# Supplementary material for: Resolving liquid-to-glass transitions of water under soft nanoconfinement
Source: Nat Commun. 2026 May 8;17:6224. doi: 10.1038/s41467-026-72955-y (PMC13369869; doi:10.1038/s41467-026-72955-y)
Supplement: Supplementary file 3 — Supplementary Data 1 [file 41467_2026_72955_MOESM3_ESM.zip]

Archive with 90 entries (90 files):
- 190K/sim1/final.gro
- 190K/sim1/initial.gro
- 190K/sim2/final.gro
- 190K/sim2/initial.gro
- 190K/sim3/final.gro
- 190K/sim3/initial.gro
- 190K/sim4/final.gro
- 190K/sim4/initial.gro
- 190K/sim5/final.gro
- 190K/sim5/initial.gro
- 200K/sim1/final.gro
- 200K/sim1/initial.gro
- 200K/sim2/final.gro
- 200K/sim2/initial.gro
- 200K/sim3/final.gro
- 200K/sim3/initial.gro
- 200K/sim4/final.gro
- 200K/sim4/initial.gro
- 200K/sim5/final.gro
- 200K/sim5/initial.gro
- 210K/sim1/final.gro
- 210K/sim1/initial.gro
- 210K/sim2/final.gro
- 210K/sim2/initial.gro
- 210K/sim3/final.gro
- 210K/sim3/initial.gro
- 210K/sim4/final.gro
- 210K/sim4/initial.gro
- 210K/sim5/final.gro
- 210K/sim5/initial.gro
- 220K/sim1/final.gro
- 220K/sim1/initial.gro
- 220K/sim2/final.gro
- 220K/sim2/initial.gro
- 220K/sim3/final.gro
- 220K/sim3/initial.gro
- 220K/sim4/final.gro
- 220K/sim4/initial.gro
- 220K/sim5/final.gro
- 220K/sim5/initial.gro
- 230K/sim1/final.gro
- 230K/sim1/initial.gro
- 230K/sim2/final.gro
- 230K/sim2/initial.gro
- 230K/sim3/final.gro
- 230K/sim3/initial.gro
- 230K/sim4/final.gro
- 230K/sim4/initial.gro
- 230K/sim5/final.gro
- 230K/sim5/initial.gro
- 240K/sim1/final.gro
- 240K/sim1/initial.gro
- 240K/sim2/final.gro
- 240K/sim2/initial.gro
- 240K/sim3/final.gro
- 240K/sim3/initial.gro
- 240K/sim4/final.gro
- 240K/sim4/initial.gro
- 240K/sim5/final.gro
- 240K/sim5/initial.gro
- 250K/sim1/final.gro
- 250K/sim1/initial.gro
- 250K/sim2/final.gro
- 250K/sim2/initial.gro
- 250K/sim3/final.gro
- 250K/sim3/initial.gro
- 250K/sim4/final.gro
- 250K/sim4/initial.gro
- 250K/sim5/final.gro
- 250K/sim5/initial.gro
- 260K/sim1/final.gro
- 260K/sim1/initial.gro
- 260K/sim2/final.gro
- 260K/sim2/initial.gro
- 260K/sim3/final.gro
- 260K/sim3/initial.gro
- 260K/sim4/final.gro
- 260K/sim4/initial.gro
- 260K/sim5/final.gro
- 260K/sim5/initial.gro
- 270K/sim1/final.gro
- 270K/sim1/initial.gro
- 270K/sim2/final.gro
- 270K/sim2/initial.gro
- 270K/sim3/final.gro
- 270K/sim3/initial.gro
- 270K/sim4/final.gro
- 270K/sim4/initial.gro
- 270K/sim5/final.gro
- 270K/sim5/initial.gro
