# Supplementary material for: Resolving liquid-to-glass transitions of water under soft nanoconfinement
Source: Nat Commun. 2026 May 8;17:6224. doi: 10.1038/s41467-026-72955-y (PMC13369869; doi:10.1038/s41467-026-72955-y)
Supplement: Supplementary file 3 — Supplementary Data 1 [file 41467_2026_72955_MOESM3_ESM.zip › 190K/sim1/final.gro]

Lamellar phy in tip4pice water
 4493
    1phy    C35    1   3.630   0.062   1.702  0.2484  0.1314  0.1394
    1phy    C33    2   3.721   0.147   1.781  0.0498  0.3011  0.1851
    1phy    C34    3   3.871   0.104   1.753  0.1466 -0.0382  0.3185
    1phy    C32    4   3.691   0.292   1.740 -0.1676 -0.0230 -0.3086
    1phy    C31    5   3.695   0.396   1.848 -0.3168 -0.2673  0.2630
    1phy    C30    6   3.631   0.526   1.823  0.2443 -0.4510 -0.1438
    1phy    C28    7   3.634   0.619   1.947  0.7223 -0.5686  0.0815
    1phy    C29    8   3.698   0.759   1.922 -0.2532 -0.1946 -0.2413
    1phy    C27    9   3.492   0.634   2.009  0.3348 -0.1393  0.0864
    1phy    C26   10   3.483   0.665   2.156 -0.1263 -0.6874  0.0188
    1phy    C25   11   3.337   0.691   2.192 -0.0041  0.4270  0.4028
    1phy    C23   12   3.311   0.746   2.333 -0.2579  0.1139 -0.2250
    1phy    C24   13   3.177   0.815   2.345 -0.1409  0.2596  0.4817
    1phy    C22   14   3.302   0.632   2.440  0.3146  0.0345  1.0313
    1phy    C21   15   3.400   0.630   2.550 -0.2260 -0.3066 -0.3994
    1phy    C20   16   3.388   0.506   2.643  0.3014  0.0302 -0.1416
    1phy    C18   17   3.485   0.508   2.763  0.0118  0.4095 -0.0222
    1phy    O01   18   3.450   0.626   2.834 -0.1600 -0.5169 -0.0520
    1phy    H01   19   3.450   0.699   2.776  0.9202  0.0058  0.5848
    1phy    C19   20   3.424   0.388   2.844  0.4291  0.1304  0.2661
    1phy    C13   21   3.644   0.503   2.726  0.0565 -0.0242  0.2223
    1phy     H3   22   3.664   0.594   2.663  1.2488 -0.0428  0.5432
    1phy    O33   23   3.670   0.397   2.626  0.1347 -0.1870 -0.0731
    1phy    H1B   24   3.725   0.424   2.555  0.3177  1.3026  0.5995
    1phy    C12   25   3.753   0.514   2.837  0.3685  0.4116 -0.3269
    1phy    O11   26   3.726   0.596   2.944  0.1029  0.0761 -0.2824
    1phy    H1A   27   3.790   0.580   3.010 -0.3817 -1.0811 -0.0622
    2phy    C35   28   4.986   0.992   1.735  0.1950  0.1133  0.1487
    2phy    C33   29   4.916   1.105   1.668 -0.1941 -0.2930  0.2847
    2phy    C34   30   4.841   1.191   1.765  0.0358 -0.3148 -0.1482
    2phy    C32   31   5.024   1.190   1.593 -0.0811 -0.4085 -0.3995
    2phy    C31   32   4.987   1.264   1.463  0.0000 -0.0426 -0.2819
    2phy    C30   33   5.103   1.355   1.410  0.1871 -0.1961  0.1592
    2phy    C28   34   5.067   1.439   1.286 -0.1324  0.5563 -0.0158
    2phy    C29   35   5.117   1.580   1.291 -0.5963 -0.1159  0.1609
    2phy    C27   36   5.125   1.364   1.166 -0.4492  0.6356 -0.2212
    2phy    C26   37   5.036   1.356   1.041  0.6806  0.1241  0.0886
    2phy    C25   38   5.114   1.282   0.938  0.4393 -0.5234 -0.5419
    2phy    C23   39   5.043   1.255   0.807 -0.1515  0.3016 -0.1196
    2phy    C24   40   5.131   1.303   0.694 -0.2444  0.5282  0.1592
    2phy    C22   41   4.995   1.112   0.796 -0.4453  0.6660 -0.0691
    2phy    C21   42   4.872   1.073   0.716 -0.2458 -0.1220  0.0282
    2phy    C20   43   4.856   0.921   0.697  0.5337  0.4568 -0.3504
    2phy    C18   44   4.747   0.870   0.600 -0.3059  0.0954  0.2185
    2phy    O01   45   4.621   0.932   0.630  0.0441  0.1544 -0.1380
    2phy    H01   46   4.599   0.922   0.721 -0.6004 -1.5871 -0.4497
    2phy    C19   47   4.728   0.725   0.642 -0.2978 -0.0341 -0.1745
    2phy    C13   48   4.779   0.889   0.443 -0.2913  0.2160  0.4844
    2phy     H3   49   4.773   1.000   0.430 -0.0534  0.2346  0.5381
    2phy    O33   50   4.919   0.878   0.400 -0.2901  0.0360  0.1366
    2phy    H1B   51   4.940   0.787   0.408 -2.3253 -0.5639 -0.6738
    2phy    C12   52   4.671   0.876   0.324 -0.5631 -0.7846 -0.2827
    2phy    O11   53   4.537   0.910   0.355  0.3107  0.3238 -0.1389
    2phy    H1A   54   4.541   0.989   0.406  0.5814  0.6171 -0.6043
    3phy    C35   55   4.956   0.255   2.129 -0.3834 -0.2029  0.1032
    3phy    C33   56   5.045   0.149   2.070  0.1399  0.5468 -0.0898
    3phy    C34   57   5.084   0.052   2.189  0.4733 -0.4150  0.3155
    3phy    C32   58   4.969   0.065   1.964 -0.1843 -0.2793  0.0368
    3phy    C31   59   5.058   0.014   1.850  0.1147  0.0368  0.1771
    3phy    C30   60   4.987  -0.096   1.771 -0.3690  0.3707  0.3528
    3phy    C28   61   5.075  -0.174   1.665  0.6460  0.7840 -0.6217
    3phy    C29   62   5.136  -0.304   1.725  0.3488  0.3016  0.4833
    3phy    C27   63   4.980  -0.215   1.552  0.0597 -0.0895  0.7206
    3phy    C26   64   5.039  -0.235   1.414 -0.3879 -0.0181  0.0637
    3phy    C25   65   4.931  -0.300   1.322 -0.0960 -0.7435  0.5095
    3phy    C23   66   4.983  -0.335   1.183 -0.2458 -0.0720 -0.6434
    3phy    C24   67   5.002  -0.486   1.170  0.0901  0.1475  0.2132
    3phy    C22   68   4.890  -0.286   1.070  0.2924 -0.9091  0.1498
    3phy    C21   69   4.951  -0.178   0.974  0.2867  0.3141 -0.2429
    3phy    C20   70   4.853  -0.140   0.860 -0.2036 -0.2088  0.5764
    3phy    C18   71   4.892  -0.046   0.747  0.5954  0.1087  0.0695
    3phy    O01   72   4.919   0.088   0.803 -0.2508  0.1840  0.1874
    3phy    H01   73   4.852   0.109   0.864 -1.4735 -1.5173 -0.4724
    3phy    C19   74   4.758  -0.035   0.677  0.2569 -0.3943  0.1968
    3phy    C13   75   5.012  -0.089   0.645 -0.0696 -0.1575 -0.2366
    3phy     H3   76   5.094  -0.121   0.714 -0.3297 -0.1901  0.0602
    3phy    O33   77   5.003  -0.213   0.579 -0.5179  0.2870  0.4286
    3phy    H1B   78   4.949  -0.198   0.504  0.7941  0.7895 -0.4269
    3phy    C12   79   5.105   0.014   0.567 -1.2429 -0.3980 -0.1512
    3phy    O11   80   5.070   0.148   0.588  0.3055  0.0916  0.2299
    3phy    H1A   81   5.038   0.153   0.676  1.2634 -0.8555  0.6463
    4phy    C35   82   1.346   4.370   0.991 -0.5950  0.0950 -0.5144
    4phy    C33   83   1.363   4.406   1.141  0.0072  0.2761  0.5825
    4phy    C34   84   1.500   4.363   1.192  0.5277 -0.0131 -0.1104
    4phy    C32   85   1.340   4.557   1.161  0.2477  0.0883  0.0747
    4phy    C31   86   1.273   4.584   1.294  0.7462 -0.4502  0.0732
    4phy    C30   87   1.154   4.686   1.283  0.5675 -0.3120  0.2933
    4phy    C28   88   1.068   4.704   1.413  0.0892 -0.4429 -0.4101
    4phy    C29   89   1.009   4.844   1.433 -0.3104  0.1047 -0.0108
    4phy    C27   90   0.961   4.595   1.437  0.3116  0.2983  0.1352
    4phy    C26   91   0.917   4.570   1.582 -0.0442  0.4085  0.0239
    4phy    C25   92   0.832   4.436   1.589  0.2209 -0.0589 -0.8203
    4phy    C23   93   0.775   4.395   1.729  0.1271  0.2615 -0.6979
    4phy    C24   94   0.668   4.288   1.705 -0.0503 -0.5091  0.1117
    4phy    C22   95   0.870   4.327   1.835  0.0570 -0.3671 -0.1082
    4phy    C21   96   0.897   4.428   1.948  0.1403  0.2444  0.4031
    4phy    C20   97   0.995   4.381   2.054  0.0660 -0.0836  0.5876
    4phy    C18   98   1.051   4.475   2.173  0.3968  0.2262  0.3775
    4phy    O01   99   0.938   4.538   2.236  0.1523 -0.0685  0.1036
    4phy    H01  100   0.872   4.471   2.236  0.1960 -0.1175  0.9572
    4phy    C19  101   1.116   4.376   2.271 -0.1711 -0.0566  0.0883
    4phy    C13  102   1.155   4.588   2.109  0.1869  0.0331 -0.0452
    4phy     H3  103   1.104   4.642   2.026  0.3197 -1.3462 -1.0602
    4phy    O33  104   1.264   4.525   2.039  0.1692  0.0739  0.1444
    4phy    H1B  105   1.245   4.440   2.003  0.2485 -0.4156  1.1931
    4phy    C12  106   1.203   4.708   2.204 -0.3102  0.0032  0.5222
    4phy    O11  107   1.308   4.776   2.144 -0.3805 -0.1961  0.0056
    4phy    H1A  108   1.337   4.715   2.079 -0.7301 -0.6047  0.2327
    5phy    C35  109   4.481   0.424   1.141 -0.2182 -0.5554 -0.0795
    5phy    C33  110   4.593   0.331   1.172 -0.2510  0.5841 -0.1898
    5phy    C34  111   4.647   0.244   1.058  0.4977  0.2274  0.1696
    5phy    C32  112   4.706   0.402   1.248  0.2766 -0.3418 -0.6388
    5phy    C31  113   4.785   0.326   1.357 -0.2184  0.3390 -0.0419
    5phy    C30  114   4.899   0.413   1.413 -0.3881  0.0409  0.0781
    5phy    C28  115   4.967   0.356   1.543 -0.2439 -0.1420  0.0569
    5phy    C29  116   5.073   0.246   1.521  0.1202  0.1336 -0.8480
    5phy    C27  117   5.024   0.479   1.621  0.0375  0.0989  0.0753
    5phy    C26  118   5.037   0.468   1.775 -0.4868  0.3802 -0.3463
    5phy    C25  119   5.053   0.611   1.834  0.2035 -0.1780 -0.2083
    5phy    C23  120   5.030   0.607   1.985 -0.0273  0.2131 -0.2500
    5phy    C24  121   5.155   0.658   2.059  0.3203  0.3263 -0.2018
    5phy    C22  122   4.899   0.682   2.024 -0.2928  0.1417 -0.1700
    5phy    C21  123   4.829   0.619   2.145  0.3934  0.1649 -0.3869
    5phy    C20  124   4.702   0.694   2.184 -0.4520 -0.0311  0.2055
    5phy    C18  125   4.591   0.610   2.272  0.4662  0.0934 -0.2425
    5phy    O01  126   4.646   0.533   2.384  0.2258 -0.2138  0.7195
    5phy    H01  127   4.653   0.443   2.359  1.2348  0.0600 -0.0956
    5phy    C19  128   4.505   0.722   2.336  0.0560 -0.1527  0.1876
    5phy    C13  129   4.494   0.508   2.187  0.0360  0.0409 -0.3313
    5phy     H3  130   4.455   0.560   2.096  1.1108  1.6998  0.1126
    5phy    O33  131   4.371   0.474   2.253  0.0295  0.0924  0.4046
    5phy    H1B  132   4.375   0.393   2.300  0.0913  0.1971  0.5795
    5phy    C12  133   4.561   0.370   2.145 -0.3719 -0.0318 -0.0636
    5phy    O11  134   4.620   0.304   2.252 -0.1833 -0.0770  0.1116
    5phy    H1A  135   4.611   0.211   2.243 -0.3576  0.0064 -0.6834
    6phy    C35  136   0.320   2.270   1.472 -0.2132 -0.1718  0.1450
    6phy    C33  137   0.319   2.152   1.567  0.7940 -0.1568  0.2538
    6phy    C34  138   0.250   2.193   1.699  0.2037 -0.1559 -0.3145
    6phy    C32  139   0.259   2.032   1.495  0.0852  0.1168  0.0610
    6phy    C31  140   0.358   1.952   1.413 -0.1166  0.3835  0.3271
    6phy    C30  141   0.296   1.835   1.343 -0.1353  0.0891  0.1632
    6phy    C28  142   0.401   1.747   1.271 -0.1428  0.1156 -0.1341
    6phy    C29  143   0.447   1.632   1.358 -0.2592  0.3424  0.3079
    6phy    C27  144   0.335   1.680   1.149  0.1410  0.0142  0.0335
    6phy    C26  145   0.322   1.772   1.026  0.3376 -0.1041  0.2585
    6phy    C25  146   0.308   1.693   0.903 -0.0780  0.2850  0.1493
    6phy    C23  147   0.325   1.759   0.767 -0.5325  0.1984  0.2001
    6phy    C24  148   0.474   1.785   0.732 -0.7220  0.1381 -0.3294
    6phy    C22  149   0.260   1.660   0.668 -0.4139 -0.0186 -0.2180
    6phy    C21  150   0.169   1.717   0.561 -0.0592 -0.0706 -0.1854
    6phy    C20  151   0.097   1.604   0.489  0.3608  0.2671  0.1116
    6phy    C18  152  -0.016   1.631   0.376 -0.2261 -0.3398  0.2477
    6phy    O01  153  -0.113   1.725   0.432  0.3206  0.2752  0.0847
    6phy    H01  154  -0.081   1.813   0.435 -1.7554  1.1283 -0.8840
    6phy    C19  155  -0.075   1.493   0.364  0.4150 -0.0717 -0.1662
    6phy    C13  156   0.044   1.685   0.235  0.7542  0.0083  0.2328
    6phy     H3  157   0.083   1.787   0.258 -0.6735  0.8282 -0.7977
    6phy    O33  158   0.164   1.631   0.190 -0.3393  0.5088 -0.8099
    6phy    H1B  159   0.154   1.539   0.172  0.9981  0.3854 -1.0734
    6phy    C12  160  -0.040   1.752   0.119 -0.0400  0.2022  0.4019
    6phy    O11  161  -0.151   1.841   0.147  0.0137  0.1116  0.7448
    6phy    H1A  162  -0.212   1.797   0.203 -1.2874  0.3601 -0.4245
    7phy    C35  163   0.179   0.665   1.371  0.4849 -0.3070  0.1102
    7phy    C33  164   0.231   0.529   1.330 -0.1704 -0.5541 -0.2367
    7phy    C34  165   0.283   0.526   1.188 -0.3484 -0.3429 -0.5138
    7phy    C32  166   0.344   0.481   1.422  0.5497 -0.3481  0.5150
    7phy    C31  167   0.293   0.396   1.540 -0.4428  0.6089 -0.0552
    7phy    C30  168   0.391   0.306   1.615  0.2395 -0.1939  0.1873
    7phy    C28  169   0.337   0.225   1.728  0.6892 -0.3274 -0.0145
    7phy    C29  170   0.313   0.081   1.683 -0.6365 -0.0676  0.0782
    7phy    C27  171   0.426   0.224   1.854  0.1942  0.3153  0.4126
    7phy    C26  172   0.362   0.236   1.989  0.0118 -0.4994  0.0288
    7phy    C25  173   0.443   0.271   2.113 -0.0795 -0.0599 -0.0065
    7phy    C23  174   0.382   0.290   2.253 -0.0231  0.3560  0.0397
    7phy    C24  175   0.493   0.322   2.352  0.1600  0.1736 -0.0566
    7phy    C22  176   0.268   0.398   2.271 -0.1881  0.3123  0.0885
    7phy    C21  177   0.162   0.367   2.374  0.0855  0.1389  0.0021
    7phy    C20  178   0.044   0.467   2.384 -0.0826  0.3335 -0.5057
    7phy    C18  179  -0.034   0.464   2.524 -0.3014 -0.1719 -0.2170
    7phy    O01  180   0.060   0.443   2.631 -0.0940 -0.0865  0.0527
    7phy    H01  181   0.013   0.443   2.712  1.3494 -1.2255  0.9475
    7phy    C19  182  -0.080   0.610   2.538  0.0264  0.6188 -0.2337
    7phy    C13  183  -0.156   0.359   2.547 -0.2150 -0.1299 -0.8296
    7phy     H3  184  -0.229   0.363   2.462 -0.8675 -0.1956 -0.2828
    7phy    O33  185  -0.247   0.394   2.659 -0.4345  0.4696 -0.4895
    7phy    H1B  186  -0.334   0.370   2.632 -0.5651  0.1054  0.2270
    7phy    C12  187  -0.113   0.207   2.552  0.7694 -0.1844 -0.1400
    7phy    O11  188  -0.226   0.123   2.553  0.3239 -0.6016 -0.2467
    7phy    H1A  189  -0.191   0.036   2.560  0.8278 -0.2730  2.9121
    8phy    C35  190   0.237   4.707   0.750 -0.5055 -0.0998  0.2364
    8phy    C33  191   0.259   4.730   0.902  0.1156 -0.1161 -0.2210
    8phy    C34  192   0.371   4.634   0.953  0.2946  0.2250 -0.4432
    8phy    C32  193   0.283   4.880   0.933 -0.4555  0.3137  0.5939
    8phy    C31  194   0.220   4.937   1.056  0.3184  0.7612  0.0322
    8phy    C30  195   0.247   5.087   1.069  0.6594  0.1205 -0.2241
    8phy    C28  196   0.151   5.153   1.169  0.1260  0.0151  0.4777
    8phy    C29  197   0.205   5.149   1.314 -0.0062  0.0282  0.1766
    8phy    C27  198   0.127   5.302   1.134  0.2365  0.1195 -0.3429
    8phy    C26  199   0.009   5.336   1.038  0.3570 -0.1566  0.1642
    8phy    C25  200  -0.029   5.488   1.033 -0.0960 -0.0546  0.4141
    8phy    C23  201  -0.117   5.538   0.913 -0.7502 -0.0211 -0.1036
    8phy    C24  202  -0.204   5.657   0.949  0.2489 -0.1016  0.0048
    8phy    C22  203  -0.018   5.565   0.797 -0.0788 -0.2769 -0.0991
    8phy    C21  204  -0.085   5.566   0.658 -0.0022  0.3656  0.0014
    8phy    C20  205   0.015   5.556   0.540  0.0734 -0.0094  0.2624
    8phy    C18  206  -0.025   5.512   0.396  0.5162  0.6325  0.1479
    8phy    O01  207  -0.118   5.403   0.408 -0.0144 -0.0600  0.0415
    8phy    H01  208  -0.077   5.350   0.474  0.5784  0.1613 -0.1491
    8phy    C19  209   0.111   5.472   0.336  0.0996  0.7518 -0.4670
    8phy    C13  210  -0.098   5.627   0.316  0.1416 -0.5178 -0.1121
    8phy     H3  211  -0.193   5.642   0.374 -0.2136  0.1307 -0.8552
    8phy    O33  212  -0.052   5.765   0.328 -0.7016 -0.2308  0.3720
    8phy    H1B  213   0.002   5.794   0.257 -2.0690 -0.5038 -0.8236
    8phy    C12  214  -0.190   5.608   0.192  0.1695  0.3051 -0.7752
    8phy    O11  215  -0.280   5.710   0.155 -0.4480 -0.4949 -0.7044
    8phy    H1A  216  -0.235   5.791   0.148 -0.6742 -0.4567 -2.0413
    9phy    C35  217   0.375   0.623   1.903 -0.0877  0.0724 -0.0328
    9phy    C33  218   0.417   0.756   1.842  0.3474  0.1099 -0.2874
    9phy    C34  219   0.469   0.733   1.703  0.5222  0.4302  0.2803
    9phy    C32  220   0.314   0.869   1.825  0.1618 -0.2302 -0.1736
    9phy    C31  221   0.271   0.955   1.946 -0.4373  0.2972  0.2819
    9phy    C30  222   0.163   1.055   1.914 -0.0607  0.2276  0.1264
    9phy    C28  223   0.122   1.145   2.037 -0.5373  0.0627  0.0890
    9phy    C29  224   0.124   1.293   2.011 -0.1780  0.0904 -0.2656
    9phy    C27  225  -0.022   1.108   2.092 -0.5835  0.0594  0.6592
    9phy    C26  226  -0.025   1.071   2.243  0.2366  0.0311  0.5223
    9phy    C25  227  -0.170   1.074   2.301 -0.5126  0.1334  0.4224
    9phy    C23  228  -0.175   1.056   2.453 -0.1686 -0.2524 -0.3917
    9phy    C24  229  -0.169   1.191   2.514  0.1367  0.4089  0.3619
    9phy    C22  230  -0.310   0.993   2.497 -0.0629  0.0808  0.4758
    9phy    C21  231  -0.318   0.929   2.636  0.7824 -0.1237 -0.1451
    9phy    C20  232  -0.457   0.865   2.643  0.4331 -0.7474 -0.0266
    9phy    C18  233  -0.515   0.793   2.769  0.0114  0.1464 -0.0508
    9phy    O01  234  -0.478   0.874   2.882  0.4924  0.2469  0.0555
    9phy    H01  235  -0.474   0.811   2.952 -2.6876  0.4609  0.5796
    9phy    C19  236  -0.669   0.811   2.737  0.0129 -0.6306 -0.1434
    9phy    C13  237  -0.452   0.643   2.773 -0.2517 -0.5214 -0.7152
    9phy     H3  238  -0.340   0.646   2.760 -0.3099 -2.5976 -2.0523
    9phy    O33  239  -0.490   0.561   2.663  0.1954  0.3380 -0.0118
    9phy    H1B  240  -0.453   0.579   2.578  0.6455 -1.8476 -0.3296
    9phy    C12  241  -0.468   0.569   2.912  0.5174  0.2691 -0.2964
    9phy    O11  242  -0.446   0.646   3.022  0.1270 -0.3857 -0.4672
    9phy    H1A  243  -0.405   0.594   3.088  0.4230  0.6237  0.1699
   10phy    C35  244   4.512   0.472   1.555  0.3297  0.2710  0.4646
   10phy    C33  245   4.533   0.592   1.637  0.4473  0.0610 -0.2049
   10phy    C34  246   4.631   0.575   1.750 -0.0773  0.3160 -0.0182
   10phy    C32  247   4.564   0.718   1.550  0.3447  0.3214 -0.1174
   10phy    C31  248   4.465   0.836   1.557  0.2743 -0.3280  0.5989
   10phy    C30  249   4.529   0.961   1.488  0.4923  0.7098 -0.1940
   10phy    C28  250   4.456   1.093   1.467  0.5510  0.0110 -0.3943
   10phy    C29  251   4.443   1.181   1.597 -0.5490  0.6050  0.2769
   10phy    C27  252   4.533   1.173   1.365 -0.1665 -0.4480 -0.0499
   10phy    C26  253   4.459   1.246   1.256  0.0369  0.4000  0.1929
   10phy    C25  254   4.550   1.309   1.158 -0.1954 -0.2544  0.0646
   10phy    C23  255   4.476   1.378   1.037  0.4743 -0.0846  0.1605
   10phy    C24  256   4.434   1.525   1.061  0.2521 -0.0512 -0.0993
   10phy    C22  257   4.570   1.368   0.917  0.2151 -0.0054  0.2800
   10phy    C21  258   4.503   1.343   0.782  0.2454  0.1454  0.0023
   10phy    C20  259   4.602   1.324   0.668  0.0806 -0.0114 -0.2374
   10phy    C18  260   4.564   1.277   0.522 -0.3810 -0.0672 -0.1508
   10phy    O01  261   4.536   1.135   0.525  0.1229  0.2105  0.0383
   10phy    H01  262   4.582   1.086   0.590  1.6397 -0.1372 -1.2102
   10phy    C19  263   4.698   1.305   0.448  0.0870  0.2308  0.1362
   10phy    C13  264   4.437   1.351   0.455 -0.3045  0.4511  0.6536
   10phy     H3  265   4.350   1.328   0.522  0.5809  0.2684  1.7826
   10phy    O33  266   4.426   1.488   0.468 -0.2984 -0.0765 -0.5785
   10phy    H1B  267   4.503   1.524   0.508 -0.5782 -0.5615  0.4307
   10phy    C12  268   4.355   1.305   0.333  0.3958  0.2766  0.6852
   10phy    O11  269   4.388   1.358   0.209 -0.0533 -0.0597  0.2689
   10phy    H1A  270   4.307   1.346   0.162 -0.6924  0.3929  1.2124
   11phy    C35  271   0.319   0.711   2.515  0.1187  0.0950  0.2916
   11phy    C33  272   0.423   0.789   2.436  0.1805  0.2172  0.5027
   11phy    C34  273   0.481   0.699   2.335 -0.5873 -0.0820  0.5408
   11phy    C32  274   0.367   0.909   2.360  0.4769  0.3317  0.6249
   11phy    C31  275   0.357   1.036   2.449  0.2844  0.2599 -0.0175
   11phy    C30  276   0.344   1.167   2.367 -0.2572 -0.0701 -0.2297
   11phy    C28  277   0.376   1.295   2.442 -0.4352 -0.2470 -0.7254
   11phy    C29  278   0.525   1.329   2.458 -0.1371 -0.6159  0.0208
   11phy    C27  279   0.313   1.405   2.357 -0.2658  0.2570  0.0548
   11phy    C26  280   0.260   1.531   2.425 -0.2093 -0.1557 -0.1911
   11phy    C25  281   0.202   1.630   2.323 -0.0406  0.2754 -0.3116
   11phy    C23  282   0.136   1.757   2.381 -0.3591  0.4930 -0.4759
   11phy    C24  283   0.120   1.869   2.282  0.3449  0.0382 -0.4559
   11phy    C22  284   0.008   1.727   2.461 -0.6848 -0.6822 -0.4935
   11phy    C21  285  -0.042   1.820   2.567  0.3136  0.5676  0.2828
   11phy    C20  286  -0.186   1.794   2.609  0.0019  0.1859 -0.5713
   11phy    C18  287  -0.259   1.901   2.702 -0.2280  0.4167  0.0652
   11phy    O01  288  -0.251   2.023   2.633 -0.2103 -0.3047 -0.3996
   11phy    H01  289  -0.191   2.087   2.667 -2.6265  2.6030 -1.1571
   11phy    C19  290  -0.407   1.857   2.693  0.2105  0.3798  0.0383
   11phy    C13  291  -0.194   1.904   2.853 -0.0031  0.1036 -0.1834
   11phy     H3  292  -0.084   1.883   2.853  0.0673  0.3082  1.4325
   11phy    O33  293  -0.242   1.793   2.937  0.0052 -0.7265  0.7015
   11phy    H1B  294  -0.307   1.824   2.997  0.7073  0.1428  1.0505
   11phy    C12  295  -0.212   2.037   2.938 -0.2966  0.1685  0.1411
   11phy    O11  296  -0.138   2.051   3.055 -0.1165  0.1211  0.0017
   11phy    H1A  297  -0.132   1.967   3.097 -1.6360  0.1788  0.3603
   12phy    C35  298   0.708   1.099   1.928  0.3320 -0.7328  0.1711
   12phy    C33  299   0.715   1.049   2.070 -0.0699  0.1325 -0.6517
   12phy    C34  300   0.685   0.897   2.063 -0.1400 -0.3876 -0.3237
   12phy    C32  301   0.849   1.083   2.136  0.2151 -0.0664  0.6169
   12phy    C31  302   0.862   1.075   2.290  0.2702 -0.1385 -0.2936
   12phy    C30  303   1.009   1.105   2.328 -0.5753  0.0618 -0.5001
   12phy    C28  304   1.047   1.128   2.478 -0.0397  0.1358  0.0931
   12phy    C29  305   1.191   1.110   2.500  0.0502 -0.7651 -0.4911
   12phy    C27  306   1.007   1.270   2.524 -0.0133  0.0459 -0.2900
   12phy    C26  307   0.888   1.265   2.628 -0.1864  0.1442  0.0589
   12phy    C25  308   0.844   1.407   2.674 -0.5268 -0.1855  0.2691
   12phy    C23  309   0.750   1.402   2.799 -0.3164 -0.2410  0.6037
   12phy    C24  310   0.832   1.426   2.930  0.3764 -0.0214 -0.0382
   12phy    C22  311   0.642   1.508   2.781  0.0582 -0.0855 -0.5034
   12phy    C21  312   0.502   1.449   2.822 -0.8593 -0.0718  0.0924
   12phy    C20  313   0.391   1.554   2.813 -0.1185 -0.2874 -0.7615
   12phy    C18  314   0.254   1.530   2.880  0.2336  0.0778  0.0867
   12phy    O01  315   0.271   1.494   3.019  0.1559 -0.1327  0.1567
   12phy    H01  316   0.332   1.552   3.060 -0.0972 -0.5315  1.1095
   12phy    C19  317   0.194   1.673   2.878 -0.0697  0.8735  0.0672
   12phy    C13  318   0.154   1.418   2.812  0.1553  0.0021 -0.6469
   12phy     H3  319   0.145   1.438   2.702  0.5982 -1.1597 -0.9114
   12phy    O33  320   0.016   1.433   2.856 -0.3509  0.2888  0.4366
   12phy    H1B  321   0.011   1.396   2.942 -0.0362 -0.9002 -0.0419
   12phy    C12  322   0.194   1.260   2.831 -0.3430 -0.2493  0.0741
   12phy    O11  323   0.183   1.194   2.955  0.1075 -0.3934  0.0096
   12phy    H1A  324   0.271   1.202   2.986  0.3460 -1.1722 -0.4135
   13phy    C35  325   0.736   3.335   2.426 -0.6789 -0.4714  0.3294
   13phy    C33  326   0.670   3.328   2.293 -0.1708 -0.1018  0.2896
   13phy    C34  327   0.736   3.423   2.191 -0.0699 -0.3414  0.0266
   13phy    C32  328   0.665   3.182   2.243  0.2619  0.0834 -0.6900
   13phy    C31  329   0.541   3.153   2.160  0.2432  0.1532 -0.3761
   13phy    C30  330   0.516   3.006   2.131 -0.3614  0.2428  0.5089
   13phy    C28  331   0.388   2.991   2.044  0.0833  0.0713 -0.2789
   13phy    C29  332   0.416   2.913   1.912 -0.1505  0.3027 -0.1985
   13phy    C27  333   0.273   2.909   2.116 -0.2089  0.3972 -0.0804
   13phy    C26  334   0.183   2.998   2.196 -0.4436  0.2586 -0.2197
   13phy    C25  335   0.052   2.923   2.219  0.3282  0.6536  0.2341
   13phy    C23  336  -0.054   2.976   2.314  0.1508 -0.6202 -0.9513
   13phy    C24  337  -0.135   3.089   2.252 -0.2830 -0.4277 -0.2762
   13phy    C22  338  -0.133   2.863   2.375 -0.1869 -0.3387  0.3433
   13phy    C21  339  -0.167   2.890   2.520  0.5578  0.2159 -0.3714
   13phy    C20  340  -0.248   2.777   2.588 -0.6016  0.2934  0.0323
   13phy    C18  341  -0.279   2.778   2.736 -0.5092  0.1097 -0.6317
   13phy    O01  342  -0.336   2.906   2.773  0.3260  0.4309  0.0071
   13phy    H01  343  -0.428   2.894   2.788  0.3669  0.0305 -0.0466
   13phy    C19  344  -0.382   2.665   2.741  0.0432 -0.1322  0.0204
   13phy    C13  345  -0.145   2.755   2.829  0.3571 -0.3301  0.3830
   13phy     H3  346  -0.071   2.837   2.808  1.3392 -1.2206  0.2924
   13phy    O33  347  -0.072   2.641   2.786 -0.1509  0.0687 -0.2914
   13phy    H1B  348  -0.005   2.657   2.722 -1.1850 -0.9479 -1.6890
   13phy    C12  349  -0.158   2.761   2.985 -0.4288 -0.2036  0.1255
   13phy    O11  350  -0.225   2.876   3.027 -0.3252  0.1109  0.1800
   13phy    H1A  351  -0.196   2.953   2.983  1.2205  0.1582  1.2061
   14phy    C35  352   0.502   4.009   1.319 -0.3301  0.0907  0.2760
   14phy    C33  353   0.447   3.889   1.396  0.1760  0.2119 -0.2692
   14phy    C34  354   0.347   3.945   1.493  0.4181 -0.0750 -0.5808
   14phy    C32  355   0.377   3.788   1.301  0.3055 -0.1035  0.3289
   14phy    C31  356   0.455   3.664   1.259  0.1092 -0.1671 -0.3529
   14phy    C30  357   0.376   3.551   1.189 -0.2884  0.2698 -0.3220
   14phy    C28  358   0.453   3.446   1.114 -0.7201  0.3117 -0.2212
   14phy    C29  359   0.511   3.340   1.212  0.0633 -0.2112 -0.0773
   14phy    C27  360   0.359   3.378   1.010 -0.0047 -0.1478  0.0643
   14phy    C26  361   0.422   3.325   0.878 -0.0282  0.0474 -0.0590
   14phy    C25  362   0.313   3.269   0.782 -0.0016  0.5710 -0.0914
   14phy    C23  363   0.356   3.227   0.643  0.3973 -0.2456  0.3057
   14phy    C24  364   0.374   3.081   0.637 -0.3199 -0.9807 -0.0257
   14phy    C22  365   0.264   3.288   0.539 -0.0362 -0.0735  0.4934
   14phy    C21  366   0.306   3.302   0.389  0.7205  0.0707 -0.3783
   14phy    C20  367   0.185   3.348   0.306 -0.5354 -0.4247  0.4041
   14phy    C18  368   0.207   3.365   0.148 -0.0346 -0.1608 -0.0032
   14phy    O01  369   0.316   3.454   0.126 -0.0332  0.5073 -0.0575
   14phy    H01  370   0.300   3.528   0.070  1.9164  1.6681  0.8413
   14phy    C19  371   0.077   3.436   0.103  0.3834 -0.0848 -0.3474
   14phy    C13  372   0.230   3.234   0.055  0.3918  0.5120  0.0287
   14phy     H3  373   0.160   3.157   0.095  1.6081 -0.6526  0.0065
   14phy    O33  374   0.191   3.221  -0.085 -0.5740  0.3441  0.0396
   14phy    H1B  375   0.223   3.287  -0.143 -2.7526  0.7111 -0.8529
   14phy    C12  376   0.347   3.135   0.084  0.1544  0.3697 -0.1464
   14phy    O11  377   0.477   3.174   0.048  0.3284 -0.5080 -0.0313
   14phy    H1A  378   0.510   3.237   0.109  0.2889  0.6913 -1.2120
   15phy    C35  379   0.379   4.451   1.858 -0.2006 -0.2640 -0.1285
   15phy    C33  380   0.237   4.406   1.868 -0.4304  0.1365 -0.4647
   15phy    C34  381   0.162   4.448   1.738  0.1381 -0.2227  0.0421
   15phy    C32  382   0.231   4.251   1.893  0.0596 -0.2381  0.1415
   15phy    C31  383   0.112   4.200   1.974 -0.3340  0.0303 -0.0768
   15phy    C30  384   0.108   4.048   1.990  0.4643 -0.0602  0.6029
   15phy    C28  385  -0.015   3.994   2.069  0.0732 -0.1863  0.0626
   15phy    C29  386  -0.059   3.859   2.007  0.5036  0.2549 -0.0659
   15phy    C27  387   0.012   3.984   2.222 -0.5528  0.0904 -0.3567
   15phy    C26  388  -0.100   4.049   2.303 -0.3399 -0.1213  0.2058
   15phy    C25  389  -0.084   4.024   2.454 -0.1023 -0.3667 -0.1113
   15phy    C23  390  -0.195   4.090   2.538 -0.1987 -0.2085 -0.3873
   15phy    C24  391  -0.309   3.986   2.558 -0.0055 -0.1023 -0.1682
   15phy    C22  392  -0.144   4.131   2.675  0.0631 -0.3318  0.2464
   15phy    C21  393  -0.106   4.279   2.686 -0.0392  0.2209  0.2748
   15phy    C20  394  -0.014   4.303   2.802  0.1680  0.3265 -0.1593
   15phy    C18  395   0.064   4.436   2.822  0.0835  0.6121  0.2232
   15phy    O01  396  -0.033   4.533   2.841  0.4670  0.0317  0.2496
   15phy    H01  397  -0.047   4.571   2.757  0.0599 -0.8605 -0.0936
   15phy    C19  398   0.130   4.414   2.962  0.4024  0.2913  0.2925
   15phy    C13  399   0.167   4.467   2.701 -0.1960  0.2231  0.0839
   15phy     H3  400   0.106   4.469   2.607 -0.8203  0.1758  0.4828
   15phy    O33  401   0.258   4.361   2.672 -0.4156 -0.4555  0.4482
   15phy    H1B  402   0.302   4.336   2.751 -0.5375 -0.9162  0.3709
   15phy    C12  403   0.242   4.602   2.704 -0.1685 -0.2107 -0.3166
   15phy    O11  404   0.303   4.651   2.587  0.1030  0.5193  0.0184
   15phy    H1A  405   0.309   4.585   2.520  1.2042  0.2192  0.3988
   16phy    C35  406   4.886   4.484   1.577 -0.4501  0.3060 -0.3537
   16phy    C33  407   4.869   4.331   1.573  0.2995 -0.1484 -0.2821
   16phy    C34  408   4.971   4.266   1.484  0.0473  0.5281 -0.1744
   16phy    C32  409   4.877   4.271   1.710 -0.6760  0.6976 -0.0374
   16phy    C31  410   4.746   4.245   1.785 -0.0850 -0.0909 -0.4774
   16phy    C30  411   4.772   4.191   1.928  0.6763  0.4155 -0.2309
   16phy    C28  412   4.648   4.142   2.011 -0.2979  0.0983  0.0238
   16phy    C29  413   4.672   4.001   2.057 -0.2144  0.7550  0.2568
   16phy    C27  414   4.637   4.228   2.141 -0.0329  0.6077  0.1111
   16phy    C26  415   4.496   4.285   2.163  0.3202 -0.0130 -0.1226
   16phy    C25  416   4.493   4.369   2.290 -0.1043  0.3819  0.2674
   16phy    C23  417   4.352   4.433   2.321 -0.3527  0.1749  0.2316
   16phy    C24  418   4.273   4.331   2.398 -0.4178  0.0619  0.0896
   16phy    C22  419   4.361   4.554   2.415 -0.4389 -0.3707  0.0329
   16phy    C21  420   4.393   4.694   2.356 -0.0445 -0.4332 -0.0738
   16phy    C20  421   4.434   4.787   2.473 -0.1121 -0.3854 -0.0648
   16phy    C18  422   4.494   4.934   2.451 -0.0619  0.6512  0.3267
   16phy    O01  423   4.390   5.016   2.396 -0.4398  0.0076 -0.4683
   16phy    H01  424   4.331   5.043   2.463  2.2757 -0.9488  2.5456
   16phy    C19  425   4.525   4.976   2.599 -0.4997  0.1339 -0.1894
   16phy    C13  426   4.620   4.941   2.344  0.3247 -0.2008  0.3504
   16phy     H3  427   4.588   4.877   2.257 -0.4262 -0.8927  1.1067
   16phy    O33  428   4.730   4.863   2.392 -0.2088  0.2327 -0.3890
   16phy    H1B  429   4.710   4.771   2.395 -0.8229  0.3609 -0.5889
   16phy    C12  430   4.664   5.082   2.279 -0.4444  0.2817 -0.2295
   16phy    O11  431   4.557   5.155   2.228 -0.3448 -0.6842  0.2370
   16phy    H1A  432   4.475   5.112   2.246 -0.6420 -0.4235 -0.4397
   17phy    C35  433   4.362   4.089   1.628 -0.4248  0.0712 -0.4423
   17phy    C33  434   4.224   4.148   1.605  0.0933 -0.5481 -0.0839
   17phy    C34  435   4.218   4.237   1.483 -0.0508  0.3821  0.0177
   17phy    C32  436   4.126   4.033   1.592  0.2164  0.0097  0.1812
   17phy    C31  437   3.985   4.056   1.646  0.2050 -0.2312 -0.7335
   17phy    C30  438   3.907   3.929   1.676  0.0288  0.4204  0.0740
   17phy    C28  439   3.774   3.950   1.748 -0.0915 -0.5198 -0.6638
   17phy    C29  440   3.661   3.929   1.651 -0.0326  0.1199 -0.0588
   17phy    C27  441   3.755   3.857   1.866 -0.3106  0.3170 -0.2491
   17phy    C26  442   3.732   3.925   1.998  0.3598 -0.6618  0.3443
   17phy    C25  443   3.705   3.811   2.100 -0.0310 -0.7570 -0.2767
   17phy    C23  444   3.657   3.868   2.235 -0.5489  0.0480  0.3351
   17phy    C24  445   3.502   3.897   2.239  0.6091  0.1778  0.5331
   17phy    C22  446   3.676   3.756   2.343 -0.0080  0.3162  0.5034
   17phy    C21  447   3.727   3.815   2.477  0.1557 -0.1211  0.9938
   17phy    C20  448   3.717   3.715   2.595  0.4471 -0.0231  0.2254
   17phy    C18  449   3.781   3.745   2.736  0.0614  0.3899 -0.5524
   17phy    O01  450   3.770   3.889   2.752 -0.2667  0.2062 -0.7678
   17phy    H01  451   3.680   3.909   2.735 -0.6765 -0.7689  0.1174
   17phy    C19  452   3.682   3.667   2.833  0.0778 -0.1897 -0.1682
   17phy    C13  453   3.937   3.701   2.744  0.1809  0.5502  0.3601
   17phy     H3  454   3.986   3.728   2.647 -0.3665 -2.9601 -1.0615
   17phy    O33  455   3.956   3.557   2.739 -0.4362 -0.3137  0.2086
   17phy    H1B  456   3.980   3.537   2.650 -0.4781 -0.2395  0.1807
   17phy    C12  457   4.030   3.764   2.848 -0.1225  0.0837 -0.1204
   17phy    O11  458   4.028   3.909   2.849 -0.0877  0.2904 -0.0022
   17phy    H1A  459   3.940   3.943   2.856  0.3105  1.6181 -1.1033
   18phy    C35  460   0.596   2.874   0.924 -0.3424  0.2565  0.3248
   18phy    C33  461   0.512   2.890   1.053  0.6885 -0.3465 -0.0148
   18phy    C34  462   0.596   2.959   1.159  0.1252 -0.0954  0.6759
   18phy    C32  463   0.379   2.960   1.014  0.0689  0.1600 -0.0620
   18phy    C31  464   0.253   2.871   1.025  0.4363 -0.3623  0.1109
   18phy    C30  465   0.140   2.917   0.931 -0.3592  0.0147  0.0716
   18phy    C28  466   0.012   2.834   0.915  0.0977 -0.2968 -0.2486
   18phy    C29  467  -0.096   2.868   1.020  0.2792 -0.2628  0.1329
   18phy    C27  468  -0.063   2.871   0.789  0.0115  0.6076  0.7184
   18phy    C26  469  -0.023   2.790   0.660 -0.0417  0.3236 -0.4338
   18phy    C25  470  -0.069   2.856   0.531  0.4203 -0.3866 -0.2350
   18phy    C23  471  -0.052   2.785   0.397  0.7834  0.0247  0.5036
   18phy    C24  472  -0.179   2.791   0.312  0.4635  0.2518 -0.1740
   18phy    C22  473   0.077   2.837   0.328  0.4356 -0.1668  0.2071
   18phy    C21  474   0.136   2.744   0.224 -0.5337 -0.4771  0.2258
   18phy    C20  475   0.278   2.782   0.181  0.1392 -0.2857  0.5925
   18phy    C18  476   0.340   2.688   0.070  0.1506  0.1181 -0.0444
   18phy    O01  477   0.339   2.559   0.130 -0.2418  0.4069  0.1533
   18phy    H01  478   0.253   2.524   0.145 -0.6431  1.6402  0.8456
   18phy    C19  479   0.488   2.733   0.055  0.4314  0.2775 -0.2183
   18phy    C13  480   0.266   2.685  -0.072  0.9297 -0.2571 -0.1872
   18phy     H3  481   0.159   2.678  -0.040  1.2040  0.2787  0.8712
   18phy    O33  482   0.248   2.816  -0.136 -0.0739  0.4042  0.0544
   18phy    H1B  483   0.301   2.822  -0.213  0.7344 -0.1236  0.5524
   18phy    C12  484   0.239   2.559  -0.169  0.0786 -0.1308 -0.3687
   18phy    O11  485   0.219   2.439  -0.099 -0.0405 -0.6179 -0.1784
   18phy    H1A  486   0.225   2.372  -0.164 -1.0537  1.0766 -2.1558
   19phy    C35  487   4.660   4.508   1.238 -0.0955 -0.0843  0.0270
   19phy    C33  488   4.558   4.425   1.305 -1.0382 -0.5817  0.3333
   19phy    C34  489   4.502   4.506   1.421  0.2751  0.0356 -0.0349
   19phy    C32  490   4.448   4.380   1.212 -0.6604 -0.2222  0.0509
   19phy    C31  491   4.462   4.236   1.159 -0.1703  0.2816 -0.7443
   19phy    C30  492   4.350   4.197   1.065  0.1159 -0.1281  0.3000
   19phy    C28  493   4.350   4.052   1.010 -0.0451 -0.3166  0.0008
   19phy    C29  494   4.259   3.963   1.097  0.1327  0.1334 -0.7488
   19phy    C27  495   4.303   4.048   0.864 -0.3283  0.1827 -0.0727
   19phy    C26  496   4.407   4.061   0.746 -0.3192  0.3620  0.4926
   19phy    C25  497   4.349   4.085   0.604 -0.3080  0.1082  0.1894
   19phy    C23  498   4.447   4.065   0.484 -0.2073  0.2556  0.2010
   19phy    C24  499   4.462   3.920   0.444 -0.3102  0.3937  0.0988
   19phy    C22  500   4.397   4.144   0.361 -0.2603 -0.2606  0.2296
   19phy    C21  501   4.499   4.196   0.259 -0.4218 -0.4554 -0.1432
   19phy    C20  502   4.418   4.243   0.142 -0.1915  0.1686  0.0749
   19phy    C18  503   4.478   4.321   0.023 -0.0230  0.0636 -0.3897
   19phy    O01  504   4.583   4.408   0.065 -0.1152 -0.1318  0.3296
   19phy    H01  505   4.602   4.386   0.154 -0.1206 -0.3031  0.2875
   19phy    C19  506   4.360   4.404  -0.030 -0.0860  0.2656 -0.1120
   19phy    C13  507   4.539   4.219  -0.082 -0.1105  0.2284  1.0857
   19phy     H3  508   4.626   4.169  -0.031 -0.5917 -0.6998  1.0220
   19phy    O33  509   4.467   4.097  -0.108  0.3225 -0.4117 -0.4979
   19phy    H1B  510   4.380   4.120  -0.137  0.9348  0.7348 -1.5432
   19phy    C12  511   4.639   4.254  -0.205 -0.3998  0.0264  0.3957
   19phy    O11  512   4.690   4.383  -0.222 -0.1004 -0.1904  0.1453
   19phy    H1A  513   4.755   4.401  -0.157 -2.0002  1.8336  1.6057
   20phy    C35  514   4.141   0.514   0.838  0.3959 -0.3333  0.3437
   20phy    C33  515   4.092   0.428   0.952 -0.2276  0.2215 -0.3892
   20phy    C34  516   4.133   0.282   0.937 -0.4002  0.3066  0.3010
   20phy    C32  517   4.126   0.490   1.089 -0.2231  0.0081  0.2392
   20phy    C31  518   4.036   0.444   1.204  0.4236  0.2905 -0.2950
   20phy    C30  519   4.104   0.485   1.334 -0.3524  0.3826  0.6360
   20phy    C28  520   4.054   0.433   1.470 -0.1820 -0.9912 -0.5116
   20phy    C29  521   4.094   0.284   1.485  0.1612  0.3560  0.0197
   20phy    C27  522   4.120   0.524   1.576  0.4358 -0.0339 -0.0505
   20phy    C26  523   4.041   0.533   1.709 -0.0844 -0.2066  0.3602
   20phy    C25  524   4.131   0.610   1.812 -0.4240  0.4159 -0.1292
   20phy    C23  525   4.086   0.595   1.960 -0.4365 -0.4451  0.5051
   20phy    C24  526   4.143   0.471   2.032 -0.1290 -0.3005  0.1286
   20phy    C22  527   4.120   0.726   2.039 -0.2897 -0.3927  0.5533
   20phy    C21  528   4.030   0.754   2.159 -0.1264  0.1018 -0.0825
   20phy    C20  529   4.095   0.863   2.251  0.4619 -0.4252 -0.4933
   20phy    C18  530   4.020   0.891   2.388  0.2141 -0.0231 -0.1118
   20phy    O01  531   4.015   0.773   2.470  0.8380 -0.3130 -0.2298
   20phy    H01  532   4.082   0.713   2.441  1.1709 -0.5674  0.9655
   20phy    C19  533   4.138   0.968   2.457 -0.1065  0.4973  0.7125
   20phy    C13  534   3.879   0.975   2.384  0.0321  0.1217  0.1870
   20phy     H3  535   3.879   1.036   2.290 -1.7306 -0.5057 -0.2506
   20phy    O33  536   3.864   1.073   2.485 -0.2251 -0.6126 -0.6351
   20phy    H1B  537   3.856   1.031   2.568 -0.1463  0.5413 -0.0281
   20phy    C12  538   3.751   0.889   2.356  1.1634  0.4155  0.2301
   20phy    O11  539   3.717   0.795   2.454  0.1361 -0.4076 -0.1853
   20phy    H1A  540   3.718   0.847   2.533  0.2687 -0.1738 -0.3412
   21phy    C35  541   0.082   3.804   1.018  0.2145 -0.6180  0.2446
   21phy    C33  542   0.029   3.701   0.916 -0.3077 -0.2087  0.1556
   21phy    C34  543   0.016   3.570   0.994 -0.4699 -0.6490  0.0551
   21phy    C32  544  -0.100   3.750   0.847  0.4468 -0.0722  0.5665
   21phy    C31  545  -0.122   3.704   0.700 -0.1528  0.4102 -0.0108
   21phy    C30  546  -0.247   3.771   0.638 -0.1866  0.5756 -0.1535
   21phy    C28  547  -0.253   3.742   0.489  0.1225  0.0784  0.3837
   21phy    C29  548  -0.369   3.657   0.441 -0.4335 -0.5799  0.1335
   21phy    C27  549  -0.256   3.879   0.414  0.1472  0.1018  0.3273
   21phy    C26  550  -0.159   3.880   0.291  0.1385 -0.7348  0.2298
   21phy    C25  551  -0.130   4.020   0.239  0.3521  0.2023 -0.4197
   21phy    C23  552  -0.057   4.012   0.105  0.3410 -0.2041 -0.4500
   21phy    C24  553  -0.139   4.096   0.009 -0.1275 -0.0092 -0.0336
   21phy    C22  554   0.096   4.053   0.121  0.5839  0.0159 -0.1348
   21phy    C21  555   0.185   4.008   0.005  0.1160 -0.4501  0.4507
   21phy    C20  556   0.331   4.054   0.034 -0.3920  0.2805 -0.2738
   21phy    C18  557   0.448   4.010  -0.064  0.5203 -0.6491  0.1410
   21phy    O01  558   0.439   3.868  -0.081  0.0950  0.3380 -0.1376
   21phy    H01  559   0.525   3.832  -0.096 -0.1933 -0.8432  0.8822
   21phy    C19  560   0.571   4.039   0.018 -0.3815  0.3848 -0.2932
   21phy    C13  561   0.439   4.081  -0.207 -0.3075 -0.2928  0.2694
   21phy     H3  562   0.342   4.046  -0.252 -0.0458  0.1135 -0.6238
   21phy    O33  563   0.409   4.221  -0.216 -0.0270  0.2607  0.1603
   21phy    H1B  564   0.478   4.271  -0.175  0.6310 -1.4874  1.2946
   21phy    C12  565   0.516   4.026  -0.338  0.1932 -0.0069  0.4622
   21phy    O11  566   0.639   4.083  -0.379  0.1190 -0.2331 -0.1263
   21phy    H1A  567   0.641   4.177  -0.370  1.1817 -0.2482 -0.0800
   22phy    C35  568   2.284   4.111   2.318  0.4096  0.2300  0.2894
   22phy    C33  569   2.328   3.998   2.221 -0.0532 -0.4431 -0.1896
   22phy    C34  570   2.403   3.895   2.300  0.2573 -0.2400  0.4719
   22phy    C32  571   2.207   3.946   2.141  0.4528 -0.2506 -0.3150
   22phy    C31  572   2.226   3.867   2.008 -0.3914 -0.1401 -0.4767
   22phy    C30  573   2.091   3.848   1.941 -0.0202  0.0543  0.1790
   22phy    C28  574   2.083   3.757   1.820  0.2264  0.3509  0.1246
   22phy    C29  575   1.989   3.639   1.835 -0.0587  0.2900 -0.1737
   22phy    C27  576   2.040   3.839   1.694  0.5432  0.1074 -0.3461
   22phy    C26  577   2.073   3.797   1.551 -0.1993 -0.0440  0.3049
   22phy    C25  578   2.057   3.915   1.450 -0.0103  0.4632 -0.0364
   22phy    C23  579   2.060   3.876   1.301 -0.2489 -0.1840  0.3800
   22phy    C24  580   1.921   3.884   1.238  0.2081  0.2217  0.3262
   22phy    C22  581   2.162   3.966   1.227 -0.1352  0.2507 -0.5419
   22phy    C21  582   2.231   3.912   1.100 -0.1097 -0.4430 -0.6768
   22phy    C20  583   2.343   4.003   1.043 -0.0289  0.5672  0.1282
   22phy    C18  584   2.360   3.984   0.886  0.0885  0.5097  0.0420
   22phy    O01  585   2.396   3.850   0.850 -0.0825 -0.2037  0.2687
   22phy    H01  586   2.408   3.801   0.928 -1.6351  1.1282  1.4016
   22phy    C19  587   2.494   4.064   0.867 -0.2070 -0.1145 -0.0292
   22phy    C13  588   2.249   4.031   0.777  0.2398  0.1789 -0.1880
   22phy     H3  589   2.192   4.115   0.824  0.1539  0.0980 -0.1490
   22phy    O33  590   2.289   4.097   0.664 -0.0989  0.0238  0.0805
   22phy    H1B  591   2.343   4.046   0.606  1.5789  0.5799  1.0920
   22phy    C12  592   2.106   3.956   0.763  0.3362  0.1299 -0.1646
   22phy    O11  593   2.073   3.881   0.649 -0.3082  0.1678 -0.2455
   22phy    H1A  594   2.032   3.936   0.585  0.5857  1.5852  0.3495
   23phy    C35  595   1.436   3.481   1.305  0.0373  0.4017  0.2389
   23phy    C33  596   1.517   3.599   1.362  0.4452 -0.0599 -0.2656
   23phy    C34  597   1.592   3.668   1.246 -0.2363  0.1806  0.4168
   23phy    C32  598   1.441   3.695   1.456 -0.5260 -0.0093  0.2739
   23phy    C31  599   1.509   3.700   1.594  0.3618 -0.2195  0.0039
   23phy    C30  600   1.441   3.802   1.689  0.0893 -0.3668  0.3395
   23phy    C28  601   1.496   3.834   1.830 -0.4235 -0.1541 -0.1578
   23phy    C29  602   1.635   3.898   1.838  0.1306  0.5115  0.6601
   23phy    C27  603   1.387   3.911   1.908 -0.3039  0.4889  0.1496
   23phy    C26  604   1.369   3.856   2.051 -0.6838 -0.7440  0.1889
   23phy    C25  605   1.275   3.950   2.133 -0.0908  0.1012  0.2336
   23phy    C23  606   1.241   3.891   2.268  0.1929 -0.2037 -0.9745
   23phy    C24  607   1.341   3.946   2.375 -0.4352  0.0715 -0.0603
   23phy    C22  608   1.093   3.914   2.299  0.4446 -0.6481  0.1831
   23phy    C21  609   1.021   3.778   2.298 -0.7923 -0.0915  0.6313
   23phy    C20  610   0.870   3.781   2.341 -0.0045  0.2144 -0.2737
   23phy    C18  611   0.811   3.799   2.487  0.2983  0.0120 -0.3899
   23phy    O01  612   0.802   3.937   2.524  0.0230 -0.0875 -0.1270
   23phy    H01  613   0.788   3.938   2.617  2.0091 -1.6245  0.2827
   23phy    C19  614   0.661   3.766   2.457 -0.1611  0.4054 -0.3488
   23phy    C13  615   0.878   3.711   2.605 -0.4244  0.6726 -0.2197
   23phy     H3  616   0.901   3.607   2.569 -0.8753  0.6939 -0.5846
   23phy    O33  617   0.787   3.675   2.705  0.0385 -0.1488 -0.3236
   23phy    H1B  618   0.733   3.601   2.683 -0.3517  0.0172  0.0642
   23phy    C12  619   1.009   3.759   2.676 -0.3441  0.2343  0.2153
   23phy    O11  620   1.004   3.881   2.753 -0.2751 -0.3412 -0.1733
   23phy    H1A  621   1.038   3.957   2.710 -0.8978  1.3237  2.0915
   24phy    C35  622   0.215   4.281   1.366  0.3097  0.0189  0.1365
   24phy    C33  623   0.280   4.376   1.266  0.0255  0.4880 -0.2630
   24phy    C34  624   0.232   4.356   1.125 -0.7381 -0.6005 -0.1111
   24phy    C32  625   0.271   4.518   1.324  0.1543 -0.5910  0.4409
   24phy    C31  626   0.405   4.595   1.324 -0.6175  0.0064 -0.2314
   24phy    C30  627   0.398   4.732   1.398 -0.1805  0.1882 -0.2950
   24phy    C28  628   0.535   4.802   1.407 -0.3990  0.0900  0.1398
   24phy    C29  629   0.562   4.890   1.283  0.1232  0.5849 -0.7510
   24phy    C27  630   0.537   4.900   1.526  0.0033  0.1360 -0.2941
   24phy    C26  631   0.604   4.837   1.657  0.6411 -0.4279  0.0416
   24phy    C25  632   0.573   4.930   1.776  0.1954 -0.2194 -0.0546
   24phy    C23  633   0.581   4.861   1.912 -0.3304 -0.4984 -0.4235
   24phy    C24  634   0.727   4.869   1.966 -0.0710 -0.0184 -0.3095
   24phy    C22  635   0.487   4.942   1.997 -0.0771 -0.1973 -0.6446
   24phy    C21  636   0.420   4.860   2.106  0.6372 -0.0628  0.2569
   24phy    C20  637   0.340   4.947   2.207  0.1878  0.0691 -0.5883
   24phy    C18  638   0.279   4.882   2.338 -0.3205 -0.4723 -0.1807
   24phy    O01  639   0.385   4.804   2.404 -0.0907  0.6513 -0.0210
   24phy    H01  640   0.354   4.775   2.488  0.7608 -0.1213  0.0410
   24phy    C19  641   0.271   5.011   2.427  0.2525  0.3606 -0.3081
   24phy    C13  642   0.137   4.805   2.314 -0.4263  0.7471 -0.2822
   24phy     H3  643   0.077   4.856   2.234  0.3371 -0.2328 -1.5050
   24phy    O33  644   0.051   4.815   2.427  0.3501  0.1653  0.2190
   24phy    H1B  645   0.079   4.757   2.495  0.6801  0.2005  0.1147
   24phy    C12  646   0.148   4.651   2.266 -0.2031 -0.0614 -0.2537
   24phy    O11  647   0.199   4.559   2.361  0.1404 -0.1456  0.2331
   24phy    H1A  648   0.236   4.486   2.315 -0.7454 -0.1439 -0.5288
   25phy    C35  649   1.642   0.155   0.168 -0.0611 -0.7107 -0.1571
   25phy    C33  650   1.526   0.139   0.265  0.2820 -0.4697  0.0067
   25phy    C34  651   1.440   0.270   0.289 -0.1478  0.5789  0.4743
   25phy    C32  652   1.436   0.023   0.216 -0.3345  0.1701  0.2606
   25phy    C31  653   1.398  -0.074   0.328  0.5620 -0.1602  0.1478
   25phy    C30  654   1.305  -0.184   0.276 -0.1631  0.0932 -0.4623
   25phy    C28  655   1.248  -0.276   0.386  0.0404 -0.7407 -0.5508
   25phy    C29  656   1.096  -0.262   0.381 -0.4828  0.3869 -0.1371
   25phy    C27  657   1.286  -0.420   0.366 -0.1558  0.4666  0.3127
   25phy    C26  658   1.426  -0.472   0.395  0.2583  0.7793  0.1471
   25phy    C25  659   1.431  -0.624   0.373  0.0646 -0.1436 -0.1411
   25phy    C23  660   1.573  -0.676   0.348 -0.3401 -0.4753  0.4933
   25phy    C24  661   1.615  -0.762   0.463 -0.0724 -0.0987  0.4936
   25phy    C22  662   1.579  -0.764   0.220  0.1227 -0.1784 -0.4866
   25phy    C21  663   1.587  -0.710   0.078  0.3234 -0.1229 -0.1556
   25phy    C20  664   1.579  -0.822  -0.031  0.0077 -0.1458 -0.2482
   25phy    C18  665   1.563  -0.772  -0.179  0.9576  1.0148 -0.0027
   25phy    O01  666   1.458  -0.674  -0.188 -0.1727  0.6602  0.2247
   25phy    H01  667   1.391  -0.698  -0.128 -1.1879  2.1725 -0.2564
   25phy    C19  668   1.512  -0.896  -0.257  0.2244 -0.0874 -0.0195
   25phy    C13  669   1.693  -0.714  -0.249 -0.4940 -0.0554 -0.2241
   25phy     H3  670   1.713  -0.622  -0.188 -1.6105 -0.2258  0.4219
   25phy    O33  671   1.814  -0.790  -0.221 -0.5448  0.0264 -0.2292
   25phy    H1B  672   1.815  -0.860  -0.282 -0.7331 -2.1337  2.0967
   25phy    C12  673   1.703  -0.624  -0.378  0.2566  0.2368 -0.2762
   25phy    O11  674   1.725  -0.700  -0.492 -0.2480 -0.0829  0.5517
   25phy    H1A  675   1.815  -0.685  -0.515 -0.5880 -0.5340 -1.2388
   26phy    C35  676   0.869   3.945   1.501  0.1560  0.3696 -0.2865
   26phy    C33  677   0.985   3.970   1.598  0.4114  0.2340 -0.3422
   26phy    C34  678   1.045   3.832   1.634 -0.2761 -0.3026  0.4217
   26phy    C32  679   1.081   4.072   1.532 -0.5041 -0.2706 -0.0133
   26phy    C31  680   1.174   4.156   1.624  0.6279  0.2954  0.3886
   26phy    C30  681   1.253   4.254   1.541  0.6087 -0.3361  0.4889
   26phy    C28  682   1.386   4.292   1.611  0.7106  0.2353 -0.0800
   26phy    C29  683   1.498   4.222   1.529  0.5998  0.3783 -0.1564
   26phy    C27  684   1.397   4.445   1.622 -0.4538  0.0084  0.1456
   26phy    C26  685   1.492   4.504   1.730 -0.6325  0.0898  0.0838
   26phy    C25  686   1.490   4.656   1.717  0.2128  0.4805  0.0963
   26phy    C23  687   1.601   4.723   1.800 -0.2731 -0.6754 -0.6379
   26phy    C24  688   1.735   4.745   1.732 -0.1281  0.5590 -0.0541
   26phy    C22  689   1.541   4.866   1.826  0.1163  0.0356  0.6169
   26phy    C21  690   1.565   4.918   1.969  0.4085  0.4108  0.4635
   26phy    C20  691   1.518   5.059   1.988  0.4797  0.0572 -0.0950
   26phy    C18  692   1.567   5.138   2.117  0.4097  0.5337 -0.2962
   26phy    O01  693   1.712   5.141   2.113 -0.2152  0.2396 -0.0607
   26phy    H01  694   1.751   5.218   2.150  1.7060 -0.5363 -0.3802
   26phy    C19  695   1.513   5.276   2.087 -0.1310  0.1855  0.3731
   26phy    C13  696   1.517   5.065   2.254  0.7773 -0.5639  0.0058
   26phy     H3  697   1.561   4.962   2.256 -0.5562 -1.1645 -0.2762
   26phy    O33  698   1.377   5.027   2.242  0.1876  0.5719 -0.0679
   26phy    H1B  699   1.376   4.958   2.178  0.5053 -0.3588  0.9148
   26phy    C12  700   1.543   5.119   2.404 -0.1237  0.2465  0.3689
   26phy    O11  701   1.669   5.162   2.440 -0.5449  0.0686  0.0422
   26phy    H1A  702   1.665   5.159   2.534 -2.2123  0.4898  0.0241
   27phy    C35  703   0.944   0.137   0.352 -0.1459  0.0094  0.2379
   27phy    C33  704   0.847   0.241   0.301 -0.2516 -0.2994 -0.0912
   27phy    C34  705   0.751   0.263   0.419  0.1261  0.0815 -0.1735
   27phy    C32  706   0.906   0.378   0.264 -0.2866  0.0234  0.5072
   27phy    C31  707   0.958   0.398   0.123 -0.2263 -0.0078  0.1922
   27phy    C30  708   1.041   0.528   0.108 -0.0917  0.5562 -0.2363
   27phy    C28  709   1.089   0.556  -0.041  0.6037 -0.1174 -0.1484
   27phy    C29  710   1.089   0.703  -0.067 -0.0057 -0.3959 -0.3805
   27phy    C27  711   1.230   0.504  -0.073  0.1083 -0.0081 -0.0055
   27phy    C26  712   1.231   0.388  -0.172 -0.4479  0.1284 -0.2103
   27phy    C25  713   1.374   0.345  -0.195  0.2447  0.3033  0.2255
   27phy    C23  714   1.384   0.228  -0.290 -0.1111 -0.5732  0.9900
   27phy    C24  715   1.499   0.254  -0.392  0.4844 -0.2742 -0.1304
   27phy    C22  716   1.405   0.095  -0.215  0.1055  0.1329  0.4130
   27phy    C21  717   1.341  -0.027  -0.282 -0.0193  0.1304 -0.4083
   27phy    C20  718   1.353  -0.157  -0.202 -0.1760  0.1376  0.2903
   27phy    C18  719   1.292  -0.296  -0.253 -0.1907 -0.9042  0.3421
   27phy    O01  720   1.148  -0.280  -0.266 -0.0663 -0.2479 -0.1250
   27phy    H01  721   1.126  -0.239  -0.348 -0.2318 -0.8308 -0.3773
   27phy    C19  722   1.312  -0.380  -0.125  0.2783  0.3916 -0.0454
   27phy    C13  723   1.366  -0.361  -0.385  0.2945  0.0094 -0.2235
   27phy     H3  724   1.340  -0.284  -0.463 -1.8376 -1.4741 -1.0820
   27phy    O33  725   1.509  -0.354  -0.399  0.3091 -0.0800  0.1719
   27phy    H1B  726   1.548  -0.307  -0.328 -1.4059  1.6154  0.0843
   27phy    C12  727   1.298  -0.470  -0.473 -0.6837 -0.0152 -0.0439
   27phy    O11  728   1.340  -0.603  -0.453 -0.2473  0.4084 -0.1777
   27phy    H1A  729   1.373  -0.615  -0.366 -0.0774  0.4964 -0.2309
   28phy    C35  730   2.429   1.241   0.289  0.0460  0.5372  0.0303
   28phy    C33  731   2.367   1.366   0.347 -0.1407 -0.2087 -0.2405
   28phy    C34  732   2.405   1.389   0.492 -0.2825  0.0992 -0.2267
   28phy    C32  733   2.394   1.482   0.255 -0.2233 -0.4028 -0.2970
   28phy    C31  734   2.285   1.594   0.254  0.2591 -0.0193 -0.0920
   28phy    C30  735   2.328   1.738   0.217  0.1101  0.6258 -0.5317
   28phy    C28  736   2.206   1.834   0.204  0.0297  0.5432  0.4687
   28phy    C29  737   2.244   1.969   0.253 -0.6887 -0.5652  0.6820
   28phy    C27  738   2.156   1.849   0.060 -0.0421  0.2808  0.5109
   28phy    C26  739   2.053   1.747   0.013  0.1960 -0.5196  0.2311
   28phy    C25  740   2.066   1.714  -0.137  0.1544 -0.1155 -0.1391
   28phy    C23  741   2.031   1.570  -0.178 -0.5495 -0.3614  0.5447
   28phy    C24  742   1.959   1.580  -0.312 -0.0791 -0.3380 -0.0598
   28phy    C22  743   2.164   1.487  -0.191 -0.1169 -0.0908  0.2157
   28phy    C21  744   2.161   1.370  -0.099  0.0758  0.2516  0.0591
   28phy    C20  745   2.283   1.280  -0.092  0.2188  0.0255 -0.3254
   28phy    C18  746   2.306   1.154  -0.180  0.3593  0.7428  0.3522
   28phy    O01  747   2.189   1.071  -0.193  0.5851 -0.2597 -0.2123
   28phy    H01  748   2.118   1.124  -0.223  1.2854  1.5605  1.1827
   28phy    C19  749   2.410   1.062  -0.105  0.0029  0.1224  0.0988
   28phy    C13  750   2.355   1.198  -0.331 -0.1275  0.5817 -0.4345
   28phy     H3  751   2.261   1.238  -0.376 -0.5628  1.0949  0.8850
   28phy    O33  752   2.434   1.318  -0.337  0.0933 -0.1895  0.2639
   28phy    H1B  753   2.484   1.334  -0.259 -1.5213  1.4151  1.0564
   28phy    C12  754   2.371   1.114  -0.460  0.3312  0.7949 -0.3996
   28phy    O11  755   2.284   1.007  -0.485 -0.0542  0.2934 -0.2092
   28phy    H1A  756   2.199   1.042  -0.505 -0.6199 -1.0824 -0.3534
   29phy    C35  757   0.408   3.704   0.288  0.0725  0.5959 -0.2148
   29phy    C33  758   0.372   3.778   0.415 -0.3581  0.2938 -0.6223
   29phy    C34  759   0.219   3.777   0.422  0.4500  0.0493 -0.3872
   29phy    C32  760   0.429   3.704   0.544 -0.0603  0.1250 -0.3316
   29phy    C31  761   0.564   3.754   0.599  0.3650  0.0187 -0.4873
   29phy    C30  762   0.608   3.656   0.712  0.1239 -0.4793  0.1114
   29phy    C28  763   0.748   3.681   0.763 -0.0244 -0.6236 -0.3017
   29phy    C29  764   0.752   3.699   0.919 -0.1450  0.2710  0.4446
   29phy    C27  765   0.848   3.578   0.706  0.0391  0.2979 -0.3710
   29phy    C26  766   0.996   3.632   0.686 -0.0584 -0.4134  0.3250
   29phy    C25  767   1.091   3.515   0.651 -0.1491  0.1292 -0.4465
   29phy    C23  768   1.224   3.565   0.599 -0.2090 -0.0730 -0.3069
   29phy    C24  769   1.338   3.476   0.644  0.1807  0.2183 -0.2802
   29phy    C22  770   1.238   3.563   0.445  0.2258  0.2115  0.4226
   29phy    C21  771   1.230   3.700   0.374 -0.6265 -0.0847 -0.0533
   29phy    C20  772   1.220   3.707   0.218 -0.1534 -0.6293 -0.1454
   29phy    C18  773   1.093   3.660   0.141  0.1785 -0.1451  0.5417
   29phy    O01  774   1.064   3.529   0.183  0.3186 -0.0505  0.2751
   29phy    H01  775   0.979   3.528   0.223  1.3541  0.0040  2.7026
   29phy    C19  776   1.143   3.660  -0.003 -0.4643  0.4208  0.1522
   29phy    C13  777   0.968   3.759   0.161  0.1334  0.2257  0.0286
   29phy     H3  778   0.968   3.783   0.270 -1.1421 -0.4982  0.2071
   29phy    O33  779   0.973   3.892   0.110 -0.3617  0.4483  0.0962
   29phy    H1B  780   0.938   3.892   0.023  0.2355 -0.1257 -0.1530
   29phy    C12  781   0.819   3.715   0.186 -0.0502  0.4971 -0.1894
   29phy    O11  782   0.814   3.578   0.235 -0.2703  0.1755 -0.6744
   29phy    H1A  783   0.724   3.550   0.243 -0.2938  0.3687 -0.1988
   30phy    C35  784   0.938   4.377   0.993 -0.3523  0.2849 -0.4508
   30phy    C33  785   0.870   4.258   1.059 -0.1019 -0.1015 -0.3990
   30phy    C34  786   0.932   4.247   1.201 -0.6003 -0.0506 -0.1851
   30phy    C32  787   0.716   4.266   1.047 -0.0004  0.3214  0.1608
   30phy    C31  788   0.653   4.142   0.984 -0.0187 -0.0669  0.0501
   30phy    C30  789   0.506   4.158   0.962  0.1813 -0.0462 -0.0038
   30phy    C28  790   0.435   4.077   0.855 -0.3267 -0.4899  0.3113
   30phy    C29  791   0.390   3.940   0.908  0.0105 -0.3023 -0.5098
   30phy    C27  792   0.315   4.153   0.802  0.0491  0.0747 -0.9976
   30phy    C26  793   0.338   4.203   0.661 -0.0155 -0.2974 -0.0889
   30phy    C25  794   0.228   4.296   0.607 -0.0119  0.0251  0.0634
   30phy    C23  795   0.241   4.338   0.460 -0.2169 -0.8134 -0.1291
   30phy    C24  796   0.099   4.366   0.409  0.1272 -0.3580  0.8748
   30phy    C22  797   0.336   4.456   0.429  0.0471 -0.3627  0.6250
   30phy    C21  798   0.419   4.428   0.298  0.2912  0.3511 -0.4778
   30phy    C20  799   0.522   4.538   0.276  0.2251  0.4158  0.4812
   30phy    C18  800   0.618   4.534   0.153 -0.0248 -0.1134 -0.3645
   30phy    O01  801   0.676   4.397   0.147  0.1753  0.3750 -0.2596
   30phy    H01  802   0.698   4.369   0.234  0.2945 -0.5227 -0.5703
   30phy    C19  803   0.735   4.628   0.189  0.0498 -0.1060 -0.2198
   30phy    C13  804   0.548   4.575   0.017  0.2351 -0.1955 -0.0694
   30phy     H3  805   0.451   4.519   0.016  0.0714  0.0870 -0.6442
   30phy    O33  806   0.492   4.704  -0.010  0.4018 -0.6433 -0.2823
   30phy    H1B  807   0.567   4.760  -0.023 -0.1736 -0.2567 -2.3432
   30phy    C12  808   0.588   4.506  -0.122  0.2783  0.5532  0.1865
   30phy    O11  809   0.613   4.370  -0.113  0.0312  0.4580 -0.3561
   30phy    H1A  810   0.678   4.352  -0.048 -0.5630  0.2760  0.1985
   31phy    C35  811   1.002   0.947   1.727 -0.0039 -0.5082  0.1017
   31phy    C33  812   1.010   0.821   1.814 -0.5599 -0.3282  0.7118
   31phy    C34  813   0.993   0.695   1.729  0.3399 -0.1292  0.1088
   31phy    C32  814   1.139   0.816   1.901  0.7993 -0.0464 -0.4740
   31phy    C31  815   1.129   0.744   2.034  0.6225 -0.2508  0.1006
   31phy    C30  816   1.269   0.722   2.098 -0.0040  0.5551 -0.1978
   31phy    C28  817   1.269   0.611   2.206  0.2922 -0.0621  0.0656
   31phy    C29  818   1.277   0.470   2.140  0.0563 -0.1954 -0.1735
   31phy    C27  819   1.387   0.622   2.303 -0.2587 -0.1225 -0.0244
   31phy    C26  820   1.357   0.693   2.437  0.2180  0.3564  0.2030
   31phy    C25  821   1.485   0.682   2.530 -0.0143 -0.6041  0.2776
   31phy    C23  822   1.465   0.733   2.674  0.2712 -0.2461 -0.2259
   31phy    C24  823   1.557   0.656   2.775  0.1500 -0.0463 -0.2336
   31phy    C22  824   1.489   0.887   2.687 -0.4480  0.0649 -0.4403
   31phy    C21  825   1.441   0.962   2.810  0.0060 -0.3025 -0.2464
   31phy    C20  826   1.497   1.107   2.840  0.3596  0.2693  0.0433
   31phy    C18  827   1.639   1.137   2.898  0.1602  0.2165  0.3300
   31phy    O01  828   1.739   1.075   2.820  0.1351 -0.2895 -0.0800
   31phy    H01  829   1.739   0.983   2.841  1.1096 -0.0967  0.8154
   31phy    C19  830   1.647   1.289   2.866  0.0338  0.2566  0.3803
   31phy    C13  831   1.657   1.099   3.056 -0.1060 -0.1905  0.3057
   31phy     H3  832   1.630   0.991   3.069 -0.0056 -0.2403  0.1105
   31phy    O33  833   1.553   1.164   3.135 -0.1026 -0.1168 -0.3750
   31phy    H1B  834   1.588   1.213   3.207 -0.8502 -0.3613  0.1676
   31phy    C12  835   1.801   1.115   3.133 -0.1003  0.1153 -1.4096
   31phy    O11  836   1.838   1.012   3.220 -0.2763  0.0800  0.5028
   31phy    H1A  837   1.929   1.018   3.240 -0.4348  0.2965  1.1871
   32phy    C35  838   1.610   1.396   1.370 -0.0667  0.3504 -0.2610
   32phy    C33  839   1.689   1.267   1.371  0.5419  0.0192  0.3236
   32phy    C34  840   1.645   1.187   1.248 -0.0651  0.2947  0.6334
   32phy    C32  841   1.838   1.296   1.398 -0.4117  0.3836 -0.0318
   32phy    C31  842   1.919   1.171   1.448  0.0276  0.2185  0.3465
   32phy    C30  843   2.067   1.199   1.470 -0.2532 -0.1339  0.7069
   32phy    C28  844   2.145   1.073   1.516 -0.5462 -0.3069  0.0139
   32phy    C29  845   2.268   1.049   1.426 -0.2647  0.1855 -0.0300
   32phy    C27  846   2.185   1.101   1.662 -0.4196  0.3881 -0.1226
   32phy    C26  847   2.235   0.985   1.762 -0.2279 -0.2045  0.2197
   32phy    C25  848   2.265   1.039   1.907  0.7116  0.0445  0.3350
   32phy    C23  849   2.307   0.928   2.009 -0.6703  0.5064 -0.4946
   32phy    C24  850   2.464   0.939   2.024  0.6572 -0.3280  0.1882
   32phy    C22  851   2.253   0.949   2.151 -0.2405  0.1515  0.2447
   32phy    C21  852   2.113   0.883   2.170 -0.0264 -0.5669  0.2183
   32phy    C20  853   2.059   0.916   2.310  0.2619 -0.1731 -0.3557
   32phy    C18  854   1.910   0.891   2.349 -0.2613 -0.0352  0.6807
   32phy    O01  855   1.867   0.760   2.298  0.5110 -0.5826 -0.3900
   32phy    H01  856   1.776   0.768   2.276  0.2282 -0.9038  0.5881
   32phy    C19  857   1.912   0.872   2.502 -0.2878  0.3356 -0.2096
   32phy    C13  858   1.814   1.008   2.289 -0.4762  0.3598 -0.1518
   32phy     H3  859   1.840   1.023   2.181 -0.5948  1.8622  0.0062
   32phy    O33  860   1.841   1.139   2.344 -0.1414 -0.2410 -0.1498
   32phy    H1B  861   1.772   1.199   2.324  0.0516  0.2427  0.5827
   32phy    C12  862   1.659   0.984   2.279  0.1722  0.1051  0.4235
   32phy    O11  863   1.632   0.851   2.249  0.1862 -0.0164  0.0728
   32phy    H1A  864   1.540   0.839   2.242  0.1877 -0.4414  0.7410
   33phy    C35  865   0.871   0.834   1.345  0.0425 -0.2605  0.6125
   33phy    C33  866   0.770   0.730   1.393 -0.2045  0.3587 -0.2856
   33phy    C34  867   0.627   0.771   1.356  0.3686  0.2048  0.4577
   33phy    C32  868   0.818   0.586   1.366  0.0492 -0.0681  0.0084
   33phy    C31  869   0.758   0.472   1.457 -0.0761 -0.0757  0.4064
   33phy    C30  870   0.837   0.336   1.454 -0.0423 -0.7813 -0.0871
   33phy    C28  871   0.754   0.221   1.510 -0.7249  0.1009 -0.7521
   33phy    C29  872   0.654   0.149   1.415 -0.3287  0.3203 -0.1969
   33phy    C27  873   0.866   0.117   1.534  0.4229 -0.2910 -0.4517
   33phy    C26  874   0.883   0.075   1.684 -0.3887  0.0501  0.0596
   33phy    C25  875   1.023   0.011   1.698  0.0754 -0.2965 -0.2839
   33phy    C23  876   1.065  -0.047   1.833 -0.1861 -0.0343  0.1039
   33phy    C24  877   1.161  -0.160   1.805 -0.0291  0.3747  0.3029
   33phy    C22  878   1.120   0.050   1.939  0.1680 -0.3164 -0.3894
   33phy    C21  879   1.091   0.015   2.087 -0.3172  0.5417 -0.4181
   33phy    C20  880   1.129   0.124   2.187 -0.3534  0.0539  0.3082
   33phy    C18  881   1.103   0.099   2.342 -0.4078  0.4292 -0.2947
   33phy    O01  882   1.171  -0.022   2.387 -0.1912  0.2102 -0.0065
   33phy    H01  883   1.241  -0.047   2.330  0.9414 -1.8845  2.1205
   33phy    C19  884   1.186   0.208   2.410 -0.2426 -0.0200 -0.3234
   33phy    C13  885   0.950   0.099   2.393 -0.1636  0.2664  0.2461
   33phy     H3  886   0.906   0.201   2.383  0.8666  0.5420 -2.0007
   33phy    O33  887   0.946   0.084   2.537 -0.0605 -0.3512  0.5569
   33phy    H1B  888   1.000   0.010   2.558 -0.6607 -1.6077 -1.9622
   33phy    C12  889   0.842  -0.001   2.328  0.1954  0.3622  0.0188
   33phy    O11  890   0.706   0.008   2.369  0.3789  0.1250 -0.0083
   33phy    H1A  891   0.660  -0.063   2.328  1.7536 -0.8296  0.0319
   34phy    C35  892   4.306   3.502   0.764 -0.7967 -0.0311 -0.2616
   34phy    C33  893   4.439   3.533   0.819 -0.4686 -0.4562  0.4977
   34phy    C34  894   4.423   3.616   0.945 -0.2507  0.3405  0.0107
   34phy    C32  895   4.522   3.403   0.828  0.5519  0.2643  0.4368
   34phy    C31  896   4.670   3.421   0.797  0.0526 -0.0546  0.1182
   34phy    C30  897   4.750   3.291   0.801  0.0907 -0.7657 -0.4706
   34phy    C28  898   4.895   3.309   0.739  0.4382 -0.2640 -0.0677
   34phy    C29  899   5.003   3.262   0.833  0.2313 -0.2163 -0.4792
   34phy    C27  900   4.906   3.226   0.611 -0.5602  0.0932  0.1832
   34phy    C26  901   4.863   3.299   0.482  0.2065 -0.2679 -0.3379
   34phy    C25  902   4.877   3.201   0.362  0.0494  0.4183 -0.0582
   34phy    C23  903   4.838   3.243   0.220  0.4835 -0.1122 -0.0313
   34phy    C24  904   4.934   3.160   0.132  0.1891 -0.4260 -0.0701
   34phy    C22  905   4.684   3.215   0.181 -0.0188  0.0417 -0.1081
   34phy    C21  906   4.573   3.314   0.217  0.3457 -0.0810  0.0508
   34phy    C20  907   4.442   3.238   0.234 -0.1475 -0.3126 -0.2837
   34phy    C18  908   4.317   3.319   0.302  0.0163  0.4060  0.9537
   34phy    O01  909   4.355   3.342   0.440 -0.5072  0.0651 -0.0017
   34phy    H01  910   4.410   3.275   0.476  0.9049  0.5045 -1.2547
   34phy    C19  911   4.208   3.202   0.307 -0.1169 -0.2057  0.5148
   34phy    C13  912   4.257   3.452   0.229 -0.2188  0.0074  0.1051
   34phy     H3  913   4.350   3.511   0.209  0.0012  0.7977  2.9545
   34phy    O33  914   4.216   3.446   0.095  0.2964 -0.2822 -0.3052
   34phy    H1B  915   4.123   3.451   0.085  0.1699 -0.8706  0.5402
   34phy    C12  916   4.202   3.578   0.305 -0.3283  0.0215 -0.3403
   34phy    O11  917   4.216   3.582   0.442 -0.0535 -0.1717  0.5862
   34phy    H1A  918   4.263   3.507   0.473  1.2897  0.6007  0.4793
   35phy    C35  919   1.160   0.594   0.469  0.2549 -0.6066  0.4180
   35phy    C33  920   1.091   0.698   0.558 -0.3074 -0.3754 -0.0340
   35phy    C34  921   0.947   0.662   0.580  0.1465 -0.0515 -0.3111
   35phy    C32  922   1.179   0.713   0.684  0.2786  0.0844  0.2211
   35phy    C31  923   1.204   0.849   0.748 -0.2301  0.5378 -0.1613
   35phy    C30  924   1.270   0.849   0.883 -0.4338  0.5759 -0.6523
   35phy    C28  925   1.307   0.985   0.945  0.3883  0.1618 -0.3969
   35phy    C29  926   1.295   0.974   1.097  0.5655  0.1048  0.0151
   35phy    C27  927   1.445   1.039   0.903 -0.0013  0.8328 -0.0569
   35phy    C26  928   1.456   1.190   0.873  0.4294 -0.6142  0.0441
   35phy    C25  929   1.597   1.242   0.847  0.3664  0.1463 -0.6023
   35phy    C23  930   1.612   1.395   0.856  0.0111  0.3484  0.6695
   35phy    C24  931   1.745   1.426   0.920 -0.0134  0.0915 -0.3010
   35phy    C22  932   1.597   1.471   0.721  0.1025 -0.4882  0.0929
   35phy    C21  933   1.544   1.617   0.711 -0.0999  0.3829 -0.1462
   35phy    C20  934   1.392   1.624   0.703 -0.7168 -0.3240  0.0209
   35phy    C18  935   1.318   1.757   0.671 -0.5058 -0.4593  0.1309
   35phy    O01  936   1.353   1.856   0.768 -0.0700  0.4185  0.0094
   35phy    H01  937   1.350   1.816   0.854 -1.8014 -1.0246 -0.6419
   35phy    C19  938   1.175   1.724   0.711 -0.1864 -0.1224 -0.4063
   35phy    C13  939   1.340   1.817   0.519  0.1984  0.2040 -0.2120
   35phy     H3  940   1.430   1.883   0.532  0.5496 -0.6373  2.2323
   35phy    O33  941   1.395   1.737   0.415 -0.0845 -0.7507 -0.1031
   35phy    H1B  942   1.386   1.645   0.435  1.0516 -0.8686 -0.0758
   35phy    C12  943   1.263   1.938   0.460 -0.1683 -0.0437 -0.1804
   35phy    O11  944   1.178   1.906   0.351 -0.0064 -0.4600  0.3701
   35phy    H1A  945   1.107   1.849   0.373  1.3045 -2.5094 -0.4781
   36phy    C35  946   1.813   2.164   1.429 -0.3846  0.2271  0.0340
   36phy    C33  947   1.690   2.108   1.489  0.3641  0.0321  0.4455
   36phy    C34  948   1.567   2.178   1.420 -0.2988  0.2130  0.1089
   36phy    C32  949   1.690   1.953   1.475 -0.4650  0.2302 -0.7143
   36phy    C31  950   1.627   1.885   1.593 -0.2250  0.5521 -0.0477
   36phy    C30  951   1.620   1.732   1.572 -0.5170  0.0070  0.0135
   36phy    C28  952   1.583   1.665   1.705  0.0136  0.3439 -0.3731
   36phy    C29  953   1.433   1.638   1.727 -0.5514 -0.5345 -0.4137
   36phy    C27  954   1.671   1.536   1.718 -0.3736 -0.3217 -0.1733
   36phy    C26  955   1.698   1.473   1.858  0.2733  0.2389  0.5397
   36phy    C25  956   1.799   1.358   1.835  0.0708 -0.2074 -0.1254
   36phy    C23  957   1.834   1.263   1.950 -0.0381  0.5529  0.1578
   36phy    C24  958   1.802   1.121   1.900 -0.0078  0.5094  0.2173
   36phy    C22  959   1.978   1.255   1.988 -0.2885  0.0609 -0.1618
   36phy    C21  960   2.011   1.343   2.114  0.3063  0.2797  0.0701
   36phy    C20  961   2.163   1.351   2.130 -0.2293 -0.2939 -0.3007
   36phy    C18  962   2.242   1.423   2.247  0.3281  0.4125 -0.1990
   36phy    O01  963   2.182   1.392   2.375  0.1476 -0.1072  0.1951
   36phy    H01  964   2.226   1.441   2.441 -1.5990  2.4308 -0.3806
   36phy    C19  965   2.377   1.352   2.226 -0.4328  0.1317 -0.6181
   36phy    C13  966   2.260   1.586   2.234 -0.0735  0.5669 -0.4614
   36phy     H3  967   2.298   1.610   2.131  1.2158  1.1226  0.1165
   36phy    O33  968   2.372   1.637   2.314  0.5510  0.3907  0.0265
   36phy    H1B  969   2.379   1.591   2.395  1.0691  0.1074 -0.1782
   36phy    C12  970   2.132   1.675   2.262 -0.4969  0.0233  0.4139
   36phy    O11  971   2.092   1.689   2.394  0.3144  0.4175 -0.0197
   36phy    H1A  972   1.998   1.699   2.392  0.2647 -0.0509 -0.4038
   37phy    C35  973   0.309   1.015   1.230  0.2815  0.2005 -0.2366
   37phy    C33  974   0.315   1.094   1.358  0.1660  0.4003 -0.1204
   37phy    C34  975   0.213   1.026   1.444 -0.1932 -0.3543 -0.0598
   37phy    C32  976   0.454   1.089   1.427 -0.0695 -0.2410  0.2133
   37phy    C31  977   0.562   1.195   1.388  0.1297  0.1007 -0.0888
   37phy    C30  978   0.689   1.176   1.465  0.0955  0.2401 -0.0202
   37phy    C28  979   0.796   1.284   1.440 -0.0778 -0.1202 -0.9453
   37phy    C29  980   0.874   1.294   1.574  0.2984  0.0444  0.6945
   37phy    C27  981   0.901   1.247   1.332 -0.1044  0.3231 -0.4663
   37phy    C26  982   0.898   1.324   1.199 -0.0429 -0.2340  0.3679
   37phy    C25  983   1.010   1.265   1.110 -1.5072 -0.2715  0.3302
   37phy    C23  984   1.031   1.335   0.974  0.3474  0.2706  0.2254
   37phy    C24  985   1.165   1.406   0.976  0.4169  0.1257  0.1090
   37phy    C22  986   1.022   1.235   0.860 -0.1545 -0.1841  0.2735
   37phy    C21  987   0.965   1.278   0.727  0.4139 -0.4475 -0.2042
   37phy    C20  988   0.944   1.159   0.634 -0.0060  0.3235 -0.2615
   37phy    C18  989   0.881   1.184   0.494 -0.0028 -0.0785  0.5200
   37phy    O01  990   0.767   1.278   0.504  0.3676  0.2709  0.0242
   37phy    H01  991   0.794   1.360   0.543 -0.3913  0.0339  1.0894
   37phy    C19  992   0.819   1.048   0.453  0.4119 -0.2353  0.2758
   37phy    C13  993   0.987   1.234   0.382  0.2089 -0.4243  0.0382
   37phy     H3  994   1.026   1.330   0.423 -1.0781  0.9649 -1.8084
   37phy    O33  995   1.111   1.161   0.366  0.0692 -0.2066 -0.1122
   37phy    H1B  996   1.106   1.088   0.308  1.7122  1.9918 -3.3327
   37phy    C12  997   0.946   1.307   0.251 -0.0530 -0.6203 -0.3717
   37phy    O11  998   0.899   1.219   0.153  0.0290 -0.1786  1.0322
   37phy    H1A  999   0.958   1.146   0.149  0.7167  0.3686  1.1495
   38phy    C35 1000   1.184   1.357   1.971  0.2428  0.1262  0.4335
   38phy    C33 1001   1.283   1.276   2.055 -0.8877  0.4438 -0.2298
   38phy    C34 1002   1.333   1.164   1.960  0.7072 -0.0303  0.1243
   38phy    C32 1003   1.389   1.380   2.106 -0.5007  0.4653 -0.1299
   38phy    C31 1004   1.447   1.348   2.243 -0.2331 -0.4964  0.3929
   38phy    C30 1005   1.559   1.452   2.278  0.3104 -0.8189  0.1361
   38phy    C28 1006   1.621   1.438   2.418 -0.3077 -0.4421 -0.2294
   38phy    C29 1007   1.768   1.469   2.403 -0.5390  0.5569 -0.2508
   38phy    C27 1008   1.571   1.541   2.520  0.1397 -0.1411 -0.4785
   38phy    C26 1009   1.442   1.504   2.594 -0.3282  0.4714 -0.1436
   38phy    C25 1010   1.390   1.615   2.684 -0.2846 -0.3865  0.1666
   38phy    C23 1011   1.264   1.589   2.764  0.0193  0.8474  0.3565
   38phy    C24 1012   1.289   1.506   2.890 -0.1490  0.3501 -0.0768
   38phy    C22 1013   1.202   1.723   2.814 -0.4942 -0.0972  0.3037
   38phy    C21 1014   1.056   1.723   2.795  0.0218 -0.3293  0.0998
   38phy    C20 1015   0.978   1.861   2.803  0.3128  0.1544 -0.2333
   38phy    C18 1016   0.966   1.936   2.944 -0.2102 -0.4767  0.1414
   38phy    O01 1017   1.097   1.967   2.985  0.0757  0.0921 -0.6376
   38phy    H01 1018   1.093   1.992   3.075  1.1782  1.0256 -0.8290
   38phy    C19 1019   0.906   2.069   2.899  0.2143  0.0607 -0.1382
   38phy    C13 1020   0.885   1.865   3.067  0.1738 -0.5613  0.0198
   38phy     H3 1021   0.784   1.826   3.036 -0.4726  0.5222  0.6908
   38phy    O33 1022   0.845   1.962   3.167  0.2607 -0.2653  0.1396
   38phy    H1B 1023   0.918   2.013   3.195 -1.0907  1.8330  0.0563
   38phy    C12 1024   0.962   1.755   3.143  0.5592 -0.0175 -0.0616
   38phy    O11 1025   0.893   1.693   3.251  0.1141  0.1713  0.2332
   38phy    H1A 1026   0.827   1.638   3.213 -0.2060  1.0637 -0.5413
   39phy    C35 1027   0.728   2.573   1.813 -0.2618 -0.1330  0.3252
   39phy    C33 1028   0.796   2.452   1.858 -0.5218 -0.6418 -0.1000
   39phy    C34 1029   0.896   2.406   1.751 -0.2005  0.2829 -0.3470
   39phy    C32 1030   0.863   2.458   1.995 -0.2838 -0.0207 -0.4276
   39phy    C31 1031   0.842   2.335   2.081  0.3260 -0.2839 -0.7679
   39phy    C30 1032   0.895   2.342   2.223  0.4350  0.4010  0.1480
   39phy    C28 1033   0.862   2.223   2.312  0.9951  0.1120  0.2290
   39phy    C29 1034   0.934   2.089   2.278 -0.2344 -0.3820  0.0523
   39phy    C27 1035   0.897   2.252   2.460  0.0024 -0.0579 -0.0380
   39phy    C26 1036   0.780   2.316   2.538  0.2046  0.3111 -0.5901
   39phy    C25 1037   0.824   2.405   2.663 -0.6810  0.1618 -0.2872
   39phy    C23 1038   0.709   2.472   2.738  0.4039  0.2695  0.2447
   39phy    C24 1039   0.711   2.440   2.889 -0.3896 -0.2860 -0.2202
   39phy    C22 1040   0.700   2.618   2.702  0.2829 -0.4385 -0.4608
   39phy    C21 1041   0.563   2.676   2.683  0.4459 -0.3493  0.0211
   39phy    C20 1042   0.578   2.827   2.646 -0.2501  0.2318  0.5639
   39phy    C18 1043   0.459   2.925   2.649  0.6283 -0.1467  0.4336
   39phy    O01 1044   0.422   2.941   2.785 -0.2251 -0.1597  0.0726
   39phy    H01 1045   0.500   2.948   2.837 -0.0302 -0.0544 -0.2364
   39phy    C19 1046   0.540   3.045   2.604 -0.0526  0.2598 -0.4177
   39phy    C13 1047   0.325   2.909   2.555 -0.0671  0.0974 -0.4158
   39phy     H3 1048   0.354   2.903   2.447 -0.1535 -1.2359 -0.3815
   39phy    O33 1049   0.239   3.021   2.558  0.3610 -0.1895  0.6530
   39phy    H1B 1050   0.252   3.063   2.640 -1.9399  1.0319  0.4834
   39phy    C12 1051   0.229   2.790   2.577 -0.3294 -0.2611  0.1769
   39phy    O11 1052   0.152   2.789   2.689  0.1694 -0.2198  0.3359
   39phy    H1A 1053   0.114   2.875   2.692  0.5436 -0.0623  2.4424
   40phy    C35 1054   2.440   3.776   1.553 -0.3502  0.1814  0.1530
   40phy    C33 1055   2.522   3.907   1.575 -0.1335 -0.0979 -0.0642
   40phy    C34 1056   2.611   3.939   1.449 -0.1242 -0.0206 -0.8004
   40phy    C32 1057   2.419   4.012   1.615 -0.0870 -0.1638 -0.3804
   40phy    C31 1058   2.468   4.130   1.702 -0.0818 -0.5021  0.2145
   40phy    C30 1059   2.366   4.244   1.698 -0.1173 -0.1127  0.1433
   40phy    C28 1060   2.433   4.371   1.749  0.0473  0.4182 -0.3096
   40phy    C29 1061   2.433   4.470   1.633 -0.4054 -0.1331 -0.0557
   40phy    C27 1062   2.354   4.429   1.869  0.6018 -0.1430  0.0097
   40phy    C26 1063   2.439   4.471   1.989  0.0338  0.5368  0.2041
   40phy    C25 1064   2.366   4.540   2.107  0.3153 -0.2584  0.1280
   40phy    C23 1065   2.448   4.564   2.233  0.6966 -0.7401 -0.2367
   40phy    C24 1066   2.523   4.698   2.220 -0.5008  0.1450  0.0011
   40phy    C22 1067   2.339   4.577   2.348  0.2198 -0.3756 -0.6314
   40phy    C21 1068   2.382   4.511   2.480  0.2940  0.1649  0.1593
   40phy    C20 1069   2.267   4.524   2.584  0.0844 -0.6439 -0.0683
   40phy    C18 1070   2.269   4.442   2.718 -0.7420 -0.1688  0.2121
   40phy    O01 1071   2.396   4.466   2.789 -0.3433 -0.0499 -0.1626
   40phy    H01 1072   2.407   4.554   2.820  1.0735 -0.4886  0.6780
   40phy    C19 1073   2.157   4.514   2.796  0.6613 -0.1640 -0.0296
   40phy    C13 1074   2.259   4.279   2.697  0.2240 -0.2339  0.2860
   40phy     H3 1075   2.340   4.247   2.627  0.3573  1.3285 -0.3092
   40phy    O33 1076   2.139   4.239   2.629  0.4759  0.4461  0.3357
   40phy    H1B 1077   2.113   4.300   2.562  0.2581 -0.6615 -0.6186
   40phy    C12 1078   2.277   4.178   2.821  0.1070 -0.2503 -0.3897
   40phy    O11 1079   2.397   4.202   2.891  0.4451 -0.0849 -0.4788
   40phy    H1A 1080   2.439   4.281   2.861  2.4444  0.1273  2.4714
   41phy    C35 1081   0.850   1.561   1.823 -0.2407  0.2376  0.4924
   41phy    C33 1082   0.913   1.647   1.711  0.4842 -0.1374 -0.1930
   41phy    C34 1083   0.802   1.641   1.609  0.3555 -0.0745 -0.4744
   41phy    C32 1084   0.945   1.795   1.747  0.0152 -0.1258  0.0132
   41phy    C31 1085   1.075   1.825   1.824 -0.4378 -0.0315 -0.2562
   41phy    C30 1086   1.086   1.975   1.830 -0.2190 -0.2544  0.0875
   41phy    C28 1087   1.226   2.034   1.862  0.9103 -0.2829 -0.9224
   41phy    C29 1088   1.315   2.051   1.739  0.1018  0.2401  0.0586
   41phy    C27 1089   1.202   2.178   1.912 -0.3045  0.4579  0.1544
   41phy    C26 1090   1.302   2.210   2.030  0.1963  0.7526  0.4253
   41phy    C25 1091   1.276   2.350   2.086  0.1075  0.1406  0.1590
   41phy    C23 1092   1.359   2.375   2.214 -0.3666 -0.0176  0.6770
   41phy    C24 1093   1.393   2.524   2.204 -0.4717 -0.0945 -0.1722
   41phy    C22 1094   1.283   2.344   2.346 -0.0466 -0.4106  0.0078
   41phy    C21 1095   1.366   2.312   2.469 -0.0809 -0.7937  0.1362
   41phy    C20 1096   1.272   2.309   2.594 -0.2404 -0.2645 -0.0299
   41phy    C18 1097   1.318   2.265   2.739  0.0173  0.1137  0.3011
   41phy    O01 1098   1.437   2.339   2.784 -0.0804 -0.0230 -0.5605
   41phy    H01 1099   1.413   2.413   2.836  1.8942  1.0119 -1.0617
   41phy    C19 1100   1.195   2.320   2.818  0.4040 -0.2917  0.1011
   41phy    C13 1101   1.344   2.108   2.768  0.1381 -0.9006  0.6079
   41phy     H3 1102   1.262   2.045   2.723 -0.2558  0.1143 -0.1245
   41phy    O33 1103   1.329   2.076   2.899 -0.4051 -0.3400 -0.5514
   41phy    H1B 1104   1.274   2.003   2.920 -0.2941  0.1624  1.7106
   41phy    C12 1105   1.480   2.038   2.722  0.3936 -0.5320 -0.3159
   41phy    O11 1106   1.598   2.081   2.789 -0.2359 -0.2964  0.4621
   41phy    H1A 1107   1.594   2.175   2.798 -0.3998 -0.1960 -0.5508
   42phy    C35 1108   0.092   0.842   0.606 -0.2483  0.1387  0.1549
   42phy    C33 1109   0.226   0.815   0.678  0.5092  0.0446  0.0358
   42phy    C34 1110   0.200   0.758   0.818 -0.0880 -0.1294  0.2733
   42phy    C32 1111   0.317   0.714   0.603  0.0456  0.1378 -0.1213
   42phy    C31 1112   0.371   0.748   0.465  0.1571 -0.0451 -0.0148
   42phy    C30 1113   0.448   0.631   0.406  0.7633  0.5009 -0.1471
   42phy    C28 1114   0.526   0.657   0.278  0.1395  0.1236 -0.3450
   42phy    C29 1115   0.666   0.728   0.301 -0.4867 -0.1245  0.1043
   42phy    C27 1116   0.548   0.526   0.197  0.5760 -0.3543 -0.2878
   42phy    C26 1117   0.531   0.541   0.046  0.2352  0.2080  0.0522
   42phy    C25 1118   0.578   0.410  -0.027  0.2210 -0.6377 -0.0246
   42phy    C23 1119   0.563   0.410  -0.183  0.1590 -0.1944 -0.0495
   42phy    C24 1120   0.702   0.384  -0.244 -0.1042  0.0550 -0.0463
   42phy    C22 1121   0.464   0.304  -0.237 -0.2957 -0.0039  0.1216
   42phy    C21 1122   0.310   0.329  -0.213 -0.2902 -0.3201  0.1418
   42phy    C20 1123   0.221   0.213  -0.252 -0.4841  0.4044 -0.4429
   42phy    C18 1124   0.204   0.088  -0.164 -0.3030 -0.3082  0.0877
   42phy    O01 1125   0.328   0.048  -0.100 -0.0964  0.1923  0.0999
   42phy    H01 1126   0.389   0.022  -0.166 -0.6836  0.3701 -0.5203
   42phy    C19 1127   0.159  -0.020  -0.264  0.2610 -0.0564 -0.2040
   42phy    C13 1128   0.103   0.117  -0.041  0.0207  0.6017 -0.2781
   42phy     H3 1129   0.158   0.192   0.023 -1.4278  0.9861  0.5733
   42phy    O33 1130  -0.013   0.197  -0.057  0.1669  0.1808 -0.3368
   42phy    H1B 1131   0.005   0.267  -0.117 -0.5833  0.7645  0.1141
   42phy    C12 1132   0.094   0.038   0.095  0.1285 -0.1953 -0.0522
   42phy    O11 1133   0.203  -0.047   0.122 -0.0044  0.2497 -0.3373
   42phy    H1A 1134   0.265  -0.031   0.054 -0.4850  1.3353 -0.5282
   43phy    C35 1135   0.723   0.470   1.919  0.0220 -0.0120  0.1179
   43phy    C33 1136   0.824   0.424   2.022  0.1778 -0.4508 -0.2292
   43phy    C34 1137   0.953   0.383   1.951 -0.2327 -0.3143 -0.0067
   43phy    C32 1138   0.826   0.525   2.133  0.5327 -0.0090 -0.2896
   43phy    C31 1139   0.862   0.483   2.274 -0.1485  0.3394  0.3191
   43phy    C30 1140   0.889   0.601   2.367 -0.0706 -0.2781  0.0948
   43phy    C28 1141   0.892   0.588   2.521 -0.3241 -0.0331  0.0660
   43phy    C29 1142   1.023   0.532   2.579 -0.0439 -0.3764 -0.0844
   43phy    C27 1143   0.862   0.727   2.582  0.1966 -0.3658  0.2221
   43phy    C26 1144   0.786   0.727   2.715 -0.2679 -0.1556 -0.0400
   43phy    C25 1145   0.762   0.874   2.756  0.3294 -0.3022 -0.3787
   43phy    C23 1146   0.668   0.902   2.876 -0.1631 -0.3193 -0.2947
   43phy    C24 1147   0.723   1.018   2.957  0.1608  0.1136  0.5023
   43phy    C22 1148   0.521   0.922   2.833 -0.9632 -0.2073  0.3978
   43phy    C21 1149   0.414   0.870   2.929  0.1781  0.4220 -0.3852
   43phy    C20 1150   0.275   0.884   2.866  0.4446 -0.2044  0.8954
   43phy    C18 1151   0.132   0.854   2.921 -0.0887 -0.3213 -0.1752
   43phy    O01 1152   0.091   0.963   3.012 -0.2275  0.3511 -0.2182
   43phy    H01 1153   0.115   1.047   2.979 -1.3371  0.0969 -1.7864
   43phy    C19 1154   0.048   0.879   2.796  0.0425 -0.2431  0.2465
   43phy    C13 1155   0.098   0.708   2.981 -0.0088 -0.0511 -0.3081
   43phy     H3 1156   0.145   0.629   2.917 -0.5489  0.2146 -1.0383
   43phy    O33 1157  -0.037   0.668   2.987 -0.2646 -0.0571  0.2211
   43phy    H1B 1158  -0.082   0.720   3.051  0.1068 -0.3169  0.6999
   43phy    C12 1159   0.161   0.680   3.119 -0.3799  0.0320  0.3005
   43phy    O11 1160   0.123   0.761   3.227  0.2510 -0.1436  0.1554
   43phy    H1A 1161   0.111   0.848   3.195  0.8999 -0.4938 -1.1170
   44phy    C35 1162   1.231   1.579   1.297  0.4168 -0.3705  0.2037
   44phy    C33 1163   1.261   1.726   1.292  0.3278 -0.1268  0.3623
   44phy    C34 1164   1.223   1.797   1.421 -0.0574  0.1221 -0.0936
   44phy    C32 1165   1.404   1.751   1.240  0.0293  0.1487  0.0173
   44phy    C31 1166   1.421   1.867   1.138 -0.1696  0.0997 -0.0754
   44phy    C30 1167   1.567   1.873   1.091  0.5070 -0.0439 -0.2327
   44phy    C28 1168   1.605   1.983   0.988 -0.0859  0.0867  0.3723
   44phy    C29 1169   1.627   2.119   1.053 -0.2439  0.2118 -0.0282
   44phy    C27 1170   1.719   1.933   0.904 -0.2820 -0.1038 -0.2854
   44phy    C26 1171   1.751   2.010   0.772  0.1008  0.0248  0.0212
   44phy    C25 1172   1.862   1.938   0.689 -0.0869 -0.0647 -0.0516
   44phy    C23 1173   1.882   1.991   0.548  0.4454 -0.0305  0.4460
   44phy    C24 1174   2.013   2.066   0.538  0.4544 -0.1582 -0.4198
   44phy    C22 1175   1.890   1.875   0.447 -0.5956 -0.2321  0.1449
   44phy    C21 1176   1.756   1.839   0.381  0.1027 -0.3336 -0.2599
   44phy    C20 1177   1.772   1.729   0.279 -0.3757 -0.3962 -0.1922
   44phy    C18 1178   1.648   1.665   0.193  0.3306 -0.1407 -0.2094
   44phy    O01 1179   1.558   1.602   0.289 -0.2089 -0.6068  0.0577
   44phy    H01 1180   1.502   1.670   0.321 -0.2133  0.2662 -1.6995
   44phy    C19 1181   1.719   1.560   0.099  0.5348 -0.3797  0.1304
   44phy    C13 1182   1.567   1.778   0.109  0.5768 -0.4326 -0.3271
   44phy     H3 1183   1.541   1.851   0.190  1.4258 -0.1899 -0.2571
   44phy    O33 1184   1.650   1.868   0.031  0.2517 -0.3915 -0.4336
   44phy    H1B 1185   1.644   1.957   0.059 -3.4636 -1.1069  1.6148
   44phy    C12 1186   1.415   1.790   0.072 -0.6003  0.0946 -0.4697
   44phy    O11 1187   1.329   1.706   0.152  0.0285 -0.3719  0.3627
   44phy    H1A 1188   1.320   1.734   0.241  0.1496 -0.9623  0.5650
   45phy    C35 1189   2.250   1.723   1.854  0.3901  0.2296 -0.3095
   45phy    C33 1190   2.112   1.734   1.789  0.1482  0.2114 -0.5971
   45phy    C34 1191   2.086   1.605   1.713  0.1101  0.1145 -0.3588
   45phy    C32 1192   2.001   1.753   1.897 -0.1172 -0.2000 -0.3285
   45phy    C31 1193   1.946   1.899   1.894  0.0598 -0.1898  0.4012
   45phy    C30 1194   1.825   1.915   1.989  0.0610 -0.3327 -0.1004
   45phy    C28 1195   1.777   2.060   2.010  0.2263  0.2266  0.0837
   45phy    C29 1196   1.650   2.074   1.926  0.1287 -0.2699  0.4142
   45phy    C27 1197   1.735   2.079   2.157  0.2818 -0.7490 -0.0787
   45phy    C26 1198   1.804   2.196   2.224  0.0982 -0.3668  0.1796
   45phy    C25 1199   1.749   2.219   2.364  0.1921  0.0877  0.1916
   45phy    C23 1200   1.819   2.327   2.450  0.0729 -0.2347 -0.7062
   45phy    C24 1201   1.731   2.455   2.473 -0.0596  0.1377  0.3125
   45phy    C22 1202   1.857   2.273   2.590  0.3772  0.1903  0.2856
   45phy    C21 1203   1.996   2.317   2.630  0.2200  0.1447  0.0173
   45phy    C20 1204   2.044   2.240   2.758  0.5101  0.0606  0.4676
   45phy    C18 1205   2.184   2.268   2.814  0.6509 -0.4821 -0.1058
   45phy    O01 1206   2.189   2.408   2.841  0.1386 -0.2380 -0.4433
   45phy    H01 1207   2.166   2.444   2.924  1.8136 -1.2869  0.5300
   45phy    C19 1208   2.162   2.200   2.951  0.0050  0.1112  0.1302
   45phy    C13 1209   2.315   2.214   2.741  0.2376 -0.3255  0.3488
   45phy     H3 1210   2.295   2.111   2.703 -0.4795  0.4538 -1.5076
   45phy    O33 1211   2.425   2.188   2.828  0.4428 -0.2735 -0.2864
   45phy    H1B 1212   2.462   2.272   2.850  0.7026 -0.3423 -0.4666
   45phy    C12 1213   2.366   2.296   2.616  0.4133 -0.3243 -0.5938
   45phy    O11 1214   2.413   2.427   2.645 -0.1336  0.6310 -0.1713
   45phy    H1A 1215   2.353   2.461   2.708  0.8294  1.6483  0.2287
   46phy    C35 1216   1.015   3.558   1.941 -0.1975 -0.0826  0.1892
   46phy    C33 1217   1.053   3.408   1.943  0.2946 -0.0903 -0.0104
   46phy    C34 1218   0.945   3.336   1.863 -0.2942  0.3750 -0.0340
   46phy    C32 1219   1.186   3.371   1.875  0.1672 -0.1533  0.2531
   46phy    C31 1220   1.312   3.370   1.967 -0.0784  0.2340 -0.1765
   46phy    C30 1221   1.444   3.347   1.889  0.0598  0.1132 -0.1108
   46phy    C28 1222   1.575   3.338   1.972 -0.4329 -0.5005 -0.1558
   46phy    C29 1223   1.670   3.252   1.894 -0.2019 -0.0951  0.1501
   46phy    C27 1224   1.635   3.479   2.009 -0.3375  0.0052  0.2223
   46phy    C26 1225   1.661   3.489   2.158 -0.1991 -0.0946  0.2730
   46phy    C25 1226   1.729   3.623   2.192  0.2423  0.1387  0.3271
   46phy    C23 1227   1.781   3.634   2.335 -0.1313  0.0587 -0.0649
   46phy    C24 1228   1.912   3.699   2.327  0.1260  0.1426 -0.0665
   46phy    C22 1229   1.672   3.699   2.419 -0.0351  0.1005  0.2113
   46phy    C21 1230   1.677   3.678   2.569  0.4136 -0.3227 -0.3809
   46phy    C20 1231   1.551   3.733   2.639 -0.6295  0.4376  0.4389
   46phy    C18 1232   1.535   3.708   2.794 -0.3872  0.0592  0.3935
   46phy    O01 1233   1.662   3.731   2.860 -0.1872  0.5770  0.1281
   46phy    H01 1234   1.699   3.813   2.833 -0.2855  0.2912 -0.8917
   46phy    C19 1235   1.440   3.823   2.839  0.0900 -0.0543 -0.1783
   46phy    C13 1236   1.490   3.553   2.823 -0.1924  0.4492  0.2185
   46phy     H3 1237   1.556   3.482   2.769  0.2651 -0.3866  1.8024
   46phy    O33 1238   1.363   3.524   2.767 -0.1197  0.0291 -0.4850
   46phy    H1B 1239   1.365   3.525   2.673 -0.0273 -0.9041 -0.5094
   46phy    C12 1240   1.507   3.500   2.970 -0.1695  0.2323 -0.4047
   46phy    O11 1241   1.634   3.517   3.027  0.4338  0.2832 -0.6146
   46phy    H1A 1242   1.673   3.591   2.985  2.7019 -0.5430 -0.1409
   47phy    C35 1243   0.020   3.275   1.172 -0.1088  0.2677 -0.8687
   47phy    C33 1244   0.053   3.177   1.283  0.1080 -0.1364 -0.2529
   47phy    C34 1245   0.186   3.212   1.355 -0.1211  0.1050  0.0322
   47phy    C32 1246  -0.062   3.151   1.380  0.1416  0.6591 -0.0010
   47phy    C31 1247  -0.095   3.000   1.387 -0.1756  0.6729  0.1251
   47phy    C30 1248  -0.227   2.969   1.463 -0.1998 -0.3088  0.0182
   47phy    C28 1249  -0.261   2.820   1.470 -0.1894 -0.0592  0.4506
   47phy    C29 1250  -0.303   2.777   1.607  0.5617 -0.2867 -0.1417
   47phy    C27 1251  -0.357   2.763   1.356 -0.0814 -0.1611 -0.1915
   47phy    C26 1252  -0.328   2.627   1.298  0.0738 -0.3430  0.5099
   47phy    C25 1253  -0.402   2.597   1.165 -0.3402 -0.1687 -0.0905
   47phy    C23 1254  -0.363   2.465   1.096 -0.1216 -0.0452 -0.0537
   47phy    C24 1255  -0.454   2.356   1.147  0.2258  0.4487 -0.0103
   47phy    C22 1256  -0.357   2.493   0.944 -0.1628 -0.4543 -0.3051
   47phy    C21 1257  -0.294   2.377   0.866 -0.0581 -0.1272  0.0668
   47phy    C20 1258  -0.290   2.408   0.716 -0.4157 -0.1339 -0.0287
   47phy    C18 1259  -0.257   2.288   0.616 -0.2665 -0.3146 -0.5112
   47phy    O01 1260  -0.136   2.223   0.665 -0.2197  0.0691  0.2820
   47phy    H01 1261  -0.152   2.173   0.743 -1.3609  0.3746  0.2703
   47phy    C19 1262  -0.206   2.358   0.490 -0.2130 -0.4058 -0.1002
   47phy    C13 1263  -0.384   2.192   0.575  0.2425 -0.1302  0.3095
   47phy     H3 1264  -0.423   2.157   0.674 -0.1130 -0.2966  0.1158
   47phy    O33 1265  -0.510   2.247   0.533  0.0801 -0.6409 -0.3189
   47phy    H1B 1266  -0.492   2.337   0.512  0.3657  0.1230  2.8077
   47phy    C12 1267  -0.377   2.035   0.536 -0.6383 -0.3901 -0.1212
   47phy    O11 1268  -0.273   1.966   0.594 -0.0934  0.1916 -0.3448
   47phy    H1A 1269  -0.193   2.000   0.560  0.1476  0.0103  0.0261
   48phy    C35 1270   2.352   3.520   2.033 -0.1191 -0.0874  0.0501
   48phy    C33 1271   2.426   3.457   1.916 -0.0537 -0.4749  0.1056
   48phy    C34 1272   2.488   3.560   1.820  0.0245  0.5887  0.1757
   48phy    C32 1273   2.518   3.341   1.966  0.2600  0.0374  0.4580
   48phy    C31 1274   2.537   3.218   1.877  0.8285 -0.4409 -0.2975
   48phy    C30 1275   2.647   3.139   1.945 -0.4274  0.3161  0.1496
   48phy    C28 1276   2.704   3.024   1.856 -0.1431 -0.4299 -0.1127
   48phy    C29 1277   2.825   3.075   1.776  0.4322  0.4289  0.2163
   48phy    C27 1278   2.744   2.899   1.940 -0.0213 -0.1972  0.2886
   48phy    C26 1279   2.642   2.817   2.017  0.2227  0.1100  0.7142
   48phy    C25 1280   2.692   2.682   2.060  0.0787 -0.0783  0.7058
   48phy    C23 1281   2.593   2.594   2.132  0.2004  0.3872 -0.0364
   48phy    C24 1282   2.532   2.493   2.038 -0.2282 -0.2187  0.2017
   48phy    C22 1283   2.665   2.511   2.239  0.0322  0.3947 -0.4308
   48phy    C21 1284   2.679   2.576   2.381  0.4553  0.4083  0.7981
   48phy    C20 1285   2.744   2.481   2.479  0.1949  0.1829  0.3398
   48phy    C18 1286   2.753   2.524   2.633  0.0326  0.4383  0.0530
   48phy    O01 1287   2.623   2.577   2.666  0.3631 -0.2185 -0.0854
   48phy    H01 1288   2.556   2.520   2.633 -1.1731  0.8432  1.1137
   48phy    C19 1289   2.765   2.383   2.700 -0.3213 -0.6824  0.2788
   48phy    C13 1290   2.867   2.635   2.658 -0.0856 -0.6504 -0.5614
   48phy     H3 1291   2.862   2.712   2.577 -1.1357  1.2845  1.2415
   48phy    O33 1292   2.999   2.579   2.643 -0.0647 -0.1705  0.3678
   48phy    H1B 1293   3.057   2.653   2.639 -2.8952  2.2494 -0.2784
   48phy    C12 1294   2.856   2.717   2.801  0.1215  0.2305  0.1429
   48phy    O11 1295   2.954   2.816   2.837  0.4584 -0.0156  0.2989
   48phy    H1A 1296   2.940   2.831   2.928 -1.7878 -1.1235  0.2085
   49phy    C35 1297   2.179   2.686   1.273  0.8565 -0.1802 -0.1376
   49phy    C33 1298   2.037   2.652   1.309  0.3266 -0.0530  0.1575
   49phy    C34 1299   1.974   2.615   1.177 -0.1219 -0.1692 -0.7342
   49phy    C32 1300   2.024   2.536   1.408  0.3457 -0.3948 -0.0092
   49phy    C31 1301   2.044   2.569   1.554 -0.2436  0.6138 -0.5702
   49phy    C30 1302   2.026   2.446   1.643 -0.0329 -0.4709 -0.3264
   49phy    C28 1303   2.071   2.447   1.789  0.0765  0.1121 -0.1282
   49phy    C29 1304   1.950   2.498   1.875 -0.0222 -0.0295  0.6598
   49phy    C27 1305   2.114   2.305   1.824  0.6195 -0.0400  0.2154
   49phy    C26 1306   2.201   2.286   1.948 -0.3956  0.2805  0.1181
   49phy    C25 1307   2.212   2.144   1.992  0.3146 -0.1883  0.1933
   49phy    C23 1308   2.284   2.128   2.126 -0.3654  0.0988  0.3189
   49phy    C24 1309   2.179   2.126   2.237 -0.5169 -0.2767  0.4824
   49phy    C22 1310   2.364   1.997   2.139  0.6822  0.1353 -0.4911
   49phy    C21 1311   2.499   2.000   2.086  0.2406  0.3806  0.3445
   49phy    C20 1312   2.589   1.873   2.112 -0.4141 -0.1075 -0.6465
   49phy    C18 1313   2.650   1.835   2.253 -0.1244  0.0097 -0.2477
   49phy    O01 1314   2.541   1.819   2.351 -0.0145 -0.0543  0.1310
   49phy    H01 1315   2.484   1.750   2.325  0.7015 -0.9362  0.8539
   49phy    C19 1316   2.696   1.687   2.221 -0.0844  0.0462 -0.3014
   49phy    C13 1317   2.772   1.919   2.316  0.1545 -0.2855 -0.0165
   49phy     H3 1318   2.850   1.936   2.238 -0.2662 -1.1875 -0.6627
   49phy    O33 1319   2.850   1.854   2.419 -0.2792 -0.1499 -0.4421
   49phy    H1B 1320   2.801   1.857   2.499  1.1197 -0.9994  0.4815
   49phy    C12 1321   2.738   2.067   2.368 -0.1839 -0.2182 -0.3113
   49phy    O11 1322   2.651   2.076   2.480 -0.4444 -0.4587 -0.0464
   49phy    H1A 1323   2.564   2.057   2.453  0.2047 -1.0744 -1.8538
   50phy    C35 1324   0.760   2.718   1.375  0.1673 -0.1316 -0.3496
   50phy    C33 1325   0.706   2.580   1.355  0.1165 -0.1517 -0.0945
   50phy    C34 1326   0.606   2.556   1.470  0.2227 -0.2077  0.4363
   50phy    C32 1327   0.665   2.556   1.208  0.0097  0.3883 -0.3267
   50phy    C31 1328   0.656   2.405   1.171 -0.4983  0.2383  0.5381
   50phy    C30 1329   0.602   2.380   1.031  0.1936  0.0108 -0.2651
   50phy    C28 1330   0.620   2.234   0.985  0.3905 -0.0727 -0.2960
   50phy    C29 1331   0.517   2.132   1.039  0.8999 -0.3775  0.2927
   50phy    C27 1332   0.607   2.240   0.830  0.7217 -0.4242 -0.5779
   50phy    C26 1333   0.720   2.169   0.748  0.3996 -0.0894 -0.2448
   50phy    C25 1334   0.696   2.167   0.598 -0.6031  0.0584  0.1505
   50phy    C23 1335   0.810   2.097   0.518  0.0006  0.5894  0.0599
   50phy    C24 1336   0.794   1.953   0.490  0.1746  0.2566 -0.2771
   50phy    C22 1337   0.817   2.165   0.383 -0.3089 -0.2806 -0.0481
   50phy    C21 1338   0.903   2.290   0.364  0.1447 -0.4617 -0.1312
   50phy    C20 1339   0.918   2.335   0.217 -0.2019  0.1969 -0.2269
   50phy    C18 1340   1.010   2.461   0.184  0.3049  0.1045  0.6151
   50phy    O01 1341   0.967   2.577   0.256 -0.3687  0.4144 -0.3105
   50phy    H01 1342   0.972   2.561   0.348 -0.5495 -0.8476 -0.5104
   50phy    C19 1343   0.979   2.502   0.036 -0.3995  0.1956 -0.0790
   50phy    C13 1344   1.166   2.441   0.215  0.5312 -0.5614  0.2811
   50phy     H3 1345   1.165   2.420   0.325 -0.9322 -1.2443  0.1613
   50phy    O33 1346   1.223   2.312   0.181  0.0086 -0.2178 -0.1702
   50phy    H1B 1347   1.288   2.319   0.114 -1.0247  1.3551 -1.0740
   50phy    C12 1348   1.265   2.558   0.243 -0.0853 -0.0440  0.5329
   50phy    O11 1349   1.333   2.601   0.127 -0.2104 -0.1482 -0.2199
   50phy    H1A 1350   1.355   2.691   0.139 -1.5376  0.1741 -0.0174
   51phy    C35 1351   0.772   1.663   0.901  0.1214  0.0865 -0.2429
   51phy    C33 1352   0.784   1.750   1.027  0.3905 -0.1606 -0.1004
   51phy    C34 1353   0.767   1.657   1.145  0.1906 -0.4983  0.1523
   51phy    C32 1354   0.922   1.810   1.043  0.3868  0.2284 -0.0556
   51phy    C31 1355   0.934   1.943   0.968  0.3112  0.1891  0.2634
   51phy    C30 1356   1.061   2.016   1.001 -0.4597 -0.3485 -0.2041
   51phy    C28 1357   1.083   2.151   0.936  0.1541  0.0562 -0.0629
   51phy    C29 1358   1.052   2.268   1.022 -0.4707  0.0959  0.0086
   51phy    C27 1359   1.223   2.164   0.876  0.1954  0.2573 -0.4454
   51phy    C26 1360   1.238   2.226   0.737 -0.1416 -0.2178 -0.5347
   51phy    C25 1361   1.385   2.244   0.702  0.1325 -0.7245  0.5092
   51phy    C23 1362   1.422   2.325   0.579 -0.2078  0.1719 -0.4224
   51phy    C24 1363   1.447   2.470   0.612 -0.8100 -0.3418  0.0208
   51phy    C22 1364   1.550   2.278   0.511  0.1108 -0.0162 -0.0637
   51phy    C21 1365   1.558   2.274   0.360 -0.0888 -0.2152  0.4639
   51phy    C20 1366   1.702   2.249   0.318 -0.3400 -0.2046 -0.1146
   51phy    C18 1367   1.749   2.235   0.170  0.0130 -0.3183  0.1341
   51phy    O01 1368   1.656   2.143   0.108  0.2189 -0.1193  0.4376
   51phy    H01 1369   1.582   2.185   0.067  1.3749  0.9650 -0.6294
   51phy    C19 1370   1.883   2.155   0.174 -0.3199  0.1291  0.2183
   51phy    C13 1371   1.747   2.370   0.084 -0.1650 -0.2304 -0.0079
   51phy     H3 1372   1.637   2.393   0.078 -0.2588 -0.7122 -0.2561
   51phy    O33 1373   1.790   2.491   0.150  0.0314  0.0623  0.4288
   51phy    H1B 1374   1.764   2.498   0.240  0.1626  0.1297  0.4628
   51phy    C12 1375   1.752   2.388  -0.066 -0.6811  0.2660 -0.2025
   51phy    O11 1376   1.737   2.274  -0.143 -0.0686 -0.4221  0.3730
   51phy    H1A 1377   1.814   2.223  -0.123  0.3947  0.1597  0.1145
   52phy    C35 1378   1.912   1.687   1.262 -0.2243 -0.2175  0.3262
   52phy    C33 1379   2.016   1.796   1.219  0.3309  0.1358 -0.2897
   52phy    C34 1380   2.069   1.860   1.343 -0.6765  0.4722  0.1221
   52phy    C32 1381   2.122   1.743   1.122  0.0494  0.0791 -0.0857
   52phy    C31 1382   2.091   1.754   0.975 -0.1372  0.2131  0.7798
   52phy    C30 1383   2.207   1.703   0.889 -0.2827  0.1319 -0.5441
   52phy    C28 1384   2.176   1.682   0.741 -0.1887 -0.2072  0.2511
   52phy    C29 1385   2.300   1.727   0.666 -0.0484  0.2782 -0.1681
   52phy    C27 1386   2.130   1.537   0.710  0.2414 -0.0561  0.4564
   52phy    C26 1387   2.039   1.518   0.588  0.1183  0.5189 -0.1501
   52phy    C25 1388   1.990   1.369   0.590 -0.4948 -0.2187 -0.0324
   52phy    C23 1389   1.884   1.325   0.489  0.0840  0.1364 -0.1520
   52phy    C24 1390   1.932   1.334   0.346  0.2680 -0.6643  0.9430
   52phy    C22 1391   1.839   1.181   0.521  0.2859 -0.5925  0.5794
   52phy    C21 1392   1.706   1.133   0.464 -0.3094 -0.2591  0.0798
   52phy    C20 1393   1.688   0.982   0.501 -0.2761 -0.0491 -0.3432
   52phy    C18 1394   1.553   0.909   0.457 -0.1144 -0.0212 -0.1000
   52phy    O01 1395   1.441   0.990   0.499 -0.2619 -0.1825  0.3553
   52phy    H01 1396   1.471   1.078   0.513  0.7486 -0.5145  0.3177
   52phy    C19 1397   1.561   0.777   0.540 -0.0537 -0.8551 -0.1286
   52phy    C13 1398   1.541   0.873   0.301  0.0665 -0.3886  0.5968
   52phy     H3 1399   1.527   0.974   0.254  2.8072  1.0447  2.6034
   52phy    O33 1400   1.660   0.833   0.222 -0.1629 -0.3157  0.2581
   52phy    H1B 1401   1.699   0.915   0.197 -1.5288  0.0223 -0.8875
   52phy    C12 1402   1.401   0.828   0.233 -0.1121 -0.3070  0.0885
   52phy    O11 1403   1.284   0.861   0.304 -0.1986 -0.0107 -0.1095
   52phy    H1A 1404   1.300   0.880   0.395 -0.8972  0.6415 -0.1151
   53phy    C35 1405   1.613   2.440   1.700  0.0521 -0.0611 -0.3552
   53phy    C33 1406   1.511   2.553   1.682  0.6236 -0.1754  0.4712
   53phy    C34 1407   1.403   2.555   1.799 -0.2400 -0.4818  0.1093
   53phy    C32 1408   1.585   2.680   1.646 -0.2935  0.2015 -0.3459
   53phy    C31 1409   1.520   2.790   1.568  0.0279  0.1888  0.1638
   53phy    C30 1410   1.628   2.897   1.530 -0.2413  0.5110 -0.3592
   53phy    C28 1411   1.567   3.015   1.458  0.0128 -0.4716  0.0365
   53phy    C29 1412   1.526   3.125   1.557 -0.4126  0.2002 -0.1622
   53phy    C27 1413   1.660   3.086   1.362 -0.6289  0.3680  0.0964
   53phy    C26 1414   1.609   3.084   1.222  0.1926  0.5383  0.2829
   53phy    C25 1415   1.693   3.168   1.131 -0.0206  0.5266 -0.2112
   53phy    C23 1416   1.660   3.180   0.981  0.4717 -0.2623 -0.0478
   53phy    C24 1417   1.554   3.289   0.951 -0.1371  0.0438 -0.1334
   53phy    C22 1418   1.791   3.212   0.914  0.3889  1.0162  0.3982
   53phy    C21 1419   1.806   3.140   0.775 -0.1604 -0.0380 -0.4438
   53phy    C20 1420   1.938   3.167   0.713  0.3909 -0.1843 -0.2875
   53phy    C18 1421   1.946   3.184   0.558 -0.1053 -0.0901 -0.0367
   53phy    O01 1422   1.880   3.075   0.496 -0.2048  0.2516  0.1900
   53phy    H01 1423   1.874   3.004   0.557 -0.4253  0.5202  0.4829
   53phy    C19 1424   2.094   3.168   0.522 -0.5776 -0.4295 -0.2817
   53phy    C13 1425   1.894   3.323   0.493  0.1050 -0.0552 -0.5046
   53phy     H3 1426   1.907   3.401   0.572  0.5637 -0.9955  0.3698
   53phy    O33 1427   1.969   3.394   0.393 -0.0201  0.0334 -0.0701
   53phy    H1B 1428   1.942   3.363   0.309 -0.1364 -2.1384  0.7062
   53phy    C12 1429   1.745   3.370   0.484 -0.1386  0.4628  0.4365
   53phy    O11 1430   1.680   3.362   0.355  0.2300  0.0335 -0.1386
   53phy    H1A 1431   1.705   3.441   0.310 -2.1210  0.1825 -1.2984
   54phy    C35 1432   3.127   2.486   2.352 -0.0493  0.0680 -0.1655
   54phy    C33 1433   3.115   2.470   2.199  0.5100  0.1629  0.4736
   54phy    C34 1434   3.252   2.461   2.133 -0.1884 -0.1417  0.2654
   54phy    C32 1435   3.013   2.359   2.169 -0.3206  0.0975  0.2064
   54phy    C31 1436   2.954   2.357   2.024 -0.3663  0.3456 -0.4086
   54phy    C30 1437   2.870   2.235   1.994 -0.0938 -0.1139  0.1155
   54phy    C28 1438   2.841   2.218   1.845  0.3217 -0.0887 -0.0607
   54phy    C29 1439   2.834   2.068   1.808  0.0070  0.4077  0.6319
   54phy    C27 1440   2.711   2.287   1.799 -0.3652 -0.1928 -0.4110
   54phy    C26 1441   2.732   2.366   1.667  0.2048  0.2463 -0.6121
   54phy    C25 1442   2.628   2.473   1.630  0.4391 -0.1703  0.0139
   54phy    C23 1443   2.637   2.528   1.486  0.1739  0.5819  0.2863
   54phy    C24 1444   2.508   2.505   1.414  0.2250  0.2490  0.3174
   54phy    C22 1445   2.678   2.674   1.483  0.3044  0.2834  0.0200
   54phy    C21 1446   2.752   2.721   1.359  0.1147  0.2657  0.2993
   54phy    C20 1447   2.795   2.870   1.372 -0.1100  0.1923 -0.0688
   54phy    C18 1448   2.895   2.924   1.262  0.5671 -0.0941 -0.0035
   54phy    O01 1449   3.011   2.842   1.257  0.3109 -0.1539 -0.2701
   54phy    H01 1450   3.013   2.783   1.330 -0.0994 -0.1002 -0.2141
   54phy    C19 1451   2.928   3.056   1.327  0.7541  0.1508  0.0442
   54phy    C13 1452   2.830   2.929   1.114 -0.3042 -0.3350 -0.1132
   54phy     H3 1453   2.812   2.822   1.088 -0.1982 -0.4094  0.1210
   54phy    O33 1454   2.695   2.978   1.096  0.2993  0.1863  0.0122
   54phy    H1B 1455   2.656   2.977   1.181  0.5234  0.8706  0.1292
   54phy    C12 1456   2.920   2.946   0.985 -0.1222  0.0405  0.1387
   54phy    O11 1457   3.052   2.907   1.001 -0.4812 -0.0866  0.1016
   54phy    H1A 1458   3.060   2.884   1.092  0.0345 -0.5994 -0.0660
   55phy    C35 1459   4.648   3.870   1.323 -0.3123  0.0208 -0.5251
   55phy    C33 1460   4.772   3.953   1.288  0.2541  0.2274 -0.0503
   55phy    C34 1461   4.896   3.900   1.354 -0.3582 -0.0933  0.2633
   55phy    C32 1462   4.786   3.953   1.137  0.2020 -0.6598  0.0694
   55phy    C31 1463   4.808   4.096   1.083 -0.3220  0.2736  0.5716
   55phy    C30 1464   4.827   4.092   0.927 -0.1365  0.4804 -0.4599
   55phy    C28 1465   4.884   4.221   0.859 -0.4340 -0.5883 -0.5842
   55phy    C29 1466   5.033   4.249   0.886 -0.0216  0.0052  0.7387
   55phy    C27 1467   4.860   4.207   0.707 -0.0055  0.0800  0.0237
   55phy    C26 1468   4.870   4.331   0.624  0.1651 -0.1046  0.2194
   55phy    C25 1469   4.816   4.302   0.482  0.3727 -0.1199 -0.0823
   55phy    C23 1470   4.821   4.426   0.386  0.5008  0.2205  0.2071
   55phy    C24 1471   4.871   4.385   0.249 -0.6163 -0.5879  0.5559
   55phy    C22 1472   4.679   4.489   0.386 -0.4188  0.2750 -0.4066
   55phy    C21 1473   4.667   4.630   0.339 -0.4109  0.4616  0.2384
   55phy    C20 1474   4.533   4.669   0.272 -0.1826  0.3177 -0.2252
   55phy    C18 1475   4.529   4.806   0.200  0.2894 -0.4507 -0.2420
   55phy    O01 1476   4.602   4.904   0.279 -0.0432  0.3265  0.3594
   55phy    H01 1477   4.546   4.978   0.292 -1.5171 -0.7081  0.1873
   55phy    C19 1478   4.380   4.846   0.204  0.1671  0.1758  0.4317
   55phy    C13 1479   4.592   4.798   0.053  0.2192 -0.3898 -0.2327
   55phy     H3 1480   4.698   4.765   0.069 -0.3614 -1.8516  0.9063
   55phy    O33 1481   4.556   4.688  -0.032 -0.5686  0.2224  0.2095
   55phy    H1B 1482   4.592   4.607  -0.003  2.0073  1.4281  0.6237
   55phy    C12 1483   4.646   4.922  -0.032 -0.4601  0.1937  0.1420
   55phy    O11 1484   4.555   4.975  -0.130 -0.0613  0.3025 -0.1826
   55phy    H1A 1485   4.520   4.903  -0.179  1.1945  0.0681 -0.7691
   56phy    C35 1486   2.074   3.166   1.977 -0.2213 -0.0593  0.3825
   56phy    C33 1487   2.035   3.020   1.973  0.5240  0.5562 -0.0869
   56phy    C34 1488   1.992   2.991   1.835  0.2904 -0.0606  0.7015
   56phy    C32 1489   2.143   2.928   2.025  0.3871 -0.3936  0.1436
   56phy    C31 1490   2.118   2.864   2.159 -0.1957  0.1058  0.3267
   56phy    C30 1491   2.200   2.736   2.190  0.5360 -0.2742 -0.3434
   56phy    C28 1492   2.131   2.627   2.278  0.0918  0.3189 -0.0240
   56phy    C29 1493   2.187   2.496   2.232 -0.2241 -0.0657 -0.6605
   56phy    C27 1494   2.151   2.638   2.431  0.1195 -0.1633  0.5925
   56phy    C26 1495   2.059   2.726   2.509  0.0229 -0.2266  0.0479
   56phy    C25 1496   2.081   2.723   2.661 -0.3271  0.0863 -0.0203
   56phy    C23 1497   1.994   2.823   2.735 -0.0877  0.3098 -0.6439
   56phy    C24 1498   1.865   2.754   2.775  0.0377  0.4154 -0.0656
   56phy    C22 1499   2.065   2.865   2.869  0.5439 -0.1234 -0.2944
   56phy    C21 1500   2.141   3.003   2.871 -0.3553 -0.3761  0.7085
   56phy    C20 1501   2.199   3.030   3.009 -0.4705  0.1220  0.2135
   56phy    C18 1502   2.268   3.165   3.042  0.5085  0.0335 -0.1937
   56phy    O01 1503   2.164   3.262   3.026  0.1233 -0.1889 -0.1983
   56phy    H01 1504   2.090   3.239   3.079  1.3470  0.3109  1.8446
   56phy    C19 1505   2.285   3.149   3.197 -0.4547  0.3761  0.1780
   56phy    C13 1506   2.396   3.202   2.944  0.8348  0.1973 -0.5294
   56phy     H3 1507   2.370   3.174   2.839 -0.1459 -1.8942  0.2156
   56phy    O33 1508   2.513   3.120   2.967  0.0474 -0.0568  0.2756
   56phy    H1B 1509   2.498   3.030   2.947  2.4005 -0.9764  2.2262
   56phy    C12 1510   2.443   3.353   2.941 -0.1966 -0.1965 -0.4727
   56phy    O11 1511   2.343   3.437   2.889  0.0985 -0.2364 -0.4900
   56phy    H1A 1512   2.284   3.445   2.961  0.4272  0.4364 -0.2920
   57phy    C35 1513   1.174   2.903   1.338 -0.1339 -0.4674 -0.3656
   57phy    C33 1514   1.109   3.037   1.329  0.0638  0.0602 -0.7730
   57phy    C34 1515   1.176   3.129   1.427  0.1962  0.5430 -0.6496
   57phy    C32 1516   1.115   3.098   1.186  0.2782 -0.1693 -0.3923
   57phy    C31 1517   0.996   3.067   1.095  0.0564  0.0778 -0.5090
   57phy    C30 1518   1.012   3.135   0.957 -0.4429  0.0015 -0.2938
   57phy    C28 1519   0.893   3.115   0.862  0.3508 -0.1001  0.9159
   57phy    C29 1520   0.784   3.224   0.892  0.2153  0.2321  0.4568
   57phy    C27 1521   0.932   3.138   0.713 -0.1948 -0.1524  0.3018
   57phy    C26 1522   0.859   3.060   0.601  0.1161 -0.1966  0.2019
   57phy    C25 1523   0.879   3.135   0.470  0.2156  0.2273  0.4339
   57phy    C23 1524   0.806   3.091   0.339  0.3082  0.3427  0.1105
   57phy    C24 1525   0.653   3.108   0.359 -0.2862 -0.1126 -0.2277
   57phy    C22 1526   0.860   3.185   0.227 -0.1479 -0.1810 -0.2751
   57phy    C21 1527   0.823   3.166   0.082 -0.3849  0.1672 -0.0706
   57phy    C20 1528   0.869   3.286   0.000  0.4984  0.2176  0.1056
   57phy    C18 1529   0.811   3.305  -0.144 -0.0944 -0.0711 -0.1160
   57phy    O01 1530   0.792   3.182  -0.210  0.5167  0.1640  0.1816
   57phy    H01 1531   0.875   3.147  -0.235  0.6236  0.8607 -0.4836
   57phy    C19 1532   0.921   3.388  -0.216  0.2827 -0.3149  0.1699
   57phy    C13 1533   0.676   3.386  -0.140 -0.5819 -1.2721 -0.1251
   57phy     H3 1534   0.605   3.319  -0.085 -1.3765 -0.3600 -0.0275
   57phy    O33 1535   0.667   3.499  -0.046  0.3739  0.2223  0.2015
   57phy    H1B 1536   0.690   3.578  -0.091 -1.3414  0.0697 -1.0611
   57phy    C12 1537   0.570   3.386  -0.256 -0.5469 -0.2540 -0.4177
   57phy    O11 1538   0.573   3.507  -0.336 -0.1533 -0.0890  0.0000
   57phy    H1A 1539   0.489   3.544  -0.350 -0.4260 -0.9174 -0.6276
   58phy    C35 1540   1.713   2.714   2.197 -0.0660  0.0581  0.1713
   58phy    C33 1541   1.638   2.847   2.192  0.3065 -0.5152  0.1061
   58phy    C34 1542   1.741   2.962   2.202  0.0141  0.0713  0.1176
   58phy    C32 1543   1.562   2.856   2.058  0.1001 -0.1318  0.0863
   58phy    C31 1544   1.426   2.928   2.061 -0.0310 -0.0058  0.4951
   58phy    C30 1545   1.346   2.887   1.935 -0.1236  0.1243  0.0521
   58phy    C28 1546   1.211   2.948   1.922 -0.2034  0.1129 -0.1208
   58phy    C29 1547   1.173   2.987   1.779  0.3665  0.0516 -0.0747
   58phy    C27 1548   1.100   2.848   1.970  0.0027 -0.1467  0.5791
   58phy    C26 1549   1.044   2.888   2.109 -0.0678  0.1750  0.2453
   58phy    C25 1550   0.956   2.778   2.164  0.0642 -0.1912 -0.1576
   58phy    C23 1551   0.904   2.804   2.303 -0.1984  0.3767 -0.2011
   58phy    C24 1552   0.762   2.764   2.306  0.5275 -0.0332  0.1165
   58phy    C22 1553   0.971   2.712   2.409 -0.1321 -0.1040  0.1879
   58phy    C21 1554   1.088   2.781   2.489  0.7170 -0.3824 -0.5081
   58phy    C20 1555   1.121   2.701   2.617 -0.1974  0.2792  0.1854
   58phy    C18 1556   1.219   2.760   2.726  0.1148  0.1269  0.0696
   58phy    O01 1557   1.209   2.904   2.721  0.1333  0.1564  0.1685
   58phy    H01 1558   1.285   2.938   2.677  0.8178 -0.8992  0.4860
   58phy    C19 1559   1.166   2.718   2.862 -0.2858  0.0438  0.1845
   58phy    C13 1560   1.374   2.714   2.713 -0.3140  0.0099 -0.5162
   58phy     H3 1561   1.382   2.607   2.682 -1.0011  0.5968 -2.9128
   58phy    O33 1562   1.460   2.721   2.832 -0.0261 -0.0878  0.2680
   58phy    H1B 1563   1.461   2.805   2.874  1.0847  0.1393 -0.1807
   58phy    C12 1564   1.456   2.789   2.602 -0.7193 -0.1489 -0.1697
   58phy    O11 1565   1.466   2.926   2.633  0.0919 -0.2129 -0.4882
   58phy    H1A 1566   1.487   2.940   2.723 -0.1011  0.2246 -0.5098
   59phy    C35 1567   0.568   2.535   0.387  0.0747  0.1072  0.1882
   59phy    C33 1568   0.613   2.653   0.466  0.0098  0.0734  0.2904
   59phy    C34 1569   0.495   2.741   0.513 -0.2633  0.4789  0.2955
   59phy    C32 1570   0.702   2.600   0.588  0.0492  0.2189  0.1121
   59phy    C31 1571   0.802   2.690   0.659 -0.6762 -0.0757  0.4257
   59phy    C30 1572   0.886   2.609   0.761 -0.1753  0.8248  0.5446
   59phy    C28 1573   0.994   2.693   0.821 -0.3497 -0.0587  0.1831
   59phy    C29 1574   0.991   2.644   0.969 -0.1705  0.5155  0.0874
   59phy    C27 1575   1.131   2.692   0.744  0.0311  0.0636  0.1094
   59phy    C26 1576   1.164   2.823   0.678 -0.0491  0.2590 -0.2035
   59phy    C25 1577   1.315   2.832   0.647  0.2525  0.1372  0.3506
   59phy    C23 1578   1.356   2.967   0.583  0.2882  0.0562  0.1797
   59phy    C24 1579   1.424   3.049   0.689 -0.5587 -0.4623  0.3298
   59phy    C22 1580   1.464   2.940   0.477 -0.1101 -0.2248 -0.2900
   59phy    C21 1581   1.421   2.952   0.331  0.0855 -0.5239 -0.1242
   59phy    C20 1582   1.533   2.888   0.244 -0.4479  0.0600 -0.6222
   59phy    C18 1583   1.534   2.898   0.085 -0.4018  0.0173 -0.0369
   59phy    O01 1584   1.405   2.846   0.049 -0.1741  0.3415  0.2232
   59phy    H01 1585   1.334   2.907   0.055 -0.0711  0.4439  0.4165
   59phy    C19 1586   1.638   2.799   0.037 -0.0560  1.0200  0.3662
   59phy    C13 1587   1.552   3.049   0.034 -0.0839 -0.0871  0.6458
   59phy     H3 1588   1.471   3.106   0.087 -2.6314 -1.7979 -1.1863
   59phy    O33 1589   1.662   3.129   0.078 -0.2113 -0.2353  0.1756
   59phy    H1B 1590   1.699   3.093   0.156  0.9556  1.1743  0.3206
   59phy    C12 1591   1.491   3.100  -0.098 -0.0041  0.3201  0.2554
   59phy    O11 1592   1.418   3.003  -0.173  0.8129  0.0883 -0.5017
   59phy    H1A 1593   1.336   2.983  -0.131  1.0011  1.9511  0.8793
   60phy    C35 1594   0.738   4.118   0.379 -0.3023  0.0156  0.0209
   60phy    C33 1595   0.721   4.159   0.523 -0.1645 -0.3231  0.1923
   60phy    C34 1596   0.785   4.066   0.623 -0.1557  0.2166  0.0074
   60phy    C32 1597   0.774   4.308   0.538  0.3263 -0.3031 -0.3286
   60phy    C31 1598   0.699   4.401   0.628  0.2060 -0.0714 -0.5035
   60phy    C30 1599   0.748   4.546   0.611 -0.0732  0.3011 -0.1589
   60phy    C28 1600   0.674   4.660   0.688  0.2057  0.4621 -0.5600
   60phy    C29 1601   0.741   4.685   0.824 -0.2014  0.5155 -0.2173
   60phy    C27 1602   0.686   4.787   0.602  0.2747  0.0539 -0.4477
   60phy    C26 1603   0.554   4.830   0.537 -0.1595 -0.3341  0.1407
   60phy    C25 1604   0.570   4.959   0.455 -0.2534 -0.1520  0.6185
   60phy    C23 1605   0.458   5.013   0.364 -0.1053  0.4525 -0.8565
   60phy    C24 1606   0.384   5.124   0.432 -0.1306 -0.3716 -0.0351
   60phy    C22 1607   0.519   5.074   0.234  0.1678  0.1118 -0.1526
   60phy    C21 1608   0.539   4.996   0.108  0.0493  0.0197 -0.2683
   60phy    C20 1609   0.637   5.045   0.007 -0.3717  0.3155 -0.4586
   60phy    C18 1610   0.695   4.961  -0.120 -0.3663  0.1028  0.1463
   60phy    O01 1611   0.730   4.830  -0.075 -0.1492  0.3496  0.1470
   60phy    H01 1612   0.794   4.789  -0.130  0.6469  1.8780 -0.1288
   60phy    C19 1613   0.821   5.047  -0.162  0.2725 -0.5620 -0.2253
   60phy    C13 1614   0.589   4.958  -0.237 -0.0473 -0.0860  0.2443
   60phy     H3 1615   0.506   4.898  -0.191 -0.7833  2.0362  1.8553
   60phy    O33 1616   0.511   5.077  -0.261 -0.1378 -0.3665  0.0729
   60phy    H1B 1617   0.566   5.131  -0.315 -2.6309  1.8559 -0.4240
   60phy    C12 1618   0.587   4.857  -0.360 -0.3084 -0.3854  0.1290
   60phy    O11 1619   0.653   4.901  -0.471 -0.0051  0.5786 -0.1810
   60phy    H1A 1620   0.685   4.988  -0.456  0.8325  0.1067  0.8819
   61phy    C35 1621   1.720   4.979   1.387 -0.3168  0.0430  0.5557
   61phy    C33 1622   1.630   4.860   1.355  0.3511 -0.1974  0.4847
   61phy    C34 1623   1.514   4.905   1.261 -0.3513 -0.0011 -0.3021
   61phy    C32 1624   1.716   4.745   1.296 -0.2777 -0.4417 -0.0455
   61phy    C31 1625   1.735   4.624   1.386 -0.5967 -0.2405 -0.2158
   61phy    C30 1626   1.823   4.516   1.319  0.1602 -0.4380 -0.0547
   61phy    C28 1627   1.843   4.383   1.396 -0.0771  0.0775 -0.4103
   61phy    C29 1628   1.876   4.277   1.297 -0.4486  0.4942 -0.8139
   61phy    C27 1629   1.939   4.392   1.517 -0.1829  0.0991  0.2444
   61phy    C26 1630   1.876   4.327   1.637 -0.5441  0.0005  0.3083
   61phy    C25 1631   1.964   4.347   1.762  0.4544  0.5074 -0.3940
   61phy    C23 1632   1.912   4.277   1.885  0.6702 -0.1923 -0.2311
   61phy    C24 1633   2.023   4.216   1.973 -0.0163  0.2700  0.1043
   61phy    C22 1634   1.820   4.364   1.969 -0.3506 -0.1521  0.3683
   61phy    C21 1635   1.678   4.311   1.990 -0.0096  0.3742  0.5487
   61phy    C20 1636   1.601   4.388   2.098  0.2990 -0.4968  0.7156
   61phy    C18 1637   1.633   4.366   2.252 -0.2145 -0.0853  0.3399
   61phy    O01 1638   1.761   4.423   2.290  0.2185  0.4085  0.4546
   61phy    H01 1639   1.760   4.509   2.253  0.4537  0.7472  1.2047
   61phy    C19 1640   1.530   4.468   2.306  0.3282 -0.3473  0.2336
   61phy    C13 1641   1.608   4.216   2.318 -0.2156 -0.3730 -0.2691
   61phy     H3 1642   1.522   4.164   2.268  0.7463 -2.6905  0.3382
   61phy    O33 1643   1.566   4.221   2.456 -0.2406  0.2974  0.4894
   61phy    H1B 1644   1.624   4.272   2.509 -1.1936  1.5464  0.3648
   61phy    C12 1645   1.727   4.109   2.301  0.1318 -0.1057 -0.5416
   61phy    O11 1646   1.840   4.123   2.389  0.5118  0.1675  0.0248
   61phy    H1A 1647   1.882   4.205   2.369  0.8787  0.2453  1.0605
   62phy    C35 1648   0.863   3.432   1.252  0.0380 -0.3294  0.3435
   62phy    C33 1649   0.938   3.539   1.331  0.2820 -0.3576 -0.3549
   62phy    C34 1650   0.979   3.464   1.464  0.5767 -0.3303  0.0724
   62phy    C32 1651   1.061   3.593   1.256 -0.2978 -0.3343 -0.0883
   62phy    C31 1652   1.054   3.739   1.220 -0.4086 -0.0546 -0.3773
   62phy    C30 1653   1.180   3.776   1.142  0.1839 -0.6854  0.0384
   62phy    C28 1654   1.193   3.918   1.086  0.1048  0.1410  0.0763
   62phy    C29 1655   1.297   3.996   1.158  0.2515  0.6537 -0.0639
   62phy    C27 1656   1.232   3.917   0.938  0.0326  0.1981 -0.2841
   62phy    C26 1657   1.175   4.025   0.845 -0.2729 -0.1491  0.3287
   62phy    C25 1658   1.261   4.054   0.725 -0.0568  0.0426  0.0605
   62phy    C23 1659   1.202   4.164   0.634  0.3910 -0.1843  1.0577
   62phy    C24 1660   1.232   4.304   0.680 -0.0203 -0.5679 -0.1238
   62phy    C22 1661   1.246   4.144   0.483 -0.1710 -0.3345 -0.4980
   62phy    C21 1662   1.162   4.191   0.364  0.3115  0.1657 -0.1901
   62phy    C20 1663   1.222   4.142   0.233  0.0064  0.3177  0.0708
   62phy    C18 1664   1.164   4.188   0.096  0.5694 -0.0835 -0.2336
   62phy    O01 1665   1.023   4.154   0.089 -0.0059  0.1735 -0.4193
   62phy    H01 1666   1.011   4.065   0.117 -0.6467  0.9878  2.2010
   62phy    C19 1667   1.223   4.081   0.002  0.1699 -0.1970 -0.1509
   62phy    C13 1668   1.188   4.337   0.043  0.4497  0.3779  0.4485
   62phy     H3 1669   1.266   4.374   0.114  0.2687  0.8135  0.4253
   62phy    O33 1670   1.253   4.373  -0.081 -0.2613 -0.2615  0.3041
   62phy    H1B 1671   1.189   4.380  -0.149 -0.8856  1.0090  0.9763
   62phy    C12 1672   1.091   4.451   0.087  0.3268 -0.0450  0.1180
   62phy    O11 1673   1.004   4.497  -0.013 -0.3204 -0.1860  0.1968
   62phy    H1A 1674   0.937   4.432  -0.026 -0.3996 -0.5196  1.9781
   63phy    C35 1675   1.147   3.387   2.343  0.0939  0.1266  0.0939
   63phy    C33 1676   1.226   3.330   2.464 -0.1986  0.1563  0.4160
   63phy    C34 1677   1.142   3.228   2.538  0.3671 -0.5997 -0.0025
   63phy    C32 1678   1.359   3.269   2.417 -0.3799 -0.2868  0.5237
   63phy    C31 1679   1.485   3.291   2.500  0.3338  0.3110 -0.4115
   63phy    C30 1680   1.607   3.210   2.447  0.2666  0.2019 -0.2817
   63phy    C28 1681   1.739   3.229   2.529  0.4870 -0.2627  0.0463
   63phy    C29 1682   1.748   3.133   2.650 -0.1355  0.1753 -0.3170
   63phy    C27 1683   1.861   3.210   2.435 -0.0943  0.3918 -0.1469
   63phy    C26 1684   1.997   3.267   2.474  0.3742 -0.1291 -0.1196
   63phy    C25 1685   2.097   3.248   2.357  0.3256 -0.2601 -0.2975
   63phy    C23 1686   2.248   3.270   2.390  0.1903  0.4055 -0.2243
   63phy    C24 1687   2.331   3.197   2.283  0.3724  0.0435  0.0096
   63phy    C22 1688   2.291   3.410   2.407  0.3358 -0.5368  0.3724
   63phy    C21 1689   2.293   3.462   2.553  0.2038  0.3370 -0.0786
   63phy    C20 1690   2.257   3.611   2.555  0.2672 -0.2316  0.3859
   63phy    C18 1691   2.219   3.688   2.687  0.2684 -0.0729 -0.2852
   63phy    O01 1692   2.308   3.672   2.800 -0.0388  0.0943 -0.5577
   63phy    H01 1693   2.325   3.581   2.817 -2.5585 -0.4753 -0.6238
   63phy    C19 1694   2.248   3.833   2.645  0.3757  0.2403  0.5358
   63phy    C13 1695   2.062   3.661   2.733 -0.4183  0.0831  0.4439
   63phy     H3 1696   1.995   3.673   2.643  0.6562 -1.1943 -0.5587
   63phy    O33 1697   2.017   3.767   2.820  0.3143 -0.1922 -0.0375
   63phy    H1B 1698   2.078   3.765   2.891  0.2880 -0.6140 -0.0254
   63phy    C12 1699   2.025   3.530   2.801 -0.1329  0.2577 -0.2306
   63phy    O11 1700   2.089   3.502   2.927  0.0416  0.0482  0.2675
   63phy    H1A 1701   2.107   3.410   2.925 -0.6335 -0.0841 -0.5852
   64phy    C35 1702   1.407   4.759   0.840  0.3459 -0.2992  0.0719
   64phy    C33 1703   1.547   4.742   0.782  0.2885 -0.5970 -0.4268
   64phy    C34 1704   1.600   4.889   0.765  0.1961 -0.1717  0.3180
   64phy    C32 1705   1.642   4.655   0.864 -0.1714 -0.5329  0.1622
   64phy    C31 1706   1.686   4.522   0.800 -0.1164  0.4048  0.2709
   64phy    C30 1707   1.772   4.431   0.893  0.0528  0.5133 -0.4112
   64phy    C28 1708   1.818   4.287   0.849 -0.0747  0.3432 -0.1914
   64phy    C29 1709   1.946   4.264   0.929 -0.6889  0.2623  0.2863
   64phy    C27 1710   1.711   4.179   0.885  0.3546  0.2892 -0.1153
   64phy    C26 1711   1.724   4.054   0.802  0.3684  0.1060  0.1229
   64phy    C25 1712   1.631   3.941   0.850 -0.5565  0.4186  0.4552
   64phy    C23 1713   1.641   3.802   0.776  0.6122  0.3295  0.4646
   64phy    C24 1714   1.588   3.696   0.862 -0.3754  0.1183  0.3028
   64phy    C22 1715   1.574   3.807   0.636  0.2841 -0.1321 -0.0483
   64phy    C21 1716   1.677   3.805   0.516  0.0857  0.2053  0.5476
   64phy    C20 1717   1.609   3.834   0.379  0.2204 -0.1050  0.1038
   64phy    C18 1718   1.691   3.846   0.250  0.1341 -0.2999  0.0291
   64phy    O01 1719   1.779   3.956   0.257  0.1120  0.2411  0.1670
   64phy    H01 1720   1.809   3.985   0.173  0.4579  2.0204  0.8687
   64phy    C19 1721   1.594   3.888   0.134 -0.0993  0.3177  0.1041
   64phy    C13 1722   1.769   3.707   0.217 -0.1210 -0.1130  0.2357
   64phy     H3 1723   1.827   3.683   0.309  0.2366  0.3113  0.1278
   64phy    O33 1724   1.684   3.591   0.220  0.5207 -0.0492 -0.0827
   64phy    H1B 1725   1.669   3.562   0.132 -0.0148  1.7017 -0.6205
   64phy    C12 1726   1.903   3.688   0.127  0.3080 -0.3094  0.2001
   64phy    O11 1727   1.883   3.629   0.001 -0.0055 -0.1323 -0.4217
   64phy    H1A 1728   1.968   3.609  -0.032  1.6404  0.9487  2.7917
   65phy    C35 1729   2.972   0.641   1.993 -0.0383 -0.1558  0.1557
   65phy    C33 1730   2.824   0.623   1.978  0.3054 -0.4423 -0.3318
   65phy    C34 1731   2.771   0.649   2.118  0.3787 -0.0343 -0.1127
   65phy    C32 1732   2.777   0.717   1.865  0.0839  0.1951 -0.1906
   65phy    C31 1733   2.659   0.660   1.791  0.2388 -0.0047  0.1616
   65phy    C30 1734   2.641   0.730   1.655 -0.3283 -0.4515 -0.1848
   65phy    C28 1735   2.556   0.643   1.557  0.4196  0.1040  0.1267
   65phy    C29 1736   2.436   0.723   1.505 -0.0675  0.5868  0.2766
   65phy    C27 1737   2.652   0.611   1.439 -0.3477  0.0959 -0.6934
   65phy    C26 1738   2.631   0.476   1.363 -0.3600  0.3651  0.0487
   65phy    C25 1739   2.700   0.461   1.230 -0.0990  0.4237 -0.3433
   65phy    C23 1740   2.677   0.312   1.187 -0.0002 -0.4375  0.4835
   65phy    C24 1741   2.552   0.282   1.098 -0.5249 -0.5852 -0.0926
   65phy    C22 1742   2.805   0.269   1.111  0.0289 -0.3099 -0.3622
   65phy    C21 1743   2.846   0.120   1.114  0.4193 -0.2772  0.1617
   65phy    C20 1744   2.979   0.106   1.039  0.1075  0.6278 -0.7707
   65phy    C18 1745   3.046  -0.038   1.024  1.0764  0.1874  0.4403
   65phy    O01 1746   3.055  -0.102   1.152  0.1169  0.3345 -0.5915
   65phy    H01 1747   3.044  -0.033   1.215  2.6528 -0.5089  0.9510
   65phy    C19 1748   3.187  -0.006   0.969  0.1156  0.3678 -0.3229
   65phy    C13 1749   2.955  -0.135   0.928 -0.5028  0.1241  0.3729
   65phy     H3 1750   2.862  -0.153   0.987 -1.8196  0.9339 -1.3519
   65phy    O33 1751   2.892  -0.078   0.806 -0.3890 -0.2639 -0.4136
   65phy    H1B 1752   2.808  -0.038   0.818  0.0358  0.6192 -0.2817
   65phy    C12 1753   2.966  -0.292   0.904  0.4860  0.1919  0.2681
   65phy    O11 1754   3.017  -0.364   1.013 -0.1500  0.0757 -0.1662
   65phy    H1A 1755   3.037  -0.305   1.084  0.1303  1.6555 -1.4961
   66phy    C35 1756   1.132   0.502   1.186  0.1068 -0.2581  0.2330
   66phy    C33 1757   1.271   0.541   1.226  0.6889  0.4582 -0.0290
   66phy    C34 1758   1.373   0.503   1.119 -0.2033 -0.0580  0.3302
   66phy    C32 1759   1.270   0.688   1.279 -0.1704 -0.7872  0.4134
   66phy    C31 1760   1.380   0.731   1.380  0.2482  0.0194 -0.0311
   66phy    C30 1761   1.331   0.851   1.455 -0.1312 -0.2237  0.3415
   66phy    C28 1762   1.427   0.935   1.540 -0.3424  0.5828 -0.6862
   66phy    C29 1763   1.374   1.075   1.545 -0.6319 -0.2907  0.1833
   66phy    C27 1764   1.441   0.881   1.680 -0.0814 -0.4813  0.1364
   66phy    C26 1765   1.559   0.785   1.697  0.6886  0.0839 -0.0989
   66phy    C25 1766   1.591   0.760   1.842 -0.5746 -0.1228  0.2883
   66phy    C23 1767   1.719   0.675   1.869 -0.3690  0.1119 -0.4238
   66phy    C24 1768   1.849   0.755   1.842  0.2337 -0.2861  0.0230
   66phy    C22 1769   1.711   0.621   2.017 -0.4395 -0.3848  0.2849
   66phy    C21 1770   1.814   0.518   2.070  0.0449  0.0023  0.3910
   66phy    C20 1771   1.772   0.484   2.211 -0.0517  0.2080  0.4111
   66phy    C18 1772   1.875   0.418   2.312 -0.0352  0.3379 -0.2964
   66phy    O01 1773   1.979   0.510   2.331  0.0001  0.1125  0.0387
   66phy    H01 1774   1.947   0.595   2.308  1.3934  0.5118 -0.5246
   66phy    C19 1775   1.797   0.422   2.444  0.2884  0.1468 -0.0889
   66phy    C13 1776   1.945   0.279   2.266  0.3881 -0.1301 -0.4045
   66phy     H3 1777   1.967   0.282   2.157 -0.4994 -0.7629 -0.6100
   66phy    O33 1778   1.846   0.170   2.268 -0.4408  0.2284 -0.2294
   66phy    H1B 1779   1.788   0.175   2.342 -0.1536 -1.9986  0.2250
   66phy    C12 1780   2.074   0.224   2.342  0.2148 -0.2664  0.4413
   66phy    O11 1781   2.059   0.166   2.466  0.1773 -0.2991  0.2040
   66phy    H1A 1782   2.025   0.079   2.458 -1.0684  0.2567 -0.6976
   67phy    C35 1783   3.138   0.851   0.836  0.2994  0.6926  0.0507
   67phy    C33 1784   3.143   0.805   0.979 -0.3860  0.4545 -0.3019
   67phy    C34 1785   3.015   0.836   1.051 -0.5971 -0.2404  0.0889
   67phy    C32 1786   3.173   0.656   1.009 -0.2074  0.2497 -0.0025
   67phy    C31 1787   3.311   0.618   1.073  0.1263  0.5094  0.3330
   67phy    C30 1788   3.318   0.466   1.108 -0.0863  0.4287  0.4499
   67phy    C28 1789   3.458   0.414   1.140 -0.5735  0.1906  0.0022
   67phy    C29 1790   3.459   0.403   1.295  0.2022  0.5682 -0.1844
   67phy    C27 1791   3.486   0.278   1.076  0.4498  0.1139 -0.4855
   67phy    C26 1792   3.547   0.292   0.939  0.6541 -0.3021 -0.4006
   67phy    C25 1793   3.589   0.152   0.886 -0.1912 -0.2155  0.0596
   67phy    C23 1794   3.674   0.147   0.759 -1.0129 -0.5658  0.3583
   67phy    C24 1795   3.822   0.122   0.799 -0.2543 -0.0467  0.0800
   67phy    C22 1796   3.625   0.026   0.675 -0.1785 -0.1544 -0.4361
   67phy    C21 1797   3.525   0.053   0.567 -0.1274  0.2945  0.0408
   67phy    C20 1798   3.494  -0.081   0.504 -0.5098  0.0006 -0.5356
   67phy    C18 1799   3.364  -0.098   0.419 -0.0050  0.2992  0.0995
   67phy    O01 1800   3.249  -0.079   0.508 -0.0552 -0.7556  0.3729
   67phy    H01 1801   3.255  -0.132   0.584 -0.4249  0.2481  1.1215
   67phy    C19 1802   3.373  -0.248   0.379  0.3451 -0.2160  0.0492
   67phy    C13 1803   3.367   0.005   0.291  0.2075 -0.4247  0.0996
   67phy     H3 1804   3.383   0.108   0.331  1.1056  0.2064 -1.7846
   67phy    O33 1805   3.489   0.005   0.205  0.2630  0.3013  0.0783
   67phy    H1B 1806   3.502  -0.080   0.168  1.0812  0.0274  0.9488
   67phy    C12 1807   3.235   0.058   0.225 -0.0687  0.2977 -0.2571
   67phy    O11 1808   3.185  -0.018   0.117 -0.1325 -0.4131  0.0267
   67phy    H1A 1809   3.239   0.002   0.043  0.6293 -0.5731  0.5298
   68phy    C35 1810   2.169   0.304   1.244  0.0159  0.5144 -0.3508
   68phy    C33 1811   2.237   0.213   1.354  0.2504 -0.6167  0.2716
   68phy    C34 1812   2.283   0.306   1.466  0.1924  0.3019  0.2044
   68phy    C32 1813   2.140   0.096   1.385 -0.1309 -0.2436 -0.0599
   68phy    C31 1814   2.207  -0.030   1.441  0.4862  0.0931  0.3981
   68phy    C30 1815   2.100  -0.139   1.465  0.1026 -0.1031  0.1377
   68phy    C28 1816   2.169  -0.275   1.478 -0.2972  0.2936  0.9665
   68phy    C29 1817   2.117  -0.333   1.612 -0.3622  0.0492 -0.2502
   68phy    C27 1818   2.134  -0.368   1.358  0.0374  0.1383  0.1411
   68phy    C26 1819   2.247  -0.468   1.318 -0.3295 -0.6519 -0.3171
   68phy    C25 1820   2.217  -0.562   1.201  0.5731  0.4707 -0.1672
   68phy    C23 1821   2.328  -0.663   1.156  0.0281  0.3180 -0.4846
   68phy    C24 1822   2.331  -0.785   1.241 -0.1237  0.2581 -0.1587
   68phy    C22 1823   2.313  -0.698   1.006  0.6083  0.2934 -0.1511
   68phy    C21 1824   2.376  -0.603   0.909 -0.4486  0.1023  0.0157
   68phy    C20 1825   2.399  -0.652   0.761 -0.1295  0.0846  0.0066
   68phy    C18 1826   2.288  -0.655   0.656  0.0114 -0.2051 -0.0296
   68phy    O01 1827   2.195  -0.765   0.687 -0.1722 -0.2467 -0.0464
   68phy    H01 1828   2.235  -0.850   0.678 -0.3593 -0.7609  2.9418
   68phy    C19 1829   2.368  -0.697   0.531  0.2940  0.4610 -0.6066
   68phy    C13 1830   2.202  -0.515   0.626  0.3415  0.3488 -0.3744
   68phy     H3 1831   2.160  -0.487   0.725  0.5410 -0.2668 -0.1098
   68phy    O33 1832   2.282  -0.394   0.607  0.4503  0.2717 -0.4165
   68phy    H1B 1833   2.312  -0.390   0.519 -1.5791 -0.4762 -1.1964
   68phy    C12 1834   2.057  -0.517   0.570  0.0868 -0.1919 -0.3136
   68phy    O11 1835   1.981  -0.634   0.573  0.0639  0.1176 -0.3047
   68phy    H1A 1836   2.032  -0.691   0.627  0.3508 -1.3733 -2.0691
   69phy    C35 1837   3.107   2.877   2.409  0.2215 -0.1061 -0.0019
   69phy    C33 1838   3.083   2.969   2.286  0.8038  0.3590  0.2598
   69phy    C34 1839   3.097   2.880   2.162 -0.3642 -0.4087 -0.0101
   69phy    C32 1840   2.943   3.035   2.269  0.0102 -0.0602  0.4959
   69phy    C31 1841   2.948   3.185   2.255 -0.4921 -0.4078  0.3808
   69phy    C30 1842   2.811   3.257   2.270 -0.5391 -0.8548 -0.5092
   69phy    C28 1843   2.828   3.409   2.275  0.0695  0.4896 -0.0084
   69phy    C29 1844   2.809   3.479   2.141 -0.6203  0.0828  0.3324
   69phy    C27 1845   2.717   3.459   2.372 -0.0658  0.2422  0.1965
   69phy    C26 1846   2.769   3.573   2.464  0.0640 -0.8818  0.3311
   69phy    C25 1847   2.661   3.651   2.537  0.0942 -0.1278 -0.2372
   69phy    C23 1848   2.725   3.745   2.640  0.0505  0.2216  0.2222
   69phy    C24 1849   2.775   3.880   2.584 -0.7793 -0.5622 -0.3468
   69phy    C22 1850   2.627   3.772   2.759  0.3005  0.1837  0.7306
   69phy    C21 1851   2.683   3.794   2.900 -0.1598  0.3399 -0.1933
   69phy    C20 1852   2.572   3.791   3.006 -0.6005 -0.4500  0.4185
   69phy    C18 1853   2.608   3.772   3.160  0.3459  0.3988  0.4395
   69phy    O01 1854   2.720   3.857   3.189  0.1896  0.1142 -0.1908
   69phy    H01 1855   2.694   3.941   3.156 -1.9111  0.5542  2.2729
   69phy    C19 1856   2.481   3.825   3.230  0.2807  0.6254 -0.3430
   69phy    C13 1857   2.638   3.618   3.207  0.0874  0.5365 -0.0624
   69phy     H3 1858   2.552   3.551   3.181  0.3997  0.0320  0.1777
   69phy    O33 1859   2.637   3.601   3.352 -0.0973  0.1786  0.0734
   69phy    H1B 1860   2.682   3.676   3.387  0.2034 -0.0772  0.2469
   69phy    C12 1861   2.766   3.540   3.149  0.0480 -0.0197 -0.3383
   69phy    O11 1862   2.777   3.402   3.174 -0.0185 -0.0826 -0.5591
   69phy    H1A 1863   2.795   3.398   3.266  2.0044 -2.9776 -0.9264
   70phy    C35 1864   0.941   0.047   0.734  0.3321 -0.6674  0.4161
   70phy    C33 1865   1.002   0.181   0.770  0.1799  0.3476 -0.1607
   70phy    C34 1866   0.937   0.223   0.903  0.2482  0.4560 -0.1631
   70phy    C32 1867   1.155   0.156   0.804  0.3106 -0.3535 -0.1916
   70phy    C31 1868   1.258   0.209   0.708  0.2882  0.0444  0.6788
   70phy    C30 1869   1.400   0.200   0.767 -0.1054  0.2415  0.2374
   70phy    C28 1870   1.515   0.255   0.684  0.9234 -0.1377  0.1451
   70phy    C29 1871   1.527   0.406   0.702 -0.2880  0.1724 -0.5281
   70phy    C27 1872   1.641   0.178   0.714  0.0339 -0.4512  0.0071
   70phy    C26 1873   1.727   0.157   0.588 -0.0175  0.0702 -0.2264
   70phy    C25 1874   1.849   0.069   0.621 -0.2203 -0.0056  0.2513
   70phy    C23 1875   1.927   0.005   0.505 -0.4169  0.6986  0.4627
   70phy    C24 1876   2.059  -0.054   0.563  0.3778 -0.3850 -0.1042
   70phy    C22 1877   1.858  -0.120   0.439 -0.2982 -0.2828  0.1931
   70phy    C21 1878   1.874  -0.123   0.288  0.6310  0.5512  0.1122
   70phy    C20 1879   1.798  -0.251   0.237 -0.2029  0.1992 -0.0120
   70phy    C18 1880   1.801  -0.279   0.080  0.3772  0.0233  0.5480
   70phy    O01 1881   1.786  -0.164  -0.006  0.0235  0.1679  0.5574
   70phy    H01 1882   1.848  -0.096   0.012  0.0813  0.1190  0.5407
   70phy    C19 1883   1.670  -0.357   0.059 -0.1978 -0.5260 -0.1694
   70phy    C13 1884   1.927  -0.357   0.018  0.1094 -0.4795 -0.0918
   70phy     H3 1885   1.970  -0.412   0.105 -0.8019 -1.7189 -0.3887
   70phy    O33 1886   1.913  -0.478  -0.066 -0.2508  0.2553  0.8440
   70phy    H1B 1887   1.905  -0.448  -0.155  0.7451 -1.9910 -0.0888
   70phy    C12 1888   2.065  -0.285  -0.005 -0.0917 -0.2517  0.0161
   70phy    O11 1889   2.092  -0.227  -0.134  0.3747  0.1383 -0.3161
   70phy    H1A 1890   2.159  -0.162  -0.125  1.0956 -0.7998  1.7268
   71phy    C35 1891   2.238   1.188   0.852 -0.0803 -0.2506  0.0429
   71phy    C33 1892   2.137   1.119   0.946  0.2704  0.1621 -0.0698
   71phy    C34 1893   2.091   1.227   1.049 -0.5267 -0.0283  0.0049
   71phy    C32 1894   2.023   1.058   0.866 -0.3151 -0.2598  0.1969
   71phy    C31 1895   1.951   0.931   0.926 -0.1428 -0.1276 -0.3769
   71phy    C30 1896   1.875   0.847   0.830 -0.1977  0.2474 -0.3224
   71phy    C28 1897   1.834   0.719   0.899 -0.0461 -0.2436 -0.3483
   71phy    C29 1898   1.683   0.726   0.926  0.1164  0.0512 -0.3822
   71phy    C27 1899   1.871   0.589   0.823 -0.1260 -0.1762  0.2533
   71phy    C26 1900   2.014   0.544   0.840  0.1213 -0.5846 -0.1527
   71phy    C25 1901   2.037   0.406   0.774 -0.1723  0.6255  0.1679
   71phy    C23 1902   2.185   0.362   0.787 -0.3875 -0.2474 -0.0745
   71phy    C24 1903   2.200   0.237   0.879 -0.1628  0.6314 -0.4320
   71phy    C22 1904   2.248   0.325   0.654  0.0146  0.6073  0.5107
   71phy    C21 1905   2.294   0.442   0.559 -0.3158  0.1977  0.1793
   71phy    C20 1906   2.340   0.402   0.414 -0.3702  0.0997  0.4257
   71phy    C18 1907   2.239   0.342   0.308 -0.5250  0.3165 -0.5375
   71phy    O01 1908   2.194   0.218   0.363 -0.5898  0.6909  0.0606
   71phy    H01 1909   2.262   0.172   0.408 -0.4429  1.2333  0.3987
   71phy    C19 1910   2.325   0.314   0.181  0.2223  0.0212 -0.3187
   71phy    C13 1911   2.106   0.428   0.276 -0.0284  0.0924 -0.1798
   71phy     H3 1912   2.054   0.434   0.375  0.2365 -1.2214  0.0641
   71phy    O33 1913   2.128   0.566   0.255  0.1025  0.1997  0.0158
   71phy    H1B 1914   2.151   0.584   0.166  1.1355  1.8876  0.5585
   71phy    C12 1915   1.966   0.368   0.230 -0.3056 -0.7857  0.0199
   71phy    O11 1916   1.957   0.230   0.203 -0.1004 -0.2595 -0.3003
   71phy    H1A 1917   2.005   0.189   0.272 -0.7676 -0.7438 -0.1170
   72phy    C35 1918   2.378   1.440   1.464  0.1948  0.5098 -0.2311
   72phy    C33 1919   2.393   1.584   1.418 -0.6581  0.6024 -0.1810
   72phy    C34 1920   2.419   1.666   1.539  0.0028 -0.1849 -0.0395
   72phy    C32 1921   2.518   1.604   1.330 -0.0071 -0.1423  0.0870
   72phy    C31 1922   2.493   1.578   1.179 -0.0370 -0.5198 -0.6744
   72phy    C30 1923   2.617   1.584   1.088  0.3310  0.0325 -0.0481
   72phy    C28 1924   2.603   1.538   0.941 -0.0417 -0.1592  0.4426
   72phy    C29 1925   2.668   1.641   0.849 -0.0623  0.1643  0.2480
   72phy    C27 1926   2.656   1.396   0.935 -0.0099  0.2647 -0.4475
   72phy    C26 1927   2.613   1.304   0.817  0.3314 -0.2703  0.5525
   72phy    C25 1928   2.679   1.165   0.823 -0.1003 -0.2007 -0.0238
   72phy    C23 1929   2.663   1.067   0.706  0.2376 -0.5367  0.3673
   72phy    C24 1930   2.771   0.966   0.720 -0.1763 -0.0661  0.3969
   72phy    C22 1931   2.522   1.005   0.715  0.3045  0.5376  0.6478
   72phy    C21 1932   2.439   0.989   0.585  0.3243 -0.5325 -0.0201
   72phy    C20 1933   2.329   0.884   0.600  0.2386  0.4866  0.4846
   72phy    C18 1934   2.212   0.896   0.492 -1.2404  0.3624  0.1616
   72phy    O01 1935   2.163   1.032   0.482 -0.4209 -0.0398  0.4338
   72phy    H01 1936   2.151   1.065   0.569  1.3339  1.2625  0.2380
   72phy    C19 1937   2.100   0.808   0.546  0.3659 -0.3068  0.1034
   72phy    C13 1938   2.263   0.849   0.343 -0.2730  0.2204 -0.7353
   72phy     H3 1939   2.344   0.925   0.327  0.8824  0.0465  3.1419
   72phy    O33 1940   2.339   0.733   0.335  0.3830  0.0638 -0.0850
   72phy    H1B 1941   2.280   0.661   0.324 -0.1841  0.5355 -0.1567
   72phy    C12 1942   2.203   0.901   0.204 -0.5195 -0.1212  0.2710
   72phy    O11 1943   2.118   1.012   0.216  0.2101  0.0212  0.3546
   72phy    H1A 1944   2.110   1.038   0.305 -1.2167  1.6680 -0.1908
   73phy    C35 1945   2.258   2.197   1.418 -0.4164 -0.2484 -0.1430
   73phy    C33 1946   2.387   2.126   1.461  0.1702 -0.3031 -0.3182
   73phy    C34 1947   2.352   2.027   1.573 -0.0465 -0.1723  0.8592
   73phy    C32 1948   2.442   2.043   1.345 -0.4144 -0.1547  0.2639
   73phy    C31 1949   2.589   2.084   1.313 -0.0699  0.4230  0.0639
   73phy    C30 1950   2.660   2.009   1.199  0.1805  0.1300 -0.2213
   73phy    C28 1951   2.799   2.062   1.156  0.0057 -0.0207 -0.1976
   73phy    C29 1952   2.907   2.027   1.265  0.4684  0.0787  0.2546
   73phy    C27 1953   2.822   1.999   1.021  0.3171 -0.2697  0.0449
   73phy    C26 1954   2.920   2.067   0.925 -0.4558  0.2238  0.0240
   73phy    C25 1955   2.925   1.981   0.794  0.1830 -0.1989  0.0797
   73phy    C23 1956   3.028   2.026   0.691 -0.0821 -0.7220 -0.2228
   73phy    C24 1957   3.066   1.904   0.611 -0.2784  0.5511  0.1567
   73phy    C22 1958   2.994   2.149   0.600 -0.5538  0.3004  0.2026
   73phy    C21 1959   2.994   2.294   0.646 -0.0704  0.0732 -0.4163
   73phy    C20 1960   3.006   2.375   0.513 -0.2977 -0.2993 -0.1253
   73phy    C18 1961   2.924   2.507   0.492 -0.1599 -0.1323  0.5422
   73phy    O01 1962   2.789   2.489   0.527  0.4309 -0.2582  0.4977
   73phy    H01 1963   2.757   2.571   0.558  0.8215  0.0652  0.0529
   73phy    C19 1964   2.923   2.523   0.339  0.0991  0.1275 -0.0531
   73phy    C13 1965   2.977   2.631   0.581 -0.0009 -0.0559  0.1331
   73phy     H3 1966   2.949   2.598   0.685 -0.4330 -0.2725 -0.0505
   73phy    O33 1967   3.117   2.652   0.605 -0.4693 -0.1664 -0.4292
   73phy    H1B 1968   3.120   2.682   0.694 -0.1717  1.1077 -0.8604
   73phy    C12 1969   2.892   2.766   0.603 -0.2662  0.4342  0.1999
   73phy    O11 1970   2.757   2.761   0.573  0.0118  0.0581 -0.1688
   73phy    H1A 1971   2.741   2.808   0.493  0.7460  0.7900  0.1040
   74phy    C35 1972   3.535   2.341   1.292 -0.0785  0.2077  0.0841
   74phy    C33 1973   3.571   2.485   1.262 -0.0355 -0.2459 -0.1995
   74phy    C34 1974   3.557   2.568   1.388  0.1564 -0.0969 -0.3426
   74phy    C32 1975   3.712   2.494   1.192 -0.2499  0.3622 -0.2669
   74phy    C31 1976   3.713   2.509   1.040 -0.2257 -0.1208 -0.1161
   74phy    C30 1977   3.847   2.458   0.981  0.1736  0.5591 -0.0124
   74phy    C28 1978   3.858   2.467   0.830 -0.0493 -0.3406 -0.5385
   74phy    C29 1979   3.959   2.577   0.801 -0.0001 -0.2627 -0.0020
   74phy    C27 1980   3.905   2.336   0.763  0.3055  0.4729  0.0828
   74phy    C26 1981   3.855   2.310   0.621 -0.4893  0.1637  0.1769
   74phy    C25 1982   3.898   2.169   0.579  0.5322 -0.1467 -0.5425
   74phy    C23 1983   3.848   2.124   0.442 -0.2159  0.4007  0.6116
   74phy    C24 1984   3.950   2.028   0.384 -0.1224 -0.6002  0.1284
   74phy    C22 1985   3.705   2.064   0.442 -0.1642  0.5128  0.5361
   74phy    C21 1986   3.619   2.089   0.318 -0.3204 -0.2826  0.0057
   74phy    C20 1987   3.482   2.024   0.318 -0.1354 -0.1080 -0.3460
   74phy    C18 1988   3.382   2.054   0.207 -0.0690  0.6351 -0.1709
   74phy    O01 1989   3.378   2.194   0.181 -0.2609  0.3349 -0.0165
   74phy    H01 1990   3.450   2.216   0.125 -1.9041  1.2333 -1.9333
   74phy    C19 1991   3.254   2.027   0.284 -0.2009  0.1027  0.0855
   74phy    C13 1992   3.405   1.963   0.075 -0.2993  0.2538  0.1979
   74phy     H3 1993   3.499   2.007   0.033 -0.0226 -0.2576  0.2765
   74phy    O33 1994   3.454   1.827   0.091  0.1168 -0.0402 -0.1721
   74phy    H1B 1995   3.537   1.824   0.134 -0.4059 -0.1698  0.8804
   74phy    C12 1996   3.340   1.984  -0.064  0.2722  0.5217  0.1371
   74phy    O11 1997   3.257   2.095  -0.081  0.5760  0.0546 -0.0858
   74phy    H1A 1998   3.264   2.116  -0.172  0.0742  1.5696  0.2082
   75phy    C35 1999   4.927   2.117   2.177  0.1750  0.1234  0.4695
   75phy    C33 2000   4.789   2.068   2.218 -0.2839 -0.1919  0.2942
   75phy    C34 2001   4.750   2.132   2.345  0.2243 -0.2143  0.3321
   75phy    C32 2002   4.689   2.106   2.109  0.2742 -0.6168  0.0577
   75phy    C31 2003   4.613   1.985   2.058  0.3297  0.4017  0.0511
   75phy    C30 2004   4.503   2.013   1.953 -0.1638 -0.3802 -0.2018
   75phy    C28 2005   4.428   1.885   1.897  0.1943 -0.2877 -0.1697
   75phy    C29 2006   4.279   1.891   1.921  0.1707  0.1471 -0.0237
   75phy    C27 2007   4.448   1.864   1.749  0.2119  0.0709 -0.2983
   75phy    C26 2008   4.579   1.788   1.712 -0.2426  0.1198  0.4255
   75phy    C25 2009   4.576   1.746   1.562  0.1837 -0.3049  0.0073
   75phy    C23 2010   4.701   1.679   1.491  0.3472 -0.3072  0.4566
   75phy    C24 2011   4.718   1.533   1.529 -0.1374  0.2384 -0.0240
   75phy    C22 2012   4.677   1.682   1.341  0.0870  0.7168 -0.4911
   75phy    C21 2013   4.757   1.779   1.259 -0.5797 -0.8925 -0.0531
   75phy    C20 2014   4.715   1.780   1.111 -0.3221  0.4477  0.3031
   75phy    C18 2015   4.763   1.896   1.018  0.4368 -0.0771  0.4567
   75phy    O01 2016   4.782   2.022   1.095  0.2577  0.1737 -0.3516
   75phy    H01 2017   4.812   2.007   1.183 -1.0448 -0.8773 -0.0470
   75phy    C19 2018   4.643   1.924   0.923 -0.1395 -0.2667  0.2677
   75phy    C13 2019   4.913   1.865   0.959  0.2851 -0.0468  0.1474
   75phy     H3 2020   4.982   1.876   1.046 -0.7820 -0.7338  1.1020
   75phy    O33 2021   4.953   1.730   0.927  0.6624 -0.1601  0.1244
   75phy    H1B 2022   4.927   1.705   0.840  1.0518  0.6798 -0.2469
   75phy    C12 2023   4.999   1.972   0.883 -0.2849  0.3173 -0.1886
   75phy    O11 2024   4.948   2.104   0.880 -0.0451 -0.1523  0.1685
   75phy    H1A 2025   4.901   2.123   0.959  1.7097  1.0221  1.0033
   76phy    C35 2026   3.721   1.741   1.606  0.3188  0.0363  0.0677
   76phy    C33 2027   3.596   1.694   1.684  0.1451 -0.0954 -0.4562
   76phy    C34 2028   3.508   1.598   1.600  0.6202  0.1758  0.1289
   76phy    C32 2029   3.647   1.633   1.817 -0.1672 -0.4808  0.2835
   76phy    C31 2030   3.562   1.675   1.935 -0.3549 -0.2832 -0.3662
   76phy    C30 2031   3.598   1.619   2.072 -0.1803  0.5531  0.3034
   76phy    C28 2032   3.528   1.670   2.201 -0.0597  0.2275 -0.0516
   76phy    C29 2033   3.400   1.586   2.226  0.5495  0.3922 -0.3214
   76phy    C27 2034   3.624   1.678   2.321 -0.0922 -0.2357  0.0291
   76phy    C26 2035   3.593   1.777   2.429 -0.6464  0.3140  0.2082
   76phy    C25 2036   3.698   1.776   2.546 -0.5455  0.3227  0.2582
   76phy    C23 2037   3.649   1.863   2.661  0.4083  0.1545 -0.1203
   76phy    C24 2038   3.609   1.766   2.770  0.2278 -0.1262  0.6199
   76phy    C22 2039   3.751   1.966   2.705 -0.6199 -0.5112  0.2717
   76phy    C21 2040   3.698   2.092   2.783  0.1939  0.4894 -0.0245
   76phy    C20 2041   3.825   2.174   2.820  0.1125 -0.2214 -0.1665
   76phy    C18 2042   3.821   2.275   2.936  0.0157 -0.6394  0.2844
   76phy    O01 2043   3.822   2.208   3.065 -0.0856  0.3348  0.3979
   76phy    H01 2044   3.870   2.262   3.125  1.5496 -0.5828 -0.0341
   76phy    C19 2045   3.967   2.328   2.913 -0.3049  0.0246 -0.4632
   76phy    C13 2046   3.710   2.395   2.936  0.2799  0.5814 -0.7424
   76phy     H3 2047   3.696   2.434   2.832  0.6385  2.3831 -0.1517
   76phy    O33 2048   3.750   2.509   3.007  0.1387  0.3928  0.2196
   76phy    H1B 2049   3.716   2.518   3.094 -0.9968 -0.6714 -0.0883
   76phy    C12 2050   3.564   2.362   2.990  0.5338  0.2216  0.1501
   76phy    O11 2051   3.569   2.300   3.118  0.3258 -0.4050 -0.5806
   76phy    H1A 2052   3.647   2.327   3.162 -0.0095 -0.7039  0.1980
   77phy    C35 2053   2.835   1.163   1.200 -0.2377  0.0558 -0.2130
   77phy    C33 2054   2.742   1.078   1.286  0.2030 -0.0338 -0.1407
   77phy    C34 2055   2.716   1.151   1.416  0.0704  0.4424  0.0307
   77phy    C32 2056   2.606   1.057   1.218  0.0614  0.0075  0.2819
   77phy    C31 2057   2.578   0.916   1.167  0.0563  0.1627 -0.3000
   77phy    C30 2058   2.444   0.890   1.094 -0.0596 -0.1380  0.4118
   77phy    C28 2059   2.414   0.737   1.080 -0.1719  0.2579 -0.2405
   77phy    C29 2060   2.263   0.713   1.079 -0.1972 -0.3321  0.1686
   77phy    C27 2061   2.463   0.679   0.948  0.0473 -0.2990 -0.0957
   77phy    C26 2062   2.611   0.650   0.924 -0.0611 -0.5147  0.1072
   77phy    C25 2063   2.630   0.557   0.804  0.3601  0.2500  0.1947
   77phy    C23 2064   2.768   0.564   0.739 -0.1563 -0.6277  0.1534
   77phy    C24 2065   2.872   0.481   0.806 -0.1790  0.8293 -0.2351
   77phy    C22 2066   2.763   0.500   0.603  0.2119  0.0432  0.3447
   77phy    C21 2067   2.727   0.582   0.481 -0.6374 -0.0732 -0.3144
   77phy    C20 2068   2.735   0.490   0.358 -0.1632  0.6287 -0.0569
   77phy    C18 2069   2.728   0.550   0.212  0.3009  0.2170 -0.5762
   77phy    O01 2070   2.709   0.426   0.133 -0.0185 -0.0894  0.1207
   77phy    H01 2071   2.788   0.376   0.131  0.3864  0.5353  0.0341
   77phy    C19 2072   2.862   0.622   0.172 -0.8545 -0.3630 -0.0725
   77phy    C13 2073   2.606   0.651   0.178  0.0623  0.5511 -0.3860
   77phy     H3 2074   2.517   0.600   0.223 -0.0938 -0.3118 -1.6161
   77phy    O33 2075   2.602   0.771   0.257  0.3755 -0.0720  0.2316
   77phy    H1B 2076   2.521   0.782   0.303  1.2105  1.2483  1.4792
   77phy    C12 2077   2.540   0.673   0.036  0.1019  0.1459  0.2378
   77phy    O11 2078   2.526   0.562  -0.049 -0.0418  0.3735  0.2418
   77phy    H1A 2079   2.585   0.493  -0.028  0.0047  0.7687  1.4627
   78phy    C35 2080   5.040   0.943   1.161 -0.2469 -0.6686 -0.2852
   78phy    C33 2081   4.905   0.887   1.190 -0.4365  0.2154 -0.1111
   78phy    C34 2082   4.885   0.891   1.342  0.0526  0.4247  0.1818
   78phy    C32 2083   4.784   0.947   1.116  0.5216 -0.3435 -0.3084
   78phy    C31 2084   4.679   0.851   1.060 -0.0553  0.3765 -0.2763
   78phy    C30 2085   4.561   0.932   1.003 -0.6028  0.4774 -0.5778
   78phy    C28 2086   4.452   0.844   0.935  0.1857  0.1388 -0.2201
   78phy    C29 2087   4.355   0.785   1.040  0.2307  0.3136 -0.1675
   78phy    C27 2088   4.369   0.946   0.853  0.6329  0.3002  0.2664
   78phy    C26 2089   4.271   0.892   0.748 -0.1110 -0.6565  0.1442
   78phy    C25 2090   4.174   1.001   0.702 -0.4609  0.1450 -0.1170
   78phy    C23 2091   4.069   0.961   0.599 -0.1769  0.0462 -0.1393
   78phy    C24 2092   3.943   1.035   0.640 -0.7455  0.2631  0.1962
   78phy    C22 2093   4.109   0.988   0.452  0.1639  0.5464  0.6838
   78phy    C21 2094   4.161   0.864   0.377 -0.4919 -0.0770  0.4163
   78phy    C20 2095   4.207   0.913   0.235  0.3726 -0.1388  0.0947
   78phy    C18 2096   4.277   0.816   0.133 -0.4268 -0.6457 -0.1851
   78phy    O01 2097   4.394   0.758   0.206  0.0436 -0.8448  0.0785
   78phy    H01 2098   4.434   0.821   0.263 -0.8668 -1.3981  1.3980
   78phy    C19 2099   4.322   0.923   0.028  0.5671 -0.2210 -0.4315
   78phy    C13 2100   4.182   0.701   0.075 -0.0126  0.2117 -0.1379
   78phy     H3 2101   4.159   0.636   0.164  0.0707 -0.4319 -0.5771
   78phy    O33 2102   4.042   0.737   0.041  0.0697 -0.2266 -0.3759
   78phy    H1B 2103   4.043   0.800  -0.028 -0.4488 -0.7044 -0.8315
   78phy    C12 2104   4.236   0.580  -0.007  0.0529  0.0881 -0.2890
   78phy    O11 2105   4.367   0.542   0.030  0.4984  0.3984 -0.2203
   78phy    H1A 2106   4.400   0.609   0.088 -0.4358  1.1713 -0.5557
   79phy    C35 2107   3.328   1.107   1.165  0.6398  0.1283  0.2174
   79phy    C33 2108   3.240   1.223   1.211 -0.3350 -0.1486  0.2143
   79phy    C34 2109   3.303   1.278   1.338 -0.3607 -0.0463 -0.0181
   79phy    C32 2110   3.230   1.331   1.100  0.2857  0.1928  0.2760
   79phy    C31 2111   3.140   1.298   0.980  0.3438 -0.0098  0.3224
   79phy    C30 2112   3.167   1.394   0.859 -0.4343  0.5891 -0.2064
   79phy    C28 2113   3.083   1.364   0.733  0.2367 -0.1323 -0.0084
   79phy    C29 2114   3.037   1.492   0.678  0.2440  0.3838 -0.1896
   79phy    C27 2115   3.158   1.281   0.626  0.2078 -0.4652  0.1769
   79phy    C26 2116   3.073   1.180   0.552 -0.1308  0.5485  0.0282
   79phy    C25 2117   3.159   1.074   0.480 -0.0478 -0.1985  0.0146
   79phy    C23 2118   3.085   0.947   0.433 -0.3815 -0.5626  0.2402
   79phy    C24 2119   3.009   0.966   0.299 -0.6679 -0.3698  0.4481
   79phy    C22 2120   3.186   0.838   0.407 -0.4360  0.2054  0.3174
   79phy    C21 2121   3.174   0.709   0.485 -0.2605 -0.0983 -0.0940
   79phy    C20 2122   3.297   0.616   0.454  0.2928  0.1554  0.2135
   79phy    C18 2123   3.315   0.486   0.544 -0.1397  0.2412  0.0264
   79phy    O01 2124   3.326   0.538   0.672  0.3826  0.3057 -0.1275
   79phy    H01 2125   3.357   0.626   0.680  0.8923  0.0612  0.8029
   79phy    C19 2126   3.452   0.417   0.509 -0.1518 -0.6904 -0.0835
   79phy    C13 2127   3.185   0.383   0.550  0.3099 -0.1751 -0.4638
   79phy     H3 2128   3.103   0.443   0.596 -0.3135 -1.6412  0.3932
   79phy    O33 2129   3.121   0.353   0.427 -0.2526 -0.1836 -0.1205
   79phy    H1B 2130   3.159   0.407   0.360 -0.6287  0.5678  0.2616
   79phy    C12 2131   3.153   0.277   0.656 -0.5936 -0.2870  0.4459
   79phy    O11 2132   3.229   0.282   0.775 -0.1416 -0.1910  0.5773
   79phy    H1A 2133   3.259   0.371   0.778  0.8147 -0.5211  0.8559
   80phy    C35 2134   4.287   1.548   1.448  0.5335  0.4057  0.4521
   80phy    C33 2135   4.147   1.592   1.500 -0.8989 -0.1798 -0.2328
   80phy    C34 2136   4.162   1.733   1.563 -0.1902  0.4253  0.6080
   80phy    C32 2137   4.052   1.607   1.379 -0.1996 -0.3184  0.5234
   80phy    C31 2138   3.961   1.487   1.363  0.1762 -0.0797 -0.0316
   80phy    C30 2139   3.844   1.507   1.266  0.0508  0.1941 -0.1965
   80phy    C28 2140   3.761   1.380   1.235 -0.2405  0.3106 -0.3073
   80phy    C29 2141   3.666   1.347   1.354 -0.1647 -0.1775  0.4818
   80phy    C27 2142   3.686   1.404   1.104  0.1176  0.1718 -0.2085
   80phy    C26 2143   3.670   1.282   1.006 -0.0730  0.1600  0.3256
   80phy    C25 2144   3.589   1.312   0.874 -0.0807  0.5667  0.0739
   80phy    C23 2145   3.582   1.187   0.791 -0.4446  0.7102  0.1846
   80phy    C24 2146   3.465   1.091   0.829 -0.3599  0.1725  1.1824
   80phy    C22 2147   3.556   1.223   0.645 -0.3320  0.5584 -0.0124
   80phy    C21 2148   3.605   1.130   0.539  0.3232  0.3326  0.3921
   80phy    C20 2149   3.559   1.169   0.396  0.4865  0.3460 -0.2154
   80phy    C18 2150   3.600   1.088   0.269 -0.2894  0.0031 -0.1820
   80phy    O01 2151   3.739   1.097   0.266 -0.2953 -0.1316  0.2842
   80phy    H01 2152   3.769   1.071   0.181 -0.0620  0.3867  0.2012
   80phy    C19 2153   3.563   1.180   0.156  0.5347  0.1726 -0.2434
   80phy    C13 2154   3.554   0.937   0.249  0.5376  0.0708  0.1387
   80phy     H3 2155   3.488   0.917   0.338  1.6033  1.0952  1.1929
   80phy    O33 2156   3.454   0.903   0.145  0.6370 -0.1994 -0.0668
   80phy    H1B 2157   3.491   0.860   0.070 -1.4250  0.7936 -1.7341
   80phy    C12 2158   3.641   0.813   0.297  0.1192  0.4753 -0.1920
   80phy    O11 2159   3.691   0.729   0.193 -0.1457  0.1085  0.0669
   80phy    H1A 2160   3.623   0.731   0.128  2.2773 -2.0961 -2.8192
   81phy    C35 2161   2.935   1.451   1.484  0.1722  0.0422 -0.5354
   81phy    C33 2162   2.949   1.581   1.402  0.3092 -0.0150  0.0949
   81phy    C34 2163   2.874   1.696   1.478 -0.0497  0.3708  0.2457
   81phy    C32 2164   3.093   1.622   1.374 -0.4501 -0.0418  0.0633
   81phy    C31 2165   3.112   1.687   1.239 -0.6159 -0.5082  0.1384
   81phy    C30 2166   3.258   1.736   1.235  0.4196 -0.2012 -0.2056
   81phy    C28 2167   3.291   1.812   1.111  0.7380 -0.2542 -0.0655
   81phy    C29 2168   3.378   1.930   1.159  0.1769  0.1769 -0.7108
   81phy    C27 2169   3.350   1.717   1.001  0.5508  0.2790  0.2581
   81phy    C26 2170   3.355   1.771   0.860  0.1587 -0.5095  0.0519
   81phy    C25 2171   3.411   1.666   0.763  0.3244 -0.0468 -0.4619
   81phy    C23 2172   3.444   1.708   0.623 -0.8449 -0.2663  0.1470
   81phy    C24 2173   3.579   1.787   0.613  0.3388 -0.2543 -0.3239
   81phy    C22 2174   3.441   1.588   0.528 -0.1864 -0.3921  0.2725
   81phy    C21 2175   3.341   1.615   0.413 -0.7768 -0.1887  0.8287
   81phy    C20 2176   3.327   1.499   0.310 -0.2802  0.1102 -0.3558
   81phy    C18 2177   3.203   1.498   0.219 -0.0812  0.1991 -0.1734
   81phy    O01 2178   3.088   1.531   0.293  0.0834 -0.2340  0.0628
   81phy    H01 2179   3.090   1.507   0.383 -1.3971  0.8295  0.4181
   81phy    C19 2180   3.211   1.348   0.184 -0.1391  0.1230 -0.1003
   81phy    C13 2181   3.220   1.597   0.091  0.0868  0.1995 -0.5205
   81phy     H3 2182   3.224   1.698   0.140 -1.0485  0.0711 -0.1372
   81phy    O33 2183   3.343   1.598   0.015  0.3799 -0.1889  0.1917
   81phy    H1B 2184   3.381   1.684   0.020 -0.4445  0.2426 -0.7051
   81phy    C12 2185   3.103   1.642  -0.006  0.3838 -0.2263 -0.3957
   81phy    O11 2186   3.063   1.540  -0.090  0.1694  0.3397  0.4390
   81phy    H1A 2187   2.997   1.576  -0.146  1.4430 -0.8857 -1.9565
   82phy    C35 2188   2.043   2.174   1.074 -0.0407 -0.2763 -0.3143
   82phy    C33 2189   2.144   2.236   0.971 -0.1353  0.5518 -0.1788
   82phy    C34 2190   2.183   2.371   1.023 -0.1433  0.0289 -0.5008
   82phy    C32 2191   2.255   2.134   0.926 -0.3548 -0.5969 -0.2918
   82phy    C31 2192   2.310   2.155   0.786  0.5112 -0.2442 -0.4563
   82phy    C30 2193   2.419   2.049   0.761 -0.3631 -0.6934  0.0111
   82phy    C28 2194   2.512   2.076   0.645  0.3932 -0.0596 -0.3541
   82phy    C29 2195   2.610   2.191   0.680 -0.5668  0.0364 -0.2098
   82phy    C27 2196   2.574   1.944   0.592  0.3797 -0.1136 -0.6030
   82phy    C26 2197   2.619   1.943   0.452  0.1225  0.1320 -0.1233
   82phy    C25 2198   2.690   1.809   0.413  0.3215  0.3309 -0.5113
   82phy    C23 2199   2.742   1.809   0.265  0.1057  0.1756 -0.0613
   82phy    C24 2200   2.883   1.875   0.252  0.1465  0.0340 -1.3450
   82phy    C22 2201   2.741   1.665   0.211  0.1252  0.4879  0.1148
   82phy    C21 2202   2.683   1.657   0.067  0.1939 -0.3769  0.0265
   82phy    C20 2203   2.729   1.524   0.005 -0.2642 -0.1332 -0.1852
   82phy    C18 2204   2.687   1.483  -0.144 -0.1738 -0.5743  0.5383
   82phy    O01 2205   2.543   1.471  -0.140 -0.1009  0.0246 -0.0795
   82phy    H01 2206   2.506   1.556  -0.130 -1.4267 -0.7093  1.9428
   82phy    C19 2207   2.742   1.336  -0.138  0.4898 -0.2290 -0.3019
   82phy    C13 2208   2.742   1.574  -0.265 -0.2045 -0.1431  0.6923
   82phy     H3 2209   2.662   1.652  -0.268 -0.0990  0.1792  3.5666
   82phy    O33 2210   2.852   1.665  -0.237  0.0842  0.2174  0.1187
   82phy    H1B 2211   2.825   1.735  -0.180 -1.2712 -0.1592 -0.0180
   82phy    C12 2212   2.718   1.552  -0.419 -0.1764  0.0947  0.3118
   82phy    O11 2213   2.827   1.502  -0.488  0.1287  0.6636  0.2960
   82phy    H1A 2214   2.898   1.564  -0.488  0.9530 -0.2426 -0.7454
   83phy    C35 2215   4.140   1.008   1.743 -0.1179  0.2464  0.2608
   83phy    C33 2216   4.049   1.130   1.745 -1.1708 -0.2646  0.2514
   83phy    C34 2217   4.064   1.201   1.616  0.0557 -0.3441  0.3170
   83phy    C32 2218   3.911   1.082   1.786  0.1211 -0.4665 -0.0803
   83phy    C31 2219   3.815   1.187   1.841  0.0326  0.0817 -0.2802
   83phy    C30 2220   3.680   1.121   1.890 -0.1109 -0.0090  0.9586
   83phy    C28 2221   3.578   1.216   1.962 -0.0555 -0.2988 -0.1421
   83phy    C29 2222   3.486   1.293   1.865 -0.4351  0.0287 -0.2166
   83phy    C27 2223   3.501   1.139   2.065 -0.1682  0.1553  0.1640
   83phy    C26 2224   3.493   1.216   2.198 -0.0748 -0.2546 -0.1736
   83phy    C25 2225   3.407   1.150   2.298  0.8398  0.5242 -0.2247
   83phy    C23 2226   3.400   1.232   2.431  1.0828  0.0568 -0.0812
   83phy    C24 2227   3.257   1.217   2.488  0.1586 -0.2494  0.4842
   83phy    C22 2228   3.504   1.193   2.540 -0.1001 -0.3773  0.0211
   83phy    C21 2229   3.578   1.316   2.600 -0.1025 -0.0007 -0.6480
   83phy    C20 2230   3.679   1.266   2.708  0.1184 -0.0104 -0.1851
   83phy    C18 2231   3.775   1.356   2.790  0.5528 -0.3989 -0.6334
   83phy    O01 2232   3.700   1.479   2.833 -0.0610 -0.1668 -0.3091
   83phy    H01 2233   3.612   1.451   2.849 -0.2821  0.3227 -0.6234
   83phy    C19 2234   3.795   1.278   2.922  0.0830 -0.1770  0.8010
   83phy    C13 2235   3.911   1.401   2.706 -0.0997  0.4457 -0.1339
   83phy     H3 2236   3.885   1.439   2.604  1.0281  0.9074 -0.2580
   83phy    O33 2237   3.979   1.281   2.666 -0.4209  0.1921 -0.2973
   83phy    H1B 2238   3.947   1.238   2.590  1.5554  0.7110 -1.5051
   83phy    C12 2239   4.009   1.510   2.771 -0.1754 -0.7327 -0.1014
   83phy    O11 2240   3.958   1.602   2.865 -0.3341 -0.4508 -0.0067
   83phy    H1A 2241   3.865   1.604   2.848 -0.3976 -0.4407  0.3250
   84phy    C35 2242   4.421   2.094   1.202  0.0093  0.1504 -0.1623
   84phy    C33 2243   4.298   2.037   1.262 -0.1736  0.2467 -0.2843
   84phy    C34 2244   4.272   2.086   1.404  0.4124 -0.8319 -0.3123
   84phy    C32 2245   4.183   2.044   1.161 -0.3079  0.0662  0.0821
   84phy    C31 2246   4.088   1.924   1.140 -0.1407 -0.0339 -0.2644
   84phy    C30 2247   3.980   1.945   1.041 -0.0344 -0.4330 -0.0622
   84phy    C28 2248   3.876   1.835   1.064  0.0405  0.3238 -0.3111
   84phy    C29 2249   3.752   1.906   1.111  0.1919  0.3966 -0.0296
   84phy    C27 2250   3.836   1.765   0.930 -0.1517  0.4570 -0.0317
   84phy    C26 2251   3.935   1.661   0.871  0.2631  0.0051  0.2763
   84phy    C25 2252   3.875   1.572   0.761  0.1872 -0.3335 -0.0532
   84phy    C23 2253   3.972   1.503   0.660 -0.0013 -0.4498 -0.5678
   84phy    C24 2254   4.011   1.361   0.701  0.1446 -0.1041  0.4406
   84phy    C22 2255   3.900   1.492   0.526  0.1771  0.1990  0.3727
   84phy    C21 2256   3.899   1.603   0.416  0.7123  0.0988 -0.8693
   84phy    C20 2257   3.831   1.551   0.289 -0.3098  0.1551 -0.1814
   84phy    C18 2258   3.790   1.659   0.176  0.2248  0.1759 -0.4652
   84phy    O01 2259   3.720   1.769   0.245  0.1245  0.0482 -0.3279
   84phy    H01 2260   3.757   1.846   0.206 -0.2965  0.4224  0.0120
   84phy    C19 2261   3.682   1.582   0.090  0.0794  0.2389 -0.3491
   84phy    C13 2262   3.914   1.720   0.098 -0.7354  0.0567 -0.0107
   84phy     H3 2263   3.974   1.767   0.181  0.5143 -0.4117 -0.6115
   84phy    O33 2264   4.017   1.632   0.056  0.2754 -0.0030 -0.2195
   84phy    H1B 2265   4.004   1.620  -0.037  2.0102  0.0301 -0.4929
   84phy    C12 2266   3.913   1.858   0.025 -0.0449  0.0987 -0.0331
   84phy    O11 2267   3.810   1.945   0.063  0.3046  0.1154  0.3710
   84phy    H1A 2268   3.825   2.031   0.027 -1.6771  0.2854 -0.1461
   85phy    C35 2269   2.292   0.311   1.873  0.6051  0.2465 -0.3293
   85phy    C33 2270   2.302   0.461   1.895 -0.1758  0.1587  0.1300
   85phy    C34 2271   2.215   0.528   1.794  0.1211  0.2471 -0.0964
   85phy    C32 2272   2.255   0.495   2.038 -0.0720 -0.3506 -0.0602
   85phy    C31 2273   2.371   0.518   2.135  0.0351  0.2234 -0.0699
   85phy    C30 2274   2.323   0.552   2.278 -0.6164  0.4667 -0.2781
   85phy    C28 2275   2.446   0.589   2.370  0.5147  0.3899  0.1939
   85phy    C29 2276   2.444   0.736   2.408  0.0029  0.2722 -0.0075
   85phy    C27 2277   2.453   0.502   2.497  0.5354  0.0858  0.1875
   85phy    C26 2278   2.590   0.454   2.539  0.1677  0.2240  0.2776
   85phy    C25 2279   2.584   0.412   2.687  0.2832  0.0542  0.2763
   85phy    C23 2280   2.708   0.362   2.765  0.5549  0.0434 -0.4117
   85phy    C24 2281   2.820   0.465   2.793  0.1827  0.3848  0.1723
   85phy    C22 2282   2.660   0.303   2.901 -0.0410 -0.4544 -0.1886
   85phy    C21 2283   2.706   0.166   2.920 -0.4259 -0.2326 -0.1244
   85phy    C20 2284   2.635   0.111   3.048  0.5391  0.4706  0.1165
   85phy    C18 2285   2.693  -0.024   3.111 -0.1798  0.4702 -0.2026
   85phy    O01 2286   2.831   0.002   3.136  0.5349  0.4193  0.4779
   85phy    H01 2287   2.868  -0.071   3.182  0.8203 -0.1908 -0.6766
   85phy    C19 2288   2.625  -0.020   3.249  0.3554 -0.1702 -0.0307
   85phy    C13 2289   2.668  -0.155   3.009  0.6074 -0.3299 -0.5727
   85phy     H3 2290   2.718  -0.135   2.911  0.5721 -1.8102 -0.9143
   85phy    O33 2291   2.534  -0.162   2.968  0.1667 -0.0983  0.0921
   85phy    H1B 2292   2.506  -0.087   2.920  0.5591  0.5412  0.8493
   85phy    C12 2293   2.721  -0.297   3.049 -0.2834 -0.7040 -0.6479
   85phy    O11 2294   2.662  -0.378   3.150 -0.2601  0.0763  0.2385
   85phy    H1A 2295   2.590  -0.420   3.107  0.3302 -0.0757 -0.6263
   86phy    C35 2296   4.648   1.082   2.108  0.2067 -0.2174 -0.2372
   86phy    C33 2297   4.525   1.119   2.040 -0.2312 -0.2757 -0.0864
   86phy    C34 2298   4.459   0.990   1.988  0.0835  0.3119  0.0927
   86phy    C32 2299   4.429   1.188   2.138  0.1435 -0.4358 -0.4374
   86phy    C31 2300   4.306   1.280   2.098 -0.0662  0.0800 -0.0331
   86phy    C30 2301   4.222   1.315   2.222 -0.1524 -0.1413  0.0402
   86phy    C28 2302   4.103   1.404   2.179 -0.3811  0.0492 -0.7014
   86phy    C29 2303   3.972   1.323   2.155  0.2803  0.5312 -0.0888
   86phy    C27 2304   4.063   1.514   2.284  0.3797 -0.9883  0.3002
   86phy    C26 2305   4.153   1.637   2.287 -0.1375 -0.2805 -0.1932
   86phy    C25 2306   4.107   1.737   2.394  0.0382  0.3219  0.3213
   86phy    C23 2307   4.201   1.855   2.430 -0.2490  0.4813  0.4659
   86phy    C24 2308   4.188   1.968   2.331  0.0924 -0.3842 -0.5535
   86phy    C22 2309   4.151   1.903   2.571  0.1037 -0.1749  0.1712
   86phy    C21 2310   4.257   1.889   2.677  0.0523 -0.1621 -0.1768
   86phy    C20 2311   4.221   1.959   2.814  0.5737  0.2122  0.0557
   86phy    C18 2312   4.319   1.931   2.934  0.4352 -0.5318 -0.3357
   86phy    O01 2313   4.452   1.982   2.901  0.1314  0.0949  0.2132
   86phy    H01 2314   4.511   1.953   2.967 -1.6806 -2.1804  0.9934
   86phy    C19 2315   4.267   2.036   3.033  0.1777 -0.1463 -0.3292
   86phy    C13 2316   4.326   1.784   3.004  0.5673  0.6752 -0.0148
   86phy     H3 2317   4.223   1.744   3.023  0.9094  0.0763  0.6383
   86phy    O33 2318   4.378   1.788   3.138  0.0139  0.2798  0.0692
   86phy    H1B 2319   4.330   1.728   3.192 -2.8826  1.1516 -1.3447
   86phy    C12 2320   4.407   1.668   2.933 -0.8353  0.1395  0.3038
   86phy    O11 2321   4.421   1.553   3.007 -0.2575  0.1503  0.0692
   86phy    H1A 2322   4.459   1.567   3.091  0.0880 -1.9247  0.3045
   87phy    C35 2323   3.372   3.122   1.769  0.0697 -0.3737 -0.1482
   87phy    C33 2324   3.240   3.160   1.841 -0.2143  0.3288 -0.7006
   87phy    C34 2325   3.256   3.176   1.989 -0.2003 -0.1755 -0.4334
   87phy    C32 2326   3.189   3.295   1.793  0.8772 -0.1743  0.4857
   87phy    C31 2327   3.091   3.305   1.676  0.2422 -0.3213  0.0012
   87phy    C30 2328   3.046   3.451   1.654 -0.2615  0.1498 -0.2291
   87phy    C28 2329   2.947   3.484   1.542 -0.5528 -0.3776  0.0266
   87phy    C29 2330   2.869   3.606   1.583 -0.3575  0.1576 -0.3936
   87phy    C27 2331   3.009   3.524   1.408  0.2939  0.1205  0.3015
   87phy    C26 2332   3.052   3.417   1.309  0.2223  0.3327 -0.2058
   87phy    C25 2333   3.126   3.460   1.181 -0.3367  0.1506 -0.1481
   87phy    C23 2334   3.142   3.361   1.064  0.3433 -0.1661 -0.0063
   87phy    C24 2335   3.011   3.332   0.982 -0.0392  0.0071 -0.3288
   87phy    C22 2336   3.254   3.417   0.976  0.4926  0.2182  0.2012
   87phy    C21 2337   3.337   3.323   0.882  0.1726 -0.8540  0.2164
   87phy    C20 2338   3.439   3.415   0.811  0.1539  0.5958 -0.0382
   87phy    C18 2339   3.553   3.375   0.714  0.2173 -0.3462  0.3666
   87phy    O01 2340   3.584   3.239   0.748  0.3452 -0.0092  0.1124
   87phy    H01 2341   3.666   3.221   0.706  0.1399 -0.0031 -0.2966
   87phy    C19 2342   3.666   3.471   0.735 -0.5470 -0.0904 -0.2644
   87phy    C13 2343   3.494   3.381   0.563  0.0717  0.3803 -0.0736
   87phy     H3 2344   3.407   3.310   0.563 -0.3075  0.7943 -1.6097
   87phy    O33 2345   3.414   3.499   0.527 -0.3826 -0.0010  0.3129
   87phy    H1B 2346   3.473   3.572   0.516 -2.8172  2.3960  1.9357
   87phy    C12 2347   3.556   3.313   0.437 -0.1363  0.1848  0.2253
   87phy    O11 2348   3.638   3.384   0.349  0.0566  0.0079  0.1567
   87phy    H1A 2349   3.609   3.473   0.344  1.7284  0.6412  0.9093
   88phy    C35 2350   3.881   2.300   1.496  0.3197  0.0661  0.1116
   88phy    C33 2351   3.824   2.170   1.550 -0.0860  0.3755 -0.1249
   88phy    C34 2352   3.782   2.063   1.446  0.2882 -0.6709  0.0843
   88phy    C32 2353   3.914   2.128   1.663  0.0821  0.5249  0.2485
   88phy    C31 2354   3.836   2.060   1.780 -0.1915 -0.2249 -0.1588
   88phy    C30 2355   3.920   2.060   1.910 -0.0600  0.4581 -0.0652
   88phy    C28 2356   3.843   1.990   2.021 -0.5455  0.5503 -0.6970
   88phy    C29 2357   3.895   1.850   2.040  0.1824 -0.0709 -0.3540
   88phy    C27 2358   3.844   2.052   2.160  0.4982  0.3295 -0.6062
   88phy    C26 2359   3.774   2.185   2.191 -0.1436 -0.5574  0.1970
   88phy    C25 2360   3.761   2.208   2.339  0.2962  0.7056  0.1987
   88phy    C23 2361   3.703   2.348   2.375 -0.0475 -0.1308  0.3740
   88phy    C24 2362   3.552   2.342   2.394 -0.2116 -0.0592 -0.2883
   88phy    C22 2363   3.782   2.393   2.505  0.2602 -0.3479 -0.0461
   88phy    C21 2364   3.820   2.539   2.496  0.1212  0.1483 -0.4194
   88phy    C20 2365   3.923   2.581   2.599  0.2044  0.1822 -0.1910
   88phy    C18 2366   3.980   2.729   2.606  0.4111 -0.6095  0.6326
   88phy    O01 2367   3.874   2.825   2.635  0.2615  0.1405 -0.0468
   88phy    H01 2368   3.817   2.796   2.703  0.1881  1.1303  0.3309
   88phy    C19 2369   4.054   2.706   2.740 -0.4630 -0.1686 -0.4217
   88phy    C13 2370   4.073   2.779   2.482  0.5935 -0.6149  0.0256
   88phy     H3 2371   4.118   2.691   2.429  1.1214 -0.0343 -0.5012
   88phy    O33 2372   4.192   2.855   2.517 -0.2899  0.1679 -0.0384
   88phy    H1B 2373   4.174   2.946   2.531  2.0541  0.4967  1.3771
   88phy    C12 2374   4.000   2.865   2.369  0.6028  0.2419 -0.4136
   88phy    O11 2375   3.956   2.996   2.408  0.1763  0.3414  0.4261
   88phy    H1A 2376   3.903   2.976   2.483  1.4442  1.0528  1.5542
   89phy    C35 2377   0.795   1.943   1.394  0.1706 -0.0914 -0.1569
   89phy    C33 2378   0.804   2.088   1.448 -0.1091 -0.2106  0.0332
   89phy    C34 2379   0.710   2.109   1.572 -0.0219  0.7947  0.3538
   89phy    C32 2380   0.951   2.133   1.471  0.4090  0.4182  0.5293
   89phy    C31 2381   0.982   2.257   1.384 -0.8065 -0.0673 -0.0451
   89phy    C30 2382   1.127   2.311   1.398 -0.2422  0.0738 -0.2685
   89phy    C28 2383   1.164   2.457   1.365  0.1489  0.0804 -0.4782
   89phy    C29 2384   1.158   2.546   1.488 -0.0717  0.2804  0.3537
   89phy    C27 2385   1.310   2.452   1.311  0.6316  0.1982 -0.6545
   89phy    C26 2386   1.336   2.537   1.183 -0.1605 -0.4247  0.1423
   89phy    C25 2387   1.475   2.597   1.172 -0.1406  0.0865 -0.3661
   89phy    C23 2388   1.495   2.678   1.039  0.0358 -0.0080 -0.5451
   89phy    C24 2389   1.432   2.818   1.047 -0.3337  0.4052  0.0653
   89phy    C22 2390   1.647   2.686   1.011  0.4399 -0.4859  0.0651
   89phy    C21 2391   1.676   2.672   0.863  0.1088 -0.2937  0.4696
   89phy    C20 2392   1.828   2.656   0.834 -0.0652 -0.1418  0.3225
   89phy    C18 2393   1.875   2.604   0.692  0.2133 -0.4530 -0.0829
   89phy    O01 2394   1.797   2.488   0.665  0.4199 -0.3689  0.3037
   89phy    H01 2395   1.754   2.454   0.741 -0.6218 -0.6938 -0.4119
   89phy    C19 2396   2.018   2.558   0.715  0.3179 -0.4314  0.3868
   89phy    C13 2397   1.867   2.716   0.573  0.0081  0.0941  0.0870
   89phy     H3 2398   1.759   2.744   0.576 -1.3200 -3.9622 -2.4170
   89phy    O33 2399   1.922   2.848   0.597 -0.0930  0.1955  0.0030
   89phy    H1B 2400   2.013   2.853   0.578  0.0547  0.9252  0.8641
   89phy    C12 2401   1.840   2.680   0.427  0.4357 -0.1302  0.1543
   89phy    O11 2402   1.795   2.548   0.401 -0.2813  0.2288  0.3924
   89phy    H1A 2403   1.794   2.496   0.479  0.6911 -0.3353  0.0557
   90phy    C35 2404   3.524   2.743   2.290  0.0835 -0.2810 -0.6135
   90phy    C33 2405   3.541   2.859   2.197  0.0016 -0.2153 -0.0829
   90phy    C34 2406   3.460   2.832   2.079  0.2902  0.0573  0.5015
   90phy    C32 2407   3.499   2.991   2.259  0.7264 -0.3106 -0.1454
   90phy    C31 2408   3.620   3.054   2.335  0.2411  0.0775 -0.2227
   90phy    C30 2409   3.565   3.187   2.392 -0.4815 -0.1373  0.2484
   90phy    C28 2410   3.664   3.258   2.490  0.2345  0.1674  0.5682
   90phy    C29 2411   3.726   3.377   2.416  0.1125  0.1380 -0.1842
   90phy    C27 2412   3.600   3.328   2.612  0.1109 -0.0074 -0.1961
   90phy    C26 2413   3.623   3.247   2.738  0.0818  0.4720 -0.2063
   90phy    C25 2414   3.545   3.309   2.862  0.0812  0.6780  0.0113
   90phy    C23 2415   3.536   3.222   2.990 -0.0386 -0.3790  0.2062
   90phy    C24 2416   3.528   3.313   3.110  0.1238  0.1545  0.4549
   90phy    C22 2417   3.415   3.131   2.994  0.0731 -0.3944  0.2254
   90phy    C21 2418   3.449   2.983   2.965 -0.2233 -0.0749  0.4072
   90phy    C20 2419   3.326   2.894   2.981  0.5104  0.0918  0.1423
   90phy    C18 2420   3.337   2.750   2.921 -0.1715  0.1156 -0.2637
   90phy    O01 2421   3.469   2.692   2.956  0.2819 -0.3643  0.2075
   90phy    H01 2422   3.524   2.733   2.891  0.4839 -0.2543  0.4482
   90phy    C19 2423   3.240   2.664   2.998  0.3868 -0.2161 -0.4987
   90phy    C13 2424   3.328   2.746   2.756 -0.1376  0.1485 -0.1663
   90phy     H3 2425   3.357   2.845   2.715  0.6606 -0.4030 -0.9614
   90phy    O33 2426   3.198   2.739   2.718  0.1187 -0.0893 -0.4026
   90phy    H1B 2427   3.145   2.781   2.784  0.3636 -1.4033  0.6665
   90phy    C12 2428   3.398   2.644   2.660 -0.0399  0.0611 -0.2917
   90phy    O11 2429   3.372   2.508   2.674 -0.4536 -0.4069  0.3640
   90phy    H1A 2430   3.293   2.495   2.724 -1.6125  0.1956 -1.2477
   91phy    C35 2431   4.197   2.299   2.072  0.0700  0.3463 -0.4230
   91phy    C33 2432   4.126   2.439   2.062  0.0007  0.2111  0.4125
   91phy    C34 2433   4.070   2.482   2.198 -0.5705 -0.4590 -0.3802
   91phy    C32 2434   4.218   2.543   1.993 -0.3263  0.6537 -0.2950
   91phy    C31 2435   4.146   2.659   1.918 -0.4498 -0.1510 -0.3089
   91phy    C30 2436   4.246   2.773   1.882 -0.0267  0.8701 -0.3754
   91phy    C28 2437   4.187   2.885   1.797 -0.7222 -0.1702 -0.3267
   91phy    C29 2438   4.165   3.019   1.876 -0.2631 -0.3246 -0.3934
   91phy    C27 2439   4.293   2.917   1.693 -0.4210  0.2147  0.2811
   91phy    C26 2440   4.238   2.978   1.566  0.0495 -0.0042  0.0855
   91phy    C25 2441   4.339   3.042   1.468  0.3186  0.1003  0.1691
   91phy    C23 2442   4.280   3.100   1.337 -0.6688  0.2988 -0.4780
   91phy    C24 2443   4.227   3.244   1.356  0.2467 -0.5176  0.1627
   91phy    C22 2444   4.396   3.115   1.230 -0.1245 -0.3749 -0.0095
   91phy    C21 2445   4.358   3.026   1.113 -0.2685 -0.3025  0.3970
   91phy    C20 2446   4.478   3.010   1.016 -0.4959 -0.2736 -0.4650
   91phy    C18 2447   4.471   2.901   0.906  0.3897 -0.9742  0.4248
   91phy    O01 2448   4.443   2.774   0.970  0.0205  0.6117 -0.4426
   91phy    H01 2449   4.500   2.767   1.044 -0.3805 -0.5934 -0.2349
   91phy    C19 2450   4.615   2.893   0.853  0.2365  0.0708 -0.4365
   91phy    C13 2451   4.356   2.921   0.799  0.4111 -0.5328  0.7846
   91phy     H3 2452   4.262   2.920   0.861  0.4865  1.1576  0.9903
   91phy    O33 2453   4.342   3.052   0.744 -0.1649 -0.3694  0.1961
   91phy    H1B 2454   4.264   3.092   0.778 -0.2157  1.5832 -1.9507
   91phy    C12 2455   4.292   2.820   0.704  0.2209 -0.3529 -0.4047
   91phy    O11 2456   4.348   2.812   0.575 -0.1756 -0.3217 -0.0278
   91phy    H1A 2457   4.293   2.840   0.505 -0.1255  0.6856  0.3130
   92phy    C35 2458   2.464   1.429   1.851  0.4673 -0.3841 -0.3717
   92phy    C33 2459   2.608   1.388   1.850 -0.0944  0.6155  0.0257
   92phy    C34 2460   2.612   1.271   1.754 -0.5049 -0.3366  0.2857
   92phy    C32 2461   2.699   1.506   1.813  0.2325  0.0622 -0.2010
   92phy    C31 2462   2.830   1.502   1.881 -0.2112 -0.1171 -0.0252
   92phy    C30 2463   2.920   1.625   1.854  0.2693 -0.5491  0.1602
   92phy    C28 2464   3.065   1.623   1.910 -0.3737 -0.5602 -0.4656
   92phy    C29 2465   3.168   1.547   1.828 -0.0415 -0.5816 -0.0636
   92phy    C27 2466   3.097   1.773   1.910  0.2539  0.5075 -0.4292
   92phy    C26 2467   3.174   1.824   2.034  0.2144  0.0594  0.7555
   92phy    C25 2468   3.214   1.973   2.019  0.2784  0.2769  0.2316
   92phy    C23 2469   3.299   2.030   2.139  0.5039 -0.2544 -0.2129
   92phy    C24 2470   3.377   2.148   2.082 -0.5487 -0.1827  0.2011
   92phy    C22 2471   3.214   2.068   2.263  0.1923 -0.0277 -0.0087
   92phy    C21 2472   3.244   1.965   2.372 -0.1986 -0.2507  0.0903
   92phy    C20 2473   3.137   1.965   2.487 -0.2414 -0.0617  0.5022
   92phy    C18 2474   3.163   1.862   2.608  0.0282 -0.3495  0.8048
   92phy    O01 2475   3.288   1.901   2.662  0.3777  0.5978  0.0068
   92phy    H01 2476   3.285   1.994   2.666 -2.6621  0.6364 -0.7756
   92phy    C19 2477   3.052   1.910   2.705 -0.0232  0.5350 -0.5771
   92phy    C13 2478   3.165   1.708   2.555 -0.4513  0.2369  0.0921
   92phy     H3 2479   3.227   1.708   2.461  1.6831 -0.4800  1.4265
   92phy    O33 2480   3.037   1.676   2.506  0.2743 -0.6667 -0.1815
   92phy    H1B 2481   3.008   1.739   2.443  3.0159 -0.3724 -1.2843
   92phy    C12 2482   3.219   1.596   2.658 -0.2445 -0.2046  0.3301
   92phy    O11 2483   3.344   1.625   2.715  0.0420  0.1947 -0.4425
   92phy    H1A 2484   3.348   1.719   2.723 -0.3194  0.1163  0.7607
   93phy    C35 2485   3.698   0.837   1.535  0.2814  0.2595  0.0960
   93phy    C33 2486   3.568   0.901   1.492  0.2679 -0.2294  0.0139
   93phy    C34 2487   3.547   0.856   1.348 -0.1645 -0.0359 -0.1833
   93phy    C32 2488   3.452   0.867   1.583 -0.3021 -0.0652  0.7197
   93phy    C31 2489   3.348   0.974   1.614 -0.5023  0.1983  0.1121
   93phy    C30 2490   3.225   0.930   1.695 -0.4454 -0.3061  0.2926
   93phy    C28 2491   3.139   1.055   1.740  0.5725 -0.3482  0.0852
   93phy    C29 2492   3.056   1.122   1.630  0.4065  0.3043 -0.0240
   93phy    C27 2493   3.040   1.013   1.855  0.0772  0.1998  0.5336
   93phy    C26 2494   3.043   1.099   1.981  0.1068 -0.0013 -0.2311
   93phy    C25 2495   2.921   1.064   2.070 -0.7446  0.7621 -0.4530
   93phy    C23 2496   2.909   1.145   2.199  0.1405 -0.5820  0.2496
   93phy    C24 2497   2.832   1.275   2.180  0.0112  0.1034 -0.4027
   93phy    C22 2498   2.827   1.060   2.300 -0.3235  0.4314 -0.1033
   93phy    C21 2499   2.877   1.053   2.447 -0.6329  0.2437  0.2235
   93phy    C20 2500   2.801   0.941   2.521 -0.1647  0.4177 -0.4190
   93phy    C18 2501   2.818   0.921   2.677  0.1656 -0.1120 -0.6293
   93phy    O01 2502   2.801   1.054   2.744 -0.3694  0.1062  0.0598
   93phy    H01 2503   2.780   1.038   2.834  1.1005  0.5439  0.4876
   93phy    C19 2504   2.686   0.844   2.701 -0.5046  0.0641  0.1484
   93phy    C13 2505   2.943   0.839   2.728 -0.1791  0.4086 -0.2478
   93phy     H3 2506   2.959   0.749   2.664 -1.2308  0.4132 -0.5468
   93phy    O33 2507   2.929   0.777   2.857 -0.2851  0.4739  0.1575
   93phy    H1B 2508   2.877   0.832   2.912 -0.1090  0.4575  0.3430
   93phy    C12 2509   3.087   0.915   2.740 -0.0884  0.1353 -0.1138
   93phy    O11 2510   3.192   0.832   2.773 -0.1540 -0.3887  0.0176
   93phy    H1A 2511   3.154   0.768   2.830  0.0675  0.5764  1.2926
   94phy    C35 2512   4.555   2.441   1.680  0.2936 -0.0067 -0.5982
   94phy    C33 2513   4.425   2.391   1.614  0.1849 -0.2594 -0.1408
   94phy    C34 2514   4.350   2.297   1.710  0.6140 -0.2402  0.2115
   94phy    C32 2515   4.343   2.508   1.561  0.0345  0.3838 -0.2653
   94phy    C31 2516   4.273   2.473   1.436 -0.1878 -0.7114 -0.0044
   94phy    C30 2517   4.239   2.594   1.349  0.0669  0.1696  0.0647
   94phy    C28 2518   4.181   2.567   1.208  0.1185  0.0037 -0.3057
   94phy    C29 2519   4.100   2.688   1.159 -0.0184  0.1431 -0.4225
   94phy    C27 2520   4.284   2.531   1.102 -0.1231 -0.1173 -0.1589
   94phy    C26 2521   4.248   2.425   1.005 -0.0778  0.1362  0.4939
   94phy    C25 2522   4.342   2.417   0.884 -0.3687 -0.1631  0.5589
   94phy    C23 2523   4.294   2.335   0.758 -0.3149 -0.2148 -0.2111
   94phy    C24 2524   4.336   2.409   0.632  0.1882 -0.0431  0.0088
   94phy    C22 2525   4.330   2.186   0.772 -0.1563 -0.2018  0.1157
   94phy    C21 2526   4.248   2.085   0.690  0.4505  0.1813  0.2476
   94phy    C20 2527   4.328   1.956   0.701  0.6117 -0.0107 -0.3751
   94phy    C18 2528   4.278   1.827   0.619 -0.0043  0.4330  0.5941
   94phy    O01 2529   4.131   1.828   0.619 -0.5891 -0.2334  0.4819
   94phy    H01 2530   4.098   1.890   0.681  2.0619 -0.4612  2.2973
   94phy    C19 2531   4.337   1.715   0.700  0.0824  0.3300 -0.0567
   94phy    C13 2532   4.322   1.827   0.464  0.2120  0.1636  0.4405
   94phy     H3 2533   4.265   1.913   0.420  0.4431 -0.0532 -0.2885
   94phy    O33 2534   4.454   1.872   0.424  0.2694  0.0449 -0.1075
   94phy    H1B 2535   4.509   1.796   0.431  0.3919  0.1420 -0.0022
   94phy    C12 2536   4.252   1.740   0.349  0.3550 -0.5439  0.7017
   94phy    O11 2537   4.333   1.655   0.272  0.6295  0.2920  0.0819
   94phy    H1A 2538   4.365   1.586   0.327 -1.2012 -0.0224  0.8184
   95phy    C35 2539   4.039   3.454   1.043  0.3934 -0.2702 -0.5833
   95phy    C33 2540   3.975   3.580   1.084  0.5286  0.2611  0.3311
   95phy    C34 2541   3.997   3.672   0.968 -0.2035 -0.5018  0.1050
   95phy    C32 2542   3.827   3.545   1.117 -0.2750  0.1044  0.0541
   95phy    C31 2543   3.787   3.577   1.265 -0.1346  0.4900 -0.3357
   95phy    C30 2544   3.644   3.544   1.308 -0.2205  0.0517  0.0245
   95phy    C28 2545   3.606   3.565   1.453  0.2123  0.2312 -0.6920
   95phy    C29 2546   3.466   3.627   1.471  0.0371 -0.3079  0.3179
   95phy    C27 2547   3.619   3.445   1.553  0.4568 -0.2698  0.1456
   95phy    C26 2548   3.671   3.480   1.696  0.4647 -0.3076 -0.2075
   95phy    C25 2549   3.652   3.362   1.796 -0.0863  0.1438 -0.2062
   95phy    C23 2550   3.699   3.397   1.937 -0.2262 -0.6005 -0.2429
   95phy    C24 2551   3.583   3.391   2.040 -0.0904 -0.1370  0.4984
   95phy    C22 2552   3.819   3.301   1.972  0.1867  0.3914 -0.4259
   95phy    C21 2553   3.891   3.331   2.112 -0.1964 -0.2175  0.6474
   95phy    C20 2554   4.029   3.269   2.121  0.4140  0.3655 -0.0831
   95phy    C18 2555   4.123   3.276   2.251  0.6292 -0.3472  0.1652
   95phy    O01 2556   4.056   3.221   2.367  0.0121 -0.2285 -0.1232
   95phy    H01 2557   4.021   3.139   2.340 -1.2554 -0.7233  2.6637
   95phy    C19 2558   4.236   3.173   2.227 -0.0320  0.0979  0.1738
   95phy    C13 2559   4.178   3.426   2.285 -0.5108 -0.1093 -0.1908
   95phy     H3 2560   4.216   3.476   2.192 -2.6559  0.5673 -0.7676
   95phy    O33 2561   4.292   3.421   2.373  0.4287  0.1516 -0.2090
   95phy    H1B 2562   4.262   3.450   2.457 -0.0641  1.2614 -0.7551
   95phy    C12 2563   4.078   3.528   2.352  0.0383 -0.3593 -0.7309
   95phy    O11 2564   4.025   3.492   2.474  0.3947 -0.7411 -0.0666
   95phy    H1A 2565   4.024   3.398   2.479 -0.0970 -0.7247  0.2162
   96phy    C35 2566   2.424   2.932   2.595  0.3977 -0.1442 -0.0239
   96phy    C33 2567   2.564   2.956   2.536 -0.4082 -0.6775 -0.3810
   96phy    C34 2568   2.574   2.939   2.386 -0.1867 -0.5613 -0.1365
   96phy    C32 2569   2.623   3.087   2.587 -0.1432  0.2512  0.3178
   96phy    C31 2570   2.756   3.066   2.658  0.0833  0.3550  0.0984
   96phy    C30 2571   2.822   3.206   2.676 -0.7173  0.5779 -0.9767
   96phy    C28 2572   2.957   3.219   2.748  0.2692  0.3911  0.0389
   96phy    C29 2573   3.070   3.146   2.670 -0.0481 -0.2631  0.1297
   96phy    C27 2574   2.989   3.368   2.776 -0.4054  0.3069  0.1582
   96phy    C26 2575   3.109   3.398   2.867 -0.0061 -0.6297 -0.1217
   96phy    C25 2576   3.104   3.549   2.908  0.4700 -0.1564 -0.3682
   96phy    C23 2577   3.216   3.592   3.004 -0.1015 -0.3951 -0.2619
   96phy    C24 2578   3.274   3.729   2.968  0.3425 -0.0225 -0.1515
   96phy    C22 2579   3.176   3.614   3.150 -0.0322  0.0975  0.2548
   96phy    C21 2580   3.179   3.489   3.235  0.2837  0.2330  0.0513
   96phy    C20 2581   3.121   3.520   3.372 -0.3831  0.3581 -0.2095
   96phy    C18 2582   3.097   3.412   3.486  0.0599 -0.0564  0.2459
   96phy    O01 2583   3.218   3.341   3.498 -0.0034 -0.1412  0.2569
   96phy    H01 2584   3.289   3.396   3.526 -1.0198  1.7655 -0.8005
   96phy    C19 2585   3.086   3.501   3.619  0.3711  0.5564 -0.0568
   96phy    C13 2586   2.967   3.324   3.447  0.0172  1.1592 -0.2451
   96phy     H3 2587   2.977   3.290   3.341  0.6915 -0.3062  0.2509
   96phy    O33 2588   2.844   3.399   3.441 -0.6159 -0.3138 -0.4403
   96phy    H1B 2589   2.816   3.426   3.526  0.4170 -0.9342  0.1072
   96phy    C12 2590   2.960   3.187   3.532 -0.6548  0.0327  0.8888
   96phy    O11 2591   2.892   3.083   3.471  0.0315 -0.2231 -0.0052
   96phy    H1A 2592   2.809   3.123   3.451  0.1687  0.3572  0.5507
   97phy    C35 2593   3.424   2.224   0.683 -0.6386  0.0208 -0.5089
   97phy    C33 2594   3.421   2.197   0.836 -0.1138  0.3100 -0.0322
   97phy    C34 2595   3.561   2.154   0.882  0.2239 -0.0624 -0.5015
   97phy    C32 2596   3.368   2.317   0.912 -0.3390 -0.3315 -0.0576
   97phy    C31 2597   3.237   2.301   0.990 -0.5561  0.3487 -0.1282
   97phy    C30 2598   3.196   2.433   1.049 -0.5442  0.7055  0.3821
   97phy    C28 2599   3.050   2.429   1.098  0.1987 -0.0675 -0.2596
   97phy    C29 2600   3.050   2.492   1.236 -0.2518 -0.2444  0.4785
   97phy    C27 2601   2.946   2.505   1.008 -0.5886  0.3605 -0.0547
   97phy    C26 2602   2.800   2.462   0.999 -0.0217  0.2515 -0.3030
   97phy    C25 2603   2.723   2.576   0.932 -0.0180  0.1603  0.3094
   97phy    C23 2604   2.569   2.562   0.927 -0.5847 -0.3879 -0.5138
   97phy    C24 2605   2.498   2.609   1.055  0.2367 -0.0993 -0.2727
   97phy    C22 2606   2.515   2.645   0.810 -0.3580  0.3865 -0.3105
   97phy    C21 2607   2.465   2.550   0.703 -0.0889  0.0115 -0.2546
   97phy    C20 2608   2.460   2.609   0.561  0.5517 -0.1061 -0.3124
   97phy    C18 2609   2.446   2.515   0.434  0.0258  0.2715  0.1398
   97phy    O01 2610   2.545   2.411   0.439  0.9057 -0.0702  0.1544
   97phy    H01 2611   2.628   2.437   0.475  1.2776 -0.1211 -0.6402
   97phy    C19 2612   2.491   2.593   0.315 -0.0942  0.1105  0.2624
   97phy    C13 2613   2.295   2.451   0.423 -0.3603  0.5953 -0.0968
   97phy     H3 2614   2.270   2.403   0.521 -1.8987 -0.1480 -0.8170
   97phy    O33 2615   2.182   2.537   0.414 -0.1456 -0.2196 -0.0558
   97phy    H1B 2616   2.139   2.518   0.333 -0.6442 -0.7424  0.3233
   97phy    C12 2617   2.259   2.314   0.352 -0.2001 -0.4131  0.1195
   97phy    O11 2618   2.255   2.332   0.212 -0.3860  0.3814  0.2734
   97phy    H1A 2619   2.319   2.271   0.183 -1.0122 -0.7729  1.2490
   98phy    C35 2620   3.213   3.431   2.468  0.4669  0.0632  0.5069
   98phy    C33 2621   3.255   3.535   2.365 -0.5766 -0.1313 -0.0631
   98phy    C34 2622   3.236   3.471   2.228  0.0050 -0.4432 -0.1341
   98phy    C32 2623   3.163   3.660   2.368  0.1918 -0.2041  0.0754
   98phy    C31 2624   3.221   3.773   2.457  0.6397 -0.5609  0.2515
   98phy    C30 2625   3.141   3.905   2.453 -0.1547  0.5151 -0.6086
   98phy    C28 2626   3.215   4.030   2.506  0.3044 -0.3927  0.0926
   98phy    C29 2627   3.193   4.153   2.416  0.0726 -0.5202  0.2641
   98phy    C27 2628   3.177   4.057   2.654 -0.2199 -0.3820  0.6424
   98phy    C26 2629   3.287   4.108   2.742 -0.0913  0.0437 -0.0839
   98phy    C25 2630   3.236   4.125   2.881  0.2126  0.3761  0.4129
   98phy    C23 2631   3.347   4.169   2.985  0.1446  0.0021  0.4820
   98phy    C24 2632   3.332   4.318   3.013 -0.1367 -0.2144  0.2808
   98phy    C22 2633   3.316   4.102   3.125  0.0016 -0.4605 -0.0862
   98phy    C21 2634   3.434   4.040   3.204  0.1323 -0.1918  0.2609
   98phy    C20 2635   3.376   3.962   3.319 -0.4098 -0.0746 -0.5605
   98phy    C18 2636   3.468   3.878   3.434  0.0049 -0.4778  0.2193
   98phy    O01 2637   3.555   3.974   3.490 -0.1952  0.0719 -0.0548
   98phy    H01 2638   3.614   3.927   3.547  0.4184  0.3333 -0.4755
   98phy    C19 2639   3.356   3.837   3.536  0.0100 -0.0534 -0.7555
   98phy    C13 2640   3.545   3.750   3.376 -0.1227  0.2553 -0.0490
   98phy     H3 2641   3.470   3.684   3.324 -0.3846  1.1099 -0.7968
   98phy    O33 2642   3.584   3.663   3.485  0.0793  0.3566 -0.1874
   98phy    H1B 2643   3.666   3.685   3.523  1.3307 -1.5609 -1.5894
   98phy    C12 2644   3.662   3.770   3.271 -0.0931 -0.0008 -0.0892
   98phy    O11 2645   3.751   3.665   3.255  0.1589 -0.3909  0.1016
   98phy    H1A 2646   3.776   3.643   3.343 -2.4023  0.1621  1.0807
   99phy    C35 2647   2.275   2.936   0.902 -0.0611  0.4710  0.5621
   99phy    C33 2648   2.242   3.045   1.000 -0.3718  0.5092  0.0188
   99phy    C34 2649   2.114   3.005   1.071 -0.1401  0.3987  0.5769
   99phy    C32 2650   2.363   3.070   1.091 -0.2598  0.1588 -0.2785
   99phy    C31 2651   2.398   3.219   1.120  0.1113 -0.1036 -0.1460
   99phy    C30 2652   2.518   3.230   1.219  0.1868 -0.2466 -0.6829
   99phy    C28 2653   2.539   3.374   1.273  0.2935  0.1042  0.0545
   99phy    C29 2654   2.571   3.372   1.424  0.0196  0.8115 -0.1312
   99phy    C27 2655   2.660   3.444   1.202 -0.8651 -0.0717  0.4744
   99phy    C26 2656   2.656   3.591   1.171  0.4938  0.2624 -0.1723
   99phy    C25 2657   2.751   3.628   1.054 -0.1224  0.3518  0.0244
   99phy    C23 2658   2.762   3.779   1.014  0.9968  0.2823 -0.2073
   99phy    C24 2659   2.825   3.867   1.120 -0.4852 -0.1530  0.2022
   99phy    C22 2660   2.842   3.794   0.886  0.2601 -0.3423 -0.0388
   99phy    C21 2661   2.753   3.824   0.763 -0.2888 -0.1929 -0.3071
   99phy    C20 2662   2.849   3.855   0.647 -0.4966  0.2326  0.1911
   99phy    C18 2663   2.789   3.895   0.504  0.1145 -0.0015 -0.0785
   99phy    O01 2664   2.694   3.792   0.458 -0.0106 -0.1694 -0.2447
   99phy    H01 2665   2.615   3.811   0.505 -0.1046 -0.1060 -0.4295
   99phy    C19 2666   2.912   3.886   0.413 -0.1919  0.2721 -0.2891
   99phy    C13 2667   2.731   4.045   0.505 -0.0157 -0.0824 -1.0723
   99phy     H3 2668   2.646   4.038   0.578  0.4431  0.1550 -0.5021
   99phy    O33 2669   2.801   4.147   0.575  0.3940 -0.4579 -0.1174
   99phy    H1B 2670   2.865   4.191   0.523  0.8241  0.1164  0.8707
   99phy    C12 2671   2.623   4.101   0.405  0.2026  0.2166 -0.2574
   99phy    O11 2672   2.661   4.187   0.301  0.2344  0.1670  0.1648
   99phy    H1A 2673   2.675   4.275   0.331 -2.5739  1.2511 -1.3379
  100phy    C35 2674   3.368   2.043   1.492  0.7559 -0.2196  0.1717
  100phy    C33 2675   3.232   2.104   1.515 -0.1143  0.4401  0.5494
  100phy    C34 2676   3.138   1.987   1.546  0.2130  0.1045  0.0512
  100phy    C32 2677   3.223   2.213   1.628 -0.7676 -0.6607  0.0895
  100phy    C31 2678   3.203   2.359   1.583 -0.7696 -0.0692  0.0233
  100phy    C30 2679   3.179   2.449   1.706 -0.1736  0.8641 -0.1801
  100phy    C28 2680   3.128   2.592   1.668 -0.1799  0.2913  0.3915
  100phy    C29 2681   3.031   2.653   1.769  0.8214 -0.3902 -0.8532
  100phy    C27 2682   3.248   2.685   1.624  0.2042  0.0986  0.0989
  100phy    C26 2683   3.217   2.784   1.515 -0.0550 -0.3313 -0.2826
  100phy    C25 2684   3.339   2.872   1.480  0.0620  0.3434  0.2089
  100phy    C23 2685   3.325   2.954   1.349 -0.1764  0.4012  0.1327
  100phy    C24 2686   3.355   3.103   1.373 -0.3578 -0.0302 -0.0657
  100phy    C22 2687   3.400   2.887   1.233 -0.3427 -0.0885 -0.0255
  100phy    C21 2688   3.327   2.901   1.099 -0.1418  0.2355  0.2489
  100phy    C20 2689   3.384   2.804   0.991  0.4116  0.2499 -0.8586
  100phy    C18 2690   3.332   2.808   0.845  0.2418  0.3016  0.0301
  100phy    O01 2691   3.189   2.781   0.842 -0.2403  0.3247  0.4656
  100phy    H01 2692   3.157   2.829   0.916 -0.0061  1.5443 -0.1920
  100phy    C19 2693   3.398   2.678   0.782 -0.1478 -0.0170  0.1220
  100phy    C13 2694   3.362   2.943   0.761  0.1014 -0.1755 -0.0656
  100phy     H3 2695   3.351   3.029   0.833  2.8634  0.5255 -0.3590
  100phy    O33 2696   3.498   2.970   0.728  0.2330  0.5476 -0.5010
  100phy    H1B 2697   3.521   3.055   0.761 -0.1838  0.9111 -1.1332
  100phy    C12 2698   3.257   3.020   0.672 -0.0750  0.7895  0.1740
  100phy    O11 2699   3.273   2.996   0.534  0.0809 -0.2115 -0.5772
  100phy    H1A 2700   3.254   2.907   0.514  0.3103 -0.4200  0.1044
  101phy    C35 2701   3.536   4.259   2.029 -0.3064  0.0098  0.2860
  101phy    C33 2702   3.422   4.282   2.128 -0.1691  0.2306 -0.0455
  101phy    C34 2703   3.478   4.365   2.239 -0.0857  0.9706  0.2089
  101phy    C32 2704   3.306   4.360   2.068  0.2566 -0.7106 -0.0208
  101phy    C31 2705   3.199   4.299   1.973 -0.0301 -0.5281 -0.0271
  101phy    C30 2706   3.094   4.403   1.946  0.2380 -0.0094  0.4354
  101phy    C28 2707   2.966   4.353   1.873  0.1045 -0.3685  0.0876
  101phy    C29 2708   2.842   4.406   1.937 -0.1860  0.2476 -0.6429
  101phy    C27 2709   2.975   4.387   1.723  0.3630 -0.0135  0.5276
  101phy    C26 2710   2.876   4.329   1.620  0.0591 -0.1793  0.0205
  101phy    C25 2711   2.909   4.381   1.473  0.4061 -0.2935 -0.2972
  101phy    C23 2712   2.831   4.325   1.356 -0.1791  0.0120 -0.0370
  101phy    C24 2713   2.700   4.393   1.327  0.1820 -0.0955  0.0641
  101phy    C22 2714   2.928   4.326   1.237 -0.2653 -0.3272 -0.0205
  101phy    C21 2715   2.902   4.226   1.123  0.6246  0.8690 -0.1629
  101phy    C20 2716   3.006   4.227   1.011 -0.5643  0.0291 -0.1545
  101phy    C18 2717   2.960   4.252   0.863  0.3835 -0.2290  0.3393
  101phy    O01 2718   2.843   4.171   0.833  0.2593  0.0686  0.1657
  101phy    H01 2719   2.832   4.166   0.740  2.7844 -0.4536 -0.1915
  101phy    C19 2720   3.069   4.187   0.779  0.2342  0.5119  0.1745
  101phy    C13 2721   2.925   4.407   0.829 -0.1662  0.1919  0.5410
  101phy     H3 2722   2.864   4.442   0.916  0.8086  1.3433  0.7957
  101phy    O33 2723   3.039   4.501   0.842  0.1127  0.2924  0.0580
  101phy    H1B 2724   3.031   4.551   0.922  0.0076 -0.5214  0.5701
  101phy    C12 2725   2.822   4.459   0.724 -0.4633 -0.0559  0.0063
  101phy    O11 2726   2.873   4.474   0.595 -0.1470  0.0205  0.2629
  101phy    H1A 2727   2.944   4.534   0.606 -0.0123 -0.0690 -0.1179
  102phy    C35 2728   1.213   5.028   1.116 -0.3369 -0.1060 -0.1488
  102phy    C33 2729   1.181   5.152   1.202  0.1997  0.8299 -0.5948
  102phy    C34 2730   1.025   5.143   1.225 -0.8092 -0.1909  0.2091
  102phy    C32 2731   1.248   5.141   1.338 -0.2833  0.2753  0.0178
  102phy    C31 2732   1.301   5.273   1.383  0.0232 -0.2658  0.1231
  102phy    C30 2733   1.342   5.274   1.532 -0.6453 -0.2208 -0.2514
  102phy    C28 2734   1.408   5.411   1.578 -0.0249 -0.1553  0.2895
  102phy    C29 2735   1.300   5.509   1.628 -0.4181 -0.1822 -0.1518
  102phy    C27 2736   1.514   5.395   1.698  0.7513 -0.1137  0.0049
  102phy    C26 2737   1.645   5.324   1.661  0.2812 -0.0895  0.6609
  102phy    C25 2738   1.753   5.330   1.771  0.3212  0.3740 -0.1448
  102phy    C23 2739   1.887   5.268   1.725 -0.5305 -0.0029 -0.1316
  102phy    C24 2740   1.973   5.386   1.664  0.2654  0.3569  0.6287
  102phy    C22 2741   1.965   5.214   1.844  0.1058  0.2835  0.4375
  102phy    C21 2742   1.965   5.067   1.879 -0.5323 -0.0832  0.0111
  102phy    C20 2743   2.061   5.060   2.005  0.1296 -0.0608 -0.1201
  102phy    C18 2744   2.072   4.922   2.075 -0.0969  0.2105 -0.2065
  102phy    O01 2745   2.134   4.819   1.990 -0.2896  0.1210 -0.6453
  102phy    H01 2746   2.180   4.871   1.926  1.7868 -0.0419  0.6494
  102phy    C19 2747   2.187   4.951   2.179  0.2262  0.0779  0.1756
  102phy    C13 2748   1.929   4.866   2.135 -0.2204 -0.1204  0.2705
  102phy     H3 2749   1.849   4.872   2.056  0.0761  0.5514  0.0199
  102phy    O33 2750   1.878   4.950   2.234 -0.3942  0.2112 -0.5156
  102phy    H1B 2751   1.828   5.019   2.194  0.1627  0.0266 -1.5725
  102phy    C12 2752   1.919   4.715   2.185  0.6884  0.1340 -0.0247
  102phy    O11 2753   1.792   4.665   2.214  0.0690  0.1862 -0.1222
  102phy    H1A 2754   1.744   4.728   2.265 -0.7913  0.2161 -0.9296
  103phy    C35 2755   3.339   3.891   1.870 -0.1311 -0.2897  0.1680
  103phy    C33 2756   3.228   3.791   1.883  0.8555  0.3313  0.1817
  103phy    C34 2757   3.280   3.645   1.877 -0.4247  0.3724  0.0392
  103phy    C32 2758   3.143   3.816   2.007 -0.0322  0.3810  0.1013
  103phy    C31 2759   3.010   3.883   1.968 -0.1383  0.0806 -0.3029
  103phy    C30 2760   2.933   3.918   2.093  0.4397  0.0254 -0.1282
  103phy    C28 2761   2.816   4.020   2.085  0.0400  0.4635  0.4371
  103phy    C29 2762   2.689   3.957   2.021 -0.1574  0.0798  0.0332
  103phy    C27 2763   2.776   4.051   2.228 -0.0141 -0.7075  0.1755
  103phy    C26 2764   2.830   4.184   2.289  0.3114  0.0751  1.0127
  103phy    C25 2765   2.750   4.223   2.412  0.4295 -0.0236 -0.1796
  103phy    C23 2766   2.797   4.336   2.503  0.2160  0.0167 -0.2694
  103phy    C24 2767   2.796   4.476   2.439  0.2598  0.2400  0.2154
  103phy    C22 2768   2.711   4.326   2.633 -0.0319  0.3328  0.2193
  103phy    C21 2769   2.796   4.323   2.761  0.3907  0.1539  0.8678
  103phy    C20 2770   2.708   4.335   2.885  0.4033 -0.2090 -0.1704
  103phy    C18 2771   2.786   4.308   3.019 -0.2439  0.3481  0.5089
  103phy    O01 2772   2.908   4.384   3.024 -0.1831 -0.1924 -0.1123
  103phy    H01 2773   2.941   4.395   3.111  0.3105  0.0507 -0.3280
  103phy    C19 2774   2.690   4.386   3.114 -0.1278  0.1237 -0.1177
  103phy    C13 2775   2.806   4.152   3.054 -0.0773  0.9207 -0.4289
  103phy     H3 2776   2.826   4.097   2.959 -0.4960  2.0724 -1.2021
  103phy    O33 2777   2.686   4.092   3.096 -0.4592  0.2246  0.4282
  103phy    H1B 2778   2.635   4.136   3.162  0.0844  0.6241  0.5889
  103phy    C12 2779   2.924   4.104   3.147 -0.0433 -0.4824  0.0071
  103phy    O11 2780   2.908   4.140   3.282 -0.0454 -0.3600 -0.2538
  103phy    H1A 2781   2.818   4.140   3.305 -0.0715 -1.5343 -0.3380
  104phy    C35 2782   1.959   0.609   1.487  0.1953 -0.6441  0.0723
  104phy    C33 2783   1.823   0.638   1.418 -0.3825  0.4400 -0.1906
  104phy    C34 2784   1.821   0.787   1.384 -0.2885 -0.3638  0.2914
  104phy    C32 2785   1.796   0.562   1.283  0.6230  0.0670 -0.1366
  104phy    C31 2786   1.736   0.419   1.283  0.4971  1.0205  0.7498
  104phy    C30 2787   1.768   0.350   1.147  0.1446  0.6968 -0.6626
  104phy    C28 2788   1.750   0.195   1.152 -0.2773  0.0030 -0.1940
  104phy    C29 2789   1.609   0.148   1.128  0.1406 -0.2430  0.2262
  104phy    C27 2790   1.851   0.130   1.058 -0.2590  0.0631 -0.1008
  104phy    C26 2791   1.917  -0.010   1.095 -0.3703 -0.4455 -0.3785
  104phy    C25 2792   2.001  -0.056   0.978  0.4758  0.6412 -0.5200
  104phy    C23 2793   2.080  -0.190   0.990 -0.2890 -0.4453 -0.2926
  104phy    C24 2794   1.983  -0.306   0.973 -0.1032  0.5248 -0.5090
  104phy    C22 2795   2.192  -0.210   0.886  0.1104 -0.1863 -0.3619
  104phy    C21 2796   2.332  -0.197   0.945 -0.0250 -0.3212  0.4534
  104phy    C20 2797   2.452  -0.235   0.851  0.0697  0.1578 -0.1856
  104phy    C18 2798   2.506  -0.148   0.728 -0.5722 -0.1353 -0.0437
  104phy    O01 2799   2.404  -0.143   0.627  0.3691 -0.2000 -0.2048
  104phy    H01 2800   2.359  -0.225   0.622  1.2053 -0.7312  0.5549
  104phy    C19 2801   2.612  -0.243   0.675  0.4143 -0.4696  0.5861
  104phy    C13 2802   2.565  -0.002   0.774  0.2405  0.5661 -0.5992
  104phy     H3 2803   2.476   0.056   0.810  0.7430  0.4952  0.8322
  104phy    O33 2804   2.636  -0.001   0.897 -0.2238  0.1357 -0.0272
  104phy    H1B 2805   2.587   0.019   0.975 -0.5083 -0.8649  0.0746
  104phy    C12 2806   2.612   0.120   0.682  0.1237 -0.3600  0.1718
  104phy    O11 2807   2.610   0.115   0.542 -0.0162  0.0865 -0.1292
  104phy    H1A 2808   2.689   0.152   0.507  0.9978 -1.2123  0.7196
  105phy    C35 2809   2.474   2.991   1.509  0.0789  0.2002 -0.4757
  105phy    C33 2810   2.327   2.966   1.529 -0.6607 -0.4743 -0.0952
  105phy    C34 2811   2.306   2.854   1.627 -0.2648  0.5678 -0.6677
  105phy    C32 2812   2.260   3.096   1.578 -0.1387 -0.4462  0.1476
  105phy    C31 2813   2.127   3.126   1.511 -0.0907  0.3602 -0.2004
  105phy    C30 2814   2.067   3.266   1.531 -0.4107 -0.5786 -0.5896
  105phy    C28 2815   1.977   3.324   1.426  0.2813  0.0083  0.7477
  105phy    C29 2816   1.869   3.401   1.499  0.2976 -0.0798 -0.3913
  105phy    C27 2817   2.044   3.408   1.320  0.3578 -0.3457 -0.2919
  105phy    C26 2818   2.005   3.406   1.172  0.0538 -0.2616  0.9148
  105phy    C25 2819   2.102   3.494   1.089  0.0250  0.6323 -0.1238
  105phy    C23 2820   2.069   3.496   0.936 -0.2501  0.0917  0.0426
  105phy    C24 2821   1.955   3.590   0.906  0.0681 -0.5528  0.0953
  105phy    C22 2822   2.184   3.538   0.842 -0.1177  0.8334 -0.0772
  105phy    C21 2823   2.292   3.428   0.829  0.3255  0.2580 -0.4232
  105phy    C20 2824   2.398   3.474   0.736 -0.6207  0.3381  0.1644
  105phy    C18 2825   2.533   3.397   0.738 -0.1716  0.4352  0.3837
  105phy    O01 2826   2.588   3.407   0.872  0.3383  0.0686 -0.0927
  105phy    H01 2827   2.611   3.320   0.898 -2.2302 -0.1862  1.6813
  105phy    C19 2828   2.636   3.466   0.641  0.0791 -0.0648  0.1409
  105phy    C13 2829   2.524   3.240   0.697  0.5825  0.0312 -0.3921
  105phy     H3 2830   2.432   3.205   0.751 -0.1020  1.0557 -0.8737
  105phy    O33 2831   2.478   3.202   0.564 -0.4640 -0.0293  0.7319
  105phy    H1B 2832   2.423   3.269   0.527 -0.5767 -0.7140 -0.3901
  105phy    C12 2833   2.616   3.122   0.759  0.3767  0.2426 -0.0135
  105phy    O11 2834   2.668   3.158   0.886  0.0863  0.0302  0.5522
  105phy    H1A 2835   2.681   3.085   0.943  0.3904 -0.5986 -0.2839
  106phy    C35 2836   3.248   0.543   1.595 -0.0242  0.3456 -0.0926
  106phy    C33 2837   3.100   0.544   1.598 -0.1527  0.2561  0.6830
  106phy    C34 2838   3.045   0.634   1.489 -0.5106  0.1844  0.1886
  106phy    C32 2839   3.057   0.396   1.575  0.1026  0.0152  0.1987
  106phy    C31 2840   2.914   0.359   1.630 -0.1929  0.2093 -0.3171
  106phy    C30 2841   2.856   0.216   1.610 -0.2615  0.1947  0.2020
  106phy    C28 2842   2.717   0.205   1.678 -0.1755  0.0535  0.4463
  106phy    C29 2843   2.616   0.129   1.593 -0.7023  0.2919  0.3823
  106phy    C27 2844   2.743   0.145   1.819  0.2126  0.5137  0.0431
  106phy    C26 2845   2.646   0.192   1.930 -0.4618  0.1139  0.1506
  106phy    C25 2846   2.666   0.116   2.064  0.3925  0.3042 -0.1990
  106phy    C23 2847   2.586   0.143   2.193 -0.2329 -0.0600  0.5380
  106phy    C24 2848   2.438   0.128   2.181 -0.1363  0.1698  0.3342
  106phy    C22 2849   2.641   0.041   2.297 -0.2275  0.1347 -0.0760
  106phy    C21 2850   2.639   0.090   2.436 -0.0531  0.0568 -0.2337
  106phy    C20 2851   2.626  -0.024   2.541  0.2206 -0.1435  0.0756
  106phy    C18 2852   2.500  -0.117   2.570  0.1563 -0.5502 -0.7123
  106phy    O01 2853   2.437  -0.159   2.444 -0.1523  0.5079 -0.2426
  106phy    H01 2854   2.507  -0.169   2.382 -0.1734 -0.0449 -0.1804
  106phy    C19 2855   2.558  -0.244   2.637 -0.0481 -0.1747 -0.5403
  106phy    C13 2856   2.392  -0.031   2.656  0.1296 -0.1461  0.2600
  106phy     H3 2857   2.369   0.067   2.607 -0.3089 -0.3108  0.1354
  106phy    O33 2858   2.437   0.014   2.783 -0.1771 -0.1051  0.3713
  106phy    H1B 2859   2.388   0.085   2.818 -0.4154  0.0081 -0.1832
  106phy    C12 2860   2.246  -0.098   2.674 -0.0186 -0.4771 -0.0476
  106phy    O11 2861   2.196  -0.159   2.561  0.2753 -0.1340  0.7546
  106phy    H1A 2862   2.261  -0.218   2.527 -0.9717 -2.1532  1.6630
  107phy    C35 2863   3.096   4.739   1.724  0.2814 -0.0314  0.4229
  107phy    C33 2864   3.134   4.846   1.622  0.0797  0.1137  0.2021
  107phy    C34 2865   3.050   4.806   1.501  0.3115  0.3023 -0.2072
  107phy    C32 2866   3.089   4.988   1.671  0.2376 -0.0745  0.1092
  107phy    C31 2867   3.175   5.069   1.772 -0.5236  0.0694 -0.1677
  107phy    C30 2868   3.108   5.192   1.827  0.0688  0.0724  0.2149
  107phy    C28 2869   3.190   5.276   1.927 -0.1495 -0.2479 -0.2878
  107phy    C29 2870   3.279   5.388   1.869 -0.0576  0.0323  0.0530
  107phy    C27 2871   3.087   5.347   2.019 -0.8543  0.6043 -0.2424
  107phy    C26 2872   3.125   5.367   2.168 -0.4580 -0.2408 -0.1148
  107phy    C25 2873   3.020   5.429   2.252  0.1489 -0.1410  0.6608
  107phy    C23 2874   3.050   5.424   2.403  0.0621 -0.0284  0.1522
  107phy    C24 2875   2.995   5.551   2.470 -0.0065 -0.2286 -0.1973
  107phy    C22 2876   3.012   5.296   2.474 -0.0675 -0.6859 -0.4514
  107phy    C21 2877   3.101   5.272   2.597 -0.2708 -0.2716 -0.8232
  107phy    C20 2878   3.074   5.137   2.663  0.5418  0.0604  0.0606
  107phy    C18 2879   3.147   5.096   2.803 -0.1303  0.2862 -0.0269
  107phy    O01 2880   3.133   5.200   2.901 -0.2630 -0.1388  0.3186
  107phy    H01 2881   3.218   5.205   2.942 -0.1137  0.5775 -0.0660
  107phy    C19 2882   3.062   4.978   2.858 -0.2142 -0.0447  0.0438
  107phy    C13 2883   3.308   5.075   2.776  0.1986 -0.1180 -0.2942
  107phy     H3 2884   3.346   5.158   2.711  0.3702 -0.2941 -0.4225
  107phy    O33 2885   3.341   4.961   2.703 -0.2062 -0.1894  0.7691
  107phy    H1B 2886   3.410   4.988   2.645 -0.0151 -0.1178  1.0303
  107phy    C12 2887   3.400   5.079   2.906 -0.2580 -0.3526  0.3381
  107phy    O11 2888   3.366   5.179   2.996 -0.6491  0.1015  0.0478
  107phy    H1A 2889   3.444   5.209   3.038 -1.2634  0.4709  0.9505
  108phy    C35 2890   4.077   1.082   1.187 -0.0431 -0.6160 -0.3709
  108phy    C33 2891   4.019   0.944   1.186 -0.2930  0.1421 -0.5141
  108phy    C34 2892   3.990   0.899   1.328 -0.2527  0.3088 -0.3372
  108phy    C32 2893   3.907   0.933   1.077  0.6808 -0.2378  0.2604
  108phy    C31 2894   3.857   0.798   1.020 -0.0228  0.0383 -0.3889
  108phy    C30 2895   3.749   0.822   0.914  0.2040 -0.3283 -0.1990
  108phy    C28 2896   3.706   0.692   0.838 -0.7652  0.3603 -0.5097
  108phy    C29 2897   3.555   0.693   0.815  0.2214  0.1671 -0.0583
  108phy    C27 2898   3.787   0.681   0.708 -0.2436  0.1655  0.2849
  108phy    C26 2899   3.808   0.539   0.662 -0.0557 -0.4749  0.1283
  108phy    C25 2900   3.891   0.539   0.534  0.4504 -0.0248  0.1500
  108phy    C23 2901   3.920   0.398   0.472 -0.8783 -0.7585  0.1170
  108phy    C24 2902   3.814   0.345   0.374  0.5496  0.1127  0.1153
  108phy    C22 2903   4.057   0.407   0.390  0.0087 -0.0094 -0.2686
  108phy    C21 2904   4.186   0.400   0.472 -0.4446  0.2646 -0.4859
  108phy    C20 2905   4.309   0.411   0.381  0.0515 -0.1388 -0.1936
  108phy    C18 2906   4.452   0.432   0.446 -0.1060 -0.0288 -0.7404
  108phy    O01 2907   4.442   0.559   0.519 -0.4195  0.2095  0.4787
  108phy    H01 2908   4.418   0.622   0.453  0.1309 -0.4431 -0.3694
  108phy    C19 2909   4.543   0.458   0.319  0.0147  0.0386  0.3444
  108phy    C13 2910   4.514   0.315   0.540 -0.0392 -0.4840  0.4370
  108phy     H3 2911   4.428   0.279   0.602  0.6103 -1.5007  0.7834
  108phy    O33 2912   4.539   0.187   0.483 -0.2213 -0.0512  0.6803
  108phy    H1B 2913   4.629   0.180   0.457 -0.6096 -1.9003 -0.4074
  108phy    C12 2914   4.589   0.333   0.673 -0.2970 -0.4439 -0.1124
  108phy    O11 2915   4.570   0.459   0.735  0.6943 -0.1902  0.3446
  108phy    H1A 2916   4.510   0.508   0.682  0.6981 -0.3766  0.1680
  109phy    C35 2917   0.286   1.437   1.685  0.1967 -0.2224  0.1650
  109phy    C33 2918   0.368   1.489   1.803 -0.6485 -0.0995  0.4454
  109phy    C34 2919   0.487   1.392   1.827 -0.0121 -0.1512 -0.0970
  109phy    C32 2920   0.408   1.634   1.770 -0.4246  0.0140 -0.0712
  109phy    C31 2921   0.449   1.723   1.890 -0.4332 -0.0275  0.3338
  109phy    C30 2922   0.501   1.862   1.850 -0.0284  0.0229  0.4434
  109phy    C28 2923   0.543   1.943   1.975 -0.3576 -0.3528  0.5928
  109phy    C29 2924   0.688   1.935   2.008  0.3633  0.2018  0.0041
  109phy    C27 2925   0.508   2.096   1.959 -0.3427 -0.0574  0.5991
  109phy    C26 2926   0.452   2.171   2.079  0.1509  0.4936 -0.0534
  109phy    C25 2927   0.444   2.323   2.049  0.0705 -0.2050  0.6102
  109phy    C23 2928   0.411   2.409   2.172 -0.4953  0.3941 -0.4956
  109phy    C24 2929   0.464   2.549   2.157 -0.0574 -0.0743 -0.0653
  109phy    C22 2930   0.260   2.417   2.209  0.4979 -0.1795  0.0512
  109phy    C21 2931   0.227   2.427   2.357 -0.1469  0.1803  0.4983
  109phy    C20 2932   0.076   2.406   2.377 -0.2360  0.0652 -0.1403
  109phy    C18 2933   0.011   2.380   2.521 -0.0361  0.1378 -0.0695
  109phy    O01 2934   0.060   2.478   2.615  0.4093  0.1001 -0.1716
  109phy    H01 2935   0.131   2.445   2.666  0.3191  1.0880  0.6282
  109phy    C19 2936  -0.128   2.429   2.490 -0.3315 -0.8201  0.3061
  109phy    C13 2937   0.015   2.229   2.582 -0.2666 -0.0258  0.1761
  109phy     H3 2938  -0.006   2.152   2.504  0.9174 -1.3322  1.0985
  109phy    O33 2939  -0.089   2.201   2.678 -0.1407  0.2245  0.5362
  109phy    H1B 2940  -0.097   2.268   2.743 -1.7288  0.1305  0.4785
  109phy    C12 2941   0.152   2.186   2.641 -0.0732 -0.7851 -0.1419
  109phy    O11 2942   0.217   2.278   2.730  0.3936 -0.2817 -0.1652
  109phy    H1A 2943   0.297   2.243   2.765  0.0368  0.1531  1.1218
  110phy    C35 2944   0.347   0.283   0.829  0.0137 -0.2902 -0.1234
  110phy    C33 2945   0.473   0.333   0.892 -0.1108  0.0086 -0.0192
  110phy    C34 2946   0.568   0.215   0.912  0.0567 -0.3263 -0.4429
  110phy    C32 2947   0.540   0.461   0.834  0.0406 -0.0107 -0.0701
  110phy    C31 2948   0.624   0.548   0.932 -0.5974  0.0917 -0.6274
  110phy    C30 2949   0.679   0.673   0.862  0.1072 -0.1208 -0.4620
  110phy    C28 2950   0.733   0.779   0.962  0.3550 -0.4656 -0.0753
  110phy    C29 2951   0.882   0.762   0.971 -0.1375  0.4491 -0.1599
  110phy    C27 2952   0.716   0.928   0.911  0.0121  0.1876 -0.3485
  110phy    C26 2953   0.596   1.001   0.975 -0.5666  0.0115 -0.2898
  110phy    C25 2954   0.590   1.148   0.938 -0.2075  0.5862  0.0833
  110phy    C23 2955   0.452   1.202   0.902  0.0362 -0.1576 -0.2176
  110phy    C24 2956   0.414   1.312   1.000  0.0252  0.0635  0.0044
  110phy    C22 2957   0.439   1.270   0.767  0.2924  0.5196 -0.0671
  110phy    C21 2958   0.426   1.188   0.637 -0.1141 -0.5787  0.2022
  110phy    C20 2959   0.409   1.292   0.525 -0.1326  0.0925 -0.2940
  110phy    C18 2960   0.417   1.269   0.373 -0.2534  0.3523 -0.3281
  110phy    O01 2961   0.559   1.233   0.344  0.0689 -0.0687  0.0737
  110phy    H01 2962   0.605   1.247   0.425  0.4243  1.5129 -0.3709
  110phy    C19 2963   0.389   1.413   0.320  0.1544 -0.0239  0.1546
  110phy    C13 2964   0.317   1.158   0.311  0.1616  0.0072  0.6043
  110phy     H3 2965   0.326   1.067   0.375 -1.6340 -0.6505 -0.0226
  110phy    O33 2966   0.175   1.175   0.327  0.5453 -0.4327  0.0399
  110phy    H1B 2967   0.148   1.232   0.258 -1.1109 -1.4941 -0.2444
  110phy    C12 2968   0.357   1.074   0.184 -0.3794  0.5207  0.1023
  110phy    O11 2969   0.364   1.143   0.066 -0.2522 -0.8090 -0.3352
  110phy    H1A 2970   0.449   1.182   0.055  0.9967 -3.3388 -0.5617
  111phy    C35 2971   0.075   1.888   1.904 -0.1003  0.1892  0.5383
  111phy    C33 2972  -0.029   1.792   1.844  0.3011  0.0248  0.1041
  111phy    C34 2973   0.023   1.736   1.716  0.0540  0.3388  0.0147
  111phy    C32 2974  -0.070   1.688   1.945  0.6081 -0.2640 -0.2842
  111phy    C31 2975  -0.223   1.689   1.981 -0.0097 -0.1760  0.0623
  111phy    C30 2976  -0.267   1.570   2.069  0.0467 -0.0758  0.0454
  111phy    C28 2977  -0.419   1.563   2.103  0.2025  0.9703  0.4320
  111phy    C29 2978  -0.499   1.505   1.987  0.0670 -0.2737  0.0862
  111phy    C27 2979  -0.427   1.476   2.228 -0.4850  0.5661 -0.5426
  111phy    C26 2980  -0.513   1.535   2.342  0.0270  0.3581  0.6789
  111phy    C25 2981  -0.545   1.411   2.433  0.6544  0.2727 -0.0274
  111phy    C23 2982  -0.626   1.433   2.566  0.1844  0.2952 -0.0875
  111phy    C24 2983  -0.781   1.430   2.547  0.3133 -0.1665  0.0597
  111phy    C22 2984  -0.593   1.316   2.664  0.6273 -0.1069  0.0162
  111phy    C21 2985  -0.467   1.332   2.749 -0.0695  0.1486  0.2859
  111phy    C20 2986  -0.488   1.229   2.865 -0.3450 -0.1811 -0.2852
  111phy    C18 2987  -0.397   1.236   2.991  0.1080 -0.1702  0.0979
  111phy    O01 2988  -0.381   1.378   3.021  0.1581  0.0776  0.0967
  111phy    H01 2989  -0.353   1.420   2.942 -0.1654 -1.1081 -0.6886
  111phy    C19 2990  -0.489   1.180   3.102  0.3023  0.0948 -0.2037
  111phy    C13 2991  -0.256   1.163   2.969  0.4408 -0.2320 -0.4343
  111phy     H3 2992  -0.215   1.193   2.869 -0.1163  0.3480 -0.4964
  111phy    O33 2993  -0.270   1.023   2.951 -0.4312  0.5040 -0.5036
  111phy    H1B 2994  -0.344   1.005   2.898 -0.7322 -1.8399  0.5894
  111phy    C12 2995  -0.143   1.201   3.072  0.2137  0.3618 -0.1571
  111phy    O11 2996  -0.105   1.338   3.072  0.5091  0.5526 -0.3558
  111phy    H1A 2997  -0.183   1.389   3.063 -0.1520 -0.1844  0.9884
  112phy    C35 2998   4.775   2.142   1.442 -0.4304  0.1663 -0.1945
  112phy    C33 2999   4.892   2.138   1.526 -0.1345 -0.5403 -0.3134
  112phy    C34 3000   4.999   2.055   1.462  0.2414 -0.1460 -0.1067
  112phy    C32 3001   4.943   2.277   1.557 -0.1282  0.0055 -0.0798
  112phy    C31 3002   4.938   2.297   1.709  0.4597  0.3698 -0.3169
  112phy    C30 3003   4.995   2.435   1.750  0.1323  0.3749 -0.0812
  112phy    C28 3004   4.988   2.476   1.900 -0.0231 -0.6650  0.3768
  112phy    C29 3005   5.110   2.547   1.952  0.3504  0.0613 -0.3189
  112phy    C27 3006   4.861   2.563   1.924  0.1570 -0.1987 -0.1205
  112phy    C26 3007   4.796   2.547   2.064  0.0365 -0.0485  0.1682
  112phy    C25 3008   4.675   2.642   2.077 -0.6402  0.3559  0.4755
  112phy    C23 3009   4.612   2.658   2.217  0.2003 -0.6408  0.2948
  112phy    C24 3010   4.539   2.796   2.239  0.5489  0.2508  0.2804
  112phy    C22 3011   4.533   2.529   2.264 -0.1576  0.4548 -0.1547
  112phy    C21 3012   4.524   2.499   2.416 -0.1406 -0.2632 -0.0901
  112phy    C20 3013   4.426   2.390   2.451 -0.5312  0.4761 -0.0634
  112phy    C18 3014   4.388   2.374   2.603 -0.0543  0.4504 -0.2668
  112phy    O01 3015   4.397   2.499   2.674  0.3112  0.4793  0.2881
  112phy    H01 3016   4.389   2.480   2.765 -0.8889 -0.5468  0.0012
  112phy    C19 3017   4.238   2.344   2.591  0.1276  0.2403 -0.3290
  112phy    C13 3018   4.474   2.258   2.673 -0.5972 -0.7692 -0.1588
  112phy     H3 3019   4.455   2.164   2.616  0.6225 -0.0370 -1.8373
  112phy    O33 3020   4.423   2.225   2.802  0.2168 -0.2030 -0.5223
  112phy    H1B 3021   4.420   2.133   2.819  0.3763 -0.0222  0.5636
  112phy    C12 3022   4.628   2.269   2.689  0.0816  0.3000 -0.2303
  112phy    O11 3023   4.672   2.333   2.803 -0.1277 -0.4780  0.3190
  112phy    H1A 3024   4.622   2.318   2.881 -0.0235  1.2627  0.7668
  113phy    C35 3025   4.495   4.450   0.765 -0.1868 -0.3979 -0.2730
  113phy    C33 3026   4.541   4.592   0.821  0.2986  0.3790  0.5192
  113phy    C34 3027   4.684   4.584   0.871  0.3168  0.2566  0.1094
  113phy    C32 3028   4.535   4.700   0.710 -0.2064  0.5712 -0.2754
  113phy    C31 3029   4.431   4.806   0.756  0.2578 -0.1296 -0.0169
  113phy    C30 3030   4.403   4.930   0.659  0.1886 -0.3670 -0.2865
  113phy    C28 3031   4.299   5.029   0.711  0.1421 -0.4170 -0.7878
  113phy    C29 3032   4.366   5.130   0.794 -0.1961 -0.3551  0.6637
  113phy    C27 3033   4.234   5.109   0.594 -0.0345  0.1421  0.0944
  113phy    C26 3034   4.105   5.044   0.553 -0.0807 -0.1160  0.0229
  113phy    C25 3035   4.052   5.104   0.415 -0.1288  0.1840 -0.4982
  113phy    C23 3036   3.942   5.018   0.353  0.7975  0.0020 -0.4999
  113phy    C24 3037   3.813   5.104   0.331 -0.1246 -0.2852  0.6598
  113phy    C22 3038   3.994   4.942   0.233 -0.2345  0.3030 -0.1546
  113phy    C21 3039   3.916   4.815   0.196 -0.0215  0.1171  0.2086
  113phy    C20 3040   3.976   4.746   0.077  0.0481  0.3174 -0.4241
  113phy    C18 3041   3.918   4.628  -0.006  0.1865 -0.2364 -0.3316
  113phy    O01 3042   3.913   4.518   0.085 -0.1051 -0.0179  0.0956
  113phy    H01 3043   3.961   4.443   0.054  0.2719  0.1267  0.3136
  113phy    C19 3044   4.029   4.596  -0.103  0.1232 -0.5695 -0.0408
  113phy    C13 3045   3.772   4.661  -0.062  0.2331  0.1550  0.1062
  113phy     H3 3046   3.705   4.662   0.028 -1.2714  0.1657 -0.9667
  113phy    O33 3047   3.735   4.789  -0.111 -0.0523  0.0332  0.3004
  113phy    H1B 3048   3.811   4.845  -0.108  0.4764 -0.6916  0.7521
  113phy    C12 3049   3.676   4.553  -0.127  0.3401 -0.1745 -0.1083
  113phy    O11 3050   3.715   4.522  -0.257  0.2581 -0.0252  0.1771
  113phy    H1A 3051   3.665   4.554  -0.330  0.8407  0.8797  0.1612
  114phy    C35 3052   4.492   3.284   1.879 -0.0424  0.0420  0.0465
  114phy    C33 3053   4.597   3.185   1.929  0.2780 -0.2277 -0.5632
  114phy    C34 3054   4.539   3.050   1.976 -0.4556  0.4821  0.1566
  114phy    C32 3055   4.710   3.168   1.824  0.4830  0.0065  0.2026
  114phy    C31 3056   4.851   3.175   1.882 -0.7060  0.2331 -0.2862
  114phy    C30 3057   4.962   3.190   1.779 -0.1748  0.0007  0.5586
  114phy    C28 3058   5.102   3.172   1.841 -0.1436 -0.1720 -0.2166
  114phy    C29 3059   5.189   3.077   1.756 -0.1539 -0.2490  0.1199
  114phy    C27 3060   5.171   3.306   1.873 -0.0680 -0.3030 -0.4410
  114phy    C26 3061   5.200   3.341   2.019  0.6847  0.2102 -0.0709
  114phy    C25 3062   5.265   3.482   2.027  0.4051  0.0340  0.2334
  114phy    C23 3063   5.313   3.536   2.164  0.3723 -0.4717 -0.0261
  114phy    C24 3064   5.406   3.659   2.134  0.0158  0.0013  0.0184
  114phy    C22 3065   5.192   3.573   2.256  0.2001 -0.4324  0.1073
  114phy    C21 3066   5.215   3.546   2.402  0.4396  0.0242 -0.4159
  114phy    C20 3067   5.076   3.563   2.472  0.2046  0.2351  0.2895
  114phy    C18 3068   5.061   3.567   2.633  0.4268  0.0233 -0.3135
  114phy    O01 3069   5.154   3.664   2.684 -0.2577 -0.5284  0.2462
  114phy    H01 3070   5.133   3.697   2.769  0.6961  2.4593 -0.5588
  114phy    C19 3071   4.919   3.632   2.646 -0.0136  0.0387  0.1788
  114phy    C13 3072   5.075   3.424   2.710  0.2474 -0.2366 -0.4863
  114phy     H3 3073   4.990   3.358   2.679 -0.8049  1.2579 -0.8572
  114phy    O33 3074   5.044   3.438   2.852  0.0851 -0.3009 -0.2499
  114phy    H1B 3075   5.033   3.353   2.891  2.8500 -0.7663 -0.3301
  114phy    C12 3076   5.211   3.345   2.691  0.3133 -0.1544  0.3207
  114phy    O11 3077   5.314   3.377   2.780  0.5017  0.5139  0.4675
  114phy    H1A 3078   5.355   3.457   2.754 -0.9352  1.0457 -0.2514
  115phy    C35 3079   0.716   3.194   1.494 -0.0531 -0.2889 -0.2186
  115phy    C33 3080   0.673   3.062   1.556 -0.4186 -0.1075  0.1047
  115phy    C34 3081   0.714   3.062   1.698 -0.1553 -0.0834 -0.1871
  115phy    C32 3082   0.526   3.030   1.522  0.0361  0.4478  0.3975
  115phy    C31 3083   0.458   2.895   1.548 -0.0712 -0.5199  0.9076
  115phy    C30 3084   0.321   2.880   1.478  0.2316  0.3863 -0.4090
  115phy    C28 3085   0.259   2.740   1.499  0.2785  0.9104 -0.0424
  115phy    C29 3086   0.167   2.742   1.621 -0.1233 -0.0609  0.0357
  115phy    C27 3087   0.171   2.710   1.376  0.0046 -0.2457 -0.0732
  115phy    C26 3088   0.176   2.561   1.331  0.4224 -0.1232 -0.3430
  115phy    C25 3089   0.098   2.523   1.206 -0.0556 -0.0943 -0.0844
  115phy    C23 3090   0.112   2.383   1.142  0.1163  0.0412  0.2609
  115phy    C24 3091   0.015   2.280   1.206  0.3879 -0.1547  0.2222
  115phy    C22 3092   0.090   2.403   0.996  0.0779  0.7691 -0.0719
  115phy    C21 3093   0.179   2.341   0.888  0.2674 -0.1196  0.2521
  115phy    C20 3094   0.152   2.400   0.746 -0.8005  0.3710  0.0683
  115phy    C18 3095   0.238   2.353   0.623 -0.1707 -0.1191 -0.1550
  115phy    O01 3096   0.377   2.381   0.659  0.2645  0.1406 -0.3259
  115phy    H01 3097   0.381   2.447   0.725 -0.5195 -0.6139  0.5162
  115phy    C19 3098   0.199   2.450   0.513  0.1606  1.0015  0.8299
  115phy    C13 3099   0.223   2.194   0.589 -0.6043  0.2981 -0.0156
  115phy     H3 3100   0.266   2.141   0.678  1.0769  0.8716 -0.4581
  115phy    O33 3101   0.098   2.133   0.590  0.0040  0.2386 -0.3453
  115phy    H1B 3102   0.036   2.198   0.616  0.4833  0.3066  0.6615
  115phy    C12 3103   0.329   2.114   0.513 -0.3036  0.1953 -0.0746
  115phy    O11 3104   0.290   2.064   0.383 -0.4540 -0.2093  0.0084
  115phy    H1A 3105   0.210   2.106   0.360 -1.3008 -1.8412 -0.1800
  116phy    C35 3106   3.830   3.927   1.220 -0.3118 -0.1970  0.1609
  116phy    C33 3107   3.790   4.074   1.221  0.6192 -0.5606 -0.1774
  116phy    C34 3108   3.684   4.097   1.332 -0.1726 -0.4533 -0.3265
  116phy    C32 3109   3.914   4.166   1.223 -0.2158 -0.2517 -0.0190
  116phy    C31 3110   3.902   4.273   1.113  0.0874  0.0145 -0.4235
  116phy    C30 3111   4.011   4.376   1.142 -0.2463 -0.3795  0.2444
  116phy    C28 3112   4.012   4.500   1.051  0.3188  0.2344  0.3834
  116phy    C29 3113   4.073   4.620   1.128 -0.2606  0.3171 -0.0429
  116phy    C27 3114   4.086   4.472   0.920 -0.2647  0.0478  0.1236
  116phy    C26 3115   4.035   4.536   0.789 -0.1004 -0.8438  0.4509
  116phy    C25 3116   4.115   4.487   0.668 -0.1192  0.0766  0.1419
  116phy    C23 3117   4.065   4.531   0.531  0.1211  0.1848  0.0166
  116phy    C24 3118   4.140   4.657   0.487  0.1935 -0.3366  0.3213
  116phy    C22 3119   4.090   4.418   0.437 -0.2738 -0.1666 -0.4624
  116phy    C21 3120   3.973   4.335   0.382  0.1838  0.1685 -0.1882
  116phy    C20 3121   4.039   4.212   0.316 -0.1331 -0.3097  0.1996
  116phy    C18 3122   3.950   4.114   0.227  0.6419  0.1314  0.1413
  116phy    O01 3123   3.837   4.068   0.300  0.1244  0.1514 -0.4243
  116phy    H01 3124   3.784   4.143   0.319 -0.2412 -0.1991 -0.0642
  116phy    C19 3125   4.040   3.990   0.203  0.1167  0.0650  0.0748
  116phy    C13 3126   3.902   4.182   0.089 -0.3569  0.4374  0.0754
  116phy     H3 3127   3.828   4.257   0.124  0.3151  0.7729  0.8133
  116phy    O33 3128   3.991   4.270   0.020 -0.4829 -0.1406 -0.7652
  116phy    H1B 3129   4.061   4.225  -0.023  0.3171 -1.0696  1.3624
  116phy    C12 3130   3.798   4.132  -0.012  0.0411 -0.1034 -0.4224
  116phy    O11 3131   3.849   4.074  -0.130 -0.2212 -0.0306  0.2330
  116phy    H1A 3132   3.853   4.139  -0.198 -0.6506  0.1119  0.3404
  117phy    C35 3133   4.873   4.528   2.144  0.1899  0.4802 -0.1259
  117phy    C33 3134   4.795   4.646   2.083 -0.2057 -0.2601 -0.5982
  117phy    C34 3135   4.888   4.768   2.066  0.1663  0.1043  0.3345
  117phy    C32 3136   4.729   4.604   1.949  0.2449  0.7052 -0.3040
  117phy    C31 3137   4.583   4.667   1.933 -0.3654 -0.4111  0.1825
  117phy    C30 3138   4.512   4.617   1.807 -0.0781  0.1149  0.0595
  117phy    C28 3139   4.360   4.647   1.823  0.5682  0.2189  0.0361
  117phy    C29 3140   4.293   4.729   1.708  0.1458 -0.2426 -0.4728
  117phy    C27 3141   4.288   4.518   1.868 -0.0140  0.2160 -0.1051
  117phy    C26 3142   4.161   4.550   1.953  0.2355  0.2315 -0.4119
  117phy    C25 3143   4.071   4.424   1.974  0.2119 -0.1966  0.8380
  117phy    C23 3144   3.945   4.449   2.059 -0.2190 -0.3882  0.0518
  117phy    C24 3145   3.831   4.461   1.962  0.5566 -0.3147  0.2135
  117phy    C22 3146   3.925   4.331   2.159 -0.4294 -0.0701 -0.2112
  117phy    C21 3147   3.893   4.388   2.302 -0.3317 -0.0446  0.6133
  117phy    C20 3148   3.840   4.276   2.395 -0.2697 -0.3643 -0.5731
  117phy    C18 3149   3.799   4.308   2.544  0.2992  0.3269  0.1021
  117phy    O01 3150   3.732   4.434   2.557  0.3226 -0.1709 -0.0152
  117phy    H01 3151   3.796   4.501   2.544 -1.1322  1.4008  0.4902
  117phy    C19 3152   3.680   4.208   2.555 -0.5105  0.2094  0.0638
  117phy    C13 3153   3.905   4.291   2.659 -0.2855  0.4820  0.2989
  117phy     H3 3154   3.951   4.189   2.649 -0.5325  0.5100 -1.4323
  117phy    O33 3155   3.846   4.287   2.785  0.0687 -0.2022  0.1083
  117phy    H1B 3156   3.811   4.374   2.794  1.2940  0.8767 -3.4715
  117phy    C12 3157   4.031   4.385   2.667 -0.2555  0.2558  0.3295
  117phy    O11 3158   4.139   4.350   2.746  0.2248  0.3849 -0.0772
  117phy    H1A 3159   4.207   4.415   2.742 -0.3454  1.0884  0.8823
  118phy    C35 3160   4.067   3.403   1.697  0.0141 -0.0164 -0.1988
  118phy    C33 3161   4.142   3.534   1.711  0.2259  0.3238 -0.3951
  118phy    C34 3162   4.154   3.606   1.577 -0.2634 -0.2057 -0.2230
  118phy    C32 3163   4.095   3.618   1.833  0.4056 -0.2796 -0.3732
  118phy    C31 3164   4.197   3.722   1.883 -0.3670  0.0629 -0.2220
  118phy    C30 3165   4.134   3.794   2.001 -0.2924  0.1718  0.0519
  118phy    C28 3166   4.217   3.903   2.066 -0.4667 -0.5755 -0.2604
  118phy    C29 3167   4.186   4.035   1.998 -0.4073 -0.2856  0.1069
  118phy    C27 3168   4.187   3.920   2.219 -0.0611  0.2844  0.0875
  118phy    C26 3169   4.312   3.906   2.307 -0.8864 -0.5589 -0.1058
  118phy    C25 3170   4.272   3.897   2.454 -0.4953  0.1735  0.2476
  118phy    C23 3171   4.386   3.921   2.557 -0.2949  0.1660  0.3303
  118phy    C24 3172   4.428   4.069   2.571 -0.4564  0.2040  0.0391
  118phy    C22 3173   4.347   3.868   2.694 -0.5748  0.4308 -0.0536
  118phy    C21 3174   4.468   3.815   2.768 -0.1864 -0.1547 -0.2895
  118phy    C20 3175   4.435   3.792   2.918  0.0205 -0.3053 -0.3727
  118phy    C18 3176   4.558   3.778   3.019  0.5977  0.3202  0.4326
  118phy    O01 3177   4.633   3.900   3.002  0.3301 -0.4044 -0.2998
  118phy    H01 3178   4.571   3.970   2.994 -0.2889 -0.5030  2.4678
  118phy    C19 3179   4.496   3.788   3.155 -0.3110  0.1122  0.1830
  118phy    C13 3180   4.648   3.644   2.991  0.2848 -0.1112  0.3349
  118phy     H3 3181   4.661   3.627   2.881  1.4387 -0.2460  0.4803
  118phy    O33 3182   4.577   3.524   3.022 -0.0909 -0.0805 -0.0879
  118phy    H1B 3183   4.631   3.449   3.006 -0.5653 -0.5994  0.6648
  118phy    C12 3184   4.790   3.646   3.058 -0.3332  0.4713 -0.1313
  118phy    O11 3185   4.863   3.759   3.023  0.3240  0.2949 -0.5439
  118phy    H1A 3186   4.801   3.829   3.029 -1.2739 -1.1963  1.9058
  119phy    C35 3187   4.702   3.285   1.238 -0.3753 -0.1388 -0.0290
  119phy    C33 3188   4.737   3.420   1.303  0.3091 -0.0259  0.4143
  119phy    C34 3189   4.780   3.511   1.192 -0.0843 -0.1947  0.0207
  119phy    C32 3190   4.621   3.468   1.394 -0.1426  0.1491 -0.0072
  119phy    C31 3191   4.681   3.538   1.519 -0.2019  0.2091  0.2792
  119phy    C30 3192   4.576   3.590   1.616  0.0249 -0.0905 -0.2829
  119phy    C28 3193   4.626   3.680   1.724 -0.0202 -0.8135 -0.3430
  119phy    C29 3194   4.612   3.829   1.690 -0.0681 -0.0796 -0.2758
  119phy    C27 3195   4.562   3.655   1.862  0.0525 -0.4548  0.0383
  119phy    C26 3196   4.651   3.646   1.979 -0.1593  0.0592 -0.4978
  119phy    C25 3197   4.582   3.645   2.115  0.5745  0.1063  0.2348
  119phy    C23 3198   4.670   3.613   2.234 -0.3461 -0.5245  0.1469
  119phy    C24 3199   4.697   3.730   2.331  0.3357  0.0204  0.2576
  119phy    C22 3200   4.629   3.482   2.302  0.0998 -0.1630  0.0035
  119phy    C21 3201   4.734   3.396   2.377 -0.3950  0.0951 -0.1882
  119phy    C20 3202   4.674   3.256   2.407  0.2141 -0.3329  0.1436
  119phy    C18 3203   4.593   3.229   2.539 -0.0864 -0.5356 -0.1768
  119phy    O01 3204   4.474   3.312   2.541  0.2007  0.3051 -0.0651
  119phy    H01 3205   4.448   3.331   2.453 -0.1534 -0.9272 -0.2452
  119phy    C19 3206   4.543   3.088   2.499  0.5077 -0.1314 -0.5826
  119phy    C13 3207   4.681   3.255   2.673  0.2484 -0.3847 -0.3131
  119phy     H3 3208   4.740   3.349   2.662 -0.1686  0.0299  0.8420
  119phy    O33 3209   4.784   3.157   2.686 -0.3578  0.0024 -0.1098
  119phy    H1B 3210   4.749   3.073   2.707 -0.4163  0.0302 -0.0974
  119phy    C12 3211   4.614   3.266   2.811  0.5498  0.2687 -0.2180
  119phy    O11 3212   4.689   3.307   2.925  0.1634 -0.0648  0.2236
  119phy    H1A 3213   4.770   3.260   2.926 -0.2004 -0.7041  0.7773
  120phy    C35 3214   3.551   2.357   1.798  0.0951 -0.0182  0.2701
  120phy    C33 3215   3.598   2.497   1.851 -0.0823 -0.3620 -0.2343
  120phy    C34 3216   3.657   2.472   1.988 -0.7145 -0.0786  0.1337
  120phy    C32 3217   3.690   2.571   1.755 -0.0697 -0.2020  0.6424
  120phy    C31 3218   3.658   2.720   1.734 -0.0324  0.0071  0.4943
  120phy    C30 3219   3.772   2.785   1.650 -0.1268  0.0412  0.1991
  120phy    C28 3220   3.762   2.937   1.632 -0.1353  0.5928 -0.0912
  120phy    C29 3221   3.818   3.009   1.755 -0.0662  0.0119  0.0496
  120phy    C27 3222   3.850   2.980   1.511  0.0776 -0.7521 -0.2644
  120phy    C26 3223   3.768   2.986   1.382 -0.2371 -0.1837  0.0363
  120phy    C25 3224   3.853   3.043   1.271  0.0947  0.1458  0.5910
  120phy    C23 3225   3.775   3.066   1.137 -0.3165  0.1550  0.4062
  120phy    C24 3226   3.703   3.199   1.137  0.1444 -0.1578  0.4152
  120phy    C22 3227   3.879   3.043   1.025 -0.3826 -0.1685  0.2781
  120phy    C21 3228   3.814   2.980   0.903 -0.1143  0.4599 -0.6611
  120phy    C20 3229   3.899   2.966   0.778 -0.0846 -0.2641  0.3105
  120phy    C18 3230   3.915   3.073   0.670 -0.8740  0.0544  0.7546
  120phy    O01 3231   3.782   3.113   0.630  0.3347  0.4342  0.1706
  120phy    H01 3232   3.731   3.052   0.581 -0.5411 -0.5509  2.2244
  120phy    C19 3233   3.983   2.995   0.551  0.3421  0.5539 -0.5300
  120phy    C13 3234   3.999   3.198   0.719 -0.1837 -0.0303  0.1191
  120phy     H3 3235   3.929   3.247   0.791 -0.6911  0.1002 -0.4557
  120phy    O33 3236   4.107   3.180   0.807 -0.2188 -0.0194  0.1381
  120phy    H1B 3237   4.098   3.236   0.882  0.2073 -1.1775  1.0932
  120phy    C12 3238   4.013   3.337   0.645 -0.0724  0.2530  0.1442
  120phy    O11 3239   3.921   3.375   0.554  0.6685 -0.1447 -0.0937
  120phy    H1A 3240   3.925   3.312   0.484  1.0714  0.8412 -0.9964
  121phy    C35 3241   1.460   1.884   2.360 -0.0646 -0.1283  0.2140
  121phy    C33 3242   1.357   1.842   2.259  0.3237  0.7512  0.0819
  121phy    C34 3243   1.422   1.808   2.123 -0.4845 -0.1236 -0.2585
  121phy    C32 3244   1.262   1.732   2.312 -0.2514 -0.3777  0.2642
  121phy    C31 3245   1.120   1.739   2.266 -0.4452  0.3735  0.4739
  121phy    C30 3246   1.025   1.630   2.331  0.2140 -0.4762  0.1490
  121phy    C28 3247   0.876   1.616   2.276 -0.1136  0.0001 -0.3865
  121phy    C29 3248   0.859   1.480   2.217  0.0714  0.5469  0.2728
  121phy    C27 3249   0.770   1.646   2.383  0.2361  0.7065 -0.0121
  121phy    C26 3250   0.721   1.788   2.402 -0.0520  0.5338 -0.0261
  121phy    C25 3251   0.613   1.808   2.510  0.1726  0.2557 -0.6180
  121phy    C23 3252   0.571   1.950   2.546  0.4948  0.0742  0.5230
  121phy    C24 3253   0.485   2.014   2.442  0.4157 -0.0724 -0.0077
  121phy    C22 3254   0.491   1.927   2.674 -0.0801  0.1005  0.4123
  121phy    C21 3255   0.526   2.019   2.785 -0.1354  0.3133 -0.0344
  121phy    C20 3256   0.432   1.991   2.903  0.1518 -0.0254  0.0984
  121phy    C18 3257   0.407   2.096   3.016  0.1936 -0.4554  0.7136
  121phy    O01 3258   0.379   2.222   2.941 -0.1694 -0.1686 -0.0407
  121phy    H01 3259   0.411   2.292   2.995 -0.9424  0.3848 -0.2716
  121phy    C19 3260   0.271   2.064   3.072  0.3207 -0.2407 -0.7618
  121phy    C13 3261   0.535   2.120   3.111  0.3807  0.3029 -0.4793
  121phy     H3 3262   0.627   2.131   3.047 -0.2677 -0.3771 -1.5577
  121phy    O33 3263   0.568   2.002   3.187 -0.1181 -0.4233  0.1949
  121phy    H1B 3264   0.661   1.995   3.195 -0.1670 -0.6433  0.5994
  121phy    C12 3265   0.535   2.252   3.202  0.4572  0.0180  0.1832
  121phy    O11 3266   0.506   2.367   3.124 -0.2352 -0.5939  0.0462
  121phy    H1A 3267   0.458   2.434   3.168 -2.7172 -2.4780  0.4023
  122phy    C35 3268   0.023   3.594   1.398 -0.0946 -0.1027 -0.3606
  122phy    C33 3269   0.060   3.606   1.541 -0.1578  0.5032  0.6009
  122phy    C34 3270  -0.055   3.562   1.634  0.5536 -0.3754  0.6463
  122phy    C32 3271   0.193   3.530   1.564 -0.0281  0.1635 -0.3055
  122phy    C31 3272   0.278   3.587   1.678 -0.1540  0.3690 -0.3043
  122phy    C30 3273   0.406   3.503   1.696 -0.0932 -0.3194 -0.3093
  122phy    C28 3274   0.499   3.539   1.818  0.0776 -0.2645  0.0214
  122phy    C29 3275   0.580   3.413   1.858  0.3621  0.1411  0.1407
  122phy    C27 3276   0.592   3.658   1.786 -0.1970  0.0385  0.5276
  122phy    C26 3277   0.624   3.743   1.911  0.1383  0.2951  0.5707
  122phy    C25 3278   0.704   3.866   1.875  0.4415 -0.0386 -0.7912
  122phy    C23 3279   0.756   3.944   1.999  0.3122 -0.5105 -0.2258
  122phy    C24 3280   0.903   3.994   1.980  0.1036  0.1125 -0.2558
  122phy    C22 3281   0.661   4.062   2.029  0.0680 -0.2985 -0.4658
  122phy    C21 3282   0.646   4.124   2.167 -0.0622 -0.2635  0.1024
  122phy    C20 3283   0.569   4.254   2.163  0.2177  0.3680  0.1444
  122phy    C18 3284   0.606   4.365   2.274  0.2009 -0.2453  0.5637
  122phy    O01 3285   0.748   4.365   2.293  0.3235  0.0885  0.3456
  122phy    H01 3286   0.773   4.280   2.324  0.0276  0.2320  0.9888
  122phy    C19 3287   0.565   4.497   2.197 -0.4796 -0.0022  0.6639
  122phy    C13 3288   0.526   4.334   2.413  0.2159 -0.3453 -0.2798
  122phy     H3 3289   0.518   4.223   2.425  1.3819 -0.2139  2.2301
  122phy    O33 3290   0.384   4.368   2.413  0.2162  0.1333 -0.1973
  122phy    H1B 3291   0.341   4.320   2.482 -1.6937  1.4395 -0.3908
  122phy    C12 3292   0.596   4.384   2.549  0.0130  0.0069  0.2528
  122phy    O11 3293   0.717   4.327   2.586  0.3044 -0.1534 -0.2487
  122phy    H1A 3294   0.765   4.389   2.639  0.3152 -0.5230  0.1830
  123phy    C35 3295   3.598   4.394   1.528  0.3495 -0.2601 -0.2961
  123phy    C33 3296   3.478   4.343   1.618 -0.3938  0.7513  0.2153
  123phy    C34 3297   3.443   4.455   1.711  0.5018 -0.2343  0.3324
  123phy    C32 3298   3.354   4.300   1.537  0.6086  0.7158  0.2209
  123phy    C31 3299   3.317   4.156   1.571 -0.1209  0.4134  0.2608
  123phy    C30 3300   3.214   4.110   1.471 -0.2498 -0.2696 -0.0955
  123phy    C28 3301   3.187   3.961   1.445 -0.4060  0.0088 -0.4551
  123phy    C29 3302   3.069   3.913   1.522 -0.1187 -0.3035 -0.3012
  123phy    C27 3303   3.175   3.940   1.289  0.3778 -0.6332 -0.3322
  123phy    C26 3304   3.285   3.870   1.206  0.1724 -0.0678 -0.2925
  123phy    C25 3305   3.242   3.878   1.059  0.2189 -0.0326  0.3993
  123phy    C23 3306   3.348   3.826   0.956 -0.1306 -0.0472  0.3104
  123phy    C24 3307   3.283   3.742   0.847 -0.0117 -0.0119 -0.1653
  123phy    C22 3308   3.423   3.935   0.885  0.0529 -0.1465  0.2428
  123phy    C21 3309   3.572   3.907   0.866 -0.4797 -0.1829  0.2021
  123phy    C20 3310   3.641   4.010   0.772  0.1748  0.7500 -0.1003
  123phy    C18 3311   3.797   4.013   0.747  0.0832  0.3740 -0.1684
  123phy    O01 3312   3.864   3.986   0.874 -0.0202 -0.3078 -0.2404
  123phy    H01 3313   3.837   4.046   0.941  1.0799 -0.9410  0.8032
  123phy    C19 3314   3.836   4.159   0.708 -0.1970 -0.0882 -0.5240
  123phy    C13 3315   3.836   3.909   0.629  0.2792 -0.7489  0.2025
  123phy     H3 3316   3.811   3.810   0.674 -0.4124 -0.2916  0.8379
  123phy    O33 3317   3.750   3.898   0.514 -0.3171  0.3449 -0.2358
  123phy    H1B 3318   3.802   3.927   0.441 -0.7531  1.0778 -0.2640
  123phy    C12 3319   3.989   3.865   0.613 -0.2833 -0.1494 -0.1746
  123phy    O11 3320   4.015   3.733   0.570  0.2455 -0.5161  0.1218
  123phy    H1A 3321   4.107   3.713   0.565  0.7792  1.8105 -0.4652
  124phy    C35 3322   4.313   4.863   1.293 -0.1415 -0.0328  0.2346
  124phy    C33 3323   4.461   4.886   1.287 -0.1148 -0.0258  0.3154
  124phy    C34 3324   4.502   4.880   1.139 -0.3244  0.1525 -0.1518
  124phy    C32 3325   4.509   5.018   1.348  0.4213  0.2445  0.2418
  124phy    C31 3326   4.536   5.005   1.498  0.1119 -0.3313  0.0940
  124phy    C30 3327   4.544   5.149   1.556 -0.5033 -0.3306 -0.0271
  124phy    C28 3328   4.553   5.159   1.712  0.5745  0.4976 -0.0952
  124phy    C29 3329   4.661   5.261   1.751  0.3525 -0.3678  0.1285
  124phy    C27 3330   4.413   5.190   1.770  0.5897  0.0748 -0.5935
  124phy    C26 3331   4.383   5.137   1.910 -0.3200 -0.3323 -0.2063
  124phy    C25 3332   4.239   5.153   1.952  0.0102 -0.4016 -0.0842
  124phy    C23 3333   4.212   5.098   2.094  0.1241 -0.1977 -0.1336
  124phy    C24 3334   4.219   5.205   2.204 -0.1635 -0.3673  0.4322
  124phy    C22 3335   4.074   5.031   2.103 -0.3056 -0.0756 -0.2247
  124phy    C21 3336   4.064   4.929   2.221  0.5210 -0.5795 -0.4255
  124phy    C20 3337   3.928   4.860   2.220 -0.2152  0.1321  0.2723
  124phy    C18 3338   3.854   4.825   2.356 -0.2464 -0.3016  0.5141
  124phy    O01 3339   3.789   4.940   2.415  0.3326 -0.4743  0.0439
  124phy    H01 3340   3.809   5.012   2.358 -2.9046 -0.7158 -1.5895
  124phy    C19 3341   3.739   4.739   2.299  0.0132 -0.0403  0.3374
  124phy    C13 3342   3.940   4.740   2.471 -0.0487 -0.3547  0.4714
  124phy     H3 3343   4.003   4.662   2.420 -0.0234  0.4151 -0.6897
  124phy    O33 3344   3.855   4.662   2.554  0.3846  0.1687 -0.1959
  124phy    H1B 3345   3.789   4.713   2.597  0.6305 -1.1955  1.9590
  124phy    C12 3346   4.031   4.826   2.563  0.1717 -0.2168  0.1919
  124phy    O11 3347   3.961   4.924   2.633  0.1276  0.1828 -0.1207
  124phy    H1A 3348   3.907   4.962   2.566 -0.4119 -0.9323 -0.3416
  125phy    C35 3349   3.879   0.095   1.218  0.1869  0.1205  0.2116
  125phy    C33 3350   3.894  -0.055   1.202 -0.2616 -0.1240  0.1429
  125phy    C34 3351   3.968  -0.073   1.073 -0.2600  0.2650  0.2556
  125phy    C32 3352   3.968  -0.105   1.325 -0.2790 -0.2578 -0.4174
  125phy    C31 3353   3.880  -0.194   1.407  0.2252  0.4343 -0.2080
  125phy    C30 3354   3.948  -0.264   1.524  0.5136  0.1808 -0.1339
  125phy    C28 3355   3.856  -0.368   1.590 -0.4468  0.2328  0.0857
  125phy    C29 3356   3.927  -0.500   1.585 -0.0878  0.5999 -0.0440
  125phy    C27 3357   3.818  -0.326   1.740  0.1452 -0.1641  0.0808
  125phy    C26 3358   3.667  -0.321   1.767 -0.0326 -0.1366  0.2491
  125phy    C25 3359   3.643  -0.304   1.917 -1.0898  0.2906 -0.0078
  125phy    C23 3360   3.499  -0.261   1.954 -0.0804  0.5810  0.0545
  125phy    C24 3361   3.412  -0.383   1.969  0.6971  0.1578  0.5073
  125phy    C22 3362   3.492  -0.183   2.090  0.0800  0.6002  0.1663
  125phy    C21 3363   3.528  -0.038   2.083 -0.0856  0.1877  0.4017
  125phy    C20 3364   3.522   0.028   2.221 -0.0811 -0.4093 -0.1531
  125phy    C18 3365   3.603   0.162   2.241  0.0465 -0.0237  0.1448
  125phy    O01 3366   3.543   0.256   2.150  0.3714 -0.2725  0.0936
  125phy    H01 3367   3.453   0.229   2.142  0.4964 -1.3143  1.8099
  125phy    C19 3368   3.549   0.194   2.380  0.4355 -0.1377  0.1073
  125phy    C13 3369   3.765   0.156   2.224  0.3751 -0.1518 -0.0193
  125phy     H3 3370   3.792   0.107   2.126 -0.4126 -1.3143  0.3163
  125phy    O33 3371   3.825   0.061   2.319 -0.3388 -0.1805  0.4324
  125phy    H1B 3372   3.853   0.109   2.394  0.1613  0.6593 -0.2883
  125phy    C12 3373   3.847   0.293   2.219 -0.1224  0.1874  0.3096
  125phy    O11 3374   3.770   0.410   2.189  0.2440  0.4332  0.1211
  125phy    H1A 3375   3.698   0.381   2.136 -1.5293  0.4965  2.3311
  126phy    C35 3376   2.648   4.769   1.182 -0.4401 -0.3533  0.0622
  126phy    C33 3377   2.655   4.869   1.297  0.2059 -0.3832 -0.0228
  126phy    C34 3378   2.564   4.993   1.269 -0.2141 -0.7891  0.2001
  126phy    C32 3379   2.634   4.794   1.428  0.3928  0.0877  0.0147
  126phy    C31 3380   2.679   4.866   1.555 -0.6381 -0.3321  0.1744
  126phy    C30 3381   2.663   4.777   1.677 -0.1789 -0.0369 -0.4677
  126phy    C28 3382   2.666   4.853   1.811 -0.3175  0.1814  0.1094
  126phy    C29 3383   2.521   4.857   1.863 -0.0050  0.0228 -0.0175
  126phy    C27 3384   2.761   4.783   1.907 -0.3336  0.0093 -0.3905
  126phy    C26 3385   2.834   4.867   2.019  0.4881  0.3099 -0.0262
  126phy    C25 3386   2.915   4.780   2.118  0.1706  0.1651  0.0658
  126phy    C23 3387   2.963   4.843   2.250  0.0935  0.0750 -0.2527
  126phy    C24 3388   2.857   4.833   2.362 -0.1644  0.0331  0.2052
  126phy    C22 3389   3.093   4.773   2.298 -0.3390  0.3956  0.0403
  126phy    C21 3390   3.187   4.833   2.409  0.2731 -0.0007 -0.2862
  126phy    C20 3391   3.296   4.738   2.456 -0.2838  0.2909  0.0685
  126phy    C18 3392   3.265   4.611   2.550 -0.4557 -0.4824  0.4224
  126phy    O01 3393   3.190   4.515   2.469  0.1770 -0.2525 -0.4486
  126phy    H01 3394   3.221   4.516   2.381  0.4993  0.3249 -0.3358
  126phy    C19 3395   3.407   4.543   2.565 -0.0651 -0.4349 -0.7553
  126phy    C13 3396   3.197   4.647   2.695  0.5037  0.2404 -0.5379
  126phy     H3 3397   3.111   4.717   2.681  0.3751 -0.3368 -3.1661
  126phy    O33 3398   3.283   4.721   2.787  0.0373 -0.4646  0.2224
  126phy    H1B 3399   3.301   4.804   2.747 -1.6248  1.0775  2.3646
  126phy    C12 3400   3.126   4.521   2.766  0.6638 -0.0641  0.0070
  126phy    O11 3401   3.054   4.554   2.878 -0.2955  0.2177  0.4252
  126phy    H1A 3402   3.003   4.477   2.895  0.4794 -0.5710 -0.6533
  127phy    C35 3403   3.500   4.345   1.003  0.5970 -0.0760  0.2664
  127phy    C33 3404   3.378   4.370   1.094  0.1693  0.0943  0.4995
  127phy    C34 3405   3.343   4.238   1.158 -0.2120  0.0603  0.0264
  127phy    C32 3406   3.393   4.472   1.208 -0.3746  0.0142 -0.1560
  127phy    C31 3407   3.343   4.614   1.174 -0.0799  0.2981  0.0060
  127phy    C30 3408   3.390   4.720   1.275  0.5290 -0.0513 -0.0785
  127phy    C28 3409   3.406   4.863   1.220 -0.3276  0.4247  0.2848
  127phy    C29 3410   3.407   4.961   1.335 -0.1249 -0.3800 -0.1200
  127phy    C27 3411   3.542   4.882   1.148  0.2951 -0.2100 -0.2165
  127phy    C26 3412   3.544   4.857   0.997  0.2111 -0.1407 -0.3875
  127phy    C25 3413   3.681   4.810   0.945  0.1196 -0.0129 -0.0053
  127phy    C23 3414   3.696   4.775   0.795 -0.1041  0.5982 -0.3852
  127phy    C24 3415   3.827   4.828   0.728 -0.0020  0.4168  0.4813
  127phy    C22 3416   3.670   4.626   0.779 -0.1199  0.1737 -0.4754
  127phy    C21 3417   3.593   4.593   0.654  0.4218 -0.1387  0.0216
  127phy    C20 3418   3.550   4.445   0.643 -1.0226 -0.2128 -0.6450
  127phy    C18 3419   3.479   4.382   0.514  0.5751  0.2785 -0.6908
  127phy    O01 3420   3.356   4.460   0.493  0.1844 -0.0818  0.1953
  127phy    H01 3421   3.336   4.508   0.571  3.0725  2.0704 -0.2040
  127phy    C19 3422   3.416   4.248   0.558  0.4098  0.0790 -0.8289
  127phy    C13 3423   3.572   4.366   0.385 -0.1317  0.2726  0.4963
  127phy     H3 3424   3.670   4.411   0.416 -0.1635  0.5493  0.2080
  127phy    O33 3425   3.624   4.239   0.348  0.2657 -0.2567 -0.4359
  127phy    H1B 3426   3.559   4.175   0.369  0.9868 -1.0580 -0.6128
  127phy    C12 3427   3.573   4.475   0.268  0.5063 -0.3574  0.4299
  127phy    O11 3428   3.470   4.473   0.174 -0.0809 -0.0540 -0.0316
  127phy    H1A 3429   3.465   4.560   0.138  1.1014  0.0425  0.0002
  128SOL     OW 3430   1.324   1.287   0.495  0.5896  0.1402 -0.0148
  128SOL    HW1 3431   1.290   1.377   0.491  1.2798  0.4159  0.2617
  128SOL    HW2 3432   1.251   1.235   0.461 -0.7161  1.4055  0.7016
  128SOL     MW 3433   1.310   1.292   0.490  0.0019 -0.0058  0.0056
  129SOL     OW 3434   0.113   3.025   2.859  0.4457  0.4113 -0.0977
  129SOL    HW1 3435   0.169   2.956   2.896  1.3475  0.7742 -0.7749
  129SOL    HW2 3436   0.144   3.095   2.916 -1.0662  0.0330  1.2843
  129SOL     MW 3437   0.124   3.025   2.872  0.0019 -0.0058  0.0056
  130SOL     OW 3438   1.002   1.674   0.401 -0.2999  0.3856  0.1489
  130SOL    HW1 3439   0.941   1.641   0.466  0.0768 -0.4458  0.0947
  130SOL    HW2 3440   0.949   1.681   0.321  0.0407  1.0165 -0.0300
  130SOL     MW 3441   0.987   1.670   0.399  0.0019 -0.0058  0.0056
  131SOL     OW 3442   3.483   0.416   0.139 -0.1524 -0.1239 -0.2482
  131SOL    HW1 3443   3.500   0.498   0.093 -0.8410  0.2351  0.1248
  131SOL    HW2 3444   3.388   0.427   0.143  0.1279  2.3608  1.9027
  131SOL     MW 3445   3.473   0.428   0.133  0.0019 -0.0058  0.0056
  132SOL     OW 3446   1.501   1.339   0.277  0.4446 -0.4103 -0.1546
  132SOL    HW1 3447   1.450   1.317   0.355  1.9952  1.2354  1.4020
  132SOL    HW2 3448   1.541   1.420   0.309 -0.5808  0.6093 -1.3217
  132SOL     MW 3449   1.499   1.347   0.291  0.0019 -0.0058  0.0056
  133SOL     OW 3450   2.315   0.541   2.874  0.2172 -0.0025 -0.2194
  133SOL    HW1 3451   2.296   0.621   2.823  0.8592  1.1640  1.2994
  133SOL    HW2 3452   2.392   0.570   2.923  0.9136 -0.3563 -1.0572
  133SOL     MW 3453   2.323   0.556   2.874  0.0019 -0.0058  0.0056
  134SOL     OW 3454   2.116   0.564   2.557 -0.2583 -0.1936 -0.1476
  134SOL    HW1 3455   2.069   0.545   2.475 -0.6671  1.2331 -0.2617
  134SOL    HW2 3456   2.041   0.592   2.610 -0.7992 -0.5338 -0.7109
  134SOL     MW 3457   2.100   0.565   2.553  0.0019 -0.0058  0.0056
  135SOL     OW 3458   3.821   2.780   0.248  0.4695 -0.1228 -0.7712
  135SOL    HW1 3459   3.735   2.768   0.208 -0.4653 -1.6394  1.5342
  135SOL    HW2 3460   3.826   2.874   0.264 -0.0112 -0.0696 -0.9312
  135SOL     MW 3461   3.811   2.791   0.245  0.0019 -0.0058  0.0056
  136SOL     OW 3462   2.098   0.594   3.049 -0.2204 -0.3540  0.1154
  136SOL    HW1 3463   2.074   0.680   3.016 -0.4097 -1.0671 -1.7501
  136SOL    HW2 3464   2.167   0.564   2.989  0.6850 -0.6646  1.2814
  136SOL     MW 3465   2.104   0.601   3.036  0.0019 -0.0058  0.0056
  137SOL     OW 3466   4.898   4.977   2.805 -0.3035  0.4814  0.6335
  137SOL    HW1 3467   4.920   4.968   2.712  0.5815 -0.6506  0.9420
  137SOL    HW2 3468   4.972   4.942   2.854 -0.2444  1.7861  1.5232
  137SOL     MW 3469   4.910   4.972   2.799  0.0019 -0.0058  0.0056
  138SOL     OW 3470   0.128   1.366   0.122  0.1538  0.0437  0.0379
  138SOL    HW1 3471   0.055   1.339   0.065  0.6157  0.3786 -0.7282
  138SOL    HW2 3472   0.199   1.382   0.059  0.8564 -1.1765  0.4868
  138SOL     MW 3473   0.128   1.364   0.106  0.0019 -0.0058  0.0056
  139SOL     OW 3474   0.870   4.235   2.977 -0.5004 -0.4073  0.2124
  139SOL    HW1 3475   0.918   4.224   3.058 -1.0433 -1.2443  0.4242
  139SOL    HW2 3476   0.930   4.270   2.910 -1.6880  0.2645 -0.5376
  139SOL     MW 3477   0.884   4.238   2.978  0.0019 -0.0058  0.0056
  140SOL     OW 3478   1.830   0.831   2.889 -0.5118 -0.1763 -0.1215
  140SOL    HW1 3479   1.809   0.777   2.965 -0.0567  1.4398  1.2252
  140SOL    HW2 3480   1.926   0.836   2.895 -0.3680 -1.7099 -0.7739
  140SOL     MW 3481   1.840   0.824   2.900  0.0019 -0.0058  0.0056
  141SOL     OW 3482   3.286   2.161   2.711  0.2576 -0.0995  0.0175
  141SOL    HW1 3483   3.358   2.192   2.657 -0.4760 -0.2195 -1.0594
  141SOL    HW2 3484   3.221   2.231   2.714  0.9646  0.5730 -0.2103
  141SOL     MW 3485   3.287   2.174   2.704  0.0019 -0.0058  0.0056
  142SOL     OW 3486   0.900   4.709   2.430 -0.1069  0.2935  0.0817
  142SOL    HW1 3487   0.816   4.735   2.392 -0.3846 -0.3550  0.2295
  142SOL    HW2 3488   0.925   4.646   2.362 -1.2123  0.7927 -0.8479
  142SOL     MW 3489   0.892   4.704   2.416  0.0019 -0.0058  0.0056
  143SOL     OW 3490   1.772   0.017   2.702 -0.0120 -0.3023  0.1656
  143SOL    HW1 3491   1.840  -0.012   2.641  0.8402 -1.9388  1.8046
  143SOL    HW2 3492   1.813   0.082   2.758  0.5582  0.5082 -1.1430
  143SOL     MW 3493   1.787   0.022   2.701  0.0019 -0.0058  0.0056
  144SOL     OW 3494   2.417   1.703   2.948  0.5059 -0.4654 -0.0608
  144SOL    HW1 3495   2.365   1.679   3.025 -0.5878  2.3461  0.1891
  144SOL    HW2 3496   2.434   1.797   2.964  0.2126 -0.6059  1.2185
  144SOL     MW 3497   2.413   1.713   2.961  0.0019 -0.0058  0.0056
  145SOL     OW 3498   4.884   4.562   3.018  0.1091  0.2027 -0.0309
  145SOL    HW1 3499   4.967   4.552   2.970  0.1882  2.5716 -0.5001
  145SOL    HW2 3500   4.906   4.627   3.084  1.7937 -0.3670  0.0439
  145SOL     MW 3501   4.898   4.569   3.020  0.0019 -0.0058  0.0056
  146SOL     OW 3502   0.636   4.818   2.362  0.0700  0.3657  0.2403
  146SOL    HW1 3503   0.540   4.811   2.365  0.0310  0.9541  0.7057
  146SOL    HW2 3504   0.647   4.853   2.451  0.2328  0.2736  0.2555
  146SOL     MW 3505   0.625   4.822   2.375  0.0019 -0.0058  0.0056
  147SOL     OW 3506   4.614   2.727   0.550  0.2652 -0.4359  0.0067
  147SOL    HW1 3507   4.525   2.755   0.569  0.5898  0.5396  0.1664
  147SOL    HW2 3508   4.646   2.798   0.493  0.3667  0.4366  1.1096
  147SOL     MW 3509   4.607   2.740   0.545  0.0019 -0.0058  0.0056
  148SOL     OW 3510   1.949   4.044   0.435  0.0223  0.5538  0.0285
  148SOL    HW1 3511   1.883   4.009   0.374  1.4572 -1.0045 -0.6970
  148SOL    HW2 3512   1.949   4.139   0.421  1.5533  0.5831  0.0616
  148SOL     MW 3513   1.940   4.052   0.425  0.0019 -0.0058  0.0056
  149SOL     OW 3514   0.911   4.522   2.672  0.4083  0.6271 -0.5175
  149SOL    HW1 3515   0.923   4.576   2.594  0.6865 -0.0326 -0.9351
  149SOL    HW2 3516   0.894   4.585   2.742 -0.1211 -0.1202  0.0372
  149SOL     MW 3517   0.911   4.538   2.671  0.0019 -0.0058  0.0056
  150SOL     OW 3518   3.576   2.455   0.459 -0.2231  0.1115 -0.3102
  150SOL    HW1 3519   3.641   2.518   0.491 -1.2691  0.8863  0.3584
  150SOL    HW2 3520   3.542   2.410   0.536  2.1841 -0.2616  0.6376
  150SOL     MW 3521   3.580   2.457   0.473  0.0019 -0.0058  0.0056
  151SOL     OW 3522   4.119   0.245   2.902  0.0281  0.4297  0.1302
  151SOL    HW1 3523   4.077   0.264   2.986 -0.3401  0.9035 -0.1514
  151SOL    HW2 3524   4.110   0.325   2.850 -1.8133  0.3122  0.2126
  151SOL     MW 3525   4.113   0.258   2.906  0.0019 -0.0058  0.0056
  152SOL     OW 3526   4.181   1.132   2.778 -0.0806 -0.1011 -0.3191
  152SOL    HW1 3527   4.216   1.196   2.840  0.2727 -0.0308 -0.5854
  152SOL    HW2 3528   4.106   1.172   2.734 -0.8109 -1.8723 -0.7569
  152SOL     MW 3529   4.175   1.146   2.780  0.0019 -0.0058  0.0056
  153SOL     OW 3530   1.852   1.841   2.416  0.3913  0.5548 -0.2550
  153SOL    HW1 3531   1.860   1.880   2.503  0.0142 -0.4331  0.2443
  153SOL    HW2 3532   1.780   1.890   2.376  1.3325  0.7618 -1.7757
  153SOL     MW 3533   1.844   1.852   2.422  0.0019 -0.0058  0.0056
  154SOL     OW 3534   2.294   0.255   2.887  0.1621  0.4336 -0.1590
  154SOL    HW1 3535   2.337   0.341   2.895 -0.1134  0.4053  2.7959
  154SOL    HW2 3536   2.232   0.274   2.817  0.9628  1.4972 -0.6079
  154SOL     MW 3537   2.292   0.269   2.879  0.0019 -0.0058  0.0056
  155SOL     OW 3538   2.985   5.061   0.549  0.4581  0.3145 -0.4298
  155SOL    HW1 3539   2.973   5.060   0.644 -2.1591 -0.4381 -0.6991
  155SOL    HW2 3540   3.080   5.051   0.538  0.3074  0.3302 -1.8730
  155SOL     MW 3541   2.996   5.060   0.560  0.0019 -0.0058  0.0056
  156SOL     OW 3542   1.079   4.897   2.552 -0.4647 -0.1498  0.2020
  156SOL    HW1 3543   1.102   4.961   2.485 -0.9686  1.4454  1.4874
  156SOL    HW2 3544   1.011   4.843   2.513  0.1678 -0.5088 -0.4244
  156SOL     MW 3545   1.073   4.898   2.538  0.0019 -0.0058  0.0056
  157SOL     OW 3546   1.069   0.987   0.140 -0.2374 -0.1780 -0.1666
  157SOL    HW1 3547   1.117   0.910   0.171 -0.4443  0.2837  1.4059
  157SOL    HW2 3548   1.130   1.035   0.083 -2.8788  1.0129 -2.2079
  157SOL     MW 3549   1.084   0.983   0.137  0.0019 -0.0058  0.0056
  158SOL     OW 3550   1.284   1.449   0.132 -0.3996 -0.0614 -0.1685
  158SOL    HW1 3551   1.304   1.542   0.129  1.2796 -0.4187 -1.4594
  158SOL    HW2 3552   1.368   1.409   0.156 -0.2612  0.7042  0.7179
  158SOL     MW 3553   1.298   1.456   0.135  0.0019 -0.0058  0.0056
  159SOL     OW 3554   1.928   5.000   2.495 -0.1436  0.0953 -0.0060
  159SOL    HW1 3555   2.018   4.969   2.502 -0.6035 -1.1250  0.8627
  159SOL    HW2 3556   1.909   4.996   2.401  0.2976 -1.5591 -0.0575
  159SOL     MW 3557   1.937   4.995   2.483  0.0019 -0.0058  0.0056
  160SOL     OW 3558   4.182   4.143   2.901  0.3556  0.0088 -0.3227
  160SOL    HW1 3559   4.129   4.065   2.888  0.4215 -0.1169  0.1577
  160SOL    HW2 3560   4.159   4.197   2.825 -0.0455 -0.6320 -0.6641
  160SOL     MW 3561   4.172   4.140   2.889  0.0019 -0.0058  0.0056
  161SOL     OW 3562   4.557   2.372   3.053 -0.2422 -0.1820  0.3080
  161SOL    HW1 3563   4.582   2.291   3.098  0.5144 -0.3905 -0.4678
  161SOL    HW2 3564   4.599   2.441   3.105  1.4861 -1.2116  0.3823
  161SOL     MW 3565   4.566   2.370   3.066  0.0019 -0.0058  0.0056
  162SOL     OW 3566   0.669   1.561   0.117  0.5260 -0.5301  0.0608
  162SOL    HW1 3567   0.579   1.586   0.096 -0.0355 -0.6955  2.0477
  162SOL    HW2 3568   0.663   1.466   0.103 -0.2207 -0.5702  0.5416
  162SOL     MW 3569   0.656   1.552   0.112  0.0019 -0.0058  0.0056
  163SOL     OW 3570   0.135   4.800   0.206 -0.4298  0.4871 -0.0106
  163SOL    HW1 3571   0.124   4.775   0.297  0.5557 -1.3573 -0.3243
  163SOL    HW2 3572   0.158   4.892   0.195  1.3364 -0.0079 -0.9815
  163SOL     MW 3573   0.137   4.809   0.216  0.0019 -0.0058  0.0056
  164SOL     OW 3574   4.315   2.558   0.258 -0.3043  0.1213 -0.1804
  164SOL    HW1 3575   4.298   2.467   0.285 -0.2305  0.1828  0.0767
  164SOL    HW2 3576   4.287   2.555   0.167  0.2742 -0.9270 -0.3355
  164SOL     MW 3577   4.309   2.546   0.250  0.0019 -0.0058  0.0056
  165SOL     OW 3578   3.985   0.280   0.050  0.0763 -0.1815 -0.5787
  165SOL    HW1 3579   3.938   0.352   0.092  1.0617 -0.0720  0.3943
  165SOL    HW2 3580   4.019   0.232   0.126  0.4980 -0.4177 -0.9159
  165SOL     MW 3581   3.983   0.283   0.065  0.0019 -0.0058  0.0056
  166SOL     OW 3582   2.257   0.759   2.696 -0.1039 -0.8213 -0.2336
  166SOL    HW1 3583   2.292   0.843   2.664 -0.9306 -0.4481 -0.1977
  166SOL    HW2 3584   2.251   0.706   2.616 -0.5020 -0.4721 -0.4444
  166SOL     MW 3585   2.261   0.763   2.681  0.0019 -0.0058  0.0056
  167SOL     OW 3586   4.441   0.275   3.069 -0.2984  0.0216 -0.2475
  167SOL    HW1 3587   4.410   0.365   3.064 -1.5215 -0.4147 -0.9133
  167SOL    HW2 3588   4.486   0.263   2.986 -1.4140  0.2530 -0.8966
  167SOL     MW 3589   4.443   0.285   3.058  0.0019 -0.0058  0.0056
  168SOL     OW 3590   0.847   2.850   2.980 -0.3397  0.0684  0.0530
  168SOL    HW1 3591   0.759   2.887   2.975 -0.1848  0.3382 -0.9625
  168SOL    HW2 3592   0.898   2.912   2.928  0.5278 -1.1287 -0.5862
  168SOL     MW 3593   0.842   2.863   2.972  0.0019 -0.0058  0.0056
  169SOL     OW 3594   2.181   2.811   0.515 -0.6158  0.3141 -0.4697
  169SOL    HW1 3595   2.265   2.857   0.505  0.3882 -1.2664  0.3923
  169SOL    HW2 3596   2.198   2.719   0.497  0.5655  0.2344  0.8967
  169SOL     MW 3597   2.194   2.805   0.511  0.0019 -0.0058  0.0056
  170SOL     OW 3598   1.080   4.129   2.626 -0.3373  0.0332  0.3403
  170SOL    HW1 3599   1.168   4.144   2.589 -0.5982 -2.4837 -1.6319
  170SOL    HW2 3600   1.025   4.157   2.553  0.1883 -0.7334 -0.3776
  170SOL     MW 3601   1.085   4.135   2.611  0.0019 -0.0058  0.0056
  171SOL     OW 3602   4.145   3.139   2.598  0.1162  0.2095  0.3080
  171SOL    HW1 3603   4.102   3.172   2.519  0.6018 -1.1825 -0.5714
  171SOL    HW2 3604   4.202   3.212   2.622  0.1199 -0.2717  1.8598
  171SOL     MW 3605   4.147   3.153   2.591  0.0019 -0.0058  0.0056
  172SOL     OW 3606   1.859   0.472   2.974 -0.2325  0.1715  0.3817
  172SOL    HW1 3607   1.792   0.523   3.021 -0.6244 -0.5488  0.6275
  172SOL    HW2 3608   1.940   0.516   3.000 -0.7263  2.2751 -1.3709
  172SOL     MW 3609   1.861   0.485   2.984  0.0019 -0.0058  0.0056
  173SOL     OW 3610   0.639   1.642   0.387  0.0795 -0.3081 -0.3085
  173SOL    HW1 3611   0.645   1.623   0.293 -0.5147  3.3526 -1.2475
  173SOL    HW2 3612   0.572   1.711   0.386 -0.5926 -0.9482 -0.8490
  173SOL     MW 3613   0.631   1.648   0.374  0.0019 -0.0058  0.0056
  174SOL     OW 3614   2.177   1.840   2.578  0.1446 -0.1192  0.1009
  174SOL    HW1 3615   2.144   1.776   2.514 -0.0205  0.2566 -0.1943
  174SOL    HW2 3616   2.096   1.868   2.621  0.0000 -1.0636  0.4759
  174SOL     MW 3617   2.162   1.835   2.575  0.0019 -0.0058  0.0056
  175SOL     OW 3618   2.747   2.455   0.013  0.0279  0.6441 -0.1521
  175SOL    HW1 3619   2.732   2.541   0.053 -0.1417  0.7981 -0.5383
  175SOL    HW2 3620   2.747   2.393   0.086 -0.6603  0.3572 -0.3888
  175SOL     MW 3621   2.745   2.458   0.028  0.0019 -0.0058  0.0056
  176SOL     OW 3622   2.648   3.152   0.283 -0.3762 -0.1473  0.3515
  176SOL    HW1 3623   2.592   3.230   0.288  0.2661  0.3482 -0.0421
  176SOL    HW2 3624   2.679   3.149   0.192  0.4166 -1.2738  0.6416
  176SOL     MW 3625   2.645   3.162   0.272  0.0019 -0.0058  0.0056
  177SOL     OW 3626   2.700   2.717   0.074 -0.0882  0.1245  0.3738
  177SOL    HW1 3627   2.772   2.777   0.053 -0.5414  0.4473 -0.3302
  177SOL    HW2 3628   2.630   2.753   0.019 -0.2930  1.0509  1.2223
  177SOL     MW 3629   2.700   2.730   0.064  0.0019 -0.0058  0.0056
  178SOL     OW 3630   1.187   3.013   0.010 -0.2051  0.0173 -0.0061
  178SOL    HW1 3631   1.130   2.962   0.067  0.8300 -1.2516 -0.0737
  178SOL    HW2 3632   1.192   3.101   0.048 -1.1466 -0.1597  0.5633
  178SOL     MW 3633   1.180   3.018   0.023  0.0019 -0.0058  0.0056
  179SOL     OW 3634   4.037   3.100   2.856 -0.3526 -0.2983  0.5035
  179SOL    HW1 3635   4.051   3.107   2.761 -2.6124  1.2753  0.1923
  179SOL    HW2 3636   4.011   3.190   2.878  0.9650  0.2822 -0.2244
  179SOL     MW 3637   4.035   3.113   2.846  0.0019 -0.0058  0.0056
  180SOL     OW 3638   2.248   2.490   0.010 -0.0182 -0.0280 -0.0963
  180SOL    HW1 3639   2.255   2.431   0.086 -2.6974 -0.6044 -0.2149
  180SOL    HW2 3640   2.321   2.464  -0.045  0.8709  1.5342  0.2682
  180SOL     MW 3641   2.259   2.479   0.013  0.0019 -0.0058  0.0056
  181SOL     OW 3642   1.235   1.528   0.398  0.2112  0.3610 -0.2849
  181SOL    HW1 3643   1.244   1.493   0.310  0.9003 -0.4568  0.0916
  181SOL    HW2 3644   1.152   1.576   0.393  0.5844  0.9087 -1.5266
  181SOL     MW 3645   1.225   1.529   0.386  0.0019 -0.0058  0.0056
  182SOL     OW 3646   3.574   2.725   0.131  0.0729  0.0004  0.2046
  182SOL    HW1 3647   3.506   2.672   0.173 -1.1581 -0.5437 -2.3133
  182SOL    HW2 3648   3.550   2.719   0.039 -0.8841  3.0478  0.1283
  182SOL     MW 3649   3.562   2.717   0.124  0.0019 -0.0058  0.0056
  183SOL     OW 3650   0.628   1.266   0.091 -0.0487 -0.1391  0.3402
  183SOL    HW1 3651   0.719   1.238   0.082 -0.4368 -0.9461 -1.4358
  183SOL    HW2 3652   0.614   1.257   0.185  0.4581  0.6677  0.5075
  183SOL     MW 3653   0.638   1.261   0.102  0.0019 -0.0058  0.0056
  184SOL     OW 3654   5.077   1.970   0.447  0.0446 -0.1829 -0.2262
  184SOL    HW1 3655   5.140   2.008   0.508  1.9420 -0.5842 -1.8581
  184SOL    HW2 3656   5.087   2.036   0.378  0.7267 -0.9273 -0.8508
  184SOL     MW 3657   5.087   1.984   0.446  0.0019 -0.0058  0.0056
  185SOL     OW 3658   2.418   1.755   2.676  0.3072  0.2808  0.0463
  185SOL    HW1 3659   2.336   1.799   2.651  0.1779 -0.8252 -1.6767
  185SOL    HW2 3660   2.398   1.738   2.768 -0.9894  0.9783 -0.0824
  185SOL     MW 3661   2.404   1.759   2.685  0.0019 -0.0058  0.0056
  186SOL     OW 3662   1.787   1.953   2.910 -0.3092  0.2125  0.1746
  186SOL    HW1 3663   1.743   1.898   2.975  1.0686 -0.6837  0.3847
  186SOL    HW2 3664   1.712   1.989   2.863 -1.1267 -0.4832  0.9027
  186SOL     MW 3665   1.771   1.951   2.913  0.0019 -0.0058  0.0056
  187SOL     OW 3666   2.675   1.893   2.677  0.1469  0.4467  0.5816
  187SOL    HW1 3667   2.595   1.843   2.663  1.4445 -1.2753 -1.2648
  187SOL    HW2 3668   2.657   1.967   2.619 -1.9662  0.6232  1.3755
  187SOL     MW 3669   2.662   1.896   2.668  0.0019 -0.0058  0.0056
  188SOL     OW 3670   4.500   3.122   0.554 -0.2836 -0.0850 -0.2909
  188SOL    HW1 3671   4.446   3.081   0.621 -1.2350  0.1356 -0.8983
  188SOL    HW2 3672   4.560   3.179   0.603 -0.1580  0.8966 -1.5309
  188SOL     MW 3673   4.501   3.124   0.569  0.0019 -0.0058  0.0056
  189SOL     OW 3674   3.738   2.683   0.498 -0.1304  0.1465 -0.1800
  189SOL    HW1 3675   3.699   2.769   0.516 -0.1234  0.1601 -0.2311
  189SOL    HW2 3676   3.787   2.706   0.420  1.3002  1.7275  1.0949
  189SOL     MW 3677   3.739   2.697   0.490  0.0019 -0.0058  0.0056
  190SOL     OW 3678   0.484   1.875   0.309 -0.1566  0.1289  0.0726
  190SOL    HW1 3679   0.410   1.924   0.347  1.1628  0.8000  1.8999
  190SOL    HW2 3680   0.524   1.933   0.244  2.1628 -2.5872 -1.1291
  190SOL     MW 3681   0.479   1.889   0.306  0.0019 -0.0058  0.0056
  191SOL     OW 3682   0.568   3.422   0.169 -0.5920  0.1100  0.0170
  191SOL    HW1 3683   0.604   3.447   0.084  1.4656 -1.0140  0.4935
  191SOL    HW2 3684   0.475   3.443   0.159 -0.4680 -0.1369 -2.3028
  191SOL     MW 3685   0.560   3.428   0.156  0.0019 -0.0058  0.0056
  192SOL     OW 3686   4.253   2.898   0.053 -0.4867 -0.0125  0.0537
  192SOL    HW1 3687   4.320   2.842   0.013  0.1894  1.1959 -0.5573
  192SOL    HW2 3688   4.257   2.975  -0.003 -0.8634 -0.3754 -0.4791
  192SOL     MW 3689   4.262   2.900   0.040  0.0019 -0.0058  0.0056
  193SOL     OW 3690   2.970   2.190   0.218 -0.0981  0.3580 -0.0090
  193SOL    HW1 3691   3.026   2.268   0.206 -1.5703  1.5074  0.3203
  193SOL    HW2 3692   2.975   2.150   0.131 -0.7145  1.2065 -0.4503
  193SOL     MW 3693   2.978   2.195   0.205  0.0019 -0.0058  0.0056
  194SOL     OW 3694   0.030   2.186   0.278 -0.1371 -0.3219  0.2216
  194SOL    HW1 3695  -0.059   2.181   0.244 -0.0596  0.6195 -0.1369
  194SOL    HW2 3696   0.073   2.256   0.228 -0.2528  2.1381  3.2642
  194SOL     MW 3697   0.024   2.194   0.267  0.0019 -0.0058  0.0056
  195SOL     OW 3698   4.512   2.934   2.816 -0.2308  0.5681 -0.0219
  195SOL    HW1 3699   4.465   2.886   2.747 -0.1226 -0.4092  0.5650
  195SOL    HW2 3700   4.446   2.997   2.846  0.3361  1.0428  0.2494
  195SOL     MW 3701   4.497   2.936   2.811  0.0019 -0.0058  0.0056
  196SOL     OW 3702   4.583   2.938   0.359  0.1438 -0.3959 -0.0394
  196SOL    HW1 3703   4.498   2.898   0.346  0.6085 -1.7378  0.8287
  196SOL    HW2 3704   4.567   3.015   0.414  0.0787 -0.3865 -0.0723
  196SOL     MW 3705   4.570   2.943   0.365  0.0019 -0.0058  0.0056
  197SOL     OW 3706   0.396   1.683   0.095 -0.1074  0.4988  0.1990
  197SOL    HW1 3707   0.314   1.658   0.138  0.0863  0.8783  0.8045
  197SOL    HW2 3708   0.420   1.755   0.154 -1.9006 -0.1781  1.8679
  197SOL     MW 3709   0.388   1.690   0.108  0.0019 -0.0058  0.0056
  198SOL     OW 3710   1.413   2.515   2.982 -0.1215  0.3805  0.0298
  198SOL    HW1 3711   1.380   2.559   3.060  1.9244 -1.4440  2.0552
  198SOL    HW2 3712   1.450   2.585   2.928 -0.9043  1.6405  1.0528
  198SOL     MW 3713   1.414   2.530   2.985  0.0019 -0.0058  0.0056
  199SOL     OW 3714   4.873   2.172   0.180 -0.2148  0.4863 -0.1114
  199SOL    HW1 3715   4.910   2.125   0.106  0.0166 -1.0876  0.9521
  199SOL    HW2 3716   4.885   2.264   0.155  0.1504  0.3772 -0.3378
  199SOL     MW 3717   4.879   2.178   0.167  0.0019 -0.0058  0.0056
  200SOL     OW 3718   4.886   1.537   2.888 -0.0527 -0.1181 -0.2179
  200SOL    HW1 3719   4.896   1.632   2.898  0.4207 -0.3083  1.4552
  200SOL    HW2 3720   4.969   1.507   2.852  0.8927  0.6726  1.1958
  200SOL     MW 3721   4.898   1.546   2.885  0.0019 -0.0058  0.0056
  201SOL     OW 3722   4.756   4.588   2.469  0.2131  0.1767 -0.0630
  201SOL    HW1 3723   4.703   4.577   2.548  0.1264  1.0159  0.0039
  201SOL    HW2 3724   4.735   4.519   2.407 -0.2376 -0.7770  1.1131
  201SOL     MW 3725   4.746   4.578   2.472  0.0019 -0.0058  0.0056
  202SOL     OW 3726   1.273   1.174   0.020  0.0112 -0.3841 -0.4121
  202SOL    HW1 3727   1.367   1.166   0.034  0.0231  0.9710  0.4372
  202SOL    HW2 3728   1.261   1.262   0.056  0.9896 -0.2824 -0.3077
  202SOL     MW 3729   1.284   1.184   0.027  0.0019 -0.0058  0.0056
  203SOL     OW 3730   2.787   0.982   3.002 -0.3000 -0.4385 -0.3179
  203SOL    HW1 3731   2.859   1.036   3.035 -0.7445  0.8917 -1.3912
  203SOL    HW2 3732   2.720   0.996   3.068  0.0867 -1.3856  0.2913
  203SOL     MW 3733   2.788   0.991   3.015  0.0019 -0.0058  0.0056
  204SOL     OW 3734   2.473   1.974   2.987 -0.5304  0.0683  0.1016
  204SOL    HW1 3735   2.445   2.034   2.919 -0.6747  0.3312  0.3898
  204SOL    HW2 3736   2.569   1.976   2.982 -0.5212  1.0447  0.5276
  204SOL     MW 3737   2.482   1.982   2.977  0.0019 -0.0058  0.0056
  205SOL     OW 3738   4.720   1.713   0.247  0.1364 -0.2451  0.7921
  205SOL    HW1 3739   4.690   1.784   0.191  0.3429 -0.8092 -0.0582
  205SOL    HW2 3740   4.676   1.638   0.206  0.2644 -0.4554  1.0341
  205SOL     MW 3741   4.710   1.712   0.235  0.0019 -0.0058  0.0056
  206SOL     OW 3742   2.474   2.198   0.071  0.1707  0.3589  0.1049
  206SOL    HW1 3743   2.474   2.113   0.025 -1.5890 -0.4333  1.4679
  206SOL    HW2 3744   2.558   2.201   0.117 -0.4457 -1.4727  1.4570
  206SOL     MW 3745   2.485   2.187   0.071  0.0019 -0.0058  0.0056
  207SOL     OW 3746   1.427   2.244   0.002 -0.1534  0.0606 -0.1813
  207SOL    HW1 3747   1.404   2.174  -0.059  0.6579  0.4455 -0.9447
  207SOL    HW2 3748   1.428   2.319  -0.057  0.9805  0.3467  0.1898
  207SOL     MW 3749   1.424   2.244  -0.014  0.0019 -0.0058  0.0056
  208SOL     OW 3750   2.382   1.984   2.475  0.5952  0.4594  0.3017
  208SOL    HW1 3751   2.303   1.930   2.479  0.2795  0.9668  1.1292
  208SOL    HW2 3752   2.440   1.926   2.424 -0.9541 -0.6154 -0.3039
  208SOL     MW 3753   2.379   1.969   2.469  0.0019 -0.0058  0.0056
  209SOL     OW 3754   1.216   3.281   0.107  0.1426  0.5741 -0.4688
  209SOL    HW1 3755   1.301   3.301   0.146  0.0622  2.1021 -0.9977
  209SOL    HW2 3756   1.159   3.351   0.139  0.8280  1.1130 -0.3911
  209SOL     MW 3757   1.220   3.293   0.116  0.0019 -0.0058  0.0056
  210SOL     OW 3758   4.969   3.141   2.880  0.0835  0.3675  0.7224
  210SOL    HW1 3759   5.058   3.108   2.864 -0.0040 -0.4547  1.7991
  210SOL    HW2 3760   4.926   3.126   2.796 -0.8686  0.7354  1.1370
  210SOL     MW 3761   4.975   3.135   2.866  0.0019 -0.0058  0.0056
  211SOL     OW 3762   4.849   0.122   2.937  0.3130 -0.5619  0.1818
  211SOL    HW1 3763   4.935   0.155   2.963 -0.6316  3.0110 -0.7263
  211SOL    HW2 3764   4.865   0.033   2.905  0.4805 -0.3011 -0.4564
  211SOL     MW 3765   4.863   0.115   2.936  0.0019 -0.0058  0.0056
  212SOL     OW 3766   1.944   0.067   0.000 -0.0750 -0.3367  0.2950
  212SOL    HW1 3767   1.945   0.131   0.071  0.3350  0.9083 -0.7766
  212SOL    HW2 3768   1.925   0.125  -0.074  1.0199 -0.3271  0.0054
  212SOL     MW 3769   1.942   0.083  -0.000  0.0019 -0.0058  0.0056
  213SOL     OW 3770   1.960   3.277   0.141  0.1677 -0.5170  0.1282
  213SOL    HW1 3771   1.901   3.302   0.071  0.1142 -0.5087  0.1762
  213SOL    HW2 3772   1.933   3.187   0.161 -3.0323  0.2418 -0.2152
  213SOL     MW 3773   1.949   3.268   0.134  0.0019 -0.0058  0.0056
  214SOL     OW 3774   1.303   4.246   2.518  0.2965  0.2273 -0.1279
  214SOL    HW1 3775   1.392   4.216   2.498  0.4940 -0.1899  1.2765
  214SOL    HW2 3776   1.315   4.335   2.553 -0.5673 -0.3101  1.6212
  214SOL     MW 3777   1.316   4.254   2.520  0.0019 -0.0058  0.0056
  215SOL     OW 3778   4.463   2.745   3.014 -0.0618 -0.3539 -0.3851
  215SOL    HW1 3779   4.476   2.793   2.933  0.0910  0.4283  0.0870
  215SOL    HW2 3780   4.542   2.766   3.065  1.0638 -1.9456 -1.3727
  215SOL     MW 3781   4.475   2.754   3.010  0.0019 -0.0058  0.0056
  216SOL     OW 3782   1.977   4.317   0.355 -0.1287  0.3654 -0.3216
  216SOL    HW1 3783   2.042   4.355   0.296  0.4900  0.8757  0.6619
  216SOL    HW2 3784   1.945   4.390   0.408  0.4590  0.7004 -0.4223
  216SOL     MW 3785   1.982   4.331   0.354  0.0019 -0.0058  0.0056
  217SOL     OW 3786   0.276   3.661   3.031 -0.1278 -0.5668 -0.2433
  217SOL    HW1 3787   0.308   3.751   3.025 -1.3255 -0.1919 -1.6721
  217SOL    HW2 3788   0.181   3.673   3.025  0.0713  2.1289  0.6455
  217SOL     MW 3789   0.268   3.674   3.029  0.0019 -0.0058  0.0056
  218SOL     OW 3790   0.677   3.757   2.927  0.3027  0.1415  0.0597
  218SOL    HW1 3791   0.739   3.827   2.946  0.4209  0.0962 -0.1563
  218SOL    HW2 3792   0.711   3.725   2.844  0.7206 -0.5805  0.5005
  218SOL     MW 3793   0.690   3.762   2.918  0.0019 -0.0058  0.0056
  219SOL     OW 3794   3.598   0.183   0.057  0.0154 -0.3519 -0.5621
  219SOL    HW1 3795   3.569   0.269   0.088 -2.4463 -0.3881 -2.4620
  219SOL    HW2 3796   3.576   0.119   0.124 -3.4636 -0.2634 -1.4445
  219SOL     MW 3797   3.591   0.186   0.070  0.0019 -0.0058  0.0056
  220SOL     OW 3798   0.807   1.546   0.580 -0.2368 -0.0778 -0.3267
  220SOL    HW1 3799   0.777   1.569   0.668  0.9973 -1.5745  0.5594
  220SOL    HW2 3800   0.742   1.586   0.523  1.4663  1.0095 -1.5804
  220SOL     MW 3801   0.795   1.554   0.584  0.0019 -0.0058  0.0056
  221SOL     OW 3802   2.469   3.853   0.596 -0.4132 -0.6338  0.0312
  221SOL    HW1 3803   2.387   3.819   0.560 -1.4708  0.5580  1.1859
  221SOL    HW2 3804   2.451   3.858   0.690  2.1640  0.3650  0.5611
  221SOL     MW 3805   2.456   3.849   0.604  0.0019 -0.0058  0.0056
  222SOL     OW 3806   3.518   2.981   0.256 -0.8160 -0.3069 -0.0373
  222SOL    HW1 3807   3.519   2.908   0.194  0.7526  0.0827 -0.5069
  222SOL    HW2 3808   3.442   3.034   0.231 -1.2872 -1.1975 -0.5409
  222SOL     MW 3809   3.508   2.979   0.244  0.0019 -0.0058  0.0056
  223SOL     OW 3810   0.858   3.950   2.947  0.3234  0.0081  0.1879
  223SOL    HW1 3811   0.908   3.924   2.869  1.1256 -0.3396  0.8093
  223SOL    HW2 3812   0.856   4.046   2.937 -0.9932 -0.0654 -0.5301
  223SOL     MW 3813   0.864   3.960   2.935  0.0019 -0.0058  0.0056
  224SOL     OW 3814   1.834   3.943   2.859 -0.0254 -0.5557  0.4085
  224SOL    HW1 3815   1.852   3.993   2.780 -1.9112 -0.8436 -0.2530
  224SOL    HW2 3816   1.894   3.868   2.853  0.1306 -0.4119  0.1829
  224SOL     MW 3817   1.844   3.939   2.848  0.0019 -0.0058  0.0056
  225SOL     OW 3818   1.906   4.773   2.755  0.1701 -0.3089  0.0736
  225SOL    HW1 3819   1.829   4.822   2.782  0.4791  1.2924 -1.6926
  225SOL    HW2 3820   1.978   4.809   2.806  0.6560 -0.7503 -0.2853
  225SOL     MW 3821   1.906   4.784   2.765  0.0019 -0.0058  0.0056
  226SOL     OW 3822   4.466   0.051   0.273 -0.3308  0.2063 -0.1690
  226SOL    HW1 3823   4.534   0.076   0.211 -0.3627  0.3390 -0.1509
  226SOL    HW2 3824   4.485   0.105   0.350  1.1647  0.0106 -0.3715
  226SOL     MW 3825   4.478   0.062   0.275  0.0019 -0.0058  0.0056
  227SOL     OW 3826   2.357   4.616   0.119 -0.7023 -0.2087 -0.1215
  227SOL    HW1 3827   2.354   4.658   0.204 -1.4544  0.0740 -0.2802
  227SOL    HW2 3828   2.300   4.541   0.139 -0.6989  0.0995  1.1133
  227SOL     MW 3829   2.349   4.611   0.133  0.0019 -0.0058  0.0056
  228SOL     OW 3830   2.233   3.736   0.502  0.1243 -0.1376  0.3614
  228SOL    HW1 3831   2.233   3.800   0.431  0.1186 -0.9943 -0.4308
  228SOL    HW2 3832   2.176   3.781   0.565  0.2818  0.4045  0.1181
  228SOL     MW 3833   2.225   3.750   0.501  0.0019 -0.0058  0.0056
  229SOL     OW 3834   2.151   3.992   0.081  0.1883 -0.3485 -0.0109
  229SOL    HW1 3835   2.173   3.914   0.030 -0.1022  0.0301 -0.7222
  229SOL    HW2 3836   2.059   4.013   0.066  0.0792  0.2843  1.3817
  229SOL     MW 3837   2.142   3.985   0.073  0.0019 -0.0058  0.0056
  230SOL     OW 3838   2.214   0.019   3.032  0.0524 -0.0210 -0.2166
  230SOL    HW1 3839   2.239   0.104   2.994 -1.7494  1.0708  0.9193
  230SOL    HW2 3840   2.120   0.034   3.040  0.0206 -0.4542  0.2306
  230SOL     MW 3841   2.205   0.032   3.028  0.0019 -0.0058  0.0056
  231SOL     OW 3842   4.418   2.755   2.638  0.6961  0.1640 -0.3294
  231SOL    HW1 3843   4.337   2.767   2.588  0.8014  0.9571 -0.3200
  231SOL    HW2 3844   4.416   2.661   2.657  1.1491  0.3967  0.9842
  231SOL     MW 3845   4.407   2.744   2.634  0.0019 -0.0058  0.0056
  232SOL     OW 3846   2.703   2.257   0.213 -0.1054  0.2538 -0.2557
  232SOL    HW1 3847   2.786   2.211   0.223 -0.3301 -0.1217 -0.0877
  232SOL    HW2 3848   2.667   2.246   0.301  1.2097  2.2918  0.6192
  232SOL     MW 3849   2.709   2.250   0.226  0.0019 -0.0058  0.0056
  233SOL     OW 3850   0.920   4.687   2.885  0.1157  0.3257 -0.1262
  233SOL    HW1 3851   0.955   4.627   2.951  0.6622  0.2330 -0.4880
  233SOL    HW2 3852   0.994   4.745   2.866 -0.3920  1.5819  1.4679
  233SOL     MW 3853   0.935   4.687   2.891  0.0019 -0.0058  0.0056
  234SOL     OW 3854   1.950   4.646   2.507 -0.3930 -0.1832  0.0367
  234SOL    HW1 3855   1.866   4.676   2.471 -0.6853 -0.3375  0.5824
  234SOL    HW2 3856   1.948   4.681   2.596 -0.0304  1.8051 -0.6993
  234SOL     MW 3857   1.938   4.655   2.514  0.0019 -0.0058  0.0056
  235SOL     OW 3858   1.885   3.044   0.235  0.1276 -0.1877  0.1331
  235SOL    HW1 3859   1.952   2.977   0.222  0.2480 -0.3632  1.5103
  235SOL    HW2 3860   1.893   3.063   0.329 -0.5693  0.6067  0.0359
  235SOL     MW 3861   1.895   3.038   0.246  0.0019 -0.0058  0.0056
  236SOL     OW 3862   1.954   4.374   3.069  0.5196 -0.4705  0.3312
  236SOL    HW1 3863   1.944   4.469   3.056 -0.6404 -0.7001 -0.5941
  236SOL    HW2 3864   1.908   4.348   2.990  0.2261  0.8198  0.0478
  236SOL     MW 3865   1.947   4.383   3.057  0.0019 -0.0058  0.0056
  237SOL     OW 3866   3.530   4.852   0.086 -0.0180 -0.2351 -0.4338
  237SOL    HW1 3867   3.602   4.840   0.024 -0.8572 -1.4917 -1.1940
  237SOL    HW2 3868   3.458   4.801   0.051 -0.3569  0.0588 -0.1765
  237SOL     MW 3869   3.530   4.844   0.074  0.0019 -0.0058  0.0056
  238SOL     OW 3870   4.138   1.387   0.090 -0.2751 -0.3977 -0.0347
  238SOL    HW1 3871   4.078   1.326   0.133  0.0681 -1.5365 -1.1222
  238SOL    HW2 3872   4.098   1.474   0.097 -1.4670 -0.6584 -2.5124
  238SOL     MW 3873   4.125   1.391   0.097  0.0019 -0.0058  0.0056
  239SOL     OW 3874   4.912   0.861   0.076 -0.6273 -0.5454  0.4113
  239SOL    HW1 3875   4.977   0.918   0.117  1.5685 -2.7261  0.2224
  239SOL    HW2 3876   4.879   0.908   0.000 -0.5605 -0.8017  0.2209
  239SOL     MW 3877   4.916   0.875   0.072  0.0019 -0.0058  0.0056
  240SOL     OW 3878   2.987   1.142   0.001 -0.0085 -0.1373  0.3521
  240SOL    HW1 3879   3.014   1.212  -0.059 -1.7818 -0.2131 -0.6128
  240SOL    HW2 3880   3.067   1.097   0.029  1.0849 -0.0693 -2.4033
  240SOL     MW 3881   3.001   1.145  -0.003  0.0019 -0.0058  0.0056
  241SOL     OW 3882   2.361   1.496   2.562  0.1743  0.1388  0.2439
  241SOL    HW1 3883   2.398   1.426   2.616 -0.0372 -0.6487 -0.6105
  241SOL    HW2 3884   2.373   1.575   2.616 -0.7162  1.8914 -1.9542
  241SOL     MW 3885   2.368   1.498   2.577  0.0019 -0.0058  0.0056
  242SOL     OW 3886   3.917   3.491   0.075  0.4953  0.3686  0.6064
  242SOL    HW1 3887   3.857   3.558   0.108  0.9992 -0.9652  4.9027
  242SOL    HW2 3888   3.895   3.428   0.144  2.2804  0.1582  1.0328
  242SOL     MW 3889   3.906   3.492   0.089  0.0019 -0.0058  0.0056
  243SOL     OW 3890   4.671   0.156   0.094  0.2205 -0.1862 -0.4810
  243SOL    HW1 3891   4.727   0.138   0.019 -0.4278  0.6184 -1.1858
  243SOL    HW2 3892   4.596   0.205   0.059 -0.0357 -0.5955 -0.5138
  243SOL     MW 3893   4.669   0.160   0.079  0.0019 -0.0058  0.0056
  244SOL     OW 3894   3.827   0.102   2.989  0.0861  0.3082  0.5445
  244SOL    HW1 3895   3.741   0.117   3.030 -0.6181 -0.2392 -0.6633
  244SOL    HW2 3896   3.890   0.153   3.041  1.9804 -0.0941 -1.2487
  244SOL     MW 3897   3.824   0.111   3.001  0.0019 -0.0058  0.0056
  245SOL     OW 3898   1.695   0.682   0.009  0.1093 -0.0796  0.1683
  245SOL    HW1 3899   1.700   0.713   0.099 -0.2234  0.4571  0.0034
  245SOL    HW2 3900   1.601   0.671  -0.004 -0.1062  1.5350  0.2394
  245SOL     MW 3901   1.683   0.684   0.019  0.0019 -0.0058  0.0056
  246SOL     OW 3902   2.287   4.980   0.229  0.4650 -0.1164  0.2944
  246SOL    HW1 3903   2.258   5.031   0.153 -0.0083  1.0542  1.2381
  246SOL    HW2 3904   2.315   5.048   0.289  3.0218  0.7073 -1.6100
  246SOL     MW 3905   2.287   4.995   0.227  0.0019 -0.0058  0.0056
  247SOL     OW 3906   4.635   0.213   2.569 -0.3312 -0.5173  0.4231
  247SOL    HW1 3907   4.722   0.173   2.573 -0.1208 -0.1269 -0.1564
  247SOL    HW2 3908   4.603   0.208   2.659 -0.4927 -0.2684  0.3787
  247SOL     MW 3909   4.642   0.207   2.581  0.0019 -0.0058  0.0056
  248SOL     OW 3910   3.440   0.924   2.834 -0.5667  0.0335 -0.0258
  248SOL    HW1 3911   3.355   0.896   2.799 -0.4550 -0.5486  0.1592
  248SOL    HW2 3912   3.424   1.016   2.856 -0.8743  0.1131 -0.5724
  248SOL     MW 3913   3.426   0.933   2.832  0.0019 -0.0058  0.0056
  249SOL     OW 3914   3.064   4.687   0.026  0.2805 -0.0341 -0.1492
  249SOL    HW1 3915   3.037   4.614   0.083 -0.3603 -0.8041 -1.3963
  249SOL    HW2 3916   3.052   4.650  -0.062  2.0404 -0.3982 -0.2726
  249SOL     MW 3917   3.059   4.672   0.022  0.0019 -0.0058  0.0056
  250SOL     OW 3918   3.806   0.552   2.426  0.1161  0.1110  0.0747
  250SOL    HW1 3919   3.801   0.522   2.335  1.9551  2.4957 -0.9555
  250SOL    HW2 3920   3.783   0.645   2.420  0.1541  0.1286  0.2018
  250SOL     MW 3921   3.803   0.561   2.413  0.0019 -0.0058  0.0056
  251SOL     OW 3922   3.122   1.302   2.909  0.1444  0.1148  0.6801
  251SOL    HW1 3923   3.131   1.394   2.934 -1.2210  0.9097 -1.4206
  251SOL    HW2 3924   3.082   1.309   2.822  0.2122 -1.2995  0.5077
  251SOL     MW 3925   3.118   1.315   2.901  0.0019 -0.0058  0.0056
  252SOL     OW 3926   1.911   0.234   2.865  0.1151 -0.3528  0.0063
  252SOL    HW1 3927   1.973   0.264   2.799  0.3052  1.1432  0.8289
  252SOL    HW2 3928   1.888   0.317   2.906 -0.2172 -0.5704  0.2697
  252SOL     MW 3929   1.916   0.249   2.862  0.0019 -0.0058  0.0056
  253SOL     OW 3930   3.436   1.463   2.902 -0.0757  0.0903 -0.2608
  253SOL    HW1 3931   3.413   1.524   2.832 -1.1440  0.2519  0.2135
  253SOL    HW2 3932   3.408   1.511   2.980 -0.0831  1.5410 -1.1320
  253SOL     MW 3933   3.429   1.477   2.903  0.0019 -0.0058  0.0056
  254SOL     OW 3934   3.481   0.664   0.018  0.1508 -0.1749 -0.2269
  254SOL    HW1 3935   3.483   0.641  -0.075  0.6671  0.5700 -0.4134
  254SOL    HW2 3936   3.387   0.668   0.037  0.3676 -0.3171  0.9817
  254SOL     MW 3937   3.469   0.662   0.008  0.0019 -0.0058  0.0056
  255SOL     OW 3938   4.338   4.538   2.753 -0.0202  0.0339  0.2868
  255SOL    HW1 3939   4.432   4.540   2.735 -0.2637  1.0166 -1.1273
  255SOL    HW2 3940   4.317   4.631   2.761  0.5012  0.2022 -0.1753
  255SOL     MW 3941   4.348   4.551   2.752  0.0019 -0.0058  0.0056
  256SOL     OW 3942   2.907   0.183   0.413 -0.0378 -0.0049 -0.1926
  256SOL    HW1 3943   2.985   0.234   0.434 -0.5882  0.8419 -0.1451
  256SOL    HW2 3944   2.920   0.102   0.462 -0.5354  0.5509  0.8961
  256SOL     MW 3945   2.919   0.179   0.422  0.0019 -0.0058  0.0056
  257SOL     OW 3946   1.910   0.613   2.744  0.5555 -0.1042 -0.1117
  257SOL    HW1 3947   1.877   0.699   2.770  1.4980  0.5440 -0.9909
  257SOL    HW2 3948   1.879   0.554   2.813 -0.3545  0.4644 -0.0217
  257SOL     MW 3949   1.902   0.616   2.757  0.0019 -0.0058  0.0056
  258SOL     OW 3950   2.995   2.094   3.035 -0.0830  0.3418 -0.3678
  258SOL    HW1 3951   3.089   2.074   3.036 -0.1433 -0.0645 -1.4917
  258SOL    HW2 3952   2.997   2.188   3.017  0.6753  0.3711 -0.1657
  258SOL     MW 3953   3.008   2.104   3.032  0.0019 -0.0058  0.0056
  259SOL     OW 3954   3.600   5.026   2.587  0.0160  0.1649 -0.1276
  259SOL    HW1 3955   3.637   5.103   2.631  0.5558 -1.0912  1.7627
  259SOL    HW2 3956   3.664   4.997   2.522 -0.0543 -2.9936  1.0125
  259SOL     MW 3957   3.614   5.032   2.584  0.0019 -0.0058  0.0056
  260SOL     OW 3958   2.681   4.720   0.343  0.5539  0.4555 -0.0910
  260SOL    HW1 3959   2.761   4.765   0.370  0.7423  0.4104 -0.5634
  260SOL    HW2 3960   2.680   4.722   0.248  0.4817 -1.3139 -0.1701
  260SOL     MW 3961   2.691   4.726   0.334  0.0019 -0.0058  0.0056
  261SOL     OW 3962   2.411   2.954   0.479  0.4857  0.2076 -0.1969
  261SOL    HW1 3963   2.489   2.925   0.431  0.0645  0.0601 -0.8149
  261SOL    HW2 3964   2.437   3.043   0.502 -0.6381  0.5917 -0.3528
  261SOL     MW 3965   2.425   2.962   0.475  0.0019 -0.0058  0.0056
  262SOL     OW 3966   0.678   0.105   2.613  0.3283  0.1091 -0.0359
  262SOL    HW1 3967   0.678   0.090   2.518  0.0027  0.3762 -0.0807
  262SOL    HW2 3968   0.756   0.156   2.636 -0.9627  1.9332  0.5784
  262SOL     MW 3969   0.688   0.110   2.603  0.0019 -0.0058  0.0056
  263SOL     OW 3970   2.222   3.759   3.026 -0.0088  0.1926  0.1501
  263SOL    HW1 3971   2.258   3.740   2.939 -1.7452  0.8270 -0.7710
  263SOL    HW2 3972   2.224   3.675   3.072  1.0081 -0.3576 -0.8437
  263SOL     MW 3973   2.227   3.746   3.020  0.0019 -0.0058  0.0056
  264SOL     OW 3974   3.078   4.629   0.469  0.2051 -0.3091  0.1413
  264SOL    HW1 3975   3.069   4.589   0.382  3.0356  0.0115 -0.3916
  264SOL    HW2 3976   3.017   4.702   0.457 -0.6861 -0.9342  0.8298
  264SOL     MW 3977   3.069   4.634   0.456  0.0019 -0.0058  0.0056
  265SOL     OW 3978   1.682   4.907   2.829 -0.2840  0.3823 -0.0790
  265SOL    HW1 3979   1.707   4.981   2.773 -1.6073  0.5607 -0.4535
  265SOL    HW2 3980   1.697   4.945   2.916 -0.4746  0.2666  0.0043
  265SOL     MW 3981   1.688   4.922   2.833  0.0019 -0.0058  0.0056
  266SOL     OW 3982   4.618   1.892   0.040  0.1465  0.3028  0.2055
  266SOL    HW1 3983   4.611   1.980   0.077  0.0077  0.8024 -0.9522
  266SOL    HW2 3984   4.529   1.858   0.053 -0.6327  2.4101  0.6693
  266SOL     MW 3985   4.605   1.899   0.047  0.0019 -0.0058  0.0056
  267SOL     OW 3986   4.324   2.827   0.307 -0.9067  0.5898 -0.0367
  267SOL    HW1 3987   4.302   2.734   0.300  1.7894 -0.1428 -0.0571
  267SOL    HW2 3988   4.288   2.867   0.228 -0.5261  0.2475 -0.3918
  267SOL     MW 3989   4.317   2.820   0.296  0.0019 -0.0058  0.0056
  268SOL     OW 3990   3.853   0.558   0.112  0.4599 -0.2896  0.5071
  268SOL    HW1 3991   3.805   0.631   0.150  1.3663  0.7774 -0.3455
  268SOL    HW2 3992   3.938   0.599   0.096 -0.3681  0.3516 -3.0313
  268SOL     MW 3993   3.858   0.573   0.115  0.0019 -0.0058  0.0056
  269SOL     OW 3994   3.712   0.149   2.730 -0.2976 -0.0867 -0.6135
  269SOL    HW1 3995   3.685   0.239   2.713 -0.2271  0.0052 -0.2509
  269SOL    HW2 3996   3.755   0.153   2.815  0.4467 -1.9937 -0.8530
  269SOL     MW 3997   3.714   0.161   2.739  0.0019 -0.0058  0.0056
  270SOL     OW 3998   2.310   2.770   0.099 -0.1632  0.1663  0.3492
  270SOL    HW1 3999   2.228   2.801   0.137  0.1331 -1.4365  2.4984
  270SOL    HW2 4000   2.284   2.684   0.068 -1.5969  0.3674  0.9105
  270SOL     MW 4001   2.295   2.763   0.100  0.0019 -0.0058  0.0056
  271SOL     OW 4002   3.948   4.961   2.903  0.4637  0.0454  0.0450
  271SOL    HW1 4003   3.952   4.974   2.808 -1.9277  2.2169  0.1253
  271SOL    HW2 4004   3.906   5.042   2.935  0.6104 -0.2015  0.9046
  271SOL     MW 4005   3.943   4.974   2.895  0.0019 -0.0058  0.0056
  272SOL     OW 4006   3.015   2.355   3.014 -0.2861 -0.4670 -0.6416
  272SOL    HW1 4007   3.079   2.372   3.083 -0.7950  0.3236 -0.3499
  272SOL    HW2 4008   2.939   2.406   3.043  0.2449 -0.0167 -0.0151
  272SOL     MW 4009   3.014   2.364   3.027  0.0019 -0.0058  0.0056
  273SOL     OW 4010   3.849   3.598   0.436  0.3700  0.3045 -0.1442
  273SOL    HW1 4011   3.904   3.661   0.481 -0.8724  1.6543 -0.4482
  273SOL    HW2 4012   3.873   3.513   0.473  1.1873  0.7654  0.4308
  273SOL     MW 4013   3.860   3.595   0.447  0.0019 -0.0058  0.0056
  274SOL     OW 4014   1.013   2.832   0.138  0.1569 -0.2812 -0.1856
  274SOL    HW1 4015   0.974   2.808   0.055 -2.4597  0.4055  0.7541
  274SOL    HW2 4016   0.994   2.759   0.197  1.9609  0.1081  0.9869
  274SOL     MW 4017   1.006   2.819   0.135  0.0019 -0.0058  0.0056
  275SOL     OW 4018   2.507   2.832   3.002  0.4125 -0.2626  0.2276
  275SOL    HW1 4019   2.430   2.831   3.058  0.5120  1.1465  0.4216
  275SOL    HW2 4020   2.480   2.777   2.929 -1.7241 -0.8367  1.3662
  275SOL     MW 4021   2.494   2.825   3.000  0.0019 -0.0058  0.0056
  276SOL     OW 4022   1.933   1.936   2.664 -0.0173 -0.3906  0.1693
  276SOL    HW1 4023   1.885   1.918   2.744  0.1801 -0.4226  0.2812
  276SOL    HW2 4024   1.907   2.027   2.646 -0.5034 -0.5182  0.2127
  276SOL     MW 4025   1.923   1.946   2.672  0.0019 -0.0058  0.0056
  277SOL     OW 4026   2.424   2.642   2.827 -0.1321  0.2353 -0.3168
  277SOL    HW1 4027   2.452   2.578   2.892  0.2008 -0.1898 -0.8706
  277SOL    HW2 4028   2.493   2.637   2.760 -0.7865 -1.2586 -0.9299
  277SOL     MW 4029   2.437   2.633   2.826  0.0019 -0.0058  0.0056
  278SOL     OW 4030   2.470   3.388   0.337  0.1842 -0.1102  0.4119
  278SOL    HW1 4031   2.380   3.419   0.327  0.0151 -1.0131 -1.3141
  278SOL    HW2 4032   2.522   3.466   0.317 -1.7094  1.0361 -0.3693
  278SOL     MW 4033   2.465   3.403   0.333  0.0019 -0.0058  0.0056
  279SOL     OW 4034   2.228   3.514   0.111  0.4867  0.3667 -0.0392
  279SOL    HW1 4035   2.190   3.428   0.094 -0.3460  0.6108  0.5478
  279SOL    HW2 4036   2.219   3.517   0.206  0.8258  1.0018 -0.0172
  279SOL     MW 4037   2.222   3.503   0.121  0.0019 -0.0058  0.0056
  280SOL     OW 4038   4.606   2.146   0.132  0.3505  0.0657 -0.2253
  280SOL    HW1 4039   4.694   2.166   0.164  0.0133  0.1866  0.6627
  280SOL    HW2 4040   4.554   2.137   0.212  0.7827 -1.7703 -0.0998
  280SOL     MW 4041   4.611   2.147   0.147  0.0019 -0.0058  0.0056
  281SOL     OW 4042   1.430   3.328   0.258  0.2013 -0.2251  0.1172
  281SOL    HW1 4043   1.403   3.410   0.300  1.3587 -0.4270  1.3428
  281SOL    HW2 4044   1.522   3.322   0.283  0.6057  0.3155 -1.1506
  281SOL     MW 4045   1.438   3.338   0.267  0.0019 -0.0058  0.0056
  282SOL     OW 4046   3.400   2.574   0.266 -0.3206 -0.5204  0.0721
  282SOL    HW1 4047   3.449   2.511   0.319 -1.1894 -1.0325  0.2820
  282SOL    HW2 4048   3.354   2.627   0.332 -0.3941 -0.9183  0.3462
  282SOL     MW 4049   3.400   2.572   0.282  0.0019 -0.0058  0.0056
  283SOL     OW 4050   2.107   0.838   2.910  0.4597  0.1973  0.2884
  283SOL    HW1 4051   2.134   0.928   2.928 -0.4018  0.3219  1.0170
  283SOL    HW2 4052   2.145   0.818   2.824  1.1597  1.1606  0.3597
  283SOL     MW 4053   2.116   0.847   2.901  0.0019 -0.0058  0.0056
  284SOL     OW 4054   3.846   2.947   3.009  0.0702 -1.0669 -0.1647
  284SOL    HW1 4055   3.899   2.998   2.948 -1.3556 -0.8373 -1.2606
  284SOL    HW2 4056   3.907   2.883   3.046  0.8790 -0.8220 -1.0094
  284SOL     MW 4057   3.861   2.945   3.005  0.0019 -0.0058  0.0056
  285SOL     OW 4058   1.102   2.059   0.152 -0.4878 -0.4693  0.2551
  285SOL    HW1 4059   1.148   2.141   0.167 -0.0770 -0.2635 -1.8440
  285SOL    HW2 4060   1.147   2.006   0.218  0.1842 -1.2654 -0.8226
  285SOL     MW 4061   1.114   2.063   0.163  0.0019 -0.0058  0.0056
  286SOL     OW 4062   3.727   2.432   0.220  0.2297 -0.2866  0.4225
  286SOL    HW1 4063   3.678   2.414   0.301 -2.0900 -0.8168 -1.0050
  286SOL    HW2 4064   3.818   2.408   0.238  0.5533 -0.6067 -1.4762
  286SOL     MW 4065   3.732   2.426   0.233  0.0019 -0.0058  0.0056
  287SOL     OW 4066   2.510   2.417   2.982  0.1364 -0.2720  0.2295
  287SOL    HW1 4067   2.500   2.343   3.041 -0.7696  0.5193  1.1072
  287SOL    HW2 4068   2.594   2.452   3.012  0.0752 -0.1876  0.3004
  287SOL     MW 4069   2.520   2.412   2.993  0.0019 -0.0058  0.0056
  288SOL     OW 4070   2.895   2.894   0.025 -0.3690  0.2742  0.3736
  288SOL    HW1 4071   2.856   2.980   0.012 -0.5168  0.2081  0.3751
  288SOL    HW2 4072   2.956   2.914   0.096  1.5155 -0.9375 -0.8152
  288SOL     MW 4073   2.898   2.908   0.033  0.0019 -0.0058  0.0056
  289SOL     OW 4074   3.181   2.375   0.145 -0.0431 -0.2430 -0.1070
  289SOL    HW1 4075   3.249   2.308   0.143 -0.4295 -0.6280 -0.6522
  289SOL    HW2 4076   3.229   2.449   0.181 -1.4244  0.6427  0.0066
  289SOL     MW 4077   3.196   2.376   0.150  0.0019 -0.0058  0.0056
  290SOL     OW 4078   4.266   3.378   2.675 -0.0307 -0.5507  0.3200
  290SOL    HW1 4079   4.353   3.357   2.640 -0.7267 -0.2738 -1.7046
  290SOL    HW2 4080   4.284   3.406   2.765 -0.7442 -0.4785  0.4488
  290SOL     MW 4081   4.280   3.379   2.682  0.0019 -0.0058  0.0056
  291SOL     OW 4082   4.598   1.502   0.145  0.2372  0.0793 -0.2033
  291SOL    HW1 4083   4.645   1.457   0.075  0.5469 -1.0279  0.6841
  291SOL    HW2 4084   4.533   1.438   0.175  1.4155 -0.7887  0.6026
  291SOL     MW 4085   4.595   1.487   0.140  0.0019 -0.0058  0.0056
  292SOL     OW 4086   4.051   0.923   2.901  0.2252 -0.7752  0.2098
  292SOL    HW1 4087   4.108   0.990   2.862 -0.2329  0.1798  1.1066
  292SOL    HW2 4088   4.038   0.860   2.831  0.7698 -1.1651  0.4494
  292SOL     MW 4089   4.057   0.924   2.887  0.0019 -0.0058  0.0056
  293SOL     OW 4090   4.352   2.510   2.931 -0.2306  0.1717 -0.8035
  293SOL    HW1 4091   4.398   2.586   2.966  0.6199 -0.8485  0.4366
  293SOL    HW2 4092   4.411   2.437   2.953 -1.6020 -0.4455  1.1637
  293SOL     MW 4093   4.366   2.510   2.939  0.0019 -0.0058  0.0056
  294SOL     OW 4094   3.251   2.754   0.406 -0.3821  0.2822  0.0750
  294SOL    HW1 4095   3.200   2.698   0.465 -1.0748  1.9134  1.1107
  294SOL    HW2 4096   3.184   2.791   0.348 -0.7173 -0.2097  0.1432
  294SOL     MW 4097   3.235   2.752   0.406  0.0019 -0.0058  0.0056
  295SOL     OW 4098   4.228   2.289   0.313 -0.4325 -0.1704 -0.1693
  295SOL    HW1 4099   4.297   2.224   0.303 -2.2789 -2.1526 -0.7662
  295SOL    HW2 4100   4.219   2.290   0.408  2.1526  0.7836  0.1486
  295SOL     MW 4101   4.236   2.281   0.324  0.0019 -0.0058  0.0056
  296SOL     OW 4102   4.214   0.068   2.550 -0.0281 -0.3296 -0.1429
  296SOL    HW1 4103   4.121   0.051   2.563 -0.0003 -1.7633 -1.5802
  296SOL    HW2 4104   4.255   0.059   2.635  1.7705 -0.5810 -0.9919
  296SOL     MW 4105   4.207   0.065   2.563  0.0019 -0.0058  0.0056
  297SOL     OW 4106   0.092   2.411   0.131  0.1735  0.4847 -0.0386
  297SOL    HW1 4107   0.135   2.412   0.046  1.1903 -0.0517  0.4450
  297SOL    HW2 4108   0.001   2.433   0.111  0.2026  0.8666  0.2269
  297SOL     MW 4109   0.086   2.414   0.117  0.0019 -0.0058  0.0056
  298SOL     OW 4110   2.755   1.935   2.959  0.1406 -0.4840  0.1332
  298SOL    HW1 4111   2.839   1.971   2.987  0.9011 -1.7369 -0.4643
  298SOL    HW2 4112   2.752   1.940   2.863 -0.6437 -0.9688  0.1186
  298SOL     MW 4113   2.766   1.940   2.950  0.0019 -0.0058  0.0056
  299SOL     OW 4114   2.955   1.279   2.690 -0.2588 -0.1370 -0.4355
  299SOL    HW1 4115   2.903   1.202   2.713 -1.2777  0.7725  0.4677
  299SOL    HW2 4116   2.898   1.336   2.638 -1.2087 -0.1998  0.5037
  299SOL     MW 4117   2.940   1.276   2.686  0.0019 -0.0058  0.0056
  300SOL     OW 4118   3.248   3.110   0.297 -0.6661 -0.3080 -0.0107
  300SOL    HW1 4119   3.242   3.201   0.325 -0.2038 -0.6624  1.3486
  300SOL    HW2 4120   3.254   3.064   0.381  0.2770 -1.7347 -0.8127
  300SOL     MW 4121   3.248   3.116   0.312  0.0019 -0.0058  0.0056
  301SOL     OW 4122   3.042   2.902   0.260  0.3464  0.7758 -0.0761
  301SOL    HW1 4123   2.965   2.942   0.300 -1.1123 -2.6907  0.9709
  301SOL    HW2 4124   3.107   2.972   0.253  0.1852  1.0280  0.8606
  301SOL     MW 4125   3.041   2.916   0.264  0.0019 -0.0058  0.0056
  302SOL     OW 4126   4.678   2.829   0.101  0.3819  0.5164  0.0389
  302SOL    HW1 4127   4.764   2.845   0.062  0.4903 -0.6133 -0.2355
  302SOL    HW2 4128   4.661   2.885   0.176 -1.3216  0.1553 -0.0325
  302SOL     MW 4129   4.687   2.838   0.106  0.0019 -0.0058  0.0056
  303SOL     OW 4130   2.375   0.025   0.438  0.2680  0.2757 -0.2074
  303SOL    HW1 4131   2.463   0.063   0.447 -0.2708  1.4251  0.4264
  303SOL    HW2 4132   2.380  -0.041   0.507  0.0914  0.5962  0.1176
  303SOL     MW 4133   2.388   0.021   0.449  0.0019 -0.0058  0.0056
  304SOL     OW 4134   2.374   4.195   0.097  0.4694 -0.1118 -0.0567
  304SOL    HW1 4135   2.374   4.180   0.003 -0.6208 -0.2141 -0.0531
  304SOL    HW2 4136   2.314   4.127   0.129 -0.5129  1.0803  0.7090
  304SOL     MW 4137   2.366   4.184   0.089  0.0019 -0.0058  0.0056
  305SOL     OW 4138   4.197   0.584   2.424  0.2187  0.1071  0.1646
  305SOL    HW1 4139   4.256   0.563   2.351 -0.4684 -0.4341 -0.2479
  305SOL    HW2 4140   4.254   0.560   2.497  1.0404 -1.7248 -0.9735
  305SOL     MW 4141   4.212   0.578   2.424  0.0019 -0.0058  0.0056
  306SOL     OW 4142   1.876   4.061   0.034 -0.1872  0.0767 -0.0985
  306SOL    HW1 4143   1.846   4.043  -0.055  0.2629  0.1513 -0.2698
  306SOL    HW2 4144   1.889   4.156   0.034 -1.9584  0.3493 -0.6942
  306SOL     MW 4145   1.874   4.071   0.022  0.0019 -0.0058  0.0056
  307SOL     OW 4146   0.244   4.762   3.046  0.1440 -0.0677  0.0369
  307SOL    HW1 4147   0.216   4.754   3.138  1.4775  2.0698  0.7085
  307SOL    HW2 4148   0.339   4.750   3.051  0.3695  0.9966 -1.3717
  307SOL     MW 4149   0.253   4.760   3.059  0.0019 -0.0058  0.0056
  308SOL     OW 4150   1.799   3.301   3.007  0.1684  0.0077  0.0494
  308SOL    HW1 4151   1.738   3.237   3.043 -1.2616  1.3772  0.1685
  308SOL    HW2 4152   1.746   3.380   3.006 -0.7899 -0.6022  0.5945
  308SOL     MW 4153   1.784   3.303   3.012  0.0019 -0.0058  0.0056
  309SOL     OW 4154   4.087   0.477   2.754  0.3958 -0.2465 -0.5770
  309SOL    HW1 4155   4.180   0.484   2.731  0.6733  1.1134  0.7590
  309SOL    HW2 4156   4.053   0.439   2.673  0.5181 -1.2143 -0.1961
  309SOL     MW 4157   4.095   0.473   2.741  0.0019 -0.0058  0.0056
  310SOL     OW 4158   3.324   4.715   3.057  0.3705 -0.2234  0.5670
  310SOL    HW1 4159   3.235   4.703   3.092 -0.6098  0.3746 -1.5550
  310SOL    HW2 4160   3.309   4.716   2.963 -1.7889 -0.4265  0.8560
  310SOL     MW 4161   3.310   4.714   3.049  0.0019 -0.0058  0.0056
  311SOL     OW 4162   3.941   0.110   2.561 -0.6426 -0.2109 -0.3751
  311SOL    HW1 4163   3.978   0.196   2.545 -1.4421  0.5897  1.6465
  311SOL    HW2 4164   3.877   0.128   2.631 -0.9018  0.7096 -0.8422
  311SOL     MW 4165   3.937   0.124   2.568  0.0019 -0.0058  0.0056
  312SOL     OW 4166   2.838   1.243   0.210  0.2180  0.1358 -0.0980
  312SOL    HW1 4167   2.883   1.309   0.263  0.2777  0.7343 -0.8693
  312SOL    HW2 4168   2.891   1.222   0.133 -0.8926 -1.5408 -0.4531
  312SOL     MW 4169   2.851   1.249   0.206  0.0019 -0.0058  0.0056
  313SOL     OW 4170   2.413   4.709   2.935  0.0558  0.0111 -0.0600
  313SOL    HW1 4171   2.451   4.796   2.949  0.1905  0.3886 -2.4196
  313SOL    HW2 4172   2.392   4.682   3.025  0.5748 -0.5418 -0.0967
  313SOL     MW 4173   2.415   4.717   2.949  0.0019 -0.0058  0.0056
  314SOL     OW 4174   2.207   3.496   0.390  0.3047 -0.3526  0.0380
  314SOL    HW1 4175   2.220   3.571   0.448 -2.2383  0.7867 -0.7052
  314SOL    HW2 4176   2.117   3.473   0.410  0.6493 -0.9447  0.9418
  314SOL     MW 4177   2.197   3.503   0.400  0.0019 -0.0058  0.0056
  315SOL     OW 4178   2.980   4.923   0.169 -0.1965 -0.1010 -0.1779
  315SOL    HW1 4179   3.055   4.977   0.145 -0.9951  2.7068  2.9793
  315SOL    HW2 4180   2.998   4.842   0.120  0.3140  0.5484 -1.0911
  315SOL     MW 4181   2.992   4.919   0.159  0.0019 -0.0058  0.0056
  316SOL     OW 4182   2.108   0.309   2.684  0.1458  0.1804  0.0205
  316SOL    HW1 4183   2.097   0.263   2.601  1.4401  0.0506 -0.0897
  316SOL    HW2 4184   2.130   0.399   2.661  4.1436 -0.2120  1.5074
  316SOL     MW 4185   2.109   0.314   2.670  0.0019 -0.0058  0.0056
  317SOL     OW 4186   1.721   4.775   2.466  0.5638  0.0149  0.2850
  317SOL    HW1 4187   1.640   4.775   2.518  0.6827 -0.3206  0.4721
  317SOL    HW2 4188   1.761   4.860   2.485 -0.0510  0.0822  1.3443
  317SOL     MW 4189   1.715   4.786   2.475  0.0019 -0.0058  0.0056
  318SOL     OW 4190   2.895   0.249   0.134  0.3821  0.2002 -0.0968
  318SOL    HW1 4191   2.902   0.238   0.229  0.3811 -0.8433 -0.2035
  318SOL    HW2 4192   2.864   0.162   0.107 -0.7766  0.6406 -0.2359
  318SOL     MW 4193   2.892   0.236   0.143  0.0019 -0.0058  0.0056
  319SOL     OW 4194   2.095   2.867   0.251 -0.6173  0.4810 -0.2282
  319SOL    HW1 4195   2.142   2.868   0.334  0.3170  1.2640 -0.7377
  319SOL    HW2 4196   2.075   2.773   0.250  0.3105  0.1919  1.9672
  319SOL     MW 4197   2.099   2.855   0.261  0.0019 -0.0058  0.0056
  320SOL     OW 4198   2.909   4.836   0.413  0.2037  0.1926 -0.4436
  320SOL    HW1 4199   2.929   4.888   0.335 -1.9175  1.3364 -0.3255
  320SOL    HW2 4200   2.908   4.905   0.479  2.4434 -0.8235  0.7278
  320SOL     MW 4201   2.911   4.852   0.411  0.0019 -0.0058  0.0056
  321SOL     OW 4202   3.995   0.730   2.717  0.3157 -0.1056  0.1932
  321SOL    HW1 4203   4.029   0.641   2.722  2.4455  0.7045  1.7315
  321SOL    HW2 4204   3.987   0.747   2.623  0.4831  1.4581  0.4321
  321SOL     MW 4205   3.999   0.721   2.705  0.0019 -0.0058  0.0056
  322SOL     OW 4206   3.995   2.359   0.177  0.0753 -0.0900 -0.1355
  322SOL    HW1 4207   4.059   2.318   0.235 -0.1253 -0.1760  0.0265
  322SOL    HW2 4208   4.051   2.415   0.124  1.2407 -1.9950 -1.0267
  322SOL     MW 4209   4.011   2.361   0.178  0.0019 -0.0058  0.0056
  323SOL     OW 4210   3.023   4.243   0.415 -0.2444  0.2898  0.2067
  323SOL    HW1 4211   2.987   4.190   0.344 -0.6233  1.7453 -0.7115
  323SOL    HW2 4212   3.104   4.280   0.379  0.4773  0.1154  1.5601
  323SOL     MW 4213   3.029   4.241   0.401  0.0019 -0.0058  0.0056
  324SOL     OW 4214   3.234   4.591   0.693 -0.1075  0.3343  0.3227
  324SOL    HW1 4215   3.179   4.614   0.618  1.7762 -0.3162 -1.3701
  324SOL    HW2 4216   3.179   4.541   0.753 -0.0768 -0.3278 -0.1943
  324SOL     MW 4217   3.220   4.587   0.691  0.0019 -0.0058  0.0056
  325SOL     OW 4218   2.191   3.970   0.342 -0.0164 -0.0616 -0.4445
  325SOL    HW1 4219   2.109   3.999   0.382  0.3713 -1.1753  1.2874
  325SOL    HW2 4220   2.175   3.982   0.248 -0.3703 -0.8738 -0.4990
  325SOL     MW 4221   2.178   3.975   0.335  0.0019 -0.0058  0.0056
  326SOL     OW 4222   2.652   1.029   0.158  0.1587 -0.6346  0.2949
  326SOL    HW1 4223   2.691   1.111   0.188  0.1993 -0.5501  0.0208
  326SOL    HW2 4224   2.673   0.966   0.227  0.5472  0.1663  0.9321
  326SOL     MW 4225   2.660   1.031   0.171  0.0019 -0.0058  0.0056
  327SOL     OW 4226   3.768   0.896   2.710  0.1152 -0.0552 -0.2809
  327SOL    HW1 4227   3.738   0.906   2.801  0.5158  0.4750 -0.2066
  327SOL    HW2 4228   3.849   0.846   2.724  0.1107  0.3930  1.7305
  327SOL     MW 4229   3.775   0.891   2.724  0.0019 -0.0058  0.0056
  328SOL     OW 4230   4.160   2.526   0.037 -0.0768  0.2511  0.5136
  328SOL    HW1 4231   4.214   2.528  -0.042  1.2277 -0.4420  1.3561
  328SOL    HW2 4232   4.113   2.609   0.033  1.7269  1.3153 -0.1535
  328SOL     MW 4233   4.161   2.537   0.026  0.0019 -0.0058  0.0056
  329SOL     OW 4234   2.395   4.758   0.365 -0.5385 -0.1403  0.1399
  329SOL    HW1 4235   2.490   4.752   0.359 -0.6031 -0.4029 -0.7695
  329SOL    HW2 4236   2.376   4.840   0.320 -0.1845  0.4419  1.0307
  329SOL     MW 4237   2.405   4.768   0.358  0.0019 -0.0058  0.0056
  330SOL     OW 4238   3.279   4.854   0.704  0.4891 -0.1456 -0.0914
  330SOL    HW1 4239   3.269   4.759   0.707  0.5685 -0.1902 -0.8973
  330SOL    HW2 4240   3.329   4.879   0.782 -0.4621 -1.7702  1.0794
  330SOL     MW 4241   3.284   4.845   0.714  0.0019 -0.0058  0.0056
  331SOL     OW 4242   2.195   4.384   0.160  0.2167  0.1209  0.0146
  331SOL    HW1 4243   2.136   4.378   0.085 -0.0228 -0.0912  0.2184
  331SOL    HW2 4244   2.270   4.328   0.138 -0.2452 -0.5410  0.0966
  331SOL     MW 4245   2.197   4.376   0.147  0.0019 -0.0058  0.0056
  332SOL     OW 4246   1.058   4.330   2.807 -0.1562 -0.4671  0.1153
  332SOL    HW1 4247   1.015   4.396   2.753  1.1151  0.0970 -0.2328
  332SOL    HW2 4248   1.064   4.255   2.748 -2.2094 -1.0707  0.5816
  332SOL     MW 4249   1.053   4.329   2.792  0.0019 -0.0058  0.0056
  333SOL     OW 4250   4.301   3.123   2.920  0.1447 -0.0336  0.5152
  333SOL    HW1 4251   4.208   3.124   2.897  0.5587  1.8858 -1.2721
  333SOL    HW2 4252   4.328   3.215   2.919 -0.2940  0.0936 -0.5868
  333SOL     MW 4253   4.292   3.135   2.917  0.0019 -0.0058  0.0056
  334SOL     OW 4254   4.207   5.013   3.019  0.1364  0.0977 -0.0062
  334SOL    HW1 4255   4.119   5.008   2.982 -0.4586  1.8170  1.1028
  334SOL    HW2 4256   4.204   5.075   3.092  0.9072 -1.8789  1.8044
  334SOL     MW 4257   4.195   5.021   3.023  0.0019 -0.0058  0.0056
  335SOL     OW 4258   4.303   0.076   2.822 -0.3761  0.2402 -0.5502
  335SOL    HW1 4259   4.247   0.148   2.849  1.2459  1.4853 -0.3152
  335SOL    HW2 4260   4.296   0.009   2.890 -0.1269  0.3724 -0.3961
  335SOL     MW 4261   4.295   0.076   2.834  0.0019 -0.0058  0.0056
  336SOL     OW 4262   3.637   4.767   2.694  0.3891  0.1613  0.4278
  336SOL    HW1 4263   3.655   4.761   2.787  0.5111  1.0749  0.4773
  336SOL    HW2 4264   3.601   4.855   2.680  0.3837  0.2218  0.8086
  336SOL     MW 4265   3.634   4.778   2.704  0.0019 -0.0058  0.0056
  337SOL     OW 4266   2.661   2.882   0.330 -0.2055 -0.1067 -0.2719
  337SOL    HW1 4267   2.646   2.971   0.299 -1.7342 -0.3770 -0.3582
  337SOL    HW2 4268   2.661   2.825   0.254  0.3423 -2.7284  1.5513
  337SOL     MW 4269   2.659   2.887   0.316  0.0019 -0.0058  0.0056
  338SOL     OW 4270   5.088   0.998   0.236 -0.0636 -1.0603  0.2717
  338SOL    HW1 4271   5.148   1.059   0.279  0.7316 -1.0232 -0.8589
  338SOL    HW2 4272   5.029   0.977   0.309 -1.0672  0.1082 -0.1555
  338SOL     MW 4273   5.088   1.003   0.252  0.0019 -0.0058  0.0056
  339SOL     OW 4274   4.964   4.764   0.123 -0.1603 -0.3046  0.5350
  339SOL    HW1 4275   5.059   4.760   0.139  0.0365  0.8147 -0.2347
  339SOL    HW2 4276   4.932   4.824   0.189 -0.6361  2.0520 -1.6778
  339SOL     MW 4277   4.972   4.771   0.134  0.0019 -0.0058  0.0056
  340SOL     OW 4278   4.339   0.471   2.662 -0.2537  0.2000 -0.2500
  340SOL    HW1 4279   4.430   0.496   2.678 -0.4822  0.4209  0.7432
  340SOL    HW2 4280   4.348   0.389   2.612 -1.2098 -0.2829  0.3489
  340SOL     MW 4281   4.353   0.463   2.657  0.0019 -0.0058  0.0056
  341SOL     OW 4282   3.079   0.599   2.942 -0.1450  0.0347 -0.0951
  341SOL    HW1 4283   3.062   0.505   2.938  2.2316 -0.4399 -0.2067
  341SOL    HW2 4284   2.999   0.639   2.909  0.6365  0.1365 -1.9454
  341SOL     MW 4285   3.066   0.592   2.937  0.0019 -0.0058  0.0056
  342SOL     OW 4286   1.905   4.130   2.657 -0.6143  0.4344  0.1734
  342SOL    HW1 4287   1.868   4.128   2.569 -0.0573 -0.3042 -0.0571
  342SOL    HW2 4288   1.996   4.155   2.641 -0.2463 -0.5461  0.6518
  342SOL     MW 4289   1.912   4.133   2.643  0.0019 -0.0058  0.0056
  343SOL     OW 4290   4.300   1.305   2.963 -0.0311  0.1442  0.2302
  343SOL    HW1 4291   4.357   1.380   2.951  0.0286 -0.2527 -2.9675
  343SOL    HW2 4292   4.232   1.332   3.025  0.8517 -0.1108  1.3460
  343SOL     MW 4293   4.298   1.318   2.969  0.0019 -0.0058  0.0056
  344SOL     OW 4294   4.389   0.280   2.463 -0.3433 -0.3213  0.2875
  344SOL    HW1 4295   4.336   0.204   2.484 -0.3416 -0.2677  0.4916
  344SOL    HW2 4296   4.479   0.256   2.487  0.4034  1.9060 -0.0117
  344SOL     MW 4297   4.394   0.267   2.469  0.0019 -0.0058  0.0056
  345SOL     OW 4298   0.870   4.172   2.450 -0.5197  0.4126  0.0465
  345SOL    HW1 4299   0.822   4.219   2.517 -1.2025 -0.2182  0.0104
  345SOL    HW2 4300   0.842   4.081   2.459  0.3620  0.1412  0.1325
  345SOL     MW 4301   0.860   4.166   2.460  0.0019 -0.0058  0.0056
  346SOL     OW 4302   3.865   3.309   0.273 -0.1258 -0.1782  0.3566
  346SOL    HW1 4303   3.780   3.342   0.302 -0.1014 -1.2010  1.7079
  346SOL    HW2 4304   3.842   3.219   0.249 -0.0632 -0.3968  1.0810
  346SOL     MW 4305   3.851   3.301   0.273  0.0019 -0.0058  0.0056
  347SOL     OW 4306   3.364   1.183   2.925 -0.1274 -0.2344 -0.1176
  347SOL    HW1 4307   3.278   1.216   2.897 -0.6354 -0.7858  0.7262
  347SOL    HW2 4308   3.406   1.268   2.936  0.0341 -0.2180 -0.8626
  347SOL     MW 4309   3.358   1.198   2.923  0.0019 -0.0058  0.0056
  348SOL     OW 4310   4.786   4.723   2.794  0.3672 -0.2810 -0.4552
  348SOL    HW1 4311   4.806   4.816   2.798 -0.1504 -0.1994  2.5636
  348SOL    HW2 4312   4.826   4.694   2.876  1.0386  0.6801 -0.4299
  348SOL     MW 4313   4.794   4.731   2.805  0.0019 -0.0058  0.0056
  349SOL     OW 4314   4.586   0.190   2.832 -0.0626  0.5452 -0.4759
  349SOL    HW1 4315   4.536   0.112   2.856  0.2533  0.4007 -0.2718
  349SOL    HW2 4316   4.676   0.164   2.855 -0.6658 -1.2613  0.0137
  349SOL     MW 4317   4.591   0.176   2.838  0.0019 -0.0058  0.0056
  350SOL     OW 4318   4.926   2.422   0.076  0.0692  0.2025 -0.1589
  350SOL    HW1 4319   4.914   2.428  -0.019 -1.5037 -1.3441 -0.1066
  350SOL    HW2 4320   4.854   2.477   0.107 -0.5027 -0.3146 -0.5520
  350SOL     MW 4321   4.915   2.430   0.067  0.0019 -0.0058  0.0056
  351SOL     OW 4322   4.839   4.952   0.359  0.1294 -0.2507  0.0540
  351SOL    HW1 4323   4.747   4.925   0.361  0.0538 -0.0020  2.0571
  351SOL    HW2 4324   4.842   5.043   0.331 -0.4532 -0.4684 -0.7432
  351SOL     MW 4325   4.828   4.960   0.356  0.0019 -0.0058  0.0056
  352SOL     OW 4326   0.094   4.768   0.472 -0.1185 -0.7947  0.3246
  352SOL    HW1 4327   0.015   4.811   0.503 -0.0354  0.3378 -0.9400
  352SOL    HW2 4328   0.127   4.728   0.552  0.2993 -0.1666  0.4691
  352SOL     MW 4329   0.088   4.768   0.487  0.0019 -0.0058  0.0056
  353SOL     OW 4330   1.977   1.174   2.760 -0.3069  0.1178  0.0807
  353SOL    HW1 4331   1.996   1.199   2.670  1.3307  0.4562  0.4860
  353SOL    HW2 4332   1.885   1.145   2.765 -0.0287 -0.5820  1.6731
  353SOL     MW 4333   1.967   1.173   2.749  0.0019 -0.0058  0.0056
  354SOL     OW 4334   3.197   0.449   0.149 -0.2961 -0.1940  0.4665
  354SOL    HW1 4335   3.186   0.540   0.122 -0.0610 -0.5470 -0.8942
  354SOL    HW2 4336   3.154   0.399   0.080 -1.0913 -0.4427  1.1176
  354SOL     MW 4337   3.190   0.455   0.137  0.0019 -0.0058  0.0056
  355SOL     OW 4338   4.009   0.390   2.514  0.0558  0.0131  0.0055
  355SOL    HW1 4339   4.081   0.414   2.456 -0.8331 -0.1749 -1.2277
  355SOL    HW2 4340   3.948   0.463   2.502 -1.1148 -1.1480 -1.5885
  355SOL     MW 4341   4.010   0.403   2.505  0.0019 -0.0058  0.0056
  356SOL     OW 4342   3.684   0.858   2.982  0.2330 -0.3512  0.0501
  356SOL    HW1 4343   3.701   0.764   2.976  1.8031 -0.2677  2.0654
  356SOL    HW2 4344   3.604   0.875   2.932  0.3112  0.0212  0.0425
  356SOL     MW 4345   3.675   0.848   2.974  0.0019 -0.0058  0.0056
  357SOL     OW 4346   3.221   0.997   0.059  0.0574 -0.0061  0.3479
  357SOL    HW1 4347   3.298   0.976   0.111  0.3099 -2.1079 -0.7630
  357SOL    HW2 4348   3.260   1.041  -0.016 -0.6943 -1.0640 -0.6978
  357SOL     MW 4349   3.236   1.000   0.056  0.0019 -0.0058  0.0056
  358SOL     OW 4350   3.879   0.996   0.046  0.2061 -0.1381  0.2622
  358SOL    HW1 4351   3.949   0.984  -0.019  0.1686 -2.3982  0.5628
  358SOL    HW2 4352   3.805   0.953   0.003  2.4240 -2.6452 -1.4028
  358SOL     MW 4353   3.879   0.988   0.032  0.0019 -0.0058  0.0056
  359SOL     OW 4354   1.016   3.039   2.847 -0.4867 -0.1687  0.3460
  359SOL    HW1 4355   1.074   3.025   2.922  0.1061 -0.3645 -0.1391
  359SOL    HW2 4356   1.072   3.008   2.775 -0.6979  0.5675 -0.1501
  359SOL     MW 4357   1.031   3.033   2.847  0.0019 -0.0058  0.0056
  360SOL     OW 4358   5.026   0.427   2.870  0.1312 -0.2072 -0.7978
  360SOL    HW1 4359   5.017   0.512   2.913  0.0940 -0.2681 -0.6848
  360SOL    HW2 4360   4.948   0.416   2.817 -1.1707 -1.3383  1.2274
  360SOL     MW 4361   5.015   0.437   2.869  0.0019 -0.0058  0.0056
  361SOL     OW 4362   3.219   0.713   0.069 -0.2102 -0.0045  0.1927
  361SOL    HW1 4363   3.200   0.807   0.074 -0.6879 -0.1577  2.1777
  361SOL    HW2 4364   3.177   0.688  -0.013  0.7128  1.1224 -0.6635
  361SOL     MW 4365   3.211   0.722   0.059  0.0019 -0.0058  0.0056
  362SOL     OW 4366   3.125   2.381   2.750  0.3018  0.3447 -0.1360
  362SOL    HW1 4367   3.072   2.439   2.695 -0.8837 -1.3394 -0.8222
  362SOL    HW2 4368   3.085   2.390   2.836 -0.0169  0.8635 -0.3316
  362SOL     MW 4369   3.113   2.390   2.754  0.0019 -0.0058  0.0056
  363SOL     OW 4370   4.321   3.432   2.937  0.5605  0.0693  0.1893
  363SOL    HW1 4371   4.413   3.454   2.956  0.7908 -1.9510  1.7578
  363SOL    HW2 4372   4.276   3.444   3.020  0.9518  1.5297  0.2202
  363SOL     MW 4373   4.328   3.437   2.950  0.0019 -0.0058  0.0056
  364SOL     OW 4374   4.694   2.551   0.133 -0.1438 -0.1119 -0.1265
  364SOL    HW1 4375   4.665   2.526   0.221 -0.4469  1.8130  0.3658
  364SOL    HW2 4376   4.682   2.646   0.137 -0.1432 -0.0122 -1.7005
  364SOL     MW 4377   4.689   2.560   0.145  0.0019 -0.0058  0.0056
  365SOL     OW 4378   4.930   2.408   2.863  0.4224 -0.0765  0.0237
  365SOL    HW1 4379   4.959   2.483   2.810 -1.3878 -1.0636 -2.5378
  365SOL    HW2 4380   4.844   2.389   2.827 -0.0746  1.9742  0.0032
  365SOL     MW 4381   4.923   2.415   2.851  0.0019 -0.0058  0.0056
  366SOL     OW 4382   2.057   2.591   0.177 -0.0557 -0.3749 -0.1785
  366SOL    HW1 4383   2.101   2.555   0.100 -0.0532 -0.3928 -0.1683
  366SOL    HW2 4384   1.964   2.573   0.165 -0.1004  0.0149 -0.4530
  366SOL     MW 4385   2.051   2.584   0.165  0.0019 -0.0058  0.0056
  367SOL     OW 4386   4.562   2.495   0.387 -0.0950  0.2971  0.3682
  367SOL    HW1 4387   4.581   2.566   0.448  0.7334  0.1103  0.3333
  367SOL    HW2 4388   4.482   2.525   0.344 -0.5017 -0.5066  0.5240
  367SOL     MW 4389   4.554   2.508   0.390  0.0019 -0.0058  0.0056
  368SOL     OW 4390   3.638   2.945   0.507 -0.5711 -0.1315 -0.4445
  368SOL    HW1 4391   3.573   2.941   0.577 -3.0535  0.8260 -2.5274
  368SOL    HW2 4392   3.589   2.960   0.426  0.0087 -0.5317 -0.8815
  368SOL     MW 4393   3.623   2.946   0.506  0.0019 -0.0058  0.0056
  369SOL     OW 4394   3.790   3.053   0.188 -0.1314 -0.3465  0.3220
  369SOL    HW1 4395   3.809   3.026   0.098 -0.5597  1.2382 -0.2687
  369SOL    HW2 4396   3.698   3.030   0.206 -0.3254  1.8726  2.5362
  369SOL     MW 4397   3.780   3.046   0.178  0.0019 -0.0058  0.0056
  370SOL     OW 4398   0.311   3.641   2.759 -0.3810 -0.4300  0.0974
  370SOL    HW1 4399   0.233   3.679   2.719  0.7016  1.0298 -0.7587
  370SOL    HW2 4400   0.301   3.651   2.854  1.3187  0.7719  0.1946
  370SOL     MW 4401   0.299   3.647   2.766  0.0019 -0.0058  0.0056
  371SOL     OW 4402   2.744   3.145   0.011 -0.0105 -0.0685 -0.2365
  371SOL    HW1 4403   2.768   3.237   0.024  0.0468 -0.3726  2.4388
  371SOL    HW2 4404   2.660   3.148  -0.035  0.1490  1.0071 -0.4857
  371SOL     MW 4405   2.736   3.158   0.007  0.0019 -0.0058  0.0056
  372SOL     OW 4406   5.088   4.837   2.953  0.0535 -0.4452 -0.4820
  372SOL    HW1 4407   5.029   4.805   3.021 -1.6407  1.3892 -0.9925
  372SOL    HW2 4408   5.167   4.795   2.985 -0.2421 -0.1245  0.6951
  372SOL     MW 4409   5.091   4.827   2.966  0.0019 -0.0058  0.0056
  373SOL     OW 4410   2.978   4.475   0.192  0.2388  0.2662 -0.1295
  373SOL    HW1 4411   3.055   4.425   0.218  1.0191  1.3909 -0.2052
  373SOL    HW2 4412   2.918   4.467   0.266  0.3940  0.8540  0.0670
  373SOL     MW 4413   2.980   4.468   0.205  0.0019 -0.0058  0.0056
  374SOL     OW 4414   4.635   1.653   0.509  0.5737  0.3826 -0.0400
  374SOL    HW1 4415   4.704   1.670   0.573  0.8820 -0.8449 -0.0285
  374SOL    HW2 4416   4.688   1.657   0.429  0.7600 -0.5118  0.0287
  374SOL     MW 4417   4.651   1.656   0.507  0.0019 -0.0058  0.0056
  375SOL     OW 4418   2.065   1.193   2.488  0.3227 -0.4389 -0.3309
  375SOL    HW1 4419   2.098   1.268   2.438 -2.0288  0.4291 -0.7017
  375SOL    HW2 4420   1.993   1.161   2.435  0.3005 -1.0054  0.0298
  375SOL     MW 4421   2.060   1.199   2.474  0.0019 -0.0058  0.0056
  376SOL     OW 4422   4.863   1.703   0.661 -0.3512 -0.1439 -0.0307
  376SOL    HW1 4423   4.917   1.683   0.585  0.8523  1.6537  0.3031
  376SOL    HW2 4424   4.857   1.798   0.650 -0.6393 -0.3467 -2.1142
  376SOL     MW 4425   4.869   1.713   0.650  0.0019 -0.0058  0.0056
  377SOL     OW 4426   4.018   2.758   0.058  0.0239  0.0018  0.1361
  377SOL    HW1 4427   4.098   2.808   0.077 -0.3756  0.8826 -0.4495
  377SOL    HW2 4428   3.964   2.768   0.136 -2.6129 -0.4323 -1.5195
  377SOL     MW 4429   4.022   2.766   0.071  0.0019 -0.0058  0.0056
  378SOL     OW 4430   3.971   1.202   0.203 -0.0040  0.0917 -0.2726
  378SOL    HW1 4431   3.950   1.128   0.146  2.0063 -0.3361 -0.5346
  378SOL    HW2 4432   3.903   1.201   0.270  0.8311  0.1743  0.6100
  378SOL     MW 4433   3.960   1.192   0.205  0.0019 -0.0058  0.0056
  379SOL     OW 4434   3.218   4.399   0.287 -0.2365 -0.0788 -0.1569
  379SOL    HW1 4435   3.289   4.409   0.224  0.6950 -2.1784  0.4674
  379SOL    HW2 4436   3.264   4.430   0.365  0.6485 -0.5478 -0.4781
  379SOL     MW 4437   3.233   4.405   0.289  0.0019 -0.0058  0.0056
  380SOL     OW 4438   4.607   4.556   2.686 -0.0337  0.4076  0.3712
  380SOL    HW1 4439   4.640   4.636   2.726  0.1728  0.4082  0.2001
  380SOL    HW2 4440   4.636   4.488   2.746 -1.6624 -1.3376 -0.7134
  380SOL     MW 4441   4.615   4.558   2.699  0.0019 -0.0058  0.0056
  381SOL     OW 4442   4.355   4.793   2.891  0.1977 -0.1757  0.4039
  381SOL    HW1 4443   4.418   4.765   2.958 -0.6041 -0.8519  0.9013
  381SOL    HW2 4444   4.303   4.861   2.934  0.4644  1.2500 -1.4237
  381SOL     MW 4445   4.357   4.798   2.906  0.0019 -0.0058  0.0056
  382SOL     OW 4446   2.759   4.445   0.367  0.2255 -0.5977 -0.1697
  382SOL    HW1 4447   2.727   4.535   0.358 -0.6468 -0.9643 -0.7848
  382SOL    HW2 4448   2.806   4.450   0.451 -0.2369  0.0242  0.0659
  382SOL     MW 4449   2.761   4.458   0.377  0.0019 -0.0058  0.0056
  383SOL     OW 4450   3.713   2.757   2.841  0.5006  0.3387  0.0964
  383SOL    HW1 4451   3.748   2.827   2.896 -0.0812  1.2395 -0.6482
  383SOL    HW2 4452   3.747   2.676   2.878 -0.5038 -0.2370 -0.2022
  383SOL     MW 4453   3.722   2.756   2.853  0.0019 -0.0058  0.0056
  384SOL     OW 4454   4.975   4.644   2.618  0.0067  0.0900  0.1370
  384SOL    HW1 4455   4.928   4.609   2.543  0.8507  0.9169 -0.8011
  384SOL    HW2 4456   4.905   4.669   2.680 -0.0142 -1.1151  0.6235
  384SOL     MW 4457   4.959   4.643   2.617  0.0019 -0.0058  0.0056
  385SOL     OW 4458   4.447   2.112   0.342  0.6888  0.4536 -0.5710
  385SOL    HW1 4459   4.452   2.020   0.369 -0.0684  0.7072  0.5328
  385SOL    HW2 4460   4.490   2.154   0.417 -2.0049 -0.2786  1.5324
  385SOL     MW 4461   4.453   2.105   0.356  0.0019 -0.0058  0.0056
  386SOL     OW 4462   3.972   3.348   2.919 -0.3020  0.0758  0.0813
  386SOL    HW1 4463   3.943   3.400   2.994  0.0544 -0.6356  0.7243
  386SOL    HW2 4464   3.986   3.408   2.845 -1.0430  0.0663 -0.0741
  386SOL     MW 4465   3.970   3.362   2.919  0.0019 -0.0058  0.0056
  387SOL     OW 4466   3.062   0.308   2.999 -0.0110  0.0236 -0.2258
  387SOL    HW1 4467   3.001   0.293   3.071  0.3290  0.7181  0.2234
  387SOL    HW2 4468   3.063   0.221   2.960 -1.7264  0.0964 -0.4828
  387SOL     MW 4469   3.054   0.294   3.004  0.0019 -0.0058  0.0056
  388SOL     OW 4470   1.958   4.377   2.430 -0.3063 -0.5903 -0.0699
  388SOL    HW1 4471   1.983   4.467   2.449  0.0171 -0.7086  0.0617
  388SOL    HW2 4472   1.892   4.396   2.363  0.8119 -0.0538 -1.0445
  388SOL     MW 4473   1.952   4.391   2.424  0.0019 -0.0058  0.0056
  389SOL     OW 4474   0.600   2.999   2.944 -0.3531 -0.8941  0.1127
  389SOL    HW1 4475   0.562   3.063   3.004 -1.3525 -0.0414 -1.3561
  389SOL    HW2 4476   0.661   3.058   2.899 -1.1152  0.2892  0.5907
  389SOL     MW 4477   0.603   3.015   2.946  0.0019 -0.0058  0.0056
  390SOL     OW 4478   4.791   0.151   0.356 -0.1533  0.0097  0.0793
  390SOL    HW1 4479   4.867   0.208   0.369 -0.8906  1.1596 -0.4908
  390SOL    HW2 4480   4.771   0.159   0.263  1.1595 -1.5406 -0.3773
  390SOL     MW 4481   4.798   0.159   0.346  0.0019 -0.0058  0.0056
  391SOL     OW 4482   0.000   3.696   2.935  0.4020  0.4263  0.0909
  391SOL    HW1 4483  -0.030   3.605   2.928 -1.1605  0.8653  0.6537
  391SOL    HW2 4484  -0.083   3.735   2.961 -0.2823 -0.8178 -0.1417
  391SOL     MW 4485  -0.015   3.689   2.938  0.0019 -0.0058  0.0056
  392SOL     OW 4486   4.957   4.952   2.529  0.0192 -0.3260 -0.0796
  392SOL    HW1 4487   5.027   4.910   2.478 -1.3683 -0.2465 -2.1781
  392SOL    HW2 4488   4.883   4.915   2.481 -0.2758 -0.9844  0.8634
  392SOL     MW 4489   4.957   4.941   2.516  0.0019 -0.0058  0.0056
  393SOL     OW 4490   4.220   0.127   0.143  0.4712  0.1111 -0.1309
  393SOL    HW1 4491   4.290   0.100   0.202  0.9683 -1.4498 -1.3562
  393SOL    HW2 4492   4.265   0.198   0.096 -0.5146  1.6598  1.1807
  393SOL     MW 4493   4.235   0.133   0.144  0.0019 -0.0058  0.0056
   5.10378   5.10378   3.07791
