# Supplementary material for: Resolving liquid-to-glass transitions of water under soft nanoconfinement
Source: Nat Commun. 2026 May 8;17:6224. doi: 10.1038/s41467-026-72955-y (PMC13369869; doi:10.1038/s41467-026-72955-y)
Supplement: Supplementary file 3 — Supplementary Data 1 [file 41467_2026_72955_MOESM3_ESM.zip › 190K/sim1/initial.gro]

Lamellar phy in tip4pice water
 4493
    1phy    C35    1   3.635   0.048   1.630  0.1299 -0.3384  0.3975
    1phy    C33    2   3.702   0.143   1.730 -0.0793  0.4233  0.2080
    1phy    C34    3   3.838   0.079   1.771  0.4314 -0.3796  0.2439
    1phy    C32    4   3.704   0.294   1.693  0.4370 -0.2850  0.1448
    1phy    C31    5   3.711   0.387   1.816 -0.0513 -0.2266 -0.0971
    1phy    C30    6   3.690   0.537   1.782 -0.2217  0.1341  0.0432
    1phy    C28    7   3.684   0.619   1.910  0.0359  0.4017  0.7130
    1phy    C29    8   3.747   0.753   1.877  0.0682 -0.3542  0.4008
    1phy    C27    9   3.543   0.641   1.971  0.0035 -0.1604  0.4914
    1phy    C26   10   3.530   0.683   2.123  0.3628 -0.0159  0.1947
    1phy    C25   11   3.384   0.670   2.165  0.0535 -1.1291  0.1650
    1phy    C23   12   3.345   0.723   2.305 -0.0394  0.1259 -0.4049
    1phy    C24   13   3.227   0.815   2.299  0.1831  0.4585  0.4232
    1phy    C22   14   3.321   0.610   2.404  0.0564  0.0815 -0.2175
    1phy    C21   15   3.364   0.637   2.546 -0.6728 -0.1077 -0.5395
    1phy    C20   16   3.364   0.509   2.624 -0.3326  0.2237  0.0475
    1phy    C18   17   3.446   0.503   2.762  0.0299 -0.8278  0.3878
    1phy    O01   18   3.403   0.616   2.844 -0.4432 -0.1304 -0.2410
    1phy    H01   19   3.310   0.608   2.856 -0.6764  1.9250 -0.1898
    1phy    C19   20   3.391   0.379   2.836 -0.4062  0.1421 -0.2589
    1phy    C13   21   3.607   0.519   2.737  0.4025  0.3282 -0.4562
    1phy     H3   22   3.623   0.614   2.679  0.5664  0.8735  0.4719
    1phy    O33   23   3.648   0.423   2.641  0.1821 -0.5672  0.1350
    1phy    H1B   24   3.664   0.467   2.560 -3.0993  0.5899 -0.0108
    1phy    C12   25   3.703   0.532   2.862 -0.3448 -0.0383  0.3283
    1phy    O11   26   3.672   0.625   2.964  0.3489 -0.2200  0.2650
    1phy    H1A   27   3.693   0.577   3.042  1.6722  1.6933  1.1483
    2phy    C35   28   4.859   1.025   1.808  0.4398  0.4809 -0.1770
    2phy    C33   29   4.863   1.163   1.740  0.7304 -0.2135  0.0627
    2phy    C34   30   4.829   1.268   1.848  0.3363  0.2459  0.1262
    2phy    C32   31   4.986   1.187   1.651 -0.0362 -0.6650  0.0246
    2phy    C31   32   4.954   1.283   1.534  0.4950 -0.2566  0.1420
    2phy    C30   33   5.077   1.348   1.459  0.7817  0.4216  0.0159
    2phy    C28   34   5.041   1.454   1.354 -0.3286  0.1520  0.1478
    2phy    C29   35   5.113   1.584   1.402 -0.2191 -0.1129  0.0382
    2phy    C27   36   5.099   1.407   1.219  0.1817  0.1562 -0.7135
    2phy    C26   37   5.004   1.346   1.120 -0.6935 -0.4197  0.4076
    2phy    C25   38   5.082   1.326   0.986  0.1027  0.0479 -0.4513
    2phy    C23   39   4.996   1.295   0.860 -0.5460  0.1850 -0.0031
    2phy    C24   40   5.042   1.383   0.746  0.2596  0.7385 -0.4941
    2phy    C22   41   4.996   1.146   0.824  0.1870 -0.2374  0.3875
    2phy    C21   42   4.882   1.096   0.733 -0.2998 -0.4600  0.1256
    2phy    C20   43   4.882   0.947   0.692 -0.1307  0.3270  0.4080
    2phy    C18   44   4.756   0.895   0.605 -0.5847  0.0445 -0.0244
    2phy    O01   45   4.641   0.979   0.633 -0.2607 -0.4074 -0.4601
    2phy    H01   46   4.609   0.956   0.718  0.6582 -0.1688 -0.0435
    2phy    C19   47   4.734   0.752   0.652  0.6394  0.6583 -0.2682
    2phy    C13   48   4.783   0.911   0.446  0.0125  0.3873 -0.0846
    2phy     H3   49   4.777   1.022   0.432 -0.8489  0.4171  0.4366
    2phy    O33   50   4.912   0.896   0.403  0.3333 -0.0413 -0.0595
    2phy    H1B   51   4.924   0.807   0.377 -1.4538 -0.7246  1.2171
    2phy    C12   52   4.682   0.904   0.327  0.2090 -0.1769  0.0975
    2phy    O11   53   4.541   0.923   0.360 -0.5229  0.2503  0.4333
    2phy    H1A   54   4.529   0.988   0.428 -1.3225  0.1532  0.3960
    3phy    C35   55   4.936   0.215   2.092  0.1060  0.0140  0.4291
    3phy    C33   56   5.017   0.099   2.054  0.5496  0.6559 -0.6145
    3phy    C34   57   5.067   0.037   2.186  0.0028 -0.3532 -0.1513
    3phy    C32   58   4.944   0.015   1.949  0.2069 -0.2114  0.2171
    3phy    C31   59   5.033  -0.071   1.856 -0.0246  0.3012  0.0049
    3phy    C30   60   4.956  -0.151   1.751  0.4898 -0.4913 -0.3880
    3phy    C28   61   5.036  -0.215   1.640 -0.6072 -0.3032  0.1022
    3phy    C29   62   5.083  -0.358   1.682  0.2544  0.0039  0.4384
    3phy    C27   63   4.949  -0.226   1.514 -0.7840  0.5383 -0.4320
    3phy    C26   64   5.019  -0.235   1.379  0.2429 -0.0255 -0.6116
    3phy    C25   65   4.916  -0.276   1.272 -0.1391 -0.3414  0.0387
    3phy    C23   66   4.978  -0.310   1.133  0.1293 -0.1489 -0.5536
    3phy    C24   67   5.002  -0.462   1.109  0.4784 -0.2562 -0.3100
    3phy    C22   68   4.875  -0.270   1.023  0.1822 -0.3899  0.6651
    3phy    C21   69   4.935  -0.166   0.923  0.9816 -0.1776  0.0179
    3phy    C20   70   4.836  -0.142   0.804 -0.0367  0.5355 -0.4670
    3phy    C18   71   4.881  -0.051   0.689 -0.1315 -0.2548  0.4779
    3phy    O01   72   4.929   0.072   0.749 -0.5674 -0.3318  0.0039
    3phy    H01   73   4.882   0.094   0.827 -0.1186 -1.5997  0.6641
    3phy    C19   74   4.749  -0.022   0.609  0.0575 -0.3202 -0.3880
    3phy    C13   75   4.997  -0.107   0.590  0.3566 -0.1541 -0.6494
    3phy     H3   76   5.081  -0.133   0.660 -0.4852 -0.8055  0.1462
    3phy    O33   77   4.981  -0.232   0.523 -0.1983 -0.1181 -0.7424
    3phy    H1B   78   4.918  -0.229   0.453 -0.0281 -1.8095 -1.0120
    3phy    C12   79   5.090  -0.014   0.506 -0.0428  0.2051 -0.0674
    3phy    O11   80   5.106   0.114   0.555  0.0972 -0.1263  0.1473
    3phy    H1A   81   5.064   0.123   0.638  0.8890  0.6936  0.4822
    4phy    C35   82   1.352   4.399   0.955  0.0129 -0.0303 -0.2686
    4phy    C33   83   1.358   4.433   1.106  0.0805 -0.1316 -0.2266
    4phy    C34   84   1.505   4.411   1.147  0.1962  0.0324  0.3580
    4phy    C32   85   1.294   4.567   1.138 -0.2785 -0.0907  0.5067
    4phy    C31   86   1.224   4.556   1.276 -0.2166  0.0622 -0.3260
    4phy    C30   87   1.105   4.652   1.287  0.2656 -0.3624  0.2906
    4phy    C28   88   1.033   4.670   1.427  0.0331  0.3342 -0.3894
    4phy    C29   89   0.986   4.814   1.433  0.0022  0.0158  0.2319
    4phy    C27   90   0.916   4.570   1.439 -0.0119  0.1862  0.4414
    4phy    C26   91   0.872   4.532   1.577  0.0337 -0.5224 -0.2185
    4phy    C25   92   0.785   4.408   1.589 -0.0282  0.5226 -0.7307
    4phy    C23   93   0.716   4.368   1.722  0.9206  0.2863 -0.6350
    4phy    C24   94   0.600   4.277   1.684 -0.5787  0.0850  0.0822
    4phy    C22   95   0.799   4.304   1.838  0.3026  0.0850  0.1566
    4phy    C21   96   0.842   4.404   1.942 -0.0659 -0.3181  0.2858
    4phy    C20   97   0.937   4.343   2.048  0.0880 -0.1236  0.1214
    4phy    C18   98   1.004   4.437   2.148 -0.5112 -0.3324  0.0022
    4phy    O01   99   0.902   4.506   2.221  0.6566 -0.3592 -0.1850
    4phy    H01  100   0.827   4.453   2.238 -0.2580  0.8514 -0.3576
    4phy    C19  101   1.068   4.331   2.241 -0.1333  0.1368 -0.2013
    4phy    C13  102   1.107   4.542   2.081  0.0466 -0.0629  0.0191
    4phy     H3  103   1.054   4.591   1.996  0.9941 -0.1039 -0.6194
    4phy    O33  104   1.214   4.481   2.009  0.4279 -0.1824  0.1057
    4phy    H1B  105   1.179   4.406   1.965  0.7751 -0.2003 -0.1391
    4phy    C12  106   1.160   4.665   2.168  0.0554  0.0390  0.4442
    4phy    O11  107   1.271   4.724   2.112 -0.1884 -0.3541  0.2455
    4phy    H1A  108   1.312   4.658   2.059 -0.3890 -0.3009  0.0252
    5phy    C35  109   4.540   0.321   1.051  0.2485  0.7405 -0.0849
    5phy    C33  110   4.640   0.248   1.138  0.1392 -0.5950 -0.1114
    5phy    C34  111   4.722   0.147   1.058  0.1099  0.1090  0.2171
    5phy    C32  112   4.735   0.349   1.206 -0.3872 -0.0883  0.1276
    5phy    C31  113   4.795   0.292   1.339  0.2654 -0.4631  0.1607
    5phy    C30  114   4.895   0.383   1.408 -0.0819  0.0340  0.2539
    5phy    C28  115   4.941   0.339   1.549  0.2223  0.1542 -0.3976
    5phy    C29  116   5.040   0.223   1.552 -0.0798 -0.4580 -0.3705
    5phy    C27  117   5.000   0.465   1.617  0.6825 -0.6325  0.1165
    5phy    C26  118   4.988   0.472   1.772  0.6258  0.3250 -0.2997
    5phy    C25  119   5.066   0.592   1.833 -0.3825  0.2270 -0.3156
    5phy    C23  120   5.064   0.610   1.989  0.5505 -0.2418  0.5936
    5phy    C24  121   5.192   0.669   2.047 -0.0266 -0.0488 -0.0971
    5phy    C22  122   4.938   0.689   2.040  0.1232 -0.1225 -0.3221
    5phy    C21  123   4.873   0.651   2.177 -0.5047 -0.4302  0.3366
    5phy    C20  124   4.737   0.713   2.197  0.1215 -0.5121  0.1425
    5phy    C18  125   4.628   0.657   2.292 -0.1118 -0.0295 -0.8328
    5phy    O01  126   4.686   0.593   2.408 -0.1454  0.1284 -0.0948
    5phy    H01  127   4.701   0.504   2.380 -0.6706 -0.3877  1.1537
    5phy    C19  128   4.541   0.779   2.334  0.3603 -0.3374 -0.0635
    5phy    C13  129   4.536   0.540   2.220 -0.2836 -0.6039 -0.2645
    5phy     H3  130   4.485   0.579   2.129 -1.6665 -0.3473  0.5835
    5phy    O33  131   4.419   0.511   2.303  0.0802  0.3262  0.4794
    5phy    H1B  132   4.442   0.450   2.370 -0.8987  0.1462  0.6525
    5phy    C12  133   4.595   0.395   2.190 -0.4440  0.1157  0.3875
    5phy    O11  134   4.683   0.343   2.289 -0.4484  0.0258 -0.0916
    5phy    H1A  135   4.688   0.251   2.276  2.7614  0.1771 -0.6701
    6phy    C35  136   0.203   2.196   1.607  0.4144  0.3552 -0.3662
    6phy    C33  137   0.315   2.142   1.528 -0.3746 -0.1766 -0.4320
    6phy    C34  138   0.448   2.201   1.578 -0.0984  0.2997 -0.5629
    6phy    C32  139   0.312   1.989   1.516 -0.0601 -0.4792  0.2591
    6phy    C31  140   0.403   1.926   1.406  0.5575  0.0416 -0.6005
    6phy    C30  141   0.371   1.777   1.385 -0.2045  0.2237 -0.8380
    6phy    C28  142   0.480   1.709   1.293  0.3609 -0.0724  0.6054
    6phy    C29  143   0.558   1.605   1.376  0.0019 -0.0745  0.4193
    6phy    C27  144   0.413   1.620   1.186 -0.2147  0.0727 -0.1769
    6phy    C26  145   0.418   1.688   1.047 -0.0622  0.1500  0.6221
    6phy    C25  146   0.347   1.615   0.933  0.2178 -0.5168 -0.0354
    6phy    C23  147   0.357   1.683   0.795  0.2446 -0.0237 -0.1309
    6phy    C24  148   0.494   1.656   0.729  0.0473 -0.1537 -0.0249
    6phy    C22  149   0.254   1.610   0.706  0.9745 -0.1732  0.0904
    6phy    C21  150   0.165   1.687   0.604 -0.2485  0.1906  0.0876
    6phy    C20  151   0.110   1.589   0.497  0.1062 -0.0907 -0.4703
    6phy    C18  152   0.001   1.631   0.392 -0.7830 -0.1901 -0.0206
    6phy    O01  153  -0.097   1.718   0.446 -0.8512  0.0055  0.0462
    6phy    H01  154  -0.057   1.802   0.459 -1.0223  0.3708 -1.5646
    6phy    C19  155  -0.065   1.496   0.364  0.3437  0.0623 -0.1561
    6phy    C13  156   0.073   1.695   0.266 -0.5418 -0.2259  0.1922
    6phy     H3  157   0.120   1.789   0.304  0.7458 -0.5299 -0.6083
    6phy    O33  158   0.191   1.630   0.214 -0.3007  0.2497 -0.3287
    6phy    H1B  159   0.172   1.542   0.188  0.1509  0.0734 -0.0673
    6phy    C12  160   0.005   1.782   0.147 -0.4156  0.2744 -0.1540
    6phy    O11  161  -0.105   1.862   0.183 -0.2643  0.1031  0.0367
    6phy    H1A  162  -0.171   1.805   0.217  1.7665 -2.4281  0.0308
    7phy    C35  163   0.286   0.711   1.362 -0.7096  0.2899  0.2934
    7phy    C33  164   0.289   0.564   1.326  0.3374 -0.2103 -0.3553
    7phy    C34  165   0.334   0.541   1.179  0.1922 -0.6878  0.3917
    7phy    C32  166   0.382   0.487   1.421  0.2776  0.4346 -0.0306
    7phy    C31  167   0.305   0.392   1.515 -0.3248  0.3950  0.1019
    7phy    C30  168   0.382   0.341   1.639 -0.2451  0.4532  0.3783
    7phy    C28  169   0.306   0.243   1.734 -0.1297  0.3963 -0.6084
    7phy    C29  170   0.301   0.099   1.682 -0.0160  0.4048  0.4142
    7phy    C27  171   0.387   0.246   1.864  0.5181  0.4698  0.1877
    7phy    C26  172   0.313   0.245   2.001  0.1020  0.1391  0.2442
    7phy    C25  173   0.409   0.295   2.109  0.3805 -0.0178  0.2205
    7phy    C23  174   0.363   0.294   2.255  0.4094 -0.0592 -0.1129
    7phy    C24  175   0.486   0.300   2.346 -0.2720  0.0086 -0.0513
    7phy    C22  176   0.256   0.400   2.290  0.2218  0.0231  0.1542
    7phy    C21  177   0.147   0.357   2.390  0.0530  0.1253  0.4190
    7phy    C20  178   0.051   0.473   2.413  0.0088  0.4088  0.1294
    7phy    C18  179  -0.028   0.482   2.548 -0.4030  0.6874  0.1002
    7phy    O01  180   0.067   0.478   2.654  0.0670 -0.0374  0.1959
    7phy    H01  181   0.016   0.461   2.732  0.8949 -0.9690  0.5647
    7phy    C19  182  -0.074   0.630   2.544 -0.2369 -0.0328  0.4639
    7phy    C13  183  -0.147   0.375   2.576  0.1948  0.3854  0.8964
    7phy     H3  184  -0.216   0.370   2.487  0.4889 -0.2460  0.6937
    7phy    O33  185  -0.231   0.412   2.682  0.7369 -0.7812  0.2678
    7phy    H1B  186  -0.313   0.368   2.672 -0.0363  0.2397  1.7220
    7phy    C12  187  -0.105   0.219   2.596  0.4198 -0.3767 -0.4714
    7phy    O11  188  -0.212   0.134   2.631  0.2036  0.1143 -0.0219
    7phy    H1A  189  -0.179   0.047   2.630 -0.7647 -0.2751 -1.5211
    8phy    C35  190   0.238   4.735   0.779 -0.1322 -0.2697  0.0916
    8phy    C33  191   0.306   4.788   0.906  0.4098  0.3560  0.2726
    8phy    C34  192   0.453   4.753   0.899 -0.3825  0.0014  0.3254
    8phy    C32  193   0.277   4.940   0.905 -0.0793  0.2055  0.0338
    8phy    C31  194   0.220   5.000   1.030  0.2815 -0.0873  0.3516
    8phy    C30  195   0.240   5.151   1.049 -0.3083 -0.4706  0.2582
    8phy    C28  196   0.150   5.198   1.165 -0.6172 -0.5136 -0.1345
    8phy    C29  197   0.226   5.196   1.299  0.0274  0.2542  0.3184
    8phy    C27  198   0.108   5.343   1.154 -0.2454 -0.2404  0.2038
    8phy    C26  199  -0.005   5.378   1.054 -0.4061 -0.4317 -0.0063
    8phy    C25  200  -0.002   5.524   1.011  0.0705  0.2162 -0.1940
    8phy    C23  201  -0.098   5.569   0.898  0.2015  0.4859  0.2414
    8phy    C24  202  -0.211   5.661   0.943 -0.3140  0.2208 -0.3114
    8phy    C22  203  -0.020   5.605   0.768  0.2090 -0.0104 -0.1935
    8phy    C21  204  -0.076   5.548   0.641  0.0316 -0.0314 -0.0350
    8phy    C20  205   0.022   5.563   0.524  0.0585  0.1627  0.1052
    8phy    C18  206  -0.014   5.521   0.382 -0.0542 -0.0478 -0.3563
    8phy    O01  207  -0.086   5.395   0.388  0.4038  0.0345  0.1713
    8phy    H01  208  -0.045   5.335   0.448 -0.3513 -0.6209  0.0503
    8phy    C19  209   0.121   5.497   0.317  0.1996 -0.2831  0.5044
    8phy    C13  210  -0.102   5.633   0.302  0.4413 -0.1526 -0.7473
    8phy     H3  211  -0.198   5.635   0.360  1.8667 -1.3934  1.8273
    8phy    O33  212  -0.060   5.770   0.322  0.2307 -0.2766  0.0578
    8phy    H1B  213   0.014   5.786   0.266 -1.1049  0.4151 -1.6004
    8phy    C12  214  -0.191   5.615   0.167  0.2012  0.1214 -0.1782
    8phy    O11  215  -0.292   5.710   0.154 -0.3015 -0.2649  0.2910
    8phy    H1A  216  -0.243   5.787   0.134 -0.1419 -0.3300  0.4286
    9phy    C35  217   0.449   0.706   1.809  0.1097 -0.2440  0.2322
    9phy    C33  218   0.449   0.852   1.761 -0.0580 -0.0380  0.1620
    9phy    C34  219   0.492   0.870   1.615 -0.0109 -0.5034  0.0225
    9phy    C32  220   0.310   0.912   1.789  0.1634  0.0544 -0.4246
    9phy    C31  221   0.295   1.003   1.914  0.1961 -0.0010  0.4682
    9phy    C30  222   0.156   1.054   1.941  0.1038 -0.0082 -0.1495
    9phy    C28  223   0.141   1.142   2.067  0.1844 -0.0506 -0.2873
    9phy    C29  224   0.121   1.289   2.022  0.3474 -0.0996 -0.2213
    9phy    C27  225   0.009   1.101   2.137  0.1313  0.3549 -0.7926
    9phy    C26  226   0.003   1.112   2.291  0.4940  0.0676 -0.0149
    9phy    C25  227  -0.133   1.113   2.354  0.2155 -0.0579 -0.2970
    9phy    C23  228  -0.152   1.107   2.508  0.2629 -0.5244 -0.2620
    9phy    C24  229  -0.143   1.239   2.584 -0.0313 -0.5972  0.3071
    9phy    C22  230  -0.295   1.049   2.523 -0.1802  0.1553 -0.1234
    9phy    C21  231  -0.321   0.961   2.648 -0.3856 -0.1997  0.2119
    9phy    C20  232  -0.469   0.928   2.655  0.3424 -0.1131  0.1283
    9phy    C18  233  -0.524   0.832   2.779 -0.3276 -0.0322  0.5460
    9phy    O01  234  -0.482   0.886   2.909 -0.1306 -0.3069  0.0597
    9phy    H01  235  -0.478   0.816   2.971  1.4138  0.0616  0.4236
    9phy    C19  236  -0.678   0.863   2.765  0.0078 -0.2478 -0.6115
    9phy    C13  237  -0.468   0.677   2.766 -0.1109 -0.3757  0.5880
    9phy     H3  238  -0.357   0.680   2.747 -0.1768  1.9276  0.2231
    9phy    O33  239  -0.515   0.608   2.651 -0.0158 -0.1533 -0.4142
    9phy    H1B  240  -0.454   0.623   2.582 -0.5193 -0.5449 -0.9475
    9phy    C12  241  -0.491   0.592   2.898  0.1777  0.5480 -0.5020
    9phy    O11  242  -0.484   0.654   3.023  0.3782 -0.0720 -0.5196
    9phy    H1A  243  -0.456   0.590   3.086 -1.6100 -0.3675  0.1282
   10phy    C35  244   4.569   0.518   1.594  0.0838  0.3189  0.0808
   10phy    C33  245   4.568   0.654   1.664  0.0948  0.2739 -0.2274
   10phy    C34  246   4.637   0.649   1.799  0.1941  0.3310  0.6043
   10phy    C32  247   4.618   0.771   1.574  0.3331  0.6171 -0.2771
   10phy    C31  248   4.518   0.889   1.562 -0.1553  0.2145  0.5007
   10phy    C30  249   4.574   1.011   1.490 -0.1479 -0.3850 -0.3330
   10phy    C28  250   4.486   1.139   1.483  0.0685 -0.0242 -0.8056
   10phy    C29  251   4.481   1.214   1.619  0.4659  0.7874  0.1965
   10phy    C27  252   4.541   1.232   1.373 -0.3328  0.3242  0.1775
   10phy    C26  253   4.449   1.251   1.246  0.2410  0.0431 -0.5400
   10phy    C25  254   4.510   1.347   1.148  0.1021 -0.0685 -0.8156
   10phy    C23  255   4.428   1.357   1.018 -0.3760 -0.7372 -0.2389
   10phy    C24  256   4.346   1.490   1.015 -0.4330 -0.6231  0.1231
   10phy    C22  257   4.536   1.373   0.905  0.4513  0.0283  0.3663
   10phy    C21  258   4.491   1.301   0.776 -0.0521  0.2509 -0.1484
   10phy    C20  259   4.579   1.340   0.656 -0.1137  0.1065  0.1117
   10phy    C18  260   4.536   1.295   0.515  0.0810  0.0453 -0.1810
   10phy    O01  261   4.503   1.155   0.517 -0.2296  0.3295 -0.4536
   10phy    H01  262   4.560   1.106   0.572 -0.3353 -1.0046 -1.4910
   10phy    C19  263   4.670   1.307   0.435  0.2568 -0.0807 -0.2844
   10phy    C13  264   4.411   1.372   0.458  0.1449  0.4492  0.4408
   10phy     H3  265   4.323   1.339   0.519 -1.2820 -0.9308 -2.1882
   10phy    O33  266   4.399   1.516   0.476 -0.1200  0.1589 -0.1411
   10phy    H1B  267   4.483   1.556   0.463  0.1782  0.3238  1.9928
   10phy    C12  268   4.323   1.337   0.327  0.4302 -0.4720  0.2502
   10phy    O11  269   4.356   1.405   0.207  0.0334 -0.0321 -0.2852
   10phy    H1A  270   4.283   1.408   0.148 -0.4102 -0.3047  0.2442
   11phy    C35  271   0.333   0.749   2.485  0.0437  0.1042 -0.4114
   11phy    C33  272   0.456   0.814   2.413 -0.3172  0.1451 -0.0790
   11phy    C34  273   0.497   0.728   2.290 -0.0843  0.1118  0.1516
   11phy    C32  274   0.412   0.949   2.361  0.4764 -0.1383  0.2490
   11phy    C31  275   0.450   1.073   2.446  0.3216  0.4096  0.3507
   11phy    C30  276   0.415   1.204   2.368  0.2814  0.1458 -0.1095
   11phy    C28  277   0.412   1.339   2.439 -0.2977  0.2534 -0.1349
   11phy    C29  278   0.553   1.398   2.451  0.0329 -0.0756 -0.1562
   11phy    C27  279   0.333   1.439   2.350  0.0501  0.2867 -0.0702
   11phy    C26  280   0.251   1.546   2.419  0.3296 -0.1176  0.0370
   11phy    C25  281   0.202   1.659   2.325 -0.2024  0.2607 -0.5317
   11phy    C23  282   0.135   1.783   2.387 -0.0503 -0.1613  0.5528
   11phy    C24  283   0.125   1.891   2.284 -0.0749  0.1483  0.4371
   11phy    C22  284  -0.003   1.753   2.445  0.4208 -0.3880 -0.4849
   11phy    C21  285  -0.044   1.845   2.560 -0.3736 -0.5087 -0.1882
   11phy    C20  286  -0.181   1.807   2.625 -0.6563  0.9553  0.2961
   11phy    C18  287  -0.254   1.915   2.713 -0.1289 -0.2427  0.2218
   11phy    O01  288  -0.255   2.041   2.643  0.0206  0.2012  0.2175
   11phy    H01  289  -0.182   2.096   2.665  0.5343 -0.4098  0.0455
   11phy    C19  290  -0.394   1.858   2.691 -0.2974  0.4228 -0.1547
   11phy    C13  291  -0.175   1.923   2.858 -0.0370  0.2573  0.4509
   11phy     H3  292  -0.064   1.914   2.844  0.1053  1.1367  0.9781
   11phy    O33  293  -0.198   1.803   2.938  0.1334 -0.1067 -0.1524
   11phy    H1B  294  -0.266   1.811   3.003 -0.0590 -0.0953 -0.3526
   11phy    C12  295  -0.199   2.050   2.947 -0.2155  0.0332  0.5963
   11phy    O11  296  -0.113   2.065   3.062  0.3441  0.2401  0.0075
   11phy    H1A  297  -0.093   1.979   3.093  1.8911  0.7469  0.4632
   12phy    C35  298   0.758   1.120   1.859  0.4734  0.4499  0.0586
   12phy    C33  299   0.758   1.087   2.010 -0.2437  0.7882 -0.1128
   12phy    C34  300   0.687   0.953   2.036 -0.0333 -0.3356  0.1247
   12phy    C32  301   0.904   1.106   2.069  0.2051  0.6407  0.0635
   12phy    C31  302   0.909   1.114   2.225 -0.3507 -0.2448 -0.6257
   12phy    C30  303   1.045   1.160   2.276  0.2259 -0.0403 -0.9085
   12phy    C28  304   1.059   1.172   2.426 -0.0011 -0.2626 -0.2461
   12phy    C29  305   1.208   1.162   2.469  0.2992  0.4071 -0.2962
   12phy    C27  306   0.998   1.305   2.481 -0.1860  0.0434 -0.4835
   12phy    C26  307   0.944   1.298   2.622  0.0177  0.6991 -0.3327
   12phy    C25  308   0.875   1.430   2.665 -1.0178  0.5807  0.0845
   12phy    C23  309   0.793   1.417   2.794  0.1449 -0.5721 -0.6722
   12phy    C24  310   0.879   1.448   2.915 -0.2879  0.7466 -0.3178
   12phy    C22  311   0.682   1.525   2.788  0.2071 -0.3183 -0.2333
   12phy    C21  312   0.550   1.479   2.848  0.6944 -0.3502  0.2094
   12phy    C20  313   0.430   1.576   2.831 -0.2244 -0.2044 -0.4267
   12phy    C18  314   0.289   1.543   2.893  0.5904  0.2308 -0.4689
   12phy    O01  315   0.300   1.510   3.033 -0.2265 -0.3199  0.6423
   12phy    H01  316   0.351   1.583   3.064  1.6252 -1.2674 -0.0010
   12phy    C19  317   0.219   1.679   2.895  0.1882 -0.3272  0.5601
   12phy    C13  318   0.201   1.429   2.816  0.8155 -0.4501 -0.5520
   12phy     H3  319   0.192   1.451   2.707 -1.1381  1.9219 -0.0119
   12phy    O33  320   0.062   1.442   2.854  0.1095  0.2520 -0.1745
   12phy    H1B  321   0.049   1.382   2.924 -1.0760 -2.0282 -2.1914
   12phy    C12  322   0.250   1.279   2.823  0.0179  0.0086 -0.0159
   12phy    O11  323   0.211   1.220   2.944 -0.2008 -0.0045  0.0849
   12phy    H1A  324   0.280   1.239   3.004 -0.6927 -0.0530  0.6766
   13phy    C35  325   0.810   3.341   2.445 -0.0263 -0.2474 -0.0029
   13phy    C33  326   0.736   3.345   2.311  0.0360  0.3870 -0.3816
   13phy    C34  327   0.797   3.434   2.200 -0.0191  0.5570 -0.0517
   13phy    C32  328   0.704   3.195   2.274  0.2466 -0.4749 -0.1858
   13phy    C31  329   0.568   3.179   2.202  0.0417  0.2327  0.8579
   13phy    C30  330   0.488   3.056   2.211  0.6248  0.3976  0.3754
   13phy    C28  331   0.392   3.028   2.088 -0.1105  0.0499  0.3035
   13phy    C29  332   0.463   2.949   1.977 -0.2885  0.3987 -0.1652
   13phy    C27  333   0.278   2.934   2.134 -0.6219 -0.0751 -0.2454
   13phy    C26  334   0.154   3.000   2.180  0.2967  0.4759 -0.2007
   13phy    C25  335   0.042   2.905   2.221 -0.1984  0.1646 -0.7722
   13phy    C23  336  -0.077   2.974   2.296  0.2420 -0.2527 -0.0778
   13phy    C24  337  -0.180   3.027   2.197 -0.1449 -0.1401 -0.2576
   13phy    C22  338  -0.141   2.865   2.382  0.1701 -0.1216  0.2653
   13phy    C21  339  -0.202   2.907   2.512 -0.5392  0.0517 -0.1829
   13phy    C20  340  -0.271   2.798   2.594 -0.7636 -0.0646 -0.1703
   13phy    C18  341  -0.305   2.801   2.747 -0.1760 -0.1039  0.6451
   13phy    O01  342  -0.365   2.931   2.774 -0.1795  0.4168 -0.3386
   13phy    H01  343  -0.449   2.917   2.814  0.8509 -1.5118  1.3461
   13phy    C19  344  -0.405   2.686   2.750 -0.0728  0.4798  0.4107
   13phy    C13  345  -0.171   2.791   2.835 -0.4757 -0.2661  0.4364
   13phy     H3  346  -0.105   2.875   2.800 -0.7731 -0.1853  0.0491
   13phy    O33  347  -0.090   2.677   2.809  0.2630 -0.5093 -0.3035
   13phy    H1B  348  -0.002   2.704   2.790  0.1702  0.4120  0.5485
   13phy    C12  349  -0.185   2.811   2.990 -0.1462 -0.0659  0.1040
   13phy    O11  350  -0.273   2.910   3.035  0.0893 -0.4090 -0.1860
   13phy    H1A  351  -0.236   2.993   3.012  0.0443 -0.0335  1.0654
   14phy    C35  352   0.381   4.068   1.360  0.3105  0.3139 -0.1424
   14phy    C33  353   0.443   3.927   1.372 -0.5319  0.1419  0.3693
   14phy    C34  354   0.449   3.874   1.519  0.3291 -0.0353 -0.0331
   14phy    C32  355   0.362   3.821   1.292 -0.5124 -0.0413  0.3225
   14phy    C31  356   0.443   3.712   1.222 -0.5252 -0.4883  0.4454
   14phy    C30  357   0.361   3.593   1.178 -0.2415 -0.2579 -0.4515
   14phy    C28  358   0.438   3.472   1.135 -0.3449 -0.3052  0.5521
   14phy    C29  359   0.479   3.383   1.252  0.3140  0.0649 -0.1472
   14phy    C27  360   0.344   3.387   1.050  0.0004 -0.2507 -0.1731
   14phy    C26  361   0.381   3.360   0.905  0.1216 -0.0965  0.1523
   14phy    C25  362   0.282   3.266   0.834 -0.6275  0.4854  0.1951
   14phy    C23  363   0.322   3.237   0.686 -0.5339  0.0927  0.0645
   14phy    C24  364   0.335   3.091   0.657 -0.0719 -0.3738  0.2844
   14phy    C22  365   0.220   3.301   0.590 -0.4092 -0.2631 -0.2245
   14phy    C21  366   0.259   3.332   0.443 -0.1414  0.1350 -0.1105
   14phy    C20  367   0.148   3.366   0.345 -0.2307  0.2465 -0.3696
   14phy    C18  368   0.181   3.387   0.194 -0.1973  0.2027 -0.1322
   14phy    O01  369   0.292   3.483   0.171  0.2853 -0.2715  0.1538
   14phy    H01  370   0.279   3.527   0.089  0.0207  0.5226  0.6136
   14phy    C19  371   0.053   3.456   0.145  0.0636 -0.2226 -0.1738
   14phy    C13  372   0.218   3.259   0.105 -0.1941  0.5817  0.1737
   14phy     H3  373   0.152   3.177   0.143  0.3692  0.2643  0.4767
   14phy    O33  374   0.179   3.252  -0.030 -0.4202  0.3380  0.0376
   14phy    H1B  375   0.220   3.315  -0.086  0.0517 -1.0542 -1.2466
   14phy    C12  376   0.352   3.171   0.126 -0.4701 -0.2826 -0.6558
   14phy    O11  377   0.470   3.223   0.070 -0.2381  0.0804 -0.1468
   14phy    H1A  378   0.497   3.294   0.125 -0.7923  0.2191 -0.0544
   15phy    C35  379   0.297   4.533   1.875  0.1849 -0.0429  0.4396
   15phy    C33  380   0.218   4.414   1.820  0.1326 -0.2609 -0.2804
   15phy    C34  381   0.231   4.396   1.668 -0.6579 -0.5216  0.0732
   15phy    C32  382   0.248   4.288   1.893  0.4822  0.0756 -0.2773
   15phy    C31  383   0.121   4.209   1.948  0.1776 -0.2281  0.0851
   15phy    C30  384   0.150   4.066   1.996  0.8080  0.2224 -0.0681
   15phy    C28  385   0.023   3.978   2.012  0.0059 -0.0384 -0.1960
   15phy    C29  386   0.047   3.850   1.934 -0.1579 -0.4146 -0.1872
   15phy    C27  387  -0.014   3.931   2.153 -0.0466  0.1848  0.0403
   15phy    C26  388  -0.097   4.025   2.241  0.3369 -0.0488  0.5266
   15phy    C25  389  -0.122   3.977   2.384 -0.1347 -0.0976  0.3332
   15phy    C23  390  -0.199   4.085   2.463 -0.0152 -0.1404  0.0517
   15phy    C24  391  -0.345   4.046   2.500 -0.1476  0.5305  0.3401
   15phy    C22  392  -0.120   4.105   2.595 -0.0295 -0.2428 -0.5261
   15phy    C21  393  -0.127   4.246   2.655  0.2949 -0.0270 -0.0003
   15phy    C20  394  -0.026   4.257   2.768 -0.3201  0.2453 -0.6348
   15phy    C18  395   0.040   4.396   2.803  0.3280 -0.8464 -0.7227
   15phy    O01  396  -0.065   4.490   2.828 -0.2483  0.2552 -0.0240
   15phy    H01  397  -0.082   4.535   2.747  0.7500  1.0837  0.2029
   15phy    C19  398   0.098   4.372   2.945  0.3281 -0.3623  0.0920
   15phy    C13  399   0.147   4.450   2.692  0.1207 -0.1141 -0.1505
   15phy     H3  400   0.089   4.459   2.596 -1.5428  0.8517  0.8814
   15phy    O33  401   0.239   4.352   2.658  0.5804  0.2433 -0.1668
   15phy    H1B  402   0.266   4.309   2.736 -1.1140 -0.5484  0.0281
   15phy    C12  403   0.215   4.594   2.705  0.1907 -0.4083 -0.1786
   15phy    O11  404   0.266   4.649   2.581 -0.0233  0.1025  0.5169
   15phy    H1A  405   0.232   4.600   2.509 -1.3668 -0.4301  1.4848
   16phy    C35  406   4.943   4.294   1.543  0.3835  0.2667  0.2944
   16phy    C33  407   4.904   4.151   1.582 -0.3647  0.2308  0.0519
   16phy    C34  408   5.005   4.050   1.533  0.3268  0.0368 -0.1509
   16phy    C32  409   4.879   4.143   1.735 -0.1308 -0.1682 -0.4950
   16phy    C31  410   4.736   4.154   1.776 -0.2316  0.1918 -0.1230
   16phy    C30  411   4.728   4.168   1.929 -0.0763  0.0161 -0.1561
   16phy    C28  412   4.583   4.150   1.978  0.4068 -0.1926  0.3968
   16phy    C29  413   4.549   3.997   2.008  0.0737  0.1201 -0.1800
   16phy    C27  414   4.586   4.229   2.113  0.0788 -0.2561  0.0357
   16phy    C26  415   4.477   4.328   2.120  0.2194 -0.0356 -0.1093
   16phy    C25  416   4.480   4.403   2.250  0.2225 -0.3500 -0.6272
   16phy    C23  417   4.351   4.471   2.303 -0.4189  0.3999 -0.0135
   16phy    C24  418   4.254   4.364   2.359 -0.4344 -0.5672 -0.0196
   16phy    C22  419   4.389   4.564   2.416  0.4067  0.0452  0.0194
   16phy    C21  420   4.405   4.705   2.367  0.3607 -0.5324 -0.3139
   16phy    C20  421   4.453   4.789   2.482  0.1777 -0.3870 -0.3916
   16phy    C18  422   4.518   4.939   2.469 -0.0049  0.5774  0.0589
   16phy    O01  423   4.432   5.022   2.395  0.3744 -0.0825 -0.3236
   16phy    H01  424   4.354   5.047   2.440  0.3262 -0.2740 -0.3032
   16phy    C19  425   4.532   4.982   2.618 -0.2209  0.1030  0.1726
   16phy    C13  426   4.655   4.935   2.382  0.0387  0.1153 -0.3683
   16phy     H3  427   4.636   4.879   2.287 -0.8056  2.1617 -1.4833
   16phy    O33  428   4.757   4.858   2.446 -0.3972 -0.2560  0.3642
   16phy    H1B  429   4.738   4.767   2.445  0.4369 -0.4540 -0.7871
   16phy    C12  430   4.725   5.070   2.326 -0.3742  0.1260 -0.7423
   16phy    O11  431   4.635   5.169   2.285  0.0300 -0.2520 -0.0846
   16phy    H1A  432   4.565   5.152   2.345  0.7173  0.0178  0.8106
   17phy    C35  433   4.347   4.094   1.549 -0.1628  0.1717  0.0371
   17phy    C33  434   4.230   4.165   1.619  0.0923  0.8672  0.1391
   17phy    C34  435   4.228   4.308   1.575 -0.2994 -0.1587 -0.3406
   17phy    C32  436   4.103   4.077   1.594 -0.8839 -0.1445  0.0975
   17phy    C31  437   3.985   4.088   1.689  0.3336  0.1476 -0.0831
   17phy    C30  438   3.884   3.979   1.669 -0.1606 -0.1645 -0.0583
   17phy    C28  439   3.765   3.979   1.762 -0.4149  0.3654  0.0872
   17phy    C29  440   3.654   3.922   1.671 -0.3251  0.2673  0.4219
   17phy    C27  441   3.771   3.883   1.886  0.0469 -0.0203 -0.2101
   17phy    C26  442   3.727   3.941   2.025  0.2973 -0.2709  0.2842
   17phy    C25  443   3.694   3.836   2.130  0.5399 -0.4656  0.0670
   17phy    C23  444   3.643   3.888   2.262  0.3755  0.4989 -0.2067
   17phy    C24  445   3.485   3.887   2.256  0.2989  0.0102  0.2623
   17phy    C22  446   3.681   3.789   2.371  0.2790 -0.4207 -0.0003
   17phy    C21  447   3.767   3.839   2.488  0.0278  0.0718  0.2335
   17phy    C20  448   3.722   3.771   2.612 -0.0894  0.0494 -0.1756
   17phy    C18  449   3.780   3.801   2.755 -0.4134 -0.4867  0.0484
   17phy    O01  450   3.786   3.943   2.775  0.0275 -0.5716 -0.3615
   17phy    H01  451   3.744   3.958   2.857  0.3719 -0.0435 -0.2821
   17phy    C19  452   3.674   3.743   2.851  0.2454  0.1597 -0.1143
   17phy    C13  453   3.933   3.744   2.775  0.2595 -0.1034  0.5662
   17phy     H3  454   3.991   3.772   2.683  0.3320 -0.2020  0.5813
   17phy    O33  455   3.941   3.601   2.763 -0.3147  0.0015 -0.2171
   17phy    H1B  456   3.940   3.574   2.673 -1.9611  0.2193 -0.3004
   17phy    C12  457   4.017   3.797   2.895  0.0947 -0.4673  0.2374
   17phy    O11  458   4.028   3.936   2.903 -0.2515 -0.1821  0.4319
   17phy    H1A  459   3.954   3.962   2.852  1.7822  1.6157 -1.8382
   18phy    C35  460   0.578   2.834   0.960 -0.2371  0.2652  0.4657
   18phy    C33  461   0.512   2.861   1.095  0.0070  0.6266 -0.4305
   18phy    C34  462   0.608   2.944   1.171 -0.0658 -0.1844 -0.0228
   18phy    C32  463   0.371   2.921   1.093 -0.0157 -0.1124  0.5355
   18phy    C31  464   0.251   2.837   1.047 -0.0216  0.0463  0.4280
   18phy    C30  465   0.132   2.916   0.993 -0.1224  0.5519  0.3796
   18phy    C28  466   0.012   2.826   0.962 -0.5313 -0.2296  0.3239
   18phy    C29  467  -0.094   2.855   1.070 -0.4522  0.3126 -0.1655
   18phy    C27  468  -0.057   2.879   0.828  0.2916  0.5891 -0.0613
   18phy    C26  469  -0.015   2.807   0.700 -0.3210 -0.5523  0.2128
   18phy    C25  470  -0.088   2.874   0.579  0.1418 -0.1723 -0.0562
   18phy    C23  471  -0.067   2.795   0.446 -0.0974 -0.0876 -0.7040
   18phy    C24  472  -0.203   2.795   0.371 -0.0224  0.1745  0.2832
   18phy    C22  473   0.052   2.846   0.361  0.1562 -0.4705  0.8572
   18phy    C21  474   0.116   2.742   0.267 -0.5370  0.1063 -0.2286
   18phy    C20  475   0.248   2.785   0.199 -0.6050 -0.1560 -0.0711
   18phy    C18  476   0.310   2.681   0.092  0.1677  0.1716 -0.4730
   18phy    O01  477   0.327   2.552   0.162  0.3498 -0.0946  0.0257
   18phy    H01  478   0.245   2.507   0.172  0.2349  0.4327  1.8676
   18phy    C19  479   0.447   2.742   0.062  0.0908  0.0118  0.1256
   18phy    C13  480   0.229   2.674  -0.045  0.0156 -0.2527  0.1036
   18phy     H3  481   0.123   2.659  -0.013 -0.3146  1.0876 -0.2914
   18phy    O33  482   0.205   2.799  -0.118 -0.5731 -0.0018 -0.1864
   18phy    H1B  483   0.264   2.796  -0.191 -0.2338 -0.4993  0.1053
   18phy    C12  484   0.210   2.543  -0.135  0.4294 -0.2402 -0.1215
   18phy    O11  485   0.194   2.421  -0.063  0.1398 -0.1462  0.9447
   18phy    H1A  486   0.192   2.357  -0.131 -0.6967  1.0951 -0.2468
   19phy    C35  487   4.716   4.407   1.224 -0.3947  0.0172 -0.1482
   19phy    C33  488   4.608   4.362   1.322  0.0717  0.6323  0.1087
   19phy    C34  489   4.605   4.470   1.426  0.3007  0.3008  0.2368
   19phy    C32  490   4.466   4.356   1.260 -0.6065 -0.3223  0.2318
   19phy    C31  491   4.433   4.222   1.193  0.4520 -0.3031 -0.2227
   19phy    C30  492   4.306   4.200   1.109  0.0132  0.3723  0.1836
   19phy    C28  493   4.297   4.072   1.026  0.1475  0.6325 -0.3659
   19phy    C29  494   4.185   3.982   1.087 -0.1782  0.3220 -0.3885
   19phy    C27  495   4.263   4.103   0.880  0.0956 -0.2876  0.0500
   19phy    C26  496   4.347   4.027   0.776  0.1855  0.3783 -0.5840
   19phy    C25  497   4.324   4.088   0.634 -0.2752  0.1506 -0.4419
   19phy    C23  498   4.400   4.033   0.516  0.4494  0.1608  0.0270
   19phy    C24  499   4.357   3.893   0.475  0.3920  0.0532  0.3823
   19phy    C22  500   4.370   4.123   0.396 -0.5715  0.5033 -0.2223
   19phy    C21  501   4.477   4.149   0.286  0.2895 -0.3447 -0.0573
   19phy    C20  502   4.423   4.260   0.193  0.0210 -0.3532  0.4686
   19phy    C18  503   4.493   4.317   0.063  0.4012 -0.4184 -0.2846
   19phy    O01  504   4.617   4.370   0.110  0.1024  0.5019  0.0354
   19phy    H01  505   4.614   4.352   0.202  0.6307 -1.3558 -0.2739
   19phy    C19  506   4.408   4.438   0.032  0.5957  0.1816  0.0740
   19phy    C13  507   4.519   4.214  -0.055  0.4137 -0.5146 -0.7174
   19phy     H3  508   4.612   4.165  -0.018  0.5651  0.6924  0.5721
   19phy    O33  509   4.441   4.096  -0.067 -0.2342 -0.0841  0.1342
   19phy    H1B  510   4.355   4.123  -0.092  0.3688  1.1782 -0.6657
   19phy    C12  511   4.604   4.241  -0.185  0.0247  0.0455  0.4682
   19phy    O11  512   4.662   4.370  -0.191  0.1132  0.1053 -0.5846
   19phy    H1A  513   4.723   4.387  -0.121  2.2845 -3.7041 -1.2710
   20phy    C35  514   4.159   0.570   0.930  0.2855  0.1420  0.2795
   20phy    C33  515   4.140   0.428   0.988 -0.1741 -0.0115 -0.0799
   20phy    C34  516   4.199   0.328   0.888 -0.1570 -0.1841 -0.2817
   20phy    C32  517   4.206   0.421   1.126 -0.0677  0.4983  0.1592
   20phy    C31  518   4.116   0.402   1.251  0.2103 -0.5265  0.2115
   20phy    C30  519   4.194   0.410   1.381  0.2847 -0.3694 -0.0715
   20phy    C28  520   4.110   0.392   1.509 -0.4375 -0.0232  0.0062
   20phy    C29  521   4.114   0.248   1.552  0.4022 -0.1208  0.3448
   20phy    C27  522   4.165   0.488   1.615  0.4745  0.0291  0.2045
   20phy    C26  523   4.085   0.519   1.742  0.0529 -0.1725  0.0994
   20phy    C25  524   4.168   0.596   1.851  0.0179 -0.1571 -0.2630
   20phy    C23  525   4.122   0.584   1.997  0.3351 -0.3236 -0.1100
   20phy    C24  526   4.184   0.466   2.064  0.2674  0.3267  0.1401
   20phy    C22  527   4.170   0.704   2.073 -0.2813 -0.1367  0.3061
   20phy    C21  528   4.076   0.767   2.172 -0.0719 -0.4470  0.0789
   20phy    C20  529   4.141   0.881   2.246  0.1009 -0.1268 -0.0581
   20phy    C18  530   4.075   0.943   2.380 -0.1116  0.0999  0.4682
   20phy    O01  531   4.055   0.834   2.475 -0.2077 -0.2224 -0.4843
   20phy    H01  532   4.115   0.766   2.449  0.3318  0.1625 -0.2712
   20phy    C19  533   4.193   1.026   2.431  0.3757  0.0789 -0.2823
   20phy    C13  534   3.939   1.030   2.372  0.0434 -0.2646 -0.4667
   20phy     H3  535   3.951   1.116   2.301 -0.7796 -1.0110 -1.5247
   20phy    O33  536   3.909   1.104   2.490 -0.1611 -0.3236  0.2231
   20phy    H1B  537   3.870   1.049   2.556 -0.9805  0.3403  0.3188
   20phy    C12  538   3.808   0.950   2.326 -0.0103 -0.0766 -0.3162
   20phy    O11  539   3.771   0.838   2.407  0.3561 -0.4734 -0.1726
   20phy    H1A  540   3.762   0.864   2.497 -0.9143 -0.4637 -0.2854
   21phy    C35  541   0.006   3.809   1.016  0.4938 -0.9161 -0.3180
   21phy    C33  542  -0.017   3.712   0.898 -0.0003 -0.3801  0.1303
   21phy    C34  543   0.015   3.572   0.946 -0.2924  0.4004  0.1714
   21phy    C32  544  -0.158   3.730   0.837  0.2410  0.0326  0.0106
   21phy    C31  545  -0.159   3.710   0.684 -0.4567 -0.0255  0.0083
   21phy    C30  546  -0.291   3.759   0.626  0.1348  0.7137  0.5268
   21phy    C28  547  -0.299   3.760   0.472 -0.6727  0.5720  0.3010
   21phy    C29  548  -0.435   3.701   0.425 -0.3104  0.6858  0.1251
   21phy    C27  549  -0.264   3.899   0.416 -0.3712  0.1626 -0.1213
   21phy    C26  550  -0.181   3.883   0.290  0.4559 -0.3455 -0.3453
   21phy    C25  551  -0.162   4.015   0.211  0.3919 -0.1224 -0.3062
   21phy    C23  552  -0.089   3.999   0.081 -0.2395  0.2036 -0.4585
   21phy    C24  553  -0.157   4.082  -0.030  0.2064  0.2748  0.0532
   21phy    C22  554   0.061   4.032   0.103  0.3379 -0.1634  0.0565
   21phy    C21  555   0.165   3.997   0.001  0.2435 -0.3992  0.2059
   21phy    C20  556   0.302   4.065   0.034 -0.0644 -0.1962  0.2625
   21phy    C18  557   0.427   4.022  -0.051  0.1619  0.3638 -0.1919
   21phy    O01  558   0.436   3.876  -0.067  0.2135 -0.3694 -0.1140
   21phy    H01  559   0.519   3.852  -0.103 -0.2529 -2.1318 -0.1287
   21phy    C19  560   0.541   4.062   0.039 -0.1327  0.4020  0.3332
   21phy    C13  561   0.430   4.092  -0.199  0.0539  0.5977  0.5818
   21phy     H3  562   0.343   4.044  -0.250  0.0371 -2.0170  2.8257
   21phy    O33  563   0.382   4.228  -0.209  0.0592  0.4111 -0.0541
   21phy    H1B  564   0.446   4.293  -0.187  0.5563 -0.2754  0.5741
   21phy    C12  565   0.512   4.038  -0.324 -0.0156  0.2410  0.1380
   21phy    O11  566   0.638   4.100  -0.332  0.1123  0.1516  0.0890
   21phy    H1A  567   0.631   4.193  -0.324 -1.3508  0.2165 -1.2659
   22phy    C35  568   2.272   4.127   2.299  0.3497 -0.2902  0.1258
   22phy    C33  569   2.315   4.013   2.208 -0.4857 -0.2653  0.0201
   22phy    C34  570   2.407   3.911   2.288  0.8688  0.1696  0.1981
   22phy    C32  571   2.191   3.955   2.144  0.1012  0.2252  0.3504
   22phy    C31  572   2.217   3.860   2.019  0.0004 -0.1852 -0.2921
   22phy    C30  573   2.096   3.802   1.947  0.1316 -0.6107  0.0320
   22phy    C28  574   2.131   3.725   1.814  0.3940  0.1170 -0.5425
   22phy    C29  575   2.090   3.578   1.821 -0.2238  0.2184 -0.0384
   22phy    C27  576   2.065   3.794   1.700  0.4358 -0.0660  0.4676
   22phy    C26  577   2.093   3.772   1.549  0.5519  0.0166 -0.3295
   22phy    C25  578   2.015   3.872   1.463  0.3112 -0.0236  0.1289
   22phy    C23  579   2.009   3.851   1.306  0.2317 -0.4858 -0.1694
   22phy    C24  580   1.868   3.889   1.251 -0.1398  0.2597  0.1150
   22phy    C22  581   2.130   3.925   1.243  0.2621  0.1373  0.2038
   22phy    C21  582   2.162   3.887   1.094 -0.0816  0.2094  0.2456
   22phy    C20  583   2.278   3.973   1.049 -0.4374 -0.5911 -0.2059
   22phy    C18  584   2.340   3.971   0.902 -0.6584 -0.5956  0.6185
   22phy    O01  585   2.361   3.831   0.875 -0.6635  0.3433 -0.1965
   22phy    H01  586   2.401   3.789   0.949 -0.0118 -0.5014 -1.0100
   22phy    C19  587   2.475   4.044   0.915  0.1819  0.2510 -0.3538
   22phy    C13  588   2.242   4.019   0.783  0.4638 -0.0683  0.2171
   22phy     H3  589   2.193   4.112   0.823 -1.0263 -0.7008 -0.0594
   22phy    O33  590   2.305   4.075   0.667 -0.1671  0.0751 -0.3876
   22phy    H1B  591   2.323   4.004   0.608 -0.0697  0.8485 -1.3011
   22phy    C12  592   2.100   3.967   0.744 -0.2933  0.2216  0.6462
   22phy    O11  593   2.084   3.857   0.653  0.6094 -0.4295  0.1419
   22phy    H1A  594   1.998   3.870   0.620  0.1127 -0.6819  1.3021
   23phy    C35  595   1.409   3.480   1.319  0.0912  0.0798 -0.1509
   23phy    C33  596   1.513   3.569   1.392 -0.3784  0.8219  0.6117
   23phy    C34  597   1.624   3.602   1.286  0.0032 -0.0925 -0.1523
   23phy    C32  598   1.457   3.683   1.482 -0.2094  0.1591 -0.3832
   23phy    C31  599   1.540   3.711   1.610  0.0173  0.7461  0.2615
   23phy    C30  600   1.481   3.821   1.696 -0.0960  0.0128 -0.0038
   23phy    C28  601   1.535   3.857   1.835  0.1190 -0.7195 -0.4269
   23phy    C29  602   1.647   3.959   1.833 -0.0450  0.0315  0.2389
   23phy    C27  603   1.420   3.927   1.915 -0.1579  0.4866  0.0736
   23phy    C26  604   1.388   3.867   2.052 -0.2926  0.1925  0.4880
   23phy    C25  605   1.311   3.958   2.145  0.3415  0.6464  0.1607
   23phy    C23  606   1.250   3.889   2.273 -0.3529 -0.2782  0.1223
   23phy    C24  607   1.313   3.939   2.406  0.4074 -0.0316 -0.0076
   23phy    C22  608   1.098   3.901   2.278 -0.0462 -0.8805 -0.7442
   23phy    C21  609   1.024   3.778   2.328  0.3210  0.4510  0.3906
   23phy    C20  610   0.872   3.791   2.347 -0.2635 -0.0265  0.2961
   23phy    C18  611   0.799   3.817   2.485 -0.0843  0.3712 -0.0122
   23phy    O01  612   0.774   3.954   2.519  0.1806  0.2216  0.1253
   23phy    H01  613   0.753   3.962   2.610 -0.5344  0.6282 -0.0714
   23phy    C19  614   0.660   3.763   2.436 -0.0892 -0.0553 -0.3170
   23phy    C13  615   0.852   3.731   2.614 -0.1508  0.0234  0.0125
   23phy     H3  616   0.862   3.623   2.585 -0.5729 -0.0351  0.0789
   23phy    O33  617   0.748   3.724   2.716  0.6253  0.2010 -0.0894
   23phy    H1B  618   0.701   3.645   2.697  2.7438 -1.0862 -0.2267
   23phy    C12  619   0.989   3.766   2.686  0.2352  0.2068  0.0509
   23phy    O11  620   0.997   3.891   2.751  0.0060  0.6870 -0.4428
   23phy    H1A  621   1.024   3.953   2.686 -0.0114  2.2729  0.9964
   24phy    C35  622   0.122   4.316   1.205  0.1096 -0.3048 -0.3998
   24phy    C33  623   0.235   4.405   1.154  0.2551 -0.1830  0.4389
   24phy    C34  624   0.206   4.413   1.001  0.1858  0.1805 -0.3495
   24phy    C32  625   0.246   4.539   1.230  0.0071 -0.3842  0.3958
   24phy    C31  626   0.388   4.585   1.266 -0.2649 -0.5085 -0.0123
   24phy    C30  627   0.399   4.721   1.333  0.6026 -0.1495  0.4505
   24phy    C28  628   0.538   4.773   1.366  0.4487  0.5521 -0.2952
   24phy    C29  629   0.588   4.865   1.257 -0.2044  0.1651 -0.1317
   24phy    C27  630   0.533   4.856   1.494  0.0722  0.1059 -0.2286
   24phy    C26  631   0.585   4.786   1.623  0.4284 -0.1367  0.0730
   24phy    C25  632   0.562   4.880   1.743 -0.1105 -0.1921  0.4903
   24phy    C23  633   0.568   4.821   1.883  0.7667  0.4311  0.0356
   24phy    C24  634   0.709   4.791   1.941  0.1501  0.3079  0.4286
   24phy    C22  635   0.481   4.909   1.970 -0.0455 -0.5200 -0.3477
   24phy    C21  636   0.407   4.832   2.087  0.6595  0.0876  0.4621
   24phy    C20  637   0.324   4.918   2.180  0.5029  0.0654  0.1492
   24phy    C18  638   0.258   4.860   2.315  0.1849  0.1170 -0.2399
   24phy    O01  639   0.361   4.787   2.383 -0.0396  0.1981 -0.2679
   24phy    H01  640   0.324   4.753   2.463 -0.0914 -1.6349 -1.0134
   24phy    C19  641   0.235   4.984   2.400  0.0848 -0.0386 -0.1490
   24phy    C13  642   0.124   4.767   2.296 -0.2577 -0.0519 -0.2656
   24phy     H3  643   0.067   4.805   2.208  0.1555 -1.1373 -1.0191
   24phy    O33  644   0.023   4.775   2.399 -0.3698  0.0994  0.0890
   24phy    H1B  645   0.025   4.705   2.462 -0.6325  0.1476  0.1524
   24phy    C12  646   0.148   4.612   2.258  0.1023  0.4731  0.2342
   24phy    O11  647   0.183   4.528   2.364 -0.2344  0.5588  0.1064
   24phy    H1A  648   0.222   4.446   2.338 -1.4507  0.3227 -1.1374
   25phy    C35  649   1.598   0.138   0.130  0.1538  0.2272  0.1142
   25phy    C33  650   1.452   0.142   0.163 -0.0426 -0.0131 -0.5818
   25phy    C34  651   1.393   0.257   0.089  0.5151 -0.6435 -0.3862
   25phy    C32  652   1.378   0.011   0.138  0.2241  0.4835 -0.4746
   25phy    C31  653   1.343  -0.060   0.272 -0.0973  0.0518  0.0763
   25phy    C30  654   1.276  -0.194   0.235 -0.3141  0.3588 -0.1247
   25phy    C28  655   1.257  -0.281   0.359  0.4183  0.0239 -0.7507
   25phy    C29  656   1.109  -0.289   0.390 -0.6782 -0.2135 -0.0714
   25phy    C27  657   1.308  -0.425   0.352  0.0345 -0.1552  0.1558
   25phy    C26  658   1.461  -0.455   0.337  0.2738 -0.0044 -0.3095
   25phy    C25  659   1.473  -0.609   0.353  0.3091 -0.1152 -0.0229
   25phy    C23  660   1.603  -0.674   0.309  0.0605 -0.0556  0.3067
   25phy    C24  661   1.657  -0.749   0.424 -0.2259  0.0516 -0.0129
   25phy    C22  662   1.593  -0.768   0.185 -0.2705  0.2976 -0.5245
   25phy    C21  663   1.599  -0.712   0.044  0.2675 -0.2237 -0.0707
   25phy    C20  664   1.590  -0.820  -0.068  0.7523  0.3246  0.0172
   25phy    C18  665   1.576  -0.765  -0.214  0.2564 -0.5034 -0.0800
   25phy    O01  666   1.466  -0.663  -0.222 -0.0784 -0.2937  0.0285
   25phy    H01  667   1.389  -0.703  -0.186 -1.6516  0.3315 -2.4180
   25phy    C19  668   1.526  -0.891  -0.294 -0.1685 -0.2232  0.2540
   25phy    C13  669   1.715  -0.708  -0.274  0.0906  0.4575 -0.5544
   25phy     H3  670   1.741  -0.627  -0.201  0.5482 -0.0744 -0.1187
   25phy    O33  671   1.836  -0.782  -0.262  0.0791  0.1598 -0.1693
   25phy    H1B  672   1.867  -0.806  -0.347 -0.6208 -2.1784  0.1594
   25phy    C12  673   1.725  -0.610  -0.399 -0.9390 -0.3056 -0.0826
   25phy    O11  674   1.750  -0.665  -0.525  0.1471  0.1368 -0.2733
   25phy    H1A  675   1.735  -0.602  -0.593  0.3462  0.3962 -0.0801
   26phy    C35  676   0.846   4.034   1.483  0.0376 -0.5612 -0.6229
   26phy    C33  677   0.972   4.034   1.563 -0.1202  0.1306 -0.1245
   26phy    C34  678   1.005   3.885   1.603 -0.3276 -0.5774  0.4442
   26phy    C32  679   1.080   4.103   1.485  0.0049  0.3474  0.3835
   26phy    C31  680   1.198   4.157   1.570  0.0136  0.2050  0.0325
   26phy    C30  681   1.305   4.233   1.488 -0.0684 -0.0320  0.0591
   26phy    C28  682   1.432   4.266   1.565 -0.5133  0.6106  0.5522
   26phy    C29  683   1.556   4.199   1.500 -0.0390 -0.5673 -0.4130
   26phy    C27  684   1.447   4.420   1.568  0.1828 -0.8425 -0.2854
   26phy    C26  685   1.530   4.482   1.686  0.4620  0.2095  0.2051
   26phy    C25  686   1.509   4.634   1.687 -0.4202  0.3688  0.5487
   26phy    C23  687   1.604   4.717   1.776 -0.1991 -0.0167 -0.5376
   26phy    C24  688   1.749   4.730   1.727 -0.3379 -0.6224 -0.0811
   26phy    C22  689   1.534   4.853   1.787  0.5542  0.4757  0.1096
   26phy    C21  690   1.547   4.906   1.932 -0.2428  0.3599  0.0835
   26phy    C20  691   1.470   5.039   1.949  0.0146  0.1069 -0.0023
   26phy    C18  692   1.484   5.107   2.087 -0.1348  0.2497 -0.2755
   26phy    O01  693   1.624   5.130   2.128  0.1791 -0.3716 -0.2144
   26phy    H01  694   1.618   5.137   2.221  0.3772  0.7501 -0.2681
   26phy    C19  695   1.439   5.248   2.054 -0.6775  0.1808  0.5661
   26phy    C13  696   1.415   5.028   2.216 -0.6530  0.2116 -0.8827
   26phy     H3  697   1.460   4.926   2.220  1.3335  0.9433 -2.6272
   26phy    O33  698   1.280   4.999   2.203  0.0797 -0.4620  0.1380
   26phy    H1B  699   1.275   4.927   2.144  0.0456  1.0361 -1.8033
   26phy    C12  700   1.441   5.088   2.363  0.6186 -0.4339  0.2262
   26phy    O11  701   1.572   5.125   2.387 -0.2731 -0.0599 -0.3302
   26phy    H1A  702   1.593   5.120   2.479  0.8769  0.4318 -0.5435
   27phy    C35  703   0.924   0.040   0.264  0.0820 -0.4307 -0.0413
   27phy    C33  704   0.864   0.179   0.247 -0.3090 -0.3365  0.0970
   27phy    C34  705   0.774   0.212   0.364  0.0200 -0.3509 -0.1300
   27phy    C32  706   0.968   0.288   0.213  0.2910 -0.0009  0.1808
   27phy    C31  707   0.946   0.353   0.078  0.2216  0.1265 -0.2480
   27phy    C30  708   1.026   0.484   0.071  0.3879 -0.2376  0.2856
   27phy    C28  709   1.039   0.554  -0.069 -0.0716 -0.1506  0.5498
   27phy    C29  710   1.033   0.704  -0.050 -0.0730 -0.3212  0.2334
   27phy    C27  711   1.173   0.516  -0.142  0.0266  0.1819  0.4169
   27phy    C26  712   1.153   0.398  -0.236  0.1304 -0.7041  0.0151
   27phy    C25  713   1.294   0.357  -0.286  0.0497  0.2432  0.7604
   27phy    C23  714   1.309   0.242  -0.385 -0.3743 -0.7612 -0.3178
   27phy    C24  715   1.411   0.276  -0.490 -0.3539  0.4004  0.2159
   27phy    C22  716   1.344   0.111  -0.309 -0.4667 -0.1723  0.7456
   27phy    C21  717   1.256  -0.011  -0.343  0.0402 -0.5358 -0.3120
   27phy    C20  718   1.292  -0.130  -0.253  0.2263 -0.1330 -0.2401
   27phy    C18  719   1.256  -0.278  -0.289 -0.4033 -0.4750  0.1269
   27phy    O01  720   1.109  -0.284  -0.306  0.0028 -0.3242  0.3451
   27phy    H01  721   1.090  -0.242  -0.387  0.6914 -1.4098 -0.4121
   27phy    C19  722   1.277  -0.353  -0.158 -0.1087 -0.2466 -0.5627
   27phy    C13  723   1.329  -0.347  -0.416 -0.5349  0.4309 -0.0310
   27phy     H3  724   1.289  -0.288  -0.502 -0.6131 -0.1988 -0.4333
   27phy    O33  725   1.471  -0.317  -0.441 -0.1130 -0.3074 -0.1657
   27phy    H1B  726   1.504  -0.255  -0.378 -1.3627  1.1907 -0.9229
   27phy    C12  727   1.285  -0.477  -0.495 -0.0055 -0.5534  0.1061
   27phy    O11  728   1.362  -0.593  -0.470  0.2436  0.0541 -0.0098
   27phy    H1A  729   1.395  -0.589  -0.383 -0.4963  0.1538  0.2668
   28phy    C35  730   2.479   1.265   0.282 -0.6112 -0.2431 -0.2578
   28phy    C33  731   2.377   1.358   0.356  0.1145 -0.3888 -0.0382
   28phy    C34  732   2.399   1.372   0.509 -0.3012 -0.0675 -0.0180
   28phy    C32  733   2.385   1.495   0.286 -0.0653  0.4925 -0.1008
   28phy    C31  734   2.261   1.589   0.296 -0.4824  0.1706  0.1940
   28phy    C30  735   2.275   1.714   0.215 -0.0807 -0.0935 -0.1087
   28phy    C28  736   2.151   1.797   0.188  0.0795 -0.5846  0.1432
   28phy    C29  737   2.192   1.934   0.232  0.0361  0.0384 -0.2566
   28phy    C27  738   2.120   1.821   0.039 -0.0848 -0.6057  0.6537
   28phy    C26  739   2.037   1.708  -0.026  0.2017  0.3057  0.3865
   28phy    C25  740   2.045   1.700  -0.181 -0.0985 -0.0296  0.1408
   28phy    C23  741   2.013   1.555  -0.230 -0.4941 -0.3365 -0.3069
   28phy    C24  742   1.973   1.561  -0.381 -0.0793  0.1554  0.4824
   28phy    C22  743   2.138   1.462  -0.225 -0.0214 -0.3552 -0.0711
   28phy    C21  744   2.140   1.378  -0.101 -0.3725 -0.2246  0.2655
   28phy    C20  745   2.265   1.282  -0.096 -0.3512 -0.5476 -0.2345
   28phy    C18  746   2.293   1.159  -0.187  0.3407  0.2474 -0.5760
   28phy    O01  747   2.174   1.086  -0.190  0.5794  0.0120  0.4456
   28phy    H01  748   2.123   1.116  -0.263 -0.3660 -2.4799 -0.0125
   28phy    C19  749   2.392   1.077  -0.098 -0.0835  0.0152  0.4073
   28phy    C13  750   2.349   1.184  -0.331  0.5581  1.6361  0.7534
   28phy     H3  751   2.266   1.242  -0.379 -0.4886 -1.3219 -1.3444
   28phy    O33  752   2.451   1.284  -0.341  0.0376 -0.4161 -0.0208
   28phy    H1B  753   2.473   1.334  -0.265 -0.4453  1.1887 -0.8746
   28phy    C12  754   2.345   1.089  -0.457  0.2353 -0.5812 -0.0428
   28phy    O11  755   2.228   1.011  -0.476 -0.2235  0.2749 -0.1221
   28phy    H1A  756   2.170   1.069  -0.522  1.6102 -0.7260 -4.1604
   29phy    C35  757   0.399   3.775   0.287  0.0864  0.0145 -0.2795
   29phy    C33  758   0.356   3.782   0.436 -0.1842 -0.3428 -0.0180
   29phy    C34  759   0.206   3.774   0.443  0.1517 -0.0284  0.3380
   29phy    C32  760   0.433   3.676   0.518  0.0648  0.4261 -0.7059
   29phy    C31  761   0.565   3.717   0.584  0.1181 -0.1104  0.0963
   29phy    C30  762   0.621   3.621   0.692  0.7467 -0.4768  0.0816
   29phy    C28  763   0.761   3.670   0.746  0.3853  0.8392  0.1324
   29phy    C29  764   0.759   3.680   0.898 -0.2441  0.0561  0.1920
   29phy    C27  765   0.878   3.574   0.712 -0.1636  0.0770 -0.2063
   29phy    C26  766   1.012   3.640   0.689 -0.6260 -0.3488 -0.3050
   29phy    C25  767   1.124   3.540   0.646  0.1430  0.3813 -0.4055
   29phy    C23  768   1.248   3.599   0.579  0.2061 -0.3996 -0.4593
   29phy    C24  769   1.369   3.516   0.615 -0.0002 -0.2737  0.2753
   29phy    C22  770   1.241   3.611   0.424  0.0032 -0.0678 -0.0622
   29phy    C21  771   1.198   3.746   0.365  0.5585 -0.3585  0.0741
   29phy    C20  772   1.188   3.740   0.211 -0.3064  0.0062 -0.1352
   29phy    C18  773   1.046   3.703   0.148 -0.0852 -0.4630  0.0120
   29phy    O01  774   1.013   3.575   0.195 -0.5634  0.1108 -0.4543
   29phy    H01  775   0.920   3.561   0.193 -0.9367  1.5356  2.0652
   29phy    C19  776   1.082   3.706  -0.002 -0.7451  0.4005 -0.3985
   29phy    C13  777   0.919   3.804   0.178 -0.7925  0.2172 -0.0799
   29phy     H3  778   0.932   3.820   0.288  0.3226 -1.1351  0.0162
   29phy    O33  779   0.924   3.944   0.138  0.1685 -0.2096  0.0801
   29phy    H1B  780   0.880   3.962   0.057 -0.8625  0.5115  0.7678
   29phy    C12  781   0.772   3.751   0.210 -0.4336 -0.1788 -0.0154
   29phy    O11  782   0.766   3.608   0.209  0.0147 -0.4275 -0.2646
   29phy    H1A  783   0.685   3.580   0.248  0.0914 -0.1943  0.0699
   30phy    C35  784   0.835   4.437   1.117 -0.4022 -0.0700  0.3056
   30phy    C33  785   0.832   4.299   1.055 -0.1901 -0.3518 -0.0329
   30phy    C34  786   0.939   4.210   1.106 -0.0218 -0.3733 -0.3686
   30phy    C32  787   0.692   4.231   1.078  0.1139 -0.1235  0.4247
   30phy    C31  788   0.643   4.139   0.961  0.4856 -0.2033 -0.5392
   30phy    C30  789   0.499   4.090   0.980  0.1093  0.2925  0.2760
   30phy    C28  790   0.435   4.023   0.860  0.0036 -0.1091 -0.4471
   30phy    C29  791   0.386   3.882   0.887 -0.0910  0.6430  0.2828
   30phy    C27  792   0.323   4.108   0.801 -0.0505 -0.1401  0.0899
   30phy    C26  793   0.349   4.149   0.654  0.0950  0.0919 -0.1262
   30phy    C25  794   0.236   4.234   0.599 -0.5394  0.0747 -0.2130
   30phy    C23  795   0.249   4.273   0.452 -0.2533  0.1463 -0.4760
   30phy    C24  796   0.113   4.301   0.388 -0.1991  0.3823 -0.3658
   30phy    C22  797   0.350   4.393   0.432  0.4737 -0.0130 -0.0676
   30phy    C21  798   0.441   4.375   0.309 -0.1156 -0.3392  0.1262
   30phy    C20  799   0.545   4.487   0.286  0.2842 -0.0589  0.1054
   30phy    C18  800   0.619   4.501   0.147  0.0381  0.4974  0.0911
   30phy    O01  801   0.697   4.382   0.117 -0.3824  0.1578  0.2283
   30phy    H01  802   0.702   4.329   0.194  0.7302  0.9008  0.6971
   30phy    C19  803   0.726   4.607   0.174  0.2398 -0.2803  0.3386
   30phy    C13  804   0.534   4.546   0.018  0.1082  0.2251  0.0796
   30phy     H3  805   0.443   4.481   0.023  0.4114 -0.2175 -0.1145
   30phy    O33  806   0.467   4.667   0.029  0.0434  0.2340 -0.1610
   30phy    H1B  807   0.531   4.735   0.014  1.5561 -1.3195 -1.2098
   30phy    C12  808   0.551   4.514  -0.132 -0.3925 -0.2733 -0.2371
   30phy    O11  809   0.585   4.381  -0.160 -0.3362 -0.2927  0.1021
   30phy    H1A  810   0.667   4.366  -0.118  0.7857 -0.1085 -1.9126
   31phy    C35  811   1.096   0.936   1.815 -0.6906  0.2654  0.7828
   31phy    C33  812   1.091   0.788   1.859  0.1710 -0.0344 -1.2714
   31phy    C34  813   1.055   0.697   1.744  0.0020 -0.1488  0.0267
   31phy    C32  814   1.222   0.757   1.936  0.1497  0.0532  0.0407
   31phy    C31  815   1.210   0.680   2.068 -0.1483 -0.2991 -0.1674
   31phy    C30  816   1.342   0.646   2.134 -0.2580 -0.1624 -0.2402
   31phy    C28  817   1.321   0.562   2.261  0.3159 -0.0201 -0.1995
   31phy    C29  818   1.330   0.411   2.242 -0.0152 -0.1134  0.2193
   31phy    C27  819   1.413   0.603   2.376 -0.3704  0.2257 -0.1272
   31phy    C26  820   1.343   0.678   2.485  0.1015 -0.1762 -0.2879
   31phy    C25  821   1.441   0.711   2.594  0.1787  0.3289 -0.3496
   31phy    C23  822   1.405   0.801   2.716  0.3278  0.3796  0.2865
   31phy    C24  823   1.457   0.735   2.839 -0.3279  0.0893  0.1293
   31phy    C22  824   1.469   0.940   2.706 -0.1842  0.1433  0.1202
   31phy    C21  825   1.403   1.051   2.791 -0.3954  0.1103  0.0859
   31phy    C20  826   1.492   1.179   2.784 -0.3753  0.3752  0.5906
   31phy    C18  827   1.639   1.198   2.834 -0.3726  0.0549 -0.1224
   31phy    O01  828   1.732   1.113   2.765  0.2294 -0.1729 -0.1907
   31phy    H01  829   1.729   1.025   2.797 -0.4329 -0.1918 -0.3059
   31phy    C19  830   1.663   1.343   2.794 -0.1592 -0.2602  0.0483
   31phy    C13  831   1.645   1.161   2.990 -0.2043 -0.2640 -0.2929
   31phy     H3  832   1.604   1.058   3.007 -0.9663  0.3848  2.2134
   31phy    O33  833   1.554   1.236   3.073 -0.6901 -0.5123 -0.3027
   31phy    H1B  834   1.588   1.241   3.160  0.5051 -0.3266 -0.7661
   31phy    C12  835   1.788   1.149   3.056  0.0312 -0.3185  0.0663
   31phy    O11  836   1.798   1.079   3.177 -0.0892  0.1844 -0.0038
   31phy    H1A  837   1.886   1.083   3.210  0.0782 -1.3003 -0.2110
   32phy    C35  838   1.555   1.370   1.353 -0.0748  0.1297 -0.2436
   32phy    C33  839   1.632   1.238   1.354  0.1479  0.2939 -0.1951
   32phy    C34  840   1.615   1.175   1.220  0.0590 -0.0947  0.0447
   32phy    C32  841   1.771   1.262   1.399 -0.1655  0.1448  0.2216
   32phy    C31  842   1.854   1.137   1.446  0.0837 -0.5689  0.2577
   32phy    C30  843   1.999   1.173   1.483  0.3269  0.5864 -0.5415
   32phy    C28  844   2.098   1.060   1.520 -1.3294 -0.3479  0.2383
   32phy    C29  845   2.194   1.045   1.399  0.0903  0.3555 -0.2462
   32phy    C27  846   2.184   1.110   1.645  0.4309  0.8755 -0.4645
   32phy    C26  847   2.226   0.995   1.746 -0.2257  0.1199  0.1366
   32phy    C25  848   2.251   1.035   1.891 -0.0518 -0.4809 -0.2625
   32phy    C23  849   2.307   0.929   1.988  0.0936 -0.6177  0.2333
   32phy    C24  850   2.457   0.949   2.006  0.0381 -0.2970  0.0386
   32phy    C22  851   2.243   0.946   2.127 -0.1284 -0.4171 -0.3537
   32phy    C21  852   2.111   0.871   2.150  0.1684 -0.0296 -0.4704
   32phy    C20  853   2.064   0.912   2.298  0.1952  0.1264  0.1779
   32phy    C18  854   1.906   0.887   2.336 -0.3298 -0.4061 -0.1427
   32phy    O01  855   1.868   0.753   2.298  0.0396 -0.2173  0.0908
   32phy    H01  856   1.782   0.755   2.260 -0.4738 -1.1620  1.1262
   32phy    C19  857   1.909   0.881   2.494  0.1671 -0.0347  0.4448
   32phy    C13  858   1.823   0.999   2.254  0.5856 -0.1490  0.4739
   32phy     H3  859   1.851   0.994   2.146  0.5235 -0.8276  0.4845
   32phy    O33  860   1.862   1.139   2.287 -0.1687  0.3847  0.0735
   32phy    H1B  861   1.817   1.195   2.227  0.5921 -0.4572 -1.3320
   32phy    C12  862   1.661   0.982   2.255 -0.7761  0.1714 -0.0227
   32phy    O11  863   1.621   0.850   2.239 -0.3366  0.2420  0.3163
   32phy    H1A  864   1.534   0.839   2.273 -0.5919 -0.3778 -0.5216
   33phy    C35  865   0.923   0.847   1.272  0.0655 -0.3235  0.2246
   33phy    C33  866   0.819   0.771   1.349  0.2551 -0.1644 -0.0044
   33phy    C34  867   0.681   0.818   1.300  0.5817 -0.3272 -0.0937
   33phy    C32  868   0.833   0.621   1.314  0.0689  0.2912 -0.3887
   33phy    C31  869   0.773   0.504   1.400  0.0288  0.1707  0.2971
   33phy    C30  870   0.837   0.368   1.363 -0.3985 -0.1431 -0.0157
   33phy    C28  871   0.780   0.240   1.427 -0.5910 -0.1963  0.4643
   33phy    C29  872   0.705   0.172   1.318 -0.0774 -0.4098 -0.1203
   33phy    C27  873   0.901   0.153   1.470 -0.1622  0.1377 -0.0902
   33phy    C26  874   0.883   0.073   1.598  0.4748  0.3345 -0.1486
   33phy    C25  875   1.013   0.025   1.660 -0.2683 -0.7654  0.1315
   33phy    C23  876   1.021  -0.046   1.796  0.0291 -0.0214  0.8079
   33phy    C24  877   1.122  -0.165   1.793  0.0355 -0.0050 -0.1076
   33phy    C22  878   1.054   0.047   1.915  0.2663  0.0619  0.1022
   33phy    C21  879   0.983   0.015   2.048  0.0339 -0.6703 -0.2355
   33phy    C20  880   1.016   0.114   2.158 -0.4406 -0.1952  0.1432
   33phy    C18  881   0.994   0.082   2.314 -0.0007 -0.2440 -0.5082
   33phy    O01  882   1.077  -0.030   2.349  0.1710 -0.2607  0.0968
   33phy    H01  883   1.149  -0.040   2.289 -1.0063 -0.5987 -1.3270
   33phy    C19  884   1.067   0.200   2.377 -0.5066 -0.0020 -0.0881
   33phy    C13  885   0.845   0.066   2.380  0.1987 -0.0451  0.1138
   33phy     H3  886   0.791   0.164   2.372 -0.7975 -0.6871 -1.4030
   33phy    O33  887   0.846   0.042   2.519  0.1544  0.0333  0.1118
   33phy    H1B  888   0.897  -0.036   2.534 -1.2192 -1.0385 -0.5744
   33phy    C12  889   0.745  -0.035   2.313  0.0130  0.0610  0.2843
   33phy    O11  890   0.621  -0.050   2.382 -0.2848 -0.3711  0.2690
   33phy    H1A  891   0.588  -0.133   2.355 -0.8306 -0.2556  0.5763
   34phy    C35  892   4.295   3.542   0.751  0.3492 -0.1193  0.7603
   34phy    C33  893   4.427   3.568   0.813 -0.0628 -0.2802 -0.6247
   34phy    C34  894   4.409   3.647   0.943  0.4690  0.1797  0.3358
   34phy    C32  895   4.506   3.437   0.845  0.0684  0.1137 -0.4741
   34phy    C31  896   4.645   3.432   0.781  0.1208  0.2477  0.3047
   34phy    C30  897   4.726   3.307   0.827 -0.2541 -0.0462  0.4137
   34phy    C28  898   4.865   3.299   0.759 -0.4320  0.4741 -0.4179
   34phy    C29  899   4.960   3.247   0.859 -0.4703  0.1663 -0.1991
   34phy    C27  900   4.875   3.221   0.621 -0.0873 -0.1135  0.0882
   34phy    C26  901   4.843   3.308   0.495 -0.1621 -0.1082 -0.1442
   34phy    C25  902   4.847   3.225   0.364 -0.0708 -0.0880  0.0790
   34phy    C23  903   4.802   3.292   0.234 -0.0151 -0.5283 -0.0597
   34phy    C24  904   4.880   3.232   0.124 -0.2492 -0.3000  0.2878
   34phy    C22  905   4.657   3.247   0.196  0.5994 -0.0581 -0.1067
   34phy    C21  906   4.547   3.343   0.248  0.1544 -0.0753 -0.3008
   34phy    C20  907   4.404   3.284   0.220 -0.2454  0.3525 -0.1273
   34phy    C18  908   4.279   3.330   0.296 -0.4467  0.1122 -0.2116
   34phy    O01  909   4.313   3.337   0.438 -0.1019  0.4066  0.2752
   34phy    H01  910   4.364   3.267   0.472 -1.4685 -0.4155  0.7254
   34phy    C19  911   4.171   3.219   0.272 -0.2519  0.4271 -0.1983
   34phy    C13  912   4.224   3.471   0.239  0.3005  1.1072  0.3426
   34phy     H3  913   4.315   3.537   0.241  1.9709 -1.0586 -0.2702
   34phy    O33  914   4.195   3.476   0.101 -0.3904 -0.1477 -0.2967
   34phy    H1B  915   4.109   3.509   0.082  0.0097  0.2823 -1.4829
   34phy    C12  916   4.152   3.577   0.323  0.0226  0.0057  0.3984
   34phy    O11  917   4.176   3.579   0.464 -0.5844 -0.1062  0.0308
   34phy    H1A  918   4.232   3.506   0.484 -0.0694 -0.1419 -1.4585
   35phy    C35  919   1.209   0.573   0.361 -0.0980  0.1292 -0.0744
   35phy    C33  920   1.141   0.638   0.475 -1.3857 -0.1386 -0.0999
   35phy    C34  921   1.036   0.552   0.533  0.0580 -0.3262 -0.2501
   35phy    C32  922   1.245   0.672   0.585  0.4395  0.9848 -0.2232
   35phy    C31  923   1.226   0.810   0.656 -0.0040 -0.0986  0.0139
   35phy    C30  924   1.357   0.839   0.731  0.3671 -0.0792 -0.4744
   35phy    C28  925   1.355   0.972   0.806  0.1937 -0.1041 -0.0429
   35phy    C29  926   1.338   0.944   0.954 -0.1077  0.6584 -0.0887
   35phy    C27  927   1.493   1.039   0.778  0.5534 -0.0185  0.5233
   35phy    C26  928   1.487   1.190   0.811 -0.0082  0.6790  0.0938
   35phy    C25  929   1.618   1.265   0.786 -0.4530 -0.0090 -0.4325
   35phy    C23  930   1.646   1.397   0.859  0.2783  0.2152  0.3303
   35phy    C24  931   1.785   1.396   0.929  0.1482  0.2567 -0.3443
   35phy    C22  932   1.639   1.519   0.764 -0.1395 -0.1219  0.3527
   35phy    C21  933   1.533   1.623   0.790  0.1093 -0.4765  0.0254
   35phy    C20  934   1.477   1.672   0.653 -0.2781  0.3986  0.5083
   35phy    C18  935   1.353   1.771   0.649  0.0152 -0.3056  0.1344
   35phy    O01  936   1.362   1.876   0.746 -0.5425  0.2663  0.1520
   35phy    H01  937   1.376   1.837   0.830  0.2280 -1.0794 -0.5752
   35phy    C19  938   1.220   1.696   0.669  0.1963  0.4180 -0.3703
   35phy    C13  939   1.352   1.830   0.499 -0.3483 -0.1224  0.0566
   35phy     H3  940   1.444   1.894   0.500 -0.7088  0.3970  1.3907
   35phy    O33  941   1.383   1.743   0.392 -0.0647 -0.6166  0.1699
   35phy    H1B  942   1.353   1.657   0.414  1.3165 -1.4406 -0.9757
   35phy    C12  943   1.274   1.949   0.430 -0.0752 -0.1816 -0.2736
   35phy    O11  944   1.195   1.917   0.322  0.2698  0.5547  0.6290
   35phy    H1A  945   1.153   1.835   0.342  0.0622  0.4171 -0.3270
   36phy    C35  946   1.826   2.141   1.382 -0.2887 -0.2006 -0.1952
   36phy    C33  947   1.722   2.117   1.490  0.4225  0.5419 -0.0190
   36phy    C34  948   1.616   2.222   1.473  0.2224  0.3454 -0.2620
   36phy    C32  949   1.666   1.976   1.469 -0.5710 -0.9063  0.5259
   36phy    C31  950   1.636   1.902   1.597  0.3483 -0.3199  0.3283
   36phy    C30  951   1.610   1.757   1.580 -0.6572 -0.6840 -0.3491
   36phy    C28  952   1.578   1.678   1.708  0.1758 -0.0195  0.3143
   36phy    C29  953   1.431   1.643   1.731 -0.3450 -0.1381  0.4319
   36phy    C27  954   1.661   1.548   1.711 -0.7281  0.5088  0.0421
   36phy    C26  955   1.730   1.504   1.841  0.8370 -0.5073  0.0763
   36phy    C25  956   1.798   1.378   1.798  0.1124  0.3443  0.0323
   36phy    C23  957   1.861   1.306   1.916  0.0846  0.1319 -0.6856
   36phy    C24  958   1.846   1.155   1.899 -0.2469 -0.4063  0.0780
   36phy    C22  959   2.013   1.336   1.939  0.8690 -0.5163  0.2778
   36phy    C21  960   2.051   1.384   2.079  0.3579 -0.0537 -0.4634
   36phy    C20  961   2.207   1.379   2.090  0.4066 -0.0006 -0.0868
   36phy    C18  962   2.272   1.431   2.218 -0.2054  0.6748  0.1317
   36phy    O01  963   2.222   1.366   2.339  0.1528 -0.1661 -0.0126
   36phy    H01  964   2.284   1.384   2.407 -1.2299  2.1984  0.7362
   36phy    C19  965   2.412   1.363   2.201 -0.2347  0.1125  0.2757
   36phy    C13  966   2.285   1.592   2.236 -0.0431  0.2650 -0.1673
   36phy     H3  967   2.313   1.642   2.140 -0.7002  0.4046 -0.2913
   36phy    O33  968   2.393   1.635   2.320  0.5986 -0.1956 -0.2727
   36phy    H1B  969   2.391   1.589   2.402  0.0036  0.0050 -0.1715
   36phy    C12  970   2.150   1.667   2.286 -0.6487 -0.2951 -0.1178
   36phy    O11  971   2.149   1.803   2.304 -0.2715 -0.2082  0.2292
   36phy    H1A  972   2.170   1.820   2.394  0.7911 -1.5625  0.2748
   37phy    C35  973   0.372   1.261   1.219  0.3869 -0.0443  0.0266
   37phy    C33  974   0.408   1.237   1.368  0.2933 -0.2361 -0.0908
   37phy    C34  975   0.304   1.154   1.433 -0.2920 -0.6667 -0.2276
   37phy    C32  976   0.542   1.172   1.395  0.1114 -0.6503 -0.1141
   37phy    C31  977   0.663   1.259   1.391 -0.0808  0.1858  0.0951
   37phy    C30  978   0.785   1.194   1.451 -0.0807 -0.3816 -0.6510
   37phy    C28  979   0.917   1.268   1.460 -0.2379 -0.6898  0.2359
   37phy    C29  980   1.001   1.222   1.580 -0.1874  0.3875 -0.3023
   37phy    C27  981   1.003   1.236   1.332  0.0420 -0.0153  0.0616
   37phy    C26  982   0.975   1.303   1.194 -0.7960  0.2146  0.1770
   37phy    C25  983   1.093   1.270   1.095  0.2339 -0.3798 -0.0719
   37phy    C23  984   1.100   1.344   0.962 -0.3948  0.0066  0.1197
   37phy    C24  985   1.223   1.434   0.949 -0.0557  0.0653  0.0927
   37phy    C22  986   1.076   1.239   0.853  0.0880 -0.0243  0.1425
   37phy    C21  987   1.038   1.295   0.716  0.0740 -0.0646 -0.1630
   37phy    C20  988   0.980   1.172   0.637 -0.0738 -0.1980  0.0565
   37phy    C18  989   0.911   1.194   0.497  0.2559  0.0303  0.0097
   37phy    O01  990   0.799   1.284   0.507  0.2981 -0.2658 -0.2591
   37phy    H01  991   0.817   1.376   0.507 -1.1699  0.0493 -0.5722
   37phy    C19  992   0.856   1.051   0.468 -0.2327  0.4073  0.3221
   37phy    C13  993   1.008   1.234   0.374 -0.0522 -0.1171 -0.3647
   37phy     H3  994   1.070   1.318   0.413  1.1073 -1.1200  0.0222
   37phy    O33  995   1.120   1.143   0.344 -0.0856  0.1157  0.0880
   37phy    H1B  996   1.108   1.103   0.260  0.5143  1.2569 -0.5555
   37phy    C12  997   0.964   1.319   0.249  0.1017  0.4572 -0.1846
   37phy    O11  998   0.926   1.245   0.136  0.0778  0.2492 -0.2665
   37phy    H1A  999   0.996   1.186   0.116 -0.3292  0.0690 -1.1862
   38phy    C35 1000   1.187   1.361   1.978 -0.0072  0.0051  0.1889
   38phy    C33 1001   1.322   1.287   1.970 -0.9255  0.3025 -0.1272
   38phy    C34 1002   1.350   1.251   1.826 -0.3335  0.0776  0.0813
   38phy    C32 1003   1.435   1.366   2.039  0.6197 -0.1940 -0.1103
   38phy    C31 1004   1.462   1.357   2.194 -0.0716 -0.4392 -0.1848
   38phy    C30 1005   1.583   1.453   2.228  0.1067  0.0551  0.2383
   38phy    C28 1006   1.615   1.451   2.381  0.4628  0.5861 -0.2038
   38phy    C29 1007   1.770   1.454   2.395  0.1510  0.3642 -0.0855
   38phy    C27 1008   1.555   1.575   2.456  0.1690 -0.0708 -0.3509
   38phy    C26 1009   1.433   1.542   2.550 -0.4791  0.1968  0.3345
   38phy    C25 1010   1.395   1.666   2.633  0.0196 -0.0587  0.3000
   38phy    C23 1011   1.256   1.653   2.700  0.4947  0.3956 -0.2662
   38phy    C24 1012   1.277   1.578   2.839 -0.2609 -0.5799  0.4338
   38phy    C22 1013   1.185   1.784   2.713  0.6474  0.1056  0.0837
   38phy    C21 1014   1.026   1.785   2.724 -0.3576  0.0303 -0.0090
   38phy    C20 1015   0.966   1.921   2.770  0.0576 -0.3869  0.0236
   38phy    C18 1016   0.973   1.986   2.915  0.4265  0.4638  0.2647
   38phy    O01 1017   1.112   2.016   2.945  0.7277 -0.0874 -0.0057
   38phy    H01 1018   1.121   2.057   3.029 -0.9235  2.0436 -0.7548
   38phy    C19 1019   0.910   2.123   2.887 -0.0875  0.1218  0.2250
   38phy    C13 1020   0.903   1.904   3.039 -0.0999 -0.0179 -0.2766
   38phy     H3 1021   0.800   1.871   3.009  0.0024 -0.2905 -0.3359
   38phy    O33 1022   0.875   1.997   3.147  0.2658  0.3068  0.1361
   38phy    H1B 1023   0.955   2.017   3.193  0.2686  2.0420 -0.5480
   38phy    C12 1024   0.981   1.780   3.097 -0.0027 -0.5323 -0.3550
   38phy    O11 1025   0.921   1.729   3.213  0.1332 -0.6660 -0.2704
   38phy    H1A 1026   0.829   1.715   3.201 -0.1714  1.6086 -1.0048
   39phy    C35 1027   0.704   2.581   1.827  0.1366 -0.0485  0.3147
   39phy    C33 1028   0.785   2.454   1.862  0.1551 -0.6806 -0.2689
   39phy    C34 1029   0.880   2.433   1.746 -0.4000  0.0743 -0.2620
   39phy    C32 1030   0.848   2.467   2.002 -0.4497 -0.1895  0.3831
   39phy    C31 1031   0.833   2.339   2.092 -0.0186 -0.3061 -0.3890
   39phy    C30 1032   0.899   2.362   2.224  0.0177  0.2536  0.2338
   39phy    C28 1033   0.879   2.236   2.317 -0.3719  0.3856 -0.2675
   39phy    C29 1034   0.984   2.123   2.295  0.2833  0.4164  0.3163
   39phy    C27 1035   0.875   2.278   2.467  0.1216 -0.0190 -0.4375
   39phy    C26 1036   0.746   2.347   2.525  0.3827 -0.0841  1.0643
   39phy    C25 1037   0.768   2.401   2.665  0.2143  0.1177 -0.4148
   39phy    C23 1038   0.646   2.485   2.710 -0.0281 -0.0724 -0.6403
   39phy    C24 1039   0.617   2.447   2.853  0.1221  0.1435  0.1820
   39phy    C22 1040   0.665   2.638   2.694 -0.8897  0.3659  0.1704
   39phy    C21 1041   0.531   2.714   2.671 -0.1587 -0.0225 -0.5065
   39phy    C20 1042   0.541   2.865   2.636 -0.7829  0.4235 -0.1221
   39phy    C18 1043   0.411   2.947   2.667  0.1121 -0.1889 -0.4108
   39phy    O01 1044   0.375   2.930   2.808 -0.1087 -0.1449  0.1223
   39phy    H01 1045   0.450   2.948   2.860  1.1051 -1.6353 -1.0293
   39phy    C19 1046   0.470   3.090   2.667  0.0466 -0.0371  0.2298
   39phy    C13 1047   0.279   2.942   2.573 -0.2033 -0.4669  0.3083
   39phy     H3 1048   0.303   2.979   2.470 -0.9927  1.2583  0.7125
   39phy    O33 1049   0.178   3.042   2.610 -0.0306 -0.2649  0.1301
   39phy    H1B 1050   0.152   3.029   2.699  2.2256  0.9757  1.0435
   39phy    C12 1051   0.201   2.807   2.552 -0.3827  0.3339 -0.3735
   39phy    O11 1052   0.148   2.732   2.661 -0.4497 -0.1782  0.1011
   39phy    H1A 1053   0.125   2.649   2.622 -2.1068  0.1141  0.3989
   40phy    C35 1054   2.481   3.810   1.512  0.0017 -0.0801 -0.1150
   40phy    C33 1055   2.517   3.957   1.509  0.2109 -0.1274  0.0375
   40phy    C34 1056   2.511   4.019   1.366  0.1836 -0.3477 -0.5596
   40phy    C32 1057   2.429   4.037   1.605 -0.2030  0.1544  0.2473
   40phy    C31 1058   2.491   4.172   1.648 -0.0108  0.1334 -0.4625
   40phy    C30 1059   2.386   4.254   1.723 -0.2056 -0.2417  0.0796
   40phy    C28 1060   2.439   4.391   1.775 -0.2543  0.5758  0.0600
   40phy    C29 1061   2.408   4.496   1.671 -0.3901 -0.1420  0.0159
   40phy    C27 1062   2.367   4.440   1.902  0.4139  0.1679  0.2729
   40phy    C26 1063   2.456   4.449   2.025  0.2624 -0.4386 -0.2023
   40phy    C25 1064   2.391   4.532   2.131  0.8188 -0.2830 -0.1788
   40phy    C23 1065   2.466   4.541   2.266  0.1895  0.2581 -0.0963
   40phy    C24 1066   2.578   4.645   2.259 -0.3861 -0.0095 -0.5062
   40phy    C22 1067   2.366   4.578   2.375  0.1463  0.4685 -0.4237
   40phy    C21 1068   2.397   4.500   2.503 -0.1860 -0.2011 -0.0198
   40phy    C20 1069   2.297   4.524   2.617 -0.2997  0.0020  0.0961
   40phy    C18 1070   2.288   4.432   2.742 -0.1797 -0.3134 -0.2322
   40phy    O01 1071   2.413   4.452   2.815  0.0570 -0.6856 -0.2803
   40phy    H01 1072   2.420   4.539   2.849  0.8549 -0.3178 -1.3043
   40phy    C19 1073   2.177   4.500   2.822  0.1350 -0.0284  0.0482
   40phy    C13 1074   2.268   4.276   2.713 -0.1053  0.0819  0.1845
   40phy     H3 1075   2.347   4.247   2.639 -0.2068 -0.0451  0.1246
   40phy    O33 1076   2.152   4.243   2.639  0.3323 -0.3914 -0.1136
   40phy    H1B 1077   2.140   4.314   2.579  0.0863  0.2039  0.6253
   40phy    C12 1078   2.288   4.173   2.827 -0.0987 -0.1703 -0.3153
   40phy    O11 1079   2.409   4.197   2.909  0.0150 -0.0970 -0.3737
   40phy    H1A 1080   2.457   4.262   2.861 -0.5880 -0.7168 -1.8775
   41phy    C35 1081   0.918   1.546   1.798 -0.6404  0.1515 -0.7132
   41phy    C33 1082   0.954   1.648   1.694 -0.1770 -0.2403  0.7194
   41phy    C34 1083   0.867   1.635   1.569  0.1829 -0.4573  0.0652
   41phy    C32 1084   0.953   1.792   1.748 -0.4146 -0.1253 -0.1078
   41phy    C31 1085   1.088   1.841   1.807  0.5044 -0.1555 -0.2175
   41phy    C30 1086   1.091   1.998   1.813 -0.0748  0.4323  0.2885
   41phy    C28 1087   1.229   2.061   1.848  0.4543 -0.4976  0.0664
   41phy    C29 1088   1.331   2.053   1.734  0.1764 -0.1481  0.0028
   41phy    C27 1089   1.219   2.211   1.890  0.3160 -0.3262 -0.5123
   41phy    C26 1090   1.287   2.238   2.026 -0.4211 -0.4903 -0.3892
   41phy    C25 1091   1.279   2.388   2.066 -0.0646  0.1578  0.6559
   41phy    C23 1092   1.358   2.428   2.194  0.1714  0.1598 -0.0267
   41phy    C24 1093   1.395   2.580   2.193 -0.1617  0.4756 -0.3075
   41phy    C22 1094   1.271   2.399   2.320  0.0500  0.0995 -0.3571
   41phy    C21 1095   1.340   2.330   2.431 -0.1013 -0.3140 -0.1067
   41phy    C20 1096   1.258   2.333   2.559 -0.2480 -0.0846 -0.1310
   41phy    C18 1097   1.318   2.300   2.701  0.2137  0.2840 -0.1375
   41phy    O01 1098   1.431   2.385   2.728  0.6974  0.0341  0.3573
   41phy    H01 1099   1.426   2.435   2.808  0.2924  0.3992  0.1069
   41phy    C19 1100   1.199   2.349   2.787 -0.1585  0.6011 -0.3572
   41phy    C13 1101   1.354   2.142   2.731 -0.6429  0.3298  0.1675
   41phy     H3 1102   1.279   2.068   2.695  0.6891 -2.1514  2.1593
   41phy    O33 1103   1.350   2.107   2.873  0.0221  0.1360  0.1354
   41phy    H1B 1104   1.296   2.032   2.886 -0.4456  0.2582 -1.0040
   41phy    C12 1105   1.489   2.089   2.671  0.2362  0.0883 -0.1191
   41phy    O11 1106   1.601   2.139   2.741 -0.2607  0.0244 -0.5498
   41phy    H1A 1107   1.573   2.223   2.770  0.1793 -0.2410  0.7192
   42phy    C35 1108   0.130   0.849   0.611  0.3506  0.0045  0.2548
   42phy    C33 1109   0.275   0.837   0.650  0.2718 -0.0066  0.3505
   42phy    C34 1110   0.278   0.807   0.797 -0.0586 -0.1748 -0.0722
   42phy    C32 1111   0.351   0.729   0.566  0.2861 -0.4915  0.4052
   42phy    C31 1112   0.420   0.782   0.440 -0.0935 -0.3315  0.2582
   42phy    C30 1113   0.495   0.656   0.382 -0.1148 -0.4893 -0.2750
   42phy    C28 1114   0.583   0.680   0.256 -0.3370  0.1121 -0.3505
   42phy    C29 1115   0.729   0.707   0.296  0.0766 -0.2348  0.6866
   42phy    C27 1116   0.577   0.550   0.171  0.3072  0.4446  0.4347
   42phy    C26 1117   0.564   0.577   0.022  0.3066 -0.1070  0.7553
   42phy    C25 1118   0.580   0.454  -0.065 -0.2765  0.9229  0.2103
   42phy    C23 1119   0.516   0.472  -0.204  0.1686  0.1815 -0.1441
   42phy    C24 1120   0.630   0.474  -0.304 -0.0946  0.2337  0.2367
   42phy    C22 1121   0.429   0.351  -0.240  1.0006 -0.3407 -0.2145
   42phy    C21 1122   0.289   0.341  -0.178 -0.1044  0.2880 -0.1533
   42phy    C20 1123   0.213   0.219  -0.234 -0.4151  0.2600  0.0068
   42phy    C18 1124   0.179   0.086  -0.162  0.4278  0.2471 -1.0666
   42phy    O01 1125   0.293   0.037  -0.092 -0.6827 -0.1587 -0.4367
   42phy    H01 1126   0.361   0.015  -0.154 -0.0745 -0.6058  0.3745
   42phy    C19 1127   0.146  -0.008  -0.281 -0.0620 -0.0416 -0.0976
   42phy    C13 1128   0.063   0.106  -0.048  0.4642 -0.1726 -0.0308
   42phy     H3 1129   0.111   0.178   0.023  1.2302  0.1243 -0.8404
   42phy    O33 1130  -0.053   0.182  -0.083 -0.5429  0.1796  0.1569
   42phy    H1B 1131  -0.034   0.270  -0.111 -2.3309  0.3937 -0.5123
   42phy    C12 1132   0.026   0.017   0.073 -0.0302  0.5090  0.0398
   42phy    O11 1133   0.129  -0.070   0.115  0.3356  0.0000  0.1403
   42phy    H1A 1134   0.200  -0.044   0.060  0.7656  0.7974  1.0290
   43phy    C35 1135   0.717   0.495   1.889 -0.3197 -0.3062  0.0846
   43phy    C33 1136   0.813   0.449   1.997 -0.3298 -0.1855  0.2018
   43phy    C34 1137   0.949   0.402   1.937 -0.0085  0.1945 -0.2085
   43phy    C32 1138   0.838   0.571   2.093 -0.0091  0.5989  0.2306
   43phy    C31 1139   0.867   0.525   2.241  0.5655 -0.1242  0.4497
   43phy    C30 1140   0.908   0.649   2.328 -0.4068 -0.3264 -0.3856
   43phy    C28 1141   0.903   0.630   2.485  0.1938 -0.2556  0.4373
   43phy    C29 1142   1.008   0.539   2.545 -0.5382 -0.7892 -0.0658
   43phy    C27 1143   0.913   0.760   2.566  0.1072  0.1181 -0.1327
   43phy    C26 1144   0.785   0.806   2.643  0.1843  0.5000 -0.1237
   43phy    C25 1145   0.790   0.927   2.737 -0.0017 -0.2634 -0.2352
   43phy    C23 1146   0.686   0.919   2.853 -0.2723 -0.1993 -0.1032
   43phy    C24 1147   0.741   1.001   2.970 -0.0784 -0.5875 -0.2207
   43phy    C22 1148   0.536   0.952   2.820 -0.1759  0.0529  0.1508
   43phy    C21 1149   0.426   0.881   2.899  0.1126 -0.1827  0.0926
   43phy    C20 1150   0.289   0.891   2.831 -0.1606  0.0791 -0.4321
   43phy    C18 1151   0.157   0.869   2.908 -0.1048 -0.2718 -0.3462
   43phy    O01 1152   0.155   0.966   3.017  0.1182 -0.2170  0.1052
   43phy    H01 1153   0.163   1.052   2.981 -0.6790  0.0126  0.4539
   43phy    C19 1154   0.060   0.926   2.803 -0.1746  0.6648 -0.3895
   43phy    C13 1155   0.122   0.716   2.963  0.2342  0.5559  0.3499
   43phy     H3 1156   0.154   0.639   2.888  0.5410 -0.7051  1.7267
   43phy    O33 1157  -0.019   0.696   2.966 -0.1615 -0.0302  0.1577
   43phy    H1B 1158  -0.055   0.760   3.025 -0.1100  0.7729 -0.6521
   43phy    C12 1159   0.180   0.671   3.102 -0.0688  0.3239  0.1399
   43phy    O11 1160   0.140   0.739   3.213  0.1738 -0.6619 -0.4598
   43phy    H1A 1161   0.180   0.824   3.206  0.4813 -0.7035  0.5940
   44phy    C35 1162   1.212   1.628   1.288 -0.5819 -0.0985  0.9276
   44phy    C33 1163   1.263   1.769   1.285 -0.4549 -0.6153 -0.1264
   44phy    C34 1164   1.226   1.835   1.421  0.4561 -0.5116  0.0374
   44phy    C32 1165   1.408   1.770   1.238 -0.5635 -0.3508  0.1317
   44phy    C31 1166   1.413   1.876   1.125  0.1057 -0.4765 -0.2890
   44phy    C30 1167   1.563   1.915   1.109  0.4425 -0.0384  0.2068
   44phy    C28 1168   1.598   2.012   0.999  0.1325 -0.1233  0.0377
   44phy    C29 1169   1.593   2.156   1.051 -0.3521  0.1249 -0.3608
   44phy    C27 1170   1.733   1.972   0.924  0.3874 -0.3938 -0.1576
   44phy    C26 1171   1.721   1.989   0.771  0.3776  0.6927 -0.0234
   44phy    C25 1172   1.836   1.918   0.699 -0.3496  0.0132  0.4612
   44phy    C23 1173   1.854   1.981   0.555  0.1602  0.1543 -0.2445
   44phy    C24 1174   1.978   2.079   0.550 -0.4911 -0.1963  0.3943
   44phy    C22 1175   1.871   1.867   0.454 -0.6900 -0.2343  1.0685
   44phy    C21 1176   1.748   1.841   0.371  0.6370 -0.2879  0.1379
   44phy    C20 1177   1.770   1.738   0.258  0.3793  0.2837  0.1159
   44phy    C18 1178   1.642   1.691   0.177  0.6712  0.0812  0.1600
   44phy    O01 1179   1.552   1.622   0.263  0.0148 -0.2006 -0.3829
   44phy    H01 1180   1.510   1.679   0.324 -0.6033 -0.5111 -0.5129
   44phy    C19 1181   1.695   1.588   0.074  0.4785  0.0212 -0.2087
   44phy    C13 1182   1.567   1.811   0.105  0.3417 -0.3491  0.2304
   44phy     H3 1183   1.531   1.878   0.187  0.4493 -0.0034  0.0023
   44phy    O33 1184   1.652   1.909   0.036  0.1934 -0.0529 -0.2172
   44phy    H1B 1185   1.674   1.972   0.102 -1.2366 -0.1936  0.4433
   44phy    C12 1186   1.418   1.813   0.051 -0.2017 -0.0833  0.4278
   44phy    O11 1187   1.319   1.737   0.113 -0.0959 -0.8646  0.0311
   44phy    H1A 1188   1.314   1.757   0.204  0.8032 -1.9404  0.3402
   45phy    C35 1189   2.254   1.705   1.813 -0.0874  0.5049 -0.4252
   45phy    C33 1190   2.116   1.763   1.786  0.4260  1.1488  0.0274
   45phy    C34 1191   2.052   1.675   1.686  0.0020  0.5758 -0.1865
   45phy    C32 1192   2.028   1.798   1.910 -0.4391 -0.1483  0.4282
   45phy    C31 1193   1.966   1.939   1.904  0.0110 -0.3942 -0.2348
   45phy    C30 1194   1.881   1.965   2.035 -0.3023  0.0922  0.2622
   45phy    C28 1195   1.812   2.108   2.029 -0.6711 -0.2608 -0.3409
   45phy    C29 1196   1.691   2.119   1.942  0.1030 -0.4287  0.1616
   45phy    C27 1197   1.767   2.139   2.171 -0.0276  0.4505 -0.0416
   45phy    C26 1198   1.823   2.261   2.240 -0.4837 -0.0314 -0.2145
   45phy    C25 1199   1.739   2.306   2.362 -0.1598  0.5670  0.1149
   45phy    C23 1200   1.817   2.388   2.467  0.1120 -0.1237 -0.5329
   45phy    C24 1201   1.725   2.496   2.521  0.5801 -0.2662 -0.3309
   45phy    C22 1202   1.880   2.297   2.576 -0.1731 -0.1250  0.0596
   45phy    C21 1203   2.013   2.333   2.642  0.3661  0.1376  0.0673
   45phy    C20 1204   2.055   2.224   2.746 -0.2811 -0.3593 -0.3197
   45phy    C18 1205   2.186   2.240   2.824  0.4502 -0.4445  0.1918
   45phy    O01 1206   2.211   2.376   2.865 -0.2730 -0.7613 -0.1888
   45phy    H01 1207   2.210   2.388   2.958  0.9287 -0.7237 -0.1713
   45phy    C19 1208   2.149   2.159   2.946  0.6537  0.2714 -0.0793
   45phy    C13 1209   2.325   2.194   2.750 -0.3286  0.5938  0.0641
   45phy     H3 1210   2.314   2.094   2.701  1.5406  0.3271  0.1134
   45phy    O33 1211   2.431   2.164   2.837 -0.0270  0.4155  0.1602
   45phy    H1B 1212   2.466   2.247   2.865  1.0739  0.6786 -1.8137
   45phy    C12 1213   2.381   2.290   2.636 -0.0721 -0.0633  0.2750
   45phy    O11 1214   2.403   2.422   2.671  0.3189 -0.3406 -0.0160
   45phy    H1A 1215   2.342   2.446   2.739  0.9648 -1.0491  0.8403
   46phy    C35 1216   1.064   3.564   1.875 -0.5455 -0.1759 -0.1727
   46phy    C33 1217   1.099   3.420   1.916 -0.3545  0.4678  0.0028
   46phy    C34 1218   0.988   3.336   1.872  0.2108 -0.2494 -0.0203
   46phy    C32 1219   1.225   3.375   1.838 -0.2135  0.3424  0.1243
   46phy    C31 1220   1.353   3.393   1.920 -0.7154  0.1663 -0.0164
   46phy    C30 1221   1.478   3.389   1.839  0.4863 -0.3799  0.0630
   46phy    C28 1222   1.609   3.381   1.920 -0.5229  0.2888 -0.2004
   46phy    C29 1223   1.716   3.323   1.833  0.3214 -0.7102  0.1204
   46phy    C27 1224   1.652   3.509   1.996  0.3466  0.0695  0.0700
   46phy    C26 1225   1.703   3.508   2.140 -0.1597 -0.4910  0.2101
   46phy    C25 1226   1.725   3.656   2.190 -0.5481 -0.1372 -0.0132
   46phy    C23 1227   1.765   3.670   2.337 -0.1296  0.0767  0.5485
   46phy    C24 1228   1.893   3.761   2.340 -0.1934  0.1142  0.5859
   46phy    C22 1229   1.649   3.728   2.422  0.0053  0.1219  0.0350
   46phy    C21 1230   1.633   3.671   2.564  0.1789 -0.3227 -0.3715
   46phy    C20 1231   1.511   3.735   2.636  0.0467  0.5827  0.1646
   46phy    C18 1232   1.485   3.733   2.793 -0.0089 -0.1737 -0.2519
   46phy    O01 1233   1.607   3.760   2.862 -0.2038  0.4744 -0.4260
   46phy    H01 1234   1.661   3.831   2.834  0.5685  0.2289  0.4179
   46phy    C19 1235   1.387   3.850   2.812 -0.3468 -0.0511  0.0686
   46phy    C13 1236   1.428   3.586   2.840  0.1152 -0.3019 -0.3500
   46phy     H3 1237   1.495   3.505   2.801  0.8821 -0.3171  0.9269
   46phy    O33 1238   1.300   3.553   2.779  0.2634 -0.3835  0.1204
   46phy    H1B 1239   1.305   3.522   2.690 -0.5566  1.6168 -0.6954
   46phy    C12 1240   1.424   3.552   2.991  0.1488 -0.3860  0.5231
   46phy    O11 1241   1.542   3.583   3.061  0.3232 -0.1838 -0.2233
   46phy    H1A 1242   1.573   3.661   3.019 -2.8031  1.0659 -0.5169
   47phy    C35 1243   0.120   3.192   1.255  0.0071  0.2583  0.1935
   47phy    C33 1244   0.100   3.103   1.379  0.3258  0.5457  0.1136
   47phy    C34 1245   0.180   3.162   1.494  0.3096 -0.1842 -0.0949
   47phy    C32 1246  -0.047   3.088   1.411 -0.1774 -0.1239  0.2436
   47phy    C31 1247  -0.098   2.949   1.463 -0.1885 -0.3122 -0.2060
   47phy    C30 1248  -0.251   2.961   1.486 -0.4401  0.1193 -0.0904
   47phy    C28 1249  -0.325   2.821   1.498 -0.2501 -0.4026 -0.0738
   47phy    C29 1250  -0.448   2.844   1.585 -0.1304 -0.6940  0.3246
   47phy    C27 1251  -0.388   2.771   1.366 -0.1339  0.1751  0.8539
   47phy    C26 1252  -0.330   2.633   1.326 -0.0679  0.1892 -0.3651
   47phy    C25 1253  -0.373   2.599   1.185  0.3928  0.0320  0.1631
   47phy    C23 1254  -0.332   2.460   1.133  0.4991 -0.4720  0.1556
   47phy    C24 1255  -0.424   2.353   1.198 -0.1918 -0.0390  0.0698
   47phy    C22 1256  -0.345   2.473   0.981  0.2940  0.0907 -0.6146
   47phy    C21 1257  -0.293   2.364   0.890 -0.0531 -0.1717 -0.5412
   47phy    C20 1258  -0.277   2.412   0.745 -0.3893  0.2254  0.0822
   47phy    C18 1259  -0.238   2.305   0.639  0.4884 -0.0520  0.0103
   47phy    O01 1260  -0.119   2.238   0.684 -0.4686 -0.0540 -0.0009
   47phy    H01 1261  -0.129   2.209   0.773  1.1360  0.9740  0.5500
   47phy    C19 1262  -0.193   2.396   0.524 -0.2860  0.2776  0.7496
   47phy    C13 1263  -0.354   2.203   0.589 -0.2614 -0.6974  0.4324
   47phy     H3 1264  -0.403   2.163   0.681 -0.3252  0.1869  0.7996
   47phy    O33 1265  -0.473   2.254   0.527 -0.0098  0.0854 -0.2168
   47phy    H1B 1266  -0.475   2.347   0.514 -0.8802  0.0123 -0.6339
   47phy    C12 1267  -0.327   2.055   0.539 -0.5280  0.4432 -0.3894
   47phy    O11 1268  -0.243   1.977   0.623  0.5309  0.2709  0.3487
   47phy    H1A 1269  -0.156   2.008   0.606  0.3247  0.6695 -0.0385
   48phy    C35 1270   2.454   3.554   2.073 -0.1525 -0.5918  0.4515
   48phy    C33 1271   2.459   3.465   1.950 -0.7758 -0.2961 -0.0100
   48phy    C34 1272   2.468   3.550   1.826  0.0560 -0.3697  0.6941
   48phy    C32 1273   2.569   3.359   1.972 -0.2730 -0.0018 -0.5292
   48phy    C31 1274   2.570   3.238   1.873 -0.2518  0.5875  0.2493
   48phy    C30 1275   2.679   3.132   1.904  0.0923 -0.1167  0.1580
   48phy    C28 1276   2.674   2.995   1.843  0.2630  0.4131  0.4724
   48phy    C29 1277   2.765   2.987   1.727  0.5342 -0.2726 -0.1671
   48phy    C27 1278   2.735   2.898   1.940  0.3369 -0.0752 -0.4151
   48phy    C26 1279   2.633   2.806   2.007 -0.0874 -0.3164  0.0655
   48phy    C25 1280   2.690   2.697   2.101 -0.9177 -0.3545  0.1077
   48phy    C23 1281   2.591   2.591   2.158  0.1681  0.2696  0.1660
   48phy    C24 1282   2.531   2.500   2.051 -0.1125  0.3575 -0.2989
   48phy    C22 1283   2.655   2.492   2.260 -0.2514 -0.0621  0.1932
   48phy    C21 1284   2.663   2.543   2.404  0.6472  0.0669  0.4441
   48phy    C20 1285   2.740   2.457   2.502 -0.0176  0.4074 -0.3785
   48phy    C18 1286   2.747   2.500   2.651 -0.0769  0.1335 -0.2793
   48phy    O01 1287   2.614   2.545   2.696 -0.4740 -0.0410  0.0627
   48phy    H01 1288   2.544   2.493   2.662 -1.0347  0.4490  0.4408
   48phy    C19 1289   2.766   2.359   2.713  0.0309  0.1337  0.0320
   48phy    C13 1290   2.859   2.616   2.684  0.3440 -0.4740 -0.0807
   48phy     H3 1291   2.850   2.697   2.607  0.5140 -1.5716 -1.2928
   48phy    O33 1292   2.984   2.567   2.650 -0.2017  0.2307 -0.0141
   48phy    H1B 1293   3.053   2.631   2.658  0.0568 -0.0370 -0.0704
   48phy    C12 1294   2.866   2.686   2.825  0.1672 -0.2601  0.4198
   48phy    O11 1295   2.957   2.791   2.832  0.3938  0.2625  0.0180
   48phy    H1A 1296   2.948   2.838   2.913 -0.3841 -1.7971  1.1845
   49phy    C35 1297   1.836   2.474   1.226 -0.1442 -0.3353 -0.2329
   49phy    C33 1298   1.935   2.550   1.304 -0.7235 -0.2542 -0.4938
   49phy    C34 1299   1.899   2.700   1.297  0.3349  0.1272  0.4818
   49phy    C32 1300   1.937   2.491   1.447 -0.3521 -0.1121  0.1637
   49phy    C31 1301   2.068   2.508   1.522  0.1838  0.1624  0.7256
   49phy    C30 1302   2.062   2.419   1.650 -0.2612 -0.0365 -0.8892
   49phy    C28 1303   2.188   2.411   1.740 -0.3819  0.1680 -0.5142
   49phy    C29 1304   2.228   2.547   1.805 -0.1360  0.1488 -0.0941
   49phy    C27 1305   2.174   2.310   1.855  0.3569 -0.1784 -0.5847
   49phy    C26 1306   2.303   2.236   1.901  0.3127 -0.3997 -0.0900
   49phy    C25 1307   2.280   2.129   2.010  0.2338  0.1235 -0.2364
   49phy    C23 1308   2.410   2.080   2.081  0.0389  0.2455  0.0405
   49phy    C24 1309   2.402   2.100   2.229 -0.1367  0.0903  0.4235
   49phy    C22 1310   2.449   1.934   2.050  0.3219 -0.0135  0.7446
   49phy    C21 1311   2.601   1.916   2.015  0.2207  0.7731  0.1493
   49phy    C20 1312   2.664   1.791   2.082 -0.0295  0.0636 -0.6063
   49phy    C18 1313   2.691   1.782   2.245 -0.1954 -0.5409  0.1924
   49phy    O01 1314   2.572   1.804   2.324  0.1738  0.3026  0.0989
   49phy    H01 1315   2.506   1.749   2.287 -0.0712  1.4470 -1.2682
   49phy    C19 1316   2.721   1.633   2.250 -0.0726 -0.0189 -0.2553
   49phy    C13 1317   2.809   1.879   2.300  0.4034  0.2939 -0.1398
   49phy     H3 1318   2.899   1.860   2.236  0.1561  0.7666 -0.6368
   49phy    O33 1319   2.861   1.840   2.425  0.0644 -0.1334 -0.3265
   49phy    H1B 1320   2.802   1.878   2.487 -0.5654  0.3391 -1.1942
   49phy    C12 1321   2.789   2.037   2.301  0.2712  0.2628  0.1684
   49phy    O11 1322   2.703   2.087   2.403 -0.4438 -0.5528 -0.0505
   49phy    H1A 1323   2.621   2.044   2.390 -0.2581 -0.6600 -0.9253
   50phy    C35 1324   0.860   2.622   1.254 -0.1972 -0.2835  0.2731
   50phy    C33 1325   0.768   2.505   1.286  0.2928  0.6914  0.5893
   50phy    C34 1326   0.704   2.517   1.417 -0.1545 -0.1602  0.1489
   50phy    C32 1327   0.667   2.469   1.175  0.4032 -0.3680  0.1034
   50phy    C31 1328   0.669   2.322   1.134  0.1458 -0.7590 -0.5779
   50phy    C30 1329   0.552   2.285   1.040 -0.1615 -0.3277 -0.1454
   50phy    C28 1330   0.580   2.145   0.975  0.0862 -0.0280  0.0211
   50phy    C29 1331   0.463   2.052   1.010 -0.0304  0.2279  0.0210
   50phy    C27 1332   0.590   2.150   0.825  0.0389  0.0191  0.4087
   50phy    C26 1333   0.729   2.159   0.768 -0.1909 -0.5069  0.2426
   50phy    C25 1334   0.731   2.150   0.614  0.4581 -0.3154  0.2372
   50phy    C23 1335   0.872   2.123   0.559  0.2102 -0.7938 -0.0550
   50phy    C24 1336   0.894   1.977   0.536 -0.0188  0.1984 -0.1297
   50phy    C22 1337   0.873   2.182   0.415  0.2494 -0.3880 -0.2320
   50phy    C21 1338   0.927   2.324   0.397 -0.2334  0.7198 -0.1476
   50phy    C20 1339   0.915   2.370   0.246 -0.2529 -0.5524  0.3335
   50phy    C18 1340   0.987   2.504   0.193  0.2183  0.4216 -0.1690
   50phy    O01 1341   0.953   2.616   0.276  0.0596 -0.0254 -0.0587
   50phy    H01 1342   0.923   2.587   0.360  0.1381 -0.1239 -0.0654
   50phy    C19 1343   0.923   2.524   0.053 -0.1151  0.4384  0.3519
   50phy    C13 1344   1.148   2.479   0.186  0.2693  0.5309  0.1084
   50phy     H3 1345   1.177   2.458   0.292  1.8396 -2.1045 -0.7215
   50phy    O33 1346   1.200   2.353   0.131 -0.7124  0.0945  0.2420
   50phy    H1B 1347   1.278   2.370   0.081 -0.7156 -1.2376 -0.2618
   50phy    C12 1348   1.251   2.594   0.193 -0.6748 -0.1626 -0.0453
   50phy    O11 1349   1.334   2.598   0.081  0.1029  0.1287 -0.5824
   50phy    H1A 1350   1.386   2.676   0.077  0.8369 -0.3884 -2.3359
   51phy    C35 1351   0.841   1.704   0.835  0.1839 -0.1306 -0.5150
   51phy    C33 1352   0.872   1.758   0.976  0.1978 -0.1338  0.1796
   51phy    C34 1353   0.864   1.650   1.080  0.0188  0.4560 -0.6541
   51phy    C32 1354   1.003   1.839   0.979  0.0339 -0.3658 -0.1319
   51phy    C31 1355   0.992   1.989   0.950 -0.1171  0.3599  0.0958
   51phy    C30 1356   1.123   2.059   0.962 -0.5216  0.2796  0.0857
   51phy    C28 1357   1.109   2.213   0.940 -0.4793  0.3302 -0.4414
   51phy    C29 1358   1.077   2.299   1.065 -0.0451 -0.1490 -0.2029
   51phy    C27 1359   1.244   2.276   0.893  0.7321 -0.2948  0.2514
   51phy    C26 1360   1.253   2.310   0.746 -0.3987 -0.3881  0.1633
   51phy    C25 1361   1.394   2.347   0.703  0.0487 -0.0628  0.2932
   51phy    C23 1362   1.417   2.382   0.555  0.5934  0.2030 -0.0406
   51phy    C24 1363   1.419   2.532   0.541  0.3937  0.4748  1.0697
   51phy    C22 1364   1.548   2.327   0.506 -0.0878 -0.0307  0.4102
   51phy    C21 1365   1.565   2.314   0.354 -0.0846 -0.2917  0.1737
   51phy    C20 1366   1.707   2.260   0.322  0.2100  0.3117  0.3056
   51phy    C18 1367   1.746   2.236   0.170 -0.0010 -0.3452 -0.4724
   51phy    O01 1368   1.651   2.157   0.104  0.3056  0.1384  0.0825
   51phy    H01 1369   1.582   2.207   0.066 -0.1091  0.1439  0.8140
   51phy    C19 1370   1.872   2.149   0.179 -0.1208  0.2315 -0.2031
   51phy    C13 1371   1.760   2.380   0.090  0.3672 -0.3582  0.5651
   51phy     H3 1372   1.655   2.414   0.074  0.0440 -0.4471  2.3397
   51phy    O33 1373   1.807   2.497   0.160  0.5009 -0.9692 -0.1274
   51phy    H1B 1374   1.768   2.499   0.245 -0.0230 -0.6661 -0.3721
   51phy    C12 1375   1.775   2.397  -0.069  0.2679 -0.0364  0.2155
   51phy    O11 1376   1.708   2.299  -0.138  0.0672  0.7331 -0.1963
   51phy    H1A 1377   1.746   2.216  -0.115  0.4958  1.5380  2.2332
   52phy    C35 1378   1.826   1.646   1.244 -0.0414 -0.1092  0.0203
   52phy    C33 1379   1.938   1.737   1.206 -0.1845 -0.3313 -0.1914
   52phy    C34 1380   1.996   1.779   1.341 -0.3587 -0.1402  0.0495
   52phy    C32 1381   2.049   1.678   1.120  0.0119  0.0369  0.0245
   52phy    C31 1382   2.025   1.689   0.972 -1.1888  0.3861 -0.1919
   52phy    C30 1383   2.151   1.649   0.890 -0.2335 -0.3754 -0.4152
   52phy    C28 1384   2.142   1.634   0.738  0.2178  0.2834  0.0641
   52phy    C29 1385   2.274   1.683   0.671  0.2606 -0.0509 -0.1369
   52phy    C27 1386   2.082   1.502   0.688 -0.0554 -0.4750  0.1624
   52phy    C26 1387   1.979   1.488   0.577 -0.5635 -0.5885 -0.3663
   52phy    C25 1388   1.973   1.339   0.540 -0.0177  0.0496  0.1265
   52phy    C23 1389   1.867   1.300   0.432 -0.4999  0.1105  0.0710
   52phy    C24 1390   1.931   1.325   0.290 -0.2216 -0.0331  0.1975
   52phy    C22 1391   1.837   1.151   0.456  0.0882  0.1698 -0.4891
   52phy    C21 1392   1.710   1.089   0.397  0.1369 -0.1130 -0.0472
   52phy    C20 1393   1.702   0.936   0.408  0.0317 -0.2068 -0.1081
   52phy    C18 1394   1.581   0.859   0.356  0.4611  0.1707 -0.4241
   52phy    O01 1395   1.462   0.916   0.411  0.2407  0.0007 -0.2306
   52phy    H01 1396   1.471   1.001   0.451  1.8767 -0.4837  0.5150
   52phy    C19 1397   1.604   0.716   0.408  0.1054 -0.1776  0.3157
   52phy    C13 1398   1.571   0.860   0.196  0.9224  0.3777 -0.3498
   52phy     H3 1399   1.563   0.969   0.172 -0.7880  0.6069  1.1255
   52phy    O33 1400   1.687   0.833   0.122 -0.4056 -0.0027  0.2661
   52phy    H1B 1401   1.726   0.913   0.092 -0.2494  0.3726  1.4364
   52phy    C12 1402   1.441   0.839   0.109  0.0343  0.1975  0.0895
   52phy    O11 1403   1.321   0.873   0.186  0.3805  0.0989  0.5173
   52phy    H1A 1404   1.340   0.880   0.278 -1.4205 -0.8445  0.9990
   53phy    C35 1405   1.652   2.467   1.760 -0.2125  0.3211 -0.0430
   53phy    C33 1406   1.670   2.607   1.818 -0.0432  0.0212 -0.2690
   53phy    C34 1407   1.775   2.590   1.925  0.0449 -0.3170 -0.0243
   53phy    C32 1408   1.725   2.712   1.718 -0.4156 -0.1467 -0.4575
   53phy    C31 1409   1.614   2.784   1.639  0.2520 -0.3353  0.4875
   53phy    C30 1410   1.674   2.910   1.569 -0.0043  0.5043  0.0153
   53phy    C28 1411   1.576   2.997   1.487 -0.1935 -0.4688 -0.1260
   53phy    C29 1412   1.491   3.085   1.581 -0.2341  0.3205  0.4356
   53phy    C27 1413   1.658   3.082   1.389  0.3821  0.2178  0.3748
   53phy    C26 1414   1.589   3.127   1.260  0.1308  0.4029  0.3815
   53phy    C25 1415   1.691   3.160   1.151  0.5492  0.5516 -0.3086
   53phy    C23 1416   1.642   3.185   1.009  0.2347 -0.0109 -0.3528
   53phy    C24 1417   1.583   3.331   1.002 -0.0454  0.3660 -0.0446
   53phy    C22 1418   1.771   3.167   0.922  0.6006 -0.1361  0.0996
   53phy    C21 1419   1.753   3.166   0.772 -0.5053  0.1535 -0.3864
   53phy    C20 1420   1.891   3.162   0.711  0.4545  0.2146  0.1606
   53phy    C18 1421   1.916   3.190   0.560  0.1024  0.3651  0.3005
   53phy    O01 1422   1.841   3.090   0.482  0.2159  0.0585  0.0090
   53phy    H01 1423   1.845   3.008   0.529  1.7529  1.2194  2.0911
   53phy    C19 1424   2.061   3.144   0.543  0.1713 -0.3167 -0.2834
   53phy    C13 1425   1.884   3.340   0.504  0.0509 -0.0394  0.4213
   53phy     H3 1426   1.925   3.408   0.583  1.0456 -0.4773  0.2866
   53phy    O33 1427   1.963   3.391   0.390 -0.0035  0.3706  0.7509
   53phy    H1B 1428   1.913   3.387   0.311  0.8250 -0.1890  0.2348
   53phy    C12 1429   1.741   3.407   0.498  0.6213 -0.3655 -0.3302
   53phy    O11 1430   1.675   3.400   0.375 -0.0386 -0.1544 -0.8066
   53phy    H1A 1431   1.659   3.488   0.346 -0.8107  0.0897  0.3041
   54phy    C35 1432   3.293   2.535   2.197  0.0781  0.5448  0.1678
   54phy    C33 1433   3.232   2.399   2.234 -0.5096 -0.4376  0.2874
   54phy    C34 1434   3.229   2.406   2.384  0.1173 -0.1903  0.2831
   54phy    C32 1435   3.088   2.377   2.183  0.0787  0.3068  0.2735
   54phy    C31 1436   3.082   2.332   2.035  0.5389 -0.4767 -0.2341
   54phy    C30 1437   2.936   2.345   1.988  0.4060 -0.0200 -0.0512
   54phy    C28 1438   2.901   2.287   1.851 -0.3079 -0.0442  0.2786
   54phy    C29 1439   2.889   2.135   1.856 -0.2153  0.1568 -0.0193
   54phy    C27 1440   2.770   2.344   1.795  0.3086  0.0371 -0.2195
   54phy    C26 1441   2.766   2.379   1.647 -0.1492 -0.0213 -0.2102
   54phy    C25 1442   2.640   2.456   1.613 -0.0965  0.6378 -0.1465
   54phy    C23 1443   2.621   2.506   1.469  0.1615 -0.3387  0.2767
   54phy    C24 1444   2.476   2.471   1.423  0.1399 -0.3507 -0.2952
   54phy    C22 1445   2.646   2.662   1.466  0.3517  0.3736  0.3517
   54phy    C21 1446   2.737   2.707   1.357  0.2793 -0.2257  0.2334
   54phy    C20 1447   2.786   2.853   1.385  0.5244  0.2580 -0.2768
   54phy    C18 1448   2.881   2.925   1.282  0.0206  0.5959 -0.1924
   54phy    O01 1449   3.007   2.864   1.291  0.2777 -0.0357 -0.2176
   54phy    H01 1450   3.020   2.829   1.377 -0.0730 -1.7857 -0.8224
   54phy    C19 1451   2.908   3.055   1.348  0.4926 -0.3865 -0.2635
   54phy    C13 1452   2.825   2.948   1.136 -0.1715  0.0865  0.5012
   54phy     H3 1453   2.788   2.847   1.102 -0.7184  0.6694 -0.6799
   54phy    O33 1454   2.700   3.009   1.130  0.2721 -0.1854  0.4009
   54phy    H1B 1455   2.652   3.014   1.210 -0.4933 -1.1308  0.0285
   54phy    C12 1456   2.909   2.944   1.000  0.3941  0.2943  0.0898
   54phy    O11 1457   3.034   2.884   1.005  0.2163  0.2212 -0.2596
   54phy    H1A 1458   3.053   2.876   1.096  0.9379  0.6592 -0.3635
   55phy    C35 1459   4.575   3.807   1.233  0.2444  0.3780  0.0748
   55phy    C33 1460   4.694   3.901   1.211 -0.6244 -0.0854 -0.3727
   55phy    C34 1461   4.810   3.853   1.301 -0.0725 -0.2388 -0.1950
   55phy    C32 1462   4.719   3.927   1.062  0.3883  0.4505  0.2188
   55phy    C31 1463   4.796   4.055   1.031 -0.3191 -0.4470  0.2184
   55phy    C30 1464   4.830   4.073   0.882 -0.1199  0.1117 -0.2638
   55phy    C28 1465   4.919   4.192   0.833 -0.2748  0.0092 -0.6698
   55phy    C29 1466   5.066   4.164   0.855  0.4135  0.3018  0.2192
   55phy    C27 1467   4.863   4.221   0.696 -0.0409 -0.0313  0.1806
   55phy    C26 1468   4.903   4.337   0.600 -0.2830 -0.0093 -0.2284
   55phy    C25 1469   4.833   4.323   0.466 -0.0938 -0.1712  0.1641
   55phy    C23 1470   4.838   4.452   0.383 -0.5282  0.1313  0.2330
   55phy    C24 1471   4.894   4.427   0.247 -0.3700  0.1867  0.2314
   55phy    C22 1472   4.694   4.504   0.371  0.3494  0.0680 -0.5336
   55phy    C21 1473   4.676   4.656   0.351  0.0361  0.5018  0.1186
   55phy    C20 1474   4.530   4.695   0.315  0.0351 -0.5428  0.3653
   55phy    C18 1475   4.509   4.826   0.238  0.0078 -0.2265 -1.0779
   55phy    O01 1476   4.561   4.941   0.317  0.3821 -0.2460  0.1534
   55phy    H01 1477   4.508   5.017   0.307  0.8572  0.2236  1.0524
   55phy    C19 1478   4.356   4.827   0.249  0.5903 -0.0451  0.2618
   55phy    C13 1479   4.564   4.837   0.089 -0.1276 -0.1728 -0.4890
   55phy     H3 1480   4.674   4.822   0.102 -0.2729 -1.2251 -0.3971
   55phy    O33 1481   4.540   4.726  -0.004  0.0092  0.3830 -0.0515
   55phy    H1B 1482   4.572   4.645   0.029  0.4514 -0.3173 -2.0895
   55phy    C12 1483   4.600   4.966   0.009  0.0602 -0.1581  0.2260
   55phy    O11 1484   4.498   5.012  -0.077  0.2343  0.3155  0.0016
   55phy    H1A 1485   4.483   4.948  -0.144 -1.4106 -0.3473  0.9546
   56phy    C35 1486   2.163   3.118   1.934 -0.3492  0.1088 -0.1796
   56phy    C33 1487   2.086   2.996   1.974  0.5950  0.0843 -0.0962
   56phy    C34 1488   2.015   2.933   1.846 -0.1197  0.0896 -0.0699
   56phy    C32 1489   2.170   2.906   2.059 -0.2426 -0.1215 -0.7765
   56phy    C31 1490   2.097   2.807   2.152 -0.3984  0.3069 -0.0243
   56phy    C30 1491   2.201   2.725   2.231 -0.4760 -0.0697  0.2225
   56phy    C28 1492   2.137   2.614   2.319  0.1749  0.4864 -0.4117
   56phy    C29 1493   2.179   2.479   2.276  0.3669 -0.2836  0.2309
   56phy    C27 1494   2.188   2.626   2.462 -0.1059  0.5345 -0.2555
   56phy    C26 1495   2.082   2.694   2.551  0.0733 -0.3148 -0.2985
   56phy    C25 1496   2.119   2.712   2.704  0.1583  0.7122 -0.1134
   56phy    C23 1497   2.010   2.787   2.790 -0.3450 -0.1487  0.2393
   56phy    C24 1498   1.908   2.687   2.851 -0.3005  0.0425 -0.1837
   56phy    C22 1499   2.068   2.861   2.916 -0.0918  0.7643 -0.1773
   56phy    C21 1500   2.138   2.994   2.895  0.3785  0.5533  0.1332
   56phy    C20 1501   2.203   3.032   3.021  0.1692 -0.1615  0.3082
   56phy    C18 1502   2.252   3.179   3.048  0.2627 -0.2834 -0.4861
   56phy    O01 1503   2.139   3.267   3.015 -0.0088  0.5414  0.3349
   56phy    H01 1504   2.076   3.262   3.085 -1.7143 -0.7576 -1.1896
   56phy    C19 1505   2.259   3.177   3.203  0.2897  0.2943  0.3446
   56phy    C13 1506   2.378   3.211   2.957 -0.1990 -0.5778  0.0261
   56phy     H3 1507   2.362   3.174   2.853 -1.6076  3.2962 -1.2944
   56phy    O33 1508   2.501   3.145   2.999 -0.0798  0.2718 -0.1957
   56phy    H1B 1509   2.489   3.052   2.996 -1.0069  0.4011 -1.2187
   56phy    C12 1510   2.407   3.371   2.934  0.0247 -0.2263 -0.1789
   56phy    O11 1511   2.301   3.441   2.878  0.1120 -0.0318 -0.3863
   56phy    H1A 1512   2.226   3.414   2.927  0.3394 -1.0438 -0.5631
   57phy    C35 1513   1.143   2.903   1.343  0.0495 -0.0743 -0.4633
   57phy    C33 1514   1.055   3.028   1.334 -0.3948  0.5216  0.4422
   57phy    C34 1515   1.120   3.121   1.436  0.0969  0.6007 -0.4752
   57phy    C32 1516   1.082   3.093   1.197  0.0987 -0.3717 -0.3808
   57phy    C31 1517   0.967   3.078   1.100  0.5293  0.5568  0.1231
   57phy    C30 1518   0.982   3.169   0.979 -0.0358 -0.1269  0.2230
   57phy    C28 1519   0.856   3.170   0.892  0.0298 -0.0388 -0.4553
   57phy    C29 1520   0.749   3.254   0.944  0.0554  0.0586 -0.0522
   57phy    C27 1521   0.894   3.219   0.751  0.2010  0.2013 -0.1215
   57phy    C26 1522   0.832   3.138   0.638 -0.3628  0.0137  0.0062
   57phy    C25 1523   0.865   3.200   0.494  0.0630  0.3744 -0.6977
   57phy    C23 1524   0.779   3.168   0.368 -0.2128 -0.4798  0.0530
   57phy    C24 1525   0.628   3.155   0.383  0.0114  0.2594 -0.1153
   57phy    C22 1526   0.829   3.269   0.261  0.7067 -0.0360 -0.2167
   57phy    C21 1527   0.789   3.236   0.112 -0.1403  0.2054  0.4202
   57phy    C20 1528   0.849   3.335   0.012 -0.3545  0.1578  0.4223
   57phy    C18 1529   0.804   3.333  -0.140  0.3142  0.4141 -0.2815
   57phy    O01 1530   0.774   3.201  -0.192 -0.0137  0.1364 -0.6951
   57phy    H01 1531   0.847   3.143  -0.178 -0.0349  0.3070  0.2458
   57phy    C19 1532   0.925   3.395  -0.215  0.3365  0.5366  0.2236
   57phy    C13 1533   0.665   3.420  -0.144  0.0899 -0.1075  0.0996
   57phy     H3 1534   0.586   3.344  -0.118 -0.5835  0.2920 -0.6994
   57phy    O33 1535   0.629   3.516  -0.039 -0.0425  0.1662 -0.5425
   57phy    H1B 1536   0.657   3.601  -0.068  0.7497  0.0275 -0.2240
   57phy    C12 1537   0.583   3.424  -0.279 -0.1102  0.2718  0.2460
   57phy    O11 1538   0.561   3.550  -0.341  0.2684 -0.1146  0.2080
   57phy    H1A 1539   0.471   3.573  -0.325 -0.0618 -1.3229  0.1484
   58phy    C35 1540   1.699   2.843   2.231  0.0979  0.1011 -0.8067
   58phy    C33 1541   1.634   2.962   2.162 -0.1479 -0.1074  0.0402
   58phy    C34 1542   1.746   3.049   2.110  0.0435  0.4649  0.3300
   58phy    C32 1543   1.552   2.917   2.037 -0.0402 -0.2133  0.3825
   58phy    C31 1544   1.400   2.941   2.058 -0.6096  0.5020  0.4380
   58phy    C30 1545   1.328   2.898   1.936 -0.4856  0.2251 -0.3112
   58phy    C28 1546   1.175   2.919   1.925 -0.3901 -0.5217  0.1628
   58phy    C29 1547   1.136   2.944   1.782 -0.4410  0.0909  0.2219
   58phy    C27 1548   1.090   2.809   1.991  0.1388  0.4842  0.3488
   58phy    C26 1549   1.007   2.858   2.114 -0.1728  0.3541  0.6114
   58phy    C25 1550   0.972   2.747   2.210 -0.0551 -0.0917 -0.3866
   58phy    C23 1551   0.886   2.779   2.333  0.0296 -0.0723  0.3572
   58phy    C24 1552   0.751   2.708   2.312  0.0487 -0.0804  0.3635
   58phy    C22 1553   0.933   2.717   2.464  0.1515  0.1684  0.1536
   58phy    C21 1554   1.017   2.813   2.544  0.3346 -0.7346 -0.3167
   58phy    C20 1555   1.076   2.747   2.670 -0.3280 -0.0390  0.3601
   58phy    C18 1556   1.198   2.799   2.757  0.4223 -0.0370 -0.2947
   58phy    O01 1557   1.180   2.943   2.774  0.0107  0.0084  0.1635
   58phy    H01 1558   1.249   2.974   2.829  0.1864  0.4607 -0.3133
   58phy    C19 1559   1.155   2.740   2.891  0.4461  0.4702  0.1803
   58phy    C13 1560   1.348   2.758   2.709  0.1628  1.0332 -0.4875
   58phy     H3 1561   1.350   2.649   2.681  0.7021  1.0039 -0.3278
   58phy    O33 1562   1.441   2.757   2.818  0.0960 -0.3762 -0.5720
   58phy    H1B 1563   1.457   2.842   2.853 -3.0756 -0.4991  1.5602
   58phy    C12 1564   1.404   2.834   2.581 -0.2050 -0.2384  0.1902
   58phy    O11 1565   1.472   2.958   2.605  0.0718 -0.6939  0.2225
   58phy    H1A 1566   1.504   2.984   2.521 -0.8076 -0.5583 -0.0769
   59phy    C35 1567   0.596   2.535   0.397 -0.6221  0.0895 -0.2630
   59phy    C33 1568   0.619   2.652   0.488  0.0542  0.0423 -0.8734
   59phy    C34 1569   0.484   2.713   0.529  0.1403 -0.1161  0.1728
   59phy    C32 1570   0.699   2.608   0.610 -0.4425  0.1777  0.1832
   59phy    C31 1571   0.799   2.706   0.675  0.2892  0.1895 -0.0382
   59phy    C30 1572   0.894   2.631   0.772 -0.2157 -0.0355  0.0386
   59phy    C28 1573   1.008   2.715   0.825 -0.5159 -0.2587 -0.0472
   59phy    C29 1574   1.051   2.659   0.963 -0.1990  0.6186  0.0780
   59phy    C27 1575   1.135   2.728   0.735 -0.2082 -0.1572  0.0633
   59phy    C26 1576   1.159   2.870   0.679  0.2200  0.0119 -0.4240
   59phy    C25 1577   1.299   2.897   0.622 -0.1305  0.4697  0.6931
   59phy    C23 1578   1.334   3.037   0.564  0.9778  0.1784 -0.3427
   59phy    C24 1579   1.384   3.135   0.674 -0.2208  0.3492 -0.3770
   59phy    C22 1580   1.449   3.021   0.463  0.3682 -0.1065  0.7514
   59phy    C21 1581   1.409   2.990   0.318 -0.2338  0.3752 -0.1059
   59phy    C20 1582   1.523   2.945   0.229 -0.5528 -0.3667  0.1989
   59phy    C18 1583   1.513   2.939   0.070  0.3103  0.1605  0.0889
   59phy    O01 1584   1.386   2.878   0.042 -0.1191  0.4215  0.2812
   59phy    H01 1585   1.328   2.943   0.007 -0.3418 -0.1472 -0.4401
   59phy    C19 1586   1.622   2.844   0.032  0.4688  0.1771 -0.0336
   59phy    C13 1587   1.524   3.080   0.001 -0.2563  0.0037  0.1401
   59phy     H3 1588   1.427   3.127   0.032 -1.0589 -0.6138 -1.3530
   59phy    O33 1589   1.612   3.177   0.068  0.0238  0.6428 -0.2018
   59phy    H1B 1590   1.680   3.132   0.115 -0.0801 -0.5786 -1.1592
   59phy    C12 1591   1.481   3.121  -0.147 -0.2839 -0.8402 -0.4600
   59phy    O11 1592   1.414   3.026  -0.220 -0.0667 -0.1684  0.2616
   59phy    H1A 1593   1.457   3.012  -0.303  0.1934 -1.2521  0.5678
   60phy    C35 1594   0.779   4.147   0.356 -0.1012 -0.1213  0.0878
   60phy    C33 1595   0.758   4.193   0.496  0.0549  0.5124 -0.3459
   60phy    C34 1596   0.809   4.098   0.606 -0.2039  0.5437  0.1759
   60phy    C32 1597   0.829   4.329   0.494  0.1104 -0.0276  0.1535
   60phy    C31 1598   0.776   4.439   0.591  0.5730  0.1090 -0.5955
   60phy    C30 1599   0.846   4.573   0.596 -0.1375 -0.0265  0.4156
   60phy    C28 1600   0.762   4.681   0.674 -0.1232  0.5196  0.2029
   60phy    C29 1601   0.835   4.708   0.803  0.3848 -0.8172 -0.1781
   60phy    C27 1602   0.739   4.814   0.600  0.0149  0.3576  0.1274
   60phy    C26 1603   0.614   4.821   0.506  0.1050 -0.3769  0.1588
   60phy    C25 1604   0.587   4.960   0.441 -0.5194  0.0588 -0.2402
   60phy    C23 1605   0.461   4.964   0.361 -0.1914  0.2141 -0.0132
   60phy    C24 1606   0.344   5.027   0.437 -0.1329  0.0548 -0.5710
   60phy    C22 1607   0.489   5.046   0.232  0.2399 -0.0326  0.0784
   60phy    C21 1608   0.502   4.964   0.109 -0.1112 -0.0814  0.2423
   60phy    C20 1609   0.632   5.003   0.033  0.0598  0.5067 -0.0266
   60phy    C18 1610   0.670   4.940  -0.111  0.5326 -0.1346 -0.3418
   60phy    O01 1611   0.691   4.798  -0.096 -0.0791  0.8343  0.2444
   60phy    H01 1612   0.766   4.764  -0.140  0.9262  0.4813  2.0931
   60phy    C19 1613   0.803   5.005  -0.150 -0.1511  0.2712  0.1747
   60phy    C13 1614   0.552   4.961  -0.222  0.4553  0.4000  0.5071
   60phy     H3 1615   0.463   4.905  -0.183 -0.6078  0.3402 -1.8550
   60phy    O33 1616   0.491   5.088  -0.236  0.4018 -0.4798  0.0844
   60phy    H1B 1617   0.549   5.149  -0.276  2.2382 -2.2313 -0.1152
   60phy    C12 1618   0.540   4.879  -0.358  0.5861 -0.5666 -0.1361
   60phy    O11 1619   0.625   4.920  -0.464 -0.1378 -0.2865 -0.1521
   60phy    H1A 1620   0.620   5.013  -0.462  0.1743 -0.2786  0.5874
   61phy    C35 1621   1.746   4.963   1.411  0.0563 -0.6622  0.0660
   61phy    C33 1622   1.650   4.864   1.339  0.2999 -0.2268  0.2568
   61phy    C34 1623   1.575   4.941   1.230  0.0392 -0.3687 -0.1676
   61phy    C32 1624   1.726   4.745   1.270 -0.1688  0.1026 -0.2519
   61phy    C31 1625   1.738   4.624   1.369  0.1513  0.0828 -0.0143
   61phy    C30 1626   1.822   4.519   1.302 -0.4587 -0.0455  0.1350
   61phy    C28 1627   1.850   4.388   1.382 -0.2387 -0.2635 -0.2798
   61phy    C29 1628   1.900   4.285   1.286  0.1372 -0.2306  0.2583
   61phy    C27 1629   1.948   4.399   1.501 -0.2105 -0.2939  0.2300
   61phy    C26 1630   1.910   4.309   1.622 -0.0444 -0.1273  0.1932
   61phy    C25 1631   1.967   4.362   1.754  0.3458  0.2933 -0.0920
   61phy    C23 1632   1.923   4.268   1.867 -0.3026 -0.0273 -0.3202
   61phy    C24 1633   2.036   4.202   1.940 -0.0068 -0.7211  0.1184
   61phy    C22 1634   1.836   4.354   1.962  0.0349  0.1319  0.2300
   61phy    C21 1635   1.694   4.293   1.996  0.1353  0.5598  0.4816
   61phy    C20 1636   1.602   4.368   2.087 -0.0670  0.0972 -0.0730
   61phy    C18 1637   1.627   4.373   2.243  0.1789 -0.0067 -0.3647
   61phy    O01 1638   1.755   4.435   2.280  0.6464  0.1667  0.0238
   61phy    H01 1639   1.763   4.514   2.229 -1.1024  0.6942  0.4871
   61phy    C19 1640   1.515   4.469   2.284 -0.0846 -0.3120  0.3391
   61phy    C13 1641   1.616   4.230   2.318 -0.2819 -0.4198  0.6784
   61phy     H3 1642   1.532   4.169   2.275 -0.4666  0.2432  0.0777
   61phy    O33 1643   1.574   4.239   2.457 -0.5717 -0.3285  0.1665
   61phy    H1B 1644   1.642   4.285   2.503  0.7667 -1.3354 -0.7347
   61phy    C12 1645   1.744   4.139   2.321 -0.1027 -0.1359 -0.2172
   61phy    O11 1646   1.861   4.189   2.381 -0.3868 -0.1108 -0.2006
   61phy    H1A 1647   1.885   4.269   2.337 -1.6637  0.4117 -0.0032
   62phy    C35 1648   0.877   3.414   1.278 -0.0494  0.1793 -0.5398
   62phy    C33 1649   0.950   3.541   1.316 -0.0135  0.1481 -0.0040
   62phy    C34 1650   1.004   3.522   1.453  0.2125  0.3270 -0.1093
   62phy    C32 1651   1.036   3.594   1.197 -0.1645 -0.0256 -0.2438
   62phy    C31 1652   1.075   3.740   1.195  0.2847  0.0029  0.1264
   62phy    C30 1653   1.183   3.776   1.088  0.0249  0.6502  0.1484
   62phy    C28 1654   1.200   3.924   1.051 -0.6592  0.1509  0.3731
   62phy    C29 1655   1.308   3.994   1.136 -0.0140  0.2507 -0.1768
   62phy    C27 1656   1.233   3.927   0.900  0.3107  0.5092 -0.4420
   62phy    C26 1657   1.179   4.040   0.813 -0.1329  0.4940 -0.1857
   62phy    C25 1658   1.238   4.049   0.670  0.2947  0.2656  0.0107
   62phy    C23 1659   1.193   4.165   0.576 -0.3415 -0.0304  0.2577
   62phy    C24 1660   1.251   4.302   0.615 -0.3788 -0.5505  0.0669
   62phy    C22 1661   1.243   4.134   0.433 -0.4748 -0.2038 -0.1142
   62phy    C21 1662   1.155   4.175   0.314 -0.1614 -0.5281  0.0551
   62phy    C20 1663   1.232   4.158   0.182  0.0335 -0.1555  0.4546
   62phy    C18 1664   1.154   4.201   0.051 -0.3449  0.0536  0.2048
   62phy    O01 1665   1.009   4.187   0.064 -0.1324  0.2597 -0.1042
   62phy    H01 1666   0.985   4.104   0.101  0.0105  0.1115 -0.3356
   62phy    C19 1667   1.212   4.097  -0.051  0.2545 -0.0450  0.0102
   62phy    C13 1668   1.186   4.356   0.001  0.2195  0.4349  0.3270
   62phy     H3 1669   1.278   4.382   0.059 -0.3436 -0.4770  1.7057
   62phy    O33 1670   1.236   4.392  -0.128  0.2204 -0.1794  0.1022
   62phy    H1B 1671   1.164   4.389  -0.188 -0.0510 -1.5553  0.4624
   62phy    C12 1672   1.104   4.482   0.062  0.5358  0.0015  0.4327
   62phy    O11 1673   1.001   4.509  -0.022  0.2379 -0.4009  0.7436
   62phy    H1A 1674   0.946   4.433  -0.027  0.3755 -0.4439 -2.4659
   63phy    C35 1675   1.250   3.482   2.327  0.3474 -0.0272 -0.2480
   63phy    C33 1676   1.308   3.416   2.448  0.1369  0.1911 -0.5320
   63phy    C34 1677   1.194   3.334   2.510 -0.5715  0.1464 -0.0917
   63phy    C32 1678   1.426   3.320   2.412 -0.0431  0.5248 -0.2212
   63phy    C31 1679   1.521   3.283   2.530 -0.6531  0.1878 -0.1071
   63phy    C30 1680   1.637   3.195   2.468 -0.1842 -0.3193 -0.2983
   63phy    C28 1681   1.765   3.182   2.554  0.3903  0.4541 -0.2822
   63phy    C29 1682   1.765   3.062   2.649  0.1488 -0.4771  0.2460
   63phy    C27 1683   1.883   3.170   2.454 -0.0821 -0.1705 -0.0813
   63phy    C26 1684   2.024   3.214   2.493  0.1582 -0.2813  0.1734
   63phy    C25 1685   2.127   3.206   2.376  0.3281 -0.2702 -0.6284
   63phy    C23 1686   2.274   3.245   2.409  0.4133  0.2221  0.2168
   63phy    C24 1687   2.358   3.186   2.302  0.0681  0.2192 -0.4801
   63phy    C22 1688   2.296   3.397   2.409  0.3860  0.6737  0.6398
   63phy    C21 1689   2.283   3.463   2.548 -0.0190  0.0429 -0.2182
   63phy    C20 1690   2.237   3.610   2.538  0.2583  0.1328  0.4823
   63phy    C18 1691   2.180   3.683   2.664 -0.5700 -0.2860 -0.3551
   63phy    O01 1692   2.260   3.661   2.775  0.3655  0.2845  0.0720
   63phy    H01 1693   2.285   3.571   2.780  0.3558  0.2673 -0.2143
   63phy    C19 1694   2.218   3.828   2.634 -0.3482 -0.2667 -0.1116
   63phy    C13 1695   2.027   3.650   2.707 -0.4257  0.0134  0.1804
   63phy     H3 1696   1.960   3.673   2.621 -0.8774 -1.8055  0.0125
   63phy    O33 1697   1.987   3.747   2.803  0.6123 -0.2802 -0.4349
   63phy    H1B 1698   2.032   3.720   2.881 -0.7966  0.4008  0.6544
   63phy    C12 1699   1.989   3.511   2.771  0.1089 -0.3423 -0.0583
   63phy    O11 1700   2.017   3.493   2.908  0.2329 -0.3824  0.2819
   63phy    H1A 1701   1.995   3.407   2.938 -1.5713 -0.0748 -0.0636
   64phy    C35 1702   1.385   4.791   0.781  0.2795 -0.1095 -0.3279
   64phy    C33 1703   1.533   4.809   0.752 -0.3573 -0.2717 -0.1905
   64phy    C34 1704   1.562   4.956   0.785  0.1577  0.0716 -0.2711
   64phy    C32 1705   1.627   4.727   0.841 -0.5880  0.4315  0.8178
   64phy    C31 1706   1.656   4.582   0.787 -0.3054 -0.4174  0.2574
   64phy    C30 1707   1.742   4.506   0.885 -0.0589  0.4313  0.3475
   64phy    C28 1708   1.800   4.370   0.834 -0.0501 -0.4435 -0.4352
   64phy    C29 1709   1.945   4.354   0.871  0.0003 -0.3719  0.0133
   64phy    C27 1710   1.703   4.254   0.854  0.2167 -0.4216 -0.2704
   64phy    C26 1711   1.716   4.125   0.773 -0.0862 -0.4814 -0.0440
   64phy    C25 1712   1.619   4.017   0.825  0.0406  0.0537 -0.1577
   64phy    C23 1713   1.638   3.876   0.762 -0.1242 -0.1006  0.4242
   64phy    C24 1714   1.604   3.766   0.868  0.2140  0.2496  0.1642
   64phy    C22 1715   1.567   3.863   0.624  0.0274 -0.1889 -0.1694
   64phy    C21 1716   1.654   3.874   0.500  0.3240  0.2153  0.0114
   64phy    C20 1717   1.580   3.882   0.368  0.0196  0.4622 -0.4441
   64phy    C18 1718   1.652   3.882   0.228 -0.4343 -0.6429  0.4695
   64phy    O01 1719   1.746   3.995   0.232  0.5945 -0.4943  0.4525
   64phy    H01 1720   1.767   4.026   0.146 -1.3981 -0.9244 -0.2359
   64phy    C19 1721   1.546   3.916   0.123  0.1525 -0.7604  0.3589
   64phy    C13 1722   1.723   3.736   0.196 -0.1313 -0.1770 -0.1321
   64phy     H3 1723   1.788   3.725   0.286  0.3901  0.5305 -0.4138
   64phy    O33 1724   1.650   3.620   0.223 -0.4725  0.5379  0.0196
   64phy    H1B 1725   1.592   3.601   0.151  1.8291  0.1999 -1.8636
   64phy    C12 1726   1.852   3.720   0.111  0.1929 -0.2948 -0.3699
   64phy    O11 1727   1.821   3.667  -0.013  0.3628  0.0418 -0.1463
   64phy    H1A 1728   1.881   3.599  -0.039 -1.0581 -1.0003 -0.8254
   65phy    C35 1729   2.974   0.567   1.965 -0.4570  0.1467  0.1383
   65phy    C33 1730   2.835   0.611   1.992 -0.2893 -0.3268 -0.0871
   65phy    C34 1731   2.824   0.686   2.124  0.0357 -0.3157 -0.0213
   65phy    C32 1732   2.797   0.709   1.880  0.4631 -0.1469  0.1079
   65phy    C31 1733   2.715   0.645   1.764  0.2582 -0.1080 -0.5268
   65phy    C30 1734   2.675   0.741   1.653  0.0758 -0.1290 -0.6335
   65phy    C28 1735   2.597   0.689   1.531 -0.4285 -0.0926 -0.2459
   65phy    C29 1736   2.493   0.788   1.482  0.2981  0.3561 -0.2217
   65phy    C27 1737   2.684   0.630   1.423 -0.2283  0.0946 -0.2851
   65phy    C26 1738   2.645   0.496   1.359 -0.1492  0.6213  0.1751
   65phy    C25 1739   2.750   0.444   1.257 -0.5763  0.3946  0.0174
   65phy    C23 1740   2.730   0.305   1.193 -0.2369  0.6036  0.1153
   65phy    C24 1741   2.618   0.311   1.095  0.9426  0.1083  0.4104
   65phy    C22 1742   2.859   0.266   1.125 -0.2119 -0.0866  0.5740
   65phy    C21 1743   2.886   0.114   1.111  0.1118 -0.2642 -0.1798
   65phy    C20 1744   3.016   0.091   1.034  0.3338 -0.3037 -0.2999
   65phy    C18 1745   3.063  -0.051   0.993 -0.0636 -0.2515  0.0615
   65phy    O01 1746   3.056  -0.128   1.115  0.3914 -0.2342  0.2137
   65phy    H01 1747   3.066  -0.072   1.189 -0.8425 -0.9653  0.9603
   65phy    C19 1748   3.211  -0.046   0.949 -0.0792 -0.3745 -0.2013
   65phy    C13 1749   2.970  -0.118   0.879 -0.2835 -0.4764 -0.3991
   65phy     H3 1750   2.873  -0.131   0.934  0.1079  0.4409  0.5285
   65phy    O33 1751   2.917  -0.036   0.776  0.0968 -0.5075 -0.3851
   65phy    H1B 1752   2.834   0.003   0.797  0.4595  0.4889 -0.7323
   65phy    C12 1753   2.954  -0.278   0.856  0.5650 -0.2752  0.0355
   65phy    O11 1754   2.997  -0.360   0.960  0.1022  0.0200  0.2484
   65phy    H1A 1755   3.035  -0.307   1.027 -1.5210  0.1070  1.1583
   66phy    C35 1756   1.079   0.391   1.071 -0.1927 -0.0590 -0.2004
   66phy    C33 1757   1.215   0.446   1.097 -0.0120 -0.0328 -0.2221
   66phy    C34 1758   1.255   0.522   0.974 -0.3903 -0.3613 -0.0713
   66phy    C32 1759   1.206   0.536   1.227 -0.0388  0.0836  0.1208
   66phy    C31 1760   1.330   0.591   1.301  0.0229  0.0382 -0.3658
   66phy    C30 1761   1.306   0.682   1.419  0.1353  0.7430 -0.1946
   66phy    C28 1762   1.420   0.778   1.438  0.4307 -0.0789  0.0188
   66phy    C29 1763   1.382   0.919   1.381  0.3056  0.0448 -0.1786
   66phy    C27 1764   1.458   0.791   1.588 -0.8796 -0.2855  0.1105
   66phy    C26 1765   1.582   0.715   1.636  0.8691  0.0237 -0.3853
   66phy    C25 1766   1.599   0.724   1.790 -0.3374  0.1876  0.0974
   66phy    C23 1767   1.738   0.668   1.834  0.3499  0.2901 -0.1504
   66phy    C24 1768   1.846   0.775   1.839  0.0351 -0.3514  0.0683
   66phy    C22 1769   1.719   0.610   1.980 -0.5398  0.0949  0.0876
   66phy    C21 1770   1.825   0.524   2.049 -0.3883 -0.1522  0.3385
   66phy    C20 1771   1.768   0.468   2.180 -0.2447 -0.3302  0.0749
   66phy    C18 1772   1.873   0.409   2.283 -0.2829  0.1590  0.0296
   66phy    O01 1773   1.963   0.513   2.320  0.4112  0.0731  0.3305
   66phy    H01 1774   1.919   0.595   2.312 -0.3777 -0.4637 -1.2881
   66phy    C19 1775   1.775   0.389   2.404 -0.2936  0.6057 -0.8781
   66phy    C13 1776   1.961   0.275   2.231  0.2349 -0.7286  0.2079
   66phy     H3 1777   2.006   0.294   2.130 -0.4411 -0.6312 -0.0811
   66phy    O33 1778   1.869   0.169   2.201 -0.1804  0.5426  0.3090
   66phy    H1B 1779   1.794   0.195   2.151 -0.3143  0.1674  0.3093
   66phy    C12 1780   2.073   0.220   2.324 -0.0134 -0.2564  0.2719
   66phy    O11 1781   2.036   0.162   2.448  0.1631 -0.0420 -0.4365
   66phy    H1A 1782   2.003   0.075   2.438 -2.0284  0.4594  1.6371
   67phy    C35 1783   3.066   0.731   0.888  0.0733 -0.0692 -0.6623
   67phy    C33 1784   3.085   0.714   1.043  0.4042 -0.1132 -0.3901
   67phy    C34 1785   2.970   0.785   1.114 -0.4486  0.0907 -0.1269
   67phy    C32 1786   3.099   0.565   1.084  0.3706 -0.2320 -0.1988
   67phy    C31 1787   3.246   0.516   1.085  0.0491 -0.3532 -0.2186
   67phy    C30 1788   3.276   0.377   1.143  0.4428 -0.0648  0.1818
   67phy    C28 1789   3.425   0.343   1.158  0.4930  0.3352 -0.1361
   67phy    C29 1790   3.447   0.311   1.306  0.5238 -0.3008  0.1002
   67phy    C27 1791   3.463   0.224   1.070 -0.3456 -0.1647  0.3245
   67phy    C26 1792   3.548   0.260   0.948 -0.0903  0.3112 -0.2499
   67phy    C25 1793   3.615   0.130   0.897  0.0208  0.0842  0.1973
   67phy    C23 1794   3.673   0.153   0.755 -0.1269 -0.4854  0.2811
   67phy    C24 1795   3.828   0.149   0.766  0.0263  0.1471  0.1946
   67phy    C22 1796   3.649   0.032   0.662  0.6388 -0.1509 -0.3160
   67phy    C21 1797   3.513   0.018   0.595  0.2911  0.0886  0.3183
   67phy    C20 1798   3.506  -0.093   0.491  0.2149  0.3658  0.3747
   67phy    C18 1799   3.373  -0.106   0.411  0.7531 -0.0777  0.3829
   67phy    O01 1800   3.258  -0.095   0.504  0.4805  0.0687  0.1455
   67phy    H01 1801   3.277  -0.149   0.579  0.2552 -0.3320 -0.0865
   67phy    C19 1802   3.373  -0.251   0.347 -0.3916 -0.6361  0.3207
   67phy    C13 1803   3.366   0.008   0.296  0.8486 -0.0268  0.4135
   67phy     H3 1804   3.378   0.105   0.351 -0.9371  0.6973 -0.4080
   67phy    O33 1805   3.479   0.022   0.207  0.1575 -0.1610  0.2171
   67phy    H1B 1806   3.494  -0.063   0.170  0.0884  0.4319 -1.2526
   67phy    C12 1807   3.230   0.056   0.230 -0.3019 -0.3634 -0.1949
   67phy    O11 1808   3.204  -0.002   0.107 -0.3879  0.0165 -0.2031
   67phy    H1A 1809   3.285  -0.024   0.065 -0.3099 -0.9044  0.3904
   68phy    C35 1810   2.247   0.297   1.204 -0.0677 -0.6817  0.5538
   68phy    C33 1811   2.306   0.227   1.329  0.6606 -0.5102 -0.6057
   68phy    C34 1812   2.323   0.323   1.448  0.4064  0.3585 -0.0339
   68phy    C32 1813   2.196   0.122   1.357  0.0737 -0.0088  0.2216
   68phy    C31 1814   2.244  -0.015   1.414 -0.2706  0.2191  0.2634
   68phy    C30 1815   2.139  -0.117   1.435  0.0980 -0.5875  0.4759
   68phy    C28 1816   2.190  -0.259   1.461 -0.4740  0.3095  0.4836
   68phy    C29 1817   2.142  -0.309   1.593  0.2609 -0.2973  0.6726
   68phy    C27 1818   2.153  -0.352   1.342  0.3388 -0.3258  0.1456
   68phy    C26 1819   2.266  -0.443   1.290  0.4004 -0.2492 -0.0935
   68phy    C25 1820   2.223  -0.527   1.175 -0.4609 -0.1504  0.0922
   68phy    C23 1821   2.326  -0.634   1.132 -0.4571  0.3057  0.1045
   68phy    C24 1822   2.306  -0.773   1.199 -0.1031 -0.2155  0.5167
   68phy    C22 1823   2.308  -0.663   0.981  0.2222 -0.0437 -0.2509
   68phy    C21 1824   2.400  -0.584   0.889  0.0129 -0.0247 -0.0391
   68phy    C20 1825   2.421  -0.632   0.746 -0.1634 -0.0499  0.2255
   68phy    C18 1826   2.309  -0.631   0.637  0.7649  0.1887 -0.1801
   68phy    O01 1827   2.210  -0.729   0.669 -0.2165 -0.3010 -0.5112
   68phy    H01 1828   2.247  -0.815   0.673  0.2715 -0.0576  1.3020
   68phy    C19 1829   2.392  -0.675   0.515 -0.2145  0.3005 -0.4213
   68phy    C13 1830   2.233  -0.496   0.594 -0.8769 -0.1948 -0.0201
   68phy     H3 1831   2.182  -0.465   0.689 -0.2041 -3.0276  1.3619
   68phy    O33 1832   2.318  -0.378   0.577 -0.0231 -0.2875 -0.1669
   68phy    H1B 1833   2.334  -0.362   0.486  1.6558  0.5246  0.2211
   68phy    C12 1834   2.089  -0.481   0.535 -0.8647  0.1468  0.0101
   68phy    O11 1835   2.014  -0.597   0.520 -0.2639 -0.2634  0.5768
   68phy    H1A 1836   2.029  -0.644   0.600 -1.2346 -0.7286  0.5045
   69phy    C35 1837   3.095   2.841   2.444 -0.1523  0.1794 -0.0349
   69phy    C33 1838   3.049   2.884   2.304  0.3769 -0.0650 -0.0720
   69phy    C34 1839   3.030   2.762   2.215  0.0932  0.3833  0.1599
   69phy    C32 1840   2.928   2.979   2.313 -0.2751  0.0624  0.2189
   69phy    C31 1841   2.963   3.126   2.306  0.2073 -0.4825 -0.2087
   69phy    C30 1842   2.851   3.225   2.339  0.4641  0.2830  0.1345
   69phy    C28 1843   2.883   3.375   2.329  0.3620 -0.0486  0.5508
   69phy    C29 1844   2.904   3.428   2.187 -0.6824 -0.0375  0.3580
   69phy    C27 1845   2.766   3.453   2.390  0.5358  0.2457  0.5857
   69phy    C26 1846   2.811   3.570   2.476 -0.7346  0.5297 -0.0314
   69phy    C25 1847   2.694   3.636   2.544  0.2415  0.1420 -0.3166
   69phy    C23 1848   2.731   3.744   2.649 -0.8303 -0.8227 -0.5384
   69phy    C24 1849   2.740   3.884   2.595 -0.7215  0.0092  0.3265
   69phy    C22 1850   2.624   3.753   2.762 -0.0633 -0.3473 -0.5990
   69phy    C21 1851   2.676   3.728   2.903 -0.1293 -0.1708 -0.0105
   69phy    C20 1852   2.554   3.739   3.000 -0.6399 -0.1896  0.3981
   69phy    C18 1853   2.592   3.739   3.154  0.3845 -0.0361 -0.2079
   69phy    O01 1854   2.699   3.829   3.178 -0.2412  0.0873  0.1353
   69phy    H01 1855   2.686   3.912   3.136 -2.0168  0.7092  1.7789
   69phy    C19 1856   2.467   3.810   3.213  0.1206 -0.1496 -0.0061
   69phy    C13 1857   2.619   3.597   3.224  0.5119  0.3865 -0.0664
   69phy     H3 1858   2.537   3.528   3.193  0.5409  0.5090 -0.4215
   69phy    O33 1859   2.598   3.600   3.367  0.5062 -0.3906  0.2320
   69phy    H1B 1860   2.637   3.672   3.412  0.1066  0.4536 -0.7448
   69phy    C12 1861   2.762   3.529   3.197 -0.0446  0.0087  0.3675
   69phy    O11 1862   2.788   3.400   3.236  0.0588 -0.3625 -0.1562
   69phy    H1A 1863   2.820   3.401   3.325  1.0222  1.1771 -0.4800
   70phy    C35 1864   0.984   0.054   0.622 -0.4084 -0.3642 -0.0881
   70phy    C33 1865   1.042   0.195   0.656 -0.2030  0.2908  0.0309
   70phy    C34 1866   0.962   0.281   0.757  0.1293 -0.2981  0.5225
   70phy    C32 1867   1.188   0.168   0.704  0.2036  0.3090  0.4378
   70phy    C31 1868   1.293   0.262   0.649 -0.1303  0.0615  0.1527
   70phy    C30 1869   1.426   0.222   0.715  0.0262 -0.3219  1.0583
   70phy    C28 1870   1.550   0.295   0.649 -0.6050  0.1467  0.4763
   70phy    C29 1871   1.582   0.436   0.697 -0.0804  0.0666 -0.0368
   70phy    C27 1872   1.670   0.198   0.673 -0.0685  0.1314  0.2292
   70phy    C26 1873   1.763   0.176   0.555  0.0555 -0.3673 -0.3824
   70phy    C25 1874   1.856   0.067   0.591 -0.0305  0.1675 -0.5639
   70phy    C23 1875   1.938   0.006   0.478  0.0193  0.1044 -0.2740
   70phy    C24 1876   2.083  -0.029   0.516  0.2473 -0.1489  0.1937
   70phy    C22 1877   1.852  -0.112   0.421 -0.3442 -0.6354  0.0912
   70phy    C21 1878   1.862  -0.124   0.265  0.1773 -0.2610  0.3808
   70phy    C20 1879   1.753  -0.212   0.201  0.4357  0.0543 -0.2909
   70phy    C18 1880   1.761  -0.251   0.050 -0.7824 -0.2045  0.4874
   70phy    O01 1881   1.762  -0.136  -0.036  0.0771  0.2148 -0.3702
   70phy    H01 1882   1.837  -0.081  -0.022 -0.3018  0.7894 -0.5239
   70phy    C19 1883   1.627  -0.314   0.028 -0.3304  0.0779 -0.3259
   70phy    C13 1884   1.888  -0.347   0.012  0.3318 -0.5528 -0.2807
   70phy     H3 1885   1.906  -0.406   0.105 -0.8756  0.4047  0.5894
   70phy    O33 1886   1.873  -0.460  -0.075 -0.1822 -0.4470  0.2768
   70phy    H1B 1887   1.875  -0.437  -0.166 -0.3675  0.8094  0.5706
   70phy    C12 1888   2.036  -0.305   0.013 -0.0358 -0.0905  0.4186
   70phy    O11 1889   2.082  -0.247  -0.110 -0.3254  0.0769 -0.0587
   70phy    H1A 1890   2.149  -0.188  -0.084 -0.1263 -0.2297  0.1376
   71phy    C35 1891   2.203   1.139   0.887 -0.1216  0.0749  0.0185
   71phy    C33 1892   2.123   1.127   1.017  0.4837 -0.2326  0.0263
   71phy    C34 1893   2.116   1.270   1.078 -0.1385 -0.1726 -0.1948
   71phy    C32 1894   1.977   1.068   0.988 -0.1012 -0.5519 -0.2229
   71phy    C31 1895   1.965   0.914   0.985  0.0103 -0.1216  0.1547
   71phy    C30 1896   1.841   0.853   0.930  0.6013  0.0372  0.1171
   71phy    C28 1897   1.826   0.699   0.943  0.1615  0.5114 -0.4283
   71phy    C29 1898   1.674   0.671   0.949 -0.4904  0.1463 -0.4328
   71phy    C27 1899   1.891   0.614   0.828  0.5190 -0.0556 -0.6399
   71phy    C26 1900   2.000   0.513   0.876  0.2469  0.4769  0.2640
   71phy    C25 1901   2.037   0.415   0.758 -0.4163 -0.3438 -0.2285
   71phy    C23 1902   2.182   0.360   0.748  0.4360 -0.1432 -0.0115
   71phy    C24 1903   2.201   0.238   0.840  0.3615  0.1785 -0.4204
   71phy    C22 1904   2.227   0.312   0.609  0.2702  0.0174 -0.2916
   71phy    C21 1905   2.284   0.419   0.518  0.3437  0.2906 -0.4655
   71phy    C20 1906   2.328   0.382   0.380  0.2242  0.1159 -0.2806
   71phy    C18 1907   2.239   0.325   0.264  0.4619  0.3303 -0.6331
   71phy    O01 1908   2.211   0.185   0.295 -0.0254  0.0937  0.0789
   71phy    H01 1909   2.282   0.148   0.344  0.5870  0.9478 -0.1362
   71phy    C19 1910   2.329   0.329   0.142  0.2708 -0.0600 -0.0753
   71phy    C13 1911   2.103   0.411   0.241 -0.4792 -0.7811 -0.2736
   71phy     H3 1912   2.050   0.409   0.339 -1.7500  1.2494 -0.8520
   71phy    O33 1913   2.124   0.562   0.233 -0.0531  0.4804  0.6616
   71phy    H1B 1914   2.094   0.590   0.149 -0.3850 -0.0060  0.6107
   71phy    C12 1915   1.970   0.353   0.182 -0.2925 -0.4176  0.3186
   71phy    O11 1916   1.966   0.212   0.175 -0.3234  0.5056 -0.1971
   71phy    H1A 1917   2.040   0.188   0.228  0.3977  2.5209 -0.1958
   72phy    C35 1918   2.386   1.399   1.357  0.0419  0.5385 -0.1514
   72phy    C33 1919   2.379   1.551   1.339 -0.4019 -0.0687 -0.2193
   72phy    C34 1920   2.376   1.621   1.474  0.3686 -0.7474 -0.3127
   72phy    C32 1921   2.492   1.594   1.245  0.3856  0.2442 -0.2208
   72phy    C31 1922   2.470   1.576   1.093  0.4242  0.5542  0.1118
   72phy    C30 1923   2.597   1.617   1.012  0.0216 -0.0810  0.0980
   72phy    C28 1924   2.610   1.553   0.873  0.2162 -0.0205  0.2576
   72phy    C29 1925   2.697   1.642   0.788  0.0708  0.0748 -0.2302
   72phy    C27 1926   2.664   1.408   0.874 -0.0855  0.7542 -0.3172
   72phy    C26 1927   2.635   1.314   0.759 -0.3909 -0.1585 -0.0533
   72phy    C25 1928   2.673   1.171   0.787 -0.2671  0.4889  0.3771
   72phy    C23 1929   2.653   1.067   0.674  0.1246 -0.3702  0.3962
   72phy    C24 1930   2.772   0.982   0.655 -0.0372  0.0303  0.2919
   72phy    C22 1931   2.525   0.979   0.698  0.0442 -0.4596 -0.2685
   72phy    C21 1932   2.435   0.975   0.576 -0.0355 -0.2127  0.3004
   72phy    C20 1933   2.317   0.870   0.577 -0.0655 -0.5251 -0.5831
   72phy    C18 1934   2.193   0.906   0.481 -0.7234  0.3200  0.0601
   72phy    O01 1935   2.141   1.037   0.508  0.8572  0.4545  0.1307
   72phy    H01 1936   2.179   1.076   0.584  0.9975  1.6217 -0.5080
   72phy    C19 1937   2.089   0.805   0.522 -0.6535 -0.0257 -0.2846
   72phy    C13 1938   2.229   0.892   0.323  0.0276 -0.5357 -0.1679
   72phy     H3 1939   2.307   0.970   0.306 -1.2328  0.4698 -1.7392
   72phy    O33 1940   2.298   0.779   0.272 -0.0178  0.4306 -0.0189
   72phy    H1B 1941   2.237   0.708   0.269  0.0796  0.1903  2.4379
   72phy    C12 1942   2.137   0.958   0.209  0.6573 -0.0990 -0.1512
   72phy    O11 1943   2.030   1.043   0.251 -0.4196  0.0204 -0.5694
   72phy    H1A 1944   2.055   1.068   0.338 -0.6932 -0.3223 -0.3911
   73phy    C35 1945   2.264   2.020   1.462  0.0597 -0.2867  0.3123
   73phy    C33 1946   2.406   2.058   1.465  0.2950  0.5102  0.3777
   73phy    C34 1947   2.464   2.029   1.601 -0.2887 -0.5046 -0.2526
   73phy    C32 1948   2.479   1.999   1.342 -0.0679 -0.3850  0.1276
   73phy    C31 1949   2.603   2.080   1.288  0.5059  0.4737  0.3624
   73phy    C30 1950   2.682   1.993   1.193  0.0422  0.1595 -0.6899
   73phy    C28 1951   2.811   2.060   1.140 -0.0489 -0.1041 -0.8031
   73phy    C29 1952   2.925   2.066   1.236 -0.6224 -0.0355 -0.0549
   73phy    C27 1953   2.849   1.980   1.017 -0.4279  0.1045  0.4155
   73phy    C26 1954   2.937   2.055   0.912 -0.6138 -0.6563 -0.5154
   73phy    C25 1955   2.966   1.961   0.791 -0.1783  0.1887  0.1506
   73phy    C23 1956   3.061   2.024   0.686  0.1446 -0.0721  0.2198
   73phy    C24 1957   3.124   1.906   0.611  0.2208  0.6551 -0.1598
   73phy    C22 1958   3.012   2.117   0.573  0.9456 -0.2652 -0.6423
   73phy    C21 1959   2.993   2.264   0.615 -0.5123 -0.0196 -0.1108
   73phy    C20 1960   2.982   2.361   0.494  0.2205  0.0259  0.2664
   73phy    C18 1961   2.913   2.504   0.508 -0.8550  0.7415  0.5561
   73phy    O01 1962   2.776   2.477   0.544 -0.5039  0.1707 -1.0283
   73phy    H01 1963   2.755   2.551   0.598  1.4638 -1.0433  1.6426
   73phy    C19 1964   2.915   2.557   0.363  0.3331  0.2131  0.5475
   73phy    C13 1965   2.979   2.609   0.610  0.0166 -0.6134 -0.2120
   73phy     H3 1966   2.972   2.559   0.710  1.0824 -1.0324 -0.3313
   73phy    O33 1967   3.123   2.634   0.616 -0.0634  0.0598 -0.2589
   73phy    H1B 1968   3.144   2.667   0.702  1.1540  1.0664 -0.9142
   73phy    C12 1969   2.901   2.733   0.671  0.1943 -0.0509 -0.1056
   73phy    O11 1970   2.764   2.728   0.650  0.3788 -0.1659  0.4607
   73phy    H1A 1971   2.744   2.782   0.575 -0.8083 -1.2485 -0.0222
   74phy    C35 1972   3.459   2.557   1.278  0.0938 -0.4518 -0.2945
   74phy    C33 1973   3.608   2.591   1.298  0.0857 -0.4534 -0.2140
   74phy    C34 1974   3.623   2.576   1.445  0.2352 -0.0033  0.4076
   74phy    C32 1975   3.706   2.506   1.223  0.1292  0.1970  0.2273
   74phy    C31 1976   3.712   2.514   1.068 -0.2214 -0.4074  0.0237
   74phy    C30 1977   3.818   2.426   0.999  0.3627  0.4470  0.1336
   74phy    C28 1978   3.835   2.454   0.848 -0.3184 -0.4324 -0.4383
   74phy    C29 1979   3.942   2.558   0.817 -0.1741  0.0999  0.1311
   74phy    C27 1980   3.877   2.321   0.789  0.0725  0.2900  0.0681
   74phy    C26 1981   3.816   2.287   0.652 -0.9609 -0.3288 -0.2771
   74phy    C25 1982   3.872   2.160   0.590  0.1522 -0.1100 -0.2007
   74phy    C23 1983   3.831   2.130   0.440  0.2214 -0.3688 -0.1162
   74phy    C24 1984   3.933   2.039   0.388  0.0486 -0.1515  0.1463
   74phy    C22 1985   3.688   2.077   0.429  0.0356 -0.0080  0.3984
   74phy    C21 1986   3.610   2.091   0.296  0.1865  0.1918 -0.4355
   74phy    C20 1987   3.467   2.023   0.302 -0.2747  0.1538  0.5828
   74phy    C18 1988   3.365   2.021   0.181 -0.8557 -0.2982  0.5088
   74phy    O01 1989   3.360   2.157   0.136 -0.1208 -0.0613  0.4396
   74phy    H01 1990   3.441   2.179   0.093 -0.5871  0.0717 -0.3886
   74phy    C19 1991   3.228   1.989   0.243  0.4365 -0.0531  0.3538
   74phy    C13 1992   3.402   1.929   0.059  0.3758  0.1674  0.1427
   74phy     H3 1993   3.503   1.967   0.027  1.0113 -0.9597  0.7565
   74phy    O33 1994   3.440   1.796   0.086 -0.1356  0.2339 -0.1117
   74phy    H1B 1995   3.509   1.783   0.148  0.1979 -0.0303 -0.5293
   74phy    C12 1996   3.351   1.949  -0.086  0.2409  0.4750  0.4083
   74phy    O11 1997   3.251   2.045  -0.116  0.0243 -0.4082  0.2379
   74phy    H1A 1998   3.286   2.106  -0.178  0.9320 -0.2711  0.8709
   75phy    C35 1999   4.915   2.229   2.104 -0.3820  0.0065  0.3761
   75phy    C33 2000   4.802   2.152   2.169  0.0180  0.4512  0.2858
   75phy    C34 2001   4.777   2.194   2.312  0.2191 -0.1027  0.7162
   75phy    C32 2002   4.671   2.174   2.095 -0.3970 -0.6258 -0.1673
   75phy    C31 2003   4.609   2.043   2.042 -0.4929  0.4572 -0.0283
   75phy    C30 2004   4.477   2.056   1.972 -0.2605  0.5844  0.0872
   75phy    C28 2005   4.419   1.918   1.912  0.0184  0.4016 -0.0739
   75phy    C29 2006   4.268   1.927   1.925 -0.0490 -0.0558 -0.3286
   75phy    C27 2007   4.456   1.907   1.760  0.0853 -0.2528 -0.3836
   75phy    C26 2008   4.592   1.845   1.727 -0.3887  0.1132 -0.2876
   75phy    C25 2009   4.590   1.814   1.574 -0.2510 -0.2592 -0.2277
   75phy    C23 2010   4.700   1.720   1.511 -0.1058 -0.2112  0.0197
   75phy    C24 2011   4.683   1.572   1.534 -0.3088 -0.0893 -0.1826
   75phy    C22 2012   4.671   1.725   1.359 -0.7476 -0.1908  0.1359
   75phy    C21 2013   4.767   1.815   1.279  0.0772  0.5392  0.3522
   75phy    C20 2014   4.707   1.822   1.137 -0.1709 -0.0660 -0.2672
   75phy    C18 2015   4.775   1.924   1.040  0.5755 -0.4318 -0.4881
   75phy    O01 2016   4.794   2.051   1.105  0.5340  0.1803 -0.9403
   75phy    H01 2017   4.736   2.055   1.179 -0.4253  0.6226 -1.6870
   75phy    C19 2018   4.664   1.942   0.935  0.6784  0.3491 -0.5240
   75phy    C13 2019   4.914   1.864   0.985  0.3563  0.4495  0.5857
   75phy     H3 2020   4.977   1.856   1.077  0.6817  1.4491  0.4687
   75phy    O33 2021   4.922   1.727   0.942  0.2555 -0.1379 -0.1234
   75phy    H1B 2022   4.874   1.706   0.865 -0.7510 -3.1147  1.1738
   75phy    C12 2023   5.027   1.955   0.922  0.2616  0.0518 -0.1032
   75phy    O11 2024   5.003   2.094   0.938 -0.2480 -0.3358  0.5363
   75phy    H1A 2025   4.946   2.106   1.011 -0.3020 -1.6343  0.7362
   76phy    C35 2026   3.554   1.843   1.638  0.0424 -0.3007 -0.5194
   76phy    C33 2027   3.519   1.702   1.679  0.0724 -0.1352  0.1967
   76phy    C34 2028   3.545   1.618   1.554  0.5388  0.0537  0.2302
   76phy    C32 2029   3.604   1.652   1.796  0.0524 -0.1342  0.3069
   76phy    C31 2030   3.544   1.674   1.936  0.0742  0.1306 -0.5374
   76phy    C30 2031   3.625   1.616   2.053 -0.0278  0.0762  0.4478
   76phy    C28 2032   3.557   1.653   2.189  0.1412  0.1095  0.2754
   76phy    C29 2033   3.453   1.544   2.228  0.1775  0.0218 -0.3765
   76phy    C27 2034   3.669   1.677   2.292 -0.3991  0.6931  0.5642
   76phy    C26 2035   3.621   1.760   2.415 -0.4520 -0.3780 -0.7139
   76phy    C25 2036   3.726   1.760   2.532 -0.5915  0.0510 -0.3916
   76phy    C23 2037   3.677   1.840   2.652 -0.3594 -0.1635 -0.2687
   76phy    C24 2038   3.642   1.737   2.761  0.3449 -0.3080 -0.4255
   76phy    C22 2039   3.777   1.950   2.692  0.2045  0.0202 -0.0060
   76phy    C21 2040   3.736   2.057   2.791 -0.9318  0.4448 -0.5658
   76phy    C20 2041   3.856   2.151   2.815  0.0647 -0.0370  0.1652
   76phy    C18 2042   3.848   2.261   2.929 -0.0710 -0.5074  0.0493
   76phy    O01 2043   3.869   2.200   3.057 -0.1655 -0.0905 -0.4899
   76phy    H01 2044   3.920   2.253   3.116 -1.3387  2.4216 -1.5587
   76phy    C19 2045   3.977   2.344   2.901 -0.1858 -0.2036 -0.0320
   76phy    C13 2046   3.720   2.368   2.937  0.2090 -0.1129 -0.2061
   76phy     H3 2047   3.700   2.411   2.836 -0.9192 -0.6180 -0.2191
   76phy    O33 2048   3.750   2.490   3.011  0.0085  0.0471  0.2513
   76phy    H1B 2049   3.737   2.478   3.103  0.3293 -0.1691  0.2686
   76phy    C12 2050   3.579   2.313   2.987 -0.3204  0.0881  0.4151
   76phy    O11 2051   3.571   2.239   3.106 -0.0212  0.4222  0.5053
   76phy    H1A 2052   3.641   2.275   3.156  0.9323  0.4730 -0.7888
   77phy    C35 2053   2.766   1.228   1.162  0.0130  0.5773 -0.0479
   77phy    C33 2054   2.706   1.124   1.252  0.2111 -0.1562 -0.5736
   77phy    C34 2055   2.697   1.177   1.397 -0.5195 -0.4528 -0.1969
   77phy    C32 2056   2.572   1.077   1.196 -0.4050  0.2792  0.4441
   77phy    C31 2057   2.572   0.930   1.162  0.2363 -0.0676 -0.6898
   77phy    C30 2058   2.431   0.887   1.091 -0.1072 -0.7295  0.1066
   77phy    C28 2059   2.413   0.732   1.072 -0.1534  0.2529 -0.1567
   77phy    C29 2060   2.270   0.698   1.093  0.3263 -0.2090 -0.1416
   77phy    C27 2061   2.450   0.676   0.932  1.0048  0.6584  0.2287
   77phy    C26 2062   2.594   0.646   0.891  0.1036  0.0999 -0.1664
   77phy    C25 2063   2.614   0.569   0.760  0.7526 -0.3913 -0.1803
   77phy    C23 2064   2.756   0.562   0.708  0.2202  0.5880  0.4585
   77phy    C24 2065   2.834   0.452   0.781 -0.0903  0.3797 -0.0802
   77phy    C22 2066   2.767   0.519   0.564 -0.0936  0.4610 -0.3962
   77phy    C21 2067   2.760   0.617   0.448 -0.0402 -0.1822  0.4754
   77phy    C20 2068   2.752   0.538   0.316 -0.2628  0.7316  0.3055
   77phy    C18 2069   2.723   0.581   0.166  0.4206 -1.0158 -0.5830
   77phy    O01 2070   2.688   0.463   0.095 -0.1319  0.5654  0.2799
   77phy    H01 2071   2.744   0.389   0.107  0.5479  1.1491  0.8564
   77phy    C19 2072   2.854   0.646   0.111  0.0302  0.3488  0.1772
   77phy    C13 2073   2.594   0.677   0.156  0.5606 -0.4289 -0.0185
   77phy     H3 2074   2.510   0.613   0.193 -0.3686  0.7609  0.0304
   77phy    O33 2075   2.575   0.785   0.252 -0.1842  0.0464  0.6987
   77phy    H1B 2076   2.487   0.794   0.281  0.0690  2.3936  0.9461
   77phy    C12 2077   2.511   0.701   0.025 -0.1310 -0.2863 -0.3764
   77phy    O11 2078   2.494   0.585  -0.055  0.0133 -0.4038  0.6708
   77phy    H1A 2079   2.567   0.531  -0.033  0.2515 -0.2044  0.3798
   78phy    C35 2080   0.002   0.984   1.227 -0.0966 -0.2361  0.7919
   78phy    C33 2081  -0.107   0.879   1.219  0.3168 -0.5246 -0.1849
   78phy    C34 2082  -0.111   0.806   1.359 -0.0455 -0.3075  0.2763
   78phy    C32 2083  -0.243   0.944   1.179 -0.6148  0.3670 -0.2767
   78phy    C31 2084  -0.341   0.844   1.131  0.4547  0.0567  0.1458
   78phy    C30 2085  -0.466   0.917   1.076 -0.1173 -0.3523 -0.3379
   78phy    C28 2086  -0.583   0.841   1.014  0.1352  0.8396  0.7850
   78phy    C29 2087  -0.666   0.772   1.125  0.2688  0.0178 -0.2378
   78phy    C27 2088  -0.666   0.937   0.927 -0.3105 -0.1656 -0.3628
   78phy    C26 2089  -0.746   0.879   0.809 -0.3150  0.2605 -0.4750
   78phy    C25 2090  -0.845   0.981   0.753  0.2931 -0.1684  0.0116
   78phy    C23 2091  -0.961   0.918   0.664 -0.0099 -0.3898  0.0011
   78phy    C24 2092  -1.091   0.964   0.724 -0.1803  0.1874 -0.0773
   78phy    C22 2093  -0.950   0.964   0.519 -0.1423  0.2551  0.4249
   78phy    C21 2094  -0.886   0.863   0.427 -0.1856 -0.6488  0.2263
   78phy    C20 2095  -0.882   0.929   0.288 -0.0253  0.0967 -0.4414
   78phy    C18 2096  -0.828   0.844   0.166  0.2603  0.2453 -0.1496
   78phy    O01 2097  -0.700   0.783   0.194  0.6167 -0.4291 -0.2398
   78phy    H01 2098  -0.652   0.840   0.252  0.8032 -0.6574 -0.1679
   78phy    C19 2099  -0.795   0.948   0.056 -0.4426  0.4098  0.0206
   78phy    C13 2100  -0.935   0.736   0.112  0.2115 -0.2290 -0.0472
   78phy     H3 2101  -0.946   0.666   0.199 -0.4147 -0.0323  0.0437
   78phy    O33 2102  -1.074   0.766   0.105  0.0148 -0.4031 -0.0537
   78phy    H1B 2103  -1.078   0.836   0.044  1.9706  0.1475  0.3843
   78phy    C12 2104  -0.892   0.609   0.032 -0.3104 -0.3524  0.8104
   78phy    O11 2105  -0.754   0.575   0.031  0.0901  0.7746 -0.1669
   78phy    H1A 2106  -0.704   0.634   0.085  0.1584 -0.5748  1.3250
   79phy    C35 2107   3.283   1.112   1.233 -0.1625 -0.3919  0.4688
   79phy    C33 2108   3.222   1.248   1.240  0.4947  0.3233 -0.2139
   79phy    C34 2109   3.285   1.323   1.361 -0.2979  0.0251 -0.0838
   79phy    C32 2110   3.227   1.320   1.106 -0.1246 -0.4213  0.4851
   79phy    C31 2111   3.128   1.294   0.992  0.8273  0.1812  0.3562
   79phy    C30 2112   3.153   1.389   0.873  0.2023  0.3790  0.1281
   79phy    C28 2113   3.084   1.359   0.744  0.4089  0.5203  0.2412
   79phy    C29 2114   3.034   1.494   0.685  0.5542  0.3348  0.6094
   79phy    C27 2115   3.170   1.279   0.644 -0.0018 -0.2799 -0.0128
   79phy    C26 2116   3.100   1.160   0.582 -0.3018 -0.1166  0.2960
   79phy    C25 2117   3.190   1.068   0.491  0.0373  0.5581 -0.4563
   79phy    C23 2118   3.118   0.932   0.456 -0.6128  0.1122  0.3050
   79phy    C24 2119   3.033   0.939   0.327 -0.5942 -0.0710  0.1041
   79phy    C22 2120   3.224   0.823   0.438 -0.4017 -0.0990  0.4398
   79phy    C21 2121   3.205   0.701   0.527  0.3763  0.0171  0.5370
   79phy    C20 2122   3.312   0.595   0.499  0.0794  0.3780 -0.2580
   79phy    C18 2123   3.318   0.462   0.584  0.1437  0.2726 -0.6095
   79phy    O01 2124   3.340   0.492   0.723 -0.3974  0.2276  0.1275
   79phy    H01 2125   3.417   0.544   0.732 -0.1082 -0.2361  0.3366
   79phy    C19 2126   3.451   0.403   0.527  0.2475 -0.1522  0.3935
   79phy    C13 2127   3.187   0.363   0.579 -0.4232 -0.2289  0.0367
   79phy     H3 2128   3.107   0.418   0.635 -1.6540 -0.4358 -1.4281
   79phy    O33 2129   3.112   0.352   0.456 -0.1275 -0.1621  0.2827
   79phy    H1B 2130   3.138   0.419   0.396 -0.1435 -1.5780 -1.3899
   79phy    C12 2131   3.176   0.238   0.671  0.2629 -0.1558  0.4131
   79phy    O11 2132   3.237   0.254   0.798 -0.0075 -0.1713 -0.0017
   79phy    H1A 2133   3.273   0.340   0.802  0.0115 -0.1479 -0.5986
   80phy    C35 2134   4.266   1.610   1.456  0.4578  0.0155  0.0266
   80phy    C33 2135   4.129   1.592   1.526 -0.4245  0.1912  0.0945
   80phy    C34 2136   4.115   1.715   1.615 -0.1365  0.2056  0.1076
   80phy    C32 2137   4.008   1.579   1.431  0.3002  0.2369  0.1861
   80phy    C31 2138   3.987   1.440   1.372  0.2090 -0.0445  0.0463
   80phy    C30 2139   3.852   1.437   1.296 -0.2995 -0.0496 -0.0804
   80phy    C28 2140   3.801   1.301   1.249  0.1797  0.7913  0.2584
   80phy    C29 2141   3.733   1.229   1.361 -0.4483  0.1328 -0.2086
   80phy    C27 2142   3.702   1.322   1.133 -0.0755  0.4856  0.8671
   80phy    C26 2143   3.706   1.218   1.014  0.0026 -0.4140  0.2005
   80phy    C25 2144   3.577   1.224   0.925 -0.2139  0.2892  0.1809
   80phy    C23 2145   3.563   1.119   0.814 -0.4717  0.0266  0.3310
   80phy    C24 2146   3.431   1.045   0.833 -0.0307  0.5085 -0.6548
   80phy    C22 2147   3.564   1.186   0.672  0.0357  0.2724  0.0560
   80phy    C21 2148   3.642   1.102   0.564  0.0648 -0.2029  0.4578
   80phy    C20 2149   3.638   1.169   0.433 -0.5193 -0.1362 -0.0391
   80phy    C18 2150   3.667   1.079   0.297 -0.1996 -0.2103  0.0298
   80phy    O01 2151   3.808   1.047   0.280 -0.1818 -0.3217  0.5027
   80phy    H01 2152   3.823   1.037   0.188 -0.1617  2.4714  0.1077
   80phy    C19 2153   3.640   1.190   0.192  0.1812 -0.2075 -0.3834
   80phy    C13 2154   3.574   0.948   0.261 -0.2952 -0.5851 -0.7724
   80phy     H3 2155   3.492   0.954   0.337 -1.0717 -0.4911 -1.6001
   80phy    O33 2156   3.488   0.935   0.151  0.0158  0.0291  0.3969
   80phy    H1B 2157   3.527   0.877   0.088  0.4281  0.0080  0.6713
   80phy    C12 2158   3.616   0.811   0.324  0.8533 -0.4441  0.1002
   80phy    O11 2159   3.631   0.706   0.237 -0.1560 -0.0365  0.4504
   80phy    H1A 2160   3.551   0.703   0.187  0.0685  1.2881 -0.0225
   81phy    C35 2161   2.882   1.532   1.380 -0.5551  0.1864  0.3153
   81phy    C33 2162   2.932   1.673   1.361 -0.2587 -0.4935 -0.0134
   81phy    C34 2163   2.859   1.765   1.455 -0.1940 -0.1882 -0.1587
   81phy    C32 2164   3.085   1.688   1.372  0.6813  0.2335 -0.4506
   81phy    C31 2165   3.155   1.719   1.240  0.0207 -0.2957 -0.3706
   81phy    C30 2166   3.305   1.728   1.259  0.2153 -0.3268  0.8708
   81phy    C28 2167   3.377   1.789   1.139 -0.1219 -0.2222 -0.2653
   81phy    C29 2168   3.499   1.868   1.192  0.1063 -0.5987  0.4363
   81phy    C27 2169   3.423   1.681   1.040 -0.0603  0.4095 -0.8756
   81phy    C26 2170   3.414   1.717   0.891  0.3981  0.2978  0.3408
   81phy    C25 2171   3.471   1.623   0.783  0.3042  0.5144  0.2397
   81phy    C23 2172   3.482   1.685   0.640 -0.0168  0.3986 -0.0078
   81phy    C24 2173   3.607   1.765   0.602 -0.3713  0.3737 -0.2203
   81phy    C22 2174   3.475   1.565   0.539  0.1423  0.0114  0.0349
   81phy    C21 2175   3.355   1.574   0.444 -0.2134  0.0400  0.3589
   81phy    C20 2176   3.359   1.464   0.339  0.1691  0.1691  0.2702
   81phy    C18 2177   3.233   1.442   0.247  0.3990  0.3595  0.3318
   81phy    O01 2178   3.108   1.443   0.316  0.4892  0.5235 -0.1407
   81phy    H01 2179   3.110   1.397   0.398  0.1531 -0.0927 -0.4705
   81phy    C19 2180   3.249   1.299   0.187 -0.1504 -0.1562 -0.3344
   81phy    C13 2181   3.228   1.546   0.123 -0.1653  0.2548 -0.4656
   81phy     H3 2182   3.250   1.640   0.179  0.7742 -0.9994  1.3618
   81phy    O33 2183   3.336   1.552   0.035  0.1150 -0.0552  0.0165
   81phy    H1B 2184   3.359   1.643   0.031  0.2259 -0.0119  1.2722
   81phy    C12 2185   3.102   1.603   0.048  0.5704  0.0619 -0.2038
   81phy    O11 2186   3.064   1.532  -0.067  0.0282 -0.5003  0.2574
   81phy    H1A 2187   3.001   1.585  -0.112 -0.1064 -0.6790  0.2348
   82phy    C35 2188   2.006   2.240   0.979  0.1548  0.1605  0.0258
   82phy    C33 2189   2.152   2.255   1.013 -0.1384 -0.4905 -0.0526
   82phy    C34 2190   2.172   2.241   1.162  0.1400 -0.0694 -0.1556
   82phy    C32 2191   2.244   2.148   0.948 -0.4518  0.0851  0.1168
   82phy    C31 2192   2.312   2.167   0.812 -0.5759 -0.3224  0.0512
   82phy    C30 2193   2.402   2.049   0.777 -0.6461 -0.2427 -0.0511
   82phy    C28 2194   2.499   2.088   0.660  0.1388  0.0102 -0.5435
   82phy    C29 2195   2.628   2.167   0.703 -0.2845 -0.1522  0.3468
   82phy    C27 2196   2.530   1.952   0.586  0.1802 -0.1752  0.3066
   82phy    C26 2197   2.573   1.960   0.439 -0.3094  0.0796 -0.1670
   82phy    C25 2198   2.633   1.829   0.396 -0.3749 -0.4161  0.0886
   82phy    C23 2199   2.705   1.823   0.259 -0.0171  0.4475 -0.2891
   82phy    C24 2200   2.851   1.880   0.265  0.5300 -0.2314 -0.3588
   82phy    C22 2201   2.723   1.675   0.218 -0.0300  0.4212 -0.3410
   82phy    C21 2202   2.678   1.656   0.068 -0.2241 -0.0968  0.1173
   82phy    C20 2203   2.702   1.513   0.010  0.2522 -0.3940  0.3961
   82phy    C18 2204   2.677   1.473  -0.141  0.0313 -0.0052  0.3117
   82phy    O01 2205   2.535   1.464  -0.163  0.3961  0.1928  0.1216
   82phy    H01 2206   2.501   1.551  -0.157 -0.7799 -0.1273 -1.3146
   82phy    C19 2207   2.728   1.329  -0.144 -0.3736  0.3362 -0.1261
   82phy    C13 2208   2.738   1.574  -0.248  0.0731 -0.0811  0.0126
   82phy     H3 2209   2.665   1.658  -0.253 -0.2520 -0.3159  0.7094
   82phy    O33 2210   2.854   1.654  -0.211 -0.0985 -0.0287  0.2886
   82phy    H1B 2211   2.823   1.739  -0.187 -1.3588  0.0470 -1.4122
   82phy    C12 2212   2.711   1.566  -0.406 -0.0525  0.4094 -0.4804
   82phy    O11 2213   2.809   1.492  -0.486  0.3546 -0.0137  0.0426
   82phy    H1A 2214   2.879   1.554  -0.498 -0.8557  1.5720  0.7193
   83phy    C35 2215   4.120   0.962   1.721 -0.1025  0.1946  0.0434
   83phy    C33 2216   4.050   1.076   1.788  0.0536 -0.0239  0.4945
   83phy    C34 2217   4.122   1.202   1.745  0.2654 -0.3523 -0.0285
   83phy    C32 2218   3.899   1.079   1.747 -0.2950  0.0335  0.1838
   83phy    C31 2219   3.811   1.162   1.842  0.3065  0.4019 -0.6320
   83phy    C30 2220   3.664   1.123   1.846  0.4082 -0.0056  0.3639
   83phy    C28 2221   3.570   1.202   1.941 -0.7786 -0.1339  0.5160
   83phy    C29 2222   3.463   1.268   1.859  0.5922 -0.0799  0.1938
   83phy    C27 2223   3.514   1.120   2.054  0.0263  0.4676  0.2626
   83phy    C26 2224   3.529   1.187   2.188 -0.3056  0.5634 -0.7926
   83phy    C25 2225   3.435   1.134   2.299  0.1578 -0.2555  0.1499
   83phy    C23 2226   3.439   1.218   2.428 -0.1063  0.1738  0.2433
   83phy    C24 2227   3.303   1.217   2.495  0.5361 -0.0464 -0.5177
   83phy    C22 2228   3.547   1.172   2.530  0.5500 -0.3134  0.4478
   83phy    C21 2229   3.624   1.293   2.584  0.1078 -0.2088 -0.1807
   83phy    C20 2230   3.717   1.247   2.696  0.4640 -0.0242 -0.4133
   83phy    C18 2231   3.807   1.339   2.778 -0.0118 -0.1731 -0.0842
   83phy    O01 2232   3.729   1.439   2.846  0.3908 -0.3297  0.3092
   83phy    H01 2233   3.647   1.409   2.880  0.6545 -1.9600 -0.3854
   83phy    C19 2234   3.847   1.243   2.888  0.1809 -0.2400 -0.0626
   83phy    C13 2235   3.926   1.406   2.685 -0.6468  0.3133 -0.4291
   83phy     H3 2236   3.878   1.441   2.590 -1.1610  0.7223 -0.0284
   83phy    O33 2237   4.018   1.308   2.634  0.1018 -0.2012  0.5757
   83phy    H1B 2238   3.971   1.256   2.571 -0.8075  0.8919  0.3141
   83phy    C12 2239   4.003   1.529   2.752 -0.0833  0.0845  0.9876
   83phy    O11 2240   3.936   1.619   2.834 -0.0318  0.2245  0.0323
   83phy    H1A 2241   3.847   1.590   2.839  0.0217  0.3160  2.0527
   84phy    C35 2242   4.457   2.065   1.220 -0.4136  0.6813 -0.0856
   84phy    C33 2243   4.324   2.023   1.275  0.2602 -0.1482 -0.2577
   84phy    C34 2244   4.296   2.101   1.402  0.0453  0.1894  0.0024
   84phy    C32 2245   4.214   2.022   1.168  0.0716  0.0254  0.2685
   84phy    C31 2246   4.140   1.893   1.168 -0.4236 -0.2935  0.1354
   84phy    C30 2247   4.034   1.886   1.061  0.4889 -0.4600  0.0396
   84phy    C28 2248   3.946   1.758   1.069 -0.1407  0.3296  0.3082
   84phy    C29 2249   3.833   1.771   1.169 -0.0173  0.1066 -0.1358
   84phy    C27 2250   3.887   1.725   0.929 -0.1767  0.0426  0.4134
   84phy    C26 2251   3.983   1.641   0.846 -0.2465  0.3071  0.6840
   84phy    C25 2252   3.896   1.574   0.739  0.5080 -0.0340  0.2151
   84phy    C23 2253   3.967   1.492   0.629  0.1673 -0.3481  0.1660
   84phy    C24 2254   4.004   1.351   0.673  0.0971 -0.7286 -0.3852
   84phy    C22 2255   3.882   1.473   0.500 -0.2348  0.1371  0.5717
   84phy    C21 2256   3.878   1.590   0.399  0.1307  0.1469 -0.3865
   84phy    C20 2257   3.810   1.550   0.263  0.5320 -0.1489 -0.3183
   84phy    C18 2258   3.778   1.654   0.151  0.6140 -0.6716 -0.0365
   84phy    O01 2259   3.700   1.762   0.207  0.4493  0.3996  0.1350
   84phy    H01 2260   3.743   1.842   0.185  0.1515  0.3014 -0.8539
   84phy    C19 2261   3.681   1.576   0.052  0.0857 -0.0331  0.1619
   84phy    C13 2262   3.912   1.708   0.072  0.0387 -0.6638 -0.1842
   84phy     H3 2263   3.978   1.746   0.154 -0.5089 -1.6960  0.7631
   84phy    O33 2264   4.011   1.615   0.024  0.2145 -0.0355  0.4888
   84phy    H1B 2265   4.004   1.597  -0.068 -1.4679  1.8387  0.1957
   84phy    C12 2266   3.918   1.851   0.006  0.4961  0.3433  0.6811
   84phy    O11 2267   3.826   1.941   0.059  0.3048 -0.0581 -0.3835
   84phy    H1A 2268   3.843   2.026   0.022 -2.0902  1.5366  1.8514
   85phy    C35 2269   2.307   0.349   1.803 -0.1652  0.4536 -0.7510
   85phy    C33 2270   2.322   0.483   1.860  0.5361 -0.0240  0.6655
   85phy    C34 2271   2.260   0.592   1.777  0.3870  0.5432  0.3162
   85phy    C32 2272   2.277   0.499   2.005 -0.3258  0.2192  0.3360
   85phy    C31 2273   2.393   0.520   2.107  0.1823 -0.4894  0.1694
   85phy    C30 2274   2.348   0.539   2.254  0.4865 -0.4287  0.1051
   85phy    C28 2275   2.463   0.572   2.345 -0.7024  0.4366  0.0001
   85phy    C29 2276   2.498   0.718   2.347  0.1860  0.2086 -0.1407
   85phy    C27 2277   2.432   0.525   2.489  0.5412  0.2000  0.2013
   85phy    C26 2278   2.552   0.465   2.557  0.1104  0.4939 -0.0937
   85phy    C25 2279   2.540   0.433   2.706  0.4258 -0.4907 -0.0766
   85phy    C23 2280   2.657   0.357   2.774 -0.0439  0.0730  0.0416
   85phy    C24 2281   2.765   0.453   2.813 -0.0010  0.0193 -0.2646
   85phy    C22 2282   2.604   0.285   2.900 -0.0076  0.0430 -0.1216
   85phy    C21 2283   2.661   0.145   2.923 -0.1528 -0.0093  0.0936
   85phy    C20 2284   2.611   0.066   3.050  0.2948  0.4068 -0.2019
   85phy    C18 2285   2.693  -0.063   3.088  0.1530 -0.3220  0.0854
   85phy    O01 2286   2.830  -0.031   3.119 -0.2759  0.1026 -0.0573
   85phy    H01 2287   2.879  -0.102   3.155 -0.3473 -0.0423 -0.2445
   85phy    C19 2288   2.632  -0.086   3.227 -0.4686  0.4134  0.1328
   85phy    C13 2289   2.688  -0.179   2.977  0.0124  0.5350  0.2642
   85phy     H3 2290   2.744  -0.144   2.886 -0.7615 -1.0676 -0.8868
   85phy    O33 2291   2.556  -0.201   2.917 -0.3573 -0.3544 -0.1281
   85phy    H1B 2292   2.532  -0.133   2.857  1.1028  0.0338 -0.3190
   85phy    C12 2293   2.752  -0.322   3.015 -0.0815 -0.1939  0.3253
   85phy    O11 2294   2.681  -0.408   3.103  0.0095  0.4886  0.4349
   85phy    H1A 2295   2.610  -0.441   3.050  0.0130  0.0121  0.7187
   86phy    C35 2296   4.581   1.107   2.142  0.2155  0.2321 -0.0345
   86phy    C33 2297   4.480   1.131   2.029 -0.3208  0.1836 -0.1478
   86phy    C34 2298   4.466   1.000   1.948 -0.1938 -0.5316  0.2748
   86phy    C32 2299   4.344   1.166   2.082 -0.4868  0.0640  0.2402
   86phy    C31 2300   4.318   1.315   2.079  0.0250  0.3836 -0.1249
   86phy    C30 2301   4.185   1.350   2.140 -0.0269 -0.0460  0.2396
   86phy    C28 2302   4.143   1.500   2.113  0.2701 -0.1569 -0.1660
   86phy    C29 2303   4.028   1.507   2.007 -0.0968 -0.1352 -0.4552
   86phy    C27 2304   4.098   1.559   2.249 -0.0401 -0.2693  0.5165
   86phy    C26 2305   4.150   1.710   2.274 -0.7775  0.7355 -1.1569
   86phy    C25 2306   4.112   1.771   2.413  0.0140  0.3142  0.4777
   86phy    C23 2307   4.181   1.899   2.454  0.3134 -0.6666 -0.3236
   86phy    C24 2308   4.130   2.031   2.388  0.5042 -0.2525 -0.5939
   86phy    C22 2309   4.152   1.923   2.607 -0.0515  0.2028 -0.0172
   86phy    C21 2310   4.263   1.890   2.704  0.5490 -0.1867 -0.4333
   86phy    C20 2311   4.222   1.931   2.849 -0.1566 -0.1121 -0.2451
   86phy    C18 2312   4.333   1.925   2.968 -0.1993 -0.1673  0.0351
   86phy    O01 2313   4.458   1.983   2.928 -0.1055  0.1261  0.4516
   86phy    H01 2314   4.532   1.949   2.973  1.0728  1.1887 -0.6044
   86phy    C19 2315   4.280   2.035   3.069  0.5931  0.6873 -0.0110
   86phy    C13 2316   4.355   1.780   3.043 -0.6555 -0.0713 -0.4869
   86phy     H3 2317   4.257   1.747   3.086 -0.1694 -2.1203 -0.8655
   86phy    O33 2318   4.435   1.793   3.161 -0.3057  0.4308 -0.0136
   86phy    H1B 2319   4.395   1.743   3.229  1.5476 -1.3220 -0.1202
   86phy    C12 2320   4.416   1.661   2.961  0.2257 -0.3857  0.3528
   86phy    O11 2321   4.398   1.535   3.018  0.3745  0.0163  0.9039
   86phy    H1A 2322   4.437   1.532   3.103  0.4125  0.1726  0.8916
   87phy    C35 2323   3.344   3.234   1.874  0.2122  0.1185  0.0321
   87phy    C33 2324   3.199   3.205   1.838  0.0689  0.1459 -0.2053
   87phy    C34 2325   3.147   3.120   1.957 -0.0741 -0.1059  0.3871
   87phy    C32 2326   3.119   3.332   1.815 -0.2178  0.1956 -0.1470
   87phy    C31 2327   3.041   3.341   1.683  0.3259  0.3607  0.2835
   87phy    C30 2328   2.987   3.481   1.656  0.2180 -0.0917 -0.3295
   87phy    C28 2329   2.896   3.487   1.534  0.7582  0.2537  0.2930
   87phy    C29 2330   2.782   3.592   1.555 -0.5816 -0.1174 -0.2631
   87phy    C27 2331   2.979   3.525   1.408 -0.4104 -0.1491 -0.0704
   87phy    C26 2332   3.017   3.411   1.316 -0.6061 -0.0062  0.4135
   87phy    C25 2333   3.086   3.466   1.188  0.3258  0.2070  0.0914
   87phy    C23 2334   3.142   3.360   1.091  0.3262  0.1779 -0.2610
   87phy    C24 2335   3.031   3.319   0.992 -0.5712 -0.1061 -0.4287
   87phy    C22 2336   3.268   3.419   1.014 -0.2435  0.0146  0.3940
   87phy    C21 2337   3.359   3.321   0.936 -0.0815  0.5023 -0.2924
   87phy    C20 2338   3.485   3.404   0.886 -0.0480  0.2461  0.3427
   87phy    C18 2339   3.576   3.348   0.768  0.0431 -0.4943  0.1160
   87phy    O01 2340   3.638   3.223   0.810 -0.1019  0.1883  0.2224
   87phy    H01 2341   3.706   3.198   0.751 -0.2354  0.7354 -0.1681
   87phy    C19 2342   3.685   3.463   0.768 -0.3106  1.0023  0.3806
   87phy    C13 2343   3.501   3.332   0.627  0.1497  0.0698 -0.2602
   87phy     H3 2344   3.426   3.250   0.640  0.1922  0.1149  0.2741
   87phy    O33 2345   3.409   3.426   0.574 -0.1163 -0.7257 -0.4304
   87phy    H1B 2346   3.452   3.506   0.551 -1.0595  0.2709  1.0679
   87phy    C12 2347   3.562   3.259   0.505 -0.0690  0.2257 -0.1492
   87phy    O11 2348   3.648   3.331   0.418 -0.4470 -0.2376  0.0570
   87phy    H1A 2349   3.655   3.418   0.452  0.6741 -0.6327  0.9023
   88phy    C35 2350   3.969   2.328   1.445 -0.6034 -0.3570 -0.2691
   88phy    C33 2351   3.881   2.227   1.513  0.4567  0.0968  0.2685
   88phy    C34 2352   3.840   2.113   1.420  0.4754  0.2033 -0.1924
   88phy    C32 2353   3.949   2.178   1.643  0.4531 -0.0821 -0.0237
   88phy    C31 2354   3.854   2.115   1.749  0.4933  0.5191  0.3277
   88phy    C30 2355   3.918   2.107   1.890  0.0609 -0.1089 -0.3019
   88phy    C28 2356   3.836   2.038   2.002 -0.4284  0.0065 -0.2322
   88phy    C29 2357   3.890   1.898   1.994 -0.5050  0.1219  0.0076
   88phy    C27 2358   3.859   2.085   2.146  0.0807  0.4663 -0.4910
   88phy    C26 2359   3.769   2.200   2.196 -0.3099 -0.1505 -0.5014
   88phy    C25 2360   3.811   2.220   2.345  0.7209 -0.6059  0.4534
   88phy    C23 2361   3.731   2.334   2.416  0.0435 -0.3997  0.2666
   88phy    C24 2362   3.602   2.282   2.477 -0.0065 -0.6786  0.1659
   88phy    C22 2363   3.821   2.400   2.523  0.3527  0.5513 -0.5472
   88phy    C21 2364   3.820   2.550   2.529 -0.0304  0.5117 -0.2913
   88phy    C20 2365   3.933   2.600   2.615  0.4762  0.8957 -0.3473
   88phy    C18 2366   3.982   2.747   2.624 -0.1805  0.1359 -0.3802
   88phy    O01 2367   3.867   2.837   2.653  0.2473  0.1544  0.4435
   88phy    H01 2368   3.809   2.796   2.715  0.6418  1.4013  1.7076
   88phy    C19 2369   4.065   2.751   2.759  0.1671  0.1583  0.0841
   88phy    C13 2370   4.076   2.799   2.502 -0.0261  0.0936 -0.6760
   88phy     H3 2371   4.136   2.714   2.460 -0.4570 -0.6459  0.1484
   88phy    O33 2372   4.177   2.890   2.539 -0.0641  0.1646 -0.0521
   88phy    H1B 2373   4.141   2.973   2.562  0.7297 -0.1297  2.5381
   88phy    C12 2374   3.996   2.860   2.384 -0.0987  0.1243 -0.3159
   88phy    O11 2375   3.930   2.975   2.414  0.1079  0.1072 -0.0696
   88phy    H1A 2376   3.874   2.961   2.488  0.1557  3.1956  0.6995
   89phy    C35 2377   0.835   1.950   1.387  0.0325  0.0921 -0.3922
   89phy    C33 2378   0.854   2.095   1.435 -0.7712  0.1960  0.2782
   89phy    C34 2379   0.806   2.107   1.577 -0.4586  0.2534  0.2289
   89phy    C32 2380   1.003   2.134   1.420 -0.3952  0.9042 -0.5877
   89phy    C31 2381   1.044   2.274   1.444 -0.1569 -0.5053  0.4202
   89phy    C30 2382   1.193   2.300   1.443  0.2161 -0.7569 -0.2293
   89phy    C28 2383   1.225   2.446   1.477 -0.0717 -0.0241 -0.0070
   89phy    C29 2384   1.241   2.460   1.626 -0.4462 -0.4486 -0.2350
   89phy    C27 2385   1.351   2.500   1.410  0.0061 -0.6625  0.2878
   89phy    C26 2386   1.331   2.561   1.270  0.2243  0.2745 -0.3352
   89phy    C25 2387   1.463   2.620   1.226 -0.2884  0.0359 -0.3794
   89phy    C23 2388   1.462   2.681   1.083 -0.4133  0.0998 -0.0431
   89phy    C24 2389   1.418   2.828   1.081 -0.2024  0.2759 -0.3607
   89phy    C22 2390   1.606   2.683   1.027 -0.3647  0.0031 -0.0302
   89phy    C21 2391   1.631   2.686   0.877 -0.2246  0.3152  0.0037
   89phy    C20 2392   1.789   2.681   0.846 -0.2107  0.2238  0.3376
   89phy    C18 2393   1.835   2.629   0.704  0.2935 -0.3036 -0.4699
   89phy    O01 2394   1.768   2.511   0.657 -0.4216 -0.0665  0.2754
   89phy    H01 2395   1.741   2.460   0.730 -0.7871 -0.2464  0.0168
   89phy    C19 2396   1.975   2.591   0.742 -0.1474  0.1171 -0.6833
   89phy    C13 2397   1.831   2.739   0.588  0.4067  0.5698 -0.5410
   89phy     H3 2398   1.729   2.785   0.597  0.4073  0.7140 -1.2281
   89phy    O33 2399   1.907   2.860   0.600 -0.3360 -0.0726  0.1742
   89phy    H1B 2400   1.998   2.837   0.608  0.0251  1.5464  1.2258
   89phy    C12 2401   1.793   2.709   0.438 -0.8583  0.0970  0.0353
   89phy    O11 2402   1.725   2.591   0.403  0.3350  0.0586 -0.2622
   89phy    H1A 2403   1.730   2.541   0.482 -1.4567  1.6966  0.9743
   90phy    C35 2404   3.447   2.912   2.141 -0.1353 -0.0456 -0.3349
   90phy    C33 2405   3.569   2.954   2.217 -0.4870  0.5319 -0.0142
   90phy    C34 2406   3.677   2.968   2.105  0.0098  0.4278 -0.6766
   90phy    C32 2407   3.538   3.079   2.299  0.8149 -0.3137 -0.1481
   90phy    C31 2408   3.627   3.094   2.426  0.0921  0.5269 -0.2952
   90phy    C30 2409   3.614   3.238   2.488 -0.3628  0.1386  0.3466
   90phy    C28 2410   3.692   3.258   2.621  0.4389 -0.3106 -0.0913
   90phy    C29 2411   3.814   3.347   2.606 -0.2581  0.2455 -0.6197
   90phy    C27 2412   3.597   3.327   2.724 -0.4885 -0.2883 -0.1337
   90phy    C26 2413   3.620   3.281   2.868 -0.7482 -0.0047  0.0775
   90phy    C25 2414   3.485   3.291   2.950  0.4754 -0.2689  0.0998
   90phy    C23 2415   3.485   3.203   3.078 -0.3735 -0.2627 -0.2770
   90phy    C24 2416   3.470   3.284   3.203  0.0308 -0.0938 -0.6051
   90phy    C22 2417   3.370   3.102   3.074 -0.4552  0.0543  0.7572
   90phy    C21 2418   3.416   2.964   3.021 -0.2230  0.1789  0.6823
   90phy    C20 2419   3.306   2.856   3.015 -0.0160  0.5554  0.1365
   90phy    C18 2420   3.338   2.717   2.944 -0.2020 -0.4613 -0.4602
   90phy    O01 2421   3.469   2.688   2.993  0.0654  0.0513  0.0076
   90phy    H01 2422   3.540   2.705   2.934  1.1082 -0.9683  0.8982
   90phy    C19 2423   3.238   2.620   3.012  0.1970  0.3659 -0.3401
   90phy    C13 2424   3.329   2.737   2.784  0.2246  0.9011  0.5281
   90phy     H3 2425   3.369   2.837   2.754 -0.2920  0.4062 -2.0444
   90phy    O33 2426   3.198   2.750   2.731  0.5077 -0.9112  0.2125
   90phy    H1B 2427   3.132   2.775   2.792 -1.6720 -0.7083 -2.0761
   90phy    C12 2428   3.409   2.642   2.692 -0.1300  0.3580  0.2985
   90phy    O11 2429   3.373   2.512   2.691  0.5221  0.2932 -0.5286
   90phy    H1A 2430   3.281   2.504   2.675  0.6893 -0.8899 -0.9455
   91phy    C35 2431   4.204   2.365   2.091 -0.2867 -0.3767 -0.5133
   91phy    C33 2432   4.127   2.490   2.072  0.4095  0.0591 -0.7332
   91phy    C34 2433   4.047   2.523   2.193  0.1093 -0.2291 -0.3397
   91phy    C32 2434   4.226   2.603   2.032 -0.6767  0.2407  0.0789
   91phy    C31 2435   4.173   2.685   1.912  0.3439 -0.0918  0.2308
   91phy    C30 2436   4.270   2.783   1.865 -0.7534 -0.0618  0.1029
   91phy    C28 2437   4.203   2.898   1.784 -0.2347 -0.1618  0.5419
   91phy    C29 2438   4.164   3.015   1.875  0.2308  0.7037  0.0282
   91phy    C27 2439   4.298   2.942   1.669  0.0250  0.2527  0.6903
   91phy    C26 2440   4.231   3.019   1.547 -0.2466  0.2515 -0.3318
   91phy    C25 2441   4.332   3.064   1.442  0.0066 -0.2272 -0.1886
   91phy    C23 2442   4.282   3.154   1.322  0.5872  0.5821  0.0468
   91phy    C24 2443   4.266   3.302   1.362 -0.1626 -0.4539  0.1445
   91phy    C22 2444   4.380   3.158   1.203 -0.4308 -0.1083 -0.6336
   91phy    C21 2445   4.374   3.040   1.103 -0.5678  0.0207 -0.4726
   91phy    C20 2446   4.488   3.038   1.003 -0.0166  0.1430  0.1081
   91phy    C18 2447   4.499   2.916   0.894  0.0410 -0.9304 -0.3586
   91phy    O01 2448   4.499   2.800   0.973  0.3254  0.0123  0.3869
   91phy    H01 2449   4.572   2.802   1.031 -0.6833 -0.6925  1.7497
   91phy    C19 2450   4.640   2.920   0.832  0.4194 -0.3949  0.2117
   91phy    C13 2451   4.381   2.919   0.784 -0.4701 -0.3074 -0.1745
   91phy     H3 2452   4.292   2.920   0.853  0.6403 -0.3191  1.2969
   91phy    O33 2453   4.352   3.042   0.719 -0.2959 -0.0930 -0.0711
   91phy    H1B 2454   4.283   3.090   0.760  0.2658 -0.2996  1.1640
   91phy    C12 2455   4.323   2.795   0.714  0.0565 -0.0171  0.2479
   91phy    O11 2456   4.384   2.770   0.594  0.7752  0.4872 -0.0370
   91phy    H1A 2457   4.333   2.811   0.527  1.0939 -1.1313 -1.3327
   92phy    C35 2458   2.468   1.376   1.760 -0.1935  0.2846  0.1749
   92phy    C33 2459   2.606   1.346   1.813  0.5227  0.8367 -0.2983
   92phy    C34 2460   2.628   1.197   1.796  0.2536  0.4610  0.2242
   92phy    C32 2461   2.700   1.448   1.755 -0.5890 -0.5058 -0.3866
   92phy    C31 2462   2.834   1.458   1.830 -0.1497  0.1507 -0.0779
   92phy    C30 2463   2.916   1.571   1.776  0.7417  0.2524 -0.1862
   92phy    C28 2464   3.053   1.588   1.835 -0.1296 -0.1533 -0.1159
   92phy    C29 2465   3.159   1.535   1.740 -0.1274 -0.2781  0.1112
   92phy    C27 2466   3.082   1.740   1.856  0.1331 -0.8927 -0.3934
   92phy    C26 2467   3.155   1.771   1.994  0.3910 -0.1454 -0.9354
   92phy    C25 2468   3.202   1.916   1.995 -0.0604  0.1974  0.0999
   92phy    C23 2469   3.302   1.950   2.107  0.6794  0.4279 -0.3911
   92phy    C24 2470   3.398   2.061   2.071  0.0166  0.1405 -0.2432
   92phy    C22 2471   3.233   1.984   2.237  0.2062 -0.2376 -0.1152
   92phy    C21 2472   3.269   1.898   2.355  0.1748 -0.1459 -0.6880
   92phy    C20 2473   3.181   1.919   2.483  0.3960 -0.3593  0.1976
   92phy    C18 2474   3.191   1.839   2.611  0.0928 -0.0962 -0.2249
   92phy    O01 2475   3.315   1.869   2.669  0.3510 -0.0301  0.2262
   92phy    H01 2476   3.334   1.961   2.669  2.0816 -0.3415  1.8965
   92phy    C19 2477   3.084   1.917   2.689  0.2594  0.4067  0.2721
   92phy    C13 2478   3.170   1.680   2.584  0.0223 -0.5239 -0.6887
   92phy     H3 2479   3.223   1.648   2.490 -0.3131  0.6564 -1.2991
   92phy    O33 2480   3.034   1.646   2.557 -0.1005 -0.3626  0.1732
   92phy    H1B 2481   3.008   1.698   2.483 -1.4979  0.1717  0.9919
   92phy    C12 2482   3.223   1.588   2.698 -0.0057  0.1073  0.0324
   92phy    O11 2483   3.364   1.601   2.721 -0.0900  0.1744 -0.1755
   92phy    H1A 2484   3.398   1.685   2.695  0.3658  0.1620  0.3627
   93phy    C35 2485   3.683   0.812   1.503  0.0718 -0.3036 -0.0608
   93phy    C33 2486   3.550   0.870   1.454  0.6127  0.2131  0.1046
   93phy    C34 2487   3.506   0.797   1.333 -0.3140  0.2794 -0.2480
   93phy    C32 2488   3.436   0.854   1.560 -0.3466  0.2222 -0.3507
   93phy    C31 2489   3.353   0.980   1.595 -0.2659  0.4359 -0.1295
   93phy    C30 2490   3.228   0.939   1.677  0.1015 -0.3618 -0.1017
   93phy    C28 2491   3.120   1.049   1.692 -0.2469  0.0260  0.0235
   93phy    C29 2492   3.021   1.043   1.572  0.0934  0.0691 -0.1475
   93phy    C27 2493   3.035   1.017   1.814 -0.5006  0.0637 -0.1924
   93phy    C26 2494   3.059   1.104   1.937 -0.1232  0.5750 -0.2270
   93phy    C25 2495   2.942   1.082   2.027 -0.0815 -0.2182  0.2539
   93phy    C23 2496   2.957   1.133   2.171 -0.2022 -0.5252 -0.3590
   93phy    C24 2497   2.913   1.278   2.178 -0.1206  0.2301  0.1526
   93phy    C22 2498   2.872   1.045   2.267  0.1099  0.0224  0.3748
   93phy    C21 2499   2.918   1.043   2.413 -0.1094 -0.0026 -0.3576
   93phy    C20 2500   2.829   0.941   2.489 -0.0412  0.6010  0.0922
   93phy    C18 2501   2.839   0.921   2.643  0.3235  0.0524  0.1594
   93phy    O01 2502   2.814   1.041   2.722 -0.1317  0.5291  0.0165
   93phy    H01 2503   2.811   1.017   2.812 -0.3110 -2.5720 -0.6932
   93phy    C19 2504   2.710   0.841   2.667 -0.3038  0.0355 -0.1389
   93phy    C13 2505   2.974   0.842   2.700  0.3086 -0.3577  0.3431
   93phy     H3 2506   3.002   0.760   2.628  1.7136 -0.2872  0.7650
   93phy    O33 2507   2.953   0.768   2.822  0.1151 -0.1529 -0.0332
   93phy    H1B 2508   2.905   0.824   2.879  0.1851  1.6427 -1.6269
   93phy    C12 2509   3.095   0.942   2.721  0.3694 -0.0384 -0.0062
   93phy    O11 2510   3.216   0.887   2.772 -0.4696 -0.5957 -0.2500
   93phy    H1A 2511   3.193   0.798   2.793 -0.2840 -0.0500  2.6360
   94phy    C35 2512   4.520   2.439   1.775  0.4186 -0.9069 -0.0001
   94phy    C33 2513   4.423   2.404   1.673 -0.0882  0.4245  0.3610
   94phy    C34 2514   4.301   2.348   1.732 -0.2567  0.2208  0.1790
   94phy    C32 2515   4.400   2.527   1.583 -0.2420 -0.1226  0.6524
   94phy    C31 2516   4.330   2.510   1.443 -0.1782 -0.5746  0.2489
   94phy    C30 2517   4.299   2.644   1.372 -0.4994  0.1895  0.1175
   94phy    C28 2518   4.216   2.624   1.240  0.1242  0.4374 -0.0908
   94phy    C29 2519   4.118   2.741   1.221  0.2087 -0.2515 -0.3244
   94phy    C27 2520   4.310   2.591   1.114  0.3191 -0.0617  0.1719
   94phy    C26 2521   4.254   2.470   1.036  0.2840 -0.0912  0.4289
   94phy    C25 2522   4.360   2.405   0.948 -0.0166 -0.1574  0.2023
   94phy    C23 2523   4.324   2.345   0.811 -0.8624  0.4532 -0.1988
   94phy    C24 2524   4.382   2.424   0.699 -0.2463 -0.5028  0.0645
   94phy    C22 2525   4.359   2.196   0.804 -0.1954  0.2121  0.2074
   94phy    C21 2526   4.268   2.112   0.721  0.1471  0.1431  0.0483
   94phy    C20 2527   4.327   1.968   0.734  0.3878  0.3002  0.0685
   94phy    C18 2528   4.273   1.854   0.638  0.1370 -0.5721  0.2534
   94phy    O01 2529   4.127   1.845   0.642  0.3332  0.2575  0.2863
   94phy    H01 2530   4.089   1.803   0.717 -2.5480  0.0997 -1.1071
   94phy    C19 2531   4.332   1.732   0.705 -0.5380 -0.2568  0.0631
   94phy    C13 2532   4.312   1.868   0.480  0.5056 -0.0053 -0.1184
   94phy     H3 2533   4.258   1.961   0.448 -0.3552 -0.4292  0.0439
   94phy    O33 2534   4.446   1.905   0.448  0.3163 -0.0326 -0.0220
   94phy    H1B 2535   4.501   1.829   0.462  1.4856  0.2307 -2.6103
   94phy    C12 2536   4.237   1.805   0.353 -0.0149 -0.5342 -0.5772
   94phy    O11 2537   4.299   1.696   0.295  0.0178  0.2396  0.4500
   94phy    H1A 2538   4.300   1.622   0.351  0.6996 -1.1708 -1.3297
   95phy    C35 2539   4.047   3.547   1.193 -0.0163  0.0765  0.5014
   95phy    C33 2540   3.937   3.650   1.156 -0.3503 -0.0454  0.2360
   95phy    C34 2541   3.938   3.655   1.002  0.1138 -0.5229  0.0473
   95phy    C32 2542   3.798   3.607   1.206  0.1186  0.5337  0.2536
   95phy    C31 2543   3.752   3.626   1.349  0.1039  0.1808  0.1015
   95phy    C30 2544   3.617   3.552   1.366  0.5003 -0.0893  0.2620
   95phy    C28 2545   3.545   3.562   1.509  0.4468  0.0625 -0.1850
   95phy    C29 2546   3.390   3.545   1.494 -0.0763 -0.5712 -0.9736
   95phy    C27 2547   3.598   3.456   1.611 -0.3021  0.0105 -0.0505
   95phy    C26 2548   3.622   3.516   1.750  0.0657 -0.3174 -0.6160
   95phy    C25 2549   3.681   3.413   1.847  0.1745 -0.0516 -0.6518
   95phy    C23 2550   3.720   3.449   1.992  0.1856 -0.3365 -0.2024
   95phy    C24 2551   3.595   3.460   2.080  0.2773  0.5861 -0.2668
   95phy    C22 2552   3.821   3.347   2.039 -0.3678  0.4666  0.1315
   95phy    C21 2553   3.890   3.368   2.179  0.0232 -0.0323 -0.5629
   95phy    C20 2554   4.021   3.288   2.176 -0.1227  0.1463  0.1578
   95phy    C18 2555   4.116   3.281   2.301  0.1017  0.3132  0.4798
   95phy    O01 2556   4.045   3.222   2.413  0.1120  0.1945  0.3114
   95phy    H01 2557   3.984   3.160   2.378  0.0189 -0.6992  1.9413
   95phy    C19 2558   4.215   3.172   2.253  0.0159  0.4424 -0.3155
   95phy    C13 2559   4.192   3.416   2.343 -0.4006  0.4682  0.0331
   95phy     H3 2560   4.247   3.457   2.254 -0.3472  0.3388  0.0047
   95phy    O33 2561   4.300   3.394   2.432  0.3403  0.5774  0.2972
   95phy    H1B 2562   4.266   3.360   2.512 -0.7304 -0.7795 -0.6631
   95phy    C12 2563   4.104   3.528   2.412 -0.2096 -0.2295 -0.0152
   95phy    O11 2564   4.067   3.506   2.544  0.1530  0.0535  0.5962
   95phy    H1A 2565   4.140   3.501   2.603 -0.1700  0.6512  1.0447
   96phy    C35 2566   2.422   2.927   2.660  0.1044  0.2250  0.2248
   96phy    C33 2567   2.566   2.917   2.603 -0.1417  0.5350 -0.3129
   96phy    C34 2568   2.547   2.891   2.455  0.0516  0.4963  0.3739
   96phy    C32 2569   2.648   3.047   2.616  0.0047  0.0217  0.0452
   96phy    C31 2570   2.734   3.066   2.742 -0.7677 -0.0236  0.0538
   96phy    C30 2571   2.827   3.187   2.726 -0.6462  0.2156  0.5532
   96phy    C28 2572   2.948   3.208   2.823  0.2954 -0.6309  0.3576
   96phy    C29 2573   3.064   3.137   2.759  0.1365  0.4247 -0.0713
   96phy    C27 2574   2.968   3.361   2.839  0.5830 -0.3135 -0.1130
   96phy    C26 2575   3.062   3.405   2.950  0.3194 -0.3410 -0.5125
   96phy    C25 2576   3.066   3.558   2.975 -0.3132  0.0273 -0.2809
   96phy    C23 2577   3.187   3.593   3.066 -0.5662  0.2994 -0.2876
   96phy    C24 2578   3.234   3.728   3.028 -0.2262 -0.2869 -0.1536
   96phy    C22 2579   3.150   3.606   3.216  0.0707  0.2551  0.0343
   96phy    C21 2580   3.145   3.479   3.297  0.0414 -0.1053 -0.3546
   96phy    C20 2581   3.120   3.521   3.449  0.2691  0.4722  0.3403
   96phy    C18 2582   3.094   3.417   3.560  0.2144 -0.2658 -0.3496
   96phy    O01 2583   3.213   3.337   3.569  0.0566  0.3119  0.5559
   96phy    H01 2584   3.285   3.392   3.594  0.8411 -0.1557 -0.5940
   96phy    C19 2585   3.084   3.503   3.693 -0.1121  0.3358  0.4137
   96phy    C13 2586   2.971   3.316   3.531  0.2040 -0.0972 -0.0680
   96phy     H3 2587   2.991   3.262   3.435 -2.1072 -1.2933  0.0564
   96phy    O33 2588   2.846   3.377   3.499  0.1646 -0.0220 -0.6136
   96phy    H1B 2589   2.810   3.421   3.573 -1.2598 -2.1235  0.0370
   96phy    C12 2590   2.945   3.190   3.621  0.0142  0.1021 -0.6627
   96phy    O11 2591   2.865   3.094   3.568  0.0763  0.0288  0.1402
   96phy    H1A 2592   2.816   3.139   3.502 -0.0164 -0.5257 -0.1772
   97phy    C35 2593   3.446   2.197   0.711 -0.0052 -0.3448 -0.3086
   97phy    C33 2594   3.412   2.174   0.857 -0.0693 -0.1546 -0.3127
   97phy    C34 2595   3.534   2.144   0.942  0.3284 -0.0588 -0.0454
   97phy    C32 2596   3.334   2.296   0.900  0.8314  0.2743  0.4294
   97phy    C31 2597   3.243   2.308   1.020 -0.1692  0.1195  0.0431
   97phy    C30 2598   3.147   2.426   1.001  0.1845  0.5622 -0.8186
   97phy    C28 2599   3.028   2.437   1.100 -0.7898 -0.0756 -0.3431
   97phy    C29 2600   3.071   2.500   1.237  0.1993 -0.1609  0.4404
   97phy    C27 2601   2.917   2.527   1.042  0.0923 -0.5537 -0.0792
   97phy    C26 2602   2.782   2.469   0.998 -0.1332 -0.1820 -0.0224
   97phy    C25 2603   2.683   2.585   0.966 -0.3452  0.0230 -0.0606
   97phy    C23 2604   2.534   2.548   0.941 -0.1125  0.2678  0.4638
   97phy    C24 2605   2.442   2.580   1.060 -0.0546  0.2660  0.6718
   97phy    C22 2606   2.498   2.625   0.814 -0.1439  0.1671 -0.2266
   97phy    C21 2607   2.449   2.526   0.711  0.0625 -0.1762  0.0673
   97phy    C20 2608   2.462   2.594   0.573 -0.2927  0.4624 -0.0739
   97phy    C18 2609   2.435   2.499   0.447  0.0036  0.2522 -0.3762
   97phy    O01 2610   2.518   2.378   0.466  0.1624  0.1260  0.1994
   97phy    H01 2611   2.584   2.387   0.531 -0.5600 -1.7857  1.2699
   97phy    C19 2612   2.487   2.585   0.332  0.6783  0.1462  0.3745
   97phy    C13 2613   2.280   2.454   0.429 -0.1160 -0.1718  0.0277
   97phy     H3 2614   2.248   2.417   0.529  0.1670  0.1773  0.2504
   97phy    O33 2615   2.179   2.555   0.411 -0.4264  0.2031  0.8354
   97phy    H1B 2616   2.143   2.560   0.324 -0.4061  2.0007  0.9098
   97phy    C12 2617   2.234   2.318   0.359  0.2114  0.5077 -0.1126
   97phy    O11 2618   2.242   2.311   0.219 -0.2513 -0.1603  0.0348
   97phy    H1A 2619   2.311   2.250   0.200  0.4818  0.8503 -0.6450
   98phy    C35 2620   3.206   3.388   2.526  0.3529 -0.1087 -0.0047
   98phy    C33 2621   3.287   3.513   2.505 -0.1378  0.6566 -0.0468
   98phy    C34 2622   3.344   3.503   2.362  0.4817 -0.6446 -0.1855
   98phy    C32 2623   3.195   3.637   2.517 -0.2340 -0.8067  0.0815
   98phy    C31 2624   3.263   3.768   2.562  0.0096  0.0055  0.4954
   98phy    C30 2625   3.174   3.896   2.547  0.2257 -0.2077  0.3556
   98phy    C28 2626   3.253   4.024   2.579 -0.2496 -0.2380  0.4790
   98phy    C29 2627   3.227   4.116   2.463  0.2572 -0.0940  0.4016
   98phy    C27 2628   3.203   4.099   2.702 -0.3563 -0.2636 -0.0614
   98phy    C26 2629   3.303   4.104   2.817 -0.0517  0.5782  0.3627
   98phy    C25 2630   3.251   4.182   2.934  0.7739  0.0255 -0.2003
   98phy    C23 2631   3.345   4.182   3.056 -0.1602  0.6178 -0.3753
   98phy    C24 2632   3.374   4.329   3.096 -0.4270  0.0104 -0.1212
   98phy    C22 2633   3.299   4.097   3.179  0.0083  0.1231  0.4488
   98phy    C21 2634   3.406   4.022   3.255  0.2847 -0.5312 -1.0559
   98phy    C20 2635   3.347   3.958   3.384  0.4127  0.0198 -0.0772
   98phy    C18 2636   3.437   3.874   3.485 -0.1363 -0.5577 -0.0897
   98phy    O01 2637   3.530   3.959   3.548  0.4667 -0.2004 -0.2110
   98phy    H01 2638   3.601   3.911   3.586  0.4339 -0.5199 -0.5420
   98phy    C19 2639   3.341   3.842   3.601  0.3259  0.3249 -0.2816
   98phy    C13 2640   3.506   3.736   3.428  0.5508 -0.3452  0.6177
   98phy     H3 2641   3.429   3.671   3.380  0.8207 -0.7182  0.6783
   98phy    O33 2642   3.544   3.644   3.532 -0.4420  0.4129 -0.1645
   98phy    H1B 2643   3.629   3.660   3.569 -0.3295 -0.9713  0.2306
   98phy    C12 2644   3.620   3.753   3.318  0.0671 -0.0482  0.0317
   98phy    O11 2645   3.683   3.634   3.280  0.0153  0.1969 -0.0949
   98phy    H1A 2646   3.735   3.609   3.354 -1.4454  1.5470  1.4901
   99phy    C35 2647   2.179   2.901   0.928  0.7575 -0.1823  0.4431
   99phy    C33 2648   2.160   3.011   1.029  0.3086 -0.6682  0.3027
   99phy    C34 2649   2.061   2.968   1.138  0.5038 -0.3842 -0.1518
   99phy    C32 2650   2.297   3.053   1.085  0.0923 -0.0892  0.3022
   99phy    C31 2651   2.313   3.193   1.142 -0.2921  0.1351 -0.0755
   99phy    C30 2652   2.457   3.222   1.178 -0.0267  0.0801 -0.2947
   99phy    C28 2653   2.485   3.366   1.223  0.4737 -0.2186 -0.5203
   99phy    C29 2654   2.511   3.387   1.371  0.0090 -0.1602 -0.0814
   99phy    C27 2655   2.602   3.420   1.139  0.1897  0.0504 -0.3801
   99phy    C26 2656   2.606   3.574   1.113  0.4813  0.0287 -0.3341
   99phy    C25 2657   2.746   3.603   1.056  0.1479 -0.2844 -0.0183
   99phy    C23 2658   2.765   3.752   1.023  0.3479  0.2197  0.5607
   99phy    C24 2659   2.829   3.831   1.138 -0.0209  0.2626  0.3325
   99phy    C22 2660   2.850   3.767   0.891 -0.5798 -0.3931  0.0723
   99phy    C21 2661   2.760   3.803   0.764  0.4437 -0.1809 -0.7166
   99phy    C20 2662   2.843   3.834   0.635  0.2282  0.6050 -0.1974
   99phy    C18 2663   2.760   3.880   0.510  0.3870  0.4666  0.1748
   99phy    O01 2664   2.663   3.786   0.478  0.1308  0.0184  0.1342
   99phy    H01 2665   2.592   3.793   0.540  0.4719 -0.2354  0.5599
   99phy    C19 2666   2.865   3.859   0.398  0.4454 -0.2174  0.4227
   99phy    C13 2667   2.698   4.028   0.514  0.3907  0.6477  0.0831
   99phy     H3 2668   2.619   4.019   0.593  0.1562 -0.6956 -0.2825
   99phy    O33 2669   2.781   4.129   0.576  0.3784  0.0601  0.0710
   99phy    H1B 2670   2.864   4.131   0.532  1.1572  0.2116  1.4872
   99phy    C12 2671   2.583   4.095   0.423 -0.0014  0.1713  0.3557
   99phy    O11 2672   2.616   4.155   0.295  0.0886 -0.0093  0.3298
   99phy    H1A 2673   2.541   4.139   0.242 -0.3372  0.7127  0.6918
  100phy    C35 2674   3.408   2.127   1.492  0.3475 -0.1585  0.3000
  100phy    C33 2675   3.277   2.203   1.503  0.1911 -0.3782  0.0967
  100phy    C34 2676   3.159   2.118   1.540  0.3772  0.1210  0.0230
  100phy    C32 2677   3.300   2.324   1.593 -0.5908  0.0084  0.0116
  100phy    C31 2678   3.221   2.458   1.580  0.1923  0.3206 -0.1832
  100phy    C30 2679   3.267   2.563   1.680 -0.2148  0.1303 -0.4215
  100phy    C28 2680   3.174   2.681   1.694  0.2889 -0.4515 -0.4241
  100phy    C29 2681   3.137   2.698   1.845 -0.4060  0.0361 -0.6993
  100phy    C27 2682   3.244   2.813   1.663 -0.7544  0.0810  0.3953
  100phy    C26 2683   3.233   2.856   1.513 -0.1041  0.2371 -0.1483
  100phy    C25 2684   3.335   2.968   1.479 -0.8318 -0.2595  0.0604
  100phy    C23 2685   3.344   3.040   1.343 -0.0021  0.5230  0.4106
  100phy    C24 2686   3.416   3.167   1.366  0.2247 -0.1783 -0.6849
  100phy    C22 2687   3.411   2.949   1.238  0.1024  0.2156  0.3109
  100phy    C21 2688   3.326   2.919   1.116  0.1202 -0.2833  0.2131
  100phy    C20 2689   3.395   2.820   1.021 -0.0622 -0.0304  0.0899
  100phy    C18 2690   3.352   2.803   0.872  0.3125  0.2121  0.4519
  100phy    O01 2691   3.212   2.758   0.875  0.0636  0.3910 -0.0871
  100phy    H01 2692   3.164   2.814   0.933  1.2057 -1.0820  2.4383
  100phy    C19 2693   3.435   2.682   0.821  0.1995  0.1560  0.3777
  100phy    C13 2694   3.373   2.934   0.782 -0.1543 -0.3215  0.6349
  100phy     H3 2695   3.362   3.021   0.851  1.0915  0.9469 -0.6787
  100phy    O33 2696   3.505   2.967   0.742 -0.0009  0.1117 -0.3432
  100phy    H1B 2697   3.535   3.040   0.792 -0.1824 -1.1234  1.6883
  100phy    C12 2698   3.260   2.990   0.686  0.2591  0.4232 -0.1671
  100phy    O11 2699   3.286   2.980   0.546  0.2624 -0.2532  0.2203
  100phy    H1A 2700   3.266   2.891   0.525  1.5238 -1.1304  2.4161
  101phy    C35 2701   3.443   4.195   2.065 -0.4566 -0.0573  0.4739
  101phy    C33 2702   3.356   4.282   2.149  0.3706  0.1674  0.0128
  101phy    C34 2703   3.446   4.367   2.240 -0.1001 -0.3779  0.6044
  101phy    C32 2704   3.261   4.373   2.072 -0.0361 -0.5380 -0.1689
  101phy    C31 2705   3.131   4.319   2.013 -0.1746  0.3606  0.6251
  101phy    C30 2706   3.074   4.420   1.909  0.3847  0.3156  0.2273
  101phy    C28 2707   2.943   4.373   1.840 -0.1376 -0.5509 -0.3335
  101phy    C29 2708   2.819   4.406   1.932  0.4390  0.5083 -0.0898
  101phy    C27 2709   2.920   4.445   1.708  0.2583 -0.1433 -0.3988
  101phy    C26 2710   2.868   4.358   1.591  0.4705  0.5187 -0.3289
  101phy    C25 2711   2.882   4.416   1.450 -0.0104  0.8129 -0.2197
  101phy    C23 2712   2.790   4.370   1.340 -0.2914 -0.0730  0.1232
  101phy    C24 2713   2.665   4.453   1.314 -0.4220  0.0159  0.1188
  101phy    C22 2714   2.876   4.345   1.213  0.0860 -0.0164  0.0589
  101phy    C21 2715   2.818   4.245   1.110  0.0461 -0.0078 -0.4866
  101phy    C20 2716   2.922   4.211   1.007 -0.4048 -0.3781 -0.2217
  101phy    C18 2717   2.914   4.245   0.854 -0.0195  0.0694  0.1869
  101phy    O01 2718   2.798   4.173   0.815 -0.2116  0.3238  0.4434
  101phy    H01 2719   2.786   4.174   0.722 -1.2011 -1.0735  0.5350
  101phy    C19 2720   3.032   4.171   0.792  0.2603  0.0505 -0.1281
  101phy    C13 2721   2.908   4.407   0.816  0.2291 -0.0373 -0.0454
  101phy     H3 2722   2.836   4.453   0.888  0.2140 -1.3945  0.8453
  101phy    O33 2723   3.019   4.499   0.845 -0.5124  0.7995  0.2520
  101phy    H1B 2724   3.000   4.564   0.910 -0.8609  0.1853  0.7810
  101phy    C12 2725   2.809   4.465   0.707 -0.5717  0.6409  0.1355
  101phy    O11 2726   2.871   4.481   0.578 -0.1810  0.0416  0.2542
  101phy    H1A 2727   2.836   4.425   0.511  0.2266  0.1972 -0.0946
  102phy    C35 2728   1.279   5.050   1.037  0.0249  0.0936  0.4837
  102phy    C33 2729   1.194   5.102   1.151 -0.0514 -0.4060  0.3898
  102phy    C34 2730   1.058   5.036   1.148 -0.1802 -0.0737  0.3248
  102phy    C32 2731   1.254   5.092   1.294  0.2390  0.2252 -0.0265
  102phy    C31 2732   1.326   5.217   1.347  0.1510  0.1473 -0.4225
  102phy    C30 2733   1.347   5.217   1.496  0.0353  0.2748 -0.3313
  102phy    C28 2734   1.398   5.350   1.557 -0.3076 -0.1968 -0.4818
  102phy    C29 2735   1.292   5.434   1.625 -0.2357  0.4192  0.2298
  102phy    C27 2736   1.498   5.326   1.669 -0.4195 -0.2952  0.0074
  102phy    C26 2737   1.645   5.328   1.619  0.2275 -0.0402  0.1151
  102phy    C25 2738   1.741   5.312   1.742 -0.4852  0.2367  0.0731
  102phy    C23 2739   1.890   5.276   1.721 -0.6074 -0.3197  0.1319
  102phy    C24 2740   1.960   5.394   1.656 -0.8805  0.2524  0.5786
  102phy    C22 2741   1.968   5.250   1.854  0.1341 -0.0443  0.2276
  102phy    C21 2742   1.976   5.105   1.898  0.8764  0.0527 -0.6545
  102phy    C20 2743   2.069   5.083   2.020  0.4094  0.1999 -0.1869
  102phy    C18 2744   2.069   4.937   2.085  0.0667 -0.4764  0.3445
  102phy    O01 2745   2.121   4.842   1.989  0.2283  0.2910 -0.1837
  102phy    H01 2746   2.091   4.865   1.903 -0.7000  1.9770  0.5483
  102phy    C19 2747   2.184   4.947   2.192 -0.2183 -0.1685 -0.0704
  102phy    C13 2748   1.922   4.889   2.138  0.2702 -0.4229  0.0224
  102phy     H3 2749   1.849   4.903   2.054  0.7943  0.7810 -0.2478
  102phy    O33 2750   1.869   4.981   2.234  0.0170 -0.1120  0.1259
  102phy    H1B 2751   1.839   5.055   2.184 -0.5961 -0.9389 -0.7514
  102phy    C12 2752   1.901   4.733   2.177 -0.6058 -0.8350 -0.0751
  102phy    O11 2753   1.775   4.680   2.187  0.0308 -0.0062 -0.0712
  102phy    H1A 2754   1.728   4.727   2.253  0.3822 -0.3169  0.4074
  103phy    C35 2755   3.295   3.645   2.009 -0.5549  0.4139 -0.0883
  103phy    C33 2756   3.239   3.783   1.976 -0.1397  0.0264  0.5093
  103phy    C34 2757   3.278   3.817   1.828  0.2589  0.2183  0.0909
  103phy    C32 2758   3.086   3.771   1.993 -0.5400  0.2888 -0.0331
  103phy    C31 2759   3.012   3.900   2.033 -0.1954  0.4665  0.4036
  103phy    C30 2760   2.859   3.881   2.041  0.0884  0.2008  0.0229
  103phy    C28 2761   2.769   4.009   2.040 -0.0652  0.4413 -0.1229
  103phy    C29 2762   2.643   3.964   1.965 -0.0823  0.2118  0.0731
  103phy    C27 2763   2.721   4.055   2.179 -0.3356  0.0252 -0.0504
  103phy    C26 2764   2.814   4.140   2.268  0.1619 -0.5044  0.1605
  103phy    C25 2765   2.729   4.219   2.373  0.1225 -0.3665 -0.1141
  103phy    C23 2766   2.809   4.306   2.471 -0.2116  0.0805  0.4309
  103phy    C24 2767   2.826   4.453   2.424 -0.2195  0.8982 -0.1833
  103phy    C22 2768   2.732   4.315   2.605 -0.0873 -0.3992  0.1441
  103phy    C21 2769   2.800   4.261   2.728  0.3431 -0.1256  0.5238
  103phy    C20 2770   2.716   4.295   2.855  0.3667 -0.3262 -0.3826
  103phy    C18 2771   2.777   4.276   2.999 -0.2015 -0.1985  0.2853
  103phy    O01 2772   2.893   4.364   2.999 -0.0374  0.2822  0.5005
  103phy    H01 2773   2.938   4.353   3.081  0.5113  0.4929  0.2350
  103phy    C19 2774   2.660   4.345   3.074 -0.1418 -0.2899 -0.0998
  103phy    C13 2775   2.804   4.120   3.034 -0.0643  0.1372 -0.3662
  103phy     H3 2776   2.848   4.069   2.944  0.6153  1.1563 -0.6236
  103phy    O33 2777   2.683   4.045   3.052  0.2244 -0.1609 -0.2181
  103phy    H1B 2778   2.615   4.080   2.997 -0.1311  0.3126  0.5040
  103phy    C12 2779   2.901   4.094   3.154 -0.2031 -0.2303 -0.0940
  103phy    O11 2780   2.876   4.141   3.278  0.4072  0.3224  0.0352
  103phy    H1A 2781   2.792   4.106   3.299  1.3786 -1.4692  1.1925
  104phy    C35 2782   2.070   0.608   1.475 -0.2327 -0.2324 -0.1666
  104phy    C33 2783   1.936   0.592   1.409 -0.0755 -0.0497  0.6152
  104phy    C34 2784   1.868   0.724   1.390 -0.2570 -0.2831  0.4261
  104phy    C32 2785   1.946   0.504   1.290  0.2320 -0.2152  0.0398
  104phy    C31 2786   1.848   0.391   1.283  0.1605 -0.1231 -0.0766
  104phy    C30 2787   1.868   0.308   1.155 -0.2112 -0.5493 -0.7398
  104phy    C28 2788   1.778   0.182   1.136  0.4368  0.0902 -0.1802
  104phy    C29 2789   1.635   0.213   1.093 -0.1241 -0.6514  0.3188
  104phy    C27 2790   1.840   0.099   1.019 -0.1433  0.4374  0.1765
  104phy    C26 2791   1.939  -0.013   1.056 -0.4698 -0.1023  0.2298
  104phy    C25 2792   2.008  -0.079   0.938  0.0166 -0.0300  0.2793
  104phy    C23 2793   2.091  -0.199   0.978 -0.2296 -0.1594 -0.1180
  104phy    C24 2794   2.011  -0.327   0.959  0.1408  0.3174 -0.1240
  104phy    C22 2795   2.209  -0.216   0.878 -0.0495  0.1254 -0.1697
  104phy    C21 2796   2.340  -0.140   0.915  0.4988  0.0171  0.6325
  104phy    C20 2797   2.470  -0.192   0.838  0.5020 -0.3746 -0.1303
  104phy    C18 2798   2.509  -0.114   0.706  0.4013  0.2327 -0.3232
  104phy    O01 2799   2.391  -0.101   0.620 -0.2523 -0.2733 -0.6036
  104phy    H01 2800   2.344  -0.181   0.632 -0.6283  0.1888  1.3649
  104phy    C19 2801   2.595  -0.221   0.631  0.0278 -0.2426 -0.1328
  104phy    C13 2802   2.584   0.028   0.728  0.1697 -0.2604  0.1630
  104phy     H3 2803   2.500   0.096   0.757  0.9488  0.8882 -0.1876
  104phy    O33 2804   2.662   0.037   0.844  0.2668 -0.1290  0.1527
  104phy    H1B 2805   2.608   0.004   0.914 -0.3674  0.3785 -0.0912
  104phy    C12 2806   2.634   0.144   0.632  0.0985 -0.2178 -0.0244
  104phy    O11 2807   2.637   0.126   0.492 -0.0131 -0.1862  0.5185
  104phy    H1A 2808   2.717   0.157   0.453 -0.5469 -2.1739 -2.4773
  105phy    C35 2809   2.317   2.841   1.395 -0.1126  0.3167 -0.1885
  105phy    C33 2810   2.256   2.906   1.518  0.0866  0.2719  0.1340
  105phy    C34 2811   2.330   2.852   1.636 -0.2911 -0.3678 -0.2247
  105phy    C32 2812   2.255   3.060   1.500  0.1972 -0.0943 -0.0939
  105phy    C31 2813   2.118   3.127   1.462 -0.2858 -0.5158  0.0787
  105phy    C30 2814   2.126   3.286   1.470  0.6018  0.2718 -0.3792
  105phy    C28 2815   1.994   3.347   1.429 -0.4591  0.0690 -0.2380
  105phy    C29 2816   1.921   3.410   1.546  0.4034 -0.7143  0.3659
  105phy    C27 2817   2.025   3.458   1.325  0.5273  0.1693  0.0353
  105phy    C26 2818   1.992   3.439   1.176  0.0594  0.2279  0.4253
  105phy    C25 2819   2.053   3.544   1.078 -0.3525  0.3005 -0.0342
  105phy    C23 2820   2.029   3.523   0.930  0.0099  0.1128  0.2349
  105phy    C24 2821   1.941   3.639   0.883 -0.0787 -0.1184  0.1468
  105phy    C22 2822   2.167   3.530   0.858 -0.2257  0.0102  0.2231
  105phy    C21 2823   2.196   3.425   0.746 -0.1315  0.3881  0.0534
  105phy    C20 2824   2.339   3.449   0.694 -0.1070 -0.0155 -0.1350
  105phy    C18 2825   2.469   3.377   0.738  0.1551  0.7199  0.2256
  105phy    O01 2826   2.470   3.385   0.876  0.1582 -0.1560 -0.1841
  105phy    H01 2827   2.539   3.335   0.916 -0.4263 -1.0078 -0.1937
  105phy    C19 2828   2.584   3.462   0.678 -0.3259  0.2508  0.1842
  105phy    C13 2829   2.468   3.220   0.705 -0.1005 -0.4585 -0.6449
  105phy     H3 2830   2.385   3.178   0.766  0.4081 -0.7343 -0.1313
  105phy    O33 2831   2.416   3.182   0.579  0.1679  0.1335  0.5031
  105phy    H1B 2832   2.436   3.244   0.512  0.7711 -1.6581 -1.0761
  105phy    C12 2833   2.558   3.110   0.775 -0.2263  0.7280  0.0227
  105phy    O11 2834   2.625   3.153   0.891  0.3576  0.0059 -0.2580
  105phy    H1A 2835   2.638   3.078   0.946 -2.2786  0.8573  1.7018
  106phy    C35 2836   3.309   0.488   1.626 -0.0675 -0.1726  0.2515
  106phy    C33 2837   3.167   0.516   1.582  0.0686 -0.7091  0.0665
  106phy    C34 2838   3.176   0.603   1.457  0.1957  0.3305 -0.4181
  106phy    C32 2839   3.091   0.391   1.563  0.1798  0.5856 -0.1526
  106phy    C31 2840   2.951   0.385   1.622  0.1220  0.0268  0.0509
  106phy    C30 2841   2.875   0.253   1.611  0.0654  0.0652 -0.0060
  106phy    C28 2842   2.742   0.245   1.683 -0.1835 -0.4740 -0.3260
  106phy    C29 2843   2.643   0.184   1.594  0.2732  0.0702 -0.3629
  106phy    C27 2844   2.741   0.167   1.815  0.2927 -0.3265 -0.4602
  106phy    C26 2845   2.660   0.227   1.931 -0.6066  0.6715 -0.2633
  106phy    C25 2846   2.639   0.116   2.036  0.3418 -0.1159  0.3050
  106phy    C23 2847   2.546   0.148   2.151  0.1857  0.0850  0.2820
  106phy    C24 2848   2.401   0.144   2.110 -0.1694  0.4439 -0.1997
  106phy    C22 2849   2.559   0.037   2.259  0.1666  0.3988 -0.2605
  106phy    C21 2850   2.547   0.091   2.400  0.1561 -0.6951  0.1107
  106phy    C20 2851   2.590  -0.011   2.504 -0.6877 -0.1552 -0.0947
  106phy    C18 2852   2.482  -0.115   2.555  0.2475  0.7413  0.2869
  106phy    O01 2853   2.421  -0.167   2.434  0.2427  0.0094 -0.6923
  106phy    H01 2854   2.489  -0.191   2.374  0.2913 -0.8187 -0.3211
  106phy    C19 2855   2.572  -0.226   2.603  0.2503  0.0296 -0.0765
  106phy    C13 2856   2.370  -0.047   2.654 -0.4149 -0.0462 -0.1243
  106phy     H3 2857   2.340   0.052   2.611  1.1084  0.7965  0.6563
  106phy    O33 2858   2.425  -0.005   2.780 -0.0396 -0.6214 -0.1278
  106phy    H1B 2859   2.368   0.059   2.819  1.7312  0.9314  0.1045
  106phy    C12 2860   2.241  -0.125   2.680 -0.3747  0.5368  0.1344
  106phy    O11 2861   2.189  -0.187   2.566  0.0575  0.4216  0.0585
  106phy    H1A 2862   2.237  -0.148   2.495 -1.0686 -0.4727 -1.2332
  107phy    C35 2863   3.034   4.790   1.679  0.1578  0.0092 -0.2130
  107phy    C33 2864   3.111   4.902   1.608 -0.3409 -0.4582  0.1772
  107phy    C34 2865   3.064   4.890   1.467  0.0981  0.3226  0.1064
  107phy    C32 2866   3.085   5.036   1.674  0.0552  0.2689 -0.5208
  107phy    C31 2867   3.179   5.074   1.793 -0.3602  0.1443  0.1650
  107phy    C30 2868   3.119   5.190   1.865 -0.0511  0.2950 -0.2894
  107phy    C28 2869   3.197   5.260   1.977  0.0357  0.1025  0.0718
  107phy    C29 2870   3.289   5.373   1.933 -0.4845  0.2831  0.2353
  107phy    C27 2871   3.086   5.308   2.068  0.0441  0.1958 -0.7276
  107phy    C26 2872   3.109   5.329   2.216  0.2838  0.2418 -0.2368
  107phy    C25 2873   2.977   5.384   2.277 -0.7408  0.6241  0.1739
  107phy    C23 2874   2.997   5.420   2.426  0.1072 -1.1303  0.4829
  107phy    C24 2875   2.910   5.542   2.457  0.4682 -0.2953 -0.5814
  107phy    C22 2876   2.967   5.299   2.516 -0.7696  0.1146 -0.2952
  107phy    C21 2877   3.053   5.287   2.641 -0.0868 -0.2152  0.1734
  107phy    C20 2878   3.038   5.152   2.711  0.0052 -0.0683  0.3204
  107phy    C18 2879   3.139   5.123   2.829  0.2266 -0.1718 -0.0591
  107phy    O01 2880   3.138   5.241   2.918  0.6656  0.0513 -0.0284
  107phy    H01 2881   3.190   5.216   2.992 -1.5016 -1.2140  1.1641
  107phy    C19 2882   3.063   5.016   2.910 -0.2630  0.3593  0.0702
  107phy    C13 2883   3.293   5.094   2.785 -0.5005 -0.3157 -0.4999
  107phy     H3 2884   3.329   5.177   2.720  0.0155 -0.2163 -0.0873
  107phy    O33 2885   3.304   4.988   2.693  0.0009 -0.1058  0.3256
  107phy    H1B 2886   3.388   4.985   2.651  0.3713  1.2782  0.9384
  107phy    C12 2887   3.402   5.065   2.903  0.1822 -0.4746  0.5059
  107phy    O11 2888   3.399   5.139   3.016  0.1169  0.3532  0.3779
  107phy    H1A 2889   3.484   5.163   3.047  0.1480  2.1553 -0.9946
  108phy    C35 2890   4.101   1.045   1.212 -0.1807 -0.0253 -0.1322
  108phy    C33 2891   4.055   0.899   1.218  0.2009 -0.2446  0.4832
  108phy    C34 2892   4.069   0.840   1.361  0.3334  0.0893  0.0454
  108phy    C32 2893   3.913   0.886   1.154  0.5179  0.3797 -0.0426
  108phy    C31 2894   3.891   0.784   1.049  0.1265  0.5757  0.1889
  108phy    C30 2895   3.755   0.787   0.982  0.3136  0.0807  0.1978
  108phy    C28 2896   3.712   0.671   0.887 -0.1624 -0.0393  0.0935
  108phy    C29 2897   3.559   0.676   0.877 -0.3577  0.0022  0.1335
  108phy    C27 2898   3.777   0.684   0.745  0.1535 -0.2864 -0.2553
  108phy    C26 2899   3.824   0.551   0.687 -0.0132  0.2392  0.3355
  108phy    C25 2900   3.898   0.556   0.550  0.2222  0.0142 -0.3078
  108phy    C23 2901   3.939   0.425   0.484 -0.4462 -0.8690  0.0418
  108phy    C24 2902   3.833   0.383   0.382  0.2800 -0.1127  0.3110
  108phy    C22 2903   4.070   0.460   0.411  0.3061  0.2578  0.0942
  108phy    C21 2904   4.169   0.345   0.383  0.0826 -0.3927 -0.2233
  108phy    C20 2905   4.312   0.393   0.339 -0.3313 -0.3544  0.2761
  108phy    C18 2906   4.416   0.450   0.440  0.0916 -0.3143 -0.2534
  108phy    O01 2907   4.348   0.549   0.522  0.4351  0.7313 -0.3922
  108phy    H01 2908   4.264   0.571   0.486  0.0285  0.5074  0.3849
  108phy    C19 2909   4.525   0.518   0.350  0.2509 -0.4659 -0.3470
  108phy    C13 2910   4.484   0.337   0.530 -0.4012 -0.0439 -0.5757
  108phy     H3 2911   4.400   0.293   0.590  0.1736 -0.4789 -0.0812
  108phy    O33 2912   4.527   0.216   0.462  0.1350  0.3601  0.2964
  108phy    H1B 2913   4.619   0.212   0.447 -0.2723 -0.5918 -2.4839
  108phy    C12 2914   4.566   0.362   0.666 -0.2549  0.0134  0.0124
  108phy    O11 2915   4.538   0.487   0.720 -0.5242 -0.0682 -0.0696
  108phy    H1A 2916   4.450   0.501   0.691 -0.6377 -0.3122  0.1492
  109phy    C35 2917   0.330   1.498   1.728  0.1053 -0.4403 -0.3345
  109phy    C33 2918   0.474   1.526   1.779  0.1979  0.5952  0.0667
  109phy    C34 2919   0.569   1.419   1.731  0.2195 -0.3141  0.4718
  109phy    C32 2920   0.517   1.668   1.752  0.0250  0.0467  0.9210
  109phy    C31 2921   0.553   1.738   1.882  0.2043 -0.1439  0.5166
  109phy    C30 2922   0.577   1.888   1.861 -0.1309 -0.0002 -0.3770
  109phy    C28 2923   0.575   1.968   1.991  0.0506 -0.1289 -0.1010
  109phy    C29 2924   0.719   1.988   2.048  0.2327 -0.6140  0.5509
  109phy    C27 2925   0.516   2.104   1.954  0.6060 -0.1295 -0.1972
  109phy    C26 2926   0.441   2.170   2.071 -0.1890  0.0305 -0.2827
  109phy    C25 2927   0.399   2.308   2.035 -0.3769 -0.1605 -0.1193
  109phy    C23 2928   0.372   2.418   2.141  0.2261  0.1038 -0.0461
  109phy    C24 2929   0.403   2.550   2.077 -0.2271 -0.2461 -0.5466
  109phy    C22 2930   0.225   2.414   2.194 -0.2689 -0.1987 -0.1339
  109phy    C21 2931   0.209   2.404   2.350 -0.1582 -0.7987  0.3786
  109phy    C20 2932   0.057   2.412   2.377 -0.0605  0.3537  0.2466
  109phy    C18 2933   0.019   2.387   2.532  0.1550  0.5770  0.3094
  109phy    O01 2934   0.102   2.469   2.619  0.0645  0.1529 -0.1967
  109phy    H01 2935   0.175   2.417   2.648  0.6277  0.8144 -0.3903
  109phy    C19 2936  -0.125   2.450   2.527 -0.7295 -0.6330  0.1726
  109phy    C13 2937   0.024   2.233   2.589 -0.5777 -0.1153  0.7375
  109phy     H3 2938  -0.017   2.167   2.508  0.3183  0.6627 -0.3720
  109phy    O33 2939  -0.069   2.208   2.695 -0.0750  0.1120 -0.1289
  109phy    H1B 2940  -0.056   2.274   2.760  2.2316 -2.5683  2.3568
  109phy    C12 2941   0.165   2.179   2.636  0.3936 -0.1058  0.5773
  109phy    O11 2942   0.228   2.264   2.731 -0.0143  0.4472  0.0928
  109phy    H1A 2943   0.287   2.213   2.783  1.5431  2.6540  0.6189
  110phy    C35 2944   0.329   0.245   0.701  0.4026  0.0399 -0.0973
  110phy    C33 2945   0.462   0.259   0.778  0.5776  0.1286 -0.2566
  110phy    C34 2946   0.539   0.131   0.742 -0.0823  0.7508 -0.3277
  110phy    C32 2947   0.529   0.390   0.733 -0.1281 -0.3352  0.0692
  110phy    C31 2948   0.595   0.468   0.845  0.4394 -0.2510  0.1411
  110phy    C30 2949   0.666   0.596   0.787  0.3817 -0.3485 -0.6272
  110phy    C28 2950   0.723   0.687   0.899 -0.0563 -0.0349 -0.0134
  110phy    C29 2951   0.860   0.628   0.947 -0.0607 -0.2130  0.0728
  110phy    C27 2952   0.747   0.829   0.849  0.0668 -0.0415 -0.0597
  110phy    C26 2953   0.654   0.936   0.914 -0.3987 -0.3266  0.3631
  110phy    C25 2954   0.686   1.075   0.861 -0.1099 -0.0893  0.4201
  110phy    C23 2955   0.585   1.183   0.879  0.3082  0.1864 -0.2488
  110phy    C24 2956   0.638   1.294   0.966 -0.5947  0.1651 -0.1578
  110phy    C22 2957   0.553   1.259   0.748 -0.0005 -0.2657  0.1574
  110phy    C21 2958   0.475   1.185   0.636  0.1747  0.3697 -0.1572
  110phy    C20 2959   0.419   1.280   0.538  0.3785 -0.2359  0.7484
  110phy    C18 2960   0.455   1.279   0.385 -0.3699  0.0693 -0.1744
  110phy    O01 2961   0.594   1.258   0.355  0.0031  0.4156 -0.0818
  110phy    H01 2962   0.645   1.254   0.434 -0.1107 -1.6432 -0.0644
  110phy    C19 2963   0.433   1.429   0.342 -0.0956  0.1127 -0.4095
  110phy    C13 2964   0.361   1.175   0.305 -0.2158 -0.2276  0.1091
  110phy     H3 2965   0.376   1.077   0.358  1.2207 -0.2281 -0.2564
  110phy    O33 2966   0.216   1.181   0.309 -0.2701 -0.1913  0.5843
  110phy    H1B 2967   0.191   1.232   0.234  0.4867 -0.9748 -0.2307
  110phy    C12 2968   0.403   1.100   0.175  0.3041 -0.3148  0.0076
  110phy    O11 2969   0.424   1.192   0.069 -0.8056 -0.3542  0.2596
  110phy    H1A 2970   0.511   1.225   0.076 -0.2486 -1.9116  1.0428
  111phy    C35 2971   0.161   1.869   1.875  0.3649 -0.2166  0.0362
  111phy    C33 2972   0.007   1.861   1.855 -0.1346  0.2705  0.4183
  111phy    C34 2973  -0.040   1.869   1.709  0.0186  0.1214 -0.3981
  111phy    C32 2974  -0.040   1.727   1.919 -0.4096 -0.1222  0.0978
  111phy    C31 2975  -0.182   1.742   1.980 -0.3189  0.2328 -0.7720
  111phy    C30 2976  -0.231   1.613   2.054  0.1042  0.1668 -0.2311
  111phy    C28 2977  -0.369   1.624   2.117  0.3710 -0.0520  0.0416
  111phy    C29 2978  -0.482   1.608   2.012  0.1980 -0.2214  0.1165
  111phy    C27 2979  -0.383   1.511   2.225  0.0425  0.6736 -0.4264
  111phy    C26 2980  -0.459   1.556   2.349  0.4514 -0.2705  0.0433
  111phy    C25 2981  -0.490   1.440   2.439 -0.2122  0.1122  0.5233
  111phy    C23 2982  -0.583   1.461   2.561  0.4616  0.0468 -0.1573
  111phy    C24 2983  -0.735   1.453   2.522 -1.1478  0.7149  0.0712
  111phy    C22 2984  -0.566   1.349   2.669  0.3364 -0.3308  0.6738
  111phy    C21 2985  -0.461   1.361   2.767 -0.0053  0.6284 -0.2604
  111phy    C20 2986  -0.485   1.247   2.871  0.2485 -0.0007 -0.4219
  111phy    C18 2987  -0.397   1.242   3.001  0.2542  0.5875  0.6900
  111phy    O01 2988  -0.376   1.381   3.040 -0.0348 -0.1650  0.0604
  111phy    H01 2989  -0.332   1.427   2.972  1.3724 -2.2995 -0.5628
  111phy    C19 2990  -0.486   1.180   3.112 -0.0226  0.4907 -0.1971
  111phy    C13 2991  -0.253   1.179   2.974  0.1978  0.0765  0.5121
  111phy     H3 2992  -0.226   1.205   2.869 -2.8192  1.4650 -0.0332
  111phy    O33 2993  -0.255   1.038   2.976 -0.5993  0.4430 -0.1396
  111phy    H1B 2994  -0.329   0.993   2.940 -2.3659  1.4600  2.0190
  111phy    C12 2995  -0.131   1.208   3.070 -0.4511 -0.3314  0.0549
  111phy    O11 2996  -0.085   1.339   3.072 -0.0109 -0.1471 -0.1348
  111phy    H1A 2997  -0.155   1.397   3.097  0.3167  0.0216  0.4090
  112phy    C35 2998   4.736   2.171   1.562 -0.3407 -0.5769  0.0809
  112phy    C33 2999   4.888   2.203   1.546  0.0903 -0.2200  0.3564
  112phy    C34 3000   4.921   2.161   1.408  0.0016 -0.0229  0.0109
  112phy    C32 3001   4.922   2.350   1.574  0.1620  0.4200  0.3360
  112phy    C31 3002   4.954   2.380   1.718  0.0399  0.3800  0.2764
  112phy    C30 3003   4.973   2.530   1.748  0.3971  0.3958  0.4846
  112phy    C28 3004   4.980   2.570   1.896  0.7625 -0.0772  0.0463
  112phy    C29 3005   5.106   2.651   1.933 -0.2283  0.4040 -0.4439
  112phy    C27 3006   4.861   2.655   1.929  0.3798 -0.1914 -0.1677
  112phy    C26 3007   4.820   2.650   2.074  0.4143 -0.0650  0.6830
  112phy    C25 3008   4.673   2.691   2.086 -0.2761 -0.0792 -0.2184
  112phy    C23 3009   4.609   2.682   2.227  0.6039  0.3981 -0.5161
  112phy    C24 3010   4.515   2.801   2.233 -0.2873 -0.1525 -0.1978
  112phy    C22 3011   4.542   2.546   2.268  0.7066  0.0626 -0.0806
  112phy    C21 3012   4.528   2.521   2.420  0.5035  0.4429 -0.0925
  112phy    C20 3013   4.425   2.411   2.451 -0.0446  0.6391  0.0785
  112phy    C18 3014   4.398   2.386   2.598 -0.3329 -0.6898 -0.4895
  112phy    O01 3015   4.419   2.505   2.680 -0.2770  0.3498  0.2763
  112phy    H01 3016   4.395   2.482   2.767 -2.0194 -1.7633 -0.6709
  112phy    C19 3017   4.247   2.354   2.599  0.4370  0.2736  0.2404
  112phy    C13 3018   4.481   2.264   2.672 -0.0775 -0.0259 -0.2898
  112phy     H3 3019   4.459   2.168   2.619 -1.4992  1.3110 -2.2586
  112phy    O33 3020   4.415   2.244   2.803 -0.2250 -0.1278 -0.3291
  112phy    H1B 3021   4.427   2.158   2.838  1.1156  0.3165  0.3752
  112phy    C12 3022   4.639   2.275   2.693 -0.0188 -0.1098 -0.1306
  112phy    O11 3023   4.685   2.365   2.793 -0.1696 -0.3078  0.0486
  112phy    H1A 3024   4.614   2.380   2.852  0.3177  1.2878  0.2751
  113phy    C35 3025   4.481   4.452   0.684  0.6017  0.3178  0.0063
  113phy    C33 3026   4.510   4.550   0.797 -0.5229 -0.4117  0.1489
  113phy    C34 3027   4.617   4.495   0.887 -0.3045  0.4999 -0.3106
  113phy    C32 3028   4.542   4.689   0.735 -0.7753  0.0242 -0.1343
  113phy    C31 3029   4.427   4.787   0.768 -0.2145 -0.6701  0.2954
  113phy    C30 3030   4.421   4.914   0.683  0.1239 -0.5855 -0.4455
  113phy    C28 3031   4.317   5.019   0.723  0.2956  0.5719  0.8185
  113phy    C29 3032   4.392   5.130   0.792 -0.0577 -0.0567 -0.0283
  113phy    C27 3033   4.249   5.086   0.602  0.4586 -0.0144  0.3365
  113phy    C26 3034   4.108   5.035   0.568  0.4045 -0.0893 -0.4640
  113phy    C25 3035   4.062   5.085   0.428 -0.0046 -0.5409 -0.4916
  113phy    C23 3036   3.939   5.025   0.367 -0.3252  0.0909 -0.0864
  113phy    C24 3037   3.839   5.128   0.327 -0.0342 -1.1312 -0.2066
  113phy    C22 3038   3.984   4.949   0.242 -0.3425  0.3573 -0.4386
  113phy    C21 3039   3.928   4.809   0.230 -0.3439  0.1239  0.4542
  113phy    C20 3040   3.997   4.752   0.107  0.2186 -0.1545 -0.2423
  113phy    C18 3041   3.943   4.628   0.038  0.4681  0.4353  0.4111
  113phy    O01 3042   3.940   4.522   0.140  0.0995  0.1055  0.4439
  113phy    H01 3043   3.956   4.440   0.097 -1.4213  0.9223 -1.8203
  113phy    C19 3044   4.056   4.595  -0.066  0.4492  0.0370 -0.5197
  113phy    C13 3045   3.795   4.651  -0.027  0.2540  0.2366  0.5871
  113phy     H3 3046   3.725   4.647   0.060 -1.5604 -1.3532 -0.8533
  113phy    O33 3047   3.762   4.789  -0.071 -0.0759 -0.0188  0.5567
  113phy    H1B 3048   3.837   4.846  -0.073  0.4551 -0.7023  0.0768
  113phy    C12 3049   3.702   4.537  -0.080  0.3745 -0.0031  0.2527
  113phy    O11 3050   3.719   4.517  -0.218 -0.0424 -0.2204  0.0076
  113phy    H1A 3051   3.684   4.593  -0.260 -0.3427 -0.0478  0.5571
  114phy    C35 3052   4.471   3.269   1.801 -0.0865  0.2109  0.3043
  114phy    C33 3053   4.583   3.212   1.887  0.2006 -0.4841  0.0810
  114phy    C34 3054   4.558   3.080   1.952  0.1924 -0.1502  0.3839
  114phy    C32 3055   4.707   3.198   1.797  0.6620 -0.0967 -0.1143
  114phy    C31 3056   4.834   3.265   1.865 -0.5543  0.2705  0.2667
  114phy    C30 3057   4.962   3.218   1.790 -0.0421  0.4341  0.5938
  114phy    C28 3058   5.088   3.205   1.883 -0.2298 -0.0376 -0.1226
  114phy    C29 3059   5.175   3.089   1.839 -0.3981  0.0558  0.2711
  114phy    C27 3060   5.177   3.333   1.898  0.4307  0.5924  0.1305
  114phy    C26 3061   5.234   3.362   2.039  0.4534  0.3591  0.1617
  114phy    C25 3062   5.289   3.510   2.056  0.3171  0.4818  0.2513
  114phy    C23 3063   5.335   3.558   2.200 -0.4928  0.1459  0.3837
  114phy    C24 3064   5.455   3.655   2.207  0.1935  0.7111 -0.2190
  114phy    C22 3065   5.214   3.601   2.283 -0.3830 -0.2720 -0.0616
  114phy    C21 3066   5.223   3.578   2.435 -0.2978  0.1526  0.0423
  114phy    C20 3067   5.084   3.589   2.505  0.2406  0.2708  0.5641
  114phy    C18 3068   5.066   3.594   2.661  0.2541  0.2713  0.0624
  114phy    O01 3069   5.161   3.689   2.716 -0.2225 -0.1429  0.3464
  114phy    H01 3070   5.132   3.702   2.804 -0.0187  0.0153  0.3905
  114phy    C19 3071   4.925   3.653   2.669  0.1884  0.2866  0.2092
  114phy    C13 3072   5.080   3.449   2.738 -0.2322 -0.1973 -0.8723
  114phy     H3 3073   5.022   3.370   2.684  0.8193 -1.4568 -0.2213
  114phy    O33 3074   5.020   3.446   2.865  0.3388 -0.2309 -0.0966
  114phy    H1B 3075   4.991   3.359   2.886 -0.9895  0.3045  0.4123
  114phy    C12 3076   5.226   3.380   2.742  0.1831  0.1417 -0.1429
  114phy    O11 3077   5.323   3.437   2.833  0.1725  0.0221 -0.1146
  114phy    H1A 3078   5.349   3.517   2.791  0.1792 -1.0523 -2.3482
  115phy    C35 3079   0.674   3.214   1.546 -0.0834  0.0378 -0.2378
  115phy    C33 3080   0.677   3.061   1.570 -0.0183 -0.1356 -0.1839
  115phy    C34 3081   0.781   3.023   1.681  0.7991  0.1167 -0.5421
  115phy    C32 3082   0.539   3.001   1.578  0.0724  0.5853 -0.8691
  115phy    C31 3083   0.518   2.856   1.525 -0.1921 -0.0882 -0.0970
  115phy    C30 3084   0.374   2.806   1.559 -0.0632 -0.2324  0.0587
  115phy    C28 3085   0.347   2.659   1.545 -0.2463 -0.2126 -0.3343
  115phy    C29 3086   0.343   2.584   1.680  0.2848 -0.1935  0.2008
  115phy    C27 3087   0.222   2.637   1.454 -0.3798  0.0032  0.3624
  115phy    C26 3088   0.242   2.520   1.355 -0.4717 -0.0799 -0.1099
  115phy    C25 3089   0.131   2.505   1.250 -0.2531  0.4539  0.4785
  115phy    C23 3090   0.165   2.390   1.147  0.0246 -0.2998  0.3930
  115phy    C24 3091   0.102   2.258   1.193 -0.2884 -0.1696  0.1514
  115phy    C22 3092   0.117   2.407   1.000  0.3783  0.0587  0.2711
  115phy    C21 3093   0.223   2.376   0.895  0.6534 -0.2914 -0.1810
  115phy    C20 3094   0.188   2.408   0.748  0.3336 -0.2238 -0.0361
  115phy    C18 3095   0.271   2.343   0.632  0.2153 -0.7925  0.1058
  115phy    O01 3096   0.411   2.363   0.650 -0.3341 -0.0744  0.3289
  115phy    H01 3097   0.426   2.406   0.732 -0.1475  0.9686 -0.2398
  115phy    C19 3098   0.225   2.418   0.502 -0.3413  0.1591  0.1393
  115phy    C13 3099   0.250   2.179   0.612 -0.1531  0.0203 -0.0076
  115phy     H3 3100   0.293   2.140   0.708  0.1711  0.3787 -0.0051
  115phy    O33 3101   0.119   2.128   0.630 -0.2406  0.4156  0.4225
  115phy    H1B 3102   0.054   2.196   0.632 -2.0776 -1.2507  0.2360
  115phy    C12 3103   0.343   2.076   0.540  0.0344 -0.7412 -0.0855
  115phy    O11 3104   0.311   2.030   0.411 -0.1056  0.3566 -0.0978
  115phy    H1A 3105   0.219   2.039   0.395  0.0606  0.4856 -1.0145
  116phy    C35 3106   3.790   4.019   1.261  0.2166 -0.1058  0.0849
  116phy    C33 3107   3.727   4.157   1.234 -0.1113 -0.2729 -0.0545
  116phy    C34 3108   3.588   4.145   1.289  0.1282  0.0844  0.0595
  116phy    C32 3109   3.817   4.269   1.283  0.3899 -0.0778 -0.4898
  116phy    C31 3110   3.872   4.353   1.160  0.3020  0.0046 -0.5404
  116phy    C30 3111   3.994   4.442   1.182 -0.0448  0.2157  0.0746
  116phy    C28 3112   4.024   4.537   1.064  0.2994 -0.5775 -0.5051
  116phy    C29 3113   4.119   4.638   1.120 -0.0360 -0.2050 -0.3046
  116phy    C27 3114   4.084   4.471   0.936 -0.1526  0.2533  0.6450
  116phy    C26 3115   4.058   4.548   0.804  0.1226 -0.2359  0.6154
  116phy    C25 3116   4.100   4.465   0.684 -0.0061 -0.5211 -0.1500
  116phy    C23 3117   4.057   4.524   0.549 -0.0017  0.1372  0.8144
  116phy    C24 3118   4.150   4.635   0.496  0.6987 -0.5196  0.5183
  116phy    C22 3119   4.076   4.421   0.431  0.0359 -0.8504 -0.2497
  116phy    C21 3120   3.963   4.319   0.414  0.1957  0.2794  0.2649
  116phy    C20 3121   4.014   4.202   0.329 -0.2584  0.0756  0.2375
  116phy    C18 3122   3.919   4.105   0.251 -0.0674  0.3670  0.6050
  116phy    O01 3123   3.813   4.063   0.343  0.1154 -0.0729  0.3415
  116phy    H01 3124   3.755   4.134   0.366 -1.0469 -0.4240 -1.3290
  116phy    C19 3125   4.006   3.976   0.227 -0.2878  0.4146 -0.3922
  116phy    C13 3126   3.862   4.175   0.118  0.0909 -0.3161  0.9154
  116phy     H3 3127   3.789   4.250   0.158  1.0313  0.4555  1.2234
  116phy    O33 3128   3.946   4.275   0.050 -0.2737  0.0960  0.3379
  116phy    H1B 3129   4.004   4.235  -0.012 -2.4777 -0.9677 -1.1439
  116phy    C12 3130   3.741   4.130   0.028 -0.8261  0.2343 -0.3057
  116phy    O11 3131   3.782   4.076  -0.096  0.2436  0.0045  0.3620
  116phy    H1A 3132   3.823   4.143  -0.147  0.8555 -0.5121  0.1610
  117phy    C35 3133   4.922   4.539   1.988 -0.1741  0.1240 -0.1460
  117phy    C33 3134   4.800   4.612   2.027  0.6173  0.3066  0.1075
  117phy    C34 3135   4.847   4.739   2.098  0.4776 -0.8688  0.2160
  117phy    C32 3136   4.702   4.635   1.908 -0.3852 -0.0891  0.1231
  117phy    C31 3137   4.559   4.651   1.951  0.3389 -0.0115 -0.2309
  117phy    C30 3138   4.463   4.656   1.830 -0.0905  0.1284  0.1503
  117phy    C28 3139   4.309   4.672   1.846  0.2049 -0.1767 -0.2998
  117phy    C29 3140   4.250   4.723   1.715 -0.1341 -0.0777 -0.1809
  117phy    C27 3141   4.238   4.545   1.898 -0.0699  0.5067  0.1348
  117phy    C26 3142   4.102   4.560   1.970 -0.0011 -0.0231  0.1219
  117phy    C25 3143   4.030   4.433   2.021 -0.1310 -0.2927  0.0118
  117phy    C23 3144   3.891   4.444   2.086  0.2866  0.1705 -0.1909
  117phy    C24 3145   3.784   4.434   1.983  0.2430  0.2632 -0.3068
  117phy    C22 3146   3.858   4.334   2.194 -0.4074 -0.0934  0.7420
  117phy    C21 3147   3.861   4.378   2.342 -0.0833 -0.4156 -0.0011
  117phy    C20 3148   3.805   4.268   2.429 -0.3217  0.1500  0.2616
  117phy    C18 3149   3.774   4.296   2.586  1.0899  0.3961 -0.1117
  117phy    O01 3150   3.720   4.431   2.610  0.2853 -0.3184 -0.1551
  117phy    H01 3151   3.781   4.502   2.598  0.2072 -0.3322 -0.6245
  117phy    C19 3152   3.646   4.209   2.602  0.3407  0.1232 -0.0770
  117phy    C13 3153   3.888   4.264   2.692 -0.8414 -0.3946  0.5295
  117phy     H3 3154   3.911   4.154   2.690 -1.0306 -0.4276 -0.1337
  117phy    O33 3155   3.846   4.287   2.828 -0.1344  0.0399  0.0727
  117phy    H1B 3156   3.778   4.352   2.830 -0.7408 -0.5778 -0.0814
  117phy    C12 3157   4.024   4.344   2.677 -0.3167 -0.1235 -0.1098
  117phy    O11 3158   4.142   4.311   2.745  0.1298 -0.2265 -0.1452
  117phy    H1A 3159   4.205   4.380   2.731 -0.5407  0.1831 -1.2769
  118phy    C35 3160   4.116   3.408   1.763 -0.0650  0.2700  0.1583
  118phy    C33 3161   4.141   3.553   1.758 -0.0173 -0.1954  0.6956
  118phy    C34 3162   4.059   3.604   1.630  0.6190 -0.2635 -0.0339
  118phy    C32 3163   4.102   3.623   1.889 -0.2798 -0.3093  0.3761
  118phy    C31 3164   4.163   3.763   1.910  0.4346 -0.0976  0.6586
  118phy    C30 3165   4.120   3.803   2.050  0.0545 -0.2019  0.0915
  118phy    C28 3166   4.167   3.940   2.108  0.1202 -0.4021  0.5502
  118phy    C29 3167   4.110   4.059   2.032 -0.0678  0.2615  0.0660
  118phy    C27 3168   4.125   3.942   2.255  0.0697 -0.0183 -0.2220
  118phy    C26 3169   4.245   3.950   2.345  0.2186 -0.7149 -0.0991
  118phy    C25 3170   4.224   3.964   2.491 -0.0359 -0.2708  0.0213
  118phy    C23 3171   4.354   3.973   2.577 -0.0070  0.7436 -0.6327
  118phy    C24 3172   4.380   4.115   2.617 -0.0957 -0.1377 -0.4198
  118phy    C22 3173   4.325   3.878   2.695 -0.3196 -0.0573  0.4808
  118phy    C21 3174   4.446   3.817   2.775 -0.0161 -0.0879 -0.1580
  118phy    C20 3175   4.415   3.775   2.921  0.1240 -0.7190  0.2663
  118phy    C18 3176   4.528   3.765   3.034  0.4280 -0.3922  0.4907
  118phy    O01 3177   4.601   3.890   3.030  0.1422  0.6560 -0.4369
  118phy    H01 3178   4.550   3.968   3.025  1.7597  1.7578 -0.5199
  118phy    C19 3179   4.448   3.775   3.165 -0.3729  0.2865  0.2674
  118phy    C13 3180   4.623   3.640   3.008 -0.1619 -0.0524  0.1955
  118phy     H3 3181   4.641   3.625   2.899  0.6782  0.3867  0.2604
  118phy    O33 3182   4.554   3.519   3.039 -0.0941  0.2535 -0.4816
  118phy    H1B 3183   4.605   3.444   3.014 -1.0165 -1.6675  2.7358
  118phy    C12 3184   4.767   3.642   3.067 -0.0295  0.2015 -0.2815
  118phy    O11 3185   4.839   3.750   3.018  0.2227 -0.1285  0.1720
  118phy    H1A 3186   4.789   3.828   3.033  0.3355 -0.0583  0.1829
  119phy    C35 3187   4.747   3.222   1.232  0.3514 -0.0414 -0.6559
  119phy    C33 3188   4.785   3.349   1.302  0.0484 -0.0959  0.8334
  119phy    C34 3189   4.818   3.454   1.195 -0.1877  0.3509  0.0994
  119phy    C32 3190   4.667   3.405   1.383 -0.0880  0.4500 -0.6886
  119phy    C31 3191   4.697   3.489   1.508 -0.4332 -0.3512 -0.3817
  119phy    C30 3192   4.576   3.556   1.575  0.1362 -0.5777 -0.1654
  119phy    C28 3193   4.621   3.661   1.679  0.1437  0.3084  0.1416
  119phy    C29 3194   4.593   3.800   1.627 -0.1033 -0.0600 -0.0768
  119phy    C27 3195   4.535   3.641   1.809 -0.5588  0.4594  0.6213
  119phy    C26 3196   4.634   3.626   1.931 -1.0178  0.0020 -0.2703
  119phy    C25 3197   4.562   3.602   2.065 -0.7693 -0.2862 -0.9684
  119phy    C23 3198   4.644   3.586   2.192 -0.5074 -0.5858  0.3765
  119phy    C24 3199   4.633   3.716   2.270 -0.2290  0.2205 -0.1633
  119phy    C22 3200   4.614   3.452   2.262 -0.8961 -0.2401 -0.0849
  119phy    C21 3201   4.720   3.406   2.365  0.1967 -0.6528  0.3486
  119phy    C20 3202   4.673   3.269   2.416  0.3742  0.2394 -0.2025
  119phy    C18 3203   4.599   3.255   2.554 -0.6271  0.0017 -0.3403
  119phy    O01 3204   4.503   3.363   2.563  0.2412 -0.1688 -0.0662
  119phy    H01 3205   4.450   3.361   2.486 -2.0829 -0.3617  1.4543
  119phy    C19 3206   4.521   3.120   2.541 -0.1822  0.2764 -0.3149
  119phy    C13 3207   4.699   3.264   2.682 -0.1864 -0.0602 -0.1633
  119phy     H3 3208   4.755   3.361   2.671 -0.5282 -0.0790 -2.7170
  119phy    O33 3209   4.804   3.169   2.682 -0.2873 -0.1080  0.6799
  119phy    H1B 3210   4.759   3.087   2.687 -1.3742  0.4120 -0.1294
  119phy    C12 3211   4.627   3.271   2.823  0.3654  0.6338 -0.0065
  119phy    O11 3212   4.698   3.322   2.927  0.0934  0.1957 -0.5085
  119phy    H1A 3213   4.772   3.265   2.936 -0.8811 -0.8126  1.7884
  120phy    C35 3214   3.535   2.410   1.902  0.1736 -0.0661  0.1526
  120phy    C33 3215   3.586   2.549   1.935  0.1996  0.6162 -0.2499
  120phy    C34 3216   3.644   2.546   2.073  0.5790  0.1443  0.0367
  120phy    C32 3217   3.698   2.602   1.841 -0.2211  0.7193 -0.3508
  120phy    C31 3218   3.666   2.742   1.788  0.0781 -0.1128 -0.4599
  120phy    C30 3219   3.788   2.808   1.718  0.2119 -0.1939  0.1834
  120phy    C28 3220   3.764   2.948   1.652 -0.0446  0.1504 -0.5010
  120phy    C29 3221   3.797   3.056   1.755 -0.0671  0.1352 -0.0320
  120phy    C27 3222   3.857   2.981   1.533  0.1664  0.2312  0.1522
  120phy    C26 3223   3.783   3.016   1.402 -0.5912 -0.0132 -0.1847
  120phy    C25 3224   3.876   3.026   1.280  0.0570  0.1237  0.2579
  120phy    C23 3225   3.805   3.067   1.148 -0.0833  0.3491  0.1064
  120phy    C24 3226   3.809   3.216   1.126  0.1845  0.4091  0.1025
  120phy    C22 3227   3.879   2.995   1.031  0.3202  0.0511  0.2519
  120phy    C21 3228   3.802   2.954   0.905  0.0898 -0.4684  0.1928
  120phy    C20 3229   3.894   2.916   0.786  0.3376 -0.0809  0.4566
  120phy    C18 3230   3.921   3.026   0.675  0.1484 -0.3186  0.1116
  120phy    O01 3231   3.798   3.077   0.625  0.2869  0.2018 -0.1052
  120phy    H01 3232   3.750   3.012   0.579 -0.2465 -0.6589  1.5664
  120phy    C19 3233   3.981   2.942   0.561 -0.1249 -0.4310 -0.1676
  120phy    C13 3234   4.010   3.154   0.724  0.7925 -0.1708  0.5162
  120phy     H3 3235   3.938   3.213   0.784  0.3308  1.7585 -1.7889
  120phy    O33 3236   4.110   3.131   0.820  0.2201 -0.3490  0.0805
  120phy    H1B 3237   4.088   3.170   0.903 -4.4326 -2.3734  0.1241
  120phy    C12 3238   4.033   3.283   0.643  0.6404 -0.4243  0.4725
  120phy    O11 3239   3.931   3.327   0.557  0.7523  0.3065  0.0820
  120phy    H1A 3240   3.880   3.250   0.541  1.0061  0.1222  0.1533
  121phy    C35 3241   1.444   1.946   2.305  0.0302 -0.2225  0.4061
  121phy    C33 3242   1.364   1.881   2.192 -0.4166  0.7370  0.4771
  121phy    C34 3243   1.449   1.819   2.083  0.2288  0.1001  0.1794
  121phy    C32 3244   1.271   1.781   2.264  0.0924  0.2470  0.0923
  121phy    C31 3245   1.127   1.773   2.210  0.1541  0.0897  0.6764
  121phy    C30 3246   1.044   1.663   2.286  0.2301  0.2898 -0.5458
  121phy    C28 3247   0.897   1.652   2.234  0.3619  0.0436  0.0473
  121phy    C29 3248   0.875   1.509   2.175 -0.2244 -0.3169  0.1834
  121phy    C27 3249   0.787   1.674   2.343 -0.5290  0.2645  1.0791
  121phy    C26 3250   0.755   1.811   2.396 -0.3176  0.1837  0.9510
  121phy    C25 3251   0.630   1.810   2.484  0.2793  0.6048  0.5791
  121phy    C23 3252   0.582   1.941   2.544  0.3212 -0.2397  0.2900
  121phy    C24 3253   0.479   2.005   2.451 -0.2261 -0.3841 -0.1646
  121phy    C22 3254   0.516   1.912   2.681 -0.0036 -0.6296  0.3716
  121phy    C21 3255   0.531   2.022   2.787  0.2927  0.1323  0.1387
  121phy    C20 3256   0.447   1.984   2.914 -0.4728 -0.1960 -0.1326
  121phy    C18 3257   0.416   2.090   3.027 -0.5732 -0.1228  0.0984
  121phy    O01 3258   0.364   2.204   2.951 -0.4461  0.5289 -0.1229
  121phy    H01 3259   0.384   2.278   3.005  0.8953 -1.0336  1.6490
  121phy    C19 3260   0.301   2.015   3.100  0.1256  0.3109  0.2155
  121phy    C13 3261   0.544   2.139   3.121 -0.0285  0.4388  0.2400
  121phy     H3 3262   0.627   2.168   3.052  0.4837 -2.6482 -0.5848
  121phy    O33 3263   0.602   2.025   3.194  0.1803  0.2690  0.1372
  121phy    H1B 3264   0.695   2.038   3.195  0.0166  1.6707  0.9634
  121phy    C12 3265   0.529   2.260   3.211 -0.2130  0.3074 -0.3319
  121phy    O11 3266   0.468   2.361   3.133  0.4853 -0.1688 -0.5807
  121phy    H1A 3267   0.450   2.433   3.191 -0.5327 -0.4856 -0.4791
  122phy    C35 3268   0.044   3.617   1.372 -0.3884  0.2438 -0.1541
  122phy    C33 3269   0.069   3.605   1.519  0.1818 -0.0562  0.7910
  122phy    C34 3270  -0.053   3.559   1.593  0.2077  0.0180  0.0720
  122phy    C32 3271   0.194   3.518   1.544  0.1780 -0.1087  0.5525
  122phy    C31 3272   0.279   3.560   1.662  0.0672  0.4490  0.6074
  122phy    C30 3273   0.411   3.475   1.671 -0.0900 -0.1969  0.0476
  122phy    C28 3274   0.495   3.516   1.794  0.4685 -0.1078 -0.1491
  122phy    C29 3275   0.552   3.391   1.864  0.2722 -0.5297 -0.1300
  122phy    C27 3276   0.594   3.636   1.772 -0.1108  0.0760  0.1414
  122phy    C26 3277   0.622   3.719   1.897  0.6870  0.1592  0.7444
  122phy    C25 3278   0.669   3.862   1.868 -0.0506 -0.6495  0.4598
  122phy    C23 3279   0.712   3.927   2.001  0.4389  0.0683 -0.7514
  122phy    C24 3280   0.854   3.964   1.979 -0.1822 -0.2896 -0.3335
  122phy    C22 3281   0.621   4.051   2.037 -0.1129 -0.5653 -0.2881
  122phy    C21 3282   0.624   4.109   2.182  0.1475 -0.0476  0.0374
  122phy    C20 3283   0.547   4.241   2.181  0.1234  0.0671 -0.7743
  122phy    C18 3284   0.583   4.347   2.289  0.0591  0.1317  0.1745
  122phy    O01 3285   0.727   4.344   2.298  0.1201 -0.0947 -0.0217
  122phy    H01 3286   0.761   4.276   2.353 -1.2930 -0.4012  0.5163
  122phy    C19 3287   0.539   4.482   2.220 -0.4052 -0.1695  0.0355
  122phy    C13 3288   0.517   4.314   2.433  0.0312 -0.4756 -0.4407
  122phy     H3 3289   0.523   4.203   2.451  1.7179 -0.0839  1.6757
  122phy    O33 3290   0.372   4.332   2.422  0.0166  0.4066 -0.1590
  122phy    H1B 3291   0.328   4.333   2.505 -0.2694  0.9013 -0.3110
  122phy    C12 3292   0.571   4.388   2.563  0.5385  0.5519  0.4204
  122phy    O11 3293   0.700   4.349   2.609  0.0157  0.3002 -0.0915
  122phy    H1A 3294   0.751   4.428   2.597 -1.0461  0.9115 -0.7837
  123phy    C35 3295   3.371   4.534   1.630 -0.2577 -0.1960  0.1408
  123phy    C33 3296   3.414   4.394   1.619  0.1622 -0.3455 -0.0360
  123phy    C34 3297   3.521   4.357   1.722  0.0942 -0.4720 -0.2080
  123phy    C32 3298   3.284   4.306   1.620 -0.3405  0.2258 -0.0086
  123phy    C31 3299   3.303   4.168   1.547  0.0066 -0.0804  0.6215
  123phy    C30 3300   3.162   4.100   1.531 -0.6649 -0.0403  0.4224
  123phy    C28 3301   3.150   3.965   1.464 -0.0433 -0.3563 -0.6104
  123phy    C29 3302   3.034   3.892   1.537  0.5908  0.4777 -0.6009
  123phy    C27 3303   3.121   3.989   1.312 -0.4898  0.2585 -0.2057
  123phy    C26 3304   3.227   3.915   1.222 -0.0565  0.1208 -0.0094
  123phy    C25 3305   3.221   3.948   1.073  0.2804  0.0408 -0.4412
  123phy    C23 3306   3.315   3.864   0.979  0.2624 -0.4362 -0.1911
  123phy    C24 3307   3.246   3.778   0.870  0.6104  0.1668 -0.3359
  123phy    C22 3308   3.413   3.960   0.905 -0.0476 -0.0550 -0.1783
  123phy    C21 3309   3.553   3.901   0.872  0.4535 -0.2763 -0.3640
  123phy    C20 3310   3.632   4.009   0.791 -0.3894 -0.2847 -0.1926
  123phy    C18 3311   3.787   3.996   0.788  0.0875  0.8906  0.7023
  123phy    O01 3312   3.844   3.958   0.916 -0.4218 -0.1971  0.3245
  123phy    H01 3313   3.803   4.004   0.987 -0.2310 -0.3472  0.5366
  123phy    C19 3314   3.836   4.136   0.750  0.0872 -0.7010  0.2348
  123phy    C13 3315   3.832   3.881   0.675 -0.2711  0.1470 -0.1657
  123phy     H3 3316   3.806   3.780   0.716 -0.4318 -0.5864 -2.0189
  123phy    O33 3317   3.749   3.869   0.556 -0.0169 -0.0361  0.1824
  123phy    H1B 3318   3.802   3.902   0.486  1.1026  0.7532  1.3566
  123phy    C12 3319   3.976   3.831   0.651  0.0241  0.3093 -0.0942
  123phy    O11 3320   3.986   3.723   0.565  0.1253 -0.0774  0.5299
  123phy    H1A 3321   4.074   3.692   0.572  0.8610  1.9888  1.3770
  124phy    C35 3322   4.342   4.856   1.343  0.1208 -0.2316  0.2380
  124phy    C33 3323   4.470   4.931   1.309 -0.4340  0.1691 -0.0807
  124phy    C34 3324   4.478   4.946   1.158  0.0126 -0.4638 -0.3878
  124phy    C32 3325   4.486   5.063   1.380  0.1878 -0.9429  0.1790
  124phy    C31 3326   4.545   5.057   1.525  0.1044  0.2320 -0.2298
  124phy    C30 3327   4.543   5.194   1.586  0.3638 -0.3094 -0.4639
  124phy    C28 3328   4.562   5.202   1.744 -0.3429  0.8255  0.2193
  124phy    C29 3329   4.633   5.329   1.788  0.0246  0.0431  0.2347
  124phy    C27 3330   4.423   5.185   1.808 -0.4673 -0.0903  0.3907
  124phy    C26 3331   4.416   5.139   1.950 -0.0037 -0.4416  0.1134
  124phy    C25 3332   4.271   5.128   1.993  0.3034 -0.9046  0.0244
  124phy    C23 3333   4.238   5.108   2.141 -0.1139  0.1924 -0.1398
  124phy    C24 3334   4.213   5.243   2.215  0.0535  0.3913 -0.5384
  124phy    C22 3335   4.119   5.011   2.145  0.4199  0.2342 -0.3314
  124phy    C21 3336   4.067   4.954   2.281 -0.3033 -0.0372 -0.3217
  124phy    C20 3337   3.948   4.855   2.270 -0.5817  0.1638 -0.7351
  124phy    C18 3338   3.869   4.829   2.403  0.0288 -0.4050 -0.4073
  124phy    O01 3339   3.809   4.945   2.455  0.0917 -0.0150  0.2172
  124phy    H01 3340   3.799   5.008   2.386  1.6230  2.3380  1.9661
  124phy    C19 3341   3.751   4.758   2.336 -0.3763  0.2399 -0.1940
  124phy    C13 3342   3.938   4.735   2.519 -0.7430 -0.2664  0.2490
  124phy     H3 3343   4.013   4.667   2.471 -1.1661  0.6469 -1.8063
  124phy    O33 3344   3.855   4.645   2.590 -0.1900 -0.1665  0.1578
  124phy    H1B 3345   3.807   4.690   2.657 -1.8808 -1.1527 -0.3501
  124phy    C12 3346   4.026   4.814   2.623 -0.0524 -0.1634  0.1810
  124phy    O11 3347   3.943   4.891   2.705  0.2976 -0.0030 -0.5759
  124phy    H1A 3348   3.867   4.920   2.659  1.0672 -0.3170 -2.1263
  125phy    C35 3349   3.884   0.087   1.225  0.1091 -0.3614  0.3707
  125phy    C33 3350   3.974  -0.035   1.249 -0.0379 -0.1250  0.1441
  125phy    C34 3351   4.117   0.016   1.219 -0.1699 -0.1800  0.2414
  125phy    C32 3352   3.971  -0.088   1.396  0.6521 -0.3041 -0.3768
  125phy    C31 3353   3.871  -0.201   1.409 -0.1251  0.1689  0.5801
  125phy    C30 3354   3.862  -0.259   1.551  0.2684  0.0110  0.6943
  125phy    C28 3355   3.777  -0.387   1.581  0.2910 -0.0818 -0.0675
  125phy    C29 3356   3.864  -0.511   1.559  0.0498  0.0807  0.8453
  125phy    C27 3357   3.740  -0.394   1.732  0.0283  0.3648  0.0776
  125phy    C26 3358   3.605  -0.331   1.776 -0.1343 -0.0316  0.3671
  125phy    C25 3359   3.585  -0.331   1.925  0.3154 -0.1469 -0.0751
  125phy    C23 3360   3.446  -0.272   1.960 -0.3739  0.1122 -0.4946
  125phy    C24 3361   3.346  -0.387   1.978 -0.3265 -0.0375  0.1523
  125phy    C22 3362   3.443  -0.193   2.097 -0.3627  0.1507 -0.1248
  125phy    C21 3363   3.516  -0.055   2.102 -0.1605  0.6950 -0.3980
  125phy    C20 3364   3.506   0.012   2.241 -0.1030  0.1358  0.7190
  125phy    C18 3365   3.570   0.157   2.261 -0.2644 -0.1986 -0.0005
  125phy    O01 3366   3.522   0.243   2.152  0.0596  0.6095 -0.0633
  125phy    H01 3367   3.488   0.185   2.087 -1.2825  0.3226  0.8332
  125phy    C19 3368   3.496   0.201   2.391 -0.2541 -0.1297 -0.0812
  125phy    C13 3369   3.734   0.153   2.259 -0.0105 -0.0014 -0.2128
  125phy     H3 3370   3.766   0.097   2.167 -1.7137 -1.0766 -0.1893
  125phy    O33 3371   3.788   0.075   2.366  0.2596 -0.2183  0.2948
  125phy    H1B 3372   3.841   0.129   2.421  0.4724  0.1231 -0.2343
  125phy    C12 3373   3.814   0.289   2.242  0.0512  0.3703 -0.1398
  125phy    O11 3374   3.733   0.407   2.232 -0.2007 -0.0353 -0.0742
  125phy    H1A 3375   3.669   0.392   2.165  0.3955  1.8118 -1.1317
  126phy    C35 3376   2.741   4.810   1.210 -0.1653  0.1301 -0.0845
  126phy    C33 3377   2.678   4.900   1.317  0.0834  0.3556 -0.0967
  126phy    C34 3378   2.554   4.960   1.250 -0.0416 -0.0551 -0.1531
  126phy    C32 3379   2.642   4.824   1.444 -0.4735  0.2522  0.3162
  126phy    C31 3380   2.638   4.901   1.578 -0.1039 -0.4228  0.0616
  126phy    C30 3381   2.640   4.801   1.694  0.3542 -0.1755  0.1344
  126phy    C28 3382   2.660   4.873   1.827  0.6768  0.5367 -0.0353
  126phy    C29 3383   2.519   4.903   1.882 -0.0355 -0.0766 -0.3184
  126phy    C27 3384   2.742   4.791   1.927 -0.3467 -0.1545  0.2691
  126phy    C26 3385   2.817   4.866   2.039  0.2989  0.1048 -0.2726
  126phy    C25 3386   2.907   4.786   2.131 -0.1730 -0.5629  0.0031
  126phy    C23 3387   2.974   4.853   2.255 -0.0153  0.0815 -0.0863
  126phy    C24 3388   2.876   4.904   2.358  0.0785  0.6912  0.1906
  126phy    C22 3389   3.069   4.753   2.317  0.2028  0.3644  0.3778
  126phy    C21 3390   3.189   4.816   2.396 -0.1904  0.3940  0.1811
  126phy    C20 3391   3.292   4.723   2.462  0.3738  0.1701 -0.0645
  126phy    C18 3392   3.265   4.615   2.572  0.0624 -0.2495  0.5671
  126phy    O01 3393   3.189   4.509   2.508  0.1971  0.0621 -0.5872
  126phy    H01 3394   3.156   4.546   2.428 -1.2867 -1.7273 -0.8674
  126phy    C19 3395   3.407   4.566   2.596  0.0486  0.2728 -0.8401
  126phy    C13 3396   3.181   4.664   2.705  0.5831  0.2490  0.0390
  126phy     H3 3397   3.100   4.734   2.671 -0.4646 -0.4490  1.0126
  126phy    O33 3398   3.250   4.744   2.797  0.2842 -0.0800 -0.7023
  126phy    H1B 3399   3.262   4.827   2.755 -1.1720 -0.6861 -2.4494
  126phy    C12 3400   3.104   4.547   2.784  0.2419 -0.0653 -0.0006
  126phy    O11 3401   3.018   4.573   2.888 -0.0175 -0.0080 -0.1003
  126phy    H1A 3402   2.968   4.495   2.899  0.5624 -0.5089 -0.8626
  127phy    C35 3403   3.366   4.421   1.009 -0.3232  0.4917 -0.4388
  127phy    C33 3404   3.286   4.472   1.126  0.0015  0.1879 -0.0112
  127phy    C34 3405   3.239   4.357   1.216  0.3615  0.0276 -0.2184
  127phy    C32 3406   3.376   4.567   1.205 -0.3439 -0.5379 -0.0865
  127phy    C31 3407   3.321   4.703   1.251 -0.0153 -0.0584  0.0490
  127phy    C30 3408   3.422   4.788   1.324  0.2328 -0.0587 -0.5139
  127phy    C28 3409   3.442   4.924   1.260  0.5811 -0.2823  0.0450
  127phy    C29 3410   3.430   5.030   1.373 -0.5082  0.5207 -0.4078
  127phy    C27 3411   3.576   4.938   1.184  0.2861 -0.2914 -0.3765
  127phy    C26 3412   3.583   4.896   1.033 -0.1037  0.1262  0.1110
  127phy    C25 3413   3.714   4.835   0.986  0.0551 -0.5376 -0.2880
  127phy    C23 3414   3.700   4.775   0.842  0.4694 -0.1659 -0.2478
  127phy    C24 3415   3.827   4.811   0.759 -0.1436 -0.5165 -0.2042
  127phy    C22 3416   3.678   4.620   0.834 -0.3386 -0.5549  0.4700
  127phy    C21 3417   3.607   4.574   0.703  0.9624 -0.2892 -0.0985
  127phy    C20 3418   3.552   4.430   0.701 -0.8050  0.3573 -0.2307
  127phy    C18 3419   3.479   4.384   0.574  0.3421  0.0903  0.1353
  127phy    O01 3420   3.375   4.486   0.542 -0.2886  0.2522 -0.6072
  127phy    H01 3421   3.319   4.514   0.611 -1.4406 -2.1663 -0.4666
  127phy    C19 3422   3.402   4.265   0.633 -0.0122  0.2905  0.0329
  127phy    C13 3423   3.578   4.348   0.446  0.6547  0.5002 -0.0644
  127phy     H3 3424   3.679   4.389   0.471  0.5654  1.6822 -1.5261
  127phy    O33 3425   3.623   4.212   0.422  0.2600  0.0356  0.4633
  127phy    H1B 3426   3.567   4.146   0.458  1.2608 -0.8800  0.3675
  127phy    C12 3427   3.566   4.429   0.315  0.0242  0.5556 -0.0183
  127phy    O11 3428   3.526   4.564   0.322  0.0468  0.5163 -0.2475
  127phy    H1A 3429   3.462   4.579   0.389  0.5390  2.4296 -0.1532
  128SOL     OW 3430   1.356   1.232   0.437 -0.2595 -0.0424 -0.0141
  128SOL    HW1 3431   1.313   1.317   0.433 -0.2081 -0.0622 -1.2631
  128SOL    HW2 3432   1.284   1.172   0.419 -0.4601 -0.4300  1.8798
  128SOL     MW 3433   1.341   1.235   0.434 -0.0003 -0.0021 -0.0016
  129SOL     OW 3434   0.092   3.058   2.893 -0.4447 -0.6199  0.2875
  129SOL    HW1 3435   0.129   2.970   2.901  1.5738 -0.0408 -1.5768
  129SOL    HW2 3436   0.143   3.107   2.957 -0.5381 -1.2299  0.8399
  129SOL     MW 3437   0.104   3.053   2.902 -0.0003 -0.0021 -0.0016
  130SOL     OW 3438   1.039   1.662   0.362 -0.1800 -0.3292  0.0082
  130SOL    HW1 3439   0.968   1.634   0.420 -0.0086 -0.1084  0.3319
  130SOL    HW2 3440   0.999   1.680   0.277  0.9489 -0.9664 -0.6823
  130SOL     MW 3441   1.024   1.661   0.359 -0.0003 -0.0021 -0.0016
  131SOL     OW 3442   3.448   0.414   0.106  0.0867 -0.3295  0.0454
  131SOL    HW1 3443   3.454   0.506   0.077 -0.6252 -0.0871  0.6439
  131SOL    HW2 3444   3.356   0.408   0.130  0.1074 -0.5248  0.0716
  131SOL     MW 3445   3.437   0.426   0.105 -0.0003 -0.0021 -0.0016
  132SOL     OW 3446   1.508   1.343   0.253 -0.0082  0.0286  0.3419
  132SOL    HW1 3447   1.455   1.295   0.316  0.8578 -1.5556 -0.0712
  132SOL    HW2 3448   1.550   1.409   0.308  0.5615 -0.3319  0.3557
  132SOL     MW 3449   1.507   1.345   0.268 -0.0003 -0.0021 -0.0016
  133SOL     OW 3450   2.274   0.516   2.897  0.3870 -0.1350 -0.0223
  133SOL    HW1 3451   2.280   0.575   2.822 -0.3878  1.1677  0.9143
  133SOL    HW2 3452   2.348   0.537   2.954 -0.0534  1.3317  0.0296
  133SOL     MW 3453   2.285   0.526   2.894 -0.0003 -0.0021 -0.0016
  134SOL     OW 3454   2.055   0.542   2.574 -0.8332 -0.1545  0.1023
  134SOL    HW1 3455   2.037   0.522   2.482  0.7928  0.6593 -0.4316
  134SOL    HW2 3456   1.968   0.545   2.613 -0.7946 -1.8198  0.3966
  134SOL     MW 3457   2.042   0.540   2.567 -0.0003 -0.0021 -0.0016
  135SOL     OW 3458   3.831   2.700   0.259 -0.7120  0.0322 -0.4132
  135SOL    HW1 3459   3.759   2.654   0.217 -0.8066  0.0799 -0.3023
  135SOL    HW2 3460   3.807   2.791   0.247 -0.9817 -0.1308 -1.1305
  135SOL     MW 3461   3.819   2.706   0.252 -0.0003 -0.0021 -0.0016
  136SOL     OW 3462   2.057   0.639   3.050 -0.4035  0.4362  0.4090
  136SOL    HW1 3463   2.068   0.724   3.007 -1.2991  0.4612  0.2055
  136SOL    HW2 3464   2.110   0.580   2.996 -0.3997 -0.0732  0.9537
  136SOL     MW 3465   2.065   0.642   3.038 -0.0003 -0.0021 -0.0016
  137SOL     OW 3466   4.904   4.969   2.810 -0.2633  0.1838 -0.4210
  137SOL    HW1 3467   4.921   4.944   2.719 -0.6122 -1.0643 -0.1602
  137SOL    HW2 3468   4.980   4.933   2.855  0.1625  0.2464 -1.0681
  137SOL     MW 3469   4.916   4.961   2.804 -0.0003 -0.0021 -0.0016
  138SOL     OW 3470   0.150   1.379   0.117 -0.3352  0.0650 -0.1869
  138SOL    HW1 3471   0.067   1.353   0.076 -0.5818 -0.7825  0.8198
  138SOL    HW2 3472   0.200   1.416   0.044 -1.0148  1.1846 -0.1163
  138SOL     MW 3473   0.145   1.381   0.102 -0.0003 -0.0021 -0.0016
  139SOL     OW 3474   0.843   4.270   2.943  0.4061 -0.1493  0.2466
  139SOL    HW1 3475   0.902   4.243   3.013  0.5882  0.6091  0.4009
  139SOL    HW2 3476   0.903   4.290   2.871  1.6238  0.5158  1.4083
  139SOL     MW 3477   0.859   4.269   2.943 -0.0003 -0.0021 -0.0016
  140SOL     OW 3478   1.796   0.842   2.854 -0.2489 -0.1121  0.1551
  140SOL    HW1 3479   1.789   0.780   2.927 -2.1869 -0.3303 -0.1728
  140SOL    HW2 3480   1.889   0.865   2.854  0.1020 -1.3635 -1.2891
  140SOL     MW 3481   1.807   0.837   2.864 -0.0003 -0.0021 -0.0016
  141SOL     OW 3482   3.343   2.179   2.703 -0.2334 -0.0939  0.3267
  141SOL    HW1 3483   3.423   2.221   2.671 -1.3901  1.3927 -0.7972
  141SOL    HW2 3484   3.278   2.248   2.689  1.6656  1.4954 -1.4510
  141SOL     MW 3485   3.345   2.194   2.697 -0.0003 -0.0021 -0.0016
  142SOL     OW 3486   0.885   4.706   2.407  0.1680 -0.1914 -0.2021
  142SOL    HW1 3487   0.792   4.720   2.395  0.4079  1.7123 -0.0123
  142SOL    HW2 3488   0.901   4.645   2.334  0.3616 -0.8152  0.3545
  142SOL     MW 3489   0.875   4.700   2.396 -0.0003 -0.0021 -0.0016
  143SOL     OW 3490   1.705   0.032   2.622 -0.4808 -0.7238 -0.2645
  143SOL    HW1 3491   1.782  -0.002   2.576  0.3852  1.2887 -0.4104
  143SOL    HW2 3492   1.743   0.095   2.683 -1.2683 -0.0490 -0.4403
  143SOL     MW 3493   1.720   0.036   2.624 -0.0003 -0.0021 -0.0016
  144SOL     OW 3494   2.429   1.722   2.930 -0.4151  0.8147 -0.2151
  144SOL    HW1 3495   2.366   1.714   3.002  0.3583  1.2823  0.5281
  144SOL    HW2 3496   2.467   1.808   2.944 -0.5934  0.7569  0.6855
  144SOL     MW 3497   2.426   1.732   2.941 -0.0003 -0.0021 -0.0016
  145SOL     OW 3498   4.829   4.570   3.020  0.2864  0.0199  0.0186
  145SOL    HW1 3499   4.907   4.530   2.983 -0.3408 -0.4442 -0.8258
  145SOL    HW2 3500   4.863   4.636   3.080 -1.0487  0.6922  0.0640
  145SOL     MW 3501   4.844   4.573   3.023 -0.0003 -0.0021 -0.0016
  146SOL     OW 3502   0.620   4.751   2.417 -0.2409  0.1771  0.4088
  146SOL    HW1 3503   0.526   4.755   2.400 -0.3223 -2.2581 -0.0719
  146SOL    HW2 3504   0.627   4.809   2.492 -1.3155  0.3717  0.3717
  146SOL     MW 3505   0.609   4.759   2.424 -0.0003 -0.0021 -0.0016
  147SOL     OW 3506   4.623   2.677   0.549  0.3056  0.0437  0.3176
  147SOL    HW1 3507   4.537   2.699   0.585 -0.4774 -0.6195 -1.0855
  147SOL    HW2 3508   4.650   2.763   0.515 -2.1381  0.3963 -0.9039
  147SOL     MW 3509   4.616   2.692   0.549 -0.0003 -0.0021 -0.0016
  148SOL     OW 3510   1.954   4.034   0.407 -0.1037 -0.6295 -0.2356
  148SOL    HW1 3511   1.880   4.014   0.349 -1.0635  1.4421  0.1846
  148SOL    HW2 3512   1.974   4.126   0.390 -1.1108 -0.2614  0.4989
  148SOL     MW 3513   1.947   4.044   0.397 -0.0003 -0.0021 -0.0016
  149SOL     OW 3514   0.898   4.550   2.637 -0.0907  0.4533  0.1282
  149SOL    HW1 3515   0.899   4.618   2.570 -1.0523  1.8661  1.4591
  149SOL    HW2 3516   0.899   4.605   2.716 -0.2216  0.6078  0.0244
  149SOL     MW 3517   0.898   4.566   2.639 -0.0003 -0.0021 -0.0016
  150SOL     OW 3518   3.568   2.437   0.428  0.0746  0.2691 -0.5117
  150SOL    HW1 3519   3.601   2.522   0.454 -0.2333  0.2459 -0.0315
  150SOL    HW2 3520   3.592   2.382   0.503  0.0720 -0.5318 -1.0818
  150SOL     MW 3521   3.575   2.441   0.441 -0.0003 -0.0021 -0.0016
  151SOL     OW 3522   4.080   0.276   2.910  0.1739  0.2091 -0.1552
  151SOL    HW1 3523   4.060   0.303   3.000  0.3497  0.2639 -0.1337
  151SOL    HW2 3524   4.077   0.358   2.860 -3.3232  0.1351 -0.3431
  151SOL     MW 3525   4.077   0.291   2.915 -0.0003 -0.0021 -0.0016
  152SOL     OW 3526   4.185   1.148   2.756  0.5095 -0.5180 -0.1753
  152SOL    HW1 3527   4.227   1.198   2.826  0.6133  0.8897 -1.2080
  152SOL    HW2 3528   4.132   1.216   2.714  2.0067 -0.2480 -1.7367
  152SOL     MW 3529   4.184   1.164   2.760 -0.0003 -0.0021 -0.0016
  153SOL     OW 3530   2.106   2.076   2.377  0.0795 -0.1237  0.0868
  153SOL    HW1 3531   2.057   2.149   2.338 -0.2060 -0.5556 -0.3657
  153SOL    HW2 3532   2.127   2.021   2.302 -0.2498  1.5942 -1.3632
  153SOL     MW 3533   2.102   2.078   2.362 -0.0003 -0.0021 -0.0016
  154SOL     OW 3534   2.256   0.227   2.845 -0.0762 -0.2901 -0.0817
  154SOL    HW1 3535   2.294   0.314   2.860 -0.7608  0.0869 -0.4584
  154SOL    HW2 3536   2.183   0.244   2.785  1.1804 -0.5651 -1.7434
  154SOL     MW 3537   2.251   0.241   2.839 -0.0003 -0.0021 -0.0016
  155SOL     OW 3538   2.999   5.073   0.515  0.2102  0.3428  0.0070
  155SOL    HW1 3539   2.993   5.088   0.610  0.2864  0.7742 -0.0498
  155SOL    HW2 3540   3.090   5.049   0.498 -0.2019 -1.3363  0.0304
  155SOL     MW 3541   3.011   5.072   0.525 -0.0003 -0.0021 -0.0016
  156SOL     OW 3542   1.014   4.906   2.547 -0.1384  0.4363 -0.0099
  156SOL    HW1 3543   1.049   4.961   2.477  0.9755  0.8722  0.8743
  156SOL    HW2 3544   0.970   4.838   2.496 -0.0726  1.3956 -1.3975
  156SOL     MW 3545   1.013   4.904   2.531 -0.0003 -0.0021 -0.0016
  157SOL     OW 3546   1.127   1.040   0.074 -0.0049  0.0929 -0.1980
  157SOL    HW1 3547   1.193   0.971   0.074  0.3439  0.3838  1.5918
  157SOL    HW2 3548   1.165   1.107   0.016  0.0621  0.1803 -0.0514
  157SOL     MW 3549   1.141   1.040   0.066 -0.0003 -0.0021 -0.0016
  158SOL     OW 3550   1.285   1.466   0.113  0.4089  0.4538 -0.2754
  158SOL    HW1 3551   1.295   1.556   0.081 -0.1045 -0.1296 -2.1990
  158SOL    HW2 3552   1.373   1.434   0.131  0.4630 -0.9343 -2.6274
  158SOL     MW 3553   1.298   1.474   0.111 -0.0003 -0.0021 -0.0016
  159SOL     OW 3554   1.898   5.009   2.490  0.2111 -0.1513 -0.0540
  159SOL    HW1 3555   1.966   4.949   2.521  0.9581  0.8104  0.2116
  159SOL    HW2 3556   1.896   4.991   2.396  2.0448 -0.3981 -0.0694
  159SOL     MW 3557   1.907   4.999   2.482 -0.0003 -0.0021 -0.0016
  160SOL     OW 3558   4.152   4.161   2.962 -0.1664 -0.3643  0.3281
  160SOL    HW1 3559   4.124   4.074   2.936  0.3170 -0.7276  0.9848
  160SOL    HW2 3560   4.144   4.213   2.882  0.0035 -0.7825  0.0425
  160SOL     MW 3561   4.147   4.156   2.948 -0.0003 -0.0021 -0.0016
  161SOL     OW 3562   4.569   2.372   3.049  0.2975  0.0198 -0.0065
  161SOL    HW1 3563   4.586   2.296   3.104  1.1757 -0.0933 -0.4132
  161SOL    HW2 3564   4.618   2.439   3.097 -0.2507  0.7339 -0.4164
  161SOL     MW 3565   4.577   2.371   3.062 -0.0003 -0.0021 -0.0016
  162SOL     OW 3566   0.673   1.616   0.107 -0.0460  0.3749  0.0314
  162SOL    HW1 3567   0.587   1.647   0.078  0.5394  1.0573 -1.0375
  162SOL    HW2 3568   0.675   1.522   0.086  0.6303 -0.0003  1.6546
  162SOL     MW 3569   0.662   1.608   0.100 -0.0003 -0.0021 -0.0016
  163SOL     OW 3570   0.081   4.780   0.192 -0.1718 -0.0643 -0.0107
  163SOL    HW1 3571   0.081   4.750   0.284  2.5168  0.4850  0.2390
  163SOL    HW2 3572   0.101   4.873   0.199  0.5311 -0.2661  0.9611
  163SOL     MW 3573   0.084   4.788   0.205 -0.0003 -0.0021 -0.0016
  164SOL     OW 3574   4.272   2.542   0.303  0.2541  0.2352  0.4286
  164SOL    HW1 3575   4.227   2.465   0.338  0.5285 -0.1929 -0.1501
  164SOL    HW2 3576   4.234   2.550   0.215  1.1798 -0.9619 -0.0965
  164SOL     MW 3577   4.261   2.533   0.296 -0.0003 -0.0021 -0.0016
  165SOL     OW 3578   3.902   0.321   0.054  0.0196 -0.2296  0.6684
  165SOL    HW1 3579   3.877   0.409   0.081  0.4066 -0.1499  0.7827
  165SOL    HW2 3580   3.877   0.268   0.130 -1.0792 -1.6204 -0.5833
  165SOL     MW 3581   3.896   0.325   0.068 -0.0003 -0.0021 -0.0016
  166SOL     OW 3582   2.225   0.733   2.692  0.1880 -0.4694 -0.3351
  166SOL    HW1 3583   2.236   0.806   2.632 -1.5297  0.3143  0.2399
  166SOL    HW2 3584   2.158   0.680   2.649 -0.2203  0.1409 -0.4558
  166SOL     MW 3585   2.218   0.736   2.678 -0.0003 -0.0021 -0.0016
  167SOL     OW 3586   4.386   0.315   0.026 -0.3605 -0.1179  0.4822
  167SOL    HW1 3587   4.375   0.410   0.027 -0.0138 -0.0784  0.7107
  167SOL    HW2 3588   4.407   0.295  -0.066  0.6149 -1.5463  0.9844
  167SOL     MW 3589   4.387   0.325   0.014 -0.0003 -0.0021 -0.0016
  168SOL     OW 3590   0.802   2.838   3.037  0.2452 -0.0576  0.3954
  168SOL    HW1 3591   0.718   2.883   3.035  0.2944  0.0257  0.1100
  168SOL    HW2 3592   0.860   2.900   2.992  0.0561  0.0085  0.2456
  168SOL     MW 3593   0.799   2.853   3.031 -0.0003 -0.0021 -0.0016
  169SOL     OW 3594   2.164   2.802   0.502 -0.2550  0.2934  0.5931
  169SOL    HW1 3595   2.253   2.838   0.497 -0.0445 -0.3023 -0.2406
  169SOL    HW2 3596   2.177   2.708   0.485 -0.5418  0.5135 -0.9510
  169SOL     MW 3597   2.178   2.794   0.499 -0.0003 -0.0021 -0.0016
  170SOL     OW 3598   1.082   4.132   2.607 -0.3270  0.4451  0.0462
  170SOL    HW1 3599   1.153   4.182   2.569  0.7648 -0.0765  1.3252
  170SOL    HW2 3600   1.011   4.147   2.544  0.6717  0.1409 -1.1831
  170SOL     MW 3601   1.082   4.141   2.594 -0.0003 -0.0021 -0.0016
  171SOL     OW 3602   4.126   3.172   2.646 -0.6265  0.6125 -0.5700
  171SOL    HW1 3603   4.089   3.198   2.561 -0.1609  1.5615 -0.4938
  171SOL    HW2 3604   4.180   3.248   2.666  1.3018 -0.8384  0.0722
  171SOL     MW 3605   4.128   3.186   2.637 -0.0003 -0.0021 -0.0016
  172SOL     OW 3606   1.666   0.420   2.908  0.1009 -0.1573 -0.3931
  172SOL    HW1 3607   1.600   0.376   2.961  1.5220 -1.1587  0.6376
  172SOL    HW2 3608   1.678   0.498   2.962 -0.3538  0.0543 -0.5945
  172SOL     MW 3609   1.659   0.425   2.922 -0.0003 -0.0021 -0.0016
  173SOL     OW 3610   0.690   1.708   0.367 -0.0642  0.4330  0.1197
  173SOL    HW1 3611   0.683   1.664   0.283 -0.9963 -0.1562  0.4953
  173SOL    HW2 3612   0.616   1.768   0.363 -1.2024 -0.9734 -0.2592
  173SOL     MW 3613   0.680   1.710   0.356 -0.0003 -0.0021 -0.0016
  174SOL     OW 3614   2.137   1.890   2.590  0.2648  0.2116 -0.2164
  174SOL    HW1 3615   2.049   1.892   2.627 -0.4705  0.5690 -1.8598
  174SOL    HW2 3616   2.130   1.965   2.530 -0.2823  0.4445  0.1312
  174SOL     MW 3617   2.124   1.900   2.587 -0.0003 -0.0021 -0.0016
  175SOL     OW 3618   2.777   2.436   0.021  0.2662  0.1262  0.4806
  175SOL    HW1 3619   2.770   2.527   0.049  1.1306  0.1524  0.6079
  175SOL    HW2 3620   2.760   2.390   0.103 -0.1119  0.2393  0.4713
  175SOL     MW 3621   2.774   2.442   0.035 -0.0003 -0.0021 -0.0016
  176SOL     OW 3622   2.651   3.128   0.325  0.1695  0.5179  0.4026
  176SOL    HW1 3623   2.596   3.206   0.329 -1.6197 -0.6043 -0.7699
  176SOL    HW2 3624   2.662   3.128   0.230  0.9614  1.6053  0.4768
  176SOL     MW 3625   2.645   3.138   0.313 -0.0003 -0.0021 -0.0016
  177SOL     OW 3626   2.745   2.757   0.122 -0.0926 -0.3378 -0.0072
  177SOL    HW1 3627   2.817   2.810   0.088  0.9029 -0.4574  1.8016
  177SOL    HW2 3628   2.672   2.788   0.067  0.1127  0.8918  0.3863
  177SOL     MW 3629   2.745   2.768   0.110 -0.0003 -0.0021 -0.0016
  178SOL     OW 3630   1.166   3.056   0.014 -0.3069  0.4383 -0.0047
  178SOL    HW1 3631   1.116   3.001   0.075  0.6571  0.0179  0.4317
  178SOL    HW2 3632   1.176   3.136   0.066 -0.9518  0.6354 -0.1730
  178SOL     MW 3633   1.161   3.059   0.029 -0.0003 -0.0021 -0.0016
  179SOL     OW 3634   4.010   3.139   2.890  0.1015  0.1231 -0.1837
  179SOL    HW1 3635   4.027   3.137   2.796  0.1715 -0.6835 -0.1615
  179SOL    HW2 3636   3.995   3.233   2.905 -0.1530  0.2255 -0.9920
  179SOL     MW 3637   4.010   3.151   2.879 -0.0003 -0.0021 -0.0016
  180SOL     OW 3638   2.252   2.496   0.025  0.3255  0.0343  0.0495
  180SOL    HW1 3639   2.264   2.435   0.097  1.0512 -0.1337 -0.2029
  180SOL    HW2 3640   2.340   2.524  -0.001  0.5227 -0.2220  0.4441
  180SOL     MW 3641   2.265   2.492   0.031 -0.0003 -0.0021 -0.0016
  181SOL     OW 3642   1.246   1.501   0.377 -0.3244 -0.2105  0.5690
  181SOL    HW1 3643   1.263   1.482   0.284 -1.2421 -0.4647  0.4462
  181SOL    HW2 3644   1.166   1.554   0.374 -0.1712 -0.0025 -0.6768
  181SOL     MW 3645   1.238   1.506   0.364 -0.0003 -0.0021 -0.0016
  182SOL     OW 3646   3.547   2.671   0.178  0.5931  0.0043 -0.4769
  182SOL    HW1 3647   3.483   2.612   0.218  1.2675 -0.0372  0.5881
  182SOL    HW2 3648   3.526   2.665   0.085 -2.2491  0.1206  0.0513
  182SOL     MW 3649   3.536   2.662   0.171 -0.0003 -0.0021 -0.0016
  183SOL     OW 3650   0.664   1.341   0.105  0.1822  0.4517  0.2266
  183SOL    HW1 3651   0.755   1.316   0.086 -0.2184  0.1735 -1.4812
  183SOL    HW2 3652   0.660   1.308   0.195  2.5144 -0.4346  0.0908
  183SOL     MW 3653   0.676   1.333   0.114 -0.0003 -0.0021 -0.0016
  184SOL     OW 3654   0.000   1.958   0.474  0.3783 -0.2086 -0.1597
  184SOL    HW1 3655   0.043   2.002   0.548 -0.3754  1.4148 -0.6498
  184SOL    HW2 3656   0.013   2.018   0.401  0.0281 -2.0164 -1.7844
  184SOL     MW 3657   0.007   1.972   0.474 -0.0003 -0.0021 -0.0016
  185SOL     OW 3658   2.337   1.706   2.665 -0.0829  0.2934 -0.6212
  185SOL    HW1 3659   2.266   1.771   2.662  1.9222  2.7383  0.9696
  185SOL    HW2 3660   2.362   1.712   2.757 -1.0323 -1.0920 -0.2447
  185SOL     MW 3661   2.331   1.716   2.676 -0.0003 -0.0021 -0.0016
  186SOL     OW 3662   1.757   2.003   2.905 -0.5162  0.3578  0.0730
  186SOL    HW1 3663   1.713   1.957   2.976 -0.0859 -0.2213 -0.0204
  186SOL    HW2 3664   1.688   2.047   2.856 -0.0085  1.0390 -0.0526
  186SOL     MW 3665   1.742   2.003   2.908 -0.0003 -0.0021 -0.0016
  187SOL     OW 3666   2.741   2.015   2.660  0.0140  0.4453  0.3293
  187SOL    HW1 3667   2.666   1.958   2.643 -0.4170  0.5025  1.9063
  187SOL    HW2 3668   2.740   2.066   2.579 -0.1789  1.5859  1.0145
  187SOL     MW 3669   2.731   2.014   2.647 -0.0003 -0.0021 -0.0016
  188SOL     OW 3670   4.508   3.157   0.539  0.0039  0.1714  0.1453
  188SOL    HW1 3671   4.468   3.107   0.610 -0.5756  0.4889  0.0520
  188SOL    HW2 3672   4.592   3.180   0.579  0.4682 -1.8027  0.4179
  188SOL     MW 3673   4.514   3.153   0.553 -0.0003 -0.0021 -0.0016
  189SOL     OW 3674   3.749   2.640   0.509  0.0610 -0.2152 -0.3605
  189SOL    HW1 3675   3.707   2.723   0.531 -0.0113 -0.5772  0.9444
  189SOL    HW2 3676   3.802   2.660   0.432 -1.9411 -1.5309 -2.2113
  189SOL     MW 3677   3.751   2.654   0.502 -0.0003 -0.0021 -0.0016
  190SOL     OW 3678   0.494   1.880   0.299  0.2985  0.4648 -0.2325
  190SOL    HW1 3679   0.433   1.937   0.344 -1.5225 -1.4063 -0.1996
  190SOL    HW2 3680   0.542   1.938   0.239  1.4705  0.9108  1.0870
  190SOL     MW 3681   0.493   1.895   0.297 -0.0003 -0.0021 -0.0016
  191SOL     OW 3682   0.542   3.444   0.202 -0.1980  0.0014  0.1181
  191SOL    HW1 3683   0.576   3.469   0.116  0.1653  2.7388  0.9651
  191SOL    HW2 3684   0.447   3.453   0.191 -0.4269 -2.3815 -0.4620
  191SOL     MW 3685   0.534   3.449   0.189 -0.0003 -0.0021 -0.0016
  192SOL     OW 3686   4.218   2.893   0.079  0.1537  0.3615  0.2431
  192SOL    HW1 3687   4.281   2.840   0.030  0.0508  1.0616 -0.6765
  192SOL    HW2 3688   4.224   2.977   0.034 -0.3716  0.6511  0.6988
  192SOL     MW 3689   4.228   2.897   0.066 -0.0003 -0.0021 -0.0016
  193SOL     OW 3690   2.943   2.196   0.199 -0.2915 -0.2184 -0.0891
  193SOL    HW1 3691   3.019   2.250   0.179  0.7848 -1.5289  0.2671
  193SOL    HW2 3692   2.947   2.142   0.120  0.5238  0.7753 -0.7618
  193SOL     MW 3693   2.954   2.196   0.186 -0.0003 -0.0021 -0.0016
  194SOL     OW 3694   0.042   2.167   0.299 -0.1885  0.2492  0.3111
  194SOL    HW1 3695  -0.048   2.168   0.267 -0.1846  0.9081  0.3071
  194SOL    HW2 3696   0.078   2.251   0.268  0.3467  0.0133  0.2820
  194SOL     MW 3697   0.035   2.179   0.290 -0.0003 -0.0021 -0.0016
  195SOL     OW 3698   4.486   2.931   2.852 -0.1975  0.2512  0.1495
  195SOL    HW1 3699   4.455   2.882   2.776 -1.0860 -0.1862  0.7767
  195SOL    HW2 3700   4.412   2.988   2.875 -0.0402  0.6657 -0.3689
  195SOL     MW 3701   4.472   2.932   2.845 -0.0003 -0.0021 -0.0016
  196SOL     OW 3702   4.580   2.929   0.379 -0.1927 -0.5326 -0.0745
  196SOL    HW1 3703   4.498   2.885   0.359 -0.0872  0.0634 -2.0628
  196SOL    HW2 3704   4.553   3.016   0.409  1.8735  0.4681 -0.8983
  196SOL     MW 3705   4.566   2.935   0.381 -0.0003 -0.0021 -0.0016
  197SOL     OW 3706   0.409   1.710   0.104 -0.0874  0.1756  0.0154
  197SOL    HW1 3707   0.329   1.691   0.153  0.4963  1.6029  1.6434
  197SOL    HW2 3708   0.439   1.783   0.158  1.4123 -0.2081 -0.2528
  197SOL     MW 3709   0.402   1.717   0.118 -0.0003 -0.0021 -0.0016
  198SOL     OW 3710   1.455   2.531   2.947  0.0492  0.0696  0.3136
  198SOL    HW1 3711   1.400   2.541   3.025  0.1856  1.6735  0.2416
  198SOL    HW2 3712   1.451   2.614   2.899  0.5225 -0.3081 -0.3892
  198SOL     MW 3713   1.447   2.543   2.951 -0.0003 -0.0021 -0.0016
  199SOL     OW 3714   4.888   2.198   0.196  0.4956 -0.2553  0.0479
  199SOL    HW1 3715   4.922   2.145   0.124  1.7620 -0.6867  0.9248
  199SOL    HW2 3716   4.899   2.288   0.166 -0.7084 -0.7176 -1.9111
  199SOL     MW 3717   4.894   2.203   0.183 -0.0003 -0.0021 -0.0016
  200SOL     OW 3718   4.900   1.535   2.929 -0.4650 -0.3035 -0.1803
  200SOL    HW1 3719   4.895   1.630   2.917  0.2553 -0.5428 -3.0083
  200SOL    HW2 3720   4.986   1.510   2.896 -1.3320 -1.2866 -1.8264
  200SOL     MW 3721   4.911   1.544   2.923 -0.0003 -0.0021 -0.0016
  201SOL     OW 3722   4.772   4.575   2.450  0.4696 -0.1922  0.0001
  201SOL    HW1 3723   4.706   4.547   2.514 -1.6746  2.1536 -1.0265
  201SOL    HW2 3724   4.748   4.530   2.369  1.0624 -0.2275 -0.1593
  201SOL     MW 3725   4.760   4.566   2.448 -0.0003 -0.0021 -0.0016
  202SOL     OW 3726   1.291   1.237   3.043 -0.1658  0.1442 -0.0126
  202SOL    HW1 3727   1.386   1.240   3.051 -0.1656  1.9785 -0.3555
  202SOL    HW2 3728   1.264   1.316   3.089 -0.5642 -0.1607  0.2906
  202SOL     MW 3729   1.300   1.248   3.050 -0.0003 -0.0021 -0.0016
  203SOL     OW 3730   2.819   0.978   2.969  0.0224 -0.4556  0.0291
  203SOL    HW1 3731   2.901   1.015   3.002 -0.2568 -0.2042  0.4560
  203SOL    HW2 3732   2.761   1.010   3.038 -0.0890  1.2344 -0.8151
  203SOL     MW 3733   2.822   0.987   2.983 -0.0003 -0.0021 -0.0016
  204SOL     OW 3734   2.530   1.966   2.972 -0.1128 -0.0138 -0.3222
  204SOL    HW1 3735   2.499   2.034   2.912 -0.8901  0.3851  0.4930
  204SOL    HW2 3736   2.623   1.960   2.952 -0.1005 -0.7155 -0.0889
  204SOL     MW 3737   2.538   1.974   2.962 -0.0003 -0.0021 -0.0016
  205SOL     OW 3738   4.758   1.723   0.205 -0.2902  0.6302  0.0649
  205SOL    HW1 3739   4.732   1.792   0.144  0.7913 -0.1803 -1.3504
  205SOL    HW2 3740   4.696   1.654   0.185  0.8443 -0.1323 -0.9663
  205SOL     MW 3741   4.747   1.723   0.194 -0.0003 -0.0021 -0.0016
  206SOL     OW 3742   2.468   2.173   0.114  0.3870  0.2668 -0.6022
  206SOL    HW1 3743   2.496   2.088   0.079  0.2864  0.3050 -0.7797
  206SOL    HW2 3744   2.542   2.197   0.169  0.6385  0.8124 -1.1599
  206SOL     MW 3745   2.481   2.165   0.116 -0.0003 -0.0021 -0.0016
  207SOL     OW 3746   1.443   2.261   0.000 -0.3610 -0.3971 -0.0211
  207SOL    HW1 3747   1.409   2.193  -0.058 -0.0556  0.5093 -1.2967
  207SOL    HW2 3748   1.470   2.330  -0.059 -0.6097 -1.4113 -1.3641
  207SOL     MW 3749   1.442   2.261  -0.015 -0.0003 -0.0021 -0.0016
  208SOL     OW 3750   2.532   1.865   2.567  0.3172 -0.3148  0.0047
  208SOL    HW1 3751   2.460   1.811   2.599 -0.0086 -0.8506 -1.5413
  208SOL    HW2 3752   2.535   1.846   2.473 -1.1983  0.4052 -0.2292
  208SOL     MW 3753   2.523   1.855   2.559 -0.0003 -0.0021 -0.0016
  209SOL     OW 3754   1.196   3.343   0.106  0.4014  0.1133  0.3651
  209SOL    HW1 3755   1.277   3.341   0.157  0.0943 -0.0272  0.8523
  209SOL    HW2 3756   1.135   3.402   0.149 -0.4549  0.0433 -0.6969
  209SOL     MW 3757   1.199   3.350   0.119 -0.0003 -0.0021 -0.0016
  210SOL     OW 3758   4.941   3.164   2.917  0.1563  0.2268 -0.0520
  210SOL    HW1 3759   5.033   3.142   2.908  0.4054  1.5290 -0.9153
  210SOL    HW2 3760   4.907   3.156   2.828 -0.2858  2.7608 -0.1849
  210SOL     MW 3761   4.948   3.160   2.904 -0.0003 -0.0021 -0.0016
  211SOL     OW 3762   4.798   0.120   2.932  0.1804  0.0521  0.7208
  211SOL    HW1 3763   4.881   0.161   2.956 -0.1391  1.3684 -0.3548
  211SOL    HW2 3764   4.830   0.037   2.895  2.1477  1.4975 -1.0683
  211SOL     MW 3765   4.813   0.114   2.931 -0.0003 -0.0021 -0.0016
  212SOL     OW 3766   1.918   0.075   3.036 -0.0494 -0.3152  0.4556
  212SOL    HW1 3767   1.934   0.140   3.105  1.6239 -0.7321  0.5140
  212SOL    HW2 3768   1.880   0.129   2.967  0.1100  0.3947  0.9046
  212SOL     MW 3769   1.915   0.091   3.036 -0.0003 -0.0021 -0.0016
  213SOL     OW 3770   1.955   3.323   0.110  0.3381  0.5186  0.5220
  213SOL    HW1 3771   1.873   3.354   0.072 -0.7419  0.3080  2.5136
  213SOL    HW2 3772   1.929   3.239   0.148  1.9852 -0.8382 -1.1605
  213SOL     MW 3773   1.940   3.316   0.110 -0.0003 -0.0021 -0.0016
  214SOL     OW 3774   1.316   4.280   2.504  0.0984  0.4350 -0.4558
  214SOL    HW1 3775   1.403   4.250   2.478 -0.4940 -1.2922 -0.5753
  214SOL    HW2 3776   1.326   4.371   2.531  2.4186  0.1328 -0.0779
  214SOL     MW 3777   1.329   4.288   2.504 -0.0003 -0.0021 -0.0016
  215SOL     OW 3778   4.422   2.738   3.026 -0.2868  0.5634 -0.8651
  215SOL    HW1 3779   4.451   2.805   2.964  0.0104  0.2231 -1.1003
  215SOL    HW2 3780   4.475   2.763   3.102  0.4232  0.8879 -1.4493
  215SOL     MW 3781   4.433   2.750   3.027 -0.0003 -0.0021 -0.0016
  216SOL     OW 3782   2.026   4.299   0.343 -0.2034 -0.4672  0.2737
  216SOL    HW1 3783   2.095   4.324   0.282 -1.8289 -0.7922 -1.8013
  216SOL    HW2 3784   2.004   4.378   0.393  1.8520 -0.3564  1.1053
  216SOL     MW 3785   2.033   4.313   0.342 -0.0003 -0.0021 -0.0016
  217SOL     OW 3786   0.277   3.662   3.026 -0.3892  0.1361  0.4918
  217SOL    HW1 3787   0.326   3.740   3.050 -0.1360  0.0321  0.3236
  217SOL    HW2 3788   0.185   3.686   3.014 -0.4982 -0.8804 -1.0231
  217SOL     MW 3789   0.271   3.675   3.028 -0.0003 -0.0021 -0.0016
  218SOL     OW 3790   0.677   3.786   2.950  0.0807 -0.3435 -0.1774
  218SOL    HW1 3791   0.735   3.861   2.963  0.3446 -0.3840 -1.0994
  218SOL    HW2 3792   0.697   3.762   2.860 -0.6660 -3.3440  0.3365
  218SOL     MW 3793   0.687   3.793   2.940 -0.0003 -0.0021 -0.0016
  219SOL     OW 3794   3.605   0.198   0.060  0.0277 -0.2520 -0.3952
  219SOL    HW1 3795   3.569   0.285   0.077 -0.3719 -0.2271 -1.3240
  219SOL    HW2 3796   3.580   0.149   0.138 -0.0995  0.0406 -0.2507
  219SOL     MW 3797   3.597   0.203   0.072 -0.0003 -0.0021 -0.0016
  220SOL     OW 3798   0.848   1.545   0.524  0.1577  0.0470  0.7631
  220SOL    HW1 3799   0.826   1.550   0.617  0.8469  2.0795  0.8661
  220SOL    HW2 3800   0.781   1.599   0.482  0.6610 -0.4014 -0.7124
  220SOL     MW 3801   0.836   1.553   0.530 -0.0003 -0.0021 -0.0016
  221SOL     OW 3802   2.435   3.804   0.614  0.3999  0.0992 -0.0234
  221SOL    HW1 3803   2.362   3.765   0.566  0.3000  0.6300 -0.3111
  221SOL    HW2 3804   2.407   3.796   0.706  0.6389  0.2913  0.0666
  221SOL     MW 3805   2.422   3.798   0.620 -0.0003 -0.0021 -0.0016
  222SOL     OW 3806   3.526   2.942   0.264  0.1588  0.3228 -0.0963
  222SOL    HW1 3807   3.516   2.851   0.238  0.9917  0.5976 -1.5264
  222SOL    HW2 3808   3.439   2.978   0.248  1.1127  3.2280  0.6159
  222SOL     MW 3809   3.513   2.935   0.259 -0.0003 -0.0021 -0.0016
  223SOL     OW 3810   0.857   3.996   2.942  0.1250 -0.5900 -0.2221
  223SOL    HW1 3811   0.911   3.957   2.873 -0.9088 -0.6932 -0.9929
  223SOL    HW2 3812   0.829   4.081   2.907  2.5200  0.6781  0.6596
  223SOL     MW 3813   0.860   4.002   2.928 -0.0003 -0.0021 -0.0016
  224SOL     OW 3814   1.820   3.942   2.847 -0.2947  0.7707 -0.0694
  224SOL    HW1 3815   1.841   3.991   2.768 -1.1168  1.0725 -0.1151
  224SOL    HW2 3816   1.883   3.870   2.849  0.5023  1.4423 -0.3977
  224SOL     MW 3817   1.831   3.939   2.837 -0.0003 -0.0021 -0.0016
  225SOL     OW 3818   1.928   4.773   2.756 -0.2265 -0.2485  0.2194
  225SOL    HW1 3819   1.847   4.825   2.762  1.1166  1.9756  0.0411
  225SOL    HW2 3820   1.984   4.820   2.818  0.8620 -0.8914 -0.2449
  225SOL     MW 3821   1.924   4.786   2.765 -0.0003 -0.0021 -0.0016
  226SOL     OW 3822   4.456   0.061   0.261  0.2225  0.0142 -0.0478
  226SOL    HW1 3823   4.529   0.089   0.206  1.4738 -0.1738  1.4444
  226SOL    HW2 3824   4.458   0.123   0.334 -0.9558  0.5000 -0.4157
  226SOL     MW 3825   4.466   0.073   0.263 -0.0003 -0.0021 -0.0016
  227SOL     OW 3826   2.367   4.610   0.094 -0.0273  0.3322 -0.1158
  227SOL    HW1 3827   2.378   4.651   0.180  0.4081  0.2081 -0.1103
  227SOL    HW2 3828   2.313   4.533   0.107  1.0704 -0.7064 -1.3780
  227SOL     MW 3829   2.362   4.605   0.107 -0.0003 -0.0021 -0.0016
  228SOL     OW 3830   2.225   3.715   0.466  0.4573 -0.0410  0.3464
  228SOL    HW1 3831   2.235   3.799   0.420  0.6357  0.1291  0.6954
  228SOL    HW2 3832   2.165   3.734   0.538 -0.2014 -2.3397  0.4664
  228SOL     MW 3833   2.218   3.729   0.469 -0.0003 -0.0021 -0.0016
  229SOL     OW 3834   2.159   3.988   0.052 -0.5463  0.5379  0.8350
  229SOL    HW1 3835   2.154   3.906   0.003 -1.2272  0.2345  1.3950
  229SOL    HW2 3836   2.071   4.022   0.042 -1.1144 -1.3635 -1.2017
  229SOL     MW 3837   2.147   3.981   0.044 -0.0003 -0.0021 -0.0016
  230SOL     OW 3838   2.177   0.021   3.027  0.3869  0.2205  0.6956
  230SOL    HW1 3839   2.206   0.098   2.978 -0.1408  0.4706  0.7700
  230SOL    HW2 3840   2.084   0.039   3.035  0.2593 -0.0995 -0.0029
  230SOL     MW 3841   2.169   0.033   3.022 -0.0003 -0.0021 -0.0016
  231SOL     OW 3842   4.397   2.773   2.647 -0.0747  0.2428  0.2005
  231SOL    HW1 3843   4.310   2.795   2.614  0.1859  0.2235 -0.5088
  231SOL    HW2 3844   4.392   2.677   2.646 -0.4604  0.2641 -1.0322
  231SOL     MW 3845   4.385   2.763   2.643 -0.0003 -0.0021 -0.0016
  232SOL     OW 3846   2.691   2.281   0.245 -0.1064  0.4570 -0.0163
  232SOL    HW1 3847   2.782   2.263   0.268 -0.2231  0.8440  0.7650
  232SOL    HW2 3848   2.649   2.309   0.326  0.1463  0.4495  0.1152
  232SOL     MW 3849   2.697   2.282   0.259 -0.0003 -0.0021 -0.0016
  233SOL     OW 3850   0.899   4.666   2.877  0.0103 -0.3979 -0.6224
  233SOL    HW1 3851   0.939   4.617   2.949  0.3197  1.6653  0.6911
  233SOL    HW2 3852   0.969   4.731   2.867  0.2327 -0.6101 -0.4565
  233SOL     MW 3853   0.914   4.668   2.885 -0.0003 -0.0021 -0.0016
  234SOL     OW 3854   2.018   4.727   2.502  0.0899 -0.0520  0.0806
  234SOL    HW1 3855   2.096   4.781   2.511  1.1386 -1.1978 -1.5027
  234SOL    HW2 3856   1.979   4.731   2.589 -1.8924 -0.9998 -0.6953
  234SOL     MW 3857   2.023   4.734   2.514 -0.0003 -0.0021 -0.0016
  235SOL     OW 3858   1.848   3.095   0.223  0.0174 -0.1351  0.4753
  235SOL    HW1 3859   1.904   3.018   0.216  0.1738  0.1202 -1.8615
  235SOL    HW2 3860   1.834   3.100   0.317  0.8831  1.3028  0.5633
  235SOL     MW 3861   1.854   3.086   0.234 -0.0003 -0.0021 -0.0016
  236SOL     OW 3862   1.950   4.370   3.057  0.1544  0.0557  0.0782
  236SOL    HW1 3863   1.899   4.450   3.073 -0.3928 -0.4268  0.8102
  236SOL    HW2 3864   1.935   4.355   2.964 -0.6282  1.1024  0.0200
  236SOL     MW 3865   1.941   4.379   3.047 -0.0003 -0.0021 -0.0016
  237SOL     OW 3866   3.540   4.888   0.057 -0.1078 -0.4786 -0.0064
  237SOL    HW1 3867   3.619   4.847   0.021  0.3046  0.9402 -0.8123
  237SOL    HW2 3868   3.471   4.825   0.037 -1.4746  0.3649  1.8195
  237SOL     MW 3869   3.541   4.874   0.049 -0.0003 -0.0021 -0.0016
  238SOL     OW 3870   4.082   1.383   0.086  0.2675  0.0359  0.2918
  238SOL    HW1 3871   4.020   1.339   0.144  0.1142  0.5782  0.5391
  238SOL    HW2 3872   4.053   1.474   0.081  0.1446 -0.0203 -0.0514
  238SOL     MW 3873   4.070   1.389   0.093 -0.0003 -0.0021 -0.0016
  239SOL     OW 3874   4.951   0.852   0.060 -0.0653 -0.1484  0.0696
  239SOL    HW1 3875   4.999   0.900   0.128 -0.6355  0.9229 -0.2480
  239SOL    HW2 3876   4.918   0.925   0.007 -0.9542  0.2712  1.1324
  239SOL     MW 3877   4.953   0.868   0.062 -0.0003 -0.0021 -0.0016
  240SOL     OW 3878   3.027   1.124   3.064 -0.1807 -0.0644  0.2521
  240SOL    HW1 3879   3.045   1.198   3.006 -1.9840  0.5311  0.3850
  240SOL    HW2 3880   3.116   1.102   3.092 -0.2131  1.4661  1.6909
  240SOL     MW 3881   3.041   1.131   3.060 -0.0003 -0.0021 -0.0016
  241SOL     OW 3882   2.356   1.465   2.553 -0.0014 -0.0554 -0.3583
  241SOL    HW1 3883   2.391   1.403   2.617  1.2283  0.8778 -0.0824
  241SOL    HW2 3884   2.345   1.544   2.606 -2.3367 -0.7389  0.2792
  241SOL     MW 3885   2.359   1.467   2.569 -0.0003 -0.0021 -0.0016
  242SOL     OW 3886   3.875   3.476   0.095 -0.1660 -0.2844 -0.0968
  242SOL    HW1 3887   3.800   3.534   0.105  2.1628  3.1467 -0.8091
  242SOL    HW2 3888   3.856   3.399   0.149 -0.2034 -1.6221 -1.9548
  242SOL     MW 3889   3.863   3.473   0.104 -0.0003 -0.0021 -0.0016
  243SOL     OW 3890   4.639   0.225   0.091  0.1782 -0.2630  0.0576
  243SOL    HW1 3891   4.678   0.184   0.014 -0.1228  0.0901 -0.2879
  243SOL    HW2 3892   4.551   0.249   0.062  0.5083  0.4373 -0.3809
  243SOL     MW 3893   4.632   0.223   0.077 -0.0003 -0.0021 -0.0016
  244SOL     OW 3894   3.790   0.150   2.925 -0.3926 -0.2711  0.0980
  244SOL    HW1 3895   3.739   0.171   3.003  0.0855  1.2488  0.0426
  244SOL    HW2 3896   3.871   0.198   2.942  0.6701 -2.0858  0.3981
  244SOL     MW 3897   3.794   0.159   2.938 -0.0003 -0.0021 -0.0016
  245SOL     OW 3898   1.773   0.636   3.053 -0.2328 -0.5340 -0.0130
  245SOL    HW1 3899   1.742   0.706   3.111 -0.2571 -1.1496  0.7209
  245SOL    HW2 3900   1.869   0.637   3.050 -0.2305  1.3638 -0.9509
  245SOL     MW 3901   1.782   0.646   3.060 -0.0003 -0.0021 -0.0016
  246SOL     OW 3902   2.273   4.993   0.197 -0.2249  0.2269  0.0588
  246SOL    HW1 3903   2.239   5.039   0.121 -0.2728  0.1081  0.0072
  246SOL    HW2 3904   2.300   5.066   0.252  0.6132 -0.2555  0.3136
  246SOL     MW 3905   2.272   5.009   0.194 -0.0003 -0.0021 -0.0016
  247SOL     OW 3906   4.659   0.229   2.667 -0.0708  0.5034 -0.1979
  247SOL    HW1 3907   4.743   0.184   2.663 -0.4379 -0.2656  0.2960
  247SOL    HW2 3908   4.627   0.207   2.755 -1.2790 -0.0725 -0.7593
  247SOL     MW 3909   4.666   0.220   2.678 -0.0003 -0.0021 -0.0016
  248SOL     OW 3910   3.490   0.919   2.779  0.2615  0.3043 -0.4530
  248SOL    HW1 3911   3.418   0.859   2.760  1.0695 -0.7319 -0.3416
  248SOL    HW2 3912   3.444   1.001   2.799  0.8932  1.4727 -3.3776
  248SOL     MW 3913   3.474   0.922   2.779 -0.0003 -0.0021 -0.0016
  249SOL     OW 3914   3.070   4.675   0.048 -0.6236  0.1775  0.4379
  249SOL    HW1 3915   3.038   4.608   0.109  3.7946 -0.6142  2.2064
  249SOL    HW2 3916   3.059   4.630  -0.035  0.9638  0.2977  0.1515
  249SOL     MW 3917   3.064   4.660   0.045 -0.0003 -0.0021 -0.0016
  250SOL     OW 3918   3.768   0.582   2.436 -0.2056  0.0970  0.4717
  250SOL    HW1 3919   3.741   0.540   2.355 -1.5753  1.1185  0.3686
  250SOL    HW2 3920   3.770   0.674   2.411 -2.1509 -0.2012 -1.0094
  250SOL     MW 3921   3.765   0.588   2.422 -0.0003 -0.0021 -0.0016
  251SOL     OW 3922   3.103   1.306   2.896 -0.3726 -0.1529  0.5154
  251SOL    HW1 3923   3.090   1.392   2.937  0.9428 -0.4396  1.6052
  251SOL    HW2 3924   3.050   1.308   2.816  1.0323 -0.2821 -0.4709
  251SOL     MW 3925   3.095   1.318   2.890 -0.0003 -0.0021 -0.0016
  252SOL     OW 3926   1.823   0.209   2.816  0.6867 -0.1501  0.3584
  252SOL    HW1 3927   1.893   0.241   2.761 -0.4756 -0.6996 -1.5352
  252SOL    HW2 3928   1.776   0.287   2.847  0.3546 -0.6940  1.2697
  252SOL     MW 3929   1.826   0.224   2.813 -0.0003 -0.0021 -0.0016
  253SOL     OW 3930   3.455   1.413   2.915  0.1202  0.2955 -0.0159
  253SOL    HW1 3931   3.429   1.461   2.837 -0.1587 -1.3593 -0.9780
  253SOL    HW2 3932   3.398   1.451   2.981 -0.4235 -0.9544  0.2440
  253SOL     MW 3933   3.444   1.425   2.913 -0.0003 -0.0021 -0.0016
  254SOL     OW 3934   3.446   0.687   0.032 -0.3182  0.1045 -0.2198
  254SOL    HW1 3935   3.452   0.671  -0.062  1.9122 -0.7879  0.0087
  254SOL    HW2 3936   3.352   0.698   0.049 -0.2705  0.4674 -0.1945
  254SOL     MW 3937   3.434   0.686   0.022 -0.0003 -0.0021 -0.0016
  255SOL     OW 3938   4.313   4.543   2.763 -0.2316 -0.3875  0.5145
  255SOL    HW1 3939   4.388   4.536   2.704 -1.0944  0.2367 -0.7023
  255SOL    HW2 3940   4.321   4.632   2.795  0.0481  0.3621 -1.5244
  255SOL     MW 3941   4.324   4.554   2.759 -0.0003 -0.0021 -0.0016
  256SOL     OW 3942   2.918   0.193   0.393 -0.2662 -0.2040  0.5364
  256SOL    HW1 3943   2.982   0.258   0.423  1.0356 -1.5051  0.6426
  256SOL    HW2 3944   2.950   0.113   0.434  0.9452 -0.5974 -1.0683
  256SOL     MW 3945   2.930   0.191   0.402 -0.0003 -0.0021 -0.0016
  257SOL     OW 3946   1.811   0.574   2.698 -0.8590 -0.1327  0.0688
  257SOL    HW1 3947   1.802   0.655   2.748 -0.5778 -0.6906  1.0350
  257SOL    HW2 3948   1.760   0.506   2.741 -1.5832 -0.3473 -1.0889
  257SOL     MW 3949   1.803   0.576   2.710 -0.0003 -0.0021 -0.0016
  258SOL     OW 3950   3.009   2.079   3.034 -0.0914  0.2876  0.5210
  258SOL    HW1 3951   3.103   2.065   3.017 -0.1067 -0.3111  0.8799
  258SOL    HW2 3952   2.994   2.162   2.990  1.2213  0.6965  0.8013
  258SOL     MW 3953   3.019   2.088   3.026 -0.0003 -0.0021 -0.0016
  259SOL     OW 3954   3.612   5.026   2.614 -0.1925 -0.0902  0.1424
  259SOL    HW1 3955   3.653   5.112   2.625 -0.1600 -0.0619 -0.1751
  259SOL    HW2 3956   3.666   4.981   2.548 -1.1632 -0.6224 -0.3061
  259SOL     MW 3957   3.625   5.032   2.607 -0.0003 -0.0021 -0.0016
  260SOL     OW 3958   2.663   4.696   0.318  0.6151  0.0018 -0.4488
  260SOL    HW1 3959   2.728   4.754   0.359  0.1726  0.0099  0.2563
  260SOL    HW2 3960   2.692   4.682   0.228 -1.6307  0.2111 -1.2582
  260SOL     MW 3961   2.676   4.702   0.312 -0.0003 -0.0021 -0.0016
  261SOL     OW 3962   2.410   2.938   0.442 -0.1883  0.2071 -0.4452
  261SOL    HW1 3963   2.504   2.922   0.435 -0.2615 -0.5944  0.2992
  261SOL    HW2 3964   2.406   3.014   0.500  0.0780  0.2648 -0.4974
  261SOL     MW 3965   2.422   2.946   0.448 -0.0003 -0.0021 -0.0016
  262SOL     OW 3966   0.634   0.121   2.642 -0.2230  0.1495 -0.1734
  262SOL    HW1 3967   0.584   0.169   2.576  0.6196  2.0592  0.5154
  262SOL    HW2 3968   0.719   0.101   2.602  0.1139  1.5328 -0.1896
  262SOL     MW 3969   0.639   0.125   2.628 -0.0003 -0.0021 -0.0016
  263SOL     OW 3970   2.190   3.738   3.014 -0.2327 -0.0683 -0.3013
  263SOL    HW1 3971   2.236   3.712   2.935  0.2603  0.5242 -0.2125
  263SOL    HW2 3972   2.188   3.655   3.063  0.9920  0.3955  0.5579
  263SOL     MW 3973   2.196   3.723   3.010 -0.0003 -0.0021 -0.0016
  264SOL     OW 3974   3.058   4.638   0.489  0.4184  0.4556 -0.1775
  264SOL    HW1 3975   2.982   4.593   0.525  0.3576 -0.1379 -1.0224
  264SOL    HW2 3976   3.013   4.706   0.440  1.2870  0.7288 -0.6287
  264SOL     MW 3977   3.042   4.641   0.487 -0.0003 -0.0021 -0.0016
  265SOL     OW 3978   1.687   4.911   2.776 -0.0100 -0.2201  0.1995
  265SOL    HW1 3979   1.690   5.000   2.740 -0.4535  0.0585  0.8350
  265SOL    HW2 3980   1.702   4.923   2.870 -2.2793  0.5482  0.5263
  265SOL     MW 3981   1.690   4.924   2.784 -0.0003 -0.0021 -0.0016
  266SOL     OW 3982   4.651   1.897   0.018 -0.6479  0.0497 -0.2892
  266SOL    HW1 3983   4.646   1.987   0.051 -0.4151 -0.1760  0.3902
  266SOL    HW2 3984   4.571   1.855   0.048 -0.1892 -0.6644 -0.0318
  266SOL     MW 3985   4.640   1.903   0.027 -0.0003 -0.0021 -0.0016
  267SOL     OW 3986   4.335   2.815   0.320  0.1033 -0.5435  0.2563
  267SOL    HW1 3987   4.331   2.720   0.318 -2.0445 -0.5034 -0.6401
  267SOL    HW2 3988   4.294   2.845   0.239 -2.9898 -0.9129  1.5346
  267SOL     MW 3989   4.329   2.807   0.309 -0.0003 -0.0021 -0.0016
  268SOL     OW 3990   3.830   0.607   0.117 -0.2261  0.5136  0.4939
  268SOL    HW1 3991   3.762   0.650   0.169 -0.5133  2.5319 -1.3982
  268SOL    HW2 3992   3.903   0.668   0.122 -0.2167  0.4430  1.3762
  268SOL     MW 3993   3.830   0.621   0.124 -0.0003 -0.0021 -0.0016
  269SOL     OW 3994   3.714   0.176   2.665 -0.2312 -0.3852 -0.3221
  269SOL    HW1 3995   3.681   0.265   2.656  0.4873 -0.0874 -0.1242
  269SOL    HW2 3996   3.736   0.175   2.758 -1.2412  0.5155 -0.0494
  269SOL     MW 3997   3.713   0.188   2.676 -0.0003 -0.0021 -0.0016
  270SOL     OW 3998   2.338   2.850   0.187  0.0723 -0.1833  0.4766
  270SOL    HW1 3999   2.380   2.895   0.260  1.1927 -1.0644  0.4094
  270SOL    HW2 4000   2.245   2.855   0.210  0.5696 -0.1254  2.6433
  270SOL     MW 4001   2.331   2.857   0.200 -0.0003 -0.0021 -0.0016
  271SOL     OW 4002   3.915   5.003   2.933  0.6583  0.3405  0.1137
  271SOL    HW1 4003   3.934   4.974   2.844  2.4446  0.8003  0.2996
  271SOL    HW2 4004   3.879   5.090   2.920 -1.0290 -0.4501 -0.7999
  271SOL     MW 4005   3.913   5.011   2.920 -0.0003 -0.0021 -0.0016
  272SOL     OW 4006   3.014   2.365   2.968  0.1370 -0.3122 -0.0399
  272SOL    HW1 4007   3.070   2.377   3.044  2.2266 -2.3480 -1.1442
  272SOL    HW2 4008   2.929   2.400   2.996  0.1796  0.0052 -0.2882
  272SOL     MW 4009   3.010   2.371   2.982 -0.0003 -0.0021 -0.0016
  273SOL     OW 4010   3.817   3.556   0.453 -0.2181 -0.3071  0.0065
  273SOL    HW1 4011   3.884   3.620   0.477 -0.2766 -0.0582 -0.5005
  273SOL    HW2 4012   3.860   3.479   0.492 -0.4350 -0.2621  0.3375
  273SOL     MW 4013   3.832   3.554   0.461 -0.0003 -0.0021 -0.0016
  274SOL     OW 4014   1.006   2.852   0.178  0.4781  0.4192  0.1737
  274SOL    HW1 4015   0.933   2.836   0.119 -0.9858 -1.3724  2.3055
  274SOL    HW2 4016   0.999   2.769   0.226 -0.4781 -0.2631 -1.0887
  274SOL     MW 4017   0.996   2.839   0.176 -0.0003 -0.0021 -0.0016
  275SOL     OW 4018   2.520   2.863   3.071  0.6490 -0.2738 -0.0420
  275SOL    HW1 4019   2.454   2.847   3.138  0.5246  1.1357  0.2151
  275SOL    HW2 4020   2.502   2.791   3.010 -1.6990  0.9374 -0.9288
  275SOL     MW 4021   2.509   2.852   3.071 -0.0003 -0.0021 -0.0016
  276SOL     OW 4022   1.877   1.911   2.671  0.2537 -0.3238 -0.4677
  276SOL    HW1 4023   1.837   1.917   2.758 -0.0006 -2.9452 -0.3267
  276SOL    HW2 4024   1.832   1.972   2.613  1.1062 -0.1461 -0.9717
  276SOL     MW 4025   1.866   1.920   2.675 -0.0003 -0.0021 -0.0016
  277SOL     OW 4026   2.484   2.643   2.904  0.1192 -0.1418 -0.1850
  277SOL    HW1 4027   2.533   2.655   2.823  1.7940 -0.8848  0.6827
  277SOL    HW2 4028   2.511   2.557   2.936 -1.2571 -0.4253  0.2973
  277SOL     MW 4029   2.494   2.633   2.897 -0.0003 -0.0021 -0.0016
  278SOL     OW 4030   2.472   3.366   0.353  0.3394 -0.6456  0.5493
  278SOL    HW1 4031   2.379   3.389   0.356  0.4624  0.0535 -0.4927
  278SOL    HW2 4032   2.507   3.451   0.325 -0.6898 -0.6109 -0.6905
  278SOL     MW 4033   2.465   3.380   0.350 -0.0003 -0.0021 -0.0016
  279SOL     OW 4034   2.159   3.519   0.112 -0.2765 -0.3018 -0.2636
  279SOL    HW1 4035   2.101   3.443   0.107  1.1274 -1.5362  1.1332
  279SOL    HW2 4036   2.202   3.508   0.197  0.1923 -1.3418 -0.6201
  279SOL     MW 4037   2.157   3.507   0.122 -0.0003 -0.0021 -0.0016
  280SOL     OW 4038   4.627   2.153   0.129  0.0540  0.4418  0.1171
  280SOL    HW1 4039   4.712   2.172   0.169  0.7782  1.5243 -1.8176
  280SOL    HW2 4040   4.563   2.158   0.201  0.8009  0.2273  0.8112
  280SOL     MW 4041   4.629   2.156   0.144 -0.0003 -0.0021 -0.0016
  281SOL     OW 4042   1.450   3.345   0.229  0.2411 -0.1366 -0.3371
  281SOL    HW1 4043   1.485   3.282   0.166 -1.3248 -2.1811  0.7202
  281SOL    HW2 4044   1.526   3.368   0.283  0.4974 -0.8335 -0.3902
  281SOL     MW 4045   1.465   3.340   0.228 -0.0003 -0.0021 -0.0016
  282SOL     OW 4046   3.340   2.516   0.269  0.0247 -0.2235 -0.0130
  282SOL    HW1 4047   3.404   2.478   0.330  0.2364 -0.1441 -0.1874
  282SOL    HW2 4048   3.289   2.578   0.322 -0.3324 -0.7900  0.3257
  282SOL     MW 4049   3.342   2.519   0.284 -0.0003 -0.0021 -0.0016
  283SOL     OW 4050   2.075   0.858   2.889  0.0951  0.2336  0.6272
  283SOL    HW1 4051   2.106   0.948   2.901  2.6599 -0.4786 -0.1012
  283SOL    HW2 4052   2.133   0.824   2.821  0.1584  0.5710  0.5087
  283SOL     MW 4053   2.086   0.865   2.882 -0.0003 -0.0021 -0.0016
  284SOL     OW 4054   3.810   2.973   3.004  0.4128 -0.4321  0.4191
  284SOL    HW1 4055   3.869   3.040   2.969  0.2729 -0.4260  0.1906
  284SOL    HW2 4056   3.874   2.911   3.038  1.0515 -1.5516 -2.5310
  284SOL     MW 4057   3.826   2.974   3.004 -0.0003 -0.0021 -0.0016
  285SOL     OW 4058   1.126   2.086   0.112  0.6064 -0.5673  0.1545
  285SOL    HW1 4059   1.169   2.171   0.123  0.5787 -0.6949  1.3292
  285SOL    HW2 4060   1.148   2.043   0.194 -0.6484 -0.1847  0.7267
  285SOL     MW 4061   1.134   2.092   0.124 -0.0003 -0.0021 -0.0016
  286SOL     OW 4062   3.731   2.406   0.203 -0.0774 -0.1014 -0.3950
  286SOL    HW1 4063   3.674   2.418   0.279 -1.8910 -3.4710 -1.0528
  286SOL    HW2 4064   3.816   2.375   0.235 -1.1901 -0.5334  2.4735
  286SOL     MW 4065   3.734   2.404   0.217 -0.0003 -0.0021 -0.0016
  287SOL     OW 4066   2.523   2.392   3.017  0.0648 -0.5336  0.0667
  287SOL    HW1 4067   2.491   2.310   3.057 -1.7041  0.0591 -0.0374
  287SOL    HW2 4068   2.612   2.406   3.048 -0.0710  0.2541  0.1170
  287SOL     MW 4069   2.530   2.383   3.027 -0.0003 -0.0021 -0.0016
  288SOL     OW 4070   2.919   2.930   0.022 -0.2278  0.1055 -0.3193
  288SOL    HW1 4071   2.868   3.012   0.023 -0.8431 -0.2497 -1.2658
  288SOL    HW2 4072   2.979   2.945   0.095  2.2355 -0.6585 -2.0986
  288SOL     MW 4073   2.920   2.943   0.032 -0.0003 -0.0021 -0.0016
  289SOL     OW 4074   3.168   2.346   0.116  0.3344  0.3455  0.1181
  289SOL    HW1 4075   3.225   2.269   0.113  0.4897  0.4700 -0.0954
  289SOL    HW2 4076   3.222   2.408   0.165 -0.2276  1.9069 -1.1835
  289SOL     MW 4077   3.183   2.344   0.122 -0.0003 -0.0021 -0.0016
  290SOL     OW 4078   4.284   3.389   2.712 -0.1791 -0.3787  0.8234
  290SOL    HW1 4079   4.375   3.388   2.680 -0.5255  0.2727 -0.2436
  290SOL    HW2 4080   4.292   3.408   2.805  0.6287  2.2353  0.3128
  290SOL     MW 4081   4.297   3.391   2.720 -0.0003 -0.0021 -0.0016
  291SOL     OW 4082   4.577   1.522   0.155  0.7047  0.3916  0.3515
  291SOL    HW1 4083   4.618   1.463   0.092  1.0495 -0.1217  1.0485
  291SOL    HW2 4084   4.507   1.470   0.196  1.5199 -0.9837  0.0454
  291SOL     MW 4085   4.573   1.508   0.152 -0.0003 -0.0021 -0.0016
  292SOL     OW 4086   4.049   0.961   2.914 -0.5286  0.2246 -0.3194
  292SOL    HW1 4087   4.080   1.040   2.871 -0.0586  1.5417  2.2194
  292SOL    HW2 4088   4.033   0.901   2.841 -0.1456 -0.5900  0.2441
  292SOL     MW 4089   4.051   0.964   2.899 -0.0003 -0.0021 -0.0016
  293SOL     OW 4090   4.333   2.486   2.958  0.0331 -0.1665  0.3986
  293SOL    HW1 4091   4.372   2.573   2.968  0.5412 -0.4732  1.1799
  293SOL    HW2 4092   4.406   2.429   2.980  0.5368 -0.6299 -2.1857
  293SOL     MW 4093   4.348   2.490   2.962 -0.0003 -0.0021 -0.0016
  294SOL     OW 4094   3.226   2.747   0.415  0.1789  0.2446 -0.0993
  294SOL    HW1 4095   3.178   2.708   0.488  0.9097 -1.9673 -0.7208
  294SOL    HW2 4096   3.163   2.807   0.375  1.4133  1.0685 -0.8415
  294SOL     MW 4097   3.211   2.749   0.419 -0.0003 -0.0021 -0.0016
  295SOL     OW 4098   4.198   2.285   0.412  0.2103  0.2354 -0.2607
  295SOL    HW1 4099   4.281   2.245   0.386  0.7522  1.7510 -0.9790
  295SOL    HW2 4100   4.207   2.295   0.507 -0.0129 -0.2124 -0.1870
  295SOL     MW 4101   4.210   2.281   0.421 -0.0003 -0.0021 -0.0016
  296SOL     OW 4102   4.248   0.069   2.552 -0.4944 -0.1898 -0.3712
  296SOL    HW1 4103   4.164   0.105   2.523 -0.5725  2.0464  2.2325
  296SOL    HW2 4104   4.231   0.060   2.646 -0.1957  0.0734 -0.2913
  296SOL     MW 4105   4.235   0.072   2.561 -0.0003 -0.0021 -0.0016
  297SOL     OW 4106   0.091   2.428   0.174  0.4096  0.3529 -0.0603
  297SOL    HW1 4107   0.117   2.417   0.083  0.0584  0.7935 -0.2180
  297SOL    HW2 4108  -0.003   2.440   0.159  0.4004 -1.9449 -2.8195
  297SOL     MW 4109   0.082   2.428   0.160 -0.0003 -0.0021 -0.0016
  298SOL     OW 4110   2.800   1.930   2.919 -0.4258  0.3359 -0.0300
  298SOL    HW1 4111   2.876   1.967   2.965  0.2597 -1.5889  0.4568
  298SOL    HW2 4112   2.796   1.979   2.837  0.0544  0.8038  0.2146
  298SOL     MW 4113   2.810   1.942   2.914 -0.0003 -0.0021 -0.0016
  299SOL     OW 4114   2.944   1.264   2.672  0.2258 -0.1429  0.1425
  299SOL    HW1 4115   2.872   1.201   2.681 -0.2180  0.2242 -0.7487
  299SOL    HW2 4116   2.898   1.339   2.634 -0.9124 -0.3731  1.0001
  299SOL     MW 4117   2.928   1.266   2.668 -0.0003 -0.0021 -0.0016
  300SOL     OW 4118   3.271   3.106   0.320  0.1303 -0.3409 -0.3201
  300SOL    HW1 4119   3.240   3.193   0.345  0.8120 -0.1750 -0.0167
  300SOL    HW2 4120   3.291   3.062   0.403 -0.1942 -1.1026 -0.6404
  300SOL     MW 4121   3.270   3.111   0.334 -0.0003 -0.0021 -0.0016
  301SOL     OW 4122   3.050   2.938   0.309  0.3788 -0.2000  0.2093
  301SOL    HW1 4123   2.990   2.979   0.371  1.1996 -1.3561  1.8157
  301SOL    HW2 4124   3.118   3.005   0.297 -0.1231  0.4268  0.8056
  301SOL     MW 4125   3.051   2.952   0.315 -0.0003 -0.0021 -0.0016
  302SOL     OW 4126   4.615   2.823   0.113 -0.7754  0.3567  0.0560
  302SOL    HW1 4127   4.690   2.840   0.056 -0.4642 -0.4242  0.2206
  302SOL    HW2 4128   4.637   2.877   0.190  0.6425  0.1262 -0.1595
  302SOL     MW 4129   4.628   2.833   0.116 -0.0003 -0.0021 -0.0016
  303SOL     OW 4130   2.402   0.051   0.401 -0.7676 -0.1312  0.1182
  303SOL    HW1 4131   2.491   0.085   0.411 -0.8995  0.1198  0.4816
  303SOL    HW2 4132   2.392   0.005   0.485  0.1007 -0.7960 -0.1290
  303SOL     MW 4133   2.412   0.050   0.413 -0.0003 -0.0021 -0.0016
  304SOL     OW 4134   2.362   4.170   0.092 -0.0012 -0.6710  0.1934
  304SOL    HW1 4135   2.382   4.174  -0.002 -0.2412  0.6074  0.1798
  304SOL    HW2 4136   2.286   4.112   0.093 -0.5823  0.0683  1.5962
  304SOL     MW 4137   2.354   4.163   0.080 -0.0003 -0.0021 -0.0016
  305SOL     OW 4138   4.236   0.612   2.456  0.5711 -0.0821 -0.2089
  305SOL    HW1 4139   4.284   0.582   2.379  1.3359  0.9246 -0.1478
  305SOL    HW2 4140   4.289   0.586   2.531 -0.9110 -0.6386  0.7027
  305SOL     MW 4141   4.249   0.605   2.455 -0.0003 -0.0021 -0.0016
  306SOL     OW 4142   1.889   4.088   0.003 -0.1889 -0.0755 -0.0840
  306SOL    HW1 4143   1.869   4.058  -0.085 -0.6696 -1.5444  0.4860
  306SOL    HW2 4144   1.894   4.184  -0.003 -0.3412 -0.1515 -1.8088
  306SOL     MW 4145   1.887   4.097  -0.009 -0.0003 -0.0021 -0.0016
  307SOL     OW 4146   0.219   4.736   3.021  0.1310 -0.1130  0.2905
  307SOL    HW1 4147   0.172   4.738   3.104 -0.3902  0.1327 -0.0034
  307SOL    HW2 4148   0.309   4.713   3.045  0.0220 -0.0829  0.7440
  307SOL     MW 4149   0.225   4.734   3.035 -0.0003 -0.0021 -0.0016
  308SOL     OW 4150   1.729   3.381   3.028  0.4089  0.4593 -0.0345
  308SOL    HW1 4151   1.677   3.318   3.078  0.9058 -0.0838 -0.1965
  308SOL    HW2 4152   1.681   3.461   3.048 -0.2761 -0.2262  1.2005
  308SOL     MW 4153   1.716   3.383   3.038 -0.0003 -0.0021 -0.0016
  309SOL     OW 4154   4.105   0.509   2.762 -0.5644  0.3535  0.0706
  309SOL    HW1 4155   4.195   0.484   2.740 -1.2507 -0.5212 -1.9989
  309SOL    HW2 4156   4.055   0.488   2.683 -1.6981 -0.1763  0.8941
  309SOL     MW 4157   4.110   0.503   2.748 -0.0003 -0.0021 -0.0016
  310SOL     OW 4158   3.354   4.704   3.034 -0.4789  0.2733 -0.4782
  310SOL    HW1 4159   3.271   4.680   3.076  0.5143 -1.7999  0.4221
  310SOL    HW2 4160   3.322   4.723   2.946 -0.2131  1.5757 -0.3138
  310SOL     MW 4161   3.339   4.703   3.028 -0.0003 -0.0021 -0.0016
  311SOL     OW 4162   3.963   0.181   2.545  0.2615  0.5583  0.2613
  311SOL    HW1 4163   4.006   0.265   2.526  1.3752  0.6779  2.7678
  311SOL    HW2 4164   3.883   0.207   2.591 -0.0237  0.4873 -0.1956
  311SOL     MW 4165   3.958   0.196   2.549 -0.0003 -0.0021 -0.0016
  312SOL     OW 4166   2.852   1.231   0.170  0.1435  0.5153  0.2330
  312SOL    HW1 4167   2.879   1.315   0.206 -0.3006  0.7853 -0.0586
  312SOL    HW2 4168   2.927   1.207   0.115 -1.0058 -1.5723 -0.5532
  312SOL     MW 4169   2.866   1.239   0.168 -0.0003 -0.0021 -0.0016
  313SOL     OW 4170   2.441   4.682   2.920  0.0130 -0.4262  0.3525
  313SOL    HW1 4171   2.476   4.771   2.926 -0.8060 -0.1150  0.7412
  313SOL    HW2 4172   2.415   4.660   3.010  0.2990 -1.2692  0.2294
  313SOL     MW 4173   2.442   4.691   2.933 -0.0003 -0.0021 -0.0016
  314SOL     OW 4174   2.213   3.456   0.367 -0.2837 -0.0300 -0.0459
  314SOL    HW1 4175   2.220   3.546   0.399 -0.3807 -0.2787  0.6851
  314SOL    HW2 4176   2.120   3.437   0.375 -0.4924  0.6651 -0.6922
  314SOL     MW 4177   2.202   3.466   0.372 -0.0003 -0.0021 -0.0016
  315SOL     OW 4178   2.999   4.910   0.154  0.2402  0.2722 -0.0107
  315SOL    HW1 4179   3.070   4.973   0.143  0.2727  0.1393 -0.5826
  315SOL    HW2 4180   3.033   4.833   0.109 -0.6137 -0.4929  0.6184
  315SOL     MW 4181   3.013   4.908   0.147 -0.0003 -0.0021 -0.0016
  316SOL     OW 4182   2.044   0.279   2.668 -0.3287  0.0514  0.1154
  316SOL    HW1 4183   2.051   0.242   2.581  0.4460 -0.1542  0.2620
  316SOL    HW2 4184   2.060   0.371   2.648  0.0117 -0.0325  0.0013
  316SOL     MW 4185   2.047   0.287   2.654 -0.0003 -0.0021 -0.0016
  317SOL     OW 4186   1.670   4.770   2.451  0.5051  0.3228  0.2102
  317SOL    HW1 4187   1.718   4.851   2.468  0.9535 -0.2593  1.8653
  317SOL    HW2 4188   1.604   4.766   2.521  1.2384 -0.9415  0.8700
  317SOL     MW 4189   1.668   4.780   2.462 -0.0003 -0.0021 -0.0016
  318SOL     OW 4190   2.848   0.246   0.131 -0.0828  0.2848 -0.2493
  318SOL    HW1 4191   2.874   0.232   0.222 -0.5335  0.5549 -0.0769
  318SOL    HW2 4192   2.834   0.157   0.099 -0.7999 -0.0350  0.9166
  318SOL     MW 4193   2.850   0.232   0.139 -0.0003 -0.0021 -0.0016
  319SOL     OW 4194   2.054   2.894   0.245 -0.0286  0.2556  0.2683
  319SOL    HW1 4195   2.080   2.872   0.335  0.4415 -1.2407 -0.2013
  319SOL    HW2 4196   2.037   2.808   0.206 -0.2513  0.0396  0.8296
  319SOL     MW 4197   2.055   2.880   0.252 -0.0003 -0.0021 -0.0016
  320SOL     OW 4198   2.913   4.840   0.393 -0.2226 -0.0888 -0.1052
  320SOL    HW1 4199   2.943   4.884   0.313 -0.1794  0.1928  0.0641
  320SOL    HW2 4200   2.929   4.909   0.457 -1.5062  0.8855 -0.7752
  320SOL     MW 4201   2.919   4.855   0.391 -0.0003 -0.0021 -0.0016
  321SOL     OW 4202   3.996   0.772   2.722 -0.1630  0.0751  0.6450
  321SOL    HW1 4203   4.051   0.695   2.736 -2.5031 -1.4776  2.0973
  321SOL    HW2 4204   4.025   0.805   2.637  0.5361 -0.9772  0.4555
  321SOL     MW 4205   4.007   0.766   2.713 -0.0003 -0.0021 -0.0016
  322SOL     OW 4206   4.004   2.314   0.182  0.0833  0.3604 -0.2306
  322SOL    HW1 4207   4.055   2.285   0.258  0.6004  0.6125 -0.4793
  322SOL    HW2 4208   4.066   2.367   0.132  0.6905 -2.1420 -2.3470
  322SOL     MW 4209   4.019   2.317   0.186 -0.0003 -0.0021 -0.0016
  323SOL     OW 4210   3.020   4.193   0.436 -0.2118  0.0254  0.3973
  323SOL    HW1 4211   2.987   4.182   0.346  1.0872  1.0096 -0.2290
  323SOL    HW2 4212   3.072   4.273   0.428 -1.0843  0.4592 -1.6045
  323SOL     MW 4213   3.022   4.202   0.423 -0.0003 -0.0021 -0.0016
  324SOL     OW 4214   3.210   4.594   0.702 -0.2866 -0.7959 -0.4826
  324SOL    HW1 4215   3.156   4.612   0.625 -0.1301  0.6603 -0.2810
  324SOL    HW2 4216   3.146   4.558   0.764  0.1096 -0.0826  0.3739
  324SOL     MW 4217   3.194   4.592   0.700 -0.0003 -0.0021 -0.0016
  325SOL     OW 4218   2.218   3.960   0.338  0.2928  0.0333  0.1495
  325SOL    HW1 4219   2.128   3.981   0.365  0.0072  0.4064 -1.0602
  325SOL    HW2 4220   2.213   3.957   0.243 -0.5459 -0.3300  0.1933
  325SOL     MW 4221   2.205   3.962   0.329 -0.0003 -0.0021 -0.0016
  326SOL     OW 4222   2.663   1.020   0.124 -0.5420 -0.0701  0.0130
  326SOL    HW1 4223   2.720   1.086   0.162 -1.5965  0.6800  0.3286
  326SOL    HW2 4224   2.657   0.952   0.191 -0.0345  0.7499  0.9167
  326SOL     MW 4225   2.670   1.019   0.138 -0.0003 -0.0021 -0.0016
  327SOL     OW 4226   3.759   0.925   2.670 -0.2200 -0.2250 -0.2223
  327SOL    HW1 4227   3.675   0.921   2.716 -0.8051  1.6977 -1.0510
  327SOL    HW2 4228   3.812   0.850   2.698  1.6519  0.7159 -1.0441
  327SOL     MW 4229   3.755   0.914   2.680 -0.0003 -0.0021 -0.0016
  328SOL     OW 4230   4.144   2.530   0.065  0.1173 -0.4113  0.3750
  328SOL    HW1 4231   4.198   2.521  -0.014 -0.2415 -1.7928  0.2531
  328SOL    HW2 4232   4.078   2.596   0.046 -1.0058 -1.0079  2.0099
  328SOL     MW 4233   4.143   2.537   0.052 -0.0003 -0.0021 -0.0016
  329SOL     OW 4234   2.401   4.756   0.312  0.2733 -0.1028 -0.0558
  329SOL    HW1 4235   2.496   4.755   0.308  0.2806  1.3977 -1.4060
  329SOL    HW2 4236   2.378   4.838   0.268 -0.7603 -0.0643  0.5184
  329SOL     MW 4237   2.410   4.767   0.306 -0.0003 -0.0021 -0.0016
  330SOL     OW 4238   3.306   4.838   0.701 -0.4831  0.0012  0.1462
  330SOL    HW1 4239   3.402   4.836   0.707 -0.5128 -0.1154  0.6166
  330SOL    HW2 4240   3.280   4.747   0.715  1.1567 -0.3896  0.9036
  330SOL     MW 4241   3.315   4.826   0.704 -0.0003 -0.0021 -0.0016
  331SOL     OW 4242   2.192   4.390   0.143 -0.3388  0.1623 -0.4767
  331SOL    HW1 4243   2.120   4.378   0.080 -0.4212 -3.5730  0.0802
  331SOL    HW2 4244   2.253   4.321   0.118 -1.9141 -1.7103  0.5767
  331SOL     MW 4245   2.190   4.379   0.131 -0.0003 -0.0021 -0.0016
  332SOL     OW 4246   1.044   4.350   2.751 -0.0771 -0.2242  0.3500
  332SOL    HW1 4247   0.994   4.408   2.693  0.5908 -0.6544 -0.6943
  332SOL    HW2 4248   1.046   4.272   2.696 -0.4472  0.2798 -0.3990
  332SOL     MW 4249   1.037   4.348   2.736 -0.0003 -0.0021 -0.0016
  333SOL     OW 4250   4.278   3.094   2.963  0.3425 -0.4200 -0.2696
  333SOL    HW1 4251   4.190   3.096   2.926 -0.3655  1.0428  1.3490
  333SOL    HW2 4252   4.302   3.186   2.962  0.6366 -0.4953 -0.7078
  333SOL     MW 4253   4.270   3.106   2.958 -0.0003 -0.0021 -0.0016
  334SOL     OW 4254   4.176   4.972   3.014  0.4995  0.3446  0.0613
  334SOL    HW1 4255   4.083   4.985   2.999  0.2918  0.8469  1.5886
  334SOL    HW2 4256   4.192   5.040   3.080 -0.6917  1.7165 -1.0072
  334SOL     MW 4257   4.166   4.983   3.021 -0.0003 -0.0021 -0.0016
  335SOL     OW 4258   4.241   0.074   2.828  0.4937 -0.5367  0.5716
  335SOL    HW1 4259   4.176   0.139   2.857  0.6083 -0.3323  0.3772
  335SOL    HW2 4260   4.228   0.004   2.891 -1.1280 -1.9662 -1.2291
  335SOL     MW 4261   4.230   0.074   2.840 -0.0003 -0.0021 -0.0016
  336SOL     OW 4262   3.669   4.797   2.764 -0.1979 -0.3885  0.0747
  336SOL    HW1 4263   3.695   4.807   2.856 -1.4740  0.9599  0.3174
  336SOL    HW2 4264   3.642   4.886   2.739  1.9011  0.1029 -0.6389
  336SOL     MW 4265   3.669   4.810   2.773 -0.0003 -0.0021 -0.0016
  337SOL     OW 4266   2.718   2.851   0.388  0.3005 -0.1563 -0.0074
  337SOL    HW1 4267   2.713   2.945   0.374 -0.5287  0.1354  1.9681
  337SOL    HW2 4268   2.730   2.815   0.300 -0.0963  1.4328 -0.7480
  337SOL     MW 4269   2.719   2.858   0.375 -0.0003 -0.0021 -0.0016
  338SOL     OW 4270   0.026   0.991   0.251 -0.4052  0.0648  0.0958
  338SOL    HW1 4271   0.102   1.040   0.282 -0.8329  0.8008 -0.0054
  338SOL    HW2 4272  -0.027   0.992   0.330  0.5627 -0.4512  0.7789
  338SOL     MW 4273   0.029   0.997   0.265 -0.0003 -0.0021 -0.0016
  339SOL     OW 4274   4.929   4.771   0.119 -0.0479 -0.1432 -0.1272
  339SOL    HW1 4275   5.021   4.770   0.145 -0.2212  2.0018  0.7870
  339SOL    HW2 4276   4.896   4.842   0.174 -2.7899 -0.4005 -1.3107
  339SOL     MW 4277   4.937   4.780   0.129 -0.0003 -0.0021 -0.0016
  340SOL     OW 4278   4.360   0.486   2.666 -0.3202 -0.0727  0.3436
  340SOL    HW1 4279   4.446   0.524   2.685 -0.8350  2.1723 -1.3789
  340SOL    HW2 4280   4.377   0.409   2.613  0.3943 -0.3941  1.0172
  340SOL     MW 4281   4.373   0.481   2.662 -0.0003 -0.0021 -0.0016
  341SOL     OW 4282   3.142   0.598   2.911 -0.2614  0.1218  0.4873
  341SOL    HW1 4283   3.098   0.516   2.932 -0.9591  0.3486 -0.0306
  341SOL    HW2 4284   3.068   0.654   2.887  0.5161  1.0299  0.1467
  341SOL     MW 4285   3.126   0.595   2.911 -0.0003 -0.0021 -0.0016
  342SOL     OW 4286   1.922   4.111   2.648 -0.0275 -0.0289 -0.4850
  342SOL    HW1 4287   1.898   4.129   2.557 -0.3573  0.1222 -0.3705
  342SOL    HW2 4288   2.010   4.148   2.651 -1.1717  2.8709  1.4680
  342SOL     MW 4289   1.930   4.118   2.636 -0.0003 -0.0021 -0.0016
  343SOL     OW 4290   4.270   1.293   2.977  0.3451  0.0766  0.1215
  343SOL    HW1 4291   4.319   1.375   2.978 -2.3830  1.8406  2.0291
  343SOL    HW2 4292   4.205   1.300   3.047  0.0785 -2.1817  0.1660
  343SOL     MW 4293   4.268   1.305   2.986 -0.0003 -0.0021 -0.0016
  344SOL     OW 4294   4.426   0.285   2.500 -0.4251 -0.0010 -0.1487
  344SOL    HW1 4295   4.387   0.201   2.523  0.9730 -0.3597  1.0714
  344SOL    HW2 4296   4.513   0.279   2.538  0.4031  1.4858 -1.6461
  344SOL     MW 4297   4.432   0.273   2.508 -0.0003 -0.0021 -0.0016
  345SOL     OW 4298   0.850   4.185   2.459  0.0709 -0.2697  0.2145
  345SOL    HW1 4299   0.789   4.226   2.521  0.2890  0.6949 -0.1997
  345SOL    HW2 4300   0.818   4.095   2.460  0.9463 -0.5860  0.6946
  345SOL     MW 4301   0.838   4.178   2.467 -0.0003 -0.0021 -0.0016
  346SOL     OW 4302   3.834   3.250   0.253 -0.1110  0.0613 -0.0525
  346SOL    HW1 4303   3.756   3.262   0.307 -0.4524 -2.1292  0.0312
  346SOL    HW2 4304   3.837   3.155   0.244 -0.7572  0.0972 -0.6896
  346SOL     MW 4305   3.824   3.239   0.259 -0.0003 -0.0021 -0.0016
  347SOL     OW 4306   3.364   1.152   2.873 -0.0841 -0.0271  0.1236
  347SOL    HW1 4307   3.276   1.188   2.868  0.3087  1.2474  1.4441
  347SOL    HW2 4308   3.416   1.228   2.900  1.3170 -1.5485  2.0725
  347SOL     MW 4309   3.359   1.166   2.876 -0.0003 -0.0021 -0.0016
  348SOL     OW 4310   4.768   4.736   2.801  0.7806  0.6304  0.3367
  348SOL    HW1 4311   4.803   4.823   2.822 -0.4277  0.8128  1.7573
  348SOL    HW2 4312   4.789   4.685   2.879  1.4491  0.9654  0.3805
  348SOL     MW 4313   4.776   4.741   2.814 -0.0003 -0.0021 -0.0016
  349SOL     OW 4314   4.476   0.170   2.886 -0.2776  0.1917 -0.3862
  349SOL    HW1 4315   4.395   0.126   2.859  0.9187 -2.2403 -0.2290
  349SOL    HW2 4316   4.516   0.103   2.941 -0.3788  1.2830  1.0998
  349SOL     MW 4317   4.471   0.156   2.890 -0.0003 -0.0021 -0.0016
  350SOL     OW 4318   4.936   2.469   0.096 -0.1590  0.0035  0.1539
  350SOL    HW1 4319   4.934   2.455   0.001 -0.3669 -1.8357  0.3903
  350SOL    HW2 4320   4.848   2.506   0.109 -0.3088  0.3661 -1.5956
  350SOL     MW 4321   4.924   2.472   0.085 -0.0003 -0.0021 -0.0016
  351SOL     OW 4322   4.831   4.977   0.295  0.4213 -0.1638 -0.1201
  351SOL    HW1 4323   4.741   4.955   0.318  0.1105  1.1848  0.0662
  351SOL    HW2 4324   4.826   5.073   0.303 -1.1541 -0.1970 -0.3614
  351SOL     MW 4325   4.819   4.987   0.299 -0.0003 -0.0021 -0.0016
  352SOL     OW 4326   0.059   4.683   0.446 -0.3874  0.2852 -0.1309
  352SOL    HW1 4327  -0.006   4.746   0.477 -1.4889 -0.8896  0.0921
  352SOL    HW2 4328   0.038   4.602   0.494  2.6575  0.1457  1.1668
  352SOL     MW 4329   0.047   4.680   0.457 -0.0003 -0.0021 -0.0016
  353SOL     OW 4330   1.983   1.153   2.731  0.5481 -0.3452 -0.0699
  353SOL    HW1 4331   1.987   1.198   2.647 -1.4908 -0.1492 -0.1129
  353SOL    HW2 4332   1.889   1.153   2.746  0.4846 -1.0545 -0.4407
  353SOL     MW 4333   1.971   1.159   2.722 -0.0003 -0.0021 -0.0016
  354SOL     OW 4334   3.187   0.455   0.197  0.1316  0.1972 -0.0891
  354SOL    HW1 4335   3.191   0.547   0.172  0.3408  0.2900  0.2931
  354SOL    HW2 4336   3.143   0.409   0.124  0.3820 -0.4358  0.1491
  354SOL     MW 4337   3.181   0.461   0.184 -0.0003 -0.0021 -0.0016
  355SOL     OW 4338   4.009   0.462   2.499  0.1053  0.1443 -0.0655
  355SOL    HW1 4339   4.074   0.520   2.459  0.3445 -1.7641 -2.6802
  355SOL    HW2 4340   3.925   0.506   2.487  0.4173  0.6273 -0.5929
  355SOL     MW 4341   4.007   0.476   2.492 -0.0003 -0.0021 -0.0016
  356SOL     OW 4342   3.647   0.888   3.000  0.4298  0.0763 -0.8364
  356SOL    HW1 4343   3.663   0.794   2.987 -0.1793 -0.0542 -0.6730
  356SOL    HW2 4344   3.587   0.908   2.928 -0.2778  1.3601  0.0822
  356SOL     MW 4345   3.641   0.878   2.989 -0.0003 -0.0021 -0.0016
  357SOL     OW 4346   3.263   0.992   0.017  0.2269  0.1973 -0.1227
  357SOL    HW1 4347   3.348   0.979   0.058  0.2677 -2.2016 -0.8489
  357SOL    HW2 4348   3.291   1.047  -0.056  0.7157  0.1627  0.0334
  357SOL     MW 4349   3.278   0.998   0.013 -0.0003 -0.0021 -0.0016
  358SOL     OW 4350   3.880   0.999   0.029 -0.2572 -0.1694  0.3757
  358SOL    HW1 4351   3.954   0.991  -0.031 -0.1942  1.5197  0.1762
  358SOL    HW2 4352   3.806   0.956  -0.014 -1.7512  0.6012  2.0529
  358SOL     MW 4353   3.880   0.992   0.015 -0.0003 -0.0021 -0.0016
  359SOL     OW 4354   0.972   3.034   2.914  0.0969 -0.2967 -0.0288
  359SOL    HW1 4355   1.043   3.056   2.974  0.7588 -2.5595  0.1182
  359SOL    HW2 4356   1.028   2.998   2.845  0.4836  0.2596 -0.0092
  359SOL     MW 4357   0.989   3.032   2.912 -0.0003 -0.0021 -0.0016
  360SOL     OW 4358   5.046   0.452   2.894  0.0560 -0.0183  0.2474
  360SOL    HW1 4359   5.040   0.545   2.917  2.0829  0.5044 -1.0746
  360SOL    HW2 4360   4.969   0.441   2.838 -0.3328 -0.8438  0.9234
  360SOL     MW 4361   5.035   0.463   2.890 -0.0003 -0.0021 -0.0016
  361SOL     OW 4362   3.179   0.708   0.071  0.1492  0.0835  0.2717
  361SOL    HW1 4363   3.178   0.804   0.068 -0.7867  0.1247  1.1069
  361SOL    HW2 4364   3.156   0.675  -0.016  1.1280  0.7211 -0.2536
  361SOL     MW 4365   3.176   0.717   0.059 -0.0003 -0.0021 -0.0016
  362SOL     OW 4366   3.143   2.378   2.719 -0.4287  0.2779 -0.3275
  362SOL    HW1 4367   3.076   2.420   2.665 -0.3313 -1.1648 -1.6317
  362SOL    HW2 4368   3.100   2.363   2.804  1.1838 -0.9273  0.3316
  362SOL     MW 4369   3.129   2.382   2.723 -0.0003 -0.0021 -0.0016
  363SOL     OW 4370   4.348   3.381   2.979 -0.1478  0.1874 -0.0437
  363SOL    HW1 4371   4.427   3.435   2.982 -0.2712  0.4151 -0.7175
  363SOL    HW2 4372   4.300   3.403   3.059  2.0085 -1.0259  1.7029
  363SOL     MW 4373   4.352   3.391   2.990 -0.0003 -0.0021 -0.0016
  364SOL     OW 4374   4.673   2.536   0.158  0.0926 -0.2543 -0.0762
  364SOL    HW1 4375   4.629   2.518   0.241 -1.2206  0.5470 -0.5692
  364SOL    HW2 4376   4.645   2.626   0.143 -2.2780 -0.8975  0.1176
  364SOL     MW 4377   4.663   2.546   0.167 -0.0003 -0.0021 -0.0016
  365SOL     OW 4378   4.930   2.415   2.894  0.2624  0.0994  0.1156
  365SOL    HW1 4379   4.952   2.499   2.855 -1.2793 -0.3177 -1.8298
  365SOL    HW2 4380   4.844   2.391   2.860 -1.0772  0.6174  2.8171
  365SOL     MW 4381   4.921   2.423   2.884 -0.0003 -0.0021 -0.0016
  366SOL     OW 4382   2.052   2.633   0.163  0.0142 -0.0591 -0.2549
  366SOL    HW1 4383   2.113   2.622   0.090  0.2506  0.1595 -0.0914
  366SOL    HW2 4384   1.980   2.573   0.143  0.0049 -0.3515  0.6394
  366SOL     MW 4385   2.050   2.624   0.151 -0.0003 -0.0021 -0.0016
  367SOL     OW 4386   4.531   2.479   0.377 -0.8874  0.8583  0.1279
  367SOL    HW1 4387   4.554   2.555   0.430  1.8634  1.6488 -1.9902
  367SOL    HW2 4388   4.441   2.493   0.347 -1.7745  0.5677  2.4560
  367SOL     MW 4389   4.522   2.491   0.380 -0.0003 -0.0021 -0.0016
  368SOL     OW 4390   3.641   2.906   0.535  0.0764 -0.1625 -0.3894
  368SOL    HW1 4391   3.580   2.922   0.607  2.2185 -0.5198  1.6040
  368SOL    HW2 4392   3.586   2.906   0.456  0.1703  0.3009 -0.4546
  368SOL     MW 4393   3.626   2.908   0.534 -0.0003 -0.0021 -0.0016
  369SOL     OW 4394   3.811   2.983   0.201 -0.0031 -0.3613  0.3330
  369SOL    HW1 4395   3.804   2.997   0.107  1.0258 -0.6872  0.1941
  369SOL    HW2 4396   3.720   2.987   0.230 -0.4608  0.3464 -1.1278
  369SOL     MW 4397   3.798   2.986   0.193 -0.0003 -0.0021 -0.0016
  370SOL     OW 4398   0.322   3.699   2.756 -0.0472 -0.1496 -0.2597
  370SOL    HW1 4399   0.236   3.715   2.716 -0.9566 -1.8207  0.8742
  370SOL    HW2 4400   0.300   3.688   2.848  0.9017 -1.0068 -0.1151
  370SOL     MW 4401   0.308   3.699   2.763 -0.0003 -0.0021 -0.0016
  371SOL     OW 4402   2.753   3.160   0.050  0.1542  0.1387  0.1380
  371SOL    HW1 4403   2.797   3.244   0.064  0.5176 -0.3139  1.9182
  371SOL    HW2 4404   2.677   3.183  -0.003  0.4260  1.0424  0.1292
  371SOL     MW 4405   2.749   3.174   0.045 -0.0003 -0.0021 -0.0016
  372SOL     OW 4406   5.061   4.803   2.951  0.2284 -0.3205  0.4905
  372SOL    HW1 4407   5.029   4.790   3.040  0.9892 -1.0931  0.6629
  372SOL    HW2 4408   5.155   4.789   2.957  0.4468 -0.2086 -1.7658
  372SOL     MW 4409   5.069   4.799   2.963 -0.0003 -0.0021 -0.0016
  373SOL     OW 4410   2.982   4.442   0.179  0.1207 -0.0515  0.1136
  373SOL    HW1 4411   3.060   4.414   0.227 -0.0874 -0.3272  0.2986
  373SOL    HW2 4412   2.908   4.403   0.227  1.3592 -1.4646  0.9556
  373SOL     MW 4413   2.982   4.433   0.192 -0.0003 -0.0021 -0.0016
  374SOL     OW 4414   4.624   1.684   0.469  0.4120 -0.1208  0.1889
  374SOL    HW1 4415   4.689   1.674   0.539 -0.9525 -0.0365  1.5209
  374SOL    HW2 4416   4.674   1.696   0.388  0.4915 -0.9234  0.1110
  374SOL     MW 4417   4.639   1.684   0.467 -0.0003 -0.0021 -0.0016
  375SOL     OW 4418   2.037   1.234   2.469  0.3916 -0.3363 -0.3135
  375SOL    HW1 4419   2.096   1.276   2.407 -0.4630  0.0935 -0.8530
  375SOL    HW2 4420   1.974   1.191   2.412  0.5521  0.8614 -1.4249
  375SOL     MW 4421   2.036   1.233   2.454 -0.0003 -0.0021 -0.0016
  376SOL     OW 4422   4.839   1.712   0.674  0.4541 -0.0908  0.0105
  376SOL    HW1 4423   4.901   1.690   0.604 -0.6113  0.1218 -1.0335
  376SOL    HW2 4424   4.834   1.806   0.662  0.4885 -0.2397 -1.3543
  376SOL     MW 4425   4.847   1.721   0.663 -0.0003 -0.0021 -0.0016
  377SOL     OW 4426   3.988   2.761   0.034 -0.1673 -0.4714 -0.0495
  377SOL    HW1 4427   4.068   2.813   0.047 -1.4073  2.2169 -1.9958
  377SOL    HW2 4428   3.945   2.754   0.119 -0.3958  0.7963 -0.0320
  377SOL     MW 4429   3.993   2.767   0.047 -0.0003 -0.0021 -0.0016
  378SOL     OW 4430   3.980   1.231   0.315 -0.0625  0.0185 -0.0907
  378SOL    HW1 4431   3.994   1.246   0.408 -0.7480  0.8383 -0.1045
  378SOL    HW2 4432   3.912   1.164   0.311  0.2209 -0.2574 -3.0929
  378SOL     MW 4433   3.973   1.224   0.327 -0.0003 -0.0021 -0.0016
  379SOL     OW 4434   3.183   4.418   0.369  0.1481  0.2663 -0.2133
  379SOL    HW1 4435   3.254   4.418   0.433  0.8866 -0.8004 -0.9945
  379SOL    HW2 4436   3.140   4.500   0.393  1.6013  0.8149  0.6495
  379SOL     MW 4437   3.187   4.429   0.381 -0.0003 -0.0021 -0.0016
  380SOL     OW 4438   4.593   4.534   2.689 -0.0415 -0.4119  0.0703
  380SOL    HW1 4439   4.625   4.620   2.717  0.0986 -0.1609 -0.8526
  380SOL    HW2 4440   4.620   4.477   2.761 -0.4295  0.0689  0.6117
  380SOL     MW 4441   4.601   4.538   2.702 -0.0003 -0.0021 -0.0016
  381SOL     OW 4442   4.352   4.794   2.893 -0.3695  0.1302  0.2538
  381SOL    HW1 4443   4.284   4.855   2.923  0.1665  1.6502 -1.4775
  381SOL    HW2 4444   4.402   4.760   2.968  2.1737 -0.4749 -1.5984
  381SOL     MW 4445   4.350   4.797   2.907 -0.0003 -0.0021 -0.0016
  382SOL     OW 4446   2.747   4.416   0.327 -0.3922 -0.3324  0.1266
  382SOL    HW1 4447   2.697   4.497   0.339 -0.6163 -0.1564 -1.8155
  382SOL    HW2 4448   2.682   4.346   0.339 -0.5329 -0.2192  0.0256
  382SOL     MW 4449   2.732   4.417   0.330 -0.0003 -0.0021 -0.0016
  383SOL     OW 4450   3.698   2.736   2.878 -0.6245  0.2006 -0.2311
  383SOL    HW1 4451   3.750   2.801   2.924  1.9342 -0.6763 -1.6928
  383SOL    HW2 4452   3.716   2.653   2.923 -2.0819  0.2976  0.6217
  383SOL     MW 4453   3.707   2.734   2.890 -0.0003 -0.0021 -0.0016
  384SOL     OW 4454   4.978   4.639   2.613  0.3241  0.1262 -0.2884
  384SOL    HW1 4455   4.915   4.618   2.543  2.4363  0.9092 -2.5622
  384SOL    HW2 4456   4.920   4.681   2.676  0.0487 -0.3264 -0.2367
  384SOL     MW 4457   4.962   4.642   2.612 -0.0003 -0.0021 -0.0016
  385SOL     OW 4458   4.440   2.164   0.355 -0.6728  0.5170 -0.2053
  385SOL    HW1 4459   4.436   2.071   0.378  1.3948  0.1505 -1.1364
  385SOL    HW2 4460   4.504   2.200   0.416  0.1540 -2.2389  0.6995
  385SOL     MW 4461   4.448   2.157   0.366 -0.0003 -0.0021 -0.0016
  386SOL     OW 4462   3.983   3.407   2.929  0.1774 -0.1131 -0.3122
  386SOL    HW1 4463   3.929   3.432   3.003 -1.4099  0.1074 -1.4932
  386SOL    HW2 4464   3.975   3.485   2.873 -0.6220  0.1554  0.1663
  386SOL     MW 4465   3.975   3.421   2.931 -0.0003 -0.0021 -0.0016
  387SOL     OW 4466   3.053   0.360   3.038 -0.0285  0.0679  0.1039
  387SOL    HW1 4467   2.970   0.338   3.081  0.5457 -0.5136  0.9518
  387SOL    HW2 4468   3.073   0.283   2.983  0.3124 -0.4855  0.9783
  387SOL     MW 4469   3.045   0.347   3.036 -0.0003 -0.0021 -0.0016
  388SOL     OW 4470   2.000   4.424   2.460 -0.0758 -0.8414 -0.2103
  388SOL    HW1 4471   2.020   4.518   2.448  0.4728 -0.9842 -0.4829
  388SOL    HW2 4472   1.907   4.428   2.480  0.1655  0.7873  0.7871
  388SOL     MW 4473   1.991   4.437   2.461 -0.0003 -0.0021 -0.0016
  389SOL     OW 4474   0.575   3.021   2.985 -0.0175  0.4143 -0.0482
  389SOL    HW1 4475   0.536   3.086   3.043 -1.5288  1.2748 -1.9098
  389SOL    HW2 4476   0.636   3.073   2.932  1.2796  1.1258  2.0434
  389SOL     MW 4477   0.578   3.036   2.986 -0.0003 -0.0021 -0.0016
  390SOL     OW 4478   4.777   0.174   0.319 -0.4434  0.1404 -0.2711
  390SOL    HW1 4479   4.855   0.228   0.332  0.9589 -1.3013 -2.0369
  390SOL    HW2 4480   4.734   0.220   0.247  0.2667 -1.7691 -2.0516
  390SOL     MW 4481   4.782   0.187   0.311 -0.0003 -0.0021 -0.0016
  391SOL     OW 4482   5.103   3.681   2.976  0.6223 -0.0229 -0.0737
  391SOL    HW1 4483   5.078   3.589   2.969  1.3779 -0.2087 -0.4049
  391SOL    HW2 4484   5.024   3.724   3.010  0.7690  0.3530 -0.2061
  391SOL     MW 4485   5.089   3.674   2.980 -0.0003 -0.0021 -0.0016
  392SOL     OW 4486   4.979   4.949   2.556 -0.1666  0.0488 -0.1424
  392SOL    HW1 4487   5.030   4.873   2.528  1.5822  0.3757  1.9291
  392SOL    HW2 4488   4.895   4.931   2.513  0.6776  0.1035 -1.9096
  392SOL     MW 4489   4.974   4.936   2.547 -0.0003 -0.0021 -0.0016
  393SOL     OW 4490   4.237   0.092   0.083  0.0601  0.3159 -0.1870
  393SOL    HW1 4491   4.286   0.072   0.162 -0.3738  0.6083  0.1637
  393SOL    HW2 4492   4.282   0.172   0.055 -0.4263  0.2511 -1.2035
  393SOL     MW 4493   4.249   0.100   0.090 -0.0003 -0.0021 -0.0016
   5.10378   5.10378   3.07791
