# Supplementary material for: Resolving liquid-to-glass transitions of water under soft nanoconfinement
Source: Nat Commun. 2026 May 8;17:6224. doi: 10.1038/s41467-026-72955-y (PMC13369869; doi:10.1038/s41467-026-72955-y)
Supplement: Supplementary file 3 — Supplementary Data 1 [file 41467_2026_72955_MOESM3_ESM.zip › 190K/sim2/final.gro]

Lamellar phy in tip4pice water
 4437
    1phy    C35    1   3.679   1.455   2.067  0.0984  0.0293  0.2569
    1phy    C33    2   3.647   1.435   1.919  0.8496  0.5575 -0.4811
    1phy    C34    3   3.699   1.554   1.838  0.0251 -0.0997  0.7332
    1phy    C32    4   3.691   1.294   1.881  0.0462 -0.2157  0.3959
    1phy    C31    5   3.613   1.212   1.782  0.3651  0.3499  0.0957
    1phy    C30    6   3.697   1.084   1.753 -0.0914  0.2982  0.5074
    1phy    C28    7   3.621   0.975   1.668 -0.0613 -0.1635 -0.1715
    1phy    C29    8   3.712   0.922   1.559  0.8560 -0.2626 -0.0220
    1phy    C27    9   3.579   0.853   1.751 -0.2253 -0.0403  0.1424
    1phy    C26   10   3.454   0.858   1.842  0.4125  0.1400 -0.7341
    1phy    C25   11   3.428   0.725   1.908  0.2449  0.0124 -0.7541
    1phy    C23   12   3.301   0.710   1.994  0.2618 -0.4166  0.1092
    1phy    C24   13   3.228   0.577   1.964  0.2317 -0.5014 -0.1711
    1phy    C22   14   3.324   0.721   2.145 -0.4936 -0.7308  0.0482
    1phy    C21   15   3.225   0.796   2.232  0.0520 -0.1562 -0.3207
    1phy    C20   16   3.261   0.778   2.378  0.3434  0.2225 -0.3687
    1phy    C18   17   3.154   0.815   2.487 -0.4595 -0.3779  0.1817
    1phy    O01   18   3.032   0.748   2.467 -0.3892  0.2672 -0.1942
    1phy    H01   19   3.050   0.657   2.455 -0.7509 -0.2881  2.8584
    1phy    C19   20   3.204   0.746   2.618  0.1800 -0.2313  0.3495
    1phy    C13   21   3.131   0.974   2.509 -0.5575 -0.9014 -0.7084
    1phy     H3   22   3.229   1.027   2.514 -0.9476 -0.2848  2.6412
    1phy    O33   23   3.081   1.005   2.642 -0.3155  0.7104 -0.1793
    1phy    H1B   24   2.993   0.973   2.650  0.5747 -1.7155  1.2582
    1phy    C12   25   3.034   1.054   2.409  0.0417  0.6976 -0.0989
    1phy    O11   26   2.911   0.991   2.378 -0.3252 -0.0910 -0.2487
    1phy    H1A   27   2.929   0.899   2.382 -2.4870 -0.5258  0.7475
    2phy    C35   28   4.262   1.286   1.616 -0.0059 -0.0473 -0.1764
    2phy    C33   29   4.159   1.193   1.550  0.0745 -0.3063 -0.5759
    2phy    C34   30   4.028   1.266   1.565 -0.2103  0.3341 -0.2442
    2phy    C32   31   4.177   1.178   1.396 -0.6767 -0.5259  0.1507
    2phy    C31   32   4.277   1.065   1.351 -0.3036  0.0793  0.3343
    2phy    C30   33   4.276   1.045   1.200 -0.6981 -0.1776 -0.0426
    2phy    C28   34   4.398   0.981   1.132 -0.0402  0.9692  0.3793
    2phy    C29   35   4.395   0.825   1.145  0.1008  0.0645 -0.3259
    2phy    C27   36   4.388   1.019   0.984  0.0015 -0.1168 -0.0556
    2phy    C26   37   4.523   1.049   0.913  0.3048 -0.1464 -0.2022
    2phy    C25   38   4.525   1.092   0.769 -0.2390  0.0688  0.4780
    2phy    C23   39   4.661   1.112   0.699  0.5508 -0.5457  0.2463
    2phy    C24   40   4.682   0.995   0.599  0.2187 -0.1288  0.2906
    2phy    C22   41   4.665   1.252   0.630  0.4558 -0.1735  0.7841
    2phy    C21   42   4.790   1.338   0.652  0.3176 -0.5316  0.5243
    2phy    C20   43   4.788   1.462   0.564 -0.2920 -0.3864  0.0025
    2phy    C18   44   4.908   1.560   0.596 -0.2258 -0.0434 -0.2790
    2phy    O01   45   4.930   1.565   0.741 -0.3006 -0.5177 -0.1305
    2phy    H01   46   4.851   1.589   0.785 -0.8664  0.2579 -1.4837
    2phy    C19   47   4.859   1.701   0.561  0.2044  0.0721  0.7408
    2phy    C13   48   5.042   1.524   0.520  0.1124  0.1883  0.4851
    2phy     H3   49   5.054   1.413   0.531  1.6249  0.1230 -1.3021
    2phy    O33   50   5.043   1.528   0.376  0.2020 -0.1491  0.3656
    2phy    H1B   51   4.958   1.530   0.336  0.9711  2.0387 -1.3019
    2phy    C12   52   5.188   1.540   0.575 -0.0232 -0.4446  0.0359
    2phy    O11   53   5.204   1.515   0.710 -0.1249 -0.1524 -0.0218
    2phy    H1A   54   5.126   1.531   0.759 -0.7973 -0.5021 -0.9442
    3phy    C35   55   0.300   0.277   0.844  0.0447  0.4106 -0.1917
    3phy    C33   56   0.328   0.149   0.919  0.2698 -0.3917 -0.1398
    3phy    C34   57   0.441   0.069   0.854  0.4201 -0.4995  0.1787
    3phy    C32   58   0.346   0.169   1.072  0.4047 -0.4380  0.0804
    3phy    C31   59   0.294   0.051   1.160 -0.0451 -0.4527  0.0189
    3phy    C30   60   0.306   0.060   1.316 -0.2936  0.0114  0.0982
    3phy    C28   61   0.245  -0.060   1.387  0.0991 -0.0845 -0.3893
    3phy    C29   62   0.309  -0.079   1.523 -0.2933  0.4113 -0.4222
    3phy    C27   63   0.092  -0.057   1.399  0.2553 -0.2903 -0.2009
    3phy    C26   64   0.011  -0.180   1.356 -0.1204 -0.3493 -0.1733
    3phy    C25   65  -0.135  -0.143   1.366 -0.1409  0.2060 -0.1029
    3phy    C23   66  -0.229  -0.257   1.324 -0.1629 -0.4596  0.3017
    3phy    C24   67  -0.344  -0.271   1.421 -0.1111 -0.0729 -0.4033
    3phy    C22   68  -0.295  -0.225   1.182 -0.2950  0.5891  0.3183
    3phy    C21   69  -0.340  -0.339   1.093 -0.2129  0.3043 -0.1753
    3phy    C20   70  -0.394  -0.300   0.958  0.0253  0.2027  0.1290
    3phy    C18   71  -0.491  -0.402   0.879 -0.3679 -0.5383  0.6554
    3phy    O01   72  -0.422  -0.525   0.871 -0.2793 -0.1482 -0.1192
    3phy    H01   73  -0.334  -0.516   0.902  0.1963 -0.9201 -1.1856
    3phy    C19   74  -0.485  -0.347   0.731  0.2215 -0.1700 -0.2230
    3phy    C13   75  -0.637  -0.410   0.944  0.3144 -0.3088  0.6564
    3phy     H3   76  -0.619  -0.415   1.054 -0.0925 -0.4237  0.7214
    3phy    O33   77  -0.726  -0.296   0.950 -0.2444 -0.3452 -0.0455
    3phy    H1B   78  -0.679  -0.228   0.994 -0.8729  0.0104  0.0739
    3phy    C12   79  -0.720  -0.542   0.948  0.0174  0.6357  0.0269
    3phy    O11   80  -0.821  -0.563   0.849  0.1099 -0.2808 -0.0487
    3phy    H1A   81  -0.895  -0.513   0.876 -0.5138 -0.2154 -1.7505
    4phy    C35   82   1.265   4.802   1.731  0.4122  0.2537 -0.1669
    4phy    C33   83   1.230   4.652   1.742  0.2702 -0.2606  0.3536
    4phy    C34   84   1.331   4.565   1.667 -0.4491 -0.3848  0.5691
    4phy    C32   85   1.209   4.608   1.888  0.3874 -0.4378 -0.1405
    4phy    C31   86   1.069   4.617   1.942 -0.1445  0.2110  0.2257
    4phy    C30   87   1.064   4.562   2.083  0.2282 -0.2391 -0.1371
    4phy    C28   88   0.927   4.532   2.133  0.0962  0.0205  0.7859
    4phy    C29   89   0.925   4.388   2.190 -0.4754 -0.2431  0.3356
    4phy    C27   90   0.896   4.623   2.253 -0.3996  0.2163 -0.2096
    4phy    C26   91   0.828   4.762   2.245 -0.2831 -0.1316 -0.0285
    4phy    C25   92   0.796   4.811   2.387  0.7356  0.3250  0.2669
    4phy    C23   93   0.752   4.953   2.421  0.7285 -0.1566 -0.2827
    4phy    C24   94   0.605   4.975   2.409  0.7200 -0.4801  0.1363
    4phy    C22   95   0.781   4.972   2.570 -0.4513 -0.2414 -0.2331
    4phy    C21   96   0.880   5.086   2.616  0.1478  0.0569  0.3055
    4phy    C20   97   0.905   5.076   2.768  0.2760 -0.1706  0.2154
    4phy    C18   98   1.008   5.176   2.835 -0.2412 -0.0637  0.4104
    4phy    O01   99   0.971   5.316   2.807  0.1360  0.4708 -0.2651
    4phy    H01  100   0.888   5.340   2.845 -0.9114 -1.7148 -1.0199
    4phy    C19  101   0.973   5.152   2.980 -0.2678 -0.3441 -0.2620
    4phy    C13  102   1.161   5.138   2.798 -0.2945  0.0940  0.1275
    4phy     H3  103   1.160   5.032   2.761 -1.6095  0.0436  0.2541
    4phy    O33  104   1.256   5.134   2.909  0.1839  0.3467 -0.0355
    4phy    H1B  105   1.289   5.047   2.923 -0.1806  0.2436  0.1908
    4phy    C12  106   1.227   5.224   2.682 -0.1815  0.1090 -0.2617
    4phy    O11  107   1.346   5.169   2.636 -0.0288  0.4746  0.6726
    4phy    H1A  108   1.394   5.231   2.585 -0.9324  1.3100  0.8117
    5phy    C35  109   5.053   4.980   1.932 -0.3990  0.1004 -0.6673
    5phy    C33  110   4.991   5.106   1.873  0.0568 -0.0204 -0.0922
    5phy    C34  111   4.956   5.076   1.731  0.4740  0.2160  0.5174
    5phy    C32  112   4.873   5.155   1.960  0.0941  0.0176 -0.0697
    5phy    C31  113   4.854   5.304   1.969  0.1518  0.0488  0.3823
    5phy    C30  114   4.720   5.328   2.045 -0.6546  0.1536 -0.0466
    5phy    C28  115   4.687   5.478   2.073 -0.2383  0.9023  0.5189
    5phy    C29  116   4.596   5.531   1.961  0.0867 -0.2700 -0.4591
    5phy    C27  117   4.615   5.501   2.204  0.3764 -0.1011 -0.1107
    5phy    C26  118   4.713   5.549   2.306 -0.1001  0.5935  0.1476
    5phy    C25  119   4.636   5.591   2.438 -0.5204  0.4191  0.5693
    5phy    C23  120   4.728   5.653   2.543  0.1086 -0.6702  0.2072
    5phy    C24  121   4.720   5.805   2.551  0.1163 -0.6124  0.3215
    5phy    C22  122   4.695   5.593   2.686  0.0495 -0.5054  0.3682
    5phy    C21  123   4.789   5.481   2.718  0.0774 -0.2170  0.5450
    5phy    C20  124   4.754   5.434   2.863 -0.1505  0.6053  0.3766
    5phy    C18  125   4.816   5.310   2.938  0.4508 -0.4979 -0.1283
    5phy    O01  126   4.958   5.322   2.921  0.3399 -0.0603 -0.5021
    5phy    H01  127   4.972   5.407   2.958 -1.5378 -0.7965  2.1893
    5phy    C19  128   4.779   5.329   3.087  0.6222 -0.1242 -0.6225
    5phy    C13  129   4.764   5.172   2.866 -0.3499  0.5008 -0.0130
    5phy     H3  130   4.758   5.186   2.755  0.1324  0.8848  0.0042
    5phy    O33  131   4.623   5.153   2.896  0.1185  0.1241 -0.1350
    5phy    H1B  132   4.598   5.067   2.868 -0.7087 -0.1482  1.3387
    5phy    C12  133   4.854   5.042   2.881 -0.0316 -0.1510 -0.3789
    5phy    O11  134   4.862   4.969   2.999 -0.0859  0.1974  0.7706
    5phy    H1A  135   4.786   4.915   3.007  0.8508 -0.9351  2.9071
    6phy    C35  136   0.541   2.265   1.292  0.1177 -0.3051  0.3195
    6phy    C33  137   0.387   2.286   1.281 -0.2678 -0.1586  0.0436
    6phy    C34  138   0.324   2.294   1.425 -0.8389 -0.0705 -0.2026
    6phy    C32  139   0.356   2.409   1.192  0.4750 -0.6657  0.0900
    6phy    C31  140   0.277   2.377   1.062  0.0953 -0.0611 -0.0042
    6phy    C30  141   0.243   2.505   0.989  0.3260 -0.2637  0.7872
    6phy    C28  142   0.184   2.472   0.846  0.0903 -0.2032  0.3154
    6phy    C29  143   0.037   2.507   0.839 -0.2363 -0.0853  0.2780
    6phy    C27  144   0.261   2.556   0.743  0.2090  0.6998 -0.1332
    6phy    C26  145   0.279   2.499   0.600 -0.1487  0.2871 -0.0037
    6phy    C25  146   0.374   2.584   0.514 -0.4986  0.6303  0.5370
    6phy    C23  147   0.391   2.531   0.369 -0.0193 -0.1072 -0.0490
    6phy    C24  148   0.342   2.635   0.276  0.2957 -0.0565  0.1005
    6phy    C22  149   0.541   2.500   0.347  0.0274 -0.0163 -0.1310
    6phy    C21  150   0.579   2.391   0.240 -0.5375 -0.2214 -0.3975
    6phy    C20  151   0.725   2.347   0.256 -0.1487 -0.1822  0.1171
    6phy    C18  152   0.796   2.255   0.150 -0.3076 -0.0816 -0.4907
    6phy    O01  153   0.715   2.139   0.135  0.2260 -0.1960 -0.2592
    6phy    H01  154   0.633   2.155   0.093 -0.1095 -1.5301 -0.1483
    6phy    C19  155   0.913   2.213   0.236 -0.2036 -0.0144  0.4391
    6phy    C13  156   0.832   2.326   0.010  0.5197  0.5214 -0.5701
    6phy     H3  157   0.734   2.357  -0.033 -0.1055 -0.8221 -0.1693
    6phy    O33  158   0.893   2.455   0.015 -0.3018 -0.2159 -0.2697
    6phy    H1B  159   0.847   2.506   0.079 -1.8740 -1.2522 -0.5194
    6phy    C12  160   0.869   2.240  -0.120  0.4479 -0.1604  0.1686
    6phy    O11  161   1.008   2.220  -0.125 -0.6324  0.2688  0.1103
    6phy    H1A  162   1.053   2.290  -0.081  1.4838 -1.6361  1.1710
    7phy    C35  163   4.644   4.985   2.528  0.5637 -0.2997 -0.5006
    7phy    C33  164   4.715   5.056   2.414 -0.1497 -0.5995  0.2473
    7phy    C34  165   4.612   5.102   2.310 -0.5765  0.3063 -0.2468
    7phy    C32  166   4.809   5.158   2.478  0.0956  0.3103  0.4629
    7phy    C31  167   4.948   5.165   2.410 -0.1372 -0.2188  0.1757
    7phy    C30  168   5.036   5.286   2.448  0.4343 -0.0049 -0.2279
    7phy    C28  169   5.162   5.317   2.366 -0.1756  0.8752 -0.1249
    7phy    C29  170   5.133   5.389   2.234 -0.1302  0.1267  0.3805
    7phy    C27  171   5.258   5.408   2.443 -0.3699  0.3150  0.0343
    7phy    C26  172   5.375   5.341   2.509 -0.3619 -0.2567  0.3474
    7phy    C25  173   5.453   5.431   2.600  0.4888  0.3484  0.0062
    7phy    C23  174   5.584   5.382   2.659 -0.2453 -0.0636  0.1669
    7phy    C24  175   5.677   5.501   2.660  0.4119 -0.1411 -0.1553
    7phy    C22  176   5.578   5.325   2.800 -0.1326 -0.4200  0.0693
    7phy    C21  177   5.564   5.174   2.815 -0.8493  0.3260  0.1956
    7phy    C20  178   5.550   5.141   2.962  0.3567  0.4973 -0.3244
    7phy    C18  179   5.421   5.149   3.059  0.0389  0.1571  0.3793
    7phy    O01  180   5.310   5.105   2.985  0.3545  0.7078  0.1366
    7phy    H01  181   5.296   5.148   2.903 -1.5361  1.3653  0.7571
    7phy    C19  182   5.452   5.040   3.166  0.1570 -0.0328  0.5020
    7phy    C13  183   5.393   5.297   3.119  0.2274  0.0675  0.4868
    7phy     H3  184   5.398   5.367   3.031  0.7861 -1.1184 -0.4465
    7phy    O33  185   5.500   5.344   3.201 -0.1104  0.1293 -0.1199
    7phy    H1B  186   5.538   5.277   3.254 -1.1697  0.0937  0.6335
    7phy    C12  187   5.249   5.322   3.177  0.3174  0.0108 -0.3817
    7phy    O11  188   5.219   5.454   3.214 -0.2236 -0.0288 -0.1982
    7phy    H1A  189   5.272   5.473   3.289 -0.8356  0.7605  0.0499
    8phy    C35  190   0.085   0.974   1.305 -0.2195 -0.1283  0.1798
    8phy    C33  191   0.026   0.838   1.266 -0.3163  0.3502 -0.4519
    8phy    C34  192   0.008   0.758   1.395  0.0842 -0.9529 -0.4065
    8phy    C32  193  -0.102   0.864   1.190  0.1071 -0.1318  0.7365
    8phy    C31  194  -0.157   0.744   1.111  0.0880 -0.4311 -0.6802
    8phy    C30  195  -0.271   0.774   1.012  0.6749  0.2487  0.4901
    8phy    C28  196  -0.319   0.642   0.941 -0.0149 -0.3204  0.0869
    8phy    C29  197  -0.455   0.605   0.999 -0.5519  0.1538 -0.1551
    8phy    C27  198  -0.343   0.659   0.792  0.3978  0.1825 -0.2196
    8phy    C26  199  -0.238   0.629   0.693  0.3821  0.3391 -0.1642
    8phy    C25  200  -0.311   0.630   0.556  0.2096 -0.0850 -0.3304
    8phy    C23  201  -0.244   0.537   0.450  0.2769 -0.1632  0.1693
    8phy    C24  202  -0.354   0.464   0.367 -0.4394 -0.0275  0.2236
    8phy    C22  203  -0.146   0.615   0.362 -0.0211 -0.1422  0.5337
    8phy    C21  204  -0.005   0.621   0.418 -0.2514 -0.3958  0.1401
    8phy    C20  205   0.084   0.654   0.303 -0.3118  0.2929  0.5950
    8phy    C18  206   0.236   0.691   0.322  0.3813 -0.0242 -0.3199
    8phy    O01  207   0.250   0.805   0.407  0.2814 -0.2159 -0.2745
    8phy    H01  208   0.175   0.861   0.398  0.0928 -0.4823 -0.3491
    8phy    C19  209   0.289   0.732   0.182 -0.2423 -0.2135  0.2682
    8phy    C13  210   0.323   0.566   0.378 -0.7235  0.5923 -0.2490
    8phy     H3  211   0.273   0.533   0.473  2.1573 -2.0897  0.4790
    8phy    O33  212   0.318   0.437   0.312 -0.5503  0.1135 -0.7003
    8phy    H1B  213   0.402   0.411   0.280 -0.0729 -0.2844  0.8281
    8phy    C12  214   0.449   0.580   0.475 -0.5736 -0.0575  0.0896
    8phy    O11  215   0.573   0.597   0.411 -0.5011 -0.3685 -0.4894
    8phy    H1A  216   0.582   0.688   0.390  0.2614 -0.5697 -1.0827
    9phy    C35  217   4.338   0.842   2.058  0.2757 -0.1405 -0.7820
    9phy    C33  218   4.437   0.955   2.035  0.1737 -0.4350  0.5915
    9phy    C34  219   4.424   1.002   1.890 -0.3702 -0.1229 -0.0571
    9phy    C32  220   4.432   1.069   2.140 -0.2385 -0.7980 -0.1683
    9phy    C31  221   4.573   1.125   2.172  0.6011 -0.1650  0.1756
    9phy    C30  222   4.569   1.233   2.277 -0.7476 -0.9944 -0.3788
    9phy    C28  223   4.701   1.304   2.310  0.5970  0.2137 -0.1246
    9phy    C29  224   4.708   1.441   2.252  0.4618 -0.7284  0.3312
    9phy    C27  225   4.723   1.298   2.464  0.3805 -0.0510 -0.9338
    9phy    C26  226   4.835   1.211   2.503 -0.1079 -0.0081  0.1656
    9phy    C25  227   4.859   1.226   2.654 -0.1507  0.5400 -0.0641
    9phy    C23  228   4.984   1.150   2.707 -0.0761 -0.3122  0.1584
    9phy    C24  229   5.109   1.242   2.738 -0.0449  0.3805 -0.3024
    9phy    C22  230   4.930   1.047   2.809 -0.0250  0.2237 -0.5923
    9phy    C21  231   5.011   0.922   2.839  0.1234 -0.0928 -0.9577
    9phy    C20  232   4.928   0.822   2.923 -0.0248  0.3034 -0.0034
    9phy    C18  233   4.992   0.703   3.009 -0.1202 -0.6565  0.6324
    9phy    O01  234   5.080   0.757   3.105  0.1073  0.0212  0.0955
    9phy    H01  235   5.038   0.837   3.132 -1.2188 -0.5091 -0.3268
    9phy    C19  236   4.867   0.653   3.087 -0.5179  0.1454  0.0668
    9phy    C13  237   5.066   0.587   2.924 -0.1270 -0.1634  0.4039
    9phy     H3  238   5.014   0.568   2.826  0.3348  0.0012  0.1292
    9phy    O33  239   5.057   0.455   2.983  0.2327  0.3280  0.3206
    9phy    H1B  240   5.117   0.452   3.055  1.0997 -0.0244 -0.3815
    9phy    C12  241   5.216   0.626   2.887 -0.5594  0.5390  0.0628
    9phy    O11  242   5.298   0.655   2.994 -0.0626 -0.3173  0.6302
    9phy    H1A  243   5.250   0.714   3.050  0.0242  1.0664 -0.7080
   10phy    C35  244   3.961   0.919   0.629  0.3846  0.5012 -0.5022
   10phy    C33  245   4.070   1.001   0.563  0.1238 -0.4325  0.5972
   10phy    C34  246   4.092   1.121   0.647 -0.2370 -0.5128 -0.1948
   10phy    C32  247   4.191   0.918   0.517 -0.1162  0.2060 -0.4229
   10phy    C31  248   4.269   0.977   0.395  0.4408  0.4359 -0.3767
   10phy    C30  249   4.369   0.869   0.340  0.0489 -0.0161  0.4053
   10phy    C28  250   4.458   0.929   0.233 -0.6359 -0.0800  0.4997
   10phy    C29  251   4.594   0.863   0.238 -0.1664 -0.1216 -0.1394
   10phy    C27  252   4.387   0.921   0.097  0.0695 -0.0010 -0.6480
   10phy    C26  253   4.434   1.026  -0.004  0.3048 -0.1432 -0.4234
   10phy    C25  254   4.374   1.018  -0.142  0.0945  0.5122 -0.4033
   10phy    C23  255   4.455   1.075  -0.265  0.0959  0.0268 -0.5244
   10phy    C24  256   4.578   0.993  -0.298 -0.0894  0.1148 -0.1351
   10phy    C22  257   4.378   1.100  -0.394 -0.5739 -0.0052 -0.1838
   10phy    C21  258   4.284   1.221  -0.403 -0.1557 -0.1677 -0.0079
   10phy    C20  259   4.206   1.219  -0.530 -0.5417 -0.1827 -0.0788
   10phy    C18  260   4.074   1.301  -0.550  0.5349 -0.4282  0.1938
   10phy    O01  261   3.965   1.243  -0.473 -0.0054  0.0228 -0.0810
   10phy    H01  262   3.982   1.252  -0.381  0.6329  0.4523 -0.2398
   10phy    C19  263   4.046   1.279  -0.698  0.1549  0.1803  0.0305
   10phy    C13  264   4.081   1.459  -0.520  0.2236  0.0749  0.0621
   10phy     H3  265   4.093   1.465  -0.409  1.9850  0.4560 -0.1142
   10phy    O33  266   4.204   1.525  -0.555  0.7828 -0.1501 -0.9604
   10phy    H1B  267   4.186   1.581  -0.627 -0.9125  0.2197 -0.2996
   10phy    C12  268   3.961   1.562  -0.495  0.1337  0.2589 -0.3051
   10phy    O11  269   3.961   1.675  -0.577  0.1504 -0.0392 -0.6875
   10phy    H1A  270   4.023   1.733  -0.537  0.2968 -0.9313  0.4366
   11phy    C35  271   4.038   1.530   2.096  0.5202  0.0131 -0.2203
   11phy    C33  272   4.163   1.445   2.064  0.2773 -0.2592 -0.5029
   11phy    C34  273   4.115   1.312   2.021 -0.2521 -0.3989  0.2819
   11phy    C32  274   4.245   1.519   1.962 -0.0768 -0.2600  0.6663
   11phy    C31  275   4.380   1.571   2.006  0.1559 -0.2960 -0.6411
   11phy    C30  276   4.462   1.648   1.898  0.1184  0.3769  0.1546
   11phy    C28  277   4.605   1.671   1.944 -0.2691 -0.5462 -0.3601
   11phy    C29  278   4.697   1.628   1.828 -0.3658  0.3285  0.2494
   11phy    C27  279   4.635   1.818   1.984 -1.2458 -0.3846 -0.4129
   11phy    C26  280   4.735   1.843   2.097 -0.1008 -0.3163 -0.2784
   11phy    C25  281   4.758   1.987   2.144  0.0584  0.0629  0.2006
   11phy    C23  282   4.832   2.023   2.272 -0.2731  0.2221 -0.7010
   11phy    C24  283   4.941   2.131   2.239 -0.4478  0.4087  0.0624
   11phy    C22  284   4.729   2.069   2.377 -0.8181  0.3610  0.1554
   11phy    C21  285   4.766   2.074   2.521 -0.3689 -0.3465  0.0224
   11phy    C20  286   4.648   2.118   2.604 -0.1866 -0.4725 -0.7428
   11phy    C18  287   4.663   2.126   2.762 -0.2128  0.3765  0.1611
   11phy    O01  288   4.778   2.209   2.788  0.2532 -0.0990 -0.6040
   11phy    H01  289   4.849   2.154   2.763 -0.1142 -1.1141  0.4678
   11phy    C19  290   4.543   2.216   2.807 -0.4002  0.0406  0.0691
   11phy    C13  291   4.678   1.980   2.831  0.1784  0.3422 -0.5303
   11phy     H3  292   4.735   1.912   2.763 -0.0544 -0.6382  0.2178
   11phy    O33  293   4.554   1.911   2.837  0.7999 -0.5648 -0.1105
   11phy    H1B  294   4.518   1.913   2.750  0.6965  1.6551 -0.0612
   11phy    C12  295   4.752   1.966   2.970 -0.4938 -0.3518 -0.0208
   11phy    O11  296   4.881   2.025   2.974 -0.5695 -0.0526  0.2148
   11phy    H1A  297   4.906   2.018   3.064 -1.4270  1.0063  0.5563
   12phy    C35  298   4.906   1.097   1.904  0.2446 -0.1397 -0.1986
   12phy    C33  299   5.040   1.148   1.930  0.1896 -0.2263 -0.3016
   12phy    C34  300   5.119   1.148   1.803 -0.0916 -0.0122  0.5707
   12phy    C32  301   5.025   1.292   1.981 -0.5569  0.4603 -0.0918
   12phy    C31  302   5.119   1.332   2.094  0.4326 -0.6208  0.6091
   12phy    C30  303   5.080   1.473   2.135 -0.0517 -0.3341 -0.3163
   12phy    C28  304   5.156   1.548   2.251  0.3787 -0.1345  0.1931
   12phy    C29  305   5.254   1.653   2.198  0.2019  0.3320 -0.6887
   12phy    C27  306   5.056   1.621   2.346  0.5732 -0.5720 -0.2103
   12phy    C26  307   5.078   1.589   2.492  0.0668 -0.1712  0.0966
   12phy    C25  308   4.967   1.653   2.580  0.1751 -0.0040  0.3016
   12phy    C23  309   5.005   1.669   2.727  0.1509  0.1666  0.5148
   12phy    C24  310   5.062   1.808   2.758  0.2205 -0.2466  0.3337
   12phy    C22  311   4.884   1.640   2.814  0.2768  0.5344  0.0225
   12phy    C21  312   4.914   1.551   2.935  0.5236  0.2657  0.3119
   12phy    C20  313   4.799   1.573   3.034  0.0046  0.1610 -0.0281
   12phy    C18  314   4.799   1.485   3.168 -0.0532  0.3673  0.1047
   12phy    O01  315   4.922   1.492   3.242 -0.2651 -0.4434 -0.3565
   12phy    H01  316   4.993   1.456   3.192 -0.5558 -2.6352  0.6901
   12phy    C19  317   4.695   1.564   3.247  0.4714  0.0625  0.1552
   12phy    C13  318   4.761   1.331   3.135  0.6025  0.1691  0.1758
   12phy     H3  319   4.829   1.295   3.054  1.8099  2.7001 -0.0357
   12phy    O33  320   4.634   1.311   3.079 -0.3167 -0.6501 -0.0062
   12phy    H1B  321   4.591   1.395   3.077 -1.3495 -1.1697 -0.4704
   12phy    C12  322   4.785   1.223   3.244  0.5495 -0.4343  0.2052
   12phy    O11  323   4.771   1.094   3.192  0.2593  0.4901  0.1227
   12phy    H1A  324   4.701   1.099   3.130  0.8793 -0.0948 -0.6376
   13phy    C35  325   0.271   2.863   2.352  0.5558 -0.4479  0.1439
   13phy    C33  326   0.205   2.994   2.333  0.1246 -0.0770 -0.6180
   13phy    C34  327   0.304   3.069   2.242  0.5351  0.3013 -0.4686
   13phy    C32  328   0.055   2.980   2.294 -0.1379  0.1907 -0.1814
   13phy    C31  329  -0.029   3.104   2.283 -0.0539  0.0515  0.0320
   13phy    C30  330  -0.162   3.085   2.211 -0.0046 -0.1374 -0.1347
   13phy    C28  331  -0.233   3.218   2.180 -0.3212 -0.1141 -0.0059
   13phy    C29  332  -0.282   3.211   2.036  0.1741  0.7168 -0.0081
   13phy    C27  333  -0.350   3.253   2.277  0.1823  0.5547  0.0866
   13phy    C26  334  -0.316   3.323   2.407 -0.1739 -0.1021  0.3199
   13phy    C25  335  -0.441   3.360   2.492 -0.0650  0.3647  0.8948
   13phy    C23  336  -0.400   3.387   2.636 -0.2780 -0.0047  0.0537
   13phy    C24  337  -0.461   3.520   2.692  0.0650 -0.3423  0.1721
   13phy    C22  338  -0.434   3.267   2.724  0.1507 -0.2214 -0.1841
   13phy    C21  339  -0.368   3.244   2.860  0.1661  0.2718  0.4167
   13phy    C20  340  -0.412   3.102   2.907 -0.0348 -0.1265 -0.8087
   13phy    C18  341  -0.393   3.061   3.061  0.0279  0.1190 -0.5059
   13phy    O01  342  -0.486   3.146   3.134  0.0351  0.0350  0.3900
   13phy    H01  343  -0.573   3.117   3.114 -0.4296  1.5224  0.1786
   13phy    C19  344  -0.453   2.919   3.072 -0.0722 -0.0875 -0.2592
   13phy    C13  345  -0.235   3.085   3.118 -0.4310  0.4694  0.4586
   13phy     H3  346  -0.200   3.186   3.085 -0.0098 -0.1304 -0.9918
   13phy    O33  347  -0.143   3.003   3.039  0.0955 -0.2686 -0.4320
   13phy    H1B  348  -0.077   3.060   3.006  0.4572  0.6644  1.6992
   13phy    C12  349  -0.205   3.084   3.276 -0.4070 -0.3427 -0.1383
   13phy    O11  350  -0.071   3.134   3.305  0.2497 -0.1347 -0.3661
   13phy    H1A  351  -0.079   3.193   3.377  1.0121  0.1325 -0.4999
   14phy    C35  352   0.003   2.531   1.372 -0.3058 -0.8986  0.4945
   14phy    C33  353  -0.126   2.597   1.422 -0.1821 -0.1335  0.3665
   14phy    C34  354  -0.153   2.550   1.562  0.0493 -0.0787 -0.2620
   14phy    C32  355  -0.118   2.750   1.418  0.4549 -0.3066 -0.3583
   14phy    C31  356  -0.256   2.818   1.379  0.0884 -0.5224 -0.0424
   14phy    C30  357  -0.259   2.969   1.421  0.0379 -0.1293  0.1166
   14phy    C28  358  -0.363   3.064   1.354  0.0644  0.0786  0.2108
   14phy    C29  359  -0.450   3.124   1.462 -0.0662 -0.2117 -0.6430
   14phy    C27  360  -0.283   3.181   1.293 -0.4487 -0.2648  0.1952
   14phy    C26  361  -0.333   3.225   1.153  0.0100  0.0228 -0.4095
   14phy    C25  362  -0.231   3.325   1.101  0.3380 -0.0040  0.2595
   14phy    C23  363  -0.251   3.359   0.954  0.0177  0.7823  0.0397
   14phy    C24  364  -0.312   3.498   0.941 -0.1213  0.1657  0.1558
   14phy    C22  365  -0.113   3.363   0.878  0.6145 -0.0422  0.0611
   14phy    C21  366  -0.124   3.341   0.726 -0.3861 -0.0598  0.5614
   14phy    C20  367   0.009   3.335   0.650  0.2541  0.1920  0.0776
   14phy    C18  368   0.002   3.342   0.496  0.2024  0.5768 -0.2039
   14phy    O01  369  -0.092   3.244   0.444  0.2105 -0.0209  0.0733
   14phy    H01  370  -0.179   3.272   0.465 -0.0023  1.0782 -2.0042
   14phy    C19  371   0.136   3.283   0.452 -0.1494  0.0712  0.0920
   14phy    C13  372  -0.028   3.489   0.438  0.1163  0.2722 -1.0228
   14phy     H3  373  -0.134   3.507   0.468 -0.6042 -1.0518 -2.6515
   14phy    O33  374   0.034   3.604   0.503 -0.2767 -0.1382 -0.3837
   14phy    H1B  375  -0.003   3.618   0.588 -1.3202 -0.3194 -0.7989
   14phy    C12  376  -0.076   3.522   0.297  0.2025 -0.7046 -0.6316
   14phy    O11  377  -0.143   3.419   0.224  0.5697 -0.4147  0.4807
   14phy    H1A  378  -0.230   3.407   0.257  0.7811 -0.3925  1.0600
   15phy    C35  379   5.022   4.424   1.817 -0.7053 -0.0749  0.1184
   15phy    C33  380   5.126   4.533   1.776  0.0751  0.0211  0.0082
   15phy    C34  381   5.063   4.620   1.669 -0.0721  0.1441 -0.7793
   15phy    C32  382   5.183   4.615   1.892 -0.2047 -0.0871 -0.3523
   15phy    C31  383   5.314   4.560   1.945 -0.1627  0.2924  0.0512
   15phy    C30  384   5.359   4.621   2.072  0.1526  0.3303  0.2020
   15phy    C28  385   5.504   4.590   2.116  0.4133  0.2918  0.3120
   15phy    C29  386   5.608   4.678   2.044  0.1285 -0.2917  0.2317
   15phy    C27  387   5.512   4.620   2.265 -0.1670 -0.1963  0.4344
   15phy    C26  388   5.583   4.509   2.343 -0.1123 -0.7338 -0.0782
   15phy    C25  389   5.594   4.532   2.492 -0.1377 -0.0888  0.0019
   15phy    C23  390   5.673   4.421   2.562  0.2238  0.1485 -0.3146
   15phy    C24  391   5.819   4.463   2.578  0.3307 -0.4623  0.2313
   15phy    C22  392   5.630   4.405   2.707  0.1883 -0.3565 -0.8736
   15phy    C21  393   5.498   4.332   2.732  0.2892 -0.2556 -0.1913
   15phy    C20  394   5.457   4.306   2.879  0.3522  0.3608  0.4065
   15phy    C18  395   5.317   4.241   2.913  0.3678  0.2575  0.1840
   15phy    O01  396   5.275   4.125   2.843 -0.4079 -0.2826 -0.4074
   15phy    H01  397   5.345   4.089   2.792 -0.4244  0.5017 -1.0065
   15phy    C19  398   5.343   4.194   3.061 -0.0425 -0.0351  0.3948
   15phy    C13  399   5.186   4.340   2.905  0.5699 -0.1202  0.0016
   15phy     H3  400   5.212   4.443   2.938 -0.7943  1.1013 -2.4556
   15phy    O33  401   5.081   4.308   3.000 -0.1365 -0.0672 -0.2467
   15phy    H1B  402   5.012   4.266   2.953 -1.6489  0.6990  1.2018
   15phy    C12  403   5.123   4.366   2.764  0.4379  0.1001  0.0868
   15phy    O11  404   5.020   4.457   2.759 -0.2364  0.0297 -0.1226
   15phy    H1A  405   5.037   4.529   2.818 -1.2255  0.0161  0.1847
   16phy    C35  406   4.613   4.227   1.502  0.3795  0.2713  0.2276
   16phy    C33  407   4.671   4.349   1.560  0.1385  0.1045  0.2831
   16phy    C34  408   4.762   4.405   1.451  0.2770 -0.3499 -0.3152
   16phy    C32  409   4.566   4.447   1.612 -0.2424 -0.1918  0.2698
   16phy    C31  410   4.606   4.547   1.719 -0.1011  0.5443  0.0188
   16phy    C30  411   4.497   4.647   1.753 -0.1250  0.5841 -0.2963
   16phy    C28  412   4.548   4.746   1.855 -0.2691 -0.3281 -0.6352
   16phy    C29  413   4.619   4.870   1.795 -0.0398  0.1266 -0.4541
   16phy    C27  414   4.426   4.788   1.940 -0.3391  0.2746  0.0714
   16phy    C26  415   4.443   4.793   2.094 -0.2077  0.4558  0.0373
   16phy    C25  416   4.313   4.806   2.167 -0.0507  0.0836 -0.0568
   16phy    C23  417   4.323   4.816   2.322  0.4482  0.0120 -0.3435
   16phy    C24  418   4.206   4.890   2.381  0.0188 -0.2560 -0.7850
   16phy    C22  419   4.332   4.671   2.384  0.5559  0.0221  0.2747
   16phy    C21  420   4.426   4.654   2.502 -0.2401 -0.0103 -0.0598
   16phy    C20  421   4.428   4.513   2.555 -0.5786 -0.0452 -0.1784
   16phy    C18  422   4.518   4.471   2.682  0.5619  0.1811  0.1990
   16phy    O01  423   4.453   4.532   2.793 -0.1549  0.2340 -0.1769
   16phy    H01  424   4.522   4.578   2.836  0.7204  0.6521 -1.9291
   16phy    C19  425   4.489   4.319   2.692  0.0977 -0.0918 -0.3473
   16phy    C13  426   4.678   4.499   2.681 -0.0197 -0.6389  0.7047
   16phy     H3  427   4.719   4.464   2.583 -0.5779 -0.7931  0.5225
   16phy    O33  428   4.746   4.417   2.778  0.3442 -0.3655 -0.5329
   16phy    H1B  429   4.839   4.431   2.771  0.3950 -0.0414  0.5529
   16phy    C12  430   4.730   4.649   2.695  0.3877 -0.0792 -0.0197
   16phy    O11  431   4.692   4.717   2.812 -0.3587  0.3955 -0.5208
   16phy    H1A  432   4.751   4.686   2.878 -2.4044 -1.4354  0.5650
   17phy    C35  433   4.869   3.930   1.735  0.0741  0.2943 -0.6313
   17phy    C33  434   4.800   3.939   1.867 -0.4291  0.4609  0.4005
   17phy    C34  435   4.877   3.850   1.964  0.3934 -0.0785  0.0304
   17phy    C32  436   4.782   4.083   1.911 -0.2060  0.4296 -0.5081
   17phy    C31  437   4.678   4.118   2.017 -0.0356 -0.1197  0.4370
   17phy    C30  438   4.672   4.269   2.055  0.4521 -0.2614 -0.2420
   17phy    C28  439   4.555   4.298   2.150  0.2753  0.0770 -0.3095
   17phy    C29  440   4.592   4.395   2.254 -0.1642  0.2475  0.3472
   17phy    C27  441   4.432   4.355   2.063 -0.1289 -0.1104 -0.2171
   17phy    C26  442   4.296   4.335   2.124  0.1971  0.2539  0.4047
   17phy    C25  443   4.187   4.384   2.029  0.2981 -0.4560 -0.1583
   17phy    C23  444   4.059   4.439   2.095 -0.1931  0.0356 -0.5896
   17phy    C24  445   3.994   4.548   2.010 -0.7524 -0.0250  0.1809
   17phy    C22  446   3.953   4.332   2.127  0.1103 -0.2824  0.4895
   17phy    C21  447   3.904   4.333   2.265 -0.1880  0.4708  0.0183
   17phy    C20  448   3.799   4.223   2.303 -0.0262  0.2401 -0.3394
   17phy    C18  449   3.761   4.210   2.460 -0.6245 -0.3687  0.4635
   17phy    O01  450   3.745   4.339   2.527 -0.0793  0.1144  0.1067
   17phy    H01  451   3.829   4.379   2.539 -0.3715  1.2596 -1.3576
   17phy    C19  452   3.619   4.144   2.450  0.1128 -0.0508 -0.3652
   17phy    C13  453   3.864   4.116   2.550 -0.4020 -0.3000 -0.5948
   17phy     H3  454   3.872   4.015   2.501 -0.0652 -0.4073 -0.3226
   17phy    O33  455   3.800   4.080   2.673 -0.1972  0.3416  0.0232
   17phy    H1B  456   3.796   4.155   2.729  0.7007  0.3196  0.1398
   17phy    C12  457   4.015   4.159   2.571  0.0809  0.1942 -0.3617
   17phy    O11  458   4.038   4.266   2.655 -0.1757 -0.5056  0.1465
   17phy    H1A  459   4.107   4.247   2.716  0.5939  0.2249 -0.4826
   18phy    C35  460   1.247   2.859   1.205  0.0215  0.0527 -0.4686
   18phy    C33  461   1.121   2.783   1.214  0.3288  0.2854  0.1449
   18phy    C34  462   1.114   2.727   1.358  0.7646 -0.0266 -0.6405
   18phy    C32  463   1.000   2.863   1.159 -0.4648  0.2166  0.3689
   18phy    C31  464   0.904   2.771   1.078  0.1945  0.2099 -0.0553
   18phy    C30  465   0.792   2.846   1.007  0.7407 -0.1466 -0.1244
   18phy    C28  466   0.696   2.766   0.914  0.3857 -0.0553 -0.7648
   18phy    C29  467   0.587   2.690   0.993  0.5334 -0.0896 -0.2895
   18phy    C27  468   0.626   2.874   0.830  0.0767 -1.2331 -0.2945
   18phy    C26  469   0.591   2.854   0.681  1.1607 -0.2619  0.0747
   18phy    C25  470   0.532   2.982   0.617 -0.0491 -0.1017 -0.5107
   18phy    C23  471   0.532   2.981   0.463  0.6270 -0.0111  0.0131
   18phy    C24  472   0.396   3.027   0.407  0.0970 -0.2018  0.3053
   18phy    C22  473   0.652   3.055   0.407 -0.3211 -0.2436 -0.3404
   18phy    C21  474   0.711   3.015   0.271  0.3354  0.4049 -0.0815
   18phy    C20  475   0.824   3.107   0.233  0.1820  0.2520  0.9297
   18phy    C18  476   0.914   3.070   0.105 -0.3729 -0.3083 -0.4958
   18phy    O01  477   0.909   2.928   0.080  0.0421  0.4294  0.1274
   18phy    H01  478   0.986   2.904   0.033  0.0428 -0.1531  0.4292
   18phy    C19  479   1.054   3.116   0.146  0.6116 -0.0516 -0.3099
   18phy    C13  480   0.866   3.152  -0.023  0.3273 -0.0603 -0.1868
   18phy     H3  481   0.767   3.103  -0.044 -0.3996  0.8731  0.9475
   18phy    O33  482   0.814   3.279  -0.003  0.3189 -0.1251  0.1512
   18phy    H1B  483   0.883   3.341   0.016  0.5156 -0.1668 -0.4293
   18phy    C12  484   0.895   3.113  -0.181 -0.1502 -0.0525  0.1560
   18phy    O11  485   0.966   3.201  -0.258 -0.4485  0.2410  0.2485
   18phy    H1A  486   0.907   3.245  -0.316  0.8995  0.7132 -0.8008
   19phy    C35  487   0.108   2.919   1.692  0.1467 -0.3885 -0.1186
   19phy    C33  488   0.043   2.996   1.809 -0.2592  0.2307  0.3904
   19phy    C34  489   0.144   2.977   1.920 -0.0905 -0.2753 -0.2590
   19phy    C32  490   0.028   3.146   1.771 -0.5542 -0.0180 -0.1641
   19phy    C31  491  -0.102   3.196   1.713 -0.1754  0.5252  1.0052
   19phy    C30  492  -0.086   3.349   1.700 -0.2434  0.0889 -0.4426
   19phy    C28  493  -0.199   3.428   1.637  0.2103  0.6836 -0.1112
   19phy    C29  494  -0.284   3.484   1.754  0.3891 -0.0977  0.1573
   19phy    C27  495  -0.142   3.542   1.552 -0.2677  0.3867  0.2142
   19phy    C26  496  -0.238   3.616   1.458 -0.3601  0.1438  0.1096
   19phy    C25  497  -0.156   3.725   1.390 -0.2572 -0.4312  0.2514
   19phy    C23  498  -0.210   3.789   1.258 -0.1583  0.0898  0.3149
   19phy    C24  499  -0.298   3.915   1.296  0.3021 -0.0440 -0.1544
   19phy    C22  500  -0.108   3.842   1.161 -0.2301  0.2159 -0.2104
   19phy    C21  501  -0.149   3.828   1.016 -0.1521  0.0916  0.3814
   19phy    C20  502  -0.024   3.848   0.931  0.2259  0.2685  0.1181
   19phy    C18  503  -0.024   3.839   0.772 -0.1941 -0.1628 -0.0269
   19phy    O01  504  -0.096   3.724   0.725  0.1585 -0.0189 -0.2240
   19phy    H01  505  -0.189   3.738   0.732  0.3863  2.0802 -0.7066
   19phy    C19  506   0.123   3.807   0.752 -0.0301 -0.2845  0.4223
   19phy    C13  507  -0.080   3.974   0.706 -0.2242  0.1004  0.1967
   19phy     H3  508  -0.185   3.977   0.745 -0.2459 -0.3843  0.1769
   19phy    O33  509  -0.035   4.100   0.759  0.1464 -0.4967 -0.1794
   19phy    H1B  510  -0.068   4.116   0.845  1.1031  0.2992  0.0652
   19phy    C12  511  -0.125   3.985   0.555  0.1252 -0.1910  0.0375
   19phy    O11  512  -0.244   4.052   0.525 -0.3442  0.4870 -0.0884
   19phy    H1A  513  -0.311   4.016   0.580 -0.6849  0.2196 -0.6658
   20phy    C35  514   3.717   0.896   2.151 -0.5760  0.4910 -0.3647
   20phy    C33  515   3.862   0.877   2.169  0.0183 -0.0846 -0.6008
   20phy    C34  516   3.931   0.994   2.107 -0.5112 -0.0835 -0.3998
   20phy    C32  517   3.891   0.864   2.321 -0.2602  0.7326  0.3967
   20phy    C31  518   4.007   0.775   2.351 -0.0328  0.5047 -0.1181
   20phy    C30  519   4.081   0.812   2.486 -0.1077 -0.1304  0.1884
   20phy    C28  520   4.198   0.715   2.526  0.9632 -0.7018 -0.1689
   20phy    C29  521   4.331   0.748   2.452 -0.1009 -0.0036  0.3644
   20phy    C27  522   4.224   0.734   2.675  0.6483 -0.1731  0.1807
   20phy    C26  523   4.278   0.609   2.743  0.1169 -0.1122 -0.1549
   20phy    C25  524   4.279   0.625   2.890 -0.2269  0.6162  0.0823
   20phy    C23  525   4.359   0.513   2.974  0.2733 -0.4412 -0.1625
   20phy    C24  526   4.423   0.575   3.104 -0.3984 -0.5978  0.4955
   20phy    C22  527   4.266   0.393   3.008 -0.2635  0.1191  0.1915
   20phy    C21  528   4.340   0.258   2.996  0.2269  0.0705  0.0740
   20phy    C20  529   4.262   0.140   3.065  0.2160  0.2352  0.0388
   20phy    C18  530   4.319  -0.006   3.053  0.3846  0.1531 -0.2562
   20phy    O01  531   4.457  -0.007   3.077 -0.5148 -0.5242 -0.2632
   20phy    H01  532   4.506   0.048   3.019  0.0635 -1.4255 -0.6408
   20phy    C19  533   4.254  -0.081   3.171 -0.2440  0.4642  0.3342
   20phy    C13  534   4.285  -0.068   2.904  0.0024  0.1692  0.3323
   20phy     H3  535   4.299   0.014   2.829  0.8143  1.7977  2.1721
   20phy    O33  536   4.146  -0.104   2.892  0.3109 -0.2564  0.0020
   20phy    H1B  537   4.105  -0.020   2.881  1.5765  0.6058  1.4122
   20phy    C12  538   4.374  -0.191   2.854  0.4774 -0.1742 -0.4218
   20phy    O11  539   4.515  -0.171   2.855 -0.0897 -0.2589  0.1801
   20phy    H1A  540   4.556  -0.254   2.840 -1.4435 -1.1842  1.2695
   21phy    C35  541   1.296   3.807   1.220  0.0846  0.3481  0.0496
   21phy    C33  542   1.268   3.717   1.342 -0.2402 -0.4999 -0.3171
   21phy    C34  543   1.383   3.732   1.439  0.3204 -0.3061  0.1376
   21phy    C32  544   1.140   3.763   1.409  0.3471 -0.0333  0.0227
   21phy    C31  545   1.023   3.659   1.415 -0.3113  0.4272  0.1174
   21phy    C30  546   0.899   3.707   1.483  0.9866  0.3935  0.9648
   21phy    C28  547   0.775   3.625   1.443  0.0025  0.0789 -0.2505
   21phy    C29  548   0.743   3.511   1.547  0.7327 -0.9261  0.0756
   21phy    C27  549   0.653   3.712   1.421 -0.2961  0.1871 -0.0744
   21phy    C26  550   0.579   3.693   1.288 -0.4518  0.4128  0.1180
   21phy    C25  551   0.463   3.795   1.267 -0.3896 -0.0398 -0.4453
   21phy    C23  552   0.383   3.789   1.138 -0.0662 -0.1298  0.2422
   21phy    C24  553   0.258   3.713   1.170 -0.1058 -0.2601 -0.2088
   21phy    C22  554   0.343   3.935   1.106 -0.0023  0.0817  0.6533
   21phy    C21  555   0.435   4.005   1.005  0.4116 -0.3500  0.4818
   21phy    C20  556   0.363   4.129   0.951  0.1572  0.5491  0.7056
   21phy    C18  557   0.439   4.219   0.846  0.1030  0.5978 -0.0270
   21phy    O01  558   0.569   4.253   0.892 -0.0682 -0.3666  0.1802
   21phy    H01  559   0.568   4.225   0.981  0.9350 -0.6189  0.1212
   21phy    C19  560   0.352   4.348   0.840 -0.2854 -0.2007  0.3565
   21phy    C13  561   0.454   4.149   0.702  0.0216 -0.0812 -0.3255
   21phy     H3  562   0.509   4.055   0.727  0.0625  0.0880  0.2281
   21phy    O33  563   0.336   4.091   0.654 -0.7138 -0.1991 -0.1583
   21phy    H1B  564   0.267   4.154   0.661 -0.1691  0.3937 -0.0423
   21phy    C12  565   0.572   4.171   0.597 -0.2760 -0.1212  0.4065
   21phy    O11  566   0.682   4.253   0.645 -0.6247 -0.2973 -0.4885
   21phy    H1A  567   0.671   4.289   0.731  0.5332 -0.7133 -0.1342
   22phy    C35  568   1.400   3.513   0.745 -0.1965  0.1106  0.1001
   22phy    C33  569   1.469   3.646   0.744  0.3130 -0.3554  0.1411
   22phy    C34  570   1.388   3.735   0.840  0.4558  0.3562 -0.0146
   22phy    C32  571   1.618   3.628   0.774  0.0445  0.3655  0.0342
   22phy    C31  572   1.716   3.733   0.726  0.3481  0.0380  0.8079
   22phy    C30  573   1.863   3.709   0.759 -0.1817 -0.1709 -0.3743
   22phy    C28  574   1.956   3.822   0.704 -0.1257  0.0275 -0.0228
   22phy    C29  575   1.990   3.924   0.816 -0.0576  0.3088 -0.1608
   22phy    C27  576   2.083   3.760   0.646  0.6093  0.3282  0.0864
   22phy    C26  577   2.091   3.749   0.490  0.3222 -0.0333 -0.3523
   22phy    C25  578   2.231   3.694   0.461 -0.0392 -0.1911 -0.0664
   22phy    C23  579   2.284   3.694   0.314 -0.8437  0.3263  0.1908
   22phy    C24  580   2.428   3.740   0.311  0.3194 -0.1166 -0.1325
   22phy    C22  581   2.273   3.555   0.248 -0.0671  0.6945 -0.2023
   22phy    C21  582   2.239   3.564   0.098  0.4180  0.1308 -0.1783
   22phy    C20  583   2.215   3.433   0.025  0.0294  0.0562 -0.4663
   22phy    C18  584   2.138   3.434  -0.115  0.1333  0.4415  0.0288
   22phy    O01  585   2.008   3.497  -0.096  0.2204  0.0491 -0.1663
   22phy    H01  586   1.973   3.478  -0.011 -0.0191 -0.4674 -0.3817
   22phy    C19  587   2.113   3.283  -0.138 -0.0495  0.1552 -0.4363
   22phy    C13  588   2.210   3.505  -0.242 -0.5604  0.6994 -0.0133
   22phy     H3  589   2.211   3.614  -0.214 -0.8019  0.5973  0.3940
   22phy    O33  590   2.352   3.485  -0.252  0.0125 -0.6127 -0.1622
   22phy    H1B  591   2.398   3.497  -0.171 -0.1644  2.3301 -0.3925
   22phy    C12  592   2.141   3.548  -0.376 -0.2715 -0.5907 -0.5613
   22phy    O11  593   2.006   3.582  -0.361  0.0671  0.2082 -0.0389
   22phy    H1A  594   1.977   3.557  -0.276 -0.4697  0.0512 -0.2694
   23phy    C35  595   1.964   3.569   2.354 -0.3085 -0.6975 -0.1125
   23phy    C33  596   1.960   3.544   2.203  0.1739  0.1236  0.0074
   23phy    C34  597   2.045   3.429   2.173 -0.4335 -0.0494 -0.4106
   23phy    C32  598   1.823   3.507   2.145  0.4391 -0.2150 -0.1313
   23phy    C31  599   1.736   3.631   2.121  0.1661 -0.0611  0.5663
   23phy    C30  600   1.644   3.612   2.001  0.0091  0.1791  0.0376
   23phy    C28  601   1.600   3.735   1.923 -0.1064  0.8356 -0.2872
   23phy    C29  602   1.595   3.693   1.779 -0.0587 -0.0018 -0.2277
   23phy    C27  603   1.463   3.791   1.950  0.4629 -0.3902  0.4764
   23phy    C26  604   1.463   3.915   2.038  0.0565 -0.4943 -0.0837
   23phy    C25  605   1.333   3.994   2.057 -0.0078 -0.1214  0.6142
   23phy    C23  606   1.314   4.089   2.174 -0.4797  0.3033 -0.2271
   23phy    C24  607   1.351   4.232   2.135  0.4371 -0.6011  0.1309
   23phy    C22  608   1.172   4.072   2.223 -0.4908 -0.1900 -0.0277
   23phy    C21  609   1.151   4.077   2.370  0.0114  0.7372 -0.2800
   23phy    C20  610   1.011   4.035   2.413 -0.4506  0.5167 -0.3933
   23phy    C18  611   0.974   4.014   2.562 -0.2918 -0.6885 -0.5547
   23phy    O01  612   0.962   4.142   2.634  0.4856  0.0360  0.7305
   23phy    H01  613   0.934   4.128   2.722 -0.4365 -0.6724  0.3318
   23phy    C19  614   0.822   3.976   2.544  0.1012  0.5132 -0.3101
   23phy    C13  615   1.056   3.902   2.654  0.6916  0.0874 -0.2428
   23phy     H3  616   1.085   3.812   2.594 -0.0894 -0.2682 -0.1056
   23phy    O33  617   0.974   3.847   2.754  0.1035  0.3871  0.0041
   23phy    H1B  618   0.958   3.915   2.816  0.7895  0.7381 -0.1954
   23phy    C12  619   1.186   3.949   2.722  0.0673 -0.1224 -0.0574
   23phy    O11  620   1.171   4.050   2.819  0.2634 -0.2621 -0.0519
   23phy    H1A  621   1.149   4.129   2.773 -0.1473  0.6388  1.6062
   24phy    C35  622   5.022   4.470   2.273 -0.0253  0.1351 -0.5441
   24phy    C33  623   5.012   4.617   2.309  0.1169 -0.2759  0.4706
   24phy    C34  624   4.884   4.689   2.260  0.2910  0.0114  0.0214
   24phy    C32  625   5.033   4.646   2.454  0.1265  0.1121 -0.2611
   24phy    C31  626   5.172   4.714   2.474  0.2615 -0.3352 -0.2520
   24phy    C30  627   5.189   4.747   2.627 -0.5931 -0.2839  0.2247
   24phy    C28  628   5.327   4.814   2.642  0.3069  0.1036 -0.2148
   24phy    C29  629   5.310   4.972   2.636  0.1340  0.4865  0.0611
   24phy    C27  630   5.370   4.770   2.785 -0.1586 -0.1436 -0.0712
   24phy    C26  631   5.523   4.764   2.818  0.1154 -0.0955  0.1498
   24phy    C25  632   5.546   4.706   2.960  0.3539  0.0038  0.1455
   24phy    C23  633   5.695   4.689   3.001  0.2567 -0.1362  0.3683
   24phy    C24  634   5.750   4.812   3.073  0.3938  0.5510 -0.2118
   24phy    C22  635   5.712   4.569   3.094  0.1867 -0.1758 -0.1709
   24phy    C21  636   5.843   4.495   3.091 -0.0972  0.4135  0.3267
   24phy    C20  637   5.843   4.385   3.200  0.1000 -0.1341 -0.1022
   24phy    C18  638   5.963   4.287   3.200 -0.6450  0.2603 -0.2941
   24phy    O01  639   6.086   4.362   3.187  0.4547  0.0084 -0.4481
   24phy    H01  640   6.085   4.434   3.248  1.3867 -0.1847 -0.1898
   24phy    C19  641   5.966   4.238   3.347  0.0079 -0.0853 -0.1001
   24phy    C13  642   5.967   4.155   3.096 -0.0262  0.2117 -0.0939
   24phy     H3  643   5.878   4.092   3.118 -0.3760  0.7797  0.1519
   24phy    O33  644   6.069   4.068   3.126 -0.0537  0.2182 -0.2653
   24phy    H1B  645   6.148   4.114   3.147 -0.2025  1.0795 -1.5015
   24phy    C12  646   5.968   4.184   2.941  0.1770 -0.1875  0.4993
   24phy    O11  647   5.948   4.083   2.851  0.3643  0.0680  0.1093
   24phy    H1A  648   5.867   4.042   2.872  0.5661 -0.5811 -0.3419
   25phy    C35  649   1.183   4.438   1.345  0.8333 -0.2039  0.2190
   25phy    C33  650   1.178   4.552   1.240 -0.2002 -0.1306  0.4191
   25phy    C34  651   1.098   4.665   1.306 -0.5170 -0.1909  0.2507
   25phy    C32  652   1.318   4.577   1.185  0.3069 -0.0915  0.0079
   25phy    C31  653   1.314   4.657   1.056 -0.3579  0.6366  0.0028
   25phy    C30  654   1.455   4.706   1.019 -0.0877 -0.2635 -0.2730
   25phy    C28  655   1.461   4.772   0.879  0.1147 -0.0591  0.2071
   25phy    C29  656   1.456   4.926   0.888  0.0835 -0.0501 -0.4119
   25phy    C27  657   1.585   4.733   0.803  0.0381 -0.1495  0.3903
   25phy    C26  658   1.584   4.739   0.651  0.0319  0.3739 -0.1786
   25phy    C25  659   1.717   4.716   0.582 -0.2653  0.5196 -0.2144
   25phy    C23  660   1.710   4.717   0.428 -0.0952 -0.0600  0.1202
   25phy    C24  661   1.726   4.856   0.360 -0.1425  0.2782  0.2386
   25phy    C22  662   1.808   4.622   0.368 -0.0987 -0.5871 -0.2002
   25phy    C21  663   1.760   4.534   0.257  0.4606 -0.2351 -0.0240
   25phy    C20  664   1.867   4.446   0.183 -0.0995 -0.0838  0.5258
   25phy    C18  665   1.833   4.392   0.037  0.0593 -0.1577 -0.1013
   25phy    O01  666   1.703   4.336   0.041 -0.3833  0.0119  0.3123
   25phy    H01  667   1.637   4.402   0.049 -1.1834 -0.6306 -0.7386
   25phy    C19  668   1.932   4.270   0.022  0.4325 -0.5642  0.1650
   25phy    C13  669   1.851   4.503  -0.075  0.0935  0.3860  0.2310
   25phy     H3  670   1.772   4.579  -0.052  2.4238  2.5971  1.4772
   25phy    O33  671   1.963   4.597  -0.071 -0.0496 -0.2501 -0.0448
   25phy    H1B  672   2.039   4.546  -0.089  0.1645 -0.5460  1.4903
   25phy    C12  673   1.794   4.502  -0.223  0.2519  0.0644 -0.7588
   25phy    O11  674   1.880   4.474  -0.330  0.0458 -0.0136  0.3437
   25phy    H1A  675   1.909   4.560  -0.352 -2.9728  0.9928 -0.1512
   26phy    C35  676   0.364   0.341   1.704 -0.0876 -0.1500 -0.5258
   26phy    C33  677   0.446   0.374   1.578  0.0220  0.0666  0.1001
   26phy    C34  678   0.359   0.460   1.483 -0.5317 -0.2214  0.3238
   26phy    C32  679   0.581   0.447   1.598  0.3611  0.5744  0.7495
   26phy    C31  680   0.704   0.362   1.616 -0.7109  0.1975 -0.1064
   26phy    C30  681   0.825   0.447   1.651  0.2230 -0.1855  0.2074
   26phy    C28  682   0.954   0.379   1.699  0.2767 -0.2784  0.0745
   26phy    C29  683   1.060   0.399   1.585 -0.1371  0.2056 -0.3046
   26phy    C27  684   0.991   0.445   1.830 -0.1407 -0.0080  0.3397
   26phy    C26  685   1.110   0.393   1.909 -0.3378 -0.4281  0.0861
   26phy    C25  686   1.144   0.484   2.033 -0.4218  0.0631  0.0450
   26phy    C23  687   1.287   0.491   2.084  0.1966  0.4307 -0.2268
   26phy    C24  688   1.369   0.602   2.022  0.3415 -0.1584  0.7281
   26phy    C22  689   1.290   0.491   2.240 -0.0858 -0.1945  0.2085
   26phy    C21  690   1.413   0.419   2.298  0.2794  0.2082  0.0942
   26phy    C20  691   1.425   0.411   2.449  0.1948 -0.0322 -0.4828
   26phy    C18  692   1.564   0.397   2.519 -0.3878 -0.1974  0.4081
   26phy    O01  693   1.643   0.507   2.465  0.1269  0.3047  0.3753
   26phy    H01  694   1.715   0.531   2.520  1.6634  0.5456 -1.6396
   26phy    C19  695   1.530   0.436   2.663  0.2387  0.0323 -0.6049
   26phy    C13  696   1.647   0.258   2.491 -0.0444 -0.5407  0.6733
   26phy     H3  697   1.653   0.240   2.381 -0.3241  1.0800  0.3656
   26phy    O33  698   1.574   0.147   2.537  0.1263 -0.3130  0.0776
   26phy    H1B  699   1.625   0.069   2.534  0.1058 -0.3600  0.8569
   26phy    C12  700   1.794   0.239   2.541 -0.0853  0.2343 -0.5904
   26phy    O11  701   1.803   0.225   2.682  0.0420 -0.4418  0.5871
   26phy    H1A  702   1.837   0.302   2.723 -0.0101 -1.6589  3.1687
   27phy    C35  703   0.521   0.529   1.113  0.0819  0.3876 -0.2180
   27phy    C33  704   0.440   0.623   1.022 -0.0343 -0.8721 -0.2156
   27phy    C34  705   0.308   0.648   1.090 -0.3944  0.8024 -0.2538
   27phy    C32  706   0.519   0.745   0.974 -0.4342 -0.1575  0.4052
   27phy    C31  707   0.584   0.737   0.838  0.4163  0.3343 -0.3033
   27phy    C30  708   0.684   0.846   0.802 -0.3103  0.1358 -0.3015
   27phy    C28  709   0.764   0.833   0.670 -0.2211  0.0644  0.1419
   27phy    C29  710   0.794   0.973   0.625 -0.2686 -0.1918 -0.4340
   27phy    C27  711   0.894   0.749   0.668 -0.0074 -0.6098  0.1432
   27phy    C26  712   0.916   0.655   0.546 -0.6959 -0.2044 -0.0849
   27phy    C25  713   1.055   0.586   0.544 -0.5528 -0.1299 -0.3257
   27phy    C23  714   1.099   0.524   0.413 -0.2390 -0.2813 -0.3584
   27phy    C24  715   1.188   0.622   0.337 -0.1289 -0.2430 -0.1527
   27phy    C22  716   1.174   0.396   0.443  0.2492  0.3754  0.2173
   27phy    C21  717   1.171   0.281   0.343 -0.1394 -0.1524 -0.2026
   27phy    C20  718   1.275   0.176   0.395 -0.3463 -0.2135 -0.0438
   27phy    C18  719   1.287   0.035   0.334  0.1766 -0.2402 -0.2605
   27phy    O01  720   1.157  -0.030   0.348 -0.0938 -0.4106 -0.5682
   27phy    H01  721   1.162  -0.123   0.363 -3.7530 -0.6479  0.1223
   27phy    C19  722   1.389  -0.034   0.417 -0.1539 -0.1700 -0.2397
   27phy    C13  723   1.323   0.037   0.178 -0.1842  0.7541 -0.5422
   27phy     H3  724   1.239   0.098   0.136  0.2702  0.9353 -1.1944
   27phy    O33  725   1.433   0.120   0.133  0.1045 -0.2439 -0.0307
   27phy    H1B  726   1.403   0.176   0.064  1.7918 -1.1205 -1.5823
   27phy    C12  727   1.284  -0.079   0.081  0.0918  0.3983  0.1689
   27phy    O11  728   1.371  -0.191   0.093  0.0410  0.1579 -0.2521
   27phy    H1A  729   1.446  -0.171   0.041  1.1436  0.4895  1.3875
   28phy    C35  730   2.361   1.132   1.105 -0.2877  0.0672 -0.0913
   28phy    C33  731   2.238   1.191   1.167  0.6620  0.2974 -0.2454
   28phy    C34  732   2.236   1.197   1.319 -0.0814  0.3735 -0.5203
   28phy    C32  733   2.195   1.331   1.112 -0.1025 -0.6038 -0.2129
   28phy    C31  734   2.088   1.334   1.000 -0.1062 -0.2330 -0.4173
   28phy    C30  735   2.043   1.478   0.972 -0.3141  0.1915  0.5755
   28phy    C28  736   1.924   1.491   0.877 -0.6078  0.2079  0.0121
   28phy    C29  737   1.787   1.486   0.944 -0.2438 -0.5214 -0.9609
   28phy    C27  738   1.933   1.622   0.803  0.3838 -0.2361  0.7770
   28phy    C26  739   1.921   1.607   0.650  0.6590  0.3148  0.4886
   28phy    C25  740   1.945   1.739   0.580  0.1581  0.0245 -0.1738
   28phy    C23  741   1.938   1.733   0.425 -0.2479  0.0994 -0.1460
   28phy    C24  742   1.867   1.861   0.376  0.4573  0.2390 -0.3552
   28phy    C22  743   2.083   1.719   0.370  0.2717  0.0598 -0.5747
   28phy    C21  744   2.096   1.628   0.247  0.3421  0.0109  0.3201
   28phy    C20  745   2.243   1.646   0.201  0.1061 -0.6589 -0.1309
   28phy    C18  746   2.283   1.583   0.066 -0.2185 -0.3791  0.3032
   28phy    O01  747   2.216   1.462   0.031 -0.2988 -0.0218 -0.2186
   28phy    H01  748   2.123   1.473   0.023 -0.3643  0.3849  0.9131
   28phy    C19  749   2.430   1.548   0.090  0.1089 -0.0479  0.5814
   28phy    C13  750   2.280   1.693  -0.052 -0.0020 -0.0318  0.2323
   28phy     H3  751   2.172   1.725  -0.052 -0.5237 -1.6990  0.6515
   28phy    O33  752   2.336   1.826  -0.023 -0.5566  0.1205  0.2554
   28phy    H1B  753   2.317   1.895  -0.083  1.2814  0.8143  0.4089
   28phy    C12  754   2.261   1.666  -0.203 -0.0223  0.2807 -0.2558
   28phy    O11  755   2.374   1.678  -0.289 -0.1785 -0.2587 -0.5203
   28phy    H1A  756   2.342   1.721  -0.366 -0.8852 -0.3406 -0.2779
   29phy    C35  757   0.643   4.731   0.865  0.0720  0.2895 -0.3954
   29phy    C33  758   0.767   4.682   0.931 -0.2703 -0.0488  0.4503
   29phy    C34  759   0.762   4.740   1.070 -0.1705 -0.0115  0.5046
   29phy    C32  760   0.772   4.525   0.934 -0.6419  0.1459 -0.0985
   29phy    C31  761   0.910   4.464   0.911 -0.5887 -0.0784  0.2477
   29phy    C30  762   0.899   4.314   0.889 -0.0401 -0.0027  0.4832
   29phy    C28  763   1.021   4.228   0.855  0.5042 -0.1569 -0.0139
   29phy    C29  764   1.097   4.186   0.982  0.0159  0.1268  0.0777
   29phy    C27  765   0.979   4.110   0.771  0.1393 -0.2893  0.5091
   29phy    C26  766   1.076   4.064   0.664 -0.1413  0.3940  0.0221
   29phy    C25  767   1.028   3.952   0.573 -0.5182 -0.0615  0.1566
   29phy    C23  768   1.116   3.899   0.460  0.0107  0.0999 -0.0939
   29phy    C24  769   1.236   3.809   0.503  0.2989  0.1124  0.0967
   29phy    C22  770   1.019   3.820   0.368  0.5340 -0.0745 -0.2277
   29phy    C21  771   1.053   3.826   0.221  0.1568 -0.0965  0.2173
   29phy    C20  772   0.939   3.773   0.140 -0.3804  0.2524  0.6417
   29phy    C18  773   0.963   3.730  -0.014 -0.0856  0.0821 -0.0503
   29phy    O01  774   1.045   3.826  -0.079 -0.2884  0.0128  0.2267
   29phy    H01  775   1.032   3.910  -0.037 -1.3899  0.2198 -0.4647
   29phy    C19  776   0.829   3.743  -0.082  0.2392 -0.4526  0.0015
   29phy    C13  777   1.038   3.586  -0.031  0.1624 -0.2333  0.4136
   29phy     H3  778   1.141   3.602   0.010  0.9831 -1.8373 -0.8795
   29phy    O33  779   1.001   3.479   0.064  0.1973  0.2527 -0.5029
   29phy    H1B  780   0.973   3.520   0.143  0.5162  0.2151 -0.3683
   29phy    C12  781   1.114   3.530  -0.156  0.5249  0.1889  0.4265
   29phy    O11  782   1.182   3.627  -0.237  0.0208 -0.4748 -0.0987
   29phy    H1A  783   1.113   3.690  -0.252  0.0208 -0.3386  0.4499
   30phy    C35  784   0.760   4.085   1.148 -0.1936 -0.0355 -0.4904
   30phy    C33  785   0.762   4.166   1.277  0.7322 -0.1954  0.0906
   30phy    C34  786   0.900   4.161   1.332 -0.3329 -0.5464  0.2746
   30phy    C32  787   0.726   4.313   1.265 -0.6398 -0.1698  0.5075
   30phy    C31  788   0.585   4.350   1.308 -0.6534  0.2330 -0.1611
   30phy    C30  789   0.564   4.501   1.301 -0.1052  0.1909  0.2449
   30phy    C28  790   0.416   4.542   1.298 -0.4497  0.2981 -0.2196
   30phy    C29  791   0.370   4.571   1.442  0.2438 -0.8291  0.2951
   30phy    C27  792   0.400   4.674   1.225 -0.2724 -0.1263  0.1614
   30phy    C26  793   0.299   4.678   1.108 -0.0201  0.2773  0.4381
   30phy    C25  794   0.301   4.792   1.010 -0.0835 -0.3313  0.2217
   30phy    C23  795   0.193   4.773   0.907  0.6425  0.2168 -0.3409
   30phy    C24  796   0.072   4.866   0.941 -0.2987  0.4475  0.2166
   30phy    C22  797   0.224   4.807   0.758  0.0972 -0.2076 -0.0597
   30phy    C21  798   0.310   4.714   0.683 -0.1992 -0.0805 -0.1622
   30phy    C20  799   0.326   4.756   0.539 -0.6871 -0.1603  0.3223
   30phy    C18  800   0.388   4.663   0.429 -0.3171  0.2955 -0.4054
   30phy    O01  801   0.511   4.610   0.480  0.0574 -0.6247 -0.1317
   30phy    H01  802   0.558   4.689   0.497 -0.0665 -0.5913  0.0661
   30phy    C19  803   0.420   4.760   0.312  0.0345 -0.1388 -0.2492
   30phy    C13  804   0.294   4.540   0.384  0.2069 -0.0417  0.1504
   30phy     H3  805   0.284   4.478   0.477 -0.8203 -1.0638 -0.6201
   30phy    O33  806   0.156   4.558   0.357  0.1914 -0.4951  0.1156
   30phy    H1B  807   0.149   4.604   0.275  2.4144  0.1950  0.2703
   30phy    C12  808   0.339   4.403   0.316 -0.4879 -0.0264 -0.1380
   30phy    O11  809   0.475   4.362   0.324  0.0633  0.2174  0.3474
   30phy    H1A  810   0.526   4.437   0.349 -0.2755  0.8683 -0.8512
   31phy    C35  811   0.711   1.531   1.208 -0.0129  0.3919 -0.1429
   31phy    C33  812   0.834   1.616   1.187 -0.7890  0.1482 -0.2129
   31phy    C34  813   0.792   1.751   1.137  0.4100 -0.3914  0.5649
   31phy    C32  814   0.921   1.631   1.316  0.5276  0.3126  0.4498
   31phy    C31  815   1.027   1.514   1.331  0.1568 -0.1513  0.1002
   31phy    C30  816   1.127   1.537   1.443 -0.0661 -0.5673  0.3884
   31phy    C28  817   1.222   1.422   1.492  0.2560 -0.4561  0.0392
   31phy    C29  818   1.339   1.394   1.397  0.0240  0.3293 -0.0321
   31phy    C27  819   1.258   1.465   1.635  0.3644  0.1457  0.2280
   31phy    C26  820   1.264   1.356   1.739 -0.1103  0.1468  0.3478
   31phy    C25  821   1.273   1.414   1.883 -0.0986  0.3867 -0.5161
   31phy    C23  822   1.260   1.317   2.005  0.0993 -0.8753 -0.3702
   31phy    C24  823   1.393   1.244   2.039 -0.2147  0.6699 -0.4268
   31phy    C22  824   1.220   1.406   2.129 -0.3444 -0.4607 -0.3059
   31phy    C21  825   1.150   1.340   2.245 -0.2403  0.5626 -0.3480
   31phy    C20  826   1.149   1.429   2.369  0.3224  0.3522  0.4291
   31phy    C18  827   1.086   1.391   2.506  0.2424  0.1384 -0.1105
   31phy    O01  828   1.131   1.264   2.562  0.2981  0.1278  0.3626
   31phy    H01  829   1.094   1.248   2.647 -0.0614 -0.7927  0.0466
   31phy    C19  830   1.155   1.496   2.599 -0.5551 -0.0706 -0.3128
   31phy    C13  831   0.925   1.396   2.515  0.1659  0.3293  0.2215
   31phy     H3  832   0.894   1.491   2.464  0.2148 -0.2367 -0.8835
   31phy    O33  833   0.875   1.413   2.649  0.4667 -0.5416 -0.4139
   31phy    H1B  834   0.876   1.330   2.692  2.6279 -0.1729  0.3660
   31phy    C12  835   0.855   1.276   2.447 -0.3533  0.2353  0.0899
   31phy    O11  836   0.880   1.151   2.502 -0.1844 -0.0005 -0.0212
   31phy    H1A  837   0.974   1.145   2.506 -0.0900  1.2639 -0.1117
   32phy    C35  838   1.430   0.517   1.639 -0.0893  0.6731  0.4514
   32phy    C33  839   1.578   0.497   1.614  0.4739  0.0148 -0.0914
   32phy    C34  840   1.606   0.355   1.585 -0.0044  0.7060 -0.3412
   32phy    C32  841   1.623   0.606   1.515 -0.0753  0.2188  0.0971
   32phy    C31  842   1.779   0.627   1.523  0.3630 -0.1135  0.0070
   32phy    C30  843   1.834   0.738   1.435  0.4701  0.0147 -0.3169
   32phy    C28  844   1.988   0.749   1.449 -0.2099  0.5117 -0.2913
   32phy    C29  845   2.067   0.727   1.320  0.0542  0.1386  0.1049
   32phy    C27  846   2.023   0.880   1.519  0.1053  0.8780 -0.4051
   32phy    C26  847   2.150   0.879   1.606 -0.1315  0.7632  0.8306
   32phy    C25  848   2.181   1.017   1.663 -0.2578 -0.3253 -0.3749
   32phy    C23  849   2.308   1.022   1.751 -0.2862 -0.3461 -0.0170
   32phy    C24  850   2.426   1.087   1.681 -0.3921 -0.1303  0.2367
   32phy    C22  851   2.274   1.106   1.878 -0.0420 -0.4591 -0.2511
   32phy    C21  852   2.359   1.088   2.006  0.2105  0.6388  0.3264
   32phy    C20  853   2.300   1.163   2.122  1.1316  0.0386 -0.0234
   32phy    C18  854   2.367   1.179   2.259  0.1299  0.1992  0.0557
   32phy    O01  855   2.494   1.248   2.236  0.2577 -0.0335  0.1579
   32phy    H01  856   2.568   1.198   2.265  0.9541  0.1831 -1.1722
   32phy    C19  857   2.278   1.277   2.340  0.0971  0.3059  0.4825
   32phy    C13  858   2.399   1.039   2.337  0.2160 -0.1845 -0.1335
   32phy     H3  859   2.431   0.966   2.259 -1.0857  1.0388 -1.9073
   32phy    O33  860   2.281   0.979   2.386  0.1917 -0.2274 -0.0878
   32phy    H1B  861   2.298   0.887   2.380 -1.5599 -0.6252  0.4955
   32phy    C12  862   2.520   1.034   2.441 -0.1228 -0.2491 -0.1546
   32phy    O11  863   2.645   1.068   2.395  0.1776 -0.3814  0.3704
   32phy    H1A  864   2.708   1.009   2.433  1.4704  0.1559 -0.8420
   33phy    C35  865   0.006   0.900   2.429 -0.3255 -0.1815  0.2648
   33phy    C33  866   0.027   0.767   2.348  0.0086 -0.2438  0.0096
   33phy    C34  867  -0.097   0.737   2.268 -0.3242  0.0819  0.6654
   33phy    C32  868   0.157   0.780   2.269  0.1237  0.1665  0.5681
   33phy    C31  869   0.241   0.652   2.244  0.4313 -0.4019 -0.5136
   33phy    C30  870   0.382   0.689   2.209 -0.8055 -0.0088 -0.4912
   33phy    C28  871   0.480   0.571   2.175 -0.1148 -0.3722 -0.0986
   33phy    C29  872   0.467   0.521   2.037  0.3251 -0.2758 -0.1628
   33phy    C27  873   0.630   0.605   2.205  0.1526 -0.2620  0.1535
   33phy    C26  874   0.701   0.493   2.285 -0.1390  0.1370 -0.1922
   33phy    C25  875   0.850   0.512   2.319  0.3423 -0.6581 -0.0952
   33phy    C23  876   0.909   0.427   2.430 -0.1705 -0.5187  0.1974
   33phy    C24  877   0.964   0.296   2.380 -0.1439  0.0552  0.2497
   33phy    C22  878   1.022   0.507   2.492  0.0726  0.0860 -0.3125
   33phy    C21  879   1.002   0.515   2.643 -0.2862  0.4862  0.0555
   33phy    C20  880   1.126   0.565   2.717  0.0521  0.5783  0.0478
   33phy    C18  881   1.127   0.566   2.873  0.7515  0.0528  0.5331
   33phy    O01  882   1.127   0.430   2.920 -0.1623  0.2135  0.4145
   33phy    H01  883   1.076   0.375   2.864  0.5081 -0.1822  0.1862
   33phy    C19  884   1.270   0.616   2.898  0.3953  0.3800  0.2219
   33phy    C13  885   1.010   0.655   2.937 -0.0825  0.0566 -0.0135
   33phy     H3  886   0.912   0.633   2.889  0.3303 -1.9364 -0.0328
   33phy    O33  887   1.021   0.797   2.918 -0.3986  0.2290  0.0420
   33phy    H1B  888   0.935   0.829   2.937 -0.6347  0.2055 -0.9359
   33phy    C12  889   0.983   0.637   3.088 -0.4022 -0.3247 -0.1984
   33phy    O11  890   0.952   0.507   3.128 -0.0199 -0.2403 -0.2665
   33phy    H1A  891   0.950   0.511   3.222 -0.1191  1.2576 -0.3076
   34phy    C35  892   4.126   4.063   1.754 -0.8517  0.4233  0.8645
   34phy    C33  893   4.260   4.023   1.687 -0.1899 -0.4490 -0.0526
   34phy    C34  894   4.374   4.062   1.780 -0.1367  0.1387 -0.4179
   34phy    C32  895   4.253   3.874   1.655  0.1558  0.0662  0.0387
   34phy    C31  896   4.345   3.821   1.550  0.3908 -0.0700  0.4757
   34phy    C30  897   4.327   3.668   1.538 -0.4012 -0.7647  0.0824
   34phy    C28  898   4.412   3.606   1.422  0.1364 -0.1974  0.2594
   34phy    C29  899   4.473   3.476   1.478  0.4145 -0.2953 -0.0888
   34phy    C27  900   4.317   3.579   1.305 -0.0909  0.6145  0.2246
   34phy    C26  901   4.375   3.547   1.166 -0.0043  0.3682 -0.5767
   34phy    C25  902   4.264   3.504   1.065  0.2748  0.6179 -0.1010
   34phy    C23  903   4.314   3.468   0.924  0.0575  1.0219  0.3644
   34phy    C24  904   4.371   3.323   0.920  0.0600 -0.1168  0.1457
   34phy    C22  905   4.203   3.493   0.817  0.0411 -0.7060  0.1014
   34phy    C21  906   4.251   3.552   0.688  0.0906  0.2655  0.2605
   34phy    C20  907   4.133   3.554   0.585  0.6001 -0.0664 -0.2649
   34phy    C18  908   4.147   3.633   0.452 -0.7155 -0.1128  0.0915
   34phy    O01  909   4.202   3.766   0.482  0.0148  0.0444  0.1687
   34phy    H01  910   4.295   3.760   0.486  0.1639  0.0541 -1.9150
   34phy    C19  911   4.000   3.637   0.407  0.3899 -0.1669  0.5062
   34phy    C13  912   4.249   3.570   0.346 -0.3071  0.2361 -0.2829
   34phy     H3  913   4.350   3.580   0.394 -0.2018 -0.3574 -0.3631
   34phy    O33  914   4.248   3.428   0.334 -0.0393  0.0655 -0.6348
   34phy    H1B  915   4.262   3.394   0.420 -1.4933  0.8912 -0.0271
   34phy    C12  916   4.308   3.646   0.220  0.1552 -0.0456 -0.8435
   34phy    O11  917   4.225   3.639   0.107  0.3768 -0.5044 -0.3548
   34phy    H1A  918   4.157   3.702   0.120  0.9354 -0.1289  0.8186
   35phy    C35  919   1.079   2.050   0.918  0.4421 -0.1313 -0.0265
   35phy    C33  920   1.160   1.971   1.023 -0.3674  0.2590  0.4821
   35phy    C34  921   1.112   2.003   1.162 -0.5608  0.0280 -0.8144
   35phy    C32  922   1.156   1.819   0.983 -0.4453 -0.3358  0.0009
   35phy    C31  923   1.287   1.749   0.964  0.1205 -0.3284  0.2400
   35phy    C30  924   1.281   1.609   0.908 -0.0778  0.5580  0.1452
   35phy    C28  925   1.413   1.528   0.896  0.0192  0.5138 -0.2691
   35phy    C29  926   1.420   1.439   1.021  0.2794  0.2256  0.0021
   35phy    C27  927   1.406   1.428   0.777  0.2207  0.1324 -0.3626
   35phy    C26  928   1.447   1.480   0.635 -0.0301  0.1956 -0.2358
   35phy    C25  929   1.464   1.363   0.540 -0.0390 -0.1871  0.0111
   35phy    C23  930   1.488   1.401   0.390 -0.7188  0.1634 -0.7387
   35phy    C24  931   1.634   1.444   0.366 -0.1972 -0.1333  0.0481
   35phy    C22  932   1.454   1.273   0.307  0.2868 -0.0944 -0.5937
   35phy    C21  933   1.408   1.289   0.162  0.3315  0.3362  0.3456
   35phy    C20  934   1.361   1.153   0.110  0.4136  0.6088  0.4267
   35phy    C18  935   1.323   1.128  -0.043  0.0465  0.2420 -0.0349
   35phy    O01  936   1.231   1.231  -0.081 -0.2314  0.4678  0.4790
   35phy    H01  937   1.193   1.212  -0.164 -0.8269  0.4008  0.7633
   35phy    C19  938   1.254   0.988  -0.046  0.0729  0.1456 -0.0143
   35phy    C13  939   1.456   1.123  -0.135 -0.4245  0.4755  0.0838
   35phy     H3  940   1.485   1.231  -0.142  0.8300  0.1387 -0.1518
   35phy    O33  941   1.580   1.074  -0.082  0.4430 -0.0487  0.2754
   35phy    H1B  942   1.604   1.120  -0.004 -1.0092  1.1485  0.0599
   35phy    C12  943   1.453   1.125  -0.295  0.3838  0.2376 -0.1191
   35phy    O11  944   1.336   1.165  -0.355 -0.1323  0.3767 -0.1220
   35phy    H1A  945   1.334   1.137  -0.445 -0.0019 -1.2807  0.3529
   36phy    C35  946   1.918   1.287   2.193 -0.3293  0.0943 -0.5398
   36phy    C33  947   1.924   1.294   2.043 -0.3874 -0.2178 -0.4957
   36phy    C34  948   1.931   1.155   2.000 -0.2795  0.0188  0.5012
   36phy    C32  949   1.804   1.365   1.981 -0.6689  0.3574  0.1863
   36phy    C31  950   1.778   1.512   2.006  0.1044 -0.1500  0.3336
   36phy    C30  951   1.639   1.554   1.951 -0.0733 -0.3875 -0.2299
   36phy    C28  952   1.600   1.701   1.950 -0.0500 -0.4043 -0.0772
   36phy    C29  953   1.580   1.736   1.803  0.4914 -0.5056  0.0291
   36phy    C27  954   1.462   1.719   2.013  0.3035  0.1358  0.2825
   36phy    C26  955   1.456   1.824   2.120 -0.1073 -0.1028 -0.5595
   36phy    C25  956   1.318   1.841   2.177 -0.1132  0.1966  0.0533
   36phy    C23  957   1.310   1.943   2.289  0.0260 -0.4526  0.0437
   36phy    C24  958   1.270   2.075   2.222 -0.2129 -0.4481 -0.2698
   36phy    C22  959   1.207   1.893   2.398 -0.5541 -0.3484 -0.0771
   36phy    C21  960   1.224   1.953   2.537  0.0963 -0.4248  0.3775
   36phy    C20  961   1.114   1.905   2.635 -0.0376 -0.1124 -0.0281
   36phy    C18  962   1.089   1.969   2.774  0.5883  0.0112 -0.1335
   36phy    O01  963   1.046   2.104   2.762  0.1729  0.0564  0.0544
   36phy    H01  964   1.027   2.137   2.848 -0.3633 -1.6885  0.6506
   36phy    C19  965   0.965   1.887   2.802 -0.0506  0.2131 -0.1828
   36phy    C13  966   1.199   1.950   2.894 -0.7619  0.0124 -0.3200
   36phy     H3  967   1.239   1.846   2.892  2.4528  1.1161  0.5045
   36phy    O33  968   1.138   1.955   3.026 -0.5328  0.5563  0.1759
   36phy    H1B  969   1.116   2.046   3.035 -0.4391  0.6127 -0.1485
   36phy    C12  970   1.328   2.037   2.889 -0.0084  0.4144  0.0237
   36phy    O11  971   1.316   2.169   2.926  0.0372 -0.3520  0.2834
   36phy    H1A  972   1.311   2.163   3.020  0.6953  0.1885  0.3620
   37phy    C35  973   0.971   0.537   1.003  0.0330 -0.0547 -0.0899
   37phy    C33  974   0.977   0.627   1.131  0.5865  0.3405  0.2981
   37phy    C34  975   1.066   0.563   1.232  0.1554  0.0243  0.6588
   37phy    C32  976   1.037   0.764   1.101  0.2876 -0.3542  0.0841
   37phy    C31  977   0.935   0.877   1.076 -0.2334  0.1825  0.0858
   37phy    C30  978   1.000   1.016   1.066 -0.1626  0.1641 -0.2201
   37phy    C28  979   0.902   1.144   1.069 -0.3755  0.6547  0.3176
   37phy    C29  980   0.877   1.178   1.218  0.2689  0.3261 -0.3167
   37phy    C27  981   0.971   1.262   1.006  0.3542 -0.2371 -0.2496
   37phy    C26  982   0.902   1.315   0.886 -0.2947 -0.2121 -0.0481
   37phy    C25  983   0.992   1.422   0.822  0.0086 -0.3708  0.1867
   37phy    C23  984   0.944   1.471   0.684 -0.2502 -0.0204  0.0171
   37phy    C24  985   0.995   1.610   0.666  0.4837  0.1500 -0.3368
   37phy    C22  986   0.985   1.382   0.569  0.1895 -0.1633 -0.0484
   37phy    C21  987   0.880   1.334   0.470  0.3536 -0.2988 -0.1076
   37phy    C20  988   0.934   1.262   0.346  0.2423  0.1318 -0.2504
   37phy    C18  989   0.834   1.198   0.246 -0.2767  0.7398 -0.0076
   37phy    O01  990   0.741   1.111   0.320  0.0379  0.0235 -0.0361
   37phy    H01  991   0.704   1.156   0.393 -3.2705 -0.0016 -1.5368
   37phy    C19  992   0.928   1.113   0.153  0.3613  0.2696  0.0070
   37phy    C13  993   0.740   1.299   0.162 -0.3064 -0.2448 -0.0726
   37phy     H3  994   0.672   1.346   0.237 -0.8884 -2.2014  0.6862
   37phy    O33  995   0.811   1.420   0.126 -0.0093  0.0190 -0.5016
   37phy    H1B  996   0.898   1.400   0.099 -0.2390  0.7325 -1.8391
   37phy    C12  997   0.614   1.266   0.070 -0.4316 -0.3718  0.4953
   37phy    O11  998   0.626   1.287  -0.071  0.1536  0.0699  0.1509
   37phy    H1A  999   0.621   1.380  -0.085  0.8541  0.1671  0.4921
   38phy    C35 1000   0.416   1.234   1.203  0.3582  0.2213  0.6108
   38phy    C33 1001   0.476   1.161   1.325 -0.2365  0.3620 -0.0945
   38phy    C34 1002   0.537   1.029   1.283 -0.5857  0.3069  0.6282
   38phy    C32 1003   0.570   1.254   1.408 -0.5077 -0.0882  0.1865
   38phy    C31 1004   0.618   1.220   1.549  0.0613  0.0600 -0.4094
   38phy    C30 1005   0.727   1.316   1.596 -0.6766 -0.0405 -0.2787
   38phy    C28 1006   0.767   1.326   1.747 -0.3294  0.0867 -0.2934
   38phy    C29 1007   0.898   1.242   1.778  0.0334  0.4833 -0.1285
   38phy    C27 1008   0.796   1.475   1.782 -0.2552 -0.0725 -0.4888
   38phy    C26 1009   0.754   1.505   1.930 -0.3567  0.1073  0.4912
   38phy    C25 1010   0.784   1.647   1.983  0.1991 -0.3199 -0.0638
   38phy    C23 1011   0.794   1.663   2.135 -0.3008 -0.0636  0.2369
   38phy    C24 1012   0.913   1.754   2.166  0.3139  0.2813  0.2908
   38phy    C22 1013   0.664   1.709   2.203 -0.1551 -0.5489  0.0178
   38phy    C21 1014   0.630   1.671   2.347 -0.5412  0.1400  0.3264
   38phy    C20 1015   0.491   1.713   2.395  0.4257 -0.3922 -0.2693
   38phy    C18 1016   0.453   1.701   2.553 -0.5343 -0.2541  0.8377
   38phy    O01 1017   0.566   1.740   2.636 -0.5118  0.3846 -0.0495
   38phy    H01 1018   0.588   1.831   2.633 -0.3656  0.3330 -0.6048
   38phy    C19 1019   0.349   1.819   2.566  0.4445 -0.3987 -0.1667
   38phy    C13 1020   0.396   1.560   2.600  0.0667  0.1897 -0.7462
   38phy     H3 1021   0.315   1.528   2.528  0.2354  0.3908 -1.0260
   38phy    O33 1022   0.319   1.571   2.726 -0.2302 -0.1173  0.0270
   38phy    H1B 1023   0.351   1.648   2.769 -0.7323 -0.3843  0.9027
   38phy    C12 1024   0.495   1.441   2.604  0.5727  0.4326  0.3533
   38phy    O11 1025   0.448   1.307   2.617 -0.6243 -0.4418  0.1778
   38phy    H1A 1026   0.398   1.311   2.696  0.8408 -0.1278  1.1177
   39phy    C35 1027   0.121   2.483   1.981 -0.0160  0.2158  0.5007
   39phy    C33 1028   0.221   2.432   1.877  0.3842  0.3209  0.1732
   39phy    C34 1029   0.146   2.390   1.752  0.2341  0.1844  0.2024
   39phy    C32 1030   0.320   2.544   1.841 -0.0904 -0.0003  0.4226
   39phy    C31 1031   0.448   2.538   1.929 -0.2944 -0.3414 -0.1736
   39phy    C30 1032   0.544   2.655   1.905 -0.2524  0.6938  0.3390
   39phy    C28 1033   0.660   2.668   2.007  0.3480  0.1660 -0.3377
   39phy    C29 1034   0.791   2.703   1.942  0.4439  0.0746 -0.0928
   39phy    C27 1035   0.629   2.776   2.114  0.3763 -0.4045 -0.2132
   39phy    C26 1036   0.691   2.751   2.256 -0.0465  0.4662 -0.4578
   39phy    C25 1037   0.661   2.859   2.361  0.5843  0.1894 -0.0468
   39phy    C23 1038   0.745   2.846   2.485 -0.0787 -0.1931 -0.1617
   39phy    C24 1039   0.875   2.920   2.472 -0.5279 -0.2138 -0.4679
   39phy    C22 1040   0.668   2.908   2.604  0.0299  0.1931  0.2600
   39phy    C21 1041   0.637   2.812   2.723  0.0392  0.1479  0.2613
   39phy    C20 1042   0.556   2.859   2.844  0.1627  0.2593 -0.3363
   39phy    C18 1043   0.535   2.753   2.966  0.5317 -0.4192 -0.1613
   39phy    O01 1044   0.661   2.689   2.992 -0.1488  0.2294 -0.0673
   39phy    H01 1045   0.684   2.626   2.926  2.3964  1.2373 -0.2539
   39phy    C19 1046   0.511   2.850   3.088 -0.7449  0.6512  0.0975
   39phy    C13 1047   0.420   2.648   2.926 -0.0206 -0.2851 -0.5837
   39phy     H3 1048   0.435   2.611   2.821  0.8447  0.7156 -0.8261
   39phy    O33 1049   0.292   2.712   2.911  0.3261  0.0003  0.0068
   39phy    H1B 1050   0.226   2.658   2.871  1.0135 -2.9060  2.4385
   39phy    C12 1051   0.408   2.512   3.014 -0.2618  0.0375 -0.3086
   39phy    O11 1052   0.307   2.422   2.985 -0.1806 -0.0785 -0.1819
   39phy    H1A 1053   0.237   2.483   2.970  1.8797  2.2908 -0.8666
   40phy    C35 1054   1.490   3.350   1.614  0.2152  0.1896 -0.0371
   40phy    C33 1055   1.602   3.262   1.671  0.3783  0.1607 -0.1854
   40phy    C34 1056   1.572   3.113   1.656 -0.6902 -0.1880  0.2171
   40phy    C32 1057   1.740   3.299   1.610 -0.2603 -0.6595  0.3567
   40phy    C31 1058   1.828   3.364   1.718 -0.5823 -0.1089 -0.0928
   40phy    C30 1059   1.955   3.423   1.654  0.0945  0.4765 -0.1601
   40phy    C28 1060   2.042   3.520   1.738  0.1130 -0.3187 -0.2281
   40phy    C29 1061   2.188   3.506   1.693  0.2734  0.3230  0.1926
   40phy    C27 1062   1.995   3.671   1.731 -0.3696  0.0026 -0.0614
   40phy    C26 1063   2.042   3.764   1.848  0.3940  0.3654 -0.0060
   40phy    C25 1064   1.967   3.898   1.863  0.0527  0.2162  0.8453
   40phy    C23 1065   2.018   3.983   1.977 -0.1579 -0.4551 -0.2874
   40phy    C24 1066   2.152   4.060   1.954  0.2627  0.1187  0.1895
   40phy    C22 1067   1.907   4.075   2.037 -0.1823  0.2656  0.3063
   40phy    C21 1068   1.887   4.068   2.187 -0.0120 -0.2665  0.7548
   40phy    C20 1069   1.811   4.193   2.234 -0.0818  0.1606  0.1474
   40phy    C18 1070   1.779   4.208   2.390 -0.6379 -0.2648 -0.6495
   40phy    O01 1071   1.896   4.172   2.465  0.1342 -0.2144  0.3199
   40phy    H01 1072   1.885   4.191   2.556 -1.3668  1.3192 -0.1194
   40phy    C19 1073   1.774   4.356   2.398 -0.0518 -0.4385  0.2781
   40phy    C13 1074   1.647   4.131   2.441  0.3145  0.0905 -0.0268
   40phy     H3 1075   1.565   4.147   2.367  0.9569  1.4495 -0.4802
   40phy    O33 1076   1.596   4.192   2.559 -0.9696  0.0800  0.1544
   40phy    H1B 1077   1.642   4.160   2.634  0.5310  1.2211 -0.2408
   40phy    C12 1078   1.647   3.975   2.464  0.3042  0.6126  0.2885
   40phy    O11 1079   1.721   3.919   2.572  0.2444 -0.0233 -0.4041
   40phy    H1A 1080   1.666   3.919   2.648 -0.1708  0.2214 -0.7000
   41phy    C35 1081   0.337   1.526   1.861 -0.2721 -0.2674  0.2156
   41phy    C33 1082   0.347   1.536   1.709  0.0796  0.4995  0.0720
   41phy    C34 1083   0.208   1.480   1.661 -0.5134  0.2336 -0.3623
   41phy    C32 1084   0.353   1.675   1.649 -0.4010 -0.4636 -0.0782
   41phy    C31 1085   0.497   1.734   1.658  0.3574  0.5367 -0.0681
   41phy    C30 1086   0.514   1.871   1.585  0.3124  0.3245 -0.0308
   41phy    C28 1087   0.652   1.936   1.599  0.0715  0.6886 -0.7023
   41phy    C29 1088   0.715   1.959   1.462 -0.2878 -0.3622  0.1586
   41phy    C27 1089   0.655   2.057   1.695 -0.1934 -0.0837 -0.1452
   41phy    C26 1090   0.743   2.038   1.821  0.3934  0.3680 -0.1269
   41phy    C25 1091   0.744   2.173   1.901 -0.0901 -0.1372 -0.2996
   41phy    C23 1092   0.845   2.183   2.020  0.3749 -0.0380 -0.0802
   41phy    C24 1093   0.984   2.229   1.983  0.0424  0.1999  0.1753
   41phy    C22 1094   0.787   2.292   2.117  0.1142  0.2428  0.4829
   41phy    C21 1095   0.796   2.260   2.269 -0.0017  0.1240 -0.5305
   41phy    C20 1096   0.696   2.353   2.340 -0.1834 -0.1839  0.2260
   41phy    C18 1097   0.676   2.362   2.498 -0.1274 -0.3110 -0.0388
   41phy    O01 1098   0.794   2.409   2.566 -0.5368 -0.1660 -0.1094
   41phy    H01 1099   0.862   2.344   2.565  0.5808  0.8367  2.3100
   41phy    C19 1100   0.578   2.481   2.505 -0.0159 -0.3205  0.2815
   41phy    C13 1101   0.617   2.240   2.583  0.1957 -0.7782  0.2937
   41phy     H3 1102   0.516   2.217   2.541  0.0117  2.2322 -1.1145
   41phy    O33 1103   0.590   2.279   2.720 -0.1478 -0.0837 -0.0026
   41phy    H1B 1104   0.650   2.347   2.744  1.3250 -1.2766 -0.1246
   41phy    C12 1105   0.696   2.103   2.580  0.3947  0.2180 -0.5426
   41phy    O11 1106   0.620   1.988   2.624 -0.5866  0.4402  0.2944
   41phy    H1A 1107   0.600   1.993   2.715 -1.1338  0.3508  0.1806
   42phy    C35 1108   4.547   0.634   1.491 -0.4616  0.4392  0.0497
   42phy    C33 1109   4.570   0.759   1.570  0.4841 -0.4698 -0.5356
   42phy    C34 1110   4.562   0.721   1.717  0.3064  0.5196 -0.2119
   42phy    C32 1111   4.701   0.836   1.533 -0.1352  0.0737 -0.3597
   42phy    C31 1112   4.684   0.990   1.519  0.8035 -0.5572 -0.1335
   42phy    C30 1113   4.813   1.076   1.494 -0.0304 -0.4129 -0.3122
   42phy    C28 1114   4.816   1.230   1.482  0.7235 -0.1546  0.3865
   42phy    C29 1115   4.816   1.286   1.626  0.0046  0.0274  0.3368
   42phy    C27 1116   4.947   1.287   1.426 -0.1674  0.3833 -0.4828
   42phy    C26 1117   4.937   1.312   1.274 -0.5677 -0.1337 -0.2088
   42phy    C25 1118   5.068   1.372   1.221  0.1519  0.4169  0.3899
   42phy    C23 1119   5.060   1.407   1.071  0.1984  0.2118 -0.6287
   42phy    C24 1120   5.124   1.549   1.054 -0.2262 -0.1765 -0.1434
   42phy    C22 1121   5.153   1.321   0.984  0.5297  0.4515 -0.3312
   42phy    C21 1122   5.096   1.187   0.926 -0.0354 -0.3023  0.1620
   42phy    C20 1123   5.198   1.085   0.868 -0.1557 -0.3284  0.1435
   42phy    C18 1124   5.162   0.997   0.740  0.4077  0.0180 -0.1669
   42phy    O01 1125   5.044   0.924   0.779 -0.0328 -0.4379  0.2036
   42phy    H01 1126   5.017   0.942   0.867  0.1964  0.4907  0.0952
   42phy    C19 1127   5.277   0.888   0.735  0.2245  0.3832 -0.4044
   42phy    C13 1128   5.139   1.079   0.604 -0.2393 -0.4819  0.5890
   42phy     H3 1129   5.052   1.145   0.628 -0.2986 -0.0851 -0.6633
   42phy    O33 1130   5.233   1.178   0.570 -0.2602  0.1359 -0.3666
   42phy    H1B 1131   5.281   1.211   0.643 -0.3617  0.9330 -0.6416
   42phy    C12 1132   5.054   1.024   0.482  0.6017 -0.5059  0.0763
   42phy    O11 1133   5.134   0.958   0.383  0.0925 -0.1111 -0.2920
   42phy    H1A 1134   5.085   0.942   0.304  0.3231  0.1497 -0.4882
   43phy    C35 1135   4.934   0.648   1.800 -0.1689 -0.2730  0.3105
   43phy    C33 1136   5.078   0.628   1.835 -0.2696  0.3039  0.1914
   43phy    C34 1137   5.108   0.476   1.817 -0.1263 -0.1612 -0.7990
   43phy    C32 1138   5.174   0.720   1.758 -0.4113 -0.2438  0.6830
   43phy    C31 1139   5.305   0.751   1.829  0.2968 -0.2886  0.3607
   43phy    C30 1140   5.405   0.805   1.728 -0.1406 -0.1493  0.0452
   43phy    C28 1141   5.539   0.853   1.792 -0.6869  0.1013  0.1503
   43phy    C29 1142   5.657   0.805   1.713  0.1641 -0.0250  0.8967
   43phy    C27 1143   5.536   1.003   1.830 -0.2748  0.0012  0.3413
   43phy    C26 1144   5.597   1.050   1.964  0.3145  0.2670 -0.1110
   43phy    C25 1145   5.524   1.172   2.025  0.1700 -0.0497 -0.2474
   43phy    C23 1146   5.576   1.221   2.162  0.3411 -0.5898  0.1115
   43phy    C24 1147   5.549   1.369   2.175  0.1352  0.2591 -0.1209
   43phy    C22 1148   5.501   1.143   2.275 -0.5498 -0.5109  0.1925
   43phy    C21 1149   5.594   1.091   2.384  0.4108 -0.2297  0.3096
   43phy    C20 1150   5.512   1.014   2.486 -0.1940 -0.1293  0.1876
   43phy    C18 1151   5.581   0.964   2.615 -0.9493 -0.1609 -0.4612
   43phy    O01 1152   5.658   1.073   2.673  0.2459 -0.1054  0.3609
   43phy    H01 1153   5.611   1.151   2.650 -1.6920 -1.0767  0.7990
   43phy    C19 1154   5.462   0.951   2.713  0.2811 -0.3268 -0.3381
   43phy    C13 1155   5.672   0.825   2.599  0.5312 -0.1465  0.1132
   43phy     H3 1156   5.611   0.744   2.551  1.2893 -0.9090  0.4304
   43phy    O33 1157   5.699   0.762   2.726  0.0655 -0.5257 -0.0122
   43phy    H1B 1158   5.765   0.810   2.772  0.0954  0.5418 -1.1400
   43phy    C12 1159   5.807   0.839   2.520 -0.6487  0.4105  0.5389
   43phy    O11 1160   5.904   0.908   2.595 -0.2849 -0.1188 -0.3383
   43phy    H1A 1161   5.892   0.999   2.578  0.4391  0.0642  0.0857
   44phy    C35 1162   1.206   2.123   0.601  0.2082 -0.4969  0.1559
   44phy    C33 1163   1.206   1.985   0.526  0.3070 -0.4391  0.3187
   44phy    C34 1164   1.063   1.926   0.523  0.0078 -0.0467 -0.1161
   44phy    C32 1165   1.263   2.013   0.386 -0.1145 -0.1450 -0.3193
   44phy    C31 1166   1.343   1.891   0.334  0.0865  0.0388 -0.0581
   44phy    C30 1167   1.393   1.923   0.191  0.2023 -0.7063 -0.0222
   44phy    C28 1168   1.484   1.811   0.133 -0.1985 -0.0934  0.4930
   44phy    C29 1169   1.415   1.692   0.071 -0.1805  0.5833  0.3322
   44phy    C27 1170   1.581   1.876   0.033 -0.3323 -0.1240  0.1886
   44phy    C26 1171   1.707   1.822  -0.028  0.0813  0.1298 -0.1460
   44phy    C25 1172   1.766   1.913  -0.137 -0.1140  0.3088 -0.2112
   44phy    C23 1173   1.923   1.901  -0.147  0.1164 -0.0093 -0.2959
   44phy    C24 1174   1.957   1.885  -0.292 -0.3139  0.3507 -0.0593
   44phy    C22 1175   1.992   2.028  -0.101 -0.4285 -0.3660 -0.3902
   44phy    C21 1176   2.014   2.042   0.050  0.3936  0.2756  0.0751
   44phy    C20 1177   2.075   2.180   0.088  0.0927 -0.2020  0.0650
   44phy    C18 1178   2.051   2.242   0.233  0.1000  0.2338 -0.0099
   44phy    O01 1179   1.912   2.219   0.270 -0.2350 -0.3493  0.1904
   44phy    H01 1180   1.865   2.294   0.299  0.0071 -0.5243  1.0389
   44phy    C19 1181   2.070   2.397   0.209 -0.3009  0.0515  0.0307
   44phy    C13 1182   2.155   2.168   0.332 -0.2783  0.0274 -0.0770
   44phy     H3 1183   2.119   2.062   0.333  2.5887 -1.0190  0.4942
   44phy    O33 1184   2.287   2.140   0.293  0.2775 -0.4327 -0.1453
   44phy    H1B 1185   2.337   2.217   0.311  0.7745 -0.1283 -2.4976
   44phy    C12 1186   2.138   2.167   0.487  0.6733  0.6828 -0.2167
   44phy    O11 1187   2.013   2.192   0.536 -0.1055  0.4932  0.1514
   44phy    H1A 1188   1.947   2.165   0.475  0.1247 -1.1472  0.5793
   45phy    C35 1189   1.391   2.256   1.234  0.1850  0.1147 -0.1253
   45phy    C33 1190   1.457   2.362   1.326 -0.5086  0.6670 -0.3318
   45phy    C34 1191   1.534   2.464   1.236  0.2539 -0.1925 -0.2216
   45phy    C32 1192   1.350   2.424   1.417  0.0153  0.1255  0.1511
   45phy    C31 1193   1.395   2.484   1.549 -0.5111  0.3205  0.3547
   45phy    C30 1194   1.285   2.530   1.643  0.2606  0.5451  0.1011
   45phy    C28 1195   1.330   2.590   1.776  0.6006  0.0891 -0.3491
   45phy    C29 1196   1.342   2.739   1.765  0.0853  0.5161 -0.2351
   45phy    C27 1197   1.233   2.552   1.888 -0.1666  0.8629  0.2567
   45phy    C26 1198   1.291   2.551   2.034 -0.1768  0.2865 -0.4014
   45phy    C25 1199   1.178   2.539   2.141  0.3846 -0.4567 -0.3865
   45phy    C23 1200   1.207   2.565   2.290 -0.1943  0.2953 -0.4552
   45phy    C24 1201   1.079   2.607   2.361 -0.2618  0.0556 -0.3400
   45phy    C22 1202   1.282   2.452   2.368 -0.4579 -0.2595 -0.1837
   45phy    C21 1203   1.381   2.502   2.472  0.4495 -0.3957  0.1348
   45phy    C20 1204   1.454   2.392   2.550 -0.2718 -0.2837  0.3285
   45phy    C18 1205   1.566   2.441   2.656  0.3209  0.2990 -0.4800
   45phy    O01 1206   1.498   2.519   2.760  0.2179  0.0142  0.0720
   45phy    H01 1207   1.557   2.568   2.814 -1.3659  1.4511  0.5714
   45phy    C19 1208   1.604   2.307   2.718  0.1292  0.1441 -0.5080
   45phy    C13 1209   1.700   2.517   2.600  0.6036 -0.1059  0.0702
   45phy     H3 1210   1.737   2.463   2.509  0.3617 -1.2744  0.6477
   45phy    O33 1211   1.813   2.512   2.685 -0.1263 -0.3947 -0.1315
   45phy    H1B 1212   1.893   2.536   2.642  1.0714  0.2799  2.2795
   45phy    C12 1213   1.674   2.666   2.550  0.1147  0.1597 -0.1455
   45phy    O11 1214   1.666   2.767   2.649 -0.0707  0.1695 -0.0411
   45phy    H1A 1215   1.601   2.830   2.624  0.6069  1.1505  0.6016
   46phy    C35 1216   2.517   3.272   1.753  0.5043 -0.4851 -0.1082
   46phy    C33 1217   2.585   3.150   1.807  0.3894  0.2707 -0.1228
   46phy    C34 1218   2.728   3.158   1.769 -0.5174 -0.1438  0.3875
   46phy    C32 1219   2.569   3.123   1.958 -0.1119  0.3144  0.1227
   46phy    C31 1220   2.432   3.065   1.993  0.2290 -0.3677 -0.1728
   46phy    C30 1221   2.408   3.043   2.143 -0.0439 -0.5260 -0.3361
   46phy    C28 1222   2.273   2.981   2.180 -0.3658  0.0174 -0.4676
   46phy    C29 1223   2.271   2.829   2.180 -0.5353  0.3242 -0.0305
   46phy    C27 1224   2.238   3.026   2.326  0.2508  0.1248  0.1681
   46phy    C26 1225   2.101   3.100   2.340 -0.2331  0.2336  0.0779
   46phy    C25 1226   2.055   3.102   2.490  0.1152  0.6588 -0.1603
   46phy    C23 1227   1.906   3.142   2.508  0.2007  0.2332 -0.3494
   46phy    C24 1228   1.806   3.028   2.497 -0.1805 -0.0908  0.0134
   46phy    C22 1229   1.885   3.215   2.639 -0.2731 -0.0420 -0.0362
   46phy    C21 1230   1.779   3.320   2.660  0.2988  0.8330 -0.2692
   46phy    C20 1231   1.771   3.369   2.806  0.0943 -0.4826  0.1777
   46phy    C18 1232   1.653   3.467   2.854  0.2355  0.0663  0.2551
   46phy    O01 1233   1.529   3.400   2.812 -0.2354 -0.5915 -0.1321
   46phy    H01 1234   1.469   3.466   2.785 -0.2701 -0.9512 -0.9757
   46phy    C19 1235   1.646   3.443   3.007 -0.1213 -0.5794 -0.1701
   46phy    C13 1236   1.664   3.618   2.798  0.1248  0.5093 -0.1286
   46phy     H3 1237   1.696   3.615   2.690 -1.3099 -2.3626 -0.5674
   46phy    O33 1238   1.779   3.687   2.854 -0.1064 -0.2515  0.2195
   46phy    H1B 1239   1.759   3.713   2.942 -0.1905  0.1820  0.0720
   46phy    C12 1240   1.532   3.701   2.800  0.6763 -0.1922  0.2486
   46phy    O11 1241   1.426   3.629   2.744 -0.2948  0.6252  0.0317
   46phy    H1A 1242   1.352   3.639   2.801 -0.0952  0.6502  0.2848
   47phy    C35 1243   0.920   2.336   1.457 -0.3724 -0.1444  0.6096
   47phy    C33 1244   0.818   2.425   1.527  0.4274 -0.5035 -0.7257
   47phy    C34 1245   0.862   2.442   1.670 -0.0272 -0.1441  0.1052
   47phy    C32 1246   0.791   2.554   1.447 -0.2191  0.2464  0.4513
   47phy    C31 1247   0.653   2.622   1.474  0.2280 -0.3659 -0.0165
   47phy    C30 1248   0.617   2.731   1.375 -0.6360 -0.8893 -0.0112
   47phy    C28 1249   0.482   2.798   1.392  0.5196  0.7186  0.3342
   47phy    C29 1250   0.466   2.886   1.519 -0.4348  0.2679 -0.1327
   47phy    C27 1251   0.440   2.872   1.265 -0.0379  0.1248 -0.2645
   47phy    C26 1252   0.297   2.870   1.210 -0.0560  0.2065 -0.6022
   47phy    C25 1253   0.289   2.924   1.068  0.0206  0.3439  0.0912
   47phy    C23 1254   0.144   2.929   1.012 -0.0736  0.9760 -0.2931
   47phy    C24 1255   0.046   3.037   1.064  0.1119  0.3036 -0.0341
   47phy    C22 1256   0.166   2.940   0.863  0.7593  0.1544  0.0991
   47phy    C21 1257   0.054   2.880   0.777  0.5628 -0.0278 -0.5924
   47phy    C20 1258   0.078   2.894   0.624  0.0158 -0.0925 -0.0335
   47phy    C18 1259  -0.019   2.827   0.519 -0.0838 -0.6234 -0.2514
   47phy    O01 1260  -0.008   2.684   0.517  0.2300 -0.3337  0.2709
   47phy    H01 1261   0.078   2.662   0.549 -0.2292 -0.6447  1.3572
   47phy    C19 1262   0.054   2.862   0.389 -0.0602 -0.0857  0.1072
   47phy    C13 1263  -0.174   2.877   0.530  0.5210  0.1311  0.4091
   47phy     H3 1264  -0.209   2.827   0.624  0.8786 -0.5911  0.1615
   47phy    O33 1265  -0.200   3.009   0.570 -0.2296  0.6505  0.1117
   47phy    H1B 1266  -0.128   3.063   0.544  1.5772 -0.5474  2.2080
   47phy    C12 1267  -0.295   2.803   0.457 -0.6694  0.1494  0.0667
   47phy    O11 1268  -0.261   2.682   0.398 -0.5585 -0.2468  0.0157
   47phy    H1A 1269  -0.188   2.655   0.451  0.2859  1.0536 -0.4539
   48phy    C35 1270   1.562   3.226   2.227  0.2735 -0.2303  0.0890
   48phy    C33 1271   1.533   3.133   2.111 -0.5190 -0.0465  0.3834
   48phy    C34 1272   1.451   3.215   2.009 -0.6038  0.2001  0.1380
   48phy    C32 1273   1.656   3.069   2.049 -0.4072  0.1814 -0.9145
   48phy    C31 1274   1.661   2.920   2.039 -0.5149  0.0193 -0.2485
   48phy    C30 1275   1.791   2.872   1.974  0.1723  0.1598  0.5208
   48phy    C28 1276   1.805   2.731   1.925 -0.3761 -0.5301 -0.1222
   48phy    C29 1277   1.761   2.719   1.775  0.0909 -0.2920 -0.7361
   48phy    C27 1278   1.952   2.685   1.936 -0.5250 -0.0154  0.2123
   48phy    C26 1279   1.967   2.540   1.985 -0.3459  0.4525 -0.3752
   48phy    C25 1280   2.114   2.495   2.006  0.0682 -0.2176  0.1271
   48phy    C23 1281   2.140   2.353   2.052 -0.1732 -0.2061 -0.0240
   48phy    C24 1282   2.156   2.254   1.940 -0.8079 -0.0597 -0.0999
   48phy    C22 1283   2.268   2.346   2.142 -0.6465  0.5263 -0.1053
   48phy    C21 1284   2.261   2.266   2.273 -0.8472 -0.3998  0.2961
   48phy    C20 1285   2.370   2.306   2.374  0.6185 -0.3390 -0.1413
   48phy    C18 1286   2.340   2.381   2.512  0.0694  0.0700  0.3358
   48phy    O01 1287   2.268   2.299   2.601  0.0714  0.2559 -0.0126
   48phy    H01 1288   2.307   2.214   2.610  0.2380  0.3215 -0.1269
   48phy    C19 1289   2.480   2.394   2.566 -0.0004  0.0049 -0.2268
   48phy    C13 1290   2.268   2.529   2.498  0.1270 -0.1868  0.4482
   48phy     H3 1291   2.308   2.581   2.407 -2.4455  1.5936  0.2332
   48phy    O33 1292   2.306   2.621   2.597  0.2314 -0.0429  0.1271
   48phy    H1B 1293   2.315   2.570   2.675 -0.6843 -2.3439 -1.1966
   48phy    C12 1294   2.116   2.536   2.469  0.0004  0.2650  0.3222
   48phy    O11 1295   2.042   2.466   2.562 -0.0341 -0.1220  0.5723
   48phy    H1A 1296   2.084   2.383   2.575  0.6566 -0.1259 -1.3368
   49phy    C35 1297   1.175   1.961   1.814 -0.1667 -0.0155 -0.3140
   49phy    C33 1298   1.257   2.015   1.696 -0.0544  0.1993 -0.0071
   49phy    C34 1299   1.167   2.041   1.576  0.8441 -0.0622  0.0080
   49phy    C32 1300   1.337   2.135   1.743  0.4424  0.4495 -0.3089
   49phy    C31 1301   1.464   2.107   1.817 -0.0412  0.0752  0.5200
   49phy    C30 1302   1.571   2.217   1.821  0.1115 -0.2117  0.5052
   49phy    C28 1303   1.704   2.188   1.895 -0.0259 -0.1591  0.5589
   49phy    C29 1304   1.809   2.261   1.815  0.6098 -0.0478 -0.2015
   49phy    C27 1305   1.701   2.241   2.038  0.3246  0.1152 -0.0362
   49phy    C26 1306   1.783   2.163   2.141  0.0718 -0.2248 -0.2343
   49phy    C25 1307   1.770   2.206   2.292 -0.0457 -0.3482 -0.1387
   49phy    C23 1308   1.827   2.104   2.392 -0.4493  0.2178  0.2440
   49phy    C24 1309   1.917   2.171   2.490 -0.0097 -0.1166 -0.1702
   49phy    C22 1310   1.716   2.026   2.469  0.2894  0.2670  0.3063
   49phy    C21 1311   1.742   1.878   2.514 -0.2801 -0.2857  0.2273
   49phy    C20 1312   1.622   1.819   2.589 -0.2296 -0.1804 -0.6801
   49phy    C18 1313   1.625   1.664   2.629  0.6461  0.0918 -0.3789
   49phy    O01 1314   1.740   1.646   2.713  0.2341  0.0750 -0.0553
   49phy    H01 1315   1.726   1.571   2.767 -2.0757 -0.9076 -1.8560
   49phy    C19 1316   1.504   1.662   2.726 -0.3094 -0.0614 -0.1540
   49phy    C13 1317   1.609   1.550   2.517  0.2019  0.2574 -0.1451
   49phy     H3 1318   1.519   1.570   2.453  0.8415  1.2850 -0.7475
   49phy    O33 1319   1.582   1.418   2.565  0.2455 -0.2255 -0.0310
   49phy    H1B 1320   1.524   1.369   2.511  0.6632 -0.7800  0.0179
   49phy    C12 1321   1.732   1.541   2.417 -0.0758  0.2726  0.5085
   49phy    O11 1322   1.847   1.477   2.472  0.3213 -0.1589  0.2138
   49phy    H1A 1323   1.842   1.386   2.453  0.0309 -0.0172 -0.4600
   50phy    C35 1324   0.700   1.776   0.373 -0.1432  0.0930  0.1556
   50phy    C33 1325   0.624   1.898   0.413  0.2823  0.1349  0.0670
   50phy    C34 1326   0.470   1.880   0.410 -0.0692  0.6816 -0.0195
   50phy    C32 1327   0.677   1.935   0.551 -0.1403  0.5229  0.5961
   50phy    C31 1328   0.676   2.091   0.578 -0.1420 -0.0151 -0.2968
   50phy    C30 1329   0.729   2.128   0.718  0.0704  0.4195 -0.2429
   50phy    C28 1330   0.736   2.278   0.756  0.1618  0.3732  0.0266
   50phy    C29 1331   0.712   2.299   0.906 -0.2995 -0.3857 -0.6307
   50phy    C27 1332   0.871   2.349   0.711 -0.3168  0.6476 -0.0822
   50phy    C26 1333   0.847   2.468   0.622 -0.4349 -0.3232  0.1363
   50phy    C25 1334   0.983   2.504   0.558  0.1951  0.5092 -0.0070
   50phy    C23 1335   0.981   2.635   0.475 -0.8961 -0.2012  0.4284
   50phy    C24 1336   0.978   2.770   0.552 -0.2735  0.2649 -0.1363
   50phy    C22 1337   1.106   2.646   0.383  0.0710  0.1011  0.2382
   50phy    C21 1338   1.068   2.626   0.235  0.5382  0.2466 -0.0184
   50phy    C20 1339   1.187   2.630   0.142  0.4293  0.4274  0.3139
   50phy    C18 1340   1.182   2.604  -0.015 -0.5540  0.1215 -0.1788
   50phy    O01 1341   1.130   2.475  -0.034  0.4129 -0.1502  0.2021
   50phy    H01 1342   1.037   2.478  -0.035  0.2606 -2.3310  0.7740
   50phy    C19 1343   1.331   2.604  -0.053  0.4297  0.0389  0.4639
   50phy    C13 1344   1.093   2.708  -0.097  0.0514 -0.5398  0.3037
   50phy     H3 1345   0.991   2.702  -0.051 -0.3457  0.4532 -0.4050
   50phy    O33 1346   1.117   2.848  -0.072  0.1404  0.1116  0.3868
   50phy    H1B 1347   1.180   2.883  -0.133  1.0731 -0.5836  0.9327
   50phy    C12 1348   1.031   2.679  -0.241  0.0900 -0.3406  0.2034
   50phy    O11 1349   1.008   2.544  -0.271  0.0644  0.4093  0.0150
   50phy    H1A 1350   1.088   2.496  -0.276 -0.8991 -1.7868  2.9417
   51phy    C35 1351   2.135   2.014   1.680 -0.1233 -0.2110 -0.2464
   51phy    C33 1352   2.016   1.923   1.631 -0.5187 -0.0169 -0.2980
   51phy    C34 1353   1.944   1.871   1.756  0.2706  0.0340 -0.5514
   51phy    C32 1354   1.935   1.995   1.523 -0.0519  0.1434  0.1479
   51phy    C31 1355   1.863   1.890   1.431 -0.1086  0.2586 -0.0170
   51phy    C30 1356   1.756   1.957   1.344 -0.2329 -0.2453  0.0690
   51phy    C28 1357   1.678   1.874   1.243  0.2046 -0.1581  0.7575
   51phy    C29 1358   1.565   1.798   1.313  0.0369 -0.0600  0.2273
   51phy    C27 1359   1.614   1.966   1.140 -0.2138 -0.5482 -0.5059
   51phy    C26 1360   1.688   1.957   1.002  0.1523 -0.5041  0.2209
   51phy    C25 1361   1.617   2.040   0.891  0.2474 -0.2067 -0.2965
   51phy    C23 1362   1.659   2.028   0.749  0.1901  0.4990 -0.1361
   51phy    C24 1363   1.602   1.896   0.685 -0.0628 -0.1907  0.0463
   51phy    C22 1364   1.608   2.154   0.686  0.1663  0.3241 -0.4860
   51phy    C21 1365   1.665   2.207   0.557  0.7631  0.0389  0.2243
   51phy    C20 1366   1.587   2.325   0.504 -0.3850 -0.1939  0.4298
   51phy    C18 1367   1.616   2.390   0.366  0.0799  0.5675  0.0803
   51phy    O01 1368   1.762   2.397   0.354  0.2560  0.4076  0.1833
   51phy    H01 1369   1.798   2.463   0.410 -0.3349  0.8936  0.0112
   51phy    C19 1370   1.560   2.537   0.366 -0.1863  0.0827 -0.3077
   51phy    C13 1371   1.544   2.306   0.244 -0.8398  0.2642 -0.4699
   51phy     H3 1372   1.588   2.203   0.248 -1.4900 -0.0558 -1.1685
   51phy    O33 1373   1.408   2.267   0.249 -0.1856  0.2656  0.0409
   51phy    H1B 1374   1.388   2.271   0.341  0.5553 -1.8840  0.3478
   51phy    C12 1375   1.602   2.306   0.103 -0.0989  0.0527 -0.2976
   51phy    O11 1376   1.738   2.340   0.079 -0.3087  0.4696 -0.1411
   51phy    H1A 1377   1.797   2.280   0.120  0.3898  1.3883  0.2162
   52phy    C35 1378   1.190   0.957   0.477  0.1901 -0.3279 -0.4861
   52phy    C33 1379   1.253   1.015   0.604  0.1377  0.0600 -0.6242
   52phy    C34 1380   1.147   1.046   0.708  0.1962  0.4442 -0.0147
   52phy    C32 1381   1.365   0.919   0.651 -0.2263 -0.0073  0.2601
   52phy    C31 1382   1.472   0.958   0.751 -0.1578  0.1876  0.1715
   52phy    C30 1383   1.611   0.900   0.715 -0.1549  0.4034  0.0417
   52phy    C28 1384   1.731   0.944   0.801 -0.1534  0.5482 -0.2283
   52phy    C29 1385   1.740   0.840   0.914  0.3846 -0.0527  0.1334
   52phy    C27 1386   1.866   0.945   0.723  0.0025 -0.6400 -0.6552
   52phy    C26 1387   1.904   1.079   0.664 -0.0419  0.0418 -0.3116
   52phy    C25 1388   2.051   1.091   0.610 -0.6762  0.1457  0.5050
   52phy    C23 1389   2.075   1.216   0.516 -0.3079 -0.0762 -0.0765
   52phy    C24 1390   2.208   1.284   0.552  0.0549  0.2540  0.1112
   52phy    C22 1391   2.082   1.171   0.368 -0.1860 -0.0884  0.5348
   52phy    C21 1392   1.972   1.216   0.271  0.2564 -0.2620  0.1393
   52phy    C20 1393   2.001   1.202   0.117  0.2056  0.2395 -0.5454
   52phy    C18 1394   1.888   1.221   0.012 -0.2315  0.4010  0.6455
   52phy    O01 1395   1.768   1.154   0.065 -0.1615 -0.4518  0.7006
   52phy    H01 1396   1.793   1.068   0.091 -1.1468 -0.8725  0.3020
   52phy    C19 1397   1.935   1.137  -0.109 -0.0614  0.1287 -0.2457
   52phy    C13 1398   1.859   1.377  -0.020  0.2470 -0.3008  0.5247
   52phy     H3 1399   1.829   1.421   0.078  0.1486  1.9048 -0.4413
   52phy    O33 1400   1.971   1.459  -0.044 -0.6014 -0.1905 -0.5863
   52phy    H1B 1401   1.985   1.462  -0.137  2.7326  0.1790 -0.1930
   52phy    C12 1402   1.729   1.441  -0.078  0.4852  0.1586 -0.6879
   52phy    O11 1403   1.728   1.472  -0.214  0.2548  0.0866 -0.4059
   52phy    H1A 1404   1.751   1.396  -0.263  0.5551 -0.0413 -0.0626
   53phy    C35 1405   0.757   3.801   0.898  0.3770  0.1712 -0.3240
   53phy    C33 1406   0.890   3.731   0.904  0.0088 -0.1495 -0.1843
   53phy    C34 1407   0.945   3.756   1.045  0.1127  0.0030 -0.2003
   53phy    C32 1408   0.874   3.583   0.864 -0.2905  0.0034 -0.0544
   53phy    C31 1409   0.992   3.504   0.804 -0.3624  0.4194 -0.0360
   53phy    C30 1410   0.943   3.371   0.744 -0.5284  0.2625  0.5112
   53phy    C28 1411   1.029   3.290   0.646  0.5558 -0.2068  0.2199
   53phy    C29 1412   0.964   3.162   0.617 -0.1989  0.2036 -0.1168
   53phy    C27 1413   1.064   3.363   0.510  0.5710  0.6710 -0.1432
   53phy    C26 1414   1.208   3.363   0.456 -0.2940  0.1968 -0.1163
   53phy    C25 1415   1.230   3.456   0.339 -0.1411 -0.3076 -0.3452
   53phy    C23 1416   1.369   3.442   0.278 -0.1970  0.1904  0.3354
   53phy    C24 1417   1.354   3.374   0.142 -0.0950 -0.0842 -0.5927
   53phy    C22 1418   1.429   3.587   0.258 -0.1763  0.0884 -0.2161
   53phy    C21 1419   1.581   3.596   0.258 -0.7380  0.4135  0.1381
   53phy    C20 1420   1.623   3.743   0.242  0.2197 -0.5607  0.6608
   53phy    C18 1421   1.775   3.794   0.224  0.5423 -0.8579 -0.0014
   53phy    O01 1422   1.866   3.703   0.289 -0.0391  0.0769 -0.0046
   53phy    H01 1423   1.864   3.712   0.382  0.8239  0.0454  0.0275
   53phy    C19 1424   1.787   3.931   0.288 -0.1768  0.7085 -0.0908
   53phy    C13 1425   1.807   3.790   0.070 -0.4679 -0.4261  0.3129
   53phy     H3 1426   1.817   3.681   0.048  2.6892 -0.4185  1.2101
   53phy    O33 1427   1.706   3.823  -0.026 -0.3364 -0.0609  0.0239
   53phy    H1B 1428   1.690   3.915  -0.021  0.3852  0.0819 -0.1934
   53phy    C12 1429   1.956   3.804   0.012 -0.1069 -0.0408  0.3985
   53phy    O11 1430   1.995   3.924  -0.043 -0.8364 -0.1652 -0.1641
   53phy    H1A 1431   1.938   3.950  -0.113 -0.7471  3.0683  0.7932
   54phy    C35 1432   3.573   2.462   0.580  0.4694 -0.2656  0.2609
   54phy    C33 1433   3.595   2.459   0.728 -0.4917 -0.4488 -0.6395
   54phy    C34 1434   3.732   2.400   0.753 -0.2328  0.0174 -0.0812
   54phy    C32 1435   3.587   2.604   0.788 -0.0238  0.5092 -0.1415
   54phy    C31 1436   3.472   2.615   0.890  0.1427  0.4452  0.0388
   54phy    C30 1437   3.473   2.750   0.955 -0.0312 -0.5374 -0.0920
   54phy    C28 1438   3.361   2.771   1.058 -0.0943  0.2158 -0.0289
   54phy    C29 1439   3.422   2.843   1.182  0.2222  0.0080 -0.0868
   54phy    C27 1440   3.243   2.862   1.006  0.3840  0.6910  0.1516
   54phy    C26 1441   3.126   2.776   0.957  0.2561 -0.1742 -0.0337
   54phy    C25 1442   3.009   2.865   0.917  0.0575  0.2186 -0.5030
   54phy    C23 1443   2.884   2.798   0.850 -0.1436  0.0935 -0.2373
   54phy    C24 1444   2.792   2.736   0.958  0.1168 -0.2068  0.4364
   54phy    C22 1445   2.805   2.908   0.781 -0.4330 -0.3736  0.6384
   54phy    C21 1446   2.842   2.939   0.638  0.1683  0.6794  0.2969
   54phy    C20 1447   2.748   3.050   0.581  0.5148 -0.0153 -0.7270
   54phy    C18 1448   2.773   3.095   0.437 -0.6667 -0.1157  0.0234
   54phy    O01 1449   2.912   3.142   0.415 -0.1337 -0.0930  0.4249
   54phy    H01 1450   2.962   3.068   0.386 -0.6532  0.7538 -3.0851
   54phy    C19 1451   2.686   3.221   0.427  0.2436  0.2173 -0.0755
   54phy    C13 1452   2.736   2.981   0.329 -0.7790  0.0082  0.7693
   54phy     H3 1453   2.809   2.900   0.354  0.7257  1.1581  0.2620
   54phy    O33 1454   2.614   2.906   0.343  0.2115  0.2957  0.0538
   54phy    H1B 1455   2.625   2.815   0.322 -0.2916 -0.0004  1.0340
   54phy    C12 1456   2.779   2.991   0.171 -0.0265  0.0826 -0.1857
   54phy    O11 1457   2.892   3.068   0.138 -0.1862  0.4544 -0.5063
   54phy    H1A 1458   2.883   3.156   0.170 -0.5439  0.3014 -0.1786
   55phy    C35 1459   0.584   4.386   1.824 -0.4093  0.3436  0.3735
   55phy    C33 1460   0.544   4.261   1.750 -0.2130 -0.5144 -0.9140
   55phy    C34 1461   0.575   4.145   1.841  0.5758  0.1601  0.2721
   55phy    C32 1462   0.401   4.272   1.694  0.0611 -0.4627  0.3195
   55phy    C31 1463   0.360   4.178   1.573  0.5591 -0.0882 -0.2117
   55phy    C30 1464   0.205   4.181   1.557 -0.4907 -0.2139 -0.3054
   55phy    C28 1465   0.148   4.100   1.441 -0.7795  1.1045  0.0306
   55phy    C29 1466   0.092   3.964   1.477 -0.2973 -0.0659  0.4517
   55phy    C27 1467   0.045   4.194   1.374 -0.1574 -0.2993 -0.3663
   55phy    C26 1468   0.012   4.173   1.226 -0.4154  0.0239 -0.0288
   55phy    C25 1469  -0.065   4.296   1.178  0.4677 -0.0314 -0.6394
   55phy    C23 1470  -0.152   4.294   1.051  0.0908  0.0646  0.1792
   55phy    C24 1471  -0.304   4.280   1.089 -0.3599  0.1701 -0.3763
   55phy    C22 1472  -0.127   4.425   0.969  0.4138  0.0479 -0.1328
   55phy    C21 1473  -0.100   4.407   0.822  0.5726  0.1783 -0.5288
   55phy    C20 1474  -0.102   4.541   0.742 -0.0517  0.3093  0.1321
   55phy    C18 1475  -0.075   4.539   0.590  0.3636  0.0147  0.2342
   55phy    O01 1476   0.052   4.480   0.562 -0.2084  0.3233 -0.1989
   55phy    H01 1477   0.083   4.506   0.478 -0.6610 -0.6791 -0.6992
   55phy    C19 1478  -0.071   4.688   0.557 -0.2801  0.0267  0.4562
   55phy    C13 1479  -0.188   4.468   0.498  0.4494 -0.1263 -0.0723
   55phy     H3 1480  -0.199   4.370   0.552  1.5846 -0.0986  0.2333
   55phy    O33 1481  -0.327   4.502   0.514 -0.0644  0.1157 -0.5384
   55phy    H1B 1482  -0.349   4.572   0.455 -0.6067  1.8029  1.5396
   55phy    C12 1483  -0.154   4.379   0.368  0.1454 -0.0031 -0.3018
   55phy    O11 1484  -0.194   4.426   0.244 -0.2393 -0.1397  0.8818
   55phy    H1A 1485  -0.281   4.394   0.231  0.1513 -0.6223 -0.8346
   56phy    C35 1486   3.501   2.856   2.412  0.4239  0.4887 -0.0453
   56phy    C33 1487   3.491   2.975   2.317  0.4784  0.0562 -0.2796
   56phy    C34 1488   3.634   3.023   2.289  0.1795 -0.3469  0.1072
   56phy    C32 1489   3.421   2.942   2.184 -0.3682  0.2103 -0.6135
   56phy    C31 1490   3.273   2.975   2.161  0.6307 -0.9254  0.1104
   56phy    C30 1491   3.225   2.907   2.033  0.3120  0.0710 -0.0641
   56phy    C28 1492   3.080   2.916   2.003  0.5325  0.1837 -0.3062
   56phy    C29 1493   3.061   2.946   1.857  0.0336  0.3039 -0.4224
   56phy    C27 1494   3.004   2.791   2.058  0.3393  0.0332 -0.0181
   56phy    C26 1495   2.868   2.816   2.115  0.7454 -0.6540  0.4334
   56phy    C25 1496   2.800   2.686   2.152 -0.1772 -0.0602 -0.2998
   56phy    C23 1497   2.661   2.692   2.219 -0.3303  0.0325 -0.3816
   56phy    C24 1498   2.582   2.568   2.180 -0.5445  0.1413 -0.7049
   56phy    C22 1499   2.671   2.685   2.375  0.1505  0.0180  0.0223
   56phy    C21 1500   2.562   2.773   2.437  0.0880 -0.5175 -0.2445
   56phy    C20 1501   2.575   2.806   2.583  0.1184  0.0322 -0.2525
   56phy    C18 1502   2.471   2.898   2.650  0.1718  0.0608 -0.5542
   56phy    O01 1503   2.339   2.872   2.602  0.1011  0.3405  0.8744
   56phy    H01 1504   2.328   2.779   2.590  0.6036  0.2691  0.9365
   56phy    C19 1505   2.482   2.854   2.798 -0.1612  0.0700  0.2461
   56phy    C13 1506   2.503   3.054   2.614  0.5436 -0.3522  0.2324
   56phy     H3 1507   2.509   3.066   2.503  0.6004  1.3448  0.3924
   56phy    O33 1508   2.637   3.090   2.649 -0.2396  0.1016 -0.0221
   56phy    H1B 1509   2.647   3.122   2.737  0.4425  0.3403 -0.1840
   56phy    C12 1510   2.401   3.171   2.652 -0.0498 -0.4828  0.0140
   56phy    O11 1511   2.390   3.199   2.788  0.4764 -0.5513 -0.0885
   56phy    H1A 1512   2.366   3.289   2.802  0.8651 -0.6907  1.8273
   57phy    C35 1513   1.404   3.427   1.130  0.4389 -0.3910 -0.1242
   57phy    C33 1514   1.321   3.305   1.169 -0.5958  0.1434  0.7548
   57phy    C34 1515   1.421   3.195   1.209  0.3040  0.2585 -0.0594
   57phy    C32 1516   1.185   3.340   1.238 -0.0354 -0.0676  0.1600
   57phy    C31 1517   1.066   3.242   1.209  0.2218 -0.3468  0.1686
   57phy    C30 1518   0.944   3.287   1.285 -0.1640  0.2260 -0.4376
   57phy    C28 1519   0.809   3.228   1.234 -0.0151 -0.6911  0.1944
   57phy    C29 1520   0.744   3.175   1.362  0.1936 -0.0328 -0.0261
   57phy    C27 1521   0.723   3.330   1.152 -0.1523  0.3302 -0.4540
   57phy    C26 1522   0.611   3.279   1.054 -0.0580  0.3887  0.1658
   57phy    C25 1523   0.501   3.383   1.027  0.4949 -0.0387  0.3165
   57phy    C23 1524   0.418   3.344   0.910  0.0648  0.0417  0.3458
   57phy    C24 1525   0.272   3.327   0.958 -0.1323 -0.1906 -0.5484
   57phy    C22 1526   0.410   3.449   0.801  0.1640  0.1151  0.5350
   57phy    C21 1527   0.518   3.466   0.688 -0.0891  0.3056 -0.0236
   57phy    C20 1528   0.504   3.588   0.598  0.1925  0.4120 -0.4052
   57phy    C18 1529   0.606   3.611   0.481  0.4061  0.1776  0.7603
   57phy    O01 1530   0.741   3.570   0.518  0.3386  0.2463  0.5902
   57phy    H01 1531   0.749   3.570   0.612  0.1232  0.4750  0.6112
   57phy    C19 1532   0.616   3.766   0.468 -0.0942 -0.0403  0.4961
   57phy    C13 1533   0.566   3.523   0.347 -0.6478 -0.3843  0.2488
   57phy     H3 1534   0.570   3.417   0.385  1.8275 -0.7510 -0.8607
   57phy    O33 1535   0.426   3.526   0.313 -0.0994  0.0890 -0.1532
   57phy    H1B 1536   0.402   3.465   0.246  0.8794 -0.5246  0.0268
   57phy    C12 1537   0.660   3.479   0.234  0.3268  0.3857  0.5740
   57phy    O11 1538   0.801   3.503   0.260 -0.1641 -0.3680  0.1663
   57phy    H1A 1539   0.805   3.554   0.338  0.5136 -0.3338  0.1135
   58phy    C35 1540   0.979   2.989   1.647 -0.2848  0.3646 -0.0448
   58phy    C33 1541   1.089   3.085   1.677 -0.6123 -0.3779  0.0196
   58phy    C34 1542   1.197   3.076   1.568 -0.0952 -0.0805  0.1822
   58phy    C32 1543   1.021   3.221   1.701 -0.3053 -0.2724  0.1931
   58phy    C31 1544   1.101   3.327   1.774  0.0340 -0.2360 -0.3975
   58phy    C30 1545   1.024   3.453   1.807 -0.1609  0.3985  0.1103
   58phy    C28 1546   1.118   3.557   1.880  0.2640  0.0926 -0.0887
   58phy    C29 1547   1.126   3.688   1.814 -0.0886  0.0500 -0.0680
   58phy    C27 1548   1.091   3.568   2.034 -0.3521  0.0589  0.0014
   58phy    C26 1549   1.205   3.532   2.130 -0.0032 -0.4432 -0.0208
   58phy    C25 1550   1.170   3.554   2.277  0.2539  0.0462 -0.0229
   58phy    C23 1551   1.287   3.519   2.373  0.0883  0.1864  0.2610
   58phy    C24 1552   1.364   3.648   2.412 -0.4032 -0.0853  0.0754
   58phy    C22 1553   1.226   3.443   2.493 -0.1454  0.0327  0.0492
   58phy    C21 1554   1.313   3.328   2.546 -0.2401 -0.0644 -0.3303
   58phy    C20 1555   1.255   3.270   2.679  0.0784 -0.1830  0.2204
   58phy    C18 1556   1.330   3.154   2.751  0.2424  0.0593 -0.0012
   58phy    O01 1557   1.469   3.170   2.747 -0.2317 -0.2415 -0.3857
   58phy    H01 1558   1.493   3.260   2.761  1.2685 -0.7869  0.9679
   58phy    C19 1559   1.306   3.186   2.896  0.0690  0.4882 -0.2379
   58phy    C13 1560   1.291   3.001   2.709 -0.9045 -0.3519  0.0997
   58phy     H3 1561   1.179   2.992   2.701 -0.9334 -1.0833  1.0980
   58phy    O33 1562   1.319   2.903   2.810 -0.1448 -0.1541 -0.0063
   58phy    H1B 1563   1.412   2.894   2.821 -0.0642  1.6815  1.3079
   58phy    C12 1564   1.349   2.942   2.569  0.4263 -0.3982 -0.4308
   58phy    O11 1565   1.484   2.945   2.553  0.0153  0.0475  0.1389
   58phy    H1A 1566   1.517   3.031   2.571  0.3610 -0.0662  0.0600
   59phy    C35 1567   1.298   2.336   0.853  0.4815  0.2097 -0.5041
   59phy    C33 1568   1.237   2.480   0.868  0.0628  0.0373  0.2819
   59phy    C34 1569   1.146   2.483   0.987 -0.0148  0.4933  0.2827
   59phy    C32 1570   1.341   2.590   0.874  0.4450  0.3459 -0.0216
   59phy    C31 1571   1.290   2.708   0.794  0.0472 -0.2524 -0.0828
   59phy    C30 1572   1.390   2.825   0.786 -0.4007  0.2509  0.1371
   59phy    C28 1573   1.336   2.959   0.731 -0.1188  0.3697  0.1524
   59phy    C29 1574   1.350   3.055   0.846 -0.2768  0.0224 -0.2101
   59phy    C27 1575   1.414   3.014   0.613 -0.2425  0.4279 -0.5798
   59phy    C26 1576   1.406   2.940   0.475 -0.5007  0.5445  0.2087
   59phy    C25 1577   1.492   3.013   0.369 -0.5251  0.0824 -0.2935
   59phy    C23 1578   1.523   2.928   0.241 -0.0972 -0.4244  0.2564
   59phy    C24 1579   1.422   2.953   0.125 -0.3495 -0.3871  0.6925
   59phy    C22 1580   1.664   2.964   0.190  0.2038  0.4741 -0.1625
   59phy    C21 1581   1.734   2.864   0.104 -0.3862  0.2241  0.0889
   59phy    C20 1582   1.876   2.916   0.092 -0.3514 -0.5864 -0.3502
   59phy    C18 1583   1.991   2.862   0.007 -0.2256 -0.2697  0.2508
   59phy    O01 1584   2.023   2.727   0.046  0.0315 -0.1997 -0.0708
   59phy    H01 1585   1.955   2.672   0.014  0.8106 -1.2409 -0.0134
   59phy    C19 1586   2.110   2.950   0.045  0.3222 -0.6395  0.1679
   59phy    C13 1587   1.952   2.861  -0.151 -0.3331 -0.5625  0.0149
   59phy     H3 1588   1.877   2.779  -0.157  0.6533 -1.3915 -1.5563
   59phy    O33 1589   1.870   2.970  -0.204  0.0935  0.0645 -0.6310
   59phy    H1B 1590   1.925   3.009  -0.269 -1.2349  1.0125 -1.2397
   59phy    C12 1591   2.037   2.798  -0.268 -0.4106 -0.0796 -0.5919
   59phy    O11 1592   2.113   2.895  -0.333  0.2339  0.7298  0.5818
   59phy    H1A 1593   2.164   2.865  -0.406  0.9348  1.8253  0.5839
   60phy    C35 1594   0.007   0.394   1.361 -0.3448  0.1043  0.1618
   60phy    C33 1595  -0.143   0.359   1.344 -0.1092  0.1910  0.5528
   60phy    C34 1596  -0.216   0.458   1.425  0.1157  0.0117  0.1162
   60phy    C32 1597  -0.190   0.347   1.196  0.2006 -0.0780 -0.0748
   60phy    C31 1598  -0.180   0.217   1.115 -0.0577 -0.1649  0.1697
   60phy    C30 1599  -0.200   0.238   0.962  0.1883  0.2231 -0.0878
   60phy    C28 1600  -0.196   0.113   0.874  0.1519  0.0206 -0.0085
   60phy    C29 1601  -0.325   0.038   0.863  0.2517 -0.4203 -0.5299
   60phy    C27 1602  -0.148   0.149   0.731 -0.2728 -0.4522  0.1590
   60phy    C26 1603  -0.040   0.056   0.666  0.2789 -0.0906  0.3820
   60phy    C25 1604   0.011   0.108   0.529 -0.0992 -0.0048  0.1709
   60phy    C23 1605   0.113   0.021   0.458 -0.6053 -0.3475 -0.6614
   60phy    C24 1606   0.065  -0.031   0.325  0.3132  0.2115 -0.4531
   60phy    C22 1607   0.243   0.102   0.450  0.1609 -0.7705 -0.3252
   60phy    C21 1608   0.381   0.032   0.444 -0.3190  0.0213 -0.0847
   60phy    C20 1609   0.487   0.133   0.484 -0.1474  0.3295 -0.2324
   60phy    C18 1610   0.636   0.110   0.464 -0.0558  0.3759  0.3933
   60phy    O01 1611   0.688  -0.016   0.513  0.0753  0.2165 -0.0438
   60phy    H01 1612   0.778  -0.025   0.491 -0.0784 -1.0689 -0.2192
   60phy    C19 1613   0.691   0.226   0.550 -0.2651 -0.0956 -0.0780
   60phy    C13 1614   0.686   0.118   0.310  0.2541 -0.0169  0.1035
   60phy     H3 1615   0.632   0.033   0.261 -1.2213 -0.5990  2.5761
   60phy    O33 1616   0.631   0.227   0.228 -0.2012  0.1301 -0.3071
   60phy    H1B 1617   0.683   0.301   0.251  1.2751 -0.5752 -1.2224
   60phy    C12 1618   0.825   0.066   0.249  0.0082 -0.2504  0.1769
   60phy    O11 1619   0.894  -0.013   0.342  0.0436  0.2556 -0.1343
   60phy    H1A 1620   0.978  -0.038   0.307 -0.0588  0.1578 -0.3125
   61phy    C35 1621   0.324   0.114   2.047 -0.4711  0.5231 -0.0458
   61phy    C33 1622   0.431   0.012   2.010  0.0419 -0.0247  0.3915
   61phy    C34 1623   0.381  -0.058   1.887  0.2134 -0.3832 -0.5516
   61phy    C32 1624   0.567   0.086   1.997  0.0024 -0.2290  0.2060
   61phy    C31 1625   0.691   0.005   2.005 -0.0920  0.6634 -0.5813
   61phy    C30 1626   0.819   0.087   1.980 -0.0547 -0.3431  0.5772
   61phy    C28 1627   0.948   0.006   1.986 -0.1932 -0.0795 -0.3614
   61phy    C29 1628   1.023   0.020   1.857  0.2391  0.0284  0.4842
   61phy    C27 1629   1.032   0.036   2.109  0.2231  0.0610 -0.3506
   61phy    C26 1630   1.121  -0.076   2.159  0.0804 -0.2941 -0.1005
   61phy    C25 1631   1.216  -0.043   2.275  0.6218  0.1292  0.4377
   61phy    C23 1632   1.287  -0.159   2.343  0.3610  0.5721 -0.2822
   61phy    C24 1633   1.423  -0.116   2.401  0.3509 -0.3347  0.5299
   61phy    C22 1634   1.208  -0.214   2.464 -0.3443 -0.5166 -0.5345
   61phy    C21 1635   1.232  -0.369   2.501  0.0629 -0.1313  0.4822
   61phy    C20 1636   1.138  -0.409   2.617  0.1868 -0.2903  0.4970
   61phy    C18 1637   1.178  -0.512   2.729  0.0907 -0.6197 -0.4844
   61phy    O01 1638   1.308  -0.478   2.790 -0.2291 -0.2097  0.0320
   61phy    H01 1639   1.370  -0.528   2.742 -0.3253 -0.3964  0.1027
   61phy    C19 1640   1.067  -0.478   2.832 -0.7318  0.1018 -0.2317
   61phy    C13 1641   1.184  -0.671   2.694  0.2909 -0.0447  0.4615
   61phy     H3 1642   1.089  -0.700   2.642 -0.4082  1.6328  0.7433
   61phy    O33 1643   1.186  -0.760   2.804  0.1413 -0.0469  0.3250
   61phy    H1B 1644   1.213  -0.716   2.883  0.9345 -0.4797  0.3001
   61phy    C12 1645   1.308  -0.714   2.604 -0.8072 -0.1248 -0.1708
   61phy    O11 1646   1.437  -0.671   2.651 -0.1770  0.0377  0.4439
   61phy    H1A 1647   1.497  -0.737   2.621 -2.5476 -2.0645 -0.0359
   62phy    C35 1648   0.804   4.622   1.599 -0.5032 -0.4728 -0.0326
   62phy    C33 1649   0.752   4.764   1.630  0.2803 -0.2523 -0.5184
   62phy    C34 1650   0.768   4.803   1.775 -0.2483  0.0883 -0.0845
   62phy    C32 1651   0.814   4.875   1.546  0.2807  0.4163 -0.1400
   62phy    C31 1652   0.734   4.919   1.420 -0.4506  0.8134 -0.2122
   62phy    C30 1653   0.813   5.033   1.359 -0.1438  0.1301  0.4015
   62phy    C28 1654   0.761   5.108   1.236  0.1773  0.5478 -0.0713
   62phy    C29 1655   0.709   5.252   1.267  0.0002 -0.1831 -0.8231
   62phy    C27 1656   0.884   5.126   1.144 -0.3621  0.1185  0.3492
   62phy    C26 1657   0.873   5.121   0.988  0.1244  0.2807 -0.2417
   62phy    C25 1658   1.010   5.187   0.940 -0.3845 -0.2367 -0.4769
   62phy    C23 1659   1.050   5.173   0.792  0.0096 -0.3756 -0.7234
   62phy    C24 1660   1.153   5.280   0.752 -0.3462  0.2845  0.6312
   62phy    C22 1661   1.114   5.033   0.766 -0.0330  0.6208  0.2442
   62phy    C21 1662   1.041   4.960   0.652  0.6345 -0.2472 -0.4619
   62phy    C20 1663   1.092   4.820   0.650  0.2132 -0.1990 -0.0819
   62phy    C18 1664   1.038   4.709   0.556  0.5656  0.5476  0.1431
   62phy    O01 1665   0.901   4.685   0.595  0.1380  0.0856  0.2421
   62phy    H01 1666   0.878   4.596   0.575 -0.2235  0.4521 -1.0214
   62phy    C19 1667   1.114   4.591   0.611 -0.2823  0.1454  0.5993
   62phy    C13 1668   1.045   4.740   0.398 -0.1406  0.2727 -0.2359
   62phy     H3 1669   0.973   4.825   0.390 -0.6886 -0.0723  0.8128
   62phy    O33 1670   1.167   4.811   0.355  0.0380  0.0797  0.1187
   62phy    H1B 1671   1.234   4.747   0.340  0.3209  0.0499  1.3811
   62phy    C12 1672   0.974   4.665   0.279  0.4876 -0.0840  0.1769
   62phy    O11 1673   1.050   4.567   0.221 -0.0836  0.3285  0.1624
   62phy    H1A 1674   1.135   4.601   0.201 -0.1589 -0.0112 -0.7933
   63phy    C35 1675   2.729   2.877   1.271 -0.5943  0.5546 -0.6745
   63phy    C33 1676   2.836   2.888   1.380  0.1874  0.0287 -0.4614
   63phy    C34 1677   2.911   2.756   1.399 -0.3456 -0.3934 -0.4115
   63phy    C32 1678   2.941   3.000   1.348  0.2641  0.3817  0.7033
   63phy    C31 1679   2.994   3.072   1.476 -0.1320 -0.0210 -0.4748
   63phy    C30 1680   3.114   3.167   1.455 -0.5044  0.1591  0.2345
   63phy    C28 1681   3.154   3.260   1.573 -0.0619 -0.1893  0.4630
   63phy    C29 1682   3.301   3.270   1.585  0.1367 -0.0262 -0.0582
   63phy    C27 1683   3.079   3.395   1.561 -0.1294  0.0605  0.3911
   63phy    C26 1684   3.027   3.448   1.695  0.3905 -0.5078 -0.0080
   63phy    C25 1685   2.920   3.557   1.687 -0.3274  0.0338 -0.2150
   63phy    C23 1686   2.882   3.617   1.824  0.2346  0.0094  0.1489
   63phy    C24 1687   2.951   3.751   1.845  0.1830  0.2245  0.2100
   63phy    C22 1688   2.731   3.639   1.838  0.2736  0.3805 -0.1328
   63phy    C21 1689   2.675   3.570   1.962 -0.4739 -0.2514 -0.2270
   63phy    C20 1690   2.534   3.615   1.994  0.2951 -0.4474 -0.2604
   63phy    C18 1691   2.473   3.617   2.142 -0.0688 -0.0908 -0.0567
   63phy    O01 1692   2.572   3.690   2.219 -0.4985  0.7467  0.2040
   63phy    H01 1693   2.606   3.766   2.176  1.4517 -0.2327 -0.1190
   63phy    C19 1694   2.354   3.710   2.131  0.0540  0.6543  0.2535
   63phy    C13 1695   2.452   3.467   2.202  0.0492  0.3475  0.0233
   63phy     H3 1696   2.537   3.399   2.173 -0.7995 -1.4913  1.6083
   63phy    O33 1697   2.343   3.396   2.137  0.0660 -0.2812 -0.2681
   63phy    H1B 1698   2.332   3.418   2.046  0.3018  0.5358 -0.1010
   63phy    C12 1699   2.429   3.455   2.357 -0.0694  0.6255  0.0638
   63phy    O11 1700   2.522   3.514   2.440 -0.2292  0.6013  0.1996
   63phy    H1A 1701   2.537   3.601   2.408  0.2498  0.1039 -0.9762
   64phy    C35 1702   1.811   3.602   1.236 -0.3343  0.1053  0.4036
   64phy    C33 1703   1.747   3.735   1.265 -0.0023 -0.3397  0.8779
   64phy    C34 1704   1.801   3.784   1.394  0.1294  0.2144  0.6829
   64phy    C32 1705   1.759   3.830   1.148  0.2344 -0.6887  0.1868
   64phy    C31 1706   1.637   3.922   1.115  0.0389  0.3646  0.4674
   64phy    C30 1707   1.670   4.019   1.005 -0.1640  0.2442 -0.2518
   64phy    C28 1708   1.556   4.119   0.964  0.5024  0.6459 -0.1396
   64phy    C29 1709   1.557   4.250   1.040  0.1953  0.0536 -0.6578
   64phy    C27 1710   1.579   4.154   0.815 -0.7363 -0.2397 -0.2124
   64phy    C26 1711   1.468   4.208   0.722  0.0229 -0.0655  0.0876
   64phy    C25 1712   1.510   4.191   0.578  0.0546  0.0651  0.0395
   64phy    C23 1713   1.424   4.257   0.472 -0.1136 -0.5650  0.0705
   64phy    C24 1714   1.441   4.408   0.456 -0.3011 -0.4621  0.5010
   64phy    C22 1715   1.464   4.182   0.341  0.1717  0.0110 -0.3043
   64phy    C21 1716   1.378   4.196   0.216  0.5390  0.2187  0.0167
   64phy    C20 1717   1.381   4.057   0.148  0.1806 -0.3493 -0.3656
   64phy    C18 1718   1.378   4.046  -0.005  0.0612 -0.0720 -0.2289
   64phy    O01 1719   1.253   4.103  -0.048 -0.0312 -0.1505  0.1877
   64phy    H01 1720   1.232   4.081  -0.137  1.5890  0.5748 -0.4085
   64phy    C19 1721   1.371   3.892  -0.014  0.4413 -0.5786 -0.3952
   64phy    C13 1722   1.504   4.104  -0.085  0.3466 -0.4261 -0.3331
   64phy     H3 1723   1.491   4.215  -0.075  1.0036 -0.2545 -1.2333
   64phy    O33 1724   1.628   4.089  -0.018 -0.0741  0.1703  0.1662
   64phy    H1B 1725   1.655   4.172   0.017 -1.2828  1.0098 -0.7674
   64phy    C12 1726   1.521   4.138  -0.240  0.2494  0.3110  0.3359
   64phy    O11 1727   1.599   4.057  -0.317  0.2096  0.0264 -0.1515
   64phy    H1A 1728   1.672   4.042  -0.259 -0.6468  0.2102  1.0159
   65phy    C35 1729   1.910   0.387   0.937 -0.4526 -0.1990  0.8003
   65phy    C33 1730   1.991   0.406   1.065  0.0421 -0.3045  0.4434
   65phy    C34 1731   1.901   0.416   1.187  0.3867  0.0665  0.4314
   65phy    C32 1732   2.103   0.299   1.063 -0.2291  0.0286 -0.0438
   65phy    C31 1733   2.224   0.314   1.160 -0.3754  0.7178  0.4829
   65phy    C30 1734   2.294   0.177   1.184 -0.6210  0.2296  0.0790
   65phy    C28 1735   2.421   0.176   1.271 -0.3737 -0.3762 -0.1465
   65phy    C29 1736   2.401   0.173   1.424  0.1198 -0.6147  0.9015
   65phy    C27 1737   2.502   0.055   1.221  0.2392 -0.1171  0.5650
   65phy    C26 1738   2.652   0.064   1.205 -0.4323  0.2578  0.2860
   65phy    C25 1739   2.705  -0.054   1.121  0.1795  0.1309  0.3619
   65phy    C23 1740   2.857  -0.052   1.086 -0.2617  0.3077  0.5306
   65phy    C24 1741   2.939  -0.129   1.179  0.0069  0.2424 -0.2721
   65phy    C22 1742   2.879  -0.126   0.951 -0.3603 -0.7082  0.5083
   65phy    C21 1743   2.869  -0.052   0.821  0.0891 -0.4956  0.0616
   65phy    C20 1744   2.830  -0.142   0.706 -0.4333  0.4533  0.0795
   65phy    C18 1745   2.828  -0.089   0.557 -0.2092 -0.0627 -0.2548
   65phy    O01 1746   2.762   0.039   0.559  0.4023  0.4777  0.6315
   65phy    H01 1747   2.723   0.060   0.641  0.5037  1.4478  0.4447
   65phy    C19 1748   2.729  -0.189   0.497  0.2622  0.3721  0.2403
   65phy    C13 1749   2.973  -0.078   0.486  0.2397  0.0280  0.2175
   65phy     H3 1750   3.031  -0.007   0.550  0.0452 -0.1496  0.5903
   65phy    O33 1751   3.058  -0.191   0.505  0.2216  0.1010  0.0465
   65phy    H1B 1752   3.145  -0.157   0.518 -0.4720  1.6779  0.8584
   65phy    C12 1753   3.005   0.006   0.353  0.6344 -0.3399 -0.1606
   65phy    O11 1754   2.893   0.097   0.330 -0.1251  0.2672  0.0533
   65phy    H1A 1755   2.827   0.086   0.395 -1.7789 -2.0533 -1.8120
   66phy    C35 1756   2.294   1.504   1.855  0.1307  0.1501 -0.4465
   66phy    C33 1757   2.257   1.535   1.712  0.1174 -0.1031 -0.0270
   66phy    C34 1758   2.388   1.558   1.637 -0.1787 -0.0478 -0.4891
   66phy    C32 1759   2.166   1.429   1.650  0.0953 -0.1081  0.5017
   66phy    C31 1760   2.016   1.453   1.646  1.0377  0.0836  0.2015
   66phy    C30 1761   1.941   1.338   1.580 -0.0285  0.0025  0.0518
   66phy    C28 1762   1.790   1.363   1.533 -0.2654  0.3585  0.0740
   66phy    C29 1763   1.798   1.420   1.392  0.1421  0.3164  0.4942
   66phy    C27 1764   1.704   1.238   1.534 -0.2894 -0.2058  0.2918
   66phy    C26 1765   1.663   1.179   1.673  0.1312 -0.3259  0.4818
   66phy    C25 1766   1.625   1.031   1.678 -0.2321  0.1654  0.1343
   66phy    C23 1767   1.576   0.972   1.815 -0.4514 -0.0873  0.7370
   66phy    C24 1768   1.425   0.934   1.805  0.2181 -0.2381  0.1259
   66phy    C22 1769   1.666   0.854   1.859  0.2549  0.4835 -0.2377
   66phy    C21 1770   1.694   0.831   2.008 -0.5810 -0.2399  0.1208
   66phy    C20 1771   1.754   0.688   2.033  0.2167  0.0807  0.1088
   66phy    C18 1772   1.797   0.648   2.184 -0.2036  0.0025  0.4070
   66phy    O01 1773   1.688   0.677   2.270 -0.1077  0.5299 -0.0640
   66phy    H01 1774   1.675   0.609   2.333  1.1935 -1.5168 -1.8751
   66phy    C19 1775   1.810   0.496   2.168 -0.4152 -0.2474 -0.2679
   66phy    C13 1776   1.935   0.710   2.246  0.4210 -0.0718  0.7193
   66phy     H3 1777   2.015   0.688   2.172 -1.5833 -1.4408 -1.1680
   66phy    O33 1778   1.977   0.631   2.358  0.1193  0.0718  0.1029
   66phy    H1B 1779   1.920   0.642   2.431  1.0047 -0.3466  0.8737
   66phy    C12 1780   1.940   0.860   2.286  0.2081  0.4647 -0.2427
   66phy    O11 1781   1.837   0.901   2.377 -0.2263  0.6905 -0.1000
   66phy    H1A 1782   1.756   0.880   2.335  0.0245 -0.2968 -0.1172
   67phy    C35 1783   3.884   0.678   1.249  0.0603 -0.4291 -0.0006
   67phy    C33 1784   3.877   0.683   1.094 -0.1865 -0.1982  0.1571
   67phy    C34 1785   3.814   0.821   1.062  0.2988  0.2694 -0.3034
   67phy    C32 1786   4.015   0.657   1.027  0.6973 -0.0386  0.0617
   67phy    C31 1787   4.003   0.603   0.885 -0.0217  0.0393 -0.3085
   67phy    C30 1788   4.135   0.586   0.809  0.1147  0.5209  0.4266
   67phy    C28 1789   4.140   0.525   0.665  0.0591  0.3522 -0.3234
   67phy    C29 1790   4.283   0.551   0.612 -0.3180 -0.2359 -0.1326
   67phy    C27 1791   4.099   0.376   0.652 -0.4191  0.3930 -0.2104
   67phy    C26 1792   4.039   0.335   0.515 -0.4001 -0.2070  0.3141
   67phy    C25 1793   4.008   0.189   0.503  0.0298  0.2197  0.3671
   67phy    C23 1794   3.957   0.135   0.369  0.0886  0.3423  0.2776
   67phy    C24 1795   3.990  -0.013   0.351  0.0293 -0.3107 -0.0990
   67phy    C22 1796   3.805   0.164   0.363 -0.3090  0.1504  0.1050
   67phy    C21 1797   3.739   0.204   0.234  0.1732 -0.0540 -0.1274
   67phy    C20 1798   3.587   0.233   0.270 -0.2313  0.6630  0.4174
   67phy    C18 1799   3.467   0.202   0.167 -0.3312  0.0951  0.5762
   67phy    O01 1800   3.499   0.282   0.047 -0.0040  0.5377  0.0879
   67phy    H01 1801   3.575   0.240   0.011  0.6186  0.1064  1.8128
   67phy    C19 1802   3.340   0.257   0.237  0.2400  0.5267  0.0078
   67phy    C13 1803   3.453   0.044   0.128 -0.1478 -0.0212 -0.0743
   67phy     H3 1804   3.549   0.023   0.075 -0.0642  2.0682 -0.8100
   67phy    O33 1805   3.472  -0.047   0.236  0.2699 -0.3136  0.0840
   67phy    H1B 1806   3.552  -0.096   0.224 -0.2181 -1.0988 -0.0175
   67phy    C12 1807   3.370  -0.015   0.003 -0.1323  0.2399 -0.2652
   67phy    O11 1808   3.385   0.046  -0.124  0.2961  0.3947 -0.1407
   67phy    H1A 1809   3.336   0.126  -0.124 -0.8921 -0.2658  1.8740
   68phy    C35 1810   2.588   3.564   0.614 -0.4424 -0.2330 -0.1071
   68phy    C33 1811   2.562   3.604   0.759  0.1484  0.6343  0.2792
   68phy    C34 1812   2.659   3.517   0.843  0.2659 -0.1240 -0.5431
   68phy    C32 1813   2.599   3.750   0.786  0.5727 -0.4493 -0.2763
   68phy    C31 1814   2.484   3.841   0.820  0.5433  0.0499 -0.1163
   68phy    C30 1815   2.536   3.986   0.850  0.0358  0.3976 -0.2769
   68phy    C28 1816   2.419   4.079   0.899  0.0807 -0.1057 -0.9257
   68phy    C29 1817   2.456   4.158   1.024 -0.2502 -0.0980  0.1780
   68phy    C27 1818   2.386   4.187   0.788  0.0418  0.4102  0.0859
   68phy    C26 1819   2.270   4.140   0.692  0.2987 -0.5942 -0.3092
   68phy    C25 1820   2.238   4.241   0.586 -0.1524  0.1042 -0.2844
   68phy    C23 1821   2.138   4.191   0.478 -0.0817  0.0581 -0.2051
   68phy    C24 1822   1.999   4.260   0.490 -0.0705  0.1249  0.3492
   68phy    C22 1823   2.183   4.233   0.333 -0.1761 -0.0484  0.1355
   68phy    C21 1824   2.261   4.133   0.247  0.0597  0.3327  0.0563
   68phy    C20 1825   2.334   4.194   0.126  0.2089  0.0251  0.0935
   68phy    C18 1826   2.430   4.116   0.023  0.3264  0.3734 -0.3617
   68phy    O01 1827   2.533   4.042   0.095 -0.3402  0.0210  0.4432
   68phy    H01 1828   2.581   4.100   0.151 -0.8479  2.1084 -1.1518
   68phy    C19 1829   2.498   4.232  -0.057 -0.0065  0.1829 -0.0430
   68phy    C13 1830   2.347   4.012  -0.069 -0.1500  0.1142 -0.4413
   68phy     H3 1831   2.315   3.934   0.004 -0.1193  1.5281  1.1439
   68phy    O33 1832   2.218   4.053  -0.115  0.3242 -0.2124  0.0156
   68phy    H1B 1833   2.153   3.991  -0.088 -1.2542  1.0957 -0.6153
   68phy    C12 1834   2.403   3.893  -0.158  0.1091 -0.2566  0.6246
   68phy    O11 1835   2.439   3.934  -0.286 -0.3465 -0.3086  0.5339
   68phy    H1A 1836   2.367   3.981  -0.323 -0.0270  0.1179  0.4459
   69phy    C35 1837   1.664   4.491   1.568 -0.0304 -0.3143  0.2326
   69phy    C33 1838   1.704   4.488   1.423 -0.3553 -0.5131  0.0473
   69phy    C34 1839   1.685   4.626   1.358  0.0122 -0.1973  0.8849
   69phy    C32 1840   1.851   4.459   1.400  0.0355 -0.2486 -0.1508
   69phy    C31 1841   1.880   4.315   1.363  0.0546  0.0300  0.5137
   69phy    C30 1842   2.030   4.280   1.345  0.5715  0.0619  0.0328
   69phy    C28 1843   2.074   4.133   1.317  0.8003 -0.0302 -0.2213
   69phy    C29 1844   2.072   4.105   1.173  0.9027  0.1862  0.3344
   69phy    C27 1845   2.222   4.120   1.361 -0.1103  0.2219  0.4157
   69phy    C26 1846   2.255   4.068   1.498  0.1374 -0.8078 -0.1087
   69phy    C25 1847   2.402   4.046   1.532  0.0394  0.6478 -0.1862
   69phy    C23 1848   2.420   3.970   1.667  0.3720  0.2735 -0.2213
   69phy    C24 1849   2.429   3.815   1.653 -0.1437 -0.2958  0.0742
   69phy    C22 1850   2.545   4.024   1.741  0.3815  0.1090  0.1486
   69phy    C21 1851   2.522   4.035   1.892 -0.0373  0.3674 -0.4989
   69phy    C20 1852   2.659   4.062   1.949 -0.1301  0.2765 -0.1917
   69phy    C18 1853   2.680   4.061   2.106 -0.1941 -0.6162  0.0147
   69phy    O01 1854   2.671   3.928   2.152  0.4970 -0.4244 -0.2043
   69phy    H01 1855   2.737   3.914   2.218  1.3708 -0.6586 -1.0985
   69phy    C19 1856   2.835   4.080   2.114  0.6878 -0.1141  0.0591
   69phy    C13 1857   2.605   4.171   2.201 -0.0918  0.2492  0.3162
   69phy     H3 1858   2.592   4.270   2.151 -2.0248  0.8413  1.8471
   69phy    O33 1859   2.674   4.207   2.320  0.3233 -0.2642 -0.4963
   69phy    H1B 1860   2.655   4.145   2.387  1.0719  0.2944  0.2669
   69phy    C12 1861   2.455   4.142   2.228  0.3102 -0.2945  0.2906
   69phy    O11 1862   2.379   4.245   2.278 -0.2984  0.0325  0.4847
   69phy    H1A 1863   2.312   4.204   2.329  0.6789 -2.0397  0.2138
   70phy    C35 1864   1.333   4.992   1.339 -0.4659  0.4120  0.0943
   70phy    C33 1865   1.294   5.139   1.350 -0.1798 -0.4182  0.1039
   70phy    C34 1866   1.263   5.165   1.495 -0.4097  0.0576  0.2941
   70phy    C32 1867   1.402   5.238   1.298  0.1604  0.2083  0.3968
   70phy    C31 1868   1.352   5.351   1.214  0.5339 -0.6129 -0.2425
   70phy    C30 1869   1.465   5.422   1.142  0.0445 -0.0486 -0.0326
   70phy    C28 1870   1.435   5.553   1.066 -0.0688 -0.3281 -0.2265
   70phy    C29 1871   1.456   5.666   1.172  0.2794  0.2787 -0.2688
   70phy    C27 1872   1.533   5.572   0.952  0.1254 -0.2972  0.2584
   70phy    C26 1873   1.487   5.539   0.810 -0.5335  0.0101 -0.3067
   70phy    C25 1874   1.601   5.535   0.715 -0.0168  0.1738  0.2147
   70phy    C23 1875   1.561   5.512   0.566 -0.5015  0.3411  0.2523
   70phy    C24 1876   1.541   5.647   0.491 -0.3390 -0.0681  0.3469
   70phy    C22 1877   1.674   5.438   0.488  1.0018 -0.0851 -0.3092
   70phy    C21 1878   1.634   5.366   0.354 -0.4382 -0.7488 -0.3581
   70phy    C20 1879   1.757   5.308   0.283 -0.5307  0.3877  0.1774
   70phy    C18 1880   1.757   5.230   0.148  0.2501 -0.2381 -0.5255
   70phy    O01 1881   1.661   5.125   0.156 -0.2464  0.0376  0.0505
   70phy    H01 1882   1.571   5.149   0.169 -0.0040  0.9046  0.1854
   70phy    C19 1883   1.904   5.182   0.139 -0.4401  0.3491  0.2510
   70phy    C13 1884   1.722   5.323   0.021  0.0104 -0.1908 -0.2422
   70phy     H3 1885   1.619   5.362   0.042  0.7538  0.9635  1.6342
   70phy    O33 1886   1.783   5.451   0.013  0.2390 -0.3509 -0.0559
   70phy    H1B 1887   1.725   5.513   0.051  0.4978  0.3507 -0.7642
   70phy    C12 1888   1.671   5.273  -0.122 -0.0438  0.2856 -0.2967
   70phy    O11 1889   1.605   5.148  -0.120  0.3353  0.4773 -0.1089
   70phy    H1A 1890   1.618   5.122  -0.031 -3.0262  2.1122  1.0486
   71phy    C35 1891   2.727   1.055   0.982 -0.3950 -0.3810  0.5902
   71phy    C33 1892   2.852   0.971   0.971 -0.0249  0.0118  0.2551
   71phy    C34 1893   2.978   1.058   1.001 -0.0738 -0.1838 -0.6499
   71phy    C32 1894   2.843   0.845   1.049 -0.2388 -0.0072 -0.2012
   71phy    C31 1895   2.837   0.715   0.977 -0.5726  0.2319  0.6088
   71phy    C30 1896   2.826   0.603   1.080 -0.0167 -0.0747  0.2023
   71phy    C28 1897   2.815   0.456   1.038  0.5142  0.7393  0.1442
   71phy    C29 1898   2.875   0.358   1.145  0.1423  0.1443 -0.0699
   71phy    C27 1899   2.672   0.417   0.985 -0.2648  0.1304  0.1097
   71phy    C26 1900   2.664   0.325   0.864  0.7690  0.4057  0.1084
   71phy    C25 1901   2.519   0.311   0.807  0.2032 -0.3224 -0.5895
   71phy    C23 1902   2.502   0.185   0.721  0.1156  0.0403  0.7703
   71phy    C24 1903   2.444   0.063   0.799 -0.2767  0.2720  0.2547
   71phy    C22 1904   2.409   0.214   0.596  0.0765 -0.0403  0.1714
   71phy    C21 1905   2.480   0.212   0.461  0.1018  0.1775 -0.5459
   71phy    C20 1906   2.377   0.230   0.350 -0.1662  0.2653  0.1013
   71phy    C18 1907   2.439   0.220   0.206  0.1257 -0.3247  0.4802
   71phy    O01 1908   2.550   0.314   0.195  0.1879 -0.3148 -0.1480
   71phy    H01 1909   2.519   0.400   0.217 -0.4762 -0.7465  0.6220
   71phy    C19 1910   2.325   0.276   0.119  0.1694 -0.0792  0.2218
   71phy    C13 1911   2.482   0.071   0.155 -0.0663  0.3652 -0.5780
   71phy     H3 1912   2.566   0.043   0.223 -1.5118 -0.9340  0.7586
   71phy    O33 1913   2.389  -0.034   0.186  0.1204  0.5142 -0.4530
   71phy    H1B 1914   2.431  -0.108   0.226  2.0983  1.0815 -1.3327
   71phy    C12 1915   2.571   0.037   0.032 -0.2528  0.1950 -0.3900
   71phy    O11 1916   2.520   0.069  -0.091 -0.1515 -0.6462 -0.2855
   71phy    H1A 1917   2.566   0.025  -0.160  0.9632 -0.8437  0.5512
   72phy    C35 1918   2.494   0.658   1.536  0.1382 -0.0489  0.8385
   72phy    C33 1919   2.490   0.756   1.419  0.2955 -0.0979 -0.1722
   72phy    C34 1920   2.618   0.842   1.426 -0.0751  0.1252 -0.5708
   72phy    C32 1921   2.465   0.680   1.290  0.1850  0.0269 -0.3667
   72phy    C31 1922   2.413   0.757   1.170 -0.2160  0.3434 -0.3459
   72phy    C30 1923   2.367   0.668   1.053 -0.1546 -0.0547 -0.0095
   72phy    C28 1924   2.339   0.740   0.919 -0.7336  0.3613  0.2709
   72phy    C29 1925   2.467   0.800   0.849  0.0963  0.1651 -0.0638
   72phy    C27 1926   2.275   0.629   0.838 -0.5866 -0.0817 -0.0870
   72phy    C26 1927   2.212   0.659   0.700  0.2231  0.0674  0.1213
   72phy    C25 1928   2.144   0.532   0.634  0.1418  0.1321 -0.6347
   72phy    C23 1929   2.083   0.551   0.491  0.0769 -0.0901 -0.0216
   72phy    C24 1930   2.075   0.408   0.434 -0.4452  0.1464  0.2841
   72phy    C22 1931   1.953   0.633   0.471  0.0190  0.1305  0.2639
   72phy    C21 1932   1.923   0.689   0.329 -0.2628  0.0238  0.2684
   72phy    C20 1933   1.795   0.772   0.327 -0.0045  0.5644  0.2194
   72phy    C18 1934   1.744   0.825   0.192  0.2784  0.6148  0.3378
   72phy    O01 1935   1.835   0.914   0.125  0.1123  0.4149 -0.2398
   72phy    H01 1936   1.921   0.876   0.118  0.0395 -0.3681  2.0531
   72phy    C19 1937   1.627   0.913   0.238  0.0543  0.8794 -0.5015
   72phy    C13 1938   1.693   0.708   0.092  0.0071  0.5459 -0.3518
   72phy     H3 1939   1.788   0.664   0.054 -0.2430  0.3422 -0.7455
   72phy    O33 1940   1.640   0.588   0.144 -0.1586  0.1652  0.1560
   72phy    H1B 1941   1.659   0.583   0.236 -0.0405 -2.3507  0.0723
   72phy    C12 1942   1.645   0.728  -0.063  0.2465 -0.1334 -0.0862
   72phy    O11 1943   1.707   0.834  -0.131 -0.1022  0.0377 -0.3855
   72phy    H1A 1944   1.672   0.914  -0.096 -0.6831  0.3730 -1.6867
   73phy    C35 1945   1.780   2.454   0.859 -0.0263 -0.1847  0.4493
   73phy    C33 1946   1.841   2.591   0.827  0.0309  0.1448  0.1581
   73phy    C34 1947   1.751   2.684   0.745 -0.1608  0.0713 -0.2570
   73phy    C32 1948   1.917   2.649   0.948  0.4520  0.2157 -0.2677
   73phy    C31 1949   2.073   2.657   0.936 -0.4826 -0.0086  0.2310
   73phy    C30 1950   2.133   2.730   1.062  0.2579 -0.0569  0.3169
   73phy    C28 1951   2.286   2.737   1.082  0.3367 -0.1227 -0.2822
   73phy    C29 1952   2.320   2.859   1.162  0.4962 -0.4342 -0.5151
   73phy    C27 1953   2.338   2.598   1.137  0.2130  0.0302  0.7708
   73phy    C26 1954   2.489   2.566   1.130 -0.0480  0.1898 -0.3361
   73phy    C25 1955   2.522   2.436   1.197 -0.3632 -0.3165  0.2870
   73phy    C23 1956   2.670   2.391   1.185  0.7246  0.2375 -0.2747
   73phy    C24 1957   2.750   2.430   1.309 -0.2036 -0.1801 -0.0555
   73phy    C22 1958   2.677   2.240   1.167  0.3135 -0.5565  0.0887
   73phy    C21 1959   2.723   2.190   1.027  0.4988 -0.0708 -0.0792
   73phy    C20 1960   2.733   2.036   1.037 -0.2451 -0.1723  0.3672
   73phy    C18 1961   2.734   1.959   0.900  0.7578  0.3053 -0.4734
   73phy    O01 1962   2.622   2.010   0.815  0.4540 -0.3322 -0.6466
   73phy    H01 1963   2.640   1.988   0.726 -0.5431  1.2666 -1.3020
   73phy    C19 1964   2.693   1.816   0.943  0.6223 -0.4696 -0.4081
   73phy    C13 1965   2.872   1.963   0.821 -0.3390  0.1413  0.0038
   73phy     H3 1966   2.888   2.072   0.806 -0.6501  0.5437  2.2812
   73phy    O33 1967   2.997   1.938   0.895 -0.0817 -0.3237 -0.0201
   73phy    H1B 1968   2.982   1.962   0.984 -0.8531 -0.0350 -0.2194
   73phy    C12 1969   2.879   1.939   0.662  0.3636 -0.2347 -0.3229
   73phy    O11 1970   2.757   1.970   0.601 -0.2674 -0.2410  0.0514
   73phy    H1A 1971   2.764   1.965   0.508 -0.1557  1.3932 -0.0571
   74phy    C35 1972   4.047   2.285   2.874 -0.4791  0.2367 -0.7300
   74phy    C33 1973   4.068   2.193   2.994  0.7000  0.4955 -0.1006
   74phy    C34 1974   4.207   2.131   2.999  0.3961  0.6607  0.4396
   74phy    C32 1975   4.041   2.267   3.128  0.0641 -0.3358  0.0419
   74phy    C31 1976   3.960   2.183   3.224  0.1322 -0.1362  0.1128
   74phy    C30 1977   3.954   2.239   3.370  0.2751  0.2534  0.5387
   74phy    C28 1978   3.885   2.140   3.465 -0.0631  0.4648  0.1712
   74phy    C29 1979   3.960   2.130   3.599  0.0417 -0.5724  0.2008
   74phy    C27 1980   3.736   2.180   3.477 -0.1361  0.2614  0.3294
   74phy    C26 1981   3.642   2.058   3.493 -0.5329  0.0126 -0.3272
   74phy    C25 1982   3.495   2.096   3.525  0.0925  0.1389  0.8815
   74phy    C23 1983   3.400   1.976   3.538  0.1632  0.5692 -0.4305
   74phy    C24 1984   3.405   1.906   3.676 -0.2263  0.1636  0.2440
   74phy    C22 1985   3.256   2.024   3.509  0.1947  0.7098  0.4347
   74phy    C21 1986   3.162   1.917   3.444  0.5131  0.0556 -0.5187
   74phy    C20 1987   3.034   1.987   3.398  0.5143  0.1631  0.1489
   74phy    C18 1988   2.940   1.901   3.297 -0.1888 -0.3228 -0.0091
   74phy    O01 1989   3.028   1.833   3.202  0.2254 -0.2898  0.2561
   74phy    H01 1990   3.014   1.742   3.217  0.1667 -0.0278  2.0912
   74phy    C19 1991   2.874   2.012   3.214  0.0042  0.1045 -0.0261
   74phy    C13 1992   2.833   1.804   3.369  0.5472 -0.0528  0.8935
   74phy     H3 1993   2.893   1.749   3.445  2.1469 -1.1699 -1.0723
   74phy    O33 1994   2.738   1.867   3.456  0.1460  0.1886  0.2240
   74phy    H1B 1995   2.656   1.883   3.414  0.8929 -0.3096 -1.5361
   74phy    C12 1996   2.803   1.662   3.310  0.0160  0.0147  0.1190
   74phy    O11 1997   2.891   1.610   3.209 -0.8810  0.4278 -0.3844
   74phy    H1A 1998   2.849   1.547   3.154 -1.9915  1.1191 -0.3634
   75phy    C35 1999   4.273   2.016   1.223  0.6753  0.1758  0.1804
   75phy    C33 2000   4.378   2.122   1.233 -0.2523  0.1212  0.1658
   75phy    C34 2001   4.380   2.175   1.376 -0.3487 -0.6110  0.4238
   75phy    C32 2002   4.508   2.059   1.175  0.0924 -0.4092 -0.4527
   75phy    C31 2003   4.618   2.163   1.149 -0.0946  0.2047 -0.1748
   75phy    C30 2004   4.739   2.084   1.100  0.1860  0.2428 -0.3261
   75phy    C28 2005   4.870   2.162   1.055  0.2054  0.2511 -0.0366
   75phy    C29 2006   4.955   2.234   1.158  0.0501 -0.0489 -0.3906
   75phy    C27 2007   4.948   2.058   0.970 -0.4248  0.1721 -0.4932
   75phy    C26 2008   5.011   2.121   0.845 -0.5690  0.0001  0.3659
   75phy    C25 2009   5.084   2.005   0.776  0.1198  0.4862  0.1785
   75phy    C23 2010   5.159   2.062   0.658 -0.3252  0.3806 -0.3013
   75phy    C24 2011   5.297   2.110   0.706  0.4206 -0.0507 -0.0510
   75phy    C22 2012   5.169   1.955   0.546  0.0110  0.1253  0.4749
   75phy    C21 2013   5.142   2.021   0.410  0.2243  0.5507  0.2081
   75phy    C20 2014   5.138   1.911   0.299 -0.1329  0.1052  0.3415
   75phy    C18 2015   5.106   1.950   0.149  0.4335 -0.4295  0.6031
   75phy    O01 2016   4.980   2.013   0.122  0.1863 -0.0377 -0.3460
   75phy    H01 2017   4.985   2.098   0.160  0.0190  0.3504 -1.1742
   75phy    C19 2018   5.076   1.813   0.092  0.4266 -0.0199 -0.3232
   75phy    C13 2019   5.235   2.027   0.078  0.4605 -0.2719  0.3883
   75phy     H3 2020   5.236   2.129   0.124  0.5063 -0.6248  1.1821
   75phy    O33 2021   5.368   1.988   0.111  0.0577 -0.0314  0.9425
   75phy    H1B 2022   5.372   1.896   0.098 -0.7297 -0.1241  1.3311
   75phy    C12 2023   5.224   2.098  -0.060  0.2333 -0.0385  0.2204
   75phy    O11 2024   5.290   2.034  -0.167 -0.0034 -0.0782 -0.2435
   75phy    H1A 2025   5.331   2.099  -0.220 -1.6806  1.0201 -0.2699
   76phy    C35 2026   4.168   1.683   1.605  0.1603  0.3421  0.5716
   76phy    C33 2027   4.088   1.735   1.482  0.0404 -0.1166 -0.2890
   76phy    C34 2028   4.151   1.674   1.360  0.0816  0.0341 -0.1687
   76phy    C32 2029   3.941   1.691   1.488 -0.4546  0.4123 -0.2360
   76phy    C31 2030   3.848   1.790   1.558 -0.0805  0.0573 -0.4981
   76phy    C30 2031   3.699   1.756   1.537  0.4769 -0.1065 -0.2857
   76phy    C28 2032   3.603   1.861   1.599  0.0923  0.0406  0.4594
   76phy    C29 2033   3.576   1.984   1.510 -0.1406  0.2668 -0.2038
   76phy    C27 2034   3.478   1.784   1.643 -0.2254  0.6686 -0.4050
   76phy    C26 2035   3.381   1.855   1.744  0.2046 -0.0078  0.1133
   76phy    C25 2036   3.268   1.771   1.808  0.3896  0.0716 -0.3760
   76phy    C23 2037   3.201   1.848   1.924 -0.3770  0.6114 -0.1302
   76phy    C24 2038   3.071   1.919   1.882  0.1482  0.1192  0.3055
   76phy    C22 2039   3.172   1.738   2.032  0.6366 -0.0327 -0.3765
   76phy    C21 2040   3.172   1.789   2.173 -0.0442 -0.0073 -0.0708
   76phy    C20 2041   3.145   1.676   2.273  0.4357 -0.5152  0.1828
   76phy    C18 2042   3.123   1.720   2.425 -0.0816 -0.2291 -0.5864
   76phy    O01 2043   3.022   1.821   2.434 -0.3317 -0.0848  0.0428
   76phy    H01 2044   2.951   1.796   2.377 -1.3755  0.3961  1.0738
   76phy    C19 2045   3.055   1.595   2.483  0.3311 -0.1474  0.3743
   76phy    C13 2046   3.257   1.756   2.517  0.5884 -0.3887  0.2243
   76phy     H3 2047   3.340   1.690   2.482  0.6579  0.1193 -0.5921
   76phy    O33 2048   3.251   1.726   2.658 -0.2574 -0.4021 -0.3988
   76phy    H1B 2049   3.334   1.691   2.686 -0.7643 -0.3033  1.3416
   76phy    C12 2050   3.307   1.903   2.498  0.0354  0.1722 -0.7342
   76phy    O11 2051   3.214   1.998   2.534 -0.8303  0.2989 -0.0596
   76phy    H1A 2052   3.133   1.965   2.502 -0.4104 -1.4835  0.6259
   77phy    C35 2053   3.185   0.176   1.340  0.2709  0.0998  0.6746
   77phy    C33 2054   3.300   0.148   1.243  0.1872  0.0505 -0.2419
   77phy    C34 2055   3.389   0.039   1.301 -0.2063  0.1855  0.2783
   77phy    C32 2056   3.243   0.096   1.112  0.3882  0.5545  0.5116
   77phy    C31 2057   3.265   0.188   0.990 -0.0003 -0.1042 -0.9212
   77phy    C30 2058   3.194   0.143   0.861 -0.3188 -0.1138 -0.3383
   77phy    C28 2059   3.207   0.240   0.748 -0.2572 -0.2231 -0.1880
   77phy    C29 2060   3.296   0.180   0.641  0.0031  0.1642  0.1466
   77phy    C27 2061   3.064   0.257   0.697  0.3613  0.0965  0.1375
   77phy    C26 2062   3.031   0.388   0.628  0.0679  0.0970  0.3229
   77phy    C25 2063   2.896   0.388   0.566 -0.0101  0.2613 -0.1985
   77phy    C23 2064   2.864   0.508   0.474 -0.1091 -0.3292  0.2830
   77phy    C24 2065   2.917   0.504   0.329  0.3959 -0.0922 -0.0418
   77phy    C22 2066   2.709   0.532   0.479 -0.6454 -0.1076  0.1851
   77phy    C21 2067   2.659   0.676   0.506 -0.2734  0.0286 -0.4141
   77phy    C20 2068   2.518   0.705   0.447 -0.1318  0.1984  0.1019
   77phy    C18 2069   2.496   0.772   0.309 -0.5041 -0.1245 -0.0511
   77phy    O01 2070   2.568   0.896   0.313 -0.1433  0.1157 -0.0949
   77phy    H01 2071   2.574   0.919   0.404 -0.9780  1.5534 -0.3638
   77phy    C19 2072   2.346   0.799   0.311 -0.1116 -0.4776  0.2328
   77phy    C13 2073   2.545   0.683   0.184  0.1074  0.1519  0.2929
   77phy     H3 2074   2.643   0.638   0.215  0.2064 -0.3388 -0.6946
   77phy    O33 2075   2.477   0.561   0.157 -0.1411 -0.1529  0.4326
   77phy    H1B 2076   2.405   0.577   0.098  0.7012  2.7930  0.0796
   77phy    C12 2077   2.623   0.742   0.056  0.0789 -0.3044  0.3040
   77phy    O11 2078   2.696   0.649  -0.021  0.2039 -0.0520  0.0388
   77phy    H1A 2079   2.737   0.700  -0.089  0.3126  0.3084  0.3682
   78phy    C35 2080   4.732   1.685   1.018 -0.1169  0.0573  0.0049
   78phy    C33 2081   4.621   1.587   0.974 -0.5883  0.4001 -0.1149
   78phy    C34 2082   4.679   1.447   1.002 -0.6094 -0.0594  0.0552
   78phy    C32 2083   4.484   1.608   1.038 -0.3277  0.5916  0.0339
   78phy    C31 2084   4.375   1.580   0.932  0.4441  0.3086 -0.3299
   78phy    C30 2085   4.236   1.571   0.998 -0.7088  0.5274  0.1029
   78phy    C28 2086   4.135   1.481   0.925 -0.2867 -0.0463  0.0687
   78phy    C29 2087   4.100   1.355   1.007  0.0176 -0.3700 -0.0866
   78phy    C27 2088   4.010   1.564   0.895 -0.1883  0.1545 -0.1926
   78phy    C26 2089   3.942   1.522   0.768  0.3329  0.0524 -0.0213
   78phy    C25 2090   3.826   1.618   0.733  0.3144 -1.0250  0.6454
   78phy    C23 2091   3.747   1.563   0.608  0.1432 -0.0567 -0.0909
   78phy    C24 2092   3.598   1.545   0.634  0.1166  0.0188  0.2270
   78phy    C22 2093   3.761   1.668   0.493  0.0736  0.7537 -0.2677
   78phy    C21 2094   3.815   1.615   0.358  0.4442 -0.2943 -0.3740
   78phy    C20 2095   3.819   1.722   0.249  0.1313 -0.3658  0.2438
   78phy    C18 2096   3.846   1.683   0.097  0.1882 -0.5656  0.6800
   78phy    O01 2097   3.968   1.612   0.086 -0.1262 -0.5010 -0.0453
   78phy    H01 2098   3.965   1.520   0.072  0.4931 -0.5348  0.0078
   78phy    C19 2099   3.869   1.817   0.024 -0.0890 -0.5530 -0.3040
   78phy    C13 2100   3.721   1.606   0.025  0.4469 -0.1598  0.2861
   78phy     H3 2101   3.633   1.630   0.090  1.1470 -0.4104  1.3617
   78phy    O33 2102   3.662   1.650  -0.097 -0.0056 -0.5382  0.0603
   78phy    H1B 2103   3.677   1.742  -0.109 -2.6918 -0.1431 -1.0165
   78phy    C12 2104   3.687   1.456   0.046  0.8980  0.1583 -0.0186
   78phy    O11 2105   3.725   1.372  -0.056 -0.0213 -0.1754  0.2025
   78phy    H1A 2106   3.671   1.400  -0.128  1.8434 -0.9985 -1.6096
   79phy    C35 2107   3.405   0.566   1.007  0.0307 -0.3625  0.3167
   79phy    C33 2108   3.302   0.679   1.031  0.3355  0.0965 -0.3962
   79phy    C34 2109   3.207   0.632   1.135  0.2155 -0.0410 -0.0839
   79phy    C32 2110   3.371   0.810   1.081 -0.1399 -0.3861  0.2188
   79phy    C31 2111   3.380   0.911   0.971  0.5230 -0.1893 -0.6712
   79phy    C30 2112   3.443   1.049   1.002 -0.0147  0.5516 -0.5175
   79phy    C28 2113   3.457   1.145   0.884 -0.3848  0.5221 -0.4449
   79phy    C29 2114   3.465   1.289   0.940  0.0886  0.3006  0.2682
   79phy    C27 2115   3.576   1.121   0.782 -0.1232 -0.6355 -0.2016
   79phy    C26 2116   3.546   1.161   0.633  0.6017 -0.3890 -0.2897
   79phy    C25 2117   3.676   1.147   0.554 -0.2455 -0.1699 -0.2305
   79phy    C23 2118   3.688   1.182   0.407 -0.2118 -0.1857  0.1591
   79phy    C24 2119   3.824   1.244   0.385  0.9385 -0.7623 -0.5611
   79phy    C22 2120   3.683   1.060   0.316 -0.0724  0.1777 -0.1098
   79phy    C21 2121   3.542   1.023   0.271  0.3261  0.3825  0.1296
   79phy    C20 2122   3.564   0.892   0.188  0.3454  0.0710 -0.2727
   79phy    C18 2123   3.449   0.832   0.102  0.0072  0.4428  0.1642
   79phy    O01 2124   3.328   0.827   0.177  0.1230 -0.0595 -0.4769
   79phy    H01 2125   3.255   0.809   0.121  0.3406 -0.3835 -0.6586
   79phy    C19 2126   3.503   0.687   0.079  0.5541  0.4151 -0.2732
   79phy    C13 2127   3.416   0.917  -0.031  0.5415  0.3528 -0.5806
   79phy     H3 2128   3.370   1.011   0.008  1.2342 -0.4410  2.4638
   79phy    O33 2129   3.520   0.973  -0.108  0.0892  0.1569  0.0256
   79phy    H1B 2130   3.589   0.995  -0.049 -1.4716  0.2589  1.9256
   79phy    C12 2131   3.283   0.889  -0.112  0.4894  0.0193  0.1943
   79phy    O11 2132   3.172   0.832  -0.039 -0.5058  0.1769 -0.0615
   79phy    H1A 2133   3.102   0.818  -0.100  0.1177 -2.4900 -0.2982
   80phy    C35 2134   3.217   1.055   0.462  0.2723 -0.2809  0.1105
   80phy    C33 2135   3.214   0.959   0.576  0.4525  0.2721 -0.6384
   80phy    C34 2136   3.069   0.932   0.620 -0.0426  0.2147 -0.3678
   80phy    C32 2137   3.268   0.823   0.537  0.0887  0.2497  0.2121
   80phy    C31 2138   3.417   0.795   0.538  0.1263  0.3421 -0.1521
   80phy    C30 2139   3.452   0.648   0.522 -0.3173  0.2407 -0.8965
   80phy    C28 2140   3.598   0.613   0.550 -0.0949  0.1954  0.2240
   80phy    C29 2141   3.593   0.491   0.638 -0.2133 -0.0353 -0.1721
   80phy    C27 2142   3.673   0.586   0.414 -0.3926  0.5430  0.3433
   80phy    C26 2143   3.810   0.654   0.399  0.0779 -0.1508  0.1855
   80phy    C25 2144   3.863   0.613   0.258  0.5811  0.0301 -0.0335
   80phy    C23 2145   3.993   0.682   0.216  0.2125 -0.2878 -0.4798
   80phy    C24 2146   4.101   0.577   0.219  0.0305 -0.0869  0.2517
   80phy    C22 2147   3.993   0.737   0.070  0.0070 -0.4427 -0.0555
   80phy    C21 2148   3.937   0.879   0.052  0.5272 -0.1258 -0.3654
   80phy    C20 2149   3.918   0.913  -0.095 -0.1828  0.3970 -0.2013
   80phy    C18 2150   3.872   1.057  -0.128  0.2955  0.2898 -0.0233
   80phy    O01 2151   3.759   1.096  -0.043 -0.0487 -0.0185  0.1812
   80phy    H01 2152   3.750   1.189  -0.055  0.1244  0.0789  0.7658
   80phy    C19 2153   3.813   1.025  -0.266  0.5113 -0.3382  0.1025
   80phy    C13 2154   3.982   1.175  -0.130  0.0123  0.2805  0.2186
   80phy     H3 2155   4.073   1.128  -0.174 -1.1266 -1.2498 -0.6255
   80phy    O33 2156   3.968   1.279  -0.225 -0.0521  0.2932  0.4390
   80phy    H1B 2157   3.900   1.338  -0.198  0.2848  0.6227  0.5760
   80phy    C12 2158   4.046   1.234   0.005 -0.5605 -0.2532  0.0572
   80phy    O11 2159   3.963   1.311   0.090 -0.4402 -0.0654 -0.1651
   80phy    H1A 2160   3.907   1.255   0.141  0.2561  0.3834  1.1326
   81phy    C35 2161   3.373   1.919   1.073 -0.0351 -0.7709 -0.0369
   81phy    C33 2162   3.365   1.770   1.060 -0.0092 -0.9648  0.2070
   81phy    C34 2163   3.396   1.698   1.189 -0.0388 -0.1119  0.5243
   81phy    C32 2164   3.237   1.740   0.990 -0.1569 -0.2320  1.0865
   81phy    C31 2165   3.233   1.614   0.893  0.0353 -0.3022 -0.3035
   81phy    C30 2166   3.129   1.612   0.784 -0.2990 -0.0795  0.3212
   81phy    C28 2167   3.120   1.479   0.705  0.4716  0.5064 -0.4287
   81phy    C29 2168   3.003   1.394   0.761 -0.0348  0.1886  0.3448
   81phy    C27 2169   3.099   1.505   0.554  0.0972  0.2089 -0.5847
   81phy    C26 2170   3.225   1.493   0.468 -0.0367  0.1850  0.1838
   81phy    C25 2171   3.197   1.509   0.316  0.0094 -0.0934 -0.3702
   81phy    C23 2172   3.308   1.485   0.212 -0.3922  0.0254  0.2257
   81phy    C24 2173   3.317   1.335   0.171  0.3107  0.0710 -0.2896
   81phy    C22 2174   3.271   1.561   0.078 -0.0354  0.5460 -0.4671
   81phy    C21 2175   3.324   1.709   0.074  0.3380  0.1953  0.2971
   81phy    C20 2176   3.309   1.769  -0.066 -0.4650  0.3483 -0.4009
   81phy    C18 2177   3.314   1.926  -0.078 -0.1226 -0.0951  0.0810
   81phy    O01 2178   3.218   1.989   0.012  0.2374 -0.2762  0.4054
   81phy    H01 2179   3.153   1.931   0.046 -0.0370 -1.1712 -1.5681
   81phy    C19 2180   3.260   1.956  -0.221 -0.2171 -0.2559 -0.0691
   81phy    C13 2181   3.464   1.987  -0.057  0.1147  0.0173 -0.8508
   81phy     H3 2182   3.492   1.956   0.047 -0.2715 -2.0215 -1.3113
   81phy    O33 2183   3.573   1.917  -0.119 -0.0642  0.0575 -0.1963
   81phy    H1B 2184   3.584   1.951  -0.206  0.4329  1.1072  0.2605
   81phy    C12 2185   3.501   2.133  -0.011  0.1742 -0.3197 -0.1641
   81phy    O11 2186   3.530   2.219  -0.117  0.2386 -0.4147 -0.1858
   81phy    H1A 2187   3.463   2.283  -0.131  0.5829 -0.1933 -0.8449
   82phy    C35 2188   2.471   1.877   0.502 -0.0224  0.4989 -0.3141
   82phy    C33 2189   2.480   1.754   0.592 -0.8184 -0.2626 -0.2837
   82phy    C34 2190   2.367   1.743   0.699  0.0890 -0.6395  0.4636
   82phy    C32 2191   2.508   1.631   0.506  0.2548  0.3210  0.4316
   82phy    C31 2192   2.599   1.523   0.571 -0.0264 -0.7225  0.3749
   82phy    C30 2193   2.582   1.383   0.517  0.0836  0.1590  0.3485
   82phy    C28 2194   2.679   1.269   0.556  0.1026 -0.2435  0.0232
   82phy    C29 2195   2.609   1.192   0.672 -0.1381  0.5552 -0.0106
   82phy    C27 2196   2.684   1.170   0.437 -0.0251 -0.2911 -0.2030
   82phy    C26 2197   2.817   1.156   0.366 -0.1099  0.0032 -0.7333
   82phy    C25 2198   2.809   1.072   0.241 -0.3511  0.4301  0.0452
   82phy    C23 2199   2.939   1.024   0.181  0.1282 -0.4605 -0.3716
   82phy    C24 2200   2.965   0.882   0.235  0.1301 -0.3100 -0.0175
   82phy    C22 2201   2.927   1.030   0.029  0.4404 -0.6046  0.1303
   82phy    C21 2202   2.996   1.156  -0.033  0.1236 -0.0176 -0.6437
   82phy    C20 2203   2.959   1.173  -0.181  0.2837  0.0462  0.2237
   82phy    C18 2204   3.019   1.295  -0.257 -0.0351  0.2997  0.2094
   82phy    O01 2205   2.976   1.419  -0.194  0.4527 -0.1958  0.0638
   82phy    H01 2206   3.009   1.497  -0.234 -0.8889  0.1887 -0.3481
   82phy    C19 2207   2.943   1.295  -0.392  0.2998 -0.3465 -0.1902
   82phy    C13 2208   3.179   1.290  -0.281  0.1034 -0.2716  0.0522
   82phy     H3 2209   3.221   1.285  -0.177 -0.1107 -0.8092  0.1167
   82phy    O33 2210   3.231   1.169  -0.328 -0.7688  0.1120 -0.0210
   82phy    H1B 2211   3.161   1.112  -0.355  0.1111 -1.0888  0.1385
   82phy    C12 2212   3.273   1.413  -0.303 -0.7074 -0.2437 -0.2703
   82phy    O11 2213   3.308   1.441  -0.432 -0.0325 -0.4176 -0.3313
   82phy    H1A 2214   3.319   1.357  -0.473  0.8953 -1.1385  1.2869
   83phy    C35 2215   3.794   1.172   1.217  0.0009 -0.2006  0.2391
   83phy    C33 2216   3.739   1.297   1.290 -0.6890 -0.0423 -0.5750
   83phy    C34 2217   3.794   1.429   1.231 -0.1006 -0.3281 -0.2497
   83phy    C32 2218   3.585   1.285   1.286  0.2336  0.0488 -0.1663
   83phy    C31 2219   3.502   1.357   1.396  0.2297 -0.0755  0.1374
   83phy    C30 2220   3.361   1.298   1.387  0.5644  0.6576 -0.1789
   83phy    C28 2221   3.262   1.354   1.492 -0.0601  0.6582  0.2097
   83phy    C29 2222   3.115   1.363   1.440 -0.1554  0.3566 -0.1675
   83phy    C27 2223   3.269   1.267   1.618  0.1604  0.1070  0.7264
   83phy    C26 2224   3.238   1.328   1.753 -0.5300 -0.2903 -0.0613
   83phy    C25 2225   3.260   1.229   1.867 -0.4046  0.4443  0.0145
   83phy    C23 2226   3.234   1.282   2.010 -0.0359 -1.0230 -0.1866
   83phy    C24 2227   3.092   1.251   2.051  0.1139 -0.1636  0.3299
   83phy    C22 2228   3.337   1.214   2.106  0.3324 -0.3543 -0.4156
   83phy    C21 2229   3.371   1.271   2.240  0.0615 -0.3676 -0.4105
   83phy    C20 2230   3.472   1.184   2.310  0.2967  0.1801 -0.2517
   83phy    C18 2231   3.533   1.213   2.449 -0.4071 -0.0124  0.2526
   83phy    O01 2232   3.431   1.240   2.547 -0.6239  0.0193  0.2813
   83phy    H01 2233   3.447   1.189   2.625 -0.1065  0.2718  0.3420
   83phy    C19 2234   3.584   1.073   2.481  0.1987 -0.2311 -0.3477
   83phy    C13 2235   3.645   1.327   2.462  0.0927  0.0342 -0.0039
   83phy     H3 2236   3.724   1.309   2.384  0.2479  1.8014 -0.3041
   83phy    O33 2237   3.725   1.320   2.585 -0.2276 -0.0119 -0.1987
   83phy    H1B 2238   3.797   1.261   2.579  0.8676  1.0413  1.5458
   83phy    C12 2239   3.599   1.482   2.445 -0.3895  0.2822 -0.0128
   83phy    O11 2240   3.538   1.535   2.561 -0.0761  0.5167  0.4282
   83phy    H1A 2241   3.485   1.467   2.598  0.7258 -0.3322  0.0559
   84phy    C35 2242   4.313   2.521   2.686 -0.0790  0.1396  0.1392
   84phy    C33 2243   4.357   2.613   2.800  0.2512 -0.3724 -0.2270
   84phy    C34 2244   4.332   2.760   2.759 -0.5527  0.0328  0.4495
   84phy    C32 2245   4.287   2.580   2.932  0.5302  0.5236 -0.0106
   84phy    C31 2246   4.387   2.576   3.053  0.1425 -0.4394  0.6273
   84phy    C30 2247   4.325   2.556   3.193  0.2209 -0.6323  0.2723
   84phy    C28 2248   4.432   2.536   3.304 -0.2950  0.1855 -0.2955
   84phy    C29 2249   4.406   2.631   3.413  0.2001 -0.0838 -0.0125
   84phy    C27 2250   4.421   2.397   3.374 -0.1869  0.0808 -0.4511
   84phy    C26 2251   4.473   2.274   3.298  0.1482  0.0177  0.3904
   84phy    C25 2252   4.466   2.142   3.378 -0.5610 -0.4841  0.0514
   84phy    C23 2253   4.521   2.022   3.299 -0.6562  0.1523 -0.2991
   84phy    C24 2254   4.626   1.954   3.384  0.0352 -0.0865 -0.2035
   84phy    C22 2255   4.409   1.926   3.261  0.6497  0.4492  0.0133
   84phy    C21 2256   4.422   1.855   3.129  0.3125  0.8945 -0.0890
   84phy    C20 2257   4.304   1.765   3.089  0.0197 -0.2747 -0.4857
   84phy    C18 2258   4.305   1.706   2.949  0.2905 -0.1322  0.4939
   84phy    O01 2259   4.317   1.816   2.855 -0.2173 -0.6002 -0.0816
   84phy    H01 2260   4.398   1.861   2.869  0.4074 -1.8063  0.3369
   84phy    C19 2261   4.167   1.642   2.929  0.3902 -0.4721  0.3642
   84phy    C13 2262   4.421   1.594   2.919  0.1832 -0.0849  0.0600
   84phy     H3 2263   4.515   1.655   2.922  1.5807 -2.1382  2.7950
   84phy    O33 2264   4.455   1.506   3.027  0.2325  0.3664  0.0162
   84phy    H1B 2265   4.384   1.490   3.085 -0.4905 -0.0335 -0.9582
   84phy    C12 2266   4.481   1.551   2.779 -0.9721 -0.2977  0.1713
   84phy    O11 2267   4.427   1.617   2.665 -0.6401  0.3435 -0.2843
   84phy    H1A 2268   4.352   1.569   2.637  1.5072 -3.3352 -0.4576
   85phy    C35 2269   1.592   0.956   1.252  0.0496 -0.0282  0.0384
   85phy    C33 2270   1.452   1.011   1.279 -0.0621  0.3069  0.0322
   85phy    C34 2271   1.400   1.030   1.135 -0.0838  0.3056  0.2142
   85phy    C32 2272   1.372   0.916   1.371  0.0874 -0.1262 -0.0884
   85phy    C31 2273   1.236   0.970   1.431  0.1099 -0.2712 -0.4807
   85phy    C30 2274   1.158   0.856   1.505 -0.1062 -0.1001  0.1611
   85phy    C28 2275   1.031   0.908   1.582  0.2598 -0.4234  0.4093
   85phy    C29 2276   0.909   0.901   1.493  0.6843  0.1428  0.0726
   85phy    C27 2277   0.991   0.819   1.704 -0.5805 -0.0968 -0.3682
   85phy    C26 2278   1.001   0.898   1.833  0.0753  0.0013 -0.2475
   85phy    C25 2279   0.967   0.822   1.964 -0.3140 -0.3006  0.1021
   85phy    C23 2280   0.970   0.914   2.083 -0.3328 -0.0943  0.0461
   85phy    C24 2281   0.833   0.952   2.137 -0.2084  0.2989 -0.2964
   85phy    C22 2282   1.057   0.845   2.192  0.5164  0.0931 -0.5334
   85phy    C21 2283   1.163   0.934   2.257 -0.0872 -0.3619  0.0317
   85phy    C20 2284   1.250   0.844   2.349 -0.1538  0.5285 -0.2712
   85phy    C18 2285   1.354   0.918   2.439 -0.6218 -0.4362 -0.3845
   85phy    O01 2286   1.282   1.007   2.524  0.5999 -0.0110  0.0421
   85phy    H01 2287   1.213   0.968   2.574  0.0970  1.6129  0.6964
   85phy    C19 2288   1.402   0.805   2.537 -0.0155 -0.0541 -0.3255
   85phy    C13 2289   1.468   0.997   2.349  0.0577 -0.2781  0.5004
   85phy     H3 2290   1.425   1.030   2.251  0.5568  0.5262  0.5439
   85phy    O33 2291   1.570   0.910   2.305 -0.3290  0.3493 -0.0644
   85phy    H1B 2292   1.540   0.822   2.297 -0.1127  0.3864 -1.6713
   85phy    C12 2293   1.525   1.126   2.410  0.0782 -0.3546  0.5453
   85phy    O11 2294   1.443   1.241   2.418 -0.1583 -0.1147 -0.3821
   85phy    H1A 2295   1.356   1.208   2.431 -0.2436 -0.2014 -1.0966
   86phy    C35 2296   4.021   2.723   2.099 -0.1818  0.1265  0.0005
   86phy    C33 2297   3.876   2.706   2.055 -0.0920  0.5236 -1.0036
   86phy    C34 2298   3.825   2.838   2.016  0.5552 -0.2427  0.6484
   86phy    C32 2299   3.853   2.592   1.951  0.3691 -0.0690 -0.2309
   86phy    C31 2300   3.715   2.525   1.951 -0.2148  0.6316 -0.8588
   86phy    C30 2301   3.719   2.412   1.847 -0.1295  0.0284  0.3127
   86phy    C28 2302   3.598   2.316   1.844 -0.0086 -0.2708  0.5549
   86phy    C29 2303   3.548   2.320   1.700 -0.1664 -0.0685 -0.6363
   86phy    C27 2304   3.642   2.170   1.869  0.4297 -0.4208 -0.0704
   86phy    C26 2305   3.618   2.128   2.012  0.2619  0.2431 -0.3346
   86phy    C25 2306   3.670   1.986   2.039 -0.3364 -0.6167 -0.2364
   86phy    C23 2307   3.617   1.935   2.173  0.6845  0.0017  0.0583
   86phy    C24 2308   3.568   1.789   2.149  0.1826 -0.2901  0.1093
   86phy    C22 2309   3.720   1.929   2.286  0.8143  0.0421 -0.6436
   86phy    C21 2310   3.670   1.996   2.416  0.2682 -0.3351  0.1130
   86phy    C20 2311   3.766   1.978   2.540  0.3007  0.3093 -0.4124
   86phy    C18 2312   3.727   2.038   2.684  0.0881  0.1232  0.1392
   86phy    O01 2313   3.598   1.979   2.723  0.0613  0.0317 -0.1058
   86phy    H01 2314   3.593   1.885   2.717 -0.3622 -0.0337  1.0334
   86phy    C19 2315   3.827   1.964   2.775  0.3129  0.0435 -0.3315
   86phy    C13 2316   3.719   2.198   2.702  0.1429 -0.1737  0.2365
   86phy     H3 2317   3.803   2.245   2.645 -0.7764 -0.1062 -1.1051
   86phy    O33 2318   3.742   2.242   2.831 -0.1272  0.2096 -0.6428
   86phy    H1B 2319   3.676   2.216   2.892 -1.4365  1.6262 -1.3903
   86phy    C12 2320   3.591   2.265   2.637 -0.3138  0.0791  0.0167
   86phy    O11 2321   3.470   2.216   2.685 -0.2490  0.4695 -0.0414
   86phy    H1A 2322   3.488   2.127   2.706 -0.1030  0.6650  0.6934
   87phy    C35 2323   3.903   3.829   1.135  0.2002  0.4145 -0.1166
   87phy    C33 2324   3.909   3.707   1.228  0.3958  0.2967  0.5610
   87phy    C34 2325   3.986   3.756   1.352  0.1538  0.1706  0.1067
   87phy    C32 2326   3.770   3.652   1.265 -0.6947 -0.3710 -0.1692
   87phy    C31 2327   3.743   3.527   1.189  0.2089 -0.4302  0.1355
   87phy    C30 2328   3.615   3.452   1.233  0.5112  0.2312  0.0103
   87phy    C28 2329   3.577   3.325   1.153 -0.0234 -0.0229 -0.5531
   87phy    C29 2330   3.632   3.204   1.231 -0.1719 -0.3671  0.3281
   87phy    C27 2331   3.428   3.286   1.172  0.4204  0.1817 -0.1873
   87phy    C26 2332   3.331   3.323   1.055  0.0795 -0.0149  0.1004
   87phy    C25 2333   3.183   3.315   1.088  0.0073 -0.1023 -0.1185
   87phy    C23 2334   3.087   3.329   0.969 -0.0039 -0.0871  0.5568
   87phy    C24 2335   2.958   3.252   0.997 -0.1388  0.0943 -0.0977
   87phy    C22 2336   3.036   3.471   0.947  0.3164 -0.0278  0.5416
   87phy    C21 2337   3.097   3.540   0.825  0.3610  0.3063 -0.0527
   87phy    C20 2338   3.038   3.674   0.790 -0.1191 -0.4108  0.1644
   87phy    C18 2339   3.072   3.760   0.655  0.0354  0.2025  0.0916
   87phy    O01 2340   3.207   3.811   0.665  0.1462 -0.0571  0.6157
   87phy    H01 2341   3.265   3.743   0.694  0.8778 -0.0942 -0.8499
   87phy    C19 2342   2.981   3.882   0.667  0.2169  0.4288  0.2973
   87phy    C13 2343   3.045   3.680   0.515 -0.9759  0.3886 -0.2265
   87phy     H3 2344   3.129   3.607   0.520  0.2937  1.8459  0.7036
   87phy    O33 2345   2.940   3.585   0.503 -0.3208 -0.5048  0.3418
   87phy    H1B 2346   2.860   3.619   0.468 -0.0757  0.8454  1.0386
   87phy    C12 2347   3.102   3.729   0.373  0.3932  0.2847 -0.7380
   87phy    O11 2348   3.008   3.805   0.302 -0.3053  0.5359 -0.0682
   87phy    H1A 2349   2.941   3.744   0.277  0.6844 -0.5247 -0.1806
   88phy    C35 2350   2.491   2.693   1.790  0.1670  0.5597  0.0175
   88phy    C33 2351   2.549   2.607   1.680 -0.0676 -0.3990 -0.4503
   88phy    C34 2352   2.507   2.672   1.549  0.0882 -0.2847 -0.0703
   88phy    C32 2353   2.701   2.603   1.682 -0.0834 -0.2491  0.7470
   88phy    C31 2354   2.760   2.485   1.754  0.2963 -0.4743  0.3563
   88phy    C30 2355   2.915   2.483   1.741  0.6585 -0.0253 -0.1588
   88phy    C28 2356   2.985   2.378   1.826 -0.3719  0.1484  0.0167
   88phy    C29 2357   3.015   2.248   1.755 -0.3856 -0.2801 -0.2560
   88phy    C27 2358   3.113   2.436   1.890 -0.1437 -0.6803  0.0781
   88phy    C26 2359   3.147   2.389   2.037  0.0495  0.0511 -0.4866
   88phy    C25 2360   3.272   2.461   2.098  0.1085  0.1961  0.1157
   88phy    C23 2361   3.311   2.425   2.238  0.1585  0.0357 -0.1205
   88phy    C24 2362   3.462   2.399   2.237  0.2100  0.0373  0.4039
   88phy    C22 2363   3.292   2.544   2.336  1.1686 -0.3064  0.0866
   88phy    C21 2364   3.219   2.515   2.467 -0.0559 -0.4343 -0.2585
   88phy    C20 2365   3.216   2.637   2.563  0.0867 -0.4568  0.3367
   88phy    C18 2366   3.139   2.628   2.701 -0.7137 -0.3949 -0.1871
   88phy    O01 2367   3.175   2.515   2.780 -0.1088 -0.2528 -0.1345
   88phy    H01 2368   3.186   2.445   2.718 -1.1990 -0.7552  0.2124
   88phy    C19 2369   3.212   2.739   2.788  0.3283  0.1053  0.2966
   88phy    C13 2370   2.977   2.648   2.691 -0.2238  0.3015 -0.3655
   88phy     H3 2371   2.954   2.722   2.611 -0.7926 -1.2811 -1.7068
   88phy    O33 2372   2.929   2.714   2.809  0.0823 -0.1566  0.0514
   88phy    H1B 2373   2.944   2.657   2.881  1.9335 -0.5817 -0.6379
   88phy    C12 2374   2.889   2.524   2.656  0.2450  0.8988  0.2505
   88phy    O11 2375   2.869   2.430   2.755 -0.2382  0.0538  0.0902
   88phy    H1A 2376   2.799   2.463   2.809  0.5434  0.9404  0.5939
   89phy    C35 2377   2.105   2.844   1.574  0.0343  0.2938 -0.1783
   89phy    C33 2378   2.143   2.993   1.564  0.4119  0.3594  0.1365
   89phy    C34 2379   2.108   3.065   1.693 -0.4648 -0.0453 -0.0134
   89phy    C32 2380   2.288   3.011   1.518  0.0836 -0.4168  0.4444
   89phy    C31 2381   2.329   3.147   1.451  0.6019 -0.2865 -0.3013
   89phy    C30 2382   2.477   3.171   1.417 -0.4669  0.0017 -0.3497
   89phy    C28 2383   2.513   3.288   1.323  0.1362 -0.1683  0.4849
   89phy    C29 2384   2.638   3.350   1.372  0.3162 -0.4145 -0.1332
   89phy    C27 2385   2.536   3.243   1.179 -0.1705  0.2816  0.0892
   89phy    C26 2386   2.422   3.220   1.077 -0.3927 -0.3442 -0.3380
   89phy    C25 2387   2.467   3.153   0.949 -0.0251  0.0830 -0.0035
   89phy    C23 2388   2.358   3.125   0.844  0.0454  0.7685 -0.0092
   89phy    C24 2389   2.336   3.246   0.751  0.3012  0.2482 -0.1769
   89phy    C22 2390   2.406   3.005   0.755 -0.2632 -0.0989 -0.7733
   89phy    C21 2391   2.298   2.913   0.712  0.5585 -0.0711  0.4906
   89phy    C20 2392   2.341   2.811   0.600 -0.2645  0.0498 -0.1464
   89phy    C18 2393   2.234   2.711   0.540 -0.2815  0.3028  0.4076
   89phy    O01 2394   2.192   2.618   0.642  0.6228  0.3124  0.1435
   89phy    H01 2395   2.227   2.646   0.724  0.9832 -0.3948  0.2403
   89phy    C19 2396   2.334   2.636   0.450  0.3950  0.0058 -0.0487
   89phy    C13 2397   2.106   2.779   0.472  0.2271 -0.2950  0.1853
   89phy     H3 2398   2.062   2.827   0.563  1.4975 -0.4082  0.8840
   89phy    O33 2399   2.128   2.901   0.397 -0.2905  0.1834 -0.6771
   89phy    H1B 2400   2.209   2.903   0.351  0.1488  1.0561  0.1008
   89phy    C12 2401   1.971   2.714   0.434  0.1752 -0.3810 -0.0109
   89phy    O11 2402   1.945   2.590   0.479 -0.0728  0.1417 -0.7785
   89phy    H1A 2403   2.016   2.563   0.533 -0.8751 -0.9411 -0.2369
   90phy    C35 2404   3.767   2.865   1.367  0.2910 -0.1847 -0.5113
   90phy    C33 2405   3.786   2.882   1.518  0.2495  0.1099 -0.5300
   90phy    C34 2406   3.928   2.850   1.571 -0.1185 -0.1566 -0.3890
   90phy    C32 2407   3.721   3.017   1.549 -0.0029 -0.2939  0.0018
   90phy    C31 2408   3.692   3.048   1.699  0.6901 -0.0611  1.0117
   90phy    C30 2409   3.648   3.194   1.726 -0.0688 -0.0408  0.6019
   90phy    C28 2410   3.605   3.220   1.872 -0.2610  0.0066 -0.1560
   90phy    C29 2411   3.725   3.229   1.970  0.0855 -0.5756  0.0530
   90phy    C27 2412   3.514   3.344   1.879  0.3981 -0.0933  0.2114
   90phy    C26 2413   3.414   3.340   1.996 -0.1469 -0.4574  0.1327
   90phy    C25 2414   3.311   3.458   2.002  0.2589  0.2068  0.2018
   90phy    C23 2415   3.228   3.474   2.125  0.6730 -0.4456 -0.2044
   90phy    C24 2416   3.176   3.620   2.127  0.1793  0.0761 -0.6987
   90phy    C22 2417   3.102   3.385   2.126  0.3345 -0.4999  0.4253
   90phy    C21 2418   3.058   3.335   2.264  0.2826 -0.5699 -0.0522
   90phy    C20 2419   2.933   3.239   2.249 -0.1135  0.1343  0.2461
   90phy    C18 2420   2.857   3.180   2.373 -0.1252 -0.2437  0.4745
   90phy    O01 2421   2.819   3.282   2.467 -0.6394 -0.2540 -0.2199
   90phy    H01 2422   2.820   3.368   2.429 -1.4897  0.2725  0.8598
   90phy    C19 2423   2.726   3.143   2.303  0.0857 -0.6811 -0.1807
   90phy    C13 2424   2.927   3.044   2.434  0.0475 -0.2888  0.0314
   90phy     H3 2425   2.963   2.975   2.353 -0.0827 -1.4580  0.9404
   90phy    O33 2426   2.830   2.956   2.503  0.1424  0.4886  0.0069
   90phy    H1B 2427   2.769   3.002   2.558  0.9060  0.6579  0.7395
   90phy    C12 2428   3.046   3.059   2.532  0.3305 -0.2117  0.0530
   90phy    O11 2429   3.009   3.118   2.654 -0.2290  0.2300  0.2732
   90phy    H1A 2430   2.959   3.051   2.698  0.1691  0.4403  1.0687
   91phy    C35 2431   3.703   2.413   1.281  0.5218  0.2701  0.2718
   91phy    C33 2432   3.830   2.392   1.363 -0.4431  0.0318 -0.5490
   91phy    C34 2433   3.835   2.252   1.417 -0.4574 -0.3113 -0.5298
   91phy    C32 2434   3.965   2.425   1.291  0.3903 -0.1748  0.3891
   91phy    C31 2435   4.027   2.564   1.328  0.2184  0.3952 -0.1228
   91phy    C30 2436   4.180   2.565   1.301  0.1577 -0.1200 -0.1011
   91phy    C28 2437   4.238   2.704   1.259  0.2966 -0.6064  0.1605
   91phy    C29 2438   4.259   2.793   1.386 -0.0576  0.0683  0.4982
   91phy    C27 2439   4.360   2.678   1.168 -0.2459  0.2024 -0.3664
   91phy    C26 2440   4.410   2.793   1.072  0.2665  0.1234 -0.0616
   91phy    C25 2441   4.544   2.777   1.007 -0.1753  0.0115 -0.7321
   91phy    C23 2442   4.597   2.896   0.921  0.8216  0.1869  0.1116
   91phy    C24 2443   4.746   2.880   0.917  0.1648  0.0453  0.2986
   91phy    C22 2444   4.523   2.917   0.784  0.0545 -0.0289 -0.5712
   91phy    C21 2445   4.514   3.062   0.730 -0.5532  0.3517 -0.0011
   91phy    C20 2446   4.483   3.070   0.579 -0.0673  0.1981  0.2383
   91phy    C18 2447   4.473   3.209   0.502  0.0782 -0.2460 -0.0516
   91phy    O01 2448   4.358   3.279   0.558  0.5637 -0.4952  0.1396
   91phy    H01 2449   4.286   3.223   0.579 -1.0571  2.3506  2.9903
   91phy    C19 2450   4.429   3.162   0.359 -0.0092 -0.5538  0.0896
   91phy    C13 2451   4.617   3.287   0.500 -0.1214 -0.2903  0.5391
   91phy     H3 2452   4.622   3.333   0.602  0.7008 -1.7406  1.1816
   91phy    O33 2453   4.738   3.217   0.501 -0.0712  0.3646  0.1440
   91phy    H1B 2454   4.729   3.147   0.563 -2.0027  1.4745  1.2334
   91phy    C12 2455   4.637   3.437   0.447 -0.0293 -0.1818 -0.3729
   91phy    O11 2456   4.690   3.453   0.324 -0.1324 -0.3130  0.2018
   91phy    H1A 2457   4.631   3.429   0.254  0.3329 -0.3438 -0.1842
   92phy    C35 2458   1.955   1.820   2.168  0.1690 -0.5349  0.3925
   92phy    C33 2459   2.103   1.795   2.186  0.0819 -0.2303 -0.4019
   92phy    C34 2460   2.122   1.646   2.203 -0.1192 -0.0882  0.0227
   92phy    C32 2461   2.190   1.857   2.075  0.5122 -0.9442  0.0025
   92phy    C31 2462   2.339   1.882   2.095 -0.4004  0.6866  0.1349
   92phy    C30 2463   2.412   1.919   1.960 -0.2619  0.0378 -0.4361
   92phy    C28 2464   2.565   1.911   1.974 -0.5612  0.7894  0.3320
   92phy    C29 2465   2.632   1.872   1.843 -0.1918  0.1008  0.0920
   92phy    C27 2466   2.630   2.045   2.019 -0.6543  0.1948  0.0242
   92phy    C26 2467   2.733   2.029   2.133 -0.4706  0.4136 -0.0511
   92phy    C25 2468   2.781   2.167   2.184 -0.3409  0.1165  0.1276
   92phy    C23 2469   2.866   2.168   2.311  0.0910 -0.0331  0.1659
   92phy    C24 2470   2.930   2.306   2.319  0.3874  0.4071 -0.1185
   92phy    C22 2471   2.793   2.128   2.441 -0.2221  0.2014 -0.2339
   92phy    C21 2472   2.860   2.079   2.571  0.1853 -0.3496  0.5451
   92phy    C20 2473   2.753   2.027   2.663  0.0954 -0.5836  0.1343
   92phy    C18 2474   2.791   1.941   2.793  0.1173 -0.0602 -0.2787
   92phy    O01 2475   2.873   2.033   2.876 -0.2794  0.2376  0.3823
   92phy    H01 2476   2.911   2.102   2.826 -1.2599  0.7213  0.2700
   92phy    C19 2477   2.656   1.926   2.866 -0.4448 -0.5042 -0.2367
   92phy    C13 2478   2.868   1.799   2.759  0.2791 -0.1300  0.0238
   92phy     H3 2479   2.950   1.825   2.688 -0.0640 -1.0328 -0.7366
   92phy    O33 2480   2.792   1.713   2.675 -0.3251  0.2727  0.1966
   92phy    H1B 2481   2.740   1.655   2.727  0.2793 -0.1111  0.3760
   92phy    C12 2482   2.942   1.723   2.880 -0.3590 -0.0741  0.2075
   92phy    O11 2483   3.039   1.640   2.827 -0.1906 -0.0686  0.2452
   92phy    H1A 2484   3.083   1.691   2.761  0.4926  2.6105  2.5595
   93phy    C35 2485   2.432   2.226   1.655  0.3015  0.0876 -0.3595
   93phy    C33 2486   2.471   2.121   1.550 -0.0715  0.1612  0.5120
   93phy    C34 2487   2.418   2.155   1.414  0.3141 -0.3324 -0.2270
   93phy    C32 2488   2.624   2.090   1.556 -0.3024 -0.0979 -0.2891
   93phy    C31 2489   2.677   1.960   1.505  0.3321 -0.8749  0.6582
   93phy    C30 2490   2.826   1.952   1.515 -0.3351 -0.2474  0.1238
   93phy    C28 2491   2.895   1.826   1.456  0.6269 -0.6386  0.0001
   93phy    C29 2492   3.020   1.871   1.382  0.6636  0.3145  0.1424
   93phy    C27 2493   2.949   1.731   1.563  0.1391  0.2533 -0.0773
   93phy    C26 2494   2.841   1.639   1.622  0.1156  0.2580  0.3609
   93phy    C25 2495   2.876   1.548   1.741 -0.7181  0.3183 -0.0579
   93phy    C23 2496   2.764   1.474   1.814 -0.5065 -0.1203  0.2971
   93phy    C24 2497   2.738   1.334   1.766  0.8889 -0.2130 -0.2233
   93phy    C22 2498   2.802   1.471   1.963  0.2788 -0.3466  0.2594
   93phy    C21 2499   2.693   1.517   2.065 -0.5122 -0.3979 -0.0207
   93phy    C20 2500   2.744   1.483   2.206 -0.2946  0.3332 -0.2742
   93phy    C18 2501   2.651   1.520   2.330 -0.0970 -0.6363  0.0201
   93phy    O01 2502   2.513   1.485   2.298 -0.0076  0.3395  0.7430
   93phy    H01 2503   2.507   1.396   2.272 -1.2250  0.5360  0.3348
   93phy    C19 2504   2.708   1.429   2.440  0.0830  0.1417 -0.3114
   93phy    C13 2505   2.657   1.683   2.358  0.1032  0.5691  0.2653
   93phy     H3 2506   2.643   1.739   2.263  1.1068  0.7329  0.2111
   93phy    O33 2507   2.788   1.729   2.396  0.1358  0.1555 -0.7025
   93phy    H1B 2508   2.791   1.715   2.488 -0.4761  0.0506 -0.6936
   93phy    C12 2509   2.548   1.744   2.452  0.3228  0.0314 -0.3127
   93phy    O11 2510   2.412   1.695   2.446 -0.7779  0.4075 -0.3930
   93phy    H1A 2511   2.417   1.631   2.378 -0.1426 -0.9158  0.8341
   94phy    C35 2512   3.690   2.011   0.836  0.1797 -0.2779  0.5388
   94phy    C33 2513   3.781   2.019   0.958 -0.0288 -0.2039  0.2456
   94phy    C34 2514   3.759   1.893   1.043 -0.2528 -0.1541  0.6939
   94phy    C32 2515   3.926   2.037   0.901  0.2598 -0.4653  0.2079
   94phy    C31 2516   3.987   2.177   0.928 -0.3214 -0.2485 -0.3800
   94phy    C30 2517   4.103   2.206   0.838 -0.3053  0.1165  0.1198
   94phy    C28 2518   4.157   2.350   0.840  0.3061 -0.5271 -0.3923
   94phy    C29 2519   4.294   2.360   0.910  0.3441 -0.2408  0.6045
   94phy    C27 2520   4.174   2.400   0.696 -0.5642 -0.4479  0.1483
   94phy    C26 2521   4.071   2.506   0.660 -0.0194  0.2799 -0.1873
   94phy    C25 2522   4.087   2.545   0.513  0.0567  0.4090  0.1312
   94phy    C23 2523   3.995   2.659   0.462  0.1174 -0.1526  0.4603
   94phy    C24 2524   4.060   2.792   0.479 -0.2630 -0.1149 -0.2860
   94phy    C22 2525   3.989   2.624   0.314 -0.2107 -0.5405 -0.2246
   94phy    C21 2526   3.846   2.646   0.262  0.3996 -0.4143 -0.0964
   94phy    C20 2527   3.820   2.601   0.117  0.1581 -0.1709  0.2047
   94phy    C18 2528   3.675   2.613   0.049 -0.3479  0.4018 -0.7739
   94phy    O01 2529   3.577   2.540   0.132 -0.2153 -0.0853 -0.3005
   94phy    H01 2530   3.622   2.480   0.188 -0.4161 -1.7878 -1.8571
   94phy    C19 2531   3.698   2.537  -0.082 -0.1892  0.4518 -0.2137
   94phy    C13 2532   3.626   2.764   0.025  0.4867  0.1334  0.4812
   94phy     H3 2533   3.590   2.789   0.129 -0.2386 -1.1352  0.5545
   94phy    O33 2534   3.716   2.874   0.006 -0.4051  0.0691 -0.0608
   94phy    H1B 2535   3.738   2.893  -0.084  0.9946  0.5345  0.3487
   94phy    C12 2536   3.481   2.811  -0.024 -0.0058  0.2936 -0.1264
   94phy    O11 2537   3.369   2.731   0.015  0.0507 -0.2942  0.4680
   94phy    H1A 2538   3.380   2.644  -0.017 -0.2682 -0.6665  1.3546
   95phy    C35 2539   4.417   3.766   2.465 -0.2905 -0.2405  0.1506
   95phy    C33 2540   4.334   3.882   2.415  0.3146 -0.5726  0.1936
   95phy    C34 2541   4.429   4.005   2.418 -0.2743  0.1924  0.6162
   95phy    C32 2542   4.273   3.855   2.276 -0.2384  0.3139 -0.3243
   95phy    C31 2543   4.120   3.887   2.273  0.0196 -0.0562 -0.1249
   95phy    C30 2544   4.049   3.843   2.141 -0.1673 -0.0829  0.2069
   95phy    C28 2545   3.893   3.863   2.141  0.4014 -0.2484 -0.0015
   95phy    C29 2546   3.851   3.930   2.013  0.4274 -0.2835 -0.4070
   95phy    C27 2547   3.809   3.732   2.166 -0.2223  0.1267  0.1540
   95phy    C26 2548   3.741   3.729   2.300  0.7350  0.0881  0.2421
   95phy    C25 2549   3.637   3.615   2.303  0.4280  0.0538 -0.2222
   95phy    C23 2550   3.562   3.600   2.438 -0.4082 -0.0934 -0.4604
   95phy    C24 2551   3.428   3.676   2.436  0.0652 -0.0752  0.3709
   95phy    C22 2552   3.532   3.455   2.464 -0.3379  0.0325 -0.0961
   95phy    C21 2553   3.562   3.414   2.608  0.0607 -0.4698 -0.6645
   95phy    C20 2554   3.529   3.268   2.626 -0.3166  0.0927 -0.2901
   95phy    C18 2555   3.535   3.198   2.772  0.2073 -0.3954  0.2740
   95phy    O01 2556   3.472   3.284   2.870 -0.6067 -0.0908  0.0511
   95phy    H01 2557   3.477   3.242   2.954 -1.0511 -0.8852 -0.3014
   95phy    C19 2558   3.443   3.075   2.760 -0.0746 -0.3556 -0.3787
   95phy    C13 2559   3.687   3.160   2.822  1.1658 -0.8284  0.8029
   95phy     H3 2560   3.742   3.107   2.739  1.7442  2.9963 -1.4839
   95phy    O33 2561   3.681   3.061   2.929 -0.2415  0.2150  0.0566
   95phy    H1B 2562   3.644   3.090   3.010 -0.6208 -0.1441  0.0146
   95phy    C12 2563   3.784   3.280   2.863  0.5172  0.6701  0.3889
   95phy    O11 2564   3.913   3.256   2.910  0.0223  0.2597 -0.0889
   95phy    H1A 2565   3.914   3.189   2.975 -0.0994  0.8856  0.5798
   96phy    C35 2566   2.558   4.410   1.421  0.2565 -0.2020 -0.0501
   96phy    C33 2567   2.668   4.334   1.355  0.5314  0.4498  0.2821
   96phy    C34 2568   2.686   4.389   1.219 -0.0317  0.2373 -0.1603
   96phy    C32 2569   2.797   4.362   1.434  0.0615  0.0859 -0.0194
   96phy    C31 2570   2.859   4.238   1.495 -0.2740  0.6528 -0.0541
   96phy    C30 2571   2.978   4.280   1.585 -0.0619 -0.2327 -0.4528
   96phy    C28 2572   3.060   4.163   1.651 -0.2206 -0.3894 -0.0290
   96phy    C29 2573   3.154   4.100   1.550 -0.0393 -0.6982  0.2342
   96phy    C27 2574   3.145   4.222   1.771 -0.4780  0.0689 -0.0228
   96phy    C26 2575   3.173   4.112   1.882  0.1401  0.5430 -0.0942
   96phy    C25 2576   3.278   4.159   1.977  0.1847 -0.1386  0.3392
   96phy    C23 2577   3.317   4.054   2.082 -0.0319  0.1135 -0.0825
   96phy    C24 2578   3.470   4.033   2.101 -0.0520 -0.1407 -0.1362
   96phy    C22 2579   3.238   4.074   2.213 -0.4044 -0.1097  0.2815
   96phy    C21 2580   3.170   3.950   2.273 -0.2350  0.1303 -0.0013
   96phy    C20 2581   3.077   3.977   2.388 -0.2973  0.6140 -0.5569
   96phy    C18 2582   3.021   3.858   2.483  0.0894  0.4047  0.1140
   96phy    O01 2583   3.135   3.779   2.525 -0.1992 -0.4681  0.0082
   96phy    H01 2584   3.193   3.832   2.577 -0.3319 -0.2446 -0.0717
   96phy    C19 2585   2.971   3.939   2.603  0.0289 -0.1504 -0.5828
   96phy    C13 2586   2.914   3.765   2.403 -0.2448  0.1771  1.0541
   96phy     H3 2587   2.962   3.740   2.305  0.0753  0.5189  1.1185
   96phy    O33 2588   2.802   3.838   2.355  0.1658  0.1074 -0.3897
   96phy    H1B 2589   2.747   3.868   2.425  0.8031 -0.7485  0.5073
   96phy    C12 2590   2.859   3.637   2.463 -0.2986  0.1008  0.1728
   96phy    O11 2591   2.808   3.534   2.370  0.2846 -0.1186  0.1721
   96phy    H1A 2592   2.763   3.572   2.297  0.0719  0.2689  0.4996
   97phy    C35 2593   2.872   1.476   1.190  0.3925  0.4465 -0.0240
   97phy    C33 2594   2.723   1.428   1.206  0.1901 -0.2226  0.5059
   97phy    C34 2595   2.704   1.308   1.301  0.4049 -0.0381  0.2657
   97phy    C32 2596   2.636   1.542   1.257 -0.2773 -0.1610 -0.2905
   97phy    C31 2597   2.501   1.567   1.183  0.1112 -0.2218  0.4628
   97phy    C30 2598   2.439   1.690   1.249  0.5027 -0.2477  0.1197
   97phy    C28 2599   2.295   1.726   1.200  0.3901 -0.0412  0.0839
   97phy    C29 2600   2.191   1.679   1.301 -0.0389  1.0278 -0.1483
   97phy    C27 2601   2.286   1.881   1.182 -0.2379  0.2939 -0.2645
   97phy    C26 2602   2.223   1.932   1.051 -0.0972  0.1805  0.1763
   97phy    C25 2603   2.257   2.079   1.034 -0.0124  0.1586 -0.0363
   97phy    C23 2604   2.183   2.152   0.919  0.0518 -0.0146  0.0971
   97phy    C24 2605   2.049   2.218   0.963 -0.1357  0.2298  0.1208
   97phy    C22 2606   2.277   2.260   0.868 -0.2726  0.0879  0.0187
   97phy    C21 2607   2.387   2.229   0.764 -0.2528 -0.4507  0.5988
   97phy    C20 2608   2.463   2.359   0.738  0.9315 -0.0602 -0.0180
   97phy    C18 2609   2.600   2.351   0.656  0.1729 -0.2523 -0.5930
   97phy    O01 2610   2.695   2.269   0.726  0.3255 -0.5195 -0.0774
   97phy    H01 2611   2.647   2.201   0.769  1.3921 -0.8090  0.7110
   97phy    C19 2612   2.646   2.496   0.675  0.0379 -0.2259 -0.0093
   97phy    C13 2613   2.588   2.297   0.504  0.4914 -0.1639 -0.2945
   97phy     H3 2614   2.570   2.187   0.522  1.2442  0.0702  2.4092
   97phy    O33 2615   2.468   2.322   0.424  0.0474  0.2306 -0.0150
   97phy    H1B 2616   2.464   2.410   0.392  0.1161  0.1840 -0.1531
   97phy    C12 2617   2.707   2.260   0.414 -0.1549 -0.0587  0.0060
   97phy    O11 2618   2.829   2.262   0.478  0.5889 -0.4580 -0.1846
   97phy    H1A 2619   2.819   2.286   0.569  1.9714  1.6142 -0.5137
   98phy    C35 2620   3.314   3.769   1.719  0.3912  0.2564 -0.0588
   98phy    C33 2621   3.462   3.737   1.700  0.3157  0.1120  0.1016
   98phy    C34 2622   3.478   3.610   1.612  0.2774  0.5275 -0.1327
   98phy    C32 2623   3.530   3.854   1.635 -0.5962 -0.4781  0.2881
   98phy    C31 2624   3.588   3.957   1.732 -0.0016  0.2546  0.3392
   98phy    C30 2625   3.626   4.089   1.660 -0.2351  0.1821 -0.3845
   98phy    C28 2626   3.685   4.204   1.743  0.4521  0.0344  0.5371
   98phy    C29 2627   3.777   4.280   1.650 -0.1723 -0.1856  0.0261
   98phy    C27 2628   3.580   4.294   1.812 -0.2842  0.1612 -0.0378
   98phy    C26 2629   3.627   4.368   1.939  0.3462  0.5085 -0.1683
   98phy    C25 2630   3.523   4.464   1.995 -0.2636 -0.5375 -0.1690
   98phy    C23 2631   3.573   4.552   2.112 -0.2570  0.1781  0.0139
   98phy    C24 2632   3.609   4.681   2.053 -0.1335 -0.1514 -0.3608
   98phy    C22 2633   3.475   4.587   2.223  0.0089 -0.1553 -0.4877
   98phy    C21 2634   3.529   4.541   2.360  0.0070  0.0714  0.6317
   98phy    C20 2635   3.461   4.603   2.481  0.1243  0.0415  0.0450
   98phy    C18 2636   3.413   4.502   2.604  0.0340 -0.2977  0.0104
   98phy    O01 2637   3.530   4.425   2.640  0.2639  0.4349  0.0900
   98phy    H01 2638   3.584   4.404   2.566 -0.3922 -1.1533  0.0274
   98phy    C19 2639   3.385   4.603   2.722  0.0584 -0.1084 -0.2982
   98phy    C13 2640   3.290   4.410   2.555 -0.1913 -0.1071 -0.6618
   98phy     H3 2641   3.304   4.372   2.450  1.0264 -0.7562 -0.2763
   98phy    O33 2642   3.166   4.487   2.545  0.0570  0.2991  0.0783
   98phy    H1B 2643   3.110   4.433   2.492 -1.1946  0.7708  0.8598
   98phy    C12 2644   3.258   4.280   2.637 -0.0214 -0.2222  0.3064
   98phy    O11 2645   3.363   4.187   2.667 -0.2240  0.0706  0.0668
   98phy    H1A 2646   3.437   4.240   2.690  0.3863 -0.4333 -0.7102
   99phy    C35 2647   2.161   3.686   1.053  0.2811 -0.1702 -0.1779
   99phy    C33 2648   2.234   3.687   1.188  0.0417  0.1643  0.1177
   99phy    C34 2649   2.178   3.585   1.286 -0.6166 -0.3387  0.0759
   99phy    C32 2650   2.380   3.662   1.158 -0.0325  0.0142 -0.4323
   99phy    C31 2651   2.481   3.769   1.203  0.4620 -0.1442 -0.3634
   99phy    C30 2652   2.624   3.721   1.197 -0.4178  0.3165 -0.6851
   99phy    C28 2653   2.724   3.818   1.269 -0.5681  0.1098  0.2134
   99phy    C29 2654   2.765   3.757   1.403 -0.3912  0.0828  0.5975
   99phy    C27 2655   2.849   3.841   1.179  0.3216 -0.0456  0.2642
   99phy    C26 2656   2.885   3.989   1.159 -0.5540  0.3689  0.5881
   99phy    C25 2657   3.030   4.015   1.106  0.0011  0.3936  0.1441
   99phy    C23 2658   3.077   4.156   1.060 -0.7079  0.2383  0.2656
   99phy    C24 2659   3.117   4.235   1.184 -0.2146  0.1172 -0.0646
   99phy    C22 2660   3.206   4.147   0.977 -0.0863  0.2323  0.3983
   99phy    C21 2661   3.201   4.139   0.820 -0.3079 -0.7720  0.3511
   99phy    C20 2662   3.348   4.133   0.766  0.1355 -0.2988 -0.8855
   99phy    C18 2663   3.371   4.129   0.612 -0.1120 -0.4565  0.1517
   99phy    O01 2664   3.282   4.030   0.551 -0.2016 -0.2624 -0.2461
   99phy    H01 2665   3.259   3.965   0.614 -1.8401  1.1628  0.6805
   99phy    C19 2666   3.514   4.065   0.607 -0.0662 -0.3861 -0.2447
   99phy    C13 2667   3.362   4.265   0.522  0.1476 -0.4459 -0.2989
   99phy     H3 2668   3.394   4.343   0.596  3.1102 -0.3105 -1.5963
   99phy    O33 2669   3.462   4.295   0.426 -0.4969 -0.5706  0.2124
   99phy    H1B 2670   3.419   4.297   0.342 -2.6122  1.9610  1.1933
   99phy    C12 2671   3.227   4.341   0.487  0.1557  0.1045  0.1977
   99phy    O11 2672   3.161   4.299   0.366 -0.4104 -0.5441  0.2100
   99phy    H1A 2673   3.105   4.226   0.384 -0.0448 -1.1213 -0.9478
  100phy    C35 2674   3.329   2.877   1.578 -0.1473 -0.3850 -0.3743
  100phy    C33 2675   3.381   2.738   1.615 -0.3540 -0.2926  0.0099
  100phy    C34 2676   3.414   2.732   1.764 -0.4041  0.0149  0.3470
  100phy    C32 2677   3.270   2.639   1.575 -0.2676 -0.0933 -0.1130
  100phy    C31 2678   3.311   2.533   1.472 -0.2458  0.1550 -0.1633
  100phy    C30 2679   3.215   2.417   1.478  0.0968 -0.2052  0.0663
  100phy    C28 2680   3.258   2.297   1.384 -0.3637  0.0626  0.4255
  100phy    C29 2681   3.285   2.168   1.463 -0.3893 -0.1432  0.5869
  100phy    C27 2682   3.153   2.273   1.276 -0.2005  0.0469 -0.3267
  100phy    C26 2683   3.212   2.274   1.135 -0.1536 -0.2471 -0.8259
  100phy    C25 2684   3.110   2.279   1.025 -0.2033  0.0890  0.0992
  100phy    C23 2685   3.180   2.280   0.889 -0.1608 -0.2255  0.0278
  100phy    C24 2686   3.194   2.145   0.821 -0.5033 -0.0248  0.3153
  100phy    C22 2687   3.092   2.367   0.799 -0.4083  0.8268  1.1342
  100phy    C21 2688   3.162   2.433   0.672  0.1065 -0.3834 -0.9657
  100phy    C20 2689   3.057   2.501   0.583  0.0788 -0.5062  0.4224
  100phy    C18 2690   3.106   2.556   0.445  0.7017 -0.1024  0.1152
  100phy    O01 2691   3.215   2.648   0.455  0.0623 -0.1517  0.2994
  100phy    H01 2692   3.260   2.647   0.373  1.8873  1.3014  1.1988
  100phy    C19 2693   2.987   2.645   0.394 -0.5084 -0.2877  0.3414
  100phy    C13 2694   3.130   2.438   0.341 -0.0777 -0.0600  0.3579
  100phy     H3 2695   3.193   2.364   0.396  1.7647  0.0479 -1.4908
  100phy    O33 2696   3.017   2.353   0.314  0.4421  0.0779  0.5594
  100phy    H1B 2697   2.969   2.326   0.390 -1.8076 -1.7715 -1.3481
  100phy    C12 2698   3.245   2.443   0.234 -0.0920  0.8761  0.1420
  100phy    O11 2699   3.335   2.552   0.247 -0.0444  0.3445  0.0272
  100phy    H1A 2700   3.408   2.549   0.188  0.6106  2.0619  0.6978
  101phy    C35 2701   1.969   4.297   0.870 -0.1285  0.1792 -0.3380
  101phy    C33 2702   1.962   4.439   0.900 -0.1239 -0.1028 -0.2665
  101phy    C34 2703   1.823   4.470   0.947 -0.0035  0.1891  0.2260
  101phy    C32 2704   2.074   4.480   0.996 -0.0261  0.0897 -0.1614
  101phy    C31 2705   2.198   4.548   0.933 -0.0570  0.1529 -0.1691
  101phy    C30 2706   2.299   4.597   1.039  0.0954  0.4860 -0.4154
  101phy    C28 2707   2.398   4.699   0.981 -0.0024 -0.0876  0.5182
  101phy    C29 2708   2.378   4.832   1.052  0.0364 -0.2752 -0.1221
  101phy    C27 2709   2.545   4.656   0.976  0.2164 -0.4825  0.1640
  101phy    C26 2710   2.592   4.605   0.841  0.0772 -0.8836  0.0808
  101phy    C25 2711   2.734   4.550   0.846  0.1754 -0.3867  0.1481
  101phy    C23 2712   2.797   4.516   0.712 -0.4743  0.4582 -0.0608
  101phy    C24 2713   2.942   4.568   0.709  0.1523  0.3192  0.0267
  101phy    C22 2714   2.795   4.366   0.667  0.0131  0.1192 -0.0060
  101phy    C21 2715   2.790   4.342   0.515 -0.1436  0.2227  0.0563
  101phy    C20 2716   2.742   4.198   0.502 -0.0120  0.1081  0.6148
  101phy    C18 2717   2.744   4.130   0.356 -0.2031 -0.1250  0.7028
  101phy    O01 2718   2.664   4.204   0.263  0.2456 -0.0705 -0.3842
  101phy    H01 2719   2.701   4.291   0.258  0.7262 -0.2210  0.3634
  101phy    C19 2720   2.677   3.998   0.382  0.5872  0.5490 -0.3684
  101phy    C13 2721   2.893   4.109   0.295  0.1476 -0.1919  0.2756
  101phy     H3 2722   2.923   4.215   0.274  1.3428 -0.8173 -1.4246
  101phy    O33 2723   3.000   4.074   0.391  0.6581  0.1173 -0.2730
  101phy    H1B 2724   3.010   3.982   0.376  1.0242 -0.1502  1.4216
  101phy    C12 2725   2.925   4.063   0.152 -0.0365  0.0376  0.4459
  101phy    O11 2726   3.042   4.097   0.088 -0.0351 -0.3381  0.1250
  101phy    H1A 2727   3.107   4.067   0.149 -0.0899  0.1655  0.4367
  102phy    C35 2728   2.496   4.433   1.838  0.5022  0.0082 -0.0082
  102phy    C33 2729   2.617   4.517   1.874 -0.1956  0.3448  0.6316
  102phy    C34 2730   2.743   4.432   1.845 -0.2275  0.2516  0.4133
  102phy    C32 2731   2.621   4.653   1.805 -0.2260 -0.4224 -0.2979
  102phy    C31 2732   2.551   4.761   1.889  0.3116  0.2543 -0.1745
  102phy    C30 2733   2.544   4.890   1.806 -0.4428  0.0658 -0.3030
  102phy    C28 2734   2.472   5.006   1.868  0.0965  0.1178  0.3400
  102phy    C29 2735   2.496   5.124   1.778  0.2729  0.0349 -0.0627
  102phy    C27 2736   2.321   4.989   1.890 -0.0941  0.0405 -0.0361
  102phy    C26 2737   2.250   5.044   2.018  0.4193 -0.3691  0.1006
  102phy    C25 2738   2.103   5.001   2.031  0.1181 -0.2415 -0.0478
  102phy    C23 2739   2.017   5.066   2.139 -0.0446  0.3456 -0.2014
  102phy    C24 2740   1.947   5.185   2.088  0.2192 -0.3483  0.2683
  102phy    C22 2741   1.922   4.953   2.198  0.1080 -0.7617 -0.0949
  102phy    C21 2742   1.893   4.966   2.348 -0.0167  0.6430 -0.4036
  102phy    C20 2743   1.820   4.847   2.422  0.0515  0.0347 -0.0050
  102phy    C18 2744   1.778   4.867   2.575  0.2424  0.5289 -0.2098
  102phy    O01 2745   1.708   4.996   2.586 -0.5877  0.0510  0.0182
  102phy    H01 2746   1.646   4.991   2.656  0.7774  0.2735  1.3062
  102phy    C19 2747   1.675   4.757   2.600 -0.4961  0.3039  0.3942
  102phy    C13 2748   1.910   4.867   2.674 -0.0405 -0.4402  0.0468
  102phy     H3 2749   1.994   4.922   2.623  1.1765 -1.8018  0.5062
  102phy    O33 2750   1.971   4.739   2.685 -0.4885  0.1963 -0.1886
  102phy    H1B 2751   2.054   4.748   2.726 -0.4019 -1.0031 -0.0654
  102phy    C12 2752   1.900   4.935   2.816 -0.2387 -0.1899 -0.1983
  102phy    O11 2753   1.892   5.075   2.824 -0.0865  0.1659 -0.0190
  102phy    H1A 2754   1.821   5.109   2.774  0.3169 -0.0724 -0.7768
  103phy    C35 2755   2.728   0.325   1.724 -0.2666 -0.9884 -0.1868
  103phy    C33 2756   2.813   0.276   1.606  0.2846  0.0681 -0.5918
  103phy    C34 2757   2.884   0.399   1.553 -0.3984  0.3137 -0.0521
  103phy    C32 2758   2.921   0.181   1.653 -0.2711  0.4800  0.4036
  103phy    C31 2759   2.888   0.034   1.632 -0.0407  0.1350 -0.1741
  103phy    C30 2760   2.996  -0.065   1.677  0.0608 -0.3496  0.2353
  103phy    C28 2761   2.972  -0.215   1.664  0.0364  0.2767  0.0201
  103phy    C29 2762   3.001  -0.272   1.525  0.2773  0.4525  0.0278
  103phy    C27 2763   3.079  -0.282   1.756 -0.1990 -0.5451 -0.5431
  103phy    C26 2764   3.020  -0.352   1.880 -0.2555 -0.5375  0.1282
  103phy    C25 2765   3.119  -0.373   1.995  0.4583  0.2416 -0.0707
  103phy    C23 2766   3.056  -0.440   2.117  0.2538  0.4052 -0.4457
  103phy    C24 2767   3.070  -0.594   2.119  0.1943  0.5323 -0.9942
  103phy    C22 2768   3.114  -0.376   2.243  0.3442  0.5678 -0.3838
  103phy    C21 2769   3.023  -0.366   2.365  0.0238  0.4916 -0.2554
  103phy    C20 2770   3.083  -0.265   2.470  0.2661  0.4116  0.0873
  103phy    C18 2771   3.027  -0.270   2.619  0.3690  0.3308  0.3598
  103phy    O01 2772   3.054  -0.399   2.678 -0.3258 -0.3789  0.2390
  103phy    H01 2773   3.088  -0.467   2.623  1.2031 -0.1436  0.8258
  103phy    C19 2774   3.133  -0.190   2.690 -0.0349  0.4652 -0.2056
  103phy    C13 2775   2.875  -0.209   2.652 -0.1755  0.5357  0.0020
  103phy     H3 2776   2.858  -0.111   2.600 -2.6197 -1.4293 -3.2614
  103phy    O33 2777   2.862  -0.173   2.790 -0.2873  0.2455 -0.2744
  103phy    H1B 2778   2.873  -0.250   2.843  1.6134  1.6713  1.6012
  103phy    C12 2779   2.755  -0.304   2.618 -0.1514 -0.4908 -0.3156
  103phy    O11 2780   2.631  -0.246   2.638 -0.2182  0.1268  0.3475
  103phy    H1A 2781   2.617  -0.249   2.731 -2.0175 -1.9267  0.0937
  104phy    C35 2782   2.396   4.785   1.426 -0.0791  0.4573 -0.3078
  104phy    C33 2783   2.247   4.762   1.454 -0.5592 -0.4078 -0.5136
  104phy    C34 2784   2.230   4.727   1.603 -0.1584  0.1277 -0.1579
  104phy    C32 2785   2.156   4.881   1.423 -0.1913 -0.4398  0.4325
  104phy    C31 2786   2.085   4.867   1.290 -0.2487 -0.2654  0.0776
  104phy    C30 2787   2.001   4.984   1.246  0.2529  0.0073  0.0020
  104phy    C28 2788   1.911   4.968   1.122  0.0131 -0.2642  0.4463
  104phy    C29 2789   1.774   5.027   1.149  0.2539 -0.1785  0.2763
  104phy    C27 2790   1.982   5.029   0.999 -0.4673 -0.1101 -0.2241
  104phy    C26 2791   1.961   4.963   0.865 -0.1743 -0.1262  0.4628
  104phy    C25 2792   2.037   5.047   0.758  0.2233 -0.6932  0.2162
  104phy    C23 2793   2.051   4.982   0.618 -0.0823 -0.1576  0.2895
  104phy    C24 2794   2.022   5.091   0.512 -0.1163 -0.3724  0.1688
  104phy    C22 2795   2.188   4.916   0.595 -0.1709 -0.0954 -0.1176
  104phy    C21 2796   2.195   4.805   0.495  0.0216  0.6156 -0.2404
  104phy    C20 2797   2.319   4.716   0.498 -0.3564  0.1880  1.0710
  104phy    C18 2798   2.341   4.621   0.376  0.0276 -0.1901 -0.2688
  104phy    O01 2799   2.218   4.553   0.346  0.2259 -0.1960  0.1239
  104phy    H01 2800   2.146   4.575   0.402  0.2633 -0.6225  0.3386
  104phy    C19 2801   2.440   4.521   0.433 -0.1601  0.3070 -0.1145
  104phy    C13 2802   2.387   4.700   0.241 -0.5463  0.0467  0.2874
  104phy     H3 2803   2.300   4.767   0.219 -1.4373 -0.9106  0.7576
  104phy    O33 2804   2.492   4.796   0.247 -0.0831  0.3319 -0.0585
  104phy    H1B 2805   2.577   4.756   0.245  0.1025  0.6996  0.1361
  104phy    C12 2806   2.377   4.636   0.092  0.2294  0.1705  0.2051
  104phy    O11 2807   2.287   4.527   0.085 -0.1041 -0.1732  0.1852
  104phy    H1A 2808   2.264   4.493   0.170 -1.8024 -0.1819 -0.2451
  105phy    C35 2809   2.152   2.412   1.537  0.1591  0.3621 -0.4360
  105phy    C33 2810   2.062   2.436   1.423 -0.1844 -0.4002  0.0979
  105phy    C34 2811   2.056   2.312   1.332  0.5461 -0.2760 -0.0744
  105phy    C32 2812   1.942   2.512   1.465 -0.1595 -0.0195  0.6502
  105phy    C31 2813   1.879   2.599   1.358  0.4828 -0.1155  0.1268
  105phy    C30 2814   1.780   2.707   1.412 -0.1610 -0.2750 -0.3866
  105phy    C28 2815   1.704   2.793   1.311 -0.2403  0.2738  0.0090
  105phy    C29 2816   1.577   2.837   1.387 -0.3622  0.4904  0.5332
  105phy    C27 2817   1.783   2.914   1.248  0.2680  0.0649  0.1161
  105phy    C26 2818   1.738   2.958   1.111 -0.1386  0.1975 -0.1132
  105phy    C25 2819   1.829   3.067   1.047  0.2650  0.3675  0.3853
  105phy    C23 2820   1.776   3.120   0.914 -0.0428  0.0678  0.0450
  105phy    C24 2821   1.693   3.247   0.945  0.1088  0.3613  0.5794
  105phy    C22 2822   1.897   3.170   0.829 -0.2863 -0.3862 -0.3111
  105phy    C21 2823   1.877   3.163   0.680  0.1723  0.0153  0.0461
  105phy    C20 2824   2.009   3.207   0.607 -0.5336 -0.5119 -0.7118
  105phy    C18 2825   2.005   3.220   0.447  0.2855 -0.2681  0.0694
  105phy    O01 2826   1.950   3.097   0.398  0.7935 -0.3131 -0.2666
  105phy    H01 2827   2.004   3.021   0.411  0.2446 -0.7217 -0.3187
  105phy    C19 2828   2.153   3.237   0.418  0.1229  0.2358 -0.1113
  105phy    C13 2829   1.907   3.339   0.388 -0.0161  0.4870 -0.0955
  105phy     H3 2830   1.803   3.309   0.418 -0.3812  1.6605 -0.1220
  105phy    O33 2831   1.909   3.464   0.459 -0.0971  0.1556  0.3609
  105phy    H1B 2832   1.894   3.448   0.550 -1.5892 -1.6408 -0.1415
  105phy    C12 2833   1.861   3.357   0.237 -0.1025 -0.0069 -0.2683
  105phy    O11 2834   1.923   3.461   0.166 -0.1460 -0.0320 -0.3780
  105phy    H1A 2835   1.935   3.531   0.226 -0.8727  0.6341 -0.9876
  106phy    C35 2836   1.801   4.811   1.687  0.3438  0.2791  0.4569
  106phy    C33 2837   1.742   4.928   1.607 -0.2733 -0.2082  0.1937
  106phy    C34 2838   1.593   4.903   1.601 -0.5545 -0.0948  0.1694
  106phy    C32 2839   1.772   5.069   1.674 -0.0322  0.5075  0.2605
  106phy    C31 2840   1.903   5.137   1.634  0.7320 -0.2575 -0.0599
  106phy    C30 2841   1.909   5.286   1.678  0.5874  0.0616  0.0274
  106phy    C28 2842   2.047   5.354   1.662 -0.4546 -0.2141  0.2986
  106phy    C29 2843   2.070   5.418   1.524  0.2990 -0.3202 -0.2486
  106phy    C27 2844   2.054   5.461   1.772  0.0558  0.0137  0.3654
  106phy    C26 2845   2.172   5.441   1.866  0.1938 -0.0153  0.0445
  106phy    C25 2846   2.193   5.560   1.960 -0.3738 -0.0818 -0.2200
  106phy    C23 2847   2.299   5.547   2.073 -0.0350 -0.1119  0.5266
  106phy    C24 2848   2.346   5.690   2.119 -0.3382  0.3457  0.2574
  106phy    C22 2849   2.247   5.467   2.193  0.1093  0.2685  0.2692
  106phy    C21 2850   2.339   5.392   2.291 -0.1154  0.3989  0.1500
  106phy    C20 2851   2.265   5.315   2.399 -0.0863  0.5771 -0.0726
  106phy    C18 2852   2.332   5.245   2.522  0.4310  0.0054  0.4129
  106phy    O01 2853   2.387   5.356   2.598  0.1098 -0.3022 -0.7448
  106phy    H01 2854   2.397   5.332   2.688 -0.1361  1.4199 -0.2307
  106phy    C19 2855   2.203   5.196   2.592 -0.2757 -0.3885 -0.1453
  106phy    C13 2856   2.437   5.122   2.507  0.0875 -0.1275 -0.3207
  106phy     H3 2857   2.395   5.050   2.433 -0.0883 -0.7763  0.4046
  106phy    O33 2858   2.448   5.042   2.620 -0.1162 -0.1015 -0.2147
  106phy    H1B 2859   2.504   4.969   2.601  1.3150 -0.1036  3.2625
  106phy    C12 2860   2.583   5.164   2.458  0.2335 -0.5647 -0.4104
  106phy    O11 2861   2.660   5.230   2.555  0.0837 -0.1087 -0.3778
  106phy    H1A 2862   2.636   5.199   2.641  0.1875  1.2518  0.1708
  107phy    C35 2863   3.604   0.468   1.635  0.2009 -0.3089  0.4861
  107phy    C33 2864   3.529   0.525   1.516 -0.2500  0.1661  0.1363
  107phy    C34 2865   3.553   0.443   1.389  0.0238 -0.4830 -0.0910
  107phy    C32 2866   3.383   0.531   1.546 -0.4051  0.0682  0.0385
  107phy    C31 2867   3.318   0.668   1.538 -0.2290 -0.0263 -0.2144
  107phy    C30 2868   3.164   0.671   1.561 -0.0791 -0.6439 -0.0997
  107phy    C28 2869   3.104   0.815   1.565  0.4910 -0.6974  0.4605
  107phy    C29 2870   3.060   0.852   1.423 -0.0137  0.1104 -0.0164
  107phy    C27 2871   2.981   0.824   1.655 -0.2446 -0.3607  0.5540
  107phy    C26 2872   2.986   0.847   1.807 -0.4727  0.7517 -0.3076
  107phy    C25 2873   2.846   0.872   1.864  0.7385  0.4835 -0.2766
  107phy    C23 2874   2.834   0.913   2.012 -0.1417  0.0788  0.1032
  107phy    C24 2875   2.792   1.065   2.023  0.8970  0.0376  0.1812
  107phy    C22 2876   2.731   0.821   2.078 -0.4531 -0.2127 -0.5670
  107phy    C21 2877   2.785   0.755   2.208  0.1345  0.8310  0.1559
  107phy    C20 2878   2.678   0.665   2.274 -0.2915  0.3591  0.4711
  107phy    C18 2879   2.706   0.605   2.420 -0.4145  0.2372 -0.3552
  107phy    O01 2880   2.778   0.700   2.501 -0.3001  0.0194 -0.3391
  107phy    H01 2881   2.869   0.698   2.477 -0.5938 -1.1410 -1.4888
  107phy    C19 2882   2.563   0.598   2.483 -0.1709  0.1210  0.1175
  107phy    C13 2883   2.781   0.459   2.426 -0.2669  0.6784 -0.0150
  107phy     H3 2884   2.725   0.379   2.370  2.9265 -1.0555 -0.9967
  107phy    O33 2885   2.775   0.404   2.561 -0.4606  0.3831 -0.2611
  107phy    H1B 2886   2.749   0.314   2.561  1.5146 -0.2390  0.6033
  107phy    C12 2887   2.934   0.447   2.370 -0.0348 -0.1283 -0.0663
  107phy    O11 2888   3.021   0.512   2.459 -0.0350  0.1869  0.6389
  107phy    H1A 2889   3.028   0.455   2.533 -0.6260  0.4978  0.9413
  108phy    C35 2890   4.398   4.725   1.338  0.0143  0.4566  0.2092
  108phy    C33 2891   4.312   4.845   1.324  0.4701 -0.4522  0.5218
  108phy    C34 2892   4.275   4.889   1.464  0.1035 -0.0869 -0.4220
  108phy    C32 2893   4.371   4.960   1.240 -0.0904  0.6185  0.5256
  108phy    C31 2894   4.282   5.033   1.140  0.2961  0.3657 -0.0996
  108phy    C30 2895   4.370   5.131   1.063 -0.0380 -0.3267  0.7044
  108phy    C28 2896   4.305   5.227   0.958 -0.4237 -0.4279 -0.3530
  108phy    C29 2897   4.268   5.355   1.031 -0.1906  0.1806  0.3624
  108phy    C27 2898   4.400   5.271   0.849 -0.1117 -0.1777  0.5578
  108phy    C26 2899   4.372   5.195   0.720  0.2656  0.4468 -0.1184
  108phy    C25 2900   4.450   5.252   0.605 -0.1054 -0.1468  0.2948
  108phy    C23 2901   4.440   5.177   0.470  0.4849  0.0424  0.0036
  108phy    C24 2902   4.387   5.271   0.358 -0.1633 -0.0998  0.2949
  108phy    C22 2903   4.578   5.116   0.435  0.3341 -0.5505 -0.8013
  108phy    C21 2904   4.575   4.976   0.369 -0.4851 -0.4158 -0.2220
  108phy    C20 2905   4.701   4.946   0.291  0.2369  0.1466 -0.2694
  108phy    C18 2906   4.715   4.807   0.226 -0.4788 -0.3140  0.0983
  108phy    O01 2907   4.688   4.705   0.328  0.6486 -0.3452 -0.1745
  108phy    H01 2908   4.596   4.704   0.347  0.6477  0.4934 -0.0947
  108phy    C19 2909   4.866   4.804   0.196 -0.1522  0.1662 -0.2173
  108phy    C13 2910   4.622   4.787   0.100 -0.2300 -0.1555 -0.3719
  108phy     H3 2911   4.521   4.823   0.132 -0.3779 -0.0956 -0.8941
  108phy    O33 2912   4.637   4.880  -0.012 -0.4503 -0.7894  0.0208
  108phy    H1B 2913   4.560   4.927  -0.038  0.2699  0.5202  0.1429
  108phy    C12 2914   4.552   4.651   0.055 -0.0724  0.2003 -0.0892
  108phy    O11 2915   4.615   4.573  -0.045  0.3675 -0.5357 -0.5507
  108phy    H1A 2916   4.656   4.502   0.001  1.5628  0.5547  0.1387
  109phy    C35 2917   4.353   3.118   1.754  0.0736  0.3968 -0.0714
  109phy    C33 2918   4.279   3.103   1.882 -0.0551  0.0020  0.0628
  109phy    C34 2919   4.134   3.075   1.853 -0.0831  0.1207 -0.1371
  109phy    C32 2920   4.355   2.995   1.953 -0.2892  0.4814 -0.5255
  109phy    C31 2921   4.354   2.992   2.104 -0.3993 -0.5598 -0.2974
  109phy    C30 2922   4.424   2.869   2.163 -0.0967 -0.6198 -0.6030
  109phy    C28 2923   4.438   2.878   2.322 -0.0513  0.1094  0.1012
  109phy    C29 2924   4.310   2.818   2.391  0.4876 -0.1663 -0.2658
  109phy    C27 2925   4.573   2.815   2.357 -0.3833 -0.2394 -0.5658
  109phy    C26 2926   4.631   2.868   2.491 -0.3008  0.0168  0.4337
  109phy    C25 2927   4.764   2.797   2.517  0.0778  0.8154 -0.2564
  109phy    C23 2928   4.821   2.823   2.657  0.2204 -0.4816  0.3166
  109phy    C24 2929   4.795   2.703   2.743  0.2529  0.1100  0.5798
  109phy    C22 2930   4.972   2.855   2.647 -0.1333  0.3414  0.4879
  109phy    C21 2931   5.006   2.987   2.714 -0.0975  0.3433 -0.0000
  109phy    C20 2932   5.157   3.014   2.725 -0.5072 -0.1414 -0.5467
  109phy    C18 2933   5.213   3.134   2.810 -0.5856 -0.4886  0.5992
  109phy    O01 2934   5.143   3.148   2.932  0.2846  0.2704  0.0226
  109phy    H01 2935   5.196   3.141   3.009  0.6661  1.1576 -0.1470
  109phy    C19 2936   5.345   3.076   2.859  0.7289  0.2625  0.7015
  109phy    C13 2937   5.225   3.277   2.729  0.0723 -0.3212  0.0937
  109phy     H3 2938   5.273   3.259   2.629 -0.8117  0.4697 -0.4893
  109phy    O33 2939   5.320   3.365   2.793 -0.2960 -0.1403 -0.2150
  109phy    H1B 2940   5.288   3.375   2.881 -0.7564 -0.8827 -0.2875
  109phy    C12 2941   5.088   3.350   2.702 -0.1581 -0.1308  0.2938
  109phy    O11 2942   5.024   3.437   2.796  0.3341  0.7531  0.5533
  109phy    H1A 2943   5.009   3.389   2.875 -0.3835 -0.3469 -0.2179
  110phy    C35 2944   4.587   1.611   1.416 -0.0242  0.1576 -0.0234
  110phy    C33 2945   4.661   1.743   1.422 -0.0091 -0.2834 -0.1942
  110phy    C34 2946   4.590   1.837   1.518  0.0858 -0.4669 -0.3440
  110phy    C32 2947   4.810   1.717   1.457  0.2735  0.0420 -0.1024
  110phy    C31 2948   4.904   1.808   1.374  0.2592  0.4029  0.3084
  110phy    C30 2949   5.052   1.786   1.407  0.2038  0.8135  0.4754
  110phy    C28 2950   5.142   1.890   1.343 -0.6711 -0.1706 -0.4658
  110phy    C29 2951   5.173   1.999   1.443  0.3190  0.6588  0.2148
  110phy    C27 2952   5.270   1.823   1.287 -0.4215  0.0081  0.0899
  110phy    C26 2953   5.317   1.875   1.154 -0.3384 -0.6538 -0.0929
  110phy    C25 2954   5.440   1.795   1.107  0.0227 -0.4899  0.1581
  110phy    C23 2955   5.475   1.811   0.958 -0.2438  0.2996  0.2183
  110phy    C24 2956   5.559   1.937   0.924  0.4263  0.6468 -0.0810
  110phy    C22 2957   5.569   1.700   0.911  0.1424  0.1306  0.0552
  110phy    C21 2958   5.495   1.595   0.826 -0.5815  0.0720 -0.2741
  110phy    C20 2959   5.564   1.457   0.845  0.1445  0.1300 -0.1983
  110phy    C18 2960   5.530   1.343   0.735 -0.1487  0.0039  0.1785
  110phy    O01 2961   5.385   1.329   0.729  0.2145  0.0008 -0.1790
  110phy    H01 2962   5.338   1.410   0.718  0.4012  0.0411 -0.6860
  110phy    C19 2963   5.582   1.210   0.800 -0.4685  0.0764  0.2299
  110phy    C13 2964   5.594   1.355   0.585  0.0331  0.3509 -0.2226
  110phy     H3 2965   5.692   1.407   0.603 -0.3327  0.3139  2.1317
  110phy    O33 2966   5.647   1.239   0.514 -0.7297  0.4053 -0.3396
  110phy    H1B 2967   5.604   1.159   0.540  0.1893  0.1588  0.5036
  110phy    C12 2968   5.545   1.462   0.477  0.2595 -0.6308  0.1747
  110phy    O11 2969   5.457   1.414   0.380  0.9274 -0.2904  0.0941
  110phy    H1A 2970   5.487   1.326   0.370  0.8008 -0.2712 -0.4583
  111phy    C35 2971   4.843   2.611   1.905 -0.9610 -0.0810  0.0627
  111phy    C33 2972   4.712   2.682   1.904  0.3721  0.0523  0.1569
  111phy    C34 2973   4.731   2.830   1.861 -0.3032 -0.0428 -0.5085
  111phy    C32 2974   4.617   2.607   1.808  0.3944  0.3072  0.0981
  111phy    C31 2975   4.468   2.608   1.842 -0.1222 -0.8187 -0.0108
  111phy    C30 2976   4.386   2.528   1.746 -0.0235 -0.4809  0.0009
  111phy    C28 2977   4.235   2.513   1.776 -0.2295  0.0833 -0.2387
  111phy    C29 2978   4.150   2.617   1.698  0.4328  0.2359  0.0844
  111phy    C27 2979   4.189   2.373   1.731  0.5901  0.4152  0.0904
  111phy    C26 2980   4.124   2.291   1.843  0.0940  0.0178  0.2230
  111phy    C25 2981   4.141   2.145   1.811  0.2985  0.0046 -0.2728
  111phy    C23 2982   4.113   2.054   1.931  0.3540 -0.1802 -0.0694
  111phy    C24 2983   4.050   1.927   1.879 -0.1739  0.1750  0.0770
  111phy    C22 2984   4.230   2.024   2.023  0.5096 -0.2254 -0.5362
  111phy    C21 2985   4.213   1.974   2.167  0.7430 -0.5527  0.0351
  111phy    C20 2986   4.337   1.907   2.228  0.3336 -0.2608 -0.1853
  111phy    C18 2987   4.336   1.832   2.366  0.5425 -0.1920 -0.1095
  111phy    O01 2988   4.227   1.729   2.371  0.4253  0.0751  0.2806
  111phy    H01 2989   4.153   1.753   2.318 -0.7812  1.1895  2.3426
  111phy    C19 2990   4.458   1.734   2.366 -0.1856  0.0330 -0.2880
  111phy    C13 2991   4.333   1.930   2.497 -0.2721 -0.2231 -0.2939
  111phy     H3 2992   4.378   2.029   2.470  0.6344 -0.0963  1.5434
  111phy    O33 2993   4.418   1.889   2.607 -0.3315 -0.3989  0.6390
  111phy    H1B 2994   4.426   1.796   2.605 -0.6917 -0.4248 -0.3919
  111phy    C12 2995   4.193   1.961   2.558  0.1332  0.1622  0.7989
  111phy    O11 2996   4.140   1.851   2.633  0.6082  0.4008 -0.1411
  111phy    H1A 2997   4.176   1.861   2.719  0.8708 -0.8745 -0.0813
  112phy    C35 2998   4.640   2.456   2.317 -0.2982 -0.0170  0.0184
  112phy    C33 2999   4.522   2.420   2.232  0.1515 -0.0490 -0.4918
  112phy    C34 3000   4.552   2.330   2.113 -0.2150 -0.0154  0.2806
  112phy    C32 3001   4.403   2.375   2.318 -0.2587  0.2216  0.2436
  112phy    C31 3002   4.265   2.408   2.255 -0.1028 -0.0057  0.5270
  112phy    C30 3003   4.158   2.358   2.361  0.0132 -0.1463 -0.1711
  112phy    C28 3004   4.013   2.403   2.341  0.0773 -0.2532 -0.0199
  112phy    C29 3005   3.927   2.302   2.269 -0.2689  0.2862  0.2097
  112phy    C27 3006   3.948   2.440   2.477  0.0651  0.2507 -0.1682
  112phy    C26 3007   3.946   2.587   2.514  0.5496  0.0310 -0.3032
  112phy    C25 3008   3.859   2.617   2.635 -0.5711 -0.2012 -0.0893
  112phy    C23 3009   3.851   2.754   2.700 -0.0859  0.0807  0.4059
  112phy    C24 3010   3.708   2.798   2.720  0.2320 -0.7542 -0.0698
  112phy    C22 3011   3.936   2.749   2.825  0.1555  0.0186 -0.2426
  112phy    C21 3012   3.990   2.880   2.883  0.1425 -0.3157  0.1864
  112phy    C20 3013   4.053   2.876   3.027  0.3468  0.2101 -0.2302
  112phy    C18 3014   4.114   3.002   3.097 -0.0713  0.0173 -0.0391
  112phy    O01 3015   4.009   3.103   3.114  0.1886 -0.4430 -0.2175
  112phy    H01 3016   4.045   3.175   3.163  0.6171 -0.4240 -0.5552
  112phy    C19 3017   4.145   2.946   3.239  0.2271  0.1823  0.1146
  112phy    C13 3018   4.247   3.061   3.024  0.1193  0.6678  0.3355
  112phy     H3 3019   4.306   2.970   2.994 -1.1207 -0.4273  1.1226
  112phy    O33 3020   4.337   3.122   3.118  0.1004  0.0006  0.0932
  112phy    H1B 3021   4.287   3.192   3.156 -0.8374 -1.3424  1.4592
  112phy    C12 3022   4.235   3.147   2.896 -0.0344 -0.3600  0.1266
  112phy    O11 3023   4.195   3.281   2.918 -0.6285 -0.6089  0.2408
  112phy    H1A 3024   4.105   3.281   2.891 -0.8312  1.7153  0.7158
  113phy    C35 3025   4.610   0.095   1.447 -0.0915 -0.2492  0.7585
  113phy    C33 3026   4.526   0.169   1.556  0.6657  0.2670  0.5235
  113phy    C34 3027   4.612   0.277   1.614  0.2488 -0.2424 -0.3567
  113phy    C32 3028   4.399   0.241   1.500 -0.6141  0.0301  0.0448
  113phy    C31 3029   4.261   0.173   1.482  0.5471  0.2682  0.0781
  113phy    C30 3030   4.160   0.270   1.416 -0.2689 -0.3937  0.0208
  113phy    C28 3031   4.010   0.229   1.407 -0.1342  0.0020 -0.1526
  113phy    C29 3032   3.939   0.296   1.528  0.0217  0.0432  0.4462
  113phy    C27 3033   3.955   0.283   1.273  0.5885  0.0633 -0.4725
  113phy    C26 3034   3.879   0.183   1.180 -0.0435  0.3169  0.0851
  113phy    C25 3035   3.850   0.238   1.042  0.5951 -0.3906  0.4360
  113phy    C23 3036   3.778   0.134   0.956  0.3058 -0.6497  0.1343
  113phy    C24 3037   3.677   0.202   0.863 -0.3204 -0.2477 -0.7076
  113phy    C22 3038   3.886   0.076   0.863  0.0312 -0.0661  0.5150
  113phy    C21 3039   3.920  -0.076   0.875 -0.2960  0.3036  0.5089
  113phy    C20 3040   4.015  -0.127   0.765  0.2698  0.3798 -0.0569
  113phy    C18 3041   4.054  -0.282   0.750  0.1721 -0.5755 -0.3742
  113phy    O01 3042   4.106  -0.334   0.877  0.0813 -0.3150 -0.0937
  113phy    H01 3043   4.187  -0.295   0.905  0.2565 -0.9803  0.3546
  113phy    C19 3044   4.175  -0.281   0.648  0.4013 -0.0943  0.1179
  113phy    C13 3045   3.928  -0.372   0.694 -0.1878 -0.1100 -0.0134
  113phy     H3 3046   3.854  -0.367   0.778  0.1684 -1.2277  0.3809
  113phy    O33 3047   3.847  -0.317   0.590  0.6980  0.0673  0.3814
  113phy    H1B 3048   3.760  -0.308   0.624  0.9226  0.4558  0.8792
  113phy    C12 3049   3.923  -0.525   0.702  0.1681  0.6521 -0.1149
  113phy    O11 3050   3.934  -0.605   0.587 -0.0838  0.2119  0.2528
  113phy    H1A 3051   3.848  -0.635   0.564  0.5268 -0.8029 -0.8488
  114phy    C35 3052   1.131   3.125   2.273  0.0917 -0.2542 -0.0214
  114phy    C33 3053   1.073   3.084   2.137  0.5044 -0.2281  0.2697
  114phy    C34 3054   1.104   2.938   2.120 -0.1440  0.0286 -0.4444
  114phy    C32 3055   0.929   3.128   2.143  0.1888  0.1387 -0.1254
  114phy    C31 3056   0.850   3.161   2.016 -0.1900  0.7283  0.2090
  114phy    C30 3057   0.696   3.147   2.009 -0.3986  0.4753  0.2849
  114phy    C28 3058   0.623   3.203   1.886 -0.5772 -0.0896 -0.0840
  114phy    C29 3059   0.618   3.104   1.772  0.1505  0.1294  0.6701
  114phy    C27 3060   0.478   3.229   1.922 -0.0327 -0.1527  0.1599
  114phy    C26 3061   0.428   3.349   2.001 -0.1454  0.7119  0.3454
  114phy    C25 3062   0.275   3.350   2.029  0.5421 -0.2093 -0.0529
  114phy    C23 3063   0.224   3.478   2.092  0.1541 -0.3766  0.4711
  114phy    C24 3064   0.080   3.500   2.040  0.1782  0.0023 -0.1000
  114phy    C22 3065   0.228   3.470   2.245  0.5253 -0.0431  0.1733
  114phy    C21 3066   0.226   3.607   2.314  0.6616  0.2834 -0.4392
  114phy    C20 3067   0.241   3.594   2.466 -0.2384 -0.5735  0.0604
  114phy    C18 3068   0.236   3.733   2.546  0.2387  0.3782  0.0736
  114phy    O01 3069   0.113   3.802   2.511 -0.2409  0.0655 -0.1073
  114phy    H01 3070   0.055   3.739   2.473 -0.0779  0.1449 -0.5048
  114phy    C19 3071   0.207   3.685   2.696  0.2812 -0.3237 -0.2268
  114phy    C13 3072   0.368   3.826   2.522 -0.1298  0.1693  0.2777
  114phy     H3 3073   0.391   3.830   2.413  1.1235 -2.2308  0.3817
  114phy    O33 3074   0.487   3.759   2.567 -0.1472 -0.2400 -0.7030
  114phy    H1B 3075   0.488   3.673   2.529 -2.7253 -0.7369  0.0911
  114phy    C12 3076   0.371   3.980   2.559 -0.1845 -0.4164  0.2740
  114phy    O11 3077   0.373   4.018   2.688  0.0417 -0.0274  0.2151
  114phy    H1A 3078   0.459   4.007   2.724 -0.1321 -1.4710  0.2591
  115phy    C35 3079   4.369   1.393   0.262  0.1667 -0.0047 -0.1206
  115phy    C33 3080   4.295   1.511   0.323 -0.5290 -0.1548  0.1207
  115phy    C34 3081   4.152   1.461   0.355 -0.3636 -0.1375 -0.6381
  115phy    C32 3082   4.375   1.572   0.439  0.0253 -0.0634 -0.6200
  115phy    C31 3083   4.329   1.710   0.476  0.0497 -0.0484  0.0743
  115phy    C30 3084   4.419   1.764   0.591 -0.2126  0.2041  0.3218
  115phy    C28 3085   4.395   1.908   0.628 -0.3588 -0.2617  0.4292
  115phy    C29 3086   4.297   1.928   0.744 -0.3833  0.3258 -0.5590
  115phy    C27 3087   4.532   1.971   0.659  0.0219 -0.0290 -0.1959
  115phy    C26 3088   4.544   2.120   0.627  0.1293 -0.0761  0.1525
  115phy    C25 3089   4.677   2.180   0.659 -0.3538  0.3388  0.0665
  115phy    C23 3090   4.707   2.328   0.617 -0.0606 -0.1065  0.5051
  115phy    C24 3091   4.703   2.419   0.744 -0.2490 -0.3068  0.2346
  115phy    C22 3092   4.840   2.345   0.541 -0.2007 -0.1434  0.1616
  115phy    C21 3093   4.832   2.343   0.386 -0.0513 -0.0332  0.4477
  115phy    C20 3094   4.952   2.411   0.332 -0.0541 -0.0065  0.1580
  115phy    C18 3095   4.958   2.404   0.176 -0.5068  0.0573 -0.1192
  115phy    O01 3096   4.947   2.266   0.129 -0.3466  0.1607 -0.5472
  115phy    H01 3097   4.887   2.263   0.057 -0.0123 -1.4762 -0.8013
  115phy    C19 3098   5.103   2.461   0.149  0.4312  0.0090 -0.2061
  115phy    C13 3099   4.843   2.487   0.099 -0.0806  0.8252  0.5287
  115phy     H3 3100   4.749   2.452   0.148  0.2006 -0.2363  0.3310
  115phy    O33 3101   4.828   2.631   0.120 -0.3377  0.0067 -0.2109
  115phy    H1B 3102   4.823   2.641   0.213 -0.8274 -0.7559 -0.1445
  115phy    C12 3103   4.787   2.449  -0.045 -0.3928  0.2145  0.1289
  115phy    O11 3104   4.818   2.313  -0.070 -0.5356 -0.2471  0.0979
  115phy    H1A 3105   4.784   2.273  -0.148  0.4126 -0.8643 -0.0089
  116phy    C35 3106   3.738   4.673   1.054  0.3092 -0.1589  0.0940
  116phy    C33 3107   3.811   4.739   1.171  0.0940 -0.1094  0.2729
  116phy    C34 3108   3.736   4.866   1.207  0.4614  0.3004 -0.2209
  116phy    C32 3109   3.840   4.640   1.282  0.2476 -0.2725 -0.7344
  116phy    C31 3110   3.983   4.589   1.300  0.6713 -0.0175 -0.1538
  116phy    C30 3111   4.004   4.513   1.431  0.1678 -0.3917  0.0643
  116phy    C28 3112   4.139   4.438   1.446 -0.2686  0.0487 -0.5059
  116phy    C29 3113   4.186   4.427   1.595 -0.2026  0.2375 -0.0706
  116phy    C27 3114   4.135   4.301   1.381  0.3287  0.4613  0.2513
  116phy    C26 3115   4.244   4.270   1.282 -0.2326  0.2038  0.6472
  116phy    C25 3116   4.213   4.135   1.218 -0.1178 -0.1988 -0.2438
  116phy    C23 3117   4.325   4.071   1.134 -0.1355 -0.1565 -0.4622
  116phy    C24 3118   4.352   3.927   1.183  0.1758 -0.2965  0.2167
  116phy    C22 3119   4.307   4.085   0.979  0.0456 -0.1022  0.5918
  116phy    C21 3120   4.430   4.063   0.889  0.4867 -0.0984  0.4676
  116phy    C20 3121   4.382   4.069   0.739  0.6075 -0.2147 -0.0305
  116phy    C18 3122   4.483   4.028   0.632  0.2819  0.7455 -0.0932
  116phy    O01 3123   4.607   4.091   0.651  0.2328  0.1510  0.3675
  116phy    H01 3124   4.592   4.182   0.664 -2.2614 -0.2433  0.7906
  116phy    C19 3125   4.425   4.087   0.500  0.3009  0.1492 -0.1902
  116phy    C13 3126   4.498   3.865   0.616  0.5487  0.5633 -0.0309
  116phy     H3 3127   4.414   3.825   0.677  0.3155  0.0658 -0.6634
  116phy    O33 3128   4.458   3.792   0.493 -0.0550  0.0914 -0.0483
  116phy    H1B 3129   4.516   3.804   0.420 -0.7093  0.7835 -0.4666
  116phy    C12 3130   4.604   3.787   0.703  0.0161  0.5506 -0.2281
  116phy    O11 3131   4.721   3.753   0.641 -0.4580  0.0652 -0.0689
  116phy    H1A 3132   4.709   3.747   0.548  3.2560 -0.9171 -0.6637
  117phy    C35 3133   2.774   4.940   2.135  0.5237 -0.5854  0.0948
  117phy    C33 3134   2.858   5.063   2.121  0.3018  0.0497  0.4038
  117phy    C34 3135   2.775   5.178   2.061  0.0976  0.4178  0.0329
  117phy    C32 3136   2.924   5.111   2.252 -0.5919  0.3622  0.3173
  117phy    C31 3137   3.059   5.179   2.223  0.0267  0.5857 -0.1754
  117phy    C30 3138   3.150   5.184   2.351  0.0299  0.0513  0.0298
  117phy    C28 3139   3.292   5.243   2.344  0.3727 -0.4947  0.4488
  117phy    C29 3140   3.293   5.381   2.407  0.1522 -0.6454 -0.8952
  117phy    C27 3141   3.385   5.169   2.432 -0.4210  0.6652 -0.1075
  117phy    C26 3142   3.477   5.070   2.353  0.5818 -0.1246 -0.3450
  117phy    C25 3143   3.604   5.027   2.428 -0.0868 -0.1463  0.1418
  117phy    C23 3144   3.706   4.942   2.354 -0.2941 -0.5552  0.2966
  117phy    C24 3145   3.797   5.021   2.259  0.2196  0.2980  0.2439
  117phy    C22 3146   3.813   4.891   2.457  0.0446 -0.4381 -0.1157
  117phy    C21 3147   3.788   4.754   2.526 -0.6309 -0.3480 -0.1151
  117phy    C20 3148   3.910   4.713   2.614  0.4992 -0.1181 -0.2196
  117phy    C18 3149   3.927   4.582   2.695  0.0187 -0.4638  0.1407
  117phy    O01 3150   3.922   4.479   2.599 -0.1771  0.1252  0.2301
  117phy    H01 3151   3.975   4.406   2.623 -0.4984 -0.8509 -1.8809
  117phy    C19 3152   4.075   4.599   2.728 -0.0656  0.2039  0.4450
  117phy    C13 3153   3.822   4.562   2.811  0.3823 -0.1505  0.3010
  117phy     H3 3154   3.723   4.596   2.772  0.7683  0.0285 -0.5381
  117phy    O33 3155   3.836   4.652   2.923 -0.1162  0.0696 -0.0906
  117phy    H1B 3156   3.756   4.652   2.973 -0.7524 -1.0088 -1.0390
  117phy    C12 3157   3.813   4.421   2.877  0.2883 -0.0741  0.2325
  117phy    O11 3158   3.747   4.324   2.808  0.3555  0.3904 -0.0676
  117phy    H1A 3159   3.692   4.369   2.747  0.1059  1.2541  0.7875
  118phy    C35 3160   0.176   3.272   1.361  0.0988  0.4746  0.1893
  118phy    C33 3161   0.282   3.319   1.460  0.3725  0.2706  0.1577
  118phy    C34 3162   0.419   3.270   1.426 -0.4951 -0.2811 -0.0696
  118phy    C32 3163   0.281   3.473   1.471  0.1727  0.0344  0.0486
  118phy    C31 3164   0.286   3.518   1.613  0.1498  0.3477 -0.1300
  118phy    C30 3165   0.269   3.670   1.642 -0.1119 -0.0342  0.4859
  118phy    C28 3166   0.333   3.728   1.771  0.0599  0.0642 -0.4625
  118phy    C29 3167   0.475   3.766   1.741  0.3313 -0.0812  0.0952
  118phy    C27 3168   0.249   3.854   1.809 -0.4128 -1.0359  0.0024
  118phy    C26 3169   0.249   3.893   1.956 -0.2596  0.1291  0.4884
  118phy    C25 3170   0.199   4.035   1.975 -0.3578  0.0263 -0.1941
  118phy    C23 3171   0.214   4.073   2.123  0.5331 -0.1508  0.0335
  118phy    C24 3172   0.310   4.192   2.138  0.3198  0.1290 -0.1873
  118phy    C22 3173   0.074   4.117   2.178  0.1780  0.3613 -0.2279
  118phy    C21 3174   0.016   4.022   2.284 -0.0418 -0.1487  0.6283
  118phy    C20 3175  -0.104   4.071   2.357  0.2824 -0.5445  0.0020
  118phy    C18 3176  -0.175   3.981   2.461 -0.0688 -0.0486 -0.3282
  118phy    O01 3177  -0.078   3.955   2.569  0.3331  0.3360  0.1090
  118phy    H01 3178  -0.009   3.903   2.535 -0.6989 -1.3888  0.5558
  118phy    C19 3179  -0.272   4.079   2.522 -0.0328  0.1206 -0.4605
  118phy    C13 3180  -0.253   3.843   2.411 -0.4579  0.0407  0.0830
  118phy     H3 3181  -0.326   3.871   2.331 -0.7087  0.8266  0.5737
  118phy    O33 3182  -0.342   3.795   2.512  0.2398 -0.3070  0.1761
  118phy    H1B 3183  -0.301   3.786   2.595 -1.3371  2.5048  1.3834
  118phy    C12 3184  -0.173   3.721   2.357  0.5232  0.3628 -0.3528
  118phy    O11 3185  -0.092   3.650   2.449 -0.1748 -0.2526 -0.3018
  118phy    H1A 3186  -0.136   3.639   2.531  0.3468 -0.9410 -0.0972
  119phy    C35 3187   4.571   3.601   2.107 -0.3035 -0.1913  0.1107
  119phy    C33 3188   4.430   3.558   2.077 -0.0754 -0.2345 -0.0721
  119phy    C34 3189   4.418   3.545   1.922  0.2877 -0.5554 -0.4823
  119phy    C32 3190   4.391   3.427   2.148  0.1271 -0.0012 -0.2847
  119phy    C31 3191   4.245   3.413   2.201 -0.4559 -0.7982  0.4808
  119phy    C30 3192   4.225   3.294   2.294 -0.1396 -0.2611  0.3743
  119phy    C28 3193   4.081   3.279   2.351 -0.1671  0.1816 -0.0207
  119phy    C29 3194   4.054   3.127   2.351 -0.3561 -0.2924 -0.3307
  119phy    C27 3195   4.074   3.329   2.498 -0.9721  0.3612  0.3291
  119phy    C26 3196   4.008   3.469   2.516 -0.0004  0.3395 -0.2269
  119phy    C25 3197   4.025   3.516   2.663  0.1287  0.5354  0.7980
  119phy    C23 3198   4.022   3.669   2.676 -0.2467 -0.5305  0.0631
  119phy    C24 3199   3.877   3.721   2.684 -0.3636  0.0765 -0.0472
  119phy    C22 3200   4.087   3.708   2.806  0.4569 -0.2753  0.5630
  119phy    C21 3201   4.209   3.799   2.798  0.1000  0.2799  0.2560
  119phy    C20 3202   4.257   3.844   2.940 -0.3875  0.5350  0.3051
  119phy    C18 3203   4.395   3.917   2.950  0.2538 -0.0264  0.3385
  119phy    O01 3204   4.405   4.032   2.863  0.1614 -0.2536  0.4485
  119phy    H01 3205   4.495   4.040   2.838 -0.2335 -0.0851 -0.9726
  119phy    C19 3206   4.396   3.971   3.098 -0.1491  0.1959  0.9326
  119phy    C13 3207   4.519   3.820   2.907 -0.6780 -0.2493 -0.3805
  119phy     H3 3208   4.496   3.772   2.809 -2.0437 -0.2270 -0.0794
  119phy    O33 3209   4.537   3.708   2.988  0.4343  0.2824 -0.3902
  119phy    H1B 3210   4.470   3.642   2.979  0.4602 -0.4056  2.9706
  119phy    C12 3211   4.662   3.881   2.879 -0.2323  0.1365 -0.0309
  119phy    O11 3212   4.660   4.009   2.812  0.2061 -0.0141 -0.1503
  119phy    H1A 3213   4.740   4.053   2.833 -1.7103  2.7140  2.1772
  120phy    C35 3214   3.834   3.602   1.783 -0.2674 -0.1293 -0.1702
  120phy    C33 3215   3.964   3.535   1.737 -0.1347  0.2508  0.3240
  120phy    C34 3216   4.038   3.475   1.858  0.1314  0.2594  0.3827
  120phy    C32 3217   3.924   3.423   1.638 -0.1650  0.0237 -0.4412
  120phy    C31 3218   4.014   3.391   1.514 -0.1823  0.4664 -0.1407
  120phy    C30 3219   3.997   3.254   1.455  0.1277  0.3396 -0.0192
  120phy    C28 3220   4.075   3.225   1.325  0.0010  0.1628  0.1606
  120phy    C29 3221   4.215   3.178   1.363 -0.1765 -0.4065 -0.2352
  120phy    C27 3222   4.009   3.113   1.244  0.2289  0.2038  0.1457
  120phy    C26 3223   3.990   3.124   1.090 -0.0305  0.5500  0.1056
  120phy    C25 3224   3.932   2.989   1.044 -0.4586 -0.1671  0.4850
  120phy    C23 3225   3.891   2.984   0.896  0.1669 -0.2529  0.3527
  120phy    C24 3226   3.926   2.850   0.827 -0.2960 -0.1286 -0.5577
  120phy    C22 3227   3.738   3.021   0.881  0.3528  0.6882  0.0611
  120phy    C21 3228   3.675   3.058   0.752  0.4050  0.3549 -0.5002
  120phy    C20 3229   3.519   3.073   0.767 -0.4790 -0.0869 -0.1098
  120phy    C18 3230   3.429   3.082   0.640 -0.0615  0.2587  0.6274
  120phy    O01 3231   3.483   3.184   0.554  0.0599  0.0781 -0.4079
  120phy    H01 3232   3.421   3.205   0.486  0.3482 -1.5361 -1.1899
  120phy    C19 3233   3.299   3.141   0.694  0.2119 -0.0360  0.3873
  120phy    C13 3234   3.412   2.951   0.551 -0.5652  0.5405  0.3275
  120phy     H3 3235   3.441   2.867   0.620  0.9713  0.8086  0.0563
  120phy    O33 3236   3.283   2.907   0.516 -0.0400  0.2485 -0.7841
  120phy    H1B 3237   3.265   2.815   0.523  0.2291  0.2648  0.5002
  120phy    C12 3238   3.531   2.902   0.454  0.1709 -0.4608  0.4526
  120phy    O11 3239   3.541   2.971   0.329  0.2513 -0.3410 -0.3563
  120phy    H1A 3240   3.453   2.982   0.299 -0.0465 -1.9737 -0.1399
  121phy    C35 3241   4.687   2.288   1.559  0.1626  0.2090 -0.1104
  121phy    C33 3242   4.712   2.223   1.694  0.4034  0.0506  0.0029
  121phy    C34 3243   4.580   2.178   1.755  0.0431 -0.1128  0.1102
  121phy    C32 3244   4.809   2.112   1.674 -0.3119  0.3238 -0.1251
  121phy    C31 3245   4.914   2.095   1.787  0.5318 -0.3878  0.1563
  121phy    C30 3246   5.001   1.972   1.747  0.0319 -0.3442 -0.7394
  121phy    C28 3247   5.075   1.909   1.863 -0.5553 -0.3448 -0.3592
  121phy    C29 3248   5.063   1.756   1.859 -0.5123 -0.4248 -0.4249
  121phy    C27 3249   5.223   1.953   1.873  0.3743  0.4248 -0.1283
  121phy    C26 3250   5.249   1.993   2.022  0.3839  0.0461 -0.4810
  121phy    C25 3251   5.387   2.039   2.055  0.1022  0.0904 -0.2243
  121phy    C23 3252   5.419   2.055   2.206  0.2527  0.1326  0.6105
  121phy    C24 3253   5.568   2.030   2.228  0.2049  0.2907  0.1734
  121phy    C22 3254   5.380   2.194   2.258 -0.1265  0.2479  0.0303
  121phy    C21 3255   5.329   2.201   2.404 -0.2171 -0.0199  0.2453
  121phy    C20 3256   5.250   2.330   2.422  0.0477 -0.3871  0.0323
  121phy    C18 3257   5.196   2.391   2.550  0.2464 -0.3125 -0.4814
  121phy    O01 3258   5.311   2.414   2.635 -0.1297 -0.1797  0.0275
  121phy    H01 3259   5.340   2.339   2.684 -1.7182 -1.1829 -0.4939
  121phy    C19 3260   5.161   2.531   2.498  0.6885 -0.1846  0.0067
  121phy    C13 3261   5.069   2.321   2.621  0.5844 -0.6484 -0.1945
  121phy     H3 3262   4.993   2.294   2.543  1.8095 -1.6820 -1.0707
  121phy    O33 3263   4.994   2.404   2.708 -0.2205 -0.0969 -0.3695
  121phy    H1B 3264   4.917   2.358   2.734 -0.7876  0.4384 -1.0737
  121phy    C12 3265   5.096   2.182   2.694  0.0170 -0.5191  0.6984
  121phy    O11 3266   4.990   2.105   2.729  0.1365  0.1912 -0.1397
  121phy    H1A 3267   5.024   2.043   2.791  0.9212  0.2126 -0.5386
  122phy    C35 3268   1.543   4.113   1.442  0.4434 -0.4424 -0.0116
  122phy    C33 3269   1.497   4.086   1.584  0.3435  0.1161  0.2893
  122phy    C34 3270   1.590   4.151   1.686  0.0869 -0.0718  0.4770
  122phy    C32 3271   1.353   4.139   1.584  0.3466  0.8060  0.3827
  122phy    C31 3272   1.268   4.079   1.696 -0.0930 -0.2836  0.2761
  122phy    C30 3273   1.120   4.114   1.667  0.2584  0.2591  0.2344
  122phy    C28 3274   1.023   4.127   1.785 -0.1926  1.0687  0.0306
  122phy    C29 3275   0.944   4.254   1.759  0.3299  0.1383  0.3302
  122phy    C27 3276   0.940   3.998   1.818 -0.4604 -0.0123 -0.4504
  122phy    C26 3277   0.888   3.986   1.963  0.0312  0.1685  0.0086
  122phy    C25 3278   0.810   3.855   2.001  0.9195 -0.2984  0.1077
  122phy    C23 3279   0.764   3.841   2.151 -0.1025  0.4225  0.0325
  122phy    C24 3280   0.640   3.923   2.182 -0.0882  0.4272  0.1148
  122phy    C22 3281   0.733   3.689   2.174  0.3166 -0.5192  0.0605
  122phy    C21 3282   0.739   3.640   2.315  0.4237 -0.2322 -0.4194
  122phy    C20 3283   0.712   3.492   2.322  0.2371 -0.0431 -0.1523
  122phy    C18 3284   0.693   3.429   2.465 -0.5703  0.1864 -0.0210
  122phy    O01 3285   0.582   3.488   2.539  0.2648 -0.2512  0.1776
  122phy    H01 3286   0.542   3.438   2.607  2.4339 -1.1974  0.8366
  122phy    C19 3287   0.639   3.292   2.424  0.9237  0.2041  0.4635
  122phy    C13 3288   0.820   3.407   2.569 -0.3518 -0.4073  0.5021
  122phy     H3 3289   0.902   3.347   2.521  0.3090  0.5082  0.4742
  122phy    O33 3290   0.790   3.321   2.679  0.2452  0.1776  0.1159
  122phy    H1B 3291   0.707   3.351   2.712 -0.5208 -1.1557 -0.5381
  122phy    C12 3292   0.888   3.535   2.631 -0.0462 -0.0525  0.7256
  122phy    O11 3293   0.825   3.610   2.727  0.2000 -0.2372 -0.3286
  122phy    H1A 3294   0.871   3.691   2.734 -0.4470  0.0934  0.2987
  123phy    C35 3295   3.377   3.690   1.088  0.0112  0.0419  0.1588
  123phy    C33 3296   3.334   3.805   1.175  0.6370  0.2568  0.0027
  123phy    C34 3297   3.245   3.759   1.292 -0.3021 -0.1500  0.3406
  123phy    C32 3298   3.463   3.872   1.214  0.2126 -0.0632  0.5675
  123phy    C31 3299   3.459   4.021   1.246 -0.1280  0.5232 -0.1954
  123phy    C30 3300   3.602   4.076   1.243  0.3467 -0.5079 -0.0744
  123phy    C28 3301   3.632   4.214   1.189 -0.0969  0.1447  0.0884
  123phy    C29 3302   3.622   4.323   1.297 -0.2475  0.3461 -0.3976
  123phy    C27 3303   3.777   4.225   1.128 -0.4459  0.0714  0.2701
  123phy    C26 3304   3.775   4.182   0.979  0.2973 -0.2457  0.4238
  123phy    C25 3305   3.910   4.160   0.911 -0.7317 -0.5851  0.0726
  123phy    C23 3306   3.912   4.090   0.779 -0.5430  0.1061  0.5842
  123phy    C24 3307   4.009   4.159   0.684  0.3853 -0.4063 -0.0980
  123phy    C22 3308   3.948   3.940   0.791 -0.1077  0.1245  0.0627
  123phy    C21 3309   3.825   3.859   0.753  0.6119 -0.1325  0.5231
  123phy    C20 3310   3.834   3.708   0.761  0.4253  0.0889  0.5112
  123phy    C18 3311   3.703   3.622   0.763 -0.2232  0.3879 -0.1904
  123phy    O01 3312   3.626   3.672   0.874  0.2959  0.1351 -0.5631
  123phy    H01 3313   3.673   3.670   0.956  0.0733  2.6197 -0.3064
  123phy    C19 3314   3.753   3.482   0.798 -0.7844 -0.2209  0.3960
  123phy    C13 3315   3.615   3.631   0.629  0.3548  0.2843 -0.0336
  123phy     H3 3316   3.591   3.741   0.620 -0.8036 -0.0007 -0.6266
  123phy    O33 3317   3.688   3.611   0.506  0.1216  0.3323 -0.0344
  123phy    H1B 3318   3.701   3.518   0.501 -1.5805  0.0078  0.6180
  123phy    C12 3319   3.457   3.608   0.622 -0.0305 -0.2590  0.1451
  123phy    O11 3320   3.383   3.659   0.729  0.0503 -0.5181 -0.1566
  123phy    H1A 3321   3.447   3.655   0.797  0.8120  0.0637 -0.8158
  124phy    C35 3322   4.076   0.796   1.773  0.8028 -0.8454 -0.0579
  124phy    C33 3323   4.076   0.667   1.694 -0.4208  0.4027  0.2711
  124phy    C34 3324   4.122   0.685   1.546  0.6785  0.3108  0.3021
  124phy    C32 3325   4.174   0.567   1.752 -0.3907  0.5719  0.2774
  124phy    C31 3326   4.113   0.462   1.842  0.0148  0.1058 -0.1500
  124phy    C30 3327   4.214   0.348   1.864  0.2733 -0.2493 -0.1346
  124phy    C28 3328   4.187   0.245   1.975  0.6045  0.2341  0.4487
  124phy    C29 3329   4.262   0.116   1.936  0.1956  0.5519 -0.2406
  124phy    C27 3330   4.226   0.304   2.115 -0.5596  0.1203 -0.5459
  124phy    C26 3331   4.163   0.232   2.233  0.1083  0.1181 -0.1298
  124phy    C25 3332   4.208   0.300   2.368  0.2378  0.6688  0.3541
  124phy    C23 3333   4.193   0.214   2.495 -0.3210  0.2621  0.3428
  124phy    C24 3334   4.318   0.204   2.577  0.0047  0.5509 -0.0095
  124phy    C22 3335   4.077   0.279   2.578 -0.1467 -0.2360 -0.0032
  124phy    C21 3336   4.002   0.191   2.676  0.1139 -0.1947 -0.7165
  124phy    C20 3337   3.965   0.274   2.801 -0.0675  0.1919 -0.1928
  124phy    C18 3338   3.877   0.204   2.909  0.5711  0.1761 -0.7232
  124phy    O01 3339   3.961   0.099   2.956  0.2322  0.0384  0.0207
  124phy    H01 3340   3.922   0.058   3.030  0.4193  1.3101  0.8637
  124phy    C19 3341   3.869   0.317   3.016 -0.0987  0.4824  0.1196
  124phy    C13 3342   3.725   0.148   2.872 -0.4874  0.5113  0.3131
  124phy     H3 3343   3.677   0.209   2.791 -0.0542  0.9873  0.4099
  124phy    O33 3344   3.627   0.157   2.975 -0.1663  0.3822  0.0186
  124phy    H1B 3345   3.564   0.089   2.961 -0.0467  0.1887  0.3870
  124phy    C12 3346   3.724   0.002   2.803 -0.5048  0.0746 -0.5074
  124phy    O11 3347   3.725  -0.106   2.893  0.1163  0.0415 -0.3994
  124phy    H1A 3348   3.783  -0.079   2.962 -1.9674  2.6048  0.4973
  125phy    C35 3349   3.396   5.041   1.926 -0.4384 -0.4587  0.0326
  125phy    C33 3350   3.463   5.144   1.837  0.2230 -0.0931 -0.7013
  125phy    C34 3351   3.372   5.145   1.717  0.0772  0.0352  0.5449
  125phy    C32 3352   3.476   5.288   1.908 -0.0028 -0.1305  0.0756
  125phy    C31 3353   3.601   5.310   1.999  0.0699  0.5376 -0.1688
  125phy    C30 3354   3.587   5.446   2.069 -0.1404 -0.2329 -0.3307
  125phy    C28 3355   3.702   5.472   2.167 -0.2247 -0.1060  0.1671
  125phy    C29 3356   3.823   5.527   2.095  0.1790  0.3753 -0.0635
  125phy    C27 3357   3.659   5.572   2.276 -0.1433  0.4037  0.7294
  125phy    C26 3358   3.714   5.537   2.415 -0.3356  0.1009  0.1801
  125phy    C25 3359   3.639   5.619   2.521  0.0112 -0.0743 -0.5678
  125phy    C23 3360   3.673   5.597   2.671 -0.2469  0.5541 -0.2528
  125phy    C24 3361   3.782   5.700   2.719 -0.3634 -0.1825  0.4127
  125phy    C22 3362   3.559   5.617   2.774  0.2819  0.0325  0.1728
  125phy    C21 3363   3.459   5.500   2.788 -0.3959  0.3968  0.7366
  125phy    C20 3364   3.343   5.559   2.869  0.1342  0.1185  0.0333
  125phy    C18 3365   3.222   5.470   2.918 -0.1080  0.0646  0.0953
  125phy    O01 3366   3.283   5.371   2.998 -0.3953 -0.0361  0.1482
  125phy    H01 3367   3.345   5.403   3.061 -0.8915  0.7949  0.2367
  125phy    C19 3368   3.147   5.560   3.016  0.2878 -0.9686 -0.0995
  125phy    C13 3369   3.134   5.412   2.795  0.4114 -0.2160  0.6055
  125phy     H3 3370   3.201   5.377   2.712 -0.5608  0.7310 -0.6210
  125phy    O33 3371   3.052   5.515   2.723 -0.3703 -0.3355 -0.4602
  125phy    H1B 3372   2.978   5.530   2.780  0.8268 -0.5906  1.2283
  125phy    C12 3373   3.041   5.287   2.824  0.2115  0.6637 -0.0506
  125phy    O11 3374   2.924   5.319   2.893 -0.2480 -0.1739 -0.0303
  125phy    H1A 3375   2.939   5.322   2.985  2.1981  0.4878 -0.3717
  126phy    C35 3376   1.433   0.158   1.873  0.0965 -0.2383 -0.0909
  126phy    C33 3377   1.531   0.076   1.964  0.2882  0.1341 -0.0560
  126phy    C34 3378   1.538   0.144   2.098 -0.3050  0.0822 -0.3058
  126phy    C32 3379   1.490  -0.069   1.969 -0.6010  0.2579  0.0617
  126phy    C31 3380   1.592  -0.169   2.028  0.1789  0.3986 -0.4008
  126phy    C30 3381   1.516  -0.305   2.047  0.3149 -0.1078 -0.3542
  126phy    C28 3382   1.606  -0.415   2.107  0.1813  0.3684 -0.0462
  126phy    C29 3383   1.529  -0.499   2.207  0.4080  0.2062  0.1065
  126phy    C27 3384   1.669  -0.503   1.996  0.0867 -0.2652 -0.5056
  126phy    C26 3385   1.806  -0.563   2.031  0.1771  0.1189  0.0833
  126phy    C25 3386   1.891  -0.562   1.902 -0.1097 -0.3611 -0.1582
  126phy    C23 3387   2.029  -0.617   1.926 -0.5206 -0.2370 -0.3188
  126phy    C24 3388   2.088  -0.671   1.796  0.5212 -0.2161  0.0286
  126phy    C22 3389   2.135  -0.515   1.984  0.2437  0.0183 -0.0708
  126phy    C21 3390   2.192  -0.563   2.119 -0.3656 -0.0863 -0.1060
  126phy    C20 3391   2.278  -0.460   2.183 -0.3024  0.2347 -0.6282
  126phy    C18 3392   2.344  -0.470   2.325  0.2074 -0.0734 -0.2349
  126phy    O01 3393   2.415  -0.590   2.329  0.3714 -0.1231 -0.3422
  126phy    H01 3394   2.380  -0.661   2.278 -0.6104  1.1882 -1.5854
  126phy    C19 3395   2.445  -0.355   2.320 -0.0334 -0.4258 -0.0480
  126phy    C13 3396   2.244  -0.458   2.452 -0.2980  0.4334 -0.2810
  126phy     H3 3397   2.187  -0.362   2.442  0.4806  1.1976  2.0232
  126phy    O33 3398   2.312  -0.440   2.579  0.0208 -0.4487  0.1909
  126phy    H1B 3399   2.384  -0.500   2.584  0.5750 -0.0431 -1.8943
  126phy    C12 3400   2.145  -0.575   2.491  0.2812  0.0116  0.3688
  126phy    O11 3401   2.197  -0.701   2.534 -0.2262 -0.3417 -0.0877
  126phy    H1A 3402   2.281  -0.691   2.575 -0.4595 -1.7134  0.7962
  127phy    C35 3403   3.927   4.905   1.559  0.5795 -0.1273  0.0682
  127phy    C33 3404   3.861   4.821   1.673 -0.2813  0.1948  0.1096
  127phy    C34 3405   3.937   4.848   1.806 -0.1967  0.3896 -0.2486
  127phy    C32 3406   3.707   4.838   1.685 -0.5750 -0.0429  0.1639
  127phy    C31 3407   3.631   4.721   1.623 -0.4836 -0.3868 -0.1921
  127phy    C30 3408   3.479   4.722   1.629 -0.3068  0.0062 -0.4693
  127phy    C28 3409   3.421   4.619   1.533 -0.1904  0.1964  0.5755
  127phy    C29 3410   3.357   4.495   1.595  0.4033  0.2088  0.4155
  127phy    C27 3411   3.336   4.694   1.429  0.0616  0.9371 -0.3361
  127phy    C26 3412   3.331   4.628   1.293 -0.5463 -0.1230 -0.7055
  127phy    C25 3413   3.280   4.726   1.189  0.1878 -0.5496 -0.1225
  127phy    C23 3414   3.282   4.676   1.042  0.1590 -0.6556 -0.2939
  127phy    C24 3415   3.146   4.608   1.011  0.3699  0.4873  0.6149
  127phy    C22 3416   3.310   4.793   0.945 -0.1272 -0.3530  0.3925
  127phy    C21 3417   3.377   4.748   0.813 -0.1787 -0.1054 -0.5793
  127phy    C20 3418   3.437   4.869   0.741  0.5332  0.3630 -0.0356
  127phy    C18 3419   3.502   4.855   0.596  0.3899 -0.6061 -0.0771
  127phy    O01 3420   3.586   4.742   0.600 -0.3500  0.3887 -0.0451
  127phy    H01 3421   3.550   4.687   0.533 -0.7297  0.7725 -0.1569
  127phy    C19 3422   3.593   4.978   0.581 -0.2718  0.9715  0.2525
  127phy    C13 3423   3.403   4.836   0.471 -0.1670  0.3001 -0.0116
  127phy     H3 3424   3.327   4.764   0.511  0.2582  0.2759  0.7552
  127phy    O33 3425   3.312   4.944   0.439  0.5589 -0.0942 -0.1354
  127phy    H1B 3426   3.340   4.992   0.364 -0.0365 -0.2850 -0.4952
  127phy    C12 3427   3.428   4.732   0.349 -0.2720 -0.1422 -0.0946
  127phy    O11 3428   3.510   4.616   0.376 -0.3002 -0.1323  0.7090
  127phy    H1A 3429   3.514   4.564   0.298  0.6615  1.3681 -0.2951
  128SOL     OW 3430   3.707   3.322   0.460  0.2998  0.6622 -0.4984
  128SOL    HW1 3431   3.651   3.261   0.507  0.1735  0.6237 -0.7015
  128SOL    HW2 3432   3.789   3.277   0.442  0.9406  1.2072  0.9060
  128SOL     MW 3433   3.710   3.308   0.464 -0.0063  0.0020  0.0056
  129SOL     OW 3434   1.049   1.178   2.799 -0.0948 -0.1352 -0.6381
  129SOL    HW1 3435   1.059   1.087   2.769  0.4461 -0.6273  0.9414
  129SOL    HW2 3436   0.960   1.182   2.834  0.4737  1.2135  0.7755
  129SOL     MW 3437   1.039   1.167   2.800 -0.0063  0.0020  0.0056
  130SOL     OW 3438   0.143   1.131   0.086  0.4254 -0.4026  0.2194
  130SOL    HW1 3439   0.108   1.217   0.061  1.5405  0.3452  1.0974
  130SOL    HW2 3440   0.179   1.145   0.173  1.3937  1.3191 -0.4091
  130SOL     MW 3441   0.143   1.144   0.094 -0.0063  0.0020  0.0056
  131SOL     OW 3442   2.210   0.682   2.464 -0.2612 -0.4841 -0.2947
  131SOL    HW1 3443   2.218   0.604   2.519 -0.4142  0.2851  0.8615
  131SOL    HW2 3444   2.122   0.666   2.430 -0.5032  2.3363 -1.2177
  131SOL     MW 3445   2.200   0.669   2.467 -0.0063  0.0020  0.0056
  132SOL     OW 3446   0.769   0.945   2.954 -0.1202  0.3956  0.0223
  132SOL    HW1 3447   0.759   1.028   2.908  0.7599  0.2771 -0.4160
  132SOL    HW2 3448   0.686   0.933   3.000 -0.4780 -0.9012 -0.9138
  132SOL     MW 3449   0.757   0.955   2.954 -0.0063  0.0020  0.0056
  133SOL     OW 3450   3.130   4.804   0.105 -0.3357 -0.0614  0.1792
  133SOL    HW1 3451   3.201   4.780   0.045  0.4082  1.3160  0.4695
  133SOL    HW2 3452   3.091   4.880   0.061 -0.2951 -0.1249  0.0337
  133SOL     MW 3453   3.135   4.811   0.091 -0.0063  0.0020  0.0056
  134SOL     OW 3454   5.057   3.983   2.823 -0.4499 -0.0999  0.4803
  134SOL    HW1 3455   5.141   4.028   2.816 -0.4437 -0.3294 -2.5971
  134SOL    HW2 3456   5.040   3.966   2.730 -1.0529 -1.4835  0.8152
  134SOL     MW 3457   5.065   3.987   2.809 -0.0063  0.0020  0.0056
  135SOL     OW 3458   2.239   0.492   2.664 -0.3082  0.0240 -0.1011
  135SOL    HW1 3459   2.299   0.423   2.635 -1.3669 -1.3815  0.9101
  135SOL    HW2 3460   2.277   0.528   2.744  2.7338 -0.4256 -1.2270
  135SOL     MW 3461   2.252   0.488   2.671 -0.0063  0.0020  0.0056
  136SOL     OW 3462   0.641   1.625   0.066  0.0157 -0.3859 -0.3644
  136SOL    HW1 3463   0.715   1.569   0.088  0.4490  0.4540  0.3697
  136SOL    HW2 3464   0.683   1.710   0.059  0.0401 -0.3977 -0.3593
  136SOL     MW 3465   0.656   1.629   0.068 -0.0063  0.0020  0.0056
  137SOL     OW 3466   3.711   4.871   0.201  0.4510 -0.0870  0.4215
  137SOL    HW1 3467   3.701   4.822   0.119  1.0146  2.7459 -1.4636
  137SOL    HW2 3468   3.772   4.818   0.253  1.6670  0.4700 -0.4051
  137SOL     MW 3469   3.717   4.857   0.197 -0.0063  0.0020  0.0056
  138SOL     OW 3470   2.145   4.154   2.428  0.0640 -0.2292 -0.0798
  138SOL    HW1 3471   2.053   4.144   2.404 -0.0163  0.6211 -0.1281
  138SOL    HW2 3472   2.142   4.236   2.476 -1.6945  0.2840 -1.0144
  138SOL     MW 3473   2.133   4.163   2.431 -0.0063  0.0020  0.0056
  139SOL     OW 3474   3.589   3.711   2.898 -0.5866  0.0225 -0.0017
  139SOL    HW1 3475   3.514   3.653   2.883  0.4610 -1.1564 -0.9686
  139SOL    HW2 3476   3.643   3.662   2.959  2.7020  1.5087 -1.4657
  139SOL     MW 3477   3.586   3.697   2.904 -0.0063  0.0020  0.0056
  140SOL     OW 3478   3.799   4.481   0.239  0.1097 -0.4571 -0.1331
  140SOL    HW1 3479   3.843   4.559   0.271 -1.4699  0.3478  0.1863
  140SOL    HW2 3480   3.775   4.440   0.322  0.8300 -1.8351 -0.5796
  140SOL     MW 3481   3.802   4.486   0.254 -0.0063  0.0020  0.0056
  141SOL     OW 3482   3.548   1.694   2.765 -0.1378 -0.2556 -0.0381
  141SOL    HW1 3483   3.568   1.626   2.701 -0.6347 -0.5769  0.1404
  141SOL    HW2 3484   3.565   1.650   2.848 -0.8368 -1.2744 -0.4051
  141SOL     MW 3485   3.553   1.679   2.767 -0.0063  0.0020  0.0056
  142SOL     OW 3486   1.682   4.880   0.039 -0.5404 -0.0161  0.5168
  142SOL    HW1 3487   1.776   4.863   0.035 -0.1379  1.8968  0.5907
  142SOL    HW2 3488   1.670   4.925   0.123  0.8915 -0.1471  0.8122
  142SOL     MW 3489   1.693   4.884   0.049 -0.0063  0.0020  0.0056
  143SOL     OW 3490   2.756   3.661   0.292 -0.3113 -0.1180  0.3462
  143SOL    HW1 3491   2.711   3.718   0.230 -0.7254  0.0667  0.8135
  143SOL    HW2 3492   2.734   3.573   0.261 -0.9515  0.0942  0.1854
  143SOL     MW 3493   2.747   3.657   0.280 -0.0063  0.0020  0.0056
  144SOL     OW 3494   2.660   3.422   0.145 -0.0324 -0.3749 -0.2178
  144SOL    HW1 3495   2.621   3.482   0.082 -0.4544 -0.1371  0.2643
  144SOL    HW2 3496   2.595   3.352   0.152  0.9351 -1.2273  0.8371
  144SOL     MW 3497   2.647   3.421   0.138 -0.0063  0.0020  0.0056
  145SOL     OW 3498   2.598   1.190   3.026 -0.2699  0.1703 -0.2205
  145SOL    HW1 3499   2.660   1.261   3.046  0.7603 -0.9154  0.5635
  145SOL    HW2 3500   2.573   1.149   3.108 -0.7921  0.2507 -0.3313
  145SOL     MW 3501   2.603   1.194   3.039 -0.0063  0.0020  0.0056
  146SOL     OW 3502   4.151   4.568   0.025 -0.1351 -0.6576  0.2923
  146SOL    HW1 3503   4.084   4.504   0.047 -0.3360 -1.0031 -1.1999
  146SOL    HW2 3504   4.097   4.645   0.010 -0.3416 -0.5180  1.6549
  146SOL     MW 3505   4.135   4.569   0.026 -0.0063  0.0020  0.0056
  147SOL     OW 3506   2.312   1.247   3.013 -0.2286 -0.1341  0.3651
  147SOL    HW1 3507   2.280   1.315   3.073 -0.8171  0.5670 -0.7262
  147SOL    HW2 3508   2.406   1.263   3.017 -0.2420 -0.1971  1.4236
  147SOL     MW 3509   2.320   1.258   3.022 -0.0063  0.0020  0.0056
  148SOL     OW 3510   1.240   4.358   3.072  0.0886  0.1766 -0.5293
  148SOL    HW1 3511   1.248   4.263   3.082 -1.3610  0.1484  0.8506
  148SOL    HW2 3512   1.151   4.371   3.106  0.4956  0.5090  0.4179
  148SOL     MW 3513   1.229   4.347   3.078 -0.0063  0.0020  0.0056
  149SOL     OW 3514   2.810   0.549   2.790  0.3090  0.3617 -0.0315
  149SOL    HW1 3515   2.736   0.505   2.831  0.9735 -1.5446 -0.7714
  149SOL    HW2 3516   2.806   0.508   2.704 -1.6277  0.9721 -0.2930
  149SOL     MW 3517   2.799   0.538   2.784 -0.0063  0.0020  0.0056
  150SOL     OW 3518   2.567   3.575   3.060 -0.0197  0.3755  0.2680
  150SOL    HW1 3519   2.596   3.663   3.082  1.5397  0.0515 -0.3839
  150SOL    HW2 3520   2.626   3.561   2.986  0.3119  3.6166 -0.2376
  150SOL     MW 3521   2.579   3.585   3.053 -0.0063  0.0020  0.0056
  151SOL     OW 3522   2.787   4.425   0.140  0.2144  0.0886  0.1331
  151SOL    HW1 3523   2.883   4.422   0.140  0.3134 -0.5928 -2.9383
  151SOL    HW2 3524   2.772   4.411   0.046  0.7410  0.4726 -0.0113
  151SOL     MW 3525   2.798   4.422   0.127 -0.0063  0.0020  0.0056
  152SOL     OW 3526   1.075   1.636   0.254 -0.1938 -0.0173 -0.3781
  152SOL    HW1 3527   1.054   1.592   0.337 -0.1099 -1.6988 -1.2142
  152SOL    HW2 3528   1.098   1.565   0.195 -1.0151  0.7371 -1.6555
  152SOL     MW 3529   1.075   1.621   0.257 -0.0063  0.0020  0.0056
  153SOL     OW 3530   2.466   2.439   0.169 -0.1297 -0.2218 -0.0094
  153SOL    HW1 3531   2.396   2.487   0.125  0.3866 -0.9192 -1.6819
  153SOL    HW2 3532   2.474   2.360   0.114  0.1969  0.2965 -0.7159
  153SOL     MW 3533   2.458   2.435   0.156 -0.0063  0.0020  0.0056
  154SOL     OW 3534   1.330   4.848   2.877 -0.0853  0.2242 -0.7554
  154SOL    HW1 3535   1.385   4.902   2.820 -0.0704  1.3759  0.3094
  154SOL    HW2 3536   1.317   4.762   2.836  2.0554 -0.9967  0.9118
  154SOL     MW 3537   1.335   4.843   2.864 -0.0063  0.0020  0.0056
  155SOL     OW 3538   3.331   3.122   0.194 -0.1430 -0.5099 -0.3663
  155SOL    HW1 3539   3.314   3.210   0.228 -0.0659 -0.3855 -0.6449
  155SOL    HW2 3540   3.241   3.093   0.179 -1.0534  2.4889 -1.4428
  155SOL     MW 3541   3.317   3.130   0.196 -0.0063  0.0020  0.0056
  156SOL     OW 3542   4.922   3.672   2.753 -0.3595 -0.2485 -0.3708
  156SOL    HW1 3543   4.917   3.686   2.848  0.7047 -0.2310 -0.3045
  156SOL    HW2 3544   4.950   3.581   2.752  0.8114  0.0882 -1.4818
  156SOL     MW 3545   4.925   3.662   2.765 -0.0063  0.0020  0.0056
  157SOL     OW 3546   0.504   3.950   0.029 -0.2616 -0.1142 -0.9612
  157SOL    HW1 3547   0.535   4.007   0.100  0.6830 -0.6731 -0.9134
  157SOL    HW2 3548   0.436   3.903   0.076 -0.0635  0.9849  0.4985
  157SOL     MW 3549   0.499   3.952   0.044 -0.0063  0.0020  0.0056
  158SOL     OW 3550   1.849   1.054   2.584  0.4199  0.1179  0.0966
  158SOL    HW1 3551   1.942   1.076   2.586  0.4767  0.3595 -2.1413
  158SOL    HW2 3552   1.846   0.993   2.511  2.1238  0.2250 -0.1063
  158SOL     MW 3553   1.861   1.049   2.575 -0.0063  0.0020  0.0056
  159SOL     OW 3554   3.940   3.210   0.364  0.2551  0.2676  0.2035
  159SOL    HW1 3555   3.896   3.134   0.325  0.7424  0.7399 -1.3247
  159SOL    HW2 3556   3.981   3.243   0.284 -0.0025  0.1757  0.0308
  159SOL     MW 3557   3.939   3.204   0.349 -0.0063  0.0020  0.0056
  160SOL     OW 3558   2.198   4.485   2.947  0.3378  0.4910  0.5910
  160SOL    HW1 3559   2.210   4.566   2.898 -0.2223 -0.2047 -0.7651
  160SOL    HW2 3560   2.241   4.501   3.031  1.3133  0.4995  0.1100
  160SOL     MW 3561   2.205   4.497   2.952 -0.0063  0.0020  0.0056
  161SOL     OW 3562   0.936   1.565   2.971 -0.2261  0.0846  0.2452
  161SOL    HW1 3563   0.950   1.650   3.014  0.1040 -0.3498  1.0215
  161SOL    HW2 3564   0.854   1.581   2.924 -0.2086  0.0523  0.2036
  161SOL     MW 3565   0.927   1.578   2.970 -0.0063  0.0020  0.0056
  162SOL     OW 3566   4.991   3.985   0.125 -0.0162 -0.2309 -0.1645
  162SOL    HW1 3567   5.058   4.022   0.182  0.8606 -1.3654 -0.4201
  162SOL    HW2 3568   5.039   3.921   0.072  0.1617 -0.4688  0.2837
  162SOL     MW 3569   5.006   3.981   0.125 -0.0063  0.0020  0.0056
  163SOL     OW 3570   2.522   1.299   2.719 -0.2295  0.1044 -0.5413
  163SOL    HW1 3571   2.558   1.211   2.723 -2.3525 -0.7741  2.1623
  163SOL    HW2 3572   2.426   1.294   2.714 -0.2937  0.6063 -0.0038
  163SOL     MW 3573   2.514   1.287   2.719 -0.0063  0.0020  0.0056
  164SOL     OW 3574   3.199   3.913   2.934 -0.4837 -0.0507  0.3491
  164SOL    HW1 3575   3.228   3.896   2.845  0.8201 -0.0222  0.7517
  164SOL    HW2 3576   3.282   3.904   2.981  0.0935  0.5093 -0.5371
  164SOL     MW 3577   3.214   3.910   2.928 -0.0063  0.0020  0.0056
  165SOL     OW 3578   2.918   0.757   2.920 -0.0958  0.0848 -0.3369
  165SOL    HW1 3579   2.903   0.671   2.881  0.3914 -0.0086 -0.3265
  165SOL    HW2 3580   2.887   0.818   2.854  0.6143  0.2114 -0.5698
  165SOL     MW 3581   2.912   0.754   2.906 -0.0063  0.0020  0.0056
  166SOL     OW 3582   0.989   1.777   0.030 -0.2427  0.0622 -0.1395
  166SOL    HW1 3583   1.008   1.732   0.112 -2.4691  0.3344  0.5975
  166SOL    HW2 3584   1.070   1.825   0.014  0.6863 -0.9958  1.1955
  166SOL     MW 3585   1.002   1.777   0.039 -0.0063  0.0020  0.0056
  167SOL     OW 3586   1.962   3.822   2.645 -0.5948 -0.0568  0.3786
  167SOL    HW1 3587   1.947   3.728   2.656 -1.5481  0.0934  0.4559
  167SOL    HW2 3588   1.877   3.849   2.611 -0.1515  0.8650 -0.0361
  167SOL     MW 3589   1.949   3.813   2.642 -0.0063  0.0020  0.0056
  168SOL     OW 3590   4.383   4.467   0.599 -0.2228  0.3191  0.2476
  168SOL    HW1 3591   4.349   4.485   0.687 -1.4560 -1.2642  0.1348
  168SOL    HW2 3592   4.464   4.420   0.622 -1.2121 -1.5603  0.0508
  168SOL     MW 3593   4.389   4.463   0.614 -0.0063  0.0020  0.0056
  169SOL     OW 3594   4.030   4.117   3.078  0.0617  0.2617  0.3840
  169SOL    HW1 3595   4.019   4.202   3.121  1.1815  0.4956  0.2438
  169SOL    HW2 3596   4.081   4.141   3.000  1.1367 -0.9550  0.6851
  169SOL     MW 3597   4.036   4.132   3.073 -0.0063  0.0020  0.0056
  170SOL     OW 3598   5.065   4.499   0.062  0.3625  0.0740  0.1768
  170SOL    HW1 3599   5.071   4.418   0.011 -0.0209 -0.2358  0.6223
  170SOL    HW2 3600   5.004   4.478   0.132  0.9142  1.7782  1.2270
  170SOL     MW 3601   5.057   4.486   0.064 -0.0063  0.0020  0.0056
  171SOL     OW 3602   3.449   3.881   3.060 -0.4165  0.1101 -0.3052
  171SOL    HW1 3603   3.494   3.961   3.035 -1.3664  0.4908 -0.8487
  171SOL    HW2 3604   3.496   3.814   3.010  0.3740  0.8888 -0.6310
  171SOL     MW 3605   3.461   3.883   3.050 -0.0063  0.0020  0.0056
  172SOL     OW 3606   2.468   3.230   0.159  0.2951  0.2480 -0.4144
  172SOL    HW1 3607   2.449   3.154   0.214 -0.7189  1.6998  1.3323
  172SOL    HW2 3608   2.464   3.191   0.071 -0.8150 -1.7587  0.4650
  172SOL     MW 3609   2.465   3.215   0.154 -0.0063  0.0020  0.0056
  173SOL     OW 3610   0.202   1.547   0.235  0.3002  0.0579 -0.0974
  173SOL    HW1 3611   0.134   1.554   0.302  1.8790  0.7006  1.5253
  173SOL    HW2 3612   0.271   1.495   0.276  0.6865  0.1218 -0.6633
  173SOL     MW 3613   0.202   1.541   0.249 -0.0063  0.0020  0.0056
  174SOL     OW 3614   0.575   0.473   0.019 -0.3228  0.3040  0.1225
  174SOL    HW1 3615   0.535   0.535  -0.042  1.1921  1.1698 -0.0340
  174SOL    HW2 3616   0.508   0.406   0.034 -0.2135  0.3050  0.6331
  174SOL     MW 3617   0.561   0.472   0.013 -0.0063  0.0020  0.0056
  175SOL     OW 3618   4.684   4.300   3.016  0.2109 -0.1350 -0.2745
  175SOL    HW1 3619   4.754   4.236   3.003  2.5897  2.2115 -0.0474
  175SOL    HW2 3620   4.680   4.340   2.930  0.5161 -0.0973 -0.2739
  175SOL     MW 3621   4.693   4.297   3.003 -0.0063  0.0020  0.0056
  176SOL     OW 3622   3.079   3.003   3.057 -0.1116  0.2663 -0.5833
  176SOL    HW1 3623   3.119   3.087   3.037 -1.9415  0.9587 -1.5260
  176SOL    HW2 3624   3.009   3.030   3.116  1.2187 -1.3423  1.9321
  176SOL     MW 3625   3.075   3.018   3.062 -0.0063  0.0020  0.0056
  177SOL     OW 3626   3.770   3.052   0.222 -0.0003 -0.7016  0.0837
  177SOL    HW1 3627   3.687   3.035   0.267  0.5202  1.8192  2.2427
  177SOL    HW2 3628   3.768   2.991   0.149  0.0648 -0.0737 -0.4556
  177SOL     MW 3629   3.759   3.042   0.218 -0.0063  0.0020  0.0056
  178SOL     OW 3630   1.224   2.257   0.063 -0.2990  0.0154  0.0960
  178SOL    HW1 3631   1.293   2.264   0.130 -0.4081 -2.1309  0.5184
  178SOL    HW2 3632   1.209   2.347   0.035 -0.6991  0.2967  1.1398
  178SOL     MW 3633   1.231   2.270   0.068 -0.0063  0.0020  0.0056
  179SOL     OW 3634   2.882   2.964   2.866  0.3225 -0.0348 -0.1033
  179SOL    HW1 3635   2.957   2.959   2.925 -0.4595 -0.3118  0.8890
  179SOL    HW2 3636   2.874   2.876   2.830 -0.3242  0.1973 -0.5622
  179SOL     MW 3637   2.890   2.952   2.869 -0.0063  0.0020  0.0056
  180SOL     OW 3638   4.112   3.170   0.584  0.4277 -0.2119 -0.1915
  180SOL    HW1 3639   4.049   3.145   0.652  0.1043  1.5387  0.2174
  180SOL    HW2 3640   4.054   3.178   0.508  0.6160  0.1215 -0.3044
  180SOL     MW 3641   4.096   3.168   0.583 -0.0063  0.0020  0.0056
  181SOL     OW 3642   3.026   3.373   0.372 -0.3332 -0.2070 -0.3578
  181SOL    HW1 3643   2.988   3.292   0.405 -0.6379  0.2851  0.5421
  181SOL    HW2 3644   2.981   3.440   0.423 -0.0334 -1.3285  1.4635
  181SOL     MW 3645   3.015   3.371   0.383 -0.0063  0.0020  0.0056
  182SOL     OW 3646   2.815   3.832   2.940 -0.2594  0.7277  0.2802
  182SOL    HW1 3647   2.894   3.792   2.975 -0.4200  0.4685  0.3499
  182SOL    HW2 3648   2.782   3.757   2.889  0.7102 -1.3252  2.4895
  182SOL     MW 3649   2.821   3.817   2.938 -0.0063  0.0020  0.0056
  183SOL     OW 3650   1.042   2.294   2.578  0.4450  0.0004 -0.1548
  183SOL    HW1 3651   1.096   2.358   2.625 -0.8760 -1.0885  3.1641
  183SOL    HW2 3652   1.050   2.216   2.633  1.0835 -0.1431 -0.4455
  183SOL     MW 3653   1.050   2.293   2.592 -0.0063  0.0020  0.0056
  184SOL     OW 3654   2.659   2.701   3.064  0.3149  0.1452  0.1167
  184SOL    HW1 3655   2.754   2.702   3.055  0.2140  1.2330 -1.1330
  184SOL    HW2 3656   2.634   2.623   3.015 -0.9109  0.3889  0.3354
  184SOL     MW 3657   2.668   2.691   3.057 -0.0063  0.0020  0.0056
  185SOL     OW 3658   1.921   4.226   2.713  0.0871  0.1133 -0.5028
  185SOL    HW1 3659   2.006   4.231   2.756 -1.2208 -0.2845  2.4203
  185SOL    HW2 3660   1.890   4.315   2.730 -0.8450 -0.3459  0.2954
  185SOL     MW 3661   1.928   4.238   2.721 -0.0063  0.0020  0.0056
  186SOL     OW 3662   3.897   4.722   0.343  0.2681  0.4646  0.0624
  186SOL    HW1 3663   3.992   4.737   0.342  0.3689 -0.1640  0.0083
  186SOL    HW2 3664   3.878   4.740   0.435  1.7919  1.4056  0.2316
  186SOL     MW 3665   3.907   4.727   0.355 -0.0063  0.0020  0.0056
  187SOL     OW 3666   1.088   1.420   0.042  0.0602  0.0589 -0.3191
  187SOL    HW1 3667   1.135   1.351  -0.004  0.9543  0.3919  0.0739
  187SOL    HW2 3668   1.049   1.469  -0.031  0.2227  3.1844  1.5482
  187SOL     MW 3669   1.089   1.417   0.026 -0.0063  0.0020  0.0056
  188SOL     OW 3670   4.107   3.302   0.163 -0.2435  0.1143 -0.3703
  188SOL    HW1 3671   4.159   3.351   0.227 -0.0694  0.0776 -0.4814
  188SOL    HW2 3672   4.083   3.373   0.103 -0.2106  0.5732  0.1538
  188SOL     MW 3673   4.111   3.318   0.164 -0.0063  0.0020  0.0056
  189SOL     OW 3674   2.436   2.857   0.040 -0.2822 -0.1143  0.2401
  189SOL    HW1 3675   2.513   2.806   0.015 -0.6768  0.0673 -1.4120
  189SOL    HW2 3676   2.442   2.932  -0.019  1.0212  0.0932  0.5996
  189SOL     MW 3677   2.447   2.860   0.029 -0.0063  0.0020  0.0056
  190SOL     OW 3678   0.356   1.720   0.066 -0.6635  0.2308  0.2046
  190SOL    HW1 3679   0.302   1.671   0.129 -1.2598 -0.1535 -0.5866
  190SOL    HW2 3680   0.447   1.708   0.091 -0.6713 -1.0766 -0.3420
  190SOL     MW 3681   0.361   1.712   0.077 -0.0063  0.0020  0.0056
  191SOL     OW 3682   2.741   1.425   3.033  0.2295 -0.3082 -0.0687
  191SOL    HW1 3683   2.696   1.473   2.963  1.3974  0.6324 -0.2089
  191SOL    HW2 3684   2.828   1.419   2.994  0.8230  1.4430  0.8410
  191SOL     MW 3685   2.746   1.431   3.019 -0.0063  0.0020  0.0056
  192SOL     OW 3686   2.378   0.876   2.886 -0.5540 -0.1687  0.2042
  192SOL    HW1 3687   2.312   0.877   2.816 -0.0331  0.7929 -0.2940
  192SOL    HW2 3688   2.392   0.782   2.901  0.6482 -0.0369  0.0320
  192SOL     MW 3689   2.371   0.864   2.878 -0.0063  0.0020  0.0056
  193SOL     OW 3690   2.204   2.310   2.862  0.4029  0.0541 -0.1612
  193SOL    HW1 3691   2.230   2.295   2.771  0.1871 -1.2535 -0.0166
  193SOL    HW2 3692   2.109   2.325   2.861  0.2511 -0.8439 -0.9182
  193SOL     MW 3693   2.195   2.310   2.850 -0.0063  0.0020  0.0056
  194SOL     OW 3694   2.282   2.638   0.054  0.3891  0.0322 -0.0334
  194SOL    HW1 3695   2.195   2.677   0.069  0.1530 -0.4875 -0.0434
  194SOL    HW2 3696   2.334   2.718   0.056  2.5128 -1.2414 -1.3501
  194SOL     MW 3697   2.277   2.654   0.056 -0.0063  0.0020  0.0056
  195SOL     OW 3698   2.788   4.421   2.967 -0.5501  0.2773 -0.2777
  195SOL    HW1 3699   2.849   4.490   2.940  0.7202 -0.8160 -0.3338
  195SOL    HW2 3700   2.804   4.349   2.905 -0.6366  0.6510 -0.7351
  195SOL     MW 3701   2.798   4.420   2.956 -0.0063  0.0020  0.0056
  196SOL     OW 3702   2.381   2.998   0.276 -0.3077 -0.1479 -0.0446
  196SOL    HW1 3703   2.460   2.980   0.327 -0.3473  1.1630  0.5171
  196SOL    HW2 3704   2.407   2.951   0.197 -1.2854  0.3389 -0.6748
  196SOL     MW 3705   2.395   2.989   0.273 -0.0063  0.0020  0.0056
  197SOL     OW 3706   2.790   4.800   3.075 -0.4169 -0.5240 -0.6987
  197SOL    HW1 3707   2.855   4.745   3.032  1.4954 -1.0974  2.5632
  197SOL    HW2 3708   2.790   4.767   3.165 -0.1537  0.9097 -0.1475
  197SOL     MW 3709   2.798   4.788   3.081 -0.0063  0.0020  0.0056
  198SOL     OW 3710   0.529   1.531   2.950 -0.1835  0.4068  0.3897
  198SOL    HW1 3711   0.593   1.565   2.886 -0.2710 -0.4666 -0.1829
  198SOL    HW2 3712   0.558   1.581   3.026  0.6256  0.0187  0.3547
  198SOL     MW 3713   0.541   1.542   2.951 -0.0063  0.0020  0.0056
  199SOL     OW 3714   1.760   0.826   2.723 -0.2275 -0.3016  0.0605
  199SOL    HW1 3715   1.786   0.912   2.691  0.3699 -0.5167 -0.0313
  199SOL    HW2 3716   1.736   0.839   2.815  0.3437 -0.9868  0.3171
  199SOL     MW 3717   1.760   0.839   2.731 -0.0063  0.0020  0.0056
  200SOL     OW 3718   0.222   3.450   3.058  0.4004 -0.1645  0.0646
  200SOL    HW1 3719   0.256   3.396   3.129  1.4128 -1.2940 -1.2169
  200SOL    HW2 3720   0.297   3.506   3.038  0.0890  0.4012  0.4589
  200SOL     MW 3721   0.237   3.450   3.065 -0.0063  0.0020  0.0056
  201SOL     OW 3722   0.499   3.361   2.779  0.3413 -0.3621 -0.2774
  201SOL    HW1 3723   0.514   3.322   2.865 -1.7459 -0.8555 -0.0730
  201SOL    HW2 3724   0.404   3.363   2.769  0.1454 -2.1689  0.7804
  201SOL     MW 3725   0.488   3.356   2.789 -0.0063  0.0020  0.0056
  202SOL     OW 3726   2.338   2.062   2.933  0.3233  0.3467 -0.2358
  202SOL    HW1 3727   2.270   2.129   2.927 -0.9529 -0.9184 -0.5686
  202SOL    HW2 3728   2.392   2.105   2.999 -0.8075  0.9116  0.3474
  202SOL     MW 3729   2.336   2.076   2.941 -0.0063  0.0020  0.0056
  203SOL     OW 3730   2.227   4.725   2.803 -0.0507 -0.1438  0.3311
  203SOL    HW1 3731   2.281   4.803   2.812  0.2678 -0.4204  0.8855
  203SOL    HW2 3732   2.243   4.693   2.714 -0.9032 -1.1598  0.5141
  203SOL     MW 3733   2.236   4.731   2.792 -0.0063  0.0020  0.0056
  204SOL     OW 3734   4.697   3.664   0.077 -0.7823  0.3978  0.3487
  204SOL    HW1 3735   4.644   3.689   0.001 -0.4806  0.3744  0.1291
  204SOL    HW2 3736   4.679   3.571   0.086  1.5024 -0.0676  0.4818
  204SOL     MW 3737   4.687   3.655   0.068 -0.0063  0.0020  0.0056
  205SOL     OW 3738   2.242   1.279   2.731 -0.0870  0.1740 -0.1144
  205SOL    HW1 3739   2.266   1.261   2.822 -2.4207  0.0280  0.5340
  205SOL    HW2 3740   2.160   1.325   2.749 -1.7882 -2.9139  0.8100
  205SOL     MW 3741   2.235   1.283   2.746 -0.0063  0.0020  0.0056
  206SOL     OW 3742   0.743   0.481   0.244 -0.1526  0.4271  0.0552
  206SOL    HW1 3743   0.693   0.486   0.162  0.8371  0.3907 -0.5676
  206SOL    HW2 3744   0.691   0.526   0.310  0.4282 -0.9406  1.5027
  206SOL     MW 3745   0.730   0.487   0.242 -0.0063  0.0020  0.0056
  207SOL     OW 3746   2.905   0.195   0.071 -0.6515  0.2410  0.2637
  207SOL    HW1 3747   2.843   0.267   0.062 -0.5005  0.1893 -1.5482
  207SOL    HW2 3748   2.910   0.180   0.165  1.7085  1.1678  0.3598
  207SOL     MW 3749   2.897   0.202   0.082 -0.0063  0.0020  0.0056
  208SOL     OW 3750   2.567   4.806   2.919  0.5517 -0.0555 -0.2115
  208SOL    HW1 3751   2.554   4.711   2.914 -0.1531  0.0843 -1.6676
  208SOL    HW2 3752   2.627   4.820   2.992  0.6626 -0.5690 -0.2030
  208SOL     MW 3753   2.573   4.795   2.928 -0.0063  0.0020  0.0056
  209SOL     OW 3754   0.166   2.819   0.014 -0.0876  0.3028  0.7753
  209SOL    HW1 3755   0.221   2.774  -0.050  0.7171  0.2697  1.4738
  209SOL    HW2 3756   0.080   2.789  -0.014  0.5450 -0.1904 -0.7479
  209SOL     MW 3757   0.162   2.809   0.002 -0.0063  0.0020  0.0056
  210SOL     OW 3758   0.685   4.803   0.507  0.0138 -0.0099  0.3377
  210SOL    HW1 3759   0.771   4.778   0.541  0.8050  0.2509 -1.3727
  210SOL    HW2 3760   0.689   4.898   0.520  2.8594  0.0982 -0.6329
  210SOL     MW 3761   0.697   4.813   0.514 -0.0063  0.0020  0.0056
  211SOL     OW 3762   2.166   4.243   2.829  0.4304 -0.0367  0.2583
  211SOL    HW1 3763   2.181   4.328   2.870  1.0718  0.4821 -0.9837
  211SOL    HW2 3764   2.180   4.183   2.903  0.2641  0.8201  0.9938
  211SOL     MW 3765   2.170   4.246   2.844 -0.0063  0.0020  0.0056
  212SOL     OW 3766   4.006   3.460   3.066  0.1734 -0.0104 -0.7991
  212SOL    HW1 3767   3.928   3.516   3.069 -0.4129 -0.8103  1.6949
  212SOL    HW2 3768   3.975   3.388   3.011 -1.8896  0.0318  0.1912
  212SOL     MW 3769   3.991   3.458   3.059 -0.0063  0.0020  0.0056
  213SOL     OW 3770   3.821   3.805   0.100 -0.2458 -0.3237 -0.4502
  213SOL    HW1 3771   3.790   3.817   0.190  0.4259  1.2432 -0.3910
  213SOL    HW2 3772   3.910   3.838   0.112 -0.4546  0.3110 -0.6287
  213SOL     MW 3773   3.829   3.811   0.114 -0.0063  0.0020  0.0056
  214SOL     OW 3774   0.545   3.290   3.058 -0.2613 -0.2411 -0.0815
  214SOL    HW1 3775   0.634   3.279   3.091  0.0578  0.5992 -0.6452
  214SOL    HW2 3776   0.531   3.385   3.059 -0.7557 -0.3034  1.3432
  214SOL     MW 3777   0.555   3.301   3.063 -0.0063  0.0020  0.0056
  215SOL     OW 3778   1.253   2.416   2.781  0.5605 -0.2169  0.2067
  215SOL    HW1 3779   1.336   2.461   2.764 -0.4247  1.3166 -0.8734
  215SOL    HW2 3780   1.281   2.330   2.810  0.5672 -0.9707 -1.8797
  215SOL     MW 3781   1.267   2.411   2.782 -0.0063  0.0020  0.0056
  216SOL     OW 3782   0.553   0.845   0.019  0.4918  0.0709  0.3710
  216SOL    HW1 3783   0.480   0.906   0.011  1.5307  1.2689 -0.2735
  216SOL    HW2 3784   0.525   0.779  -0.044  0.2027  0.7177 -0.1873
  216SOL     MW 3785   0.540   0.844   0.010 -0.0063  0.0020  0.0056
  217SOL     OW 3786   2.234   1.814   2.613 -0.3787  0.0204  0.0970
  217SOL    HW1 3787   2.298   1.793   2.545 -1.0983  0.9990 -0.9128
  217SOL    HW2 3788   2.158   1.759   2.596  0.0756  0.0269 -2.2382
  217SOL     MW 3789   2.233   1.804   2.602 -0.0063  0.0020  0.0056
  218SOL     OW 3790   2.735   2.255   3.014 -0.2015 -0.5912 -0.3709
  218SOL    HW1 3791   2.795   2.277   3.085  0.2883 -1.2553 -0.5729
  218SOL    HW2 3792   2.772   2.175   2.976  0.8717  0.3622 -1.4179
  218SOL     MW 3793   2.748   2.247   3.018 -0.0063  0.0020  0.0056
  219SOL     OW 3794   2.348   2.541   2.902  0.3434 -0.1434 -0.2542
  219SOL    HW1 3795   2.306   2.579   2.979  0.2281  0.3427 -0.5555
  219SOL    HW2 3796   2.288   2.470   2.880 -1.0277  0.8515  0.1359
  219SOL     MW 3797   2.334   2.537   2.910 -0.0063  0.0020  0.0056
  220SOL     OW 3798   2.811   3.347   2.720 -0.1527  0.2355  0.4084
  220SOL    HW1 3799   2.807   3.311   2.631 -2.6721 -0.7617  0.8581
  220SOL    HW2 3800   2.906   3.359   2.729  0.0753  0.3870 -1.6181
  220SOL     MW 3801   2.823   3.344   2.709 -0.0063  0.0020  0.0056
  221SOL     OW 3802   0.343   1.798   2.911  0.1246 -0.0005 -0.2427
  221SOL    HW1 3803   0.333   1.746   2.991  0.4507 -0.2198 -0.3494
  221SOL    HW2 3804   0.290   1.876   2.929  1.1192  0.4791  0.7129
  221SOL     MW 3805   0.335   1.802   2.924 -0.0063  0.0020  0.0056
  222SOL     OW 3806   1.770   1.293   2.683 -0.3215 -0.1348  0.1125
  222SOL    HW1 3807   1.698   1.336   2.636  0.5372  0.0327 -1.1122
  222SOL    HW2 3808   1.782   1.210   2.636  0.2009 -0.6239  1.0796
  222SOL     MW 3809   1.762   1.288   2.670 -0.0063  0.0020  0.0056
  223SOL     OW 3810   4.879   4.119   2.985 -0.1311  0.1404 -0.3499
  223SOL    HW1 3811   4.933   4.067   2.926 -1.3276 -0.5927 -0.8442
  223SOL    HW2 3812   4.929   4.105   3.066  1.0026  0.1662 -1.0265
  223SOL     MW 3813   4.892   4.110   2.988 -0.0063  0.0020  0.0056
  224SOL     OW 3814   3.873   5.010   0.024  0.3067 -0.2068  0.5885
  224SOL    HW1 3815   3.817   4.974   0.093  0.1022 -0.3334  0.3557
  224SOL    HW2 3816   3.927   4.934   0.003 -0.9089 -0.5390 -1.6335
  224SOL     MW 3817   3.873   4.996   0.030 -0.0063  0.0020  0.0056
  225SOL     OW 3818   0.308   3.758   0.086  0.4321 -0.1528 -0.1579
  225SOL    HW1 3819   0.237   3.797   0.035 -0.7992 -0.6212  1.1360
  225SOL    HW2 3820   0.280   3.750   0.177 -0.3498 -2.8079 -0.5550
  225SOL     MW 3821   0.295   3.762   0.091 -0.0063  0.0020  0.0056
  226SOL     OW 3822   0.254   1.472   2.958  0.1702  0.0624 -0.1436
  226SOL    HW1 3823   0.251   1.513   2.872  2.0251  0.0181 -0.2629
  226SOL    HW2 3824   0.341   1.497   2.989 -0.4396  1.0879  0.8232
  226SOL     MW 3825   0.265   1.481   2.951 -0.0063  0.0020  0.0056
  227SOL     OW 3826   5.008   0.972   0.128 -0.1757 -0.2965  0.1457
  227SOL    HW1 3827   5.082   1.027   0.104 -0.3643 -0.2536 -0.3384
  227SOL    HW2 3828   4.927   1.020   0.106 -0.8268 -1.0552  0.8203
  227SOL     MW 3829   5.007   0.986   0.122 -0.0063  0.0020  0.0056
  228SOL     OW 3830   1.504   5.023   2.774  0.1285  0.0294  0.1148
  228SOL    HW1 3831   1.460   5.091   2.723 -0.6979  0.8753  1.8827
  228SOL    HW2 3832   1.548   5.071   2.844  1.1401 -1.3153  0.4667
  228SOL     MW 3833   1.504   5.038   2.777 -0.0063  0.0020  0.0056
  229SOL     OW 3834   3.703   4.349   0.472  0.0438  0.3716  0.2242
  229SOL    HW1 3835   3.609   4.333   0.464  0.0315 -0.4797  1.6567
  229SOL    HW2 3836   3.736   4.264   0.440  0.3649  0.5042  0.2022
  229SOL     MW 3837   3.695   4.335   0.467 -0.0063  0.0020  0.0056
  230SOL     OW 3838   1.843   2.557   3.069 -0.3219  0.4300 -0.0162
  230SOL    HW1 3839   1.794   2.490   3.117  0.1251  0.2435  0.1953
  230SOL    HW2 3840   1.781   2.592   3.005  0.5596  0.8372 -0.6678
  230SOL     MW 3841   1.829   2.553   3.067 -0.0063  0.0020  0.0056
  231SOL     OW 3842   0.273   1.163   0.332 -0.4075  0.3742  0.2062
  231SOL    HW1 3843   0.335   1.097   0.365  0.6013  1.1164 -0.1354
  231SOL    HW2 3844   0.204   1.167   0.397 -1.3938 -2.8428 -0.4451
  231SOL     MW 3845   0.272   1.155   0.345 -0.0063  0.0020  0.0056
  232SOL     OW 3846   3.439   3.815   0.215  0.1557  0.1470 -0.5780
  232SOL    HW1 3847   3.374   3.878   0.246 -0.2911 -0.6654  0.1688
  232SOL    HW2 3848   3.444   3.828   0.120 -1.7358  1.2274 -0.5731
  232SOL     MW 3849   3.431   3.825   0.206 -0.0063  0.0020  0.0056
  233SOL     OW 3850   4.197   4.201   2.883  0.5620  0.2226 -0.0709
  233SOL    HW1 3851   4.246   4.273   2.923 -0.2129  1.3305 -1.0838
  233SOL    HW2 3852   4.268   4.138   2.870  1.1365  0.5054  1.4582
  233SOL     MW 3853   4.213   4.202   2.887 -0.0063  0.0020  0.0056
  234SOL     OW 3854   4.145   4.480   0.450  0.1525  0.1288  0.3420
  234SOL    HW1 3855   4.217   4.463   0.512  0.6031  0.0127 -0.2085
  234SOL    HW2 3856   4.073   4.487   0.513  1.3222 -0.5827  1.8224
  234SOL     MW 3857   4.145   4.479   0.467 -0.0063  0.0020  0.0056
  235SOL     OW 3858   3.283   4.021   0.277 -0.0652  0.0356  0.2666
  235SOL    HW1 3859   3.293   4.041   0.370  1.0238 -0.2119  0.2218
  235SOL    HW2 3860   3.315   4.099   0.233 -1.4566 -0.1250 -1.1245
  235SOL     MW 3861   3.289   4.034   0.284 -0.0063  0.0020  0.0056
  236SOL     OW 3862   1.991   1.649   2.622  0.2763 -0.1188  0.2891
  236SOL    HW1 3863   1.954   1.587   2.558 -0.9673 -0.0888  0.9393
  236SOL    HW2 3864   1.911   1.685   2.660  0.3979 -0.1036  0.5346
  236SOL     MW 3865   1.976   1.645   2.619 -0.0063  0.0020  0.0056
  237SOL     OW 3866   2.195   0.840   2.688 -0.2750  0.3989  0.1978
  237SOL    HW1 3867   2.180   0.928   2.652  0.1755  0.3253 -0.1762
  237SOL    HW2 3868   2.207   0.787   2.609 -0.8185  0.3909  0.1160
  237SOL     MW 3869   2.194   0.845   2.673 -0.0063  0.0020  0.0056
  238SOL     OW 3870   3.312   4.296   3.011 -0.0547  0.4206  0.4679
  238SOL    HW1 3871   3.390   4.257   2.971 -0.0848  0.4895  0.3427
  238SOL    HW2 3872   3.241   4.241   2.980 -0.6316  1.2604  0.2802
  238SOL     MW 3873   3.313   4.284   3.002 -0.0063  0.0020  0.0056
  239SOL     OW 3874   2.448   3.813   2.494 -0.3427  0.3184 -0.2745
  239SOL    HW1 3875   2.359   3.849   2.499 -0.1312  0.7590  0.5079
  239SOL    HW2 3876   2.451   3.754   2.570  1.4442  0.1120 -0.4716
  239SOL     MW 3877   2.437   3.810   2.505 -0.0063  0.0020  0.0056
  240SOL     OW 3878   4.019   4.348   0.118 -0.1674 -0.1831 -0.4121
  240SOL    HW1 3879   4.079   4.329   0.190 -2.2334  0.9776  1.8033
  240SOL    HW2 3880   3.945   4.387   0.166  0.8694  0.5726  0.6072
  240SOL     MW 3881   4.017   4.351   0.134 -0.0063  0.0020  0.0056
  241SOL     OW 3882   4.083   3.900   0.128 -0.3500  0.2554  0.6849
  241SOL    HW1 3883   4.060   3.927   0.218 -0.0778 -0.8020  1.0817
  241SOL    HW2 3884   4.076   3.979   0.074 -0.4205 -0.1879  0.0374
  241SOL     MW 3885   4.079   3.914   0.133 -0.0063  0.0020  0.0056
  242SOL     OW 3886   5.021   3.409   3.078 -0.2514  0.2013 -0.0613
  242SOL    HW1 3887   5.116   3.400   3.078 -0.3209 -0.6478  0.3497
  242SOL    HW2 3888   4.998   3.388   3.169 -1.4382 -0.6060 -0.5267
  242SOL     MW 3889   5.030   3.405   3.090 -0.0063  0.0020  0.0056
  243SOL     OW 3890   2.965   5.008   0.002 -0.3570 -0.1033  0.2322
  243SOL    HW1 3891   2.888   4.969  -0.039 -1.4025  1.3080  0.7411
  243SOL    HW2 3892   2.934   5.093   0.033  1.5086  0.3873  0.9130
  243SOL     MW 3893   2.951   5.014   0.001 -0.0063  0.0020  0.0056
  244SOL     OW 3894   2.471   4.416   2.650  0.1394 -0.2562  0.2366
  244SOL    HW1 3895   2.457   4.321   2.652 -0.0419 -0.2549 -0.4965
  244SOL    HW2 3896   2.537   4.427   2.581  0.4353  0.4834  0.6318
  244SOL     MW 3897   2.478   4.405   2.641 -0.0063  0.0020  0.0056
  245SOL     OW 3898   1.081   0.923   2.669 -0.3999  0.2161 -0.3973
  245SOL    HW1 3899   1.001   0.893   2.625  0.2890 -1.9400 -0.2912
  245SOL    HW2 3900   1.078   0.879   2.753 -1.2017 -0.0312 -0.5454
  245SOL     MW 3901   1.070   0.913   2.674 -0.0063  0.0020  0.0056
  246SOL     OW 3902   2.357   0.591   2.900 -0.0087  0.3354 -0.1151
  246SOL    HW1 3903   2.430   0.530   2.912 -0.6635 -0.5714 -0.5637
  246SOL    HW2 3904   2.307   0.591   2.982  0.0935 -1.2567 -0.0082
  246SOL     MW 3905   2.360   0.583   2.912 -0.0063  0.0020  0.0056
  247SOL     OW 3906   2.124   1.076   2.583  0.3063 -0.0186 -0.0551
  247SOL    HW1 3907   2.179   1.053   2.508  0.5455  0.8635 -0.1528
  247SOL    HW2 3908   2.181   1.136   2.631 -1.0164  0.8512  0.4610
  247SOL     MW 3909   2.139   1.081   2.580 -0.0063  0.0020  0.0056
  248SOL     OW 3910   0.110   0.159   2.802  0.2153 -0.6674  0.0313
  248SOL    HW1 3911   0.042   0.190   2.861 -0.6669 -2.1323 -0.1641
  248SOL    HW2 3912   0.104   0.223   2.731 -1.4138  1.6045  2.0353
  248SOL     MW 3913   0.100   0.172   2.801 -0.0063  0.0020  0.0056
  249SOL     OW 3914   0.340   2.234   2.791 -0.6413  0.3610 -0.3222
  249SOL    HW1 3915   0.336   2.301   2.860  1.4401 -1.2502  1.5003
  249SOL    HW2 3916   0.433   2.242   2.770 -0.8577 -1.5652 -2.3927
  249SOL     MW 3917   0.352   2.244   2.797 -0.0063  0.0020  0.0056
  250SOL     OW 3918   0.347   3.283   0.147  0.6415 -0.0105 -0.0377
  250SOL    HW1 3919   0.303   3.198   0.148  0.4407  0.0790 -0.6703
  250SOL    HW2 3920   0.411   3.275   0.077  0.2904  0.9559 -0.4874
  250SOL     MW 3921   0.349   3.271   0.138 -0.0063  0.0020  0.0056
  251SOL     OW 3922   2.480   3.621   2.683 -0.8408 -0.1237  0.1078
  251SOL    HW1 3923   2.420   3.576   2.743 -0.3393 -0.4069  0.3990
  251SOL    HW2 3924   2.505   3.559   2.613  1.2854  1.4355 -0.5980
  251SOL     MW 3925   2.475   3.607   2.681 -0.0063  0.0020  0.0056
  252SOL     OW 3926   3.117   3.276   3.012  0.2761 -0.6404 -0.0435
  252SOL    HW1 3927   3.045   3.298   3.070  0.6884 -0.7116  0.4997
  252SOL    HW2 3928   3.174   3.347   3.040 -0.2311 -0.8656  1.6255
  252SOL     MW 3929   3.115   3.288   3.023 -0.0063  0.0020  0.0056
  253SOL     OW 3930   2.206   0.586   0.014 -0.3177 -0.5703  0.2443
  253SOL    HW1 3931   2.146   0.659   0.027 -0.6337 -0.7359 -0.2413
  253SOL    HW2 3932   2.145   0.513   0.008 -0.1245 -0.7293  0.2014
  253SOL     MW 3933   2.190   0.586   0.015 -0.0063  0.0020  0.0056
  254SOL     OW 3934   3.029   2.250   2.851 -0.2865  0.4266 -0.1599
  254SOL    HW1 3935   3.092   2.252   2.779 -0.4585 -1.1956 -0.3937
  254SOL    HW2 3936   2.963   2.315   2.828  0.0730  1.1871  0.8935
  254SOL     MW 3937   3.029   2.259   2.839 -0.0063  0.0020  0.0056
  255SOL     OW 3938   0.737   2.510   2.811  0.1335 -0.0942  0.3145
  255SOL    HW1 3939   0.748   2.512   2.716 -0.7454  1.2067  0.2213
  255SOL    HW2 3940   0.829   2.509   2.837  0.1303 -0.8006  0.3225
  255SOL     MW 3941   0.751   2.510   2.802 -0.0063  0.0020  0.0056
  256SOL     OW 3942   0.567   3.674   2.803 -0.2633 -0.1214  0.0257
  256SOL    HW1 3943   0.647   3.626   2.783  0.5367 -0.3514  3.2291
  256SOL    HW2 3944   0.541   3.712   2.719  0.4714 -0.8984 -0.5707
  256SOL     MW 3945   0.574   3.673   2.790 -0.0063  0.0020  0.0056
  257SOL     OW 3946   2.368   4.169   2.682 -0.5704 -0.0730 -0.1730
  257SOL    HW1 3947   2.297   4.209   2.732 -1.2513 -0.8986 -0.4709
  257SOL    HW2 3948   2.326   4.105   2.625 -0.5088  1.4732 -2.0635
  257SOL     MW 3949   2.353   4.166   2.681 -0.0063  0.0020  0.0056
  258SOL     OW 3950   4.158   4.233   0.323  0.0313 -0.1373  0.2287
  258SOL    HW1 3951   4.239   4.241   0.273  0.2666 -0.6641  0.5147
  258SOL    HW2 3952   4.150   4.314   0.374 -1.5567 -1.4632  2.2323
  258SOL     MW 3953   4.168   4.245   0.323 -0.0063  0.0020  0.0056
  259SOL     OW 3954   2.679   4.021   2.795  0.0235 -0.3302  0.0612
  259SOL    HW1 3955   2.594   3.979   2.811 -0.0045 -0.5546 -0.6611
  259SOL    HW2 3956   2.740   3.963   2.841  1.5699  1.0755 -0.1159
  259SOL     MW 3957   2.676   4.008   2.804 -0.0063  0.0020  0.0056
  260SOL     OW 3958   3.318   3.915   2.672  0.2934  0.4098  0.7043
  260SOL    HW1 3959   3.327   4.010   2.672 -0.9281  0.5604  1.9133
  260SOL    HW2 3960   3.409   3.888   2.658 -0.5182 -2.3790  0.1658
  260SOL     MW 3961   3.331   3.924   2.670 -0.0063  0.0020  0.0056
  261SOL     OW 3962   1.304   0.286   3.048 -0.5772 -0.2198  0.0114
  261SOL    HW1 3963   1.284   0.215   2.987  2.4815  0.5526 -2.1101
  261SOL    HW2 3964   1.237   0.351   3.026  0.2901  0.8667  0.4761
  261SOL     MW 3965   1.292   0.286   3.037 -0.0063  0.0020  0.0056
  262SOL     OW 3966   3.794   4.087   0.366  0.0566  0.5366 -0.1465
  262SOL    HW1 3967   3.749   4.004   0.374  1.5870 -0.1271  2.7346
  262SOL    HW2 3968   3.882   4.062   0.394  0.0619 -1.4004 -1.7131
  262SOL     MW 3969   3.800   4.073   0.370 -0.0063  0.0020  0.0056
  263SOL     OW 3970   2.350   4.962   2.850 -0.0918  0.2526 -0.1435
  263SOL    HW1 3971   2.423   4.915   2.889 -0.1736  0.5537  0.3850
  263SOL    HW2 3972   2.391   5.005   2.774  0.5031  1.9942  1.0916
  263SOL     MW 3973   2.365   4.962   2.845 -0.0063  0.0020  0.0056
  264SOL     OW 3974   3.693   3.815   0.351 -0.0801  0.1424  0.4178
  264SOL    HW1 3975   3.700   3.741   0.411  0.3291  0.3172  0.5910
  264SOL    HW2 3976   3.603   3.814   0.320 -0.4879 -0.5263  1.5642
  264SOL     MW 3977   3.682   3.805   0.354 -0.0063  0.0020  0.0056
  265SOL     OW 3978   0.597   3.958   2.875  0.0265  0.3175  0.1091
  265SOL    HW1 3979   0.603   3.863   2.866 -2.8337  0.1283 -1.0297
  265SOL    HW2 3980   0.550   3.960   2.958  0.4976 -1.1108  0.4375
  265SOL     MW 3981   0.591   3.945   2.885 -0.0063  0.0020  0.0056
  266SOL     OW 3982   3.402   3.543   0.243 -0.1161 -0.6353  0.4014
  266SOL    HW1 3983   3.422   3.634   0.218 -0.1319 -0.8861 -0.5663
  266SOL    HW2 3984   3.355   3.516   0.164 -2.3704 -0.1530  1.4908
  266SOL     MW 3985   3.398   3.552   0.229 -0.0063  0.0020  0.0056
  267SOL     OW 3986   4.923   3.657   3.048  0.0860 -0.0252  0.0713
  267SOL    HW1 3987   4.953   3.567   3.062 -0.8548 -0.6174 -1.4402
  267SOL    HW2 3988   4.838   3.664   3.092  0.1894  0.2255  0.2354
  267SOL     MW 3989   4.916   3.646   3.056 -0.0063  0.0020  0.0056
  268SOL     OW 3990   3.547   4.485   0.134  0.3564  0.2013  0.4847
  268SOL    HW1 3991   3.516   4.395   0.142  0.3195  0.1402 -0.2757
  268SOL    HW2 3992   3.641   4.485   0.151  0.3551  2.1313  0.7093
  268SOL     MW 3993   3.555   4.474   0.137 -0.0063  0.0020  0.0056
  269SOL     OW 3994   2.504   2.206   0.025  0.2026  0.1565  0.3389
  269SOL    HW1 3995   2.522   2.139   0.092 -0.3666 -0.0219  0.3171
  269SOL    HW2 3996   2.589   2.232  -0.011 -1.3355  2.2543 -2.0692
  269SOL     MW 3997   2.518   2.200   0.029 -0.0063  0.0020  0.0056
  270SOL     OW 3998   3.220   2.241   2.660 -0.2068  0.1434 -0.0505
  270SOL    HW1 3999   3.219   2.152   2.624 -1.8901  0.3168 -0.4936
  270SOL    HW2 4000   3.314   2.259   2.668 -0.1795 -0.0323  0.0264
  270SOL     MW 4001   3.233   2.232   2.657 -0.0063  0.0020  0.0056
  271SOL     OW 4002   3.378   4.667   3.106  0.4025 -0.8615  0.0183
  271SOL    HW1 4003   3.434   4.603   3.150 -0.0143  0.1847  2.2356
  271SOL    HW2 4004   3.305   4.617   3.070  0.1628  0.2564 -1.1215
  271SOL     MW 4005   3.376   4.652   3.107 -0.0063  0.0020  0.0056
  272SOL     OW 4006   4.322   4.406   3.010  0.1904  0.0909 -0.2873
  272SOL    HW1 4007   4.255   4.473   3.023 -0.0153  0.1252 -1.3589
  272SOL    HW2 4008   4.397   4.454   2.974  1.3021 -0.9219  0.6154
  272SOL     MW 4009   4.323   4.421   3.007 -0.0063  0.0020  0.0056
  273SOL     OW 4010   4.052   3.965   0.387  0.0763  0.0391  0.2584
  273SOL    HW1 4011   4.104   3.899   0.434 -1.4990 -2.0087 -0.7185
  273SOL    HW2 4012   4.116   4.035   0.372  1.1126 -1.0670 -0.7274
  273SOL     MW 4013   4.068   3.965   0.391 -0.0063  0.0020  0.0056
  274SOL     OW 4014   2.942   2.650   3.100 -0.8424 -0.1097  0.5230
  274SOL    HW1 4015   2.951   2.563   3.138 -0.3774  0.1612  1.0480
  274SOL    HW2 4016   3.000   2.699   3.158 -0.7799  0.2325  0.1752
  274SOL     MW 4017   2.951   2.645   3.113 -0.0063  0.0020  0.0056
  275SOL     OW 4018   3.237   3.507   0.009  0.1013 -0.2450  0.1552
  275SOL    HW1 4019   3.171   3.575  -0.004 -0.2597 -0.4752  0.7555
  275SOL    HW2 4020   3.295   3.518  -0.067  0.4610 -2.4468  0.0381
  275SOL     MW 4021   3.236   3.517  -0.003 -0.0063  0.0020  0.0056
  276SOL     OW 4022   2.328   2.065   2.659  0.0847 -0.0291 -0.1109
  276SOL    HW1 4023   2.288   1.983   2.628  1.8836 -0.0238 -2.7878
  276SOL    HW2 4024   2.332   2.052   2.754 -0.9420  0.9133  0.0834
  276SOL     MW 4025   2.323   2.052   2.667 -0.0063  0.0020  0.0056
  277SOL     OW 4026   3.626   4.783   3.062  0.1023  0.2308 -0.1434
  277SOL    HW1 4027   3.534   4.757   3.064  0.4068 -0.9400 -0.3824
  277SOL    HW2 4028   3.627   4.862   3.006 -0.3681  1.7300  1.8566
  277SOL     MW 4029   3.614   4.790   3.055 -0.0063  0.0020  0.0056
  278SOL     OW 4030   0.749   4.471   0.507  0.0201 -0.2222  0.0525
  278SOL    HW1 4031   0.670   4.523   0.497 -0.0836 -0.4588 -0.3694
  278SOL    HW2 4032   0.714   4.392   0.549 -1.2047  0.2441 -0.0423
  278SOL     MW 4033   0.734   4.468   0.511 -0.0063  0.0020  0.0056
  279SOL     OW 4034   3.303   3.334   0.381  0.2692  0.1469  0.2160
  279SOL    HW1 4035   3.213   3.347   0.410  0.7026  0.2973  1.5756
  279SOL    HW2 4036   3.333   3.418   0.347 -1.7316  1.2868  1.0827
  279SOL     MW 4037   3.295   3.347   0.381 -0.0063  0.0020  0.0056
  280SOL     OW 4038   2.002   0.796   2.866  0.0945  0.0813 -0.0505
  280SOL    HW1 4039   2.067   0.807   2.797 -0.6669 -0.8416 -0.9252
  280SOL    HW2 4040   1.919   0.797   2.818 -0.4584  1.1239  0.8727
  280SOL     MW 4041   2.000   0.798   2.851 -0.0063  0.0020  0.0056
  281SOL     OW 4042   4.633   4.353   0.688  0.1677  0.1293  0.1114
  281SOL    HW1 4043   4.675   4.406   0.620 -0.2493  1.3096  0.7462
  281SOL    HW2 4044   4.637   4.414   0.762  1.3022  0.4004 -0.1547
  281SOL     MW 4045   4.639   4.368   0.689 -0.0063  0.0020  0.0056
  282SOL     OW 4046   4.652   4.290   0.173  0.2466  0.4738 -0.1640
  282SOL    HW1 4047   4.700   4.212   0.200 -0.5202 -0.1238 -0.4677
  282SOL    HW2 4048   4.662   4.295   0.078  0.3675 -1.0304 -0.2445
  282SOL     MW 4049   4.660   4.281   0.164 -0.0063  0.0020  0.0056
  283SOL     OW 4050   2.946   4.648   2.909  0.0977 -0.3833  0.2592
  283SOL    HW1 4051   2.984   4.657   2.822  1.1382 -1.6165  0.5544
  283SOL    HW2 4052   3.021   4.618   2.960  0.0068 -0.8030  0.1463
  283SOL     MW 4053   2.961   4.645   2.904 -0.0063  0.0020  0.0056
  284SOL     OW 4054   3.050   3.708   3.008 -0.2315  0.3172 -0.3658
  284SOL    HW1 4055   3.107   3.783   2.995  0.9834 -0.5104 -0.0394
  284SOL    HW2 4056   3.062   3.657   2.927  0.2168 -0.4765  0.1860
  284SOL     MW 4057   3.059   3.711   2.995 -0.0063  0.0020  0.0056
  285SOL     OW 4058   2.509   1.956   0.189  0.0743 -0.2344  0.0416
  285SOL    HW1 4059   2.432   1.994   0.231 -1.9086 -2.1692 -1.5892
  285SOL    HW2 4060   2.467   1.892   0.131 -0.2679 -0.0309  0.0621
  285SOL     MW 4061   2.493   1.952   0.187 -0.0063  0.0020  0.0056
  286SOL     OW 4062   4.375   3.479   3.019  0.1493  0.0997 -0.1497
  286SOL    HW1 4063   4.314   3.500   3.090  1.2348 -0.4246  0.9664
  286SOL    HW2 4064   4.320   3.418   2.968  0.6884  0.6508 -1.4230
  286SOL     MW 4065   4.359   3.474   3.022 -0.0063  0.0020  0.0056
  287SOL     OW 4066   3.421   4.238   0.151 -0.0563  0.3792  0.0477
  287SOL    HW1 4067   3.504   4.197   0.127  0.6149  1.7069  0.0289
  287SOL    HW2 4068   3.383   4.262   0.066 -0.3687  1.0304  0.3671
  287SOL     MW 4069   3.427   4.236   0.136 -0.0063  0.0020  0.0056
  288SOL     OW 4070   4.188   4.669   0.266 -0.1399 -0.1147 -0.5817
  288SOL    HW1 4071   4.170   4.595   0.324 -0.3865 -0.6291 -1.3065
  288SOL    HW2 4072   4.175   4.631   0.179  2.5880 -0.3823 -0.9746
  288SOL     MW 4073   4.184   4.654   0.262 -0.0063  0.0020  0.0056
  289SOL     OW 4074   2.711   3.598   2.817  0.1337 -0.0050 -0.1471
  289SOL    HW1 4075   2.740   3.519   2.771 -0.7200  0.0425 -0.7932
  289SOL    HW2 4076   2.633   3.619   2.766 -0.3507  3.0760  1.6254
  289SOL     MW 4077   2.705   3.590   2.804 -0.0063  0.0020  0.0056
  290SOL     OW 4078   1.526   4.701   2.992 -0.4411  0.5443  0.4064
  290SOL    HW1 4079   1.579   4.766   3.036  1.9943 -0.4564 -0.8672
  290SOL    HW2 4080   1.459   4.755   2.949 -0.0765  0.9704  0.3716
  290SOL     MW 4081   1.524   4.717   2.992 -0.0063  0.0020  0.0056
  291SOL     OW 4082   2.855   4.234   2.778  0.4307  0.2781  0.4852
  291SOL    HW1 4083   2.802   4.155   2.788 -0.5499  0.4205 -2.4886
  291SOL    HW2 4084   2.929   4.215   2.835 -0.1126 -0.1025  1.0714
  291SOL     MW 4085   2.858   4.221   2.787 -0.0063  0.0020  0.0056
  292SOL     OW 4086   0.329   3.990   0.404 -0.0880 -0.3746  0.3712
  292SOL    HW1 4087   0.329   3.894   0.401  0.7555 -0.3636 -0.8049
  292SOL    HW2 4088   0.324   4.014   0.496 -1.3781  1.6214 -0.1655
  292SOL     MW 4089   0.328   3.980   0.416 -0.0063  0.0020  0.0056
  293SOL     OW 4090   1.845   0.605   2.598 -0.1683 -0.5302  0.4019
  293SOL    HW1 4091   1.895   0.566   2.670  1.7914  1.0138 -0.0415
  293SOL    HW2 4092   1.806   0.680   2.643  2.0454  2.2951 -1.9858
  293SOL     MW 4093   1.847   0.610   2.614 -0.0063  0.0020  0.0056
  294SOL     OW 4094   3.627   1.374   2.801 -0.3346 -0.1669 -0.4273
  294SOL    HW1 4095   3.661   1.362   2.713  0.5286  0.8683 -0.2580
  294SOL    HW2 4096   3.565   1.302   2.807 -0.3434 -0.0694  0.9484
  294SOL     MW 4097   3.624   1.363   2.790 -0.0063  0.0020  0.0056
  295SOL     OW 4098   2.030   0.386   3.048  0.1631 -0.4153  0.4628
  295SOL    HW1 4099   2.067   0.309   3.005  1.6495  1.7578 -2.4733
  295SOL    HW2 4100   1.946   0.354   3.081  1.0370 -1.9313  1.3416
  295SOL     MW 4101   2.024   0.371   3.047 -0.0063  0.0020  0.0056
  296SOL     OW 4102   2.490   1.083   0.139 -0.4140 -0.0645  0.4548
  296SOL    HW1 4103   2.415   1.049   0.089  0.5927 -1.6411 -0.0675
  296SOL    HW2 4104   2.507   1.018   0.207  0.4877 -0.5160 -0.1749
  296SOL     MW 4105   2.482   1.070   0.141 -0.0063  0.0020  0.0056
  297SOL     OW 4106   3.366   3.528   2.872 -0.5120  0.0223  0.5963
  297SOL    HW1 4107   3.298   3.545   2.807  1.7787  1.2873 -1.6680
  297SOL    HW2 4108   3.388   3.437   2.853  0.5204  0.8758 -2.9863
  297SOL     MW 4109   3.360   3.518   2.861 -0.0063  0.0020  0.0056
  298SOL     OW 4110   1.869   4.010   2.842  0.0379 -0.0051 -0.4350
  298SOL    HW1 4111   1.887   3.941   2.777 -0.0810 -0.0973 -0.3702
  298SOL    HW2 4112   1.883   4.092   2.795 -0.5375  0.9622  1.0188
  298SOL     MW 4113   1.874   4.011   2.827 -0.0063  0.0020  0.0056
  299SOL     OW 4114   3.082   4.169   2.948  0.1096  0.3109 -0.2306
  299SOL    HW1 4115   3.054   4.156   3.038 -2.4182  0.3028 -0.9494
  299SOL    HW2 4116   3.113   4.081   2.925  0.3811  0.0747  0.9962
  299SOL     MW 4117   3.082   4.156   2.957 -0.0063  0.0020  0.0056
  300SOL     OW 4118   0.725   1.891   0.029  0.4690 -0.0690 -0.1733
  300SOL    HW1 4119   0.729   1.962   0.093 -0.6312 -1.6805  1.7741
  300SOL    HW2 4120   0.818   1.869   0.026  0.2801 -1.1436  1.3028
  300SOL     MW 4121   0.738   1.898   0.037 -0.0063  0.0020  0.0056
  301SOL     OW 4122   0.068   1.401   0.047  0.2489  0.0294 -0.1355
  301SOL    HW1 4123   0.094   1.460   0.117 -0.3388 -0.6151  0.6359
  301SOL    HW2 4124   0.114   1.435  -0.030  0.5709  0.4991  0.2639
  301SOL     MW 4125   0.078   1.413   0.046 -0.0063  0.0020  0.0056
  302SOL     OW 4126   2.211   3.935   2.573  0.5867  0.3375  0.0184
  302SOL    HW1 4127   2.137   3.877   2.591  0.4441  0.5903  0.2504
  302SOL    HW2 4128   2.174   4.007   2.522  0.0153  0.2598  0.3196
  302SOL     MW 4129   2.196   3.937   2.569 -0.0063  0.0020  0.0056
  303SOL     OW 4130   0.066   2.558   2.890 -0.1758  0.1243 -0.3530
  303SOL    HW1 4131  -0.003   2.611   2.930 -0.1939  0.1148 -0.3710
  303SOL    HW2 4132   0.021   2.503   2.826  0.4689 -0.7554 -0.0657
  303SOL     MW 4133   0.051   2.558   2.887 -0.0063  0.0020  0.0056
  304SOL     OW 4134   3.532   4.149   2.898 -0.4159  0.1353  0.2118
  304SOL    HW1 4135   3.619   4.177   2.925 -0.7255  2.4058 -0.9434
  304SOL    HW2 4136   3.553   4.079   2.835  1.8347 -0.4570  1.5143
  304SOL     MW 4137   3.547   4.143   2.893 -0.0063  0.0020  0.0056
  305SOL     OW 4138   2.638   4.002   2.506  0.2520 -0.0972  0.1756
  305SOL    HW1 4139   2.646   4.013   2.601 -0.6670 -0.3127  0.2875
  305SOL    HW2 4140   2.559   3.949   2.505  0.4365 -0.4052  1.2307
  305SOL     MW 4141   2.629   3.997   2.519 -0.0063  0.0020  0.0056
  306SOL     OW 4142   4.435   4.673   0.401  0.5003 -0.0484 -0.3880
  306SOL    HW1 4143   4.352   4.675   0.352  0.8152 -1.2123 -1.0247
  306SOL    HW2 4144   4.427   4.596   0.457  2.4392 -0.6814 -0.9085
  306SOL     MW 4145   4.423   4.663   0.402 -0.0063  0.0020  0.0056
  307SOL     OW 4146   0.489   2.136   0.016  0.2957 -0.3429  0.1954
  307SOL    HW1 4147   0.429   2.076   0.059  0.4029 -0.3711  0.3078
  307SOL    HW2 4148   0.528   2.092  -0.060 -0.4345  1.4370 -1.2932
  307SOL     MW 4149   0.486   2.122   0.012 -0.0063  0.0020  0.0056
  308SOL     OW 4150   4.756   4.042   0.283  0.1378  0.1854 -0.3280
  308SOL    HW1 4151   4.788   4.064   0.370 -1.2510  0.1716  0.2209
  308SOL    HW2 4152   4.836   4.035   0.231  1.0724  0.1941  1.0393
  308SOL     MW 4153   4.771   4.044   0.288 -0.0063  0.0020  0.0056
  309SOL     OW 4154   2.717   0.055   2.820 -0.5951 -0.2705  0.4649
  309SOL    HW1 4155   2.765   0.137   2.829  1.0955 -0.9695 -1.4219
  309SOL    HW2 4156   2.785  -0.013   2.812 -0.4843 -0.0518 -0.5988
  309SOL     MW 4157   2.732   0.057   2.820 -0.0063  0.0020  0.0056
  310SOL     OW 4158   1.650   2.683   2.900 -0.1191  0.0466 -0.3747
  310SOL    HW1 4159   1.604   2.758   2.936 -0.4887  0.0352 -0.8053
  310SOL    HW2 4160   1.679   2.717   2.816 -1.0052 -1.2022 -1.2340
  310SOL     MW 4161   1.648   2.697   2.894 -0.0063  0.0020  0.0056
  311SOL     OW 4162   0.163   3.080   0.089  0.3561 -0.0883  0.2536
  311SOL    HW1 4163   0.083   3.094   0.139  0.0382  0.9510 -0.4896
  311SOL    HW2 4164   0.153   2.988   0.065 -1.0689  0.2644 -0.6992
  311SOL     MW 4165   0.151   3.070   0.092 -0.0063  0.0020  0.0056
  312SOL     OW 4166   3.038   4.682   0.331 -0.2143 -0.2800 -0.1325
  312SOL    HW1 4167   3.048   4.749   0.399 -0.4262 -0.0395 -0.3329
  312SOL    HW2 4168   3.082   4.725   0.257 -0.6563 -0.0543 -0.2714
  312SOL     MW 4169   3.045   4.697   0.330 -0.0063  0.0020  0.0056
  313SOL     OW 4170   2.542   4.540   2.900  0.0256 -0.4087 -0.1335
  313SOL    HW1 4171   2.625   4.498   2.920  0.2685 -0.5203 -1.3193
  313SOL    HW2 4172   2.510   4.493   2.822 -1.1804 -1.1973  0.7896
  313SOL     MW 4173   2.548   4.528   2.892 -0.0063  0.0020  0.0056
  314SOL     OW 4174   3.151   2.799   0.128  0.1916  0.4119 -0.0681
  314SOL    HW1 4175   3.142   2.867   0.060  0.8567  1.3210  0.7278
  314SOL    HW2 4176   3.224   2.749   0.091 -0.7001  0.4186 -1.9675
  314SOL     MW 4177   3.159   2.802   0.114 -0.0063  0.0020  0.0056
  315SOL     OW 4178   1.484   4.477   0.043 -0.0582  0.2591  0.5232
  315SOL    HW1 4179   1.407   4.431   0.009 -0.1388  0.1836  0.8037
  315SOL    HW2 4180   1.489   4.559  -0.006  0.3306 -0.0251  0.0710
  315SOL     MW 4181   1.475   4.482   0.032 -0.0063  0.0020  0.0056
  316SOL     OW 4182   2.264   0.979   0.005 -0.2657  0.4033  0.0027
  316SOL    HW1 4183   2.308   0.940  -0.071  1.6533  2.2777  0.0521
  316SOL    HW2 4184   2.256   1.069  -0.028 -0.0789  0.4005 -0.0554
  316SOL     MW 4185   2.269   0.986  -0.010 -0.0063  0.0020  0.0056
  317SOL     OW 4186   2.052   0.803   0.033  0.3113  0.4290  0.1726
  317SOL    HW1 4187   2.011   0.809  -0.054  0.9059  2.0539 -0.0267
  317SOL    HW2 4188   2.121   0.868   0.021  0.0676  0.4340 -1.4609
  317SOL     MW 4189   2.055   0.813   0.020 -0.0063  0.0020  0.0056
  318SOL     OW 4190   2.654   3.808   0.055 -0.1150  0.0103  0.3053
  318SOL    HW1 4191   2.719   3.809  -0.015 -1.0863 -0.2676 -0.6215
  318SOL    HW2 4192   2.617   3.897   0.056  1.3332  0.6388  0.8906
  318SOL     MW 4193   2.658   3.820   0.046 -0.0063  0.0020  0.0056
  319SOL     OW 4194   1.978   0.459   2.781  0.5008 -0.1889  0.3537
  319SOL    HW1 4195   1.991   0.453   2.876  1.3210 -0.9447  0.2011
  319SOL    HW2 4196   2.068   0.460   2.749  0.8636  0.0286  1.3434
  319SOL     MW 4197   1.992   0.459   2.789 -0.0063  0.0020  0.0056
  320SOL     OW 4198   0.642   0.868   0.286  0.0959  0.1091 -0.0237
  320SOL    HW1 4199   0.618   0.862   0.193 -1.1243 -1.2298  0.3431
  320SOL    HW2 4200   0.705   0.939   0.292 -0.5560  0.7034 -0.0253
  320SOL     MW 4201   0.647   0.877   0.275 -0.0063  0.0020  0.0056
  321SOL     OW 4202   1.973   4.829   0.042 -0.1414 -0.6649 -0.0047
  321SOL    HW1 4203   1.969   4.745  -0.004 -0.3023 -0.1155 -1.0369
  321SOL    HW2 4204   2.053   4.877   0.018 -0.1435  0.6255  2.3170
  321SOL     MW 4205   1.983   4.825   0.033 -0.0063  0.0020  0.0056
  322SOL     OW 4206   3.632   3.391   0.193  0.0547  0.0734 -0.6049
  322SOL    HW1 4207   3.555   3.445   0.211  0.2761  0.0750  0.3994
  322SOL    HW2 4208   3.660   3.360   0.280 -0.3787  0.5143 -0.3050
  322SOL     MW 4209   3.625   3.394   0.207 -0.0063  0.0020  0.0056
  323SOL     OW 4210   0.103   4.104   0.311  0.5891  0.2943  0.0058
  323SOL    HW1 4211   0.189   4.067   0.331  0.1939 -0.5326  0.2461
  323SOL    HW2 4212   0.092   4.149   0.394  0.0075  0.1933 -0.0125
  323SOL     MW 4213   0.113   4.105   0.324 -0.0063  0.0020  0.0056
  324SOL     OW 4214   0.471   3.568   3.044  0.5135 -0.3118 -0.3043
  324SOL    HW1 4215   0.494   3.626   2.971 -0.2275  0.8686  0.3613
  324SOL    HW2 4216   0.430   3.637   3.097  0.7560 -0.6594  0.3479
  324SOL     MW 4217   0.468   3.585   3.042 -0.0063  0.0020  0.0056
  325SOL     OW 4218   0.763   1.195   2.815  0.0204 -0.4049  0.3558
  325SOL    HW1 4219   0.690   1.154   2.768  0.0121 -0.7862  0.6925
  325SOL    HW2 4220   0.722   1.247   2.884  0.8331  1.2720 -0.3730
  325SOL     MW 4221   0.748   1.196   2.818 -0.0063  0.0020  0.0056
  326SOL     OW 4222   3.511   3.206   0.018 -0.0691 -0.3200  0.0399
  326SOL    HW1 4223   3.561   3.275   0.063 -0.9174  0.3414 -0.0082
  326SOL    HW2 4224   3.456   3.182   0.092 -0.2879 -1.5670 -0.4973
  326SOL     MW 4225   3.511   3.212   0.034 -0.0063  0.0020  0.0056
  327SOL     OW 4226   2.640   2.642   0.242 -0.3102  0.0574 -0.0688
  327SOL    HW1 4227   2.671   2.660   0.153 -1.0163 -1.4304 -0.6561
  327SOL    HW2 4228   2.588   2.562   0.228 -0.0517 -0.0214 -0.5843
  327SOL     MW 4229   2.637   2.634   0.228 -0.0063  0.0020  0.0056
  328SOL     OW 4230   2.931   4.351   2.513  0.4701  0.2795  0.0043
  328SOL    HW1 4231   2.894   4.309   2.591  0.4132 -1.1398 -0.7377
  328SOL    HW2 4232   2.856   4.391   2.469  0.6560 -0.6103 -1.1779
  328SOL     MW 4233   2.916   4.350   2.518 -0.0063  0.0020  0.0056
  329SOL     OW 4234   2.467   3.096   3.020  0.1304 -0.1215  0.1845
  329SOL    HW1 4235   2.418   3.129   2.945  0.2533  2.8440  1.2657
  329SOL    HW2 4236   2.556   3.119   2.996 -0.0533 -0.1024 -0.5089
  329SOL     MW 4237   2.472   3.103   3.007 -0.0063  0.0020  0.0056
  330SOL     OW 4238   3.730   3.576   3.108  0.1174  0.5500  0.1694
  330SOL    HW1 4239   3.747   3.651   3.166 -0.1611 -0.3390  1.4529
  330SOL    HW2 4240   3.696   3.514   3.172 -1.3475 -0.1831 -1.2487
  330SOL     MW 4241   3.728   3.578   3.124 -0.0063  0.0020  0.0056
  331SOL     OW 4242   3.171   2.243   3.072  0.4493 -0.3770  0.0257
  331SOL    HW1 4243   3.123   2.235   2.990 -0.0379 -0.0275  0.2699
  331SOL    HW2 4244   3.186   2.151   3.094  0.0072 -0.7628 -1.2443
  331SOL     MW 4245   3.167   2.230   3.064 -0.0063  0.0020  0.0056
  332SOL     OW 4246   0.732   1.599   2.785 -0.3663 -0.3551  0.5272
  332SOL    HW1 4247   0.678   1.651   2.726 -0.1698 -0.3324  0.3649
  332SOL    HW2 4248   0.771   1.536   2.724 -1.8584  0.6904 -1.6387
  332SOL     MW 4249   0.730   1.597   2.769 -0.0063  0.0020  0.0056
  333SOL     OW 4250   4.977   4.649   2.957 -0.1736 -0.0132  0.0809
  333SOL    HW1 4251   5.001   4.599   3.035 -2.1244 -0.7376  0.2767
  333SOL    HW2 4252   5.030   4.728   2.966 -0.5268  0.2549 -0.1569
  333SOL     MW 4253   4.987   4.653   2.969 -0.0063  0.0020  0.0056
  334SOL     OW 4254   2.102   0.149   2.913  0.0896 -0.0556 -0.5572
  334SOL    HW1 4255   2.113   0.083   2.981  0.5048 -0.0846 -0.6503
  334SOL    HW2 4256   2.021   0.122   2.868  0.9123 -0.9292 -1.5549
  334SOL     MW 4257   2.092   0.137   2.916 -0.0063  0.0020  0.0056
  335SOL     OW 4258   3.098   2.981   0.361  0.1530 -0.2741 -0.3017
  335SOL    HW1 4259   3.115   2.915   0.294  0.7776  1.0477 -1.4984
  335SOL    HW2 4260   3.163   2.966   0.429 -1.8217  0.2269  1.8100
  335SOL     MW 4261   3.108   2.971   0.361 -0.0063  0.0020  0.0056
  336SOL     OW 4262   0.570   1.981   2.908  0.4144 -0.0689  0.6879
  336SOL    HW1 4263   0.631   1.950   2.975 -0.5002 -2.0777  0.6637
  336SOL    HW2 4264   0.500   1.916   2.915  1.3991 -1.3777 -0.9360
  336SOL     MW 4265   0.569   1.968   2.917 -0.0063  0.0020  0.0056
  337SOL     OW 4266   1.323   4.656   0.184  0.3704  0.2325 -0.1722
  337SOL    HW1 4267   1.381   4.590   0.145  0.5596  0.1663  0.2183
  337SOL    HW2 4268   1.354   4.736   0.142  0.6527  1.0676  1.5334
  337SOL     MW 4269   1.335   4.657   0.173 -0.0063  0.0020  0.0056
  338SOL     OW 4270   3.315   2.461   2.994 -0.0503  0.0573  0.2623
  338SOL    HW1 4271   3.260   2.392   3.031 -0.8665  0.0783 -0.8557
  338SOL    HW2 4272   3.263   2.483   2.917 -1.9936 -2.6345  0.6786
  338SOL     MW 4273   3.301   2.455   2.989 -0.0063  0.0020  0.0056
  339SOL     OW 4274   2.209   5.014   3.100 -0.3670  0.0103  0.1457
  339SOL    HW1 4275   2.272   5.025   3.171 -1.0946 -0.8593  0.9560
  339SOL    HW2 4276   2.266   5.004   3.024 -0.0355  0.3671  0.3453
  339SOL     MW 4277   2.224   5.014   3.100 -0.0063  0.0020  0.0056
  340SOL     OW 4278   0.347   1.015   3.067 -0.0257  0.1817  0.3715
  340SOL    HW1 4279   0.267   1.057   3.098  0.2984  1.8523 -0.9370
  340SOL    HW2 4280   0.356   1.061   2.983 -0.4846  1.4480  0.9987
  340SOL     MW 4281   0.338   1.026   3.060 -0.0063  0.0020  0.0056
  341SOL     OW 4282   0.104   4.226   0.573  0.0185 -0.2000  0.0349
  341SOL    HW1 4283   0.092   4.320   0.587  0.8185  0.0936 -1.1587
  341SOL    HW2 4284   0.042   4.188   0.635 -0.7064  1.7063  0.5541
  341SOL     MW 4285   0.094   4.234   0.583 -0.0063  0.0020  0.0056
  342SOL     OW 4286   2.644   4.436   2.440  0.5820  0.1977 -0.3378
  342SOL    HW1 4287   2.572   4.468   2.386  0.2411  1.0009  0.5739
  342SOL    HW2 4288   2.655   4.349   2.401 -1.3980 -0.3916  0.2871
  342SOL     MW 4289   2.636   4.429   2.428 -0.0063  0.0020  0.0056
  343SOL     OW 4290   2.724   0.404   0.028 -0.0232  0.4869  0.2951
  343SOL    HW1 4291   2.721   0.500   0.018 -0.1550  0.5552  0.9419
  343SOL    HW2 4292   2.661   0.380   0.096 -0.0552 -0.1701  0.0378
  343SOL     MW 4293   2.715   0.414   0.035 -0.0063  0.0020  0.0056
  344SOL     OW 4294   2.000   1.420   2.785  0.1956  0.0080  0.0822
  344SOL    HW1 4295   1.995   1.505   2.741 -0.2544 -0.4687 -0.7987
  344SOL    HW2 4296   1.930   1.371   2.743 -1.1399  0.8249  1.2613
  344SOL     MW 4297   1.990   1.425   2.774 -0.0063  0.0020  0.0056
  345SOL     OW 4298   0.482   0.652   2.942 -0.1527  0.4049 -0.3269
  345SOL    HW1 4299   0.509   0.679   2.855 -1.3859 -0.2697 -0.9466
  345SOL    HW2 4300   0.387   0.638   2.932 -0.3851  1.0471  0.8740
  345SOL     MW 4301   0.473   0.654   2.929 -0.0063  0.0020  0.0056
  346SOL     OW 4302   4.566   3.398   0.081 -0.2843  0.0189  0.0675
  346SOL    HW1 4303   4.588   3.310   0.052  0.8787  0.2887  0.0739
  346SOL    HW2 4304   4.508   3.428   0.012 -2.5535  1.8327  2.5413
  346SOL     MW 4305   4.562   3.390   0.068 -0.0063  0.0020  0.0056
  347SOL     OW 4306   2.927   2.359   0.076 -0.6432 -0.5955  0.0676
  347SOL    HW1 4307   3.007   2.322   0.039 -0.3379 -0.1635  0.2966
  347SOL    HW2 4308   2.954   2.365   0.167 -1.8257  2.0497  0.3441
  347SOL     MW 4309   2.941   2.355   0.083 -0.0063  0.0020  0.0056
  348SOL     OW 4310   3.054   4.450   0.169 -0.2637 -0.2461 -0.0339
  348SOL    HW1 4311   3.100   4.392   0.229  0.2736  0.3026  0.0945
  348SOL    HW2 4312   3.039   4.522   0.231 -1.2614 -0.1213 -0.3962
  348SOL     MW 4313   3.058   4.452   0.185 -0.0063  0.0020  0.0056
  349SOL     OW 4314   0.275   3.727   0.366 -0.1317 -0.2380 -0.4957
  349SOL    HW1 4315   0.340   3.657   0.363  0.0959  0.0019 -2.1659
  349SOL    HW2 4316   0.193   3.696   0.405 -1.0365  0.7633 -1.5228
  349SOL     MW 4317   0.273   3.714   0.371 -0.0063  0.0020  0.0056
  350SOL     OW 4318   3.802   3.986   3.006 -0.0481  0.1663  0.4748
  350SOL    HW1 4319   3.882   4.037   3.019  0.3886 -0.6099  0.9547
  350SOL    HW2 4320   3.820   3.909   3.060 -0.7979 -1.2547 -1.2201
  350SOL     MW 4321   3.815   3.982   3.015 -0.0063  0.0020  0.0056
  351SOL     OW 4322   2.605   1.553   2.816  0.2328 -0.0285  0.2085
  351SOL    HW1 4323   2.566   1.470   2.789 -0.6831  0.0919  1.1316
  351SOL    HW2 4324   2.526   1.604   2.836 -0.6009 -0.5345 -1.5928
  351SOL     MW 4325   2.589   1.549   2.815 -0.0063  0.0020  0.0056
  352SOL     OW 4326   3.592   3.937   2.735 -0.2764 -0.0340 -0.6205
  352SOL    HW1 4327   3.678   3.971   2.708  0.8458 -0.2658  2.2662
  352SOL    HW2 4328   3.619   3.863   2.789 -0.0234  0.7572  0.3629
  352SOL     MW 4329   3.607   3.932   2.739 -0.0063  0.0020  0.0056
  353SOL     OW 4330   2.931   3.346   0.106 -0.2654  0.1586 -0.7329
  353SOL    HW1 4331   2.839   3.372   0.102 -0.6288 -1.1472 -1.1784
  353SOL    HW2 4332   2.962   3.384   0.188 -1.1002  1.7172 -1.0806
  353SOL     MW 4333   2.923   3.355   0.116 -0.0063  0.0020  0.0056
  354SOL     OW 4334   3.668   4.154   0.102 -0.1413 -0.0245  0.3653
  354SOL    HW1 4335   3.710   4.107   0.030 -2.2438  1.6792 -2.1590
  354SOL    HW2 4336   3.722   4.126   0.177 -2.1166 -2.6181  0.9646
  354SOL     MW 4337   3.681   4.144   0.102 -0.0063  0.0020  0.0056
  355SOL     OW 4338   0.379   1.241   2.882  0.3584  0.0087  0.5156
  355SOL    HW1 4339   0.458   1.250   2.936  0.6502  0.9932 -0.0654
  355SOL    HW2 4340   0.330   1.321   2.900 -0.0259  0.5615 -2.4537
  355SOL     MW 4341   0.383   1.253   2.892 -0.0063  0.0020  0.0056
  356SOL     OW 4342   2.718   3.177   2.914  0.1237 -0.2559 -0.0068
  356SOL    HW1 4343   2.769   3.096   2.920  1.1984  0.3706 -0.3102
  356SOL    HW2 4344   2.768   3.221   2.845  1.7240 -1.2660  0.4589
  356SOL     MW 4345   2.731   3.172   2.906 -0.0063  0.0020  0.0056
  357SOL     OW 4346   0.169   4.702   0.094  0.1058 -0.0989  0.2786
  357SOL    HW1 4347   0.113   4.626   0.077  1.0824 -1.1063  1.3491
  357SOL    HW2 4348   0.132   4.774   0.043 -0.1202  1.4001  2.4220
  357SOL     MW 4349   0.157   4.702   0.085 -0.0063  0.0020  0.0056
  358SOL     OW 4350   3.152   4.518   3.032 -0.4308 -0.3009  0.3437
  358SOL    HW1 4351   3.122   4.490   3.119 -1.0114  0.2926  0.3441
  358SOL    HW2 4352   3.208   4.445   3.007 -0.0640  0.2106 -0.3650
  358SOL     MW 4353   3.155   4.505   3.040 -0.0063  0.0020  0.0056
  359SOL     OW 4354   1.591   2.968   2.908 -0.1892  0.0801  0.6496
  359SOL    HW1 4355   1.686   2.971   2.914 -0.2368  0.7166  1.1736
  359SOL    HW2 4356   1.565   3.053   2.871 -3.2473 -0.1084  2.0142
  359SOL     MW 4357   1.600   2.980   2.904 -0.0063  0.0020  0.0056
  360SOL     OW 4358   0.063   4.873   3.026  0.6565 -0.1066  0.2985
  360SOL    HW1 4359   0.120   4.941   2.993  1.3548 -1.0638 -0.5368
  360SOL    HW2 4360  -0.023   4.914   3.031  0.0737 -1.1016 -0.9276
  360SOL     MW 4361   0.059   4.887   3.022 -0.0063  0.0020  0.0056
  361SOL     OW 4362   3.100   3.342   2.742  0.2859 -0.0353  0.2020
  361SOL    HW1 4363   3.072   3.266   2.692 -0.1667 -0.8499  1.6320
  361SOL    HW2 4364   3.103   3.302   2.829 -2.8084 -2.5346 -0.6796
  361SOL     MW 4365   3.097   3.327   2.747 -0.0063  0.0020  0.0056
  362SOL     OW 4366   4.375   4.320   0.172  0.0003 -0.5986  0.3923
  362SOL    HW1 4367   4.469   4.306   0.177 -0.2444 -2.8013  0.0100
  362SOL    HW2 4368   4.362   4.346   0.080 -0.1306 -0.8655  0.3339
  362SOL     MW 4369   4.385   4.322   0.160 -0.0063  0.0020  0.0056
  363SOL     OW 4370   2.378   0.218   2.861  0.3518  0.1688 -0.2510
  363SOL    HW1 4371   2.284   0.225   2.877  0.6051 -0.2907  1.7187
  363SOL    HW2 4372   2.408   0.150   2.920 -0.2764 -0.2682 -0.4276
  363SOL     MW 4373   2.370   0.210   2.871 -0.0063  0.0020  0.0056
  364SOL     OW 4374   4.017   4.794   3.036 -0.2263  0.1200  0.0451
  364SOL    HW1 4375   4.079   4.836   2.977  1.7178 -0.7616  1.3404
  364SOL    HW2 4376   3.955   4.755   2.975  1.1078 -1.0978 -0.6033
  364SOL     MW 4377   4.017   4.795   3.020 -0.0063  0.0020  0.0056
  365SOL     OW 4378   2.624   2.483   2.917  0.2480  0.0248  0.0044
  365SOL    HW1 4379   2.635   2.398   2.960 -1.0283  0.2484  0.8097
  365SOL    HW2 4380   2.533   2.492   2.892  0.6261  1.1667 -1.0742
  365SOL     MW 4381   2.614   2.473   2.919 -0.0063  0.0020  0.0056
  366SOL     OW 4382   0.077   3.827   3.045 -0.1798  0.0472 -0.3625
  366SOL    HW1 4383   0.012   3.757   3.052  0.0079 -0.4025 -2.6134
  366SOL    HW2 4384   0.048   3.869   2.964  2.1779 -0.5747 -1.6175
  366SOL     MW 4385   0.065   3.823   3.036 -0.0063  0.0020  0.0056
  367SOL     OW 4386   0.757   2.691   0.123 -0.2189  0.4290 -0.1466
  367SOL    HW1 4387   0.805   2.773   0.126  0.9799 -0.2100 -0.9392
  367SOL    HW2 4388   0.741   2.681   0.029  0.3398 -0.4136 -0.1637
  367SOL     MW 4389   0.761   2.700   0.111 -0.0063  0.0020  0.0056
  368SOL     OW 4390   0.539   4.112   0.243 -0.3571 -0.2881  0.0835
  368SOL    HW1 4391   0.518   4.205   0.254  0.2591  0.0906 -1.6381
  368SOL    HW2 4392   0.469   4.074   0.296  1.5105 -1.0456  2.1480
  368SOL     MW 4393   0.527   4.119   0.252 -0.0063  0.0020  0.0056
  369SOL     OW 4394   2.763   4.688   0.223 -0.5782  0.0516  0.2654
  369SOL    HW1 4395   2.846   4.698   0.269 -0.9376 -0.1829  0.9652
  369SOL    HW2 4396   2.762   4.595   0.200  1.0100  0.1374 -0.2817
  369SOL     MW 4397   2.774   4.677   0.226 -0.0063  0.0020  0.0056
  370SOL     OW 4398   2.587   1.047   2.803  0.2606  0.4718 -0.6051
  370SOL    HW1 4399   2.520   0.982   2.825  0.4501  0.3633 -0.3418
  370SOL    HW2 4400   2.599   1.095   2.885 -0.5241 -1.3626  0.6469
  370SOL     MW 4401   2.580   1.044   2.816 -0.0063  0.0020  0.0056
  371SOL     OW 4402   3.146   3.608   2.723 -0.3255  0.0319 -0.4391
  371SOL    HW1 4403   3.138   3.649   2.637 -1.3563  1.0774  0.1169
  371SOL    HW2 4404   3.120   3.517   2.711 -1.8329  0.0889  1.7143
  371SOL     MW 4405   3.141   3.602   2.710 -0.0063  0.0020  0.0056
  372SOL     OW 4406   4.979   2.745   3.040  0.2301 -0.1352  0.0757
  372SOL    HW1 4407   4.949   2.836   3.036  1.6561  0.3857  0.9200
  372SOL    HW2 4408   4.926   2.707   3.110 -0.1759  0.7560  0.2682
  372SOL     MW 4409   4.968   2.752   3.048 -0.0063  0.0020  0.0056
  373SOL     OW 4410   2.584   0.424   2.891 -0.1790  0.1947  0.0792
  373SOL    HW1 4411   2.530   0.344   2.885  0.8662 -0.4560 -1.2524
  373SOL    HW2 4412   2.635   0.412   2.971 -0.2897 -0.2828  0.0808
  373SOL     MW 4413   2.583   0.412   2.901 -0.0063  0.0020  0.0056
  374SOL     OW 4414   3.482   1.145   2.796  0.1727 -0.0852  0.3821
  374SOL    HW1 4415   3.387   1.157   2.799  0.1401 -0.3723  0.4531
  374SOL    HW2 4416   3.498   1.098   2.878 -1.0445 -0.0353  0.6805
  374SOL     MW 4417   3.471   1.141   2.807 -0.0063  0.0020  0.0056
  375SOL     OW 4418   2.806   0.905   2.676 -0.1401  0.3392  0.0153
  375SOL    HW1 4419   2.726   0.938   2.717 -1.0208  0.3941 -1.6608
  375SOL    HW2 4420   2.784   0.835   2.615  1.7505 -0.9654  0.7212
  375SOL     MW 4421   2.793   0.900   2.673 -0.0063  0.0020  0.0056
  376SOL     OW 4422   1.943   2.383   2.879 -0.3678 -0.2636 -0.3148
  376SOL    HW1 4423   1.921   2.448   2.946  0.4424 -0.1160 -0.1825
  376SOL    HW2 4424   1.894   2.415   2.803 -0.4455  1.9373  0.5923
  376SOL     MW 4425   1.934   2.396   2.878 -0.0063  0.0020  0.0056
  377SOL     OW 4426   4.695   3.781   0.344 -0.0112  0.2083  0.1283
  377SOL    HW1 4427   4.705   3.733   0.262  1.3198  0.0963  0.3317
  377SOL    HW2 4428   4.704   3.871   0.312  0.7740  0.3904  0.8336
  377SOL     MW 4429   4.698   3.787   0.329 -0.0063  0.0020  0.0056
  378SOL     OW 4430   0.807   0.352   2.967  0.0597 -0.1694  0.1640
  378SOL    HW1 4431   0.862   0.397   3.032  0.7096  1.5756 -1.5146
  378SOL    HW2 4432   0.721   0.373   3.003  0.0373 -1.2452  0.7815
  378SOL     MW 4433   0.803   0.360   2.981 -0.0063  0.0020  0.0056
  379SOL     OW 4434   0.451   0.982   0.459  0.2302 -0.2057 -0.0250
  379SOL    HW1 4435   0.379   0.921   0.448  1.0384 -1.4351  1.1921
  379SOL    HW2 4436   0.516   0.942   0.401 -0.3081 -1.3877  0.1540
  379SOL     MW 4437   0.450   0.969   0.450 -0.0063  0.0020  0.0056
   5.07887   5.07887   3.10861
