# Supplementary material for: Resolving liquid-to-glass transitions of water under soft nanoconfinement
Source: Nat Commun. 2026 May 8;17:6224. doi: 10.1038/s41467-026-72955-y (PMC13369869; doi:10.1038/s41467-026-72955-y)
Supplement: Supplementary file 3 — Supplementary Data 1 [file 41467_2026_72955_MOESM3_ESM.zip › 190K/sim2/initial.gro]

Lamellar phy in tip4pice water
 4437
    1phy    C35    1   3.681   1.394   2.068  0.1392 -0.0213  0.4679
    1phy    C33    2   3.664   1.390   1.915 -0.2232 -0.2934  0.3284
    1phy    C34    3   3.710   1.521   1.851  0.3613 -0.4923  0.1215
    1phy    C32    4   3.726   1.263   1.852  0.3076 -0.3055 -0.3109
    1phy    C31    5   3.624   1.165   1.803  0.5019 -0.2711 -0.1947
    1phy    C30    6   3.688   1.044   1.735  0.2536  0.1038 -0.0400
    1phy    C28    7   3.599   0.931   1.676 -0.0143  0.3034  0.2442
    1phy    C29    8   3.677   0.863   1.568 -0.5604  0.6111  0.0964
    1phy    C27    9   3.564   0.817   1.776 -0.7508 -0.3203 -0.1591
    1phy    C26   10   3.442   0.832   1.867 -0.0889  0.2936 -0.0827
    1phy    C25   11   3.434   0.704   1.951  0.0056 -0.4974 -0.0477
    1phy    C23   12   3.306   0.682   2.034 -0.1172 -0.0527  0.0970
    1phy    C24   13   3.264   0.537   2.008 -0.0232 -0.0692  0.2070
    1phy    C22   14   3.331   0.721   2.181  0.4134  0.0371 -0.0864
    1phy    C21   15   3.212   0.800   2.246 -0.3088  0.0679 -0.4965
    1phy    C20   16   3.234   0.805   2.400 -0.2180  0.0681  0.2985
    1phy    C18   17   3.125   0.836   2.507 -0.2039 -0.1877  0.5170
    1phy    O01   18   3.002   0.762   2.486 -0.3330 -0.1227 -0.5617
    1phy    H01   19   3.021   0.672   2.468 -2.4244 -0.5210 -1.0493
    1phy    C19   20   3.194   0.769   2.630  0.1610 -0.1487 -0.0127
    1phy    C13   21   3.095   0.997   2.523 -0.2710  0.2850  0.1172
    1phy     H3   22   3.190   1.056   2.517 -0.1848  0.0849 -0.6148
    1phy    O33   23   3.055   1.027   2.657 -0.0330 -0.0484 -0.1498
    1phy    H1B   24   2.972   0.988   2.679 -0.1659  0.1619 -0.2753
    1phy    C12   25   2.988   1.059   2.431 -0.0222 -0.2172  0.3191
    1phy    O11   26   2.859   1.010   2.443  0.3194  0.7384  0.2256
    1phy    H1A   27   2.870   0.918   2.461  1.8582  0.5585 -1.3298
    2phy    C35   28   4.224   1.285   1.642 -0.1383  0.6049 -0.9764
    2phy    C33   29   4.199   1.148   1.585  0.5811 -0.4192  0.6404
    2phy    C34   30   4.068   1.097   1.648  0.1798  0.0060  0.4916
    2phy    C32   31   4.181   1.148   1.433  0.1744 -0.0806  0.3316
    2phy    C31   32   4.302   1.089   1.357  0.1150  0.2540  0.7751
    2phy    C30   33   4.270   1.092   1.204  0.2181 -0.6683 -0.3622
    2phy    C28   34   4.365   1.005   1.120 -0.1019  0.4312  0.2367
    2phy    C29   35   4.300   0.870   1.090 -0.4778 -0.1293  0.0592
    2phy    C27   36   4.386   1.079   0.984  0.3346  0.1371 -0.8293
    2phy    C26   37   4.517   1.069   0.908 -0.0536  0.0642 -0.1032
    2phy    C25   38   4.502   1.146   0.780  0.4030 -0.6914  0.0854
    2phy    C23   39   4.628   1.164   0.697  0.5054 -0.0387 -0.4212
    2phy    C24   40   4.658   1.050   0.601 -0.0522  1.0956  0.7555
    2phy    C22   41   4.631   1.300   0.622 -0.2074 -0.0999 -0.0664
    2phy    C21   42   4.765   1.375   0.628  0.2407  0.2141 -0.0498
    2phy    C20   43   4.754   1.512   0.559 -0.2969 -0.4578  0.1832
    2phy    C18   44   4.868   1.621   0.598  0.0974 -0.4453 -0.3262
    2phy    O01   45   4.871   1.641   0.738  0.4649  0.1298 -0.3323
    2phy    H01   46   4.791   1.678   0.770  0.0939 -1.0866  0.2229
    2phy    C19   47   4.807   1.749   0.537 -0.0528 -0.3727 -0.2209
    2phy    C13   48   5.013   1.584   0.534  0.3611  0.0463  0.0923
    2phy     H3   49   5.015   1.473   0.549  0.1021  0.1120  0.6397
    2phy    O33   50   5.033   1.579   0.388  0.2722  0.1045 -0.0104
    2phy    H1B   51   4.955   1.563   0.338 -0.3242  0.4942  0.7723
    2phy    C12   52   5.145   1.581   0.615  0.0697 -0.3229 -0.1708
    2phy    O11   53   5.140   1.564   0.754  0.1935 -0.0560 -0.0049
    2phy    H1A   54   5.063   1.602   0.794  0.4980 -0.7118  1.2825
    3phy    C35   55   0.361   0.231   0.827 -0.6139  0.2788 -0.2613
    3phy    C33   56   0.363   0.113   0.920  0.0163 -0.2478  0.1920
    3phy    C34   57   0.489   0.027   0.880 -0.0542 -0.2116 -0.0708
    3phy    C32   58   0.345   0.151   1.069  0.2143  0.0656  0.5269
    3phy    C31   59   0.275   0.038   1.142 -0.3299 -0.2229 -0.2887
    3phy    C30   60   0.272   0.061   1.297 -0.0098 -0.1633  0.4603
    3phy    C28   61   0.217  -0.056   1.379  0.3538 -0.0446 -0.3655
    3phy    C29   62   0.299  -0.081   1.507  0.0372 -0.4169 -0.4689
    3phy    C27   63   0.064  -0.050   1.412 -0.1369 -0.5228 -0.1611
    3phy    C26   64  -0.014  -0.163   1.344 -0.0457 -0.0716 -0.3704
    3phy    C25   65  -0.166  -0.154   1.378 -0.3775  0.1228  0.0059
    3phy    C23   66  -0.267  -0.267   1.348 -0.2468 -0.0073  0.2762
    3phy    C24   67  -0.392  -0.249   1.434 -0.4720 -0.0133  0.3795
    3phy    C22   68  -0.311  -0.253   1.199  0.0766 -0.2990  0.0660
    3phy    C21   69  -0.380  -0.377   1.126 -0.0372 -0.2518  0.0808
    3phy    C20   70  -0.437  -0.324   0.995  0.1558  0.2642 -0.0831
    3phy    C18   71  -0.514  -0.420   0.894 -0.0907  0.0964 -0.0151
    3phy    O01   72  -0.440  -0.541   0.875  0.2485 -0.3383  0.1622
    3phy    H01   73  -0.352  -0.523   0.902  0.4544 -1.1494  0.0788
    3phy    C19   74  -0.504  -0.350   0.756  0.0698 -0.0370 -0.1048
    3phy    C13   75  -0.670  -0.451   0.936  0.0875  0.3827  0.4194
    3phy     H3   76  -0.667  -0.474   1.045 -0.8138 -0.4366  0.2868
    3phy    O33   77  -0.761  -0.337   0.938 -0.1652  0.3210 -0.0034
    3phy    H1B   78  -0.719  -0.265   0.980  0.5825  0.0442 -0.2556
    3phy    C12   79  -0.749  -0.593   0.914 -0.2358  0.0342 -0.0423
    3phy    O11   80  -0.829  -0.588   0.804  0.5565  0.0460 -0.1405
    3phy    H1A   81  -0.898  -0.528   0.827 -0.3076 -0.7979 -0.4338
    4phy    C35   82   1.192   4.788   1.723 -0.1193 -0.8819 -0.3349
    4phy    C33   83   1.190   4.634   1.731 -0.3709 -0.0322  0.3656
    4phy    C34   84   1.322   4.580   1.670  0.3023 -0.3806  0.0946
    4phy    C32   85   1.182   4.571   1.874 -0.1403  0.2889 -1.0025
    4phy    C31   86   1.042   4.562   1.927 -0.2452 -0.1746  0.1583
    4phy    C30   87   1.033   4.539   2.082 -0.0489  0.0223  0.2588
    4phy    C28   88   0.886   4.537   2.122 -0.4559 -0.0069 -0.3883
    4phy    C29   89   0.833   4.392   2.128 -0.3000 -0.0052  0.2832
    4phy    C27   90   0.863   4.602   2.259 -0.3242 -0.0477  0.4277
    4phy    C26   91   0.822   4.746   2.260 -0.3635 -0.4315 -0.3940
    4phy    C25   92   0.770   4.794   2.395 -0.5092  0.0439 -0.0885
    4phy    C23   93   0.743   4.942   2.424  0.0668  0.0238 -0.2353
    4phy    C24   94   0.602   4.985   2.374  0.1926  0.3043  0.0410
    4phy    C22   95   0.752   4.973   2.578 -0.2744  0.2602  0.4467
    4phy    C21   96   0.842   5.095   2.607  0.2690  0.0808  0.1761
    4phy    C20   97   0.865   5.107   2.760 -0.6966  0.1223 -0.4326
    4phy    C18   98   0.985   5.184   2.839  0.8158  0.1443 -0.1619
    4phy    O01   99   0.959   5.325   2.831  0.1725  0.1199 -0.0509
    4phy    H01  100   0.880   5.352   2.874  0.2796  2.0857 -0.9750
    4phy    C19  101   0.948   5.132   2.981  0.1675  0.0933  0.5227
    4phy    C13  102   1.133   5.137   2.796 -0.1620  0.2774 -0.5429
    4phy     H3  103   1.137   5.030   2.765  2.8985  0.2014 -0.2180
    4phy    O33  104   1.225   5.140   2.904 -0.5025 -0.1143 -0.2665
    4phy    H1B  105   1.264   5.055   2.902 -1.2420 -0.4550 -0.6633
    4phy    C12  106   1.199   5.212   2.676  0.5415  0.0221 -0.6097
    4phy    O11  107   1.320   5.158   2.631  0.5444  0.2467 -0.2256
    4phy    H1A  108   1.368   5.217   2.575 -0.9690  0.8886 -0.9143
    5phy    C35  109   5.000   5.005   1.967  0.1112  0.0066  0.0245
    5phy    C33  110   4.930   5.103   1.879 -0.2731 -0.2427 -0.4254
    5phy    C34  111   4.914   5.037   1.746 -0.0065 -0.2546  0.1158
    5phy    C32  112   4.796   5.155   1.925 -0.2504  0.3224  0.5216
    5phy    C31  113   4.790   5.301   1.957 -0.1743 -0.1076  0.0767
    5phy    C30  114   4.669   5.344   2.040 -0.0673  0.3033 -0.2319
    5phy    C28  115   4.647   5.494   2.056  0.6429  0.3098  0.4421
    5phy    C29  116   4.541   5.538   1.957 -0.4818 -0.1821 -0.1819
    5phy    C27  117   4.598   5.529   2.196  0.1105 -0.0609 -0.2354
    5phy    C26  118   4.688   5.612   2.289 -0.2300  0.2627  0.1986
    5phy    C25  119   4.636   5.590   2.429 -0.3456  0.0596  0.0067
    5phy    C23  120   4.702   5.662   2.551  0.1276  0.1804  0.5023
    5phy    C24  121   4.658   5.809   2.574  0.0824  0.3612  0.4090
    5phy    C22  122   4.673   5.603   2.692 -0.1074  0.0535  0.3746
    5phy    C21  123   4.748   5.480   2.727  0.0868 -0.5849 -0.7471
    5phy    C20  124   4.728   5.430   2.868  0.3137 -0.2448  0.3028
    5phy    C18  125   4.821   5.309   2.923  0.1406  0.0120  0.7170
    5phy    O01  126   4.952   5.337   2.877  0.0432 -0.3444  0.6704
    5phy    H01  127   4.974   5.421   2.913  1.5117 -0.2440 -0.3654
    5phy    C19  128   4.820   5.326   3.079  0.4068 -0.1874 -0.5758
    5phy    C13  129   4.772   5.164   2.865  0.1535  0.1669 -0.2190
    5phy     H3  130   4.756   5.177   2.755 -1.2374  1.5691  0.1104
    5phy    O33  131   4.638   5.131   2.907 -0.4067  0.2775 -0.0317
    5phy    H1B  132   4.603   5.065   2.850  0.3362 -0.0893 -0.0835
    5phy    C12  133   4.863   5.034   2.875 -0.0872  0.2478 -0.1769
    5phy    O11  134   4.865   4.969   2.996 -0.0032 -0.0157 -0.4548
    5phy    H1A  135   4.783   4.930   3.020 -0.1025  0.1749 -0.4860
    6phy    C35  136   0.520   2.215   1.215  0.3508 -0.1268 -0.0487
    6phy    C33  137   0.368   2.238   1.233  0.3809  0.3686  0.5643
    6phy    C34  138   0.330   2.226   1.378 -0.0310  0.4632  0.3244
    6phy    C32  139   0.324   2.369   1.166 -0.8294  0.2807 -0.4965
    6phy    C31  140   0.289   2.352   1.016  0.2787 -0.0221 -0.2207
    6phy    C30  141   0.241   2.485   0.962 -0.7872 -0.0036  0.0903
    6phy    C28  142   0.202   2.468   0.814 -0.1032 -0.2431  0.2144
    6phy    C29  143   0.050   2.487   0.791  0.7596 -0.1409  0.5130
    6phy    C27  144   0.284   2.562   0.722  0.1399  0.0447 -0.0509
    6phy    C26  145   0.332   2.509   0.589  0.2030 -0.2322 -0.3215
    6phy    C25  146   0.402   2.613   0.504 -0.8680 -0.3457  0.8734
    6phy    C23  147   0.426   2.561   0.363  0.0825 -0.4379 -0.1062
    6phy    C24  148   0.402   2.670   0.262 -0.0388  0.7048  0.0511
    6phy    C22  149   0.570   2.512   0.346  0.3142 -0.4901  0.3263
    6phy    C21  150   0.593   2.396   0.248 -0.2943  0.0564  0.3307
    6phy    C20  151   0.734   2.340   0.270  0.3000 -0.0465  0.3988
    6phy    C18  152   0.816   2.254   0.162  0.6068  0.1481  0.1086
    6phy    O01  153   0.735   2.139   0.129 -0.0275 -0.3035  0.1924
    6phy    H01  154   0.645   2.155   0.109  0.0098 -0.7264 -0.3167
    6phy    C19  155   0.941   2.207   0.240  0.3568  0.6269  0.3114
    6phy    C13  156   0.855   2.334   0.028 -0.1945 -0.6578  0.1213
    6phy     H3  157   0.755   2.360  -0.016 -0.5304 -1.1580  0.5603
    6phy    O33  158   0.913   2.465   0.030 -0.8502 -0.1441 -0.5997
    6phy    H1B  159   0.865   2.528   0.080 -0.4498 -1.2860  1.3408
    6phy    C12  160   0.881   2.258  -0.109 -0.6127 -0.4476  0.4125
    6phy    O11  161   1.013   2.224  -0.130 -0.3235  0.3667  0.2396
    6phy    H1A  162   1.062   2.299  -0.100 -0.8073  1.0492 -0.6107
    7phy    C35  163   4.599   5.009   2.543 -0.2352 -0.2098  0.4009
    7phy    C33  164   4.688   5.049   2.427 -0.5910 -0.7416  0.3133
    7phy    C34  165   4.606   5.064   2.297 -0.0721 -0.1022  0.4683
    7phy    C32  166   4.761   5.178   2.463  0.5581 -0.1018  0.0363
    7phy    C31  167   4.905   5.194   2.404  0.0396  0.1526  0.1184
    7phy    C30  168   4.970   5.320   2.460 -0.2166  0.3208  0.0978
    7phy    C28  169   5.103   5.355   2.387 -0.2816  0.2543 -0.4021
    7phy    C29  170   5.071   5.460   2.278 -0.1288 -0.5621 -0.1904
    7phy    C27  171   5.199   5.417   2.490 -0.1067  0.2135 -0.5270
    7phy    C26  172   5.328   5.345   2.533 -0.0763 -0.4827 -0.0659
    7phy    C25  173   5.418   5.449   2.605  0.2476 -0.2208 -0.1855
    7phy    C23  174   5.551   5.399   2.667  0.0307  0.5077  0.8770
    7phy    C24  175   5.647   5.515   2.667  0.2803 -0.1349  0.3076
    7phy    C22  176   5.542   5.352   2.813 -0.1070  0.1700  0.1766
    7phy    C21  177   5.535   5.198   2.834  0.3144 -0.0415  0.2749
    7phy    C20  178   5.521   5.153   2.980  0.0014  0.2516 -0.1963
    7phy    C18  179   5.385   5.155   3.057  0.1610  0.8004 -0.1842
    7phy    O01  180   5.277   5.080   2.997  0.3449 -0.1940  0.3387
    7phy    H01  181   5.248   5.133   2.925  1.1539  0.6100  0.5837
    7phy    C19  182   5.429   5.056   3.171 -0.0031  0.0409  0.0079
    7phy    C13  183   5.351   5.305   3.106 -0.3219 -0.0785  0.2893
    7phy     H3  184   5.352   5.374   3.018  0.2233 -0.2233  0.1772
    7phy    O33  185   5.457   5.362   3.188  0.3076 -0.6169 -0.3580
    7phy    H1B  186   5.526   5.301   3.208  1.2505  0.2150 -0.9918
    7phy    C12  187   5.208   5.323   3.168  0.2466  0.0372  0.1695
    7phy    O11  188   5.181   5.460   3.195  0.1556  0.5506 -0.2493
    7phy    H1A  189   5.243   5.487   3.260  0.9850 -2.0716  0.1790
    8phy    C35  190   0.145   0.887   1.175  0.3450 -0.6878 -0.2155
    8phy    C33  191   0.044   0.805   1.260 -0.5098  0.1455  0.2134
    8phy    C34  192   0.043   0.868   1.396  0.2228 -0.1055 -0.2393
    8phy    C32  193  -0.099   0.807   1.203  0.2136  0.1604  0.4407
    8phy    C31  194  -0.135   0.698   1.101 -0.5153  0.2345  0.3056
    8phy    C30  195  -0.279   0.741   1.058  0.6507  0.0669 -0.0269
    8phy    C28  196  -0.343   0.638   0.964  0.2713  0.5889 -0.5760
    8phy    C29  197  -0.492   0.613   0.998  0.1459 -0.0250 -0.4186
    8phy    C27  198  -0.317   0.677   0.818 -0.1493  0.1832 -0.1535
    8phy    C26  199  -0.328   0.562   0.717 -0.0381 -0.1032 -0.8272
    8phy    C25  200  -0.322   0.612   0.571 -0.0600 -0.1779  0.0449
    8phy    C23  201  -0.259   0.504   0.477 -0.1494 -0.0330 -0.2497
    8phy    C24  202  -0.369   0.422   0.415 -0.2022  0.1882 -0.5300
    8phy    C22  203  -0.164   0.563   0.367  0.8426  0.0315 -0.3829
    8phy    C21  204  -0.023   0.602   0.406  0.0770  0.1610 -0.2995
    8phy    C20  205   0.063   0.657   0.290  0.3175 -0.2138  0.3619
    8phy    C18  206   0.210   0.709   0.315 -1.0576 -0.1674 -0.1426
    8phy    O01  207   0.208   0.819   0.411 -0.1907 -0.2790 -0.3631
    8phy    H01  208   0.125   0.862   0.402  0.3864  1.0103  0.2109
    8phy    C19  209   0.240   0.776   0.175  0.2737 -0.1526 -0.3368
    8phy    C13  210   0.318   0.594   0.364  0.1092  0.2454  0.0097
    8phy     H3  211   0.278   0.554   0.461  1.6425  0.2331  0.6717
    8phy    O33  212   0.321   0.470   0.297 -0.6393 -0.4338  0.1470
    8phy    H1B  213   0.394   0.472   0.238 -0.3556  1.1892  0.5176
    8phy    C12  214   0.457   0.622   0.432  0.4131  0.2411 -0.6955
    8phy    O11  215   0.559   0.654   0.344  0.4293 -0.1533 -0.1253
    8phy    H1A  216   0.564   0.747   0.341  1.7783 -0.1623  1.1512
    9phy    C35  217   4.332   0.812   2.089 -0.8848  0.2540  0.0982
    9phy    C33  218   4.442   0.922   2.095  0.6379  0.5983 -0.1219
    9phy    C34  219   4.449   0.997   1.962 -0.1697  0.0799 -0.1873
    9phy    C32  220   4.413   1.018   2.219 -0.4946  0.0354 -0.2990
    9phy    C31  221   4.545   1.089   2.258  0.5005  0.1254 -0.2173
    9phy    C30  222   4.538   1.182   2.377 -0.4315  0.0295  0.1633
    9phy    C28  223   4.657   1.282   2.388  0.3429 -0.0935 -0.3475
    9phy    C29  224   4.601   1.423   2.367  0.0292 -0.4356 -0.5903
    9phy    C27  225   4.700   1.269   2.535  0.5677 -0.1323  0.0121
    9phy    C26  226   4.850   1.230   2.554  0.2493 -0.0082 -0.3107
    9phy    C25  227   4.915   1.256   2.690 -0.3070  0.5020  0.3908
    9phy    C23  228   5.031   1.170   2.746  0.1404 -0.1502  0.0624
    9phy    C24  229   5.142   1.257   2.808  0.1898 -0.0423  0.3005
    9phy    C22  230   4.985   1.072   2.859 -0.4596 -0.3181 -0.1747
    9phy    C21  231   4.969   0.933   2.807 -0.1087 -0.4230  0.3125
    9phy    C20  232   4.891   0.836   2.901 -0.1535 -0.0830  0.1812
    9phy    C18  233   4.970   0.726   2.977 -0.5373 -0.9575 -0.4496
    9phy    O01  234   5.067   0.787   3.062 -0.4258  0.1188 -0.3309
    9phy    H01  235   5.031   0.849   3.124 -1.1587 -1.0961  0.4974
    9phy    C19  236   4.861   0.680   3.075  0.5715 -0.4060  0.3391
    9phy    C13  237   5.040   0.605   2.896  0.5102  0.0521  0.6683
    9phy     H3  238   4.976   0.576   2.809  0.4419  0.7259  0.4898
    9phy    O33  239   5.038   0.481   2.967 -0.5252  0.4815 -0.4606
    9phy    H1B  240   5.094   0.478   3.043 -0.4215  0.5500 -0.5350
    9phy    C12  241   5.182   0.631   2.831  0.1884 -0.0522 -0.1720
    9phy    O11  242   5.280   0.688   2.908 -0.4082 -0.0971  0.1213
    9phy    H1A  243   5.234   0.744   2.967 -2.4452 -0.7117 -0.8125
   10phy    C35  244   4.088   1.146   0.694 -1.0593  0.0681  0.3043
   10phy    C33  245   4.098   0.997   0.676 -0.2203  0.8297  0.0209
   10phy    C34  246   3.964   0.937   0.722  0.0567  0.4865 -0.5128
   10phy    C32  247   4.127   0.953   0.530  0.0866 -0.2794 -0.5832
   10phy    C31  248   4.276   0.945   0.488  0.0074  0.5132  0.0326
   10phy    C30  249   4.291   0.895   0.343  0.8842  0.2144  0.1232
   10phy    C28  250   4.413   0.935   0.256 -0.0938  0.4459 -0.1959
   10phy    C29  251   4.531   0.841   0.276 -0.2726  0.3168 -0.1119
   10phy    C27  252   4.372   0.931   0.106 -0.2256  0.1772  0.0112
   10phy    C26  253   4.444   1.030   0.015  0.1411  0.0215  0.3282
   10phy    C25  254   4.396   1.026  -0.132  0.0155  0.3045 -0.3533
   10phy    C23  255   4.460   1.122  -0.231  0.0896  0.4306  0.5743
   10phy    C24  256   4.590   1.060  -0.274 -0.3682  0.2127  0.1175
   10phy    C22  257   4.385   1.133  -0.366 -0.1826  0.2168 -0.1169
   10phy    C21  258   4.265   1.225  -0.378 -0.0493  0.1581 -0.1530
   10phy    C20  259   4.212   1.236  -0.519 -0.6622  0.3313  0.4065
   10phy    C18  260   4.084   1.311  -0.554  0.2758 -0.2492 -0.6980
   10phy    O01  261   3.971   1.261  -0.477 -0.0871  0.6141 -0.0759
   10phy    H01  262   3.978   1.280  -0.385  1.4144  0.1384 -0.0647
   10phy    C19  263   4.071   1.269  -0.700  0.4847  0.2621 -1.0775
   10phy    C13  264   4.097   1.472  -0.528 -0.1601  0.4007  0.3905
   10phy     H3  265   4.099   1.481  -0.416  3.2520  0.4724  0.4214
   10phy    O33  266   4.218   1.540  -0.555 -0.3093  0.2454  0.0198
   10phy    H1B  267   4.209   1.585  -0.637  2.1563 -1.1856 -1.1745
   10phy    C12  268   3.984   1.575  -0.516  0.5663 -0.1126  0.2136
   10phy    O11  269   3.979   1.685  -0.607 -0.2440  0.1671 -0.3139
   10phy    H1A  270   4.027   1.754  -0.565  0.7392 -1.3523  1.2082
   11phy    C35  271   4.076   1.551   2.021 -0.1621  0.3455 -0.3768
   11phy    C33  272   4.204   1.473   2.045 -0.5053 -0.4371 -0.6626
   11phy    C34  273   4.169   1.326   2.051  0.2152  0.0954  0.0427
   11phy    C32  274   4.316   1.500   1.936 -0.2587  0.0049  0.4754
   11phy    C31  275   4.445   1.544   1.996 -0.3026  0.2335 -0.6341
   11phy    C30  276   4.555   1.573   1.894  0.3665 -0.1365 -0.2820
   11phy    C28  277   4.693   1.640   1.927 -0.0625  0.1050 -0.1262
   11phy    C29  278   4.785   1.626   1.807 -0.2758 -0.0168 -0.0787
   11phy    C27  279   4.675   1.789   1.970 -0.2747  0.3046 -0.3094
   11phy    C26  280   4.770   1.842   2.079 -0.4164  0.1068  0.1672
   11phy    C25  281   4.740   1.984   2.125  0.9713  0.2255  0.1817
   11phy    C23  282   4.815   2.025   2.253 -0.0040 -0.0063 -0.2113
   11phy    C24  283   4.934   2.114   2.219 -0.2160  0.1125 -0.2655
   11phy    C22  284   4.718   2.087   2.356  0.3717  0.3956  0.1353
   11phy    C21  285   4.752   2.083   2.508  0.1986  0.1526  0.6010
   11phy    C20  286   4.651   2.135   2.610 -0.7473 -0.0561  0.4635
   11phy    C18  287   4.675   2.141   2.763  0.3344  0.1962 -0.1792
   11phy    O01  288   4.800   2.216   2.788 -0.2331 -0.0089 -0.3754
   11phy    H01  289   4.875   2.160   2.777 -0.6530 -0.3468 -1.6643
   11phy    C19  290   4.559   2.235   2.809  0.0515 -0.6553  0.6633
   11phy    C13  291   4.682   1.992   2.825  0.4968 -0.0516  0.0292
   11phy     H3  292   4.751   1.927   2.766 -1.3586 -0.9982 -1.2025
   11phy    O33  293   4.559   1.921   2.807 -0.0846  0.0268 -0.0366
   11phy    H1B  294   4.515   1.945   2.728  0.1219  0.5748  0.0129
   11phy    C12  295   4.732   1.969   2.973  0.1601 -0.1168 -0.3078
   11phy    O11  296   4.869   1.992   2.984 -0.6741  0.3377  0.0720
   11phy    H1A  297   4.900   1.988   3.073  1.0989 -0.2260 -0.5239
   12phy    C35  298   4.856   1.102   1.988 -0.2141  0.4163  0.0744
   12phy    C33  299   4.989   1.174   1.989 -0.5375 -0.6568 -0.2444
   12phy    C34  300   5.052   1.157   1.848  0.0162  0.2236  0.0246
   12phy    C32  301   4.978   1.325   2.022  0.2187 -0.0549 -0.0294
   12phy    C31  302   5.070   1.380   2.133 -0.0302  0.0811  0.3122
   12phy    C30  303   5.067   1.532   2.156  0.3329  0.6401  0.0535
   12phy    C28  304   5.154   1.580   2.270  0.6024  0.2004  0.3710
   12phy    C29  305   5.275   1.654   2.220 -0.3400  0.0398  0.0153
   12phy    C27  306   5.066   1.661   2.369 -0.1464 -0.0316  0.3470
   12phy    C26  307   5.095   1.638   2.518  0.4301 -0.0184  0.4079
   12phy    C25  308   4.987   1.694   2.612  0.3226 -0.1568  0.2824
   12phy    C23  309   5.026   1.646   2.757  0.4692 -0.2657 -0.2763
   12phy    C24  310   5.115   1.759   2.820 -0.0292  0.4643  0.2902
   12phy    C22  311   4.896   1.638   2.838  0.1539  0.1715  0.1506
   12phy    C21  312   4.895   1.546   2.962  0.3310  0.0065 -0.1401
   12phy    C20  313   4.780   1.575   3.059  0.1167 -0.0184  0.0285
   12phy    C18  314   4.774   1.515   3.205  0.1477 -0.1076 -0.2722
   12phy    O01  315   4.903   1.534   3.271 -0.0239  0.0181  0.1539
   12phy    H01  316   4.969   1.515   3.207 -1.7434  0.7396 -1.9433
   12phy    C19  317   4.683   1.619   3.272  0.7558  0.1570  0.1846
   12phy    C13  318   4.730   1.356   3.200 -0.6965  0.1135  0.0241
   12phy     H3  319   4.779   1.305   3.113 -1.4446  0.1697 -0.4373
   12phy    O33  320   4.596   1.335   3.170  0.6001  0.2173 -0.2440
   12phy    H1B  321   4.566   1.381   3.094 -0.6021  0.6206  0.4486
   12phy    C12  322   4.767   1.267   3.319  0.6156 -0.1460 -0.4042
   12phy    O11  323   4.741   1.128   3.299 -0.2125 -0.5029  0.1139
   12phy    H1A  324   4.655   1.124   3.262 -0.9135  1.3069  1.3735
   13phy    C35  325   0.282   2.958   2.433  0.4389  0.1036 -0.2905
   13phy    C33  326   0.234   2.916   2.292  0.4364  0.6808  0.8066
   13phy    C34  327   0.279   2.772   2.268 -0.1010 -0.0498 -0.1658
   13phy    C32  328   0.075   2.920   2.281  0.1268  0.4188 -0.1096
   13phy    C31  329   0.011   3.032   2.208 -0.3166  0.2914  0.4021
   13phy    C30  330  -0.140   3.049   2.216  0.3035  0.6064 -0.0674
   13phy    C28  331  -0.213   3.179   2.173 -0.4793 -0.0087  0.3710
   13phy    C29  332  -0.260   3.164   2.028 -0.2320 -0.3609 -0.2599
   13phy    C27  333  -0.344   3.218   2.245 -0.2219 -0.5306  0.2204
   13phy    C26  334  -0.334   3.272   2.388  0.0958 -0.3794  0.0183
   13phy    C25  335  -0.472   3.286   2.450  0.8081  0.2209 -0.3074
   13phy    C23  336  -0.475   3.320   2.600  0.3143 -0.1362 -0.1604
   13phy    C24  337  -0.599   3.409   2.631 -0.3772 -0.0944 -0.2905
   13phy    C22  338  -0.482   3.196   2.690 -0.4681 -0.1054  0.1479
   13phy    C21  339  -0.433   3.200   2.835  0.6142 -0.1921 -0.2232
   13phy    C20  340  -0.437   3.060   2.897  0.1901  0.4241  0.3002
   13phy    C18  341  -0.407   3.050   3.051  0.7788  0.1566  0.1830
   13phy    O01  342  -0.502   3.135   3.117  0.0567 -0.2436 -0.3309
   13phy    H01  343  -0.592   3.123   3.096 -0.2590  0.2963  0.6379
   13phy    C19  344  -0.459   2.906   3.075 -0.2369  0.3177  0.3315
   13phy    C13  345  -0.255   3.085   3.093  0.0574  0.0135 -0.9378
   13phy     H3  346  -0.230   3.180   3.041 -0.0898  0.2307 -0.6141
   13phy    O33  347  -0.166   2.994   3.032  0.0262  0.5482 -0.3724
   13phy    H1B  348  -0.120   3.045   2.968  1.9825 -1.2626 -0.5220
   13phy    C12  349  -0.217   3.101   3.249  0.0012 -0.7457  0.0958
   13phy    O11  350  -0.088   3.159   3.268 -0.4673 -0.0115  0.3021
   13phy    H1A  351  -0.083   3.185   3.357 -1.2252 -0.8192  0.6002
   14phy    C35  352   0.033   2.540   1.370  0.4001 -0.2958  0.3746
   14phy    C33  353  -0.113   2.585   1.357 -0.4026  0.2295  0.5099
   14phy    C34  354  -0.207   2.476   1.408  0.1691  0.0059 -0.1648
   14phy    C32  355  -0.141   2.726   1.414 -0.6699 -0.7410  0.0783
   14phy    C31  356  -0.232   2.818   1.325 -0.0538 -0.1888 -0.0702
   14phy    C30  357  -0.269   2.944   1.407  0.8262 -0.2204  0.0792
   14phy    C28  358  -0.358   3.051   1.336  0.6109 -0.3210  0.1677
   14phy    C29  359  -0.467   3.100   1.433  0.3938  0.2061  0.1410
   14phy    C27  360  -0.273   3.161   1.273 -0.4787 -0.5123 -0.0562
   14phy    C26  361  -0.316   3.202   1.128 -0.1090 -0.4236 -0.0670
   14phy    C25  362  -0.231   3.323   1.077  0.3866 -0.0420 -0.2563
   14phy    C23  363  -0.257   3.367   0.933 -0.0921  0.2479  0.5331
   14phy    C24  364  -0.349   3.493   0.935 -0.3827 -0.6890 -0.8762
   14phy    C22  365  -0.124   3.387   0.853 -0.1249 -0.0937  0.0289
   14phy    C21  366  -0.133   3.383   0.702 -0.3730  0.6496  0.1003
   14phy    C20  367   0.008   3.376   0.635  0.0852  0.0129  0.2842
   14phy    C18  368   0.015   3.373   0.478 -0.5180  0.4447 -0.2711
   14phy    O01  369  -0.071   3.267   0.423 -0.2709 -0.1968 -0.2510
   14phy    H01  370  -0.156   3.285   0.459  0.3084 -0.7923  1.4800
   14phy    C19  371   0.159   3.334   0.441  0.0325  0.3761  0.2687
   14phy    C13  372  -0.015   3.517   0.411 -0.3070  0.1398  0.0933
   14phy     H3  373  -0.120   3.536   0.446 -0.9068 -0.2289 -1.4320
   14phy    O33  374   0.043   3.637   0.459 -0.0924 -0.1268  0.1758
   14phy    H1B  375   0.024   3.656   0.549  1.6946  0.7939  0.4147
   14phy    C12  376  -0.062   3.543   0.258  0.3959  0.1525 -0.0068
   14phy    O11  377  -0.138   3.439   0.196 -0.2084  0.2355  0.0548
   14phy    H1A  378  -0.227   3.445   0.226 -0.6763  2.2216 -1.5284
   15phy    C35  379   4.995   4.425   1.805 -0.0084 -0.1270  0.2622
   15phy    C33  380   5.102   4.529   1.757 -0.7010  0.3818 -0.0703
   15phy    C34  381   5.043   4.619   1.649  0.5581  0.1578 -0.0677
   15phy    C32  382   5.151   4.612   1.881 -0.4582 -0.6141  0.4972
   15phy    C31  383   5.281   4.559   1.950 -0.0175  0.1471  0.4479
   15phy    C30  384   5.329   4.652   2.065 -0.2913  0.0623  0.0158
   15phy    C28  385   5.470   4.612   2.115  0.3158  0.0979 -0.0847
   15phy    C29  386   5.571   4.705   2.048  0.1845 -0.1685 -0.1461
   15phy    C27  387   5.487   4.601   2.267 -0.3593 -0.5148 -0.0736
   15phy    C26  388   5.577   4.489   2.313 -0.2936  0.3410 -0.1918
   15phy    C25  389   5.601   4.503   2.467 -0.1101  0.4203  0.1571
   15phy    C23  390   5.680   4.392   2.542  0.1534  0.0286 -0.2750
   15phy    C24  391   5.829   4.412   2.548  0.2298  0.0299 -0.1784
   15phy    C22  392   5.637   4.382   2.688  0.1157 -0.4101 -0.2067
   15phy    C21  393   5.502   4.316   2.721 -0.0698  0.3691 -0.2532
   15phy    C20  394   5.458   4.316   2.868 -0.1961  0.0084  0.2475
   15phy    C18  395   5.313   4.267   2.908  0.8368 -0.4185 -0.4091
   15phy    O01  396   5.279   4.137   2.861 -0.4042 -0.1413  0.2272
   15phy    H01  397   5.350   4.093   2.818 -1.1167 -1.3402  0.2258
   15phy    C19  398   5.314   4.238   3.058 -0.3860  0.5774 -0.6371
   15phy    C13  399   5.188   4.366   2.878  0.0592  0.2785  0.0603
   15phy     H3  400   5.212   4.470   2.915  0.4668  0.0636  0.4101
   15phy    O33  401   5.073   4.335   2.953 -0.3801  0.6766 -0.2885
   15phy    H1B  402   5.043   4.250   2.925 -0.6702  0.7288 -0.1410
   15phy    C12  403   5.139   4.373   2.725  0.1431 -0.4845 -0.2713
   15phy    O11  404   5.027   4.454   2.710 -0.3966  0.6575  0.2141
   15phy    H1A  405   5.024   4.521   2.776 -0.0889  0.7380  0.1475
   16phy    C35  406   4.715   4.263   1.549  0.3281 -0.0827  0.2688
   16phy    C33  407   4.649   4.386   1.489 -0.2462  0.2906 -0.2507
   16phy    C34  408   4.606   4.342   1.352 -0.4743  0.0181 -0.3740
   16phy    C32  409   4.531   4.443   1.572 -0.3739 -0.0996  0.7730
   16phy    C31  410   4.575   4.537   1.685  0.0202 -0.5080  0.0395
   16phy    C30  411   4.457   4.624   1.729 -0.3432 -0.0388 -0.1340
   16phy    C28  412   4.497   4.714   1.851 -0.0660  0.4764 -0.2923
   16phy    C29  413   4.561   4.847   1.803  0.1632  0.0802  0.1752
   16phy    C27  414   4.373   4.731   1.941  0.0854 -0.9800  0.4853
   16phy    C26  415   4.402   4.765   2.087  0.1355 -0.1178 -0.6691
   16phy    C25  416   4.279   4.749   2.183 -0.1685 -0.0818  0.4062
   16phy    C23  417   4.324   4.787   2.322  0.6264 -0.4922  0.0243
   16phy    C24  418   4.240   4.909   2.369  0.4512 -0.5254 -0.6303
   16phy    C22  419   4.293   4.670   2.413 -0.4771  0.3371 -0.4384
   16phy    C21  420   4.393   4.659   2.532  0.4461  0.1125  0.3251
   16phy    C20  421   4.421   4.510   2.564 -0.0116  0.1618 -0.1174
   16phy    C18  422   4.514   4.472   2.684 -0.1823  0.5431  0.1002
   16phy    O01  423   4.467   4.525   2.808 -0.1623  0.1213  0.3243
   16phy    H01  424   4.540   4.539   2.865  0.8739 -1.4212 -0.5434
   16phy    C19  425   4.486   4.318   2.699  0.5332  0.7363  0.5433
   16phy    C13  426   4.675   4.507   2.675 -0.0858 -0.0198  0.2485
   16phy     H3  427   4.713   4.469   2.577 -0.7542  0.4803 -0.2110
   16phy    O33  428   4.759   4.427   2.762 -0.0029  0.0774  0.0050
   16phy    H1B  429   4.848   4.422   2.731 -0.1013 -2.2376 -0.0814
   16phy    C12  430   4.716   4.655   2.691 -0.3916 -0.2106 -0.0058
   16phy    O11  431   4.702   4.718   2.813  0.5412 -0.1890 -0.3196
   16phy    H1A  432   4.753   4.665   2.871 -0.2736  0.1501  0.7462
   17phy    C35  433   4.894   3.904   1.774 -0.3287 -0.2766  0.0332
   17phy    C33  434   4.843   3.894   1.920  0.2973 -0.3400  0.0105
   17phy    C34  435   4.939   3.799   1.991  0.2016 -0.5912  0.0665
   17phy    C32  436   4.838   4.034   1.987 -0.1704  0.2214  0.3002
   17phy    C31  437   4.698   4.076   2.035 -0.0991  0.3347  0.1409
   17phy    C30  438   4.694   4.217   2.094 -0.1077  0.2039  0.0624
   17phy    C28  439   4.564   4.251   2.170 -0.2034 -0.2635  0.4733
   17phy    C29  440   4.598   4.341   2.284 -0.0464  0.0222 -0.4425
   17phy    C27  441   4.452   4.303   2.079 -0.5625 -0.5753 -0.2082
   17phy    C26  442   4.311   4.300   2.133 -0.4325 -0.1468  0.1951
   17phy    C25  443   4.210   4.349   2.029 -0.0035  0.0273  0.2744
   17phy    C23  444   4.073   4.388   2.090  0.2839  0.1600 -0.4784
   17phy    C24  445   4.010   4.482   1.998  0.3346 -0.2734  0.1602
   17phy    C22  446   3.976   4.266   2.126 -0.0629 -0.0243  0.1907
   17phy    C21  447   3.938   4.276   2.275  0.2958  0.4379 -0.5661
   17phy    C20  448   3.812   4.189   2.308  0.2771  0.3324  0.2455
   17phy    C18  449   3.763   4.177   2.460  0.3167  0.2208  0.2144
   17phy    O01  450   3.737   4.298   2.528 -0.0445 -0.1600  0.2480
   17phy    H01  451   3.815   4.351   2.523  0.1021 -0.3891  0.0700
   17phy    C19  452   3.623   4.110   2.442 -0.2448  0.5220 -0.1855
   17phy    C13  453   3.855   4.082   2.555 -0.8303  0.4027 -0.0412
   17phy     H3  454   3.868   3.982   2.507 -2.2177  0.1197  0.1234
   17phy    O33  455   3.801   4.045   2.683  0.2099  0.2234 -0.3656
   17phy    H1B  456   3.823   4.116   2.740  1.4053  1.2333 -1.9940
   17phy    C12  457   3.999   4.127   2.594  0.0071  0.3299 -0.5856
   17phy    O11  458   3.998   4.217   2.706  0.3102 -0.0021 -0.2974
   17phy    H1A  459   4.075   4.206   2.759 -0.8796 -0.6589  1.3717
   18phy    C35  460   1.270   2.908   1.127 -0.1085 -0.1382  0.2320
   18phy    C33  461   1.152   2.816   1.121  0.1681 -0.0728  0.0448
   18phy    C34  462   1.151   2.734   1.247  0.1931 -0.0853 -0.1626
   18phy    C32  463   1.026   2.890   1.084 -0.0066  0.6779 -0.2572
   18phy    C31  464   0.934   2.798   1.001  0.3724 -0.0446 -0.0011
   18phy    C30  465   0.810   2.879   0.964 -0.2738  0.2922 -0.2998
   18phy    C28  466   0.703   2.803   0.882  0.3318 -0.0361  0.2093
   18phy    C29  467   0.605   2.722   0.970 -0.0205 -0.0344  0.0265
   18phy    C27  468   0.621   2.910   0.804  0.0784 -0.3279  0.2331
   18phy    C26  469   0.642   2.910   0.655 -0.8077  0.6455  0.0945
   18phy    C25  470   0.580   3.030   0.580  0.5364  0.1319 -0.0926
   18phy    C23  471   0.569   3.016   0.426  0.1357 -0.2009 -0.3105
   18phy    C24  472   0.433   3.067   0.382 -0.1511  0.1537 -0.3173
   18phy    C22  473   0.691   3.084   0.366 -0.0018 -0.0564  0.4445
   18phy    C21  474   0.737   3.026   0.230  0.3379 -0.3074 -0.3285
   18phy    C20  475   0.875   3.096   0.200 -0.8527  0.4070  0.4908
   18phy    C18  476   0.950   3.076   0.066  0.5225  0.1008  0.1111
   18phy    O01  477   0.973   2.931   0.046  0.1851 -0.4659 -0.4515
   18phy    H01  478   1.063   2.921   0.023  0.4040  1.0685 -0.4094
   18phy    C19  479   1.090   3.141   0.085 -0.4488  0.1272 -0.0765
   18phy    C13  480   0.867   3.138  -0.061  0.0343  0.0822 -0.2239
   18phy     H3  481   0.776   3.073  -0.070 -0.2778  0.5753 -0.7777
   18phy    O33  482   0.789   3.262  -0.040  0.0592  0.1908  0.2289
   18phy    H1B  483   0.849   3.334  -0.031  0.4777 -0.1107 -0.1257
   18phy    C12  484   0.884   3.106  -0.216  0.1690  0.2284 -0.5200
   18phy    O11  485   0.947   3.203  -0.296 -0.1154  0.4476  0.1251
   18phy    H1A  486   0.884   3.240  -0.355  0.3460  1.0724  0.0107
   19phy    C35  487   0.161   3.004   1.574  0.1254 -0.1929  0.1482
   19phy    C33  488   0.084   3.027   1.704  0.0378 -0.2011 -0.1820
   19phy    C34  489   0.166   2.973   1.819  0.0797 -0.0176  0.6488
   19phy    C32  490   0.065   3.178   1.737  0.2227  0.7402  0.2782
   19phy    C31  491  -0.068   3.228   1.682  0.4989  0.0912  0.3492
   19phy    C30  492  -0.083   3.383   1.687 -0.2392  0.0339 -0.9137
   19phy    C28  493  -0.211   3.452   1.635  0.0184 -0.1102 -0.0102
   19phy    C29  494  -0.313   3.493   1.743 -0.0308  0.1906 -0.2158
   19phy    C27  495  -0.177   3.582   1.556 -0.1670  0.2570 -0.3121
   19phy    C26  496  -0.227   3.593   1.413 -0.4058  0.2972  0.2142
   19phy    C25  497  -0.185   3.736   1.362  0.2410  0.3836  0.1676
   19phy    C23  498  -0.247   3.775   1.229 -0.3241  0.1415 -0.1560
   19phy    C24  499  -0.351   3.880   1.255  0.4094 -0.0746  0.0426
   19phy    C22  500  -0.141   3.819   1.127  0.2795  0.3861 -0.0654
   19phy    C21  501  -0.171   3.830   0.977  0.1405 -0.1594 -0.0356
   19phy    C20  502  -0.038   3.847   0.904 -0.0059  0.3214  0.3432
   19phy    C18  503  -0.028   3.846   0.752 -0.5175 -0.2157  0.5427
   19phy    O01  504  -0.092   3.726   0.702 -0.3485  0.9485  0.1053
   19phy    H01  505  -0.186   3.730   0.706 -0.5162 -1.7948  0.9943
   19phy    C19  506   0.124   3.825   0.727  0.3256 -0.7532 -0.0289
   19phy    C13  507  -0.083   3.977   0.676  0.4017  0.5447  0.7118
   19phy     H3  508  -0.192   3.974   0.704  0.3837 -0.7510  0.5904
   19phy    O33  509  -0.061   4.104   0.723 -0.0788  0.2407  0.5779
   19phy    H1B  510  -0.067   4.107   0.817  1.6394  1.9739  0.6827
   19phy    C12  511  -0.122   3.979   0.519 -0.6265 -0.1050 -0.6192
   19phy    O11  512  -0.231   4.055   0.473  0.1193  0.4591  0.2049
   19phy    H1A  513  -0.295   4.053   0.541  2.2589 -0.8148  2.3639
   20phy    C35  514   3.743   0.830   2.098  0.1012 -0.0594 -0.0391
   20phy    C33  515   3.870   0.885   2.160  0.2863  0.7203  0.1788
   20phy    C34  516   3.888   1.037   2.143  0.4902  0.1271 -0.1324
   20phy    C32  517   3.891   0.832   2.305 -0.1855 -0.2169 -0.6687
   20phy    C31  518   4.032   0.809   2.342 -0.1611  0.5082 -0.1271
   20phy    C30  519   4.046   0.813   2.494  0.4387  0.2896  0.2366
   20phy    C28  520   4.175   0.756   2.552 -0.1180 -0.3988 -0.2771
   20phy    C29  521   4.302   0.845   2.533  0.0016  0.1290 -0.2540
   20phy    C27  522   4.164   0.732   2.706  0.5283  0.3110  0.3560
   20phy    C26  523   4.240   0.609   2.765 -0.2570  0.0030  0.1414
   20phy    C25  524   4.240   0.607   2.921 -0.1929 -0.4724 -0.1860
   20phy    C23  525   4.342   0.503   2.976 -0.0233  0.0438 -0.7882
   20phy    C24  526   4.439   0.572   3.069  0.1512  0.0573  0.0070
   20phy    C22  527   4.279   0.372   3.030  0.4679 -0.2817 -0.5143
   20phy    C21  528   4.338   0.239   2.992  0.0384  0.1146 -0.5409
   20phy    C20  529   4.269   0.122   3.062  0.1612  0.3639  0.3117
   20phy    C18  530   4.319  -0.032   3.052 -0.2273 -0.4244  0.3620
   20phy    O01  531   4.461  -0.037   3.073 -0.1305 -0.8596 -0.4953
   20phy    H01  532   4.512   0.025   3.026  0.1154 -0.5846  0.1180
   20phy    C19  533   4.259  -0.096   3.179  0.0869 -0.1665 -0.1191
   20phy    C13  534   4.278  -0.092   2.906 -0.1314 -0.1524 -0.6596
   20phy     H3  535   4.285  -0.014   2.825 -3.3137 -0.1099 -0.9918
   20phy    O33  536   4.140  -0.123   2.901  0.2630 -0.2318  0.8993
   20phy    H1B  537   4.090  -0.044   2.896 -0.4473 -0.6324  1.3407
   20phy    C12  538   4.365  -0.211   2.856 -0.2369  0.2628 -0.1678
   20phy    O11  539   4.499  -0.180   2.832  0.3755 -0.6901  0.3859
   20phy    H1A  540   4.559  -0.252   2.829  1.2921  0.0601 -2.3282
   21phy    C35  541   1.247   3.987   1.271  0.0406 -0.1294 -0.6832
   21phy    C33  542   1.235   3.855   1.342  0.1558  0.7042 -0.1661
   21phy    C34  543   1.352   3.820   1.420 -0.3746  0.0869  0.0396
   21phy    C32  544   1.100   3.846   1.418 -0.0576 -0.1211 -0.2681
   21phy    C31  545   1.018   3.716   1.404  0.1518  0.7286 -0.1314
   21phy    C30  546   0.885   3.732   1.478  0.1680  0.0155 -0.3511
   21phy    C28  547   0.767   3.653   1.424  0.0272  0.3728 -0.3349
   21phy    C29  548   0.734   3.535   1.525  0.2585  0.3656  0.0817
   21phy    C27  549   0.649   3.752   1.403  0.5359  0.1271  0.2674
   21phy    C26  550   0.563   3.713   1.278  0.4659  0.1519 -0.2341
   21phy    C25  551   0.432   3.800   1.261  0.0148  0.5393 -0.2521
   21phy    C23  552   0.374   3.789   1.115 -0.1653  0.1743 -0.1646
   21phy    C24  553   0.260   3.700   1.118 -0.0539  0.0909 -0.1366
   21phy    C22  554   0.325   3.925   1.060  0.7566 -0.0526  0.0187
   21phy    C21  555   0.428   4.013   0.994  0.0869  0.2642  0.2055
   21phy    C20  556   0.361   4.143   0.947 -0.1316 -0.5708  0.0172
   21phy    C18  557   0.432   4.234   0.842 -0.1332 -0.2015  0.3546
   21phy    O01  558   0.561   4.276   0.894  0.3082 -0.2568  0.3677
   21phy    H01  559   0.555   4.300   0.985  0.3179  0.5319  0.1727
   21phy    C19  560   0.345   4.359   0.832 -0.2708 -0.1243  0.1528
   21phy    C13  561   0.460   4.158   0.704 -0.0570  0.4255  0.1313
   21phy     H3  562   0.512   4.065   0.737 -1.3456 -0.6919 -0.8874
   21phy    O33  563   0.354   4.094   0.641 -0.0922 -0.0911  0.1799
   21phy    H1B  564   0.286   4.159   0.634 -1.5160 -1.4199  1.2069
   21phy    C12  565   0.581   4.180   0.606 -0.3178 -0.6413  0.1351
   21phy    O11  566   0.674   4.275   0.644 -0.2460 -0.0160 -0.1991
   21phy    H1A  567   0.686   4.277   0.737 -0.0772  1.3308 -0.2319
   22phy    C35  568   1.404   3.524   0.705 -0.5558 -0.0413  0.2918
   22phy    C33  569   1.469   3.651   0.757  0.2707 -0.7493  0.3890
   22phy    C34  570   1.381   3.722   0.857  0.0981 -0.0216 -0.2784
   22phy    C32  571   1.607   3.629   0.818  0.4307 -0.3037 -0.5261
   22phy    C31  572   1.710   3.726   0.759 -0.3728 -0.4036  0.1208
   22phy    C30  573   1.854   3.693   0.798 -0.3024  0.2128  0.1697
   22phy    C28  574   1.965   3.791   0.747 -0.4140  0.1989 -0.2028
   22phy    C29  575   2.023   3.870   0.862  0.2013  0.7098  0.1837
   22phy    C27  576   2.075   3.706   0.677  0.3251 -0.1415  0.0335
   22phy    C26  577   2.111   3.762   0.537 -0.1993 -0.7248  0.0920
   22phy    C25  578   2.222   3.669   0.485 -0.6251  0.0174 -0.4051
   22phy    C23  579   2.267   3.705   0.342 -0.3603 -0.5173 -0.1130
   22phy    C24  580   2.401   3.781   0.337  0.0202  0.7162 -0.1083
   22phy    C22  581   2.294   3.580   0.260 -0.4778  0.2813  0.3281
   22phy    C21  582   2.239   3.593   0.116  0.1950 -0.2027  0.0176
   22phy    C20  583   2.235   3.461   0.035  0.0857 -0.4680  0.0040
   22phy    C18  584   2.157   3.446  -0.102  0.3062 -0.7149  0.0996
   22phy    O01  585   2.016   3.484  -0.079 -0.1748  0.1968 -0.1796
   22phy    H01  586   1.986   3.466   0.008  1.4936 -2.8941 -0.1176
   22phy    C19  587   2.156   3.298  -0.131  0.1892  0.1885 -0.1086
   22phy    C13  588   2.223   3.536  -0.222  0.5780 -0.0977 -0.2663
   22phy     H3  589   2.235   3.636  -0.173 -1.0669 -0.5295  1.0736
   22phy    O33  590   2.360   3.517  -0.251 -0.2417 -0.4405  0.3358
   22phy    H1B  591   2.418   3.514  -0.178  1.4985  0.0127 -0.9490
   22phy    C12  592   2.145   3.596  -0.350 -0.0265  0.2951 -0.6880
   22phy    O11  593   2.017   3.633  -0.322 -0.1304 -0.3933  0.1659
   22phy    H1A  594   1.979   3.589  -0.248 -0.3084 -1.7940 -0.7237
   23phy    C35  595   1.877   3.622   2.455  0.2180 -0.2379  0.3828
   23phy    C33  596   1.915   3.618   2.308 -0.2976  0.0986 -0.4088
   23phy    C34  597   2.023   3.512   2.309 -0.1542  0.2607 -0.4380
   23phy    C32  598   1.791   3.584   2.220 -0.2396 -0.4840  0.1571
   23phy    C31  599   1.734   3.706   2.139 -0.7793  0.3807 -0.2083
   23phy    C30  600   1.636   3.679   2.026 -0.1276 -0.3074  0.1317
   23phy    C28  601   1.579   3.805   1.952  0.0768 -0.0750  0.6159
   23phy    C29  602   1.564   3.765   1.804  0.1231 -0.4755  0.7499
   23phy    C27  603   1.442   3.843   2.002  0.7118 -0.1093  0.4378
   23phy    C26  604   1.439   3.963   2.095  0.4681 -0.2798 -0.4853
   23phy    C25  605   1.297   4.026   2.112  0.1169 -0.1212  0.2417
   23phy    C23  606   1.262   4.136   2.212 -0.5700  0.0805  0.1077
   23phy    C24  607   1.301   4.280   2.176  0.3870 -0.3186  0.1836
   23phy    C22  608   1.116   4.132   2.249  0.1692  0.2799  0.4551
   23phy    C21  609   1.109   4.096   2.394 -0.0603  0.4414  0.0832
   23phy    C20  610   0.979   4.023   2.426  0.2364  0.0666  0.0176
   23phy    C18  611   0.935   4.006   2.579 -1.1120 -0.4807 -0.0832
   23phy    O01  612   0.940   4.129   2.652  0.1464 -0.0888 -0.0531
   23phy    H01  613   0.907   4.113   2.738  0.6306  0.8660  0.3226
   23phy    C19  614   0.788   3.964   2.568 -0.1729  0.0834  0.1628
   23phy    C13  615   1.024   3.899   2.665 -0.0197  0.5556 -0.0896
   23phy     H3  616   1.045   3.809   2.602 -0.5081 -0.5432  1.2667
   23phy    O33  617   0.951   3.836   2.772  0.3520  0.1277  0.0006
   23phy    H1B  618   0.928   3.903   2.833 -2.5436 -0.7785  0.0634
   23phy    C12  619   1.173   3.946   2.714  0.7038 -0.1452  0.0935
   23phy    O11  620   1.190   4.042   2.814  0.1918  0.2283 -0.4310
   23phy    H1A  621   1.181   4.128   2.778 -1.6943  0.7239  1.0699
   24phy    C35  622   5.000   4.472   2.258 -0.3812 -0.4018 -0.1997
   24phy    C33  623   4.989   4.627   2.267 -0.0552  0.0416 -0.2364
   24phy    C34  624   4.848   4.658   2.227  0.3144 -0.1694 -0.3796
   24phy    C32  625   5.013   4.682   2.409 -0.2940 -0.1154 -0.1500
   24phy    C31  626   5.158   4.711   2.446  0.3149 -0.1592 -0.1920
   24phy    C30  627   5.179   4.765   2.589  0.4032 -0.3195  0.2461
   24phy    C28  628   5.318   4.822   2.618  0.5962 -0.4467  0.1244
   24phy    C29  629   5.323   4.972   2.597  0.4520 -0.0457  0.0599
   24phy    C27  630   5.354   4.785   2.764  0.3677  0.2085 -0.3206
   24phy    C26  631   5.502   4.761   2.794  0.1376 -0.1836  0.3949
   24phy    C25  632   5.538   4.723   2.938  0.2269 -0.2304  0.1388
   24phy    C23  633   5.684   4.681   2.958 -0.0169 -0.0608  0.4599
   24phy    C24  634   5.777   4.803   2.984 -0.3527 -0.3272  0.3892
   24phy    C22  635   5.693   4.588   3.081  0.0266 -0.1106  0.1113
   24phy    C21  636   5.806   4.487   3.082  0.1648 -0.6129 -0.0001
   24phy    C20  637   5.815   4.395   3.208  0.5611  0.4720  0.4616
   24phy    C18  638   5.950   4.300   3.210  0.7624 -0.0865  0.1856
   24phy    O01  639   6.073   4.375   3.180  0.4083  0.2062  0.5800
   24phy    H01  640   6.058   4.465   3.202 -0.8074  0.7010 -1.8853
   24phy    C19  641   5.950   4.269   3.358  0.1011  0.0461 -0.0210
   24phy    C13  642   5.938   4.166   3.118 -0.4123  0.3529  0.3087
   24phy     H3  643   5.840   4.113   3.132 -1.5328  2.2724 -0.0465
   24phy    O33  644   6.041   4.068   3.164  0.3799  0.7778 -0.1031
   24phy    H1B  645   6.126   4.109   3.165 -0.0163  1.7280 -1.4652
   24phy    C12  646   5.957   4.179   2.968  0.4193 -0.1493 -0.0615
   24phy    O11  647   5.938   4.070   2.881 -0.3040  0.2717  0.0812
   24phy    H1A  648   5.848   4.046   2.870 -0.3162  1.2758 -2.6570
   25phy    C35  649   1.263   4.419   1.358  0.5249 -0.0421 -0.2625
   25phy    C33  650   1.205   4.517   1.259  0.0969 -0.4134  0.5614
   25phy    C34  651   1.102   4.613   1.321 -0.0421  0.4453 -0.2384
   25phy    C32  652   1.321   4.590   1.183 -0.3203 -0.6713 -0.0974
   25phy    C31  653   1.305   4.623   1.032  0.0334 -0.4627  0.2557
   25phy    C30  654   1.419   4.710   0.975 -0.2612  0.3160 -0.2106
   25phy    C28  655   1.402   4.785   0.843  0.1322  0.3821  0.5729
   25phy    C29  656   1.350   4.929   0.866 -0.0584  0.2096 -0.2968
   25phy    C27  657   1.539   4.785   0.769 -0.1964 -0.0473 -0.1356
   25phy    C26  658   1.529   4.772   0.617 -0.2762 -0.4546 -0.3139
   25phy    C25  659   1.672   4.765   0.559 -0.0707 -0.3273 -0.0318
   25phy    C23  660   1.673   4.776   0.405  0.1694  0.1625  0.2053
   25phy    C24  661   1.707   4.913   0.345  0.1095  0.3656 -0.0360
   25phy    C22  662   1.770   4.672   0.345  0.5141  0.3921 -0.0276
   25phy    C21  663   1.723   4.591   0.224  0.0939 -0.0352 -0.4225
   25phy    C20  664   1.836   4.502   0.167  0.0935  0.2243 -0.0365
   25phy    C18  665   1.814   4.427   0.027 -0.0715 -0.7388  0.2049
   25phy    O01  666   1.692   4.351   0.030 -0.0580 -0.0928 -0.2465
   25phy    H01  667   1.622   4.408   0.054  0.1255  0.4918 -1.0834
   25phy    C19  668   1.931   4.326   0.030 -0.2380 -0.1493  0.3163
   25phy    C13  669   1.828   4.518  -0.105 -0.3604 -0.4013 -0.0150
   25phy     H3  670   1.754   4.601  -0.088 -1.3861 -1.1944 -0.5184
   25phy    O33  671   1.944   4.603  -0.100 -0.6861 -0.1054 -0.2995
   25phy    H1B  672   2.020   4.554  -0.124  0.1367 -1.0174  3.5038
   25phy    C12  673   1.758   4.506  -0.238  0.7834 -0.3376 -0.4733
   25phy    O11  674   1.839   4.497  -0.353 -0.0556  0.2649  0.2490
   25phy    H1A  675   1.868   4.581  -0.382  0.3118  0.5670  1.4434
   26phy    C35  676   0.234   0.323   1.699 -1.0998 -0.3047  0.0979
   26phy    C33  677   0.349   0.354   1.606 -0.6973 -0.7021  0.8843
   26phy    C34  678   0.301   0.440   1.494 -0.0096 -0.0317 -0.1443
   26phy    C32  679   0.474   0.416   1.680 -0.2749  0.2065  0.1462
   26phy    C31  680   0.616   0.389   1.624 -0.3264  0.0163 -0.1991
   26phy    C30  681   0.716   0.447   1.729  0.1946  0.1401  0.0325
   26phy    C28  682   0.871   0.444   1.714  0.5967 -0.3906 -0.3183
   26phy    C29  683   0.927   0.538   1.600  0.4889 -0.2100 -0.1928
   26phy    C27  684   0.926   0.500   1.846  0.3143  0.2231 -0.7403
   26phy    C26  685   1.069   0.465   1.888 -0.2545  0.3046 -0.5387
   26phy    C25  686   1.106   0.522   2.024  0.4957 -0.3257  0.0366
   26phy    C23  687   1.255   0.528   2.055 -0.3547 -0.0526 -0.0941
   26phy    C24  688   1.335   0.634   1.978  0.3527 -0.2728  0.9130
   26phy    C22  689   1.263   0.534   2.208 -0.0674  0.0077  0.0135
   26phy    C21  690   1.377   0.445   2.266 -0.4018  0.1189  0.0771
   26phy    C20  691   1.389   0.448   2.422 -0.6720 -0.3940  0.2203
   26phy    C18  692   1.534   0.422   2.480  0.3172 -0.7347 -0.5649
   26phy    O01  693   1.616   0.529   2.430  0.0998 -0.1591 -0.2141
   26phy    H01  694   1.685   0.551   2.489 -0.9228 -0.2216  1.0430
   26phy    C19  695   1.503   0.446   2.634  0.0738  0.0106 -0.1039
   26phy    C13  696   1.601   0.278   2.450 -0.5511 -0.3468  0.3807
   26phy     H3  697   1.596   0.264   2.339 -1.3324  1.6444  0.1186
   26phy    O33  698   1.525   0.166   2.497 -0.0449 -0.1353  0.3608
   26phy    H1B  699   1.569   0.086   2.477 -0.9508 -0.4167 -0.6006
   26phy    C12  700   1.754   0.257   2.482  0.3132 -0.4103 -0.0907
   26phy    O11  701   1.786   0.233   2.618  0.2732  0.3755 -0.1045
   26phy    H1A  702   1.837   0.306   2.648  1.5301 -1.0357  1.3924
   27phy    C35  703   0.441   0.631   1.173 -0.1822  0.0647  0.9536
   27phy    C33  704   0.443   0.625   1.017 -0.1686  0.2918  0.0738
   27phy    C34  705   0.301   0.606   0.969  0.2497  0.1349  0.2480
   27phy    C32  706   0.513   0.744   0.958 -0.6467  0.4208  0.0649
   27phy    C31  707   0.579   0.725   0.825 -0.8946 -0.2975  0.0882
   27phy    C30  708   0.678   0.843   0.801  1.0886 -0.2845 -0.5028
   27phy    C28  709   0.745   0.843   0.661  0.2744 -0.1721  0.2722
   27phy    C29  710   0.782   0.987   0.622  0.5190 -0.1815  0.1259
   27phy    C27  711   0.873   0.756   0.651  0.4602 -0.5042 -0.1527
   27phy    C26  712   0.915   0.704   0.516  0.4582  0.3631 -0.3182
   27phy    C25  713   1.047   0.626   0.524 -0.0949  0.1741 -0.0192
   27phy    C23  714   1.092   0.568   0.393  0.1422 -0.0436 -0.1807
   27phy    C24  715   1.166   0.662   0.297 -0.0009  0.3860  0.3292
   27phy    C22  716   1.185   0.448   0.426 -0.1518 -0.4718 -0.4099
   27phy    C21  717   1.157   0.320   0.342 -0.0769  0.0423 -0.1030
   27phy    C20  718   1.255   0.211   0.398 -0.1085  0.5634 -0.2321
   27phy    C18  719   1.264   0.065   0.352 -0.0641  0.0064  0.0140
   27phy    O01  720   1.139   0.010   0.373  0.0422  0.6162  0.2039
   27phy    H01  721   1.147  -0.083   0.382 -0.7288  0.4479 -0.6617
   27phy    C19  722   1.360   0.000   0.455 -0.2247  0.1345 -0.1865
   27phy    C13  723   1.302   0.049   0.196  0.5492 -0.5151 -0.3808
   27phy     H3  724   1.213   0.092   0.142 -1.6978 -1.5422  2.2804
   27phy    O33  725   1.403   0.143   0.148 -0.7324  0.1544  0.0006
   27phy    H1B  726   1.370   0.195   0.078  1.2515  0.1933 -0.9671
   27phy    C12  727   1.292  -0.078   0.105  0.4086 -0.0255 -0.4970
   27phy    O11  728   1.392  -0.170   0.121 -0.0449 -0.2498  0.2997
   27phy    H1A  729   1.479  -0.140   0.099 -0.1371 -0.1201  0.1081
   28phy    C35  730   2.330   1.115   1.092 -0.5837 -0.0125 -0.2596
   28phy    C33  731   2.191   1.148   1.148  0.4727 -0.2738 -0.2361
   28phy    C34  732   2.189   1.148   1.300 -0.1963 -0.3454  0.4799
   28phy    C32  733   2.135   1.282   1.102  0.3731  0.3819 -0.0381
   28phy    C31  734   2.019   1.267   0.997  0.5459 -0.2149  0.1841
   28phy    C30  735   1.962   1.401   0.945 -0.2015  0.1831  0.1992
   28phy    C28  736   1.857   1.402   0.836 -0.2092  0.3658  0.0111
   28phy    C29  737   1.715   1.378   0.891 -0.1552  0.9263 -0.0303
   28phy    C27  738   1.865   1.537   0.769 -0.0898 -0.0980 -0.4260
   28phy    C26  739   1.884   1.548   0.618 -0.5021 -0.2247 -0.3387
   28phy    C25  740   1.905   1.694   0.572 -0.2656  0.0861  0.0241
   28phy    C23  741   1.916   1.704   0.421 -0.4701 -0.2763  0.2505
   28phy    C24  742   1.856   1.837   0.376  0.1467  0.6262 -0.0431
   28phy    C22  743   2.064   1.680   0.376  0.3479  0.3597  0.0009
   28phy    C21  744   2.096   1.641   0.229 -0.0332  0.0535  0.6629
   28phy    C20  745   2.247   1.596   0.215  0.2150 -0.1795 -0.3816
   28phy    C18  746   2.308   1.566   0.066  0.3812  0.0950  0.0565
   28phy    O01  747   2.235   1.447   0.017  0.1103  0.0798  0.2056
   28phy    H01  748   2.143   1.463   0.010 -0.0244 -0.2872  1.0143
   28phy    C19  749   2.446   1.519   0.107  0.1799 -0.0216 -0.1081
   28phy    C13  750   2.308   1.694  -0.033  0.3176  1.0907  0.3428
   28phy     H3  751   2.204   1.735  -0.028  0.2092  0.7555  0.8558
   28phy    O33  752   2.374   1.814   0.007  0.1196 -0.3595  0.1711
   28phy    H1B  753   2.365   1.880  -0.059  0.1538 -0.6123 -0.0948
   28phy    C12  754   2.280   1.673  -0.192  0.3832  0.5449 -0.4261
   28phy    O11  755   2.379   1.671  -0.290 -0.4495  0.1600 -0.9849
   28phy    H1A  756   2.336   1.708  -0.365 -1.3765  0.2614 -0.4178
   29phy    C35  757   0.632   4.778   0.950  0.0546  0.1470 -1.0224
   29phy    C33  758   0.770   4.721   0.982  0.0383 -0.1114  0.2037
   29phy    C34  759   0.805   4.756   1.125 -0.4632  0.2280 -0.0820
   29phy    C32  760   0.773   4.570   0.948 -0.3889 -0.2258  0.2415
   29phy    C31  761   0.903   4.515   0.895 -0.4340 -0.0914 -0.4149
   29phy    C30  762   0.902   4.367   0.867  0.1482 -0.1694  0.1984
   29phy    C28  763   1.035   4.292   0.829  0.3597  0.0355  0.0489
   29phy    C29  764   1.121   4.257   0.947  0.0388  0.0885 -0.1616
   29phy    C27  765   1.000   4.157   0.767  0.0883  0.3707  0.3050
   29phy    C26  766   1.068   4.111   0.640  0.5095 -0.4007 -0.0767
   29phy    C25  767   1.016   3.976   0.596 -0.3183  0.3426 -0.2276
   29phy    C23  768   1.092   3.910   0.478  0.2492 -0.6500  0.4730
   29phy    C24  769   1.179   3.805   0.541  0.3711 -0.1005  0.3915
   29phy    C22  770   0.991   3.845   0.381 -0.2174  0.3570  0.2602
   29phy    C21  771   1.042   3.812   0.242 -0.0241  0.4253  0.4541
   29phy    C20  772   0.932   3.756   0.150  0.0233 -0.3186 -0.4180
   29phy    C18  773   0.952   3.721   0.004  0.0471  0.1931  0.2126
   29phy    O01  774   1.014   3.828  -0.067 -0.2345 -0.2784  0.0806
   29phy    H01  775   0.993   3.905  -0.018 -0.6097  0.2954 -0.9533
   29phy    C19  776   0.804   3.720  -0.041  0.1895  0.0291  0.2044
   29phy    C13  777   1.032   3.582  -0.021  0.1472 -0.1042 -0.6339
   29phy     H3  778   1.123   3.593   0.044 -1.1287  1.7412  0.9616
   29phy    O33  779   0.984   3.459   0.032 -0.1226 -0.1445  0.0270
   29phy    H1B  780   0.942   3.469   0.115  1.5825 -0.7843  1.0205
   29phy    C12  781   1.122   3.553  -0.149  0.1556 -0.3317  0.0125
   29phy    O11  782   1.168   3.662  -0.230 -0.0627 -0.2625 -0.2733
   29phy    H1A  783   1.097   3.723  -0.220 -0.3057 -0.7410  1.3255
   30phy    C35  784   0.887   4.226   1.279 -0.3029  0.2444  0.0609
   30phy    C33  785   0.738   4.234   1.266  0.2370 -0.6440  0.2817
   30phy    C34  786   0.688   4.103   1.321 -0.0962 -0.1050  0.0947
   30phy    C32  787   0.686   4.372   1.316  0.7468  0.0355  0.1682
   30phy    C31  788   0.550   4.413   1.256  0.4060 -0.0295 -0.4388
   30phy    C30  789   0.491   4.528   1.337 -0.3321  1.0079 -0.1551
   30phy    C28  790   0.345   4.554   1.305 -0.3613  0.4025  0.2268
   30phy    C29  791   0.274   4.584   1.434  0.1474 -0.0411  0.0217
   30phy    C27  792   0.333   4.674   1.215 -0.4885  0.0290  0.0583
   30phy    C26  793   0.231   4.648   1.097  0.0189 -0.0028 -0.0053
   30phy    C25  794   0.219   4.771   1.011  0.2283  0.3652  0.1091
   30phy    C23  795   0.131   4.752   0.884  0.5991  0.3357  0.2047
   30phy    C24  796  -0.009   4.814   0.912 -0.4041  0.0981 -0.2595
   30phy    C22  797   0.189   4.820   0.757  0.1243  0.6180 -0.1753
   30phy    C21  798   0.259   4.712   0.673 -0.5430 -0.2176 -0.5616
   30phy    C20  799   0.319   4.770   0.543 -0.1739  0.7666  0.6767
   30phy    C18  800   0.401   4.672   0.445 -0.1949 -0.0536 -0.1450
   30phy    O01  801   0.513   4.615   0.524 -0.7168  0.2136  0.3202
   30phy    H01  802   0.553   4.683   0.574  0.7821 -1.0401  0.8847
   30phy    C19  803   0.456   4.774   0.341  0.2554 -0.2414 -0.0005
   30phy    C13  804   0.311   4.549   0.385 -0.4085 -0.2749 -0.4808
   30phy     H3  805   0.298   4.480   0.471  1.4315  0.3702  0.3641
   30phy    O33  806   0.171   4.575   0.361  0.1294  0.0865 -0.3160
   30phy    H1B  807   0.167   4.609   0.274 -0.5554  0.2951 -0.2126
   30phy    C12  808   0.351   4.437   0.293  0.0491  0.3203  0.2812
   30phy    O11  809   0.473   4.371   0.321 -0.0391  0.2401 -0.1900
   30phy    H1A  810   0.544   4.430   0.335 -0.9328  1.1875  0.5938
   31phy    C35  811   0.677   1.587   1.282 -0.3237 -0.0064 -0.1078
   31phy    C33  812   0.819   1.577   1.229  0.5970  0.5825  0.6764
   31phy    C34  813   0.835   1.668   1.109  0.1619 -0.4516 -0.3582
   31phy    C32  814   0.926   1.608   1.331  0.1786 -0.4784 -0.1033
   31phy    C31  815   1.028   1.504   1.350 -0.0445  0.0735 -0.3082
   31phy    C30  816   1.114   1.535   1.477  0.5193 -0.0596  0.1514
   31phy    C28  817   1.222   1.438   1.529  0.2526 -0.7671 -0.3148
   31phy    C29  818   1.350   1.432   1.447 -0.5943  0.1051  0.0109
   31phy    C27  819   1.253   1.491   1.668  0.2994 -0.2727 -0.0656
   31phy    C26  820   1.245   1.380   1.777 -0.1962 -0.2986 -0.3301
   31phy    C25  821   1.257   1.440   1.918 -0.0803  0.5944  0.0203
   31phy    C23  822   1.255   1.341   2.037  0.3378  1.0039  0.8438
   31phy    C24  823   1.382   1.260   2.056 -0.1816 -0.2619  0.4398
   31phy    C22  824   1.229   1.428   2.161  0.4196  0.8437 -0.1192
   31phy    C21  825   1.172   1.360   2.286  0.3710  0.3168 -0.1061
   31phy    C20  826   1.156   1.461   2.402  0.0644  0.1606 -0.1700
   31phy    C18  827   1.074   1.422   2.537  0.5919 -0.2050 -0.7019
   31phy    O01  828   1.139   1.303   2.587 -0.4902  0.0933  0.3639
   31phy    H01  829   1.102   1.281   2.670  0.4728 -0.6395  0.6155
   31phy    C19  830   1.112   1.530   2.641 -0.1457 -0.2246 -0.5047
   31phy    C13  831   0.914   1.400   2.522  0.4819  0.2474  0.0620
   31phy     H3  832   0.867   1.488   2.471 -2.6588 -1.4534 -0.2194
   31phy    O33  833   0.845   1.399   2.649  0.3843  0.1019 -0.2521
   31phy    H1B  834   0.868   1.316   2.687 -1.9381 -0.8063 -0.6454
   31phy    C12  835   0.861   1.274   2.441 -0.1191 -0.5936 -0.4466
   31phy    O11  836   0.913   1.152   2.486  0.0637 -0.0801  0.4572
   31phy    H1A  837   1.004   1.166   2.500  0.0619 -0.8836  1.4193
   32phy    C35  838   1.390   0.552   1.575 -0.2439  0.0267 -0.3072
   32phy    C33  839   1.529   0.491   1.542 -0.2939  0.0143  0.0554
   32phy    C34  840   1.512   0.347   1.478 -0.3375 -0.0761 -0.3775
   32phy    C32  841   1.590   0.587   1.444  0.4719  0.3004 -0.4405
   32phy    C31  842   1.736   0.620   1.480 -0.2481  0.0307 -0.2010
   32phy    C30  843   1.798   0.734   1.399  0.3835 -0.0322 -0.0244
   32phy    C28  844   1.951   0.755   1.420 -0.4429 -0.0291 -0.0337
   32phy    C29  845   2.020   0.757   1.287 -0.1741  0.0313  0.5184
   32phy    C27  846   1.985   0.877   1.510 -0.4822  0.2645  0.7542
   32phy    C26  847   2.108   0.869   1.602 -0.1321  0.3567  0.2574
   32phy    C25  848   2.142   0.991   1.691  0.6971  0.3049  0.3408
   32phy    C23  849   2.270   0.976   1.777 -0.0029 -0.0431  0.3367
   32phy    C24  850   2.399   1.025   1.703  0.0178  0.0653 -0.4880
   32phy    C22  851   2.236   1.069   1.893  0.3356 -0.1885 -0.1075
   32phy    C21  852   2.324   1.058   2.023 -0.2868 -0.1868  0.0466
   32phy    C20  853   2.261   1.142   2.134  0.0814  0.4708  0.0770
   32phy    C18  854   2.335   1.154   2.277  0.2872  0.3305  0.3982
   32phy    O01  855   2.464   1.204   2.253 -0.3975  0.0248 -0.0731
   32phy    H01  856   2.520   1.158   2.312  0.1690  0.7620 -0.0170
   32phy    C19  857   2.253   1.268   2.351 -0.0117  0.3739  0.2791
   32phy    C13  858   2.345   1.012   2.357 -0.3283  0.0368 -0.3751
   32phy     H3  859   2.359   0.931   2.281  0.1809 -0.4062  0.1800
   32phy    O33  860   2.223   0.974   2.416 -0.7488  0.2884 -0.0940
   32phy    H1B  861   2.213   0.881   2.413 -1.6428  0.4076 -1.9019
   32phy    C12  862   2.459   0.995   2.459 -0.4198  0.0405 -0.1113
   32phy    O11  863   2.577   1.064   2.423  0.1902  0.0817  0.7838
   32phy    H1A  864   2.659   1.029   2.454 -0.4877 -1.4540  0.9635
   33phy    C35  865   0.006   0.974   2.428  0.5138  0.2373  0.1245
   33phy    C33  866  -0.007   0.843   2.354 -0.2622 -0.1524  0.2312
   33phy    C34  867  -0.149   0.841   2.298  0.1242 -0.3040  0.0542
   33phy    C32  868   0.103   0.830   2.248  0.1321 -0.0035  0.6424
   33phy    C31  869   0.222   0.740   2.280  0.2144 -0.3713 -0.1080
   33phy    C30  870   0.315   0.715   2.159  0.0752 -0.1123  0.2878
   33phy    C28  871   0.408   0.593   2.172  0.0155  0.0343  0.3999
   33phy    C29  872   0.412   0.520   2.036  0.0828  0.5478  0.1585
   33phy    C27  873   0.544   0.627   2.230  0.2109  0.1760  0.1774
   33phy    C26  874   0.618   0.512   2.303  0.3892 -0.0069 -0.5773
   33phy    C25  875   0.768   0.541   2.323  0.1043 -0.3845 -0.0076
   33phy    C23  876   0.851   0.443   2.412 -0.0688 -0.0543  0.4530
   33phy    C24  877   0.895   0.327   2.324  0.2859  0.3782  0.5570
   33phy    C22  878   0.969   0.517   2.483  0.0661 -0.3485  0.0910
   33phy    C21  879   0.990   0.489   2.632 -0.4461 -0.0471  0.1983
   33phy    C20  880   1.101   0.567   2.703  0.0400  0.0570 -0.2132
   33phy    C18  881   1.112   0.555   2.863  0.3670  0.3582 -0.3009
   33phy    O01  882   1.116   0.416   2.909  0.3299 -0.3824  0.1590
   33phy    H01  883   1.055   0.355   2.873 -2.1262  1.0200  1.7275
   33phy    C19  884   1.256   0.602   2.893 -0.2747  0.1540  0.6589
   33phy    C13  885   0.984   0.633   2.931 -0.1974  0.2366 -0.1585
   33phy     H3  886   0.889   0.598   2.884  0.3374 -0.4488 -0.7480
   33phy    O33  887   0.985   0.776   2.896 -0.1467 -0.1111 -0.1793
   33phy    H1B  888   0.903   0.815   2.920  0.6212  1.1318  0.5316
   33phy    C12  889   0.952   0.618   3.087 -0.4071  0.2029 -0.2812
   33phy    O11  890   0.928   0.489   3.137 -0.0452 -0.2663  0.4089
   33phy    H1A  891   0.894   0.496   3.224  1.5482 -0.6936  1.1135
   34phy    C35  892   4.361   4.133   1.708  0.2917  0.7257 -0.5358
   34phy    C33  893   4.377   3.987   1.747 -0.0203  0.3474  0.1116
   34phy    C34  894   4.335   3.977   1.894 -0.3111 -0.2813 -0.2219
   34phy    C32  895   4.301   3.897   1.648 -0.1155 -0.0484 -0.4392
   34phy    C31  896   4.397   3.812   1.575 -0.2715  0.0523 -0.4124
   34phy    C30  897   4.329   3.712   1.485 -0.3897  0.1493 -0.3295
   34phy    C28  898   4.411   3.614   1.395  0.5892  0.1635  0.3384
   34phy    C29  899   4.457   3.493   1.474  0.2680 -0.2320 -0.4804
   34phy    C27  900   4.320   3.566   1.279 -0.0088 -0.3366  0.0788
   34phy    C26  901   4.381   3.538   1.140  0.0755 -0.9343  0.1820
   34phy    C25  902   4.277   3.496   1.035 -0.1607  0.3077  0.2901
   34phy    C23  903   4.337   3.470   0.893 -0.1334  0.1595 -0.0268
   34phy    C24  904   4.380   3.322   0.872  0.5822 -0.2014 -0.3689
   34phy    C22  905   4.219   3.494   0.797  0.2294  0.2110 -0.4888
   34phy    C21  906   4.244   3.570   0.665  0.2494 -0.2756 -0.0373
   34phy    C20  907   4.119   3.586   0.571  0.0372  0.1052 -0.0040
   34phy    C18  908   4.147   3.641   0.427 -0.1043  0.5877 -0.0337
   34phy    O01  909   4.195   3.776   0.438 -0.1015  0.3401  0.2258
   34phy    H01  910   4.279   3.776   0.480 -0.5594  1.5772  1.2064
   34phy    C19  911   4.003   3.646   0.366 -0.1856 -0.0307 -0.4540
   34phy    C13  912   4.244   3.559   0.324 -0.4461 -0.0222 -0.2513
   34phy     H3  913   4.345   3.567   0.372 -0.8637  0.0297  0.6416
   34phy    O33  914   4.236   3.415   0.325  0.5023 -0.4596  0.2707
   34phy    H1B  915   4.287   3.375   0.393 -1.1114 -0.2678  1.6512
   34phy    C12  916   4.314   3.625   0.196 -0.3931 -0.1380  0.3426
   34phy    O11  917   4.248   3.603   0.071  0.0032 -0.0227  0.4641
   34phy    H1A  918   4.166   3.647   0.071 -0.0254 -0.0663  1.2685
   35phy    C35  919   1.133   2.136   0.992  0.1934  0.1389  0.1438
   35phy    C33  920   1.095   2.010   1.057 -0.0967  0.5224 -0.1008
   35phy    C34  921   0.949   2.023   1.079 -0.0245  0.0506 -0.1705
   35phy    C32  922   1.119   1.884   0.976  0.2813 -0.1949  0.0517
   35phy    C31  923   1.250   1.805   0.976 -0.1147  0.0699  0.2910
   35phy    C30  924   1.249   1.677   0.893 -0.4856  0.4710  0.0984
   35phy    C28  925   1.380   1.590   0.891  0.5914  0.4051  0.1771
   35phy    C29  926   1.391   1.507   1.018 -0.2967  0.2821 -0.2773
   35phy    C27  927   1.382   1.478   0.779 -0.4943 -0.5732 -0.3847
   35phy    C26  928   1.432   1.514   0.638 -0.1846 -0.1295  0.4495
   35phy    C25  929   1.443   1.378   0.560 -0.6346 -0.2285 -0.2732
   35phy    C23  930   1.480   1.383   0.410 -0.6056 -0.1518 -0.6257
   35phy    C24  931   1.628   1.341   0.388  0.1201  0.1803  0.2369
   35phy    C22  932   1.386   1.288   0.334 -0.4647 -0.5525 -0.2431
   35phy    C21  933   1.368   1.298   0.183 -0.0009 -0.1022  0.2155
   35phy    C20  934   1.298   1.169   0.131  0.4122 -0.1957  0.0498
   35phy    C18  935   1.271   1.148  -0.025 -0.1612  0.1438  0.0816
   35phy    O01  936   1.192   1.255  -0.074 -0.0482 -0.0245 -0.3698
   35phy    H01  937   1.203   1.264  -0.166 -0.8203  0.8701 -0.3952
   35phy    C19  938   1.189   1.018  -0.036 -0.0742  0.2104  0.2859
   35phy    C13  939   1.410   1.137  -0.103 -0.1152 -0.2349 -0.2427
   35phy     H3  940   1.455   1.238  -0.086  0.1414 -0.5520  1.0499
   35phy    O33  941   1.516   1.062  -0.044  0.3487 -0.3094 -0.2739
   35phy    H1B  942   1.591   1.117  -0.032  0.7887 -1.1456  1.0222
   35phy    C12  943   1.424   1.160  -0.264  0.2665  0.0784 -0.1427
   35phy    O11  944   1.317   1.226  -0.322  0.1968  0.5862  0.4769
   35phy    H1A  945   1.321   1.219  -0.416  1.5651 -2.4583  0.6306
   36phy    C35  946   1.918   1.286   2.166 -0.1906  0.6699 -0.3131
   36phy    C33  947   1.894   1.310   2.020 -0.0940 -0.0935  0.1915
   36phy    C34  948   1.891   1.180   1.945 -0.4588  0.2137 -0.2780
   36phy    C32  949   1.765   1.381   1.980  0.4668 -0.6537  0.1558
   36phy    C31  950   1.751   1.532   1.983 -0.4181 -0.0470  0.5643
   36phy    C30  951   1.626   1.586   1.911  0.3916  0.3173  0.0352
   36phy    C28  952   1.588   1.731   1.939 -0.2828 -0.1726  0.0852
   36phy    C29  953   1.603   1.821   1.812 -0.6644  0.2225  0.1555
   36phy    C27  954   1.445   1.742   2.002  0.1451  0.0583 -0.2731
   36phy    C26  955   1.427   1.857   2.105 -0.2905 -0.2846  0.0746
   36phy    C25  956   1.284   1.878   2.163 -0.3344  0.1562 -0.4264
   36phy    C23  957   1.266   1.993   2.264 -0.2453  0.4696  0.3670
   36phy    C24  958   1.224   2.123   2.192 -0.1506  0.3035 -0.0638
   36phy    C22  959   1.168   1.941   2.373  0.2547 -0.0279 -0.0599
   36phy    C21  960   1.199   1.998   2.507  0.1487 -0.6020 -0.0142
   36phy    C20  961   1.103   1.945   2.614  0.0120  0.4665  0.0974
   36phy    C18  962   1.094   2.006   2.759  0.4403  0.4005 -0.1105
   36phy    O01  963   1.048   2.142   2.746 -0.0297 -0.5077  0.2086
   36phy    H01  964   1.045   2.177   2.833  1.0135 -1.6960  0.7457
   36phy    C19  965   0.973   1.928   2.811 -0.1066  0.1476 -0.1314
   36phy    C13  966   1.214   1.991   2.867 -0.1317  0.4304 -0.5822
   36phy     H3  967   1.251   1.885   2.866 -0.7422  0.1694  1.0854
   36phy    O33  968   1.174   2.000   3.007  0.5447  0.1444  0.1306
   36phy    H1B  969   1.148   2.088   3.028  1.0572  0.4984 -0.6774
   36phy    C12  970   1.340   2.082   2.848 -0.6064  0.5514 -0.3194
   36phy    O11  971   1.333   2.218   2.875  0.2382 -0.1752 -0.2780
   36phy    H1A  972   1.331   2.231   2.968 -0.6392  3.0892 -0.6177
   37phy    C35  973   0.976   0.531   0.963  0.3221  0.5211  0.0378
   37phy    C33  974   0.952   0.603   1.092  0.0922  0.0109 -0.0999
   37phy    C34  975   0.991   0.517   1.204  0.1806 -0.2176 -0.0898
   37phy    C32  976   1.016   0.745   1.103  0.1243  0.8394 -0.4373
   37phy    C31  977   0.912   0.860   1.093 -0.1807  0.1157  0.3881
   37phy    C30  978   0.983   0.993   1.108 -0.3712  0.1799  0.0163
   37phy    C28  979   0.894   1.115   1.078 -0.6778 -0.3191  0.4498
   37phy    C29  980   0.850   1.176   1.213  0.3110 -0.0843 -0.2568
   37phy    C27  981   0.971   1.220   1.001 -0.2198 -0.7152  0.0852
   37phy    C26  982   0.900   1.296   0.890 -0.2524  0.2022  0.3710
   37phy    C25  983   0.984   1.402   0.819 -0.0798  0.5083 -0.1635
   37phy    C23  984   0.921   1.478   0.701 -0.2118  0.4566 -0.4109
   37phy    C24  985   0.933   1.629   0.719  0.2999 -0.1349  0.2307
   37phy    C22  986   0.963   1.426   0.563 -0.6572 -0.2706 -0.1929
   37phy    C21  987   0.847   1.359   0.493  0.6902 -0.1662  0.5280
   37phy    C20  988   0.892   1.277   0.371 -0.3597 -0.2037  0.1945
   37phy    C18  989   0.792   1.203   0.275 -0.1058 -0.0405  0.4734
   37phy    O01  990   0.698   1.127   0.355 -0.0853 -0.1119  0.3369
   37phy    H01  991   0.663   1.185   0.420  2.3002 -0.1643  1.7542
   37phy    C19  992   0.877   1.099   0.205 -0.4910  0.7859  0.2513
   37phy    C13  993   0.705   1.304   0.181  0.5189 -0.0029  0.3677
   37phy     H3  994   0.629   1.347   0.251  0.1189 -0.2847  0.1096
   37phy    O33  995   0.766   1.433   0.151  0.2025 -0.4534  0.1258
   37phy    H1B  996   0.856   1.418   0.130  0.0162 -0.1083 -0.9847
   37phy    C12  997   0.578   1.271   0.087 -0.8823 -0.1195  0.3080
   37phy    O11  998   0.593   1.305  -0.050  0.3393 -0.2341 -0.1402
   37phy    H1A  999   0.618   1.395  -0.052 -0.4697 -0.0116 -0.3399
   38phy    C35 1000   0.296   1.179   1.349  0.0170 -0.1150  0.1534
   38phy    C33 1001   0.444   1.192   1.327  0.4287  0.5443  0.3841
   38phy    C34 1002   0.452   1.233   1.179 -0.2600 -0.1600  0.2805
   38phy    C32 1003   0.522   1.293   1.416  0.5002 -0.6604  0.2480
   38phy    C31 1004   0.584   1.239   1.541 -0.2582 -0.0322 -0.7989
   38phy    C30 1005   0.630   1.358   1.620 -0.1784 -0.6671 -0.3108
   38phy    C28 1006   0.745   1.348   1.729  0.1355  0.5033  0.3198
   38phy    C29 1007   0.882   1.291   1.686 -0.4970 -0.3240  0.1559
   38phy    C27 1008   0.758   1.486   1.789  0.7918  0.3339 -0.4956
   38phy    C26 1009   0.793   1.489   1.941  0.3699  0.1502  0.3693
   38phy    C25 1010   0.783   1.632   1.994 -0.0703  0.7805  0.2369
   38phy    C23 1011   0.802   1.637   2.146 -0.4501 -0.1111  0.8320
   38phy    C24 1012   0.914   1.731   2.177 -0.1542  0.2795  0.1890
   38phy    C22 1013   0.670   1.677   2.213 -0.4041  0.0014 -0.0073
   38phy    C21 1014   0.659   1.650   2.363  0.3210 -0.1037 -0.0904
   38phy    C20 1015   0.527   1.711   2.420 -1.0342  0.1906 -0.0184
   38phy    C18 1016   0.486   1.707   2.569 -0.4764 -0.1021  0.3621
   38phy    O01 1017   0.598   1.748   2.648 -0.3265  0.1027 -0.1973
   38phy    H01 1018   0.604   1.841   2.648 -1.5187  0.1896 -0.2684
   38phy    C19 1019   0.394   1.826   2.576 -0.0430 -0.5148  0.1476
   38phy    C13 1020   0.426   1.565   2.629 -0.2159  0.3027 -0.2401
   38phy     H3 1021   0.333   1.540   2.572  0.7037  0.6010 -1.9019
   38phy    O33 1022   0.375   1.585   2.760  0.4503  0.2980  0.3230
   38phy    H1B 1023   0.440   1.631   2.809  0.8408 -0.4130  0.4878
   38phy    C12 1024   0.514   1.434   2.632  0.2902  0.1466 -0.0400
   38phy    O11 1025   0.447   1.311   2.646 -0.1230 -0.4160 -0.5772
   38phy    H1A 1026   0.396   1.313   2.725 -0.2743 -0.8384 -0.6573
   39phy    C35 1027   0.147   2.499   1.736  0.6852 -0.2295  0.0119
   39phy    C33 1028   0.287   2.473   1.792  0.2527  0.1451 -0.2785
   39phy    C34 1029   0.339   2.336   1.747 -0.0262 -0.0646 -0.3313
   39phy    C32 1030   0.373   2.590   1.767 -0.2678 -0.0647  0.3617
   39phy    C31 1031   0.476   2.620   1.876 -0.0170  0.3667 -0.4236
   39phy    C30 1032   0.603   2.704   1.848  0.3349  0.1664 -0.5780
   39phy    C28 1033   0.710   2.710   1.955 -0.1352 -0.1007 -0.1884
   39phy    C29 1034   0.843   2.734   1.884  0.0921  0.3783  0.1919
   39phy    C27 1035   0.684   2.799   2.076 -0.1818 -0.4677 -0.0926
   39phy    C26 1036   0.744   2.765   2.210 -0.2942 -0.0932 -0.2952
   39phy    C25 1037   0.697   2.856   2.325  0.3143  0.5311 -0.0883
   39phy    C23 1038   0.769   2.847   2.460 -0.3558  0.4568  0.0299
   39phy    C24 1039   0.883   2.949   2.465  0.0582  0.3312 -0.3309
   39phy    C22 1040   0.675   2.892   2.573 -0.4187  0.4336  0.1894
   39phy    C21 1041   0.653   2.791   2.693  0.1591 -0.1330  0.0583
   39phy    C20 1042   0.577   2.843   2.812 -0.1677  0.2955  0.0254
   39phy    C18 1043   0.553   2.750   2.937 -0.4386 -0.1195 -0.6637
   39phy    O01 1044   0.677   2.684   2.970 -0.4887 -0.0413 -0.5684
   39phy    H01 1045   0.706   2.628   2.900 -1.5945 -0.0062 -1.0790
   39phy    C19 1046   0.519   2.849   3.051 -0.1402  0.0127  0.1099
   39phy    C13 1047   0.435   2.639   2.917  0.2398  0.0730  0.0768
   39phy     H3 1048   0.444   2.597   2.813  0.2254 -1.2436  0.5866
   39phy    O33 1049   0.303   2.700   2.912  0.0640  0.3380 -0.1540
   39phy    H1B 1050   0.237   2.653   2.865 -0.2552  1.1994 -0.5920
   39phy    C12 1051   0.425   2.504   3.003  0.1633 -0.1834  0.1567
   39phy    O11 1052   0.320   2.427   2.952 -0.4279  0.1816  0.0821
   39phy    H1A 1053   0.241   2.477   2.955 -0.2270  0.5654 -0.6840
   40phy    C35 1054   1.469   3.353   1.536 -0.1880 -0.0772  0.0566
   40phy    C33 1055   1.570   3.320   1.645  0.2056 -0.0669 -0.4632
   40phy    C34 1056   1.552   3.175   1.682 -0.1351  0.2045 -0.1836
   40phy    C32 1057   1.714   3.353   1.600 -0.2213  0.4379  0.0990
   40phy    C31 1058   1.803   3.390   1.714  0.0900  0.3665  0.2661
   40phy    C30 1059   1.944   3.428   1.658  0.4347 -0.5248  0.0309
   40phy    C28 1060   2.032   3.507   1.757  0.1152 -0.4016  0.4700
   40phy    C29 1061   2.179   3.469   1.752 -0.0494 -0.8211  0.2538
   40phy    C27 1062   2.010   3.661   1.746  0.2681 -0.2782 -0.1788
   40phy    C26 1063   2.036   3.742   1.866 -0.0422 -0.2357 -0.0693
   40phy    C25 1064   2.007   3.888   1.844 -0.0002 -0.3914 -0.3029
   40phy    C23 1065   2.031   3.975   1.973 -0.4193  0.0174 -0.2706
   40phy    C24 1066   2.151   4.071   1.953 -0.3256  0.2197 -0.1101
   40phy    C22 1067   1.906   4.058   2.013  0.2201 -0.0575  0.3062
   40phy    C21 1068   1.876   4.053   2.157 -0.2022  0.2614 -0.3516
   40phy    C20 1069   1.775   4.159   2.202  0.6545 -0.2213  0.1614
   40phy    C18 1070   1.750   4.198   2.358  0.0462  0.1946  0.1644
   40phy    O01 1071   1.870   4.167   2.432 -0.3950 -0.1329  0.1478
   40phy    H01 1072   1.870   4.211   2.515 -1.1541  1.7467 -0.7637
   40phy    C19 1073   1.742   4.353   2.350 -0.0832 -0.0190  0.2078
   40phy    C13 1074   1.622   4.128   2.429 -0.3260 -0.0378  0.4094
   40phy     H3 1075   1.533   4.145   2.363  0.5833 -0.3674 -0.9352
   40phy    O33 1076   1.586   4.209   2.544 -0.4741  0.0383 -0.0147
   40phy    H1B 1077   1.605   4.164   2.625  1.2948  0.7041 -0.0025
   40phy    C12 1078   1.627   3.969   2.471 -0.1892  0.0467  0.2311
   40phy    O11 1079   1.699   3.926   2.583 -0.2576  0.2859  0.3462
   40phy    H1A 1080   1.653   3.954   2.659  0.0175 -0.9218  0.9910
   41phy    C35 1081   0.220   1.437   1.823  0.0983 -0.5084  0.1703
   41phy    C33 1082   0.219   1.502   1.684 -0.3911 -0.2100  0.4108
   41phy    C34 1083   0.091   1.471   1.613 -0.2652 -0.0376  0.6496
   41phy    C32 1084   0.248   1.653   1.685  0.1184  0.2418 -0.3797
   41phy    C31 1085   0.397   1.692   1.711 -0.1272 -0.5895 -0.0145
   41phy    C30 1086   0.430   1.837   1.670 -0.0837 -0.2144  0.1701
   41phy    C28 1087   0.580   1.874   1.693  0.4050 -0.1185  0.7138
   41phy    C29 1088   0.662   1.852   1.561  0.5125  0.8124  0.8680
   41phy    C27 1089   0.596   2.019   1.738  0.3354  0.2703 -0.2565
   41phy    C26 1090   0.711   2.059   1.829 -0.0429  0.1758 -0.0294
   41phy    C25 1091   0.712   2.201   1.876  0.0512  0.0765 -0.3329
   41phy    C23 1092   0.814   2.222   1.995 -0.0341  0.0019  0.1765
   41phy    C24 1093   0.929   2.306   1.938  0.0836  0.6270 -0.0986
   41phy    C22 1094   0.744   2.301   2.107  0.4300  0.1351 -0.9143
   41phy    C21 1095   0.781   2.289   2.253 -0.0381  0.0694  0.4466
   41phy    C20 1096   0.673   2.357   2.334  0.7775 -0.3904 -0.3058
   41phy    C18 1097   0.662   2.358   2.489 -0.8524 -0.2743  0.8640
   41phy    O01 1098   0.785   2.418   2.534 -0.0350  0.2229  0.2742
   41phy    H01 1099   0.857   2.367   2.505 -1.2512 -0.4679 -1.7604
   41phy    C19 1100   0.559   2.469   2.503  0.4212  0.0893 -0.4021
   41phy    C13 1101   0.619   2.230   2.582 -0.1211 -0.4930  0.4159
   41phy     H3 1102   0.514   2.206   2.550  0.1304  1.0550 -1.7880
   41phy    O33 1103   0.599   2.269   2.721 -0.5002 -0.1556  0.3388
   41phy    H1B 1104   0.674   2.320   2.746 -0.6267 -0.3677  1.1773
   41phy    C12 1105   0.709   2.098   2.576  0.3592 -0.3708  0.2614
   41phy    O11 1106   0.671   1.983   2.651 -0.1360 -0.6892  0.7015
   41phy    H1A 1107   0.653   2.017   2.736 -2.3921  0.6044 -0.2039
   42phy    C35 1108   4.598   0.611   1.382 -0.2871 -0.1387 -0.0923
   42phy    C33 1109   4.579   0.704   1.500  0.2701  0.1885 -0.0606
   42phy    C34 1110   4.540   0.614   1.609  0.6915  0.0136 -0.2911
   42phy    C32 1111   4.701   0.792   1.524 -0.6560  0.3587  0.2588
   42phy    C31 1112   4.665   0.940   1.525  0.3521 -0.1528  0.2983
   42phy    C30 1113   4.779   1.040   1.533  0.0633  0.2100 -0.0723
   42phy    C28 1114   4.741   1.189   1.531 -0.1298  0.6415  0.1706
   42phy    C29 1115   4.713   1.240   1.671 -0.1147  0.3291  0.0381
   42phy    C27 1116   4.857   1.279   1.478 -0.4966  0.0106  0.2214
   42phy    C26 1117   4.858   1.293   1.323 -0.0521 -0.1141 -0.0830
   42phy    C25 1118   4.993   1.347   1.271  0.0189 -0.4751  0.0181
   42phy    C23 1119   5.002   1.353   1.119  0.1856 -0.1558  0.3082
   42phy    C24 1120   5.041   1.496   1.083 -0.0765 -0.0885 -0.5867
   42phy    C22 1121   5.103   1.247   1.067 -0.3479  0.3411  0.0113
   42phy    C21 1122   5.041   1.170   0.949 -0.4632  0.4104 -0.2078
   42phy    C20 1123   5.141   1.082   0.872 -0.1876  0.3918  0.3256
   42phy    C18 1124   5.104   0.991   0.754 -0.0087 -0.0364 -0.0227
   42phy    O01 1125   4.989   0.916   0.793 -0.0578  0.1957  0.0060
   42phy    H01 1126   4.987   0.881   0.880  0.0738 -0.9414 -0.4412
   42phy    C19 1127   5.222   0.890   0.736  0.2238 -0.4595 -0.1915
   42phy    C13 1128   5.069   1.070   0.621  0.2608 -0.4762  0.1137
   42phy     H3 1129   4.974   1.126   0.643  0.9050  0.3637  0.8078
   42phy    O33 1130   5.149   1.182   0.581  0.5640  0.1946  0.4219
   42phy    H1B 1131   5.194   1.226   0.651  0.6814  1.5691 -0.4683
   42phy    C12 1132   4.992   1.009   0.488 -0.0798  0.0151  0.0311
   42phy    O11 1133   5.071   0.947   0.389 -0.2843  0.4813  0.0110
   42phy    H1A 1134   5.020   0.935   0.311  1.0619  0.0207 -0.8131
   43phy    C35 1135   4.902   0.698   1.920 -0.1354 -0.1641 -0.3901
   43phy    C33 1136   5.037   0.635   1.911  0.1943 -0.0997 -0.3077
   43phy    C34 1137   5.034   0.483   1.905  0.1558  0.1885 -0.0224
   43phy    C32 1138   5.116   0.695   1.797 -0.6468 -0.1878  0.1156
   43phy    C31 1139   5.261   0.737   1.830 -0.1014  0.1672  0.1192
   43phy    C30 1140   5.322   0.813   1.709  0.2967 -0.0703  0.0624
   43phy    C28 1141   5.461   0.875   1.742 -0.2454 -0.3519  0.0330
   43phy    C29 1142   5.549   0.872   1.616  0.1012 -0.0930 -0.0349
   43phy    C27 1143   5.450   1.013   1.808 -0.3594 -0.0001  0.1074
   43phy    C26 1144   5.554   1.040   1.919 -0.0105  0.0993  0.4353
   43phy    C25 1145   5.501   1.171   1.992  0.5385  0.3821 -0.0347
   43phy    C23 1146   5.548   1.200   2.139 -0.4038 -0.2270 -0.1140
   43phy    C24 1147   5.539   1.352   2.168  0.6381  0.3516  0.3626
   43phy    C22 1148   5.492   1.108   2.248  0.5994  0.5247 -0.2710
   43phy    C21 1149   5.581   1.075   2.366 -0.1806 -0.3236  0.3085
   43phy    C20 1150   5.501   1.010   2.474 -0.4817 -0.0684  0.6419
   43phy    C18 1151   5.571   0.980   2.615  0.5054  0.1650 -0.2966
   43phy    O01 1152   5.637   1.087   2.682 -0.2273 -0.3204 -0.0628
   43phy    H01 1153   5.617   1.167   2.638 -2.9982  0.0701  1.6718
   43phy    C19 1154   5.448   0.950   2.703  0.4910 -0.0569  0.0993
   43phy    C13 1155   5.669   0.851   2.615  0.3593  0.3972 -0.5052
   43phy     H3 1156   5.611   0.765   2.573 -0.9273  1.9930 -2.1420
   43phy    O33 1157   5.694   0.811   2.751  0.3275  0.4489  0.1022
   43phy    H1B 1158   5.748   0.871   2.798  0.1947  2.4169 -2.1059
   43phy    C12 1159   5.811   0.852   2.547  0.1073  0.3739  0.1091
   43phy    O11 1160   5.905   0.934   2.608  0.4912 -0.2388 -0.1860
   43phy    H1A 1161   5.878   1.021   2.586 -0.3400 -0.5466 -0.4196
   44phy    C35 1162   1.202   2.177   0.580  0.0816 -0.4801 -0.1950
   44phy    C33 1163   1.211   2.032   0.541 -0.4781  0.2418  0.4308
   44phy    C34 1164   1.081   1.959   0.570 -0.4425  0.0707 -0.1526
   44phy    C32 1165   1.242   2.036   0.390 -0.3178 -0.0338 -0.2183
   44phy    C31 1166   1.348   1.931   0.349  0.6198  0.3055  0.2571
   44phy    C30 1167   1.380   1.929   0.199  0.0978 -0.1104 -0.1681
   44phy    C28 1168   1.487   1.825   0.158 -0.1511 -0.3371 -0.0567
   44phy    C29 1169   1.414   1.696   0.108  0.2100  0.0861  0.0101
   44phy    C27 1170   1.557   1.892   0.043 -0.5043  0.1565 -0.1601
   44phy    C26 1171   1.706   1.859   0.020  0.3876 -0.4303  0.1192
   44phy    C25 1172   1.768   1.921  -0.104  0.1018 -0.3429  0.6190
   44phy    C23 1173   1.919   1.882  -0.123 -0.1177 -0.2029 -0.4253
   44phy    C24 1174   1.956   1.847  -0.266 -0.0363  0.0437  0.0383
   44phy    C22 1175   2.015   1.993  -0.082 -0.0603 -0.3457  0.6556
   44phy    C21 1176   2.056   2.006   0.062 -0.7189  0.4197 -0.2559
   44phy    C20 1177   2.127   2.137   0.088 -0.1997  0.5959 -0.3652
   44phy    C18 1178   2.087   2.228   0.210 -0.1173  0.2616 -0.2445
   44phy    O01 1179   1.945   2.217   0.230 -0.0277  0.4681  0.2555
   44phy    H01 1180   1.913   2.289   0.282  0.5853  1.2339 -0.3950
   44phy    C19 1181   2.117   2.373   0.165  0.3955  0.2615 -0.2831
   44phy    C13 1182   2.153   2.176   0.351 -0.5142 -0.1793 -0.4099
   44phy     H3 1183   2.112   2.075   0.372 -1.0789  0.4395  1.6565
   44phy    O33 1184   2.291   2.139   0.347 -0.7851  0.2133 -0.7342
   44phy    H1B 1185   2.345   2.203   0.388  0.0226 -0.8194 -0.1333
   44phy    C12 1186   2.103   2.232   0.495 -0.2699 -0.1231 -0.3754
   44phy    O11 1187   2.127   2.369   0.519  0.4805  0.1834 -0.1246
   44phy    H1A 1188   2.192   2.390   0.583 -0.9798  1.0160  1.1483
   45phy    C35 1189   1.376   2.161   1.346  0.1315  0.3147  0.1007
   45phy    C33 1190   1.465   2.278   1.389 -0.6455 -0.1074 -0.1086
   45phy    C34 1191   1.543   2.322   1.266 -0.4162  0.3793  0.3203
   45phy    C32 1192   1.378   2.394   1.438  0.0789  0.3769  0.2470
   45phy    C31 1193   1.440   2.495   1.536  0.1783 -0.1689  0.6303
   45phy    C30 1194   1.325   2.579   1.601  0.1404  0.1209  0.4049
   45phy    C28 1195   1.355   2.644   1.735 -0.1455  0.4944 -0.1975
   45phy    C29 1196   1.392   2.795   1.716  0.8054  0.3000 -0.5914
   45phy    C27 1197   1.243   2.620   1.837 -0.1568  0.2767  0.4650
   45phy    C26 1198   1.306   2.574   1.969 -0.0299  0.2164 -0.1147
   45phy    C25 1199   1.203   2.539   2.075 -0.0951 -0.2188 -0.8768
   45phy    C23 1200   1.243   2.549   2.224  0.4392  0.0909  0.3828
   45phy    C24 1201   1.119   2.556   2.311 -0.3649 -0.3287 -0.0857
   45phy    C22 1202   1.337   2.438   2.276 -0.0386 -0.5438  0.0913
   45phy    C21 1203   1.432   2.491   2.383 -0.1966 -0.3553  0.0639
   45phy    C20 1204   1.488   2.398   2.491  0.3629  0.4954 -0.3892
   45phy    C18 1205   1.583   2.457   2.597  0.2395 -0.3094 -0.6112
   45phy    O01 1206   1.495   2.541   2.679  0.3977 -0.1900 -0.2272
   45phy    H01 1207   1.541   2.584   2.749 -0.4701 -0.7050  0.6927
   45phy    C19 1208   1.611   2.334   2.689  0.5384  0.1513 -0.0748
   45phy    C13 1209   1.721   2.527   2.553  0.6750  0.6839 -0.1939
   45phy     H3 1210   1.771   2.465   2.475 -0.1223 -0.2430  0.0163
   45phy    O33 1211   1.823   2.528   2.656 -0.0783 -0.4656 -0.2107
   45phy    H1B 1212   1.908   2.554   2.624  0.1827 -0.2341  0.6356
   45phy    C12 1213   1.712   2.672   2.504 -0.1218 -0.0568  0.4140
   45phy    O11 1214   1.675   2.770   2.600 -0.5882  0.0177 -0.0170
   45phy    H1A 1215   1.627   2.839   2.560  0.0040 -0.0837 -0.9199
   46phy    C35 1216   2.758   3.250   1.817  0.5757 -0.2148 -0.4325
   46phy    C33 1217   2.647   3.142   1.810 -1.2206  0.1187  0.4287
   46phy    C34 1218   2.719   3.021   1.750  0.4669  0.1345 -0.1122
   46phy    C32 1219   2.587   3.117   1.953  0.2767  0.3343  0.7940
   46phy    C31 1220   2.451   3.046   1.964  0.4989 -0.0731  0.1959
   46phy    C30 1221   2.415   3.025   2.112  0.4587  0.0158  0.4599
   46phy    C28 1222   2.265   2.989   2.141 -0.5657  0.1775 -0.0042
   46phy    C29 1223   2.243   2.841   2.122 -0.3849  0.2093  0.2681
   46phy    C27 1224   2.242   3.027   2.289 -0.1106  0.3891  0.3109
   46phy    C26 1225   2.102   3.079   2.314 -0.2060 -0.2045  0.2199
   46phy    C25 1226   2.076   3.113   2.469  0.7198 -0.3774 -0.4766
   46phy    C23 1227   1.931   3.155   2.513 -0.0910  0.2451 -0.5240
   46phy    C24 1228   1.837   3.034   2.505  0.7253  0.3242 -0.1443
   46phy    C22 1229   1.920   3.220   2.654 -0.3624  0.1124 -0.1924
   46phy    C21 1230   1.805   3.315   2.675  0.3909 -0.1777  0.0466
   46phy    C20 1231   1.786   3.360   2.821  0.3680 -0.6211  0.0250
   46phy    C18 1232   1.656   3.448   2.851 -0.8650 -0.6265  0.0696
   46phy    O01 1233   1.552   3.384   2.786 -0.3589 -0.1861  0.4766
   46phy    H01 1234   1.489   3.447   2.758  0.0834  0.1317  0.1798
   46phy    C19 1235   1.631   3.424   3.004 -0.5706  0.5527  0.2954
   46phy    C13 1236   1.679   3.606   2.803 -0.2726  0.0365  0.0600
   46phy     H3 1237   1.725   3.609   2.701 -1.0369 -0.0586 -0.2906
   46phy    O33 1238   1.775   3.675   2.885  0.2007  0.0714  0.3468
   46phy    H1B 1239   1.743   3.683   2.973 -1.0097 -1.5862  0.1181
   46phy    C12 1240   1.547   3.694   2.801  0.4381 -0.3422  0.0134
   46phy    O11 1241   1.426   3.625   2.761 -0.1329  0.2498  0.0826
   46phy    H1A 1242   1.357   3.654   2.818  0.0520 -2.1161  1.6695
   47phy    C35 1243   0.898   2.343   1.332  0.0051 -0.0739  0.1884
   47phy    C33 1244   0.825   2.417   1.444 -0.7690  0.2343 -0.2251
   47phy    C34 1245   0.919   2.435   1.565 -0.3622 -0.8257 -0.5007
   47phy    C32 1246   0.798   2.559   1.396  0.5562 -0.4479  0.0156
   47phy    C31 1247   0.664   2.619   1.428  0.2113 -0.1127 -0.1227
   47phy    C30 1248   0.635   2.745   1.344 -0.1882 -0.0522 -0.0223
   47phy    C28 1249   0.503   2.811   1.379 -0.2680 -0.4004 -0.4856
   47phy    C29 1250   0.509   2.906   1.503 -0.0285  0.4237 -0.0163
   47phy    C27 1251   0.468   2.908   1.262 -0.4403 -0.2066  0.1627
   47phy    C26 1252   0.327   2.895   1.207 -0.1990  0.2822 -0.3960
   47phy    C25 1253   0.295   2.971   1.077 -0.0585  0.3476 -0.1208
   47phy    C23 1254   0.155   2.961   1.014  0.7301 -0.0870  0.2470
   47phy    C24 1255   0.062   3.068   1.068  0.2800 -0.1241 -0.5255
   47phy    C22 1256   0.164   2.972   0.863 -0.6548  0.1285  0.3374
   47phy    C21 1257   0.061   2.892   0.782  0.0263 -0.2852 -0.0481
   47phy    C20 1258   0.098   2.904   0.632 -0.1299  0.1578 -0.2944
   47phy    C18 1259   0.008   2.845   0.520  0.4149  0.0948  0.0907
   47phy    O01 1260   0.009   2.704   0.527  0.3248  0.1855  0.2174
   47phy    H01 1261   0.099   2.679   0.534  0.5810  1.0211  0.0472
   47phy    C19 1262   0.085   2.873   0.387 -0.9059 -0.3082  0.0403
   47phy    C13 1263  -0.143   2.901   0.522 -0.3432  0.0909  0.1394
   47phy     H3 1264  -0.188   2.862   0.617  0.5261 -1.1121  0.0710
   47phy    O33 1265  -0.163   3.036   0.550  0.0191 -0.0347  0.0389
   47phy    H1B 1266  -0.081   3.081   0.542  0.1582 -0.2625  0.1787
   47phy    C12 1267  -0.266   2.838   0.445 -0.3771 -0.4862 -0.1025
   47phy    O11 1268  -0.228   2.719   0.383 -0.0075  0.2325  0.1294
   47phy    H1A 1269  -0.142   2.694   0.410  0.7807  1.9604 -0.6134
   48phy    C35 1270   1.615   3.213   2.224  0.0949  0.2472  0.1581
   48phy    C33 1271   1.575   3.080   2.153  0.0523  0.0024 -0.7064
   48phy    C34 1272   1.450   3.107   2.065 -0.6345  0.2205  0.4070
   48phy    C32 1273   1.694   3.020   2.079 -0.4672  0.1449  0.1645
   48phy    C31 1274   1.695   2.863   2.085 -0.4232 -0.5831 -0.5070
   48phy    C30 1275   1.813   2.822   2.000 -0.0234 -0.5837 -0.9483
   48phy    C28 1276   1.820   2.670   1.975 -0.3383  0.4907  0.2154
   48phy    C29 1277   1.752   2.635   1.846  0.0482  0.1613  0.4808
   48phy    C27 1278   1.964   2.617   1.968  0.2672  0.0002  0.0323
   48phy    C26 1279   1.983   2.471   2.016  0.0941 -0.1756 -0.1091
   48phy    C25 1280   2.131   2.432   2.000 -0.2769  0.1849 -0.0832
   48phy    C23 1281   2.165   2.292   2.054 -0.3715  0.0503 -0.1208
   48phy    C24 1282   2.194   2.194   1.943  0.1235  0.4425 -0.0797
   48phy    C22 1283   2.289   2.287   2.142 -0.5225 -0.4874 -0.2217
   48phy    C21 1284   2.259   2.302   2.290  0.3775  0.7109  0.0959
   48phy    C20 1285   2.376   2.340   2.374 -0.0583  0.2064  0.3268
   48phy    C18 1286   2.351   2.393   2.521 -0.4908 -0.0565  0.5319
   48phy    O01 1287   2.258   2.304   2.591 -0.2041 -0.2730 -0.3761
   48phy    H01 1288   2.289   2.216   2.585  4.0744  1.0118 -0.5864
   48phy    C19 1289   2.481   2.345   2.594 -0.5720 -0.3371  0.0042
   48phy    C13 1290   2.311   2.548   2.537 -0.1327 -0.1328  0.1639
   48phy     H3 1291   2.371   2.607   2.462  0.0984 -0.2681  0.2418
   48phy    O33 1292   2.354   2.608   2.659 -0.1913  0.1427 -0.1277
   48phy    H1B 1293   2.326   2.575   2.742  0.3705  2.2140  0.9476
   48phy    C12 1294   2.160   2.589   2.507  0.3676  0.1249 -0.1490
   48phy    O11 1295   2.065   2.504   2.555 -0.3267  0.5227 -0.1334
   48phy    H1A 1296   2.106   2.420   2.561 -0.0549  0.6015 -0.8710
   49phy    C35 1297   1.095   1.923   1.786 -0.4085  0.3113 -0.0287
   49phy    C33 1298   1.162   2.021   1.688 -0.5672 -0.4040 -0.1636
   49phy    C34 1299   1.060   2.078   1.588 -0.0199 -0.4255  0.0072
   49phy    C32 1300   1.228   2.140   1.764 -0.3750 -0.0684  0.2588
   49phy    C31 1301   1.379   2.119   1.784 -0.6512  0.3675  0.0353
   49phy    C30 1302   1.447   2.233   1.862 -0.3393 -0.0212  0.6238
   49phy    C28 1303   1.598   2.202   1.890  0.4280 -0.0400 -0.4057
   49phy    C29 1304   1.693   2.261   1.783  0.2575 -0.2467 -0.4931
   49phy    C27 1305   1.636   2.266   2.023 -0.0070 -0.0720  0.1546
   49phy    C26 1306   1.668   2.163   2.132 -0.1058  0.4138 -0.1626
   49phy    C25 1307   1.705   2.211   2.272  0.2680 -0.4063 -0.4393
   49phy    C23 1308   1.756   2.092   2.356  0.7785 -0.0115 -0.0822
   49phy    C24 1309   1.872   2.146   2.440 -0.3084 -0.0642 -0.0477
   49phy    C22 1310   1.646   2.020   2.436 -0.4484  0.5587 -0.3226
   49phy    C21 1311   1.684   1.886   2.501 -0.4684  0.1944  0.1093
   49phy    C20 1312   1.573   1.818   2.581 -0.2011 -0.4796  0.2983
   49phy    C18 1313   1.590   1.676   2.644  0.2372  0.1452  0.6178
   49phy    O01 1314   1.717   1.663   2.710 -0.0951 -0.4233  0.2009
   49phy    H01 1315   1.695   1.617   2.788  0.2496  0.6200  0.9345
   49phy    C19 1316   1.474   1.676   2.749 -0.1607 -0.5519 -0.4935
   49phy    C13 1317   1.568   1.556   2.540 -0.3267  0.2493  0.3076
   49phy     H3 1318   1.467   1.571   2.493  0.5709  1.4599 -1.3587
   49phy    O33 1319   1.557   1.428   2.605 -0.0683 -0.0070 -0.1936
   49phy    H1B 1320   1.500   1.377   2.552  0.0898  0.1907 -0.5558
   49phy    C12 1321   1.664   1.534   2.416  0.3911 -0.3223 -0.5263
   49phy    O11 1322   1.796   1.490   2.437  0.0024 -0.3682 -0.2337
   49phy    H1A 1323   1.793   1.402   2.469 -1.5044  0.1527  1.1631
   50phy    C35 1324   0.719   1.833   0.444 -0.2172  0.9158  0.1101
   50phy    C33 1325   0.630   1.941   0.503 -0.0427  0.2307 -0.8689
   50phy    C34 1326   0.483   1.903   0.497 -0.4628 -0.1765  0.2001
   50phy    C32 1327   0.686   1.991   0.639  0.0370  0.0348 -0.0582
   50phy    C31 1328   0.708   2.147   0.639 -0.4934  0.2881 -0.1325
   50phy    C30 1329   0.769   2.193   0.773  0.3761  0.6497  0.4505
   50phy    C28 1330   0.763   2.347   0.790  0.5060 -0.0297 -0.0254
   50phy    C29 1331   0.717   2.374   0.930  0.0057  0.1225  0.5994
   50phy    C27 1332   0.894   2.421   0.750 -0.3818  0.1970  0.0272
   50phy    C26 1333   0.883   2.504   0.619  0.3299 -0.2471  0.1807
   50phy    C25 1334   1.015   2.552   0.561  0.3584  0.1126  0.3317
   50phy    C23 1335   1.009   2.672   0.462 -0.3575  0.0067 -0.2382
   50phy    C24 1336   1.000   2.803   0.538 -0.2802 -0.1507 -0.1028
   50phy    C22 1337   1.133   2.670   0.367 -0.1193  0.2306  0.4923
   50phy    C21 1338   1.113   2.599   0.232 -0.3488  0.1660  0.5288
   50phy    C20 1339   1.237   2.610   0.139 -0.2305  0.3567  0.0130
   50phy    C18 1340   1.210   2.589  -0.016 -0.1365 -0.0752 -0.1306
   50phy    O01 1341   1.141   2.462  -0.028  0.2677  0.4088 -0.3122
   50phy    H01 1342   1.053   2.477   0.001  0.4992 -0.3551  0.8937
   50phy    C19 1343   1.354   2.556  -0.064  0.1767 -0.1713 -0.0807
   50phy    C13 1344   1.140   2.712  -0.089  0.4403  0.1835 -0.1545
   50phy     H3 1345   1.043   2.722  -0.034  0.1999  0.4521 -0.6215
   50phy    O33 1346   1.194   2.848  -0.071  0.6128  0.1084 -0.0456
   50phy    H1B 1347   1.261   2.860  -0.136 -0.5207 -0.6631 -1.4186
   50phy    C12 1348   1.057   2.691  -0.226 -0.2068  0.2311 -0.0780
   50phy    O11 1349   1.028   2.559  -0.253 -0.3007  0.4909 -0.1389
   50phy    H1A 1350   1.106   2.522  -0.288 -0.6477  0.2839 -0.7090
   51phy    C35 1351   2.106   1.963   1.588  0.0182 -0.3931 -0.1900
   51phy    C33 1352   1.972   1.925   1.642  0.0438 -0.4916  0.5691
   51phy    C34 1353   1.962   1.972   1.787 -0.1223  0.0320 -0.3737
   51phy    C32 1354   1.858   1.979   1.554 -0.2238  0.1612  0.0332
   51phy    C31 1355   1.828   1.916   1.418 -0.4465 -0.3881  0.0262
   51phy    C30 1356   1.704   1.958   1.345 -0.0971  0.2460 -0.5087
   51phy    C28 1357   1.684   1.864   1.227 -0.2324  0.2155  0.5901
   51phy    C29 1358   1.591   1.746   1.242 -0.2653 -0.7077  0.2095
   51phy    C27 1359   1.637   1.949   1.107 -0.0367  0.7378  0.2222
   51phy    C26 1360   1.703   1.931   0.970 -0.1366 -0.0251 -0.1639
   51phy    C25 1361   1.636   2.023   0.867 -0.2793 -0.0492 -0.4641
   51phy    C23 1362   1.678   2.006   0.719 -0.3996  0.2304 -0.7862
   51phy    C24 1363   1.617   1.889   0.643  0.8684  0.6056 -0.0357
   51phy    C22 1364   1.641   2.139   0.651  0.0364 -0.1769  0.5990
   51phy    C21 1365   1.706   2.193   0.523 -0.4909 -0.0346  0.2801
   51phy    C20 1366   1.638   2.324   0.482  0.1591 -0.1182 -0.1210
   51phy    C18 1367   1.676   2.386   0.344 -0.0314 -0.5069  0.1678
   51phy    O01 1368   1.824   2.399   0.336  0.0584  0.4994  0.4028
   51phy    H01 1369   1.862   2.467   0.389 -0.3135  0.4005  0.8042
   51phy    C19 1370   1.621   2.525   0.367  0.2915  0.0594  0.1069
   51phy    C13 1371   1.597   2.308   0.220  0.2042  0.4334  0.5555
   51phy     H3 1372   1.636   2.203   0.229  0.8178  0.5506 -0.5312
   51phy    O33 1373   1.456   2.274   0.232 -0.3348  0.0140 -0.0973
   51phy    H1B 1374   1.422   2.291   0.318 -0.8713 -0.2092 -0.2563
   51phy    C12 1375   1.642   2.312   0.064 -0.1780  0.2488 -0.1026
   51phy    O11 1376   1.781   2.347   0.042  0.2870  0.0741 -0.1121
   51phy    H1A 1377   1.833   2.291   0.096 -0.6676  0.6960  1.5210
   52phy    C35 1378   1.189   0.994   0.536  0.0993  0.2683  0.6063
   52phy    C33 1379   1.274   1.014   0.663  0.1572 -0.3832 -0.4078
   52phy    C34 1380   1.207   0.955   0.783 -0.1155 -0.0058 -0.1256
   52phy    C32 1381   1.415   0.957   0.638  0.5309 -0.5137 -0.3370
   52phy    C31 1382   1.525   1.028   0.719  0.0598  0.4200  0.7143
   52phy    C30 1383   1.664   0.978   0.687  0.6020 -0.1862 -0.1601
   52phy    C28 1384   1.781   1.006   0.791  0.7549  0.3216  0.3873
   52phy    C29 1385   1.775   0.906   0.914 -0.1062  0.2257 -0.3850
   52phy    C27 1386   1.923   0.977   0.740  0.2981 -0.4169 -0.1417
   52phy    C26 1387   1.988   1.079   0.645 -0.2033 -0.0469  0.0429
   52phy    C25 1388   2.108   1.037   0.560  0.2534 -0.3368  0.3079
   52phy    C23 1389   2.143   1.155   0.465  0.4058 -0.8776 -0.2915
   52phy    C24 1390   2.287   1.194   0.487  0.1417  0.1703 -0.3365
   52phy    C22 1391   2.130   1.132   0.309 -0.1765  0.0619 -0.1609
   52phy    C21 1392   2.005   1.186   0.242  0.0032  0.4283 -0.0185
   52phy    C20 1393   2.022   1.183   0.090 -0.1935  0.3518 -0.3657
   52phy    C18 1394   1.917   1.222  -0.021 -0.4371  0.2991 -0.2834
   52phy    O01 1395   1.791   1.157   0.018  0.2948 -0.2917 -0.4900
   52phy    H01 1396   1.811   1.070   0.049  0.6677  0.1515  0.5306
   52phy    C19 1397   1.975   1.158  -0.149  0.0956  0.3951  0.2058
   52phy    C13 1398   1.891   1.381  -0.037  0.1423  0.4177  0.3776
   52phy     H3 1399   1.877   1.414   0.069  1.2895  0.0661  0.6568
   52phy    O33 1400   2.001   1.467  -0.070 -0.2219 -0.4215 -0.2375
   52phy    H1B 1401   2.011   1.474  -0.163  0.2005 -1.5113 -0.2788
   52phy    C12 1402   1.748   1.440  -0.078 -0.2435 -0.3939  0.2279
   52phy    O11 1403   1.732   1.481  -0.212 -0.2331  0.0663 -0.0704
   52phy    H1A 1404   1.772   1.423  -0.273  2.2545  1.7986 -0.2402
   53phy    C35 1405   0.782   3.814   0.867 -0.0464  0.0667  0.5605
   53phy    C33 1406   0.906   3.725   0.895 -0.0552  0.0849 -0.2482
   53phy    C34 1407   0.982   3.777   1.023  0.0232  0.0821  0.4565
   53phy    C32 1408   0.872   3.581   0.881 -0.4352 -0.5480  0.1806
   53phy    C31 1409   0.974   3.503   0.794 -0.0922 -0.3535  0.0181
   53phy    C30 1410   0.922   3.385   0.713  0.3575 -0.2479  0.4008
   53phy    C28 1411   1.022   3.306   0.629 -0.4317 -0.1261 -0.1113
   53phy    C29 1412   0.970   3.163   0.615 -0.5017  0.2763 -0.4115
   53phy    C27 1413   1.054   3.381   0.496  0.1423 -0.1353  0.6374
   53phy    C26 1414   1.189   3.340   0.436 -0.1439 -0.2580 -0.5463
   53phy    C25 1415   1.233   3.461   0.347 -0.1614 -0.6563  0.4119
   53phy    C23 1416   1.371   3.451   0.278  0.7338  0.3943 -0.2889
   53phy    C24 1417   1.362   3.389   0.135 -0.2532 -0.2562 -0.1541
   53phy    C22 1418   1.431   3.594   0.271  0.2332 -0.0126 -0.0539
   53phy    C21 1419   1.588   3.605   0.276 -0.0497 -0.0635  0.0837
   53phy    C20 1420   1.633   3.755   0.288 -0.2199  0.0532  0.2044
   53phy    C18 1421   1.782   3.787   0.250 -1.3133  0.3184 -0.3536
   53phy    O01 1422   1.871   3.688   0.298 -0.1627  0.0298 -0.1629
   53phy    H01 1423   1.835   3.646   0.374 -0.5423  1.9839  0.7956
   53phy    C19 1424   1.795   3.926   0.322  0.2119 -0.0922 -0.6175
   53phy    C13 1425   1.803   3.792   0.089  0.2845 -0.3387  0.2896
   53phy     H3 1426   1.818   3.684   0.064 -3.8647 -0.9693 -0.0926
   53phy    O33 1427   1.700   3.814  -0.001 -0.2833  0.0519  0.7796
   53phy    H1B 1428   1.682   3.905   0.005  1.3627  0.4878 -0.2635
   53phy    C12 1429   1.949   3.822   0.026  0.1051  0.1719  0.3478
   53phy    O11 1430   1.973   3.952  -0.017 -0.1433 -0.0348 -0.7776
   53phy    H1A 1431   1.905   3.980  -0.076  0.2112 -0.6024 -1.4662
   54phy    C35 1432   3.605   2.468   0.519  0.1455 -0.4596  0.1267
   54phy    C33 1433   3.581   2.464   0.669 -0.1213 -0.3710  0.0003
   54phy    C34 1434   3.649   2.336   0.730  0.0393  0.1496 -0.3132
   54phy    C32 1435   3.631   2.585   0.748 -0.0328 -0.2009  0.4929
   54phy    C31 1436   3.556   2.603   0.877  0.2685 -0.2453 -0.1657
   54phy    C30 1437   3.550   2.739   0.943  0.6952  0.2713 -0.3408
   54phy    C28 1438   3.431   2.733   1.045 -0.4065 -0.3671  0.0925
   54phy    C29 1439   3.480   2.757   1.187  0.6774  0.3731  0.1904
   54phy    C27 1440   3.314   2.833   1.021 -0.3220 -0.4630  0.3961
   54phy    C26 1441   3.212   2.783   0.919 -0.0186 -0.1790 -0.2060
   54phy    C25 1442   3.071   2.843   0.939 -0.1619 -0.4107  0.2802
   54phy    C23 1443   2.963   2.781   0.852  0.6326  0.1133 -0.2190
   54phy    C24 1444   2.882   2.693   0.947  0.3269 -0.1666  0.1158
   54phy    C22 1445   2.868   2.887   0.803  0.1415  1.0568 -0.0585
   54phy    C21 1446   2.868   2.906   0.652 -0.5038 -0.0224  0.0700
   54phy    C20 1447   2.761   3.004   0.606 -0.3823 -0.4564 -0.1196
   54phy    C18 1448   2.764   3.066   0.459  0.0632  0.0896  0.1162
   54phy    O01 1449   2.893   3.118   0.443  0.3245 -0.3832  0.0700
   54phy    H01 1450   2.954   3.049   0.429  1.1672  0.2588  0.4827
   54phy    C19 1451   2.661   3.183   0.477 -0.1376 -0.2017  0.5003
   54phy    C13 1452   2.731   2.960   0.341 -0.3537 -0.1309  0.3112
   54phy     H3 1453   2.807   2.879   0.354 -0.0687 -0.0636 -0.8197
   54phy    O33 1454   2.614   2.882   0.352 -0.7722  0.5235 -0.5536
   54phy    H1B 1455   2.635   2.793   0.330 -0.3612  0.3406  0.5168
   54phy    C12 1456   2.783   2.974   0.192 -0.4160  0.5836  0.0193
   54phy    O11 1457   2.898   3.050   0.168  0.0247 -0.3074 -0.4379
   54phy    H1A 1458   2.878   3.141   0.180  0.1389 -0.4721  1.3159
   55phy    C35 1459   0.600   4.425   1.791 -0.1088 -0.2321 -0.1765
   55phy    C33 1460   0.552   4.295   1.720  0.0431  0.0538 -0.2428
   55phy    C34 1461   0.585   4.174   1.811  0.3320  0.5018 -0.2572
   55phy    C32 1462   0.403   4.307   1.670  0.0722  0.2264  0.0815
   55phy    C31 1463   0.361   4.209   1.557 -0.3744 -0.0619  0.1575
   55phy    C30 1464   0.214   4.209   1.554  0.2760 -0.1612 -0.0630
   55phy    C28 1465   0.148   4.134   1.440  0.1658  0.2269  0.0709
   55phy    C29 1466   0.096   3.994   1.487  0.5855 -0.0655  0.3789
   55phy    C27 1467   0.029   4.219   1.383 -0.5801 -0.2748  0.0248
   55phy    C26 1468   0.032   4.256   1.234 -0.4550  0.1630  0.2359
   55phy    C25 1469  -0.102   4.311   1.186  0.2588  0.1366 -0.1573
   55phy    C23 1470  -0.134   4.272   1.040 -0.1560 -0.2873  0.1017
   55phy    C24 1471  -0.254   4.173   1.034 -0.4182 -0.4018  0.3163
   55phy    C22 1472  -0.151   4.406   0.962  0.3836 -0.3884 -0.0561
   55phy    C21 1473  -0.110   4.400   0.813 -0.9415  0.5231  0.4698
   55phy    C20 1474  -0.130   4.527   0.728  0.5605  0.3224 -0.2163
   55phy    C18 1475  -0.095   4.525   0.572 -0.5004 -0.1358 -0.2801
   55phy    O01 1476   0.044   4.481   0.558  0.2553  0.3799 -0.3807
   55phy    H01 1477   0.089   4.527   0.490  1.6483 -0.6366 -0.1911
   55phy    C19 1478  -0.102   4.673   0.538 -0.0547 -0.2422  0.1179
   55phy    C13 1479  -0.190   4.436   0.480 -0.3168 -0.0887  0.2300
   55phy     H3 1480  -0.185   4.336   0.529  0.2630  0.5296  1.4880
   55phy    O33 1481  -0.336   4.452   0.494  0.4080 -0.0368 -0.5266
   55phy    H1B 1482  -0.358   4.501   0.417  1.0493 -0.5098 -1.0282
   55phy    C12 1483  -0.150   4.362   0.342  0.2263 -0.5783 -0.0106
   55phy    O11 1484  -0.213   4.416   0.229  0.0636 -0.6157 -0.0476
   55phy    H1A 1485  -0.288   4.364   0.208 -0.6698  0.4306 -0.1171
   56phy    C35 1486   3.610   2.737   2.320 -0.1738 -0.3556  0.2046
   56phy    C33 1487   3.552   2.876   2.299  0.3291 -0.3200  0.1283
   56phy    C34 1488   3.650   2.983   2.312  0.3697  0.3779  0.4422
   56phy    C32 1489   3.492   2.891   2.159  0.2672  0.2351 -0.3548
   56phy    C31 1490   3.341   2.900   2.162  0.0155  0.2691 -0.3218
   56phy    C30 1491   3.262   2.905   2.029 -0.4311  0.2478 -0.2781
   56phy    C28 1492   3.112   2.935   2.036  0.0596 -0.6311  0.3386
   56phy    C29 1493   3.080   3.046   1.933 -0.0650  0.3405  0.3371
   56phy    C27 1494   3.017   2.810   2.026 -0.1478  0.4730 -0.1637
   56phy    C26 1495   2.879   2.830   2.092 -0.0335  0.6298 -0.0301
   56phy    C25 1496   2.805   2.695   2.102  0.0444  0.0803 -0.2786
   56phy    C23 1497   2.676   2.693   2.186 -0.3097 -0.7382  0.2574
   56phy    C24 1498   2.578   2.582   2.138  0.2187  0.5787 -0.3087
   56phy    C22 1499   2.691   2.710   2.338 -0.4971 -0.7352 -0.0711
   56phy    C21 1500   2.588   2.796   2.409  0.0896 -0.0258 -0.1749
   56phy    C20 1501   2.616   2.805   2.560 -0.3570 -0.1874  0.5801
   56phy    C18 1502   2.524   2.891   2.659  0.3077 -0.4077 -0.1482
   56phy    O01 1503   2.383   2.849   2.653  0.2714  0.0415 -0.0270
   56phy    H01 1504   2.369   2.761   2.680 -0.0933  0.3525  0.8142
   56phy    C19 1505   2.569   2.842   2.798  0.4981  0.4678 -0.4091
   56phy    C13 1506   2.522   3.050   2.623  0.0651  0.2604 -0.1774
   56phy     H3 1507   2.509   3.062   2.512  0.6454 -0.8797 -0.3903
   56phy    O33 1508   2.649   3.107   2.637 -0.0926  0.1670 -0.0281
   56phy    H1B 1509   2.649   3.160   2.714  0.6043 -0.9594  0.7619
   56phy    C12 1510   2.416   3.145   2.689  0.0005 -0.2559 -0.1525
   56phy    O11 1511   2.357   3.112   2.814 -0.2143 -0.2568 -0.1281
   56phy    H1A 1512   2.283   3.055   2.804 -0.8230  0.4134  0.4163
   57phy    C35 1513   1.403   3.499   1.185 -0.0218  0.0455  0.1199
   57phy    C33 1514   1.329   3.372   1.150 -0.4884 -0.6966  0.3147
   57phy    C34 1515   1.416   3.257   1.193 -0.3185  0.4842 -0.1579
   57phy    C32 1516   1.199   3.370   1.224  0.2923  0.3438  0.0423
   57phy    C31 1517   1.090   3.289   1.157 -0.0460  0.6284  0.4425
   57phy    C30 1518   0.956   3.330   1.221 -0.1903 -0.1927 -0.3337
   57phy    C28 1519   0.837   3.246   1.174 -0.3986 -0.5353  0.1237
   57phy    C29 1520   0.793   3.143   1.276  0.4919 -0.1434 -0.1855
   57phy    C27 1521   0.725   3.347   1.152  0.2040 -0.0581  0.7111
   57phy    C26 1522   0.633   3.316   1.031 -0.1024  0.0718 -0.1866
   57phy    C25 1523   0.535   3.425   1.003 -0.4235  0.3513  0.0858
   57phy    C23 1524   0.442   3.389   0.882 -0.0147 -0.3711 -0.5598
   57phy    C24 1525   0.301   3.370   0.926  0.3169 -0.3358  0.1050
   57phy    C22 1526   0.435   3.509   0.784  0.3186 -0.4686  0.1895
   57phy    C21 1527   0.522   3.486   0.659  0.2315  0.1048  0.5023
   57phy    C20 1528   0.534   3.613   0.560  0.5989  0.6360 -0.4479
   57phy    C18 1529   0.627   3.610   0.432 -0.0045 -0.1328  0.1551
   57phy    O01 1530   0.760   3.575   0.479  0.4137 -0.1561  0.2499
   57phy    H01 1531   0.761   3.585   0.572  0.7624  0.9417  0.1380
   57phy    C19 1532   0.613   3.757   0.391 -0.2351 -0.5961 -0.2931
   57phy    C13 1533   0.566   3.504   0.326 -0.4348 -0.5694 -0.0616
   57phy     H3 1534   0.577   3.406   0.379  0.0324 -0.4169  0.1307
   57phy    O33 1535   0.427   3.500   0.304 -0.0986  0.1920 -0.2732
   57phy    H1B 1536   0.399   3.416   0.271  0.0208 -0.4566  1.1910
   57phy    C12 1537   0.648   3.449   0.203  0.5079 -0.3493 -0.1927
   57phy    O11 1538   0.786   3.430   0.233  0.0829 -0.3220  0.1565
   57phy    H1A 1539   0.792   3.451   0.324  0.7188 -1.9162  0.5056
   58phy    C35 1540   0.980   2.954   1.564 -0.5729  0.3852 -0.4584
   58phy    C33 1541   1.083   3.063   1.607  0.0096 -0.0854  0.2511
   58phy    C34 1542   1.187   3.079   1.489  0.5197 -0.1434  0.1621
   58phy    C32 1543   1.017   3.191   1.660 -0.1224  0.0244  0.2198
   58phy    C31 1544   1.114   3.275   1.748 -0.3177  0.3602  0.2557
   58phy    C30 1545   1.053   3.412   1.778  0.4904 -0.3517  0.6206
   58phy    C28 1546   1.145   3.507   1.854  0.2563  0.4790 -0.4550
   58phy    C29 1547   1.136   3.648   1.801 -0.1592 -0.2355  0.1373
   58phy    C27 1548   1.101   3.511   2.001 -0.0289  0.0691 -0.5392
   58phy    C26 1549   1.219   3.518   2.102  0.1698 -0.5111 -0.5974
   58phy    C25 1550   1.177   3.506   2.248  0.4845 -0.6435  0.1613
   58phy    C23 1551   1.290   3.509   2.348  0.1368 -0.2899  0.0618
   58phy    C24 1552   1.307   3.654   2.398  0.8997 -0.4016  0.5253
   58phy    C22 1553   1.244   3.426   2.470  0.1089  0.0592  0.3413
   58phy    C21 1554   1.338   3.314   2.522 -0.2468 -0.3843 -0.4377
   58phy    C20 1555   1.274   3.256   2.650 -0.1511  0.2124 -0.1380
   58phy    C18 1556   1.344   3.135   2.730  0.3904  0.2179 -0.1237
   58phy    O01 1557   1.484   3.152   2.734 -0.0853 -0.0832 -0.3214
   58phy    H01 1558   1.507   3.241   2.750 -0.7143  0.2137 -0.9943
   58phy    C19 1559   1.309   3.167   2.877 -0.4021  0.1044 -0.2277
   58phy    C13 1560   1.310   2.978   2.692  0.0217  0.0022 -0.0476
   58phy     H3 1561   1.200   2.959   2.686  0.1579 -1.1175  0.8686
   58phy    O33 1562   1.352   2.880   2.790  0.1599 -0.3623  0.6855
   58phy    H1B 1563   1.442   2.904   2.800 -0.1136  1.3296 -0.5083
   58phy    C12 1564   1.369   2.933   2.553  0.4789  0.2295 -0.0222
   58phy    O11 1565   1.500   2.966   2.535  0.0348  0.3170  0.3418
   58phy    H1A 1566   1.514   3.045   2.585 -0.9413  0.4491  0.4354
   59phy    C35 1567   1.494   2.408   0.870  0.5108 -0.3419  0.0273
   59phy    C33 1568   1.381   2.507   0.840  0.2784 -0.5612  0.0338
   59phy    C34 1569   1.255   2.486   0.922  0.2573 -0.0531  0.2751
   59phy    C32 1570   1.435   2.648   0.852 -0.0844 -0.0806 -0.0308
   59phy    C31 1571   1.374   2.752   0.753  0.5382  0.2274 -0.1230
   59phy    C30 1572   1.416   2.891   0.786 -0.1444  0.1847  0.4714
   59phy    C28 1573   1.351   2.997   0.693  0.0472  0.0345 -0.7547
   59phy    C29 1574   1.338   3.124   0.788  0.1305  0.2318 -0.0538
   59phy    C27 1575   1.437   3.039   0.569 -0.3100  0.0590  0.0521
   59phy    C26 1576   1.418   2.970   0.437 -0.3950 -0.1559 -0.1226
   59phy    C25 1577   1.522   3.016   0.328  0.5525 -0.1729 -0.1917
   59phy    C23 1578   1.547   2.927   0.208  0.0950  0.1744 -0.0567
   59phy    C24 1579   1.443   2.948   0.097  0.1752  0.2703  0.2662
   59phy    C22 1580   1.689   2.964   0.162  0.0099 -0.0391  0.2456
   59phy    C21 1581   1.778   2.863   0.087 -0.3809 -0.2366 -0.5091
   59phy    C20 1582   1.912   2.921   0.068 -0.0431  0.1303 -0.4330
   59phy    C18 1583   2.019   2.861  -0.030  0.1990 -0.0583  0.8733
   59phy    O01 1584   2.042   2.717  -0.021 -0.3813 -0.3173 -0.0535
   59phy    H01 1585   1.966   2.665  -0.035 -0.3605 -0.0224 -1.4432
   59phy    C19 1586   2.151   2.935   0.003  0.1263 -0.6594  0.7446
   59phy    C13 1587   1.972   2.883  -0.182 -0.1228 -0.2347 -0.0255
   59phy     H3 1588   1.894   2.804  -0.194  0.7896 -1.2630  0.6109
   59phy    O33 1589   1.891   2.995  -0.221 -0.5655 -0.0984  0.0759
   59phy    H1B 1590   1.945   3.057  -0.267 -0.2789  0.4050  1.0493
   59phy    C12 1591   2.049   2.832  -0.309 -0.5710  0.0353 -0.5569
   59phy    O11 1592   2.143   2.922  -0.364  0.4266  0.4302  0.3130
   59phy    H1A 1593   2.188   2.885  -0.438  0.9059 -1.0685  1.3002
   60phy    C35 1594   4.988   0.478   1.471 -0.1428  0.3548  0.0294
   60phy    C33 1595   4.970   0.347   1.406  0.2149  0.4576  0.4212
   60phy    C34 1596   4.899   0.254   1.500  0.3867 -0.6681  0.3896
   60phy    C32 1597   4.912   0.362   1.261  0.0504  0.1580  0.3679
   60phy    C31 1598   4.936   0.241   1.165  0.1424  0.3752 -0.1277
   60phy    C30 1599   4.892   0.260   1.018 -0.1595  0.1189 -0.2472
   60phy    C28 1600   4.908   0.141   0.921  0.5545  0.6507  0.0524
   60phy    C29 1601   4.790   0.050   0.909  0.4093 -0.2297  0.0433
   60phy    C27 1602   4.951   0.184   0.779  0.2569  0.3801  0.2748
   60phy    C26 1603   5.041   0.089   0.702  0.0394 -0.1588 -0.0591
   60phy    C25 1604   5.064   0.128   0.553 -0.1700 -0.5401  0.0694
   60phy    C23 1605   5.174   0.044   0.482  0.7124  0.2758  0.3698
   60phy    C24 1606   5.111  -0.029   0.360 -0.0616 -0.3249 -0.4021
   60phy    C22 1607   5.286   0.145   0.451  0.1011 -0.2190 -0.2595
   60phy    C21 1608   5.430   0.083   0.423 -0.0267  0.6408  0.4116
   60phy    C20 1609   5.535   0.188   0.444 -0.2113 -0.3813  0.6665
   60phy    C18 1610   5.686   0.161   0.447 -0.6892 -0.6548  0.7164
   60phy    O01 1611   5.718   0.044   0.524 -0.6875  0.0411 -0.3913
   60phy    H01 1612   5.808   0.027   0.507 -0.9166 -0.1437 -1.4717
   60phy    C19 1613   5.742   0.283   0.530 -0.0509 -0.0286 -0.1067
   60phy    C13 1614   5.744   0.139   0.297  0.4438 -0.0024  0.0638
   60phy     H3 1615   5.693   0.045   0.266 -2.0008  1.1499  0.2637
   60phy    O33 1616   5.684   0.223   0.196 -0.7566  0.0067 -0.6082
   60phy    H1B 1617   5.717   0.308   0.213  0.6599 -0.6431  0.0083
   60phy    C12 1618   5.887   0.090   0.255 -0.7032 -0.0364  0.7172
   60phy    O11 1619   5.949   0.023   0.359  0.0815 -0.1098 -0.3779
   60phy    H1A 1620   6.041   0.042   0.363 -0.2240  1.5472 -0.4502
   61phy    C35 1621   0.313   0.163   2.100  0.3544  0.2103 -0.0303
   61phy    C33 1622   0.402   0.058   2.042  0.1620  0.1416 -0.0571
   61phy    C34 1623   0.323  -0.026   1.938 -0.2588 -0.2659 -0.2477
   61phy    C32 1624   0.538   0.120   1.999 -0.0490 -0.3685 -0.2583
   61phy    C31 1625   0.657   0.023   1.976  0.4528  0.3634  0.1862
   61phy    C30 1626   0.788   0.085   1.936  0.4571  0.0692  0.7034
   61phy    C28 1627   0.920   0.004   1.949 -0.1030 -0.1476  0.2369
   61phy    C29 1628   1.014   0.045   1.836  0.1125 -0.6498  0.3619
   61phy    C27 1629   0.977   0.034   2.094  0.2572  0.0562  0.1684
   61phy    C26 1630   1.077  -0.076   2.147  0.2186  0.2233 -0.1677
   61phy    C25 1631   1.147  -0.028   2.272  0.3660  0.7060  0.1630
   61phy    C23 1632   1.238  -0.129   2.337 -0.2514  0.0260 -0.1072
   61phy    C24 1633   1.379  -0.076   2.354 -0.0350  0.1109  0.0990
   61phy    C22 1634   1.177  -0.188   2.469  0.3432  0.1627 -0.1605
   61phy    C21 1635   1.235  -0.329   2.502 -0.0617  0.0389 -0.0772
   61phy    C20 1636   1.143  -0.386   2.610  0.5582  0.2710  0.1147
   61phy    C18 1637   1.197  -0.502   2.705 -0.0320  0.2398  0.5282
   61phy    O01 1638   1.324  -0.467   2.758 -0.3727 -0.3638 -0.5380
   61phy    H01 1639   1.387  -0.526   2.722 -0.2824  0.3851 -1.6489
   61phy    C19 1640   1.107  -0.498   2.832  0.0604 -0.2656 -0.3308
   61phy    C13 1641   1.207  -0.651   2.647 -0.7594  0.2137 -0.1693
   61phy     H3 1642   1.109  -0.677   2.600 -0.9304  0.8153 -0.1482
   61phy    O33 1643   1.221  -0.752   2.748  0.4437  0.3164 -0.1701
   61phy    H1B 1644   1.230  -0.717   2.834 -1.1475  1.2602 -0.3500
   61phy    C12 1645   1.321  -0.681   2.544 -0.0346 -0.7757  0.3622
   61phy    O11 1646   1.449  -0.645   2.587  0.4419 -0.0169 -0.2452
   61phy    H1A 1647   1.501  -0.718   2.561 -0.1084 -0.0146 -1.4242
   62phy    C35 1648   0.826   4.745   1.591  0.1922  0.1744  0.3881
   62phy    C33 1649   0.705   4.829   1.560  0.0375 -0.2853 -0.0924
   62phy    C34 1650   0.592   4.815   1.664  0.5609 -0.4260 -0.1869
   62phy    C32 1651   0.747   4.976   1.539  0.0507 -0.1404 -0.8291
   62phy    C31 1652   0.692   5.044   1.414 -0.1374 -0.0827  0.3585
   62phy    C30 1653   0.759   5.173   1.377  0.3267 -0.1021  0.3667
   62phy    C28 1654   0.733   5.228   1.238  0.0298 -0.0115 -0.0610
   62phy    C29 1655   0.683   5.371   1.237  0.1417 -0.0383 -0.5367
   62phy    C27 1656   0.861   5.199   1.156  0.1452  0.1366 -0.3897
   62phy    C26 1657   0.842   5.192   1.004  0.1552  0.3441  0.4802
   62phy    C25 1658   0.971   5.143   0.944 -0.3655 -0.0064  0.4282
   62phy    C23 1659   0.968   5.157   0.787 -0.5221  0.4293  0.2112
   62phy    C24 1660   1.061   5.273   0.741  0.8571  0.2636 -0.4188
   62phy    C22 1661   1.039   5.034   0.726 -0.0316  0.4344  0.2304
   62phy    C21 1662   0.962   4.943   0.635 -0.5109  0.3432  0.7088
   62phy    C20 1663   1.038   4.810   0.626 -0.0121  0.6117 -0.2691
   62phy    C18 1664   0.992   4.704   0.511  0.1344 -0.1935 -0.1117
   62phy    O01 1665   0.847   4.690   0.533  0.1134  0.1876  0.1047
   62phy    H01 1666   0.810   4.609   0.505  0.5246  0.2810 -0.7759
   62phy    C19 1667   1.050   4.570   0.549 -0.2738  0.4448 -0.0721
   62phy    C13 1668   1.024   4.763   0.360  0.6273  0.4320  0.3031
   62phy     H3 1669   0.955   4.850   0.349  0.2210  0.1846  0.8855
   62phy    O33 1670   1.151   4.834   0.351  0.0557 -0.3499 -0.0351
   62phy    H1B 1671   1.222   4.774   0.338  0.3934  0.2304 -0.9245
   62phy    C12 1672   0.954   4.718   0.226  0.0600 -0.5534  0.1532
   62phy    O11 1673   1.017   4.612   0.153  0.3043 -0.5204  0.3113
   62phy    H1A 1674   1.110   4.620   0.149  0.2148 -0.0104 -2.7985
   63phy    C35 1675   2.764   2.898   1.233 -0.0386  0.5182  0.0478
   63phy    C33 1676   2.809   2.922   1.377  0.7608 -0.1992 -0.4215
   63phy    C34 1677   2.797   2.798   1.459  0.0732  0.3954 -0.6402
   63phy    C32 1678   2.949   2.984   1.366 -0.0310 -0.3068 -0.0201
   63phy    C31 1679   2.979   3.080   1.481 -0.0244 -0.6215  0.0629
   63phy    C30 1680   3.114   3.156   1.459  0.4332  0.7265  1.0389
   63phy    C28 1681   3.149   3.248   1.574 -0.0257 -0.4197  0.3236
   63phy    C29 1682   3.300   3.235   1.593  0.7746 -0.4481 -0.4046
   63phy    C27 1683   3.095   3.392   1.552  0.1816  0.3592 -0.5084
   63phy    C26 1684   3.059   3.456   1.686  0.4919 -0.0284  0.0607
   63phy    C25 1685   2.994   3.591   1.676  0.7941  0.0107 -0.2159
   63phy    C23 1686   2.947   3.655   1.811 -0.2841  0.1308  0.2775
   63phy    C24 1687   3.006   3.795   1.835 -0.0046 -0.1828  0.1199
   63phy    C22 1688   2.795   3.650   1.829  0.3746  0.7033 -0.2178
   63phy    C21 1689   2.747   3.604   1.967  0.0516  0.0683 -0.1846
   63phy    C20 1690   2.593   3.618   1.966 -0.0126 -0.2647 -0.0458
   63phy    C18 1691   2.511   3.613   2.104 -0.1515  0.5223 -0.5624
   63phy    O01 1692   2.591   3.686   2.204 -0.0336  0.5562  0.4923
   63phy    H01 1693   2.608   3.773   2.175  1.2255  0.1097 -0.1821
   63phy    C19 1694   2.384   3.699   2.069 -0.4292  0.2561  0.5229
   63phy    C13 1695   2.482   3.461   2.145 -0.0384  0.6774 -0.0342
   63phy     H3 1696   2.574   3.400   2.125 -0.0308  0.5026  0.5105
   63phy    O33 1697   2.388   3.394   2.064 -0.0961 -0.4722 -0.4176
   63phy    H1B 1698   2.380   3.441   1.983  2.0055  0.8484  0.0733
   63phy    C12 1699   2.432   3.429   2.294  0.1126 -0.0647  0.0657
   63phy    O11 1700   2.489   3.508   2.397  0.4661  0.0246  0.0340
   63phy    H1A 1701   2.509   3.592   2.359 -0.6971 -0.1160 -0.9299
   64phy    C35 1702   1.764   3.640   1.244  0.0714  0.2754 -0.3409
   64phy    C33 1703   1.708   3.772   1.290  0.7163 -0.1998 -0.2744
   64phy    C34 1704   1.770   3.806   1.424 -0.0764 -0.3788  0.0880
   64phy    C32 1705   1.729   3.874   1.177 -0.4238 -0.0666  1.1000
   64phy    C31 1706   1.604   3.941   1.118  0.2532 -0.3956 -0.4434
   64phy    C30 1707   1.629   4.057   1.024 -0.2818  0.1532  0.2482
   64phy    C28 1708   1.502   4.116   0.957  0.5457 -0.5978  0.1133
   64phy    C29 1709   1.464   4.244   1.043  0.3413  0.1122  0.5169
   64phy    C27 1710   1.540   4.163   0.814  0.2045  0.2630  0.2216
   64phy    C26 1711   1.431   4.166   0.706 -0.6746 -0.4576  0.3349
   64phy    C25 1712   1.474   4.259   0.589 -0.3759  0.3169 -0.0628
   64phy    C23 1713   1.381   4.276   0.465 -0.0645  0.4358  0.0536
   64phy    C24 1714   1.384   4.422   0.423  0.0338 -0.2266 -0.8507
   64phy    C22 1715   1.424   4.175   0.356  0.1067 -0.0838 -0.0597
   64phy    C21 1716   1.327   4.149   0.242  0.2963  0.5829  0.3610
   64phy    C20 1717   1.367   4.021   0.166 -0.3713 -0.1676 -0.2794
   64phy    C18 1718   1.365   4.020   0.008 -0.0550  0.0299 -1.0205
   64phy    O01 1719   1.247   4.081  -0.041 -0.5687 -0.0193  0.0683
   64phy    H01 1720   1.230   4.045  -0.126 -0.2926  0.2499 -0.1048
   64phy    C19 1721   1.359   3.868  -0.019  0.0505  0.0674 -0.0165
   64phy    C13 1722   1.495   4.090  -0.060  0.1589 -0.0327 -0.1679
   64phy     H3 1723   1.480   4.199  -0.036 -0.4548 -0.2412  0.4475
   64phy    O33 1724   1.623   4.077   0.003  0.3866 -0.3222  0.1192
   64phy    H1B 1725   1.653   4.160   0.037  0.0337 -0.9085  2.0074
   64phy    C12 1726   1.504   4.137  -0.212  0.2352 -0.4244 -0.5353
   64phy    O11 1727   1.579   4.051  -0.292 -0.1505 -0.2090  0.1241
   64phy    H1A 1728   1.658   4.028  -0.246  0.3358 -0.0952 -0.6430
   65phy    C35 1729   2.045   0.322   0.861  0.3010  0.2828  0.4846
   65phy    C33 1730   2.027   0.372   1.007  0.5406 -0.3841 -0.3695
   65phy    C34 1731   1.872   0.384   1.015 -0.6689 -0.1454  0.3426
   65phy    C32 1732   2.086   0.277   1.113 -0.3467  0.5196 -0.7242
   65phy    C31 1733   2.237   0.285   1.138  0.0475 -0.1165  0.2824
   65phy    C30 1734   2.283   0.185   1.247  0.2530  0.5399 -0.0481
   65phy    C28 1735   2.433   0.189   1.277 -0.2358  0.3839  0.0018
   65phy    C29 1736   2.452   0.237   1.421  0.2822  0.0574  0.1030
   65phy    C27 1737   2.512   0.053   1.266  0.1494 -0.0950  0.3146
   65phy    C26 1738   2.627   0.072   1.165  0.1960 -0.3508  0.0407
   65phy    C25 1739   2.728  -0.042   1.165 -0.3841  0.5060  0.2628
   65phy    C23 1740   2.834  -0.035   1.050 -0.2301 -0.1755 -0.3157
   65phy    C24 1741   2.965  -0.105   1.100 -0.2697 -0.4845  0.0295
   65phy    C22 1742   2.791  -0.110   0.920  0.1939  0.8022 -0.3473
   65phy    C21 1743   2.833  -0.045   0.789  0.1564 -0.4164 -0.0089
   65phy    C20 1744   2.781  -0.125   0.668  0.1233  0.6358  0.0108
   65phy    C18 1745   2.787  -0.075   0.519 -0.8209 -0.0262  0.3260
   65phy    O01 1746   2.751   0.068   0.519  0.2905  0.1229  0.1986
   65phy    H01 1747   2.685   0.081   0.583  0.1209 -0.1188  0.0753
   65phy    C19 1748   2.681  -0.152   0.441  0.1404 -0.1739  0.3155
   65phy    C13 1749   2.935  -0.081   0.458  0.4747  0.0335  0.2536
   65phy     H3 1750   2.998  -0.016   0.524  0.5543 -1.0158  1.2492
   65phy    O33 1751   3.014  -0.201   0.473 -0.1769 -0.5032  0.2093
   65phy    H1B 1752   3.102  -0.170   0.481 -0.6043  0.4365  1.7065
   65phy    C12 1753   2.989  -0.009   0.326  0.0493 -0.3934  0.2556
   65phy    O11 1754   2.921   0.112   0.298 -0.2615 -0.3886  0.1586
   65phy    H1A 1755   2.865   0.126   0.372 -0.2271  0.3834  0.0539
   66phy    C35 1756   2.303   1.437   1.847  0.0917 -0.2591  0.0040
   66phy    C33 1757   2.208   1.511   1.752  0.3846 -0.0545  0.0240
   66phy    C34 1758   2.277   1.632   1.696  0.2173 -0.4449  0.0978
   66phy    C32 1759   2.137   1.418   1.653 -0.4062 -0.0703 -0.0533
   66phy    C31 1760   1.994   1.452   1.617  0.2733  0.1002 -0.1108
   66phy    C30 1761   1.929   1.341   1.534  0.1034  0.1864 -0.4508
   66phy    C28 1762   1.781   1.358   1.507  0.3882 -0.0512  0.0324
   66phy    C29 1763   1.764   1.397   1.358  0.0539 -0.0951 -0.4477
   66phy    C27 1764   1.716   1.220   1.517  0.4102  0.6527 -0.0461
   66phy    C26 1765   1.639   1.185   1.643 -0.1528  0.1022 -0.2342
   66phy    C25 1766   1.618   1.033   1.651 -0.1049 -0.4931  0.3055
   66phy    C23 1767   1.556   0.990   1.785 -0.0205 -0.4467  0.0426
   66phy    C24 1768   1.409   0.955   1.776  0.1023 -0.2374  0.3913
   66phy    C22 1769   1.621   0.859   1.830 -0.3548 -0.1116 -0.2622
   66phy    C21 1770   1.660   0.849   1.981 -0.2900  0.3723 -0.0906
   66phy    C20 1771   1.732   0.716   2.012 -0.4998  0.4051  0.0216
   66phy    C18 1772   1.783   0.673   2.159  0.0084  0.0541  0.4211
   66phy    O01 1773   1.669   0.693   2.246 -0.1171 -0.1413  0.0619
   66phy    H01 1774   1.644   0.622   2.302 -0.1348  0.5106  0.9002
   66phy    C19 1775   1.796   0.519   2.133 -0.1405  0.0264  0.2688
   66phy    C13 1776   1.913   0.745   2.226 -0.4309 -0.1677  0.3814
   66phy     H3 1777   2.003   0.735   2.160 -1.7696  0.6277 -1.6659
   66phy    O33 1778   1.950   0.683   2.346  0.1120 -0.1739 -0.0686
   66phy    H1B 1779   1.873   0.667   2.397  0.4270 -0.6108  0.2810
   66phy    C12 1780   1.901   0.896   2.258  0.5731 -0.1632  0.4168
   66phy    O11 1781   1.802   0.941   2.347  0.2131 -0.7132  0.6093
   66phy    H1A 1782   1.718   0.910   2.318  1.0213 -1.0818 -1.5048
   67phy    C35 1783   3.846   0.564   1.272 -0.1987 -0.0234 -0.0877
   67phy    C33 1784   3.905   0.668   1.182  0.2052 -0.0625  0.0245
   67phy    C34 1785   3.924   0.796   1.258 -0.7034  0.0511 -0.2312
   67phy    C32 1786   4.021   0.623   1.094  0.2406  0.4419 -0.1154
   67phy    C31 1787   3.996   0.583   0.948  0.0692 -0.1828 -0.0129
   67phy    C30 1788   4.127   0.547   0.875 -0.4768 -0.3496  0.0268
   67phy    C28 1789   4.125   0.526   0.719 -0.3501 -0.6662 -0.2038
   67phy    C29 1790   4.263   0.551   0.660  0.1442  0.3156  0.7111
   67phy    C27 1791   4.074   0.384   0.688  0.4479  0.7725 -0.0300
   67phy    C26 1792   4.010   0.360   0.548 -0.4155 -0.1590  0.1030
   67phy    C25 1793   3.974   0.208   0.531 -0.1086 -0.8646  0.6875
   67phy    C23 1794   3.917   0.174   0.394  0.0224 -0.3587  0.0319
   67phy    C24 1795   3.974   0.039   0.350 -0.1449  0.2719 -0.1647
   67phy    C22 1796   3.764   0.183   0.398 -0.0816 -0.2534  0.0383
   67phy    C21 1797   3.693   0.190   0.264  0.2091  0.2334  0.0548
   67phy    C20 1798   3.545   0.216   0.294  0.1326  0.1599 -0.3976
   67phy    C18 1799   3.441   0.192   0.175  0.5265 -0.4793 -0.2507
   67phy    O01 1800   3.478   0.265   0.057  0.3582  0.1829  0.4629
   67phy    H01 1801   3.546   0.219   0.011 -1.1264 -1.0220 -0.6305
   67phy    C19 1802   3.309   0.261   0.226 -0.2439  0.4236  0.2588
   67phy    C13 1803   3.420   0.032   0.147  0.3623 -0.5790 -0.3724
   67phy     H3 1804   3.515   0.007   0.093  0.9741  0.1346  0.3424
   67phy    O33 1805   3.436  -0.060   0.258 -0.1817  0.2841 -0.0659
   67phy    H1B 1806   3.522  -0.096   0.247 -0.2552  0.2359 -0.4945
   67phy    C12 1807   3.341  -0.027   0.024 -0.4400  0.3614  0.2217
   67phy    O11 1808   3.370   0.029  -0.103  0.1475 -0.2310  0.2805
   67phy    H1A 1809   3.315   0.104  -0.112  0.8610  0.2451 -0.1904
   68phy    C35 1810   2.538   3.534   0.619 -0.4482 -0.3183 -0.0831
   68phy    C33 1811   2.523   3.592   0.760 -0.0047 -0.1927  0.1711
   68phy    C34 1812   2.599   3.517   0.868 -0.3972 -0.1945 -0.3273
   68phy    C32 1813   2.580   3.733   0.754  0.0902 -0.5737  0.0324
   68phy    C31 1814   2.484   3.833   0.823 -0.0350 -0.2217 -0.0390
   68phy    C30 1815   2.537   3.977   0.826 -0.4602  0.4491 -0.4354
   68phy    C28 1816   2.420   4.070   0.867  0.5383 -0.1224 -0.2480
   68phy    C29 1817   2.457   4.146   0.995  0.2369 -0.2869  0.1735
   68phy    C27 1818   2.385   4.171   0.754 -0.6659 -0.0119 -0.0602
   68phy    C26 1819   2.259   4.128   0.678 -0.1638  0.0051 -0.2685
   68phy    C25 1820   2.223   4.228   0.571 -0.6395 -0.1181  0.1935
   68phy    C23 1821   2.126   4.183   0.462 -0.4401  0.0249 -0.5307
   68phy    C24 1822   1.998   4.258   0.486 -0.0175 -0.1709 -0.0983
   68phy    C22 1823   2.179   4.227   0.325  0.5300 -0.4507  0.0025
   68phy    C21 1824   2.259   4.138   0.236 -0.3404  0.2525  0.0416
   68phy    C20 1825   2.318   4.213   0.122 -0.1851  0.2059  0.9227
   68phy    C18 1826   2.407   4.137   0.011 -0.6263 -0.6384  0.0038
   68phy    O01 1827   2.510   4.067   0.088 -0.2459 -0.0863 -0.6595
   68phy    H01 1828   2.536   4.121   0.160 -0.4746  0.8437 -1.2624
   68phy    C19 1829   2.475   4.249  -0.064  0.4730  0.4573  0.3149
   68phy    C13 1830   2.323   4.038  -0.077 -0.1634  0.6613 -0.3282
   68phy     H3 1831   2.293   3.960  -0.003  1.0620  0.6392  0.1597
   68phy    O33 1832   2.187   4.078  -0.108 -0.1232  0.3308 -0.0981
   68phy    H1B 1833   2.118   4.019  -0.087  0.9013 -0.1961  2.0615
   68phy    C12 1834   2.373   3.927  -0.171  0.0874  0.1496 -0.0614
   68phy    O11 1835   2.421   3.958  -0.297  0.3420 -0.1138  0.4520
   68phy    H1A 1836   2.356   4.004  -0.346 -0.2268 -1.2072  0.1431
   69phy    C35 1837   1.710   4.593   1.442 -0.0433  0.1553  0.1285
   69phy    C33 1838   1.744   4.520   1.316  0.4199 -0.4780  0.3878
   69phy    C34 1839   1.731   4.628   1.210 -0.0785  0.3355 -0.0834
   69phy    C32 1840   1.891   4.465   1.317  0.5049 -0.0745 -0.4646
   69phy    C31 1841   1.911   4.312   1.346 -0.0543  0.0907  0.0110
   69phy    C30 1842   2.055   4.264   1.325  0.0646  0.0188 -0.6649
   69phy    C28 1843   2.084   4.109   1.320  0.0244  0.4001 -0.1426
   69phy    C29 1844   2.090   4.051   1.178 -0.1917  0.3401 -0.1951
   69phy    C27 1845   2.227   4.082   1.370 -0.2145 -0.2444 -0.4036
   69phy    C26 1846   2.234   4.009   1.502 -0.2430 -0.2780 -0.7636
   69phy    C25 1847   2.383   3.985   1.536 -0.1277  0.1654 -0.1526
   69phy    C23 1848   2.412   3.920   1.672 -0.1251 -0.5206  0.0533
   69phy    C24 1849   2.426   3.770   1.656 -0.1451  0.0364 -0.2977
   69phy    C22 1850   2.545   3.981   1.729  0.3115  0.1540  0.0835
   69phy    C21 1851   2.532   3.986   1.883 -0.1664  0.4386 -0.1135
   69phy    C20 1852   2.667   4.031   1.938  0.6098 -0.3684  0.2835
   69phy    C18 1853   2.699   4.044   2.088  0.3464  0.2033  0.3011
   69phy    O01 1854   2.693   3.913   2.145  0.3769  0.4548 -0.1107
   69phy    H01 1855   2.751   3.900   2.217 -1.3117 -0.0724  1.2261
   69phy    C19 1856   2.848   4.078   2.080 -0.2628 -0.2238 -0.0670
   69phy    C13 1857   2.611   4.150   2.175 -0.3040 -0.0385 -0.5399
   69phy     H3 1858   2.603   4.247   2.119  2.3241 -0.9080 -2.5890
   69phy    O33 1859   2.683   4.189   2.299  0.0804  0.2614 -0.0113
   69phy    H1B 1860   2.685   4.113   2.355  0.3282 -1.3332 -2.0767
   69phy    C12 1861   2.464   4.119   2.223  0.2392 -0.4956 -0.0176
   69phy    O11 1862   2.365   4.223   2.224 -0.0356  0.1804 -0.5251
   69phy    H1A 1863   2.285   4.186   2.257  0.3580 -0.9966 -0.8617
   70phy    C35 1864   1.166   4.971   1.233  0.6129 -0.4102  0.3404
   70phy    C33 1865   1.229   5.078   1.316  0.1211  0.1274  0.2388
   70phy    C34 1866   1.269   5.008   1.447  0.3732  0.2275 -0.0662
   70phy    C32 1867   1.344   5.144   1.243  0.2347 -0.2515 -0.0964
   70phy    C31 1868   1.303   5.278   1.175  0.0847 -0.1362  0.4021
   70phy    C30 1869   1.411   5.333   1.089 -0.0122 -0.1146 -0.0182
   70phy    C28 1870   1.394   5.472   1.026  0.3937  0.1354  0.3180
   70phy    C29 1871   1.401   5.590   1.126  0.3908  0.1217  0.0747
   70phy    C27 1872   1.506   5.494   0.925 -0.2658 -0.1059 -0.0800
   70phy    C26 1873   1.469   5.494   0.773  0.2504  0.3744  0.0441
   70phy    C25 1874   1.589   5.531   0.680  0.1885  0.2667 -0.8130
   70phy    C23 1875   1.551   5.527   0.531  0.0050  0.2848  0.6650
   70phy    C24 1876   1.530   5.674   0.487 -0.2798  0.4348  0.1509
   70phy    C22 1877   1.665   5.455   0.453 -0.3066  0.3338 -0.4156
   70phy    C21 1878   1.629   5.387   0.319  0.2143  0.1279 -0.0541
   70phy    C20 1879   1.751   5.328   0.253 -0.2449 -0.0251  0.1708
   70phy    C18 1880   1.739   5.262   0.112 -0.2608 -0.1061  0.5862
   70phy    O01 1881   1.639   5.159   0.116 -0.6768  0.2001 -0.1382
   70phy    H01 1882   1.558   5.193   0.150 -1.5434 -0.4807 -1.4533
   70phy    C19 1883   1.871   5.179   0.101  0.0521  0.0341 -0.3619
   70phy    C13 1884   1.721   5.375  -0.005  0.3075 -0.2423  0.0687
   70phy     H3 1885   1.619   5.416   0.012  1.1830  1.8439  0.6843
   70phy    O33 1886   1.794   5.498   0.008  0.4647 -0.1356 -0.0776
   70phy    H1B 1887   1.773   5.548   0.084  1.5880 -0.5384  0.5274
   70phy    C12 1888   1.671   5.341  -0.156 -0.5179  0.0756  0.1215
   70phy    O11 1889   1.552   5.278  -0.178 -0.0744  0.5356 -0.4829
   70phy    H1A 1890   1.480   5.337  -0.161 -0.8040 -0.7764  1.2166
   71phy    C35 1891   2.896   1.088   1.067  0.2508  0.0361 -0.0926
   71phy    C33 1892   2.958   0.951   1.076 -0.1883  0.0886  0.3436
   71phy    C34 1893   3.090   0.957   1.143  0.0995  0.2038 -0.1059
   71phy    C32 1894   2.865   0.850   1.142  0.0725  0.4996  0.1139
   71phy    C31 1895   2.854   0.728   1.049 -0.2489  0.7040  0.1530
   71phy    C30 1896   2.764   0.614   1.083  0.1404  0.3787 -0.0686
   71phy    C28 1897   2.790   0.486   0.998  0.1397 -0.4453 -0.2761
   71phy    C29 1898   2.891   0.389   1.070  0.1115 -0.3069  0.4659
   71phy    C27 1899   2.650   0.426   0.972 -0.0872  0.1926  0.1160
   71phy    C26 1900   2.641   0.328   0.852  0.0074  0.3528  0.3102
   71phy    C25 1901   2.495   0.298   0.824 -0.3353 -0.7446  0.1052
   71phy    C23 1902   2.474   0.179   0.730  0.7989  0.1297 -0.3306
   71phy    C24 1903   2.398   0.068   0.804 -0.0053  0.0216  0.4056
   71phy    C22 1904   2.391   0.222   0.607  0.6992  0.4551 -0.3682
   71phy    C21 1905   2.442   0.183   0.466  0.2081  0.1325  0.1776
   71phy    C20 1906   2.343   0.191   0.343 -0.3269  0.0790 -0.3452
   71phy    C18 1907   2.400   0.205   0.199 -0.2182  0.2559  0.1394
   71phy    O01 1908   2.510   0.302   0.198 -0.5762 -0.0837  0.6617
   71phy    H01 1909   2.477   0.389   0.207  0.9913  0.5810  0.3976
   71phy    C19 1910   2.279   0.265   0.126  0.0992  0.6430 -0.1763
   71phy    C13 1911   2.445   0.068   0.131 -0.5958  0.4094  0.0674
   71phy     H3 1912   2.518   0.029   0.207  0.0957 -0.0647 -0.8173
   71phy    O33 1913   2.351  -0.042   0.146  0.2561  0.0177  0.1652
   71phy    H1B 1914   2.395  -0.118   0.179 -0.8694  0.1981  2.2492
   71phy    C12 1915   2.562   0.045   0.021 -0.1561 -0.1862  0.7143
   71phy    O11 1916   2.526   0.045  -0.118  0.2162 -0.1091  0.1113
   71phy    H1A 1917   2.603   0.041  -0.171  0.5217  0.3865  0.5056
   72phy    C35 1918   2.464   0.617   1.524 -0.1898 -0.4160 -0.6575
   72phy    C33 1919   2.467   0.715   1.413  0.4141 -0.7343  0.1016
   72phy    C34 1920   2.605   0.779   1.405  0.0815 -0.2600 -0.0681
   72phy    C32 1921   2.410   0.646   1.285  0.4976 -0.2099 -0.0879
   72phy    C31 1922   2.369   0.745   1.170 -0.0791  0.5106  0.3148
   72phy    C30 1923   2.356   0.674   1.033 -0.4557  0.0760  0.0275
   72phy    C28 1924   2.333   0.760   0.907  0.2646 -0.0177  0.0657
   72phy    C29 1925   2.456   0.830   0.852  0.5070 -0.5177 -0.4286
   72phy    C27 1926   2.275   0.657   0.804 -0.6407  0.1287  0.2821
   72phy    C26 1927   2.190   0.693   0.680 -0.6192 -0.0341  0.1557
   72phy    C25 1928   2.136   0.570   0.610 -0.1507  0.1338 -0.3544
   72phy    C23 1929   2.087   0.569   0.464 -0.1571  0.7589  0.6699
   72phy    C24 1930   2.064   0.422   0.426 -0.1081  0.1812  0.6803
   72phy    C22 1931   1.971   0.663   0.439 -0.5774 -0.1809 -0.5220
   72phy    C21 1932   1.936   0.709   0.295  0.2538 -0.3571 -0.5860
   72phy    C20 1933   1.816   0.807   0.306  0.2002  0.2455 -0.3965
   72phy    C18 1934   1.737   0.845   0.174 -0.0381 -0.6058  0.1683
   72phy    O01 1935   1.824   0.918   0.091 -0.2048  0.1500  0.0162
   72phy    H01 1936   1.910   0.882   0.096 -0.6197 -0.7687  1.0189
   72phy    C19 1937   1.626   0.942   0.225 -0.3626 -0.3725  0.0834
   72phy    C13 1938   1.686   0.718   0.090  0.0329 -0.4092 -0.0395
   72phy     H3 1939   1.775   0.684   0.032 -0.4562  1.8897 -2.3405
   72phy    O33 1940   1.654   0.595   0.158  0.1645 -0.0291 -0.0555
   72phy    H1B 1941   1.649   0.613   0.250 -1.5258 -1.4753  0.2072
   72phy    C12 1942   1.608   0.717  -0.047  0.2266  0.2518  0.8451
   72phy    O11 1943   1.618   0.835  -0.124  0.3931 -0.3758 -0.3379
   72phy    H1A 1944   1.576   0.900  -0.070 -1.3796 -1.4446 -0.3562
   73phy    C35 1945   1.841   2.487   0.735  0.3255  0.1516 -0.9660
   73phy    C33 1946   1.893   2.617   0.789 -0.4850 -0.0684  0.1178
   73phy    C34 1947   1.799   2.735   0.756 -0.5367 -0.4539  0.3433
   73phy    C32 1948   1.933   2.602   0.938 -0.2008 -0.1186  0.5622
   73phy    C31 1949   2.083   2.644   0.952 -0.2020  0.1732  0.3710
   73phy    C30 1950   2.140   2.616   1.089 -0.2762 -0.2825  0.3854
   73phy    C28 1951   2.277   2.679   1.113 -0.1165  0.4214 -0.4135
   73phy    C29 1952   2.267   2.797   1.213  0.1204 -0.1865 -0.1863
   73phy    C27 1953   2.367   2.570   1.174  0.1768  0.1242  0.2638
   73phy    C26 1954   2.512   2.556   1.123  0.1691 -0.8699  0.3586
   73phy    C25 1955   2.600   2.461   1.212  0.4045 -0.0423 -0.5445
   73phy    C23 1956   2.738   2.411   1.165 -0.3537 -0.1365 -0.5650
   73phy    C24 1957   2.858   2.471   1.241  0.6106  0.1340  0.1482
   73phy    C22 1958   2.745   2.258   1.185  0.0436  0.1119  0.2421
   73phy    C21 1959   2.768   2.194   1.049 -0.2343  0.1926  0.4447
   73phy    C20 1960   2.733   2.043   1.054 -0.6685  0.4516  0.5962
   73phy    C18 1961   2.731   1.963   0.916 -0.7059  0.3161 -0.4285
   73phy    O01 1962   2.645   2.030   0.820  0.0730 -0.0090  0.1449
   73phy    H01 1963   2.654   1.985   0.739 -1.1294  1.0200 -0.6008
   73phy    C19 1964   2.665   1.826   0.959  0.1655 -0.3529  0.2800
   73phy    C13 1965   2.882   1.952   0.856 -0.4269  0.4580 -0.0928
   73phy     H3 1966   2.908   2.057   0.827 -0.8566  0.6190  0.0959
   73phy    O33 1967   2.989   1.929   0.950 -0.3884 -0.6044  0.4567
   73phy    H1B 1968   2.962   1.920   1.040 -1.0357 -0.1653  0.3042
   73phy    C12 1969   2.904   1.908   0.704 -0.5452 -0.6646  0.3398
   73phy    O11 1970   2.788   1.922   0.631 -0.4013  0.0053  0.0404
   73phy    H1A 1971   2.801   1.897   0.542 -3.2115 -0.3671 -0.3604
   74phy    C35 1972   4.022   2.362   2.918  0.2459  0.0637  0.1245
   74phy    C33 1973   4.056   2.237   2.989  0.0640  0.2545 -0.2215
   74phy    C34 1974   4.186   2.167   2.946 -0.0721 -0.0939 -0.1513
   74phy    C32 1975   4.037   2.268   3.140  0.4703 -0.4582  0.1911
   74phy    C31 1976   3.965   2.166   3.228  0.4906 -0.3908 -0.0885
   74phy    C30 1977   3.919   2.220   3.374  0.1613 -0.1408  0.0144
   74phy    C28 1978   3.849   2.114   3.467 -0.3655 -0.4970  0.1260
   74phy    C29 1979   3.934   2.080   3.592  0.2420  0.0664  0.0904
   74phy    C27 1980   3.703   2.161   3.496  0.0698  0.2999 -0.4202
   74phy    C26 1981   3.597   2.052   3.503 -0.0035  0.1589  0.0881
   74phy    C25 1982   3.461   2.105   3.552 -0.0678  0.5903 -0.0417
   74phy    C23 1983   3.359   1.992   3.570 -0.4199 -0.3966 -0.1800
   74phy    C24 1984   3.358   1.942   3.712 -0.2185  0.0459 -0.3025
   74phy    C22 1985   3.221   2.043   3.526 -0.1961 -0.5775 -0.1695
   74phy    C21 1986   3.141   1.944   3.451  0.1546  0.2837  0.2904
   74phy    C20 1987   3.013   1.999   3.382  0.1534  0.0213  0.4898
   74phy    C18 1988   2.923   1.907   3.292 -0.2591  0.8004 -0.1733
   74phy    O01 1989   2.999   1.830   3.191 -0.4612 -0.4198 -0.3176
   74phy    H01 1990   2.948   1.752   3.181 -1.2571  0.0918 -0.3763
   74phy    C19 1991   2.851   2.009   3.209 -0.4700 -0.0802  0.4204
   74phy    C13 1992   2.834   1.804   3.375  0.2747 -0.2600 -0.0483
   74phy     H3 1993   2.907   1.753   3.443 -0.4180 -2.0468 -0.5990
   74phy    O33 1994   2.751   1.870   3.474 -0.3000  0.5165  0.3981
   74phy    H1B 1995   2.665   1.888   3.442 -0.2830 -0.4950 -0.2437
   74phy    C12 1996   2.799   1.652   3.334  0.5837  0.4918  0.1530
   74phy    O11 1997   2.866   1.616   3.215  0.1473 -0.1304  0.4743
   74phy    H1A 1998   2.819   1.549   3.168  0.4257 -0.5902  0.8339
   75phy    C35 1999   4.211   1.996   1.167  0.3270 -0.4068  0.0322
   75phy    C33 2000   4.317   2.098   1.189  0.9687 -0.7264  0.0926
   75phy    C34 2001   4.298   2.153   1.325  0.0926 -0.0132  0.0804
   75phy    C32 2002   4.464   2.059   1.168 -0.0333  0.2569 -0.0419
   75phy    C31 2003   4.552   2.137   1.073  0.0471  0.1250 -0.1209
   75phy    C30 2004   4.699   2.092   1.083 -0.3788  0.4837  0.5350
   75phy    C28 2005   4.803   2.171   0.997  0.4059  0.3893  0.0680
   75phy    C29 2006   4.863   2.295   1.062  0.2505  0.4251 -0.0064
   75phy    C27 2007   4.928   2.078   0.959  0.5323 -0.8552 -0.0895
   75phy    C26 2008   4.977   2.090   0.816 -0.6948 -0.5273 -0.0920
   75phy    C25 2009   5.101   2.011   0.778  0.2606 -0.4578 -0.3110
   75phy    C23 2010   5.170   2.063   0.657 -0.4175  0.2173  0.4193
   75phy    C24 2011   5.317   2.092   0.687 -0.6449  0.2592  0.3290
   75phy    C22 2012   5.159   1.967   0.537 -0.2456  0.3835  0.1475
   75phy    C21 2013   5.136   2.030   0.399  0.1091  0.1489  0.2465
   75phy    C20 2014   5.129   1.921   0.293  0.3335  0.2798 -1.0243
   75phy    C18 2015   5.094   1.951   0.147  0.0082 -0.1816 -0.4100
   75phy    O01 2016   4.969   2.023   0.136  0.2421 -0.0068 -0.5895
   75phy    H01 2017   4.980   2.110   0.168 -0.4313 -0.4237  0.8779
   75phy    C19 2018   5.057   1.817   0.093  0.8980  0.0996 -0.4667
   75phy    C13 2019   5.214   2.032   0.075  0.1506 -0.5347  0.3080
   75phy     H3 2020   5.207   2.132   0.127 -1.1763 -0.5894  0.2757
   75phy    O33 2021   5.347   2.003   0.105 -0.2032  0.1297 -0.2283
   75phy    H1B 2022   5.368   1.915   0.133  1.8762  0.8239  0.6138
   75phy    C12 2023   5.210   2.103  -0.063  0.1124  0.3318  0.0294
   75phy    O11 2024   5.258   2.035  -0.178  0.1153  0.0634 -0.3638
   75phy    H1A 2025   5.285   2.105  -0.235  0.3311 -0.3442 -0.7631
   76phy    C35 2026   4.126   1.693   1.584 -0.2979 -0.2504  0.3436
   76phy    C33 2027   4.062   1.755   1.467  0.5158  0.0283  0.0965
   76phy    C34 2028   4.129   1.703   1.347  0.1257  0.1174 -0.1439
   76phy    C32 2029   3.911   1.727   1.460 -0.5865  0.0570 -0.1714
   76phy    C31 2030   3.823   1.833   1.528  0.4972  0.1822 -0.5419
   76phy    C30 2031   3.671   1.799   1.510 -0.4517 -0.3721  0.4365
   76phy    C28 2032   3.577   1.908   1.571  0.1099 -0.0817 -0.0880
   76phy    C29 2033   3.542   2.025   1.477  0.0800  0.0232 -0.4854
   76phy    C27 2034   3.451   1.835   1.619  0.1945 -0.1080  0.3873
   76phy    C26 2035   3.371   1.888   1.742  0.1258  0.4666  0.5024
   76phy    C25 2036   3.263   1.787   1.786  0.6914 -0.1024  0.0549
   76phy    C23 2037   3.166   1.850   1.886 -0.0313  0.0405 -0.3979
   76phy    C24 2038   3.045   1.916   1.815  0.2076  0.1789  0.2634
   76phy    C22 2039   3.125   1.741   1.989 -0.0129 -0.1579  0.3770
   76phy    C21 2040   3.123   1.788   2.131 -0.1227  0.0473 -0.5313
   76phy    C20 2041   3.113   1.669   2.228 -0.2611 -0.0717  0.3394
   76phy    C18 2042   3.108   1.686   2.379  0.1731  0.2250  0.4145
   76phy    O01 2043   2.992   1.765   2.414  0.2420  0.0928  0.1311
   76phy    H01 2044   2.917   1.734   2.367  0.3501 -0.2949  0.2165
   76phy    C19 2045   3.071   1.541   2.416 -0.2811  0.3068 -0.4668
   76phy    C13 2046   3.235   1.745   2.462  0.0936  0.0533 -0.2490
   76phy     H3 2047   3.329   1.690   2.435 -0.5742 -0.7712 -0.9234
   76phy    O33 2048   3.220   1.717   2.600 -0.0634  0.5102 -0.0972
   76phy    H1B 2049   3.307   1.698   2.630 -0.3547 -1.6478 -0.4636
   76phy    C12 2050   3.256   1.902   2.449  0.2164  0.4092 -0.6552
   76phy    O11 2051   3.161   1.985   2.512  0.4679 -0.0556 -0.1939
   76phy    H1A 2052   3.081   1.936   2.509  0.5331 -0.1148 -1.5890
   77phy    C35 2053   3.205   0.117   1.318 -0.5849 -0.4218 -0.0662
   77phy    C33 2054   3.327   0.146   1.232  0.5805 -0.3686 -0.1698
   77phy    C34 2055   3.452   0.094   1.301 -0.1563 -0.5647  0.0341
   77phy    C32 2056   3.328   0.078   1.097 -0.1048 -0.1682  0.1330
   77phy    C31 2057   3.268   0.168   0.990  0.0996  0.1046 -0.5623
   77phy    C30 2058   3.258   0.113   0.845 -0.8994  0.0977  0.2533
   77phy    C28 2059   3.244   0.221   0.738  0.3108  0.1854  0.5778
   77phy    C29 2060   3.351   0.196   0.630  0.2340  0.2741  0.5090
   77phy    C27 2061   3.098   0.212   0.680  0.2002  0.1770  0.1476
   77phy    C26 2062   3.045   0.357   0.650  0.5218  0.0588  0.2234
   77phy    C25 2063   2.906   0.357   0.586 -0.1373  0.5252  0.1153
   77phy    C23 2064   2.875   0.497   0.519 -0.0554  0.1973 -0.0406
   77phy    C24 2065   2.935   0.497   0.379 -0.0613  0.2628  0.0264
   77phy    C22 2066   2.722   0.513   0.512  0.0284  0.1683  0.5271
   77phy    C21 2067   2.676   0.664   0.516 -0.0789  0.1510 -0.0065
   77phy    C20 2068   2.532   0.682   0.460 -0.0089 -0.3793 -0.3150
   77phy    C18 2069   2.510   0.747   0.315 -0.4921  0.1563 -0.0683
   77phy    O01 2070   2.594   0.865   0.314 -0.4652  0.4555  0.0573
   77phy    H01 2071   2.636   0.870   0.398 -0.3557  1.7469 -0.0532
   77phy    C19 2072   2.364   0.800   0.311 -0.2405  0.5771 -0.2282
   77phy    C13 2073   2.543   0.650   0.190 -0.0081  0.7470 -0.5608
   77phy     H3 2074   2.629   0.587   0.223 -1.2112 -0.3885  0.4864
   77phy    O33 2075   2.460   0.539   0.165 -0.0914  0.0955 -0.2089
   77phy    H1B 2076   2.391   0.563   0.107  0.1035 -0.1674 -0.5496
   77phy    C12 2077   2.623   0.704   0.063  0.6332 -0.4882 -0.0604
   77phy    O11 2078   2.709   0.618  -0.007 -0.0261 -0.0787  0.2092
   77phy    H1A 2079   2.753   0.673  -0.069 -1.2794  0.4301 -0.2539
   78phy    C35 2080   4.704   1.691   1.022 -0.1089 -0.0876  0.3880
   78phy    C33 2081   4.603   1.593   0.970 -0.0312 -0.0911 -0.1998
   78phy    C34 2082   4.664   1.458   0.988  0.3562 -0.0911  0.2118
   78phy    C32 2083   4.462   1.616   1.026  0.4369  0.3265 -0.5783
   78phy    C31 2084   4.347   1.551   0.943 -0.1539 -0.0538 -0.4084
   78phy    C30 2085   4.213   1.554   1.020 -0.1507  0.2866  0.1943
   78phy    C28 2086   4.097   1.485   0.954 -0.0430 -0.3619  0.3583
   78phy    C29 2087   4.032   1.386   1.045 -0.0459 -0.3392 -0.2433
   78phy    C27 2088   3.994   1.584   0.901 -0.1140  0.5701 -0.3808
   78phy    C26 2089   3.930   1.538   0.763  0.2022 -0.4470 -0.4295
   78phy    C25 2090   3.828   1.644   0.721 -0.1503  0.2257  0.0979
   78phy    C23 2091   3.752   1.592   0.600 -0.0157  0.3603 -0.3865
   78phy    C24 2092   3.599   1.609   0.628 -0.1618  0.0999 -0.3473
   78phy    C22 2093   3.789   1.678   0.473 -0.3961  0.0617 -0.0553
   78phy    C21 2094   3.815   1.613   0.342 -0.0738 -0.2561  0.0832
   78phy    C20 2095   3.822   1.723   0.230  0.2456  0.6048 -0.4002
   78phy    C18 2096   3.831   1.679   0.076  0.4394 -0.1322  0.0134
   78phy    O01 2097   3.950   1.601   0.049  0.0962 -0.2971  0.0124
   78phy    H01 2098   3.942   1.509   0.066 -0.6766 -0.2297  0.0432
   78phy    C19 2099   3.855   1.816   0.010  0.1203  0.0893  0.7691
   78phy    C13 2100   3.710   1.597   0.008  0.4278  0.4557  0.0159
   78phy     H3 2101   3.617   1.631   0.061 -0.5087  0.6993 -1.6975
   78phy    O33 2102   3.665   1.629  -0.126  0.4380 -0.1402 -0.4981
   78phy    H1B 2103   3.641   1.719  -0.121  0.9332 -0.0152 -0.3298
   78phy    C12 2104   3.663   1.451   0.040 -0.0810 -0.2812  0.3203
   78phy    O11 2105   3.696   1.358  -0.061  0.5472 -0.1082  0.0589
   78phy    H1A 2106   3.663   1.398  -0.139  2.8112 -0.5344 -1.1707
   79phy    C35 2107   3.533   0.488   1.098  0.6696  0.7633  0.4759
   79phy    C33 2108   3.418   0.582   1.047  0.3766  0.0341  0.5322
   79phy    C34 2109   3.284   0.522   1.088 -0.1767 -0.9255  0.4706
   79phy    C32 2110   3.451   0.727   1.094  0.1999 -0.1179  0.0819
   79phy    C31 2111   3.411   0.835   0.995  0.1831  0.2793 -0.2857
   79phy    C30 2112   3.468   0.971   1.032 -0.0318  0.1515  0.0492
   79phy    C28 2113   3.441   1.081   0.927  0.3352  0.2851  0.6326
   79phy    C29 2114   3.400   1.213   0.996 -0.2937 -0.3623  0.9034
   79phy    C27 2115   3.562   1.110   0.830  0.1710 -0.0294 -0.0032
   79phy    C26 2116   3.528   1.138   0.684 -0.5598 -0.2345 -0.1095
   79phy    C25 2117   3.645   1.169   0.597 -0.2533  0.1797 -0.2040
   79phy    C23 2118   3.611   1.167   0.448  0.4088  0.0729 -0.1242
   79phy    C24 2119   3.705   1.275   0.389 -0.3161  0.2538  0.2852
   79phy    C22 2120   3.628   1.027   0.379 -0.2457 -0.1225  0.0443
   79phy    C21 2121   3.524   0.998   0.273  0.3886 -0.1951 -0.1359
   79phy    C20 2122   3.551   0.877   0.183 -0.6793 -0.3733 -0.1168
   79phy    C18 2123   3.451   0.814   0.087  0.1755  0.2587 -0.1260
   79phy    O01 2124   3.330   0.784   0.166 -0.2349 -0.0838  0.4180
   79phy    H01 2125   3.263   0.786   0.100  0.2853  0.5180 -0.1130
   79phy    C19 2126   3.514   0.674   0.050 -0.0229 -0.2393 -0.3489
   79phy    C13 2127   3.412   0.905  -0.041  0.0742 -0.3202 -0.1257
   79phy     H3 2128   3.356   0.992   0.003  0.3270 -0.6386  0.8570
   79phy    O33 2129   3.512   0.977  -0.110 -0.1911 -0.1301 -0.0422
   79phy    H1B 2130   3.592   0.987  -0.062  0.2980  0.8238 -1.0054
   79phy    C12 2131   3.271   0.886  -0.109  0.2340 -0.0254  0.1509
   79phy    O11 2132   3.171   0.801  -0.053 -0.4242 -0.3989 -0.1280
   79phy    H1A 2133   3.097   0.800  -0.110 -0.0212  1.7080 -0.7890
   80phy    C35 2134   3.137   0.987   0.561  0.2696  0.0864  0.2012
   80phy    C33 2135   3.153   0.868   0.648 -0.0364  0.3337 -0.5680
   80phy    C34 2136   3.015   0.815   0.680  0.3429 -0.3444  0.1205
   80phy    C32 2137   3.227   0.752   0.577 -0.3773 -0.0340 -0.1315
   80phy    C31 2138   3.376   0.752   0.602  0.1915  0.0742 -0.2226
   80phy    C30 2139   3.443   0.651   0.511 -0.3297  0.5975 -0.1158
   80phy    C28 2140   3.589   0.616   0.550  0.1804  0.4606  0.1264
   80phy    C29 2141   3.596   0.494   0.643  0.5013 -0.4630  0.1289
   80phy    C27 2142   3.660   0.590   0.419 -0.6353  0.4257  0.5771
   80phy    C26 2143   3.799   0.664   0.393 -0.1401 -0.2795  0.0517
   80phy    C25 2144   3.849   0.618   0.253  0.3711  0.0273  0.0971
   80phy    C23 2145   3.965   0.693   0.195 -0.5222 -0.1607  0.1474
   80phy    C24 2146   4.085   0.588   0.200  0.0106  0.4991  0.5246
   80phy    C22 2147   3.949   0.728   0.048  0.2463 -0.1764  0.3887
   80phy    C21 2148   3.926   0.880   0.034 -0.0569  0.3402 -0.1828
   80phy    C20 2149   3.925   0.935  -0.112  0.3785  0.6526  0.6355
   80phy    C18 2150   3.867   1.074  -0.156  0.0654 -0.6173 -0.2133
   80phy    O01 2151   3.754   1.112  -0.078  0.1977  0.8238 -0.0262
   80phy    H01 2152   3.731   1.201  -0.097 -0.2065  0.6512 -0.3606
   80phy    C19 2153   3.810   1.049  -0.298 -0.0015  0.6236 -0.7582
   80phy    C13 2154   3.967   1.201  -0.139  0.1459 -0.1755  0.7108
   80phy     H3 2155   4.064   1.163  -0.180 -1.4581  0.0639 -3.7778
   80phy    O33 2156   3.956   1.307  -0.235  0.6404 -0.0222 -0.3355
   80phy    H1B 2157   3.893   1.369  -0.204 -0.2898 -1.0589 -0.1030
   80phy    C12 2158   4.035   1.239  -0.002 -0.6520  0.5174 -0.4478
   80phy    O11 2159   3.959   1.324   0.078 -0.0016  0.2351 -0.2079
   80phy    H1A 2160   3.877   1.282   0.093  0.6671 -0.8131  0.6336
   81phy    C35 2161   3.338   1.876   1.129  0.5396 -0.6970  0.4410
   81phy    C33 2162   3.341   1.726   1.104 -0.2974 -0.1106  0.1516
   81phy    C34 2163   3.357   1.659   1.239 -0.1674  0.1653 -0.2139
   81phy    C32 2164   3.224   1.681   1.019 -0.1509  0.2537  0.0960
   81phy    C31 2165   3.260   1.575   0.908  0.1109 -0.6498  0.3708
   81phy    C30 2166   3.153   1.555   0.799 -0.3421 -0.1704 -0.5790
   81phy    C28 2167   3.177   1.442   0.702 -0.3836 -0.0255  0.4445
   81phy    C29 2168   3.136   1.306   0.756  0.2871 -0.1769 -0.3004
   81phy    C27 2169   3.121   1.460   0.561 -0.4483 -0.1820  0.8564
   81phy    C26 2170   3.239   1.472   0.455 -0.3532  0.0915 -0.5976
   81phy    C25 2171   3.185   1.477   0.312  0.4777 -0.1641  0.2734
   81phy    C23 2172   3.289   1.467   0.200  0.5466  0.8161  0.4947
   81phy    C24 2173   3.298   1.316   0.159 -0.1630  0.1930  0.3574
   81phy    C22 2174   3.247   1.543   0.069 -0.3736 -0.1877 -0.4967
   81phy    C21 2175   3.293   1.683   0.067  0.1180 -0.0825 -0.1543
   81phy    C20 2176   3.281   1.747  -0.072 -0.1914  0.0867  0.1823
   81phy    C18 2177   3.298   1.903  -0.083  0.3234 -0.2584  0.0761
   81phy    O01 2178   3.201   1.969   0.005 -0.1768 -0.1766  0.2253
   81phy    H01 2179   3.127   1.912   0.015 -0.9423  0.8996  0.8253
   81phy    C19 2180   3.263   1.929  -0.230 -0.5912  0.1540 -0.0500
   81phy    C13 2181   3.450   1.951  -0.047  0.0312  0.1078  0.5250
   81phy     H3 2182   3.469   1.923   0.059  1.3790 -1.7247 -0.1631
   81phy    O33 2183   3.558   1.882  -0.107 -0.1361  0.5471 -0.3305
   81phy    H1B 2184   3.585   1.933  -0.181  0.1748 -0.6970 -1.1136
   81phy    C12 2185   3.487   2.096  -0.005 -0.0290 -0.5992 -0.3211
   81phy    O11 2186   3.531   2.186  -0.099  0.2128  0.1701 -0.0791
   81phy    H1A 2187   3.452   2.229  -0.127  0.2535 -0.5556 -1.3829
   82phy    C35 2188   2.446   1.795   0.491 -0.3423  0.2141 -0.0649
   82phy    C33 2189   2.438   1.721   0.623 -0.3956 -0.2713 -0.1623
   82phy    C34 2190   2.313   1.758   0.705  0.3992 -0.7957  0.2589
   82phy    C32 2191   2.440   1.567   0.605 -0.0506 -0.5654 -0.4512
   82phy    C31 2192   2.582   1.509   0.603  0.5193  0.3618 -0.0741
   82phy    C30 2193   2.586   1.366   0.550 -0.6399  0.0846 -0.0596
   82phy    C28 2194   2.719   1.289   0.563 -0.2149  0.0281  0.0514
   82phy    C29 2195   2.728   1.223   0.702  0.1817  0.1758  0.3407
   82phy    C27 2196   2.729   1.178   0.456  0.4564 -0.5969  0.0988
   82phy    C26 2197   2.859   1.150   0.382  0.1243  0.6487  0.4109
   82phy    C25 2198   2.836   1.037   0.276 -0.3380 -0.4134 -0.3411
   82phy    C23 2199   2.959   1.010   0.195 -0.2936  0.1490 -0.3387
   82phy    C24 2200   3.007   0.865   0.207  0.5791 -0.4508  0.2383
   82phy    C22 2201   2.921   1.035   0.044 -0.3291  0.5852 -0.1521
   82phy    C21 2202   2.980   1.158  -0.020 -0.0074 -0.1098 -0.0814
   82phy    C20 2203   2.943   1.180  -0.168  0.0397  0.4069  0.1318
   82phy    C18 2204   2.999   1.306  -0.247 -0.4139  0.3076  0.1752
   82phy    O01 2205   2.972   1.416  -0.159 -0.2655  0.0393  0.1093
   82phy    H01 2206   2.993   1.492  -0.210  0.9200 -0.5473 -0.3296
   82phy    C19 2207   2.910   1.320  -0.374 -0.0567  0.2012 -0.4303
   82phy    C13 2208   3.161   1.298  -0.276 -0.2286 -0.1839  0.1419
   82phy     H3 2209   3.208   1.315  -0.175 -0.1147  0.0265  0.0552
   82phy    O33 2210   3.222   1.175  -0.303 -0.0080  0.0910  0.1039
   82phy    H1B 2211   3.164   1.129  -0.360  0.0701 -0.7194  0.6669
   82phy    C12 2212   3.256   1.406  -0.329  0.0575 -0.4161 -0.2108
   82phy    O11 2213   3.281   1.402  -0.466  0.2498  0.4764  0.2917
   82phy    H1A 2214   3.296   1.317  -0.502 -1.0066  0.2934  0.1383
   83phy    C35 2215   3.846   1.320   1.336 -0.2309  0.3408  0.4770
   83phy    C33 2216   3.718   1.401   1.341  0.3384  0.0143  0.4248
   83phy    C34 2217   3.689   1.466   1.201 -0.5710 -0.1206  0.1318
   83phy    C32 2218   3.602   1.315   1.389 -0.3904 -0.1130  0.1411
   83phy    C31 2219   3.481   1.390   1.458  0.2194 -0.5844 -0.0142
   83phy    C30 2220   3.352   1.303   1.464  0.1443  0.2519 -0.4005
   83phy    C28 2221   3.232   1.378   1.522  0.6683  0.1300 -0.3735
   83phy    C29 2222   3.116   1.385   1.421  0.5593  0.3334 -0.0719
   83phy    C27 2223   3.170   1.318   1.646  0.4490  0.3482 -0.0967
   83phy    C26 2224   3.248   1.323   1.776  0.1579 -0.6989 -0.5828
   83phy    C25 2225   3.174   1.250   1.885 -0.2390 -0.3099 -0.5132
   83phy    C23 2226   3.197   1.297   2.031  0.3356 -0.3938 -0.1568
   83phy    C24 2227   3.056   1.298   2.095 -0.3263 -0.0917  0.1355
   83phy    C22 2228   3.291   1.196   2.100 -0.3169 -0.1905 -0.1843
   83phy    C21 2229   3.365   1.246   2.222 -0.0242 -0.0310  0.1560
   83phy    C20 2230   3.460   1.152   2.286  0.0474  0.3812 -0.4498
   83phy    C18 2231   3.521   1.180   2.428  0.3346  0.1257 -0.2210
   83phy    O01 2232   3.416   1.206   2.529 -0.3404 -0.3507 -0.3340
   83phy    H01 2233   3.449   1.178   2.612 -0.3363  1.5949  0.3684
   83phy    C19 2234   3.564   1.034   2.450  0.1600  0.1156  0.2577
   83phy    C13 2235   3.646   1.283   2.448 -0.2764  0.6513  0.4581
   83phy     H3 2236   3.728   1.257   2.376 -0.2477 -0.5924  0.9121
   83phy    O33 2237   3.709   1.260   2.574 -0.1752  0.1681  0.2677
   83phy    H1B 2238   3.802   1.253   2.566 -0.3111 -0.9023 -0.5667
   83phy    C12 2239   3.630   1.438   2.430 -0.1796 -0.1223 -0.6563
   83phy    O11 2240   3.556   1.496   2.538 -0.0177  0.6795 -0.1081
   83phy    H1A 2241   3.475   1.449   2.546  0.2601  0.1888 -0.1278
   84phy    C35 2242   4.248   2.561   2.695  0.4039 -0.3143  0.0829
   84phy    C33 2243   4.352   2.616   2.791  0.1518  0.2099  0.0824
   84phy    C34 2244   4.390   2.763   2.752  0.3128 -0.2970  0.1827
   84phy    C32 2245   4.301   2.628   2.931  0.4748 -0.2826  0.2104
   84phy    C31 2246   4.395   2.586   3.044  0.1666 -0.2732  0.5804
   84phy    C30 2247   4.336   2.623   3.181 -0.5860  0.2342 -0.1152
   84phy    C28 2248   4.421   2.583   3.300  0.0481  0.1605  0.1155
   84phy    C29 2249   4.412   2.679   3.416 -0.2993 -0.0133 -0.2445
   84phy    C27 2250   4.381   2.448   3.356  0.4941  0.1815 -0.6232
   84phy    C26 2251   4.439   2.322   3.287  0.1166 -0.2011 -0.2148
   84phy    C25 2252   4.399   2.187   3.349  0.1246 -0.0043 -0.0213
   84phy    C23 2253   4.472   2.067   3.289 -0.1011 -0.5401  0.2290
   84phy    C24 2254   4.581   2.021   3.389 -0.3334 -0.1976 -0.3174
   84phy    C22 2255   4.374   1.953   3.261 -0.6109  0.3020 -0.0307
   84phy    C21 2256   4.391   1.900   3.121 -0.0521  0.3330 -0.4221
   84phy    C20 2257   4.294   1.786   3.092  0.6065  0.4999  0.1044
   84phy    C18 2258   4.290   1.718   2.952  0.2413  0.0233  0.1377
   84phy    O01 2259   4.294   1.816   2.846 -0.1317  0.2147 -0.0633
   84phy    H01 2260   4.371   1.870   2.852 -0.4671  0.6131  0.8230
   84phy    C19 2261   4.152   1.659   2.933 -0.4453  0.2463  0.0839
   84phy    C13 2262   4.412   1.613   2.933  0.3017 -0.1236 -0.0595
   84phy     H3 2263   4.500   1.682   2.941 -0.8886  1.6444 -1.4941
   84phy    O33 2264   4.447   1.523   3.045 -0.2310 -0.4858  0.8898
   84phy    H1B 2265   4.396   1.551   3.119 -0.9500  0.8870 -0.0716
   84phy    C12 2266   4.468   1.558   2.796 -0.3438 -0.3028  0.0099
   84phy    O11 2267   4.432   1.621   2.678 -0.7918 -0.4558 -0.0473
   84phy    H1A 2268   4.354   1.576   2.651  0.6287 -1.6140 -2.5950
   85phy    C35 2269   1.576   1.007   1.202 -0.5516 -0.1403  0.4145
   85phy    C33 2270   1.444   1.067   1.249  0.0603  0.1517  0.1758
   85phy    C34 2271   1.377   1.142   1.139 -0.3550 -0.5053 -0.3109
   85phy    C32 2272   1.352   0.958   1.318  0.0098 -0.3680  0.3729
   85phy    C31 2273   1.245   1.016   1.413 -0.1316 -0.1032 -0.3376
   85phy    C30 2274   1.150   0.901   1.465 -0.0380 -0.3076 -0.1870
   85phy    C28 2275   1.033   0.942   1.553 -0.1968  0.2518  0.2239
   85phy    C29 2276   0.905   0.909   1.489  0.3317 -0.1959 -0.1143
   85phy    C27 2277   1.042   0.880   1.692  0.4861 -0.3510  0.0484
   85phy    C26 2278   1.036   0.973   1.811  0.0444 -0.7415 -0.1378
   85phy    C25 2279   0.993   0.892   1.935  0.1458  0.2014 -0.1026
   85phy    C23 2280   0.984   0.972   2.064 -0.3679 -0.3510 -0.0869
   85phy    C24 2281   0.841   0.995   2.103 -0.0100 -0.5816  0.4523
   85phy    C22 2282   1.044   0.882   2.177  0.0407 -0.6880 -0.3032
   85phy    C21 2283   1.128   0.963   2.283 -0.4326  0.3036  0.0560
   85phy    C20 2284   1.215   0.875   2.378  0.2681  0.6246 -0.0204
   85phy    C18 2285   1.330   0.942   2.456 -0.2828 -0.1597  0.4000
   85phy    O01 2286   1.265   1.041   2.537  0.0674 -0.1628 -0.6118
   85phy    H01 2287   1.199   0.999   2.589 -0.0331 -0.8935 -1.3045
   85phy    C19 2288   1.385   0.835   2.548  0.3083  0.1557  0.4861
   85phy    C13 2289   1.440   1.016   2.361 -0.0529  0.2891  0.5345
   85phy     H3 2290   1.389   1.044   2.266 -0.8613 -2.1288  0.1911
   85phy    O33 2291   1.536   0.921   2.308  0.5282  0.0473  0.1612
   85phy    H1B 2292   1.500   0.857   2.250 -1.1314 -0.3392  1.5587
   85phy    C12 2293   1.524   1.138   2.414  0.2541  0.2075  0.0879
   85phy    O11 2294   1.438   1.228   2.479 -0.1435 -0.1489  0.1100
   85phy    H1A 2295   1.352   1.191   2.482 -0.5942  0.9314  1.8142
   86phy    C35 2296   4.026   2.684   2.128  0.1838  0.0560  0.2829
   86phy    C33 2297   3.897   2.715   2.050 -0.4586  0.0305  0.3741
   86phy    C34 2298   3.935   2.851   1.984  0.0851 -0.1322  0.2295
   86phy    C32 2299   3.873   2.608   1.942  0.4906  0.0657  0.1334
   86phy    C31 2300   3.777   2.497   1.974 -0.0635  0.0301  0.0212
   86phy    C30 2301   3.750   2.420   1.847 -0.4077  0.5013 -0.4362
   86phy    C28 2302   3.637   2.317   1.875 -0.0384 -0.6193  0.4816
   86phy    C29 2303   3.539   2.329   1.761 -0.2399  0.1517 -0.2268
   86phy    C27 2304   3.684   2.172   1.895 -0.4285 -0.0873 -0.1961
   86phy    C26 2305   3.624   2.117   2.021  0.2860  0.1821  0.0964
   86phy    C25 2306   3.661   1.974   2.057 -0.2701  0.2575  0.2247
   86phy    C23 2307   3.583   1.914   2.172  0.0973 -0.1884 -0.0152
   86phy    C24 2308   3.510   1.787   2.129  0.0743  0.0252  0.0471
   86phy    C22 2309   3.674   1.893   2.297  0.3480 -0.5295  0.1642
   86phy    C21 2310   3.628   1.954   2.427 -0.1677 -0.2310  0.1670
   86phy    C20 2311   3.742   1.961   2.534 -0.1364 -0.1580  0.4842
   86phy    C18 2312   3.704   2.003   2.683  0.6917  0.5264  0.4100
   86phy    O01 2313   3.574   1.950   2.732 -0.3458 -0.2231  0.3256
   86phy    H01 2314   3.572   1.858   2.712  1.2194 -0.2089  0.0169
   86phy    C19 2315   3.813   1.919   2.754 -0.4085  0.1123  0.2557
   86phy    C13 2316   3.720   2.163   2.712 -0.1712  0.3950 -0.6445
   86phy     H3 2317   3.813   2.203   2.665  0.4482  0.4304  0.5720
   86phy    O33 2318   3.740   2.200   2.850  0.6538  0.9438 -0.1544
   86phy    H1B 2319   3.659   2.203   2.898  0.9885 -0.0265  0.4723
   86phy    C12 2320   3.596   2.258   2.667  0.2089  0.5692 -0.3502
   86phy    O11 2321   3.474   2.200   2.716  0.5566 -0.1857  0.0046
   86phy    H1A 2322   3.478   2.106   2.713 -1.9308 -0.3733  0.4076
   87phy    C35 2323   3.869   3.789   1.295  0.0267  0.4328  0.1584
   87phy    C33 2324   3.829   3.695   1.182 -0.0452  0.4579 -0.4140
   87phy    C34 2325   3.945   3.647   1.100  0.0810 -0.0938 -0.2494
   87phy    C32 2326   3.740   3.582   1.243 -0.1999  0.1017  0.0031
   87phy    C31 2327   3.651   3.497   1.153 -0.2130  0.4378 -0.4276
   87phy    C30 2328   3.596   3.381   1.239 -0.0890  0.2928  0.1312
   87phy    C28 2329   3.497   3.291   1.159 -0.2804  0.5378 -0.1788
   87phy    C29 2330   3.526   3.144   1.190  0.3011 -0.0372 -0.4245
   87phy    C27 2331   3.346   3.335   1.171 -0.2058  0.3644  0.1296
   87phy    C26 2332   3.260   3.305   1.048 -0.2816 -0.0894  0.1686
   87phy    C25 2333   3.113   3.325   1.079 -0.0820  0.5440  0.2644
   87phy    C23 2334   3.019   3.332   0.960 -0.2643 -0.1144 -0.2888
   87phy    C24 2335   2.889   3.263   0.983  0.4834  0.3242 -0.3244
   87phy    C22 2336   2.986   3.481   0.928 -0.3131  0.3210  0.0472
   87phy    C21 2337   3.033   3.529   0.789 -0.1422  0.0687  0.1947
   87phy    C20 2338   2.987   3.673   0.758  0.0099  0.0657  0.1369
   87phy    C18 2339   3.033   3.753   0.627 -0.5509  0.1936  0.5612
   87phy    O01 2340   3.170   3.794   0.643 -0.3624  0.0897  0.4886
   87phy    H01 2341   3.227   3.721   0.661 -2.1951 -1.3922  0.5852
   87phy    C19 2342   2.948   3.879   0.642  0.2061  0.3842  0.2347
   87phy    C13 2343   3.010   3.682   0.487  0.0591 -0.0407 -0.5376
   87phy     H3 2344   3.099   3.615   0.480 -0.1941 -0.4151 -0.2018
   87phy    O33 2345   2.905   3.584   0.478 -0.3744 -0.1283  0.6249
   87phy    H1B 2346   2.825   3.613   0.438 -0.6176 -0.0803  1.1364
   87phy    C12 2347   3.047   3.735   0.348 -0.2685  0.7778 -0.0931
   87phy    O11 2348   2.943   3.806   0.279 -0.5480  0.6638 -0.3080
   87phy    H1A 2349   2.880   3.741   0.255 -1.2731  1.7948 -1.5966
   88phy    C35 2350   2.417   2.754   1.687 -0.1271 -0.4096 -0.1089
   88phy    C33 2351   2.451   2.604   1.674  0.3542  0.2651 -0.0798
   88phy    C34 2352   2.368   2.541   1.560 -0.0544 -0.1608  0.0080
   88phy    C32 2353   2.603   2.582   1.663 -0.1534  0.1929  0.4187
   88phy    C31 2354   2.667   2.464   1.731  0.0482 -0.2366 -0.0289
   88phy    C30 2355   2.818   2.474   1.740  0.1068 -0.1410 -0.3958
   88phy    C28 2356   2.898   2.365   1.812 -0.4966 -0.0864 -0.1587
   88phy    C29 2357   2.914   2.235   1.737  0.2405  0.2657  0.2084
   88phy    C27 2358   3.038   2.424   1.836  0.1461  0.1480  0.4269
   88phy    C26 2359   3.083   2.392   1.980  0.2882 -0.0533 -0.0064
   88phy    C25 2360   3.211   2.455   2.036 -0.2955 -0.1815 -0.2091
   88phy    C23 2361   3.252   2.410   2.184  0.1382 -0.6475  0.3358
   88phy    C24 2362   3.386   2.334   2.176 -0.3541  0.3479 -0.2502
   88phy    C22 2363   3.255   2.536   2.279  0.3786  0.0806 -0.8663
   88phy    C21 2364   3.211   2.501   2.420  0.8865 -0.4020 -0.2664
   88phy    C20 2365   3.197   2.628   2.512 -0.1929 -0.2882  0.1669
   88phy    C18 2366   3.141   2.615   2.658  0.3528  0.3866 -0.0082
   88phy    O01 2367   3.190   2.492   2.725  0.2297 -0.4321  0.0950
   88phy    H01 2368   3.197   2.431   2.654 -1.3862  0.8722 -1.2802
   88phy    C19 2369   3.231   2.725   2.726 -0.1032  0.3990 -0.0157
   88phy    C13 2370   2.977   2.641   2.678  0.0751 -0.0593  0.5408
   88phy     H3 2371   2.939   2.730   2.621  0.2003  0.4070  1.1810
   88phy    O33 2372   2.937   2.681   2.808 -0.2691 -0.1849 -0.3485
   88phy    H1B 2373   2.942   2.621   2.880  0.4795  1.2723  0.8698
   88phy    C12 2374   2.883   2.517   2.638  0.0307 -0.1375 -0.6948
   88phy    O11 2375   2.850   2.424   2.743  0.3950 -0.2266  0.7706
   88phy    H1A 2376   2.769   2.449   2.783  0.6070  1.8361  0.0473
   89phy    C35 2377   2.084   2.898   1.576 -0.1174  0.2231 -0.1730
   89phy    C33 2378   2.094   3.048   1.608  0.2872 -0.1051  0.0664
   89phy    C34 2379   2.036   3.072   1.744  0.3849 -0.1476  0.0558
   89phy    C32 2380   2.234   3.095   1.591 -0.1487  0.1055 -0.1788
   89phy    C31 2381   2.279   3.152   1.455  0.6530 -0.6028 -0.2487
   89phy    C30 2382   2.423   3.197   1.462  0.1280 -0.5040  1.0008
   89phy    C28 2383   2.470   3.281   1.338  0.1662  0.0214  0.0414
   89phy    C29 2384   2.589   3.372   1.379  0.0126  0.3605  0.0416
   89phy    C27 2385   2.507   3.202   1.215 -0.2434  0.3908 -0.2210
   89phy    C26 2386   2.401   3.208   1.101  0.1239 -0.3001  0.0373
   89phy    C25 2387   2.454   3.134   0.976 -0.0974  0.1860  0.1622
   89phy    C23 2388   2.351   3.119   0.861 -0.3956 -0.0164  0.1834
   89phy    C24 2389   2.335   3.236   0.765 -0.1575 -0.4208 -0.8409
   89phy    C22 2390   2.394   2.998   0.774 -0.3829  0.1326 -0.4995
   89phy    C21 2391   2.281   2.901   0.727 -0.3825  0.9704  0.3813
   89phy    C20 2392   2.334   2.817   0.606  0.5648 -0.0208  0.0924
   89phy    C18 2393   2.244   2.713   0.534  0.2262 -0.5977 -0.0308
   89phy    O01 2394   2.204   2.614   0.628  0.1536  0.2231 -0.3851
   89phy    H01 2395   2.165   2.644   0.707  1.0076 -0.3953  0.2921
   89phy    C19 2396   2.339   2.644   0.441  0.4298 -0.1406  0.3586
   89phy    C13 2397   2.122   2.780   0.454  0.3288  0.6408  0.3462
   89phy     H3 2398   2.052   2.813   0.535  1.5254  1.4063  1.0895
   89phy    O33 2399   2.139   2.910   0.395 -0.2935  0.2156 -0.1824
   89phy    H1B 2400   2.218   2.914   0.345  1.0971  2.4855  1.9432
   89phy    C12 2401   1.999   2.705   0.379  0.5002 -0.4880  0.1597
   89phy    O11 2402   1.978   2.577   0.430  0.0843 -0.1192 -0.2521
   89phy    H1A 2403   2.056   2.529   0.448 -0.0364  0.3336  1.6618
   90phy    C35 2404   3.775   2.838   1.399  0.5675  0.2496 -0.1000
   90phy    C33 2405   3.814   2.894   1.537  0.8818 -0.4708  0.0266
   90phy    C34 2406   3.964   2.902   1.552 -0.3369  0.0243  0.2676
   90phy    C32 2407   3.741   3.025   1.567  0.0379 -0.0923  0.6429
   90phy    C31 2408   3.717   3.053   1.715 -0.1697 -0.5501 -0.0643
   90phy    C30 2409   3.673   3.197   1.743 -0.3019  0.2657  0.9360
   90phy    C28 2410   3.653   3.235   1.888  0.2240 -0.2804  0.2376
   90phy    C29 2411   3.785   3.285   1.944 -0.4062 -0.0554  0.0465
   90phy    C27 2412   3.546   3.345   1.893  0.1238  0.2848 -0.2477
   90phy    C26 2413   3.436   3.316   1.997 -0.5331  0.0662 -0.2714
   90phy    C25 2414   3.329   3.426   1.990  0.3548  0.5102  0.3185
   90phy    C23 2415   3.248   3.467   2.116  0.3600 -0.2950  0.1463
   90phy    C24 2416   3.243   3.621   2.122  0.1076 -0.3390 -0.4183
   90phy    C22 2417   3.113   3.395   2.119 -0.1873  0.0210 -0.1864
   90phy    C21 2418   3.069   3.349   2.258  0.2047 -0.1305 -0.1116
   90phy    C20 2419   2.939   3.268   2.244 -0.5787 -0.0656 -0.6153
   90phy    C18 2420   2.868   3.196   2.370  0.2535  0.0008 -0.3221
   90phy    O01 2421   2.825   3.291   2.474 -0.0693  0.0080 -0.7674
   90phy    H01 2422   2.802   3.375   2.438  0.5409  1.1510  1.3521
   90phy    C19 2423   2.735   3.149   2.302 -0.1463  0.2217  0.0630
   90phy    C13 2424   2.947   3.076   2.436  0.4666  0.1762  0.0884
   90phy     H3 2425   2.983   3.007   2.355 -0.4301 -1.0991  0.7282
   90phy    O33 2426   2.865   2.984   2.506 -0.1453  0.6544  0.0550
   90phy    H1B 2427   2.787   3.029   2.533 -0.8048  0.2542 -1.0764
   90phy    C12 2428   3.076   3.108   2.520  0.0271 -0.1843  0.6067
   90phy    O11 2429   3.064   3.129   2.659  0.3659 -0.1943 -0.0969
   90phy    H1A 2430   3.005   3.064   2.691  0.0676 -0.0343 -0.3151
   91phy    C35 2431   3.692   2.414   1.275  0.1795 -0.2426 -0.1821
   91phy    C33 2432   3.818   2.415   1.358 -0.6081  0.3856  0.0958
   91phy    C34 2433   3.812   2.306   1.464  0.1120  0.4208 -0.1811
   91phy    C32 2434   3.948   2.419   1.270 -0.0897  0.3978 -0.1000
   91phy    C31 2435   4.053   2.524   1.319  0.0533  0.0380  0.0021
   91phy    C30 2436   4.180   2.525   1.229  0.5520  0.3691  0.0300
   91phy    C28 2437   4.295   2.621   1.248 -0.1217 -0.3582 -0.5891
   91phy    C29 2438   4.401   2.579   1.352  0.2183  0.1791 -0.0137
   91phy    C27 2439   4.355   2.621   1.111  0.0319 -0.0907  0.2840
   91phy    C26 2440   4.432   2.754   1.069  0.1251  0.2800 -0.2622
   91phy    C25 2441   4.496   2.738   0.929  0.3088 -0.1112 -0.1287
   91phy    C23 2442   4.574   2.867   0.889 -0.0732  0.1515  0.8366
   91phy    C24 2443   4.725   2.852   0.899 -0.2353  0.6763  0.0032
   91phy    C22 2444   4.538   2.895   0.741  0.2717  0.2597  0.3420
   91phy    C21 2445   4.506   3.032   0.688 -0.0899 -0.2529 -0.2294
   91phy    C20 2446   4.499   3.029   0.533 -0.0103  0.8835 -0.4739
   91phy    C18 2447   4.498   3.165   0.456 -0.2335 -0.2097 -0.9023
   91phy    O01 2448   4.383   3.239   0.492 -0.5844 -0.6191  0.1554
   91phy    H01 2449   4.303   3.190   0.499 -0.8487 -0.1546  0.5349
   91phy    C19 2450   4.480   3.123   0.308  0.2702  0.2682 -0.3083
   91phy    C13 2451   4.628   3.261   0.480  0.3347  0.5006  0.0932
   91phy     H3 2452   4.614   3.293   0.586  0.1186  2.2762 -0.4344
   91phy    O33 2453   4.759   3.217   0.497 -0.3880  0.0723  0.1068
   91phy    H1B 2454   4.762   3.126   0.516  0.8417  0.0676 -0.0440
   91phy    C12 2455   4.630   3.415   0.434  0.1908  0.4198 -0.5448
   91phy    O11 2456   4.690   3.449   0.309 -0.3599  0.4389 -0.3017
   91phy    H1A 2457   4.639   3.407   0.242 -0.1215 -0.8813  0.3210
   92phy    C35 2458   1.976   1.829   2.219  0.1518  0.6118 -0.1258
   92phy    C33 2459   2.110   1.756   2.206  0.1533 -0.7669  0.1471
   92phy    C34 2460   2.096   1.603   2.207 -0.0817 -0.1986 -0.3302
   92phy    C32 2461   2.185   1.804   2.084  0.1067  0.0248 -0.1944
   92phy    C31 2462   2.337   1.828   2.097  0.4238  0.3124 -0.0771
   92phy    C30 2463   2.400   1.867   1.964  0.2264 -0.6382  0.7784
   92phy    C28 2464   2.553   1.878   1.953  0.1625 -0.2928  0.0973
   92phy    C29 2465   2.598   1.836   1.813  0.0878 -0.2183  0.3206
   92phy    C27 2466   2.599   2.020   1.986 -0.4213  0.1903 -0.3240
   92phy    C26 2467   2.725   2.019   2.072  0.0890  0.0644  0.3028
   92phy    C25 2468   2.741   2.154   2.144 -0.0337 -0.2725 -0.5043
   92phy    C23 2469   2.819   2.146   2.277 -0.6469 -0.1844  0.0558
   92phy    C24 2470   2.888   2.279   2.299 -0.0751 -0.1527 -0.2921
   92phy    C22 2471   2.730   2.096   2.395 -0.6514  0.5875  0.2450
   92phy    C21 2472   2.806   2.059   2.524  0.2257 -0.0445  0.2448
   92phy    C20 2473   2.711   1.997   2.626  0.3256 -0.2405  0.1344
   92phy    C18 2474   2.763   1.924   2.758 -0.0201 -0.7507  0.0493
   92phy    O01 2475   2.843   2.020   2.832 -0.1328 -0.1534 -0.1674
   92phy    H01 2476   2.904   2.074   2.785  0.7413 -0.2673  0.8107
   92phy    C19 2477   2.639   1.906   2.845  0.7551 -0.0222  0.2888
   92phy    C13 2478   2.841   1.789   2.727 -0.1253 -0.4068  0.7205
   92phy     H3 2479   2.911   1.806   2.641 -0.1136 -0.6143  0.6885
   92phy    O33 2480   2.762   1.685   2.673  1.0483 -0.0694  0.0795
   92phy    H1B 2481   2.704   1.641   2.733 -0.6726  1.8587 -0.0184
   92phy    C12 2482   2.922   1.725   2.845  0.1964  0.1335 -0.7107
   92phy    O11 2483   3.008   1.619   2.814  0.2969 -0.4343 -0.0831
   92phy    H1A 2484   3.068   1.646   2.747  0.6901  1.0406  0.8283
   93phy    C35 2485   2.413   2.164   1.641  0.2531 -0.5018 -0.0424
   93phy    C33 2486   2.469   2.107   1.512  0.4118 -0.8532 -0.6577
   93phy    C34 2487   2.416   2.179   1.387 -0.0035 -0.2299 -0.1887
   93phy    C32 2488   2.622   2.099   1.516 -0.7456  0.4410 -0.1501
   93phy    C31 2489   2.676   1.964   1.471  0.2378 -0.1274  0.0544
   93phy    C30 2490   2.829   1.957   1.457 -0.1395 -0.3037  0.2854
   93phy    C28 2491   2.889   1.827   1.410 -0.2852  0.6215  0.1756
   93phy    C29 2492   3.014   1.850   1.331 -0.0883  0.0177 -0.6219
   93phy    C27 2493   2.923   1.724   1.518  0.5027  0.0082  0.0755
   93phy    C26 2494   2.806   1.637   1.577 -0.2917 -0.0302 -0.2827
   93phy    C25 2495   2.854   1.548   1.692  0.0415 -0.0032  0.1006
   93phy    C23 2496   2.740   1.473   1.765  0.2058 -0.1655  0.6088
   93phy    C24 2497   2.719   1.334   1.709 -0.0176 -0.2171 -0.2720
   93phy    C22 2498   2.772   1.467   1.912 -0.5789 -0.1248  0.4852
   93phy    C21 2499   2.658   1.475   2.013  0.1274 -0.5287  0.1508
   93phy    C20 2500   2.722   1.472   2.156 -0.5306 -0.1427 -0.0325
   93phy    C18 2501   2.639   1.483   2.292  0.1428  0.1199 -0.1635
   93phy    O01 2502   2.503   1.439   2.264 -0.0801  0.2301 -0.1350
   93phy    H01 2503   2.504   1.349   2.240  0.1812  0.5550 -1.4233
   93phy    C19 2504   2.702   1.381   2.391  0.3285  0.4766  0.2389
   93phy    C13 2505   2.637   1.641   2.334  0.1185 -0.1395  0.3653
   93phy     H3 2506   2.630   1.704   2.241  0.5788  0.2465  0.5922
   93phy    O33 2507   2.764   1.682   2.388 -0.2207 -0.2433  0.3480
   93phy    H1B 2508   2.765   1.662   2.480 -3.0479  1.2187  0.7977
   93phy    C12 2509   2.526   1.691   2.429  0.0169 -0.4247 -0.0854
   93phy    O11 2510   2.395   1.646   2.399  0.0448 -0.5560 -0.0564
   93phy    H1A 2511   2.402   1.566   2.351  0.1822 -1.3581  1.2509
   94phy    C35 2512   3.663   2.098   1.091  0.3580  0.2758 -0.4883
   94phy    C33 2513   3.800   2.034   1.078  0.3429 -0.4922  0.0311
   94phy    C34 2514   3.783   1.891   1.096 -0.0754  0.6369  0.4284
   94phy    C32 2515   3.876   2.058   0.945 -0.0976 -0.2108  0.2930
   94phy    C31 2516   3.953   2.193   0.936 -0.0733  0.2220 -0.5791
   94phy    C30 2517   4.039   2.222   0.806  0.2686 -0.2965  0.3211
   94phy    C28 2518   4.107   2.359   0.810  0.0597  0.1106 -0.4872
   94phy    C29 2519   4.248   2.351   0.881 -0.4554 -0.2310  0.0936
   94phy    C27 2520   4.146   2.395   0.668  0.4670  0.0890 -0.1934
   94phy    C26 2521   4.052   2.507   0.612 -0.1027  0.1738  0.3912
   94phy    C25 2522   4.062   2.544   0.466  0.3523  0.1929  0.3051
   94phy    C23 2523   3.957   2.643   0.415 -0.2772 -0.2052  0.4303
   94phy    C24 2524   4.000   2.790   0.429  0.4471 -0.2950 -0.6248
   94phy    C22 2525   3.927   2.605   0.267 -0.3164 -0.5489 -0.2517
   94phy    C21 2526   3.785   2.631   0.215 -0.2868  0.4195  0.1301
   94phy    C20 2527   3.770   2.585   0.069  0.0811  0.0296  0.3040
   94phy    C18 2528   3.634   2.591   0.000  0.6092 -0.0722 -0.6603
   94phy    O01 2529   3.540   2.509   0.070  0.3936 -0.1911 -0.1198
   94phy    H01 2530   3.578   2.424   0.058 -0.4602 -0.4052 -1.5312
   94phy    C19 2531   3.672   2.531  -0.135 -0.1717 -0.1307  0.4846
   94phy    C13 2532   3.572   2.741  -0.007 -0.6427 -0.2299  0.2162
   94phy     H3 2533   3.549   2.769   0.099  1.3604 -0.1638  0.6754
   94phy    O33 2534   3.659   2.852  -0.032 -0.2980 -0.3131  0.1638
   94phy    H1B 2535   3.676   2.875  -0.121 -1.8402  1.9875  0.3673
   94phy    C12 2536   3.424   2.779  -0.042 -0.0697  0.2106  0.3018
   94phy    O11 2537   3.325   2.683  -0.021  0.2417 -0.3553 -0.0831
   94phy    H1A 2538   3.360   2.600  -0.048  0.3107 -0.6825  0.9531
   95phy    C35 2539   4.408   3.747   2.510 -0.1808  0.0851  0.1220
   95phy    C33 2540   4.345   3.874   2.450 -0.4537  0.1375  0.1412
   95phy    C34 2541   4.456   3.981   2.456 -0.2580  0.1084  0.0983
   95phy    C32 2542   4.289   3.846   2.310 -0.0983 -0.1016  0.1744
   95phy    C31 2543   4.133   3.851   2.303 -0.2349 -0.0524  0.0057
   95phy    C30 2544   4.085   3.826   2.160 -0.6657 -0.0408 -0.2949
   95phy    C28 2545   3.936   3.845   2.143  0.0381  0.0450  0.1082
   95phy    C29 2546   3.904   3.900   2.009  0.0927  0.2042 -0.3612
   95phy    C27 2547   3.857   3.715   2.153 -0.4409 -0.1494 -0.3398
   95phy    C26 2548   3.781   3.701   2.288 -0.2489  0.0408  0.4732
   95phy    C25 2549   3.679   3.582   2.296 -0.2317  0.2477  0.0687
   95phy    C23 2550   3.595   3.581   2.426  0.2100  0.0320  0.2109
   95phy    C24 2551   3.467   3.657   2.406  0.0029  0.5331 -0.3117
   95phy    C22 2552   3.563   3.434   2.453  0.5034  0.2762 -0.4908
   95phy    C21 2553   3.575   3.400   2.599 -0.5762 -0.0725  0.1300
   95phy    C20 2554   3.518   3.262   2.634  0.4052 -0.7176  0.4816
   95phy    C18 2555   3.517   3.213   2.783 -0.7952  0.0382 -0.3484
   95phy    O01 2556   3.452   3.305   2.874  0.4809  0.4322 -0.2384
   95phy    H01 2557   3.450   3.258   2.955  1.4464 -0.5755 -0.7677
   95phy    C19 2558   3.425   3.093   2.769 -0.1632  0.4370 -0.0123
   95phy    C13 2559   3.668   3.180   2.842 -0.3779  0.4877  0.1068
   95phy     H3 2560   3.722   3.119   2.765 -0.6524 -0.4590  0.6498
   95phy    O33 2561   3.667   3.086   2.946 -0.4585 -0.4095  0.0084
   95phy    H1B 2562   3.611   3.117   3.015  0.0350  3.1966 -1.0160
   95phy    C12 2563   3.762   3.302   2.881  0.4127 -0.1290  0.1652
   95phy    O11 2564   3.895   3.279   2.912  0.4363 -0.0620 -0.2756
   95phy    H1A 2565   3.891   3.206   2.970  0.9221  0.1426  0.0194
   96phy    C35 2566   2.533   4.345   1.475  0.0473 -0.0810 -0.1388
   96phy    C33 2567   2.669   4.327   1.405  0.4718 -0.1600  0.2678
   96phy    C34 2568   2.670   4.385   1.259  0.2966 -0.0901  0.0239
   96phy    C32 2569   2.785   4.380   1.493  0.4423  0.1988 -0.3842
   96phy    C31 2570   2.880   4.264   1.529  0.0025 -0.3032 -0.5963
   96phy    C30 2571   3.008   4.318   1.593  0.2250  0.4022 -0.2309
   96phy    C28 2572   3.116   4.214   1.629 -0.4821 -0.3069 -0.0038
   96phy    C29 2573   3.218   4.201   1.512  0.7340  0.5372 -0.2424
   96phy    C27 2574   3.182   4.250   1.766  0.1560  0.3543  0.5332
   96phy    C26 2575   3.230   4.126   1.842 -0.4719 -0.4981 -0.2196
   96phy    C25 2576   3.270   4.175   1.983 -0.1490 -0.1496 -0.4793
   96phy    C23 2577   3.318   4.066   2.078  0.4834  0.2219  0.3847
   96phy    C24 2578   3.473   4.075   2.101  0.5839 -0.1571  0.1952
   96phy    C22 2579   3.249   4.083   2.219  0.1683 -0.0506  0.1828
   96phy    C21 2580   3.194   3.953   2.278  0.0596 -0.1871  0.7317
   96phy    C20 2581   3.096   3.970   2.394  0.0131 -0.7847 -0.8806
   96phy    C18 2582   3.037   3.850   2.479  0.4736  0.0571  0.1284
   96phy    O01 2583   3.147   3.768   2.523  0.2424  0.2999 -0.0016
   96phy    H01 2584   3.215   3.827   2.551  0.2618  1.1827 -1.7276
   96phy    C19 2585   2.979   3.935   2.593 -0.1795  0.3552 -0.1958
   96phy    C13 2586   2.932   3.767   2.384  0.2773 -0.3566  0.0784
   96phy     H3 2587   2.978   3.736   2.287  0.7473 -1.0049  0.5022
   96phy    O33 2588   2.826   3.852   2.343  0.1270  0.1637  0.0411
   96phy    H1B 2589   2.782   3.888   2.417 -0.1168  0.0768 -0.0598
   96phy    C12 2590   2.867   3.636   2.443 -0.0291 -0.3411  0.1865
   96phy    O11 2591   2.789   3.558   2.355 -0.3540  0.1571  0.1670
   96phy    H1A 2592   2.732   3.612   2.304  1.1408  1.5468 -0.1042
   97phy    C35 2593   2.754   1.380   1.302 -0.3825 -0.1035  0.5731
   97phy    C33 2594   2.606   1.363   1.289 -0.1136  0.2527  0.1470
   97phy    C34 2595   2.567   1.248   1.381  0.4725  0.4212 -0.2978
   97phy    C32 2596   2.536   1.494   1.325 -0.7489 -0.2108 -0.0188
   97phy    C31 2597   2.422   1.538   1.233 -0.4544  0.2035 -0.2335
   97phy    C30 2598   2.363   1.669   1.281  0.1484  0.0375 -0.6465
   97phy    C28 2599   2.253   1.733   1.198 -0.9176  0.4303 -0.0678
   97phy    C29 2600   2.116   1.702   1.259  0.5402  0.3125  0.0307
   97phy    C27 2601   2.276   1.890   1.191 -0.3228  0.0085 -0.0859
   97phy    C26 2602   2.256   1.942   1.049 -0.3507  0.2058  0.0859
   97phy    C25 2603   2.191   2.082   1.056 -0.1017  0.4930 -0.1211
   97phy    C23 2604   2.163   2.144   0.916 -0.0738 -0.2532 -0.5646
   97phy    C24 2605   2.032   2.213   0.933 -0.2050 -0.2570  0.7966
   97phy    C22 2606   2.263   2.256   0.871 -0.0084  0.0399  0.4606
   97phy    C21 2607   2.390   2.230   0.789 -0.1360 -0.2265 -0.0228
   97phy    C20 2608   2.477   2.360   0.769  0.0642  0.3432  0.2598
   97phy    C18 2609   2.616   2.352   0.693 -0.4905 -0.3132 -0.3161
   97phy    O01 2610   2.709   2.267   0.765  0.6428 -0.2497  0.2850
   97phy    H01 2611   2.673   2.191   0.806 -0.6248  0.5513  0.7002
   97phy    C19 2612   2.672   2.490   0.712 -0.2890 -0.2110  0.3262
   97phy    C13 2613   2.609   2.296   0.545  0.5185 -0.4439  0.5380
   97phy     H3 2614   2.591   2.185   0.553 -0.5977 -0.3797 -0.7391
   97phy    O33 2615   2.490   2.323   0.464 -0.2209 -0.1507  0.1122
   97phy    H1B 2616   2.517   2.377   0.393 -0.2470  0.0417  0.2458
   97phy    C12 2617   2.735   2.243   0.462  0.3277  0.1026 -0.0983
   97phy    O11 2618   2.853   2.232   0.536  0.0187  0.2195 -0.1962
   97phy    H1A 2619   2.832   2.243   0.626 -1.0282  1.2011 -0.5328
   98phy    C35 2620   3.331   3.791   1.738 -0.2871  0.4736 -0.2502
   98phy    C33 2621   3.466   3.789   1.662 -0.0655  0.4492 -0.0990
   98phy    C34 2622   3.473   3.692   1.539  0.3889  0.3154  0.2162
   98phy    C32 2623   3.509   3.929   1.612 -0.3877  0.3251 -0.7827
   98phy    C31 2624   3.602   3.995   1.719  0.6469 -0.1509  0.1585
   98phy    C30 2625   3.636   4.140   1.675  0.0334 -0.0617  0.0470
   98phy    C28 2626   3.704   4.229   1.776  0.2107 -0.1716  0.2805
   98phy    C29 2627   3.825   4.295   1.708  0.0942 -0.2837  0.1063
   98phy    C27 2628   3.606   4.332   1.835  0.3133  0.2885 -0.4745
   98phy    C26 2629   3.634   4.396   1.970  0.3152 -0.2810 -0.0394
   98phy    C25 2630   3.525   4.499   2.008  0.2808  0.2605  0.6264
   98phy    C23 2631   3.573   4.603   2.110 -0.4428  0.9598  0.2105
   98phy    C24 2632   3.563   4.742   2.047 -0.2264  0.7304 -0.1604
   98phy    C22 2633   3.484   4.604   2.234 -0.3720  0.1681  0.3235
   98phy    C21 2634   3.523   4.514   2.352  0.0677  0.1383  0.0552
   98phy    C20 2635   3.451   4.567   2.477 -0.2518 -0.3720 -0.2025
   98phy    C18 2636   3.399   4.473   2.593 -0.0102 -0.4398  0.0001
   98phy    O01 2637   3.501   4.375   2.633 -0.4509  0.0931  0.4698
   98phy    H01 2638   3.553   4.349   2.560  1.2274  2.6442  0.6271
   98phy    C19 2639   3.383   4.574   2.708  0.0285 -0.1622 -0.2936
   98phy    C13 2640   3.261   4.400   2.541  0.0145 -0.0029  0.3286
   98phy     H3 2641   3.274   4.364   2.435  2.1511  0.8794  0.2440
   98phy    O33 2642   3.155   4.495   2.524 -0.1301  0.3354  0.2862
   98phy    H1B 2643   3.073   4.455   2.505  0.6766 -1.2898  0.0291
   98phy    C12 2644   3.216   4.276   2.631 -0.1644  0.7009  0.4212
   98phy    O11 2645   3.317   4.176   2.651  0.3646 -0.2495 -0.5515
   98phy    H1A 2646   3.389   4.222   2.689 -0.1876 -0.1829  0.4328
   99phy    C35 2647   2.141   3.551   1.127  0.0160 -0.2507  0.0635
   99phy    C33 2648   2.213   3.632   1.236 -0.0047  0.0975  0.6668
   99phy    C34 2649   2.198   3.569   1.370 -0.4177  0.6383 -0.0471
   99phy    C32 2650   2.365   3.639   1.191  0.5706 -0.2413 -0.2131
   99phy    C31 2651   2.457   3.741   1.255 -0.0655 -0.1813 -0.3654
   99phy    C30 2652   2.602   3.732   1.207 -0.2047 -0.4182  0.5402
   99phy    C28 2653   2.699   3.826   1.284  0.4784 -0.0222  0.1588
   99phy    C29 2654   2.751   3.765   1.410 -0.0122  0.0784 -0.0695
   99phy    C27 2655   2.817   3.856   1.188 -0.1631 -0.1016 -0.1658
   99phy    C26 2656   2.823   4.005   1.146  0.0248 -0.0768 -0.1053
   99phy    C25 2657   2.959   4.040   1.090 -0.1417  0.4715  0.2545
   99phy    C23 2658   2.978   4.175   1.011  1.0522  0.0852  0.1029
   99phy    C24 2659   2.970   4.302   1.097  0.0072  0.4596 -0.0911
   99phy    C22 2660   3.121   4.189   0.956  0.5919  0.4314  0.5424
   99phy    C21 2661   3.128   4.182   0.801  0.0362 -0.1428  0.0761
   99phy    C20 2662   3.260   4.118   0.754 -0.0220 -0.0694  0.4570
   99phy    C18 2663   3.300   4.120   0.598  0.7766  0.1741  0.0959
   99phy    O01 2664   3.214   4.032   0.526  0.3888 -0.2449  0.0330
   99phy    H01 2665   3.201   3.952   0.572 -0.4153 -0.1415 -0.0119
   99phy    C19 2666   3.432   4.045   0.591  0.2811 -0.5373 -0.4935
   99phy    C13 2667   3.306   4.261   0.518  0.3873 -0.2933 -0.0010
   99phy     H3 2668   3.341   4.334   0.595  1.3986 -0.6320 -0.1189
   99phy    O33 2669   3.412   4.284   0.420 -0.0254  0.1210 -0.2378
   99phy    H1B 2670   3.369   4.305   0.339  0.0569  0.5747 -0.1685
   99phy    C12 2671   3.183   4.340   0.478  0.3557  0.0710 -0.4931
   99phy    O11 2672   3.117   4.312   0.357 -0.1110 -0.0272  0.0207
   99phy    H1A 2673   3.102   4.219   0.364  1.4510 -0.3791 -0.7835
  100phy    C35 2674   3.346   2.890   1.644 -0.5736 -0.0093 -0.3400
  100phy    C33 2675   3.397   2.748   1.627 -0.4592  0.4503  0.4042
  100phy    C34 2676   3.474   2.716   1.756  0.4210 -0.1031  0.3478
  100phy    C32 2677   3.289   2.642   1.596  0.0818  0.7102 -0.4393
  100phy    C31 2678   3.339   2.524   1.513 -0.2645  0.0777 -0.1183
  100phy    C30 2679   3.216   2.429   1.495  0.3889 -0.4506  0.0423
  100phy    C28 2680   3.253   2.300   1.421  0.2610  0.4037  0.1747
  100phy    C29 2681   3.209   2.187   1.516  0.0928  0.7514  0.0757
  100phy    C27 2682   3.174   2.268   1.297  0.2464 -0.3472  0.7015
  100phy    C26 2683   3.228   2.311   1.157  0.1984 -0.2066 -0.1353
  100phy    C25 2684   3.145   2.265   1.046  0.7051 -0.1071  0.2955
  100phy    C23 2685   3.205   2.279   0.903 -0.0486  0.4931  0.3029
  100phy    C24 2686   3.270   2.148   0.863 -0.2266 -0.1165 -0.0517
  100phy    C22 2687   3.102   2.320   0.802 -0.0045 -0.2770  0.1020
  100phy    C21 2688   3.164   2.408   0.687  0.0657  0.2536 -0.2035
  100phy    C20 2689   3.055   2.462   0.593  0.0849 -0.1493 -0.0846
  100phy    C18 2690   3.102   2.527   0.452 -0.3347  0.3609 -0.3259
  100phy    O01 2691   3.209   2.621   0.468 -0.3066  0.5125  0.0640
  100phy    H01 2692   3.267   2.612   0.394  0.1067 -2.5051  0.6279
  100phy    C19 2693   2.972   2.610   0.421 -0.5053 -0.0658  0.0458
  100phy    C13 2694   3.138   2.422   0.337 -0.4313  0.2474 -0.1306
  100phy     H3 2695   3.202   2.348   0.391  0.8951  0.4388 -1.3907
  100phy    O33 2696   3.036   2.329   0.294  0.3774  0.2836  0.1945
  100phy    H1B 2697   2.996   2.290   0.369  0.8058  1.1594  0.9001
  100phy    C12 2698   3.246   2.445   0.231 -0.1822 -0.4264  0.1086
  100phy    O11 2699   3.346   2.542   0.267  0.1995 -0.2291  0.3081
  100phy    H1A 2700   3.403   2.551   0.193  0.8844 -0.2192  0.8194
  101phy    C35 2701   1.913   4.277   0.916 -0.5216 -0.1532  0.0388
  101phy    C33 2702   1.954   4.413   0.863 -0.2346  0.5959 -0.0670
  101phy    C34 2703   1.837   4.500   0.841  0.1749  0.1836  0.4257
  101phy    C32 2704   2.057   4.471   0.967 -0.0270 -0.7615 -0.2360
  101phy    C31 2705   2.154   4.570   0.905 -0.3978 -0.3317  0.0732
  101phy    C30 2706   2.266   4.615   1.000  0.2953 -0.3284  0.0394
  101phy    C28 2707   2.358   4.712   0.922 -0.0276 -0.3731  0.0025
  101phy    C29 2708   2.367   4.845   0.991 -0.0596  0.0976 -0.4050
  101phy    C27 2709   2.508   4.658   0.914  0.5981 -0.3255 -0.1660
  101phy    C26 2710   2.557   4.617   0.775  0.3315 -0.0883 -0.4410
  101phy    C25 2711   2.711   4.588   0.794 -0.0824 -0.3282  0.5064
  101phy    C23 2712   2.797   4.545   0.670 -0.1740 -0.0089 -0.0244
  101phy    C24 2713   2.938   4.592   0.689  0.6366 -0.4823 -0.2151
  101phy    C22 2714   2.787   4.395   0.640  0.2819  0.0795 -0.0985
  101phy    C21 2715   2.776   4.355   0.495 -0.3255 -0.3880 -0.1851
  101phy    C20 2716   2.740   4.211   0.490  0.0855  0.0474 -0.5957
  101phy    C18 2717   2.726   4.140   0.349 -0.4812  0.2800  0.0169
  101phy    O01 2718   2.627   4.206   0.266 -0.1047  0.1807 -0.2911
  101phy    H01 2719   2.668   4.283   0.231  0.5763 -0.2087 -0.3714
  101phy    C19 2720   2.667   4.006   0.393 -0.1552  0.4142 -0.0513
  101phy    C13 2721   2.864   4.124   0.270 -0.0561 -0.3928  0.6492
  101phy     H3 2722   2.893   4.231   0.252  0.5340 -0.9793 -2.4070
  101phy    O33 2723   2.980   4.081   0.340 -0.0604  0.2490  0.1117
  101phy    H1B 2724   2.992   3.988   0.339 -0.0839  0.1798  2.3453
  101phy    C12 2725   2.884   4.087   0.113 -0.1065  0.1002  0.3473
  101phy    O11 2726   3.019   4.097   0.068  0.4116 -0.3862  0.3280
  101phy    H1A 2727   3.074   4.077   0.141 -0.7372 -0.4672  1.1843
  102phy    C35 2728   2.509   4.398   1.877  0.0719 -0.1596 -0.2316
  102phy    C33 2729   2.614   4.499   1.906 -0.2282  0.4123  0.1553
  102phy    C34 2730   2.750   4.439   1.898  0.0107  0.2444  0.2242
  102phy    C32 2731   2.593   4.628   1.825  0.0256 -0.5397  0.1856
  102phy    C31 2732   2.537   4.752   1.900 -0.2038 -0.0819  0.6177
  102phy    C30 2733   2.509   4.872   1.811 -0.4969 -0.6101  0.4401
  102phy    C28 2734   2.425   4.993   1.860 -0.3254 -0.4234  0.0843
  102phy    C29 2735   2.461   5.121   1.781 -0.3331 -0.2402 -0.2956
  102phy    C27 2736   2.272   4.975   1.859 -0.1884  0.1386  0.7270
  102phy    C26 2737   2.198   5.017   1.985 -0.2226 -0.2121 -0.0271
  102phy    C25 2738   2.048   5.035   1.976 -0.1525  0.6813 -0.1237
  102phy    C23 2739   1.994   5.082   2.105  0.1282 -0.1175  0.4313
  102phy    C24 2740   1.908   5.208   2.087  0.0175 -0.2344 -0.2221
  102phy    C22 2741   1.928   4.960   2.177  0.5260 -0.5381 -0.2568
  102phy    C21 2742   1.902   4.975   2.326  0.6121 -0.0422 -0.2930
  102phy    C20 2743   1.804   4.878   2.386 -0.2088  0.5478 -0.0973
  102phy    C18 2744   1.766   4.897   2.541  0.3316 -0.3608 -0.7730
  102phy    O01 2745   1.688   5.017   2.548 -0.8171  0.2012 -0.2519
  102phy    H01 2746   1.634   5.014   2.625  0.1380  0.6014  0.4606
  102phy    C19 2747   1.661   4.780   2.556  0.1213 -0.2056  0.0435
  102phy    C13 2748   1.888   4.888   2.646  0.1526 -0.1038 -0.3835
  102phy     H3 2749   1.976   4.938   2.598 -0.8118  1.3499 -0.6702
  102phy    O33 2750   1.937   4.751   2.662  0.1003  0.2358 -0.4156
  102phy    H1B 2751   2.029   4.755   2.680 -0.1254  0.6455  0.6780
  102phy    C12 2752   1.873   4.969   2.785  0.2960 -0.0004 -0.0493
  102phy    O11 2753   1.877   5.111   2.777  0.2129 -0.0457  0.0714
  102phy    H1A 2754   1.819   5.145   2.711  0.2775 -0.9884 -0.4945
  103phy    C35 2755   2.899   0.460   1.759  0.0087  0.0000  0.2458
  103phy    C33 2756   2.851   0.354   1.660 -0.3181  0.6699  0.2085
  103phy    C34 2757   2.826   0.415   1.526 -0.0594 -0.2736 -0.2058
  103phy    C32 2758   2.962   0.242   1.657  0.0059  0.0238 -0.0488
  103phy    C31 2759   2.901   0.100   1.652  0.1653 -0.5927  0.2984
  103phy    C30 2760   3.006  -0.010   1.630 -0.6557  0.0951  0.6950
  103phy    C28 2761   2.956  -0.154   1.643 -0.0936  0.3268  0.1497
  103phy    C29 2762   2.967  -0.220   1.509 -0.5015 -0.4929 -0.7920
  103phy    C27 2763   3.057  -0.240   1.728  0.0497  0.1759  0.2783
  103phy    C26 2764   3.011  -0.269   1.871  0.3135  0.5956  0.2434
  103phy    C25 2765   3.114  -0.351   1.947  0.1025  0.1427  0.4935
  103phy    C23 2766   3.061  -0.416   2.076 -0.2964 -0.2967  0.0042
  103phy    C24 2767   3.120  -0.557   2.084 -0.1349 -0.4240 -0.1641
  103phy    C22 2768   3.107  -0.331   2.195 -0.6785  0.5924  0.2922
  103phy    C21 2769   3.022  -0.347   2.320  0.4253  0.1361 -0.1872
  103phy    C20 2770   3.095  -0.277   2.436 -0.1315 -0.5297 -0.8002
  103phy    C18 2771   3.033  -0.271   2.582  0.1438  0.1607  0.0285
  103phy    O01 2772   3.031  -0.402   2.632 -0.0870 -0.2349 -0.2501
  103phy    H01 2773   3.086  -0.459   2.581 -1.6191  0.3287 -2.7306
  103phy    C19 2774   3.144  -0.197   2.660  0.3595 -0.7265 -0.6021
  103phy    C13 2775   2.889  -0.204   2.603  0.2864 -0.1343 -0.1067
  103phy     H3 2776   2.887  -0.098   2.568 -0.4481  0.2447  1.0081
  103phy    O33 2777   2.858  -0.174   2.744  0.0197 -0.3484 -0.2950
  103phy    H1B 2778   2.916  -0.221   2.801  0.9007 -1.7031 -2.1997
  103phy    C12 2779   2.760  -0.272   2.546  0.2261  0.4480 -0.1594
  103phy    O11 2780   2.636  -0.214   2.571  0.0880 -0.0860  0.0652
  103phy    H1A 2781   2.619  -0.225   2.663  0.3275 -0.3066  0.0827
  104phy    C35 2782   2.360   4.755   1.365 -0.1074  0.4035 -0.0673
  104phy    C33 2783   2.219   4.759   1.408 -0.4861  0.4211  0.0453
  104phy    C34 2784   2.212   4.754   1.560 -0.1882 -0.1438  0.4333
  104phy    C32 2785   2.156   4.882   1.357  0.6429  0.1889  0.1371
  104phy    C31 2786   2.038   4.853   1.263 -0.3888 -0.2593  0.4528
  104phy    C30 2787   1.965   4.979   1.215  0.1561 -0.1393 -0.1519
  104phy    C28 2788   1.877   4.956   1.086 -0.0851  0.5828 -0.4422
  104phy    C29 2789   1.727   4.975   1.103 -0.0505  0.1449  0.1302
  104phy    C27 2790   1.924   5.039   0.969  0.0776 -0.0193  0.3445
  104phy    C26 2791   1.943   4.967   0.828  0.1074 -0.0644 -0.2748
  104phy    C25 2792   2.010   5.057   0.727  0.3400 -1.0093 -0.0795
  104phy    C23 2793   2.032   5.002   0.585  0.0560  0.4407 -0.3554
  104phy    C24 2794   1.999   5.107   0.483  0.0412 -0.5605 -0.0592
  104phy    C22 2795   2.167   4.931   0.567  0.0144 -0.2123 -0.2843
  104phy    C21 2796   2.177   4.822   0.462  0.1261  0.9162  0.3377
  104phy    C20 2797   2.313   4.748   0.458  0.0286 -0.1234 -0.2533
  104phy    C18 2798   2.336   4.646   0.344  0.4126 -0.0565 -0.4197
  104phy    O01 2799   2.215   4.564   0.319 -0.4761 -0.1355  0.1401
  104phy    H01 2800   2.174   4.547   0.402 -1.0911  1.5134  0.2299
  104phy    C19 2801   2.440   4.550   0.411  0.7648 -0.5109  0.2139
  104phy    C13 2802   2.369   4.710   0.199 -0.3607 -0.2506  0.3972
  104phy     H3 2803   2.279   4.774   0.180 -1.2068 -1.7109 -0.6749
  104phy    O33 2804   2.468   4.806   0.188  0.2312 -0.3644 -0.2835
  104phy    H1B 2805   2.547   4.767   0.158  0.6679  0.4111 -0.1633
  104phy    C12 2806   2.367   4.646   0.054 -0.0482 -0.4135  0.0823
  104phy    O11 2807   2.267   4.546   0.040 -0.0411 -0.1408  0.1014
  104phy    H1A 2808   2.226   4.540   0.124  0.3844 -0.3542  0.3020
  105phy    C35 2809   1.998   2.315   1.334  0.1110 -0.4036  0.5359
  105phy    C33 2810   1.922   2.369   1.458 -0.1589 -0.3198 -0.1894
  105phy    C34 2811   2.010   2.330   1.574  0.0881 -0.0587 -0.5308
  105phy    C32 2812   1.921   2.521   1.462  0.2666 -0.0482  0.1852
  105phy    C31 2813   1.816   2.581   1.367  0.1684  0.0592  0.3614
  105phy    C30 2814   1.809   2.735   1.391  0.0925  0.0220  0.0250
  105phy    C28 2815   1.712   2.814   1.299  0.3981 -0.1281 -0.1213
  105phy    C29 2816   1.597   2.879   1.388  0.1625  0.4168  0.0866
  105phy    C27 2817   1.796   2.917   1.214  0.0644  0.2667  0.0546
  105phy    C26 2818   1.739   2.990   1.094 -0.2259 -0.0559  0.1939
  105phy    C25 2819   1.845   3.079   1.031  0.3598 -0.0456 -0.3057
  105phy    C23 2820   1.792   3.186   0.932 -0.1152 -0.1969  0.0596
  105phy    C24 2821   1.738   3.316   0.999  0.1348 -0.0296 -0.1086
  105phy    C22 2822   1.910   3.225   0.837  0.1350 -0.0169 -0.2013
  105phy    C21 2823   1.879   3.209   0.690 -0.3929  0.4939 -0.4549
  105phy    C20 2824   2.001   3.228   0.597 -0.2770 -0.4683  0.1699
  105phy    C18 2825   1.994   3.227   0.438  0.4364  0.3793 -0.3475
  105phy    O01 2826   1.959   3.091   0.401 -0.2744 -0.0441  0.0463
  105phy    H01 2827   2.038   3.041   0.405 -0.0058  0.3780  0.0496
  105phy    C19 2828   2.141   3.255   0.416  0.2034 -0.0521 -0.1655
  105phy    C13 2829   1.898   3.338   0.370 -0.1372 -0.1360  0.1310
  105phy     H3 2830   1.797   3.292   0.387 -0.3508  0.7307  1.2963
  105phy    O33 2831   1.874   3.455   0.439  0.3576  0.3038  0.3044
  105phy    H1B 2832   1.910   3.443   0.524 -0.0972  0.6971  0.5547
  105phy    C12 2833   1.862   3.338   0.214 -0.1747 -0.0671  0.2847
  105phy    O11 2834   1.905   3.451   0.140 -0.1432 -0.0858 -0.2741
  105phy    H1A 2835   1.903   3.517   0.207  0.9261 -0.7290  0.4304
  106phy    C35 2836   1.807   4.881   1.701 -0.4050 -0.0812  0.3901
  106phy    C33 2837   1.791   4.970   1.577  0.1327  0.4963  0.1474
  106phy    C34 2838   1.644   4.958   1.548 -0.1221  0.0941  0.1081
  106phy    C32 2839   1.808   5.119   1.612 -0.1000  0.0133  0.5791
  106phy    C31 2840   1.945   5.188   1.592 -0.0224 -0.4596  0.2929
  106phy    C30 2841   1.945   5.333   1.651  0.4531  0.2878 -0.1851
  106phy    C28 2842   2.072   5.414   1.641 -0.2648 -0.0246  0.2379
  106phy    C29 2843   2.077   5.498   1.521  0.2256  0.2191  0.0555
  106phy    C27 2844   2.077   5.511   1.759  0.0818  0.0750 -0.0142
  106phy    C26 2845   2.200   5.499   1.849 -0.1514  0.4419  0.2565
  106phy    C25 2846   2.180   5.597   1.967  0.2731  0.6797 -0.0287
  106phy    C23 2847   2.277   5.580   2.085  0.0681  0.0280 -0.2184
  106phy    C24 2848   2.304   5.718   2.142  0.1775  0.1079  0.0263
  106phy    C22 2849   2.217   5.478   2.183  0.5473 -0.4480 -0.7010
  106phy    C21 2850   2.307   5.426   2.297  0.5455  0.3965 -0.9150
  106phy    C20 2851   2.235   5.317   2.373  0.1201  0.6360  0.3159
  106phy    C18 2852   2.303   5.242   2.495  0.5078 -0.5475 -0.1362
  106phy    O01 2853   2.353   5.341   2.590 -0.1874 -0.4403  0.4186
  106phy    H01 2854   2.376   5.289   2.665  0.2101 -1.6039 -0.4747
  106phy    C19 2855   2.176   5.177   2.554  0.1618 -0.0080 -0.1634
  106phy    C13 2856   2.409   5.131   2.458 -0.1535  0.3938  0.0569
  106phy     H3 2857   2.372   5.075   2.369  1.0289 -0.2492 -0.0521
  106phy    O33 2858   2.420   5.024   2.556  0.4209  0.1840  0.1817
  106phy    H1B 2859   2.485   4.965   2.522  0.2478  0.5520 -0.8344
  106phy    C12 2860   2.559   5.169   2.422 -0.3766 -0.0441 -0.6737
  106phy    O11 2861   2.630   5.235   2.520  0.4094  0.5183  0.1777
  106phy    H1A 2862   2.607   5.189   2.599  0.2444 -1.4051 -0.9344
  107phy    C35 2863   3.305   0.403   1.558 -0.2171 -0.1570  0.0437
  107phy    C33 2864   3.308   0.558   1.543 -0.5890  0.2285  0.3650
  107phy    C34 2865   3.443   0.590   1.483 -0.0210  0.0763  0.2149
  107phy    C32 2866   3.187   0.616   1.471  0.0499  0.1288 -0.0064
  107phy    C31 2867   3.145   0.745   1.539  0.1240  0.2198  0.2445
  107phy    C30 2868   3.004   0.796   1.504  0.3768 -0.4223  0.1409
  107phy    C28 2869   2.974   0.928   1.576  0.0563 -0.0862  0.6044
  107phy    C29 2870   2.952   1.047   1.481 -0.3553 -0.0400  0.0307
  107phy    C27 2871   2.846   0.912   1.658  0.0694  0.6987  0.1725
  107phy    C26 2872   2.865   0.950   1.807  0.0879  0.2847  0.1500
  107phy    C25 2873   2.749   0.937   1.901 -0.0991 -0.2747  0.1046
  107phy    C23 2874   2.779   0.952   2.052  0.6403 -0.5403  0.1440
  107phy    C24 2875   2.752   1.096   2.095 -0.6654  0.0226  0.1602
  107phy    C22 2876   2.687   0.851   2.123 -0.5168  0.2311  0.0558
  107phy    C21 2877   2.759   0.768   2.239  0.2724  0.1031  0.1109
  107phy    C20 2878   2.653   0.685   2.313  0.1408  0.6720  0.3598
  107phy    C18 2879   2.694   0.598   2.442  0.4011  0.3071 -0.6397
  107phy    O01 2880   2.766   0.689   2.531  0.3612  0.2668 -0.1691
  107phy    H01 2881   2.856   0.688   2.503  0.7773 -1.2857  1.0299
  107phy    C19 2882   2.552   0.583   2.505 -0.0137 -0.6128  0.0291
  107phy    C13 2883   2.776   0.460   2.422 -0.1588  0.7711  0.1825
  107phy     H3 2884   2.721   0.392   2.352  0.9227 -0.9708  0.9774
  107phy    O33 2885   2.772   0.380   2.544  0.2120 -0.0280  0.6483
  107phy    H1B 2886   2.725   0.301   2.525 -1.9088  1.0663  1.0327
  107phy    C12 2887   2.928   0.460   2.379  0.0563 -0.3941  0.1200
  107phy    O11 2888   3.014   0.512   2.478  0.3085  0.0099 -0.2128
  107phy    H1A 2889   3.019   0.451   2.549 -1.8784  1.0537  0.9428
  108phy    C35 2890   4.304   4.745   1.320  0.5792 -0.3649 -0.7656
  108phy    C33 2891   4.239   4.855   1.240 -0.4377  0.3388  0.1581
  108phy    C34 2892   4.115   4.901   1.312 -0.2069  0.2185 -0.2876
  108phy    C32 2893   4.337   4.963   1.198 -0.0452 -0.3556  0.2122
  108phy    C31 2894   4.304   5.042   1.072 -0.3890 -0.1947 -0.0218
  108phy    C30 2895   4.392   5.165   1.070  0.1592 -0.6834  0.5750
  108phy    C28 2896   4.355   5.274   0.969 -0.2872 -0.5455 -0.6984
  108phy    C29 2897   4.372   5.407   1.043  0.0669 -0.0866 -0.2406
  108phy    C27 2898   4.450   5.275   0.852  0.2309  0.1782  0.6359
  108phy    C26 2899   4.404   5.198   0.729 -0.2202 -0.4526  0.0607
  108phy    C25 2900   4.499   5.215   0.609 -0.1847 -0.0293 -0.4087
  108phy    C23 2901   4.459   5.136   0.483 -0.6222  0.3693  0.4377
  108phy    C24 2902   4.362   5.212   0.393  0.0110 -0.3132  0.0398
  108phy    C22 2903   4.586   5.087   0.403  0.4578 -0.5737 -0.1359
  108phy    C21 2904   4.566   4.949   0.337 -0.2673  0.0692 -0.1732
  108phy    C20 2905   4.704   4.895   0.286  0.3999 -0.4063  0.4855
  108phy    C18 2906   4.706   4.754   0.218 -0.3435  0.9825  0.8444
  108phy    O01 2907   4.677   4.659   0.319  0.1709  0.2692  0.1337
  108phy    H01 2908   4.587   4.676   0.342  0.3253  0.2542  0.7574
  108phy    C19 2909   4.856   4.737   0.184 -0.0968 -0.0718  0.7988
  108phy    C13 2910   4.620   4.738   0.083 -0.1291 -0.0302 -0.0505
  108phy     H3 2911   4.518   4.766   0.120 -0.9307 -0.2828 -1.9931
  108phy    O33 2912   4.629   4.844  -0.013 -0.1620  0.0799  0.0803
  108phy    H1B 2913   4.546   4.888  -0.018 -0.3152 -0.1583  0.5270
  108phy    C12 2914   4.561   4.607   0.035  0.4958 -0.3331 -0.1253
  108phy    O11 2915   4.603   4.548  -0.089 -0.2030 -0.0868 -0.2158
  108phy    H1A 2916   4.677   4.491  -0.075 -0.8058 -1.1963 -1.3993
  109phy    C35 2917   4.363   3.161   1.727  0.1315  0.4690  0.2952
  109phy    C33 2918   4.293   3.144   1.857  0.1923 -0.3881  0.1087
  109phy    C34 2919   4.136   3.154   1.846  0.2137 -0.0586 -0.0870
  109phy    C32 2920   4.323   3.010   1.923  0.0017 -0.2226  0.1259
  109phy    C31 2921   4.334   3.019   2.077 -0.1179  0.3013 -0.0941
  109phy    C30 2922   4.389   2.889   2.137  0.2578  0.5407 -0.2514
  109phy    C28 2923   4.407   2.889   2.290  0.4012 -0.0411 -0.3090
  109phy    C29 2924   4.288   2.822   2.354  0.0802  0.4433  0.0394
  109phy    C27 2925   4.543   2.821   2.324 -0.4141  0.2842 -0.0157
  109phy    C26 2926   4.598   2.849   2.462  0.3346 -0.1227  0.5366
  109phy    C25 2927   4.716   2.758   2.503 -0.3354 -0.3315 -0.2349
  109phy    C23 2928   4.774   2.796   2.642 -0.4045 -0.3061 -0.0924
  109phy    C24 2929   4.748   2.679   2.730  0.5543  0.3477  0.2222
  109phy    C22 2930   4.922   2.831   2.632 -0.4081 -0.0937 -0.3172
  109phy    C21 2931   4.956   2.969   2.691  0.5586  0.3472  0.1077
  109phy    C20 2932   5.106   2.979   2.714  0.9343 -0.4480 -0.3979
  109phy    C18 2933   5.171   3.102   2.784  0.1570 -0.6122  0.1494
  109phy    O01 2934   5.097   3.134   2.903 -0.4557  0.6068 -0.0192
  109phy    H01 2935   5.155   3.121   2.975 -0.2553 -1.2386 -0.4670
  109phy    C19 2936   5.308   3.046   2.821 -0.3117  0.4857 -0.1940
  109phy    C13 2937   5.185   3.235   2.688 -0.0814  0.9049 -0.0568
  109phy     H3 2938   5.235   3.210   2.591  0.5051  2.4429 -0.1676
  109phy    O33 2939   5.280   3.330   2.738 -0.0924  0.1172  0.2733
  109phy    H1B 2940   5.251   3.362   2.822 -0.0008 -0.2230  0.4386
  109phy    C12 2941   5.052   3.314   2.648 -0.5047 -0.2712  0.6130
  109phy    O11 2942   4.992   3.382   2.752 -0.0990  0.1796 -0.3548
  109phy    H1A 2943   5.010   3.329   2.827  0.4127 -1.5921 -1.6584
  110phy    C35 2944   4.554   1.518   1.407 -0.0972 -0.1407 -0.0519
  110phy    C33 2945   4.607   1.660   1.412  0.1181  0.0743  0.0289
  110phy    C34 2946   4.539   1.735   1.526  0.3031 -0.3522 -0.2212
  110phy    C32 2947   4.761   1.659   1.429  0.4587 -0.3658  0.0943
  110phy    C31 2948   4.825   1.787   1.376  0.5676  0.4991 -0.3189
  110phy    C30 2949   4.981   1.798   1.381  0.1602 -0.8272  0.1956
  110phy    C28 2950   5.041   1.916   1.298 -0.0669  0.1938 -0.3008
  110phy    C29 2951   5.039   2.050   1.376  0.1540  0.0503 -0.1525
  110phy    C27 2952   5.191   1.891   1.285 -0.6465 -0.1680 -0.1453
  110phy    C26 2953   5.226   1.857   1.139  0.2440  0.2745 -0.3720
  110phy    C25 2954   5.367   1.797   1.140  0.2591  0.0391 -0.1200
  110phy    C23 2955   5.440   1.784   1.005  0.2593  0.0653  0.4259
  110phy    C24 2956   5.556   1.883   1.002 -0.4479 -0.4934  0.1950
  110phy    C22 2957   5.496   1.639   0.988 -0.1893 -0.0863  0.3670
  110phy    C21 2958   5.488   1.576   0.845  0.3308 -0.1269 -0.1484
  110phy    C20 2959   5.528   1.426   0.848 -0.0207 -1.0527 -0.0444
  110phy    C18 2960   5.491   1.328   0.729  0.4399 -0.0039 -0.2602
  110phy    O01 2961   5.348   1.335   0.712  0.0096 -0.2420 -0.4140
  110phy    H01 2962   5.312   1.414   0.749 -0.0673 -0.2283 -0.5176
  110phy    C19 2963   5.510   1.191   0.795 -0.1846  0.1697  0.0235
  110phy    C13 2964   5.570   1.350   0.590  0.1126 -0.3274 -0.2638
  110phy     H3 2965   5.667   1.396   0.622 -0.3224 -0.2477  1.0301
  110phy    O33 2966   5.623   1.238   0.517 -0.1548  0.1489 -0.1329
  110phy    H1B 2967   5.579   1.159   0.541 -0.3478  0.6889  1.4421
  110phy    C12 2968   5.543   1.461   0.483  0.4141  0.0370 -0.2347
  110phy    O11 2969   5.413   1.452   0.427 -0.0833 -0.2248  0.0455
  110phy    H1A 2970   5.383   1.364   0.440 -0.1957 -0.2578 -0.4281
  111phy    C35 2971   4.840   2.660   2.060  0.0297 -0.1527  0.3445
  111phy    C33 2972   4.776   2.721   1.930  0.0782  0.4662 -0.1408
  111phy    C34 2973   4.886   2.771   1.844  0.1621 -0.1308  0.3225
  111phy    C32 2974   4.700   2.615   1.846  0.5528 -0.1485 -0.1710
  111phy    C31 2975   4.543   2.633   1.848  0.1039 -0.4567  0.3016
  111phy    C30 2976   4.458   2.539   1.759 -0.0939  0.2755 -0.4087
  111phy    C28 2977   4.311   2.539   1.793  0.4687 -0.6049  0.3076
  111phy    C29 2978   4.237   2.639   1.698  0.2818 -0.2404 -0.0490
  111phy    C27 2979   4.250   2.401   1.759  0.2030 -0.4740 -0.1464
  111phy    C26 2980   4.225   2.307   1.881  0.2181  0.0935  0.4826
  111phy    C25 2981   4.178   2.171   1.838 -0.1185  0.3577  0.0899
  111phy    C23 2982   4.118   2.071   1.937  0.0647  0.5389  0.0068
  111phy    C24 2983   4.027   1.972   1.858 -0.3612 -0.2899  0.3517
  111phy    C22 2984   4.220   1.995   2.022 -0.2854 -0.2673 -0.2063
  111phy    C21 2985   4.183   1.954   2.166  0.6340 -0.4167  0.0640
  111phy    C20 2986   4.304   1.893   2.225 -0.0984 -0.3320  0.2129
  111phy    C18 2987   4.318   1.839   2.370  0.0876 -0.0236 -0.0399
  111phy    O01 2988   4.216   1.741   2.386 -0.1419  0.3958 -0.1754
  111phy    H01 2989   4.137   1.774   2.346 -0.3925 -0.6020 -0.5195
  111phy    C19 2990   4.451   1.757   2.347  0.2017 -0.0018  0.3972
  111phy    C13 2991   4.322   1.946   2.491  0.1981 -0.5414  0.0088
  111phy     H3 2992   4.383   2.035   2.463  0.3347  0.0914  2.1295
  111phy    O33 2993   4.404   1.896   2.596  0.2822 -0.3758  0.0079
  111phy    H1B 2994   4.414   1.803   2.599 -0.5101 -0.5165 -1.2099
  111phy    C12 2995   4.183   1.995   2.556 -0.2783 -0.5685 -0.0771
  111phy    O11 2996   4.116   1.888   2.615 -0.4245 -0.4241 -0.2439
  111phy    H1A 2997   4.178   1.863   2.681 -1.7124  0.3818  1.3433
  112phy    C35 2998   4.587   2.438   2.328 -0.1371  0.0766  0.0713
  112phy    C33 2999   4.459   2.418   2.247  0.3925  0.4181 -0.1037
  112phy    C34 3000   4.484   2.324   2.134 -0.2975  0.1311  0.0789
  112phy    C32 3001   4.347   2.369   2.338  0.3736  0.2840 -0.7215
  112phy    C31 3002   4.205   2.411   2.289  0.0373  0.0384 -0.2972
  112phy    C30 3003   4.091   2.314   2.340 -0.2228  0.0197  0.1321
  112phy    C28 3004   3.948   2.375   2.336  0.3903 -0.0976  0.6294
  112phy    C29 3005   3.854   2.259   2.296 -0.2411  0.2035 -0.1507
  112phy    C27 3006   3.897   2.431   2.470  0.1603 -0.0539  0.3155
  112phy    C26 3007   3.919   2.580   2.491  0.3258 -0.0894 -0.7616
  112phy    C25 3008   3.867   2.617   2.634  0.0655 -0.1090  0.4957
  112phy    C23 3009   3.863   2.768   2.663 -0.4840 -0.0646 -0.4598
  112phy    C24 3010   3.721   2.812   2.666 -0.3271  0.2723 -0.1759
  112phy    C22 3011   3.925   2.783   2.806  0.1478  0.5650  0.4939
  112phy    C21 3012   3.974   2.919   2.851 -0.4581  0.1240  0.2248
  112phy    C20 3013   4.042   2.905   2.991  0.4109  0.0241  0.4945
  112phy    C18 3014   4.110   3.026   3.058  0.0677  0.2621 -0.1838
  112phy    O01 3015   4.014   3.134   3.079 -0.3007  0.2468 -0.3933
  112phy    H01 3016   4.044   3.185   3.151 -0.9514 -0.1526  0.1679
  112phy    C19 3017   4.136   2.971   3.199 -0.0972 -0.0193 -0.7054
  112phy    C13 3018   4.247   3.079   2.986 -0.2829 -0.0980 -0.1836
  112phy     H3 3019   4.312   2.991   2.965 -1.7030 -1.0283 -0.7992
  112phy    O33 3020   4.326   3.154   3.080 -0.5812 -0.4860 -0.2298
  112phy    H1B 3021   4.281   3.230   3.110 -1.2241  0.0636 -2.3879
  112phy    C12 3022   4.222   3.173   2.856 -0.3855 -0.0462 -0.3129
  112phy    O11 3023   4.160   3.291   2.880  0.1665  0.3628 -0.1003
  112phy    H1A 3024   4.071   3.278   2.853  0.1528  1.2400 -0.5341
  113phy    C35 3025   4.555   0.116   1.435 -0.1857 -0.7730  0.0535
  113phy    C33 3026   4.483   0.147   1.565 -0.5949  0.3759  0.1042
  113phy    C34 3027   4.576   0.220   1.658  0.0025 -0.2131 -0.2318
  113phy    C32 3028   4.354   0.230   1.534 -0.0649 -0.3764 -0.0970
  113phy    C31 3029   4.227   0.151   1.496  0.1629  0.3745 -0.2224
  113phy    C30 3030   4.094   0.231   1.488 -0.0059 -0.0301 -0.5252
  113phy    C28 3031   3.971   0.143   1.448  0.0094  0.3802 -0.4365
  113phy    C29 3032   3.865   0.121   1.562  0.1820 -0.1615 -0.1545
  113phy    C27 3033   3.903   0.196   1.320 -0.2766 -0.1843  0.1119
  113phy    C26 3034   3.875   0.100   1.205  0.0631 -0.5331 -0.1695
  113phy    C25 3035   3.831   0.175   1.077 -0.7421  0.1769  0.1678
  113phy    C23 3036   3.781   0.088   0.962  0.2593 -0.1299 -0.1438
  113phy    C24 3037   3.665   0.165   0.893 -0.1373  0.4754  0.0106
  113phy    C22 3038   3.890   0.056   0.860  0.6674 -0.2343  0.2577
  113phy    C21 3039   3.924  -0.094   0.855  0.0555 -0.8666 -0.3377
  113phy    C20 3040   4.020  -0.140   0.741  0.2560  0.0816  0.5489
  113phy    C18 3041   4.045  -0.295   0.720  0.1646 -0.2714 -0.0062
  113phy    O01 3042   4.088  -0.355   0.845  0.3582  0.0589 -0.2130
  113phy    H01 3043   4.170  -0.318   0.870  0.0749  0.7941 -0.3399
  113phy    C19 3044   4.156  -0.301   0.613 -0.2512 -0.0690 -0.2615
  113phy    C13 3045   3.910  -0.372   0.671  0.0145 -0.1746  0.4417
  113phy     H3 3046   3.836  -0.353   0.753  0.1072 -0.4634  0.5928
  113phy    O33 3047   3.836  -0.308   0.571  0.1288 -0.0824  0.1273
  113phy    H1B 3048   3.743  -0.311   0.584  0.0738 -0.0412 -0.2307
  113phy    C12 3049   3.878  -0.525   0.687  0.4880 -0.1201  0.4130
  113phy    O11 3050   3.905  -0.608   0.580  0.5591 -0.6275 -0.1330
  113phy    H1A 3051   3.823  -0.648   0.559  0.8289 -1.4130  0.2390
  114phy    C35 3052   1.132   3.095   2.265  0.0736 -0.0648 -0.1077
  114phy    C33 3053   1.056   3.096   2.131 -0.0880  0.2149  0.3851
  114phy    C34 3054   1.074   2.963   2.059  0.6778  0.0585 -0.0065
  114phy    C32 3055   0.913   3.142   2.149 -0.2069 -0.1485 -0.2681
  114phy    C31 3056   0.841   3.206   2.025 -0.2826  0.4268  0.1664
  114phy    C30 3057   0.699   3.157   2.010 -0.1301  0.1341  0.3537
  114phy    C28 3058   0.623   3.216   1.884 -0.2709  0.1672  0.3189
  114phy    C29 3059   0.625   3.119   1.766 -0.0476 -0.0320 -0.5424
  114phy    C27 3060   0.471   3.227   1.911 -0.2387  0.4120  0.7594
  114phy    C26 3061   0.416   3.345   1.993 -0.0472 -0.3329  0.5375
  114phy    C25 3062   0.286   3.314   2.059 -0.3187  0.4151  0.3242
  114phy    C23 3063   0.224   3.444   2.112 -0.1440  0.4404 -0.3235
  114phy    C24 3064   0.076   3.450   2.072  0.2476 -0.0312  0.0179
  114phy    C22 3065   0.231   3.457   2.264 -0.1367 -0.5286 -0.1388
  114phy    C21 3066   0.252   3.600   2.312  0.1656 -0.0508  0.2285
  114phy    C20 3067   0.243   3.593   2.463 -0.0308 -0.2110  0.3063
  114phy    C18 3068   0.241   3.722   2.552 -0.3825 -0.1215 -0.2654
  114phy    O01 3069   0.112   3.783   2.522 -0.3929 -0.5782  0.2770
  114phy    H01 3070   0.057   3.720   2.479  0.0155 -0.4331 -0.4838
  114phy    C19 3071   0.220   3.669   2.696 -0.4999 -0.4087 -0.0139
  114phy    C13 3072   0.362   3.826   2.522 -0.1221  0.2755 -0.8747
  114phy     H3 3073   0.376   3.841   2.412  2.0193  0.4606 -0.6117
  114phy    O33 3074   0.490   3.770   2.555  1.0563 -0.1529  0.1304
  114phy    H1B 3075   0.508   3.691   2.508 -1.4232 -0.8621  0.2447
  114phy    C12 3076   0.353   3.979   2.575  0.5302  0.2387 -0.6593
  114phy    O11 3077   0.352   4.008   2.711 -0.0239 -0.0045  0.3748
  114phy    H1A 3078   0.440   3.989   2.737  0.6276  1.7750 -0.3962
  115phy    C35 3079   4.386   1.359   0.294 -0.7600  0.5724  0.1155
  115phy    C33 3080   4.291   1.455   0.366  0.4281  0.0340  0.1847
  115phy    C34 3081   4.161   1.381   0.388 -0.3293 -0.2715  0.4749
  115phy    C32 3082   4.355   1.523   0.492 -0.0970 -0.2270 -0.1569
  115phy    C31 3083   4.319   1.676   0.500  0.0904  0.2961  0.3756
  115phy    C30 3084   4.382   1.733   0.626  0.1601 -0.8255  0.0824
  115phy    C28 3085   4.341   1.881   0.646 -0.0140  0.4327 -0.3224
  115phy    C29 3086   4.242   1.901   0.762  0.2415  0.2459  0.3348
  115phy    C27 3087   4.463   1.962   0.685  0.0067  0.5700 -0.0082
  115phy    C26 3088   4.476   2.101   0.621 -0.3343  0.4673  0.2129
  115phy    C25 3089   4.614   2.167   0.646  0.5027 -0.1074  0.1499
  115phy    C23 3090   4.630   2.313   0.600 -0.0269  0.4355  0.2196
  115phy    C24 3091   4.593   2.416   0.706 -0.2340 -0.2352  0.2131
  115phy    C22 3092   4.773   2.351   0.548  0.0146 -0.0191  0.3822
  115phy    C21 3093   4.805   2.313   0.399  0.2336 -0.4686 -0.1526
  115phy    C20 3094   4.926   2.395   0.351  0.2136  0.2819  0.2065
  115phy    C18 3095   4.958   2.402   0.196  0.0426  0.0277 -0.1693
  115phy    O01 3096   4.971   2.270   0.142  0.3959 -0.0319 -0.2571
  115phy    H01 3097   4.921   2.271   0.063  1.2246  0.6323 -0.7909
  115phy    C19 3098   5.093   2.471   0.187 -0.8792 -0.2807 -0.2134
  115phy    C13 3099   4.848   2.482   0.109  0.0502 -0.1381 -0.2412
  115phy     H3 3100   4.750   2.442   0.146 -0.0264  0.7599  0.5646
  115phy    O33 3101   4.822   2.625   0.134  0.2795  0.0029 -0.1102
  115phy    H1B 3102   4.827   2.644   0.226  0.0939 -0.3673 -0.0219
  115phy    C12 3103   4.812   2.435  -0.041 -0.2213 -0.1558 -0.1666
  115phy    O11 3104   4.823   2.298  -0.058 -0.2616 -0.0022  0.1372
  115phy    H1A 3105   4.793   2.279  -0.145 -2.5602  2.3833  0.2985
  116phy    C35 3106   3.697   4.718   1.032  0.4583 -0.1294 -0.2041
  116phy    C33 3107   3.775   4.758   1.155  0.6469 -0.2891 -0.2759
  116phy    C34 3108   3.686   4.859   1.236 -0.2985  0.5137 -0.1227
  116phy    C32 3109   3.802   4.638   1.238  0.7054  0.2654  0.1947
  116phy    C31 3110   3.939   4.583   1.245  0.6673 -0.3274  0.0028
  116phy    C30 3111   3.949   4.464   1.338  0.0350  0.7019  0.4619
  116phy    C28 3112   4.087   4.396   1.353 -0.3978  0.2427  0.1316
  116phy    C29 3113   4.111   4.377   1.503 -0.0977  0.1479  0.0003
  116phy    C27 3114   4.082   4.250   1.293 -0.7828  0.3021  0.1712
  116phy    C26 3115   4.207   4.225   1.206 -0.0482  0.1313  0.2465
  116phy    C25 3116   4.206   4.081   1.147 -0.2266 -0.0263 -0.2184
  116phy    C23 3117   4.339   4.042   1.084 -0.1974 -0.2410  0.6467
  116phy    C24 3118   4.386   3.910   1.137 -0.1973  0.0941  0.1628
  116phy    C22 3119   4.320   4.032   0.932 -0.1407 -0.0958 -0.3342
  116phy    C21 3120   4.415   4.119   0.849  0.9092  0.3036  0.0703
  116phy    C20 3121   4.375   4.107   0.696 -0.3075 -0.0362 -0.2219
  116phy    C18 3122   4.474   4.036   0.595 -0.0234  0.5277  0.4590
  116phy    O01 3123   4.603   4.102   0.588  0.1792 -0.5365 -0.5745
  116phy    H01 3124   4.589   4.188   0.622 -0.7806 -0.3535 -1.3738
  116phy    C19 3125   4.408   4.087   0.464 -0.0157  0.2287 -0.1304
  116phy    C13 3126   4.489   3.872   0.600 -0.0075  0.3376 -0.3629
  116phy     H3 3127   4.409   3.845   0.674  0.0880  0.1861 -0.3147
  116phy    O33 3128   4.441   3.784   0.497  0.1592 -0.1504 -0.0579
  116phy    H1B 3129   4.506   3.783   0.430  0.4699  0.1849  0.2330
  116phy    C12 3130   4.592   3.806   0.698  0.3117 -0.0897  0.1325
  116phy    O11 3131   4.714   3.775   0.647 -0.5058 -0.1873  0.3816
  116phy    H1A 3132   4.714   3.756   0.555  0.7082 -0.9733  0.5207
  117phy    C35 3133   2.767   5.019   2.121 -0.3713 -0.2889  0.3286
  117phy    C33 3134   2.870   5.131   2.121 -0.6693 -0.1825 -0.0038
  117phy    C34 3135   2.794   5.263   2.101  0.6442 -0.2247 -0.0022
  117phy    C32 3136   2.964   5.123   2.242 -0.2150 -0.2395  0.5195
  117phy    C31 3137   3.109   5.164   2.214  0.2458  0.4355  0.4938
  117phy    C30 3138   3.189   5.159   2.346  0.0686  0.0382  0.1651
  117phy    C28 3139   3.331   5.217   2.332 -0.2963 -0.0591 -0.0320
  117phy    C29 3140   3.334   5.354   2.390  0.3925 -0.4373 -0.8272
  117phy    C27 3141   3.425   5.123   2.414 -0.1925 -0.3076  0.1599
  117phy    C26 3142   3.541   5.068   2.332 -0.2102  0.0083  0.1999
  117phy    C25 3143   3.649   4.998   2.416 -0.2281 -0.1249 -0.2432
  117phy    C23 3144   3.775   4.938   2.349  0.1913  0.5769  0.7585
  117phy    C24 3145   3.864   5.049   2.294 -0.2498 -0.0783 -0.2410
  117phy    C22 3146   3.863   4.862   2.455  0.4186  0.1361  0.0756
  117phy    C21 3147   3.835   4.725   2.522 -0.0797  0.5808  0.6126
  117phy    C20 3148   3.928   4.688   2.637 -0.1649 -0.3602  0.2376
  117phy    C18 3149   3.916   4.550   2.714  0.0392  0.4159  0.3026
  117phy    O01 3150   3.927   4.443   2.612 -0.0531  0.1802  0.1655
  117phy    H01 3151   3.949   4.361   2.653 -0.8310  0.4071  1.0729
  117phy    C19 3152   4.062   4.547   2.773  0.1427  0.3549 -0.1832
  117phy    C13 3153   3.789   4.540   2.819 -0.2844  0.3152  0.3373
  117phy     H3 3154   3.692   4.573   2.773 -0.5456  1.4666  1.6284
  117phy    O33 3155   3.810   4.646   2.920  0.2077  0.3132 -0.0989
  117phy    H1B 3156   3.729   4.664   2.965  0.3351  0.1991  0.1797
  117phy    C12 3157   3.758   4.398   2.878 -0.3772 -0.4986 -0.2313
  117phy    O11 3158   3.714   4.296   2.794  0.1052 -0.3624 -0.3203
  117phy    H1A 3159   3.694   4.340   2.713 -1.6769  2.1960  1.3402
  118phy    C35 3160   0.099   3.391   1.320  0.3453 -0.2825 -0.2868
  118phy    C33 3161   0.225   3.388   1.402 -0.3123 -0.5526  0.0952
  118phy    C34 3162   0.344   3.335   1.324 -0.2832 -0.5164  0.2449
  118phy    C32 3163   0.241   3.523   1.470  0.1543 -0.6402 -0.2103
  118phy    C31 3164   0.319   3.543   1.601  0.1719 -0.0358  0.5564
  118phy    C30 3165   0.312   3.684   1.654  0.0058  0.5167  0.3965
  118phy    C28 3166   0.379   3.724   1.788  0.1027 -0.2425 -0.1881
  118phy    C29 3167   0.527   3.758   1.762  0.4804 -0.2039  0.0303
  118phy    C27 3168   0.304   3.853   1.833 -0.9170 -0.0096 -0.0518
  118phy    C26 3169   0.315   3.889   1.985 -0.0842 -0.1755 -0.4889
  118phy    C25 3170   0.244   4.026   2.001 -0.2215 -0.1549 -0.4351
  118phy    C23 3171   0.241   4.073   2.146  0.1610 -0.5580 -0.6234
  118phy    C24 3172   0.331   4.195   2.167  0.0250  0.2675 -0.3521
  118phy    C22 3173   0.095   4.121   2.186 -0.5274 -0.2368 -0.0355
  118phy    C21 3174   0.049   4.033   2.305  0.1575  0.1105 -0.4878
  118phy    C20 3175  -0.090   4.076   2.350  0.0306 -0.0806  0.0239
  118phy    C18 3176  -0.147   4.008   2.481  0.2294  0.2423  0.2140
  118phy    O01 3177  -0.044   3.974   2.580 -0.1647 -0.4741 -0.2558
  118phy    H01 3178   0.015   3.911   2.543  1.2040  1.0906 -0.8399
  118phy    C19 3179  -0.225   4.126   2.551 -0.3706  0.5571  0.0087
  118phy    C13 3180  -0.242   3.874   2.466  0.1262  0.0243 -0.1444
  118phy     H3 3181  -0.333   3.900   2.407  0.2852  1.9139  0.3906
  118phy    O33 3182  -0.307   3.840   2.589  0.1396 -0.0320 -0.1848
  118phy    H1B 3183  -0.270   3.769   2.638 -0.4543  0.1151  0.5009
  118phy    C12 3184  -0.190   3.739   2.407 -0.1463 -0.1110  0.2464
  118phy    O11 3185  -0.094   3.659   2.473  0.2603  0.2066  0.2432
  118phy    H1A 3186  -0.122   3.638   2.560  0.7384  2.4581  1.0196
  119phy    C35 3187   4.605   3.571   2.104  0.2569  0.3496 -0.2308
  119phy    C33 3188   4.457   3.573   2.091  0.2110 -0.4177  0.3239
  119phy    C34 3189   4.420   3.584   1.939  0.2201 -0.1864  0.0716
  119phy    C32 3190   4.399   3.447   2.165 -0.0206  0.0886 -0.6302
  119phy    C31 3191   4.258   3.454   2.222 -0.3965  0.0606  0.1336
  119phy    C30 3192   4.222   3.325   2.296 -0.4119  0.2362 -0.0949
  119phy    C28 3193   4.080   3.319   2.356  0.0551 -0.7821  0.1133
  119phy    C29 3194   4.043   3.174   2.364  0.5381  0.4088 -0.0032
  119phy    C27 3195   4.077   3.369   2.506 -0.2712 -0.1044 -0.1645
  119phy    C26 3196   4.037   3.518   2.522  0.2022 -0.0053  0.2786
  119phy    C25 3197   4.050   3.556   2.665  0.6410 -0.4031  0.4749
  119phy    C23 3198   4.018   3.703   2.706 -0.6352 -0.3657 -0.1179
  119phy    C24 3199   3.868   3.724   2.726  0.2894 -0.3491 -0.1240
  119phy    C22 3200   4.079   3.742   2.842  0.4363 -0.3415  0.1524
  119phy    C21 3201   4.203   3.824   2.836 -0.2220  0.6946  0.5292
  119phy    C20 3202   4.260   3.867   2.970  0.3307  0.0144  0.1034
  119phy    C18 3203   4.407   3.924   2.974 -0.1333  0.1477  0.0050
  119phy    O01 3204   4.415   4.041   2.885  0.2071 -0.0879  0.2237
  119phy    H01 3205   4.502   4.041   2.849  0.3718  0.0257  0.6189
  119phy    C19 3206   4.418   3.981   3.114 -0.1171 -0.3375 -0.2551
  119phy    C13 3207   4.519   3.819   2.924 -0.4393  0.2610  0.0063
  119phy     H3 3208   4.479   3.770   2.831 -0.8586  1.2126 -0.3258
  119phy    O33 3209   4.522   3.707   3.019  0.3775 -0.1789 -0.1607
  119phy    H1B 3210   4.451   3.646   3.009  1.5877 -1.6366 -0.3343
  119phy    C12 3211   4.666   3.867   2.880 -0.5507  0.3840  0.6229
  119phy    O11 3212   4.665   3.976   2.793 -0.3080  0.8093 -0.0182
  119phy    H1A 3213   4.721   3.956   2.720  0.0453  0.8831  0.2305
  120phy    C35 3214   3.842   3.602   1.701 -0.1629 -0.4360 -0.9050
  120phy    C33 3215   3.975   3.552   1.648 -0.1085 -0.4799 -0.0716
  120phy    C34 3216   4.075   3.525   1.758  0.1160  0.1713  0.0457
  120phy    C32 3217   3.946   3.424   1.568 -0.3947  0.0113 -0.1525
  120phy    C31 3218   4.028   3.404   1.445  0.2897  0.0718 -0.0447
  120phy    C30 3219   4.020   3.265   1.389  0.0644  0.1020 -0.0326
  120phy    C28 3220   4.130   3.222   1.293  0.3117 -0.2853 -0.1213
  120phy    C29 3221   4.251   3.161   1.373 -0.1083  0.7143 -0.1462
  120phy    C27 3222   4.069   3.105   1.213 -0.0761 -0.0379  0.0617
  120phy    C26 3223   4.011   3.133   1.073 -0.2097 -0.0392 -0.1660
  120phy    C25 3224   3.934   3.007   1.021  0.7084 -0.4175 -0.2576
  120phy    C23 3225   3.894   3.018   0.874 -0.3249  0.3076 -1.1566
  120phy    C24 3226   3.932   2.889   0.798 -0.2291  0.4340  0.3855
  120phy    C22 3227   3.743   3.056   0.858 -0.0797 -0.2909  0.0915
  120phy    C21 3228   3.690   3.113   0.727  0.3003  0.1367  0.1572
  120phy    C20 3229   3.536   3.124   0.727  0.1974  0.0859 -0.1855
  120phy    C18 3230   3.447   3.103   0.601  0.3057 -0.3204  0.0604
  120phy    O01 3231   3.479   3.201   0.501 -0.2862 -0.2954 -0.1977
  120phy    H01 3232   3.405   3.234   0.454 -0.4635 -0.0741  0.2298
  120phy    C19 3233   3.311   3.137   0.654  0.0450 -0.4447 -0.2538
  120phy    C13 3234   3.448   2.955   0.528 -0.2505 -0.0778  0.1491
  120phy     H3 3235   3.494   2.888   0.606  1.5435  0.1122 -0.7120
  120phy    O33 3236   3.325   2.880   0.511  0.1176  0.0676 -0.0005
  120phy    H1B 3237   3.326   2.792   0.542  0.8880 -0.1977 -0.7488
  120phy    C12 3238   3.563   2.909   0.424 -0.3549 -0.3508 -0.1814
  120phy    O11 3239   3.554   2.959   0.293 -0.1750 -0.1611  0.0892
  120phy    H1A 3240   3.475   3.007   0.285  0.6696  1.4306  0.8734
  121phy    C35 3241   4.571   2.244   1.547  0.2733 -0.0966 -0.4482
  121phy    C33 3242   4.601   2.169   1.675  0.1980 -0.1631 -0.0048
  121phy    C34 3243   4.518   2.050   1.696 -0.0291  0.4634 -0.3415
  121phy    C32 3244   4.752   2.142   1.668  0.2451  0.3091 -0.4135
  121phy    C31 3245   4.825   2.140   1.805 -0.2730 -0.2480  0.0738
  121phy    C30 3246   4.975   2.133   1.781 -0.3373  0.0761 -0.3405
  121phy    C28 3247   5.047   2.008   1.835 -0.1011 -0.7305 -0.3125
  121phy    C29 3248   5.059   1.896   1.729  0.1971  0.1630  0.1584
  121phy    C27 3249   5.190   2.050   1.873 -0.0252  0.3131 -0.2150
  121phy    C26 3250   5.245   1.994   2.007 -0.4740 -0.3063  0.6510
  121phy    C25 3251   5.383   2.055   2.036  0.2487 -0.2632 -0.3992
  121phy    C23 3252   5.422   2.080   2.182  0.9459  0.3615 -0.0813
  121phy    C24 3253   5.561   2.024   2.207  0.1694  0.0130  0.4446
  121phy    C22 3254   5.391   2.227   2.232  0.1112  0.6050  0.0804
  121phy    C21 3255   5.322   2.218   2.364  0.2773  0.1416 -0.4139
  121phy    C20 3256   5.264   2.357   2.390 -0.0365  0.1175 -0.4315
  121phy    C18 3257   5.206   2.394   2.527  0.4050  0.4498  0.0561
  121phy    O01 3258   5.312   2.418   2.622  0.2037  0.6820 -0.3687
  121phy    H01 3259   5.347   2.342   2.664 -0.5011 -0.4003 -1.6486
  121phy    C19 3260   5.162   2.539   2.496 -0.1866 -0.2779 -0.3875
  121phy    C13 3261   5.083   2.309   2.589  0.5791  0.1915 -0.0098
  121phy     H3 3262   5.002   2.290   2.514 -1.6142 -0.6514  2.3807
  121phy    O33 3263   5.013   2.383   2.694 -0.1042  0.1391 -0.1360
  121phy    H1B 3264   4.933   2.339   2.715  0.0905 -0.8817 -1.4317
  121phy    C12 3265   5.117   2.167   2.646 -0.0096 -0.3477 -0.0555
  121phy    O11 3266   5.011   2.108   2.718  0.0232 -0.1777  0.1384
  121phy    H1A 3267   5.048   2.031   2.758 -0.7968 -1.2023 -0.9767
  122phy    C35 3268   1.618   4.224   1.792  0.2437 -0.2700 -0.2007
  122phy    C33 3269   1.536   4.217   1.664  0.4506  0.5219 -0.1183
  122phy    C34 3270   1.631   4.180   1.552 -0.4208 -0.1304 -0.0875
  122phy    C32 3271   1.419   4.118   1.673  0.1351  0.1770  0.2493
  122phy    C31 3272   1.288   4.185   1.721  0.1214 -0.0232 -0.0181
  122phy    C30 3273   1.176   4.077   1.723  0.0679 -0.1964 -0.4120
  122phy    C28 3274   1.037   4.116   1.780 -0.0691  0.3513 -0.0576
  122phy    C29 3275   0.956   4.209   1.693 -0.2114 -0.3812 -0.4328
  122phy    C27 3276   0.957   3.991   1.810  0.0816  0.1641  0.3163
  122phy    C26 3277   0.885   3.995   1.945 -0.0146  0.2217 -0.3221
  122phy    C25 3278   0.830   3.859   1.991 -0.1050  0.1551  0.1143
  122phy    C23 3279   0.770   3.849   2.137  0.1975 -0.2468  0.4606
  122phy    C24 3280   0.652   3.947   2.165  0.1607 -0.1627 -0.0171
  122phy    C22 3281   0.725   3.702   2.158 -0.0943 -0.4569 -0.6150
  122phy    C21 3282   0.702   3.655   2.302 -0.1021  0.1331  0.1495
  122phy    C20 3283   0.698   3.502   2.312 -0.0696  0.7062 -0.3721
  122phy    C18 3284   0.659   3.430   2.451 -0.1555 -0.2962 -0.1143
  122phy    O01 3285   0.566   3.508   2.533 -0.4398 -0.1758  0.3396
  122phy    H01 3286   0.534   3.455   2.603 -0.9666 -2.5838 -1.6052
  122phy    C19 3287   0.583   3.306   2.404 -0.0570  0.2631  0.1567
  122phy    C13 3288   0.793   3.397   2.544  0.4235  0.4177  0.4435
  122phy     H3 3289   0.866   3.331   2.491  0.5203 -0.7700  2.0007
  122phy    O33 3290   0.755   3.314   2.654 -0.0227  0.1803 -0.3341
  122phy    H1B 3291   0.662   3.301   2.658 -0.4833  2.7835 -0.5876
  122phy    C12 3292   0.886   3.515   2.602 -0.0950  0.4913 -0.2755
  122phy    O11 3293   0.819   3.611   2.684  0.4218  0.2869  0.1387
  122phy    H1A 3294   0.883   3.668   2.722  1.2774 -0.6873  0.2050
  123phy    C35 3295   3.278   3.704   1.056  0.5281  0.4234 -0.3028
  123phy    C33 3296   3.240   3.795   1.171 -0.7169  0.3214 -0.0560
  123phy    C34 3297   3.187   3.702   1.280 -0.0089 -0.0299 -0.0165
  123phy    C32 3298   3.364   3.870   1.219  0.3150 -0.3573  0.1537
  123phy    C31 3299   3.390   4.008   1.168  0.1249  0.1435  0.3112
  123phy    C30 3300   3.506   4.083   1.230  0.1118  0.4004  0.1255
  123phy    C28 3301   3.540   4.221   1.162 -0.6843  0.1802  0.0523
  123phy    C29 3302   3.515   4.324   1.274  0.0184 -0.4242 -0.2704
  123phy    C27 3303   3.687   4.223   1.116 -0.4299 -0.3609  0.0275
  123phy    C26 3304   3.713   4.189   0.974  0.4993 -0.4510  0.0712
  123phy    C25 3305   3.858   4.162   0.933 -0.2331  0.3326  0.0653
  123phy    C23 3306   3.876   4.113   0.788 -0.4433  0.1009 -0.3339
  123phy    C24 3307   4.010   4.172   0.737  0.0812  0.5244  0.0533
  123phy    C22 3308   3.901   3.961   0.778 -0.3316 -0.3012 -0.0257
  123phy    C21 3309   3.773   3.883   0.760  0.4509 -0.8011 -0.3264
  123phy    C20 3310   3.794   3.734   0.749  0.2207  0.4222 -0.5002
  123phy    C18 3311   3.670   3.631   0.740  0.2322 -0.0972  0.2824
  123phy    O01 3312   3.577   3.658   0.847 -0.1167 -0.2773  0.0118
  123phy    H01 3313   3.625   3.690   0.921 -0.8970 -0.4997  0.6275
  123phy    C19 3314   3.737   3.491   0.762  0.0502  0.3030  0.7848
  123phy    C13 3315   3.590   3.635   0.600  0.2934  0.3676  0.2803
  123phy     H3 3316   3.557   3.742   0.588  0.8038  0.6448  1.2040
  123phy    O33 3317   3.663   3.625   0.478  0.1318 -0.1031 -0.2492
  123phy    H1B 3318   3.688   3.536   0.461  1.8220 -0.1656  2.0760
  123phy    C12 3319   3.448   3.586   0.577 -0.1910 -0.3784  0.6310
  123phy    O11 3320   3.358   3.613   0.680  0.4174  0.4085  0.1809
  123phy    H1A 3321   3.405   3.597   0.760  1.9350 -0.3784 -0.8358
  124phy    C35 3322   3.994   0.712   1.816 -0.1855 -0.3165  0.1860
  124phy    C33 3323   4.031   0.609   1.710  0.2444  0.2109  0.0095
  124phy    C34 3324   4.108   0.673   1.591  0.1431  0.1416 -0.3368
  124phy    C32 3325   4.139   0.513   1.765 -0.0701 -0.5657 -0.1147
  124phy    C31 3326   4.078   0.393   1.838 -0.5227 -0.2055 -0.3691
  124phy    C30 3327   4.190   0.298   1.878  0.7414 -0.3475 -0.1154
  124phy    C28 3328   4.158   0.190   1.982  0.0818  0.3154 -0.3090
  124phy    C29 3329   4.208   0.056   1.931 -0.5679  0.2343  0.0098
  124phy    C27 3330   4.232   0.221   2.118  0.0277 -0.0700 -0.2059
  124phy    C26 3331   4.175   0.167   2.251  0.5063 -0.0964 -0.0806
  124phy    C25 3332   4.246   0.229   2.369 -0.2146 -0.0412 -0.4732
  124phy    C23 3333   4.215   0.187   2.512 -0.0717  0.7713  0.2390
  124phy    C24 3334   4.334   0.207   2.597  0.1122 -0.2613  0.4099
  124phy    C22 3335   4.087   0.244   2.573  0.2081 -0.3965  0.0300
  124phy    C21 3336   4.007   0.150   2.664 -0.3940  0.1207  0.1948
  124phy    C20 3337   3.923   0.233   2.762  0.4123 -0.1073  0.1271
  124phy    C18 3338   3.863   0.170   2.891 -0.2103 -0.0163 -0.9739
  124phy    O01 3339   3.947   0.065   2.943  0.3318  0.1745  0.1494
  124phy    H01 3340   3.907   0.038   3.024  0.6785  0.6533  0.4861
  124phy    C19 3341   3.883   0.288   2.988  0.1741  0.0117  0.2848
  124phy    C13 3342   3.709   0.124   2.878  0.1269 -0.4001 -0.2906
  124phy     H3 3343   3.659   0.194   2.807  1.6580  1.1143  0.0467
  124phy    O33 3344   3.622   0.139   2.989 -0.0802  0.5387 -0.3929
  124phy    H1B 3345   3.533   0.114   2.978 -0.0829  0.4142 -0.1108
  124phy    C12 3346   3.678  -0.019   2.817 -0.5278 -0.1373  0.0094
  124phy    O11 3347   3.712  -0.124   2.905 -0.1548 -0.1103 -0.1606
  124phy    H1A 3348   3.767  -0.083   2.969  2.5224 -2.1205 -0.9973
  125phy    C35 3349   3.306   0.160   1.829  0.2781  0.3773 -0.0107
  125phy    C33 3350   3.445   0.119   1.873  0.0824 -0.0897  0.1457
  125phy    C34 3351   3.507   0.036   1.761 -0.4387 -0.3471  0.1414
  125phy    C32 3352   3.525   0.244   1.909 -0.4017  0.6318 -0.1791
  125phy    C31 3353   3.607   0.237   2.041 -0.0135  0.1921  0.2694
  125phy    C30 3354   3.671   0.375   2.076 -0.0821  0.3069  0.2524
  125phy    C28 3355   3.745   0.374   2.211  0.4080 -0.0425  0.0888
  125phy    C29 3356   3.889   0.420   2.200 -0.1588  0.1042 -0.2261
  125phy    C27 3357   3.670   0.469   2.304 -0.0038 -0.6311 -0.0598
  125phy    C26 3358   3.670   0.434   2.458  0.1751  0.0756  0.3416
  125phy    C25 3359   3.655   0.556   2.545 -0.4849 -0.4475 -0.5271
  125phy    C23 3360   3.653   0.539   2.700 -0.0655  0.0719  0.6360
  125phy    C24 3361   3.761   0.633   2.758  0.1021  0.4059  0.1426
  125phy    C22 3362   3.525   0.578   2.772 -0.3409  0.2036  0.1435
  125phy    C21 3363   3.442   0.454   2.807 -0.1254  1.0420 -0.3798
  125phy    C20 3364   3.311   0.489   2.879 -0.0147  0.0919 -0.1944
  125phy    C18 3365   3.198   0.384   2.917  0.1799 -0.2821 -0.1619
  125phy    O01 3366   3.268   0.279   2.993  0.1377  0.2386 -0.0284
  125phy    H01 3367   3.328   0.307   3.059  0.4461 -1.9476  0.6893
  125phy    C19 3368   3.118   0.474   3.011 -0.0526 -0.3108  0.0222
  125phy    C13 3369   3.126   0.326   2.786 -0.1549 -0.0941 -0.0709
  125phy     H3 3370   3.202   0.300   2.708 -0.8971  0.1381 -0.8905
  125phy    O33 3371   3.052   0.431   2.715  0.5436 -0.1214 -0.0591
  125phy    H1B 3372   2.969   0.446   2.757  0.9262  1.4715  0.1950
  125phy    C12 3373   3.036   0.191   2.801 -0.2911 -0.2411  0.1735
  125phy    O11 3374   2.915   0.207   2.862 -0.4294 -0.0290  0.1567
  125phy    H1A 3375   2.938   0.213   2.953 -1.5586 -0.3555  0.4746
  126phy    C35 3376   1.403   0.165   1.810 -0.0941  0.1529 -0.3229
  126phy    C33 3377   1.500   0.090   1.910 -0.2266 -0.2622 -0.5891
  126phy    C34 3378   1.536   0.191   2.022 -0.1919  0.0837 -0.4802
  126phy    C32 3379   1.451  -0.053   1.947 -0.2913 -0.0752  0.3362
  126phy    C31 3380   1.550  -0.158   2.002 -0.4450 -0.2062 -0.0359
  126phy    C30 3381   1.496  -0.294   2.010  0.1906 -0.0905  0.3204
  126phy    C28 3382   1.586  -0.407   2.061  0.0862  0.3852  0.1624
  126phy    C29 3383   1.497  -0.489   2.153  0.2413  0.1099  0.0525
  126phy    C27 3384   1.649  -0.486   1.940  0.2757 -0.2988 -0.1488
  126phy    C26 3385   1.771  -0.575   1.971  0.1131  0.1933 -0.2951
  126phy    C25 3386   1.877  -0.580   1.864  0.2067  0.0486  0.2807
  126phy    C23 3387   2.010  -0.651   1.895 -0.3294 -0.1606 -0.0886
  126phy    C24 3388   2.071  -0.710   1.770 -0.0314 -0.6331 -0.1818
  126phy    C22 3389   2.113  -0.556   1.963  0.3138  0.0772 -0.1690
  126phy    C21 3390   2.184  -0.608   2.089  0.4276  0.1521  0.0399
  126phy    C20 3391   2.265  -0.490   2.142  0.1228  0.4129  0.4566
  126phy    C18 3392   2.330  -0.493   2.282 -0.6231  0.3980  0.6814
  126phy    O01 3393   2.417  -0.609   2.291  0.0985 -0.2595 -0.0953
  126phy    H01 3394   2.383  -0.684   2.247 -0.0557  0.1313 -0.6542
  126phy    C19 3395   2.425  -0.373   2.272  0.2846  0.4971 -0.2513
  126phy    C13 3396   2.230  -0.483   2.411 -0.0177  0.2359 -0.0966
  126phy     H3 3397   2.163  -0.395   2.396 -0.0607  0.3404  0.6336
  126phy    O33 3398   2.296  -0.449   2.538 -0.1603 -0.0333  0.2948
  126phy    H1B 3399   2.370  -0.504   2.555  1.1942  1.0993 -1.5796
  126phy    C12 3400   2.142  -0.612   2.439 -0.2171  0.3364 -0.0398
  126phy    O11 3401   2.219  -0.723   2.458 -0.2788  0.2360 -0.6353
  126phy    H1A 3402   2.278  -0.701   2.527 -0.3053  0.3188 -0.6392
  127phy    C35 3403   4.023   4.800   1.666  0.5190  0.3342 -0.5001
  127phy    C33 3404   3.896   4.765   1.736  0.1266 -0.5105  0.3784
  127phy    C34 3405   3.903   4.849   1.866 -0.5522  0.1099  0.0575
  127phy    C32 3406   3.781   4.808   1.647  0.0718 -0.3004  0.0865
  127phy    C31 3407   3.669   4.700   1.645 -0.1057  0.5496  0.2244
  127phy    C30 3408   3.546   4.746   1.572 -0.0952 -0.4419 -0.0400
  127phy    C28 3409   3.432   4.645   1.539 -0.3260 -0.5429 -0.5415
  127phy    C29 3410   3.346   4.622   1.663 -0.0981 -0.3514 -0.3650
  127phy    C27 3411   3.344   4.717   1.435  0.2259 -0.6432 -0.2344
  127phy    C26 3412   3.316   4.641   1.305 -0.2214 -0.2401 -0.5437
  127phy    C25 3413   3.253   4.730   1.197  0.2654  0.2248 -0.5776
  127phy    C23 3414   3.270   4.671   1.056  0.3998 -0.3096 -0.1924
  127phy    C24 3415   3.141   4.610   1.013  0.1472  0.4436 -0.4003
  127phy    C22 3416   3.310   4.785   0.958 -0.0601 -0.3668 -0.0899
  127phy    C21 3417   3.374   4.742   0.823  0.1849  0.1887 -0.0638
  127phy    C20 3418   3.429   4.862   0.748 -0.0768 -0.0284  0.1838
  127phy    C18 3419   3.484   4.841   0.598 -0.3045 -0.2122 -0.5331
  127phy    O01 3420   3.563   4.722   0.598 -0.2147 -0.2581 -0.1505
  127phy    H01 3421   3.533   4.665   0.531 -1.0620  0.1765 -0.1473
  127phy    C19 3422   3.575   4.970   0.569  0.2189 -0.5193 -0.0333
  127phy    C13 3423   3.363   4.830   0.493  0.4042 -0.8599  0.0473
  127phy     H3 3424   3.281   4.772   0.542 -0.8559  0.3047 -0.5928
  127phy    O33 3425   3.286   4.945   0.468 -0.1198 -0.1490 -0.2372
  127phy    H1B 3426   3.341   4.994   0.409  0.8064 -0.1060  0.6339
  127phy    C12 3427   3.362   4.724   0.374 -0.0301  0.4719 -0.2562
  127phy    O11 3428   3.454   4.617   0.396 -0.3221 -0.2375  0.1153
  127phy    H1A 3429   3.473   4.572   0.317  1.0677  0.5215 -0.0271
  128SOL     OW 3430   3.689   3.341   0.406  0.1483  0.2315 -0.1521
  128SOL    HW1 3431   3.621   3.282   0.441  0.7428  0.9007  2.3007
  128SOL    HW2 3432   3.761   3.280   0.389 -1.2106 -2.3638  2.4775
  128SOL     MW 3433   3.690   3.325   0.408  0.0068  0.0067 -0.0065
  129SOL     OW 3434   1.014   1.213   2.785  0.3826  0.2950  0.8703
  129SOL    HW1 3435   1.033   1.123   2.759 -0.6738  0.4422 -0.5741
  129SOL    HW2 3436   0.928   1.208   2.827 -0.6777 -0.3379 -1.2226
  129SOL     MW 3437   1.005   1.201   2.787  0.0068  0.0067 -0.0065
  130SOL     OW 3438   0.092   1.166   0.133 -0.0375 -0.3492  0.3806
  130SOL    HW1 3439   0.076   1.253   0.096 -0.3643 -0.7772 -0.5166
  130SOL    HW2 3440   0.131   1.176   0.220 -1.7209  1.1529  1.0423
  130SOL     MW 3441   0.095   1.179   0.140  0.0068  0.0067 -0.0065
  131SOL     OW 3442   2.180   0.702   2.458  0.0075 -0.1921 -0.0228
  131SOL    HW1 3443   2.213   0.625   2.503  0.9510  0.3221  0.1903
  131SOL    HW2 3444   2.094   0.677   2.425 -0.3092  1.2210 -0.3390
  131SOL     MW 3445   2.173   0.689   2.460  0.0068  0.0067 -0.0065
  132SOL     OW 3446   0.761   0.930   2.967  0.2237  0.2830  0.5252
  132SOL    HW1 3447   0.758   1.014   2.921  0.0683 -0.2064 -0.3721
  132SOL    HW2 3448   0.677   0.930   3.013 -0.7706  0.2454 -1.2214
  132SOL     MW 3449   0.750   0.941   2.967  0.0068  0.0067 -0.0065
  133SOL     OW 3450   3.099   4.764   0.065  0.3075  0.3444 -0.3173
  133SOL    HW1 3451   3.187   4.745   0.033  0.1666  0.3108 -0.6799
  133SOL    HW2 3452   3.083   4.851   0.027 -0.6759  0.2428 -0.1673
  133SOL     MW 3453   3.108   4.773   0.056  0.0068  0.0067 -0.0065
  134SOL     OW 3454   0.029   3.948   2.819  0.5095 -0.4895  0.0055
  134SOL    HW1 3455   0.102   4.009   2.829 -0.6968  1.0173  0.0215
  134SOL    HW2 3456   0.011   3.957   2.726 -0.1015 -1.9025 -0.0345
  134SOL     MW 3457   0.036   3.957   2.808  0.0068  0.0067 -0.0065
  135SOL     OW 3458   2.252   0.498   2.644  0.0024 -0.2211  0.1931
  135SOL    HW1 3459   2.307   0.422   2.628  0.8917  0.0345  1.7882
  135SOL    HW2 3460   2.297   0.531   2.723  1.4901 -2.2900  0.2846
  135SOL     MW 3461   2.265   0.493   2.652  0.0068  0.0067 -0.0065
  136SOL     OW 3462   0.616   1.653   0.110  0.1713 -0.0691  0.2080
  136SOL    HW1 3463   0.687   1.595   0.139  0.6265  0.2870 -0.1847
  136SOL    HW2 3464   0.656   1.738   0.096  0.3199 -0.5136 -2.5738
  136SOL     MW 3465   0.630   1.656   0.112  0.0068  0.0067 -0.0065
  137SOL     OW 3466   3.670   4.869   0.221  0.1903 -0.4125 -0.1713
  137SOL    HW1 3467   3.648   4.816   0.145  0.3351 -1.9477  0.8153
  137SOL    HW2 3468   3.738   4.813   0.258 -0.5520 -1.9492 -1.0447
  137SOL     MW 3469   3.676   4.855   0.216  0.0068  0.0067 -0.0065
  138SOL     OW 3470   2.133   4.136   2.376  0.4415  0.3927 -0.2176
  138SOL    HW1 3471   2.038   4.144   2.379  0.4141  1.2511 -1.9008
  138SOL    HW2 3472   2.162   4.218   2.416  0.9919  0.2269 -0.2649
  138SOL     MW 3473   2.125   4.148   2.381  0.0068  0.0067 -0.0065
  139SOL     OW 3474   3.612   3.733   2.949  0.1143 -0.1848 -0.0206
  139SOL    HW1 3475   3.546   3.675   2.911 -0.7448  0.8868 -0.2323
  139SOL    HW2 3476   3.673   3.677   2.998  0.0350  0.2142  0.5488
  139SOL     MW 3477   3.611   3.718   2.950  0.0068  0.0067 -0.0065
  140SOL     OW 3478   3.759   4.491   0.233 -0.0647  0.0781 -0.0674
  140SOL    HW1 3479   3.815   4.564   0.259  2.0803 -0.6745 -2.2357
  140SOL    HW2 3480   3.732   4.452   0.316  0.2521 -0.7123 -0.3214
  140SOL     MW 3481   3.762   4.496   0.247  0.0068  0.0067 -0.0065
  141SOL     OW 3482   3.528   1.677   2.725  0.2820  0.2412  0.3151
  141SOL    HW1 3483   3.548   1.619   2.651 -0.3314 -0.2516  0.5241
  141SOL    HW2 3484   3.552   1.616   2.794 -1.4319 -1.0290 -0.1213
  141SOL     MW 3485   3.534   1.661   2.724  0.0068  0.0067 -0.0065
  142SOL     OW 3486   1.678   4.914   0.014 -0.2339  0.3460 -0.2758
  142SOL    HW1 3487   1.768   4.881   0.019 -0.2051  0.1176 -1.8266
  142SOL    HW2 3488   1.685   5.004   0.045  0.0883 -0.4330  2.1912
  142SOL     MW 3489   1.691   4.921   0.019  0.0068  0.0067 -0.0065
  143SOL     OW 3490   2.707   3.639   0.286  0.1785 -0.3358  0.0968
  143SOL    HW1 3491   2.661   3.703   0.233 -0.0341 -0.5729 -0.0068
  143SOL    HW2 3492   2.687   3.560   0.236  0.1343  0.2182 -0.7742
  143SOL     MW 3493   2.698   3.637   0.272  0.0068  0.0067 -0.0065
  144SOL     OW 3494   2.636   3.417   0.142 -0.3766  0.0889 -0.0405
  144SOL    HW1 3495   2.613   3.467   0.064  2.4123  1.7622  0.0696
  144SOL    HW2 3496   2.558   3.377   0.179  1.1153 -1.9306  1.1388
  144SOL     MW 3497   2.623   3.418   0.137  0.0068  0.0067 -0.0065
  145SOL     OW 3498   2.605   1.177   3.029 -0.2782  0.4145 -0.2309
  145SOL    HW1 3499   2.657   1.254   3.052 -1.2913  0.5510  1.8846
  145SOL    HW2 3500   2.581   1.142   3.115 -0.6622  0.1847 -0.4286
  145SOL     MW 3501   2.609   1.182   3.044  0.0068  0.0067 -0.0065
  146SOL     OW 3502   4.161   4.588   0.027  0.3110  0.3206  0.1762
  146SOL    HW1 3503   4.110   4.511   0.052  1.1707 -0.1025  0.6691
  146SOL    HW2 3504   4.096   4.640  -0.020 -0.0598 -0.5742 -0.3253
  146SOL     MW 3505   4.146   4.585   0.024  0.0068  0.0067 -0.0065
  147SOL     OW 3506   2.326   1.242   2.991  0.0958  0.2977  0.0043
  147SOL    HW1 3507   2.302   1.312   3.052 -0.2651 -0.2316  0.4832
  147SOL    HW2 3508   2.422   1.245   2.993  0.0718  1.5853  0.5949
  147SOL     MW 3509   2.335   1.252   2.999  0.0068  0.0067 -0.0065
  148SOL     OW 3510   1.237   4.346   3.059  0.4499  0.5609  0.4614
  148SOL    HW1 3511   1.240   4.250   3.062  0.1294  0.4018 -1.9686
  148SOL    HW2 3512   1.154   4.358   3.105  0.7492 -0.0376  1.1839
  148SOL     MW 3513   1.226   4.335   3.065  0.0068  0.0067 -0.0065
  149SOL     OW 3514   2.777   0.512   2.778 -0.1956 -0.1968  0.7956
  149SOL    HW1 3515   2.711   0.464   2.829 -1.1883  1.1226  0.7937
  149SOL    HW2 3516   2.762   0.476   2.691 -0.0660 -1.5780  1.3009
  149SOL     MW 3517   2.766   0.501   2.774  0.0068  0.0067 -0.0065
  150SOL     OW 3518   2.574   3.570   3.029  0.0555 -0.1171 -0.2283
  150SOL    HW1 3519   2.608   3.655   3.056  1.3378 -0.4462 -0.7326
  150SOL    HW2 3520   2.627   3.561   2.950  0.4845  1.4302 -0.1433
  150SOL     MW 3521   2.585   3.580   3.022  0.0068  0.0067 -0.0065
  151SOL     OW 3522   2.772   4.416   0.134  0.0677 -0.3280 -0.0595
  151SOL    HW1 3523   2.865   4.434   0.141  0.2960 -1.5897  0.3486
  151SOL    HW2 3524   2.756   4.399   0.041 -0.3051  0.5949 -0.1832
  151SOL     MW 3525   2.782   4.416   0.122  0.0068  0.0067 -0.0065
  152SOL     OW 3526   1.111   1.665   0.224 -0.4813  0.0403 -0.5487
  152SOL    HW1 3527   1.123   1.636   0.314  0.5356 -1.2136 -1.0508
  152SOL    HW2 3528   1.098   1.580   0.182 -0.8392 -0.6352  0.8915
  152SOL     MW 3529   1.111   1.650   0.230  0.0068  0.0067 -0.0065
  153SOL     OW 3530   2.491   2.434   0.190  0.3390 -0.1483  0.5702
  153SOL    HW1 3531   2.417   2.480   0.150  0.9286 -1.3491 -2.1236
  153SOL    HW2 3532   2.491   2.352   0.140  2.0856  0.7534 -1.0200
  153SOL     MW 3533   2.481   2.429   0.178  0.0068  0.0067 -0.0065
  154SOL     OW 3534   1.334   4.874   2.866  0.0118  0.3007  0.0974
  154SOL    HW1 3535   1.416   4.904   2.826  1.4830 -2.4662  0.8073
  154SOL    HW2 3536   1.319   4.794   2.815 -0.6904 -0.0664  0.8522
  154SOL     MW 3537   1.343   4.867   2.854  0.0068  0.0067 -0.0065
  155SOL     OW 3538   3.321   3.106   0.239 -0.0869  0.0971 -0.3343
  155SOL    HW1 3539   3.299   3.193   0.271  1.9611  0.4348  0.2938
  155SOL    HW2 3540   3.257   3.052   0.286 -0.5314  0.5088 -0.4587
  155SOL     MW 3541   3.310   3.110   0.249  0.0068  0.0067 -0.0065
  156SOL     OW 3542   4.890   3.622   2.735  0.0825 -0.4733  0.0013
  156SOL    HW1 3543   4.919   3.654   2.821 -0.2155  0.4668 -0.2411
  156SOL    HW2 3544   4.917   3.530   2.742  0.2508 -0.3933  0.4284
  156SOL     MW 3545   4.897   3.614   2.747  0.0068  0.0067 -0.0065
  157SOL     OW 3546   0.523   3.951   0.033 -0.1463  0.2793 -0.1395
  157SOL    HW1 3547   0.528   4.020   0.099  0.4340  0.9013 -0.8118
  157SOL    HW2 3548   0.444   3.900   0.053 -0.3467  0.6594  0.0498
  157SOL     MW 3549   0.513   3.953   0.044  0.0068  0.0067 -0.0065
  158SOL     OW 3550   1.803   1.057   2.589 -0.0510  0.0268 -0.1300
  158SOL    HW1 3551   1.898   1.058   2.588 -0.0348  2.0468 -1.2519
  158SOL    HW2 3552   1.782   1.015   2.505 -1.2812  0.9227 -0.3063
  158SOL     MW 3553   1.813   1.052   2.578  0.0068  0.0067 -0.0065
  159SOL     OW 3554   3.905   3.188   0.331 -0.2204 -0.0236 -0.2417
  159SOL    HW1 3555   3.865   3.132   0.265  1.0263 -1.0148 -0.1910
  159SOL    HW2 3556   3.959   3.243   0.275  0.0774  0.1559  0.2116
  159SOL     MW 3557   3.907   3.188   0.315  0.0068  0.0067 -0.0065
  160SOL     OW 3558   2.202   4.469   2.909 -0.0278  0.1928 -0.1893
  160SOL    HW1 3559   2.197   4.558   2.874  1.7942  0.8455  1.0638
  160SOL    HW2 3560   2.245   4.490   2.992  0.0727  1.0814 -0.4581
  160SOL     MW 3561   2.207   4.483   2.916  0.0068  0.0067 -0.0065
  161SOL     OW 3562   1.018   1.608   2.967  0.0215 -0.1476  0.1169
  161SOL    HW1 3563   1.032   1.691   3.012  1.8251 -0.7317  0.7525
  161SOL    HW2 3564   0.944   1.626   2.910 -0.8052  1.1548  1.5217
  161SOL     MW 3565   1.010   1.621   2.966  0.0068  0.0067 -0.0065
  162SOL     OW 3566   5.034   4.014   0.120  0.4137  0.0128 -0.5544
  162SOL    HW1 3567   5.097   4.066   0.168  0.0050  1.1746 -1.2393
  162SOL    HW2 3568   5.092   3.950   0.079  0.6901 -0.7790  1.0049
  162SOL     MW 3569   5.050   4.012   0.121  0.0068  0.0067 -0.0065
  163SOL     OW 3570   2.517   1.286   2.706  0.2864  0.1648  0.3380
  163SOL    HW1 3571   2.546   1.195   2.712  0.1535  0.0730 -0.3948
  163SOL    HW2 3572   2.422   1.279   2.701  0.3649 -1.2964  0.5697
  163SOL     MW 3573   2.508   1.273   2.706  0.0068  0.0067 -0.0065
  164SOL     OW 3574   3.233   3.932   2.902 -0.9381  0.0466 -0.3768
  164SOL    HW1 3575   3.271   3.906   2.818 -0.5541  0.7948 -0.4448
  164SOL    HW2 3576   3.312   3.947   2.954 -0.0645  1.8727 -2.0862
  164SOL     MW 3577   3.248   3.931   2.897  0.0068  0.0067 -0.0065
  165SOL     OW 3578   2.899   0.731   2.899  0.8953  0.3893 -0.0266
  165SOL    HW1 3579   2.871   0.651   2.855  0.9707  0.9048 -1.0265
  165SOL    HW2 3580   2.871   0.799   2.837  0.5519  0.2514 -0.0248
  165SOL     MW 3581   2.891   0.730   2.885  0.0068  0.0067 -0.0065
  166SOL     OW 3582   1.014   1.839   0.030  0.1764 -0.1336  0.0559
  166SOL    HW1 3583   1.059   1.801   0.105  1.8009 -1.5364 -1.5130
  166SOL    HW2 3584   1.078   1.901  -0.006  1.5532 -0.9412  0.9997
  166SOL     MW 3585   1.029   1.842   0.035  0.0068  0.0067 -0.0065
  167SOL     OW 3586   1.949   3.876   2.678 -0.3718 -0.6860  0.0836
  167SOL    HW1 3587   1.963   3.786   2.707  2.8114 -0.1156  0.7305
  167SOL    HW2 3588   1.869   3.885   2.627 -1.0774 -3.2885  0.6338
  167SOL     MW 3589   1.941   3.866   2.675  0.0068  0.0067 -0.0065
  168SOL     OW 3590   4.368   4.457   0.572 -0.0300 -0.0724 -0.1737
  168SOL    HW1 3591   4.341   4.474   0.662 -0.2318 -0.8852 -0.0660
  168SOL    HW2 3592   4.442   4.397   0.583 -0.6823 -0.9205 -0.3168
  168SOL     MW 3593   4.374   4.451   0.585  0.0068  0.0067 -0.0065
  169SOL     OW 3594   4.023   4.126   3.073 -0.0729 -0.1349 -0.1590
  169SOL    HW1 3595   4.004   4.206   3.122  0.4300 -0.1350  0.0445
  169SOL    HW2 3596   4.080   4.153   3.001  0.1615  0.2528  0.1709
  169SOL     MW 3597   4.028   4.140   3.070  0.0068  0.0067 -0.0065
  170SOL     OW 3598   5.035   4.495   0.035  0.1998 -0.0838 -0.2607
  170SOL    HW1 3599   5.050   4.427  -0.030 -0.0546 -0.3017 -0.0960
  170SOL    HW2 3600   4.978   4.457   0.102 -0.5943 -0.1249 -0.9508
  170SOL     MW 3601   5.030   4.481   0.036  0.0068  0.0067 -0.0065
  171SOL     OW 3602   3.479   3.955   3.066  0.4531 -0.3380 -0.2880
  171SOL    HW1 3603   3.519   4.027   3.017  0.1074 -0.1680 -0.3195
  171SOL    HW2 3604   3.517   3.876   3.028  0.1151 -0.3991 -0.5002
  171SOL     MW 3605   3.489   3.954   3.055  0.0068  0.0067 -0.0065
  172SOL     OW 3606   2.408   3.227   0.164 -0.4461 -0.3299 -0.5270
  172SOL    HW1 3607   2.381   3.152   0.217 -0.4675 -0.1679 -0.3027
  172SOL    HW2 3608   2.437   3.190   0.081 -0.3632  1.1933 -1.2099
  172SOL     MW 3609   2.408   3.213   0.160  0.0068  0.0067 -0.0065
  173SOL     OW 3610   0.174   1.589   0.269 -0.1783 -0.7281 -0.1990
  173SOL    HW1 3611   0.092   1.597   0.318 -0.5286 -0.1177 -0.8508
  173SOL    HW2 3612   0.235   1.546   0.328  1.4637  2.0142  0.2687
  173SOL     MW 3613   0.171   1.584   0.283  0.0068  0.0067 -0.0065
  174SOL     OW 3614   0.555   0.472   0.004 -0.0009  0.1527  0.4762
  174SOL    HW1 3615   0.530   0.533  -0.065 -0.7465 -0.0098  0.6001
  174SOL    HW2 3616   0.477   0.418   0.014  0.2741 -0.7874 -1.7318
  174SOL     MW 3617   0.542   0.473  -0.004  0.0068  0.0067 -0.0065
  175SOL     OW 3618   4.773   4.308   2.996  0.1221 -0.1316  0.6524
  175SOL    HW1 3619   4.838   4.238   2.982  1.1491  1.0386 -0.7196
  175SOL    HW2 3620   4.755   4.343   2.908 -1.0632 -3.3470 -0.5277
  175SOL     MW 3621   4.779   4.303   2.982  0.0068  0.0067 -0.0065
  176SOL     OW 3622   3.057   3.018   3.078  0.2217  0.0110  0.1773
  176SOL    HW1 3623   3.104   3.099   3.056 -0.2761  0.0935 -0.6252
  176SOL    HW2 3624   2.994   3.046   3.144 -0.0949  3.2953 -1.3149
  176SOL     MW 3625   3.055   3.032   3.083  0.0068  0.0067 -0.0065
  177SOL     OW 3626   3.760   3.015   0.131 -0.3037  0.5061 -0.3734
  177SOL    HW1 3627   3.695   2.983   0.194  0.7321 -0.5408  0.2021
  177SOL    HW2 3628   3.737   2.964   0.054  0.9733  1.6024 -1.5279
  177SOL     MW 3629   3.748   3.004   0.129  0.0068  0.0067 -0.0065
  178SOL     OW 3630   1.263   2.244   0.038  0.1710 -0.3390  0.2654
  178SOL    HW1 3631   1.320   2.237   0.115  1.1817  0.2379 -0.4083
  178SOL    HW2 3632   1.228   2.334   0.039 -1.4307 -0.9253  0.2084
  178SOL     MW 3633   1.266   2.255   0.049  0.0068  0.0067 -0.0065
  179SOL     OW 3634   2.920   2.952   2.833  0.5476  0.1392 -0.2065
  179SOL    HW1 3635   2.968   2.968   2.915 -0.0203  0.4632  0.0707
  179SOL    HW2 3636   2.926   2.857   2.827  1.4482  0.2318 -0.9906
  179SOL     MW 3637   2.927   2.942   2.843  0.0068  0.0067 -0.0065
  180SOL     OW 3638   4.139   3.140   0.468 -0.2837  0.2966 -0.1752
  180SOL    HW1 3639   4.097   3.092   0.540 -0.5487  1.1221  0.2383
  180SOL    HW2 3640   4.066   3.157   0.409  0.0436  0.2423 -0.6026
  180SOL     MW 3641   4.124   3.136   0.470  0.0068  0.0067 -0.0065
  181SOL     OW 3642   3.018   3.345   0.398  0.1968 -0.0400 -0.1436
  181SOL    HW1 3643   2.977   3.261   0.418 -1.2582  0.8514  0.8576
  181SOL    HW2 3644   2.973   3.409   0.453  2.0117  1.3032 -0.1207
  181SOL     MW 3645   3.006   3.342   0.408  0.0068  0.0067 -0.0065
  182SOL     OW 3646   2.787   3.835   2.942 -0.0320  0.7663 -0.0573
  182SOL    HW1 3647   2.878   3.818   2.967 -0.4887 -0.4968  0.8666
  182SOL    HW2 3648   2.766   3.756   2.894 -0.8062  0.7688  0.2506
  182SOL     MW 3649   2.796   3.823   2.939  0.0068  0.0067 -0.0065
  183SOL     OW 3650   1.030   2.330   2.578 -0.4918 -0.5291  0.1955
  183SOL    HW1 3651   1.106   2.376   2.615 -0.7092 -0.7691  0.9545
  183SOL    HW2 3652   1.034   2.247   2.626  0.8180 -1.1029 -0.8376
  183SOL     MW 3653   1.041   2.325   2.589  0.0068  0.0067 -0.0065
  184SOL     OW 3654   2.697   2.694   3.070  0.2199 -0.2633  0.2592
  184SOL    HW1 3655   2.792   2.697   3.061  0.2133 -0.3918  0.1448
  184SOL    HW2 3656   2.672   2.620   3.014  0.1625 -1.7506  2.1354
  184SOL     MW 3657   2.706   2.684   3.062  0.0068  0.0067 -0.0065
  185SOL     OW 3658   1.897   4.259   2.675  0.1472  0.2254  0.1457
  185SOL    HW1 3659   1.973   4.246   2.732 -0.0674 -0.6827  0.2405
  185SOL    HW2 3660   1.874   4.349   2.700  0.2845  0.3376 -0.1387
  185SOL     MW 3661   1.904   4.269   2.686  0.0068  0.0067 -0.0065
  186SOL     OW 3662   3.896   4.733   0.304 -0.5603  0.7112  0.0317
  186SOL    HW1 3663   3.989   4.740   0.281 -0.1151 -0.6875  1.2179
  186SOL    HW2 3664   3.896   4.761   0.395 -0.3261 -0.5404  0.4488
  186SOL     MW 3665   3.908   4.737   0.313  0.0068  0.0067 -0.0065
  187SOL     OW 3666   1.046   1.422   0.064  0.3656  0.5145  0.5215
  187SOL    HW1 3667   1.096   1.349   0.030 -1.0301 -0.3599  0.2612
  187SOL    HW2 3668   1.051   1.487  -0.007 -0.3911 -0.1357 -0.1531
  187SOL     MW 3669   1.053   1.421   0.050  0.0068  0.0067 -0.0065
  188SOL     OW 3670   4.072   3.310   0.154  0.0426 -0.3682 -0.4317
  188SOL    HW1 3671   4.130   3.360   0.211  0.9673  0.1104 -1.7309
  188SOL    HW2 3672   4.049   3.377   0.089  1.7097 -0.3016 -1.0075
  188SOL     MW 3673   4.076   3.325   0.153  0.0068  0.0067 -0.0065
  189SOL     OW 3674   2.477   2.835   0.033  0.1054 -0.1729  0.3632
  189SOL    HW1 3675   2.553   2.787  -0.000  0.4395  0.1578  0.6403
  189SOL    HW2 3676   2.484   2.924  -0.002 -1.1758 -0.3226 -0.3540
  189SOL     MW 3677   2.488   2.840   0.024  0.0068  0.0067 -0.0065
  190SOL     OW 3678   0.338   1.733   0.118  0.1164 -0.3227 -0.2195
  190SOL    HW1 3679   0.282   1.683   0.178 -3.3375  1.1730 -1.9109
  190SOL    HW2 3680   0.428   1.715   0.147  0.4132  0.9690 -0.2876
  190SOL     MW 3681   0.343   1.724   0.129  0.0068  0.0067 -0.0065
  191SOL     OW 3682   2.731   1.424   3.041  0.1483 -0.2888  0.2270
  191SOL    HW1 3683   2.671   1.461   2.977  3.2069  3.0108 -1.0238
  191SOL    HW2 3684   2.812   1.427   2.991 -0.8788  1.6436 -1.4439
  191SOL     MW 3685   2.734   1.429   3.026  0.0068  0.0067 -0.0065
  192SOL     OW 3686   2.373   0.876   2.846 -0.1085  0.5327  0.2733
  192SOL    HW1 3687   2.293   0.869   2.794 -0.2935 -3.4532  0.8081
  192SOL    HW2 3688   2.390   0.784   2.864 -1.0118  0.4787  0.8665
  192SOL     MW 3689   2.365   0.863   2.841  0.0068  0.0067 -0.0065
  193SOL     OW 3690   2.190   2.300   2.855  0.1561  0.1945 -0.7379
  193SOL    HW1 3691   2.206   2.306   2.760  0.6705 -0.3542 -0.6956
  193SOL    HW2 3692   2.100   2.332   2.860  0.0796 -0.0733 -0.3440
  193SOL     MW 3693   2.180   2.305   2.843  0.0068  0.0067 -0.0065
  194SOL     OW 3694   2.312   2.613   0.073  0.0794 -0.0627 -0.3607
  194SOL    HW1 3695   2.229   2.661   0.069 -0.0726 -0.3235 -0.2814
  194SOL    HW2 3696   2.380   2.681   0.077  1.8647 -1.7359 -0.4123
  194SOL     MW 3697   2.310   2.629   0.073  0.0068  0.0067 -0.0065
  195SOL     OW 3698   2.781   4.425   2.944  0.2264  0.0301  0.3714
  195SOL    HW1 3699   2.835   4.499   2.918  0.7346  0.1192  1.6274
  195SOL    HW2 3700   2.787   4.363   2.871  0.1627  0.6703 -0.1934
  195SOL     MW 3701   2.789   4.427   2.931  0.0068  0.0067 -0.0065
  196SOL     OW 3702   2.379   2.973   0.265 -0.1987 -0.4265  0.2087
  196SOL    HW1 3703   2.443   2.952   0.333  0.8770 -2.5712 -1.3448
  196SOL    HW2 3704   2.416   2.923   0.192 -0.6040 -0.9252  0.3381
  196SOL     MW 3705   2.393   2.963   0.264  0.0068  0.0067 -0.0065
  197SOL     OW 3706   2.789   4.820   3.017 -0.3923 -0.5510 -0.3366
  197SOL    HW1 3707   2.847   4.750   2.987 -0.9899 -0.3050 -2.2226
  197SOL    HW2 3708   2.760   4.792   3.104  2.5065  0.4059  1.0810
  197SOL     MW 3709   2.793   4.807   3.024  0.0068  0.0067 -0.0065
  198SOL     OW 3710   0.573   1.570   2.956 -0.2266  0.3152  0.1759
  198SOL    HW1 3711   0.652   1.586   2.904 -0.9758 -0.3778 -1.2180
  198SOL    HW2 3712   0.593   1.621   3.034 -0.8717  0.8293  0.0133
  198SOL     MW 3713   0.586   1.579   2.960  0.0068  0.0067 -0.0065
  199SOL     OW 3714   1.745   0.841   2.758 -0.0380 -0.2817 -0.4212
  199SOL    HW1 3715   1.754   0.924   2.710  0.9721 -0.0184  0.1949
  199SOL    HW2 3716   1.699   0.866   2.837  1.0137  1.5615 -0.3177
  199SOL     MW 3717   1.740   0.855   2.762  0.0068  0.0067 -0.0065
  200SOL     OW 3718   0.200   3.431   3.030  0.2664  0.0058 -0.4929
  200SOL    HW1 3719   0.243   3.384   3.101  1.5807  1.3942 -0.3257
  200SOL    HW2 3720   0.267   3.490   2.996 -0.6839  1.1342 -0.4567
  200SOL     MW 3721   0.215   3.433   3.035  0.0068  0.0067 -0.0065
  201SOL     OW 3722   0.473   3.353   2.737 -0.1697 -0.2655 -0.1551
  201SOL    HW1 3723   0.492   3.327   2.828 -3.0453 -1.3185  0.2352
  201SOL    HW2 3724   0.378   3.341   2.737 -0.1829 -0.2407  0.5771
  201SOL     MW 3725   0.463   3.348   2.749  0.0068  0.0067 -0.0065
  202SOL     OW 3726   2.345   2.069   2.922  0.0729 -0.0712  0.0112
  202SOL    HW1 3727   2.280   2.138   2.910 -0.7156 -0.5818  1.1323
  202SOL    HW2 3728   2.402   2.113   2.985  0.6449 -0.4388 -0.2450
  202SOL     MW 3729   2.344   2.084   2.929  0.0068  0.0067 -0.0065
  203SOL     OW 3730   2.202   4.718   2.765 -0.2514 -0.3141 -0.7613
  203SOL    HW1 3731   2.266   4.785   2.789  1.8353 -2.3741 -0.1852
  203SOL    HW2 3732   2.234   4.685   2.681  1.6277  0.2265 -0.3003
  203SOL     MW 3733   2.215   4.722   2.757  0.0068  0.0067 -0.0065
  204SOL     OW 3734   4.713   3.638   0.072 -0.0010  0.3488 -0.1541
  204SOL    HW1 3735   4.654   3.674   0.006 -0.0118  1.5959  0.4976
  204SOL    HW2 3736   4.689   3.546   0.080  1.0639  0.1612  1.3046
  204SOL     MW 3737   4.702   3.631   0.064  0.0068  0.0067 -0.0065
  205SOL     OW 3738   2.250   1.257   2.739  0.1055  0.3367  0.3751
  205SOL    HW1 3739   2.270   1.252   2.833 -0.8147 -0.5424  0.5322
  205SOL    HW2 3740   2.201   1.339   2.732  0.2431  0.2567 -2.3892
  205SOL     MW 3741   2.247   1.267   2.751  0.0068  0.0067 -0.0065
  206SOL     OW 3742   0.711   0.485   0.225  0.0254 -0.1837 -0.1032
  206SOL    HW1 3743   0.653   0.489   0.149  0.2495 -0.5013 -0.2937
  206SOL    HW2 3744   0.681   0.557   0.280 -1.7420 -0.8944 -0.0770
  206SOL     MW 3745   0.699   0.495   0.222  0.0068  0.0067 -0.0065
  207SOL     OW 3746   2.912   0.149   0.029  0.1523  0.3915 -0.1556
  207SOL    HW1 3747   2.844   0.217   0.029  0.7083  0.9579  0.1332
  207SOL    HW2 3748   2.941   0.146   0.121 -0.8406 -0.3711  0.1416
  207SOL     MW 3749   2.907   0.157   0.041  0.0068  0.0067 -0.0065
  208SOL     OW 3750   2.566   4.825   2.862  0.4767 -0.0330  0.0049
  208SOL    HW1 3751   2.549   4.734   2.838 -0.2811 -0.3995  1.7688
  208SOL    HW2 3752   2.647   4.825   2.912  0.3065  0.6849  0.2864
  208SOL     MW 3753   2.574   4.813   2.865  0.0068  0.0067 -0.0065
  209SOL     OW 3754   0.198   2.811   0.014 -0.0030 -0.1993  0.1534
  209SOL    HW1 3755   0.250   2.782  -0.061 -0.3381 -1.3649  0.3543
  209SOL    HW2 3756   0.108   2.786  -0.007 -0.7542  1.9679  0.6043
  209SOL     MW 3757   0.193   2.804   0.001  0.0068  0.0067 -0.0065
  210SOL     OW 3758   0.630   4.838   0.636  0.0004  0.0384 -0.1715
  210SOL    HW1 3759   0.715   4.809   0.604 -0.3895 -0.3411 -0.8909
  210SOL    HW2 3760   0.639   4.933   0.630  0.0615  0.0429 -0.0192
  210SOL     MW 3761   0.642   4.847   0.631  0.0068  0.0067 -0.0065
  211SOL     OW 3762   2.130   4.242   2.807 -0.1533  0.3960  0.2833
  211SOL    HW1 3763   2.155   4.331   2.835  1.5905  0.1846 -0.4538
  211SOL    HW2 3764   2.137   4.187   2.885 -1.0518 -1.4867 -0.9017
  211SOL     MW 3765   2.134   4.247   2.821  0.0068  0.0067 -0.0065
  212SOL     OW 3766   4.022   3.492   3.071 -0.0776  0.2230 -0.0130
  212SOL    HW1 3767   3.937   3.532   3.086 -0.3191 -0.5445  0.7435
  212SOL    HW2 3768   4.004   3.434   2.997 -0.0831 -0.7315  0.7270
  212SOL     MW 3769   4.009   3.490   3.063  0.0068  0.0067 -0.0065
  213SOL     OW 3770   3.802   3.824   0.100  0.2976 -0.3067  0.1332
  213SOL    HW1 3771   3.768   3.852   0.184  0.1759 -2.0147  0.6851
  213SOL    HW2 3772   3.892   3.856   0.105 -0.0368  0.7860 -0.5529
  213SOL     MW 3773   3.809   3.832   0.111  0.0068  0.0067 -0.0065
  214SOL     OW 3774   0.526   3.304   3.022  0.0444 -0.1063  0.2761
  214SOL    HW1 3775   0.615   3.294   3.055 -0.1451 -0.8826  0.5884
  214SOL    HW2 3776   0.507   3.397   3.018 -2.0347 -0.4933  0.1839
  214SOL     MW 3777   0.535   3.315   3.025  0.0068  0.0067 -0.0065
  215SOL     OW 3778   1.251   2.422   2.732 -0.1990  0.6802 -0.2290
  215SOL    HW1 3779   1.327   2.467   2.695  0.0225  0.1754 -0.3999
  215SOL    HW2 3780   1.289   2.345   2.774  0.3279 -0.0970 -2.0184
  215SOL     MW 3781   1.266   2.418   2.733  0.0068  0.0067 -0.0065
  216SOL     OW 3782   0.519   0.914   3.091 -0.0339 -0.4943 -0.1375
  216SOL    HW1 3783   0.443   0.968   3.071 -0.0001 -0.8157 -1.1784
  216SOL    HW2 3784   0.499   0.830   3.050 -2.3444 -0.1415  0.1751
  216SOL     MW 3785   0.507   0.910   3.083  0.0068  0.0067 -0.0065
  217SOL     OW 3786   2.238   1.771   2.578 -0.0586 -0.4253 -0.5047
  217SOL    HW1 3787   2.304   1.731   2.521  1.6345 -0.8263  1.5872
  217SOL    HW2 3788   2.152   1.742   2.549  0.2124 -1.6095 -0.1727
  217SOL     MW 3789   2.236   1.762   2.567  0.0068  0.0067 -0.0065
  218SOL     OW 3790   2.724   2.234   2.983  0.1172 -0.3883 -0.1703
  218SOL    HW1 3791   2.795   2.272   3.034 -0.6527  0.3456  0.3872
  218SOL    HW2 3792   2.770   2.167   2.932  0.1586 -1.2775  0.9704
  218SOL     MW 3793   2.739   2.230   2.983  0.0068  0.0067 -0.0065
  219SOL     OW 3794   2.349   2.506   2.918 -0.3135  0.0761  0.4107
  219SOL    HW1 3795   2.322   2.531   3.006 -1.9305  0.0855 -0.0357
  219SOL    HW2 3796   2.290   2.433   2.898 -0.2348  0.3413 -0.8947
  219SOL     MW 3797   2.337   2.500   2.927  0.0068  0.0067 -0.0065
  220SOL     OW 3798   2.832   3.357   2.744  0.0406 -0.1909 -0.0744
  220SOL    HW1 3799   2.819   3.328   2.654 -0.0269 -0.0912 -0.0964
  220SOL    HW2 3800   2.927   3.355   2.751  0.1042  1.0199 -0.3504
  220SOL     MW 3801   2.843   3.353   2.733  0.0068  0.0067 -0.0065
  221SOL     OW 3802   0.373   1.835   2.969  0.4489 -0.0331 -0.1447
  221SOL    HW1 3803   0.335   1.804   3.051 -0.6459  0.4492 -0.4606
  221SOL    HW2 3804   0.300   1.883   2.931 -1.2197 -1.2830  1.3250
  221SOL     MW 3805   0.359   1.837   2.975  0.0068  0.0067 -0.0065
  222SOL     OW 3806   1.783   1.313   2.662  0.0836  0.0343 -0.0387
  222SOL    HW1 3807   1.697   1.345   2.635 -0.6630 -1.9793 -0.1977
  222SOL    HW2 3808   1.784   1.221   2.639 -1.6119  0.4756 -2.1702
  222SOL     MW 3809   1.772   1.305   2.655  0.0068  0.0067 -0.0065
  223SOL     OW 3810   4.922   4.077   2.972  0.0268 -0.0575  0.2476
  223SOL    HW1 3811   4.972   4.021   2.913  1.8753  0.1829  1.4934
  223SOL    HW2 3812   4.963   4.053   3.056 -0.1708 -0.0795  0.3395
  223SOL     MW 3813   4.934   4.066   2.976  0.0068  0.0067 -0.0065
  224SOL     OW 3814   3.862   5.014   0.042 -0.4310 -0.6921  0.0213
  224SOL    HW1 3815   3.802   4.985   0.111 -1.2898 -1.6541 -1.0627
  224SOL    HW2 3816   3.906   4.932   0.021  0.7446 -0.0100 -0.2425
  224SOL     MW 3817   3.860   4.999   0.048  0.0068  0.0067 -0.0065
  225SOL     OW 3818   0.323   3.760   0.054 -0.2458 -0.3055  0.4577
  225SOL    HW1 3819   0.238   3.776   0.014 -0.0930 -0.6095  0.0106
  225SOL    HW2 3820   0.297   3.746   0.145  1.3815  2.2483  1.4229
  225SOL     MW 3821   0.309   3.760   0.061  0.0068  0.0067 -0.0065
  226SOL     OW 3822   0.264   1.534   2.996 -0.2739  0.2586 -0.1211
  226SOL    HW1 3823   0.293   1.549   2.906  0.3751 -0.9004 -0.1321
  226SOL    HW2 3824   0.324   1.585   3.049 -0.9568  0.0925  0.8406
  226SOL     MW 3825   0.276   1.542   2.991  0.0068  0.0067 -0.0065
  227SOL     OW 3826   4.979   0.965   0.133 -0.2963  0.0848 -0.2488
  227SOL    HW1 3827   5.047   1.031   0.139 -0.3854  0.0966  0.7203
  227SOL    HW2 3828   4.900   1.018   0.142  0.9334  1.8466  0.6269
  227SOL     MW 3829   4.977   0.981   0.135  0.0068  0.0067 -0.0065
  228SOL     OW 3830   1.526   5.057   2.767  0.2818  0.4786  0.0311
  228SOL    HW1 3831   1.449   5.101   2.731 -0.5731 -0.8863  0.1257
  228SOL    HW2 3832   1.564   5.119   2.829  2.2671 -0.0902 -0.5465
  228SOL     MW 3833   1.521   5.071   2.770  0.0068  0.0067 -0.0065
  229SOL     OW 3834   3.670   4.348   0.472  0.3419  0.3986  0.6363
  229SOL    HW1 3835   3.577   4.325   0.462  0.6544 -0.2172 -1.2666
  229SOL    HW2 3836   3.706   4.261   0.454 -1.8631 -0.3163 -0.7715
  229SOL     MW 3837   3.662   4.334   0.468  0.0068  0.0067 -0.0065
  230SOL     OW 3838   1.847   2.557   3.037 -0.2507 -0.1509  0.5159
  230SOL    HW1 3839   1.815   2.474   3.074  0.0076 -0.5541 -0.1438
  230SOL    HW2 3840   1.770   2.587   2.989 -0.8544 -0.5898  1.1840
  230SOL     MW 3841   1.832   2.550   3.035  0.0068  0.0067 -0.0065
  231SOL     OW 3842   0.218   1.190   0.373  0.0000  0.2026  0.1942
  231SOL    HW1 3843   0.280   1.118   0.384 -0.2551  0.0796  0.8593
  231SOL    HW2 3844   0.159   1.174   0.446  2.3069 -0.8468  1.9566
  231SOL     MW 3845   0.218   1.179   0.384  0.0068  0.0067 -0.0065
  232SOL     OW 3846   3.430   3.838   0.204  0.3079  0.2852 -0.2061
  232SOL    HW1 3847   3.358   3.893   0.234 -0.5187 -1.2001  0.6632
  232SOL    HW2 3848   3.450   3.875   0.118 -1.6973  0.0267 -0.8272
  232SOL     MW 3849   3.423   3.850   0.197  0.0068  0.0067 -0.0065
  233SOL     OW 3850   4.200   4.198   2.881  0.2233  0.4167  0.1805
  233SOL    HW1 3851   4.234   4.278   2.921 -1.0141  0.5750  0.9716
  233SOL    HW2 3852   4.277   4.141   2.887  0.1252  0.3618  1.0289
  233SOL     MW 3853   4.215   4.201   2.887  0.0068  0.0067 -0.0065
  234SOL     OW 3854   4.123   4.492   0.423 -0.3905  0.3971 -0.2822
  234SOL    HW1 3855   4.198   4.464   0.476 -0.8430 -0.8382 -0.2640
  234SOL    HW2 3856   4.048   4.482   0.482  1.1176  1.1850  1.8808
  234SOL     MW 3857   4.123   4.487   0.438  0.0068  0.0067 -0.0065
  235SOL     OW 3858   3.250   4.022   0.259  0.3915 -0.1012  0.3661
  235SOL    HW1 3859   3.238   4.034   0.354  0.1199  0.4101  0.2722
  235SOL    HW2 3860   3.310   4.093   0.236  0.9178 -1.3150 -2.3064
  235SOL     MW 3861   3.256   4.033   0.269  0.0068  0.0067 -0.0065
  236SOL     OW 3862   1.964   1.654   2.585  0.3723  0.4286 -0.2016
  236SOL    HW1 3863   1.920   1.618   2.508  0.3638  1.7735 -0.8725
  236SOL    HW2 3864   1.894   1.670   2.648  0.8732  1.2527  0.1601
  236SOL     MW 3865   1.949   1.652   2.583  0.0068  0.0067 -0.0065
  237SOL     OW 3866   2.133   0.846   2.705 -0.6016  0.0591 -0.1814
  237SOL    HW1 3867   2.122   0.934   2.669  0.6564  0.6696  0.8517
  237SOL    HW2 3868   2.160   0.790   2.632  1.4238 -0.6566  1.0403
  237SOL     MW 3869   2.135   0.850   2.691  0.0068  0.0067 -0.0065
  238SOL     OW 3870   3.288   4.249   2.987  0.1311  0.1257 -0.2016
  238SOL    HW1 3871   3.369   4.229   2.939  0.6349 -0.5676  0.8907
  238SOL    HW2 3872   3.221   4.199   2.940  0.0043  0.2795 -0.1826
  238SOL     MW 3873   3.290   4.240   2.975  0.0068  0.0067 -0.0065
  239SOL     OW 3874   2.435   3.781   2.479 -0.1912  0.0413 -0.0532
  239SOL    HW1 3875   2.354   3.823   2.507 -0.9660 -1.3437 -0.1408
  239SOL    HW2 3876   2.455   3.719   2.549  0.2490  1.0548  0.7452
  239SOL     MW 3877   2.427   3.778   2.492  0.0068  0.0067 -0.0065
  240SOL     OW 3878   3.978   4.364   0.103 -0.1406  0.1070  0.2403
  240SOL    HW1 3879   4.035   4.330   0.172 -0.4603  0.2333  0.5694
  240SOL    HW2 3880   3.901   4.393   0.152 -0.7063 -0.5650 -0.2271
  240SOL     MW 3881   3.975   4.363   0.118  0.0068  0.0067 -0.0065
  241SOL     OW 3882   4.050   3.896   0.132 -0.3197 -0.3808  0.0001
  241SOL    HW1 3883   4.044   3.942   0.215  0.7986  1.2511 -0.7709
  241SOL    HW2 3884   4.057   3.966   0.067 -0.6140 -1.9298 -1.7967
  241SOL     MW 3885   4.050   3.911   0.134  0.0068  0.0067 -0.0065
  242SOL     OW 3886   5.005   3.400   3.037  0.4562 -0.5683 -0.2917
  242SOL    HW1 3887   5.099   3.419   3.042  0.1929  0.4660  1.8090
  242SOL    HW2 3888   4.985   3.392   3.131 -2.5495 -2.8397 -0.9748
  242SOL     MW 3889   5.015   3.401   3.050  0.0068  0.0067 -0.0065
  243SOL     OW 3890   3.000   4.985   3.030 -0.3288  0.4078 -0.3684
  243SOL    HW1 3891   2.921   4.931   3.022 -0.5641  0.6897  0.0046
  243SOL    HW2 3892   2.960   5.065   3.066 -0.6950  0.1840 -0.2724
  243SOL     MW 3893   2.984   4.988   3.034  0.0068  0.0067 -0.0065
  244SOL     OW 3894   2.472   4.415   2.603  0.2550  0.1247 -0.0846
  244SOL    HW1 3895   2.435   4.327   2.608 -1.2847  0.7780  0.7593
  244SOL    HW2 3896   2.539   4.415   2.535  1.0589 -0.2949  0.6974
  244SOL     MW 3897   2.476   4.404   2.594  0.0068  0.0067 -0.0065
  245SOL     OW 3898   1.066   0.954   2.724  0.0478  0.1892  0.4385
  245SOL    HW1 3899   0.979   0.946   2.686  0.3832  1.9907 -0.8400
  245SOL    HW2 3900   1.061   0.885   2.790 -0.7157 -0.6808 -0.5087
  245SOL     MW 3901   1.054   0.944   2.728  0.0068  0.0067 -0.0065
  246SOL     OW 3902   2.391   0.599   2.869 -0.1313  0.5443 -0.1920
  246SOL    HW1 3903   2.457   0.538   2.900 -1.2096 -0.2591  0.5926
  246SOL    HW2 3904   2.323   0.589   2.935  1.4730 -1.0764  1.3023
  246SOL     MW 3905   2.390   0.590   2.882  0.0068  0.0067 -0.0065
  247SOL     OW 3906   2.082   1.091   2.610  0.3183  0.2784 -0.1874
  247SOL    HW1 3907   2.131   1.069   2.531 -0.3669 -1.1868 -0.2438
  247SOL    HW2 3908   2.139   1.150   2.658  0.3379  1.4506 -1.6014
  247SOL     MW 3909   2.096   1.096   2.606  0.0068  0.0067 -0.0065
  248SOL     OW 3910   0.080   0.122   2.796 -0.1352  0.1592  0.0035
  248SOL    HW1 3911   0.000   0.175   2.800 -0.3420 -0.0634 -0.8696
  248SOL    HW2 3912   0.109   0.124   2.705 -0.4072  0.6291 -0.0746
  248SOL     MW 3913   0.073   0.129   2.784  0.0068  0.0067 -0.0065
  249SOL     OW 3914   0.332   2.219   2.783 -0.0584  0.2474  0.3875
  249SOL    HW1 3915   0.330   2.287   2.850  2.6003 -0.4506  1.2886
  249SOL    HW2 3916   0.426   2.212   2.768 -0.1293 -2.3679  0.7394
  249SOL     MW 3917   0.344   2.227   2.790  0.0068  0.0067 -0.0065
  250SOL     OW 3918   0.341   3.278   0.119  0.2268  0.2922 -0.4062
  250SOL    HW1 3919   0.277   3.209   0.102 -0.7277  1.1115 -0.2467
  250SOL    HW2 3920   0.408   3.275   0.051 -0.3577  1.2211 -1.0382
  250SOL     MW 3921   0.341   3.268   0.108  0.0068  0.0067 -0.0065
  251SOL     OW 3922   2.494   3.595   2.649  0.1595  0.0759  0.2217
  251SOL    HW1 3923   2.435   3.552   2.711  0.3540 -1.0331 -0.3404
  251SOL    HW2 3924   2.498   3.544   2.568  0.7120  0.7092 -0.1610
  251SOL     MW 3925   2.487   3.583   2.647  0.0068  0.0067 -0.0065
  252SOL     OW 3926   3.080   3.308   3.053 -0.0801 -0.4279 -0.6138
  252SOL    HW1 3927   3.018   3.325   3.124  2.0148  0.1838  1.1845
  252SOL    HW2 3928   3.130   3.389   3.064  1.4191 -1.4161  0.1202
  252SOL     MW 3929   3.079   3.321   3.064  0.0068  0.0067 -0.0065
  253SOL     OW 3930   2.226   0.568   3.090 -0.3122 -0.0665 -0.1673
  253SOL    HW1 3931   2.166   0.637   3.118 -0.1713  0.1279 -0.3417
  253SOL    HW2 3932   2.167   0.505   3.048 -0.4763  0.0387 -0.0939
  253SOL     MW 3933   2.211   0.569   3.088  0.0068  0.0067 -0.0065
  254SOL     OW 3934   3.014   2.215   2.783 -0.0117  0.3324 -0.5268
  254SOL    HW1 3935   3.090   2.225   2.724 -0.2494 -0.7915 -1.0658
  254SOL    HW2 3936   2.955   2.287   2.760 -1.2093 -0.4487 -0.0134
  254SOL     MW 3937   3.016   2.225   2.772  0.0068  0.0067 -0.0065
  255SOL     OW 3938   0.772   2.506   2.777 -0.0742  0.3954 -0.3525
  255SOL    HW1 3939   0.783   2.485   2.684 -0.1227 -0.6833 -0.1223
  255SOL    HW2 3940   0.864   2.510   2.804 -0.0542  1.6555 -0.5422
  255SOL     MW 3941   0.786   2.504   2.768  0.0068  0.0067 -0.0065
  256SOL     OW 3942   0.594   3.691   2.794  0.0692  0.1568 -0.0541
  256SOL    HW1 3943   0.671   3.640   2.766  1.9104  1.8892  1.5632
  256SOL    HW2 3944   0.549   3.711   2.712 -2.7310 -2.0695  0.7882
  256SOL     MW 3945   0.598   3.687   2.779  0.0068  0.0067 -0.0065
  257SOL     OW 3946   2.342   4.181   2.650 -0.0973 -0.4098 -0.1243
  257SOL    HW1 3947   2.266   4.205   2.703 -0.3230 -0.9874 -0.1807
  257SOL    HW2 3948   2.296   4.118   2.595  0.2015 -0.0601 -0.7876
  257SOL     MW 3949   2.326   4.176   2.650  0.0068  0.0067 -0.0065
  258SOL     OW 3950   4.158   4.260   0.284 -0.4204 -0.0952  0.6598
  258SOL    HW1 3951   4.233   4.277   0.226  0.9228 -0.2605  2.2784
  258SOL    HW2 3952   4.150   4.345   0.327 -0.5027  0.8603 -1.1504
  258SOL     MW 3953   4.167   4.274   0.282  0.0068  0.0067 -0.0065
  259SOL     OW 3954   2.676   4.029   2.781  1.1065  0.1967 -0.0180
  259SOL    HW1 3955   2.584   4.018   2.806  1.1666 -0.5155 -0.0908
  259SOL    HW2 3956   2.713   3.959   2.836 -0.6798 -2.2280 -1.6754
  259SOL     MW 3957   2.669   4.018   2.791  0.0068  0.0067 -0.0065
  260SOL     OW 3958   3.324   3.914   2.652 -0.2353 -0.0269  0.2489
  260SOL    HW1 3959   3.322   4.009   2.645  1.3755  0.2017  2.1137
  260SOL    HW2 3960   3.417   3.897   2.664 -0.5095 -0.3574  2.1910
  260SOL     MW 3961   3.336   3.924   2.653  0.0068  0.0067 -0.0065
  261SOL     OW 3962   1.289   0.271   3.022  0.3342  0.2713  0.2738
  261SOL    HW1 3963   1.262   0.191   2.978 -0.7303 -1.0419  3.0811
  261SOL    HW2 3964   1.227   0.339   2.994  0.0482  0.6361  1.7217
  261SOL     MW 3965   1.277   0.270   3.012  0.0068  0.0067 -0.0065
  262SOL     OW 3966   3.767   4.098   0.373 -0.0199  0.2325 -0.4053
  262SOL    HW1 3967   3.728   4.011   0.375  2.0124 -0.7435 -0.1455
  262SOL    HW2 3968   3.857   4.085   0.402  0.0744  0.4893 -0.5741
  262SOL     MW 3969   3.774   4.085   0.377  0.0068  0.0067 -0.0065
  263SOL     OW 3970   2.336   4.969   2.809  0.0858  0.2028  0.3485
  263SOL    HW1 3971   2.426   4.952   2.836  0.1515  0.5943  0.3817
  263SOL    HW2 3972   2.349   5.003   2.721  0.1699  1.4353  0.8159
  263SOL     MW 3973   2.349   4.971   2.801  0.0068  0.0067 -0.0065
  264SOL     OW 3974   3.663   3.852   0.342 -0.1896 -0.3342  0.1675
  264SOL    HW1 3975   3.666   3.775   0.398 -2.4576 -0.3644  0.3179
  264SOL    HW2 3976   3.582   3.841   0.294  0.2870 -1.3719 -0.4254
  264SOL     MW 3977   3.653   3.841   0.343  0.0068  0.0067 -0.0065
  265SOL     OW 3978   0.582   3.985   2.871 -0.1716  0.1763  0.0706
  265SOL    HW1 3979   0.579   3.892   2.849  0.3793 -0.2277  1.5487
  265SOL    HW2 3980   0.566   3.981   2.966 -1.6964 -1.0242 -0.1849
  265SOL     MW 3981   0.579   3.972   2.881  0.0068  0.0067 -0.0065
  266SOL     OW 3982   3.374   3.577   0.201 -0.0293  0.6214  0.6640
  266SOL    HW1 3983   3.384   3.670   0.222 -0.7243  0.8509  0.0343
  266SOL    HW2 3984   3.299   3.579   0.142  0.1285 -0.9219  0.3733
  266SOL     MW 3985   3.365   3.589   0.196  0.0068  0.0067 -0.0065
  267SOL     OW 3986   4.949   3.674   3.022 -0.0121  0.4154 -0.3886
  267SOL    HW1 3987   4.975   3.582   3.014 -2.7651 -0.6048  1.2722
  267SOL    HW2 3988   4.869   3.672   3.074  0.5285  2.0174  0.5719
  267SOL     MW 3989   4.942   3.661   3.028  0.0068  0.0067 -0.0065
  268SOL     OW 3990   3.510   4.508   0.139 -0.2372  0.0020  0.3798
  268SOL    HW1 3991   3.488   4.414   0.138 -0.3003  0.0173  0.3235
  268SOL    HW2 3992   3.603   4.509   0.164 -0.0789  2.9708 -0.0022
  268SOL     MW 3993   3.520   4.495   0.142  0.0068  0.0067 -0.0065
  269SOL     OW 3994   2.497   2.212   0.031  0.1827  0.0701 -0.2080
  269SOL    HW1 3995   2.500   2.131   0.083 -2.2172 -0.2701 -0.4946
  269SOL    HW2 3996   2.577   2.206  -0.021 -0.3550 -0.8532 -0.9730
  269SOL     MW 3997   2.508   2.200   0.031  0.0068  0.0067 -0.0065
  270SOL     OW 3998   3.232   2.244   2.619 -0.2349  0.2720  0.0824
  270SOL    HW1 3999   3.217   2.156   2.583  1.0731 -0.1998  0.6194
  270SOL    HW2 4000   3.320   2.233   2.655 -0.0911 -0.7630 -0.5271
  270SOL     MW 4001   3.242   2.231   2.619  0.0068  0.0067 -0.0065
  271SOL     OW 4002   3.347   4.665   3.092  0.4873  0.2247 -0.0229
  271SOL    HW1 4003   3.398   4.624   3.162  0.3269 -0.1808 -0.1358
  271SOL    HW2 4004   3.298   4.591   3.054 -0.4139  1.2890 -1.0108
  271SOL     MW 4005   3.347   4.650   3.096  0.0068  0.0067 -0.0065
  272SOL     OW 4006   4.302   4.414   2.988 -0.1034 -0.0806  0.1228
  272SOL    HW1 4007   4.266   4.484   3.042 -0.0447 -0.1512  0.2528
  272SOL    HW2 4008   4.348   4.459   2.917  0.4721 -0.0801  0.4923
  272SOL     MW 4009   4.303   4.429   2.986  0.0068  0.0067 -0.0065
  273SOL     OW 4010   4.042   4.016   0.383  0.3810 -0.5042 -0.4302
  273SOL    HW1 4011   4.117   3.961   0.407 -0.3464 -0.2828  2.7271
  273SOL    HW2 4012   4.080   4.101   0.361 -0.2014  0.1214  0.8843
  273SOL     MW 4013   4.057   4.020   0.383  0.0068  0.0067 -0.0065
  274SOL     OW 4014   2.976   2.631   3.080  0.2291 -0.0769 -0.1996
  274SOL    HW1 4015   2.979   2.543   3.117  0.3982  0.1360  0.2934
  274SOL    HW2 4016   3.033   2.680   3.138  1.1979 -2.2160  0.7240
  274SOL     MW 4017   2.984   2.626   3.092  0.0068  0.0067 -0.0065
  275SOL     OW 4018   3.199   3.548   3.099  0.0602  0.3600 -0.6662
  275SOL    HW1 4019   3.142   3.620   3.075 -1.8272 -0.2876  1.4706
  275SOL    HW2 4020   3.273   3.549   3.039  0.3508  0.0037 -0.3201
  275SOL     MW 4021   3.201   3.557   3.088  0.0068  0.0067 -0.0065
  276SOL     OW 4022   2.310   2.053   2.625 -0.2572  0.3345  0.3044
  276SOL    HW1 4023   2.273   1.968   2.602 -0.9548  0.6360  0.2805
  276SOL    HW2 4024   2.356   2.034   2.706 -0.3869  0.5045  0.4189
  276SOL     MW 4025   2.311   2.039   2.632  0.0068  0.0067 -0.0065
  277SOL     OW 4026   3.610   4.767   3.080 -0.4697 -0.3868  0.2537
  277SOL    HW1 4027   3.520   4.754   3.051 -0.5263  0.5956 -0.0575
  277SOL    HW2 4028   3.641   4.831   3.015 -0.4665  0.4650  1.0726
  277SOL     MW 4029   3.602   4.774   3.067  0.0068  0.0067 -0.0065
  278SOL     OW 4030   0.721   4.474   0.465 -0.3253 -0.2977  0.0900
  278SOL    HW1 4031   0.640   4.515   0.496 -0.8813 -1.4807  0.2454
  278SOL    HW2 4032   0.713   4.388   0.506  1.1929 -0.2423  0.5454
  278SOL     MW 4033   0.709   4.468   0.474  0.0068  0.0067 -0.0065
  279SOL     OW 4034   3.283   3.345   0.362  0.1952 -0.2471  0.2339
  279SOL    HW1 4035   3.187   3.352   0.365  0.1146 -0.9005 -0.3849
  279SOL    HW2 4036   3.307   3.421   0.309  1.0278 -0.0456  0.8915
  279SOL     MW 4037   3.273   3.356   0.355  0.0068  0.0067 -0.0065
  280SOL     OW 4038   1.951   0.726   2.870  0.0163 -0.2874  0.2095
  280SOL    HW1 4039   2.010   0.773   2.811 -1.1083  0.2502 -0.5219
  280SOL    HW2 4040   1.871   0.768   2.838 -1.1180 -1.2721  1.6085
  280SOL     MW 4041   1.948   0.738   2.858  0.0068  0.0067 -0.0065
  281SOL     OW 4042   4.601   4.358   0.690  0.0638 -0.0401 -0.0183
  281SOL    HW1 4043   4.670   4.384   0.630 -1.6186  0.2727 -1.9448
  281SOL    HW2 4044   4.602   4.429   0.755 -0.0789  0.8780 -0.9890
  281SOL     MW 4045   4.610   4.371   0.691  0.0068  0.0067 -0.0065
  282SOL     OW 4046   4.649   4.276   0.124 -0.3525  0.0975 -0.5904
  282SOL    HW1 4047   4.682   4.192   0.155  1.3054  1.0562  0.3984
  282SOL    HW2 4048   4.685   4.284   0.036 -0.9904 -0.9034 -0.9593
  282SOL     MW 4049   4.658   4.266   0.117  0.0068  0.0067 -0.0065
  283SOL     OW 4050   2.947   4.640   2.881 -0.4186 -0.1870  0.2051
  283SOL    HW1 4051   2.976   4.620   2.792  0.1377 -0.7894  0.5080
  283SOL    HW2 4052   3.020   4.600   2.929 -0.4937 -1.6362 -0.8474
  283SOL     MW 4053   2.961   4.632   2.876  0.0068  0.0067 -0.0065
  284SOL     OW 4054   3.044   3.755   2.996 -0.1397 -0.3583  0.0790
  284SOL    HW1 4055   3.107   3.823   2.971 -1.9604  1.3363 -0.1085
  284SOL    HW2 4056   3.053   3.695   2.922  1.2616  0.4778 -0.4778
  284SOL     MW 4057   3.054   3.756   2.983  0.0068  0.0067 -0.0065
  285SOL     OW 4058   2.463   2.004   0.192  0.6357 -0.4982  0.1751
  285SOL    HW1 4059   2.397   2.038   0.253 -0.6334  0.4368 -1.6334
  285SOL    HW2 4060   2.414   1.936   0.147 -0.3138 -0.6488  1.3679
  285SOL     MW 4061   2.448   2.000   0.194  0.0068  0.0067 -0.0065
  286SOL     OW 4062   4.363   3.452   2.996 -0.1391 -0.2624 -0.1514
  286SOL    HW1 4063   4.315   3.500   3.064  1.6662 -0.0074  1.0034
  286SOL    HW2 4064   4.295   3.404   2.949 -0.2480 -0.1823 -0.0772
  286SOL     MW 4065   4.348   3.452   2.998  0.0068  0.0067 -0.0065
  287SOL     OW 4066   3.382   4.236   0.148  0.3433 -0.0712  0.4825
  287SOL    HW1 4067   3.462   4.186   0.131  0.3239 -0.2536  0.9209
  287SOL    HW2 4068   3.333   4.236   0.066 -0.3510 -2.7069  0.8205
  287SOL     MW 4069   3.386   4.230   0.135  0.0068  0.0067 -0.0065
  288SOL     OW 4070   4.177   4.714   0.259 -0.4077 -0.5384  0.0262
  288SOL    HW1 4071   4.157   4.640   0.316  1.2036 -1.1032 -0.0923
  288SOL    HW2 4072   4.179   4.675   0.172  1.3367 -0.1253 -0.1421
  288SOL     MW 4073   4.174   4.699   0.255  0.0068  0.0067 -0.0065
  289SOL     OW 4074   2.728   3.598   2.808  0.1926 -0.5408  0.0279
  289SOL    HW1 4075   2.762   3.516   2.773  1.4579  0.6858 -1.8026
  289SOL    HW2 4076   2.649   3.610   2.755  1.0196  0.2800 -1.0862
  289SOL     MW 4077   2.722   3.589   2.796  0.0068  0.0067 -0.0065
  290SOL     OW 4078   1.500   4.719   3.040  0.0046  0.6294 -0.5008
  290SOL    HW1 4079   1.567   4.778   3.074  0.0116 -0.2476  1.0731
  290SOL    HW2 4080   1.427   4.772   3.006 -1.1828  1.0399  2.4354
  290SOL     MW 4081   1.499   4.734   3.040  0.0068  0.0067 -0.0065
  291SOL     OW 4082   2.855   4.243   2.747 -0.1705 -0.7673 -0.2061
  291SOL    HW1 4083   2.797   4.168   2.759 -0.7514 -0.2868  0.0499
  291SOL    HW2 4084   2.933   4.210   2.790 -0.0290 -0.5622 -0.3013
  291SOL     MW 4085   2.858   4.229   2.754  0.0068  0.0067 -0.0065
  292SOL     OW 4086   0.345   3.980   0.403  0.1406 -0.7182  0.3354
  292SOL    HW1 4087   0.317   3.889   0.398 -0.6633 -0.4233 -1.4874
  292SOL    HW2 4088   0.340   4.010   0.493  0.2688  1.3677 -0.3105
  292SOL     MW 4089   0.340   3.972   0.414  0.0068  0.0067 -0.0065
  293SOL     OW 4090   1.805   0.628   2.582  0.2873 -0.0052  0.2227
  293SOL    HW1 4091   1.866   0.572   2.630  0.1642 -1.0122 -0.7465
  293SOL    HW2 4092   1.789   0.701   2.642  3.3080  1.4912 -0.5879
  293SOL     MW 4093   1.811   0.631   2.596  0.0068  0.0067 -0.0065
  294SOL     OW 4094   3.620   1.367   2.790  0.3168 -0.2437  0.0117
  294SOL    HW1 4095   3.663   1.354   2.705  0.3324  0.4715 -0.0910
  294SOL    HW2 4096   3.565   1.289   2.797  0.4583 -0.2009  2.1148
  294SOL     MW 4097   3.619   1.355   2.780  0.0068  0.0067 -0.0065
  295SOL     OW 4098   2.036   0.416   2.968 -0.7940 -0.5752  0.7627
  295SOL    HW1 4099   2.045   0.324   2.946  0.4446 -0.4485  0.6392
  295SOL    HW2 4100   1.957   0.422   3.022 -0.0644  0.5803  1.7951
  295SOL     MW 4101   2.027   0.405   2.973  0.0068  0.0067 -0.0065
  296SOL     OW 4102   2.500   1.078   0.156  0.1763 -0.4224 -0.0576
  296SOL    HW1 4103   2.425   1.029   0.120  0.7036 -0.3919 -1.2356
  296SOL    HW2 4104   2.543   1.016   0.215  0.0178  0.5658  1.1296
  296SOL     MW 4105   2.496   1.063   0.159  0.0068  0.0067 -0.0065
  297SOL     OW 4106   3.390   3.563   2.901  0.2365  0.4870 -0.0416
  297SOL    HW1 4107   3.329   3.580   2.829  0.8914 -0.5506 -0.8635
  297SOL    HW2 4108   3.417   3.474   2.879  0.0456 -0.1111  1.9635
  297SOL     MW 4109   3.385   3.554   2.888  0.0068  0.0067 -0.0065
  298SOL     OW 4110   1.855   4.052   2.856  0.0046 -0.5127 -0.3359
  298SOL    HW1 4111   1.892   3.985   2.800 -1.0721 -1.3774 -0.0511
  298SOL    HW2 4112   1.850   4.130   2.801 -0.9667 -0.2904  0.0394
  298SOL     MW 4113   1.859   4.054   2.842  0.0068  0.0067 -0.0065
  299SOL     OW 4114   3.040   4.139   2.907  0.0862 -0.1285 -0.0416
  299SOL    HW1 4115   3.011   4.132   2.998  2.5648 -2.4310  0.6860
  299SOL    HW2 4116   3.094   4.060   2.903 -0.2236 -0.3645  0.4888
  299SOL     MW 4117   3.044   4.128   2.918  0.0068  0.0067 -0.0065
  300SOL     OW 4118   0.753   1.896   0.047 -0.3092 -0.0756  0.0205
  300SOL    HW1 4119   0.761   1.989   0.070  1.6871  0.2536 -1.7100
  300SOL    HW2 4120   0.845   1.870   0.042 -0.2641  0.0437  0.2351
  300SOL     MW 4121   0.766   1.905   0.049  0.0068  0.0067 -0.0065
  301SOL     OW 4122   0.051   1.440   0.059  0.2264 -0.0912 -0.4308
  301SOL    HW1 4123   0.101   1.477   0.132  0.6070  0.8749 -1.1551
  301SOL    HW2 4124   0.108   1.466  -0.014 -0.0222 -0.9113 -0.9173
  301SOL     MW 4125   0.065   1.449   0.059  0.0068  0.0067 -0.0065
  302SOL     OW 4126   2.192   3.966   2.564 -0.0068 -0.5124  0.0887
  302SOL    HW1 4127   2.110   3.930   2.597  0.3521 -1.7013 -0.2576
  302SOL    HW2 4128   2.169   4.021   2.489 -0.4759  1.2112  1.4239
  302SOL     MW 4129   2.178   3.968   2.558  0.0068  0.0067 -0.0065
  303SOL     OW 4130   0.067   2.548   2.890  0.1543  0.0633  0.0321
  303SOL    HW1 4131   0.006   2.608   2.932  0.4852 -0.0179  0.6452
  303SOL    HW2 4132   0.019   2.492   2.830  1.0035 -0.4525 -0.1868
  303SOL     MW 4133   0.053   2.549   2.888  0.0068  0.0067 -0.0065
  304SOL     OW 4134   3.520   4.143   2.856  0.1140 -0.3347  0.1294
  304SOL    HW1 4135   3.605   4.186   2.854  0.5215 -1.1230 -1.6771
  304SOL    HW2 4136   3.540   4.057   2.819  1.5650  0.6793 -1.6310
  304SOL     MW 4137   3.534   4.137   2.851  0.0068  0.0067 -0.0065
  305SOL     OW 4138   2.653   3.997   2.500 -0.4032  0.2471  0.3941
  305SOL    HW1 4139   2.667   3.998   2.594 -2.4344 -1.0684  0.7707
  305SOL    HW2 4140   2.576   3.941   2.494  0.4423 -0.9959  0.7746
  305SOL     MW 4141   2.645   3.990   2.511  0.0068  0.0067 -0.0065
  306SOL     OW 4142   4.420   4.645   0.371  0.2066  0.0118  0.2021
  306SOL    HW1 4143   4.343   4.653   0.315  1.1269  0.9575 -0.9622
  306SOL    HW2 4144   4.400   4.580   0.438  1.3949 -0.4487  0.1396
  306SOL     MW 4145   4.407   4.637   0.373  0.0068  0.0067 -0.0065
  307SOL     OW 4146   0.490   2.143   0.033  0.3590 -0.1788 -0.2355
  307SOL    HW1 4147   0.405   2.103   0.051 -0.1662  0.5400 -1.0395
  307SOL    HW2 4148   0.515   2.110  -0.053 -0.0807 -0.0955 -0.3981
  307SOL     MW 4149   0.482   2.133   0.024  0.0068  0.0067 -0.0065
  308SOL     OW 4150   4.755   4.026   0.226  0.4354 -0.2492 -0.3055
  308SOL    HW1 4151   4.791   4.063   0.307  0.3330 -0.1734 -0.2943
  308SOL    HW2 4152   4.833   4.018   0.170 -0.2659  1.9564 -1.7294
  308SOL     MW 4153   4.770   4.030   0.229  0.0068  0.0067 -0.0065
  309SOL     OW 4154   2.691   0.054   2.774 -0.2488 -0.5307  0.1431
  309SOL    HW1 4155   2.755   0.122   2.795  0.6373 -1.2502 -0.1593
  309SOL    HW2 4156   2.739  -0.029   2.775 -0.7137 -0.8088 -0.1008
  309SOL     MW 4157   2.706   0.052   2.777  0.0068  0.0067 -0.0065
  310SOL     OW 4158   1.655   2.679   2.851 -0.1356  0.4033 -0.4515
  310SOL    HW1 4159   1.620   2.767   2.860  0.6774  0.7485 -0.5971
  310SOL    HW2 4160   1.681   2.687   2.759 -1.3966  1.5633 -0.7364
  310SOL     MW 4161   1.654   2.691   2.840  0.0068  0.0067 -0.0065
  311SOL     OW 4162   0.139   3.099   0.046  0.2198  0.2851 -0.1207
  311SOL    HW1 4163   0.057   3.113   0.093 -0.2470  0.0410 -0.8335
  311SOL    HW2 4164   0.158   3.007   0.065 -0.0500  0.4286  0.8563
  311SOL     MW 4165   0.131   3.088   0.054  0.0068  0.0067 -0.0065
  312SOL     OW 4166   2.955   4.697   0.290 -0.2800  0.6761 -0.0238
  312SOL    HW1 4167   2.989   4.761   0.353  0.3437 -0.7736  1.1479
  312SOL    HW2 4168   3.006   4.727   0.214  0.4447  0.5119  0.3840
  312SOL     MW 4169   2.966   4.710   0.288  0.0068  0.0067 -0.0065
  313SOL     OW 4170   2.558   4.578   2.793  0.4217 -0.0687  0.2298
  313SOL    HW1 4171   2.621   4.522   2.839  0.1227  0.0309  0.7739
  313SOL    HW2 4172   2.519   4.514   2.733 -0.7949 -0.7611  1.6725
  313SOL     MW 4173   2.561   4.562   2.791  0.0068  0.0067 -0.0065
  314SOL     OW 4174   3.126   2.792   0.122  0.4443  0.5999  0.5946
  314SOL    HW1 4175   3.112   2.868   0.066 -0.3276 -0.1344 -0.2364
  314SOL    HW2 4176   3.202   2.747   0.086 -0.3596 -0.5705  0.3005
  314SOL     MW 4177   3.134   2.796   0.110  0.0068  0.0067 -0.0065
  315SOL     OW 4178   1.454   4.476   0.048 -0.3842 -0.2470  0.1296
  315SOL    HW1 4179   1.373   4.448   0.004 -0.9088  2.0149 -0.5074
  315SOL    HW2 4180   1.467   4.563   0.010 -0.3499 -0.2528  0.1289
  315SOL     MW 4181   1.445   4.484   0.037  0.0068  0.0067 -0.0065
  316SOL     OW 4182   2.289   0.988   3.098 -0.8323 -0.0232 -0.1936
  316SOL    HW1 4183   2.331   0.938   3.028 -0.3186 -0.5362  0.4694
  316SOL    HW2 4184   2.283   1.074   3.057  0.5815  0.2097  0.0596
  316SOL     MW 4185   2.293   0.993   3.083  0.0068  0.0067 -0.0065
  317SOL     OW 4186   2.069   0.815   0.019 -0.5968 -0.6219  0.3750
  317SOL    HW1 4187   2.040   0.793  -0.070 -2.2467  0.9422  0.4777
  317SOL    HW2 4188   2.147   0.866  -0.001 -0.6821 -1.0842 -1.3016
  317SOL     MW 4189   2.075   0.819   0.004  0.0068  0.0067 -0.0065
  318SOL     OW 4190   2.629   3.818   0.061  0.3820  0.1915  0.0184
  318SOL    HW1 4191   2.695   3.849  -0.002 -0.1488  0.2275 -0.5387
  318SOL    HW2 4192   2.571   3.893   0.075 -0.4069 -0.6283  1.3544
  318SOL     MW 4193   2.630   3.832   0.054  0.0068  0.0067 -0.0065
  319SOL     OW 4194   1.975   0.458   2.694  0.2049 -0.0385 -0.2012
  319SOL    HW1 4195   1.985   0.473   2.788  0.7863  0.0619 -0.2750
  319SOL    HW2 4196   2.068   0.464   2.671  0.0375 -0.5136 -1.0189
  319SOL     MW 4197   1.989   0.461   2.703  0.0068  0.0067 -0.0065
  320SOL     OW 4198   0.570   0.918   0.268 -0.1958  0.4064  0.1024
  320SOL    HW1 4199   0.563   0.913   0.173  1.7917 -0.2488 -0.0431
  320SOL    HW2 4200   0.632   0.990   0.277  2.0263 -1.3200 -0.6569
  320SOL     MW 4201   0.577   0.927   0.257  0.0068  0.0067 -0.0065
  321SOL     OW 4202   1.957   4.837   0.019  0.5110  0.0643  0.1476
  321SOL    HW1 4203   1.965   4.755  -0.030  0.9051  0.7343 -0.9188
  321SOL    HW2 4204   2.033   4.886  -0.010  1.0076 -1.2663 -0.9051
  321SOL     MW 4205   1.968   4.833   0.009  0.0068  0.0067 -0.0065
  322SOL     OW 4206   3.587   3.413   0.156  0.3219  0.2255  0.3518
  322SOL    HW1 4207   3.513   3.469   0.180  1.4670  1.3606  1.3418
  322SOL    HW2 4208   3.613   3.372   0.238  1.6662  1.2779  0.4861
  322SOL     MW 4209   3.581   3.415   0.170  0.0068  0.0067 -0.0065
  323SOL     OW 4210   0.137   4.130   0.294 -0.3026  0.0748 -0.1559
  323SOL    HW1 4211   0.215   4.078   0.309 -0.1494 -0.0546 -1.2888
  323SOL    HW2 4212   0.126   4.172   0.379  1.0907 -0.7686  0.4539
  323SOL     MW 4213   0.146   4.129   0.307  0.0068  0.0067 -0.0065
  324SOL     OW 4214   0.446   3.569   3.000  0.2636  0.4881 -0.2463
  324SOL    HW1 4215   0.491   3.610   2.927  1.7749 -1.3401 -0.4125
  324SOL    HW2 4216   0.414   3.642   3.053  0.3806 -0.3779  1.0708
  324SOL     MW 4217   0.448   3.584   2.998  0.0068  0.0067 -0.0065
  325SOL     OW 4218   0.739   1.193   2.854 -0.4027 -0.3479 -0.4778
  325SOL    HW1 4219   0.672   1.149   2.802 -2.4600  0.7397  1.0987
  325SOL    HW2 4220   0.689   1.216   2.933  1.3118  0.2900  0.4886
  325SOL     MW 4221   0.724   1.190   2.858  0.0068  0.0067 -0.0065
  326SOL     OW 4222   3.466   3.212   0.005  0.3845  0.0111 -0.2666
  326SOL    HW1 4223   3.510   3.283   0.053  0.3580 -0.1816  0.0476
  326SOL    HW2 4224   3.411   3.168   0.070 -1.7013  1.5348 -0.9018
  326SOL     MW 4225   3.464   3.216   0.020  0.0068  0.0067 -0.0065
  327SOL     OW 4226   2.685   2.623   0.249 -0.5990 -0.3394 -0.1101
  327SOL    HW1 4227   2.711   2.632   0.157 -0.1032 -0.5405  0.0109
  327SOL    HW2 4228   2.619   2.556   0.234 -1.0670 -0.0129  0.4389
  327SOL     MW 4229   2.680   2.616   0.235  0.0068  0.0067 -0.0065
  328SOL     OW 4230   2.905   4.357   2.485  0.1864  0.5302 -0.2142
  328SOL    HW1 4231   2.889   4.294   2.556  1.2554  0.6703  0.1699
  328SOL    HW2 4232   2.818   4.396   2.478  0.5666  1.5668  0.5338
  328SOL     MW 4233   2.892   4.354   2.493  0.0068  0.0067 -0.0065
  329SOL     OW 4234   2.483   3.105   3.043  0.0912  0.1683 -0.1094
  329SOL    HW1 4235   2.438   3.128   2.961  0.4056  0.1923 -0.2791
  329SOL    HW2 4236   2.577   3.114   3.026  0.5677 -1.1081  1.6668
  329SOL     MW 4237   2.490   3.109   3.030  0.0068  0.0067 -0.0065
  330SOL     OW 4238   3.761   3.576   0.023 -0.0805 -0.0229 -0.2645
  330SOL    HW1 4239   3.765   3.660   0.068 -0.4888  0.5780 -1.3303
  330SOL    HW2 4240   3.694   3.523   0.068 -0.3712  0.7288  0.1975
  330SOL     MW 4241   3.752   3.580   0.035  0.0068  0.0067 -0.0065
  331SOL     OW 4242   3.119   2.210   3.041 -0.4040 -0.4514 -0.2104
  331SOL    HW1 4243   3.084   2.200   2.952 -1.3806 -2.2004  0.3269
  331SOL    HW2 4244   3.149   2.121   3.060 -1.2543 -1.2037 -2.1189
  331SOL     MW 4245   3.119   2.197   3.032  0.0068  0.0067 -0.0065
  332SOL     OW 4246   0.800   1.626   2.795 -0.1779  0.0736 -0.0328
  332SOL    HW1 4247   0.738   1.675   2.740 -0.7824 -2.1118 -1.4266
  332SOL    HW2 4248   0.801   1.544   2.746  0.1933 -0.2049  0.4327
  332SOL     MW 4249   0.792   1.622   2.781  0.0068  0.0067 -0.0065
  333SOL     OW 4250   4.978   4.654   2.916 -0.3462 -0.1082  0.2641
  333SOL    HW1 4251   4.982   4.606   2.999  1.2793 -0.5920 -0.0534
  333SOL    HW2 4252   5.027   4.735   2.928  1.3000 -0.8470 -1.0385
  333SOL     MW 4253   4.985   4.658   2.928  0.0068  0.0067 -0.0065
  334SOL     OW 4254   2.089   0.140   2.924 -0.1225  0.1823 -0.7587
  334SOL    HW1 4255   2.115   0.064   2.976 -2.1096 -1.1280 -1.5781
  334SOL    HW2 4256   2.022   0.100   2.868 -1.7870  0.9094  0.5943
  334SOL     MW 4257   2.083   0.125   2.924  0.0068  0.0067 -0.0065
  335SOL     OW 4258   3.123   2.958   0.358  0.0172 -0.4173 -0.6783
  335SOL    HW1 4259   3.109   2.882   0.302  1.4964 -0.7983 -0.5917
  335SOL    HW2 4260   3.194   2.928   0.415 -0.3627 -1.9292 -0.9785
  335SOL     MW 4261   3.131   2.944   0.358  0.0068  0.0067 -0.0065
  336SOL     OW 4262   0.589   2.000   2.925  0.3010 -0.1197 -0.3482
  336SOL    HW1 4263   0.646   1.950   2.983 -1.6275  0.3126  2.0835
  336SOL    HW2 4264   0.505   1.956   2.937  0.1687 -0.1183 -1.1750
  336SOL     MW 4265   0.586   1.987   2.934  0.0068  0.0067 -0.0065
  337SOL     OW 4266   1.301   4.668   0.195  0.4395 -0.1895  0.5500
  337SOL    HW1 4267   1.360   4.602   0.159  0.7521  0.5588 -0.3759
  337SOL    HW2 4268   1.336   4.750   0.159 -0.2025 -0.0406  0.2476
  337SOL     MW 4269   1.313   4.670   0.185  0.0068  0.0067 -0.0065
  338SOL     OW 4270   3.320   2.405   2.972  0.1721 -0.3804 -0.1039
  338SOL    HW1 4271   3.246   2.360   3.013  0.0836  0.3118  0.5303
  338SOL    HW2 4272   3.282   2.432   2.888 -1.2033  0.0560  0.6280
  338SOL     MW 4273   3.305   2.403   2.966  0.0068  0.0067 -0.0065
  339SOL     OW 4274   2.189   5.002   3.043 -0.4425  0.0658 -0.1820
  339SOL    HW1 4275   2.244   5.027   3.118 -1.3311  0.8434  0.2284
  339SOL    HW2 4276   2.253   4.983   2.975  0.4925  1.5171  0.2458
  339SOL     MW 4277   2.205   5.003   3.044  0.0068  0.0067 -0.0065
  340SOL     OW 4278   0.283   1.076   3.066 -0.2949 -0.1495 -0.1282
  340SOL    HW1 4279   0.209   1.093   3.124 -0.2020 -1.0118  0.2535
  340SOL    HW2 4280   0.298   1.158   3.019  0.9951  0.2267  0.8946
  340SOL     MW 4281   0.276   1.089   3.067  0.0068  0.0067 -0.0065
  341SOL     OW 4282   0.126   4.235   0.560 -0.2075 -0.4468 -0.1062
  341SOL    HW1 4283   0.117   4.330   0.559  1.6320 -0.2355 -0.6074
  341SOL    HW2 4284   0.045   4.208   0.604 -0.5048  1.7502  0.8099
  341SOL     MW 4285   0.114   4.244   0.566  0.0068  0.0067 -0.0065
  342SOL     OW 4286   2.646   4.436   2.395 -0.5665  0.0817  0.3018
  342SOL    HW1 4287   2.577   4.481   2.347 -0.9077  1.3044  1.8429
  342SOL    HW2 4288   2.651   4.345   2.366 -1.9087 -0.6113  2.0285
  342SOL     MW 4289   2.638   4.430   2.385  0.0068  0.0067 -0.0065
  343SOL     OW 4290   2.728   0.352   0.044  0.2732  0.0785 -0.6465
  343SOL    HW1 4291   2.715   0.447   0.045 -1.3159 -0.1126 -0.8578
  343SOL    HW2 4292   2.660   0.327   0.107 -1.3788  1.2657 -1.8951
  343SOL     MW 4293   2.717   0.361   0.053  0.0068  0.0067 -0.0065
  344SOL     OW 4294   2.028   1.436   2.746 -0.4715  0.4521  0.1354
  344SOL    HW1 4295   2.015   1.516   2.695  0.2570 -0.3784 -1.4320
  344SOL    HW2 4296   1.956   1.386   2.706 -0.9252  1.6727 -0.6441
  344SOL     MW 4297   2.017   1.440   2.734  0.0068  0.0067 -0.0065
  345SOL     OW 4298   0.467   0.672   2.947  0.1731 -0.0049  0.3061
  345SOL    HW1 4299   0.505   0.708   2.866 -0.0499 -0.4400  0.0061
  345SOL    HW2 4300   0.374   0.670   2.924  0.4360  0.9883 -0.9490
  345SOL     MW 4301   0.460   0.677   2.933  0.0068  0.0067 -0.0065
  346SOL     OW 4302   4.565   3.381   0.073 -0.2730 -0.2666 -0.1353
  346SOL    HW1 4303   4.569   3.288   0.049 -1.4864  0.0002 -1.4836
  346SOL    HW2 4304   4.502   3.404   0.005 -0.6355 -1.4380 -0.2169
  346SOL     MW 4305   4.557   3.372   0.060  0.0068  0.0067 -0.0065
  347SOL     OW 4306   2.927   2.367   0.050 -0.1467 -0.2463  0.0615
  347SOL    HW1 4307   2.998   2.314   0.012  0.5288  1.0909 -0.6244
  347SOL    HW2 4308   2.950   2.364   0.142  0.9924 -0.2073 -0.2062
  347SOL     MW 4309   2.940   2.360   0.057  0.0068  0.0067 -0.0065
  348SOL     OW 4310   3.040   4.461   0.166  0.0149  0.2085  0.3928
  348SOL    HW1 4311   3.073   4.410   0.240  2.6793  2.1412  0.6652
  348SOL    HW2 4312   3.036   4.545   0.210 -2.6694 -0.4461  1.6345
  348SOL     MW 4313   3.043   4.465   0.182  0.0068  0.0067 -0.0065
  349SOL     OW 4314   0.256   3.721   0.328  0.0734  0.0661 -0.5343
  349SOL    HW1 4315   0.321   3.652   0.338  0.7129  0.9663  2.8914
  349SOL    HW2 4316   0.180   3.686   0.375  0.7857  1.6622  2.0341
  349SOL     MW 4317   0.255   3.708   0.336  0.0068  0.0067 -0.0065
  350SOL     OW 4318   3.767   4.043   3.007 -0.1925 -0.3301  0.1059
  350SOL    HW1 4319   3.859   4.067   3.019 -0.7859  2.9104 -0.8253
  350SOL    HW2 4320   3.757   3.960   3.052 -2.5189  0.4417  1.1870
  350SOL     MW 4321   3.778   4.035   3.015  0.0068  0.0067 -0.0065
  351SOL     OW 4322   2.594   1.532   2.836  0.2609  0.0832 -0.3426
  351SOL    HW1 4323   2.576   1.444   2.804 -1.1444  0.2766 -0.1345
  351SOL    HW2 4324   2.509   1.574   2.831 -0.2510 -0.8410  0.3173
  351SOL     MW 4325   2.581   1.526   2.831  0.0068  0.0067 -0.0065
  352SOL     OW 4326   3.581   3.900   2.741  0.1580  0.4111  0.2026
  352SOL    HW1 4327   3.664   3.941   2.719  0.3880  0.3838  0.9664
  352SOL    HW2 4328   3.607   3.825   2.794  0.0234  0.6343  0.5898
  352SOL     MW 4329   3.595   3.895   2.745  0.0068  0.0067 -0.0065
  353SOL     OW 4330   2.902   3.346   0.141  0.2602  0.0820  0.0348
  353SOL    HW1 4331   2.813   3.382   0.134 -0.2953 -1.3141 -0.5513
  353SOL    HW2 4332   2.926   3.358   0.233 -0.3391 -0.1102  0.2232
  353SOL     MW 4333   2.893   3.352   0.152  0.0068  0.0067 -0.0065
  354SOL     OW 4334   3.644   4.153   0.122 -0.1211  0.4237 -0.1984
  354SOL    HW1 4335   3.703   4.113   0.058  1.4596 -0.4064  1.6610
  354SOL    HW2 4336   3.692   4.143   0.204 -0.0802 -2.9500 -0.4855
  354SOL     MW 4337   3.658   4.146   0.124  0.0068  0.0067 -0.0065
  355SOL     OW 4338   0.384   1.291   2.925  0.0972  0.2307  0.3180
  355SOL    HW1 4339   0.463   1.281   2.978  0.0763 -1.4675  0.0881
  355SOL    HW2 4340   0.344   1.375   2.951 -0.3203 -0.6024  2.5654
  355SOL     MW 4341   0.389   1.301   2.935  0.0068  0.0067 -0.0065
  356SOL     OW 4342   2.739   3.158   2.918 -0.3471  0.1539  0.3206
  356SOL    HW1 4343   2.784   3.078   2.890 -0.6182  0.1821 -0.2199
  356SOL    HW2 4344   2.778   3.227   2.865  1.2212 -1.1971 -0.3626
  356SOL     MW 4345   2.750   3.156   2.907  0.0068  0.0067 -0.0065
  357SOL     OW 4346   0.169   4.650   0.079  0.0705 -0.2891  0.1169
  357SOL    HW1 4347   0.098   4.587   0.065 -0.0396 -0.1808  0.1859
  357SOL    HW2 4348   0.129   4.728   0.041 -0.2007 -0.5875 -0.2210
  357SOL     MW 4349   0.155   4.652   0.073  0.0068  0.0067 -0.0065
  358SOL     OW 4350   3.136   4.483   3.011 -0.4860 -0.0969  0.2572
  358SOL    HW1 4351   3.112   4.475   3.104 -1.4588  0.2234  0.0555
  358SOL    HW2 4352   3.191   4.407   2.996  1.5339  1.4181 -0.4857
  358SOL     MW 4353   3.140   4.472   3.022  0.0068  0.0067 -0.0065
  359SOL     OW 4354   1.616   2.947   2.859  0.3296  0.1143  0.1603
  359SOL    HW1 4355   1.709   2.956   2.881 -0.1718  1.4132  2.0551
  359SOL    HW2 4356   1.594   3.027   2.813  1.9314  0.1324 -0.6420
  359SOL     MW 4357   1.625   2.959   2.856  0.0068  0.0067 -0.0065
  360SOL     OW 4358   0.047   4.882   3.094  0.4167 -0.2308 -0.3956
  360SOL    HW1 4359   0.110   4.935   3.045  0.9741  0.1566  0.7271
  360SOL    HW2 4360  -0.038   4.923   3.074  0.5659  0.2234 -0.1075
  360SOL     MW 4361   0.044   4.894   3.085  0.0068  0.0067 -0.0065
  361SOL     OW 4362   3.106   3.350   2.771 -0.3646 -0.3177 -0.6243
  361SOL    HW1 4363   3.099   3.263   2.732  2.6639 -1.8155  1.7596
  361SOL    HW2 4364   3.107   3.329   2.865  1.9986  1.7074 -0.1048
  361SOL     MW 4365   3.105   3.336   2.778  0.0068  0.0067 -0.0065
  362SOL     OW 4366   4.369   4.316   0.128 -0.0135 -0.0555 -0.2585
  362SOL    HW1 4367   4.463   4.307   0.145 -0.0831  2.9640  2.7621
  362SOL    HW2 4368   4.362   4.353   0.040 -0.3903 -1.1827 -0.7221
  362SOL     MW 4369   4.380   4.320   0.119  0.0068  0.0067 -0.0065
  363SOL     OW 4370   2.380   0.213   2.847  0.5615  0.0376 -0.1817
  363SOL    HW1 4371   2.287   0.217   2.869  0.5475  0.4812 -0.3259
  363SOL    HW2 4372   2.413   0.140   2.900  1.3022  1.2513  1.0703
  363SOL     MW 4373   2.372   0.204   2.857  0.0068  0.0067 -0.0065
  364SOL     OW 4374   3.993   4.774   3.041 -0.2071 -0.1459 -0.3158
  364SOL    HW1 4375   4.047   4.830   2.986  0.1277 -0.1252  0.0338
  364SOL    HW2 4376   3.930   4.732   2.982  0.6759  0.6474 -1.8841
  364SOL     MW 4377   3.992   4.776   3.026  0.0068  0.0067 -0.0065
  365SOL     OW 4378   2.623   2.484   2.904  0.0551 -0.0578  0.1357
  365SOL    HW1 4379   2.633   2.392   2.930 -0.6071 -0.7583 -1.8907
  365SOL    HW2 4380   2.529   2.492   2.891  0.0748 -0.5701 -0.3456
  365SOL     MW 4381   2.612   2.473   2.906  0.0068  0.0067 -0.0065
  366SOL     OW 4382   0.083   3.819   3.055 -0.1101 -0.4396 -0.7769
  366SOL    HW1 4383   0.014   3.753   3.057  0.3547 -0.9182  0.8014
  366SOL    HW2 4384   0.077   3.854   2.966  0.2839  1.0067 -0.2675
  366SOL     MW 4385   0.074   3.815   3.044  0.0068  0.0067 -0.0065
  367SOL     OW 4386   0.814   2.713   0.095  0.5054 -0.3420  0.3008
  367SOL    HW1 4387   0.866   2.793   0.096 -1.5203  1.0694 -0.1865
  367SOL    HW2 4388   0.775   2.713   0.008 -0.7117 -0.7060  0.8122
  367SOL     MW 4389   0.816   2.723   0.084  0.0068  0.0067 -0.0065
  368SOL     OW 4390   0.521   4.121   0.239 -0.1697  0.0541 -0.3402
  368SOL    HW1 4391   0.483   4.203   0.270 -0.9629 -0.1393 -0.7681
  368SOL    HW2 4392   0.478   4.059   0.299  0.4377 -0.0290  0.0137
  368SOL     MW 4393   0.510   4.124   0.251  0.0068  0.0067 -0.0065
  369SOL     OW 4394   2.722   4.710   0.150 -0.8226  0.5523  0.2407
  369SOL    HW1 4395   2.788   4.716   0.219 -0.9457 -2.1575  0.6918
  369SOL    HW2 4396   2.712   4.615   0.141 -0.6936  0.4886  0.7200
  369SOL     MW 4397   2.730   4.698   0.158  0.0068  0.0067 -0.0065
  370SOL     OW 4398   2.583   1.029   2.794 -0.1630 -0.3881  0.0115
  370SOL    HW1 4399   2.507   0.976   2.814 -0.8268 -0.1002 -1.5507
  370SOL    HW2 4400   2.603   1.069   2.878  1.0036 -0.8659 -0.0229
  370SOL     MW 4401   2.576   1.027   2.808  0.0068  0.0067 -0.0065
  371SOL     OW 4402   3.169   3.618   2.753 -0.0802  0.0857 -0.1025
  371SOL    HW1 4403   3.147   3.659   2.669  1.0303  0.2240 -0.3431
  371SOL    HW2 4404   3.130   3.531   2.743 -2.7565  1.1465  0.2277
  371SOL     MW 4405   3.161   3.612   2.740  0.0068  0.0067 -0.0065
  372SOL     OW 4406   5.014   2.743   3.066 -0.0809  0.5654 -0.0179
  372SOL    HW1 4407   4.990   2.836   3.060 -0.2866  0.4870 -0.4620
  372SOL    HW2 4408   4.936   2.704   3.106 -0.6376  0.3040 -1.2867
  372SOL     MW 4409   5.001   2.750   3.070  0.0068  0.0067 -0.0065
  373SOL     OW 4410   2.575   0.381   2.913 -0.1428  0.1732  0.2862
  373SOL    HW1 4411   2.497   0.326   2.906  0.1856 -0.3012  0.2892
  373SOL    HW2 4412   2.626   0.350   2.987  2.3249  0.0998 -1.3183
  373SOL     MW 4413   2.572   0.370   2.922  0.0068  0.0067 -0.0065
  374SOL     OW 4414   3.480   1.133   2.790  0.0040  0.1641 -0.2887
  374SOL    HW1 4415   3.385   1.144   2.801 -0.1005 -0.0302 -0.9507
  374SOL    HW2 4416   3.507   1.068   2.854  0.7329 -0.1315 -0.8877
  374SOL     MW 4417   3.471   1.126   2.799  0.0068  0.0067 -0.0065
  375SOL     OW 4418   2.788   0.884   2.697 -0.0848  0.4760 -0.1169
  375SOL    HW1 4419   2.718   0.938   2.733 -0.2362  0.3912 -0.2863
  375SOL    HW2 4420   2.751   0.805   2.659 -0.3389  0.3128  0.4570
  375SOL     MW 4421   2.774   0.881   2.697  0.0068  0.0067 -0.0065
  376SOL     OW 4422   1.916   2.376   2.840  0.2785  0.0184  0.1450
  376SOL    HW1 4423   1.892   2.445   2.902 -0.1933 -0.7106  0.8015
  376SOL    HW2 4424   1.877   2.407   2.758  0.6047  0.6393  0.2151
  376SOL     MW 4425   1.907   2.389   2.837  0.0068  0.0067 -0.0065
  377SOL     OW 4426   4.665   3.784   0.332 -0.4708 -0.1708  0.1790
  377SOL    HW1 4427   4.683   3.727   0.258 -0.0862  0.6248 -0.3543
  377SOL    HW2 4428   4.674   3.871   0.293 -0.9643 -0.5208 -0.7603
  377SOL     MW 4429   4.668   3.788   0.317  0.0068  0.0067 -0.0065
  378SOL     OW 4430   0.767   0.354   2.982 -0.3565  0.0690 -0.0249
  378SOL    HW1 4431   0.685   0.388   3.019  0.1528  1.0674  0.2260
  378SOL    HW2 4432   0.829   0.409   3.030 -0.8288  1.1262 -0.5850
  378SOL     MW 4433   0.764   0.366   2.993  0.0068  0.0067 -0.0065
  379SOL     OW 4434   0.397   1.012   0.458  0.1105  0.0756  0.5778
  379SOL    HW1 4435   0.324   0.950   0.465 -0.5706  0.9188  1.1527
  379SOL    HW2 4436   0.457   0.973   0.395 -1.0239  0.5461 -0.8544
  379SOL     MW 4437   0.395   0.998   0.451  0.0068  0.0067 -0.0065
   5.07887   5.07887   3.10861
