# Supplementary material for: Resolving liquid-to-glass transitions of water under soft nanoconfinement
Source: Nat Commun. 2026 May 8;17:6224. doi: 10.1038/s41467-026-72955-y (PMC13369869; doi:10.1038/s41467-026-72955-y)
Supplement: Supplementary file 3 — Supplementary Data 1 [file 41467_2026_72955_MOESM3_ESM.zip › 190K/sim3/final.gro]

Lamellar phy in tip4pice water
 4437
    1phy    C35    1   3.855   1.089   2.070 -0.3741 -0.1835 -0.5835
    1phy    C33    2   3.732   1.139   2.002 -1.1263 -1.3372 -0.1867
    1phy    C34    3   3.786   1.221   1.889  0.0159 -0.1296  0.4825
    1phy    C32    4   3.640   1.024   1.968 -0.3172  0.0238  0.0149
    1phy    C31    5   3.492   1.054   1.969 -0.0989 -0.1022  0.7577
    1phy    C30    6   3.411   0.927   1.942  0.1611 -0.3734 -0.0491
    1phy    C28    7   3.262   0.944   1.905 -0.3797  0.0728 -0.5150
    1phy    C29    8   3.245   0.930   1.751 -0.2245  0.1993 -0.2840
    1phy    C27    9   3.180   0.829   1.967  0.5531  0.6988  0.0809
    1phy    C26   10   3.119   0.864   2.105  0.4671  0.2331 -0.0636
    1phy    C25   11   3.036   0.743   2.162 -0.2628 -0.1995 -0.3328
    1phy    C23   12   2.968   0.775   2.301  0.1219 -0.6482 -0.3030
    1phy    C24   13   2.820   0.807   2.281  0.7120 -0.0268  0.0091
    1phy    C22   14   2.982   0.650   2.394 -0.6541 -0.5379 -0.1437
    1phy    C21   15   3.046   0.690   2.531 -0.0577  0.0756 -0.1716
    1phy    C20   16   3.054   0.573   2.631  0.1959  0.3377  0.0044
    1phy    C18   17   3.110   0.594   2.777 -0.3832 -0.4364  0.7216
    1phy    O01   18   3.031   0.686   2.856  0.0198  0.5040 -0.1086
    1phy    H01   19   3.092   0.742   2.901  0.0624  0.5403 -0.2098
    1phy    C19   20   3.070   0.456   2.832 -0.0387  0.8370 -0.4941
    1phy    C13   21   3.269   0.633   2.787  0.7711 -0.1445 -0.3058
    1phy     H3   22   3.328   0.574   2.712  1.7529  0.8896 -0.3877
    1phy    O33   23   3.325   0.588   2.910  0.3697 -0.1152  0.1244
    1phy    H1B   24   3.282   0.619   2.987 -0.3173  0.3603 -0.4415
    1phy    C12   25   3.305   0.789   2.757  0.0845  0.1255  0.2111
    1phy    O11   26   3.235   0.879   2.834 -0.1529  0.0811 -0.1688
    1phy    H1A   27   3.290   0.905   2.905 -0.7656 -1.3029  0.8551
    2phy    C35   28   3.561   1.188   1.311  0.5979  0.0203  0.0791
    2phy    C33   29   3.574   1.147   1.458  0.1594  0.4810  0.4118
    2phy    C34   30   3.458   1.069   1.509 -0.1703  0.5154 -0.0962
    2phy    C32   31   3.705   1.070   1.490  0.1541  0.2471  0.8267
    2phy    C31   32   3.824   1.162   1.499  0.0686 -0.1420 -1.2159
    2phy    C30   33   3.956   1.084   1.507 -0.4155  0.0182 -0.2689
    2phy    C28   34   4.079   1.177   1.514 -0.3584 -0.1267  0.2852
    2phy    C29   35   4.115   1.213   1.659  0.3210  0.6481  0.0147
    2phy    C27   36   4.200   1.115   1.439  0.2117 -0.1254 -0.0159
    2phy    C26   37   4.264   1.206   1.339  0.2093 -0.8297 -0.5246
    2phy    C25   38   4.396   1.169   1.276  0.4294  0.0027 -0.0338
    2phy    C23   39   4.468   1.277   1.194  0.1937 -0.5759 -0.5557
    2phy    C24   40   4.547   1.381   1.275 -0.1990  0.7261 -0.1886
    2phy    C22   41   4.561   1.205   1.097 -0.0355 -0.3687  0.3981
    2phy    C21   42   4.561   1.271   0.959  0.1554 -0.0202 -0.4814
    2phy    C20   43   4.607   1.180   0.843 -0.1488 -1.0206  0.8128
    2phy    C18   44   4.650   1.243   0.699 -0.1860  0.4058 -0.1376
    2phy    O01   45   4.553   1.342   0.653 -0.2230  0.8189 -0.1000
    2phy    H01   46   4.563   1.364   0.562  0.6609 -0.4783 -0.3500
    2phy    C19   47   4.641   1.112   0.619  0.1673 -0.1933  0.2250
    2phy    C13   48   4.795   1.311   0.712  0.3516 -0.3647  0.2178
    2phy     H3   49   4.775   1.401   0.776 -1.6092  0.9502 -2.1023
    2phy    O33   50   4.898   1.252   0.797  0.7254  0.0092  0.5397
    2phy    H1B   51   4.857   1.240   0.881 -1.5026  0.0570 -0.4736
    2phy    C12   52   4.867   1.401   0.600  0.0636  0.3328  0.0202
    2phy    O11   53   4.966   1.336   0.527  0.5406 -0.1954  0.1702
    2phy    H1A   54   5.009   1.289   0.596  1.2707  0.4702  0.1737
    3phy    C35   55   4.371   4.342   0.970  0.3464 -0.4060 -0.1234
    3phy    C33   56   4.222   4.364   0.942  0.1746 -0.1729 -0.4447
    3phy    C34   57   4.142   4.240   0.955 -0.0132 -0.5419  0.0131
    3phy    C32   58   4.171   4.463   1.043 -0.0136 -0.2006 -0.1429
    3phy    C31   59   4.162   4.610   1.001 -0.2137  0.0724 -0.5540
    3phy    C30   60   4.131   4.700   1.119 -0.2798 -0.1887 -0.4566
    3phy    C28   61   4.130   4.850   1.071 -0.0180 -0.1049 -0.1824
    3phy    C29   62   4.034   4.935   1.157  0.1977 -0.6296  0.0330
    3phy    C27   63   4.273   4.914   1.081 -0.0491  0.2489  0.0810
    3phy    C26   64   4.307   5.020   0.966  0.0933 -0.0821  0.1669
    3phy    C25   65   4.457   5.045   0.964  0.1491 -0.8349  0.6887
    3phy    C23   66   4.487   5.155   0.853 -0.0234 -0.0407 -0.1108
    3phy    C24   67   4.549   5.282   0.913 -0.5183 -0.0326  0.4742
    3phy    C22   68   4.593   5.102   0.753  0.0718  0.1702  0.5385
    3phy    C21   69   4.542   5.032   0.627 -0.0068 -0.1238 -0.1201
    3phy    C20   70   4.659   4.961   0.559  0.3448 -0.0081  0.5884
    3phy    C18   71   4.635   4.871   0.430  0.3236  0.0393 -0.2340
    3phy    O01   72   4.540   4.766   0.456  0.5878  0.1619  0.8082
    3phy    H01   73   4.459   4.798   0.492  0.3965  0.1127  0.4204
    3phy    C19   74   4.771   4.808   0.413  0.0590 -0.1823  0.0932
    3phy    C13   75   4.577   4.953   0.302 -0.7733 -0.0300 -0.0785
    3phy     H3   76   4.465   4.948   0.308 -0.6998 -0.8838  0.7070
    3phy    O33   77   4.591   5.096   0.305 -0.0490 -0.1491  0.4049
    3phy    H1B   78   4.518   5.142   0.344  0.8283 -0.1001  2.0800
    3phy    C12   79   4.567   4.890   0.154 -0.2437  0.0562  0.3084
    3phy    O11   80   4.548   4.751   0.161  0.0084 -0.0976  0.1374
    3phy    H1A   81   4.474   4.733   0.216 -1.7397  1.1158 -1.7057
    4phy    C35   82   1.336   3.915   1.880  0.7910  0.0613 -0.3909
    4phy    C33   83   1.405   4.023   1.964 -0.0343  0.0337 -0.5027
    4phy    C34   84   1.541   3.971   2.024 -0.0879  0.4101  0.0294
    4phy    C32   85   1.416   4.145   1.874  0.5177  0.1293 -0.2042
    4phy    C31   86   1.434   4.279   1.941 -0.3392 -0.4163  0.1180
    4phy    C30   87   1.452   4.397   1.843 -0.3097  0.0254  0.3616
    4phy    C28   88   1.512   4.533   1.892  0.4974  0.3420 -0.4216
    4phy    C29   89   1.590   4.600   1.779 -0.2174  0.1805 -0.2668
    4phy    C27   90   1.396   4.628   1.938  0.0410 -0.1892 -0.5656
    4phy    C26   91   1.438   4.745   2.031  0.3855  0.2260  0.5125
    4phy    C25   92   1.318   4.830   2.073 -0.1552  0.0403  0.6638
    4phy    C23   93   1.355   4.949   2.163 -0.1227  0.3822  0.2219
    4phy    C24   94   1.302   5.079   2.099 -0.0241 -0.0002  0.4024
    4phy    C22   95   1.291   4.948   2.306 -0.3881 -0.0096  0.2541
    4phy    C21   96   1.344   4.864   2.422 -0.5081 -1.0072  0.0582
    4phy    C20   97   1.279   4.904   2.554 -0.2532  0.4738 -0.0882
    4phy    C18   98   1.322   4.833   2.687 -0.3609  0.1390  0.1164
    4phy    O01   99   1.461   4.862   2.695  0.0219 -0.0675  0.3253
    4phy    H01  100   1.514   4.791   2.664  1.8926 -0.0160  3.1108
    4phy    C19  101   1.247   4.924   2.786  0.4189 -0.2393 -0.3906
    4phy    C13  102   1.295   4.675   2.693  1.0268  0.0598  0.1418
    4phy     H3  103   1.330   4.627   2.598  0.2407 -0.0206 -0.1112
    4phy    O33  104   1.157   4.642   2.690  0.6162  0.0569 -0.2401
    4phy    H1B  105   1.113   4.694   2.625  0.3783 -1.4014 -1.2903
    4phy    C12  106   1.364   4.590   2.815 -0.0230  0.0797 -0.3253
    4phy    O11  107   1.504   4.596   2.841  0.2028 -0.1735  0.1738
    4phy    H1A  108   1.521   4.674   2.889 -0.7221  0.1867 -0.0673
    5phy    C35  109   0.138   0.261   1.915  0.5547 -0.0471  0.0454
    5phy    C33  110   0.119   0.410   1.897  0.1798  0.2224 -0.1023
    5phy    C34  111   0.197   0.446   1.773 -0.2703 -0.1075  0.1172
    5phy    C32  112  -0.025   0.453   1.885  0.4454  0.8244 -0.1611
    5phy    C31  113  -0.102   0.469   2.014 -0.0415  0.4286 -0.1527
    5phy    C30  114  -0.253   0.502   2.009  0.1203 -0.1180  0.5855
    5phy    C28  115  -0.311   0.541   2.141 -0.5947 -0.2957  0.2302
    5phy    C29  116  -0.314   0.695   2.137 -0.0064 -0.2112 -0.5218
    5phy    C27  117  -0.450   0.490   2.165  0.5798 -0.5315 -0.1707
    5phy    C26  118  -0.475   0.459   2.315  0.6944  0.4419 -0.3814
    5phy    C25  119  -0.595   0.368   2.340 -0.2299 -0.0646 -0.1533
    5phy    C23  120  -0.630   0.335   2.485  0.3219 -0.3449  0.4257
    5phy    C24  121  -0.774   0.358   2.496 -0.3136  0.4089  0.0556
    5phy    C22  122  -0.588   0.188   2.516 -0.1479 -0.4532  0.3918
    5phy    C21  123  -0.491   0.170   2.633 -0.4964  0.0951  0.2283
    5phy    C20  124  -0.416   0.035   2.641  0.1934 -0.0280 -0.6002
    5phy    C18  125  -0.361  -0.031   2.769 -0.3628 -0.1459 -0.5502
    5phy    O01  126  -0.463  -0.059   2.868  0.0709  0.2171  0.3863
    5phy    H01  127  -0.529  -0.112   2.829 -0.0632  1.2394 -0.8348
    5phy    C19  128  -0.332  -0.176   2.733  0.0697 -0.0184 -0.0617
    5phy    C13  129  -0.235   0.046   2.838 -0.1527 -0.1132 -0.1022
    5phy     H3  130  -0.168   0.085   2.757  0.8376 -0.3099  0.5988
    5phy    O33  131  -0.144  -0.042   2.906  0.2483  0.3647  0.1163
    5phy    H1B  132  -0.181  -0.075   2.986 -2.1447  0.5587 -0.8549
    5phy    C12  133  -0.269   0.167   2.933  0.4980 -0.5199  0.0780
    5phy    O11  134  -0.338   0.118   3.042  0.0734  0.1110  0.1263
    5phy    H1A  135  -0.399   0.051   3.016 -3.0535  2.2287  1.3579
    6phy    C35  136   0.281   2.238   1.507 -0.2048  0.1939  0.3544
    6phy    C33  137   0.194   2.323   1.402 -0.4225 -0.2213 -0.0501
    6phy    C34  138   0.101   2.416   1.479  0.5266  0.1616  0.3222
    6phy    C32  139   0.286   2.408   1.309  0.0269  0.2538  0.3393
    6phy    C31  140   0.310   2.340   1.177  0.3644 -0.0722  0.0541
    6phy    C30  141   0.395   2.422   1.080 -0.2996 -0.2617 -0.2592
    6phy    C28  142   0.422   2.364   0.941 -0.3368  0.1468 -0.0635
    6phy    C29  143   0.410   2.483   0.842  0.2128  0.3693 -0.2583
    6phy    C27  144   0.558   2.292   0.934 -0.0485  0.0938  0.5818
    6phy    C26  145   0.586   2.198   0.815 -0.9477  0.0185 -0.6081
    6phy    C25  146   0.730   2.149   0.825 -0.1879  0.1735 -0.2878
    6phy    C23  147   0.791   2.089   0.697 -0.3116  0.0747 -0.3286
    6phy    C24  148   0.890   2.188   0.632  0.1538  0.2169  0.0145
    6phy    C22  149   0.849   1.945   0.724 -0.0545 -0.1792  0.3959
    6phy    C21  150   0.861   1.838   0.621  0.3896  0.0491 -0.1104
    6phy    C20  151   0.885   1.706   0.693  0.5615  0.3622 -0.5900
    6phy    C18  152   0.901   1.573   0.607 -0.2443 -0.2547 -0.1834
    6phy    O01  153   0.780   1.558   0.538 -0.2764 -0.3848  0.1761
    6phy    H01  154   0.711   1.559   0.602 -1.4613  0.6892 -1.0705
    6phy    C19  155   0.925   1.451   0.703  0.2366  0.1551 -0.1637
    6phy    C13  156   1.022   1.585   0.497 -0.2260 -0.0513 -0.1681
    6phy     H3  157   1.008   1.684   0.447  0.7044 -0.0072 -0.3576
    6phy    O33  158   1.154   1.605   0.541 -0.3533  0.0531 -0.4986
    6phy    H1B  159   1.178   1.696   0.547  0.6449 -0.2292  0.1581
    6phy    C12  160   1.029   1.513   0.357  0.3031  0.5235  0.1205
    6phy    O11  161   0.902   1.491   0.298  0.4083  0.0716 -0.3408
    6phy    H1A  162   0.838   1.504   0.366  0.5897  2.0508 -0.5003
    7phy    C35  163   5.095   4.511   1.727  0.6140 -0.2981  0.2626
    7phy    C33  164   5.114   4.658   1.697 -0.2746 -0.7271 -0.1697
    7phy    C34  165   5.185   4.673   1.564 -0.2726  0.4091 -0.3670
    7phy    C32  166   4.986   4.751   1.710 -0.3519  0.2625  0.2745
    7phy    C31  167   5.013   4.897   1.716  0.0045  0.0828 -0.1479
    7phy    C30  168   4.896   4.978   1.777  0.4118  0.1066 -0.2336
    7phy    C28  169   4.917   5.122   1.818 -0.2692 -0.1730 -0.0277
    7phy    C29  170   4.863   5.215   1.710 -0.2206  0.0181 -0.2487
    7phy    C27  171   4.849   5.149   1.956  0.6400  0.2618  0.1254
    7phy    C26  172   4.949   5.186   2.068 -0.0422  0.0813  0.1285
    7phy    C25  173   4.878   5.226   2.199  0.2431  0.5672  0.4670
    7phy    C23  174   4.969   5.248   2.319  0.2192  0.0814 -0.1363
    7phy    C24  175   4.926   5.381   2.382  0.1157  0.3347  0.3744
    7phy    C22  176   4.983   5.117   2.402  0.3625  0.6415 -0.1348
    7phy    C21  177   5.100   5.105   2.497  0.4966  0.2376 -0.2000
    7phy    C20  178   5.105   4.963   2.558 -0.0521 -0.1090  0.2939
    7phy    C18  179   5.212   4.937   2.670  0.4016  0.5011  0.3053
    7phy    O01  180   5.194   5.036   2.768  0.0484  0.1012  0.2103
    7phy    H01  181   5.112   5.027   2.812 -0.3633 -0.1883 -0.6067
    7phy    C19  182   5.143   4.812   2.730  0.5504 -0.3900 -0.1802
    7phy    C13  183   5.367   4.914   2.623 -0.1326  0.2642 -0.5034
    7phy     H3  184   5.374   4.844   2.535  0.8457 -0.4585  0.1245
    7phy    O33  185   5.441   4.837   2.723  0.1114 -0.2534 -0.0337
    7phy    H1B  186   5.424   4.866   2.811 -0.9317 -0.6896 -0.0843
    7phy    C12  187   5.458   5.038   2.597 -0.2709 -0.5714 -0.1938
    7phy    O11  188   5.476   5.131   2.696  0.3242 -0.7339 -0.5722
    7phy    H1A  189   5.390   5.148   2.731  0.4510  0.2202 -0.7032
    8phy    C35  190   4.761   4.910   1.432  0.2365 -0.3237  0.7420
    8phy    C33  191   4.663   4.998   1.358 -0.4485  0.7393  0.0270
    8phy    C34  192   4.525   4.930   1.366  0.1355  0.1087 -0.5274
    8phy    C32  193   4.666   5.144   1.407 -0.5825 -0.2829 -0.1582
    8phy    C31  194   4.639   5.258   1.310  0.2663 -0.2055 -0.0918
    8phy    C30  195   4.659   5.394   1.371 -0.0554  0.1694  0.2456
    8phy    C28  196   4.607   5.507   1.284 -0.3559 -0.0474 -0.2727
    8phy    C29  197   4.543   5.623   1.367 -0.3993 -0.0875 -0.2014
    8phy    C27  198   4.716   5.557   1.184  0.0078  0.4925  0.8016
    8phy    C26  199   4.669   5.617   1.051 -0.1876  0.2732 -0.2225
    8phy    C25  200   4.780   5.644   0.949  0.0790  0.1544 -0.2702
    8phy    C23  201   4.729   5.679   0.807 -0.0189  0.3491 -0.1011
    8phy    C24  202   4.720   5.830   0.785 -0.3056 -0.2488  0.1885
    8phy    C22  203   4.832   5.620   0.710  0.1722  0.4394  0.0892
    8phy    C21  204   4.796   5.596   0.562  0.1311  0.0228  0.0133
    8phy    C20  205   4.916   5.563   0.472  0.1472 -0.3772 -0.0529
    8phy    C18  206   4.890   5.560   0.317  0.1589  0.4972 -0.2802
    8phy    O01  207   4.780   5.484   0.273  0.4696  0.3550 -0.4611
    8phy    H01  208   4.789   5.392   0.290 -2.6082  0.1883  1.1857
    8phy    C19  209   5.013   5.479   0.268 -0.0457 -0.7939  0.0302
    8phy    C13  210   4.879   5.711   0.261 -0.5375  0.0399 -0.1430
    8phy     H3  211   4.783   5.747   0.307 -1.0001  0.0061 -1.0613
    8phy    O33  212   4.963   5.818   0.310 -0.1901 -0.2953  0.0768
    8phy    H1B  213   4.924   5.901   0.329  0.6165  0.2957 -0.8106
    8phy    C12  214   4.820   5.749   0.124 -0.4246 -0.3202 -0.3772
    8phy    O11  215   4.758   5.648   0.055 -0.0259  0.1373 -0.0575
    8phy    H1A  216   4.747   5.578   0.116 -0.2458  0.2148 -0.0053
    9phy    C35  217   0.151   0.895   1.850 -0.5240  0.4175  0.0522
    9phy    C33  218   0.076   0.940   1.721 -0.4350 -0.6026 -0.4812
    9phy    C34  219   0.166   0.959   1.603  0.2341 -0.4131  0.5888
    9phy    C32  220  -0.038   0.848   1.688  0.2650 -0.3152  0.2392
    9phy    C31  221  -0.179   0.908   1.682 -0.0851 -0.3644 -0.5886
    9phy    C30  222  -0.294   0.809   1.649  0.2493 -0.2984  0.2541
    9phy    C28  223  -0.432   0.875   1.639  0.1712  0.0585  0.2512
    9phy    C29  224  -0.500   0.835   1.509  0.0751 -0.1872  0.2200
    9phy    C27  225  -0.528   0.814   1.745  0.1375  0.0401 -0.1863
    9phy    C26  226  -0.596   0.914   1.841  0.2839 -0.0484  0.4844
    9phy    C25  227  -0.700   0.846   1.932  0.3485  0.0194  0.3910
    9phy    C23  228  -0.734   0.927   2.059  0.2518  0.1519  0.1306
    9phy    C24  229  -0.851   1.023   2.050  0.5585 -0.2320 -0.2975
    9phy    C22  230  -0.735   0.833   2.180  0.2666  0.2785  0.0852
    9phy    C21  231  -0.662   0.880   2.309  0.1353 -0.2413  0.2844
    9phy    C20  232  -0.671   0.774   2.417 -0.4709  0.0972  0.2202
    9phy    C18  233  -0.632   0.800   2.568  0.2873  0.3854  0.1779
    9phy    O01  234  -0.648   0.939   2.608  0.0301 -0.3654 -0.5158
    9phy    H01  235  -0.604   0.952   2.689 -0.4979  0.8212 -0.4112
    9phy    C19  236  -0.733   0.713   2.645  0.4793  0.4310  0.1048
    9phy    C13  237  -0.479   0.763   2.604 -0.3176  0.3610  0.0211
    9phy     H3  238  -0.458   0.658   2.573 -1.0508 -0.2480  1.4979
    9phy    O33  239  -0.455   0.757   2.747 -0.2514 -0.0109 -0.0986
    9phy    H1B  240  -0.441   0.844   2.779 -0.7611  0.5293 -1.2981
    9phy    C12  241  -0.352   0.834   2.544  0.1098  0.2963  0.0934
    9phy    O11  242  -0.324   0.958   2.601  0.2124 -0.0043  0.3782
    9phy    H1A  243  -0.408   0.995   2.623  0.2593 -0.3670  1.2252
   10phy    C35  244   0.701   1.211   1.405  0.0728  0.2557  0.2438
   10phy    C33  245   0.623   1.331   1.453  0.4096  0.5959 -0.0186
   10phy    C34  246   0.616   1.338   1.606 -0.1835 -0.3368  0.4478
   10phy    C32  247   0.678   1.456   1.381  0.2077  0.1421 -0.1133
   10phy    C31  248   0.564   1.550   1.336 -0.0186  0.2878  0.1237
   10phy    C30  249   0.605   1.645   1.226 -0.7278  0.0365 -0.4198
   10phy    C28  250   0.507   1.753   1.166  0.0012  0.1655  0.4005
   10phy    C29  251   0.494   1.877   1.257 -0.1604  0.3566 -0.5267
   10phy    C27  252   0.562   1.783   1.025  0.2626 -0.1676 -0.8854
   10phy    C26  253   0.455   1.796   0.917  0.5327 -0.5274  0.2716
   10phy    C25  254   0.508   1.776   0.774 -0.2060 -0.4110 -0.3169
   10phy    C23  255   0.400   1.809   0.672 -0.5730 -0.5918 -0.7552
   10phy    C24  256   0.416   1.954   0.609 -0.2918  0.2015 -0.0794
   10phy    C22  257   0.431   1.711   0.558  0.0863  0.0915  0.0778
   10phy    C21  258   0.313   1.610   0.526 -0.1315  0.1437  0.3904
   10phy    C20  259   0.352   1.510   0.416  0.2457  0.1935  0.0381
   10phy    C18  260   0.231   1.434   0.346  0.0258  0.5453 -0.0265
   10phy    O01  261   0.145   1.378   0.445  0.2777  0.1882  0.5371
   10phy    H01  262   0.190   1.313   0.497  0.6128 -0.5789 -0.6813
   10phy    C19  263   0.300   1.320   0.278 -0.1929  0.4277  0.0620
   10phy    C13  264   0.146   1.529   0.246 -0.3882 -0.3524 -0.0032
   10phy     H3  265   0.105   1.602   0.321 -1.0672 -0.6917 -0.0347
   10phy    O33  266   0.228   1.621   0.168  0.0409  0.2837 -0.0006
   10phy    H1B  267   0.273   1.571   0.103 -2.5455 -0.4007 -1.4020
   10phy    C12  268  -0.006   1.506   0.205  0.0905 -0.1347 -0.3086
   10phy    O11  269  -0.084   1.416   0.275  0.5648  0.2376 -0.1204
   10phy    H1A  270  -0.049   1.412   0.362 -0.5491 -0.8286  0.2901
   11phy    C35  271   0.269   1.926   1.733  0.1480 -0.2632 -0.1234
   11phy    C33  272   0.237   1.786   1.685 -0.0929 -0.1057  0.2116
   11phy    C34  273   0.268   1.778   1.534  0.3232 -0.2116  0.4372
   11phy    C32  274   0.310   1.680   1.768  0.1446 -0.0368  0.0809
   11phy    C31  275   0.235   1.547   1.787 -0.4831  0.1202 -0.5993
   11phy    C30  276   0.321   1.443   1.865 -0.0138 -0.2989 -0.1176
   11phy    C28  277   0.271   1.299   1.879  0.3600  0.9134  0.2919
   11phy    C29  278   0.384   1.204   1.836 -0.5102 -0.2780 -0.1357
   11phy    C27  279   0.218   1.257   2.019  0.1745  0.1000 -0.2185
   11phy    C26  280   0.065   1.281   2.033  0.6214 -1.0867 -0.4997
   11phy    C25  281   0.014   1.242   2.176 -0.3455 -0.1380 -0.0499
   11phy    C23  282  -0.131   1.281   2.209 -0.3968  0.4794  0.2854
   11phy    C24  283  -0.219   1.159   2.186 -0.3393 -0.0181  0.1004
   11phy    C22  284  -0.150   1.306   2.355  0.0679 -0.1127 -0.2106
   11phy    C21  285  -0.151   1.456   2.396 -0.3128  0.2117 -0.1844
   11phy    C20  286  -0.150   1.484   2.544 -0.1897 -0.4152 -0.1092
   11phy    C18  287  -0.158   1.636   2.593  0.1556  0.1399 -0.1687
   11phy    O01  288  -0.289   1.678   2.558  0.1801 -0.4712  0.1915
   11phy    H01  289  -0.340   1.605   2.587 -1.8491  0.9881  0.4882
   11phy    C19  290  -0.175   1.609   2.747  0.0181 -0.1827  0.7027
   11phy    C13  291  -0.040   1.737   2.550 -0.2905  0.1139  0.3715
   11phy     H3  292  -0.010   1.713   2.445 -0.1150  0.4569  0.3432
   11phy    O33  293   0.086   1.703   2.619  0.4434  0.4409  0.3155
   11phy    H1B  294   0.066   1.699   2.710 -0.8057  0.0905  0.0449
   11phy    C12  295  -0.076   1.891   2.562  0.3128  0.2258  0.2762
   11phy    O11  296  -0.191   1.947   2.507  0.5935 -0.3591  0.5532
   11phy    H1A  297  -0.250   1.874   2.513 -0.5405  0.5513  0.7563
   12phy    C35  298   1.364   1.923   1.930  0.1873 -0.2055 -0.4817
   12phy    C33  299   1.289   1.928   2.065  0.4514  0.0712 -0.0150
   12phy    C34  300   1.351   2.026   2.164 -0.0350 -0.4302  0.0758
   12phy    C32  301   1.140   1.951   2.037  0.0269  0.1304  0.3995
   12phy    C31  302   1.029   1.941   2.137 -0.1775 -0.3324 -0.0354
   12phy    C30  303   0.907   1.998   2.070 -0.1324 -0.7220 -0.5538
   12phy    C28  304   0.783   2.028   2.152 -0.1331  0.1411 -0.3282
   12phy    C29  305   0.773   2.179   2.169 -0.3578 -0.4904  0.3383
   12phy    C27  306   0.653   1.961   2.100 -0.2926 -0.1603 -0.0805
   12phy    C26  307   0.541   1.940   2.199  0.0192  0.0037  0.2882
   12phy    C25  308   0.435   1.853   2.132  0.1665 -0.5813  0.7488
   12phy    C23  309   0.306   1.836   2.213 -0.0531 -0.6396  0.5275
   12phy    C24  310   0.186   1.902   2.145  0.1215 -0.1454  0.3562
   12phy    C22  311   0.273   1.686   2.232  0.1323  0.0910 -0.5857
   12phy    C21  312   0.294   1.637   2.377  0.6513  0.0708  0.1550
   12phy    C20  313   0.287   1.482   2.387  0.0884 -0.4533  0.1984
   12phy    C18  314   0.308   1.407   2.524  0.7534  0.0782 -0.3096
   12phy    O01  315   0.216   1.468   2.622  0.1160 -0.0403  0.2644
   12phy    H01  316   0.184   1.549   2.586  0.1582 -1.3520 -3.1666
   12phy    C19  317   0.256   1.265   2.492 -0.3773  0.4701 -0.1461
   12phy    C13  318   0.456   1.402   2.588 -0.2366  0.1923 -0.2226
   12phy     H3  319   0.523   1.354   2.512 -0.9830 -0.7629 -0.2980
   12phy    O33  320   0.452   1.303   2.693 -0.2299  0.1750 -0.0694
   12phy    H1B  321   0.367   1.303   2.732  0.4562 -0.9676  1.5072
   12phy    C12  322   0.535   1.521   2.639  0.4750 -0.3991  0.4402
   12phy    O11  323   0.490   1.607   2.740 -0.4693 -0.3861 -0.0933
   12phy    H1A  324   0.536   1.688   2.738  0.7018 -1.0279  0.3260
   13phy    C35  325   4.680   2.310   1.479  0.1835  0.3420 -0.2860
   13phy    C33  326   4.806   2.331   1.396  0.1821 -0.2280  0.1709
   13phy    C34  327   4.827   2.232   1.284  0.2014  0.5804 -0.5416
   13phy    C32  328   4.806   2.476   1.340 -0.3009  0.3516  0.0312
   13phy    C31  329   4.886   2.571   1.425 -0.2131 -0.2961 -0.0939
   13phy    C30  330   4.843   2.715   1.387  0.0669  0.3990  0.2231
   13phy    C28  331   4.914   2.830   1.462 -0.1321  0.6779 -0.0210
   13phy    C29  332   5.021   2.891   1.370 -0.1566 -0.7328  0.4770
   13phy    C27  333   4.816   2.941   1.502  0.3369  0.4713  0.1552
   13phy    C26  334   4.762   2.915   1.645 -0.0750 -0.2340 -0.2314
   13phy    C25  335   4.674   3.031   1.705 -0.0191  0.8859  0.1452
   13phy    C23  336   4.632   3.029   1.853  0.3737 -0.0987 -0.1195
   13phy    C24  337   4.615   3.172   1.900  0.0777 -0.2537  1.3637
   13phy    C22  338   4.506   2.941   1.879 -0.2740  0.2372  0.5215
   13phy    C21  339   4.495   2.881   2.020 -0.0683  0.7561 -0.1784
   13phy    C20  340   4.356   2.825   2.045  0.0535 -0.1582 -0.3308
   13phy    C18  341   4.317   2.777   2.197 -0.4568  0.0498 -0.1405
   13phy    O01  342   4.386   2.861   2.289 -0.0361  0.2632  0.3361
   13phy    H01  343   4.476   2.864   2.262 -0.2208  2.9354 -0.2488
   13phy    C19  344   4.168   2.820   2.207 -0.0516 -0.0638 -0.0724
   13phy    C13  345   4.344   2.621   2.241 -0.0739 -0.1442  0.1154
   13phy     H3  346   4.280   2.551   2.182 -1.0891 -0.6519  1.7355
   13phy    O33  347   4.291   2.599   2.375 -0.0606  0.4364 -0.4083
   13phy    H1B  348   4.327   2.667   2.429  0.5691 -0.1975 -0.0169
   13phy    C12  349   4.490   2.565   2.241  0.1420 -0.2324 -0.3373
   13phy    O11  350   4.573   2.616   2.345 -0.0626  0.1936  0.6303
   13phy    H1A  351   4.548   2.582   2.429  1.1807  1.5229  1.5912
   14phy    C35  352   4.698   2.881   1.058 -0.4196  0.0228  0.2050
   14phy    C33  353   4.589   2.983   1.045 -0.2480  0.1398 -0.2593
   14phy    C34  354   4.460   2.908   1.080 -1.2406  0.3345 -0.1598
   14phy    C32  355   4.616   3.095   1.148 -0.5486 -0.0212  0.1671
   14phy    C31  356   4.610   3.230   1.076 -0.2447 -0.1228  0.2086
   14phy    C30  357   4.644   3.348   1.161  0.2996  0.0212  0.1169
   14phy    C28  358   4.614   3.490   1.107  0.2438 -0.4839 -0.3530
   14phy    C29  359   4.595   3.577   1.232  0.3880  0.7061  0.0170
   14phy    C27  360   4.724   3.548   1.019  0.1069 -0.2095  0.0179
   14phy    C26  361   4.688   3.556   0.868  0.4361 -0.0559 -0.1272
   14phy    C25  362   4.818   3.598   0.789 -0.3078 -0.3078 -0.1552
   14phy    C23  363   4.817   3.610   0.632 -0.2019 -0.0326  0.0122
   14phy    C24  364   4.759   3.740   0.574  0.0535 -0.7112  0.4007
   14phy    C22  365   4.959   3.582   0.592  0.2341  0.3881  0.1559
   14phy    C21  366   4.980   3.524   0.455 -0.0429  0.4063 -0.0592
   14phy    C20  367   5.108   3.436   0.453 -0.4037 -0.4477 -0.3870
   14phy    C18  368   5.147   3.369   0.317  0.0219 -0.5245  0.3888
   14phy    O01  369   5.038   3.298   0.257 -0.4581 -0.4080 -0.0509
   14phy    H01  370   5.067   3.210   0.247  0.4407 -0.3776  1.9898
   14phy    C19  371   5.246   3.259   0.370  0.0307  0.2141  0.1571
   14phy    C13  372   5.216   3.470   0.208 -0.0258 -0.1001 -0.0609
   14phy     H3  373   5.133   3.543   0.189 -0.8356 -0.7337  0.9480
   14phy    O33  374   5.313   3.572   0.254  0.0479  0.3287  0.2653
   14phy    H1B  375   5.394   3.526   0.266 -0.0895 -0.0628 -0.2658
   14phy    C12  376   5.223   3.436   0.051  0.1665 -0.3904  0.0854
   14phy    O11  377   5.351   3.419  -0.012 -0.2157 -0.1345  0.0722
   14phy    H1A  378   5.348   3.409  -0.105 -0.7616 -1.7110  0.2204
   15phy    C35  379   1.056   4.236   1.725  0.3349  0.0236 -0.0593
   15phy    C33  380   0.999   4.369   1.762 -0.0418  0.1525 -0.0999
   15phy    C34  381   1.098   4.480   1.720  0.0678  0.5710 -0.0447
   15phy    C32  382   0.861   4.379   1.701  0.6727 -0.5030  0.4274
   15phy    C31  383   0.766   4.465   1.786 -0.0703  0.3757  0.0627
   15phy    C30  384   0.630   4.482   1.725 -0.0356  0.0691 -0.0722
   15phy    C28  385   0.528   4.535   1.821 -0.4096  0.2087  0.5549
   15phy    C29  386   0.469   4.654   1.754 -0.4337 -0.3590 -0.0576
   15phy    C27  387   0.419   4.428   1.843 -0.2390 -0.0759 -0.1980
   15phy    C26  388   0.378   4.393   1.987 -0.0740  0.0458 -0.4361
   15phy    C25  389   0.279   4.274   1.983 -0.6057  0.1541 -0.1987
   15phy    C23  390   0.220   4.236   2.121 -0.2751 -0.0567  0.2515
   15phy    C24  391   0.070   4.260   2.131 -0.0435  0.0779  0.4757
   15phy    C22  392   0.257   4.097   2.164  0.6948 -0.4664  0.0476
   15phy    C21  393   0.353   4.094   2.281 -0.4612 -0.0136  0.1318
   15phy    C20  394   0.374   3.952   2.333 -0.2011  0.1968  0.2508
   15phy    C18  395   0.427   3.922   2.477  0.3048  0.2430 -0.6160
   15phy    O01  396   0.344   3.989   2.572 -0.0316  0.3362  0.5972
   15phy    H01  397   0.372   3.969   2.659 -0.0191  0.0334  0.5241
   15phy    C19  398   0.389   3.772   2.496 -0.0761  0.2166  0.5604
   15phy    C13  399   0.578   3.946   2.525 -0.2819 -0.3184 -0.6238
   15phy     H3  400   0.650   3.888   2.463 -0.1733  0.8117 -1.6063
   15phy    O33  401   0.599   3.897   2.657  0.3410 -0.3026  0.2715
   15phy    H1B  402   0.683   3.928   2.686  0.3052 -0.0247  0.0868
   15phy    C12  403   0.642   4.095   2.524  0.2126 -0.0063  0.4412
   15phy    O11  404   0.585   4.199   2.596  0.1194 -0.4553 -0.3299
   15phy    H1A  405   0.612   4.273   2.544  0.3552 -0.0847  0.3004
   16phy    C35  406   0.016   3.952   1.612  0.5922 -0.5359 -0.2200
   16phy    C33  407  -0.098   4.049   1.584 -0.0393  0.2563  0.1638
   16phy    C34  408  -0.175   4.008   1.460 -0.2517  0.2281 -0.1394
   16phy    C32  409  -0.175   4.068   1.714 -0.4542 -0.0443  0.0189
   16phy    C31  410  -0.222   4.212   1.740 -0.1073 -0.0621 -0.2494
   16phy    C30  411  -0.309   4.227   1.866  0.3856  0.0073  0.1928
   16phy    C28  412  -0.388   4.358   1.863 -0.0202  0.2720  0.4121
   16phy    C29  413  -0.539   4.334   1.834  0.4519 -0.1020  0.2237
   16phy    C27  414  -0.377   4.426   1.999  0.6563  0.0934 -0.3419
   16phy    C26  415  -0.277   4.536   2.013  0.1490 -0.2102 -0.0848
   16phy    C25  416  -0.285   4.599   2.157  0.1600  0.1834  0.3131
   16phy    C23  417  -0.149   4.655   2.212  0.1423 -0.0816 -0.3755
   16phy    C24  418  -0.142   4.808   2.174 -0.0173 -0.0412 -0.1723
   16phy    C22  419  -0.138   4.649   2.367  0.3118 -0.5748 -0.2956
   16phy    C21  420  -0.075   4.522   2.422  0.0823 -0.1872 -0.3214
   16phy    C20  421  -0.111   4.499   2.573  0.2709 -0.1193 -0.0582
   16phy    C18  422  -0.039   4.393   2.666  0.3240  0.4699  0.3002
   16phy    O01  423   0.095   4.426   2.702 -0.5147  0.4521  0.2049
   16phy    H01  424   0.152   4.369   2.654 -0.1288  0.0370  1.1337
   16phy    C19  425  -0.116   4.416   2.801  0.3207  0.4802 -0.3486
   16phy    C13  426  -0.047   4.237   2.621 -0.4998  0.8255 -1.0425
   16phy     H3  427  -0.148   4.214   2.577 -1.3329 -1.2866  1.6417
   16phy    O33  428  -0.042   4.143   2.728 -0.0746 -0.1374 -0.1800
   16phy    H1B  429   0.048   4.144   2.754  0.7584 -0.7705 -2.7754
   16phy    C12  430   0.063   4.196   2.520 -0.9180  0.2265  0.0668
   16phy    O11  431   0.197   4.215   2.564  0.1885 -0.2710  0.5811
   16phy    H1A  432   0.249   4.142   2.537  1.2310  0.2837  1.0570
   17phy    C35  433   4.033   4.601   2.208 -0.5032 -0.1604 -0.0293
   17phy    C33  434   4.096   4.546   2.084  0.3433 -0.2090 -0.1787
   17phy    C34  435   4.127   4.673   2.001  0.1842 -0.2177 -0.2406
   17phy    C32  436   4.214   4.453   2.119  0.7761 -0.3936 -0.5060
   17phy    C31  437   4.200   4.314   2.059 -0.9570 -0.0274 -0.0760
   17phy    C30  438   4.295   4.209   2.126  0.4772 -0.0692  0.3046
   17phy    C28  439   4.290   4.067   2.063  0.4857  0.1881 -0.0793
   17phy    C29  440   4.417   4.020   1.997  0.3109 -0.1562  0.2831
   17phy    C27  441   4.236   3.967   2.166 -0.3737  0.2193 -0.6617
   17phy    C26  442   4.109   3.898   2.121 -0.0326 -0.1272 -0.4113
   17phy    C25  443   4.039   3.826   2.236 -0.0338  0.1730 -0.1752
   17phy    C23  444   3.911   3.750   2.203  0.0170 -0.1669 -0.3870
   17phy    C24  445   3.949   3.607   2.165 -0.4345  0.2030 -0.3313
   17phy    C22  446   3.812   3.736   2.320 -0.4222 -0.1989  0.7343
   17phy    C21  447   3.727   3.854   2.345  0.3718  0.0141 -0.2158
   17phy    C20  448   3.620   3.813   2.453 -0.0345  0.2349 -0.0278
   17phy    C18  449   3.513   3.915   2.494  0.0806  0.1845 -0.8083
   17phy    O01  450   3.451   3.974   2.377  0.4880 -0.3071 -0.2290
   17phy    H01  451   3.522   4.000   2.322 -1.5832  1.4871 -2.2953
   17phy    C19  452   3.408   3.825   2.558 -0.4411 -0.1490 -0.3480
   17phy    C13  453   3.569   4.040   2.587 -0.6570 -0.0780  0.3123
   17phy     H3  454   3.660   4.080   2.535 -0.2536  0.0623  1.1082
   17phy    O33  455   3.630   3.993   2.706  0.4154 -0.0885  0.1401
   17phy    H1B  456   3.681   3.915   2.696  0.4722  0.1757 -2.6835
   17phy    C12  457   3.480   4.167   2.624  0.3125  0.4041  0.1646
   17phy    O11  458   3.373   4.138   2.708 -0.4679 -0.2022 -0.1011
   17phy    H1A  459   3.329   4.221   2.714 -0.8139 -0.4025  0.1650
   18phy    C35  460   0.813   3.464   1.259  0.2605 -0.0664  0.3826
   18phy    C33  461   0.731   3.486   1.132 -0.3300  0.3549 -0.3681
   18phy    C34  462   0.747   3.623   1.079 -0.4580 -0.1803  0.4508
   18phy    C32  463   0.751   3.368   1.031  0.0302 -0.2865  0.0412
   18phy    C31  464   0.641   3.327   0.931 -0.0282 -0.5489  0.1708
   18phy    C30  465   0.698   3.233   0.828  0.2952 -0.1555 -0.5013
   18phy    C28  466   0.602   3.215   0.703  0.1077  0.2142 -0.5864
   18phy    C29  467   0.670   3.247   0.569  0.1560  0.4815  0.2691
   18phy    C27  468   0.525   3.082   0.709 -0.5996 -0.0942  0.3862
   18phy    C26  469   0.401   3.050   0.626 -0.2874 -0.5076  0.0203
   18phy    C25  470   0.335   2.913   0.648  0.2042  0.0586 -0.1927
   18phy    C23  471   0.284   2.837   0.529  0.6156  0.0617  0.3236
   18phy    C24  472   0.303   2.691   0.556  0.4674  0.6171 -0.1642
   18phy    C22  473   0.133   2.861   0.500 -0.0503  0.2812 -0.0998
   18phy    C21  474   0.097   2.898   0.357 -0.1824 -0.1776  0.2184
   18phy    C20  475  -0.058   2.896   0.329  0.5560  0.0364 -0.7969
   18phy    C18  476  -0.117   2.919   0.191  0.6048 -0.0963  0.4655
   18phy    O01  477  -0.074   3.057   0.160  0.5645 -0.2456 -0.5795
   18phy    H01  478  -0.118   3.082   0.081  0.2154 -0.7167 -0.5407
   18phy    C19  479  -0.270   2.920   0.216 -0.3268  0.0991 -0.4246
   18phy    C13  480  -0.066   2.820   0.077 -0.0335  0.1866  0.2244
   18phy     H3  481   0.046   2.826   0.086 -0.0207 -0.7550  0.7777
   18phy    O33  482  -0.084   2.680   0.099 -0.4606 -0.0056 -0.3648
   18phy    H1B  483  -0.005   2.638   0.071 -1.2289 -0.2346 -2.3703
   18phy    C12  484  -0.045   2.857  -0.078  0.2820  0.2928 -0.0910
   18phy    O11  485  -0.143   2.821  -0.169 -0.2869 -0.3503  0.1576
   18phy    H1A  486  -0.143   2.728  -0.182 -1.2062 -0.0428 -2.9946
   19phy    C35  487   3.851   3.987   1.190  0.1694 -0.4355 -0.0153
   19phy    C33  488   3.880   4.124   1.257 -0.0611 -0.6580 -0.2433
   19phy    C34  489   3.750   4.171   1.330  0.2188 -0.0716  0.5875
   19phy    C32  490   3.988   4.099   1.363 -0.2593  0.4579  0.2910
   19phy    C31  491   4.137   4.128   1.324 -0.3562 -0.2272 -0.3777
   19phy    C30  492   4.233   4.033   1.390 -0.1483  0.0931  0.2141
   19phy    C28  493   4.384   4.067   1.366 -0.2569 -0.1917 -0.0838
   19phy    C29  494   4.456   4.022   1.490 -0.2929 -0.1341  0.1008
   19phy    C27  495   4.437   3.991   1.241  0.2989  0.3425  0.0206
   19phy    C26  496   4.559   4.061   1.179  0.1809  0.2962 -0.1614
   19phy    C25  497   4.618   3.974   1.065  0.2802 -0.1066  0.0265
   19phy    C23  498   4.738   4.032   0.984  0.1960 -0.0218 -0.4409
   19phy    C24  499   4.866   3.963   1.021 -0.1969  0.2155 -0.1110
   19phy    C22  500   4.716   4.003   0.839  0.0229 -0.0785  0.2826
   19phy    C21  501   4.676   4.118   0.746  0.4786  0.2063 -0.0125
   19phy    C20  502   4.655   4.085   0.595  0.1596 -0.2147  0.0997
   19phy    C18  503   4.642   4.201   0.489  0.0433 -0.4311  0.4254
   19phy    O01  504   4.541   4.297   0.521  0.1756 -0.0536  0.3087
   19phy    H01  505   4.469   4.250   0.557 -0.9546  0.6214 -0.9971
   19phy    C19  506   4.592   4.130   0.357  0.1933 -0.4815 -0.2930
   19phy    C13  507   4.784   4.281   0.461  0.1586 -0.4928 -0.2622
   19phy     H3  508   4.806   4.326   0.560 -0.2487 -0.0563 -0.3692
   19phy    O33  509   4.905   4.204   0.451 -0.0625 -0.1100 -0.3685
   19phy    H1B  510   4.923   4.177   0.363  1.1635 -1.4663  0.2505
   19phy    C12  511   4.791   4.424   0.391 -0.2287 -0.5698 -0.0760
   19phy    O11  512   4.831   4.421   0.257 -0.1156  0.0756  0.2333
   19phy    H1A  513   4.909   4.368   0.252 -0.3702 -0.1995 -1.3290
   20phy    C35  514   4.457   0.216   1.930 -0.1004 -0.0390 -0.3194
   20phy    C33  515   4.415   0.359   1.895  0.5598  0.8623  0.1923
   20phy    C34  516   4.467   0.391   1.751 -0.4544 -0.2375 -0.3569
   20phy    C32  517   4.267   0.380   1.918  0.2563 -0.4300 -0.2264
   20phy    C31  518   4.227   0.511   1.990 -0.5839  0.1003 -0.5786
   20phy    C30  519   4.075   0.504   2.019 -0.1803  0.5486  0.1542
   20phy    C28  520   4.018   0.614   2.110 -0.1029  0.4741  0.3571
   20phy    C29  521   3.936   0.720   2.034  0.0217 -0.1679 -0.3838
   20phy    C27  522   3.932   0.552   2.220 -0.5869 -0.1402  0.4304
   20phy    C26  523   3.975   0.607   2.359 -0.5441  0.4600 -0.2024
   20phy    C25  524   3.894   0.555   2.482  0.3339 -0.2138  0.2674
   20phy    C23  525   3.925   0.623   2.612 -0.2802  0.4869  0.0258
   20phy    C24  526   3.820   0.728   2.634 -0.1883 -0.2549  0.2283
   20phy    C22  527   3.927   0.518   2.726  0.2837  0.2697  0.1864
   20phy    C21  528   4.064   0.490   2.786 -0.4446  0.1082 -0.3030
   20phy    C20  529   4.057   0.367   2.878 -0.0980  0.0256 -0.0911
   20phy    C18  530   4.154   0.332   2.994  0.3260  0.1793  0.4057
   20phy    O01  531   4.166   0.453   3.076 -0.2533 -0.1046  0.0823
   20phy    H01  532   4.220   0.511   3.026  0.9818 -1.3262 -0.0791
   20phy    C19  533   4.076   0.220   3.069 -0.3714  0.0918 -0.5968
   20phy    C13  534   4.300   0.291   2.942  0.2622 -0.0180 -0.0448
   20phy     H3  535   4.339   0.371   2.874 -0.4540  0.6938  0.3572
   20phy    O33  536   4.301   0.175   2.858 -0.0513 -0.1505 -0.2167
   20phy    H1B  537   4.277   0.095   2.901 -1.4594  0.4343  0.1242
   20phy    C12  538   4.416   0.275   3.047  0.2673  0.4000 -0.1538
   20phy    O11  539   4.401   0.163   3.133  0.0189 -0.1106  0.4844
   20phy    H1A  540   4.390   0.085   3.081 -0.6770  0.2900  0.0143
   21phy    C35  541   4.796   4.527   1.453 -0.2619  0.2894 -0.2198
   21phy    C33  542   4.702   4.446   1.363 -0.4159 -0.3645  0.5506
   21phy    C34  543   4.600   4.374   1.453  0.0342 -0.5017 -0.4962
   21phy    C32  544   4.622   4.545   1.271 -0.2469 -0.1238 -0.3173
   21phy    C31  545   4.668   4.532   1.125 -0.3805  0.2079 -0.3980
   21phy    C30  546   4.624   4.636   1.027 -0.2998 -0.2517  0.1914
   21phy    C28  547   4.662   4.616   0.877 -0.2783  0.4762 -0.5328
   21phy    C29  548   4.547   4.666   0.790  0.2932 -0.3734  0.1258
   21phy    C27  549   4.793   4.682   0.836  0.2805  0.1018 -0.0823
   21phy    C26  550   4.885   4.613   0.731 -0.0700 -0.2523 -0.1973
   21phy    C25  551   5.032   4.656   0.736  0.5812 -0.0531 -0.0876
   21phy    C23  552   5.128   4.585   0.643  0.3776  0.1074  0.8314
   21phy    C24  553   5.247   4.675   0.620  0.5080 -0.2020  0.5055
   21phy    C22  554   5.182   4.452   0.697 -0.2481 -0.0722 -0.5453
   21phy    C21  555   5.121   4.331   0.635 -0.4276 -0.4196 -0.3189
   21phy    C20  556   5.166   4.203   0.710 -0.4610 -0.0668 -0.0329
   21phy    C18  557   5.128   4.064   0.658  0.3250  0.0981  0.1245
   21phy    O01  558   4.984   4.060   0.642  0.4238  0.0981 -0.0116
   21phy    H01  559   4.956   4.122   0.578 -0.1544 -0.1202  0.0272
   21phy    C19  560   5.165   3.968   0.776 -0.2006 -0.0303  0.5984
   21phy    C13  561   5.191   4.023   0.513  0.1121 -0.0908  0.0172
   21phy     H3  562   5.160   4.107   0.445 -1.2097 -0.9092 -0.4419
   21phy    O33  563   5.332   4.035   0.494  0.2312  0.0039 -0.0708
   21phy    H1B  564   5.359   4.123   0.515 -0.6044  0.2849 -0.1309
   21phy    C12  565   5.125   3.931   0.401 -0.5168 -0.2844  0.8434
   21phy    O11  566   4.987   3.912   0.410 -0.0168  0.3565  0.2325
   21phy    H1A  567   4.964   3.902   0.500 -1.0129  1.2706  0.1003
   22phy    C35  568   2.688   2.936   0.851 -0.0953 -0.0017 -0.0343
   22phy    C33  569   2.669   3.047   0.953 -1.2711 -0.2982 -0.1156
   22phy    C34  570   2.799   3.056   1.037  0.3769  0.2441  0.4618
   22phy    C32  571   2.631   3.180   0.884 -0.0302  0.6432 -0.2335
   22phy    C31  572   2.479   3.199   0.844  0.0085 -0.0431  0.2752
   22phy    C30  573   2.453   3.324   0.754 -0.3894  0.2083 -0.0889
   22phy    C28  574   2.315   3.370   0.716  0.1406 -0.0344  0.3132
   22phy    C29  575   2.231   3.427   0.829  0.5674 -0.2892 -0.1115
   22phy    C27  576   2.312   3.469   0.601 -0.0773  0.0934  0.0725
   22phy    C26  577   2.246   3.413   0.476 -0.3073  0.2963  0.0170
   22phy    C25  578   2.247   3.525   0.372  0.5671  0.3576  0.0595
   22phy    C23  579   2.193   3.490   0.229 -0.1281 -0.0770 -0.1613
   22phy    C24  580   2.045   3.524   0.224 -0.1605  0.2262 -1.0531
   22phy    C22  581   2.269   3.567   0.120  0.3327  0.1056 -0.1737
   22phy    C21  582   2.299   3.485  -0.007 -0.3733  0.1657  0.2498
   22phy    C20  583   2.383   3.555  -0.112 -0.2667 -0.1995  0.4667
   22phy    C18  584   2.404   3.495  -0.249 -0.4082  0.0120  0.3982
   22phy    O01  585   2.460   3.366  -0.227  0.2479  0.0202  0.0303
   22phy    H01  586   2.400   3.305  -0.189 -0.3745 -1.3218 -2.8102
   22phy    C19  587   2.514   3.580  -0.310 -0.1387  0.1268 -0.1092
   22phy    C13  588   2.269   3.504  -0.337  0.0098  0.0447 -0.6448
   22phy     H3  589   2.202   3.426  -0.294  1.5054 -0.7052  0.4374
   22phy    O33  590   2.185   3.622  -0.325 -0.4473 -0.0560  0.2791
   22phy    H1B  591   2.209   3.682  -0.393  0.7288  0.7508  1.3743
   22phy    C12  592   2.239   3.422  -0.468 -0.1731 -0.3336 -0.1338
   22phy    O11  593   2.285   3.493  -0.580 -0.4230 -0.0866 -0.0960
   22phy    H1A  594   2.210   3.523  -0.628 -0.0538 -1.1257 -1.4110
   23phy    C35  595   1.128   3.577   1.982 -0.0382  0.0413 -0.4322
   23phy    C33  596   1.015   3.646   1.898 -0.2640  0.2612 -0.4420
   23phy    C34  597   0.955   3.548   1.800  0.2596  0.3496 -0.0579
   23phy    C32  598   0.912   3.707   1.990  0.2809 -0.4612  0.0414
   23phy    C31  599   0.924   3.855   1.980 -0.2703  0.2773 -0.3512
   23phy    C30  600   0.831   3.928   2.066  0.0894 -0.1254  0.1435
   23phy    C28  601   0.838   4.084   2.063  0.0994  0.1231 -0.0146
   23phy    C29  602   0.700   4.137   2.030  0.1780  0.2342 -0.4717
   23phy    C27  603   0.901   4.141   2.191 -0.3309 -0.5619  0.3297
   23phy    C26  604   1.011   4.247   2.175 -0.6361 -0.2195 -0.0479
   23phy    C25  605   1.046   4.326   2.301 -0.0887 -0.5332 -0.3788
   23phy    C23  606   1.171   4.418   2.297  0.3292  0.0588  0.4943
   23phy    C24  607   1.125   4.559   2.331  0.0594 -0.4100 -0.0649
   23phy    C22  608   1.267   4.364   2.407 -0.1021  0.3583  0.5480
   23phy    C21  609   1.416   4.367   2.376  0.2214 -0.3069 -0.4944
   23phy    C20  610   1.492   4.310   2.497 -0.4544  0.3776  0.0685
   23phy    C18  611   1.650   4.328   2.500 -0.3365  0.1814  0.5751
   23phy    O01  612   1.689   4.469   2.486 -0.1307 -0.3642 -0.6828
   23phy    H01  613   1.782   4.471   2.484 -0.1458  0.3580 -0.9463
   23phy    C19  614   1.680   4.298   2.648 -0.5318  0.0279  0.1764
   23phy    C13  615   1.733   4.228   2.399 -0.2873 -0.0169 -0.4114
   23phy     H3  616   1.691   4.125   2.411 -0.1951  0.2252  2.8963
   23phy    O33  617   1.868   4.210   2.438  0.1171  0.1430 -0.2989
   23phy    H1B  618   1.921   4.284   2.416  1.7390 -0.4920  1.3329
   23phy    C12  619   1.725   4.253   2.242 -0.1248  0.1277 -0.2084
   23phy    O11  620   1.827   4.334   2.180  0.0569 -0.2027 -0.2425
   23phy    H1A  621   1.901   4.282   2.155  1.1287  0.2007  1.8253
   24phy    C35  622   0.797   4.705   1.372 -0.2226 -0.1671 -0.0635
   24phy    C33  623   0.746   4.847   1.385 -0.1271 -0.1982  0.1606
   24phy    C34  624   0.798   4.923   1.263 -0.0071  0.2330  0.0311
   24phy    C32  625   0.598   4.859   1.405  0.1099  0.4581 -0.0463
   24phy    C31  626   0.553   4.978   1.490  0.2957 -0.3883  0.0199
   24phy    C30  627   0.400   4.988   1.516  0.4598 -0.3741 -0.3990
   24phy    C28  628   0.369   5.102   1.615  0.2039  0.0247  0.3603
   24phy    C29  629   0.305   5.226   1.553 -0.0805  0.3390 -0.0467
   24phy    C27  630   0.273   5.045   1.717 -0.7315 -0.0829 -0.5829
   24phy    C26  631   0.337   5.025   1.861 -0.2868 -0.1469  0.0052
   24phy    C25  632   0.228   4.974   1.958  0.1232 -0.0873  0.1074
   24phy    C23  633   0.286   4.959   2.098 -0.3623 -0.2602  0.2476
   24phy    C24  634   0.202   5.046   2.193  0.0774 -0.2342  0.1730
   24phy    C22  635   0.276   4.811   2.138  0.3393  0.1428 -0.0104
   24phy    C21  636   0.394   4.754   2.208  0.1392 -0.0524  0.3142
   24phy    C20  637   0.372   4.625   2.290  0.2386 -0.1292  0.0147
   24phy    C18  638   0.471   4.574   2.398 -0.8251 -0.2392 -0.7399
   24phy    O01  639   0.508   4.690   2.476 -0.1896  0.5931 -0.0618
   24phy    H01  640   0.514   4.674   2.568 -1.5760  0.3001 -0.0156
   24phy    C19  641   0.385   4.498   2.498 -0.2138  0.1272 -0.4246
   24phy    C13  642   0.602   4.493   2.347 -0.3124 -0.3413  0.4119
   24phy     H3  643   0.574   4.412   2.274  0.7891 -0.4203  0.0579
   24phy    O33  644   0.659   4.418   2.451  0.2269 -0.1222 -0.0431
   24phy    H1B  645   0.730   4.467   2.489 -0.7515  0.9018  0.5335
   24phy    C12  646   0.718   4.578   2.274  0.1207 -0.3619  0.8250
   24phy    O11  647   0.762   4.690   2.348  0.2249 -0.3227  0.1584
   24phy    H1A  648   0.685   4.742   2.356 -0.2593 -1.0916  0.5651
   25phy    C35  649   1.443   4.237   1.508  0.2257  0.0654  0.3250
   25phy    C33  650   1.346   4.183   1.406 -0.3741 -0.0788 -0.1489
   25phy    C34  651   1.295   4.045   1.439  0.2114 -0.0107 -0.2000
   25phy    C32  652   1.237   4.288   1.387 -0.1111  0.0622 -0.4231
   25phy    C31  653   1.189   4.301   1.239  0.4632 -0.1291 -0.0763
   25phy    C30  654   1.087   4.414   1.225  0.0502  0.0567  0.1227
   25phy    C28  655   1.053   4.441   1.078  0.2505 -0.0431 -0.0154
   25phy    C29  656   0.940   4.346   1.017 -0.4124 -0.2062 -0.0442
   25phy    C27  657   1.010   4.588   1.068 -0.2724  0.5676  0.3724
   25phy    C26  658   1.013   4.651   0.926 -0.2653 -0.2084 -0.3447
   25phy    C25  659   1.019   4.804   0.935  0.0880 -0.3126 -0.4511
   25phy    C23  660   0.985   4.889   0.807  0.2000  0.5241 -0.0107
   25phy    C24  661   0.936   5.019   0.855  0.0475  0.3475  0.6338
   25phy    C22  662   1.108   4.914   0.721  0.1086 -0.0358  0.2387
   25phy    C21  663   1.126   4.826   0.592  0.3707  0.1368 -0.1136
   25phy    C20  664   1.247   4.875   0.510 -0.1255  0.2532  0.1682
   25phy    C18  665   1.269   4.812   0.365  0.1039 -0.0735 -0.1386
   25phy    O01  666   1.282   4.670   0.377  0.0046  0.4719  0.3439
   25phy    H01  667   1.293   4.632   0.292 -0.7499  1.2430 -0.1138
   25phy    C19  668   1.408   4.861   0.328 -0.4127  0.6341 -0.6809
   25phy    C13  669   1.152   4.853   0.259 -0.3816 -0.6950  0.5053
   25phy     H3  670   1.059   4.803   0.296 -0.3836 -0.5489  0.6978
   25phy    O33  671   1.102   4.989   0.267  0.0108  0.0299 -0.1666
   25phy    H1B  672   1.086   5.017   0.355 -1.1698  1.4236 -0.8002
   25phy    C12  673   1.123   4.798   0.110  0.0205  0.3319  0.1334
   25phy    O11  674   1.132   4.660   0.080  0.0743 -0.3614 -0.2634
   25phy    H1A  675   1.048   4.619   0.082 -0.3406  0.4927  0.9262
   26phy    C35  676   0.734   0.496   1.959 -0.1209 -0.2721 -0.6242
   26phy    C33  677   0.653   0.377   2.007 -0.3443  0.3954 -0.5840
   26phy    C34  678   0.561   0.339   1.893  0.2633  0.2332  0.3582
   26phy    C32  679   0.744   0.255   2.046 -0.6374  0.1580  0.0151
   26phy    C31  680   0.733   0.217   2.193  0.3303 -0.2322  0.4094
   26phy    C30  681   0.812   0.093   2.235  0.0433  0.8337  0.6123
   26phy    C28  682   0.788   0.048   2.379 -0.0968 -0.0441 -0.6023
   26phy    C29  683   0.704  -0.075   2.387 -0.2354  0.0030 -0.4991
   26phy    C27  684   0.923   0.031   2.451 -0.1366  0.0683 -0.0137
   26phy    C26  685   0.954   0.145   2.550 -0.0729  0.4820 -0.2108
   26phy    C25  686   1.087   0.130   2.627 -0.3414  0.0158  0.3752
   26phy    C23  687   1.098   0.231   2.745 -0.5067  0.5585 -0.0310
   26phy    C24  688   1.178   0.168   2.856  0.2263 -0.3849 -0.1227
   26phy    C22  689   1.167   0.367   2.702 -0.0482 -0.3397  0.2483
   26phy    C21  690   1.143   0.487   2.793  0.7196 -0.0254 -0.1131
   26phy    C20  691   1.213   0.613   2.745  0.4556  0.4207 -0.3547
   26phy    C18  692   1.221   0.743   2.831 -0.4194 -0.2122 -0.2581
   26phy    O01  693   1.325   0.727   2.932  0.2931 -0.1823 -0.1446
   26phy    H01  694   1.305   0.645   2.974 -0.9146  0.0049 -0.3220
   26phy    C19  695   1.273   0.836   2.719 -0.0569 -0.2629 -0.2519
   26phy    C13  696   1.080   0.794   2.902 -0.3158  0.2120  0.2092
   26phy     H3  697   0.998   0.783   2.827  0.2685 -0.5776 -0.3341
   26phy    O33  698   1.089   0.934   2.920  0.1062 -0.2902  0.1663
   26phy    H1B  699   1.024   0.963   2.981 -0.1764 -0.0023 -0.2729
   26phy    C12  700   1.026   0.738   3.037  0.4434 -0.6292  0.5491
   26phy    O11  701   1.095   0.779   3.149 -0.1901  0.0211  0.0924
   26phy    H1A  702   1.133   0.863   3.132 -2.3610  0.5829 -2.9292
   27phy    C35  703   0.505   0.147   0.901  0.2326 -0.2386 -0.0612
   27phy    C33  704   0.532   0.192   1.049  0.1985 -0.3510 -0.1105
   27phy    C34  705   0.480   0.075   1.129  0.3421 -0.3796 -0.1125
   27phy    C32  706   0.681   0.225   1.068 -0.0080  0.4008  0.3669
   27phy    C31  707   0.713   0.378   1.078  0.2760  0.3193  0.0658
   27phy    C30  708   0.856   0.410   1.115 -0.0381 -0.6533 -0.3262
   27phy    C28  709   0.895   0.559   1.099 -0.2497 -0.0780  0.1630
   27phy    C29  710   0.866   0.650   1.219 -0.3013 -0.2380  0.6468
   27phy    C27  711   1.046   0.561   1.086  0.4930 -0.0893 -0.1712
   27phy    C26  712   1.111   0.645   0.976 -0.4159  0.8565 -0.7224
   27phy    C25  713   1.270   0.631   0.977  0.3147 -0.4478  0.0712
   27phy    C23  714   1.327   0.721   0.868 -0.1281 -0.0898  0.3781
   27phy    C24  715   1.353   0.862   0.927 -0.0700  0.6237  0.2271
   27phy    C22  716   1.455   0.651   0.819 -0.1042  0.1868 -0.0167
   27phy    C21  717   1.477   0.666   0.670 -0.4023 -0.1169 -0.1898
   27phy    C20  718   1.597   0.572   0.633 -0.5409 -0.2928  0.1616
   27phy    C18  719   1.673   0.599   0.498  0.0893 -0.6208  0.2472
   27phy    O01  720   1.576   0.587   0.392 -0.0115 -0.4802 -0.0720
   27phy    H01  721   1.566   0.497   0.367 -0.4537 -0.9253  1.5942
   27phy    C19  722   1.760   0.475   0.488 -0.1186  0.2862 -0.3138
   27phy    C13  723   1.745   0.744   0.482 -0.2354  0.1956  0.5648
   27phy     H3  724   1.661   0.815   0.463  0.6032  1.3866  1.2166
   27phy    O33  725   1.798   0.808   0.601 -0.4514 -0.4104  0.2228
   27phy    H1B  726   1.728   0.845   0.651 -0.0818 -1.9230  1.9920
   27phy    C12  727   1.816   0.804   0.351  0.2861 -0.2020  0.0285
   27phy    O11  728   1.760   0.766   0.227 -0.3147  0.5696 -0.0881
   27phy    H1A  729   1.778   0.832   0.163 -0.1368 -0.5714 -1.2661
   28phy    C35  730   1.511   2.354   0.968 -0.1748  0.0049  0.1985
   28phy    C33  731   1.577   2.378   1.102 -0.6456 -0.2319  0.0592
   28phy    C34  732   1.478   2.420   1.214 -0.3024 -0.2675  0.1579
   28phy    C32  733   1.668   2.261   1.142  0.2687 -0.9445  0.0544
   28phy    C31  734   1.820   2.288   1.152  0.0620  0.1002 -0.2649
   28phy    C30  735   1.896   2.162   1.208  0.1481 -0.3997  0.2137
   28phy    C28  736   2.041   2.196   1.252 -0.0138  0.2009 -0.0004
   28phy    C29  737   2.046   2.211   1.406  0.0123  0.3327  0.2507
   28phy    C27  738   2.141   2.085   1.212  0.1648 -0.0769  0.2040
   28phy    C26  739   2.206   2.098   1.068  0.2687  0.1751  0.5164
   28phy    C25  740   2.313   1.991   1.040 -0.0375 -0.3328  0.6156
   28phy    C23  741   2.396   2.002   0.914  0.3702 -0.2589  0.1038
   28phy    C24  742   2.546   1.980   0.942  0.0331 -0.1701  0.6515
   28phy    C22  743   2.335   1.896   0.815 -0.0988 -0.0253  0.2709
   28phy    C21  744   2.355   1.939   0.669  0.6203 -0.5607  0.2612
   28phy    C20  745   2.311   1.831   0.575  0.2523 -0.0254 -0.1189
   28phy    C18  746   2.305   1.849   0.422 -0.2553  0.2884  0.2526
   28phy    O01  747   2.211   1.949   0.380  0.1891  0.6521 -0.2971
   28phy    H01  748   2.253   2.031   0.360 -0.0991  0.9079  0.1256
   28phy    C19  749   2.248   1.711   0.384  0.2694  0.2542  0.5264
   28phy    C13  750   2.446   1.872   0.346  0.2828 -0.4598 -0.4462
   28phy     H3  751   2.468   1.979   0.370 -1.1546 -0.0523 -0.8661
   28phy    O33  752   2.566   1.815   0.403 -0.5692  0.3436 -0.1449
   28phy    H1B  753   2.579   1.848   0.490 -0.2080  1.9017 -0.7712
   28phy    C12  754   2.465   1.912   0.196 -0.2080 -0.0919  0.1710
   28phy    O11  755   2.360   1.983   0.142  0.0249 -0.0334  0.3998
   28phy    H1A  756   2.293   1.926   0.111 -1.3616  2.0656 -0.7542
   29phy    C35  757   0.976   3.477   0.691 -0.0797 -0.1249 -0.2251
   29phy    C33  758   1.020   3.585   0.792  0.5404 -0.0760 -0.1982
   29phy    C34  759   1.110   3.518   0.899 -0.3432 -0.0783 -0.0766
   29phy    C32  760   1.090   3.699   0.718 -0.1366  0.2831 -0.0548
   29phy    C31  761   1.071   3.838   0.773  0.8226 -0.1153  0.0153
   29phy    C30  762   1.146   3.950   0.709 -0.1034  0.3109 -0.3177
   29phy    C28  763   1.130   4.089   0.779  0.0230  0.0556 -0.4327
   29phy    C29  764   1.239   4.102   0.882 -0.3278  0.0703 -0.2395
   29phy    C27  765   1.142   4.212   0.688 -0.0270 -0.3195  0.7560
   29phy    C26  766   1.025   4.256   0.607 -0.2219 -0.0750  1.0477
   29phy    C25  767   1.044   4.395   0.542  0.0176  0.1961  0.3288
   29phy    C23  768   0.947   4.418   0.427  0.1689 -0.3246  0.2017
   29phy    C24  769   0.890   4.558   0.426 -0.4723  0.1212 -0.1169
   29phy    C22  770   1.018   4.386   0.291 -0.6352  0.3356 -0.5605
   29phy    C21  771   0.939   4.346   0.162 -0.3721 -0.1895 -0.1707
   29phy    C20  772   1.032   4.313   0.044  0.2203 -0.1225  0.5277
   29phy    C18  773   0.965   4.301  -0.103 -0.7387  0.0226  0.3415
   29phy    O01  774   0.873   4.193  -0.108 -0.0242  0.3961 -0.4565
   29phy    H01  775   0.792   4.210  -0.064  0.2979  0.5252  0.1013
   29phy    C19  776   1.086   4.258  -0.183  0.1330  0.4646  0.2476
   29phy    C13  777   0.896   4.438  -0.157 -0.1371 -0.1787  0.0136
   29phy     H3  778   0.805   4.451  -0.095 -0.7039  0.4578 -0.9357
   29phy    O33  779   0.961   4.565  -0.130 -0.0502  0.5202  0.1396
   29phy    H1B  780   1.002   4.596  -0.208  0.3477  1.6680  0.7869
   29phy    C12  781   0.802   4.453  -0.280  0.7189  0.0290  0.2380
   29phy    O11  782   0.859   4.505  -0.404 -0.6122 -0.6003 -0.3343
   29phy    H1A  783   0.874   4.597  -0.392  1.0709 -0.7447 -1.0564
   30phy    C35  784   0.966   3.932   1.209  0.4785  0.0869  0.1848
   30phy    C33  785   0.831   3.936   1.287 -0.0380  0.1296  0.0225
   30phy    C34  786   0.837   3.857   1.415  0.2475 -0.0792 -0.0133
   30phy    C32  787   0.792   4.082   1.308  0.0839 -0.3005  0.4871
   30phy    C31  788   0.648   4.123   1.289 -0.3912 -0.8027  0.2915
   30phy    C30  789   0.638   4.277   1.299 -0.2813 -0.4360  0.1874
   30phy    C28  790   0.504   4.346   1.270  0.1261  0.0414  0.3538
   30phy    C29  791   0.408   4.353   1.386 -0.1979 -0.0376  0.1989
   30phy    C27  792   0.540   4.483   1.216  0.2374 -0.2621  0.0117
   30phy    C26  793   0.471   4.522   1.083 -0.4671  0.3744 -0.6396
   30phy    C25  794   0.548   4.636   1.012 -0.2652  0.4858  0.1677
   30phy    C23  795   0.490   4.663   0.874  0.2443 -0.3900 -0.0321
   30phy    C24  796   0.511   4.811   0.830  0.3954  0.1808 -0.3272
   30phy    C22  797   0.557   4.582   0.766  0.3081  0.1466 -0.2391
   30phy    C21  798   0.460   4.515   0.672  0.4592 -0.2006  0.2453
   30phy    C20  799   0.521   4.427   0.562 -0.4034  0.3582  0.6724
   30phy    C18  800   0.429   4.361   0.448  0.7362  0.2331 -0.4265
   30phy    O01  801   0.322   4.295   0.523 -0.1585 -0.5007  0.3791
   30phy    H01  802   0.309   4.334   0.607  1.8694  1.2647 -0.0345
   30phy    C19  803   0.513   4.253   0.372 -0.6681 -0.2540 -0.2246
   30phy    C13  804   0.360   4.467   0.348  0.6443 -0.5815  0.1621
   30phy     H3  805   0.296   4.531   0.414  0.7626 -0.7019  0.3971
   30phy    O33  806   0.445   4.572   0.294  0.0946  0.4638 -0.1219
   30phy    H1B  807   0.415   4.656   0.323 -0.1600 -0.0251  1.1152
   30phy    C12  808   0.238   4.456   0.252  0.3030  0.7543 -0.0767
   30phy    O11  809   0.256   4.382   0.133  0.2538 -0.3024  0.1141
   30phy    H1A  810   0.237   4.440   0.062  0.1290  0.6161  0.8790
   31phy    C35  811   1.260   0.265   2.266  0.2119 -0.5364  0.3969
   31phy    C33  812   1.387   0.318   2.333 -0.1520 -0.1202  0.1285
   31phy    C34  813   1.501   0.218   2.332 -0.2535  0.1861  0.1584
   31phy    C32  814   1.430   0.453   2.272 -0.1007  0.2652 -0.5659
   31phy    C31  815   1.513   0.544   2.366  0.3858 -0.0505  0.1407
   31phy    C30  816   1.572   0.662   2.294  0.1796  0.3075 -0.3449
   31phy    C28  817   1.641   0.765   2.383  0.1748 -0.2463  0.3333
   31phy    C29  818   1.792   0.778   2.341  0.5691 -0.3488 -0.3206
   31phy    C27  819   1.560   0.895   2.380 -0.2518 -0.0139  0.1540
   31phy    C26  820   1.593   1.011   2.480 -0.1411  0.6021  0.0458
   31phy    C25  821   1.493   1.125   2.477 -0.3008  0.4329  0.2677
   31phy    C23  822   1.543   1.259   2.536 -0.0921  0.1072  0.1179
   31phy    C24  823   1.581   1.354   2.420  0.3729  0.1193 -0.5688
   31phy    C22  824   1.434   1.329   2.616 -0.0820 -0.3389 -0.1962
   31phy    C21  825   1.421   1.289   2.766 -0.1103  0.2475 -0.0092
   31phy    C20  826   1.315   1.376   2.846 -0.6599 -0.0868 -0.2470
   31phy    C18  827   1.304   1.352   3.000 -0.6709  0.2935  0.4940
   31phy    O01  828   1.444   1.344   3.055  0.4328 -0.1096  0.0341
   31phy    H01  829   1.467   1.259   3.086  0.2215 -0.7082 -1.3839
   31phy    C19  830   1.242   1.490   3.037  0.1552  0.2924  0.1921
   31phy    C13  831   1.222   1.217   3.035  0.2215  0.7596 -0.2801
   31phy     H3  832   1.262   1.130   2.975  0.3829 -0.9147  2.1059
   31phy    O33  833   1.086   1.216   2.995 -0.3255  0.1109  0.3560
   31phy    H1B  834   1.066   1.132   2.959  0.1676  0.1160  0.0479
   31phy    C12  835   1.214   1.165   3.189 -0.5480  0.0457  0.2645
   31phy    O11  836   1.149   1.047   3.215 -0.3726 -0.2585  0.1086
   31phy    H1A  837   1.128   1.045   3.306 -0.2180 -0.9842  0.1346
   32phy    C35  838   2.667   1.702   1.925  0.1051 -0.0403 -0.1609
   32phy    C33  839   2.515   1.705   1.917 -0.1724 -0.1823  0.1414
   32phy    C34  840   2.480   1.841   1.861  0.8856  0.2344 -0.0577
   32phy    C32  841   2.468   1.590   1.828  0.9132  0.7021 -0.0039
   32phy    C31  842   2.322   1.553   1.850  0.2897  0.1740 -0.0049
   32phy    C30  843   2.280   1.434   1.764  0.1520  0.2855 -0.0112
   32phy    C28  844   2.141   1.365   1.785  0.4467 -0.0931  0.1739
   32phy    C29  845   2.115   1.282   1.659 -0.1113  0.5351  0.0595
   32phy    C27  846   2.147   1.264   1.903 -0.3052 -0.2042 -0.9300
   32phy    C26  847   2.048   1.312   2.017 -0.4073  0.6245  0.0704
   32phy    C25  848   2.047   1.201   2.126  0.0387  0.1100 -0.4879
   32phy    C23  849   1.937   1.204   2.238 -0.1987  0.3678  0.4535
   32phy    C24  850   1.817   1.114   2.201  0.4463 -0.1899  0.5023
   32phy    C22  851   1.997   1.145   2.371  0.1382 -0.7364  0.2538
   32phy    C21  852   1.943   1.216   2.497  0.6082 -0.4038 -0.3472
   32phy    C20  853   2.042   1.183   2.612  0.2692 -0.1692  0.0513
   32phy    C18  854   2.013   1.245   2.755  0.0826  0.3308  0.2766
   32phy    O01  855   1.887   1.191   2.802 -0.0218  0.5603 -0.0624
   32phy    H01  856   1.883   1.098   2.790 -0.5914  0.7358 -1.3431
   32phy    C19  857   2.113   1.175   2.842 -0.2325  0.2767 -0.0951
   32phy    C13  858   2.013   1.410   2.768  0.1091  0.9473  0.6902
   32phy     H3  859   2.092   1.454   2.703  0.3766 -0.6676 -0.1162
   32phy    O33  860   2.052   1.451   2.897  0.3177  0.1548 -0.3035
   32phy    H1B  861   2.056   1.544   2.904 -0.1108  0.1959 -0.6162
   32phy    C12  862   1.880   1.479   2.731 -0.1741  0.3786 -0.1389
   32phy    O11  863   1.763   1.421   2.786 -0.1242  0.2224 -0.0521
   32phy    H1A  864   1.772   1.328   2.790  0.7850  0.3375  1.2490
   33phy    C35  865   1.051   0.708   2.112 -0.0873  0.1055  0.2978
   33phy    C33  866   1.168   0.778   2.180 -0.3758  0.0082  0.0732
   33phy    C34  867   1.283   0.803   2.083 -0.0002 -0.1029  0.2324
   33phy    C32  868   1.131   0.916   2.238  0.3246 -0.1023 -0.2851
   33phy    C31  869   1.057   0.926   2.369  0.1556 -0.1481 -0.4318
   33phy    C30  870   0.995   1.063   2.391  0.5411  0.1841 -0.3015
   33phy    C28  871   0.927   1.099   2.525 -0.3117 -0.2808 -0.0085
   33phy    C29  872   0.968   1.244   2.564  0.1145  0.1912  0.4084
   33phy    C27  873   0.775   1.090   2.514  0.2147 -0.5452 -0.5008
   33phy    C26  874   0.709   1.021   2.632 -0.4571 -0.1128  0.0642
   33phy    C25  875   0.557   0.999   2.627 -0.0120 -0.0935  0.3026
   33phy    C23  876   0.507   0.917   2.750  0.4063  0.0146 -0.6763
   33phy    C24  877   0.385   0.980   2.817 -0.7839  0.0291  0.2368
   33phy    C22  878   0.474   0.769   2.712 -0.5629 -0.5493  0.2368
   33phy    C21  879   0.532   0.671   2.812 -0.1667  0.1683  0.3512
   33phy    C20  880   0.460   0.537   2.831 -0.4806 -0.3705  0.1923
   33phy    C18  881   0.521   0.431   2.933  0.9442 -0.1315  0.0176
   33phy    O01  882   0.536   0.492   3.064 -0.1974 -0.0556 -0.4207
   33phy    H01  883   0.471   0.560   3.070 -0.2007 -0.1322  0.4398
   33phy    C19  884   0.405   0.329   2.952 -0.0152 -0.0070 -0.3245
   33phy    C13  885   0.660   0.354   2.891 -0.1436  0.2690 -0.0575
   33phy     H3  886   0.670   0.349   2.780 -1.0755  0.8416 -0.1866
   33phy    O33  887   0.670   0.216   2.927 -0.1713  0.0960  0.1785
   33phy    H1B  888   0.673   0.213   3.021 -0.9788  1.0519  0.2440
   33phy    C12  889   0.790   0.440   2.925 -0.0040  0.2691 -0.3877
   33phy    O11  890   0.817   0.470   3.059 -0.3307  0.2736  0.3902
   33phy    H1A  891   0.735   0.499   3.093 -0.5589 -1.7056  1.6840
   34phy    C35  892   4.166   3.340   0.646 -0.2010 -0.2131 -0.3745
   34phy    C33  893   4.223   3.284   0.772  0.3979 -0.1338 -0.3166
   34phy    C34  894   4.337   3.374   0.824  0.1653  0.2135 -0.1255
   34phy    C32  895   4.118   3.259   0.878  0.0691 -0.0301  0.0947
   34phy    C31  896   4.068   3.112   0.880 -0.2785  0.1439 -0.4771
   34phy    C30  897   3.955   3.091   0.981 -0.3167  0.4425  0.3411
   34phy    C28  898   3.887   2.956   0.969  0.0337 -0.4347 -0.3818
   34phy    C29  899   3.906   2.882   1.099 -0.0456  0.1974 -0.2512
   34phy    C27  900   3.736   2.973   0.945 -0.2624 -0.5173 -0.1092
   34phy    C26  901   3.680   2.955   0.803  0.4862  0.3013  0.4705
   34phy    C25  902   3.535   2.988   0.795  0.3656  0.3169  0.1212
   34phy    C23  903   3.463   2.993   0.658 -0.2288  0.2392 -0.3514
   34phy    C24  904   3.395   2.860   0.625 -0.2974 -0.0202 -0.4860
   34phy    C22  905   3.359   3.106   0.660  0.2383  0.3822 -0.0551
   34phy    C21  906   3.394   3.218   0.559 -0.2325 -0.2561 -0.5952
   34phy    C20  907   3.323   3.352   0.587  0.4118  0.3907  0.5673
   34phy    C18  908   3.335   3.472   0.480  0.2437 -0.4939 -0.2406
   34phy    O01  909   3.470   3.515   0.464 -0.0662  0.0899 -0.7444
   34phy    H01  910   3.512   3.544   0.543 -0.9448  0.9553 -0.5691
   34phy    C19  911   3.265   3.585   0.556  0.1387 -0.0415 -0.2732
   34phy    C13  912   3.272   3.429   0.333 -0.3284 -0.4770 -0.0327
   34phy     H3  913   3.349   3.359   0.291  0.0225 -0.1006 -0.0236
   34phy    O33  914   3.156   3.342   0.319  0.0366  0.0187 -0.0357
   34phy    H1B  915   3.079   3.393   0.303 -0.6635 -1.6054 -2.2230
   34phy    C12  916   3.282   3.513   0.196 -0.5527 -0.2542  0.1005
   34phy    O11  917   3.176   3.608   0.169 -0.1770  0.0897 -0.1377
   34phy    H1A  918   3.208   3.689   0.204 -0.2197 -0.4461  1.2079
   35phy    C35  919   1.676   1.362   1.845 -0.0059  0.2070 -0.3984
   35phy    C33  920   1.527   1.336   1.864 -0.3805 -1.0021  0.2079
   35phy    C34  921   1.503   1.293   2.008 -0.0340 -0.6442  0.1317
   35phy    C32  922   1.451   1.468   1.834  0.2496  0.2181 -0.3077
   35phy    C31  923   1.308   1.455   1.785  0.3819  0.0660  0.1036
   35phy    C30  924   1.229   1.590   1.777  0.5085  0.2993  0.0010
   35phy    C28  925   1.088   1.570   1.705 -0.3900 -0.0616  0.3917
   35phy    C29  926   0.972   1.615   1.790  0.7801 -0.0669  0.3225
   35phy    C27  927   1.084   1.645   1.569  0.4328 -0.0829 -0.1133
   35phy    C26  928   1.037   1.573   1.438 -0.1674  0.3719 -0.2378
   35phy    C25  929   1.039   1.667   1.310 -0.5240 -0.3121 -0.8119
   35phy    C23  930   1.037   1.591   1.179 -0.0051  0.1909 -0.1841
   35phy    C24  931   0.940   1.664   1.086 -0.4488  0.1540 -0.1929
   35phy    C22  932   1.179   1.564   1.123 -0.2182  0.1577  0.2866
   35phy    C21  933   1.197   1.453   1.022  0.1420 -0.0570 -0.0512
   35phy    C20  934   1.339   1.446   0.967  0.0260 -0.1030 -0.1884
   35phy    C18  935   1.374   1.322   0.873 -0.0708 -0.3065  0.1294
   35phy    O01  936   1.301   1.203   0.915  0.5710  0.0327 -0.1709
   35phy    H01  937   1.316   1.179   1.005 -0.6015 -0.1818 -0.0079
   35phy    C19  938   1.526   1.303   0.898  0.5952 -0.1071 -0.3830
   35phy    C13  939   1.337   1.354   0.718  0.3437  0.0564 -0.4948
   35phy     H3  940   1.226   1.370   0.720  0.0253 -1.9934  0.3060
   35phy    O33  941   1.377   1.479   0.664 -0.2121  0.2292 -0.3766
   35phy    H1B  942   1.305   1.514   0.615 -1.4275 -2.9528 -1.1116
   35phy    C12  943   1.311   1.251   0.605  0.3409  0.3488 -0.1641
   35phy    O11  944   1.267   1.119   0.637 -0.3360 -0.5287  0.0218
   35phy    H1A  945   1.332   1.090   0.698  3.0734  0.7769 -2.6556
   36phy    C35  946   2.349   1.679   2.950 -0.1212 -0.1811 -0.0770
   36phy    C33  947   2.399   1.717   2.811 -0.1521 -0.1225  0.1673
   36phy    C34  948   2.538   1.779   2.822 -0.1265  0.3751 -0.1810
   36phy    C32  949   2.379   1.603   2.710 -0.1203 -0.0096 -0.1404
   36phy    C31  950   2.332   1.644   2.573 -0.1924 -0.6194 -0.1361
   36phy    C30  951   2.298   1.534   2.476  0.4759 -0.5380 -0.1724
   36phy    C28  952   2.232   1.593   2.354  0.2285 -0.5288 -0.0094
   36phy    C29  953   2.300   1.546   2.227 -0.1700  0.2539 -0.2595
   36phy    C27  954   2.079   1.581   2.363 -0.2392  0.2048 -0.2430
   36phy    C26  955   1.988   1.680   2.286 -0.2497  0.0128 -0.1454
   36phy    C25  956   1.844   1.643   2.300 -0.1309 -0.0791  0.5730
   36phy    C23  957   1.742   1.751   2.249  0.3608  1.0921 -0.1453
   36phy    C24  958   1.689   1.697   2.113  0.2331 -0.5621  0.0522
   36phy    C22  959   1.620   1.752   2.341  0.3221 -0.4942  0.2216
   36phy    C21  960   1.621   1.849   2.462  0.3117  0.2435 -0.1746
   36phy    C20  961   1.522   1.796   2.569  0.1099 -0.1519 -0.2016
   36phy    C18  962   1.519   1.871   2.713  0.1479 -0.2798 -0.3586
   36phy    O01  963   1.473   2.006   2.690  0.2789 -0.0798 -0.0442
   36phy    H01  964   1.399   2.006   2.631 -0.7130 -1.4052  1.1499
   36phy    C19  965   1.397   1.797   2.773  0.2067  0.3065 -0.3495
   36phy    C13  966   1.650   1.873   2.812  0.3777  0.0448  0.5538
   36phy     H3  967   1.686   1.768   2.827 -0.1561 -0.3756 -0.9513
   36phy    O33  968   1.620   1.914   2.945  0.2246 -0.1028 -0.0075
   36phy    H1B  969   1.641   2.005   2.954 -0.3300 -0.0430  0.7620
   36phy    C12  970   1.775   1.957   2.755 -0.0991 -0.4755  0.0365
   36phy    O11  971   1.889   1.963   2.838  0.1976  0.0314 -0.4529
   36phy    H1A  972   1.912   1.887   2.889  0.3565  0.9753  0.9220
   37phy    C35  973   1.726   1.544   1.246 -0.0492  0.2366  0.2682
   37phy    C33  974   1.707   1.403   1.308 -0.0814  0.2221 -0.4995
   37phy    C34  975   1.832   1.371   1.387 -0.6129  0.4296 -0.1795
   37phy    C32  976   1.577   1.392   1.385 -0.5050  0.2280  0.2169
   37phy    C31  977   1.482   1.283   1.330  0.1378 -0.1483 -0.0016
   37phy    C30  978   1.355   1.258   1.415  0.2882  0.2628  0.1081
   37phy    C28  979   1.269   1.139   1.375 -0.2197  0.0803  0.2289
   37phy    C29  980   1.232   1.073   1.505 -0.2140 -0.0157  0.6713
   37phy    C27  981   1.156   1.181   1.284 -0.0818  0.2759 -0.4874
   37phy    C26  982   1.099   1.070   1.193  0.1577 -0.3015 -0.4715
   37phy    C25  983   0.998   1.119   1.083 -0.0980  0.3415 -0.4419
   37phy    C23  984   0.950   1.000   0.992 -0.2133 -0.3736  0.5360
   37phy    C24  985   0.819   0.946   1.040  0.2123  0.0710  0.3736
   37phy    C22  986   0.931   1.061   0.847 -0.1702  0.3948 -0.5330
   37phy    C21  987   0.962   0.955   0.740  0.9632  0.1430  0.2129
   37phy    C20  988   0.896   1.015   0.611 -0.6864  0.2565  0.1633
   37phy    C18  989   0.948   0.986   0.462 -0.7036 -0.4557 -0.5290
   37phy    O01  990   1.080   1.044   0.442 -0.1348 -0.1052 -0.3953
   37phy    H01  991   1.130   1.039   0.522 -1.8909 -0.2717  0.7467
   37phy    C19  992   0.853   1.075   0.378  0.0389 -0.2246  0.1088
   37phy    C13  993   0.952   0.835   0.417 -0.7321  0.1052  0.5513
   37phy     H3  994   0.879   0.784   0.485 -0.6003 -0.4202  0.3034
   37phy    O33  995   0.890   0.800   0.288  0.4059 -0.0741  0.0075
   37phy    H1B  996   0.946   0.828   0.218  1.0987  1.6977  1.1865
   37phy    C12  997   1.051   0.726   0.457  0.2190 -0.3555 -0.4025
   37phy    O11  998   1.161   0.700   0.372 -0.2355  0.2988  0.5026
   37phy    H1A  999   1.131   0.706   0.283  0.4247  0.1867  0.2672
   38phy    C35 1000   0.860   1.179   1.842 -0.0899  0.7050  0.0904
   38phy    C33 1001   0.980   1.182   1.940  0.4390 -0.2417 -0.1120
   38phy    C34 1002   1.099   1.105   1.880  0.2940 -0.1123  0.1238
   38phy    C32 1003   1.006   1.321   2.002 -0.6203  0.0234 -0.3620
   38phy    C31 1004   1.094   1.326   2.129  0.3606 -0.7214  0.2783
   38phy    C30 1005   1.104   1.473   2.161  0.1286  0.1330 -0.1540
   38phy    C28 1006   1.163   1.497   2.304  0.4388 -0.5009 -0.1606
   38phy    C29 1007   1.302   1.555   2.289  0.3675  0.0695  0.1046
   38phy    C27 1008   1.074   1.603   2.378  0.3074 -0.3501 -0.3512
   38phy    C26 1009   1.068   1.594   2.527 -0.0918  0.4122 -0.6463
   38phy    C25 1010   0.966   1.693   2.594 -0.6354  0.0950  0.3563
   38phy    C23 1011   0.979   1.702   2.748  0.2146 -0.2974 -0.0417
   38phy    C24 1012   1.000   1.850   2.786  0.4885  0.0853  0.4969
   38phy    C22 1013   0.858   1.655   2.827  0.0513 -0.0421 -0.0149
   38phy    C21 1014   0.879   1.529   2.913  0.2268  0.0617 -0.2292
   38phy    C20 1015   0.755   1.487   2.993 -0.2223  0.3983  0.1487
   38phy    C18 1016   0.758   1.347   3.075 -0.3083  1.0905 -0.2593
   38phy    O01 1017   0.880   1.329   3.150 -0.3836  0.0798 -0.2840
   38phy    H01 1018   0.886   1.389   3.222 -1.3501 -1.5253  1.2544
   38phy    C19 1019   0.656   1.385   3.183  0.1162 -0.3984 -0.0845
   38phy    C13 1020   0.730   1.220   2.971  0.2001 -0.5928 -0.5162
   38phy     H3 1021   0.785   1.238   2.875 -0.2242 -1.1787 -0.8750
   38phy    O33 1022   0.591   1.224   2.926  0.0924  0.2365 -0.2573
   38phy    H1B 1023   0.584   1.227   2.832 -1.0457  1.0228 -0.1621
   38phy    C12 1024   0.762   1.079   3.023 -0.3385 -0.2778  0.3072
   38phy    O11 1025   0.893   1.059   3.068  0.1312 -0.2691  0.2414
   38phy    H1A 1026   0.925   1.143   3.094 -0.0517 -0.5527  1.4571
   39phy    C35 1027   0.366   3.030   1.094  0.4623  0.3951 -0.0171
   39phy    C33 1028   0.464   2.932   1.155  0.0432  0.2526  0.1379
   39phy    C34 1029   0.508   2.831   1.048 -0.3358 -0.0740 -0.5428
   39phy    C32 1030   0.575   3.011   1.223  0.0072  0.1262  0.3350
   39phy    C31 1031   0.647   2.924   1.326 -0.1383 -0.1991 -0.4206
   39phy    C30 1032   0.754   3.009   1.399 -0.0675 -0.0190  0.3934
   39phy    C28 1033   0.790   2.943   1.531 -0.0583  0.2257 -0.2322
   39phy    C29 1034   0.925   2.870   1.528 -0.1578 -0.1293 -0.0223
   39phy    C27 1035   0.777   3.047   1.644  0.4785 -0.5793  0.0606
   39phy    C26 1036   0.740   2.998   1.788  0.1729  0.0319  0.2459
   39phy    C25 1037   0.697   3.113   1.881 -0.0323  0.0446  0.8591
   39phy    C23 1038   0.655   3.073   2.020  0.5183 -0.0764 -0.0005
   39phy    C24 1039   0.768   3.104   2.115 -0.4481  0.2501 -0.2904
   39phy    C22 1040   0.536   3.159   2.062  0.0901 -0.0150  0.1456
   39phy    C21 1041   0.441   3.096   2.165 -0.3835  0.3798  0.1691
   39phy    C20 1042   0.318   3.180   2.198 -0.1966  0.4052  0.4482
   39phy    C18 1043   0.226   3.131   2.312  0.4251 -0.2074  0.0113
   39phy    O01 1044   0.287   3.126   2.440  0.0133 -0.3052  0.4906
   39phy    H01 1045   0.304   3.214   2.470 -0.0585  0.3671 -1.3395
   39phy    C19 1046   0.127   3.250   2.321  0.0788  0.0016  0.1622
   39phy    C13 1047   0.146   2.993   2.284  0.2521  0.2159 -0.1706
   39phy     H3 1048   0.102   2.995   2.181 -0.2232 -0.2768  0.0145
   39phy    O33 1049   0.032   2.978   2.364 -0.0816 -0.0378 -0.1875
   39phy    H1B 1050   0.060   2.967   2.453  0.4986 -1.3843 -0.5165
   39phy    C12 1051   0.227   2.860   2.297 -0.6641  0.6775  0.2320
   39phy    O11 1052   0.296   2.847   2.416 -0.3339  0.2986  0.7174
   39phy    H1A 1053   0.345   2.926   2.422  1.8110 -0.8900 -0.0895
   40phy    C35 1054   0.940   4.845   2.108  0.3742 -0.6711  0.2189
   40phy    C33 1055   0.861   4.832   1.979 -0.3297 -0.9992  0.1059
   40phy    C34 1056   0.724   4.888   2.003 -0.1793 -0.4599 -0.5915
   40phy    C32 1057   0.924   4.910   1.863 -0.9748  0.1505  0.1184
   40phy    C31 1058   1.034   4.837   1.790 -0.4712  0.6257  0.1799
   40phy    C30 1059   1.090   4.912   1.662 -0.3309 -0.1496 -0.1814
   40phy    C28 1060   1.208   4.850   1.592  0.0239 -0.1486  0.6174
   40phy    C29 1061   1.163   4.828   1.446  0.1337 -0.2810  0.2264
   40phy    C27 1062   1.326   4.941   1.584  0.2492 -0.1947 -0.6032
   40phy    C26 1063   1.458   4.915   1.661  0.3589 -0.0404  0.2870
   40phy    C25 1064   1.558   5.031   1.649  0.4608 -0.0422  0.9781
   40phy    C23 1065   1.690   5.005   1.724  0.2030 -0.0364  0.8324
   40phy    C24 1066   1.789   5.098   1.648 -0.3621 -0.0534  0.5012
   40phy    C22 1067   1.687   5.049   1.869 -0.4712 -0.7900 -0.0858
   40phy    C21 1068   1.768   4.967   1.967  0.2192  0.0612 -0.2218
   40phy    C20 1069   1.750   5.026   2.109  0.2785  0.2531 -0.6067
   40phy    C18 1070   1.820   4.950   2.223 -0.5287  0.4123 -0.3347
   40phy    O01 1071   1.958   4.920   2.191 -0.6693 -0.6328  0.2307
   40phy    H01 1072   1.990   4.983   2.129  1.1291 -1.5301  0.1987
   40phy    C19 1073   1.823   5.072   2.317  0.4948 -0.4017  0.1552
   40phy    C13 1074   1.748   4.822   2.293 -0.0922  0.1108 -0.2169
   40phy     H3 1075   1.637   4.837   2.300 -0.2281 -0.3598 -1.1578
   40phy    O33 1076   1.792   4.807   2.429  0.5864  0.0838 -0.4103
   40phy    H1B 1077   1.884   4.789   2.428  0.3997 -0.9671 -1.1231
   40phy    C12 1078   1.762   4.679   2.227 -0.1026 -0.3493  0.0855
   40phy    O11 1079   1.881   4.602   2.237 -0.0442  0.0397 -0.4166
   40phy    H1A 1080   1.866   4.535   2.174  0.0847 -0.4066  0.0189
   41phy    C35 1081   0.628   2.532   1.496  0.4498  0.0614 -0.3176
   41phy    C33 1082   0.727   2.422   1.455  0.1729 -0.1865  0.0738
   41phy    C34 1083   0.707   2.378   1.310  0.0015  0.1090  0.0846
   41phy    C32 1084   0.868   2.481   1.488 -0.7913 -0.1520  0.2012
   41phy    C31 1085   0.959   2.386   1.563 -0.2868  0.4053 -0.1857
   41phy    C30 1086   1.103   2.439   1.582 -0.3863  0.3757  0.0891
   41phy    C28 1087   1.194   2.335   1.653  0.5532  0.0694 -0.3910
   41phy    C29 1088   1.272   2.255   1.545  0.0911 -0.2827 -0.0936
   41phy    C27 1089   1.286   2.412   1.745 -0.3469 -0.4832 -0.2657
   41phy    C26 1090   1.272   2.371   1.892  0.3665 -0.1610 -0.0100
   41phy    C25 1091   1.360   2.456   1.982 -0.2842 -0.2194 -0.1321
   41phy    C23 1092   1.375   2.421   2.132  0.6070  0.1791  0.3164
   41phy    C24 1093   1.507   2.473   2.181 -0.1670  0.3575 -0.4149
   41phy    C22 1094   1.253   2.467   2.215  0.0797 -0.2792  0.1266
   41phy    C21 1095   1.223   2.363   2.324 -0.0124 -0.4003  0.2902
   41phy    C20 1096   1.103   2.408   2.405 -0.1709 -0.5344  0.1020
   41phy    C18 1097   1.074   2.343   2.545 -0.0818 -0.2814 -1.0422
   41phy    O01 1098   1.198   2.355   2.624 -0.1811 -0.3274 -0.4337
   41phy    H01 1099   1.219   2.269   2.655 -0.5436 -0.8155 -1.5108
   41phy    C19 1100   0.971   2.440   2.603 -0.4925 -0.3442  0.6145
   41phy    C13 1101   1.030   2.188   2.556  0.3598 -0.0987 -0.1637
   41phy     H3 1102   0.942   2.172   2.488  0.3097  0.5350 -0.2539
   41phy    O33 1103   0.974   2.146   2.683  0.6183 -0.0238  0.1958
   41phy    H1B 1104   0.881   2.140   2.677  0.5412  0.2079  1.0551
   41phy    C12 1105   1.136   2.079   2.519 -0.1835  0.3228 -0.0459
   41phy    O11 1106   1.236   2.045   2.615 -0.1017 -0.2644 -0.4585
   41phy    H1A 1107   1.197   2.063   2.698 -0.9676 -1.3139 -0.6097
   42phy    C35 1108   0.633   0.622   1.595  0.0769 -0.1166  0.5599
   42phy    C33 1109   0.522   0.723   1.589  0.3924  0.0002  0.2400
   42phy    C34 1110   0.507   0.792   1.721  0.3897 -0.1126  0.0482
   42phy    C32 1111   0.542   0.826   1.475 -0.1247 -0.0182  0.1528
   42phy    C31 1112   0.437   0.807   1.364  0.3579 -0.2193  0.6616
   42phy    C30 1113   0.454   0.920   1.265  0.3098 -0.1581  0.1544
   42phy    C28 1114   0.356   0.901   1.144  0.1306 -0.0772  0.1358
   42phy    C29 1115   0.252   1.013   1.139  0.2734  0.3430  0.0844
   42phy    C27 1116   0.431   0.925   1.007  0.0356 -0.4183 -0.2306
   42phy    C26 1117   0.479   0.798   0.939 -0.4204 -0.2905  0.2831
   42phy    C25 1118   0.541   0.824   0.805  0.1519  0.4936  0.1853
   42phy    C23 1119   0.576   0.702   0.715 -0.6607  0.1956 -0.1253
   42phy    C24 1120   0.525   0.737   0.577  0.4145 -0.1003  0.1423
   42phy    C22 1121   0.724   0.655   0.714  0.2621 -0.0277 -0.3044
   42phy    C21 1122   0.747   0.503   0.703  0.0063 -0.0483 -0.5894
   42phy    C20 1123   0.890   0.445   0.728 -0.5704 -0.2458 -0.2801
   42phy    C18 1124   0.928   0.296   0.702 -0.0178  0.2550 -0.5325
   42phy    O01 1125   0.837   0.209   0.778 -0.2588  0.0581 -0.2151
   42phy    H01 1126   0.807   0.248   0.858  1.7613  1.9189 -0.2825
   42phy    C19 1127   1.064   0.270   0.760 -0.1111 -0.4610 -0.2180
   42phy    C13 1128   0.917   0.263   0.543  0.3472  0.1497 -0.1254
   42phy     H3 1129   0.808   0.277   0.523  0.7413  0.6166 -2.1477
   42phy    O33 1130   0.957   0.359   0.446 -0.0231  0.3040  0.4575
   42phy    H1B 1131   1.047   0.351   0.423  0.5210  1.0842  2.1487
   42phy    C12 1132   0.904   0.115   0.482 -0.2071 -0.0198  0.3856
   42phy    O11 1133   1.029   0.059   0.449 -0.3494  0.0274  0.1164
   42phy    H1A 1134   1.085   0.131   0.425  0.7700 -0.7976  0.1990
   43phy    C35 1135   0.862   0.630   2.582  0.3945  0.0063  0.4251
   43phy    C33 1136   0.793   0.562   2.463  0.5838  0.3025 -0.3134
   43phy    C34 1137   0.895   0.498   2.375  0.3694 -0.0190 -0.5442
   43phy    C32 1138   0.689   0.453   2.500 -0.0969 -0.1539 -0.0813
   43phy    C31 1139   0.554   0.471   2.430  0.7132  0.0878 -0.1371
   43phy    C30 1140   0.439   0.373   2.476 -0.0890 -0.1760  0.5662
   43phy    C28 1141   0.299   0.394   2.412 -0.1800  0.2295 -0.2304
   43phy    C29 1142   0.284   0.315   2.282 -0.0903 -0.3670  0.3253
   43phy    C27 1143   0.187   0.349   2.506 -0.2499 -0.2249  0.1391
   43phy    C26 1144   0.135   0.454   2.608 -0.0966  0.1595  0.1449
   43phy    C25 1145   0.009   0.413   2.685 -0.5341  0.0215 -0.6148
   43phy    C23 1146  -0.035   0.532   2.776  0.3115  0.1765  0.1959
   43phy    C24 1147  -0.185   0.554   2.774 -0.5150  0.4811 -0.1935
   43phy    C22 1148   0.022   0.504   2.914 -0.2718 -0.1062 -0.2804
   43phy    C21 1149   0.056   0.628   2.992 -0.5998  0.2319  0.2824
   43phy    C20 1150   0.136   0.600   3.124  0.6102  0.2821 -0.2475
   43phy    C18 1151   0.186   0.712   3.230  0.5754  0.1295 -0.0015
   43phy    O01 1152   0.076   0.807   3.258  0.1694  0.0038 -0.0931
   43phy    H01 1153   0.010   0.747   3.286 -0.2076  0.2250 -0.5024
   43phy    C19 1154   0.205   0.639   3.362  0.1302  0.0474 -0.1134
   43phy    C13 1155   0.312   0.793   3.162  0.1821  0.2818  0.1326
   43phy     H3 1156   0.280   0.833   3.062 -0.1648  0.6570  0.3886
   43phy    O33 1157   0.418   0.701   3.131 -0.1004 -0.3424  0.2090
   43phy    H1B 1158   0.498   0.723   3.175  0.4362  0.5080 -1.1071
   43phy    C12 1159   0.361   0.925   3.229  0.2679 -0.3319 -0.0720
   43phy    O11 1160   0.432   0.915   3.351 -0.2599 -0.2778  0.0413
   43phy    H1A 1161   0.501   0.853   3.336 -1.7214 -1.5986 -1.7442
   44phy    C35 1162   2.119   1.845   1.625 -0.2661  0.0643  0.1164
   44phy    C33 1163   1.977   1.799   1.640  0.4798 -0.1194  0.1061
   44phy    C34 1164   1.943   1.766   1.793 -0.0609  0.2263  0.1956
   44phy    C32 1165   1.868   1.893   1.574 -1.0328 -0.4376  0.7180
   44phy    C31 1166   1.741   1.817   1.531 -0.0250 -0.1513 -0.3760
   44phy    C30 1167   1.643   1.914   1.457  0.1579  0.3191 -0.0509
   44phy    C28 1168   1.522   1.847   1.383  0.2489 -0.5825  0.4230
   44phy    C29 1169   1.409   1.797   1.475  0.0679  0.0020  0.1604
   44phy    C27 1170   1.475   1.938   1.265  0.0386 -0.6779 -0.3132
   44phy    C26 1171   1.446   1.871   1.133  0.3681  0.5583  0.0155
   44phy    C25 1172   1.411   1.977   1.025 -0.3756  0.0387  0.0297
   44phy    C23 1173   1.363   1.921   0.891  0.3229 -0.0514  0.0280
   44phy    C24 1174   1.255   2.017   0.839  0.1208  0.7375 -0.6649
   44phy    C22 1175   1.472   1.910   0.789 -0.5107 -0.1084  0.3361
   44phy    C21 1176   1.468   1.787   0.699  0.0642 -0.5345 -0.1370
   44phy    C20 1177   1.600   1.764   0.618 -0.3252 -0.0397  0.5216
   44phy    C18 1178   1.620   1.634   0.531  0.2606 -0.3306  0.4679
   44phy    O01 1179   1.602   1.523   0.614 -0.0688  0.6191 -0.3305
   44phy    H01 1180   1.511   1.512   0.633  0.2020 -0.9939  0.1887
   44phy    C19 1181   1.769   1.641   0.500  0.1266  0.2201 -0.2794
   44phy    C13 1182   1.525   1.629   0.406 -0.1126 -0.1112  0.0875
   44phy     H3 1183   1.423   1.619   0.452 -0.3642 -1.6606 -0.7183
   44phy    O33 1184   1.499   1.743   0.330  0.1375  0.2329  0.1654
   44phy    H1B 1185   1.553   1.744   0.254 -0.4950  1.7682 -0.3081
   44phy    C12 1186   1.491   1.498   0.322 -0.1368 -0.2542 -0.1894
   44phy    O11 1187   1.518   1.366   0.367  0.0536  0.2520  0.6089
   44phy    H1A 1188   1.609   1.358   0.386 -0.1764  0.3879  1.8370
   45phy    C35 1189   1.633   2.799   1.749  0.1695  0.1630  0.1960
   45phy    C33 1190   1.554   2.792   1.618 -0.0212 -0.4698  0.5174
   45phy    C34 1191   1.550   2.651   1.575 -0.0752  0.0195  0.4974
   45phy    C32 1192   1.412   2.847   1.622 -0.2051 -0.1328  0.0550
   45phy    C31 1193   1.399   3.001   1.631  0.3374  0.0245  0.3889
   45phy    C30 1194   1.252   3.050   1.638  0.0920  0.0453 -0.0390
   45phy    C28 1195   1.219   3.196   1.687  0.4166  0.5419  0.0291
   45phy    C29 1196   1.116   3.265   1.589 -0.1324 -0.2509  0.0218
   45phy    C27 1197   1.160   3.203   1.827  0.0869 -0.4668  0.0229
   45phy    C26 1198   1.250   3.196   1.951 -0.3922  0.0649 -0.2869
   45phy    C25 1199   1.148   3.198   2.068 -0.2547 -0.6331 -0.0217
   45phy    C23 1200   1.219   3.176   2.204  0.0013  0.0238  0.4790
   45phy    C24 1201   1.249   3.318   2.265 -0.0659 -0.3703 -0.2526
   45phy    C22 1202   1.129   3.095   2.301 -0.2132 -0.3675 -0.0782
   45phy    C21 1203   1.192   3.039   2.419 -0.1519 -0.3123  0.0636
   45phy    C20 1204   1.113   2.941   2.511  0.1895  0.1463 -0.0662
   45phy    C18 1205   1.183   2.862   2.632  0.9208 -0.4465  0.7587
   45phy    O01 1206   1.274   2.946   2.705  0.2039  0.2067 -0.2217
   45phy    H01 1207   1.243   3.034   2.697  0.1648  0.1502 -0.6945
   45phy    C19 1208   1.067   2.838   2.730  0.0704 -0.4549 -0.4931
   45phy    C13 1209   1.257   2.726   2.586 -0.3354  0.4015  0.0396
   45phy     H3 1210   1.195   2.671   2.511 -1.1494 -1.2180  1.8146
   45phy    O33 1211   1.264   2.628   2.693 -0.5056 -0.0590  0.0833
   45phy    H1B 1212   1.252   2.539   2.665  0.3396 -0.5143  1.1133
   45phy    C12 1213   1.403   2.749   2.521 -0.1044  0.6177 -0.4614
   45phy    O11 1214   1.497   2.804   2.602  0.0881 -0.0492  0.3022
   45phy    H1A 1215   1.446   2.848   2.667  0.3451  0.6667  0.0275
   46phy    C35 1216   1.533   2.861   2.147  0.3175  0.3513  0.0066
   46phy    C33 1217   1.650   2.956   2.159  0.1534 -0.2835 -0.3219
   46phy    C34 1218   1.778   2.875   2.174 -0.2757 -0.1140 -0.1936
   46phy    C32 1219   1.636   3.063   2.049 -0.4613 -0.4963 -0.3141
   46phy    C31 1220   1.637   3.213   2.096  0.2013 -0.2185  0.4937
   46phy    C30 1221   1.631   3.315   1.984 -0.0456 -0.1886 -0.2701
   46phy    C28 1222   1.659   3.462   2.023  0.2307  0.0801 -0.4149
   46phy    C29 1223   1.715   3.548   1.911  0.0415  0.2198 -0.0570
   46phy    C27 1224   1.532   3.520   2.089  0.1054  0.2519  0.2476
   46phy    C26 1225   1.560   3.627   2.198 -0.3540 -0.2675 -0.1603
   46phy    C25 1226   1.423   3.672   2.251  0.0132 -0.2959  0.2327
   46phy    C23 1227   1.419   3.793   2.350 -0.2350  0.0851  0.0428
   46phy    C24 1228   1.280   3.854   2.342  0.0405  0.3108 -0.1605
   46phy    C22 1229   1.466   3.768   2.496  0.4960  0.1967 -0.1812
   46phy    C21 1230   1.492   3.882   2.589 -0.0220  0.1950  0.1226
   46phy    C20 1231   1.544   3.831   2.721  0.6709 -0.4619 -0.0332
   46phy    C18 1232   1.577   3.913   2.854  0.3538 -0.0019 -0.2629
   46phy    O01 1233   1.685   4.010   2.831 -0.0908 -0.3813  0.2414
   46phy    H01 1234   1.754   3.970   2.781  0.7588  1.1426  0.1582
   46phy    C19 1235   1.453   3.990   2.900 -0.1975  0.0064 -0.0644
   46phy    C13 1236   1.626   3.803   2.963  0.4786 -0.0019  0.0834
   46phy     H3 1237   1.699   3.736   2.911 -1.5107 -1.4015 -1.0203
   46phy    O33 1238   1.523   3.714   2.993  0.0394  0.1097  0.4288
   46phy    H1B 1239   1.536   3.625   2.965 -2.1892 -0.4179  0.8601
   46phy    C12 1240   1.694   3.845   3.104 -0.5205  0.0884  0.0904
   46phy    O11 1241   1.808   3.928   3.105 -0.0864  0.0945  0.1775
   46phy    H1A 1242   1.779   4.016   3.088 -1.4924 -0.1271  1.2796
   47phy    C35 1243   3.913   2.385   1.378  0.2443  0.2022  0.7972
   47phy    C33 1244   3.771   2.431   1.371 -0.0753 -0.1990 -0.3493
   47phy    C34 1245   3.710   2.361   1.491  0.1958 -0.2319  0.4702
   47phy    C32 1246   3.747   2.586   1.367  0.3239  0.1813  0.3882
   47phy    C31 1247   3.611   2.640   1.309 -0.0899 -0.2395  0.4654
   47phy    C30 1248   3.577   2.787   1.341 -0.3937 -0.1086 -0.2535
   47phy    C28 1249   3.427   2.818   1.318 -0.0714 -0.4270 -0.2401
   47phy    C29 1250   3.341   2.786   1.443 -0.0782  0.2673  0.1583
   47phy    C27 1251   3.412   2.969   1.306  0.0285  0.2777 -0.1491
   47phy    C26 1252   3.380   3.020   1.165 -0.0990 -0.0075 -0.1332
   47phy    C25 1253   3.349   3.170   1.164  0.2735  0.0235 -0.4576
   47phy    C23 1254   3.320   3.232   1.025 -0.1002  0.5332  0.5074
   47phy    C24 1255   3.169   3.256   1.008  0.3612  0.1025 -0.6640
   47phy    C22 1256   3.383   3.370   1.008 -0.1625 -0.3600  0.1442
   47phy    C21 1257   3.517   3.379   0.931 -0.4660 -0.2067  0.2339
   47phy    C20 1258   3.560   3.524   0.947 -0.1854  0.0280  0.5804
   47phy    C18 1259   3.694   3.569   0.882  0.5395  0.0592  0.0380
   47phy    O01 1260   3.799   3.490   0.933 -0.3888 -0.3755  0.1371
   47phy    H01 1261   3.790   3.499   1.026 -1.4170  4.0984 -0.1885
   47phy    C19 1262   3.716   3.708   0.947  0.1008  0.4592  0.1536
   47phy    C13 1263   3.702   3.577   0.719  0.3757  0.3240 -0.5767
   47phy     H3 1264   3.692   3.471   0.684 -0.2852  0.1917 -0.0066
   47phy    O33 1265   3.586   3.627   0.651 -0.0446 -0.1639  0.1315
   47phy    H1B 1266   3.597   3.717   0.627 -2.1219  0.3402  0.7961
   47phy    C12 1267   3.835   3.586   0.634  0.3227  0.2106 -0.0313
   47phy    O11 1268   3.955   3.553   0.700 -0.2682  0.4445  0.3335
   47phy    H1A 1269   3.919   3.512   0.776 -0.7752  1.7048  0.8015
   48phy    C35 1270   2.560   2.435   2.125 -0.3242  0.2773 -0.2883
   48phy    C33 1271   2.563   2.281   2.132 -0.3984 -0.4564  0.5446
   48phy    C34 1272   2.700   2.237   2.179 -0.3227 -0.2305  0.7244
   48phy    C32 1273   2.451   2.217   2.212 -0.1416  0.3812  0.1935
   48phy    C31 1274   2.318   2.203   2.140 -0.1012 -0.2450  0.4609
   48phy    C30 1275   2.209   2.153   2.232 -0.1114  0.0237 -0.2541
   48phy    C28 1276   2.062   2.143   2.181 -0.0014  0.2656 -0.1661
   48phy    C29 1277   2.038   2.015   2.093 -0.0244  0.0647  0.0707
   48phy    C27 1278   1.972   2.135   2.307 -0.1298  0.2403  0.1096
   48phy    C26 1279   1.886   2.255   2.341  0.2163 -0.3875  0.4606
   48phy    C25 1280   1.816   2.251   2.475 -0.3596  0.3085  0.0476
   48phy    C23 1281   1.722   2.369   2.505  0.1089  0.1311 -0.6620
   48phy    C24 1282   1.573   2.329   2.530  0.0801  0.4624 -0.0626
   48phy    C22 1283   1.774   2.452   2.627 -0.0607 -0.2493 -0.2197
   48phy    C21 1284   1.778   2.603   2.589 -0.0932 -0.3173 -0.0672
   48phy    C20 1285   1.813   2.703   2.708 -0.1017  0.5018  0.3901
   48phy    C18 1286   1.827   2.858   2.696 -0.3710  0.2129  0.3521
   48phy    O01 1287   1.728   2.912   2.609 -0.2100  0.0150  0.4643
   48phy    H01 1288   1.647   2.866   2.607 -0.2576  0.1269 -1.0655
   48phy    C19 1289   1.795   2.903   2.841 -0.2147 -0.1357 -0.6826
   48phy    C13 1290   1.976   2.893   2.641  0.0998  0.2146  0.1200
   48phy     H3 1291   2.007   2.823   2.560  1.8075  0.2969  0.6782
   48phy    O33 1292   2.078   2.871   2.739 -0.1940  0.0386  0.3369
   48phy    H1B 1293   2.138   2.942   2.736 -1.5634  1.1971 -1.6897
   48phy    C12 1294   2.009   3.031   2.579  0.1780  0.3125 -0.0150
   48phy    O11 1295   1.997   3.133   2.675 -0.6369 -0.6505 -0.3869
   48phy    H1A 1296   1.942   3.201   2.641  0.3188 -0.3702 -1.4235
   49phy    C35 1297   1.685   2.212   1.941  0.4745 -0.1950 -0.1368
   49phy    C33 1298   1.738   2.234   1.797 -0.1694  0.2031  0.3308
   49phy    C34 1299   1.634   2.219   1.689 -0.2232  0.0088  0.3946
   49phy    C32 1300   1.797   2.374   1.775 -0.1051  0.3607 -0.1732
   49phy    C31 1301   1.941   2.386   1.821 -0.0148  0.3815 -0.2289
   49phy    C30 1302   2.001   2.526   1.808  0.3779  0.0139 -0.0964
   49phy    C28 1303   2.135   2.546   1.882 -0.3945  0.2993  0.4143
   49phy    C29 1304   2.251   2.574   1.791  0.0998 -0.3249  0.2428
   49phy    C27 1305   2.110   2.629   2.008 -0.3539 -0.3494 -0.3415
   49phy    C26 1306   2.188   2.593   2.135 -0.0141 -0.1440  0.2994
   49phy    C25 1307   2.174   2.700   2.244 -0.4411 -0.6964 -0.3880
   49phy    C23 1308   2.261   2.676   2.371 -0.0613  0.7641 -0.0155
   49phy    C24 1309   2.325   2.805   2.422  0.4453  0.4902 -0.1564
   49phy    C22 1310   2.183   2.606   2.486  0.3957 -0.2890 -0.1143
   49phy    C21 1311   2.248   2.497   2.568 -0.5150  0.1156 -0.2370
   49phy    C20 1312   2.147   2.451   2.673  0.3573  0.5040 -0.3180
   49phy    C18 1313   2.175   2.322   2.771  0.3257  0.4036  0.4361
   49phy    O01 1314   2.295   2.347   2.845  0.6027  0.2181  0.2517
   49phy    H01 1315   2.310   2.270   2.896 -0.7988 -1.0700 -1.1623
   49phy    C19 1316   2.060   2.348   2.871 -0.9072  0.1531 -0.2833
   49phy    C13 1317   2.171   2.172   2.706 -0.2786  0.1460  0.4995
   49phy     H3 1318   2.084   2.169   2.636 -0.6949  1.4402  0.9379
   49phy    O33 1319   2.138   2.059   2.791  0.0866 -0.4180  0.5220
   49phy    H1B 1320   2.047   2.034   2.787  0.1475 -0.5282 -0.7524
   49phy    C12 1321   2.296   2.133   2.622 -0.2506 -0.0047  0.0792
   49phy    O11 1322   2.397   2.075   2.701 -0.3153  0.4859  0.5332
   49phy    H1A 1323   2.351   2.025   2.767 -1.7106 -0.7564 -1.2747
   50phy    C35 1324   0.982   2.647   0.495 -0.2378 -0.5953  0.1845
   50phy    C33 1325   0.860   2.684   0.577  0.0138 -0.1195  0.3056
   50phy    C34 1326   0.868   2.823   0.636  0.2848  0.9107 -0.3617
   50phy    C32 1327   0.731   2.662   0.491  0.2197  0.2333 -0.0990
   50phy    C31 1328   0.682   2.516   0.508 -0.4271 -0.0208 -0.2361
   50phy    C30 1329   0.558   2.487   0.422  0.2188  0.2606 -0.0447
   50phy    C28 1330   0.508   2.342   0.412 -0.0056 -0.5181  0.2206
   50phy    C29 1331   0.361   2.328   0.404 -0.0695 -0.0291 -0.0156
   50phy    C27 1332   0.569   2.281   0.286  0.1029  0.1979  0.3476
   50phy    C26 1333   0.582   2.129   0.272  0.0409  0.7469 -0.3395
   50phy    C25 1334   0.657   2.092   0.150 -0.0084  0.3025  0.0270
   50phy    C23 1335   0.704   1.944   0.150 -0.0004  0.0125  0.2559
   50phy    C24 1336   0.619   1.854   0.057 -0.0037 -0.0251 -0.0721
   50phy    C22 1337   0.852   1.941   0.097  0.2953  0.7568 -0.2564
   50phy    C21 1338   0.943   1.833   0.157  0.3952  0.0594  0.1196
   50phy    C20 1339   1.089   1.839   0.109 -0.1891 -0.3055 -0.1419
   50phy    C18 1340   1.189   1.945   0.172 -0.3856  0.0966  0.1703
   50phy    O01 1341   1.143   2.080   0.137 -0.1484  0.1523 -0.5334
   50phy    H01 1342   1.138   2.085   0.043  0.7829 -0.2769 -0.6136
   50phy    C19 1343   1.324   1.933   0.094  0.0839  0.3516  0.4241
   50phy    C13 1344   1.208   1.937   0.334  0.0116 -0.3777  0.2980
   50phy     H3 1345   1.102   1.935   0.371 -0.6728 -2.2105 -1.5206
   50phy    O33 1346   1.248   1.809   0.387 -0.2052 -0.1534 -0.4611
   50phy    H1B 1347   1.338   1.791   0.367  0.6804  2.7779  0.4352
   50phy    C12 1348   1.231   2.060   0.427  0.3041 -0.3814 -0.3026
   50phy    O11 1349   1.237   2.189   0.361  0.3596  0.5472  0.2066
   50phy    H1A 1350   1.177   2.183   0.289  0.4298 -0.9411  0.2391
   51phy    C35 1351   1.115   2.002   1.300 -0.1429 -0.4283 -0.1655
   51phy    C33 1352   1.038   2.075   1.197  0.8843 -0.0645  0.2704
   51phy    C34 1353   0.890   2.057   1.222  0.2064 -0.2218 -0.2900
   51phy    C32 1354   1.089   2.217   1.184  0.3338 -0.7360 -0.3497
   51phy    C31 1355   1.069   2.290   1.054 -0.4974 -0.0561 -0.1754
   51phy    C30 1356   1.137   2.427   1.067 -0.4124 -0.0296  0.0633
   51phy    C28 1357   1.102   2.522   0.953  0.0403 -0.6396  0.4731
   51phy    C29 1358   0.995   2.630   0.996  0.1204  0.4890  0.0441
   51phy    C27 1359   1.228   2.599   0.904 -0.2311 -0.2814  0.0619
   51phy    C26 1360   1.247   2.577   0.754 -0.5499 -0.3571 -0.3933
   51phy    C25 1361   1.359   2.664   0.699 -0.0278  0.0284 -0.2004
   51phy    C23 1362   1.412   2.656   0.555 -0.0839  0.3179 -0.6356
   51phy    C24 1363   1.455   2.789   0.503  0.0768  0.2814 -0.1058
   51phy    C22 1364   1.511   2.534   0.540 -0.2881  0.4697  0.2688
   51phy    C21 1365   1.511   2.460   0.415  0.2343  0.8001  0.0933
   51phy    C20 1366   1.554   2.314   0.424 -0.4027  0.4259  0.1919
   51phy    C18 1367   1.577   2.230   0.293 -0.1294 -0.1103 -0.2845
   51phy    O01 1368   1.452   2.220   0.226  0.2066  0.0668 -0.4846
   51phy    H01 1369   1.388   2.199   0.292 -1.4429 -0.9148 -2.2998
   51phy    C19 1370   1.609   2.088   0.342 -0.1001 -0.1131 -0.1947
   51phy    C13 1371   1.687   2.293   0.190 -0.0732  0.4280 -0.3490
   51phy     H3 1372   1.641   2.391   0.160 -1.5600 -0.1774 -0.1483
   51phy    O33 1373   1.808   2.341   0.249 -0.1532 -0.1187 -0.3998
   51phy    H1B 1374   1.788   2.394   0.323 -0.6920 -0.2040 -0.4791
   51phy    C12 1375   1.692   2.262   0.034 -0.1464 -0.1100  0.5275
   51phy    O11 1376   1.565   2.227  -0.021 -0.1136 -0.5228  0.1946
   51phy    H1A 1377   1.515   2.210   0.057  0.3333  1.7201  1.0510
   52phy    C35 1378   2.702   1.295   1.415  0.2913  0.4179 -0.3274
   52phy    C33 1379   2.678   1.194   1.530 -0.3001 -0.8264 -0.1100
   52phy    C34 1380   2.740   1.260   1.655  0.2651 -0.2059  0.2436
   52phy    C32 1381   2.527   1.155   1.559  0.2621  0.2791 -0.2322
   52phy    C31 1382   2.476   1.033   1.483  0.1579  0.0178 -0.2045
   52phy    C30 1383   2.334   1.008   1.527  0.2573 -0.2814 -0.2530
   52phy    C28 1384   2.269   0.902   1.434 -0.2708  0.6441 -0.0172
   52phy    C29 1385   2.270   0.759   1.493  0.2120 -0.3484  0.0471
   52phy    C27 1386   2.121   0.945   1.411  0.1248 -0.0680 -0.4699
   52phy    C26 1387   2.077   0.944   1.263 -0.2813 -0.4020 -0.0489
   52phy    C25 1388   1.923   0.961   1.254 -0.0417  0.9299  0.0584
   52phy    C23 1389   1.857   0.968   1.115  0.2716  0.2816  0.0423
   52phy    C24 1390   1.709   0.952   1.136  0.1150 -0.3439 -0.1643
   52phy    C22 1391   1.888   1.100   1.034 -0.1689 -0.1682 -0.2226
   52phy    C21 1392   1.903   1.076   0.881  0.0403  0.3327 -0.3205
   52phy    C20 1393   1.924   1.210   0.813  0.0709 -0.1054 -0.9599
   52phy    C18 1394   1.957   1.229   0.663 -0.4579  0.1731  0.0121
   52phy    O01 1395   2.071   1.146   0.613  0.6455  0.0686  0.3876
   52phy    H01 1396   2.047   1.056   0.617 -0.4298  0.2037 -1.5904
   52phy    C19 1397   2.017   1.374   0.659  0.6243  0.0727 -0.0788
   52phy    C13 1398   1.832   1.203   0.569 -0.3918  0.2226  0.1064
   52phy     H3 1399   1.822   1.092   0.576  1.3411  0.1091  1.1397
   52phy    O33 1400   1.702   1.238   0.620  0.3107 -0.2849  0.2284
   52phy    H1B 1401   1.693   1.331   0.622 -0.5256 -0.3655  0.4024
   52phy    C12 1402   1.824   1.194   0.414 -0.2218  0.3811  0.3868
   52phy    O11 1403   1.798   1.314   0.343 -0.3206  0.1062 -0.5308
   52phy    H1A 1404   1.884   1.348   0.329  0.2586 -1.0162  0.1751
   53phy    C35 1405   1.578   3.331   0.991  0.6264  0.2166 -0.3855
   53phy    C33 1406   1.719   3.384   0.992 -0.0466 -0.3541 -0.3074
   53phy    C34 1407   1.759   3.418   1.133 -0.0352 -0.3223  0.0127
   53phy    C32 1408   1.805   3.271   0.936 -0.2313  0.0970 -0.2603
   53phy    C31 1409   1.860   3.300   0.795  0.4720  0.1624  0.0566
   53phy    C30 1410   1.914   3.165   0.748 -0.1817 -0.4147 -0.0669
   53phy    C28 1411   1.962   3.169   0.600  0.1653 -0.5894 -0.2171
   53phy    C29 1412   2.074   3.067   0.577 -0.3708  0.0625  0.0510
   53phy    C27 1413   1.850   3.130   0.492 -0.0916 -0.1425  0.1760
   53phy    C26 1414   1.838   3.236   0.386 -0.0583 -0.2916  0.3074
   53phy    C25 1415   1.700   3.231   0.318  0.3746 -0.2117 -0.1371
   53phy    C23 1416   1.676   3.335   0.208 -0.2241  0.1931  0.0466
   53phy    C24 1417   1.722   3.273   0.072 -0.3378 -0.4155  0.7898
   53phy    C22 1418   1.527   3.371   0.203 -0.3720 -0.3905 -0.6780
   53phy    C21 1419   1.480   3.511   0.246 -0.1850 -0.7036 -0.5708
   53phy    C20 1420   1.330   3.516   0.243  0.0332 -0.5790  0.3839
   53phy    C18 1421   1.249   3.641   0.278  0.2085 -0.0539 -0.3493
   53phy    O01 1422   1.295   3.689   0.402 -0.2756 -0.0238  0.0777
   53phy    H01 1423   1.300   3.617   0.461 -0.9160  0.4925  0.7759
   53phy    C19 1424   1.104   3.591   0.293 -0.0922  0.4120 -0.7028
   53phy    C13 1425   1.259   3.768   0.176 -0.0199  0.4356 -0.1511
   53phy     H3 1426   1.370   3.784   0.166  0.0160  1.1502  1.1863
   53phy    O33 1427   1.231   3.749   0.036  0.7052  0.6282 -0.1181
   53phy    H1B 1428   1.310   3.734  -0.011  1.0844  1.8685  0.0836
   53phy    C12 1429   1.244   3.918   0.213 -0.3575 -0.0670 -0.0311
   53phy    O11 1430   1.307   3.954   0.334  0.6020 -0.3664 -0.1382
   53phy    H1A 1431   1.294   3.882   0.391  1.0804  1.0922  1.9124
   54phy    C35 1432   3.037   3.114   1.411 -0.0703 -0.0244 -0.0209
   54phy    C33 1433   2.966   2.992   1.462  0.2445  0.2659 -0.1567
   54phy    C34 1434   2.928   3.025   1.607  0.2340  0.2582 -0.2502
   54phy    C32 1435   2.842   2.963   1.372  0.0313 -0.0843  0.1550
   54phy    C31 1436   2.777   2.824   1.374 -0.3039 -0.1230 -0.1520
   54phy    C30 1437   2.631   2.824   1.343  0.0572  0.0061  0.3133
   54phy    C28 1438   2.562   2.687   1.353 -0.3131  0.0576 -0.0186
   54phy    C29 1439   2.489   2.677   1.484  0.0040 -0.5300  0.1642
   54phy    C27 1440   2.467   2.660   1.232 -0.1018  0.0731  0.0488
   54phy    C26 1441   2.531   2.606   1.102  0.3567 -0.1912 -0.0344
   54phy    C25 1442   2.423   2.567   1.002 -0.1062 -0.0871  0.2198
   54phy    C23 1443   2.484   2.526   0.864 -0.2026  0.2985  0.4418
   54phy    C24 1444   2.450   2.377   0.844 -0.6202  0.0292 -0.3498
   54phy    C22 1445   2.410   2.607   0.758 -0.0183 -0.0194  0.4452
   54phy    C21 1446   2.505   2.676   0.664 -0.2141 -0.4224 -0.0035
   54phy    C20 1447   2.438   2.785   0.574  0.3517  0.3038  0.3690
   54phy    C18 1448   2.527   2.850   0.464  0.3297  0.0067  0.6596
   54phy    O01 1449   2.635   2.925   0.518  0.4933  0.4580 -0.0850
   54phy    H01 1450   2.662   2.875   0.593 -1.0262  0.2890  0.3789
   54phy    C19 1451   2.435   2.962   0.412  0.3351 -0.0282 -0.3071
   54phy    C13 1452   2.580   2.740   0.352 -0.1156  0.2080 -0.0247
   54phy     H3 1453   2.660   2.683   0.407  0.6565  1.1615 -0.1281
   54phy    O33 1454   2.501   2.629   0.320 -0.1631 -0.4391 -0.0245
   54phy    H1B 1455   2.423   2.625   0.372 -0.1780 -1.0114 -0.0831
   54phy    C12 1456   2.697   2.766   0.250 -0.1924 -0.2809  0.0355
   54phy    O11 1457   2.656   2.827   0.129  0.1708 -0.5819 -0.1603
   54phy    H1A 1458   2.562   2.836   0.134  0.2975  1.0320 -0.2154
   55phy    C35 1459   4.988   4.325   1.066 -0.1886 -0.2711 -0.1642
   55phy    C33 1460   5.105   4.343   1.165 -0.4277  0.1548 -0.0527
   55phy    C34 1461   5.180   4.210   1.167 -0.2179 -0.2922  0.2354
   55phy    C32 1462   5.189   4.466   1.117  0.1520 -0.1401  0.6494
   55phy    C31 1463   5.138   4.603   1.160 -0.0642 -0.5040 -0.1049
   55phy    C30 1464   5.233   4.709   1.102  0.1219 -0.4491  0.0009
   55phy    C28 1465   5.207   4.860   1.130  0.0719 -0.3642  0.0955
   55phy    C29 1466   5.287   4.891   1.258 -0.0975  0.0468  0.0965
   55phy    C27 1467   5.241   4.955   1.016  0.1928  0.3022 -0.0713
   55phy    C26 1468   5.124   4.984   0.920 -0.3775 -0.1708  0.0754
   55phy    C25 1469   5.158   5.080   0.803  0.2399 -0.0591 -0.0285
   55phy    C23 1470   5.056   5.125   0.699 -0.4896  0.0639 -0.4237
   55phy    C24 1471   4.983   5.250   0.749 -0.6933 -0.3120  0.2801
   55phy    C22 1472   5.126   5.168   0.567  0.6932  0.0141 -0.0359
   55phy    C21 1473   5.151   5.058   0.464  0.4304 -0.4639  0.2511
   55phy    C20 1474   5.177   5.112   0.325  0.1581 -0.7826  0.5812
   55phy    C18 1475   5.211   5.013   0.206 -0.0381 -0.4820 -0.1856
   55phy    O01 1476   5.309   4.915   0.248  0.0293 -0.4879 -0.3881
   55phy    H01 1477   5.292   4.842   0.193  0.4982 -0.2481 -0.8533
   55phy    C19 1478   5.270   5.112   0.100  0.4381 -0.2446 -0.0424
   55phy    C13 1479   5.080   4.933   0.157  0.7624 -0.1840 -0.0015
   55phy     H3 1480   5.056   4.874   0.249  1.7315 -0.6131 -0.0120
   55phy    O33 1481   4.952   5.008   0.148  0.0197 -0.0914  0.2135
   55phy    H1B 1482   4.945   5.070   0.217 -0.6737  0.1281 -0.0519
   55phy    C12 1483   5.080   4.796   0.082  0.0064  0.0723  0.0354
   55phy    O11 1484   5.205   4.732   0.096 -0.1103 -0.0801 -0.4672
   55phy    H1A 1485   5.215   4.676   0.021 -1.2717  1.5107 -1.9068
   56phy    C35 1486   2.361   2.192   1.749  0.3669  0.3053  0.0796
   56phy    C33 1487   2.473   2.217   1.653 -0.0540 -0.1484  0.6947
   56phy    C34 1488   2.422   2.227   1.508 -0.3606  0.0934  0.5207
   56phy    C32 1489   2.530   2.352   1.694 -0.4950  0.7045  0.4204
   56phy    C31 1490   2.683   2.354   1.724 -0.1729 -0.2519 -0.2246
   56phy    C30 1491   2.738   2.496   1.733 -0.3263 -0.1672 -0.2146
   56phy    C28 1492   2.888   2.516   1.773  0.2818  0.6407 -0.1079
   56phy    C29 1493   2.985   2.501   1.656  0.0008  0.5249  0.9384
   56phy    C27 1494   2.901   2.661   1.824  0.1759  0.1641  0.2451
   56phy    C26 1495   2.996   2.690   1.939 -0.2601  0.3227 -0.3435
   56phy    C25 1496   3.015   2.842   1.961 -0.2278  0.2805 -0.0185
   56phy    C23 1497   3.092   2.881   2.091 -0.3339 -0.5001 -0.1541
   56phy    C24 1498   3.241   2.891   2.067  0.0013  0.0697 -0.1922
   56phy    C22 1499   3.053   3.019   2.141  0.0476  0.1426 -0.0255
   56phy    C21 1500   2.955   3.027   2.254 -0.2756  0.0360 -0.5163
   56phy    C20 1501   2.922   3.170   2.314 -0.3141 -0.4105 -0.2182
   56phy    C18 1502   2.818   3.181   2.434  0.9203 -0.0519  0.7856
   56phy    O01 1503   2.854   3.088   2.536  0.0131 -0.0286  0.1636
   56phy    H01 1504   2.837   3.001   2.503 -0.7241  0.2081 -0.0905
   56phy    C19 1505   2.847   3.327   2.484  0.3395 -0.1605  0.2754
   56phy    C13 1506   2.663   3.151   2.384  0.2900 -0.3956 -0.3779
   56phy     H3 1507   2.657   3.052   2.333  0.0395  0.1754 -1.4874
   56phy    O33 1508   2.622   3.240   2.272  0.0167 -0.0521  0.3913
   56phy    H1B 1509   2.638   3.330   2.292  1.0299 -0.2117  0.3641
   56phy    C12 1510   2.541   3.157   2.489  0.1291 -0.3090 -0.7514
   56phy    O11 1511   2.557   3.099   2.614  0.0081 -0.2634 -0.3283
   56phy    H1A 1512   2.633   3.136   2.655  0.0692 -1.8076  1.0620
   57phy    C35 1513   0.119   3.791   1.169 -0.2255 -0.4693  0.2910
   57phy    C33 1514   0.250   3.847   1.220  0.2085 -0.0503  0.3303
   57phy    C34 1515   0.279   3.773   1.347  0.4297  0.4785 -0.3434
   57phy    C32 1516   0.368   3.838   1.122  0.1876 -0.3889  0.2642
   57phy    C31 1517   0.387   3.955   1.025 -0.3727 -0.1869 -0.4860
   57phy    C30 1518   0.522   3.957   0.949  0.0677 -0.0556 -0.3556
   57phy    C28 1519   0.535   4.061   0.832  0.4046 -0.0166 -0.4493
   57phy    C29 1520   0.564   4.203   0.886  0.1374  0.1989 -0.3349
   57phy    C27 1521   0.655   4.012   0.751 -0.4391 -0.0975 -0.0840
   57phy    C26 1522   0.625   3.968   0.608  0.1867  0.4879 -0.0529
   57phy    C25 1523   0.757   3.924   0.537  0.2031  0.7153  0.2096
   57phy    C23 1524   0.741   3.902   0.388  0.7627  0.3931  0.1297
   57phy    C24 1525   0.849   3.981   0.316  0.2508 -0.8109  0.1177
   57phy    C22 1526   0.748   3.751   0.367  0.2511 -0.2887 -0.1733
   57phy    C21 1527   0.651   3.709   0.258  0.1983  0.2169  0.2523
   57phy    C20 1528   0.657   3.559   0.220  0.0861 -0.0779 -0.4266
   57phy    C18 1529   0.586   3.495   0.099  0.1646 -0.0328 -0.3364
   57phy    O01 1530   0.444   3.525   0.123  0.3576  0.7228  0.3948
   57phy    H01 1531   0.387   3.463   0.081 -0.1296  0.5594  1.2747
   57phy    C19 1532   0.591   3.351   0.138  0.2816 -0.4647 -0.2392
   57phy    C13 1533   0.641   3.535  -0.045  0.3845  0.0518 -0.1015
   57phy     H3 1534   0.616   3.644  -0.050  0.3335  0.0629  0.3348
   57phy    O33 1535   0.782   3.545  -0.060  0.0814 -0.2640 -0.2493
   57phy    H1B 1536   0.822   3.609  -0.005  1.8066  0.0486 -1.7883
   57phy    C12 1537   0.578   3.522  -0.187 -0.1735 -0.4873  0.4533
   57phy    O11 1538   0.443   3.504  -0.199  0.0819  0.5740  0.0838
   57phy    H1A 1539   0.398   3.584  -0.181 -0.3463  0.7237 -1.4599
   58phy    C35 1540   1.093   2.800   1.914  0.5718  0.4894  0.1366
   58phy    C33 1541   0.957   2.742   1.955  0.6214  0.0280 -0.2861
   58phy    C34 1542   0.911   2.635   1.854  0.5137  0.2091  0.3009
   58phy    C32 1543   0.947   2.710   2.106 -0.1696 -0.0661  0.0876
   58phy    C31 1544   0.810   2.693   2.166  0.0129 -0.3598 -0.0840
   58phy    C30 1545   0.822   2.677   2.316  0.0482 -0.5243 -0.5980
   58phy    C28 1546   0.682   2.668   2.385  0.1605 -0.0241 -0.1375
   58phy    C29 1547   0.631   2.522   2.387 -0.2062  0.1821  0.6561
   58phy    C27 1548   0.689   2.730   2.528  0.3863  0.1932  0.1135
   58phy    C26 1549   0.632   2.875   2.548 -0.5033 -0.0572 -0.4564
   58phy    C25 1550   0.656   2.920   2.693  0.2099  0.1402 -0.1891
   58phy    C23 1551   0.634   3.066   2.713  0.3332 -0.3371  0.0768
   58phy    C24 1552   0.489   3.103   2.744  0.5264 -0.0078 -0.5198
   58phy    C22 1553   0.721   3.120   2.830  0.2593 -0.2348 -0.4339
   58phy    C21 1554   0.818   3.229   2.783 -0.1198  0.2890 -0.0981
   58phy    C20 1555   0.936   3.251   2.879  0.1966  0.0055 -0.3691
   58phy    C18 1556   1.050   3.356   2.852  0.2862  0.2274 -0.0756
   58phy    O01 1557   0.977   3.482   2.830 -0.2787  0.2670  0.1000
   58phy    H01 1558   0.900   3.487   2.884  0.0182  2.7068  0.4405
   58phy    C19 1559   1.129   3.370   2.984  0.3088  0.1718 -0.1094
   58phy    C13 1560   1.135   3.322   2.718 -0.2937  0.2857  0.1052
   58phy     H3 1561   1.066   3.284   2.639 -1.1471  0.6422  0.6489
   58phy    O33 1562   1.217   3.208   2.737 -0.2782  0.1958 -0.0996
   58phy    H1B 1563   1.294   3.229   2.786  0.2755  2.5146 -1.7923
   58phy    C12 1564   1.212   3.443   2.645  0.3857 -0.1651  0.2603
   58phy    O11 1565   1.318   3.515   2.709 -0.1079  0.1180  0.0871
   58phy    H1A 1566   1.280   3.597   2.735 -1.2245 -0.3946  0.1413
   59phy    C35 1567   0.514   2.961   0.256 -0.1148  0.5531 -0.0166
   59phy    C33 1568   0.435   2.924   0.129 -0.3283  0.3256  0.1870
   59phy    C34 1569   0.375   3.049   0.070 -0.6339  0.0402 -0.0153
   59phy    C32 1570   0.524   2.853   0.029  0.1434  0.4113 -0.3479
   59phy    C31 1571   0.500   2.703   0.016  0.1425  0.1018 -0.4002
   59phy    C30 1572   0.537   2.649  -0.121 -0.4130  0.3250 -0.0744
   59phy    C28 1573   0.561   2.497  -0.127 -0.3806  0.2792 -0.0060
   59phy    C29 1574   0.502   2.449  -0.262 -0.1109  0.9570 -0.1405
   59phy    C27 1575   0.711   2.457  -0.118  0.1392 -0.4400  0.7344
   59phy    C26 1576   0.770   2.468   0.023 -0.3202 -0.1351 -0.4514
   59phy    C25 1577   0.916   2.415   0.024  0.5471 -0.1502 -0.5301
   59phy    C23 1578   1.000   2.455   0.147  0.7144 -0.1751 -0.3711
   59phy    C24 1579   0.986   2.348   0.253 -0.0645 -0.3374 -0.2961
   59phy    C22 1580   1.148   2.447   0.116  0.2157 -0.2266 -0.4213
   59phy    C21 1581   1.213   2.574   0.064  0.4191 -0.0646 -0.3339
   59phy    C20 1582   1.362   2.549   0.029  0.5593  0.5972 -0.1333
   59phy    C18 1583   1.446   2.665  -0.028  0.0807 -0.0804  0.3026
   59phy    O01 1584   1.368   2.734  -0.125 -0.4529 -0.0616  0.3079
   59phy    H01 1585   1.326   2.682  -0.191 -0.2312  0.3063 -0.1292
   59phy    C19 1586   1.552   2.594  -0.109 -0.4301 -0.1593 -0.3769
   59phy    C13 1587   1.487   2.778   0.081  0.2742 -0.1648 -0.3427
   59phy     H3 1588   1.390   2.802   0.132  0.9219  0.2568  0.7154
   59phy    O33 1589   1.554   2.730   0.201 -0.1947  0.4803 -0.0101
   59phy    H1B 1590   1.621   2.789   0.228 -0.0998  0.5299 -0.3529
   59phy    C12 1591   1.496   2.932   0.055  0.2059  0.3663 -0.0544
   59phy    O11 1592   1.458   2.975  -0.071 -0.4859 -0.2291  0.1988
   59phy    H1A 1593   1.404   2.912  -0.115  0.3958 -1.3097  0.6292
   60phy    C35 1594   5.102   0.116   1.399 -0.2688 -0.1627 -0.6231
   60phy    C33 1595   5.068   0.246   1.325  0.4858  0.1088 -0.1381
   60phy    C34 1596   5.055   0.362   1.428  0.2059 -0.4936  0.6814
   60phy    C32 1597   5.178   0.283   1.223 -0.0016 -0.0664  0.0745
   60phy    C31 1598   5.139   0.336   1.082  0.0088  0.2392  0.4318
   60phy    C30 1599   5.265   0.398   1.021 -0.4003  0.1461 -0.1344
   60phy    C28 1600   5.246   0.472   0.887 -0.0915 -0.5933  0.5063
   60phy    C29 1601   5.231   0.622   0.915  0.4816 -0.0559  0.2220
   60phy    C27 1602   5.373   0.454   0.800  0.0200 -0.5332 -0.9153
   60phy    C26 1603   5.358   0.360   0.678  0.4659 -0.4949 -0.2799
   60phy    C25 1604   5.483   0.364   0.584 -0.0553 -0.1389  0.2573
   60phy    C23 1605   5.488   0.271   0.463 -0.6665 -0.3842 -0.3412
   60phy    C24 1606   5.542   0.343   0.342 -0.1218 -0.8142 -0.1393
   60phy    C22 1607   5.572   0.150   0.496 -0.5084  0.2661 -0.1269
   60phy    C21 1608   5.532   0.026   0.416 -0.2866 -0.5185 -0.4370
   60phy    C20 1609   5.644  -0.077   0.412  0.1828  0.1295 -0.2959
   60phy    C18 1610   5.643  -0.200   0.311  0.1054 -0.0578 -0.8018
   60phy    O01 1611   5.524  -0.276   0.342 -0.2654 -0.0530 -0.1135
   60phy    H01 1612   5.446  -0.232   0.314 -1.1386 -1.7885 -0.5881
   60phy    C19 1613   5.767  -0.278   0.356  0.1103  0.4115  0.2295
   60phy    C13 1614   5.642  -0.153   0.159  0.1770  0.6021  0.8345
   60phy     H3 1615   5.559  -0.078   0.154  0.9904  1.5310  0.9359
   60phy    O33 1616   5.748  -0.060   0.111  0.7229  0.0270  0.7684
   60phy    H1B 1617   5.802  -0.102   0.047  1.1533  1.5982  0.0538
   60phy    C12 1618   5.590  -0.246   0.039 -0.0627  0.2053  0.1459
   60phy    O11 1619   5.548  -0.182  -0.080 -0.3393 -0.4201  0.0299
   60phy    H1A 1620   5.619  -0.135  -0.119 -0.6792 -1.4321 -1.9224
   61phy    C35 1621   1.380   3.685   1.311  0.4163  0.0939 -0.3929
   61phy    C33 1622   1.322   3.569   1.393 -0.4425 -0.6520 -0.3026
   61phy    C34 1623   1.176   3.536   1.357 -0.3212 -0.7222 -0.1900
   61phy    C32 1624   1.404   3.439   1.392  0.1539  0.0653 -0.5474
   61phy    C31 1625   1.523   3.437   1.489  0.0880  0.3250 -0.2706
   61phy    C30 1626   1.612   3.313   1.469 -0.2490 -0.1657 -0.1438
   61phy    C28 1627   1.737   3.307   1.560  0.7098 -0.2594 -0.5102
   61phy    C29 1628   1.774   3.160   1.575  0.0204 -0.1439 -0.2303
   61phy    C27 1629   1.862   3.384   1.507  0.4796  0.7270  0.2545
   61phy    C26 1630   1.934   3.474   1.606  0.1123  0.2837 -0.0017
   61phy    C25 1631   2.087   3.469   1.585  0.1374  0.2445 -0.2632
   61phy    C23 1632   2.177   3.538   1.691  0.1542  0.3726 -0.3165
   61phy    C24 1633   2.319   3.488   1.671 -0.1751  0.1617  0.1578
   61phy    C22 1634   2.171   3.692   1.694  0.2547  0.0453  0.4499
   61phy    C21 1635   2.175   3.755   1.834 -0.2152  0.4660  0.7485
   61phy    C20 1636   2.185   3.906   1.842  0.1479  0.1271  0.1849
   61phy    C18 1637   2.186   3.969   1.988  0.1089 -1.4910  0.2734
   61phy    O01 1638   2.240   3.885   2.091  0.6282  0.3086 -0.2111
   61phy    H01 1639   2.235   3.932   2.172 -0.2587 -0.3745  0.1446
   61phy    C19 1640   2.289   4.085   1.967  0.1734 -0.2067  0.0937
   61phy    C13 1641   2.039   4.028   2.039 -0.3055  0.2573  0.3348
   61phy     H3 1642   1.989   4.082   1.955  1.4090 -0.6740 -1.3769
   61phy    O33 1643   2.050   4.125   2.142  0.4717 -0.3689 -0.1823
   61phy    H1B 1644   2.093   4.083   2.214  0.5726 -0.1834 -0.1359
   61phy    C12 1645   1.933   3.921   2.085  0.3151 -0.0468  0.1250
   61phy    O11 1646   1.953   3.862   2.213  0.1821 -0.1126  0.1377
   61phy    H1A 1647   1.941   3.926   2.280 -1.4483  1.3188 -1.4126
   62phy    C35 1648   0.951   3.112   0.237 -0.2579  0.0155 -0.2743
   62phy    C33 1649   1.054   3.005   0.255  0.2393  0.1119  0.0439
   62phy    C34 1650   1.063   2.914   0.125  0.3198 -0.1558 -0.1482
   62phy    C32 1651   1.192   3.061   0.287 -0.5442  0.5121  0.0585
   62phy    C31 1652   1.214   3.086   0.443  0.0115  0.1515 -0.0029
   62phy    C30 1653   1.347   3.165   0.473  0.2438  0.1168  0.6291
   62phy    C28 1654   1.384   3.217   0.618 -0.3746 -0.0156  0.3267
   62phy    C29 1655   1.448   3.105   0.701 -0.3197  0.2592 -0.5977
   62phy    C27 1656   1.490   3.329   0.621 -0.0109  0.1248 -0.0402
   62phy    C26 1657   1.437   3.472   0.642 -0.2325  0.1650  0.4216
   62phy    C25 1658   1.543   3.578   0.618  0.0863  0.4526  0.2505
   62phy    C23 1659   1.513   3.720   0.672 -0.1069  0.6360  0.1418
   62phy    C24 1660   1.552   3.744   0.818  0.2505 -0.4364  0.0789
   62phy    C22 1661   1.596   3.819   0.587  0.3602  0.1829  0.2454
   62phy    C21 1662   1.525   3.937   0.532 -0.1364 -0.4608  0.3241
   62phy    C20 1663   1.619   4.030   0.460 -0.2316  0.1488  0.6086
   62phy    C18 1664   1.578   4.163   0.388  0.3447  0.1287  0.0805
   62phy    O01 1665   1.465   4.143   0.298 -0.0864  0.1439 -0.5640
   62phy    H01 1666   1.417   4.065   0.316 -0.8370  1.1574  2.2523
   62phy    C19 1667   1.704   4.201   0.308  0.6017 -0.0248  0.0503
   62phy    C13 1668   1.550   4.277   0.502  0.2749  0.3244  0.6990
   62phy     H3 1669   1.471   4.231   0.566 -1.5769  0.0953 -1.6083
   62phy    O33 1670   1.644   4.305   0.605 -0.4740 -0.0655 -0.4703
   62phy    H1B 1671   1.599   4.339   0.680 -0.7027 -1.3549  0.0149
   62phy    C12 1672   1.451   4.398   0.486 -0.2890  0.1572 -0.9621
   62phy    O11 1673   1.513   4.519   0.450  0.0812 -0.0830 -0.1475
   62phy    H1A 1674   1.441   4.577   0.432  1.1393  1.1201 -0.6894
   63phy    C35 1675   1.920   2.602   1.422 -0.0060  0.6722  0.2370
   63phy    C33 1676   2.043   2.672   1.371 -0.1605 -0.2237 -0.4378
   63phy    C34 1677   2.047   2.673   1.215  0.1861  0.1073 -0.1900
   63phy    C32 1678   2.049   2.817   1.414 -0.4736 -0.2259  0.1082
   63phy    C31 1679   2.149   2.847   1.526  0.4443  0.1300 -0.2067
   63phy    C30 1680   2.147   2.994   1.575  0.2207 -0.0097  0.0594
   63phy    C28 1681   2.260   3.026   1.675 -0.3001 -0.5468  0.2856
   63phy    C29 1682   2.398   3.055   1.617  0.1887  0.1724  0.2111
   63phy    C27 1683   2.213   3.143   1.761 -0.1648  0.2558 -0.3262
   63phy    C26 1684   2.181   3.103   1.903 -0.1785 -0.0633 -0.4675
   63phy    C25 1685   2.142   3.219   1.994 -0.5899  0.2131 -0.2469
   63phy    C23 1686   2.102   3.183   2.140 -0.5910 -0.4687 -0.3290
   63phy    C24 1687   2.225   3.146   2.220  0.3355 -0.1671 -0.1312
   63phy    C22 1688   2.038   3.310   2.205  0.0430 -0.5828 -0.4525
   63phy    C21 1689   1.938   3.288   2.322  0.6219  0.0570  0.3883
   63phy    C20 1690   1.876   3.423   2.364  0.0635 -0.4655 -0.0028
   63phy    C18 1691   1.806   3.440   2.506 -0.2758 -0.5361 -0.0579
   63phy    O01 1692   1.880   3.368   2.608  0.0640  0.1561 -0.1938
   63phy    H01 1693   1.859   3.409   2.690  1.7066  0.0376  0.3238
   63phy    C19 1694   1.836   3.592   2.528  0.4206 -0.2621 -0.2201
   63phy    C13 1695   1.645   3.402   2.521  0.1337 -0.1207 -0.2410
   63phy     H3 1696   1.589   3.447   2.435 -0.8967 -0.7770  0.0776
   63phy    O33 1697   1.581   3.473   2.623  0.1117  0.1686 -0.3073
   63phy    H1B 1698   1.488   3.461   2.619  0.1779 -0.1287 -1.1689
   63phy    C12 1699   1.607   3.251   2.520  0.0877  0.3823 -0.2215
   63phy    O11 1700   1.640   3.177   2.639  0.3572 -0.1361  0.5333
   63phy    H1A 1701   1.684   3.098   2.613 -1.8092 -0.4665 -2.6632
   64phy    C35 1702   1.791   4.143   1.012  0.1040  0.1232  0.2175
   64phy    C33 1703   1.691   4.256   1.019 -0.1969 -0.4898 -0.4178
   64phy    C34 1704   1.664   4.276   1.167 -0.0572 -0.0726  0.5517
   64phy    C32 1705   1.732   4.393   0.963  0.1146  0.7060 -0.3314
   64phy    C31 1706   1.624   4.465   0.875 -0.0390  0.2045 -0.1572
   64phy    C30 1707   1.673   4.608   0.853  0.0270  0.1556  0.1497
   64phy    C28 1708   1.584   4.701   0.766 -0.0135  0.3224 -0.0613
   64phy    C29 1709   1.448   4.757   0.826 -0.0550  0.1518 -0.1268
   64phy    C27 1710   1.674   4.820   0.747  0.0420  0.0951 -0.0178
   64phy    C26 1711   1.663   4.896   0.615 -0.4359  0.0123  0.2227
   64phy    C25 1712   1.776   4.992   0.579 -0.2603  0.3362 -0.0679
   64phy    C23 1713   1.779   5.034   0.432  0.1226  0.4135 -0.2196
   64phy    C24 1714   1.787   5.189   0.429 -0.0320 -0.5489  0.1283
   64phy    C22 1715   1.895   4.961   0.362  0.0475  0.1912  0.0249
   64phy    C21 1716   1.843   4.885   0.237 -0.4550  0.1086 -0.1281
   64phy    C20 1717   1.945   4.778   0.187 -0.3550 -0.1901 -0.4054
   64phy    C18 1718   1.925   4.686   0.063  0.3124 -0.2909 -0.4728
   64phy    O01 1719   1.801   4.617   0.091  0.0943 -0.2202 -0.1077
   64phy    H01 1720   1.787   4.592   0.180 -1.5916  1.8760  0.2857
   64phy    C19 1721   2.042   4.586   0.087  0.0774 -0.3148  0.0458
   64phy    C13 1722   1.921   4.764  -0.079  0.0149 -0.0744  0.5357
   64phy     H3 1723   1.820   4.811  -0.073 -0.7330 -1.6672  0.8817
   64phy    O33 1724   2.001   4.883  -0.095 -0.3316 -0.4578 -0.1440
   64phy    H1B 1725   1.962   4.949  -0.149  0.7829  0.4075  0.0597
   64phy    C12 1726   1.878   4.700  -0.217 -0.1834 -0.4117  0.4401
   64phy    O11 1727   1.793   4.587  -0.212  0.4090 -0.4169 -0.5081
   64phy    H1A 1728   1.714   4.615  -0.255 -0.2724  0.0089  0.9576
   65phy    C35 1729   2.025   4.835   1.434  0.5785 -0.0827  0.0020
   65phy    C33 1730   2.159   4.871   1.480 -0.6650 -0.2078 -0.1997
   65phy    C34 1731   2.188   4.805   1.613  0.3023 -0.2484 -0.0868
   65phy    C32 1732   2.262   4.833   1.370 -0.3213  0.0552 -0.2940
   65phy    C31 1733   2.375   4.931   1.335  0.1478 -0.3692 -0.2388
   65phy    C30 1734   2.459   4.877   1.215  0.3429  0.4141  0.1061
   65phy    C28 1735   2.551   4.985   1.160  0.1761 -0.5945  0.2758
   65phy    C29 1736   2.681   4.987   1.233  0.4280 -0.2745  0.3118
   65phy    C27 1737   2.576   4.953   1.007 -0.2597 -0.7280 -0.1518
   65phy    C26 1738   2.606   5.069   0.910 -0.2785 -0.1647 -0.0208
   65phy    C25 1739   2.622   5.011   0.764 -0.4939  0.1630 -0.2495
   65phy    C23 1740   2.709   5.102   0.668  0.3328  0.1027 -0.1805
   65phy    C24 1741   2.763   5.002   0.568  0.8676 -0.4894  0.1810
   65phy    C22 1742   2.637   5.217   0.589  0.4925 -0.0266  0.2459
   65phy    C21 1743   2.632   5.356   0.648  0.5108 -0.1829  0.3777
   65phy    C20 1744   2.605   5.464   0.543 -0.1251  0.6911  0.0663
   65phy    C18 1745   2.595   5.618   0.573  0.1182  0.1128  0.0765
   65phy    O01 1746   2.509   5.634   0.684 -0.2637 -0.1434  0.2684
   65phy    H01 1747   2.501   5.552   0.729  0.2418 -0.8070 -0.8136
   65phy    C19 1748   2.523   5.691   0.454  0.0742  0.5737 -0.0765
   65phy    C13 1749   2.732   5.685   0.620 -0.4529 -0.0403 -0.0681
   65phy     H3 1750   2.757   5.635   0.718 -1.8728  2.1587  1.4903
   65phy    O33 1751   2.850   5.642   0.547 -0.1611  0.1340 -0.7031
   65phy    H1B 1752   2.875   5.707   0.485  0.0456 -0.1832 -0.9519
   65phy    C12 1753   2.746   5.828   0.687  0.0668 -0.0857  0.0336
   65phy    O11 1754   2.631   5.876   0.755  0.3164  0.0021  0.0681
   65phy    H1A 1755   2.612   5.811   0.820 -0.5173 -0.3341 -0.5048
   66phy    C35 1756   1.594   0.925   1.774  0.3543  0.4922 -0.3186
   66phy    C33 1757   1.716   0.909   1.682 -0.1970 -0.1748  0.4959
   66phy    C34 1758   1.705   1.016   1.576  0.1159  0.0664 -0.8406
   66phy    C32 1759   1.841   0.934   1.759 -0.4079  0.1279 -0.1916
   66phy    C31 1760   1.915   0.816   1.812 -0.0928 -0.0315  0.0376
   66phy    C30 1761   2.048   0.856   1.880  0.2939 -0.0150  0.5187
   66phy    C28 1762   2.114   0.737   1.952  0.3456  0.5340 -0.1924
   66phy    C29 1763   2.213   0.663   1.860 -0.2882  0.1070  0.3350
   66phy    C27 1764   2.179   0.811   2.075  0.0307 -0.2486 -0.0315
   66phy    C26 1765   2.206   0.736   2.205 -0.0575  0.2288  0.1065
   66phy    C25 1766   2.277   0.815   2.313  0.0080 -0.7147 -0.4670
   66phy    C23 1767   2.308   0.731   2.433 -0.6934  0.4609 -0.2247
   66phy    C24 1768   2.460   0.726   2.459 -0.3429  0.0822 -0.1668
   66phy    C22 1769   2.247   0.794   2.565 -0.0142  0.2841 -0.1024
   66phy    C21 1770   2.124   0.717   2.615  0.3687  0.0500 -0.4522
   66phy    C20 1771   2.102   0.739   2.767  0.3680  0.6895 -0.4709
   66phy    C18 1772   1.958   0.701   2.830  0.0773  0.0315 -0.0630
   66phy    O01 1773   1.947   0.561   2.811 -0.0879  0.4819 -0.0518
   66phy    H01 1774   1.875   0.534   2.865 -1.5529  2.8671 -0.6850
   66phy    C19 1775   1.993   0.719   2.978 -0.1304  0.1825 -0.3252
   66phy    C13 1776   1.837   0.796   2.768 -0.0315 -0.3490  0.0003
   66phy     H3 1777   1.852   0.817   2.659 -1.7470  1.8450  0.1234
   66phy    O33 1778   1.851   0.928   2.816 -0.4082  0.0747 -0.2761
   66phy    H1B 1779   1.839   0.933   2.909  0.4549 -1.2127 -0.0760
   66phy    C12 1780   1.686   0.741   2.781 -0.3784 -0.2066 -0.0842
   66phy    O11 1781   1.637   0.727   2.916 -0.1601  0.1584  0.0262
   66phy    H1A 1782   1.586   0.806   2.925  1.8569  1.6065 -0.4629
   67phy    C35 1783   4.293   4.630   1.509 -0.2282  0.4152 -0.0478
   67phy    C33 1784   4.188   4.526   1.540 -0.5043 -0.5612 -0.0164
   67phy    C34 1785   4.209   4.459   1.673  0.3944 -0.4173 -0.0480
   67phy    C32 1786   4.053   4.599   1.535 -0.0272 -0.1517  0.4826
   67phy    C31 1787   3.935   4.526   1.472 -0.0906 -0.0992  0.0669
   67phy    C30 1788   3.819   4.625   1.473  0.3174 -0.0128  0.3714
   67phy    C28 1789   3.701   4.573   1.393 -0.0060  0.1673 -0.0663
   67phy    C29 1790   3.605   4.495   1.479  0.3143  0.2129 -0.2111
   67phy    C27 1791   3.631   4.696   1.330 -0.1809 -0.0562 -0.0258
   67phy    C26 1792   3.652   4.708   1.178  0.6240  0.0264  0.6684
   67phy    C25 1793   3.618   4.846   1.119  0.2414  0.5007 -0.0898
   67phy    C23 1794   3.640   4.850   0.968  0.0238 -0.4184  0.3690
   67phy    C24 1795   3.512   4.815   0.894  0.0019 -0.4793  0.5671
   67phy    C22 1796   3.691   4.994   0.924  0.1975 -0.1782  0.0719
   67phy    C21 1797   3.762   4.993   0.786  0.1304  0.2733 -0.1322
   67phy    C20 1798   3.858   5.111   0.769  0.0419  0.1898  0.2639
   67phy    C18 1799   3.921   5.153   0.631 -0.0997  0.7545 -0.0158
   67phy    O01 1800   4.000   5.041   0.577 -0.2425 -0.1281 -0.3278
   67phy    H01 1801   3.956   4.963   0.606  0.1697 -0.3394 -0.2766
   67phy    C19 1802   4.014   5.268   0.683  0.3444  0.0943 -0.1752
   67phy    C13 1803   3.812   5.198   0.519  0.7906  0.1911  0.1411
   67phy     H3 1804   3.756   5.103   0.500  0.7616  0.5283 -1.5684
   67phy    O33 1805   3.698   5.282   0.552  0.0152  0.2951  0.1760
   67phy    H1B 1806   3.704   5.372   0.526 -2.5713  0.5074  0.0745
   67phy    C12 1807   3.840   5.208   0.362 -0.0946  0.1574 -0.2089
   67phy    O11 1808   3.859   5.338   0.312  0.0430  0.3519 -0.0816
   67phy    H1A 1809   3.778   5.384   0.322 -0.4425 -0.6248  0.6262
   68phy    C35 1810   1.535   4.587   1.388  0.2850  0.7833  0.0641
   68phy    C33 1811   1.544   4.679   1.267 -0.3204 -0.0395  0.0673
   68phy    C34 1812   1.401   4.690   1.211 -0.0206 -0.2451 -0.0585
   68phy    C32 1813   1.612   4.807   1.311 -0.0750 -0.4501  0.0658
   68phy    C31 1814   1.665   4.898   1.199  0.1202 -0.0196 -0.5669
   68phy    C30 1815   1.728   5.028   1.250  0.0125 -0.1969  0.3778
   68phy    C28 1816   1.796   5.124   1.152  0.4209  0.0126  0.1170
   68phy    C29 1817   1.799   5.267   1.209  0.1211  0.7348  0.3031
   68phy    C27 1818   1.941   5.079   1.121  0.0195 -0.0691  0.2358
   68phy    C26 1819   1.951   4.978   1.004  0.4054 -0.0397 -0.3246
   68phy    C25 1820   2.094   4.937   0.964  0.1367  0.2573 -0.0049
   68phy    C23 1821   2.117   4.855   0.834 -0.1447 -0.2365 -0.1572
   68phy    C24 1822   2.266   4.873   0.800  0.1885  0.4355 -0.2973
   68phy    C22 1823   2.074   4.707   0.839 -0.0887  0.2476  0.2495
   68phy    C21 1824   2.033   4.640   0.712 -0.0720 -0.1559  0.0162
   68phy    C20 1825   2.019   4.485   0.738 -0.0474 -0.3641 -0.2850
   68phy    C18 1826   2.000   4.383   0.622 -0.1504  0.1590  0.4508
   68phy    O01 1827   1.880   4.419   0.553  0.0580 -0.1839  0.0327
   68phy    H01 1828   1.799   4.389   0.589 -0.7818 -0.2093 -1.7463
   68phy    C19 1829   1.963   4.247   0.684 -0.3932  0.0714 -0.0607
   68phy    C13 1830   2.116   4.393   0.508  0.5739  0.0249 -0.0011
   68phy     H3 1831   2.089   4.311   0.437  0.6820 -0.5501  0.6172
   68phy    O33 1832   2.092   4.503   0.417 -0.0175 -0.2971  0.1115
   68phy    H1B 1833   2.066   4.570   0.477  0.1930 -0.7997  0.7783
   68phy    C12 1834   2.267   4.337   0.508  0.2499 -0.1392 -0.5074
   68phy    O11 1835   2.325   4.280   0.394  0.0447 -0.3354 -0.2943
   68phy    H1A 1836   2.392   4.338   0.364  0.2163 -0.8287 -0.8811
   69phy    C35 1837   3.568   3.518   2.041  0.1784  0.1435 -0.1910
   69phy    C33 1838   3.604   3.606   1.927 -0.3204 -0.0756  0.1700
   69phy    C34 1839   3.678   3.519   1.824 -0.5938 -0.6078  0.6908
   69phy    C32 1840   3.480   3.659   1.855  0.3238 -0.4389  0.1501
   69phy    C31 1841   3.426   3.797   1.904 -0.0532 -0.2431  0.4371
   69phy    C30 1842   3.315   3.855   1.818  0.3763 -0.6161 -0.1799
   69phy    C28 1843   3.226   3.969   1.873  0.1185  0.1253  1.0384
   69phy    C29 1844   3.292   4.109   1.846  0.6197  0.0458 -0.7737
   69phy    C27 1845   3.092   3.957   1.793  0.1816 -0.3353 -0.0979
   69phy    C26 1846   2.965   3.964   1.873 -0.1400 -0.0592  0.0027
   69phy    C25 1847   2.839   3.963   1.784 -0.2173 -0.3828  0.7656
   69phy    C23 1848   2.700   3.975   1.849  0.3772  0.0791 -0.0047
   69phy    C24 1849   2.624   4.069   1.756  0.3991 -0.1884 -0.3075
   69phy    C22 1850   2.631   3.834   1.852 -0.2874 -0.0083 -0.3517
   69phy    C21 1851   2.567   3.806   1.984  0.1409 -0.3111 -0.5067
   69phy    C20 1852   2.506   3.665   1.997  0.0229  0.3133  0.1689
   69phy    C18 1853   2.458   3.610   2.139 -0.2910  0.1703  0.1161
   69phy    O01 1854   2.336   3.674   2.186  0.1675 -0.4142 -0.2239
   69phy    H01 1855   2.311   3.733   2.117 -1.7344 -0.4679  0.3693
   69phy    C19 1856   2.400   3.476   2.090 -0.1110 -0.2918  0.2990
   69phy    C13 1857   2.570   3.595   2.259 -0.2754  0.3361 -0.0832
   69phy     H3 1858   2.673   3.574   2.218 -0.3241 -0.0505 -0.0059
   69phy    O33 1859   2.547   3.482   2.343 -0.1911  0.2008  0.1982
   69phy    H1B 1860   2.462   3.487   2.381  0.3154  0.9378  1.2885
   69phy    C12 1861   2.582   3.725   2.355 -0.6180 -0.0437  0.0239
   69phy    O11 1862   2.470   3.759   2.432  0.0112  0.0705  0.3881
   69phy    H1A 1863   2.398   3.733   2.378  1.6065 -1.0028 -1.3364
   70phy    C35 1864   0.717   0.244   1.451 -0.0206 -0.3552  0.3325
   70phy    C33 1865   0.848   0.212   1.523 -0.1226  0.7110  0.2999
   70phy    C34 1866   0.811   0.137   1.654 -0.0233  0.0343  0.3117
   70phy    C32 1867   0.924   0.113   1.431 -0.5518  0.1852  0.3834
   70phy    C31 1868   1.057   0.176   1.378 -0.0216 -0.0686  0.5064
   70phy    C30 1869   1.155   0.081   1.313 -0.3536 -0.3457  0.3499
   70phy    C28 1870   1.280   0.154   1.258 -0.0557  0.2543  0.3638
   70phy    C29 1871   1.391   0.158   1.364 -0.1255  0.1336 -0.1494
   70phy    C27 1872   1.324   0.083   1.128  0.1704  0.1078  0.8189
   70phy    C26 1873   1.398   0.174   1.027  0.3291 -0.0241 -0.4026
   70phy    C25 1874   1.421   0.100   0.893  0.0029  0.0232 -0.3030
   70phy    C23 1875   1.491   0.175   0.777  0.6026  0.3349  0.3641
   70phy    C24 1876   1.645   0.170   0.793  0.1311  0.3550  0.1863
   70phy    C22 1877   1.442   0.104   0.645 -0.1614  0.0743  0.3756
   70phy    C21 1878   1.394   0.201   0.542  0.4414 -0.6100 -0.4598
   70phy    C20 1879   1.382   0.137   0.406  0.1227  0.0197  0.3392
   70phy    C18 1880   1.316   0.217   0.291  0.1957  0.0180 -0.1358
   70phy    O01 1881   1.180   0.247   0.332 -0.1915  0.1990  0.1623
   70phy    H01 1882   1.135   0.284   0.258 -0.8442 -1.4554 -0.3215
   70phy    C19 1883   1.316   0.115   0.174  0.1678 -0.3849  0.1869
   70phy    C13 1884   1.385   0.359   0.257  0.0035  0.7007  0.0639
   70phy     H3 1885   1.351   0.425   0.340 -0.3631  0.8349 -0.1939
   70phy    O33 1886   1.526   0.362   0.280 -0.0770 -0.2524  0.3126
   70phy    H1B 1887   1.573   0.293   0.237 -0.3036  1.0384 -2.2234
   70phy    C12 1888   1.324   0.466   0.158  0.4283 -0.4107 -0.1456
   70phy    O11 1889   1.385   0.507   0.039 -0.2014  0.0081  0.2480
   70phy    H1A 1890   1.478   0.515   0.048 -0.1882  0.1498  0.0029
   71phy    C35 1891   0.988   0.814   1.599  0.1286 -0.2996 -0.6444
   71phy    C33 1892   1.085   0.698   1.635 -0.1001 -0.7263 -0.0846
   71phy    C34 1893   1.003   0.593   1.708 -0.2298 -0.3131  0.2775
   71phy    C32 1894   1.168   0.656   1.513  0.4429  0.2061  0.2830
   71phy    C31 1895   1.318   0.632   1.526 -0.3153 -0.1940 -0.6615
   71phy    C30 1896   1.375   0.559   1.400  0.0051 -0.1040  0.3354
   71phy    C28 1897   1.527   0.561   1.400  0.1076  0.3932 -0.2669
   71phy    C29 1898   1.590   0.443   1.472 -0.3505 -0.3660 -0.5392
   71phy    C27 1899   1.554   0.546   1.246  0.4935 -0.4114 -0.2456
   71phy    C26 1900   1.695   0.592   1.197  0.1805  0.0202  0.2418
   71phy    C25 1901   1.752   0.513   1.076 -0.1670  0.4802 -0.6437
   71phy    C23 1902   1.901   0.541   1.051 -0.1212  0.3422  0.2593
   71phy    C24 1903   1.990   0.446   1.135  0.3296 -0.5695  0.0167
   71phy    C22 1904   1.934   0.538   0.900  0.1751 -0.2186  0.0668
   71phy    C21 1905   1.984   0.670   0.838  0.3049 -0.4092 -0.0486
   71phy    C20 1906   2.053   0.653   0.704  0.5898  0.2783  0.2890
   71phy    C18 1907   2.138   0.775   0.649  0.1302 -0.0066 -0.5438
   71phy    O01 1908   2.046   0.882   0.624  0.3701 -0.2129 -0.2209
   71phy    H01 1909   1.960   0.846   0.618 -0.4364  1.1882  1.7784
   71phy    C19 1910   2.166   0.722   0.510  0.2107 -0.4077  0.0073
   71phy    C13 1911   2.266   0.810   0.739  0.2258 -0.0944 -0.5078
   71phy     H3 1912   2.223   0.837   0.839  1.5331  0.1852  0.0012
   71phy    O33 1913   2.348   0.703   0.788 -0.4593  0.0206 -0.2263
   71phy    H1B 1914   2.400   0.668   0.717 -0.9416  0.7772 -0.9741
   71phy    C12 1915   2.344   0.948   0.739  0.3066 -0.1502 -0.0195
   71phy    O11 1916   2.454   0.954   0.650 -0.0715 -0.0707  0.0732
   71phy    H1A 1917   2.528   0.910   0.689  0.3049 -0.5946 -1.1751
   72phy    C35 1918   3.196   2.063   0.881  0.3636 -0.2635 -0.2175
   72phy    C33 1919   3.212   1.937   0.958 -0.4817  0.3277 -0.1930
   72phy    C34 1920   3.336   1.953   1.044  0.1136  0.1438  0.5143
   72phy    C32 1921   3.094   1.911   1.054 -0.0918 -0.2064  0.1283
   72phy    C31 1922   3.011   1.796   1.004 -0.2557  0.0033 -0.4776
   72phy    C30 1923   2.883   1.778   1.084  0.5512  0.3635  0.1288
   72phy    C28 1924   2.827   1.631   1.072 -0.1412 -0.2628  0.1087
   72phy    C29 1925   2.806   1.563   1.204  0.4075  0.2058  0.4564
   72phy    C27 1926   2.697   1.629   0.985  0.1951  0.0742 -0.3791
   72phy    C26 1927   2.650   1.498   0.912  0.1507 -0.2370 -0.1748
   72phy    C25 1928   2.526   1.513   0.825 -0.1538 -0.2443  0.3354
   72phy    C23 1929   2.471   1.386   0.752 -0.1881  0.0349 -1.0123
   72phy    C24 1930   2.351   1.328   0.827  0.3760 -0.0704 -0.6297
   72phy    C22 1931   2.447   1.419   0.605  0.9751 -0.5397 -0.0040
   72phy    C21 1932   2.437   1.301   0.506 -0.3256 -0.1641  0.3133
   72phy    C20 1933   2.422   1.350   0.356  0.3023  0.3253 -0.0662
   72phy    C18 1934   2.360   1.253   0.249  0.3581 -0.7530  0.7080
   72phy    O01 1935   2.457   1.153   0.223  0.1790 -0.0098  0.2612
   72phy    H01 1936   2.446   1.088   0.289  1.0230 -0.2526  0.1756
   72phy    C19 1937   2.349   1.344   0.122 -0.4279 -0.0296 -0.4079
   72phy    C13 1938   2.216   1.186   0.279  0.3596 -0.4004 -0.2515
   72phy     H3 1939   2.239   1.103   0.351 -0.0978  0.4699  0.9297
   72phy    O33 1940   2.139   1.269   0.373  0.0760  0.4450  0.1663
   72phy    H1B 1941   2.145   1.231   0.459 -1.7862 -0.3733 -0.0152
   72phy    C12 1942   2.146   1.061   0.212  0.2647  0.0647  0.2461
   72phy    O11 1943   2.036   1.100   0.132 -0.1867  0.3512  0.1976
   72phy    H1A 1944   2.036   1.192   0.118 -0.0323  0.1257 -1.5185
   73phy    C35 1945   3.272   1.476   0.858 -0.0489  0.3300 -0.3079
   73phy    C33 1946   3.407   1.527   0.908  0.0636 -0.7494  0.0224
   73phy    C34 1947   3.481   1.429   0.992 -0.4081  0.0284 -0.7178
   73phy    C32 1948   3.495   1.566   0.786  0.2245 -0.1867 -0.5528
   73phy    C31 1949   3.554   1.702   0.796  0.2332  0.3281  0.3443
   73phy    C30 1950   3.644   1.752   0.686  0.2602  0.1713  0.1985
   73phy    C28 1951   3.706   1.895   0.701 -0.3082  0.2729  0.0721
   73phy    C29 1952   3.856   1.890   0.710  0.0118  0.1159  0.1685
   73phy    C27 1953   3.672   1.981   0.576  0.2500  0.8366 -0.5463
   73phy    C26 1954   3.538   2.063   0.588 -0.1396 -0.2138 -0.1042
   73phy    C25 1955   3.483   2.094   0.449  0.2576 -0.5167  0.9278
   73phy    C23 1956   3.346   2.169   0.447 -0.2629 -0.3066  0.3789
   73phy    C24 1957   3.375   2.319   0.437  0.2307 -0.4863  0.4231
   73phy    C22 1958   3.265   2.114   0.332 -0.5845 -0.0416  0.3493
   73phy    C21 1959   3.114   2.127   0.351  0.2799 -0.1109 -0.2504
   73phy    C20 1960   3.037   2.058   0.236  0.3526  0.4645 -0.1954
   73phy    C18 1961   2.883   2.089   0.207 -0.5216  0.3012  0.2774
   73phy    O01 1962   2.809   2.076   0.326  0.0503  0.1598 -0.0207
   73phy    H01 1963   2.828   1.992   0.363 -0.3167  0.0733 -0.0267
   73phy    C19 1964   2.842   1.971   0.109  0.0509  0.3273  0.8866
   73phy    C13 1965   2.865   2.238   0.145 -0.1463 -0.2744 -0.2918
   73phy     H3 1966   2.893   2.305   0.230 -0.0079 -0.9084  0.1716
   73phy    O33 1967   2.953   2.286   0.047 -0.1803  0.0977 -0.4669
   73phy    H1B 1968   2.945   2.238  -0.033  0.7064 -0.9746  0.0707
   73phy    C12 1969   2.722   2.306   0.141  0.9126  0.3082  0.1517
   73phy    O11 1970   2.641   2.312   0.022 -0.9992  0.4285  0.0958
   73phy    H1A 1971   2.691   2.352  -0.046  0.2521  0.1768  0.8296
   74phy    C35 1972   3.698   2.366   0.219  0.1276 -0.3946  0.1249
   74phy    C33 1973   3.693   2.399   0.068 -0.7150  0.0403  0.1661
   74phy    C34 1974   3.792   2.516   0.035 -0.2369  0.0950 -0.1660
   74phy    C32 1975   3.731   2.281  -0.020  0.2472 -0.1455 -0.1759
   74phy    C31 1976   3.618   2.185  -0.057  0.0994 -0.1205  0.1220
   74phy    C30 1977   3.659   2.091  -0.177 -0.4296  0.1068 -0.1509
   74phy    C28 1978   3.569   1.975  -0.215  0.2796  0.1628  0.2836
   74phy    C29 1979   3.460   2.023  -0.306 -0.1968 -0.2533  0.3108
   74phy    C27 1980   3.645   1.862  -0.289 -0.1930  0.2814  0.3096
   74phy    C26 1981   3.710   1.766  -0.183 -0.1760  0.0669  0.2180
   74phy    C25 1982   3.777   1.649  -0.254  0.0450 -0.0040  0.3534
   74phy    C23 1983   3.843   1.559  -0.148  0.0571 -0.4452  0.1566
   74phy    C24 1984   3.739   1.460  -0.099 -0.5036 -0.2629 -0.1178
   74phy    C22 1985   3.967   1.490  -0.200 -0.0777  0.1647  0.4223
   74phy    C21 1986   4.068   1.476  -0.090 -0.1523 -0.6550 -0.2482
   74phy    C20 1987   4.199   1.412  -0.140 -0.7098  0.0962  0.5559
   74phy    C18 1988   4.314   1.368  -0.047  0.1452 -0.1939  0.0014
   74phy    O01 1989   4.355   1.492   0.020  0.3017  0.1056 -0.4100
   74phy    H01 1990   4.353   1.564  -0.040 -0.4391 -1.1072 -1.9091
   74phy    C19 1991   4.425   1.337  -0.150 -0.1243  0.7836 -0.1313
   74phy    C13 1992   4.281   1.253   0.062  0.2043 -0.5201  0.3273
   74phy     H3 1993   4.184   1.286   0.106  1.5777  1.4179  2.1001
   74phy    O33 1994   4.236   1.125   0.021 -0.3511  0.0841 -0.3337
   74phy    H1B 1995   4.145   1.112   0.039 -0.3646 -0.1653 -0.5593
   74phy    C12 1996   4.344   1.256   0.206  0.5050  0.1250 -0.2372
   74phy    O11 1997   4.472   1.211   0.239 -0.0570  0.2564 -0.0388
   74phy    H1A 1998   4.465   1.125   0.275 -1.1989  1.4769  2.9544
   75phy    C35 1999   0.686   1.363   0.984 -0.3371 -0.2732 -0.1699
   75phy    C33 2000   0.580   1.349   0.873 -0.0866  0.3376 -0.4821
   75phy    C34 2001   0.611   1.224   0.788  0.3078  0.4707 -0.2139
   75phy    C32 2002   0.440   1.347   0.937  0.2499  0.4806  0.0467
   75phy    C31 2003   0.324   1.416   0.867 -0.1185 -0.1160  0.0041
   75phy    C30 2004   0.201   1.427   0.956 -0.0621 -0.0067 -0.2753
   75phy    C28 2005   0.074   1.487   0.893 -0.2917  0.0554 -0.5008
   75phy    C29 2006  -0.044   1.437   0.976  0.5629  0.0480  0.0578
   75phy    C27 2007   0.078   1.637   0.886  0.3353  0.1690 -0.1281
   75phy    C26 2008  -0.004   1.696   0.772 -0.6060  0.2642  0.0451
   75phy    C25 2009  -0.002   1.851   0.777  0.0879 -0.0900 -0.0457
   75phy    C23 2010  -0.070   1.913   0.656  0.3583 -0.7688  0.0981
   75phy    C24 2011  -0.173   2.017   0.694  0.3830 -0.3785 -0.1360
   75phy    C22 2012   0.030   1.960   0.549  0.1817 -0.0246 -0.1835
   75phy    C21 2013  -0.000   1.929   0.399 -0.1655 -0.4783 -0.2469
   75phy    C20 2014   0.115   1.965   0.308  0.5196 -0.2978  0.6683
   75phy    C18 2015   0.104   1.957   0.152 -0.0287  0.0112 -0.7713
   75phy    O01 2016   0.084   1.818   0.114 -0.0651  0.1721 -0.1447
   75phy    H01 2017   0.146   1.761   0.156 -1.0609 -0.3963  0.6258
   75phy    C19 2018   0.247   1.987   0.114 -0.3974 -0.0548 -0.3961
   75phy    C13 2019  -0.005   2.051   0.081  0.1369  0.4263 -0.9029
   75phy     H3 2020  -0.103   2.010   0.118  0.6837 -1.4570 -1.4480
   75phy    O33 2021  -0.017   2.183   0.144  0.4014 -0.0920 -0.3092
   75phy    H1B 2022  -0.092   2.232   0.115 -0.0497 -0.5602  0.0482
   75phy    C12 2023  -0.066   2.026  -0.067  0.0566  0.2572 -0.0876
   75phy    O11 2024   0.009   2.082  -0.174 -0.1940  0.3838 -0.0861
   75phy    H1A 2025  -0.045   2.142  -0.221 -0.5064  0.7873  0.7614
   76phy    C35 2026   3.412   1.422   2.000 -0.2949 -0.0619  0.0963
   76phy    C33 2027   3.477   1.488   1.885  0.4269 -0.0926  0.2279
   76phy    C34 2028   3.413   1.442   1.752 -0.0264 -0.1900 -0.3675
   76phy    C32 2029   3.465   1.638   1.901 -0.1218  0.3408 -0.3770
   76phy    C31 2030   3.598   1.707   1.864 -0.3643  0.5097 -0.1283
   76phy    C30 2031   3.581   1.863   1.855  0.3404 -0.1390  0.0619
   76phy    C28 2032   3.699   1.937   1.797  0.0816 -0.3789  0.2115
   76phy    C29 2033   3.683   1.945   1.644 -0.2966  0.0999 -0.2007
   76phy    C27 2034   3.703   2.084   1.847  0.3511 -0.3911 -0.1843
   76phy    C26 2035   3.832   2.135   1.915  0.1015 -0.2427 -0.1827
   76phy    C25 2036   3.830   2.288   1.932  0.3610 -0.3283 -0.1398
   76phy    C23 2037   3.963   2.344   1.980 -0.5293 -0.1196 -0.3729
   76phy    C24 2038   4.043   2.406   1.863  0.1042 -0.0797 -0.3222
   76phy    C22 2039   3.939   2.453   2.090  0.1835  0.0265 -0.3629
   76phy    C21 2040   3.980   2.404   2.226 -0.0810 -0.3642 -0.4291
   76phy    C20 2041   3.950   2.502   2.342 -0.0474 -0.3787 -0.0235
   76phy    C18 2042   4.007   2.472   2.488 -0.0559  0.4522 -0.1778
   76phy    O01 2043   4.139   2.430   2.474  0.3619  0.0360  0.1093
   76phy    H01 2044   4.187   2.481   2.411  0.1046 -0.1010 -0.1990
   76phy    C19 2045   4.018   2.609   2.556 -0.0602 -0.1202 -0.1214
   76phy    C13 2046   3.915   2.360   2.563 -0.1049 -0.0594  0.0594
   76phy     H3 2047   3.884   2.284   2.487  0.2230 -0.1775  0.0423
   76phy    O33 2048   3.788   2.414   2.603 -0.1909  0.2704  0.0604
   76phy    H1B 2049   3.748   2.469   2.538  0.1184  1.0501  0.5213
   76phy    C12 2050   3.982   2.271   2.673  0.1802  0.1772  0.2775
   76phy    O11 2051   3.984   2.306   2.810  0.8872 -0.5764  0.3241
   76phy    H1A 2052   3.897   2.319   2.842  0.4969 -2.2475  0.0496
   77phy    C35 2053   4.191   0.761   1.602 -0.2237 -0.0669 -0.0844
   77phy    C33 2054   4.105   0.647   1.545  0.1764  0.2867  0.0900
   77phy    C34 2055   4.199   0.548   1.478 -0.0077  0.0094 -0.4146
   77phy    C32 2056   4.012   0.597   1.659  0.4136 -0.1431  0.0900
   77phy    C31 2057   3.881   0.542   1.602 -0.2811 -0.1689 -0.2905
   77phy    C30 2058   3.780   0.484   1.706 -0.0850  0.2261  0.0093
   77phy    C28 2059   3.657   0.410   1.648  0.2645  0.5343 -0.2229
   77phy    C29 2060   3.651   0.265   1.693 -0.6191 -0.1543  0.1260
   77phy    C27 2061   3.528   0.480   1.689  0.2512  0.2916 -0.5852
   77phy    C26 2062   3.435   0.494   1.569  0.1116 -0.3836  0.2423
   77phy    C25 2063   3.309   0.580   1.599 -0.2060 -0.5763 -0.2070
   77phy    C23 2064   3.221   0.617   1.476 -0.2831 -0.2568 -0.1760
   77phy    C24 2065   3.077   0.616   1.513 -0.2935 -0.1440  0.0407
   77phy    C22 2066   3.257   0.747   1.403  0.2260  0.2736 -0.2565
   77phy    C21 2067   3.309   0.722   1.259  0.2589  0.4342  0.0060
   77phy    C20 2068   3.319   0.844   1.173 -0.2049 -0.1569  0.2748
   77phy    C18 2069   3.368   0.846   1.019 -0.2396  0.0232  0.5321
   77phy    O01 2070   3.494   0.772   1.002  0.1452 -0.3769 -0.0151
   77phy    H01 2071   3.553   0.796   1.071  0.5050 -0.5732 -0.2487
   77phy    C19 2072   3.402   0.993   0.990  0.2253 -0.0409  0.0432
   77phy    C13 2073   3.260   0.782   0.916  0.2666 -0.2279 -0.5419
   77phy     H3 2074   3.242   0.679   0.955  1.4263 -0.4924 -0.6624
   77phy    O33 2075   3.130   0.836   0.937 -0.1237 -0.2648  0.4639
   77phy    H1B 2076   3.111   0.902   0.873 -0.5886 -1.5666 -0.8004
   77phy    C12 2077   3.288   0.732   0.767  0.2163 -0.1036 -0.1032
   77phy    O11 2078   3.411   0.666   0.750  0.1603  0.3964  0.1988
   77phy    H1A 2079   3.469   0.679   0.822  1.9275 -1.3092 -0.8365
   78phy    C35 2080   4.027   0.220   1.096  0.2756  0.5650 -0.3547
   78phy    C33 2081   4.113   0.318   1.161  0.5325 -0.0874 -0.5555
   78phy    C34 2082   4.211   0.252   1.255  0.4010 -0.3011  0.1946
   78phy    C32 2083   4.181   0.407   1.056  0.0082  0.7114  0.0172
   78phy    C31 2084   4.199   0.551   1.091  0.0565  0.0183  0.8659
   78phy    C30 2085   4.263   0.640   0.979  0.3308 -0.0382  0.0645
   78phy    C28 2086   4.295   0.790   1.007 -0.1302 -0.2796 -0.4744
   78phy    C29 2087   4.418   0.813   1.095  0.3989  0.0442  0.0174
   78phy    C27 2088   4.329   0.846   0.868  0.3574 -0.2395  0.1982
   78phy    C26 2089   4.209   0.910   0.795  0.4842 -0.4824 -0.3392
   78phy    C25 2090   4.232   0.951   0.649 -0.4480 -0.0277  0.4749
   78phy    C23 2091   4.132   1.026   0.563  0.2724 -0.3868 -0.1724
   78phy    C24 2092   4.161   1.177   0.571  0.1876  0.0851  0.3593
   78phy    C22 2093   4.144   0.972   0.420  0.3287  0.2855 -0.1251
   78phy    C21 2094   4.012   0.979   0.345 -0.1253 -0.5021  0.1018
   78phy    C20 2095   4.035   0.909   0.210  0.0659  0.3397 -0.0971
   78phy    C18 2096   3.918   0.881   0.112 -0.4790 -0.2144  0.0197
   78phy    O01 2097   3.809   0.815   0.172  0.8084  0.0448  0.1082
   78phy    H01 2098   3.828   0.724   0.189 -1.6558 -0.3270  1.4218
   78phy    C19 2099   3.979   0.777   0.012 -0.2974  0.0467 -0.1151
   78phy    C13 2100   3.872   1.008   0.036 -0.0330 -0.5969 -0.5319
   78phy     H3 2101   3.837   1.076   0.118  1.7450 -2.1403  1.6085
   78phy    O33 2102   3.973   1.096  -0.017 -0.1048  0.5733  0.3698
   78phy    H1B 2103   3.993   1.073  -0.106 -0.9902 -3.4437  0.9950
   78phy    C12 2104   3.732   1.015  -0.046 -0.0081  0.6676  0.0478
   78phy    O11 2105   3.640   0.921  -0.001  0.1821  0.4825  0.0895
   78phy    H1A 2106   3.691   0.851   0.033  1.0015  0.7522 -0.5617
   79phy    C35 2107   2.236   0.382   1.478 -0.3692  0.1180 -0.1154
   79phy    C33 2108   2.258   0.280   1.591  0.0413 -1.1556 -0.2314
   79phy    C34 2109   2.134   0.205   1.622  0.3719  0.3940 -0.3874
   79phy    C32 2110   2.374   0.180   1.563  0.5085 -0.3137  0.3758
   79phy    C31 2111   2.514   0.237   1.597 -0.3749  0.4252 -0.0219
   79phy    C30 2112   2.634   0.172   1.523 -0.0524  0.0955 -0.5539
   79phy    C28 2113   2.768   0.244   1.542  0.3013 -0.2781 -0.2265
   79phy    C29 2114   2.845   0.191   1.657  0.1856  0.0595 -0.7532
   79phy    C27 2115   2.845   0.220   1.415 -0.0757 -0.2541 -0.0591
   79phy    C26 2116   2.853   0.337   1.319 -0.1547  0.2270  0.5680
   79phy    C25 2117   2.951   0.306   1.203  0.1422 -0.4781  0.3285
   79phy    C23 2118   2.945   0.393   1.075 -0.3820  0.1171 -0.4084
   79phy    C24 2119   3.002   0.537   1.101 -0.7169  0.0561 -0.0510
   79phy    C22 2120   3.027   0.327   0.958  0.6673 -0.1722 -0.2290
   79phy    C21 2121   3.000   0.366   0.809  0.2541 -0.0174  0.0083
   79phy    C20 2122   3.063   0.256   0.715 -0.2402 -0.3592 -0.2660
   79phy    C18 2123   3.056   0.263   0.559  0.0915  0.5328 -0.1408
   79phy    O01 2124   2.923   0.297   0.512 -0.4367 -0.1828 -0.3045
   79phy    H01 2125   2.895   0.379   0.549  0.6829  0.1424 -0.1290
   79phy    C19 2126   3.072   0.114   0.521 -0.1112 -0.3256  0.1300
   79phy    C13 2127   3.168   0.361   0.493  0.1570  0.7629 -0.0513
   79phy     H3 2128   3.147   0.459   0.543 -1.5463 -0.2251  1.2767
   79phy    O33 2129   3.303   0.351   0.534  0.1923  0.0423  0.2064
   79phy    H1B 2130   3.328   0.269   0.570  2.8977  0.8054  0.2418
   79phy    C12 2131   3.152   0.434   0.360 -0.3212  0.1758 -0.3017
   79phy    O11 2132   3.171   0.371   0.235 -0.3558  0.0713 -0.0563
   79phy    H1A 2133   3.263   0.358   0.222 -0.2934 -0.2217  0.6791
   80phy    C35 2134   3.812   0.561   1.220 -0.1888 -0.3402 -0.1897
   80phy    C33 2135   3.755   0.706   1.233 -0.5847 -0.4743  0.4662
   80phy    C34 2136   3.688   0.724   1.366 -0.0573  0.3172  0.6406
   80phy    C32 2137   3.859   0.813   1.206  0.3157  0.5258 -0.1197
   80phy    C31 2138   3.820   0.924   1.105 -0.2232 -0.0579  0.5598
   80phy    C30 2139   3.928   1.039   1.086  0.2740  0.3668 -0.3990
   80phy    C28 2140   3.861   1.162   1.020 -0.1623 -0.0238 -0.3574
   80phy    C29 2141   3.937   1.285   1.066 -0.5162  0.2942  0.2596
   80phy    C27 2142   3.861   1.154   0.868  0.0578 -0.0382 -0.0751
   80phy    C26 2143   3.725   1.182   0.803 -0.1636 -0.0125  0.3756
   80phy    C25 2144   3.727   1.167   0.653 -0.4444  0.2506  0.1722
   80phy    C23 2145   3.591   1.122   0.591  0.5833 -0.3636 -0.2876
   80phy    C24 2146   3.505   1.248   0.557 -0.5243  0.0739  0.9496
   80phy    C22 2147   3.616   1.039   0.461 -0.0237  0.0986  0.0358
   80phy    C21 2148   3.499   0.946   0.436  0.5155 -0.2076 -0.2439
   80phy    C20 2149   3.529   0.850   0.317  0.1793  0.0550 -0.2809
   80phy    C18 2150   3.408   0.764   0.257  0.0543 -1.0550 -0.1102
   80phy    O01 2151   3.336   0.713   0.370  0.0186 -0.2381 -0.7291
   80phy    H01 2152   3.387   0.656   0.423  0.0201 -0.0340 -0.5076
   80phy    C19 2153   3.479   0.645   0.191 -0.3483 -0.0384 -0.0193
   80phy    C13 2154   3.308   0.840   0.149 -0.0981  0.0409 -0.2869
   80phy     H3 2155   3.280   0.938   0.196 -0.0429  1.1296 -2.4349
   80phy    O33 2156   3.372   0.898   0.039 -0.2568  0.5018 -0.0667
   80phy    H1B 2157   3.465   0.907   0.047 -0.2456  0.0569  0.3485
   80phy    C12 2158   3.161   0.810   0.137  0.2414  0.4043  0.2773
   80phy    O11 2159   3.137   0.699   0.055  0.1135 -0.1786  0.1721
   80phy    H1A 2160   3.046   0.682   0.064  0.4718 -1.3707  2.4117
   81phy    C35 2161   4.110   1.668   0.941  0.2400 -0.4791 -0.0135
   81phy    C33 2162   4.135   1.574   0.823  0.3982 -0.1607 -0.4152
   81phy    C34 2163   4.217   1.452   0.869 -0.0695  0.2850  0.2607
   81phy    C32 2164   4.008   1.537   0.747 -0.3149  0.3841 -0.3236
   81phy    C31 2165   4.028   1.529   0.595 -0.3667  0.1777  0.5168
   81phy    C30 2166   3.899   1.487   0.525 -0.3936 -0.6121  0.0334
   81phy    C28 2167   3.899   1.508   0.370  0.0177 -0.0873  0.0401
   81phy    C29 2168   3.963   1.388   0.306  0.0131 -0.1573  0.2015
   81phy    C27 2169   3.752   1.500   0.313 -0.6971  0.2641  0.0190
   81phy    C26 2170   3.650   1.613   0.332  0.1276  0.7419  0.1512
   81phy    C25 2171   3.512   1.569   0.284  1.0512  0.0014 -0.1842
   81phy    C23 2172   3.394   1.665   0.311  0.4088  0.0895 -0.1255
   81phy    C24 2173   3.379   1.761   0.189  0.1502  0.1931  0.5099
   81phy    C22 2174   3.266   1.588   0.341  0.1089  0.4662  0.1763
   81phy    C21 2175   3.180   1.636   0.457 -0.7496  0.3341 -0.2649
   81phy    C20 2176   3.041   1.575   0.432 -0.0438 -0.2649  0.5918
   81phy    C18 2177   2.925   1.615   0.534  0.3330  0.6736 -0.4299
   81phy    O01 2178   2.965   1.581   0.671  0.3762 -0.0785  0.1452
   81phy    H01 2179   2.966   1.487   0.677  3.1785 -0.1056  0.6350
   81phy    C19 2180   2.802   1.535   0.495  0.0067  0.3936  0.0114
   81phy    C13 2181   2.881   1.773   0.527 -0.5430 -0.0350  0.2214
   81phy     H3 2182   2.979   1.826   0.538  0.0818 -1.4498  1.9190
   81phy    O33 2183   2.848   1.819   0.396 -0.5519  0.4096  0.5436
   81phy    H1B 2184   2.756   1.805   0.380 -0.2081 -0.4217 -0.8861
   81phy    C12 2185   2.823   1.870   0.633 -0.1225 -0.4756 -0.3418
   81phy    O11 2186   2.686   1.887   0.641  0.2931  0.4960  0.0519
   81phy    H1A 2187   2.665   1.899   0.731  0.9547 -1.5374  0.5348
   82phy    C35 2188   3.959   1.553   1.361  0.8585  0.1440  0.7421
   82phy    C33 2189   3.827   1.536   1.435 -0.5497 -0.5633  0.4047
   82phy    C34 2190   3.863   1.528   1.586  0.3794 -0.3096 -0.1898
   82phy    C32 2191   3.720   1.637   1.399 -0.2739  0.5281 -0.4827
   82phy    C31 2192   3.576   1.583   1.419  0.0012  0.0479 -0.0170
   82phy    C30 2193   3.472   1.677   1.366  0.1707  0.4696 -0.1196
   82phy    C28 2194   3.330   1.657   1.422 -0.0122  0.2250 -0.3072
   82phy    C29 2195   3.268   1.794   1.447  0.3660  0.4100 -0.3973
   82phy    C27 2196   3.225   1.579   1.343 -0.1390 -0.0747 -0.6536
   82phy    C26 2197   3.226   1.430   1.332 -0.4891  0.3909  0.0887
   82phy    C25 2198   3.113   1.355   1.262 -0.3805 -0.5104 -0.2767
   82phy    C23 2199   3.134   1.208   1.231 -0.0050 -0.3140  0.4268
   82phy    C24 2200   3.123   1.121   1.354  0.3047  0.0261 -0.4041
   82phy    C22 2201   3.025   1.156   1.137  0.1693 -0.2866  0.7030
   82phy    C21 2202   3.045   1.178   0.988  0.3982 -0.2171  0.4904
   82phy    C20 2203   2.920   1.163   0.902  0.1141  0.3171  0.1740
   82phy    C18 2204   2.925   1.194   0.748  0.1034  0.4555 -0.2288
   82phy    O01 2205   2.907   1.334   0.736 -0.1168 -0.5170  0.3377
   82phy    H01 2206   2.860   1.367   0.810 -1.0784  0.8806 -0.8293
   82phy    C19 2207   2.791   1.132   0.706 -0.6572 -0.4931  0.5578
   82phy    C13 2208   3.049   1.128   0.670  0.0704  0.3388 -0.0756
   82phy     H3 2209   3.134   1.187   0.714 -1.0952  2.6680 -0.7550
   82phy    O33 2210   3.095   0.995   0.706 -0.6447 -0.5896 -0.3957
   82phy    H1B 2211   3.115   0.947   0.627  0.4542 -0.5195 -0.1776
   82phy    C12 2212   3.108   1.165   0.534  0.1492  0.3492 -0.2104
   82phy    O11 2213   3.065   1.081   0.426  0.2065  0.1370 -0.1045
   82phy    H1A 2214   3.099   0.994   0.436 -0.7313 -0.2364 -0.0275
   83phy    C35 2215   4.662   1.592   2.080 -0.2349  0.2159  0.0437
   83phy    C33 2216   4.699   1.718   2.162  0.0998  0.0261  0.1042
   83phy    C34 2217   4.839   1.765   2.119 -0.0546 -1.0314  0.2105
   83phy    C32 2218   4.594   1.831   2.143 -0.0732  0.5108  0.1658
   83phy    C31 2219   4.484   1.827   2.248  0.3943  0.4025  0.0973
   83phy    C30 2220   4.384   1.941   2.205 -0.7289 -0.4007  1.0113
   83phy    C28 2221   4.254   1.954   2.280 -0.0146  0.5612 -0.1930
   83phy    C29 2222   4.227   2.099   2.311 -0.1190 -0.2086  0.1797
   83phy    C27 2223   4.135   1.872   2.227 -0.3688 -0.3063 -0.0845
   83phy    C26 2224   4.063   1.782   2.328  0.2000 -0.4911 -0.5941
   83phy    C25 2225   3.954   1.692   2.269  0.2440 -0.0421 -0.0936
   83phy    C23 2226   3.896   1.592   2.373 -0.5970  0.2403 -0.1528
   83phy    C24 2227   3.744   1.612   2.384 -0.2860 -0.1118  0.3854
   83phy    C22 2228   3.927   1.447   2.326  0.5450 -0.1982  0.2766
   83phy    C21 2229   3.959   1.355   2.443  0.4660  0.3777  0.0503
   83phy    C20 2230   4.006   1.219   2.385  0.2692  0.0231  0.1125
   83phy    C18 2231   4.016   1.092   2.477 -0.0555  0.0559 -0.4224
   83phy    O01 2232   3.887   1.064   2.530  0.0477 -0.1021 -0.1836
   83phy    H01 2233   3.827   1.124   2.489 -0.4695 -1.8328 -2.0907
   83phy    C19 2234   4.036   0.980   2.374  0.0962 -0.0803 -0.4335
   83phy    C13 2235   4.131   1.113   2.592  0.2513 -0.1584 -0.2059
   83phy     H3 2236   4.128   1.216   2.636  0.8056 -1.2855  2.7067
   83phy    O33 2237   4.259   1.112   2.529 -0.6407  0.0883  0.0287
   83phy    H1B 2238   4.310   1.034   2.538  0.3620  0.8655  1.4263
   83phy    C12 2239   4.125   1.023   2.719  0.1142 -0.4241 -0.1220
   83phy    O11 2240   3.997   1.003   2.769 -0.2957 -0.0338  0.1206
   83phy    H1A 2241   3.940   0.994   2.694  1.3690  0.1428 -1.2154
   84phy    C35 2242   3.784   1.836   1.117 -0.2666  0.2411  0.4152
   84phy    C33 2243   3.804   1.979   1.168 -0.4923 -0.3050  0.7102
   84phy    C34 2244   3.688   2.015   1.258 -0.4378  0.2303  0.5078
   84phy    C32 2245   3.936   1.991   1.251 -0.2387 -0.1484 -0.2339
   84phy    C31 2246   4.055   2.043   1.172  0.1161  0.1209 -0.6404
   84phy    C30 2247   4.178   2.068   1.262 -0.7128 -0.4006  0.0934
   84phy    C28 2248   4.315   2.074   1.195  0.0462  0.5138  0.1550
   84phy    C29 2249   4.391   2.187   1.263 -0.0088  0.3521  0.3084
   84phy    C27 2250   4.393   1.941   1.186  0.1625  0.2110 -0.1004
   84phy    C26 2251   4.471   1.923   1.056  0.1001 -0.0311  0.4080
   84phy    C25 2252   4.532   1.782   1.042  0.2209 -0.3341 -0.0456
   84phy    C23 2253   4.609   1.768   0.910  0.2266  0.2322 -0.4857
   84phy    C24 2254   4.752   1.723   0.937 -0.1885  0.2940  0.3336
   84phy    C22 2255   4.535   1.693   0.800  0.4739  0.3601 -0.1095
   84phy    C21 2256   4.565   1.719   0.652  0.2381 -0.2218 -0.3640
   84phy    C20 2257   4.468   1.649   0.554  0.0907  0.0565 -0.0957
   84phy    C18 2258   4.479   1.664   0.399  0.2310  0.3800 -0.3669
   84phy    O01 2259   4.521   1.796   0.370 -0.3038  0.0827 -0.2286
   84phy    H01 2260   4.479   1.862   0.422  0.3705 -0.5890  1.2216
   84phy    C19 2261   4.334   1.641   0.346 -0.2838 -0.0506  0.3580
   84phy    C13 2262   4.586   1.555   0.344  0.3649 -0.3799 -0.0027
   84phy     H3 2263   4.684   1.593   0.382  0.4487  0.9651 -1.4622
   84phy    O33 2264   4.588   1.427   0.413 -0.1235  0.0649  0.2191
   84phy    H1B 2265   4.557   1.364   0.350 -0.5972  1.3761 -0.9093
   84phy    C12 2266   4.658   1.563   0.201  0.0548 -0.1533 -0.0724
   84phy    O11 2267   4.611   1.463   0.117  0.2824  0.2074 -0.2040
   84phy    H1A 2268   4.521   1.480   0.099  0.9758  2.5433 -1.9902
   85phy    C35 2269   2.643   0.570   1.800  0.6137 -0.3569  0.1284
   85phy    C33 2270   2.671   0.717   1.787 -0.0580  0.1779 -0.5289
   85phy    C34 2271   2.713   0.755   1.648  0.0802  0.0188 -0.1085
   85phy    C32 2272   2.563   0.806   1.849 -0.1179  0.1860 -0.2706
   85phy    C31 2273   2.625   0.921   1.927 -0.1330 -0.0755  0.0447
   85phy    C30 2274   2.514   1.004   1.996  0.4949  0.4966  0.4668
   85phy    C28 2275   2.569   1.103   2.097 -0.2962  0.2044 -0.2584
   85phy    C29 2276   2.527   1.242   2.051 -0.4419 -0.2071 -0.0658
   85phy    C27 2277   2.500   1.072   2.229  0.6226 -0.3343  0.0385
   85phy    C26 2278   2.580   1.100   2.355  0.0488  0.3795  0.8837
   85phy    C25 2279   2.487   1.140   2.467  0.1983  0.3065 -0.2118
   85phy    C23 2280   2.562   1.159   2.599 -0.7190  0.2272  0.4071
   85phy    C24 2281   2.586   1.311   2.624  0.3780  0.0723 -0.0868
   85phy    C22 2282   2.472   1.107   2.715  0.4579  0.2982  0.1135
   85phy    C21 2283   2.525   0.982   2.783  0.6472  0.5412 -0.0416
   85phy    C20 2284   2.426   0.914   2.878 -0.0956 -0.1448 -0.2057
   85phy    C18 2285   2.491   0.798   2.963  0.4293  0.0687 -0.1228
   85phy    O01 2286   2.606   0.849   3.027  0.1468 -0.4930  0.3038
   85phy    H01 2287   2.600   0.943   3.023 -2.5324 -0.6286 -1.4912
   85phy    C19 2288   2.393   0.787   3.082  0.5359 -0.7190  0.0297
   85phy    C13 2289   2.518   0.654   2.884  0.3671 -0.3508 -0.3651
   85phy     H3 2290   2.446   0.638   2.799  1.2599 -4.9969 -0.5430
   85phy    O33 2291   2.484   0.539   2.962  0.2006  0.0021 -0.1542
   85phy    H1B 2292   2.466   0.467   2.905 -2.1259 -0.1660  0.6872
   85phy    C12 2293   2.659   0.645   2.816  0.0998 -0.1971 -0.0370
   85phy    O11 2294   2.766   0.651   2.906 -0.1565 -0.3993  0.0000
   85phy    H1A 2295   2.838   0.689   2.859  0.1609 -1.2816 -0.2515
   86phy    C35 2296   4.564   2.259   1.975 -0.2833  0.3389  0.2015
   86phy    C33 2297   4.441   2.308   1.903 -0.1071 -0.1979  0.4413
   86phy    C34 2298   4.461   2.449   1.859 -0.4138 -0.1528 -0.2331
   86phy    C32 2299   4.409   2.214   1.785  0.4899  0.1698 -0.0998
   86phy    C31 2300   4.308   2.107   1.814  0.3415 -0.3963 -0.2672
   86phy    C30 2301   4.309   1.994   1.708 -0.2241 -0.0103  0.0398
   86phy    C28 2302   4.203   1.890   1.742  0.3238  0.2015  0.2734
   86phy    C29 2303   4.093   1.883   1.641  0.3151 -0.0005  0.1045
   86phy    C27 2304   4.278   1.754   1.760 -0.1529  0.1711 -0.1327
   86phy    C26 2305   4.238   1.686   1.890 -0.0465  0.1841  0.3397
   86phy    C25 2306   4.285   1.540   1.906 -0.3311  0.0069 -0.2490
   86phy    C23 2307   4.223   1.477   2.029  0.0041  0.2897  0.1673
   86phy    C24 2308   4.105   1.393   1.997  0.4716 -0.3935  0.2654
   86phy    C22 2309   4.330   1.392   2.104 -0.0834 -0.6155  0.9009
   86phy    C21 2310   4.335   1.415   2.254 -0.1625 -0.1535  0.5711
   86phy    C20 2311   4.465   1.347   2.304  0.4004  0.4288 -0.1409
   86phy    C18 2312   4.502   1.356   2.462  0.2319  0.4584 -0.4060
   86phy    O01 2313   4.388   1.320   2.546  0.4246 -0.4394 -0.0400
   86phy    H01 2314   4.335   1.247   2.520 -0.0709 -0.6012  1.3295
   86phy    C19 2315   4.602   1.237   2.472  0.5106 -0.2767  0.4028
   86phy    C13 2316   4.560   1.498   2.515 -0.5886  0.1479  0.1498
   86phy     H3 2317   4.630   1.536   2.436 -1.3356  1.6353  0.1785
   86phy    O33 2318   4.649   1.488   2.623 -0.6023 -0.4628  0.3065
   86phy    H1B 2319   4.652   1.401   2.659  0.4336  0.1411  1.7949
   86phy    C12 2320   4.457   1.611   2.554  0.0119 -0.2307  0.3271
   86phy    O11 2321   4.364   1.566   2.642  0.0465  0.3551 -0.0159
   86phy    H1A 2322   4.347   1.477   2.619  0.9678  0.0737  0.3669
   87phy    C35 2323   3.055   2.782   0.854 -0.2071  0.1234  0.4593
   87phy    C33 2324   3.138   2.714   0.964  0.1821 -0.5761 -0.1556
   87phy    C34 2325   3.064   2.704   1.100  0.0760 -0.2896  0.7254
   87phy    C32 2326   3.185   2.582   0.910  0.0802  0.7435 -0.3753
   87phy    C31 2327   3.332   2.561   0.948  0.0623  0.0640 -0.6452
   87phy    C30 2328   3.382   2.418   0.915  0.0109 -0.1253 -0.2668
   87phy    C28 2329   3.535   2.404   0.908 -0.0669  0.2625  0.2465
   87phy    C29 2330   3.580   2.271   0.966 -0.1922  0.3223  0.5647
   87phy    C27 2331   3.584   2.422   0.765  0.2778 -0.0295 -0.9279
   87phy    C26 2332   3.736   2.469   0.744 -0.1059 -0.2730  0.6146
   87phy    C25 2333   3.779   2.455   0.595  0.0430 -0.3029 -0.0348
   87phy    C23 2334   3.917   2.521   0.561  0.2990  0.4764  0.3244
   87phy    C24 2335   4.027   2.418   0.564 -0.3420  0.6289 -0.3276
   87phy    C22 2336   3.924   2.597   0.424  0.6004  0.1968 -0.0224
   87phy    C21 2337   3.876   2.745   0.426 -0.2335  0.0391  0.5692
   87phy    C20 2338   3.868   2.809   0.292 -0.1242 -0.3664  0.3052
   87phy    C18 2339   3.825   2.958   0.291 -0.1059 -0.3294  0.0686
   87phy    O01 2340   3.697   2.979   0.358  0.3520  0.1034 -0.1459
   87phy    H01 2341   3.637   2.913   0.328  0.4549  0.3523 -0.9207
   87phy    C19 2342   3.797   2.974   0.138  0.1441  0.5749 -0.4452
   87phy    C13 2343   3.940   3.055   0.347  0.1500  0.2152  0.1099
   87phy     H3 2344   3.941   3.030   0.456  1.0359 -1.1293 -0.1791
   87phy    O33 2345   4.074   3.013   0.330 -0.7699  0.2892 -0.2876
   87phy    H1B 2346   4.121   3.051   0.258  0.7351  0.4330  0.7130
   87phy    C12 2347   3.910   3.205   0.394  0.0574 -0.2276 -0.0678
   87phy    O11 2348   3.777   3.246   0.425  0.3554  0.0202  0.5204
   87phy    H1A 2349   3.735   3.171   0.461 -0.0191 -1.2005 -2.2189
   88phy    C35 2350   2.673   1.863   2.262 -0.1241 -0.0640 -0.2064
   88phy    C33 2351   2.747   1.762   2.354  0.2166 -0.1782 -0.2307
   88phy    C34 2352   2.657   1.638   2.386 -0.0545 -0.1249 -0.1409
   88phy    C32 2353   2.874   1.720   2.292 -0.4128 -0.0771  0.9386
   88phy    C31 2354   2.999   1.725   2.376 -0.0148 -0.1462 -0.0594
   88phy    C30 2355   3.130   1.705   2.297  0.2201 -0.1424  0.4316
   88phy    C28 2356   3.266   1.731   2.372  0.5186  0.0367  0.1577
   88phy    C29 2357   3.325   1.600   2.437  0.1706 -0.3430 -0.1405
   88phy    C27 2358   3.371   1.793   2.280 -0.4133  0.0280  0.2231
   88phy    C26 2359   3.435   1.917   2.341  0.2306  0.0429 -0.4299
   88phy    C25 2360   3.544   1.968   2.247 -0.1563  0.1640 -0.4252
   88phy    C23 2361   3.619   2.089   2.316  0.2076  0.4302  0.1424
   88phy    C24 2362   3.769   2.077   2.293  0.4871  0.1356 -0.8030
   88phy    C22 2363   3.579   2.230   2.260 -0.0992  0.4803  0.4491
   88phy    C21 2364   3.571   2.329   2.375 -0.2027  0.0325 -0.2171
   88phy    C20 2365   3.519   2.467   2.337  0.0107 -0.0748  0.2142
   88phy    C18 2366   3.505   2.579   2.440 -0.2020  0.8057  0.3313
   88phy    O01 2367   3.638   2.615   2.485 -0.1380  0.2520 -0.0446
   88phy    H01 2368   3.630   2.706   2.504  0.4695  0.7631 -2.0019
   88phy    C19 2369   3.459   2.688   2.344  0.6651 -0.5172 -0.2058
   88phy    C13 2370   3.406   2.548   2.566 -0.1726 -0.8422  0.5741
   88phy     H3 2371   3.312   2.497   2.533 -0.3613 -0.2255  0.1322
   88phy    O33 2372   3.351   2.668   2.614 -0.4902 -0.0391 -0.1110
   88phy    H1B 2373   3.287   2.654   2.681 -0.6283 -0.3266 -0.2993
   88phy    C12 2374   3.458   2.467   2.691 -0.0758  0.2182 -0.3087
   88phy    O11 2375   3.578   2.515   2.751 -0.2810  0.2427  0.5193
   88phy    H1A 2376   3.648   2.460   2.722 -2.0364 -1.3193 -1.0459
   89phy    C35 2377   0.979   3.019   1.076 -0.0976 -0.0694 -0.0223
   89phy    C33 2378   1.119   3.075   1.068  0.2236 -0.3069  0.1978
   89phy    C34 2379   1.118   3.211   1.138  0.1297 -0.0341 -0.8669
   89phy    C32 2380   1.216   2.972   1.124  0.4590 -0.3673  0.0404
   89phy    C31 2381   1.360   2.974   1.074 -0.2504  0.3481 -0.3340
   89phy    C30 2382   1.446   2.869   1.156  0.3641  0.4215  0.3650
   89phy    C28 2383   1.596   2.870   1.125  0.2348  0.4353  0.1720
   89phy    C29 2384   1.676   2.850   1.249  0.0840 -0.7074 -0.8051
   89phy    C27 2385   1.626   2.759   1.020 -0.3650 -0.4543  0.2522
   89phy    C26 2386   1.733   2.791   0.911 -0.5752 -0.4390  0.1185
   89phy    C25 2387   1.783   2.671   0.833 -0.3703 -0.0016 -0.1463
   89phy    C23 2388   1.896   2.709   0.739 -0.1538  0.2325 -0.0950
   89phy    C24 2389   2.032   2.673   0.805  0.0315  0.2282 -0.2767
   89phy    C22 2390   1.876   2.634   0.610 -0.2646  0.2938  0.0355
   89phy    C21 2391   1.888   2.724   0.488  0.1644  0.5919 -0.0951
   89phy    C20 2392   1.892   2.654   0.351 -0.3981 -0.1767 -0.4903
   89phy    C18 2393   1.897   2.748   0.224  0.1560 -0.6820 -0.1715
   89phy    O01 2394   1.792   2.847   0.220 -0.0020 -0.6372 -0.0494
   89phy    H01 2395   1.828   2.924   0.180  0.8905 -0.8518  0.3033
   89phy    C19 2396   1.871   2.646   0.115  0.3800  0.2481 -0.2772
   89phy    C13 2397   2.038   2.830   0.200  0.1901  0.0200 -0.0069
   89phy     H3 2398   2.043   2.896   0.291 -1.5057 -0.2267  0.3045
   89phy    O33 2399   2.161   2.760   0.227  0.0047  0.6587  0.1522
   89phy    H1B 2400   2.222   2.768   0.156 -0.9497 -0.2061 -0.8165
   89phy    C12 2401   2.052   2.957   0.108  0.3163  0.0623  0.3381
   89phy    O11 2402   1.935   3.036   0.085 -0.2942 -0.9100 -0.3746
   89phy    H1A 2403   1.960   3.099   0.020  0.1455 -1.1382 -0.4354
   90phy    C35 2404   2.587   1.886   1.350 -0.2861 -0.3009 -0.0813
   90phy    C33 2405   2.635   1.860   1.493 -0.5211  0.3069 -0.3405
   90phy    C34 2406   2.598   1.714   1.526  0.1719  0.0998 -0.5943
   90phy    C32 2407   2.786   1.893   1.508 -0.0169 -0.5579  0.4011
   90phy    C31 2408   2.840   1.894   1.651 -0.2303  0.2695  0.2372
   90phy    C30 2409   2.980   1.956   1.672  0.0281 -0.2922  0.0117
   90phy    C28 2410   3.027   1.933   1.819 -0.0595  0.7704  0.2873
   90phy    C29 2411   3.116   1.805   1.829  0.1052  0.2322  0.3497
   90phy    C27 2412   3.094   2.065   1.866  0.0661  0.0782 -0.0165
   90phy    C26 2413   3.064   2.103   2.013 -0.2059 -0.8210 -0.7372
   90phy    C25 2414   3.136   2.231   2.072 -0.1527 -0.1681 -0.2730
   90phy    C23 2415   3.109   2.259   2.219  0.0411 -0.2588  0.4536
   90phy    C24 2416   3.205   2.188   2.317 -0.4370  0.3006  0.5315
   90phy    C22 2417   3.117   2.416   2.243  0.1322  0.6520 -0.0733
   90phy    C21 2418   3.017   2.470   2.343 -0.4131  0.3043  0.3804
   90phy    C20 2419   3.049   2.615   2.369  0.2511  0.0258  0.2361
   90phy    C18 2420   2.967   2.688   2.483 -0.4672 -0.0928  0.3465
   90phy    O01 2421   2.970   2.606   2.603  0.1099 -0.0122  0.1594
   90phy    H01 2422   2.927   2.526   2.580 -0.7871  0.8054 -1.2084
   90phy    C19 2423   3.068   2.799   2.502 -0.0387  0.5341  0.2064
   90phy    C13 2424   2.814   2.734   2.451  0.4553 -0.0511 -0.4126
   90phy     H3 2425   2.808   2.763   2.343  2.5780  0.9460 -0.3049
   90phy    O33 2426   2.769   2.856   2.513 -0.5049  0.2932  0.2549
   90phy    H1B 2427   2.758   2.849   2.606  1.0344  1.2027  0.5496
   90phy    C12 2428   2.701   2.624   2.469  0.1979 -0.6292  0.1024
   90phy    O11 2429   2.652   2.608   2.601  0.1610  0.3246 -0.5651
   90phy    H1A 2430   2.709   2.542   2.635  0.4192  0.9698  0.2773
   91phy    C35 2431   4.182   3.282   1.497 -0.1545  0.2126  0.1584
   91phy    C33 2432   4.285   3.181   1.446  0.0132 -0.4934 -0.4153
   91phy    C34 2433   4.420   3.247   1.454 -0.2950 -0.3441 -0.2224
   91phy    C32 2434   4.279   3.056   1.531  0.0648  0.4117 -0.3333
   91phy    C31 2435   4.313   2.935   1.438  0.0877 -0.2421 -0.2638
   91phy    C30 2436   4.314   2.801   1.511  0.6407  0.2224 -0.3456
   91phy    C28 2437   4.355   2.676   1.427  0.0784 -0.2792 -0.3644
   91phy    C29 2438   4.429   2.576   1.510 -0.0026 -0.2107 -0.2448
   91phy    C27 2439   4.235   2.614   1.359  0.1624 -0.1516  0.4412
   91phy    C26 2440   4.267   2.570   1.216 -0.3161  0.4707  0.1677
   91phy    C25 2441   4.144   2.548   1.127  0.1260 -0.3650 -0.5598
   91phy    C23 2442   4.171   2.499   0.983  0.4073 -0.5952 -0.0233
   91phy    C24 2443   4.082   2.380   0.954 -0.2610 -0.1268 -0.4432
   91phy    C22 2444   4.157   2.614   0.883 -0.0851  0.7133 -0.1585
   91phy    C21 2445   4.279   2.617   0.786  0.1352  0.2489  0.2609
   91phy    C20 2446   4.276   2.733   0.686  0.1735 -0.0668  0.4855
   91phy    C18 2447   4.408   2.764   0.607  0.2310  0.0810 -0.0744
   91phy    O01 2448   4.519   2.774   0.694 -0.6219  0.2050  0.4307
   91phy    H01 2449   4.500   2.833   0.764 -3.4142  1.4001 -1.1737
   91phy    C19 2450   4.378   2.910   0.556 -0.4406 -0.4975  0.5215
   91phy    C13 2451   4.442   2.648   0.500  0.0137  0.2605  0.1056
   91phy     H3 2452   4.443   2.552   0.559  2.4077  0.7941  1.0369
   91phy    O33 2453   4.350   2.613   0.397  0.4314  0.3747  0.5809
   91phy    H1B 2454   4.305   2.693   0.381  2.0503  1.3464  0.6971
   91phy    C12 2455   4.586   2.617   0.452 -0.1720 -0.8239 -0.4188
   91phy    O11 2456   4.620   2.661   0.320  0.1092  0.4818 -0.4300
   91phy    H1A 2457   4.552   2.722   0.296  0.1200  0.0398 -1.6438
   92phy    C35 2458   2.985   1.491   1.965 -0.2781 -0.0237 -0.3034
   92phy    C33 2459   2.971   1.351   2.028 -0.4646  0.4268 -0.0261
   92phy    C34 2460   3.003   1.242   1.928  0.1743  0.4647  0.2123
   92phy    C32 2461   3.054   1.353   2.159  0.1271 -0.5247 -0.2667
   92phy    C31 2462   2.995   1.262   2.271 -0.2077  0.1055 -0.1019
   92phy    C30 2463   3.079   1.262   2.400 -0.2127  0.0044 -0.0019
   92phy    C28 2464   3.006   1.221   2.529  0.2754  0.1398  0.1671
   92phy    C29 2465   3.041   1.077   2.568 -0.1637  0.2654 -0.3968
   92phy    C27 2466   3.040   1.311   2.649 -0.1215 -0.6747 -0.0241
   92phy    C26 2467   2.947   1.430   2.678 -0.1268 -0.6253 -0.0601
   92phy    C25 2468   3.001   1.504   2.804 -0.3475 -0.0274 -0.8741
   92phy    C23 2469   2.934   1.633   2.854  0.0787 -0.0052  0.0627
   92phy    C24 2470   2.956   1.641   3.008 -0.1157  0.0319  0.0661
   92phy    C22 2471   3.003   1.757   2.788  0.3969  0.3542 -0.3967
   92phy    C21 2472   2.909   1.877   2.758 -0.1275  0.0604 -0.4808
   92phy    C20 2473   2.986   2.000   2.709  0.5329  0.4657  0.2323
   92phy    C18 2474   2.957   2.156   2.715  0.3321 -0.0953 -0.3155
   92phy    O01 2475   2.896   2.185   2.838  0.1452 -0.0969 -0.3046
   92phy    H01 2476   2.816   2.229   2.815  0.2932 -0.3459 -1.3491
   92phy    C19 2477   3.101   2.212   2.723  0.3370  0.4894 -0.0279
   92phy    C13 2478   2.863   2.224   2.604 -0.2418  0.2255  0.2202
   92phy     H3 2479   2.907   2.206   2.503 -0.2431 -1.0640  0.4348
   92phy    O33 2480   2.872   2.365   2.612  0.0673 -0.2550 -0.2013
   92phy    H1B 2481   2.849   2.381   2.701  1.3301  0.4966  0.0187
   92phy    C12 2482   2.710   2.188   2.595 -0.0954  0.3383 -0.5123
   92phy    O11 2483   2.641   2.215   2.714 -0.0792  0.2428  0.3983
   92phy    H1A 2484   2.560   2.169   2.717 -0.4085  0.8378  0.7539
   93phy    C35 2485   3.481   0.565   2.370  0.0785  0.2050  0.2227
   93phy    C33 2486   3.527   0.696   2.306 -0.5140 -0.2707 -0.5234
   93phy    C34 2487   3.544   0.701   2.151 -0.0973 -0.0885 -0.0126
   93phy    C32 2488   3.448   0.813   2.368  0.0667 -0.9656  0.2111
   93phy    C31 2489   3.538   0.929   2.405 -0.1199  0.2288 -0.3654
   93phy    C30 2490   3.454   1.044   2.473  0.2115  0.4034  0.2137
   93phy    C28 2491   3.521   1.178   2.508 -0.5239 -0.0657 -0.0511
   93phy    C29 2492   3.523   1.270   2.383 -0.0548 -0.2878 -0.1116
   93phy    C27 2493   3.430   1.245   2.616 -0.7460  0.2428 -0.3716
   93phy    C26 2494   3.456   1.210   2.765  0.5761  0.1561 -0.2422
   93phy    C25 2495   3.378   1.302   2.859  0.1402  0.1964  0.1366
   93phy    C23 2496   3.353   1.240   3.003  0.3120 -0.5426 -0.0231
   93phy    C24 2497   3.468   1.269   3.099  0.4787 -0.3063 -0.2497
   93phy    C22 2498   3.234   1.305   3.078 -0.3229 -0.1288  0.4725
   93phy    C21 2499   3.120   1.212   3.105  0.1653  0.3354 -0.2411
   93phy    C20 2500   3.000   1.264   3.177  0.1407  0.1460  0.2209
   93phy    C18 2501   2.870   1.169   3.185 -0.1655 -0.4186  0.3404
   93phy    O01 2502   2.905   1.049   3.257 -0.4297  0.4008  0.2060
   93phy    H01 2503   2.972   1.076   3.317  1.7220 -0.7658 -1.5265
   93phy    C19 2504   2.786   1.252   3.282 -0.1361  0.3701  0.1865
   93phy    C13 2505   2.797   1.135   3.045  0.6521  0.4677  0.3700
   93phy     H3 2506   2.790   1.224   2.978  0.0130 -1.5932 -2.4823
   93phy    O33 2507   2.656   1.103   3.059  0.1797  0.1391  0.3840
   93phy    H1B 2508   2.625   1.152   3.133  1.8180  0.7238  0.7454
   93phy    C12 2509   2.859   1.023   2.952  0.5125  0.0223 -0.1520
   93phy    O11 2510   2.859   0.896   3.003 -0.0972  0.1375 -0.5253
   93phy    H1A 2511   2.780   0.853   2.976 -0.6623 -0.7726  2.2223
   94phy    C35 2512   4.668   2.532   0.849 -0.0877  0.1577  0.2176
   94phy    C33 2513   4.659   2.380   0.833  0.1972 -0.3871  0.0237
   94phy    C34 2514   4.708   2.312   0.962  0.6612  0.0930  0.2431
   94phy    C32 2515   4.523   2.336   0.782  0.3719 -0.3496 -0.3540
   94phy    C31 2516   4.503   2.196   0.725 -0.3717  0.1117 -0.7189
   94phy    C30 2517   4.353   2.189   0.694  0.3028  0.0486 -0.1510
   94phy    C28 2518   4.309   2.051   0.643 -0.2403 -0.2859 -0.0911
   94phy    C29 2519   4.252   1.977   0.763  0.0212  0.3589  0.0548
   94phy    C27 2520   4.186   2.081   0.557 -0.0687  0.1418  0.4245
   94phy    C26 2521   4.161   1.995   0.433  0.0541  0.4386 -0.4197
   94phy    C25 2522   4.022   2.032   0.372  0.5754  0.5374 -0.0613
   94phy    C23 2523   3.971   1.944   0.257 -0.0323  0.0033  0.4397
   94phy    C24 2524   3.819   1.958   0.237 -0.3033  0.1450  0.0649
   94phy    C22 2525   4.024   1.974   0.110  0.0665  0.1046 -0.3651
   94phy    C21 2526   4.168   1.939   0.069  0.0687  0.2788 -0.0873
   94phy    C20 2527   4.176   1.937  -0.081  0.1276  0.6502  0.6687
   94phy    C18 2528   4.320   1.947  -0.159  0.3468 -0.5930 -0.4705
   94phy    O01 2529   4.387   2.068  -0.119 -0.1816 -0.1847 -0.5790
   94phy    H01 2530   4.329   2.134  -0.087 -0.3088 -1.1526  1.4134
   94phy    C19 2531   4.283   1.963  -0.306 -0.1300  0.4285 -0.0730
   94phy    C13 2532   4.418   1.829  -0.123 -0.5173 -0.0262 -0.0695
   94phy     H3 2533   4.420   1.826  -0.011 -0.9673  1.1330 -0.0246
   94phy    O33 2534   4.360   1.699  -0.147 -0.3941 -0.3102  0.2414
   94phy    H1B 2535   4.352   1.671  -0.236 -0.8430 -0.9353  0.4652
   94phy    C12 2536   4.574   1.826  -0.134 -0.2838  0.5363 -0.0069
   94phy    O11 2537   4.635   1.950  -0.102 -0.0952 -0.4674  0.3850
   94phy    H1A 2538   4.569   2.017  -0.101  0.0411 -0.3114 -0.4298
   95phy    C35 2539   3.048   3.602   1.582  0.6817 -0.0664  0.2983
   95phy    C33 2540   3.108   3.489   1.499 -0.0952 -0.4151  0.1882
   95phy    C34 2541   3.124   3.544   1.359  0.1762 -0.1005  0.0289
   95phy    C32 2542   3.240   3.433   1.552  0.0214 -0.0821  0.3231
   95phy    C31 2543   3.236   3.331   1.665 -0.0025  0.1699 -0.1575
   95phy    C30 2544   3.374   3.266   1.692 -0.4231  0.7610  0.1207
   95phy    C28 2545   3.373   3.149   1.793 -0.2933  0.0092 -0.2296
   95phy    C29 2546   3.348   3.010   1.724 -0.1398 -0.2897 -0.2980
   95phy    C27 2547   3.510   3.141   1.862  0.0716 -0.0964 -0.1041
   95phy    C26 2548   3.512   3.128   2.013  0.0916  0.3192 -0.4971
   95phy    C25 2549   3.651   3.088   2.064  0.2476  0.2215  0.5150
   95phy    C23 2550   3.648   3.050   2.212  0.5756 -0.1391  0.1492
   95phy    C24 2551   3.720   2.916   2.240  0.4726 -0.2821  0.3355
   95phy    C22 2552   3.703   3.164   2.295  0.0438 -0.2492  0.0752
   95phy    C21 2553   3.615   3.185   2.418  0.2055 -0.1022 -0.4667
   95phy    C20 2554   3.630   3.322   2.489  0.3793 -0.2437 -0.2013
   95phy    C18 2555   3.553   3.346   2.623  0.5900  0.0858 -0.0031
   95phy    O01 2556   3.558   3.227   2.709  0.2880 -0.3471  0.4149
   95phy    H01 2557   3.505   3.240   2.785 -2.2409 -1.0119 -1.1283
   95phy    C19 2558   3.645   3.451   2.690  0.2182  0.1703  0.2197
   95phy    C13 2559   3.397   3.393   2.603  0.9214 -0.3229 -0.3484
   95phy     H3 2560   3.391   3.485   2.540  0.0785  0.6120  1.0431
   95phy    O33 2561   3.340   3.444   2.727 -0.0346  0.4165  0.3642
   95phy    H1B 2562   3.249   3.458   2.709 -0.1261 -0.3748  0.1398
   95phy    C12 2563   3.290   3.285   2.548 -0.8220  0.7678  0.3413
   95phy    O11 2564   3.247   3.179   2.632 -0.3999 -0.3648  0.7486
   95phy    H1A 2565   3.317   3.117   2.628  0.6504  0.7542  1.1135
   96phy    C35 2566   2.567   2.843   2.126  0.4886  0.2820  0.4765
   96phy    C33 2567   2.599   2.892   1.988 -0.0751 -0.5111  0.1473
   96phy    C34 2568   2.518   2.819   1.877 -0.0401 -0.2025 -0.5898
   96phy    C32 2569   2.597   3.045   1.983 -0.0749  0.3624 -0.0499
   96phy    C31 2570   2.698   3.114   1.885 -0.4113  0.2739  0.4835
   96phy    C30 2571   2.676   3.268   1.886 -0.4808 -0.1338  0.2957
   96phy    C28 2572   2.798   3.344   1.820 -0.3872 -0.0497  0.2391
   96phy    C29 2573   2.763   3.393   1.679 -0.0305  0.0218  0.5350
   96phy    C27 2574   2.845   3.466   1.899 -0.0594 -0.1674 -0.1204
   96phy    C26 2575   2.932   3.441   2.019 -0.0973 -0.4663 -0.5739
   96phy    C25 2576   2.970   3.579   2.084 -0.0072  0.4479 -0.0365
   96phy    C23 2577   3.065   3.575   2.203  0.2663  0.6099 -0.5431
   96phy    C24 2578   3.209   3.538   2.164  0.1325 -0.6268 -0.0198
   96phy    C22 2579   3.071   3.713   2.272 -0.6839 -0.2389  0.0451
   96phy    C21 2580   3.006   3.720   2.407  0.5464 -0.0625 -0.2391
   96phy    C20 2581   3.014   3.864   2.465 -0.1421  0.3289  0.2149
   96phy    C18 2582   2.994   3.886   2.620 -0.0839 -0.0078  0.6132
   96phy    O01 2583   3.082   3.799   2.688 -0.1102 -0.0302  0.1508
   96phy    H01 2584   3.116   3.833   2.768  0.5984  0.4012 -0.3173
   96phy    C19 2585   3.059   4.027   2.638  0.6321  0.3903 -0.4960
   96phy    C13 2586   2.840   3.849   2.662 -0.0623  0.1860 -0.5779
   96phy     H3 2587   2.807   3.753   2.616  0.0791 -0.2834  0.2775
   96phy    O33 2588   2.748   3.940   2.600 -0.0171  0.1635  0.8943
   96phy    H1B 2589   2.771   3.956   2.510 -1.6473  0.6918  0.5356
   96phy    C12 2590   2.810   3.822   2.817 -0.1658  0.3334 -0.4490
   96phy    O11 2591   2.808   3.937   2.901 -0.0626  0.2254  0.1982
   96phy    H1A 2592   2.723   3.977   2.895 -0.0633  0.2281  0.2267
   97phy    C35 2593   2.429   1.504   1.261 -0.0882 -0.1407  0.1330
   97phy    C33 2594   2.288   1.454   1.230 -0.1315  0.5543 -0.2562
   97phy    C34 2595   2.231   1.355   1.336  0.1006 -0.1630  0.0969
   97phy    C32 2596   2.193   1.569   1.207 -0.1306 -0.4884  0.1692
   97phy    C31 2597   2.123   1.573   1.072 -0.3678 -0.4617  0.5175
   97phy    C30 2598   2.022   1.690   1.069 -0.4683  0.2926  0.1004
   97phy    C28 2599   1.955   1.708   0.929  0.2056 -0.6128  0.3715
   97phy    C29 2600   1.843   1.607   0.896 -0.2058 -0.4170  0.2711
   97phy    C27 2601   1.898   1.854   0.931  0.2942  0.0068  0.1173
   97phy    C26 2602   1.930   1.931   0.802  0.4344  0.1281  0.6198
   97phy    C25 2603   1.886   2.080   0.819  0.4876 -0.7630  0.4010
   97phy    C23 2604   1.896   2.180   0.705  0.0187  0.3509  0.0363
   97phy    C24 2605   1.782   2.280   0.718 -0.4905 -0.0344  0.0020
   97phy    C22 2606   2.032   2.247   0.696 -0.5694 -0.1195  0.0665
   97phy    C21 2607   2.087   2.236   0.557 -0.4278  0.7027 -0.5412
   97phy    C20 2608   2.222   2.306   0.551 -0.2404  0.4909  0.4811
   97phy    C18 2609   2.290   2.315   0.405 -0.1161  0.5532  0.3850
   97phy    O01 2610   2.270   2.196   0.322 -0.3549  1.1154  0.0255
   97phy    H01 2611   2.190   2.207   0.274 -0.4579  0.2959 -0.0054
   97phy    C19 2612   2.441   2.322   0.445  0.0245  0.3780  0.3375
   97phy    C13 2613   2.245   2.445   0.327  0.6336  0.0634  0.1585
   97phy     H3 2614   2.133   2.435   0.326  0.5694  0.4421  1.8298
   97phy    O33 2615   2.250   2.573   0.386  0.0647 -0.1025  0.1447
   97phy    H1B 2616   2.203   2.639   0.339  0.6933 -0.6688 -1.3101
   97phy    C12 2617   2.252   2.456   0.168  0.2241 -0.3019  0.1728
   97phy    O11 2618   2.370   2.517   0.114 -0.1507  0.1680 -0.1917
   97phy    H1A 2619   2.395   2.585   0.173 -0.6973  0.5958 -0.4509
   98phy    C35 2620   2.847   3.812   1.388  0.0688  0.4398 -0.0843
   98phy    C33 2621   2.885   3.909   1.278  0.2394  0.1386  0.2027
   98phy    C34 2622   2.753   3.926   1.204 -0.4990  0.1631  0.5106
   98phy    C32 2623   2.919   4.051   1.329 -0.2533  0.3856 -0.4117
   98phy    C31 2624   3.065   4.084   1.357  0.5483  0.0613  0.0389
   98phy    C30 2625   3.093   4.235   1.363  0.6563 -0.4445  0.1502
   98phy    C28 2626   3.240   4.270   1.413  0.5619  0.0729  0.1114
   98phy    C29 2627   3.353   4.277   1.308 -0.1725  0.3906  0.0453
   98phy    C27 2628   3.230   4.400   1.485  0.5220  0.4298  0.0708
   98phy    C26 2629   3.296   4.400   1.623  0.0126 -0.8458 -0.1114
   98phy    C25 2630   3.292   4.534   1.702  0.1589  0.3314 -0.4563
   98phy    C23 2631   3.363   4.527   1.839  0.2218  0.0517  0.2685
   98phy    C24 2632   3.480   4.620   1.837  0.0294 -0.1800  0.0296
   98phy    C22 2633   3.265   4.582   1.944 -0.0111  0.0322 -0.6549
   98phy    C21 2634   3.227   4.485   2.054 -0.2798  0.0796 -0.2640
   98phy    C20 2635   3.129   4.537   2.159  0.0850  0.0852  0.4337
   98phy    C18 2636   3.129   4.455   2.298 -0.2011  0.2150 -0.0583
   98phy    O01 2637   3.257   4.458   2.360 -0.2223 -0.3277 -0.6405
   98phy    H01 2638   3.284   4.369   2.374 -0.3785 -0.3803 -0.6639
   98phy    C19 2639   3.039   4.549   2.378  0.1001 -0.6892 -0.2802
   98phy    C13 2640   3.072   4.301   2.308  0.1097 -0.3345 -0.7518
   98phy     H3 2641   2.991   4.287   2.232  0.6192 -1.5562 -1.0922
   98phy    O33 2642   3.002   4.262   2.429  0.4556  0.0153 -0.4753
   98phy    H1B 2643   3.019   4.317   2.503  1.7793  0.4186 -1.0418
   98phy    C12 2644   3.178   4.190   2.269  0.1108  0.1292  0.4965
   98phy    O11 2645   3.301   4.197   2.333  0.0635 -0.6974 -0.0754
   98phy    H1A 2646   3.318   4.109   2.362  0.0218 -0.0948  1.9374
   99phy    C35 2647   2.218   3.043   1.073  0.1508  0.4248 -0.1642
   99phy    C33 2648   2.177   3.165   1.155 -0.0982 -0.2888  0.0762
   99phy    C34 2649   2.044   3.114   1.212  0.0363 -0.0492  0.0957
   99phy    C32 2650   2.279   3.208   1.263  0.2070 -0.0533  0.0850
   99phy    C31 2651   2.329   3.351   1.249  0.3396 -0.0153 -0.4721
   99phy    C30 2652   2.472   3.357   1.305  0.5244 -0.1089  0.4949
   99phy    C28 2653   2.547   3.488   1.276  0.0550 -0.2475  0.0135
   99phy    C29 2654   2.583   3.566   1.403  0.5787 -0.3408  0.4314
   99phy    C27 2655   2.677   3.459   1.198 -0.2783  0.3977 -0.3528
   99phy    C26 2656   2.684   3.539   1.065  0.2493  0.3728  0.2892
   99phy    C25 2657   2.818   3.511   0.993 -0.7357 -0.4722 -0.6278
   99phy    C23 2658   2.825   3.559   0.845  0.5400  0.2053  0.4676
   99phy    C24 2659   2.918   3.682   0.838  0.1582  0.4141  0.2233
   99phy    C22 2660   2.893   3.448   0.761 -0.1031 -0.0311  0.0017
   99phy    C21 2661   2.808   3.409   0.646 -0.5460 -0.2281  0.0074
   99phy    C20 2662   2.880   3.312   0.552  0.2688  0.2432  0.0327
   99phy    C18 2663   2.804   3.246   0.431 -0.2652 -0.3351  0.2699
   99phy    O01 2664   2.678   3.187   0.468  0.2360  0.1362  0.0447
   99phy    H01 2665   2.686   3.101   0.505  0.1092  0.3991  0.7075
   99phy    C19 2666   2.901   3.131   0.391 -0.2945  0.2902  0.3170
   99phy    C13 2667   2.784   3.350   0.308  0.0249  0.0731 -0.8819
   99phy     H3 2668   2.722   3.430   0.357  1.6137 -0.4892  2.3412
   99phy    O33 2669   2.899   3.437   0.279 -0.3756 -0.0984  0.6386
   99phy    H1B 2670   2.881   3.507   0.220  0.8697  0.3572  0.7738
   99phy    C12 2671   2.676   3.343   0.192  0.2449  0.1060  0.0326
   99phy    O11 2672   2.583   3.246   0.215  0.2797  0.5683  0.0676
   99phy    H1A 2673   2.602   3.208   0.298  0.5886  1.8128  0.5781
  100phy    C35 2674   3.419   2.265   1.278 -0.0393 -0.2270 -0.1981
  100phy    C33 2675   3.318   2.187   1.363 -0.2098 -0.9018 -0.2850
  100phy    C34 2676   3.369   2.169   1.507 -0.0687 -0.0250  0.0450
  100phy    C32 2677   3.180   2.252   1.383 -0.6109 -0.0050  0.1492
  100phy    C31 2678   3.080   2.228   1.268  0.1414  0.5276  0.3127
  100phy    C30 2679   2.948   2.307   1.285 -0.1460  0.2056 -0.0286
  100phy    C28 2680   2.846   2.279   1.170 -0.2073 -0.0977  0.4961
  100phy    C29 2681   2.700   2.290   1.225 -0.1471  0.2400 -0.1541
  100phy    C27 2682   2.852   2.373   1.044  0.5107  0.4512  0.0710
  100phy    C26 2683   2.879   2.305   0.911  0.7101  0.1517 -0.1594
  100phy    C25 2684   2.874   2.408   0.800 -0.5886 -0.0200 -0.1816
  100phy    C23 2685   2.918   2.380   0.657 -0.7914 -0.1519 -0.2325
  100phy    C24 2686   2.829   2.285   0.578 -0.6606 -0.5211 -0.2794
  100phy    C22 2687   2.929   2.514   0.582  0.7166 -0.1805 -0.0434
  100phy    C21 2688   3.047   2.517   0.482 -0.4699  0.0625 -0.0677
  100phy    C20 2689   3.049   2.643   0.389 -0.1527  0.0843  0.1479
  100phy    C18 2690   3.171   2.663   0.292  0.1501 -0.5388 -0.2959
  100phy    O01 2691   3.293   2.655   0.370 -0.2914  0.1786 -0.0817
  100phy    H01 2692   3.275   2.634   0.459  0.7126 -1.3483 -0.2006
  100phy    C19 2693   3.168   2.809   0.239  0.1797  0.0090 -0.0391
  100phy    C13 2694   3.164   2.556   0.167 -0.0795 -0.2009  0.0721
  100phy     H3 2695   3.162   2.457   0.221  0.1295  0.7936  1.9947
  100phy    O33 2696   3.043   2.544   0.093 -0.1392  0.3274 -0.3717
  100phy    H1B 2697   3.028   2.454   0.070  0.0591  0.3450 -0.5701
  100phy    C12 2698   3.287   2.502   0.086  0.0269 -0.4353 -0.1265
  100phy    O11 2699   3.328   2.579  -0.027  0.9895  0.1906 -0.4727
  100phy    H1A 2700   3.251   2.589  -0.079  0.7327  1.3393  0.1027
  101phy    C35 2701   2.299   4.508   1.027 -0.4548  0.7880  0.5205
  101phy    C33 2702   2.253   4.367   1.069  0.3493 -0.5745 -0.2849
  101phy    C34 2703   2.117   4.383   1.140  0.1530  0.4546 -0.0627
  101phy    C32 2704   2.250   4.269   0.957 -0.1759  0.7077 -0.3595
  101phy    C31 2705   2.373   4.180   0.941 -0.4930  0.1420  0.4922
  101phy    C30 2706   2.351   4.062   0.846 -0.0619 -0.2605  0.5031
  101phy    C28 2707   2.485   3.993   0.803  0.3327  0.2136 -0.2426
  101phy    C29 2708   2.537   3.882   0.904 -0.6489 -0.2295 -0.5689
  101phy    C27 2709   2.461   3.929   0.666  0.6363  0.1960 -0.2472
  101phy    C26 2710   2.577   3.923   0.559  0.1192 -0.1170  0.2757
  101phy    C25 2711   2.533   3.865   0.424 -0.2009 -0.0645 -0.4075
  101phy    C23 2712   2.640   3.863   0.311  0.3636 -0.1810 -0.3088
  101phy    C24 2713   2.612   3.738   0.231  0.1735 -0.0122  0.0780
  101phy    C22 2714   2.622   3.989   0.216 -0.4797  0.6244 -0.3927
  101phy    C21 2715   2.668   4.131   0.251 -0.2043 -0.0405 -0.0624
  101phy    C20 2716   2.587   4.235   0.176  0.0389  0.5079 -0.4691
  101phy    C18 2717   2.595   4.389   0.212 -0.0637  0.2823 -0.3140
  101phy    O01 2718   2.558   4.396   0.349  0.0493 -0.4025 -0.2332
  101phy    H01 2719   2.624   4.360   0.406 -1.3460 -2.4535  0.2187
  101phy    C19 2720   2.481   4.454   0.133 -0.2014 -0.0326 -0.0699
  101phy    C13 2721   2.742   4.451   0.193  0.1164 -0.0128  0.2198
  101phy     H3 2722   2.798   4.394   0.271 -0.1965 -0.1279  0.3583
  101phy    O33 2723   2.821   4.406   0.079  0.3479 -0.5576  0.0270
  101phy    H1B 2724   2.765   4.374   0.011  0.4351  0.7629 -0.7150
  101phy    C12 2725   2.790   4.587   0.250  0.5447 -0.7377 -0.0380
  101phy    O11 2726   2.751   4.708   0.184  0.0911  0.3571  0.0635
  101phy    H1A 2727   2.739   4.779   0.244 -1.5149 -0.9666  1.4037
  102phy    C35 2728   1.136   0.344   1.919  0.1290  0.7057  0.0451
  102phy    C33 2729   1.251   0.281   1.843  0.7439 -0.5870 -0.5005
  102phy    C34 2730   1.209   0.249   1.701  0.3685 -0.0184  0.4041
  102phy    C32 2731   1.375   0.375   1.838  0.1373 -0.1283  0.5849
  102phy    C31 2732   1.505   0.315   1.886  0.0216  1.1691 -0.0754
  102phy    C30 2733   1.615   0.419   1.913 -0.2212 -0.1281 -0.1295
  102phy    C28 2734   1.761   0.372   1.935 -0.0002  0.1898 -0.2401
  102phy    C29 2735   1.850   0.390   1.812 -0.5382 -0.1665 -0.1776
  102phy    C27 2736   1.832   0.456   2.042  0.6656 -0.3626  0.0407
  102phy    C26 2737   1.854   0.369   2.166 -0.2625 -0.5831  0.2468
  102phy    C25 2738   1.942   0.438   2.268  0.2300  0.9751  0.7409
  102phy    C23 2739   1.963   0.357   2.397  0.0253  0.4886 -0.0312
  102phy    C24 2740   2.107   0.368   2.447  0.2321  0.6329 -0.3318
  102phy    C22 2741   1.860   0.399   2.508  0.0414  0.5331 -0.2598
  102phy    C21 2742   1.825   0.292   2.614  0.1356 -0.0541  0.1235
  102phy    C20 2743   1.691   0.319   2.683  0.0886  0.1300 -0.7651
  102phy    C18 2744   1.652   0.212   2.794  0.4065  0.6029 -0.0749
  102phy    O01 2745   1.742   0.207   2.907  0.1613  0.1728 -0.0399
  102phy    H01 2746   1.779   0.290   2.931 -0.0108 -0.0760  1.1071
  102phy    C19 2747   1.532   0.285   2.858 -0.1081 -0.4987  0.4113
  102phy    C13 2748   1.613   0.061   2.742  0.0900 -0.0607 -0.4971
  102phy     H3 2749   1.558   0.069   2.644 -0.2045  2.2872 -0.1983
  102phy    O33 2750   1.514  -0.011   2.824 -0.1230 -0.3010 -0.0729
  102phy    H1B 2751   1.491  -0.088   2.776 -1.1029 -0.2367  0.2805
  102phy    C12 2752   1.733  -0.035   2.727 -0.4968 -0.0510  0.3776
  102phy    O11 2753   1.802  -0.081   2.842 -0.6856  0.0679  0.1769
  102phy    H1A 2754   1.743  -0.091   2.915  1.4263  2.2741  2.3775
  103phy    C35 2755   1.649   3.751   1.580 -0.3236  0.2287 -0.1106
  103phy    C33 2756   1.735   3.865   1.521  0.3953 -0.1864 -0.6142
  103phy    C34 2757   1.702   3.880   1.373 -0.2000  0.5427  0.1582
  103phy    C32 2758   1.721   3.997   1.602 -0.1056 -0.4228 -0.2147
  103phy    C31 2759   1.824   4.108   1.575 -0.5121  0.0625 -0.1232
  103phy    C30 2760   1.795   4.230   1.670 -0.6277  0.2840  0.3196
  103phy    C28 2761   1.901   4.339   1.658 -0.7574 -0.1795  0.0821
  103phy    C29 2762   1.859   4.457   1.564 -0.3665 -0.0870  0.3062
  103phy    C27 2763   1.926   4.403   1.797  0.2769  0.2827  0.0726
  103phy    C26 2764   2.065   4.454   1.839  0.1555 -0.2054  0.0872
  103phy    C25 2765   2.067   4.529   1.970 -0.1891  0.6203 -0.1270
  103phy    C23 2766   2.209   4.582   1.999  0.0276  0.5653  0.0732
  103phy    C24 2767   2.217   4.733   1.986 -0.6918 -0.4018  0.2309
  103phy    C22 2768   2.257   4.525   2.134  0.2745  0.0508 -0.5745
  103phy    C21 2769   2.396   4.452   2.132 -0.4759  0.1719 -0.2969
  103phy    C20 2770   2.454   4.430   2.272  0.0170 -0.2505 -0.6131
  103phy    C18 2771   2.585   4.356   2.307  0.1582  0.0208 -0.2146
  103phy    O01 2772   2.691   4.417   2.232  0.2855 -0.0900 -0.2476
  103phy    H01 2773   2.688   4.511   2.239  0.0864 -0.1186  0.0618
  103phy    C19 2774   2.609   4.391   2.457 -0.2509 -0.1287 -0.3256
  103phy    C13 2775   2.580   4.196   2.276  0.0091  0.2076  0.5926
  103phy     H3 2776   2.533   4.177   2.177 -0.2736 -1.1226  0.9580
  103phy    O33 2777   2.486   4.135   2.357  0.3224  0.1042 -0.2867
  103phy    H1B 2778   2.515   4.126   2.446 -0.4377  1.5334  0.1420
  103phy    C12 2779   2.714   4.117   2.265  0.2186  0.8543  0.0308
  103phy    O11 2780   2.791   4.086   2.379 -0.2265  0.3453  0.4222
  103phy    H1A 2781   2.853   4.157   2.390 -0.7209  1.3069 -2.3052
  104phy    C35 2782   2.583   1.021   1.074  0.1069  0.7223 -0.0654
  104phy    C33 2783   2.646   0.881   1.087 -0.0559  0.0044  0.1961
  104phy    C34 2784   2.775   0.885   1.171  0.1988  0.2977  0.0058
  104phy    C32 2785   2.539   0.788   1.142  0.3297  0.3212 -0.4956
  104phy    C31 2786   2.559   0.649   1.074  0.3958 -0.4605  0.3724
  104phy    C30 2787   2.442   0.549   1.094  0.2796 -0.0399  0.1409
  104phy    C28 2788   2.474   0.403   1.057 -0.1737  0.0738  0.3323
  104phy    C29 2789   2.533   0.325   1.165 -0.5219  0.3112  0.0646
  104phy    C27 2790   2.342   0.338   1.020 -0.2003 -0.1429  0.3914
  104phy    C26 2791   2.332   0.299   0.870  0.0622 -0.6376 -0.0471
  104phy    C25 2792   2.191   0.263   0.833 -0.0780 -0.0818  0.0757
  104phy    C23 2793   2.159   0.193   0.700  0.3144 -0.0117  0.3352
  104phy    C24 2794   2.025   0.125   0.722 -0.0165  0.0306 -0.7024
  104phy    C22 2795   2.160   0.290   0.575  0.4279 -0.3048 -0.1376
  104phy    C21 2796   2.182   0.227   0.447  0.0748 -0.0758  0.5147
  104phy    C20 2797   2.181   0.321   0.326 -0.1587  1.2131 -0.0220
  104phy    C18 2798   2.198   0.260   0.184  0.2938  0.2004 -0.2318
  104phy    O01 2799   2.304   0.157   0.180  0.5708  0.6122  0.1696
  104phy    H01 2800   2.378   0.190   0.228 -0.1005  1.4325  0.6721
  104phy    C19 2801   2.255   0.374   0.101  0.0185 -0.1062 -0.6933
  104phy    C13 2802   2.058   0.192   0.132  0.0774  0.4197  0.3362
  104phy     H3 2803   2.042   0.108   0.204  0.5275  0.1354  0.1088
  104phy    O33 2804   1.931   0.260   0.157  0.0515  0.1831 -0.0122
  104phy    H1B 2805   1.861   0.203   0.184  0.8523 -0.6405  0.3533
  104phy    C12 2806   2.036   0.090   0.013  0.3558  0.4302 -0.2515
  104phy    O11 2807   1.996   0.137  -0.113  0.0354  0.1158  0.0997
  104phy    H1A 2808   1.907   0.112  -0.127 -0.1016  0.2166  0.7796
  105phy    C35 2809   2.472   4.077   1.414 -0.3407 -0.0971  0.1484
  105phy    C33 2810   2.331   4.079   1.473 -0.1673 -0.1813  0.7535
  105phy    C34 2811   2.308   4.217   1.529  0.4539  0.0296 -0.1438
  105phy    C32 2812   2.214   4.049   1.371 -0.2416 -0.3712 -0.3039
  105phy    C31 2813   2.197   3.904   1.327  0.1219  0.3852  0.1545
  105phy    C30 2814   2.064   3.875   1.261  0.6863 -0.6450  0.2945
  105phy    C28 2815   2.062   3.754   1.170 -0.0965 -0.1743  0.0962
  105phy    C29 2816   2.009   3.633   1.243  0.1140 -0.6872 -0.1683
  105phy    C27 2817   1.971   3.791   1.047 -0.0203  0.4201  0.4883
  105phy    C26 2818   2.029   3.752   0.910 -0.4830 -0.5254 -0.5274
  105phy    C25 2819   1.972   3.818   0.784  0.3236 -0.9231 -0.0032
  105phy    C23 2820   2.029   3.777   0.648  0.0780 -0.1280  0.7570
  105phy    C24 2821   1.957   3.651   0.596  0.0245 -0.1705 -0.2502
  105phy    C22 2822   2.023   3.892   0.542  0.3596 -0.2845 -0.2757
  105phy    C21 2823   2.120   3.893   0.424 -0.3374  0.2936  0.0709
  105phy    C20 2824   2.072   3.995   0.322  0.8589  0.2740 -0.3532
  105phy    C18 2825   2.156   4.042   0.195 -0.4034 -0.2935  0.0990
  105phy    O01 2826   2.285   4.095   0.228  0.1901  0.3306 -0.0053
  105phy    H01 2827   2.286   4.159   0.296  0.9872  1.3426 -0.9297
  105phy    C19 2828   2.069   4.166   0.163  0.0528  0.2122 -0.1098
  105phy    C13 2829   2.173   3.936   0.074  0.2885 -0.7334  0.8375
  105phy     H3 2830   2.237   3.858   0.122  1.7815 -0.0360  0.0510
  105phy    O33 2831   2.058   3.858   0.044 -0.1069 -0.0846 -0.2979
  105phy    H1B 2832   1.986   3.903   0.084  0.2192  0.6499 -0.5202
  105phy    C12 2833   2.265   3.950  -0.050  0.0835 -0.5694  0.1814
  105phy    O11 2834   2.375   4.025  -0.021  0.4910 -0.5165 -0.2532
  105phy    H1A 2835   2.358   4.062   0.064 -0.6760  0.0186 -0.6947
  106phy    C35 2836   2.901   4.333   1.957 -0.0255  0.4054 -0.1848
  106phy    C33 2837   2.871   4.428   1.842 -0.2717  0.5125  0.0981
  106phy    C34 2838   2.849   4.339   1.722  0.6062  0.0456 -0.1863
  106phy    C32 2839   2.744   4.510   1.865 -0.0594  0.2419 -0.0589
  106phy    C31 2840   2.762   4.655   1.811 -0.0194  0.4173  0.3789
  106phy    C30 2841   2.627   4.725   1.790 -0.1903 -0.5153  0.6071
  106phy    C28 2842   2.631   4.875   1.752  0.0283 -0.2245  0.0290
  106phy    C29 2843   2.659   4.895   1.602  0.2317  0.3505 -0.4149
  106phy    C27 2844   2.496   4.946   1.778  0.2881 -0.2616  0.0273
  106phy    C26 2845   2.487   5.032   1.905 -0.3280 -0.0585 -0.1838
  106phy    C25 2846   2.347   5.093   1.927  0.1942  0.6577  0.2983
  106phy    C23 2847   2.320   5.189   2.046 -0.2834  0.4861  0.0408
  106phy    C24 2848   2.248   5.309   1.987 -0.1617 -0.0638  0.0742
  106phy    C22 2849   2.219   5.137   2.150 -0.2303  0.1885 -0.0709
  106phy    C21 2850   2.292   5.067   2.262  0.3697  0.4628  0.1811
  106phy    C20 2851   2.200   5.044   2.380  0.2464 -0.1447  0.0038
  106phy    C18 2852   2.235   4.932   2.478 -0.8154  0.2810 -0.2895
  106phy    O01 2853   2.374   4.945   2.515 -0.2119  0.1521  0.1424
  106phy    H01 2854   2.425   4.905   2.448 -0.7416 -2.3472  1.1313
  106phy    C19 2855   2.156   4.977   2.602 -0.5707  0.2805  0.2384
  106phy    C13 2856   2.207   4.778   2.424  0.0994  0.4022 -0.0090
  106phy     H3 2857   2.254   4.765   2.324  2.1656 -0.4147  1.0097
  106phy    O33 2858   2.072   4.765   2.387  0.4669  0.0663 -0.0165
  106phy    H1B 2859   2.052   4.814   2.309 -1.2185 -0.5347 -0.0201
  106phy    C12 2860   2.253   4.655   2.516 -0.0210 -0.4303  0.8271
  106phy    O11 2861   2.170   4.617   2.621 -0.1584 -0.2884  0.2501
  106phy    H1A 2862   2.088   4.592   2.582 -0.1488 -0.6611  0.4663
  107phy    C35 2863   3.549   0.084   2.151 -0.0437  0.1105  0.1276
  107phy    C33 2864   3.515   0.234   2.145 -0.4141  0.2750 -0.1531
  107phy    C34 2865   3.637   0.315   2.096 -0.5841 -0.1870  0.0745
  107phy    C32 2866   3.404   0.249   2.040 -0.3317  0.0671 -0.1547
  107phy    C31 2867   3.283   0.341   2.066 -0.3549  0.0164  0.2703
  107phy    C30 2868   3.166   0.319   1.964 -0.1624 -0.3122  0.1382
  107phy    C28 2869   3.039   0.401   1.980  0.0347 -0.1540  0.0017
  107phy    C29 2870   2.999   0.465   1.846 -0.4747  0.5172 -0.2291
  107phy    C27 2871   2.923   0.320   2.049 -0.0505 -0.5347  0.2125
  107phy    C26 2872   2.826   0.405   2.128  0.2390 -0.0435  0.4622
  107phy    C25 2873   2.715   0.319   2.187 -0.0448  0.3918 -0.1793
  107phy    C23 2874   2.599   0.390   2.258  0.2107  0.5887 -0.2185
  107phy    C24 2875   2.488   0.434   2.157  0.4855 -0.1099  0.5358
  107phy    C22 2876   2.527   0.283   2.341 -0.2362 -0.3239  0.4590
  107phy    C21 2877   2.523   0.311   2.494  0.0189  0.2278  0.0224
  107phy    C20 2878   2.458   0.203   2.577  0.1260 -0.2237 -0.1497
  107phy    C18 2879   2.474   0.216   2.736  0.1454  0.1299 -0.4984
  107phy    O01 2880   2.424   0.342   2.779  0.2611  0.0243  0.0397
  107phy    H01 2881   2.331   0.346   2.766  0.4027  2.3286 -0.7125
  107phy    C19 2882   2.367   0.117   2.796  0.2688 -0.6426  0.1859
  107phy    C13 2883   2.630   0.193   2.786 -0.0238  0.2438 -0.2105
  107phy     H3 2884   2.696   0.250   2.717 -1.0969  0.6401 -0.9314
  107phy    O33 2885   2.673   0.057   2.765 -0.0561  0.5066  0.1783
  107phy    H1B 2886   2.608  -0.009   2.780 -0.2036  0.8754  1.2644
  107phy    C12 2887   2.670   0.246   2.926 -0.3646 -0.5858 -0.4387
  107phy    O11 2888   2.636   0.159   3.034  0.1192 -0.1279 -0.1922
  107phy    H1A 2889   2.655   0.070   3.009  0.6003  0.0535 -0.4714
  108phy    C35 2890   3.537   0.014   1.458  0.1712 -0.1458 -0.3846
  108phy    C33 2891   3.412   0.054   1.383 -0.3197 -0.3676  0.5722
  108phy    C34 2892   3.300   0.108   1.473  0.3914  0.2489  0.1127
  108phy    C32 2893   3.445   0.177   1.295 -0.1042  0.3660  0.1019
  108phy    C31 2894   3.476   0.157   1.146 -0.3648  0.0084  0.4469
  108phy    C30 2895   3.493   0.294   1.077  0.1726 -0.3263  0.0246
  108phy    C28 2896   3.533   0.311   0.932  0.4441 -0.1173  0.7452
  108phy    C29 2897   3.408   0.314   0.839  0.0012 -0.2473  0.5209
  108phy    C27 2898   3.603   0.448   0.923  0.1644 -0.0088  0.2402
  108phy    C26 2899   3.695   0.472   0.805 -0.1317  0.5583 -0.3002
  108phy    C25 2900   3.761   0.610   0.803  0.7900  0.2468 -0.2698
  108phy    C23 2901   3.835   0.642   0.672 -0.3510 -0.7453 -0.5243
  108phy    C24 2902   3.818   0.789   0.649 -0.1230 -0.1738  0.0133
  108phy    C22 2903   3.986   0.614   0.698  0.5139  0.1712  0.1355
  108phy    C21 2904   4.074   0.577   0.577  0.1834 -0.1645  0.2086
  108phy    C20 2905   4.206   0.514   0.622 -0.4334 -0.2017  0.1895
  108phy    C18 2906   4.315   0.474   0.514 -0.0129  0.4099  0.2478
  108phy    O01 2907   4.266   0.368   0.427 -0.3775 -0.3903 -0.2935
  108phy    H01 2908   4.184   0.395   0.390 -0.2098  1.9988  0.8388
  108phy    C19 2909   4.422   0.404   0.603  0.6715 -0.3631  0.5253
  108phy    C13 2910   4.373   0.601   0.430  0.3966 -0.6196 -0.2759
  108phy     H3 2911   4.278   0.646   0.390 -0.0428  0.8836  2.2664
  108phy    O33 2912   4.414   0.717   0.506 -0.0308 -0.0703 -0.2975
  108phy    H1B 2913   4.422   0.698   0.597 -1.2423 -0.1989 -0.1982
  108phy    C12 2914   4.433   0.596   0.281  0.0833  0.0680 -0.3690
  108phy    O11 2915   4.401   0.706   0.198 -0.1397 -0.2043 -0.0455
  108phy    H1A 2916   4.443   0.780   0.238 -0.0143  0.3474 -1.1508
  109phy    C35 2917   4.646   1.255   1.897  0.2643  0.3531  0.1528
  109phy    C33 2918   4.626   1.309   1.757  0.0063 -0.2590  0.1233
  109phy    C34 2919   4.524   1.236   1.666 -0.6028 -0.1717  0.2323
  109phy    C32 2920   4.609   1.463   1.768  0.5269  0.2496  0.0256
  109phy    C31 2921   4.686   1.544   1.669  0.2851  0.0824 -0.1076
  109phy    C30 2922   4.677   1.693   1.696  0.4128  0.4693 -0.0772
  109phy    C28 2923   4.754   1.793   1.602 -0.1356 -0.5673 -0.9989
  109phy    C29 2924   4.661   1.812   1.478 -0.1571  0.3440 -0.1668
  109phy    C27 2925   4.777   1.927   1.677 -0.0270  0.0355  0.2842
  109phy    C26 2926   4.904   1.931   1.762  0.0605  0.0657 -0.8326
  109phy    C25 2927   4.897   2.069   1.838 -0.1971  0.2141 -0.4346
  109phy    C23 2928   4.987   2.096   1.960  0.0624  0.3065 -0.5111
  109phy    C24 2929   5.122   2.148   1.906  0.6857 -0.3687 -0.3026
  109phy    C22 2930   4.928   2.208   2.050  0.1627  0.1233  0.1745
  109phy    C21 2931   4.882   2.159   2.186  0.1514  0.2739  0.1851
  109phy    C20 2932   4.840   2.288   2.265  0.1025 -0.0233 -0.6248
  109phy    C18 2933   4.788   2.265   2.417  0.4432 -0.3115  0.0185
  109phy    O01 2934   4.900   2.217   2.489  0.1933  0.3185  0.1535
  109phy    H01 2935   4.912   2.126   2.467 -1.8475 -0.0965  0.5664
  109phy    C19 2936   4.777   2.408   2.465  0.2913 -0.0004 -0.6313
  109phy    C13 2937   4.660   2.165   2.425  0.3261 -0.0436 -0.6359
  109phy     H3 2938   4.677   2.078   2.357 -0.6639  0.6748 -1.8441
  109phy    O33 2939   4.543   2.218   2.359 -0.6820 -0.0469 -0.2583
  109phy    H1B 2940   4.486   2.263   2.418 -1.1798 -0.5310 -0.3653
  109phy    C12 2941   4.631   2.102   2.561  0.4234  0.4516  0.0454
  109phy    O11 2942   4.587   2.190   2.663 -0.2825  0.0476  0.6090
  109phy    H1A 2943   4.508   2.232   2.636 -0.1106 -0.0304 -0.0337
  110phy    C35 2944   5.019   1.961   1.147  0.0338 -0.5047 -0.2056
  110phy    C33 2945   5.087   1.879   1.251 -0.2611  0.5480  0.1049
  110phy    C34 2946   5.107   1.954   1.381  0.6485  0.0649 -0.1347
  110phy    C32 2947   4.995   1.752   1.267 -0.3502  0.6987 -0.5244
  110phy    C31 2948   5.067   1.625   1.311 -0.2778  0.7862 -0.0260
  110phy    C30 2949   4.965   1.513   1.349  0.3717  0.1255  0.0533
  110phy    C28 2950   5.018   1.374   1.402 -0.0142  0.3698  0.3355
  110phy    C29 2951   5.019   1.360   1.555  0.2465  0.0297 -0.1942
  110phy    C27 2952   4.927   1.270   1.333  0.1261  0.2213  0.3601
  110phy    C26 2953   5.007   1.147   1.283 -0.0594  0.0995 -0.4477
  110phy    C25 2954   4.917   1.032   1.233  0.0850  0.2893 -0.1537
  110phy    C23 2955   4.995   0.920   1.164  0.3351  0.0357 -0.2489
  110phy    C24 2956   4.959   0.784   1.227 -0.1427  0.0130  0.5713
  110phy    C22 2957   4.949   0.912   1.018 -0.4900 -0.2877 -0.0557
  110phy    C21 2958   5.049   0.980   0.926  0.1107  0.1031  0.0537
  110phy    C20 2959   5.026   0.942   0.783 -0.3793  0.0274  0.1380
  110phy    C18 2960   5.105   1.016   0.667 -0.1502 -0.2356 -0.2054
  110phy    O01 2961   5.102   1.156   0.691  0.4416 -0.3777  0.3538
  110phy    H01 2962   5.037   1.171   0.757 -1.0096 -2.8914 -0.3580
  110phy    C19 2963   5.035   0.986   0.537  0.4624 -0.1775  0.2546
  110phy    C13 2964   5.260   0.974   0.661 -0.1439  0.4366  0.0629
  110phy     H3 2965   5.295   0.987   0.767  0.1846  0.0085  0.0115
  110phy    O33 2966   5.290   0.831   0.649  0.1253 -0.1299 -0.7935
  110phy    H1B 2967   5.308   0.807   0.560 -0.3115 -0.4569 -0.7980
  110phy    C12 2968   5.381   1.066   0.607 -0.1827 -0.2534 -0.0569
  110phy    O11 2969   5.356   1.204   0.601  0.2361  0.1497  0.2178
  110phy    H1A 2970   5.270   1.206   0.638  0.3890 -0.5771  0.6237
  111phy    C35 2971   0.665   1.550   2.263  0.3608 -0.2329 -0.0204
  111phy    C33 2972   0.628   1.450   2.162  0.2102  0.4853  0.1341
  111phy    C34 2973   0.685   1.505   2.035  0.2566 -0.1510  0.0985
  111phy    C32 2974   0.676   1.305   2.203 -0.7696 -0.5140  0.3108
  111phy    C31 2975   0.594   1.190   2.139 -0.0014  0.2032 -0.1509
  111phy    C30 2976   0.666   1.056   2.184 -0.0143 -0.1243  0.6930
  111phy    C28 2977   0.589   0.939   2.117  0.3136 -0.2156 -0.0211
  111phy    C29 2978   0.688   0.851   2.046  0.3618 -0.0300 -0.0291
  111phy    C27 2979   0.508   0.853   2.215  0.1427  0.2038 -0.4159
  111phy    C26 2980   0.360   0.888   2.233 -0.5205 -0.7294  0.0713
  111phy    C25 2981   0.277   0.811   2.336 -0.4436 -0.0078  0.0933
  111phy    C23 2982   0.137   0.865   2.361 -0.1563 -0.2326 -0.0647
  111phy    C24 2983   0.035   0.774   2.288 -0.8659 -0.3583 -0.1762
  111phy    C22 2984   0.109   0.847   2.515 -0.1315 -0.2950 -0.3249
  111phy    C21 2985   0.037   0.962   2.584  0.2667 -0.1961 -0.3176
  111phy    C20 2986   0.013   0.937   2.731 -0.7856 -0.3938 -0.1860
  111phy    C18 2987  -0.058   1.050   2.811  0.2409  0.0662  0.1172
  111phy    O01 2988  -0.165   1.098   2.730 -0.1906 -0.0129  0.5050
  111phy    H01 2989  -0.197   1.030   2.673 -0.3449  0.6819 -0.2513
  111phy    C19 2990  -0.138   0.969   2.916 -0.3055  0.1319  0.1573
  111phy    C13 2991   0.047   1.166   2.858  0.2211 -0.5324  0.9651
  111phy     H3 2992   0.119   1.184   2.774  0.3516 -0.5270  1.0778
  111phy    O33 2993   0.137   1.120   2.959 -0.2492  0.2644  0.3038
  111phy    H1B 2994   0.210   1.178   2.958 -0.3783  0.5016 -1.9992
  111phy    C12 2995  -0.014   1.304   2.893  0.1796 -0.4426  0.5848
  111phy    O11 2996   0.060   1.419   2.883  0.1102  0.3772 -0.1721
  111phy    H1A 2997   0.124   1.403   2.815  1.2034 -1.3661  1.1926
  112phy    C35 2998   3.392   2.552   1.986 -0.4044 -0.1705 -0.1910
  112phy    C33 2999   3.475   2.535   1.864 -0.0213 -0.2458 -0.0964
  112phy    C34 3000   3.384   2.470   1.756  0.4525  0.1247 -0.6835
  112phy    C32 3001   3.542   2.661   1.805 -0.1324 -0.3573  0.3465
  112phy    C31 3002   3.690   2.672   1.845  0.3590 -0.5949  0.2396
  112phy    C30 3003   3.754   2.783   1.759 -0.0634 -0.1161  0.1213
  112phy    C28 3004   3.901   2.814   1.778  0.2478 -0.3255 -0.0877
  112phy    C29 3005   3.981   2.740   1.675  0.1983 -0.6002 -0.5343
  112phy    C27 3006   3.922   2.964   1.787 -0.0785  0.4519  0.2362
  112phy    C26 3007   4.044   3.008   1.876 -0.5469 -1.1200  0.4500
  112phy    C25 3008   4.041   3.153   1.912  0.4979  0.0359  0.8865
  112phy    C23 3009   4.165   3.198   1.989 -0.1517  0.1636  0.1279
  112phy    C24 3010   4.244   3.289   1.897 -0.0403 -0.3842  0.1303
  112phy    C22 3011   4.135   3.292   2.111 -0.0617 -0.2715 -0.1782
  112phy    C21 3012   4.140   3.237   2.246 -0.0119 -0.2009 -0.2659
  112phy    C20 3013   4.077   3.325   2.348 -0.0009 -0.2145  0.2567
  112phy    C18 3014   4.102   3.293   2.495 -0.0964  0.1903 -0.1399
  112phy    O01 3015   4.240   3.267   2.525 -0.2532 -0.0937  0.2031
  112phy    H01 3016   4.264   3.194   2.471  0.3990  0.4206 -0.2277
  112phy    C19 3017   4.081   3.430   2.559  0.0642  0.1796 -0.0454
  112phy    C13 3018   4.006   3.176   2.563 -0.0839 -0.2018 -0.2753
  112phy     H3 3019   3.899   3.186   2.531 -0.9630 -0.1730  2.4451
  112phy    O33 3020   3.992   3.201   2.700 -0.2806  0.2347  0.0288
  112phy    H1B 3021   4.077   3.214   2.738  0.6442 -0.2729 -1.7443
  112phy    C12 3022   4.036   3.030   2.534 -0.5827  0.2107 -0.2404
  112phy    O11 3023   3.932   2.944   2.580  0.3978  0.2221 -0.2472
  112phy    H1A 3024   3.968   2.902   2.655 -0.0789 -1.5062 -0.9388
  113phy    C35 3025   3.165   5.025   0.854 -0.5254  0.1659 -0.5054
  113phy    C33 3026   3.093   4.945   0.964  0.4243  0.1348 -0.2130
  113phy    C34 3027   2.980   5.032   1.012 -0.3502 -0.1262 -0.4239
  113phy    C32 3028   3.058   4.807   0.916  0.0677  0.6020  0.0670
  113phy    C31 3029   3.107   4.685   0.996 -0.4524 -0.1373 -0.0935
  113phy    C30 3030   3.077   4.550   0.925  0.1136 -0.0163 -0.3276
  113phy    C28 3031   3.153   4.425   0.985  0.6690  0.5711  0.2621
  113phy    C29 3032   3.055   4.309   1.001  0.0546 -0.2470  0.0265
  113phy    C27 3033   3.257   4.372   0.890  0.4539  0.1900  0.1145
  113phy    C26 3034   3.398   4.422   0.927  0.4461 -0.5064  0.2455
  113phy    C25 3035   3.504   4.379   0.824  0.2187  0.9463  0.0984
  113phy    C23 3036   3.652   4.407   0.855  0.5304 -0.0998 -0.3941
  113phy    C24 3037   3.713   4.284   0.922 -0.4166  0.0935 -0.0411
  113phy    C22 3038   3.726   4.435   0.725 -0.0100  0.1762  0.2152
  113phy    C21 3039   3.811   4.558   0.719 -0.1208 -0.5308  0.3448
  113phy    C20 3040   3.870   4.572   0.578  0.3705  0.3606 -0.2450
  113phy    C18 3041   3.966   4.693   0.545 -0.2190  0.1770  0.3142
  113phy    O01 3042   3.893   4.810   0.580  0.1551 -0.6994  0.5125
  113phy    H01 3043   3.808   4.799   0.541  0.5305 -1.0845 -0.2323
  113phy    C19 3044   3.979   4.686   0.392 -0.2132  0.0229  0.1097
  113phy    C13 3045   4.108   4.682   0.618  0.3202  0.1808 -0.3525
  113phy     H3 3046   4.075   4.697   0.724 -0.6411  0.5202 -0.6968
  113phy    O33 3047   4.161   4.553   0.638 -0.2537 -0.2594  0.2060
  113phy    H1B 3048   4.253   4.545   0.623 -0.2835 -0.5250  0.1498
  113phy    C12 3049   4.210   4.795   0.645  0.2172 -0.1913 -0.2974
  113phy    O11 3050   4.300   4.832   0.544  0.0541  0.1295  0.2636
  113phy    H1A 3051   4.255   4.889   0.485  1.1078 -0.2040 -0.9133
  114phy    C35 3052   0.444   3.518   1.594  0.3043  0.2980 -0.0985
  114phy    C33 3053   0.400   3.395   1.524  0.0538  0.1638 -0.1555
  114phy    C34 3054   0.479   3.389   1.392  0.5606 -0.0662  0.0149
  114phy    C32 3055   0.419   3.273   1.619 -0.4579  0.3179  0.2503
  114phy    C31 3056   0.344   3.146   1.575 -0.0062  0.3912  0.3856
  114phy    C30 3057   0.362   3.026   1.670 -0.1358  0.5107  0.2554
  114phy    C28 3058   0.260   2.914   1.640 -0.5091  0.3326 -0.1451
  114phy    C29 3059   0.308   2.811   1.538 -0.3938 -0.1255  0.1594
  114phy    C27 3060   0.222   2.849   1.774  0.1489 -0.7603 -0.2528
  114phy    C26 3061   0.075   2.812   1.773 -0.4702 -0.3567 -0.0415
  114phy    C25 3062   0.042   2.728   1.895  0.0105 -0.3497  0.2663
  114phy    C23 3063  -0.102   2.691   1.929 -0.3882  0.1144  0.3430
  114phy    C24 3064  -0.146   2.556   1.878 -0.1943  0.0221 -0.3871
  114phy    C22 3065  -0.113   2.695   2.078 -0.3076  0.1805 -0.2054
  114phy    C21 3066  -0.235   2.772   2.126 -0.2952  0.5109  0.4736
  114phy    C20 3067  -0.233   2.812   2.277  0.4994 -0.1293 -0.2907
  114phy    C18 3068  -0.342   2.906   2.338  0.4757  0.0435  0.5809
  114phy    O01 3069  -0.470   2.859   2.286  0.1993 -0.3688 -0.0184
  114phy    H01 3070  -0.481   2.771   2.318 -1.3703 -0.3111 -0.3072
  114phy    C19 3071  -0.345   2.868   2.489 -0.0547  0.0338  0.1013
  114phy    C13 3072  -0.315   3.062   2.298 -0.0671  0.0844 -0.4038
  114phy     H3 3073  -0.275   3.066   2.193  0.2621  0.2490 -0.2729
  114phy    O33 3074  -0.202   3.116   2.370  0.5611  0.0843 -0.3781
  114phy    H1B 3075  -0.129   3.059   2.356 -0.4359 -1.6068  0.9013
  114phy    C12 3076  -0.437   3.160   2.301  0.0219  0.5725  0.1945
  114phy    O11 3077  -0.518   3.157   2.414  0.2053 -0.1498  0.1638
  114phy    H1A 3078  -0.479   3.197   2.490  0.9324 -1.1488  0.3389
  115phy    C35 3079   0.315   3.702   0.509 -0.1119  0.3695 -0.0702
  115phy    C33 3080   0.358   3.591   0.603 -0.2996 -0.5097  0.0584
  115phy    C34 3081   0.501   3.607   0.650 -0.3767 -0.1946 -0.0927
  115phy    C32 3082   0.271   3.581   0.726  0.0196  0.0263 -0.4343
  115phy    C31 3083   0.235   3.434   0.764  0.3336 -0.1428 -0.2844
  115phy    C30 3084   0.137   3.435   0.884 -0.2136 -0.5864  0.4591
  115phy    C28 3085   0.086   3.299   0.936 -0.1424  0.8391  0.1363
  115phy    C29 3086   0.117   3.291   1.083 -0.1477  0.2502 -0.0167
  115phy    C27 3087  -0.061   3.277   0.909 -0.5848 -0.5829 -0.1438
  115phy    C26 3088  -0.090   3.180   0.791  0.0234  0.2320  0.3633
  115phy    C25 3089  -0.235   3.163   0.763  0.0286  0.1848 -0.1454
  115phy    C23 3090  -0.281   3.091   0.635 -0.3945 -0.4279  0.5263
  115phy    C24 3091  -0.302   2.943   0.654  0.4208  0.3398  0.1449
  115phy    C22 3092  -0.415   3.142   0.585 -0.0128 -0.1690 -0.1768
  115phy    C21 3093  -0.405   3.210   0.452 -0.3103 -0.6422  0.3029
  115phy    C20 3094  -0.545   3.259   0.410  0.0377  0.4832  0.0455
  115phy    C18 3095  -0.573   3.334   0.278 -0.2641  0.8150  0.6744
  115phy    O01 3096  -0.472   3.437   0.255 -0.0288  0.3774  0.3999
  115phy    H01 3097  -0.388   3.404   0.227 -0.8114 -1.0162 -0.4203
  115phy    C19 3098  -0.708   3.404   0.303 -0.2623 -0.7623  0.0783
  115phy    C13 3099  -0.577   3.234   0.154  0.2562 -0.1297 -0.1641
  115phy     H3 3100  -0.472   3.196   0.149  0.2657 -0.1383  0.1288
  115phy    O33 3101  -0.642   3.103   0.168 -0.0898 -0.2601 -0.1871
  115phy    H1B 3102  -0.730   3.108   0.135 -0.5198 -1.2784  0.7302
  115phy    C12 3103  -0.575   3.273  -0.002  0.4606 -0.2109  0.2142
  115phy    O11 3104  -0.529   3.400  -0.033  0.2108  0.0842  0.3188
  115phy    H1A 3105  -0.446   3.413   0.008  0.1884  0.5490  0.2260
  116phy    C35 3106   3.691   4.253   1.743  0.3553 -0.0962 -0.4986
  116phy    C33 3107   3.827   4.191   1.768  0.3207 -0.4269  0.1507
  116phy    C34 3108   3.901   4.278   1.870 -0.3408  0.1001 -0.2289
  116phy    C32 3109   3.819   4.039   1.798  0.1452  0.2239 -0.1561
  116phy    C31 3110   3.924   3.959   1.724  0.5445  0.1582 -0.0857
  116phy    C30 3111   3.920   3.811   1.764 -0.2306  0.1643 -0.2046
  116phy    C28 3112   4.026   3.724   1.693 -0.1422 -0.1890  0.0855
  116phy    C29 3113   4.046   3.592   1.771 -0.0985  0.3027  0.4446
  116phy    C27 3114   3.988   3.691   1.541 -0.0987  0.2066 -0.3341
  116phy    C26 3115   4.097   3.657   1.445  0.0318 -0.2072 -0.0691
  116phy    C25 3116   4.041   3.658   1.304  0.1880 -0.4870  0.4151
  116phy    C23 3117   4.152   3.630   1.191 -0.1640  0.4262 -0.2794
  116phy    C24 3118   4.179   3.480   1.169  0.2987  0.1175  0.0460
  116phy    C22 3119   4.098   3.695   1.066 -0.4597 -0.5196  0.1687
  116phy    C21 3120   4.199   3.738   0.955  0.4269 -0.3989 -0.2201
  116phy    C20 3121   4.122   3.802   0.837  0.4067  0.2553 -0.1556
  116phy    C18 3122   4.186   3.861   0.706 -0.5276 -0.7534 -0.1987
  116phy    O01 3123   4.272   3.967   0.747  0.1465  0.1961  0.3626
  116phy    H01 3124   4.276   3.957   0.840  0.0130 -0.4340  0.3048
  116phy    C19 3125   4.067   3.933   0.642  0.4081  0.1166 -0.0267
  116phy    C13 3126   4.257   3.753   0.618  0.6199  0.6442  0.1785
  116phy     H3 3127   4.314   3.694   0.694  2.2799  1.7550 -0.1231
  116phy    O33 3128   4.182   3.647   0.562  0.4378 -0.0774  0.0808
  116phy    H1B 3129   4.113   3.626   0.621  0.6401  0.2046  0.4202
  116phy    C12 3130   4.395   3.770   0.547  0.5253 -0.4043 -0.1748
  116phy    O11 3131   4.399   3.813   0.412  0.0604 -0.2043  0.0921
  116phy    H1A 3132   4.484   3.791   0.381  0.8054  0.5084  1.5619
  117phy    C35 3133   3.657   4.916   2.353 -0.1785 -0.5866 -0.5209
  117phy    C33 3134   3.566   4.803   2.319  0.0796  0.0412  0.2106
  117phy    C34 3135   3.435   4.852   2.255  0.1659 -0.5784 -0.0599
  117phy    C32 3136   3.640   4.704   2.227 -0.4022 -0.3142  0.3698
  117phy    C31 3137   3.584   4.559   2.246 -0.2787  0.3549  0.1920
  117phy    C30 3138   3.664   4.461   2.154  0.1616 -0.1027 -0.0963
  117phy    C28 3139   3.647   4.313   2.202  0.2262 -0.0273 -0.1661
  117phy    C29 3140   3.565   4.235   2.098  0.2914 -0.1331  0.4683
  117phy    C27 3141   3.784   4.245   2.231  0.5024  0.2091  0.1216
  117phy    C26 3142   3.856   4.288   2.358  0.0403 -0.3755 -0.3065
  117phy    C25 3143   3.973   4.200   2.388  0.1869  0.3197  0.4251
  117phy    C23 3144   4.035   4.218   2.527 -0.0250  0.0619 -0.0435
  117phy    C24 3145   3.998   4.091   2.606  0.2418  0.0769 -0.0823
  117phy    C22 3146   4.187   4.244   2.522 -0.0689  0.0240 -0.6158
  117phy    C21 3147   4.235   4.338   2.635 -0.0209  0.6954 -0.2562
  117phy    C20 3148   4.382   4.375   2.621 -0.2082  0.5516  0.5833
  117phy    C18 3149   4.472   4.416   2.749  0.2538  0.3013 -0.1560
  117phy    O01 3150   4.501   4.304   2.835 -0.3244  0.1025 -0.0185
  117phy    H01 3151   4.482   4.219   2.799  2.0974 -0.5019 -0.0343
  117phy    C19 3152   4.615   4.428   2.690  0.4140  0.1400 -0.3227
  117phy    C13 3153   4.420   4.545   2.833 -0.5333  0.1351  0.1522
  117phy     H3 3154   4.357   4.613   2.770 -0.1520  2.4139  2.0843
  117phy    O33 3155   4.527   4.640   2.871 -0.1215 -0.0439 -0.1011
  117phy    H1B 3156   4.589   4.597   2.928  0.7891  0.3102 -0.8041
  117phy    C12 3157   4.334   4.525   2.964  0.7050 -0.4444 -0.0144
  117phy    O11 3158   4.405   4.487   3.078 -0.2021  0.6297  0.3663
  117phy    H1A 3159   4.382   4.535   3.155  0.1612  0.8605  0.3314
  118phy    C35 3160   5.016   3.171   1.937 -0.1806  0.1184  0.3694
  118phy    C33 3161   5.080   3.306   1.953  0.2115 -0.1850 -0.0116
  118phy    C34 3162   5.192   3.310   1.856  0.1261 -0.0025 -0.2530
  118phy    C32 3163   4.987   3.432   1.948 -0.0308  0.1866 -0.5164
  118phy    C31 3164   5.037   3.554   2.030  0.3070  0.2274 -0.2864
  118phy    C30 3165   4.963   3.680   1.990 -0.1081 -0.2172  0.0654
  118phy    C28 3166   5.002   3.798   2.079 -0.0850 -0.1219 -0.1678
  118phy    C29 3167   5.122   3.874   2.030 -0.3217 -0.3786  0.2701
  118phy    C27 3168   4.884   3.892   2.092  0.2619 -0.4466  0.0478
  118phy    C26 3169   4.846   3.942   2.231  0.0923 -0.5221 -0.2125
  118phy    C25 3170   4.748   4.063   2.235 -0.3168  0.2115  0.1341
  118phy    C23 3171   4.705   4.126   2.370 -0.3755  0.2083 -0.3620
  118phy    C24 3172   4.658   4.272   2.345 -0.2056  0.2319  0.1317
  118phy    C22 3173   4.587   4.046   2.427  0.2898 -0.1291 -0.2324
  118phy    C21 3174   4.588   4.033   2.579  0.3999 -0.2052  0.1336
  118phy    C20 3175   4.462   3.959   2.629  0.0422  0.4771  0.3002
  118phy    C18 3176   4.420   3.955   2.779 -0.0711  0.3980  0.0223
  118phy    O01 3177   4.380   4.090   2.813 -0.3392  0.5604 -0.0061
  118phy    H01 3178   4.305   4.086   2.868 -0.2020  0.9342  0.2109
  118phy    C19 3179   4.291   3.863   2.766 -0.0019  0.3569  0.1847
  118phy    C13 3180   4.538   3.897   2.884  0.4816 -0.3565  0.8279
  118phy     H3 3181   4.633   3.953   2.868  0.7272 -0.9353  0.2024
  118phy    O33 3182   4.583   3.764   2.851 -0.3796 -0.6051 -0.0829
  118phy    H1B 3183   4.510   3.705   2.855 -1.6427  0.7839 -1.6157
  118phy    C12 3184   4.513   3.913   3.037 -0.1373 -0.6088 -0.2165
  118phy    O11 3185   4.448   3.809   3.103  0.2140  0.2963  0.0752
  118phy    H1A 3186   4.514   3.761   3.150 -0.5133 -1.0122 -0.1956
  119phy    C35 3187   5.030   3.299   1.460 -0.1614  0.1578  0.0525
  119phy    C33 3188   4.972   3.440   1.472 -0.2043 -0.3729 -0.6031
  119phy    C34 3189   4.990   3.505   1.339  1.0675 -0.2834  0.1564
  119phy    C32 3190   4.834   3.434   1.531 -0.4029 -0.3323 -0.3809
  119phy    C31 3191   4.775   3.546   1.612 -0.5144  0.0540  0.1739
  119phy    C30 3192   4.628   3.527   1.647 -0.0036 -0.2174 -0.2118
  119phy    C28 3193   4.568   3.619   1.755 -0.1196 -0.0353 -0.1657
  119phy    C29 3194   4.437   3.680   1.711 -0.2336 -0.1363  0.0968
  119phy    C27 3195   4.570   3.550   1.895  0.5003 -0.3084  0.2310
  119phy    C26 3196   4.543   3.629   2.026 -0.0543 -0.0749  0.3849
  119phy    C25 3197   4.535   3.537   2.147 -0.4305 -0.5480  0.1487
  119phy    C23 3198   4.520   3.609   2.281  0.0517 -0.4404  0.0656
  119phy    C24 3199   4.372   3.614   2.325 -0.4192 -0.4290  0.0452
  119phy    C22 3200   4.599   3.535   2.395  0.2692 -0.3408  0.1389
  119phy    C21 3201   4.655   3.630   2.506  0.2400  0.1575  0.1042
  119phy    C20 3202   4.729   3.555   2.615 -0.1592 -0.1316  0.5525
  119phy    C18 3203   4.850   3.623   2.694 -0.2025  0.2394 -0.2403
  119phy    O01 3204   4.812   3.752   2.747 -0.0305 -0.1951 -0.1743
  119phy    H01 3205   4.731   3.741   2.793 -0.2839 -3.1812 -1.1550
  119phy    C19 3206   4.869   3.528   2.814 -0.1097 -0.2142  0.0410
  119phy    C13 3207   4.982   3.645   2.602 -0.5943  0.0080 -0.4073
  119phy     H3 3208   4.953   3.671   2.497 -1.6389  1.3745  0.1988
  119phy    O33 3209   5.054   3.521   2.584  0.4305  0.1483 -0.0549
  119phy    H1B 3210   4.991   3.451   2.577 -0.1564  0.7457 -0.9719
  119phy    C12 3211   5.088   3.751   2.642  0.4443 -0.0443  0.0625
  119phy    O11 3212   5.148   3.730   2.769  0.3486 -0.1627  0.0561
  119phy    H1A 3213   5.078   3.743   2.830  0.5310  2.4721 -0.2047
  120phy    C35 3214   0.049   2.640   1.076  0.2595  0.2366  0.1013
  120phy    C33 3215  -0.026   2.678   0.951  0.0905 -0.2774 -0.0549
  120phy    C34 3216  -0.012   2.828   0.921  0.1654  0.1266 -0.0614
  120phy    C32 3217   0.016   2.586   0.840 -0.0471  0.1727  0.4448
  120phy    C31 3218  -0.081   2.559   0.719 -0.0343  0.2307 -0.2422
  120phy    C30 3219  -0.008   2.477   0.617  0.9442 -0.6194  0.1921
  120phy    C28 3220  -0.083   2.472   0.482 -0.2893  0.4550  0.0740
  120phy    C29 3221   0.007   2.514   0.362 -0.0246 -0.1434 -0.6689
  120phy    C27 3222  -0.129   2.322   0.462  0.2537 -0.0140  0.0163
  120phy    C26 3223  -0.251   2.300   0.371  0.4428 -0.1288  0.5118
  120phy    C25 3224  -0.303   2.159   0.357  0.3987 -0.4184 -0.0868
  120phy    C23 3225  -0.388   2.130   0.233  0.4995 -0.3803 -0.1445
  120phy    C24 3226  -0.378   1.981   0.221 -0.2514 -0.0828 -0.2347
  120phy    C22 3227  -0.541   2.159   0.245 -0.5144 -0.2673 -0.2004
  120phy    C21 3228  -0.585   2.294   0.190 -0.3343  0.0169 -0.1413
  120phy    C20 3229  -0.734   2.308   0.216  0.4135  0.2418 -0.0401
  120phy    C18 3230  -0.804   2.423   0.132 -0.0774 -0.2120  0.1163
  120phy    O01 3231  -0.737   2.550   0.149  0.2463  0.1860  0.1478
  120phy    H01 3232  -0.742   2.580   0.238 -0.2875 -0.4630  0.3408
  120phy    C19 3233  -0.940   2.437   0.205 -0.1447  0.1944  0.4388
  120phy    C13 3234  -0.829   2.388  -0.026 -0.0544  0.7247 -0.6978
  120phy     H3 3235  -0.725   2.367  -0.061  0.5960  0.9126  0.9939
  120phy    O33 3236  -0.883   2.260  -0.060 -0.1538  0.3398 -0.5986
  120phy    H1B 3237  -0.974   2.272  -0.079  0.1908  1.4211 -1.6749
  120phy    C12 3238  -0.852   2.492  -0.142  0.1960 -0.3687 -0.1391
  120phy    O11 3239  -0.985   2.532  -0.168 -0.2843 -0.2676  0.6092
  120phy    H1A 3240  -1.018   2.467  -0.228 -0.4966  1.2094 -0.9416
  121phy    C35 3241   0.699   1.912   1.564 -0.4779 -0.1917  0.3315
  121phy    C33 3242   0.737   1.998   1.677  0.4470  0.1142 -0.0825
  121phy    C34 3243   0.891   2.007   1.687  0.1625  0.1853  0.8202
  121phy    C32 3244   0.656   2.132   1.680 -0.2126  0.4422  0.1166
  121phy    C31 3245   0.627   2.198   1.814  0.4224 -0.3130 -0.1128
  121phy    C30 3246   0.532   2.318   1.806 -0.4614  0.1832 -0.1654
  121phy    C28 3247   0.526   2.399   1.936 -0.2904  0.1327 -0.3732
  121phy    C29 3248   0.556   2.541   1.901 -0.1303 -0.5780  0.0274
  121phy    C27 3249   0.390   2.376   2.005 -0.2398 -0.0526 -0.0425
  121phy    C26 3250   0.380   2.380   2.159 -0.2618  0.1540  0.2623
  121phy    C25 3251   0.237   2.369   2.206 -0.1835 -0.1159  0.3278
  121phy    C23 3252   0.213   2.386   2.356  0.2625  0.1905 -0.1127
  121phy    C24 3253   0.090   2.471   2.371  0.3492 -0.4204  0.4057
  121phy    C22 3254   0.191   2.253   2.419 -0.4387 -0.4664 -0.6677
  121phy    C21 3255   0.305   2.220   2.520 -0.0200 -0.3533 -0.4183
  121phy    C20 3256   0.277   2.086   2.591  0.1498  0.6979  0.0368
  121phy    C18 3257   0.385   2.024   2.691  0.1820 -0.5661  0.2974
  121phy    O01 3258   0.410   2.112   2.801 -0.0701  0.0107 -0.0034
  121phy    H01 3259   0.334   2.160   2.826  0.6565  0.3697  1.5893
  121phy    C19 3260   0.293   1.918   2.756  0.0932 -0.1244  0.2425
  121phy    C13 3261   0.522   1.963   2.629 -0.1690 -0.7806  0.1204
  121phy     H3 3262   0.501   1.903   2.538  1.4882 -0.4816 -0.5021
  121phy    O33 3263   0.579   1.865   2.713 -0.1189  0.4116 -0.2582
  121phy    H1B 3264   0.605   1.900   2.796  0.8000 -1.7098  0.4105
  121phy    C12 3265   0.632   2.066   2.585 -0.2221 -0.0113 -0.0997
  121phy    O11 3266   0.694   2.137   2.690 -0.4761  0.0270 -0.1798
  121phy    H1A 3267   0.634   2.165   2.757 -0.0007 -1.6258  1.0220
  122phy    C35 3268   0.592   4.068   1.650  0.2982  0.6275 -0.1157
  122phy    C33 3269   0.466   4.014   1.713  0.1928  0.3035  0.2796
  122phy    C34 3270   0.349   4.065   1.632  0.2950  0.0541 -0.4599
  122phy    C32 3271   0.468   3.864   1.738 -0.4091 -0.0871 -0.1611
  122phy    C31 3272   0.410   3.819   1.870  0.0700 -0.0655  0.6440
  122phy    C30 3273   0.456   3.682   1.913 -0.2744  0.5990  0.4252
  122phy    C28 3274   0.430   3.633   2.057 -0.0264  0.0235  0.0141
  122phy    C29 3275   0.299   3.562   2.070 -0.2127  0.6003  0.4128
  122phy    C27 3276   0.538   3.533   2.105  0.2742  0.1729 -0.3091
  122phy    C26 3277   0.606   3.570   2.235 -0.0486 -0.5404  0.1810
  122phy    C25 3278   0.698   3.459   2.276 -0.2518 -0.1315 -0.3026
  122phy    C23 3279   0.770   3.472   2.413 -0.4132  0.3003 -0.0609
  122phy    C24 3280   0.846   3.347   2.444 -0.5190  0.6971 -0.2684
  122phy    C22 3281   0.868   3.593   2.422  0.5764 -0.3946 -0.7605
  122phy    C21 3282   0.862   3.656   2.565 -1.0155 -0.5129 -0.0250
  122phy    C20 3283   0.970   3.763   2.592  0.4824 -0.3202 -0.1410
  122phy    C18 3284   1.018   3.805   2.741 -0.4186  0.1608  0.0859
  122phy    O01 3285   1.085   3.692   2.797  0.2267 -0.1708 -0.3388
  122phy    H01 3286   1.028   3.617   2.790  0.0249  0.0227 -0.8246
  122phy    C19 3287   1.117   3.914   2.710  0.2677 -0.2787 -0.1961
  122phy    C13 3288   0.894   3.851   2.834 -0.1947  0.5513 -0.1558
  122phy     H3 3289   0.806   3.785   2.812 -1.4508  2.1668 -0.1813
  122phy    O33 3290   0.838   3.973   2.773  0.0296  0.1445 -0.1972
  122phy    H1B 3291   0.879   4.047   2.814  0.5224 -0.8376  1.1743
  122phy    C12 3292   0.912   3.856   2.994 -0.4067 -0.5243  0.6677
  122phy    O11 3293   0.944   3.734   3.052  0.0510  0.1876 -0.1956
  122phy    H1A 3294   1.038   3.731   3.044 -0.0148  0.6177 -1.3467
  123phy    C35 3295   3.806   3.181   1.313 -0.1267 -0.1127 -0.3592
  123phy    C33 3296   3.716   3.262   1.404 -0.1340 -0.0801  0.0251
  123phy    C34 3297   3.735   3.218   1.549 -0.3173  0.1048 -0.3442
  123phy    C32 3298   3.729   3.411   1.372 -0.1628 -0.5802  0.1080
  123phy    C31 3299   3.594   3.484   1.381 -0.1639 -0.0653 -0.2276
  123phy    C30 3300   3.622   3.629   1.369 -0.0956 -0.5098  0.6753
  123phy    C28 3301   3.509   3.725   1.406  0.6511  0.5598 -0.0010
  123phy    C29 3302   3.561   3.804   1.527 -0.5851  0.0770 -0.3706
  123phy    C27 3303   3.481   3.832   1.298 -0.0185  0.0265 -0.0018
  123phy    C26 3304   3.389   3.796   1.179 -0.0025 -0.3288 -0.1402
  123phy    C25 3305   3.381   3.912   1.084 -0.1208  0.1527  0.0615
  123phy    C23 3306   3.317   3.893   0.949  0.4081  0.4208 -0.2061
  123phy    C24 3307   3.163   3.897   0.959 -0.0317  0.2148 -0.4431
  123phy    C22 3308   3.382   3.992   0.851 -0.3204  0.4388 -0.4026
  123phy    C21 3309   3.448   3.925   0.733  0.3776  0.1217 -0.0953
  123phy    C20 3310   3.513   4.030   0.645  0.5410  0.2352  0.4781
  123phy    C18 3311   3.586   3.985   0.514  0.1179 -0.2370 -0.1750
  123phy    O01 3312   3.669   3.868   0.545  0.1433  0.6108  0.5204
  123phy    H01 3313   3.742   3.869   0.487 -0.2917  0.2928 -0.0368
  123phy    C19 3314   3.684   4.098   0.484 -0.2402 -0.0417  0.3459
  123phy    C13 3315   3.483   3.952   0.395  0.2521 -0.1714  0.6336
  123phy     H3 3316   3.416   3.875   0.441 -0.7115  1.2750  1.7185
  123phy    O33 3317   3.374   4.045   0.362  0.3785 -0.2279  0.2004
  123phy    H1B 3318   3.392   4.085   0.280  0.2629 -0.6067 -0.0092
  123phy    C12 3319   3.514   3.853   0.274 -0.3255  0.2816 -0.3559
  123phy    O11 3320   3.562   3.909   0.154  0.3213  0.5086  0.0742
  123phy    H1A 3321   3.565   3.834   0.096  0.2883  1.1562 -0.7823
  124phy    C35 3322   4.077   0.187   1.627  0.5714  0.3875 -0.2976
  124phy    C33 3323   4.115   0.039   1.608  0.3912 -0.0462  0.3494
  124phy    C34 3324   4.066  -0.020   1.476  0.5832 -0.0349 -0.0073
  124phy    C32 3325   4.271   0.028   1.629  0.5114 -0.1795  0.5000
  124phy    C31 3326   4.304  -0.096   1.711 -0.2615  0.4843  0.2492
  124phy    C30 3327   4.455  -0.125   1.728 -0.3441 -0.1357 -0.1263
  124phy    C28 3328   4.479  -0.248   1.815  0.2760  0.3144 -0.4962
  124phy    C29 3329   4.582  -0.344   1.752  0.3725  0.2425 -0.2013
  124phy    C27 3330   4.537  -0.204   1.950 -0.4415  0.2502 -0.0247
  124phy    C26 3331   4.467  -0.255   2.076 -0.5299  0.0206 -0.0009
  124phy    C25 3332   4.541  -0.205   2.202  0.5064 -0.1629  0.1513
  124phy    C23 3333   4.492  -0.278   2.330  0.1002  0.0506 -0.3511
  124phy    C24 3334   4.616  -0.297   2.418 -0.0309  0.3438 -0.4250
  124phy    C22 3335   4.385  -0.191   2.403 -0.0893  0.1707  0.2480
  124phy    C21 3336   4.287  -0.264   2.502 -0.3134  0.0116  0.4424
  124phy    C20 3337   4.184  -0.168   2.571  0.0891  0.2754 -0.2594
  124phy    C18 3338   4.095  -0.217   2.692  0.4524 -0.3847 -0.1360
  124phy    O01 3339   4.176  -0.276   2.792 -0.0578 -0.5020 -0.3773
  124phy    H01 3340   4.123  -0.299   2.866 -1.1284 -0.5252 -1.1388
  124phy    C19 3341   4.046  -0.083   2.757 -0.0849 -0.0032 -0.3158
  124phy    C13 3342   3.971  -0.313   2.648 -0.5263 -0.1301  0.2349
  124phy     H3 3343   3.934  -0.280   2.547  0.4882  2.1594  0.5572
  124phy    O33 3344   3.852  -0.304   2.725 -0.3996 -0.3675 -0.6096
  124phy    H1B 3345   3.775  -0.346   2.693 -1.7178  0.1338  1.6616
  124phy    C12 3346   3.991  -0.466   2.638 -0.1051  0.2086 -0.2680
  124phy    O11 3347   3.991  -0.539   2.758 -0.3947 -0.4944 -0.3088
  124phy    H1A 3348   3.946  -0.477   2.813  0.4027  0.9233 -1.1997
  125phy    C35 3349   3.642   4.945   1.835 -0.6097  0.6710  0.0133
  125phy    C33 3350   3.764   4.899   1.914  0.0819  0.2228 -0.3366
  125phy    C34 3351   3.808   4.769   1.835  0.2611  0.0158 -0.3121
  125phy    C32 3352   3.875   5.008   1.923  0.3560 -0.1530  0.9384
  125phy    C31 3353   3.931   5.020   2.057  0.0978 -0.3582 -0.0254
  125phy    C30 3354   4.020   5.140   2.082 -0.3952  0.2495 -0.0276
  125phy    C28 3355   4.071   5.150   2.228  0.3371 -0.1384  0.4342
  125phy    C29 3356   4.214   5.191   2.234 -0.6486  0.1484  0.2393
  125phy    C27 3357   3.999   5.263   2.307  0.1084 -0.2142  0.1465
  125phy    C26 3358   3.895   5.196   2.404 -0.1198 -0.6179  0.2459
  125phy    C25 3359   3.827   5.298   2.488  0.4865 -0.2165  0.3824
  125phy    C23 3360   3.718   5.237   2.582  0.0502 -0.2513  0.2238
  125phy    C24 3361   3.745   5.279   2.723 -0.2783 -0.2817 -0.0489
  125phy    C22 3362   3.580   5.283   2.532  0.3721  0.4579 -0.0682
  125phy    C21 3363   3.456   5.206   2.576 -0.4256 -0.2908 -0.2942
  125phy    C20 3364   3.330   5.242   2.496  0.1408 -0.1940 -0.3608
  125phy    C18 3365   3.190   5.191   2.532  0.0057  0.0103 -0.5569
  125phy    O01 3366   3.157   5.232   2.667  0.1434  0.0388 -0.2292
  125phy    H01 3367   3.075   5.194   2.691 -0.0350  0.3895 -0.2723
  125phy    C19 3368   3.100   5.276   2.440 -0.5009 -0.1271 -0.2993
  125phy    C13 3369   3.155   5.031   2.523  0.0370  0.2353 -0.5632
  125phy     H3 3370   3.178   4.995   2.420  1.1669  0.2264 -0.3134
  125phy    O33 3371   3.009   5.004   2.524 -0.6195  0.0312  0.3548
  125phy    H1B 3372   2.978   5.005   2.612 -1.3227 -1.7374  0.1554
  125phy    C12 3373   3.226   4.934   2.627 -0.8051 -0.3984  0.2767
  125phy    O11 3374   3.205   4.799   2.605 -0.1772  0.0452 -0.0237
  125phy    H1A 3375   3.113   4.778   2.601 -0.1393 -0.3494  0.8927
  126phy    C35 3376   2.547   4.530   1.403 -0.1551 -0.1413  0.1952
  126phy    C33 3377   2.670   4.452   1.358  0.1553 -0.2691 -0.5299
  126phy    C34 3378   2.627   4.363   1.243  0.2052  0.0130  0.0558
  126phy    C32 3379   2.777   4.547   1.300 -0.4738  0.0449 -0.0460
  126phy    C31 3380   2.871   4.616   1.394  0.2754 -0.4697  0.1327
  126phy    C30 3381   2.964   4.720   1.330  0.2603 -0.1811 -0.3984
  126phy    C28 3382   3.071   4.776   1.426 -0.3355 -0.0480  0.1628
  126phy    C29 3383   3.208   4.784   1.354  0.1278 -0.1769 -0.0002
  126phy    C27 3384   3.038   4.911   1.502  0.5078  0.2623 -0.1788
  126phy    C26 3385   3.103   4.915   1.646 -0.3647 -0.2139  0.5762
  126phy    C25 3386   3.055   5.024   1.740  0.3163 -0.2005  0.2032
  126phy    C23 3387   3.094   5.002   1.890 -0.3591 -0.3483  0.5695
  126phy    C24 3388   3.231   5.063   1.926 -0.0079 -0.4033  0.5936
  126phy    C22 3389   2.976   5.061   1.974  0.3320 -0.1689 -0.3022
  126phy    C21 3390   2.922   4.972   2.086 -0.1540 -0.0102 -0.4574
  126phy    C20 3391   2.827   5.042   2.185 -0.0197 -0.3194 -0.1116
  126phy    C18 3392   2.753   4.964   2.305 -0.2970 -0.0457 -0.1451
  126phy    O01 3393   2.851   4.877   2.372 -0.2831  0.0951 -0.2421
  126phy    H01 3394   2.914   4.937   2.407 -0.7509  2.1419 -2.6166
  126phy    C19 3395   2.726   5.082   2.405  0.5009 -0.1827  0.3241
  126phy    C13 3396   2.619   4.889   2.264  0.5679 -0.5971  0.3960
  126phy     H3 3397   2.550   4.960   2.212 -0.0389 -1.8063 -0.5014
  126phy    O33 3398   2.536   4.838   2.368 -0.1197 -0.0821 -0.0035
  126phy    H1B 3399   2.583   4.780   2.425  0.6394  0.1198 -0.4091
  126phy    C12 3400   2.636   4.765   2.167  0.3035  0.5228  0.1396
  126phy    O11 3401   2.728   4.677   2.228  0.0922 -0.5490  0.3610
  126phy    H1A 3402   2.788   4.722   2.284  1.5424 -1.3623 -0.4906
  127phy    C35 3403   2.297   4.810   0.258  0.2348  0.0173  0.2111
  127phy    C33 3404   2.395   4.836   0.375 -0.0723  0.1997 -0.0556
  127phy    C34 3405   2.377   4.982   0.416  0.3546 -0.1916 -0.0747
  127phy    C32 3406   2.383   4.732   0.488  0.0542 -0.3719  0.3498
  127phy    C31 3407   2.513   4.676   0.539 -0.3689  0.1072 -0.0379
  127phy    C30 3408   2.497   4.584   0.658 -0.0670  0.1207 -0.0547
  127phy    C28 3409   2.633   4.537   0.711 -0.2728 -0.8691 -0.3863
  127phy    C29 3410   2.641   4.569   0.864 -0.2989  0.2789 -0.2147
  127phy    C27 3411   2.654   4.382   0.687  0.1990  0.0198  0.0480
  127phy    C26 3412   2.795   4.352   0.632 -0.4048 -0.2044 -0.1631
  127phy    C25 3413   2.837   4.210   0.646  0.4287  0.2805 -0.6030
  127phy    C23 3414   2.983   4.188   0.601 -0.0775  0.5143 -0.3322
  127phy    C24 3415   3.035   4.076   0.693  0.5097  0.0587 -0.5045
  127phy    C22 3416   3.001   4.135   0.457  0.2357  0.2838  0.1496
  127phy    C21 3417   3.055   4.236   0.356  0.3302  0.2742  0.3647
  127phy    C20 3418   3.053   4.183   0.209 -0.7389 -0.3541 -0.3662
  127phy    C18 3419   3.116   4.268   0.090 -0.2457 -0.2218  0.1666
  127phy    O01 3420   3.050   4.398   0.097  0.0384 -0.3016 -0.1660
  127phy    H01 3421   2.957   4.388   0.092  0.2251 -2.1290 -1.1605
  127phy    C19 3422   3.066   4.198  -0.040 -0.0777 -0.3635  0.1844
  127phy    C13 3423   3.274   4.296   0.098  0.1926  0.0025 -0.2436
  127phy     H3 3424   3.284   4.349   0.196  0.4215 -0.6759  0.1131
  127phy    O33 3425   3.360   4.188   0.133  0.4364  0.1779  0.0028
  127phy    H1B 3426   3.396   4.151   0.055  0.2003  0.0192 -0.0299
  127phy    C12 3427   3.354   4.415   0.033 -0.2267 -0.8879 -0.2179
  127phy    O11 3428   3.388   4.397  -0.103  0.1537  0.3107 -0.0854
  127phy    H1A 3429   3.310   4.382  -0.154 -0.7758  0.4968  1.2142
  128SOL     OW 3430   2.049   4.133   2.694  0.0953 -0.1315 -0.6769
  128SOL    HW1 3431   2.018   4.205   2.750 -0.5107 -0.2755 -0.8254
  128SOL    HW2 3432   2.141   4.153   2.676  0.4897  0.9920  1.9982
  128SOL     MW 3433   2.057   4.145   2.699 -0.0008 -0.0045  0.0080
  129SOL     OW 3434   1.663   1.728   0.100  0.1171  0.3827 -0.0472
  129SOL    HW1 3435   1.656   1.645   0.054  0.0369  0.1532  0.3817
  129SOL    HW2 3436   1.643   1.791   0.030  0.4164  0.1628 -0.3322
  129SOL     MW 3437   1.659   1.726   0.084 -0.0008 -0.0045  0.0080
  130SOL     OW 3438   2.468   3.084   0.065 -0.0865  0.3928 -0.6898
  130SOL    HW1 3439   2.507   3.146   0.127  0.5583 -0.0085 -0.6908
  130SOL    HW2 3440   2.411   3.138   0.010 -2.9692 -0.4640  1.2275
  130SOL     MW 3441   2.465   3.100   0.066 -0.0008 -0.0045  0.0080
  131SOL     OW 3442   1.477   0.867   0.055 -0.0986  0.2290 -0.1908
  131SOL    HW1 3443   1.413   0.829  -0.005  1.8108 -2.2584 -0.8023
  131SOL    HW2 3444   1.449   0.827   0.137 -0.4040  1.4394  0.3256
  131SOL     MW 3445   1.465   0.857   0.058 -0.0008 -0.0045  0.0080
  132SOL     OW 3446   1.990   3.711   2.865  0.6709  0.6245  0.0245
  132SOL    HW1 3447   2.069   3.666   2.835  1.9447  1.1437  2.3230
  132SOL    HW2 3448   2.020   3.764   2.939  2.2837  0.3350 -0.3750
  132SOL     MW 3449   2.004   3.712   2.871 -0.0008 -0.0045  0.0080
  133SOL     OW 3450   3.380   0.045   0.281  0.3653 -0.3549 -0.0511
  133SOL    HW1 3451   3.425   0.125   0.253  0.4131 -0.1003  0.7432
  133SOL    HW2 3452   3.381   0.063   0.375  1.9273  3.1720 -0.5892
  133SOL     MW 3453   3.386   0.058   0.290 -0.0008 -0.0045  0.0080
  134SOL     OW 3454   2.130   0.367   2.794 -0.1998 -0.0097 -0.3979
  134SOL    HW1 3455   2.081   0.300   2.841  1.2789 -1.3810 -0.7212
  134SOL    HW2 3456   2.076   0.446   2.802  1.8327  1.4437 -0.3218
  134SOL     MW 3457   2.116   0.368   2.801 -0.0008 -0.0045  0.0080
  135SOL     OW 3458   4.987   2.532   2.834  0.2069  0.0829  0.1781
  135SOL    HW1 3459   4.999   2.488   2.918 -1.0102  0.9610  0.8437
  135SOL    HW2 3460   4.973   2.455   2.778  0.3619 -0.3480  0.7248
  135SOL     MW 3461   4.987   2.516   2.838 -0.0008 -0.0045  0.0080
  136SOL     OW 3462   3.476   0.548   0.529  0.2859  0.2427  0.1714
  136SOL    HW1 3463   3.409   0.480   0.535  1.0132 -0.5887 -0.8128
  136SOL    HW2 3464   3.456   0.597   0.608 -1.8554 -1.3191  0.6817
  136SOL     MW 3465   3.464   0.546   0.540 -0.0008 -0.0045  0.0080
  137SOL     OW 3466   3.819   3.812   2.800  0.2208  0.2775 -0.1851
  137SOL    HW1 3467   3.875   3.869   2.853  0.5122 -0.4732  0.3326
  137SOL    HW2 3468   3.856   3.727   2.822 -0.4753  0.2510  0.9794
  137SOL     MW 3469   3.831   3.809   2.810 -0.0008 -0.0045  0.0080
  138SOL     OW 3470   4.419   0.942   2.980 -0.0350 -0.4657  0.1620
  138SOL    HW1 3471   4.386   0.854   2.962  0.5000 -0.2521 -2.1933
  138SOL    HW2 3472   4.346   0.992   3.016 -0.2845  1.1617 -2.3321
  138SOL     MW 3473   4.405   0.937   2.982 -0.0008 -0.0045  0.0080
  139SOL     OW 3474   2.827   0.142   0.301 -0.0248  0.1149  0.4882
  139SOL    HW1 3475   2.864   0.178   0.381  2.4184 -2.0582  0.4726
  139SOL    HW2 3476   2.736   0.171   0.302 -0.1719 -0.3411  0.8322
  139SOL     MW 3477   2.820   0.151   0.312 -0.0008 -0.0045  0.0080
  140SOL     OW 3478   3.421   0.098   0.560 -0.1628  0.2979  0.0376
  140SOL    HW1 3479   3.517   0.105   0.554 -0.0338  0.5234  1.9420
  140SOL    HW2 3480   3.406   0.009   0.592 -0.0692  0.3480  0.2242
  140SOL     MW 3481   3.432   0.087   0.563 -0.0008 -0.0045  0.0080
  141SOL     OW 3482   3.598   4.645   2.712 -0.4870  0.4660 -0.2321
  141SOL    HW1 3483   3.523   4.621   2.657 -1.5671 -0.0224  1.3782
  141SOL    HW2 3484   3.609   4.568   2.769  0.2201 -0.8523 -2.0639
  141SOL     MW 3485   3.590   4.632   2.713 -0.0008 -0.0045  0.0080
  142SOL     OW 3486   2.251   4.839   2.943 -0.0785  0.4087  0.5354
  142SOL    HW1 3487   2.158   4.856   2.952 -0.0888 -0.2057  1.6914
  142SOL    HW2 3488   2.287   4.913   2.992 -0.3026  1.2366 -0.5071
  142SOL     MW 3489   2.244   4.851   2.950 -0.0008 -0.0045  0.0080
  143SOL     OW 3490   1.887   3.912   2.728  0.1288  0.1008  0.2637
  143SOL    HW1 3491   1.930   3.832   2.759  0.6568 -0.4742 -1.7900
  143SOL    HW2 3492   1.959   3.974   2.721  0.5039 -0.2826  0.6690
  143SOL     MW 3493   1.902   3.909   2.731 -0.0008 -0.0045  0.0080
  144SOL     OW 3494   3.796   4.888   2.973  0.4170  0.1194  0.2540
  144SOL    HW1 3495   3.781   4.875   2.880 -0.9125  0.8319  0.3387
  144SOL    HW2 3496   3.740   4.824   3.017 -0.2123 -0.3341 -1.1758
  144SOL     MW 3497   3.786   4.878   2.967 -0.0008 -0.0045  0.0080
  145SOL     OW 3498   1.428   4.296   0.074 -0.3478  0.1448  0.1460
  145SOL    HW1 3499   1.510   4.344   0.060 -0.9596  1.1972  0.0895
  145SOL    HW2 3500   1.440   4.239   0.151 -0.8773 -0.7335 -0.4071
  145SOL     MW 3501   1.440   4.295   0.083 -0.0008 -0.0045  0.0080
  146SOL     OW 3502   1.583   4.995   0.019  0.2695  0.0824  0.0005
  146SOL    HW1 3503   1.569   4.901   0.010  1.1972  0.0302 -1.2712
  146SOL    HW2 3504   1.541   5.036  -0.056 -0.5689 -0.7213  0.0118
  146SOL     MW 3505   1.576   4.988   0.008 -0.0008 -0.0045  0.0080
  147SOL     OW 3506   3.138   2.897   2.911 -0.8121  0.3016 -0.2537
  147SOL    HW1 3507   3.227   2.922   2.935  0.0243 -1.6360 -1.1070
  147SOL    HW2 3508   3.119   2.959   2.841  0.1910  3.3312  1.9384
  147SOL     MW 3509   3.147   2.909   2.905 -0.0008 -0.0045  0.0080
  148SOL     OW 3510   4.614   4.279   0.029 -0.1731  0.1752  0.4130
  148SOL    HW1 3511   4.625   4.368   0.060  0.9110 -0.1932  1.1329
  148SOL    HW2 3512   4.556   4.290  -0.047 -0.3901 -0.8273  0.4071
  148SOL     MW 3513   4.608   4.292   0.023 -0.0008 -0.0045  0.0080
  149SOL     OW 3514   0.610   0.004   2.789  0.1716  0.1511  0.0871
  149SOL    HW1 3515   0.523   0.010   2.750  0.1893 -1.1435 -0.2169
  149SOL    HW2 3516   0.628   0.090   2.826  0.2578  0.2342 -0.1410
  149SOL     MW 3517   0.601   0.016   2.789 -0.0008 -0.0045  0.0080
  150SOL     OW 3518   3.109   0.802   0.488 -0.1231 -0.0905 -0.0284
  150SOL    HW1 3519   3.189   0.763   0.453 -0.6187 -0.8610 -0.3329
  150SOL    HW2 3520   3.040   0.767   0.431 -0.2823  0.9366 -0.4859
  150SOL     MW 3521   3.110   0.792   0.476 -0.0008 -0.0045  0.0080
  151SOL     OW 3522   0.358   1.581   2.962  0.0618  0.0075 -0.2069
  151SOL    HW1 3523   0.282   1.630   2.930 -0.6542 -1.5571 -1.0460
  151SOL    HW2 3524   0.414   1.574   2.885  1.1437 -2.0495  0.6835
  151SOL     MW 3525   0.355   1.586   2.947 -0.0008 -0.0045  0.0080
  152SOL     OW 3526   2.370   2.821   0.073  0.0310  0.6665 -0.1327
  152SOL    HW1 3527   2.377   2.916   0.067 -1.1395  0.7598 -0.3219
  152SOL    HW2 3528   2.322   2.795  -0.006  0.6180  0.0225 -0.2862
  152SOL     MW 3529   2.365   2.830   0.061 -0.0008 -0.0045  0.0080
  153SOL     OW 3530   3.723   4.405   0.246  0.2947 -0.4576  0.0614
  153SOL    HW1 3531   3.768   4.449   0.173 -0.3325 -1.2967 -0.8685
  153SOL    HW2 3532   3.701   4.320   0.206 -0.3437 -0.0216 -0.5462
  153SOL     MW 3533   3.726   4.399   0.231 -0.0008 -0.0045  0.0080
  154SOL     OW 3534   3.563   4.631   0.291 -0.3355  0.0551 -0.0680
  154SOL    HW1 3535   3.583   4.657   0.201 -2.2612  0.1893 -0.4824
  154SOL    HW2 3536   3.611   4.548   0.295 -0.9595 -0.3649 -1.0465
  154SOL     MW 3537   3.572   4.623   0.280 -0.0008 -0.0045  0.0080
  155SOL     OW 3538   1.954   1.940   0.357  0.1352  0.2404 -0.0552
  155SOL    HW1 3539   2.045   1.937   0.385 -0.2389 -1.6702  1.1922
  155SOL    HW2 3540   1.941   1.860   0.306 -0.5949  0.1302  0.2806
  155SOL     MW 3541   1.964   1.929   0.354 -0.0008 -0.0045  0.0080
  156SOL     OW 3542   4.660   1.002   0.095  0.1031  0.6396 -0.2554
  156SOL    HW1 3543   4.573   0.984   0.059 -1.2077  2.5148  1.6528
  156SOL    HW2 3544   4.677   1.092   0.069  0.0908  0.5990 -0.4017
  156SOL     MW 3545   4.651   1.011   0.087 -0.0008 -0.0045  0.0080
  157SOL     OW 3546   2.212   3.838   2.513 -0.4213  0.0687 -0.3937
  157SOL    HW1 3547   2.139   3.899   2.516 -0.1748  0.3798 -0.6169
  157SOL    HW2 3548   2.183   3.774   2.447  0.6536 -0.5939 -0.2545
  157SOL     MW 3549   2.199   3.837   2.504 -0.0008 -0.0045  0.0080
  158SOL     OW 3550   4.203   4.855   0.165 -0.0032 -0.0474 -0.6176
  158SOL    HW1 3551   4.179   4.911   0.239 -0.3200 -0.4869 -0.3811
  158SOL    HW2 3552   4.236   4.778   0.211 -0.6555  0.7391  1.2783
  158SOL     MW 3553   4.204   4.852   0.181 -0.0008 -0.0045  0.0080
  159SOL     OW 3554   3.993   4.042   0.235 -0.2518  0.1828  0.1523
  159SOL    HW1 3555   3.979   4.128   0.274 -0.1301  0.4075 -0.2908
  159SOL    HW2 3556   4.083   4.025   0.261 -0.1646 -0.4667 -0.5143
  159SOL     MW 3557   4.003   4.051   0.243 -0.0008 -0.0045  0.0080
  160SOL     OW 3558   2.931   4.695   2.657  0.0550 -0.2514 -0.0901
  160SOL    HW1 3559   2.839   4.711   2.637  0.2520  0.9751 -0.0935
  160SOL    HW2 3560   2.953   4.753   2.730  1.3388 -0.7616 -0.0340
  160SOL     MW 3561   2.922   4.705   2.664 -0.0008 -0.0045  0.0080
  161SOL     OW 3562   4.480   2.563   2.610 -0.6719 -0.2199  0.0431
  161SOL    HW1 3563   4.553   2.560   2.672 -0.1814 -0.1135 -0.5158
  161SOL    HW2 3564   4.442   2.649   2.627 -0.1012 -0.0404  0.4494
  161SOL     MW 3565   4.485   2.574   2.620 -0.0008 -0.0045  0.0080
  162SOL     OW 3566   2.481   2.518   2.901 -0.0430  0.0487  0.0082
  162SOL    HW1 3567   2.421   2.453   2.864  1.6068  0.0808 -3.0280
  162SOL    HW2 3568   2.465   2.505   2.994  0.9414  1.6198  0.4435
  162SOL     MW 3569   2.471   2.508   2.909 -0.0008 -0.0045  0.0080
  163SOL     OW 3570   0.181   4.531   2.930  0.1193 -0.2252 -0.1678
  163SOL    HW1 3571   0.276   4.539   2.920  0.2688 -1.2994  0.2458
  163SOL    HW2 3572   0.152   4.497   2.845 -1.9921 -0.7210  0.6869
  163SOL     MW 3573   0.189   4.527   2.917 -0.0008 -0.0045  0.0080
  164SOL     OW 3574   1.866   3.472   2.861  0.3075  0.1199  0.4480
  164SOL    HW1 3575   1.771   3.474   2.872  0.0687 -2.8179 -0.0756
  164SOL    HW2 3576   1.903   3.556   2.885  0.1153  0.0852  0.8841
  164SOL     MW 3577   1.858   3.483   2.866 -0.0008 -0.0045  0.0080
  165SOL     OW 3578   4.776   0.930   0.324  0.0335  0.5480 -0.5402
  165SOL    HW1 3579   4.731   0.946   0.241  1.7946  0.2807 -1.6218
  165SOL    HW2 3580   4.828   1.010   0.327 -1.4082  1.5049 -0.0696
  165SOL     MW 3581   4.777   0.942   0.313 -0.0008 -0.0045  0.0080
  166SOL     OW 3582   0.796   4.693   0.026  0.0082 -0.4913  0.1223
  166SOL    HW1 3583   0.855   4.648  -0.034 -0.4309  0.2700 -0.9319
  166SOL    HW2 3584   0.745   4.621   0.063 -0.3842 -0.0547  0.4392
  166SOL     MW 3585   0.797   4.678   0.023 -0.0008 -0.0045  0.0080
  167SOL     OW 3586   2.751   2.472   2.846 -0.4395  0.2625  0.1130
  167SOL    HW1 3587   2.796   2.538   2.899  1.6577 -0.1910 -0.9697
  167SOL    HW2 3588   2.658   2.492   2.851 -0.6427 -0.0389 -1.6500
  167SOL     MW 3589   2.745   2.483   2.854 -0.0008 -0.0045  0.0080
  168SOL     OW 3590   4.900   3.184   3.001 -0.2583  0.0101 -0.1356
  168SOL    HW1 3591   4.972   3.195   2.939  0.2883 -2.0168  0.0605
  168SOL    HW2 3592   4.846   3.115   2.963 -0.6421  0.7279 -0.9274
  168SOL     MW 3593   4.902   3.176   2.988 -0.0008 -0.0045  0.0080
  169SOL     OW 3594   4.932   3.260   2.600 -0.3129  0.2376  0.4348
  169SOL    HW1 3595   4.841   3.260   2.629 -0.5172 -1.6655 -0.0590
  169SOL    HW2 3596   4.926   3.211   2.517 -1.2223 -0.2364  0.7656
  169SOL     MW 3597   4.920   3.253   2.593 -0.0008 -0.0045  0.0080
  170SOL     OW 3598   3.470   4.802   2.923  0.5158  0.2462  0.2649
  170SOL    HW1 3599   3.470   4.765   2.834 -0.5898 -0.3245  0.4804
  170SOL    HW2 3600   3.380   4.794   2.955  0.3377  0.9857 -0.0358
  170SOL     MW 3601   3.458   4.796   2.915 -0.0008 -0.0045  0.0080
  171SOL     OW 3602   2.111   3.679   2.321 -0.2460  0.7251 -0.2202
  171SOL    HW1 3603   2.179   3.668   2.256  0.9164 -0.3822  1.1247
  171SOL    HW2 3604   2.046   3.733   2.275 -0.1178  1.7102  0.7101
  171SOL     MW 3605   2.111   3.685   2.307 -0.0008 -0.0045  0.0080
  172SOL     OW 3606   2.691   0.898   0.270  0.2431  0.1331 -0.1333
  172SOL    HW1 3607   2.673   0.876   0.178  1.1607  1.6541 -0.7132
  172SOL    HW2 3608   2.759   0.964   0.257 -0.5247  0.8692 -0.5385
  172SOL     MW 3609   2.698   0.904   0.256 -0.0008 -0.0045  0.0080
  173SOL     OW 3610   0.205   2.757   2.662  0.1323 -0.6039  0.5681
  173SOL    HW1 3611   0.264   2.767   2.587 -1.6324 -1.1273 -0.9627
  173SOL    HW2 3612   0.207   2.665   2.687 -0.1224 -0.5935  0.6349
  173SOL     MW 3613   0.213   2.746   2.655 -0.0008 -0.0045  0.0080
  174SOL     OW 3614   2.684   3.073   2.925  0.0745  0.0082  0.0228
  174SOL    HW1 3615   2.601   3.055   2.968 -0.0500 -0.4135 -0.3966
  174SOL    HW2 3616   2.703   2.993   2.876 -0.6709  0.0031 -0.2655
  174SOL     MW 3617   2.676   3.060   2.924 -0.0008 -0.0045  0.0080
  175SOL     OW 3618   3.634   4.443   2.891 -0.0684  0.3534 -0.1697
  175SOL    HW1 3619   3.659   4.354   2.865  0.8320  0.7221 -0.5849
  175SOL    HW2 3620   3.543   4.425   2.915  0.0488 -1.0083 -0.6368
  175SOL     MW 3621   3.625   4.429   2.891 -0.0008 -0.0045  0.0080
  176SOL     OW 3622   4.461   2.861   0.220 -0.5000 -0.2602 -0.0241
  176SOL    HW1 3623   4.367   2.850   0.213 -0.6872  0.6220  0.8180
  176SOL    HW2 3624   4.476   2.956   0.215  1.7911 -0.5372  0.1764
  176SOL     MW 3625   4.451   2.872   0.219 -0.0008 -0.0045  0.0080
  177SOL     OW 3626   4.609   1.029   2.792  0.3226 -0.6018  0.2759
  177SOL    HW1 3627   4.655   1.112   2.800  2.1219 -1.5688  0.3775
  177SOL    HW2 3628   4.550   1.026   2.868  0.4039  0.2913  0.3847
  177SOL     MW 3629   4.607   1.040   2.803 -0.0008 -0.0045  0.0080
  178SOL     OW 3630   3.837   3.349   3.016  0.2445 -0.3481 -0.2471
  178SOL    HW1 3631   3.826   3.275   2.956 -0.4164  0.9069 -1.7428
  178SOL    HW2 3632   3.755   3.345   3.066 -1.1130  0.8710 -2.2305
  178SOL     MW 3633   3.824   3.338   3.014 -0.0008 -0.0045  0.0080
  179SOL     OW 3634   1.557   1.117   0.118  0.0738  0.0314 -0.0162
  179SOL    HW1 3635   1.547   1.107   0.212  0.6979 -1.2371 -0.0574
  179SOL    HW2 3636   1.535   1.028   0.089  0.0682 -0.9408  2.7407
  179SOL     MW 3637   1.552   1.104   0.126 -0.0008 -0.0045  0.0080
  180SOL     OW 3638   0.035   1.059   0.158  0.5948 -0.0586 -0.1347
  180SOL    HW1 3639   0.081   1.078   0.076 -0.3673  0.0319 -0.6691
  180SOL    HW2 3640   0.052   0.968   0.179  0.4533 -0.0710 -0.0797
  180SOL     MW 3641   0.044   1.050   0.150 -0.0008 -0.0045  0.0080
  181SOL     OW 3642   2.578   4.091   2.855 -0.2313 -0.3473  0.1611
  181SOL    HW1 3643   2.535   4.065   2.773 -0.1926 -0.0938  0.0595
  181SOL    HW2 3644   2.515   4.069   2.923 -2.2673 -1.7455 -2.0046
  181SOL     MW 3645   2.564   4.085   2.853 -0.0008 -0.0045  0.0080
  182SOL     OW 3646   2.984   3.885   0.093  0.0521  0.1224  0.3214
  182SOL    HW1 3647   2.920   3.925   0.035 -1.4355 -0.9164  1.1631
  182SOL    HW2 3648   2.962   3.793   0.077 -1.8456  0.6509 -0.3576
  182SOL     MW 3649   2.973   3.878   0.083 -0.0008 -0.0045  0.0080
  183SOL     OW 3650   1.960   3.964   2.461  0.5375 -0.0113  0.1982
  183SOL    HW1 3651   1.945   4.059   2.465 -2.3448 -0.1995 -2.2341
  183SOL    HW2 3652   1.911   3.936   2.538  0.4286 -0.5926 -0.0803
  183SOL     MW 3653   1.952   3.973   2.471 -0.0008 -0.0045  0.0080
  184SOL     OW 3654   4.816   4.089   0.086 -0.8351 -0.0033 -0.2340
  184SOL    HW1 3655   4.854   4.063   0.002 -0.2140  0.7992 -0.2145
  184SOL    HW2 3656   4.747   4.147   0.054  0.6159  1.1709 -1.3404
  184SOL     MW 3657   4.812   4.093   0.070 -0.0008 -0.0045  0.0080
  185SOL     OW 3658   3.667   2.866   2.571 -0.4859 -0.1563 -0.1638
  185SOL    HW1 3659   3.753   2.904   2.557 -1.1340  1.1894 -0.5867
  185SOL    HW2 3660   3.679   2.818   2.654  1.0677 -0.8492 -0.7550
  185SOL     MW 3661   3.680   2.865   2.580 -0.0008 -0.0045  0.0080
  186SOL     OW 3662   4.585   2.598   3.022  0.1976 -0.2066 -0.3028
  186SOL    HW1 3663   4.519   2.556   3.078  0.8884 -1.2641 -0.2488
  186SOL    HW2 3664   4.664   2.592   3.075 -1.3134  0.5056  2.2164
  186SOL     MW 3665   4.586   2.591   3.036 -0.0008 -0.0045  0.0080
  187SOL     OW 3666   2.795   4.978   0.247 -0.1322  0.6356  0.1572
  187SOL    HW1 3667   2.881   4.948   0.275 -0.0506 -0.1662 -0.9152
  187SOL    HW2 3668   2.804   5.072   0.263  0.2458  0.5340  0.5521
  187SOL     MW 3669   2.807   4.987   0.253 -0.0008 -0.0045  0.0080
  188SOL     OW 3670   1.658   4.431   3.016  0.0135  0.9281 -0.0337
  188SOL    HW1 3671   1.717   4.496   3.053 -0.0467  1.1062 -0.2467
  188SOL    HW2 3672   1.619   4.477   2.942  1.7482  1.5748 -0.5948
  188SOL     MW 3673   1.661   4.445   3.011 -0.0008 -0.0045  0.0080
  189SOL     OW 3674   2.942   3.616   0.076 -0.0882 -0.2233 -0.0384
  189SOL    HW1 3675   3.025   3.603   0.122 -0.3776 -0.7790  0.3280
  189SOL    HW2 3676   2.936   3.556   0.002 -0.3885 -2.0065  1.3455
  189SOL     MW 3677   2.952   3.607   0.073 -0.0008 -0.0045  0.0080
  190SOL     OW 3678   5.090   3.172   2.806  0.3384 -0.2356 -0.1133
  190SOL    HW1 3679   5.157   3.115   2.768 -0.5878 -2.0751  0.9249
  190SOL    HW2 3680   5.030   3.188   2.734  1.4196  1.9426 -0.6383
  190SOL     MW 3681   5.091   3.167   2.792 -0.0008 -0.0045  0.0080
  191SOL     OW 3682   3.173   3.867   0.296  0.1965  0.0463 -0.5022
  191SOL    HW1 3683   3.218   3.948   0.317 -1.3214  0.9644 -0.6629
  191SOL    HW2 3684   3.096   3.890   0.245 -0.6741 -0.9199  0.3182
  191SOL     MW 3685   3.169   3.881   0.292 -0.0008 -0.0045  0.0080
  192SOL     OW 3686   3.963   4.321   2.880  0.4488  0.3518  0.1420
  192SOL    HW1 3687   4.025   4.252   2.904  0.6030  1.6389  4.1623
  192SOL    HW2 3688   4.004   4.371   2.810 -1.4512  0.5605 -0.9144
  192SOL     MW 3689   3.976   4.318   2.874 -0.0008 -0.0045  0.0080
  193SOL     OW 3690   4.848   3.840   0.194  0.0468  0.0570  0.4587
  193SOL    HW1 3691   4.825   3.928   0.164 -2.0599 -0.2565  0.9573
  193SOL    HW2 3692   4.893   3.868   0.274  0.2806 -1.2261  0.7984
  193SOL     MW 3693   4.851   3.855   0.201 -0.0008 -0.0045  0.0080
  194SOL     OW 3694   3.819   0.531   0.204 -0.0135  0.3694 -0.2648
  194SOL    HW1 3695   3.906   0.504   0.235  0.2923  0.5007 -0.9821
  194SOL    HW2 3696   3.801   0.457   0.146  0.4679 -1.1071  1.3847
  194SOL     MW 3697   3.828   0.518   0.201 -0.0008 -0.0045  0.0080
  195SOL     OW 3698   2.024   1.474   0.242 -0.2833 -0.3079  0.2213
  195SOL    HW1 3699   2.074   1.405   0.285  0.8145  0.7190  0.6365
  195SOL    HW2 3700   1.990   1.431   0.163  0.0256 -0.1717  0.0080
  195SOL     MW 3701   2.026   1.459   0.237 -0.0008 -0.0045  0.0080
  196SOL     OW 3702   1.420   0.787   0.326 -0.0260 -0.1123  0.5474
  196SOL    HW1 3703   1.339   0.748   0.358 -0.0530  1.4896  2.6376
  196SOL    HW2 3704   1.486   0.721   0.346  0.1960 -0.2247 -0.4658
  196SOL     MW 3705   1.418   0.773   0.333 -0.0008 -0.0045  0.0080
  197SOL     OW 3706   1.945   4.498   2.469  0.4439  0.5898 -0.1747
  197SOL    HW1 3707   1.940   4.559   2.395  0.4172  1.2859  0.3924
  197SOL    HW2 3708   2.014   4.437   2.442 -1.2535 -0.4934 -2.5160
  197SOL     MW 3709   1.954   4.498   2.455 -0.0008 -0.0045  0.0080
  198SOL     OW 3710   4.099   3.643   0.320  0.0727 -0.5468  0.3397
  198SOL    HW1 3711   4.025   3.704   0.321  2.1364  2.1085  1.7197
  198SOL    HW2 3712   4.125   3.637   0.411 -1.6429 -1.0130  0.8364
  198SOL     MW 3713   4.092   3.650   0.332 -0.0008 -0.0045  0.0080
  199SOL     OW 3714   3.173   3.844   2.927 -0.0315  0.4295 -0.3098
  199SOL    HW1 3715   3.243   3.905   2.951 -1.3349  1.4922  0.9983
  199SOL    HW2 3716   3.098   3.870   2.980  0.3979 -0.6219  0.8827
  199SOL     MW 3717   3.172   3.855   2.937 -0.0008 -0.0045  0.0080
  200SOL     OW 3718   0.206   2.322   0.098  0.1510  0.0402 -0.1059
  200SOL    HW1 3719   0.129   2.267   0.113 -0.2135  0.5596 -0.0323
  200SOL    HW2 3720   0.243   2.290   0.016  0.8058 -1.0702  0.5950
  200SOL     MW 3721   0.201   2.311   0.089 -0.0008 -0.0045  0.0080
  201SOL     OW 3722   3.446   3.244   2.928 -0.2587 -0.0813  0.1380
  201SOL    HW1 3723   3.365   3.295   2.922 -0.4363 -0.0681  2.0366
  201SOL    HW2 3724   3.485   3.275   3.009  0.3238 -1.7000  0.5200
  201SOL     MW 3725   3.441   3.255   2.937 -0.0008 -0.0045  0.0080
  202SOL     OW 3726   4.089   4.306   0.603 -0.1074  0.0158 -0.7442
  202SOL    HW1 3727   4.029   4.309   0.529 -1.9861  1.7266  0.7263
  202SOL    HW2 3728   4.096   4.399   0.625 -0.3000 -0.1292 -0.0277
  202SOL     MW 3729   4.082   4.319   0.596 -0.0008 -0.0045  0.0080
  203SOL     OW 3730   2.448   0.945   0.394 -0.0816 -0.1018  0.1064
  203SOL    HW1 3731   2.452   0.941   0.490 -1.1713  0.1499  0.1714
  203SOL    HW2 3732   2.536   0.916   0.371  0.6977  0.9401  1.5505
  203SOL     MW 3733   2.460   0.941   0.404 -0.0008 -0.0045  0.0080
  204SOL     OW 3734   4.491   0.934   0.370 -0.3807  0.4792 -0.0079
  204SOL    HW1 3735   4.451   0.868   0.428  0.2615 -0.5808 -0.7470
  204SOL    HW2 3736   4.585   0.920   0.383 -0.5781  0.6087  1.9493
  204SOL     MW 3737   4.498   0.924   0.380 -0.0008 -0.0045  0.0080
  205SOL     OW 3738   0.649   0.694   0.267 -0.1295 -0.2643  0.5517
  205SOL    HW1 3739   0.736   0.732   0.265 -0.2719  0.0338 -0.4613
  205SOL    HW2 3740   0.671   0.601   0.271  2.4212  0.1480 -1.4111
  205SOL     MW 3741   0.663   0.687   0.267 -0.0008 -0.0045  0.0080
  206SOL     OW 3742   1.964   4.342   2.860 -0.6757  0.1473  0.3586
  206SOL    HW1 3743   1.907   4.418   2.847  0.8253  1.3533  0.4689
  206SOL    HW2 3744   1.914   4.292   2.924 -0.5343 -1.9281 -1.0845
  206SOL     MW 3745   1.950   4.346   2.867 -0.0008 -0.0045  0.0080
  207SOL     OW 3746   1.760   4.535   0.336 -0.1263  0.5410 -0.2116
  207SOL    HW1 3747   1.821   4.504   0.403  0.1955 -0.0466 -0.7590
  207SOL    HW2 3748   1.676   4.519   0.379  0.4535 -1.3749  0.2955
  207SOL     MW 3749   1.757   4.528   0.350 -0.0008 -0.0045  0.0080
  208SOL     OW 3750   0.220   4.120   2.864  0.0217  0.2187  0.5582
  208SOL    HW1 3751   0.286   4.050   2.866  0.0676  0.2680  1.5741
  208SOL    HW2 3752   0.185   4.119   2.953 -0.4801  2.2055  0.4178
  208SOL     MW 3753   0.224   4.110   2.876 -0.0008 -0.0045  0.0080
  209SOL     OW 3754   2.945   4.406   2.700  0.0437 -0.1668 -0.1008
  209SOL    HW1 3755   2.932   4.499   2.681  2.3896  0.3949  0.6318
  209SOL    HW2 3756   2.868   4.380   2.750 -0.6469  2.4316  0.3085
  209SOL     MW 3757   2.934   4.415   2.704 -0.0008 -0.0045  0.0080
  210SOL     OW 3758   3.787   3.141   2.836 -0.0856  0.1024 -0.0142
  210SOL    HW1 3759   3.853   3.166   2.770 -0.1523  0.3928  0.0272
  210SOL    HW2 3760   3.707   3.159   2.787 -0.2521 -1.1261 -0.2224
  210SOL     MW 3761   3.785   3.147   2.821 -0.0008 -0.0045  0.0080
  211SOL     OW 3762   0.211   2.258   2.873 -0.4137  0.1742  0.2825
  211SOL    HW1 3763   0.181   2.343   2.840  3.2354  0.5813 -2.7030
  211SOL    HW2 3764   0.140   2.195   2.862  0.4663 -0.9272  0.6724
  211SOL     MW 3765   0.198   2.261   2.867 -0.0008 -0.0045  0.0080
  212SOL     OW 3766   3.188   5.004   0.158 -0.2150 -0.0583 -0.0565
  212SOL    HW1 3767   3.147   5.062   0.094  1.3019 -0.0562 -1.0924
  212SOL    HW2 3768   3.252   5.059   0.204 -0.3633 -0.1160  0.2208
  212SOL     MW 3769   3.191   5.019   0.155 -0.0008 -0.0045  0.0080
  213SOL     OW 3770   2.487   4.924   2.750 -0.3391 -0.0142  0.1791
  213SOL    HW1 3771   2.429   4.934   2.675  1.2109 -1.3219 -1.2886
  213SOL    HW2 3772   2.428   4.902   2.822 -0.4305  0.0276  0.1174
  213SOL     MW 3773   2.472   4.923   2.749 -0.0008 -0.0045  0.0080
  214SOL     OW 3774   4.021   4.743   2.994 -0.2603 -0.2433  0.4395
  214SOL    HW1 3775   3.947   4.803   3.003  0.4442  0.8226 -0.5883
  214SOL    HW2 3776   4.088   4.773   3.055  0.3533 -1.0777  0.1825
  214SOL     MW 3777   4.020   4.755   3.004 -0.0008 -0.0045  0.0080
  215SOL     OW 3778   4.197   2.799   0.243 -0.2496  0.2825  0.3607
  215SOL    HW1 3779   4.143   2.861   0.292 -2.0777 -1.2927  0.5084
  215SOL    HW2 3780   4.168   2.810   0.152  1.5300 -0.5552 -0.3607
  215SOL     MW 3781   4.186   2.808   0.237 -0.0008 -0.0045  0.0080
  216SOL     OW 3782   0.156   3.372   2.733 -0.3025  0.1364  0.1286
  216SOL    HW1 3783   0.103   3.297   2.759  2.0141 -1.9571 -0.7196
  216SOL    HW2 3784   0.094   3.435   2.698  0.4814  0.6268 -0.4229
  216SOL     MW 3785   0.141   3.370   2.732 -0.0008 -0.0045  0.0080
  217SOL     OW 3786   4.810   0.111   0.277 -0.4750  0.0539  0.0555
  217SOL    HW1 3787   4.728   0.065   0.292 -0.9187  0.6716 -0.3909
  217SOL    HW2 3788   4.812   0.118   0.181 -0.0539 -1.6017 -0.0727
  217SOL     MW 3789   4.800   0.106   0.266 -0.0008 -0.0045  0.0080
  218SOL     OW 3790   0.634   4.242   3.034  0.0317  0.1387 -0.3784
  218SOL    HW1 3791   0.616   4.168   3.092 -0.3764 -0.0386 -0.7229
  218SOL    HW2 3792   0.566   4.228   2.968 -0.6631  1.2585  0.0701
  218SOL     MW 3793   0.623   4.230   3.033 -0.0008 -0.0045  0.0080
  219SOL     OW 3794   4.909   1.178   0.259  0.0903  0.1863 -0.3038
  219SOL    HW1 3795   4.944   1.262   0.290  0.5357  0.5296 -1.6805
  219SOL    HW2 3796   4.981   1.136   0.213  1.0281  0.9697  0.4135
  219SOL     MW 3797   4.923   1.183   0.257 -0.0008 -0.0045  0.0080
  220SOL     OW 3798   3.679   3.481   0.333 -0.0147 -0.7276  0.2398
  220SOL    HW1 3799   3.600   3.493   0.386  0.0073 -0.6514  0.2545
  220SOL    HW2 3800   3.724   3.408   0.376  1.9056  1.0734  1.4461
  220SOL     MW 3801   3.674   3.473   0.345 -0.0008 -0.0045  0.0080
  221SOL     OW 3802   0.610   4.497   0.092  0.0539  0.0956 -0.0099
  221SOL    HW1 3803   0.600   4.403   0.078 -0.1341  0.0571  0.3590
  221SOL    HW2 3804   0.555   4.512   0.169 -1.2372 -0.7298 -0.7340
  221SOL     MW 3805   0.602   4.487   0.101 -0.0008 -0.0045  0.0080
  222SOL     OW 3806   0.152   3.035   2.641  0.5583 -0.4034 -0.4254
  222SOL    HW1 3807   0.221   3.066   2.583  0.1246  0.8916 -0.2700
  222SOL    HW2 3808   0.168   2.943   2.663 -3.2583 -1.1506  0.0341
  222SOL     MW 3809   0.163   3.027   2.636 -0.0008 -0.0045  0.0080
  223SOL     OW 3810   3.499   2.823   0.270 -0.4964 -0.2829 -0.0564
  223SOL    HW1 3811   3.513   2.789   0.182  2.2353  1.2762 -0.3483
  223SOL    HW2 3812   3.440   2.757   0.306 -0.6753 -0.5602 -0.8424
  223SOL     MW 3813   3.493   2.810   0.263 -0.0008 -0.0045  0.0080
  224SOL     OW 3814   2.110   1.976   0.024  0.4817 -0.3087  0.3641
  224SOL    HW1 3815   2.088   2.043   0.088  0.0546 -0.2210  0.1261
  224SOL    HW2 3816   2.118   2.025  -0.058  0.8179 -1.2140 -0.1636
  224SOL     MW 3817   2.108   1.991   0.022 -0.0008 -0.0045  0.0080
  225SOL     OW 3818   3.700   4.186   2.875  0.2714 -0.0147 -0.0975
  225SOL    HW1 3819   3.665   4.114   2.822 -1.8923 -0.0324  1.2281
  225SOL    HW2 3820   3.790   4.189   2.843  0.3679 -1.2210 -0.0104
  225SOL     MW 3821   3.707   4.177   2.864 -0.0008 -0.0045  0.0080
  226SOL     OW 3822   4.586   2.866   3.015  0.3287 -0.1096 -0.0338
  226SOL    HW1 3823   4.587   2.771   3.003  0.2014 -0.2362  0.8442
  226SOL    HW2 3824   4.554   2.869   3.105 -1.8196  0.9711 -0.7808
  226SOL     MW 3825   4.582   2.854   3.026 -0.0008 -0.0045  0.0080
  227SOL     OW 3826   1.375   2.222   2.822 -0.0775  0.0872 -0.1234
  227SOL    HW1 3827   1.429   2.249   2.897 -0.1308 -0.3035  0.0582
  227SOL    HW2 3828   1.429   2.152   2.785  0.0443  0.2454 -0.2430
  227SOL     MW 3829   1.389   2.216   2.827 -0.0008 -0.0045  0.0080
  228SOL     OW 3830   3.124   4.636   0.191  0.2366 -0.1721 -0.1387
  228SOL    HW1 3831   3.104   4.549   0.156 -0.4364 -0.0770  0.0040
  228SOL    HW2 3832   3.191   4.622   0.257  0.4731 -0.2686 -0.3963
  228SOL     MW 3833   3.130   4.623   0.195 -0.0008 -0.0045  0.0080
  229SOL     OW 3834   1.677   0.136   0.122  0.0820 -0.2776  0.8025
  229SOL    HW1 3835   1.690   0.159   0.030 -2.6972 -0.5488  0.2464
  229SOL    HW2 3836   1.635   0.050   0.120  0.5761 -0.5251  1.0048
  229SOL     MW 3837   1.673   0.128   0.109 -0.0008 -0.0045  0.0080
  230SOL     OW 3838   3.191   4.825   0.542 -0.0075  0.4507  0.1196
  230SOL    HW1 3839   3.116   4.844   0.486  0.9497  0.4731 -1.1875
  230SOL    HW2 3840   3.220   4.738   0.515 -1.4460  0.3583 -1.2384
  230SOL     MW 3841   3.185   4.816   0.531 -0.0008 -0.0045  0.0080
  231SOL     OW 3842   1.572   1.000   0.671  0.0697 -0.4993  0.3478
  231SOL    HW1 3843   1.550   1.007   0.578  1.0105  1.5430  0.2252
  231SOL    HW2 3844   1.613   1.086   0.683 -0.7429  0.2341 -1.7839
  231SOL     MW 3845   1.575   1.012   0.660 -0.0008 -0.0045  0.0080
  232SOL     OW 3846   3.437   4.939   0.587  0.3551 -0.2540 -0.4505
  232SOL    HW1 3847   3.443   4.897   0.673 -1.2687 -0.6753 -0.5248
  232SOL    HW2 3848   3.352   4.908   0.558 -1.0547  2.7096  0.1166
  232SOL     MW 3849   3.427   4.930   0.595 -0.0008 -0.0045  0.0080
  233SOL     OW 3850   2.925   3.028   0.039 -0.3122 -0.4627 -0.1856
  233SOL    HW1 3851   2.977   2.963  -0.008 -0.1069  0.5760 -1.4745
  233SOL    HW2 3852   2.843   3.034  -0.010 -0.7892  0.9738  0.7232
  233SOL     MW 3853   2.921   3.020   0.026 -0.0008 -0.0045  0.0080
  234SOL     OW 3854   3.471   0.369   2.968  0.0535  0.2044 -0.2492
  234SOL    HW1 3855   3.427   0.446   2.931 -0.8525  0.3083  0.9908
  234SOL    HW2 3856   3.406   0.304   2.939  0.2849 -0.3353  0.4276
  234SOL     MW 3857   3.456   0.371   2.959 -0.0008 -0.0045  0.0080
  235SOL     OW 3858   0.936   4.759   2.562  0.1740  0.1577 -0.1474
  235SOL    HW1 3859   0.884   4.739   2.484  1.7824  1.0444 -1.5234
  235SOL    HW2 3860   0.884   4.823   2.610 -1.0005 -0.7147 -0.2239
  235SOL     MW 3861   0.923   4.765   2.558 -0.0008 -0.0045  0.0080
  236SOL     OW 3862   3.142   2.643   2.805 -0.0884  0.2886  0.1835
  236SOL    HW1 3863   3.127   2.726   2.851 -2.6744  0.3357 -0.6039
  236SOL    HW2 3864   3.078   2.639   2.733 -0.4451 -1.1122  0.5607
  236SOL     MW 3865   3.132   2.654   2.801 -0.0008 -0.0045  0.0080
  237SOL     OW 3866   4.340   2.799   2.612  0.3905  0.3083  0.3231
  237SOL    HW1 3867   4.361   2.881   2.568  0.9003 -0.3300 -0.6520
  237SOL    HW2 3868   4.344   2.826   2.704 -3.2892  0.9187  0.4403
  237SOL     MW 3869   4.344   2.813   2.619 -0.0008 -0.0045  0.0080
  238SOL     OW 3870   2.970   4.839   2.883 -0.0740 -0.7007  0.1786
  238SOL    HW1 3871   2.964   4.931   2.856 -0.8278  0.0235  2.6043
  238SOL    HW2 3872   3.058   4.828   2.919 -0.2046  1.3040  1.2206
  238SOL     MW 3873   2.981   4.850   2.884 -0.0008 -0.0045  0.0080
  239SOL     OW 3874   1.842   0.413   3.005 -0.0655  0.0954 -0.5780
  239SOL    HW1 3875   1.900   0.383   3.075  0.5033  0.4643 -0.8887
  239SOL    HW2 3876   1.771   0.460   3.050  0.6561  1.3336 -0.6863
  239SOL     MW 3877   1.840   0.415   3.020 -0.0008 -0.0045  0.0080
  240SOL     OW 3878   4.335   0.661   2.985 -0.4760  0.0801 -0.0791
  240SOL    HW1 3879   4.355   0.673   3.078 -1.0774  0.9403 -0.0464
  240SOL    HW2 3880   4.419   0.632   2.949 -0.5353  1.1438 -1.1278
  240SOL     MW 3881   4.349   0.659   2.993 -0.0008 -0.0045  0.0080
  241SOL     OW 3882   0.442   3.945   2.863  0.0398  0.1080  0.3312
  241SOL    HW1 3883   0.382   3.872   2.871 -0.7358  0.7644  0.6107
  241SOL    HW2 3884   0.499   3.921   2.789  1.2447 -0.3489  1.3796
  241SOL     MW 3885   0.442   3.932   2.854 -0.0008 -0.0045  0.0080
  242SOL     OW 3886   4.578   0.565   2.901 -0.0269  0.2637  0.4511
  242SOL    HW1 3887   4.647   0.557   2.967  0.3638  1.5424  0.2197
  242SOL    HW2 3888   4.600   0.645   2.853 -2.0427  0.5112 -0.1876
  242SOL     MW 3889   4.590   0.574   2.903 -0.0008 -0.0045  0.0080
  243SOL     OW 3890   3.651   4.826   0.455  0.1987 -0.3092 -0.2865
  243SOL    HW1 3891   3.609   4.754   0.407  0.4473 -0.1853 -0.6991
  243SOL    HW2 3892   3.573   4.868   0.491 -1.0641 -1.7988 -1.1309
  243SOL     MW 3893   3.636   4.822   0.453 -0.0008 -0.0045  0.0080
  244SOL     OW 3894   4.433   4.882   2.815  0.0295 -0.0691 -0.1460
  244SOL    HW1 3895   4.343   4.862   2.791 -0.8118 -0.5577  2.9853
  244SOL    HW2 3896   4.465   4.803   2.858 -0.1997 -0.0131  0.1286
  244SOL     MW 3897   4.425   4.869   2.818 -0.0008 -0.0045  0.0080
  245SOL     OW 3898   5.044   3.798   0.002 -0.1083 -0.2293 -0.1994
  245SOL    HW1 3899   4.980   3.787   0.072  0.2893 -0.4083  0.1353
  245SOL    HW2 3900   5.015   3.881  -0.037 -1.5830 -0.6950 -0.1500
  245SOL     MW 3901   5.032   3.807   0.006 -0.0008 -0.0045  0.0080
  246SOL     OW 3902   4.766   1.262   0.039 -0.2332 -0.3354 -0.1479
  246SOL    HW1 3903   4.809   1.241   0.123 -0.9882 -0.1100  0.3051
  246SOL    HW2 3904   4.715   1.339   0.064 -0.1830 -0.0993 -0.7815
  246SOL     MW 3905   4.765   1.269   0.054 -0.0008 -0.0045  0.0080
  247SOL     OW 3906   3.394   2.934   2.634 -0.3962 -0.1315 -0.2164
  247SOL    HW1 3907   3.489   2.934   2.626 -0.4375  1.7961 -1.4295
  247SOL    HW2 3908   3.371   2.843   2.615 -0.0502 -0.0618 -1.0264
  247SOL     MW 3909   3.403   2.922   2.630 -0.0008 -0.0045  0.0080
  248SOL     OW 3910   3.101   3.551   2.678 -0.0915  0.2620  0.3527
  248SOL    HW1 3911   3.105   3.647   2.676  2.6567  0.2631  1.3026
  248SOL    HW2 3912   3.030   3.533   2.739  0.3645 -0.5923  0.6515
  248SOL     MW 3913   3.092   3.561   2.686 -0.0008 -0.0045  0.0080
  249SOL     OW 3914   3.229   4.390   2.706  0.1683 -0.2630 -0.1994
  249SOL    HW1 3915   3.265   4.465   2.657 -2.4591  0.9226 -0.4828
  249SOL    HW2 3916   3.134   4.398   2.704 -0.0050 -2.0503 -1.0516
  249SOL     MW 3917   3.221   4.401   2.699 -0.0008 -0.0045  0.0080
  250SOL     OW 3918   2.011   3.232   2.907  0.3373  0.2155  0.0474
  250SOL    HW1 3919   1.956   3.310   2.908  0.1165  0.0689 -0.5558
  250SOL    HW2 3920   1.998   3.196   2.820  0.3230  0.0946  0.0993
  250SOL     MW 3921   2.002   3.238   2.896 -0.0008 -0.0045  0.0080
  251SOL     OW 3922   2.641   4.990   0.021  0.3324  0.4848  0.0723
  251SOL    HW1 3923   2.684   4.979   0.107  2.7327  0.0355 -1.0937
  251SOL    HW2 3924   2.653   4.902  -0.014 -0.8320  0.2121  0.3198
  251SOL     MW 3925   2.649   4.977   0.028 -0.0008 -0.0045  0.0080
  252SOL     OW 3926   3.332   4.328   0.516 -0.3470  0.1087  0.2878
  252SOL    HW1 3927   3.387   4.261   0.475 -2.1581 -2.2558  1.4713
  252SOL    HW2 3928   3.279   4.275   0.577 -0.4234  0.9037  0.9280
  252SOL     MW 3929   3.332   4.312   0.519 -0.0008 -0.0045  0.0080
  253SOL     OW 3930   1.546   4.729   0.047 -0.0476  0.2981  0.1236
  253SOL    HW1 3931   1.624   4.685   0.080  0.5394  0.2996 -1.2127
  253SOL    HW2 3932   1.473   4.675   0.078 -0.1798  0.5998  0.3410
  253SOL     MW 3933   1.547   4.716   0.055 -0.0008 -0.0045  0.0080
  254SOL     OW 3934   4.767   2.990   2.842 -0.5392  0.1601 -0.2040
  254SOL    HW1 3935   4.713   2.947   2.908  1.1020 -0.6745  0.6681
  254SOL    HW2 3936   4.835   2.924   2.828 -0.9398 -0.2264 -0.3519
  254SOL     MW 3937   4.769   2.976   2.849 -0.0008 -0.0045  0.0080
  255SOL     OW 3938   0.442   4.540   2.911 -0.0178  0.2483 -0.0837
  255SOL    HW1 3939   0.443   4.453   2.870 -0.3448 -0.6465  1.6829
  255SOL    HW2 3940   0.489   4.528   2.994 -2.1317  0.0649  1.1506
  255SOL     MW 3941   0.448   4.527   2.916 -0.0008 -0.0045  0.0080
  256SOL     OW 3942   4.745   1.259   2.781  0.4966  0.7858  0.0159
  256SOL    HW1 3943   4.822   1.210   2.754  2.0426  2.2435  1.5818
  256SOL    HW2 3944   4.759   1.261   2.875 -1.9301  1.4140  0.4490
  256SOL     MW 3945   4.757   1.253   2.790 -0.0008 -0.0045  0.0080
  257SOL     OW 3946   3.177   3.142   0.146  0.1523 -0.0142 -0.0341
  257SOL    HW1 3947   3.089   3.107   0.132 -0.4766  0.4389  2.4128
  257SOL    HW2 3948   3.163   3.220   0.198 -0.3918  0.3423 -0.6920
  257SOL     MW 3949   3.164   3.147   0.151 -0.0008 -0.0045  0.0080
  258SOL     OW 3950   4.685   3.203   2.684 -0.2049 -0.2326  0.3175
  258SOL    HW1 3951   4.592   3.206   2.707  0.0769  0.2365  1.4748
  258SOL    HW2 3952   4.719   3.138   2.745 -1.0948  0.3596  1.4843
  258SOL     MW 3953   4.678   3.195   2.695 -0.0008 -0.0045  0.0080
  259SOL     OW 3954   3.715   0.307   0.061  0.3197  0.5621  0.2768
  259SOL    HW1 3955   3.642   0.323  -0.000  0.7460  1.3025 -0.0494
  259SOL    HW2 3956   3.724   0.213   0.049  0.3794  0.7903 -2.0920
  259SOL     MW 3957   3.706   0.297   0.051 -0.0008 -0.0045  0.0080
  260SOL     OW 3958   4.701   2.586   2.783 -0.5219 -0.1347 -0.0301
  260SOL    HW1 3959   4.793   2.562   2.792 -0.5812 -1.1685 -1.7840
  260SOL    HW2 3960   4.663   2.593   2.871  0.4670  0.0176  0.4006
  260SOL     MW 3961   4.708   2.584   2.796 -0.0008 -0.0045  0.0080
  261SOL     OW 3962   0.170   2.579   0.031  0.0311 -0.2004  0.4234
  261SOL    HW1 3963   0.229   2.620   0.094 -1.5854  0.2389  1.7453
  261SOL    HW2 3964   0.181   2.486   0.048 -0.0247 -0.4566 -0.8533
  261SOL     MW 3965   0.179   2.572   0.041 -0.0008 -0.0045  0.0080
  262SOL     OW 3966   2.854   2.681   2.992 -0.0842 -0.2547  0.1642
  262SOL    HW1 3967   2.922   2.657   3.054 -0.1390  0.1171  0.3720
  262SOL    HW2 3968   2.778   2.693   3.050  0.9309  1.6348  1.2124
  262SOL     MW 3969   2.853   2.680   3.008 -0.0008 -0.0045  0.0080
  263SOL     OW 3970   1.129   2.128   2.900  0.0454  0.0753 -0.1006
  263SOL    HW1 3971   1.064   2.152   2.833 -0.2367 -0.0404  0.1297
  263SOL    HW2 3972   1.203   2.187   2.885 -0.1420  0.6692  1.1606
  263SOL     MW 3973   1.130   2.139   2.889 -0.0008 -0.0045  0.0080
  264SOL     OW 3974   4.187   3.142   0.083 -0.1830 -0.4569  0.6212
  264SOL    HW1 3975   4.187   3.155  -0.012  0.1074 -2.2878  0.3342
  264SOL    HW2 3976   4.137   3.214   0.122  0.0591 -0.5675  1.1347
  264SOL     MW 3977   4.181   3.153   0.076 -0.0008 -0.0045  0.0080
  265SOL     OW 3978   1.518   1.036   0.386 -0.6397  0.2408 -0.0740
  265SOL    HW1 3979   1.448   1.100   0.387 -0.8954 -0.0400  0.5302
  265SOL    HW2 3980   1.470   0.957   0.360 -1.7224  0.5143  1.0065
  265SOL     MW 3981   1.503   1.034   0.383 -0.0008 -0.0045  0.0080
  266SOL     OW 3982   0.859   4.963   2.976  0.1568 -0.0387 -0.6217
  266SOL    HW1 3983   0.837   4.950   2.884  0.6740  0.4769 -0.8186
  266SOL    HW2 3984   0.842   4.878   3.017 -0.1146  0.6761  0.7893
  266SOL     MW 3985   0.854   4.950   2.969 -0.0008 -0.0045  0.0080
  267SOL     OW 3986   0.978   0.068   0.098  0.0509  0.2033  0.0205
  267SOL    HW1 3987   1.005   0.003   0.162 -0.6206  1.6038  1.8213
  267SOL    HW2 3988   0.946   0.013   0.026  1.6351  0.0982 -0.6395
  267SOL     MW 3989   0.977   0.052   0.097 -0.0008 -0.0045  0.0080
  268SOL     OW 3990   4.959   2.272   2.731 -0.0045 -0.2059 -0.0272
  268SOL    HW1 3991   4.871   2.250   2.761 -0.3294 -0.0041 -0.7886
  268SOL    HW2 3992   4.946   2.264   2.636  0.5119 -1.8727  0.0116
  268SOL     MW 3993   4.946   2.268   2.722 -0.0008 -0.0045  0.0080
  269SOL     OW 3994   0.715   0.173   0.163  0.3260 -0.2754  0.2235
  269SOL    HW1 3995   0.666   0.091   0.154 -0.6319  0.1889  1.0177
  269SOL    HW2 3996   0.806   0.145   0.150 -0.1503 -1.4427 -0.8114
  269SOL     MW 3997   0.720   0.159   0.160 -0.0008 -0.0045  0.0080
  270SOL     OW 3998   4.352   0.138   0.362  0.0917 -0.2533  0.5236
  270SOL    HW1 3999   4.334   0.224   0.400  1.1753  0.2045  0.0540
  270SOL    HW2 4000   4.363   0.159   0.269 -1.5400 -1.5168 -0.0066
  270SOL     MW 4001   4.351   0.152   0.354 -0.0008 -0.0045  0.0080
  271SOL     OW 4002   4.320   4.178   0.575  0.1535 -0.3398  0.1438
  271SOL    HW1 4003   4.242   4.230   0.595  1.0853  0.3230  2.3535
  271SOL    HW2 4004   4.301   4.102   0.630 -1.7737 -0.5641 -0.7314
  271SOL     MW 4005   4.307   4.175   0.585 -0.0008 -0.0045  0.0080
  272SOL     OW 4006   4.305   4.627   0.286  0.3135 -0.3098 -0.5449
  272SOL    HW1 4007   4.335   4.609   0.375  1.3759  1.1211 -0.5745
  272SOL    HW2 4008   4.238   4.559   0.273 -1.3551  1.3120 -0.8877
  272SOL     MW 4009   4.300   4.616   0.296 -0.0008 -0.0045  0.0080
  273SOL     OW 4010   1.030   0.338   0.148 -0.0428  0.0581  0.3870
  273SOL    HW1 4011   1.017   0.250   0.114 -0.5255 -0.2267  1.2958
  273SOL    HW2 4012   0.949   0.381   0.122 -0.6933 -2.0564 -1.3281
  273SOL     MW 4013   1.018   0.332   0.140 -0.0008 -0.0045  0.0080
  274SOL     OW 4014   3.796   3.638   0.156  0.4289 -0.1913  0.1130
  274SOL    HW1 4015   3.745   3.585   0.218  1.2276 -1.8325 -0.5582
  274SOL    HW2 4016   3.741   3.646   0.078  0.5859  0.1860  0.0378
  274SOL     MW 4017   3.782   3.632   0.154 -0.0008 -0.0045  0.0080
  275SOL     OW 4018   4.299   5.043   3.012  0.1600 -0.0394  0.0015
  275SOL    HW1 4019   4.351   5.001   2.944  0.7078 -0.9791  0.9716
  275SOL    HW2 4020   4.273   4.975   3.074  1.9030 -1.4985 -0.7866
  275SOL     MW 4021   4.302   5.029   3.011 -0.0008 -0.0045  0.0080
  276SOL     OW 4022   0.342   1.314   2.938  0.1654  0.4854  0.1349
  276SOL    HW1 4023   0.437   1.299   2.941 -0.0810 -1.8889 -1.6862
  276SOL    HW2 4024   0.338   1.408   2.960  0.0797  0.2907  0.9876
  276SOL     MW 4025   0.354   1.325   2.941 -0.0008 -0.0045  0.0080
  277SOL     OW 4026   2.490   2.750   2.767 -0.2590  0.1335  0.1666
  277SOL    HW1 4027   2.495   2.686   2.838  0.8033 -0.6595 -0.5883
  277SOL    HW2 4028   2.546   2.706   2.703 -0.0272  0.3416  0.2261
  277SOL     MW 4029   2.498   2.736   2.768 -0.0008 -0.0045  0.0080
  278SOL     OW 4030   3.126   3.263   2.935  0.4433 -0.0846 -0.4248
  278SOL    HW1 4031   3.148   3.206   3.008 -0.9133 -0.9262 -0.6460
  278SOL    HW2 4032   3.083   3.201   2.876 -0.7958 -1.7007  2.0305
  278SOL     MW 4033   3.123   3.247   2.937 -0.0008 -0.0045  0.0080
  279SOL     OW 4034   0.101   1.680   2.920 -0.1907 -0.0952 -0.0768
  279SOL    HW1 4035   0.093   1.707   3.011  0.8747 -0.2835  0.0908
  279SOL    HW2 4036   0.070   1.589   2.921 -0.7134  0.0774 -0.1663
  279SOL     MW 4037   0.096   1.671   2.932 -0.0008 -0.0045  0.0080
  280SOL     OW 4038   2.741   4.314   2.848 -0.5757  0.0589  0.0034
  280SOL    HW1 4039   2.680   4.387   2.831 -0.2196  0.6199  1.0167
  280SOL    HW2 4040   2.683   4.238   2.852  0.8606 -1.1019 -0.4396
  280SOL     MW 4041   2.725   4.314   2.846 -0.0008 -0.0045  0.0080
  281SOL     OW 4042   4.911   3.990   2.866  0.3069 -0.0296 -0.1374
  281SOL    HW1 4043   4.958   4.049   2.808  0.6082  0.2854  0.4185
  281SOL    HW2 4044   4.871   3.925   2.807  1.4890 -0.1471 -0.8402
  281SOL     MW 4045   4.912   3.989   2.851 -0.0008 -0.0045  0.0080
  282SOL     OW 4046   3.946   3.572   2.845 -0.3638 -0.1385  0.2425
  282SOL    HW1 4047   4.035   3.574   2.881 -0.1075  0.9024 -0.4048
  282SOL    HW2 4048   3.905   3.501   2.894  1.4366 -1.5388 -0.1589
  282SOL     MW 4049   3.952   3.563   2.857 -0.0008 -0.0045  0.0080
  283SOL     OW 4050   3.389   4.020   2.940  0.1307 -0.6100  0.1426
  283SOL    HW1 4051   3.390   4.064   2.854 -0.0606  1.2159  1.0335
  283SOL    HW2 4052   3.448   3.946   2.928  2.1117  1.0378 -0.8104
  283SOL     MW 4053   3.397   4.016   2.927 -0.0008 -0.0045  0.0080
  284SOL     OW 4054   4.297   4.190   0.139 -0.0394 -0.4385 -0.0448
  284SOL    HW1 4055   4.386   4.225   0.134 -0.0533 -0.1845  1.2532
  284SOL    HW2 4056   4.313   4.116   0.197  1.8473  0.3796  0.5643
  284SOL     MW 4057   4.311   4.185   0.146 -0.0008 -0.0045  0.0080
  285SOL     OW 4058   3.666   4.170   0.124 -0.1789 -0.3653 -0.2991
  285SOL    HW1 4059   3.607   4.095   0.133 -0.2304 -0.2048  0.9898
  285SOL    HW2 4060   3.680   4.174   0.029 -0.9853 -1.1579 -0.4586
  285SOL     MW 4061   3.660   4.161   0.113 -0.0008 -0.0045  0.0080
  286SOL     OW 4062   1.811   0.989   0.050  0.2061  0.0809  0.2057
  286SOL    HW1 4063   1.892   1.035   0.070  1.2321 -1.5435 -0.0598
  286SOL    HW2 4064   1.741   1.054   0.061 -1.3054 -1.5031  0.4055
  286SOL     MW 4065   1.812   1.004   0.054 -0.0008 -0.0045  0.0080
  287SOL     OW 4066   2.559   0.218   0.242 -0.2198  0.0038  0.4382
  287SOL    HW1 4067   2.583   0.202   0.150  0.9125 -0.5830  0.8119
  287SOL    HW2 4068   2.560   0.313   0.249  0.2775  0.0562 -0.2038
  287SOL     MW 4069   2.562   0.228   0.231 -0.0008 -0.0045  0.0080
  288SOL     OW 4070   0.143   2.514   2.807  0.2742 -0.1146  0.0717
  288SOL    HW1 4071   0.163   2.559   2.889  0.6781  0.2755 -0.2427
  288SOL    HW2 4072   0.048   2.525   2.803  0.4000  1.2359  0.3020
  288SOL     MW 4073   0.133   2.521   2.817 -0.0008 -0.0045  0.0080
  289SOL     OW 4074   0.557   4.719   2.731 -0.2486  0.0422 -0.0869
  289SOL    HW1 4075   0.528   4.650   2.792  0.7396 -0.8958 -0.6366
  289SOL    HW2 4076   0.477   4.772   2.726  0.2713  0.9660  0.9397
  289SOL     MW 4077   0.542   4.717   2.739 -0.0008 -0.0045  0.0080
  290SOL     OW 4078   3.646   0.398   0.367  0.4177 -0.3203  0.2717
  290SOL    HW1 4079   3.713   0.451   0.323 -0.3747  0.8630  0.4576
  290SOL    HW2 4080   3.609   0.456   0.433  0.5563  1.0276 -0.7886
  290SOL     MW 4081   3.650   0.413   0.370 -0.0008 -0.0045  0.0080
  291SOL     OW 4082   0.339   3.975   0.266  0.0051  0.2375 -0.4403
  291SOL    HW1 4083   0.298   3.895   0.234  1.8449 -0.6055 -0.8143
  291SOL    HW2 4084   0.301   3.993   0.352 -0.6024  1.1649 -0.8876
  291SOL     MW 4085   0.328   3.967   0.273 -0.0008 -0.0045  0.0080
  292SOL     OW 4086   3.218   4.797   3.017 -0.5360  0.0316 -0.1242
  292SOL    HW1 4087   3.213   4.876   3.071  0.2174  0.1155 -0.1614
  292SOL    HW2 4088   3.190   4.735   3.084  0.3606 -1.6558 -1.2306
  292SOL     MW 4089   3.213   4.799   3.033 -0.0008 -0.0045  0.0080
  293SOL     OW 4090   4.429   4.528   0.513 -0.7862 -0.1918 -0.1919
  293SOL    HW1 4091   4.458   4.438   0.500 -1.1670 -0.3396 -0.0276
  293SOL    HW2 4092   4.508   4.581   0.508 -0.4405 -0.7106 -0.2721
  293SOL     MW 4093   4.443   4.523   0.511 -0.0008 -0.0045  0.0080
  294SOL     OW 4094   2.380   5.046   0.056 -0.0819 -0.4727 -0.0438
  294SOL    HW1 4095   2.352   5.129   0.094 -0.8839 -0.8921  0.3119
  294SOL    HW2 4096   2.475   5.049   0.067 -0.1572  0.4109  0.4232
  294SOL     MW 4097   2.389   5.057   0.062 -0.0008 -0.0045  0.0080
  295SOL     OW 4098   3.305   4.611   0.410 -0.1020  0.3509  0.2376
  295SOL    HW1 4099   3.391   4.625   0.372 -0.6938  0.0199 -1.2921
  295SOL    HW2 4100   3.306   4.528   0.457 -1.3196  0.0685 -0.1912
  295SOL     MW 4101   3.316   4.602   0.411 -0.0008 -0.0045  0.0080
  296SOL     OW 4102   2.318   4.245   2.630 -0.0907  0.2044 -0.5596
  296SOL    HW1 4103   2.387   4.178   2.635 -1.1122 -0.8654 -0.3315
  296SOL    HW2 4104   2.335   4.289   2.714  0.0456 -0.8436 -0.0182
  296SOL     MW 4105   2.330   4.242   2.642 -0.0008 -0.0045  0.0080
  297SOL     OW 4106   0.370   3.353   2.552  0.0756 -0.0194  0.0426
  297SOL    HW1 4107   0.302   3.360   2.619 -0.9568 -1.3331 -0.8046
  297SOL    HW2 4108   0.445   3.384   2.601 -0.1324  0.1791  0.2350
  297SOL     MW 4109   0.371   3.358   2.567 -0.0008 -0.0045  0.0080
  298SOL     OW 4110   3.438   3.086   0.202 -0.0619  0.2100 -0.1551
  298SOL    HW1 4111   3.451   2.996   0.233 -1.1866  0.3121  0.6514
  298SOL    HW2 4112   3.343   3.092   0.191 -0.2899 -3.4037 -1.5271
  298SOL     MW 4113   3.427   3.075   0.204 -0.0008 -0.0045  0.0080
  299SOL     OW 4114   4.740   2.211   2.879  0.0772  0.0803  0.1328
  299SOL    HW1 4115   4.730   2.124   2.919 -1.2015  0.2099  0.1340
  299SOL    HW2 4116   4.687   2.206   2.800  0.7216 -0.4965 -0.2747
  299SOL     MW 4117   4.732   2.199   2.874 -0.0008 -0.0045  0.0080
  300SOL     OW 4118   2.858   0.552   0.097 -0.2091 -0.0090 -0.4617
  300SOL    HW1 4119   2.840   0.580   0.007 -1.1064  2.2795  0.3715
  300SOL    HW2 4120   2.895   0.464   0.093  0.4096  0.2649 -0.9725
  300SOL     MW 4121   2.860   0.544   0.084 -0.0008 -0.0045  0.0080
  301SOL     OW 4122   3.448   0.290   0.206 -0.1177 -0.0106 -0.0525
  301SOL    HW1 4123   3.470   0.310   0.115 -0.3987 -1.6800 -0.5139
  301SOL    HW2 4124   3.521   0.334   0.250  0.3281 -0.5440 -0.2467
  301SOL     MW 4125   3.461   0.298   0.200 -0.0008 -0.0045  0.0080
  302SOL     OW 4126   4.353   2.330   2.573  0.4875 -0.4895 -0.3426
  302SOL    HW1 4127   4.264   2.356   2.549  1.0794  0.5023 -1.5904
  302SOL    HW2 4128   4.397   2.415   2.580 -0.7981  0.1789 -0.0957
  302SOL     MW 4129   4.347   2.345   2.571 -0.0008 -0.0045  0.0080
  303SOL     OW 4130   2.121   4.305   2.409 -0.1025  0.0242 -0.1909
  303SOL    HW1 4131   2.181   4.300   2.482 -0.4040  1.4863  0.1970
  303SOL    HW2 4132   2.173   4.257   2.345  1.7858 -0.7835  1.8389
  303SOL     MW 4133   2.136   4.298   2.410 -0.0008 -0.0045  0.0080
  304SOL     OW 4134   3.674   0.032   0.012  0.5656  0.0925  0.2045
  304SOL    HW1 4135   3.726  -0.043  -0.015  1.3730  0.8233 -0.3417
  304SOL    HW2 4136   3.633   0.002   0.093  1.7924  1.4630  1.3937
  304SOL     MW 4137   3.676   0.018   0.019 -0.0008 -0.0045  0.0080
  305SOL     OW 4138   4.924   2.364   0.016 -0.4601 -0.0699  0.5953
  305SOL    HW1 4139   4.888   2.430   0.075 -0.4329  2.0060 -1.5477
  305SOL    HW2 4140   4.849   2.331  -0.033  1.3466 -0.0853 -2.4472
  305SOL     MW 4141   4.909   2.368   0.017 -0.0008 -0.0045  0.0080
  306SOL     OW 4142   1.931   1.733   0.173  0.2703  0.0572  0.0313
  306SOL    HW1 4143   1.949   1.656   0.226 -0.9905 -0.2277  0.0924
  306SOL    HW2 4144   1.839   1.725   0.148  0.4374  0.4817 -0.7551
  306SOL     MW 4145   1.921   1.722   0.176 -0.0008 -0.0045  0.0080
  307SOL     OW 4146   2.487   3.996   2.612 -0.2872  0.3375 -0.5493
  307SOL    HW1 4147   2.580   3.974   2.620 -0.1547  0.7714 -0.8366
  307SOL    HW2 4148   2.452   3.925   2.559 -1.1729  0.2219  0.1619
  307SOL     MW 4149   2.494   3.984   2.606 -0.0008 -0.0045  0.0080
  308SOL     OW 4150   2.955   0.287   0.102  0.2512  0.1619  0.1772
  308SOL    HW1 4151   3.030   0.319   0.153  1.5438 -2.8657  0.3684
  308SOL    HW2 4152   2.906   0.240   0.169 -0.3356  0.2555 -0.1833
  308SOL     MW 4153   2.958   0.285   0.118 -0.0008 -0.0045  0.0080
  309SOL     OW 4154   4.806   2.568   0.154 -0.2363  0.1057  0.4227
  309SOL    HW1 4155   4.885   2.621   0.147 -0.4872  0.3568 -0.7074
  309SOL    HW2 4156   4.765   2.597   0.236 -0.1627 -0.5177  0.6811
  309SOL     MW 4157   4.811   2.579   0.164 -0.0008 -0.0045  0.0080
  310SOL     OW 4158   4.068   3.412   0.128  0.6385 -0.1125 -0.5330
  310SOL    HW1 4159   4.065   3.473   0.201  1.3938 -0.7107  0.0191
  310SOL    HW2 4160   3.977   3.406   0.098  0.8112 -0.2379 -1.0432
  310SOL     MW 4161   4.056   3.419   0.133 -0.0008 -0.0045  0.0080
  311SOL     OW 4162   3.400   3.649   2.868 -0.3332 -0.1440  0.3733
  311SOL    HW1 4163   3.373   3.564   2.832 -0.7078 -0.4617  1.3533
  311SOL    HW2 4164   3.316   3.694   2.861 -0.1500  0.0174 -1.2082
  311SOL     MW 4165   3.385   3.644   2.862 -0.0008 -0.0045  0.0080
  312SOL     OW 4166   2.573   4.554   2.795  0.0022 -0.3040 -0.1216
  312SOL    HW1 4167   2.482   4.546   2.824 -0.1350  1.2180 -0.0421
  312SOL    HW2 4168   2.607   4.625   2.849 -0.0644  0.7811 -1.4462
  312SOL     MW 4169   2.565   4.563   2.806 -0.0008 -0.0045  0.0080
  313SOL     OW 4170   0.276   3.722   2.877  0.3338  0.4278 -0.4509
  313SOL    HW1 4171   0.192   3.709   2.833  0.2093 -1.3944  0.2471
  313SOL    HW2 4172   0.255   3.727   2.970 -1.1965 -2.8180 -0.4722
  313SOL     MW 4173   0.262   3.721   2.883 -0.0008 -0.0045  0.0080
  314SOL     OW 4174   3.584   3.322   0.125 -0.3712  0.0061  0.3337
  314SOL    HW1 4175   3.614   3.380   0.195  0.6895 -0.8120  0.5781
  314SOL    HW2 4176   3.546   3.244   0.165  0.7369 -0.7123  0.0194
  314SOL     MW 4177   3.582   3.320   0.140 -0.0008 -0.0045  0.0080
  315SOL     OW 4178   2.585   0.474   0.154 -0.1898  0.1206 -0.0639
  315SOL    HW1 4179   2.543   0.515   0.078  0.3626  2.8801  0.9935
  315SOL    HW2 4180   2.675   0.505   0.145  0.1012 -0.5608  0.4044
  315SOL     MW 4181   2.591   0.483   0.143 -0.0008 -0.0045  0.0080
  316SOL     OW 4182   1.895   1.340   0.042 -0.5145  0.5828  0.3243
  316SOL    HW1 4183   1.805   1.369   0.029 -1.2666 -1.8543 -0.3937
  316SOL    HW2 4184   1.942   1.366  -0.037  0.6827  1.0123  1.1519
  316SOL     MW 4185   1.890   1.347   0.030 -0.0008 -0.0045  0.0080
  317SOL     OW 4186   3.591   5.007   0.232  0.6429  0.0751  0.0843
  317SOL    HW1 4187   3.608   4.942   0.300 -0.2609 -1.2779 -0.9360
  317SOL    HW2 4188   3.517   5.058   0.262  1.9623  2.6820 -0.7949
  317SOL     MW 4189   3.584   5.005   0.245 -0.0008 -0.0045  0.0080
  318SOL     OW 4190   4.141   4.406   0.205 -0.3402  0.0950 -0.3939
  318SOL    HW1 4191   4.189   4.337   0.160  0.2878  0.0819  0.2698
  318SOL    HW2 4192   4.065   4.428   0.151 -0.1344 -0.2407 -0.8289
  318SOL     MW 4193   4.137   4.400   0.192 -0.0008 -0.0045  0.0080
  319SOL     OW 4194   3.282   0.170   2.895  0.2153 -0.0098  0.1549
  319SOL    HW1 4195   3.335   0.090   2.891  1.4316  0.5097  3.1940
  319SOL    HW2 4196   3.257   0.174   2.802 -0.6198  0.5345  0.3946
  319SOL     MW 4197   3.286   0.160   2.882 -0.0008 -0.0045  0.0080
  320SOL     OW 4198   4.714   4.564   0.049  0.3074  0.0144 -0.5329
  320SOL    HW1 4199   4.670   4.637   0.091  1.6674  1.2487 -1.1693
  320SOL    HW2 4200   4.756   4.519   0.123  1.0818 -0.2646 -1.1233
  320SOL     MW 4201   4.714   4.567   0.064 -0.0008 -0.0045  0.0080
  321SOL     OW 4202   3.636   3.707   2.974 -0.2579 -0.3340 -0.5704
  321SOL    HW1 4203   3.563   3.683   2.917  0.4122  1.4917 -2.3324
  321SOL    HW2 4204   3.688   3.761   2.914  1.2704  0.6120  1.4772
  321SOL     MW 4205   3.633   3.711   2.959 -0.0008 -0.0045  0.0080
  322SOL     OW 4206   4.428   3.532   2.834 -0.5420 -0.4051  0.1780
  322SOL    HW1 4207   4.343   3.527   2.877 -0.3761 -0.8652  0.4561
  322SOL    HW2 4208   4.493   3.493   2.893  0.7403 -0.0424 -0.9196
  322SOL     MW 4209   4.426   3.526   2.847 -0.0008 -0.0045  0.0080
  323SOL     OW 4210   1.478   3.209   2.852 -0.1698 -0.3428 -0.1054
  323SOL    HW1 4211   1.456   3.128   2.897 -1.2815  0.6998  1.3326
  323SOL    HW2 4212   1.539   3.185   2.782 -1.5322 -0.7877 -1.1851
  323SOL     MW 4213   1.483   3.195   2.848 -0.0008 -0.0045  0.0080
  324SOL     OW 4214   3.943   4.309   0.372 -0.6684 -0.4774 -0.0537
  324SOL    HW1 4215   4.015   4.349   0.323 -0.4498  0.6924  1.1477
  324SOL    HW2 4216   3.864   4.346   0.332 -0.1407  0.4999 -0.2290
  324SOL     MW 4217   3.942   4.319   0.360 -0.0008 -0.0045  0.0080
  325SOL     OW 4218   3.880   3.809   0.348 -0.4141 -0.0186 -0.2349
  325SOL    HW1 4219   3.845   3.762   0.273 -2.2194  0.6953  0.1181
  325SOL    HW2 4220   3.911   3.894   0.315  1.2858 -0.9870 -1.2737
  325SOL     MW 4221   3.880   3.814   0.334 -0.0008 -0.0045  0.0080
  326SOL     OW 4222   0.756   0.430   0.298 -0.4919 -0.0825  0.0792
  326SOL    HW1 4223   0.824   0.406   0.361 -0.6825 -0.1734  0.2491
  326SOL    HW2 4224   0.730   0.343   0.266  0.5350 -0.2548 -0.3467
  326SOL     MW 4225   0.762   0.415   0.302 -0.0008 -0.0045  0.0080
  327SOL     OW 4226   3.071   0.060   3.013 -0.3810 -0.2393  0.0778
  327SOL    HW1 4227   3.029   0.130   3.063  0.5486  0.5841 -0.2625
  327SOL    HW2 4228   3.147   0.103   2.975 -0.0043  0.1029  1.1717
  327SOL     MW 4229   3.075   0.074   3.015 -0.0008 -0.0045  0.0080
  328SOL     OW 4230   3.654   4.674   0.041 -0.2466  0.1433 -0.0569
  328SOL    HW1 4231   3.583   4.720  -0.004  0.4160  2.0512  0.7222
  328SOL    HW2 4232   3.658   4.587  -0.000 -0.0531  1.0783 -2.1470
  328SOL     MW 4233   3.645   4.669   0.029 -0.0008 -0.0045  0.0080
  329SOL     OW 4234   2.281   3.195   2.903 -0.0724  0.3849 -0.5762
  329SOL    HW1 4235   2.294   3.113   2.855  1.2469  0.0454  0.3139
  329SOL    HW2 4236   2.185   3.199   2.908 -0.2770 -2.4763  0.0061
  329SOL     MW 4237   2.270   3.185   2.898 -0.0008 -0.0045  0.0080
  330SOL     OW 4238   4.055   0.417   0.285 -0.1266  0.4506  0.4167
  330SOL    HW1 4239   4.098   0.420   0.199 -0.3433 -1.8879  0.1629
  330SOL    HW2 4240   4.006   0.335   0.276  0.5766  0.1148 -0.5758
  330SOL     MW 4241   4.054   0.407   0.272 -0.0008 -0.0045  0.0080
  331SOL     OW 4242   0.208   3.778   0.097 -0.4857  0.3472  0.4837
  331SOL    HW1 4243   0.207   3.696   0.146 -2.9551 -1.0997 -1.7075
  331SOL    HW2 4244   0.122   3.788   0.056 -0.0917 -1.0356 -0.7628
  331SOL     MW 4245   0.197   3.769   0.098 -0.0008 -0.0045  0.0080
  332SOL     OW 4246   3.894   2.880   2.859  0.3340  0.5804 -0.0072
  332SOL    HW1 4247   3.857   2.967   2.850 -0.0223  0.6473  1.7922
  332SOL    HW2 4248   3.816   2.824   2.864  0.3555  0.6816  2.4689
  332SOL     MW 4249   3.879   2.884   2.858 -0.0008 -0.0045  0.0080
  333SOL     OW 4250   0.183   4.134   0.106 -0.1470  0.2078 -0.0326
  333SOL    HW1 4251   0.231   4.080   0.169 -0.3088 -1.1685 -1.0521
  333SOL    HW2 4252   0.213   4.225   0.113 -1.7233  0.8550 -1.0918
  333SOL     MW 4253   0.193   4.139   0.115 -0.0008 -0.0045  0.0080
  334SOL     OW 4254   2.713   3.319   2.809 -0.0685 -0.5326  0.1612
  334SOL    HW1 4255   2.621   3.347   2.804 -0.2460 -0.7963  1.3844
  334SOL    HW2 4256   2.705   3.243   2.867 -0.5331 -0.3716  0.3143
  334SOL     MW 4257   2.700   3.312   2.816 -0.0008 -0.0045  0.0080
  335SOL     OW 4258   3.403   2.969   2.922  0.2458  0.2553 -0.0202
  335SOL    HW1 4259   3.409   2.961   2.827  1.1777  0.3055  0.0243
  335SOL    HW2 4260   3.426   3.062   2.933 -0.5066  0.6576 -1.6044
  335SOL     MW 4261   3.407   2.980   2.911 -0.0008 -0.0045  0.0080
  336SOL     OW 4262   3.034   4.866   0.321 -0.1104 -0.1663 -0.0937
  336SOL    HW1 4263   3.048   4.777   0.289 -0.8376 -1.2943  2.4704
  336SOL    HW2 4264   3.096   4.918   0.271 -1.7426  0.3620 -1.6786
  336SOL     MW 4265   3.044   4.861   0.311 -0.0008 -0.0045  0.0080
  337SOL     OW 4266   0.765   4.893   2.728 -0.3769  0.0706  0.4521
  337SOL    HW1 4267   0.694   4.830   2.742 -0.4553 -0.2181 -1.0171
  337SOL    HW2 4268   0.724   4.978   2.745  0.7211  0.6850  0.1134
  337SOL     MW 4269   0.750   4.896   2.732 -0.0008 -0.0045  0.0080
  338SOL     OW 4270   4.329   2.881   2.876 -0.0896  0.1613  0.6938
  338SOL    HW1 4271   4.407   2.864   2.928  0.8636  0.3076 -0.6515
  338SOL    HW2 4272   4.252   2.845   2.920 -0.4774 -0.3525 -0.3636
  338SOL     MW 4273   4.329   2.874   2.889 -0.0008 -0.0045  0.0080
  339SOL     OW 4274   4.110   2.783   3.015  0.2129  0.1689  0.6421
  339SOL    HW1 4275   4.109   2.693   2.982  0.4027  0.0807  0.8750
  339SOL    HW2 4276   4.033   2.818   2.971 -0.3690 -0.8155  0.8667
  339SOL     MW 4277   4.100   2.776   3.005 -0.0008 -0.0045  0.0080
  340SOL     OW 4278   1.659   0.575   0.102 -0.0959 -0.6539 -0.0183
  340SOL    HW1 4279   1.687   0.637   0.169  0.3481 -1.5394  0.6337
  340SOL    HW2 4280   1.648   0.632   0.025  0.6480 -0.5647 -0.0712
  340SOL     MW 4281   1.661   0.591   0.100 -0.0008 -0.0045  0.0080
  341SOL     OW 4282   2.740   2.850   2.807 -0.2755 -0.4343 -0.5372
  341SOL    HW1 4283   2.654   2.810   2.812  0.1642 -1.3022  0.3421
  341SOL    HW2 4284   2.794   2.798   2.867 -1.1687 -0.0679  0.6153
  341SOL     MW 4285   2.736   2.838   2.815 -0.0008 -0.0045  0.0080
  342SOL     OW 4286   2.718   4.737   2.953  0.0741  0.1328 -0.1623
  342SOL    HW1 4287   2.809   4.752   2.929  0.3119  0.2668  0.7823
  342SOL    HW2 4288   2.723   4.705   3.043  0.8212  0.6316 -0.0247
  342SOL     MW 4289   2.731   4.735   2.961 -0.0008 -0.0045  0.0080
  343SOL     OW 4290   2.892   0.711   0.327  0.1692 -0.2664 -0.0044
  343SOL    HW1 4291   2.880   0.655   0.250 -0.6225  0.1466 -0.1960
  343SOL    HW2 4292   2.832   0.785   0.315 -1.3988 -1.2238  1.4567
  343SOL     MW 4293   2.882   0.713   0.315 -0.0008 -0.0045  0.0080
  344SOL     OW 4294   1.767   4.176   3.008 -0.0168 -0.0678 -0.4730
  344SOL    HW1 4295   1.741   4.127   2.930  0.0534 -0.9843  0.0772
  344SOL    HW2 4296   1.720   4.259   2.998  0.0380  0.0741  0.3881
  344SOL     MW 4297   1.758   4.181   2.996 -0.0008 -0.0045  0.0080
  345SOL     OW 4298   3.976   3.908   3.015  0.2694  0.0972 -0.3261
  345SOL    HW1 4299   3.944   3.958   3.089 -2.2484 -1.0118 -0.5569
  345SOL    HW2 4300   4.043   3.851   3.053  1.0076  1.4625  0.4746
  345SOL     MW 4301   3.981   3.907   3.030 -0.0008 -0.0045  0.0080
  346SOL     OW 4302   2.215   2.698   2.898  0.1557 -0.2267 -0.2321
  346SOL    HW1 4303   2.271   2.646   2.841  1.9133  0.5230  0.7238
  346SOL    HW2 4304   2.159   2.754   2.843 -0.4282  1.8201  2.2552
  346SOL     MW 4305   2.215   2.698   2.883 -0.0008 -0.0045  0.0080
  347SOL     OW 4306   1.631   4.693   2.602  0.1919 -0.0500  0.0274
  347SOL    HW1 4307   1.636   4.607   2.561 -0.5516 -0.0819 -0.0120
  347SOL    HW2 4308   1.691   4.743   2.547  0.5501 -0.3961  0.1061
  347SOL     MW 4309   1.639   4.688   2.589 -0.0008 -0.0045  0.0080
  348SOL     OW 4310   1.355   4.554   0.146  0.0599  0.5193  0.7422
  348SOL    HW1 4311   1.365   4.463   0.119 -0.2321  1.0248 -1.1894
  348SOL    HW2 4312   1.269   4.573   0.109  0.0625 -0.5380  0.1499
  348SOL     MW 4313   1.345   4.544   0.138 -0.0008 -0.0045  0.0080
  349SOL     OW 4314   3.026   3.076   2.747  0.0098 -0.6190  0.0604
  349SOL    HW1 4315   2.958   3.091   2.681  0.6109  1.7886 -0.0966
  349SOL    HW2 4316   3.093   3.114   2.691 -2.8104  0.6605 -2.7985
  349SOL     MW 4317   3.026   3.083   2.731 -0.0008 -0.0045  0.0080
  350SOL     OW 4318   2.935   5.098   2.783  0.1497  0.3116  0.0014
  350SOL    HW1 4319   2.843   5.125   2.776  0.3804  1.3267  0.6277
  350SOL    HW2 4320   2.964   5.127   2.870 -1.5804 -1.6228  1.3487
  350SOL     MW 4321   2.926   5.105   2.794 -0.0008 -0.0045  0.0080
  351SOL     OW 4322   2.031   2.169   0.212 -0.0312  0.0337  0.3894
  351SOL    HW1 4323   2.002   2.095   0.266 -0.0836 -0.3749 -0.1872
  351SOL    HW2 4324   1.963   2.233   0.233  0.0559  0.2459  0.0253
  351SOL     MW 4325   2.018   2.167   0.222 -0.0008 -0.0045  0.0080
  352SOL     OW 4326   2.338   2.979   2.746 -0.2960  0.3669 -0.1332
  352SOL    HW1 4327   2.387   2.898   2.759  1.8557  1.3953 -1.2608
  352SOL    HW2 4328   2.403   3.027   2.695 -2.4339  1.5602 -1.9219
  352SOL     MW 4329   2.353   2.975   2.741 -0.0008 -0.0045  0.0080
  353SOL     OW 4330   2.250   4.325   2.905 -0.1284 -0.0715  0.1507
  353SOL    HW1 4331   2.260   4.420   2.904 -1.2210  0.0455 -0.8649
  353SOL    HW2 4332   2.159   4.319   2.879 -0.3388 -0.9038  1.0035
  353SOL     MW 4333   2.239   4.337   2.902 -0.0008 -0.0045  0.0080
  354SOL     OW 4334   4.849   3.406   0.120 -0.0160  0.1508  0.0046
  354SOL    HW1 4335   4.915   3.384   0.186 -1.1245  0.5663  1.3105
  354SOL    HW2 4336   4.849   3.330   0.063 -3.6416 -0.1496  0.1912
  354SOL     MW 4337   4.858   3.393   0.121 -0.0008 -0.0045  0.0080
  355SOL     OW 4338   2.933   3.458   2.878 -0.4549 -0.2195 -0.1352
  355SOL    HW1 4339   2.857   3.403   2.861 -0.8102  0.1089  0.3490
  355SOL    HW2 4340   2.995   3.392   2.908 -1.0445 -0.3853  0.7490
  355SOL     MW 4341   2.932   3.442   2.880 -0.0008 -0.0045  0.0080
  356SOL     OW 4342   2.658   4.742   2.609 -0.0526 -0.2294  0.1168
  356SOL    HW1 4343   2.632   4.673   2.671  0.0535 -0.4713 -0.1085
  356SOL    HW2 4344   2.609   4.813   2.651 -0.2371 -0.4410  0.2680
  356SOL     MW 4345   2.648   4.742   2.623 -0.0008 -0.0045  0.0080
  357SOL     OW 4346   2.308   4.581   2.851  0.2138  0.3084 -0.5204
  357SOL    HW1 4347   2.257   4.584   2.770 -0.4945 -3.3499 -0.3540
  357SOL    HW2 4348   2.289   4.667   2.890  1.6489 -0.1739  1.3904
  357SOL     MW 4349   2.299   4.593   2.846 -0.0008 -0.0045  0.0080
  358SOL     OW 4350   2.023   1.727   2.947 -0.3444 -0.1213  0.2922
  358SOL    HW1 4351   1.984   1.696   3.030  1.0097  1.0369  1.4090
  358SOL    HW2 4352   2.063   1.805   2.985  0.3131 -1.0530  1.6222
  358SOL     MW 4353   2.023   1.733   2.963 -0.0008 -0.0045  0.0080
  359SOL     OW 4354   4.425   3.287   2.710 -0.2383  0.0846 -0.2255
  359SOL    HW1 4355   4.360   3.292   2.640 -0.4913  1.3137  0.0699
  359SOL    HW2 4356   4.421   3.375   2.748 -0.2062  0.5238 -1.2133
  359SOL     MW 4357   4.416   3.300   2.706 -0.0008 -0.0045  0.0080
  360SOL     OW 4358   3.365   4.597   2.554  0.3189 -0.0057 -0.2088
  360SOL    HW1 4359   3.350   4.565   2.465  2.2221 -1.1792 -0.1690
  360SOL    HW2 4360   3.308   4.673   2.560 -0.9979 -0.5176 -3.6975
  360SOL     MW 4361   3.356   4.603   2.543 -0.0008 -0.0045  0.0080
  361SOL     OW 4362   4.192   3.780   0.100  0.1916 -0.9017  0.0175
  361SOL    HW1 4363   4.189   3.746   0.189  2.1276  1.2558  1.0087
  361SOL    HW2 4364   4.285   3.797   0.085  0.3574 -0.7297  1.1488
  361SOL     MW 4365   4.204   3.777   0.110 -0.0008 -0.0045  0.0080
  362SOL     OW 4366   4.369   3.039   2.475 -1.0149 -0.4382  0.0561
  362SOL    HW1 4367   4.371   2.985   2.396  1.2619  0.3701 -0.5112
  362SOL    HW2 4368   4.453   3.084   2.464 -0.5625 -1.3235 -0.1658
  362SOL     MW 4369   4.381   3.038   2.463 -0.0008 -0.0045  0.0080
  363SOL     OW 4370   2.412   2.178   3.005  0.3024  0.2483 -0.0691
  363SOL    HW1 4371   2.387   2.128   3.082  0.6615 -1.6365 -1.1210
  363SOL    HW2 4372   2.500   2.212   3.022  0.7904 -0.5680 -0.8573
  363SOL     MW 4373   2.421   2.176   3.017 -0.0008 -0.0045  0.0080
  364SOL     OW 4374   3.455   5.069   2.898 -0.5175  0.2858 -0.3498
  364SOL    HW1 4375   3.537   5.093   2.942 -0.5432  0.6551 -0.5002
  364SOL    HW2 4376   3.468   4.974   2.900  1.7623  0.5419  0.9140
  364SOL     MW 4377   3.468   5.060   2.904 -0.0008 -0.0045  0.0080
  365SOL     OW 4378   4.260   4.011   0.343 -0.1432 -0.1917 -0.0859
  365SOL    HW1 4379   4.270   4.069   0.419 -0.6642  1.2234 -1.0537
  365SOL    HW2 4380   4.326   3.943   0.361  1.8292  1.1194 -1.8749
  365SOL     MW 4381   4.270   4.010   0.355 -0.0008 -0.0045  0.0080
  366SOL     OW 4382   4.183   3.563   2.962  0.2690  0.3693  0.0441
  366SOL    HW1 4383   4.196   3.636   3.023  0.7276  0.4682 -0.1674
  366SOL    HW2 4384   4.142   3.496   3.018 -1.1805  1.2240  0.0394
  366SOL     MW 4385   4.179   3.563   2.978 -0.0008 -0.0045  0.0080
  367SOL     OW 4386   2.264   4.030   2.312  0.6594  0.2544 -0.4498
  367SOL    HW1 4387   2.352   4.067   2.315  0.5520  0.6130 -1.3339
  367SOL    HW2 4388   2.264   3.977   2.391  1.0237  0.6627 -0.1717
  367SOL     MW 4389   2.276   4.028   2.323 -0.0008 -0.0045  0.0080
  368SOL     OW 4390   4.226   3.140   2.851 -0.2503  0.4538 -0.0748
  368SOL    HW1 4391   4.307   3.173   2.813  0.6724 -0.5626  0.9667
  368SOL    HW2 4392   4.236   3.046   2.838  0.6877  0.6093 -0.5367
  368SOL     MW 4393   4.238   3.132   2.844 -0.0008 -0.0045  0.0080
  369SOL     OW 4394   0.461   4.267   2.823 -0.2289  0.0109  0.1177
  369SOL    HW1 4395   0.507   4.233   2.747  1.9241  0.0580  1.3238
  369SOL    HW2 4396   0.383   4.212   2.824 -0.4269  0.2848 -0.2300
  369SOL     MW 4397   0.457   4.255   2.813 -0.0008 -0.0045  0.0080
  370SOL     OW 4398   3.526   2.756   0.018 -0.3027 -0.1130  0.1575
  370SOL    HW1 4399   3.482   2.830  -0.023 -2.4106 -0.8344  0.9933
  370SOL    HW2 4400   3.461   2.686   0.007  0.0140 -0.3951  0.0449
  370SOL     MW 4401   3.511   2.756   0.011 -0.0008 -0.0045  0.0080
  371SOL     OW 4402   1.655   1.496   3.000  0.2347 -0.1964  0.0500
  371SOL    HW1 4403   1.585   1.432   3.009 -0.8745  0.7242 -1.5988
  371SOL    HW2 4404   1.690   1.468   2.916 -0.9838 -2.6374  0.2715
  371SOL     MW 4405   1.651   1.484   2.990 -0.0008 -0.0045  0.0080
  372SOL     OW 4406   1.593   3.478   2.876  0.0580  0.2908  0.2877
  372SOL    HW1 4407   1.561   3.391   2.900 -0.4326 -0.2275 -2.0049
  372SOL    HW2 4408   1.582   3.474   2.781 -2.6708  0.9940  0.4870
  372SOL     MW 4409   1.588   3.466   2.867 -0.0008 -0.0045  0.0080
  373SOL     OW 4410   0.556   3.987   0.074  0.0268  0.0652 -0.4996
  373SOL    HW1 4411   0.482   3.984   0.134  1.0635  0.6423  0.8611
  373SOL    HW2 4412   0.517   3.969  -0.011 -0.8168  0.7785 -0.2820
  373SOL     MW 4413   0.541   3.984   0.071 -0.0008 -0.0045  0.0080
  374SOL     OW 4414   4.172   5.031   0.362 -0.1547  0.2546  1.0940
  374SOL    HW1 4415   4.113   5.045   0.435  0.9508  0.0151  2.0644
  374SOL    HW2 4416   4.219   5.115   0.359  0.4382 -0.0008  2.5614
  374SOL     MW 4417   4.171   5.044   0.371 -0.0008 -0.0045  0.0080
  375SOL     OW 4418   4.148   4.122   2.947 -0.0448 -0.2130 -0.3473
  375SOL    HW1 4419   4.112   4.040   2.982 -0.9060  0.6933  0.9790
  375SOL    HW2 4420   4.203   4.151   3.020 -0.9155 -0.3872  0.3960
  375SOL     MW 4421   4.150   4.115   2.961 -0.0008 -0.0045  0.0080
  376SOL     OW 4422   4.614   3.704   0.275 -0.1471  0.4650 -0.1334
  376SOL    HW1 4423   4.636   3.611   0.278 -2.4895 -0.2028 -1.2538
  376SOL    HW2 4424   4.696   3.744   0.244 -0.0543 -0.3255 -0.9447
  376SOL     MW 4425   4.628   3.697   0.271 -0.0008 -0.0045  0.0080
  377SOL     OW 4426   3.661   2.744   2.814  0.1748  0.2777 -0.0012
  377SOL    HW1 4427   3.623   2.764   2.900  2.3116 -0.6107  1.2499
  377SOL    HW2 4428   3.622   2.658   2.798  0.2424  0.0899  0.7650
  377SOL     MW 4429   3.651   2.735   2.823 -0.0008 -0.0045  0.0080
  378SOL     OW 4430   3.919   4.493   0.058  0.2781 -0.0462  0.8490
  378SOL    HW1 4431   3.933   4.434  -0.016  0.0358  1.0149 -0.0633
  378SOL    HW2 4432   3.939   4.578   0.019 -2.6450  0.1482 -0.4640
  378SOL     MW 4433   3.923   4.497   0.044 -0.0008 -0.0045  0.0080
  379SOL     OW 4434   5.028   4.219   0.199  0.1664 -0.1982  0.1316
  379SOL    HW1 4435   5.107   4.178   0.163  0.6377  0.9913 -0.2470
  379SOL    HW2 4436   4.957   4.181   0.148  0.8715 -0.2212 -0.8779
  379SOL     MW 4437   5.029   4.209   0.187 -0.0008 -0.0045  0.0080
   5.10959   5.10959   3.03431
