# Supplementary material for: Resolving liquid-to-glass transitions of water under soft nanoconfinement
Source: Nat Commun. 2026 May 8;17:6224. doi: 10.1038/s41467-026-72955-y (PMC13369869; doi:10.1038/s41467-026-72955-y)
Supplement: Supplementary file 3 — Supplementary Data 1 [file 41467_2026_72955_MOESM3_ESM.zip › 190K/sim3/initial.gro]

Lamellar phy in tip4pice water
 4437
    1phy    C35    1   3.721   1.150   2.069 -0.0790 -0.0890 -0.2131
    1phy    C33    2   3.736   1.092   1.926 -0.1606 -0.0814 -0.5898
    1phy    C34    3   3.873   1.026   1.921  0.1208 -0.0179 -0.0599
    1phy    C32    4   3.628   0.986   1.884  0.3009  0.0016  0.4917
    1phy    C31    5   3.479   1.026   1.878 -0.5844  0.6598 -0.6774
    1phy    C30    6   3.390   0.906   1.841 -0.4974  0.0532  0.1452
    1phy    C28    7   3.243   0.949   1.855 -0.4494  0.1766  0.7353
    1phy    C29    8   3.173   0.966   1.722  0.1306 -0.0315 -0.1546
    1phy    C27    9   3.168   0.837   1.929  0.1908  0.4277  0.5620
    1phy    C26   10   3.104   0.875   2.064  0.2166 -0.5557 -0.1818
    1phy    C25   11   3.038   0.759   2.133  0.3228 -0.0540 -0.5219
    1phy    C23   12   2.982   0.784   2.273  0.1080 -0.0304 -0.1310
    1phy    C24   13   2.830   0.805   2.277 -0.7146  0.2497  0.4683
    1phy    C22   14   3.012   0.661   2.365 -0.0148 -0.1892  0.2589
    1phy    C21   15   3.050   0.690   2.507  0.1126  0.3919 -0.3964
    1phy    C20   16   3.081   0.566   2.599  0.1242 -0.2064 -0.1833
    1phy    C18   17   3.127   0.584   2.745  0.3749 -0.0206 -0.1250
    1phy    O01   18   3.060   0.698   2.804 -0.3036 -0.0585  0.3202
    1phy    H01   19   3.122   0.768   2.798  0.7709 -1.0228 -0.0447
    1phy    C19   20   3.074   0.453   2.809  1.2050  0.2758 -0.3352
    1phy    C13   21   3.284   0.618   2.769  0.1790 -0.0400 -0.0147
    1phy     H3   22   3.342   0.541   2.712 -0.5183 -1.1124  0.6841
    1phy    O33   23   3.322   0.582   2.900 -0.2758 -0.0935 -0.1475
    1phy    H1B   24   3.258   0.633   2.946 -0.0841  0.0300 -0.0190
    1phy    C12   25   3.341   0.762   2.732 -0.2755  0.2655  0.2954
    1phy    O11   26   3.279   0.864   2.805 -0.1670  0.0006 -0.0389
    1phy    H1A   27   3.306   0.864   2.895  0.8152 -0.0462 -0.3241
    2phy    C35   28   3.565   1.297   1.321 -0.1856  0.8545 -0.3643
    2phy    C33   29   3.601   1.237   1.455 -0.3668  0.3250  0.2625
    2phy    C34   30   3.481   1.150   1.490 -0.1085 -0.1836 -0.0032
    2phy    C32   31   3.736   1.159   1.457 -0.1369 -0.5337 -0.0330
    2phy    C31   32   3.861   1.231   1.512  0.1806 -0.4226  0.1997
    2phy    C30   33   3.981   1.135   1.496  0.3710 -0.1724 -0.3898
    2phy    C28   34   4.117   1.199   1.532  0.2272  0.5059 -0.0996
    2phy    C29   35   4.151   1.177   1.676 -0.0300  0.9704  0.0458
    2phy    C27   36   4.223   1.144   1.432  0.3659 -0.3170 -0.3957
    2phy    C26   37   4.310   1.260   1.375 -0.3274  0.3125  0.1383
    2phy    C25   38   4.408   1.208   1.272  0.7845 -0.0122 -0.4256
    2phy    C23   39   4.497   1.297   1.185  1.0572  0.0915  0.4836
    2phy    C24   40   4.609   1.361   1.259  0.1828  0.0655 -0.4271
    2phy    C22   41   4.539   1.206   1.067  0.0387 -0.3335  0.4126
    2phy    C21   42   4.591   1.264   0.935  0.3936 -0.4769 -0.1746
    2phy    C20   43   4.622   1.177   0.816  0.0085  0.0275 -0.3231
    2phy    C18   44   4.674   1.239   0.691  0.3560 -0.2269 -0.0683
    2phy    O01   45   4.572   1.322   0.638 -0.2317 -0.3236 -0.2707
    2phy    H01   46   4.598   1.358   0.555 -0.9067 -0.1875 -0.4271
    2phy    C19   47   4.678   1.114   0.601  0.1076 -0.1851 -0.2305
    2phy    C13   48   4.812   1.316   0.701  0.0414 -0.5229  0.0124
    2phy     H3   49   4.785   1.415   0.745  0.3576 -0.0652 -0.7927
    2phy    O33   50   4.904   1.268   0.807  0.0172 -0.3190 -0.0963
    2phy    H1B   51   4.874   1.286   0.894  1.7482 -1.2858  0.7497
    2phy    C12   52   4.892   1.402   0.597  0.4247 -0.0210 -0.0657
    2phy    O11   53   4.990   1.332   0.525 -0.2040  0.3611 -0.1894
    2phy    H1A   54   5.062   1.309   0.580  1.1125  0.2949 -1.8617
    3phy    C35   55   4.348   4.335   0.965 -0.5478  0.3787  0.2498
    3phy    C33   56   4.199   4.368   0.959 -0.4601  0.5643 -0.2351
    3phy    C34   57   4.124   4.231   0.968 -0.1830 -0.4296 -0.0706
    3phy    C32   58   4.157   4.466   1.074  0.0001 -0.5311 -0.2048
    3phy    C31   59   4.146   4.617   1.029  0.5434  0.3670  0.0065
    3phy    C30   60   4.122   4.703   1.157  0.0452 -0.2260  0.3201
    3phy    C28   61   4.137   4.854   1.140  0.0120 -0.1338 -0.2063
    3phy    C29   62   4.076   4.923   1.257 -0.1655  0.2110 -0.5989
    3phy    C27   63   4.283   4.904   1.126  0.1830 -0.0667  0.2261
    3phy    C26   64   4.292   5.022   1.025  0.0213 -0.6026 -0.0753
    3phy    C25   65   4.434   5.078   0.995 -0.1337 -0.1104  0.1452
    3phy    C23   66   4.440   5.165   0.870 -0.4602 -0.3393 -0.0690
    3phy    C24   67   4.486   5.300   0.913  0.2664 -0.4051 -0.3752
    3phy    C22   68   4.550   5.115   0.776 -0.6261 -0.2611  0.1446
    3phy    C21   69   4.499   5.037   0.653 -0.9486  0.4369 -0.1679
    3phy    C20   70   4.618   4.972   0.581  0.1609 -0.3903  0.1272
    3phy    C18   71   4.605   4.885   0.453  0.2819  0.1586 -0.0510
    3phy    O01   72   4.520   4.776   0.482 -0.0734 -0.1693  0.4390
    3phy    H01   73   4.446   4.810   0.528  0.6120  0.3628  1.1698
    3phy    C19   74   4.754   4.835   0.440  0.2465  0.0821 -0.3869
    3phy    C13   75   4.555   4.974   0.328 -0.2426 -0.0193  0.0517
    3phy     H3   76   4.444   4.977   0.341 -0.2616  1.4260 -0.2834
    3phy    O33   77   4.574   5.119   0.321  0.0420  0.0518  0.4729
    3phy    H1B   78   4.491   5.164   0.321  0.1230  0.2186  1.1999
    3phy    C12   79   4.534   4.921   0.186 -0.0907 -0.2933 -0.2728
    3phy    O11   80   4.511   4.784   0.167  0.0495 -0.2974  0.1422
    3phy    H1A   81   4.472   4.747   0.244 -0.2919 -2.3182 -0.9248
    4phy    C35   82   1.251   4.049   1.973 -0.1994 -0.2125 -0.3714
    4phy    C33   83   1.397   4.059   1.931  0.2063 -0.2400  0.2083
    4phy    C34   84   1.430   3.930   1.860  0.1233  0.4511 -0.0042
    4phy    C32   85   1.442   4.171   1.838 -0.2604 -0.4347  0.2108
    4phy    C31   86   1.460   4.304   1.907 -0.1563 -0.3489 -0.4659
    4phy    C30   87   1.484   4.426   1.814 -0.1273  0.2574  0.0792
    4phy    C28   88   1.519   4.557   1.883  0.0920 -0.8020  0.1100
    4phy    C29   89   1.610   4.637   1.789  0.1558 -0.0943  0.4304
    4phy    C27   90   1.406   4.645   1.939  0.1151  0.2474 -0.0308
    4phy    C26   91   1.418   4.733   2.064 -0.0785 -0.3036  0.3765
    4phy    C25   92   1.303   4.829   2.085  0.4990 -0.3323  0.4267
    4phy    C23   93   1.321   4.939   2.192 -0.2765  0.1612  0.5431
    4phy    C24   94   1.245   5.056   2.143  0.1397  0.1911  0.1511
    4phy    C22   95   1.265   4.911   2.328 -0.1777  0.4130 -0.2422
    4phy    C21   96   1.352   4.856   2.440  0.4788  0.1246  0.5779
    4phy    C20   97   1.275   4.871   2.572 -0.5332  0.2077  0.0578
    4phy    C18   98   1.322   4.806   2.711  0.1508 -0.2158  0.2494
    4phy    O01   99   1.465   4.841   2.729  0.6066  0.5096 -0.4672
    4phy    H01  100   1.506   4.790   2.663  0.1498 -2.2475  1.2097
    4phy    C19  101   1.241   4.895   2.805  0.6615 -0.3864 -0.4205
    4phy    C13  102   1.302   4.647   2.711  0.0539 -0.0872 -0.3128
    4phy     H3  103   1.343   4.603   2.616 -0.1526 -0.2689 -0.3207
    4phy    O33  104   1.165   4.607   2.694  0.0579  0.1789  0.1688
    4phy    H1B  105   1.116   4.662   2.636 -0.1068 -1.3862 -1.2592
    4phy    C12  106   1.358   4.549   2.823  0.3544 -0.1050 -0.5390
    4phy    O11  107   1.490   4.572   2.854 -0.9582 -0.4904 -0.0422
    4phy    H1A  108   1.512   4.662   2.868 -1.3456 -0.6744  2.0444
    5phy    C35  109   0.168   0.301   1.865  0.3266  0.4920 -0.1533
    5phy    C33  110   0.117   0.414   1.957 -0.1497  0.1321  1.1315
    5phy    C34  111   0.219   0.529   1.944 -0.0757 -0.2303  0.2789
    5phy    C32  112  -0.034   0.449   1.931 -0.4369  0.7498  0.2985
    5phy    C31  113  -0.106   0.526   2.044  0.3437  0.3685 -0.2658
    5phy    C30  114  -0.262   0.525   2.034 -0.3381 -0.1275 -0.2100
    5phy    C28  115  -0.326   0.595   2.156  0.1156  0.4732 -0.0527
    5phy    C29  116  -0.341   0.746   2.141 -0.2346  0.2458 -0.4161
    5phy    C27  117  -0.468   0.537   2.186 -0.2041  0.2493 -0.2993
    5phy    C26  118  -0.473   0.474   2.329 -0.0330 -0.0139  0.0627
    5phy    C25  119  -0.602   0.392   2.347  0.1845 -0.0918  0.0860
    5phy    C23  120  -0.623   0.341   2.492  0.1552  0.1069  0.5337
    5phy    C24  121  -0.772   0.340   2.529  0.4398 -0.1630  0.6095
    5phy    C22  122  -0.563   0.202   2.506 -0.2493  0.0879  0.5974
    5phy    C21  123  -0.517   0.162   2.647 -0.1442  0.3512 -0.1469
    5phy    C20  124  -0.456   0.022   2.660  0.2544  0.1597 -0.0522
    5phy    C18  125  -0.399  -0.032   2.802 -0.1793 -0.0519  0.3493
    5phy    O01  126  -0.506  -0.032   2.902 -0.0909  0.0528 -0.0479
    5phy    H01  127  -0.589  -0.059   2.865 -1.5760 -0.2259  3.1549
    5phy    C19  128  -0.380  -0.186   2.781 -0.6209 -0.0889 -0.0488
    5phy    C13  129  -0.262   0.043   2.855  0.1019  0.0446  0.6262
    5phy     H3  130  -0.207   0.089   2.769  1.0692 -0.6671  0.8491
    5phy    O33  131  -0.157  -0.036   2.907 -0.0711 -0.3700 -0.4309
    5phy    H1B  132  -0.184  -0.076   2.988  1.5158 -0.7295 -0.0518
    5phy    C12  133  -0.293   0.164   2.948  0.2869 -0.2610 -0.2158
    5phy    O11  134  -0.344   0.125   3.073  0.2396 -0.0793  0.0846
    5phy    H1A  135  -0.425   0.082   3.051  0.4914 -0.9966  0.9070
    6phy    C35  136   0.237   2.241   1.537  0.4313 -0.1958 -0.3569
    6phy    C33  137   0.190   2.343   1.439 -0.3356  0.6225  0.1674
    6phy    C34  138   0.144   2.470   1.512  0.4553 -0.0341 -0.5656
    6phy    C32  139   0.303   2.382   1.341  0.6005 -0.2699  0.0425
    6phy    C31  140   0.318   2.296   1.219  0.1710  0.3392 -0.0234
    6phy    C30  141   0.414   2.353   1.113 -0.6803  0.3467 -0.3880
    6phy    C28  142   0.424   2.259   0.992 -0.1335  0.4788  0.6449
    6phy    C29  143   0.319   2.285   0.885  0.4064 -0.5728  0.2574
    6phy    C27  144   0.567   2.274   0.941 -0.5336  0.1730 -0.2417
    6phy    C26  145   0.626   2.165   0.853  0.6526  0.4799 -0.1939
    6phy    C25  146   0.775   2.182   0.827 -0.0104  0.2801 -0.4017
    6phy    C23  147   0.829   2.096   0.710 -0.2426  0.0843 -0.4494
    6phy    C24  148   0.932   2.172   0.627 -0.0981 -0.6962  0.3608
    6phy    C22  149   0.880   1.959   0.765  0.2893 -0.0531 -0.1532
    6phy    C21  150   0.875   1.851   0.652  0.2266  0.6118 -0.6361
    6phy    C20  151   0.910   1.715   0.711 -0.1354  0.8820  0.0620
    6phy    C18  152   0.926   1.590   0.625 -0.4052  0.1341 -0.1354
    6phy    O01  153   0.805   1.570   0.549  0.1784 -0.2667 -0.3075
    6phy    H01  154   0.732   1.622   0.578 -0.2574 -1.5778  1.0761
    6phy    C19  155   0.943   1.464   0.721  0.4477 -0.2417 -0.5159
    6phy    C13  156   1.050   1.596   0.523  1.0840 -0.3824 -0.4583
    6phy     H3  157   1.035   1.691   0.466  1.2751  0.3957  0.7619
    6phy    O33  158   1.182   1.627   0.572 -0.1488 -0.0889 -0.0188
    6phy    H1B  159   1.201   1.719   0.562  1.7960 -0.6067 -1.5114
    6phy    C12  160   1.067   1.510   0.392 -0.3681  0.5235 -0.4764
    6phy    O11  161   0.947   1.490   0.327 -0.1289 -0.7363  0.4759
    6phy    H1A  162   0.874   1.504   0.384 -0.4207 -0.6255  0.0801
    7phy    C35  163   5.079   4.509   1.669 -0.2476  0.3465  0.4538
    7phy    C33  164   5.088   4.658   1.652  0.0548  0.1393  0.5302
    7phy    C34  165   5.069   4.695   1.503 -0.1201 -0.1851  0.2248
    7phy    C32  166   4.995   4.728   1.753 -0.1759 -0.2806  0.2658
    7phy    C31  167   5.030   4.881   1.771  0.0873 -0.3949  0.3631
    7phy    C30  168   4.938   4.968   1.854 -0.0390 -0.8583 -0.5319
    7phy    C28  169   4.959   5.123   1.843 -0.0557 -0.2831 -0.0230
    7phy    C29  170   4.893   5.195   1.721 -0.3331 -0.8933 -0.2292
    7phy    C27  171   4.893   5.180   1.966 -0.4829 -0.3690  0.9107
    7phy    C26  172   4.979   5.192   2.086 -0.1540 -0.0434  0.2954
    7phy    C25  173   4.895   5.245   2.203  0.2502  0.0847  0.0898
    7phy    C23  174   4.967   5.260   2.339  0.5812  0.0925 -0.1130
    7phy    C24  175   4.902   5.375   2.413 -0.1311 -0.2256 -0.1948
    7phy    C22  176   4.978   5.122   2.414  0.1874 -0.0660 -0.0102
    7phy    C21  177   5.073   5.116   2.532 -0.1898 -0.7176  0.0380
    7phy    C20  178   5.074   4.972   2.582 -0.6629  0.1395  0.7666
    7phy    C18  179   5.187   4.929   2.681 -0.6645 -0.1236 -0.2660
    7phy    O01  180   5.195   5.020   2.793 -0.4913 -0.1142  0.4946
    7phy    H01  181   5.110   5.024   2.833  0.0091  0.0141  1.5755
    7phy    C19  182   5.120   4.802   2.740 -0.0038 -0.0685 -0.2204
    7phy    C13  183   5.337   4.903   2.612 -0.1943 -0.2526 -0.5772
    7phy     H3  184   5.329   4.857   2.511  1.0479  1.1480 -1.3712
    7phy    O33  185   5.420   4.806   2.677  0.1754  0.2817 -0.4307
    7phy    H1B  186   5.454   4.845   2.755  1.0649  1.0808 -1.1916
    7phy    C12  187   5.427   5.035   2.595 -0.1708  0.5214 -0.6371
    7phy    O11  188   5.453   5.094   2.726 -0.0096  0.1303 -0.1534
    7phy    H1A  189   5.368   5.082   2.764 -0.2442  2.2824  0.1003
    8phy    C35  190   4.835   5.029   1.223 -0.4189  0.7349  0.3224
    8phy    C33  191   4.708   5.036   1.300  0.2675 -0.2458  0.1627
    8phy    C34  192   4.725   4.942   1.419 -0.4643  0.1908  0.0909
    8phy    C32  193   4.680   5.178   1.356  0.0390 -0.3103  0.8313
    8phy    C31  194   4.627   5.289   1.265  0.3873  0.1707  0.0324
    8phy    C30  195   4.627   5.419   1.346 -0.0368 -0.2128 -0.0676
    8phy    C28  196   4.570   5.538   1.265  0.1663 -0.0316  0.2227
    8phy    C29  197   4.493   5.628   1.356 -0.1139  0.2560  0.1372
    8phy    C27  198   4.678   5.616   1.191 -0.2329  0.0273 -0.0167
    8phy    C26  199   4.644   5.632   1.046  0.1909  0.1872  0.1059
    8phy    C25  200   4.735   5.724   0.969 -0.5019 -0.2544 -0.6085
    8phy    C23  201   4.693   5.753   0.822  0.0056  0.0258 -1.0246
    8phy    C24  202   4.668   5.899   0.796 -0.0674 -0.1954  0.1570
    8phy    C22  203   4.794   5.695   0.726  0.2861  0.5469  0.1140
    8phy    C21  204   4.759   5.656   0.582  0.0528 -0.3535 -0.3284
    8phy    C20  205   4.874   5.590   0.502  0.3965  0.0602  0.3309
    8phy    C18  206   4.858   5.567   0.345 -0.2354 -0.1626 -0.3845
    8phy    O01  207   4.743   5.482   0.322 -0.2003 -0.4285  0.5295
    8phy    H01  208   4.768   5.396   0.348  1.2029  0.3267  1.8117
    8phy    C19  209   4.981   5.481   0.308  0.1028  0.0232  0.4041
    8phy    C13  210   4.852   5.707   0.258 -0.8018 -0.1631  0.1434
    8phy     H3  211   4.757   5.752   0.296 -1.4431 -0.6291 -0.8512
    8phy    O33  212   4.941   5.811   0.294 -0.3655  0.0587 -0.4596
    8phy    H1B  213   4.895   5.885   0.329  0.5584  0.3273  0.2370
    8phy    C12  214   4.792   5.725   0.109 -0.3546  0.2501 -0.1860
    8phy    O11  215   4.711   5.622   0.078  0.2235  0.1433 -0.2163
    8phy    H1A  216   4.711   5.562   0.151 -0.2072  1.4959  0.9402
    9phy    C35  217   0.125   0.888   1.867  0.1167 -0.4389  0.2472
    9phy    C33  218   0.027   0.925   1.754  0.2268  0.2289  0.1672
    9phy    C34  219   0.100   0.974   1.625  0.4710  0.1017  0.1946
    9phy    C32  220  -0.087   0.823   1.730 -0.1370 -0.0542 -0.5627
    9phy    C31  221  -0.218   0.893   1.700  0.2909  0.0595  0.0165
    9phy    C30  222  -0.329   0.798   1.644 -0.2601  0.5807 -0.0111
    9phy    C28  223  -0.465   0.862   1.628  0.2645  0.1269  0.1446
    9phy    C29  224  -0.520   0.842   1.487 -0.0056 -0.7545  0.1881
    9phy    C27  225  -0.568   0.811   1.734 -0.2234 -0.5770  0.0215
    9phy    C26  226  -0.595   0.899   1.858  0.0501 -0.3384 -0.2924
    9phy    C25  227  -0.719   0.872   1.935 -0.3719  0.2351 -0.4689
    9phy    C23  228  -0.726   0.957   2.065 -0.6673 -0.1062  0.0397
    9phy    C24  229  -0.854   1.036   2.067 -0.4983  0.1729  0.0501
    9phy    C22  230  -0.723   0.873   2.193 -0.7325  0.1435 -0.0707
    9phy    C21  231  -0.661   0.922   2.322 -0.2303  0.0083  0.5113
    9phy    C20  232  -0.688   0.810   2.425  0.2401 -0.1110 -0.6046
    9phy    C18  233  -0.631   0.825   2.572  0.2267  0.2470  0.0896
    9phy    O01  234  -0.643   0.961   2.616  0.3302  0.3308 -0.0396
    9phy    H01  235  -0.592   0.975   2.693  0.2098  0.1785  0.0670
    9phy    C19  236  -0.743   0.748   2.652 -0.2606 -0.0634  0.4107
    9phy    C13  237  -0.479   0.773   2.604  0.0083  0.0014 -0.3152
    9phy     H3  238  -0.467   0.667   2.570 -0.6356  0.0303 -0.6427
    9phy    O33  239  -0.454   0.764   2.749  0.3406  0.1200 -0.3779
    9phy    H1B  240  -0.444   0.852   2.778 -0.0750  0.1425 -0.2970
    9phy    C12  241  -0.356   0.844   2.538  0.0970 -0.4563 -0.6425
    9phy    O11  242  -0.344   0.976   2.579 -0.3024  0.1406  1.1058
    9phy    H1A  243  -0.428   1.017   2.589  0.8376  2.3290  2.3606
   10phy    C35  244   0.731   1.276   1.476 -0.0819  0.0229 -0.1958
   10phy    C33  245   0.631   1.386   1.516  0.1413 -0.7017  0.1519
   10phy    C34  246   0.624   1.403   1.671  0.1961  0.0493  0.1177
   10phy    C32  247   0.677   1.516   1.444 -0.2657 -0.1895  0.1322
   10phy    C31  248   0.554   1.583   1.379 -0.2807 -0.4804 -0.2282
   10phy    C30  249   0.605   1.694   1.290 -0.2278  0.9486  0.2893
   10phy    C28  250   0.492   1.755   1.205 -0.1524 -0.2221  0.4357
   10phy    C29  251   0.443   1.899   1.253 -0.4113  0.1428  0.1451
   10phy    C27  252   0.541   1.762   1.060 -0.0778  0.1736  0.3340
   10phy    C26  253   0.443   1.758   0.939 -0.2424 -0.0628 -0.1759
   10phy    C25  254   0.520   1.724   0.806 -0.7017 -0.5499 -0.3149
   10phy    C23  255   0.441   1.765   0.683  0.0683 -0.0653  0.0845
   10phy    C24  256   0.499   1.895   0.616 -0.4006  0.6109 -0.2168
   10phy    C22  257   0.456   1.662   0.572  0.3142  0.1747 -0.1355
   10phy    C21  258   0.331   1.575   0.543  0.5921  0.2518 -0.2895
   10phy    C20  259   0.369   1.476   0.427 -0.1699 -0.4999 -0.2244
   10phy    C18  260   0.247   1.417   0.345 -0.0753 -0.1158 -0.3091
   10phy    O01  261   0.150   1.352   0.432  0.1410 -0.3644 -0.0321
   10phy    H01  262   0.200   1.313   0.501  1.5617  2.1412  0.4927
   10phy    C19  263   0.307   1.308   0.255 -0.5140  0.1184 -0.0648
   10phy    C13  264   0.164   1.527   0.261  0.1204  0.5466  0.2535
   10phy     H3  265   0.118   1.595   0.337 -1.7169 -0.7133  0.3472
   10phy    O33  266   0.227   1.623   0.177 -0.3835 -0.0640  0.0201
   10phy    H1B  267   0.281   1.585   0.110 -0.0004  0.3425  0.0915
   10phy    C12  268   0.013   1.506   0.210 -0.0233 -0.2189  0.1826
   10phy    O11  269  -0.069   1.419   0.285  0.4057 -0.1927  0.2974
   10phy    H1A  270  -0.031   1.397   0.368  1.3145  1.3284  0.3233
   11phy    C35  271   0.302   1.931   1.806 -0.1444  0.4869  0.7918
   11phy    C33  272   0.283   1.791   1.741 -0.0916 -0.1041 -0.0680
   11phy    C34  273   0.356   1.789   1.601  0.0759 -0.0191 -0.4567
   11phy    C32  274   0.337   1.676   1.831  0.0860 -0.6302  0.7789
   11phy    C31  275   0.255   1.550   1.829 -0.0338 -0.5452 -0.1595
   11phy    C30  276   0.312   1.433   1.904 -0.5399 -1.0296 -0.0079
   11phy    C28  277   0.241   1.299   1.889  0.6117 -0.0439  0.0218
   11phy    C29  278   0.341   1.189   1.855 -0.3417  0.4453  0.4573
   11phy    C27  279   0.174   1.256   2.017 -0.3419  0.2679 -0.4074
   11phy    C26  280   0.029   1.287   2.047 -0.1660  0.0897 -0.1761
   11phy    C25  281  -0.008   1.251   2.190 -0.6580 -0.2972 -0.3264
   11phy    C23  282  -0.147   1.290   2.231  0.0491  0.3846 -0.6656
   11phy    C24  283  -0.249   1.173   2.219 -0.2168 -0.3466 -0.2594
   11phy    C22  284  -0.154   1.339   2.379  0.5705  0.4946 -0.0270
   11phy    C21  285  -0.156   1.489   2.409 -0.0382  0.5548  0.5363
   11phy    C20  286  -0.153   1.513   2.558  0.4467 -0.0979 -0.3388
   11phy    C18  287  -0.152   1.659   2.617  0.1441  0.5299 -0.2642
   11phy    O01  288  -0.271   1.723   2.570  0.4910  0.3848 -0.7064
   11phy    H01  289  -0.347   1.668   2.579 -1.1310  2.2299 -2.3611
   11phy    C19  290  -0.176   1.631   2.767  0.0744  0.2224  0.2712
   11phy    C13  291  -0.025   1.750   2.575 -0.3012  0.0997 -0.5072
   11phy     H3  292  -0.001   1.741   2.466  1.6755  1.2749 -0.2066
   11phy    O33  293   0.099   1.702   2.633 -0.1708 -0.3344  0.4596
   11phy    H1B  294   0.120   1.752   2.710 -0.9795 -0.6072  0.8649
   11phy    C12  295  -0.036   1.909   2.594  0.3946 -0.5667  0.3395
   11phy    O11  296  -0.154   1.964   2.541  0.0441  0.4158  0.0955
   11phy    H1A  297  -0.208   1.887   2.537 -0.4250  0.6438  1.4572
   12phy    C35  298   1.330   1.959   1.943  0.0455 -0.6077 -0.4868
   12phy    C33  299   1.240   1.939   2.062  0.2805 -0.1084 -0.6099
   12phy    C34  300   1.314   1.948   2.199 -0.4321  0.2055 -0.4801
   12phy    C32  301   1.128   2.049   2.052 -0.2204 -0.4501  0.4862
   12phy    C31  302   0.997   2.005   2.116  0.2529 -0.1766 -0.2900
   12phy    C30  303   0.900   2.118   2.142 -0.2893  0.0676  0.2674
   12phy    C28  304   0.770   2.106   2.222  0.2855  0.1344 -0.0639
   12phy    C29  305   0.726   2.242   2.269 -0.2205 -0.3379 -0.1597
   12phy    C27  306   0.659   2.031   2.148  0.2184  0.2913  0.1545
   12phy    C26  307   0.539   1.971   2.235 -0.4991  0.0864 -0.0363
   12phy    C25  308   0.425   1.898   2.158 -0.6205  0.0215  0.4216
   12phy    C23  309   0.305   1.856   2.244  0.0293 -0.7596  0.1904
   12phy    C24  310   0.172   1.916   2.186  0.2155  0.1190 -0.0641
   12phy    C22  311   0.293   1.704   2.259  0.2265 -0.1935 -0.2484
   12phy    C21  312   0.331   1.648   2.398  0.0608 -0.0115  0.2405
   12phy    C20  313   0.295   1.498   2.407 -0.6013  0.6595 -0.3385
   12phy    C18  314   0.333   1.421   2.546  0.3523  0.4136 -0.5593
   12phy    O01  315   0.247   1.475   2.647  0.2276 -0.1423 -0.0280
   12phy    H01  316   0.214   1.557   2.614  2.1619  0.8318  0.3663
   12phy    C19  317   0.273   1.284   2.506 -0.2840 -0.0290 -0.0870
   12phy    C13  318   0.486   1.406   2.601  0.0435 -0.0726  0.2160
   12phy     H3  319   0.546   1.344   2.529 -0.1899 -0.4880  0.3796
   12phy    O33  320   0.493   1.320   2.712  0.2161 -0.2242  0.7356
   12phy    H1B  321   0.406   1.325   2.747  0.3316  3.3489  0.9209
   12phy    C12  322   0.567   1.538   2.644  0.1956 -0.0201  0.3644
   12phy    O11  323   0.503   1.630   2.735 -0.2543  0.3319  0.2997
   12phy    H1A  324   0.552   1.710   2.732 -0.6201  0.5339 -0.3395
   13phy    C35  325   4.730   2.269   1.498 -0.2463  0.0200  0.0046
   13phy    C33  326   4.817   2.332   1.389  0.1506 -0.2002  0.1165
   13phy    C34  327   4.818   2.225   1.278  0.6342 -0.2895 -0.5130
   13phy    C32  328   4.782   2.467   1.336  0.4458 -0.0133  0.3508
   13phy    C31  329   4.839   2.588   1.416 -0.2431  0.1955  0.0150
   13phy    C30  330   4.821   2.723   1.345  0.2217  0.1061 -0.6821
   13phy    C28  331   4.864   2.844   1.425 -0.1581  0.3185  0.8096
   13phy    C29  332   4.923   2.942   1.332  0.4715 -0.0302 -0.3974
   13phy    C27  333   4.747   2.898   1.507  0.3903  0.0477 -0.3933
   13phy    C26  334   4.785   2.956   1.644  0.3267  0.1877  0.5860
   13phy    C25  335   4.666   3.007   1.713 -0.1918  0.7369 -0.1407
   13phy    C23  336   4.671   3.021   1.863  0.3359  0.0066 -0.3975
   13phy    C24  337   4.661   3.170   1.893 -0.4216  0.1455 -0.2091
   13phy    C22  338   4.552   2.960   1.938 -0.5226  0.1536  0.0436
   13phy    C21  339   4.516   2.812   1.944 -0.5817  0.0291  0.3421
   13phy    C20  340   4.382   2.779   2.002  0.2148  0.0628 -0.5679
   13phy    C18  341   4.343   2.774   2.153 -0.0091 -0.7884 -0.3640
   13phy    O01  342   4.403   2.886   2.221  0.0156 -0.2007 -0.0848
   13phy    H01  343   4.495   2.867   2.222 -0.1059 -0.9235 -0.8615
   13phy    C19  344   4.192   2.812   2.148  0.0079 -0.5036  0.0253
   13phy    C13  345   4.363   2.634   2.232 -0.0149  0.5394  0.2881
   13phy     H3  346   4.301   2.554   2.185 -0.3791 -0.3166  2.1598
   13phy    O33  347   4.299   2.636   2.359  0.4198  0.0941 -0.1499
   13phy    H1B  348   4.346   2.692   2.417  0.8176 -0.0468 -0.3297
   13phy    C12  349   4.503   2.571   2.242 -0.2645  0.5387  0.1384
   13phy    O11  350   4.592   2.629   2.336  0.3664 -0.0659  0.3579
   13phy    H1A  351   4.559   2.600   2.419  0.4584 -0.6529  0.1910
   14phy    C35  352   4.581   2.848   1.050  0.0897  0.0262 -0.0572
   14phy    C33  353   4.522   2.990   1.035  0.3180  0.3993  0.2261
   14phy    C34  354   4.371   2.976   1.069  0.4900  0.3064  0.3267
   14phy    C32  355   4.597   3.093   1.119 -0.0982  0.0397  0.2798
   14phy    C31  356   4.595   3.237   1.057  0.4805 -0.2678 -0.2718
   14phy    C30  357   4.644   3.350   1.156  0.0218  0.3503 -0.0031
   14phy    C28  358   4.622   3.487   1.090 -0.7128 -0.2379  0.1688
   14phy    C29  359   4.580   3.579   1.199 -0.3139 -0.2067  0.3188
   14phy    C27  360   4.743   3.552   1.014 -0.1816 -0.3706  0.2567
   14phy    C26  361   4.735   3.537   0.860 -0.6988 -0.5402 -0.1632
   14phy    C25  362   4.848   3.612   0.791  0.1006 -0.0104  0.6853
   14phy    C23  363   4.842   3.615   0.638  0.1091  0.5733 -0.0837
   14phy    C24  364   4.772   3.742   0.584 -0.3535  0.1313 -0.2600
   14phy    C22  365   4.984   3.619   0.585  0.1157  0.1377  0.6528
   14phy    C21  366   5.001   3.521   0.469  0.3108  0.6777  0.2081
   14phy    C20  367   5.140   3.460   0.456  0.2839  0.5209  0.5371
   14phy    C18  368   5.181   3.376   0.326 -0.0296 -0.1343 -0.0362
   14phy    O01  369   5.070   3.295   0.291 -0.1664 -0.1327  0.1162
   14phy    H01  370   5.090   3.206   0.270 -1.8104 -0.5131  0.0219
   14phy    C19  371   5.299   3.281   0.374 -0.2261  0.0659  0.2687
   14phy    C13  372   5.221   3.479   0.211 -0.1358  0.5989 -0.2281
   14phy     H3  373   5.125   3.536   0.196 -2.3012 -2.2252  1.8106
   14phy    O33  374   5.307   3.588   0.244 -0.0115  0.4321  0.0886
   14phy    H1B  375   5.396   3.564   0.228 -0.2312 -0.0810 -0.3689
   14phy    C12  376   5.216   3.456   0.057 -0.2184 -0.0617  0.9269
   14phy    O11  377   5.339   3.422  -0.007  0.0852 -0.6271  0.5039
   14phy    H1A  378   5.320   3.420  -0.099 -0.4707  0.0273  0.5942
   15phy    C35  379   0.973   4.234   1.670  0.0484 -0.0241 -0.3013
   15phy    C33  380   0.979   4.375   1.728  0.4270  0.4605  0.1711
   15phy    C34  381   1.096   4.450   1.676  0.1434 -0.2290 -0.4206
   15phy    C32  382   0.850   4.450   1.692 -0.0850 -0.4988 -0.1243
   15phy    C31  383   0.738   4.439   1.796  0.0543  0.0985  0.8360
   15phy    C30  384   0.609   4.506   1.740 -0.0285  0.5450  0.1492
   15phy    C28  385   0.487   4.511   1.832 -0.1500 -0.2202  0.5239
   15phy    C29  386   0.400   4.632   1.798  0.1415 -0.1819  0.5458
   15phy    C27  387   0.406   4.384   1.832  0.3878  0.1620  0.0789
   15phy    C26  388   0.331   4.353   1.964 -0.2913  0.2846  0.0949
   15phy    C25  389   0.279   4.207   1.965 -0.1594 -0.2346 -0.6939
   15phy    C23  390   0.225   4.171   2.104 -0.0708  0.3964  0.3091
   15phy    C24  391   0.070   4.179   2.107 -0.3202 -0.0464  0.0139
   15phy    C22  392   0.268   4.035   2.154  0.3902  0.2383 -0.4383
   15phy    C21  393   0.318   4.019   2.301  0.2015  0.4139  0.4579
   15phy    C20  394   0.356   3.884   2.350  0.4010 -0.4985  0.5263
   15phy    C18  395   0.409   3.868   2.495  0.0478  0.4137 -0.3504
   15phy    O01  396   0.327   3.946   2.578  0.4337  0.0083 -0.1423
   15phy    H01  397   0.364   3.936   2.664  1.3942 -0.0636 -0.5592
   15phy    C19  398   0.376   3.725   2.537 -0.1595  0.1248 -0.0060
   15phy    C13  399   0.564   3.907   2.529 -0.5119  0.5559 -0.2894
   15phy     H3  400   0.632   3.833   2.479  0.1596  1.1536 -0.2730
   15phy    O33  401   0.602   3.892   2.667 -0.2540  0.0092 -0.1345
   15phy    H1B  402   0.691   3.910   2.688 -0.5763 -0.1391  1.4540
   15phy    C12  403   0.612   4.055   2.501  0.0030 -0.0418  0.1218
   15phy    O11  404   0.533   4.161   2.559 -0.0732  0.7025  0.6755
   15phy    H1A  405   0.542   4.234   2.500  1.5309  0.4103  0.5168
   16phy    C35  406   5.049   3.838   1.641 -0.1639 -0.0898 -0.2217
   16phy    C33  407   4.972   3.965   1.611  0.2232  0.0655 -0.3375
   16phy    C34  408   4.882   3.953   1.491  0.2530  0.0798  0.3151
   16phy    C32  409   4.907   4.023   1.740  0.3051  0.3830  0.2564
   16phy    C31  410   4.879   4.175   1.747 -0.5851  0.1347 -0.0894
   16phy    C30  411   4.800   4.229   1.870  0.3175  0.6038 -0.2341
   16phy    C28  412   4.747   4.372   1.860 -0.0741 -0.2457 -0.1679
   16phy    C29  413   4.598   4.359   1.828  0.5854 -0.0337  0.3103
   16phy    C27  414   4.753   4.445   1.995 -0.4197 -0.2080 -0.0882
   16phy    C26  415   4.877   4.512   2.056 -0.3644 -0.2046  0.0689
   16phy    C25  416   4.843   4.590   2.180 -0.1202  0.1892 -0.0083
   16phy    C23  417   4.967   4.635   2.260  0.0183 -0.7494  0.7967
   16phy    C24  418   4.993   4.788   2.237  0.1122  0.4816  0.0315
   16phy    C22  419   4.945   4.611   2.405  0.3916  0.3563 -0.2683
   16phy    C21  420   5.041   4.517   2.474 -0.4229  0.1004 -0.3982
   16phy    C20  421   5.000   4.478   2.618  0.5107  0.3671  0.2921
   16phy    C18  422   5.068   4.363   2.704  0.1795 -0.2515  0.1653
   16phy    O01  423   5.207   4.396   2.735  0.4247  0.7123  0.2160
   16phy    H01  424   5.257   4.318   2.724 -1.7680 -0.9729  1.3456
   16phy    C19  425   4.989   4.374   2.838  0.3508 -0.0246  0.0957
   16phy    C13  426   5.061   4.217   2.639  0.7575  0.5891 -0.6465
   16phy     H3  427   4.955   4.199   2.604  0.6778  0.3229 -0.2755
   16phy    O33  428   5.075   4.114   2.740  0.3594 -0.5166 -0.0018
   16phy    H1B  429   5.165   4.114   2.768  0.2425  2.7586  0.8108
   16phy    C12  430   5.154   4.181   2.519  0.2500  0.2279  0.3193
   16phy    O11  431   5.293   4.185   2.546 -0.2908 -0.4630  0.2349
   16phy    H1A  432   5.336   4.103   2.534 -0.2078 -0.3399 -0.3656
   17phy    C35  433   4.048   4.724   2.185 -0.6128  0.3893  0.2532
   17phy    C33  434   4.075   4.622   2.080 -0.1773 -0.1917 -0.0221
   17phy    C34  435   4.126   4.695   1.954 -0.3964  0.4200 -0.5973
   17phy    C32  436   4.175   4.514   2.130 -0.2256 -0.3734  0.0179
   17phy    C31  437   4.154   4.374   2.072  0.0739  0.3101 -0.1270
   17phy    C30  438   4.271   4.281   2.103  0.4559 -0.3890  0.5063
   17phy    C28  439   4.254   4.143   2.044 -0.8434 -0.0549  0.2373
   17phy    C29  440   4.389   4.097   1.985  0.6837 -0.0661  0.1816
   17phy    C27  441   4.202   4.041   2.147  0.2695 -0.2555 -0.2736
   17phy    C26  442   4.102   3.933   2.096 -0.4160 -0.3373 -0.5386
   17phy    C25  443   4.029   3.866   2.211 -0.2222  0.6550  0.6968
   17phy    C23  444   3.908   3.765   2.186  0.2878 -0.3800  0.2500
   17phy    C24  445   3.965   3.625   2.147 -0.0865 -0.4779 -0.2936
   17phy    C22  446   3.817   3.736   2.307 -0.0020  0.2944  0.2668
   17phy    C21  447   3.697   3.835   2.320 -0.3019  0.5360  0.2705
   17phy    C20  448   3.612   3.809   2.443 -0.1495  0.1855 -0.1635
   17phy    C18  449   3.490   3.907   2.470 -0.2692  0.6902 -0.0460
   17phy    O01  450   3.439   3.960   2.351 -0.9856  0.0511  0.5460
   17phy    H01  451   3.500   3.926   2.289  0.1695  1.7349  0.6739
   17phy    C19  452   3.385   3.804   2.521 -0.2149 -0.1728  0.1311
   17phy    C13  453   3.530   4.020   2.578 -0.3356 -0.1345  0.5441
   17phy     H3  454   3.609   4.086   2.535 -1.6667  1.4149  0.3404
   17phy    O33  455   3.597   3.969   2.697 -0.0567  0.1470  0.2931
   17phy    H1B  456   3.653   3.898   2.673  0.8154  0.7136  0.6045
   17phy    C12  457   3.428   4.135   2.618 -0.1796 -0.5207  0.1710
   17phy    O11  458   3.336   4.116   2.718 -0.3136  0.5124 -0.4343
   17phy    H1A  459   3.276   4.187   2.709 -2.9354 -1.1312  2.0955
   18phy    C35  460   0.767   3.419   1.259 -0.3489  0.3856  0.3574
   18phy    C33  461   0.662   3.423   1.151  0.2395 -0.0686 -0.4100
   18phy    C34  462   0.639   3.566   1.115  0.1438 -0.4275 -0.2076
   18phy    C32  463   0.723   3.347   1.033  0.1568  0.0430  0.0840
   18phy    C31  464   0.618   3.271   0.950  0.1386  0.6009 -0.5103
   18phy    C30  465   0.673   3.208   0.826  0.3641 -0.0833 -0.8298
   18phy    C28  466   0.572   3.185   0.711 -0.3246 -0.0222  0.5145
   18phy    C29  467   0.648   3.192   0.577 -0.0496  0.2402  0.3557
   18phy    C27  468   0.491   3.057   0.727 -0.5735  0.5941  0.6193
   18phy    C26  469   0.347   3.064   0.678  0.0439  0.2564  0.0939
   18phy    C25  470   0.273   2.928   0.688  0.2386 -0.1743  0.1567
   18phy    C23  471   0.242   2.852   0.556 -0.4435 -0.4341  0.0689
   18phy    C24  472   0.307   2.718   0.557 -0.2357 -0.1637 -0.1475
   18phy    C22  473   0.093   2.868   0.522 -0.4938  0.1125 -0.2323
   18phy    C21  474   0.073   2.900   0.374 -0.3355  0.1012 -0.1242
   18phy    C20  475  -0.071   2.894   0.327 -0.4929  0.4389  0.0042
   18phy    C18  476  -0.107   2.933   0.182 -0.5471 -0.1289 -0.0199
   18phy    O01  477  -0.054   3.067   0.160 -0.1929  0.2141 -0.6848
   18phy    H01  478  -0.094   3.111   0.087 -3.0264  0.2646  0.7725
   18phy    C19  479  -0.259   2.957   0.204  0.3779  0.4424  0.0119
   18phy    C13  480  -0.066   2.827   0.071  0.1168 -0.2464  0.1071
   18phy     H3  481   0.045   2.837   0.065  0.1822 -0.6224  0.6227
   18phy    O33  482  -0.059   2.686   0.111  0.2429  0.1034  0.2516
   18phy    H1B  483   0.024   2.656   0.142 -0.1243 -0.7333  0.4662
   18phy    C12  484  -0.075   2.860  -0.081  0.3459 -0.4452  0.5283
   18phy    O11  485  -0.198   2.819  -0.136 -0.1177 -0.2527  0.5100
   18phy    H1A  486  -0.189   2.727  -0.123  0.1072 -0.1542  1.0935
   19phy    C35  487   3.859   4.044   1.153  0.4451  0.0601 -0.0440
   19phy    C33  488   3.890   4.109   1.291  0.3883 -0.3430  0.5089
   19phy    C34  489   3.771   4.116   1.377  0.1148 -0.4371 -0.5489
   19phy    C32  490   4.003   4.034   1.367 -0.3336  0.0896 -0.4476
   19phy    C31  491   4.145   4.085   1.348  0.0454  0.2222  0.1914
   19phy    C30  492   4.243   3.992   1.421 -0.4984 -0.4798 -0.9478
   19phy    C28  493   4.390   4.031   1.402 -0.0213  0.4885 -0.0596
   19phy    C29  494   4.478   4.003   1.525  0.3811  0.2854  0.1770
   19phy    C27  495   4.444   3.954   1.277  0.7850  0.0273  0.1301
   19phy    C26  496   4.515   4.050   1.178  0.4957  0.2643 -0.4726
   19phy    C25  497   4.577   3.978   1.061  0.3206 -0.0762 -0.1212
   19phy    C23  498   4.674   4.067   0.990  0.3938  0.3051  0.5636
   19phy    C24  499   4.814   4.048   1.048  0.1844 -0.2218 -0.3207
   19phy    C22  500   4.671   4.031   0.837 -0.0437 -0.3394  0.8066
   19phy    C21  501   4.653   4.143   0.735  0.1047 -0.3565  0.1222
   19phy    C20  502   4.669   4.102   0.590  0.3332 -0.0663 -0.1562
   19phy    C18  503   4.643   4.209   0.479  0.0711  0.1623  0.4353
   19phy    O01  504   4.532   4.297   0.513  0.3834  0.3255 -0.0559
   19phy    H01  505   4.452   4.250   0.529  0.2181  0.0116 -1.6126
   19phy    C19  506   4.607   4.121   0.352 -0.1514 -0.1373 -0.4259
   19phy    C13  507   4.774   4.300   0.448  0.0253 -1.0799  0.0785
   19phy     H3  508   4.796   4.350   0.545  0.4070  0.9482 -1.0122
   19phy    O33  509   4.899   4.232   0.431 -0.4540  0.3617 -0.0818
   19phy    H1B  510   4.906   4.208   0.341 -1.5810  0.1962 -0.1486
   19phy    C12  511   4.770   4.441   0.383  0.6594  0.0706  0.2544
   19phy    O11  512   4.811   4.445   0.247  0.2998 -0.2482 -0.3082
   19phy    H1A  513   4.884   4.388   0.234 -1.0314 -1.7497 -1.6783
   20phy    C35  514   4.521   0.268   1.931 -0.0171  0.8077 -0.3024
   20phy    C33  515   4.438   0.382   1.874  0.6638  0.0225  0.4174
   20phy    C34  516   4.438   0.372   1.721 -0.7079 -0.0701  0.4037
   20phy    C32  517   4.294   0.377   1.927  0.1908 -0.0628 -0.0899
   20phy    C31  518   4.262   0.497   2.018  0.2551 -0.5446 -0.3784
   20phy    C30  519   4.116   0.488   2.061  0.3343 -0.1832  0.0675
   20phy    C28  520   4.061   0.623   2.107  0.0552 -0.0928 -0.0071
   20phy    C29  521   3.975   0.680   1.992 -0.4923  0.1403 -0.0949
   20phy    C27  522   3.970   0.595   2.229  0.3744 -0.4332  0.0817
   20phy    C26  523   4.014   0.648   2.367  0.1611 -0.3930  0.0838
   20phy    C25  524   3.909   0.632   2.477  0.0230 -0.3125 -0.2545
   20phy    C23  525   3.956   0.650   2.622 -0.2701  0.0108 -0.1763
   20phy    C24  526   3.849   0.733   2.703  0.0429  0.3495  0.1975
   20phy    C22  527   3.985   0.509   2.684  0.3927 -0.0901 -0.0257
   20phy    C21  528   4.079   0.504   2.800  0.2453 -0.1240 -0.1985
   20phy    C20  529   4.077   0.362   2.859  0.2893 -0.2821 -0.2399
   20phy    C18  530   4.168   0.313   2.979  0.2716 -0.1425 -0.0012
   20phy    O01  531   4.173   0.419   3.078 -0.1838 -0.5684 -0.2905
   20phy    H01  532   4.217   0.492   3.039  0.9204 -0.3207  1.3400
   20phy    C19  533   4.073   0.203   3.037  0.2389  0.0471  0.1681
   20phy    C13  534   4.312   0.266   2.921  0.1427  0.2045 -0.2387
   20phy     H3  535   4.355   0.339   2.849 -0.1383  0.3238 -0.2884
   20phy    O33  536   4.298   0.148   2.844 -0.3357  0.4610  0.1720
   20phy    H1B  537   4.301   0.066   2.890 -0.1673  0.4223  0.0951
   20phy    C12  538   4.426   0.238   3.024  0.0569  0.3182 -0.2048
   20phy    O11  539   4.413   0.151   3.131 -0.1244 -0.0663  0.2220
   20phy    H1A  540   4.382   0.066   3.109  0.0045 -1.0109  3.2613
   21phy    C35  541   4.724   4.561   1.492  0.1081 -0.1019 -0.3599
   21phy    C33  542   4.698   4.469   1.370 -0.7100  0.2178 -0.2462
   21phy    C34  543   4.589   4.367   1.404  0.0998  0.2411 -0.1880
   21phy    C32  544   4.649   4.555   1.255 -0.0849 -0.0965  0.1942
   21phy    C31  545   4.703   4.520   1.119  0.1232  0.6412  0.1967
   21phy    C30  546   4.626   4.605   1.020  0.0892 -0.3125  0.0228
   21phy    C28  547   4.655   4.607   0.870 -0.1663 -0.4967  0.3960
   21phy    C29  548   4.540   4.678   0.805  0.1474 -0.0787 -0.0137
   21phy    C27  549   4.785   4.675   0.834 -0.0749  0.0250  0.1121
   21phy    C26  550   4.871   4.595   0.741 -0.1316 -0.2865  0.3804
   21phy    C25  551   5.010   4.664   0.711  0.3341  0.6400 -0.7301
   21phy    C23  552   5.101   4.598   0.603  0.1752  0.2243  0.0449
   21phy    C24  553   5.200   4.701   0.549  0.0895  0.0351 -0.0063
   21phy    C22  554   5.185   4.475   0.648  0.3804  0.0136  0.5273
   21phy    C21  555   5.137   4.340   0.585 -0.2090 -0.2395 -0.5984
   21phy    C20  556   5.176   4.216   0.665 -0.3360 -0.2074  0.5446
   21phy    C18  557   5.128   4.075   0.612 -0.0212 -0.5702  0.1636
   21phy    O01  558   4.985   4.086   0.610 -0.1754  0.2582  0.1871
   21phy    H01  559   4.951   4.154   0.556  0.0035  1.7269  1.8370
   21phy    C19  560   5.148   3.975   0.727 -0.4257 -0.3704 -0.1315
   21phy    C13  561   5.178   4.026   0.463 -0.0546 -0.5252 -0.2171
   21phy     H3  562   5.148   4.107   0.391  0.0142 -0.9001 -0.6750
   21phy    O33  563   5.323   4.028   0.438  0.0608  0.3612  0.5618
   21phy    H1B  564   5.367   4.098   0.482 -1.1638  1.0983  0.6826
   21phy    C12  565   5.105   3.924   0.362  0.8353  0.5080 -0.2423
   21phy    O11  566   4.965   3.926   0.368  0.7611  0.2595 -0.3863
   21phy    H1A  567   4.945   3.945   0.457  0.4107 -0.4930 -0.2963
   22phy    C35  568   2.830   3.126   0.937 -0.2787  0.0318  0.1191
   22phy    C33  569   2.690   3.077   0.905  0.2162  0.2390  0.3296
   22phy    C34  570   2.632   2.984   1.010  0.2409 -0.0813 -0.1249
   22phy    C32  571   2.611   3.204   0.884 -0.3021 -0.8066  0.3591
   22phy    C31  572   2.490   3.212   0.784 -0.3696 -0.0436 -0.2919
   22phy    C30  573   2.443   3.357   0.779 -0.0006  0.0518 -0.0884
   22phy    C28  574   2.308   3.387   0.710  0.1301  0.5278 -0.0258
   22phy    C29  575   2.202   3.433   0.813 -0.1166 -0.1895 -0.1496
   22phy    C27  576   2.328   3.484   0.593 -0.1228 -0.1976  0.2563
   22phy    C26  577   2.268   3.433   0.461  0.2906 -0.6460  0.1623
   22phy    C25  578   2.279   3.533   0.347  0.5747 -0.2648 -0.1400
   22phy    C23  579   2.219   3.480   0.219  0.2822  0.1668 -0.3366
   22phy    C24  580   2.067   3.508   0.193  0.1028  0.3871  0.0788
   22phy    C22  581   2.304   3.543   0.108  0.2068 -0.2565  0.3718
   22phy    C21  582   2.305   3.470  -0.030 -0.2368 -0.3036 -0.3759
   22phy    C20  583   2.392   3.546  -0.126  0.0668 -0.4260  0.4693
   22phy    C18  584   2.398   3.485  -0.275 -0.0270  0.2849  0.5173
   22phy    O01  585   2.448   3.350  -0.279 -0.2060  0.3890 -0.1146
   22phy    H01  586   2.383   3.294  -0.241  0.0486  0.0959 -0.1095
   22phy    C19  587   2.508   3.572  -0.339 -0.0196 -0.3351  0.0474
   22phy    C13  588   2.256   3.496  -0.353  0.2118 -0.2670 -0.2207
   22phy     H3  589   2.188   3.430  -0.295 -0.5787  0.5059 -0.2510
   22phy    O33  590   2.179   3.614  -0.340 -0.0185 -0.1390 -0.2385
   22phy    H1B  591   2.184   3.657  -0.424 -1.0908 -0.4638 -0.4745
   22phy    C12  592   2.226   3.429  -0.492 -0.2711  0.3370 -0.3100
   22phy    O11  593   2.263   3.507  -0.604  0.4721 -0.0082  0.1682
   22phy    H1A  594   2.188   3.513  -0.660  0.4229  0.4184  0.2765
   23phy    C35  595   1.158   3.665   1.872  0.2028 -0.1052 -0.0709
   23phy    C33  596   1.030   3.695   1.799  0.2273  0.2918 -0.0698
   23phy    C34  597   0.981   3.565   1.748  0.1014  0.8594  0.2743
   23phy    C32  598   0.921   3.753   1.893 -0.1657  0.0967  0.0684
   23phy    C31  599   0.920   3.904   1.918  0.1583 -0.3968  0.0452
   23phy    C30  600   0.818   3.934   2.033 -0.4251 -0.1128  0.1386
   23phy    C28  601   0.804   4.085   2.050  0.1000  0.3153 -0.1534
   23phy    C29  602   0.654   4.115   2.054 -0.0878 -0.4026  0.4215
   23phy    C27  603   0.872   4.135   2.181 -0.3016 -0.0438 -0.5910
   23phy    C26  604   0.950   4.264   2.174 -0.2983 -0.4910 -0.2093
   23phy    C25  605   1.034   4.281   2.303 -0.4696 -0.3526  0.2192
   23phy    C23  606   1.151   4.389   2.295 -0.0285 -0.4443  0.3744
   23phy    C24  607   1.106   4.533   2.323  0.2048  0.0196 -0.4692
   23phy    C22  608   1.248   4.345   2.402 -0.2447 -0.5293 -0.3486
   23phy    C21  609   1.400   4.359   2.367 -0.0975  0.5886  0.2576
   23phy    C20  610   1.493   4.311   2.479 -0.2547 -0.0784  0.3770
   23phy    C18  611   1.651   4.323   2.472 -0.0469 -0.1531  0.0066
   23phy    O01  612   1.689   4.463   2.464  0.0928 -0.0665 -0.1615
   23phy    H01  613   1.782   4.473   2.461  0.1908 -1.0827 -0.8059
   23phy    C19  614   1.681   4.275   2.615  0.1386  0.1758 -0.1543
   23phy    C13  615   1.722   4.233   2.359  0.1539 -0.1309 -0.0143
   23phy     H3  616   1.667   4.135   2.359 -0.1862  0.0531  0.6503
   23phy    O33  617   1.858   4.192   2.400  0.6112  0.3326 -0.0914
   23phy    H1B  618   1.920   4.261   2.408 -0.3118  0.9963  1.9978
   23phy    C12  619   1.729   4.281   2.206  0.1512 -0.4364  0.3534
   23phy    O11  620   1.843   4.347   2.159 -0.1250 -0.0161 -0.1977
   23phy    H1A  621   1.910   4.282   2.151  0.5238  0.3282  1.9328
   24phy    C35  622   0.800   4.692   1.381  0.3790 -0.0384 -0.2719
   24phy    C33  623   0.765   4.839   1.378 -0.0163 -0.6393 -0.0817
   24phy    C34  624   0.799   4.894   1.241 -0.0358  0.4598 -0.3135
   24phy    C32  625   0.615   4.862   1.402 -0.1558 -0.3878 -0.0337
   24phy    C31  626   0.580   4.984   1.488 -0.0378  0.3224  0.1095
   24phy    C30  627   0.427   4.982   1.516  0.1917 -0.5233  0.3608
   24phy    C28  628   0.375   5.095   1.605 -0.1357  0.0944  0.1879
   24phy    C29  629   0.303   5.198   1.518 -0.1406 -0.1289 -0.4611
   24phy    C27  630   0.275   5.046   1.710  0.3063 -0.1491  0.0491
   24phy    C26  631   0.334   5.025   1.843  0.0633 -0.0103 -0.4858
   24phy    C25  632   0.236   4.980   1.956  0.0588 -0.1305  0.4177
   24phy    C23  633   0.307   4.981   2.092 -0.2609  0.0382  0.0525
   24phy    C24  634   0.258   5.108   2.165 -0.5824  0.0327  0.2940
   24phy    C22  635   0.264   4.860   2.180  0.1127 -1.0481 -0.2751
   24phy    C21  636   0.385   4.801   2.249  0.4498 -0.5681 -0.2039
   24phy    C20  637   0.347   4.666   2.313 -0.1719 -0.2005 -0.0830
   24phy    C18  638   0.437   4.596   2.424 -0.3814 -0.1009 -0.6913
   24phy    O01  639   0.486   4.692   2.524 -0.5202 -0.1524  0.1738
   24phy    H01  640   0.412   4.718   2.575  0.0493  1.6502  0.1593
   24phy    C19  641   0.327   4.516   2.487  0.2525  0.4310  0.3458
   24phy    C13  642   0.560   4.501   2.373 -0.4751  0.2959 -0.4016
   24phy     H3  643   0.528   4.438   2.286 -0.5257  1.7735 -1.4885
   24phy    O33  644   0.602   4.402   2.466 -0.3492  0.2138  0.0723
   24phy    H1B  645   0.646   4.445   2.537 -2.4747  1.8172  0.5337
   24phy    C12  646   0.694   4.576   2.330 -0.4451  0.5506  0.0185
   24phy    O11  647   0.732   4.690   2.406 -0.5883 -0.2530 -0.2329
   24phy    H1A  648   0.650   4.724   2.436 -1.3423 -1.8509 -0.4209
   25phy    C35  649   1.418   4.156   1.445  1.0770  0.2324  0.0196
   25phy    C33  650   1.285   4.123   1.371 -0.5361 -0.0486  0.1596
   25phy    C34  651   1.216   4.007   1.437 -0.1682 -0.6155 -0.3741
   25phy    C32  652   1.193   4.249   1.350 -0.2072 -0.3353 -0.0939
   25phy    C31  653   1.197   4.310   1.206  0.3276 -0.4619 -0.1338
   25phy    C30  654   1.095   4.425   1.192  0.1730 -0.5492  0.0010
   25phy    C28  655   1.036   4.452   1.052 -0.3566 -0.3185 -0.0741
   25phy    C29  656   0.917   4.361   1.023  0.1174  0.0810 -0.2966
   25phy    C27  657   1.004   4.600   1.049 -0.1992 -0.2806  0.1533
   25phy    C26  658   1.027   4.668   0.910 -0.1023 -0.3280 -0.0509
   25phy    C25  659   1.001   4.820   0.925 -0.3915  0.0351 -0.1879
   25phy    C23  660   0.988   4.906   0.798  0.2475 -0.2878 -0.2613
   25phy    C24  661   0.927   5.039   0.840  0.0566 -0.4077  0.1458
   25phy    C22  662   1.118   4.935   0.718 -0.2338  0.1342 -0.9391
   25phy    C21  663   1.140   4.842   0.595  0.2296 -0.2315 -0.8598
   25phy    C20  664   1.260   4.881   0.510 -0.0148  0.2466 -0.1845
   25phy    C18  665   1.274   4.833   0.365  0.0453 -0.2450  0.3689
   25phy    O01  666   1.290   4.691   0.361 -0.0502  0.0835 -0.1490
   25phy    H01  667   1.302   4.667   0.271  0.9390  0.4949 -0.1453
   25phy    C19  668   1.418   4.874   0.325  0.0166  0.1711 -0.8640
   25phy    C13  669   1.154   4.885   0.266  0.0929 -0.3419 -0.9450
   25phy     H3  670   1.061   4.853   0.320  1.0458 -0.2782  0.8075
   25phy    O33  671   1.122   5.023   0.258  0.0028 -0.4229 -0.1327
   25phy    H1B  672   1.126   5.070   0.339  0.2500  0.1759 -0.4824
   25phy    C12  673   1.117   4.817   0.134 -0.1128 -0.2323 -0.7625
   25phy    O11  674   1.133   4.679   0.120 -0.1455 -0.2050 -0.7467
   25phy    H1A  675   1.045   4.645   0.121 -0.6315  0.9654  0.7086
   26phy    C35  676   0.755   0.443   1.864  0.0034  0.1662 -0.5681
   26phy    C33  677   0.689   0.364   1.981 -0.0313 -0.1968  0.2693
   26phy    C34  678   0.540   0.345   1.935 -0.4395  0.0622  0.1037
   26phy    C32  679   0.755   0.232   2.021 -0.3238  0.9899 -0.4218
   26phy    C31  680   0.729   0.194   2.171 -0.0920  0.3139  0.6670
   26phy    C30  681   0.805   0.081   2.233  0.4426 -0.7153  0.3700
   26phy    C28  682   0.768   0.063   2.385 -0.4892  0.1343 -0.0200
   26phy    C29  683   0.681  -0.071   2.394 -0.1624 -0.0664 -0.0182
   26phy    C27  684   0.896   0.036   2.457  0.3775 -0.3289 -0.3000
   26phy    C26  685   0.910   0.115   2.587  0.4493 -0.0828  0.1693
   26phy    C25  686   1.060   0.137   2.628  0.2879 -0.1414  0.1368
   26phy    C23  687   1.093   0.229   2.748 -0.1021  0.4820 -0.3472
   26phy    C24  688   1.183   0.142   2.841 -0.0625  0.4414 -0.1263
   26phy    C22  689   1.156   0.359   2.699  0.5465 -0.3168 -0.2136
   26phy    C21  690   1.157   0.474   2.797 -0.3017  0.2348  0.0723
   26phy    C20  691   1.207   0.599   2.727  0.2473 -0.2568 -0.0090
   26phy    C18  692   1.226   0.739   2.803 -0.2134  0.4016 -0.6307
   26phy    O01  693   1.329   0.721   2.902  0.2213 -0.2583 -0.3711
   26phy    H01  694   1.326   0.638   2.946 -1.5550 -0.3923 -0.6938
   26phy    C19  695   1.296   0.814   2.687 -0.1207  0.0174 -0.1592
   26phy    C13  696   1.095   0.811   2.870 -0.5275  0.2092  0.0834
   26phy     H3  697   1.010   0.802   2.797 -1.7233 -0.1378  1.4752
   26phy    O33  698   1.116   0.956   2.877  0.1761  0.1665 -0.1418
   26phy    H1B  699   1.067   0.998   2.946  2.1350  2.6833 -0.1001
   26phy    C12  700   1.039   0.772   3.011  0.3325 -0.1546 -0.4825
   26phy    O11  701   1.124   0.810   3.118  0.8314  0.1953  0.1906
   26phy    H1A  702   1.153   0.899   3.114  3.0792 -0.4599  0.2146
   27phy    C35  703   0.490   0.054   0.921  0.1846 -0.2750  0.5213
   27phy    C33  704   0.505   0.159   1.033  0.3906 -0.3664  0.2822
   27phy    C34  705   0.432   0.123   1.163  0.3968  0.4764 -0.0921
   27phy    C32  706   0.650   0.189   1.058 -0.3907  0.2319  0.0203
   27phy    C31  707   0.696   0.334   1.055  0.6031 -0.0946  0.2817
   27phy    C30  708   0.843   0.337   1.093  0.5146 -0.4550  0.0491
   27phy    C28  709   0.905   0.477   1.113 -0.2448  0.8515 -0.2035
   27phy    C29  710   0.872   0.525   1.253  0.1587  0.0165  0.5693
   27phy    C27  711   1.059   0.476   1.090  0.2367 -0.0851  0.1345
   27phy    C26  712   1.105   0.599   1.007  0.0655  0.1829  0.2784
   27phy    C25  713   1.257   0.594   0.990  0.2690 -0.5488  0.1349
   27phy    C23  714   1.327   0.692   0.891  0.0291  0.0645  0.0666
   27phy    C24  715   1.371   0.823   0.953  0.2561 -0.3895 -0.2539
   27phy    C22  716   1.451   0.620   0.830  0.2566 -0.1180 -0.1935
   27phy    C21  717   1.502   0.662   0.692  0.0920  0.0107  0.3365
   27phy    C20  718   1.622   0.586   0.631  0.2080  0.1151  0.2228
   27phy    C18  719   1.674   0.621   0.486  0.6695  0.7429  0.0029
   27phy    O01  720   1.563   0.604   0.397  0.2039  0.3909 -0.2250
   27phy    H01  721   1.553   0.513   0.377  0.7161  0.4643 -0.8481
   27phy    C19  722   1.761   0.496   0.464 -0.0095  0.0984 -0.4688
   27phy    C13  723   1.740   0.769   0.462 -0.4553 -0.0901 -0.1963
   27phy     H3  724   1.649   0.833   0.451  0.0642  0.7306  0.2447
   27phy    O33  725   1.803   0.841   0.572 -0.2989 -0.1609 -0.4448
   27phy    H1B  726   1.731   0.857   0.629 -0.1170  0.3664 -0.3515
   27phy    C12  727   1.789   0.829   0.323  0.2404  0.1132  0.1831
   27phy    O11  728   1.746   0.760   0.206  0.7275 -0.1827  0.0822
   27phy    H1A  729   1.767   0.821   0.138  0.1286  1.1336  1.0248
   28phy    C35  730   1.462   2.314   0.969 -0.2278  0.1001  0.4627
   28phy    C33  731   1.545   2.357   1.089  0.0545  0.0205  0.2714
   28phy    C34  732   1.449   2.372   1.206 -0.2916 -0.2209  0.1589
   28phy    C32  733   1.650   2.254   1.121  0.2762 -0.4072 -0.0195
   28phy    C31  734   1.787   2.308   1.157  0.1096 -0.2247  0.1100
   28phy    C30  735   1.897   2.193   1.190  0.7239 -0.1644 -0.1056
   28phy    C28  736   2.037   2.242   1.239  0.3476  0.6364 -0.1127
   28phy    C29  737   2.043   2.283   1.386  0.1721  0.3834  0.4114
   28phy    C27  738   2.142   2.133   1.222  0.2760  0.8799 -0.0466
   28phy    C26  739   2.212   2.131   1.085 -0.6028 -0.1777  0.0826
   28phy    C25  740   2.320   2.021   1.080  0.3390 -0.3721  0.2245
   28phy    C23  741   2.400   2.010   0.948 -0.0400 -0.0132 -0.1585
   28phy    C24  742   2.541   1.977   0.976 -0.5560  0.0554  0.0250
   28phy    C22  743   2.333   1.910   0.851  0.1522 -0.0792 -0.3248
   28phy    C21  744   2.364   1.931   0.706 -0.0917 -0.2683  0.6316
   28phy    C20  745   2.307   1.814   0.624  0.3909 -0.1241  0.0492
   28phy    C18  746   2.309   1.820   0.469  1.1257  0.3660 -0.1183
   28phy    O01  747   2.218   1.921   0.425 -0.4880  0.0411 -0.2783
   28phy    H01  748   2.262   2.003   0.424  0.9849 -0.7118 -1.6686
   28phy    C19  749   2.237   1.689   0.429  0.1864 -0.1288  0.3324
   28phy    C13  750   2.449   1.836   0.398 -0.2662 -0.0768  0.5107
   28phy     H3  751   2.483   1.938   0.429  0.3638  0.7132 -2.4304
   28phy    O33  752   2.561   1.761   0.441 -0.2319 -0.1681  0.1692
   28phy    H1B  753   2.575   1.787   0.531  1.1651  0.9440 -0.3217
   28phy    C12  754   2.484   1.885   0.249  0.0528 -0.1288 -0.4446
   28phy    O11  755   2.407   1.986   0.185 -0.0289  0.0600  0.1994
   28phy    H1A  756   2.314   1.982   0.194  0.0886  0.7775  2.2250
   29phy    C35  757   0.922   3.470   0.684 -0.1599  0.5858 -0.1345
   29phy    C33  758   0.969   3.581   0.781  0.4531  0.0032 -0.6525
   29phy    C34  759   1.023   3.515   0.909  0.0944 -0.0939  0.2422
   29phy    C32  760   1.055   3.687   0.716 -0.1915  0.6048 -0.1566
   29phy    C31  761   1.038   3.822   0.785  0.4593 -0.4700 -0.6096
   29phy    C30  762   1.124   3.928   0.714  0.1103 -0.2532  0.5429
   29phy    C28  763   1.101   4.071   0.771 -0.2710  0.1796 -0.4044
   29phy    C29  764   1.195   4.104   0.886 -0.2579  0.2669  0.0426
   29phy    C27  765   1.130   4.191   0.681  0.2984  0.1805  0.3701
   29phy    C26  766   1.017   4.226   0.579 -0.2537 -0.1968 -0.1317
   29phy    C25  767   1.034   4.370   0.529 -0.1994  0.3345 -0.4335
   29phy    C23  768   0.948   4.412   0.412  0.0118  0.0841  0.0957
   29phy    C24  769   0.923   4.564   0.416  0.2887 -0.3048  0.0799
   29phy    C22  770   1.017   4.373   0.276  0.2676 -0.4323 -0.1146
   29phy    C21  771   0.934   4.338   0.158  0.3525  0.0004  0.5573
   29phy    C20  772   1.027   4.315   0.041 -0.3777 -0.1434 -0.5832
   29phy    C18  773   0.981   4.282  -0.107  0.2704  0.3301  0.1359
   29phy    O01  774   0.885   4.174  -0.115 -0.2289  0.3408 -0.3331
   29phy    H01  775   0.808   4.202  -0.068  1.0035  0.3843  1.7911
   29phy    C19  776   1.118   4.233  -0.167 -0.0121  0.0842 -0.1423
   29phy    C13  777   0.921   4.409  -0.190 -0.5962  0.1636  0.1300
   29phy     H3  778   0.823   4.426  -0.137 -1.2987 -1.3540 -0.6016
   29phy    O33  779   0.973   4.542  -0.161 -0.0370  0.0500  0.0366
   29phy    H1B  780   1.041   4.565  -0.221 -0.8800  0.0807 -0.9366
   29phy    C12  781   0.845   4.404  -0.327 -0.1461  0.1516  0.1037
   29phy    O11  782   0.724   4.477  -0.347 -0.0076  0.1398  0.0012
   29phy    H1A  783   0.740   4.570  -0.342 -1.1505  0.3567 -0.1827
   30phy    C35  784   0.907   3.930   1.189  0.3882 -0.3633 -0.3049
   30phy    C33  785   0.775   3.946   1.270 -0.0308 -0.2972  0.6408
   30phy    C34  786   0.772   3.861   1.398 -0.0806  0.2322 -0.1136
   30phy    C32  787   0.761   4.095   1.312  0.1778  0.0006  0.2952
   30phy    C31  788   0.630   4.162   1.273  0.2494  0.0448 -0.3637
   30phy    C30  789   0.627   4.309   1.318 -0.4496 -0.2434  0.0514
   30phy    C28  790   0.518   4.400   1.253 -0.0092 -0.2232 -0.5953
   30phy    C29  791   0.447   4.480   1.366 -0.0645  0.6193  0.3334
   30phy    C27  792   0.582   4.490   1.147  0.1552 -0.2135 -0.1259
   30phy    C26  793   0.498   4.559   1.032  0.1386  0.1651  0.0168
   30phy    C25  794   0.580   4.653   0.949 -0.1475 -0.0714  0.1659
   30phy    C23  795   0.515   4.696   0.816 -0.4023 -0.0323 -0.2312
   30phy    C24  796   0.563   4.834   0.783 -0.3793 -0.2094 -0.0257
   30phy    C22  797   0.561   4.593   0.712 -0.5949 -0.0373  0.0607
   30phy    C21  798   0.458   4.536   0.621 -0.2914  0.7863  0.2314
   30phy    C20  799   0.524   4.433   0.518  0.4580 -0.2479 -0.4197
   30phy    C18  800   0.431   4.355   0.411 -0.6312  0.2765  0.0622
   30phy    O01  801   0.343   4.267   0.486 -0.4940 -0.1216 -0.1919
   30phy    H01  802   0.370   4.272   0.575  0.5691 -0.8228 -0.4515
   30phy    C19  803   0.531   4.260   0.337 -0.2244  0.1783  0.6160
   30phy    C13  804   0.348   4.450   0.313  0.4637  0.0704  0.3794
   30phy     H3  805   0.291   4.515   0.384  0.8190  0.3550  0.4017
   30phy    O33  806   0.421   4.552   0.243  0.3565 -0.1485  0.2163
   30phy    H1B  807   0.407   4.638   0.278 -0.7893 -0.1717 -0.1483
   30phy    C12  808   0.213   4.420   0.242  0.0561  0.0725 -0.3638
   30phy    O11  809   0.229   4.374   0.110 -0.2135 -0.1275 -0.0087
   30phy    H1A  810   0.218   4.449   0.054  0.7963  0.8075  1.0115
   31phy    C35  811   1.268   0.275   2.318  0.2435 -0.2386 -0.6833
   31phy    C33  812   1.412   0.284   2.369  0.1583  0.0534  0.0155
   31phy    C34  813   1.489   0.156   2.343 -0.0048  0.5871  0.0496
   31phy    C32  814   1.477   0.393   2.285  0.3759 -0.3333 -0.1092
   31phy    C31  815   1.525   0.508   2.372  0.2033  0.0167 -0.0578
   31phy    C30  816   1.571   0.626   2.285  0.0608  0.0274 -0.2063
   31phy    C28  817   1.647   0.739   2.362  0.2185 -0.0739 -0.3850
   31phy    C29  818   1.796   0.746   2.332  0.7154 -0.3162 -0.4312
   31phy    C27  819   1.578   0.874   2.334 -0.1232 -0.7482  0.0912
   31phy    C26  820   1.577   0.970   2.457  0.4249 -0.2993 -0.0409
   31phy    C25  821   1.501   1.101   2.439  0.1953  0.0180  0.4201
   31phy    C23  822   1.518   1.208   2.546  0.1621 -0.3181  0.1888
   31phy    C24  823   1.595   1.329   2.487  0.0336 -0.0241  0.0876
   31phy    C22  824   1.390   1.259   2.606 -0.2264  0.2158 -0.3264
   31phy    C21  825   1.406   1.256   2.760  0.2874  0.3914  0.3484
   31phy    C20  826   1.322   1.360   2.835  0.2870  0.1384  0.0555
   31phy    C18  827   1.318   1.348   2.992  0.2358  0.5603  0.6659
   31phy    O01  828   1.451   1.335   3.038  0.3465  0.3842 -0.1534
   31phy    H01  829   1.466   1.262   3.096  1.2284 -0.3515 -1.2484
   31phy    C19  830   1.273   1.488   3.034  0.1221 -0.4244 -0.4449
   31phy    C13  831   1.224   1.219   3.033  0.1704 -0.2353  0.2859
   31phy     H3  832   1.267   1.128   2.984  0.8421 -0.3216  1.0098
   31phy    O33  833   1.084   1.216   2.988 -0.1130 -0.0425 -0.3646
   31phy    H1B  834   1.035   1.282   3.032  0.0405 -0.2177  0.0817
   31phy    C12  835   1.227   1.175   3.187 -0.3328 -0.0577 -0.0404
   31phy    O11  836   1.175   1.047   3.226  0.1235  0.4421  0.3105
   31phy    H1A  837   1.190   1.026   3.316  0.1025 -0.5926  0.0850
   32phy    C35  838   2.664   1.690   1.948 -0.0888 -0.4766  0.0922
   32phy    C33  839   2.514   1.692   1.924 -0.3707  0.1556 -0.2298
   32phy    C34  840   2.465   1.834   1.896  0.3631 -0.3933  0.3524
   32phy    C32  841   2.480   1.596   1.816 -0.0530  0.2709  0.3129
   32phy    C31  842   2.335   1.541   1.826 -0.4023 -0.0365  0.0675
   32phy    C30  843   2.298   1.427   1.736 -0.1819  0.6633  0.6189
   32phy    C28  844   2.172   1.353   1.771 -0.0059  0.1148  0.0052
   32phy    C29  845   2.131   1.268   1.647 -0.4351  0.0642  0.1696
   32phy    C27  846   2.171   1.255   1.889 -0.0168  0.2145 -0.3043
   32phy    C26  847   2.077   1.293   2.000  0.4702  0.3259  0.1644
   32phy    C25  848   2.102   1.198   2.122  0.3309  0.1348  0.3482
   32phy    C23  849   1.991   1.224   2.229 -0.1137  0.4952 -0.0358
   32phy    C24  850   1.872   1.133   2.209 -0.0428 -0.2001 -0.4363
   32phy    C22  851   2.055   1.204   2.369  0.0375  0.6007 -0.8343
   32phy    C21  852   1.986   1.271   2.493 -0.3848  0.1955 -0.0327
   32phy    C20  853   2.067   1.238   2.615 -0.1994 -0.0572 -0.0267
   32phy    C18  854   2.014   1.279   2.755 -0.0426  0.4658  0.2314
   32phy    O01  855   1.885   1.220   2.782  0.1659 -0.1787 -0.0314
   32phy    H01  856   1.887   1.127   2.792 -2.7451 -0.2500  0.9079
   32phy    C19  857   2.109   1.204   2.846 -0.0205 -0.4226  0.8843
   32phy    C13  858   2.003   1.440   2.788  0.4068  0.8856 -0.2405
   32phy     H3  859   2.088   1.493   2.736 -0.4980  2.0502 -0.5782
   32phy    O33  860   2.030   1.481   2.924  0.3105 -0.2113 -0.6255
   32phy    H1B  861   2.035   1.574   2.936 -1.2575 -0.2442  0.6379
   32phy    C12  862   1.873   1.515   2.740 -0.6222  0.3382  0.1829
   32phy    O11  863   1.756   1.470   2.803 -0.5717 -0.0727 -0.7259
   32phy    H1A  864   1.754   1.377   2.790 -0.8732 -0.1677 -0.0598
   33phy    C35  865   1.096   0.732   2.143 -0.1092 -0.4935 -0.3085
   33phy    C33  866   1.207   0.814   2.215  0.0751  0.3123 -0.1423
   33phy    C34  867   1.316   0.844   2.110  0.3881  0.0031  0.7060
   33phy    C32  868   1.147   0.947   2.271 -0.4660 -0.3956 -0.2591
   33phy    C31  869   1.078   0.960   2.406 -0.2574  0.1852 -0.2337
   33phy    C30  870   1.017   1.099   2.430 -0.3377 -0.1500 -0.6717
   33phy    C28  871   0.935   1.129   2.560 -0.2819  0.2382 -0.5435
   33phy    C29  872   0.957   1.279   2.597 -0.5351 -0.0700  0.5885
   33phy    C27  873   0.788   1.093   2.543  0.5161 -0.2046  0.7836
   33phy    C26  874   0.730   1.011   2.663  0.2748  0.3331 -0.6163
   33phy    C25  875   0.591   0.952   2.633 -0.1572  0.2130 -0.2653
   33phy    C23  876   0.517   0.901   2.756  0.2077 -0.4398  0.2538
   33phy    C24  877   0.406   0.993   2.795  0.7514  0.3692 -0.2573
   33phy    C22  878   0.452   0.760   2.737  0.0374 -0.1956 -0.2562
   33phy    C21  879   0.496   0.673   2.851 -0.3952 -0.3917 -0.5196
   33phy    C20  880   0.418   0.539   2.870  0.2542  0.0118 -0.6577
   33phy    C18  881   0.493   0.428   2.960  0.2663 -0.2873 -0.2894
   33phy    O01  882   0.523   0.484   3.091 -0.0259 -0.1713  0.1353
   33phy    H01  883   0.459   0.545   3.123  0.6429  0.0242  1.1644
   33phy    C19  884   0.375   0.335   2.994 -0.6256  0.1280 -0.2933
   33phy    C13  885   0.624   0.364   2.893  0.0851  0.5272 -0.1515
   33phy     H3  886   0.608   0.356   2.782  1.6122 -0.1454 -0.3363
   33phy    O33  887   0.636   0.223   2.931  0.4265 -0.0655  0.3554
   33phy    H1B  888   0.657   0.225   3.023 -3.8487  1.2791  1.5362
   33phy    C12  889   0.763   0.436   2.917  0.3441 -0.2136 -0.0739
   33phy    O11  890   0.791   0.442   3.056  0.0231 -0.0381  0.1137
   33phy    H1A  891   0.715   0.456   3.109 -0.4540  0.0893 -0.5976
   34phy    C35  892   4.198   3.334   0.587  0.5170  0.0055  0.1230
   34phy    C33  893   4.238   3.290   0.728  0.1225  0.1619 -0.0470
   34phy    C34  894   4.309   3.415   0.790  0.0664 -0.0522 -0.0210
   34phy    C32  895   4.127   3.257   0.825  0.7302 -0.3183 -0.0682
   34phy    C31  896   4.079   3.109   0.820  0.3731  0.0472 -0.4076
   34phy    C30  897   3.955   3.084   0.913 -0.1034 -0.1342 -0.1761
   34phy    C28  898   3.893   2.942   0.897  0.1902  0.0864 -0.2332
   34phy    C29  899   3.935   2.861   1.017 -0.0015  0.2726  0.3250
   34phy    C27  900   3.739   2.947   0.890  0.3886  0.4191 -0.0760
   34phy    C26  901   3.668   2.931   0.751 -0.5937 -0.5930  0.4516
   34phy    C25  902   3.520   2.944   0.769 -0.1281 -0.7423  0.0850
   34phy    C23  903   3.442   2.959   0.638 -0.1708  0.3578  0.1539
   34phy    C24  904   3.357   2.838   0.620 -0.1409  0.3436  0.2312
   34phy    C22  905   3.346   3.079   0.632  0.1329 -0.0723  0.4230
   34phy    C21  906   3.384   3.195   0.535 -0.1786 -0.3680  0.2134
   34phy    C20  907   3.300   3.321   0.570 -0.2420  0.1897  0.1178
   34phy    C18  908   3.309   3.445   0.469 -0.1350  0.1445  0.3566
   34phy    O01  909   3.445   3.482   0.454  0.2223  0.2114  0.1187
   34phy    H01  910   3.474   3.519   0.535  1.2432 -0.7708  0.2374
   34phy    C19  911   3.237   3.555   0.550 -0.0256  0.3011  0.3580
   34phy    C13  912   3.246   3.414   0.323  0.3847  0.4900 -0.3439
   34phy     H3  913   3.321   3.345   0.275  0.0069  0.6990 -1.2469
   34phy    O33  914   3.133   3.321   0.318  0.0129  0.1558  0.6883
   34phy    H1B  915   3.060   3.362   0.275  0.1354  0.6579  0.9509
   34phy    C12  916   3.251   3.505   0.192 -0.2476 -0.2643  0.0888
   34phy    O11  917   3.134   3.580   0.160 -0.0400 -0.0922 -0.4969
   34phy    H1A  918   3.147   3.656   0.213 -0.8119  0.1716 -0.6737
   35phy    C35  919   1.726   1.422   1.786  0.8839 -0.0946 -0.1158
   35phy    C33  920   1.586   1.403   1.839 -0.4093 -0.1976 -0.0466
   35phy    C34  921   1.594   1.386   1.989 -0.0123  0.5314 -0.3733
   35phy    C32  922   1.494   1.518   1.791 -0.0017 -0.2621 -0.0583
   35phy    C31  923   1.345   1.495   1.791  0.2018 -0.1344 -0.1740
   35phy    C30  924   1.269   1.611   1.727  0.0627  0.2208 -0.2549
   35phy    C28  925   1.116   1.606   1.725  0.3008 -0.1580 -0.0774
   35phy    C29  926   1.063   1.689   1.841 -0.2467 -0.1636 -0.3278
   35phy    C27  927   1.065   1.674   1.603  0.1864  0.2152 -0.1117
   35phy    C26  928   1.052   1.586   1.475  0.1246 -0.0356 -0.1859
   35phy    C25  929   1.041   1.672   1.346 -0.5334 -0.1214 -0.3280
   35phy    C23  930   1.040   1.592   1.209 -0.0586 -0.1536 -0.1913
   35phy    C24  931   0.941   1.665   1.113  0.0045  0.8866  0.0320
   35phy    C22  932   1.183   1.575   1.152 -0.0310 -0.1449  0.4416
   35phy    C21  933   1.201   1.464   1.047  0.1080  0.1140 -0.2544
   35phy    C20  934   1.353   1.439   1.006  0.3357 -0.0046  0.2156
   35phy    C18  935   1.387   1.321   0.905 -0.6471 -0.6138 -0.1452
   35phy    O01  936   1.323   1.197   0.944 -0.4178  0.3460  0.2085
   35phy    H01  937   1.339   1.174   1.033 -0.1880 -0.1099  0.0514
   35phy    C19  938   1.534   1.298   0.932 -0.3058 -0.1112  0.3163
   35phy    C13  939   1.350   1.352   0.749 -0.0687  0.3845  0.0074
   35phy     H3  940   1.240   1.366   0.758  0.0652  0.4307  2.0368
   35phy    O33  941   1.381   1.480   0.685  0.6677  0.0883 -0.0495
   35phy    H1B  942   1.301   1.526   0.671 -0.5342 -1.6010  0.9641
   35phy    C12  943   1.330   1.233   0.641  0.0146  0.1298  0.1035
   35phy    O11  944   1.317   1.096   0.684 -0.4770 -0.0832 -0.3404
   35phy    H1A  945   1.297   1.092   0.775  0.2466  0.5362 -0.1507
   36phy    C35  946   2.484   1.646   2.990  0.1374  0.0392 -0.1125
   36phy    C33  947   2.467   1.733   2.868 -0.0123  0.4133 -0.2374
   36phy    C34  948   2.597   1.814   2.848  0.0513 -0.2855  0.1313
   36phy    C32  949   2.416   1.644   2.751 -0.1314  0.2640  0.4312
   36phy    C31  950   2.367   1.723   2.626 -0.2823 -0.2822  0.2896
   36phy    C30  951   2.311   1.620   2.525 -0.5390 -0.0887  0.6180
   36phy    C28  952   2.251   1.687   2.402  0.1774  0.0566  0.4090
   36phy    C29  953   2.342   1.677   2.280  0.4067 -0.0811  0.1750
   36phy    C27  954   2.118   1.629   2.348 -0.2582 -0.0776  0.1658
   36phy    C26  955   1.998   1.732   2.328 -0.3953 -0.0078 -0.2525
   36phy    C25  956   1.876   1.668   2.259  0.1896 -0.0901 -0.4628
   36phy    C23  957   1.754   1.764   2.248  0.0283  0.4562 -0.1119
   36phy    C24  958   1.692   1.746   2.106 -0.1079  0.4918  0.2946
   36phy    C22  959   1.653   1.734   2.358  0.0384 -0.3435 -0.2221
   36phy    C21  960   1.640   1.830   2.476 -0.0767 -0.1257  0.0298
   36phy    C20  961   1.555   1.779   2.594 -0.4268  0.3784 -0.2891
   36phy    C18  962   1.544   1.852   2.732 -0.2126 -0.6721 -0.7208
   36phy    O01  963   1.492   1.981   2.701 -0.2165 -0.1780 -0.0521
   36phy    H01  964   1.426   1.972   2.634 -1.2991  0.4355  0.8879
   36phy    C19  965   1.426   1.791   2.811 -0.0112  0.5244  0.4785
   36phy    C13  966   1.673   1.880   2.835 -0.3866  0.3615  0.1011
   36phy     H3  967   1.719   1.782   2.865  0.8029  0.7077 -0.5535
   36phy    O33  968   1.631   1.934   2.963  0.2102 -0.0811 -0.0470
   36phy    H1B  969   1.611   2.025   2.954 -0.1475 -0.1780 -0.2305
   36phy    C12  970   1.794   1.969   2.781  0.5537  0.1585 -0.1442
   36phy    O11  971   1.906   1.973   2.864  0.4756 -0.4631  0.3245
   36phy    H1A  972   1.921   1.891   2.907 -0.3697 -1.0478 -0.4685
   37phy    C35  973   1.730   1.506   1.220  0.1022 -0.1252  0.2762
   37phy    C33  974   1.725   1.389   1.313 -0.3024  0.2554  0.2845
   37phy    C34  975   1.842   1.390   1.409  0.4278  0.0515  0.4849
   37phy    C32  976   1.591   1.374   1.385  0.5783 -0.0100  0.0046
   37phy    C31  977   1.509   1.253   1.347  0.0626  0.5028 -0.2182
   37phy    C30  978   1.388   1.249   1.428  0.3058 -0.1032  0.0199
   37phy    C28  979   1.301   1.123   1.399  0.9572  0.2006 -0.2637
   37phy    C29  980   1.253   1.055   1.531 -0.1392 -0.6133  0.0007
   37phy    C27  981   1.181   1.158   1.307  0.0440 -0.3613  0.4329
   37phy    C26  982   1.146   1.052   1.200 -0.4222 -0.0983  0.4209
   37phy    C25  983   1.028   1.087   1.114 -0.4307  0.0664  0.5326
   37phy    C23  984   0.987   0.973   1.018 -0.5834 -0.0217  0.1231
   37phy    C24  985   0.877   0.884   1.078 -0.2141 -0.4224  0.0180
   37phy    C22  986   0.942   1.037   0.887 -0.0668 -0.4721  0.2657
   37phy    C21  987   0.987   0.967   0.761  0.1491 -0.1396 -0.1719
   37phy    C20  988   0.929   1.039   0.635  0.6494  0.3312  0.5346
   37phy    C18  989   0.980   1.017   0.490  0.5428  0.2922  0.2324
   37phy    O01  990   1.117   1.051   0.480 -0.1436  0.0910 -0.1781
   37phy    H01  991   1.165   1.073   0.557  1.0688  2.0076 -1.3967
   37phy    C19  992   0.912   1.133   0.416  0.0653  0.0106 -0.0850
   37phy    C13  993   0.950   0.877   0.412 -0.4316  0.2792  0.4115
   37phy     H3  994   0.871   0.833   0.478  0.7797  0.3473  1.9735
   37phy    O33  995   0.879   0.870   0.291 -0.2617 -0.2031  0.1027
   37phy    H1B  996   0.899   0.937   0.229 -0.8037 -0.1111  0.0162
   37phy    C12  997   1.043   0.749   0.437 -0.0800  0.0519  0.4292
   37phy    O11  998   1.151   0.739   0.347 -0.4671 -0.0945  0.3591
   37phy    H1A  999   1.126   0.775   0.263  0.2217  0.8022  0.5266
   38phy    C35 1000   0.969   1.157   1.814 -0.4752 -0.0654 -0.1956
   38phy    C33 1001   1.077   1.163   1.924  0.1662  0.6060  0.6146
   38phy    C34 1002   1.207   1.099   1.867 -0.2969  0.3905 -0.0076
   38phy    C32 1003   1.087   1.301   1.984  0.1670 -0.6776 -0.0387
   38phy    C31 1004   1.153   1.318   2.122  0.1376  0.2807 -0.0310
   38phy    C30 1005   1.129   1.464   2.178  0.0228  0.7414 -0.0322
   38phy    C28 1006   1.208   1.497   2.306 -0.3870  0.0205  0.3816
   38phy    C29 1007   1.343   1.555   2.275 -0.1773  0.3100 -0.3343
   38phy    C27 1008   1.121   1.594   2.384 -0.2546 -0.0016  0.3576
   38phy    C26 1009   1.124   1.591   2.541 -0.0110  0.0207 -0.1634
   38phy    C25 1010   1.007   1.662   2.611 -0.0279  0.2377 -0.2021
   38phy    C23 1011   1.029   1.675   2.762  0.1072  0.1893  0.4563
   38phy    C24 1012   1.040   1.823   2.793  0.1296 -0.0824  0.1364
   38phy    C22 1013   0.902   1.626   2.835 -0.4167  0.0147  0.3567
   38phy    C21 1014   0.919   1.503   2.920  0.3055 -0.0067 -0.5046
   38phy    C20 1015   0.794   1.486   3.016  0.0118 -0.0600  0.0457
   38phy    C18 1016   0.790   1.348   3.097  0.5136  0.0483  0.2519
   38phy    O01 1017   0.916   1.330   3.162 -0.2382  0.0565 -0.0232
   38phy    H01 1018   0.927   1.394   3.230 -0.2886 -1.1752  1.1897
   38phy    C19 1019   0.690   1.387   3.205 -0.1245  0.3407 -0.7116
   38phy    C13 1020   0.755   1.219   3.006  0.0365 -0.1327  0.7598
   38phy     H3 1021   0.821   1.216   2.916  0.1430 -0.0469  0.8346
   38phy    O33 1022   0.623   1.233   2.944 -0.2387 -0.1506 -0.0537
   38phy    H1B 1023   0.630   1.247   2.851 -1.4464  1.8864  0.0945
   38phy    C12 1024   0.767   1.072   3.070 -0.3858 -0.0126 -0.6443
   38phy    O11 1025   0.893   1.056   3.129  0.2075 -0.1544 -0.2221
   38phy    H1A 1026   0.948   1.129   3.108 -0.8751  0.6180 -0.5082
   39phy    C35 1027   0.357   2.922   1.084 -0.4709  0.1736  0.0001
   39phy    C33 1028   0.478   2.858   1.148 -0.5123 -0.4220  0.0691
   39phy    C34 1029   0.575   2.800   1.041  0.3479  0.6199  0.1090
   39phy    C32 1030   0.542   2.967   1.238 -0.1205  0.0053 -0.7256
   39phy    C31 1031   0.631   2.913   1.350  0.3107  0.6259  0.1874
   39phy    C30 1032   0.696   3.018   1.430  0.0584  0.2498  0.4598
   39phy    C28 1033   0.760   2.967   1.562 -0.4323  0.2675  0.2517
   39phy    C29 1034   0.905   2.909   1.551  0.5560  0.0935  0.3712
   39phy    C27 1035   0.749   3.076   1.672 -0.2038  0.3079  0.5071
   39phy    C26 1036   0.716   3.016   1.812 -0.4130  0.1371 -0.1915
   39phy    C25 1037   0.712   3.125   1.921  0.1220 -0.0217 -0.3223
   39phy    C23 1038   0.676   3.081   2.067  0.0615 -0.7747 -0.5441
   39phy    C24 1039   0.796   3.076   2.163 -0.2636  0.0104  0.6579
   39phy    C22 1040   0.554   3.158   2.117  0.2321 -0.1232  0.4557
   39phy    C21 1041   0.464   3.077   2.212  0.0705  0.6611  0.1426
   39phy    C20 1042   0.343   3.161   2.248 -0.0370 -0.5660  0.3412
   39phy    C18 1043   0.239   3.121   2.358  0.9462 -0.4902 -0.2468
   39phy    O01 1044   0.298   3.117   2.490 -0.7197 -0.2664  0.1371
   39phy    H01 1045   0.316   3.205   2.518 -0.9959  0.3463 -1.5329
   39phy    C19 1046   0.149   3.248   2.355  0.2860  0.3614 -0.3569
   39phy    C13 1047   0.158   2.982   2.339  0.2225  0.0920  0.0020
   39phy     H3 1048   0.119   2.978   2.234  0.8935  1.6304 -0.3255
   39phy    O33 1049   0.038   2.977   2.416  0.3602  0.1705  0.0594
   39phy    H1B 1050   0.055   2.968   2.508 -1.9473  0.0586  0.5392
   39phy    C12 1051   0.235   2.851   2.364  0.1521 -0.0387  0.2421
   39phy    O11 1052   0.300   2.846   2.489 -0.1953 -0.3804 -0.2083
   39phy    H1A 1053   0.346   2.927   2.492  1.2023 -1.0836 -1.5122
   40phy    C35 1054   0.893   4.843   2.133 -0.7033  0.2218 -0.3244
   40phy    C33 1055   0.844   4.820   1.990  0.1923  0.0382 -0.3536
   40phy    C34 1056   0.690   4.845   1.978  0.2769  0.0043  0.3825
   40phy    C32 1057   0.923   4.912   1.896 -0.0351 -0.5972  0.1385
   40phy    C31 1058   1.017   4.831   1.804 -0.0462  0.0963 -0.4202
   40phy    C30 1059   1.104   4.939   1.731  0.5990  0.2375  0.0764
   40phy    C28 1060   1.217   4.888   1.643 -0.0745 -0.2478  0.4856
   40phy    C29 1061   1.160   4.874   1.501  0.0826  0.0176  0.3716
   40phy    C27 1062   1.320   5.003   1.618  0.0721 -0.1694 -0.0171
   40phy    C26 1063   1.459   4.980   1.684 -0.1398 -0.5803 -0.1172
   40phy    C25 1064   1.560   5.093   1.663  0.3229 -0.3232  0.2586
   40phy    C23 1065   1.700   5.067   1.722  0.1053  0.1574 -0.5166
   40phy    C24 1066   1.796   5.156   1.653 -0.2109  0.7244 -0.0857
   40phy    C22 1067   1.706   5.097   1.871  0.0374 -0.4408 -0.6847
   40phy    C21 1068   1.754   4.990   1.968 -0.0511  1.0638 -0.5433
   40phy    C20 1069   1.771   5.043   2.113  0.0307  0.2483  0.0259
   40phy    C18 1070   1.836   4.959   2.228  0.0310 -0.0522  0.2610
   40phy    O01 1071   1.968   4.925   2.189  0.0826 -0.2078 -0.0380
   40phy    H01 1072   1.997   4.979   2.118 -0.5130  1.1904  0.7569
   40phy    C19 1073   1.857   5.070   2.333 -0.2523 -0.4302 -0.0705
   40phy    C13 1074   1.760   4.827   2.288 -0.5477 -0.0176 -0.4596
   40phy     H3 1075   1.653   4.848   2.312 -0.3816  0.8178 -0.4103
   40phy    O33 1076   1.809   4.797   2.423 -0.2946  0.1874  0.4043
   40phy    H1B 1077   1.901   4.780   2.416 -0.1819  1.1517 -0.7221
   40phy    C12 1078   1.771   4.688   2.205 -0.3047 -0.5835 -0.4193
   40phy    O11 1079   1.890   4.616   2.196 -0.1074  0.4845 -0.0171
   40phy    H1A 1080   1.875   4.527   2.169  0.6180 -0.1921  1.6996
   41phy    C35 1081   0.620   2.533   1.510 -0.0303 -0.1990 -0.3242
   41phy    C33 1082   0.729   2.454   1.435 -0.1267  0.0791  0.7436
   41phy    C34 1083   0.706   2.465   1.282 -0.4322 -0.2859 -0.2539
   41phy    C32 1084   0.873   2.496   1.469 -0.0498  0.0951  0.8791
   41phy    C31 1085   0.953   2.387   1.541  0.0515 -0.0626  0.1253
   41phy    C30 1086   1.101   2.426   1.557  0.6379 -0.2601 -0.0629
   41phy    C28 1087   1.180   2.335   1.649 -0.0640 -0.0579 -0.2213
   41phy    C29 1088   1.257   2.229   1.573  0.2273  0.1543 -0.0830
   41phy    C27 1089   1.286   2.418   1.724  0.5536  0.3539  0.3433
   41phy    C26 1090   1.317   2.372   1.870 -0.1029 -0.2090 -0.3237
   41phy    C25 1091   1.394   2.475   1.954 -0.0957 -0.2915  0.1325
   41phy    C23 1092   1.410   2.444   2.105  0.5172  0.5520  0.0441
   41phy    C24 1093   1.532   2.527   2.150 -0.1559  0.6683 -0.0165
   41phy    C22 1094   1.288   2.472   2.194 -0.2609  0.3154 -0.0317
   41phy    C21 1095   1.274   2.390   2.322  0.4813 -0.1717  0.1794
   41phy    C20 1096   1.144   2.405   2.401 -0.2191 -0.2146 -0.1323
   41phy    C18 1097   1.128   2.344   2.547 -0.2439 -0.1682 -0.3001
   41phy    O01 1098   1.246   2.376   2.628 -0.0349  0.1971  0.1643
   41phy    H01 1099   1.274   2.303   2.680 -0.6595 -0.7812 -0.8459
   41phy    C19 1100   1.019   2.433   2.607  0.7890 -0.0482 -0.1957
   41phy    C13 1101   1.089   2.191   2.563  0.3866 -0.4442 -0.8875
   41phy     H3 1102   0.998   2.168   2.501  0.5788 -2.9772 -0.3773
   41phy    O33 1103   1.040   2.158   2.697  0.1418  0.1744 -0.1870
   41phy    H1B 1104   0.947   2.171   2.698  0.1038  0.0717 -1.5353
   41phy    C12 1105   1.182   2.072   2.521 -0.2125 -0.3344 -0.3244
   41phy    O11 1106   1.262   2.012   2.619  0.1128  0.3568 -0.1050
   41phy    H1A 1107   1.210   2.017   2.697 -0.5192 -0.3990 -0.4650
   42phy    C35 1108   0.504   0.551   1.628  0.0674 -0.0478  0.1166
   42phy    C33 1109   0.493   0.704   1.657  0.2738 -0.2490  0.0656
   42phy    C34 1110   0.606   0.736   1.750  0.0828  0.1247  0.5064
   42phy    C32 1111   0.526   0.800   1.536 -0.4936  0.0755 -0.2975
   42phy    C31 1112   0.415   0.848   1.446  0.8411  0.1956  0.5286
   42phy    C30 1113   0.470   0.873   1.305 -0.0927 -0.0697  0.0497
   42phy    C28 1114   0.371   0.903   1.188 -0.3220 -0.0992  0.3404
   42phy    C29 1115   0.326   1.053   1.191  0.0645  0.2033 -0.2028
   42phy    C27 1116   0.445   0.900   1.048 -0.1940  0.4206 -0.2052
   42phy    C26 1117   0.441   0.775   0.967  0.0446  0.7814  0.4626
   42phy    C25 1118   0.507   0.799   0.827  0.6915  0.1554  0.4242
   42phy    C23 1119   0.538   0.670   0.749  0.5522 -0.3042  0.1085
   42phy    C24 1120   0.477   0.675   0.605 -0.1172 -0.2366 -0.4404
   42phy    C22 1121   0.690   0.642   0.750  0.4579  0.8604  0.1344
   42phy    C21 1122   0.720   0.490   0.725 -0.2881 -0.2066 -0.3323
   42phy    C20 1123   0.871   0.485   0.702 -0.1343  0.3361  0.1153
   42phy    C18 1124   0.949   0.349   0.673  0.4484 -0.0085 -0.0226
   42phy    O01 1125   0.917   0.264   0.778  0.4076  0.0072 -0.1740
   42phy    H01 1126   0.840   0.291   0.823  0.6289 -0.3074  0.4087
   42phy    C19 1127   1.098   0.377   0.678  0.1027 -0.5083 -0.0583
   42phy    C13 1128   0.898   0.282   0.533  0.4361 -0.2839  0.1957
   42phy     H3 1129   0.788   0.271   0.544  0.3001  0.3615 -0.4491
   42phy    O33 1130   0.888   0.371   0.423 -0.2985 -0.3637  0.2836
   42phy    H1B 1131   0.939   0.339   0.351  0.5982 -1.3572  1.3223
   42phy    C12 1132   0.910   0.130   0.496  0.4677  0.3159  0.1846
   42phy    O11 1133   1.028   0.080   0.443 -0.3015 -0.0035 -0.9715
   42phy    H1A 1134   1.097   0.142   0.459 -0.0063 -0.8021  1.0724
   43phy    C35 1135   0.868   0.632   2.564  0.3171 -0.4082  0.6068
   43phy    C33 1136   0.787   0.587   2.445  0.0562  0.0794  0.1363
   43phy    C34 1137   0.878   0.523   2.340  0.0719  0.0782  0.0714
   43phy    C32 1138   0.681   0.491   2.495 -0.6686 -0.3103 -0.2789
   43phy    C31 1139   0.547   0.502   2.420  0.0946  0.7956 -0.6223
   43phy    C30 1140   0.438   0.411   2.478  0.2248  0.4709  0.2800
   43phy    C28 1141   0.297   0.431   2.410  0.1418 -0.0072 -0.1422
   43phy    C29 1142   0.290   0.351   2.283  0.3652 -0.4694  0.8163
   43phy    C27 1143   0.187   0.377   2.506 -0.0003  0.4508  0.2906
   43phy    C26 1144   0.128   0.476   2.606 -0.3182  0.0857 -0.5223
   43phy    C25 1145   0.041   0.412   2.718  0.0326  0.1876 -0.3580
   43phy    C23 1146  -0.025   0.519   2.808  0.1483  0.2266  0.5339
   43phy    C24 1147  -0.173   0.527   2.800  0.2184 -0.4356  0.1454
   43phy    C22 1148   0.015   0.499   2.952 -0.6664  0.0975 -0.3854
   43phy    C21 1149   0.053   0.628   3.031  0.3216 -0.3261  0.1479
   43phy    C20 1150   0.117   0.600   3.163 -0.5580 -0.2926 -0.3800
   43phy    C18 1151   0.165   0.716   3.259 -0.0613 -0.1198  0.1428
   43phy    O01 1152   0.052   0.807   3.264  0.1645 -0.1392  0.1241
   43phy    H01 1153  -0.030   0.762   3.276 -0.6631  1.2531 -0.0867
   43phy    C19 1154   0.174   0.644   3.395  0.0869  0.1685  0.1888
   43phy    C13 1155   0.299   0.795   3.205 -0.5895 -0.0612 -0.4135
   43phy     H3 1156   0.281   0.829   3.100  1.4747  0.5163 -0.6250
   43phy    O33 1157   0.405   0.698   3.182 -0.0005  0.3611 -0.3222
   43phy    H1B 1158   0.487   0.741   3.199 -0.5483  1.7860 -1.1225
   43phy    C12 1159   0.350   0.924   3.277 -0.2159  0.3387  0.7793
   43phy    O11 1160   0.376   0.921   3.416  0.2731  0.0319  0.2827
   43phy    H1A 1161   0.452   0.868   3.428 -0.3677 -1.2698 -1.0524
   44phy    C35 1162   2.177   1.847   1.553  0.4934  0.1727 -0.3563
   44phy    C33 1163   2.043   1.789   1.588 -0.0436 -0.1453  0.2455
   44phy    C34 1164   2.036   1.777   1.740  0.4914  0.1500 -0.2668
   44phy    C32 1165   1.932   1.867   1.510  0.6718  0.3049 -0.5404
   44phy    C31 1166   1.794   1.794   1.501 -0.1016 -0.0806 -0.0646
   44phy    C30 1167   1.701   1.886   1.424  0.2643  0.3312  0.1072
   44phy    C28 1168   1.563   1.821   1.384 -0.3445  0.1026 -0.1284
   44phy    C29 1169   1.471   1.842   1.502  0.2921  0.0695  0.1534
   44phy    C27 1170   1.487   1.902   1.279  0.1272 -0.5373  0.1796
   44phy    C26 1171   1.472   1.827   1.144  0.4591 -0.0724 -0.1308
   44phy    C25 1172   1.404   1.925   1.050 -0.1179  0.2692  0.0864
   44phy    C23 1173   1.349   1.879   0.914 -0.0827 -0.5643  0.1236
   44phy    C24 1174   1.249   1.994   0.875 -0.1644  0.4316 -0.1462
   44phy    C22 1175   1.461   1.890   0.809 -0.4357 -0.3398 -0.0627
   44phy    C21 1176   1.459   1.764   0.722  0.2285 -0.4063 -0.2258
   44phy    C20 1177   1.585   1.763   0.634  0.2479  0.4140 -0.6598
   44phy    C18 1178   1.614   1.638   0.540 -0.7001  0.1864 -0.1992
   44phy    O01 1179   1.604   1.519   0.616  0.6007 -0.0326 -0.2748
   44phy    H01 1180   1.515   1.507   0.641  0.8975  1.1053  1.4567
   44phy    C19 1181   1.762   1.668   0.500  0.1974 -0.2559  0.7935
   44phy    C13 1182   1.518   1.636   0.411 -0.0898 -0.5350 -0.3480
   44phy     H3 1183   1.415   1.617   0.450  0.0087  0.8097  0.6758
   44phy    O33 1184   1.491   1.764   0.350  0.4544  0.4721  0.3712
   44phy    H1B 1185   1.522   1.763   0.261  0.7967 -1.8009  0.4663
   44phy    C12 1186   1.481   1.514   0.315 -0.3116  0.0623 -0.2327
   44phy    O11 1187   1.476   1.386   0.375 -0.2260 -0.1781  0.0668
   44phy    H1A 1188   1.566   1.367   0.391  0.5532  1.4003 -1.8853
   45phy    C35 1189   1.601   2.729   1.708 -0.2559 -0.4415 -0.3502
   45phy    C33 1190   1.519   2.767   1.587  0.1260  0.0517  0.6093
   45phy    C34 1191   1.502   2.634   1.516  0.4885  0.0701 -0.1863
   45phy    C32 1192   1.376   2.828   1.614  0.2101 -0.1260  0.2277
   45phy    C31 1193   1.379   2.979   1.649 -0.0579 -0.4176  0.3018
   45phy    C30 1194   1.243   3.037   1.687  0.6224  0.1159 -0.5419
   45phy    C28 1195   1.247   3.183   1.722 -0.3457 -0.0578 -0.2594
   45phy    C29 1196   1.166   3.252   1.619 -0.2081  0.0372  0.2631
   45phy    C27 1197   1.159   3.218   1.842  0.0031 -0.0737  0.2118
   45phy    C26 1198   1.219   3.213   1.980  0.1785  0.5726  0.0440
   45phy    C25 1199   1.123   3.247   2.097  0.3513  0.2820  0.3307
   45phy    C23 1200   1.189   3.242   2.238  0.6551 -0.4770  0.1373
   45phy    C24 1201   1.199   3.381   2.300  0.0994  0.2115  0.1249
   45phy    C22 1202   1.117   3.142   2.327 -0.2348  0.0607 -0.0982
   45phy    C21 1203   1.202   3.068   2.434  0.2327  0.0639 -0.0133
   45phy    C20 1204   1.129   2.967   2.518  0.0327  0.0873 -0.3843
   45phy    C18 1205   1.205   2.884   2.631  0.0377  0.3760  0.1199
   45phy    O01 1206   1.300   2.962   2.704  0.1750  0.5087  0.4697
   45phy    H01 1207   1.257   3.040   2.735 -1.2236 -0.0560  0.0170
   45phy    C19 1208   1.095   2.859   2.740  0.6340  0.4429  0.5723
   45phy    C13 1209   1.278   2.746   2.578 -0.2321  0.3885  0.1432
   45phy     H3 1210   1.214   2.694   2.503 -0.0793  0.8941 -0.3391
   45phy    O33 1211   1.289   2.650   2.675 -0.1649  0.1932 -0.3846
   45phy    H1B 1212   1.294   2.563   2.639 -0.4312 -0.0916  0.2596
   45phy    C12 1213   1.416   2.759   2.504  0.4962 -0.2911  0.3344
   45phy    O11 1214   1.512   2.817   2.587  0.2594 -0.2281 -0.3615
   45phy    H1A 1215   1.467   2.871   2.649 -0.0037 -1.1620  0.2855
   46phy    C35 1216   1.487   2.883   2.107  0.1729  0.0315  0.2112
   46phy    C33 1217   1.598   2.985   2.112  0.0272 -0.0630  0.1511
   46phy    C34 1218   1.730   2.913   2.071  0.1873  0.2293  0.0575
   46phy    C32 1219   1.567   3.095   2.012  0.6596 -0.3394  0.0612
   46phy    C31 1220   1.606   3.234   2.070  0.4423 -0.1067 -0.1523
   46phy    C30 1221   1.578   3.358   1.976  0.2547 -0.3402  0.0743
   46phy    C28 1222   1.625   3.496   2.026  0.0986 -0.0969 -0.3622
   46phy    C29 1223   1.681   3.580   1.911 -0.3273 -0.1994  0.2198
   46phy    C27 1224   1.515   3.571   2.108  0.1480  0.9069  0.2310
   46phy    C26 1225   1.548   3.684   2.203 -0.7402 -0.0481  0.0895
   46phy    C25 1226   1.411   3.736   2.258 -0.0422  0.4193 -0.0393
   46phy    C23 1227   1.415   3.853   2.356 -0.3736  0.5069  0.1834
   46phy    C24 1228   1.274   3.919   2.355  0.2060 -0.2676 -0.1732
   46phy    C22 1229   1.460   3.812   2.498 -0.4566  0.1242 -0.1414
   46phy    C21 1230   1.515   3.915   2.601  0.0246 -0.0431  0.0521
   46phy    C20 1231   1.518   3.851   2.741  0.4210  0.2199 -0.1759
   46phy    C18 1232   1.559   3.918   2.879 -0.0533 -0.1636 -0.2251
   46phy    O01 1233   1.676   3.999   2.850  0.0280  0.2062  0.2240
   46phy    H01 1234   1.738   3.942   2.808  0.4944  1.0554 -0.2452
   46phy    C19 1235   1.450   4.018   2.925  0.3024  0.5468 -0.3459
   46phy    C13 1236   1.599   3.802   2.983  0.6137  0.5031 -0.0040
   46phy     H3 1237   1.669   3.733   2.929 -0.8333 -0.9070 -0.1476
   46phy    O33 1238   1.491   3.711   3.010 -0.2270 -0.4577 -0.1542
   46phy    H1B 1239   1.512   3.622   2.990 -0.8003 -0.4500 -0.8755
   46phy    C12 1240   1.678   3.835   3.112 -0.1799 -0.1436  0.3813
   46phy    O11 1241   1.790   3.928   3.098 -0.1537 -0.0896  0.0179
   46phy    H1A 1242   1.761   4.006   3.055  0.9389  1.0479  1.2515
   47phy    C35 1243   3.810   2.611   1.232  0.0664 -0.4066 -0.0576
   47phy    C33 1244   3.705   2.510   1.293 -0.4434 -0.6984  0.5132
   47phy    C34 1245   3.790   2.414   1.382 -0.2642 -0.1471  0.0624
   47phy    C32 1246   3.599   2.579   1.376  0.7614 -0.2171 -0.0615
   47phy    C31 1247   3.480   2.641   1.300 -0.3999  0.1733  0.1790
   47phy    C30 1248   3.406   2.732   1.390 -0.0425  0.7525 -0.1169
   47phy    C28 1249   3.274   2.788   1.331  0.3164 -0.2728  0.2792
   47phy    C29 1250   3.167   2.738   1.426  0.2933 -0.3158 -0.2815
   47phy    C27 1251   3.269   2.946   1.323 -0.2015  0.6914  0.2327
   47phy    C26 1252   3.302   3.002   1.180  0.5022  0.1344 -0.2277
   47phy    C25 1253   3.300   3.157   1.181  0.1058 -0.9984  0.5310
   47phy    C23 1254   3.324   3.223   1.043 -0.2155 -0.2348 -0.2728
   47phy    C24 1255   3.190   3.258   0.971 -0.2675 -0.0940 -0.2350
   47phy    C22 1256   3.412   3.352   1.061  0.5026  0.4064 -0.1504
   47phy    C21 1257   3.518   3.372   0.950  0.1704  0.0084  0.3525
   47phy    C20 1258   3.564   3.517   0.946 -0.3288  0.0118  0.0019
   47phy    C18 1259   3.691   3.557   0.864 -0.3202  0.1542 -0.0738
   47phy    O01 1260   3.808   3.482   0.903  0.0528  0.1282 -0.2374
   47phy    H01 1261   3.808   3.486   0.996 -1.4510  0.7602 -0.2368
   47phy    C19 1262   3.717   3.698   0.919  0.0225  0.1193  0.1690
   47phy    C13 1263   3.670   3.557   0.708  0.3379  0.1010 -0.3994
   47phy     H3 1264   3.655   3.449   0.682  0.6835 -0.1856  0.5550
   47phy    O33 1265   3.542   3.608   0.654 -0.0704  0.6186 -0.0580
   47phy    H1B 1266   3.548   3.701   0.643 -0.9240  0.5399 -1.5096
   47phy    C12 1267   3.783   3.561   0.601 -0.3610  0.6590  0.0874
   47phy    O11 1268   3.914   3.565   0.645 -0.3642 -0.1823  0.0465
   47phy    H1A 1269   3.923   3.500   0.712  1.0368 -1.3405 -1.1846
   48phy    C35 1270   2.696   2.194   2.201 -0.0717  0.2186 -0.2648
   48phy    C33 1271   2.561   2.270   2.196 -1.2606  0.1610  0.5141
   48phy    C34 1272   2.571   2.397   2.114  0.6709 -0.0915 -0.2828
   48phy    C32 1273   2.454   2.178   2.155  0.0121  0.8440 -0.1005
   48phy    C31 1274   2.308   2.222   2.199  0.2866 -0.3709  0.0197
   48phy    C30 1275   2.206   2.107   2.162  0.6713 -0.1824  0.3555
   48phy    C28 1276   2.057   2.144   2.156 -0.2702 -0.2947  0.0557
   48phy    C29 1277   1.983   2.038   2.079 -0.1498  0.3631 -0.0567
   48phy    C27 1278   2.003   2.164   2.298 -0.0497 -0.6090 -0.6023
   48phy    C26 1279   1.890   2.266   2.315  0.1541 -0.1620  0.2651
   48phy    C25 1280   1.860   2.296   2.464 -0.0947  0.4207  0.4089
   48phy    C23 1281   1.739   2.388   2.482 -0.3837 -0.3785 -0.2650
   48phy    C24 1282   1.619   2.299   2.512 -0.0381 -0.4267  0.2037
   48phy    C22 1283   1.754   2.481   2.608 -0.2211  0.8610 -0.4416
   48phy    C21 1284   1.785   2.625   2.573 -0.4612 -0.0243  0.0522
   48phy    C20 1285   1.822   2.702   2.700  0.1497  0.5341 -0.3639
   48phy    C18 1286   1.849   2.858   2.695  0.1161 -0.4918  0.7571
   48phy    O01 1287   1.737   2.921   2.627  0.1502 -0.0140  0.6144
   48phy    H01 1288   1.667   2.861   2.611  0.7891 -0.6397  0.0532
   48phy    C19 1289   1.828   2.900   2.838 -0.4395  0.1046 -0.1796
   48phy    C13 1290   1.994   2.897   2.631 -0.1258 -0.2750  0.2260
   48phy     H3 1291   2.011   2.832   2.541 -0.1342  0.2189 -0.1384
   48phy    O33 1292   2.109   2.857   2.713 -0.0768  0.2604  0.1251
   48phy    H1B 1293   2.184   2.905   2.683 -0.2663  0.1876 -0.4619
   48phy    C12 1294   2.011   3.045   2.567 -0.6370  0.4402  0.1599
   48phy    O11 1295   2.011   3.157   2.651  0.2553  0.5797  0.0239
   48phy    H1A 1296   1.953   3.216   2.606  1.1355  1.5637  0.1409
   49phy    C35 1297   1.626   2.118   1.797 -0.0773 -0.4167  0.3780
   49phy    C33 1298   1.731   2.215   1.743  0.1558  0.0896  0.2024
   49phy    C34 1299   1.696   2.261   1.599 -0.1148  0.0508 -0.0820
   49phy    C32 1300   1.755   2.328   1.841  0.0890 -0.0915 -0.5792
   49phy    C31 1301   1.891   2.397   1.840  0.0105  0.6637  0.3701
   49phy    C30 1302   1.891   2.511   1.940  0.3600 -0.4769  0.0115
   49phy    C28 1303   2.017   2.601   1.927 -0.3594 -0.2195 -0.0735
   49phy    C29 1304   1.993   2.711   1.823  0.3874 -0.4931 -0.1463
   49phy    C27 1305   2.046   2.674   2.057  0.6104  0.0640 -0.0423
   49phy    C26 1306   2.166   2.630   2.134  0.1335 -0.3950 -0.3323
   49phy    C25 1307   2.183   2.710   2.260 -0.4903 -0.0001 -0.4263
   49phy    C23 1308   2.270   2.652   2.374 -0.0372 -0.4782 -0.4621
   49phy    C24 1309   2.346   2.765   2.441  0.2722 -0.4025  0.4719
   49phy    C22 1310   2.183   2.574   2.473  0.1496 -0.4802 -0.0497
   49phy    C21 1311   2.244   2.459   2.549 -0.0314  0.3818  0.0352
   49phy    C20 1312   2.163   2.420   2.676  0.2235 -0.0673  0.0087
   49phy    C18 1313   2.190   2.306   2.774 -0.4288  0.4415 -0.0073
   49phy    O01 1314   2.318   2.327   2.844  0.4971  0.3243  0.4062
   49phy    H01 1315   2.345   2.248   2.887 -0.4418 -0.5195 -0.5110
   49phy    C19 1316   2.086   2.338   2.882  0.1790  0.3077 -0.2618
   49phy    C13 1317   2.179   2.158   2.711  0.1791  0.0352  0.0942
   49phy     H3 1318   2.085   2.148   2.650  0.6875  1.3480 -0.9544
   49phy    O33 1319   2.154   2.060   2.815 -0.2227 -0.7274  0.1620
   49phy    H1B 1320   2.064   2.032   2.816 -1.1364  1.8801  0.6422
   49phy    C12 1321   2.299   2.101   2.620 -0.0995  0.0278  0.5177
   49phy    O11 1322   2.421   2.077   2.689  0.1376  0.2542  0.1927
   49phy    H1A 1323   2.400   2.069   2.780 -0.0734  0.7107  0.1865
   50phy    C35 1324   0.919   2.715   0.500 -0.3117 -0.5621  0.3659
   50phy    C33 1325   0.805   2.697   0.596  0.1646  0.0402  0.0623
   50phy    C34 1326   0.765   2.828   0.655  0.4996 -0.0757 -0.6577
   50phy    C32 1327   0.686   2.631   0.526 -0.3820  0.1367  0.1155
   50phy    C31 1328   0.669   2.477   0.528  0.0906 -0.0385  0.2810
   50phy    C30 1329   0.535   2.439   0.458 -0.5365  0.2104 -0.3289
   50phy    C28 1330   0.513   2.290   0.444 -0.3593  0.1456 -0.1512
   50phy    C29 1331   0.362   2.268   0.475 -0.3434 -0.1950  0.0008
   50phy    C27 1332   0.566   2.233   0.311  0.2456 -0.3248 -0.0935
   50phy    C26 1333   0.622   2.092   0.292  0.0595  0.0325 -0.3183
   50phy    C25 1334   0.674   2.062   0.149 -0.0607  0.0682 -0.3889
   50phy    C23 1335   0.736   1.924   0.139 -0.0268  0.3172 -0.3424
   50phy    C24 1336   0.662   1.827   0.045 -0.2478 -0.1194 -0.0845
   50phy    C22 1337   0.884   1.941   0.102 -0.3609 -0.5610 -0.3864
   50phy    C21 1338   0.979   1.839   0.167  0.1864  0.2265  0.1986
   50phy    C20 1339   1.129   1.864   0.136 -0.3347  0.2400  0.0982
   50phy    C18 1340   1.218   1.977   0.204  0.2970  0.5967 -0.4608
   50phy    O01 1341   1.166   2.104   0.165  0.2717  0.3903  0.2761
   50phy    H01 1342   1.153   2.112   0.073  0.1158 -1.0986  0.1454
   50phy    C19 1343   1.358   1.958   0.144  0.4528  0.1238 -0.2939
   50phy    C13 1344   1.224   1.973   0.367 -0.2663 -0.1399  0.1136
   50phy     H3 1345   1.117   1.988   0.397 -0.3213  0.7189 -0.4842
   50phy    O33 1346   1.241   1.844   0.430 -0.0897  0.0863  0.0597
   50phy    H1B 1347   1.328   1.812   0.414 -0.1160  0.8581 -1.8758
   50phy    C12 1348   1.256   2.094   0.461  0.6499 -0.0665 -0.2258
   50phy    O11 1349   1.262   2.219   0.396 -0.2717  0.2474 -0.2746
   50phy    H1A 1350   1.204   2.213   0.323  0.0051 -0.6102 -0.4335
   51phy    C35 1351   1.079   2.015   1.256 -0.3718  0.5148 -0.4044
   51phy    C33 1352   1.000   2.108   1.165  0.4955  0.7514  0.4806
   51phy    C34 1353   0.849   2.085   1.193 -0.2481  0.3037  0.2730
   51phy    C32 1354   1.063   2.252   1.163  0.4710  0.0542 -0.0364
   51phy    C31 1355   1.005   2.343   1.049  0.1585  0.1173 -0.2045
   51phy    C30 1356   1.075   2.478   1.060 -0.5266 -0.4362 -0.4381
   51phy    C28 1357   1.045   2.580   0.947 -0.2256 -0.0213  0.1212
   51phy    C29 1358   0.948   2.681   0.995  0.2859 -0.5272 -0.3043
   51phy    C27 1359   1.176   2.657   0.907 -0.1581 -0.3657 -0.6940
   51phy    C26 1360   1.216   2.631   0.759  0.7991  0.4852  0.1991
   51phy    C25 1361   1.333   2.715   0.694  0.7239  0.4107 -0.1989
   51phy    C23 1362   1.373   2.677   0.552  0.2043 -0.3358  0.8313
   51phy    C24 1363   1.394   2.799   0.466 -0.0979 -0.1058 -0.4875
   51phy    C22 1364   1.493   2.576   0.544  0.0497  0.4149 -0.2044
   51phy    C21 1365   1.502   2.482   0.419  0.2289  0.1014 -0.1846
   51phy    C20 1366   1.604   2.367   0.425  0.0723  0.0707  0.3001
   51phy    C18 1367   1.606   2.261   0.305  0.1287  0.1872 -0.2146
   51phy    O01 1368   1.471   2.235   0.250  0.1107 -0.4240 -0.3054
   51phy    H01 1369   1.410   2.245   0.321  1.8275 -0.5303  1.2568
   51phy    C19 1370   1.657   2.131   0.366  0.0002  0.4657 -0.0252
   51phy    C13 1371   1.702   2.305   0.184 -0.1218 -0.5817  0.1534
   51phy     H3 1372   1.661   2.405   0.152  0.2575 -0.2454  0.6925
   51phy    O33 1373   1.832   2.357   0.218 -0.4916 -0.0295 -0.3068
   51phy    H1B 1374   1.821   2.410   0.294  0.5398  1.4186 -1.1192
   51phy    C12 1375   1.699   2.268   0.036  0.4619  1.0381  0.1124
   51phy    O11 1376   1.570   2.218   0.002 -0.4037  0.0716  0.1603
   51phy    H1A 1377   1.510   2.226   0.074 -0.8906 -1.7711  0.0018
   52phy    C35 1378   2.720   1.352   1.654  0.2290  0.6747  0.3235
   52phy    C33 1379   2.720   1.231   1.562  0.3846 -0.0880 -0.1859
   52phy    C34 1380   2.847   1.141   1.588  0.5557  0.1183  0.1696
   52phy    C32 1381   2.587   1.159   1.584  0.0698 -0.1443  0.3462
   52phy    C31 1382   2.529   1.061   1.484 -0.1450  0.2354  0.1691
   52phy    C30 1383   2.397   0.996   1.531 -0.0312 -0.2433 -0.1884
   52phy    C28 1384   2.341   0.902   1.420  0.4690  0.0106 -0.2994
   52phy    C29 1385   2.372   0.754   1.451  0.0532  0.0441  0.3160
   52phy    C27 1386   2.189   0.932   1.418 -0.6015  0.5942  0.1437
   52phy    C26 1387   2.125   0.921   1.281  0.5670 -0.1446 -0.3844
   52phy    C25 1388   1.983   0.986   1.270  0.4129 -0.1659  0.2187
   52phy    C23 1389   1.926   0.978   1.126 -0.5134  0.2195  0.6174
   52phy    C24 1390   1.776   0.951   1.147 -0.0546 -0.0631  0.2949
   52phy    C22 1391   1.959   1.104   1.038 -0.1148  0.1932  0.9344
   52phy    C21 1392   1.950   1.089   0.885 -0.3016 -0.0435 -0.1142
   52phy    C20 1393   1.975   1.227   0.817 -0.2038  0.2138 -0.7257
   52phy    C18 1394   1.978   1.249   0.666  0.1404 -0.1150  0.0402
   52phy    O01 1395   2.069   1.154   0.606 -0.0741 -0.2826  0.0579
   52phy    H01 1396   2.054   1.067   0.639  1.0927 -0.0586  1.2173
   52phy    C19 1397   2.048   1.383   0.658  0.2054 -0.6782 -0.3763
   52phy    C13 1398   1.835   1.240   0.591 -0.0113 -0.5566 -0.1895
   52phy     H3 1399   1.821   1.129   0.593  2.0600 -0.8491  0.1615
   52phy    O33 1400   1.717   1.274   0.665 -0.6016 -0.0497  0.1723
   52phy    H1B 1401   1.690   1.364   0.664  0.0298  0.2570  3.0298
   52phy    C12 1402   1.806   1.237   0.439  0.2387  0.0412  0.1288
   52phy    O11 1403   1.758   1.354   0.377 -0.1742  0.4988  0.0919
   52phy    H1A 1404   1.831   1.402   0.343  0.0410 -0.6130 -1.1253
   53phy    C35 1405   1.590   3.448   1.067  0.1639 -0.3789 -0.1738
   53phy    C33 1406   1.738   3.450   1.045  0.2814  0.0955 -0.2895
   53phy    C34 1407   1.801   3.484   1.173  0.0373  0.4834  0.2302
   53phy    C32 1408   1.797   3.326   0.980 -0.3826  0.3023 -0.8103
   53phy    C31 1409   1.802   3.324   0.832 -0.5295 -0.1388  0.2112
   53phy    C30 1410   1.883   3.203   0.783 -0.0566  0.2046  0.0364
   53phy    C28 1411   1.915   3.194   0.631 -0.2058  0.0945 -0.2569
   53phy    C29 1412   2.027   3.092   0.604  0.0891 -0.0151  0.2011
   53phy    C27 1413   1.798   3.172   0.534  0.0430  0.1037 -0.3770
   53phy    C26 1414   1.799   3.271   0.417  0.4134 -0.0667 -0.0162
   53phy    C25 1415   1.673   3.256   0.329  0.1692 -0.2470  0.4331
   53phy    C23 1416   1.667   3.358   0.212 -0.0060 -0.6236 -0.4132
   53phy    C24 1417   1.705   3.288   0.082  0.5184  0.1816 -0.0179
   53phy    C22 1418   1.518   3.394   0.196  0.0518 -0.4230 -0.1569
   53phy    C21 1419   1.458   3.512   0.271 -0.2188  0.2783 -0.1633
   53phy    C20 1420   1.303   3.512   0.277  0.4775 -0.6199 -0.4035
   53phy    C18 1421   1.225   3.645   0.319  0.0974 -0.5088 -0.7423
   53phy    O01 1422   1.263   3.700   0.452 -0.1496 -0.4467  0.1795
   53phy    H01 1423   1.262   3.639   0.524 -0.9219 -0.2754  0.3288
   53phy    C19 1424   1.080   3.595   0.335 -0.0131  0.2508 -0.1806
   53phy    C13 1425   1.248   3.764   0.214  0.4201  0.0885  0.1842
   53phy     H3 1426   1.359   3.780   0.220  0.5797 -1.1943  0.9859
   53phy    O33 1427   1.235   3.732   0.075 -0.0632 -0.0427  0.1806
   53phy    H1B 1428   1.318   3.727   0.031 -0.6157 -0.4932 -0.8521
   53phy    C12 1429   1.227   3.921   0.240 -0.1724  0.7096 -0.1986
   53phy    O11 1430   1.263   3.960   0.374  0.5006 -0.0505  0.0093
   53phy    H1A 1431   1.254   3.882   0.425 -2.6004  1.1737  1.5522
   54phy    C35 1432   2.877   3.164   1.356 -0.4922  0.0067  0.4602
   54phy    C33 1433   2.871   3.032   1.429  0.5599  0.2994 -0.4457
   54phy    C34 1434   2.953   3.034   1.558  0.2785  0.2523  0.5579
   54phy    C32 1435   2.729   2.979   1.451  0.0273  0.6540  0.1819
   54phy    C31 1436   2.721   2.825   1.450  0.5423  0.1543  0.0582
   54phy    C30 1437   2.573   2.800   1.471  0.2047 -0.0994  0.2035
   54phy    C28 1438   2.514   2.659   1.437 -0.4497 -0.5015  0.1368
   54phy    C29 1439   2.412   2.629   1.546  0.0122  0.0187  0.3479
   54phy    C27 1440   2.439   2.657   1.306  0.5306  0.0120  0.0617
   54phy    C26 1441   2.507   2.638   1.169 -0.6673 -0.8030 -0.4447
   54phy    C25 1442   2.397   2.598   1.067 -0.7759 -0.3157 -0.6956
   54phy    C23 1443   2.450   2.574   0.925  0.0955  0.1359 -0.4051
   54phy    C24 1444   2.390   2.442   0.879  0.1200 -0.3699  0.3157
   54phy    C22 1445   2.416   2.691   0.833  0.3916 -0.2406 -0.0412
   54phy    C21 1446   2.510   2.706   0.710  0.0916 -0.4332  0.0730
   54phy    C20 1447   2.437   2.782   0.599  0.0633 -0.0460 -0.3752
   54phy    C18 1448   2.515   2.844   0.475 -0.8887  0.0891 -0.2560
   54phy    O01 1449   2.612   2.935   0.534 -0.2182  0.2416 -0.3673
   54phy    H01 1450   2.616   2.928   0.627 -0.6768  0.8333 -0.2964
   54phy    C19 1451   2.413   2.935   0.410 -0.5209  0.1712  0.7965
   54phy    C13 1452   2.580   2.732   0.382 -0.0570 -0.1599  0.8695
   54phy     H3 1453   2.657   2.682   0.446  0.4062 -2.2417 -1.1859
   54phy    O33 1454   2.506   2.615   0.355 -0.5637 -0.3458  0.0778
   54phy    H1B 1455   2.435   2.604   0.415  1.7252 -0.6192  2.9929
   54phy    C12 1456   2.691   2.758   0.268 -0.1365 -0.1899  0.2772
   54phy    O11 1457   2.663   2.737   0.135 -0.5424 -0.3087  0.8121
   54phy    H1A 1458   2.571   2.750   0.119  0.0549  1.0772 -2.2797
   55phy    C35 1459   0.074   4.223   1.099 -0.1342  0.0662  0.4282
   55phy    C33 1460   0.037   4.358   1.156  0.4949 -0.1517 -0.3093
   55phy    C34 1461   0.035   4.344   1.309  0.0638  0.0186 -0.2422
   55phy    C32 1462   0.130   4.472   1.111 -0.1732 -0.2453  0.5855
   55phy    C31 1463   0.056   4.611   1.118  0.2411 -0.0020  0.2979
   55phy    C30 1464   0.150   4.721   1.082 -0.0598 -0.3962 -0.2955
   55phy    C28 1465   0.098   4.864   1.105 -0.2653  0.3011 -0.1032
   55phy    C29 1466   0.159   4.923   1.231 -0.6170  0.3290  0.3028
   55phy    C27 1467   0.134   4.948   0.985  0.1042 -0.2044  0.2509
   55phy    C26 1468   0.014   5.013   0.914  0.3707  0.8741  0.1150
   55phy    C25 1469   0.053   5.109   0.802  0.0546 -0.3428  0.3565
   55phy    C23 1470  -0.074   5.154   0.713 -0.2216  0.4117 -0.5525
   55phy    C24 1471  -0.152   5.271   0.768  0.2383 -0.2112 -0.1256
   55phy    C22 1472  -0.036   5.191   0.570 -0.0929  0.1251  0.2494
   55phy    C21 1473  -0.013   5.074   0.478 -0.4682 -0.0978 -0.0529
   55phy    C20 1474   0.038   5.110   0.338 -0.0823 -0.3443  0.1213
   55phy    C18 1475   0.060   4.998   0.227  0.2682  0.1399  0.5491
   55phy    O01 1476   0.158   4.908   0.277 -0.5260  0.5025 -0.4322
   55phy    H01 1477   0.129   4.823   0.249  0.2754  0.1451 -0.2015
   55phy    C19 1478   0.123   5.084   0.116  0.4308 -0.1855 -0.0368
   55phy    C13 1479  -0.063   4.914   0.173 -0.4484 -0.0753  0.0244
   55phy     H3 1480  -0.101   4.863   0.266  0.4642  1.7194  1.4498
   55phy    O33 1481  -0.180   4.988   0.137 -0.1961 -0.1536 -0.1308
   55phy    H1B 1482  -0.194   5.054   0.203  1.9496 -0.0882  0.3279
   55phy    C12 1483  -0.063   4.779   0.098 -0.0561  0.2830 -0.2170
   55phy    O11 1484   0.041   4.696   0.131  0.3759  0.4239 -0.4047
   55phy    H1A 1485   0.048   4.636   0.059 -0.0171 -1.5509  1.1425
   56phy    C35 1486   2.334   2.309   1.774 -0.0516 -0.2964 -0.2059
   56phy    C33 1487   2.449   2.231   1.703  0.0152  0.1125  0.1745
   56phy    C34 1488   2.385   2.181   1.573 -0.1515 -0.0007  0.1588
   56phy    C32 1489   2.566   2.325   1.661 -0.0816  0.4503 -0.1534
   56phy    C31 1490   2.676   2.333   1.767 -0.0585 -0.0417 -0.4590
   56phy    C30 1491   2.767   2.453   1.740  0.0996 -0.3301  0.0437
   56phy    C28 1492   2.901   2.479   1.812 -0.2660 -0.0765  0.1845
   56phy    C29 1493   3.016   2.404   1.750  0.4579 -0.4300 -0.3325
   56phy    C27 1494   2.927   2.628   1.825  0.2588 -0.2713  0.0573
   56phy    C26 1495   2.960   2.675   1.969 -0.5157  0.4526  0.1841
   56phy    C25 1496   3.012   2.820   1.965 -0.1473 -0.6250 -0.2171
   56phy    C23 1497   3.049   2.884   2.103 -0.1855 -0.4869  0.4848
   56phy    C24 1498   3.200   2.894   2.124 -0.1145 -0.0990  0.1530
   56phy    C22 1499   2.989   3.023   2.113  0.5040 -0.0295  0.4325
   56phy    C21 1500   2.910   3.039   2.244  0.1139  0.4034  0.3648
   56phy    C20 1501   2.868   3.180   2.290  0.2761 -0.1031 -0.0048
   56phy    C18 1502   2.769   3.195   2.415 -0.5003  0.9087  0.1778
   56phy    O01 1503   2.809   3.113   2.523 -0.3976  0.7080  0.0182
   56phy    H01 1504   2.809   3.022   2.498 -0.6877  0.4744  0.8506
   56phy    C19 1505   2.791   3.344   2.450 -0.1362  0.2874 -0.6838
   56phy    C13 1506   2.620   3.144   2.370 -0.5494 -0.2699  0.0638
   56phy     H3 1507   2.628   3.039   2.332  1.7094 -0.2546  0.3715
   56phy    O33 1508   2.577   3.208   2.252  0.1664 -0.8937  0.2942
   56phy    H1B 1509   2.562   3.300   2.267 -0.0319 -1.1025  1.5167
   56phy    C12 1510   2.508   3.139   2.476  0.5777  0.2504 -0.1419
   56phy    O11 1511   2.543   3.082   2.605 -0.1742 -0.5346  0.1539
   56phy    H1A 1512   2.627   3.116   2.628 -0.4590  1.2391 -1.1909
   57phy    C35 1513   0.017   3.743   1.112 -0.1117 -0.2774 -0.3256
   57phy    C33 1514   0.130   3.806   1.197 -0.3563 -0.5448  0.2510
   57phy    C34 1515   0.143   3.735   1.329 -0.2918 -0.2762  0.1027
   57phy    C32 1516   0.263   3.800   1.119 -0.0593  0.0587 -0.0212
   57phy    C31 1517   0.291   3.906   1.006  0.0699  0.4134  0.2313
   57phy    C30 1518   0.439   3.913   0.960  0.1093  0.3945  0.0209
   57phy    C28 1519   0.457   4.003   0.840 -0.1483 -0.1922  0.7059
   57phy    C29 1520   0.463   4.156   0.870 -0.1421  0.6354  0.3144
   57phy    C27 1521   0.590   3.959   0.773 -0.2479  0.3771 -0.1669
   57phy    C26 1522   0.578   3.948   0.619 -0.3999  0.6793 -0.0489
   57phy    C25 1523   0.706   3.884   0.562  0.4489 -0.5399  0.3954
   57phy    C23 1524   0.708   3.882   0.407  0.0803 -0.2910 -0.0817
   57phy    C24 1525   0.825   3.973   0.361  0.5140  0.3668 -0.2748
   57phy    C22 1526   0.725   3.735   0.361  0.3936  0.5022  0.0938
   57phy    C21 1527   0.608   3.677   0.299 -0.4962 -0.2067  0.6255
   57phy    C20 1528   0.641   3.535   0.248 -0.4956 -0.0284 -0.1147
   57phy    C18 1529   0.559   3.477   0.123  0.2567 -0.5540 -0.1868
   57phy    O01 1530   0.423   3.522   0.118  0.6431 -0.1709 -0.2502
   57phy    H01 1531   0.373   3.473   0.057 -0.9575  0.9454  0.1117
   57phy    C19 1532   0.548   3.326   0.152 -0.4308 -0.3218  0.2336
   57phy    C13 1533   0.637   3.518  -0.017 -0.1800  0.2743  0.3022
   57phy     H3 1534   0.622   3.629  -0.024 -0.6093  0.2728  1.0380
   57phy    O33 1535   0.782   3.520  -0.015 -0.0136 -0.5391 -0.2633
   57phy    H1B 1536   0.816   3.593   0.034 -1.0051 -0.7101  0.7078
   57phy    C12 1537   0.584   3.501  -0.162  0.3056 -0.1051 -0.3331
   57phy    O11 1538   0.445   3.481  -0.182 -0.3227 -0.0913 -0.0631
   57phy    H1A 1539   0.399   3.560  -0.164  1.0215  0.2501  2.3257
   58phy    C35 1540   1.139   2.766   1.949  0.2724  0.0535 -0.1381
   58phy    C33 1541   0.994   2.727   1.968 -0.1499  0.0616 -0.3058
   58phy    C34 1542   0.948   2.631   1.869 -0.0751  0.0701  0.8111
   58phy    C32 1543   0.978   2.677   2.115 -0.7250 -0.1349 -0.4757
   58phy    C31 1544   0.836   2.693   2.169 -0.5620 -0.1943 -0.3726
   58phy    C30 1545   0.817   2.670   2.316 -0.1374  0.2436 -0.7892
   58phy    C28 1546   0.674   2.692   2.372  0.1798  0.2519  0.1792
   58phy    C29 1547   0.585   2.575   2.360 -0.3570  0.3634  0.3410
   58phy    C27 1548   0.682   2.739   2.515  0.0107  0.2481 -0.2861
   58phy    C26 1549   0.649   2.883   2.548  0.7642  0.4503  0.2398
   58phy    C25 1550   0.656   2.912   2.698  0.4542  0.6238  0.1025
   58phy    C23 1551   0.620   3.057   2.743 -0.2146 -0.3675 -0.0998
   58phy    C24 1552   0.482   3.068   2.797 -0.1866  0.2872  0.3477
   58phy    C22 1553   0.715   3.102   2.856  0.2630  0.5921 -0.5856
   58phy    C21 1554   0.829   3.196   2.809 -0.3998 -0.6101 -0.1933
   58phy    C20 1555   0.948   3.218   2.907 -0.7126  0.2695  0.1798
   58phy    C18 1556   1.050   3.336   2.880 -0.4803  0.3138 -0.0650
   58phy    O01 1557   0.976   3.458   2.850 -0.2139  0.0468  0.2899
   58phy    H01 1558   0.907   3.463   2.914  1.5068  0.9950  2.2187
   58phy    C19 1559   1.126   3.356   3.013  0.0831 -0.2400 -0.5343
   58phy    C13 1560   1.144   3.305   2.750  0.3864  0.1839 -0.2301
   58phy     H3 1561   1.081   3.263   2.668 -0.0429  0.1133  0.1338
   58phy    O33 1562   1.227   3.194   2.778  0.2029 -0.1577  0.0160
   58phy    H1B 1563   1.314   3.226   2.793  0.6283 -0.3839 -1.7914
   58phy    C12 1564   1.230   3.420   2.677 -0.1765 -0.0544  0.2596
   58phy    O11 1565   1.296   3.514   2.760  0.0499 -0.0304  0.0251
   58phy    H1A 1566   1.233   3.577   2.787  0.7446  0.7639 -0.1558
   59phy    C35 1567   0.636   2.932   0.265 -0.1052  0.0395 -0.4124
   59phy    C33 1568   0.500   2.892   0.214  0.4344 -0.3535  0.0063
   59phy    C34 1569   0.403   3.007   0.245  0.1774 -0.2613 -0.3180
   59phy    C32 1570   0.489   2.845   0.066 -0.5040 -0.2465  0.4245
   59phy    C31 1571   0.518   2.695   0.058  0.2921 -0.1604  0.0455
   59phy    C30 1572   0.544   2.649  -0.084  0.6824  0.2781 -0.3434
   59phy    C28 1573   0.573   2.497  -0.093 -0.2276  0.0544 -0.5673
   59phy    C29 1574   0.532   2.459  -0.239 -0.3369  0.3341  0.2046
   59phy    C27 1575   0.718   2.452  -0.089  0.1263 -0.0274 -0.2085
   59phy    C26 1576   0.782   2.465   0.048 -0.0630  0.5840 -0.1149
   59phy    C25 1577   0.924   2.406   0.045 -0.2504 -0.5684  0.1966
   59phy    C23 1578   1.006   2.448   0.168  0.0212 -0.4781 -0.0836
   59phy    C24 1579   0.980   2.370   0.292  0.2843 -0.3692  0.3091
   59phy    C22 1580   1.152   2.436   0.131 -0.8317  0.3519  0.1719
   59phy    C21 1581   1.213   2.565   0.082 -0.3030 -0.1652 -0.2385
   59phy    C20 1582   1.341   2.543   0.008  0.3929 -0.1276  0.2975
   59phy    C18 1583   1.428   2.667  -0.044 -0.0579 -0.3647  0.5999
   59phy    O01 1584   1.339   2.746  -0.135  0.4468 -0.0673 -0.1069
   59phy    H01 1585   1.322   2.703  -0.217  0.8725 -0.5406  0.0512
   59phy    C19 1586   1.536   2.600  -0.130 -0.3371 -0.3076 -0.1665
   59phy    C13 1587   1.490   2.762   0.071  0.3219  0.2355 -0.1886
   59phy     H3 1588   1.399   2.784   0.132 -0.8482  0.0209 -1.8134
   59phy    O33 1589   1.571   2.709   0.180  0.2014  0.1704  0.7633
   59phy    H1B 1590   1.635   2.771   0.209 -1.4684  3.0061 -1.1486
   59phy    C12 1591   1.500   2.918   0.056 -0.2972  0.2166 -0.5321
   59phy    O11 1592   1.438   2.978  -0.054 -0.3483 -0.4221  0.0536
   59phy    H1A 1593   1.374   2.917  -0.084 -1.0701 -0.5447  1.7455
   60phy    C35 1594   5.076   0.232   1.423 -0.7198  0.5025  0.6946
   60phy    C33 1595   5.078   0.381   1.395 -0.2814  0.1119  0.2522
   60phy    C34 1596   5.116   0.449   1.526  0.4044  0.0848  0.4748
   60phy    C32 1597   5.185   0.408   1.292  0.3340  0.3173 -0.6740
   60phy    C31 1598   5.132   0.412   1.146 -0.0195  0.3618 -0.1564
   60phy    C30 1599   5.243   0.456   1.045  0.1542 -0.2744 -0.0483
   60phy    C28 1600   5.215   0.441   0.896 -0.1960  0.0381  0.0270
   60phy    C29 1601   5.159   0.571   0.837 -0.1282  0.4358  0.3871
   60phy    C27 1602   5.348   0.408   0.820  0.7461  0.0457  0.1877
   60phy    C26 1603   5.344   0.339   0.676 -0.0112 -0.1653 -0.7550
   60phy    C25 1604   5.484   0.304   0.633 -0.2850 -0.1136 -0.5142
   60phy    C23 1605   5.470   0.226   0.502 -0.2220  0.4782 -0.2015
   60phy    C24 1606   5.499   0.324   0.381  0.1970  0.0226  0.2878
   60phy    C22 1607   5.568   0.106   0.501  0.2484 -0.2472 -0.0692
   60phy    C21 1608   5.535  -0.007   0.405  0.1345  0.2946  0.0658
   60phy    C20 1609   5.641  -0.114   0.384  0.0191  0.0346 -0.0028
   60phy    C18 1610   5.619  -0.230   0.280 -0.0875  0.3246  0.8378
   60phy    O01 1611   5.493  -0.294   0.307 -0.0248 -0.0929  0.0652
   60phy    H01 1612   5.428  -0.229   0.324  0.5985  0.5339  0.1321
   60phy    C19 1613   5.736  -0.330   0.313 -0.4425  0.2864  0.0477
   60phy    C13 1614   5.617  -0.182   0.128  0.1171 -0.3089  0.1741
   60phy     H3 1615   5.526  -0.116   0.127  0.2148 -0.0713  2.6584
   60phy    O33 1616   5.708  -0.081   0.087  0.2004  0.1089  0.2532
   60phy    H1B 1617   5.778  -0.105   0.029  0.8022  0.0188  0.9956
   60phy    C12 1618   5.560  -0.267   0.001  0.1711  0.1175 -0.0622
   60phy    O11 1619   5.494  -0.195  -0.099 -0.1357  0.3612  0.1957
   60phy    H1A 1620   5.552  -0.131  -0.136  0.4473 -1.5965 -2.6485
   61phy    C35 1621   1.416   3.679   1.372 -0.5639  0.4512 -0.5255
   61phy    C33 1622   1.346   3.549   1.411  0.1760 -0.1167 -0.1677
   61phy    C34 1623   1.223   3.541   1.324 -0.0646 -0.1765 -0.0161
   61phy    C32 1624   1.423   3.418   1.394  0.2996  0.2923 -0.0172
   61phy    C31 1625   1.521   3.390   1.508  0.4004  0.3428  0.0637
   61phy    C30 1626   1.614   3.275   1.483  0.0457  0.0364  0.1129
   61phy    C28 1627   1.738   3.258   1.579 -0.0173 -0.5281  0.1528
   61phy    C29 1628   1.776   3.109   1.591  0.3804  0.1182  0.1665
   61phy    C27 1629   1.855   3.342   1.520 -0.1063  0.3420 -0.2779
   61phy    C26 1630   1.925   3.422   1.632 -0.1131  0.0802  0.5498
   61phy    C25 1631   2.046   3.497   1.570  0.1290 -0.0295 -0.0180
   61phy    C23 1632   2.136   3.566   1.671  0.4413  0.1294  0.0961
   61phy    C24 1633   2.284   3.541   1.638  0.3406  0.5882  0.3905
   61phy    C22 1634   2.104   3.712   1.676 -0.0449  0.3054  0.2028
   61phy    C21 1635   2.093   3.764   1.814  0.3655  0.3784 -0.4694
   61phy    C20 1636   2.143   3.911   1.822  0.6046  0.0495 -0.1580
   61phy    C18 1637   2.153   3.986   1.962  0.3238 -0.4888 -0.0171
   61phy    O01 1638   2.228   3.912   2.062  0.0224 -0.0253  0.0495
   61phy    H01 1639   2.238   3.956   2.144  1.1667 -1.4216  0.7081
   61phy    C19 1640   2.248   4.097   1.923 -0.3554 -0.2974  0.2821
   61phy    C13 1641   2.016   4.044   2.023  0.1608  0.3503  0.7072
   61phy     H3 1642   1.969   4.115   1.950  0.8274  0.0078 -0.0670
   61phy    O33 1643   2.038   4.130   2.135  0.8129  0.4271 -0.1084
   61phy    H1B 1644   2.062   4.076   2.208 -0.4490 -1.7925 -1.2476
   61phy    C12 1645   1.905   3.934   2.061  0.0557 -0.3112 -0.5934
   61phy    O11 1646   1.942   3.847   2.167 -0.2347 -0.4548 -0.0821
   61phy    H1A 1647   1.870   3.854   2.227 -1.3972  0.9014 -1.5290
   62phy    C35 1648   0.941   3.198   0.324 -0.0639  0.1772  0.0591
   62phy    C33 1649   1.023   3.073   0.358 -0.0468 -0.0308  0.1769
   62phy    C34 1650   1.017   2.983   0.237  0.3859 -0.0648 -0.2145
   62phy    C32 1651   1.165   3.100   0.396 -0.4089  0.1878  0.0984
   62phy    C31 1652   1.182   3.146   0.542 -0.0632 -0.2129  0.1345
   62phy    C30 1653   1.329   3.191   0.563  0.1776  0.3073 -0.0375
   62phy    C28 1654   1.368   3.232   0.707 -0.2595 -0.4174 -0.3461
   62phy    C29 1655   1.438   3.116   0.779  0.2878  0.5185  0.0664
   62phy    C27 1656   1.462   3.355   0.695 -0.2082  0.1983 -0.1100
   62phy    C26 1657   1.406   3.498   0.713  0.3321  0.6965  0.6030
   62phy    C25 1658   1.519   3.604   0.692  0.3029  0.3939 -0.3342
   62phy    C23 1659   1.479   3.751   0.710 -0.6237  0.0953  0.0317
   62phy    C24 1660   1.486   3.792   0.857 -0.4612 -0.1557  0.1216
   62phy    C22 1661   1.573   3.833   0.629 -0.3449 -0.0923  0.3665
   62phy    C21 1662   1.512   3.964   0.578 -0.0952 -0.4720  0.3623
   62phy    C20 1663   1.601   4.026   0.471  0.1066 -0.4923  0.1843
   62phy    C18 1664   1.557   4.163   0.401 -0.5805 -0.1909 -0.5625
   62phy    O01 1665   1.432   4.144   0.326 -0.1694 -0.3053 -0.1988
   62phy    H01 1666   1.376   4.079   0.364  0.9333 -1.6148 -0.7197
   62phy    C19 1667   1.671   4.186   0.298 -0.3117 -0.0770 -0.3165
   62phy    C13 1668   1.537   4.288   0.502 -0.0999 -0.1134 -0.1833
   62phy     H3 1669   1.454   4.255   0.570  0.0325 -0.5551 -0.2358
   62phy    O33 1670   1.639   4.303   0.605 -0.7327 -0.5490  0.2818
   62phy    H1B 1671   1.603   4.272   0.686 -0.3230  0.4300  0.8634
   62phy    C12 1672   1.451   4.420   0.480  0.5723 -0.0329  0.0928
   62phy    O11 1673   1.515   4.530   0.417 -0.0277 -0.2286 -0.2290
   62phy    H1A 1674   1.450   4.597   0.410 -0.5213 -0.8379 -2.0970
   63phy    C35 1675   1.870   2.623   1.448 -0.3243  0.0376  0.0562
   63phy    C33 1676   1.992   2.709   1.393  0.0106  0.4216  0.0101
   63phy    C34 1677   1.982   2.712   1.244  0.5309  0.3038 -0.8652
   63phy    C32 1678   1.997   2.851   1.445 -0.0717  0.2264 -0.0810
   63phy    C31 1679   2.142   2.895   1.471 -0.4597 -0.1260  0.1408
   63phy    C30 1680   2.144   3.035   1.536 -0.5140  0.3407  0.4358
   63phy    C28 1681   2.270   3.058   1.626  0.0710 -0.4900  0.1734
   63phy    C29 1682   2.379   3.138   1.552 -0.1878  0.1763  0.1562
   63phy    C27 1683   2.233   3.150   1.743  0.0084 -0.0741  0.0740
   63phy    C26 1684   2.156   3.097   1.864  0.4001 -0.0975  0.2021
   63phy    C25 1685   2.144   3.204   1.971 -0.2260 -0.1292  0.1721
   63phy    C23 1686   2.081   3.153   2.104 -0.0735  0.1348 -0.0212
   63phy    C24 1687   2.195   3.096   2.196  0.2354  0.2744  0.0964
   63phy    C22 1688   2.020   3.280   2.169 -0.5611 -0.6933 -0.3216
   63phy    C21 1689   1.912   3.264   2.282 -0.2968  0.1538 -0.6906
   63phy    C20 1690   1.877   3.407   2.341 -0.6243  0.6257  0.3889
   63phy    C18 1691   1.801   3.423   2.480 -0.3559 -0.0515  0.5880
   63phy    O01 1692   1.878   3.372   2.588 -0.0423  0.4981 -0.1566
   63phy    H01 1693   1.848   3.403   2.672  1.9640  1.4292  0.2722
   63phy    C19 1694   1.814   3.572   2.492 -0.4335  0.4495 -0.0238
   63phy    C13 1695   1.645   3.377   2.493 -0.3676  0.0771 -0.1604
   63phy     H3 1696   1.589   3.403   2.400 -2.7832 -1.1919  0.8359
   63phy    O33 1697   1.572   3.452   2.586 -0.8164 -0.2697  0.0930
   63phy    H1B 1698   1.589   3.418   2.672  0.7147 -1.4551 -0.6261
   63phy    C12 1699   1.613   3.222   2.517 -0.1457  0.1615  0.4093
   63phy    O11 1700   1.650   3.170   2.643  0.2957 -0.0929 -0.0854
   63phy    H1A 1701   1.704   3.093   2.642  0.7703  0.2359  0.2500
   64phy    C35 1702   1.645   4.139   0.953 -0.1129  0.2700 -0.0548
   64phy    C33 1703   1.620   4.263   1.042 -0.1084  0.0563 -0.0563
   64phy    C34 1704   1.685   4.234   1.177  0.0499 -0.3131 -0.2388
   64phy    C32 1705   1.679   4.391   0.987  0.5055 -0.2900 -0.2237
   64phy    C31 1706   1.590   4.468   0.886 -0.2173 -0.1786  0.1860
   64phy    C30 1707   1.637   4.614   0.880  0.5088  0.5001 -0.1822
   64phy    C28 1708   1.544   4.707   0.797  0.4199 -0.4511  0.1234
   64phy    C29 1709   1.429   4.765   0.881 -0.0522 -0.1369 -0.6129
   64phy    C27 1710   1.625   4.830   0.754  0.1942 -0.3575 -0.2769
   64phy    C26 1711   1.649   4.845   0.603 -0.2428 -0.0591  0.2829
   64phy    C25 1712   1.746   4.963   0.571 -0.0476 -0.0612 -0.1013
   64phy    C23 1713   1.779   5.002   0.429 -0.2527 -0.5714  0.1891
   64phy    C24 1714   1.798   5.157   0.409  0.4065  0.2039 -0.0520
   64phy    C22 1715   1.890   4.916   0.369  0.0097 -0.3364 -0.5736
   64phy    C21 1716   1.858   4.868   0.229 -0.1128 -0.2066  0.1281
   64phy    C20 1717   1.969   4.770   0.184 -0.1243 -0.3071 -0.1592
   64phy    C18 1718   1.945   4.670   0.063 -0.4984 -0.7720  0.3339
   64phy    O01 1719   1.828   4.599   0.088 -0.0432 -0.3586 -0.0010
   64phy    H01 1720   1.820   4.583   0.180  1.5815  2.0285  0.6408
   64phy    C19 1721   2.060   4.571   0.068  0.4946  0.2539 -0.0198
   64phy    C13 1722   1.938   4.746  -0.079  0.3253 -0.0477 -0.0859
   64phy     H3 1723   1.835   4.791  -0.076 -0.5439 -1.7995 -1.6668
   64phy    O33 1724   2.012   4.872  -0.091  0.0263  0.0338 -0.2623
   64phy    H1B 1725   1.972   4.937  -0.145 -2.5400 -0.3065  1.0675
   64phy    C12 1726   1.905   4.693  -0.226  0.4652  0.0475  0.2874
   64phy    O11 1727   1.833   4.570  -0.235  0.0049  0.0396 -0.2230
   64phy    H1A 1728   1.754   4.580  -0.283  0.0637 -0.1368 -0.3592
   65phy    C35 1729   1.983   4.796   1.537  0.5822  0.3671 -0.2812
   65phy    C33 1730   2.130   4.846   1.533 -0.3035  0.0647  0.0505
   65phy    C34 1731   2.207   4.796   1.653  0.2185 -0.2152  0.5509
   65phy    C32 1732   2.195   4.806   1.396  0.4768 -0.2547  0.0229
   65phy    C31 1733   2.300   4.908   1.345  0.6595  0.1270 -0.4690
   65phy    C30 1734   2.344   4.875   1.203 -0.1468 -0.5446 -0.1990
   65phy    C28 1735   2.457   4.964   1.151 -0.7413  0.2040  0.7663
   65phy    C29 1736   2.597   4.924   1.207 -0.3337 -0.2654  0.3490
   65phy    C27 1737   2.463   4.944   0.994 -0.7105 -0.5457  0.1371
   65phy    C26 1738   2.521   5.059   0.910  0.2859 -0.1916  0.2060
   65phy    C25 1739   2.533   5.036   0.759 -0.0417  0.0358 -0.5351
   65phy    C23 1740   2.637   5.120   0.685 -0.5923 -0.2766  0.1784
   65phy    C24 1741   2.716   5.041   0.584  0.2193  0.0305  0.1141
   65phy    C22 1742   2.567   5.238   0.609 -0.0066  0.0006  0.0047
   65phy    C21 1743   2.608   5.377   0.652  0.2516 -0.1479 -0.1150
   65phy    C20 1744   2.571   5.486   0.553 -0.2621  0.3317  0.1118
   65phy    C18 1745   2.579   5.639   0.593 -0.4093 -0.1805  0.2704
   65phy    O01 1746   2.494   5.654   0.707 -0.2223 -0.1283  0.2063
   65phy    H01 1747   2.408   5.691   0.698  0.0081  0.4227  0.2463
   65phy    C19 1748   2.512   5.724   0.483  0.3695  0.0772  0.4059
   65phy    C13 1749   2.731   5.688   0.625  0.4503 -0.5356  0.1088
   65phy     H3 1750   2.752   5.628   0.718 -1.0624 -0.2688  0.6420
   65phy    O33 1751   2.846   5.643   0.545  0.5382  0.1800  0.0776
   65phy    H1B 1752   2.857   5.712   0.482 -0.2839  0.9972  0.7901
   65phy    C12 1753   2.768   5.818   0.714  0.0258  0.0432  0.8612
   65phy    O11 1754   2.655   5.873   0.779 -0.1095  0.0822  0.0421
   65phy    H1A 1755   2.594   5.804   0.794 -0.7318  0.5956 -0.1158
   66phy    C35 1756   1.587   1.001   1.799 -0.2880 -0.7339  0.1987
   66phy    C33 1757   1.651   0.870   1.763  0.6989 -0.1205 -0.1475
   66phy    C34 1758   1.576   0.804   1.647  0.2089  0.1413  0.2805
   66phy    C32 1759   1.804   0.889   1.744  0.3279  0.6130  0.1952
   66phy    C31 1760   1.892   0.809   1.853  0.1964  0.1578  0.3571
   66phy    C30 1761   2.041   0.844   1.857  0.1346 -0.5366  0.3210
   66phy    C28 1762   2.115   0.756   1.958  0.7421  0.5739  0.1411
   66phy    C29 1763   2.227   0.687   1.884 -0.1173 -0.0945 -0.2076
   66phy    C27 1764   2.172   0.845   2.068  0.4114  0.3486 -0.0590
   66phy    C26 1765   2.206   0.780   2.203  0.0394  0.2477  0.2291
   66phy    C25 1766   2.281   0.874   2.301  0.1154 -0.0381  0.0434
   66phy    C23 1767   2.327   0.785   2.423 -0.1065 -0.3682 -0.1143
   66phy    C24 1768   2.479   0.783   2.440 -0.0905  0.1908  0.1565
   66phy    C22 1769   2.263   0.845   2.555 -0.2517  0.2739 -0.2801
   66phy    C21 1770   2.152   0.760   2.606  0.6650  0.0702 -0.1616
   66phy    C20 1771   2.122   0.786   2.754  0.1988 -0.0978 -0.1067
   66phy    C18 1772   1.987   0.737   2.812 -0.2381 -0.0313 -0.1558
   66phy    O01 1773   1.976   0.598   2.779 -0.0882  0.2878  0.0898
   66phy    H01 1774   1.942   0.553   2.854  0.5112  0.6577  0.5925
   66phy    C19 1775   2.015   0.736   2.963 -0.1380 -0.1597  0.2439
   66phy    C13 1776   1.863   0.826   2.762 -0.2447 -0.1006  0.2710
   66phy     H3 1777   1.871   0.842   2.651 -0.9659  0.7354  0.3248
   66phy    O33 1778   1.873   0.960   2.810 -0.0294 -0.0053  0.6859
   66phy    H1B 1779   1.849   0.965   2.901 -0.6407  1.3218  0.4830
   66phy    C12 1780   1.715   0.773   2.779 -0.0530  0.2824 -0.0743
   66phy    O11 1781   1.665   0.762   2.909 -0.2109  0.0650  0.2300
   66phy    H1A 1782   1.671   0.844   2.953  0.1209  0.1872 -0.0421
   67phy    C35 1783   4.299   4.567   1.489 -0.3953  0.1052  0.2827
   67phy    C33 1784   4.204   4.478   1.567  0.1603  0.0870  0.5877
   67phy    C34 1785   4.259   4.445   1.706 -0.3456 -0.2903  0.1019
   67phy    C32 1786   4.061   4.528   1.586 -0.4780 -0.0102  0.6408
   67phy    C31 1787   3.959   4.499   1.470 -0.0030 -0.0302  0.2635
   67phy    C30 1788   3.823   4.565   1.482 -0.6192 -0.1387 -0.4944
   67phy    C28 1789   3.736   4.559   1.359  0.6965  0.1286  0.0498
   67phy    C29 1790   3.615   4.467   1.381  0.0426 -0.0033  0.0497
   67phy    C27 1791   3.702   4.703   1.309 -0.3798  0.2466 -0.5822
   67phy    C26 1792   3.689   4.719   1.161 -0.2503 -0.1561 -0.0695
   67phy    C25 1793   3.677   4.863   1.110  0.4318 -0.3565 -0.0735
   67phy    C23 1794   3.632   4.884   0.964 -0.5341  0.0755  0.0876
   67phy    C24 1795   3.480   4.895   0.963  0.2951 -0.2210  0.1293
   67phy    C22 1796   3.691   5.020   0.919 -0.1438 -0.1394 -0.2518
   67phy    C21 1797   3.753   5.007   0.779  0.0246 -0.2650  0.0928
   67phy    C20 1798   3.836   5.129   0.748  0.3833 -0.1746  0.2511
   67phy    C18 1799   3.905   5.153   0.606  0.0546 -0.3167 -0.2053
   67phy    O01 1800   3.978   5.035   0.576  0.1390 -0.0599 -0.0134
   67phy    H01 1801   3.933   4.953   0.589  2.9046 -2.0495 -1.7698
   67phy    C19 1802   4.012   5.264   0.629  0.3076 -0.0748 -0.3594
   67phy    C13 1803   3.807   5.184   0.483 -0.4403 -0.3177 -0.2163
   67phy     H3 1804   3.766   5.082   0.462  0.9863 -1.1239  0.7972
   67phy    O33 1805   3.683   5.249   0.503  0.1156 -0.0751 -0.2682
   67phy    H1B 1806   3.686   5.335   0.466  1.1613 -0.1258 -0.3205
   67phy    C12 1807   3.854   5.190   0.332  0.1816  0.4958  0.1156
   67phy    O11 1808   3.877   5.317   0.276 -0.4107  0.1232 -0.2725
   67phy    H1A 1809   3.794   5.345   0.242  0.1105  1.8433 -0.2184
   68phy    C35 1810   1.614   4.524   1.427 -0.2376 -0.2171 -0.3817
   68phy    C33 1811   1.558   4.636   1.342 -0.1395 -0.0013 -0.2549
   68phy    C34 1812   1.408   4.638   1.340 -0.0870  0.3133  0.2724
   68phy    C32 1813   1.621   4.775   1.375  0.2252  0.4056 -0.1113
   68phy    C31 1814   1.648   4.855   1.251 -0.3039 -0.2840 -0.5230
   68phy    C30 1815   1.732   4.979   1.285 -0.1633  0.2326  0.0809
   68phy    C28 1816   1.772   5.072   1.173 -0.8406  0.1976 -0.2675
   68phy    C29 1817   1.795   5.216   1.225 -0.1515  0.2424  0.7542
   68phy    C27 1818   1.913   5.025   1.121  0.8326  0.3616  0.8450
   68phy    C26 1819   1.909   4.943   0.984 -0.2841 -0.3020 -0.1161
   68phy    C25 1820   2.049   4.880   0.958  0.3099 -0.0555 -0.1309
   68phy    C23 1821   2.065   4.815   0.817 -0.6274 -0.0280  0.0349
   68phy    C24 1822   2.203   4.845   0.770  0.1750  0.0772 -0.1522
   68phy    C22 1823   2.050   4.662   0.815 -0.2674 -0.4688 -0.0403
   68phy    C21 1824   2.021   4.598   0.676 -0.6864 -0.1558 -0.5615
   68phy    C20 1825   1.999   4.450   0.704  0.3407 -0.2536 -0.1083
   68phy    C18 1826   1.977   4.354   0.586  0.1936  0.0840 -0.1285
   68phy    O01 1827   1.858   4.380   0.513 -0.0551  0.1888 -0.4727
   68phy    H01 1828   1.781   4.356   0.560 -0.0534  1.2271  0.1003
   68phy    C19 1829   1.940   4.219   0.665  0.0898 -0.8379  0.9230
   68phy    C13 1830   2.093   4.352   0.471  0.9563 -0.0657 -0.2339
   68phy     H3 1831   2.070   4.257   0.417  0.0221 -0.5974  1.0441
   68phy    O33 1832   2.070   4.446   0.364 -0.6745  0.0731  0.6290
   68phy    H1B 1833   1.997   4.502   0.383 -0.5689  0.1351  0.8532
   68phy    C12 1834   2.242   4.310   0.479  0.1589 -0.0619 -0.2036
   68phy    O11 1835   2.301   4.239   0.376  0.4305 -0.3706  0.0642
   68phy    H1A 1836   2.382   4.287   0.371 -0.1089  0.6700  0.8951
   69phy    C35 1837   3.528   3.450   2.080  0.1598  0.2968 -0.1517
   69phy    C33 1838   3.565   3.540   1.963  0.0536 -0.3159  0.4880
   69phy    C34 1839   3.653   3.469   1.865 -0.4743 -0.6790 -0.2173
   69phy    C32 1840   3.443   3.595   1.893  0.7327 -0.1075  0.0269
   69phy    C31 1841   3.406   3.742   1.931  0.0261 -0.2513 -0.1534
   69phy    C30 1842   3.298   3.806   1.838  0.3212 -0.1437  0.1309
   69phy    C28 1843   3.255   3.951   1.872  0.2410 -0.0878  0.3400
   69phy    C29 1844   3.349   4.059   1.819 -0.0161  0.4485 -0.0293
   69phy    C27 1845   3.121   3.979   1.798  0.1223 -0.1095  0.2621
   69phy    C26 1846   2.996   3.967   1.885  0.0620  0.1844  0.1929
   69phy    C25 1847   2.873   3.994   1.795  0.0865  0.0693  0.1187
   69phy    C23 1848   2.738   3.997   1.873 -0.4532 -0.1944 -0.1948
   69phy    C24 1849   2.655   4.116   1.838 -0.1441 -0.0545 -0.1085
   69phy    C22 1850   2.666   3.858   1.867  0.2924 -0.1303 -0.0828
   69phy    C21 1851   2.578   3.817   1.983 -0.0932  0.0229 -0.0806
   69phy    C20 1852   2.517   3.677   1.966  0.2490 -0.0511 -0.4947
   69phy    C18 1853   2.445   3.620   2.091 -0.1356  0.2499  0.3620
   69phy    O01 1854   2.331   3.695   2.132  0.4198 -0.2947 -0.0386
   69phy    H01 1855   2.314   3.762   2.069  0.5584 -0.3265 -0.1095
   69phy    C19 1856   2.381   3.493   2.024  0.4836  0.0802 -0.5573
   69phy    C13 1857   2.539   3.588   2.224 -0.3192 -0.1285  0.6501
   69phy     H3 1858   2.636   3.543   2.190 -0.2132  0.1016  0.6488
   69phy    O33 1859   2.490   3.481   2.294  0.4068 -0.8209  0.3075
   69phy    H1B 1860   2.417   3.513   2.342  0.8649 -0.2189  0.6017
   69phy    C12 1861   2.580   3.707   2.320 -0.4724 -0.0600 -0.1090
   69phy    O11 1862   2.470   3.775   2.378  0.0773  0.2168 -0.1055
   69phy    H1A 1863   2.405   3.773   2.310  0.3400 -1.0214 -0.3529
   70phy    C35 1864   0.745   0.266   1.513 -0.4982  0.0204  0.0109
   70phy    C33 1865   0.881   0.203   1.546 -0.1251 -0.0821 -0.1515
   70phy    C34 1866   0.862   0.122   1.671 -0.0463 -0.3270  0.0361
   70phy    C32 1867   0.922   0.110   1.435  0.6682 -0.2712  0.3461
   70phy    C31 1868   1.047   0.165   1.362  0.2410  0.2543  0.1875
   70phy    C30 1869   1.120   0.063   1.266  0.2442  0.0746 -0.3824
   70phy    C28 1870   1.253   0.115   1.210  0.3339  0.2808 -0.3070
   70phy    C29 1871   1.368   0.094   1.307 -0.5571 -0.3594 -0.0561
   70phy    C27 1872   1.283   0.047   1.075 -0.0117  0.1605 -0.1780
   70phy    C26 1873   1.361   0.138   0.975  0.3780 -0.5029 -0.1482
   70phy    C25 1874   1.436   0.060   0.865  0.6706  0.0023  0.3377
   70phy    C23 1875   1.503   0.159   0.766  0.0281  0.0993 -0.5521
   70phy    C24 1876   1.655   0.176   0.789 -0.2696 -0.4599  1.0835
   70phy    C22 1877   1.483   0.119   0.616 -0.3490  0.1056 -0.2214
   70phy    C21 1878   1.405   0.218   0.528  0.0246 -0.0032 -0.3598
   70phy    C20 1879   1.403   0.161   0.386  0.2010  0.0593 -0.0904
   70phy    C18 1880   1.325   0.234   0.275  0.2045 -0.3680  0.6319
   70phy    O01 1881   1.191   0.247   0.316  0.4221 -0.2746  0.1489
   70phy    H01 1882   1.135   0.279   0.247  0.4265  0.4321  0.4619
   70phy    C19 1883   1.338   0.130   0.161 -0.0815 -0.1160 -0.3934
   70phy    C13 1884   1.388   0.379   0.239  0.1598 -0.0662 -0.5194
   70phy     H3 1885   1.358   0.437   0.330  3.6406 -0.0254  0.7566
   70phy    O33 1886   1.527   0.400   0.254 -0.6719 -0.2597 -0.0942
   70phy    H1B 1887   1.571   0.352   0.186  0.2118  0.0467  0.2479
   70phy    C12 1888   1.320   0.482   0.143 -0.0383  0.0485  0.0614
   70phy    O11 1889   1.378   0.493   0.014  0.2221 -0.2877  0.2025
   70phy    H1A 1890   1.467   0.517   0.030  0.0136  0.6322  0.0116
   71phy    C35 1891   0.935   0.764   1.547  0.1773  0.7230  0.8420
   71phy    C33 1892   1.073   0.725   1.593 -0.2021 -0.0125  0.1680
   71phy    C34 1893   1.090   0.719   1.745 -0.2521 -0.3837 -0.3681
   71phy    C32 1894   1.119   0.602   1.521  0.1732 -0.1235  0.2757
   71phy    C31 1895   1.260   0.607   1.461  0.5915  0.0790 -0.0887
   71phy    C30 1896   1.331   0.469   1.429  0.2222  0.0847  0.1156
   71phy    C28 1897   1.483   0.473   1.409  0.1315  0.0335 -0.0262
   71phy    C29 1898   1.545   0.357   1.488  0.2457  0.0624  0.6912
   71phy    C27 1899   1.531   0.472   1.259 -0.1225  0.3228 -0.1521
   71phy    C26 1900   1.656   0.556   1.225 -0.6233 -0.1763  0.0457
   71phy    C25 1901   1.719   0.518   1.090 -0.3137  0.6671 -0.2525
   71phy    C23 1902   1.861   0.573   1.071  0.4951 -0.2625 -0.2555
   71phy    C24 1903   1.974   0.504   1.158  0.2063 -0.5960  0.3765
   71phy    C22 1904   1.894   0.570   0.917 -0.3350 -0.2868 -0.2579
   71phy    C21 1905   1.981   0.688   0.871  0.0728  0.0376 -0.0505
   71phy    C20 1906   2.049   0.675   0.734 -0.4993 -0.2502  0.4128
   71phy    C18 1907   2.121   0.790   0.662  0.2824  0.0530  0.1483
   71phy    O01 1908   2.030   0.901   0.644  0.5897 -0.2917  0.1271
   71phy    H01 1909   1.944   0.868   0.625  0.4706 -0.7547  1.3797
   71phy    C19 1910   2.152   0.736   0.522 -0.1212  0.3858  0.0069
   71phy    C13 1911   2.253   0.840   0.737  0.3669  0.3048 -0.3929
   71phy     H3 1912   2.213   0.884   0.832 -0.5837 -1.8762  0.2894
   71phy    O33 1913   2.333   0.739   0.798 -0.1923  0.5529  0.3070
   71phy    H1B 1914   2.325   0.746   0.892  0.6639 -0.8898  0.5131
   71phy    C12 1915   2.350   0.961   0.713 -0.0830 -0.3147  0.2732
   71phy    O11 1916   2.473   0.943   0.648  0.3685 -0.3486  0.4139
   71phy    H1A 1917   2.526   0.883   0.698  1.1636 -0.4849 -0.5569
   72phy    C35 1918   3.175   2.117   0.898  0.3721 -0.6672 -0.4599
   72phy    C33 1919   3.189   1.969   0.931 -0.3543  0.2870 -0.1740
   72phy    C34 1920   3.323   1.956   1.007 -0.0847  0.1886  0.0652
   72phy    C32 1921   3.071   1.919   1.015  0.1867  0.0038  0.4129
   72phy    C31 1922   3.025   1.778   0.966  0.0803 -0.1065  0.0959
   72phy    C30 1923   2.916   1.737   1.071  0.2852  0.1620  0.2962
   72phy    C28 1924   2.845   1.606   1.043  0.4542  0.0372 -0.2808
   72phy    C29 1925   2.818   1.536   1.178  0.1760  0.3603 -0.0628
   72phy    C27 1926   2.715   1.629   0.965  0.0214 -0.4543  0.0980
   72phy    C26 1927   2.682   1.513   0.874 -0.7197 -0.1261 -0.1903
   72phy    C25 1928   2.549   1.516   0.803 -0.1504  0.9189  0.4595
   72phy    C23 1929   2.494   1.385   0.738  0.0705 -0.2606  0.1703
   72phy    C24 1930   2.385   1.334   0.830 -0.1169  0.1189 -0.0536
   72phy    C22 1931   2.427   1.414   0.602  0.3902  0.0450  0.0993
   72phy    C21 1932   2.446   1.320   0.493  0.1906  0.1012  0.2751
   72phy    C20 1933   2.388   1.359   0.351 -0.1824  0.0543  0.0359
   72phy    C18 1934   2.346   1.248   0.244 -0.1744  0.2943 -0.7079
   72phy    O01 1935   2.460   1.157   0.225  0.1062  0.3052  0.5205
   72phy    H01 1936   2.465   1.091   0.291 -0.2959 -1.0397 -0.7284
   72phy    C19 1937   2.332   1.327   0.113  0.2104 -0.3778  0.1105
   72phy    C13 1938   2.211   1.172   0.289  0.4149 -0.0236  0.0570
   72phy     H3 1939   2.248   1.105   0.371  0.2857  0.0280  0.1588
   72phy    O33 1940   2.121   1.247   0.367 -0.2143 -0.5754 -0.0729
   72phy    H1B 1941   2.104   1.196   0.444  1.1626 -1.4932 -0.3552
   72phy    C12 1942   2.132   1.048   0.225  0.4379  0.7593 -0.1608
   72phy    O11 1943   2.011   1.066   0.153  0.3824  0.1642  0.0779
   72phy    H1A 1944   1.992   1.158   0.151  0.3134  0.1782  0.9187
   73phy    C35 1945   3.309   1.524   0.838  0.8524  0.0246 -0.1709
   73phy    C33 1946   3.419   1.525   0.940 -0.2488  0.5478  0.2449
   73phy    C34 1947   3.440   1.383   0.989 -0.0768 -0.3053 -0.1351
   73phy    C32 1948   3.556   1.577   0.887 -0.3461  0.4715  0.1235
   73phy    C31 1949   3.562   1.726   0.864 -0.3749  0.0447  0.4326
   73phy    C30 1950   3.698   1.764   0.791 -0.3560  0.4042  0.1711
   73phy    C28 1951   3.711   1.907   0.735  0.1566  0.2346 -0.2076
   73phy    C29 1952   3.862   1.925   0.722 -0.4669  0.4493 -0.7436
   73phy    C27 1953   3.632   1.940   0.601  0.5227  0.6558  0.0187
   73phy    C26 1954   3.514   2.037   0.618 -0.4288  0.0514  0.2393
   73phy    C25 1955   3.447   2.052   0.479  0.6185  0.3860 -0.0165
   73phy    C23 1956   3.327   2.152   0.460  0.2594  0.2603  0.0518
   73phy    C24 1957   3.370   2.297   0.428 -0.8483  0.4271  0.2055
   73phy    C22 1958   3.257   2.097   0.333  0.5394  0.4007 -0.1903
   73phy    C21 1959   3.102   2.093   0.346  0.0566  0.4300 -0.1047
   73phy    C20 1960   3.035   2.041   0.217  0.0079 -0.0702 -0.4236
   73phy    C18 1961   2.882   2.061   0.178  0.1685  0.0869 -1.0115
   73phy    O01 1962   2.795   2.021   0.284 -0.2575  0.5040 -0.0066
   73phy    H01 1963   2.810   1.935   0.318 -1.8662  0.4598  0.7116
   73phy    C19 1964   2.855   1.960   0.064  0.0299 -0.0098  0.2122
   73phy    C13 1965   2.842   2.213   0.137  0.0572  0.0096  0.1192
   73phy     H3 1966   2.856   2.275   0.229 -0.1368 -1.3881  1.1158
   73phy    O33 1967   2.928   2.288   0.056 -0.3858 -0.1259  0.0327
   73phy    H1B 1968   2.944   2.242  -0.024 -0.3825 -1.0545  0.5446
   73phy    C12 1969   2.689   2.258   0.133  0.2438 -0.4745  0.4099
   73phy    O11 1970   2.636   2.243   0.003 -0.3347  0.1056 -0.1085
   73phy    H1A 1971   2.671   2.298  -0.064  0.2983  1.2299  1.1076
   74phy    C35 1972   3.725   2.283   0.213 -0.4639  0.1382 -0.4652
   74phy    C33 1973   3.663   2.342   0.083 -0.7918 -0.1138 -0.1599
   74phy    C34 1974   3.704   2.487   0.064 -0.1809  0.1424  0.4261
   74phy    C32 1975   3.724   2.261  -0.037 -0.1883  0.2941 -0.0428
   74phy    C31 1976   3.634   2.152  -0.096  0.8290 -0.3128 -0.0157
   74phy    C30 1977   3.677   2.064  -0.207  0.1110 -0.2103  0.1405
   74phy    C28 1978   3.577   1.955  -0.237 -0.0641  0.3915  0.7933
   74phy    C29 1979   3.483   1.998  -0.349  0.7430 -0.2728 -0.3756
   74phy    C27 1980   3.648   1.826  -0.286  0.6524 -0.0090  0.2681
   74phy    C26 1981   3.667   1.726  -0.173  0.0461  0.2595 -0.2979
   74phy    C25 1982   3.751   1.603  -0.219  0.5695  0.2217 -0.2611
   74phy    C23 1983   3.806   1.513  -0.101 -0.2471  0.2060 -0.0788
   74phy    C24 1984   3.717   1.396  -0.056 -0.5437  0.7564 -0.2373
   74phy    C22 1985   3.940   1.454  -0.152  0.0221 -0.0708  0.1283
   74phy    C21 1986   4.060   1.449  -0.059  0.5611 -0.2938  0.0385
   74phy    C20 1987   4.189   1.400  -0.130 -0.1869 -0.3251 -0.1063
   74phy    C18 1988   4.322   1.370  -0.049 -0.1182 -0.4240  0.0153
   74phy    O01 1989   4.368   1.492   0.011 -0.4175  0.1316 -0.0731
   74phy    H01 1990   4.375   1.557  -0.056 -0.7835 -0.3058 -0.5350
   74phy    C19 1991   4.425   1.348  -0.156 -0.4831 -0.0301 -0.4968
   74phy    C13 1992   4.302   1.243   0.050  0.2932 -0.0087 -0.3105
   74phy     H3 1993   4.205   1.265   0.101  0.6551  0.4676  0.1861
   74phy    O33 1994   4.264   1.115  -0.006  0.6983 -0.4350  0.0300
   74phy    H1B 1995   4.178   1.089   0.020  0.4791  0.5929  0.3994
   74phy    C12 1996   4.373   1.228   0.186 -0.0776  0.2290 -0.0551
   74phy    O11 1997   4.502   1.176   0.183 -0.1961  0.2560  0.3951
   74phy    H1A 1998   4.490   1.083   0.190 -0.8717  0.0812 -1.9860
   75phy    C35 1999   0.700   1.334   1.022  0.1251  0.0034 -0.3257
   75phy    C33 2000   0.592   1.313   0.915  0.1125  0.5130 -0.4423
   75phy    C34 2001   0.608   1.183   0.837 -0.3905  0.0918  0.1072
   75phy    C32 2002   0.458   1.327   0.986 -0.6518  0.1537 -0.6390
   75phy    C31 2003   0.330   1.373   0.915 -0.2033  0.4288  0.4655
   75phy    C30 2004   0.212   1.383   1.009  0.1966  0.1528  0.0011
   75phy    C28 2005   0.083   1.435   0.941 -0.6094 -0.1109 -0.2924
   75phy    C29 2006  -0.033   1.382   1.017 -0.2347 -0.3348  0.3351
   75phy    C27 2007   0.077   1.591   0.924 -0.0196 -0.0013 -0.8286
   75phy    C26 2008   0.016   1.623   0.788 -0.0675 -0.0429  0.0619
   75phy    C25 2009  -0.014   1.775   0.778 -0.4266 -0.2222 -0.3003
   75phy    C23 2010  -0.081   1.823   0.650 -0.0299 -0.4452 -0.4097
   75phy    C24 2011  -0.163   1.941   0.698 -0.0665  0.7221 -0.2251
   75phy    C22 2012   0.025   1.867   0.550 -0.3014 -0.0008  0.2645
   75phy    C21 2013  -0.013   1.856   0.400  0.0720 -0.0594 -0.3313
   75phy    C20 2014   0.095   1.935   0.323 -0.5007  0.1655  0.0379
   75phy    C18 2015   0.098   1.940   0.166 -0.2648  0.0069 -0.3314
   75phy    O01 2016   0.070   1.809   0.112 -0.0768 -0.4867  0.0239
   75phy    H01 2017   0.124   1.746   0.156  0.1638 -0.0660  0.3378
   75phy    C19 2018   0.249   1.957   0.142 -0.0657 -0.3481 -0.1928
   75phy    C13 2019   0.001   2.062   0.111 -0.4675  0.0974  0.4610
   75phy     H3 2020  -0.100   2.037   0.152 -1.0785  0.7163 -0.6040
   75phy    O33 2021   0.007   2.197   0.158 -0.2683  0.2105  0.7011
   75phy    H1B 2022  -0.065   2.249   0.128 -0.9819 -1.3988 -0.4806
   75phy    C12 2023  -0.057   2.052  -0.035 -0.0522  0.1138  0.3495
   75phy    O11 2024   0.021   2.122  -0.130  0.5385 -0.2222  0.2998
   75phy    H1A 2025  -0.043   2.170  -0.180 -0.0482 -0.4875  0.7812
   76phy    C35 2026   3.618   1.514   2.024  0.1237  0.1949  0.0496
   76phy    C33 2027   3.670   1.570   1.889  0.6310  0.0869 -0.3864
   76phy    C34 2028   3.610   1.490   1.771  0.2586 -0.0155 -0.2752
   76phy    C32 2029   3.644   1.721   1.877  0.6007 -0.9167 -0.0240
   76phy    C31 2030   3.720   1.808   1.775 -0.1139  0.2372  0.2024
   76phy    C30 2031   3.678   1.957   1.789 -0.0822  0.0724  0.0116
   76phy    C28 2032   3.742   2.060   1.690 -0.1289  0.4972  0.0297
   76phy    C29 2033   3.647   2.094   1.576 -0.0810  0.1292  0.1068
   76phy    C27 2034   3.754   2.197   1.767  0.3514  0.1514  0.3829
   76phy    C26 2035   3.890   2.237   1.819 -0.4636  0.0493  0.5181
   76phy    C25 2036   3.886   2.373   1.890 -0.1467  0.0898 -0.4314
   76phy    C23 2037   4.002   2.405   1.976 -0.0209  0.2605 -0.0546
   76phy    C24 2038   4.111   2.481   1.900 -0.0722  0.3184  0.1540
   76phy    C22 2039   3.946   2.485   2.095 -0.1295 -0.0135 -0.1952
   76phy    C21 2040   3.987   2.433   2.231 -0.4238 -0.2802  0.4594
   76phy    C20 2041   3.973   2.534   2.353 -0.3410 -0.5345  0.4660
   76phy    C18 2042   4.022   2.498   2.498  0.2156 -0.4181  0.3000
   76phy    O01 2043   4.162   2.464   2.494  0.1835  0.0158 -0.1514
   76phy    H01 2044   4.200   2.520   2.428  1.4325  0.7397  1.1309
   76phy    C19 2045   4.003   2.631   2.570 -0.5176  0.1590 -0.2197
   76phy    C13 2046   3.941   2.373   2.564 -0.1338  0.3175 -0.3971
   76phy     H3 2047   3.926   2.299   2.482  0.0106  1.3074 -1.3414
   76phy    O33 2048   3.805   2.394   2.604 -0.0931 -0.0291  0.0577
   76phy    H1B 2049   3.757   2.450   2.546 -1.6687 -1.1071  0.2517
   76phy    C12 2050   4.018   2.286   2.678  0.1317  0.1103  0.3047
   76phy    O11 2051   4.004   2.326   2.812 -0.1835 -0.0649 -0.1314
   76phy    H1A 2052   3.913   2.338   2.833  0.0163  0.9292  0.1896
   77phy    C35 2053   4.098   0.768   1.659 -0.2673 -0.3663  0.4437
   77phy    C33 2054   4.049   0.654   1.571  0.3074  0.5066 -0.0532
   77phy    C34 2055   4.156   0.598   1.477 -0.3239  0.2532 -0.4435
   77phy    C32 2056   3.976   0.548   1.657 -0.3895 -0.2211  0.1936
   77phy    C31 2057   3.852   0.495   1.589  0.0154  0.0352 -0.0983
   77phy    C30 2058   3.765   0.411   1.690  0.4913 -0.0559 -0.0538
   77phy    C28 2059   3.632   0.363   1.618 -0.0956  0.1369 -0.4578
   77phy    C29 2060   3.602   0.217   1.657 -0.4661 -0.6120  0.0427
   77phy    C27 2061   3.515   0.466   1.648 -0.4057 -0.0318 -0.0765
   77phy    C26 2062   3.422   0.488   1.529  0.3706  0.1733  0.0879
   77phy    C25 2063   3.307   0.582   1.564  0.2763  0.1295  0.2775
   77phy    C23 2064   3.199   0.593   1.453 -0.2142 -0.5946 -0.0120
   77phy    C24 2065   3.058   0.612   1.514  0.0801 -0.1183 -0.2689
   77phy    C22 2066   3.224   0.715   1.363  0.3853  0.4905 -0.1190
   77phy    C21 2067   3.282   0.691   1.225 -0.2493  0.0022 -0.0933
   77phy    C20 2068   3.287   0.822   1.146  0.1743 -0.2867 -0.4032
   77phy    C18 2069   3.349   0.826   1.000  0.1190 -0.2083  0.1506
   77phy    O01 2070   3.478   0.755   0.997 -0.0191 -0.1115  0.3889
   77phy    H01 2071   3.523   0.787   1.073  0.0529 -0.6263  0.5691
   77phy    C19 2072   3.391   0.970   0.979 -0.2040  0.3479  0.0195
   77phy    C13 2073   3.251   0.761   0.890  0.3347 -0.2723 -0.4642
   77phy     H3 2074   3.239   0.656   0.927 -0.4894 -0.2040 -0.5038
   77phy    O33 2075   3.115   0.797   0.892 -0.1451 -0.0113 -0.0176
   77phy    H1B 2076   3.101   0.865   0.830 -2.8284 -0.3637  0.0428
   77phy    C12 2077   3.293   0.707   0.748  0.0898 -0.2061 -0.6231
   77phy    O11 2078   3.428   0.668   0.737 -0.2584  0.3748  0.3420
   77phy    H1A 2079   3.469   0.700   0.815  0.8996 -0.4872  0.1123
   78phy    C35 2080   4.008   0.185   1.070 -0.0019 -0.4414  0.0183
   78phy    C33 2081   3.979   0.329   1.114  0.0715  0.1502 -0.2058
   78phy    C34 2082   3.913   0.330   1.250 -0.3173  0.4048 -0.2760
   78phy    C32 2083   4.108   0.413   1.111 -0.2373  0.6070 -0.3296
   78phy    C31 2084   4.094   0.563   1.080  0.0055 -0.2684  0.4122
   78phy    C30 2085   4.239   0.628   1.074  0.2075  0.1873 -0.1627
   78phy    C28 2086   4.235   0.782   1.054 -0.4136  0.6582 -0.0302
   78phy    C29 2087   4.327   0.867   1.148  0.4272 -0.0811 -0.0107
   78phy    C27 2088   4.273   0.808   0.907  0.4135 -0.5148 -0.8537
   78phy    C26 2089   4.196   0.911   0.828 -0.3382  0.3774 -0.3592
   78phy    C25 2090   4.251   0.927   0.687  0.1762 -0.4813 -0.0566
   78phy    C23 2091   4.175   1.028   0.593  0.0209  0.3416  0.3718
   78phy    C24 2092   4.226   1.169   0.603 -0.4980 -0.0278 -0.3941
   78phy    C22 2093   4.194   0.980   0.449  0.2122 -0.5071  0.3211
   78phy    C21 2094   4.064   0.965   0.371 -0.4810 -0.2494 -0.4695
   78phy    C20 2095   4.075   0.891   0.234 -0.1842  0.0660 -0.2003
   78phy    C18 2096   3.954   0.876   0.134  0.0578  0.0670 -0.0525
   78phy    O01 2097   3.843   0.813   0.206 -0.3396 -0.4946 -0.2401
   78phy    H01 2098   3.860   0.722   0.220  1.5574 -0.3387 -1.1527
   78phy    C19 2099   4.015   0.781   0.024  0.5136 -0.3609 -0.3437
   78phy    C13 2100   3.905   1.017   0.073 -0.1320  0.0993 -0.2143
   78phy     H3 2101   3.884   1.081   0.163 -0.2669 -1.4006  0.8535
   78phy    O33 2102   3.998   1.108   0.009  0.2442 -0.2035  0.2526
   78phy    H1B 2103   3.967   1.136  -0.075  0.7441  0.5864  0.3221
   78phy    C12 2104   3.758   1.039   0.028 -0.5448  0.6332  0.4250
   78phy    O11 2105   3.672   0.930   0.032  0.0660  0.0403 -0.3109
   78phy    H1A 2106   3.699   0.877   0.104  1.5890  0.7213 -0.3338
   79phy    C35 2107   2.102   0.160   1.362 -0.3350  0.1245  0.1552
   79phy    C33 2108   2.187   0.260   1.440  0.2834 -0.4716  0.1550
   79phy    C34 2109   2.098   0.345   1.526  0.4177 -0.2618 -0.0266
   79phy    C32 2110   2.316   0.193   1.493  0.9483  0.0012 -0.0635
   79phy    C31 2111   2.430   0.294   1.515 -0.0135  0.3987  0.6555
   79phy    C30 2112   2.568   0.225   1.496 -0.1354  0.8357  0.8297
   79phy    C28 2113   2.694   0.317   1.486 -0.0055  0.3117  0.0019
   79phy    C29 2114   2.760   0.326   1.623 -0.0425  0.3915  0.3700
   79phy    C27 2115   2.796   0.250   1.389  0.5215 -0.1056 -0.3698
   79phy    C26 2116   2.818   0.329   1.260 -0.3840  0.0124 -0.0886
   79phy    C25 2117   2.912   0.270   1.155  0.8549  0.0305  0.0338
   79phy    C23 2118   2.941   0.353   1.028  0.0915 -0.3572  0.2640
   79phy    C24 2119   3.038   0.464   1.064  0.0291 -0.1273  0.0207
   79phy    C22 2120   2.991   0.260   0.919 -0.3767  0.1665 -0.3443
   79phy    C21 2121   2.964   0.305   0.776  0.1580  0.1803  0.3572
   79phy    C20 2122   3.033   0.213   0.675 -0.1164 -0.2619 -0.0523
   79phy    C18 2123   3.029   0.246   0.526 -0.0715  0.1354  0.3172
   79phy    O01 2124   2.898   0.291   0.476 -0.4891 -0.0495  0.3179
   79phy    H01 2125   2.875   0.369   0.523  0.2211 -0.4251  1.3375
   79phy    C19 2126   3.054   0.107   0.462  0.3865  0.2888  0.2866
   79phy    C13 2127   3.139   0.357   0.485 -0.2468  0.3476 -0.5750
   79phy     H3 2128   3.110   0.446   0.547 -1.5429 -0.7470  0.4754
   79phy    O33 2129   3.275   0.334   0.540  0.5606 -0.0380 -0.2182
   79phy    H1B 2130   3.288   0.246   0.572  2.3151 -0.0215 -0.7709
   79phy    C12 2131   3.133   0.447   0.357  0.4153 -0.2072 -0.1149
   79phy    O11 2132   3.183   0.388   0.239 -0.0759  0.1653 -0.0539
   79phy    H1A 2133   3.273   0.367   0.252  1.0084  4.1223  0.1563
   80phy    C35 2134   3.664   0.609   1.253 -0.1260 -0.2168 -0.4878
   80phy    C33 2135   3.667   0.760   1.280 -0.3437 -0.2928  0.3740
   80phy    C34 2136   3.674   0.796   1.430  0.0500  0.4041 -0.0285
   80phy    C32 2137   3.788   0.808   1.204  0.0365 -0.9248 -0.0165
   80phy    C31 2138   3.773   0.952   1.143 -0.7832 -0.3595 -0.2055
   80phy    C30 2139   3.883   0.989   1.054  0.4429 -0.1374 -0.1068
   80phy    C28 2140   3.890   1.139   1.018  0.5016 -0.4947  0.9591
   80phy    C29 2141   4.007   1.210   1.088 -0.4301  0.2539  0.3478
   80phy    C27 2142   3.883   1.153   0.863 -0.0393 -0.3129 -0.0278
   80phy    C26 2143   3.745   1.183   0.803 -0.1007  0.0386 -0.3917
   80phy    C25 2144   3.729   1.177   0.652  0.1545 -0.4350  0.1571
   80phy    C23 2145   3.583   1.146   0.606  0.1951 -0.2832  0.3269
   80phy    C24 2146   3.483   1.262   0.611 -0.4288 -0.2648 -0.3255
   80phy    C22 2147   3.594   1.074   0.473  0.2454 -0.1960 -0.1637
   80phy    C21 2148   3.483   0.973   0.431 -0.6036  0.2289 -0.2938
   80phy    C20 2149   3.534   0.873   0.322 -0.2265 -0.7302 -0.2549
   80phy    C18 2150   3.424   0.777   0.262 -0.2282  0.0535  0.1046
   80phy    O01 2151   3.339   0.718   0.358 -0.0786  0.3495  0.7072
   80phy    H01 2152   3.379   0.650   0.409  0.3994  0.5020  0.5349
   80phy    C19 2153   3.511   0.673   0.196 -0.2926  0.4292  0.4693
   80phy    C13 2154   3.338   0.847   0.143 -0.0392 -0.2538  0.3402
   80phy     H3 2155   3.304   0.943   0.190 -0.3867  0.0747 -0.5673
   80phy    O33 2156   3.401   0.906   0.030  0.0620  0.0559 -0.2498
   80phy    H1B 2157   3.488   0.940   0.040 -0.6227  1.4394  1.6713
   80phy    C12 2158   3.185   0.823   0.115  0.2042 -0.1166  0.4624
   80phy    O11 2159   3.147   0.726   0.022 -0.1930  0.6799 -0.1499
   80phy    H1A 2160   3.054   0.719   0.019 -0.2109  1.1287 -0.8757
   81phy    C35 2161   4.154   1.659   0.924  0.2186 -0.3388  0.2467
   81phy    C33 2162   4.169   1.571   0.799  0.2648 -0.6999  0.3597
   81phy    C34 2163   4.228   1.443   0.843 -0.1924  0.2417 -0.1107
   81phy    C32 2164   4.027   1.551   0.736  0.0796  0.5290 -0.2114
   81phy    C31 2165   4.027   1.555   0.584  0.4685  0.0256  0.2835
   81phy    C30 2166   3.886   1.510   0.533 -0.6526  0.5932 -0.1983
   81phy    C28 2167   3.871   1.476   0.381 -0.1742  0.5036 -0.4296
   81phy    C29 2168   3.931   1.339   0.357 -0.3149  0.5514  0.0285
   81phy    C27 2169   3.725   1.465   0.345  0.1630  0.0952 -0.2266
   81phy    C26 2170   3.637   1.597   0.323  0.1317  0.1610  0.0412
   81phy    C25 2171   3.493   1.569   0.275 -0.1237 -0.3732  0.3740
   81phy    C23 2172   3.400   1.691   0.255 -0.5807  0.5051 -0.3798
   81phy    C24 2173   3.416   1.745   0.112 -0.5636 -0.4678 -0.2575
   81phy    C22 2174   3.261   1.640   0.274  0.0416  0.0636  0.6109
   81phy    C21 2175   3.181   1.672   0.402 -0.0391 -0.6376  0.1302
   81phy    C20 2176   3.054   1.594   0.413 -0.0633  0.0078  0.0751
   81phy    C18 2177   2.952   1.618   0.530 -0.5651  0.5526  0.0566
   81phy    O01 2178   3.009   1.585   0.663 -0.3536 -0.1779  0.0063
   81phy    H01 2179   2.996   1.495   0.685 -3.5934  0.4019  0.9173
   81phy    C19 2180   2.845   1.509   0.511 -0.4787  0.5111 -0.0676
   81phy    C13 2181   2.885   1.763   0.517 -0.1616  0.1992 -0.0723
   81phy     H3 2182   2.970   1.835   0.520  0.0656  0.0285 -1.5853
   81phy    O33 2183   2.828   1.803   0.387  0.0838 -0.0511  0.0326
   81phy    H1B 2184   2.739   1.771   0.384  0.6808 -1.8501  0.3256
   81phy    C12 2185   2.820   1.845   0.637  0.0086  0.2062  0.2697
   81phy    O11 2186   2.686   1.825   0.666  0.1859 -0.2300  0.2111
   81phy    H1A 2187   2.666   1.872   0.745 -0.1154  0.9016 -0.5062
   82phy    C35 2188   3.861   1.558   1.239 -0.1283 -0.0783  0.2182
   82phy    C33 2189   3.775   1.643   1.331 -0.2820  0.1909  0.2210
   82phy    C34 2190   3.857   1.767   1.364  0.1294  0.4865 -0.0325
   82phy    C32 2191   3.640   1.678   1.267  0.3810  0.1044 -0.1737
   82phy    C31 2192   3.522   1.685   1.368 -0.2320  0.4643 -0.2983
   82phy    C30 2193   3.385   1.710   1.307  0.2377  0.3147 -0.2854
   82phy    C28 2194   3.274   1.692   1.414 -0.0645 -0.5719 -0.2369
   82phy    C29 2195   3.201   1.827   1.416  0.0871 -0.1415  0.3348
   82phy    C27 2196   3.170   1.582   1.383 -0.0002  0.1084  0.0800
   82phy    C26 2197   3.204   1.433   1.365  0.2047 -0.2394 -0.1322
   82phy    C25 2198   3.088   1.348   1.324  0.3379 -0.5009  0.0890
   82phy    C23 2199   3.136   1.217   1.257  0.2099 -0.2440  0.3175
   82phy    C24 2200   3.139   1.103   1.352  0.4284 -0.2913 -0.3352
   82phy    C22 2201   3.034   1.179   1.148  0.2429 -0.6328  0.2173
   82phy    C21 2202   3.081   1.211   1.008 -0.0461  0.6784 -0.3469
   82phy    C20 2203   2.977   1.165   0.906  0.9205 -0.0551  0.2231
   82phy    C18 2204   2.977   1.204   0.753 -0.0409  0.2013 -0.4427
   82phy    O01 2205   2.997   1.350   0.753  0.2035  0.0313 -0.7060
   82phy    H01 2206   3.034   1.378   0.834  0.0702 -0.9438 -0.2927
   82phy    C19 2207   2.832   1.177   0.713 -0.0816 -0.1603 -0.3358
   82phy    C13 2208   3.086   1.133   0.656 -0.0589  0.0135 -0.1536
   82phy     H3 2209   3.183   1.175   0.694 -0.0495 -0.1373 -0.0114
   82phy    O33 2210   3.112   0.997   0.681  0.3760  0.6493 -0.1004
   82phy    H1B 2211   3.114   0.939   0.607  1.2766 -1.3635  1.4212
   82phy    C12 2212   3.131   1.176   0.508 -0.1482  0.3380 -0.2436
   82phy    O11 2213   3.068   1.103   0.409 -0.1987  0.1625 -0.1793
   82phy    H1A 2214   3.081   1.011   0.427  0.2108  0.0086 -1.1695
   83phy    C35 2215   4.787   1.702   2.061 -0.3408 -0.3337  0.0821
   83phy    C33 2216   4.721   1.769   2.188 -0.3960 -0.1893 -0.1562
   83phy    C34 2217   4.843   1.840   2.246  0.2197  0.5397 -0.3050
   83phy    C32 2218   4.625   1.883   2.151 -0.1977 -0.2515 -0.0491
   83phy    C31 2219   4.478   1.860   2.190  0.1372  0.1166  0.0639
   83phy    C30 2220   4.387   1.986   2.179  0.0111 -0.3011  0.0293
   83phy    C28 2221   4.268   1.984   2.278  0.1579  0.4151  0.0739
   83phy    C29 2222   4.227   2.125   2.304 -0.4549 -0.4223 -0.2443
   83phy    C27 2223   4.152   1.896   2.241  0.2116 -0.1385  0.3191
   83phy    C26 2224   4.088   1.817   2.357 -0.2277  0.1910  0.1106
   83phy    C25 2225   3.960   1.749   2.302 -0.0087  0.3400  0.0579
   83phy    C23 2226   3.895   1.643   2.390  0.0922  0.3256  0.6999
   83phy    C24 2227   3.747   1.637   2.370  0.6464 -0.2078 -0.4615
   83phy    C22 2228   3.947   1.502   2.346 -0.6633  0.3749 -0.6562
   83phy    C21 2229   3.957   1.395   2.452  0.6599  0.1054  0.4971
   83phy    C20 2230   4.007   1.264   2.387  0.3266 -0.0603 -0.4878
   83phy    C18 2231   4.010   1.143   2.484  0.1435  0.1030 -0.3281
   83phy    O01 2232   3.878   1.118   2.541 -0.2142  0.2144  0.5011
   83phy    H01 2233   3.818   1.086   2.476  2.3569 -1.1031 -1.4178
   83phy    C19 2234   4.038   1.031   2.382 -0.2847  0.2926 -0.0280
   83phy    C13 2235   4.116   1.156   2.607 -0.0945  0.0037 -0.7757
   83phy     H3 2236   4.111   1.259   2.650 -0.5152 -0.4740  0.3632
   83phy    O33 2237   4.255   1.149   2.568 -0.4886  0.0826 -0.2778
   83phy    H1B 2238   4.287   1.067   2.598 -0.8272 -0.2263 -0.7408
   83phy    C12 2239   4.097   1.059   2.729 -0.0746  0.2267 -0.3893
   83phy    O11 2240   3.965   1.076   2.787 -0.5561 -0.1264  0.0998
   83phy    H1A 2241   3.902   1.081   2.718 -0.7796  2.6210  0.4007
   84phy    C35 2242   3.699   2.056   1.173  0.2522  0.1645 -0.1198
   84phy    C33 2243   3.824   2.088   1.089  0.6150 -0.1916  0.0040
   84phy    C34 2244   3.807   2.212   1.002 -0.0623  0.0668 -0.5235
   84phy    C32 2245   3.949   2.096   1.181 -0.0754  0.3833  0.1323
   84phy    C31 2246   4.081   2.035   1.126  0.0448  0.0863 -0.1768
   84phy    C30 2247   4.180   2.026   1.245  0.2866 -0.1150  0.3432
   84phy    C28 2248   4.328   2.032   1.211  0.3848  0.1819 -0.2321
   84phy    C29 2249   4.403   2.105   1.324  0.2064  0.0608 -0.1834
   84phy    C27 2250   4.388   1.891   1.173 -0.1172  0.3959 -0.1780
   84phy    C26 2251   4.494   1.895   1.060  0.0760 -0.3864 -0.5769
   84phy    C25 2252   4.552   1.756   1.041 -0.3299 -0.0180  0.2233
   84phy    C23 2253   4.643   1.739   0.919  0.1988 -0.0266 -0.3721
   84phy    C24 2254   4.767   1.653   0.948 -0.1890  0.2232 -0.3066
   84phy    C22 2255   4.563   1.675   0.799  0.9767  0.1839 -0.1642
   84phy    C21 2256   4.584   1.714   0.653 -0.1870  0.2751  0.6587
   84phy    C20 2257   4.480   1.632   0.566 -0.0692 -0.4325 -0.1722
   84phy    C18 2258   4.487   1.629   0.407 -0.6800  0.1060 -0.0200
   84phy    O01 2259   4.502   1.762   0.360  0.1133  0.6931  0.0642
   84phy    H01 2260   4.514   1.822   0.431  2.6725 -0.4966  0.7568
   84phy    C19 2261   4.346   1.593   0.359  0.8819  0.1216  0.6654
   84phy    C13 2262   4.604   1.531   0.358 -0.2172 -0.3311  0.1730
   84phy     H3 2263   4.698   1.569   0.406 -0.3261 -0.1921  0.2768
   84phy    O33 2264   4.609   1.395   0.415 -0.0308 -0.3512 -0.4088
   84phy    H1B 2265   4.623   1.335   0.344 -0.9121 -0.3179 -0.6317
   84phy    C12 2266   4.679   1.554   0.219  0.0677  0.5300  0.0886
   84phy    O11 2267   4.627   1.473   0.114  0.3755  0.0033 -0.1238
   84phy    H1A 2268   4.537   1.499   0.109  0.6252  0.7431 -0.8998
   85phy    C35 2269   2.612   0.659   1.739  0.4078 -0.5348 -0.3015
   85phy    C33 2270   2.697   0.758   1.820 -0.4722 -0.8460  0.0254
   85phy    C34 2271   2.831   0.785   1.745  0.2235  0.0135 -0.4093
   85phy    C32 2272   2.613   0.885   1.853  0.3514  0.0483  0.1030
   85phy    C31 2273   2.654   0.962   1.980  0.2771 -0.0405  0.3203
   85phy    C30 2274   2.565   1.083   2.008 -0.3457  0.0097  0.3703
   85phy    C28 2275   2.619   1.179   2.116  0.0535 -0.2713  0.3074
   85phy    C29 2276   2.653   1.318   2.065  0.0929 -0.4107 -0.2663
   85phy    C27 2277   2.525   1.179   2.237 -0.1726  0.0036 -0.0801
   85phy    C26 2278   2.598   1.174   2.370 -0.0614  0.5008 -0.0467
   85phy    C25 2279   2.502   1.176   2.492 -0.2011  0.0466 -0.4666
   85phy    C23 2280   2.570   1.193   2.632 -0.0818 -0.4686  0.1846
   85phy    C24 2281   2.601   1.343   2.661  0.0549  0.9721 -0.2368
   85phy    C22 2282   2.477   1.142   2.738  0.1539  0.1456  0.5702
   85phy    C21 2283   2.527   1.016   2.797  0.1367 -0.0470  0.0479
   85phy    C20 2284   2.443   0.950   2.912  0.0297  1.0089 -0.4749
   85phy    C18 2285   2.500   0.818   2.985 -0.5439  0.1047 -0.7008
   85phy    O01 2286   2.609   0.860   3.074  0.5934 -0.3191  0.3379
   85phy    H01 2287   2.611   0.954   3.075  0.4060 -0.3219  1.1652
   85phy    C19 2288   2.385   0.793   3.087 -0.0479  0.0467  0.0332
   85phy    C13 2289   2.530   0.689   2.895  0.2856  0.6933 -0.0167
   85phy     H3 2290   2.451   0.681   2.816  0.5115  0.3032 -0.2071
   85phy    O33 2291   2.506   0.565   2.960 -0.4316 -0.0919 -0.1434
   85phy    H1B 2292   2.472   0.508   2.893  0.2021 -0.0505 -0.5123
   85phy    C12 2293   2.665   0.689   2.821 -0.2444 -0.6520  0.2765
   85phy    O11 2294   2.788   0.660   2.878  0.0312  0.0212  0.3038
   85phy    H1A 2295   2.868   0.681   2.833 -0.2685 -1.1214 -0.8007
   86phy    C35 2296   4.585   2.274   2.030 -0.4735  0.4799 -0.1118
   86phy    C33 2297   4.515   2.321   1.901 -0.2431 -0.4895  0.3511
   86phy    C34 2298   4.604   2.425   1.832  0.3218 -0.0925 -0.0306
   86phy    C32 2299   4.482   2.206   1.804 -0.1257  0.0394 -0.2974
   86phy    C31 2300   4.353   2.122   1.829  0.1114 -0.5937 -0.0625
   86phy    C30 2301   4.330   2.024   1.714 -0.0177  0.1696  0.3103
   86phy    C28 2302   4.201   1.942   1.731 -0.3185  0.0693  0.0088
   86phy    C29 2303   4.090   1.966   1.625  0.1020  0.0479 -0.2079
   86phy    C27 2304   4.232   1.792   1.730  0.0669  0.2109 -0.2581
   86phy    C26 2305   4.205   1.725   1.866  0.3085  0.0051  0.4861
   86phy    C25 2306   4.237   1.573   1.871  0.0071 -0.4161 -0.0545
   86phy    C23 2307   4.200   1.514   2.004  0.2980  0.0861 -0.3902
   86phy    C24 2308   4.076   1.426   1.988  0.1944  0.2971 -0.0447
   86phy    C22 2309   4.318   1.450   2.079  0.4389  0.1071 -0.2459
   86phy    C21 2310   4.321   1.472   2.231 -0.4082 -0.4091 -0.2185
   86phy    C20 2311   4.428   1.388   2.299  0.2691  0.2160 -0.2922
   86phy    C18 2312   4.472   1.396   2.452  0.6049 -0.3186 -0.2597
   86phy    O01 2313   4.363   1.375   2.543  0.1936  0.3880  0.4083
   86phy    H01 2314   4.320   1.294   2.527 -0.9311  0.9856  0.3469
   86phy    C19 2315   4.562   1.273   2.473  0.0153  0.1550 -0.2507
   86phy    C13 2316   4.548   1.537   2.494  0.2873  0.1531 -0.2096
   86phy     H3 2317   4.618   1.567   2.412 -0.6196  0.7432 -0.7847
   86phy    O33 2318   4.632   1.534   2.605 -0.0881  0.6301  0.1401
   86phy    H1B 2319   4.629   1.449   2.645  0.4129  0.9700  0.9203
   86phy    C12 2320   4.454   1.661   2.521  0.3120  0.5472 -0.3658
   86phy    O11 2321   4.352   1.650   2.619 -0.4274  0.0886  0.0115
   86phy    H1A 2322   4.299   1.576   2.595 -1.8803  1.4319 -1.1767
   87phy    C35 2323   2.961   2.786   0.800 -0.0500  0.2769 -0.4463
   87phy    C33 2324   3.026   2.732   0.930  0.6096  0.4150  0.3652
   87phy    C34 2325   2.916   2.720   1.034 -0.3212 -0.5200  0.2580
   87phy    C32 2326   3.090   2.595   0.903  0.3885  0.0173 -0.1740
   87phy    C31 2327   3.240   2.613   0.895 -0.2582 -0.4319  0.1692
   87phy    C30 2328   3.304   2.477   0.866  0.2868 -0.3060  0.3025
   87phy    C28 2329   3.453   2.473   0.893 -0.1320 -0.7862 -0.2180
   87phy    C29 2330   3.488   2.382   1.012 -0.3263 -0.1924 -0.0917
   87phy    C27 2331   3.518   2.423   0.766 -0.6462 -0.0640  0.1112
   87phy    C26 2332   3.647   2.494   0.730 -0.0934 -0.6136 -0.2631
   87phy    C25 2333   3.708   2.435   0.601 -0.3847 -0.0259  0.5026
   87phy    C23 2334   3.850   2.487   0.573  0.3979 -0.4240 -0.6363
   87phy    C24 2335   3.947   2.370   0.563 -0.5354  0.0506 -0.5756
   87phy    C22 2336   3.864   2.568   0.445 -0.1142 -0.1297  0.1278
   87phy    C21 2337   3.829   2.710   0.451  0.0613  0.0775 -0.3904
   87phy    C20 2338   3.829   2.783   0.317  0.2438  0.0901  0.3154
   87phy    C18 2339   3.799   2.934   0.310 -0.1875 -0.3721  0.1086
   87phy    O01 2340   3.669   2.962   0.372  0.1436  0.8519 -0.1778
   87phy    H01 2341   3.607   2.899   0.340  0.6395 -0.2472  0.9408
   87phy    C19 2342   3.787   2.946   0.157  0.0488  0.0387 -0.0828
   87phy    C13 2343   3.912   3.039   0.366  0.3322 -0.1900 -0.0321
   87phy     H3 2344   3.921   3.002   0.471 -2.2213  1.8659  1.0271
   87phy    O33 2345   4.048   3.012   0.329 -0.2356 -0.5913 -0.0657
   87phy    H1B 2346   4.072   3.064   0.255  1.6643 -1.4630 -0.1278
   87phy    C12 2347   3.882   3.185   0.433  0.0505  0.7998 -0.4065
   87phy    O11 2348   3.746   3.218   0.424  0.3837 -0.0634  0.4622
   87phy    H1A 2349   3.698   3.139   0.440 -2.5754  1.6882  0.8659
   88phy    C35 2350   2.716   1.863   2.346  0.0910  0.2682 -0.0008
   88phy    C33 2351   2.801   1.737   2.378 -0.0731 -0.4028  0.0536
   88phy    C34 2352   2.709   1.618   2.361 -0.1459  0.4241  0.3650
   88phy    C32 2353   2.927   1.733   2.289  0.1891  0.1294  0.2575
   88phy    C31 2354   3.059   1.747   2.358  0.2035 -0.1246  0.5599
   88phy    C30 2355   3.179   1.727   2.261  0.1016  0.5832 -0.4202
   88phy    C28 2356   3.321   1.737   2.332  0.5036 -0.0581 -0.1601
   88phy    C29 2357   3.378   1.602   2.359 -0.3296 -0.0044  0.4747
   88phy    C27 2358   3.416   1.804   2.232 -0.0932  0.0576  0.3827
   88phy    C26 2359   3.495   1.930   2.280  0.4970 -0.2037 -0.3818
   88phy    C25 2360   3.575   2.016   2.184 -0.6693 -0.0034 -0.1908
   88phy    C23 2361   3.667   2.118   2.255 -0.2904  0.1762 -0.6816
   88phy    C24 2362   3.811   2.108   2.199 -0.1073  0.0320 -0.2536
   88phy    C22 2363   3.600   2.255   2.241  0.4494  0.2611 -0.6509
   88phy    C21 2364   3.592   2.335   2.372  0.4136  0.0259 -0.3351
   88phy    C20 2365   3.519   2.469   2.344 -0.3197  0.2215 -0.1256
   88phy    C18 2366   3.519   2.579   2.453  0.3596  0.1850 -0.5663
   88phy    O01 2367   3.653   2.611   2.497 -0.1388 -0.2043 -0.5212
   88phy    H01 2368   3.652   2.703   2.517  0.2804 -0.1374 -0.7820
   88phy    C19 2369   3.471   2.704   2.375  0.0076  0.1744  0.4334
   88phy    C13 2370   3.418   2.549   2.578  0.5290  0.2539 -0.2831
   88phy     H3 2371   3.321   2.505   2.542  0.0067 -0.4841  1.9163
   88phy    O33 2372   3.371   2.666   2.653 -0.4029 -0.2091  0.2581
   88phy    H1B 2373   3.296   2.647   2.708 -0.3864 -1.3040 -0.0755
   88phy    C12 2374   3.473   2.456   2.692 -0.5753 -0.4543 -0.2725
   88phy    O11 2375   3.593   2.500   2.762 -0.1335 -0.1718 -0.2943
   88phy    H1A 2376   3.664   2.467   2.710 -2.1526 -1.2771 -2.6017
   89phy    C35 2377   0.999   3.041   1.084 -0.1098  0.2097 -0.4200
   89phy    C33 2378   1.118   3.104   1.143 -0.2739  0.0030  0.1806
   89phy    C34 2379   1.069   3.165   1.273 -0.3354  0.0829 -0.0063
   89phy    C32 2380   1.222   2.995   1.183 -0.5448 -0.0325 -0.6268
   89phy    C31 2381   1.358   3.021   1.118 -0.1217 -0.2244  0.2101
   89phy    C30 2382   1.461   2.909   1.153 -0.2763 -0.5769  0.1986
   89phy    C28 2383   1.599   2.930   1.094 -0.8556 -0.3631  0.6515
   89phy    C29 2384   1.689   2.999   1.194 -0.1141  0.0928 -0.0150
   89phy    C27 2385   1.659   2.796   1.039  0.1988 -0.4269 -0.3787
   89phy    C26 2386   1.757   2.813   0.923  0.4608 -0.1229 -0.0591
   89phy    C25 2387   1.816   2.679   0.871  0.0826 -0.6178  0.4092
   89phy    C23 2388   1.932   2.685   0.766  0.2109  0.6922 -0.0451
   89phy    C24 2389   2.055   2.623   0.829 -0.6026 -0.3057  0.0360
   89phy    C22 2390   1.909   2.617   0.633  0.1485  0.4896  0.2361
   89phy    C21 2391   1.914   2.722   0.519 -0.5834  0.3828  0.3027
   89phy    C20 2392   1.904   2.670   0.375 -0.1265  0.2333  0.0974
   89phy    C18 2393   1.915   2.764   0.245  0.5404 -0.2267  0.1453
   89phy    O01 2394   1.798   2.851   0.247 -0.1897 -0.2684  0.0964
   89phy    H01 2395   1.827   2.940   0.236  4.5046 -1.5363 -0.0554
   89phy    C19 2396   1.892   2.670   0.126 -0.1053 -0.3577 -0.0008
   89phy    C13 2397   2.056   2.850   0.235  0.1162  0.1640 -0.0196
   89phy     H3 2398   2.054   2.908   0.330  0.1483  0.9336 -0.4846
   89phy    O33 2399   2.177   2.782   0.266  0.2821  0.1990  0.0783
   89phy    H1B 2400   2.232   2.787   0.190  0.2545  1.0261  0.1017
   89phy    C12 2401   2.058   2.991   0.154 -0.5480 -0.1701 -0.4154
   89phy    O11 2402   1.938   3.047   0.117  0.1110  0.2194  0.6738
   89phy    H1A 2403   1.942   3.122   0.061 -0.2262 -0.4045 -0.2278
   90phy    C35 2404   2.586   1.929   1.415  0.1597 -0.2287  0.1784
   90phy    C33 2405   2.671   1.859   1.518  0.0990  0.0345  0.0276
   90phy    C34 2406   2.694   1.717   1.471  0.1127  0.4099 -0.2447
   90phy    C32 2407   2.806   1.932   1.539  0.1729 -0.4347 -0.0428
   90phy    C31 2408   2.875   1.905   1.670 -0.0403  0.2329 -0.2562
   90phy    C30 2409   3.007   1.975   1.693  0.0088 -0.0028  0.6431
   90phy    C28 2410   3.081   1.944   1.823  0.2640 -0.6006  0.4278
   90phy    C29 2411   3.179   1.831   1.804 -0.3648 -0.3797 -0.4126
   90phy    C27 2412   3.157   2.065   1.882  0.1394 -0.1086 -0.2490
   90phy    C26 2413   3.109   2.112   2.019  0.0978 -0.5411 -0.2902
   90phy    C25 2414   3.181   2.238   2.076  0.4135 -0.5026  0.3972
   90phy    C23 2415   3.131   2.271   2.218 -0.7637 -0.4041 -0.1179
   90phy    C24 2416   3.223   2.202   2.328  0.0345 -0.0234  0.2964
   90phy    C22 2417   3.128   2.428   2.227  0.0867 -0.8258  0.4736
   90phy    C21 2418   3.026   2.482   2.325  0.3798  0.2558  0.6809
   90phy    C20 2419   3.053   2.624   2.366  0.3804 -0.2246  0.1782
   90phy    C18 2420   2.960   2.682   2.483 -0.0403  0.0008  0.0387
   90phy    O01 2421   2.969   2.597   2.603  0.2698  0.0540  0.0816
   90phy    H01 2422   2.921   2.517   2.597 -0.1752  0.3318 -0.1813
   90phy    C19 2423   3.043   2.807   2.520 -0.6307  0.0944  0.3572
   90phy    C13 2424   2.810   2.724   2.447 -0.0234 -0.5277 -0.4973
   90phy     H3 2425   2.809   2.754   2.339  1.4120  1.0853 -0.1134
   90phy    O33 2426   2.765   2.850   2.508 -0.0107 -0.2193 -0.2362
   90phy    H1B 2427   2.748   2.841   2.600 -0.1201 -2.0845 -0.3966
   90phy    C12 2428   2.691   2.619   2.455  0.0480  0.0732  0.4789
   90phy    O11 2429   2.627   2.591   2.574 -0.3465 -0.2005 -0.1452
   90phy    H1A 2430   2.679   2.523   2.610 -0.3854 -0.1619 -0.0163
   91phy    C35 2431   4.116   3.181   1.451  0.1653  0.1225 -0.5811
   91phy    C33 2432   4.262   3.153   1.453  0.0632 -0.0855  0.2468
   91phy    C34 2433   4.337   3.276   1.504 -0.0301 -0.0833 -0.2652
   91phy    C32 2434   4.299   3.028   1.537  0.2972 -0.1201 -0.1623
   91phy    C31 2435   4.318   2.909   1.446  0.4301 -0.5717 -0.2069
   91phy    C30 2436   4.336   2.775   1.517 -0.0616 -0.0052  0.8516
   91phy    C28 2437   4.368   2.653   1.427 -0.1775  0.2973  0.3658
   91phy    C29 2438   4.408   2.541   1.522 -0.2489 -0.2835 -0.0627
   91phy    C27 2439   4.269   2.603   1.319 -0.3996 -0.0525 -0.3723
   91phy    C26 2440   4.305   2.545   1.182  0.0140  0.3369  0.0345
   91phy    C25 2441   4.175   2.529   1.105 -0.7306  0.0853  0.1731
   91phy    C23 2442   4.207   2.484   0.959 -0.4793  0.0351  0.0114
   91phy    C24 2443   4.129   2.363   0.935 -0.3893 -0.1129 -0.0306
   91phy    C22 2444   4.172   2.584   0.851  0.0345 -0.1065 -0.1358
   91phy    C21 2445   4.303   2.632   0.784  0.2114 -0.2826  0.1236
   91phy    C20 2446   4.278   2.746   0.681  0.4371 -0.0729  0.0686
   91phy    C18 2447   4.395   2.792   0.592 -0.0197  0.2759  0.0899
   91phy    O01 2448   4.506   2.839   0.666 -0.7488 -0.3975  0.6846
   91phy    H01 2449   4.488   2.828   0.757 -3.5117  0.1602  0.3077
   91phy    C19 2450   4.348   2.923   0.517  0.4661  0.0397 -0.0600
   91phy    C13 2451   4.444   2.675   0.488 -0.0356  0.2235 -1.0803
   91phy     H3 2452   4.460   2.588   0.557 -1.9392  0.0630 -0.7957
   91phy    O33 2453   4.344   2.611   0.401 -0.2250 -0.2830 -0.2751
   91phy    H1B 2454   4.293   2.679   0.363 -1.1306 -0.2008  1.0197
   91phy    C12 2455   4.597   2.650   0.452  0.5682 -0.4653 -0.2108
   91phy    O11 2456   4.632   2.695   0.325  0.5196 -0.5436  0.1069
   91phy    H1A 2457   4.572   2.760   0.295  0.3181 -0.5635  0.4597
   92phy    C35 2458   3.234   1.458   1.888 -0.5147 -0.1291  0.2624
   92phy    C33 2459   3.105   1.430   1.963  0.1699 -0.0642 -0.0128
   92phy    C34 2460   2.999   1.383   1.870  0.2296 -0.0961 -0.1273
   92phy    C32 2461   3.139   1.332   2.078 -0.2699 -0.1338 -0.3724
   92phy    C31 2462   3.063   1.355   2.211  0.4673  0.2574 -0.6269
   92phy    C30 2463   3.099   1.260   2.321 -0.2477 -0.2438  0.1806
   92phy    C28 2464   3.024   1.289   2.451  0.0709 -0.1435  0.0488
   92phy    C29 2465   2.978   1.165   2.519  0.2119 -0.1110  0.2651
   92phy    C27 2466   3.111   1.377   2.545  0.5075  0.1680 -0.1900
   92phy    C26 2467   3.023   1.482   2.618  0.5063 -0.7525  0.4834
   92phy    C25 2468   3.108   1.572   2.707  0.3860  0.8776 -0.3985
   92phy    C23 2469   3.027   1.680   2.781 -0.3280 -0.1872 -0.5737
   92phy    C24 2470   3.029   1.654   2.935 -0.2707  0.3480  0.8481
   92phy    C22 2471   3.095   1.812   2.756  0.5944 -0.1412 -0.0271
   92phy    C21 2472   2.999   1.925   2.723 -0.3905  0.4941 -0.5833
   92phy    C20 2473   3.069   2.057   2.698  0.8496 -0.5794 -0.5793
   92phy    C18 2474   2.984   2.190   2.722  0.3821 -0.8228  0.3561
   92phy    O01 2475   2.919   2.189   2.848  0.0659  0.0694 -0.7871
   92phy    H01 2476   2.833   2.158   2.826 -0.6066  1.2306  0.0432
   92phy    C19 2477   3.100   2.291   2.754  0.4459 -0.1340 -0.2892
   92phy    C13 2478   2.882   2.246   2.610 -0.4383  0.3531  0.3494
   92phy     H3 2479   2.927   2.245   2.508 -2.0665  0.9909 -0.4018
   92phy    O33 2480   2.847   2.379   2.624  0.6570  0.1540 -0.1158
   92phy    H1B 2481   2.797   2.387   2.703  0.0405  0.4255 -0.5336
   92phy    C12 2482   2.754   2.161   2.580  0.5144 -0.4172  0.1787
   92phy    O11 2483   2.689   2.129   2.697  0.3904  0.2052 -0.4452
   92phy    H1A 2484   2.596   2.117   2.684  0.4034  1.0419 -1.4485
   93phy    C35 2485   3.404   0.630   2.341 -0.3797  0.0162  0.5269
   93phy    C33 2486   3.513   0.730   2.318  0.2503  0.0556 -0.0996
   93phy    C34 2487   3.580   0.722   2.179  0.2323  0.0887 -0.4866
   93phy    C32 2488   3.450   0.868   2.344  0.2134 -0.0568  0.1018
   93phy    C31 2489   3.542   0.971   2.413  0.3898  0.5602 -0.3296
   93phy    C30 2490   3.467   1.103   2.443  0.9737 -0.1112  0.1464
   93phy    C28 2491   3.551   1.194   2.532  0.7289 -0.4487 -0.6669
   93phy    C29 2492   3.599   1.307   2.436 -0.1322  0.2003  0.0902
   93phy    C27 2493   3.471   1.274   2.640  0.3349 -0.1011 -0.3776
   93phy    C26 2494   3.460   1.210   2.777 -0.3049  0.6359 -0.4366
   93phy    C25 2495   3.392   1.296   2.881  0.1947 -0.5824 -0.0367
   93phy    C23 2496   3.343   1.230   3.010 -0.2311  0.5753 -0.1008
   93phy    C24 2497   3.444   1.221   3.130 -0.4128 -0.1538  0.0380
   93phy    C22 2498   3.224   1.314   3.062 -0.6200  0.3466  0.2223
   93phy    C21 2499   3.116   1.224   3.121 -0.1441 -0.0331 -0.1785
   93phy    C20 2500   2.984   1.298   3.147  0.2870 -0.0266 -0.5260
   93phy    C18 2501   2.855   1.210   3.173  0.0907  0.3511 -0.5445
   93phy    O01 2502   2.881   1.110   3.273  0.5806  0.1942 -0.4800
   93phy    H01 2503   2.967   1.129   3.306  1.1525 -1.8101 -0.6793
   93phy    C19 2504   2.766   1.314   3.243  0.1679  0.1046  0.2624
   93phy    C13 2505   2.783   1.141   3.044 -0.0315 -0.0807  0.3923
   93phy     H3 2506   2.748   1.217   2.970  0.8647 -0.6644 -0.6507
   93phy    O33 2507   2.657   1.092   3.088  0.1526  0.0362 -0.0149
   93phy    H1B 2508   2.616   1.148   3.151 -2.5339  0.4008 -1.9304
   93phy    C12 2509   2.866   1.028   2.964 -0.1470 -0.2193  0.3256
   93phy    O11 2510   2.885   0.901   3.025  0.0580 -0.1351 -0.2130
   93phy    H1A 2511   2.800   0.865   3.036  0.4547 -1.0417 -0.0631
   94phy    C35 2512   4.708   2.513   0.835 -0.5381  0.1816  0.0953
   94phy    C33 2513   4.681   2.364   0.826 -0.3833  0.5550  0.0271
   94phy    C34 2514   4.685   2.300   0.967  0.5263  0.4220  0.1380
   94phy    C32 2515   4.547   2.340   0.752 -0.2127 -0.6527 -0.4112
   94phy    C31 2516   4.509   2.205   0.694 -0.3013  0.1643 -0.0322
   94phy    C30 2517   4.358   2.183   0.673 -0.0827  0.0239 -0.2889
   94phy    C28 2518   4.305   2.040   0.637 -0.1416 -0.0538  0.2496
   94phy    C29 2519   4.243   1.973   0.761  0.5732  0.0727 -0.1411
   94phy    C27 2520   4.191   2.070   0.539  0.1314  0.2635  0.4506
   94phy    C26 2521   4.162   1.972   0.424 -0.1874  0.2656 -0.2059
   94phy    C25 2522   4.029   2.011   0.355 -0.3113  0.1337 -0.0025
   94phy    C23 2523   3.975   1.906   0.251 -0.7380 -0.3536  0.1762
   94phy    C24 2524   3.825   1.917   0.244 -0.1468 -0.3294 -0.6463
   94phy    C22 2525   4.027   1.937   0.104 -0.5800 -0.3790 -0.3991
   94phy    C21 2526   4.162   1.888   0.066  0.1540  0.4671 -0.0279
   94phy    C20 2527   4.188   1.914  -0.083 -0.0844  0.6826 -0.0155
   94phy    C18 2528   4.338   1.938  -0.120  0.2818 -0.3606  0.1447
   94phy    O01 2529   4.386   2.051  -0.041  0.3586 -0.2169 -0.2363
   94phy    H01 2530   4.330   2.124  -0.058  0.4679  0.3379  1.5608
   94phy    C19 2531   4.313   1.991  -0.262  0.2784 -0.4187 -0.1978
   94phy    C13 2532   4.439   1.813  -0.114  0.0429  0.0966 -0.3607
   94phy     H3 2533   4.452   1.793  -0.004  0.3512 -0.8060 -0.5498
   94phy    O33 2534   4.388   1.683  -0.146  0.4424 -0.5187  0.3072
   94phy    H1B 2535   4.378   1.684  -0.240 -1.7434  1.3073  0.4552
   94phy    C12 2536   4.598   1.838  -0.111  0.2604  0.3885 -0.6250
   94phy    O11 2537   4.638   1.966  -0.072  0.0717 -0.4125 -0.2351
   94phy    H1A 2538   4.565   2.003  -0.026 -0.3454 -0.3103 -0.9665
   95phy    C35 2539   3.105   3.652   1.564  0.1366  0.0777 -0.4807
   95phy    C33 2540   3.083   3.504   1.532  0.2332 -0.1980 -0.3625
   95phy    C34 2541   3.036   3.498   1.391  0.0727  0.3050  0.0607
   95phy    C32 2542   3.212   3.419   1.543  0.1171  0.5894 -0.0279
   95phy    C31 2543   3.225   3.340   1.675  0.2576  0.0403 -0.4149
   95phy    C30 2544   3.336   3.234   1.675  0.2307 -0.0469 -0.5418
   95phy    C28 2545   3.344   3.134   1.795 -0.0900  0.1142  0.5259
   95phy    C29 2546   3.309   2.994   1.739 -0.5065  0.1321  0.1138
   95phy    C27 2547   3.494   3.127   1.836 -0.1338 -0.2788 -0.0098
   95phy    C26 2548   3.509   3.072   1.978 -0.2551 -0.1442 -0.0253
   95phy    C25 2549   3.655   3.056   2.023  0.0995  0.1145  1.0405
   95phy    C23 2550   3.663   3.022   2.167  0.4380  0.1670 -0.0596
   95phy    C24 2551   3.774   2.914   2.175  0.0799 -0.0318 -0.1579
   95phy    C22 2552   3.696   3.146   2.254 -0.1925  0.0160  0.3493
   95phy    C21 2553   3.603   3.167   2.372  0.1668  0.6351 -0.0093
   95phy    C20 2554   3.626   3.289   2.457 -0.6853  0.1320  0.4008
   95phy    C18 2555   3.540   3.324   2.585 -0.1314 -0.1486 -0.4994
   95phy    O01 2556   3.548   3.212   2.675 -0.1994  0.1117  0.0097
   95phy    H01 2557   3.491   3.235   2.747  0.1455  2.9559 -0.5056
   95phy    C19 2558   3.621   3.440   2.660 -0.5872  0.0088 -0.2006
   95phy    C13 2559   3.383   3.365   2.561 -0.7972  0.3976  0.5953
   95phy     H3 2560   3.381   3.451   2.489 -0.4600 -0.2389 -0.1939
   95phy    O33 2561   3.324   3.428   2.673  0.0327  0.2191 -0.2181
   95phy    H1B 2562   3.233   3.432   2.653 -0.0904  0.7496  0.4338
   95phy    C12 2563   3.285   3.255   2.500 -0.1223 -0.1000  0.0566
   95phy    O11 2564   3.260   3.155   2.592 -0.4199 -0.1504  0.0787
   95phy    H1A 2565   3.334   3.099   2.603 -0.6574 -0.3123  0.9637
   96phy    C35 2566   2.525   2.861   2.116 -0.2248  0.3523  0.5777
   96phy    C33 2567   2.552   2.877   1.969 -0.4182 -0.8184  0.2136
   96phy    C34 2568   2.437   2.809   1.895  0.1818 -0.2923  0.2465
   96phy    C32 2569   2.552   3.027   1.939  0.0723 -0.4385  0.7175
   96phy    C31 2570   2.661   3.083   1.851  0.5356  0.1686 -0.0644
   96phy    C30 2571   2.660   3.236   1.855 -0.2402 -0.2174 -0.7335
   96phy    C28 2572   2.770   3.318   1.780 -0.1624  0.1643 -0.2222
   96phy    C29 2573   2.731   3.351   1.637  0.1565 -0.5918  0.1541
   96phy    C27 2574   2.796   3.452   1.847  0.3981  0.0094  0.0838
   96phy    C26 2575   2.875   3.455   1.984 -0.2168 -0.0948  0.2414
   96phy    C25 2576   2.933   3.588   2.031 -0.4617 -0.1538  0.2280
   96phy    C23 2577   2.997   3.579   2.174 -0.0513 -0.0984  0.5134
   96phy    C24 2578   3.141   3.518   2.177  0.9006 -0.2793 -0.0939
   96phy    C22 2579   3.009   3.725   2.228  0.0655  0.0026 -0.3972
   96phy    C21 2580   2.958   3.729   2.374 -0.4053  0.4549  0.2069
   96phy    C20 2581   2.983   3.867   2.441 -0.1907 -0.4804  0.2625
   96phy    C18 2582   2.957   3.880   2.596 -0.1722  0.2179 -0.1225
   96phy    O01 2583   3.038   3.776   2.655 -0.6339 -0.8664 -0.1494
   96phy    H01 2584   3.070   3.795   2.741 -1.0754  2.0641 -0.5159
   96phy    C19 2585   3.028   4.015   2.631  0.2571  0.4690  0.0923
   96phy    C13 2586   2.799   3.863   2.642 -0.2369 -0.3637  0.3376
   96phy     H3 2587   2.752   3.779   2.584 -0.4818 -0.2883  0.4257
   96phy    O33 2588   2.718   3.970   2.599 -0.2656 -0.2879  0.1345
   96phy    H1B 2589   2.758   4.012   2.525 -1.0187  1.9477  0.9018
   96phy    C12 2590   2.764   3.834   2.793 -0.4318  0.2900 -0.3519
   96phy    O11 2591   2.792   3.935   2.883 -0.5446 -0.2938  0.0009
   96phy    H1A 2592   2.736   4.008   2.864  0.5500  0.7258  0.5472
   97phy    C35 2593   2.421   1.497   1.303  0.3122  0.2005 -0.3185
   97phy    C33 2594   2.308   1.453   1.211 -0.1237  0.1194  0.0548
   97phy    C34 2595   2.259   1.312   1.262  0.1608 -0.0962  0.1718
   97phy    C32 2596   2.199   1.557   1.188  0.4985 -0.2343  0.0717
   97phy    C31 2597   2.141   1.567   1.046 -0.1525 -0.0961  0.6029
   97phy    C30 2598   2.019   1.655   1.048 -0.0318  0.2211 -0.4063
   97phy    C28 2599   1.957   1.696   0.917 -0.3055  0.5163  0.1394
   97phy    C29 2600   1.820   1.631   0.905  0.0116  0.2277  0.4046
   97phy    C27 2601   1.941   1.847   0.923 -0.3037  0.3076 -0.0179
   97phy    C26 2602   1.926   1.929   0.795 -0.1935  0.0779 -0.4608
   97phy    C25 2603   1.882   2.071   0.830  0.3095 -0.4806 -0.2569
   97phy    C23 2604   1.866   2.166   0.711  0.1228  0.1921  0.1238
   97phy    C24 2605   1.753   2.259   0.734  0.4519 -0.1000 -0.0021
   97phy    C22 2606   1.991   2.253   0.692 -0.1936  0.3636 -0.1063
   97phy    C21 2607   2.048   2.256   0.550  0.0994 -0.3656 -0.3105
   97phy    C20 2608   2.196   2.302   0.558 -0.0624  0.2637  0.1793
   97phy    C18 2609   2.270   2.309   0.421 -0.3748  0.2562 -0.4810
   97phy    O01 2610   2.239   2.192   0.347  0.3486  0.1936  0.4413
   97phy    H01 2611   2.159   2.202   0.298  1.2787  2.0281 -0.8097
   97phy    C19 2612   2.415   2.290   0.457 -0.3967 -0.7337  0.0691
   97phy    C13 2613   2.240   2.450   0.352  0.1165 -0.1347  0.1147
   97phy     H3 2614   2.128   2.450   0.346 -0.0303 -2.8488  1.3322
   97phy    O33 2615   2.256   2.567   0.424 -0.1901  0.0838  0.0901
   97phy    H1B 2616   2.210   2.642   0.393 -0.2607  0.2124  0.4945
   97phy    C12 2617   2.246   2.467   0.195  0.1694  0.1221 -0.3410
   97phy    O11 2618   2.372   2.510   0.145 -0.2963 -0.0865  0.3028
   97phy    H1A 2619   2.428   2.547   0.210  0.7433 -0.7306 -0.1928
   98phy    C35 2620   2.783   3.839   1.427 -0.2693  0.1510  0.0841
   98phy    C33 2621   2.813   3.931   1.312 -0.2093 -0.4800  0.2572
   98phy    C34 2622   2.687   3.962   1.230 -0.1500  0.3180 -0.1743
   98phy    C32 2623   2.884   4.061   1.354  0.4805 -0.3075 -0.8243
   98phy    C31 2624   3.035   4.059   1.379 -0.3295  0.0260  0.0217
   98phy    C30 2625   3.085   4.197   1.418  0.0952  0.6116  0.5819
   98phy    C28 2626   3.236   4.214   1.450 -0.0039 -0.2781 -0.7555
   98phy    C29 2627   3.327   4.220   1.328 -0.1942  0.3817 -0.2039
   98phy    C27 2628   3.249   4.351   1.521 -0.3540  0.3491 -0.0443
   98phy    C26 2629   3.351   4.376   1.628 -0.0852  0.2231  0.1910
   98phy    C25 2630   3.355   4.521   1.682 -0.2211 -0.0729  0.1070
   98phy    C23 2631   3.417   4.532   1.822 -0.1985 -0.4439  0.2196
   98phy    C24 2632   3.513   4.643   1.828  0.4190  0.1407  0.3916
   98phy    C22 2633   3.302   4.564   1.921 -0.8499 -0.1698  0.3272
   98phy    C21 2634   3.270   4.463   2.032 -0.1146 -0.0770 -0.0335
   98phy    C20 2635   3.163   4.515   2.122 -0.1641  0.0060 -0.4323
   98phy    C18 2636   3.146   4.460   2.268 -0.9644  0.6194 -0.1823
   98phy    O01 2637   3.270   4.460   2.340  0.2983  0.5179  0.6512
   98phy    H01 2638   3.300   4.372   2.328 -0.3886  0.4357 -0.6129
   98phy    C19 2639   3.050   4.569   2.324  0.0535 -0.1103  0.0030
   98phy    C13 2640   3.079   4.311   2.277  0.1631 -0.1648 -0.1776
   98phy     H3 2641   2.997   4.303   2.200 -0.9877  1.9307  0.7597
   98phy    O33 2642   3.000   4.293   2.397 -0.2824 -0.4660 -0.0082
   98phy    H1B 2643   3.042   4.346   2.463 -1.8428  0.9521 -0.0713
   98phy    C12 2644   3.179   4.186   2.257 -0.3104 -0.4738 -0.3863
   98phy    O11 2645   3.300   4.208   2.324  0.1340  0.3602  0.0631
   98phy    H1A 2646   3.344   4.126   2.313 -1.1797 -0.1514 -1.8796
   99phy    C35 2647   2.171   2.985   1.073 -0.0134  0.1007  0.1957
   99phy    C33 2648   2.167   3.131   1.125  0.0639  0.6767 -0.0010
   99phy    C34 2649   2.041   3.157   1.211 -0.2108  0.5480  0.4007
   99phy    C32 2650   2.308   3.161   1.180  0.1109 -0.8841  0.3268
   99phy    C31 2651   2.345   3.308   1.189  0.1452  0.4077 -0.1649
   99phy    C30 2652   2.494   3.333   1.227  0.2301 -0.7020  0.4838
   99phy    C28 2653   2.526   3.483   1.222 -0.0011  0.3579  0.8431
   99phy    C29 2654   2.534   3.542   1.362  0.2409 -0.3629  0.2955
   99phy    C27 2655   2.666   3.508   1.162  0.0391  0.3173  0.4152
   99phy    C26 2656   2.665   3.558   1.015 -0.5343 -0.1028  0.0693
   99phy    C25 2657   2.803   3.599   0.969  0.4019  0.5630  0.2593
   99phy    C23 2658   2.818   3.622   0.816  0.4568  0.1017  0.2590
   99phy    C24 2659   2.887   3.752   0.791 -0.1567  0.4615 -0.3308
   99phy    C22 2660   2.891   3.509   0.739  0.4460  0.1769  0.2468
   99phy    C21 2661   2.808   3.452   0.623  0.4101 -0.0780 -0.6632
   99phy    C20 2662   2.873   3.329   0.555 -0.2205  0.0136 -0.4282
   99phy    C18 2663   2.796   3.248   0.440 -0.3220 -0.2592  0.3524
   99phy    O01 2664   2.666   3.206   0.488  0.2239  0.1939  0.1444
   99phy    H01 2665   2.670   3.123   0.532 -2.1687 -0.2632 -0.3810
   99phy    C19 2666   2.877   3.115   0.419  0.1108 -0.2751 -0.0305
   99phy    C13 2667   2.774   3.326   0.301 -0.3257  0.0107  0.3556
   99phy     H3 2668   2.726   3.422   0.331  1.1308  0.9133 -0.1176
   99phy    O33 2669   2.890   3.386   0.242  0.0262  0.2857  0.5150
   99phy    H1B 2670   2.868   3.453   0.180  0.0051 -1.4282 -1.4465
   99phy    C12 2671   2.664   3.293   0.189 -0.8721 -0.4317  0.1346
   99phy    O11 2672   2.545   3.238   0.233  0.4436 -0.3096  0.6147
   99phy    H1A 2673   2.564   3.220   0.323  0.5440  0.0856  0.6739
  100phy    C35 2674   3.334   2.147   1.308  0.2959  0.3940 -0.3097
  100phy    C33 2675   3.243   2.213   1.415 -0.1826 -0.0356 -0.2198
  100phy    C34 2676   3.325   2.298   1.506  0.2152  0.4007 -0.3135
  100phy    C32 2677   3.125   2.293   1.357 -0.5366 -0.6099  0.2595
  100phy    C31 2678   2.996   2.218   1.303 -0.2156  0.0467  0.0259
  100phy    C30 2679   2.898   2.320   1.242 -0.9486 -0.1856 -0.0474
  100phy    C28 2680   2.779   2.261   1.169  0.0437 -0.2136  0.3612
  100phy    C29 2681   2.652   2.296   1.245 -0.1304 -0.0170  0.3474
  100phy    C27 2682   2.767   2.335   1.036 -0.3510 -0.4299 -0.3830
  100phy    C26 2683   2.830   2.280   0.908  0.0048 -0.4984 -0.3280
  100phy    C25 2684   2.813   2.371   0.787  0.1453  0.5049  0.2499
  100phy    C23 2685   2.886   2.336   0.654 -0.2384 -0.0696 -0.1108
  100phy    C24 2686   2.808   2.234   0.571  0.5270 -0.1334  0.0585
  100phy    C22 2687   2.897   2.464   0.571 -0.3685  0.2684 -0.0211
  100phy    C21 2688   3.031   2.474   0.497 -0.2656 -0.0783  0.1262
  100phy    C20 2689   3.030   2.606   0.416  0.2217  0.7480 -0.2597
  100phy    C18 2690   3.147   2.627   0.312 -0.6228  0.0138 -0.0130
  100phy    O01 2691   3.278   2.613   0.373  0.3185  0.0102 -0.0730
  100phy    H01 2692   3.263   2.567   0.453  0.0186 -1.0890 -0.7378
  100phy    C19 2693   3.132   2.779   0.291  0.0013 -0.0213 -0.2347
  100phy    C13 2694   3.130   2.538   0.177  0.0119 -0.1329 -0.0959
  100phy     H3 2695   3.112   2.433   0.213 -0.5557  0.0165  0.0569
  100phy    O33 2696   3.009   2.558   0.111 -0.3786  0.1433  0.9377
  100phy    H1B 2697   2.965   2.476   0.101  1.1125 -0.5627 -0.3223
  100phy    C12 2698   3.246   2.473   0.086 -0.2992  0.2584 -0.2041
  100phy    O11 2699   3.292   2.549  -0.026 -0.1401  0.1649  1.0023
  100phy    H1A 2700   3.224   2.559  -0.090  0.1634  0.6337  0.7378
  101phy    C35 2701   2.276   4.492   1.100  0.0973  0.0334 -0.0313
  101phy    C33 2702   2.219   4.355   1.117 -0.5173  0.0040 -0.0536
  101phy    C34 2703   2.078   4.358   1.175  0.2301 -0.1893  0.1732
  101phy    C32 2704   2.230   4.278   0.984 -0.3744 -0.9555  0.5626
  101phy    C31 2705   2.356   4.197   0.962 -0.5812 -0.7063 -0.0791
  101phy    C30 2706   2.349   4.096   0.849  0.1176  0.3242 -0.4898
  101phy    C28 2707   2.473   4.009   0.815 -0.2594  0.2423  0.3783
  101phy    C29 2708   2.494   3.880   0.893  0.1640  0.0047  0.0073
  101phy    C27 2709   2.440   3.953   0.675 -0.3311  0.2436  0.6728
  101phy    C26 2710   2.545   3.949   0.564  0.0884  0.2163  0.1638
  101phy    C25 2711   2.507   3.875   0.436  0.0414  0.0233 -0.0393
  101phy    C23 2712   2.609   3.881   0.321 -0.1781 -0.3140  0.0598
  101phy    C24 2713   2.627   3.746   0.257 -0.1913  0.2474 -0.2968
  101phy    C22 2714   2.584   3.986   0.213 -0.3643 -0.4279  0.4365
  101phy    C21 2715   2.628   4.133   0.246  0.2759  0.0655  0.0704
  101phy    C20 2716   2.560   4.231   0.148  0.2526 -0.6384 -0.1075
  101phy    C18 2717   2.561   4.383   0.180  0.2771  0.0771  0.0304
  101phy    O01 2718   2.499   4.408   0.305 -0.0118 -0.1126 -0.4128
  101phy    H01 2719   2.471   4.497   0.304 -1.5854 -0.5828 -0.7637
  101phy    C19 2720   2.471   4.428   0.065 -0.2026 -0.6642  0.3347
  101phy    C13 2721   2.710   4.453   0.181  0.1338  0.0247 -0.1502
  101phy     H3 2722   2.762   4.401   0.265 -0.2523  1.6686  1.1520
  101phy    O33 2723   2.803   4.416   0.079  0.4403  0.0025  0.3536
  101phy    H1B 2724   2.755   4.405  -0.000  0.4521 -0.5757  0.4206
  101phy    C12 2725   2.743   4.593   0.244  0.0017  0.0176 -0.2695
  101phy    O11 2726   2.712   4.705   0.170  0.0113  0.0484  0.4419
  101phy    H1A 2727   2.727   4.778   0.227  0.0508 -0.5952  1.2703
  102phy    C35 2728   1.143   0.357   1.984  0.1097  0.3228 -0.0319
  102phy    C33 2729   1.257   0.304   1.901 -0.0980 -0.2759  0.3691
  102phy    C34 2730   1.216   0.290   1.757 -0.2465 -0.6945 -0.2312
  102phy    C32 2731   1.378   0.393   1.926  0.0307  0.3113 -0.0284
  102phy    C31 2732   1.514   0.326   1.898 -0.1319  0.0533  0.3589
  102phy    C30 2733   1.632   0.422   1.928  0.4287 -0.0785 -0.2278
  102phy    C28 2734   1.773   0.368   1.925  0.1507  0.3259  0.1361
  102phy    C29 2735   1.835   0.407   1.787  0.1858  0.0586 -0.4127
  102phy    C27 2736   1.869   0.434   2.026  0.0634  0.5102 -0.3395
  102phy    C26 2737   1.875   0.358   2.160  0.0732 -0.6251 -0.0206
  102phy    C25 2738   1.973   0.429   2.256  0.1261  0.6387 -0.2135
  102phy    C23 2739   1.993   0.357   2.391 -0.1580 -0.0751 -0.4115
  102phy    C24 2740   2.137   0.372   2.433 -0.3305 -0.1312 -0.1696
  102phy    C22 2741   1.886   0.386   2.499  0.5407  0.2625 -0.0543
  102phy    C21 2742   1.849   0.267   2.583 -0.0489  0.0593 -0.1993
  102phy    C20 2743   1.718   0.297   2.660  0.2636  0.0335 -0.3142
  102phy    C18 2744   1.658   0.202   2.776 -0.0942 -0.7281  0.1950
  102phy    O01 2745   1.742   0.214   2.894  0.0169  0.3140  0.1468
  102phy    H01 2746   1.790   0.295   2.886  1.2736 -0.5022 -0.9631
  102phy    C19 2747   1.536   0.292   2.812  0.0055  0.1194 -0.2354
  102phy    C13 2748   1.616   0.048   2.738 -0.2216  0.3007  0.2178
  102phy     H3 2749   1.561   0.044   2.640 -1.3636  2.6339  0.7088
  102phy    O33 2750   1.525  -0.017   2.831 -0.1778  0.3117  0.1464
  102phy    H1B 2751   1.478  -0.083   2.785 -0.1525  1.9330 -2.3965
  102phy    C12 2752   1.735  -0.057   2.721  0.4950 -0.0344  0.1821
  102phy    O11 2753   1.820  -0.074   2.835 -0.1922 -0.1963 -0.1444
  102phy    H1A 2754   1.758  -0.083   2.905 -2.0697 -1.2707 -1.8158
  103phy    C35 2755   1.711   3.761   1.575  0.5839 -0.2994 -0.3684
  103phy    C33 2756   1.770   3.867   1.486 -0.1183  0.4294  0.3857
  103phy    C34 2757   1.717   3.864   1.342  0.2315  0.3663  0.4897
  103phy    C32 2758   1.748   4.002   1.562  0.5828 -0.1379 -0.2249
  103phy    C31 2759   1.865   4.101   1.554  0.1103 -0.1712 -0.2887
  103phy    C30 2760   1.834   4.241   1.618 -0.0864 -0.4572  0.1434
  103phy    C28 2761   1.953   4.334   1.627 -0.6343  0.4023  0.2170
  103phy    C29 2762   1.950   4.437   1.514  0.1299 -0.4525 -0.1878
  103phy    C27 2763   1.957   4.406   1.767  0.2645  0.0188  0.0596
  103phy    C26 2764   2.095   4.445   1.820 -0.2911 -0.1330 -0.3389
  103phy    C25 2765   2.083   4.543   1.942 -0.0112 -0.2265  0.0337
  103phy    C23 2766   2.222   4.588   1.999  0.0874 -0.0656  0.0813
  103phy    C24 2767   2.234   4.735   2.038  0.2800 -0.3439  0.0376
  103phy    C22 2768   2.258   4.505   2.120 -0.0947 -0.1602 -0.1133
  103phy    C21 2769   2.396   4.437   2.128  0.3178 -0.5857  0.1897
  103phy    C20 2770   2.446   4.408   2.267  0.1608  0.6002 -0.2163
  103phy    C18 2771   2.579   4.336   2.304  0.1420  0.2687  0.0836
  103phy    O01 2772   2.683   4.408   2.240  0.0449 -0.0005 -0.2958
  103phy    H01 2773   2.677   4.499   2.261 -0.5227 -0.3449  1.1596
  103phy    C19 2774   2.587   4.366   2.457  0.0729  0.0067 -0.2902
  103phy    C13 2775   2.578   4.179   2.263 -0.4553 -0.1800  0.5739
  103phy     H3 2776   2.541   4.167   2.158  2.3504 -1.2493 -0.4145
  103phy    O33 2777   2.480   4.105   2.338  0.2542 -0.0192  0.1167
  103phy    H1B 2778   2.496   4.088   2.429 -0.8437  0.1828  0.3607
  103phy    C12 2779   2.715   4.103   2.256  0.0043  0.2237 -0.1084
  103phy    O11 2780   2.783   4.106   2.379  0.4479 -0.1522  0.0657
  103phy    H1A 2781   2.840   4.180   2.381 -0.0705  0.2469  1.1960
  104phy    C35 2782   2.686   0.997   1.135  0.0780  0.3033  0.3491
  104phy    C33 2783   2.724   0.844   1.118 -0.2545 -0.3771  0.2254
  104phy    C34 2784   2.846   0.798   1.210  0.1351  0.2136  0.0316
  104phy    C32 2785   2.604   0.752   1.141 -0.0198 -0.3532  0.0446
  104phy    C31 2786   2.590   0.622   1.065  0.2159  0.2483  0.8319
  104phy    C30 2787   2.456   0.555   1.098  0.1008  0.5100  0.1118
  104phy    C28 2788   2.428   0.405   1.042 -0.1544  0.1206 -0.2170
  104phy    C29 2789   2.457   0.296   1.143  0.3585 -0.0929 -0.0246
  104phy    C27 2790   2.284   0.394   0.991 -0.3026 -0.1221 -0.1373
  104phy    C26 2791   2.276   0.307   0.872  0.1870  0.0764 -0.0693
  104phy    C25 2792   2.137   0.310   0.804 -0.8145  0.1324  0.4950
  104phy    C23 2793   2.127   0.228   0.680  0.2023  0.4735 -0.2347
  104phy    C24 2794   2.006   0.142   0.697  0.1990  0.6225 -0.3480
  104phy    C22 2795   2.121   0.302   0.549  0.0022 -0.1132 -0.0868
  104phy    C21 2796   2.170   0.231   0.420 -0.1913 -0.1379 -0.2048
  104phy    C20 2797   2.158   0.324   0.300  0.0626 -0.0470 -0.1734
  104phy    C18 2798   2.182   0.268   0.158  0.3742 -0.0529  0.5983
  104phy    O01 2799   2.285   0.169   0.165 -0.0391  0.2715 -0.1570
  104phy    H01 2800   2.359   0.214   0.203  0.6356  0.3394 -1.4762
  104phy    C19 2801   2.237   0.384   0.075 -0.2721  0.0042  0.3615
  104phy    C13 2802   2.049   0.208   0.096 -0.0947  0.3693 -0.2939
  104phy     H3 2803   2.025   0.122   0.164  0.9139 -1.8423 -2.5995
  104phy    O33 2804   1.923   0.278   0.116 -0.2501  0.0280  0.0802
  104phy    H1B 2805   1.848   0.235   0.151 -0.2076  0.9114  1.3040
  104phy    C12 2806   2.048   0.096  -0.019  0.1537 -0.0371 -0.1242
  104phy    O11 2807   2.011   0.142  -0.148  0.0189 -0.2861  0.3037
  104phy    H1A 2808   1.929   0.101  -0.165  0.1730 -0.9674  1.1323
  105phy    C35 2809   2.351   4.162   1.531  0.3038 -0.4426 -0.1825
  105phy    C33 2810   2.345   4.028   1.460 -0.4488 -0.0207  0.7504
  105phy    C34 2811   2.391   3.924   1.559  0.2099 -0.1686  0.5875
  105phy    C32 2812   2.207   4.000   1.389 -0.3088 -0.1608 -0.2616
  105phy    C31 2813   2.238   3.929   1.256  0.0689 -0.6016 -0.4793
  105phy    C30 2814   2.106   3.887   1.186 -0.3137 -0.3658 -0.0807
  105phy    C28 2815   2.124   3.791   1.069  0.4330  0.5401  0.4251
  105phy    C29 2816   2.123   3.640   1.109  0.1170  0.1446  0.1591
  105phy    C27 2817   2.008   3.810   0.972  0.1168 -0.1513 -0.1217
  105phy    C26 2818   2.060   3.791   0.826 -0.0741 -0.0557 -0.1443
  105phy    C25 2819   1.951   3.763   0.722 -0.0674 -0.1190 -0.2304
  105phy    C23 2820   1.994   3.735   0.575  0.1812 -0.5288 -0.2147
  105phy    C24 2821   1.909   3.622   0.512 -0.3053 -0.1328  0.0549
  105phy    C22 2822   2.006   3.865   0.492  0.0249  0.2207  0.6031
  105phy    C21 2823   2.089   3.862   0.363 -0.3751 -0.2626  0.1364
  105phy    C20 2824   2.064   3.989   0.282  0.5381  0.2846  0.6134
  105phy    C18 2825   2.153   4.039   0.158  0.6366 -0.1536  0.1425
  105phy    O01 2826   2.280   4.066   0.214 -0.1373  0.4394  0.0476
  105phy    H01 2827   2.280   4.134   0.278  1.3729 -0.0029  0.5741
  105phy    C19 2828   2.102   4.181   0.125 -0.0627  0.1888  0.1571
  105phy    C13 2829   2.158   3.943   0.030 -0.1599  0.7051 -0.2559
  105phy     H3 2830   2.212   3.853   0.072 -1.2721  0.0224 -0.2282
  105phy    O33 2831   2.041   3.869  -0.003 -0.3050  0.1689  0.0461
  105phy    H1B 2832   1.973   3.902   0.053  0.2998  2.9006 -0.6816
  105phy    C12 2833   2.271   3.943  -0.082 -0.1288 -0.2444  0.1455
  105phy    O11 2834   2.385   4.014  -0.043  0.3052 -0.1242  0.4872
  105phy    H1A 2835   2.373   4.037   0.047 -0.2471 -1.9623  0.9340
  106phy    C35 2836   2.841   4.380   1.971  0.2037 -0.0579  0.3607
  106phy    C33 2837   2.876   4.495   1.883  0.0141 -0.0400  0.1930
  106phy    C34 2838   2.961   4.443   1.763  0.2649  0.7708 -0.0369
  106phy    C32 2839   2.749   4.573   1.850 -0.0068  0.3407 -0.2083
  106phy    C31 2840   2.767   4.724   1.824 -0.4879 -0.0935  0.5052
  106phy    C30 2841   2.628   4.779   1.792 -0.3007  0.0547  0.1343
  106phy    C28 2842   2.618   4.932   1.759  0.3238 -0.1188 -0.5081
  106phy    C29 2843   2.633   4.944   1.608 -0.0961  0.0430  0.2527
  106phy    C27 2844   2.482   4.984   1.784 -0.3967  0.0290  0.0960
  106phy    C26 2845   2.477   5.070   1.905  0.4164  0.0482 -0.4092
  106phy    C25 2846   2.339   5.140   1.927  0.4122 -0.0618 -0.0977
  106phy    C23 2847   2.331   5.227   2.053 -0.0945 -0.2756  0.0219
  106phy    C24 2848   2.277   5.359   2.003 -0.4071 -0.1841  0.6207
  106phy    C22 2849   2.229   5.174   2.156  0.2653  0.0021  0.1585
  106phy    C21 2850   2.298   5.096   2.274  0.1950 -0.4753  0.4401
  106phy    C20 2851   2.202   5.057   2.385  0.2347  0.2511  0.0189
  106phy    C18 2852   2.234   4.936   2.482  0.1371 -0.3339  0.4787
  106phy    O01 2853   2.368   4.960   2.528 -0.1114  0.3035  0.0806
  106phy    H01 2854   2.428   4.933   2.461 -0.7107  1.2496 -0.8622
  106phy    C19 2855   2.140   4.967   2.603 -0.1479  0.2216 -0.6616
  106phy    C13 2856   2.221   4.786   2.411 -0.4404 -0.4330 -0.2086
  106phy     H3 2857   2.280   4.784   2.316 -0.4617  1.0148 -0.2616
  106phy    O33 2858   2.092   4.753   2.361  0.0216 -0.3177  0.2226
  106phy    H1B 2859   2.074   4.789   2.276  0.3917  0.6965  0.5476
  106phy    C12 2860   2.286   4.662   2.482  0.0898  0.1756 -0.1165
  106phy    O11 2861   2.204   4.601   2.576 -0.0180  0.1845 -0.4563
  106phy    H1A 2862   2.119   4.581   2.542 -0.5685 -1.4311  1.7110
  107phy    C35 2863   3.630   0.160   2.146  0.0344 -0.4396  0.1525
  107phy    C33 2864   3.552   0.282   2.103 -0.0552 -0.6610 -0.2195
  107phy    C34 2865   3.647   0.370   2.023 -0.0514 -0.6512 -0.0416
  107phy    C32 2866   3.417   0.242   2.038  0.0528  0.0039 -0.4012
  107phy    C31 2867   3.304   0.350   2.042 -0.3404 -0.4241  0.0388
  107phy    C30 2868   3.171   0.295   1.987 -0.0752  0.1648 -0.0358
  107phy    C28 2869   3.053   0.389   1.961  0.1585 -0.8946 -0.3065
  107phy    C29 2870   3.038   0.415   1.812  0.6794  0.2430 -0.1196
  107phy    C27 2871   2.922   0.335   2.021 -0.0949  0.1868 -0.6032
  107phy    C26 2872   2.835   0.439   2.095  0.2888  0.5815 -0.6262
  107phy    C25 2873   2.721   0.360   2.167 -0.3209  0.4590 -0.2520
  107phy    C23 2874   2.612   0.438   2.252 -0.1594  0.2414  0.4807
  107phy    C24 2875   2.511   0.506   2.162  0.4079  0.3572  0.7188
  107phy    C22 2876   2.533   0.336   2.332 -0.1673  0.4823 -0.5030
  107phy    C21 2877   2.536   0.365   2.482  0.0440 -0.1068  1.1602
  107phy    C20 2878   2.465   0.258   2.566  0.3826 -0.2747  0.0279
  107phy    C18 2879   2.482   0.256   2.722 -0.2937  0.0153  0.3540
  107phy    O01 2880   2.441   0.386   2.772 -0.1896  0.0046 -0.6206
  107phy    H01 2881   2.348   0.396   2.763 -0.0236  0.5741 -1.8490
  107phy    C19 2882   2.376   0.152   2.766  0.4452  0.5128  0.4589
  107phy    C13 2883   2.633   0.220   2.772 -0.2180  0.1007 -0.1592
  107phy     H3 2884   2.705   0.285   2.716  0.5655  0.3693  1.1057
  107phy    O33 2885   2.676   0.087   2.740  0.0497  0.0024  0.0464
  107phy    H1B 2886   2.603   0.030   2.747 -0.1663 -0.2527 -3.1405
  107phy    C12 2887   2.673   0.252   2.918 -0.0761 -0.2250 -0.3112
  107phy    O11 2888   2.625   0.168   3.019  0.3585  0.1475  0.0150
  107phy    H1A 2889   2.662   0.082   3.007 -1.3790 -0.8559  1.3635
  108phy    C35 2890   3.374   5.055   1.433  0.0698 -0.3784 -0.4637
  108phy    C33 2891   3.297   5.155   1.357 -0.3444 -0.0731  0.5566
  108phy    C34 2892   3.203   5.217   1.462 -0.2889  0.0340 -0.2648
  108phy    C32 2893   3.388   5.265   1.307  0.3651  0.1749 -0.1339
  108phy    C31 2894   3.423   5.261   1.158  0.5897 -0.5624 -0.5432
  108phy    C30 2895   3.479   5.398   1.109  0.2320  0.0950  0.0609
  108phy    C28 2896   3.490   5.421   0.956 -0.3978  0.2386 -0.5131
  108phy    C29 2897   3.361   5.440   0.882  0.4237 -0.1962 -0.1186
  108phy    C27 2898   3.585   5.538   0.941  0.0740 -0.1821  0.4612
  108phy    C26 2899   3.665   5.556   0.816 -0.3211  0.1124 -0.0874
  108phy    C25 2900   3.740   5.689   0.828 -0.1071 -0.0024 -0.3305
  108phy    C23 2901   3.824   5.726   0.700  0.1895  0.2524  0.0356
  108phy    C24 2902   3.806   5.872   0.665 -0.0094  0.0662 -0.2605
  108phy    C22 2903   3.975   5.696   0.720 -0.0861 -0.3290  0.0633
  108phy    C21 2904   4.064   5.670   0.595 -0.2786 -0.3910 -0.2209
  108phy    C20 2905   4.196   5.617   0.632 -0.6482 -0.2025 -0.1497
  108phy    C18 2906   4.300   5.569   0.526 -0.1025 -0.4283 -0.2328
  108phy    O01 2907   4.230   5.466   0.445 -0.0909 -0.3519 -0.1653
  108phy    H01 2908   4.163   5.498   0.387 -0.6023 -1.7045 -0.3664
  108phy    C19 2909   4.402   5.495   0.611 -0.0819 -0.0465 -0.1865
  108phy    C13 2910   4.358   5.688   0.430  0.1660  0.2504 -0.3184
  108phy     H3 2911   4.266   5.730   0.383 -0.2350  0.5566  0.7070
  108phy    O33 2912   4.396   5.808   0.502  0.0651  0.1030 -0.1291
  108phy    H1B 2913   4.370   5.802   0.593 -0.1806 -2.5121 -0.2861
  108phy    C12 2914   4.428   5.675   0.291  0.1501 -0.1068  0.4402
  108phy    O11 2915   4.401   5.772   0.190 -0.2362 -0.0880  0.2162
  108phy    H1A 2916   4.427   5.857   0.221  1.6889 -0.2952 -0.6628
  109phy    C35 2917   4.594   1.286   1.902 -0.2591  0.5207  0.3117
  109phy    C33 2918   4.681   1.347   1.795 -0.1305  0.4501  0.5288
  109phy    C34 2919   4.680   1.242   1.680 -0.2009  0.1822 -0.1004
  109phy    C32 2920   4.629   1.483   1.744  0.2047  0.1589  0.1193
  109phy    C31 2921   4.737   1.580   1.693  0.2201  0.1450  0.6424
  109phy    C30 2922   4.668   1.710   1.660 -0.2895 -0.3625  0.1397
  109phy    C28 2923   4.760   1.827   1.616  0.2359  0.0461  0.0929
  109phy    C29 2924   4.712   1.883   1.485  0.1712 -0.2861 -0.8310
  109phy    C27 2925   4.765   1.938   1.723 -0.0485 -0.3547 -0.1500
  109phy    C26 2926   4.901   1.962   1.786 -0.3600  0.3869  0.2115
  109phy    C25 2927   4.897   2.091   1.872 -0.5746 -0.0428  0.4637
  109phy    C23 2928   5.028   2.118   1.956 -0.2923  0.2538  0.1655
  109phy    C24 2929   5.136   2.187   1.866 -0.0238 -0.2343 -0.5079
  109phy    C22 2930   4.984   2.227   2.056  0.2885  0.4562  0.2930
  109phy    C21 2931   4.956   2.173   2.198 -0.3250  0.3143 -0.5929
  109phy    C20 2932   4.893   2.285   2.282 -0.3139  0.2707  0.4878
  109phy    C18 2933   4.829   2.266   2.423  0.1286 -0.3714  0.3602
  109phy    O01 2934   4.934   2.215   2.507  0.3132 -0.7126 -0.2602
  109phy    H01 2935   4.935   2.122   2.504  0.3827 -0.7139 -0.1915
  109phy    C19 2936   4.808   2.413   2.461  0.2574 -0.1348 -0.5799
  109phy    C13 2937   4.689   2.182   2.420  0.4347 -0.2248 -0.4501
  109phy     H3 2938   4.697   2.097   2.348  0.3251 -1.0747  0.5083
  109phy    O33 2939   4.580   2.257   2.364 -0.1157  0.3681 -0.2515
  109phy    H1B 2940   4.524   2.294   2.430 -0.1613  0.7777 -0.5138
  109phy    C12 2941   4.649   2.112   2.555  0.5525  0.1128 -0.1333
  109phy    O11 2942   4.614   2.191   2.668  0.2676  0.1583 -0.0898
  109phy    H1A 2943   4.528   2.228   2.658  0.7394  1.0135 -1.0581
  110phy    C35 2944   5.061   1.931   1.181  0.4984  0.0663  0.0307
  110phy    C33 2945   5.116   1.849   1.294  0.1754  0.5543 -0.0844
  110phy    C34 2946   5.123   1.929   1.421 -0.4745 -0.2041 -0.1181
  110phy    C32 2947   5.030   1.718   1.307 -0.1303 -0.1497 -0.0950
  110phy    C31 2948   5.108   1.597   1.351 -0.0333  0.1528  0.0597
  110phy    C30 2949   5.015   1.475   1.368 -0.2453  0.2075 -0.0415
  110phy    C28 2950   5.086   1.342   1.407 -0.5905 -0.4256  0.3341
  110phy    C29 2951   5.112   1.335   1.554  0.1613 -0.0430  0.0911
  110phy    C27 2952   4.997   1.231   1.361  0.0785 -0.3105  0.7369
  110phy    C26 2953   5.068   1.116   1.281  0.1052  0.1119  0.0721
  110phy    C25 2954   4.969   1.008   1.237  0.0561  0.0539  0.2974
  110phy    C23 2955   5.030   0.889   1.163 -0.1989  0.1715 -0.2035
  110phy    C24 2956   4.983   0.761   1.229 -0.0056  0.1923  0.2483
  110phy    C22 2957   4.992   0.884   1.011 -0.3346  0.0823  0.1451
  110phy    C21 2958   5.095   0.959   0.922 -0.1471 -0.3431  0.1751
  110phy    C20 2959   5.052   0.958   0.769 -0.3204  0.2743 -0.3045
  110phy    C18 2960   5.135   1.040   0.667 -0.2749  0.5835 -0.3012
  110phy    O01 2961   5.117   1.181   0.698  0.2270 -0.0231 -0.1899
  110phy    H01 2962   5.029   1.194   0.730  0.0651  0.8627 -0.9564
  110phy    C19 2963   5.062   1.007   0.534  0.5706  0.0790 -0.5821
  110phy    C13 2964   5.294   1.000   0.656 -0.4506 -0.3071 -0.3278
  110phy     H3 2965   5.325   1.000   0.764 -1.2781  1.9223 -0.0293
  110phy    O33 2966   5.328   0.870   0.629 -0.0147  0.2956  0.2785
  110phy    H1B 2967   5.378   0.875   0.550  0.9865  3.1563  0.9934
  110phy    C12 2968   5.411   1.105   0.633  0.1492 -0.1750  0.0830
  110phy    O11 2969   5.371   1.243   0.634 -0.2934  0.0744 -0.1136
  110phy    H1A 2970   5.302   1.249   0.698 -0.2794 -2.3519  0.2176
  111phy    C35 2971   0.744   1.601   2.292  0.4167 -0.1090  0.0886
  111phy    C33 2972   0.673   1.499   2.198 -0.3823 -0.2547  0.0558
  111phy    C34 2973   0.704   1.544   2.058 -0.1237 -0.1252 -0.1195
  111phy    C32 2974   0.727   1.358   2.219  0.2483  0.1580  0.0189
  111phy    C31 2975   0.636   1.247   2.166  0.1158 -0.2712  0.1208
  111phy    C30 2976   0.707   1.108   2.165 -0.1184 -0.2930 -0.5631
  111phy    C28 2977   0.624   0.992   2.105  0.1825 -0.3713  0.2350
  111phy    C29 2978   0.724   0.893   2.054 -0.3996  0.6597 -0.0880
  111phy    C27 2979   0.541   0.914   2.205 -0.4986 -0.5344 -0.1929
  111phy    C26 2980   0.395   0.964   2.225 -0.3464  0.3640 -0.5787
  111phy    C25 2981   0.319   0.876   2.324  0.4898  0.0584 -0.1983
  111phy    C23 2982   0.166   0.898   2.343  0.1722 -0.0112 -0.4193
  111phy    C24 2983   0.076   0.807   2.256  0.1782 -0.1262 -0.1521
  111phy    C22 2984   0.120   0.866   2.488  0.3506 -0.1292 -0.0414
  111phy    C21 2985   0.072   0.986   2.573  0.6034  0.4224 -0.1366
  111phy    C20 2986   0.014   0.938   2.711 -0.1155 -0.2820 -0.0422
  111phy    C18 2987  -0.055   1.047   2.799  0.0255  0.3149 -0.0243
  111phy    O01 2988  -0.162   1.112   2.728  0.4419 -0.2928 -0.3430
  111phy    H01 2989  -0.216   1.053   2.680  0.8028 -1.2093  0.3569
  111phy    C19 2990  -0.126   0.964   2.908  0.0578  0.1374 -0.2355
  111phy    C13 2991   0.051   1.156   2.852 -0.2893  0.4552 -0.0133
  111phy     H3 2992   0.129   1.173   2.773 -0.5975 -0.3555 -0.5088
  111phy    O33 2993   0.138   1.109   2.960 -0.1797 -0.2347  0.1206
  111phy    H1B 2994   0.212   1.167   2.961 -1.4146  1.5029 -1.1287
  111phy    C12 2995  -0.003   1.302   2.881  0.2203 -0.2516  0.1171
  111phy    O11 2996   0.088   1.405   2.890 -0.5442  0.5039 -0.7473
  111phy    H1A 2997   0.134   1.404   2.809  0.6987  0.9503 -0.0767
  112phy    C35 2998   3.448   2.629   2.003 -0.5415  0.7633  0.2653
  112phy    C33 2999   3.464   2.596   1.859  0.0484  0.3916 -0.4252
  112phy    C34 3000   3.316   2.578   1.818  0.0368 -0.2785  0.1839
  112phy    C32 3001   3.535   2.711   1.786  0.0362 -0.2819 -0.0779
  112phy    C31 3002   3.687   2.705   1.787  0.0731 -0.1563  0.9673
  112phy    C30 3003   3.737   2.799   1.672  0.0893  0.3267  0.2763
  112phy    C28 3004   3.886   2.826   1.670 -0.1444 -0.6158 -0.2094
  112phy    C29 3005   3.937   2.819   1.527  0.5253  0.0027  0.4659
  112phy    C27 3006   3.906   2.977   1.710 -0.5633  0.0213  0.5079
  112phy    C26 3007   4.003   3.003   1.828  0.2785 -0.0360 -0.5759
  112phy    C25 3008   4.009   3.151   1.862 -0.2665  0.0995  0.3708
  112phy    C23 3009   4.121   3.195   1.954 -0.6948 -0.3085  0.1583
  112phy    C24 3010   4.219   3.283   1.881  0.1914  0.1914  0.6022
  112phy    C22 3011   4.060   3.264   2.075  0.1224  0.6598  0.5860
  112phy    C21 3012   4.129   3.232   2.208  0.2212  0.1333  0.0088
  112phy    C20 3013   4.075   3.328   2.318 -0.0187 -0.0054 -0.3121
  112phy    C18 3014   4.109   3.306   2.476 -0.3624  0.0007  0.0279
  112phy    O01 3015   4.246   3.260   2.494  0.2217  0.0718 -0.0488
  112phy    H01 3016   4.268   3.177   2.456  1.1491  0.1894  0.2142
  112phy    C19 3017   4.111   3.445   2.541  0.0165  0.2372 -0.5503
  112phy    C13 3018   4.006   3.208   2.551 -0.3714  0.1943  0.2293
  112phy     H3 3019   3.900   3.227   2.522 -0.8663 -0.0003  1.7872
  112phy    O33 3020   3.997   3.229   2.695  0.1995  0.0902  0.2024
  112phy    H1B 3021   4.082   3.235   2.735  0.4072 -0.0207 -0.2116
  112phy    C12 3022   4.029   3.052   2.525  0.3041 -0.7517  0.0723
  112phy    O11 3023   3.941   2.959   2.585 -0.6996 -0.3509  0.0335
  112phy    H1A 3024   3.961   2.966   2.677 -0.6821  0.7331 -0.0405
  113phy    C35 3025   3.085   5.013   0.854  0.3211  0.2782 -0.0612
  113phy    C33 3026   3.059   4.914   0.973 -0.1698 -0.6264  0.3484
  113phy    C34 3027   2.961   4.988   1.063 -0.5183 -0.3657  0.0072
  113phy    C32 3028   3.008   4.775   0.922 -0.2653 -0.9145  0.0973
  113phy    C31 3029   3.072   4.656   0.992  0.2956 -0.4842  0.3127
  113phy    C30 3030   3.032   4.519   0.933  0.2392  0.2039 -0.5035
  113phy    C28 3031   3.112   4.401   0.995  0.1934 -0.2788 -0.2666
  113phy    C29 3032   3.023   4.273   1.000  0.1423 -0.3556  0.0658
  113phy    C27 3033   3.237   4.369   0.909 -0.1031  0.6569  0.7941
  113phy    C26 3034   3.372   4.423   0.958  0.2682 -0.5019 -0.5157
  113phy    C25 3035   3.478   4.357   0.870 -0.4775  0.0851  0.0132
  113phy    C23 3036   3.619   4.419   0.884  0.1461  0.2776 -0.3797
  113phy    C24 3037   3.712   4.339   0.980  0.2341 -0.1599 -0.0706
  113phy    C22 3038   3.695   4.440   0.753 -0.3617  0.3516  0.2925
  113phy    C21 3039   3.781   4.563   0.729 -0.2536 -0.0783 -0.4226
  113phy    C20 3040   3.843   4.566   0.587  0.0392  0.5578 -0.1860
  113phy    C18 3041   3.947   4.681   0.551 -0.4452  0.0565  0.5441
  113phy    O01 3042   3.887   4.811   0.574  0.2835  0.4628  0.0883
  113phy    H01 3043   3.811   4.818   0.519  0.8704  0.0764 -0.8140
  113phy    C19 3044   3.963   4.663   0.400  0.3357  0.4179  0.1681
  113phy    C13 3045   4.090   4.662   0.628 -0.2999  0.2438 -0.1324
  113phy     H3 3046   4.062   4.657   0.736 -1.1046  2.2517 -0.2063
  113phy    O33 3047   4.146   4.529   0.616 -0.2272 -0.0147  0.0258
  113phy    H1B 3048   4.224   4.539   0.566 -0.8041 -2.0541 -1.4310
  113phy    C12 3049   4.187   4.778   0.673  0.4078  0.5434  0.0996
  113phy    O11 3050   4.279   4.821   0.574 -0.0463 -0.2640 -0.3831
  113phy    H1A 3051   4.232   4.868   0.507 -0.0353  0.3750  0.0419
  114phy    C35 3052   0.288   3.496   1.594 -0.4285 -0.3237 -0.6063
  114phy    C33 3053   0.385   3.402   1.521  0.0319 -0.4365  0.4641
  114phy    C34 3054   0.527   3.459   1.527 -0.0926 -0.0098  0.0753
  114phy    C32 3055   0.388   3.258   1.578 -0.0468  0.0224 -0.3015
  114phy    C31 3056   0.291   3.149   1.526  0.0653  0.2960  0.4914
  114phy    C30 3057   0.317   3.015   1.595  0.0113 -0.2150  0.0362
  114phy    C28 3058   0.205   2.916   1.568 -0.2908  0.1048  0.2486
  114phy    C29 3059   0.241   2.824   1.454  0.0355  0.2654 -0.2155
  114phy    C27 3060   0.186   2.836   1.699 -0.8602  0.6582 -0.2350
  114phy    C26 3061   0.049   2.785   1.743  0.1403  0.3776  0.8454
  114phy    C25 3062   0.052   2.710   1.879  0.3353  0.0574 -0.2796
  114phy    C23 3063  -0.089   2.681   1.940  0.4164  0.2539  0.4386
  114phy    C24 3064  -0.145   2.539   1.897  0.1784 -0.6462  0.1878
  114phy    C22 3065  -0.094   2.688   2.095  0.2469 -0.0872  0.2278
  114phy    C21 3066  -0.212   2.777   2.133  0.4376 -0.3089  0.2893
  114phy    C20 3067  -0.226   2.804   2.284  0.3632 -0.2941  0.1887
  114phy    C18 3068  -0.334   2.903   2.340  0.3263  0.1432 -0.3261
  114phy    O01 3069  -0.469   2.858   2.289  0.2221 -0.3274 -0.2330
  114phy    H01 3070  -0.479   2.769   2.317 -0.4264 -0.6211 -1.3651
  114phy    C19 3071  -0.322   2.878   2.493  0.0640  0.1150  0.1016
  114phy    C13 3072  -0.307   3.059   2.302 -0.6209  0.2189  0.1453
  114phy     H3 3073  -0.268   3.062   2.197 -0.8015 -1.4990  0.0048
  114phy    O33 3074  -0.191   3.107   2.373 -0.2474  0.4968  0.1455
  114phy    H1B 3075  -0.123   3.043   2.362 -0.0164  1.0301 -1.8787
  114phy    C12 3076  -0.426   3.161   2.306  0.0283 -0.5029 -0.7023
  114phy    O11 3077  -0.500   3.163   2.426  0.3049  0.2397  0.0813
  114phy    H1A 3078  -0.448   3.154   2.503 -1.5032 -0.9263  1.2553
  115phy    C35 3079   0.301   3.674   0.610  0.5109 -0.3289  0.5837
  115phy    C33 3080   0.358   3.550   0.682 -0.1079 -0.2650 -0.1082
  115phy    C34 3081   0.507   3.569   0.695  0.5291  0.0235 -0.4462
  115phy    C32 3082   0.297   3.526   0.822  0.1950 -0.3926  0.1300
  115phy    C31 3083   0.203   3.405   0.818 -0.2482 -0.7440  0.1559
  115phy    C30 3084   0.147   3.380   0.958  0.1421  0.2201 -0.0896
  115phy    C28 3085   0.068   3.253   0.991  0.3759  0.0516  0.3735
  115phy    C29 3086   0.080   3.236   1.143 -0.1023 -0.3186 -0.1057
  115phy    C27 3087  -0.081   3.247   0.953 -0.2994 -0.6182  0.0297
  115phy    C26 3088  -0.111   3.178   0.816 -0.2418 -0.1093 -0.7658
  115phy    C25 3089  -0.256   3.188   0.774 -0.0116  0.5141 -0.2513
  115phy    C23 3090  -0.283   3.141   0.627  0.7408 -0.9322 -0.5788
  115phy    C24 3091  -0.289   2.985   0.608 -0.3811 -0.3992 -0.2681
  115phy    C22 3092  -0.417   3.209   0.590 -0.0068 -0.6052 -0.6719
  115phy    C21 3093  -0.421   3.253   0.444 -0.0697 -0.3802  0.3178
  115phy    C20 3094  -0.560   3.317   0.410  0.0204 -0.2286 -0.5519
  115phy    C18 3095  -0.586   3.370   0.261  0.1155 -0.0238  0.1961
  115phy    O01 3096  -0.488   3.470   0.227  0.1526 -0.1311  0.2845
  115phy    H01 3097  -0.400   3.439   0.235 -0.0474 -0.9545 -0.5992
  115phy    C19 3098  -0.726   3.434   0.279  0.2700 -0.0611  0.0633
  115phy    C13 3099  -0.596   3.250   0.153  0.0549 -0.0689  0.1162
  115phy     H3 3100  -0.497   3.198   0.162 -0.0817 -0.3193  0.1699
  115phy    O33 3101  -0.681   3.139   0.188 -0.0380  0.6493 -0.0311
  115phy    H1B 3102  -0.772   3.160   0.183 -0.0472  0.6767  0.2063
  115phy    C12 3103  -0.560   3.263  -0.003 -0.6646 -0.1880 -0.1198
  115phy    O11 3104  -0.499   3.380  -0.049  0.0340  0.1383 -0.1729
  115phy    H1A 3105  -0.453   3.426   0.019  0.7745 -0.5439 -0.1919
  116phy    C35 3106   3.678   4.207   1.717  0.0568 -0.1677 -0.1672
  116phy    C33 3107   3.818   4.173   1.750  0.3174  0.4803 -0.4622
  116phy    C34 3108   3.865   4.240   1.876  0.5031  0.2337 -0.2408
  116phy    C32 3109   3.824   4.023   1.788  0.5342 -0.3162 -0.3985
  116phy    C31 3110   3.944   3.946   1.728 -0.0915 -0.3053 -0.2985
  116phy    C30 3111   3.922   3.795   1.737 -0.2895  0.3460 -0.1665
  116phy    C28 3112   4.038   3.711   1.672 -0.5212  0.0593  0.2247
  116phy    C29 3113   4.109   3.624   1.774 -0.1810 -0.4548  0.4971
  116phy    C27 3114   3.991   3.646   1.539 -0.0251  0.4092 -0.0414
  116phy    C26 3115   4.094   3.640   1.429  0.2363 -0.0506  0.2350
  116phy    C25 3116   4.035   3.609   1.292 -0.4066  0.0258  0.0664
  116phy    C23 3117   4.144   3.604   1.181 -0.8436 -0.0510 -0.4345
  116phy    C24 3118   4.193   3.462   1.155 -0.5425  0.1804  0.0522
  116phy    C22 3119   4.083   3.661   1.050  1.0353 -0.0102  0.2498
  116phy    C21 3120   4.160   3.754   0.957  0.4008  0.3363  0.3691
  116phy    C20 3121   4.089   3.801   0.830  0.3194  0.4165 -0.1641
  116phy    C18 3122   4.158   3.869   0.706  0.0769 -0.3895  0.2136
  116phy    O01 3123   4.255   3.973   0.744 -0.2903 -0.0485 -0.1390
  116phy    H01 3124   4.244   3.995   0.835  2.0662  1.5031 -0.1602
  116phy    C19 3125   4.037   3.943   0.639  0.2848  0.1743 -0.5380
  116phy    C13 3126   4.227   3.759   0.610 -0.0951 -0.1733  0.2666
  116phy     H3 3127   4.281   3.691   0.681  0.9672  0.0491 -0.3041
  116phy    O33 3128   4.148   3.661   0.540 -0.0380 -0.1249  0.0822
  116phy    H1B 3129   4.069   3.646   0.588 -0.7924  2.3659 -0.2454
  116phy    C12 3130   4.367   3.784   0.535 -0.1874 -0.8302 -0.2742
  116phy    O11 3131   4.357   3.824   0.399 -0.0800 -0.0084 -0.1285
  116phy    H1A 3132   4.432   3.788   0.356  0.1464 -1.9577  1.7143
  117phy    C35 3133   3.672   4.930   2.335 -0.1015  0.4585 -0.0297
  117phy    C33 3134   3.561   4.829   2.307  0.4056  0.5035 -0.1690
  117phy    C34 3135   3.435   4.893   2.252 -0.0072  0.2105 -0.2080
  117phy    C32 3136   3.623   4.721   2.221  0.0584  0.3443 -0.1967
  117phy    C31 3137   3.589   4.577   2.269 -0.2545  0.5529  0.3825
  117phy    C30 3138   3.642   4.471   2.168 -0.2076  0.0661 -0.4188
  117phy    C28 3139   3.622   4.323   2.207 -0.0907 -0.3214 -0.3146
  117phy    C29 3140   3.550   4.250   2.092 -0.1328 -0.1054  0.0499
  117phy    C27 3141   3.755   4.249   2.234  0.3095 -0.2039  0.3878
  117phy    C26 3142   3.804   4.260   2.376  0.1113 -0.3487  0.0974
  117phy    C25 3143   3.941   4.197   2.384 -0.2629 -0.0747  0.3792
  117phy    C23 3144   4.007   4.203   2.524 -0.1525  0.3406  0.3023
  117phy    C24 3145   4.008   4.064   2.584  0.1936 -0.1620 -0.1047
  117phy    C22 3146   4.155   4.253   2.512 -0.0066  0.1260 -0.3764
  117phy    C21 3147   4.209   4.340   2.630 -0.0193  0.3263 -0.7416
  117phy    C20 3148   4.358   4.379   2.610 -0.0497 -0.3453 -0.0075
  117phy    C18 3149   4.449   4.430   2.727 -0.3364 -0.5296 -0.5447
  117phy    O01 3150   4.477   4.322   2.816  0.3620 -0.0455 -0.1163
  117phy    H01 3151   4.432   4.244   2.790  1.9610 -1.1558  0.2808
  117phy    C19 3152   4.578   4.441   2.646 -0.4272 -0.0467 -0.0961
  117phy    C13 3153   4.414   4.571   2.807 -0.2343  0.6729 -0.5776
  117phy     H3 3154   4.371   4.645   2.734 -1.0464  2.2469  1.3993
  117phy    O33 3155   4.522   4.646   2.864 -0.0886  0.6866  0.1175
  117phy    H1B 3156   4.568   4.592   2.925 -0.4750  0.6179  0.3512
  117phy    C12 3157   4.303   4.550   2.920 -0.2639 -0.6201  0.0901
  117phy    O11 3158   4.334   4.505   3.042 -0.3938  0.2939 -0.0147
  117phy    H1A 3159   4.390   4.562   3.091 -0.0807 -0.8178  0.9725
  118phy    C35 3160   5.047   3.120   1.864  0.0662 -0.1719 -0.4606
  118phy    C33 3161   5.120   3.232   1.936 -0.1203  0.0243  0.3138
  118phy    C34 3162   5.265   3.225   1.896  0.2641 -0.1727 -0.2060
  118phy    C32 3163   5.051   3.367   1.925  0.3122  0.0869  0.1026
  118phy    C31 3164   5.028   3.441   2.059 -0.2998  0.0007 -0.1168
  118phy    C30 3165   4.988   3.588   2.047 -0.1373 -0.0523 -0.0991
  118phy    C28 3166   4.989   3.680   2.169 -0.7723 -0.4108  0.0205
  118phy    C29 3167   5.137   3.710   2.216 -0.0388 -0.2553 -0.4497
  118phy    C27 3168   4.918   3.808   2.127  0.2540 -0.1966 -0.0490
  118phy    C26 3169   4.866   3.887   2.252 -0.5144 -0.3951  0.3329
  118phy    C25 3170   4.773   4.006   2.220 -0.3020 -0.0321 -0.3069
  118phy    C23 3171   4.730   4.083   2.345  0.1520  0.0657 -0.2577
  118phy    C24 3172   4.719   4.229   2.311 -0.1123  0.2828  0.1050
  118phy    C22 3173   4.597   4.036   2.409  0.4770 -0.2951 -0.8326
  118phy    C21 3174   4.584   4.049   2.561 -0.2472  0.2829 -0.2475
  118phy    C20 3175   4.453   3.968   2.598  0.0521  0.4147  0.3777
  118phy    C18 3176   4.397   3.961   2.748  0.4573  0.0348 -0.0376
  118phy    O01 3177   4.370   4.098   2.793  0.0536  0.5367  0.2080
  118phy    H01 3178   4.279   4.103   2.814  0.3872  1.5607  1.6283
  118phy    C19 3179   4.265   3.881   2.740  0.2729  0.1216 -0.2230
  118phy    C13 3180   4.508   3.904   2.854  0.1531  0.1436  0.4299
  118phy     H3 3181   4.598   3.970   2.849 -0.0164  0.3213 -0.6047
  118phy    O33 3182   4.560   3.778   2.809 -0.0323  0.7999  0.5474
  118phy    H1B 3183   4.494   3.712   2.814  0.7957 -0.1744 -0.7440
  118phy    C12 3184   4.481   3.901   3.010 -0.1539 -0.0521 -0.5030
  118phy    O11 3185   4.402   3.794   3.061  0.1601 -0.4381  0.0266
  118phy    H1A 3186   4.436   3.789   3.149 -0.4591 -2.0637  0.1945
  119phy    C35 3187   4.931   3.295   1.410  0.1631 -0.3271  0.1719
  119phy    C33 3188   4.916   3.421   1.494 -0.3718 -0.2586  0.3595
  119phy    C34 3189   4.941   3.545   1.409  0.0911  0.1627 -0.0542
  119phy    C32 3190   4.777   3.422   1.559  0.5176  0.2083  0.1568
  119phy    C31 3191   4.746   3.509   1.687 -0.5205 -0.1201 -0.0092
  119phy    C30 3192   4.598   3.505   1.714 -0.0966 -0.0224 -0.1507
  119phy    C28 3193   4.565   3.607   1.826  0.2373 -0.1423 -0.6393
  119phy    C29 3194   4.492   3.730   1.774 -0.4089 -0.3249  0.0027
  119phy    C27 3195   4.481   3.537   1.936 -0.1611 -0.3066 -0.0517
  119phy    C26 3196   4.524   3.583   2.071  0.2286  0.4967 -0.3161
  119phy    C25 3197   4.442   3.538   2.191  0.1988 -0.3419  0.5072
  119phy    C23 3198   4.478   3.628   2.309  0.2274 -0.5697 -0.0724
  119phy    C24 3199   4.349   3.682   2.365 -0.4290 -0.4324 -0.5672
  119phy    C22 3200   4.554   3.549   2.421 -0.5470 -0.7409  0.0250
  119phy    C21 3201   4.665   3.629   2.491 -0.2513  0.3125  0.1828
  119phy    C20 3202   4.731   3.561   2.614 -0.1361 -0.2238 -0.5133
  119phy    C18 3203   4.840   3.646   2.694 -0.6645  0.2906 -0.2432
  119phy    O01 3204   4.788   3.776   2.716 -0.3600 -0.0145 -0.4605
  119phy    H01 3205   4.702   3.768   2.751 -0.3320  1.8919  0.1771
  119phy    C19 3206   4.845   3.569   2.830  0.3819  0.0176 -0.0707
  119phy    C13 3207   4.981   3.661   2.608 -0.0889 -0.6157  0.1408
  119phy     H3 3208   4.951   3.699   2.507 -0.7301 -1.2472  0.0874
  119phy    O33 3209   5.044   3.541   2.577  0.6581  0.6587  0.5805
  119phy    H1B 3210   4.984   3.471   2.559  0.7819  0.2487  1.7038
  119phy    C12 3211   5.091   3.766   2.660 -0.5199 -0.3683  0.8636
  119phy    O11 3212   5.160   3.727   2.778 -0.2613  0.2494  0.1430
  119phy    H1A 3213   5.096   3.713   2.846  1.3077 -3.1414  1.1394
  120phy    C35 3214   0.003   2.594   1.125  0.2518 -0.3892  0.1933
  120phy    C33 3215  -0.026   2.643   0.982  0.1619 -0.0090  0.1458
  120phy    C34 3216   0.033   2.786   0.971 -0.1385  0.1496 -0.5371
  120phy    C32 3217   0.032   2.546   0.874  1.0119  0.0385  0.2946
  120phy    C31 3218  -0.044   2.548   0.736  0.1386 -0.4952  0.0301
  120phy    C30 3219   0.015   2.452   0.631  0.1414 -0.4241 -0.2793
  120phy    C28 3220  -0.077   2.443   0.508  0.4470  0.4020  0.1363
  120phy    C29 3221   0.009   2.470   0.385  0.0552  0.2928  0.1183
  120phy    C27 3222  -0.143   2.302   0.507 -0.1433 -0.0363  0.1715
  120phy    C26 3223  -0.254   2.278   0.403  0.1385  0.3164 -0.1070
  120phy    C25 3224  -0.311   2.135   0.401 -0.4182 -0.4139  0.1270
  120phy    C23 3225  -0.394   2.093   0.275 -0.0101 -0.2978  0.2152
  120phy    C24 3226  -0.373   1.946   0.271  0.3550 -0.0079  0.2014
  120phy    C22 3227  -0.547   2.113   0.289 -0.2388 -0.2348 -0.1884
  120phy    C21 3228  -0.593   2.246   0.222  0.3239  0.5781  0.2758
  120phy    C20 3229  -0.749   2.274   0.220 -0.1426  0.1299 -0.6057
  120phy    C18 3230  -0.798   2.404   0.143  0.3402  0.0083 -0.5209
  120phy    O01 3231  -0.714   2.519   0.167 -0.1223  0.2669  0.3622
  120phy    H01 3232  -0.719   2.533   0.260 -1.3983 -1.9611  0.6839
  120phy    C19 3233  -0.934   2.428   0.212 -0.5151 -0.2090  0.3721
  120phy    C13 3234  -0.813   2.375  -0.012  0.0152  0.1469  0.2402
  120phy     H3 3235  -0.710   2.354  -0.051 -0.5811 -0.3191 -1.1428
  120phy    O33 3236  -0.875   2.254  -0.057  0.2488  0.3845 -0.2425
  120phy    H1B 3237  -0.961   2.276  -0.085 -0.2180  0.7915  1.3886
  120phy    C12 3238  -0.818   2.492  -0.126 -0.2382  0.2771 -0.0835
  120phy    O11 3239  -0.950   2.538  -0.143 -0.2924  0.1859 -0.1091
  120phy    H1A 3240  -0.988   2.485  -0.210  1.9785 -0.2473 -1.1569
  121phy    C35 3241   0.754   1.876   1.764 -0.2516  0.3058 -0.2769
  121phy    C33 3242   0.781   2.017   1.707 -0.0972  0.5861  0.1575
  121phy    C34 3243   0.840   2.007   1.569  0.6054 -0.3326  0.0902
  121phy    C32 3244   0.644   2.087   1.702  0.1927 -0.5739 -0.0910
  121phy    C31 3245   0.612   2.201   1.800  0.3444 -0.1988  0.2343
  121phy    C30 3246   0.479   2.277   1.779  0.1264  0.3002 -0.0566
  121phy    C28 3247   0.448   2.381   1.891 -0.5983  0.0468 -0.6118
  121phy    C29 3248   0.406   2.518   1.841  0.2025  0.0568 -0.2580
  121phy    C27 3249   0.346   2.316   1.987  0.0217 -0.6974 -0.0129
  121phy    C26 3250   0.361   2.359   2.136  0.1793 -0.0974  0.0046
  121phy    C25 3251   0.226   2.327   2.215 -0.6859 -0.5155  0.2496
  121phy    C23 3252   0.235   2.362   2.368  0.0533 -0.5992  0.0222
  121phy    C24 3253   0.112   2.443   2.409  0.0628 -0.0908 -0.3470
  121phy    C22 3254   0.247   2.235   2.451  0.0239 -0.1186 -0.4972
  121phy    C21 3255   0.368   2.216   2.541 -0.2939 -0.2859  0.6169
  121phy    C20 3256   0.363   2.074   2.606 -0.6955  0.3500 -0.0669
  121phy    C18 3257   0.463   2.030   2.715 -0.1337  0.2773  0.0049
  121phy    O01 3258   0.489   2.130   2.813  0.1996 -0.4916 -0.3024
  121phy    H01 3259   0.411   2.170   2.845 -0.3985 -0.7544 -1.3795
  121phy    C19 3260   0.377   1.919   2.782 -0.4275 -0.2032  0.0965
  121phy    C13 3261   0.604   1.972   2.664 -0.9314 -0.5469 -0.1135
  121phy     H3 3262   0.592   1.914   2.569  0.1104  0.9228 -1.1861
  121phy    O33 3263   0.660   1.875   2.752  0.2528 -0.6356 -0.1255
  121phy    H1B 3264   0.698   1.918   2.827  1.3778 -0.3383 -0.8416
  121phy    C12 3265   0.721   2.074   2.633  0.7329 -0.3372  0.6910
  121phy    O11 3266   0.766   2.147   2.744 -0.0507 -0.1622  0.0590
  121phy    H1A 3267   0.692   2.192   2.781  1.0659  0.6133  1.4632
  122phy    C35 3268   0.528   4.078   1.633  0.1197 -0.2354 -0.0465
  122phy    C33 3269   0.428   3.964   1.620 -0.0473  0.7501  0.0605
  122phy    C34 3270   0.387   3.949   1.479  0.5700 -0.0414  0.0154
  122phy    C32 3271   0.487   3.835   1.677  0.0255 -0.1017 -0.1610
  122phy    C31 3272   0.446   3.812   1.827 -0.1960  0.1950  0.4233
  122phy    C30 3273   0.509   3.687   1.885 -0.1257 -0.2024 -0.1343
  122phy    C28 3274   0.463   3.648   2.028 -0.4201 -0.2650 -0.1405
  122phy    C29 3275   0.326   3.584   2.043 -0.3282  0.1778  0.1606
  122phy    C27 3276   0.580   3.558   2.079  0.2957  0.2049 -0.0821
  122phy    C26 3277   0.629   3.588   2.223  0.0483  0.3919  0.6041
  122phy    C25 3278   0.728   3.479   2.272  0.5850  0.0347  0.6972
  122phy    C23 3279   0.755   3.472   2.420 -0.1743  0.8202  0.0851
  122phy    C24 3280   0.790   3.331   2.455 -0.0160  0.2204  0.0458
  122phy    C22 3281   0.872   3.565   2.455 -0.0200  0.0567 -0.0307
  122phy    C21 3282   0.863   3.622   2.597 -0.1352  0.1028  0.5233
  122phy    C20 3283   0.956   3.744   2.615 -0.0951 -0.4679 -0.4689
  122phy    C18 3284   1.005   3.786   2.756  0.2941 -0.4593  0.0503
  122phy    O01 3285   1.072   3.678   2.821 -0.2063  0.1390 -0.3003
  122phy    H01 3286   1.030   3.595   2.812  1.8784 -1.0307  0.0303
  122phy    C19 3287   1.111   3.893   2.723 -0.0456 -0.1793 -0.2242
  122phy    C13 3288   0.883   3.839   2.846  0.1462  0.7045  0.1771
  122phy     H3 3289   0.795   3.771   2.833  1.6822 -1.1100 -1.2321
  122phy    O33 3290   0.836   3.960   2.785 -0.3629 -0.2344 -0.2188
  122phy    H1B 3291   0.843   4.029   2.848 -0.5160 -0.7776  0.4035
  122phy    C12 3292   0.895   3.843   3.004  0.4320 -0.4619  0.1324
  122phy    O11 3293   0.938   3.723   3.066  0.1359 -0.0342 -0.4808
  122phy    H1A 3294   1.031   3.713   3.053  0.3735  0.3753  0.8159
  123phy    C35 3295   3.762   3.202   1.242  0.0453  0.3665  0.1820
  123phy    C33 3296   3.689   3.282   1.347 -0.0013 -0.3928  0.0190
  123phy    C34 3297   3.721   3.229   1.485  0.1807  0.1768 -0.1429
  123phy    C32 3298   3.721   3.427   1.321 -0.2532 -0.9282  0.3202
  123phy    C31 3299   3.618   3.524   1.391 -0.2011  0.3689 -0.2217
  123phy    C30 3300   3.632   3.673   1.357 -0.1284 -0.0031 -0.2148
  123phy    C28 3301   3.513   3.751   1.405  0.5180 -0.6756  0.1084
  123phy    C29 3302   3.557   3.829   1.529 -0.2980 -0.0936  0.2290
  123phy    C27 3303   3.479   3.864   1.301  0.0816 -0.5348 -0.8750
  123phy    C26 3304   3.385   3.826   1.189  0.1141  0.0632  0.4401
  123phy    C25 3305   3.356   3.942   1.096  0.1400 -0.2261  0.3005
  123phy    C23 3306   3.273   3.901   0.973 -0.2383 -0.2510  0.3273
  123phy    C24 3307   3.124   3.906   1.006 -0.0913 -0.3417  0.0949
  123phy    C22 3308   3.315   4.003   0.864 -0.2678 -0.0969 -0.3490
  123phy    C21 3309   3.364   3.941   0.728  0.2598 -0.1469 -0.1632
  123phy    C20 3310   3.470   4.029   0.664  0.2081 -0.0514  0.8797
  123phy    C18 3311   3.541   3.984   0.529  0.4954 -0.0977  0.2400
  123phy    O01 3312   3.603   3.855   0.547  0.5364  0.4687 -0.0393
  123phy    H01 3313   3.673   3.848   0.485  1.1613 -0.0051  0.6919
  123phy    C19 3314   3.650   4.092   0.512  0.2936 -0.3189  0.1081
  123phy    C13 3315   3.435   3.977   0.405  0.2731  0.1020  0.2263
  123phy     H3 3316   3.355   3.908   0.442  1.5982 -2.0307 -0.7713
  123phy    O33 3317   3.351   4.088   0.369 -0.6445  0.4997 -0.0944
  123phy    H1B 3318   3.360   4.109   0.278 -0.4146  1.2654  0.0977
  123phy    C12 3319   3.446   3.875   0.286  0.0178 -0.0024 -0.0797
  123phy    O11 3320   3.494   3.938   0.172  0.0922  0.8009  0.1506
  123phy    H1A 3321   3.503   3.872   0.106 -0.5761  2.0601 -1.2656
  124phy    C35 3322   4.141   0.171   1.603 -0.6139  0.6453 -0.5682
  124phy    C33 3323   4.230   0.086   1.513 -0.0051  0.2368 -0.3887
  124phy    C34 3324   4.258   0.160   1.382 -0.2861 -0.5484 -0.0135
  124phy    C32 3325   4.367   0.068   1.577 -0.4915  0.0219 -0.5289
  124phy    C31 3326   4.375  -0.049   1.670  0.1733 -0.0595 -0.0922
  124phy    C30 3327   4.511  -0.073   1.744 -0.2953  0.6474  0.1743
  124phy    C28 3328   4.508  -0.200   1.830  0.2693  0.5894 -0.2295
  124phy    C29 3329   4.588  -0.310   1.761 -0.6875 -0.0063  0.0359
  124phy    C27 3330   4.566  -0.186   1.973  0.2366 -0.3583  0.0626
  124phy    C26 3331   4.485  -0.255   2.085  0.2217  0.5022  0.0221
  124phy    C25 3332   4.552  -0.241   2.215 -0.3422 -0.2429  0.5780
  124phy    C23 3333   4.488  -0.301   2.341 -0.1643 -0.2584  0.1674
  124phy    C24 3334   4.604  -0.338   2.432 -0.1933  0.4517  0.3157
  124phy    C22 3335   4.386  -0.205   2.408 -0.5553 -0.0750  0.1926
  124phy    C21 3336   4.275  -0.271   2.491  0.1080  0.1083  0.0440
  124phy    C20 3337   4.181  -0.166   2.550  0.1069  0.2928  0.0276
  124phy    C18 3338   4.080  -0.211   2.667 -0.2728  0.5242 -0.6397
  124phy    O01 3339   4.147  -0.278   2.776 -0.1719 -0.0948  0.1119
  124phy    H01 3340   4.085  -0.297   2.844  0.3868 -2.5669  0.0375
  124phy    C19 3341   4.055  -0.071   2.733  0.1422 -0.0467 -0.4598
  124phy    C13 3342   3.936  -0.282   2.632  0.0657 -0.0957  0.6319
  124phy     H3 3343   3.894  -0.229   2.543 -1.6880 -1.1214  0.7952
  124phy    O33 3344   3.825  -0.266   2.726  0.0063  0.3831  0.0003
  124phy    H1B 3345   3.751  -0.303   2.682  1.4212  0.5092 -2.7164
  124phy    C12 3346   3.945  -0.439   2.606 -0.9111 -0.2754  0.2406
  124phy    O11 3347   3.989  -0.529   2.704  0.7057 -0.2743 -0.1880
  124phy    H1A 3348   4.021  -0.483   2.779  0.4422 -1.6166  0.7892
  125phy    C35 3349   3.707   4.939   1.825  0.2643 -0.5718 -0.1889
  125phy    C33 3350   3.857   4.976   1.795  0.3586  0.2649 -0.3360
  125phy    C34 3351   3.863   5.010   1.645  0.0402  0.7989 -0.0835
  125phy    C32 3352   3.909   5.101   1.866 -0.3110 -0.7803  0.1274
  125phy    C31 3353   3.972   5.086   2.005 -0.2013 -0.0790  0.3571
  125phy    C30 3354   4.000   5.223   2.074 -0.0104 -0.5357 -0.2912
  125phy    C28 3355   4.058   5.192   2.218  0.3677  0.3458  0.6503
  125phy    C29 3356   4.205   5.215   2.220 -0.1581 -0.1571 -0.2199
  125phy    C27 3357   4.002   5.296   2.318  0.1870  0.2915 -0.0583
  125phy    C26 3358   3.894   5.240   2.408 -0.0829  0.2593 -0.1529
  125phy    C25 3359   3.817   5.336   2.499 -0.4552 -0.8175 -0.5452
  125phy    C23 3360   3.702   5.282   2.582 -0.1786  0.0728 -0.1924
  125phy    C24 3361   3.713   5.337   2.728  0.0857  0.1052 -0.0665
  125phy    C22 3362   3.567   5.317   2.518  0.4110  0.1098  0.0695
  125phy    C21 3363   3.443   5.226   2.545 -0.4035  0.5509  0.1011
  125phy    C20 3364   3.316   5.261   2.474  0.0834 -0.2965  0.0069
  125phy    C18 3365   3.182   5.204   2.528 -0.0685  0.3501 -0.0535
  125phy    O01 3366   3.160   5.244   2.664  0.0975  0.1883 -0.1805
  125phy    H01 3367   3.080   5.205   2.697  0.2379 -0.2804 -0.3879
  125phy    C19 3368   3.082   5.287   2.440 -0.4031  0.0588 -0.0382
  125phy    C13 3369   3.150   5.043   2.517  0.2152 -0.6181 -0.0530
  125phy     H3 3370   3.157   5.016   2.409 -0.9366  0.1305 -0.3333
  125phy    O33 3371   3.010   5.010   2.544  0.0543  0.0176  0.1764
  125phy    H1B 3372   2.975   5.044   2.624 -1.1410 -0.9337  0.0912
  125phy    C12 3373   3.239   4.941   2.600  0.1574 -0.1133 -0.2112
  125phy    O11 3374   3.205   4.805   2.592  0.3113  0.4354  0.3849
  125phy    H1A 3375   3.111   4.800   2.598  0.3059 -0.5126 -0.3779
  126phy    C35 3376   2.560   4.422   1.363 -0.3122  0.2706 -0.0986
  126phy    C33 3377   2.687   4.396   1.293 -0.2143  0.0414 -0.0967
  126phy    C34 3378   2.656   4.325   1.162 -0.2278  0.2844  0.0732
  126phy    C32 3379   2.777   4.516   1.268 -0.3889 -0.2732  0.4648
  126phy    C31 3380   2.864   4.562   1.390  0.2000 -0.5956 -0.3646
  126phy    C30 3381   2.943   4.686   1.347  0.2112 -0.2452  0.3109
  126phy    C28 3382   3.069   4.716   1.434  0.1118  0.4255 -0.2240
  126phy    C29 3383   3.195   4.733   1.344 -0.2922 -0.3079 -0.3822
  126phy    C27 3384   3.042   4.844   1.520 -0.3843  0.2715  0.0152
  126phy    C26 3385   3.089   4.828   1.665  0.0311  0.2881  0.2673
  126phy    C25 3386   3.084   4.956   1.748 -0.0860 -0.0059 -0.2014
  126phy    C23 3387   3.100   4.936   1.897  0.0247 -0.4914 -0.5421
  126phy    C24 3388   3.234   4.995   1.929 -0.2917  0.0504 -0.4976
  126phy    C22 3389   2.986   5.016   1.966  0.3866 -0.0707 -0.1245
  126phy    C21 3390   2.924   4.942   2.089 -0.2509 -0.5271 -0.1261
  126phy    C20 3391   2.839   5.029   2.181 -0.3299 -0.0871 -0.1921
  126phy    C18 3392   2.762   4.969   2.309  0.0126  0.7403 -0.0545
  126phy    O01 3393   2.846   4.872   2.381 -0.0631 -0.3691 -0.0415
  126phy    H01 3394   2.908   4.920   2.432 -2.9508  1.1481  2.3151
  126phy    C19 3395   2.739   5.097   2.395 -0.1010  0.3785  0.2161
  126phy    C13 3396   2.624   4.887   2.278  0.0115  0.0292 -0.1082
  126phy     H3 3397   2.563   4.951   2.210  1.2504  1.1260 -0.2378
  126phy    O33 3398   2.544   4.881   2.392 -0.0537 -0.4841  0.3049
  126phy    H1B 3399   2.593   4.829   2.453 -2.2789 -0.4490  2.2363
  126phy    C12 3400   2.632   4.743   2.221 -0.4401  0.1657 -0.2245
  126phy    O11 3401   2.682   4.647   2.307  0.4853  0.0818 -0.0393
  126phy    H1A 3402   2.738   4.702   2.359 -0.0624  0.1768  0.4595
  127phy    C35 3403   2.378   4.766   0.223  0.0013  0.3922  0.3229
  127phy    C33 3404   2.380   4.836   0.358 -0.2887 -0.0224 -0.0370
  127phy    C34 3405   2.277   4.946   0.373 -0.4476 -0.3903  0.1786
  127phy    C32 3406   2.372   4.738   0.473 -0.3992  0.8575  0.3721
  127phy    C31 3407   2.502   4.693   0.544 -0.1667  0.2519 -0.0379
  127phy    C30 3408   2.476   4.595   0.660  0.1101  0.3642 -0.1549
  127phy    C28 3409   2.604   4.539   0.732  0.0752 -0.3974 -0.0432
  127phy    C29 3410   2.596   4.554   0.886  0.3950  0.0824  0.3391
  127phy    C27 3411   2.651   4.399   0.688  0.3337  0.4351 -0.1442
  127phy    C26 3412   2.800   4.389   0.676  0.0309  0.1392 -0.0332
  127phy    C25 3413   2.825   4.242   0.631 -0.2142 -0.3491  0.8027
  127phy    C23 3414   2.964   4.193   0.588 -0.7088 -0.1147 -0.5062
  127phy    C24 3415   2.994   4.069   0.668 -0.5399 -0.1483  0.4259
  127phy    C22 3416   2.969   4.157   0.440  0.5303 -0.3795 -0.0933
  127phy    C21 3417   3.024   4.256   0.337 -0.1417  0.3620  0.3524
  127phy    C20 3418   3.031   4.189   0.198 -0.2573  0.1250 -0.0778
  127phy    C18 3419   3.092   4.276   0.081  0.1923 -0.0055 -0.2972
  127phy    O01 3420   3.040   4.409   0.079 -0.0266  0.2399 -0.1542
  127phy    H01 3421   2.946   4.406   0.078 -0.0071 -0.4152 -0.5444
  127phy    C19 3422   3.038   4.211  -0.050 -0.1718  0.5433  0.4389
  127phy    C13 3423   3.249   4.273   0.081 -0.8727  0.0076 -0.1821
  127phy     H3 3424   3.273   4.323   0.179  1.8950  0.7059 -1.1160
  127phy    O33 3425   3.319   4.150   0.114  0.1832 -0.2081  0.4795
  127phy    H1B 3426   3.326   4.101   0.034  0.6367 -1.9778  1.5560
  127phy    C12 3427   3.340   4.385   0.024  0.2156 -0.3863 -0.0706
  127phy    O11 3428   3.385   4.386  -0.107  0.6221 -0.1482 -0.0040
  127phy    H1A 3429   3.316   4.408  -0.168  1.6809  0.0455 -1.1804
  128SOL     OW 3430   2.023   4.129   2.722  0.0167  0.3442  0.2939
  128SOL    HW1 3431   1.983   4.197   2.776  0.0330 -1.3824  2.6376
  128SOL    HW2 3432   2.106   4.171   2.699 -0.5668  0.9981 -0.6504
  128SOL     MW 3433   2.029   4.143   2.726 -0.0080  0.0064  0.0007
  129SOL     OW 3434   1.664   1.766   0.122 -0.0597 -0.1526 -0.0585
  129SOL    HW1 3435   1.659   1.680   0.079  2.3266 -1.0978  1.3538
  129SOL    HW2 3436   1.662   1.827   0.048  0.7780  0.3198  0.2982
  129SOL     MW 3437   1.663   1.763   0.107 -0.0080  0.0064  0.0007
  130SOL     OW 3438   2.443   3.070   0.007  0.1906  0.5598  0.3977
  130SOL    HW1 3439   2.462   3.136   0.073  1.8942  1.6566 -1.0988
  130SOL    HW2 3440   2.371   3.108  -0.043 -2.4630 -1.3174  2.5029
  130SOL     MW 3441   2.436   3.084   0.009 -0.0080  0.0064  0.0007
  131SOL     OW 3442   1.436   0.890   0.040 -0.0807 -0.2188  0.1666
  131SOL    HW1 3443   1.406   0.843  -0.038 -0.8235  2.0281 -0.9596
  131SOL    HW2 3444   1.397   0.847   0.116 -1.0492  0.6508  0.1818
  131SOL     MW 3445   1.427   0.878   0.040 -0.0080  0.0064  0.0007
  132SOL     OW 3446   1.973   3.676   2.852 -0.0514  0.3204 -0.1480
  132SOL    HW1 3447   2.048   3.647   2.800 -1.5265 -0.1331 -2.0946
  132SOL    HW2 3448   2.015   3.736   2.914  0.2265 -0.1054  0.0890
  132SOL     MW 3449   1.989   3.680   2.853 -0.0080  0.0064  0.0007
  133SOL     OW 3450   3.363   0.038   0.341  0.2738  0.4349  0.0657
  133SOL    HW1 3451   3.399   0.123   0.315 -0.2996  0.9953  1.0360
  133SOL    HW2 3452   3.381   0.041   0.435  1.5357 -0.6827 -0.1051
  133SOL     MW 3453   3.371   0.050   0.350 -0.0080  0.0064  0.0007
  134SOL     OW 3454   2.183   0.424   2.764  0.5793  0.2856 -0.1449
  134SOL    HW1 3455   2.125   0.354   2.793 -0.8701  1.5903  0.2758
  134SOL    HW2 3456   2.121   0.480   2.717 -1.4650 -1.3738  0.4132
  134SOL     MW 3457   2.167   0.422   2.761 -0.0080  0.0064  0.0007
  135SOL     OW 3458   4.996   2.513   2.889 -0.1085  0.0248 -0.0213
  135SOL    HW1 3459   4.986   2.469   2.974  1.4205 -0.5000 -0.0838
  135SOL    HW2 3460   4.980   2.436   2.834 -0.0242  0.0512 -0.0821
  135SOL     MW 3461   4.992   2.497   2.893 -0.0080  0.0064  0.0007
  136SOL     OW 3462   3.453   0.532   0.515 -0.3558  0.3411 -0.2665
  136SOL    HW1 3463   3.399   0.461   0.549 -0.2425  1.2488  2.0263
  136SOL    HW2 3464   3.472   0.579   0.597 -1.8875  0.3207  0.1297
  136SOL     MW 3465   3.448   0.529   0.530 -0.0080  0.0064  0.0007
  137SOL     OW 3466   3.790   3.799   2.819 -0.1743 -0.0386  0.1040
  137SOL    HW1 3467   3.841   3.861   2.871  0.4831 -1.2640  0.9681
  137SOL    HW2 3468   3.841   3.718   2.822  0.9592  0.6762  0.9846
  137SOL     MW 3469   3.803   3.797   2.826 -0.0080  0.0064  0.0007
  138SOL     OW 3470   4.416   0.890   3.031 -0.1828 -0.2265  0.0072
  138SOL    HW1 3471   4.365   0.813   3.006 -1.2252  0.9136 -1.5461
  138SOL    HW2 3472   4.355   0.964   3.031  0.8695  0.7226  2.0450
  138SOL     MW 3473   4.401   0.890   3.028 -0.0080  0.0064  0.0007
  139SOL     OW 3474   2.779   0.164   0.274 -0.0078 -0.0695  0.0188
  139SOL    HW1 3475   2.795   0.208   0.357 -0.8230 -0.5085  0.4228
  139SOL    HW2 3476   2.685   0.183   0.263 -0.0572  0.5023  1.2240
  139SOL     MW 3477   2.769   0.173   0.283 -0.0080  0.0064  0.0007
  140SOL     OW 3478   3.429   0.050   0.614  0.2905  0.2157 -0.1092
  140SOL    HW1 3479   3.518   0.075   0.589  1.1516 -2.0197  0.5099
  140SOL    HW2 3480   3.440  -0.044   0.623 -1.7509  0.0258  0.8713
  140SOL     MW 3481   3.442   0.041   0.612 -0.0080  0.0064  0.0007
  141SOL     OW 3482   3.580   4.678   2.685  0.8280  0.3666  0.0409
  141SOL    HW1 3483   3.507   4.643   2.635  0.2754  2.0439 -0.3686
  141SOL    HW2 3484   3.618   4.594   2.713  1.4902  0.4411 -0.6046
  141SOL     MW 3485   3.575   4.662   2.682 -0.0080  0.0064  0.0007
  142SOL     OW 3486   2.278   4.842   2.930 -0.2663 -0.5657  0.0318
  142SOL    HW1 3487   2.187   4.854   2.955 -0.3450  0.7249 -0.7621
  142SOL    HW2 3488   2.326   4.900   2.989 -0.5852  0.5123 -0.7269
  142SOL     MW 3489   2.273   4.851   2.941 -0.0080  0.0064  0.0007
  143SOL     OW 3490   1.876   3.884   2.703 -0.3898 -0.0150  0.0842
  143SOL    HW1 3491   1.918   3.813   2.750  1.0121  0.8558  0.1983
  143SOL    HW2 3492   1.938   3.956   2.716 -0.4731  0.6599 -2.5665
  143SOL     MW 3493   1.890   3.884   2.711 -0.0080  0.0064  0.0007
  144SOL     OW 3494   3.798   4.910   2.985  0.1204 -0.1683 -0.2118
  144SOL    HW1 3495   3.783   4.909   2.890 -1.7894  1.0188  0.0206
  144SOL    HW2 3496   3.749   4.835   3.018 -0.1683  1.0714  2.3870
  144SOL     MW 3497   3.790   4.900   2.977 -0.0080  0.0064  0.0007
  145SOL     OW 3498   1.384   4.332   0.128 -0.0076 -0.0220 -0.4311
  145SOL    HW1 3499   1.469   4.350   0.088  0.3999  1.9553  1.1750
  145SOL    HW2 3500   1.396   4.260   0.190  0.6245  0.9489  0.5986
  145SOL     MW 3501   1.397   4.325   0.131 -0.0080  0.0064  0.0007
  146SOL     OW 3502   1.616   5.010   0.020 -0.3951 -0.0540 -0.5961
  146SOL    HW1 3503   1.615   4.915   0.023  1.0369 -0.0738  1.2482
  146SOL    HW2 3504   1.575   5.031  -0.064  0.3855  1.1074 -0.7203
  146SOL     MW 3505   1.610   5.000   0.010 -0.0080  0.0064  0.0007
  147SOL     OW 3506   3.082   2.906   2.901  0.6359 -0.2184 -0.3726
  147SOL    HW1 3507   3.176   2.927   2.905  0.1542  2.0044  2.0131
  147SOL    HW2 3508   3.050   2.966   2.834 -0.8039  0.5022  0.9054
  147SOL     MW 3509   3.091   2.917   2.892 -0.0080  0.0064  0.0007
  148SOL     OW 3510   4.565   4.268   0.032  0.0811 -0.2473 -0.5233
  148SOL    HW1 3511   4.595   4.356   0.057 -0.2984 -0.1269 -0.4861
  148SOL    HW2 3512   4.535   4.279  -0.058  0.3908 -1.1643 -0.7439
  148SOL     MW 3513   4.565   4.281   0.023 -0.0080  0.0064  0.0007
  149SOL     OW 3514   0.605   0.009   2.780  0.1778  0.1839 -0.5088
  149SOL    HW1 3515   0.514   0.011   2.751 -0.1456 -1.6013  0.2866
  149SOL    HW2 3516   0.616   0.085   2.837 -0.1780 -1.1033  1.3743
  149SOL     MW 3517   0.594   0.020   2.783 -0.0080  0.0064  0.0007
  150SOL     OW 3518   3.121   0.819   0.461  0.6351 -0.1435 -0.2644
  150SOL    HW1 3519   3.200   0.777   0.430  1.7219  1.8923 -0.4432
  150SOL    HW2 3520   3.048   0.788   0.407 -0.6162  2.3034 -0.1671
  150SOL     MW 3521   3.122   0.810   0.450 -0.0080  0.0064  0.0007
  151SOL     OW 3522   0.377   1.612   2.973  0.4383 -0.5795 -0.2945
  151SOL    HW1 3523   0.288   1.645   2.958  0.1010 -0.6772  1.2791
  151SOL    HW2 3524   0.416   1.599   2.887  1.2428 -0.1577  0.0005
  151SOL     MW 3525   0.370   1.615   2.960 -0.0080  0.0064  0.0007
  152SOL     OW 3526   2.383   2.814   0.079  0.1717 -0.5586 -0.6130
  152SOL    HW1 3527   2.402   2.900   0.042  1.0666 -0.3129  0.3915
  152SOL    HW2 3528   2.333   2.773   0.008  1.1137 -1.6636 -0.6582
  152SOL     MW 3529   2.379   2.820   0.064 -0.0080  0.0064  0.0007
  153SOL     OW 3530   3.703   4.385   0.236  0.2627  0.0672 -0.3966
  153SOL    HW1 3531   3.758   4.421   0.166  0.1281 -0.5547 -0.8315
  153SOL    HW2 3532   3.665   4.306   0.196 -1.8630  0.9961 -0.3577
  153SOL     MW 3533   3.705   4.379   0.221 -0.0080  0.0064  0.0007
  154SOL     OW 3534   3.602   4.618   0.286 -0.1327  0.4601  0.4263
  154SOL    HW1 3535   3.623   4.657   0.202  2.9655  0.4484  1.0682
  154SOL    HW2 3536   3.637   4.529   0.278  0.5549  0.4796  2.4884
  154SOL     MW 3537   3.609   4.611   0.274 -0.0080  0.0064  0.0007
  155SOL     OW 3538   1.971   1.960   0.334 -0.1411  0.4060  0.2839
  155SOL    HW1 3539   2.060   1.949   0.366  0.4268  1.7791 -0.7049
  155SOL    HW2 3540   1.955   1.880   0.284 -1.1008 -0.4233  1.8417
  155SOL     MW 3541   1.981   1.948   0.331 -0.0080  0.0064  0.0007
  156SOL     OW 3542   4.662   0.976   0.074  0.0765 -0.1888  0.2230
  156SOL    HW1 3543   4.578   0.931   0.065 -0.7131  1.3764 -0.5913
  156SOL    HW2 3544   4.640   1.066   0.099  0.6817 -0.0455  0.2641
  156SOL     MW 3545   4.648   0.982   0.076 -0.0080  0.0064  0.0007
  157SOL     OW 3546   2.168   3.834   2.495  0.2997 -0.1589 -0.3870
  157SOL    HW1 3547   2.085   3.880   2.504  0.0371 -0.8398  0.7858
  157SOL    HW2 3548   2.144   3.778   2.421 -0.7398  1.9646 -1.7417
  157SOL     MW 3549   2.154   3.833   2.486 -0.0080  0.0064  0.0007
  158SOL     OW 3550   4.146   4.829   0.163  0.2134  0.1659 -0.0732
  158SOL    HW1 3551   4.141   4.888   0.239 -0.1870 -0.7940  0.6720
  158SOL    HW2 3552   4.208   4.768   0.203 -0.6370  0.7414  2.2895
  158SOL     MW 3553   4.154   4.829   0.179 -0.0080  0.0064  0.0007
  159SOL     OW 3554   3.859   4.037   0.194  0.4222  0.2717  0.0503
  159SOL    HW1 3555   3.778   4.072   0.157  0.2453  0.2034  0.3730
  159SOL    HW2 3556   3.889   4.116   0.240 -0.5270  0.3542  0.5384
  159SOL     MW 3557   3.852   4.052   0.195 -0.0080  0.0064  0.0007
  160SOL     OW 3558   2.927   4.728   2.626  0.0616 -0.0195  0.2943
  160SOL    HW1 3559   2.841   4.761   2.599  0.4652  0.5980 -0.2442
  160SOL    HW2 3560   2.935   4.761   2.715  0.2927 -0.6749  0.5187
  160SOL     MW 3561   2.916   4.736   2.634 -0.0080  0.0064  0.0007
  161SOL     OW 3562   4.507   2.593   2.603 -0.0934  0.1975 -0.3171
  161SOL    HW1 3563   4.579   2.610   2.665 -1.1027  1.8683  0.4899
  161SOL    HW2 3564   4.461   2.677   2.596 -0.1943  0.0874 -1.0188
  161SOL     MW 3565   4.510   2.606   2.610 -0.0080  0.0064  0.0007
  162SOL     OW 3566   2.435   2.533   2.929  0.2453  0.2709 -0.2231
  162SOL    HW1 3567   2.386   2.458   2.896  0.2716  0.5549 -0.9424
  162SOL    HW2 3568   2.406   2.534   3.020 -0.4144 -0.9622 -0.4051
  162SOL     MW 3569   2.425   2.523   2.936 -0.0080  0.0064  0.0007
  163SOL     OW 3570   0.178   4.559   2.917 -0.0090 -0.0702 -0.2440
  163SOL    HW1 3571   0.268   4.571   2.889 -0.2590  0.3903 -0.8811
  163SOL    HW2 3572   0.141   4.505   2.847 -0.1772  1.2621 -1.2269
  163SOL     MW 3573   0.185   4.553   2.904 -0.0080  0.0064  0.0007
  164SOL     OW 3574   1.819   3.456   2.821 -0.4664 -0.5642 -0.1971
  164SOL    HW1 3575   1.731   3.493   2.832  0.1219  1.2206 -1.1090
  164SOL    HW2 3576   1.874   3.531   2.845 -1.6427  0.5183 -0.7612
  164SOL     MW 3577   1.814   3.471   2.826 -0.0080  0.0064  0.0007
  165SOL     OW 3578   4.774   0.935   0.311  0.1863  0.2191 -0.0596
  165SOL    HW1 3579   4.746   0.936   0.219  1.3843  1.0008 -0.4396
  165SOL    HW2 3580   4.823   1.017   0.315  0.1915  0.2673 -0.8817
  165SOL     MW 3581   4.777   0.946   0.299 -0.0080  0.0064  0.0007
  166SOL     OW 3582   0.845   4.661   0.022  0.7253 -0.5871  0.2318
  166SOL    HW1 3583   0.886   4.629  -0.058  0.2567  0.3660 -0.4080
  166SOL    HW2 3584   0.771   4.601   0.033 -1.3264  1.5924 -0.7095
  166SOL     MW 3585   0.840   4.649   0.013 -0.0080  0.0064  0.0007
  167SOL     OW 3586   2.687   2.455   2.857  0.2173  0.3966  0.3549
  167SOL    HW1 3587   2.742   2.527   2.888  0.6062  0.6282 -0.8258
  167SOL    HW2 3588   2.597   2.480   2.877  0.1265  0.1597  0.2531
  167SOL     MW 3589   2.683   2.467   2.864 -0.0080  0.0064  0.0007
  168SOL     OW 3590   4.928   3.203   2.993 -0.1008 -0.6439 -0.5158
  168SOL    HW1 3591   4.981   3.233   2.920 -0.2670 -2.4005 -1.4099
  168SOL    HW2 3592   4.861   3.147   2.954 -0.3163 -1.4101  0.8944
  168SOL     MW 3593   4.926   3.200   2.978 -0.0080  0.0064  0.0007
  169SOL     OW 3594   4.927   3.268   2.576 -0.1269 -0.0321  0.1739
  169SOL    HW1 3595   4.842   3.259   2.621 -0.1566 -0.6336 -0.0022
  169SOL    HW2 3596   4.916   3.210   2.501  0.0903 -0.7309  0.6756
  169SOL     MW 3597   4.914   3.259   2.572 -0.0080  0.0064  0.0007
  170SOL     OW 3598   3.447   4.818   2.892  0.4564  0.3189  0.0557
  170SOL    HW1 3599   3.458   4.768   2.812  0.8168 -0.1956  0.4210
  170SOL    HW2 3600   3.354   4.806   2.908  0.1040  0.8598 -1.4050
  170SOL     MW 3601   3.436   4.810   2.884 -0.0080  0.0064  0.0007
  171SOL     OW 3602   2.119   3.686   2.275 -0.0718 -0.2924  0.1027
  171SOL    HW1 3603   2.197   3.676   2.222  1.3892 -1.7298  2.3463
  171SOL    HW2 3604   2.060   3.737   2.219  0.4231  1.0488  0.7542
  171SOL     MW 3605   2.121   3.691   2.261 -0.0080  0.0064  0.0007
  172SOL     OW 3606   2.724   0.908   0.284 -0.1725 -0.0546  0.2086
  172SOL    HW1 3607   2.701   0.888   0.193  1.1830  0.2880 -0.2337
  172SOL    HW2 3608   2.771   0.992   0.278 -0.6331  0.3518  1.8939
  172SOL     MW 3609   2.727   0.917   0.271 -0.0080  0.0064  0.0007
  173SOL     OW 3610   0.226   2.786   2.731 -0.3391 -0.3250 -0.2040
  173SOL    HW1 3611   0.262   2.767   2.645 -0.6563 -1.8665 -0.0211
  173SOL    HW2 3612   0.219   2.699   2.771  1.1182 -1.5340 -2.3882
  173SOL     MW 3613   0.230   2.772   2.725 -0.0080  0.0064  0.0007
  174SOL     OW 3614   2.713   3.021   2.959  0.0199  0.0606 -0.0342
  174SOL    HW1 3615   2.621   3.008   2.982  0.1100 -0.1932  0.1930
  174SOL    HW2 3616   2.725   2.960   2.887 -1.0768  1.3439 -1.3626
  174SOL     MW 3617   2.703   3.011   2.953 -0.0080  0.0064  0.0007
  175SOL     OW 3618   3.623   4.457   2.850  0.3295  0.0508 -0.3256
  175SOL    HW1 3619   3.664   4.371   2.855 -0.3389 -0.2552  0.0658
  175SOL    HW2 3620   3.533   4.427   2.863 -0.0944  1.3409 -0.1086
  175SOL     MW 3621   3.617   4.442   2.853 -0.0080  0.0064  0.0007
  176SOL     OW 3622   4.474   2.891   0.188 -0.1797 -0.2912  0.4363
  176SOL    HW1 3623   4.392   2.841   0.197  0.7611 -2.4345 -1.7948
  176SOL    HW2 3624   4.450   2.984   0.188  0.9557  0.0070  0.0803
  176SOL     MW 3625   4.460   2.897   0.189 -0.0080  0.0064  0.0007
  177SOL     OW 3626   4.630   1.026   2.826  0.1763  0.0365  0.3176
  177SOL    HW1 3627   4.670   1.113   2.830 -1.2858  0.6882  1.8619
  177SOL    HW2 3628   4.630   0.996   2.917 -0.3232 -0.3202  0.2062
  177SOL     MW 3629   4.635   1.034   2.838 -0.0080  0.0064  0.0007
  178SOL     OW 3630   3.812   3.359   2.983  0.1149 -0.5755  0.3704
  178SOL    HW1 3631   3.815   3.283   2.926 -2.7108 -1.9557  1.8684
  178SOL    HW2 3632   3.726   3.339   3.020 -0.9341  1.7921 -0.5525
  178SOL     MW 3633   3.801   3.346   2.980 -0.0080  0.0064  0.0007
  179SOL     OW 3634   1.564   1.116   0.131 -0.1796  0.1060 -0.5591
  179SOL    HW1 3635   1.556   1.103   0.226  0.0463 -0.8790 -0.6639
  179SOL    HW2 3636   1.516   1.039   0.102  0.3463 -0.3908 -0.1270
  179SOL     MW 3637   1.556   1.104   0.140 -0.0080  0.0064  0.0007
  180SOL     OW 3638   0.000   1.072   0.173  0.4615  0.0443 -0.2413
  180SOL    HW1 3639   0.027   1.081   0.081 -0.6199 -0.8976 -0.6701
  180SOL    HW2 3640   0.027   0.981   0.188  2.0882  0.5483  0.1675
  180SOL     MW 3641   0.007   1.061   0.163 -0.0080  0.0064  0.0007
  181SOL     OW 3642   2.582   4.120   2.836  0.1516  0.2224 -0.9015
  181SOL    HW1 3643   2.572   4.068   2.756  0.1220 -1.5252  0.1880
  181SOL    HW2 3644   2.506   4.094   2.889  1.3104 -1.4377  0.0372
  181SOL     MW 3645   2.571   4.110   2.833 -0.0080  0.0064  0.0007
  182SOL     OW 3646   2.937   3.859   0.065  0.0547 -0.3336 -0.0018
  182SOL    HW1 3647   2.888   3.897  -0.008 -0.9728  0.1309  0.9019
  182SOL    HW2 3648   2.898   3.772   0.067  0.1033 -0.3563 -0.0397
  182SOL     MW 3649   2.926   3.853   0.055 -0.0080  0.0064  0.0007
  183SOL     OW 3650   1.903   3.923   2.434  0.2397  0.0438 -0.0285
  183SOL    HW1 3651   1.894   4.018   2.430  0.2380  0.0901  0.8602
  183SOL    HW2 3652   1.865   3.905   2.520  0.3159 -0.3845 -0.0840
  183SOL     MW 3653   1.897   3.933   2.445 -0.0080  0.0064  0.0007
  184SOL     OW 3654   4.792   4.080   0.046 -0.0005 -0.7301 -0.1617
  184SOL    HW1 3655   4.799   4.058  -0.046 -3.1214  0.2952 -0.7583
  184SOL    HW2 3656   4.716   4.137   0.043  2.0069  2.1624 -0.4740
  184SOL     MW 3657   4.783   4.085   0.034 -0.0080  0.0064  0.0007
  185SOL     OW 3658   3.693   2.854   2.606  0.5766 -0.3475  0.0646
  185SOL    HW1 3659   3.779   2.893   2.589  0.3373 -0.0845 -0.5924
  185SOL    HW2 3660   3.702   2.813   2.692  0.8707  0.9399  0.6685
  185SOL     MW 3661   3.706   2.854   2.615 -0.0080  0.0064  0.0007
  186SOL     OW 3662   4.611   2.585   0.005  0.0891  0.5219 -0.4752
  186SOL    HW1 3663   4.534   2.555   0.052  0.0312 -0.7283 -1.3331
  186SOL    HW2 3664   4.680   2.595   0.071  0.2105 -0.6452 -0.4056
  186SOL     MW 3665   4.610   2.583   0.020 -0.0080  0.0064  0.0007
  187SOL     OW 3666   2.825   4.957   0.226  0.0485  0.0576  0.4738
  187SOL    HW1 3667   2.901   4.925   0.275  0.8436  1.1012 -0.0269
  187SOL    HW2 3668   2.833   5.049   0.253  0.1679  0.3976 -0.6849
  187SOL     MW 3669   2.836   4.965   0.236 -0.0080  0.0064  0.0007
  188SOL     OW 3670   1.612   4.425   0.004 -0.5337  0.3052 -0.0016
  188SOL    HW1 3671   1.684   4.479   0.038  1.4699 -1.9103 -0.4365
  188SOL    HW2 3672   1.575   4.473  -0.070 -1.2688  0.2614  0.3293
  188SOL     MW 3673   1.617   4.439  -0.001 -0.0080  0.0064  0.0007
  189SOL     OW 3674   2.890   3.592   0.050 -0.0885  0.4792 -0.7458
  189SOL    HW1 3675   2.980   3.585   0.084 -0.4738  0.7630  0.3992
  189SOL    HW2 3676   2.903   3.546  -0.032  1.1353  0.8363 -0.7871
  189SOL     MW 3677   2.904   3.585   0.044 -0.0080  0.0064  0.0007
  190SOL     OW 3678   5.097   3.241   2.781  0.1048 -0.0354 -0.0534
  190SOL    HW1 3679   5.158   3.172   2.755 -1.5556 -0.4483 -3.3870
  190SOL    HW2 3680   5.051   3.243   2.697  2.1066  0.1255 -1.2342
  190SOL     MW 3681   5.099   3.232   2.766 -0.0080  0.0064  0.0007
  191SOL     OW 3682   3.079   3.823   0.302 -0.2014 -0.0264 -0.3110
  191SOL    HW1 3683   3.081   3.908   0.346  0.2210  0.1087 -0.5773
  191SOL    HW2 3684   3.020   3.841   0.228 -0.7850 -0.7750 -0.0379
  191SOL     MW 3685   3.071   3.837   0.298 -0.0080  0.0064  0.0007
  192SOL     OW 3686   3.934   4.345   2.842 -0.1146  0.1260 -0.9377
  192SOL    HW1 3687   4.007   4.284   2.851 -0.6896 -0.3669  0.8391
  192SOL    HW2 3688   3.962   4.408   2.776  2.3346 -1.3703 -1.4721
  192SOL     MW 3689   3.947   4.345   2.834 -0.0080  0.0064  0.0007
  193SOL     OW 3690   4.827   3.823   0.176  0.0868  0.0376 -0.1160
  193SOL    HW1 3691   4.814   3.904   0.126  0.4629  0.2279  0.0960
  193SOL    HW2 3692   4.877   3.847   0.254  0.3717 -0.8803 -0.0024
  193SOL     MW 3693   4.832   3.837   0.180 -0.0080  0.0064  0.0007
  194SOL     OW 3694   3.840   0.557   0.231 -0.2582  0.0745  0.1816
  194SOL    HW1 3695   3.914   0.505   0.263  0.2726  0.2717 -0.6904
  194SOL    HW2 3696   3.804   0.495   0.167  0.7940 -0.7701  0.3785
  194SOL     MW 3697   3.845   0.542   0.226 -0.0080  0.0064  0.0007
  195SOL     OW 3698   2.003   1.480   0.279  0.3899 -0.8749  0.0645
  195SOL    HW1 3699   2.066   1.420   0.317  0.8680 -0.0239  0.6609
  195SOL    HW2 3700   1.974   1.438   0.199  1.2532  1.1573 -1.4015
  195SOL     MW 3701   2.007   1.467   0.274 -0.0080  0.0064  0.0007
  196SOL     OW 3702   1.385   0.801   0.302 -0.1662 -0.0653  0.0519
  196SOL    HW1 3703   1.296   0.770   0.318  0.1960 -0.4780  1.4270
  196SOL    HW2 3704   1.437   0.721   0.307  0.4907  0.3091 -0.6189
  196SOL     MW 3705   1.380   0.786   0.305 -0.0080  0.0064  0.0007
  197SOL     OW 3706   1.958   4.503   2.462  0.1535  0.0083  0.1340
  197SOL    HW1 3707   1.978   4.540   2.376 -0.3118 -1.8354 -0.8269
  197SOL    HW2 3708   2.025   4.436   2.471 -1.1603 -1.3428  0.3361
  197SOL     MW 3709   1.969   4.499   2.452 -0.0080  0.0064  0.0007
  198SOL     OW 3710   4.046   3.667   0.290  0.0956 -0.1248 -0.0352
  198SOL    HW1 3711   3.975   3.727   0.311 -0.4189 -0.6584 -0.2162
  198SOL    HW2 3712   4.088   3.651   0.374 -0.7948  0.2684  0.4937
  198SOL     MW 3713   4.042   3.673   0.303 -0.0080  0.0064  0.0007
  199SOL     OW 3714   3.125   3.812   2.898  0.1191 -0.1691  0.2490
  199SOL    HW1 3715   3.197   3.870   2.920 -1.3411  2.0372 -0.4921
  199SOL    HW2 3716   3.066   3.822   2.973  0.1992 -0.7923  0.4020
  199SOL     MW 3717   3.127   3.821   2.911 -0.0080  0.0064  0.0007
  200SOL     OW 3718   0.235   2.314   0.147  0.5340 -0.0524 -0.0692
  200SOL    HW1 3719   0.159   2.260   0.169  0.0136  0.3807 -0.7334
  200SOL    HW2 3720   0.254   2.286   0.057  0.1997 -1.4856  0.2941
  200SOL     MW 3721   0.227   2.303   0.138 -0.0080  0.0064  0.0007
  201SOL     OW 3722   3.390   3.229   2.885 -0.3717  0.1574  0.5396
  201SOL    HW1 3723   3.310   3.277   2.904 -0.2620  0.6283 -0.1649
  201SOL    HW2 3724   3.450   3.253   2.956 -0.2916  2.3208 -0.2064
  201SOL     MW 3725   3.388   3.238   2.897 -0.0080  0.0064  0.0007
  202SOL     OW 3726   4.071   4.297   0.591  0.1186  0.2507 -0.5331
  202SOL    HW1 3727   4.007   4.273   0.524 -1.4146  0.2607  0.8537
  202SOL    HW2 3728   4.073   4.392   0.588 -0.6443  0.2547 -1.1584
  202SOL     MW 3729   4.063   4.306   0.582 -0.0080  0.0064  0.0007
  203SOL     OW 3730   2.456   0.946   0.386  0.1879 -0.4016 -0.6527
  203SOL    HW1 3731   2.450   0.949   0.482 -1.2521 -1.0568 -0.6994
  203SOL    HW2 3732   2.548   0.921   0.374  0.6128  1.3112 -1.2215
  203SOL     MW 3733   2.467   0.943   0.397 -0.0080  0.0064  0.0007
  204SOL     OW 3734   4.491   0.907   0.307  0.2927  0.1439 -0.1202
  204SOL    HW1 3735   4.456   0.872   0.390 -1.3313  0.2668 -0.7095
  204SOL    HW2 3736   4.582   0.927   0.326  0.2304  1.1737 -0.8510
  204SOL     MW 3737   4.498   0.905   0.321 -0.0080  0.0064  0.0007
  205SOL     OW 3738   0.632   0.776   0.313  0.1466 -0.3343  0.4173
  205SOL    HW1 3739   0.721   0.812   0.314 -0.2950  0.8036  1.7555
  205SOL    HW2 3740   0.646   0.681   0.322 -0.2965 -0.3695  0.7477
  205SOL     MW 3741   0.646   0.768   0.314 -0.0080  0.0064  0.0007
  206SOL     OW 3742   1.947   4.339   2.864 -0.5097  0.0126  0.1183
  206SOL    HW1 3743   1.911   4.427   2.864 -1.9263 -0.5415  0.6840
  206SOL    HW2 3744   1.894   4.295   2.930  1.2434  0.8761  2.2449
  206SOL     MW 3745   1.935   4.345   2.873 -0.0080  0.0064  0.0007
  207SOL     OW 3746   1.771   4.534   0.337  0.0579  0.1528 -0.0940
  207SOL    HW1 3747   1.804   4.489   0.414 -0.1375 -0.3485 -0.2998
  207SOL    HW2 3748   1.678   4.536   0.357 -1.0882 -0.6595 -4.2687
  207SOL     MW 3749   1.763   4.529   0.349 -0.0080  0.0064  0.0007
  208SOL     OW 3750   0.230   4.157   2.831 -0.1064 -0.0050 -0.1967
  208SOL    HW1 3751   0.286   4.079   2.822  0.8558  0.4944  1.1658
  208SOL    HW2 3752   0.202   4.148   2.922  0.6901 -0.2418  0.0392
  208SOL     MW 3753   0.234   4.145   2.842 -0.0080  0.0064  0.0007
  209SOL     OW 3754   2.933   4.445   2.668 -0.3028  0.0209 -0.3809
  209SOL    HW1 3755   2.905   4.537   2.661  0.3825  0.2490 -0.2139
  209SOL    HW2 3756   2.869   4.412   2.730  0.4789 -1.0763 -0.1405
  209SOL     MW 3757   2.921   4.453   2.675 -0.0080  0.0064  0.0007
  210SOL     OW 3758   3.791   3.142   2.810  0.7016 -0.5565 -0.3273
  210SOL    HW1 3759   3.859   3.179   2.753  0.6919  1.4607  0.8717
  210SOL    HW2 3760   3.707   3.164   2.771  0.8733  0.6106 -0.1076
  210SOL     MW 3761   3.789   3.150   2.797 -0.0080  0.0064  0.0007
  211SOL     OW 3762   0.242   2.262   2.907 -0.1687  0.0202  0.9809
  211SOL    HW1 3763   0.206   2.350   2.901 -0.6246  0.0111  2.8937
  211SOL    HW2 3764   0.165   2.205   2.912  0.3269 -0.7616  0.0574
  211SOL     MW 3765   0.227   2.266   2.907 -0.0080  0.0064  0.0007
  212SOL     OW 3766   3.177   5.019   0.158 -0.4981  0.1241  0.3646
  212SOL    HW1 3767   3.119   5.071   0.101  0.3043  0.3051 -0.3092
  212SOL    HW2 3768   3.232   5.083   0.203  0.2092 -0.8175  0.8806
  212SOL     MW 3769   3.177   5.034   0.156 -0.0080  0.0064  0.0007
  213SOL     OW 3770   2.511   4.969   2.744 -0.2038 -0.3670  0.3523
  213SOL    HW1 3771   2.461   4.961   2.663 -0.7830 -0.5815  0.7301
  213SOL    HW2 3772   2.443   4.943   2.806 -0.8028  1.3689  0.4804
  213SOL     MW 3773   2.496   4.965   2.741 -0.0080  0.0064  0.0007
  214SOL     OW 3774   4.004   4.731   2.983  0.2270  0.1316 -0.2908
  214SOL    HW1 3775   3.936   4.797   2.990  1.1135  1.1177 -0.7887
  214SOL    HW2 3776   4.062   4.743   3.058  1.8372 -1.0598 -1.2589
  214SOL     MW 3777   4.003   4.741   2.994 -0.0080  0.0064  0.0007
  215SOL     OW 3778   4.194   2.803   0.249  0.5471 -0.3272  0.2605
  215SOL    HW1 3779   4.123   2.853   0.290 -0.0257 -1.5407  0.8019
  215SOL    HW2 3780   4.162   2.790   0.160 -1.0815  0.9344  0.5950
  215SOL     MW 3781   4.181   2.808   0.243 -0.0080  0.0064  0.0007
  216SOL     OW 3782   0.131   3.455   2.720 -0.0835  0.4854  0.0513
  216SOL    HW1 3783   0.088   3.374   2.746 -0.2420  0.8737  1.0218
  216SOL    HW2 3784   0.069   3.489   2.656  1.3790  2.3600 -0.4787
  216SOL     MW 3785   0.117   3.449   2.715 -0.0080  0.0064  0.0007
  217SOL     OW 3786   4.815   0.088   0.294  0.2470 -0.0185  0.1540
  217SOL    HW1 3787   4.726   0.056   0.310 -0.5695  2.4565  0.9722
  217SOL    HW2 3788   4.806   0.112   0.201 -0.5441 -0.8918 -0.0092
  217SOL     MW 3789   4.802   0.087   0.284 -0.0080  0.0064  0.0007
  218SOL     OW 3790   0.658   4.237   3.008 -0.2587 -0.5608  0.1745
  218SOL    HW1 3791   0.637   4.149   3.039 -0.2983 -0.2591  1.0337
  218SOL    HW2 3792   0.604   4.247   2.929  0.1270 -0.7819 -0.1166
  218SOL     MW 3793   0.648   4.227   3.001 -0.0080  0.0064  0.0007
  219SOL     OW 3794   4.881   1.202   0.238 -0.1552  0.0942 -0.1985
  219SOL    HW1 3795   4.905   1.290   0.266 -0.9136 -0.3177  2.0032
  219SOL    HW2 3796   4.964   1.166   0.206 -0.5272 -0.1178 -0.9403
  219SOL     MW 3797   4.895   1.209   0.238 -0.0080  0.0064  0.0007
  220SOL     OW 3798   3.639   3.431   0.269 -0.1330 -0.2344  0.5451
  220SOL    HW1 3799   3.566   3.445   0.329 -0.9648  0.1870 -0.5177
  220SOL    HW2 3800   3.701   3.377   0.318  0.5033  0.9716  1.0977
  220SOL     MW 3801   3.637   3.426   0.283 -0.0080  0.0064  0.0007
  221SOL     OW 3802   0.612   4.491   0.076  0.0391 -0.2104  0.1957
  221SOL    HW1 3803   0.626   4.397   0.063 -0.1150 -0.1141 -0.7844
  221SOL    HW2 3804   0.545   4.496   0.145 -0.9619  0.7211 -0.7941
  221SOL     MW 3805   0.605   4.479   0.083 -0.0080  0.0064  0.0007
  222SOL     OW 3806   0.144   3.055   2.686 -0.0503 -0.0989  0.3358
  222SOL    HW1 3807   0.210   3.083   2.623  1.1551 -2.8571  0.2153
  222SOL    HW2 3808   0.173   2.968   2.714 -1.9647 -0.7432  0.4684
  222SOL     MW 3809   0.156   3.047   2.681 -0.0080  0.0064  0.0007
  223SOL     OW 3810   3.461   2.811   0.294  0.0323 -0.0845 -0.1302
  223SOL    HW1 3811   3.463   2.805   0.198  0.8741  0.8779 -0.1906
  223SOL    HW2 3812   3.416   2.731   0.321  0.3903 -0.3482 -0.3006
  223SOL     MW 3813   3.455   2.800   0.285 -0.0080  0.0064  0.0007
  224SOL     OW 3814   2.162   1.977   0.045  0.0216  0.2315  0.1734
  224SOL    HW1 3815   2.103   2.043   0.082 -0.5060  0.1570 -0.5107
  224SOL    HW2 3816   2.194   2.025  -0.032 -0.5953  1.3346  0.5687
  224SOL     MW 3817   2.159   1.992   0.039 -0.0080  0.0064  0.0007
  225SOL     OW 3818   3.679   4.154   2.877  0.1836 -0.1410 -0.1154
  225SOL    HW1 3819   3.631   4.092   2.822 -0.2250 -0.9304  1.0878
  225SOL    HW2 3820   3.764   4.166   2.836  0.4268  0.8944  0.6604
  225SOL     MW 3821   3.684   4.148   2.864 -0.0080  0.0064  0.0007
  226SOL     OW 3822   4.541   2.833   2.963 -0.0770 -0.0678  0.1709
  226SOL    HW1 3823   4.583   2.750   2.989 -1.3502 -0.3596  1.4029
  226SOL    HW2 3824   4.528   2.876   3.047  1.5738  0.5465  0.1456
  226SOL     MW 3825   4.545   2.828   2.978 -0.0080  0.0064  0.0007
  227SOL     OW 3826   1.411   2.206   2.830  0.1226 -0.7005  0.1636
  227SOL    HW1 3827   1.474   2.223   2.900 -0.7211  0.0256  0.7735
  227SOL    HW2 3828   1.457   2.141   2.777  0.8744 -1.0211  1.1715
  227SOL     MW 3829   1.426   2.199   2.832 -0.0080  0.0064  0.0007
  228SOL     OW 3830   3.125   4.638   0.160 -0.1024 -0.0567 -0.4208
  228SOL    HW1 3831   3.083   4.560   0.126 -0.5688 -0.0281  0.0799
  228SOL    HW2 3832   3.186   4.610   0.228  0.2326  2.9857  0.7036
  228SOL     MW 3833   3.128   4.624   0.165 -0.0080  0.0064  0.0007
  229SOL     OW 3834   1.666   0.176   0.107  0.1122 -0.3698  0.1705
  229SOL    HW1 3835   1.696   0.188   0.017  0.1062 -1.0260  0.0706
  229SOL    HW2 3836   1.644   0.082   0.106  2.0366 -0.8745  1.0055
  229SOL     MW 3837   1.667   0.165   0.095 -0.0080  0.0064  0.0007
  230SOL     OW 3838   3.244   4.767   0.518 -0.5007  0.3566  0.3575
  230SOL    HW1 3839   3.177   4.801   0.458 -0.2837  1.3388  0.6709
  230SOL    HW2 3840   3.274   4.691   0.467 -0.2609 -0.1937  1.2973
  230SOL     MW 3841   3.239   4.761   0.503 -0.0080  0.0064  0.0007
  231SOL     OW 3842   1.596   1.006   0.666  0.2240  0.4830 -0.1429
  231SOL    HW1 3843   1.510   1.014   0.706  0.5972 -1.2387  1.1555
  231SOL    HW2 3844   1.636   1.093   0.673 -2.7308  1.8715  0.9738
  231SOL     MW 3845   1.590   1.019   0.673 -0.0080  0.0064  0.0007
  232SOL     OW 3846   3.473   4.883   0.631 -0.2570  0.1297 -0.2612
  232SOL    HW1 3847   3.468   4.850   0.720 -0.6196  0.1792 -0.2643
  232SOL    HW2 3848   3.388   4.855   0.596 -0.8044  0.7539  0.5533
  232SOL     MW 3849   3.461   4.875   0.638 -0.0080  0.0064  0.0007
  233SOL     OW 3850   2.930   2.992   0.081 -0.4705  0.1927 -0.0309
  233SOL    HW1 3851   2.992   2.952   0.019  0.7583 -0.7847  1.7520
  233SOL    HW2 3852   2.851   3.006   0.029 -0.0051  0.8630 -0.5931
  233SOL     MW 3853   2.928   2.988   0.066 -0.0080  0.0064  0.0007
  234SOL     OW 3854   3.436   0.350   2.989 -0.2197 -0.2705 -0.1287
  234SOL    HW1 3855   3.413   0.436   2.953  2.4850  0.7330  0.3045
  234SOL    HW2 3856   3.377   0.293   2.940 -1.2276  1.4018 -0.9532
  234SOL     MW 3857   3.425   0.354   2.977 -0.0080  0.0064  0.0007
  235SOL     OW 3858   0.941   4.758   2.579  0.0530 -0.2429  0.2570
  235SOL    HW1 3859   0.896   4.762   2.494 -1.6418 -1.4411  1.0536
  235SOL    HW2 3860   0.903   4.832   2.626  0.2094  0.5609 -0.8497
  235SOL     MW 3861   0.930   4.768   2.574 -0.0080  0.0064  0.0007
  236SOL     OW 3862   3.122   2.650   2.810  0.1434  0.6009 -0.2094
  236SOL    HW1 3863   3.103   2.738   2.842 -1.8391 -0.0718  0.6158
  236SOL    HW2 3864   3.054   2.634   2.744  0.6956 -0.6207 -0.5086
  236SOL     MW 3865   3.110   2.659   2.805 -0.0080  0.0064  0.0007
  237SOL     OW 3866   4.377   2.816   2.552  0.0873 -0.0648 -0.4424
  237SOL    HW1 3867   4.377   2.902   2.510  0.1429 -0.0837 -0.4803
  237SOL    HW2 3868   4.340   2.835   2.639  0.7786  0.0576 -0.1711
  237SOL     MW 3869   4.372   2.830   2.558 -0.0080  0.0064  0.0007
  238SOL     OW 3870   2.922   4.857   2.865  0.0667 -0.1051 -0.4619
  238SOL    HW1 3871   2.917   4.953   2.862  0.9983  0.0215  1.0525
  238SOL    HW2 3872   3.008   4.844   2.904  0.1803 -0.7037 -0.9132
  238SOL     MW 3873   2.932   4.868   2.869 -0.0080  0.0064  0.0007
  239SOL     OW 3874   1.850   0.435   2.957 -0.0783  0.0894  0.4091
  239SOL    HW1 3875   1.895   0.389   3.028  0.1280  0.5571  0.5830
  239SOL    HW2 3876   1.782   0.480   3.007 -1.3036 -1.3021  0.0626
  239SOL     MW 3877   1.847   0.435   2.973 -0.0080  0.0064  0.0007
  240SOL     OW 3878   4.333   0.619   2.979  0.2362  0.0111 -0.0069
  240SOL    HW1 3879   4.352   0.623   3.072 -0.9535 -0.9425  0.2940
  240SOL    HW2 3880   4.411   0.585   2.934 -0.9589 -0.3991 -1.8790
  240SOL     MW 3881   4.346   0.615   2.985 -0.0080  0.0064  0.0007
  241SOL     OW 3882   0.421   3.948   2.832 -0.1292 -0.0619  0.2700
  241SOL    HW1 3883   0.381   3.862   2.841  0.4496 -0.3579  0.1160
  241SOL    HW2 3884   0.489   3.927   2.768  0.3446  1.3967  0.2465
  241SOL     MW 3885   0.425   3.934   2.825 -0.0080  0.0064  0.0007
  242SOL     OW 3886   4.576   0.539   2.873 -0.2823  0.3680 -0.2718
  242SOL    HW1 3887   4.630   0.526   2.951 -0.4062 -0.9274 -0.3749
  242SOL    HW2 3888   4.618   0.614   2.831 -0.3115  0.6465  0.1940
  242SOL     MW 3889   4.589   0.547   2.878 -0.0080  0.0064  0.0007
  243SOL     OW 3890   3.650   4.842   0.434  0.3679  0.0036  0.1428
  243SOL    HW1 3891   3.618   4.756   0.405  0.3410 -0.6514  1.9679
  243SOL    HW2 3892   3.599   4.866   0.511  2.1095  1.0903  1.0310
  243SOL     MW 3893   3.639   4.834   0.440 -0.0080  0.0064  0.0007
  244SOL     OW 3894   4.391   4.890   2.824  0.0447  0.1403  0.0588
  244SOL    HW1 3895   4.312   4.845   2.794  0.0755 -1.1536  1.7562
  244SOL    HW2 3896   4.456   4.820   2.823  1.0758  1.0286 -2.2456
  244SOL     MW 3897   4.389   4.875   2.820 -0.0080  0.0064  0.0007
  245SOL     OW 3898   5.025   3.801   3.023 -0.4464 -0.3384 -0.4346
  245SOL    HW1 3899   4.959   3.780   3.090 -0.6962  1.0068 -0.2282
  245SOL    HW2 3900   4.992   3.882   2.983 -1.5282 -0.3909  0.2889
  245SOL     MW 3901   5.012   3.809   3.026 -0.0080  0.0064  0.0007
  246SOL     OW 3902   4.754   1.274   0.005 -0.0178  0.0840  0.5312
  246SOL    HW1 3903   4.815   1.256   0.078 -0.5390  2.0190  1.4945
  246SOL    HW2 3904   4.695   1.337   0.046  1.3877  0.7974  1.5365
  246SOL     MW 3905   4.754   1.280   0.020 -0.0080  0.0064  0.0007
  247SOL     OW 3906   3.428   2.923   2.635  0.3011  0.6990 -0.0777
  247SOL    HW1 3907   3.523   2.924   2.641  0.2442 -0.0509  2.1747
  247SOL    HW2 3908   3.406   2.830   2.639  0.7931  0.5705 -0.2672
  247SOL     MW 3909   3.438   2.911   2.636 -0.0080  0.0064  0.0007
  248SOL     OW 3910   3.052   3.499   2.636  0.8452  0.3161 -0.2189
  248SOL    HW1 3911   3.061   3.593   2.651 -1.5444  0.4867  0.6563
  248SOL    HW2 3912   2.984   3.477   2.700 -0.1678  1.5462 -0.8290
  248SOL     MW 3913   3.044   3.508   2.647 -0.0080  0.0064  0.0007
  249SOL     OW 3914   3.204   4.381   2.715  0.2738  0.1912 -0.1501
  249SOL    HW1 3915   3.253   4.441   2.658  0.4533 -0.4905 -0.7205
  249SOL    HW2 3916   3.113   4.408   2.703  0.2066 -0.8036 -2.3923
  249SOL     MW 3917   3.199   4.393   2.706 -0.0080  0.0064  0.0007
  250SOL     OW 3918   1.984   3.245   2.906  0.2286  0.5121  0.3214
  250SOL    HW1 3919   1.917   3.312   2.894 -0.5781 -0.2690  0.2747
  250SOL    HW2 3920   1.979   3.199   2.822  0.4440 -0.2824  0.7243
  250SOL     MW 3921   1.974   3.248   2.893 -0.0080  0.0064  0.0007
  251SOL     OW 3922   2.659   4.998   0.019  0.2771 -0.1819  0.0512
  251SOL    HW1 3923   2.720   4.980   0.091  0.4990 -0.1233 -0.1204
  251SOL    HW2 3924   2.651   4.917  -0.031  1.2018  0.0825 -0.5399
  251SOL     MW 3925   2.666   4.985   0.022 -0.0080  0.0064  0.0007
  252SOL     OW 3926   3.355   4.308   0.498 -0.4638  0.2633  0.8663
  252SOL    HW1 3927   3.351   4.224   0.452  0.8292 -0.3258  1.7397
  252SOL    HW2 3928   3.305   4.289   0.577 -1.0770 -0.1309  0.3891
  252SOL     MW 3929   3.348   4.294   0.502 -0.0080  0.0064  0.0007
  253SOL     OW 3930   1.601   4.736   0.008  0.2911  0.1980  0.2095
  253SOL    HW1 3931   1.680   4.689   0.033  0.8037  0.9312  0.0250
  253SOL    HW2 3932   1.529   4.693   0.053  0.8332 -0.0860  0.8207
  253SOL     MW 3933   1.602   4.724   0.017 -0.0080  0.0064  0.0007
  254SOL     OW 3934   4.743   3.018   2.866 -0.2538  0.0687  0.2078
  254SOL    HW1 3935   4.667   2.970   2.901 -0.4662  0.5922  0.4789
  254SOL    HW2 3936   4.800   2.945   2.843 -2.5513 -1.4507 -0.9975
  254SOL     MW 3937   4.740   3.002   2.868 -0.0080  0.0064  0.0007
  255SOL     OW 3938   0.471   4.540   2.874  0.0517  0.1597 -0.3290
  255SOL    HW1 3939   0.487   4.451   2.842 -0.3161  0.7949 -2.4539
  255SOL    HW2 3940   0.515   4.537   2.958  0.5684 -1.9825 -0.6292
  255SOL     MW 3941   0.479   4.528   2.881 -0.0080  0.0064  0.0007
  256SOL     OW 3942   4.754   1.283   2.754 -0.1296 -0.1724 -0.2244
  256SOL    HW1 3943   4.834   1.240   2.722  0.5491  2.1778 -1.9609
  256SOL    HW2 3944   4.771   1.305   2.845 -0.1142 -0.6117 -0.1211
  256SOL     MW 3945   4.767   1.280   2.761 -0.0080  0.0064  0.0007
  257SOL     OW 3946   3.163   3.145   0.128  0.0085 -0.4486 -0.2436
  257SOL    HW1 3947   3.079   3.099   0.125 -0.3145  0.0275  1.0954
  257SOL    HW2 3948   3.155   3.189   0.213  0.8134  0.4152 -0.5970
  257SOL     MW 3949   3.151   3.145   0.139 -0.0080  0.0064  0.0007
  258SOL     OW 3950   4.685   3.227   2.691  0.1098 -0.6597 -0.5441
  258SOL    HW1 3951   4.594   3.255   2.696  0.2420 -0.4150  1.3541
  258SOL    HW2 3952   4.684   3.151   2.750 -0.4698  0.0794  0.4293
  258SOL     MW 3953   4.673   3.220   2.700 -0.0080  0.0064  0.0007
  259SOL     OW 3954   3.711   0.348   0.060 -0.0718 -0.0135 -0.6145
  259SOL    HW1 3955   3.633   0.384   0.017  0.6675  3.6231  0.6920
  259SOL    HW2 3956   3.718   0.257   0.033  0.5203 -0.2423  0.2525
  259SOL     MW 3957   3.702   0.341   0.051 -0.0080  0.0064  0.0007
  260SOL     OW 3958   4.721   2.587   2.782  0.1007 -0.0411  0.0919
  260SOL    HW1 3959   4.810   2.554   2.794 -0.1419 -0.5749  0.4574
  260SOL    HW2 3960   4.681   2.565   2.866 -0.8099  0.8112 -0.0929
  260SOL     MW 3961   4.727   2.580   2.794 -0.0080  0.0064  0.0007
  261SOL     OW 3962   0.199   2.595   0.139  0.5295 -0.2759  0.3450
  261SOL    HW1 3963   0.284   2.609   0.181  1.1868 -1.8033 -0.4116
  261SOL    HW2 3964   0.194   2.500   0.149  1.6920 -0.4555 -0.5547
  261SOL     MW 3965   0.210   2.585   0.146 -0.0080  0.0064  0.0007
  262SOL     OW 3966   2.828   2.663   2.990  0.2405 -0.2461 -0.0322
  262SOL    HW1 3967   2.911   2.656   3.038  0.6562 -0.5886 -0.7857
  262SOL    HW2 3968   2.766   2.689   3.058  0.1238  2.2707 -0.9992
  262SOL     MW 3969   2.831   2.666   3.005 -0.0080  0.0064  0.0007
  263SOL     OW 3970   1.169   2.121   2.922 -0.5170 -0.0801 -0.1025
  263SOL    HW1 3971   1.111   2.153   2.853 -1.1931 -0.2967  0.3478
  263SOL    HW2 3972   1.251   2.166   2.903 -0.3229 -0.0244  0.8215
  263SOL     MW 3973   1.172   2.131   2.910 -0.0080  0.0064  0.0007
  264SOL     OW 3974   4.151   3.172   0.111 -0.7126  0.0470  0.2141
  264SOL    HW1 3975   4.192   3.178   0.025  0.6747  0.7420  0.8977
  264SOL    HW2 3976   4.113   3.259   0.123 -0.9195  0.4243 -2.4933
  264SOL     MW 3977   4.151   3.185   0.101 -0.0080  0.0064  0.0007
  265SOL     OW 3978   1.478   1.034   0.396  0.1328 -0.7689  0.1867
  265SOL    HW1 3979   1.472   1.032   0.491  1.9402  0.0378  0.3503
  265SOL    HW2 3980   1.436   0.955   0.363 -2.1535  0.8003 -0.9826
  265SOL     MW 3981   1.472   1.023   0.404 -0.0080  0.0064  0.0007
  266SOL     OW 3982   0.828   4.937   3.005  0.0770  0.0799 -0.3840
  266SOL    HW1 3983   0.836   4.929   2.910  0.1876  1.4407 -0.4987
  266SOL    HW2 3984   0.837   4.846   3.034  0.4663  0.6673  1.5174
  266SOL     MW 3985   0.830   4.924   2.996 -0.0080  0.0064  0.0007
  267SOL     OW 3986   0.958   0.039   0.108 -0.1355  0.2429  0.0332
  267SOL    HW1 3987   1.019   0.000   0.170  1.2273 -0.1697 -1.4929
  267SOL    HW2 3988   0.922  -0.032   0.055  0.9214 -0.1421 -0.2087
  267SOL     MW 3989   0.961   0.025   0.109 -0.0080  0.0064  0.0007
  268SOL     OW 3990   4.953   2.286   2.752 -0.5995 -0.1951  0.2584
  268SOL    HW1 3991   4.878   2.234   2.781 -0.1517 -2.4430 -2.2718
  268SOL    HW2 3992   4.953   2.259   2.660  0.4896 -1.3883  0.5932
  268SOL     MW 3993   4.943   2.276   2.743 -0.0080  0.0064  0.0007
  269SOL     OW 3994   0.706   0.146   0.178  0.1599 -0.1370 -0.2103
  269SOL    HW1 3995   0.669   0.060   0.161 -1.0614  0.2625  0.3186
  269SOL    HW2 3996   0.799   0.127   0.184  0.3114  0.8900  2.4296
  269SOL     MW 3997   0.713   0.132   0.177 -0.0080  0.0064  0.0007
  270SOL     OW 3998   4.318   0.137   0.342 -0.1915 -0.3556 -0.0684
  270SOL    HW1 3999   4.284   0.213   0.391 -1.9817 -1.6728  0.8583
  270SOL    HW2 4000   4.339   0.176   0.257 -0.8242  1.2615  0.4717
  270SOL     MW 4001   4.316   0.153   0.337 -0.0080  0.0064  0.0007
  271SOL     OW 4002   4.315   4.176   0.563  0.4140  0.4013  0.6822
  271SOL    HW1 4003   4.236   4.230   0.565  0.6921  0.8472 -0.1497
  271SOL    HW2 4004   4.294   4.109   0.629  1.5385 -0.8453 -0.1591
  271SOL     MW 4005   4.302   4.174   0.572 -0.0080  0.0064  0.0007
  272SOL     OW 4006   4.305   4.629   0.270 -0.2255  0.4308  0.2301
  272SOL    HW1 4007   4.343   4.599   0.352  1.2479  0.1715 -0.4998
  272SOL    HW2 4008   4.285   4.546   0.225  0.4434  0.2260  0.3034
  272SOL     MW 4009   4.308   4.614   0.275 -0.0080  0.0064  0.0007
  273SOL     OW 4010   1.000   0.319   0.152 -0.1284 -0.0749 -0.2602
  273SOL    HW1 4011   0.994   0.234   0.109 -0.7432 -1.0351  1.5885
  273SOL    HW2 4012   0.922   0.360   0.115  0.4711  0.6228 -0.7764
  273SOL     MW 4013   0.989   0.314   0.142 -0.0080  0.0064  0.0007
  274SOL     OW 4014   3.752   3.655   0.152  0.1572  0.1483 -0.2353
  274SOL    HW1 4015   3.709   3.577   0.189 -0.7035  1.1457  0.9376
  274SOL    HW2 4016   3.695   3.685   0.080  1.9760  1.4206 -1.2087
  274SOL     MW 4017   3.739   3.648   0.147 -0.0080  0.0064  0.0007
  275SOL     OW 4018   4.270   5.034   3.027  0.1583 -0.1152  0.4540
  275SOL    HW1 4019   4.307   4.974   2.962  2.0261  1.5524 -0.1468
  275SOL    HW2 4020   4.213   4.978   3.079 -0.5883 -1.1923 -1.4346
  275SOL     MW 4021   4.268   5.019   3.025 -0.0080  0.0064  0.0007
  276SOL     OW 4022   0.371   1.302   2.949  0.2915  0.2355 -0.0831
  276SOL    HW1 4023   0.462   1.272   2.955  0.2276  0.3539  2.2502
  276SOL    HW2 4024   0.377   1.394   2.975  0.2367  0.4033 -0.6432
  276SOL     MW 4025   0.384   1.310   2.953 -0.0080  0.0064  0.0007
  277SOL     OW 4026   2.491   2.735   2.757 -0.1924  0.0344  0.0353
  277SOL    HW1 4027   2.484   2.661   2.818 -2.8680 -0.1823 -0.3844
  277SOL    HW2 4028   2.541   2.692   2.688  1.9416 -0.1220  1.5985
  277SOL     MW 4029   2.497   2.719   2.756 -0.0080  0.0064  0.0007
  278SOL     OW 4030   3.130   3.282   2.929  0.1302  0.0491 -0.1770
  278SOL    HW1 4031   3.127   3.228   3.008  0.5410 -1.1623 -0.9629
  278SOL    HW2 4032   3.099   3.226   2.858  0.1929 -0.8528  0.5022
  278SOL     MW 4033   3.125   3.268   2.930 -0.0080  0.0064  0.0007
  279SOL     OW 4034   0.124   1.693   2.924  0.1811 -0.3040 -0.4285
  279SOL    HW1 4035   0.091   1.728   3.007  0.2822 -0.8493 -0.1519
  279SOL    HW2 4036   0.084   1.606   2.924 -2.5650  0.7953  1.8767
  279SOL     MW 4037   0.114   1.686   2.935 -0.0080  0.0064  0.0007
  280SOL     OW 4038   2.717   4.361   2.841 -0.0320 -0.0146  0.0689
  280SOL    HW1 4039   2.654   4.429   2.815 -0.2412  0.3781  1.5250
  280SOL    HW2 4040   2.670   4.281   2.820 -0.6072 -0.0367  1.3934
  280SOL     MW 4041   2.702   4.360   2.834 -0.0080  0.0064  0.0007
  281SOL     OW 4042   4.873   3.995   2.840 -0.2943 -0.7163  0.0333
  281SOL    HW1 4043   4.955   4.026   2.803  0.0167 -2.2835 -0.6825
  281SOL    HW2 4044   4.847   3.917   2.790 -2.6412 -1.1132  1.7037
  281SOL     MW 4045   4.880   3.989   2.829 -0.0080  0.0064  0.0007
  282SOL     OW 4046   3.947   3.562   2.852  0.6381 -0.2709 -0.3352
  282SOL    HW1 4047   4.038   3.536   2.869  0.7937 -0.2832 -1.1722
  282SOL    HW2 4048   3.894   3.496   2.897 -0.7959  0.9753 -0.0916
  282SOL     MW 4049   3.952   3.550   2.860 -0.0080  0.0064  0.0007
  283SOL     OW 4050   3.353   3.953   2.924  0.3579  0.1581  0.0492
  283SOL    HW1 4051   3.360   4.016   2.853 -1.7371  0.4804  0.0626
  283SOL    HW2 4052   3.432   3.899   2.916 -0.7258 -1.4336 -0.1674
  283SOL     MW 4053   3.365   3.954   2.914 -0.0080  0.0064  0.0007
  284SOL     OW 4054   4.293   4.213   0.087  0.4070 -0.4879 -0.2100
  284SOL    HW1 4055   4.386   4.231   0.074  0.0914  1.5328  0.1220
  284SOL    HW2 4056   4.283   4.137   0.144 -1.3493 -0.9983 -1.1037
  284SOL     MW 4057   4.304   4.205   0.093 -0.0080  0.0064  0.0007
  285SOL     OW 4058   3.610   4.163   0.114  0.0986  0.0006 -0.1586
  285SOL    HW1 4059   3.561   4.084   0.135 -0.2347 -0.8642 -3.6250
  285SOL    HW2 4060   3.618   4.160   0.019 -2.3677  0.8226 -0.4474
  285SOL     MW 4061   3.605   4.152   0.104 -0.0080  0.0064  0.0007
  286SOL     OW 4062   1.785   0.992   0.028  0.5947 -0.1101 -0.2251
  286SOL    HW1 4063   1.866   1.012   0.074  0.5860  0.2641 -0.3711
  286SOL    HW2 4064   1.722   1.055   0.064 -1.0958 -1.8767  0.0876
  286SOL     MW 4065   1.787   1.003   0.039 -0.0080  0.0064  0.0007
  287SOL     OW 4066   2.533   0.256   0.214 -0.3120  0.5914 -0.1146
  287SOL    HW1 4067   2.560   0.234   0.124 -0.5744 -0.3686  0.0302
  287SOL    HW2 4068   2.552   0.349   0.213 -0.2228  0.5802  0.4535
  287SOL     MW 4069   2.539   0.265   0.202 -0.0080  0.0064  0.0007
  288SOL     OW 4070   0.171   2.532   2.895 -0.1668 -0.4444 -0.0552
  288SOL    HW1 4071   0.187   2.567   2.982 -0.4907 -0.6067  0.0690
  288SOL    HW2 4072   0.076   2.537   2.888 -0.1994 -1.7102 -0.8361
  288SOL     MW 4073   0.161   2.538   2.905 -0.0080  0.0064  0.0007
  289SOL     OW 4074   0.628   4.721   2.730  0.3934  0.1283  0.1790
  289SOL    HW1 4075   0.579   4.661   2.787  0.1818 -0.4278 -0.5666
  289SOL    HW2 4076   0.582   4.712   2.646 -0.5806 -0.1598  0.7338
  289SOL     MW 4077   0.615   4.712   2.726 -0.0080  0.0064  0.0007
  290SOL     OW 4078   3.645   0.395   0.385  0.1929 -0.0621  0.0233
  290SOL    HW1 4079   3.705   0.467   0.365 -0.5384  0.1876 -1.4183
  290SOL    HW2 4080   3.582   0.445   0.436  0.8131  1.0557 -0.2828
  290SOL     MW 4081   3.645   0.411   0.389 -0.0080  0.0064  0.0007
  291SOL     OW 4082   0.305   3.990   0.196 -0.1299  0.0795  0.2779
  291SOL    HW1 4083   0.267   3.911   0.158 -0.1629 -0.1414  0.7508
  291SOL    HW2 4084   0.269   3.988   0.285 -0.9419 -0.8494 -0.0539
  291SOL     MW 4085   0.295   3.979   0.203 -0.0080  0.0064  0.0007
  292SOL     OW 4086   3.160   4.835   2.988  0.4495 -0.5068 -0.1643
  292SOL    HW1 4087   3.171   4.903   3.054  0.2562  0.4575 -1.1137
  292SOL    HW2 4088   3.140   4.753   3.033 -1.6087 -1.3297 -2.3735
  292SOL     MW 4089   3.159   4.833   3.003 -0.0080  0.0064  0.0007
  293SOL     OW 4090   4.410   4.526   0.491 -0.0552 -0.1999 -0.2504
  293SOL    HW1 4091   4.450   4.441   0.508 -0.3287 -0.6228 -1.5609
  293SOL    HW2 4092   4.480   4.588   0.512 -1.0377  0.4193  1.3700
  293SOL     MW 4093   4.425   4.523   0.496 -0.0080  0.0064  0.0007
  294SOL     OW 4094   2.388   5.065   0.043  0.2565  0.1894 -0.1603
  294SOL    HW1 4095   2.353   5.145   0.081 -0.8281 -0.3205 -0.0269
  294SOL    HW2 4096   2.480   5.060   0.069  0.0590 -0.8190  0.4305
  294SOL     MW 4097   2.395   5.075   0.051 -0.0080  0.0064  0.0007
  295SOL     OW 4098   3.334   4.548   0.356  0.4587 -0.3327 -0.3019
  295SOL    HW1 4099   3.422   4.582   0.338  1.0280  0.2017  2.9666
  295SOL    HW2 4100   3.353   4.472   0.411 -0.0370  0.1402  0.5308
  295SOL     MW 4101   3.348   4.543   0.361 -0.0080  0.0064  0.0007
  296SOL     OW 4102   2.284   4.229   2.635 -0.2951  0.2568  0.2618
  296SOL    HW1 4103   2.332   4.147   2.648 -0.3573  0.3166  0.9034
  296SOL    HW2 4104   2.290   4.270   2.721 -1.9441 -0.3778  0.7385
  296SOL     MW 4105   2.291   4.223   2.648 -0.0080  0.0064  0.0007
  297SOL     OW 4106   0.344   3.331   2.612 -0.4340 -0.2612 -0.2507
  297SOL    HW1 4107   0.261   3.374   2.633  0.7211  1.2323  1.5153
  297SOL    HW2 4108   0.393   3.355   2.691  0.4234 -2.0952 -0.1644
  297SOL     MW 4109   0.339   3.340   2.625 -0.0080  0.0064  0.0007
  298SOL     OW 4110   3.439   3.069   0.184 -0.2406  0.0172  0.1996
  298SOL    HW1 4111   3.445   2.996   0.245 -0.0197  0.2343  0.4419
  298SOL    HW2 4112   3.345   3.087   0.177 -0.2910 -0.1440  0.4566
  298SOL     MW 4113   3.427   3.062   0.191 -0.0080  0.0064  0.0007
  299SOL     OW 4114   4.732   2.210   2.901 -0.0182  0.4738  0.0950
  299SOL    HW1 4115   4.709   2.123   2.933 -0.6007  1.0019  1.1720
  299SOL    HW2 4116   4.682   2.210   2.820  0.0529  0.4461  0.0503
  299SOL     MW 4117   4.722   2.198   2.895 -0.0080  0.0064  0.0007
  300SOL     OW 4118   2.880   0.590   0.081 -0.1079 -0.1338 -0.1439
  300SOL    HW1 4119   2.837   0.618   0.000 -3.3490 -0.1663  1.4013
  300SOL    HW2 4120   2.896   0.497   0.068 -1.3033 -0.2695 -0.7538
  300SOL     MW 4121   2.877   0.582   0.069 -0.0080  0.0064  0.0007
  301SOL     OW 4122   3.444   0.287   0.235 -0.0436 -0.3599 -0.3643
  301SOL    HW1 4123   3.453   0.316   0.144  0.6261 -0.0187 -0.1949
  301SOL    HW2 4124   3.521   0.325   0.278 -0.3369  0.8456 -0.8935
  301SOL     MW 4125   3.456   0.296   0.229 -0.0080  0.0064  0.0007
  302SOL     OW 4126   4.393   2.342   2.571 -0.1694  0.2544  0.1102
  302SOL    HW1 4127   4.303   2.339   2.540 -0.5869  0.5521  1.2517
  302SOL    HW2 4128   4.408   2.436   2.572 -1.9013  0.6025 -1.4599
  302SOL     MW 4129   4.383   2.354   2.567 -0.0080  0.0064  0.0007
  303SOL     OW 4130   2.130   4.284   2.419 -0.1190 -0.0505  0.2918
  303SOL    HW1 4131   2.154   4.211   2.361 -0.4486 -0.9471  1.2601
  303SOL    HW2 4132   2.190   4.278   2.493 -0.4521  0.5635  0.6205
  303SOL     MW 4133   2.141   4.274   2.421 -0.0080  0.0064  0.0007
  304SOL     OW 4134   3.685   0.064   0.015 -0.2098 -0.1968 -0.2586
  304SOL    HW1 4135   3.736  -0.011  -0.015  0.8740  0.0026  0.9720
  304SOL    HW2 4136   3.646   0.029   0.095 -1.9034  1.8101 -0.1226
  304SOL     MW 4137   3.687   0.050   0.022 -0.0080  0.0064  0.0007
  305SOL     OW 4138   4.900   2.370   0.058  0.3324  0.6953 -0.3633
  305SOL    HW1 4139   4.855   2.425   0.122  2.8662  1.0738  1.2472
  305SOL    HW2 4140   4.837   2.322   0.004  2.0308 -2.1359 -0.0418
  305SOL     MW 4141   4.886   2.371   0.060 -0.0080  0.0064  0.0007
  306SOL     OW 4142   1.925   1.739   0.183 -0.1261 -0.6533  0.0662
  306SOL    HW1 4143   1.939   1.656   0.229 -0.2092 -0.7826 -0.1399
  306SOL    HW2 4144   1.831   1.739   0.170 -0.2164 -0.8581  0.6817
  306SOL     MW 4145   1.915   1.728   0.187 -0.0080  0.0064  0.0007
  307SOL     OW 4146   2.467   3.985   2.613 -0.0379  0.0519  0.0011
  307SOL    HW1 4147   2.554   3.946   2.599  1.1717  2.4808  0.2621
  307SOL    HW2 4148   2.407   3.914   2.591 -0.0385 -0.3062  1.1040
  307SOL     MW 4149   2.471   3.970   2.608 -0.0080  0.0064  0.0007
  308SOL     OW 4150   2.955   0.321   0.091 -0.0345  0.0444 -0.3781
  308SOL    HW1 4151   3.026   0.332   0.154  0.6494 -2.0313 -0.6770
  308SOL    HW2 4152   2.890   0.268   0.138  1.3588 -0.5738  0.9568
  308SOL     MW 4153   2.956   0.315   0.106 -0.0080  0.0064  0.0007
  309SOL     OW 4154   4.813   2.603   0.177  0.3038  0.1783  0.6444
  309SOL    HW1 4155   4.897   2.647   0.170  0.7741 -0.9088 -1.5631
  309SOL    HW2 4156   4.769   2.635   0.256  0.4730 -0.6796  1.1089
  309SOL     MW 4157   4.818   2.613   0.187 -0.0080  0.0064  0.0007
  310SOL     OW 4158   4.027   3.426   0.127 -0.0997 -0.2173  0.1656
  310SOL    HW1 4159   4.006   3.502   0.180 -0.8417 -0.3586  0.0863
  310SOL    HW2 4160   3.945   3.418   0.078 -0.9873  0.1884  1.5237
  310SOL     MW 4161   4.013   3.435   0.128 -0.0080  0.0064  0.0007
  311SOL     OW 4162   3.345   3.619   2.890  0.5012 -0.3540 -0.3489
  311SOL    HW1 4163   3.347   3.546   2.827 -0.3510 -0.1736 -0.5980
  311SOL    HW2 4164   3.253   3.643   2.897  0.5010 -0.2569 -0.6502
  311SOL     MW 4165   3.334   3.612   2.882 -0.0080  0.0064  0.0007
  312SOL     OW 4166   2.559   4.575   2.779  0.0602 -0.4768 -0.3691
  312SOL    HW1 4167   2.464   4.579   2.782  0.1129  0.6215  0.5255
  312SOL    HW2 4168   2.586   4.624   2.857  0.8820 -0.8566 -0.3944
  312SOL     MW 4169   2.550   4.582   2.790 -0.0080  0.0064  0.0007
  313SOL     OW 4170   0.290   3.714   2.889 -0.1069  0.2224 -0.1254
  313SOL    HW1 4171   0.210   3.697   2.838  0.2951  0.0108 -0.6852
  313SOL    HW2 4172   0.250   3.733   2.974 -1.2830 -0.1319 -0.5714
  313SOL     MW 4173   0.274   3.714   2.894 -0.0080  0.0064  0.0007
  314SOL     OW 4174   3.562   3.271   0.059 -0.0402  0.2131  0.1508
  314SOL    HW1 4175   3.588   3.328   0.132 -0.1005  0.1770  0.2008
  314SOL    HW2 4176   3.532   3.190   0.100 -1.6966  0.0556 -1.2457
  314SOL     MW 4177   3.561   3.268   0.074 -0.0080  0.0064  0.0007
  315SOL     OW 4178   2.625   0.523   0.165  0.5342 -0.0165  0.2554
  315SOL    HW1 4179   2.585   0.545   0.081  1.3337 -1.1559 -0.4610
  315SOL    HW2 4180   2.708   0.571   0.157  0.2822  0.3855  0.0353
  315SOL     MW 4181   2.631   0.532   0.153 -0.0080  0.0064  0.0007
  316SOL     OW 4182   1.924   1.334   0.073  0.4402 -0.1626  0.1314
  316SOL    HW1 4183   1.836   1.370   0.080  0.0353 -1.2623  0.8717
  316SOL    HW2 4184   1.964   1.380  -0.002  0.6075 -1.3554 -0.5305
  316SOL     MW 4185   1.918   1.345   0.064 -0.0080  0.0064  0.0007
  317SOL     OW 4186   3.582   5.025   0.217 -0.6430 -0.0448  0.3675
  317SOL    HW1 4187   3.620   4.969   0.284  2.0028  1.5453  0.3613
  317SOL    HW2 4188   3.501   5.053   0.259 -0.1397  1.8777  0.1728
  317SOL     MW 4189   3.576   5.021   0.231 -0.0080  0.0064  0.0007
  318SOL     OW 4190   4.123   4.406   0.218  0.6894 -0.5348 -0.0766
  318SOL    HW1 4191   4.179   4.339   0.178 -1.9433 -1.4930 -2.5753
  318SOL    HW2 4192   4.062   4.418   0.145  0.0270 -3.0553 -0.0390
  318SOL     MW 4193   4.122   4.399   0.203 -0.0080  0.0064  0.0007
  319SOL     OW 4194   3.270   0.168   2.893  0.3315  0.0623  0.2837
  319SOL    HW1 4195   3.343   0.107   2.893  0.0281 -0.3125 -0.4686
  319SOL    HW2 4196   3.245   0.174   2.801  0.8574  2.5124  0.2312
  319SOL     MW 4197   3.276   0.161   2.881 -0.0080  0.0064  0.0007
  320SOL     OW 4198   4.655   4.559   0.072 -0.6844 -0.3841 -0.6017
  320SOL    HW1 4199   4.620   4.644   0.097  1.9392  1.0085 -1.3540
  320SOL    HW2 4200   4.710   4.530   0.145  0.3750  0.0750 -1.1966
  320SOL     MW 4201   4.658   4.566   0.085 -0.0080  0.0064  0.0007
  321SOL     OW 4202   3.570   3.749   2.985 -0.0148 -0.1314  0.5690
  321SOL    HW1 4203   3.511   3.682   2.951  0.4689 -0.3749  0.1976
  321SOL    HW2 4204   3.644   3.756   2.925  1.7437 -1.4657  2.4494
  321SOL     MW 4205   3.572   3.741   2.973 -0.0080  0.0064  0.0007
  322SOL     OW 4206   4.426   3.525   2.824 -0.7250  0.3976  0.3028
  322SOL    HW1 4207   4.341   3.517   2.867 -0.4687  0.5292  0.8442
  322SOL    HW2 4208   4.489   3.472   2.875 -0.5027  1.0719  0.7417
  322SOL     MW 4209   4.423   3.517   2.836 -0.0080  0.0064  0.0007
  323SOL     OW 4210   1.485   3.204   2.848 -0.0679 -0.1840  0.2921
  323SOL    HW1 4211   1.484   3.121   2.896 -0.7048  1.0336  2.5212
  323SOL    HW2 4212   1.551   3.195   2.779 -0.6388  0.0797 -0.3000
  323SOL     MW 4213   1.494   3.192   2.845 -0.0080  0.0064  0.0007
  324SOL     OW 4214   3.940   4.258   0.361 -0.2332 -0.0679 -0.5743
  324SOL    HW1 4215   4.013   4.307   0.324 -1.7131  3.1493  0.4587
  324SOL    HW2 4216   3.868   4.317   0.340 -1.1188 -0.3759  1.4132
  324SOL     MW 4217   3.940   4.272   0.353 -0.0080  0.0064  0.0007
  325SOL     OW 4218   3.814   3.834   0.354  0.0745 -0.0870  0.1389
  325SOL    HW1 4219   3.779   3.779   0.284 -1.6614  2.3407 -1.0367
  325SOL    HW2 4220   3.832   3.914   0.305  2.1605  0.1206  1.1102
  325SOL     MW 4221   3.812   3.837   0.338 -0.0080  0.0064  0.0007
  326SOL     OW 4222   0.701   0.515   0.328  0.0157  0.7604  0.1632
  326SOL    HW1 4223   0.778   0.469   0.361 -0.1609  0.0903 -0.3419
  326SOL    HW2 4224   0.659   0.445   0.278 -0.2753  1.9054 -1.2749
  326SOL     MW 4225   0.705   0.500   0.326 -0.0080  0.0064  0.0007
  327SOL     OW 4226   3.049   0.087   3.021  0.3394 -0.3159 -0.4364
  327SOL    HW1 4227   3.025   0.171   3.060  0.3153 -0.2729 -0.5425
  327SOL    HW2 4228   3.131   0.113   2.979  0.4047 -0.1595 -0.2149
  327SOL     MW 4229   3.056   0.102   3.020 -0.0080  0.0064  0.0007
  328SOL     OW 4230   3.645   4.687   0.012 -0.2461 -0.4937 -0.1529
  328SOL    HW1 4231   3.577   4.727  -0.042  0.5748  0.3551 -0.5699
  328SOL    HW2 4232   3.662   4.607  -0.038 -0.4910 -0.2264 -0.6787
  328SOL     MW 4233   3.638   4.682  -0.002 -0.0080  0.0064  0.0007
  329SOL     OW 4234   2.257   3.186   2.875 -0.2007 -0.4322 -0.3952
  329SOL    HW1 4235   2.258   3.104   2.826 -0.5197 -1.1764  0.7978
  329SOL    HW2 4236   2.164   3.207   2.873  0.2764  1.8881 -1.2146
  329SOL     MW 4237   2.245   3.178   2.868 -0.0080  0.0064  0.0007
  330SOL     OW 4238   4.059   0.414   0.280  0.2324  0.1736 -0.2141
  330SOL    HW1 4239   4.095   0.418   0.191  2.6219 -0.7240  0.6603
  330SOL    HW2 4240   4.029   0.323   0.284  1.2338 -0.2323 -1.4426
  330SOL     MW 4241   4.060   0.403   0.269 -0.0080  0.0064  0.0007
  331SOL     OW 4242   0.182   3.785   0.084  0.2390  0.6503  0.3982
  331SOL    HW1 4243   0.179   3.715   0.150 -2.3887  0.6073  0.3294
  331SOL    HW2 4244   0.091   3.802   0.060  0.9293  1.3609 -2.0898
  331SOL     MW 4245   0.170   3.778   0.089 -0.0080  0.0064  0.0007
  332SOL     OW 4246   3.913   2.894   2.873 -0.0431 -0.3146 -0.0874
  332SOL    HW1 4247   3.872   2.980   2.866  0.0224 -0.2857 -0.1205
  332SOL    HW2 4248   3.839   2.833   2.874 -0.0409 -0.3331  1.7192
  332SOL     MW 4249   3.898   2.897   2.872 -0.0080  0.0064  0.0007
  333SOL     OW 4250   0.129   4.142   0.059 -0.1314  0.2936  0.1153
  333SOL    HW1 4251   0.181   4.093   0.123 -1.6131 -0.3071  0.8993
  333SOL    HW2 4252   0.170   4.228   0.066  0.4125  0.1901 -1.4173
  333SOL     MW 4253   0.141   4.147   0.068 -0.0080  0.0064  0.0007
  334SOL     OW 4254   2.700   3.253   2.808 -0.2961  0.3075  0.2945
  334SOL    HW1 4255   2.606   3.272   2.816 -0.3998 -0.5268  1.2876
  334SOL    HW2 4256   2.710   3.174   2.861  0.0514  0.9263  1.1687
  334SOL     MW 4257   2.689   3.245   2.816 -0.0080  0.0064  0.0007
  335SOL     OW 4258   3.344   2.964   2.891  0.3829 -0.2534  0.0603
  335SOL    HW1 4259   3.383   2.940   2.807 -1.9076 -0.8702 -0.8973
  335SOL    HW2 4260   3.359   3.058   2.892  1.3759 -0.3817  1.6928
  335SOL     MW 4261   3.351   2.973   2.880 -0.0080  0.0064  0.0007
  336SOL     OW 4262   3.065   4.838   0.332  0.4782 -0.1796  0.3249
  336SOL    HW1 4263   3.074   4.772   0.263  0.2323 -0.2387  0.3506
  336SOL    HW2 4264   3.112   4.909   0.288 -1.8915  0.3784 -1.5152
  336SOL     MW 4265   3.073   4.839   0.317 -0.0080  0.0064  0.0007
  337SOL     OW 4266   0.797   4.927   2.740  0.3412  0.3999  0.1928
  337SOL    HW1 4267   0.735   4.855   2.739  1.4660 -0.5975  0.3559
  337SOL    HW2 4268   0.739   5.003   2.743 -0.4494 -0.2129  0.8996
  337SOL     MW 4269   0.781   4.928   2.740 -0.0080  0.0064  0.0007
  338SOL     OW 4270   4.309   2.871   2.826  0.0818  0.0498  0.1057
  338SOL    HW1 4271   4.387   2.846   2.876  0.0528 -2.1723 -0.8712
  338SOL    HW2 4272   4.239   2.844   2.886  0.5559  1.0275  1.1529
  338SOL     MW 4273   4.310   2.864   2.841 -0.0080  0.0064  0.0007
  339SOL     OW 4274   4.119   2.777   3.010 -0.1535  0.2858  0.2227
  339SOL    HW1 4275   4.128   2.688   2.976 -0.9557  0.1755  0.2849
  339SOL    HW2 4276   4.036   2.807   2.972 -0.7370 -0.6427  0.7250
  339SOL     MW 4277   4.109   2.769   3.000 -0.0080  0.0064  0.0007
  340SOL     OW 4278   1.655   0.576   0.045 -0.3631  0.4159  0.1542
  340SOL    HW1 4279   1.692   0.639   0.107  1.5756 -1.6373  1.1859
  340SOL    HW2 4280   1.644   0.635  -0.030 -0.3109 -0.4438 -0.5496
  340SOL     MW 4281   1.658   0.592   0.043 -0.0080  0.0064  0.0007
  341SOL     OW 4282   2.747   2.832   2.786 -0.5771  0.8005 -0.1554
  341SOL    HW1 4283   2.658   2.798   2.796 -0.8718  0.6740 -2.5664
  341SOL    HW2 4284   2.802   2.785   2.849  0.3515  1.9232 -0.0820
  341SOL     MW 4285   2.743   2.821   2.795 -0.0080  0.0064  0.0007
  342SOL     OW 4286   2.694   4.726   2.951  0.2210  0.1178 -0.1398
  342SOL    HW1 4287   2.779   4.756   2.920  0.2505 -0.4929 -0.6737
  342SOL    HW2 4288   2.709   4.697   3.041  0.4959 -0.6400 -0.4238
  342SOL     MW 4289   2.707   4.726   2.959 -0.0080  0.0064  0.0007
  343SOL     OW 4290   2.899   0.712   0.338  0.4539 -0.1428 -0.3115
  343SOL    HW1 4291   2.902   0.667   0.254 -1.9386  1.2515 -1.2504
  343SOL    HW2 4292   2.834   0.780   0.321  0.6715  0.3447  0.6859
  343SOL     MW 4293   2.891   0.715   0.325 -0.0080  0.0064  0.0007
  344SOL     OW 4294   1.764   4.193   3.004 -0.1881 -0.0693  0.0600
  344SOL    HW1 4295   1.743   4.146   2.924  0.1091 -0.0885 -0.0074
  344SOL    HW2 4296   1.689   4.251   3.014 -0.0071  0.1155  0.3583
  344SOL     MW 4297   1.751   4.195   2.995 -0.0080  0.0064  0.0007
  345SOL     OW 4298   3.969   3.947   2.986  0.2829  0.5382 -0.6539
  345SOL    HW1 4299   3.939   3.973   3.073  0.3351 -0.6990 -0.2518
  345SOL    HW2 4300   4.032   3.879   3.009 -1.2862 -0.4776  0.9163
  345SOL     MW 4301   3.973   3.942   3.000 -0.0080  0.0064  0.0007
  346SOL     OW 4302   2.196   2.730   2.920 -0.0570  0.1623  0.5126
  346SOL    HW1 4303   2.243   2.664   2.869  1.1849  1.4126 -0.0156
  346SOL    HW2 4304   2.149   2.778   2.852  2.2629  1.5433 -0.2537
  346SOL     MW 4305   2.196   2.727   2.905 -0.0080  0.0064  0.0007
  347SOL     OW 4306   1.630   4.679   2.576 -0.1238  0.4948 -0.2549
  347SOL    HW1 4307   1.636   4.594   2.532 -1.3758 -1.3091  2.6887
  347SOL    HW2 4308   1.693   4.734   2.530  0.3571  0.1169 -0.0538
  347SOL     MW 4309   1.639   4.675   2.564 -0.0080  0.0064  0.0007
  348SOL     OW 4310   1.393   4.608   0.130 -0.5903  0.2336  0.2522
  348SOL    HW1 4311   1.403   4.514   0.137  1.0848  0.4359  0.8317
  348SOL    HW2 4312   1.305   4.609   0.091 -1.1627 -0.9464  1.4337
  348SOL     MW 4313   1.382   4.596   0.126 -0.0080  0.0064  0.0007
  349SOL     OW 4314   3.028   3.107   2.716  0.5909  0.1499 -0.0003
  349SOL    HW1 4315   2.965   3.137   2.650  0.5832  0.5890  0.2017
  349SOL    HW2 4316   3.114   3.121   2.677  0.7908 -1.5881 -0.2851
  349SOL     MW 4317   3.031   3.112   2.702 -0.0080  0.0064  0.0007
  350SOL     OW 4318   2.936   0.020   2.787  0.3961  0.3979  0.1204
  350SOL    HW1 4319   2.845   0.049   2.782  0.2528 -0.1603 -0.8068
  350SOL    HW2 4320   2.967   0.051   2.871 -1.7318 -0.2025  1.2121
  350SOL     MW 4321   2.928   0.028   2.797 -0.0080  0.0064  0.0007
  351SOL     OW 4322   2.030   2.176   0.193  0.0898 -0.1553  0.3106
  351SOL    HW1 4323   1.993   2.106   0.247 -0.3075 -0.1683  0.0340
  351SOL    HW2 4324   1.960   2.241   0.183  0.2267 -0.1115 -0.3928
  351SOL     MW 4325   2.016   2.175   0.199 -0.0080  0.0064  0.0007
  352SOL     OW 4326   2.347   2.969   2.730 -0.2653 -0.2345 -0.2071
  352SOL    HW1 4327   2.390   2.884   2.744  1.1756  0.4522 -0.2401
  352SOL    HW2 4328   2.412   3.017   2.677 -1.2810  0.7233 -0.6131
  352SOL     MW 4329   2.362   2.964   2.725 -0.0080  0.0064  0.0007
  353SOL     OW 4330   2.229   4.320   2.886  0.0418  0.0053  0.7333
  353SOL    HW1 4331   2.228   4.415   2.875 -1.2503 -0.2392 -2.4940
  353SOL    HW2 4332   2.136   4.304   2.902 -0.7151  2.5181 -0.6908
  353SOL     MW 4333   2.217   4.330   2.887 -0.0080  0.0064  0.0007
  354SOL     OW 4334   4.861   3.397   0.152 -0.5445  0.2116 -0.1206
  354SOL    HW1 4335   4.928   3.374   0.217 -0.4981 -0.7032 -0.4780
  354SOL    HW2 4336   4.887   3.348   0.074  2.0442 -0.1921  0.9054
  354SOL     MW 4337   4.873   3.388   0.150 -0.0080  0.0064  0.0007
  355SOL     OW 4338   2.907   3.425   2.873  0.2024 -0.3810  0.3837
  355SOL    HW1 4339   2.830   3.371   2.853  0.1699 -0.1359 -0.1570
  355SOL    HW2 4340   2.977   3.366   2.900 -0.0605 -0.2754  1.3562
  355SOL     MW 4341   2.906   3.410   2.874 -0.0080  0.0064  0.0007
  356SOL     OW 4342   2.652   4.766   2.626 -0.1547 -0.2541  0.2242
  356SOL    HW1 4343   2.635   4.680   2.665  1.3381 -0.3146  0.8193
  356SOL    HW2 4344   2.606   4.824   2.687 -2.6811 -0.0924 -1.6656
  356SOL     MW 4345   2.644   4.762   2.639 -0.0080  0.0064  0.0007
  357SOL     OW 4346   2.276   4.586   2.825 -0.0161  0.6645 -0.2967
  357SOL    HW1 4347   2.241   4.584   2.736  0.9279 -1.6162 -0.7088
  357SOL    HW2 4348   2.261   4.676   2.854 -0.7646 -0.0527  1.7159
  357SOL     MW 4349   2.270   4.598   2.818 -0.0080  0.0064  0.0007
  358SOL     OW 4350   2.024   1.763   2.974  0.0298  0.2660  0.2430
  358SOL    HW1 4351   1.984   1.752   3.061 -3.2984  1.0392 -1.0197
  358SOL    HW2 4352   2.091   1.828   2.996  0.7215 -0.5551  0.5868
  358SOL     MW 4353   2.028   1.770   2.989 -0.0080  0.0064  0.0007
  359SOL     OW 4354   4.416   3.284   2.695  0.0050  0.6655 -0.1359
  359SOL    HW1 4355   4.362   3.276   2.617 -0.3920  0.7328  0.1280
  359SOL    HW2 4356   4.406   3.377   2.717 -0.3072  1.0293 -1.7057
  359SOL     MW 4357   4.408   3.296   2.688 -0.0080  0.0064  0.0007
  360SOL     OW 4358   3.324   4.580   2.560 -0.1842 -0.5607 -0.0984
  360SOL    HW1 4359   3.314   4.546   2.471  1.9783  0.8820 -0.9674
  360SOL    HW2 4360   3.281   4.666   2.555 -0.8278 -0.8017  0.9733
  360SOL     MW 4361   3.317   4.587   2.547 -0.0080  0.0064  0.0007
  361SOL     OW 4362   4.122   3.743   0.036 -0.3003  0.0231  0.3876
  361SOL    HW1 4363   4.096   3.714   0.123  1.0387 -0.7690  0.5618
  361SOL    HW2 4364   4.209   3.774   0.060  0.1371 -1.1906  0.4776
  361SOL     MW 4365   4.130   3.743   0.051 -0.0080  0.0064  0.0007
  362SOL     OW 4366   4.372   3.051   2.429 -0.3679 -0.1460  0.2742
  362SOL    HW1 4367   4.363   3.008   2.344 -0.2951  0.7031 -0.1728
  362SOL    HW2 4368   4.458   3.093   2.420  0.0175 -0.6597  1.3990
  362SOL     MW 4369   4.382   3.050   2.416 -0.0080  0.0064  0.0007
  363SOL     OW 4370   2.419   2.119   2.980 -0.1033  0.4734 -0.1346
  363SOL    HW1 4371   2.399   2.081   3.065  0.5906 -1.0795 -0.6329
  363SOL    HW2 4372   2.507   2.149   3.001  1.1776 -1.5622 -2.1228
  363SOL     MW 4373   2.428   2.118   2.994 -0.0080  0.0064  0.0007
  364SOL     OW 4374   3.479   5.099   2.884  0.1428 -0.2254 -0.3808
  364SOL    HW1 4375   3.556   5.128   2.935  0.2112  0.2815 -0.7606
  364SOL    HW2 4376   3.471   5.005   2.900 -1.8546 -0.2755 -1.4408
  364SOL     MW 4377   3.488   5.091   2.893 -0.0080  0.0064  0.0007
  365SOL     OW 4378   4.238   4.040   0.304  0.3361 -0.3321 -0.4990
  365SOL    HW1 4379   4.232   4.092   0.384 -0.3122 -0.5955 -0.3732
  365SOL    HW2 4380   4.268   3.958   0.342 -0.0390 -0.5411 -0.6488
  365SOL     MW 4381   4.241   4.036   0.319 -0.0080  0.0064  0.0007
  366SOL     OW 4382   4.194   3.509   2.955  0.1516  0.1876  0.1364
  366SOL    HW1 4383   4.170   3.598   2.982  1.0414  0.5149 -0.1116
  366SOL    HW2 4384   4.150   3.461   3.026 -0.0937 -0.7280 -0.6216
  366SOL     MW 4385   4.185   3.515   2.968 -0.0080  0.0064  0.0007
  367SOL     OW 4386   2.229   4.030   2.302  0.5562  0.1329 -0.2182
  367SOL    HW1 4387   2.321   4.057   2.310  0.5478  0.3128 -0.6623
  367SOL    HW2 4388   2.214   3.976   2.380  0.8320  0.4906  0.0873
  367SOL     MW 4389   2.239   4.027   2.313 -0.0080  0.0064  0.0007
  368SOL     OW 4390   4.236   3.135   2.872  0.0921  0.1292 -0.0731
  368SOL    HW1 4391   4.300   3.177   2.814  1.5812 -0.5732  0.9920
  368SOL    HW2 4392   4.260   3.044   2.854  1.0447  0.1729  0.8688
  368SOL     MW 4393   4.248   3.129   2.862 -0.0080  0.0064  0.0007
  369SOL     OW 4394   0.485   4.270   2.792 -0.5126  0.1242 -0.0737
  369SOL    HW1 4395   0.508   4.242   2.704  0.4572 -0.0948  0.2388
  369SOL    HW2 4396   0.394   4.241   2.804 -0.5733  0.8117  1.4769
  369SOL     MW 4397   0.476   4.263   2.782 -0.0080  0.0064  0.0007
  370SOL     OW 4398   3.460   2.760   0.015 -0.6750 -0.2734  0.3270
  370SOL    HW1 4399   3.419   2.829  -0.038  2.0119  1.9313  0.8672
  370SOL    HW2 4400   3.423   2.675  -0.009  0.6494 -0.7626 -0.0575
  370SOL     MW 4401   3.450   2.758   0.005 -0.0080  0.0064  0.0007
  371SOL     OW 4402   1.682   1.489   0.024 -0.1353  0.2839  0.2410
  371SOL    HW1 4403   1.595   1.452   0.038 -0.1563  0.6276  1.0923
  371SOL    HW2 4404   1.689   1.481  -0.071 -1.4527 -0.2250  0.1713
  371SOL     MW 4405   1.672   1.483   0.013 -0.0080  0.0064  0.0007
  372SOL     OW 4406   1.532   3.482   2.859  0.5153  0.0553 -0.0601
  372SOL    HW1 4407   1.505   3.395   2.889  1.1511 -0.2662 -0.3831
  372SOL    HW2 4408   1.459   3.503   2.802  0.8993 -1.9968 -1.4056
  372SOL     MW 4409   1.519   3.473   2.856 -0.0080  0.0064  0.0007
  373SOL     OW 4410   0.550   3.981   0.050 -0.3896  0.7644 -0.1326
  373SOL    HW1 4411   0.481   3.988   0.116 -0.7434  0.9189 -0.5231
  373SOL    HW2 4412   0.499   3.962  -0.028 -1.3341 -0.3285  0.7018
  373SOL     MW 4413   0.534   3.979   0.049 -0.0080  0.0064  0.0007
  374SOL     OW 4414   4.161   5.000   0.387  0.2373 -0.2210  0.2599
  374SOL    HW1 4415   4.088   5.025   0.444  0.0746 -0.0199 -0.0358
  374SOL    HW2 4416   4.204   5.083   0.366  0.0794 -0.0188  0.7180
  374SOL     MW 4417   4.157   5.014   0.392 -0.0080  0.0064  0.0007
  375SOL     OW 4418   4.118   4.159   2.890  0.1328  0.3084 -0.2553
  375SOL    HW1 4419   4.065   4.090   2.929  2.1011 -0.2322  1.6719
  375SOL    HW2 4420   4.171   4.187   2.964 -0.0413  0.8853 -0.3435
  375SOL     MW 4421   4.118   4.154   2.905 -0.0080  0.0064  0.0007
  376SOL     OW 4422   4.585   3.727   0.256  0.0762 -0.5911  0.1856
  376SOL    HW1 4423   4.602   3.633   0.255 -0.6356 -0.7802  1.9302
  376SOL    HW2 4424   4.667   3.765   0.223  0.4527 -2.1881 -0.8201
  376SOL     MW 4425   4.598   3.720   0.251 -0.0080  0.0064  0.0007
  377SOL     OW 4426   3.678   2.731   2.861  0.2765  0.0034  0.1341
  377SOL    HW1 4427   3.608   2.749   2.923 -0.5913  1.0426 -1.0974
  377SOL    HW2 4428   3.650   2.649   2.820 -0.1202  0.6979 -1.0346
  377SOL     MW 4429   3.665   2.722   2.864 -0.0080  0.0064  0.0007
  378SOL     OW 4430   3.901   4.460   0.048  0.1784 -0.2093 -0.0123
  378SOL    HW1 4431   3.899   4.409  -0.034  0.2208  0.4515 -0.4278
  378SOL    HW2 4432   3.928   4.545   0.014  0.9209 -0.3507  0.2031
  378SOL     MW 4433   3.904   4.464   0.033 -0.0080  0.0064  0.0007
  379SOL     OW 4434   5.001   4.230   0.166  0.3775  0.2223 -0.1338
  379SOL    HW1 4435   5.081   4.205   0.119 -1.4683 -1.7347 -2.4675
  379SOL    HW2 4436   4.944   4.173   0.116 -0.3944  0.1641  0.7848
  379SOL     MW 4437   5.004   4.219   0.154 -0.0080  0.0064  0.0007
   5.10959   5.10959   3.03431
