# Supplementary material for: Resolving liquid-to-glass transitions of water under soft nanoconfinement
Source: Nat Commun. 2026 May 8;17:6224. doi: 10.1038/s41467-026-72955-y (PMC13369869; doi:10.1038/s41467-026-72955-y)
Supplement: Supplementary file 3 — Supplementary Data 1 [file 41467_2026_72955_MOESM3_ESM.zip › 190K/sim4/final.gro]

Lamellar phy in tip4pice water
 4417
    1phy    C35    1   3.451   1.739   1.646 -0.2659  0.0187 -0.1931
    1phy    C33    2   3.364   1.748   1.770  0.3231 -0.0460  0.1177
    1phy    C34    3   3.328   1.895   1.796 -0.1559  0.5496 -0.0602
    1phy    C32    4   3.251   1.642   1.767  0.1855  0.0186  0.0335
    1phy    C31    5   3.226   1.565   1.898 -0.1774  0.5815  0.0965
    1phy    C30    6   3.113   1.461   1.883  0.0507 -0.8293 -0.2798
    1phy    C28    7   3.077   1.364   1.995  0.2037  0.0742 -0.0756
    1phy    C29    8   2.927   1.329   2.013 -0.0017  0.0207  0.4056
    1phy    C27    9   3.172   1.239   2.008  0.5514  0.4428 -0.0523
    1phy    C26   10   3.203   1.203   2.153  0.0012  0.2655  0.1615
    1phy    C25   11   3.310   1.095   2.173 -0.1492 -0.4037  0.3234
    1phy    C23   12   3.348   1.076   2.320  0.3429  0.3092 -0.2446
    1phy    C24   13   3.270   0.964   2.391  0.1339 -0.1759 -0.2678
    1phy    C22   14   3.500   1.060   2.324 -0.6400  0.2176 -0.2269
    1phy    C21   15   3.574   1.069   2.463 -0.0623 -0.5918  0.2616
    1phy    C20   16   3.726   1.043   2.442  0.2841  0.7400 -0.0384
    1phy    C18   17   3.828   1.072   2.553 -0.3789  0.5500  0.3457
    1phy    O01   18   3.776   1.034   2.681  0.0036  0.0529  0.0977
    1phy    H01   19   3.828   1.063   2.754  1.3523 -1.1615 -0.3367
    1phy    C19   20   3.938   0.962   2.539  0.4566  0.0651 -0.2709
    1phy    C13   21   3.886   1.222   2.556 -0.4794  0.2064 -0.2074
    1phy     H3   22   3.933   1.245   2.457  1.3976 -0.3220  0.5090
    1phy    O33   23   4.002   1.236   2.642 -0.1163  0.0218  0.5087
    1phy    H1B   24   4.063   1.299   2.611  0.6155 -0.6135  0.6148
    1phy    C12   25   3.791   1.342   2.584  0.5629  0.2261 -0.2483
    1phy    O11   26   3.817   1.478   2.544 -0.0632  0.3322 -0.0320
    1phy    H1A   27   3.808   1.486   2.451  0.3769 -1.6880 -0.2863
    2phy    C35   28   4.012   1.250   1.346 -0.2634  0.0468  0.2447
    2phy    C33   29   4.077   1.210   1.477  0.8099  0.0714 -0.2391
    2phy    C34   30   3.973   1.162   1.577  0.4361 -0.2697 -0.3639
    2phy    C32   31   4.178   1.096   1.456  0.2980 -0.1870 -0.1180
    2phy    C31   32   4.317   1.116   1.405  0.2766  0.5014 -0.3972
    2phy    C30   33   4.404   0.991   1.434  0.0332 -0.3856 -0.1124
    2phy    C28   34   4.540   0.985   1.364  0.3327 -0.0574 -0.3276
    2phy    C29   35   4.645   0.956   1.471  0.3343 -0.5561  0.4324
    2phy    C27   36   4.528   0.872   1.261  0.5143 -0.1093  0.2295
    2phy    C26   37   4.598   0.897   1.129  0.2155  0.1953 -0.1011
    2phy    C25   38   4.604   0.781   1.027  0.2389  0.4436 -0.2474
    2phy    C23   39   4.709   0.796   0.915 -0.0112 -0.6475  0.6343
    2phy    C24   40   4.776   0.659   0.895  0.1448 -0.3728  0.4683
    2phy    C22   41   4.644   0.840   0.781  0.2030  0.1461  0.2767
    2phy    C21   42   4.736   0.926   0.694  0.4072 -0.3438  0.3145
    2phy    C20   43   4.672   0.978   0.563 -0.4533 -0.2701 -0.4439
    2phy    C18   44   4.756   1.051   0.452 -0.2996  0.1664 -0.2395
    2phy    O01   45   4.818   1.170   0.503 -0.0594  0.0759 -0.6305
    2phy    H01   46   4.756   1.224   0.548 -0.9099 -1.0787 -0.3850
    2phy    C19   47   4.652   1.099   0.353 -0.1033 -0.1031 -0.3083
    2phy    C13   48   4.870   0.956   0.380  0.2997  0.6767  0.0361
    2phy     H3   49   4.916   0.896   0.463 -0.9725 -1.8325 -0.9667
    2phy    O33   50   4.829   0.839   0.309 -0.3839 -0.1778 -0.0633
    2phy    H1B   51   4.815   0.865   0.220 -1.6873 -0.8420 -0.0798
    2phy    C12   52   5.006   1.006   0.329  0.5247  0.4050 -0.5717
    2phy    O11   53   5.074   1.086   0.427  0.1018  0.3730  0.1581
    2phy    H1A   54   5.010   1.128   0.481  0.7634 -1.1579  2.2806
    3phy    C35   55   0.083   4.745   1.086  0.1819 -0.3144  0.1072
    3phy    C33   56  -0.065   4.748   1.091  0.3546  0.2310  0.7718
    3phy    C34   57  -0.135   4.616   1.122  0.4283 -0.1131  0.0226
    3phy    C32   58  -0.110   4.874   1.175  0.1646  0.2191  0.1517
    3phy    C31   59  -0.249   4.929   1.144 -0.0202 -0.2939 -0.3399
    3phy    C30   60  -0.272   5.059   1.222  0.2826 -0.4730 -0.4006
    3phy    C28   61  -0.400   5.130   1.178  0.1683 -0.0391  0.0932
    3phy    C29   62  -0.494   5.159   1.300  0.4235  0.0677 -0.4329
    3phy    C27   63  -0.370   5.259   1.104 -0.0241 -0.3462  0.4331
    3phy    C26   64  -0.451   5.284   0.978  0.4568  0.0220 -0.2910
    3phy    C25   65  -0.428   5.421   0.909  0.0107 -0.0799 -0.0933
    3phy    C23   66  -0.519   5.440   0.792  0.3112 -0.0343 -0.0966
    3phy    C24   67  -0.631   5.539   0.826 -0.1556  0.2691 -0.3184
    3phy    C22   68  -0.433   5.498   0.677 -0.3347 -0.2783 -0.6208
    3phy    C21   69  -0.488   5.484   0.541  0.1955  0.2822 -0.1018
    3phy    C20   70  -0.389   5.549   0.444  0.1923 -0.0761  0.8211
    3phy    C18   71  -0.443   5.586   0.298 -0.4679 -0.2386  0.1525
    3phy    O01   72  -0.499   5.467   0.235  0.0616 -0.0307  0.0193
    3phy    H01   73  -0.440   5.394   0.242  1.9068  1.4648  0.6373
    3phy    C19   74  -0.313   5.626   0.224 -0.2758  0.0183  0.0721
    3phy    C13   75  -0.554   5.707   0.301 -0.2239  0.2508 -0.2405
    3phy     H3   76  -0.635   5.667   0.368 -0.1616  1.3202  0.5013
    3phy    O33   77  -0.527   5.823   0.380  0.1245 -0.1650 -0.0859
    3phy    H1B   78  -0.460   5.877   0.342 -0.0383  1.3306  1.5794
    3phy    C12   79  -0.667   5.738   0.187 -0.0498  0.3109 -0.1463
    3phy    O11   80  -0.691   5.632   0.093 -0.2061 -0.1811 -0.3689
    3phy    H1A   81  -0.740   5.563   0.133 -1.5986  1.4932  0.9471
    4phy    C35   82   1.608   4.556   1.725  0.3201  0.4359 -0.0638
    4phy    C33   83   1.553   4.696   1.745  0.0246 -0.0286  0.0417
    4phy    C34   84   1.645   4.785   1.833 -0.9445  0.3101  0.1648
    4phy    C32   85   1.513   4.756   1.610  0.0691 -0.3454 -0.0516
    4phy    C31   86   1.383   4.827   1.619  0.4589 -0.2664 -0.0391
    4phy    C30   87   1.332   4.887   1.489  0.0341  0.0708  0.0479
    4phy    C28   88   1.198   4.970   1.488 -0.2029 -0.3269 -0.0165
    4phy    C29   89   1.207   5.057   1.362 -0.1509  0.1894 -0.4139
    4phy    C27   90   1.064   4.889   1.480  0.0068 -0.1176  0.1160
    4phy    C26   91   0.994   4.883   1.616  0.0328  0.6486  0.0553
    4phy    C25   92   0.846   4.859   1.608 -0.1931 -0.5880  0.3415
    4phy    C23   93   0.774   4.839   1.742  0.1283 -0.3346 -0.0130
    4phy    C24   94   0.642   4.922   1.748 -0.1540 -0.3045 -0.4036
    4phy    C22   95   0.744   4.691   1.774  0.0695 -0.0167  0.1622
    4phy    C21   96   0.741   4.656   1.922 -0.0733  0.2457 -0.7570
    4phy    C20   97   0.670   4.522   1.936  0.0638  0.0787 -0.9778
    4phy    C18   98   0.644   4.465   2.083 -0.8711 -0.1730 -0.4443
    4phy    O01   99   0.627   4.561   2.186  0.2292  0.1981  0.5273
    4phy    H01  100   0.624   4.511   2.265 -0.9062 -1.8606 -0.7329
    4phy    C19  101   0.514   4.392   2.067  0.0937  0.3914 -0.8821
    4phy    C13  102   0.763   4.367   2.139 -0.1947 -0.9214  0.0106
    4phy     H3  103   0.789   4.293   2.059 -0.8969  1.5270 -2.6520
    4phy    O33  104   0.715   4.283   2.253 -0.2376 -0.2025  0.4682
    4phy    H1B  105   0.661   4.332   2.312 -0.3261 -0.7857  0.8765
    4phy    C12  106   0.902   4.429   2.189  0.3192 -0.0485 -0.2444
    4phy    O11  107   0.889   4.533   2.281  0.0075 -0.7324 -0.4790
    4phy    H1A  108   0.823   4.593   2.252 -0.0918  0.0856  1.2898
    5phy    C35  109   4.944   0.391   1.420 -0.2223  0.0374 -0.2658
    5phy    C33  110   4.868   0.516   1.381 -0.2870  0.0991 -0.2895
    5phy    C34  111   4.832   0.519   1.232 -0.4072 -0.4600 -0.5495
    5phy    C32  112   4.735   0.536   1.458 -0.0325 -0.0885 -0.4335
    5phy    C31  113   4.735   0.588   1.604  0.2822  1.4455 -0.0058
    5phy    C30  114   4.593   0.598   1.665  0.3404  0.0774  0.1691
    5phy    C28  115   4.588   0.636   1.811  0.0618  0.1474 -0.4048
    5phy    C29  116   4.517   0.766   1.829 -0.0971 -0.5131 -0.0580
    5phy    C27  117   4.533   0.527   1.898 -0.6795  0.3356 -0.2368
    5phy    C26  118   4.586   0.516   2.036  0.0988 -0.2652 -0.4119
    5phy    C25  119   4.540   0.390   2.112 -0.2194  0.2314  0.3081
    5phy    C23  120   4.627   0.323   2.229  0.3896 -0.6522  0.1325
    5phy    C24  121   4.672   0.418   2.345  0.3904  0.3103 -0.4348
    5phy    C22  122   4.534   0.211   2.281 -0.4053 -0.0489  0.4009
    5phy    C21  123   4.587   0.090   2.362  0.2628 -0.0898  0.3260
    5phy    C20  124   4.466   0.013   2.418  0.2576  0.4048 -0.0863
    5phy    C18  125   4.489  -0.112   2.519 -0.1869  0.1245  0.3563
    5phy    O01  126   4.570  -0.059   2.627 -0.2015  0.3340  0.5572
    5phy    H01  127   4.527   0.008   2.676 -1.4330 -0.0366  0.0200
    5phy    C19  128   4.349  -0.142   2.574 -0.0622 -0.2232 -0.7140
    5phy    C13  129   4.561  -0.237   2.441  0.4575 -0.0365 -0.2207
    5phy     H3  130   4.638  -0.197   2.369 -1.8349 -0.4807 -3.1221
    5phy    O33  131   4.472  -0.300   2.346 -0.1493 -0.4151 -0.1442
    5phy    H1B  132   4.432  -0.235   2.291 -1.0271 -0.5303  0.3469
    5phy    C12  133   4.638  -0.341   2.530 -0.1104  0.8032  0.3201
    5phy    O11  134   4.563  -0.438   2.602  0.2893  0.1770  0.4155
    5phy    H1A  135   4.497  -0.471   2.545 -0.1886  0.1383  0.9721
    6phy    C35  136   0.808   1.844   1.213 -0.2599  0.5793  0.2211
    6phy    C33  137   0.665   1.880   1.185  0.4790  0.3306 -0.5869
    6phy    C34  138   0.578   1.843   1.308 -0.2011  0.0507  0.2292
    6phy    C32  139   0.658   2.024   1.132 -0.4543 -0.2844 -0.1635
    6phy    C31  140   0.530   2.059   1.055 -0.0979  0.1655  0.2276
    6phy    C30  141   0.524   2.207   1.013 -0.0432  0.0582  0.0970
    6phy    C28  142   0.389   2.261   0.953 -0.4275  0.0876  0.5417
    6phy    C29  143   0.277   2.276   1.053  0.2559  0.0340 -0.7284
    6phy    C27  144   0.415   2.393   0.881  0.0977  0.2724 -0.4198
    6phy    C26  145   0.332   2.406   0.754 -0.2855  0.4047 -0.1278
    6phy    C25  146   0.348   2.543   0.686 -0.2081 -0.0947  0.0562
    6phy    C23  147   0.256   2.572   0.567  0.1293  0.3317  0.0693
    6phy    C24  148   0.161   2.682   0.598 -0.0049 -0.0847  0.2536
    6phy    C22  149   0.346   2.614   0.450 -0.1318 -0.2821 -0.1501
    6phy    C21  150   0.337   2.519   0.326 -0.0783 -1.0270 -0.0307
    6phy    C20  151   0.444   2.535   0.219 -0.2454  0.0044 -0.3635
    6phy    C18  152   0.439   2.461   0.082 -0.2053 -0.1061  0.7184
    6phy    O01  153   0.409   2.322   0.097  0.5415  0.1521  0.3222
    6phy    H01  154   0.323   2.317   0.135 -0.6031  0.2231 -2.0432
    6phy    C19  155   0.587   2.476   0.038  0.1162 -0.1561 -0.4361
    6phy    C13  156   0.328   2.528  -0.020 -0.1527  0.1047 -0.1668
    6phy     H3  157   0.227   2.498   0.018  0.6078  0.3128  2.1693
    6phy    O33  158   0.303   2.672  -0.020  0.1025  0.5874  0.0915
    6phy    H1B  159   0.362   2.729   0.025  1.2953 -0.6418  0.1549
    6phy    C12  160   0.289   2.469  -0.168  0.4774  0.2246  0.0278
    6phy    O11  161   0.151   2.492  -0.203  0.2734 -0.1228 -0.2975
    6phy    H1A  162   0.149   2.582  -0.227 -1.6444  0.3341  1.2178
    7phy    C35  163   4.768   0.132   1.817 -0.1851  0.1953 -0.3282
    7phy    C33  164   4.915   0.161   1.786  0.0759  0.1749 -0.3152
    7phy    C34  165   4.949   0.093   1.655 -0.1723 -0.2727  0.2570
    7phy    C32  166   4.955   0.308   1.784 -0.2755 -0.0118  0.0793
    7phy    C31  167   5.047   0.352   1.895 -0.2130  0.7421  0.0060
    7phy    C30  168   5.092   0.498   1.881 -0.4424 -0.2969 -0.2779
    7phy    C28  169   5.173   0.543   2.001  0.3154 -0.2482 -0.3478
    7phy    C29  170   5.315   0.596   1.963  0.0476  0.3897 -0.1803
    7phy    C27  171   5.096   0.658   2.074  0.6463 -0.5492  0.3478
    7phy    C26  172   5.096   0.630   2.225  0.3255  0.1562  0.0737
    7phy    C25  173   5.027   0.753   2.297  0.2571  0.3403  0.3466
    7phy    C23  174   5.011   0.729   2.446 -0.5440  0.5913 -0.2614
    7phy    C24  175   5.125   0.810   2.513  0.0665  0.3592  0.0408
    7phy    C22  176   4.873   0.777   2.494 -0.1667  0.4524  0.6938
    7phy    C21  177   4.829   0.740   2.638  0.3193  0.3649 -0.1201
    7phy    C20  178   4.679   0.753   2.646  0.1108  0.1262 -0.1066
    7phy    C18  179   4.600   0.686   2.763 -0.0692 -0.3973 -0.2766
    7phy    O01  180   4.678   0.679   2.884 -0.5223  0.4949 -0.4031
    7phy    H01  181   4.714   0.592   2.887  0.1097  0.5541 -3.3754
    7phy    C19  182   4.507   0.804   2.807  0.2365 -0.2314  0.2360
    7phy    C13  183   4.535   0.540   2.743  0.1039  0.1073  0.0871
    7phy     H3  184   4.491   0.531   2.640  0.5650  0.9454 -0.1896
    7phy    O33  185   4.422   0.511   2.827  0.5809 -0.4919  0.0167
    7phy    H1B  186   4.443   0.510   2.918 -0.0427 -0.0038  0.1698
    7phy    C12  187   4.639   0.419   2.754 -0.1027 -0.2535 -0.2442
    7phy    O11  188   4.719   0.424   2.868 -0.2610 -0.0489 -0.3467
    7phy    H1A  189   4.757   0.341   2.887  1.4549  0.8004  0.1815
    8phy    C35  190   5.105   0.881   1.479 -0.4524  0.5081  0.1957
    8phy    C33  191   5.179   0.879   1.617  0.2031  0.6115 -0.4718
    8phy    C34  192   5.070   0.893   1.724 -0.2860  0.3338  0.0746
    8phy    C32  193   5.266   0.754   1.628 -0.3682  0.3095  0.1281
    8phy    C31  194   5.405   0.758   1.566 -0.2047  0.0531 -0.0782
    8phy    C30  195   5.460   0.616   1.577  0.3526  0.3245 -0.0533
    8phy    C28  196   5.585   0.589   1.494 -0.3186 -0.1792 -0.0592
    8phy    C29  197   5.699   0.546   1.590 -0.2313  0.2474 -0.3133
    8phy    C27  198   5.552   0.478   1.391 -0.0168 -0.0563  0.6166
    8phy    C26  199   5.649   0.475   1.274  0.2505 -0.0484 -0.0632
    8phy    C25  200   5.591   0.378   1.170 -0.3022 -0.1841 -0.5615
    8phy    C23  201   5.684   0.358   1.048  0.1324 -0.3791  0.2618
    8phy    C24  202   5.722   0.217   1.033  0.3267 -0.3235  0.3020
    8phy    C22  203   5.618   0.407   0.917 -0.1903 -0.0221  0.2298
    8phy    C21  204   5.701   0.500   0.826  0.3539 -0.2751  0.4441
    8phy    C20  205   5.633   0.539   0.694 -0.3536 -0.1317  0.3507
    8phy    C18  206   5.696   0.660   0.609 -0.0855 -0.1828 -0.2893
    8phy    O01  207   5.728   0.762   0.709  0.1110  0.1850 -0.1876
    8phy    H01  208   5.692   0.845   0.685  1.7410  0.1308 -3.3432
    8phy    C19  209   5.576   0.702   0.515  0.2170 -0.1555  0.3851
    8phy    C13  210   5.834   0.617   0.535  0.7218  0.2417  0.1087
    8phy     H3  211   5.901   0.586   0.620  0.1494  2.0631  1.2887
    8phy    O33  212   5.843   0.500   0.461  0.0054 -0.1209  0.3382
    8phy    H1B  213   5.838   0.521   0.370  1.6236  0.5610  0.3778
    8phy    C12  214   5.942   0.735   0.496  0.0792  0.1208  0.1153
    8phy    O11  215   5.942   0.852   0.573  0.2110 -0.5917  0.1467
    8phy    H1A  216   5.881   0.841   0.643 -1.6578 -0.3933 -1.3724
    9phy    C35  217   3.609   0.856   1.998 -0.0910 -0.2465 -0.1590
    9phy    C33  218   3.738   0.887   1.918  0.0875 -0.2196  0.1876
    9phy    C34  219   3.702   0.866   1.770  0.0944 -0.3009  0.0765
    9phy    C32  220   3.798   1.021   1.963 -0.1002  0.3023  0.0991
    9phy    C31  221   3.952   1.015   1.979  0.2963  0.2522  0.1811
    9phy    C30  222   3.998   1.159   2.007 -0.2691 -0.1990  0.1558
    9phy    C28  223   4.154   1.172   2.000  0.4552 -0.1019  0.5197
    9phy    C29  224   4.194   1.244   1.870  0.1338  0.3578  0.0603
    9phy    C27  225   4.226   1.235   2.121 -0.6419 -0.1131  0.4140
    9phy    C26  226   4.273   1.144   2.236  0.5295  0.3273 -0.0747
    9phy    C25  227   4.343   1.228   2.342 -0.3147  0.0330 -0.5366
    9phy    C23  228   4.416   1.148   2.452 -0.6383  0.0888 -0.3827
    9phy    C24  229   4.563   1.119   2.429 -0.6981 -0.1521 -0.5662
    9phy    C22  230   4.408   1.221   2.587 -0.2737  0.5553  0.5347
    9phy    C21  231   4.397   1.145   2.719  0.0022  0.3644 -0.1219
    9phy    C20  232   4.393   1.247   2.830  0.0784  0.0014 -0.3435
    9phy    C18  233   4.395   1.194   2.985 -0.2606 -0.2204  0.6447
    9phy    O01  234   4.497   1.092   2.997  0.0056  0.0233  0.1074
    9phy    H01  235   4.468   1.032   3.062 -1.1820 -0.9796 -1.2976
    9phy    C19  236   4.448   1.316   3.063  0.1439  0.3527 -0.7089
    9phy    C13  237   4.253   1.127   3.031 -0.1497  0.0280 -0.3097
    9phy     H3  238   4.221   1.055   2.952  0.0288  0.7718 -1.0676
    9phy    O33  239   4.151   1.221   3.018 -0.3673  0.0404 -0.3733
    9phy    H1B  240   4.067   1.180   3.013 -0.4149 -0.2410  1.8003
    9phy    C12  241   4.249   1.040   3.164  0.1005 -0.3221  0.4713
    9phy    O11  242   4.359   0.961   3.190  0.1647  0.3706 -0.4450
    9phy    H1A  243   4.359   0.922   3.275  0.6294 -1.3768 -1.2134
   10phy    C35  244   4.966   1.151   0.975  0.2583  0.0424 -0.2227
   10phy    C33  245   5.004   1.198   1.115 -0.0445 -0.2077 -0.1667
   10phy    C34  246   4.959   1.094   1.212 -0.3039 -0.3463 -0.3801
   10phy    C32  247   5.153   1.218   1.125 -0.1034 -0.0711  0.1105
   10phy    C31  248   5.194   1.363   1.139  0.5554  0.5877 -0.4885
   10phy    C30  249   5.342   1.378   1.173 -0.1516 -0.0189  0.2951
   10phy    C28  250   5.387   1.519   1.212  0.2098 -0.3050 -0.2551
   10phy    C29  251   5.496   1.510   1.316  0.6458 -0.1828  0.5847
   10phy    C27  252   5.433   1.599   1.088  0.1056 -0.0128 -0.1665
   10phy    C26  253   5.325   1.698   1.036  0.0303  0.1875 -0.3202
   10phy    C25  254   5.359   1.745   0.898 -0.6588 -0.0590 -0.2465
   10phy    C23  255   5.250   1.831   0.828  0.0388  0.6412 -0.2450
   10phy    C24  256   5.296   1.973   0.806 -0.2647 -0.2440 -0.0472
   10phy    C22  257   5.216   1.780   0.689 -0.1830 -0.1680 -0.0796
   10phy    C21  258   5.090   1.696   0.673  0.3784  0.5322  0.1299
   10phy    C20  259   5.089   1.608   0.544  0.3897  0.2026 -0.1755
   10phy    C18  260   4.977   1.494   0.536 -0.1245  0.8272 -0.4362
   10phy    O01  261   4.994   1.411   0.657  0.2521 -0.1183 -0.0370
   10phy    H01  262   5.083   1.392   0.678  0.7056  1.1715 -0.6586
   10phy    C19  263   5.027   1.423   0.409 -0.3425  0.2303  0.2702
   10phy    C13  264   4.826   1.547   0.532  0.1343 -0.1735 -0.4077
   10phy     H3  265   4.817   1.614   0.622 -0.8049  1.1956 -1.4742
   10phy    O33  266   4.782   1.648   0.439 -0.0637  0.5729 -0.3838
   10phy    H1B  267   4.752   1.602   0.363  0.2971 -3.0280  1.4533
   10phy    C12  268   4.700   1.461   0.580  0.1473  0.3755  0.0680
   10phy    O11  269   4.728   1.348   0.658  0.5055  0.3681 -0.0457
   10phy    H1A  270   4.806   1.363   0.708  1.3374 -0.9685 -0.8679
   11phy    C35  271   0.149   2.402   2.430 -0.2920 -0.2897 -0.2610
   11phy    C33  272   0.058   2.357   2.320 -0.0362 -0.4664  0.7640
   11phy    C34  273   0.023   2.473   2.221 -0.4574 -0.2269  0.0591
   11phy    C32  274   0.122   2.242   2.244  0.0850 -0.7223 -0.1213
   11phy    C31  275   0.029   2.139   2.175  0.0273  0.2437 -0.1137
   11phy    C30  276   0.089   2.028   2.093  0.1902  0.2014 -0.5200
   11phy    C28  277  -0.001   1.928   2.020 -0.0271  0.1394  0.4695
   11phy    C29  278   0.028   1.926   1.866  0.2768  0.2097 -0.1832
   11phy    C27  279   0.019   1.789   2.083  0.5479  0.2063 -0.1401
   11phy    C26  280  -0.115   1.717   2.111 -0.4257 -0.0168 -0.3282
   11phy    C25  281  -0.109   1.572   2.162 -0.1682 -0.2766  0.0129
   11phy    C23  282  -0.242   1.507   2.211  0.3381  0.0899 -0.3142
   11phy    C24  283  -0.336   1.476   2.093  0.0911 -0.7365  0.6088
   11phy    C22  284  -0.209   1.379   2.294 -0.3625  0.0317  0.0070
   11phy    C21  285  -0.258   1.372   2.439 -0.0390 -0.2393 -0.2115
   11phy    C20  286  -0.176   1.269   2.521  0.0325  0.7314 -0.3944
   11phy    C18  287  -0.216   1.249   2.676  0.6920 -0.0837  0.3152
   11phy    O01  288  -0.353   1.206   2.691  0.1448  0.0901  0.1773
   11phy    H01  289  -0.370   1.159   2.771 -0.3698  0.0346  0.0416
   11phy    C19  290  -0.135   1.127   2.712 -0.2375  0.4632 -0.2932
   11phy    C13  291  -0.190   1.370   2.785  0.3857 -0.3715 -0.0277
   11phy     H3  292  -0.092   1.420   2.765  0.7592 -0.6187  1.1277
   11phy    O33  293  -0.167   1.332   2.918  0.2210 -0.0006 -0.2113
   11phy    H1B  294  -0.110   1.389   2.966  1.9602 -0.0442 -2.1241
   11phy    C12  295  -0.301   1.482   2.788  0.2077 -0.8241 -0.1840
   11phy    O11  296  -0.430   1.445   2.838 -0.0063 -0.4368 -0.4083
   11phy    H1A  297  -0.457   1.363   2.802 -0.3572 -0.7331  0.4901
   12phy    C35  298   1.290   1.603   2.219  0.5653 -0.1012  0.2828
   12phy    C33  299   1.203   1.512   2.129  0.1533  0.1588  0.2758
   12phy    C34  300   1.303   1.422   2.059 -0.1267 -0.4089  0.1925
   12phy    C32  301   1.105   1.426   2.210 -0.1646 -0.4346 -0.4247
   12phy    C31  302   0.954   1.450   2.179  0.4952 -0.5416 -0.4224
   12phy    C30  303   0.854   1.345   2.231  0.1479  0.2076 -0.2708
   12phy    C28  304   0.709   1.354   2.182  0.1687  0.1323  0.1979
   12phy    C29  305   0.700   1.266   2.054  0.1145 -0.2627 -0.0196
   12phy    C27  306   0.610   1.283   2.281 -0.2742 -0.0790  0.2150
   12phy    C26  307   0.525   1.378   2.367 -0.9059  0.1351  0.0641
   12phy    C25  308   0.416   1.305   2.448  0.0272  0.0067  0.1211
   12phy    C23  309   0.313   1.394   2.521 -0.0004 -0.2439  0.1984
   12phy    C24  310   0.206   1.444   2.422 -0.4728  0.1345 -0.4484
   12phy    C22  311   0.255   1.328   2.647  0.5270 -0.0699 -0.0544
   12phy    C21  312   0.226   1.420   2.764 -0.2312 -0.1071 -0.2388
   12phy    C20  313   0.191   1.346   2.896  0.0806 -0.2211 -0.1934
   12phy    C18  314   0.146   1.423   3.027  1.0013  0.2578 -0.1641
   12phy    O01  315   0.030   1.502   2.993  0.1971 -0.1870 -0.4533
   12phy    H01  316   0.058   1.571   2.936  2.4998  1.3148  2.2135
   12phy    C19  317   0.091   1.305   3.104  0.2110  0.7297 -0.6597
   12phy    C13  318   0.261   1.516   3.100 -0.2135  0.1379  0.2338
   12phy     H3  319   0.303   1.584   3.022  0.6515 -0.0583  0.5154
   12phy    O33  320   0.375   1.440   3.134  0.3158  0.1138  0.1642
   12phy    H1B  321   0.353   1.372   3.194 -1.0056  0.9625  0.6893
   12phy    C12  322   0.222   1.606   3.224 -0.2947 -0.1445 -0.4207
   12phy    O11  323   0.110   1.692   3.208 -0.5275 -0.1049 -0.1737
   12phy    H1A  324   0.102   1.750   3.280  0.7213  1.0354 -0.8961
   13phy    C35  325   4.420   2.601   1.165  0.4080 -0.1608 -0.2705
   13phy    C33  326   4.450   2.478   1.246 -0.1718 -0.2008  0.0272
   13phy    C34  327   4.394   2.354   1.177 -0.6094  0.0193 -0.3452
   13phy    C32  328   4.596   2.475   1.297 -0.3292  0.5504 -0.5489
   13phy    C31  329   4.617   2.422   1.440 -0.1877  0.0288 -0.3993
   13phy    C30  330   4.765   2.425   1.481  0.3613 -0.1112 -0.0010
   13phy    C28  331   4.794   2.399   1.629 -0.0100 -0.0276  0.1169
   13phy    C29  332   4.913   2.298   1.642  0.0408  0.2339 -0.1600
   13phy    C27  333   4.829   2.538   1.696 -0.0997 -0.0114  0.0215
   13phy    C26  334   4.808   2.541   1.847 -0.5837  0.7924 -0.0928
   13phy    C25  335   4.819   2.676   1.923 -0.4257  0.0992  0.0412
   13phy    C23  336   4.804   2.669   2.075  0.3054  0.2638  0.2950
   13phy    C24  337   4.869   2.797   2.134 -0.3362  0.0590 -0.3139
   13phy    C22  338   4.654   2.652   2.122 -0.1472  0.4636 -0.3556
   13phy    C21  339   4.632   2.579   2.255  0.8250 -0.3022 -0.3766
   13phy    C20  340   4.482   2.588   2.304  0.5535 -0.1179 -0.0705
   13phy    C18  341   4.447   2.579   2.458 -0.0819  0.1748 -0.1889
   13phy    O01  342   4.527   2.683   2.525 -0.0039 -0.1473  0.4938
   13phy    H01  343   4.607   2.650   2.562  0.4179 -0.3079 -0.5134
   13phy    C19  344   4.294   2.627   2.451 -0.3714  0.3151  0.0902
   13phy    C13  345   4.466   2.430   2.523  0.4581 -0.2096  0.1779
   13phy     H3  346   4.567   2.389   2.497 -0.1582 -1.5369 -0.2462
   13phy    O33  347   4.383   2.328   2.471  0.1270 -0.1448  0.5920
   13phy    H1B  348   4.330   2.364   2.402  0.4103  1.1928  1.0402
   13phy    C12  349   4.467   2.425   2.677 -0.2612  0.2222  0.2021
   13phy    O11  350   4.346   2.435   2.743 -0.4815 -0.0980 -0.0196
   13phy    H1A  351   4.295   2.362   2.713  1.2770 -1.1741 -0.5369
   14phy    C35  352   1.050   3.530   1.218 -0.1299  0.5056 -0.4233
   14phy    C33  353   0.902   3.570   1.236 -0.1239  0.5935 -0.1585
   14phy    C34  354   0.846   3.534   1.370  0.3848  0.0430 -0.3594
   14phy    C32  355   0.891   3.716   1.201 -0.1201 -0.4383  0.4426
   14phy    C31  356   0.762   3.768   1.139  0.3076 -0.0471 -0.1565
   14phy    C30  357   0.772   3.907   1.075  0.3345 -0.9613 -0.1987
   14phy    C28  358   0.630   3.973   1.052 -0.4514 -0.8228  0.3815
   14phy    C29  359   0.575   4.066   1.162 -0.0282 -0.2687  0.4152
   14phy    C27  360   0.647   4.059   0.923 -0.3508  0.3891  0.5525
   14phy    C26  361   0.531   4.051   0.819 -0.6876  0.2715  0.0772
   14phy    C25  362   0.565   4.119   0.686 -0.5463  0.2151 -0.6646
   14phy    C23  363   0.480   4.072   0.568 -0.3561 -0.0295 -0.5556
   14phy    C24  364   0.418   4.178   0.480 -0.1852  0.1455  0.5260
   14phy    C22  365   0.562   3.975   0.482 -0.3796  0.0638 -0.3954
   14phy    C21  366   0.512   3.836   0.452 -0.0683  0.3328  0.0420
   14phy    C20  367   0.604   3.767   0.348 -0.0166  0.1424 -0.3816
   14phy    C18  368   0.569   3.615   0.315  0.3467 -0.2904  0.3940
   14phy    O01  369   0.576   3.537   0.438  0.6056 -0.0262 -0.6002
   14phy    H01  370   0.666   3.514   0.454  0.9020  1.8096  0.6308
   14phy    C19  371   0.689   3.572   0.223 -0.1329 -0.1497  0.0822
   14phy    C13  372   0.418   3.598   0.251  0.3277  0.0567 -0.1229
   14phy     H3  373   0.354   3.627   0.338  0.8978 -1.1917  0.7381
   14phy    O33  374   0.375   3.696   0.164 -0.2336  0.1010 -0.0454
   14phy    H1B  375   0.449   3.731   0.118  0.1791  1.6059  1.6636
   14phy    C12  376   0.342   3.465   0.229 -0.0445 -0.4208 -0.2988
   14phy    O11  377   0.350   3.408   0.101  0.1338 -0.0436 -0.3041
   14phy    H1A  378   0.287   3.455   0.050 -0.1416 -0.0487  0.0243
   15phy    C35  379   0.937   4.023   1.823  0.1237  0.2150 -0.4377
   15phy    C33  380   0.851   4.033   1.691 -0.2989 -0.2492 -0.0503
   15phy    C34  381   0.929   3.952   1.586  0.3625 -0.1922 -0.0128
   15phy    C32  382   0.709   3.982   1.708  0.3654  0.4023  0.4437
   15phy    C31  383   0.601   4.091   1.689 -0.6146 -0.2123  0.4782
   15phy    C30  384   0.469   4.029   1.726  0.0218  0.5010 -0.0201
   15phy    C28  385   0.350   4.116   1.696 -0.5131  0.0584  0.7409
   15phy    C29  386   0.309   4.085   1.554 -0.0757  0.0700  0.4914
   15phy    C27  387   0.238   4.084   1.794  0.6583  0.3011  0.4289
   15phy    C26  388   0.224   4.182   1.911  0.3889 -0.1887 -0.0940
   15phy    C25  389   0.112   4.149   2.013 -0.0169 -0.2841  0.1088
   15phy    C23  390   0.091   4.236   2.138 -0.1782  0.0581  0.3306
   15phy    C24  391  -0.051   4.225   2.185 -0.1356  0.1178  0.4232
   15phy    C22  392   0.177   4.201   2.261 -0.0872  0.0208  0.5932
   15phy    C21  393   0.235   4.316   2.342  0.0291  0.5405 -0.1039
   15phy    C20  394   0.350   4.263   2.430  0.3070 -0.0603 -0.5699
   15phy    C18  395   0.416   4.359   2.538  0.2450 -0.0346  0.3643
   15phy    O01  396   0.308   4.389   2.624 -0.3561 -0.4705 -0.3857
   15phy    H01  397   0.263   4.310   2.648 -2.6507  0.8366 -0.1035
   15phy    C19  398   0.506   4.253   2.603  0.3896 -0.0039  0.4273
   15phy    C13  399   0.492   4.492   2.478  0.2519  0.0727 -0.4782
   15phy     H3  400   0.431   4.539   2.396  1.5812  1.6223 -0.6297
   15phy    O33  401   0.614   4.478   2.409  0.0403  0.1303  0.1855
   15phy    H1B  402   0.690   4.475   2.464 -0.1174  0.5752  0.4292
   15phy    C12  403   0.517   4.605   2.586  0.6131 -0.1403 -0.1455
   15phy    O11  404   0.412   4.652   2.665  0.3069  0.5673  0.0558
   15phy    H1A  405   0.353   4.579   2.668  1.3830 -0.2774  1.1803
   16phy    C35  406   4.710   4.968   2.089 -0.0961  0.1494  0.1185
   16phy    C33  407   4.842   4.897   2.056 -0.1250 -0.4087 -0.7330
   16phy    C34  408   4.892   4.928   1.916  0.0874 -0.1841 -0.2698
   16phy    C32  409   4.951   4.921   2.160 -0.3218 -0.0194 -0.2294
   16phy    C31  410   5.048   4.805   2.189  0.4136 -0.5037  0.0535
   16phy    C30  411   5.149   4.842   2.296  0.2754 -1.0048  0.0132
   16phy    C28  412   5.238   4.727   2.343 -0.1452  0.3772 -0.0901
   16phy    C29  413   5.371   4.787   2.389  0.3520  0.1639 -0.4405
   16phy    C27  414   5.196   4.648   2.463  0.3950 -0.2739 -0.5490
   16phy    C26  415   5.076   4.548   2.448 -0.0359  0.0793 -0.0506
   16phy    C25  416   5.048   4.485   2.584 -0.0740  0.6250 -0.1085
   16phy    C23  417   4.915   4.408   2.595  0.2675  0.1902 -0.6309
   16phy    C24  418   4.902   4.267   2.534  0.4032  0.2452 -0.3608
   16phy    C22  419   4.893   4.385   2.747  0.9466 -0.2611  0.2439
   16phy    C21  420   4.802   4.477   2.827  0.3055 -0.0169  0.6598
   16phy    C20  421   4.802   4.436   2.973  0.0566 -0.0428  0.2046
   16phy    C18  422   4.705   4.504   3.078 -0.0231 -0.6719  0.9767
   16phy    O01  423   4.570   4.503   3.027 -0.2680  0.2422  0.2714
   16phy    H01  424   4.557   4.576   2.970  0.3667  2.1928  2.4571
   16phy    C19  425   4.705   4.391   3.187  0.3879  0.4700 -0.3752
   16phy    C13  426   4.755   4.658   3.113 -0.4398  0.0384 -0.2970
   16phy     H3  427   4.772   4.713   3.018  0.0399 -0.8866 -0.7642
   16phy    O33  428   4.885   4.662   3.172 -0.3490  0.3690 -0.2861
   16phy    H1B  429   4.951   4.712   3.127  0.0126 -0.6359 -0.8782
   16phy    C12  430   4.658   4.743   3.198 -0.4851  0.4094 -0.0152
   16phy    O11  431   4.682   4.883   3.200 -0.4501  0.5265  0.1675
   16phy    H1A  432   4.769   4.897   3.232  0.1340 -1.0742 -0.5859
   17phy    C35  433   3.974   4.577   1.236 -0.5031 -0.0888  0.1759
   17phy    C33  434   3.889   4.518   1.346  0.0704 -0.2235 -0.7871
   17phy    C34  435   3.782   4.624   1.383  0.0335  0.1136  0.1533
   17phy    C32  436   3.839   4.375   1.320 -0.1726 -0.0519 -0.4273
   17phy    C31  437   3.815   4.290   1.451  0.1952  0.6525  0.0991
   17phy    C30  438   3.800   4.143   1.412  0.0127 -0.0684  0.3175
   17phy    C28  439   3.755   4.054   1.529 -0.6032  0.1098 -0.3378
   17phy    C29  440   3.647   3.957   1.487  0.2336 -0.1205  0.2309
   17phy    C27  441   3.883   3.986   1.583  0.1318 -0.1489  0.1522
   17phy    C26  442   3.880   3.953   1.728 -0.4191 -0.0969 -0.2147
   17phy    C25  443   3.994   3.872   1.797 -0.0872 -0.3271 -0.1179
   17phy    C23  444   3.984   3.881   1.950 -0.8538  0.0824  0.3072
   17phy    C24  445   3.936   3.747   2.014 -0.1589 -0.1543  0.8181
   17phy    C22  446   4.129   3.905   1.996 -0.0862 -0.2619 -0.5479
   17phy    C21  447   4.148   3.989   2.125 -0.6204 -0.1525  0.1489
   17phy    C20  448   4.298   3.999   2.167  0.2909 -0.3982  0.3065
   17phy    C18  449   4.326   4.089   2.295  0.4694  0.4510 -0.3357
   17phy    O01  450   4.269   4.042   2.422  0.0724  0.1410 -0.4766
   17phy    H01  451   4.283   3.952   2.440 -2.1008 -0.0268  0.7417
   17phy    C19  452   4.474   4.046   2.309  0.2320  0.2036  0.6365
   17phy    C13  453   4.306   4.253   2.284 -0.0326 -0.0741 -0.4011
   17phy     H3  454   4.344   4.282   2.182  2.7553 -0.1487  0.5427
   17phy    O33  455   4.395   4.329   2.367  0.3894 -0.4050 -0.1411
   17phy    H1B  456   4.390   4.422   2.363  0.6568 -0.3145  1.1250
   17phy    C12  457   4.158   4.312   2.293  0.1661 -0.3429  0.2240
   17phy    O11  458   4.149   4.450   2.269  0.0556 -0.5473  0.0802
   17phy    H1A  459   4.207   4.500   2.322 -0.2618  0.1774 -0.2380
   18phy    C35  460   0.317   2.885   0.933  0.1018 -0.2022  0.1516
   18phy    C33  461   0.454   2.927   0.982 -0.0400  0.5924 -0.2349
   18phy    C34  462   0.557   2.824   0.942 -0.0803  0.2815 -0.3848
   18phy    C32  463   0.491   3.067   0.935  0.4198  0.1908 -0.2593
   18phy    C31  464   0.439   3.187   1.016 -0.1856  0.1515 -0.5374
   18phy    C30  465   0.470   3.323   0.955  0.5098  0.1311 -0.2840
   18phy    C28  466   0.420   3.447   1.034 -0.4585  0.5989 -0.8076
   18phy    C29  467   0.508   3.479   1.155  0.0846 -0.1706 -0.1790
   18phy    C27  468   0.419   3.568   0.944 -0.1674 -0.1634 -0.1233
   18phy    C26  469   0.280   3.594   0.889  0.0905 -0.1724 -0.0003
   18phy    C25  470   0.276   3.693   0.773 -0.0083  0.1152  0.3266
   18phy    C23  471   0.136   3.737   0.717 -0.0902  0.4158  0.1092
   18phy    C24  472   0.125   3.890   0.717 -0.0217 -0.1792  0.7966
   18phy    C22  473   0.118   3.671   0.582 -0.2929  0.7935 -0.2490
   18phy    C21  474  -0.024   3.631   0.550  0.5046 -0.5602  0.2057
   18phy    C20  475  -0.010   3.572   0.410  0.4158 -0.2377  0.0184
   18phy    C18  476  -0.126   3.493   0.337 -0.5488 -0.2483  0.1784
   18phy    O01  477  -0.159   3.379   0.416  0.3435  0.3636  0.2249
   18phy    H01  478  -0.252   3.382   0.419  0.2356  0.6432 -1.7230
   18phy    C19  479  -0.057   3.443   0.205 -0.1142 -0.0404 -0.2229
   18phy    C13  480  -0.264   3.583   0.313 -0.3479  0.1628 -0.2561
   18phy     H3  481  -0.290   3.624   0.414  0.0069 -0.4076  0.0785
   18phy    O33  482  -0.247   3.708   0.250 -0.1883 -0.3179 -0.1558
   18phy    H1B  483  -0.191   3.764   0.301 -0.3213 -1.1941  1.0072
   18phy    C12  484  -0.410   3.516   0.305 -0.1010  0.3281  0.0428
   18phy    O11  485  -0.423   3.391   0.365  0.4812 -0.2078 -0.2723
   18phy    H1A  486  -0.507   3.352   0.355  0.7949 -1.1847  0.6623
   19phy    C35  487   5.100   4.539   1.553  0.5355  0.0021 -0.0392
   19phy    C33  488   5.062   4.392   1.572  0.1500 -0.0764  0.7144
   19phy    C34  489   5.036   4.364   1.715 -0.1845  0.5533 -0.6155
   19phy    C32  490   4.937   4.362   1.477 -0.2010  0.2402 -0.2390
   19phy    C31  491   4.956   4.231   1.404  0.2433  0.6545  0.0439
   19phy    C30  492   4.857   4.216   1.288  0.1097  0.1503 -0.0064
   19phy    C28  493   4.855   4.083   1.210  0.2764 -0.1387  0.4952
   19phy    C29  494   4.764   3.979   1.281 -0.2527 -0.5057  0.2439
   19phy    C27  495   4.800   4.093   1.063  0.3695  0.0020 -0.6601
   19phy    C26  496   4.861   3.997   0.962 -0.3328 -0.1564  0.1995
   19phy    C25  497   4.805   4.024   0.818 -0.7207 -0.4139  0.2691
   19phy    C23  498   4.875   3.955   0.696 -0.1504  0.0111  0.1742
   19phy    C24  499   4.828   3.815   0.676  0.1943  0.3343  0.3088
   19phy    C22  500   4.862   4.032   0.565 -0.2140 -0.4173 -0.4161
   19phy    C21  501   5.000   4.062   0.504  0.2882  0.2651  0.0357
   19phy    C20  502   4.984   4.083   0.355 -0.6162  0.4036  0.2655
   19phy    C18  503   5.108   4.102   0.262  0.4358  0.5023 -0.1608
   19phy    O01  504   5.170   4.228   0.285 -0.5043 -0.1086  0.2650
   19phy    H01  505   5.105   4.295   0.295 -0.7079 -0.0713 -1.1719
   19phy    C19  506   5.051   4.125   0.124 -0.4214 -0.2525 -0.0898
   19phy    C13  507   5.209   3.978   0.261 -0.3686  0.5278 -0.2570
   19phy     H3  508   5.238   3.969   0.369  1.4138 -0.5780 -0.7947
   19phy    O33  509   5.152   3.847   0.248 -0.3153 -0.0484  0.4631
   19phy    H1B  510   5.137   3.840   0.156 -1.1048 -1.5606  0.6688
   19phy    C12  511   5.361   3.976   0.226 -0.8706  0.2654  0.5003
   19phy    O11  512   5.397   3.932   0.095  0.1150  0.4165 -0.1850
   19phy    H1A  513   5.407   3.839   0.105 -1.2589  0.1775 -0.7316
   20phy    C35  514   3.856   0.101   1.594  0.0302 -0.4713  0.3319
   20phy    C33  515   3.905   0.229   1.524  0.4651 -0.3053 -0.2002
   20phy    C34  516   3.829   0.248   1.393  0.5412 -0.1871 -0.9089
   20phy    C32  517   3.874   0.349   1.612  0.2296 -0.2542  0.3263
   20phy    C31  518   3.995   0.400   1.691 -0.0672  0.2692 -0.3252
   20phy    C30  519   3.976   0.527   1.782 -0.5804 -0.3328 -0.1437
   20phy    C28  520   4.112   0.565   1.840 -0.1623 -0.3568 -0.5886
   20phy    C29  521   4.183   0.658   1.741 -0.1713 -0.4837  0.0759
   20phy    C27  522   4.087   0.647   1.970  0.1227  0.2455  0.5611
   20phy    C26  523   4.188   0.612   2.078 -0.4550 -0.3099  0.0056
   20phy    C25  524   4.175   0.699   2.199  0.0504  0.3304 -0.0722
   20phy    C23  525   4.277   0.677   2.312  0.0425 -0.3038 -0.0993
   20phy    C24  526   4.392   0.772   2.291 -0.0914 -0.1446  0.4651
   20phy    C22  527   4.210   0.717   2.445 -0.3211 -0.0917 -0.1534
   20phy    C21  528   4.207   0.609   2.554  0.0544 -0.0253 -0.0000
   20phy    C20  529   4.158   0.661   2.691 -0.2847 -0.4948 -0.2326
   20phy    C18  530   4.099   0.565   2.808 -0.4645  0.1219  0.2730
   20phy    O01  531   4.189   0.448   2.825  0.4322 -0.1846 -0.1638
   20phy    H01  532   4.278   0.478   2.827  1.2458 -2.4280  1.1934
   20phy    C19  533   4.122   0.648   2.936 -0.4534  0.2750 -0.2318
   20phy    C13  534   3.950   0.514   2.795  0.0635  0.1229 -0.0296
   20phy     H3  535   3.883   0.599   2.768  1.7425  1.5353  0.0750
   20phy    O33  536   3.888   0.466   2.915  0.3022 -0.0955  0.0077
   20phy    H1B  537   3.867   0.536   2.974 -3.3594 -1.5082  0.6915
   20phy    C12  538   3.924   0.403   2.684 -0.1230 -0.4554 -0.0325
   20phy    O11  539   3.788   0.389   2.653  0.4734 -0.6395 -0.5298
   20phy    H1A  540   3.788   0.301   2.622  0.9816 -1.1707  0.8966
   21phy    C35  541   0.144   3.593   1.320  0.1466  0.4435  0.2350
   21phy    C33  542   0.081   3.733   1.327  0.0927  0.0460  0.6145
   21phy    C34  543   0.067   3.784   1.474 -0.4819  0.1869  0.2397
   21phy    C32  544   0.154   3.820   1.223  0.7962  0.0051 -0.0799
   21phy    C31  545   0.073   3.937   1.161 -0.0695 -0.2231 -0.1876
   21phy    C30  546   0.158   4.027   1.074 -0.1537  0.2394  0.3218
   21phy    C28  547   0.104   4.169   1.051  0.0554 -0.3263 -0.8002
   21phy    C29  548   0.132   4.264   1.170 -0.1017 -0.0831 -0.0073
   21phy    C27  549   0.188   4.222   0.934 -0.2581 -0.4443  0.4037
   21phy    C26  550   0.110   4.307   0.825 -0.3765  0.1197  0.0111
   21phy    C25  551   0.209   4.391   0.742 -0.3634 -0.1508 -0.6335
   21phy    C23  552   0.160   4.501   0.639  0.2024  0.5202 -0.1808
   21phy    C24  553   0.134   4.642   0.696 -0.5561 -0.2889  0.2543
   21phy    C22  554   0.271   4.514   0.534  0.1578  0.6806 -0.1498
   21phy    C21  555   0.219   4.482   0.388  0.0714  0.0660  0.0928
   21phy    C20  556   0.331   4.491   0.282 -0.1191  0.1141  0.2272
   21phy    C18  557   0.308   4.435   0.138  0.2185  0.1978 -0.4092
   21phy    O01  558   0.257   4.298   0.140  0.0772  0.1270 -0.2987
   21phy    H01  559   0.187   4.292   0.202  0.6848  0.2956  0.4406
   21phy    C19  560   0.448   4.421   0.075 -0.2122  0.0582  0.0245
   21phy    C13  561   0.202   4.524   0.055 -0.0174  0.1270  0.0412
   21phy     H3  562   0.109   4.531   0.115 -0.2863  0.3471 -0.3919
   21phy    O33  563   0.227   4.663   0.043 -0.3906  0.0296  0.1351
   21phy    H1B  564   0.283   4.679  -0.031 -0.1411  0.6867  0.4591
   21phy    C12  565   0.115   4.479  -0.070 -0.2394 -0.4368  0.2538
   21phy    O11  566   0.171   4.518  -0.191  0.0178 -0.1564  0.1823
   21phy    H1A  567   0.170   4.439  -0.241 -0.3848 -0.2061  0.2570
   22phy    C35  568   2.430   4.679   1.439  0.4776  0.4943  0.0301
   22phy    C33  569   2.440   4.568   1.539 -0.6220 -0.1288 -0.4505
   22phy    C34  570   2.339   4.602   1.648 -0.0870 -0.5737 -0.3103
   22phy    C32  571   2.405   4.430   1.477  0.0797  0.6445  0.6599
   22phy    C31  572   2.516   4.328   1.501 -0.2184  0.3195 -0.0776
   22phy    C30  573   2.479   4.195   1.435  0.4075  0.1008  0.1805
   22phy    C28  574   2.580   4.078   1.433 -0.3122 -0.1834 -0.6537
   22phy    C29  575   2.544   3.976   1.540  0.1777  0.0875 -0.0465
   22phy    C27  576   2.576   4.015   1.291 -0.2694  0.1279  0.0620
   22phy    C26  577   2.684   4.049   1.189 -0.1519 -0.4327  0.2676
   22phy    C25  578   2.637   3.977   1.054 -0.0463 -0.0204 -0.2520
   22phy    C23  579   2.714   4.019   0.921 -0.1977  0.4496  0.1553
   22phy    C24  580   2.850   3.940   0.908  0.5438  0.2197  0.0223
   22phy    C22  581   2.617   3.974   0.809 -0.0439 -0.5526  0.4114
   22phy    C21  582   2.618   4.057   0.677 -0.0145  0.2248 -0.3958
   22phy    C20  583   2.535   3.991   0.563 -0.1573  0.0306 -0.0982
   22phy    C18  584   2.533   4.035   0.410  0.2815 -1.0624  0.1385
   22phy    O01  585   2.481   4.168   0.396 -0.0794  0.7601 -0.7553
   22phy    H01  586   2.402   4.175   0.446 -0.3590 -1.0033 -0.8905
   22phy    C19  587   2.431   3.940   0.348 -0.1545  0.4806 -0.3381
   22phy    C13  588   2.677   4.026   0.344 -0.0502  0.3404  0.5124
   22phy     H3  589   2.735   4.109   0.393  0.5079  1.3685 -1.7531
   22phy    O33  590   2.763   3.916   0.382 -0.0235 -0.0295  0.3222
   22phy    H1B  591   2.819   3.943   0.453 -1.3863  1.2144  0.9824
   22phy    C12  592   2.721   4.092   0.205  0.2925  0.0578 -0.1224
   22phy    O11  593   2.852   4.143   0.190  0.0789 -0.3030  0.1627
   22phy    H1A  594   2.852   4.209   0.123 -0.9473  1.2147  1.5749
   23phy    C35  595   1.102   3.181   1.548  0.1414 -0.0717  0.0029
   23phy    C33  596   1.066   3.150   1.694 -0.5983 -0.2129  0.1840
   23phy    C34  597   0.985   3.018   1.705  0.6037 -0.3006 -0.0913
   23phy    C32  598   1.193   3.153   1.783  0.3472  0.3740 -0.0092
   23phy    C31  599   1.181   3.242   1.911  0.1795 -0.6208  0.3355
   23phy    C30  600   1.307   3.249   1.998  0.0448 -0.1197  0.2160
   23phy    C28  601   1.309   3.350   2.125 -0.2436  0.4141  0.0272
   23phy    C29  602   1.417   3.288   2.221 -0.2582 -0.3475  0.5164
   23phy    C27  603   1.341   3.496   2.084  0.3021  0.7504 -0.4378
   23phy    C26  604   1.281   3.598   2.180 -0.1203 -0.1678 -0.0360
   23phy    C25  605   1.310   3.744   2.131 -0.1233  0.2573 -0.5490
   23phy    C23  606   1.270   3.854   2.226  0.2234 -0.4722 -0.0823
   23phy    C24  607   1.375   3.966   2.239 -0.1120 -0.3554 -0.1885
   23phy    C22  608   1.121   3.892   2.191  0.3008 -0.6314  0.2010
   23phy    C21  609   1.042   3.952   2.305  0.4492 -0.2323  0.1302
   23phy    C20  610   0.890   3.937   2.299  0.8181 -0.0795  0.4023
   23phy    C18  611   0.797   3.984   2.412 -0.0283  0.2026  0.0745
   23phy    O01  612   0.799   4.126   2.422  0.2979  0.1261  0.2000
   23phy    H01  613   0.787   4.174   2.342 -0.5838  1.4374  1.0911
   23phy    C19  614   0.663   3.947   2.343 -0.1997  0.1005  0.3353
   23phy    C13  615   0.817   3.923   2.561 -0.0045 -0.1024 -0.3672
   23phy     H3  616   0.847   3.816   2.556  1.0928  0.1097  0.9286
   23phy    O33  617   0.698   3.912   2.644 -0.5962 -0.6128  0.0772
   23phy    H1B  618   0.686   3.990   2.694 -0.3314  0.1118 -0.9425
   23phy    C12  619   0.937   3.987   2.651  0.5640 -0.5928 -0.2062
   23phy    O11  620   0.988   3.903   2.752 -0.0863 -0.0086  0.1958
   23phy    H1A  621   1.063   3.946   2.789  0.0989  0.6534 -0.9050
   24phy    C35  622   0.106   4.790   1.722  0.3508  0.1214  0.6613
   24phy    C33  623   0.174   4.831   1.857  0.5141  0.2556 -0.3258
   24phy    C34  624   0.289   4.733   1.885  0.1777 -0.2208 -0.0018
   24phy    C32  625   0.213   4.977   1.850  0.3163 -0.0955 -0.0741
   24phy    C31  626   0.206   5.045   1.989  0.1138 -0.2837  0.2293
   24phy    C30  627   0.254   5.189   1.971  0.1590  0.2790 -0.1897
   24phy    C28  628   0.287   5.266   2.103 -0.0928  0.1643  0.4836
   24phy    C29  629   0.397   5.369   2.064  0.1543  0.0331 -0.2757
   24phy    C27  630   0.162   5.335   2.159 -0.6322 -0.2384 -0.1174
   24phy    C26  631   0.129   5.310   2.305 -0.2656  0.2180  0.1693
   24phy    C25  632   0.001   5.380   2.343  0.4174 -0.2295 -0.0203
   24phy    C23  633  -0.042   5.374   2.491  0.4196 -0.2737 -0.1929
   24phy    C24  634  -0.108   5.503   2.550  0.6612 -0.1609  0.3244
   24phy    C22  635  -0.136   5.249   2.515 -0.1820 -0.2622 -0.2255
   24phy    C21  636  -0.125   5.188   2.653  0.0153 -0.2266 -0.0408
   24phy    C20  637  -0.228   5.082   2.685  0.1502  0.0754  0.3933
   24phy    C18  638  -0.210   5.008   2.819  0.0522  0.6293  0.3845
   24phy    O01  639  -0.181   5.096   2.930  0.0593  0.3161 -0.3521
   24phy    H01  640  -0.190   5.053   3.013 -0.1564 -0.8231 -0.9346
   24phy    C19  641  -0.361   4.972   2.855 -0.2809  0.3298 -0.0650
   24phy    C13  642  -0.117   4.877   2.832  0.3776 -0.3454 -0.1817
   24phy     H3  643  -0.156   4.798   2.763 -0.9319  0.4519 -0.3778
   24phy    O33  644  -0.142   4.812   2.958 -0.9897 -0.1248  0.0810
   24phy    H1B  645  -0.061   4.816   3.006 -0.8304  0.0996 -0.2004
   24phy    C12  646   0.039   4.895   2.810 -0.3888  0.2406 -0.4150
   24phy    O11  647   0.128   4.923   2.918 -0.1785 -0.2155  0.0322
   24phy    H1A  648   0.212   4.907   2.881 -0.0895 -0.7092  0.4306
   25phy    C35  649   1.965   0.031   0.184  0.0576 -0.1656  0.3493
   25phy    C33  650   1.927  -0.096   0.257  0.2275  0.0862 -0.6257
   25phy    C34  651   2.053  -0.152   0.327 -0.2534 -0.2173 -0.3381
   25phy    C32  652   1.812  -0.077   0.356 -0.3368 -0.2286  0.1182
   25phy    C31  653   1.707  -0.190   0.359 -0.2821 -0.1214 -0.0287
   25phy    C30  654   1.589  -0.158   0.455 -0.3629  0.2776 -0.3510
   25phy    C28  655   1.480  -0.269   0.476  0.0786 -0.3897 -0.0597
   25phy    C29  656   1.534  -0.380   0.571  0.1196 -0.2469 -0.1447
   25phy    C27  657   1.350  -0.204   0.536  0.0491 -0.5768  0.0245
   25phy    C26  658   1.219  -0.278   0.512 -0.1143 -0.3785  0.0632
   25phy    C25  659   1.105  -0.206   0.582  0.4433 -0.0592 -0.2233
   25phy    C23  660   0.958  -0.247   0.547  0.4022 -0.4302 -0.0873
   25phy    C24  661   0.872  -0.201   0.663  0.4410 -0.4112 -0.2348
   25phy    C22  662   0.912  -0.191   0.411  0.0477  0.2674 -0.0255
   25phy    C21  663   0.787  -0.256   0.347 -0.0438  0.2720  0.2350
   25phy    C20  664   0.763  -0.182   0.216 -0.3874 -0.0893  0.0929
   25phy    C18  665   0.802  -0.240   0.076 -0.4097  0.4141  0.1427
   25phy    O01  666   0.949  -0.254   0.084  0.5457 -0.1451  0.1894
   25phy    H01  667   0.993  -0.177   0.115  0.2970 -0.2323  0.7634
   25phy    C19  668   0.763  -0.137  -0.027 -0.4916 -0.2842  0.1649
   25phy    C13  669   0.731  -0.382   0.042 -0.4454 -0.5889 -0.3799
   25phy     H3  670   0.752  -0.445   0.132 -0.7981  0.5785  0.5400
   25phy    O33  671   0.588  -0.390   0.043  0.8918 -0.5109 -0.2834
   25phy    H1B  672   0.553  -0.329   0.106  0.7039 -0.2378 -0.6481
   25phy    C12  673   0.796  -0.497  -0.046 -0.4352 -0.2106  0.0408
   25phy    O11  674   0.937  -0.500  -0.037  0.1210  0.0227  0.2383
   25phy    H1A  675   0.965  -0.413  -0.017 -0.2787  0.2017  0.0323
   26phy    C35  676   1.809   0.276   2.508  0.0444 -0.7013 -0.4313
   26phy    C33  677   1.831   0.176   2.398 -0.2089 -0.1442  0.2688
   26phy    C34  678   1.984   0.167   2.375  0.4884  0.1425  0.2777
   26phy    C32  679   1.779   0.039   2.433 -0.0646  0.1784 -0.3399
   26phy    C31  680   1.666   0.008   2.340  0.1374  0.2929 -0.0204
   26phy    C30  681   1.595  -0.125   2.371  0.2186  0.0817 -0.0255
   26phy    C28  682   1.459  -0.146   2.295 -0.0331  0.1546 -0.1913
   26phy    C29  683   1.491  -0.212   2.163 -0.5580  0.2608 -0.5504
   26phy    C27  684   1.371  -0.245   2.371 -0.0200 -0.0233  0.2734
   26phy    C26  685   1.264  -0.174   2.456  0.2397  0.4951 -0.5381
   26phy    C25  686   1.170  -0.273   2.529 -0.3989 -0.4339 -0.5731
   26phy    C23  687   1.084  -0.205   2.631  0.3391  0.0490 -0.4821
   26phy    C24  688   0.948  -0.276   2.623  0.1916 -0.0627  0.2155
   26phy    C22  689   1.154  -0.216   2.768  0.1742 -0.0951 -0.0425
   26phy    C21  690   1.145  -0.091   2.846 -0.0362 -0.6344  0.0443
   26phy    C20  691   1.239  -0.094   2.966  0.1939 -0.0220  0.4412
   26phy    C18  692   1.207  -0.000   3.088  0.2048 -0.0805 -0.2400
   26phy    O01  693   1.084  -0.041   3.151  0.2827 -0.1821 -0.6427
   26phy    H01  694   1.078   0.004   3.233  1.3692  1.4664 -1.4094
   26phy    C19  695   1.312  -0.049   3.188  0.2030 -0.3363 -0.4737
   26phy    C13  696   1.203   0.163   3.063 -0.3567 -0.6629  0.0096
   26phy     H3  697   1.254   0.185   2.965 -0.4727  0.9156  0.2737
   26phy    O33  698   1.282   0.244   3.146  0.1762  0.0687 -0.2325
   26phy    H1B  699   1.304   0.320   3.096 -0.3368  0.5268  0.2185
   26phy    C12  700   1.061   0.230   3.036 -0.1432 -0.2377  0.5901
   26phy    O11  701   0.972   0.267   3.137 -0.2687  0.0327  0.0687
   26phy    H1A  702   1.001   0.345   3.180  2.1715 -0.9585  0.3972
   27phy    C35  703   0.144   0.600   1.189 -0.3033  0.6044 -0.5274
   27phy    C33  704   0.160   0.730   1.109  0.0342  0.2059  0.2264
   27phy    C34  705   0.028   0.810   1.117 -0.2187  0.3158  0.5924
   27phy    C32  706   0.274   0.819   1.165 -0.1793  0.6047 -0.1516
   27phy    C31  707   0.407   0.807   1.092  0.4359 -0.3997 -0.2970
   27phy    C30  708   0.520   0.893   1.150 -0.3443 -0.2733  0.3135
   27phy    C28  709   0.657   0.882   1.079  0.0229  0.1898 -0.8489
   27phy    C29  710   0.712   1.027   1.091 -0.2635 -0.3287  0.2832
   27phy    C27  711   0.746   0.761   1.133 -0.2406 -0.1456  0.2730
   27phy    C26  712   0.829   0.706   1.013  0.0336 -0.2511 -0.1320
   27phy    C25  713   0.933   0.607   1.072 -0.4061  0.2907 -0.1888
   27phy    C23  714   1.026   0.545   0.963  1.0012 -0.2843 -0.7076
   27phy    C24  715   1.170   0.542   1.018  0.3765  0.0783  0.3029
   27phy    C22  716   0.978   0.409   0.907 -0.0999  0.0169 -0.1716
   27phy    C21  717   1.010   0.392   0.762  0.1250 -0.1026  0.3977
   27phy    C20  718   0.923   0.281   0.702 -0.4244 -0.1070  0.5675
   27phy    C18  719   0.923   0.257   0.548  0.0969  0.3682 -0.0917
   27phy    O01  720   0.907   0.381   0.478 -0.8131  0.0841  0.3955
   27phy    H01  721   0.818   0.410   0.475 -0.6178  0.6016 -1.6728
   27phy    C19  722   0.783   0.190   0.527 -0.0294  0.2522 -0.1014
   27phy    C13  723   1.046   0.183   0.479 -0.5489 -0.0189  0.1783
   27phy     H3  724   1.064   0.094   0.544 -1.1403 -0.9220 -0.8448
   27phy    O33  725   1.026   0.110   0.356  0.8536 -0.2773 -0.0496
   27phy    H1B  726   0.975   0.156   0.292 -0.5934 -0.8440  0.6395
   27phy    C12  727   1.201   0.210   0.494  0.1800 -0.5630  0.0009
   27phy    O11  728   1.256   0.290   0.395  0.4079  0.1835  0.3980
   27phy    H1A  729   1.242   0.244   0.315  0.4038  1.5128 -0.3968
   28phy    C35  730   3.215   2.073   0.790 -0.4072  0.2216  0.0968
   28phy    C33  731   3.208   1.921   0.810 -0.3281 -0.5254 -0.4379
   28phy    C34  732   3.328   1.891   0.901  0.1671  0.3999  0.0529
   28phy    C32  733   3.071   1.878   0.865  0.2063 -0.4598  0.4021
   28phy    C31  734   3.004   1.780   0.769  0.1255  0.3206 -0.1437
   28phy    C30  735   2.864   1.745   0.815 -0.0169 -0.1528 -0.1465
   28phy    C28  736   2.779   1.659   0.721  0.3726 -0.0412  0.2698
   28phy    C29  737   2.787   1.518   0.770 -0.0103  0.3138 -0.1302
   28phy    C27  738   2.633   1.705   0.736 -0.4239  0.5193 -0.5207
   28phy    C26  739   2.551   1.707   0.603  0.0173  0.1188 -0.2495
   28phy    C25  740   2.413   1.750   0.654 -0.3788  0.0376 -0.5963
   28phy    C23  741   2.311   1.778   0.543  0.2487  0.0217 -0.2092
   28phy    C24  742   2.169   1.764   0.604 -0.0066 -0.1864  0.5404
   28phy    C22  743   2.341   1.920   0.488  0.1204 -0.0195 -0.3642
   28phy    C21  744   2.363   1.919   0.336 -0.2799 -0.2730 -0.2336
   28phy    C20  745   2.408   2.058   0.295 -0.3564 -0.1871 -0.3505
   28phy    C18  746   2.436   2.089   0.142 -0.2087 -0.7513  0.2971
   28phy    O01  747   2.530   1.994   0.086 -0.2875  0.1545 -0.3363
   28phy    H01  748   2.559   2.015  -0.000 -1.1903 -0.0658 -0.7047
   28phy    C19  749   2.512   2.224   0.153 -0.1569 -0.2646  0.0030
   28phy    C13  750   2.304   2.103   0.053  0.4191 -0.0633  0.1254
   28phy     H3  751   2.264   1.998   0.060  1.5551 -0.6350 -1.3140
   28phy    O33  752   2.187   2.167   0.101  0.3209  0.0701  0.0432
   28phy    H1B  753   2.205   2.228   0.171  1.2930 -0.3284  0.1439
   28phy    C12  754   2.285   2.081  -0.104 -0.9524  0.0705 -0.7615
   28phy    O11  755   2.286   2.199  -0.176  0.0655 -0.2417 -0.2310
   28phy    H1A  756   2.281   2.266  -0.110 -0.4572  1.1026 -1.5750
   29phy    C35  757   0.905   5.036   1.167 -0.1510  0.0382 -0.7674
   29phy    C33  758   0.965   4.991   1.038  0.1076 -0.2430  0.0459
   29phy    C34  759   1.022   5.113   0.970 -0.3374 -0.1285  0.2279
   29phy    C32  760   1.057   4.866   1.062 -0.2604 -0.1038 -0.1093
   29phy    C31  761   1.060   4.775   0.943 -0.2143 -0.5340  0.1125
   29phy    C30  762   1.156   4.663   0.957 -0.0254 -0.9977  0.1431
   29phy    C28  763   1.176   4.575   0.833  0.2756  0.0736  0.6772
   29phy    C29  764   1.325   4.578   0.786 -0.4435  0.4165 -0.1487
   29phy    C27  765   1.109   4.437   0.853 -0.0062  0.1679 -0.1459
   29phy    C26  766   1.091   4.343   0.733 -0.1883 -0.3008  0.3508
   29phy    C25  767   1.028   4.210   0.775 -0.1583 -0.7555 -0.4611
   29phy    C23  768   1.043   4.091   0.677  0.2157 -0.0121 -0.2567
   29phy    C24  769   1.004   3.960   0.758  0.6528 -0.2703 -0.0144
   29phy    C22  770   0.951   4.097   0.554  0.5072  0.0216  0.0252
   29phy    C21  771   1.015   4.034   0.432  0.2401  0.0864  0.1874
   29phy    C20  772   0.929   4.078   0.310  0.0953  0.0622 -0.0467
   29phy    C18  773   0.974   4.052   0.160  0.5425 -0.2490  0.4788
   29phy    O01  774   1.111   4.085   0.144  0.0396  0.2750 -0.3404
   29phy    H01  775   1.118   4.095   0.051 -1.5250 -0.1681 -0.5277
   29phy    C19  776   0.897   4.161   0.081 -0.0740 -0.0614 -0.2662
   29phy    C13  777   0.945   3.902   0.095 -0.3115 -0.0514 -0.0476
   29phy     H3  778   0.890   3.851   0.178  0.2128 -1.6927 -0.6866
   29phy    O33  779   0.848   3.878  -0.010 -0.2160 -0.1601 -0.2968
   29phy    H1B  780   0.878   3.883  -0.099  1.1034  0.4527  0.1697
   29phy    C12  781   1.045   3.789   0.097 -0.6468 -0.0457  0.1877
   29phy    O11  782   1.001   3.655   0.094 -0.1298  0.1387  0.1256
   29phy    H1A  783   0.950   3.638   0.017  0.4187  2.5787 -0.8752
   30phy    C35  784   1.093   4.527   1.318 -0.2803  0.0352  0.5252
   30phy    C33  785   0.953   4.465   1.303 -0.3240  0.3285  0.1604
   30phy    C34  786   0.902   4.440   1.446 -0.5547  0.2076  0.2577
   30phy    C32  787   0.860   4.556   1.223  0.0991 -0.3845 -0.5000
   30phy    C31  788   0.770   4.483   1.123 -0.3210  0.2119 -0.4316
   30phy    C30  789   0.699   4.591   1.038  0.6747 -0.8538 -0.3415
   30phy    C28  790   0.590   4.526   0.946 -0.1964  0.3792 -0.3060
   30phy    C29  791   0.450   4.549   1.000  0.5233 -0.0226 -0.3181
   30phy    C27  792   0.598   4.584   0.798  0.2009  0.3538 -0.0431
   30phy    C26  793   0.703   4.512   0.709  0.0001 -0.0510  0.4017
   30phy    C25  794   0.712   4.565   0.564 -0.5980 -0.1882  0.0237
   30phy    C23  795   0.784   4.467   0.473  0.1101  0.1708 -0.3751
   30phy    C24  796   0.688   4.380   0.391  0.3722 -0.0329 -0.0301
   30phy    C22  797   0.879   4.550   0.379  0.0171  0.0934 -0.2211
   30phy    C21  798   1.011   4.487   0.331  0.2670  0.6060 -0.1527
   30phy    C20  799   1.104   4.583   0.255 -0.0687 -0.5446  0.4509
   30phy    C18  800   1.239   4.527   0.193 -0.0528  0.0093  0.0380
   30phy    O01  801   1.312   4.476   0.305 -0.1118  0.3745  0.0392
   30phy    H01  802   1.279   4.520   0.381 -1.5783 -1.0371  0.2675
   30phy    C19  803   1.310   4.659   0.157  0.2327 -0.3979 -0.1507
   30phy    C13  804   1.223   4.422   0.074  0.2796 -0.2105  0.7529
   30phy     H3  805   1.180   4.332   0.125 -1.0535  0.6856  1.2551
   30phy    O33  806   1.118   4.440  -0.028 -0.1492  0.0887  0.1457
   30phy    H1B  807   1.061   4.513  -0.011 -0.2316 -0.1044  0.7179
   30phy    C12  808   1.346   4.325   0.040  0.5902  0.2812  0.0558
   30phy    O11  809   1.448   4.306   0.139  0.6238  0.0189 -0.1997
   30phy    H1A  810   1.412   4.347   0.215 -0.3586 -1.1837  0.0046
   31phy    C35  811   0.833   0.180   1.434  1.0135  0.0066  0.0383
   31phy    C33  812   0.924   0.285   1.381  0.0226 -0.1521 -0.0216
   31phy    C34  813   0.975   0.253   1.241 -0.1310  0.3904 -0.2434
   31phy    C32  814   0.865   0.427   1.412 -0.3931  0.7216 -0.1484
   31phy    C31  815   0.957   0.528   1.477  0.4806 -0.0923 -0.3574
   31phy    C30  816   0.890   0.664   1.497 -0.0782 -0.2212  0.4588
   31phy    C28  817   0.980   0.767   1.558 -0.3794  0.0809 -0.0170
   31phy    C29  818   0.994   0.883   1.462 -0.6003 -0.0195 -0.4408
   31phy    C27  819   0.922   0.817   1.693 -0.1758  0.1986 -0.0394
   31phy    C26  820   1.026   0.832   1.808 -0.3164  0.0319  0.1706
   31phy    C25  821   0.960   0.898   1.921 -0.2651  0.2324 -0.5009
   31phy    C23  822   1.040   0.919   2.051 -0.4763 -0.7783  0.7941
   31phy    C24  823   1.158   1.019   2.048  0.0810  0.5086  0.1672
   31phy    C22  824   0.929   0.954   2.151  0.1112 -0.3440  0.3308
   31phy    C21  825   0.942   0.914   2.301  0.7018  0.6035  0.6730
   31phy    C20  826   0.828   0.974   2.387  0.0630 -0.6705  0.4829
   31phy    C18  827   0.830   0.948   2.542 -0.2734 -0.1086  0.0385
   31phy    O01  828   0.942   1.017   2.602 -0.2745 -0.3644 -0.2740
   31phy    H01  829   0.937   1.111   2.603 -0.0973 -0.3599  1.1118
   31phy    C19  830   0.709   1.030   2.591  0.5150 -0.3479  0.3290
   31phy    C13  831   0.816   0.791   2.597 -0.1296 -0.6212  0.4894
   31phy     H3  832   0.743   0.738   2.531  0.4475 -0.4379 -0.3173
   31phy    O33  833   0.756   0.777   2.727 -0.4054 -0.1049  0.2623
   31phy    H1B  834   0.788   0.836   2.792  0.0607  0.1171 -0.1639
   31phy    C12  835   0.942   0.704   2.599 -0.5204  0.0806 -0.0934
   31phy    O11  836   1.041   0.725   2.695 -0.0687 -0.1684  0.0029
   31phy    H1A  837   1.058   0.817   2.686  0.7639 -0.5148 -2.9344
   32phy    C35  838   1.749   0.633   1.686 -0.2619 -0.3360  0.0341
   32phy    C33  839   1.812   0.759   1.624 -0.1610  0.3955 -0.0887
   32phy    C34  840   1.862   0.732   1.487  0.1954  0.4469  0.0435
   32phy    C32  841   1.708   0.876   1.639  0.0184  0.4379 -0.3588
   32phy    C31  842   1.766   1.020   1.630  0.4369  0.0746  0.0205
   32phy    C30  843   1.667   1.138   1.651  0.3724 -0.1280 -0.4690
   32phy    C28  844   1.723   1.273   1.624 -0.4551  0.0780 -0.4442
   32phy    C29  845   1.708   1.308   1.475 -0.4439 -0.0764  0.3556
   32phy    C27  846   1.638   1.378   1.706 -0.1928 -0.1699  0.3879
   32phy    C26  847   1.715   1.457   1.815 -0.7272  0.2127 -0.2078
   32phy    C25  848   1.623   1.545   1.904  0.7991  0.4278 -0.1513
   32phy    C23  849   1.682   1.626   2.019 -0.4588 -0.0369  0.2392
   32phy    C24  850   1.611   1.767   2.020 -0.2437  0.1219 -0.3742
   32phy    C22  851   1.662   1.566   2.163  0.2491 -0.1511  0.0272
   32phy    C21  852   1.787   1.529   2.239  0.1778 -0.3186  0.1026
   32phy    C20  853   1.746   1.492   2.382 -0.3484  0.1571 -0.0364
   32phy    C18  854   1.864   1.461   2.487 -0.3220  0.2759  0.2304
   32phy    O01  855   1.949   1.576   2.493  0.1567  0.2772 -0.2208
   32phy    H01  856   1.899   1.653   2.510  0.6328  0.8208 -1.2063
   32phy    C19  857   1.785   1.477   2.619  0.2864  0.7696  0.2590
   32phy    C13  858   1.951   1.325   2.463  0.4679 -0.6505  0.0062
   32phy     H3  859   1.979   1.320   2.354  0.3744 -0.5970 -0.0205
   32phy    O33  860   1.871   1.206   2.471 -0.2773 -0.0095 -0.1462
   32phy    H1B  861   1.864   1.165   2.387 -2.0466  0.2033 -0.1370
   32phy    C12  862   2.084   1.304   2.548 -0.1640  0.1230 -0.9288
   32phy    O11  863   2.067   1.267   2.680  0.3429  0.0637 -0.2238
   32phy    H1A  864   2.051   1.175   2.686 -1.1762  0.1107 -2.4299
   33phy    C35  865   1.164   0.024   2.041 -0.3767  0.3721 -0.3445
   33phy    C33  866   1.081  -0.093   1.990  0.3369 -0.3737 -0.3740
   33phy    C34  867   1.181  -0.197   1.939 -0.0900  0.3103 -0.4612
   33phy    C32  868   1.002  -0.150   2.107  0.3382 -0.5623  0.0344
   33phy    C31  869   0.855  -0.110   2.117  0.4586 -0.3332 -0.5113
   33phy    C30  870   0.789  -0.179   2.234  0.3003  0.1716 -0.0694
   33phy    C28  871   0.641  -0.139   2.253 -0.4296 -0.0293 -0.0534
   33phy    C29  872   0.547  -0.238   2.183  0.2122 -0.4638  0.0080
   33phy    C27  873   0.620  -0.127   2.402 -0.0517 -0.1089 -0.1048
   33phy    C26  874   0.504  -0.040   2.453  0.4592  0.2098  0.0693
   33phy    C25  875   0.485  -0.043   2.606 -0.0009 -0.1759  0.2912
   33phy    C23  876   0.436   0.090   2.669  0.0816  0.1587  0.2532
   33phy    C24  877   0.280   0.091   2.684 -0.2355  0.2520  0.7948
   33phy    C22  878   0.507   0.106   2.802 -0.1158  0.3110  0.4125
   33phy    C21  879   0.505   0.249   2.856  0.6896  0.6523  0.3067
   33phy    C20  880   0.537   0.255   3.006  0.1260 -0.5099 -0.4031
   33phy    C18  881   0.528   0.394   3.082 -0.1276  0.1594  0.3241
   33phy    O01  882   0.435   0.490   3.024 -0.4085  0.2702 -0.5404
   33phy    H01  883   0.497   0.537   2.973  0.8205  1.0418  1.5271
   33phy    C19  884   0.466   0.358   3.219 -0.0898  0.2241  0.4510
   33phy    C13  885   0.675   0.466   3.092 -0.2511 -0.5909 -0.0686
   33phy     H3  886   0.753   0.389   3.114  1.5374  0.4982 -2.2254
   33phy    O33  887   0.690   0.548   3.204 -0.3305 -0.3090 -0.5977
   33phy    H1B  888   0.662   0.636   3.186 -1.6260 -0.4583  0.5579
   33phy    C12  889   0.732   0.540   2.965 -0.2040 -0.3439  0.1998
   33phy    O11  890   0.629   0.599   2.890  0.4252  0.3370  0.1483
   33phy    H1A  891   0.670   0.659   2.830  0.3215  0.6899  0.4304
   34phy    C35  892   4.470   3.071   1.155  0.0816 -0.1461 -0.4043
   34phy    C33  893   4.412   3.202   1.196 -0.2293  0.4542  0.1709
   34phy    C34  894   4.406   3.210   1.345 -0.1004 -0.1404  0.1335
   34phy    C32  895   4.487   3.322   1.131 -0.1175  0.2468  0.1367
   34phy    C31  896   4.402   3.449   1.103 -0.0055  0.2495 -0.3721
   34phy    C30  897   4.492   3.556   1.042  0.3049 -0.2670 -0.1177
   34phy    C28  898   4.413   3.676   0.988  0.1113  0.0299  0.0942
   34phy    C29  899   4.492   3.800   1.023 -0.3871  0.0450  0.3332
   34phy    C27  900   4.398   3.676   0.832  0.5446 -0.0599  0.3132
   34phy    C26  901   4.288   3.585   0.777 -0.0187  0.2127 -0.2144
   34phy    C25  902   4.267   3.611   0.625 -0.4948  0.4140  0.5200
   34phy    C23  903   4.155   3.547   0.544  0.1415  0.1213 -0.0212
   34phy    C24  904   4.037   3.633   0.540  0.1614 -0.0027 -0.0998
   34phy    C22  905   4.195   3.528   0.396 -0.3308  0.1135  0.2599
   34phy    C21  906   4.263   3.390   0.363 -0.5044  0.3444 -0.2230
   34phy    C20  907   4.317   3.384   0.218 -0.0030 -0.2492  0.1370
   34phy    C18  908   4.404   3.265   0.161  0.0753  0.2360  0.3271
   34phy    O01  909   4.506   3.234   0.253 -0.2952  0.0573 -0.4684
   34phy    H01  910   4.513   3.141   0.261 -1.1120  0.0066 -0.2861
   34phy    C19  911   4.486   3.327   0.044 -0.3005 -0.1122  0.0567
   34phy    C13  912   4.308   3.140   0.127  0.0118 -0.7243  0.1760
   34phy     H3  913   4.256   3.116   0.223  0.5314 -1.0681  0.3760
   34phy    O33  914   4.193   3.167   0.051 -0.1506 -0.2216 -0.0210
   34phy    H1B  915   4.219   3.158  -0.039 -0.0454 -1.8248  0.1467
   34phy    C12  916   4.350   2.990   0.113 -0.4248 -0.3255 -0.5092
   34phy    O11  917   4.476   2.956   0.166 -0.0280  0.2303 -0.2054
   34phy    H1A  918   4.490   2.863   0.171 -0.7028  0.0652 -1.1036
   35phy    C35  919   0.911   2.199   1.434 -0.1107  0.4679 -0.0556
   35phy    C33  920   1.041   2.171   1.509  0.4782  0.1141 -0.0673
   35phy    C34  921   1.045   2.244   1.637 -0.0033 -0.3021  0.0659
   35phy    C32  922   1.061   2.016   1.508 -0.4054 -0.2886  0.1525
   35phy    C31  923   1.199   1.970   1.461  0.2740  0.7494 -0.2932
   35phy    C30  924   1.227   1.837   1.527 -0.1886  0.2049 -0.2116
   35phy    C28  925   1.374   1.793   1.497  0.2306  0.0313 -0.3904
   35phy    C29  926   1.454   1.792   1.632  0.0936 -0.1901 -0.3846
   35phy    C27  927   1.383   1.650   1.446 -0.2050  0.4299  0.3802
   35phy    C26  928   1.422   1.637   1.298 -0.3150 -0.0328 -0.3764
   35phy    C25  929   1.415   1.495   1.252  0.0762 -0.2204 -0.1616
   35phy    C23  930   1.476   1.461   1.116  0.8822 -0.5617 -0.5836
   35phy    C24  931   1.623   1.439   1.122  0.6877  0.3289  0.1964
   35phy    C22  932   1.401   1.341   1.058 -0.3430  0.3289  0.6157
   35phy    C21  933   1.290   1.369   0.960 -0.1185  0.2094  0.0191
   35phy    C20  934   1.218   1.243   0.920  0.1869 -0.0387 -0.0917
   35phy    C18  935   1.069   1.243   0.851 -0.6076  0.3412  0.1616
   35phy    O01  936   0.990   1.331   0.929 -0.0631  0.3492  0.3657
   35phy    H01  937   0.963   1.293   1.011 -0.2846 -0.3589 -0.0221
   35phy    C19  938   1.019   1.108   0.881  0.1164  0.5154 -0.3936
   35phy    C13  939   1.073   1.288   0.696  0.3488 -0.0669 -0.0381
   35phy     H3  940   1.122   1.388   0.699  0.3745 -0.0651 -0.4080
   35phy    O33  941   1.168   1.223   0.614  0.2569 -0.2710  0.4319
   35phy    H1B  942   1.206   1.149   0.657  0.5476 -0.2670  0.1836
   35phy    C12  943   0.958   1.363   0.613 -0.3942 -0.2599  0.2161
   35phy    O11  944   0.850   1.282   0.579 -0.3690 -0.1205 -0.3956
   35phy    H1A  945   0.880   1.220   0.516  0.0875 -1.6378  1.2395
   36phy    C35  946   2.177   2.060   1.456  0.1289  0.6018  0.4819
   36phy    C33  947   2.072   2.163   1.412  0.0324 -0.1212 -0.0812
   36phy    C34  948   2.091   2.184   1.261  0.2563  0.1160  0.2700
   36phy    C32  949   1.931   2.117   1.453  0.0348 -0.0063  0.1400
   36phy    C31  950   1.834   2.228   1.481  0.2888  0.1946  0.4434
   36phy    C30  951   1.689   2.184   1.504 -0.2372  0.4868  0.4755
   36phy    C28  952   1.590   2.295   1.546 -0.2467 -0.2305  0.0575
   36phy    C29  953   1.503   2.334   1.426 -0.4836  0.5358 -0.3419
   36phy    C27  954   1.503   2.246   1.663  0.5051  0.0163  0.3358
   36phy    C26  955   1.547   2.278   1.807  0.1384  0.1356 -0.0702
   36phy    C25  956   1.452   2.219   1.908 -0.6268 -0.1966 -0.3427
   36phy    C23  957   1.480   2.246   2.062 -0.0891 -0.1870  0.0782
   36phy    C24  958   1.417   2.377   2.105  0.2559 -0.1639  0.0903
   36phy    C22  959   1.446   2.116   2.136 -0.6442 -0.5832  0.1444
   36phy    C21  960   1.533   2.096   2.265 -0.2985  0.2330 -0.4277
   36phy    C20  961   1.508   1.965   2.335 -0.3180  0.2919 -0.3606
   36phy    C18  962   1.592   1.914   2.460  0.1518 -0.2781 -0.4708
   36phy    O01  963   1.563   1.999   2.578  0.0815  0.0259 -0.1793
   36phy    H01  964   1.615   1.972   2.650 -0.4577  0.1427  0.2635
   36phy    C19  965   1.501   1.792   2.490  0.0552 -0.3568 -0.3069
   36phy    C13  966   1.750   1.891   2.442 -0.0262 -0.1315  0.5934
   36phy     H3  967   1.768   1.847   2.341 -1.2184 -0.4491  0.5059
   36phy    O33  968   1.800   1.788   2.528 -0.3808  0.1002  0.1600
   36phy    H1B  969   1.798   1.816   2.617  1.3158  0.5001  0.1094
   36phy    C12  970   1.848   2.016   2.460  0.1109 -0.0208 -0.0386
   36phy    O11  971   1.908   2.028   2.587 -0.1925  0.4575  0.0447
   36phy    H1A  972   1.947   1.945   2.606  0.4179  1.1322  1.8805
   37phy    C35  973   0.933   0.331   1.801 -0.1453  0.2650 -0.0185
   37phy    C33  974   0.796   0.349   1.868  0.2930 -0.5271 -0.1723
   37phy    C34  975   0.753   0.224   1.940  0.2140 -0.2418  0.1577
   37phy    C32  976   0.791   0.483   1.946 -0.2597  0.0776 -0.0234
   37phy    C31  977   0.657   0.558   1.952  0.6956 -0.2003 -0.0018
   37phy    C30  978   0.655   0.687   2.039  0.0383 -0.6874  0.0435
   37phy    C28  979   0.527   0.774   2.017 -0.7322 -0.3136  0.4483
   37phy    C29  980   0.476   0.826   2.150  0.1619  0.0532 -0.4254
   37phy    C27  981   0.573   0.908   1.952  0.7094 -0.0121 -0.0953
   37phy    C26  982   0.547   0.916   1.802 -0.4631 -0.4352 -0.2908
   37phy    C25  983   0.597   1.047   1.743  0.5707  0.4384 -0.1519
   37phy    C23  984   0.569   1.089   1.597 -0.1176  0.3402  0.1614
   37phy    C24  985   0.430   1.156   1.576  0.0760  0.6050 -0.1959
   37phy    C22  986   0.683   1.183   1.552  0.3652 -0.5746  0.0291
   37phy    C21  987   0.727   1.184   1.404 -0.2421 -0.3344  0.0093
   37phy    C20  988   0.832   1.292   1.380 -0.0884 -0.2320 -0.6496
   37phy    C18  989   0.855   1.352   1.236 -0.4058  0.1585 -0.1193
   37phy    O01  990   0.908   1.253   1.147 -0.6363  0.2029 -0.1243
   37phy    H01  991   0.877   1.166   1.167  1.0245 -0.5608 -0.6594
   37phy    C19  992   0.970   1.455   1.252 -0.2577 -0.2218 -0.3990
   37phy    C13  993   0.725   1.425   1.175  0.2719  0.0163 -0.6167
   37phy     H3  994   0.646   1.346   1.169 -1.8166  2.0043 -0.5687
   37phy    O33  995   0.656   1.511   1.266  0.2924 -0.2513 -0.1620
   37phy    H1B  996   0.682   1.600   1.252  0.1319 -0.2585 -0.5373
   37phy    C12  997   0.679   1.469   1.028 -0.1782 -0.0598  0.6218
   37phy    O11  998   0.726   1.386   0.918  0.1602 -0.0589 -0.8267
   37phy    H1A  999   0.816   1.407   0.906  0.6813 -1.2925  0.5945
   38phy    C35 1000   1.293   1.126   1.715 -0.4782  0.1121  0.2456
   38phy    C33 1001   1.234   1.257   1.669  0.1334  0.7151 -0.1115
   38phy    C34 1002   1.248   1.262   1.514  0.3256 -0.5844  0.4376
   38phy    C32 1003   1.091   1.284   1.719 -0.0044 -0.0386  0.1341
   38phy    C31 1004   1.053   1.434   1.727 -0.0972 -0.0868  0.0674
   38phy    C30 1005   0.908   1.465   1.756 -0.1963 -0.5010  0.4970
   38phy    C28 1006   0.860   1.605   1.722 -0.4372 -0.1769  0.3266
   38phy    C29 1007   0.724   1.587   1.656 -0.5465 -0.3483  0.0081
   38phy    C27 1008   0.851   1.705   1.839  0.7632 -0.5117  0.1054
   38phy    C26 1009   0.963   1.802   1.872  0.0198 -0.1578 -0.3703
   38phy    C25 1010   0.946   1.872   2.011 -0.1103 -0.0047  0.6231
   38phy    C23 1011   1.067   1.946   2.064 -0.1845  0.8479 -0.0415
   38phy    C24 1012   1.107   2.067   1.991  0.0642 -0.4473  0.3569
   38phy    C22 1013   1.048   1.977   2.211  0.5347  0.2970 -0.3553
   38phy    C21 1014   1.076   1.870   2.318 -0.1422  0.2495 -0.4758
   38phy    C20 1015   1.047   1.926   2.460  0.3710 -0.0897  0.2824
   38phy    C18 1016   1.049   1.842   2.595  0.1706 -0.1468 -0.0090
   38phy    O01 1017   1.170   1.756   2.599 -0.0376 -0.0422  0.5479
   38phy    H01 1018   1.200   1.747   2.687 -4.0814  0.1766  2.1811
   38phy    C19 1019   1.082   1.955   2.698 -0.1190  0.2498 -0.0341
   38phy    C13 1020   0.919   1.749   2.633 -0.1080  0.2718  0.4357
   38phy     H3 1021   0.824   1.808   2.624 -0.9720 -1.2476 -1.2249
   38phy    O33 1022   0.914   1.705   2.771  0.1855 -0.0869 -0.5810
   38phy    H1B 1023   0.992   1.659   2.794  0.3710  0.5814  0.1690
   38phy    C12 1024   0.900   1.616   2.554 -0.0470  0.0758  0.2924
   38phy    O11 1025   1.006   1.523   2.560  0.2171  0.3082  0.0330
   38phy    H1A 1026   1.084   1.575   2.563  1.6454 -1.7039 -0.4435
   39phy    C35 1027   0.076   2.424   1.804  0.2555  0.3850 -0.4611
   39phy    C33 1028   0.213   2.364   1.817  0.2736  0.2363 -0.2787
   39phy    C34 1029   0.207   2.236   1.733  0.1036  0.1641  0.1544
   39phy    C32 1030   0.335   2.450   1.772 -0.0242 -0.4877  0.1647
   39phy    C31 1031   0.380   2.560   1.874 -0.2515 -0.3637 -0.2768
   39phy    C30 1032   0.498   2.635   1.813 -0.0139  0.5139 -0.2168
   39phy    C28 1033   0.549   2.757   1.895  0.1257  0.1392  0.2726
   39phy    C29 1034   0.698   2.755   1.889  0.2915  0.0851  0.3245
   39phy    C27 1035   0.485   2.893   1.862 -0.1653  0.1706 -0.0089
   39phy    C26 1036   0.488   2.992   1.973  0.1254 -0.3177  0.1571
   39phy    C25 1037   0.419   3.132   1.956  0.0648  0.3815  0.2510
   39phy    C23 1038   0.458   3.224   2.073  0.2266  0.3825 -0.4285
   39phy    C24 1039   0.524   3.349   2.021  0.1142 -0.0200 -0.0867
   39phy    C22 1040   0.324   3.258   2.149  0.1619  0.1662 -0.6527
   39phy    C21 1041   0.329   3.305   2.295 -0.0603  0.2887  0.0568
   39phy    C20 1042   0.197   3.270   2.373  0.3432  0.2850 -0.4155
   39phy    C18 1043   0.184   3.298   2.527  0.0222  0.0731 -0.0629
   39phy    O01 1044   0.222   3.431   2.564  0.0997 -0.1319 -0.0396
   39phy    H01 1045   0.315   3.441   2.576  0.1916  0.4984 -1.1220
   39phy    C19 1046   0.032   3.293   2.553  0.1528  0.1089 -0.3295
   39phy    C13 1047   0.259   3.197   2.633  0.1633  0.5290  0.4270
   39phy     H3 1048   0.241   3.093   2.598  1.3040  1.3797 -3.0897
   39phy    O33 1049   0.208   3.198   2.762 -0.5508 -0.5549 -0.3952
   39phy    H1B 1050   0.199   3.285   2.795 -0.9354 -0.4126 -0.8688
   39phy    C12 1051   0.415   3.205   2.638  0.3260  0.6060 -0.3746
   39phy    O11 1052   0.475   3.321   2.681  0.3472  0.1467  0.2680
   39phy    H1A 1053   0.472   3.316   2.774  0.5626  1.8726  0.3952
   40phy    C35 1054   1.842   4.382   1.380  0.1269 -0.3316  0.1938
   40phy    C33 1055   1.951   4.496   1.373  0.2112 -0.0298  0.3937
   40phy    C34 1056   1.988   4.523   1.229 -0.1643 -0.4557 -0.2252
   40phy    C32 1057   1.906   4.621   1.457  0.4650  0.0979  0.1797
   40phy    C31 1058   2.020   4.690   1.536  0.4628 -0.1052  0.5897
   40phy    C30 1059   1.969   4.810   1.619 -0.1137 -0.2427  0.0607
   40phy    C28 1060   2.081   4.896   1.678  0.0113 -0.1677 -0.1527
   40phy    C29 1061   2.134   5.006   1.589  0.4071 -0.2225  0.6647
   40phy    C27 1062   2.019   4.954   1.809 -0.7314 -0.8055 -0.1261
   40phy    C26 1063   2.105   4.947   1.940  0.1219  0.2078 -0.1286
   40phy    C25 1064   2.022   4.915   2.065  0.2590  0.2597  0.5628
   40phy    C23 1065   2.101   4.875   2.193  0.1943  0.1921  0.0781
   40phy    C24 1066   2.150   5.001   2.270  0.4564 -0.1681  0.3392
   40phy    C22 1067   2.006   4.797   2.286 -0.0783  0.1681  0.3159
   40phy    C21 1068   2.069   4.684   2.371  0.1648  0.2250 -0.2724
   40phy    C20 1069   1.967   4.612   2.464 -0.1044 -0.7161 -0.2442
   40phy    C18 1070   2.026   4.512   2.581  0.0937 -0.3057  0.3478
   40phy    O01 1071   2.108   4.589   2.673  0.1548  0.6142  0.4992
   40phy    H01 1072   2.177   4.631   2.624  1.1185 -2.3019 -0.8930
   40phy    C19 1073   1.900   4.501   2.676  0.3643 -0.3674  0.2761
   40phy    C13 1074   2.098   4.374   2.544 -0.1203  0.4889  0.3525
   40phy     H3 1075   2.027   4.308   2.488  0.0637 -1.5283  2.3774
   40phy    O33 1076   2.121   4.296   2.660  0.0840 -0.2432  0.2120
   40phy    H1B 1077   2.163   4.353   2.722  0.8338 -0.7595  0.1826
   40phy    C12 1078   2.232   4.377   2.459  0.1975 -0.0365  0.4518
   40phy    O11 1079   2.350   4.416   2.521  0.0555  0.1141  0.3266
   40phy    H1A 1080   2.352   4.509   2.509  1.0888  0.1610  0.7661
   41phy    C35 1081   0.538   1.972   1.737  0.3024 -0.2654  0.1444
   41phy    C33 1082   0.611   2.095   1.782  0.0093  0.0603  0.5037
   41phy    C34 1083   0.624   2.197   1.664  0.0679 -0.2603 -0.3087
   41phy    C32 1084   0.526   2.143   1.900 -0.1143 -0.3708 -0.3938
   41phy    C31 1085   0.601   2.224   2.003  0.2121  0.3329 -0.1930
   41phy    C30 1086   0.516   2.235   2.131  0.2535 -0.0229  0.5382
   41phy    C28 1087   0.572   2.339   2.228 -0.5606  0.1204  0.3554
   41phy    C29 1088   0.512   2.478   2.200 -0.1179  0.3421  0.5287
   41phy    C27 1089   0.537   2.310   2.374  0.3022  0.0220  0.1195
   41phy    C26 1090   0.651   2.264   2.467  0.0402 -0.1714 -0.0817
   41phy    C25 1091   0.610   2.255   2.615 -0.2388  0.4677  0.5966
   41phy    C23 1092   0.727   2.222   2.714  0.2636  0.3428  0.3132
   41phy    C24 1093   0.827   2.333   2.739 -0.1902 -0.5353 -0.1218
   41phy    C22 1094   0.664   2.178   2.850 -0.0248 -0.0924 -0.0202
   41phy    C21 1095   0.746   2.074   2.935  0.1796 -0.0793  0.3621
   41phy    C20 1096   0.655   1.980   3.019  0.1370 -0.7324  0.3030
   41phy    C18 1097   0.637   1.830   2.981  0.1443  0.7008  0.2635
   41phy    O01 1098   0.770   1.773   2.971  0.4734  0.2139 -0.2417
   41phy    H01 1099   0.786   1.745   2.883 -0.2404 -0.1378 -0.2571
   41phy    C19 1100   0.571   1.781   3.110 -0.2781 -0.1735 -0.3408
   41phy    C13 1101   0.549   1.812   2.843  0.2736 -0.5861 -0.4428
   41phy     H3 1102   0.591   1.880   2.764  0.1450  0.8210  0.6515
   41phy    O33 1103   0.417   1.865   2.861 -0.1816  0.0524  0.7829
   41phy    H1B 1104   0.420   1.934   2.925 -0.8133  1.2810 -0.4671
   41phy    C12 1105   0.535   1.670   2.784 -0.2449  0.0680  0.3748
   41phy    O11 1106   0.647   1.586   2.794 -0.3750  0.3352 -0.3606
   41phy    H1A 1107   0.632   1.535   2.872 -0.0699 -0.5576 -0.8772
   42phy    C35 1108   1.797   5.145   1.207  0.3426 -0.2106  0.3119
   42phy    C33 1109   1.705   5.160   1.321 -0.3422  0.1113 -0.3439
   42phy    C34 1110   1.766   5.096   1.446 -0.3669 -0.1823 -0.0193
   42phy    C32 1111   1.677   5.310   1.349 -0.5278  0.3578  0.3818
   42phy    C31 1112   1.533   5.350   1.390 -0.5468  0.4754 -0.1590
   42phy    C30 1113   1.528   5.490   1.450  0.3299  0.1393  0.1539
   42phy    C28 1114   1.398   5.570   1.450  0.7871  0.2040 -0.0012
   42phy    C29 1115   1.302   5.535   1.563  0.1432 -0.0169 -0.5606
   42phy    C27 1116   1.434   5.719   1.471  0.0432 -0.2383 -0.4174
   42phy    C26 1117   1.388   5.812   1.360 -0.2458 -0.4833 -0.0479
   42phy    C25 1118   1.439   5.954   1.377 -0.4317 -0.1285  0.3273
   42phy    C23 1119   1.435   6.056   1.264 -0.2193 -0.5745 -0.0239
   42phy    C24 1120   1.501   6.188   1.313 -0.2265 -0.0314 -0.1795
   42phy    C22 1121   1.511   6.021   1.134 -0.0214  0.0261 -0.1028
   42phy    C21 1122   1.416   6.001   1.015 -0.0275  0.3488  0.1137
   42phy    C20 1123   1.499   5.999   0.886 -0.0402 -0.1454 -0.2805
   42phy    C18 1124   1.437   5.930   0.757 -1.1222 -0.1428 -0.3007
   42phy    O01 1125   1.395   5.794   0.778  0.5505  0.2307 -0.5618
   42phy    H01 1126   1.418   5.767   0.864 -0.6568  0.5886 -0.1071
   42phy    C19 1127   1.548   5.939   0.648 -0.0781  0.4537  0.0313
   42phy    C13 1128   1.307   6.011   0.701  0.3933  0.2986 -0.1871
   42phy     H3 1129   1.233   5.992   0.784 -1.8716 -0.2134 -2.2144
   42phy    O33 1130   1.298   6.154   0.704 -0.3595 -0.1513  0.6996
   42phy    H1B 1131   1.365   6.194   0.652 -0.5142  0.5042  0.9901
   42phy    C12 1132   1.197   5.942   0.607 -0.4359 -0.2925  0.0544
   42phy    O11 1133   1.196   5.804   0.595  0.1732 -0.5050  0.3958
   42phy    H1A 1134   1.259   5.773   0.659  0.5994 -0.3905  0.0380
   43phy    C35 1135   0.884   0.259   2.596 -0.1670  0.3082  0.4640
   43phy    C33 1136   0.851   0.292   2.448  0.0289  0.0968 -0.3353
   43phy    C34 1137   0.932   0.205   2.349  0.0362  0.7662 -1.0279
   43phy    C32 1138   0.699   0.301   2.422  0.1677  0.0878 -0.1401
   43phy    C31 1139   0.640   0.438   2.447 -0.0966 -0.2913 -0.0671
   43phy    C30 1140   0.485   0.423   2.466  0.4057 -0.8759  0.3593
   43phy    C28 1141   0.401   0.551   2.491  0.5271 -0.4647  0.0979
   43phy    C29 1142   0.260   0.511   2.455  0.5360  0.1396  0.0604
   43phy    C27 1143   0.415   0.614   2.632 -0.3925  0.1138 -0.4788
   43phy    C26 1144   0.370   0.758   2.642  0.1346 -0.3480  0.0931
   43phy    C25 1145   0.392   0.806   2.786 -0.2285  0.3725 -0.4056
   43phy    C23 1146   0.361   0.958   2.802  0.0435  0.2189  0.1533
   43phy    C24 1147   0.214   0.994   2.819 -0.1775 -0.2914 -0.2433
   43phy    C22 1148   0.432   1.009   2.927 -0.0111 -0.6496  0.2982
   43phy    C21 1149   0.492   1.150   2.916 -0.1386 -0.1599 -0.2441
   43phy    C20 1150   0.565   1.199   3.043 -0.2270  0.6711  0.6068
   43phy    C18 1151   0.664   1.321   3.054  0.0465 -0.1106  0.1813
   43phy    O01 1152   0.582   1.433   3.014  0.3968  0.4104 -0.3179
   43phy    H01 1153   0.497   1.426   3.054  1.1973 -0.1084  1.3748
   43phy    C19 1154   0.691   1.332   3.205 -0.1191 -0.4092  0.3998
   43phy    C13 1155   0.798   1.306   2.958 -0.0133  0.3486  0.1231
   43phy     H3 1156   0.769   1.279   2.854  1.4240  0.7141 -0.3907
   43phy    O33 1157   0.881   1.196   3.000  0.5670  0.1529 -0.3728
   43phy    H1B 1158   0.941   1.239   3.058 -1.1614  1.7401  0.3555
   43phy    C12 1159   0.882   1.434   2.931 -0.1178 -0.0082 -0.0849
   43phy    O11 1160   1.000   1.413   2.856 -0.3226  0.1791  0.2859
   43phy    H1A 1161   0.971   1.389   2.771 -1.9497 -1.7085  1.2838
   44phy    C35 1162   0.659   1.599   0.498 -0.1130  0.2313  0.1642
   44phy    C33 1163   0.654   1.727   0.578  0.3548  0.5617  0.0823
   44phy    C34 1164   0.504   1.754   0.613  0.0204  0.5170  0.5493
   44phy    C32 1165   0.729   1.721   0.712 -0.7315 -0.2226  0.0281
   44phy    C31 1166   0.877   1.765   0.722 -0.3430  0.0807  0.1397
   44phy    C30 1167   0.956   1.718   0.845 -0.0441 -0.1969 -0.1450
   44phy    C28 1168   1.102   1.760   0.839 -0.3725 -0.2834  0.0917
   44phy    C29 1169   1.153   1.771   0.981 -0.3687  0.3967  0.2094
   44phy    C27 1170   1.200   1.670   0.764  0.3611  0.4269  1.0452
   44phy    C26 1171   1.297   1.727   0.665  0.9198  0.4589 -0.0444
   44phy    C25 1172   1.398   1.619   0.630  0.2784  0.2541  0.2504
   44phy    C23 1173   1.518   1.675   0.549  0.2029  0.5759 -0.0748
   44phy    C24 1174   1.641   1.627   0.620  0.0606 -0.8287 -0.7701
   44phy    C22 1175   1.524   1.614   0.407  0.3199 -0.1223 -0.2112
   44phy    C21 1176   1.514   1.708   0.289  0.5613  0.1604  0.3821
   44phy    C20 1177   1.543   1.628   0.157 -0.1860 -0.4876 -0.0899
   44phy    C18 1178   1.551   1.707   0.020 -0.0396  0.2334 -0.4510
   44phy    O01 1179   1.419   1.761  -0.004  0.0572 -0.4261 -0.4600
   44phy    H01 1180   1.415   1.850   0.026 -1.4842  0.5743 -3.3069
   44phy    C19 1181   1.561   1.583  -0.076 -0.3588  0.0565 -0.2705
   44phy    C13 1182   1.669   1.817   0.011  0.2042  0.3540 -0.5499
   44phy     H3 1183   1.654   1.887   0.096  1.8652  1.3687 -1.0474
   44phy    O33 1184   1.806   1.777   0.040  0.0442 -0.0741 -0.3117
   44phy    H1B 1185   1.803   1.698   0.091 -0.1414 -0.3231 -0.7039
   44phy    C12 1186   1.660   1.944  -0.083 -0.1557  0.8418  0.3515
   44phy    O11 1187   1.706   1.935  -0.216 -0.1218  0.1211  0.7038
   44phy    H1A 1188   1.800   1.944  -0.217 -0.2047  1.3186  1.6307
   45phy    C35 1189   1.650   2.892   1.807 -0.5174  0.3047  0.1675
   45phy    C33 1190   1.554   2.873   1.695 -0.0499 -0.4822 -0.4134
   45phy    C34 1191   1.624   2.849   1.563  0.0317  0.4791  0.0528
   45phy    C32 1192   1.466   2.751   1.734 -0.2376  0.0668 -0.1910
   45phy    C31 1193   1.321   2.778   1.778  0.7845  0.0715  0.5713
   45phy    C30 1194   1.256   2.638   1.797 -0.0278 -0.4056  0.0187
   45phy    C28 1195   1.104   2.633   1.833  0.6248  0.3525 -0.3050
   45phy    C29 1196   1.020   2.605   1.707  0.2408 -0.0710 -0.0285
   45phy    C27 1197   1.075   2.521   1.936  0.5543 -0.5550 -0.5892
   45phy    C26 1198   1.081   2.561   2.080  0.3912 -0.3490 -0.2840
   45phy    C25 1199   1.054   2.447   2.177  0.2705 -0.1629 -0.2078
   45phy    C23 1200   1.071   2.477   2.330  0.6087 -0.0478 -0.1529
   45phy    C24 1201   0.932   2.494   2.399  0.0604  0.3129 -0.0752
   45phy    C22 1202   1.140   2.359   2.397  0.2200  0.0000  0.3472
   45phy    C21 1203   1.247   2.393   2.502 -0.2841 -0.4763  0.5062
   45phy    C20 1204   1.292   2.282   2.601  0.1740  0.0675 -0.0558
   45phy    C18 1205   1.396   2.316   2.710 -0.3870 -0.3395  0.1448
   45phy    O01 1206   1.355   2.435   2.785  0.0712  0.5940  0.3662
   45phy    H01 1207   1.413   2.452   2.858  1.1871 -0.3007 -0.2676
   45phy    C19 1208   1.374   2.198   2.807 -0.1365 -0.2036 -0.1394
   45phy    C13 1209   1.553   2.335   2.667 -0.5474  0.0884  0.0064
   45phy     H3 1210   1.587   2.248   2.606 -1.2285  0.7225 -1.3138
   45phy    O33 1211   1.646   2.324   2.780  0.1096 -0.1441  0.0183
   45phy    H1B 1212   1.618   2.381   2.849  1.4817  0.7477 -0.1194
   45phy    C12 1213   1.594   2.467   2.587 -0.6086  0.3546  0.1887
   45phy    O11 1214   1.584   2.598   2.646 -0.2482  0.2524 -0.1168
   45phy    H1A 1215   1.496   2.628   2.637  0.4050  2.2046 -0.3711
   46phy    C35 1216   1.710   3.292   1.907  0.3623  0.1389 -0.4687
   46phy    C33 1217   1.702   3.332   1.757 -0.0988 -0.4271  0.2621
   46phy    C34 1218   1.784   3.226   1.685 -0.6511  0.3662 -0.3801
   46phy    C32 1219   1.551   3.345   1.722 -0.4014  0.0649  0.0669
   46phy    C31 1220   1.495   3.488   1.700  0.0328 -0.1533 -0.7117
   46phy    C30 1221   1.343   3.492   1.668 -0.6203 -0.4718  0.4941
   46phy    C28 1222   1.272   3.627   1.665  0.0558 -0.4093  0.2884
   46phy    C29 1223   1.269   3.688   1.525  0.1123 -0.0823 -0.1235
   46phy    C27 1224   1.124   3.608   1.696  0.1088 -0.0056  0.1177
   46phy    C26 1225   1.075   3.652   1.838  0.1078  0.6874  0.2137
   46phy    C25 1226   0.932   3.601   1.877 -0.0884 -0.3631 -0.1509
   46phy    C23 1227   0.880   3.646   2.015  0.0123 -0.3374  0.0503
   46phy    C24 1228   0.755   3.736   2.006 -0.7133  0.3469 -0.0578
   46phy    C22 1229   0.871   3.520   2.099  0.0099  0.0050 -0.1530
   46phy    C21 1230   0.880   3.541   2.248  0.4384 -0.1664  0.0403
   46phy    C20 1231   0.890   3.408   2.326  0.2920 -0.4990 -0.4355
   46phy    C18 1232   0.906   3.413   2.484 -0.0286  0.1294 -0.3063
   46phy    O01 1233   0.833   3.525   2.540  0.0296 -0.0877 -0.0312
   46phy    H01 1234   0.894   3.584   2.580 -2.1641  0.3788  2.9016
   46phy    C19 1235   0.841   3.281   2.533 -0.1246  0.3870  0.2662
   46phy    C13 1236   1.058   3.421   2.540  0.0082 -0.6329 -0.4384
   46phy     H3 1237   1.124   3.350   2.484 -1.1555 -1.3687 -0.9223
   46phy    O33 1238   1.070   3.375   2.678 -0.1703  0.0876  0.0033
   46phy    H1B 1239   1.026   3.431   2.740  2.3105  0.1792  1.8081
   46phy    C12 1240   1.134   3.563   2.528  0.6516 -0.0447 -0.3069
   46phy    O11 1241   1.079   3.660   2.609  0.3720 -0.4492 -0.4614
   46phy    H1A 1242   1.145   3.689   2.669 -0.5897 -0.4217  0.6055
   47phy    C35 1243   0.148   2.984   1.257 -0.4642  0.0249 -0.5368
   47phy    C33 1244   0.075   3.111   1.289  0.2530  0.1372 -0.4663
   47phy    C34 1245   0.138   3.171   1.417 -0.0376 -0.0886  0.2821
   47phy    C32 1246   0.071   3.205   1.163  0.1113  0.3430 -0.1342
   47phy    C31 1247  -0.051   3.298   1.162  0.0694  0.5492 -0.3377
   47phy    C30 1248  -0.070   3.360   1.022 -0.3123  0.3387 -0.5846
   47phy    C28 1249  -0.195   3.452   1.008  0.1244  0.2494 -0.3124
   47phy    C29 1250  -0.144   3.595   1.007 -0.1766 -0.2940  0.5621
   47phy    C27 1251  -0.281   3.435   0.881  0.3853 -0.3442 -0.9161
   47phy    C26 1252  -0.370   3.305   0.873 -0.4254 -0.4746 -0.2985
   47phy    C25 1253  -0.432   3.283   0.737 -0.0153  0.2034  0.1284
   47phy    C23 1254  -0.503   3.152   0.701  0.1651 -0.0352  0.3108
   47phy    C24 1255  -0.647   3.155   0.748  0.2966  0.1627  0.3535
   47phy    C22 1256  -0.497   3.129   0.548  0.2198 -0.4992 -0.2859
   47phy    C21 1257  -0.368   3.075   0.481  0.4767 -0.4574  0.3683
   47phy    C20 1258  -0.391   3.041   0.334 -0.2196  0.1536  0.2754
   47phy    C18 1259  -0.279   2.966   0.254  0.2929 -0.0726  0.2763
   47phy    O01 1260  -0.164   3.054   0.239 -0.1450  0.3745  0.4977
   47phy    H01 1261  -0.132   3.086   0.321 -0.1543  0.9979  0.2665
   47phy    C19 1262  -0.347   2.962   0.112 -0.3302 -0.5661  0.1915
   47phy    C13 1263  -0.232   2.822   0.309  0.4817  0.0048  0.1198
   47phy     H3 1264  -0.193   2.849   0.410 -0.7744  0.4417  0.5049
   47phy    O33 1265  -0.334   2.732   0.351  0.1710  0.1496 -0.1412
   47phy    H1B 1266  -0.359   2.748   0.440 -1.4297  0.4953 -0.6186
   47phy    C12 1267  -0.093   2.756   0.276  0.0518 -0.6173  0.1182
   47phy    O11 1268  -0.079   2.670   0.165 -0.1232 -0.2263 -0.3297
   47phy    H1A 1269  -0.032   2.717   0.099  1.5129 -2.3449 -0.7995
   48phy    C35 1270   2.096   2.732   1.657 -0.1539 -0.1195 -0.2744
   48phy    C33 1271   1.986   2.652   1.719  0.2255  0.5121 -0.6426
   48phy    C34 1272   1.963   2.529   1.628  0.1380 -0.0870 -0.2568
   48phy    C32 1273   2.008   2.623   1.868 -0.0180  0.0130  0.1548
   48phy    C31 1274   1.880   2.613   1.953 -0.2000 -0.1140  0.0805
   48phy    C30 1275   1.914   2.579   2.097  0.2279 -0.1353  0.3252
   48phy    C28 1276   1.798   2.591   2.193 -0.4004  0.4343 -0.5753
   48phy    C29 1277   1.739   2.457   2.230 -0.0623  0.6220 -0.3662
   48phy    C27 1278   1.853   2.651   2.323  0.5388 -0.4451 -0.4890
   48phy    C26 1279   1.835   2.806   2.334  0.1471 -0.4165  0.1612
   48phy    C25 1280   1.815   2.853   2.479  0.3598 -0.4495  0.1524
   48phy    C23 1281   1.822   3.006   2.487 -0.2210  0.8023 -0.0798
   48phy    C24 1282   1.689   3.078   2.466  0.0392 -0.5829 -0.2785
   48phy    C22 1283   1.861   3.053   2.629  0.2565 -0.1716 -0.0248
   48phy    C21 1284   1.998   3.035   2.692  0.1987 -0.3444 -0.0641
   48phy    C20 1285   2.000   3.099   2.833 -0.1296  0.2324  0.1814
   48phy    C18 1286   2.103   3.055   2.939  0.2419  0.3415  0.5124
   48phy    O01 1287   2.230   3.033   2.873 -0.0958 -0.0471 -0.1041
   48phy    H01 1288   2.214   2.975   2.802 -2.2057  1.6157 -1.0907
   48phy    C19 1289   2.102   3.185   3.021 -0.0165  0.1722  0.1307
   48phy    C13 1290   2.059   2.917   3.017 -0.2377  0.3625 -0.3206
   48phy     H3 1291   2.032   2.836   2.944  1.2466 -1.4011  1.0241
   48phy    O33 1292   1.938   2.939   3.093 -0.1642 -0.0533 -0.0184
   48phy    H1B 1293   1.957   2.958   3.183  0.2078 -1.2770  0.1699
   48phy    C12 1294   2.166   2.841   3.113  0.0480  0.1274  0.8110
   48phy    O11 1295   2.118   2.741   3.201  0.1968 -0.1284  0.0241
   48phy    H1A 1296   2.193   2.690   3.225  0.4269  0.0104 -0.3893
   49phy    C35 1297   2.929   1.857   1.570  0.3857 -0.2826  0.2338
   49phy    C33 1298   2.942   1.985   1.487 -0.2321  0.1419  0.0466
   49phy    C34 1299   2.957   1.935   1.340 -0.0511 -0.3943 -0.1147
   49phy    C32 1300   2.813   2.066   1.512 -0.2659 -0.2367 -0.1954
   49phy    C31 1301   2.836   2.220   1.528 -0.7580 -0.1872  0.1346
   49phy    C30 1302   2.700   2.291   1.553 -0.2516  0.0349  0.3375
   49phy    C28 1303   2.714   2.439   1.594 -0.3004  0.2925  0.5135
   49phy    C29 1304   2.727   2.527   1.474 -0.2004 -0.4042  0.2425
   49phy    C27 1305   2.581   2.481   1.658  0.2288  0.3958 -0.2774
   49phy    C26 1306   2.587   2.532   1.808  0.2138  0.1529  0.8260
   49phy    C25 1307   2.445   2.547   1.862  0.0177 -0.0147  0.0300
   49phy    C23 1308   2.438   2.559   2.012  0.2159  0.2521 -0.3487
   49phy    C24 1309   2.436   2.705   2.054  0.0267 -0.2595 -1.0046
   49phy    C22 1310   2.320   2.473   2.064 -0.1265 -0.1078  0.0839
   49phy    C21 1311   2.339   2.433   2.210  0.6638 -0.6114  0.0791
   49phy    C20 1312   2.214   2.377   2.282 -0.3467 -0.1272 -0.0092
   49phy    C18 1313   2.234   2.341   2.434  0.0353 -0.1050 -0.0733
   49phy    O01 1314   2.297   2.454   2.502  0.7741  0.0590  0.0399
   49phy    H01 1315   2.250   2.533   2.484  2.1723  0.6417 -1.2907
   49phy    C19 1316   2.087   2.341   2.477 -0.7019  0.0334 -0.7768
   49phy    C13 1317   2.309   2.203   2.465 -0.1612  0.3746  0.0999
   49phy     H3 1318   2.296   2.128   2.382  0.8475 -0.2571  0.4918
   49phy    O33 1319   2.260   2.126   2.573  0.0966 -0.2026  0.2661
   49phy    H1B 1320   2.274   2.178   2.651  0.3299 -1.2386  0.9362
   49phy    C12 1321   2.469   2.220   2.477 -0.3098 -0.0409  0.2383
   49phy    O11 1322   2.516   2.311   2.568 -0.3354 -0.2731 -0.1167
   49phy    H1A 1323   2.453   2.380   2.562  0.7921  0.7958 -0.0807
   50phy    C35 1324   1.540   1.939   0.959  0.3694  0.3606 -0.2629
   50phy    C33 1325   1.468   1.984   1.083 -0.2201 -0.1413 -0.1775
   50phy    C34 1326   1.578   2.001   1.193  0.3007 -0.0620  0.0613
   50phy    C32 1327   1.404   2.125   1.067 -0.5450  0.3115 -0.1234
   50phy    C31 1328   1.254   2.112   1.051  0.1076  0.3016 -0.1891
   50phy    C30 1329   1.180   2.246   1.049 -0.1233 -0.0836 -0.4155
   50phy    C28 1330   1.034   2.253   1.007 -0.3427 -0.5283  0.1253
   50phy    C29 1331   0.976   2.379   1.071  0.0593 -0.2409  0.6667
   50phy    C27 1332   1.016   2.243   0.854  0.3932  0.6455  0.0155
   50phy    C26 1333   0.877   2.200   0.800  0.1371 -0.2215  0.5261
   50phy    C25 1334   0.884   2.207   0.646 -0.4539 -0.3040  0.6037
   50phy    C23 1335   0.764   2.152   0.558 -0.6020 -0.1591 -0.5769
   50phy    C24 1336   0.663   2.268   0.530  0.3455  0.3501  0.1428
   50phy    C22 1337   0.813   2.102   0.418 -0.3035 -0.0637  0.2322
   50phy    C21 1338   0.917   1.990   0.408  0.3735 -0.0781 -0.0678
   50phy    C20 1339   0.946   1.960   0.259 -0.2584  0.8824 -0.0006
   50phy    C18 1340   1.051   1.841   0.229 -0.2777  0.1425 -0.1383
   50phy    O01 1341   1.179   1.860   0.287 -0.0249 -0.4250 -0.3485
   50phy    H01 1342   1.207   1.779   0.325  0.7154  0.1072  0.2773
   50phy    C19 1343   1.083   1.865   0.081  0.2601 -0.0439  0.2721
   50phy    C13 1344   0.992   1.692   0.257 -0.2079 -0.3497  0.1047
   50phy     H3 1345   0.952   1.696   0.361 -1.6750  0.2547 -0.4537
   50phy    O33 1346   0.870   1.654   0.198  0.4140 -0.0097  0.4048
   50phy    H1B 1347   0.849   1.703   0.122  1.3567  2.0429  1.3815
   50phy    C12 1348   1.083   1.566   0.305  0.0467 -0.0230  0.4183
   50phy    O11 1349   1.214   1.585   0.350  0.1039  0.2336  0.5316
   50phy    H1A 1350   1.262   1.508   0.373 -0.9345 -0.7138 -0.3207
   51phy    C35 1351   2.007   2.111   0.454 -0.5248  0.3815  0.0898
   51phy    C33 1352   1.883   2.048   0.397 -0.1287 -0.4983  0.0790
   51phy    C34 1353   1.914   1.920   0.322  0.1221 -0.1908  0.5228
   51phy    C32 1354   1.779   2.036   0.507 -0.1554  0.1508  0.2387
   51phy    C31 1355   1.641   2.084   0.467 -0.0850 -0.5332  0.5559
   51phy    C30 1356   1.546   2.086   0.584  0.3328  0.0587  0.1284
   51phy    C28 1357   1.421   2.177   0.558 -0.0278  0.2223 -0.0180
   51phy    C29 1358   1.291   2.099   0.529  0.2504 -0.6545  0.3736
   51phy    C27 1359   1.404   2.265   0.680 -0.1635 -0.0614  0.2538
   51phy    C26 1360   1.340   2.406   0.660 -0.2752  0.0553  0.0296
   51phy    C25 1361   1.344   2.489   0.790  0.3691 -0.4865  0.2676
   51phy    C23 1362   1.293   2.634   0.770  0.5479 -0.5151 -0.2485
   51phy    C24 1363   1.173   2.651   0.871 -0.3648 -0.2592  0.0136
   51phy    C22 1364   1.404   2.735   0.803  0.1138  0.0289  0.3340
   51phy    C21 1365   1.489   2.788   0.683  0.0745 -0.3648 -0.3132
   51phy    C20 1366   1.618   2.863   0.724 -0.2582 -0.0578  0.2050
   51phy    C18 1367   1.727   2.899   0.614  0.6080  0.3731  0.3663
   51phy    O01 1368   1.773   2.782   0.544  0.1686  0.0928  0.1963
   51phy    H01 1369   1.742   2.704   0.586 -0.2175  1.2919  2.2668
   51phy    C19 1370   1.844   2.953   0.697 -0.1220 -0.1368 -0.1767
   51phy    C13 1371   1.677   3.011   0.507  0.0573  0.0673  0.3585
   51phy     H3 1372   1.601   2.956   0.445  1.2004 -0.8209 -0.3038
   51phy    O33 1373   1.593   3.120   0.555 -0.4453  0.6719 -0.4475
   51phy    H1B 1374   1.641   3.200   0.558 -0.1366  0.5170 -0.9497
   51phy    C12 1375   1.751   3.043   0.369 -0.1597 -0.1937 -0.4380
   51phy    O11 1376   1.866   2.969   0.337 -0.5137 -0.1380  0.3092
   51phy    H1A 1377   1.867   2.886   0.379  0.5515 -0.4686 -0.3339
   52phy    C35 1378   1.357   0.027   0.867 -0.2524 -0.0003  0.0020
   52phy    C33 1379   1.365   0.161   0.943 -0.0662  0.0486 -0.2387
   52phy    C34 1380   1.313   0.145   1.087 -0.0322  0.0398 -0.1719
   52phy    C32 1381   1.515   0.206   0.947 -0.4192  0.0788  0.1829
   52phy    C31 1382   1.558   0.347   0.971 -0.0522 -0.4188  0.1943
   52phy    C30 1383   1.702   0.348   1.020 -0.2616  0.1586 -0.3517
   52phy    C28 1384   1.758   0.493   1.030 -0.5862 -0.3144 -0.4155
   52phy    C29 1385   1.811   0.522   1.171 -0.5493  0.0460  0.6749
   52phy    C27 1386   1.866   0.520   0.921 -0.4034  0.3416 -0.1429
   52phy    C26 1387   1.864   0.663   0.847 -0.5355 -0.0583  0.1599
   52phy    C25 1388   1.974   0.658   0.740 -0.9260  0.0878 -0.0428
   52phy    C23 1389   1.972   0.781   0.649  0.3300 -0.0685 -0.0952
   52phy    C24 1390   2.110   0.844   0.660 -0.1288 -0.2400 -0.1717
   52phy    C22 1391   1.941   0.754   0.501 -0.4657  0.0099  0.0674
   52phy    C21 1392   1.855   0.857   0.432  0.0664  0.2121  0.6118
   52phy    C20 1393   1.833   0.824   0.283  0.2493  0.1879  0.2424
   52phy    C18 1394   1.701   0.890   0.212 -0.2757 -0.3608 -0.0822
   52phy    O01 1395   1.585   0.862   0.289 -0.1865 -0.1989  0.2932
   52phy    H01 1396   1.534   0.800   0.241  0.0396  0.2629 -0.5504
   52phy    C19 1397   1.704   0.807   0.083  0.0429  0.2380 -0.0984
   52phy    C13 1398   1.713   1.048   0.194 -0.4688 -0.1830 -0.1320
   52phy     H3 1399   1.710   1.088   0.299  0.7985  1.8791 -0.8259
   52phy    O33 1400   1.845   1.100   0.157  0.1724 -0.1548  0.2861
   52phy    H1B 1401   1.842   1.097   0.063 -0.1808 -1.1273  0.3142
   52phy    C12 1402   1.603   1.155   0.154 -0.4805  0.5549  0.4799
   52phy    O11 1403   1.621   1.200   0.020 -0.3763  0.8242  0.2644
   52phy    H1A 1404   1.546   1.182  -0.032 -0.8979 -2.5601  1.8707
   53phy    C35 1405   1.040   2.751   1.236 -0.3073  0.3191  0.5154
   53phy    C33 1406   1.171   2.752   1.311 -0.3502  0.3619  0.2955
   53phy    C34 1407   1.207   2.609   1.339 -0.6468 -0.1637  0.0651
   53phy    C32 1408   1.289   2.819   1.238 -0.0144  0.3181  0.2876
   53phy    C31 1409   1.320   2.958   1.284 -0.1352 -0.2906  0.3447
   53phy    C30 1410   1.446   3.026   1.224  0.4455  0.4334  0.2805
   53phy    C28 1411   1.456   3.173   1.263  0.1176  0.1568 -0.0539
   53phy    C29 1412   1.577   3.186   1.360 -0.1110 -0.7823 -0.2890
   53phy    C27 1413   1.485   3.265   1.149  0.3996 -0.3947 -0.0430
   53phy    C26 1414   1.365   3.337   1.093 -0.0865 -0.5149 -0.2412
   53phy    C25 1415   1.403   3.418   0.973 -0.4093 -0.1696 -0.0439
   53phy    C23 1416   1.296   3.476   0.876  0.4230 -0.1463 -0.0420
   53phy    C24 1417   1.287   3.625   0.888  0.0638  0.3280  0.4766
   53phy    C22 1418   1.327   3.447   0.730 -0.0172  0.3131  0.2406
   53phy    C21 1419   1.287   3.316   0.668  0.4116  0.1069 -0.3334
   53phy    C20 1420   1.320   3.308   0.518 -0.3543 -0.1661 -0.1445
   53phy    C18 1421   1.284   3.181   0.432  0.1318 -0.2994 -0.1758
   53phy    O01 1422   1.349   3.062   0.478 -0.5546  0.1322  0.0284
   53phy    H01 1423   1.431   3.091   0.515  0.3014 -0.2662 -1.4844
   53phy    C19 1424   1.363   3.213   0.302  0.2752  0.1409  0.5692
   53phy    C13 1425   1.126   3.165   0.409 -0.0741  0.0199  0.8725
   53phy     H3 1426   1.087   3.149   0.513  0.5265  0.8488  1.2505
   53phy    O33 1427   1.050   3.287   0.385 -0.1858  0.3518 -0.0789
   53phy    H1B 1428   1.081   3.331   0.308 -1.1256  0.4620 -0.4056
   53phy    C12 1429   1.055   3.032   0.369  0.1461  0.1516  0.4751
   53phy    O11 1430   1.071   3.001   0.231 -0.0673  0.5685 -0.2280
   53phy    H1A 1431   1.161   2.978   0.222 -0.4322 -0.8532 -0.5553
   54phy    C35 1432   3.167   3.859   1.359 -0.4427 -0.3490  0.5829
   54phy    C33 1433   3.100   3.740   1.296 -0.2446 -0.4372 -0.2304
   54phy    C34 1434   3.197   3.629   1.294 -0.2098 -0.1460 -0.0914
   54phy    C32 1435   2.977   3.710   1.378  0.1651  0.7085 -0.3303
   54phy    C31 1436   2.859   3.635   1.319 -0.0326  0.2561 -0.3879
   54phy    C30 1437   2.736   3.619   1.408 -0.2514  0.0184 -0.2332
   54phy    C28 1438   2.616   3.539   1.360  0.8896  0.1168 -0.2892
   54phy    C29 1439   2.547   3.465   1.479 -0.2447  0.1503 -0.0364
   54phy    C27 1440   2.521   3.627   1.281 -0.6894 -0.1782 -0.1241
   54phy    C26 1441   2.458   3.559   1.164 -0.5266  0.1792 -0.3556
   54phy    C25 1442   2.409   3.656   1.057  0.0971  0.1694  0.2130
   54phy    C23 1443   2.376   3.595   0.921  0.7690  0.9456  0.5399
   54phy    C24 1444   2.257   3.675   0.867 -0.0791  0.0803 -0.3783
   54phy    C22 1445   2.495   3.583   0.830 -0.1486 -0.2363  0.1179
   54phy    C21 1446   2.491   3.478   0.718 -0.2075  0.2806 -0.0541
   54phy    C20 1447   2.621   3.472   0.640  0.3738 -0.1482  0.6570
   54phy    C18 1448   2.636   3.381   0.513 -0.4528 -0.2800  0.5978
   54phy    O01 1449   2.612   3.248   0.554  0.0819 -0.2487  0.0966
   54phy    H01 1450   2.660   3.226   0.632  1.3310  0.1710 -0.5375
   54phy    C19 1451   2.788   3.389   0.478 -0.2103 -0.0302 -0.2724
   54phy    C13 1452   2.531   3.427   0.398 -0.0502  0.3730  0.1434
   54phy     H3 1453   2.433   3.403   0.446  0.1715  1.4669  1.2016
   54phy    O33 1454   2.502   3.568   0.381  0.1908 -0.0771 -0.2181
   54phy    H1B 1455   2.409   3.580   0.389  0.2816  0.0916  0.6348
   54phy    C12 1456   2.485   3.342   0.276 -0.1124 -0.2161  0.2357
   54phy    O11 1457   2.546   3.359   0.151  0.1685  0.3192  0.0891
   54phy    H1A 1458   2.488   3.401   0.090  0.9412 -0.8620 -1.5468
   55phy    C35 1459   0.537   4.391   1.442  0.0713 -0.2677 -0.2642
   55phy    C33 1460   0.434   4.503   1.468 -0.1600 -0.2273 -0.0012
   55phy    C34 1461   0.353   4.496   1.593  0.4977 -0.1305 -0.1626
   55phy    C32 1462   0.512   4.634   1.461 -0.2411  0.2750  0.2259
   55phy    C31 1463   0.450   4.723   1.349  0.0217 -0.3782 -0.4427
   55phy    C30 1464   0.528   4.856   1.332  0.0405 -0.0304 -0.6505
   55phy    C28 1465   0.470   4.961   1.241  0.2297 -0.0656  0.4397
   55phy    C29 1466   0.502   5.096   1.297  0.2737 -0.0760 -0.2536
   55phy    C27 1467   0.523   4.944   1.093 -0.1241 -0.4981 -0.1088
   55phy    C26 1468   0.421   4.976   0.979 -0.7500 -0.3605  0.2424
   55phy    C25 1469   0.485   4.999   0.847  0.7764 -0.4515 -0.3270
   55phy    C23 1470   0.387   5.044   0.736  0.2754 -0.1873  0.1074
   55phy    C24 1471   0.354   5.195   0.716  0.4647  0.3000  0.1402
   55phy    C22 1472   0.453   4.989   0.611 -0.1667  0.7651 -0.0857
   55phy    C21 1473   0.364   4.932   0.500 -0.3492  0.6197 -0.1305
   55phy    C20 1474   0.388   5.001   0.369 -0.4311  0.0496 -0.0782
   55phy    C18 1475   0.316   4.948   0.236  0.0665  0.1172  0.6607
   55phy    O01 1476   0.367   4.827   0.183 -0.3994  0.1300  0.2148
   55phy    H01 1477   0.295   4.777   0.150  0.0691  0.0469 -0.7098
   55phy    C19 1478   0.368   5.054   0.131 -0.0265  0.0566 -0.3014
   55phy    C13 1479   0.153   4.947   0.235  0.3652  0.0385  0.1840
   55phy     H3 1480   0.120   5.000   0.328 -0.3212 -0.9193  0.5043
   55phy    O33 1481   0.075   5.029   0.144 -0.1147 -0.1269  0.4271
   55phy    H1B 1482   0.095   5.011   0.054  0.9082  0.7126  0.4554
   55phy    C12 1483   0.066   4.826   0.292 -0.8266 -0.2379 -0.1774
   55phy    O11 1484   0.003   4.749   0.197 -0.1462 -0.2609  0.0858
   55phy    H1A 1485   0.077   4.702   0.162 -1.0633 -1.6794 -0.0204
   56phy    C35 1486   2.589   3.074   1.717  0.1589  0.5584  0.2112
   56phy    C33 1487   2.444   3.072   1.685  0.0639  0.0173 -0.1312
   56phy    C34 1488   2.431   2.995   1.552  0.0692 -0.3491 -0.3329
   56phy    C32 1489   2.363   2.996   1.790 -0.0852  0.2830  0.2526
   56phy    C31 1490   2.275   3.079   1.887 -0.2629  0.1444 -0.0339
   56phy    C30 1491   2.173   2.996   1.963  0.1045  0.2619  0.1981
   56phy    C28 1492   2.092   3.078   2.065  0.1081  0.0567 -0.5181
   56phy    C29 1493   1.939   3.048   2.065 -0.1409  0.3485 -0.0314
   56phy    C27 1494   2.167   3.073   2.204  0.0906 -0.0761  0.0433
   56phy    C26 1495   2.137   3.194   2.291  0.1087  0.7047  0.1457
   56phy    C25 1496   2.240   3.217   2.401  0.0523 -0.4418 -0.3188
   56phy    C23 1497   2.215   3.335   2.497 -0.5470  0.6062  0.2208
   56phy    C24 1498   2.285   3.303   2.629 -0.1026 -0.0901 -0.5907
   56phy    C22 1499   2.269   3.468   2.442  0.1156  0.1121 -0.2940
   56phy    C21 1500   2.213   3.595   2.506  0.4534  0.3210 -0.0925
   56phy    C20 1501   2.280   3.728   2.470  0.0262  0.1038 -0.0507
   56phy    C18 1502   2.308   3.843   2.574  0.6703 -0.5950  0.3048
   56phy    O01 1503   2.362   3.782   2.697 -0.4277 -0.4496  0.0469
   56phy    H01 1504   2.379   3.848   2.762 -0.3057  0.0090 -0.4455
   56phy    C19 1505   2.425   3.921   2.505  0.7247 -0.0772 -0.3452
   56phy    C13 1506   2.182   3.941   2.607  0.1634 -0.4076 -0.2788
   56phy     H3 1507   2.134   3.974   2.512  0.8765 -0.9047 -0.8197
   56phy    O33 1508   2.222   4.066   2.663 -0.2680  0.0389 -0.0341
   56phy    H1B 1509   2.147   4.122   2.669  0.1808  0.7471 -0.8924
   56phy    C12 1510   2.068   3.880   2.697 -0.0544 -0.6519  0.6120
   56phy    O11 1511   1.966   3.963   2.744  0.1261 -0.1936  0.1237
   56phy    H1A 1512   1.998   4.024   2.807  0.1514  0.2102 -0.2773
   57phy    C35 1513   0.512   3.659   1.558 -0.2972  0.1759  0.0474
   57phy    C33 1514   0.489   3.524   1.627 -0.1359 -0.0841  0.2788
   57phy    C34 1515   0.376   3.549   1.721 -0.1449  0.1657  0.3839
   57phy    C32 1516   0.478   3.401   1.529  0.0257  0.0303  0.4876
   57phy    C31 1517   0.578   3.287   1.556 -0.0738 -0.0144  0.3425
   57phy    C30 1518   0.567   3.187   1.440 -0.2088  0.5283 -0.0745
   57phy    C28 1519   0.676   3.078   1.441 -0.0217 -0.1398 -0.4422
   57phy    C29 1520   0.631   2.960   1.525 -0.0354  0.3255  0.0517
   57phy    C27 1521   0.713   3.023   1.302 -0.5091  0.3412 -0.0582
   57phy    C26 1522   0.810   3.105   1.217 -0.3578  0.0325 -0.5022
   57phy    C25 1523   0.859   3.029   1.087  0.0699  0.2058  0.1655
   57phy    C23 1524   0.950   3.112   0.995 -0.5068 -0.1330  0.1098
   57phy    C24 1525   1.036   3.019   0.910  0.3074  0.8573  0.5261
   57phy    C22 1526   0.869   3.207   0.903 -0.1697  0.8351  0.1974
   57phy    C21 1527   0.926   3.336   0.848  0.2494 -0.0181  0.8697
   57phy    C20 1528   0.824   3.435   0.801  0.1202 -0.0256  0.1342
   57phy    C18 1529   0.871   3.560   0.715  0.2487 -0.3328 -0.4770
   57phy    O01 1530   0.969   3.635   0.786  0.1665 -0.0497  0.0435
   57phy    H01 1531   0.960   3.625   0.879 -1.7060 -1.7448 -0.2403
   57phy    C19 1532   0.736   3.635   0.715 -0.0300  0.3090 -0.0251
   57phy    C13 1533   0.927   3.530   0.570 -0.2935  0.2044 -0.1848
   57phy     H3 1534   1.013   3.460   0.591  0.2872  0.9501 -0.0275
   57phy    O33 1535   0.848   3.447   0.488 -0.4385  0.4789 -0.0974
   57phy    H1B 1536   0.890   3.364   0.484  0.3908  0.8916 -0.1709
   57phy    C12 1537   1.015   3.624   0.482  0.0838 -0.0122 -0.6461
   57phy    O11 1538   1.103   3.711   0.548 -0.0589 -0.0011  0.1625
   57phy    H1A 1539   1.084   3.687   0.636 -0.3267  0.2513  0.1785
   58phy    C35 1540   1.402   2.734   2.322  0.2256 -0.1571  0.1625
   58phy    C33 1541   1.401   2.873   2.255 -0.0031  0.3108  0.0689
   58phy    C34 1542   1.517   2.887   2.163 -0.4179  0.2405  0.4147
   58phy    C32 1543   1.279   2.896   2.161  0.0417  0.4917  0.2797
   58phy    C31 1544   1.154   2.945   2.243 -0.6748  0.0873 -0.2498
   58phy    C30 1545   1.029   2.954   2.151  0.0322 -0.1889 -0.1138
   58phy    C28 1546   0.896   2.994   2.220 -0.0890 -0.3983  0.0541
   58phy    C29 1547   0.813   3.080   2.125 -0.2296 -0.3543  0.0548
   58phy    C27 1548   0.818   2.871   2.274  0.1386 -0.1984 -0.0055
   58phy    C26 1549   0.732   2.894   2.399  0.0796 -0.5657 -0.5179
   58phy    C25 1550   0.659   2.766   2.453  0.1261  0.0981 -0.3018
   58phy    C23 1551   0.564   2.773   2.576  0.0204 -0.1541  0.3394
   58phy    C24 1552   0.459   2.663   2.560 -0.3410 -0.1702  0.1044
   58phy    C22 1553   0.626   2.753   2.716  0.0337 -0.2219  0.3561
   58phy    C21 1554   0.631   2.881   2.795 -0.1655  0.4737 -0.3804
   58phy    C20 1555   0.687   2.862   2.940  0.0090 -0.3102  0.0520
   58phy    C18 1556   0.709   2.986   3.036 -0.1528  0.0894  0.3194
   58phy    O01 1557   0.581   3.054   3.038  0.4491  0.5676 -0.4149
   58phy    H01 1558   0.518   2.995   3.075 -0.7270  1.3498 -1.1167
   58phy    C19 1559   0.729   2.908   3.167  0.3628 -0.1704 -0.3479
   58phy    C13 1560   0.830   3.083   2.987 -0.1822 -0.4448 -0.1546
   58phy     H3 1561   0.817   3.107   2.878  1.2517  1.1161 -0.0278
   58phy    O33 1562   0.951   3.017   2.985  0.2733 -0.1134 -0.2501
   58phy    H1B 1563   0.981   3.021   3.074 -1.6673  2.3026  0.3813
   58phy    C12 1564   0.849   3.221   3.054  0.4310 -0.4204  0.1061
   58phy    O11 1565   0.937   3.308   2.984 -0.2709 -0.4131  0.0547
   58phy    H1A 1566   1.016   3.259   2.973  0.4180  0.0870  2.3071
   59phy    C35 1567   0.640   3.196   0.386  0.3258  0.2482 -0.3198
   59phy    C33 1568   0.616   3.160   0.528  0.3593  0.1793 -0.4052
   59phy    C34 1569   0.504   3.246   0.580  0.0609 -0.0570 -0.5935
   59phy    C32 1570   0.579   3.011   0.546 -0.1986  0.2349 -0.2788
   59phy    C31 1571   0.701   2.926   0.586 -0.6013  0.4330 -0.7009
   59phy    C30 1572   0.679   2.770   0.570 -0.1927  0.6821 -0.3718
   59phy    C28 1573   0.814   2.696   0.591  0.1530 -0.6877  0.1154
   59phy    C29 1574   0.815   2.620   0.725 -0.4673 -0.5895  0.4977
   59phy    C27 1575   0.834   2.607   0.466 -0.0041 -0.1273  0.5338
   59phy    C26 1576   0.969   2.594   0.400 -0.0748  0.1747  0.1226
   59phy    C25 1577   0.954   2.505   0.279 -0.5794 -0.2332 -0.1382
   59phy    C23 1578   1.070   2.482   0.178  0.2410  0.0726 -0.2719
   59phy    C24 1579   1.109   2.332   0.184 -0.2091 -0.0059 -0.3133
   59phy    C22 1580   1.032   2.522   0.036  0.2900  0.0391 -0.2525
   59phy    C21 1581   1.131   2.619  -0.028  0.0118 -0.1990  0.4530
   59phy    C20 1582   1.067   2.690  -0.147  0.3893 -0.2470  0.8902
   59phy    C18 1583   1.143   2.816  -0.205  0.0287 -0.2044 -0.6209
   59phy    O01 1584   1.155   2.917  -0.100  0.1360  0.1574  0.4964
   59phy    H01 1585   1.074   2.960  -0.083 -0.1003 -0.3193  0.5772
   59phy    C19 1586   1.040   2.862  -0.313  0.2754  0.3675 -0.3199
   59phy    C13 1587   1.289   2.786  -0.264 -0.2696  0.2814 -0.2666
   59phy     H3 1588   1.342   2.751  -0.172 -2.7083 -0.5161  0.9330
   59phy    O33 1589   1.315   2.671  -0.345  0.2205 -0.2974 -0.3132
   59phy    H1B 1590   1.309   2.599  -0.286  1.8719  0.1895  0.4985
   59phy    C12 1591   1.398   2.900  -0.295 -0.0067  0.6319 -0.2555
   59phy    O11 1592   1.390   3.014  -0.218 -0.4333  0.0532  0.5936
   59phy    H1A 1593   1.299   3.035  -0.216 -0.7703 -0.9000 -1.5888
   60phy    C35 1594   4.814   4.393   0.675  0.1846  0.5666 -0.4478
   60phy    C33 1595   4.778   4.527   0.613  0.0020  0.0165  0.3645
   60phy    C34 1596   4.632   4.558   0.648 -0.4380 -0.2055 -0.0465
   60phy    C32 1597   4.868   4.634   0.668 -0.3132 -0.1464  0.0125
   60phy    C31 1598   4.880   4.764   0.585  0.1012  0.0100 -0.4896
   60phy    C30 1599   4.955   4.875   0.663 -0.0211  0.5481  0.3058
   60phy    C28 1600   4.934   5.019   0.611  0.1966 -0.0125 -0.2417
   60phy    C29 1601   4.827   5.089   0.699 -0.2671 -0.3440 -0.0485
   60phy    C27 1602   5.062   5.094   0.606 -0.1171  0.4064  0.1817
   60phy    C26 1603   5.072   5.213   0.510 -0.3705  0.4454 -0.0167
   60phy    C25 1604   5.218   5.266   0.495  0.1113  0.2238 -0.3976
   60phy    C23 1605   5.236   5.392   0.417  0.0332 -0.0632 -0.4633
   60phy    C24 1606   5.356   5.467   0.482 -0.1656  0.4698  0.1195
   60phy    C22 1607   5.261   5.368   0.266 -0.4050 -0.1731 -0.4906
   60phy    C21 1608   5.174   5.455   0.178 -0.2355  0.3965  0.4592
   60phy    C20 1609   5.246   5.476   0.043  0.1136  0.2438  0.4272
   60phy    C18 1610   5.187   5.590  -0.052 -0.2247  0.0468 -0.0053
   60phy    O01 1611   5.049   5.556  -0.084 -0.3304  0.1028  0.1297
   60phy    H01 1612   4.994   5.631  -0.077 -0.8570 -0.3064  0.4425
   60phy    C19 1613   5.274   5.575  -0.176 -0.3028  0.1227  0.2796
   60phy    C13 1614   5.206   5.742   0.006 -0.1317 -0.1647  0.0440
   60phy     H3 1615   5.169   5.731   0.111 -0.4175 -0.1818 -0.0561
   60phy    O33 1616   5.335   5.788   0.039 -0.1200  0.2564  0.0603
   60phy    H1B 1617   5.398   5.720   0.027 -0.3656 -0.1260  0.8875
   60phy    C12 1618   5.101   5.853  -0.018  0.0761  0.0521  0.6474
   60phy    O11 1619   4.968   5.811  -0.029 -0.0934 -0.4454  0.0889
   60phy    H1A 1620   4.911   5.885  -0.024  1.9910  1.4115 -1.9276
   61phy    C35 1621   1.206   4.553   1.872 -0.1914 -0.3213 -0.0035
   61phy    C33 1622   1.186   4.405   1.871  0.2272  0.0782 -0.5645
   61phy    C34 1623   1.040   4.378   1.842 -0.2656 -0.2217  0.0539
   61phy    C32 1624   1.295   4.337   1.783  0.0759 -0.2985 -0.0537
   61phy    C31 1625   1.340   4.200   1.834  0.4754  0.3801  0.3394
   61phy    C30 1626   1.458   4.144   1.753 -0.2619 -0.2532  0.3182
   61phy    C28 1627   1.521   4.005   1.790  0.1222 -0.3672 -0.0428
   61phy    C29 1628   1.537   3.923   1.663 -0.2188  0.1207  0.0097
   61phy    C27 1629   1.658   4.024   1.857 -0.0049  0.6452  0.3435
   61phy    C26 1630   1.678   3.970   1.998 -0.2695 -0.0176 -0.0800
   61phy    C25 1631   1.809   4.014   2.066  0.1343  0.4416 -1.0246
   61phy    C23 1632   1.831   3.960   2.208  0.1903  0.0635  0.0231
   61phy    C24 1633   1.974   3.911   2.238  0.1596  0.4957 -0.1137
   61phy    C22 1634   1.775   4.061   2.316  0.1388 -0.3560 -0.4023
   61phy    C21 1635   1.731   4.001   2.449 -0.1150 -0.5657  0.1360
   61phy    C20 1636   1.705   4.113   2.556 -0.4274  0.2574  0.4263
   61phy    C18 1637   1.649   4.069   2.701  0.0246 -0.1682  0.4775
   61phy    O01 1638   1.722   3.960   2.763 -0.0944  0.4850 -0.1505
   61phy    H01 1639   1.812   3.953   2.736  0.1141 -0.2797  0.7058
   61phy    C19 1640   1.681   4.195   2.784 -0.0874  0.4360  0.1111
   61phy    C13 1641   1.493   4.035   2.704  0.9095  0.6374  0.2999
   61phy     H3 1642   1.432   4.118   2.661 -0.1328 -1.0556 -1.6549
   61phy    O33 1643   1.439   4.024   2.839  0.1050 -0.2493 -0.1599
   61phy    H1B 1644   1.508   4.001   2.898 -0.4696  0.3322  0.7713
   61phy    C12 1645   1.440   3.905   2.627 -0.0749  0.0904  0.2015
   61phy    O11 1646   1.484   3.775   2.673  0.2759 -0.0843 -0.0136
   61phy    H1A 1647   1.422   3.750   2.739 -0.8255 -1.9126 -1.6350
   62phy    C35 1648   1.433   4.166   0.487 -0.1216  0.2091  0.0286
   62phy    C33 1649   1.518   4.289   0.518 -0.1495  0.5602 -0.1878
   62phy    C34 1650   1.567   4.288   0.663 -0.3876  0.0525  0.1466
   62phy    C32 1651   1.630   4.307   0.411  0.3420  0.5185 -0.0479
   62phy    C31 1652   1.668   4.449   0.385  0.0720  0.1224  0.2240
   62phy    C30 1653   1.753   4.468   0.257 -0.6717 -0.1400  0.1102
   62phy    C28 1654   1.800   4.604   0.231  0.3544 -0.2600  0.2163
   62phy    C29 1655   1.941   4.619   0.284 -0.2554  0.1927 -0.0320
   62phy    C27 1656   1.802   4.621   0.077 -0.3406 -0.1310 -0.1470
   62phy    C26 1657   1.679   4.700   0.020 -0.1558  0.2263  0.2968
   62phy    C25 1658   1.655   4.668  -0.126  0.3873 -0.1901  0.5061
   62phy    C23 1659   1.537   4.742  -0.195 -0.4331 -0.0052 -0.1656
   62phy    C24 1660   1.582   4.872  -0.269 -0.6426 -0.3199  0.6039
   62phy    C22 1661   1.471   4.647  -0.299 -0.5902 -0.0929  0.1762
   62phy    C21 1662   1.348   4.561  -0.258 -0.4205 -0.3864  0.4171
   62phy    C20 1663   1.319   4.459  -0.367  0.0802 -0.4905 -0.1677
   62phy    C18 1664   1.184   4.380  -0.371  0.2435 -0.1014  0.4643
   62phy    O01 1665   1.168   4.325  -0.245  0.4527  0.1074 -0.2469
   62phy    H01 1666   1.180   4.385  -0.174 -1.8389  0.8555 -0.4347
   62phy    C19 1667   1.204   4.271  -0.476  0.1627 -0.1802  0.4096
   62phy    C13 1668   1.055   4.471  -0.407 -0.3093  0.0778  0.0314
   62phy     H3 1669   1.052   4.540  -0.319 -1.2238 -1.1976  1.0462
   62phy    O33 1670   1.071   4.567  -0.509 -0.1819  0.0052 -0.0779
   62phy    H1B 1671   0.996   4.568  -0.566 -1.2829  1.4379  1.3236
   62phy    C12 1672   0.906   4.436  -0.377 -0.0566 -0.2087 -0.2975
   62phy    O11 1673   0.836   4.380  -0.483 -0.1340 -0.4417 -0.2210
   62phy    H1A 1674   0.871   4.296  -0.508  0.0502 -0.5466  0.3849
   63phy    C35 1675   2.606   3.068   2.374 -0.0144 -0.0730  0.2435
   63phy    C33 1676   2.652   3.206   2.333  0.0342  0.4347  0.0291
   63phy    C34 1677   2.795   3.219   2.386 -0.0484  0.1871  0.0357
   63phy    C32 1678   2.642   3.237   2.187 -0.4821 -0.0545  0.1023
   63phy    C31 1679   2.539   3.348   2.161  0.1488 -0.2229  0.3612
   63phy    C30 1680   2.527   3.370   2.011 -0.0758  0.7524 -0.2959
   63phy    C28 1681   2.431   3.482   1.960 -0.2631 -0.5119 -0.0265
   63phy    C29 1682   2.472   3.530   1.822  0.1544  0.3000 -0.1848
   63phy    C27 1683   2.287   3.436   1.949  0.1580 -0.1983  0.2155
   63phy    C26 1684   2.184   3.537   2.013  0.1571 -0.3992 -0.4975
   63phy    C25 1685   2.050   3.468   2.035  0.3129  0.1559  0.6771
   63phy    C23 1686   1.951   3.553   2.115  0.2023  0.6239  0.1393
   63phy    C24 1687   1.842   3.604   2.020 -0.3094  0.1954 -0.6638
   63phy    C22 1688   1.881   3.465   2.220  0.0021  0.2288 -0.2823
   63phy    C21 1689   1.828   3.537   2.345 -0.4215  0.2687 -0.1137
   63phy    C20 1690   1.726   3.457   2.425  0.0449  0.2614 -0.0563
   63phy    C18 1691   1.675   3.511   2.566  0.3681  0.1267 -0.0004
   63phy    O01 1692   1.687   3.655   2.576 -0.5138  0.2504 -0.4685
   63phy    H01 1693   1.604   3.693   2.599 -0.2314  0.8002 -0.3614
   63phy    C19 1694   1.522   3.479   2.558 -0.0023  0.0874  0.3868
   63phy    C13 1695   1.737   3.446   2.701  0.1955  0.2189 -0.1885
   63phy     H3 1696   1.720   3.335   2.702  0.5793  0.1357  1.8592
   63phy    O33 1697   1.665   3.485   2.822 -0.0720 -0.2986  0.5420
   63phy    H1B 1698   1.659   3.579   2.823  0.0897 -0.1927  3.6131
   63phy    C12 1699   1.894   3.467   2.724  0.2916 -0.1823  0.2270
   63phy    O11 1700   1.919   3.586   2.793 -0.2062 -0.3527  0.5673
   63phy    H1A 1701   1.848   3.644   2.775 -0.9333 -1.5527 -0.6371
   64phy    C35 1702   1.546   4.197   1.228 -0.2731  0.0799 -0.6729
   64phy    C33 1703   1.429   4.288   1.251 -0.1379 -0.1073  0.2520
   64phy    C34 1704   1.345   4.228   1.362  0.0409  0.2027 -0.5817
   64phy    C32 1705   1.481   4.432   1.282 -0.4624 -0.3183  0.5179
   64phy    C31 1706   1.504   4.529   1.161  0.7819  0.8001 -0.4850
   64phy    C30 1707   1.550   4.668   1.198 -0.4335 -0.1641 -0.0266
   64phy    C28 1708   1.545   4.767   1.080 -0.1836 -0.3586 -0.2129
   64phy    C29 1709   1.487   4.896   1.129  0.3106 -0.3142  0.2667
   64phy    C27 1710   1.691   4.797   1.029 -0.1935  0.1720 -0.0852
   64phy    C26 1711   1.750   4.699   0.924  0.4230  0.6294 -0.1067
   64phy    C25 1712   1.886   4.745   0.872 -0.3429 -0.1450  0.1638
   64phy    C23 1713   1.950   4.662   0.760  0.0478  0.1945  0.0658
   64phy    C24 1714   2.055   4.750   0.685  0.0277 -0.1040 -0.2129
   64phy    C22 1715   2.012   4.527   0.801 -1.0669 -0.5840 -0.2861
   64phy    C21 1716   1.976   4.411   0.709 -0.4170 -0.2521 -0.2485
   64phy    C20 1717   2.051   4.285   0.736 -0.3902 -0.1033 -0.2470
   64phy    C18 1718   2.043   4.158   0.641 -0.1709 -0.3138 -0.4672
   64phy    O01 1719   1.906   4.118   0.623  0.2203 -0.0409 -0.1728
   64phy    H01 1720   1.888   4.044   0.677 -0.5783  0.3168  0.0602
   64phy    C19 1721   2.127   4.059   0.722  0.7226 -0.4273  0.0557
   64phy    C13 1722   2.107   4.179   0.494  0.3800 -0.3682  0.4015
   64phy     H3 1723   2.067   4.279   0.463 -2.3706 -1.0560  1.4083
   64phy    O33 1724   2.252   4.214   0.494 -0.1198  0.2444 -0.3230
   64phy    H1B 1725   2.260   4.305   0.514 -0.3879  0.0568  0.7144
   64phy    C12 1726   2.046   4.128   0.358  0.2363  0.4778 -0.1539
   64phy    O11 1727   1.906   4.127   0.357 -0.2624 -0.1406 -0.0940
   64phy    H1A 1728   1.870   4.142   0.443 -1.5910 -1.4567 -0.3860
   65phy    C35 1729   3.020   1.161   0.954 -0.5203 -0.0127 -0.5533
   65phy    C33 1730   3.079   1.054   1.046 -0.0193  0.4698  0.1544
   65phy    C34 1731   3.161   1.121   1.158 -0.2024  0.3607 -0.1487
   65phy    C32 1732   2.980   0.949   1.102  0.3319 -0.6351 -0.3387
   65phy    C31 1733   3.000   0.812   1.048  0.4845  0.2978  0.2627
   65phy    C30 1734   2.868   0.730   1.072 -0.5681 -0.4755  0.7105
   65phy    C28 1735   2.884   0.589   1.022 -0.3593  0.5887 -0.0479
   65phy    C29 1736   2.811   0.492   1.114 -0.3387  0.4816  0.2728
   65phy    C27 1737   2.835   0.554   0.875 -0.0068  0.1770 -0.4326
   65phy    C26 1738   2.944   0.494   0.786 -0.0734 -0.3052 -0.0957
   65phy    C25 1739   2.885   0.457   0.651  0.1894 -0.2917 -0.8216
   65phy    C23 1740   2.984   0.380   0.555 -0.5105  0.2660 -0.7770
   65phy    C24 1741   2.991   0.228   0.571 -0.4823  0.3177 -0.3222
   65phy    C22 1742   2.934   0.414   0.410 -0.4293  0.0788 -0.1090
   65phy    C21 1743   3.035   0.391   0.299  0.1398  0.2575  0.3136
   65phy    C20 1744   2.968   0.357   0.169  0.0371 -0.4006 -0.2524
   65phy    C18 1745   3.040   0.323   0.035  0.0128 -0.5764  0.4181
   65phy    O01 1746   3.113   0.439  -0.013  0.1547 -0.4835  0.4396
   65phy    H01 1747   3.064   0.518  -0.001 -0.8400 -1.2117  1.3540
   65phy    C19 1748   2.922   0.297  -0.058  0.0647 -0.3563 -0.0407
   65phy    C13 1749   3.143   0.200   0.048 -0.3524  0.3025  0.0733
   65phy     H3 1750   3.235   0.247   0.091 -0.8167  0.2796  1.1126
   65phy    O33 1751   3.123   0.102   0.154  0.2448 -0.3971  0.3479
   65phy    H1B 1752   3.043   0.056   0.137  0.4283 -0.2481 -1.0202
   65phy    C12 1753   3.232   0.152  -0.075 -0.3772  0.5115 -0.5949
   65phy    O11 1754   3.174   0.047  -0.142 -0.1240 -0.1705 -0.5267
   65phy    H1A 1755   3.190  -0.036  -0.101  0.2764  0.0299 -0.2735
   66phy    C35 1756   1.227   0.358   2.623 -0.2975 -0.4521 -0.1619
   66phy    C33 1757   1.330   0.350   2.512 -0.1191  0.1796 -0.3474
   66phy    C34 1758   1.359   0.206   2.481 -0.5412 -0.2839 -0.0627
   66phy    C32 1759   1.274   0.428   2.389  0.1449 -0.0255 -0.9963
   66phy    C31 1760   1.375   0.477   2.285 -0.4423 -0.1093 -0.4418
   66phy    C30 1761   1.319   0.537   2.154  0.3138  0.3809  0.4357
   66phy    C28 1762   1.427   0.564   2.045 -0.0851  0.2877 -0.1021
   66phy    C29 1763   1.376   0.500   1.917  0.1206  0.3383  0.0919
   66phy    C27 1764   1.443   0.711   2.008  0.2891  0.5354 -0.3176
   66phy    C26 1765   1.567   0.770   2.080  0.2317 -0.2242  0.4951
   66phy    C25 1766   1.596   0.915   2.039  0.7083  0.1042  0.1738
   66phy    C23 1767   1.689   0.991   2.131 -0.0951 -0.0582 -0.2786
   66phy    C24 1768   1.819   1.011   2.054 -0.0890  0.2130 -0.4425
   66phy    C22 1769   1.624   1.122   2.171 -0.0903  0.2792 -0.2186
   66phy    C21 1770   1.574   1.113   2.308 -0.2443 -0.0831 -0.8832
   66phy    C20 1771   1.483   1.232   2.359  0.6144  0.6093  0.1598
   66phy    C18 1772   1.412   1.220   2.504 -0.0421  0.3976  0.4507
   66phy    O01 1773   1.506   1.174   2.606 -0.8782 -0.1699  0.0100
   66phy    H01 1774   1.466   1.186   2.690  0.6243  0.6226  0.6655
   66phy    C19 1775   1.388   1.371   2.537 -0.1669 -0.2848  0.0993
   66phy    C13 1776   1.277   1.128   2.512 -0.3986 -0.1605 -0.0050
   66phy     H3 1777   1.198   1.163   2.440 -1.2055 -0.6682  0.6190
   66phy    O33 1778   1.212   1.149   2.635 -0.0630  0.0132 -0.0268
   66phy    H1B 1779   1.260   1.099   2.698 -1.1869  0.3977  1.1572
   66phy    C12 1780   1.289   0.972   2.503  0.3235 -0.2458  0.2397
   66phy    O11 1781   1.357   0.912   2.602 -0.0112 -0.4738 -0.0517
   66phy    H1A 1782   1.443   0.901   2.566 -0.3108 -0.2424 -0.8639
   67phy    C35 1783   3.700   1.074   0.919 -0.2145  0.1103 -0.2994
   67phy    C33 1784   3.693   1.064   1.072 -0.3471 -0.4153 -0.4474
   67phy    C34 1785   3.657   1.200   1.133 -0.2650  0.0748  0.4733
   67phy    C32 1786   3.578   0.972   1.116 -0.3712 -0.0578 -0.0318
   67phy    C31 1787   3.624   0.831   1.143 -0.4980 -0.3715  0.1468
   67phy    C30 1788   3.514   0.735   1.194  0.3599 -0.2659 -0.1431
   67phy    C28 1789   3.545   0.588   1.179  0.2419 -0.2821 -0.3868
   67phy    C29 1790   3.626   0.541   1.297 -0.2727 -0.4011 -0.4076
   67phy    C27 1791   3.414   0.510   1.163 -0.6452 -0.3015 -0.2300
   67phy    C26 1792   3.416   0.378   1.091 -0.6010 -0.0935 -0.0818
   67phy    C25 1793   3.274   0.323   1.068 -0.5456  0.1630  0.6951
   67phy    C23 1794   3.267   0.214   0.960 -0.2185  0.0223  0.0974
   67phy    C24 1795   3.153   0.112   0.980  0.2269 -0.4580 -0.4883
   67phy    C22 1796   3.273   0.265   0.814 -0.4133  0.3227  0.4876
   67phy    C21 1797   3.377   0.196   0.724  0.7785 -0.4793  0.2736
   67phy    C20 1798   3.359   0.257   0.583 -0.4815  0.0316  0.0233
   67phy    C18 1799   3.436   0.194   0.463 -0.1870  0.1107  0.0394
   67phy    O01 1800   3.575   0.186   0.478 -0.0328  0.2501  0.3183
   67phy    H01 1801   3.596   0.107   0.433  0.5834  0.5226  0.1180
   67phy    C19 1802   3.422   0.302   0.353  0.3236  0.0890  0.7960
   67phy    C13 1803   3.369   0.054   0.416  0.4023 -0.0149 -0.2586
   67phy     H3 1804   3.377  -0.010   0.507  0.9888 -0.5736 -0.6905
   67phy    O33 1805   3.226   0.050   0.398 -0.1229 -0.0072 -0.1654
   67phy    H1B 1806   3.208   0.066   0.308 -1.4325  0.9930  0.2602
   67phy    C12 1807   3.444  -0.065   0.335 -0.0994  0.1635 -0.3652
   67phy    O11 1808   3.581  -0.047   0.353 -0.0122 -0.0847  0.3961
   67phy    H1A 1809   3.627  -0.128   0.357  0.9929  0.4791  0.4275
   68phy    C35 1810   1.522   3.748   1.222  0.2991 -0.7670 -0.3229
   68phy    C33 1811   1.648   3.780   1.301 -0.2313 -0.0481  0.0393
   68phy    C34 1812   1.694   3.657   1.384 -0.1992 -0.1469  0.0331
   68phy    C32 1813   1.752   3.817   1.200 -0.2063  0.0633  0.5338
   68phy    C31 1814   1.859   3.916   1.247 -0.1326 -0.0988  0.0340
   68phy    C30 1815   1.985   3.931   1.158  0.2102  0.9297 -0.0692
   68phy    C28 1816   2.103   3.997   1.229  0.1867  0.4707 -0.6072
   68phy    C29 1817   2.185   3.890   1.299 -0.0759  0.1974 -0.8262
   68phy    C27 1818   2.201   4.047   1.125 -0.3378  0.5332  0.1915
   68phy    C26 1819   2.212   4.196   1.113 -0.1526 -0.2797  0.0316
   68phy    C25 1820   2.326   4.238   1.017  0.2709  0.3521  0.2026
   68phy    C23 1821   2.361   4.381   0.980  0.0319 -0.3105  0.6902
   68phy    C24 1822   2.441   4.450   1.092 -0.3224 -0.4495  0.8008
   68phy    C22 1823   2.459   4.387   0.864 -0.4990 -0.2310  0.1175
   68phy    C21 1824   2.404   4.463   0.743  0.2736  0.2738 -0.3518
   68phy    C20 1825   2.487   4.455   0.617 -0.1334 -0.2811  0.1476
   68phy    C18 1826   2.437   4.531   0.482 -0.3314 -0.0130  0.1805
   68phy    O01 1827   2.304   4.475   0.448 -0.7780 -0.1492 -0.4225
   68phy    H01 1828   2.279   4.500   0.361 -0.9910 -0.5072 -0.4658
   68phy    C19 1829   2.538   4.486   0.375 -0.6079  0.1376  0.0227
   68phy    C13 1830   2.432   4.690   0.501 -0.4095  0.1352  0.1604
   68phy     H3 1831   2.345   4.700   0.571  0.8856 -0.0634  1.8505
   68phy    O33 1832   2.531   4.754   0.584 -0.2669 -0.1793 -0.2262
   68phy    H1B 1833   2.542   4.707   0.664 -1.1120  0.7011  0.4350
   68phy    C12 1834   2.355   4.792   0.407 -0.2750 -0.3437 -0.4728
   68phy    O11 1835   2.418   4.818   0.291 -0.2117  0.4278  0.0334
   68phy    H1A 1836   2.493   4.872   0.312 -0.5361  0.3246  1.5954
   69phy    C35 1837   1.608   4.559   2.349  0.2047  0.1094  0.0766
   69phy    C33 1838   1.584   4.453   2.243  0.0577 -0.3782 -0.0092
   69phy    C34 1839   1.436   4.464   2.207 -0.2440  0.9107  0.1125
   69phy    C32 1840   1.663   4.478   2.118 -0.2221 -0.8364  0.0740
   69phy    C31 1841   1.807   4.420   2.111 -0.1912 -0.3276  0.1227
   69phy    C30 1842   1.862   4.434   1.972  0.2027  0.3766  0.1587
   69phy    C28 1843   2.008   4.385   1.943  0.3001  0.1232 -0.1228
   69phy    C29 1844   2.008   4.339   1.799 -0.1895  0.3609  0.1929
   69phy    C27 1845   2.117   4.493   1.956  0.3428  0.3248  0.0351
   69phy    C26 1846   2.256   4.453   2.000 -0.2417  0.3282 -0.0617
   69phy    C25 1847   2.345   4.562   2.057  0.1563 -0.0450 -0.5144
   69phy    C23 1848   2.490   4.524   2.083  0.0989  0.0592  0.4927
   69phy    C24 1849   2.576   4.607   1.979  0.3673 -0.4453 -0.0560
   69phy    C22 1850   2.535   4.533   2.226 -0.3925 -0.0324 -0.0319
   69phy    C21 1851   2.661   4.455   2.266 -0.1841 -0.1421 -0.0195
   69phy    C20 1852   2.683   4.451   2.419  0.2523 -0.0991  0.0713
   69phy    C18 1853   2.810   4.384   2.474  0.1501 -0.3113 -0.5773
   69phy    O01 1854   2.932   4.445   2.425  0.2464 -0.5167 -0.4034
   69phy    H01 1855   2.915   4.534   2.404  1.4343  0.0679  0.9420
   69phy    C19 1856   2.797   4.432   2.622  0.0412  0.3647  0.2185
   69phy    C13 1857   2.817   4.221   2.458  0.0307 -0.0229  0.5480
   69phy     H3 1858   2.715   4.175   2.463  0.2350 -1.0415 -2.4739
   69phy    O33 1859   2.887   4.159   2.566  0.3785 -0.1220  0.1137
   69phy    H1B 1860   2.973   4.197   2.569  0.6186 -0.6832  1.9438
   69phy    C12 1861   2.877   4.163   2.320  0.0578 -0.1032 -0.0921
   69phy    O11 1862   2.887   4.025   2.313  0.4247  0.4939 -0.4523
   69phy    H1A 1863   2.950   3.996   2.376 -0.8978 -0.3324  0.5599
   70phy    C35 1864   1.785   0.349   0.434  0.0351 -0.2666  0.2839
   70phy    C33 1865   1.643   0.346   0.377  0.2348  0.1911 -0.4919
   70phy    C34 1866   1.557   0.428   0.467  0.7407  0.1360  0.0273
   70phy    C32 1867   1.631   0.385   0.227  0.1278  0.2166  0.4342
   70phy    C31 1868   1.642   0.259   0.134  0.1219  0.0631 -0.3784
   70phy    C30 1869   1.653   0.292  -0.015 -0.0865 -0.5271 -0.0582
   70phy    C28 1870   1.662   0.163  -0.096  0.2519 -0.1606  0.0865
   70phy    C29 1871   1.555   0.160  -0.204 -0.1058 -0.1989 -0.4711
   70phy    C27 1872   1.801   0.134  -0.149  0.0759  0.2264 -0.3186
   70phy    C26 1873   1.841  -0.018  -0.158 -0.3203 -0.0658 -0.2022
   70phy    C25 1874   1.992  -0.030  -0.191 -0.0429  0.1470  0.2435
   70phy    C23 1875   2.036  -0.170  -0.234  0.2653  0.1421 -0.0107
   70phy    C24 1876   2.023  -0.191  -0.389 -0.4132  0.0305  0.7777
   70phy    C22 1877   2.179  -0.184  -0.181 -0.2904  0.5385  0.6585
   70phy    C21 1878   2.231  -0.315  -0.126  0.4568 -0.2716  0.2282
   70phy    C20 1879   2.381  -0.299  -0.096 -0.3245 -0.0175 -0.1319
   70phy    C18 1880   2.463  -0.413  -0.032  0.0880 -0.7578  0.0014
   70phy    O01 1881   2.398  -0.468   0.088 -0.2664  0.3192  0.0641
   70phy    H01 1882   2.380  -0.400   0.151 -2.5562 -0.3211  0.2105
   70phy    C19 1883   2.599  -0.350   0.015  0.8090  0.0727 -0.4573
   70phy    C13 1884   2.484  -0.542  -0.132  0.2060 -0.6530  0.1195
   70phy     H3 1885   2.379  -0.577  -0.147 -0.2752  0.8317 -0.1014
   70phy    O33 1886   2.509  -0.515  -0.271  0.0807  0.5315 -0.3452
   70phy    H1B 1887   2.599  -0.488  -0.272  0.2371  0.0248 -0.2068
   70phy    C12 1888   2.516  -0.689  -0.088 -0.2725 -0.0735  0.1373
   70phy    O11 1889   2.530  -0.724   0.049 -0.4339 -0.4762 -0.0903
   70phy    H1A 1890   2.608  -0.676   0.070 -1.5005  1.4018 -0.1796
   71phy    C35 1891   2.124   0.323   1.203  0.1008  0.4653  0.6807
   71phy    C33 1892   2.267   0.368   1.165  0.3997 -0.3212  0.1582
   71phy    C34 1893   2.356   0.415   1.283 -0.0381  0.2611  0.0026
   71phy    C32 1894   2.327   0.245   1.092 -0.3309  0.3780 -0.2293
   71phy    C31 1895   2.404   0.288   0.967  0.1281  0.5843 -0.0165
   71phy    C30 1896   2.461   0.156   0.909  0.0415 -0.4418 -0.0300
   71phy    C28 1897   2.535   0.173   0.775  0.2712 -0.4309  0.1140
   71phy    C29 1898   2.681   0.144   0.790 -0.1553  0.2145 -0.0411
   71phy    C27 1899   2.479   0.081   0.669  0.0707  0.0318  0.4431
   71phy    C26 1900   2.489   0.135   0.525 -0.0273 -0.2607  0.0493
   71phy    C25 1901   2.398   0.066   0.428 -0.0987 -0.2828  0.6827
   71phy    C23 1902   2.410   0.115   0.285  0.2229  0.7807  0.3079
   71phy    C24 1903   2.411  -0.007   0.201  0.1144  0.0625 -0.1617
   71phy    C22 1904   2.300   0.208   0.241  0.0082  0.0615  0.1448
   71phy    C21 1905   2.300   0.281   0.104  0.4825  0.2025  0.1394
   71phy    C20 1906   2.174   0.359   0.078  0.5810 -0.1051  0.1943
   71phy    C18 1907   2.171   0.469  -0.037  0.1281  0.8199  0.0196
   71phy    O01 1908   2.298   0.535  -0.047 -0.1916  0.1849  0.3854
   71phy    H01 1909   2.286   0.624  -0.076 -0.3032  0.2061  0.4970
   71phy    C19 1910   2.068   0.566   0.014 -0.1978 -0.1753  0.0106
   71phy    C13 1911   2.133   0.415  -0.184 -0.1668  0.2151 -0.5183
   71phy     H3 1912   2.042   0.355  -0.163  1.1986 -1.0141  2.4437
   71phy    O33 1913   2.083   0.502  -0.283  0.2067 -0.5908 -0.4759
   71phy    H1B 1914   2.156   0.526  -0.336  0.6753 -0.3296  0.2754
   71phy    C12 1915   2.194   0.292  -0.259 -0.0895  0.0859 -0.1937
   71phy    O11 1916   2.323   0.298  -0.320  0.4028 -0.1102 -0.0303
   71phy    H1A 1917   2.389   0.260  -0.266  1.9836  0.9426 -1.1498
   72phy    C35 1918   2.409   0.706   0.989  0.1329 -0.4189 -0.0300
   72phy    C33 1919   2.384   0.785   1.121  0.0340 -0.4434 -0.0209
   72phy    C34 1920   2.522   0.810   1.178  0.4214  0.5974  0.2610
   72phy    C32 1921   2.309   0.917   1.094 -0.3322  0.3572  0.5148
   72phy    C31 1922   2.159   0.891   1.104  0.3286 -0.0270  0.8762
   72phy    C30 1923   2.073   1.027   1.101  0.2333 -0.2649 -0.3133
   72phy    C28 1924   1.918   1.014   1.128 -0.3267  0.4561  0.1641
   72phy    C29 1925   1.888   1.014   1.274  0.4493  0.0556 -0.0566
   72phy    C27 1926   1.839   1.123   1.051  0.6428  0.5226  0.0583
   72phy    C26 1927   1.823   1.108   0.897  0.3649 -0.1937 -0.7184
   72phy    C25 1928   1.744   1.216   0.830 -0.0017  0.0339  0.0839
   72phy    C23 1929   1.743   1.208   0.673  0.3691 -0.6120  0.1408
   72phy    C24 1930   1.602   1.244   0.626  0.2943  0.0725 -0.1792
   72phy    C22 1931   1.851   1.301   0.607  0.2207  0.0246  0.1920
   72phy    C21 1932   1.893   1.274   0.463 -0.2331 -0.0945  0.5239
   72phy    C20 1933   1.975   1.395   0.407 -0.7597 -0.3768 -0.2590
   72phy    C18 1934   2.033   1.383   0.261  0.0021  0.1094 -0.5223
   72phy    O01 1935   2.053   1.246   0.222 -0.2060  0.4729  0.0774
   72phy    H01 1936   1.972   1.200   0.208  0.0320  0.8854 -3.8725
   72phy    C19 1937   2.167   1.457   0.283  0.1213 -0.2120  0.5764
   72phy    C13 1938   1.934   1.463   0.159 -0.5384 -0.2513 -0.3553
   72phy     H3 1939   1.845   1.396   0.151 -0.4706 -0.5538  1.1187
   72phy    O33 1940   1.869   1.584   0.215 -0.5380  0.1390 -0.1060
   72phy    H1B 1941   1.865   1.574   0.308  1.4340 -0.2140 -0.0116
   72phy    C12 1942   1.949   1.461   0.003 -0.5201  0.5767 -0.1134
   72phy    O11 1943   2.007   1.353  -0.063  0.2962  0.0594 -0.1687
   72phy    H1A 1944   2.071   1.380  -0.125 -0.5482  1.1174 -0.6080
   73phy    C35 1945   2.515   2.005   1.253  0.0148 -0.3461  0.4648
   73phy    C33 1946   2.505   1.969   1.107  0.1322 -0.0259 -0.0424
   73phy    C34 1947   2.386   1.878   1.073  0.5248 -0.5743 -0.0401
   73phy    C32 1948   2.529   2.092   1.015  0.1908  0.5011  0.3019
   73phy    C31 1949   2.575   2.063   0.874  0.2418 -0.1996 -0.2335
   73phy    C30 1950   2.550   2.186   0.782  0.1994 -0.5487  0.2600
   73phy    C28 1951   2.576   2.184   0.627  0.0555 -0.0714  0.0679
   73phy    C29 1952   2.503   2.296   0.556 -0.1687  0.1399 -0.2073
   73phy    C27 1953   2.728   2.188   0.596 -0.1873  0.6702  0.0871
   73phy    C26 1954   2.776   2.131   0.464  0.2301 -0.0532  0.2081
   73phy    C25 1955   2.913   2.069   0.471  0.0483 -0.2823 -0.1042
   73phy    C23 1956   2.966   1.982   0.358  0.0691  0.4731 -0.1973
   73phy    C24 1957   3.114   1.955   0.392  0.0330  0.2899  0.1054
   73phy    C22 1958   2.883   1.848   0.350 -0.4144 -0.0282 -0.1921
   73phy    C21 1959   2.785   1.830   0.235  0.2085 -0.1227 -0.0576
   73phy    C20 1960   2.719   1.688   0.237  0.0929  0.0785  0.1837
   73phy    C18 1961   2.626   1.643   0.118 -0.7544  0.4976  0.1648
   73phy    O01 1962   2.518   1.738   0.114 -0.2352  0.0083  0.2603
   73phy    H01 1963   2.558   1.823   0.116 -0.5327  0.1491  0.2482
   73phy    C19 1964   2.569   1.512   0.168 -0.2318 -0.0839  0.0400
   73phy    C13 1965   2.699   1.633  -0.027 -0.4391 -0.9940 -0.1907
   73phy     H3 1966   2.747   1.734  -0.037  1.5425 -1.8018  0.6786
   73phy    O33 1967   2.819   1.559  -0.040 -0.0728 -0.0274 -0.1200
   73phy    H1B 1968   2.885   1.626  -0.042 -0.4064  0.2945 -1.5662
   73phy    C12 1969   2.632   1.645  -0.167 -0.1921 -0.0830  0.4834
   73phy    O11 1970   2.717   1.694  -0.267 -0.2822 -0.1211  0.0183
   73phy    H1A 1971   2.793   1.642  -0.286  0.2599  1.1430 -1.4541
   74phy    C35 1972   3.006   2.261   1.174  0.4312  0.4404 -0.0323
   74phy    C33 1973   2.933   2.301   1.045  0.3074  0.2315 -0.2965
   74phy    C34 1974   2.804   2.367   1.088 -0.1357  0.1372 -0.5112
   74phy    C32 1975   3.022   2.397   0.966 -0.0947 -0.1948  0.2085
   74phy    C31 1976   3.013   2.385   0.812  0.0531 -0.4122 -0.0921
   74phy    C30 1977   3.105   2.477   0.731 -0.5859 -0.3954  0.0695
   74phy    C28 1978   3.106   2.450   0.580 -0.0962 -0.0304  0.3083
   74phy    C29 1979   3.015   2.533   0.496  0.1078 -0.4527 -0.4180
   74phy    C27 1980   3.255   2.451   0.525 -0.1204  0.3236 -0.3070
   74phy    C26 1981   3.289   2.330   0.435 -0.0480  0.4208  0.1670
   74phy    C25 1982   3.430   2.347   0.370 -0.1850 -0.2655  0.5441
   74phy    C23 1983   3.477   2.258   0.255 -0.5203 -0.3988  0.2483
   74phy    C24 1984   3.608   2.314   0.191  0.0916 -0.6008  0.1062
   74phy    C22 1985   3.483   2.108   0.288 -0.2774 -0.3578 -0.0642
   74phy    C21 1986   3.457   2.011   0.173  0.0836 -0.3849 -0.3695
   74phy    C20 1987   3.434   1.871   0.230 -0.3752  0.0978  0.0495
   74phy    C18 1988   3.361   1.757   0.141  0.2155 -0.4704 -0.7856
   74phy    O01 1989   3.254   1.822   0.069  0.0466  0.3602 -0.1101
   74phy    H01 1990   3.292   1.880   0.007 -0.5208 -0.1981 -0.9919
   74phy    C19 1991   3.308   1.661   0.243 -0.2526 -0.3874 -0.1898
   74phy    C13 1992   3.466   1.691   0.038 -0.3600 -0.0392 -0.2119
   74phy     H3 1993   3.500   1.778  -0.024 -1.7054  0.9775  0.4358
   74phy    O33 1994   3.594   1.644   0.082 -0.0614  0.2972 -0.1546
   74phy    H1B 1995   3.584   1.563   0.127 -0.0597  0.6440  0.4827
   74phy    C12 1996   3.430   1.605  -0.090 -0.4003  0.2845  0.2856
   74phy    O11 1997   3.409   1.469  -0.061 -0.4771  0.1694  0.2913
   74phy    H1A 1998   3.329   1.445  -0.104 -0.0430  1.3451 -1.2630
   75phy    C35 1999   0.285   2.061   1.387 -0.5734 -0.1416 -0.1239
   75phy    C33 2000   0.181   1.953   1.386  0.4945  0.1081 -0.1794
   75phy    C34 2001   0.187   1.867   1.510  0.2921 -0.1662  0.3962
   75phy    C32 2002   0.036   2.009   1.374  0.0652  0.4291 -0.2882
   75phy    C31 2003  -0.030   2.024   1.236 -0.6328 -0.2052  0.1176
   75phy    C30 2004  -0.162   2.108   1.243  0.2004  0.0452  0.4055
   75phy    C28 2005  -0.241   2.117   1.105  0.2872 -0.3322 -0.0352
   75phy    C29 2006  -0.392   2.099   1.130 -0.4265  0.2394  0.0694
   75phy    C27 2007  -0.205   2.238   1.017  0.3305  0.5146 -0.3155
   75phy    C26 2008  -0.211   2.213   0.863 -0.2958  0.2632  0.0642
   75phy    C25 2009  -0.184   2.339   0.773  0.2643 -0.4337 -0.3092
   75phy    C23 2010  -0.176   2.305   0.622  0.8176  0.3672  0.2962
   75phy    C24 2011  -0.244   2.431   0.548 -0.6683  0.4394 -0.1175
   75phy    C22 2012  -0.028   2.289   0.582  0.3727 -0.5047 -0.2147
   75phy    C21 2013  -0.006   2.212   0.453 -0.4628  0.3208 -0.4062
   75phy    C20 2014   0.133   2.149   0.448 -0.0768  0.2478 -0.3154
   75phy    C18 2015   0.179   2.057   0.332  0.0757  0.1113  0.0919
   75phy    O01 2016   0.098   1.934   0.329 -0.1357  0.0487 -0.0576
   75phy    H01 2017   0.008   1.959   0.340 -0.4983 -1.5399  0.8764
   75phy    C19 2018   0.322   2.021   0.373 -0.3541 -0.0785 -0.1648
   75phy    C13 2019   0.170   2.125   0.185 -0.2371 -0.0948  0.2444
   75phy     H3 2020   0.059   2.125   0.171 -0.2168  0.4326  0.0842
   75phy    O33 2021   0.188   2.263   0.176  0.2790  0.3054  0.1466
   75phy    H1B 2022   0.103   2.301   0.190  0.5231 -0.0682  3.3048
   75phy    C12 2023   0.194   2.043   0.051  0.2070 -0.5443 -0.0718
   75phy    O11 2024   0.324   2.061  -0.002  0.7066 -0.2889 -0.1211
   75phy    H1A 2025   0.353   2.149   0.015  1.6178 -0.3883 -1.0205
   76phy    C35 2026   2.827   1.054   1.597 -0.0061  0.0260  0.0858
   76phy    C33 2027   2.815   1.193   1.531  0.0551 -0.1305 -0.7342
   76phy    C34 2028   2.781   1.152   1.384 -0.5354 -0.0293 -0.5261
   76phy    C32 2029   2.700   1.281   1.587 -0.2881 -0.0094  0.0802
   76phy    C31 2030   2.743   1.413   1.647 -0.0887 -0.6554  0.2651
   76phy    C30 2031   2.630   1.492   1.713 -0.0197 -0.2680  0.1940
   76phy    C28 2032   2.674   1.630   1.763  0.0808 -0.1942  0.5667
   76phy    C29 2033   2.599   1.737   1.692 -0.2100  0.1680 -0.0063
   76phy    C27 2034   2.655   1.636   1.914 -0.5100 -0.1260  0.1209
   76phy    C26 2035   2.776   1.673   1.994  0.3591  0.0515 -0.1291
   76phy    C25 2036   2.734   1.662   2.143  0.2677 -0.4729 -0.2369
   76phy    C23 2037   2.826   1.725   2.253  0.8149  0.0294  0.6967
   76phy    C24 2038   2.726   1.735   2.368 -0.2503 -0.0208 -0.3205
   76phy    C22 2039   2.941   1.631   2.288  0.0046  0.1047 -0.0410
   76phy    C21 2040   3.067   1.690   2.348  0.4806  0.2991  0.4363
   76phy    C20 2041   3.181   1.588   2.350 -0.4558  0.2853  0.0773
   76phy    C18 2042   3.329   1.637   2.400 -0.0297  0.7002  0.0783
   76phy    O01 2043   3.319   1.711   2.522  0.3890 -0.0452 -0.0313
   76phy    H01 2044   3.404   1.745   2.544  0.1560 -0.2100  1.1665
   76phy    C19 2045   3.397   1.506   2.444  0.1980  0.4783 -0.6909
   76phy    C13 2046   3.422   1.711   2.288 -0.3399  0.5020  0.4134
   76phy     H3 2047   3.425   1.651   2.194 -0.4330  0.3041  0.5344
   76phy    O33 2048   3.563   1.714   2.322  0.3125 -0.1263 -0.3495
   76phy    H1B 2049   3.577   1.739   2.411  0.1096 -0.9759 -0.0690
   76phy    C12 2050   3.386   1.858   2.246 -0.3082  0.0150 -0.0517
   76phy    O11 2051   3.405   1.959   2.343 -0.3044  0.4924 -0.0537
   76phy    H1A 2052   3.494   1.988   2.334 -0.5560  1.2843 -0.0281
   77phy    C35 2053   2.303   0.618   0.369  0.0295 -0.0117  0.2893
   77phy    C33 2054   2.339   0.594   0.513 -0.0615  1.1045 -0.2673
   77phy    C34 2055   2.287   0.453   0.557  0.2661 -0.0304  0.4664
   77phy    C32 2056   2.490   0.620   0.535 -0.4424 -0.1542 -0.7983
   77phy    C31 2057   2.523   0.758   0.596  0.3768 -0.0186  0.2779
   77phy    C30 2058   2.675   0.801   0.610  0.3444  0.4346  0.3105
   77phy    C28 2059   2.691   0.942   0.671  0.2100 -0.0201 -0.8546
   77phy    C29 2060   2.682   0.948   0.825 -0.0464 -0.0792 -0.5357
   77phy    C27 2061   2.826   1.012   0.630  0.1906  0.1140  0.2743
   77phy    C26 2062   2.812   1.136   0.542 -0.2547 -0.0717 -0.4343
   77phy    C25 2063   2.947   1.196   0.506  0.2864  0.0767 -0.0328
   77phy    C23 2064   2.944   1.301   0.394  0.0313 -0.2185 -0.0759
   77phy    C24 2065   3.012   1.428   0.431  0.2140  0.5389  0.2275
   77phy    C22 2066   2.989   1.236   0.262 -0.0536 -0.0623  0.0911
   77phy    C21 2067   2.937   1.293   0.128 -0.1363 -0.2590 -0.2604
   77phy    C20 2068   2.969   1.207   0.004  0.0970 -0.2084 -0.4812
   77phy    C18 2069   2.947   1.260  -0.141 -0.1155  0.2397  0.4632
   77phy    O01 2070   2.818   1.320  -0.140  0.3827  0.1396 -0.1856
   77phy    H01 2071   2.822   1.398  -0.088  1.0036  0.9989 -1.4691
   77phy    C19 2072   2.947   1.136  -0.223 -0.2213  0.0744 -0.2911
   77phy    C13 2073   3.057   1.367  -0.186  0.1089  0.1719 -0.1829
   77phy     H3 2074   3.044   1.445  -0.107 -0.0738 -0.0048 -0.0394
   77phy    O33 2075   3.196   1.332  -0.159  0.2168 -0.1086 -0.1146
   77phy    H1B 2076   3.210   1.243  -0.185 -1.1426  0.2707 -2.4670
   77phy    C12 2077   3.030   1.478  -0.299 -0.1950 -0.1114  0.3990
   77phy    O11 2078   2.901   1.508  -0.344 -0.0594  0.0131 -0.6728
   77phy    H1A 2079   2.857   1.426  -0.352  1.3383 -0.8360 -0.0733
   78phy    C35 2080   3.236   4.831   0.640 -0.2615  0.4810  0.8437
   78phy    C33 2081   3.259   4.814   0.786  0.1941 -0.4520 -0.4808
   78phy    C34 2082   3.207   4.685   0.849 -0.1952  0.2310 -0.3561
   78phy    C32 2083   3.406   4.842   0.818 -0.0838  0.1762  0.5713
   78phy    C31 2084   3.423   4.936   0.935 -0.3275 -0.3500 -0.4003
   78phy    C30 2085   3.570   4.956   0.978 -0.0794  0.0667 -0.4874
   78phy    C28 2086   3.602   5.046   1.101 -0.1636  0.1415 -0.3946
   78phy    C29 2087   3.590   4.953   1.228  0.4372 -0.0659 -0.0306
   78phy    C27 2088   3.743   5.113   1.090  0.1543 -0.1920 -0.3491
   78phy    C26 2089   3.743   5.257   1.042  0.7985 -0.0592  0.1628
   78phy    C25 2090   3.880   5.314   1.016 -0.1412 -0.1047 -0.5394
   78phy    C23 2091   3.884   5.440   0.930 -0.4187  0.1148  0.1602
   78phy    C24 2092   3.868   5.569   1.012 -0.3509  0.2251  0.6017
   78phy    C22 2093   4.021   5.443   0.860 -0.5780  0.7959  0.2710
   78phy    C21 2094   4.023   5.490   0.714  0.5905 -0.1507  0.2531
   78phy    C20 2095   4.155   5.488   0.636  0.2707  0.4765  0.5783
   78phy    C18 2096   4.158   5.544   0.487  0.8596  0.0473  0.4403
   78phy    O01 2097   4.048   5.490   0.407  0.3730 -0.0515  0.4989
   78phy    H01 2098   3.967   5.500   0.452  0.4818 -0.2523  0.7439
   78phy    C19 2099   4.281   5.470   0.430 -0.1179 -0.3483 -0.6395
   78phy    C13 2100   4.162   5.706   0.472  0.2778 -0.2586 -0.4022
   78phy     H3 2101   4.071   5.736   0.529 -0.2420 -2.1086 -0.1737
   78phy    O33 2102   4.259   5.782   0.547 -0.2978  0.2132  0.3847
   78phy    H1B 2103   4.280   5.744   0.630  2.2633 -1.0893 -0.7257
   78phy    C12 2104   4.103   5.788   0.344  0.4627  0.3978 -0.0222
   78phy    O11 2105   3.995   5.726   0.278 -0.2077 -0.2709  0.1517
   78phy    H1A 2106   4.000   5.633   0.286  0.8033 -0.1982  0.5039
   79phy    C35 2107   2.582   1.538   1.096  0.3202  0.0829 -0.0138
   79phy    C33 2108   2.700   1.590   1.185 -0.4890 -0.0894  0.2880
   79phy    C34 2109   2.636   1.609   1.324 -0.3036 -0.3119  0.0899
   79phy    C32 2110   2.821   1.497   1.193  0.1300  0.1811  0.2556
   79phy    C31 2111   2.944   1.588   1.196 -0.0376  0.2766  0.1666
   79phy    C30 2112   3.078   1.504   1.176  0.1330 -0.0045  0.2197
   79phy    C28 2113   3.202   1.583   1.134 -0.1138  0.0831 -0.5149
   79phy    C29 2114   3.266   1.664   1.251 -0.6214  0.8149  0.1806
   79phy    C27 2115   3.319   1.497   1.083 -0.1349  0.2591 -0.2148
   79phy    C26 2116   3.318   1.460   0.934  0.2400  0.2982  0.2097
   79phy    C25 2117   3.407   1.337   0.906  0.3183  0.2840  0.6619
   79phy    C23 2118   3.393   1.278   0.761 -0.3397 -0.1564 -0.0854
   79phy    C24 2119   3.491   1.338   0.664 -0.0120 -0.2756 -0.5349
   79phy    C22 2120   3.391   1.123   0.752  0.5716 -0.3416  0.6703
   79phy    C21 2121   3.289   1.071   0.645 -0.1236 -0.2741 -0.2649
   79phy    C20 2122   3.308   0.919   0.622 -0.1128  0.1438  0.3072
   79phy    C18 2123   3.214   0.840   0.522 -0.0345 -0.4448  0.1462
   79phy    O01 2124   3.080   0.870   0.550  0.4385  0.1348  0.2914
   79phy    H01 2125   3.072   0.866   0.643 -0.6129 -0.7510  0.1843
   79phy    C19 2126   3.236   0.692   0.552 -0.3700  0.5460 -0.0489
   79phy    C13 2127   3.239   0.881   0.368  0.1832 -0.8286  0.6070
   79phy     H3 2128   3.217   0.991   0.368 -2.1007 -1.2108 -0.5877
   79phy    O33 2129   3.370   0.886   0.316 -0.3370  0.3160  0.1265
   79phy    H1B 2130   3.389   0.807   0.269 -0.3956  0.1672  0.3519
   79phy    C12 2131   3.139   0.854   0.245 -0.4672 -0.0466  0.3769
   79phy    O11 2132   3.000   0.846   0.283 -0.4221  0.2213  0.0946
   79phy    H1A 2133   2.994   0.831   0.376 -0.2078 -0.2483  0.0319
   80phy    C35 2134   4.434   1.441   0.878  0.6227  0.1069 -0.1411
   80phy    C33 2135   4.475   1.292   0.895 -0.4270 -0.0248  0.4851
   80phy    C34 2136   4.573   1.280   1.012  0.1585 -0.2857  0.3618
   80phy    C32 2137   4.359   1.197   0.923 -0.1045 -0.4558 -0.3619
   80phy    C31 2138   4.334   1.066   0.847  0.2863 -0.3627  0.2748
   80phy    C30 2139   4.201   1.004   0.885 -0.1239  0.0739  0.0916
   80phy    C28 2140   4.177   0.860   0.834  0.5675 -0.0815 -0.0323
   80phy    C29 2141   4.245   0.754   0.915  0.1650  0.1144  0.1293
   80phy    C27 2142   4.022   0.839   0.836 -0.1144 -0.1047 -0.2229
   80phy    C26 2143   3.954   0.725   0.750 -0.2656 -0.1566 -0.2361
   80phy    C25 2144   3.803   0.736   0.764 -0.4903 -0.1744  0.0009
   80phy    C23 2145   3.711   0.662   0.667  0.1566  0.5383  0.1357
   80phy    C24 2146   3.589   0.616   0.746 -0.1170 -0.2284  0.1239
   80phy    C22 2147   3.680   0.739   0.539 -0.2873 -0.2465 -0.2798
   80phy    C21 2148   3.687   0.661   0.411  0.4016  0.1274  0.3604
   80phy    C20 2149   3.683   0.753   0.286  0.2793 -0.6909  0.3327
   80phy    C18 2150   3.685   0.699   0.135 -0.3517  0.2173 -0.2866
   80phy    O01 2151   3.781   0.589   0.131  0.2536 -0.5050 -0.2655
   80phy    H01 2152   3.845   0.604   0.198 -2.0215  0.4235  1.8705
   80phy    C19 2153   3.747   0.806   0.047 -0.4315 -0.1614  0.1805
   80phy    C13 2154   3.543   0.637   0.087 -0.3610  0.1731 -0.2531
   80phy     H3 2155   3.535   0.543   0.148  1.2059  0.1952  0.0169
   80phy    O33 2156   3.419   0.700   0.127  0.0447 -0.0550  0.4340
   80phy    H1B 2157   3.362   0.714   0.053 -2.2206 -2.4515  1.5547
   80phy    C12 2158   3.532   0.539  -0.038 -0.2861 -0.4407  0.3338
   80phy    O11 2159   3.479   0.578  -0.159  0.0077  0.5245 -0.0665
   80phy    H1A 2160   3.538   0.641  -0.195  0.8526  1.4830  2.7665
   81phy    C35 2161   4.350   1.881   0.716  0.1895 -0.4603  0.6071
   81phy    C33 2162   4.229   1.911   0.806  0.1186 -0.3021  0.3359
   81phy    C34 2163   4.183   2.049   0.774 -0.0032 -0.0675  0.0801
   81phy    C32 2164   4.116   1.811   0.790  0.1386 -0.4835  0.0140
   81phy    C31 2165   4.131   1.677   0.866  0.0393 -0.5433 -0.5577
   81phy    C30 2166   4.017   1.582   0.839  0.4938 -0.0518  0.5306
   81phy    C28 2167   4.023   1.436   0.891  0.0676  0.2861 -0.3487
   81phy    C29 2168   3.969   1.424   1.036 -0.1668  0.4504  0.5182
   81phy    C27 2169   3.934   1.337   0.807  0.2039 -0.3235 -0.1878
   81phy    C26 2170   3.979   1.296   0.667  0.3520  0.4079 -0.2097
   81phy    C25 2171   3.878   1.211   0.599  0.2628  0.4188  0.1312
   81phy    C23 2172   3.889   1.156   0.456  0.1534 -0.2473  0.2478
   81phy    C24 2173   3.962   1.020   0.453  0.0897 -0.3494 -0.0475
   81phy    C22 2174   3.745   1.123   0.403 -0.3988 -0.3515 -0.1539
   81phy    C21 2175   3.707   1.135   0.256  0.1636 -0.6922  0.0946
   81phy    C20 2176   3.554   1.150   0.256  0.0232  0.4269 -0.1470
   81phy    C18 2177   3.477   1.203   0.130  0.2268 -0.0727  0.1480
   81phy    O01 2178   3.541   1.329   0.081  0.3064  0.3648  0.3304
   81phy    H01 2179   3.487   1.372   0.018  0.2300 -0.0433  0.1085
   81phy    C19 2180   3.340   1.239   0.190  0.0214  0.1296 -0.6667
   81phy    C13 2181   3.468   1.090   0.012 -0.2636 -0.0700 -0.2719
   81phy     H3 2182   3.576   1.071  -0.009 -0.1822  0.3417 -0.2313
   81phy    O33 2183   3.434   0.955   0.039 -0.1827  0.1559 -0.0445
   81phy    H1B 2184   3.480   0.934   0.118  0.6928  0.9076 -0.3305
   81phy    C12 2185   3.446   1.121  -0.143 -0.2212 -0.5235  0.4354
   81phy    O11 2186   3.316   1.091  -0.193  0.0830  0.4324  0.1071
   81phy    H1A 2187   3.338   1.031  -0.262  0.8836 -0.4842  1.1090
   82phy    C35 2188   2.097   2.083   0.844 -0.5581  0.0305 -0.8269
   82phy    C33 2189   1.964   2.043   0.914 -0.0966 -0.5889  0.1158
   82phy    C34 2190   1.845   2.120   0.853 -0.4695 -0.0929 -0.2047
   82phy    C32 2191   1.917   1.900   0.899  0.1279 -0.0163  0.3278
   82phy    C31 2192   2.000   1.806   0.988 -0.0148  0.3561 -0.6420
   82phy    C30 2193   1.978   1.655   0.962  0.4352 -0.4107  0.6386
   82phy    C28 2194   2.079   1.567   1.040  0.0316 -0.2087  0.0567
   82phy    C29 2195   2.028   1.532   1.181  0.1170 -0.3683  0.0820
   82phy    C27 2196   2.104   1.430   0.971  0.1352  0.4692  0.0516
   82phy    C26 2197   2.214   1.429   0.862  0.0405  0.1547 -0.1515
   82phy    C25 2198   2.255   1.294   0.806 -0.1204 -0.0916  0.1571
   82phy    C23 2199   2.369   1.292   0.703  0.4547  0.0728 -0.0779
   82phy    C24 2200   2.510   1.292   0.763 -0.2951 -0.5261 -0.1282
   82phy    C22 2201   2.348   1.161   0.625 -0.2508  0.1170 -0.4460
   82phy    C21 2202   2.369   1.178   0.472 -0.2366  0.4885  0.2897
   82phy    C20 2203   2.299   1.065   0.395 -0.0017  0.1274  0.4177
   82phy    C18 2204   2.310   1.040   0.237  0.2407  0.2132 -0.3890
   82phy    O01 2205   2.284   1.160   0.165  0.2009 -0.1692 -0.2039
   82phy    H01 2206   2.201   1.193   0.193  1.1503  1.9805  0.2732
   82phy    C19 2207   2.194   0.945   0.210 -0.3583  0.2264 -0.3850
   82phy    C13 2208   2.450   0.979   0.184  0.3306 -0.0354 -0.1562
   82phy     H3 2209   2.495   0.933   0.276  1.6219 -0.5912 -1.0265
   82phy    O33 2210   2.460   0.860   0.103  0.2154 -0.0811 -0.3754
   82phy    H1B 2211   2.389   0.845   0.044 -0.6191  0.7056  0.3938
   82phy    C12 2212   2.579   1.062   0.176  0.2609 -0.0651  0.0879
   82phy    O11 2213   2.654   1.064   0.054 -0.1609 -0.5540 -0.2538
   82phy    H1A 2214   2.683   0.977   0.033 -0.1056 -0.5837 -0.0630
   83phy    C35 2215   4.916   1.641   1.229 -0.3698  0.3060 -0.3225
   83phy    C33 2216   4.820   1.666   1.115 -0.0860 -0.0321  0.3333
   83phy    C34 2217   4.869   1.592   0.988 -0.0905  0.0741 -0.3978
   83phy    C32 2218   4.678   1.621   1.151  0.3130 -0.3110 -0.0720
   83phy    C31 2219   4.592   1.734   1.196 -0.1350 -0.2694 -0.3002
   83phy    C30 2220   4.443   1.684   1.216 -0.2026  0.0760 -0.1365
   83phy    C28 2221   4.342   1.778   1.284 -0.0778 -0.0587 -0.4378
   83phy    C29 2222   4.301   1.893   1.203 -0.3050  0.0695  0.3833
   83phy    C27 2223   4.224   1.689   1.331 -0.1183  0.5500  0.3004
   83phy    C26 2224   4.159   1.718   1.465 -0.0158  0.1553  0.7465
   83phy    C25 2225   4.014   1.657   1.468  0.4110  0.5970 -0.2505
   83phy    C23 2226   3.926   1.709   1.586 -0.1799 -0.5814 -0.9069
   83phy    C24 2227   3.830   1.820   1.533 -0.2128 -0.0609 -0.0797
   83phy    C22 2228   3.853   1.600   1.664  0.0012  0.4542 -0.2135
   83phy    C21 2229   3.839   1.624   1.816 -0.4646  0.4651 -0.1808
   83phy    C20 2230   3.774   1.506   1.890  0.4558 -0.2494 -0.5072
   83phy    C18 2231   3.700   1.521   2.034  0.4010 -0.2050 -0.2569
   83phy    O01 2232   3.609   1.633   2.041  0.2881 -0.0007 -0.3930
   83phy    H01 2233   3.593   1.681   1.962  0.1108  1.0082  0.2299
   83phy    C19 2234   3.600   1.405   2.038  0.1881  0.5544 -0.4070
   83phy    C13 2235   3.800   1.534   2.161 -0.0184  0.4822  0.5455
   83phy     H3 2236   3.874   1.450   2.159  0.0330  0.4931  1.6062
   83phy    O33 2237   3.732   1.509   2.282  0.3285  0.2783 -0.6617
   83phy    H1B 2238   3.656   1.564   2.288  1.1387  1.3807  0.0474
   83phy    C12 2239   3.885   1.663   2.178 -0.1892 -0.2281  0.4117
   83phy    O11 2240   3.812   1.782   2.161 -0.1036 -0.0668  0.0999
   83phy    H1A 2241   3.730   1.763   2.202 -0.6787  1.6664 -0.1778
   84phy    C35 2242   3.830   2.126   0.744 -0.2710 -0.3421 -0.0992
   84phy    C33 2243   3.706   2.042   0.718  0.2237  0.1318  0.3754
   84phy    C34 2244   3.594   2.142   0.716  0.1850  0.4509 -0.0557
   84phy    C32 2245   3.700   1.973   0.581 -0.3667  0.2046  0.1055
   84phy    C31 2246   3.742   1.829   0.581 -0.6606  0.1418 -0.1764
   84phy    C30 2247   3.723   1.761   0.444 -0.0484  0.1962  0.0726
   84phy    C28 2248   3.765   1.614   0.443 -0.1665 -0.5100  0.0468
   84phy    C29 2249   3.657   1.523   0.386  0.5001 -0.3936  0.1800
   84phy    C27 2250   3.898   1.592   0.364  0.3492  0.1701 -0.0855
   84phy    C26 2251   4.025   1.591   0.444 -0.4314  0.1227 -0.4420
   84phy    C25 2252   4.139   1.541   0.350  0.1974  0.1133  0.0669
   84phy    C23 2253   4.277   1.526   0.423  0.3361  0.0523  0.1460
   84phy    C24 2254   4.304   1.378   0.449  0.2426 -0.2118 -0.3320
   84phy    C22 2255   4.394   1.585   0.344  0.0259 -0.1489  0.2624
   84phy    C21 2256   4.408   1.734   0.353 -0.4359 -0.2823  0.0569
   84phy    C20 2257   4.528   1.783   0.269 -0.6695  0.0600  0.0054
   84phy    C18 2258   4.567   1.938   0.269  0.2992  0.1115 -0.1392
   84phy    O01 2259   4.453   2.012   0.222 -0.2392  0.2463 -0.1019
   84phy    H01 2260   4.392   1.947   0.191  0.4010 -0.9329  1.0079
   84phy    C19 2261   4.668   1.950   0.156  0.3175  0.2104 -0.1306
   84phy    C13 2262   4.633   1.989   0.407  0.0583 -0.3830  0.4192
   84phy     H3 2263   4.562   1.959   0.488  0.4431  0.4571  1.0787
   84phy    O33 2264   4.746   1.917   0.457 -0.0581 -0.5986  0.1005
   84phy    H1B 2265   4.735   1.824   0.455  2.3387 -0.9904  1.1683
   84phy    C12 2266   4.627   2.133   0.465  0.2656  0.1333 -0.2619
   84phy    O11 2267   4.516   2.206   0.414  0.1039 -0.2804  0.2466
   84phy    H1A 2268   4.484   2.167   0.336 -0.1674  0.7962 -0.2009
   85phy    C35 2269   2.610   5.146   1.367  0.6327 -0.3479  0.2029
   85phy    C33 2270   2.712   5.256   1.341 -0.1939 -0.3416  0.7480
   85phy    C34 2271   2.771   5.265   1.205 -0.1647 -0.1682  0.3062
   85phy    C32 2272   2.655   5.390   1.394 -0.3398  0.2022 -0.4009
   85phy    C31 2273   2.743   5.472   1.485  1.1232 -0.3531  0.0055
   85phy    C30 2274   2.666   5.608   1.522  0.8165  0.1769 -0.2630
   85phy    C28 2275   2.749   5.722   1.580 -0.0407  0.0578  1.0416
   85phy    C29 2276   2.814   5.800   1.464 -0.3256  0.1812 -0.0412
   85phy    C27 2277   2.662   5.816   1.665  0.2144  0.0946 -0.0135
   85phy    C26 2278   2.721   5.867   1.795  0.0750 -0.0008 -0.4647
   85phy    C25 2279   2.626   5.977   1.861 -0.0683  0.4728  0.2218
   85phy    C23 2280   2.655   5.999   2.010  0.1016  0.0531  0.2183
   85phy    C24 2281   2.736   6.128   2.039 -0.2014 -0.2582 -0.4782
   85phy    C22 2282   2.520   6.000   2.081  0.0882  0.2232  0.0884
   85phy    C21 2283   2.525   5.988   2.235 -0.5352 -0.2238 -0.3634
   85phy    C20 2284   2.388   5.995   2.302  0.1059 -0.1873  0.2553
   85phy    C18 2285   2.371   5.979   2.461  0.1899 -0.2509 -0.0287
   85phy    O01 2286   2.472   6.054   2.528  0.2601 -0.1314 -0.0018
   85phy    H01 2287   2.492   6.142   2.500  1.0325 -0.2565  0.1243
   85phy    C19 2288   2.243   6.061   2.494 -0.4874 -0.4236 -0.1241
   85phy    C13 2289   2.363   5.829   2.510 -0.0041  0.1546  0.2489
   85phy     H3 2290   2.307   5.767   2.435  1.9907  0.0326 -1.2150
   85phy    O33 2291   2.287   5.804   2.633 -0.0519  0.5471  0.4626
   85phy    H1B 2292   2.308   5.865   2.701  0.1043  0.4251  0.5240
   85phy    C12 2293   2.500   5.747   2.523  0.0481  0.5278  0.1399
   85phy    O11 2294   2.490   5.608   2.520  0.3226  0.0097 -0.1018
   85phy    H1A 2295   2.422   5.582   2.580  0.9123 -0.0364  0.5691
   86phy    C35 2296   3.663   1.696   1.208  0.0789  0.1130 -0.2539
   86phy    C33 2297   3.737   1.761   1.090 -0.2504  0.3180  0.0483
   86phy    C34 2298   3.665   1.706   0.967 -0.3247  0.2017  0.1038
   86phy    C32 2299   3.737   1.916   1.095  0.0818  0.1379 -0.4274
   86phy    C31 2300   3.851   1.988   1.169 -0.1900  0.0818 -0.0327
   86phy    C30 2301   3.821   2.142   1.153 -0.7410  0.0331  0.2371
   86phy    C28 2302   3.944   2.228   1.194 -0.0817 -0.8128  0.1496
   86phy    C29 2303   4.019   2.268   1.070 -0.1675  0.0379  0.7943
   86phy    C27 2304   3.905   2.363   1.263  0.5463 -0.3998 -0.3157
   86phy    C26 2305   3.893   2.367   1.420  0.3245  0.1153 -0.5607
   86phy    C25 2306   3.875   2.501   1.491 -0.1296 -0.2832  0.1732
   86phy    C23 2307   3.862   2.496   1.645 -0.0322 -0.0373  0.1316
   86phy    C24 2308   3.902   2.630   1.699  0.1397  0.0255  0.8973
   86phy    C22 2309   3.727   2.448   1.700  0.7887  0.5270  0.1223
   86phy    C21 2310   3.732   2.362   1.828 -0.1203 -0.2012 -0.0991
   86phy    C20 2311   3.598   2.311   1.872  0.5262  0.0811  0.5114
   86phy    C18 2312   3.596   2.196   1.981 -0.0036  0.0979 -0.2488
   86phy    O01 2313   3.666   2.228   2.100 -0.1723  0.0471  0.2196
   86phy    H01 2314   3.649   2.317   2.126 -0.6455  0.1267 -0.3352
   86phy    C19 2315   3.446   2.190   2.022 -0.1735 -0.0858  0.1885
   86phy    C13 2316   3.636   2.046   1.923 -0.0756  0.0745  0.1628
   86phy     H3 2317   3.585   2.020   1.827  2.5487 -3.6314 -0.4217
   86phy    O33 2318   3.592   1.936   2.001 -0.2428 -0.2770 -0.1023
   86phy    H1B 2319   3.625   1.950   2.088  1.4406 -0.6039 -0.6462
   86phy    C12 2320   3.790   2.015   1.895  0.7069 -0.1079  0.2471
   86phy    O11 2321   3.870   1.994   2.007  0.2305  0.0999 -0.3191
   86phy    H1A 2322   3.832   1.920   2.050 -1.5096 -0.0531 -1.9652
   87phy    C35 2323   4.130   2.821   0.403  0.3716 -0.2184  0.5423
   87phy    C33 2324   4.140   2.931   0.511  0.6271  0.2232  0.0139
   87phy    C34 2325   4.280   2.980   0.520 -0.1680  0.2985 -0.1840
   87phy    C32 2326   4.044   3.051   0.493  0.3493  0.0607  0.1366
   87phy    C31 2327   3.904   3.029   0.553 -0.4880  0.0476 -0.2303
   87phy    C30 2328   3.804   3.138   0.525 -0.1667 -0.7382 -0.0589
   87phy    C28 2329   3.656   3.112   0.564 -0.2674  0.1401 -0.1800
   87phy    C29 2330   3.624   3.150   0.707 -0.0726  0.0631 -0.1452
   87phy    C27 2331   3.564   3.201   0.482  0.0580 -0.6104  0.6236
   87phy    C26 2332   3.479   3.128   0.375 -0.0555  0.0257 -0.2947
   87phy    C25 2333   3.395   3.221   0.294 -0.3250  0.0623  0.1640
   87phy    C23 2334   3.294   3.152   0.195 -0.0298 -0.6470 -0.6549
   87phy    C24 2335   3.151   3.203   0.226  0.1702  0.3422 -0.2071
   87phy    C22 2336   3.333   3.174   0.046  0.1586  0.0922 -0.2034
   87phy    C21 2337   3.292   3.065  -0.054  0.2443  0.2496 -0.6113
   87phy    C20 2338   3.312   3.101  -0.200 -0.3450  0.0736 -0.7067
   87phy    C18 2339   3.256   2.999  -0.316  0.6563 -0.5976  0.0791
   87phy    O01 2340   3.286   2.860  -0.285  0.1005 -0.7617 -0.3478
   87phy    H01 2341   3.265   2.841  -0.196 -1.3347 -1.6074 -0.8450
   87phy    C19 2342   3.337   3.040  -0.440 -0.5305  0.2823  0.1931
   87phy    C13 2343   3.095   3.006  -0.339  0.2870 -0.0268 -0.3349
   87phy     H3 2344   3.058   2.949  -0.250  0.7307 -0.9256 -0.7118
   87phy    O33 2345   3.034   3.129  -0.312  0.2779 -0.1914 -0.4543
   87phy    H1B 2346   2.996   3.120  -0.226 -0.5864 -0.8749 -0.8940
   87phy    C12 2347   3.003   2.912  -0.428  0.1376 -0.0448 -0.1621
   87phy    O11 2348   2.875   2.887  -0.374 -0.3539  0.0724 -0.4782
   87phy    H1A 2349   2.829   2.968  -0.366  0.7798  0.8362 -1.4971
   88phy    C35 2350   3.930   2.905   1.380  0.3239 -0.2607 -0.2812
   88phy    C33 2351   4.053   2.915   1.470  0.3807 -0.5721 -0.0699
   88phy    C34 2352   4.175   2.863   1.400 -0.2228 -0.0655 -0.0694
   88phy    C32 2353   4.077   3.057   1.515 -0.4756 -0.0297  0.0657
   88phy    C31 2354   4.000   3.095   1.644 -0.4110  0.1204  0.0792
   88phy    C30 2355   4.012   3.242   1.680 -0.1384 -0.3026 -0.3603
   88phy    C28 2356   3.994   3.272   1.833  0.1794  0.0629  0.3577
   88phy    C29 2357   4.061   3.406   1.863 -0.3951 -0.1384  0.0793
   88phy    C27 2358   3.851   3.277   1.883  0.5859  0.6687  0.4949
   88phy    C26 2359   3.810   3.205   2.010  0.2356  0.0587 -0.0076
   88phy    C25 2360   3.655   3.202   2.030 -0.0927  0.1559 -0.2036
   88phy    C23 2361   3.610   3.142   2.161 -0.0310  0.6923  0.5604
   88phy    C24 2362   3.557   3.258   2.246  0.3644  0.1109  0.3224
   88phy    C22 2363   3.498   3.038   2.135  0.0853  0.5140 -0.2331
   88phy    C21 2364   3.523   2.918   2.224 -0.6499 -0.0454  0.4466
   88phy    C20 2365   3.441   2.795   2.197 -0.3036 -0.4469  0.4071
   88phy    C18 2366   3.474   2.650   2.249  0.3034  0.4320  0.5151
   88phy    O01 2367   3.494   2.646   2.389 -0.1384  0.3129  0.1666
   88phy    H01 2368   3.524   2.564   2.424  1.5090  0.6501 -0.3884
   88phy    C19 2369   3.341   2.573   2.232 -0.2885 -0.0479  0.0206
   88phy    C13 2370   3.601   2.575   2.176 -0.3594 -0.3796 -0.2219
   88phy     H3 2371   3.590   2.580   2.065 -0.4409 -0.1724 -0.2054
   88phy    O33 2372   3.606   2.436   2.202  0.1043  0.1039  0.2791
   88phy    H1B 2373   3.631   2.419   2.291  2.5173  1.0532 -0.1302
   88phy    C12 2374   3.745   2.630   2.201  0.0982  0.1854 -0.4106
   88phy    O11 2375   3.787   2.640   2.333 -0.2191 -0.4460 -0.3710
   88phy    H1A 2376   3.752   2.719   2.370 -0.8966  0.0830 -2.0932
   89phy    C35 2377   1.625   2.632   1.113  0.0516  0.2011 -0.1578
   89phy    C33 2378   1.734   2.534   1.071  0.4640  0.3397  0.6695
   89phy    C34 2379   1.687   2.389   1.088  0.3292 -0.2082 -0.0504
   89phy    C32 2380   1.787   2.563   0.932 -0.1238  0.2242  0.2427
   89phy    C31 2381   1.934   2.522   0.900  0.2552 -0.5361 -0.5059
   89phy    C30 2382   1.965   2.544   0.752 -0.6041 -0.4259 -0.1701
   89phy    C28 2383   2.115   2.526   0.708  0.1008  0.0418  0.3089
   89phy    C29 2384   2.133   2.384   0.667  0.1296 -0.0363  0.4540
   89phy    C27 2385   2.146   2.616   0.588  0.3070 -0.7361  0.2751
   89phy    C26 2386   2.190   2.758   0.632 -0.0926  0.7096  0.1194
   89phy    C25 2387   2.200   2.861   0.518  0.2684 -0.6321 -0.7824
   89phy    C23 2388   2.258   3.002   0.554  0.0346 -0.0436 -0.2294
   89phy    C24 2389   2.412   3.000   0.542  0.6166  0.0412  0.1989
   89phy    C22 2390   2.211   3.110   0.452 -0.1069 -0.3063 -0.4214
   89phy    C21 2391   2.138   3.237   0.506 -0.5721 -0.1010 -0.5574
   89phy    C20 2392   2.090   3.319   0.386 -0.2554 -0.1997 -0.1192
   89phy    C18 2393   2.022   3.465   0.410 -0.4067 -0.2639  0.2486
   89phy    O01 2394   1.926   3.464   0.514 -0.4563  0.5143  0.3016
   89phy    H01 2395   1.851   3.411   0.498 -1.2125  1.7179 -0.3302
   89phy    C19 2396   1.938   3.479   0.279 -0.3012  0.0213  0.0368
   89phy    C13 2397   2.131   3.582   0.432 -0.3946 -0.2364 -0.3463
   89phy     H3 2398   2.191   3.545   0.518 -1.0042 -0.7664 -0.1439
   89phy    O33 2399   2.242   3.594   0.342  0.4736  0.2190  0.5835
   89phy    H1B 2400   2.228   3.656   0.273 -1.2758  0.5393  1.1731
   89phy    C12 2401   2.108   3.721   0.505  1.0229  0.1079 -0.1446
   89phy    O11 2402   2.004   3.723   0.596  0.1070  0.1770  0.2684
   89phy    H1A 2403   1.976   3.634   0.610 -0.6725  0.4141  0.2629
   90phy    C35 2404   3.176   3.345   2.331  0.9675  0.0532 -0.3309
   90phy    C33 2405   3.141   3.344   2.184  0.0457  0.6840 -0.0899
   90phy    C34 2406   3.189   3.471   2.115  0.3434 -0.2706 -0.0907
   90phy    C32 2407   3.177   3.213   2.112  0.2612  0.1678  0.2786
   90phy    C31 2408   3.052   3.139   2.062  0.1186  0.6784  0.0263
   90phy    C30 2409   3.081   2.996   2.014 -0.0934  0.1106 -0.0498
   90phy    C28 2410   2.961   2.901   2.001  0.2406 -0.1284 -0.1146
   90phy    C29 2411   2.938   2.880   1.851  0.5058  0.0374 -0.1988
   90phy    C27 2412   2.984   2.764   2.065 -0.2469  0.1516 -0.5048
   90phy    C26 2413   2.866   2.711   2.145  0.3262 -0.4270 -0.1706
   90phy    C25 2414   2.891   2.590   2.230  0.3830  0.4529 -0.0125
   90phy    C23 2415   2.764   2.537   2.305 -0.1975  0.2487  0.1975
   90phy    C24 2416   2.780   2.386   2.329  0.1841 -0.0522  0.2355
   90phy    C22 2417   2.741   2.608   2.440  0.0651  0.1208 -0.5933
   90phy    C21 2418   2.596   2.618   2.491  0.2071 -0.0776 -0.2076
   90phy    C20 2419   2.585   2.698   2.629  0.1149  0.5882  0.1571
   90phy    C18 2420   2.446   2.725   2.696 -0.5747  0.3252 -0.3551
   90phy    O01 2421   2.385   2.595   2.723  0.1030 -0.1420  0.1605
   90phy    H01 2422   2.375   2.557   2.637  0.3562  0.5513 -0.1785
   90phy    C19 2423   2.495   2.774   2.837  0.0258  0.1134  0.3793
   90phy    C13 2424   2.334   2.821   2.627  0.1028  0.4608  0.0578
   90phy     H3 2425   2.373   2.926   2.619  0.0433  0.4578 -0.3249
   90phy    O33 2426   2.228   2.845   2.718  0.6083  0.0392 -0.0951
   90phy    H1B 2427   2.182   2.766   2.736  0.7929 -0.0964 -0.2117
   90phy    C12 2428   2.282   2.781   2.482 -0.1995 -0.4476 -0.0980
   90phy    O11 2429   2.186   2.681   2.465 -0.1985  0.2440 -0.2181
   90phy    H1A 2430   2.102   2.707   2.498 -0.7671 -0.0677 -1.3752
   91phy    C35 2431   3.961   3.365   0.845  0.2331  0.1379  0.1408
   91phy    C33 2432   4.031   3.271   0.939 -0.1026 -0.6457  0.0816
   91phy    C34 2433   4.039   3.336   1.077  0.0386  0.4895  0.0047
   91phy    C32 2434   3.954   3.138   0.943  0.2473 -0.3640  0.0945
   91phy    C31 2435   4.035   3.009   0.963 -0.1051 -0.2536 -0.2126
   91phy    C30 2436   3.939   2.885   0.965 -0.0898 -0.0402  0.1302
   91phy    C28 2437   4.011   2.756   1.007  0.6807  0.5075 -0.1169
   91phy    C29 2438   3.912   2.677   1.097 -0.0228 -0.0506 -0.0008
   91phy    C27 2439   4.063   2.658   0.900 -0.3894  0.2529 -0.7298
   91phy    C26 2440   4.201   2.676   0.841 -0.0704  0.2052  0.2865
   91phy    C25 2441   4.229   2.569   0.735  0.1679 -0.0478 -0.0402
   91phy    C23 2442   4.378   2.555   0.690 -0.0187 -0.4167  0.0315
   91phy    C24 2443   4.462   2.465   0.775 -0.3766  0.6479 -0.2609
   91phy    C22 2444   4.372   2.508   0.540  0.4014  0.2514 -0.0377
   91phy    C21 2445   4.489   2.547   0.451 -0.0526 -0.4929  0.6738
   91phy    C20 2446   4.452   2.534   0.301  0.1933  0.3097 -0.1094
   91phy    C18 2447   4.535   2.593   0.177  0.4133 -0.4964 -0.6877
   91phy    O01 2448   4.595   2.721   0.197 -0.0240  0.1940 -0.0794
   91phy    H01 2449   4.674   2.708   0.246 -0.6115 -2.3568  0.3159
   91phy    C19 2450   4.423   2.611   0.072 -0.0397 -0.4555  0.0190
   91phy    C13 2451   4.658   2.497   0.126  0.3750  0.7531 -0.8469
   91phy     H3 2452   4.738   2.508   0.204 -1.4300 -1.7684  1.5339
   91phy    O33 2453   4.641   2.355   0.140  0.0323  0.0734 -0.5866
   91phy    H1B 2454   4.721   2.318   0.171  0.3285 -0.0302 -1.4538
   91phy    C12 2455   4.767   2.525   0.011  0.0673 -0.1966 -0.2766
   91phy    O11 2456   4.721   2.503  -0.116  0.5248  0.3845 -0.2255
   91phy    H1A 2457   4.686   2.416  -0.117  0.3999  0.4398 -1.0524
   92phy    C35 2458   2.309   1.638   2.264  0.0124 -0.2152  0.1838
   92phy    C33 2459   2.225   1.756   2.213 -0.1680  0.2377 -0.4714
   92phy    C34 2460   2.112   1.785   2.313  0.3621  0.2433  0.0719
   92phy    C32 2461   2.305   1.886   2.193  0.1580 -0.1876 -0.1016
   92phy    C31 2462   2.361   1.907   2.055 -0.6167  0.3169 -0.0510
   92phy    C30 2463   2.429   2.043   2.031  0.2439 -0.1013 -0.5756
   92phy    C28 2464   2.495   2.063   1.895 -0.0969  0.1037  0.2679
   92phy    C29 2465   2.405   2.124   1.796 -0.0828 -0.4905  0.4021
   92phy    C27 2466   2.618   2.158   1.911 -0.3903 -0.2421  0.1019
   92phy    C26 2467   2.759   2.092   1.932  0.3199 -0.2198  0.2002
   92phy    C25 2468   2.868   2.193   1.957 -0.1825  0.1417 -0.6237
   92phy    C23 2469   2.998   2.127   1.999 -0.0668  0.0763  0.3934
   92phy    C24 2470   3.094   2.131   1.878  0.1611  0.1755  0.4094
   92phy    C22 2471   3.071   2.205   2.109 -0.4286 -0.3697 -0.3706
   92phy    C21 2472   3.072   2.129   2.241 -0.1945  0.0921 -0.3248
   92phy    C20 2473   3.147   2.199   2.358 -0.2089 -0.2808  0.0367
   92phy    C18 2474   3.142   2.127   2.493 -0.1951 -0.2011  0.5200
   92phy    O01 2475   3.183   1.995   2.481 -0.1834  0.5060  0.4237
   92phy    H01 2476   3.256   1.988   2.423 -0.7369 -1.9873 -0.1107
   92phy    C19 2477   3.273   2.183   2.559  0.2561 -0.1899  0.2385
   92phy    C13 2478   3.015   2.141   2.594  0.0958  0.3386 -0.2308
   92phy     H3 2479   2.987   2.250   2.595  0.6480  0.4868 -0.2244
   92phy    O33 2480   3.046   2.114   2.733 -0.1040  0.1172 -0.0974
   92phy    H1B 2481   2.966   2.086   2.773  0.8736  0.7298  2.4864
   92phy    C12 2482   2.891   2.054   2.542 -0.3983  0.1485  0.6991
   92phy    O11 2483   2.767   2.086   2.599  0.0217  0.1422 -0.4932
   92phy    H1A 2484   2.710   2.015   2.577  0.7854 -0.1238 -1.6830
   93phy    C35 2485   1.966   2.098   2.074  0.5779  0.3587 -0.1128
   93phy    C33 2486   1.943   2.104   1.921 -0.1351  0.0501  0.3939
   93phy    C34 2487   1.928   2.249   1.879 -0.1524 -0.1461 -0.3649
   93phy    C32 2488   2.042   2.023   1.836 -0.4864  0.2101  0.5921
   93phy    C31 2489   2.003   1.882   1.796  0.1441 -0.1657 -0.2674
   93phy    C30 2490   2.121   1.802   1.742 -0.5407  0.1098 -0.3615
   93phy    C28 2491   2.090   1.655   1.703  0.1363 -0.0062 -0.0306
   93phy    C29 2492   2.058   1.634   1.558 -0.3951 -0.3428 -0.0740
   93phy    C27 2493   2.211   1.562   1.742  0.0365  0.4732 -0.3469
   93phy    C26 2494   2.168   1.471   1.860  0.0613  0.1501  0.0494
   93phy    C25 2495   2.280   1.369   1.891  0.4057  0.2658 -0.2092
   93phy    C23 2496   2.268   1.283   2.021 -0.1809 -0.6575 -0.1900
   93phy    C24 2497   2.202   1.144   1.993 -0.2416 -0.8621  0.0785
   93phy    C22 2498   2.407   1.263   2.081  0.3389  0.2622 -0.2198
   93phy    C21 2499   2.430   1.240   2.229 -0.2553 -0.3120 -0.3964
   93phy    C20 2500   2.574   1.249   2.266  0.2400 -0.0495  0.1045
   93phy    C18 2501   2.620   1.229   2.414 -0.0973  0.1359  0.0277
   93phy    O01 2502   2.540   1.143   2.499 -0.1206 -0.4178  0.0540
   93phy    H01 2503   2.502   1.199   2.564 -0.3828 -1.5006  0.8493
   93phy    C19 2504   2.745   1.137   2.399 -0.1704 -0.1427  0.2234
   93phy    C13 2505   2.636   1.365   2.502  0.0674 -0.7616 -0.1338
   93phy     H3 2506   2.697   1.438   2.442 -0.3318 -0.7332 -0.5118
   93phy    O33 2507   2.714   1.339   2.616 -0.3471 -0.3522  0.4187
   93phy    H1B 2508   2.661   1.299   2.683 -0.1699 -0.8933  0.2390
   93phy    C12 2509   2.509   1.441   2.551  1.2041  0.2006  0.1316
   93phy    O11 2510   2.427   1.358   2.629  0.1633  0.3726  0.0667
   93phy    H1A 2511   2.400   1.401   2.708 -0.1150 -1.2943  0.9117
   94phy    C35 2512   3.502   2.116   1.508 -0.0739  0.4020 -0.1516
   94phy    C33 2513   3.468   2.117   1.363 -0.5413 -0.2372 -0.2972
   94phy    C34 2514   3.350   2.024   1.329  0.0638 -0.3827 -0.3745
   94phy    C32 2515   3.443   2.267   1.331  1.0152  0.0879  0.0752
   94phy    C31 2516   3.443   2.309   1.183 -0.1170  0.6211  0.2741
   94phy    C30 2517   3.413   2.462   1.180  0.5701 -0.0387 -0.2763
   94phy    C28 2518   3.399   2.521   1.041 -0.1606 -0.2363 -0.0339
   94phy    C29 2519   3.313   2.644   1.049  0.1894 -0.1087  0.5442
   94phy    C27 2520   3.538   2.547   0.977 -0.3263  0.1424 -0.5459
   94phy    C26 2521   3.545   2.558   0.823  0.4331 -0.1967 -0.2240
   94phy    C25 2522   3.695   2.578   0.790 -0.2586 -0.2287  0.3038
   94phy    C23 2523   3.725   2.575   0.641  0.2506 -0.1641  0.0455
   94phy    C24 2524   3.738   2.725   0.601  0.2409  0.0939 -0.2556
   94phy    C22 2525   3.860   2.504   0.609 -0.1694 -0.2080  0.1340
   94phy    C21 2526   3.869   2.426   0.483  0.3957  0.3133 -0.1582
   94phy    C20 2527   4.005   2.359   0.467  0.1008 -0.0699  0.0956
   94phy    C18 2528   4.035   2.251   0.353 -0.0994  0.0591 -0.0158
   94phy    O01 2529   3.940   2.147   0.368  0.1404  0.0112  0.2369
   94phy    H01 2530   3.854   2.185   0.367  0.0301 -0.1492  1.8975
   94phy    C19 2531   4.163   2.181   0.405 -0.6224  0.4507 -0.0010
   94phy    C13 2532   4.040   2.313   0.201 -0.0181  0.1561  0.4871
   94phy     H3 2533   3.947   2.374   0.191  0.9547  1.4655 -1.1475
   94phy    O33 2534   4.129   2.419   0.172 -0.2916 -0.0689  0.2818
   94phy    H1B 2535   4.216   2.385   0.173 -0.5731 -0.8100  1.2053
   94phy    C12 2536   3.998   2.231   0.075  0.1515 -0.4697 -0.2951
   94phy    O11 2537   3.906   2.135   0.105  0.2901  0.4815 -0.0845
   94phy    H1A 2538   3.933   2.077   0.173 -0.9001  1.1725  1.0195
   95phy    C35 2539   3.745   3.283   1.262 -0.2487  0.2307 -0.2392
   95phy    C33 2540   3.734   3.413   1.338 -0.6562  0.0910 -0.2284
   95phy    C34 2541   3.732   3.527   1.239  0.5305 -0.1585 -0.4059
   95phy    C32 2542   3.612   3.414   1.429 -0.1691 -0.2262 -0.2005
   95phy    C31 2543   3.615   3.516   1.544 -0.2235  0.0571 -0.6533
   95phy    C30 2544   3.496   3.493   1.634  0.3803  0.2299 -0.0144
   95phy    C28 2545   3.456   3.597   1.736 -0.0749  0.6168 -0.3089
   95phy    C29 2546   3.306   3.609   1.734 -0.2266 -0.4477 -0.5190
   95phy    C27 2547   3.506   3.564   1.878  0.2852  0.0289 -0.0446
   95phy    C26 2548   3.516   3.688   1.976 -0.2899  0.3358 -0.2750
   95phy    C25 2549   3.543   3.657   2.125 -0.1621  0.8392 -0.1131
   95phy    C23 2550   3.521   3.772   2.219  0.2069  0.4503 -0.1215
   95phy    C24 2551   3.374   3.803   2.256  0.6215  0.3487 -0.3187
   95phy    C22 2552   3.602   3.738   2.348  0.0675  0.4621  0.4378
   95phy    C21 2553   3.658   3.859   2.423  0.2906  0.1374  0.1380
   95phy    C20 2554   3.736   3.815   2.545  0.6206  0.0343  0.4348
   95phy    C18 2555   3.791   3.927   2.647  0.1967  0.0817  0.0372
   95phy    O01 2556   3.694   4.033   2.653 -0.1632 -0.3744  0.2132
   95phy    H01 2557   3.659   4.036   2.740 -1.9897 -0.7281 -0.4534
   95phy    C19 2558   3.800   3.848   2.777  0.1155  0.2362 -0.6160
   95phy    C13 2559   3.928   3.986   2.586 -0.2546  0.5162  0.6644
   95phy     H3 2560   3.911   4.008   2.477 -0.3245 -1.4267  0.2526
   95phy    O33 2561   4.031   3.884   2.576 -0.3779 -0.0266 -0.3576
   95phy    H1B 2562   4.062   3.863   2.662 -0.7129 -0.3334 -0.3065
   95phy    C12 2563   3.986   4.121   2.654 -0.2271  0.1990 -0.2276
   95phy    O11 2564   4.089   4.186   2.586  0.3186 -0.0792  0.3187
   95phy    H1A 2565   4.140   4.120   2.542  0.0835 -0.5728  0.7766
   96phy    C35 2566   2.783   2.787   1.199  0.0641 -0.0868  0.4835
   96phy    C33 2567   2.907   2.848   1.265 -0.7769  0.0107  0.0212
   96phy    C34 2568   3.029   2.834   1.171  0.4420 -0.0092  0.6683
   96phy    C32 2569   2.875   2.986   1.322 -0.5770  0.0161  0.1901
   96phy    C31 2570   2.957   3.017   1.453  0.4843  0.5839  0.5070
   96phy    C30 2571   2.970   3.168   1.475 -0.1558 -0.7209 -0.5568
   96phy    C28 2572   3.013   3.211   1.617 -0.5483  0.2285  0.2341
   96phy    C29 2573   3.164   3.215   1.628  0.2305 -0.3645 -0.0116
   96phy    C27 2574   2.944   3.349   1.633 -0.1957 -0.2915 -0.2181
   96phy    C26 2575   2.949   3.421   1.774  0.1848  1.1177  0.3618
   96phy    C25 2576   2.875   3.558   1.768  0.4180 -0.2087 -0.0703
   96phy    C23 2577   2.896   3.661   1.879  0.0821 -0.0878 -0.2539
   96phy    C24 2578   2.857   3.797   1.825  0.1385  0.4204  0.0073
   96phy    C22 2579   2.828   3.630   2.016  0.2710  0.1182  0.1303
   96phy    C21 2580   2.873   3.695   2.145  0.2442 -0.3671 -0.0400
   96phy    C20 2581   2.803   3.622   2.264 -0.3783  0.3011 -0.7220
   96phy    C18 2582   2.796   3.682   2.407 -0.1389  0.3383 -0.0284
   96phy    O01 2583   2.757   3.821   2.402  0.1833 -0.1722  0.3258
   96phy    H01 2584   2.807   3.874   2.343  0.5156  0.2338  0.9654
   96phy    C19 2585   2.676   3.610   2.463 -0.0181  0.0855  0.4595
   96phy    C13 2586   2.938   3.664   2.487 -0.4463  0.2132 -0.0086
   96phy     H3 2587   2.971   3.557   2.480 -1.6368 -0.3491  2.0208
   96phy    O33 2588   2.916   3.673   2.627 -0.1296 -0.1514 -0.0604
   96phy    H1B 2589   2.954   3.600   2.672  0.9374 -0.2132 -1.0317
   96phy    C12 2590   3.058   3.764   2.463 -0.2912 -0.0673  0.4390
   96phy    O11 2591   3.032   3.891   2.514 -0.3721 -0.5175  0.3229
   96phy    H1A 2592   2.979   3.871   2.589 -0.4549 -1.0599  0.1253
   97phy    C35 2593   1.954   2.926   1.092  0.6173 -0.0379 -0.6605
   97phy    C33 2594   2.021   2.888   1.228  0.0951 -0.3732  0.0184
   97phy    C34 2595   1.922   2.914   1.338  0.0568  0.1943  0.0818
   97phy    C32 2596   2.054   2.738   1.225  0.3238 -0.6317  0.0218
   97phy    C31 2597   2.203   2.715   1.209 -0.1395  0.1299 -0.6544
   97phy    C30 2598   2.239   2.565   1.206  0.0480 -0.3035  0.2200
   97phy    C28 2599   2.389   2.541   1.212 -0.0598 -0.2956 -0.0595
   97phy    C29 2600   2.421   2.425   1.303  0.4603  0.2511 -0.1191
   97phy    C27 2601   2.447   2.503   1.076 -0.1560 -0.4457  0.5574
   97phy    C26 2602   2.511   2.610   0.991  0.9884 -0.1909  0.4111
   97phy    C25 2603   2.569   2.568   0.855  0.5953 -0.2667 -0.2387
   97phy    C23 2604   2.650   2.685   0.792  0.0785  0.0942  0.8817
   97phy    C24 2605   2.792   2.699   0.842  0.6125 -0.0319 -0.0716
   97phy    C22 2606   2.682   2.637   0.646 -0.3594 -0.3819 -0.1265
   97phy    C21 2607   2.602   2.686   0.532  0.0456  0.4588  0.0054
   97phy    C20 2608   2.663   2.647   0.396 -0.2320  0.1378  0.4876
   97phy    C18 2609   2.631   2.716   0.261 -0.1661 -0.6526 -0.2682
   97phy    O01 2610   2.490   2.737   0.240  0.2098 -0.0558  0.2089
   97phy    H01 2611   2.473   2.816   0.192 -0.9078 -1.4174 -1.7882
   97phy    C19 2612   2.696   2.623   0.162 -0.0979  0.1612 -0.4084
   97phy    C13 2613   2.701   2.863   0.257  0.1976 -0.5457  0.2868
   97phy     H3 2614   2.666   2.912   0.352 -1.5533 -0.0052 -0.5833
   97phy    O33 2615   2.842   2.881   0.281 -0.4255 -0.2769 -0.1868
   97phy    H1B 2616   2.870   2.880   0.370  0.2934 -0.0902 -0.4008
   97phy    C12 2617   2.647   2.983   0.173  0.2947 -0.0384  0.4549
   97phy    O11 2618   2.513   2.966   0.127 -0.7149 -0.0597  0.6703
   97phy    H1A 2619   2.489   3.037   0.070  1.7094 -0.4856 -1.0151
   98phy    C35 2620   4.147   3.560   1.507 -0.1359  0.0671  0.0994
   98phy    C33 2621   4.261   3.651   1.539 -0.3864 -0.4152 -0.0554
   98phy    C34 2622   4.388   3.570   1.564 -0.3129  0.4203 -0.3302
   98phy    C32 2623   4.275   3.757   1.424  0.2602 -0.0252  0.0883
   98phy    C31 2624   4.303   3.899   1.467 -0.0760 -0.0623  0.2600
   98phy    C30 2625   4.334   3.994   1.346 -0.3065  0.7033 -0.4510
   98phy    C28 2626   4.384   4.135   1.384  0.2112 -0.3476  0.5752
   98phy    C29 2627   4.455   4.201   1.269  0.2750 -0.2386  0.0752
   98phy    C27 2628   4.281   4.236   1.441  0.0257  0.1724  0.3660
   98phy    C26 2629   4.275   4.258   1.592 -0.3714 -0.0077  0.5934
   98phy    C25 2630   4.172   4.367   1.620 -0.7902 -0.3388  0.2436
   98phy    C23 2631   4.139   4.396   1.769  0.4459  0.5738 -0.0950
   98phy    C24 2632   4.218   4.511   1.836 -0.0519 -0.1289  0.6146
   98phy    C22 2633   3.989   4.418   1.786 -0.6068 -0.3845  0.4819
   98phy    C21 2634   3.926   4.371   1.918 -0.0688  0.1780 -0.1914
   98phy    C20 2635   3.772   4.393   1.913  0.0169 -0.3799 -0.0542
   98phy    C18 2636   3.681   4.380   2.041 -0.5124 -0.2730 -0.3447
   98phy    O01 2637   3.719   4.463   2.154 -0.1905  0.5067 -0.1830
   98phy    H01 2638   3.806   4.448   2.186 -0.9053 -1.4286  1.0057
   98phy    C19 2639   3.556   4.449   1.992  0.0498  0.0854 -0.5338
   98phy    C13 2640   3.653   4.228   2.098  0.0805 -0.3416 -0.0561
   98phy     H3 2641   3.614   4.161   2.017  0.9151 -0.1491 -0.6254
   98phy    O33 2642   3.540   4.225   2.193 -0.0748  0.4740  0.2185
   98phy    H1B 2643   3.529   4.310   2.231 -1.2305  1.5693 -2.2976
   98phy    C12 2644   3.775   4.157   2.172  0.2390  1.0408 -0.0029
   98phy    O11 2645   3.827   4.224   2.285  0.1536 -0.2342 -0.2727
   98phy    H1A 2646   3.757   4.216   2.347  1.1470 -0.7102  0.8213
   99phy    C35 2647   2.356   3.015   0.935 -0.0026  0.2667  0.3426
   99phy    C33 2648   2.456   3.081   1.024 -0.1274 -0.0616  0.4305
   99phy    C34 2649   2.450   3.011   1.160 -0.2251 -0.5145 -0.6138
   99phy    C32 2650   2.593   3.086   0.954 -0.2944  0.4463 -0.1826
   99phy    C31 2651   2.678   3.203   0.996 -0.4539  0.6047  0.5354
   99phy    C30 2652   2.822   3.199   0.938  0.2195  0.0085  0.3252
   99phy    C28 2653   2.912   3.316   0.993 -0.1379  0.6564  0.3491
   99phy    C29 2654   2.972   3.278   1.130 -0.2171  0.0022  0.4243
   99phy    C27 2655   3.021   3.351   0.891  0.1470  0.0445 -0.3427
   99phy    C26 2656   2.993   3.472   0.812  0.1532  0.1490 -0.3166
   99phy    C25 2657   3.105   3.494   0.706  0.2979 -0.5730 -0.0497
   99phy    C23 2658   3.090   3.623   0.613 -0.3879  0.6532 -0.1765
   99phy    C24 2659   3.161   3.743   0.664  0.4280 -0.2337 -0.0070
   99phy    C22 2660   3.137   3.585   0.473 -0.1303 -0.1651  0.3015
   99phy    C21 2661   3.052   3.633   0.355  0.0270 -0.2036 -0.4482
   99phy    C20 2662   3.110   3.596   0.223  0.0056 -0.0681 -0.6999
   99phy    C18 2663   3.033   3.636   0.090  0.3916 -0.1532 -0.4703
   99phy    O01 2664   2.902   3.579   0.108 -0.1755  0.3813 -0.2906
   99phy    H01 2665   2.858   3.632   0.172  0.0722  0.8581 -0.5076
   99phy    C19 2666   3.117   3.554  -0.011 -0.6666  0.0833  0.0074
   99phy    C13 2667   3.025   3.793   0.066  0.3390  0.4782  0.4974
   99phy     H3 2668   2.945   3.829   0.136  0.1063  0.4231  0.2650
   99phy    O33 2669   3.132   3.878   0.111 -0.0942  0.2372 -0.1988
   99phy    H1B 2670   3.115   3.899   0.200 -0.4352  1.3060 -0.5019
   99phy    C12 2671   2.937   3.860  -0.041 -0.3242 -0.4099 -0.3578
   99phy    O11 2672   2.837   3.785  -0.106 -0.1905  0.4626  0.0929
   99phy    H1A 2673   2.846   3.791  -0.199 -0.8305  1.0107  0.0505
  100phy    C35 2674   3.159   2.374   1.575 -0.0657 -0.1370 -0.1590
  100phy    C33 2675   3.168   2.518   1.630  0.2869 -0.2088 -0.7784
  100phy    C34 2676   3.102   2.533   1.770 -0.0276  0.2018 -0.5401
  100phy    C32 2677   3.311   2.576   1.627  0.6530  0.0028  0.1634
  100phy    C31 2678   3.327   2.725   1.602  0.1326  0.2662  0.0410
  100phy    C30 2679   3.470   2.781   1.629 -0.0888  0.4184 -0.0101
  100phy    C28 2680   3.496   2.935   1.590  0.1240  0.0951  0.6373
  100phy    C29 2681   3.611   2.997   1.676  0.3214 -0.0452  0.0650
  100phy    C27 2682   3.519   2.961   1.437  0.5312  0.3266  0.4517
  100phy    C26 2683   3.401   3.040   1.372 -0.2767 -0.2102  0.1599
  100phy    C25 2684   3.450   3.069   1.229  0.3697  0.5177  0.0155
  100phy    C23 2685   3.350   3.133   1.135 -0.1346  0.0952  0.1159
  100phy    C24 2686   3.337   3.281   1.133 -0.1278 -0.4575  0.1037
  100phy    C22 2687   3.383   3.084   0.994 -0.3085 -0.1196 -0.3427
  100phy    C21 2688   3.269   3.032   0.913 -0.2332 -0.1384  0.0625
  100phy    C20 2689   3.327   2.958   0.786  0.2454 -0.1316  0.1588
  100phy    C18 2690   3.221   2.917   0.675 -0.1095 -0.1975 -0.1082
  100phy    O01 2691   3.128   2.821   0.729  0.2052  0.0764 -0.0225
  100phy    H01 2692   3.144   2.793   0.817 -0.4068 -0.3601 -0.0480
  100phy    C19 2693   3.310   2.848   0.569  0.0484 -0.4694  0.4531
  100phy    C13 2694   3.139   3.048   0.622 -0.3205  0.1014  0.1109
  100phy     H3 2695   3.083   3.087   0.712 -0.8388 -1.1268  0.3421
  100phy    O33 2696   3.209   3.168   0.594  0.0472 -0.1974 -0.5029
  100phy    H1B 2697   3.288   3.171   0.644  0.6482  3.6996 -1.3962
  100phy    C12 2698   3.001   3.034   0.538 -0.2783  0.8888  0.1973
  100phy    O11 2699   2.926   2.914   0.552  0.0042 -0.2811 -0.4263
  100phy    H1A 2700   2.981   2.859   0.604 -1.0731  0.4515  1.6418
  101phy    C35 2701   3.412   0.121   1.373 -0.0650 -0.3433 -0.0695
  101phy    C33 2702   3.300   0.116   1.471  0.1934  0.1819 -0.6508
  101phy    C34 2703   3.246   0.255   1.486 -0.2646  0.2035 -0.1768
  101phy    C32 2704   3.184   0.035   1.413 -0.3234 -0.4225 -0.0783
  101phy    C31 2705   3.147  -0.099   1.482  0.0360 -0.0127  0.0671
  101phy    C30 2706   3.015  -0.159   1.426 -0.0082  0.0963 -0.2479
  101phy    C28 2707   2.975  -0.293   1.498  0.4370  0.3902  0.5036
  101phy    C29 2708   2.885  -0.264   1.612  0.3683  0.1321 -0.3369
  101phy    C27 2709   2.894  -0.386   1.404  0.5697 -0.8520  0.0568
  101phy    C26 2710   2.978  -0.492   1.329  0.3129 -0.0873  0.0415
  101phy    C25 2711   2.884  -0.600   1.275 -0.3443 -0.2248  0.1480
  101phy    C23 2712   2.954  -0.711   1.194 -0.3478 -0.1138 -0.1220
  101phy    C24 2713   2.950  -0.843   1.272  0.4812  0.1542  0.4484
  101phy    C22 2714   2.897  -0.728   1.052 -0.4129  0.3100 -0.0937
  101phy    C21 2715   2.986  -0.777   0.935  0.2331  0.2327  0.1078
  101phy    C20 2716   2.915  -0.774   0.796  0.0571  0.2344  0.6122
  101phy    C18 2717   2.988  -0.815   0.663 -0.0724 -0.5060  0.3079
  101phy    O01 2718   3.096  -0.723   0.633  0.4468 -0.2261  0.2420
  101phy    H01 2719   3.174  -0.773   0.645  0.7978  0.3680  0.4336
  101phy    C19 2720   2.882  -0.783   0.557  0.2127  0.2279 -0.1831
  101phy    C13 2721   3.030  -0.971   0.646  0.2775 -0.3322  0.5286
  101phy     H3 2722   3.021  -1.011   0.751  0.1903 -1.5254  0.0756
  101phy    O33 2723   2.938  -1.064   0.587 -0.0453  0.0219  0.4912
  101phy    H1B 2724   2.982  -1.090   0.508  2.1457  1.6995  1.0392
  101phy    C12 2725   3.179  -1.016   0.657  0.1325  0.1255  0.1677
  101phy    O11 2726   3.270  -0.907   0.674  0.6730  0.3001 -0.2254
  101phy    H1A 2727   3.358  -0.936   0.659  0.8062 -0.2962  1.5332
  102phy    C35 2728   2.333   1.385   1.444  0.2294 -0.0698  0.0820
  102phy    C33 2729   2.323   1.236   1.422  0.2371 -0.3590  0.2508
  102phy    C34 2730   2.421   1.188   1.314  0.0458  0.0356  0.4530
  102phy    C32 2731   2.330   1.152   1.553 -0.1282  0.1739  0.4199
  102phy    C31 2732   2.261   1.013   1.554  0.2045  0.3518 -0.2220
  102phy    C30 2733   2.296   0.930   1.678  0.1788  0.2881  0.1423
  102phy    C28 2734   2.214   0.801   1.702 -0.4384 -0.4549 -0.1519
  102phy    C29 2735   2.260   0.680   1.622 -0.0857 -0.1245 -0.5583
  102phy    C27 2736   2.213   0.778   1.855  0.1159  0.0830 -0.2215
  102phy    C26 2737   2.096   0.701   1.915 -0.0174  0.4095  0.4881
  102phy    C25 2738   2.105   0.672   2.065  0.0454  0.2274 -0.6746
  102phy    C23 2739   1.978   0.603   2.122  0.4541 -0.3105  0.3168
  102phy    C24 2740   1.993   0.448   2.119 -0.4473 -0.1963  0.0044
  102phy    C22 2741   1.970   0.656   2.267 -0.4172  0.0303  0.1432
  102phy    C21 2742   1.861   0.627   2.368 -0.1402  0.0744  0.1368
  102phy    C20 2743   1.890   0.713   2.491 -0.6676  0.1386  0.1251
  102phy    C18 2744   1.817   0.699   2.630 -0.0756 -0.1257 -0.2702
  102phy    O01 2745   1.830   0.563   2.682  0.3700 -0.1225 -0.0011
  102phy    H01 2746   1.919   0.544   2.706  0.1212 -1.4799 -0.1142
  102phy    C19 2747   1.897   0.801   2.714  0.1937 -0.1268 -0.3167
  102phy    C13 2748   1.657   0.734   2.615  0.3317  0.2032  0.0156
  102phy     H3 2749   1.612   0.672   2.534 -0.6331  1.5023 -0.4861
  102phy    O33 2750   1.631   0.861   2.557 -0.5728  0.0937  0.4347
  102phy    H1B 2751   1.690   0.923   2.595 -0.8400 -0.0356  1.0649
  102phy    C12 2752   1.568   0.701   2.742 -0.1519  0.5040  0.3096
  102phy    O11 2753   1.580   0.570   2.797  0.1994  0.2067 -0.2237
  102phy    H1A 2754   1.662   0.535   2.770  1.0386  2.1954 -0.3709
  103phy    C35 2755   2.360   4.071   2.135  0.0558  0.5843 -0.1766
  103phy    C33 2756   2.501   4.022   2.093  0.0108  0.3677 -0.6076
  103phy    C34 2757   2.495   3.868   2.122 -0.3483 -0.2070  0.0420
  103phy    C32 2758   2.551   4.059   1.953 -0.4893  0.2463 -0.3955
  103phy    C31 2759   2.671   4.164   1.951  0.5563  0.5098  0.0111
  103phy    C30 2760   2.712   4.207   1.809  0.2398  0.1126 -0.1724
  103phy    C28 2761   2.850   4.275   1.791  0.1003 -0.0538  0.2998
  103phy    C29 2762   2.895   4.249   1.645  0.0018 -0.2169  0.4787
  103phy    C27 2763   2.853   4.421   1.830  0.4459 -0.5087  0.2666
  103phy    C26 2764   2.974   4.461   1.915 -0.1721 -0.3943  0.0715
  103phy    C25 2765   2.979   4.616   1.936  0.1769 -0.0889 -0.0396
  103phy    C23 2766   3.108   4.669   1.998 -0.4083 -0.3794 -0.0743
  103phy    C24 2767   3.112   4.816   1.969 -0.1555 -0.4269  0.3128
  103phy    C22 2768   3.123   4.653   2.150  0.5110 -0.8111 -0.2230
  103phy    C21 2769   3.207   4.539   2.213  0.3224  0.5041 -0.9588
  103phy    C20 2770   3.228   4.542   2.365 -0.0979  0.2175 -0.3515
  103phy    C18 2771   3.315   4.423   2.432 -0.1719 -0.2098  0.1367
  103phy    O01 2772   3.441   4.405   2.358  0.5552 -0.1766 -0.2331
  103phy    H01 2773   3.488   4.485   2.370  0.1099  0.1416 -0.5749
  103phy    C19 2774   3.349   4.481   2.568 -0.2008  0.5400  0.2326
  103phy    C13 2775   3.240   4.277   2.432  0.2155 -0.3561 -0.0494
  103phy     H3 2776   3.189   4.256   2.334 -0.6981  1.7383 -0.0701
  103phy    O33 2777   3.126   4.284   2.521  0.1206  0.0338 -0.3910
  103phy    H1B 2778   3.074   4.359   2.498  0.8056  0.0323 -2.0814
  103phy    C12 2779   3.315   4.141   2.457  0.1183 -0.1345  0.3998
  103phy    O11 2780   3.446   4.132   2.412  0.1665 -0.1186 -0.2514
  103phy    H1A 2781   3.432   4.139   2.320 -1.8015 -1.5434 -0.1187
  104phy    C35 2782   1.999   0.174   0.710  0.3072  0.2472 -0.2406
  104phy    C33 2783   1.941   0.062   0.792  0.0192 -0.1589 -0.0874
  104phy    C34 2784   1.812   0.010   0.729  0.1530  0.2394  0.0403
  104phy    C32 2785   2.050  -0.046   0.803  0.3785 -0.0636  0.0797
  104phy    C31 2786   2.094  -0.068   0.945 -0.0340  0.1870  0.1615
  104phy    C30 2787   2.190  -0.186   0.964  0.3174 -0.1757  0.1413
  104phy    C28 2788   2.256  -0.199   1.105  0.4615  0.4930 -0.1049
  104phy    C29 2789   2.159  -0.276   1.194  0.0881  0.2991 -0.3776
  104phy    C27 2790   2.373  -0.296   1.103  0.2611  0.4113 -0.1494
  104phy    C26 2791   2.502  -0.222   1.066  0.2129  0.1669 -0.0359
  104phy    C25 2792   2.609  -0.326   1.013  0.4133 -0.4020 -0.7384
  104phy    C23 2793   2.732  -0.254   0.956  0.2738 -0.8070 -0.1696
  104phy    C24 2794   2.842  -0.236   1.064  0.0248 -0.7649  0.5709
  104phy    C22 2795   2.794  -0.319   0.834  0.0950  0.5650  0.2619
  104phy    C21 2796   2.781  -0.233   0.707  0.0137 -0.5567 -0.0697
  104phy    C20 2797   2.846  -0.310   0.591  0.5822  0.4795  0.0347
  104phy    C18 2798   2.800  -0.275   0.440 -0.8665 -0.1249  0.2465
  104phy    O01 2799   2.659  -0.251   0.432 -0.2300  0.2314  0.2732
  104phy    H01 2800   2.621  -0.304   0.499 -1.0637  0.0311 -0.3229
  104phy    C19 2801   2.826  -0.406   0.360  0.2319  0.0243  0.5073
  104phy    C13 2802   2.878  -0.147   0.377 -0.8490 -0.1038 -0.0198
  104phy     H3 2803   2.855  -0.063   0.448  0.7010  1.2700 -1.0434
  104phy    O33 2804   3.022  -0.142   0.393  0.8349 -0.4450 -0.1068
  104phy    H1B 2805   3.044  -0.055   0.419 -0.9995  0.2407 -0.7163
  104phy    C12 2806   2.834  -0.048   0.261 -0.0297  0.2852 -0.2475
  104phy    O11 2807   2.897  -0.065   0.139  0.4291 -0.7244 -0.2475
  104phy    H1A 2808   2.827  -0.058   0.077  0.5577 -1.8869 -0.5499
  105phy    C35 2809   2.025   4.008   1.637  0.2404  0.1612 -0.0507
  105phy    C33 2810   2.112   3.889   1.689  0.4693  0.2952 -0.6878
  105phy    C34 2811   2.142   3.902   1.839  0.2757 -1.3283 -0.1225
  105phy    C32 2812   2.048   3.756   1.655  0.0958  0.1827 -0.4772
  105phy    C31 2813   2.123   3.642   1.585 -0.0869 -0.2013 -0.4598
  105phy    C30 2814   2.024   3.533   1.553 -0.8694 -0.3242 -0.3812
  105phy    C28 2815   2.093   3.430   1.463  0.1104  0.1134 -0.1207
  105phy    C29 2816   2.140   3.316   1.547  0.2900 -0.5286 -0.2979
  105phy    C27 2817   1.991   3.381   1.359  0.5960 -0.0571 -0.2870
  105phy    C26 2818   2.004   3.439   1.220 -0.0520 -0.4161 -0.4870
  105phy    C25 2819   1.897   3.391   1.119 -0.1410 -0.4261 -0.4558
  105phy    C23 2820   1.925   3.424   0.973 -0.9231  0.0820  0.6034
  105phy    C24 2821   1.978   3.309   0.886  0.3700  0.0258 -0.1374
  105phy    C22 2822   1.799   3.490   0.918  0.1349  0.0015 -0.2364
  105phy    C21 2823   1.828   3.604   0.825 -0.0731  0.2169 -0.5976
  105phy    C20 2824   1.707   3.702   0.810 -0.1383 -0.0264  0.2263
  105phy    C18 2825   1.710   3.815   0.698  0.0474  0.3392  0.2546
  105phy    O01 2826   1.833   3.890   0.695  0.0023 -0.4299 -0.0161
  105phy    H01 2827   1.905   3.840   0.662 -0.1581  0.2317 -1.4937
  105phy    C19 2828   1.611   3.916   0.751 -0.0252 -0.1146 -0.5127
  105phy    C13 2829   1.679   3.753   0.552 -0.2186 -0.1508 -0.1366
  105phy     H3 2830   1.763   3.682   0.531 -0.9478 -0.6510 -1.5005
  105phy    O33 2831   1.577   3.655   0.553 -0.1083 -0.1401 -0.5181
  105phy    H1B 2832   1.494   3.692   0.532  0.0229  0.0324 -0.7385
  105phy    C12 2833   1.703   3.822   0.411 -0.0041  0.4630  0.2997
  105phy    O11 2834   1.712   3.741   0.296 -0.4754 -0.4662 -0.1728
  105phy    H1A 2835   1.664   3.661   0.306  0.4836 -1.1427 -0.8253
  106phy    C35 2836   1.609   0.188   1.983 -0.0050  0.5596 -0.1093
  106phy    C33 2837   1.704   0.124   1.885  0.2805  0.2906  0.1487
  106phy    C34 2838   1.617   0.030   1.798 -0.0223 -0.1332 -0.4469
  106phy    C32 2839   1.780   0.226   1.808 -0.4772 -0.1539 -0.0385
  106phy    C31 2840   1.919   0.192   1.759  0.1546  0.3710  0.2086
  106phy    C30 2841   2.027   0.306   1.752 -0.2534  0.0530  0.6131
  106phy    C28 2842   2.172   0.263   1.733 -0.2434  0.1435 -0.2126
  106phy    C29 2843   2.195   0.265   1.584 -0.4739 -0.2322  0.3338
  106phy    C27 2844   2.258   0.369   1.804 -0.1457 -0.1030  0.0238
  106phy    C26 2845   2.389   0.315   1.869 -0.1817  0.5257 -0.0643
  106phy    C25 2846   2.452   0.406   1.982 -0.0493  0.3808 -0.0548
  106phy    C23 2847   2.557   0.341   2.070 -0.0737 -0.5716 -0.0009
  106phy    C24 2848   2.665   0.445   2.105  0.3377 -0.0001 -0.0677
  106phy    C22 2849   2.496   0.275   2.192 -0.1089 -0.1006  0.6603
  106phy    C21 2850   2.560   0.145   2.243  0.2962 -0.2598  0.2535
  106phy    C20 2851   2.484   0.084   2.360 -0.5115  0.0326  0.1967
  106phy    C18 2852   2.545  -0.031   2.453 -0.2054  0.1625  0.4707
  106phy    O01 2853   2.663   0.015   2.519  0.4331 -0.0322  0.4181
  106phy    H01 2854   2.670   0.108   2.517 -0.3575  0.0583 -1.7940
  106phy    C19 2855   2.436  -0.027   2.559  0.0883  0.2038 -0.1493
  106phy    C13 2856   2.559  -0.177   2.382 -0.0078  0.1121  0.0002
  106phy     H3 2857   2.469  -0.194   2.318 -1.2223 -0.4856  1.7799
  106phy    O33 2858   2.544  -0.286   2.479  0.2502 -0.3377  0.3916
  106phy    H1B 2859   2.621  -0.289   2.533 -0.3183  1.0889  1.3501
  106phy    C12 2860   2.684  -0.200   2.296  0.5214 -0.2977 -0.5697
  106phy    O11 2861   2.805  -0.220   2.366 -0.2296  0.7856  0.2451
  106phy    H1A 2862   2.862  -0.147   2.357 -1.1737  1.5579  0.3516
  107phy    C35 2863   2.467   5.054   1.947 -0.7337  0.2120 -0.1853
  107phy    C33 2864   2.578   5.021   1.853  0.2730  0.4031  0.5512
  107phy    C34 2865   2.515   4.946   1.736  0.2712  0.3117 -0.0965
  107phy    C32 2866   2.644   5.150   1.805 -0.9022  0.3522  0.2442
  107phy    C31 2867   2.789   5.167   1.866  0.1920 -0.0688 -0.0747
  107phy    C30 2868   2.855   5.301   1.822  0.4531  0.3324  0.4327
  107phy    C28 2869   2.994   5.335   1.877 -0.6033  0.3874  0.5465
  107phy    C29 2870   3.107   5.250   1.815 -0.6014 -0.0648 -0.2110
  107phy    C27 2871   3.019   5.482   1.836 -0.0927  0.5165  0.4317
  107phy    C26 2872   3.080   5.572   1.940 -0.6449 -0.4080 -0.2065
  107phy    C25 2873   3.056   5.721   1.897  0.1659  0.3744 -0.7990
  107phy    C23 2874   3.119   5.825   1.993  0.1744  0.5751 -0.6531
  107phy    C24 2875   3.126   5.964   1.924 -0.4204  0.6119 -0.3333
  107phy    C22 2876   3.046   5.860   2.127  0.1072  0.5063 -0.0573
  107phy    C21 2877   3.071   5.760   2.243  0.5086 -0.0336 -0.1267
  107phy    C20 2878   3.008   5.821   2.372  0.0845  0.6793  0.4213
  107phy    C18 2879   3.018   5.728   2.502  0.1379  0.0079 -0.2680
  107phy    O01 2880   3.156   5.693   2.523  0.0253 -0.3199  0.1383
  107phy    H01 2881   3.165   5.655   2.608  1.6622  0.2171  0.2472
  107phy    C19 2882   2.990   5.826   2.617  0.3111 -0.0231  0.3251
  107phy    C13 2883   2.923   5.595   2.498  0.0786 -0.2476  0.2856
  107phy     H3 2884   2.830   5.619   2.441  0.1521 -0.8124 -0.0718
  107phy    O33 2885   2.864   5.560   2.625 -0.0065  0.0494 -0.2008
  107phy    H1B 2886   2.837   5.637   2.672  0.2578  0.1052 -0.1389
  107phy    C12 2887   2.981   5.466   2.426 -0.2218 -0.7015  0.1054
  107phy    O11 2888   3.071   5.389   2.507 -0.2141 -0.2271 -0.2466
  107phy    H1A 2889   3.019   5.355   2.577 -1.0833 -1.7816 -1.5670
  108phy    C35 2890   4.501   4.654   1.147 -0.1289  0.7784 -0.1484
  108phy    C33 2891   4.496   4.563   1.023 -0.1182  0.0753  0.4879
  108phy    C34 2892   4.593   4.447   1.035 -0.0056 -0.0342 -0.1010
  108phy    C32 2893   4.357   4.509   1.002 -0.0630  0.4039  0.5389
  108phy    C31 2894   4.291   4.561   0.871  0.8336 -0.3808 -0.4002
  108phy    C30 2895   4.144   4.520   0.855 -0.0011  0.1932  0.3600
  108phy    C28 2896   4.069   4.578   0.730  0.5415  0.0570 -0.1164
  108phy    C29 2897   3.984   4.467   0.668  0.2274  0.4303 -0.2517
  108phy    C27 2898   3.996   4.714   0.763 -0.6337  0.3770  0.7908
  108phy    C26 2899   3.954   4.808   0.649  0.0949  0.0180 -0.1698
  108phy    C25 2900   3.919   4.945   0.709 -0.0085  0.1277  0.4065
  108phy    C23 2901   3.856   5.042   0.606  0.3147 -0.5147  0.6671
  108phy    C24 2902   3.770   5.133   0.682 -0.4106 -0.0700 -0.2264
  108phy    C22 2903   3.958   5.112   0.509 -0.0296  0.2434 -0.3109
  108phy    C21 2904   3.914   5.108   0.362 -0.2586 -0.2056 -0.2212
  108phy    C20 2905   4.003   5.209   0.281  0.1034  0.4953 -0.0572
  108phy    C18 2906   3.956   5.260   0.138 -0.4977 -0.4902 -0.0495
  108phy    O01 2907   3.943   5.150   0.047 -0.0147 -0.3187 -0.1620
  108phy    H01 2908   3.878   5.089   0.076 -1.5246 -0.6372 -3.6587
  108phy    C19 2909   4.079   5.342   0.088  0.2916  0.0124 -0.2080
  108phy    C13 2910   3.822   5.350   0.138 -0.0511  0.4816  0.0146
  108phy     H3 2911   3.758   5.304   0.218 -0.3328  1.0548  0.1231
  108phy    O33 2912   3.818   5.480   0.196  0.1328 -0.0310  0.4023
  108phy    H1B 2913   3.827   5.546   0.130  0.9107  0.6192  1.1437
  108phy    C12 2914   3.700   5.329   0.047 -0.3022 -0.0500 -0.2229
  108phy    O11 2915   3.702   5.390  -0.082 -0.1784 -0.2440  0.0288
  108phy    H1A 2916   3.757   5.466  -0.083 -0.9400  0.3814  1.6864
  109phy    C35 2917   5.064   1.287   1.709  0.4240  0.1702  0.0863
  109phy    C33 2918   5.085   1.417   1.635  0.4707  0.2754 -0.2688
  109phy    C34 2919   5.075   1.394   1.487  0.2668  0.2094 -0.2092
  109phy    C32 2920   4.978   1.521   1.681  0.1291 -0.3552 -0.0313
  109phy    C31 2921   4.980   1.673   1.645 -0.1227  0.0364 -0.1921
  109phy    C30 2922   4.837   1.730   1.639 -0.3664 -0.6406  0.4019
  109phy    C28 2923   4.829   1.880   1.610  0.3073 -0.1576 -0.2825
  109phy    C29 2924   4.790   1.896   1.460  0.0274 -0.0547 -0.3176
  109phy    C27 2925   4.714   1.947   1.688 -0.2554  0.2588 -0.0012
  109phy    C26 2926   4.744   1.988   1.837  0.0069 -0.0127 -0.5641
  109phy    C25 2927   4.651   2.104   1.881  0.3016  0.4980 -0.0825
  109phy    C23 2928   4.650   2.157   2.026 -0.3672 -0.2658  0.4889
  109phy    C24 2929   4.770   2.244   2.066  0.7305  0.4230  0.1493
  109phy    C22 2930   4.538   2.257   2.046  0.1232 -0.0837 -0.7599
  109phy    C21 2931   4.413   2.203   2.117  0.7703  0.0669  0.3512
  109phy    C20 2932   4.295   2.303   2.085 -0.2202  0.0946  0.6839
  109phy    C18 2933   4.158   2.311   2.166  0.1884  0.2272 -0.2279
  109phy    O01 2934   4.183   2.374   2.290  0.0894  0.0710  0.2558
  109phy    H01 2935   4.108   2.415   2.328  0.6794  0.3688  1.1248
  109phy    C19 2936   4.083   2.413   2.085 -0.0319  0.2980  0.5373
  109phy    C13 2937   4.063   2.181   2.174  0.3243 -0.4850  0.0537
  109phy     H3 2938   4.078   2.125   2.079  2.8377 -0.2898  0.2626
  109phy    O33 2939   3.927   2.206   2.177  0.5109  0.4830 -0.0869
  109phy    H1B 2940   3.880   2.161   2.109  1.1756 -0.3493 -0.0074
  109phy    C12 2941   4.101   2.076   2.285  0.0272  0.3138  0.2180
  109phy    O11 2942   4.032   1.955   2.299 -0.0082  0.5189  0.1671
  109phy    H1A 2943   3.947   1.961   2.260 -0.0850 -0.3678  0.1872
  110phy    C35 2944   0.196   0.155   1.598 -0.0053 -0.1567 -0.3565
  110phy    C33 2945   0.169   0.085   1.464  0.1110 -0.3104  0.2062
  110phy    C34 2946   0.110  -0.049   1.481 -0.7265  0.6900 -0.1191
  110phy    C32 2947   0.109   0.182   1.362  0.1495 -0.0306  0.4659
  110phy    C31 2948   0.118   0.161   1.209  0.2016  0.2513 -0.6570
  110phy    C30 2949   0.021   0.252   1.143 -0.5354 -0.2961 -0.1246
  110phy    C28 2950   0.032   0.245   0.990  0.1743 -0.1250 -0.0856
  110phy    C29 2951  -0.052   0.121   0.940  0.1411 -0.1009 -0.4523
  110phy    C27 2952  -0.030   0.375   0.930  0.4863 -0.1880  0.1030
  110phy    C26 2953   0.058   0.451   0.829  0.0540 -0.2475  0.3175
  110phy    C25 2954  -0.030   0.563   0.769 -0.0593  0.1247 -0.3106
  110phy    C23 2955   0.031   0.638   0.647  0.4064  0.1144 -0.1991
  110phy    C24 2956  -0.045   0.592   0.523  0.1741 -0.5733 -0.3183
  110phy    C22 2957   0.000   0.791   0.661  0.1272  0.4648  0.0357
  110phy    C21 2958   0.115   0.873   0.718 -0.0706  0.5235 -0.3516
  110phy    C20 2959   0.093   1.024   0.720  0.2300  0.3222  0.3272
  110phy    C18 2960   0.218   1.121   0.722 -0.0558 -0.3537  0.1455
  110phy    O01 2961   0.314   1.076   0.624 -0.2022  0.0225 -0.2937
  110phy    H01 2962   0.264   1.064   0.546 -0.5129  0.3489 -0.1477
  110phy    C19 2963   0.285   1.129   0.866  0.5263 -0.0892 -0.5452
  110phy    C13 2964   0.171   1.271   0.684 -0.5580 -0.3058  0.1468
  110phy     H3 2965   0.124   1.254   0.583 -0.5113 -0.6016  0.1734
  110phy    O33 2966   0.058   1.329   0.753 -0.5127 -0.0917 -0.2565
  110phy    H1B 2967   0.072   1.336   0.845  0.0278 -1.7972 -0.1837
  110phy    C12 2968   0.265   1.377   0.616  0.2352 -0.2458  0.2382
  110phy    O11 2969   0.383   1.336   0.550  0.5584 -0.4407  0.6197
  110phy    H1A 2970   0.444   1.312   0.616 -0.2516  0.3129  1.6913
  111phy    C35 2971   4.672   0.956   2.093  0.5236 -0.0801  0.1824
  111phy    C33 2972   4.723   1.085   2.021 -0.0038  0.1305 -0.3767
  111phy    C34 2973   4.876   1.082   2.022 -0.5350  0.0472 -0.0434
  111phy    C32 2974   4.657   1.102   1.882 -0.3293 -0.4513 -0.0471
  111phy    C31 2975   4.642   1.254   1.836  0.5408  0.5211  0.0040
  111phy    C30 2976   4.566   1.270   1.704  0.1899  0.5733 -0.1753
  111phy    C28 2977   4.562   1.413   1.640  0.0794  0.2739  0.0199
  111phy    C29 2978   4.586   1.392   1.493 -0.1092 -0.4311  0.1512
  111phy    C27 2979   4.438   1.498   1.685 -0.5989  0.1373  0.4537
  111phy    C26 2980   4.458   1.591   1.802 -0.2165 -0.0506  0.0414
  111phy    C25 2981   4.330   1.659   1.862 -0.5242 -0.0092  0.0773
  111phy    C23 2982   4.352   1.747   1.984 -0.5764  0.3591  0.1018
  111phy    C24 2983   4.237   1.846   1.995 -0.3897 -0.3762  0.1612
  111phy    C22 2984   4.380   1.662   2.115 -0.4050 -0.3083 -0.1762
  111phy    C21 2985   4.445   1.741   2.230  0.2283  0.5098 -0.3720
  111phy    C20 2986   4.495   1.640   2.339 -0.1045 -0.0825  0.3156
  111phy    C18 2987   4.562   1.700   2.465 -0.8084  0.3492  0.4891
  111phy    O01 2988   4.480   1.803   2.520  0.1271 -0.1695  0.0127
  111phy    H01 2989   4.496   1.882   2.473 -1.6171  0.0538 -0.2668
  111phy    C19 2990   4.554   1.580   2.566 -0.3296  0.0401 -0.1857
  111phy    C13 2991   4.717   1.749   2.452 -0.5790  0.0816  0.2668
  111phy     H3 2992   4.775   1.676   2.391 -0.5493  0.5432 -0.2660
  111phy    O33 2993   4.797   1.751   2.569  0.4393  0.3836  0.2361
  111phy    H1B 2994   4.889   1.759   2.559  0.4966  0.5733  0.8797
  111phy    C12 2995   4.742   1.888   2.381 -0.4389 -0.0192  0.2889
  111phy    O11 2996   4.685   1.998   2.453 -0.2443 -0.5150  0.2173
  111phy    H1A 2997   4.752   2.031   2.510  1.3176 -1.7404 -0.7975
  112phy    C35 2998   4.162   2.085   1.650 -0.2771 -0.0500 -0.3664
  112phy    C33 2999   4.296   2.165   1.647  0.4718 -0.4699  0.2005
  112phy    C34 3000   4.380   2.095   1.539  0.2648 -0.2315 -0.2085
  112phy    C32 3001   4.269   2.315   1.623  0.4935 -0.1076  0.5603
  112phy    C31 3002   4.331   2.418   1.724 -0.2430  0.1075  0.0123
  112phy    C30 3003   4.294   2.564   1.692 -0.6127  0.3734  0.5002
  112phy    C28 3004   4.357   2.667   1.795 -0.3983 -0.4920  0.7169
  112phy    C29 3005   4.458   2.757   1.721  0.0498  0.2701 -0.0623
  112phy    C27 3006   4.249   2.751   1.857 -0.1686  0.1180  0.2227
  112phy    C26 3007   4.276   2.800   2.000 -0.1053  0.1200 -0.4038
  112phy    C25 3008   4.185   2.915   2.050  0.2020  0.2712  0.5935
  112phy    C23 3009   4.218   2.982   2.185  0.5306 -0.2990  0.4261
  112phy    C24 3010   4.321   3.091   2.186 -0.1149  0.2839  0.1304
  112phy    C22 3011   4.083   3.038   2.237  0.2912 -0.2676  0.1395
  112phy    C21 3012   4.056   3.009   2.381 -0.0152 -0.0536 -0.1734
  112phy    C20 3013   3.920   3.055   2.433  0.1933 -0.3864 -0.1586
  112phy    C18 3014   3.872   3.024   2.580  0.1538  0.1871  0.0958
  112phy    O01 3015   3.978   3.071   2.670 -0.2849 -0.0523 -0.3265
  112phy    H01 3016   4.049   3.009   2.669  0.4013  0.7046  0.3716
  112phy    C19 3017   3.763   3.132   2.588  0.0877  0.2568 -0.5527
  112phy    C13 3018   3.836   2.870   2.607  0.2038 -0.0391 -0.1324
  112phy     H3 3019   3.918   2.803   2.572  0.2121  0.6860 -1.5868
  112phy    O33 3020   3.729   2.829   2.512  0.1379 -0.2513  0.1551
  112phy    H1B 3021   3.643   2.839   2.548 -0.6161 -0.3049 -1.5752
  112phy    C12 3022   3.799   2.831   2.754  0.0783  0.2422 -0.2733
  112phy    O11 3023   3.738   2.704   2.768  0.1030 -0.5861 -0.1085
  112phy    H1A 3024   3.662   2.706   2.713  0.1316 -1.9842 -0.2364
  113phy    C35 3025   4.206   4.920   1.034  0.2820 -0.1261 -0.3610
  113phy    C33 3026   4.260   5.064   1.034 -0.4244 -0.0857  0.2661
  113phy    C34 3027   4.307   5.094   1.174  0.0944  0.4857 -0.8017
  113phy    C32 3028   4.375   5.084   0.933  0.0792  0.2827 -0.5880
  113phy    C31 3029   4.332   5.122   0.793 -0.1717 -0.5893 -0.5539
  113phy    C30 3030   4.445   5.109   0.696  0.5051 -0.1229  0.2899
  113phy    C28 3031   4.407   5.082   0.548  0.6455 -0.3084  0.3257
  113phy    C29 3032   4.514   5.142   0.459  0.5021 -0.2137  0.2607
  113phy    C27 3033   4.381   4.932   0.511  0.3075 -0.0374 -0.2299
  113phy    C26 3034   4.291   4.905   0.389 -0.0936 -0.1732 -0.5002
  113phy    C25 3035   4.310   4.758   0.354 -0.0826  0.0977 -0.3216
  113phy    C23 3036   4.226   4.702   0.240  0.2047  0.0614 -0.1835
  113phy    C24 3037   4.307   4.612   0.149 -0.2737  0.5221 -0.0676
  113phy    C22 3038   4.111   4.623   0.303 -0.0141  0.6902 -0.0393
  113phy    C21 3039   3.974   4.673   0.257 -0.2152 -0.1073 -0.0233
  113phy    C20 3040   3.855   4.628   0.342 -0.2101 -0.2084 -0.2897
  113phy    C18 3041   3.717   4.701   0.318  0.6822 -0.2960  0.7712
  113phy    O01 3042   3.727   4.845   0.308 -0.1795 -0.1897 -0.0248
  113phy    H01 3043   3.758   4.867   0.222 -0.4210 -0.4954 -0.1922
  113phy    C19 3044   3.642   4.682   0.450  0.2120 -0.0334 -0.5299
  113phy    C13 3045   3.634   4.640   0.190 -0.3680 -0.5331  0.5435
  113phy     H3 3046   3.705   4.654   0.105  0.0355 -0.7109  0.8495
  113phy    O33 3047   3.621   4.501   0.176 -0.2582  0.5639  0.1176
  113phy    H1B 3048   3.703   4.459   0.158  0.0905  1.0049  0.6446
  113phy    C12 3049   3.515   4.711   0.109 -0.2994 -0.5117  0.4047
  113phy    O11 3050   3.378   4.703   0.148 -0.3313  0.1832  0.2031
  113phy    H1A 3051   3.355   4.783   0.193 -0.8145  1.3450 -1.9326
  114phy    C35 3052   4.666   2.889   1.399 -0.2498 -0.0049 -0.1822
  114phy    C33 3053   4.813   2.908   1.370  0.0571 -0.4280  0.6326
  114phy    C34 3054   4.826   3.006   1.258  0.3457 -0.4216  0.5294
  114phy    C32 3055   4.884   2.968   1.496  0.2027 -0.0045 -0.5250
  114phy    C31 3056   4.983   2.878   1.577 -0.1400 -0.1237  0.2395
  114phy    C30 3057   5.071   2.952   1.686 -0.6725 -0.0280  0.3131
  114phy    C28 3058   5.173   2.867   1.761  0.0756  0.5060  0.0551
  114phy    C29 3059   5.308   2.865   1.683  0.1759  0.1462  0.3743
  114phy    C27 3060   5.185   2.933   1.900  0.0032 -0.0830  0.6174
  114phy    C26 3061   5.242   2.841   2.011  0.3290 -0.0769 -0.0613
  114phy    C25 3062   5.260   2.925   2.135 -0.1336 -0.2480  0.0247
  114phy    C23 3063   5.316   2.842   2.253 -0.0028 -0.0326 -0.0251
  114phy    C24 3064   5.466   2.867   2.286 -0.0076 -0.2637 -0.1578
  114phy    C22 3065   5.236   2.883   2.378 -0.2692 -0.0179  0.3718
  114phy    C21 3066   5.202   2.789   2.488 -0.0479  0.8037 -0.2198
  114phy    C20 3067   5.083   2.847   2.570  0.3409 -0.1951 -0.3392
  114phy    C18 3068   4.998   2.753   2.670  0.1279  0.5235 -0.2075
  114phy    O01 3069   5.072   2.663   2.756 -0.4174 -0.2585  0.3739
  114phy    H01 3070   5.114   2.718   2.819 -0.2171  0.1792 -0.1432
  114phy    C19 3071   4.939   2.854   2.764  0.0112  0.0458  0.4707
  114phy    C13 3072   4.878   2.675   2.591 -0.0027  0.2186  0.1612
  114phy     H3 3073   4.840   2.738   2.507  2.6784 -0.2124 -1.4616
  114phy    O33 3074   4.761   2.650   2.667 -0.0897  0.1444  0.1020
  114phy    H1B 3075   4.784   2.601   2.743 -0.7961 -0.6749 -0.1889
  114phy    C12 3076   4.917   2.533   2.524  0.0952  0.1551  0.6799
  114phy    O11 3077   4.944   2.425   2.608 -0.1919 -0.0109  0.0612
  114phy    H1A 3078   4.987   2.470   2.679 -1.4782  0.8625  0.3116
  115phy    C35 3079   0.659   2.581   1.219 -0.0576  0.2291 -0.4814
  115phy    C33 3080   0.587   2.520   1.341  0.1689 -0.1621  0.1170
  115phy    C34 3081   0.677   2.525   1.466 -0.2917  0.1717  0.3212
  115phy    C32 3082   0.456   2.596   1.361 -0.4464  0.5935  0.0457
  115phy    C31 3083   0.324   2.533   1.305 -0.2812  0.4507  0.1223
  115phy    C30 3084   0.201   2.616   1.336  0.0809  0.0026 -0.0698
  115phy    C28 3085   0.068   2.544   1.310 -0.3625  0.0151 -0.1638
  115phy    C29 3086   0.018   2.517   1.453  0.2687  0.2284 -0.1168
  115phy    C27 3087  -0.036   2.634   1.240 -0.1041 -0.3984  0.8576
  115phy    C26 3088  -0.041   2.658   1.082  0.1852  0.6542 -0.4892
  115phy    C25 3089  -0.164   2.726   1.030 -0.0416 -0.0652 -0.0119
  115phy    C23 3090  -0.171   2.758   0.883  0.0258 -1.0031  0.0071
  115phy    C24 3091  -0.305   2.727   0.815  0.1688  0.4671 -0.2384
  115phy    C22 3092  -0.140   2.914   0.866 -0.6224  0.5429 -0.2492
  115phy    C21 3093  -0.029   2.945   0.756 -0.3680 -0.4356  0.2134
  115phy    C20 3094   0.021   3.093   0.736  0.1488 -0.3215 -0.0979
  115phy    C18 3095   0.126   3.128   0.625 -0.2085  0.4485 -0.0181
  115phy    O01 3096   0.247   3.048   0.644 -0.0980  0.4269  0.2948
  115phy    H01 3097   0.279   3.060   0.732 -0.1603 -0.0807  0.3900
  115phy    C19 3098   0.164   3.271   0.659  0.0011 -0.3057  0.1527
  115phy    C13 3099   0.076   3.100   0.472 -0.8186 -0.0223  0.1341
  115phy     H3 3100   0.065   2.989   0.471  0.8665 -0.2434  1.7309
  115phy    O33 3101  -0.056   3.142   0.441 -0.2395  0.1757  0.4880
  115phy    H1B 3102  -0.072   3.231   0.468 -2.6442 -0.0312 -0.0485
  115phy    C12 3103   0.164   3.083   0.340  0.1777  0.2063  0.4573
  115phy    O11 3104   0.291   3.022   0.354 -0.0136 -0.3979 -0.6633
  115phy    H1A 3105   0.316   3.027   0.445  1.7460 -0.4781 -1.0986
  116phy    C35 3106   3.995   3.875   1.104  0.0221 -0.3342  0.2720
  116phy    C33 3107   3.980   3.942   0.965  0.1907 -0.0283  0.3244
  116phy    C34 3108   3.862   4.042   0.979 -0.3328  0.5819 -0.1275
  116phy    C32 3109   4.119   4.000   0.927  0.0850  0.3258  0.0874
  116phy    C31 3110   4.141   4.047   0.781  0.4045  0.7590 -0.4843
  116phy    C30 3111   4.287   4.097   0.764 -0.3891 -0.3409  0.1883
  116phy    C28 3112   4.327   4.149   0.626 -0.1302  0.4672  0.0501
  116phy    C29 3113   4.349   4.299   0.629  0.3147 -0.2301  0.3946
  116phy    C27 3114   4.442   4.063   0.562  0.0789  0.0380  0.0163
  116phy    C26 3115   4.417   4.033   0.411 -0.0143  0.5044  0.1931
  116phy    C25 3116   4.535   3.945   0.361 -0.2176 -0.1725 -0.3770
  116phy    C23 3117   4.538   3.922   0.206 -0.0005  0.2803  0.0298
  116phy    C24 3118   4.685   3.915   0.165  0.5297  0.4460 -0.1328
  116phy    C22 3119   4.447   3.806   0.157  0.7239 -0.0277 -0.4501
  116phy    C21 3120   4.414   3.816   0.010 -0.4177 -0.2980 -0.2078
  116phy    C20 3121   4.306   3.715  -0.034 -0.3593  0.2846  0.0828
  116phy    C18 3122   4.263   3.720  -0.191  0.9792  0.2826  0.2366
  116phy    O01 3123   4.205   3.850  -0.226  0.0398  0.0198 -0.0521
  116phy    H01 3124   4.271   3.912  -0.249  0.3479  0.1058  1.0283
  116phy    C19 3125   4.141   3.626  -0.188 -0.3010 -0.1989  0.0536
  116phy    C13 3126   4.363   3.666  -0.302 -0.4044 -0.2413 -0.6029
  116phy     H3 3127   4.445   3.742  -0.293  0.6924 -1.4651  0.0764
  116phy    O33 3128   4.442   3.558  -0.268  0.0228  0.0061  0.0824
  116phy    H1B 3129   4.398   3.478  -0.290 -1.1327  0.2073  1.4935
  116phy    C12 3130   4.368   3.707  -0.453 -0.7578 -0.1706  0.0548
  116phy    O11 3131   4.275   3.803  -0.495 -0.0579 -0.4269  0.3192
  116phy    H1A 3132   4.196   3.780  -0.450 -0.0468 -0.7804  0.1561
  117phy    C35 3133   4.554   4.545   2.130  0.3845  1.0400  0.1209
  117phy    C33 3134   4.667   4.477   2.051  0.1842  0.0318  0.0764
  117phy    C34 3135   4.711   4.347   2.119  0.2058  0.5993 -0.0047
  117phy    C32 3136   4.637   4.446   1.903  0.1977  0.2016 -0.0255
  117phy    C31 3137   4.644   4.572   1.815  0.5764 -0.4650 -0.0872
  117phy    C30 3138   4.567   4.555   1.684  0.1080 -0.0906  0.2122
  117phy    C28 3139   4.561   4.685   1.599 -0.6251  0.5906 -0.5746
  117phy    C29 3140   4.682   4.693   1.501  0.5739  0.0960 -0.4286
  117phy    C27 3141   4.428   4.683   1.519 -0.4188  0.2287  0.2764
  117phy    C26 3142   4.329   4.796   1.555  0.0576  0.1166  0.9263
  117phy    C25 3143   4.185   4.777   1.496 -0.3863  0.4518  0.7011
  117phy    C23 3144   4.098   4.900   1.536  0.3403  0.0243  0.2595
  117phy    C24 3145   4.044   4.967   1.407  0.1827 -0.0056 -0.3984
  117phy    C22 3146   3.989   4.856   1.635 -0.5340 -0.2640  0.1602
  117phy    C21 3147   4.043   4.876   1.778  0.0311 -0.2636 -0.0736
  117phy    C20 3148   3.959   4.807   1.889 -0.4818 -0.8875  0.2023
  117phy    C18 3149   3.970   4.850   2.045 -0.0362 -0.0390  0.0727
  117phy    O01 3150   3.964   4.990   2.066 -0.2134  0.1835  0.3406
  117phy    H01 3151   3.880   5.026   2.048 -0.1220 -0.6636 -2.1348
  117phy    C19 3152   3.836   4.806   2.103  0.1577  0.2944 -0.0079
  117phy    C13 3153   4.097   4.781   2.116  0.1989 -0.1542  0.0659
  117phy     H3 3154   4.104   4.675   2.081 -1.0288  0.1577 -1.2436
  117phy    O33 3155   4.072   4.765   2.257  0.1895  0.1459 -0.3255
  117phy    H1B 3156   4.074   4.850   2.298  0.6087  0.1703 -0.3916
  117phy    C12 3157   4.242   4.844   2.106  0.5752 -0.0884  0.0212
  117phy    O11 3158   4.265   4.959   2.185  0.2122 -0.0043 -0.0407
  117phy    H1A 3159   4.219   5.035   2.154  0.1476 -0.2930 -0.6705
  118phy    C35 3160   4.823   3.413   1.453 -0.2504 -0.3864 -0.3617
  118phy    C33 3161   4.835   3.566   1.451  0.3049  0.2469  0.1581
  118phy    C34 3162   4.756   3.617   1.325  0.2173  0.0433 -0.4737
  118phy    C32 3163   4.788   3.624   1.586  0.1027  0.0783  0.2226
  118phy    C31 3164   4.852   3.746   1.646 -0.1917 -0.2399  0.7742
  118phy    C30 3165   4.768   3.809   1.757  0.2336  0.0487  0.3403
  118phy    C28 3166   4.837   3.923   1.839  0.4828  0.8765  0.1636
  118phy    C29 3167   4.818   4.064   1.785  0.4672 -0.3898 -0.3139
  118phy    C27 3168   4.784   3.918   1.985 -0.2598 -0.0282 -0.2473
  118phy    C26 3169   4.878   3.852   2.089  0.2515 -0.5168 -0.4771
  118phy    C25 3170   4.827   3.861   2.232 -0.1726 -0.0065  0.1379
  118phy    C23 3171   4.914   3.805   2.346  0.6042 -0.5395  0.1163
  118phy    C24 3172   5.033   3.899   2.379  0.1786  0.0542  0.1981
  118phy    C22 3173   4.829   3.769   2.469 -0.0375  0.2498  0.4917
  118phy    C21 3174   4.877   3.653   2.551  0.0956  0.0991  0.3858
  118phy    C20 3175   4.793   3.656   2.679 -0.2861  1.0041 -0.4059
  118phy    C18 3176   4.823   3.559   2.805  0.7185 -0.5554  0.2709
  118phy    O01 3177   4.957   3.584   2.845  0.1946  0.3151 -0.3367
  118phy    H01 3178   4.962   3.667   2.889 -1.5551  0.5906 -0.5711
  118phy    C19 3179   4.733   3.611   2.921  0.0056 -0.2520  0.4314
  118phy    C13 3180   4.800   3.403   2.767  0.4270  0.3914 -0.4130
  118phy     H3 3181   4.827   3.383   2.660 -1.1327  0.1964 -0.7982
  118phy    O33 3182   4.662   3.369   2.762 -0.2515  0.1308  0.3132
  118phy    H1B 3183   4.604   3.433   2.724  0.2524  0.4832  0.1316
  118phy    C12 3184   4.869   3.284   2.848  0.2367 -0.4539  0.5961
  118phy    O11 3185   5.008   3.307   2.870  0.3446 -0.1631  0.2943
  118phy    H1A 3186   5.015   3.394   2.905  1.8395  0.0875 -0.5427
  119phy    C35 3187   4.022   3.452   2.495  0.2985 -0.1397 -0.1181
  119phy    C33 3188   4.020   3.460   2.345  0.2492 -0.2865  0.3190
  119phy    C34 3189   3.878   3.488   2.295 -0.2834 -0.4162  0.0547
  119phy    C32 3190   4.118   3.561   2.289 -0.2923  0.2073 -0.0080
  119phy    C31 3191   4.240   3.491   2.224  0.0716 -0.3622  0.0511
  119phy    C30 3192   4.345   3.594   2.171 -0.2851 -0.0753  0.0996
  119phy    C28 3193   4.476   3.541   2.102  0.2258  0.1143 -0.0316
  119phy    C29 3194   4.512   3.625   1.984 -0.3565 -1.4367 -0.0408
  119phy    C27 3195   4.591   3.514   2.197 -0.1430  0.1474 -0.5528
  119phy    C26 3196   4.626   3.371   2.225  0.6291 -0.0643  0.7484
  119phy    C25 3197   4.756   3.356   2.302 -0.0439 -0.2854 -0.2669
  119phy    C23 3198   4.788   3.204   2.294  0.2087 -0.5903  0.4131
  119phy    C24 3199   4.932   3.179   2.248 -0.4889 -0.1083  0.4752
  119phy    C22 3200   4.773   3.135   2.431 -0.0509  0.4700  0.2773
  119phy    C21 3201   4.637   3.070   2.462 -0.1920 -0.3345 -0.0252
  119phy    C20 3202   4.624   3.009   2.602 -0.3033 -0.2037 -0.1824
  119phy    C18 3203   4.481   2.975   2.664 -0.6969 -0.4916 -0.2612
  119phy    O01 3204   4.397   2.900   2.575 -0.4949 -0.1697 -0.4451
  119phy    H01 3205   4.439   2.823   2.542 -0.6379 -0.8507  0.8871
  119phy    C19 3206   4.503   2.874   2.779 -0.3319 -0.1969  0.2171
  119phy    C13 3207   4.401   3.110   2.710 -0.1106  0.0890 -0.5668
  119phy     H3 3208   4.467   3.176   2.771 -0.7084  0.7460 -0.6201
  119phy    O33 3209   4.297   3.081   2.803 -0.0173  0.0875 -0.7010
  119phy    H1B 3210   4.228   3.042   2.753  0.0736  0.8280 -1.4148
  119phy    C12 3211   4.345   3.210   2.600 -0.0468 -0.4430  0.7237
  119phy    O11 3212   4.311   3.340   2.642  0.2680  0.9516 -0.0073
  119phy    H1A 3213   4.226   3.334   2.682 -0.7105  1.7764 -1.8230
  120phy    C35 3214   3.441   3.414   2.581 -0.7421  0.2029 -0.0547
  120phy    C33 3215   3.469   3.525   2.681 -0.0827 -0.0619 -0.0288
  120phy    C34 3216   3.353   3.617   2.693  0.4869 -0.1039  0.0331
  120phy    C32 3217   3.497   3.474   2.823 -0.2175  0.2734  0.9313
  120phy    C31 3218   3.640   3.442   2.850  0.2062  0.8362 -0.0997
  120phy    C30 3219   3.659   3.378   2.987 -0.0927 -0.1955  0.1369
  120phy    C28 3220   3.804   3.321   3.011  0.4039  0.1476  0.2430
  120phy    C29 3221   3.894   3.429   3.070  0.1195 -0.1011 -0.0633
  120phy    C27 3222   3.779   3.202   3.109  0.2128 -0.0190 -0.0061
  120phy    C26 3223   3.735   3.060   3.067  0.1593 -0.0613  0.3634
  120phy    C25 3224   3.751   2.956   3.181 -0.0776  0.4698  0.2506
  120phy    C23 3225   3.720   2.807   3.149 -0.1814  0.1528  0.2539
  120phy    C24 3226   3.808   2.713   3.227 -0.0559 -0.1099  0.1541
  120phy    C22 3227   3.574   2.771   3.182 -0.0565 -0.2596  0.0813
  120phy    C21 3228   3.473   2.757   3.070  0.3691  0.4161 -0.2245
  120phy    C20 3229   3.347   2.688   3.122 -0.1574 -0.3008 -0.0977
  120phy    C18 3230   3.233   2.656   3.015  0.7495  0.2075  0.0703
  120phy    O01 3231   3.182   2.778   2.949 -0.1436 -0.0612 -0.5856
  120phy    H01 3232   3.117   2.810   3.008 -0.3950 -0.3413 -0.7041
  120phy    C19 3233   3.118   2.605   3.107  0.2208 -0.1329 -0.2494
  120phy    C13 3234   3.270   2.555   2.894 -0.0210 -0.2537  0.4468
  120phy     H3 3235   3.344   2.611   2.832 -0.1881 -0.6828 -0.1459
  120phy    O33 3236   3.359   2.450   2.934  0.2770  0.0920 -0.5792
  120phy    H1B 3237   3.310   2.370   2.931 -0.1053  0.2868  0.0976
  120phy    C12 3238   3.193   2.533   2.755  0.1406 -0.1743 -0.7538
  120phy    O11 3239   3.119   2.420   2.756  0.0888  0.1274  0.1167
  120phy    H1A 3240   3.059   2.427   2.827  1.0792 -0.7655  1.0920
  121phy    C35 3241   0.089   1.109   2.233  0.5726  0.4722  0.2347
  121phy    C33 3242   0.163   1.102   2.105 -0.5296  0.0686  0.1105
  121phy    C34 3243   0.124   0.976   2.028 -0.1126 -0.5418 -0.3332
  121phy    C32 3244   0.143   1.232   2.020  0.0587  0.0776 -0.4694
  121phy    C31 3245   0.267   1.322   2.013  0.1651 -0.0686  0.4149
  121phy    C30 3246   0.241   1.433   1.916  0.4927  0.0475  0.0614
  121phy    C28 3247   0.359   1.526   1.871  0.7719 -0.4623 -0.6208
  121phy    C29 3248   0.339   1.557   1.726 -0.2591 -0.2779  0.5408
  121phy    C27 3249   0.366   1.661   1.950  0.1359  0.2060 -0.1658
  121phy    C26 3250   0.467   1.657   2.070  0.5662  0.4359  0.0251
  121phy    C25 3251   0.449   1.782   2.151 -0.2286  0.1736  0.7646
  121phy    C23 3252   0.527   1.790   2.284 -0.2001 -0.7315 -0.3766
  121phy    C24 3253   0.675   1.823   2.262  0.3204 -0.3064  0.1822
  121phy    C22 3254   0.479   1.894   2.387 -0.0884  0.7000 -0.4178
  121phy    C21 3255   0.361   1.848   2.475  0.4693 -0.6165  0.1751
  121phy    C20 3256   0.293   1.975   2.522 -0.5569  0.2508 -0.0162
  121phy    C18 3257   0.163   1.980   2.614 -0.4426 -0.5807  0.0103
  121phy    O01 3258   0.182   1.898   2.728  0.4204  0.0618  0.1111
  121phy    H01 3259   0.262   1.915   2.773  0.2620 -0.0318  0.4322
  121phy    C19 3260   0.176   2.121   2.676 -0.0668 -0.7513  0.0329
  121phy    C13 3261   0.015   1.961   2.548 -0.1441  0.0924 -0.0067
  121phy     H3 3262   0.005   2.030   2.460  0.4962 -0.3255 -0.4167
  121phy    O33 3263  -0.089   2.009   2.635  0.1024 -0.6894 -0.5293
  121phy    H1B 3264  -0.096   1.958   2.714  0.5551  0.5035  0.3084
  121phy    C12 3265  -0.031   1.816   2.500 -0.3935  0.0447 -0.2327
  121phy    O11 3266  -0.084   1.734   2.603 -0.1993 -0.2403 -0.0162
  121phy    H1A 3267  -0.013   1.706   2.659  0.4657  1.1768 -0.0962
  122phy    C35 3268   4.642   3.058   1.937 -0.1762 -0.6622 -0.5217
  122phy    C33 3269   4.655   3.163   1.824 -0.5017 -0.6172  0.1021
  122phy    C34 3270   4.512   3.205   1.784 -0.4108 -0.0349  0.4073
  122phy    C32 3271   4.740   3.285   1.864 -0.3077  0.2667  0.4405
  122phy    C31 3272   4.893   3.282   1.839  0.4878 -0.1747 -0.1621
  122phy    C30 3273   4.960   3.413   1.884 -0.1768  0.0756 -0.4977
  122phy    C28 3274   5.117   3.422   1.869 -0.3646 -0.0174  0.0584
  122phy    C29 3275   5.180   3.422   1.726 -0.2169  0.2873 -0.4413
  122phy    C27 3276   5.146   3.553   1.943  0.4296 -0.0324 -0.4060
  122phy    C26 3277   5.285   3.595   2.000 -0.2016  0.7529  0.5149
  122phy    C25 3278   5.285   3.729   2.081  0.0107 -0.6923  0.2033
  122phy    C23 3279   5.415   3.739   2.161 -0.6484 -0.7046 -0.6773
  122phy    C24 3280   5.512   3.831   2.088  0.2102  0.1464  0.3568
  122phy    C22 3281   5.391   3.800   2.301  0.3120  0.3691  0.1139
  122phy    C21 3282   5.413   3.706   2.418  0.1742 -0.2785  0.3634
  122phy    C20 3283   5.402   3.795   2.545 -0.1424  0.5664 -0.2077
  122phy    C18 3284   5.416   3.728   2.687 -0.4544  0.3311  0.0488
  122phy    O01 3285   5.522   3.628   2.687  0.0209  0.3352  0.1350
  122phy    H01 3286   5.598   3.653   2.639 -0.7821  2.7786 -0.0069
  122phy    C19 3287   5.466   3.847   2.773  0.0749 -0.1769 -0.2009
  122phy    C13 3288   5.272   3.665   2.731  0.2338  0.1035 -0.4421
  122phy     H3 3289   5.224   3.611   2.645  0.3929  1.2813 -1.2833
  122phy    O33 3290   5.176   3.766   2.761  0.2334 -0.4426 -0.2778
  122phy    H1B 3291   5.095   3.723   2.778 -0.3709  0.9314  0.4132
  122phy    C12 3292   5.272   3.562   2.852  0.2515 -0.1929 -0.3085
  122phy    O11 3293   5.375   3.465   2.850  0.0803  0.1310  0.1811
  122phy    H1A 3294   5.440   3.510   2.800 -1.0790  0.5110 -1.0168
  123phy    C35 3295   3.238   4.092   1.052 -0.0376  0.0614 -0.3738
  123phy    C33 3296   3.366   4.025   1.009 -0.2291 -0.0486 -0.1971
  123phy    C34 3297   3.469   4.051   1.119  0.2711  0.2180 -0.0406
  123phy    C32 3298   3.353   3.876   0.980  0.0432 -0.4877  0.3437
  123phy    C31 3299   3.469   3.811   0.905  0.8685 -0.3450  0.1142
  123phy    C30 3300   3.449   3.661   0.889 -0.4613 -0.3045 -0.2302
  123phy    C28 3301   3.566   3.588   0.816  0.1542 -0.4631 -0.1952
  123phy    C29 3302   3.581   3.453   0.887 -0.2306  0.3221  0.3528
  123phy    C27 3303   3.526   3.561   0.667  0.0967  0.0217  0.7363
  123phy    C26 3304   3.591   3.659   0.567  0.2538  0.5471  0.3219
  123phy    C25 3305   3.560   3.621   0.419  0.0099 -0.0936  0.1041
  123phy    C23 3306   3.618   3.732   0.330 -0.1899  0.1030 -0.0621
  123phy    C24 3307   3.763   3.706   0.288 -0.2432 -0.0950  0.3003
  123phy    C22 3308   3.534   3.733   0.197 -0.0331 -0.0165 -0.3336
  123phy    C21 3309   3.506   3.882   0.158 -0.2183 -0.3936  0.0957
  123phy    C20 3310   3.465   3.887   0.006  0.0066 -0.4335 -0.2974
  123phy    C18 3311   3.405   4.024  -0.055  0.0103 -0.2754 -0.4477
  123phy    O01 3312   3.292   4.060   0.030  0.2188  0.1346  0.4608
  123phy    H01 3313   3.250   3.980   0.055  0.5625 -0.2630 -0.2013
  123phy    C19 3314   3.346   3.983  -0.187  0.3625 -0.0490  0.0230
  123phy    C13 3315   3.516   4.148  -0.062 -0.5119 -0.3698  0.0731
  123phy     H3 3316   3.546   4.165   0.045 -1.7363  0.1226  0.3595
  123phy    O33 3317   3.646   4.122  -0.113  0.2991 -0.2041  0.7855
  123phy    H1B 3318   3.705   4.179  -0.069  0.3855 -0.8787  1.5623
  123phy    C12 3319   3.473   4.303  -0.074 -0.5002  0.0357  0.0492
  123phy    O11 3320   3.341   4.336  -0.041 -0.2473  0.1137 -0.0912
  123phy    H1A 3321   3.281   4.285  -0.093 -1.1440  0.6004  0.4531
  124phy    C35 3322   3.924   0.769   1.440  0.0858 -0.1126 -0.3273
  124phy    C33 3323   3.996   0.722   1.310  0.3935  0.3567 -0.0704
  124phy    C34 3324   3.986   0.831   1.203  0.0307  0.0359  0.1992
  124phy    C32 3325   4.143   0.680   1.332  0.1155 -0.1546  0.4008
  124phy    C31 3326   4.172   0.536   1.297  0.2395 -0.1380 -0.1811
  124phy    C30 3327   4.323   0.517   1.306  0.7540 -0.5244 -0.3302
  124phy    C28 3328   4.353   0.363   1.309 -0.2539 -0.0229 -0.4147
  124phy    C29 3329   4.439   0.320   1.195  0.0961 -0.5946  0.0587
  124phy    C27 3330   4.418   0.319   1.444 -0.5518  0.2716  0.0830
  124phy    C26 3331   4.341   0.227   1.540  0.2042  0.3466 -0.0816
  124phy    C25 3332   4.432   0.154   1.637 -0.0897 -0.0364  0.1879
  124phy    C23 3333   4.349   0.072   1.738  0.2176 -0.1264 -0.0240
  124phy    C24 3334   4.427  -0.052   1.782  0.3938  0.2899 -0.0906
  124phy    C22 3335   4.305   0.166   1.853 -0.2536  0.2141  0.5179
  124phy    C21 3336   4.186   0.125   1.930  0.0508 -0.0198 -0.2659
  124phy    C20 3337   4.162   0.208   2.053  0.5991 -0.2229  0.6520
  124phy    C18 3338   4.049   0.158   2.152  0.1273 -0.3415 -0.1262
  124phy    O01 3339   4.061   0.020   2.190 -0.3955 -0.2144  0.3671
  124phy    H01 3340   4.014  -0.037   2.132 -1.5948 -0.2569  1.3314
  124phy    C19 3341   4.094   0.234   2.276  0.1985  0.0646 -0.6223
  124phy    C13 3342   3.898   0.201   2.118  0.2574  0.4439  0.5762
  124phy     H3 3343   3.892   0.307   2.082  0.4443 -0.6039 -2.8836
  124phy    O33 3344   3.809   0.197   2.228 -0.2766  0.0240  0.0833
  124phy    H1B 3345   3.806   0.110   2.263 -0.3780  0.8871  2.3735
  124phy    C12 3346   3.821   0.132   1.995 -0.3428 -0.0889  0.3358
  124phy    O11 3347   3.772   0.007   2.033 -0.2338  0.4311  0.3225
  124phy    H1A 3348   3.696   0.020   2.086  0.0015 -0.7428  0.9965
  125phy    C35 3349   3.561   1.381   1.437 -0.3350  0.5178  0.3493
  125phy    C33 3350   3.443   1.319   1.507  0.1103  0.0069  0.2361
  125phy    C34 3351   3.322   1.417   1.495  0.0215 -0.1734  0.0928
  125phy    C32 3352   3.430   1.173   1.454 -0.0328  0.5497  0.3579
  125phy    C31 3353   3.370   1.073   1.548 -0.4124  0.4255  0.8165
  125phy    C30 3354   3.376   0.933   1.491  0.3702 -0.0735 -0.0319
  125phy    C28 3355   3.294   0.822   1.559  0.3182  0.6065  0.2576
  125phy    C29 3356   3.156   0.806   1.492 -0.1249  0.4975 -0.4584
  125phy    C27 3357   3.374   0.688   1.559  0.3958  0.1633  0.3596
  125phy    C26 3358   3.366   0.620   1.694  0.2833  0.2138  0.2806
  125phy    C25 3359   3.456   0.490   1.701  0.1416  0.2001  0.3572
  125phy    C23 3360   3.468   0.415   1.833  0.2055  0.2900  0.9301
  125phy    C24 3361   3.497   0.269   1.805 -0.2162 -0.0684  0.0200
  125phy    C22 3362   3.570   0.483   1.929  0.0651  0.2848 -0.1371
  125phy    C21 3363   3.560   0.461   2.081 -0.1339  0.1045 -0.2310
  125phy    C20 3364   3.673   0.537   2.149  0.0300 -0.0161  0.3574
  125phy    C18 3365   3.702   0.515   2.300  0.5745  0.1111 -0.1620
  125phy    O01 3366   3.706   0.380   2.352 -0.6506  0.1647 -0.2953
  125phy    H01 3367   3.747   0.324   2.290  0.2682  0.8686 -0.3451
  125phy    C19 3368   3.850   0.552   2.301  0.3774 -0.1111  0.1929
  125phy    C13 3369   3.612   0.606   2.405  0.0744 -0.1175  0.0450
  125phy     H3 3370   3.611   0.713   2.373 -0.8801  0.4257  1.7813
  125phy    O33 3371   3.674   0.621   2.535 -0.3903  0.1887 -0.1113
  125phy    H1B 3372   3.715   0.539   2.555 -0.1370  0.4176  0.3207
  125phy    C12 3373   3.459   0.568   2.421 -0.3576  0.0215  0.0862
  125phy    O11 3374   3.377   0.668   2.470  0.2479  0.1910 -0.3722
  125phy    H1A 3375   3.287   0.644   2.462  0.2536 -0.2323  0.6121
  126phy    C35 3376   3.276   4.154   2.061 -0.6944 -0.4337 -0.1520
  126phy    C33 3377   3.290   4.069   1.935 -0.0007 -0.3904  0.1696
  126phy    C34 3378   3.189   3.957   1.950 -0.5382 -0.2855  0.2490
  126phy    C32 3379   3.264   4.146   1.804 -0.3503 -0.1773  0.6499
  126phy    C31 3380   3.383   4.230   1.750  0.3011 -0.4660 -0.0190
  126phy    C30 3381   3.326   4.345   1.669  0.0607 -0.2749 -0.2915
  126phy    C28 3382   3.429   4.418   1.583  0.0363 -0.3593 -0.2686
  126phy    C29 3383   3.416   4.381   1.432 -0.1187  0.0389 -0.1439
  126phy    C27 3384   3.399   4.567   1.595  0.0243  0.0269  0.2039
  126phy    C26 3385   3.492   4.663   1.670 -0.0332 -0.2253  0.3666
  126phy    C25 3386   3.444   4.805   1.683  0.1351 -0.4585  0.2609
  126phy    C23 3387   3.550   4.909   1.729 -0.2335 -0.9308  0.1064
  126phy    C24 3388   3.624   4.980   1.613  0.1956  0.0101 -0.1032
  126phy    C22 3389   3.482   5.029   1.793  0.0490  0.4054  0.1777
  126phy    C21 3390   3.493   5.021   1.943 -0.1763 -0.2285  0.1284
  126phy    C20 3391   3.408   5.130   2.001 -0.7763 -0.3245  0.3062
  126phy    C18 3392   3.405   5.165   2.153  0.3013 -0.5455  0.5095
  126phy    O01 3393   3.538   5.204   2.193  0.3312  0.1136  0.2893
  126phy    H01 3394   3.525   5.259   2.268 -0.9943 -1.3994  1.2576
  126phy    C19 3395   3.336   5.302   2.153  0.3168  0.4076 -0.0645
  126phy    C13 3396   3.334   5.062   2.259  0.4143  0.6382 -0.5659
  126phy     H3 3397   3.238   5.022   2.216  0.4037 -0.5175  0.4689
  126phy    O33 3398   3.282   5.116   2.375  0.4385  0.1171  0.1752
  126phy    H1B 3399   3.350   5.150   2.429  0.4500  0.3015  0.0420
  126phy    C12 3400   3.413   4.927   2.294 -0.1968 -0.3044 -0.7206
  126phy    O11 3401   3.347   4.826   2.363  0.4631 -0.1712 -0.5466
  126phy    H1A 3402   3.400   4.750   2.349  1.8040  0.5365  0.3861
  127phy    C35 3403   3.685   4.565   1.004 -0.3977 -0.4199  0.3282
  127phy    C33 3404   3.615   4.447   0.941 -0.1630 -0.1265  0.6335
  127phy    C34 3405   3.481   4.429   1.013  0.2046 -0.4331 -0.0119
  127phy    C32 3406   3.610   4.443   0.789 -0.1985  0.3916  0.0777
  127phy    C31 3407   3.604   4.299   0.727 -0.0249 -0.7030 -0.2999
  127phy    C30 3408   3.617   4.306   0.574  0.2522 -0.7959  0.1007
  127phy    C28 3409   3.664   4.178   0.510  0.3002 -0.2634 -0.5847
  127phy    C29 3410   3.547   4.081   0.477  0.1939  0.5349 -0.4433
  127phy    C27 3411   3.735   4.208   0.379 -0.7138 -0.5052 -0.4555
  127phy    C26 3412   3.854   4.116   0.353  0.2791 -0.0820  0.3623
  127phy    C25 3413   3.930   4.161   0.232  0.3879 -0.4395  0.0914
  127phy    C23 3414   4.045   4.076   0.174  0.2227 -0.2110  0.0577
  127phy    C24 3415   4.007   3.941   0.106  0.7141  0.4415 -0.0495
  127phy    C22 3416   4.104   4.169   0.067 -0.1191 -0.5234 -0.2687
  127phy    C21 3417   4.251   4.156   0.020 -0.4698 -0.1887 -0.1043
  127phy    C20 3418   4.280   4.253  -0.096 -0.2072  0.0293  0.1997
  127phy    C18 3419   4.414   4.251  -0.179  0.0290 -0.0685 -0.4070
  127phy    O01 3420   4.518   4.273  -0.084  0.2183 -0.4428 -0.0340
  127phy    H01 3421   4.512   4.350  -0.030  0.7395  0.0703 -0.6814
  127phy    C19 3422   4.409   4.373  -0.278 -0.3220  0.3811 -0.0178
  127phy    C13 3423   4.452   4.114  -0.250  0.0609  0.5728 -0.0890
  127phy     H3 3424   4.444   4.040  -0.166 -0.8391  0.3120 -0.3883
  127phy    O33 3425   4.346   4.057  -0.324 -0.2351 -0.2511 -0.0915
  127phy    H1B 3426   4.346   4.090  -0.411  1.0142  0.0452 -0.0012
  127phy    C12 3427   4.590   4.056  -0.293  0.4758  0.3325  0.6289
  127phy    O11 3428   4.690   4.100  -0.215  0.0726 -0.3347  0.4555
  127phy    H1A 3429   4.661   4.178  -0.172 -0.0357  1.2442 -2.2475
  128SOL     OW 3430   0.620   1.280   0.702  0.0535 -0.4116 -0.0118
  128SOL    HW1 3431   0.696   1.293   0.646 -0.3001  0.3603 -0.3375
  128SOL    HW2 3432   0.645   1.328   0.781 -0.3865 -0.2485  0.0353
  128SOL     MW 3433   0.633   1.288   0.705  0.0075  0.0043  0.0028
  129SOL     OW 3434   3.005   0.012   2.658  0.4436  0.1373 -0.0089
  129SOL    HW1 3435   2.942  -0.051   2.694  0.3373 -0.8403 -1.7989
  129SOL    HW2 3436   3.058   0.034   2.734 -0.5104  2.1646  0.1428
  129SOL     MW 3437   3.004   0.007   2.673  0.0075  0.0043  0.0028
  130SOL     OW 3438   0.201   1.020   0.401  0.0924 -0.0437 -0.2511
  130SOL    HW1 3439   0.233   0.974   0.324  0.5753 -0.3475  0.1294
  130SOL    HW2 3440   0.106   1.011   0.404  0.1351 -0.2674  1.4182
  130SOL     MW 3441   0.193   1.013   0.391  0.0075  0.0043  0.0028
  131SOL     OW 3442   3.798   4.469   2.559  0.2793  0.2349 -0.2881
  131SOL    HW1 3443   3.749   4.389   2.540  0.9932 -0.7123  1.6149
  131SOL    HW2 3444   3.829   4.502   2.474 -0.2256  0.3581 -0.4315
  131SOL     MW 3445   3.796   4.463   2.545  0.0075  0.0043  0.0028
  132SOL     OW 3446   2.174   3.601   2.940  0.0125 -0.1481 -0.0095
  132SOL    HW1 3447   2.158   3.679   2.994 -0.1120  0.6619 -1.1851
  132SOL    HW2 3448   2.109   3.614   2.872  0.1567  2.1444  0.2213
  132SOL     MW 3449   2.163   3.613   2.938  0.0075  0.0043  0.0028
  133SOL     OW 3450   4.065   2.612   0.023  0.0925  0.2011  0.1461
  133SOL    HW1 3451   3.977   2.583   0.000 -0.7510  1.8663  1.0793
  133SOL    HW2 3452   4.093   2.556   0.094  0.7349  0.4962  0.1340
  133SOL     MW 3453   4.057   2.601   0.029  0.0075  0.0043  0.0028
  134SOL     OW 3454   3.051   4.854   0.072  0.1815  0.0395 -0.3001
  134SOL    HW1 3455   3.082   4.828   0.159  2.2789  0.8763 -0.7392
  134SOL    HW2 3456   2.991   4.925   0.096 -2.4921 -1.7455 -1.2074
  134SOL     MW 3457   3.047   4.860   0.087  0.0075  0.0043  0.0028
  135SOL     OW 3458   2.563   1.899   2.634 -0.0601  0.7246 -0.2211
  135SOL    HW1 3459   2.568   1.953   2.713  0.8533 -1.7302  1.5013
  135SOL    HW2 3460   2.619   1.824   2.654 -0.7097 -0.2172 -1.7693
  135SOL     MW 3461   2.571   1.896   2.647  0.0075  0.0043  0.0028
  136SOL     OW 3462   3.556   0.094   2.755  0.1729 -0.0821  0.1687
  136SOL    HW1 3463   3.486   0.143   2.711  1.4984  0.6672 -1.2045
  136SOL    HW2 3464   3.598   0.157   2.814  0.5802  0.4866 -0.7015
  136SOL     MW 3465   3.552   0.109   2.756  0.0075  0.0043  0.0028
  137SOL     OW 3466   0.969   1.264   2.621 -0.3284  0.0379  0.2898
  137SOL    HW1 3467   1.060   1.237   2.613 -0.3508  0.2776 -1.2080
  137SOL    HW2 3468   0.978   1.353   2.587  2.2920  0.1153  0.9782
  137SOL     MW 3469   0.982   1.272   2.615  0.0075  0.0043  0.0028
  138SOL     OW 3470   1.816   4.100   0.105  0.5044 -0.1957 -0.6477
  138SOL    HW1 3471   1.891   4.140   0.062  2.2957  0.5416  2.7571
  138SOL    HW2 3472   1.843   4.098   0.197  0.4200  0.1989 -0.6089
  138SOL     MW 3473   1.829   4.105   0.112  0.0075  0.0043  0.0028
  139SOL     OW 3474   2.316   0.799   2.879 -0.2128  0.0181 -0.5301
  139SOL    HW1 3475   2.395   0.845   2.852 -0.4133  0.7510  0.0911
  139SOL    HW2 3476   2.246   0.863   2.869 -0.3681  0.0561  0.6109
  139SOL     MW 3477   2.317   0.814   2.874  0.0075  0.0043  0.0028
  140SOL     OW 3478   3.189   2.196   2.949 -0.4032  0.1918  0.1536
  140SOL    HW1 3479   3.111   2.206   3.004  0.1160  1.2066  0.7579
  140SOL    HW2 3480   3.153   2.206   2.861  1.4885  0.3297 -0.6565
  140SOL     MW 3481   3.174   2.199   2.945  0.0075  0.0043  0.0028
  141SOL     OW 3482   2.981   0.649   2.972  0.2312 -0.3723  0.0856
  141SOL    HW1 3483   3.059   0.704   2.975  0.3193 -0.4748 -0.2691
  141SOL    HW2 3484   2.919   0.701   3.024 -0.3800  0.7843 -1.7005
  141SOL     MW 3485   2.983   0.663   2.979  0.0075  0.0043  0.0028
  142SOL     OW 3486   1.524   2.489   3.000  0.2112 -0.2716 -0.2759
  142SOL    HW1 3487   1.506   2.415   3.059  1.9981 -0.6268 -0.1160
  142SOL    HW2 3488   1.530   2.562   3.061  0.3773  0.3517 -1.0343
  142SOL     MW 3489   1.522   2.489   3.016  0.0075  0.0043  0.0028
  143SOL     OW 3490   4.207   4.749   2.853 -0.3986  0.2849 -0.4334
  143SOL    HW1 3491   4.160   4.830   2.874 -0.5115  0.0096  0.3990
  143SOL    HW2 3492   4.153   4.684   2.898  1.5464 -0.4569  0.9319
  143SOL     MW 3493   4.194   4.752   2.862  0.0075  0.0043  0.0028
  144SOL     OW 3494   1.040   1.029   2.862 -0.5781 -0.1236  0.8665
  144SOL    HW1 3495   1.001   1.030   2.775  1.0985  0.2767  0.0652
  144SOL    HW2 3496   0.986   1.096   2.904 -0.1621  1.4192 -0.9164
  144SOL     MW 3497   1.028   1.038   2.856  0.0075  0.0043  0.0028
  145SOL     OW 3498   3.166   1.832   2.700 -0.5685  0.0685  0.0222
  145SOL    HW1 3499   3.150   1.906   2.642 -0.7947 -0.2997 -0.3938
  145SOL    HW2 3500   3.215   1.776   2.640 -0.7207 -0.3516  0.2806
  145SOL     MW 3501   3.170   1.834   2.685  0.0075  0.0043  0.0028
  146SOL     OW 3502   1.416   2.540   0.340 -0.1892  0.1196  0.1619
  146SOL    HW1 3503   1.382   2.626   0.366 -1.1990 -0.7996  2.1546
  146SOL    HW2 3504   1.486   2.519   0.402  1.9536  0.4480 -2.0189
  146SOL     MW 3505   1.421   2.549   0.352  0.0075  0.0043  0.0028
  147SOL     OW 3506   3.814   2.003   2.908  0.0102  0.2777  0.1449
  147SOL    HW1 3507   3.729   2.033   2.875 -0.3104 -1.4068 -0.6347
  147SOL    HW2 3508   3.832   2.064   2.980 -1.5675 -0.8512  1.5569
  147SOL     MW 3509   3.805   2.015   2.913  0.0075  0.0043  0.0028
  148SOL     OW 3510   4.975   1.964   0.325 -0.0003  0.2954  0.2900
  148SOL    HW1 3511   4.917   1.943   0.398 -0.5054  2.1850  0.4747
  148SOL    HW2 3512   4.984   1.883   0.274 -0.4559  0.9763 -0.9120
  148SOL     MW 3513   4.969   1.950   0.328  0.0075  0.0043  0.0028
  149SOL     OW 3514   2.342   4.726   2.568 -0.6127  0.4895  0.2013
  149SOL    HW1 3515   2.401   4.690   2.635  0.9720  1.7812 -0.4338
  149SOL    HW2 3516   2.407   4.778   2.520 -0.1342  0.6355  0.9943
  149SOL     MW 3517   2.359   4.728   2.570  0.0075  0.0043  0.0028
  150SOL     OW 3518   3.981   2.442   2.679 -0.0836  0.1319  0.0420
  150SOL    HW1 3519   4.037   2.512   2.714  0.5024 -0.9614  1.3466
  150SOL    HW2 3520   4.037   2.365   2.684  0.0081  0.2192  0.3551
  150SOL     MW 3521   3.996   2.441   2.684  0.0075  0.0043  0.0028
  151SOL     OW 3522   4.858   2.186   2.618 -0.0688  0.0934  0.2985
  151SOL    HW1 3523   4.934   2.131   2.641 -1.1010 -0.8766  1.5391
  151SOL    HW2 3524   4.897   2.273   2.610 -0.1107  0.0717 -0.1386
  151SOL     MW 3525   4.873   2.190   2.620  0.0075  0.0043  0.0028
  152SOL     OW 3526   3.588   2.374   2.812 -0.1858  0.5777 -0.0590
  152SOL    HW1 3527   3.664   2.413   2.856 -0.6240  1.0539  0.2931
  152SOL    HW2 3528   3.516   2.413   2.861 -0.2858 -0.5740  0.7512
  152SOL     MW 3529   3.589   2.385   2.824  0.0075  0.0043  0.0028
  153SOL     OW 3530   4.960   5.029   0.164 -0.5388 -0.2888  0.0903
  153SOL    HW1 3531   5.055   5.040   0.155 -0.3270 -1.7473  0.2904
  153SOL    HW2 3532   4.933   5.116   0.194  0.8667 -0.1212  0.9645
  153SOL     MW 3533   4.969   5.042   0.167  0.0075  0.0043  0.0028
  154SOL     OW 3534   4.046   5.025   2.395 -0.3355  0.1860  0.8019
  154SOL    HW1 3535   4.068   5.082   2.321  0.3851 -1.0090  0.0618
  154SOL    HW2 3536   4.092   5.063   2.470 -0.7287  1.9901  0.1829
  154SOL     MW 3537   4.055   5.038   2.395  0.0075  0.0043  0.0028
  155SOL     OW 3538   4.028   4.541   2.921  0.3277 -0.0955  0.0677
  155SOL    HW1 3539   3.964   4.607   2.897  0.4260 -0.0748 -0.1466
  155SOL    HW2 3540   4.048   4.497   2.838 -0.7584  0.6183 -0.6013
  155SOL     MW 3541   4.022   4.544   2.907  0.0075  0.0043  0.0028
  156SOL     OW 3542   3.274   4.938   2.942  0.1139 -0.1247  0.1995
  156SOL    HW1 3543   3.263   4.879   2.867  0.0554 -0.9389  0.8262
  156SOL    HW2 3544   3.202   4.908   2.997  1.7273 -0.2336  2.3747
  156SOL     MW 3545   3.263   4.926   2.939  0.0075  0.0043  0.0028
  157SOL     OW 3546   3.892   1.571   2.936 -0.4980  0.0612  0.4521
  157SOL    HW1 3547   3.860   1.618   2.858 -0.5423  0.2208  0.5658
  157SOL    HW2 3548   3.884   1.641   3.001  1.7066  3.3206 -2.3928
  157SOL     MW 3549   3.886   1.587   2.934  0.0075  0.0043  0.0028
  158SOL     OW 3550   1.228   1.361   2.939 -0.3116  0.1289  0.1266
  158SOL    HW1 3551   1.146   1.375   2.893  0.5406 -0.2511 -1.6019
  158SOL    HW2 3552   1.201   1.325   3.024  0.5283  0.6833  0.6404
  158SOL     MW 3553   1.214   1.358   2.944  0.0075  0.0043  0.0028
  159SOL     OW 3554   1.409   0.682   0.181  0.2446  0.1580 -0.0857
  159SOL    HW1 3555   1.354   0.639   0.247 -1.6017  1.4002 -0.7266
  159SOL    HW2 3556   1.418   0.613   0.115 -0.3400 -0.8960  0.8936
  159SOL     MW 3557   1.403   0.667   0.181  0.0075  0.0043  0.0028
  160SOL     OW 3558   2.545   3.603   2.789  0.1714 -0.4523  0.1223
  160SOL    HW1 3559   2.560   3.645   2.874  1.7278 -0.3667 -0.1652
  160SOL    HW2 3560   2.487   3.663   2.742  2.4489  1.3359 -0.5479
  160SOL     MW 3561   2.539   3.616   2.794  0.0075  0.0043  0.0028
  161SOL     OW 3562   2.471   3.148   2.889 -0.2242  0.2668  0.4623
  161SOL    HW1 3563   2.390   3.101   2.872 -0.4316  0.1952  1.6359
  161SOL    HW2 3564   2.445   3.240   2.885  1.0008  0.7048  1.7898
  161SOL     MW 3565   2.457   3.154   2.886  0.0075  0.0043  0.0028
  162SOL     OW 3566   4.721   1.846   2.800  0.1122 -0.0061 -0.1118
  162SOL    HW1 3567   4.675   1.781   2.854  0.3051  0.0950  0.1725
  162SOL    HW2 3568   4.737   1.800   2.718 -0.1124 -1.7813  0.7952
  162SOL     MW 3569   4.717   1.831   2.797  0.0075  0.0043  0.0028
  163SOL     OW 3570   1.473   3.764   0.027  0.0883  0.1627  0.1001
  163SOL    HW1 3571   1.461   3.855   0.053  0.4402  0.5907 -1.1594
  163SOL    HW2 3572   1.558   3.762  -0.017  1.5143 -0.8780  2.6838
  163SOL     MW 3573   1.483   3.776   0.025  0.0075  0.0043  0.0028
  164SOL     OW 3574   4.483   4.726   2.855 -0.4709 -0.3803  0.1929
  164SOL    HW1 3575   4.388   4.728   2.840 -0.2607 -0.6370 -1.2808
  164SOL    HW2 3576   4.519   4.743   2.768 -0.0365 -1.4909  0.1405
  164SOL     MW 3577   4.475   4.728   2.842  0.0075  0.0043  0.0028
  165SOL     OW 3578   2.805   4.481   0.093  0.1373 -0.2925 -0.4602
  165SOL    HW1 3579   2.881   4.468   0.149 -0.5576 -1.1344  0.3356
  165SOL    HW2 3580   2.821   4.411   0.029  0.5921  0.0825 -0.7621
  165SOL     MW 3581   2.817   4.470   0.092  0.0075  0.0043  0.0028
  166SOL     OW 3582   2.873   2.449   2.898 -0.1696 -0.1234 -0.0796
  166SOL    HW1 3583   2.868   2.545   2.901 -0.7610 -0.1625  0.3917
  166SOL    HW2 3584   2.805   2.417   2.839  0.7764 -0.8679 -0.7869
  166SOL     MW 3585   2.864   2.458   2.891  0.0075  0.0043  0.0028
  167SOL     OW 3586   3.576   2.097   2.818 -0.5641 -0.3097 -0.4416
  167SOL    HW1 3587   3.491   2.062   2.842  0.2658 -1.5012  0.9713
  167SOL    HW2 3588   3.569   2.192   2.810  1.4043 -0.0963 -0.1754
  167SOL     MW 3589   3.564   2.105   2.820  0.0075  0.0043  0.0028
  168SOL     OW 3590   1.344   3.613   0.249 -0.4002  0.5048  0.0823
  168SOL    HW1 3591   1.350   3.676   0.320 -0.2481  0.3263  0.2274
  168SOL    HW2 3592   1.387   3.662   0.179  0.4843  0.3455  0.4982
  168SOL     MW 3593   1.351   3.627   0.249  0.0075  0.0043  0.0028
  169SOL     OW 3594   4.752   1.090   2.928 -0.0940 -0.3506  0.0377
  169SOL    HW1 3595   4.656   1.099   2.926 -0.0461  0.2083 -0.9978
  169SOL    HW2 3596   4.784   1.152   2.993 -0.3696 -0.8945  0.6962
  169SOL     MW 3597   4.743   1.100   2.936  0.0075  0.0043  0.0028
  170SOL     OW 3598   0.168   4.186   2.711  0.0518 -0.4403 -0.1655
  170SOL    HW1 3599   0.093   4.127   2.714 -0.5628  0.3698  1.4654
  170SOL    HW2 3600   0.225   4.156   2.782  0.2755  0.3412 -0.0076
  170SOL     MW 3601   0.166   4.174   2.721  0.0075  0.0043  0.0028
  171SOL     OW 3602   4.417   0.085   2.833  0.0858 -0.0469 -0.4870
  171SOL    HW1 3603   4.458   0.136   2.904  1.4785 -1.6307 -0.1043
  171SOL    HW2 3604   4.409   0.001   2.877 -1.2603  1.1000  1.6580
  171SOL     MW 3605   4.421   0.081   2.848  0.0075  0.0043  0.0028
  172SOL     OW 3606   3.925   1.110   2.874  0.0185  0.2907  0.2700
  172SOL    HW1 3607   3.969   1.147   2.797  1.8847 -1.1399  0.5930
  172SOL    HW2 3608   3.874   1.186   2.903 -0.3587 -0.2958  1.1616
  172SOL     MW 3609   3.924   1.125   2.868  0.0075  0.0043  0.0028
  173SOL     OW 3610   2.571   0.878   2.785  0.2419 -0.4081  0.0816
  173SOL    HW1 3611   2.578   0.974   2.793 -1.1603 -0.3246  0.5575
  173SOL    HW2 3612   2.546   0.873   2.693  0.5500 -0.1951 -0.0163
  173SOL     MW 3613   2.569   0.890   2.774  0.0075  0.0043  0.0028
  174SOL     OW 3614   2.035   4.163   2.946  0.3478 -0.3151  0.1691
  174SOL    HW1 3615   2.120   4.138   2.984  2.1709  0.5777 -2.9389
  174SOL    HW2 3616   2.054   4.247   2.905 -0.7735  0.1320  0.5382
  174SOL     MW 3617   2.049   4.170   2.946  0.0075  0.0043  0.0028
  175SOL     OW 3618   4.044   1.894   0.227 -0.0951 -0.1539  0.3328
  175SOL    HW1 3619   3.965   1.852   0.194 -0.0180 -0.0023 -0.0530
  175SOL    HW2 3620   4.027   1.898   0.321  0.1875 -0.1890  0.3887
  175SOL     MW 3621   4.032   1.889   0.235  0.0075  0.0043  0.0028
  176SOL     OW 3622   4.898   2.215   0.195  0.0672 -0.0708 -0.2197
  176SOL    HW1 3623   4.894   2.192   0.102 -0.9061  0.3561 -0.2921
  176SOL    HW2 3624   4.907   2.128   0.234 -0.5215 -1.2522 -2.5216
  176SOL     MW 3625   4.899   2.200   0.188  0.0075  0.0043  0.0028
  177SOL     OW 3626   3.188   4.818   0.301 -0.0310 -0.2640  0.0708
  177SOL    HW1 3627   3.144   4.886   0.352  0.2469 -0.1935  0.2127
  177SOL    HW2 3628   3.180   4.738   0.353  1.7413 -0.4615  0.0953
  177SOL     MW 3629   3.181   4.816   0.314  0.0075  0.0043  0.0028
  178SOL     OW 3630   3.359   4.429   0.342 -0.4896 -0.0535  0.2912
  178SOL    HW1 3631   3.323   4.346   0.311 -0.7270  0.6241 -1.3043
  178SOL    HW2 3632   3.444   4.433   0.298 -0.2513  0.4192  0.7768
  178SOL     MW 3633   3.365   4.419   0.332  0.0075  0.0043  0.0028
  179SOL     OW 3634   1.750   1.104   2.674 -0.1327  0.2141  0.3500
  179SOL    HW1 3635   1.795   1.149   2.602 -0.2414 -1.1156 -0.5933
  179SOL    HW2 3636   1.659   1.121   2.652 -0.6759 -1.7033  0.8707
  179SOL     MW 3637   1.744   1.112   2.661  0.0075  0.0043  0.0028
  180SOL     OW 3638   2.775   5.033   2.721  0.4239 -0.5805 -0.1322
  180SOL    HW1 3639   2.767   4.939   2.705 -0.1083 -0.2380 -2.1261
  180SOL    HW2 3640   2.744   5.082   2.645 -1.6535  0.9540  1.5737
  180SOL     MW 3641   2.770   5.027   2.709  0.0075  0.0043  0.0028
  181SOL     OW 3642   1.335   3.775   0.462  0.0415  0.1780 -0.6331
  181SOL    HW1 3643   1.245   3.763   0.491 -0.6100  0.7396 -2.2970
  181SOL    HW2 3644   1.324   3.859   0.416 -0.7178  1.1838  1.2794
  181SOL     MW 3645   1.322   3.785   0.459  0.0075  0.0043  0.0028
  182SOL     OW 3646   0.364   1.213   0.319 -0.0800 -0.4500 -0.1275
  182SOL    HW1 3647   0.303   1.144   0.343 -0.1528 -0.3254  0.0448
  182SOL    HW2 3648   0.369   1.268   0.397  1.6258  0.8221 -1.0559
  182SOL     MW 3649   0.356   1.211   0.332  0.0075  0.0043  0.0028
  183SOL     OW 3650   1.332   3.952   0.248  0.0178 -0.4058  0.2580
  183SOL    HW1 3651   1.403   4.006   0.212  0.0439  0.0638  0.9980
  183SOL    HW2 3652   1.251   4.001   0.231  0.2525  0.2317  0.8987
  183SOL     MW 3653   1.331   3.966   0.241  0.0075  0.0043  0.0028
  184SOL     OW 3654   1.910   2.437   0.359  0.3655  0.2269 -0.1683
  184SOL    HW1 3655   1.866   2.394   0.286  1.7845 -1.9689  0.1725
  184SOL    HW2 3656   1.997   2.398   0.355  0.0253 -0.4971 -1.0755
  184SOL     MW 3657   1.916   2.426   0.349  0.0075  0.0043  0.0028
  185SOL     OW 3658   2.327   2.539   0.204 -0.2083 -0.2644 -0.2233
  185SOL    HW1 3659   2.329   2.528   0.109  2.7886 -1.3396 -0.1556
  185SOL    HW2 3660   2.401   2.597   0.219 -0.9813  0.7143 -0.1216
  185SOL     MW 3661   2.337   2.545   0.193  0.0075  0.0043  0.0028
  186SOL     OW 3662   1.013   0.520   0.264  0.6215  0.0285 -0.3245
  186SOL    HW1 3663   0.969   0.490   0.344 -0.1538  2.6251  0.3170
  186SOL    HW2 3664   1.103   0.514   0.296 -0.1654 -2.1537  1.8307
  186SOL     MW 3665   1.019   0.515   0.279  0.0075  0.0043  0.0028
  187SOL     OW 3666   1.167   3.190   2.825  0.6698  0.2383 -0.6280
  187SOL    HW1 3667   1.223   3.257   2.864  0.8834 -0.5572  0.4740
  187SOL    HW2 3668   1.119   3.239   2.758  0.0905 -0.6170 -0.8654
  187SOL     MW 3669   1.168   3.205   2.821  0.0075  0.0043  0.0028
  188SOL     OW 3670   3.150   4.579   0.421  0.3026 -0.2352 -0.0384
  188SOL    HW1 3671   3.235   4.536   0.411  0.4689  0.1229 -0.1692
  188SOL    HW2 3672   3.113   4.530   0.494 -0.2770  1.0731  0.5918
  188SOL     MW 3673   3.156   4.567   0.430  0.0075  0.0043  0.0028
  189SOL     OW 3674   3.324   0.261   2.610  0.0526 -0.2964 -0.6414
  189SOL    HW1 3675   3.308   0.335   2.669  1.8889  1.7383 -2.5513
  189SOL    HW2 3676   3.239   0.253   2.566  0.0656 -0.8171 -0.5769
  189SOL     MW 3677   3.310   0.270   2.612  0.0075  0.0043  0.0028
  190SOL     OW 3678   3.374   0.804   2.689 -0.0173  0.6446 -0.0778
  190SOL    HW1 3679   3.364   0.757   2.607  1.0991  1.1125 -0.5032
  190SOL    HW2 3680   3.468   0.820   2.688  0.3007 -0.9816 -2.1211
  190SOL     MW 3681   3.385   0.800   2.678  0.0075  0.0043  0.0028
  191SOL     OW 3682   0.978   0.748   0.110  0.0432  0.6893 -0.1136
  191SOL    HW1 3683   0.989   0.680   0.176  1.0643  0.1427 -0.8229
  191SOL    HW2 3684   1.051   0.729   0.050 -0.0689  2.1684 -0.7748
  191SOL     MW 3685   0.989   0.737   0.111  0.0075  0.0043  0.0028
  192SOL     OW 3686   1.585   2.712   0.159 -0.2751  0.1373 -0.1765
  192SOL    HW1 3687   1.525   2.690   0.230 -0.1602 -2.1783 -0.7051
  192SOL    HW2 3688   1.666   2.697   0.207 -0.5950 -0.0228  0.3261
  192SOL     MW 3689   1.588   2.707   0.174  0.0075  0.0043  0.0028
  193SOL     OW 3690   0.598   3.790   2.986 -0.1099 -0.0595 -0.1977
  193SOL    HW1 3691   0.600   3.708   2.936 -0.3196  0.3436 -0.8802
  193SOL    HW2 3692   0.690   3.810   3.003 -0.5402  0.3244  1.9616
  193SOL     MW 3693   0.610   3.782   2.982  0.0075  0.0043  0.0028
  194SOL     OW 3694   4.131   2.225   2.689  0.2942 -0.2851 -0.3350
  194SOL    HW1 3695   4.166   2.177   2.763  0.3898 -1.6675 -1.2444
  194SOL    HW2 3696   4.058   2.167   2.666 -0.2579  0.0250  0.5801
  194SOL     MW 3697   4.126   2.211   2.696  0.0075  0.0043  0.0028
  195SOL     OW 3698   1.181   0.696   2.934  0.2812  0.0651 -0.5058
  195SOL    HW1 3699   1.135   0.702   2.850 -0.7210 -0.2382  0.0042
  195SOL    HW2 3700   1.218   0.784   2.939 -2.4567  1.3701 -1.1304
  195SOL     MW 3701   1.180   0.708   2.924  0.0075  0.0043  0.0028
  196SOL     OW 3702   2.702   2.286   2.742 -0.2349 -0.0672 -0.0677
  196SOL    HW1 3703   2.756   2.242   2.676 -0.7025 -1.4275  0.4254
  196SOL    HW2 3704   2.622   2.301   2.691 -0.2633  0.3037  0.0829
  196SOL     MW 3705   2.699   2.282   2.726  0.0075  0.0043  0.0028
  197SOL     OW 3706   2.306   2.494   2.948  0.6216  0.2981  0.1186
  197SOL    HW1 3707   2.348   2.546   2.879  0.6228  1.3330  0.8904
  197SOL    HW2 3708   2.217   2.486   2.914  0.8519 -1.7338 -0.1560
  197SOL     MW 3709   2.300   2.500   2.934  0.0075  0.0043  0.0028
  198SOL     OW 3710   2.598   3.755   0.014 -0.0083  0.0015 -0.1629
  198SOL    HW1 3711   2.684   3.760  -0.029 -0.5253  0.1980 -1.2226
  198SOL    HW2 3712   2.623   3.725   0.101  1.1227 -0.2660 -0.5585
  198SOL     MW 3713   2.613   3.752   0.020  0.0075  0.0043  0.0028
  199SOL     OW 3714   2.587   1.158   2.810 -0.0641  0.2695  0.3895
  199SOL    HW1 3715   2.496   1.179   2.830 -0.7266 -1.4890 -0.5120
  199SOL    HW2 3716   2.626   1.158   2.898  1.8122  0.6122 -0.3889
  199SOL     MW 3717   2.580   1.161   2.825  0.0075  0.0043  0.0028
  200SOL     OW 3718   3.119   4.561   2.810 -0.1505  0.1291  0.0495
  200SOL    HW1 3719   3.151   4.560   2.900  1.2671  3.5547 -0.2729
  200SOL    HW2 3720   3.030   4.595   2.824 -0.3453 -0.5322  0.4295
  200SOL     MW 3721   3.112   4.565   2.823  0.0075  0.0043  0.0028
  201SOL     OW 3722   0.607   3.654   2.579 -0.6274  0.8775  0.6609
  201SOL    HW1 3723   0.684   3.606   2.549 -0.8877  0.1350  1.1786
  201SOL    HW2 3724   0.645   3.738   2.604  1.2547  0.1399  0.3983
  201SOL     MW 3725   0.622   3.659   2.578  0.0075  0.0043  0.0028
  202SOL     OW 3726   3.794   1.309   2.976  0.0917  0.2920  0.4570
  202SOL    HW1 3727   3.707   1.313   3.017  0.2858 -1.2713  1.0631
  202SOL    HW2 3728   3.822   1.401   2.969  0.8859  0.4058  3.4031
  202SOL     MW 3729   3.786   1.322   2.981  0.0075  0.0043  0.0028
  203SOL     OW 3730   4.603   1.628   2.974  0.0056 -0.3312  0.2576
  203SOL    HW1 3731   4.516   1.649   2.940 -0.2205 -1.5257  0.0794
  203SOL    HW2 3732   4.630   1.553   2.920  3.2292  1.4330 -0.8721
  203SOL     MW 3733   4.595   1.621   2.962  0.0075  0.0043  0.0028
  204SOL     OW 3734   2.763   4.769   2.696 -0.2952  0.2231  0.8083
  204SOL    HW1 3735   2.821   4.753   2.771  1.6092  1.6681 -0.2524
  204SOL    HW2 3736   2.821   4.748   2.623 -0.3519  0.4179  0.7066
  204SOL     MW 3737   2.778   4.764   2.696  0.0075  0.0043  0.0028
  205SOL     OW 3738   1.181   4.063   2.887 -0.2142 -0.3263  0.2703
  205SOL    HW1 3739   1.171   4.145   2.838  1.5407 -0.9068 -1.1491
  205SOL    HW2 3740   1.274   4.048   2.872 -0.2124  0.0678 -0.1381
  205SOL     MW 3741   1.192   4.072   2.878  0.0075  0.0043  0.0028
  206SOL     OW 3742   4.160   2.620   2.788  0.2554  0.1610  0.3576
  206SOL    HW1 3743   4.129   2.622   2.878  1.1336  1.8622  0.6547
  206SOL    HW2 3744   4.241   2.569   2.794 -0.1465 -0.3336  2.0124
  206SOL     MW 3745   4.167   2.613   2.801  0.0075  0.0043  0.0028
  207SOL     OW 3746   4.455   0.217   0.080 -0.4583  0.3153  0.3293
  207SOL    HW1 3747   4.523   0.260   0.132  0.4436 -0.3627 -0.2654
  207SOL    HW2 3748   4.457   0.127   0.113 -1.2006  0.5351  0.9837
  207SOL     MW 3749   4.464   0.211   0.091  0.0075  0.0043  0.0028
  208SOL     OW 3750   1.349   2.812   0.358 -0.3078 -0.2597 -0.4298
  208SOL    HW1 3751   1.346   2.832   0.264  0.6765 -1.5930 -0.7789
  208SOL    HW2 3752   1.354   2.899   0.397  0.6208  0.4512 -2.0335
  208SOL     MW 3753   1.349   2.826   0.351  0.0075  0.0043  0.0028
  209SOL     OW 3754   5.116   4.001   2.696  0.2250 -0.1580 -0.0218
  209SOL    HW1 3755   5.146   3.912   2.714  1.5261  0.5060  1.2940
  209SOL    HW2 3756   5.114   4.002   2.600 -1.1152  0.4403 -0.0151
  209SOL     MW 3757   5.120   3.989   2.686  0.0075  0.0043  0.0028
  210SOL     OW 3758   2.767   3.939   2.635  0.0901 -0.1130  0.2625
  210SOL    HW1 3759   2.763   3.897   2.550 -0.0362  0.7140 -0.1547
  210SOL    HW2 3760   2.798   4.025   2.606 -0.4300  0.1397  0.4470
  210SOL     MW 3761   2.771   3.945   2.620  0.0075  0.0043  0.0028
  211SOL     OW 3762   2.149   4.432   2.901 -0.1380 -0.0034  0.1194
  211SOL    HW1 3763   2.156   4.446   2.996 -1.7914 -1.2380  0.4642
  211SOL    HW2 3764   2.110   4.511   2.863 -1.2002 -0.7082 -0.2963
  211SOL     MW 3765   2.145   4.444   2.909  0.0075  0.0043  0.0028
  212SOL     OW 3766   0.849   1.055   0.407  0.2745 -0.4706  0.1042
  212SOL    HW1 3767   0.832   0.991   0.476 -2.0848 -1.5406 -1.3426
  212SOL    HW2 3768   0.759   1.071   0.377 -0.0169  0.3623  1.3734
  212SOL     MW 3769   0.835   1.049   0.412  0.0075  0.0043  0.0028
  213SOL     OW 3770   4.162   4.691   2.586 -0.6060 -0.0127  0.5954
  213SOL    HW1 3771   4.134   4.601   2.604 -1.2624  0.4054  1.7988
  213SOL    HW2 3772   4.189   4.720   2.673  0.3406 -1.6477  0.8801
  213SOL     MW 3773   4.162   4.683   2.600  0.0075  0.0043  0.0028
  214SOL     OW 3774   4.150   1.486   2.911  0.1631  0.5572 -0.0420
  214SOL    HW1 3775   4.059   1.505   2.936  0.7768  2.7459  0.7788
  214SOL    HW2 3776   4.162   1.400   2.949  0.3131  0.5842 -0.0277
  214SOL     MW 3777   4.139   1.478   2.919  0.0075  0.0043  0.0028
  215SOL     OW 3778   2.709   3.688   0.255  0.1976  0.1981 -0.1649
  215SOL    HW1 3779   2.636   3.643   0.297 -0.7470  0.0716 -1.8288
  215SOL    HW2 3780   2.726   3.764   0.311 -0.4486 -0.8446  1.5204
  215SOL     MW 3781   2.702   3.692   0.268  0.0075  0.0043  0.0028
  216SOL     OW 3782   4.162   2.877   2.681  0.3827  0.3117 -0.3142
  216SOL    HW1 3783   4.160   2.798   2.736  2.6412 -0.4253 -1.1588
  216SOL    HW2 3784   4.248   2.872   2.639  0.2893  0.0187 -0.4789
  216SOL     MW 3785   4.173   2.866   2.683  0.0075  0.0043  0.0028
  217SOL     OW 3786   1.404   1.182   2.843  0.3398 -0.1863  0.0538
  217SOL    HW1 3787   1.344   1.249   2.877 -0.7526 -0.8246 -0.5669
  217SOL    HW2 3788   1.365   1.103   2.881 -0.1496 -0.9038 -1.8585
  217SOL     MW 3789   1.391   1.180   2.852  0.0075  0.0043  0.0028
  218SOL     OW 3790   1.227   1.649   2.842 -0.4406  0.2996  0.1418
  218SOL    HW1 3791   1.222   1.562   2.881  1.1420 -0.3018 -0.8909
  218SOL    HW2 3792   1.293   1.692   2.896  0.7820 -1.5910  0.2296
  218SOL     MW 3793   1.235   1.643   2.854  0.0075  0.0043  0.0028
  219SOL     OW 3794   0.587   0.822   0.157 -0.0258  0.1885 -0.0871
  219SOL    HW1 3795   0.646   0.862   0.093  0.9911 -0.1545  0.6023
  219SOL    HW2 3796   0.589   0.888   0.226 -1.9984 -0.9654  1.1802
  219SOL     MW 3797   0.595   0.836   0.158  0.0075  0.0043  0.0028
  220SOL     OW 3798   3.223   0.786   2.938  0.1490  0.3088 -0.2054
  220SOL    HW1 3799   3.252   0.873   2.965 -1.2834  1.1714 -1.3709
  220SOL    HW2 3800   3.256   0.782   2.848  0.3745 -2.0426 -0.0873
  220SOL     MW 3801   3.231   0.797   2.930  0.0075  0.0043  0.0028
  221SOL     OW 3802   3.791   0.365   0.451  0.0511 -0.2250 -0.1670
  221SOL    HW1 3803   3.724   0.313   0.495  0.4263  0.9045  1.8902
  221SOL    HW2 3804   3.788   0.334   0.361  2.3372 -0.6169 -0.1698
  221SOL     MW 3805   3.782   0.354   0.445  0.0075  0.0043  0.0028
  222SOL     OW 3806   0.070   2.777   2.962  0.1047  0.1958 -0.4292
  222SOL    HW1 3807   0.155   2.733   2.967  0.1452  0.2716 -0.4508
  222SOL    HW2 3808   0.099   2.866   2.941 -0.4513  0.3221 -0.6862
  222SOL     MW 3809   0.085   2.783   2.960  0.0075  0.0043  0.0028
  223SOL     OW 3810   2.857   2.722   2.843 -0.3382 -0.2664 -0.3245
  223SOL    HW1 3811   2.862   2.771   2.760  0.8727 -0.1564 -0.2042
  223SOL    HW2 3812   2.879   2.786   2.910  0.5905 -1.0127  0.0906
  223SOL     MW 3813   2.860   2.737   2.841  0.0075  0.0043  0.0028
  224SOL     OW 3814   1.908   1.117   2.895 -0.1415  0.2082 -0.3877
  224SOL    HW1 3815   1.839   1.123   2.829 -1.0355 -0.3672  0.4732
  224SOL    HW2 3816   1.929   1.210   2.906 -1.2167  0.3657  0.4905
  224SOL     MW 3817   1.902   1.130   2.887  0.0075  0.0043  0.0028
  225SOL     OW 3818   2.716   0.630   2.806  0.1371 -0.0709 -0.1238
  225SOL    HW1 3819   2.674   0.713   2.783  1.5513  0.7558  0.1336
  225SOL    HW2 3820   2.773   0.654   2.879 -0.4291 -0.0691  0.3232
  225SOL     MW 3821   2.718   0.644   2.812  0.0075  0.0043  0.0028
  226SOL     OW 3822   4.929   2.139   2.945  0.3007 -0.0628 -0.3614
  226SOL    HW1 3823   4.987   2.212   2.924 -0.4931  1.2507  1.6660
  226SOL    HW2 3824   4.844   2.176   2.922 -0.0361 -0.1709  0.6802
  226SOL     MW 3825   4.926   2.154   2.939  0.0075  0.0043  0.0028
  227SOL     OW 3826   0.909   3.531   2.859 -0.3965 -0.1311 -0.1933
  227SOL    HW1 3827   0.815   3.532   2.841 -0.0864  0.5300 -2.0142
  227SOL    HW2 3828   0.922   3.447   2.903  0.5946 -1.3960 -2.7125
  227SOL     MW 3829   0.898   3.520   2.862  0.0075  0.0043  0.0028
  228SOL     OW 3830   2.152   3.798   0.129  0.2793 -0.6674 -0.2754
  228SOL    HW1 3831   2.197   3.882   0.115 -0.4959 -0.2011 -0.0374
  228SOL    HW2 3832   2.061   3.824   0.113  0.9939  2.1899 -0.2071
  228SOL     MW 3833   2.146   3.813   0.125  0.0075  0.0043  0.0028
  229SOL     OW 3834   3.651   0.800   2.730  0.4653  0.1005 -0.8131
  229SOL    HW1 3835   3.690   0.878   2.691 -0.1128  0.5275 -0.5479
  229SOL    HW2 3836   3.657   0.735   2.659  1.0279 -1.6993  0.7931
  229SOL     MW 3837   3.657   0.801   2.715  0.0075  0.0043  0.0028
  230SOL     OW 3838   3.026   5.101   2.388  0.2556 -0.0610  0.4865
  230SOL    HW1 3839   3.118   5.116   2.366  0.4695  1.0727  2.0047
  230SOL    HW2 3840   3.024   5.140   2.475  0.6401  2.0202 -0.3838
  230SOL     MW 3841   3.038   5.108   2.396  0.0075  0.0043  0.0028
  231SOL     OW 3842   4.158   1.475   2.623 -0.0986  0.4213 -0.0058
  231SOL    HW1 3843   4.169   1.567   2.598 -1.0410  0.4025 -0.5450
  231SOL    HW2 3844   4.135   1.478   2.716  0.4661 -1.1350  0.2187
  231SOL     MW 3845   4.156   1.488   2.632  0.0075  0.0043  0.0028
  232SOL     OW 3846   2.158   1.641   2.644 -0.0947  0.6189  0.0263
  232SOL    HW1 3847   2.108   1.597   2.575  0.2239 -0.7217  0.6226
  232SOL    HW2 3848   2.200   1.711   2.593 -0.2348  0.2957 -0.5456
  232SOL     MW 3849   2.157   1.645   2.628  0.0075  0.0043  0.0028
  233SOL     OW 3850   2.555   0.493   2.988  0.0971  0.3051  0.0026
  233SOL    HW1 3851   2.603   0.528   2.914 -0.8914 -1.1500 -1.3960
  233SOL    HW2 3852   2.464   0.517   2.973  0.3532  1.6894  0.5000
  233SOL     MW 3853   2.549   0.500   2.976  0.0075  0.0043  0.0028
  234SOL     OW 3854   1.965   1.808   2.746  0.5381  0.0103  0.0049
  234SOL    HW1 3855   2.032   1.744   2.721  0.0454 -0.8344  0.7492
  234SOL    HW2 3856   1.992   1.823   2.837 -1.6193 -1.3675  0.9793
  234SOL     MW 3857   1.978   1.801   2.755  0.0075  0.0043  0.0028
  235SOL     OW 3858   3.599   2.409   2.542  0.1586  0.0891  0.3710
  235SOL    HW1 3859   3.597   2.397   2.637 -1.4219 -0.2409  0.3346
  235SOL    HW2 3860   3.668   2.347   2.517 -1.0023 -0.7635 -0.8704
  235SOL     MW 3861   3.608   2.399   2.551  0.0075  0.0043  0.0028
  236SOL     OW 3862   5.105   2.409   0.164 -0.0254 -0.0459 -0.2449
  236SOL    HW1 3863   5.028   2.358   0.187  0.5854 -0.9756 -0.2214
  236SOL    HW2 3864   5.082   2.501   0.180 -0.8677  0.0240 -1.6489
  236SOL     MW 3865   5.092   2.415   0.169  0.0075  0.0043  0.0028
  237SOL     OW 3866   2.305   1.864   2.563 -0.2742  0.2481 -0.1014
  237SOL    HW1 3867   2.283   1.957   2.567  2.0414  0.8351  0.2850
  237SOL    HW2 3868   2.394   1.863   2.598 -0.4728  0.3053  0.4206
  237SOL     MW 3869   2.314   1.876   2.568  0.0075  0.0043  0.0028
  238SOL     OW 3870   4.881   0.208   2.949  0.2247 -0.2370 -0.1052
  238SOL    HW1 3871   4.908   0.120   2.920  0.6338 -0.0104 -0.4218
  238SOL    HW2 3872   4.957   0.264   2.934  0.5397 -0.0258  1.9722
  238SOL     MW 3873   4.895   0.204   2.943  0.0075  0.0043  0.0028
  239SOL     OW 3874   4.792   1.568   0.163  0.1112  0.1866 -0.3061
  239SOL    HW1 3875   4.864   1.626   0.138  1.2075 -0.2869  1.5216
  239SOL    HW2 3876   4.722   1.589   0.101  0.4721 -0.6894 -1.0396
  239SOL     MW 3877   4.793   1.579   0.152  0.0075  0.0043  0.0028
  240SOL     OW 3878   3.809   1.680   2.699  0.1160  0.3261  0.0477
  240SOL    HW1 3879   3.877   1.731   2.655  0.8852 -1.3363 -0.7815
  240SOL    HW2 3880   3.816   1.599   2.650  0.5984  1.8089 -2.5094
  240SOL     MW 3881   3.819   1.676   2.687  0.0075  0.0043  0.0028
  241SOL     OW 3882   3.806   4.368   2.981 -0.0926  0.5585 -0.3422
  241SOL    HW1 3883   3.888   4.418   2.977  0.6769 -0.6074  0.3050
  241SOL    HW2 3884   3.747   4.424   2.930  0.2353 -0.3395 -1.7529
  241SOL     MW 3885   3.809   4.382   2.974  0.0075  0.0043  0.0028
  242SOL     OW 3886   1.526   3.103   2.979 -0.2310 -0.1005 -0.3185
  242SOL    HW1 3887   1.480   3.078   2.898 -0.8671  2.5435 -0.8944
  242SOL    HW2 3888   1.596   3.039   2.981 -0.9518 -0.8921  0.3986
  242SOL     MW 3889   1.529   3.091   2.968  0.0075  0.0043  0.0028
  243SOL     OW 3890   2.879   4.270   2.944 -0.1872  0.6537  0.0581
  243SOL    HW1 3891   2.815   4.228   2.887  1.7216 -1.7566 -0.4748
  243SOL    HW2 3892   2.960   4.266   2.894 -0.2858 -0.9084 -0.0353
  243SOL     MW 3893   2.881   4.264   2.930  0.0075  0.0043  0.0028
  244SOL     OW 3894   4.389   4.987   2.966 -0.4114 -0.2913  0.3571
  244SOL    HW1 3895   4.409   4.895   2.950  1.5540  0.2143 -0.3757
  244SOL    HW2 3896   4.295   4.996   2.955 -0.2815  1.5846  0.4606
  244SOL     MW 3897   4.380   4.976   2.963  0.0075  0.0043  0.0028
  245SOL     OW 3898   2.449   3.938   2.883  0.0817  0.8412 -0.6055
  245SOL    HW1 3899   2.512   4.008   2.869  0.4806  0.7538  0.7065
  245SOL    HW2 3900   2.499   3.884   2.943  0.7546  2.4731  0.3668
  245SOL     MW 3901   2.464   3.940   2.889  0.0075  0.0043  0.0028
  246SOL     OW 3902   4.515   2.028   2.768 -0.3566 -0.1502 -0.3008
  246SOL    HW1 3903   4.588   1.966   2.764  0.3810  0.7029 -0.3398
  246SOL    HW2 3904   4.491   2.040   2.676  2.3063  0.3296 -1.0067
  246SOL     MW 3905   4.521   2.022   2.755  0.0075  0.0043  0.0028
  247SOL     OW 3906   5.027   4.466   0.279 -0.0711  0.3080  0.0796
  247SOL    HW1 3907   5.041   4.497   0.369  0.9348 -0.8716  0.3571
  247SOL    HW2 3908   4.979   4.537   0.237 -0.7270  0.2815  0.7641
  247SOL     MW 3909   5.023   4.480   0.285  0.0075  0.0043  0.0028
  248SOL     OW 3910   2.996   3.391   2.692 -0.1808  0.1372 -0.2016
  248SOL    HW1 3911   3.019   3.299   2.681 -0.9314 -0.0162 -0.5313
  248SOL    HW2 3912   2.901   3.386   2.702 -0.0097 -0.7639  1.2817
  248SOL     MW 3913   2.986   3.378   2.692  0.0075  0.0043  0.0028
  249SOL     OW 3914   3.802   2.286   2.395  0.1999 -0.3087  0.3748
  249SOL    HW1 3915   3.858   2.363   2.405 -0.3215  0.2051 -0.5624
  249SOL    HW2 3916   3.847   2.250   2.318  0.5061  0.2979  0.2625
  249SOL     MW 3917   3.816   2.291   2.386  0.0075  0.0043  0.0028
  250SOL     OW 3918   1.144   3.447   0.167 -0.1835 -0.5046 -0.1577
  250SOL    HW1 3919   1.216   3.500   0.201  0.8504 -0.7103 -1.8667
  250SOL    HW2 3920   1.092   3.523   0.141  0.9021  1.2119  2.2692
  250SOL     MW 3921   1.146   3.464   0.168  0.0075  0.0043  0.0028
  251SOL     OW 3922   2.258   1.680   0.049  0.1745  0.4065  0.0297
  251SOL    HW1 3923   2.204   1.755   0.025 -1.8487 -1.4344 -1.5779
  251SOL    HW2 3924   2.339   1.713   0.089 -0.2405 -0.8216  2.0033
  251SOL     MW 3925   2.262   1.694   0.051  0.0075  0.0043  0.0028
  252SOL     OW 3926   3.500   2.742   2.631  0.1615 -0.4133  0.3687
  252SOL    HW1 3927   3.423   2.792   2.658 -0.4905 -0.2165 -1.6769
  252SOL    HW2 3928   3.485   2.718   2.539 -1.8586  0.3399  0.4539
  252SOL     MW 3929   3.488   2.746   2.622  0.0075  0.0043  0.0028
  253SOL     OW 3930   2.390   3.424   2.934  0.0070 -0.1288  0.2350
  253SOL    HW1 3931   2.446   3.482   2.883  1.7618 -0.1676  1.9946
  253SOL    HW2 3932   2.313   3.477   2.952 -0.2317 -0.5550  0.4836
  253SOL     MW 3933   2.388   3.439   2.930  0.0075  0.0043  0.0028
  254SOL     OW 3934   2.051   2.411   2.885  0.5826  0.5452 -0.1044
  254SOL    HW1 3935   1.982   2.433   2.948 -0.2141 -0.3325 -0.6444
  254SOL    HW2 3936   2.011   2.338   2.837 -0.2936 -0.2335  1.7193
  254SOL     MW 3937   2.036   2.404   2.887  0.0075  0.0043  0.0028
  255SOL     OW 3938   1.283   3.669   2.851 -0.1318 -0.4164  0.2309
  255SOL    HW1 3939   1.276   3.577   2.877 -2.0606 -0.1943  0.6323
  255SOL    HW2 3940   1.335   3.707   2.922  0.0002  0.2925 -0.2299
  255SOL     MW 3941   1.289   3.662   2.864  0.0075  0.0043  0.0028
  256SOL     OW 3942   2.246   4.037   0.043  0.0990  0.1530 -0.2891
  256SOL    HW1 3943   2.304   4.016  -0.030  0.1020 -0.6190 -0.0768
  256SOL    HW2 3944   2.288   4.109   0.089 -0.4237  0.8538 -0.8830
  256SOL     MW 3945   2.259   4.044   0.040  0.0075  0.0043  0.0028
  257SOL     OW 3946   4.002   1.818   2.531 -0.1018 -0.2155 -0.3933
  257SOL    HW1 3947   4.088   1.807   2.572 -0.5863  0.0232  0.7253
  257SOL    HW2 3948   4.020   1.861   2.448  1.4252  1.0278  0.5203
  257SOL     MW 3949   4.016   1.822   2.525  0.0075  0.0043  0.0028
  258SOL     OW 3950   4.272   1.889   0.053 -0.2908 -0.4478 -0.2787
  258SOL    HW1 3951   4.271   1.964  -0.006  0.5560  1.4755  2.0128
  258SOL    HW2 3952   4.184   1.884   0.089 -0.2781  1.5169  0.1289
  258SOL     MW 3953   4.260   1.898   0.050  0.0075  0.0043  0.0028
  259SOL     OW 3954   3.041   4.030   0.330 -0.2044  0.1223  0.4046
  259SOL    HW1 3955   3.112   4.092   0.311 -0.3739  0.8308  1.9375
  259SOL    HW2 3956   2.972   4.061   0.271 -0.6722 -0.8465  0.4277
  259SOL     MW 3957   3.041   4.042   0.320  0.0075  0.0043  0.0028
  260SOL     OW 3958   4.996   1.755   0.147  0.0473  0.3520 -0.2167
  260SOL    HW1 3959   5.085   1.721   0.139  0.1658  1.0015 -2.2159
  260SOL    HW2 3960   4.982   1.804   0.066 -0.8433  2.7135  1.2565
  260SOL     MW 3961   5.006   1.757   0.135  0.0075  0.0043  0.0028
  261SOL     OW 3962   5.011   3.792   0.009  0.1258 -0.1868  0.2306
  261SOL    HW1 3963   4.975   3.866  -0.040 -0.3905  0.5830  1.7216
  261SOL    HW2 3964   4.943   3.776   0.075 -0.7240  0.2900 -0.5024
  261SOL     MW 3965   4.997   3.800   0.011  0.0075  0.0043  0.0028
  262SOL     OW 3966   2.152   1.021   2.817 -0.2114 -0.0974 -0.0544
  262SOL    HW1 3967   2.206   1.098   2.833 -0.8485  0.2161  0.6790
  262SOL    HW2 3968   2.069   1.048   2.857  0.1570  0.1018  0.6069
  262SOL     MW 3969   2.148   1.035   2.825  0.0075  0.0043  0.0028
  263SOL     OW 3970   1.387   1.995   0.125 -0.1183  0.2165  0.0800
  263SOL    HW1 3971   1.409   2.087   0.143 -1.9633  0.3796  2.0073
  263SOL    HW2 3972   1.315   1.975   0.186  1.0988 -1.4321  1.0683
  263SOL     MW 3973   1.380   2.005   0.136  0.0075  0.0043  0.0028
  264SOL     OW 3974   1.548   3.371   0.015 -0.1968 -0.0623  0.3176
  264SOL    HW1 3975   1.595   3.409  -0.059 -2.1325  0.3818 -0.7695
  264SOL    HW2 3976   1.547   3.277  -0.002  0.3019  0.0922 -0.6537
  264SOL     MW 3977   1.554   3.364   0.003  0.0075  0.0043  0.0028
  265SOL     OW 3978   4.833   1.283   0.116  0.3267 -0.1265 -0.4395
  265SOL    HW1 3979   4.884   1.299   0.036 -1.1182 -0.4379 -1.4571
  265SOL    HW2 3980   4.813   1.374   0.140  1.1443 -0.2376  0.7631
  265SOL     MW 3981   4.837   1.297   0.109  0.0075  0.0043  0.0028
  266SOL     OW 3982   1.685   2.497   0.541 -0.1068 -0.1190  0.5064
  266SOL    HW1 3983   1.688   2.428   0.607 -0.3669  0.7220  1.4100
  266SOL    HW2 3984   1.756   2.479   0.479 -0.0869  1.4028  0.0389
  266SOL     MW 3985   1.695   2.485   0.541  0.0075  0.0043  0.0028
  267SOL     OW 3986   1.113   1.207   0.147  0.2105  0.2541  0.2425
  267SOL    HW1 3987   1.077   1.121   0.168 -0.7902  0.1590 -1.6024
  267SOL    HW2 3988   1.179   1.223   0.214  1.2682 -0.0114 -0.7057
  267SOL     MW 3989   1.117   1.197   0.158  0.0075  0.0043  0.0028
  268SOL     OW 3990   2.050   1.869   0.005  0.0285 -0.1726 -0.1083
  268SOL    HW1 3991   1.997   1.949   0.004  0.9493  0.4731  0.6550
  268SOL    HW2 3992   1.985   1.806   0.035 -1.4258  0.7286 -1.2327
  268SOL     MW 3993   2.035   1.871   0.009  0.0075  0.0043  0.0028
  269SOL     OW 3994   1.877   3.827   0.089 -0.0564 -0.8599  0.2951
  269SOL    HW1 3995   1.865   3.922   0.092 -2.7538 -1.1120 -0.3608
  269SOL    HW2 3996   1.830   3.805   0.169 -0.7708  0.4831  0.2745
  269SOL     MW 3997   1.870   3.837   0.100  0.0075  0.0043  0.0028
  270SOL     OW 3998   2.691   0.014   2.964  0.1444 -0.1161 -0.5557
  270SOL    HW1 3999   2.716  -0.025   2.881 -0.8506 -0.9340 -0.4981
  270SOL    HW2 4000   2.648   0.096   2.939  0.0788  0.4207  1.1505
  270SOL     MW 4001   2.688   0.020   2.950  0.0075  0.0043  0.0028
  271SOL     OW 4002   5.089   3.072   2.996 -0.6098 -0.0623  0.3835
  271SOL    HW1 4003   5.058   3.080   3.086  0.0422  0.8548  0.5390
  271SOL    HW2 4004   5.043   3.139   2.945  0.5088  0.8612  0.5633
  271SOL     MW 4005   5.079   3.082   3.001  0.0075  0.0043  0.0028
  272SOL     OW 4006   2.631   2.048   2.856 -0.2947  0.1727 -0.2021
  272SOL    HW1 4007   2.635   2.132   2.810 -0.5467  0.8184  0.9271
  272SOL    HW2 4008   2.722   2.033   2.882 -0.5173  0.7891  1.0201
  272SOL     MW 4009   2.644   2.057   2.853  0.0075  0.0043  0.0028
  273SOL     OW 4010   2.278   1.483   2.845  0.1621  0.0180  0.2289
  273SOL    HW1 4011   2.288   1.550   2.913 -1.4366 -0.4881  1.0144
  273SOL    HW2 4012   2.230   1.529   2.777 -1.1838 -3.3688 -1.3598
  273SOL     MW 4013   2.273   1.498   2.845  0.0075  0.0043  0.0028
  274SOL     OW 4014   4.116   5.016   2.893 -0.2456  0.3054 -0.0891
  274SOL    HW1 4015   4.059   5.049   2.962 -1.1685 -0.3196 -0.5355
  274SOL    HW2 4016   4.090   5.069   2.818  0.4025  0.9172  0.1090
  274SOL     MW 4017   4.105   5.027   2.892  0.0075  0.0043  0.0028
  275SOL     OW 4018   2.369   4.244   0.166  0.1120 -0.4675 -0.3134
  275SOL    HW1 4019   2.429   4.218   0.237  0.6738  0.1054 -0.5600
  275SOL    HW2 4020   2.422   4.305   0.114  0.7570 -1.2836 -0.6245
  275SOL     MW 4021   2.384   4.249   0.169  0.0075  0.0043  0.0028
  276SOL     OW 4022   1.472   2.265   0.173 -0.2717  0.4237  0.2339
  276SOL    HW1 4023   1.462   2.327   0.245  0.5705  1.7967 -0.7585
  276SOL    HW2 4024   1.567   2.253   0.169 -0.1876  0.9471  0.6255
  276SOL     MW 4025   1.483   2.271   0.182  0.0075  0.0043  0.0028
  277SOL     OW 4026   1.036   0.972   0.242  0.1305 -0.5345 -0.0480
  277SOL    HW1 4027   1.008   0.892   0.198  1.5224 -0.4069 -1.2472
  277SOL    HW2 4028   0.973   0.991   0.311  1.3379  1.5441  0.5749
  277SOL     MW 4029   1.024   0.964   0.245  0.0075  0.0043  0.0028
  278SOL     OW 4030   0.615   3.546   2.852  0.1064 -0.0773  0.1002
  278SOL    HW1 4031   0.605   3.527   2.759  0.3521 -0.6051  0.1750
  278SOL    HW2 4032   0.592   3.462   2.894 -0.9429  0.1810  0.0682
  278SOL     MW 4033   0.610   3.532   2.845  0.0075  0.0043  0.0028
  279SOL     OW 4034   2.332   1.215   2.901 -0.9411 -0.0649 -0.2233
  279SOL    HW1 4035   2.323   1.310   2.888  2.0099  0.2324 -0.6073
  279SOL    HW2 4036   2.338   1.203   2.996 -2.9645 -0.3861 -0.0922
  279SOL     MW 4037   2.331   1.226   2.912  0.0075  0.0043  0.0028
  280SOL     OW 4038   2.631   0.661   0.194  0.5020 -0.0096  0.3592
  280SOL    HW1 4039   2.604   0.598   0.127  0.2338  1.1890 -0.7000
  280SOL    HW2 4040   2.563   0.728   0.186  1.0208  0.3674 -1.2325
  280SOL     MW 4041   2.619   0.662   0.184  0.0075  0.0043  0.0028
  281SOL     OW 4042   1.861   2.684   0.250  0.5730 -0.7741 -0.0355
  281SOL    HW1 4043   1.874   2.606   0.304 -0.4852 -1.0898 -0.2075
  281SOL    HW2 4044   1.951   2.709   0.230 -0.1449  2.2185 -0.0156
  281SOL     MW 4045   1.875   2.677   0.254  0.0075  0.0043  0.0028
  282SOL     OW 4046   3.323   1.975   2.871  0.1643  0.1998  0.3123
  282SOL    HW1 4047   3.267   2.051   2.887  0.1199  0.5532 -1.3562
  282SOL    HW2 4048   3.276   1.931   2.800  0.8467  1.4921 -0.9813
  282SOL     MW 4049   3.310   1.979   2.864  0.0075  0.0043  0.0028
  283SOL     OW 4050   1.548   4.054   0.106 -0.2661 -0.2326 -0.3403
  283SOL    HW1 4051   1.523   4.146   0.113 -0.4196 -0.3211  0.2903
  283SOL    HW2 4052   1.642   4.062   0.088 -0.0135 -1.1209  0.4834
  283SOL     MW 4053   1.557   4.067   0.105  0.0075  0.0043  0.0028
  284SOL     OW 4054   1.285   0.957   2.948 -0.1814 -0.2336  0.3396
  284SOL    HW1 4055   1.199   0.992   2.925 -0.2261  0.6654  1.7481
  284SOL    HW2 4056   1.288   0.967   3.043 -1.5854  0.9716  0.2967
  284SOL     MW 4057   1.274   0.963   2.957  0.0075  0.0043  0.0028
  285SOL     OW 4058   3.779   4.936   0.066 -0.0616 -0.1232 -0.0972
  285SOL    HW1 4059   3.701   4.964   0.018 -1.3312 -1.6192  0.9791
  285SOL    HW2 4060   3.808   4.865   0.008  0.7585 -0.1831  0.3639
  285SOL     MW 4061   3.773   4.930   0.052  0.0075  0.0043  0.0028
  286SOL     OW 4062   3.660   4.239   2.511  0.1357  0.0453 -0.0553
  286SOL    HW1 4063   3.578   4.220   2.466 -0.0707  0.7446  0.0163
  286SOL    HW2 4064   3.670   4.159   2.564  0.4385  0.3348  0.3350
  286SOL     MW 4065   3.651   4.226   2.512  0.0075  0.0043  0.0028
  287SOL     OW 4066   0.387   4.812   2.884  0.2598 -0.7810 -0.0975
  287SOL    HW1 4067   0.461   4.778   2.934 -0.0595  0.0506  0.9757
  287SOL    HW2 4068   0.397   4.768   2.799 -1.1093 -3.0810  0.8169
  287SOL     MW 4069   0.398   4.802   2.879  0.0075  0.0043  0.0028
  288SOL     OW 4070   3.779   0.112   2.585  0.3044  0.4628 -0.0695
  288SOL    HW1 4071   3.757   0.060   2.508  0.4116  0.3861 -0.0477
  288SOL    HW2 4072   3.699   0.099   2.635 -0.6657  1.0402 -1.3988
  288SOL     MW 4073   3.765   0.104   2.582  0.0075  0.0043  0.0028
  289SOL     OW 4074   1.700   3.750   2.900 -0.0581  0.0748 -0.5084
  289SOL    HW1 4075   1.763   3.770   2.969 -0.8160  1.1000 -0.0877
  289SOL    HW2 4076   1.700   3.835   2.856  1.7511  1.8631  2.6341
  289SOL     MW 4077   1.708   3.764   2.903  0.0075  0.0043  0.0028
  290SOL     OW 4078   3.841   2.507   2.904 -0.1236  0.2338 -0.0107
  290SOL    HW1 4079   3.892   2.465   2.835  0.5122 -0.4851  0.8711
  290SOL    HW2 4080   3.807   2.582   2.855  0.3455  0.3619 -0.1431
  290SOL     MW 4081   3.843   2.511   2.889  0.0075  0.0043  0.0028
  291SOL     OW 4082   2.696   3.088   2.726  0.1963 -0.2458  0.2434
  291SOL    HW1 4083   2.702   3.180   2.698  0.5599 -0.6073 -0.9174
  291SOL    HW2 4084   2.629   3.085   2.794  0.3336  0.1951  0.4020
  291SOL     MW 4085   2.688   3.100   2.731  0.0075  0.0043  0.0028
  292SOL     OW 4086   4.079   4.448   2.668 -0.1084  0.2524  0.0332
  292SOL    HW1 4087   3.996   4.436   2.622  0.0472 -1.0941  0.0367
  292SOL    HW2 4088   4.114   4.358   2.668 -1.5693 -0.3916 -1.6402
  292SOL     MW 4089   4.073   4.434   2.662  0.0075  0.0043  0.0028
  293SOL     OW 4090   0.326   4.141   2.939 -0.0861  0.0651 -0.2037
  293SOL    HW1 4091   0.283   4.066   2.981  2.7572 -0.1926  2.6911
  293SOL    HW2 4092   0.311   4.209   3.005 -1.4621 -0.4635  0.0568
  293SOL     MW 4093   0.319   4.140   2.954  0.0075  0.0043  0.0028
  294SOL     OW 4094   0.558   1.022   0.630 -0.2692  0.0245 -0.4381
  294SOL    HW1 4095   0.466   1.048   0.638 -0.2344  0.4587 -1.3744
  294SOL    HW2 4096   0.600   1.099   0.669 -0.3272 -0.0429 -0.2412
  294SOL     MW 4097   0.552   1.036   0.636  0.0075  0.0043  0.0028
  295SOL     OW 4098   1.364   0.499   2.966  0.1971  0.4746 -0.1033
  295SOL    HW1 4099   1.296   0.566   2.957 -1.1086 -0.5958  1.2930
  295SOL    HW2 4100   1.431   0.524   2.902 -0.3235  1.3082 -0.3464
  295SOL     MW 4101   1.364   0.512   2.956  0.0075  0.0043  0.0028
  296SOL     OW 4102   3.107   4.294   2.796  0.2158  0.2419 -0.2638
  296SOL    HW1 4103   3.133   4.274   2.706  0.8486  2.1468 -0.5693
  296SOL    HW2 4104   3.116   4.390   2.800  2.2005  0.1306 -0.7752
  296SOL     MW 4105   3.112   4.304   2.785  0.0075  0.0043  0.0028
  297SOL     OW 4106   0.566   1.021   0.357 -0.0806  0.0363  0.1815
  297SOL    HW1 4107   0.538   1.000   0.446 -2.1444 -0.4118 -0.5394
  297SOL    HW2 4108   0.496   1.079   0.327 -0.6219 -0.4746  0.4446
  297SOL     MW 4109   0.553   1.026   0.365  0.0075  0.0043  0.0028
  298SOL     OW 4110   2.720   3.380   2.738  0.0374  0.8009  0.1569
  298SOL    HW1 4111   2.735   3.360   2.831  0.6688 -0.3386 -0.1646
  298SOL    HW2 4112   2.658   3.453   2.740 -0.8507  0.0777 -0.0580
  298SOL     MW 4113   2.714   3.387   2.751  0.0075  0.0043  0.0028
  299SOL     OW 4114   5.098   2.362   2.896 -0.5234 -0.0702  0.3996
  299SOL    HW1 4115   5.165   2.410   2.847  0.3448  0.3103  1.9222
  299SOL    HW2 4116   5.114   2.398   2.983  0.2447  2.0430 -0.5578
  299SOL     MW 4117   5.109   2.373   2.901  0.0075  0.0043  0.0028
  300SOL     OW 4118   2.421   4.222   2.679  0.3858 -0.1387  0.1308
  300SOL    HW1 4119   2.387   4.287   2.618  1.6013  0.6510  0.2606
  300SOL    HW2 4120   2.357   4.152   2.666  0.6932 -0.2316 -1.0164
  300SOL     MW 4121   2.408   4.221   2.669  0.0075  0.0043  0.0028
  301SOL     OW 4122   0.522   3.293   2.953 -0.1007 -0.6211  0.2144
  301SOL    HW1 4123   0.543   3.207   2.990 -0.2345 -0.7252  0.0513
  301SOL    HW2 4124   0.449   3.320   3.008  0.8500 -0.0341  1.2282
  301SOL     MW 4125   0.515   3.285   2.965  0.0075  0.0043  0.0028
  302SOL     OW 4126   3.230   0.465   2.770  0.1853 -0.0390 -0.1187
  302SOL    HW1 4127   3.295   0.528   2.802 -0.5624  1.6339 -1.7272
  302SOL    HW2 4128   3.180   0.456   2.851  1.2561  1.7718  0.8031
  302SOL     MW 4129   3.232   0.472   2.785  0.0075  0.0043  0.0028
  303SOL     OW 4130   1.259   0.542   0.366  0.1398  0.2529  0.1488
  303SOL    HW1 4131   1.227   0.584   0.446  1.4992  1.6144  0.0200
  303SOL    HW2 4132   1.280   0.450   0.387 -0.4078 -0.6525 -2.7605
  303SOL     MW 4133   1.258   0.535   0.379  0.0075  0.0043  0.0028
  304SOL     OW 4134   1.593   3.487   0.252 -0.1432  0.2961 -0.2623
  304SOL    HW1 4135   1.500   3.505   0.265 -0.3321 -0.5829 -0.4018
  304SOL    HW2 4136   1.599   3.453   0.163  0.3527 -0.9133  0.2124
  304SOL     MW 4137   1.582   3.485   0.242  0.0075  0.0043  0.0028
  305SOL     OW 4138   2.778   3.356   0.020 -0.1915 -0.3476 -0.1522
  305SOL    HW1 4139   2.703   3.343   0.077 -0.8525  0.1549 -0.8813
  305SOL    HW2 4140   2.814   3.440   0.049 -0.1371 -0.4558  0.1015
  305SOL     MW 4141   2.773   3.366   0.032  0.0075  0.0043  0.0028
  306SOL     OW 4142   3.664   2.047   2.288 -0.1138  0.5447 -0.4206
  306SOL    HW1 4143   3.681   2.068   2.380  1.5159  1.2080 -0.8349
  306SOL    HW2 4144   3.687   2.130   2.247  1.7985  0.1040 -0.3527
  306SOL     MW 4145   3.669   2.061   2.295  0.0075  0.0043  0.0028
  307SOL     OW 4146   4.545   5.112   0.144 -0.3260 -0.2039  0.2083
  307SOL    HW1 4147   4.597   5.037   0.172  0.8499  1.1063  1.7164
  307SOL    HW2 4148   4.486   5.068   0.082 -0.5368  0.2669  0.0671
  307SOL     MW 4149   4.544   5.097   0.139  0.0075  0.0043  0.0028
  308SOL     OW 4150   2.912   4.719   2.462 -0.1633  0.1687  0.3807
  308SOL    HW1 4151   3.005   4.742   2.468 -0.3414  1.6050 -1.5618
  308SOL    HW2 4152   2.880   4.795   2.414 -0.0330  0.5244  0.8430
  308SOL     MW 4153   2.920   4.732   2.457  0.0075  0.0043  0.0028
  309SOL     OW 4154   3.602   4.621   2.331 -0.0687  0.4173 -0.0193
  309SOL    HW1 4155   3.672   4.670   2.374  0.7267  0.5064 -1.3602
  309SOL    HW2 4156   3.646   4.581   2.257 -0.6042 -0.9760  0.3929
  309SOL     MW 4157   3.617   4.622   2.327  0.0075  0.0043  0.0028
  310SOL     OW 4158   2.886   2.017   2.945 -0.0675  0.3772  0.0663
  310SOL    HW1 4159   2.946   1.947   2.970 -0.1645  0.3646  0.2714
  310SOL    HW2 4160   2.917   2.090   2.999 -0.9751  0.1144  0.9785
  310SOL     MW 4161   2.898   2.017   2.956  0.0075  0.0043  0.0028
  311SOL     OW 4162   1.932   2.128   0.035 -0.3488  0.3799 -0.2871
  311SOL    HW1 4163   1.933   2.158  -0.056  1.2873  0.6612 -0.2029
  311SOL    HW2 4164   2.021   2.149   0.063 -0.3664  0.1619 -0.0682
  311SOL     MW 4165   1.943   2.135   0.027  0.0075  0.0043  0.0028
  312SOL     OW 4166   2.560   0.242   2.855 -0.0421 -0.5170 -0.0170
  312SOL    HW1 4167   2.565   0.325   2.902 -0.7166 -1.0983  1.1113
  312SOL    HW2 4168   2.593   0.259   2.767 -1.0517 -0.8204 -0.4659
  312SOL     MW 4169   2.565   0.255   2.849  0.0075  0.0043  0.0028
  313SOL     OW 4170   4.893   3.966   2.851 -0.3210  0.0494  0.3721
  313SOL    HW1 4171   4.816   4.014   2.820 -0.2557 -0.0724  0.0224
  313SOL    HW2 4172   4.966   4.001   2.800  0.4175 -1.8297  0.0666
  313SOL     MW 4173   4.892   3.977   2.840  0.0075  0.0043  0.0028
  314SOL     OW 4174   0.208   3.019   2.947 -0.0682 -0.0390 -0.4682
  314SOL    HW1 4175   0.229   3.082   2.878 -0.0828 -1.6082 -1.9518
  314SOL    HW2 4176   0.120   3.049   2.971 -1.1999 -2.1712 -1.6157
  314SOL     MW 4177   0.199   3.031   2.941  0.0075  0.0043  0.0028
  315SOL     OW 4178   3.134   4.893   2.495 -0.2507 -0.2907 -0.4624
  315SOL    HW1 4179   3.099   4.975   2.461  2.0742  1.2487  0.6355
  315SOL    HW2 4180   3.213   4.881   2.443  0.9532 -1.7943  1.5524
  315SOL     MW 4181   3.140   4.902   2.484  0.0075  0.0043  0.0028
  316SOL     OW 4182   3.792   5.094   2.354 -0.1673 -0.4259  0.3035
  316SOL    HW1 4183   3.884   5.067   2.363 -0.6175 -2.3091 -0.2392
  316SOL    HW2 4184   3.745   5.013   2.373  0.3310 -1.1178 -1.2261
  316SOL     MW 4185   3.798   5.080   2.358  0.0075  0.0043  0.0028
  317SOL     OW 4186   3.727   4.836   2.476  0.6450  0.2610  0.0764
  317SOL    HW1 4187   3.801   4.836   2.537  0.0550 -0.0835  0.8003
  317SOL    HW2 4188   3.652   4.826   2.534 -0.5494 -0.3641 -1.4924
  317SOL     MW 4189   3.727   4.835   2.492  0.0075  0.0043  0.0028
  318SOL     OW 4190   1.760   2.686   2.806 -0.5872 -0.2056 -0.0931
  318SOL    HW1 4191   1.724   2.766   2.845 -3.0050 -0.5988 -1.3420
  318SOL    HW2 4192   1.697   2.662   2.738  1.0125  1.2971 -2.2155
  318SOL     MW 4193   1.747   2.693   2.802  0.0075  0.0043  0.0028
  319SOL     OW 4194   3.664   4.585   2.768 -0.2473 -0.4912 -0.1598
  319SOL    HW1 4195   3.604   4.651   2.734 -0.7334 -0.2326  1.1374
  319SOL    HW2 4196   3.710   4.539   2.697  0.2360  0.2689 -0.3527
  319SOL     MW 4197   3.662   4.588   2.754  0.0075  0.0043  0.0028
  320SOL     OW 4198   4.441   2.081   2.519  0.4192  0.0755  0.2313
  320SOL    HW1 4199   4.405   2.169   2.503  0.4467  0.0014 -0.2864
  320SOL    HW2 4200   4.523   2.085   2.470  1.2273 -0.5555  1.5096
  320SOL     MW 4201   4.447   2.093   2.510  0.0075  0.0043  0.0028
  321SOL     OW 4202   3.929   4.558   2.339 -0.2490 -0.3141  0.1101
  321SOL    HW1 4203   3.964   4.645   2.316  2.6921 -1.4363 -0.0362
  321SOL    HW2 4204   4.002   4.501   2.318 -0.1234 -0.9609  2.1342
  321SOL     MW 4205   3.943   4.562   2.333  0.0075  0.0043  0.0028
  322SOL     OW 4206   3.525   0.199   2.419 -0.5893  0.0813 -0.3185
  322SOL    HW1 4207   3.599   0.260   2.430  1.3725 -2.1555 -0.2318
  322SOL    HW2 4208   3.461   0.234   2.480 -0.8558 -0.5544 -0.2376
  322SOL     MW 4209   3.527   0.212   2.428  0.0075  0.0043  0.0028
  323SOL     OW 4210   4.783   0.101   0.168  0.0954  0.3077  0.2268
  323SOL    HW1 4211   4.817   0.150   0.093  0.7703  0.3511  0.5617
  323SOL    HW2 4212   4.698   0.063   0.144 -0.2433 -0.3135  2.2783
  323SOL     MW 4213   4.776   0.103   0.155  0.0075  0.0043  0.0028
  324SOL     OW 4214   0.386   2.890   0.121 -0.2362 -0.4270  0.2970
  324SOL    HW1 4215   0.325   2.935   0.062 -0.2062 -0.1472  0.4793
  324SOL    HW2 4216   0.365   2.932   0.205 -0.1819  1.0683 -0.3988
  324SOL     MW 4217   0.375   2.902   0.124  0.0075  0.0043  0.0028
  325SOL     OW 4218   1.752   2.321   0.164 -0.1330 -0.0690  0.5134
  325SOL    HW1 4219   1.779   2.399   0.116  1.3206 -0.9393 -0.1308
  325SOL    HW2 4220   1.802   2.250   0.124 -0.8498 -0.3044  0.0213
  325SOL     MW 4221   1.762   2.322   0.153  0.0075  0.0043  0.0028
  326SOL     OW 4222   3.856   4.738   2.875 -0.3920 -0.0746  0.2813
  326SOL    HW1 4223   3.872   4.800   2.803  0.2523  1.2875  1.5408
  326SOL    HW2 4224   3.785   4.683   2.841  0.4517 -1.3848  0.5395
  326SOL     MW 4225   3.849   4.739   2.861  0.0075  0.0043  0.0028
  327SOL     OW 4226   4.382   0.829   0.434 -0.2632  0.0741  0.0541
  327SOL    HW1 4227   4.328   0.777   0.494 -0.2816 -0.2330 -0.2218
  327SOL    HW2 4228   4.459   0.774   0.423 -1.2824 -1.8187  1.7755
  327SOL     MW 4229   4.385   0.815   0.440  0.0075  0.0043  0.0028
  328SOL     OW 4230   1.878   2.228   2.772 -0.0348  0.0376  0.3818
  328SOL    HW1 4231   1.887   2.178   2.692 -0.0062  1.0655 -0.2752
  328SOL    HW2 4232   1.797   2.277   2.758  0.9501  1.1137 -2.1056
  328SOL     MW 4233   1.869   2.228   2.760  0.0075  0.0043  0.0028
  329SOL     OW 4234   4.777   0.853   0.042 -0.1788  0.2563 -0.3819
  329SOL    HW1 4235   4.723   0.798  -0.015 -0.2639  2.1679 -2.2517
  329SOL    HW2 4236   4.783   0.936  -0.005  2.0131  0.1027 -0.4826
  329SOL     MW 4237   4.771   0.856   0.028  0.0075  0.0043  0.0028
  330SOL     OW 4238   3.990   2.505   2.421  0.2150  0.7601  0.4598
  330SOL    HW1 4239   3.984   2.497   2.516 -0.1708 -0.4953  0.3408
  330SOL    HW2 4240   3.912   2.555   2.394  0.8428  0.9456 -1.0957
  330SOL     MW 4241   3.979   2.511   2.430  0.0075  0.0043  0.0028
  331SOL     OW 4242   1.327   2.947   0.095  0.1328 -0.0484 -0.5233
  331SOL    HW1 4243   1.257   2.940   0.030 -0.7061  1.5675  0.1459
  331SOL    HW2 4244   1.392   2.999   0.048  0.3730  0.5264  0.4225
  331SOL     MW 4245   1.326   2.953   0.081  0.0075  0.0043  0.0028
  332SOL     OW 4246   3.569   1.775   2.604  0.2758 -0.2675  0.1076
  332SOL    HW1 4247   3.641   1.742   2.658  0.4211  2.1955  1.5939
  332SOL    HW2 4248   3.603   1.864   2.592  1.9252 -0.6688  1.4408
  332SOL     MW 4249   3.583   1.782   2.610  0.0075  0.0043  0.0028
  333SOL     OW 4250   4.975   1.876   2.898 -0.2434 -0.2892 -0.3279
  333SOL    HW1 4251   4.889   1.856   2.861 -0.4519  0.7542 -0.4395
  333SOL    HW2 4252   4.975   1.970   2.916  2.0046 -0.0390 -1.2859
  333SOL     MW 4253   4.963   1.886   2.895  0.0075  0.0043  0.0028
  334SOL     OW 4254   3.217   4.542   0.050  0.1337  0.3909 -0.1813
  334SOL    HW1 4255   3.274   4.467   0.032 -0.2100  0.1041 -0.0993
  334SOL    HW2 4256   3.272   4.604   0.096  0.7782 -0.2808 -0.0223
  334SOL     MW 4257   3.232   4.540   0.054  0.0075  0.0043  0.0028
  335SOL     OW 4258   3.533   4.798   2.679 -0.0910 -0.5577  0.3775
  335SOL    HW1 4259   3.556   4.842   2.761  1.9957 -1.0703  0.1223
  335SOL    HW2 4260   3.437   4.795   2.682 -0.3910  2.9278 -0.8374
  335SOL     MW 4261   3.523   4.804   2.690  0.0075  0.0043  0.0028
  336SOL     OW 4262   4.360   4.621   2.409  0.2261  0.1064  0.1029
  336SOL    HW1 4263   4.300   4.661   2.472  1.9065 -0.5347  2.2420
  336SOL    HW2 4264   4.399   4.696   2.363  1.6479  0.5412  1.8988
  336SOL     MW 4265   4.357   4.636   2.411  0.0075  0.0043  0.0028
  337SOL     OW 4266   0.298   0.859   0.200 -0.1354  0.0170  0.2707
  337SOL    HW1 4267   0.386   0.836   0.171 -0.4763 -0.3455 -0.4998
  337SOL    HW2 4268   0.252   0.801   0.139 -0.1937  0.7392 -0.3917
  337SOL     MW 4269   0.304   0.848   0.188  0.0075  0.0043  0.0028
  338SOL     OW 4270   2.023   2.635   2.703 -0.1840  0.2022  0.1337
  338SOL    HW1 4271   2.044   2.552   2.746 -0.3597  0.9570  1.7467
  338SOL    HW2 4272   1.933   2.651   2.731 -0.2648 -0.8108  0.4801
  338SOL     MW 4273   2.014   2.626   2.712  0.0075  0.0043  0.0028
  339SOL     OW 4274   0.600   4.047   2.877 -0.0219  0.1695 -0.2758
  339SOL    HW1 4275   0.611   3.962   2.920  1.9176 -0.2637 -1.4570
  339SOL    HW2 4276   0.511   4.068   2.903 -1.3059 -3.0892 -1.5136
  339SOL     MW 4277   0.590   4.038   2.886  0.0075  0.0043  0.0028
  340SOL     OW 4278   2.949   2.250   0.075  0.0051  0.2278 -0.0008
  340SOL    HW1 4279   2.899   2.262   0.156  0.8928  2.3510  0.2909
  340SOL    HW2 4280   2.904   2.309   0.015 -0.7686 -0.2653  0.0700
  340SOL     MW 4281   2.936   2.259   0.078  0.0075  0.0043  0.0028
  341SOL     OW 4282   1.292   3.419   2.950  0.3281  0.3619  0.0867
  341SOL    HW1 4283   1.383   3.406   2.976  0.9626  0.9449 -1.6739
  341SOL    HW2 4284   1.241   3.417   3.031 -1.0626  1.4092 -0.7113
  341SOL     MW 4285   1.298   3.417   2.964  0.0075  0.0043  0.0028
  342SOL     OW 4286   3.026   1.773   2.953  0.1259  0.1879  0.0673
  342SOL    HW1 4287   3.102   1.774   3.010 -1.2179  0.8517  1.9791
  342SOL    HW2 4288   3.059   1.792   2.865  1.3601 -0.6352  0.3404
  342SOL     MW 4289   3.040   1.776   2.949  0.0075  0.0043  0.0028
  343SOL     OW 4290   1.695   2.885   2.983  0.1130 -0.1725 -0.1118
  343SOL    HW1 4291   1.779   2.903   3.024  1.1430  0.0149 -2.1825
  343SOL    HW2 4292   1.653   2.832   3.050  1.2792  1.1239  1.7159
  343SOL     MW 4293   1.700   2.880   2.997  0.0075  0.0043  0.0028
  344SOL     OW 4294   2.657   4.121   2.818  0.7275 -0.5401 -0.4462
  344SOL    HW1 4295   2.596   4.169   2.762 -0.9962 -1.5156  0.5153
  344SOL    HW2 4296   2.687   4.056   2.754 -0.0546  0.2549 -1.6630
  344SOL     MW 4297   2.653   4.119   2.802  0.0075  0.0043  0.0028
  345SOL     OW 4298   2.875   3.132   2.927  0.4561 -0.0206  0.0187
  345SOL    HW1 4299   2.847   3.211   2.973  0.2765  0.0375 -0.1875
  345SOL    HW2 4300   2.809   3.118   2.859 -1.4777 -1.0353  1.9982
  345SOL     MW 4301   2.862   3.140   2.924  0.0075  0.0043  0.0028
  346SOL     OW 4302   2.819   0.832   0.097  0.0320  0.3282  0.3614
  346SOL    HW1 4303   2.893   0.840   0.156  0.7432 -0.4476 -0.3995
  346SOL    HW2 4304   2.756   0.785   0.151  0.1128  0.2382  0.3773
  346SOL     MW 4305   2.820   0.827   0.112  0.0075  0.0043  0.0028
  347SOL     OW 4306   1.310   0.946   0.209  0.8828  0.1514 -0.6093
  347SOL    HW1 4307   1.216   0.939   0.228  1.2246 -3.1258  0.5890
  347SOL    HW2 4308   1.342   0.856   0.199 -0.1252 -0.5473  1.6902
  347SOL     MW 4309   1.302   0.933   0.210  0.0075  0.0043  0.0028
  348SOL     OW 4310   2.904   4.688   2.928 -0.1403  0.1451  0.2177
  348SOL    HW1 4311   2.861   4.625   2.986  0.3048  0.8287  1.3065
  348SOL    HW2 4312   2.958   4.740   2.987  0.2700 -1.1881  1.0645
  348SOL     MW 4313   2.905   4.687   2.943  0.0075  0.0043  0.0028
  349SOL     OW 4314   3.822   1.789   0.074 -0.1881 -0.0591 -0.0557
  349SOL    HW1 4315   3.809   1.854   0.005  2.4979 -1.0380 -1.6492
  349SOL    HW2 4316   3.740   1.740   0.080  0.6528 -1.4001  1.2107
  349SOL     MW 4317   3.809   1.791   0.066  0.0075  0.0043  0.0028
  350SOL     OW 4318   4.342   1.700   2.877 -0.1297 -0.2182 -0.1221
  350SOL    HW1 4319   4.276   1.633   2.895 -1.3128  1.1554  0.9329
  350SOL    HW2 4320   4.324   1.765   2.945  1.0028 -0.6556  0.6302
  350SOL     MW 4321   4.331   1.700   2.888  0.0075  0.0043  0.0028
  351SOL     OW 4322   3.045   4.438   0.228 -0.0435 -0.0854 -0.4244
  351SOL    HW1 4323   3.080   4.480   0.306  0.9236 -2.0496  0.2791
  351SOL    HW2 4324   3.089   4.481   0.154  0.2867 -1.4839 -1.0725
  351SOL     MW 4325   3.055   4.449   0.229  0.0075  0.0043  0.0028
  352SOL     OW 4326   1.850   2.535   0.039 -0.8866  0.0849 -0.3468
  352SOL    HW1 4327   1.856   2.593   0.115  0.9674 -2.0088  1.2196
  352SOL    HW2 4328   1.799   2.583  -0.027  0.6814  2.1963 -0.1259
  352SOL     MW 4329   1.844   2.549   0.040  0.0075  0.0043  0.0028
  353SOL     OW 4330   3.930   4.867   2.645 -0.0711  0.3513  0.1313
  353SOL    HW1 4331   3.993   4.823   2.589 -0.2725  0.5987 -0.2935
  353SOL    HW2 4332   3.963   4.957   2.645  0.2590  0.3022 -2.3661
  353SOL     MW 4333   3.943   4.873   2.638  0.0075  0.0043  0.0028
  354SOL     OW 4334   1.270   1.273   0.365 -0.3889 -0.3440  0.0176
  354SOL    HW1 4335   1.350   1.223   0.383 -0.3096 -0.3274 -0.2806
  354SOL    HW2 4336   1.216   1.256   0.442 -1.7842  1.1438 -0.5728
  354SOL     MW 4337   1.273   1.264   0.377  0.0075  0.0043  0.0028
  355SOL     OW 4338   0.785   0.900   2.982  0.1676 -0.0271  0.3008
  355SOL    HW1 4339   0.852   0.837   3.011 -1.5427 -1.6523  0.9447
  355SOL    HW2 4340   0.815   0.985   3.014  1.2351 -0.8091  1.5218
  355SOL     MW 4341   0.798   0.903   2.990  0.0075  0.0043  0.0028
  356SOL     OW 4342   4.398   2.247   0.101  0.1181  0.3780 -0.2439
  356SOL    HW1 4343   4.410   2.161   0.141  0.2130  0.7182  0.4638
  356SOL    HW2 4344   4.487   2.282   0.106 -0.0200  0.5947  0.8124
  356SOL     MW 4345   4.412   2.240   0.107  0.0075  0.0043  0.0028
  357SOL     OW 4346   4.690   2.230   2.850 -0.2523 -0.4576  0.3007
  357SOL    HW1 4347   4.723   2.228   2.760 -0.7834 -1.0050  0.1112
  357SOL    HW2 4348   4.613   2.174   2.845 -0.8488  0.3942 -0.4174
  357SOL     MW 4349   4.684   2.223   2.837  0.0075  0.0043  0.0028
  358SOL     OW 4350   1.677   3.378   0.506 -0.1323  0.1666  0.3745
  358SOL    HW1 4351   1.653   3.400   0.416 -1.6748  1.6223  1.0804
  358SOL    HW2 4352   1.650   3.457   0.553  0.1816  0.4468  0.0818
  358SOL     MW 4353   1.670   3.391   0.500  0.0075  0.0043  0.0028
  359SOL     OW 4354   2.658   0.261   2.608 -0.2561  0.0453 -0.4478
  359SOL    HW1 4355   2.743   0.297   2.632 -0.8458  0.2237  1.5359
  359SOL    HW2 4356   2.611   0.339   2.575 -0.7614 -0.6376 -1.4096
  359SOL     MW 4357   2.663   0.276   2.607  0.0075  0.0043  0.0028
  360SOL     OW 4358   0.054   1.707   2.838  0.1520 -0.0997  0.0994
  360SOL    HW1 4359  -0.024   1.752   2.867 -0.7262 -1.3711 -0.2034
  360SOL    HW2 4360   0.118   1.775   2.817  0.7422 -0.4724  0.6391
  360SOL     MW 4361   0.052   1.722   2.839  0.0075  0.0043  0.0028
  361SOL     OW 4362   4.258   1.756   2.631  0.5700 -0.4056 -0.2038
  361SOL    HW1 4363   4.289   1.736   2.719 -1.4942 -1.0899  0.4242
  361SOL    HW2 4364   4.336   1.784   2.582  1.0174 -0.1394  0.6362
  361SOL     MW 4365   4.273   1.757   2.636  0.0075  0.0043  0.0028
  362SOL     OW 4366   4.078   3.256   2.814  0.2308  0.1149 -0.6995
  362SOL    HW1 4367   4.056   3.249   2.907  0.2020  1.2566 -0.6040
  362SOL    HW2 4368   4.021   3.194   2.770  0.9636 -1.8988  1.0122
  362SOL     MW 4369   4.067   3.247   2.821  0.0075  0.0043  0.0028
  363SOL     OW 4370   2.223   4.490   0.173  0.0484 -0.3463 -0.0402
  363SOL    HW1 4371   2.271   4.409   0.186  0.9777  0.1760 -0.1657
  363SOL    HW2 4372   2.285   4.554   0.139 -0.7085  0.7930  0.6545
  363SOL     MW 4373   2.237   4.488   0.170  0.0075  0.0043  0.0028
  364SOL     OW 4374   3.662   2.035   2.568  0.3971  0.0747  0.1306
  364SOL    HW1 4375   3.755   2.049   2.585  0.7179 -1.1132 -0.4873
  364SOL    HW2 4376   3.622   2.055   2.652  0.0863  0.7408 -0.1622
  364SOL     MW 4377   3.669   2.040   2.581  0.0075  0.0043  0.0028
  365SOL     OW 4378   4.223   0.215   2.683 -0.0560  0.0041  0.1054
  365SOL    HW1 4379   4.218   0.297   2.732 -0.0023  0.0368  0.0563
  365SOL    HW2 4380   4.278   0.159   2.737 -0.0525 -1.1055 -1.0118
  365SOL     MW 4381   4.229   0.219   2.696  0.0075  0.0043  0.0028
  366SOL     OW 4382   4.038   0.009   2.650  0.3806  0.2242 -0.0129
  366SOL    HW1 4383   3.954   0.052   2.632 -0.6467 -1.2939  0.9690
  366SOL    HW2 4384   4.095   0.086   2.658 -0.9328  1.1949  0.3830
  366SOL     MW 4385   4.034   0.025   2.649  0.0075  0.0043  0.0028
  367SOL     OW 4386   2.171   2.368   0.332  0.3294  0.1613  0.3246
  367SOL    HW1 4387   2.213   2.370   0.418 -0.9005 -1.4779  1.0133
  367SOL    HW2 4388   2.224   2.430   0.282  0.4446  0.7178  1.1185
  367SOL     MW 4389   2.183   2.377   0.337  0.0075  0.0043  0.0028
  368SOL     OW 4390   3.924   2.049   2.660  0.0478 -0.1546 -0.0314
  368SOL    HW1 4391   3.899   2.024   2.749  0.0046 -0.5297 -0.1451
  368SOL    HW2 4392   3.942   1.969   2.611 -0.2777  0.0057 -0.4172
  368SOL     MW 4393   3.923   2.035   2.665  0.0075  0.0043  0.0028
  369SOL     OW 4394   3.568   4.973   2.890  0.1947  0.0558  0.2371
  369SOL    HW1 4395   3.575   5.056   2.842  0.2775 -0.7691 -1.2561
  369SOL    HW2 4396   3.476   4.965   2.914  0.2447 -0.2218  0.3356
  369SOL     MW 4397   3.557   4.983   2.887  0.0075  0.0043  0.0028
  370SOL     OW 4398   3.236   4.213   0.245  0.1753  0.7670  0.0502
  370SOL    HW1 4399   3.259   4.163   0.166 -0.6825  0.6466 -0.1324
  370SOL    HW2 4400   3.171   4.275   0.212 -1.2102 -1.7188 -2.2519
  370SOL     MW 4401   3.231   4.215   0.230  0.0075  0.0043  0.0028
  371SOL     OW 4402   1.429   1.029   0.439  0.1733  0.0664 -0.4909
  371SOL    HW1 4403   1.381   0.995   0.364  1.6525 -0.5998 -1.1561
  371SOL    HW2 4404   1.514   0.991   0.421  0.4020  0.4425 -0.2149
  371SOL     MW 4405   1.434   1.019   0.427  0.0075  0.0043  0.0028
  372SOL     OW 4406   2.960   2.897   0.040 -0.2350 -0.5754 -0.0282
  372SOL    HW1 4407   2.944   2.986   0.008 -1.4800 -0.8495 -0.2119
  372SOL    HW2 4408   2.904   2.894   0.117 -0.5392  0.1984 -0.2127
  372SOL     MW 4409   2.950   2.908   0.046  0.0075  0.0043  0.0028
  373SOL     OW 4410   3.265   4.784   2.720  0.2980 -0.2672  0.3684
  373SOL    HW1 4411   3.204   4.710   2.725  0.2365 -0.4746 -2.1975
  373SOL    HW2 4412   3.223   4.836   2.651 -0.5408 -0.5175  0.6801
  373SOL     MW 4413   3.251   4.781   2.711  0.0075  0.0043  0.0028
  374SOL     OW 4414   4.279   2.108   2.898 -0.3923 -0.2412  0.0349
  374SOL    HW1 4415   4.356   2.070   2.857  1.3907  2.0606  1.0535
  374SOL    HW2 4416   4.320   2.174   2.954 -0.6576 -0.8311  0.9462
  374SOL     MW 4417   4.294   2.112   2.900  0.0075  0.0043  0.0028
   5.14796   5.14796   3.00515
