# Supplementary material for: Resolving liquid-to-glass transitions of water under soft nanoconfinement
Source: Nat Commun. 2026 May 8;17:6224. doi: 10.1038/s41467-026-72955-y (PMC13369869; doi:10.1038/s41467-026-72955-y)
Supplement: Supplementary file 3 — Supplementary Data 1 [file 41467_2026_72955_MOESM3_ESM.zip › 190K/sim4/initial.gro]

Lamellar phy in tip4pice water
 4417
    1phy    C35    1   3.460   1.758   1.664 -0.5922 -0.0658 -0.0415
    1phy    C33    2   3.361   1.738   1.776  0.3627  0.3522 -0.0795
    1phy    C34    3   3.281   1.867   1.790  0.3951 -0.5359  0.0225
    1phy    C32    4   3.269   1.617   1.758  0.0668 -0.1965  0.4678
    1phy    C31    5   3.229   1.545   1.889  0.7795 -0.1626 -0.0103
    1phy    C30    6   3.128   1.427   1.860  0.5310  0.1551 -0.1833
    1phy    C28    7   3.081   1.355   1.990 -0.4553  0.0122  0.3273
    1phy    C29    8   2.943   1.293   1.960  0.1636  0.4221  0.4188
    1phy    C27    9   3.185   1.246   2.029  0.0740 -0.0180  0.0144
    1phy    C26   10   3.184   1.211   2.174  0.1620  0.5607 -0.1038
    1phy    C25   11   3.265   1.080   2.202  0.5831  0.0009 -0.1315
    1phy    C23   12   3.311   1.072   2.351  0.5037  0.4073  0.6251
    1phy    C24   13   3.205   1.012   2.449 -0.1592 -0.3195 -0.1336
    1phy    C22   14   3.450   1.001   2.360  0.2576  0.6397  0.5303
    1phy    C21   15   3.548   1.046   2.467  0.0844 -0.4175  0.7644
    1phy    C20   16   3.694   1.008   2.430  0.2353  0.0192 -0.3983
    1phy    C18   17   3.803   1.045   2.541 -0.2890  0.0488  0.3282
    1phy    O01   18   3.763   1.010   2.674  0.0557  0.4091  0.4888
    1phy    H01   19   3.836   1.027   2.731  0.9690  0.7873 -0.7445
    1phy    C19   20   3.910   0.941   2.496  0.1366  0.2394  0.3444
    1phy    C13   21   3.857   1.199   2.533  0.3114 -0.4750 -0.2183
    1phy     H3   22   3.880   1.227   2.427 -0.9054  0.8978 -0.1546
    1phy    O33   23   3.982   1.217   2.595 -0.1909 -0.4892  0.6945
    1phy    H1B   24   4.008   1.306   2.578  2.6885 -1.6089 -1.6983
    1phy    C12   25   3.762   1.316   2.578 -0.2643 -0.6163 -0.3303
    1phy    O11   26   3.800   1.448   2.539 -0.2002  0.2184 -0.0762
    1phy    H1A   27   3.808   1.459   2.447 -0.3186  0.9863 -0.0035
    2phy    C35   28   3.939   1.211   1.376  0.4511  0.3507 -0.1678
    2phy    C33   29   4.034   1.199   1.494 -0.1517 -0.0050 -0.2405
    2phy    C34   30   3.952   1.204   1.616 -0.0520  0.3234 -0.6456
    2phy    C32   31   4.129   1.076   1.485  0.2480  0.0043 -0.2405
    2phy    C31   32   4.252   1.079   1.398  0.3610 -0.2127  0.4356
    2phy    C30   33   4.348   0.968   1.439  0.4169  0.5663  0.5463
    2phy    C28   34   4.482   0.961   1.356  0.0123 -0.1536  0.2891
    2phy    C29   35   4.599   0.931   1.450  0.0906 -0.3699 -0.0558
    2phy    C27   36   4.476   0.876   1.231 -0.0200 -0.1229  0.2731
    2phy    C26   37   4.574   0.904   1.118  0.2259  0.2193 -0.0987
    2phy    C25   38   4.571   0.801   1.006 -0.3650  0.0949  0.1506
    2phy    C23   39   4.682   0.822   0.902  0.2243  0.4808  0.2305
    2phy    C24   40   4.775   0.700   0.905 -0.1418  0.2063  0.3036
    2phy    C22   41   4.627   0.856   0.761  0.0514  0.1570 -0.6690
    2phy    C21   42   4.729   0.927   0.674 -0.2799 -0.2680  0.0109
    2phy    C20   43   4.660   0.960   0.540  0.2172 -0.0545 -0.2830
    2phy    C18   44   4.755   1.033   0.441 -0.0937  0.0014 -0.2906
    2phy    O01   45   4.816   1.155   0.498  0.0776  0.3897 -0.4506
    2phy    H01   46   4.751   1.200   0.547 -1.0057 -0.7810 -0.7581
    2phy    C19   47   4.641   1.085   0.347  0.4581  0.3045  0.3109
    2phy    C13   48   4.859   0.942   0.360  0.1708 -0.0249  0.4146
    2phy     H3   49   4.920   0.891   0.439  0.8137  1.5194  0.9690
    2phy    O33   50   4.810   0.827   0.293  0.4663 -0.0437 -0.3710
    2phy    H1B   51   4.803   0.840   0.200  1.1275 -0.0760 -0.4353
    2phy    C12   52   5.001   0.989   0.309  0.1082  0.3024  0.1142
    2phy    O11   53   5.071   1.088   0.381  0.5526 -0.7056  0.1262
    2phy    H1A   54   5.015   1.138   0.438  0.8422 -0.0147 -0.1797
    3phy    C35   55   0.066   4.917   0.995  0.5790 -0.1734  0.1592
    3phy    C33   56  -0.042   4.835   1.071 -0.1809 -0.3296 -0.4263
    3phy    C34   57   0.025   4.711   1.126 -0.6159  0.1396  0.3531
    3phy    C32   58  -0.104   4.925   1.182 -0.6389  0.3441 -0.0375
    3phy    C31   59  -0.232   4.993   1.131 -0.6797 -0.1683 -0.2757
    3phy    C30   60  -0.297   5.084   1.232 -0.4348 -0.2832 -0.0313
    3phy    C28   61  -0.431   5.154   1.189 -0.0958  1.0015 -0.0989
    3phy    C29   62  -0.530   5.146   1.305 -0.1258  0.1674 -0.2741
    3phy    C27   63  -0.415   5.297   1.129  0.2101  0.5456  0.2283
    3phy    C26   64  -0.504   5.315   1.003 -0.4583  0.3475  0.1331
    3phy    C25   65  -0.484   5.456   0.938 -0.0010 -0.4322  0.1289
    3phy    C23   66  -0.557   5.475   0.801 -0.4245 -0.5622 -0.7007
    3phy    C24   67  -0.681   5.562   0.827  0.1054  0.4888  0.5063
    3phy    C22   68  -0.464   5.535   0.693 -0.3396  0.1260 -0.3495
    3phy    C21   69  -0.499   5.515   0.554  0.5580  0.2819  0.4976
    3phy    C20   70  -0.415   5.586   0.451 -0.0270 -0.5037 -0.4017
    3phy    C18   71  -0.458   5.605   0.295 -0.2096  0.3085  0.0099
    3phy    O01   72  -0.502   5.483   0.239 -0.1561  0.2799 -0.2005
    3phy    H01   73  -0.436   5.417   0.248  0.7460  0.9370 -1.6824
    3phy    C19   74  -0.327   5.638   0.216 -0.3377  0.0830  0.3555
    3phy    C13   75  -0.575   5.717   0.282  0.0591 -0.2090  0.0636
    3phy     H3   76  -0.660   5.670   0.337 -0.1098  0.1368  0.0986
    3phy    O33   77  -0.568   5.837   0.360  0.0765 -0.1959 -0.2452
    3phy    H1B   78  -0.497   5.893   0.337 -1.2719  2.2604  1.0792
    3phy    C12   79  -0.681   5.731   0.163  0.9951  0.0255  0.1883
    3phy    O11   80  -0.696   5.625   0.073  0.2270  0.2476  0.0078
    3phy    H1A   81  -0.735   5.553   0.119  1.4083 -0.1047  0.4760
    4phy    C35   82   1.595   4.538   1.701 -0.0420  0.1285 -0.3291
    4phy    C33   83   1.531   4.666   1.752 -0.6366 -0.7200 -0.1023
    4phy    C34   84   1.636   4.757   1.814 -0.2403 -0.1135  0.0142
    4phy    C32   85   1.451   4.730   1.636 -0.4291  0.4748  0.3251
    4phy    C31   86   1.333   4.819   1.675  0.6819  0.1860  0.6485
    4phy    C30   87   1.272   4.884   1.547  0.0525 -0.0241 -0.0104
    4phy    C28   88   1.167   4.989   1.586 -0.0242  0.2414 -0.5516
    4phy    C29   89   1.210   5.132   1.540 -0.3340  0.0760 -0.2654
    4phy    C27   90   1.030   4.947   1.532 -0.1049 -0.6629  0.0749
    4phy    C26   91   0.920   4.957   1.643 -0.1543 -0.2094  0.8907
    4phy    C25   92   0.802   4.862   1.620 -0.0692  0.8552 -0.0837
    4phy    C23   93   0.700   4.847   1.734 -0.1366  0.0140 -0.1765
    4phy    C24   94   0.569   4.927   1.721 -0.0552 -0.3659 -0.2841
    4phy    C22   95   0.674   4.697   1.754 -0.7733  0.3616  0.4581
    4phy    C21   96   0.696   4.652   1.895  0.1189  0.4921  0.3559
    4phy    C20   97   0.641   4.508   1.922  0.0811  0.0128  0.3130
    4phy    C18   98   0.634   4.444   2.064 -0.1974  0.1693  0.8154
    4phy    O01   99   0.592   4.538   2.162 -0.0704 -0.3560 -0.1028
    4phy    H01  100   0.600   4.504   2.249  0.0006 -0.4065 -0.1290
    4phy    C19  101   0.520   4.339   2.046  0.3671 -0.2601 -0.3311
    4phy    C13  102   0.775   4.381   2.121 -0.2721  0.4125 -0.2421
    4phy     H3  103   0.810   4.306   2.046  0.0220  0.0361  0.2663
    4phy    O33  104   0.747   4.291   2.230 -0.1861 -0.4022  0.6898
    4phy    H1B  105   0.674   4.329   2.275 -0.5283 -1.4269  1.0160
    4phy    C12  106   0.895   4.478   2.176  0.4232 -0.3836  0.1320
    4phy    O11  107   0.846   4.574   2.270 -0.3114  0.2731  0.1414
    4phy    H1A  108   0.778   4.627   2.233  0.9436  2.0099  0.1788
    5phy    C35  109   4.992   0.451   1.401  0.0376  0.3290 -0.1305
    5phy    C33  110   4.894   0.561   1.392  0.4444  0.3432  0.4077
    5phy    C34  111   4.888   0.617   1.250 -0.6624  0.3812  0.5883
    5phy    C32  112   4.755   0.516   1.443  0.6913 -0.4106 -0.5892
    5phy    C31  113   4.739   0.569   1.589  0.2796  0.1493 -0.0718
    5phy    C30  114   4.610   0.535   1.668  0.0344  0.0298 -0.8705
    5phy    C28  115   4.597   0.616   1.799 -0.4769  0.0956  0.1709
    5phy    C29  116   4.495   0.726   1.779 -0.0355 -0.4105 -0.2012
    5phy    C27  117   4.542   0.527   1.910 -0.3657  0.0935 -0.2524
    5phy    C26  118   4.638   0.462   2.008  0.1478 -0.6246 -0.1950
    5phy    C25  119   4.555   0.389   2.119 -0.3052  0.1942  0.1800
    5phy    C23  120   4.628   0.309   2.227  0.1977 -0.5873  0.6746
    5phy    C24  121   4.693   0.400   2.327  0.1935 -0.1349  0.0511
    5phy    C22  122   4.529   0.218   2.298  0.1047 -0.2732 -0.5039
    5phy    C21  123   4.577   0.089   2.364  0.5159 -0.2829  0.0721
    5phy    C20  124   4.464   0.009   2.434 -0.3753 -0.3571 -0.4570
    5phy    C18  125   4.499  -0.113   2.524 -0.4831  0.3285 -0.7171
    5phy    O01  126   4.573  -0.060   2.637  0.1704 -0.0497 -0.5556
    5phy    H01  127   4.533   0.015   2.677 -0.1328 -0.1373 -0.7007
    5phy    C19  128   4.359  -0.148   2.579 -0.1715 -0.1403  0.1798
    5phy    C13  129   4.576  -0.240   2.453 -0.0281 -0.0454  0.2915
    5phy     H3  130   4.664  -0.200   2.397  1.7251 -2.2548  1.3515
    5phy    O33  131   4.497  -0.294   2.349  0.1331 -0.2344 -0.2175
    5phy    H1B  132   4.473  -0.219   2.297  0.7140  0.5315  0.6017
    5phy    C12  133   4.639  -0.343   2.554  0.2864  0.3767  0.3875
    5phy    O11  134   4.553  -0.431   2.618  0.2352  0.3829  0.0237
    5phy    H1A  135   4.504  -0.474   2.551  0.9916 -0.8142  0.2114
    6phy    C35  136   0.771   1.905   1.275 -0.2447 -0.3329  0.5339
    6phy    C33  137   0.631   1.906   1.216 -0.2226 -0.3844  0.3237
    6phy    C34  138   0.535   1.827   1.301  0.6007 -0.6337 -0.0616
    6phy    C32  139   0.588   2.052   1.183 -0.2122  0.4675 -0.0859
    6phy    C31  140   0.536   2.081   1.048 -0.2602  0.2426 -0.4102
    6phy    C30  141   0.490   2.230   1.033 -0.0118  0.5097 -0.1441
    6phy    C28  142   0.383   2.256   0.930  0.1629 -0.2683  0.3755
    6phy    C29  143   0.245   2.252   0.997  0.1257  0.2952 -0.1950
    6phy    C27  144   0.398   2.393   0.871 -0.4329  0.2519 -0.4120
    6phy    C26  145   0.338   2.423   0.731  0.5269 -0.3372  0.2114
    6phy    C25  146   0.347   2.570   0.686 -0.0487  0.3872  0.0601
    6phy    C23  147   0.270   2.598   0.555 -0.1855 -0.4727 -0.1086
    6phy    C24  148   0.159   2.698   0.589 -0.3253 -0.3688  0.1358
    6phy    C22  149   0.361   2.648   0.443 -0.3717  0.4915 -0.2433
    6phy    C21  150   0.347   2.562   0.316  0.2702 -0.1789  0.2609
    6phy    C20  151   0.470   2.570   0.227  0.9015 -0.2807  0.0041
    6phy    C18  152   0.480   2.478   0.106  0.1542 -0.1586  0.2139
    6phy    O01  153   0.455   2.340   0.133  0.0066 -0.4479  0.1145
    6phy    H01  154   0.368   2.326   0.165  0.2247  0.6697  1.2531
    6phy    C19  155   0.631   2.481   0.072  0.1384 -0.3746  0.0734
    6phy    C13  156   0.386   2.522  -0.018  0.4072  0.0778  0.4764
    6phy     H3  157   0.281   2.510   0.019 -0.1728 -0.5375 -1.2785
    6phy    O33  158   0.369   2.661  -0.057 -1.0681 -0.0024  0.2456
    6phy    H1B  159   0.403   2.715   0.012 -0.2436  0.3770 -0.4401
    6phy    C12  160   0.351   2.425  -0.137 -0.2856 -0.1804  0.3271
    6phy    O11  161   0.234   2.449  -0.204  0.4257 -0.0328  0.2370
    6phy    H1A  162   0.245   2.527  -0.255 -0.0098 -0.9551 -1.3055
    7phy    C35  163   4.816   0.098   1.632  0.4598  0.0205  0.1654
    7phy    C33  164   4.904   0.128   1.752  0.0083 -0.4338  0.5197
    7phy    C34  165   4.998   0.006   1.782  0.3912  0.4008  0.2341
    7phy    C32  166   4.985   0.265   1.737 -0.4068  0.7463  0.2476
    7phy    C31  167   5.015   0.334   1.872  0.0473  0.1436 -0.2328
    7phy    C30  168   5.089   0.466   1.850 -0.4419  0.5112 -0.7527
    7phy    C28  169   5.156   0.518   1.980 -0.3251 -0.2886  0.3370
    7phy    C29  170   5.308   0.551   1.963  0.1612 -0.2625  0.6241
    7phy    C27  171   5.082   0.633   2.052  0.3119  0.1925 -0.1060
    7phy    C26  172   5.067   0.612   2.202  0.0206 -0.0915 -0.1878
    7phy    C25  173   5.024   0.738   2.285 -0.2392 -0.2462 -0.2907
    7phy    C23  174   5.032   0.713   2.439  0.3534  0.5965 -0.0074
    7phy    C24  175   5.149   0.782   2.501 -0.5554  0.4121 -0.4472
    7phy    C22  176   4.902   0.758   2.504  0.5814 -0.3604 -0.1275
    7phy    C21  177   4.847   0.678   2.627 -0.4869  0.5534  0.3688
    7phy    C20  178   4.698   0.711   2.641  0.1563  0.0306 -0.3059
    7phy    C18  179   4.612   0.657   2.755  0.0773 -0.5874 -0.6799
    7phy    O01  180   4.689   0.659   2.877  0.2576 -0.0054  0.4059
    7phy    H01  181   4.712   0.568   2.880 -0.0269 -0.0650  2.5682
    7phy    C19  182   4.505   0.765   2.765  0.1118 -0.3230 -0.1295
    7phy    C13  183   4.543   0.507   2.737  0.4600 -0.0787 -0.4221
    7phy     H3  184   4.502   0.495   2.634  1.3281  0.5624 -0.8510
    7phy    O33  185   4.429   0.489   2.813  0.0165 -0.1810 -0.3625
    7phy    H1B  186   4.442   0.524   2.900 -1.7564 -1.2382  0.3906
    7phy    C12  187   4.639   0.384   2.761 -0.3189 -0.2225 -0.4358
    7phy    O11  188   4.728   0.405   2.870  0.1511  0.4157  0.6147
    7phy    H1A  189   4.762   0.321   2.892 -0.9792  0.2199  1.7766
    8phy    C35  190   0.014   0.982   1.499 -0.3953  0.1253 -0.3084
    8phy    C33  191   0.001   0.886   1.612  0.0442  0.8166 -0.2965
    8phy    C34  192  -0.144   0.898   1.662 -0.0925 -0.2447  0.4067
    8phy    C32  193   0.043   0.741   1.576 -0.0918  0.0567  0.1930
    8phy    C31  194   0.194   0.708   1.578  0.1535  0.1152 -0.3243
    8phy    C30  195   0.210   0.562   1.531 -0.2799  0.0714 -0.0961
    8phy    C28  196   0.355   0.510   1.513 -0.3236 -0.6171  0.3561
    8phy    C29  197   0.432   0.460   1.635  0.2681  0.4858 -0.2297
    8phy    C27  198   0.358   0.392   1.408  0.1438  0.3007 -0.4178
    8phy    C26  199   0.454   0.423   1.293 -0.1346  0.3338  0.1448
    8phy    C25  200   0.475   0.317   1.191  1.0510  0.4694  0.0556
    8phy    C23  201   0.556   0.361   1.070 -0.4083 -0.0079 -0.0707
    8phy    C24  202   0.640   0.239   1.025  0.1248  0.7635  0.0854
    8phy    C22  203   0.466   0.410   0.954 -0.5108 -0.0872  0.2778
    8phy    C21  204   0.547   0.507   0.862 -0.2793  0.0523 -0.0642
    8phy    C20  205   0.472   0.542   0.729  0.4734  0.0324  0.5485
    8phy    C18  206   0.522   0.659   0.626 -0.3489  0.0351 -0.1123
    8phy    O01  207   0.540   0.773   0.713 -0.2328 -0.4812 -0.2463
    8phy    H01  208   0.465   0.799   0.763  0.7221  0.5701  0.6924
    8phy    C19  209   0.406   0.691   0.532 -0.3689  0.7811  0.3996
    8phy    C13  210   0.662   0.617   0.554  0.2602 -0.0189  0.1225
    8phy     H3  211   0.735   0.602   0.638  0.6040 -1.1144 -0.3517
    8phy    O33  212   0.679   0.489   0.493  0.4309  0.3273 -0.1988
    8phy    H1B  213   0.644   0.486   0.406 -0.6281 -1.3341  0.2497
    8phy    C12  214   0.760   0.725   0.492 -0.0598 -0.2172  0.7438
    8phy    O11  215   0.767   0.849   0.565  0.4953  0.6144 -0.0374
    8phy    H1A  216   0.695   0.847   0.626 -0.5800  0.7494 -1.2383
    9phy    C35  217   3.539   0.940   1.900  0.1363 -0.0813  0.3103
    9phy    C33  218   3.688   0.908   1.892 -0.1934 -0.2932  0.1322
    9phy    C34  219   3.726   0.862   1.748  0.6496  0.1385 -0.7444
    9phy    C32  220   3.761   1.026   1.948  0.0650 -0.2570 -0.0955
    9phy    C31  221   3.895   0.991   2.012  0.0406  0.0200 -0.2477
    9phy    C30  222   3.982   1.115   2.036 -0.0944 -0.0001  0.1601
    9phy    C28  223   4.134   1.089   2.028  0.1483  0.5698 -0.1269
    9phy    C29  224   4.195   1.131   1.893 -0.3067  0.1379  0.1371
    9phy    C27  225   4.200   1.165   2.141  0.3934 -0.1526  0.0475
    9phy    C26  226   4.297   1.086   2.224  0.1050  0.3716 -0.3025
    9phy    C25  227   4.335   1.177   2.341 -0.9399  0.3450  0.2352
    9phy    C23  228   4.413   1.109   2.458  0.1069  0.2462 -0.1992
    9phy    C24  229   4.563   1.098   2.428  0.5190 -0.4009 -0.2238
    9phy    C22  230   4.400   1.192   2.586  0.2458  0.2900  0.3062
    9phy    C21  231   4.398   1.121   2.721  0.1309 -0.5953 -0.0182
    9phy    C20  232   4.403   1.212   2.844  0.0429 -0.1217  0.3153
    9phy    C18  233   4.389   1.161   2.991 -0.0081  0.0718 -0.0375
    9phy    O01  234   4.493   1.059   3.003  0.1454 -0.5163  0.2862
    9phy    H01  235   4.464   1.004   3.073  0.9053 -1.4044 -0.0802
    9phy    C19  236   4.434   1.288   3.074 -0.1131  0.0620  0.3307
    9phy    C13  237   4.243   1.102   3.027  0.0857  0.3771 -0.7007
    9phy     H3  238   4.206   1.035   2.946 -0.2745  0.5849 -0.7057
    9phy    O33  239   4.143   1.207   3.027  0.1096 -0.1052 -0.1218
    9phy    H1B  240   4.072   1.170   2.979 -0.1768  0.8332 -0.4545
    9phy    C12  241   4.237   1.010   3.156  0.0132  0.0810 -0.3116
    9phy    O11  242   4.354   0.936   3.188  0.3511  0.0468  0.2218
    9phy    H1A  243   4.349   0.904   3.276 -0.7981 -0.1053  0.1100
   10phy    C35  244   4.942   1.043   1.066  0.2171  0.0878  0.8281
   10phy    C33  245   4.956   1.179   1.128 -0.6737 -0.4588 -0.1066
   10phy    C34  246   4.883   1.179   1.266 -0.1657 -0.3505 -0.2089
   10phy    C32  247   5.108   1.202   1.141 -0.3345  0.2882  0.1161
   10phy    C31  248   5.142   1.351   1.157 -0.0356 -0.4547 -0.0479
   10phy    C30  249   5.298   1.372   1.162 -0.0522 -0.2021  0.1858
   10phy    C28  250   5.336   1.516   1.193  0.0580 -0.2855 -0.8406
   10phy    C29  251   5.442   1.511   1.304  0.3940  0.2990  0.0107
   10phy    C27  252   5.389   1.591   1.071  0.1389 -0.1179  0.1426
   10phy    C26  253   5.285   1.697   1.025  0.1149  0.0037  0.2350
   10phy    C25  254   5.322   1.783   0.902 -0.0709 -0.4274 -0.7411
   10phy    C23  255   5.209   1.852   0.823  0.3062  0.1325 -0.2166
   10phy    C24  256   5.236   1.999   0.810 -0.3447 -0.3039 -0.2222
   10phy    C22  257   5.196   1.787   0.680  0.1373  0.2530  0.0511
   10phy    C21  258   5.077   1.699   0.669  0.1065  0.0586 -0.0286
   10phy    C20  259   5.068   1.631   0.531  0.0666 -0.2530  0.4012
   10phy    C18  260   4.965   1.514   0.514  0.6139 -0.5217  0.6530
   10phy    O01  261   4.971   1.433   0.636  0.0282 -0.2514  0.1648
   10phy    H01  262   5.060   1.417   0.662  0.5590  1.6545 -0.2873
   10phy    C19  263   5.023   1.436   0.394  0.2686  0.0616 -0.2600
   10phy    C13  264   4.811   1.557   0.493  0.1389  0.2044  0.0265
   10phy     H3  265   4.788   1.612   0.587  1.4495  0.2887  0.3158
   10phy    O33  266   4.765   1.662   0.401 -0.1867 -0.2313 -0.3134
   10phy    H1B  267   4.739   1.629   0.318 -0.3866 -0.3483 -0.2033
   10phy    C12  268   4.688   1.469   0.527  0.8419 -0.2552 -0.3965
   10phy    O11  269   4.708   1.365   0.622  0.2209 -0.3404 -0.0157
   10phy    H1A  270   4.789   1.390   0.660 -0.2440 -0.2579  0.9631
   11phy    C35  271   0.203   2.376   2.318  0.0346  0.1075 -0.2361
   11phy    C33  272   0.085   2.303   2.255  0.3986  1.2944 -0.0962
   11phy    C34  273   0.014   2.401   2.164 -0.0388 -0.3902 -0.0377
   11phy    C32  274   0.139   2.180   2.177 -0.2155  0.4080  0.3655
   11phy    C31  275   0.045   2.069   2.140 -0.4176 -0.2806  0.0811
   11phy    C30  276   0.116   1.978   2.038  0.0560 -0.4581  0.0674
   11phy    C28  277   0.032   1.871   1.973 -0.0498  0.2036 -0.2767
   11phy    C29  278   0.094   1.833   1.837  0.1744 -0.0905 -0.2760
   11phy    C27  279   0.028   1.742   2.053  0.2036 -0.3305 -0.2675
   11phy    C26  280  -0.109   1.692   2.088  0.0576  0.2908 -0.0822
   11phy    C25  281  -0.095   1.544   2.136  0.0291  0.0558 -0.5373
   11phy    C23  282  -0.231   1.478   2.185  0.1913  0.1690 -0.7426
   11phy    C24  283  -0.336   1.441   2.074 -0.6318  0.4030 -0.6754
   11phy    C22  284  -0.190   1.348   2.265  0.4369 -0.1799 -0.1203
   11phy    C21  285  -0.267   1.335   2.395 -0.3661  0.2025  0.1273
   11phy    C20  286  -0.185   1.238   2.483 -0.0033  0.2581 -0.1194
   11phy    C18  287  -0.219   1.222   2.635 -0.0620  0.4048  0.2990
   11phy    O01  288  -0.355   1.188   2.663  0.1299 -0.0691  0.0160
   11phy    H01  289  -0.369   1.158   2.751 -0.7577  0.2063 -0.0153
   11phy    C19  290  -0.137   1.094   2.650  0.2350  0.4904 -0.3801
   11phy    C13  291  -0.182   1.342   2.738 -0.0773  0.0565 -0.1960
   11phy     H3  292  -0.078   1.375   2.713 -0.4205  0.2487 -1.4446
   11phy    O33  293  -0.160   1.303   2.874  0.4838 -0.4907 -0.1422
   11phy    H1B  294  -0.101   1.363   2.915  1.0043 -1.3940  0.4944
   11phy    C12  295  -0.277   1.463   2.734  0.3606 -0.3719  0.0496
   11phy    O11  296  -0.405   1.431   2.784 -0.0119 -0.2665 -0.3907
   11phy    H1A  297  -0.419   1.339   2.787 -0.9572 -0.1112  0.7374
   12phy    C35  298   1.291   1.563   2.270 -0.3588  0.0204  0.0896
   12phy    C33  299   1.205   1.486   2.171 -0.5639  0.0305 -0.1860
   12phy    C34  300   1.287   1.410   2.062 -0.1201 -0.0626  0.1593
   12phy    C32  301   1.099   1.403   2.243  0.2433  0.0563 -0.4228
   12phy    C31  302   0.965   1.404   2.176  0.5477 -0.1682 -0.3330
   12phy    C30  303   0.858   1.321   2.236  0.2368 -0.4297 -0.1747
   12phy    C28  304   0.718   1.342   2.180  0.5772  0.1044  0.2010
   12phy    C29  305   0.698   1.254   2.052 -0.1661 -0.2321  0.0886
   12phy    C27  306   0.611   1.284   2.279 -0.0320 -0.4419 -0.1540
   12phy    C26  307   0.533   1.391   2.357 -0.6732  0.3367  0.2186
   12phy    C25  308   0.418   1.331   2.439  0.5478 -0.0101 -0.2129
   12phy    C23  309   0.316   1.426   2.515  0.4460 -0.1552  0.3297
   12phy    C24  310   0.204   1.470   2.415 -0.5280  0.2224 -0.1679
   12phy    C22  311   0.249   1.355   2.633  0.2238 -0.2172 -0.8135
   12phy    C21  312   0.233   1.447   2.759 -0.2225  0.5099  0.4366
   12phy    C20  313   0.172   1.368   2.883  0.0372  0.5565  0.4779
   12phy    C18  314   0.125   1.428   3.015 -0.3553  0.1194 -0.1553
   12phy    O01  315   0.011   1.505   2.982 -0.0018 -0.3147 -0.3670
   12phy    H01  316   0.037   1.580   2.932 -0.6497 -0.7952 -1.4638
   12phy    C19  317   0.078   1.303   3.089 -0.1304 -0.3480 -0.3154
   12phy    C13  318   0.238   1.526   3.077  0.1578 -0.2688 -0.2688
   12phy     H3  319   0.274   1.596   2.997 -0.6620  0.9340  0.3888
   12phy    O33  320   0.356   1.453   3.104 -0.4719 -0.0608 -0.4590
   12phy    H1B  321   0.357   1.407   3.186 -1.2150 -0.1780 -0.5094
   12phy    C12  322   0.205   1.622   3.197 -0.2644 -0.8269  0.0253
   12phy    O11  323   0.112   1.721   3.194  0.1837 -0.2713 -0.5589
   12phy    H1A  324   0.112   1.767   3.276 -0.6380 -0.0240 -0.6983
   13phy    C35  325   4.339   2.603   1.212  0.4345 -0.4834  0.0762
   13phy    C33  326   4.423   2.483   1.258  0.0645  0.0491  0.1896
   13phy    C34  327   4.427   2.379   1.146  0.0349 -0.0744 -0.1869
   13phy    C32  328   4.559   2.525   1.305  0.2670  0.4054 -0.1365
   13phy    C31  329   4.613   2.448   1.425 -0.1617  0.4729 -0.1385
   13phy    C30  330   4.761   2.490   1.447 -0.5221  0.2570 -0.3934
   13phy    C28  331   4.828   2.431   1.573  0.0757  0.4816 -0.3865
   13phy    C29  332   4.949   2.341   1.539 -0.0687 -0.0638  0.3949
   13phy    C27  333   4.860   2.544   1.670 -0.0916  0.0159 -0.6322
   13phy    C26  334   4.825   2.520   1.818 -0.1831  0.2729  0.4030
   13phy    C25  335   4.846   2.645   1.898 -0.1686 -0.5397 -0.1821
   13phy    C23  336   4.830   2.648   2.053  0.0529 -0.6541  0.2732
   13phy    C24  337   4.901   2.773   2.109  0.0160 -0.3082  0.0833
   13phy    C22  338   4.684   2.640   2.101  0.3198 -0.0478 -0.0388
   13phy    C21  339   4.666   2.580   2.243 -0.0582 -0.1313  0.9463
   13phy    C20  340   4.522   2.578   2.287 -0.2964 -0.2449 -0.0325
   13phy    C18  341   4.475   2.572   2.437 -0.7814 -0.3882 -0.5512
   13phy    O01  342   4.549   2.676   2.504 -0.1434 -0.3146 -0.4376
   13phy    H01  343   4.628   2.644   2.543 -0.2843  0.1221  0.2381
   13phy    C19  344   4.331   2.615   2.422  0.1059 -0.0246 -0.3844
   13phy    C13  345   4.499   2.425   2.506 -0.0736 -0.3115  0.4249
   13phy     H3  346   4.606   2.392   2.492  0.4740  1.4250  0.2982
   13phy    O33  347   4.426   2.317   2.442  0.1517 -0.5657 -0.0190
   13phy    H1B  348   4.341   2.345   2.411  1.0735 -0.8783 -3.1776
   13phy    C12  349   4.477   2.410   2.666 -0.1060 -0.1873 -0.4038
   13phy    O11  350   4.341   2.401   2.709  0.3015  0.2098  0.1133
   13phy    H1A  351   4.311   2.313   2.696 -2.0412  1.0252 -0.5094
   14phy    C35  352   1.086   3.524   1.239 -0.1205  0.4939 -0.0562
   14phy    C33  353   0.944   3.577   1.244 -0.4399 -0.0486  0.0719
   14phy    C34  354   0.869   3.546   1.373 -0.0489 -0.1078 -0.7437
   14phy    C32  355   0.945   3.726   1.210 -0.0655  0.6128  0.2539
   14phy    C31  356   0.816   3.783   1.151 -0.0346  0.4804 -0.4504
   14phy    C30  357   0.817   3.932   1.119  0.1501  0.0067  0.0859
   14phy    C28  358   0.683   3.988   1.076 -0.0553  0.5791  0.0052
   14phy    C29  359   0.637   4.099   1.168 -0.1555 -0.0797  0.0427
   14phy    C27  360   0.682   4.046   0.932 -0.4835 -0.1043  0.5005
   14phy    C26  361   0.578   3.991   0.837  0.2036  0.3351 -0.3643
   14phy    C25  362   0.593   4.048   0.695  0.1900  0.1383  0.1850
   14phy    C23  363   0.497   3.987   0.594 -0.0101  0.2427 -0.1449
   14phy    C24  364   0.379   4.076   0.558 -0.2485  0.2408 -0.0437
   14phy    C22  365   0.575   3.923   0.476  0.5652 -0.3649  0.3701
   14phy    C21  366   0.524   3.782   0.439  0.4868  0.3231  0.8085
   14phy    C20  367   0.589   3.723   0.314 -0.5614 -0.7571 -0.2719
   14phy    C18  368   0.564   3.573   0.274 -0.2250  0.1392  0.1796
   14phy    O01  369   0.571   3.494   0.395 -0.0357 -0.1284  0.2531
   14phy    H01  370   0.655   3.485   0.435 -0.6798 -0.1549  1.6524
   14phy    C19  371   0.684   3.535   0.180  0.0421  0.0973 -0.2688
   14phy    C13  372   0.422   3.556   0.199  0.3490  0.1887 -0.3603
   14phy     H3  373   0.348   3.578   0.281  0.8859 -0.3474  0.2808
   14phy    O33  374   0.374   3.651   0.104 -0.4360 -0.2333  0.0003
   14phy    H1B  375   0.453   3.682   0.064 -1.0266  0.2539 -0.8278
   14phy    C12  376   0.343   3.424   0.184 -0.1105 -0.0354  0.2815
   14phy    O11  377   0.334   3.357   0.058  0.4996  0.0530  0.2644
   14phy    H1A  378   0.270   3.400   0.005  0.6888  0.8312  0.6526
   15phy    C35  379   0.849   4.071   1.802  0.1931  0.3293  0.0927
   15phy    C33  380   0.738   4.064   1.699 -0.2804 -0.7716  0.2982
   15phy    C34  381   0.790   3.972   1.587  0.6246 -0.1519  0.3942
   15phy    C32  382   0.601   4.035   1.761  0.1634 -0.2481  0.2801
   15phy    C31  383   0.477   4.098   1.695  0.3711  0.1215  0.0356
   15phy    C30  384   0.343   4.059   1.761 -0.1621  0.0854 -0.1235
   15phy    C28  385   0.217   4.145   1.724  0.0274  0.6762 -0.2213
   15phy    C29  386   0.156   4.107   1.592  0.3207 -0.0970 -0.2946
   15phy    C27  387   0.110   4.129   1.834 -0.1948 -0.0348 -0.0106
   15phy    C26  388   0.117   4.243   1.936  0.2582 -0.4360 -0.0737
   15phy    C25  389  -0.004   4.229   2.036 -0.0143  0.2832 -0.1061
   15phy    C23  390   0.007   4.334   2.147 -0.3236  0.7281  0.4620
   15phy    C24  391  -0.121   4.412   2.170 -0.1380  0.2651 -0.0142
   15phy    C22  392   0.079   4.273   2.272  0.2872 -0.2145  0.0087
   15phy    C21  393   0.181   4.356   2.339 -0.4736 -0.1372 -0.2547
   15phy    C20  394   0.288   4.273   2.413 -0.0476 -0.0126 -0.0173
   15phy    C18  395   0.381   4.342   2.521 -0.3054 -0.0893 -0.1738
   15phy    O01  396   0.290   4.376   2.621  0.1696  0.2184  0.0968
   15phy    H01  397   0.248   4.305   2.665  1.4853 -0.1752  0.7654
   15phy    C19  398   0.459   4.223   2.583  0.2096 -0.3101  0.0003
   15phy    C13  399   0.469   4.471   2.478 -0.2455 -0.2372  0.2935
   15phy     H3  400   0.412   4.535   2.407  0.9276  0.6277  0.1016
   15phy    O33  401   0.585   4.437   2.397 -0.4678  0.3524 -0.4488
   15phy    H1B  402   0.656   4.419   2.455 -1.1131 -0.4430  0.1181
   15phy    C12  403   0.515   4.579   2.586  0.4657 -0.0742  0.0109
   15phy    O11  404   0.415   4.632   2.671 -0.7693  0.3359  0.2571
   15phy    H1A  405   0.348   4.567   2.675  0.2551 -0.7149  1.6819
   16phy    C35  406   4.687   4.832   2.050 -0.0704  0.0988  0.1928
   16phy    C33  407   4.784   4.946   2.048 -0.3112  0.1461 -0.0530
   16phy    C34  408   4.695   5.071   2.026  0.5432  0.9876 -0.8300
   16phy    C32  409   4.865   4.961   2.175  0.1884 -0.4157  0.1488
   16phy    C31  410   4.997   4.883   2.188  0.0222 -0.2524 -0.2978
   16phy    C30  411   5.055   4.905   2.328 -0.2971  0.0417  0.0125
   16phy    C28  412   5.166   4.801   2.360 -0.1598 -0.0259  0.2898
   16phy    C29  413   5.298   4.871   2.390 -0.4223 -0.4071 -0.0916
   16phy    C27  414   5.129   4.706   2.476  0.1146  0.0433  0.1675
   16phy    C26  415   5.004   4.613   2.473 -0.0244 -0.1415 -0.1379
   16phy    C25  416   5.026   4.508   2.580  0.1337 -0.3835 -0.2857
   16phy    C23  417   4.909   4.416   2.613  0.9481 -0.3045 -0.2870
   16phy    C24  418   4.922   4.281   2.541 -0.0124 -0.0443  0.0295
   16phy    C22  419   4.915   4.379   2.766 -0.2016 -0.7484 -0.6245
   16phy    C21  420   4.830   4.471   2.853 -0.1020 -0.6554 -0.3745
   16phy    C20  421   4.831   4.428   3.000 -0.1713 -0.1773 -0.1201
   16phy    C18  422   4.730   4.497   3.103 -0.3218  0.1847 -0.0415
   16phy    O01  423   4.605   4.503   3.034  0.0108 -0.3708 -0.1842
   16phy    H01  424   4.587   4.584   2.989  1.9819 -0.0335 -0.4901
   16phy    C19  425   4.716   4.394   3.223  0.5496  0.1708  0.2700
   16phy    C13  426   4.779   4.646   3.146 -0.0791 -0.0448  0.1949
   16phy     H3  427   4.790   4.709   3.054  0.0099  0.5333  0.5930
   16phy    O33  428   4.914   4.645   3.198  0.3055  0.2164  0.4997
   16phy    H1B  429   4.954   4.721   3.161  1.0185 -0.1199  0.5544
   16phy    C12  430   4.692   4.737   3.236  0.1416 -0.4453  0.6716
   16phy    O11  431   4.718   4.880   3.231 -0.6805  0.2234  0.1373
   16phy    H1A  432   4.806   4.894   3.258 -0.7564  0.2691  0.3628
   17phy    C35  433   3.948   4.589   1.267  0.4398 -0.1323 -0.0272
   17phy    C33  434   3.845   4.552   1.375 -0.5625  0.0318 -0.3987
   17phy    C34  435   3.729   4.653   1.386  0.0690  0.2329 -0.0997
   17phy    C32  436   3.801   4.406   1.362  0.5960  0.0652 -0.1766
   17phy    C31  437   3.781   4.327   1.488 -0.2681 -0.2691 -0.4613
   17phy    C30  438   3.734   4.185   1.476  0.2344  0.0305  0.3502
   17phy    C28  439   3.719   4.103   1.609 -0.1888 -0.0763  0.0627
   17phy    C29  440   3.609   3.997   1.588  0.3111  0.0355 -0.2601
   17phy    C27  441   3.852   4.025   1.650  0.6009 -0.4624 -0.2285
   17phy    C26  442   3.870   3.995   1.803  0.0155  0.8014  0.4194
   17phy    C25  443   4.003   3.921   1.832 -0.1954 -0.1267  0.8071
   17phy    C23  444   4.011   3.877   1.982  0.1514 -0.0046 -0.0133
   17phy    C24  445   3.966   3.735   2.001  0.1763  0.3933 -0.3343
   17phy    C22  446   4.158   3.897   2.034  0.2091  0.1774  0.4035
   17phy    C21  447   4.170   3.994   2.150 -0.4049  0.5095 -0.1362
   17phy    C20  448   4.311   4.030   2.194 -0.4584 -0.7152  0.3116
   17phy    C18  449   4.339   4.119   2.324 -0.1485 -0.1746 -0.6335
   17phy    O01  450   4.266   4.062   2.437 -0.5486  0.2210 -0.3038
   17phy    H01  451   4.281   3.970   2.446  1.3607  0.6967  3.0769
   17phy    C19  452   4.488   4.088   2.352 -0.3434  0.2144  0.2502
   17phy    C13  453   4.317   4.278   2.312 -0.0256 -0.4239  0.0896
   17phy     H3  454   4.364   4.313   2.216 -0.3824  0.6888  0.3127
   17phy    O33  455   4.388   4.354   2.412 -0.5060  0.0275 -0.1466
   17phy    H1B  456   4.452   4.417   2.384  0.1573  0.0531  1.3870
   17phy    C12  457   4.168   4.322   2.312  0.0235  0.5446 -0.0269
   17phy    O11  458   4.158   4.455   2.283  0.1139 -0.4646 -0.4182
   17phy    H1A  459   4.237   4.494   2.315 -0.1513 -1.4363  1.5730
   18phy    C35  460   0.314   2.869   0.941  0.0297  0.1378 -0.1629
   18phy    C33  461   0.443   2.922   0.984 -0.3413 -0.3605 -0.5322
   18phy    C34  462   0.552   2.817   0.960 -0.3336  0.1531  0.2287
   18phy    C32  463   0.478   3.052   0.912 -0.1266 -0.1298 -0.5977
   18phy    C31  464   0.445   3.177   0.995  0.3227 -0.1712  0.5053
   18phy    C30  465   0.485   3.310   0.927 -0.1502 -0.0069  0.0931
   18phy    C28  466   0.467   3.442   1.005  0.5608 -0.4417 -0.0475
   18phy    C29  467   0.597   3.484   1.077  0.5990  0.2003 -0.2115
   18phy    C27  468   0.432   3.557   0.904 -0.0139 -0.2513  0.3700
   18phy    C26  469   0.285   3.587   0.875  0.1816  0.0203 -0.1847
   18phy    C25  470   0.279   3.696   0.772 -0.0856 -0.4039 -0.2184
   18phy    C23  471   0.142   3.732   0.711 -0.0894  0.8417 -0.1196
   18phy    C24  472   0.127   3.884   0.714 -0.3613 -0.4498  0.4434
   18phy    C22  473   0.130   3.674   0.575 -0.1918 -0.2471 -0.2123
   18phy    C21  474  -0.001   3.617   0.538  0.2498 -0.3381  0.4206
   18phy    C20  475   0.001   3.552   0.400  0.5960 -0.1227  0.3827
   18phy    C18  476  -0.131   3.481   0.346  0.3436 -0.1277 -0.1350
   18phy    O01  477  -0.170   3.379   0.441  0.1555 -0.5934  0.0565
   18phy    H01  478  -0.264   3.380   0.439  0.0664 -2.2790  1.0415
   18phy    C19  479  -0.080   3.409   0.218 -0.0294  0.4003  0.0306
   18phy    C13  480  -0.263   3.576   0.310 -0.3696  0.5102 -0.6533
   18phy     H3  481  -0.292   3.623   0.407 -0.1652  0.3027 -0.4915
   18phy    O33  482  -0.228   3.696   0.242 -0.1280  0.0900 -0.3649
   18phy    H1B  483  -0.155   3.736   0.285 -1.0669  0.9979  0.4383
   18phy    C12  484  -0.413   3.529   0.288  0.2296  0.1857  0.5218
   18phy    O11  485  -0.448   3.410   0.349 -0.3348  0.3362 -0.2178
   18phy    H1A  486  -0.535   3.385   0.325 -0.9413  0.1711  1.9586
   19phy    C35  487   5.074   4.583   1.499  0.5151 -0.0903 -0.0673
   19phy    C33  488   5.038   4.431   1.495 -0.0248 -0.0008  0.3391
   19phy    C34  489   4.990   4.379   1.632  0.5866 -0.3233 -0.0343
   19phy    C32  490   4.930   4.394   1.385  0.2630 -0.0709  0.0243
   19phy    C31  491   4.961   4.267   1.302  0.6272  0.1425 -0.0019
   19phy    C30  492   4.839   4.212   1.227 -0.2382  0.5274 -0.0201
   19phy    C28  493   4.864   4.080   1.150  0.4770 -0.5710  0.4305
   19phy    C29  494   4.790   3.965   1.219 -0.4178  0.2153  0.0781
   19phy    C27  495   4.804   4.094   1.007 -0.1484  0.3702 -0.2061
   19phy    C26  496   4.880   4.022   0.896  0.6285 -0.2410  0.1281
   19phy    C25  497   4.815   4.039   0.754  0.3658 -0.0274 -0.4690
   19phy    C23  498   4.876   3.952   0.643 -0.1211 -0.1705 -0.0887
   19phy    C24  499   4.806   3.820   0.631  0.0618  0.2103  0.1110
   19phy    C22  500   4.859   4.021   0.504  0.2899  0.3721 -0.4394
   19phy    C21  501   4.988   4.081   0.442  0.2907 -0.1926  0.5767
   19phy    C20  502   4.980   4.084   0.287 -0.0393  0.0874 -0.3620
   19phy    C18  503   5.126   4.092   0.221 -0.5910  0.5891 -0.7166
   19phy    O01  504   5.204   4.205   0.268  0.3080 -0.3676 -0.1796
   19phy    H01  505   5.151   4.282   0.271  0.0951 -0.5281  0.2175
   19phy    C19  506   5.097   4.121   0.076 -0.1010  0.2347 -0.2815
   19phy    C13  507   5.202   3.952   0.236 -0.1319 -0.2056  0.2085
   19phy     H3  508   5.216   3.949   0.347 -0.4674  1.2468  0.3046
   19phy    O33  509   5.139   3.828   0.221 -0.0048 -0.3112 -0.0304
   19phy    H1B  510   5.153   3.797   0.134  2.6541  1.9220 -0.5486
   19phy    C12  511   5.359   3.933   0.228 -0.2896 -0.3022 -0.0234
   19phy    O11  512   5.419   3.901   0.101  0.2741  0.4206 -0.6447
   19phy    H1A  513   5.481   3.830   0.105 -0.9338 -0.7184 -1.4151
   20phy    C35  514   3.788   0.131   1.597  0.7499 -0.2218 -0.3467
   20phy    C33  515   3.905   0.226   1.569  0.6158 -0.3275  0.0921
   20phy    C34  516   3.915   0.237   1.413  0.4723 -0.0371  0.4846
   20phy    C32  517   3.876   0.361   1.636 -0.1280  0.2506  0.2235
   20phy    C31  518   4.001   0.416   1.705 -0.0018  0.6245  0.3592
   20phy    C30  519   3.964   0.521   1.812 -0.0070  0.6442 -0.0955
   20phy    C28  520   4.086   0.609   1.859  0.1445 -0.0709 -0.1986
   20phy    C29  521   4.102   0.740   1.777 -0.0491  0.1636 -0.0408
   20phy    C27  522   4.073   0.649   2.008  0.1159  0.0944 -0.0475
   20phy    C26  523   4.196   0.600   2.086  0.5459 -0.5095  0.1979
   20phy    C25  524   4.185   0.674   2.222 -0.1525 -0.4800 -0.3904
   20phy    C23  525   4.283   0.629   2.338  0.0169 -0.5283  0.2597
   20phy    C24  526   4.418   0.700   2.319 -0.0415 -0.0447 -0.2471
   20phy    C22  527   4.233   0.684   2.474 -0.0858  0.4282 -0.0423
   20phy    C21  528   4.183   0.574   2.569 -0.2528 -0.2242 -0.8769
   20phy    C20  529   4.134   0.640   2.705 -0.1784  0.4099  0.2181
   20phy    C18  530   4.086   0.534   2.818 -0.4943 -0.7740 -0.2754
   20phy    O01  531   4.183   0.423   2.827 -0.3095 -0.0554  0.2843
   20phy    H01  532   4.269   0.460   2.826 -0.0534 -0.6512 -0.2428
   20phy    C19  533   4.115   0.610   2.950  0.4116 -0.3835 -0.2509
   20phy    C13  534   3.933   0.483   2.799 -0.0412  0.5745  0.4337
   20phy     H3  535   3.863   0.570   2.785  0.0714  0.4214 -1.2485
   20phy    O33  536   3.873   0.426   2.915 -0.2008 -0.0367 -0.0120
   20phy    H1B  537   3.831   0.497   2.960  0.4279  0.2996  0.0538
   20phy    C12  538   3.899   0.388   2.676 -0.4665  0.1002 -0.3656
   20phy    O11  539   3.761   0.361   2.651 -0.0492 -0.2933  0.0616
   20phy    H1A  540   3.760   0.269   2.633  0.5889  0.1180 -2.3274
   21phy    C35  541   0.174   3.659   1.288  0.1261 -0.0353 -0.0570
   21phy    C33  542   0.081   3.779   1.269  0.1581  0.5533  0.3124
   21phy    C34  543   0.023   3.827   1.400  0.1921  0.1461 -0.6062
   21phy    C32  544   0.162   3.892   1.209 -0.0257 -0.2953  0.1437
   21phy    C31  545   0.100   3.991   1.107  0.7906 -0.4786 -0.0258
   21phy    C30  546   0.201   4.095   1.061 -0.1589  0.5010  0.1321
   21phy    C28  547   0.141   4.219   0.994 -0.4045  0.1498  0.2069
   21phy    C29  548   0.115   4.328   1.099 -0.0568  0.4220 -0.2378
   21phy    C27  549   0.244   4.267   0.886 -0.0803  0.1845  0.1366
   21phy    C26  550   0.174   4.353   0.782 -0.3651 -0.4326  0.1045
   21phy    C25  551   0.278   4.408   0.681 -0.1788  0.3875 -0.0840
   21phy    C23  552   0.227   4.521   0.585 -0.4182 -0.3737 -0.0123
   21phy    C24  553   0.232   4.655   0.653 -0.0671 -0.1137  0.3187
   21phy    C22  554   0.321   4.533   0.463  0.4109  0.1437  0.8199
   21phy    C21  555   0.277   4.463   0.335  0.1401 -0.0277  0.0479
   21phy    C20  556   0.378   4.473   0.216 -0.3856 -0.6414 -0.0501
   21phy    C18  557   0.323   4.436   0.074  0.2613 -0.1370  0.1375
   21phy    O01  558   0.264   4.302   0.072  0.0474  0.4797 -0.4599
   21phy    H01  559   0.215   4.290   0.151  0.1095 -0.2077 -0.5216
   21phy    C19  560   0.454   4.421  -0.009  0.3303 -0.0359 -0.0051
   21phy    C13  561   0.217   4.540   0.013 -0.2647 -0.8599 -0.2388
   21phy     H3  562   0.131   4.529   0.083 -0.3511 -2.4372 -0.5733
   21phy    O33  563   0.237   4.686   0.035 -0.5761 -0.6601 -0.1296
   21phy    H1B  564   0.285   4.717  -0.039  1.3713  0.0475  1.3572
   21phy    C12  565   0.123   4.507  -0.109  0.1602 -0.1116  0.2466
   21phy    O11  566   0.163   4.556  -0.237  0.3259  0.4781  0.2156
   21phy    H1A  567   0.126   4.491  -0.294 -0.8983 -1.1330  2.6382
   22phy    C35  568   2.451   4.690   1.436  0.2609  0.1152  0.1052
   22phy    C33  569   2.481   4.578   1.531 -0.0195  0.1569 -0.2626
   22phy    C34  570   2.400   4.604   1.655  0.1057 -0.1834  0.0600
   22phy    C32  571   2.456   4.440   1.470 -0.4912  0.0488  0.1324
   22phy    C31  572   2.556   4.325   1.494  0.1944 -0.0719 -0.7016
   22phy    C30  573   2.502   4.190   1.436  0.3130 -0.1493  0.0936
   22phy    C28  574   2.608   4.073   1.443  0.1844  0.2404 -0.4858
   22phy    C29  575   2.576   3.976   1.563 -0.6425 -0.3510  0.0396
   22phy    C27  576   2.604   3.985   1.316 -0.0489 -0.3779  0.3350
   22phy    C26  577   2.684   4.029   1.189  0.2734 -0.1165  0.0359
   22phy    C25  578   2.678   3.935   1.074 -0.3941  0.0703 -0.3482
   22phy    C23  579   2.743   3.993   0.942 -0.0548  0.1579 -0.0064
   22phy    C24  580   2.897   3.967   0.930  0.3458 -0.2652  0.2948
   22phy    C22  581   2.673   3.931   0.820  0.6404  0.0714 -0.3857
   22phy    C21  582   2.628   4.022   0.703 -0.1000 -0.3934  0.2361
   22phy    C20  583   2.544   3.948   0.593  0.3148 -0.3707  0.2670
   22phy    C18  584   2.542   3.997   0.447 -0.3269  0.0244 -0.1405
   22phy    O01  585   2.470   4.126   0.436 -0.2660  0.0689 -0.0883
   22phy    H01  586   2.392   4.123   0.488 -0.5733 -3.1034 -0.5327
   22phy    C19  587   2.445   3.898   0.378  0.1747  0.4712 -0.3130
   22phy    C13  588   2.692   4.001   0.380 -0.0562 -0.7387 -0.1092
   22phy     H3  589   2.738   4.090   0.430 -2.7291  0.8278 -0.2315
   22phy    O33  590   2.792   3.904   0.415  0.0851  0.1187 -0.4971
   22phy    H1B  591   2.859   3.934   0.474  0.4302 -0.8071 -0.4107
   22phy    C12  592   2.723   4.072   0.245 -0.3145  0.1271 -0.1243
   22phy    O11  593   2.848   4.132   0.220  0.4152  0.3460 -0.2992
   22phy    H1A  594   2.846   4.190   0.146 -0.4476  0.9501  0.1868
   23phy    C35  595   1.080   3.177   1.602 -0.0866  0.1964  0.3993
   23phy    C33  596   1.050   3.165   1.750 -0.2470  0.1975 -0.9260
   23phy    C34  597   0.950   3.048   1.766  0.3760 -0.0851 -0.4509
   23phy    C32  598   1.179   3.145   1.833 -0.1520  0.3686  0.2325
   23phy    C31  599   1.178   3.231   1.958 -0.5347  0.1959  0.0282
   23phy    C30  600   1.317   3.237   2.026 -0.1782 -0.1278  1.0745
   23phy    C28  601   1.346   3.334   2.142  0.3071  0.3742  0.0663
   23phy    C29  602   1.457   3.290   2.232  0.1102 -0.2527  0.0195
   23phy    C27  603   1.362   3.481   2.086 -0.1974  0.2449 -0.0511
   23phy    C26  604   1.324   3.597   2.182  0.5312 -0.2427 -0.1751
   23phy    C25  605   1.327   3.733   2.108  0.2917 -0.1896  0.2845
   23phy    C23  606   1.281   3.848   2.207 -0.7251 -0.2881  0.1661
   23phy    C24  607   1.377   3.970   2.202 -0.4341  0.3308  0.5211
   23phy    C22  608   1.137   3.889   2.173  0.1051 -0.1697 -0.0919
   23phy    C21  609   1.061   3.943   2.297 -0.5440 -0.5459  0.1654
   23phy    C20  610   0.908   3.946   2.275 -0.5723 -0.5980  0.0968
   23phy    C18  611   0.804   3.997   2.383  0.5026  0.3982 -0.1872
   23phy    O01  612   0.812   4.136   2.405 -0.4807 -0.0528 -0.1250
   23phy    H01  613   0.790   4.188   2.330  1.5573  1.7682  0.4232
   23phy    C19  614   0.671   3.976   2.304 -0.1552  0.1669  0.2972
   23phy    C13  615   0.796   3.913   2.523 -0.1344  0.6909  0.2533
   23phy     H3  616   0.817   3.805   2.502  1.3650  0.8775  0.6728
   23phy    O33  617   0.669   3.908   2.577 -0.1437  0.4007 -0.2694
   23phy    H1B  618   0.670   3.974   2.643  0.2126  1.1089 -0.9658
   23phy    C12  619   0.893   3.944   2.641 -0.2362  0.1170  0.0078
   23phy    O11  620   0.923   3.840   2.731  0.3897  0.2394  0.3140
   23phy    H1A  621   0.982   3.786   2.682  1.6633  1.0145  0.9388
   24phy    C35  622   0.058   4.640   1.828 -0.5595  0.5276  0.0953
   24phy    C33  623   0.134   4.724   1.921 -0.1819  0.3603 -0.4289
   24phy    C34  624   0.260   4.640   1.963  0.2437  0.1465  0.3648
   24phy    C32  625   0.158   4.867   1.869  0.0821  0.0850  0.0232
   24phy    C31  626   0.169   4.972   1.980 -0.4616  0.0583 -0.0747
   24phy    C30  627   0.203   5.119   1.946  0.1309 -0.4822  0.5018
   24phy    C28  628   0.218   5.218   2.065 -0.6837 -0.3149  0.0580
   24phy    C29  629   0.329   5.310   2.038  0.4348 -0.0359 -0.1073
   24phy    C27  630   0.081   5.278   2.102  0.3242 -0.5566 -0.3225
   24phy    C26  631   0.062   5.289   2.254 -0.0499  0.0076 -0.0257
   24phy    C25  632  -0.083   5.306   2.302  1.1361  0.1762  0.2648
   24phy    C23  633  -0.092   5.332   2.451  0.0802 -0.0484 -0.1302
   24phy    C24  634  -0.135   5.480   2.485 -0.3199  0.1258  0.3058
   24phy    C22  635  -0.189   5.230   2.521 -0.0743 -0.0145 -0.0584
   24phy    C21  636  -0.142   5.195   2.663  0.6168  0.0263 -0.2226
   24phy    C20  637  -0.242   5.092   2.715  0.1504  0.3894  0.1530
   24phy    C18  638  -0.217   5.016   2.857 -0.8183 -0.0560  0.1746
   24phy    O01  639  -0.176   5.109   2.961 -0.1275 -0.6103 -0.3099
   24phy    H01  640  -0.207   5.077   3.043 -1.2966  0.0361 -0.4790
   24phy    C19  641  -0.362   4.977   2.887 -0.1766  0.5769 -0.2191
   24phy    C13  642  -0.119   4.886   2.864  0.8585 -0.0626  0.1376
   24phy     H3  643  -0.154   4.807   2.793  0.7911  2.0389 -2.2538
   24phy    O33  644  -0.120   4.819   2.987  0.0923 -0.2512 -0.7959
   24phy    H1B  645  -0.052   4.853   3.042 -0.0167 -0.1524 -0.7213
   24phy    C12  646   0.031   4.903   2.820  0.2915  0.5459  0.4428
   24phy    O11  647   0.123   4.951   2.914 -0.3902 -0.1264 -0.2128
   24phy    H1A  648   0.209   4.925   2.885 -0.5107 -0.9761  0.1862
   25phy    C35  649   1.980   0.023   0.268  0.0182 -0.2846  0.3281
   25phy    C33  650   1.935  -0.100   0.335 -0.1469  0.2497 -0.0568
   25phy    C34  651   2.040  -0.138   0.441  0.3044  0.8240 -0.2039
   25phy    C32  652   1.793  -0.090   0.399  0.7443 -0.1992 -0.7471
   25phy    C31  653   1.707  -0.219   0.383  0.1854 -0.0009 -0.5300
   25phy    C30  654   1.588  -0.194   0.481  0.2416 -0.1660  0.3245
   25phy    C28  655   1.479  -0.301   0.497 -0.1302 -0.0057  0.1580
   25phy    C29  656   1.513  -0.428   0.582  0.0893 -0.4489  0.1205
   25phy    C27  657   1.358  -0.232   0.557 -0.1620 -0.3438 -1.1129
   25phy    C26  658   1.220  -0.280   0.508  0.1239 -0.2565 -0.1087
   25phy    C25  659   1.106  -0.197   0.558 -0.2473  0.0015  0.4203
   25phy    C23  660   0.964  -0.240   0.526  0.4061  0.4909 -0.0496
   25phy    C24  661   0.874  -0.207   0.645 -0.0917 -0.4448  0.2041
   25phy    C22  662   0.916  -0.180   0.392 -0.5573 -0.3772 -0.0224
   25phy    C21  663   0.800  -0.246   0.322  0.3850  0.2480  0.3059
   25phy    C20  664   0.741  -0.176   0.199  0.5421  0.3711  0.8501
   25phy    C18  665   0.788  -0.226   0.059 -0.1181  0.5010 -0.1183
   25phy    O01  666   0.933  -0.237   0.060 -0.1348  0.4530 -0.3911
   25phy    H01  667   0.972  -0.166   0.106 -1.0616 -0.1888  1.4910
   25phy    C19  668   0.750  -0.111  -0.038  0.2789  0.0932  0.1792
   25phy    C13  669   0.725  -0.367   0.010 -0.2091 -0.0974  0.6256
   25phy     H3  670   0.754  -0.441   0.089  1.0486 -1.6481 -1.1726
   25phy    O33  671   0.581  -0.376   0.020 -0.6737  0.1679  0.4166
   25phy    H1B  672   0.556  -0.367   0.110 -0.5678  1.4111  0.3387
   25phy    C12  673   0.801  -0.470  -0.089  0.0792 -0.2484 -0.5506
   25phy    O11  674   0.939  -0.466  -0.072 -0.0440  0.1206 -0.2623
   25phy    H1A  675   0.966  -0.376  -0.073  3.1318 -0.6993  0.5346
   26phy    C35  676   1.746   0.244   2.542 -0.3019  0.3020  0.0003
   26phy    C33  677   1.803   0.143   2.441 -0.2057  0.0246  0.0714
   26phy    C34  678   1.958   0.142   2.461  0.0413 -0.2396  0.4742
   26phy    C32  679   1.755  -0.002   2.467  0.3263 -0.1849  0.0812
   26phy    C31  680   1.652  -0.050   2.364 -0.2390 -0.1088  0.1798
   26phy    C30  681   1.608  -0.194   2.386  0.0851  0.0438 -0.0871
   26phy    C28  682   1.485  -0.233   2.296 -0.9187  0.1263  0.1231
   26phy    C29  683   1.540  -0.344   2.202 -0.1313 -0.0861 -0.2922
   26phy    C27  684   1.357  -0.298   2.359 -0.1748  0.0090  0.0353
   26phy    C26  685   1.257  -0.194   2.409 -0.2461  0.0555  0.0153
   26phy    C25  686   1.138  -0.269   2.464  0.0824  0.2572 -0.0381
   26phy    C23  687   1.049  -0.192   2.567 -0.0294  0.1684 -0.8219
   26phy    C24  688   0.907  -0.244   2.566  0.1273 -0.5662 -0.3253
   26phy    C22  689   1.107  -0.201   2.714  0.8928 -0.3058 -0.1582
   26phy    C21  690   1.091  -0.083   2.810  0.3489  0.1339  0.0504
   26phy    C20  691   1.189  -0.086   2.927 -0.0824 -0.0208 -0.1882
   26phy    C18  692   1.180   0.010   3.050 -0.3310 -0.2127  0.0546
   26phy    O01  693   1.077  -0.036   3.141 -0.1728  0.0805  0.1401
   26phy    H01  694   1.062   0.022   3.213 -1.7820  1.5068 -1.2556
   26phy    C19  695   1.307  -0.024   3.132  0.0954  0.5179  0.0965
   26phy    C13  696   1.187   0.171   3.020  0.3732  0.2621  0.1239
   26phy     H3  697   1.251   0.190   2.930  3.4686  0.2779  2.1740
   26phy    O33  698   1.251   0.254   3.116 -0.1408 -0.0178  0.3161
   26phy    H1B  699   1.297   0.320   3.069 -0.3368 -0.6146 -0.7504
   26phy    C12  700   1.045   0.237   2.998  0.3286  0.3642 -0.7111
   26phy    O11  701   0.981   0.283   3.114  0.0199 -0.0958  0.1864
   26phy    H1A  702   1.030   0.351   3.156 -0.5236  0.7396 -0.4821
   27phy    C35  703   0.289   0.682   1.094  0.5638 -0.2123  0.4242
   27phy    C33  704   0.332   0.822   1.136 -0.4732 -0.3894  0.7877
   27phy    C34  705   0.203   0.886   1.178 -0.3371 -0.4845 -0.5737
   27phy    C32  706   0.435   0.830   1.247  0.0733  0.0541  0.5334
   27phy    C31  707   0.569   0.847   1.183 -0.5074 -0.3701  0.1682
   27phy    C30  708   0.679   0.855   1.296 -0.3219  0.0449 -0.1002
   27phy    C28  709   0.825   0.858   1.240 -0.0768  0.2285  0.1806
   27phy    C29  710   0.914   0.944   1.329 -0.7282 -0.4135 -0.0862
   27phy    C27  711   0.892   0.718   1.238  0.1696  0.5339  0.2161
   27phy    C26  712   0.953   0.671   1.103  0.0013 -0.2340  0.2695
   27phy    C25  713   1.029   0.540   1.097  0.0149  0.3488  0.3713
   27phy    C23  714   1.078   0.489   0.960  0.3018  0.4034  0.0957
   27phy    C24  715   1.219   0.442   0.977 -0.2024  0.4472 -0.3291
   27phy    C22  716   0.981   0.388   0.897  0.3692 -0.6461  0.0965
   27phy    C21  717   0.982   0.382   0.741  0.3545 -0.0185 -0.5290
   27phy    C20  718   0.896   0.269   0.683  0.1373  0.1449 -0.1541
   27phy    C18  719   0.896   0.250   0.526  0.1365  0.4377  0.0471
   27phy    O01  720   0.889   0.378   0.467  0.3085 -0.0531  0.2429
   27phy    H01  721   0.809   0.418   0.496  0.0457 -0.5382  0.2112
   27phy    C19  722   0.765   0.170   0.495  0.1776  0.0305 -0.4037
   27phy    C13  723   1.027   0.176   0.464  0.2232 -0.0389  0.2135
   27phy     H3  724   1.038   0.077   0.515  0.5747 -0.0199  0.1747
   27phy    O33  725   1.015   0.128   0.332  0.0096 -0.1173  0.1227
   27phy    H1B  726   0.982   0.196   0.276 -1.4318 -0.3388  0.6466
   27phy    C12  727   1.181   0.211   0.485  0.1973  0.0503  0.5037
   27phy    O11  728   1.233   0.284   0.377 -0.2550 -0.0775  0.1000
   27phy    H1A  729   1.231   0.237   0.295  3.0052 -0.3156  0.0169
   28phy    C35  730   3.254   2.071   0.817  0.3061  0.5543 -0.4149
   28phy    C33  731   3.213   1.939   0.756 -0.0518 -0.2944  0.3498
   28phy    C34  732   3.325   1.837   0.756  0.1269 -0.1857  0.0657
   28phy    C32  733   3.083   1.898   0.820  0.2259  0.5163 -0.0419
   28phy    C31  734   2.997   1.790   0.748  0.1658 -0.1067 -0.3662
   28phy    C30  735   2.858   1.783   0.816  0.1069  0.0922  0.1701
   28phy    C28  736   2.767   1.669   0.761  0.5435 -0.1829  0.0570
   28phy    C29  737   2.791   1.526   0.814 -0.4041 -0.2534  0.4628
   28phy    C27  738   2.617   1.695   0.793 -0.3164 -0.2933 -0.1064
   28phy    C26  739   2.541   1.710   0.662 -0.1480 -0.5145 -0.0152
   28phy    C25  740   2.404   1.760   0.685 -0.3677  0.0342 -0.0459
   28phy    C23  741   2.319   1.788   0.557 -0.4461 -0.0188 -0.0653
   28phy    C24  742   2.174   1.742   0.568  0.2605 -0.0260  0.1137
   28phy    C22  743   2.336   1.934   0.507 -0.0918 -0.7124  0.5156
   28phy    C21  744   2.350   1.940   0.353 -0.1168 -0.2277  0.1696
   28phy    C20  745   2.396   2.082   0.316  0.1963  0.2158  0.0884
   28phy    C18  746   2.424   2.115   0.162 -0.2898  0.1192 -0.5157
   28phy    O01  747   2.511   2.010   0.118 -0.6811 -0.6588  0.1922
   28phy    H01  748   2.541   2.032   0.032 -1.8019  0.1330 -0.0194
   28phy    C19  749   2.500   2.247   0.175 -0.2062  0.2428  0.3654
   28phy    C13  750   2.288   2.120   0.073 -0.1323  0.3158 -0.2947
   28phy     H3  751   2.236   2.022   0.089  0.9736 -0.1704  0.4573
   28phy    O33  752   2.182   2.206   0.112  0.2784 -0.4790  0.1636
   28phy    H1B  753   2.192   2.239   0.199 -0.4333  1.8859 -0.5703
   28phy    C12  754   2.286   2.104  -0.086 -0.4209 -0.3662 -0.4138
   28phy    O11  755   2.315   2.217  -0.160  0.2714  0.2287  0.2235
   28phy    H1A  756   2.286   2.289  -0.108 -0.1407  0.3183 -0.1224
   29phy    C35  757   0.902   5.063   1.003  0.3814 -0.3877  0.1301
   29phy    C33  758   1.036   4.992   1.032  0.4773  0.7372  0.2718
   29phy    C34  759   1.090   5.052   1.159  0.5256 -0.4431 -0.3074
   29phy    C32  760   1.015   4.837   1.040 -0.0232 -0.0400  0.0677
   29phy    C31  761   1.089   4.751   0.939  0.2033 -0.4179  0.1111
   29phy    C30  762   1.096   4.602   0.970 -0.1388 -0.1106 -0.0691
   29phy    C28  763   1.170   4.517   0.860  0.4081  0.3145 -0.7422
   29phy    C29  764   1.318   4.494   0.892  0.6679 -0.2876  0.2527
   29phy    C27  765   1.095   4.379   0.849 -0.0625 -0.1573 -0.3726
   29phy    C26  766   1.125   4.287   0.733  0.0080  0.4439 -0.5832
   29phy    C25  767   1.062   4.147   0.749 -0.4351 -0.3585 -0.1650
   29phy    C23  768   1.096   4.041   0.644  0.2310 -0.1232  0.3395
   29phy    C24  769   1.112   3.902   0.712 -0.1382  0.2540 -0.1384
   29phy    C22  770   0.985   4.039   0.535  0.2427 -0.0070 -0.1142
   29phy    C21  771   1.024   4.000   0.390  0.1502  0.1830 -0.8014
   29phy    C20  772   0.924   4.042   0.281 -0.2187 -0.4828 -0.2016
   29phy    C18  773   0.968   4.021   0.132 -0.4970 -0.0669  0.2761
   29phy    O01  774   1.100   4.070   0.105  0.2078 -0.6204 -0.0152
   29phy    H01  775   1.110   4.085   0.013  0.3797  0.6700  0.1933
   29phy    C19  776   0.875   4.121   0.058 -0.2721  0.4803 -0.4632
   29phy    C13  777   0.945   3.869   0.072 -0.0572  0.0755  0.1431
   29phy     H3  778   0.899   3.812   0.156  0.1715 -0.7023 -0.2555
   29phy    O33  779   0.846   3.830  -0.024  0.0539 -0.6780 -0.1358
   29phy    H1B  780   0.879   3.845  -0.111 -0.2633  1.1252  0.0197
   29phy    C12  781   1.067   3.770   0.073  0.0357  0.3644  0.1221
   29phy    O11  782   1.026   3.633   0.069  0.2130  0.2145  0.0326
   29phy    H1A  783   0.969   3.623  -0.005 -0.0181  0.3854  0.1885
   30phy    C35  784   1.073   4.494   1.338  0.1773  0.4760  0.1382
   30phy    C33  785   0.925   4.460   1.357 -0.2725  0.9946  0.1765
   30phy    C34  786   0.894   4.453   1.504  0.4229  0.1649 -0.3241
   30phy    C32  787   0.839   4.553   1.271  0.1233  0.1516  0.6817
   30phy    C31  788   0.756   4.479   1.168  0.1423  0.3485 -0.0458
   30phy    C30  789   0.699   4.575   1.064 -0.6145 -0.0103  0.6882
   30phy    C28  790   0.606   4.501   0.965 -0.2218  0.0325  0.1172
   30phy    C29  791   0.468   4.560   0.991  0.1224  0.2339 -0.2914
   30phy    C27  792   0.623   4.544   0.816 -0.1367 -0.1672 -0.7143
   30phy    C26  793   0.707   4.455   0.729 -0.2562  0.1938  0.0943
   30phy    C25  794   0.716   4.510   0.587  0.2479 -0.0401  0.6619
   30phy    C23  795   0.783   4.426   0.478  0.5726  0.3293 -0.3123
   30phy    C24  796   0.675   4.342   0.409  0.7406 -0.1870  0.2956
   30phy    C22  797   0.848   4.509   0.367  0.4097 -0.3026  0.2908
   30phy    C21  798   0.982   4.456   0.312  0.1076  0.3364 -0.1231
   30phy    C20  799   1.046   4.563   0.232 -0.4057 -0.2234 -0.1295
   30phy    C18  800   1.198   4.548   0.189  0.0790  0.2333 -0.2960
   30phy    O01  801   1.273   4.504   0.304 -0.6262 -0.7786 -0.4780
   30phy    H01  802   1.240   4.553   0.377  1.1814  0.8356 -0.6630
   30phy    C19  803   1.251   4.688   0.154  0.0369  0.0240 -0.3183
   30phy    C13  804   1.221   4.446   0.069  0.2073 -0.0423  0.0963
   30phy     H3  805   1.170   4.352   0.103  0.5940 -0.1125  0.4806
   30phy    O33  806   1.140   4.467  -0.047  0.1699 -0.2183  0.0845
   30phy    H1B  807   1.066   4.521  -0.026  0.5811  0.0137  1.0001
   30phy    C12  808   1.348   4.354   0.041  0.1972 -0.2383  0.5716
   30phy    O11  809   1.428   4.314   0.145  0.2199 -0.4837 -0.0668
   30phy    H1A  810   1.423   4.377   0.214 -0.2008 -0.0746 -0.4654
   31phy    C35  811   0.750   0.149   1.574 -0.4396 -0.1721  0.1715
   31phy    C33  812   0.872   0.217   1.506  0.2287  0.0470 -0.2032
   31phy    C34  813   0.883   0.166   1.361  0.5479 -0.4001  0.2612
   31phy    C32  814   0.863   0.373   1.504 -0.5225  0.4027  0.0842
   31phy    C31  815   0.956   0.442   1.597 -0.2316  0.6778  0.1295
   31phy    C30  816   0.924   0.593   1.598  0.1367 -0.0371 -0.0241
   31phy    C28  817   1.037   0.680   1.653 -0.3267  0.3888  0.2181
   31phy    C29  818   1.118   0.739   1.539  0.4297  0.1911  0.0195
   31phy    C27  819   0.983   0.793   1.738  0.1578 -0.4996 -0.3564
   31phy    C26  820   1.057   0.814   1.870 -0.7430  0.0441 -0.0199
   31phy    C25  821   0.991   0.922   1.960 -0.4400 -0.7045 -0.2070
   31phy    C23  822   1.036   0.914   2.109 -0.3026  0.0249 -0.3167
   31phy    C24  823   1.163   0.992   2.145 -0.2759  0.2258  0.4663
   31phy    C22  824   0.918   0.945   2.197 -0.0160 -0.1100  0.1496
   31phy    C21  825   0.914   0.878   2.335 -0.1535  0.1074 -0.2787
   31phy    C20  826   0.802   0.927   2.422  0.1731  0.1890 -0.1753
   31phy    C18  827   0.835   0.936   2.578  0.3824 -0.4408  0.2716
   31phy    O01  828   0.956   1.017   2.597 -0.2306 -0.0174  0.1624
   31phy    H01  829   0.932   1.103   2.568 -0.6791 -0.3506 -0.4944
   31phy    C19  830   0.715   1.025   2.623  0.3943  0.2454  0.1092
   31phy    C13  831   0.833   0.794   2.658 -0.4845  0.4897 -0.3539
   31phy     H3  832   0.737   0.739   2.641 -0.4548 -0.3739  1.8990
   31phy    O33  833   0.830   0.810   2.798  0.0675 -0.4172  0.4121
   31phy    H1B  834   0.907   0.859   2.817 -0.1170  0.1568 -0.2229
   31phy    C12  835   0.962   0.701   2.645  0.6392 -0.3712  0.0320
   31phy    O11  836   1.080   0.753   2.699 -0.2830  0.3875 -0.3298
   31phy    H1A  837   1.100   0.836   2.661 -0.9868  1.6851  1.9673
   32phy    C35  838   1.715   0.559   1.699 -0.0313  0.5052  0.0120
   32phy    C33  839   1.794   0.679   1.648 -0.4659  0.3399 -0.6496
   32phy    C34  840   1.817   0.663   1.498  0.0199  0.1317  0.7852
   32phy    C32  841   1.708   0.807   1.674  0.0848  0.1372  0.1264
   32phy    C31  842   1.779   0.943   1.673  0.0931 -0.3909  0.3510
   32phy    C30  843   1.684   1.065   1.649 -0.1291  0.2940  0.4473
   32phy    C28  844   1.746   1.205   1.646  0.0171  0.3091 -0.1530
   32phy    C29  845   1.790   1.252   1.507  0.4082 -0.3804  0.0304
   32phy    C27  846   1.648   1.310   1.711  0.2491 -0.0861 -0.0822
   32phy    C26  847   1.719   1.385   1.826  0.1829 -0.5909 -0.3593
   32phy    C25  848   1.634   1.502   1.887  0.4803  0.3816 -0.1832
   32phy    C23  849   1.707   1.579   2.001 -0.3702  0.1049 -0.0963
   32phy    C24  850   1.655   1.723   2.003  0.0215 -0.1305  0.5550
   32phy    C22  851   1.684   1.510   2.141  0.1273  0.1284 -0.1789
   32phy    C21  852   1.806   1.497   2.232  0.0584  0.0570 -0.3159
   32phy    C20  853   1.775   1.443   2.370 -0.0769  0.0080 -0.0483
   32phy    C18  854   1.891   1.430   2.477 -0.4941  0.1802  0.3649
   32phy    O01  855   1.970   1.552   2.478  0.3780  0.4306  0.4734
   32phy    H01  856   1.907   1.622   2.485 -2.2953 -1.8142  0.8062
   32phy    C19  857   1.815   1.434   2.614 -0.0221 -0.5155 -0.3072
   32phy    C13  858   1.983   1.302   2.440 -0.0513 -0.4248  0.3041
   32phy     H3  859   2.020   1.309   2.334  0.9330 -0.7728  0.6148
   32phy    O33  860   1.903   1.181   2.433  0.5342 -0.0563  0.2348
   32phy    H1B  861   1.878   1.174   2.343  1.9975 -2.6855 -0.0576
   32phy    C12  862   2.114   1.286   2.529  0.4474  0.1120  0.2999
   32phy    O11  863   2.090   1.279   2.668  0.2036 -0.5063 -0.3800
   32phy    H1A  864   2.060   1.193   2.691 -2.4947  0.7936  1.4241
   33phy    C35  865   1.120   5.050   2.035  0.2460  0.3214  0.2848
   33phy    C33  866   1.040   4.923   2.014  0.6789 -0.2106  0.0589
   33phy    C34  867   1.136   4.814   1.994  0.1745  0.2448  0.3258
   33phy    C32  868   0.941   4.891   2.129 -0.1319 -0.2085 -0.1304
   33phy    C31  869   0.808   4.970   2.127 -0.4879  0.6397  0.1082
   33phy    C30  870   0.726   4.926   2.252  0.5414  0.0861 -0.3915
   33phy    C28  871   0.578   4.974   2.268 -0.3028 -0.4482  0.1211
   33phy    C29  872   0.479   4.890   2.189  0.0724  0.1841  0.1090
   33phy    C27  873   0.546   4.961   2.419  0.1196 -0.4937 -0.2608
   33phy    C26  874   0.440   5.061   2.471  0.0124 -0.3351  0.3611
   33phy    C25  875   0.472   5.105   2.614  0.0004  0.5579 -0.4231
   33phy    C23  876   0.398   5.227   2.671  0.0501  0.2806  0.0947
   33phy    C24  877   0.244   5.208   2.675 -0.0230 -0.0497 -0.0186
   33phy    C22  878   0.462   5.252   2.808  0.1104 -0.0313  0.1077
   33phy    C21  879   0.473   5.400   2.851  0.4457  0.4825 -0.5059
   33phy    C20  880   0.501   5.395   3.002 -0.0853 -0.3338 -0.4045
   33phy    C18  881   0.510   5.529   3.084 -0.2239  0.2744 -0.0440
   33phy    O01  882   0.431   5.635   3.024  0.4172  0.0755 -0.3652
   33phy    H01  883   0.493   5.684   2.974  0.5234  0.1644 -0.1458
   33phy    C19  884   0.436   5.485   3.211  0.1430  0.1739  0.4457
   33phy    C13  885   0.657   5.590   3.110  0.0672 -0.3389 -0.2278
   33phy     H3  886   0.720   5.509   3.153  1.0317  1.1915  1.3597
   33phy    O33  887   0.652   5.679   3.224  0.5026 -0.1347 -0.3720
   33phy    H1B  888   0.611   5.759   3.196  0.7511 -0.5866 -2.1915
   33phy    C12  889   0.728   5.657   2.989 -0.0702  0.2085 -0.1993
   33phy    O11  890   0.648   5.744   2.917  0.0871  0.2436  0.0803
   33phy    H1A  891   0.698   5.810   2.873 -0.2816  0.1430 -0.4943
   34phy    C35  892   4.448   3.182   1.090 -0.3257 -0.1427  0.2859
   34phy    C33  893   4.396   3.288   1.182 -0.0035  0.3048 -0.3741
   34phy    C34  894   4.418   3.236   1.323  0.0970  0.2202  0.1742
   34phy    C32  895   4.457   3.431   1.163  0.0233  0.5415  0.0323
   34phy    C31  896   4.406   3.514   1.038 -0.4306 -0.3475 -0.2520
   34phy    C30  897   4.482   3.648   1.021  0.2635 -0.0538  0.5647
   34phy    C28  898   4.396   3.738   0.943  0.3945 -0.1910  0.1783
   34phy    C29  899   4.416   3.884   0.989 -0.1844  0.0968  0.3102
   34phy    C27  900   4.411   3.733   0.788  0.3851 -0.1484 -0.5384
   34phy    C26  901   4.280   3.701   0.720  0.5955  0.0906  0.5783
   34phy    C25  902   4.300   3.682   0.568  0.1055  0.2361 -0.9581
   34phy    C23  903   4.176   3.637   0.482  0.0876 -0.2229  0.1334
   34phy    C24  904   4.079   3.749   0.461 -0.2469 -0.2223  0.6520
   34phy    C22  905   4.225   3.584   0.341 -0.2809 -0.5763  0.0221
   34phy    C21  906   4.272   3.436   0.334  0.6705 -0.3437  0.1280
   34phy    C20  907   4.310   3.416   0.186 -0.1853 -0.1979  0.0453
   34phy    C18  908   4.394   3.289   0.142  0.2146 -0.1129  0.3645
   34phy    O01  909   4.490   3.250   0.245 -0.3219  0.5065 -0.3276
   34phy    H01  910   4.498   3.156   0.245 -0.9332  0.4512 -0.4634
   34phy    C19  911   4.475   3.337   0.020 -0.1728  0.3126 -0.1685
   34phy    C13  912   4.299   3.164   0.106 -0.4106  0.2921  0.2787
   34phy     H3  913   4.230   3.159   0.194  0.7951 -1.1231  1.1937
   34phy    O33  914   4.201   3.187   0.002 -0.2770 -0.0286 -0.1260
   34phy    H1B  915   4.247   3.161  -0.075  0.2085 -0.9608  0.4678
   34phy    C12  916   4.322   3.006   0.127  0.3437 -0.0201 -0.0661
   34phy    O11  917   4.429   2.966   0.208  0.4358 -0.1018  0.4062
   34phy    H1A  918   4.433   2.873   0.215 -1.7637 -0.2518  0.4775
   35phy    C35  919   0.954   2.045   1.613  0.3281 -0.3757 -0.1817
   35phy    C33  920   1.087   2.051   1.538  0.0731  0.2328  0.2922
   35phy    C34  921   1.116   2.194   1.492  0.0074 -0.3148  0.4704
   35phy    C32  922   1.194   1.982   1.621 -0.1078  0.1385  0.5426
   35phy    C31  923   1.285   1.896   1.534 -0.0093 -0.0839  0.4446
   35phy    C30  924   1.377   1.803   1.620  0.0544  0.8582 -0.2906
   35phy    C28  925   1.490   1.729   1.537 -0.2827  0.2819 -0.0602
   35phy    C29  926   1.629   1.738   1.604  0.3673  0.2270  0.5962
   35phy    C27  927   1.450   1.581   1.499 -0.1027  0.1938  0.4030
   35phy    C26  928   1.477   1.540   1.353 -0.3053 -0.0721 -0.2115
   35phy    C25  929   1.429   1.402   1.312 -0.2981 -0.0196  0.0942
   35phy    C23  930   1.424   1.381   1.158  0.6277 -0.2746  0.3066
   35phy    C24  931   1.559   1.341   1.098  0.6132 -0.2371 -0.5639
   35phy    C22  932   1.319   1.268   1.124  0.0463  0.1006  0.1807
   35phy    C21  933   1.235   1.310   1.008  0.2681 -0.0425  0.3261
   35phy    C20  934   1.152   1.190   0.962  0.4213 -0.1198  0.1607
   35phy    C18  935   1.017   1.201   0.883  0.0364 -0.2414  0.0561
   35phy    O01  936   0.931   1.281   0.970  0.5183 -0.1009  0.4246
   35phy    H01  937   0.931   1.250   1.059 -1.0148 -0.7476  0.2265
   35phy    C19  938   0.958   1.059   0.886 -0.3090 -0.1270 -0.2667
   35phy    C13  939   1.027   1.257   0.732 -0.4934  0.2073  0.0602
   35phy     H3  940   1.089   1.349   0.744 -0.4781  0.2232 -0.1325
   35phy    O33  941   1.111   1.191   0.637  0.3482  0.3820  0.0689
   35phy    H1B  942   1.156   1.115   0.669 -0.4433  0.3291  1.1303
   35phy    C12  943   0.921   1.349   0.665  0.2928  0.1448 -0.0836
   35phy    O11  944   0.798   1.286   0.626 -0.1831 -0.3648 -0.1079
   35phy    H1A  945   0.817   1.235   0.549 -1.2227 -0.0619 -0.5913
   36phy    C35  946   2.201   2.026   1.482 -0.3562  0.6626  0.3029
   36phy    C33  947   2.116   2.149   1.448  0.4418  0.0667  0.5002
   36phy    C34  948   2.173   2.221   1.324 -0.4308 -0.0847 -0.0182
   36phy    C32  949   1.966   2.112   1.446 -0.4863 -0.3483  0.0077
   36phy    C31  950   1.869   2.222   1.504 -0.0569 -0.1210  0.3162
   36phy    C30  951   1.720   2.174   1.519 -0.8108  0.3569 -0.0223
   36phy    C28  952   1.630   2.277   1.582  0.4828  0.3003 -0.1388
   36phy    C29  953   1.541   2.334   1.472  0.2498 -0.2819  0.1664
   36phy    C27  954   1.537   2.221   1.687 -0.0366  0.0339  0.4848
   36phy    C26  955   1.577   2.276   1.825  0.5276 -0.0359  0.0939
   36phy    C25  956   1.486   2.205   1.924 -0.0091  0.3262  0.1823
   36phy    C23  957   1.519   2.232   2.072 -0.0595  0.0702 -0.2884
   36phy    C24  958   1.450   2.360   2.118 -0.2896 -0.0046 -0.5660
   36phy    C22  959   1.477   2.105   2.157  0.0790 -0.1725 -0.1468
   36phy    C21  960   1.545   2.095   2.294  0.2380  0.1509 -0.4868
   36phy    C20  961   1.522   1.948   2.339  0.5159 -0.1911 -0.3331
   36phy    C18  962   1.597   1.893   2.474 -0.1489  0.1444  0.6049
   36phy    O01  963   1.603   1.985   2.583 -0.3284  0.0054 -0.1572
   36phy    H01  964   1.634   1.942   2.660  0.4848  0.8996  0.0264
   36phy    C19  965   1.503   1.780   2.520  0.0778  0.1013  0.0933
   36phy    C13  966   1.746   1.840   2.444  0.1242 -0.5772  0.1088
   36phy     H3  967   1.747   1.785   2.346 -1.2587 -1.0192  0.3288
   36phy    O33  968   1.795   1.737   2.531  0.6412 -0.2581  0.2291
   36phy    H1B  969   1.803   1.769   2.619  0.3243 -0.1539  0.2211
   36phy    C12  970   1.854   1.953   2.446  0.1177  0.1062  0.3136
   36phy    O11  971   1.901   2.002   2.571  0.2563  0.4657 -0.1361
   36phy    H1A  972   1.936   1.928   2.617  0.0245  0.4935  0.0888
   37phy    C35  973   0.997   0.254   2.006  0.1212  0.3957 -0.3259
   37phy    C33  974   0.858   0.291   1.954 -0.0001  0.3279 -0.1110
   37phy    C34  975   0.777   0.162   1.956  0.0173 -0.2579 -0.2735
   37phy    C32  976   0.804   0.404   2.045  0.1850  0.4329 -0.5339
   37phy    C31  977   0.692   0.488   1.989 -0.3712 -0.5766  0.0945
   37phy    C30  978   0.669   0.616   2.068 -0.7610 -0.2519 -0.3451
   37phy    C28  979   0.541   0.698   2.031 -0.3503  0.4355 -0.4375
   37phy    C29  980   0.468   0.747   2.157 -0.2733 -0.0527  0.1986
   37phy    C27  981   0.588   0.823   1.952  0.3052 -0.3631  0.1304
   37phy    C26  982   0.508   0.867   1.826 -0.1124  0.1928  0.2858
   37phy    C25  983   0.554   1.004   1.769 -0.2367 -0.1954  0.2044
   37phy    C23  984   0.519   1.071   1.637  0.1253 -0.4390  0.1889
   37phy    C24  985   0.377   1.132   1.634  0.0504  0.1464  0.2810
   37phy    C22  986   0.623   1.176   1.611  0.0996 -0.2192 -0.1278
   37phy    C21  987   0.669   1.176   1.463  0.4692 -0.4518  0.0632
   37phy    C20  988   0.782   1.281   1.442  0.1803  0.7748 -0.0166
   37phy    C18  989   0.807   1.339   1.297 -0.7049 -0.2270  0.9630
   37phy    O01  990   0.825   1.238   1.198  0.2252 -0.0518  0.2293
   37phy    H01  991   0.773   1.164   1.223  0.9955 -1.0403 -0.9313
   37phy    C19  992   0.954   1.397   1.306  0.2375 -0.0421 -0.2698
   37phy    C13  993   0.689   1.447   1.258  0.6614 -0.3798  0.3475
   37phy     H3  994   0.599   1.381   1.244 -0.1097  0.7757 -0.2514
   37phy    O33  995   0.637   1.531   1.358  0.4958  0.1644 -0.2023
   37phy    H1B  996   0.697   1.603   1.369 -1.1064  1.2632  2.2334
   37phy    C12  997   0.653   1.507   1.120 -0.0829  0.7291  0.5817
   37phy    O11  998   0.700   1.435   1.007 -0.0633 -0.3307 -0.4031
   37phy    H1A  999   0.781   1.389   1.020 -0.5901 -1.2141 -0.1799
   38phy    C35 1000   1.297   1.145   1.836  0.0298 -0.3800 -0.2126
   38phy    C33 1001   1.228   1.223   1.727  0.4100  0.1859  0.5890
   38phy    C34 1002   1.254   1.135   1.602 -0.0784 -0.0295 -0.3141
   38phy    C32 1003   1.087   1.275   1.751  0.6410 -0.2810 -0.1283
   38phy    C31 1004   1.066   1.425   1.727 -0.0506  0.0816 -0.4351
   38phy    C30 1005   0.930   1.468   1.777 -0.3068 -0.7255 -0.0484
   38phy    C28 1006   0.900   1.618   1.740 -0.1518  0.2095  0.1428
   38phy    C29 1007   0.773   1.620   1.658 -0.1429 -0.1482  0.0849
   38phy    C27 1008   0.872   1.694   1.872 -0.4284  0.1001 -0.4157
   38phy    C26 1009   0.987   1.785   1.920  0.1218 -0.0651  0.3546
   38phy    C25 1010   0.953   1.866   2.040  0.0493  0.1125 -0.2014
   38phy    C23 1011   1.070   1.956   2.084  0.5132 -0.2824 -0.0112
   38phy    C24 1012   1.081   2.088   2.003  0.2345 -0.5990  0.7702
   38phy    C22 1013   1.058   1.987   2.239  0.1975  0.0466  0.2102
   38phy    C21 1014   1.099   1.876   2.339 -0.8099 -0.0772  0.8638
   38phy    C20 1015   1.080   1.930   2.478 -0.5097 -0.5228 -0.1665
   38phy    C18 1016   1.083   1.847   2.613  0.0737  0.4813 -0.1463
   38phy    O01 1017   1.191   1.753   2.618  0.2017 -0.2179  0.6933
   38phy    H01 1018   1.205   1.718   2.704  0.6617  0.2396  0.8063
   38phy    C19 1019   1.115   1.953   2.722 -0.1132  0.1166 -0.0052
   38phy    C13 1020   0.941   1.769   2.641 -0.1524 -0.0300  0.2018
   38phy     H3 1021   0.854   1.840   2.635 -0.7310 -0.7568 -0.3159
   38phy    O33 1022   0.934   1.727   2.776 -0.2819 -0.5897 -0.3063
   38phy    H1B 1023   1.004   1.665   2.783 -1.0450 -1.6176 -1.1775
   38phy    C12 1024   0.907   1.643   2.551 -0.1118 -0.3270  0.1059
   38phy    O11 1025   1.012   1.548   2.525  0.1062 -0.3794  0.2643
   38phy    H1A 1026   1.092   1.597   2.528  0.0680 -0.2583 -0.4079
   39phy    C35 1027   0.068   2.484   1.752  0.1448  0.0632  0.0962
   39phy    C33 1028   0.180   2.392   1.814 -0.4687 -0.3049 -0.5885
   39phy    C34 1029   0.175   2.264   1.736 -0.1776  0.2625 -0.2618
   39phy    C32 1030   0.324   2.455   1.795  0.0203  0.0309 -0.1937
   39phy    C31 1031   0.385   2.567   1.882  0.3600 -0.2171 -0.4333
   39phy    C30 1032   0.505   2.631   1.804 -0.3950 -0.1620  0.3002
   39phy    C28 1033   0.568   2.752   1.875 -0.1365  0.1093 -0.5615
   39phy    C29 1034   0.721   2.750   1.853 -0.3050  0.1538 -0.1188
   39phy    C27 1035   0.509   2.892   1.846 -0.1488 -0.4886  0.5741
   39phy    C26 1036   0.525   3.006   1.949 -0.5656 -0.3201 -0.6049
   39phy    C25 1037   0.452   3.136   1.906 -0.2904 -0.3659 -0.1777
   39phy    C23 1038   0.447   3.248   2.016  0.0420 -0.0136  0.4107
   39phy    C24 1039   0.456   3.388   1.961 -0.3360  0.4574  0.3249
   39phy    C22 1040   0.324   3.227   2.106  0.2788  0.4780  0.1986
   39phy    C21 1041   0.339   3.276   2.249 -0.3587  0.2613  0.1509
   39phy    C20 1042   0.220   3.234   2.334 -0.0662 -0.0438  0.1701
   39phy    C18 1043   0.209   3.256   2.491 -0.7788 -0.1683 -0.3567
   39phy    O01 1044   0.237   3.396   2.514 -0.2835 -0.1907 -0.1368
   39phy    H01 1045   0.330   3.410   2.520 -0.2792  1.4598 -2.5752
   39phy    C19 1046   0.058   3.244   2.532  0.3654  0.2243 -0.0667
   39phy    C13 1047   0.308   3.164   2.585 -0.5349 -0.3558  0.0058
   39phy     H3 1048   0.278   3.057   2.573 -2.3955  0.1611 -0.2636
   39phy    O33 1049   0.291   3.178   2.728  0.2361 -0.3598 -0.2226
   39phy    H1B 1050   0.286   3.269   2.746  0.1648 -0.4659  0.2983
   39phy    C12 1051   0.462   3.174   2.566 -0.2076 -0.2971 -0.2223
   39phy    O11 1052   0.526   3.287   2.622 -0.1181 -0.0182 -0.3579
   39phy    H1A 1053   0.524   3.273   2.715 -0.7574 -1.2198 -0.5282
   40phy    C35 1054   1.868   4.324   1.417 -0.3230  0.5436  0.0626
   40phy    C33 1055   1.963   4.442   1.376  0.5421  0.2199 -0.0211
   40phy    C34 1056   1.960   4.445   1.222  0.1064  0.2580 -0.8360
   40phy    C32 1057   1.907   4.576   1.421 -0.3763 -0.6380  0.1508
   40phy    C31 1058   1.992   4.637   1.532 -0.1239 -0.5850 -0.2204
   40phy    C30 1059   1.946   4.780   1.577 -0.0629 -0.4422 -0.2602
   40phy    C28 1060   2.052   4.850   1.671 -0.1469 -0.2300 -0.2935
   40phy    C29 1061   2.137   4.950   1.595 -0.1509  0.4323  0.5296
   40phy    C27 1062   1.989   4.895   1.803  0.0076 -0.4179  0.1096
   40phy    C26 1063   2.070   4.873   1.932 -0.3167 -0.2041  0.9785
   40phy    C25 1064   1.984   4.903   2.058  0.3967  0.3889 -0.3521
   40phy    C23 1065   2.064   4.876   2.185  0.4546 -0.2370 -0.0611
   40phy    C24 1066   2.089   5.012   2.253  0.6621 -0.0342 -0.2575
   40phy    C22 1067   1.992   4.780   2.281  0.2732  0.0419  0.1630
   40phy    C21 1068   2.081   4.689   2.367  0.0804  0.3330  0.1443
   40phy    C20 1069   1.988   4.621   2.472 -0.4011  0.2773 -0.1137
   40phy    C18 1070   2.033   4.517   2.575 -0.1200 -0.5350  0.0494
   40phy    O01 1071   2.118   4.588   2.671  0.0052 -0.3130  0.0979
   40phy    H01 1072   2.186   4.634   2.626  1.5684 -0.9904  1.6097
   40phy    C19 1073   1.906   4.508   2.663 -0.2600  0.1843  0.2292
   40phy    C13 1074   2.100   4.377   2.534 -0.1587 -0.3254 -0.1461
   40phy     H3 1075   2.032   4.327   2.460  0.1297 -0.9258 -0.0096
   40phy    O33 1076   2.100   4.283   2.638 -0.1847 -0.5141 -0.1488
   40phy    H1B 1077   2.122   4.331   2.716  0.3218  0.1294 -0.6742
   40phy    C12 1078   2.240   4.377   2.463 -0.1679  0.3005 -0.1616
   40phy    O11 1079   2.342   4.416   2.552  0.6496  0.0833 -0.1053
   40phy    H1A 1080   2.347   4.509   2.560  0.5006  0.1901 -1.2097
   41phy    C35 1081   0.508   1.942   1.650 -0.4492  0.0225 -0.6066
   41phy    C33 1082   0.596   2.042   1.718  0.3342  0.2274  0.2864
   41phy    C34 1083   0.607   2.156   1.614 -0.0276 -0.3009 -0.6870
   41phy    C32 1084   0.532   2.088   1.853  0.1891  0.2926 -0.4739
   41phy    C31 1085   0.625   2.163   1.954 -0.3180  0.7483  0.3506
   41phy    C30 1086   0.555   2.201   2.080  0.6613 -0.2572  0.4463
   41phy    C28 1087   0.635   2.294   2.174 -0.7339  0.0167 -0.6253
   41phy    C29 1088   0.628   2.447   2.145  0.1227  0.1069 -0.3307
   41phy    C27 1089   0.604   2.269   2.322  0.2195  0.4963 -0.2920
   41phy    C26 1090   0.721   2.250   2.419  0.2280 -0.2810 -0.8629
   41phy    C25 1091   0.673   2.242   2.562  0.0023  0.1883  0.0041
   41phy    C23 1092   0.779   2.227   2.674  0.1029 -0.4373  0.0609
   41phy    C24 1093   0.848   2.358   2.708  0.4089 -0.0810 -0.3331
   41phy    C22 1094   0.713   2.188   2.804  0.2062  0.5264  0.4687
   41phy    C21 1095   0.780   2.076   2.884 -0.3902  0.2942 -0.3953
   41phy    C20 1096   0.685   1.998   2.979 -0.2633  0.1542 -0.0070
   41phy    C18 1097   0.636   1.846   2.961 -0.5995 -0.1055  0.0112
   41phy    O01 1098   0.752   1.759   2.961 -0.0456  0.2995  0.2656
   41phy    H01 1099   0.799   1.745   2.881  1.0171 -1.5249  1.1535
   41phy    C19 1100   0.567   1.813   3.097 -0.3012 -0.3026 -0.3991
   41phy    C13 1101   0.553   1.829   2.822  0.2927 -0.0014 -0.1615
   41phy     H3 1102   0.610   1.876   2.738  0.0240 -0.8772 -0.8568
   41phy    O33 1103   0.432   1.916   2.820  0.3161  0.1813  0.2139
   41phy    H1B 1104   0.415   1.953   2.904 -0.1828 -0.5962  0.4712
   41phy    C12 1105   0.524   1.681   2.771 -0.3193 -0.2207  0.0454
   41phy    O11 1106   0.629   1.588   2.766  0.4532 -0.0181  0.5001
   41phy    H1A 1107   0.645   1.561   2.854 -0.2330 -1.3574  0.2473
   42phy    C35 1108   1.813   5.081   1.254 -0.1382  0.2089 -0.5558
   42phy    C33 1109   1.679   5.089   1.321  0.2049 -0.0352 -0.1090
   42phy    C34 1110   1.661   4.972   1.415  0.2243 -0.6143 -0.1144
   42phy    C32 1111   1.663   5.231   1.389  0.1163  0.1267  0.2370
   42phy    C31 1112   1.523   5.296   1.372  0.6962 -0.1144 -0.4173
   42phy    C30 1113   1.514   5.436   1.436 -0.3043 -0.0903  0.3062
   42phy    C28 1114   1.398   5.529   1.393 -0.1362 -0.5007 -0.0109
   42phy    C29 1115   1.287   5.505   1.494  0.2613  0.2752  0.4707
   42phy    C27 1116   1.447   5.673   1.412 -0.4974 -0.2008  0.2203
   42phy    C26 1117   1.421   5.770   1.297  0.0779  0.5528  0.1470
   42phy    C25 1118   1.482   5.908   1.326 -0.2120 -0.4307  0.4916
   42phy    C23 1119   1.439   6.032   1.245  0.4130 -0.9234  0.5785
   42phy    C24 1120   1.463   6.154   1.341 -0.0287  0.1195 -0.2336
   42phy    C22 1121   1.514   6.053   1.113  0.0144  0.6574  0.1411
   42phy    C21 1122   1.432   6.007   0.995  0.0811  0.3752 -0.3256
   42phy    C20 1123   1.493   6.010   0.848  0.3340  0.6137  0.1152
   42phy    C18 1124   1.423   5.931   0.731  0.5218 -0.5198 -0.1996
   42phy    O01 1125   1.410   5.793   0.770  0.4467  0.2376 -0.5550
   42phy    H01 1126   1.482   5.758   0.819  0.8703  0.5643 -0.9340
   42phy    C19 1127   1.529   5.948   0.621  0.5689  0.1507 -0.0821
   42phy    C13 1128   1.278   5.996   0.696  0.2674 -0.7331 -0.7557
   42phy     H3 1129   1.221   5.985   0.792  0.4960 -2.2608 -0.7641
   42phy    O33 1130   1.278   6.144   0.683 -0.0992 -0.3302 -0.0521
   42phy    H1B 1131   1.325   6.163   0.604 -0.6750 -0.6268 -0.4738
   42phy    C12 1132   1.163   5.925   0.615  0.6285 -0.0968  0.2451
   42phy    O11 1133   1.166   5.788   0.632 -0.0523 -0.1801  0.0898
   42phy    H1A 1134   1.241   5.773   0.687  0.7695  1.9113 -0.3913
   43phy    C35 1135   0.874   0.193   2.616 -0.1388 -0.0497 -0.0940
   43phy    C33 1136   0.865   0.275   2.484  0.3425  0.2641 -0.0642
   43phy    C34 1137   0.941   0.202   2.377 -0.2691  0.0669 -0.2019
   43phy    C32 1138   0.721   0.294   2.439  0.1288 -0.1212  0.1956
   43phy    C31 1139   0.665   0.439   2.445  0.4634  0.3604  0.0626
   43phy    C30 1140   0.511   0.431   2.452  0.0119 -0.2128 -0.0056
   43phy    C28 1141   0.418   0.550   2.479 -0.3675 -0.0118 -0.3930
   43phy    C29 1142   0.277   0.497   2.451  0.0979  0.0888  0.3878
   43phy    C27 1143   0.425   0.615   2.612 -0.3502 -0.4708 -0.0626
   43phy    C26 1144   0.366   0.757   2.629 -0.3583 -0.0906  0.0857
   43phy    C25 1145   0.377   0.803   2.775 -0.0045  0.3924  0.2964
   43phy    C23 1146   0.350   0.952   2.794 -0.4063  0.0211  0.4111
   43phy    C24 1147   0.207   0.984   2.832  0.1045 -0.3363 -0.3193
   43phy    C22 1148   0.445   1.002   2.909 -0.1546  0.3120  0.2249
   43phy    C21 1149   0.476   1.156   2.919  0.4156  0.0410  0.0939
   43phy    C20 1150   0.570   1.189   3.036  0.1045  1.0661 -0.3946
   43phy    C18 1151   0.656   1.317   3.033  0.2177  0.4057 -0.4053
   43phy    O01 1152   0.585   1.429   2.988 -0.8250 -0.3262  0.1694
   43phy    H01 1153   0.496   1.428   3.017 -0.9074 -0.2737 -0.0832
   43phy    C19 1154   0.677   1.346   3.183 -0.3880 -0.1554  0.0222
   43phy    C13 1155   0.777   1.296   2.927 -0.1269  0.0267  0.0855
   43phy     H3 1156   0.736   1.284   2.824 -0.6531 -0.7770  0.3767
   43phy    O33 1157   0.838   1.168   2.948  0.0235  0.3823 -0.3229
   43phy    H1B 1158   0.860   1.167   3.040 -0.1169  3.4011 -0.1504
   43phy    C12 1159   0.890   1.406   2.912 -0.2608 -0.0727  0.0001
   43phy    O11 1160   0.993   1.367   2.826  0.0534  0.7350 -0.3650
   43phy    H1A 1161   0.965   1.365   2.736  1.5894  1.3774 -0.8782
   44phy    C35 1162   0.582   1.619   0.565  0.2613  0.1942  0.6779
   44phy    C33 1163   0.621   1.736   0.654  0.1627  0.1916 -0.2603
   44phy    C34 1164   0.498   1.801   0.711 -0.0374 -0.0338 -0.1267
   44phy    C32 1165   0.717   1.699   0.767 -0.1099 -0.8314 -0.1865
   44phy    C31 1166   0.861   1.755   0.759 -0.3901  0.3615 -0.1751
   44phy    C30 1167   0.935   1.687   0.877 -0.2182 -0.3128  0.3390
   44phy    C28 1168   1.085   1.714   0.881  0.2546  0.1336  0.5328
   44phy    C29 1169   1.131   1.702   1.024 -0.1452  0.0274  0.1021
   44phy    C27 1170   1.172   1.631   0.785 -0.1427  0.4257 -0.5490
   44phy    C26 1171   1.308   1.690   0.737 -0.1727  0.1399 -0.0725
   44phy    C25 1172   1.395   1.596   0.643 -0.3531 -0.1820  0.6564
   44phy    C23 1173   1.521   1.657   0.573  0.0405  0.3139 -0.4357
   44phy    C24 1174   1.649   1.641   0.656 -0.4050  0.0957 -0.6035
   44phy    C22 1175   1.524   1.587   0.431  0.3627 -0.3929  0.0615
   44phy    C21 1176   1.529   1.688   0.315  0.2406  0.0896 -0.0551
   44phy    C20 1177   1.544   1.619   0.181  0.0207  0.1176  0.1166
   44phy    C18 1178   1.530   1.690   0.043 -0.0727 -0.6358 -0.0968
   44phy    O01 1179   1.395   1.743   0.028  0.1611 -0.3143  0.5119
   44phy    H01 1180   1.378   1.820   0.080 -0.5139 -1.3458  1.8843
   44phy    C19 1181   1.537   1.570  -0.054 -0.0321 -0.7735 -0.2235
   44phy    C13 1182   1.646   1.800   0.014 -0.3526 -0.3029 -0.1867
   44phy     H3 1183   1.631   1.879   0.092 -0.8543 -1.9133  1.3946
   44phy    O33 1184   1.776   1.761   0.047  0.0475 -0.5302  0.2994
   44phy    H1B 1185   1.767   1.708   0.124 -0.4242  0.1779  0.7396
   44phy    C12 1186   1.630   1.917  -0.088  0.0322  0.3295 -0.2377
   44phy    O11 1187   1.686   1.887  -0.212 -0.4656 -0.3023  0.0642
   44phy    H1A 1188   1.774   1.857  -0.200 -0.3768 -0.0786 -0.0221
   45phy    C35 1189   1.586   2.728   1.632  0.6397 -0.5541 -0.0396
   45phy    C33 1190   1.450   2.777   1.691  0.2163 -0.4765 -0.0542
   45phy    C34 1191   1.417   2.913   1.627 -1.0594  0.2496  0.3550
   45phy    C32 1192   1.345   2.675   1.661  0.2125 -0.2341  0.2094
   45phy    C31 1193   1.230   2.665   1.754 -0.0269 -0.0438 -0.2816
   45phy    C30 1194   1.136   2.545   1.711  0.7146 -0.6664  0.0878
   45phy    C28 1195   1.012   2.518   1.803 -0.0223 -0.5591 -0.1945
   45phy    C29 1196   0.912   2.461   1.716  0.6969  0.2319  0.0868
   45phy    C27 1197   1.043   2.431   1.920 -0.1515 -0.7895  0.2401
   45phy    C26 1198   1.056   2.510   2.051 -0.2423  0.0337 -0.0866
   45phy    C25 1199   1.041   2.415   2.170 -0.4806 -0.4198 -0.5594
   45phy    C23 1200   1.078   2.469   2.313 -0.5961  0.6655  0.0847
   45phy    C24 1201   0.956   2.516   2.393  0.2163  0.6300 -0.3596
   45phy    C22 1202   1.151   2.354   2.390  0.3741  0.1097 -0.2162
   45phy    C21 1203   1.279   2.391   2.469 -0.0422  0.1436  0.8417
   45phy    C20 1204   1.313   2.286   2.576  0.2822  0.1322  0.0275
   45phy    C18 1205   1.428   2.316   2.683 -0.4386  1.1197 -0.0679
   45phy    O01 1206   1.398   2.433   2.761 -0.3836 -0.1576  0.1629
   45phy    H01 1207   1.449   2.434   2.839  0.1262  0.4269 -0.1579
   45phy    C19 1208   1.396   2.199   2.782 -0.2330 -0.4811  0.3573
   45phy    C13 1209   1.587   2.322   2.634  0.4090 -0.2420  0.4255
   45phy     H3 1210   1.610   2.227   2.578  0.4844 -0.2067  0.3960
   45phy    O33 1211   1.672   2.312   2.748 -0.3997  0.7846 -0.1604
   45phy    H1B 1212   1.632   2.356   2.821 -0.2316 -1.0580  1.1160
   45phy    C12 1213   1.639   2.448   2.551  0.2667 -0.2680 -0.0966
   45phy    O11 1214   1.621   2.574   2.612  0.0275  0.2090 -0.0763
   45phy    H1A 1215   1.533   2.604   2.601 -0.0134 -0.0126 -0.3699
   46phy    C35 1216   1.672   3.208   1.849 -0.2429 -0.4801  0.2873
   46phy    C33 1217   1.688   3.317   1.746 -0.0943 -0.2117 -0.2008
   46phy    C34 1218   1.789   3.275   1.635  0.0740  0.2363  0.0652
   46phy    C32 1219   1.549   3.348   1.690  0.0316  0.2082 -0.0077
   46phy    C31 1220   1.484   3.488   1.722  0.2411 -0.4421 -0.1762
   46phy    C30 1221   1.345   3.490   1.671 -0.1030 -0.0528  0.2589
   46phy    C28 1222   1.258   3.612   1.710 -0.1787  0.1431  0.6160
   46phy    C29 1223   1.274   3.730   1.613 -0.1395  0.4737 -0.0028
   46phy    C27 1224   1.114   3.566   1.725  0.1031 -0.1651 -0.2995
   46phy    C26 1225   1.056   3.612   1.858  0.1893  0.6391 -0.1269
   46phy    C25 1226   0.913   3.558   1.878 -0.0372  0.2226  0.1686
   46phy    C23 1227   0.857   3.606   2.013  0.5223 -0.6189 -0.7816
   46phy    C24 1228   0.726   3.689   1.996  0.6316 -0.1248  0.2032
   46phy    C22 1229   0.846   3.491   2.118 -0.0230 -0.1696  0.0972
   46phy    C21 1230   0.882   3.536   2.264  0.3771  0.3220 -0.6023
   46phy    C20 1231   0.878   3.412   2.358 -0.4162  0.4186 -0.7029
   46phy    C18 1232   0.923   3.425   2.514 -0.0286  0.4351  0.3249
   46phy    O01 1233   0.835   3.513   2.589 -0.4924  0.4841 -0.0836
   46phy    H01 1234   0.871   3.530   2.674 -0.5201  1.5025 -0.2658
   46phy    C19 1235   0.883   3.277   2.553 -0.2159  0.2185 -0.2125
   46phy    C13 1236   1.081   3.450   2.539 -0.4009  0.0888  0.1204
   46phy     H3 1237   1.139   3.388   2.467 -0.6200  0.7057 -0.5975
   46phy    O33 1238   1.124   3.402   2.668  0.0833  0.2689 -0.0881
   46phy    H1B 1239   1.117   3.470   2.733  0.2191 -1.4296  1.7888
   46phy    C12 1240   1.140   3.599   2.518 -0.1439  0.6282  0.0149
   46phy    O11 1241   1.128   3.688   2.624 -0.0273 -0.3515 -0.5781
   46phy    H1A 1242   1.191   3.668   2.689  0.1406  0.1165 -0.5893
   47phy    C35 1243   0.139   3.085   1.236  0.2314  0.2392  0.0120
   47phy    C33 1244   0.059   3.207   1.276  0.2030 -0.6462 -0.6374
   47phy    C34 1245   0.110   3.270   1.406  0.1566 -0.4038  0.1134
   47phy    C32 1246   0.036   3.293   1.148 -0.0563 -0.0148  0.0346
   47phy    C31 1247  -0.103   3.351   1.127  0.0123  0.3767 -0.0218
   47phy    C30 1248  -0.109   3.447   1.005  0.2801  0.4539 -0.6050
   47phy    C28 1249  -0.251   3.500   0.967  0.1044 -0.2086 -0.2805
   47phy    C29 1250  -0.230   3.651   0.964  0.2514 -0.4146  0.2596
   47phy    C27 1251  -0.300   3.469   0.822  0.4478 -0.3264 -0.0318
   47phy    C26 1252  -0.363   3.336   0.812 -0.0526 -0.0209 -0.4741
   47phy    C25 1253  -0.417   3.294   0.676 -0.0414  0.1620 -0.2198
   47phy    C23 1254  -0.496   3.162   0.653  0.0957  0.0020 -0.5638
   47phy    C24 1255  -0.642   3.164   0.707  0.0328 -0.1591  0.8357
   47phy    C22 1256  -0.494   3.137   0.502  0.0060 -0.2307  0.2561
   47phy    C21 1257  -0.372   3.058   0.449 -0.1272 -0.0288  0.0508
   47phy    C20 1258  -0.385   3.039   0.302  0.6437  0.3549  0.3202
   47phy    C18 1259  -0.277   2.983   0.205  0.1951  0.5760  0.4034
   47phy    O01 1260  -0.164   3.065   0.202 -0.4090  0.1979  0.1965
   47phy    H01 1261  -0.138   3.085   0.290  0.5877 -1.1784  0.2427
   47phy    C19 1262  -0.343   2.997   0.070  0.2460  0.7432  0.2230
   47phy    C13 1263  -0.237   2.833   0.241 -0.5798 -0.2087 -0.0377
   47phy     H3 1264  -0.184   2.842   0.340 -0.2646  1.2680 -0.3168
   47phy    O33 1265  -0.338   2.743   0.279 -0.3299  0.1478  0.3124
   47phy    H1B 1266  -0.304   2.666   0.321 -1.5300  0.3781  1.7909
   47phy    C12 1267  -0.109   2.754   0.196 -0.0453  0.2854  0.0429
   47phy    O11 1268  -0.058   2.656   0.285 -0.1660 -0.3755 -0.0718
   47phy    H1A 1269   0.006   2.598   0.248  0.0694 -0.6522  0.7412
   48phy    C35 1270   2.196   2.664   1.600 -0.1790  0.3844 -0.0028
   48phy    C33 1271   2.055   2.671   1.662 -0.2704  0.2986 -0.0552
   48phy    C34 1272   1.952   2.593   1.578  0.0212  0.3344  0.0189
   48phy    C32 1273   2.069   2.625   1.806  0.9057  0.1831 -0.2007
   48phy    C31 1274   1.951   2.662   1.901 -0.4079  0.0542 -0.0085
   48phy    C30 1275   1.977   2.628   2.045  0.0927  0.3891  0.4251
   48phy    C28 1276   1.850   2.624   2.132 -0.7939  0.4663  0.1554
   48phy    C29 1277   1.794   2.482   2.146  0.5644 -0.4741  0.4485
   48phy    C27 1278   1.892   2.654   2.277  0.1929 -0.0149 -0.0734
   48phy    C26 1279   1.900   2.806   2.315  0.1529 -0.1579 -0.3949
   48phy    C25 1280   1.818   2.849   2.439 -0.3852 -0.0406  0.3851
   48phy    C23 1281   1.822   2.999   2.474  0.1185 -0.0591  0.0726
   48phy    C24 1282   1.693   3.071   2.422 -0.1351 -0.6437 -0.6642
   48phy    C22 1283   1.827   3.026   2.625  0.7096 -0.7349  0.7742
   48phy    C21 1284   1.963   3.007   2.699  0.1810 -0.0873  0.2834
   48phy    C20 1285   1.964   3.071   2.836  0.2160  0.3228  0.1257
   48phy    C18 1286   2.069   3.029   2.944 -0.2277  0.9304 -0.6920
   48phy    O01 1287   2.200   3.027   2.883 -0.0695  0.3645  0.0536
   48phy    H01 1288   2.227   2.949   2.839 -1.1631  0.4046 -0.7486
   48phy    C19 1289   2.074   3.152   3.033  0.1072  0.1981 -0.3346
   48phy    C13 1290   2.032   2.887   3.011 -0.2973  0.1113 -0.6227
   48phy     H3 1291   2.004   2.810   2.935  0.9768 -2.3315  1.2375
   48phy    O33 1292   1.909   2.906   3.079 -0.4035 -0.0808 -0.5073
   48phy    H1B 1293   1.925   2.922   3.170  1.9741  0.5411 -0.9606
   48phy    C12 1294   2.136   2.817   3.106  0.5050  0.2929  0.3852
   48phy    O11 1295   2.083   2.711   3.187 -0.2924 -0.3309 -0.1495
   48phy    H1A 1296   2.138   2.634   3.184 -0.2912 -0.3165 -0.5847
   49phy    C35 1297   2.928   1.848   1.581 -0.4068 -0.0034 -0.2066
   49phy    C33 1298   2.973   1.988   1.536  0.1079 -0.0378 -0.2765
   49phy    C34 1299   3.042   1.988   1.395  0.2844 -0.0447  0.5379
   49phy    C32 1300   2.853   2.081   1.538 -0.5896  0.0864 -0.0069
   49phy    C31 1301   2.881   2.225   1.580  0.0674  0.0646 -0.0662
   49phy    C30 1302   2.754   2.308   1.577  0.2259 -0.3925 -0.1787
   49phy    C28 1303   2.756   2.452   1.644  0.3056 -0.0475  0.0509
   49phy    C29 1304   2.792   2.567   1.546 -0.2268  0.1983 -0.4647
   49phy    C27 1305   2.610   2.485   1.690 -0.1520  0.0436 -0.3342
   49phy    C26 1306   2.608   2.528   1.837  0.0294  0.0154 -0.1708
   49phy    C25 1307   2.474   2.579   1.887 -0.0682  0.1791  0.5931
   49phy    C23 1308   2.471   2.589   2.040 -0.0719 -0.3741  0.5567
   49phy    C24 1309   2.459   2.737   2.081 -0.2417  0.2301 -0.5350
   49phy    C22 1310   2.346   2.515   2.088 -0.1547  0.7977  0.4541
   49phy    C21 1311   2.343   2.478   2.239  0.0233  0.1371  0.4148
   49phy    C20 1312   2.219   2.401   2.285  0.1104 -0.5285 -0.3414
   49phy    C18 1313   2.219   2.356   2.437  0.2950  0.3294  0.0103
   49phy    O01 1314   2.268   2.461   2.525  0.5116  0.0174  0.1494
   49phy    H01 1315   2.229   2.541   2.495  1.3234  0.3736  0.0296
   49phy    C19 1316   2.065   2.352   2.462  0.0944 -0.2479  0.1409
   49phy    C13 1317   2.293   2.215   2.466 -0.4188  0.1527  0.1143
   49phy     H3 1318   2.267   2.144   2.383  0.1036  1.4528 -1.1948
   49phy    O33 1319   2.242   2.144   2.582 -0.3438  0.4609  0.0327
   49phy    H1B 1320   2.286   2.165   2.662  0.4308 -0.1264 -0.2305
   49phy    C12 1321   2.445   2.212   2.474 -0.2358 -0.0091  0.5222
   49phy    O11 1322   2.496   2.319   2.554 -0.2940 -0.1813 -0.3074
   49phy    H1A 1323   2.423   2.376   2.567 -0.3449 -0.3302  0.0977
   50phy    C35 1324   1.522   2.002   0.936 -0.4499  0.4198 -0.3147
   50phy    C33 1325   1.462   1.970   1.072 -0.0304 -0.2282  0.3896
   50phy    C34 1326   1.580   1.938   1.164 -0.1178  0.0422 -0.2833
   50phy    C32 1327   1.388   2.089   1.126 -0.1714 -0.1699  0.1090
   50phy    C31 1328   1.238   2.083   1.081 -0.5380  0.0819  0.1988
   50phy    C30 1329   1.148   2.210   1.092 -0.4235  0.2488  0.6667
   50phy    C28 1330   0.999   2.215   1.044  0.5080  0.4664  0.4763
   50phy    C29 1331   0.917   2.318   1.131 -0.6806  0.8179  0.1870
   50phy    C27 1332   0.983   2.241   0.892 -0.0935 -0.1772  0.0806
   50phy    C26 1333   0.872   2.167   0.828 -0.1625 -0.6140  0.3576
   50phy    C25 1334   0.869   2.210   0.678 -0.5910  0.2022  0.0393
   50phy    C23 1335   0.776   2.127   0.590  0.3574  0.7664 -0.6422
   50phy    C24 1336   0.645   2.203   0.581 -0.2200 -0.0857 -0.2355
   50phy    C22 1337   0.831   2.099   0.447  0.5729  0.3969  0.1852
   50phy    C21 1338   0.925   1.972   0.435  0.3748 -0.1598 -0.4717
   50phy    C20 1339   0.947   1.938   0.286  0.2093 -0.2526 -0.0963
   50phy    C18 1340   1.030   1.818   0.239 -0.8946  0.4318  0.4462
   50phy    O01 1341   1.159   1.827   0.303  0.4898 -0.3464  0.3237
   50phy    H01 1342   1.189   1.739   0.316  0.2077 -0.5342 -0.2478
   50phy    C19 1343   1.047   1.847   0.088 -0.4935  0.3732  0.2299
   50phy    C13 1344   0.966   1.672   0.266 -0.2981 -0.1496 -0.4071
   50phy     H3 1345   0.929   1.680   0.372 -1.0169  0.7153 -0.7047
   50phy    O33 1346   0.838   1.635   0.211 -0.6965 -0.2076  0.0714
   50phy    H1B 1347   0.824   1.685   0.133  0.0995  1.4945  0.9672
   50phy    C12 1348   1.045   1.541   0.299 -0.1390 -0.5349 -0.1802
   50phy    O11 1349   1.163   1.561   0.370 -0.1405  0.2925 -0.1719
   50phy    H1A 1350   1.197   1.475   0.386 -2.0828 -0.5123  0.0191
   51phy    C35 1351   1.983   2.025   0.367 -0.4310 -0.2525 -0.1127
   51phy    C33 1352   1.845   1.979   0.381  0.3446  0.8351  0.4533
   51phy    C34 1353   1.850   1.833   0.423  0.2347 -0.3354  0.5712
   51phy    C32 1354   1.749   2.060   0.470 -0.2786 -0.1122 -0.3335
   51phy    C31 1355   1.599   2.073   0.439 -0.1503  0.0572  0.2244
   51phy    C30 1356   1.525   2.139   0.552 -0.4436 -0.1261 -0.0042
   51phy    C28 1357   1.371   2.162   0.542 -0.7425  0.2559  0.2864
   51phy    C29 1358   1.299   2.029   0.564  0.1847 -0.3550  0.4347
   51phy    C27 1359   1.329   2.259   0.653  0.2420  0.1991  0.0224
   51phy    C26 1360   1.306   2.404   0.608 -0.1185  0.1533  0.5923
   51phy    C25 1361   1.302   2.489   0.731 -0.8351 -0.6539  0.3416
   51phy    C23 1362   1.277   2.640   0.699  0.6213  0.5052 -0.1122
   51phy    C24 1363   1.155   2.701   0.773  0.0328  0.1636  0.6123
   51phy    C22 1364   1.398   2.723   0.745  0.2770 -0.3041 -0.2040
   51phy    C21 1365   1.494   2.767   0.638 -0.3966  0.0229 -0.1306
   51phy    C20 1366   1.611   2.839   0.701 -0.0973  0.1349 -0.1215
   51phy    C18 1367   1.734   2.882   0.604  0.7426 -0.4219  0.5103
   51phy    O01 1368   1.781   2.761   0.543 -0.2512  0.1880  0.4177
   51phy    H01 1369   1.712   2.698   0.537 -0.3811  0.3894 -0.4614
   51phy    C19 1370   1.844   2.932   0.703  0.4714  0.1164  0.1298
   51phy    C13 1371   1.689   2.987   0.490  0.1822 -0.4828  0.0052
   51phy     H3 1372   1.628   2.924   0.421  0.4200 -1.1720  0.4131
   51phy    O33 1373   1.585   3.075   0.534 -0.0112  0.0519 -0.3184
   51phy    H1B 1374   1.624   3.160   0.540 -1.5071  0.7104  0.7580
   51phy    C12 1375   1.764   3.020   0.362 -0.2561 -0.5903 -0.0564
   51phy    O11 1376   1.883   2.949   0.333 -0.0505  0.2626  0.3896
   51phy    H1A 1377   1.872   2.864   0.369 -0.7740  0.2112  0.0645
   52phy    C35 1378   1.505   0.054   0.760 -0.2214 -0.2861  0.0824
   52phy    C33 1379   1.466   0.079   0.907 -0.0754  0.1693  0.0515
   52phy    C34 1380   1.431  -0.056   0.970  0.3969 -0.4409  0.2465
   52phy    C32 1381   1.573   0.154   0.987  0.1723 -0.4182  0.5764
   52phy    C31 1382   1.596   0.308   0.971 -0.3651  0.0262  0.0304
   52phy    C30 1383   1.730   0.361   1.018  0.2646  0.2604  0.1214
   52phy    C28 1384   1.762   0.508   0.987 -0.0283 -0.3949  0.0736
   52phy    C29 1385   1.789   0.586   1.114 -0.5715 -0.1170  0.5967
   52phy    C27 1386   1.878   0.519   0.889 -0.0327 -0.4743 -0.4642
   52phy    C26 1387   1.841   0.618   0.782 -1.1540  0.1633  0.2552
   52phy    C25 1388   1.972   0.664   0.712  0.0704  0.9438  0.4695
   52phy    C23 1389   1.960   0.789   0.625  0.8699 -1.1470  0.1378
   52phy    C24 1390   2.093   0.870   0.627  0.3319 -0.4011 -0.1197
   52phy    C22 1391   1.929   0.757   0.481  0.2629 -0.6006 -0.3583
   52phy    C21 1392   1.836   0.854   0.412  0.1679 -0.2253 -0.1970
   52phy    C20 1393   1.803   0.835   0.263  0.1576  0.2030  0.2797
   52phy    C18 1394   1.687   0.925   0.196  0.1270  0.0788 -0.1563
   52phy    O01 1395   1.562   0.899   0.268 -0.3920 -0.3041  0.1832
   52phy    H01 1396   1.536   0.810   0.254  0.5216 -0.6772  0.8230
   52phy    C19 1397   1.662   0.854   0.062 -0.1979  0.1071 -0.2811
   52phy    C13 1398   1.716   1.084   0.198 -0.1435 -0.3011  0.2678
   52phy     H3 1399   1.725   1.110   0.306  0.6006  1.1029 -0.1006
   52phy    O33 1400   1.848   1.135   0.166 -0.5099  0.1550 -0.0846
   52phy    H1B 1401   1.853   1.147   0.073  0.0538  1.6724  0.1091
   52phy    C12 1402   1.605   1.197   0.187  0.4225  0.1790 -0.1886
   52phy    O11 1403   1.590   1.253   0.063 -0.3982  0.0086 -0.0838
   52phy    H1A 1404   1.534   1.198   0.012 -0.6427  1.5786 -1.5818
   53phy    C35 1405   1.027   2.699   1.191  0.4355  0.4095  0.2346
   53phy    C33 1406   1.160   2.692   1.269  0.4260 -0.2791 -0.4015
   53phy    C34 1407   1.199   2.550   1.290  0.1534  0.4570 -0.3648
   53phy    C32 1408   1.276   2.775   1.205  0.2862  0.1193 -0.3821
   53phy    C31 1409   1.291   2.920   1.264  0.1121 -0.1890 -0.0704
   53phy    C30 1410   1.406   2.995   1.199 -0.0306 -0.3426  0.9191
   53phy    C28 1411   1.446   3.134   1.251 -0.1684 -0.1899  0.1456
   53phy    C29 1412   1.571   3.119   1.341 -0.3874  0.0453 -0.4576
   53phy    C27 1413   1.501   3.228   1.142  0.1737 -0.1650  0.4443
   53phy    C26 1414   1.392   3.325   1.087 -0.0586 -0.1350 -0.3770
   53phy    C25 1415   1.429   3.391   0.951  0.1497  0.2501  0.3553
   53phy    C23 1416   1.310   3.442   0.870 -0.0030  0.1243 -0.3391
   53phy    C24 1417   1.303   3.595   0.892 -0.4275 -0.3579 -0.4594
   53phy    C22 1418   1.330   3.424   0.717  0.4720 -0.7138 -0.5943
   53phy    C21 1419   1.288   3.289   0.658  0.1341  0.4363 -0.3163
   53phy    C20 1420   1.327   3.276   0.505 -0.3003 -0.4825  0.0893
   53phy    C18 1421   1.292   3.156   0.408  0.1047 -0.3402 -0.1328
   53phy    O01 1422   1.351   3.039   0.458  0.0267 -0.3174  0.0083
   53phy    H01 1423   1.440   3.053   0.483  0.0720 -0.2799 -0.1725
   53phy    C19 1424   1.368   3.185   0.277 -0.1009  0.1799 -0.0590
   53phy    C13 1425   1.135   3.132   0.387  0.1222  0.0539 -0.1887
   53phy     H3 1426   1.094   3.103   0.487 -2.1733 -0.3132 -1.1774
   53phy    O33 1427   1.055   3.248   0.371 -0.3135 -0.3152 -0.0709
   53phy    H1B 1428   1.064   3.275   0.281 -2.3483  0.5757 -0.0589
   53phy    C12 1429   1.079   2.997   0.333  0.2988  0.3141  0.3381
   53phy    O11 1430   1.090   3.002   0.194 -0.3955 -0.2817 -0.4869
   53phy    H1A 1431   1.172   2.960   0.175  0.0594 -0.1587  1.0437
   54phy    C35 1432   3.101   3.941   1.453  0.1297 -0.5656 -0.3079
   54phy    C33 1433   3.097   3.795   1.417 -0.2032 -0.1274  0.0887
   54phy    C34 1434   3.220   3.719   1.451 -0.1216 -0.2252  0.7484
   54phy    C32 1435   2.959   3.738   1.458  0.1146 -0.1909 -0.2877
   54phy    C31 1436   2.896   3.638   1.368 -0.0686  0.4664 -0.0962
   54phy    C30 1437   2.763   3.585   1.426  0.3943  0.3007  0.1793
   54phy    C28 1438   2.671   3.500   1.337  0.1786 -0.2606  0.1991
   54phy    C29 1439   2.595   3.390   1.419 -0.0046 -0.0448 -0.1170
   54phy    C27 1440   2.571   3.591   1.259  0.0150 -0.2624  0.5813
   54phy    C26 1441   2.519   3.538   1.128 -0.3837  0.1198  0.3348
   54phy    C25 1442   2.430   3.635   1.042 -0.5791  0.0461  0.2204
   54phy    C23 1443   2.389   3.598   0.897 -0.1996 -0.4782  0.2922
   54phy    C24 1444   2.297   3.707   0.848  0.2096 -0.0207 -0.1913
   54phy    C22 1445   2.509   3.593   0.796  0.1362  0.0627  0.1778
   54phy    C21 1446   2.520   3.459   0.726 -0.5540  0.2923  0.1205
   54phy    C20 1447   2.661   3.453   0.651  0.6978  0.1969  0.1056
   54phy    C18 1448   2.658   3.377   0.511  0.0310 -0.2661  0.2495
   54phy    O01 1449   2.634   3.239   0.529 -0.1190 -0.2144  0.2984
   54phy    H01 1450   2.693   3.203   0.592  0.2406 -0.0852  0.0372
   54phy    C19 1451   2.806   3.390   0.464 -0.1303 -0.2515  0.1380
   54phy    C13 1452   2.554   3.425   0.401  0.4510  0.6740 -0.3728
   54phy     H3 1453   2.455   3.410   0.449 -0.4685  2.4509 -1.5892
   54phy    O33 1454   2.538   3.565   0.386 -0.6279  0.2184  0.0081
   54phy    H1B 1455   2.449   3.588   0.364 -0.0193  1.0078 -1.8525
   54phy    C12 1456   2.499   3.346   0.277 -0.0908 -0.3581 -0.3748
   54phy    O11 1457   2.564   3.382   0.158 -0.5779  0.2529 -0.3118
   54phy    H1A 1458   2.496   3.383   0.094  1.1073  0.3361 -2.1880
   55phy    C35 1459   0.382   4.384   1.351 -0.0427  0.0772 -0.5121
   55phy    C33 1460   0.362   4.510   1.429  0.4643 -0.1957  1.0979
   55phy    C34 1461   0.336   4.489   1.579  0.0117  0.1306 -0.2218
   55phy    C32 1462   0.477   4.607   1.401 -0.1177  0.3659  0.4266
   55phy    C31 1463   0.427   4.743   1.356 -0.0685 -0.1949 -0.1396
   55phy    C30 1464   0.553   4.828   1.307  0.3691  0.2389  0.4344
   55phy    C28 1465   0.506   4.959   1.237  0.4796  0.5683 -0.0043
   55phy    C29 1466   0.550   5.085   1.313  0.0116 -0.1608 -0.0905
   55phy    C27 1467   0.554   4.956   1.091 -0.6176  0.1235 -0.1591
   55phy    C26 1468   0.449   5.001   0.986 -0.0248  0.2661  0.0782
   55phy    C25 1469   0.512   5.018   0.844 -0.0209  0.4097 -0.6814
   55phy    C23 1470   0.404   5.055   0.737 -0.5400 -0.3875  0.0415
   55phy    C24 1471   0.380   5.204   0.741  0.3873  0.2762 -0.2978
   55phy    C22 1472   0.474   5.037   0.601  0.6124 -0.0569 -0.5562
   55phy    C21 1473   0.394   4.949   0.503  0.0895  0.0149  0.3020
   55phy    C20 1474   0.412   4.994   0.357 -0.0440 -0.2976 -0.0103
   55phy    C18 1475   0.325   4.941   0.237  0.6020 -0.1550  0.2150
   55phy    O01 1476   0.375   4.807   0.196 -0.1748 -0.4344  0.0489
   55phy    H01 1477   0.314   4.770   0.134 -0.1934  1.3667 -1.1053
   55phy    C19 1478   0.378   5.027   0.122 -0.2939 -0.0652 -0.1706
   55phy    C13 1479   0.162   4.947   0.250 -0.1433 -0.2135 -0.3438
   55phy     H3 1480   0.143   5.002   0.345  1.1644  0.5270 -0.4900
   55phy    O33 1481   0.073   5.027   0.165 -0.2189 -0.3731 -0.0551
   55phy    H1B 1482   0.105   5.026   0.077  1.2899 -0.4104  0.4633
   55phy    C12 1483   0.081   4.828   0.302 -0.2252  0.1111  0.0896
   55phy    O11 1484   0.036   4.733   0.211 -0.2742 -0.2776 -0.0616
   55phy    H1A 1485   0.094   4.733   0.137 -0.0613  0.9123  0.0820
   56phy    C35 1486   2.632   2.971   1.713  0.2868  0.3732  0.3412
   56phy    C33 1487   2.500   3.016   1.651  0.1249  0.5982  0.2242
   56phy    C34 1488   2.505   2.959   1.511 -0.0694 -0.3286  0.0440
   56phy    C32 1489   2.374   2.966   1.733 -0.4435 -0.2458 -0.7370
   56phy    C31 1490   2.332   3.060   1.850 -0.3232 -0.2920 -0.4883
   56phy    C30 1491   2.220   2.989   1.926  0.3955  0.1136  0.8079
   56phy    C28 1492   2.146   3.061   2.040  0.3432 -0.6210  0.0376
   56phy    C29 1493   1.999   3.011   2.054 -0.0645  0.1739 -0.3177
   56phy    C27 1494   2.219   3.067   2.177 -0.2365 -0.1164 -0.0880
   56phy    C26 1495   2.185   3.184   2.271 -0.2836  0.0251 -0.3516
   56phy    C25 1496   2.278   3.201   2.395  0.1991  0.0789 -0.2842
   56phy    C23 1497   2.247   3.308   2.505  0.3613 -0.5452  0.5813
   56phy    C24 1498   2.297   3.270   2.641  0.3717  0.0929  0.1611
   56phy    C22 1499   2.283   3.460   2.464 -0.3926  0.5009  0.0037
   56phy    C21 1500   2.239   3.584   2.550  0.3199 -0.2542  0.0193
   56phy    C20 1501   2.300   3.712   2.495  0.3348  0.2551 -0.1535
   56phy    C18 1502   2.342   3.837   2.587  0.2974 -0.0652  0.3091
   56phy    O01 1503   2.419   3.784   2.696 -0.5265  0.0707  0.4356
   56phy    H01 1504   2.428   3.847   2.765  0.2955  0.1838  0.2278
   56phy    C19 1505   2.449   3.902   2.495 -0.2097 -0.5713 -0.0833
   56phy    C13 1506   2.229   3.944   2.641  0.2587  0.2572  0.1961
   56phy     H3 1507   2.160   3.973   2.557  0.1706  0.7494  0.4329
   56phy    O33 1508   2.277   4.066   2.673  0.0493  0.2818  0.5232
   56phy    H1B 1509   2.199   4.119   2.670 -2.3374 -2.8822  0.4237
   56phy    C12 1510   2.133   3.889   2.753  0.5467  0.1534  0.0974
   56phy    O11 1511   2.016   3.971   2.771 -0.2696 -0.1917  0.0045
   56phy    H1A 1512   2.033   4.034   2.838  0.3879 -1.2750  0.8922
   57phy    C35 1513   0.511   3.719   1.514  0.0547 -0.2375  0.1416
   57phy    C33 1514   0.481   3.591   1.587 -0.0530 -0.0548  0.3905
   57phy    C34 1515   0.360   3.605   1.668 -0.1419 -0.1337  0.0071
   57phy    C32 1516   0.464   3.474   1.489 -0.3184 -0.6591  0.1186
   57phy    C31 1517   0.522   3.343   1.540  0.3309  0.4681  0.1051
   57phy    C30 1518   0.523   3.238   1.426  0.0998  0.4718 -0.0063
   57phy    C28 1519   0.594   3.101   1.453  0.2552 -0.4443  0.3008
   57phy    C29 1520   0.484   3.002   1.499  0.1149 -0.0816 -0.3972
   57phy    C27 1521   0.666   3.032   1.332  0.1770  0.3690 -0.7387
   57phy    C26 1522   0.778   3.113   1.262 -0.4441  0.0668  0.1667
   57phy    C25 1523   0.833   3.050   1.133  0.3993  1.0285 -0.2651
   57phy    C23 1524   0.928   3.121   1.039  0.2495  0.2592  0.1903
   57phy    C24 1525   1.031   3.014   0.990  0.1823  0.6737 -0.2686
   57phy    C22 1526   0.854   3.187   0.921  0.3713 -0.5544  0.1632
   57phy    C21 1527   0.926   3.313   0.864 -0.3148 -0.1367  0.2337
   57phy    C20 1528   0.838   3.405   0.782 -0.7066 -0.2068  0.0192
   57phy    C18 1529   0.899   3.533   0.705 -0.3272  0.3915 -0.2647
   57phy    O01 1530   1.015   3.589   0.769 -0.4112 -0.3461 -0.1554
   57phy    H01 1531   1.009   3.570   0.860  1.0024 -1.2051 -0.2110
   57phy    C19 1532   0.787   3.639   0.712 -0.0220  0.3879 -0.4872
   57phy    C13 1533   0.936   3.492   0.556  0.5779  0.3081  0.2706
   57phy     H3 1534   1.015   3.414   0.569 -0.4819 -0.9152 -0.4072
   57phy    O33 1535   0.844   3.414   0.471 -0.5855  0.2822  0.1992
   57phy    H1B 1536   0.887   3.340   0.434 -1.6713 -1.3919  2.0402
   57phy    C12 1537   1.035   3.572   0.462  0.0420  0.3169 -0.1088
   57phy    O11 1538   1.122   3.658   0.531  0.0934 -0.6821  0.0530
   57phy    H1A 1539   1.115   3.651   0.624  0.0326  0.0502  0.1117
   58phy    C35 1540   1.418   2.700   2.253 -0.5616 -0.1163 -0.5341
   58phy    C33 1541   1.406   2.842   2.220  0.2262 -1.1650 -0.3031
   58phy    C34 1542   1.506   2.874   2.118  0.0801  0.1300  0.4534
   58phy    C32 1543   1.267   2.878   2.167 -0.1318 -0.1120 -0.2803
   58phy    C31 1544   1.137   2.892   2.253  0.1274 -0.1898  0.3107
   58phy    C30 1545   1.015   2.932   2.161 -0.5304 -0.0599 -0.2451
   58phy    C28 1546   0.890   2.974   2.240 -0.2110 -0.2203  0.0320
   58phy    C29 1547   0.826   3.093   2.158 -0.0161  0.2123  0.2284
   58phy    C27 1548   0.798   2.857   2.276  0.1700  0.0737 -0.2449
   58phy    C26 1549   0.708   2.877   2.397 -0.1086  0.0674  0.1572
   58phy    C25 1550   0.641   2.741   2.429 -0.0691  0.1803  0.1127
   58phy    C23 1551   0.536   2.730   2.547  0.2297 -0.3671  0.4174
   58phy    C24 1552   0.456   2.600   2.543 -0.4270  0.9159 -0.0090
   58phy    C22 1553   0.600   2.736   2.689  0.1916  0.0652  0.0630
   58phy    C21 1554   0.622   2.870   2.758 -0.2593  0.1045 -0.1320
   58phy    C20 1555   0.690   2.859   2.894  0.2038  0.0339  0.2513
   58phy    C18 1556   0.723   2.983   2.985  0.3887  0.1244  0.2657
   58phy    O01 1557   0.601   3.058   3.003 -0.2366  0.0872  0.2911
   58phy    H01 1558   0.542   2.997   3.043  0.9564 -1.7875 -0.6473
   58phy    C19 1559   0.743   2.904   3.118  0.2176  0.0699 -0.2477
   58phy    C13 1560   0.845   3.077   2.926 -0.5192 -0.3400 -0.2257
   58phy     H3 1561   0.832   3.084   2.815 -1.4885 -0.2818 -0.1179
   58phy    O33 1562   0.969   3.011   2.938  0.1329 -0.3181  0.1620
   58phy    H1B 1563   0.990   2.994   3.028  1.0037  2.0595  0.4630
   58phy    C12 1564   0.860   3.223   2.984  0.1201 -0.0432 -0.1799
   58phy    O11 1565   0.948   3.296   2.906 -0.4859  0.0707 -0.1224
   58phy    H1A 1566   1.005   3.230   2.870 -1.5859 -1.3984  0.6962
   59phy    C35 1567   0.655   3.177   0.352  0.4953 -0.2671  0.0073
   59phy    C33 1568   0.620   3.140   0.497 -0.3897 -0.3345  0.0849
   59phy    C34 1569   0.490   3.211   0.527  0.0489 -0.3774  0.0256
   59phy    C32 1570   0.597   2.989   0.516  0.4484 -0.4224 -0.1189
   59phy    C31 1571   0.722   2.904   0.527 -0.0446 -0.0977 -0.7050
   59phy    C30 1572   0.703   2.758   0.555  0.3668 -0.4483  0.0153
   59phy    C28 1573   0.821   2.661   0.558  0.6906 -0.0997  0.2796
   59phy    C29 1574   0.815   2.566   0.677 -0.5579  0.2598  0.1262
   59phy    C27 1575   0.849   2.596   0.418  0.7095  0.1376 -0.3774
   59phy    C26 1576   0.993   2.559   0.382  0.1396  0.2046 -0.3599
   59phy    C25 1577   0.976   2.496   0.242 -0.4806 -0.2279 -0.2794
   59phy    C23 1578   1.108   2.460   0.170 -0.6707  0.3900 -0.1929
   59phy    C24 1579   1.127   2.307   0.166 -0.1455 -0.0538  0.6612
   59phy    C22 1580   1.095   2.503   0.028 -0.1852  0.3243 -0.1730
   59phy    C21 1581   1.178   2.617  -0.033 -0.1504 -0.4698 -0.0570
   59phy    C20 1582   1.137   2.661  -0.178  0.2228  0.1952 -0.2144
   59phy    C18 1583   1.190   2.795  -0.242 -0.0076  0.4589 -0.0507
   59phy    O01 1584   1.176   2.905  -0.150  0.0638 -0.0617 -0.2774
   59phy    H01 1585   1.089   2.939  -0.160 -0.2865 -1.6274 -3.9797
   59phy    C19 1586   1.085   2.815  -0.356 -0.4442 -0.2272  0.0163
   59phy    C13 1587   1.340   2.786  -0.301 -0.1352  0.5896  0.4647
   59phy     H3 1588   1.405   2.771  -0.212 -0.4410  0.2687  0.6371
   59phy    O33 1589   1.370   2.658  -0.367 -0.3462  0.0597 -0.4459
   59phy    H1B 1590   1.327   2.581  -0.335  0.5123 -0.1646  0.2296
   59phy    C12 1591   1.432   2.902  -0.347 -0.3405  0.6904 -0.4548
   59phy    O11 1592   1.415   3.027  -0.289 -0.2826  0.0100 -0.2323
   59phy    H1A 1593   1.324   3.052  -0.292 -0.3550  0.2537  2.0276
   60phy    C35 1594   4.966   4.394   0.623 -0.2314 -0.1344 -0.2166
   60phy    C33 1595   4.858   4.498   0.648 -0.0909  0.3887  0.0109
   60phy    C34 1596   4.752   4.430   0.730  0.1679 -0.1708  0.0641
   60phy    C32 1597   4.917   4.621   0.717  0.1743 -0.2334 -0.1524
   60phy    C31 1598   4.870   4.749   0.650  0.6670 -0.4486 -0.0954
   60phy    C30 1599   4.910   4.875   0.729  0.2332 -0.3569 -0.2127
   60phy    C28 1600   4.888   5.007   0.649 -0.5524 -0.4295 -0.1287
   60phy    C29 1601   4.798   5.100   0.731  0.5069 -0.2264  0.5669
   60phy    C27 1602   5.018   5.069   0.606  0.2286 -0.1472  0.1454
   60phy    C26 1603   5.018   5.194   0.514  0.5025 -0.1585  0.1271
   60phy    C25 1604   5.163   5.246   0.503 -0.2969  0.1947 -0.0423
   60phy    C23 1605   5.190   5.379   0.426 -0.4932  0.3923 -0.4809
   60phy    C24 1606   5.306   5.442   0.502  0.2786 -0.0436 -0.2472
   60phy    C22 1607   5.229   5.354   0.277 -0.1188 -0.5989 -0.3569
   60phy    C21 1608   5.173   5.460   0.181  0.8002  0.0203  0.0461
   60phy    C20 1609   5.244   5.468   0.040 -0.0047  0.3396  0.4569
   60phy    C18 1610   5.190   5.586  -0.054 -0.1228  0.1342  0.0880
   60phy    O01 1611   5.052   5.564  -0.089  0.4229  0.0773  0.0406
   60phy    H01 1612   5.006   5.645  -0.076  1.2863  0.7331 -0.7932
   60phy    C19 1613   5.263   5.559  -0.188  0.3984 -0.0762  0.6711
   60phy    C13 1614   5.212   5.737  -0.002 -0.0180  0.7454 -0.4764
   60phy     H3 1615   5.178   5.736   0.104 -0.4596  1.9107 -0.6018
   60phy    O33 1616   5.344   5.783   0.026 -0.1811 -0.4688  0.1625
   60phy    H1B 1617   5.407   5.714   0.016  1.0518  0.7709 -1.1750
   60phy    C12 1618   5.114   5.849  -0.030  0.4290 -0.2351  0.3736
   60phy    O11 1619   4.979   5.812  -0.037  0.6584 -0.2368  0.3242
   60phy    H1A 1620   4.927   5.881  -0.074 -0.1679 -0.5198  0.9320
   61phy    C35 1621   1.182   4.269   2.003 -0.0721  0.1772  0.4120
   61phy    C33 1622   1.210   4.270   1.849 -0.0400  0.4816 -0.1066
   61phy    C34 1623   1.175   4.399   1.777 -0.4915 -0.0617 -0.3614
   61phy    C32 1624   1.360   4.234   1.825 -0.1168  0.5632  0.7531
   61phy    C31 1625   1.399   4.085   1.808  0.4434  0.3122  0.1870
   61phy    C30 1626   1.554   4.081   1.788  0.5414  0.4899 -0.1808
   61phy    C28 1627   1.609   3.943   1.815 -0.3922  0.7815  0.2949
   61phy    C29 1628   1.630   3.864   1.684  0.1663 -0.0213  0.1869
   61phy    C27 1629   1.745   3.945   1.885  0.3025 -0.4837  0.0901
   61phy    C26 1630   1.745   3.967   2.041  0.2213 -0.0574  0.1415
   61phy    C25 1631   1.883   3.995   2.104 -0.2778  0.0123 -0.0589
   61phy    C23 1632   1.900   3.947   2.248 -0.2004 -0.0945 -0.5765
   61phy    C24 1633   2.045   3.897   2.270  0.4344 -0.5063  0.6012
   61phy    C22 1634   1.858   4.052   2.356 -0.0781  0.2241 -0.4561
   61phy    C21 1635   1.799   3.981   2.483 -0.4105 -0.4157 -0.0630
   61phy    C20 1636   1.755   4.085   2.586 -0.0096  0.3105 -0.1314
   61phy    C18 1637   1.674   4.046   2.720 -0.5472 -0.0977 -0.0385
   61phy    O01 1638   1.753   3.942   2.789  0.3426 -0.0563 -0.5194
   61phy    H01 1639   1.845   3.960   2.783  0.2928  0.5796  0.3885
   61phy    C19 1640   1.694   4.180   2.798  0.0508 -0.2009 -0.1662
   61phy    C13 1641   1.516   4.017   2.714  0.3516  0.0258  0.2091
   61phy     H3 1642   1.469   4.098   2.653 -0.9041 -0.3606  0.6291
   61phy    O33 1643   1.442   4.032   2.834 -0.4193 -0.0075 -0.1381
   61phy    H1B 1644   1.500   4.042   2.907  0.6335 -2.2575 -0.5584
   61phy    C12 1645   1.471   3.884   2.643  0.0684 -0.4951 -0.0677
   61phy    O11 1646   1.511   3.763   2.697 -0.0227  0.2814 -0.3761
   61phy    H1A 1647   1.438   3.727   2.744  0.0314  1.8679  1.0238
   62phy    C35 1648   1.448   4.174   0.475 -0.1002 -0.1789 -0.2634
   62phy    C33 1649   1.526   4.298   0.523 -0.1299  0.0604 -0.2390
   62phy    C34 1650   1.540   4.290   0.673  0.3092 -0.1421 -0.3125
   62phy    C32 1651   1.663   4.311   0.465 -0.3851  0.2017  0.1393
   62phy    C31 1652   1.665   4.421   0.356  0.0203 -0.7300  0.3700
   62phy    C30 1653   1.803   4.466   0.305 -0.5417  0.1953 -0.4004
   62phy    C28 1654   1.813   4.591   0.211  0.3129  0.1149 -0.1367
   62phy    C29 1655   1.945   4.662   0.227 -0.1813  0.0672  0.1489
   62phy    C27 1656   1.771   4.565   0.060 -0.1271 -0.7650 -0.1030
   62phy    C26 1657   1.660   4.663   0.016  0.5359  0.2267  0.1501
   62phy    C25 1658   1.629   4.642  -0.133  0.4002 -0.3005 -0.5819
   62phy    C23 1659   1.495   4.702  -0.181  0.2512 -0.4398  0.2047
   62phy    C24 1660   1.496   4.853  -0.211 -0.2238  0.4227  0.2413
   62phy    C22 1661   1.461   4.621  -0.311 -0.3215 -0.1190 -0.2322
   62phy    C21 1662   1.314   4.582  -0.313 -0.3481  0.3446 -0.1973
   62phy    C20 1663   1.289   4.466  -0.406 -0.1507 -0.0855  0.1281
   62phy    C18 1664   1.158   4.384  -0.389  0.3088 -0.3247  0.1539
   62phy    O01 1665   1.161   4.324  -0.262  0.1256  0.2915  0.1381
   62phy    H01 1666   1.153   4.389  -0.195 -0.2730  0.3205  0.0675
   62phy    C19 1667   1.174   4.272  -0.494  0.5879  0.3485  0.4849
   62phy    C13 1668   1.023   4.476  -0.414 -0.4833  0.6189 -0.6481
   62phy     H3 1669   1.029   4.553  -0.333  0.2742 -0.0408 -0.0678
   62phy    O33 1670   1.029   4.565  -0.528  0.0074  0.2473 -0.6235
   62phy    H1B 1671   0.962   4.538  -0.589 -2.3647  0.4695  1.6791
   62phy    C12 1672   0.884   4.438  -0.358  0.4556  0.3271  0.3723
   62phy    O11 1673   0.799   4.373  -0.450  0.2539 -0.1535  0.6860
   62phy    H1A 1674   0.841   4.295  -0.482  0.1212  0.2444 -0.4785
   63phy    C35 1675   2.659   3.022   2.285 -0.4664 -0.2502  0.2839
   63phy    C33 1676   2.676   3.172   2.274  0.2183 -0.0993 -0.0164
   63phy    C34 1677   2.805   3.221   2.326 -0.2634  0.5593 -0.5798
   63phy    C32 1678   2.651   3.214   2.132  0.2538 -0.1544  0.1005
   63phy    C31 1679   2.543   3.324   2.125  0.1105 -0.1250  0.1256
   63phy    C30 1680   2.513   3.379   1.984  0.1230  0.1226 -0.0880
   63phy    C28 1681   2.421   3.502   1.967  0.0348  0.0797 -0.4567
   63phy    C29 1682   2.472   3.588   1.850  0.1612  0.2460  0.4803
   63phy    C27 1683   2.274   3.466   1.947  0.1534 -0.6916 -0.2315
   63phy    C26 1684   2.179   3.521   2.054  0.6744 -0.2526 -0.5442
   63phy    C25 1685   2.037   3.460   2.037  0.2040 -0.5074  0.0528
   63phy    C23 1686   1.931   3.537   2.119  0.0776 -0.2895  0.6061
   63phy    C24 1687   1.807   3.567   2.028 -0.1883 -0.0341  0.5510
   63phy    C22 1688   1.891   3.456   2.249 -0.5901 -0.0890 -0.0460
   63phy    C21 1689   1.817   3.533   2.368  0.4099 -0.0807 -0.0857
   63phy    C20 1690   1.781   3.437   2.478 -0.4414  0.0494  0.0517
   63phy    C18 1691   1.708   3.490   2.611 -0.3880 -0.9337  0.0247
   63phy    O01 1692   1.713   3.635   2.623 -0.1955  0.0094 -0.2548
   63phy    H01 1693   1.626   3.667   2.636  0.3824  1.4142  0.3851
   63phy    C19 1694   1.559   3.447   2.587 -0.2563  0.3081  0.2329
   63phy    C13 1695   1.779   3.430   2.740 -0.6746 -0.2516 -0.0361
   63phy     H3 1696   1.773   3.318   2.737  1.3688 -0.3730 -1.5271
   63phy    O33 1697   1.705   3.458   2.860 -0.1337  0.1633  0.2390
   63phy    H1B 1698   1.712   3.551   2.870  2.4609  0.1556 -0.8806
   63phy    C12 1699   1.930   3.459   2.776 -0.5094  0.4299 -0.4836
   63phy    O11 1700   1.956   3.589   2.827  0.2025 -0.0801  0.1381
   63phy    H1A 1701   1.913   3.646   2.767  0.8800  1.3290  0.9540
   64phy    C35 1702   1.528   4.092   1.179  0.5806  0.1743  0.0550
   64phy    C33 1703   1.427   4.165   1.271  0.0338 -0.1509  0.0760
   64phy    C34 1704   1.384   4.069   1.383  0.0233  0.2336 -0.2924
   64phy    C32 1705   1.478   4.296   1.324 -0.3017 -0.4021 -0.4392
   64phy    C31 1706   1.480   4.410   1.224  0.0002 -0.4848 -0.4724
   64phy    C30 1707   1.514   4.547   1.281  0.2783 -0.2467 -0.2460
   64phy    C28 1708   1.504   4.650   1.168 -0.3791  0.2686 -0.1003
   64phy    C29 1709   1.430   4.767   1.223 -0.0026  0.1127 -0.1900
   64phy    C27 1710   1.639   4.698   1.102 -0.1363  0.0397 -0.1310
   64phy    C26 1711   1.668   4.642   0.962 -0.2413  0.0656  0.0816
   64phy    C25 1712   1.798   4.695   0.903 -0.2151  0.7060 -0.4087
   64phy    C23 1713   1.853   4.611   0.784 -0.5771 -0.4197 -0.5485
   64phy    C24 1714   1.907   4.706   0.676 -0.6199 -0.1023 -0.1225
   64phy    C22 1715   1.938   4.489   0.820 -0.0089 -0.2843 -0.5300
   64phy    C21 1716   1.923   4.373   0.720  0.1804 -0.0969  0.3303
   64phy    C20 1717   2.016   4.260   0.764 -0.2060 -0.2504  0.6431
   64phy    C18 1718   2.033   4.137   0.664 -0.0991  0.2706 -0.0326
   64phy    O01 1719   1.901   4.084   0.638 -0.2016  0.6016 -0.5268
   64phy    H01 1720   1.866   4.019   0.695 -1.1523  1.8917  0.3947
   64phy    C19 1721   2.104   4.022   0.735 -0.0568 -0.4282  0.2615
   64phy    C13 1722   2.108   4.176   0.527  0.3912  0.0925  0.3775
   64phy     H3 1723   2.073   4.279   0.502  0.6686 -0.0882 -0.8673
   64phy    O33 1724   2.250   4.207   0.537 -0.6282  0.1211  0.5069
   64phy    H1B 1725   2.258   4.296   0.508 -1.0963  0.0677  0.2024
   64phy    C12 1726   2.061   4.126   0.386  0.1835  0.0177 -0.3381
   64phy    O11 1727   1.920   4.124   0.369 -0.3818 -0.3951 -0.4429
   64phy    H1A 1728   1.883   4.145   0.453 -0.1628  0.2452 -0.5053
   65phy    C35 1729   3.048   1.161   0.934  0.0107  0.0840 -0.1613
   65phy    C33 1730   3.093   1.080   1.058  0.2586 -0.7293 -0.0565
   65phy    C34 1731   3.133   1.178   1.167  0.3345 -0.6350  0.1090
   65phy    C32 1732   2.980   0.986   1.107 -0.3936  0.9827 -0.1242
   65phy    C31 1733   3.004   0.844   1.054  0.5338  0.5841  0.1517
   65phy    C30 1734   2.883   0.749   1.074  0.1594  0.0652 -0.0378
   65phy    C28 1735   2.907   0.602   1.039  0.6947  0.2477  0.1922
   65phy    C29 1736   2.830   0.501   1.125 -0.1175  0.8364 -0.0771
   65phy    C27 1737   2.863   0.574   0.891  0.5096 -0.6277  0.2491
   65phy    C26 1738   2.943   0.483   0.801  0.2636  0.3317  0.4188
   65phy    C25 1739   2.882   0.475   0.663  0.9646 -0.0945  0.1343
   65phy    C23 1740   2.965   0.405   0.554  0.0567 -0.3705  0.1510
   65phy    C24 1741   2.923   0.258   0.543  0.0642  0.2446 -0.4784
   65phy    C22 1742   2.929   0.475   0.419  0.1022  0.2990 -0.1928
   65phy    C21 1743   3.025   0.452   0.296  0.0520  0.1008  0.2178
   65phy    C20 1744   2.939   0.412   0.171 -0.5284 -0.2250  0.3710
   65phy    C18 1745   3.017   0.367   0.041  0.4647 -0.6674  0.3093
   65phy    O01 1746   3.089   0.479  -0.009 -0.1703 -0.2870  0.1918
   65phy    H01 1747   3.040   0.556   0.014  1.5064  0.8629  0.0470
   65phy    C19 1748   2.895   0.354  -0.057 -0.0309 -0.7301 -0.4009
   65phy    C13 1749   3.111   0.235   0.052  0.3604  0.3075  0.3053
   65phy     H3 1750   3.198   0.268   0.114  1.1474  0.0242 -0.6097
   65phy    O33 1751   3.063   0.124   0.136  0.2298  0.2603 -0.1520
   65phy    H1B 1752   3.009   0.073   0.078 -0.9893  0.8369  0.4408
   65phy    C12 1753   3.220   0.187  -0.044 -0.4583 -0.3277  0.0618
   65phy    O11 1754   3.183   0.074  -0.122 -0.0379  0.2574  0.1618
   65phy    H1A 1755   3.239   0.002  -0.099  0.4081  0.4346 -0.3456
   66phy    C35 1756   1.271   0.372   2.593  0.3338 -0.1896 -0.4741
   66phy    C33 1757   1.357   0.336   2.475 -0.8820  0.3171 -0.4729
   66phy    C34 1758   1.387   0.185   2.477  0.0668 -0.5112  0.1761
   66phy    C32 1759   1.298   0.393   2.343 -0.4560 -0.8815  0.3222
   66phy    C31 1760   1.395   0.467   2.259  0.7467 -0.0463  0.3024
   66phy    C30 1761   1.337   0.532   2.132 -0.3330 -0.3691  0.1682
   66phy    C28 1762   1.433   0.552   2.016  0.1432 -0.3351 -0.1653
   66phy    C29 1763   1.373   0.499   1.882 -0.0325  0.4851 -0.0585
   66phy    C27 1764   1.470   0.698   1.992 -0.0721  0.2180  0.2263
   66phy    C26 1765   1.599   0.742   2.065  0.2186  0.0065  0.0389
   66phy    C25 1766   1.602   0.896   2.073 -0.1551  0.3877  0.2930
   66phy    C23 1767   1.713   0.962   2.157  0.0186 -0.2878 -0.2199
   66phy    C24 1768   1.819   1.006   2.060  0.1993 -0.1894 -0.1431
   66phy    C22 1769   1.650   1.092   2.217 -0.3537  0.0250 -0.3186
   66phy    C21 1770   1.571   1.084   2.347  0.6147 -0.9466  0.2173
   66phy    C20 1771   1.494   1.222   2.377 -0.4634  0.3675  0.0368
   66phy    C18 1772   1.431   1.231   2.525 -0.0246  0.3261  0.8428
   66phy    O01 1773   1.519   1.177   2.625 -0.1609 -0.0077 -0.2264
   66phy    H01 1774   1.480   1.181   2.710  1.7604 -0.5318  0.7301
   66phy    C19 1775   1.427   1.380   2.558 -0.4125 -0.0443  0.2599
   66phy    C13 1776   1.284   1.160   2.533 -0.2460 -0.1811 -0.2167
   66phy     H3 1777   1.221   1.183   2.443 -0.4473 -0.3430 -0.1200
   66phy    O33 1778   1.197   1.203   2.637 -0.1132  0.6141  0.2842
   66phy    H1B 1779   1.237   1.175   2.717  1.6500  0.0924 -0.7255
   66phy    C12 1780   1.275   1.002   2.527  0.2208  0.0393  0.0101
   66phy    O11 1781   1.335   0.926   2.635  0.6850 -0.0275 -0.6264
   66phy    H1A 1782   1.427   0.919   2.618  0.6636 -1.8190 -0.1565
   67phy    C35 1783   3.662   1.056   0.895  0.8073  0.3650 -0.9782
   67phy    C33 1784   3.646   1.040   1.049 -0.8460  0.0965 -0.2795
   67phy    C34 1785   3.597   1.175   1.098  0.0456  0.2626  0.0819
   67phy    C32 1786   3.543   0.930   1.085  0.0935 -0.2026 -0.4856
   67phy    C31 1787   3.587   0.785   1.086 -0.0907  0.2498  0.0127
   67phy    C30 1788   3.475   0.684   1.105  0.0595 -0.6959 -0.3242
   67phy    C28 1789   3.517   0.537   1.139  0.0944  0.2549 -0.3198
   67phy    C29 1790   3.582   0.507   1.280 -0.3459 -0.2526  0.1345
   67phy    C27 1791   3.382   0.464   1.150 -0.4976 -0.2693  0.3995
   67phy    C26 1792   3.388   0.330   1.073  0.3543  0.0557  0.2006
   67phy    C25 1793   3.248   0.282   1.036  0.1948  0.3820  0.0892
   67phy    C23 1794   3.238   0.171   0.930  0.4228 -0.3572  0.3878
   67phy    C24 1795   3.112   0.092   0.948 -0.1675  0.2651  0.5602
   67phy    C22 1796   3.259   0.226   0.785 -0.8687 -0.2740 -0.4169
   67phy    C21 1797   3.352   0.148   0.685 -0.2920 -0.4687 -0.1151
   67phy    C20 1798   3.344   0.222   0.555  0.0078  0.1310  0.9753
   67phy    C18 1799   3.415   0.169   0.420 -0.1095  0.2983 -0.2410
   67phy    O01 1800   3.555   0.152   0.458 -0.0727 -0.1427  0.3242
   67phy    H01 1801   3.586   0.071   0.423  1.0412  0.1930  0.5103
   67phy    C19 1802   3.400   0.292   0.329 -0.3984  0.0171 -0.2838
   67phy    C13 1803   3.359   0.033   0.357  0.0307  0.0389 -0.0243
   67phy     H3 1804   3.368  -0.039   0.442  0.7451  1.1334  0.8604
   67phy    O33 1805   3.215   0.015   0.329  0.7412  0.0100  0.3737
   67phy    H1B 1806   3.184   0.068   0.259  0.6781  1.2503  1.3075
   67phy    C12 1807   3.447  -0.065   0.271 -0.0451 -0.1485  0.1969
   67phy    O11 1808   3.581  -0.051   0.305  0.2969  0.3096 -0.0567
   67phy    H1A 1809   3.617  -0.138   0.304 -1.6329 -0.5316 -0.9545
   68phy    C35 1810   1.545   3.707   1.248  0.0554 -0.2095 -0.8681
   68phy    C33 1811   1.673   3.737   1.326  0.0350 -0.2289 -0.3483
   68phy    C34 1812   1.706   3.627   1.422  0.2315  0.3340  0.2493
   68phy    C32 1813   1.786   3.778   1.228 -0.0456 -0.2933  0.4378
   68phy    C31 1814   1.884   3.888   1.276  0.0037 -0.0331  0.1791
   68phy    C30 1815   2.007   3.901   1.188 -0.2333 -0.4629  0.0755
   68phy    C28 1816   2.112   3.999   1.248  0.0422 -0.4862  0.2900
   68phy    C29 1817   2.217   3.939   1.343  0.6526 -0.1695 -0.1601
   68phy    C27 1818   2.198   4.052   1.127  0.0029  0.0290 -0.1148
   68phy    C26 1819   2.236   4.196   1.131  0.1502 -0.0663  0.0276
   68phy    C25 1820   2.347   4.213   1.023  0.3641 -0.1131  0.0719
   68phy    C23 1821   2.398   4.358   1.009 -0.2046 -0.1015  0.3554
   68phy    C24 1822   2.491   4.408   1.117  0.2276  0.1171  0.2207
   68phy    C22 1823   2.477   4.374   0.878  0.0344  0.0748  0.1028
   68phy    C21 1824   2.401   4.447   0.770  0.1566  0.1778  0.1685
   68phy    C20 1825   2.481   4.443   0.635 -0.1466  0.2663 -0.1525
   68phy    C18 1826   2.435   4.522   0.503  0.0311  0.3305  0.2313
   68phy    O01 1827   2.303   4.468   0.462 -0.2371  0.5336  0.2286
   68phy    H01 1828   2.280   4.484   0.373  0.4822 -1.0458 -0.2692
   68phy    C19 1829   2.533   4.485   0.391 -0.3297 -0.2505 -0.8834
   68phy    C13 1830   2.427   4.681   0.527 -0.0952  0.0516 -0.1357
   68phy     H3 1831   2.349   4.694   0.605  0.0921  0.1640  0.0348
   68phy    O33 1832   2.537   4.744   0.595  0.3329  0.1009  0.0387
   68phy    H1B 1833   2.553   4.714   0.683 -0.8739  1.2114  0.6666
   68phy    C12 1834   2.349   4.780   0.433 -0.0953 -0.2010 -0.4100
   68phy    O11 1835   2.429   4.832   0.326  0.3257 -0.3184  0.0193
   68phy    H1A 1836   2.503   4.880   0.358 -0.0461  0.1186  0.2237
   69phy    C35 1837   1.645   4.439   2.379  0.3140  0.3826 -0.1098
   69phy    C33 1838   1.588   4.384   2.246  0.2472 -0.2929 -0.2386
   69phy    C34 1839   1.441   4.428   2.248 -0.5151  0.0854  0.2102
   69phy    C32 1840   1.656   4.440   2.115 -0.0068 -0.0561 -0.2417
   69phy    C31 1841   1.796   4.380   2.089  0.3585 -0.1018  0.5979
   69phy    C30 1842   1.872   4.470   1.990  0.3159 -0.2872 -0.1157
   69phy    C28 1843   2.010   4.405   1.952  0.2444  0.4655  0.6965
   69phy    C29 1844   1.999   4.353   1.807  0.4022  0.3625  0.0208
   69phy    C27 1845   2.124   4.508   1.970  0.5065 -0.4220  0.3421
   69phy    C26 1846   2.261   4.469   2.021  0.0633  0.6176 -0.2482
   69phy    C25 1847   2.347   4.589   2.059  0.7785 -0.2643  0.3601
   69phy    C23 1848   2.492   4.558   2.083  0.0496 -0.5999 -0.3885
   69phy    C24 1849   2.575   4.661   1.999 -0.0796 -0.6202 -0.3065
   69phy    C22 1850   2.525   4.553   2.233 -0.3289 -0.5588  0.1056
   69phy    C21 1851   2.646   4.465   2.269 -0.1990  0.0580  0.0678
   69phy    C20 1852   2.658   4.454   2.415  0.4218  0.3320  0.1444
   69phy    C18 1853   2.779   4.383   2.482  0.5187  0.3640  0.3242
   69phy    O01 1854   2.900   4.440   2.440 -0.1799  0.0855 -0.2042
   69phy    H01 1855   2.898   4.533   2.450 -0.2060  0.1687 -0.9455
   69phy    C19 1856   2.760   4.430   2.628 -0.2496  0.0440  0.1005
   69phy    C13 1857   2.797   4.220   2.467 -0.3279 -0.0051 -0.1986
   69phy     H3 1858   2.702   4.175   2.507 -0.1996  1.0716  1.4049
   69phy    O33 1859   2.890   4.169   2.561  0.4706  0.0878  0.0194
   69phy    H1B 1860   2.969   4.219   2.560  0.2881  0.3657 -1.4885
   69phy    C12 1861   2.828   4.159   2.320  0.0760  0.0607  0.6417
   69phy    O11 1862   2.868   4.021   2.314 -0.3208  0.8486  0.7613
   69phy    H1A 1863   2.956   4.020   2.348  0.2351  1.2879 -0.5978
   70phy    C35 1864   1.846   0.345   0.490  0.2396 -0.3709  0.2992
   70phy    C33 1865   1.697   0.311   0.450  0.1905  0.0871 -0.2419
   70phy    C34 1866   1.610   0.387   0.547 -0.1366 -0.3235  0.5580
   70phy    C32 1867   1.674   0.347   0.303  0.3947 -0.4744 -0.2776
   70phy    C31 1868   1.653   0.233   0.208  0.4824  0.1138 -0.2014
   70phy    C30 1869   1.627   0.268   0.063 -0.7071  0.3943 -0.1811
   70phy    C28 1870   1.640   0.150  -0.030 -0.3275  0.3516  0.3829
   70phy    C29 1871   1.545   0.169  -0.154  0.3072 -0.3171 -0.3924
   70phy    C27 1872   1.790   0.121  -0.066  0.0360 -0.5353 -0.5400
   70phy    C26 1873   1.829  -0.026  -0.094  0.1137 -0.3424 -0.2846
   70phy    C25 1874   1.977  -0.052  -0.136  0.2160 -0.0245 -0.1500
   70phy    C23 1875   2.012  -0.200  -0.169 -0.3357  0.0499  0.4642
   70phy    C24 1876   2.012  -0.219  -0.326  0.2041 -0.3037  0.0378
   70phy    C22 1877   2.160  -0.217  -0.123  0.0487 -0.3117  0.0886
   70phy    C21 1878   2.209  -0.344  -0.055 -0.1998 -0.2324  0.3117
   70phy    C20 1879   2.356  -0.324  -0.028 -0.2399  0.0411  0.1239
   70phy    C18 1880   2.452  -0.436   0.025  0.5840  0.3969  0.1550
   70phy    O01 1881   2.405  -0.483   0.149  0.9684 -0.2667 -0.2665
   70phy    H01 1882   2.412  -0.413   0.210  0.3037 -1.1698  0.9063
   70phy    C19 1883   2.579  -0.360   0.047 -0.1905  0.0220  0.0563
   70phy    C13 1884   2.472  -0.557  -0.083  0.0108  0.4130 -0.2194
   70phy     H3 1885   2.366  -0.587  -0.105 -0.1482  0.0135  1.0322
   70phy    O33 1886   2.506  -0.514  -0.215  0.4149 -0.3353 -0.2112
   70phy    H1B 1887   2.587  -0.468  -0.213  0.1199  0.1768  0.9237
   70phy    C12 1888   2.505  -0.705  -0.058 -0.5083  0.1276 -0.1539
   70phy    O11 1889   2.530  -0.741   0.078  0.6613 -0.5902 -0.2890
   70phy    H1A 1890   2.617  -0.712   0.093  0.4830  0.2574 -0.8591
   71phy    C35 1891   2.110   0.124   1.231  0.1643 -0.2659 -0.4942
   71phy    C33 1892   2.220   0.215   1.178  0.2966 -0.0041 -0.1302
   71phy    C34 1893   2.264   0.317   1.283 -0.1006  0.4237  0.0561
   71phy    C32 1894   2.335   0.129   1.117 -0.4841  0.1044  0.5234
   71phy    C31 1895   2.405   0.192   0.992 -0.7964 -0.2153  0.1055
   71phy    C30 1896   2.524   0.109   0.945 -0.1857  0.4178 -0.4207
   71phy    C28 1897   2.585   0.147   0.810  0.7028  0.4020 -0.3709
   71phy    C29 1898   2.733   0.131   0.815  0.3754 -0.1512  0.2133
   71phy    C27 1899   2.522   0.070   0.695  0.1719 -0.2013 -0.0534
   71phy    C26 1900   2.488   0.145   0.565 -0.3170  0.5875 -0.0524
   71phy    C25 1901   2.425   0.060   0.452  0.0858  0.0808  0.2616
   71phy    C23 1902   2.420   0.113   0.305  0.0686 -0.1859 -0.0774
   71phy    C24 1903   2.423  -0.007   0.211  0.1333  0.4812 -0.2314
   71phy    C22 1904   2.303   0.213   0.280  0.3505  0.2967  0.5857
   71phy    C21 1905   2.307   0.295   0.150 -0.5811 -0.2496 -0.1481
   71phy    C20 1906   2.183   0.379   0.120  0.0433  0.8189 -0.1153
   71phy    C18 1907   2.186   0.474  -0.005 -0.0243  0.1610  0.3558
   71phy    O01 1908   2.316   0.533  -0.022  0.4061 -0.0769 -0.2566
   71phy    H01 1909   2.304   0.622  -0.048  0.9208 -0.1817 -0.8770
   71phy    C19 1910   2.092   0.581   0.057  0.0722 -0.4462 -0.0492
   71phy    C13 1911   2.129   0.419  -0.151 -0.0756  0.4091 -0.2099
   71phy     H3 1912   2.036   0.361  -0.126 -0.5119  1.0907 -0.2161
   71phy    O33 1913   2.069   0.507  -0.249  0.4855 -0.1109 -0.3260
   71phy    H1B 1914   2.139   0.538  -0.303  0.7597 -0.7043 -0.3259
   71phy    C12 1915   2.191   0.292  -0.227 -0.3952  0.2804 -0.3004
   71phy    O11 1916   2.321   0.319  -0.269 -0.0024 -0.0970 -0.0347
   71phy    H1A 1917   2.384   0.297  -0.203  0.9042  1.3559 -0.3868
   72phy    C35 1918   2.421   0.612   1.058  0.1170  0.3419 -0.5141
   72phy    C33 1919   2.397   0.729   1.155 -0.1301 -0.4787  0.3859
   72phy    C34 1920   2.529   0.776   1.209 -0.2254 -0.0438 -0.3309
   72phy    C32 1921   2.320   0.846   1.086  0.7616 -0.6324 -0.2497
   72phy    C31 1922   2.164   0.845   1.086  0.1255 -0.4312 -0.4410
   72phy    C30 1923   2.082   0.978   1.060  0.3315 -0.0821  0.3297
   72phy    C28 1924   1.933   0.968   1.085  0.0654  0.1046  0.0603
   72phy    C29 1925   1.897   0.969   1.237 -0.2639  0.2291  0.0313
   72phy    C27 1926   1.858   1.088   1.025  0.1662 -0.0616 -0.5793
   72phy    C26 1927   1.826   1.080   0.871  0.1705 -0.2109  0.2656
   72phy    C25 1928   1.750   1.208   0.827  0.0114 -0.2343 -0.2222
   72phy    C23 1929   1.731   1.220   0.676 -0.0879  0.0363  0.3501
   72phy    C24 1930   1.578   1.242   0.654 -0.0965 -0.2616 -0.0625
   72phy    C22 1931   1.830   1.326   0.617  0.2515  0.1884  0.2415
   72phy    C21 1932   1.868   1.300   0.469 -0.0587  0.0677 -0.5288
   72phy    C20 1933   1.981   1.392   0.427 -0.2524  0.2037 -0.1987
   72phy    C18 1934   2.032   1.393   0.277  0.4223  0.8022 -0.7415
   72phy    O01 1935   2.057   1.257   0.232  0.0909  0.3588  0.0702
   72phy    H01 1936   1.974   1.217   0.214 -0.1018  0.5214  0.5845
   72phy    C19 1937   2.168   1.453   0.300  0.2128  0.2734 -0.2523
   72phy    C13 1938   1.937   1.478   0.174  0.7016  0.5118 -0.3401
   72phy     H3 1939   1.849   1.410   0.161  0.6142  0.5655 -0.0234
   72phy    O33 1940   1.860   1.588   0.225 -0.1955 -0.5037 -0.1314
   72phy    H1B 1941   1.842   1.591   0.317 -1.1701  1.4924 -0.3170
   72phy    C12 1942   1.944   1.481   0.011  0.7458 -0.0275  0.2561
   72phy    O11 1943   1.991   1.368  -0.059  0.2257  0.1919 -0.2470
   72phy    H1A 1944   2.048   1.392  -0.129  0.7183 -1.0320 -0.2987
   73phy    C35 1945   2.590   1.943   1.280 -0.4476 -0.1140 -0.0640
   73phy    C33 1946   2.507   1.916   1.155  0.5355 -0.2394 -0.1189
   73phy    C34 1947   2.372   1.858   1.192  0.4219 -0.0665  0.5857
   73phy    C32 1948   2.494   2.051   1.082 -0.1504 -0.2916  0.3186
   73phy    C31 1949   2.579   2.048   0.956 -0.4294 -0.0160  0.1805
   73phy    C30 1950   2.580   2.181   0.870  0.2717 -0.0920  0.0962
   73phy    C28 1951   2.592   2.174   0.717  0.0318 -0.4351  0.2001
   73phy    C29 1952   2.509   2.291   0.652 -0.1796 -0.1317 -0.5284
   73phy    C27 1953   2.739   2.161   0.665  0.2061  0.1788  0.4872
   73phy    C26 1954   2.755   2.083   0.539 -0.2147  0.1494 -0.1230
   73phy    C25 1955   2.902   2.073   0.495 -0.0835 -0.0278  0.1738
   73phy    C23 1956   2.947   2.004   0.361 -0.2861  0.8222  0.4101
   73phy    C24 1957   3.096   2.017   0.361  0.0075  0.3359 -0.0815
   73phy    C22 1958   2.917   1.854   0.339 -0.1183 -0.3513 -0.3584
   73phy    C21 1959   2.784   1.830   0.261 -0.0305  0.2461  0.2465
   73phy    C20 1960   2.742   1.686   0.252  0.6407  0.6305  0.1220
   73phy    C18 1961   2.623   1.649   0.152  0.7567  0.4848 -0.3650
   73phy    O01 1962   2.511   1.737   0.159  0.2253  0.4351  0.6503
   73phy    H01 1963   2.547   1.823   0.153  0.6697  0.1764 -2.7616
   73phy    C19 1964   2.574   1.508   0.208  0.0604 -0.2301  0.4981
   73phy    C13 1965   2.686   1.634   0.004  0.0952 -0.5211  0.0229
   73phy     H3 1966   2.723   1.738  -0.016  1.1338 -1.0284 -0.7433
   73phy    O33 1967   2.817   1.573  -0.010 -0.4054  0.4691 -0.2183
   73phy    H1B 1968   2.888   1.632  -0.026  0.8649 -1.0352 -0.3220
   73phy    C12 1969   2.604   1.628  -0.131  0.0700  0.5464 -0.8995
   73phy    O11 1970   2.682   1.675  -0.239  0.5612  0.0374 -0.1968
   73phy    H1A 1971   2.758   1.620  -0.248 -0.4969 -1.4589 -0.2940
   74phy    C35 1972   3.039   2.364   1.205  0.9360 -0.1460  0.2599
   74phy    C33 1973   2.972   2.349   1.065 -0.2897  0.5661 -0.1011
   74phy    C34 1974   2.823   2.355   1.085 -0.1451  0.0964  0.4547
   74phy    C32 1975   3.036   2.450   0.970 -0.6562 -0.0786 -0.0770
   74phy    C31 1976   3.065   2.389   0.831  0.4355 -0.0700  0.2542
   74phy    C30 1977   3.139   2.485   0.742  0.3889  0.2038 -0.2357
   74phy    C28 1978   3.135   2.440   0.595 -0.0413  0.0892  0.0306
   74phy    C29 1979   3.048   2.540   0.511 -0.0654 -0.1788  0.0845
   74phy    C27 1980   3.278   2.434   0.533 -0.1843 -0.2731  0.3825
   74phy    C26 1981   3.285   2.339   0.415 -0.6461 -0.5178  0.2869
   74phy    C25 1982   3.428   2.347   0.360 -0.2501 -0.4590 -0.1664
   74phy    C23 1983   3.454   2.259   0.232 -0.0140 -0.2822  0.4350
   74phy    C24 1984   3.576   2.313   0.151  0.4890 -0.1168  0.1129
   74phy    C22 1985   3.481   2.113   0.273 -0.6043 -0.1002  0.2614
   74phy    C21 1986   3.440   2.008   0.177  0.0165 -0.3577  0.5033
   74phy    C20 1987   3.405   1.869   0.240 -0.3136 -0.4025  0.5032
   74phy    C18 1988   3.344   1.752   0.156 -0.2891 -0.4306  0.3176
   74phy    O01 1989   3.237   1.810   0.079 -0.1898 -0.0226 -0.3611
   74phy    H01 1990   3.273   1.875   0.021  0.4945 -1.2532 -1.3468
   74phy    C19 1991   3.270   1.651   0.243 -0.1368  0.1830  0.0142
   74phy    C13 1992   3.452   1.683   0.054 -0.2402 -0.3489 -0.6188
   74phy     H3 1993   3.489   1.768  -0.009 -1.5327  0.4631 -0.3176
   74phy    O33 1994   3.581   1.641   0.111 -0.1412 -0.0074  0.2745
   74phy    H1B 1995   3.590   1.550   0.092  0.4872  0.3410 -1.2319
   74phy    C12 1996   3.424   1.608  -0.085  0.2664 -0.1008 -0.2981
   74phy    O11 1997   3.415   1.466  -0.088  0.0837  0.1972 -0.3551
   74phy    H1A 1998   3.337   1.443  -0.136  0.2737 -0.7824 -0.2216
   75phy    C35 1999   0.234   2.086   1.406  0.2823  0.0418 -0.2417
   75phy    C33 2000   0.130   1.995   1.348 -0.4092 -0.1240 -0.0459
   75phy    C34 2001   0.124   1.859   1.426  0.3230  0.4658  0.3181
   75phy    C32 2002  -0.009   2.065   1.343  0.4669 -0.3386  0.1396
   75phy    C31 2003  -0.055   2.096   1.203 -0.1684  0.3980  0.2011
   75phy    C30 2004  -0.187   2.167   1.205  0.1697 -0.0582 -0.3067
   75phy    C28 2005  -0.270   2.156   1.077 -0.4591  0.0219 -0.0930
   75phy    C29 2006  -0.415   2.136   1.111  0.2284  0.0164 -0.0627
   75phy    C27 2007  -0.247   2.285   0.991  0.7777  0.6611  0.1821
   75phy    C26 2008  -0.251   2.270   0.841 -0.2993 -0.0040  0.0686
   75phy    C25 2009  -0.200   2.389   0.764 -0.4282  0.2741 -0.1080
   75phy    C23 2010  -0.198   2.357   0.614  0.3631  0.3452  0.2945
   75phy    C24 2011  -0.249   2.479   0.540  0.3882 -0.1818  0.1909
   75phy    C22 2012  -0.051   2.330   0.573  0.2159 -0.0385 -0.5194
   75phy    C21 2013  -0.034   2.218   0.470  0.5285  0.1491  0.3384
   75phy    C20 2014   0.110   2.166   0.470  0.1380  0.0044  0.3232
   75phy    C18 2015   0.157   2.059   0.365 -0.0001  0.0759  0.2311
   75phy    O01 2016   0.075   1.940   0.364  0.3299  0.1183 -0.6871
   75phy    H01 2017  -0.014   1.963   0.345  0.3537  0.9515  0.1384
   75phy    C19 2018   0.293   2.013   0.420 -0.0334  0.1752 -0.0982
   75phy    C13 2019   0.170   2.115   0.216  0.1990 -0.0179  0.2297
   75phy     H3 2020   0.064   2.137   0.189 -0.1561 -1.2993  0.5384
   75phy    O33 2021   0.220   2.251   0.194 -0.3910 -0.0095  0.2519
   75phy    H1B 2022   0.145   2.306   0.205 -0.3963 -0.3516  2.2990
   75phy    C12 2023   0.197   2.038   0.079  0.3729 -0.5379  0.0064
   75phy    O11 2024   0.326   2.042   0.029 -0.0268 -0.4938 -0.1286
   75phy    H1A 2025   0.373   2.107   0.078  1.2824 -1.6837  0.2538
   76phy    C35 2026   2.839   1.054   1.668  0.4722  0.0367  0.0505
   76phy    C33 2027   2.793   1.150   1.554  0.3022  0.9537  0.1269
   76phy    C34 2028   2.719   1.071   1.446 -0.0189  0.1661 -0.0871
   76phy    C32 2029   2.692   1.249   1.612  0.5576  0.0741 -0.2663
   76phy    C31 2030   2.748   1.379   1.665  0.0194  0.3127  0.0410
   76phy    C30 2031   2.650   1.452   1.756 -0.0876  0.1645 -0.3927
   76phy    C28 2032   2.692   1.593   1.805  0.2700  0.0928  0.0309
   76phy    C29 2033   2.635   1.707   1.719  0.1101  0.6266 -0.4338
   76phy    C27 2034   2.657   1.616   1.953 -0.3506  0.3257  0.5369
   76phy    C26 2035   2.770   1.662   2.046  0.0743 -0.5901 -0.2889
   76phy    C25 2036   2.735   1.635   2.194 -0.2435  0.3942  0.8178
   76phy    C23 2037   2.826   1.698   2.296 -0.1353  0.1509  0.5755
   76phy    C24 2038   2.750   1.726   2.425  0.5403  0.7935 -0.7206
   76phy    C22 2039   2.948   1.603   2.326 -0.1128 -0.2968  0.1403
   76phy    C21 2040   3.078   1.672   2.366  0.3939 -0.2784  0.1765
   76phy    C20 2041   3.192   1.567   2.386 -0.2733  0.1237  0.0687
   76phy    C18 2042   3.336   1.603   2.437  0.7002 -0.4208 -0.6712
   76phy    O01 2043   3.323   1.684   2.557  0.1776 -0.0424  0.4916
   76phy    H01 2044   3.404   1.726   2.579 -0.2415  0.1094  1.7849
   76phy    C19 2045   3.380   1.457   2.476  0.4933 -0.6608  0.2516
   76phy    C13 2046   3.435   1.674   2.327 -0.3401 -0.1823  0.2347
   76phy     H3 2047   3.434   1.611   2.235  0.3114  0.5679 -0.2923
   76phy    O33 2048   3.572   1.660   2.370  0.1592 -0.2050  0.6337
   76phy    H1B 2049   3.583   1.703   2.452 -1.5513  2.6142 -0.4596
   76phy    C12 2050   3.411   1.825   2.289 -0.2598  0.0227 -0.3573
   76phy    O11 2051   3.440   1.930   2.377  0.2325 -0.2736  0.2700
   76phy    H1A 2052   3.533   1.944   2.386  0.0468  0.8534  0.7020
   77phy    C35 2053   2.354   0.575   0.415  0.4231  0.0416  0.5223
   77phy    C33 2054   2.356   0.579   0.564  0.1148  0.3137 -0.2884
   77phy    C34 2055   2.307   0.443   0.607 -0.5754 -0.2268 -0.1746
   77phy    C32 2056   2.492   0.620   0.634 -0.2407 -0.2743  0.3564
   77phy    C31 2057   2.521   0.766   0.633 -0.2619 -0.3794 -0.3228
   77phy    C30 2058   2.646   0.814   0.706  0.0912 -0.0518  0.3671
   77phy    C28 2059   2.659   0.970   0.727 -0.5050  0.4574 -0.3180
   77phy    C29 2060   2.674   1.014   0.872 -0.3730 -0.2258 -0.1858
   77phy    C27 2061   2.791   1.014   0.663 -0.2802 -0.1000 -0.2108
   77phy    C26 2062   2.783   1.142   0.580 -0.2187  0.0576  0.1573
   77phy    C25 2063   2.920   1.206   0.553  0.0671  0.0980  0.0288
   77phy    C23 2064   2.915   1.311   0.441  0.0216  0.2824 -0.2765
   77phy    C24 2065   2.985   1.441   0.485  0.1278 -0.1643  0.2798
   77phy    C22 2066   2.977   1.260   0.312 -0.0235 -0.6295 -0.4123
   77phy    C21 2067   2.910   1.289   0.180  0.4048 -0.0270  0.8274
   77phy    C20 2068   2.974   1.224   0.060 -0.0520  0.0944  0.3568
   77phy    C18 2069   2.942   1.263  -0.096  0.0633  0.2952 -0.0595
   77phy    O01 2070   2.813   1.322  -0.100 -0.1617  0.0565  0.6486
   77phy    H01 2071   2.811   1.407  -0.062 -0.3121 -0.0380  0.8531
   77phy    C19 2072   2.934   1.122  -0.160 -0.3698 -0.1982 -0.1803
   77phy    C13 2073   3.055   1.362  -0.155 -0.0381 -0.4112  0.7812
   77phy     H3 2074   3.063   1.449  -0.085  2.8850  0.2649 -0.2522
   77phy    O33 2075   3.196   1.330  -0.157 -0.2898  0.1940 -0.5468
   77phy    H1B 2076   3.202   1.240  -0.131 -1.1306 -0.0154 -1.0511
   77phy    C12 2077   3.027   1.459  -0.277  0.7142  0.4584  0.1336
   77phy    O11 2078   2.896   1.503  -0.291 -0.1264 -0.3121 -0.0176
   77phy    H1A 2079   2.842   1.427  -0.298 -1.1018  0.2123  1.2198
   78phy    C35 2080   3.223   4.950   0.672 -0.2926  0.1715 -0.1005
   78phy    C33 2081   3.274   4.847   0.773 -0.3032  0.0957  0.2716
   78phy    C34 2082   3.267   4.715   0.694 -0.6225  0.1723 -0.2628
   78phy    C32 2083   3.420   4.876   0.818  0.4555  0.3875 -0.0347
   78phy    C31 2084   3.436   4.953   0.947  0.5550  0.1832 -0.7435
   78phy    C30 2085   3.580   4.959   1.007 -0.2923  0.0228 -0.1833
   78phy    C28 2086   3.598   5.063   1.116 -0.4164  0.0359 -0.0324
   78phy    C29 2087   3.598   5.002   1.253  0.3207  0.3146 -0.4085
   78phy    C27 2088   3.739   5.114   1.105 -0.0125 -0.7789  0.2046
   78phy    C26 2089   3.748   5.257   1.053 -0.5514 -0.4158  0.0721
   78phy    C25 2090   3.889   5.309   1.030 -0.1911 -0.0371  0.3958
   78phy    C23 2091   3.901   5.440   0.951 -0.4087  0.0648  0.8999
   78phy    C24 2092   3.902   5.560   1.042 -0.5519  0.1106  0.0809
   78phy    C22 2093   4.037   5.443   0.878 -0.0084  0.5569  0.1632
   78phy    C21 2094   4.013   5.478   0.728 -0.2216 -0.2319  0.0575
   78phy    C20 2095   4.143   5.464   0.652  0.2706 -0.0620 -0.1909
   78phy    C18 2096   4.140   5.513   0.498 -0.3055  0.0371 -0.6583
   78phy    O01 2097   4.029   5.454   0.424 -0.1928  0.1291  0.1297
   78phy    H01 2098   3.947   5.440   0.467 -0.0575 -1.2957 -0.0151
   78phy    C19 2099   4.266   5.449   0.433 -0.5322 -0.1440  0.0075
   78phy    C13 2100   4.133   5.673   0.473 -0.5403  0.1847 -0.1002
   78phy     H3 2101   4.038   5.701   0.526 -0.0219 -1.2352  1.6490
   78phy    O33 2102   4.221   5.759   0.546  0.0984 -0.3626 -0.1283
   78phy    H1B 2103   4.254   5.727   0.628  0.2683  3.4240  1.4884
   78phy    C12 2104   4.078   5.746   0.345  0.3578  0.1824 -0.0089
   78phy    O11 2105   3.986   5.674   0.267  0.2604  0.0249  0.4184
   78phy    H1A 2106   3.988   5.584   0.293 -1.1854  0.1304  0.9738
   79phy    C35 2107   2.697   1.361   1.191 -0.2888  0.1517  0.2221
   79phy    C33 2108   2.737   1.508   1.210  0.1930 -0.1065 -0.0787
   79phy    C34 2109   2.634   1.569   1.301  0.1343  0.0542  0.2053
   79phy    C32 2110   2.874   1.539   1.267  0.0368  0.3732  0.1257
   79phy    C31 2111   2.994   1.557   1.172  0.0978 -0.0374 -0.2556
   79phy    C30 2112   3.120   1.599   1.254 -0.1129  0.0125  0.0565
   79phy    C28 2113   3.245   1.648   1.173 -0.7283  0.5947 -0.2831
   79phy    C29 2114   3.337   1.713   1.282  0.0730  0.1956  0.8623
   79phy    C27 2115   3.337   1.538   1.107  0.2965 -0.2906  0.1363
   79phy    C26 2116   3.296   1.504   0.963  0.1148 -0.2607  0.2067
   79phy    C25 2117   3.384   1.403   0.887  0.1533 -0.4498  0.2809
   79phy    C23 2118   3.337   1.371   0.747 -0.0897  0.8221  0.1897
   79phy    C24 2119   3.383   1.473   0.640  0.1425  0.1416  0.1840
   79phy    C22 2120   3.403   1.232   0.711  0.0072 -0.4247  0.2577
   79phy    C21 2121   3.305   1.135   0.641  0.4101  0.7614 -0.3765
   79phy    C20 2122   3.343   0.988   0.643 -0.2822  0.2244  0.0131
   79phy    C18 2123   3.250   0.888   0.564  0.1747 -0.1477  0.9029
   79phy    O01 2124   3.106   0.907   0.592 -0.9171 -0.0673  0.1536
   79phy    H01 2125   3.095   0.925   0.683 -2.1488 -0.0845  0.0260
   79phy    C19 2126   3.279   0.748   0.621  0.4065  0.2281 -0.4846
   79phy    C13 2127   3.275   0.892   0.405  0.0251 -0.1007 -0.1432
   79phy     H3 2128   3.258   1.000   0.383  1.4236  0.3759  1.0442
   79phy    O33 2129   3.408   0.884   0.347 -0.2999  0.3494 -0.4374
   79phy    H1B 2130   3.431   0.795   0.331  0.2837  0.2262  0.9902
   79phy    C12 2131   3.160   0.857   0.301 -0.2342 -0.2173  0.3312
   79phy    O11 2132   3.030   0.887   0.335  0.0769 -0.2575 -0.1068
   79phy    H1A 2133   3.024   0.897   0.428 -0.5228  1.1495 -0.2666
   80phy    C35 2134   4.399   1.386   0.850 -0.4127 -0.0006 -0.3362
   80phy    C33 2135   4.434   1.242   0.845  0.3761 -0.1664  0.3048
   80phy    C34 2136   4.574   1.215   0.898 -0.1072  0.1540  0.4505
   80phy    C32 2137   4.324   1.168   0.922 -0.0546  0.0986  0.1584
   80phy    C31 2138   4.268   1.048   0.846 -0.3312  0.4470  0.8217
   80phy    C30 2139   4.166   0.968   0.925  0.4155 -0.7086  0.5421
   80phy    C28 2140   4.132   0.828   0.868 -0.3949 -0.0554 -0.3378
   80phy    C29 2141   4.192   0.720   0.963 -0.9909 -0.4934 -0.2049
   80phy    C27 2142   3.980   0.811   0.872 -0.2496 -0.5958  0.4317
   80phy    C26 2143   3.918   0.716   0.761  0.3022  0.0615 -0.1909
   80phy    C25 2144   3.763   0.720   0.757  0.0834  0.4603 -0.0506
   80phy    C23 2145   3.698   0.632   0.647 -0.1459 -0.5182  0.3657
   80phy    C24 2146   3.575   0.566   0.701  0.7611  0.1191  0.1422
   80phy    C22 2147   3.683   0.719   0.522  0.4064 -0.2460  0.2719
   80phy    C21 2148   3.683   0.642   0.388 -0.4418  0.4031  0.1196
   80phy    C20 2149   3.706   0.739   0.273 -0.0203  0.9286  0.3712
   80phy    C18 2150   3.701   0.681   0.125 -0.5727  0.6888  0.1313
   80phy    O01 2151   3.806   0.580   0.107  0.4063  0.1180 -0.0916
   80phy    H01 2152   3.867   0.579   0.178 -0.2638 -0.2801  0.4829
   80phy    C19 2153   3.756   0.798   0.038  0.0854 -0.1188  0.2376
   80phy    C13 2154   3.559   0.621   0.084 -0.2044  0.3729 -0.0629
   80phy     H3 2155   3.558   0.524   0.140  0.0974  0.3947 -0.0159
   80phy    O33 2156   3.446   0.678   0.142 -0.3018 -0.0548 -0.1134
   80phy    H1B 2157   3.392   0.708   0.071  1.3466  2.0122 -0.5782
   80phy    C12 2158   3.530   0.530  -0.045 -0.1718  0.3978  0.4601
   80phy    O11 2159   3.473   0.598  -0.154 -0.0184  0.1135  0.4263
   80phy    H1A 2160   3.544   0.638  -0.199 -1.3249  0.0604 -1.8075
   81phy    C35 2161   4.329   1.894   0.681 -0.3185 -0.1839 -0.1811
   81phy    C33 2162   4.250   1.883   0.811 -0.2085  0.8252  0.2312
   81phy    C34 2163   4.207   2.019   0.856 -0.1261 -0.0473 -0.4159
   81phy    C32 2164   4.126   1.800   0.785 -0.1138 -0.2679  0.4670
   81phy    C31 2165   4.138   1.661   0.839  0.2610  0.3550 -0.6954
   81phy    C30 2166   4.008   1.584   0.812  0.1184  0.1904 -0.3569
   81phy    C28 2167   4.012   1.440   0.871  0.3137  0.1661  0.1563
   81phy    C29 2168   3.957   1.436   1.010 -0.5746  0.1477 -0.2235
   81phy    C27 2169   3.910   1.351   0.801  0.3061  0.0101 -0.0376
   81phy    C26 2170   3.971   1.266   0.684  0.4266  0.4606  0.5541
   81phy    C25 2171   3.877   1.161   0.625  0.7022  0.1018 -0.1413
   81phy    C23 2172   3.872   1.138   0.475 -0.3472 -0.1243 -0.2297
   81phy    C24 2173   3.954   1.010   0.452  0.4640  0.1360 -0.0567
   81phy    C22 2174   3.725   1.129   0.438  0.1597 -0.1069 -0.1232
   81phy    C21 2175   3.696   1.153   0.290  0.2629 -0.1194  0.3159
   81phy    C20 2176   3.544   1.182   0.279  0.3004 -0.2239  0.4903
   81phy    C18 2177   3.474   1.224   0.145 -0.0505 -0.2104  0.2451
   81phy    O01 2178   3.541   1.341   0.092 -0.3335 -0.1136 -0.4043
   81phy    H01 2179   3.489   1.382   0.026 -0.8645  0.0161  0.0860
   81phy    C19 2180   3.335   1.264   0.200  0.0343 -0.0265  0.0645
   81phy    C13 2181   3.469   1.107   0.034 -0.0302  0.7352  0.4213
   81phy     H3 2182   3.576   1.079   0.021 -0.4562 -0.9018  0.1720
   81phy    O33 2183   3.424   0.977   0.077  0.1119  0.2575  0.2830
   81phy    H1B 2184   3.450   0.953   0.164  2.3594  0.9810 -0.1208
   81phy    C12 2185   3.450   1.114  -0.121  0.2865  0.1604 -0.2021
   81phy    O11 2186   3.325   1.091  -0.176  0.3545 -0.5766  0.6161
   81phy    H1A 2187   3.324   1.010  -0.223 -1.7065 -0.3152  0.1168
   82phy    C35 2188   1.894   2.107   0.803  0.2114  0.7521 -0.2246
   82phy    C33 2189   2.010   2.028   0.859  0.3795 -0.3868  0.2637
   82phy    C34 2190   2.115   2.128   0.909  0.5300  0.2972  0.0060
   82phy    C32 2191   1.971   1.926   0.967 -0.2272 -0.0142 -0.2359
   82phy    C31 2192   2.035   1.784   0.948 -0.0419  0.0853  0.3948
   82phy    C30 2193   1.970   1.686   1.048 -0.5061 -0.2503  0.9014
   82phy    C28 2194   2.056   1.570   1.103  0.1144 -0.4510  0.5053
   82phy    C29 2195   1.984   1.527   1.231  0.0234  0.3479 -0.2425
   82phy    C27 2196   2.086   1.454   1.008  0.1549 -0.1498  0.0867
   82phy    C26 2197   2.196   1.457   0.902  0.3116  0.2959 -0.3931
   82phy    C25 2198   2.208   1.327   0.820 -0.2877  0.0365 -0.0001
   82phy    C23 2199   2.323   1.309   0.716 -0.0943 -0.1812  0.2972
   82phy    C24 2200   2.460   1.296   0.784 -0.0780 -0.5455  0.5357
   82phy    C22 2201   2.284   1.188   0.625  0.5671  0.5484 -0.1790
   82phy    C21 2202   2.346   1.181   0.487 -0.1703 -0.0178  0.9275
   82phy    C20 2203   2.271   1.075   0.409 -0.0685 -0.0292  0.2466
   82phy    C18 2204   2.304   1.043   0.257  0.1944  0.4179  0.3538
   82phy    O01 2205   2.275   1.163   0.186  0.2925  0.1539 -0.1283
   82phy    H01 2206   2.190   1.194   0.210 -0.1602 -0.3376 -1.0511
   82phy    C19 2207   2.186   0.954   0.217  0.0879  0.0629 -0.8090
   82phy    C13 2208   2.448   0.977   0.224 -0.2514 -0.2027  0.3745
   82phy     H3 2209   2.491   0.949   0.323 -0.9424  0.7921  0.9699
   82phy    O33 2210   2.455   0.847   0.161  0.3309 -0.4013  0.5584
   82phy    H1B 2211   2.402   0.849   0.083  0.7739  0.1315  0.2646
   82phy    C12 2212   2.573   1.066   0.207  0.1548  0.1620  0.3183
   82phy    O11 2213   2.640   1.082   0.083  0.0504 -0.5864 -0.3151
   82phy    H1A 2214   2.723   1.037   0.088 -0.1625 -0.9012  0.4385
   83phy    C35 2215   4.904   1.604   1.203 -0.3830 -0.0126 -0.0037
   83phy    C33 2216   4.810   1.654   1.092 -0.1021 -0.0558 -0.3563
   83phy    C34 2217   4.881   1.604   0.969  0.3446 -0.2266  0.1952
   83phy    C32 2218   4.660   1.617   1.108 -0.1207 -0.0875 -0.8730
   83phy    C31 2219   4.577   1.705   1.205  0.0138  0.0797  0.0214
   83phy    C30 2220   4.432   1.656   1.222  0.0120 -0.1000  0.1543
   83phy    C28 2221   4.334   1.755   1.297  0.1530 -0.1777  0.6109
   83phy    C29 2222   4.292   1.869   1.203  0.3999 -0.1756  0.3085
   83phy    C27 2223   4.210   1.673   1.336  0.2062  0.0933 -0.1227
   83phy    C26 2224   4.150   1.701   1.474  0.0848  0.1569  0.1039
   83phy    C25 2225   4.025   1.621   1.503 -0.1387 -0.2422 -0.2716
   83phy    C23 2226   3.934   1.683   1.611  0.1133 -0.3442 -0.0362
   83phy    C24 2227   3.832   1.782   1.558  0.3475  0.1252 -0.1090
   83phy    C22 2228   3.871   1.568   1.684 -0.1923  0.2900 -0.3764
   83phy    C21 2229   3.801   1.594   1.817 -0.4638 -0.1146 -0.2419
   83phy    C20 2230   3.744   1.473   1.887 -0.2225 -0.1885  0.5040
   83phy    C18 2231   3.686   1.484   2.033  0.0769 -0.1324 -0.0884
   83phy    O01 2232   3.598   1.598   2.035 -1.1822 -0.3959 -0.0409
   83phy    H01 2233   3.628   1.675   1.989 -0.6906 -1.3463 -1.3698
   83phy    C19 2234   3.592   1.362   2.030 -0.4385  0.0006 -0.2538
   83phy    C13 2235   3.785   1.480   2.159 -0.3417 -0.1088 -0.9787
   83phy     H3 2236   3.850   1.388   2.157 -1.0521 -0.6277 -0.7376
   83phy    O33 2237   3.719   1.457   2.280  0.5652 -0.3646  0.0231
   83phy    H1B 2238   3.660   1.527   2.297  0.8609  0.1819 -1.1008
   83phy    C12 2239   3.879   1.594   2.183 -0.0222 -0.5935  0.2684
   83phy    O11 2240   3.834   1.729   2.179  0.2971  0.0302 -0.1802
   83phy    H1A 2241   3.787   1.744   2.258  1.1386 -0.9776  0.5327
   84phy    C35 2242   3.793   2.221   0.833 -0.5943  0.3603  0.3655
   84phy    C33 2243   3.665   2.147   0.804 -0.0707 -0.4919  0.6633
   84phy    C34 2244   3.554   2.255   0.810 -0.3360 -0.0157 -0.0827
   84phy    C32 2245   3.662   2.076   0.663 -0.4243 -0.3733  0.5501
   84phy    C31 2246   3.697   1.928   0.673  0.1340 -0.0500  0.3850
   84phy    C30 2247   3.734   1.872   0.537  0.5218  0.4317  0.2122
   84phy    C28 2248   3.753   1.719   0.517  0.3191  0.3884  0.3118
   84phy    C29 2249   3.628   1.654   0.456 -0.1600 -0.3177  0.1242
   84phy    C27 2250   3.863   1.691   0.411  0.0775  0.1690  0.1325
   84phy    C26 2251   3.994   1.624   0.456  0.4294  0.6699  0.0874
   84phy    C25 2252   4.106   1.600   0.358  0.1217  0.2604 -0.1544
   84phy    C23 2253   4.240   1.549   0.418 -0.0628  0.5683  0.3949
   84phy    C24 2254   4.246   1.391   0.409 -0.0008  0.0905  0.2234
   84phy    C22 2255   4.352   1.596   0.323  0.2073 -0.0703  0.3654
   84phy    C21 2256   4.422   1.731   0.357 -0.5371  0.1481  0.2431
   84phy    C20 2257   4.526   1.768   0.249 -0.2781  0.2873 -0.3940
   84phy    C18 2258   4.560   1.922   0.232  0.0751 -0.0506 -0.6887
   84phy    O01 2259   4.436   1.988   0.219  0.2578  0.1862 -0.5997
   84phy    H01 2260   4.381   1.935   0.164  0.5633 -2.1393  1.1695
   84phy    C19 2261   4.620   1.926   0.096 -0.4436  0.6524 -0.1932
   84phy    C13 2262   4.654   1.989   0.353 -0.0833  0.3366 -0.2782
   84phy     H3 2263   4.611   1.948   0.448  1.6927  0.5373  0.6673
   84phy    O33 2264   4.784   1.934   0.375  0.1686 -0.5672 -0.4191
   84phy    H1B 2265   4.779   1.841   0.375 -0.0467 -0.5677  0.2789
   84phy    C12 2266   4.645   2.136   0.408 -0.1928  0.5306  0.1989
   84phy    O11 2267   4.688   2.233   0.312 -0.2573  0.3917  0.2230
   84phy    H1A 2268   4.771   2.206   0.278 -0.2930  0.5142  0.0421
   85phy    C35 2269   2.583   5.120   1.354  0.3130 -0.1307  0.1818
   85phy    C33 2270   2.683   5.235   1.371 -0.4842  0.2981 -0.2205
   85phy    C34 2271   2.764   5.250   1.242 -0.6415  0.2437 -0.1003
   85phy    C32 2272   2.612   5.372   1.393 -0.4497  0.2393  0.4580
   85phy    C31 2273   2.685   5.477   1.478  0.1593 -0.6208  0.5310
   85phy    C30 2274   2.631   5.619   1.469  0.3257 -0.5051 -0.4222
   85phy    C28 2275   2.711   5.709   1.568 -0.1908 -0.6447  0.3102
   85phy    C29 2276   2.806   5.794   1.477  0.1439  0.0592 -0.3333
   85phy    C27 2277   2.624   5.811   1.648 -0.3958  0.2277 -0.4252
   85phy    C26 2278   2.694   5.850   1.780  0.2781 -0.1345 -0.2127
   85phy    C25 2279   2.610   5.949   1.870 -0.0900 -0.3180  0.1232
   85phy    C23 2280   2.642   5.974   2.017  0.0822 -0.2045 -0.2906
   85phy    C24 2281   2.753   6.074   2.034 -0.8372 -0.1183  0.2004
   85phy    C22 2282   2.514   6.024   2.092  0.4341  0.3507  0.2260
   85phy    C21 2283   2.505   5.972   2.239 -0.2051 -0.4051 -0.1988
   85phy    C20 2284   2.372   6.010   2.316  0.2121  0.0273  0.3471
   85phy    C18 2285   2.345   5.972   2.471  0.2702 -0.0428  0.1388
   85phy    O01 2286   2.443   6.031   2.550  0.1884 -0.0226 -0.1460
   85phy    H01 2287   2.472   6.113   2.513  1.5938  0.7080  2.3092
   85phy    C19 2288   2.217   6.048   2.509  0.4943 -0.0298 -0.0723
   85phy    C13 2289   2.331   5.813   2.512  0.0291 -0.2397 -0.0416
   85phy     H3 2290   2.256   5.764   2.445 -0.7343 -1.0104  1.3230
   85phy    O33 2291   2.274   5.796   2.643  0.2826 -0.1622  0.0433
   85phy    H1B 2292   2.332   5.845   2.699  1.1954  0.6564 -1.5478
   85phy    C12 2293   2.469   5.728   2.504  0.4622  0.0530  0.0835
   85phy    O11 2294   2.466   5.590   2.529  0.0748 -0.3196 -0.0852
   85phy    H1A 2295   2.392   5.570   2.582  0.8804 -0.7995  0.8833
   86phy    C35 2296   3.724   1.676   1.244 -0.1458 -0.1287  0.1940
   86phy    C33 2297   3.773   1.758   1.123  0.2666 -0.6597 -0.9132
   86phy    C34 2298   3.685   1.721   1.007 -0.2299 -0.1361  0.0545
   86phy    C32 2299   3.770   1.909   1.137 -0.0453  0.0733 -0.6152
   86phy    C31 2300   3.889   1.969   1.214  0.1444  0.0219  0.5647
   86phy    C30 2301   3.879   2.120   1.211  0.0693 -0.6214 -0.1613
   86phy    C28 2302   3.996   2.211   1.264  0.0003 -0.0110 -0.5405
   86phy    C29 2303   4.087   2.257   1.159  0.4599 -0.2720  0.1585
   86phy    C27 2304   3.931   2.344   1.313 -0.1185 -0.0951  0.1324
   86phy    C26 2305   3.944   2.362   1.462  0.3392 -0.5381 -0.2417
   86phy    C25 2306   3.862   2.482   1.515  0.1366 -0.0424 -0.1513
   86phy    C23 2307   3.851   2.485   1.670  0.1149  0.1134 -0.1915
   86phy    C24 2308   3.875   2.632   1.713 -0.0121  0.4000  0.1680
   86phy    C22 2309   3.723   2.424   1.725  0.4180  0.5522  0.4421
   86phy    C21 2310   3.749   2.318   1.836 -0.2407 -0.2012 -0.1857
   86phy    C20 2311   3.626   2.241   1.885  0.1077  0.0342  0.2063
   86phy    C18 2312   3.630   2.124   1.990 -0.7247 -0.5084 -0.6428
   86phy    O01 2313   3.699   2.151   2.113 -0.2106  0.1669 -0.4835
   86phy    H01 2314   3.694   2.242   2.137 -0.6151 -0.0809  0.4193
   86phy    C19 2315   3.487   2.120   2.041  0.1204  0.0457 -0.1285
   86phy    C13 2316   3.684   1.982   1.935 -0.0439 -0.3021 -0.0868
   86phy     H3 2317   3.642   1.956   1.835  1.7717 -0.3830 -0.8547
   86phy    O33 2318   3.644   1.869   2.009  0.2143  0.4296 -0.3274
   86phy    H1B 2319   3.665   1.882   2.100 -2.3691  1.6158  0.1951
   86phy    C12 2320   3.835   1.968   1.913  0.1762 -0.1137  0.0747
   86phy    O11 2321   3.913   1.940   2.025  0.5981  0.2445  0.1703
   86phy    H1A 2322   3.882   1.856   2.054  1.4973  0.3623  1.5547
   87phy    C35 2323   4.098   2.830   0.427  0.1904 -0.5207 -0.3888
   87phy    C33 2324   4.122   2.956   0.516  0.0636 -0.2683 -0.5647
   87phy    C34 2325   4.268   3.003   0.503  0.6541  0.4339  0.0944
   87phy    C32 2326   4.031   3.073   0.488  0.0191 -0.2198  0.2264
   87phy    C31 2327   3.885   3.072   0.540 -0.0855 -0.2532 -0.2158
   87phy    C30 2328   3.802   3.195   0.510  0.2118  0.5729  0.0924
   87phy    C28 2329   3.652   3.194   0.545 -0.0254 -0.0015  0.1028
   87phy    C29 2330   3.622   3.269   0.678  0.1357 -0.3882 -0.1814
   87phy    C27 2331   3.580   3.275   0.436  0.3384 -0.6669  0.0415
   87phy    C26 2332   3.464   3.200   0.371  0.1379  0.1432  0.1567
   87phy    C25 2333   3.393   3.276   0.253 -0.2754  0.3964  0.4812
   87phy    C23 2334   3.296   3.185   0.176  0.1689 -0.0708 -0.4751
   87phy    C24 2335   3.151   3.216   0.217  0.3574  0.0959  0.9636
   87phy    C22 2336   3.321   3.200   0.026 -0.0727  0.7158  0.6404
   87phy    C21 2337   3.276   3.088  -0.063 -0.0447 -0.1906  0.0691
   87phy    C20 2338   3.315   3.110  -0.216 -0.0174  0.0134 -0.3596
   87phy    C18 2339   3.258   3.004  -0.322  0.3622  0.0617  0.3978
   87phy    O01 2340   3.303   2.871  -0.283  0.0970  0.0597  0.4389
   87phy    H01 2341   3.262   2.851  -0.200  0.1352 -1.2503  0.1565
   87phy    C19 2342   3.328   3.054  -0.451 -0.1752 -0.1816  0.1027
   87phy    C13 2343   3.099   3.008  -0.335  0.1392 -0.4260  0.3702
   87phy     H3 2344   3.067   2.966  -0.236 -0.6906  3.1793  1.7712
   87phy    O33 2345   3.037   3.136  -0.318 -0.2264  0.2555 -0.4441
   87phy    H1B 2346   3.015   3.149  -0.228  0.0366 -1.1498 -0.1501
   87phy    C12 2347   3.001   2.906  -0.410  0.1016  0.2709 -0.0830
   87phy    O11 2348   2.866   2.908  -0.352 -0.0576  0.4438 -0.6225
   87phy    H1A 2349   2.829   2.993  -0.368  0.6711  0.9328  0.2248
   88phy    C35 2350   4.074   2.843   1.422  0.0630  0.0337  0.3918
   88phy    C33 2351   4.173   2.907   1.514 -0.1345  0.3370  0.3377
   88phy    C34 2352   4.307   2.920   1.441 -0.4898  0.0046  0.1305
   88phy    C32 2353   4.122   3.044   1.563 -0.2408  0.2330 -0.1430
   88phy    C31 2354   4.067   3.047   1.704  0.4147 -0.3098 -0.0901
   88phy    C30 2355   4.029   3.192   1.737 -0.7496  0.3501  0.2643
   88phy    C28 2356   3.993   3.222   1.884 -0.0708 -0.0940  0.2987
   88phy    C29 2357   4.047   3.360   1.923  0.1735  0.0738  0.3156
   88phy    C27 2358   3.846   3.229   1.900  0.2380 -0.4192 -0.4879
   88phy    C26 2359   3.801   3.165   2.026  0.0347 -0.1588 -0.5868
   88phy    C25 2360   3.651   3.149   2.035 -0.0155 -0.2793 -0.1896
   88phy    C23 2361   3.603   3.099   2.170 -0.0503 -0.3167  0.0136
   88phy    C24 2362   3.554   3.213   2.262  0.1727  0.8324 -0.0002
   88phy    C22 2363   3.490   2.997   2.151 -0.0534 -0.1599  0.0101
   88phy    C21 2364   3.518   2.865   2.226  0.2574 -0.3052  0.5062
   88phy    C20 2365   3.445   2.737   2.180 -0.4363 -0.2580 -0.0531
   88phy    C18 2366   3.493   2.599   2.241  0.0434  0.0750 -0.2710
   88phy    O01 2367   3.501   2.590   2.386  0.0759 -0.1285  0.0511
   88phy    H01 2368   3.553   2.516   2.412 -1.4336 -1.3536 -0.2745
   88phy    C19 2369   3.375   2.508   2.208  0.1891  0.0912 -0.6647
   88phy    C13 2370   3.629   2.538   2.171 -0.1239 -0.5058 -0.1387
   88phy     H3 2371   3.619   2.545   2.060 -0.5634 -0.0024 -0.0717
   88phy    O33 2372   3.644   2.398   2.193 -0.4625  0.1386 -0.0090
   88phy    H1B 2373   3.664   2.384   2.283 -1.1749 -1.2932 -0.0512
   88phy    C12 2374   3.769   2.603   2.209 -0.0877  0.0140  0.1143
   88phy    O11 2375   3.807   2.595   2.342  0.0471  0.0753 -0.3835
   88phy    H1A 2376   3.756   2.660   2.388  0.3735  0.1980 -0.1926
   89phy    C35 2377   1.581   2.534   1.071  0.2965 -0.3687 -0.1806
   89phy    C33 2378   1.714   2.465   1.057 -0.0638 -0.2307  0.4402
   89phy    C34 2379   1.713   2.327   1.120  0.3359  0.1046  0.0814
   89phy    C32 2380   1.753   2.465   0.905 -0.1854 -0.1743  0.4161
   89phy    C31 2381   1.902   2.484   0.881 -0.5422  0.6424 -0.1456
   89phy    C30 2382   1.952   2.516   0.740 -0.4967  0.0928 -0.0411
   89phy    C28 2383   2.103   2.553   0.733  0.3523 -0.1286 -0.5522
   89phy    C29 2384   2.201   2.434   0.748  0.4343 -0.6681  0.1277
   89phy    C27 2385   2.129   2.640   0.611 -0.0424  0.1459  0.3699
   89phy    C26 2386   2.225   2.754   0.638  0.3685 -0.1433  0.4405
   89phy    C25 2387   2.230   2.847   0.514  0.0447  0.2856 -0.1286
   89phy    C23 2388   2.274   2.992   0.551  0.2423  0.1893  0.0059
   89phy    C24 2389   2.421   3.020   0.533  0.2637  0.1103 -0.0243
   89phy    C22 2390   2.207   3.094   0.458 -0.3380 -0.0198  0.2797
   89phy    C21 2391   2.153   3.226   0.511 -0.2461 -0.0620 -0.6810
   89phy    C20 2392   2.090   3.296   0.395  0.0702 -0.4664  0.0428
   89phy    C18 2393   2.032   3.445   0.413 -0.4163 -0.1626  0.5377
   89phy    O01 2394   1.941   3.448   0.523 -0.4240  0.3579 -0.0390
   89phy    H01 2395   1.867   3.392   0.512  0.2420 -0.7574  0.8210
   89phy    C19 2396   1.948   3.465   0.288  0.3458  0.2353  0.3283
   89phy    C13 2397   2.145   3.559   0.438  0.4545  0.2071 -0.2457
   89phy     H3 2398   2.205   3.510   0.519 -0.6674 -0.9373 -0.0824
   89phy    O33 2399   2.250   3.580   0.341 -0.1855  0.4432 -0.1788
   89phy    H1B 2400   2.220   3.649   0.285  0.0896  0.4900 -0.2680
   89phy    C12 2401   2.130   3.686   0.533  0.0178  0.9711  0.1503
   89phy    O11 2402   2.021   3.682   0.624 -0.4588  0.3840  0.1579
   89phy    H1A 2403   1.989   3.594   0.615  0.0100  0.3297 -1.2808
   90phy    C35 2404   3.153   3.334   2.297 -0.4896 -0.2411  0.1559
   90phy    C33 2405   3.146   3.358   2.149 -0.1316  0.1109 -0.4099
   90phy    C34 2406   3.245   3.466   2.102  0.1443 -0.3058  0.3254
   90phy    C32 2407   3.181   3.221   2.078  0.3022  0.0442  0.0287
   90phy    C31 2408   3.062   3.134   2.036 -0.1385  0.2414  0.3949
   90phy    C30 2409   3.111   2.992   1.990 -0.1690 -0.4878  0.1128
   90phy    C28 2410   2.994   2.889   1.995 -0.0588 -0.0280  0.0695
   90phy    C29 2411   2.973   2.834   1.854  0.2123 -0.0249  0.0931
   90phy    C27 2412   3.022   2.780   2.099  0.1804 -0.2623 -0.0802
   90phy    C26 2413   2.893   2.713   2.151 -0.4226 -0.1690 -0.4884
   90phy    C25 2414   2.912   2.591   2.241  0.1079 -0.1999 -0.1842
   90phy    C23 2415   2.776   2.547   2.303  0.1355  0.2232  0.2148
   90phy    C24 2416   2.776   2.395   2.316 -0.0981 -0.0442  0.1982
   90phy    C22 2417   2.758   2.612   2.442  0.0182 -0.7064  0.1950
   90phy    C21 2418   2.616   2.643   2.495  0.4348 -0.0285  0.5101
   90phy    C20 2419   2.616   2.696   2.632 -0.0040 -0.1738 -0.2526
   90phy    C18 2420   2.481   2.703   2.713 -0.7512 -0.5166 -0.7104
   90phy    O01 2421   2.415   2.575   2.720  0.1642 -0.2428  0.2461
   90phy    H01 2422   2.372   2.554   2.639 -1.4599 -0.8315  1.1935
   90phy    C19 2423   2.540   2.728   2.861  0.1788  0.4275 -0.0591
   90phy    C13 2424   2.378   2.820   2.668 -0.6228 -0.3612  0.4710
   90phy     H3 2425   2.428   2.919   2.679  1.0493 -1.2874  1.5534
   90phy    O33 2426   2.276   2.834   2.763  0.1769  0.7528  0.0965
   90phy    H1B 2427   2.224   2.756   2.761  0.6990  0.4148 -0.5110
   90phy    C12 2428   2.308   2.817   2.529  0.3661  0.2024  0.0218
   90phy    O11 2429   2.226   2.704   2.506 -0.2374  0.3958  0.1511
   90phy    H1A 2430   2.158   2.714   2.569  0.2410  0.7288  0.6173
   91phy    C35 2431   4.005   3.338   0.896 -0.3585 -0.3213  0.3387
   91phy    C33 2432   3.959   3.231   0.997 -0.3368  0.1844 -0.2034
   91phy    C34 2433   3.845   3.272   1.086 -0.2187  0.1515 -0.1679
   91phy    C32 2434   3.938   3.094   0.927 -0.2099 -0.0819  0.0526
   91phy    C31 2435   4.025   2.984   0.989 -0.0362  0.3734 -0.2697
   91phy    C30 2436   4.004   2.850   0.913 -0.0808 -0.2554 -0.3275
   91phy    C28 2437   4.076   2.735   0.981  0.0168 -0.3914 -0.2345
   91phy    C29 2438   3.969   2.668   1.072  0.0219  0.4150 -0.6439
   91phy    C27 2439   4.103   2.621   0.884  0.0453 -0.0492 -0.2014
   91phy    C26 2440   4.240   2.630   0.817  0.0715  0.4574 -0.2568
   91phy    C25 2441   4.257   2.513   0.721 -0.0536 -0.0735  0.0742
   91phy    C23 2442   4.388   2.517   0.648  0.0633  0.0141  0.2870
   91phy    C24 2443   4.487   2.408   0.696 -0.0882 -0.1235  0.0090
   91phy    C22 2444   4.360   2.511   0.496  0.3934  0.2209 -0.1308
   91phy    C21 2445   4.469   2.561   0.401 -0.4993  0.2884 -0.0702
   91phy    C20 2446   4.420   2.573   0.258  0.0541  0.6240 -0.2216
   91phy    C18 2447   4.511   2.608   0.136  0.4034 -0.2081  0.0234
   91phy    O01 2448   4.570   2.739   0.163  0.7155 -0.4417 -0.0785
   91phy    H01 2449   4.648   2.739   0.215  0.7078 -0.0240 -0.0591
   91phy    C19 2450   4.413   2.626   0.021 -0.3983  0.5467 -0.1686
   91phy    C13 2451   4.624   2.497   0.100  0.4572 -0.0475  0.2724
   91phy     H3 2452   4.690   2.497   0.190  2.2374 -0.8783 -0.9599
   91phy    O33 2453   4.587   2.356   0.100 -0.0539 -0.1295 -0.2622
   91phy    H1B 2454   4.648   2.301   0.144  1.3548  2.7033  1.6362
   91phy    C12 2455   4.754   2.523   0.011  0.0039 -0.1893  0.4443
   91phy    O11 2456   4.763   2.498  -0.126  0.1768  0.1236 -0.0966
   91phy    H1A 2457   4.726   2.412  -0.135 -0.7647  0.6714 -1.7296
   92phy    C35 2458   2.326   1.616   2.299 -0.0478  0.2053  0.0879
   92phy    C33 2459   2.268   1.731   2.220 -0.5482  0.1511 -0.1624
   92phy    C34 2460   2.116   1.736   2.230  0.1278 -0.5865 -0.3443
   92phy    C32 2461   2.344   1.860   2.239 -0.8460  0.1453 -0.4241
   92phy    C31 2462   2.408   1.905   2.107 -0.0562  0.0287  0.3364
   92phy    C30 2463   2.467   2.045   2.114  0.2339  0.2713 -0.1489
   92phy    C28 2464   2.520   2.087   1.972 -0.2942  0.4917 -0.3773
   92phy    C29 2465   2.420   2.167   1.885  0.1392  0.1128 -0.0551
   92phy    C27 2466   2.635   2.186   1.988  0.2451 -0.6341 -0.7415
   92phy    C26 2467   2.776   2.121   1.987  0.2743  0.2009  0.1116
   92phy    C25 2468   2.894   2.217   1.998 -0.5534  0.1751  0.3882
   92phy    C23 2469   3.038   2.161   1.995  0.2817  0.4954  0.1052
   92phy    C24 2470   3.104   2.211   1.864  0.7152  0.2393 -0.0642
   92phy    C22 2471   3.111   2.214   2.119 -0.0727 -0.0932 -0.3871
   92phy    C21 2472   3.113   2.116   2.239 -0.2877  0.3555 -1.0780
   92phy    C20 2473   3.181   2.179   2.360 -0.0895  0.4715 -0.0310
   92phy    C18 2474   3.172   2.117   2.503  0.0592 -0.0691 -1.0739
   92phy    O01 2475   3.205   1.977   2.489  0.0591 -0.1810 -0.0879
   92phy    H01 2476   3.291   1.966   2.455  0.5886  1.0509  0.7512
   92phy    C19 2477   3.296   2.187   2.568  0.6519 -0.0207 -0.3529
   92phy    C13 2478   3.034   2.139   2.585 -0.5652 -0.2254 -0.0743
   92phy     H3 2479   3.001   2.246   2.577 -2.0652 -0.5090  1.7074
   92phy    O33 2480   3.048   2.123   2.731 -0.3628  0.0321  0.0901
   92phy    H1B 2481   2.962   2.099   2.760 -0.7415  1.3052  0.1136
   92phy    C12 2482   2.904   2.054   2.538  0.0435  0.0845 -0.6080
   92phy    O11 2483   2.782   2.099   2.585 -0.0349  0.1491 -0.2320
   92phy    H1A 2484   2.713   2.040   2.563  0.0695  0.9690 -3.1998
   93phy    C35 2485   2.006   2.106   2.098  0.0481  0.2636 -0.7546
   93phy    C33 2486   1.987   2.126   1.949 -0.4331 -0.0545 -0.4785
   93phy    C34 2487   2.035   2.272   1.929 -0.4726 -0.3790  0.4198
   93phy    C32 2488   2.074   2.030   1.864  0.5402 -0.0120 -0.3381
   93phy    C31 2489   2.017   1.891   1.827 -0.0757 -0.1319 -0.5099
   93phy    C30 2490   2.119   1.783   1.787  1.0210 -0.2228 -0.2430
   93phy    C28 2491   2.065   1.644   1.752  0.6672 -0.0935  0.6024
   93phy    C29 2492   2.029   1.639   1.605 -0.3105  0.2665 -0.2448
   93phy    C27 2493   2.164   1.532   1.774 -0.2030  0.5095  0.7333
   93phy    C26 2494   2.154   1.451   1.904  0.0504  0.1855  0.0883
   93phy    C25 2495   2.260   1.347   1.927 -0.0913  0.1438 -0.2844
   93phy    C23 2496   2.259   1.264   2.060 -0.3710 -0.3973  0.3980
   93phy    C24 2497   2.198   1.126   2.043  0.3627  0.1274 -0.0914
   93phy    C22 2498   2.412   1.251   2.104  0.6983 -0.6731 -0.0753
   93phy    C21 2499   2.435   1.246   2.253  0.0777  0.3764 -0.3403
   93phy    C20 2500   2.579   1.213   2.294 -0.3330 -0.2337 -0.1480
   93phy    C18 2501   2.627   1.201   2.447  0.4422 -0.5664  0.7126
   93phy    O01 2502   2.535   1.112   2.510  0.0292  0.1389 -0.2437
   93phy    H01 2503   2.489   1.165   2.573 -1.1083 -1.6495  0.5168
   93phy    C19 2504   2.757   1.121   2.432  0.0448  0.6136 -0.3111
   93phy    C13 2505   2.639   1.334   2.537 -0.2079  0.1285  0.3729
   93phy     H3 2506   2.697   1.415   2.486 -0.9158  1.0335  0.9489
   93phy    O33 2507   2.709   1.312   2.659  0.1246 -0.1085  0.1580
   93phy    H1B 2508   2.660   1.264   2.723  2.9635 -2.0349  1.0675
   93phy    C12 2509   2.501   1.401   2.580  0.2480 -0.0394 -0.2554
   93phy    O11 2510   2.418   1.317   2.661 -0.0843  0.0879 -0.1281
   93phy    H1A 2511   2.408   1.361   2.743  1.3141  0.0221  0.1021
   94phy    C35 2512   3.436   2.038   1.172  0.3143  0.1762 -0.2676
   94phy    C33 2513   3.428   2.144   1.270  0.3400  0.7985 -0.4803
   94phy    C34 2514   3.469   2.095   1.405  0.5460 -0.0108  0.0537
   94phy    C32 2515   3.518   2.259   1.220  0.4714  0.0513  0.0023
   94phy    C31 2516   3.444   2.382   1.167  0.5851  0.2608  0.3419
   94phy    C30 2517   3.533   2.503   1.135 -0.3487  0.2810  0.1591
   94phy    C28 2518   3.455   2.614   1.052  0.1357  0.1033 -0.4819
   94phy    C29 2519   3.396   2.715   1.147 -0.2745  0.5157  0.2801
   94phy    C27 2520   3.549   2.701   0.970  0.3319  0.1173  0.0348
   94phy    C26 2521   3.555   2.651   0.825  0.4486  0.0279 -0.2732
   94phy    C25 2522   3.666   2.705   0.741  0.2178 -0.0890 -0.0319
   94phy    C23 2523   3.685   2.632   0.603 -0.3570  0.0197 -0.3265
   94phy    C24 2524   3.668   2.741   0.500 -0.1145 -0.5212  0.1098
   94phy    C22 2525   3.814   2.550   0.590  0.1205  0.4346 -0.8722
   94phy    C21 2526   3.835   2.451   0.476  0.0145  0.2877 -0.1623
   94phy    C20 2527   3.975   2.392   0.472 -0.3848  0.1747  0.2684
   94phy    C18 2528   4.003   2.278   0.368 -0.2009  0.0813  0.2591
   94phy    O01 2529   3.898   2.176   0.379 -0.1915  0.1069  0.2252
   94phy    H01 2530   3.818   2.219   0.401  0.3913  2.1560 -1.3207
   94phy    C19 2531   4.129   2.205   0.416  0.0041  0.3340  0.1676
   94phy    C13 2532   4.010   2.322   0.211  0.2134 -0.2900  0.0927
   94phy     H3 2533   3.923   2.391   0.202  0.0506 -0.4619  0.3221
   94phy    O33 2534   4.114   2.414   0.176  0.0073 -0.0898 -0.0539
   94phy    H1B 2535   4.196   2.371   0.187 -0.3744 -1.1312 -1.1368
   94phy    C12 2536   3.973   2.237   0.080 -0.0309  0.1658  0.8564
   94phy    O11 2537   3.870   2.140   0.086 -0.2283 -0.5020  0.2319
   94phy    H1A 2538   3.900   2.083   0.154  0.4271  0.8637  1.1350
   95phy    C35 2539   3.817   3.846   1.278 -0.0859 -0.0239 -0.2284
   95phy    C33 2540   3.825   3.692   1.270 -0.2432  0.1111  0.3513
   95phy    C34 2541   3.953   3.654   1.200 -0.2186 -0.2031  0.3024
   95phy    C32 2542   3.828   3.628   1.406 -0.3582  0.4000 -0.3406
   95phy    C31 2543   3.692   3.618   1.481 -0.5902 -0.3582  0.3071
   95phy    C30 2544   3.708   3.560   1.620  0.1565 -0.6253 -0.1939
   95phy    C28 2545   3.584   3.584   1.711 -0.0630 -0.0839  0.0694
   95phy    C29 2546   3.469   3.476   1.701  0.0495 -0.4463 -0.1762
   95phy    C27 2547   3.626   3.588   1.859  0.4124 -0.0394 -0.2069
   95phy    C26 2548   3.589   3.710   1.941  0.2422  0.7362  0.2956
   95phy    C25 2549   3.597   3.672   2.090 -0.1865  0.5712  0.0391
   95phy    C23 2550   3.574   3.790   2.189 -0.1157  0.8161 -0.2701
   95phy    C24 2551   3.428   3.822   2.228 -0.0585  0.4083 -0.1753
   95phy    C22 2552   3.640   3.751   2.324 -0.6186 -0.3125 -0.0299
   95phy    C21 2553   3.702   3.871   2.393 -0.5723 -0.1436 -0.1483
   95phy    C20 2554   3.747   3.826   2.535 -0.0252  0.2675 -0.0396
   95phy    C18 2555   3.798   3.922   2.644  0.7906  0.1997 -0.0675
   95phy    O01 2556   3.700   4.024   2.658  0.3172  0.1910 -0.1756
   95phy    H01 2557   3.678   4.045   2.747 -0.6383 -0.1314 -0.3193
   95phy    C19 2558   3.794   3.832   2.767 -0.0336 -0.5641 -0.0328
   95phy    C13 2559   3.944   3.983   2.602 -0.1082 -0.0981 -0.4162
   95phy     H3 2560   3.939   4.016   2.495  1.2535  0.7964 -0.2346
   95phy    O33 2561   4.037   3.879   2.599  0.1469 -0.2788 -0.0346
   95phy    H1B 2562   4.081   3.869   2.681  0.7657 -0.5202 -0.3871
   95phy    C12 2563   4.008   4.105   2.680  0.1393 -0.2133 -0.1565
   95phy    O11 2564   4.108   4.180   2.617  0.3054  0.1671  0.0410
   95phy    H1A 2565   4.137   4.122   2.549  0.3978  0.7949 -0.4638
   96phy    C35 2566   2.838   2.789   1.216 -0.2979  0.2810  0.7395
   96phy    C33 2567   2.953   2.856   1.287 -0.8180 -0.1089  0.0086
   96phy    C34 2568   3.056   2.883   1.179 -0.3208  0.0055 -0.2007
   96phy    C32 2569   2.911   2.987   1.356 -0.0801 -0.3976 -0.2751
   96phy    C31 2570   3.008   3.031   1.474  0.1753  0.5081  0.2437
   96phy    C30 2571   2.977   3.177   1.511 -0.4304 -0.9858 -0.1183
   96phy    C28 2572   3.070   3.250   1.610 -0.1416 -0.4250  0.0356
   96phy    C29 2573   3.195   3.303   1.537  0.3239 -0.1174 -0.2723
   96phy    C27 2574   2.982   3.362   1.664  0.1260 -0.1154  0.3011
   96phy    C26 2575   3.019   3.456   1.777 -0.3143 -0.1065 -0.0245
   96phy    C25 2576   2.905   3.566   1.783  0.1750  0.4255  0.2078
   96phy    C23 2577   2.905   3.677   1.891 -0.0071 -0.2715  0.2829
   96phy    C24 2578   2.857   3.810   1.823  0.4547  0.2208 -0.2652
   96phy    C22 2579   2.828   3.633   2.019  0.2197 -0.3468 -0.2303
   96phy    C21 2580   2.856   3.708   2.147 -0.0110 -0.1182  0.4912
   96phy    C20 2581   2.801   3.641   2.273 -0.1372  0.0254  0.2322
   96phy    C18 2582   2.819   3.700   2.417  0.0033  0.1820 -0.0123
   96phy    O01 2583   2.762   3.827   2.428 -0.1373 -0.0622 -0.0536
   96phy    H01 2584   2.804   3.886   2.368 -0.4389  0.0442 -0.1614
   96phy    C19 2585   2.720   3.604   2.484  0.6045  0.0709 -0.4269
   96phy    C13 2586   2.967   3.686   2.485  0.1913  0.0461  0.8779
   96phy     H3 2587   3.007   3.584   2.459 -0.5579  0.4831 -2.5142
   96phy    O33 2588   2.963   3.690   2.627 -0.0734  0.1282  0.1262
   96phy    H1B 2589   2.975   3.603   2.659 -1.1721  0.1125  0.5405
   96phy    C12 2590   3.075   3.796   2.435 -0.1757 -0.1764 -0.1819
   96phy    O11 2591   3.066   3.925   2.492 -0.3386  0.1852  0.1312
   96phy    H1A 2592   3.030   3.921   2.579  0.3423  2.3782  0.5794
   97phy    C35 2593   1.841   2.897   1.108  0.5032  0.2013  0.2056
   97phy    C33 2594   1.962   2.896   1.209 -0.0837 -0.0960 -0.1235
   97phy    C34 2595   1.922   2.946   1.347  0.0167  0.2405 -0.3187
   97phy    C32 2596   2.030   2.758   1.211  0.0784 -0.1382  0.1223
   97phy    C31 2597   2.181   2.748   1.222 -0.1266 -0.1398  0.1145
   97phy    C30 2598   2.244   2.611   1.204 -0.3106 -0.1506 -0.3951
   97phy    C28 2599   2.400   2.615   1.223  0.4528  0.2072 -0.3688
   97phy    C29 2600   2.441   2.541   1.353  0.1706  0.2881 -0.1687
   97phy    C27 2601   2.473   2.537   1.111  0.2650  0.0662  0.1735
   97phy    C26 2602   2.509   2.640   1.000  0.0530 -0.3716 -0.3473
   97phy    C25 2603   2.607   2.583   0.898 -0.2636 -0.2072  0.3102
   97phy    C23 2604   2.670   2.686   0.802 -0.0165 -0.4806 -0.0623
   97phy    C24 2605   2.803   2.748   0.850 -0.0009 -0.1141  0.7056
   97phy    C22 2606   2.700   2.625   0.664  0.1240 -0.3595 -0.0465
   97phy    C21 2607   2.641   2.717   0.560 -0.5921  0.4294 -0.1369
   97phy    C20 2608   2.680   2.650   0.423  0.4352 -0.1692 -0.5783
   97phy    C18 2609   2.637   2.720   0.294  0.2436  0.0352  0.1001
   97phy    O01 2610   2.492   2.735   0.283  0.2059  0.2596 -0.1234
   97phy    H01 2611   2.477   2.824   0.259 -0.3824  0.4254  0.8251
   97phy    C19 2612   2.672   2.614   0.191  0.1073 -0.6658 -0.0809
   97phy    C13 2613   2.707   2.865   0.271  0.0393  0.4046 -0.1091
   97phy     H3 2614   2.683   2.919   0.366  0.1399 -2.0816  1.4167
   97phy    O33 2615   2.848   2.864   0.287 -0.3428 -0.6735 -0.3728
   97phy    H1B 2616   2.875   2.880   0.376 -2.4208  0.4214  0.1221
   97phy    C12 2617   2.644   2.985   0.195  0.1189  0.1066 -0.0301
   97phy    O11 2618   2.508   2.975   0.175  0.1836  0.3949  0.0704
   97phy    H1A 2619   2.482   3.035   0.107 -1.1749 -0.0571  0.1598
   98phy    C35 2620   4.233   3.579   1.705 -0.0588 -0.0127  0.5564
   98phy    C33 2621   4.255   3.570   1.555 -0.5482 -0.3184  0.1894
   98phy    C34 2622   4.163   3.463   1.497 -0.2968  0.4917 -0.3113
   98phy    C32 2623   4.215   3.700   1.487  0.0283  0.2480  0.0790
   98phy    C31 2624   4.311   3.821   1.511  0.2789  0.0541  0.6407
   98phy    C30 2625   4.236   3.958   1.477 -0.3838 -0.0420 -1.1076
   98phy    C28 2626   4.315   4.087   1.458  0.1491  0.2721 -0.0589
   98phy    C29 2627   4.344   4.104   1.304 -0.1146  0.3636  0.2009
   98phy    C27 2628   4.234   4.206   1.501  0.1551  0.3026  0.2650
   98phy    C26 2629   4.238   4.254   1.648 -0.4787  0.0484 -0.1457
   98phy    C25 2630   4.189   4.401   1.661 -0.0987 -0.1652 -0.0984
   98phy    C23 2631   4.157   4.445   1.805 -0.4632 -0.0032  0.4844
   98phy    C24 2632   4.244   4.562   1.848  0.6845 -0.0895 -0.0217
   98phy    C22 2633   4.010   4.477   1.808  0.4030 -0.0674  0.3043
   98phy    C21 2634   3.937   4.450   1.938 -0.7672  0.4261  0.2702
   98phy    C20 2635   3.780   4.457   1.915 -0.5670 -0.2979  0.0367
   98phy    C18 2636   3.685   4.421   2.037 -0.5938 -0.0660  0.6672
   98phy    O01 2637   3.710   4.502   2.150 -0.1144 -0.0588  0.0245
   98phy    H01 2638   3.787   4.468   2.191  0.0844 -0.8565 -0.9785
   98phy    C19 2639   3.548   4.471   1.986  0.2081  0.3732 -0.2898
   98phy    C13 2640   3.673   4.267   2.086  0.0939 -0.0976  0.7253
   98phy     H3 2641   3.637   4.204   2.002 -1.3429 -0.9399  1.9190
   98phy    O33 2642   3.567   4.249   2.177  0.2121  0.3752 -0.3519
   98phy    H1B 2643   3.557   4.331   2.221  1.2199 -0.0902  0.7981
   98phy    C12 2644   3.799   4.195   2.157 -0.4187  0.0538  0.2685
   98phy    O11 2645   3.830   4.251   2.282 -0.1453 -0.5135 -0.3418
   98phy    H1A 2646   3.767   4.239   2.350  0.3355  1.6385  0.5610
   99phy    C35 2647   2.374   3.008   0.909 -0.0708  0.3827 -0.2234
   99phy    C33 2648   2.457   3.108   0.988 -0.1442  0.5307  0.8021
   99phy    C34 2649   2.407   3.111   1.132 -0.0434 -0.5592 -0.0583
   99phy    C32 2650   2.607   3.085   0.967  0.5618  0.5467 -0.0029
   99phy    C31 2651   2.689   3.214   0.974  0.1404  0.3871  0.1134
   99phy    C30 2652   2.841   3.198   0.965 -0.0566 -0.1765 -0.1273
   99phy    C28 2653   2.921   3.326   1.002  0.1525  0.5405  0.0007
   99phy    C29 2654   2.978   3.315   1.145  0.2599 -0.0200 -0.3188
   99phy    C27 2655   3.030   3.363   0.899 -0.0433  0.6037 -0.3104
   99phy    C26 2656   3.029   3.508   0.852 -0.3561  0.3001  0.1090
   99phy    C25 2657   3.127   3.533   0.736 -0.2562 -0.1257 -0.3439
   99phy    C23 2658   3.103   3.656   0.642  0.0759  0.0281 -0.0905
   99phy    C24 2659   3.172   3.783   0.693  0.7019  0.1583 -0.0644
   99phy    C22 2660   3.160   3.630   0.498 -0.2048 -0.1626  0.3164
   99phy    C21 2661   3.074   3.675   0.382 -0.1309  0.1917 -0.0789
   99phy    C20 2662   3.136   3.628   0.250 -0.7768 -0.1922  0.3823
   99phy    C18 2663   3.065   3.641   0.107  0.0134  0.3748 -0.9306
   99phy    O01 2664   2.936   3.576   0.118  0.4959  0.1152  0.4237
   99phy    H01 2665   2.893   3.635   0.177  0.4980  0.0302  0.5110
   99phy    C19 2666   3.159   3.544   0.030  0.6726  0.0283  0.0773
   99phy    C13 2667   3.052   3.791   0.053 -0.3765  0.2756  0.3665
   99phy     H3 2668   2.960   3.826   0.106 -0.0580 -0.1204  1.1913
   99phy    O33 2669   3.138   3.888   0.102 -0.6062 -0.2910  0.0127
   99phy    H1B 2670   3.135   3.889   0.196 -1.6891 -0.2434 -0.0078
   99phy    C12 2671   2.985   3.834  -0.082  0.1890  0.7506  0.4055
   99phy    O11 2672   2.880   3.745  -0.132 -0.2705  0.0356 -0.6176
   99phy    H1A 2673   2.868   3.764  -0.223  1.1925 -0.4697 -0.9516
  100phy    C35 2674   3.295   2.407   1.579  0.5251  0.5070  0.6230
  100phy    C33 2675   3.273   2.547   1.615  0.6391 -0.2911 -0.3581
  100phy    C34 2676   3.179   2.556   1.736  0.1568  0.2283 -0.2434
  100phy    C32 2677   3.408   2.623   1.633 -0.2980  0.2663  0.4360
  100phy    C31 2678   3.403   2.766   1.587  0.3809 -0.0268  0.4760
  100phy    C30 2679   3.533   2.844   1.595 -0.3817 -0.0267  0.0762
  100phy    C28 2680   3.538   2.992   1.547  0.1519 -0.4554 -0.0638
  100phy    C29 2681   3.612   3.086   1.641  0.3418  0.0261  0.4760
  100phy    C27 2682   3.585   3.009   1.397  0.6901  0.0746  0.6530
  100phy    C26 2683   3.471   3.082   1.320  0.2141 -0.0081  0.5343
  100phy    C25 2684   3.511   3.116   1.180 -0.2861 -0.1998  0.0016
  100phy    C23 2685   3.402   3.163   1.085 -0.0636 -0.0653  0.8605
  100phy    C24 2686   3.381   3.313   1.076 -0.2041  0.4735  0.1927
  100phy    C22 2687   3.421   3.104   0.945  0.2861  0.2442  0.7335
  100phy    C21 2688   3.299   3.035   0.877  0.6810 -0.1984  0.0193
  100phy    C20 2689   3.330   2.991   0.733 -0.2289 -0.4712 -0.0610
  100phy    C18 2690   3.213   2.948   0.636  0.1677 -0.3966  0.3380
  100phy    O01 2691   3.136   2.844   0.700 -0.1806 -0.1538  0.0183
  100phy    H01 2692   3.192   2.792   0.755  1.2735  0.6021 -0.6620
  100phy    C19 2693   3.288   2.884   0.514  0.7550 -0.2279  0.0463
  100phy    C13 2694   3.116   3.070   0.599 -0.0026  0.4571 -0.0953
  100phy     H3 2695   3.065   3.096   0.695 -0.8881  1.4811 -0.8149
  100phy    O33 2696   3.180   3.196   0.572  0.2498  0.7497  0.1853
  100phy    H1B 2697   3.217   3.199   0.486 -2.8160  0.5162 -1.2571
  100phy    C12 2698   2.969   3.050   0.548 -0.7772  0.4897 -0.2834
  100phy    O11 2699   2.924   2.918   0.544 -0.0254 -0.0944 -0.4914
  100phy    H1A 2700   2.953   2.874   0.622 -0.6582  0.2886 -0.0315
  101phy    C35 2701   3.377   0.095   1.441  0.3604 -0.3349  0.9128
  101phy    C33 2702   3.232   0.108   1.484 -0.1139  0.0876 -0.0681
  101phy    C34 2703   3.180   0.246   1.456  0.1260  0.3083 -0.0838
  101phy    C32 2704   3.142  -0.002   1.426  0.2200  0.1535  0.2055
  101phy    C31 2705   3.104  -0.114   1.524 -0.3320  0.0909 -0.5271
  101phy    C30 2706   2.993  -0.205   1.466 -0.4402 -0.1863 -0.4259
  101phy    C28 2707   2.953  -0.330   1.548 -0.4201 -0.0317  0.6083
  101phy    C29 2708   2.839  -0.290   1.639 -0.1064 -0.3325  0.3145
  101phy    C27 2709   2.886  -0.428   1.450 -0.5860  0.0142  0.5952
  101phy    C26 2710   2.979  -0.527   1.372 -0.1068 -0.0719 -0.3224
  101phy    C25 2711   2.890  -0.607   1.277  0.1044 -0.6370 -0.4507
  101phy    C23 2712   2.962  -0.719   1.197 -0.0769 -0.2799  0.2379
  101phy    C24 2713   2.942  -0.849   1.270  0.6025  0.5537  0.6378
  101phy    C22 2714   2.893  -0.729   1.060 -0.1959 -0.0789  0.1703
  101phy    C21 2715   2.989  -0.745   0.945  0.6673  0.2686 -0.1558
  101phy    C20 2716   2.910  -0.776   0.815 -0.4266 -0.0882 -0.3655
  101phy    C18 2717   2.985  -0.809   0.679 -0.4161  0.0390  0.5002
  101phy    O01 2718   3.086  -0.705   0.666 -0.0885  0.0231 -0.1312
  101phy    H01 2719   3.167  -0.739   0.698 -0.0241  1.1816  1.0126
  101phy    C19 2720   2.885  -0.782   0.570  0.2523 -0.1174  0.1305
  101phy    C13 2721   3.061  -0.955   0.660  0.6912 -0.2629  0.1531
  101phy     H3 2722   3.066  -0.993   0.765 -0.0133 -0.0457  0.2697
  101phy    O33 2723   2.988  -1.062   0.602 -0.7447  0.1046 -0.5434
  101phy    H1B 2724   3.036  -1.084   0.525  0.6109 -0.7267  0.4896
  101phy    C12 2725   3.217  -0.973   0.663  0.3056  0.3810  0.5012
  101phy    O11 2726   3.287  -0.851   0.688 -0.1214 -0.3879 -0.0501
  101phy    H1A 2727   3.377  -0.867   0.708 -0.4029  0.0540  1.7419
  102phy    C35 2728   2.329   1.364   1.448 -0.0057  0.0566 -0.1954
  102phy    C33 2729   2.251   1.237   1.430 -0.0273  0.1183 -0.1501
  102phy    C34 2730   2.307   1.160   1.309  0.2197 -0.5663 -0.2494
  102phy    C32 2731   2.262   1.158   1.561  0.1029 -0.1466  0.0059
  102phy    C31 2732   2.182   1.034   1.592  0.1524  0.1301 -0.1831
  102phy    C30 2733   2.250   0.955   1.706 -0.6575  0.0801 -0.4295
  102phy    C28 2734   2.179   0.819   1.733 -0.2036 -0.2046  0.4333
  102phy    C29 2735   2.222   0.708   1.637 -0.2241 -0.7128  0.0630
  102phy    C27 2736   2.200   0.770   1.878  0.0679 -0.0835 -0.2724
  102phy    C26 2737   2.084   0.703   1.942  0.5286  0.4188  0.0022
  102phy    C25 2738   2.108   0.665   2.087  0.6294  0.2869  0.5675
  102phy    C23 2739   1.987   0.595   2.151 -0.3258 -0.0104 -0.4928
  102phy    C24 2740   1.988   0.441   2.140 -0.1984 -0.0930  0.3463
  102phy    C22 2741   1.992   0.639   2.301 -0.2688 -0.0420 -0.7617
  102phy    C21 2742   1.873   0.627   2.394  0.1875  0.0656 -0.8010
  102phy    C20 2743   1.884   0.721   2.519 -0.1820 -0.1105 -0.1443
  102phy    C18 2744   1.813   0.694   2.652 -0.1718  0.1558  0.3241
  102phy    O01 2745   1.840   0.553   2.686  0.5539  0.1030 -0.7030
  102phy    H01 2746   1.931   0.545   2.707  0.8032  0.6073 -1.5349
  102phy    C19 2747   1.886   0.787   2.754  0.3065 -0.3876 -0.6122
  102phy    C13 2748   1.653   0.718   2.633 -0.0217  0.3327 -0.0779
  102phy     H3 2749   1.622   0.670   2.536  0.7075 -0.3972  0.0371
  102phy    O33 2750   1.603   0.850   2.612  0.2177 -0.6059  0.0362
  102phy    H1B 2751   1.671   0.912   2.633 -0.2944 -0.5606  1.7611
  102phy    C12 2752   1.561   0.640   2.741  0.0471 -0.4821  0.0808
  102phy    O11 2753   1.596   0.509   2.778 -0.1808  0.6062  0.1698
  102phy    H1A 2754   1.678   0.488   2.737 -0.4022 -0.4681  0.2720
  103phy    C35 2755   2.333   4.111   2.128  0.2843  0.2601  0.0709
  103phy    C33 2756   2.472   4.069   2.092  0.2094 -0.5071 -0.0097
  103phy    C34 2757   2.484   3.919   2.099 -0.2734 -0.1680  0.1871
  103phy    C32 2758   2.523   4.128   1.960  0.2611 -0.4852  0.1419
  103phy    C31 2759   2.665   4.183   1.959  0.0649 -0.2444  0.5895
  103phy    C30 2760   2.689   4.270   1.831 -0.0466 -0.1455 -0.1230
  103phy    C28 2761   2.835   4.314   1.820 -0.0242  0.0356 -0.1234
  103phy    C29 2762   2.896   4.255   1.691  0.3057 -0.0662 -0.1436
  103phy    C27 2763   2.853   4.466   1.838 -0.3303  0.4579 -0.7883
  103phy    C26 2764   2.980   4.519   1.911  0.4311  0.2511 -0.1262
  103phy    C25 2765   2.966   4.662   1.968  0.1736 -0.1569  0.0234
  103phy    C23 2766   3.088   4.720   2.040  0.1186  0.0512 -0.7169
  103phy    C24 2767   3.065   4.876   2.035 -0.6420  0.0349 -0.1799
  103phy    C22 2768   3.095   4.681   2.188  0.2751  0.0024  0.1339
  103phy    C21 2769   3.199   4.568   2.227  0.3730  0.5174  0.1656
  103phy    C20 2770   3.232   4.563   2.380 -0.6254  0.3080  0.6016
  103phy    C18 2771   3.321   4.439   2.426 -0.2702  0.0483 -0.5390
  103phy    O01 2772   3.437   4.444   2.339  0.1710 -0.3869 -0.5366
  103phy    H01 2773   3.478   4.529   2.340  0.2376 -0.4044 -1.1979
  103phy    C19 2774   3.367   4.491   2.562 -0.0993 -0.2091 -0.0908
  103phy    C13 2775   3.239   4.296   2.414  0.5478 -0.3311 -0.1749
  103phy     H3 2776   3.194   4.290   2.311 -0.2477  2.1911 -0.0517
  103phy    O33 2777   3.121   4.297   2.490  0.1555  0.0653 -0.1053
  103phy    H1B 2778   3.062   4.357   2.449  0.3567 -0.1538 -0.7251
  103phy    C12 2779   3.315   4.157   2.436 -0.2441  0.1672  0.7798
  103phy    O11 2780   3.442   4.142   2.381  0.0610 -0.1555 -0.5293
  103phy    H1A 2781   3.439   4.152   2.288  0.4783 -1.4020 -0.7003
  104phy    C35 2782   2.051   0.185   0.739 -0.1144  0.2004 -0.2301
  104phy    C33 2783   2.006   0.060   0.816 -0.1281 -0.0338  0.2474
  104phy    C34 2784   1.863   0.013   0.776  0.2816  0.0210 -0.2414
  104phy    C32 2785   2.108  -0.055   0.801  0.4705 -0.1011  0.0549
  104phy    C31 2786   2.116  -0.142   0.929  0.4530  0.0289 -0.0361
  104phy    C30 2787   2.212  -0.261   0.930  0.1011  0.1224 -0.4616
  104phy    C28 2788   2.275  -0.298   1.065  0.1249  0.3568  0.1995
  104phy    C29 2789   2.189  -0.404   1.132 -0.2724 -0.0888  0.1237
  104phy    C27 2790   2.410  -0.369   1.038 -0.2918  0.2695  0.3431
  104phy    C26 2791   2.538  -0.281   1.040  0.0820 -0.5984 -0.1891
  104phy    C25 2792   2.653  -0.348   0.972  0.2939  0.0657 -0.3877
  104phy    C23 2793   2.779  -0.270   0.932  0.2601  0.0429  0.3320
  104phy    C24 2794   2.884  -0.295   1.037 -0.1411  0.2283 -0.1701
  104phy    C22 2795   2.844  -0.327   0.808 -0.1888  0.2872 -0.1793
  104phy    C21 2796   2.816  -0.254   0.678  0.1830 -0.3763  0.0621
  104phy    C20 2797   2.865  -0.339   0.566 -0.4462  0.1585  0.2745
  104phy    C18 2798   2.816  -0.294   0.419  0.1809  0.4797  0.4652
  104phy    O01 2799   2.674  -0.270   0.416 -0.4794 -0.1451  0.4748
  104phy    H01 2800   2.638  -0.332   0.477  0.1534  1.1014  2.2007
  104phy    C19 2801   2.840  -0.424   0.339  0.3806  0.2369 -0.1078
  104phy    C13 2802   2.898  -0.168   0.363  0.0213 -0.1411 -0.0646
  104phy     H3 2803   2.882  -0.090   0.443 -0.0440 -0.6195  0.3967
  104phy    O33 2804   3.039  -0.173   0.373 -0.5000 -0.6015  0.1338
  104phy    H1B 2805   3.085  -0.092   0.389 -0.7356 -0.6053  0.8292
  104phy    C12 2806   2.839  -0.066   0.260 -0.4974  0.1989 -0.0092
  104phy    O11 2807   2.882  -0.082   0.122  0.1262 -0.4579  0.1739
  104phy    H1A 2808   2.803  -0.063   0.075  0.2939  1.2177  0.5124
  105phy    C35 2809   2.064   3.986   1.702  0.2462 -0.0303  0.2062
  105phy    C33 2810   2.147   3.864   1.743 -0.5426 -0.0475  0.3090
  105phy    C34 2811   2.170   3.858   1.892 -0.3588  0.1448  0.0446
  105phy    C32 2812   2.075   3.739   1.702 -0.8711  0.2295  0.4476
  105phy    C31 2813   2.151   3.657   1.595 -0.2483 -0.2362  0.1367
  105phy    C30 2814   2.069   3.541   1.538  0.5669 -0.4118 -0.3072
  105phy    C28 2815   2.143   3.432   1.460  0.0887  0.0042  0.2294
  105phy    C29 2816   2.163   3.310   1.562 -0.7241 -0.4491  0.6240
  105phy    C27 2817   2.051   3.372   1.349  0.2743 -0.0727 -0.1007
  105phy    C26 2818   2.047   3.450   1.212 -0.1849  0.1581 -0.3565
  105phy    C25 2819   1.965   3.359   1.122 -0.6630 -0.1834  0.0691
  105phy    C23 2820   1.932   3.384   0.975 -0.2083 -0.1380  0.1666
  105phy    C24 2821   1.892   3.251   0.905  0.3064  0.7434  0.2167
  105phy    C22 2822   1.816   3.486   0.969 -0.4481  0.2245 -0.2980
  105phy    C21 2823   1.821   3.569   0.843 -0.1256 -0.5896  0.1813
  105phy    C20 2824   1.702   3.659   0.831  0.5303  0.5400 -0.6816
  105phy    C18 2825   1.706   3.777   0.725 -0.2464  0.3271  0.0865
  105phy    O01 2826   1.834   3.847   0.724  0.1030 -0.0621  0.0172
  105phy    H01 2827   1.904   3.789   0.698  0.6910  0.4699  0.4036
  105phy    C19 2828   1.597   3.870   0.785 -0.0368 -0.0438 -0.5740
  105phy    C13 2829   1.675   3.722   0.573 -0.0987  0.2069 -0.4449
  105phy     H3 2830   1.771   3.667   0.552  1.5709  2.3316  1.1537
  105phy    O33 2831   1.586   3.609   0.563  0.0342 -0.0135  0.1698
  105phy    H1B 2832   1.501   3.643   0.545 -0.1627 -0.5508  0.0609
  105phy    C12 2833   1.697   3.796   0.441 -0.5769 -0.4149  0.1815
  105phy    O11 2834   1.743   3.731   0.322  0.2951  0.0670 -0.4414
  105phy    H1A 2835   1.711   3.644   0.332  0.3458  0.2337  1.5810
  106phy    C35 2836   1.512   0.121   2.022 -0.7109 -0.2780 -0.3164
  106phy    C33 2837   1.617   0.053   1.935  0.5313 -0.6240  0.0704
  106phy    C34 2838   1.540  -0.039   1.840  0.1979 -0.3122  0.6754
  106phy    C32 2839   1.703   0.155   1.859  0.0379 -0.2725 -0.2088
  106phy    C31 2840   1.852   0.137   1.890  0.6168 -0.7251  0.0125
  106phy    C30 2841   1.939   0.226   1.794  0.3624  0.0772 -0.4177
  106phy    C28 2842   2.089   0.200   1.789 -0.5961 -0.2367 -0.4687
  106phy    C29 2843   2.138   0.176   1.644  0.4562  0.1504  0.2009
  106phy    C27 2844   2.175   0.303   1.868  0.1208  0.5755  0.1183
  106phy    C26 2845   2.296   0.257   1.944 -0.0877 -0.2427 -0.1238
  106phy    C25 2846   2.380   0.365   2.018  0.6732  0.5363  0.2239
  106phy    C23 2847   2.490   0.313   2.106 -0.1330  0.0735  0.3084
  106phy    C24 2848   2.594   0.418   2.110 -0.2018 -0.4342  0.0755
  106phy    C22 2849   2.454   0.270   2.249  0.5308 -0.4135  0.0894
  106phy    C21 2850   2.521   0.135   2.289 -0.5271 -0.8891  0.7015
  106phy    C20 2851   2.462   0.077   2.422  0.3564  0.0039 -0.2266
  106phy    C18 2852   2.540  -0.037   2.509  0.1089 -0.2383 -0.2952
  106phy    O01 2853   2.662   0.015   2.561  0.4209 -0.0120  0.2570
  106phy    H01 2854   2.649   0.106   2.580  1.1462  0.0136  0.6709
  106phy    C19 2855   2.447  -0.050   2.636  0.0007  0.2013 -0.0629
  106phy    C13 2856   2.560  -0.179   2.431 -0.0929 -0.1753 -0.2972
  106phy     H3 2857   2.472  -0.197   2.364 -1.0232  0.7321  0.6549
  106phy    O33 2858   2.553  -0.297   2.522 -0.7127  0.4607  0.1889
  106phy    H1B 2859   2.629  -0.290   2.576 -1.0449  1.6305  0.5308
  106phy    C12 2860   2.687  -0.199   2.346  0.1719  0.2072  0.0048
  106phy    O11 2861   2.813  -0.218   2.408  0.2993 -0.3822  0.2953
  106phy    H1A 2862   2.845  -0.131   2.422  0.0719 -0.4215  1.1006
  107phy    C35 2863   2.448   5.033   2.005  0.1003  0.0666 -0.4290
  107phy    C33 2864   2.537   5.040   1.881 -0.2883 -0.1705 -0.4610
  107phy    C34 2865   2.444   5.012   1.761 -0.0203  0.5445 -0.0176
  107phy    C32 2866   2.622   5.168   1.855 -0.1808  0.7378  0.4359
  107phy    C31 2867   2.765   5.170   1.916 -0.3023  0.5127  0.2117
  107phy    C30 2868   2.832   5.297   1.868 -0.1601 -0.2742 -0.2139
  107phy    C28 2869   2.967   5.350   1.921 -0.2914  0.5870 -0.3770
  107phy    C29 2870   3.077   5.264   1.862 -0.4630 -0.0732 -0.6141
  107phy    C27 2871   2.982   5.497   1.875 -0.1023 -0.2570  0.3197
  107phy    C26 2872   3.058   5.590   1.967 -0.4186  0.2513 -0.2328
  107phy    C25 2873   3.048   5.738   1.931 -0.3303 -0.0564 -0.5490
  107phy    C23 2874   3.141   5.841   2.006  0.7565 -0.0411  0.1258
  107phy    C24 2875   3.154   5.962   1.912 -0.3350 -0.1077  0.3828
  107phy    C22 2876   3.075   5.893   2.133 -0.2045 -0.0502 -0.6494
  107phy    C21 2877   3.088   5.819   2.265 -0.0654  0.3259  0.0297
  107phy    C20 2878   2.983   5.867   2.370  0.0931 -0.0562  0.2380
  107phy    C18 2879   2.974   5.793   2.509 -0.6167 -0.2466 -0.0267
  107phy    O01 2880   3.108   5.786   2.569  0.2847 -0.0200 -0.0538
  107phy    H01 2881   3.114   5.744   2.652  0.9445  0.2525  0.0371
  107phy    C19 2882   2.897   5.898   2.587 -0.1656  0.7680 -0.5305
  107phy    C13 2883   2.906   5.645   2.513  0.2161 -0.2045  0.1733
  107phy     H3 2884   2.818   5.648   2.444  0.0899  0.3429  0.3536
  107phy    O33 2885   2.844   5.603   2.638  0.1021  0.1241 -0.0484
  107phy    H1B 2886   2.797   5.675   2.677 -3.5247 -0.9052 -2.0601
  107phy    C12 2887   2.990   5.524   2.462  0.4314  0.0460  0.1924
  107phy    O11 2888   3.091   5.471   2.547 -0.2700 -0.2127 -0.3524
  107phy    H1A 2889   3.049   5.416   2.610  1.1339 -1.6025 -0.5717
  108phy    C35 2890   4.559   4.803   1.034  0.4941 -0.7883  0.8737
  108phy    C33 2891   4.542   4.663   0.963  0.1255  0.0348 -0.2969
  108phy    C34 2892   4.623   4.569   1.045  0.3191  0.3674  0.0888
  108phy    C32 2893   4.400   4.608   0.965 -0.1057  0.2100  0.1581
  108phy    C31 2894   4.316   4.641   0.841 -0.4070 -0.0299  0.0135
  108phy    C30 2895   4.169   4.604   0.857 -0.1467 -0.6956  0.0685
  108phy    C28 2896   4.077   4.637   0.741 -0.2852 -0.2215  0.1870
  108phy    C29 2897   3.990   4.519   0.697 -0.0551 -0.2301  0.2453
  108phy    C27 2898   3.998   4.766   0.786  0.1293 -0.2221  0.2557
  108phy    C26 2899   3.914   4.834   0.671  0.1362  0.3992 -0.1593
  108phy    C25 2900   3.878   4.978   0.704 -0.1328 -0.2135  0.1091
  108phy    C23 2901   3.809   5.069   0.605  0.0464 -0.2982  0.2899
  108phy    C24 2902   3.743   5.177   0.691  0.0134 -0.3362 -0.0366
  108phy    C22 2903   3.915   5.137   0.514  0.2205 -0.0345 -0.6885
  108phy    C21 2904   3.923   5.094   0.364 -0.2533 -0.3570  0.3611
  108phy    C20 2905   4.016   5.179   0.275 -0.2122 -0.5681  0.8690
  108phy    C18 2906   3.974   5.219   0.126  0.3123 -0.3436 -0.2198
  108phy    O01 2907   3.978   5.097   0.050  0.4365  0.3893 -0.7083
  108phy    H01 2908   3.894   5.056   0.050  0.7931 -0.3549 -0.4741
  108phy    C19 2909   4.098   5.299   0.084 -0.1951  0.1065 -0.1555
  108phy    C13 2910   3.836   5.302   0.112 -0.1254  0.6362  0.2364
  108phy     H3 2911   3.771   5.249   0.185  0.0364  0.4200  0.2232
  108phy    O33 2912   3.827   5.434   0.170  0.0545  0.3065  0.2721
  108phy    H1B 2913   3.844   5.501   0.107 -0.8187 -1.7965 -2.3502
  108phy    C12 2914   3.726   5.274   0.006  0.5654  0.1494 -0.7387
  108phy    O11 2915   3.697   5.372  -0.094 -0.1484  0.1621  0.6779
  108phy    H1A 2916   3.773   5.426  -0.103 -0.5948  0.5231 -1.3763
  109phy    C35 2917   5.089   1.294   1.768  0.1462  0.6040 -0.7038
  109phy    C33 2918   5.101   1.427   1.698  0.0031 -0.4239  0.1045
  109phy    C34 2919   5.158   1.398   1.557  0.1771 -0.2619  0.1092
  109phy    C32 2920   4.965   1.501   1.691 -0.2871 -0.2329 -0.3401
  109phy    C31 2921   4.956   1.655   1.683 -0.3852  0.1017 -0.3897
  109phy    C30 2922   4.824   1.714   1.640  0.2850  0.2078 -0.0445
  109phy    C28 2923   4.835   1.862   1.607 -0.1460  0.1160  0.5966
  109phy    C29 2924   4.803   1.888   1.454  0.0456  0.0993  0.1571
  109phy    C27 2925   4.741   1.952   1.688 -0.6233  0.4766 -0.1847
  109phy    C26 2926   4.783   1.996   1.828  0.1081 -0.0649 -0.5563
  109phy    C25 2927   4.689   2.108   1.873 -0.7068  0.3868 -0.6839
  109phy    C23 2928   4.690   2.143   2.029  0.1478  0.1580 -0.0006
  109phy    C24 2929   4.813   2.229   2.065  0.3868  0.2974  0.2808
  109phy    C22 2930   4.567   2.231   2.057  0.1949 -0.0970 -0.6623
  109phy    C21 2931   4.444   2.180   2.128  0.5575  0.0848  0.1050
  109phy    C20 2932   4.328   2.276   2.112  0.2153 -0.2568 -0.1060
  109phy    C18 2933   4.189   2.268   2.188 -0.2017 -0.1827 -0.1494
  109phy    O01 2934   4.200   2.328   2.317 -0.2422 -0.2046 -0.5235
  109phy    H01 2935   4.123   2.367   2.354 -0.2397 -0.5358 -0.1690
  109phy    C19 2936   4.124   2.382   2.105  0.5207  0.2733  0.3289
  109phy    C13 2937   4.098   2.135   2.187  0.1761 -0.0915  0.3292
  109phy     H3 2938   4.105   2.083   2.088 -0.1535 -0.1473  0.3335
  109phy    O33 2939   3.959   2.161   2.195  0.0777 -0.1002  0.4814
  109phy    H1B 2940   3.915   2.108   2.132 -1.2945  0.9136  0.5515
  109phy    C12 2941   4.132   2.026   2.297  0.3584  0.2056  0.4489
  109phy    O11 2942   4.041   1.922   2.329  0.1983  0.0802 -0.0305
  109phy    H1A 2943   3.973   1.923   2.264 -0.3224 -0.4947  0.4879
  110phy    C35 2944   0.204   0.093   1.593  0.0545  0.2663  0.0328
  110phy    C33 2945   0.156   0.037   1.461 -0.0296 -0.1489 -0.0615
  110phy    C34 2946   0.084  -0.092   1.479  0.0997 -0.5434  0.3565
  110phy    C32 2947   0.084   0.145   1.380 -0.1320  0.4232  1.0469
  110phy    C31 2948   0.119   0.136   1.226 -0.3117  0.4324  0.0108
  110phy    C30 2949   0.015   0.208   1.147  0.3140 -0.1600  0.0338
  110phy    C28 2950   0.055   0.240   0.999 -0.0168 -0.1958  0.2037
  110phy    C29 2951   0.039   0.122   0.899  0.1982  0.1878  0.0464
  110phy    C27 2952  -0.024   0.360   0.940  0.1749  0.2427 -0.2124
  110phy    C26 2953   0.025   0.436   0.816  0.3981  0.1927 -0.4543
  110phy    C25 2954  -0.063   0.559   0.787 -0.0555  0.3681 -0.0891
  110phy    C23 2955  -0.007   0.659   0.677 -0.3897  0.2054 -0.3232
  110phy    C24 2956  -0.065   0.637   0.535  0.3115 -0.3334 -0.6072
  110phy    C22 2957  -0.027   0.803   0.719 -0.1029  0.0904 -0.0301
  110phy    C21 2958   0.107   0.872   0.720  0.3121  0.0275  0.8315
  110phy    C20 2959   0.075   1.024   0.722  0.3969 -0.1840 -0.0984
  110phy    C18 2960   0.197   1.123   0.719  0.2314 -0.1868 -0.0162
  110phy    O01 2961   0.300   1.072   0.633 -0.0862  0.1462 -0.3896
  110phy    H01 2962   0.263   1.064   0.547 -0.1915  2.8671 -0.6837
  110phy    C19 2963   0.266   1.124   0.858  0.1004  0.3539  0.7091
  110phy    C13 2964   0.149   1.272   0.678  0.3487  0.2124  0.0161
  110phy     H3 2965   0.125   1.263   0.569 -0.1052  2.9326 -0.1807
  110phy    O33 2966   0.018   1.316   0.725  0.1028 -0.0475 -0.3624
  110phy    H1B 2967  -0.035   1.246   0.758 -0.7758  0.9472  0.4069
  110phy    C12 2968   0.244   1.388   0.628 -0.3181 -0.0087  0.1019
  110phy    O11 2969   0.362   1.353   0.558 -0.4279 -0.4941  0.2260
  110phy    H1A 2970   0.433   1.349   0.619  0.0016  0.4497 -0.1860
  111phy    C35 2971   4.638   0.974   2.067  0.0041  0.2355  0.4613
  111phy    C33 2972   4.739   1.055   1.986 -0.3886 -0.0034  0.1392
  111phy    C34 2973   4.866   0.973   1.993 -0.1480 -0.6773 -0.1635
  111phy    C32 2974   4.702   1.073   1.839 -0.2073  0.0892 -0.0831
  111phy    C31 2975   4.649   1.211   1.805  0.1376 -0.2896 -0.4944
  111phy    C30 2976   4.596   1.228   1.666 -0.9632 -0.2728 -0.2329
  111phy    C28 2977   4.570   1.377   1.623  0.0172 -0.0751 -0.7304
  111phy    C29 2978   4.583   1.396   1.471  0.2080  0.1179 -0.3627
  111phy    C27 2979   4.440   1.440   1.680 -0.1786  0.2908 -0.7159
  111phy    C26 2980   4.456   1.559   1.772  0.2646 -0.1491  0.3323
  111phy    C25 2981   4.323   1.595   1.839 -0.0475 -0.4418 -0.0700
  111phy    C23 2982   4.325   1.703   1.955 -0.4761 -0.1424  0.5182
  111phy    C24 2983   4.187   1.764   1.965  0.0563 -0.9683  0.3145
  111phy    C22 2984   4.371   1.645   2.089  0.3615 -0.2173 -0.1906
  111phy    C21 2985   4.444   1.732   2.192  0.1640 -0.4321 -0.1063
  111phy    C20 2986   4.473   1.649   2.314  0.2508 -0.3202 -0.1955
  111phy    C18 2987   4.549   1.698   2.444 -0.4340 -0.2607 -0.4923
  111phy    O01 2988   4.472   1.783   2.533 -0.5393 -0.2347 -0.1130
  111phy    H01 2989   4.471   1.871   2.500  0.2739  0.0728  0.6480
  111phy    C19 2990   4.552   1.564   2.527  0.0527 -0.2137 -0.4166
  111phy    C13 2991   4.701   1.756   2.422 -0.0039  0.0346  0.7194
  111phy     H3 2992   4.751   1.694   2.343 -0.3301  0.5189  0.1287
  111phy    O33 2993   4.787   1.730   2.533  0.0444 -0.1893  0.3937
  111phy    H1B 2994   4.878   1.722   2.512 -0.2328  0.4350 -1.2023
  111phy    C12 2995   4.713   1.905   2.372  0.3459 -0.0197  0.0738
  111phy    O11 2996   4.667   2.009   2.451 -0.4023 -0.1642 -0.7533
  111phy    H1A 2997   4.737   2.065   2.479  0.3059 -2.1642  1.7479
  112phy    C35 2998   4.212   2.027   1.662  0.5550  0.0234 -0.3117
  112phy    C33 2999   4.319   2.136   1.645  0.3243  0.5561  0.0475
  112phy    C34 3000   4.373   2.125   1.504 -0.2207 -0.0112  0.2743
  112phy    C32 3001   4.260   2.273   1.687  0.1631 -0.3098  0.2629
  112phy    C31 3002   4.370   2.380   1.726  0.5819  0.3868 -0.6355
  112phy    C30 3003   4.305   2.514   1.732  0.1841 -0.3533  0.0257
  112phy    C28 3004   4.383   2.629   1.792 -0.0228 -0.2657 -0.5129
  112phy    C29 3005   4.477   2.698   1.688 -0.0488  0.0879  0.0957
  112phy    C27 3006   4.284   2.724   1.863 -0.0322 -0.2775 -0.3455
  112phy    C26 3007   4.332   2.798   1.991 -0.3678 -0.1872  0.4984
  112phy    C25 3008   4.218   2.889   2.033  0.3576  0.2215  0.2344
  112phy    C23 3009   4.244   2.979   2.159 -0.2526  0.0211 -0.5341
  112phy    C24 3010   4.326   3.106   2.124  0.0621  0.4423  0.5383
  112phy    C22 3011   4.109   3.021   2.217  0.2435  0.3797 -0.2519
  112phy    C21 3012   4.081   2.991   2.358  0.1077  0.5051 -0.4685
  112phy    C20 3013   3.948   3.047   2.408 -0.3100 -0.2822 -0.6652
  112phy    C18 3014   3.898   3.012   2.556  0.3306 -0.2990 -0.2461
  112phy    O01 3015   3.997   3.053   2.654 -0.0425 -0.1289  0.1874
  112phy    H01 3016   4.059   2.983   2.660 -0.2075 -0.2328  0.7619
  112phy    C19 3017   3.788   3.120   2.572  0.0051 -0.2073  0.2036
  112phy    C13 3018   3.854   2.856   2.574 -0.2898  0.1696  0.2944
  112phy     H3 3019   3.937   2.793   2.531  0.9860  0.3569  2.3609
  112phy    O33 3020   3.745   2.825   2.486 -0.1184  0.2167  0.2529
  112phy    H1B 3021   3.661   2.846   2.524 -0.6356  0.4806 -0.9985
  112phy    C12 3022   3.832   2.799   2.719 -0.0666  0.4419  0.1971
  112phy    O11 3023   3.768   2.668   2.728 -0.3869  0.1015  0.4641
  112phy    H1A 3024   3.687   2.673   2.681 -0.1932 -0.6024  0.0526
  113phy    C35 3025   4.202   4.936   1.078 -0.2730 -0.0843  0.1038
  113phy    C33 3026   4.226   5.077   1.032 -0.0583 -0.0439 -0.2618
  113phy    C34 3027   4.254   5.160   1.156 -0.2098  0.2913  0.1840
  113phy    C32 3028   4.343   5.080   0.933  0.0410  0.2225 -0.4890
  113phy    C31 3029   4.305   5.067   0.784  0.2248  0.1677 -0.5690
  113phy    C30 3030   4.423   5.054   0.691 -0.2657 -0.1152 -0.2891
  113phy    C28 3031   4.408   5.033   0.540  0.2397  0.0661 -0.4165
  113phy    C29 3032   4.519   5.117   0.472 -0.9305  0.1201  0.1691
  113phy    C27 3033   4.399   4.885   0.493  0.1230 -0.1197 -0.1565
  113phy    C26 3034   4.293   4.859   0.392  0.4396 -0.1199  0.3493
  113phy    C25 3035   4.291   4.711   0.346 -0.3610 -0.0169  0.2420
  113phy    C23 3036   4.186   4.667   0.245  0.0355 -0.6443 -0.1927
  113phy    C24 3037   4.254   4.562   0.158 -0.1078 -0.0400  0.4137
  113phy    C22 3038   4.059   4.613   0.316 -0.4605  0.3489  0.7729
  113phy    C21 3039   3.925   4.651   0.250  0.5327 -0.2178  0.0282
  113phy    C20 3040   3.805   4.646   0.343  0.3294  0.4437 -0.4858
  113phy    C18 3041   3.668   4.710   0.301 -0.1635  0.0585 -0.8022
  113phy    O01 3042   3.687   4.853   0.277  0.0238  0.3561  0.2398
  113phy    H01 3043   3.729   4.865   0.194  0.5696  0.0202  0.4653
  113phy    C19 3044   3.584   4.699   0.432 -0.0854 -0.4566 -0.0024
  113phy    C13 3045   3.599   4.636   0.174 -0.6497 -0.0034 -0.2724
  113phy     H3 3046   3.678   4.649   0.095  0.5356 -0.0426  0.8730
  113phy    O33 3047   3.607   4.493   0.182  0.3351  0.2505 -0.0422
  113phy    H1B 3048   3.676   4.463   0.126 -0.6428 -0.9823 -0.6233
  113phy    C12 3049   3.504   4.702   0.070 -0.4770 -0.4441  0.3809
  113phy    O11 3050   3.368   4.673   0.086 -0.0026  0.1426 -0.2864
  113phy    H1A 3051   3.333   4.733   0.149 -1.5099 -0.9725 -0.0002
  114phy    C35 3052   4.706   2.856   1.348 -0.1482  0.6552 -0.0562
  114phy    C33 3053   4.832   2.943   1.319  0.0459 -0.8295 -0.4588
  114phy    C34 3054   4.794   3.045   1.215 -0.1956 -0.0106 -0.2253
  114phy    C32 3055   4.895   3.000   1.450 -0.0903 -1.0223  0.5856
  114phy    C31 3056   4.987   2.905   1.524 -0.0143 -0.1362  0.5465
  114phy    C30 3057   5.094   2.984   1.612 -0.2693 -0.1366  0.1704
  114phy    C28 3058   5.184   2.890   1.692 -0.4013  0.2233 -0.1440
  114phy    C29 3059   5.311   2.856   1.619  0.3763  0.0371 -0.4270
  114phy    C27 3060   5.221   2.962   1.829  0.0500  0.0167 -0.4384
  114phy    C26 3061   5.261   2.864   1.943 -0.6471  0.1020  0.1710
  114phy    C25 3062   5.245   2.908   2.087 -0.2022  0.1300 -0.0739
  114phy    C23 3063   5.304   2.824   2.201 -0.3247 -0.6619 -0.1264
  114phy    C24 3064   5.454   2.858   2.230  0.0413 -0.3153  0.1027
  114phy    C22 3065   5.226   2.862   2.327  0.1279 -0.1874 -0.0287
  114phy    C21 3066   5.185   2.745   2.424  0.0603 -0.3375 -0.0321
  114phy    C20 3067   5.089   2.807   2.529 -1.1326 -0.0415  0.7034
  114phy    C18 3068   5.016   2.711   2.626  0.1187 -0.4902  0.1511
  114phy    O01 3069   5.107   2.636   2.707  0.4495 -0.0614 -0.5504
  114phy    H01 3070   5.169   2.696   2.745 -0.6789  1.9004 -1.6547
  114phy    C19 3071   4.956   2.815   2.716 -0.0138 -0.6661  0.1897
  114phy    C13 3072   4.907   2.615   2.548 -0.1406 -0.2035  0.2058
  114phy     H3 3073   4.871   2.666   2.456 -0.1902 -1.8514 -0.7256
  114phy    O33 3074   4.783   2.602   2.620 -0.5646 -0.7993  0.2307
  114phy    H1B 3075   4.795   2.563   2.705  0.0841 -0.8977  0.0997
  114phy    C12 3076   4.958   2.475   2.494  0.1226 -0.5001  0.3337
  114phy    O11 3077   4.992   2.368   2.573 -0.0423 -0.1344  0.0411
  114phy    H1A 3078   5.076   2.392   2.609 -0.0457  1.6138 -1.0007
  115phy    C35 3079   0.750   2.665   1.477 -0.3228  0.2910  0.5908
  115phy    C33 3080   0.657   2.584   1.384 -0.4019 -0.4403 -0.3506
  115phy    C34 3081   0.693   2.439   1.410 -0.0824 -0.0279  0.4172
  115phy    C32 3082   0.512   2.623   1.408  0.2458  0.0297  0.1330
  115phy    C31 3083   0.410   2.578   1.302  0.4291  0.0433 -0.5525
  115phy    C30 3084   0.259   2.613   1.338  0.4643  0.0830  0.4375
  115phy    C28 3085   0.158   2.550   1.240  0.1717 -0.3321 -0.0723
  115phy    C29 3086   0.093   2.421   1.292  0.0324 -0.0859 -0.2915
  115phy    C27 3087   0.053   2.654   1.201 -0.3612 -0.5053 -0.2611
  115phy    C26 3088  -0.018   2.633   1.065  0.5732  0.5499  0.2785
  115phy    C25 3089  -0.113   2.747   1.049  0.1784  0.2604 -0.1215
  115phy    C23 3090  -0.189   2.770   0.914  0.3062  0.4355  0.0519
  115phy    C24 3091  -0.337   2.742   0.934  0.2850 -0.2292  0.0796
  115phy    C22 3092  -0.169   2.915   0.856 -0.1526 -0.0033  0.1617
  115phy    C21 3093  -0.066   2.934   0.746  0.0742  0.3393  0.1411
  115phy    C20 3094  -0.022   3.081   0.718 -0.1273 -0.1166 -0.0036
  115phy    C18 3095   0.102   3.107   0.625  0.3031 -0.1092 -0.4045
  115phy    O01 3096   0.211   3.022   0.652 -0.5405  0.3875  0.1396
  115phy    H01 3097   0.217   3.019   0.746 -0.0865 -1.7941  0.0858
  115phy    C19 3098   0.145   3.251   0.668 -0.2010 -0.0269  0.0458
  115phy    C13 3099   0.067   3.093   0.471  0.4431 -0.4382  0.2811
  115phy     H3 3100   0.039   2.985   0.459 -2.9990  0.3288  0.2525
  115phy    O33 3101  -0.060   3.142   0.423 -0.2350  0.2099  0.0387
  115phy    H1B 3102  -0.081   3.226   0.457 -0.7048  0.0608  0.1239
  115phy    C12 3103   0.168   3.070   0.351 -0.0054  0.3785 -0.0948
  115phy    O11 3104   0.272   2.979   0.380 -0.2009 -0.1100  0.1765
  115phy    H1A 3105   0.284   2.983   0.473 -0.5803  1.6179  0.1756
  116phy    C35 3106   3.888   4.013   0.924  0.1958 -0.5317 -0.4163
  116phy    C33 3107   3.945   4.156   0.925  0.1507 -0.5657  0.0795
  116phy    C34 3108   3.905   4.225   1.057  0.4751 -0.0250 -0.2492
  116phy    C32 3109   4.099   4.155   0.901  0.3255  0.2044 -0.1131
  116phy    C31 3110   4.141   4.161   0.750  0.3917  0.1096 -0.0824
  116phy    C30 3111   4.297   4.141   0.726  0.5456 -0.4476 -0.3717
  116phy    C28 3112   4.332   4.185   0.582  0.5387 -0.3297  0.6423
  116phy    C29 3113   4.400   4.321   0.585 -0.1563 -0.0689  0.5369
  116phy    C27 3114   4.423   4.078   0.512  0.5382 -0.0233  0.4400
  116phy    C26 3115   4.443   4.068   0.364 -0.2128 -0.1943  0.1014
  116phy    C25 3116   4.543   3.953   0.333 -0.0022  0.1415 -0.5698
  116phy    C23 3117   4.548   3.913   0.187 -0.2527 -0.2459 -0.0985
  116phy    C24 3118   4.694   3.895   0.153 -0.0966 -0.0367  0.3074
  116phy    C22 3119   4.459   3.795   0.141  0.3130  0.3505 -0.0455
  116phy    C21 3120   4.417   3.802  -0.003 -0.6120  0.4688  0.2539
  116phy    C20 3121   4.317   3.701  -0.057 -0.8708 -0.2868  0.0916
  116phy    C18 3122   4.259   3.721  -0.199 -0.2452 -0.2996  0.6614
  116phy    O01 3123   4.222   3.861  -0.206  0.3014  0.1529  0.3189
  116phy    H01 3124   4.287   3.916  -0.245  0.7427  0.6050  1.6267
  116phy    C19 3125   4.135   3.632  -0.208  0.3783  0.5095  0.1329
  116phy    C13 3126   4.367   3.676  -0.311  0.0037 -0.1269 -0.2988
  116phy     H3 3127   4.444   3.757  -0.300 -1.1392  0.9775 -0.1784
  116phy    O33 3128   4.454   3.567  -0.289  0.0903 -0.3304  0.2210
  116phy    H1B 3129   4.408   3.490  -0.316  0.1216  0.0881 -1.0893
  116phy    C12 3130   4.372   3.719  -0.462 -0.1902 -0.1210 -0.2929
  116phy    O11 3131   4.290   3.826  -0.506 -0.1945  0.3507  0.0049
  116phy    H1A 3132   4.199   3.804  -0.494  0.0392  0.3620  2.1439
  117phy    C35 3133   4.545   4.213   1.869  0.5109 -0.2095  0.1779
  117phy    C33 3134   4.599   4.355   1.874 -0.6420  0.1074  0.0896
  117phy    C34 3135   4.732   4.363   1.957  0.5449  0.4634  0.0416
  117phy    C32 3136   4.618   4.406   1.724  0.2304  0.5248 -0.1596
  117phy    C31 3137   4.601   4.557   1.710  0.0650  0.2912 -0.5641
  117phy    C30 3138   4.599   4.591   1.560 -0.3545 -0.2439 -0.0561
  117phy    C28 3139   4.575   4.740   1.526  0.5768  0.1500 -0.4490
  117phy    C29 3140   4.693   4.805   1.457 -0.6686 -0.1224 -0.1925
  117phy    C27 3141   4.441   4.766   1.448 -0.6188  0.5823  0.5890
  117phy    C26 3142   4.329   4.823   1.535  0.2409  0.0936 -0.0458
  117phy    C25 3143   4.189   4.842   1.473 -0.1956 -0.8788 -0.1879
  117phy    C23 3144   4.075   4.931   1.534 -0.6890 -0.0213 -0.1539
  117phy    C24 3145   3.973   4.931   1.421  0.1209  0.0459 -0.0364
  117phy    C22 3146   4.017   4.869   1.662  0.2665  0.0400 -0.1879
  117phy    C21 3147   4.039   4.914   1.808  0.5433 -0.2619 -0.1020
  117phy    C20 3148   3.947   4.846   1.905  0.0935 -0.0908  0.0438
  117phy    C18 3149   3.950   4.871   2.062 -0.4140 -0.4942 -0.3184
  117phy    O01 3150   3.968   5.013   2.094 -0.3797 -0.0049  0.0450
  117phy    H01 3151   3.888   5.055   2.072 -1.0614 -1.1044  0.3293
  117phy    C19 3152   3.804   4.835   2.105 -0.0308 -0.2269 -0.1341
  117phy    C13 3153   4.064   4.796   2.148  0.3058  0.0956  0.1083
  117phy     H3 3154   4.064   4.687   2.124  2.3950 -0.0391  0.4710
  117phy    O33 3155   4.034   4.792   2.289 -0.1517 -0.1716  0.3607
  117phy    H1B 3156   4.054   4.875   2.328 -1.0931 -0.0666  0.6459
  117phy    C12 3157   4.214   4.837   2.126  0.1452 -0.2655  0.2553
  117phy    O11 3158   4.253   4.953   2.190 -0.0464 -0.3506  0.2383
  117phy    H1A 3159   4.190   5.017   2.163  1.0495  0.7695  0.2794
  118phy    C35 3160   4.721   3.428   1.445  0.2495  0.0329  0.3436
  118phy    C33 3161   4.786   3.570   1.450 -0.3589  0.1727 -0.4659
  118phy    C34 3162   4.763   3.634   1.318  0.1695 -0.2898 -0.0816
  118phy    C32 3163   4.725   3.654   1.562  0.4889  0.1312 -0.2768
  118phy    C31 3164   4.826   3.755   1.613  0.6727  0.0898 -0.1640
  118phy    C30 3165   4.765   3.831   1.739 -0.2114  0.4443  0.2710
  118phy    C28 3166   4.875   3.916   1.815  0.0733  0.6500 -0.0778
  118phy    C29 3167   4.893   4.048   1.744 -0.8463  0.2949 -0.4794
  118phy    C27 3168   4.829   3.947   1.956 -0.1931  0.0491  0.1355
  118phy    C26 3169   4.866   3.848   2.066  0.6584  0.6346 -0.6342
  118phy    C25 3170   4.835   3.902   2.208 -0.1208  0.4451 -0.1342
  118phy    C23 3171   4.926   3.852   2.324 -0.4051  0.0413 -0.2026
  118phy    C24 3172   5.027   3.962   2.366  0.3742 -0.2329 -0.2536
  118phy    C22 3173   4.841   3.809   2.448 -0.1579  0.1925  0.2673
  118phy    C21 3174   4.883   3.684   2.531  0.1921 -0.3909  0.4847
  118phy    C20 3175   4.792   3.653   2.653  0.2233 -0.0937  0.1057
  118phy    C18 3176   4.825   3.549   2.758 -0.3433 -0.8119 -0.0125
  118phy    O01 3177   4.960   3.563   2.801 -0.2265  0.2396 -0.3626
  118phy    H01 3178   4.963   3.624   2.872 -0.6529  0.3704 -0.4545
  118phy    C19 3179   4.744   3.611   2.877  0.0399 -0.8432 -0.2451
  118phy    C13 3180   4.802   3.394   2.713  0.3426  0.4829  0.0999
  118phy     H3 3181   4.851   3.372   2.614  0.5081  0.3650  0.2081
  118phy    O33 3182   4.660   3.373   2.679 -0.6327 -0.0395  0.3072
  118phy    H1B 3183   4.609   3.451   2.670  0.9452  0.9973 -0.1066
  118phy    C12 3184   4.857   3.284   2.813  0.3341  0.5588 -0.1099
  118phy    O11 3185   5.001   3.281   2.834 -0.5238 -0.1393 -0.4457
  118phy    H1A 3186   5.032   3.368   2.817 -0.2227 -0.0835  0.3898
  119phy    C35 3187   3.985   3.494   2.510 -0.0866 -0.0970 -0.1530
  119phy    C33 3188   4.012   3.451   2.368 -0.2945 -0.0425  0.0204
  119phy    C34 3189   3.882   3.431   2.301 -0.4427  0.0996  0.1320
  119phy    C32 3190   4.102   3.541   2.285 -0.3444  0.1117  0.3291
  119phy    C31 3191   4.232   3.481   2.228  0.0521 -0.1858  0.0457
  119phy    C30 3192   4.327   3.580   2.161  0.3686  0.0824  0.0730
  119phy    C28 3193   4.454   3.522   2.088  0.1198 -0.2693 -0.4983
  119phy    C29 3194   4.487   3.607   1.969 -0.1119 -0.2254 -0.1223
  119phy    C27 3195   4.583   3.507   2.177  0.1629 -0.2677  0.2726
  119phy    C26 3196   4.616   3.362   2.210 -0.2403  0.0008 -0.2022
  119phy    C25 3197   4.763   3.331   2.237  0.3564 -0.1033  0.2290
  119phy    C23 3198   4.807   3.181   2.235 -0.3029 -0.2394 -0.1523
  119phy    C24 3199   4.956   3.170   2.195  0.6152 -0.1577 -0.0096
  119phy    C22 3200   4.794   3.102   2.369  0.0855  0.2129  0.9027
  119phy    C21 3201   4.659   3.037   2.397 -0.4617 -0.2474  0.2688
  119phy    C20 3202   4.645   3.002   2.549  0.2092 -0.1205  0.2358
  119phy    C18 3203   4.513   2.977   2.629 -0.0900 -0.0207 -0.1084
  119phy    O01 3204   4.432   2.893   2.550 -0.1218 -0.0812 -0.0857
  119phy    H01 3205   4.482   2.821   2.517  0.4471  1.4470 -2.7983
  119phy    C19 3206   4.552   2.889   2.756 -0.2184  0.2104 -0.1869
  119phy    C13 3207   4.429   3.107   2.686  0.5093 -0.0227 -0.4524
  119phy     H3 3208   4.493   3.176   2.746 -0.5167  1.8886 -1.4482
  119phy    O33 3209   4.327   3.077   2.786 -0.0688 -0.2450  0.1791
  119phy    H1B 3210   4.271   3.008   2.757 -1.2836  0.6750  0.2442
  119phy    C12 3211   4.367   3.202   2.584 -0.5552  0.4264  0.0303
  119phy    O11 3212   4.329   3.329   2.633 -0.1445  0.1985  0.2477
  119phy    H1A 3213   4.247   3.313   2.674  0.8926 -0.7424  2.1090
  120phy    C35 3214   3.330   3.577   2.643  0.1960 -0.2034  0.0317
  120phy    C33 3215   3.438   3.474   2.659 -0.1111 -0.1471 -0.1440
  120phy    C34 3216   3.492   3.434   2.529  0.1947  0.0500  0.6459
  120phy    C32 3217   3.541   3.515   2.767  0.0846 -0.3338 -0.2284
  120phy    C31 3218   3.635   3.409   2.826 -0.0912  0.2784 -0.1199
  120phy    C30 3219   3.707   3.451   2.954  0.0321 -0.1703  0.5140
  120phy    C28 3220   3.821   3.355   2.991  0.2136 -1.0173  0.3450
  120phy    C29 3221   3.934   3.434   3.043  0.0377 -0.1456 -0.4627
  120phy    C27 3222   3.778   3.249   3.094 -0.2683  0.6271 -0.3297
  120phy    C26 3223   3.750   3.108   3.047  0.0397 -0.0739  0.2646
  120phy    C25 3224   3.746   2.993   3.153  0.2908 -0.1477 -0.4554
  120phy    C23 3225   3.719   2.849   3.101 -0.5359  0.2242  0.0918
  120phy    C24 3226   3.842   2.778   3.151 -0.6140  0.1747 -0.3274
  120phy    C22 3227   3.589   2.774   3.146 -0.2230 -0.3375 -0.1546
  120phy    C21 3228   3.493   2.757   3.029  0.3709  0.1235 -0.2116
  120phy    C20 3229   3.369   2.684   3.077 -0.0091  0.2699 -0.2483
  120phy    C18 3230   3.247   2.657   2.987 -0.0995  0.0890 -0.0485
  120phy    O01 3231   3.192   2.782   2.934  0.0533  0.1861 -0.0690
  120phy    H01 3232   3.121   2.810   2.989 -0.1625  0.3117 -0.4024
  120phy    C19 3233   3.150   2.593   3.090  0.1623 -0.0328  0.1495
  120phy    C13 3234   3.277   2.556   2.866  0.0106  0.2663 -0.4784
  120phy     H3 3235   3.352   2.614   2.805 -0.5413  0.9476 -0.5252
  120phy    O33 3236   3.357   2.441   2.889 -0.4053 -0.0088  0.4152
  120phy    H1B 3237   3.298   2.371   2.907  0.5474 -1.4301 -1.5695
  120phy    C12 3238   3.184   2.546   2.735  0.2857  0.0771 -0.3698
  120phy    O11 3239   3.091   2.435   2.724  0.0622 -0.4346 -0.3402
  120phy    H1A 3240   3.020   2.450   2.783 -1.3629 -1.1244 -1.7736
  121phy    C35 3241   0.122   1.096   2.270 -0.1667 -0.2213 -0.1940
  121phy    C33 3242   0.208   1.087   2.143  0.1071 -0.7118 -0.4034
  121phy    C34 3243   0.162   0.966   2.060  0.6370 -0.2407  0.0250
  121phy    C32 3244   0.213   1.228   2.078  0.5134  0.6667 -0.1412
  121phy    C31 3245   0.329   1.265   1.989 -0.2722  0.1586 -0.3078
  121phy    C30 3246   0.303   1.411   1.948 -0.0737 -0.1634  0.2911
  121phy    C28 3247   0.408   1.506   1.879  0.3465  0.0376  0.3767
  121phy    C29 3248   0.383   1.520   1.727  0.1756  0.5928  0.1058
  121phy    C27 3249   0.409   1.643   1.939 -0.5661  0.4992  0.4412
  121phy    C26 3250   0.486   1.655   2.075  0.0022 -0.4878 -0.3936
  121phy    C25 3251   0.483   1.795   2.143 -0.0323 -0.5231 -0.5166
  121phy    C23 3252   0.515   1.807   2.294  0.2566  0.7308  0.0612
  121phy    C24 3253   0.667   1.825   2.301 -0.4879  0.2337  0.3732
  121phy    C22 3254   0.447   1.931   2.349 -0.0794  0.2584 -0.1021
  121phy    C21 3255   0.339   1.891   2.448  0.0247  0.1031  0.0665
  121phy    C20 3256   0.278   2.011   2.525 -0.2144 -0.0130 -0.1671
  121phy    C18 3257   0.152   1.991   2.625 -0.1918  0.3605 -0.2536
  121phy    O01 3258   0.188   1.890   2.722  0.1630 -0.1718 -0.0806
  121phy    H01 3259   0.278   1.902   2.744  0.5059 -1.0151 -0.9272
  121phy    C19 3260   0.167   2.122   2.704 -0.2741  0.1210  0.0908
  121phy    C13 3261   0.006   1.969   2.561 -0.4530 -0.1340  0.1561
  121phy     H3 3262  -0.011   2.045   2.481 -1.5941 -1.4596 -0.9210
  121phy    O33 3263  -0.095   2.005   2.655 -0.0866 -0.0559  0.1164
  121phy    H1B 3264  -0.097   1.946   2.728 -0.7033  1.6300  1.5587
  121phy    C12 3265  -0.023   1.828   2.490  0.6046  0.2127  0.1345
  121phy    O11 3266  -0.082   1.730   2.574  0.3741 -0.2724 -0.0556
  121phy    H1A 3267  -0.031   1.718   2.651 -3.7017 -2.7176  2.6030
  122phy    C35 3268   4.648   3.011   1.843 -0.3905 -0.1426 -0.3105
  122phy    C33 3269   4.660   3.130   1.751  0.7069 -0.1494  0.3617
  122phy    C34 3270   4.514   3.165   1.728 -0.0337 -0.3036  0.3312
  122phy    C32 3271   4.733   3.242   1.823  0.1031 -0.3443 -0.1579
  122phy    C31 3272   4.887   3.256   1.808  0.1372 -0.1462  0.5157
  122phy    C30 3273   4.936   3.388   1.863 -0.2875 -0.2997 -0.3204
  122phy    C28 3274   5.078   3.436   1.839 -0.0569 -0.5677  0.7042
  122phy    C29 3275   5.111   3.477   1.694  0.1621  0.1886 -0.3464
  122phy    C27 3276   5.106   3.551   1.934 -0.5370 -0.2790  0.0502
  122phy    C26 3277   5.256   3.554   1.989  0.3634 -0.5016 -0.0013
  122phy    C25 3278   5.282   3.680   2.064  0.8271  0.8356 -0.1537
  122phy    C23 3279   5.421   3.688   2.129 -0.3862  0.2484  0.5037
  122phy    C24 3280   5.513   3.773   2.042  0.1494 -0.1938  0.4100
  122phy    C22 3281   5.405   3.763   2.259 -0.1699  0.6081  0.2118
  122phy    C21 3282   5.380   3.677   2.383  0.0307  0.2221 -0.0177
  122phy    C20 3283   5.418   3.760   2.504 -0.3508  0.0789  0.2210
  122phy    C18 3284   5.423   3.703   2.647 -0.4296  0.3661  0.3404
  122phy    O01 3285   5.529   3.607   2.649  0.5609 -0.0120 -0.2635
  122phy    H01 3286   5.604   3.624   2.594  0.4635  1.3324 -0.0165
  122phy    C19 3287   5.474   3.829   2.717 -0.2941 -0.1695  0.4581
  122phy    C13 3288   5.284   3.642   2.699 -0.3510 -0.0137 -0.2082
  122phy     H3 3289   5.243   3.574   2.621  2.3743 -0.6748 -1.1721
  122phy    O33 3290   5.175   3.738   2.714 -0.4154  0.5786 -0.0721
  122phy    H1B 3291   5.093   3.695   2.724 -0.3483  0.0176 -1.6605
  122phy    C12 3292   5.296   3.545   2.827 -0.3062  0.2520  0.3323
  122phy    O11 3293   5.396   3.450   2.826 -0.3406  0.2429  0.1318
  122phy    H1A 3294   5.464   3.484   2.771 -0.3134  0.4369  0.2830
  123phy    C35 3295   3.258   4.128   1.095 -0.6348 -0.2472 -0.4278
  123phy    C33 3296   3.400   4.081   1.073  0.3210 -0.2103  0.3488
  123phy    C34 3297   3.481   4.135   1.191 -0.1411  0.1431 -0.3187
  123phy    C32 3298   3.404   3.930   1.047  0.2877 -0.1469  0.3831
  123phy    C31 3299   3.520   3.880   0.961  0.1105 -0.0548  0.1434
  123phy    C30 3300   3.514   3.730   0.934  0.1510 -0.2773 -0.2008
  123phy    C28 3301   3.615   3.672   0.833 -0.2073  0.0382 -0.5891
  123phy    C29 3302   3.666   3.538   0.871 -0.3337 -0.0289  0.0212
  123phy    C27 3303   3.554   3.666   0.692 -0.2929  0.1880 -0.3415
  123phy    C26 3304   3.645   3.725   0.575  0.2079 -0.1734  0.2915
  123phy    C25 3305   3.585   3.705   0.440  0.2083 -0.5756 -0.2164
  123phy    C23 3306   3.662   3.762   0.319 -0.4597 -0.0285 -0.6467
  123phy    C24 3307   3.774   3.673   0.267  0.2108  0.5668 -0.2129
  123phy    C22 3308   3.565   3.771   0.200 -0.4661 -0.1657 -0.0537
  123phy    C21 3309   3.516   3.912   0.156 -0.2071 -0.1578  0.9238
  123phy    C20 3310   3.469   3.911   0.008  0.2902  0.0384  0.4461
  123phy    C18 3311   3.410   4.033  -0.065  0.1345 -0.5642  0.2194
  123phy    O01 3312   3.294   4.076   0.010 -0.2430  0.3892  0.0555
  123phy    H01 3313   3.242   4.002   0.034  0.2613  0.6837  2.2653
  123phy    C19 3314   3.362   3.970  -0.197 -0.2077 -0.0429 -0.1016
  123phy    C13 3315   3.513   4.160  -0.082  0.4087  0.4026  0.3571
  123phy     H3 3316   3.534   4.189   0.024  0.7017 -0.5379  0.5674
  123phy    O33 3317   3.649   4.123  -0.117 -0.2760 -0.2648 -0.0365
  123phy    H1B 3318   3.709   4.179  -0.070 -0.4246 -0.4994  0.4446
  123phy    C12 3319   3.473   4.302  -0.135 -0.3162 -0.3925 -0.1892
  123phy    O11 3320   3.343   4.348  -0.120  0.1100  0.0139  0.1785
  123phy    H1A 3321   3.284   4.280  -0.145  0.1025 -0.3787  1.2180
  124phy    C35 3322   3.841   0.716   1.453 -0.1869 -0.4472  0.0492
  124phy    C33 3323   3.930   0.723   1.332  0.0644  0.5082 -0.0090
  124phy    C34 3324   3.913   0.859   1.271  0.1502 -0.2533 -0.4129
  124phy    C32 3325   4.076   0.681   1.372 -0.2687  0.0416 -0.5360
  124phy    C31 3326   4.137   0.551   1.313  0.4133 -0.6779  0.0314
  124phy    C30 3327   4.279   0.526   1.359  0.1905 -0.6361  0.6066
  124phy    C28 3328   4.342   0.396   1.301 -0.0726 -0.4246 -0.1304
  124phy    C29 3329   4.457   0.428   1.204 -0.2196  0.0456  0.1014
  124phy    C27 3330   4.408   0.320   1.421 -0.3331  0.0224  0.5267
  124phy    C26 3331   4.333   0.219   1.503  0.5941  0.1902  0.3668
  124phy    C25 3332   4.422   0.193   1.623  0.3846 -0.0878  0.5111
  124phy    C23 3333   4.365   0.094   1.722  0.0322 -0.3430  0.1417
  124phy    C24 3334   4.458  -0.024   1.738  0.0227 -0.2977  0.4631
  124phy    C22 3335   4.345   0.166   1.857 -0.2730 -1.3242 -0.6658
  124phy    C21 3336   4.207   0.134   1.926 -0.2471 -0.3609 -0.6736
  124phy    C20 3337   4.188   0.208   2.060  0.1497 -0.3451 -0.2784
  124phy    C18 3338   4.077   0.175   2.164  0.4299 -0.1858 -0.3241
  124phy    O01 3339   4.081   0.036   2.203 -0.1231 -0.1568 -0.3916
  124phy    H01 3340   4.030  -0.021   2.148 -1.5483  0.7227 -0.0217
  124phy    C19 3341   4.138   0.241   2.291 -0.2069 -0.3472 -0.1828
  124phy    C13 3342   3.925   0.228   2.139 -0.2318 -0.3979  0.2279
  124phy     H3 3343   3.928   0.338   2.117  0.7351 -0.5349 -0.3981
  124phy    O33 3344   3.847   0.222   2.262 -0.1211  0.0486  0.0629
  124phy    H1B 3345   3.834   0.132   2.286  0.6238  0.1327  0.8312
  124phy    C12 3346   3.832   0.154   2.034  0.2409 -0.3025  0.0959
  124phy    O11 3347   3.778   0.029   2.072 -0.6623  0.2963  0.4695
  124phy    H1A 3348   3.699   0.044   2.120 -1.4127 -1.2727 -0.1917
  125phy    C35 3349   3.582   1.256   1.624 -0.2065 -0.2014  0.0403
  125phy    C33 3350   3.454   1.275   1.540  0.2446 -0.0401 -0.3950
  125phy    C34 3351   3.471   1.403   1.462  0.4534  0.3746 -0.3348
  125phy    C32 3352   3.426   1.147   1.454 -0.2723 -0.3184  0.0526
  125phy    C31 3353   3.379   1.022   1.529 -0.3887 -0.0516  0.0347
  125phy    C30 3354   3.328   0.909   1.441 -0.0281  0.0830 -0.3776
  125phy    C28 3355   3.271   0.787   1.512  0.6193 -0.0323  0.2592
  125phy    C29 3356   3.155   0.736   1.426 -0.0297 -0.3942  0.1092
  125phy    C27 3357   3.374   0.679   1.531 -0.3726  0.0576 -0.4066
  125phy    C26 3358   3.359   0.606   1.668 -0.0961  0.3781  0.3511
  125phy    C25 3359   3.462   0.496   1.685  0.2653  0.1113  0.4923
  125phy    C23 3360   3.464   0.434   1.827  0.2758 -0.5688  0.2723
  125phy    C24 3361   3.494   0.287   1.808 -0.5369  0.0564  0.2648
  125phy    C22 3362   3.569   0.498   1.923  0.5228  0.4216  0.3818
  125phy    C21 3363   3.555   0.478   2.075  0.0211 -0.5688 -0.1609
  125phy    C20 3364   3.668   0.553   2.148  0.5776  0.3066  0.0023
  125phy    C18 3365   3.684   0.523   2.303  0.3242  0.2492  0.2944
  125phy    O01 3366   3.674   0.378   2.320 -0.2102 -0.3898 -0.1804
  125phy    H01 3367   3.746   0.331   2.282 -0.0067  0.7134 -1.2341
  125phy    C19 3368   3.830   0.562   2.319 -0.2133  0.3802 -0.3048
  125phy    C13 3369   3.589   0.598   2.410 -0.1712  0.4596 -0.0217
  125phy     H3 3370   3.586   0.708   2.389 -3.6527  0.5238  0.1958
  125phy    O33 3371   3.644   0.591   2.544 -0.2301 -0.1210  0.1920
  125phy    H1B 3372   3.658   0.502   2.572  3.4010  0.7272  1.7550
  125phy    C12 3373   3.434   0.563   2.423 -0.1188  0.1118 -0.1019
  125phy    O11 3374   3.362   0.653   2.502 -0.3904  0.1909 -0.0870
  125phy    H1A 3375   3.276   0.616   2.498 -0.2475 -0.3821  1.5638
  126phy    C35 3376   3.201   4.073   2.044  0.4541 -0.6120  0.4962
  126phy    C33 3377   3.293   4.085   1.923  0.2019 -0.3964  0.1312
  126phy    C34 3378   3.316   3.948   1.871 -0.0472 -0.0699  0.1143
  126phy    C32 3379   3.230   4.174   1.812 -0.2459  0.6200 -0.4426
  126phy    C31 3380   3.329   4.261   1.731 -0.2871 -0.3138  0.2955
  126phy    C30 3381   3.256   4.341   1.624 -0.2523  0.0572  0.1036
  126phy    C28 3382   3.351   4.449   1.564 -0.1876  0.2916  0.5680
  126phy    C29 3383   3.365   4.418   1.416  0.5259  0.2890 -0.3726
  126phy    C27 3384   3.306   4.595   1.597  0.5802 -0.4581  0.4332
  126phy    C26 3385   3.411   4.663   1.677  0.1964  0.4745 -0.7089
  126phy    C25 3386   3.394   4.813   1.700 -0.1626 -0.2865  0.1917
  126phy    C23 3387   3.503   4.894   1.775  0.1668 -0.5528  0.2252
  126phy    C24 3388   3.603   4.943   1.672 -0.4435  0.0597  0.2529
  126phy    C22 3389   3.442   5.022   1.833 -0.0794  0.5244  0.0040
  126phy    C21 3390   3.475   5.039   1.982 -0.3617 -0.2903  0.1499
  126phy    C20 3391   3.395   5.154   2.037  0.5212 -0.4242 -0.5215
  126phy    C18 3392   3.403   5.213   2.186  0.4425  0.3145 -0.0319
  126phy    O01 3393   3.536   5.253   2.216  0.0273  0.1145  0.3706
  126phy    H01 3394   3.543   5.304   2.294 -0.7230  0.7996 -0.0006
  126phy    C19 3395   3.325   5.346   2.182  0.2591 -0.0940  0.0972
  126phy    C13 3396   3.344   5.108   2.299 -0.1941 -0.3992  0.2336
  126phy     H3 3397   3.246   5.068   2.262 -1.2562  1.2279  1.1887
  126phy    O33 3398   3.304   5.177   2.419 -0.0986 -0.1468  0.0180
  126phy    H1B 3399   3.380   5.215   2.459  0.3361 -1.4296  0.4690
  126phy    C12 3400   3.431   4.982   2.333  0.0591 -0.0530 -0.1469
  126phy    O11 3401   3.359   4.867   2.378 -0.0055 -0.1835 -0.1330
  126phy    H1A 3402   3.414   4.791   2.370 -0.6763 -0.7502  0.5005
  127phy    C35 3403   3.595   4.589   1.021  0.2411 -0.3736 -0.4055
  127phy    C33 3404   3.539   4.470   0.946  0.6151 -0.5773  0.3098
  127phy    C34 3405   3.389   4.459   0.968 -0.2913 -0.1473  0.2124
  127phy    C32 3406   3.581   4.476   0.798  0.2098  0.5250  0.3945
  127phy    C31 3407   3.640   4.345   0.747 -0.7548 -0.0097 -0.1612
  127phy    C30 3408   3.634   4.329   0.589 -0.1157  0.4357 -0.3304
  127phy    C28 3409   3.678   4.191   0.532  0.0546 -0.2663 -0.0753
  127phy    C29 3410   3.558   4.119   0.470  0.3366 -0.0391 -0.2232
  127phy    C27 3411   3.757   4.230   0.406  0.5070 -0.3330  0.3073
  127phy    C26 3412   3.887   4.147   0.389  0.1264 -0.0027 -0.3054
  127phy    C25 3413   3.955   4.194   0.260 -0.2464 -0.0757  0.3554
  127phy    C23 3414   4.074   4.116   0.195  0.0339 -0.0573 -0.0621
  127phy    C24 3415   4.030   3.978   0.150  0.0068  0.1646  0.0550
  127phy    C22 3416   4.129   4.190   0.074  0.5040 -0.0295  0.2011
  127phy    C21 3417   4.278   4.164   0.038  0.3160 -0.9202  0.2202
  127phy    C20 3418   4.311   4.253  -0.082 -0.6789  0.0101 -0.0406
  127phy    C18 3419   4.448   4.252  -0.167  0.0514 -0.4153 -0.2729
  127phy    O01 3420   4.558   4.279  -0.079 -0.1412 -0.0750  0.1394
  127phy    H01 3421   4.546   4.356  -0.027 -0.3385 -1.0509  1.5910
  127phy    C19 3422   4.440   4.376  -0.265 -0.4778  0.1382 -0.4821
  127phy    C13 3423   4.473   4.111  -0.238  0.0817  0.4919 -0.4502
  127phy     H3 3424   4.475   4.039  -0.152  1.0836  0.3848 -0.5512
  127phy    O33 3425   4.366   4.052  -0.308  0.2833 -0.1050 -0.4786
  127phy    H1B 3426   4.336   4.110  -0.376  0.1325 -2.5549 -2.6312
  127phy    C12 3427   4.614   4.056  -0.289  0.0967 -0.4848  0.0852
  127phy    O11 3428   4.722   4.097  -0.208  0.1120  0.3450 -0.1612
  127phy    H1A 3429   4.699   4.178  -0.166 -0.7449  0.0106  0.0409
  128SOL     OW 3430   0.571   1.325   0.774  0.0586 -0.2693  0.0046
  128SOL    HW1 3431   0.661   1.306   0.749  0.4439 -0.4400  1.4438
  128SOL    HW2 3432   0.587   1.360   0.861  1.7188  0.2978 -0.4885
  128SOL     MW 3433   0.585   1.327   0.782  0.0077  0.0061 -0.0018
  129SOL     OW 3434   2.997   0.103   2.702 -0.1841 -0.3511  0.1775
  129SOL    HW1 3435   2.926   0.039   2.709 -0.8863  0.0330 -2.3989
  129SOL    HW2 3436   3.060   0.084   2.772  0.4725 -0.1226 -0.3396
  129SOL     MW 3437   2.996   0.092   2.712  0.0077  0.0061 -0.0018
  130SOL     OW 3438   0.214   1.038   0.386 -0.1211 -0.0673  0.6719
  130SOL    HW1 3439   0.241   0.988   0.310  1.2339  0.4221  0.8049
  130SOL    HW2 3440   0.118   1.041   0.385 -0.0968  1.9038  0.0849
  130SOL     MW 3441   0.205   1.032   0.376  0.0077  0.0061 -0.0018
  131SOL     OW 3442   3.795   4.452   2.565  0.1144  0.0651 -0.0217
  131SOL    HW1 3443   3.754   4.369   2.545  0.6521 -0.6944  1.7980
  131SOL    HW2 3444   3.831   4.485   2.482  0.7242  0.3463  0.3428
  131SOL     MW 3445   3.795   4.446   2.551  0.0077  0.0061 -0.0018
  132SOL     OW 3446   2.176   3.566   3.001  0.0407  0.3798  0.1577
  132SOL    HW1 3447   2.170   3.646   3.053 -0.4274  0.4015  0.0794
  132SOL    HW2 3448   2.100   3.573   2.943 -0.0147 -0.5573  0.0942
  132SOL     MW 3449   2.165   3.577   3.000  0.0077  0.0061 -0.0018
  133SOL     OW 3450   4.068   2.570   2.976 -0.1840 -0.3736 -0.1839
  133SOL    HW1 3451   3.977   2.550   2.955 -0.8637  0.3840  1.8315
  133SOL    HW2 3452   4.079   2.517   3.055 -1.6587  0.4697  0.6237
  133SOL     MW 3453   4.058   2.560   2.984  0.0077  0.0061 -0.0018
  134SOL     OW 3454   3.022   4.856   0.035  0.0264 -0.1472 -0.4973
  134SOL    HW1 3455   3.055   4.818   0.117  0.5432  0.2038 -0.5384
  134SOL    HW2 3456   2.975   4.934   0.067 -1.7011 -1.0269 -0.7754
  134SOL     MW 3457   3.020   4.862   0.050  0.0077  0.0061 -0.0018
  135SOL     OW 3458   2.585   1.906   2.666 -0.1683  0.1730  0.5420
  135SOL    HW1 3459   2.610   1.952   2.746  1.0470 -0.9141  0.8344
  135SOL    HW2 3460   2.605   1.815   2.688  0.3090  0.1009 -0.1633
  135SOL     MW 3461   2.591   1.900   2.680  0.0077  0.0061 -0.0018
  136SOL     OW 3462   3.495   0.097   2.769  0.1408 -0.0587  0.1324
  136SOL    HW1 3463   3.438   0.168   2.740  0.7123 -0.0603 -1.0676
  136SOL    HW2 3464   3.555   0.137   2.832  0.3354 -1.7569  1.0820
  136SOL     MW 3465   3.496   0.112   2.773  0.0077  0.0061 -0.0018
  137SOL     OW 3466   0.962   1.279   2.555 -0.1452 -0.2973 -0.0020
  137SOL    HW1 3467   1.052   1.258   2.581  0.6147  2.1889 -0.3883
  137SOL    HW2 3468   0.974   1.368   2.522  0.1658  0.0228  0.9468
  137SOL     MW 3469   0.975   1.288   2.554  0.0077  0.0061 -0.0018
  138SOL     OW 3470   1.825   4.093   0.131  0.0120  0.2118  0.0768
  138SOL    HW1 3471   1.883   4.140   0.071 -0.3361  0.1055 -0.3478
  138SOL    HW2 3472   1.860   4.118   0.217 -0.8821 -0.0931  0.5453
  138SOL     MW 3473   1.837   4.103   0.134  0.0077  0.0061 -0.0018
  139SOL     OW 3474   2.340   0.787   2.910 -0.1310 -0.2629  0.0959
  139SOL    HW1 3475   2.421   0.814   2.866  0.8118 -2.1352  0.6082
  139SOL    HW2 3476   2.281   0.857   2.884  1.0437  0.3772 -0.9769
  139SOL     MW 3477   2.343   0.800   2.901  0.0077  0.0061 -0.0018
  140SOL     OW 3478   3.178   2.226   2.936 -0.0280  0.3317  0.1598
  140SOL    HW1 3479   3.105   2.244   2.995  0.1990  2.2440 -0.0663
  140SOL    HW2 3480   3.136   2.221   2.850  0.2529  0.2184  0.0287
  140SOL     MW 3481   3.163   2.228   2.933  0.0077  0.0061 -0.0018
  141SOL     OW 3482   2.971   0.711   2.961 -0.2526 -0.3689  0.4544
  141SOL    HW1 3483   3.059   0.747   2.953 -0.3422 -0.1681  0.3768
  141SOL    HW2 3484   2.926   0.763   3.027 -0.2635 -1.6935  1.5390
  141SOL     MW 3485   2.977   0.723   2.969  0.0077  0.0061 -0.0018
  142SOL     OW 3486   1.531   2.478   2.978 -0.3237 -0.2000  0.2848
  142SOL    HW1 3487   1.499   2.400   3.024 -0.5880  0.5871  1.4656
  142SOL    HW2 3488   1.522   2.554   3.035  1.9685  1.0080 -0.7874
  142SOL     MW 3489   1.526   2.477   2.991  0.0077  0.0061 -0.0018
  143SOL     OW 3490   4.236   4.712   2.827  0.3301  0.3189 -0.3415
  143SOL    HW1 3491   4.188   4.793   2.846  1.4376  0.7220  0.8990
  143SOL    HW2 3492   4.193   4.642   2.876 -1.6611  2.1219  0.6624
  143SOL     MW 3493   4.224   4.714   2.836  0.0077  0.0061 -0.0018
  144SOL     OW 3494   1.045   1.035   2.844  0.2786 -0.2556  0.2190
  144SOL    HW1 3495   1.028   1.039   2.750  1.6375  1.0908 -0.0056
  144SOL    HW2 3496   0.974   1.088   2.881  1.2241  0.8218  0.5317
  144SOL     MW 3497   1.033   1.043   2.836  0.0077  0.0061 -0.0018
  145SOL     OW 3498   3.150   1.805   2.699  0.2891 -0.1327  0.3636
  145SOL    HW1 3499   3.125   1.875   2.638 -0.2054  0.4133  1.1790
  145SOL    HW2 3500   3.212   1.756   2.645 -0.7895 -0.0816 -0.9925
  145SOL     MW 3501   3.155   1.808   2.684  0.0077  0.0061 -0.0018
  146SOL     OW 3502   1.486   2.449   0.317 -0.0017 -0.3156  0.0673
  146SOL    HW1 3503   1.533   2.460   0.400  0.2441  0.4642 -0.1695
  146SOL    HW2 3504   1.492   2.535   0.276 -0.5182 -0.6624 -0.7546
  146SOL     MW 3505   1.493   2.462   0.323  0.0077  0.0061 -0.0018
  147SOL     OW 3506   3.768   1.976   2.900 -0.3168  0.0907  0.3913
  147SOL    HW1 3507   3.677   2.003   2.893 -0.2188  0.0205 -2.1145
  147SOL    HW2 3508   3.804   2.034   2.967  1.6506 -0.6068 -0.0018
  147SOL     MW 3509   3.761   1.987   2.908  0.0077  0.0061 -0.0018
  148SOL     OW 3510   4.994   1.980   0.244 -0.0488  0.2112 -0.1444
  148SOL    HW1 3511   4.917   1.969   0.298  0.5154  0.4982  0.7404
  148SOL    HW2 3512   5.005   1.896   0.199  0.4457 -0.2203  0.7601
  148SOL     MW 3513   4.986   1.968   0.245  0.0077  0.0061 -0.0018
  149SOL     OW 3514   2.356   4.691   2.574 -0.0131  0.1489 -0.4421
  149SOL    HW1 3515   2.400   4.671   2.656 -1.0969 -1.1562 -0.1497
  149SOL    HW2 3516   2.417   4.752   2.532 -0.1053 -0.3650 -1.3413
  149SOL     MW 3517   2.370   4.697   2.580  0.0077  0.0061 -0.0018
  150SOL     OW 3518   3.997   2.386   2.712 -0.5052  0.0232  0.1392
  150SOL    HW1 3519   4.056   2.460   2.712  1.0047 -1.1305  0.7748
  150SOL    HW2 3520   4.054   2.310   2.703 -0.3320  0.2280 -0.5331
  150SOL     MW 3521   4.012   2.385   2.711  0.0077  0.0061 -0.0018
  151SOL     OW 3522   4.860   2.148   2.596  0.0992  0.1615 -0.1929
  151SOL    HW1 3523   4.925   2.081   2.621 -0.4470  0.4313  2.1727
  151SOL    HW2 3524   4.917   2.224   2.586  0.6976 -0.0817  1.0857
  151SOL     MW 3525   4.876   2.149   2.598  0.0077  0.0061 -0.0018
  152SOL     OW 3526   3.590   2.366   2.785  0.5564 -0.2288  0.0050
  152SOL    HW1 3527   3.663   2.394   2.840 -1.3525  1.1152  2.0257
  152SOL    HW2 3528   3.519   2.410   2.833  1.5745  1.1936  0.2729
  152SOL     MW 3529   3.590   2.375   2.798  0.0077  0.0061 -0.0018
  153SOL     OW 3530   4.943   5.033   0.198 -0.2087  0.2238 -0.4023
  153SOL    HW1 3531   5.037   5.050   0.203  0.3696 -2.7628  0.9998
  153SOL    HW2 3532   4.905   5.115   0.229 -0.3342  0.1716 -0.4155
  153SOL     MW 3533   4.950   5.046   0.203  0.0077  0.0061 -0.0018
  154SOL     OW 3534   4.049   5.047   2.424  0.2397  0.3436 -0.0688
  154SOL    HW1 3535   4.088   5.106   2.359  2.4273 -0.0870  0.7773
  154SOL    HW2 3536   4.062   5.091   2.508  0.5725 -1.2782  0.7762
  154SOL     MW 3537   4.056   5.061   2.427  0.0077  0.0061 -0.0018
  155SOL     OW 3538   4.038   4.510   2.907 -0.1972  0.1579 -0.0699
  155SOL    HW1 3539   3.990   4.592   2.893 -0.4077 -0.3014 -2.3726
  155SOL    HW2 3540   4.055   4.489   2.815 -1.6355  0.2425 -0.3836
  155SOL     MW 3541   4.034   4.518   2.893  0.0077  0.0061 -0.0018
  156SOL     OW 3542   3.293   4.972   2.959 -0.3691 -0.0078 -0.0117
  156SOL    HW1 3543   3.267   4.910   2.891 -0.3383 -1.7088  1.4314
  156SOL    HW2 3544   3.227   4.955   3.027 -0.9306 -1.1211 -0.8027
  156SOL     MW 3545   3.281   4.961   2.959  0.0077  0.0061 -0.0018
  157SOL     OW 3546   3.906   1.567   2.940 -0.2164 -0.6942  0.2973
  157SOL    HW1 3547   3.880   1.619   2.864  0.3082 -2.6383 -1.2964
  157SOL    HW2 3548   3.867   1.607   3.018 -0.0327 -0.6356  0.3601
  157SOL     MW 3549   3.898   1.579   2.940  0.0077  0.0061 -0.0018
  158SOL     OW 3550   1.243   1.375   2.888 -0.6274  0.2834  0.2135
  158SOL    HW1 3551   1.152   1.377   2.859 -0.8194 -0.1065  0.7763
  158SOL    HW2 3552   1.237   1.340   2.977  0.5746 -1.5216 -0.3529
  158SOL     MW 3553   1.230   1.371   2.896  0.0077  0.0061 -0.0018
  159SOL     OW 3554   1.434   0.663   0.206 -0.1268 -0.4162 -0.2000
  159SOL    HW1 3555   1.398   0.609   0.277 -0.2185  0.8866  0.7759
  159SOL    HW2 3556   1.432   0.612   0.125  2.0862 -0.0191 -0.5625
  159SOL     MW 3557   1.429   0.649   0.205  0.0077  0.0061 -0.0018
  160SOL     OW 3558   2.545   3.583   2.798  0.2972  0.8419 -0.1266
  160SOL    HW1 3559   2.564   3.631   2.878  0.9389 -1.8241  1.4213
  160SOL    HW2 3560   2.502   3.647   2.741 -0.8108  0.1376 -0.1084
  160SOL     MW 3561   2.542   3.598   2.801  0.0077  0.0061 -0.0018
  161SOL     OW 3562   2.435   3.128   2.929  0.5913  0.0917  0.1067
  161SOL    HW1 3563   2.343   3.109   2.910  0.6630 -0.2940  0.1253
  161SOL    HW2 3564   2.443   3.223   2.939 -1.2314  0.7089 -2.9749
  161SOL     MW 3565   2.424   3.138   2.928  0.0077  0.0061 -0.0018
  162SOL     OW 3566   4.707   1.833   2.755 -0.3761  0.5181  0.4012
  162SOL    HW1 3567   4.672   1.758   2.803 -1.2273 -0.2816 -1.4084
  162SOL    HW2 3568   4.714   1.800   2.666  1.8646  0.5232  0.5133
  162SOL     MW 3569   4.703   1.819   2.750  0.0077  0.0061 -0.0018
  163SOL     OW 3570   1.441   3.720   0.055 -0.2425  0.0488 -0.0394
  163SOL    HW1 3571   1.425   3.802   0.101  0.8004  0.3978 -0.2535
  163SOL    HW2 3572   1.531   3.723   0.021 -0.3107 -0.1506 -0.2445
  163SOL     MW 3573   1.451   3.731   0.056  0.0077  0.0061 -0.0018
  164SOL     OW 3574   4.508   4.708   2.879  0.1898 -0.6021 -0.0440
  164SOL    HW1 3575   4.414   4.694   2.867 -0.1362  0.9793  0.4200
  164SOL    HW2 3576   4.542   4.709   2.789 -0.2342 -0.6908 -0.2087
  164SOL     MW 3577   4.500   4.706   2.865  0.0077  0.0061 -0.0018
  165SOL     OW 3578   2.812   4.449   0.080 -0.0787 -0.0997 -0.2915
  165SOL    HW1 3579   2.873   4.435   0.153  1.3331 -0.2191 -1.4606
  165SOL    HW2 3580   2.834   4.375   0.024  0.5620  1.3772 -2.1140
  165SOL     MW 3581   2.823   4.438   0.082  0.0077  0.0061 -0.0018
  166SOL     OW 3582   2.857   2.437   2.898  0.1481 -0.0492 -0.3976
  166SOL    HW1 3583   2.849   2.530   2.876  0.3238 -0.0197 -0.3376
  166SOL    HW2 3584   2.805   2.390   2.833 -2.4811  0.3145  1.2739
  166SOL     MW 3585   2.849   2.443   2.887  0.0077  0.0061 -0.0018
  167SOL     OW 3586   3.534   2.079   2.826  0.0523 -0.1905  0.0774
  167SOL    HW1 3587   3.443   2.052   2.839 -0.2718  1.0374  0.5338
  167SOL    HW2 3588   3.529   2.175   2.827  0.3243 -0.1699 -0.2251
  167SOL     MW 3589   3.521   2.088   2.827  0.0077  0.0061 -0.0018
  168SOL     OW 3590   1.360   3.545   0.246 -0.4265  0.0932  0.3441
  168SOL    HW1 3591   1.355   3.601   0.324 -0.4401  2.6461 -1.3478
  168SOL    HW2 3592   1.402   3.604   0.184  1.6275 -1.0938  0.5369
  168SOL     MW 3593   1.365   3.560   0.248  0.0077  0.0061 -0.0018
  169SOL     OW 3594   4.723   1.119   2.906 -0.4265  0.3969 -0.1647
  169SOL    HW1 3595   4.634   1.107   2.938 -0.4727 -0.2282 -0.5075
  169SOL    HW2 3596   4.762   1.168   2.978 -1.2748 -0.0002  0.5774
  169SOL     MW 3597   4.716   1.124   2.920  0.0077  0.0061 -0.0018
  170SOL     OW 3598   0.167   4.201   2.754 -0.3505  0.0550 -0.0313
  170SOL    HW1 3599   0.113   4.122   2.744  0.7736 -0.8443  0.7318
  170SOL    HW2 3600   0.229   4.165   2.817  0.8249  2.0295  0.0194
  170SOL     MW 3601   0.168   4.186   2.761  0.0077  0.0061 -0.0018
  171SOL     OW 3602   4.453   0.089   2.876  0.0781 -0.1734  0.0605
  171SOL    HW1 3603   4.453   0.134   2.960 -1.1961  1.9654 -0.9916
  171SOL    HW2 3604   4.444  -0.003   2.899  1.7417  0.0190  1.7409
  171SOL     MW 3605   4.451   0.083   2.890  0.0077  0.0061 -0.0018
  172SOL     OW 3606   3.960   1.106   2.842 -0.2072 -0.1104  0.0919
  172SOL    HW1 3607   3.984   1.138   2.755 -0.2017 -0.1682  0.0727
  172SOL    HW2 3608   3.899   1.172   2.877  0.7551  0.1941  1.2843
  172SOL     MW 3609   3.955   1.119   2.835  0.0077  0.0061 -0.0018
  173SOL     OW 3610   2.569   0.859   2.782  0.0066  0.0066 -0.1707
  173SOL    HW1 3611   2.581   0.951   2.804  0.5270 -0.3543  1.1982
  173SOL    HW2 3612   2.540   0.861   2.691  0.9109  0.1640 -0.4612
  173SOL     MW 3613   2.566   0.871   2.773  0.0077  0.0061 -0.0018
  174SOL     OW 3614   2.048   4.183   2.967 -0.2862  0.5040 -0.1064
  174SOL    HW1 3615   2.120   4.141   3.014  0.7373  0.8520 -1.3008
  174SOL    HW2 3616   2.083   4.265   2.932  2.6873 -0.4327  0.4133
  174SOL     MW 3617   2.062   4.188   2.968  0.0077  0.0061 -0.0018
  175SOL     OW 3618   4.003   1.927   0.204  0.0007 -0.0630  0.1084
  175SOL    HW1 3619   3.927   1.882   0.166 -1.8127  2.4339  0.5605
  175SOL    HW2 3620   3.972   1.936   0.295 -0.6094  0.3066 -0.1324
  175SOL     MW 3621   3.989   1.922   0.211  0.0077  0.0061 -0.0018
  176SOL     OW 3622   4.938   2.245   0.168 -0.1082  0.2224  0.7152
  176SOL    HW1 3623   4.947   2.228   0.075 -3.4884 -0.8140  0.4503
  176SOL    HW2 3624   4.963   2.160   0.202  1.2421 -0.2157 -1.2619
  176SOL     MW 3625   4.942   2.232   0.160  0.0077  0.0061 -0.0018
  177SOL     OW 3626   3.165   4.777   0.250 -0.2822  0.0112 -0.6438
  177SOL    HW1 3627   3.131   4.845   0.308  0.6315 -1.1935  1.4119
  177SOL    HW2 3628   3.163   4.700   0.306 -0.3427 -0.1596 -0.8779
  177SOL     MW 3629   3.160   4.776   0.265  0.0077  0.0061 -0.0018
  178SOL     OW 3630   3.375   4.422   0.323  0.3629  0.3433 -0.0733
  178SOL    HW1 3631   3.356   4.331   0.302  0.7294 -0.1713  1.7061
  178SOL    HW2 3632   3.458   4.443   0.281 -0.0076 -0.0398 -1.0239
  178SOL     MW 3633   3.383   4.413   0.315  0.0077  0.0061 -0.0018
  179SOL     OW 3634   1.761   1.093   2.629  0.1667  0.4599  0.1628
  179SOL    HW1 3635   1.808   1.144   2.562  0.8988 -0.7862 -0.3048
  179SOL    HW2 3636   1.672   1.127   2.623 -0.0893 -0.4348 -1.7064
  179SOL     MW 3637   1.756   1.105   2.619  0.0077  0.0061 -0.0018
  180SOL     OW 3638   2.811   5.045   2.733  0.2045 -0.2780 -0.5161
  180SOL    HW1 3639   2.795   4.951   2.726  0.5375 -0.4110  0.4102
  180SOL    HW2 3640   2.755   5.075   2.661 -0.5115 -0.8948 -0.2340
  180SOL     MW 3641   2.802   5.036   2.723  0.0077  0.0061 -0.0018
  181SOL     OW 3642   1.357   3.749   0.435 -0.2770  0.1142 -0.1821
  181SOL    HW1 3643   1.268   3.747   0.468 -0.4652 -1.4942 -0.6810
  181SOL    HW2 3644   1.352   3.806   0.358  0.3367  2.4868  1.4158
  181SOL     MW 3645   1.345   3.756   0.429  0.0077  0.0061 -0.0018
  182SOL     OW 3646   0.349   1.253   0.312  0.4845  0.3206  0.0193
  182SOL    HW1 3647   0.287   1.182   0.326  0.8091  0.0414  0.0379
  182SOL    HW2 3648   0.356   1.291   0.400  1.0989 -1.8402  0.9629
  182SOL     MW 3649   0.342   1.249   0.326  0.0077  0.0061 -0.0018
  183SOL     OW 3650   1.365   3.934   0.241 -0.1728  0.3615 -0.3348
  183SOL    HW1 3651   1.447   3.978   0.221 -0.1324  0.1700 -0.6009
  183SOL    HW2 3652   1.295   3.995   0.218 -1.9083 -1.3346  0.1948
  183SOL     MW 3653   1.366   3.948   0.235  0.0077  0.0061 -0.0018
  184SOL     OW 3654   1.868   2.384   0.348 -0.1320  0.0797 -0.5106
  184SOL    HW1 3655   1.818   2.320   0.298 -1.8594 -0.5650  1.8227
  184SOL    HW2 3656   1.960   2.366   0.330 -0.1091 -1.2610  0.7312
  184SOL     MW 3657   1.874   2.373   0.339  0.0077  0.0061 -0.0018
  185SOL     OW 3658   2.320   2.539   0.205  0.2416 -0.1380  0.7211
  185SOL    HW1 3659   2.336   2.518   0.112  0.1312  1.1830  0.3928
  185SOL    HW2 3660   2.384   2.606   0.227  2.1069 -1.4981 -0.2758
  185SOL     MW 3661   2.331   2.545   0.195  0.0077  0.0061 -0.0018
  186SOL     OW 3662   1.021   0.504   0.280  0.2048 -0.0833  0.0449
  186SOL    HW1 3663   0.977   0.458   0.351  0.0515 -1.6081 -0.9792
  186SOL    HW2 3664   1.108   0.519   0.318  0.4026 -0.3436 -0.2977
  186SOL     MW 3665   1.027   0.500   0.294  0.0077  0.0061 -0.0018
  187SOL     OW 3666   1.174   3.174   2.775  0.3812 -0.3311  0.6665
  187SOL    HW1 3667   1.224   3.208   2.849  2.5865 -0.5402 -0.6761
  187SOL    HW2 3668   1.163   3.250   2.719  0.6571 -1.1720 -0.5728
  187SOL     MW 3669   1.179   3.188   2.778  0.0077  0.0061 -0.0018
  188SOL     OW 3670   3.148   4.543   0.427 -0.4031  0.7667 -0.1264
  188SOL    HW1 3671   3.233   4.506   0.401 -1.0732  0.3119 -1.8161
  188SOL    HW2 3672   3.140   4.510   0.516 -0.5005  0.0270 -0.3943
  188SOL     MW 3673   3.158   4.533   0.435  0.0077  0.0061 -0.0018
  189SOL     OW 3674   3.337   0.298   2.654 -0.4532 -0.6584  0.1609
  189SOL    HW1 3675   3.315   0.380   2.698  0.3672 -0.1860 -0.2924
  189SOL    HW2 3676   3.258   0.292   2.600 -0.7779 -0.1015  0.5668
  189SOL     MW 3677   3.323   0.308   2.653  0.0077  0.0061 -0.0018
  190SOL     OW 3678   3.354   0.844   2.694  0.3642  0.1977 -0.0422
  190SOL    HW1 3679   3.329   0.799   2.613  0.2273 -0.7109  0.4875
  190SOL    HW2 3680   3.445   0.817   2.708  0.8414  1.7381 -0.0335
  190SOL     MW 3681   3.363   0.834   2.685  0.0077  0.0061 -0.0018
  191SOL     OW 3682   1.035   0.741   0.140 -0.4882 -0.4082  0.6732
  191SOL    HW1 3683   1.024   0.652   0.175  0.3705 -0.6269  0.4268
  191SOL    HW2 3684   1.088   0.727   0.062 -1.3192  0.7510 -0.1150
  191SOL     MW 3685   1.041   0.727   0.135  0.0077  0.0061 -0.0018
  192SOL     OW 3686   1.572   2.670   0.173  0.4881  0.6120 -0.0185
  192SOL    HW1 3687   1.526   2.729   0.233 -0.9261 -2.3360  2.0618
  192SOL    HW2 3688   1.657   2.653   0.212  0.1636  0.1391  0.5026
  192SOL     MW 3689   1.577   2.675   0.186  0.0077  0.0061 -0.0018
  193SOL     OW 3690   0.591   3.794   2.971  0.1109 -0.0918  0.2428
  193SOL    HW1 3691   0.588   3.726   2.903  0.4157  0.4167 -0.2882
  193SOL    HW2 3692   0.681   3.796   3.004 -0.1393  0.7600  0.9092
  193SOL     MW 3693   0.602   3.785   2.966  0.0077  0.0061 -0.0018
  194SOL     OW 3694   4.167   2.171   2.678 -0.2893 -0.0743 -0.0187
  194SOL    HW1 3695   4.201   2.146   2.764 -1.3108 -1.3027  0.0518
  194SOL    HW2 3696   4.083   2.126   2.672 -0.2617  0.0526 -1.9025
  194SOL     MW 3697   4.160   2.162   2.688  0.0077  0.0061 -0.0018
  195SOL     OW 3698   1.210   0.674   2.930 -0.0007  0.2238  0.6133
  195SOL    HW1 3699   1.162   0.684   2.848  0.6305 -1.1424  0.0642
  195SOL    HW2 3700   1.258   0.757   2.931 -0.5707  0.6055 -0.9194
  195SOL     MW 3701   1.210   0.686   2.919  0.0077  0.0061 -0.0018
  196SOL     OW 3702   2.681   2.290   2.733  0.1190  0.2794 -0.4553
  196SOL    HW1 3703   2.731   2.236   2.672  1.5126  0.6057  0.3375
  196SOL    HW2 3704   2.614   2.326   2.675  1.0572  0.6827 -1.3185
  196SOL     MW 3705   2.679   2.288   2.718  0.0077  0.0061 -0.0018
  197SOL     OW 3706   2.303   2.470   2.948  0.1471 -0.1629 -0.1346
  197SOL    HW1 3707   2.354   2.495   2.871  0.8189  0.4504  0.4942
  197SOL    HW2 3708   2.215   2.463   2.911 -0.0079  1.0034 -0.0421
  197SOL     MW 3709   2.298   2.473   2.933  0.0077  0.0061 -0.0018
  198SOL     OW 3710   2.647   3.739   0.006  0.0771 -0.0351 -0.0963
  198SOL    HW1 3711   2.741   3.740  -0.013  0.1247 -1.0423 -0.0124
  198SOL    HW2 3712   2.647   3.707   0.097  1.3541  1.8088  0.6279
  198SOL     MW 3713   2.660   3.735   0.016  0.0077  0.0061 -0.0018
  199SOL     OW 3714   2.578   1.143   2.844 -0.2492 -0.2852 -0.0195
  199SOL    HW1 3715   2.484   1.164   2.838 -0.1130  0.1021 -0.9402
  199SOL    HW2 3716   2.596   1.146   2.938 -1.3311  0.6772  0.1981
  199SOL     MW 3717   2.568   1.146   2.855  0.0077  0.0061 -0.0018
  200SOL     OW 3718   3.095   4.545   2.790 -0.1587 -0.5462  0.1615
  200SOL    HW1 3719   3.131   4.526   2.877 -0.9110 -0.5262  0.4828
  200SOL    HW2 3720   3.013   4.588   2.813 -0.1884  0.6990 -2.0586
  200SOL     MW 3721   3.089   4.548   2.805  0.0077  0.0061 -0.0018
  201SOL     OW 3722   0.610   3.630   2.553 -0.2721 -0.2394  0.1009
  201SOL    HW1 3723   0.692   3.581   2.549 -0.5469 -0.6355 -1.2809
  201SOL    HW2 3724   0.639   3.720   2.568 -0.8241 -0.2182  1.1716
  201SOL     MW 3725   0.624   3.635   2.554  0.0077  0.0061 -0.0018
  202SOL     OW 3726   3.795   1.308   2.961  0.3653 -0.0081  0.5610
  202SOL    HW1 3727   3.723   1.313   3.024 -0.8306  0.3350 -0.8036
  202SOL    HW2 3728   3.829   1.398   2.964 -0.9196  0.4971  3.1668
  202SOL     MW 3729   3.790   1.321   2.970  0.0077  0.0061 -0.0018
  203SOL     OW 3730   4.605   1.627   2.917 -0.0505  0.2321  0.4438
  203SOL    HW1 3731   4.512   1.638   2.898 -0.4656 -2.7353  0.2049
  203SOL    HW2 3732   4.636   1.558   2.859  1.9839  2.4275 -1.3061
  203SOL     MW 3733   4.597   1.619   2.907  0.0077  0.0061 -0.0018
  204SOL     OW 3734   2.755   4.776   2.699  0.3243 -0.4651  0.3873
  204SOL    HW1 3735   2.812   4.739   2.767  1.8709  1.1613  0.0541
  204SOL    HW2 3736   2.799   4.754   2.617 -1.4268  1.2038 -1.0836
  204SOL     MW 3737   2.768   4.768   2.697  0.0077  0.0061 -0.0018
  205SOL     OW 3738   1.167   4.087   2.863 -0.4413 -0.1984  0.4418
  205SOL    HW1 3739   1.166   4.162   2.802 -3.1181 -2.0039 -1.9981
  205SOL    HW2 3740   1.249   4.041   2.845  0.0744  0.0104  2.0905
  205SOL     MW 3741   1.178   4.091   2.853  0.0077  0.0061 -0.0018
  206SOL     OW 3742   4.173   2.606   2.739 -0.0563  0.3820  0.3510
  206SOL    HW1 3743   4.153   2.603   2.832  0.8147  0.6252  0.5533
  206SOL    HW2 3744   4.247   2.545   2.728 -0.1177  0.4981 -0.8880
  206SOL     MW 3745   4.181   2.597   2.750  0.0077  0.0061 -0.0018
  207SOL     OW 3746   4.477   0.189   0.123  0.2904 -0.3332  0.4946
  207SOL    HW1 3747   4.500   0.103   0.158 -0.6426 -0.8613 -0.1613
  207SOL    HW2 3748   4.546   0.252   0.145 -1.0665  1.8163 -0.9547
  207SOL     MW 3749   4.489   0.186   0.130  0.0077  0.0061 -0.0018
  208SOL     OW 3750   1.411   2.830   0.310  0.2073 -0.4178  0.2089
  208SOL    HW1 3751   1.376   2.873   0.231  1.5975  0.3052 -0.0362
  208SOL    HW2 3752   1.406   2.899   0.376 -0.7143 -0.6589  0.4054
  208SOL     MW 3753   1.405   2.845   0.308  0.0077  0.0061 -0.0018
  209SOL     OW 3754   5.133   3.996   2.681  0.1552 -0.0238 -0.0112
  209SOL    HW1 3755   5.171   3.911   2.702 -0.4332 -0.4073 -0.4674
  209SOL    HW2 3756   5.111   3.989   2.588 -3.1659 -0.1918  0.6501
  209SOL     MW 3757   5.135   3.984   2.672  0.0077  0.0061 -0.0018
  210SOL     OW 3758   2.795   3.955   2.665 -0.2010  0.0120 -0.1785
  210SOL    HW1 3759   2.771   3.898   2.592 -0.1127  0.7410 -0.7856
  210SOL    HW2 3760   2.837   4.030   2.622  0.6235  0.8883  1.9572
  210SOL     MW 3761   2.798   3.958   2.650  0.0077  0.0061 -0.0018
  211SOL     OW 3762   2.148   4.429   2.894  0.3140 -0.1961 -0.7490
  211SOL    HW1 3763   2.152   4.470   2.980 -1.0488  1.1593 -1.2915
  211SOL    HW2 3764   2.135   4.501   2.833 -0.2188  1.4165  1.1736
  211SOL     MW 3765   2.147   4.444   2.897  0.0077  0.0061 -0.0018
  212SOL     OW 3766   0.844   1.081   0.424 -0.4185  0.1611 -0.2140
  212SOL    HW1 3767   0.849   1.005   0.482  1.3842  0.2445 -0.2138
  212SOL    HW2 3768   0.755   1.079   0.390 -0.3616 -0.9396 -0.3531
  212SOL     MW 3769   0.833   1.071   0.427  0.0077  0.0061 -0.0018
  213SOL     OW 3770   4.194   4.667   2.568  0.2551  0.2268  0.0463
  213SOL    HW1 3771   4.154   4.581   2.582  0.8819  0.0054  0.4889
  213SOL    HW2 3772   4.219   4.690   2.657  0.6830 -0.0613  0.0054
  213SOL     MW 3773   4.192   4.658   2.581  0.0077  0.0061 -0.0018
  214SOL     OW 3774   4.162   1.467   2.942 -0.0135 -0.3344 -0.1024
  214SOL    HW1 3775   4.070   1.495   2.937 -0.0725 -0.2122  1.2777
  214SOL    HW2 3776   4.161   1.389   2.998  2.0724  0.2840  0.9064
  214SOL     MW 3777   4.150   1.461   2.949  0.0077  0.0061 -0.0018
  215SOL     OW 3778   2.739   3.681   0.269 -0.1497  0.4416  0.0486
  215SOL    HW1 3779   2.675   3.631   0.320 -2.0746  0.7264 -1.8991
  215SOL    HW2 3780   2.748   3.760   0.322 -0.7299  0.0308  0.7839
  215SOL     MW 3781   2.731   3.685   0.283  0.0077  0.0061 -0.0018
  216SOL     OW 3782   4.194   2.852   2.666 -0.1046 -0.2957  0.4650
  216SOL    HW1 3783   4.186   2.759   2.687  0.9486 -0.1795  1.5266
  216SOL    HW2 3784   4.264   2.857   2.601 -0.4654 -0.3111  0.0764
  216SOL     MW 3785   4.203   2.841   2.660  0.0077  0.0061 -0.0018
  217SOL     OW 3786   1.423   1.157   2.861  0.0578 -0.0141  0.4380
  217SOL    HW1 3787   1.354   1.222   2.876 -0.7669 -0.9297  0.7805
  217SOL    HW2 3788   1.390   1.081   2.910  0.4788 -0.3106  0.2582
  217SOL     MW 3789   1.409   1.156   2.870  0.0077  0.0061 -0.0018
  218SOL     OW 3790   1.211   1.644   2.847  0.3238 -0.5532 -0.3873
  218SOL    HW1 3791   1.241   1.557   2.872  1.5404 -0.0735 -0.1164
  218SOL    HW2 3792   1.259   1.698   2.910 -1.1278 -1.4798  1.5942
  218SOL     MW 3793   1.222   1.640   2.859  0.0077  0.0061 -0.0018
  219SOL     OW 3794   0.565   0.825   0.207  0.4749 -0.2813  0.0495
  219SOL    HW1 3795   0.640   0.852   0.154  0.1967 -1.2273 -0.8642
  219SOL    HW2 3796   0.558   0.905   0.259  1.5372  1.1600 -1.8735
  219SOL     MW 3797   0.574   0.839   0.207  0.0077  0.0061 -0.0018
  220SOL     OW 3798   3.256   0.802   2.947 -0.7214  0.1614  0.1059
  220SOL    HW1 3799   3.306   0.873   2.987  0.3619 -0.5361  0.0377
  220SOL    HW2 3800   3.275   0.809   2.853 -1.2060  0.1030 -0.0041
  220SOL     MW 3801   3.265   0.812   2.940  0.0077  0.0061 -0.0018
  221SOL     OW 3802   3.773   0.290   0.431  0.6148 -0.7189  0.8033
  221SOL    HW1 3803   3.697   0.238   0.456  0.5153 -1.4614 -0.9031
  221SOL    HW2 3804   3.777   0.276   0.336 -0.3711  1.1178  0.4485
  221SOL     MW 3805   3.764   0.281   0.422  0.0077  0.0061 -0.0018
  222SOL     OW 3806   0.151   2.746   2.825 -0.3851  0.0442 -0.0160
  222SOL    HW1 3807   0.230   2.718   2.871 -0.4743 -0.9822 -0.4598
  222SOL    HW2 3808   0.151   2.841   2.838 -0.8564  0.5164 -2.8160
  222SOL     MW 3809   0.161   2.755   2.833  0.0077  0.0061 -0.0018
  223SOL     OW 3810   2.891   2.713   2.856  0.2930  0.3214 -0.5504
  223SOL    HW1 3811   2.871   2.772   2.784  0.0418  0.4824 -0.3486
  223SOL    HW2 3812   2.925   2.769   2.926 -0.0592 -0.0897 -0.0344
  223SOL     MW 3813   2.893   2.728   2.856  0.0077  0.0061 -0.0018
  224SOL     OW 3814   1.912   1.132   2.885  0.2045  0.1442 -0.0388
  224SOL    HW1 3815   1.834   1.149   2.832 -1.1296  0.3003  1.8863
  224SOL    HW2 3816   1.936   1.221   2.912  0.7483  0.6280 -1.9746
  224SOL     MW 3817   1.905   1.146   2.882  0.0077  0.0061 -0.0018
  225SOL     OW 3818   2.731   0.640   2.839  0.1087 -0.2759 -0.3109
  225SOL    HW1 3819   2.677   0.716   2.821 -0.0474 -0.3147 -0.0216
  225SOL    HW2 3820   2.817   0.677   2.859  0.0137  0.4418 -1.2128
  225SOL     MW 3821   2.735   0.655   2.839  0.0077  0.0061 -0.0018
  226SOL     OW 3822   4.978   2.164   2.920  0.2828  0.2778  0.0597
  226SOL    HW1 3823   5.037   2.234   2.893 -0.2267  0.5724 -0.2929
  226SOL    HW2 3824   4.895   2.191   2.881  1.1246  1.5395 -0.9130
  226SOL     MW 3825   4.975   2.177   2.911  0.0077  0.0061 -0.0018
  227SOL     OW 3826   0.899   3.542   2.834 -0.4301  0.0611  0.0379
  227SOL    HW1 3827   0.804   3.533   2.841 -0.4754 -0.4171 -1.0623
  227SOL    HW2 3828   0.924   3.458   2.873 -3.5573 -1.8796 -1.6781
  227SOL     MW 3829   0.890   3.529   2.840  0.0077  0.0061 -0.0018
  228SOL     OW 3830   2.172   3.799   0.170 -0.5260 -0.1986 -0.2396
  228SOL    HW1 3831   2.209   3.885   0.151  1.2454 -1.1469 -1.3811
  228SOL    HW2 3832   2.078   3.814   0.157 -0.9758  0.0566  2.5909
  228SOL     MW 3833   2.164   3.813   0.166  0.0077  0.0061 -0.0018
  229SOL     OW 3834   3.630   0.787   2.716  0.6763  0.2792  0.4683
  229SOL    HW1 3835   3.678   0.863   2.682 -0.0072  0.3184 -0.4353
  229SOL    HW2 3836   3.639   0.721   2.647 -1.6137  1.6596 -1.2921
  229SOL     MW 3837   3.638   0.788   2.703  0.0077  0.0061 -0.0018
  230SOL     OW 3838   3.032   5.127   2.464 -0.4620 -0.1087  0.0135
  230SOL    HW1 3839   3.113   5.160   2.425  0.1453  0.1918  1.4563
  230SOL    HW2 3840   3.031   5.176   2.547  0.5148  1.2799 -0.7430
  230SOL     MW 3841   3.042   5.138   2.470  0.0077  0.0061 -0.0018
  231SOL     OW 3842   4.088   1.467   2.662 -0.2648  0.3153  0.0517
  231SOL    HW1 3843   4.134   1.548   2.637 -0.3354  0.4718  0.4249
  231SOL    HW2 3844   4.123   1.445   2.748  0.1773  0.9150  0.0362
  231SOL     MW 3845   4.099   1.475   2.670  0.0077  0.0061 -0.0018
  232SOL     OW 3846   2.153   1.637   2.645  0.0415 -0.0723 -0.5093
  232SOL    HW1 3847   2.098   1.598   2.577  0.4496 -0.6155 -0.5310
  232SOL    HW2 3848   2.198   1.714   2.610 -0.5199  0.3681 -0.2857
  232SOL     MW 3849   2.152   1.642   2.631  0.0077  0.0061 -0.0018
  233SOL     OW 3850   2.582   0.465   3.001 -0.3838  0.1260 -0.5200
  233SOL    HW1 3851   2.629   0.523   2.942  0.2323 -0.0182 -0.1824
  233SOL    HW2 3852   2.492   0.495   2.998 -0.1514  0.9127 -0.0005
  233SOL     MW 3853   2.576   0.476   2.993  0.0077  0.0061 -0.0018
  234SOL     OW 3854   1.965   1.817   2.758  0.0528  0.4509  0.2071
  234SOL    HW1 3855   2.033   1.757   2.727  0.3856  0.7015  0.4449
  234SOL    HW2 3856   1.999   1.842   2.844  0.4481 -0.1599  0.2358
  234SOL     MW 3857   1.978   1.812   2.766  0.0077  0.0061 -0.0018
  235SOL     OW 3858   3.615   2.388   2.507  0.2722  0.0135 -0.1288
  235SOL    HW1 3859   3.601   2.370   2.600 -0.9997  0.5992 -0.1952
  235SOL    HW2 3860   3.667   2.309   2.486 -1.0446 -1.7115  2.6192
  235SOL     MW 3861   3.620   2.375   2.516  0.0077  0.0061 -0.0018
  236SOL     OW 3862   0.006   2.422   0.149  0.3367  0.0045  0.2993
  236SOL    HW1 3863  -0.072   2.380   0.185  0.5943 -0.3481  0.4512
  236SOL    HW2 3864  -0.006   2.420   0.054 -0.6675 -0.4704  0.4200
  236SOL     MW 3865  -0.006   2.416   0.141  0.0077  0.0061 -0.0018
  237SOL     OW 3866   2.290   1.868   2.606  0.1970  0.1350  0.1564
  237SOL    HW1 3867   2.248   1.954   2.596 -0.4068 -0.0102  1.2923
  237SOL    HW2 3868   2.382   1.889   2.621 -0.0862  0.1681  2.1153
  237SOL     MW 3869   2.296   1.882   2.607  0.0077  0.0061 -0.0018
  238SOL     OW 3870   4.895   0.211   2.986  0.1287 -0.3846  0.0529
  238SOL    HW1 3871   4.931   0.126   2.962 -0.2257 -0.9892  1.5720
  238SOL    HW2 3872   4.967   0.273   2.974 -0.1182 -0.0386  0.3431
  238SOL     MW 3873   4.909   0.208   2.981  0.0077  0.0061 -0.0018
  239SOL     OW 3874   4.778   1.547   0.146 -0.2445  0.4160  0.4520
  239SOL    HW1 3875   4.853   1.602   0.125  1.4360 -1.4391  1.3356
  239SOL    HW2 3876   4.723   1.565   0.069 -0.1627  0.6851  0.4549
  239SOL     MW 3877   4.780   1.557   0.133  0.0077  0.0061 -0.0018
  240SOL     OW 3878   3.800   1.665   2.693  0.3833  0.1227 -0.2250
  240SOL    HW1 3879   3.865   1.716   2.644  0.9013 -1.1743 -0.9741
  240SOL    HW2 3880   3.808   1.575   2.659 -2.0277 -0.5587  0.7942
  240SOL     MW 3881   3.810   1.660   2.682  0.0077  0.0061 -0.0018
  241SOL     OW 3882   3.795   4.386   0.007 -0.2441 -0.2824 -0.1477
  241SOL    HW1 3883   3.890   4.382  -0.004 -0.3400  0.2764 -1.3548
  241SOL    HW2 3884   3.768   4.444  -0.065  1.6055  1.1853  0.2639
  241SOL     MW 3885   3.804   4.393  -0.004  0.0077  0.0061 -0.0018
  242SOL     OW 3886   1.533   3.064   2.960 -0.2992 -0.6819  0.0533
  242SOL    HW1 3887   1.488   3.071   2.876 -1.3705  1.0049  0.7156
  242SOL    HW2 3888   1.596   2.992   2.956 -1.5097 -1.8210  0.6491
  242SOL     MW 3889   1.535   3.056   2.949  0.0077  0.0061 -0.0018
  243SOL     OW 3890   2.893   4.238   2.942  0.0860  0.1107  0.1850
  243SOL    HW1 3891   2.818   4.192   2.905  0.1041  0.6587 -0.5714
  243SOL    HW2 3892   2.967   4.207   2.889 -0.4771  0.2534 -0.7075
  243SOL     MW 3893   2.893   4.228   2.930  0.0077  0.0061 -0.0018
  244SOL     OW 3894   4.422   4.971   2.955  0.1380 -0.2705  0.0973
  244SOL    HW1 3895   4.465   4.894   2.919  0.5601  0.2076 -0.4558
  244SOL    HW2 3896   4.329   4.948   2.951  0.5885 -2.1248 -0.2904
  244SOL     MW 3897   4.415   4.958   2.950  0.0077  0.0061 -0.0018
  245SOL     OW 3898   2.471   3.941   2.905  0.5973  0.0754  0.2741
  245SOL    HW1 3899   2.534   4.006   2.874 -0.8362  1.2329 -0.3480
  245SOL    HW2 3900   2.526   3.872   2.941  1.9014  0.6390 -0.5952
  245SOL     MW 3901   2.486   3.940   2.906  0.0077  0.0061 -0.0018
  246SOL     OW 3902   4.535   2.040   2.767  0.5189 -0.0913 -0.3426
  246SOL    HW1 3903   4.594   1.966   2.754  1.3365  0.6754 -1.0928
  246SOL    HW2 3904   4.499   2.053   2.679 -1.2758 -1.4723  0.1073
  246SOL     MW 3905   4.538   2.032   2.754  0.0077  0.0061 -0.0018
  247SOL     OW 3906   5.071   4.430   0.279  0.2240 -0.3538  0.1685
  247SOL    HW1 3907   5.003   4.493   0.256  2.0848  1.7189 -0.0212
  247SOL    HW2 3908   5.134   4.498   0.302 -0.0838  0.1404 -0.4080
  247SOL     MW 3909   5.070   4.447   0.279  0.0077  0.0061 -0.0018
  248SOL     OW 3910   3.000   3.401   2.686 -0.0211  0.4303 -0.2826
  248SOL    HW1 3911   3.015   3.310   2.662 -1.7016  0.1490 -0.3928
  248SOL    HW2 3912   2.909   3.398   2.715  0.0946  0.8761  0.1406
  248SOL     MW 3913   2.990   3.388   2.687  0.0077  0.0061 -0.0018
  249SOL     OW 3914   3.814   2.216   2.390 -0.0208  0.1940 -0.2527
  249SOL    HW1 3915   3.872   2.278   2.434  0.0341 -1.1349  1.6208
  249SOL    HW2 3916   3.869   2.199   2.313  1.0432 -0.8051  0.7001
  249SOL     MW 3917   3.829   2.222   2.385  0.0077  0.0061 -0.0018
  250SOL     OW 3918   1.131   3.416   0.160 -0.0648 -0.1258  0.0026
  250SOL    HW1 3919   1.209   3.459   0.195  0.0759  1.4745 -2.0393
  250SOL    HW2 3920   1.083   3.496   0.138  1.5562  0.6164 -1.0562
  250SOL     MW 3921   1.135   3.433   0.162  0.0077  0.0061 -0.0018
  251SOL     OW 3922   2.268   1.668   0.058  0.0270 -0.1926  0.0125
  251SOL    HW1 3923   2.211   1.738   0.090  0.9992  0.9413 -0.6372
  251SOL    HW2 3924   2.355   1.680   0.097  0.5492 -0.1889 -1.0916
  251SOL     MW 3925   2.272   1.679   0.067  0.0077  0.0061 -0.0018
  252SOL     OW 3926   3.511   2.738   2.612  0.4289 -0.3807  0.8961
  252SOL    HW1 3927   3.436   2.782   2.653  0.8223 -0.0232  1.2487
  252SOL    HW2 3928   3.482   2.680   2.542 -0.4228 -0.1482  1.0448
  252SOL     MW 3929   3.497   2.736   2.608  0.0077  0.0061 -0.0018
  253SOL     OW 3930   2.399   3.415   2.952  0.4923 -0.1052 -0.0833
  253SOL    HW1 3931   2.441   3.470   2.886  1.9751 -0.6680  0.3661
  253SOL    HW2 3932   2.321   3.467   2.974 -0.1248 -1.0995  0.1637
  253SOL     MW 3933   2.394   3.429   2.946  0.0077  0.0061 -0.0018
  254SOL     OW 3934   2.065   2.402   2.837  0.0951 -0.1666 -0.2943
  254SOL    HW1 3935   2.000   2.437   2.899  1.4732  0.2719  0.9665
  254SOL    HW2 3936   2.010   2.340   2.790  0.4660 -0.8095  0.1152
  254SOL     MW 3937   2.049   2.399   2.839  0.0077  0.0061 -0.0018
  255SOL     OW 3938   1.307   3.598   2.839 -0.2939  0.2723  0.2592
  255SOL    HW1 3939   1.302   3.507   2.868 -0.8012 -0.1292 -1.0528
  255SOL    HW2 3940   1.336   3.644   2.918  0.8778  0.0072 -0.0046
  255SOL     MW 3941   1.310   3.592   2.854  0.0077  0.0061 -0.0018
  256SOL     OW 3942   2.261   4.041   0.084 -0.2049  0.0777  0.3142
  256SOL    HW1 3943   2.330   4.014   0.023  0.8108  3.6317 -0.3874
  256SOL    HW2 3944   2.312   4.108   0.131  2.7108 -0.2785 -2.0123
  256SOL     MW 3945   2.277   4.046   0.082  0.0077  0.0061 -0.0018
  257SOL     OW 3946   4.002   1.812   2.560  0.0502 -0.4221 -0.5960
  257SOL    HW1 3947   4.090   1.780   2.580  0.0440 -0.4545 -0.6181
  257SOL    HW2 3948   4.011   1.848   2.472 -1.4738 -0.5538 -0.8380
  257SOL     MW 3949   4.014   1.812   2.551  0.0077  0.0061 -0.0018
  258SOL     OW 3950   4.245   1.881   0.060  0.1543  0.1117  0.0160
  258SOL    HW1 3951   4.248   1.954  -0.002  1.0582  0.5849  0.5817
  258SOL    HW2 3952   4.159   1.880   0.102 -1.1637  0.6683 -2.4397
  258SOL     MW 3953   4.234   1.891   0.057  0.0077  0.0061 -0.0018
  259SOL     OW 3954   3.070   4.028   0.347 -0.4214  0.2695  0.0767
  259SOL    HW1 3955   3.140   4.083   0.311 -0.6923 -0.3088 -1.4310
  259SOL    HW2 3956   2.996   4.058   0.295  0.3547  1.9396 -0.1303
  259SOL     MW 3957   3.070   4.039   0.335  0.0077  0.0061 -0.0018
  260SOL     OW 3958   4.979   1.724   0.125 -0.5150  0.0029 -0.1053
  260SOL    HW1 3959   5.069   1.690   0.123 -0.6542 -0.3844  0.2022
  260SOL    HW2 3960   4.968   1.771   0.042 -0.8602  2.4199  1.2134
  260SOL     MW 3961   4.990   1.726   0.113  0.0077  0.0061 -0.0018
  261SOL     OW 3962   5.014   3.721   2.997  0.0256  0.0058  0.0122
  261SOL    HW1 3963   4.978   3.802   2.959  0.1168  0.0151 -0.0553
  261SOL    HW2 3964   4.965   3.716   3.080  0.3283 -2.3421  0.0924
  261SOL     MW 3965   5.002   3.731   3.003  0.0077  0.0061 -0.0018
  262SOL     OW 3966   2.157   1.008   2.843 -0.0885 -0.3372 -0.0467
  262SOL    HW1 3967   2.213   1.083   2.862 -0.9764  0.4020 -0.3030
  262SOL    HW2 3968   2.071   1.036   2.874  0.3085  0.0082  0.7830
  262SOL     MW 3969   2.153   1.021   2.850  0.0077  0.0061 -0.0018
  263SOL     OW 3970   1.349   1.973   0.152  0.4562 -0.0801 -0.1708
  263SOL    HW1 3971   1.382   2.062   0.149  0.0151  0.0845 -0.2755
  263SOL    HW2 3972   1.290   1.975   0.228 -0.5986 -0.2425 -0.9562
  263SOL     MW 3973   1.346   1.985   0.162  0.0077  0.0061 -0.0018
  264SOL     OW 3974   1.550   3.343   0.031 -0.3043 -0.0606  0.2137
  264SOL    HW1 3975   1.606   3.384  -0.035 -0.0280  0.0306  0.5031
  264SOL    HW2 3976   1.564   3.250   0.012 -0.2050  0.0453 -0.2608
  264SOL     MW 3977   1.559   3.336   0.020  0.0077  0.0061 -0.0018
  265SOL     OW 3978   4.845   1.290   0.099 -0.0449  0.2917 -0.3274
  265SOL    HW1 3979   4.901   1.287   0.021 -1.0713  1.1244 -1.1310
  265SOL    HW2 3980   4.821   1.382   0.112 -1.5568 -0.2716  1.3139
  265SOL     MW 3981   4.849   1.301   0.090  0.0077  0.0061 -0.0018
  266SOL     OW 3982   1.678   2.503   0.520 -0.0707  0.1465 -0.0572
  266SOL    HW1 3983   1.674   2.468   0.609 -0.5676  0.6640  0.1328
  266SOL    HW2 3984   1.758   2.466   0.484  0.2600  1.3404 -0.5965
  266SOL     MW 3985   1.688   2.494   0.527  0.0077  0.0061 -0.0018
  267SOL     OW 3986   1.189   1.227   0.131 -0.5192  0.5660  0.2007
  267SOL    HW1 3987   1.113   1.171   0.144 -0.7436  1.2109  2.0690
  267SOL    HW2 3988   1.222   1.237   0.221  0.1632 -0.6297  0.1069
  267SOL     MW 3989   1.184   1.221   0.145  0.0077  0.0061 -0.0018
  268SOL     OW 3990   2.022   1.855   0.031 -0.1050 -0.0832  0.3377
  268SOL    HW1 3991   1.988   1.944   0.024 -0.6025 -0.3041 -0.1705
  268SOL    HW2 3992   1.941   1.804   0.037 -1.4920  1.6389 -2.0473
  268SOL     MW 3993   2.006   1.860   0.031  0.0077  0.0061 -0.0018
  269SOL     OW 3994   1.898   3.831   0.115  0.0485  0.3114 -0.3191
  269SOL    HW1 3995   1.866   3.921   0.120  1.4207  0.7763  0.3089
  269SOL    HW2 3996   1.840   3.797   0.183  0.5390 -0.6987 -0.3949
  269SOL     MW 3997   1.886   3.839   0.124  0.0077  0.0061 -0.0018
  270SOL     OW 3998   2.686   0.007   2.954 -0.2204  0.3742  0.2861
  270SOL    HW1 3999   2.720  -0.030   2.873  0.4231  3.2725 -0.8901
  270SOL    HW2 4000   2.635   0.084   2.926 -1.8720 -0.6722  0.2848
  270SOL     MW 4001   2.684   0.012   2.940  0.0077  0.0061 -0.0018
  271SOL     OW 4002   5.132   3.133   2.996 -0.0493 -0.7743 -0.7055
  271SOL    HW1 4003   5.067   3.106   3.061 -0.7852 -0.8414 -1.4540
  271SOL    HW2 4004   5.081   3.190   2.938 -0.4230 -0.0988  0.2539
  271SOL     MW 4005   5.117   3.137   2.997  0.0077  0.0061 -0.0018
  272SOL     OW 4006   2.629   2.055   2.908 -0.2410 -0.2727 -0.1051
  272SOL    HW1 4007   2.636   2.143   2.870  2.9935 -0.2792  0.1444
  272SOL    HW2 4008   2.723   2.048   2.926 -0.1470  0.2315 -0.3812
  272SOL     MW 4009   2.642   2.066   2.906  0.0077  0.0061 -0.0018
  273SOL     OW 4010   2.251   1.467   2.856 -0.7811  0.1568 -0.1732
  273SOL    HW1 4011   2.275   1.522   2.930  0.4640 -1.9077  1.0848
  273SOL    HW2 4012   2.224   1.529   2.789  0.7150  1.4580  0.3673
  273SOL     MW 4013   2.251   1.482   2.857  0.0077  0.0061 -0.0018
  274SOL     OW 4014   4.125   4.957   2.895 -0.1126  0.0091 -0.2643
  274SOL    HW1 4015   4.060   5.000   2.951  0.8809  0.2345  0.7370
  274SOL    HW2 4016   4.104   5.002   2.812  0.7826 -1.5555 -1.3991
  274SOL     MW 4017   4.114   4.969   2.891  0.0077  0.0061 -0.0018
  275SOL     OW 4018   2.380   4.239   0.207  0.1414  0.4583  0.1480
  275SOL    HW1 4019   2.424   4.217   0.289  0.6139 -0.6839 -0.4017
  275SOL    HW2 4020   2.445   4.293   0.161 -0.1825  0.5649 -0.1880
  275SOL     MW 4021   2.395   4.243   0.212  0.0077  0.0061 -0.0018
  276SOL     OW 4022   1.467   2.237   0.138 -0.1121  0.1166 -0.2827
  276SOL    HW1 4023   1.458   2.300   0.209 -0.4942  0.3393 -0.5237
  276SOL    HW2 4024   1.562   2.236   0.127 -0.0177  1.7680  0.1072
  276SOL     MW 4025   1.478   2.245   0.146  0.0077  0.0061 -0.0018
  277SOL     OW 4026   0.961   1.065   0.184  0.0520  0.1049  0.0057
  277SOL    HW1 4027   0.906   1.000   0.140  0.1718 -0.5703  0.8216
  277SOL    HW2 4028   0.918   1.065   0.270 -1.8106 -2.0037 -0.8131
  277SOL     MW 4029   0.948   1.056   0.190  0.0077  0.0061 -0.0018
  278SOL     OW 4030   0.614   3.547   2.830 -0.2474  0.1164  0.0810
  278SOL    HW1 4031   0.601   3.561   2.737  0.9505  0.4072 -0.0630
  278SOL    HW2 4032   0.592   3.456   2.850  0.8375  0.0423  1.1122
  278SOL     MW 4033   0.610   3.537   2.820  0.0077  0.0061 -0.0018
  279SOL     OW 4034   2.321   1.197   2.943 -0.2324 -0.0340 -0.1377
  279SOL    HW1 4035   2.298   1.289   2.929  0.3719  0.0065 -0.9031
  279SOL    HW2 4036   2.315   1.184   3.038  1.2742 -0.1739 -0.0312
  279SOL     MW 4037   2.317   1.208   2.954  0.0077  0.0061 -0.0018
  280SOL     OW 4038   2.668   0.673   0.175 -0.2070 -0.1852 -0.4611
  280SOL    HW1 4039   2.646   0.594   0.126 -0.2617 -0.1684 -0.4633
  280SOL    HW2 4040   2.584   0.718   0.181 -0.4256 -0.7773  2.4591
  280SOL     MW 4041   2.654   0.668   0.169  0.0077  0.0061 -0.0018
  281SOL     OW 4042   1.840   2.636   0.254 -0.0806  0.1384  0.2571
  281SOL    HW1 4043   1.850   2.552   0.299  0.1939 -0.1797 -0.3850
  281SOL    HW2 4044   1.928   2.671   0.243 -1.0295  2.7218  0.0923
  281SOL     MW 4045   1.853   2.629   0.258  0.0077  0.0061 -0.0018
  282SOL     OW 4046   3.288   1.986   2.874 -0.0953  0.1964 -0.0003
  282SOL    HW1 4047   3.240   2.066   2.895 -0.7336 -0.4025  0.9042
  282SOL    HW2 4048   3.242   1.943   2.801 -0.1359 -0.8045  0.5964
  282SOL     MW 4049   3.275   1.991   2.867  0.0077  0.0061 -0.0018
  283SOL     OW 4050   1.551   4.069   0.089  0.2384  0.0718 -0.4764
  283SOL    HW1 4051   1.520   4.158   0.108 -0.3669 -0.1107 -0.6182
  283SOL    HW2 4052   1.644   4.083   0.107  0.1995 -0.4168  0.1487
  283SOL     MW 4053   1.559   4.083   0.094  0.0077  0.0061 -0.0018
  284SOL     OW 4054   1.296   0.943   2.987  0.2663  0.0244 -0.1836
  284SOL    HW1 4055   1.216   0.970   2.943  0.2165  0.7692  0.3417
  284SOL    HW2 4056   1.272   0.933   3.080 -0.6513 -0.0721 -0.4252
  284SOL     MW 4057   1.283   0.945   2.994  0.0077  0.0061 -0.0018
  285SOL     OW 4058   3.768   4.927   0.028  0.0991  0.3419 -0.3994
  285SOL    HW1 4059   3.702   4.958  -0.034  0.4728  0.7284 -0.6145
  285SOL    HW2 4060   3.826   4.871  -0.024  1.8381  1.8171 -0.1937
  285SOL     MW 4061   3.767   4.924   0.013  0.0077  0.0061 -0.0018
  286SOL     OW 4062   3.660   4.218   2.504 -0.3100 -0.0067 -0.0230
  286SOL    HW1 4063   3.575   4.203   2.463 -1.6430  1.0371  2.1652
  286SOL    HW2 4064   3.666   4.142   2.563 -0.6999  1.0357  1.3936
  286SOL     MW 4065   3.650   4.206   2.506  0.0077  0.0061 -0.0018
  287SOL     OW 4066   0.398   4.820   2.855 -0.0897  0.0057 -0.2414
  287SOL    HW1 4067   0.481   4.809   2.901 -0.7832 -1.4136  0.7128
  287SOL    HW2 4068   0.405   4.756   2.784 -1.5535  0.7446 -1.0996
  287SOL     MW 4069   0.410   4.810   2.852  0.0077  0.0061 -0.0018
  288SOL     OW 4070   3.761   0.044   2.647 -0.2295  0.3127 -0.0416
  288SOL    HW1 4071   3.740   0.024   2.556  1.7607  0.0486 -0.4784
  288SOL    HW2 4072   3.674   0.071   2.679 -1.0509 -0.2262 -1.6947
  288SOL     MW 4073   3.746   0.045   2.639  0.0077  0.0061 -0.0018
  289SOL     OW 4074   1.693   3.726   2.931  0.2666 -0.1242  0.0949
  289SOL    HW1 4075   1.774   3.751   2.976  0.3918  0.5010 -0.4595
  289SOL    HW2 4076   1.685   3.790   2.860 -0.6491 -1.5179 -1.1207
  289SOL     MW 4077   1.703   3.738   2.928  0.0077  0.0061 -0.0018
  290SOL     OW 4078   3.816   2.490   2.891  0.1887 -0.0116 -0.1008
  290SOL    HW1 4079   3.868   2.437   2.830 -0.9868 -1.0108 -0.2736
  290SOL    HW2 4080   3.796   2.565   2.835  4.1936  0.7046 -0.9405
  290SOL     MW 4081   3.821   2.493   2.875  0.0077  0.0061 -0.0018
  291SOL     OW 4082   2.667   3.114   2.760  0.1323 -0.1423  0.3437
  291SOL    HW1 4083   2.686   3.207   2.746 -0.6349  0.0104  0.2835
  291SOL    HW2 4084   2.582   3.118   2.804  0.0016 -0.5244  0.1312
  291SOL     MW 4085   2.658   3.127   2.764  0.0077  0.0061 -0.0018
  292SOL     OW 4086   4.069   4.438   2.641  0.0295  0.2774 -0.8827
  292SOL    HW1 4087   3.976   4.438   2.618  0.0330 -0.7129 -0.9343
  292SOL    HW2 4088   4.092   4.346   2.629  0.1183  0.4946 -2.5757
  292SOL     MW 4089   4.059   4.426   2.637  0.0077  0.0061 -0.0018
  293SOL     OW 4090   0.336   4.097   2.940  0.0451 -0.5073  0.3802
  293SOL    HW1 4091   0.304   4.019   2.985 -2.3584  1.0756  1.6067
  293SOL    HW2 4092   0.317   4.172   2.997  2.0627  0.6629 -0.3652
  293SOL     MW 4093   0.329   4.097   2.953  0.0077  0.0061 -0.0018
  294SOL     OW 4094   0.555   1.089   0.645 -0.3345  0.2674 -0.1943
  294SOL    HW1 4095   0.461   1.071   0.642 -0.1106 -1.5495  1.3860
  294SOL    HW2 4096   0.562   1.165   0.703  4.3341  0.8009 -1.0461
  294SOL     MW 4097   0.543   1.096   0.652  0.0077  0.0061 -0.0018
  295SOL     OW 4098   1.394   0.472   2.993 -0.3873  0.0674  0.4334
  295SOL    HW1 4099   1.325   0.530   2.961  0.5225  0.2176 -1.3409
  295SOL    HW2 4100   1.463   0.479   2.928  0.1700 -1.1737  0.8645
  295SOL     MW 4101   1.394   0.480   2.980  0.0077  0.0061 -0.0018
  296SOL     OW 4102   3.099   4.271   2.750  0.2477  0.5464 -0.0127
  296SOL    HW1 4103   3.133   4.272   2.660 -1.7161  0.1088 -0.8234
  296SOL    HW2 4104   3.083   4.364   2.762 -3.1493  0.0799  0.2629
  296SOL     MW 4105   3.101   4.283   2.739  0.0077  0.0061 -0.0018
  297SOL     OW 4106   0.563   1.078   0.353  0.5709  0.0482 -0.1285
  297SOL    HW1 4107   0.566   1.095   0.447 -0.0099  0.0257 -0.1049
  297SOL    HW2 4108   0.505   1.147   0.324  0.5055 -0.1348 -0.4368
  297SOL     MW 4109   0.556   1.089   0.362  0.0077  0.0061 -0.0018
  298SOL     OW 4110   2.739   3.380   2.780  0.2665 -0.2862 -0.4020
  298SOL    HW1 4111   2.750   3.377   2.875 -0.9453 -0.2822 -0.2483
  298SOL    HW2 4112   2.678   3.454   2.775  0.4437 -0.1689 -0.8441
  298SOL     MW 4113   2.733   3.389   2.792  0.0077  0.0061 -0.0018
  299SOL     OW 4114   5.132   2.387   2.865  0.2504 -0.1644  0.5903
  299SOL    HW1 4115   5.226   2.388   2.851  0.6863  1.1599  3.0231
  299SOL    HW2 4116   5.101   2.465   2.819  0.3345  0.5328  1.6844
  299SOL     MW 4117   5.140   2.397   2.857  0.0077  0.0061 -0.0018
  300SOL     OW 4118   2.489   4.219   2.668  0.1496 -0.1228 -0.5665
  300SOL    HW1 4119   2.443   4.293   2.628  0.8290 -0.0460 -1.2185
  300SOL    HW2 4120   2.415   4.160   2.680 -1.2843  1.9076  1.3233
  300SOL     MW 4121   2.473   4.221   2.664  0.0077  0.0061 -0.0018
  301SOL     OW 4122   0.539   3.289   2.916 -0.0513  0.2628  0.1676
  301SOL    HW1 4123   0.572   3.204   2.944  1.2179  0.5337 -0.4216
  301SOL    HW2 4124   0.463   3.303   2.973  0.5744  1.6751  0.6989
  301SOL     MW 4125   0.533   3.280   2.927  0.0077  0.0061 -0.0018
  302SOL     OW 4126   3.223   0.510   2.775  0.0922 -0.1191 -0.3972
  302SOL    HW1 4127   3.293   0.566   2.808  1.9518 -2.0085 -0.8924
  302SOL    HW2 4128   3.176   0.489   2.856  1.1524  1.8782  0.8005
  302SOL     MW 4129   3.226   0.514   2.790  0.0077  0.0061 -0.0018
  303SOL     OW 4130   1.263   0.531   0.394 -0.1859  0.1821 -0.0234
  303SOL    HW1 4131   1.230   0.565   0.477  0.6913 -1.4031  1.0256
  303SOL    HW2 4132   1.258   0.436   0.401 -0.6439  0.0981 -1.1543
  303SOL     MW 4133   1.258   0.523   0.406  0.0077  0.0061 -0.0018
  304SOL     OW 4134   1.620   3.463   0.279 -0.1545 -1.1014  0.1248
  304SOL    HW1 4135   1.527   3.482   0.285 -0.2083 -0.9549 -1.0074
  304SOL    HW2 4136   1.618   3.415   0.197  0.9745 -0.1770 -0.4837
  304SOL     MW 4137   1.608   3.459   0.269  0.0077  0.0061 -0.0018
  305SOL     OW 4138   2.791   3.365   0.044 -0.5867 -0.1514 -0.2051
  305SOL    HW1 4139   2.712   3.373   0.097 -1.1522  0.6257 -1.1153
  305SOL    HW2 4140   2.836   3.448   0.063 -2.1130  0.3780  1.2981
  305SOL     MW 4141   2.787   3.377   0.053  0.0077  0.0061 -0.0018
  306SOL     OW 4142   3.730   1.956   2.299 -0.0569  0.3520 -0.0527
  306SOL    HW1 4143   3.745   2.010   2.376 -0.6677  0.0653  0.2761
  306SOL    HW2 4144   3.723   2.026   2.234 -1.7432  1.5873  1.3638
  306SOL     MW 4145   3.731   1.972   2.300  0.0077  0.0061 -0.0018
  307SOL     OW 4146   4.587   5.088   0.149 -0.0804 -0.4905  0.2247
  307SOL    HW1 4147   4.636   5.013   0.181  1.8830  1.0349  1.0401
  307SOL    HW2 4148   4.517   5.048   0.097 -1.0616 -1.8464  2.4497
  307SOL     MW 4149   4.584   5.073   0.146  0.0077  0.0061 -0.0018
  308SOL     OW 4150   2.919   4.694   2.491 -0.0522 -0.2229 -0.0706
  308SOL    HW1 4151   3.002   4.732   2.520 -1.1821  1.4044  1.1739
  308SOL    HW2 4152   2.882   4.763   2.436 -2.8317  0.0742  1.9672
  308SOL     MW 4153   2.925   4.708   2.488  0.0077  0.0061 -0.0018
  309SOL     OW 4154   3.579   4.661   2.307 -0.0358  0.2773  0.8962
  309SOL    HW1 4155   3.641   4.718   2.354  0.2452  0.7448 -0.0128
  309SOL    HW2 4156   3.634   4.628   2.236 -0.7908  1.4369 -0.2847
  309SOL     MW 4157   3.595   4.664   2.304  0.0077  0.0061 -0.0018
  310SOL     OW 4158   2.899   2.047   2.958 -0.2791  0.0597 -0.4398
  310SOL    HW1 4159   2.945   1.964   2.970 -0.0692 -0.1100 -2.1744
  310SOL    HW2 4160   2.927   2.104   3.029  0.2594  0.0801 -0.6603
  310SOL     MW 4161   2.909   2.043   2.969  0.0077  0.0061 -0.0018
  311SOL     OW 4162   1.952   2.117   0.003 -0.0824 -0.6439 -0.3731
  311SOL    HW1 4163   1.948   2.143  -0.089  3.2871  1.6985 -0.0584
  311SOL    HW2 4164   2.024   2.170   0.037  0.3747 -2.4259  1.6891
  311SOL     MW 4165   1.961   2.128  -0.005  0.0077  0.0061 -0.0018
  312SOL     OW 4166   2.555   0.242   2.865 -0.4619  0.6660 -0.1847
  312SOL    HW1 4167   2.585   0.319   2.913  0.1183  0.9753 -1.0126
  312SOL    HW2 4168   2.599   0.258   2.782  0.8600 -0.0853  0.3287
  312SOL     MW 4169   2.565   0.254   2.860  0.0077  0.0061 -0.0018
  313SOL     OW 4170   4.919   3.917   2.823 -0.1335  0.1410 -0.4967
  313SOL    HW1 4171   4.852   3.985   2.817 -0.7834 -0.6424 -4.1350
  313SOL    HW2 4172   4.991   3.956   2.773  1.1169  1.8666  2.3904
  313SOL     MW 4173   4.919   3.931   2.816  0.0077  0.0061 -0.0018
  314SOL     OW 4174   0.204   3.005   2.915 -0.1854 -0.0377 -0.1013
  314SOL    HW1 4175   0.237   3.066   2.848 -0.2125  0.6266  0.4818
  314SOL    HW2 4176   0.131   3.055   2.951 -0.8085 -0.6789 -0.4582
  314SOL     MW 4177   0.199   3.020   2.911  0.0077  0.0061 -0.0018
  315SOL     OW 4178   3.141   4.871   2.545  0.5979  0.3188 -0.0969
  315SOL    HW1 4179   3.098   4.953   2.520  0.8399  0.6966  0.6893
  315SOL    HW2 4180   3.215   4.875   2.485  1.7509  0.9844  1.3140
  315SOL     MW 4181   3.145   4.883   2.534  0.0077  0.0061 -0.0018
  316SOL     OW 4182   3.782   5.112   2.384 -0.2197 -0.3508 -0.8317
  316SOL    HW1 4183   3.876   5.096   2.395  0.0601  1.4077 -0.3324
  316SOL    HW2 4184   3.748   5.025   2.401  1.9197 -0.9762  0.7315
  316SOL     MW 4185   3.790   5.099   2.388  0.0077  0.0061 -0.0018
  317SOL     OW 4186   3.721   4.834   2.468 -0.2305 -0.1373  0.2387
  317SOL    HW1 4187   3.809   4.802   2.490 -0.0176  0.7873  0.7830
  317SOL    HW2 4188   3.675   4.819   2.550 -0.4837  0.5305  0.2213
  317SOL     MW 4189   3.726   4.828   2.481  0.0077  0.0061 -0.0018
  318SOL     OW 4190   1.790   2.669   2.789  0.5385  0.0526 -0.0978
  318SOL    HW1 4191   1.732   2.731   2.832 -2.4004 -1.7098 -1.2428
  318SOL    HW2 4192   1.726   2.633   2.728  0.8021  0.2123 -0.4758
  318SOL     MW 4193   1.774   2.672   2.787  0.0077  0.0061 -0.0018
  319SOL     OW 4194   3.713   4.557   2.800  0.1956  0.2719  0.0966
  319SOL    HW1 4195   3.653   4.624   2.766  0.2356  0.4374  0.3487
  319SOL    HW2 4196   3.743   4.523   2.716 -0.5695 -0.8420  0.2478
  319SOL     MW 4197   3.709   4.561   2.784  0.0077  0.0061 -0.0018
  320SOL     OW 4198   4.379   2.076   2.536 -0.0900  0.2332  0.0503
  320SOL    HW1 4199   4.296   2.106   2.573  0.4048  1.8034 -0.0523
  320SOL    HW2 4200   4.411   2.154   2.491  0.3781 -0.0501 -0.1239
  320SOL     MW 4201   4.373   2.090   2.535  0.0077  0.0061 -0.0018
  321SOL     OW 4202   3.915   4.563   2.342  0.0597 -0.7242 -0.2965
  321SOL    HW1 4203   3.955   4.645   2.313  1.0426 -1.0791  0.0142
  321SOL    HW2 4204   3.986   4.503   2.320  0.8166 -0.3893  1.1555
  321SOL     MW 4205   3.930   4.566   2.335  0.0077  0.0061 -0.0018
  322SOL     OW 4206   3.546   0.219   2.468 -0.4629  0.1162 -0.1371
  322SOL    HW1 4207   3.602   0.284   2.426 -1.6075  0.0893 -1.8072
  322SOL    HW2 4208   3.501   0.266   2.539  0.0023  0.4824 -0.0773
  322SOL     MW 4209   3.547   0.234   2.472  0.0077  0.0061 -0.0018
  323SOL     OW 4210   4.799   0.123   0.217 -0.6111  0.0453 -0.5024
  323SOL    HW1 4211   4.839   0.168   0.143  2.0056  0.5227  1.0862
  323SOL    HW2 4212   4.727   0.069   0.183 -0.3800 -0.7672  0.2523
  323SOL     MW 4213   4.794   0.122   0.202  0.0077  0.0061 -0.0018
  324SOL     OW 4214   0.401   2.913   0.105 -0.3190 -0.2338  0.3021
  324SOL    HW1 4215   0.344   2.957   0.042  1.9792  2.0818 -0.2852
  324SOL    HW2 4216   0.360   2.928   0.190 -0.6290  2.6974 -0.2597
  324SOL     MW 4217   0.388   2.921   0.108  0.0077  0.0061 -0.0018
  325SOL     OW 4218   1.745   2.260   0.121  0.4337  0.0551  0.2696
  325SOL    HW1 4219   1.772   2.338   0.074  1.7786 -0.2920  0.4216
  325SOL    HW2 4220   1.812   2.196   0.098  0.3631 -0.1344  0.5784
  325SOL     MW 4221   1.757   2.262   0.112  0.0077  0.0061 -0.0018
  326SOL     OW 4222   3.895   4.748   2.858 -0.3484  0.0729  0.5371
  326SOL    HW1 4223   3.916   4.774   2.768  1.2459 -0.0443  0.8507
  326SOL    HW2 4224   3.824   4.687   2.838 -1.1438  1.2052 -0.2395
  326SOL     MW 4225   3.888   4.743   2.843  0.0077  0.0061 -0.0018
  327SOL     OW 4226   4.348   0.816   0.446  0.4741  0.4915 -0.3020
  327SOL    HW1 4227   4.290   0.752   0.486 -0.9939  1.9830  0.0575
  327SOL    HW2 4228   4.434   0.773   0.445  0.6961  0.9311 -0.5441
  327SOL     MW 4229   4.352   0.802   0.451  0.0077  0.0061 -0.0018
  328SOL     OW 4230   1.906   2.193   2.744 -0.3816  0.1309 -0.1973
  328SOL    HW1 4231   1.920   2.124   2.680  0.4055  0.3714 -0.2996
  328SOL    HW2 4232   1.815   2.219   2.730 -0.2787  0.3772 -0.4142
  328SOL     MW 4233   1.896   2.187   2.734  0.0077  0.0061 -0.0018
  329SOL     OW 4234   4.764   0.865   0.006  0.3183  0.1314 -0.1462
  329SOL    HW1 4235   4.732   0.796  -0.052 -0.0139  2.2780 -2.7330
  329SOL    HW2 4236   4.758   0.943  -0.050 -2.2510 -0.5529 -0.9553
  329SOL     MW 4237   4.759   0.866  -0.009  0.0077  0.0061 -0.0018
  330SOL     OW 4238   3.971   2.423   2.440 -0.0295  0.8955 -0.4990
  330SOL    HW1 4239   3.966   2.426   2.535  1.4924 -0.4176 -0.3414
  330SOL    HW2 4240   3.908   2.487   2.407  0.0493  0.8715 -0.6993
  330SOL     MW 4241   3.962   2.432   2.448  0.0077  0.0061 -0.0018
  331SOL     OW 4242   1.327   2.915   0.065 -0.0197 -0.1425  0.3204
  331SOL    HW1 4243   1.271   2.894  -0.010 -1.5195  0.1753  1.3074
  331SOL    HW2 4244   1.395   2.974   0.034  0.6061 -0.9516  0.1050
  331SOL     MW 4245   1.329   2.920   0.051  0.0077  0.0061 -0.0018
  332SOL     OW 4246   3.553   1.782   2.629  0.4149 -0.1939  0.0197
  332SOL    HW1 4247   3.630   1.735   2.661 -0.9295 -1.9788  0.8817
  332SOL    HW2 4248   3.583   1.870   2.609 -1.1538 -0.0409 -1.9730
  332SOL     MW 4249   3.567   1.787   2.631  0.0077  0.0061 -0.0018
  333SOL     OW 4250   4.955   1.884   2.907  0.3926 -0.2441 -0.4572
  333SOL    HW1 4251   4.874   1.868   2.860  0.0608 -0.1837  0.0841
  333SOL    HW2 4252   4.953   1.977   2.929 -0.0949 -0.5426  0.8740
  333SOL     MW 4253   4.944   1.894   2.904  0.0077  0.0061 -0.0018
  334SOL     OW 4254   3.199   4.497   0.025  0.0204  0.2275  0.3228
  334SOL    HW1 4255   3.260   4.429  -0.006  0.8100  1.2846 -0.5088
  334SOL    HW2 4256   3.262   4.562   0.055  0.6960  0.0987 -0.7604
  334SOL     MW 4257   3.215   4.496   0.024  0.0077  0.0061 -0.0018
  335SOL     OW 4258   3.558   4.786   2.686  0.0456  0.2846 -0.3464
  335SOL    HW1 4259   3.566   4.868   2.734  0.9701  0.3841 -0.6511
  335SOL    HW2 4260   3.465   4.765   2.688  0.1519 -0.3227 -1.3299
  335SOL     MW 4261   3.547   4.794   2.693  0.0077  0.0061 -0.0018
  336SOL     OW 4262   4.379   4.633   2.378 -0.2628  0.3264 -0.0198
  336SOL    HW1 4263   4.314   4.657   2.445 -0.1046 -0.0337  0.2647
  336SOL    HW2 4264   4.423   4.714   2.355  0.3920 -0.0511 -0.1201
  336SOL     MW 4265   4.376   4.647   2.384  0.0077  0.0061 -0.0018
  337SOL     OW 4266   0.281   0.855   0.182  0.2255  0.3877 -0.4229
  337SOL    HW1 4267   0.374   0.833   0.186  0.2520  0.6363  0.6966
  337SOL    HW2 4268   0.251   0.801   0.109 -1.4893  0.1309  0.4283
  337SOL     MW 4269   0.289   0.845   0.173  0.0077  0.0061 -0.0018
  338SOL     OW 4270   2.061   2.641   2.716  0.1717 -0.1184  0.0714
  338SOL    HW1 4271   2.073   2.552   2.750 -1.0313 -0.6897 -0.9135
  338SOL    HW2 4272   1.969   2.660   2.735  0.4581 -0.2549  1.7513
  338SOL     MW 4273   2.051   2.632   2.723  0.0077  0.0061 -0.0018
  339SOL     OW 4274   0.613   4.024   2.834 -0.2909  0.0061  0.1817
  339SOL    HW1 4275   0.612   3.941   2.883  0.7640 -0.5157 -0.6379
  339SOL    HW2 4276   0.529   4.064   2.859 -0.6769 -0.7232  0.0971
  339SOL     MW 4277   0.601   4.018   2.844  0.0077  0.0061 -0.0018
  340SOL     OW 4278   2.960   2.284   0.094  0.0694  0.4984  0.3788
  340SOL    HW1 4279   2.933   2.334   0.172  1.9202 -1.0000  2.0876
  340SOL    HW2 4280   2.936   2.340   0.020  0.1169  0.1180  0.0761
  340SOL     MW 4281   2.954   2.298   0.095  0.0077  0.0061 -0.0018
  341SOL     OW 4282   1.280   3.351   2.940  0.4236 -0.2461  0.5188
  341SOL    HW1 4283   1.361   3.358   2.991  0.4444  0.7828  0.3719
  341SOL    HW2 4284   1.218   3.360   3.013  0.3547 -2.1322  0.7556
  341SOL     MW 4285   1.283   3.353   2.957  0.0077  0.0061 -0.0018
  342SOL     OW 4286   3.012   1.780   2.962  0.7039  0.0408  0.2895
  342SOL    HW1 4287   3.094   1.785   3.011  0.4685 -2.2054  1.0103
  342SOL    HW2 4288   3.043   1.780   2.871 -2.5161 -0.8874 -0.9150
  342SOL     MW 4289   3.027   1.781   2.956  0.0077  0.0061 -0.0018
  343SOL     OW 4290   1.685   2.827   2.974 -0.1908  0.2254 -0.4362
  343SOL    HW1 4291   1.773   2.840   3.009 -0.4400 -0.3692  0.4334
  343SOL    HW2 4292   1.645   2.777   3.045 -0.3373  0.6850 -0.1928
  343SOL     MW 4293   1.691   2.822   2.988  0.0077  0.0061 -0.0018
  344SOL     OW 4294   2.674   4.109   2.844 -0.3307  0.1176  0.2439
  344SOL    HW1 4295   2.615   4.155   2.785 -0.3600 -1.1192 -0.7225
  344SOL    HW2 4296   2.722   4.051   2.785  0.0399  0.2525  0.4059
  344SOL     MW 4297   2.673   4.108   2.829  0.0077  0.0061 -0.0018
  345SOL     OW 4298   2.886   3.126   2.941 -0.9494  0.0042  0.0336
  345SOL    HW1 4299   2.872   3.204   2.994  1.6272  1.9726 -1.9035
  345SOL    HW2 4300   2.807   3.119   2.887 -1.2807  1.0468  0.3563
  345SOL     MW 4301   2.874   3.135   2.941  0.0077  0.0061 -0.0018
  346SOL     OW 4302   2.852   0.879   0.140  0.3085 -0.3436 -0.4479
  346SOL    HW1 4303   2.912   0.882   0.215  0.3978 -0.0194 -0.5292
  346SOL    HW2 4304   2.785   0.818   0.171 -0.3797  1.4562  1.9758
  346SOL     MW 4305   2.851   0.872   0.154  0.0077  0.0061 -0.0018
  347SOL     OW 4306   1.246   0.869   0.256 -0.1304  0.6648 -0.3057
  347SOL    HW1 4307   1.161   0.831   0.232  0.4414  0.6001 -2.3264
  347SOL    HW2 4308   1.309   0.800   0.236 -1.8437 -1.0713 -0.0964
  347SOL     MW 4309   1.243   0.855   0.250  0.0077  0.0061 -0.0018
  348SOL     OW 4310   2.877   4.666   2.912 -0.5282 -0.4615  0.1799
  348SOL    HW1 4311   2.852   4.595   2.971  0.5382  0.1539  1.4340
  348SOL    HW2 4312   2.928   4.717   2.975  0.2986 -1.3216  0.2297
  348SOL     MW 4313   2.881   4.663   2.928  0.0077  0.0061 -0.0018
  349SOL     OW 4314   3.801   1.775   0.093 -0.0152  0.1216 -0.5558
  349SOL    HW1 4315   3.788   1.822   0.011  0.5905 -0.1552 -0.8209
  349SOL    HW2 4316   3.718   1.731   0.111 -0.3058  1.4131  1.6925
  349SOL     MW 4317   3.789   1.776   0.085  0.0077  0.0061 -0.0018
  350SOL     OW 4318   4.326   1.673   2.896  0.4163  0.0726 -0.2447
  350SOL    HW1 4319   4.273   1.598   2.922  1.5477 -1.1044 -1.2765
  350SOL    HW2 4320   4.292   1.741   2.955  0.9737 -0.3925  0.6263
  350SOL     MW 4321   4.314   1.672   2.908  0.0077  0.0061 -0.0018
  351SOL     OW 4322   3.046   4.394   0.218 -0.0462 -0.0155 -0.2006
  351SOL    HW1 4323   3.079   4.437   0.297 -0.5361  0.9048 -0.4742
  351SOL    HW2 4324   3.099   4.438   0.152  0.1682  1.3679  0.8527
  351SOL     MW 4325   3.057   4.406   0.219  0.0077  0.0061 -0.0018
  352SOL     OW 4326   1.849   2.497   3.005 -0.2054  0.0066 -0.2077
  352SOL    HW1 4327   1.845   2.563   3.074  0.0033  0.2818 -0.4515
  352SOL    HW2 4328   1.820   2.549   2.930  1.0497  0.3948 -0.4570
  352SOL     MW 4329   1.845   2.513   3.004  0.0077  0.0061 -0.0018
  353SOL     OW 4330   3.950   4.805   2.602  0.1441  0.2990  0.1125
  353SOL    HW1 4331   4.022   4.744   2.590  0.8607  1.0306  0.5558
  353SOL    HW2 4332   3.984   4.890   2.573 -0.3566  1.3182  2.2839
  353SOL     MW 4333   3.964   4.809   2.597  0.0077  0.0061 -0.0018
  354SOL     OW 4334   1.264   1.285   0.403  0.1848  0.0154 -0.1806
  354SOL    HW1 4335   1.326   1.213   0.418 -0.3806 -0.2634  0.8696
  354SOL    HW2 4336   1.204   1.276   0.477  1.4402 -1.1158  0.7589
  354SOL     MW 4337   1.264   1.274   0.415  0.0077  0.0061 -0.0018
  355SOL     OW 4338   0.795   0.862   0.063 -0.0487 -0.0688  0.3552
  355SOL    HW1 4339   0.865   0.813   0.106  0.6232  0.4072 -0.1768
  355SOL    HW2 4340   0.798   0.837  -0.029  0.3746 -1.5851  0.7606
  355SOL     MW 4341   0.804   0.852   0.057  0.0077  0.0061 -0.0018
  356SOL     OW 4342   4.359   2.223   0.136 -0.2596  0.0516 -0.1578
  356SOL    HW1 4343   4.389   2.148   0.188 -1.3401 -1.0768 -1.0775
  356SOL    HW2 4344   4.432   2.284   0.134 -0.3273  0.1740  0.8274
  356SOL     MW 4345   4.372   2.221   0.143  0.0077  0.0061 -0.0018
  357SOL     OW 4346   4.736   2.228   2.834 -0.1790  0.7996  0.3342
  357SOL    HW1 4347   4.761   2.213   2.743 -2.0818 -1.6822  0.1223
  357SOL    HW2 4348   4.669   2.161   2.840  0.9132 -0.4128 -0.5640
  357SOL     MW 4349   4.730   2.217   2.823  0.0077  0.0061 -0.0018
  358SOL     OW 4350   1.691   3.336   0.521 -0.2212  0.4008 -0.0548
  358SOL    HW1 4351   1.664   3.365   0.434 -0.6450 -1.6819 -0.6747
  358SOL    HW2 4352   1.648   3.403   0.574 -0.3810  0.8739 -0.7631
  358SOL     MW 4353   1.681   3.348   0.517  0.0077  0.0061 -0.0018
  359SOL     OW 4354   2.665   0.275   2.615 -0.1569  0.3508 -0.3733
  359SOL    HW1 4355   2.747   0.324   2.617  0.7314 -1.0773  0.0071
  359SOL    HW2 4356   2.599   0.330   2.575 -0.7856  1.1763  1.6734
  359SOL     MW 4357   2.667   0.288   2.610  0.0077  0.0061 -0.0018
  360SOL     OW 4358   0.039   1.731   2.858 -0.1021 -0.0829 -0.0027
  360SOL    HW1 4359  -0.035   1.788   2.880 -2.0712 -2.1556 -0.8345
  360SOL    HW2 4360   0.106   1.789   2.822 -0.2905  0.4775  0.5166
  360SOL     MW 4361   0.038   1.746   2.856  0.0077  0.0061 -0.0018
  361SOL     OW 4362   4.252   1.708   2.638  0.1431  0.0379 -0.6326
  361SOL    HW1 4363   4.284   1.701   2.728 -0.5305  0.1666 -0.3812
  361SOL    HW2 4364   4.330   1.736   2.591  0.0040 -1.0531 -1.5680
  361SOL     MW 4365   4.267   1.711   2.644  0.0077  0.0061 -0.0018
  362SOL     OW 4366   4.086   3.290   2.763  0.3334 -0.2060  0.2803
  362SOL    HW1 4367   4.072   3.274   2.856 -0.6782 -0.0117  0.1806
  362SOL    HW2 4368   4.043   3.216   2.720  1.8173 -2.0263  1.7956
  362SOL     MW 4369   4.078   3.278   2.769  0.0077  0.0061 -0.0018
  363SOL     OW 4370   2.225   4.466   0.170 -0.2805 -0.1243 -0.2629
  363SOL    HW1 4371   2.272   4.383   0.179 -1.6285 -0.8282  0.4589
  363SOL    HW2 4372   2.293   4.530   0.149 -0.9596  0.5951 -0.3105
  363SOL     MW 4373   2.240   4.464   0.168  0.0077  0.0061 -0.0018
  364SOL     OW 4374   3.646   2.036   2.577  0.3082 -0.0539 -0.5875
  364SOL    HW1 4375   3.736   2.053   2.604 -0.0554 -0.5509  1.0412
  364SOL    HW2 4376   3.596   2.057   2.656 -2.3217  0.3050 -2.2384
  364SOL     MW 4377   3.651   2.041   2.591  0.0077  0.0061 -0.0018
  365SOL     OW 4378   4.241   0.171   2.719 -0.0755  0.3774 -0.6976
  365SOL    HW1 4379   4.217   0.255   2.759 -0.5575 -0.0869 -0.0025
  365SOL    HW2 4380   4.322   0.152   2.767 -0.7494  1.0508  0.7804
  365SOL     MW 4381   4.249   0.180   2.731  0.0077  0.0061 -0.0018
  366SOL     OW 4382   4.041   5.129   2.685  0.2806  0.1337  0.1886
  366SOL    HW1 4383   3.949   5.144   2.705 -0.3676 -2.0290 -0.7769
  366SOL    HW2 4384   4.090   5.204   2.717  0.1164 -0.3143  1.5513
  366SOL     MW 4385   4.036   5.141   2.692  0.0077  0.0061 -0.0018
  367SOL     OW 4386   2.152   2.379   0.332 -0.1867  0.1689  0.0211
  367SOL    HW1 4387   2.184   2.384   0.422 -0.6540 -2.1362  0.3950
  367SOL    HW2 4388   2.220   2.426   0.284 -1.1216 -0.4400 -2.0210
  367SOL     MW 4389   2.165   2.386   0.337  0.0077  0.0061 -0.0018
  368SOL     OW 4390   3.918   2.040   2.672  0.2337  0.1181  0.2184
  368SOL    HW1 4391   3.872   2.020   2.754 -2.3529 -0.4171 -1.2497
  368SOL    HW2 4392   3.945   1.952   2.644  0.8804  0.4193 -0.1180
  368SOL     MW 4393   3.915   2.025   2.680  0.0077  0.0061 -0.0018
  369SOL     OW 4394   3.556   4.994   2.869 -0.6894  0.3233 -0.0555
  369SOL    HW1 4395   3.524   5.071   2.821  0.5599  1.1670  0.4259
  369SOL    HW2 4396   3.482   4.964   2.922 -1.0378 -1.1048 -1.3082
  369SOL     MW 4397   3.542   5.001   2.870  0.0077  0.0061 -0.0018
  370SOL     OW 4398   3.253   4.196   0.242 -0.2200 -0.1655 -0.1021
  370SOL    HW1 4399   3.287   4.161   0.159 -0.1823 -0.8014  0.1753
  370SOL    HW2 4400   3.193   4.267   0.221  0.0209  0.3348  0.8767
  370SOL     MW 4401   3.249   4.200   0.228  0.0077  0.0061 -0.0018
  371SOL     OW 4402   1.385   1.044   0.426  0.2399 -0.1611 -0.1251
  371SOL    HW1 4403   1.318   1.009   0.366 -0.0735  0.6392 -0.2590
  371SOL    HW2 4404   1.467   1.021   0.384 -0.3739 -0.5596 -1.1495
  371SOL     MW 4405   1.387   1.036   0.413  0.0077  0.0061 -0.0018
  372SOL     OW 4406   2.966   2.880   0.054 -0.3494 -0.2244  0.2316
  372SOL    HW1 4407   2.941   2.964   0.017 -0.9081 -0.1896  0.6944
  372SOL    HW2 4408   2.921   2.874   0.138 -1.2182 -0.5182 -0.2455
  372SOL     MW 4409   2.957   2.890   0.060  0.0077  0.0061 -0.0018
  373SOL     OW 4410   3.253   4.764   2.772  0.1754  0.0877 -0.4410
  373SOL    HW1 4411   3.199   4.687   2.791 -1.4160  1.1702 -0.3855
  373SOL    HW2 4412   3.208   4.794   2.693 -1.5925 -2.6980 -0.6125
  373SOL     MW 4413   3.240   4.758   2.764  0.0077  0.0061 -0.0018
  374SOL     OW 4414   4.302   2.100   2.902  0.0588  0.0584 -0.2604
  374SOL    HW1 4415   4.384   2.074   2.862  0.8596  0.8201  0.8323
  374SOL    HW2 4416   4.326   2.153   2.978 -0.1382  0.6507 -0.6028
  374SOL     MW 4417   4.316   2.104   2.906  0.0077  0.0061 -0.0018
   5.14796   5.14796   3.00515
