# Supplementary material for: Resolving liquid-to-glass transitions of water under soft nanoconfinement
Source: Nat Commun. 2026 May 8;17:6224. doi: 10.1038/s41467-026-72955-y (PMC13369869; doi:10.1038/s41467-026-72955-y)
Supplement: Supplementary file 3 — Supplementary Data 1 [file 41467_2026_72955_MOESM3_ESM.zip › 190K/sim5/final.gro]

Lamellar phy in tip4pice water
 4489
    1phy    C35    1   3.462   0.901   1.599  0.2646 -0.2513 -0.2692
    1phy    C33    2   3.526   1.029   1.650 -0.0698 -0.4273  0.5462
    1phy    C34    3   3.583   1.111   1.538 -0.1591  0.0745 -0.1351
    1phy    C32    4   3.421   1.104   1.735 -0.4389  0.1786  0.0815
    1phy    C31    5   3.470   1.148   1.874  0.3846 -0.3367  0.1345
    1phy    C30    6   3.366   1.206   1.968 -0.4215 -0.1971 -0.3125
    1phy    C28    7   3.406   1.262   2.108 -0.2078  0.4659  0.0878
    1phy    C29    8   3.337   1.398   2.130  0.0579  0.5371  0.1266
    1phy    C27    9   3.379   1.156   2.222  0.7159 -0.1333  0.9242
    1phy    C26   10   3.484   1.162   2.334  0.0014 -0.1598 -0.0926
    1phy    C25   11   3.436   1.104   2.465  0.3689 -0.4410  0.4954
    1phy    C23   12   3.545   1.047   2.556 -0.1775 -0.1087  0.1055
    1phy    C24   13   3.553   1.137   2.678  0.0272  0.1518 -0.0149
    1phy    C22   14   3.521   0.897   2.580  0.2959 -0.0543 -0.1152
    1phy    C21   15   3.629   0.804   2.633  0.1086  0.2796  0.4134
    1phy    C20   16   3.561   0.667   2.666  0.3099 -0.0995  0.0845
    1phy    C18   17   3.640   0.541   2.719  0.2577 -0.3583 -0.4959
    1phy    O01   18   3.673   0.574   2.855 -0.1034  0.0460 -0.0194
    1phy    H01   19   3.680   0.498   2.909  1.6503  0.0018 -0.2587
    1phy    C19   20   3.522   0.437   2.732 -0.0897 -0.3536  0.5290
    1phy    C13   21   3.757   0.481   2.626 -0.2713  0.2348  0.2051
    1phy     H3   22   3.719   0.458   2.523  0.8129 -1.3369  0.1065
    1phy    O33   23   3.797   0.351   2.665 -0.1513  0.7022  0.1569
    1phy    H1B   24   3.850   0.363   2.742 -0.0754  1.8117 -0.0527
    1phy    C12   25   3.884   0.568   2.607  0.3251 -0.1052 -0.7514
    1phy    O11   26   3.980   0.555   2.709  0.4965  0.1401 -0.0337
    1phy    H1A   27   3.958   0.616   2.776 -0.8488 -0.0740 -0.2359
    2phy    C35   28   0.096   4.895   1.703  0.0713  0.3933 -0.0727
    2phy    C33   29  -0.007   4.990   1.640 -0.0605 -0.1150  0.0505
    2phy    C34   30  -0.155   4.942   1.663  0.4557  0.1490  0.8931
    2phy    C32   31   0.022   5.140   1.676 -0.4638  0.2774 -0.0629
    2phy    C31   32  -0.016   5.252   1.577  0.4390 -0.1025  0.4704
    2phy    C30   33   0.036   5.381   1.638  0.6505  0.8918  0.2141
    2phy    C28   34  -0.006   5.507   1.564 -0.1735  0.1203  0.0379
    2phy    C29   35  -0.137   5.561   1.622  0.0963  0.0444 -0.0288
    2phy    C27   36   0.099   5.617   1.581  0.0297 -0.0942  0.1846
    2phy    C26   37   0.096   5.725   1.473  1.0441 -0.4308  0.4126
    2phy    C25   38   0.222   5.812   1.489 -0.4413  0.0357  0.2419
    2phy    C23   39   0.240   5.904   1.363 -0.9317 -0.1434  0.4111
    2phy    C24   40   0.230   6.056   1.400  0.5531  0.4061 -0.1738
    2phy    C22   41   0.374   5.870   1.295 -0.2802 -0.1538 -0.4049
    2phy    C21   42   0.388   5.909   1.150 -0.5918  0.1290 -0.2860
    2phy    C20   43   0.522   5.859   1.083 -0.1060 -0.1301 -0.8383
    2phy    C18   44   0.554   5.887   0.933 -0.4211 -0.2792  0.6519
    2phy    O01   45   0.454   5.820   0.853  0.2271  0.3372 -0.0399
    2phy    H01   46   0.365   5.828   0.881  0.4382  1.9871  0.2597
    2phy    C19   47   0.687   5.813   0.907  0.2075 -0.2033 -0.0951
    2phy    C13   48   0.556   6.043   0.893  0.1816 -0.2820  0.3426
    2phy     H3   49   0.448   6.071   0.907  0.6072  0.2328  3.1835
    2phy    O33   50   0.601   6.141   0.992 -0.0813  0.3981  0.2501
    2phy    H1B   51   0.692   6.162   0.986 -0.0139  0.3984  1.0935
    2phy    C12   52   0.547   6.096   0.743 -0.1782 -0.0803  0.1230
    2phy    O11   53   0.629   6.210   0.717  0.3367  0.0992  0.9655
    2phy    H1A   54   0.583   6.282   0.754 -0.3890  0.6305 -0.8774
    3phy    C35   55   4.848   0.859   1.227  0.2779 -0.1077  0.8719
    3phy    C33   56   4.756   0.738   1.237 -0.1453 -0.0071 -0.1459
    3phy    C34   57   4.721   0.726   1.386  0.1960 -0.1809  0.2514
    3phy    C32   58   4.630   0.766   1.154  0.2688  0.2607  0.5694
    3phy    C31   59   4.550   0.649   1.107 -0.2241  0.6579  0.1303
    3phy    C30   60   4.414   0.707   1.049 -0.0285 -0.0667 -0.0338
    3phy    C28   61   4.297   0.604   1.032  0.3781  0.7120 -0.2430
    3phy    C29   62   4.172   0.652   1.104  0.6143 -0.5012  0.4427
    3phy    C27   63   4.258   0.576   0.884 -0.1035 -0.2834 -0.2434
    3phy    C26   64   4.344   0.467   0.815 -0.5102  0.2473 -0.0513
    3phy    C25   65   4.317   0.453   0.662  0.0481 -0.0555 -0.7268
    3phy    C23   66   4.395   0.333   0.605 -0.0514 -0.7630 -0.0560
    3phy    C24   67   4.303   0.211   0.590  0.3028 -0.0633 -0.2592
    3phy    C22   68   4.424   0.364   0.457 -0.1263 -0.5265 -0.2244
    3phy    C21   69   4.570   0.406   0.422 -0.1678  0.0650 -0.0826
    3phy    C20   70   4.582   0.434   0.271 -0.1170 -0.3159 -0.7231
    3phy    C18   71   4.731   0.454   0.219  0.0564  0.1162 -0.6349
    3phy    O01   72   4.794   0.557   0.297  0.0462 -0.0349  0.1041
    3phy    H01   73   4.743   0.588   0.370 -1.9347 -0.0287 -1.1869
    3phy    C19   74   4.710   0.497   0.073 -0.4794 -0.0989  0.3151
    3phy    C13   75   4.825   0.327   0.227  0.3168  0.1935  0.2160
    3phy     H3   76   4.820   0.297   0.335 -0.3324 -0.8830 -0.1026
    3phy    O33   77   4.769   0.208   0.177 -0.0887  0.2814 -0.0419
    3phy    H1B   78   4.675   0.214   0.185 -0.0198  1.3974  0.1574
    3phy    C12   79   4.976   0.322   0.252  0.1559 -0.6602 -0.1433
    3phy    O11   80   5.054   0.339   0.136  0.1173 -0.1690  0.0219
    3phy    H1A   81   5.145   0.342   0.159  0.6464 -0.0973 -1.9365
    4phy    C35   82   0.908   3.962   1.743 -0.4535 -0.4347  0.5622
    4phy    C33   83   0.876   4.105   1.803 -0.0971  0.2718  0.2755
    4phy    C34   84   0.998   4.195   1.784  0.0204  0.4210  0.4409
    4phy    C32   85   0.747   4.162   1.744  0.0517 -0.1658 -0.0296
    4phy    C31   86   0.674   4.249   1.845 -0.4702  0.0728  0.0234
    4phy    C30   87   0.531   4.298   1.810 -0.1006  0.2836  0.2154
    4phy    C28   88   0.466   4.403   1.899  0.3027  0.2506  0.3591
    4phy    C29   89   0.390   4.503   1.816 -0.3287  0.1169 -0.1812
    4phy    C27   90   0.374   4.332   1.999 -0.3614  0.2751 -0.5108
    4phy    C26   91   0.380   4.377   2.143  0.2454  0.2160 -0.1353
    4phy    C25   92   0.275   4.316   2.229  0.1100  0.3361  0.3621
    4phy    C23   93   0.285   4.344   2.382 -0.1995  0.6004  0.4709
    4phy    C24   94   0.147   4.372   2.450 -0.7561 -0.1786  0.4653
    4phy    C22   95   0.365   4.223   2.447 -0.1401 -0.2685 -0.3193
    4phy    C21   96   0.416   4.236   2.587  0.3459  0.4486 -0.1084
    4phy    C20   97   0.449   4.103   2.653 -0.3329  0.6927 -0.4319
    4phy    C18   98   0.495   4.090   2.802  0.3770  0.0482  0.2717
    4phy    O01   99   0.407   4.159   2.887 -0.1488 -0.1413 -0.5869
    4phy    H01  100   0.427   4.142   2.977 -1.5692 -0.6517 -0.3530
    4phy    C19  101   0.448   3.945   2.824 -0.5751  0.1534 -0.1836
    4phy    C13  102   0.649   4.134   2.832 -0.1040 -0.1728  0.7115
    4phy     H3  103   0.709   4.089   2.749 -1.0398  0.9017 -0.6004
    4phy    O33  104   0.709   4.074   2.946  0.1727  0.7885 -0.4689
    4phy    H1B  105   0.738   4.128   3.017  0.8135 -0.8505  0.5880
    4phy    C12  106   0.678   4.292   2.840 -0.0220  0.1837  0.1620
    4phy    O11  107   0.595   4.359   2.927  0.2425 -0.0202  0.4015
    4phy    H1A  108   0.507   4.336   2.902 -0.2602 -0.5960  2.5286
    5phy    C35  109   5.014   4.368   2.121  0.5075  0.8160 -0.2785
    5phy    C33  110   4.969   4.399   1.978  0.3783 -0.4620  0.0058
    5phy    C34  111   5.032   4.303   1.880 -0.1159  0.2439 -0.2117
    5phy    C32  112   4.813   4.390   1.977  0.3776  0.2147 -0.7441
    5phy    C31  113   4.743   4.491   1.885 -0.1899 -0.2008  0.1170
    5phy    C30  114   4.590   4.500   1.899  0.1032  0.2757 -0.0032
    5phy    C28  115   4.506   4.595   1.811  0.2914 -0.3441 -0.7243
    5phy    C29  116   4.497   4.566   1.661 -0.2194 -0.1773 -0.0291
    5phy    C27  117   4.359   4.573   1.858  0.0714  0.0588 -0.1022
    5phy    C26  118   4.314   4.675   1.961  0.1081  0.7780  0.0464
    5phy    C25  119   4.182   4.629   2.019 -0.3890  0.4270 -0.1555
    5phy    C23  120   4.112   4.722   2.116 -0.3978 -0.5269  0.2149
    5phy    C24  121   4.005   4.787   2.032  0.2557  0.4947 -0.6281
    5phy    C22  122   4.034   4.642   2.222  0.5561 -0.6650 -0.3236
    5phy    C21  123   4.108   4.623   2.358 -0.1556 -0.2787  0.0077
    5phy    C20  124   4.019   4.561   2.467  0.1802  0.6239 -0.0675
    5phy    C18  125   4.046   4.568   2.616 -0.6066  0.0730 -0.3450
    5phy    O01  126   4.047   4.708   2.666  0.0419  0.6065  0.4846
    5phy    H01  127   3.994   4.761   2.610 -1.0368 -0.1054  0.7948
    5phy    C19  128   3.918   4.514   2.682  0.1618  0.0688  0.0503
    5phy    C13  129   4.175   4.485   2.673  0.0594  0.4955  0.3129
    5phy     H3  130   4.176   4.385   2.625 -0.3338  0.2142  0.8747
    5phy    O33  131   4.174   4.450   2.816 -0.2624  0.0595 -0.0673
    5phy    H1B  132   4.178   4.532   2.860 -0.8630  0.4634 -0.7523
    5phy    C12  133   4.319   4.540   2.644  0.1079  0.3637  0.7429
    5phy    O11  134   4.362   4.645   2.724  0.1854  0.3319  0.6472
    5phy    H1A  135   4.311   4.723   2.709  0.3580  0.3836  0.3449
    6phy    C35  136   0.480   1.714   1.784  0.2335  0.2243 -0.1046
    6phy    C33  137   0.355   1.706   1.695  0.3748 -0.5205  0.4834
    6phy    C34  138   0.235   1.670   1.779  0.1564 -0.0802 -0.5870
    6phy    C32  139   0.333   1.852   1.637  0.2770 -0.0030  0.3280
    6phy    C31  140   0.279   1.856   1.495  0.1649 -0.0240  0.6905
    6phy    C30  141   0.283   1.981   1.416  0.3817 -0.3480 -0.4408
    6phy    C28  142   0.197   1.993   1.287 -0.0676  0.2079 -0.5189
    6phy    C29  143   0.061   2.063   1.323 -0.3326 -0.3940  0.3309
    6phy    C27  144   0.271   2.081   1.182 -0.1893  0.1976  0.3903
    6phy    C26  145   0.217   2.086   1.040 -0.4013  0.4231 -0.0861
    6phy    C25  146   0.303   2.174   0.944  0.2414  0.0367 -0.3915
    6phy    C23  147   0.229   2.180   0.809  0.2089  0.4934 -0.2712
    6phy    C24  148   0.187   2.324   0.780  0.0263  0.2561  0.0641
    6phy    C22  149   0.317   2.144   0.688  0.0115  0.3366  0.1524
    6phy    C21  150   0.284   2.007   0.629 -0.0863 -0.4398  0.0581
    6phy    C20  151   0.357   1.994   0.494 -0.6611  0.3562 -0.6246
    6phy    C18  152   0.340   1.860   0.414 -0.1781 -0.2507  0.2690
    6phy    O01  153   0.339   1.742   0.500  0.4043  0.0749  0.3890
    6phy    H01  154   0.421   1.720   0.538  0.5575 -1.1557 -0.5749
    6phy    C19  155   0.465   1.848   0.331 -0.0151  0.3489  0.4002
    6phy    C13  156   0.200   1.858   0.336 -0.1759 -0.7419 -0.3991
    6phy     H3  157   0.125   1.876   0.418  0.5759 -1.4377  0.4698
    6phy    O33  158   0.162   1.970   0.252 -0.4162 -0.2718 -0.1174
    6phy    H1B  159   0.222   2.042   0.256 -0.4850 -0.2502  0.7673
    6phy    C12  160   0.116   1.726   0.303  0.2924 -0.0031 -0.3251
    6phy    O11  161   0.113   1.627   0.403  0.0708  0.2316 -0.1729
    6phy    H1A  162   0.188   1.637   0.458 -0.0536 -2.0366  0.5343
    7phy    C35  163   0.452   4.879   1.892 -0.0047  0.6307  0.4713
    7phy    C33  164   0.458   4.915   2.038  0.1314  0.2753 -0.4241
    7phy    C34  165   0.436   4.793   2.126 -0.2512 -0.0502  0.4185
    7phy    C32  166   0.592   4.994   2.067 -0.2754 -0.4618  0.3088
    7phy    C31  167   0.596   5.095   2.187  0.1779  0.4809  0.2640
    7phy    C30  168   0.717   5.184   2.194  0.3693 -0.4819 -0.4734
    7phy    C28  169   0.735   5.302   2.291 -0.0700  0.1079 -0.2165
    7phy    C29  170   0.888   5.327   2.303  0.1973  0.1145 -0.0046
    7phy    C27  171   0.661   5.429   2.242  0.0842  0.3171 -0.3641
    7phy    C26  172   0.614   5.514   2.357 -0.0049 -0.1431 -0.3499
    7phy    C25  173   0.569   5.653   2.313  0.1907  0.1373 -0.7397
    7phy    C23  174   0.486   5.721   2.428 -0.1876  0.0364 -0.3500
    7phy    C24  175   0.527   5.864   2.437 -0.1725  0.0263 -0.1348
    7phy    C22  176   0.338   5.713   2.398  0.0865  0.1434  0.0079
    7phy    C21  177   0.273   5.596   2.478 -0.7844 -0.2353  0.0371
    7phy    C20  178   0.120   5.596   2.460 -0.1925 -0.0421  0.1374
    7phy    C18  179   0.028   5.482   2.510 -0.5134 -0.0549 -0.5588
    7phy    O01  180   0.042   5.457   2.652  0.2296 -0.0239 -0.6734
    7phy    H01  181  -0.010   5.380   2.666  0.9929 -0.5771 -0.8304
    7phy    C19  182  -0.109   5.548   2.501 -0.1337 -0.0325  0.4811
    7phy    C13  183   0.034   5.342   2.424 -0.3389 -0.2266 -0.2603
    7phy     H3  184   0.039   5.367   2.315  0.8917  0.5207 -0.0558
    7phy    O33  185  -0.091   5.265   2.427 -0.7977  0.3841  0.4617
    7phy    H1B  186  -0.170   5.316   2.425 -0.5747  0.7870  1.5706
    7phy    C12  187   0.160   5.249   2.443  0.3354 -0.1208  0.2883
    7phy    O11  188   0.155   5.150   2.543 -0.4584  0.2630  0.2076
    7phy    H1A  189   0.096   5.079   2.529  0.7934 -1.3586  2.3848
    8phy    C35  190   0.369   0.366   1.329 -0.1621 -0.3174  0.2669
    8phy    C33  191   0.473   0.290   1.410  0.2977  0.7135 -0.2154
    8phy    C34  192   0.404   0.203   1.515 -0.0123 -0.3579 -0.2562
    8phy    C32  193   0.572   0.214   1.321  0.1825  0.0127 -0.3333
    8phy    C31  194   0.682   0.310   1.270 -0.2673 -0.1125 -0.4413
    8phy    C30  195   0.776   0.240   1.169 -0.2241  0.1030  0.0284
    8phy    C28  196   0.870   0.340   1.097 -0.2410  0.0816  0.0248
    8phy    C29  197   1.015   0.334   1.155  0.4034 -0.3051  0.2007
    8phy    C27  198   0.874   0.303   0.951  0.0099 -0.4748 -0.1588
    8phy    C26  199   0.890   0.422   0.853  0.4841 -0.1437 -0.0442
    8phy    C25  200   0.885   0.374   0.710 -0.0525  0.2772  0.3077
    8phy    C23  201   0.817   0.471   0.607  0.1041 -0.0154 -0.3275
    8phy    C24  202   0.902   0.488   0.485  0.1615  0.0886  0.0334
    8phy    C22  203   0.666   0.443   0.585 -0.6610  0.0252 -0.1797
    8phy    C21  204   0.586   0.571   0.558 -0.5000  0.3633  0.1246
    8phy    C20  205   0.453   0.554   0.507  0.2485 -0.0360 -0.1979
    8phy    C18  206   0.360   0.678   0.480 -0.1258  0.0654 -0.1421
    8phy    O01  207   0.343   0.748   0.604 -0.6667  0.2845 -0.0681
    8phy    H01  208   0.405   0.718   0.668 -1.4795 -0.0126  0.5910
    8phy    C19  209   0.225   0.613   0.450  0.3651  0.0057  0.0184
    8phy    C13  210   0.415   0.789   0.378  0.1485 -0.1720 -0.6414
    8phy     H3  211   0.502   0.835   0.430  0.5090 -0.3204 -1.1068
    8phy    O33  212   0.493   0.743   0.266 -0.0020 -0.0620  0.2272
    8phy    H1B  213   0.459   0.661   0.234 -0.3355  0.1765 -0.0487
    8phy    C12  214   0.352   0.929   0.358  0.7977  0.1875  0.3352
    8phy    O11  215   0.325   1.004   0.471  0.0405  0.1732  0.2525
    8phy    H1A  216   0.306   0.939   0.535  1.4753  0.2428  0.7955
    9phy    C35  217   3.973   1.488   1.883  0.1428 -0.0453  0.1615
    9phy    C33  218   3.935   1.345   1.881 -0.1607 -0.0652  0.3323
    9phy    C34  219   3.809   1.311   1.804 -0.1143  0.3273 -0.8204
    9phy    C32  220   4.057   1.269   1.829  0.3593  0.3066  0.2126
    9phy    C31  221   4.081   1.141   1.909  0.3976  0.3287 -0.7761
    9phy    C30  222   4.209   1.072   1.870  0.1953  0.1210  0.1562
    9phy    C28  223   4.213   0.927   1.919 -0.6520 -0.5360  0.3209
    9phy    C29  224   4.132   0.827   1.827 -0.5759 -0.1742 -0.4248
    9phy    C27  225   4.365   0.890   1.929  0.1068  0.0343  0.7645
    9phy    C26  226   4.391   0.802   2.048 -0.2189  0.1238  0.0265
    9phy    C25  227   4.541   0.811   2.080  0.0332  0.3335 -0.7482
    9phy    C23  228   4.598   0.704   2.175 -0.1134 -0.5842  0.2379
    9phy    C24  229   4.746   0.682   2.136  0.6028  0.3257  0.0047
    9phy    C22  230   4.591   0.746   2.322  0.0052 -0.3698  0.2472
    9phy    C21  231   4.554   0.634   2.422  0.1868 -0.2327  0.3573
    9phy    C20  232   4.552   0.685   2.568 -0.3466  0.0249 -0.4822
    9phy    C18  233   4.549   0.583   2.694 -0.3515 -0.6677 -0.6642
    9phy    O01  234   4.644   0.474   2.664  0.0923 -0.6224 -0.5642
    9phy    H01  235   4.699   0.453   2.736  0.0101  0.9508  0.0043
    9phy    C19  236   4.619   0.668   2.803  0.2768  0.4723  0.0497
    9phy    C13  237   4.398   0.531   2.739 -0.0644  0.2458  0.0940
    9phy     H3  238   4.327   0.618   2.740  0.1303  0.4084  0.6595
    9phy    O33  239   4.392   0.484   2.873 -0.1261  0.0519  0.2765
    9phy    H1B  240   4.418   0.394   2.882 -0.9967 -0.0678  2.2200
    9phy    C12  241   4.330   0.424   2.649 -0.2655 -0.0634  0.2447
    9phy    O11  242   4.198   0.384   2.685 -0.2661  0.5912  0.2862
    9phy    H1A  243   4.131   0.445   2.661  0.1142 -0.1316 -3.1019
   10phy    C35  244   4.976   1.064   1.738 -0.0005  0.3655  0.0008
   10phy    C33  245   4.859   0.968   1.712  0.1630 -0.0930 -0.0904
   10phy    C34  246   4.840   0.869   1.824 -0.0795 -0.2100  0.2427
   10phy    C32  247   4.732   1.052   1.676 -0.2959 -0.0847 -0.6181
   10phy    C31  248   4.652   1.007   1.559  0.2867 -0.4073 -0.1903
   10phy    C30  249   4.529   1.094   1.536  0.1280 -0.3935  0.0683
   10phy    C28  250   4.466   1.090   1.393  0.5917 -0.0244 -0.5627
   10phy    C29  251   4.320   1.047   1.398  0.2240 -0.2021  0.6019
   10phy    C27  252   4.482   1.230   1.330 -0.0024  0.0263 -0.0114
   10phy    C26  253   4.572   1.216   1.204  0.4234  0.3562  0.7240
   10phy    C25  254   4.598   1.352   1.132 -0.1299  0.3359  0.3784
   10phy    C23  255   4.671   1.341   0.993  0.1976  0.3822  0.3016
   10phy    C24  256   4.617   1.444   0.898 -0.0788 -0.2406 -0.1992
   10phy    C22  257   4.826   1.354   1.003 -0.4729  0.4948 -0.1435
   10phy    C21  258   4.902   1.225   1.014 -0.2935  0.2248  0.7146
   10phy    C20  259   5.053   1.246   1.005 -0.0708  0.4197 -0.1203
   10phy    C18  260   5.157   1.135   0.978  0.3087  0.7915  0.2054
   10phy    O01  261   5.143   1.037   1.079  0.4004  0.4268  0.0039
   10phy    H01  262   5.151   1.068   1.167 -0.5712  0.6263  0.0344
   10phy    C19  263   5.286   1.212   0.994  0.2599 -0.1044  0.1141
   10phy    C13  264   5.137   1.069   0.832  0.2326  0.5692 -0.2528
   10phy     H3  265   5.035   1.024   0.839  0.4668  0.2000  1.1545
   10phy    O33  266   5.111   1.149   0.721  0.2243  0.1313  0.6563
   10phy    H1B  267   5.192   1.186   0.691  0.3836  0.4681  1.4680
   10phy    C12  268   5.196   0.926   0.802  0.2789  0.3570 -0.0765
   10phy    O11  269   5.255   0.853   0.906 -0.0468 -0.5619  0.4070
   10phy    H1A  270   5.209   0.876   0.984  0.0932 -1.8561  0.8996
   11phy    C35  271   4.206   1.708   2.376  0.0179  0.3956  0.2601
   11phy    C33  272   4.240   1.562   2.423 -0.1382 -0.2179  0.0304
   11phy    C34  273   4.271   1.474   2.306 -0.1376 -0.1756 -0.3296
   11phy    C32  274   4.352   1.558   2.528  0.3207 -0.1491  0.1765
   11phy    C31  275   4.296   1.544   2.671 -0.2513  0.5122  0.4313
   11phy    C30  276   4.418   1.527   2.761 -0.0122 -0.4575 -0.5242
   11phy    C28  277   4.402   1.478   2.906  0.3844  0.0095 -0.1256
   11phy    C29  278   4.405   1.325   2.902  0.1164 -0.6298 -0.2027
   11phy    C27  279   4.528   1.524   2.989  0.1336 -0.4293  0.6321
   11phy    C26  280   4.511   1.628   3.097  0.3758 -0.3080  0.0840
   11phy    C25  281   4.643   1.647   3.174 -0.3859  0.4498 -0.6620
   11phy    C23  282   4.621   1.709   3.314  0.2384  0.2565 -0.6435
   11phy    C24  283   4.633   1.599   3.421  0.4430 -0.1733 -0.2760
   11phy    C22  284   4.741   1.801   3.353 -0.4484  0.2062  0.4009
   11phy    C21  285   4.722   1.944   3.300 -0.1601  0.0053 -0.2490
   11phy    C20  286   4.843   2.024   3.353 -0.2850 -0.1999  0.0701
   11phy    C18  287   4.871   2.175   3.310 -0.3710  0.2501 -0.1693
   11phy    O01  288   4.750   2.245   3.312 -0.6319  0.0375 -0.4374
   11phy    H01  289   4.767   2.320   3.259  2.1591 -0.2362 -0.0848
   11phy    C19  290   4.953   2.227   3.434  0.4613 -0.4307  0.2131
   11phy    C13  291   4.928   2.184   3.162  0.5159 -0.1368  0.0255
   11phy     H3  292   4.867   2.117   3.096  0.8482  0.2570 -0.7041
   11phy    O33  293   5.056   2.130   3.148 -0.2454 -0.1808 -0.1275
   11phy    H1B  294   5.086   2.094   3.229 -0.2191  0.0556 -0.0323
   11phy    C12  295   4.936   2.330   3.103 -0.2168 -0.3323  0.0909
   11phy    O11  296   4.830   2.409   3.147  0.2420 -0.2348  0.3564
   11phy    H1A  297   4.832   2.492   3.104 -1.7416 -0.9304 -1.2003
   12phy    C35  298   4.596   1.251   2.236  0.0060  0.1760  0.1992
   12phy    C33  299   4.674   1.229   2.108  0.0157 -0.4712  0.1103
   12phy    C34  300   4.571   1.253   1.993 -0.2622  0.2736  0.1353
   12phy    C32  301   4.789   1.324   2.085  0.0871 -0.0098  0.2946
   12phy    C31  302   4.924   1.279   2.138  0.2399 -0.0391 -0.3100
   12phy    C30  303   5.043   1.373   2.107  0.1557  0.3964 -0.5268
   12phy    C28  304   5.179   1.338   2.177 -0.0423  0.1927 -0.0809
   12phy    C29  305   5.288   1.342   2.073 -0.0555  0.2580  0.0179
   12phy    C27  306   5.210   1.437   2.294  0.1625  0.0769 -0.1812
   12phy    C26  307   5.290   1.382   2.416  0.3742 -0.1919  0.2107
   12phy    C25  308   5.314   1.497   2.517 -0.1762  0.6659  0.2888
   12phy    C23  309   5.424   1.471   2.620  0.4267  0.3760  0.1995
   12phy    C24  310   5.549   1.559   2.593  0.0411 -0.6705 -0.3065
   12phy    C22  311   5.375   1.482   2.766  0.1560 -0.2884  0.2892
   12phy    C21  312   5.451   1.385   2.862  0.2801  0.2200  0.2237
   12phy    C20  313   5.409   1.401   3.012 -0.3240 -0.0848 -0.0522
   12phy    C18  314   5.520   1.371   3.126  0.3538 -0.4185  0.0399
   12phy    O01  315   5.623   1.464   3.109 -0.4459  0.1150  0.1941
   12phy    H01  316   5.586   1.548   3.090 -0.8516 -0.3739 -1.3436
   12phy    C19  317   5.443   1.417   3.254 -0.6424 -0.2860 -0.0139
   12phy    C13  318   5.567   1.219   3.129 -0.1352 -0.2639 -0.1527
   12phy     H3  319   5.614   1.199   3.029 -2.0126  0.4419 -1.2195
   12phy    O33  320   5.458   1.128   3.127 -0.3388 -0.0731  0.0890
   12phy    H1B  321   5.408   1.158   3.053  2.4583  0.3924 -1.7576
   12phy    C12  322   5.684   1.176   3.232  0.9653  0.3691  0.3713
   12phy    O11  323   5.749   1.054   3.203  0.3015 -0.3214  0.0040
   12phy    H1A  324   5.801   1.071   3.127  1.0977  0.3836  0.6925
   13phy    C35  325   0.518   3.777   1.611 -0.1356 -0.3375  0.1150
   13phy    C33  326   0.385   3.712   1.575  0.2302 -0.6257 -0.0176
   13phy    C34  327   0.346   3.711   1.426  0.1146  0.6955  0.1751
   13phy    C32  328   0.392   3.573   1.641 -0.0810  0.0553 -0.0827
   13phy    C31  329   0.253   3.524   1.685  0.6562  0.1188  0.5290
   13phy    C30  330   0.255   3.373   1.717 -0.3630  0.2405  0.3162
   13phy    C28  331   0.115   3.312   1.708  0.0729 -0.0054 -0.3437
   13phy    C29  332   0.072   3.266   1.566  0.3884 -0.2801 -0.0600
   13phy    C27  333   0.111   3.192   1.810  0.5790 -0.1113 -0.6731
   13phy    C26  334  -0.030   3.168   1.868 -0.6276  0.5148 -0.3441
   13phy    C25  335  -0.022   3.023   1.925 -0.2871 -0.2635 -0.6654
   13phy    C23  336  -0.141   2.988   2.020 -0.4481 -0.3415  0.2246
   13phy    C24  337  -0.253   2.909   1.949 -0.1833  0.0494  0.1608
   13phy    C22  338  -0.100   2.908   2.144 -0.5920  0.5658  0.0829
   13phy    C21  339  -0.151   2.960   2.283  0.4478  0.3793  0.2195
   13phy    C20  340  -0.135   2.859   2.396 -0.3301 -0.2158 -0.3207
   13phy    C18  341  -0.204   2.898   2.538  0.0482  0.6897  0.0754
   13phy    O01  342  -0.341   2.933   2.526 -0.0823  0.4059 -0.1429
   13phy    H01  343  -0.371   2.918   2.438  0.3888  1.8791 -0.5872
   13phy    C19  344  -0.212   2.757   2.606 -0.0548 -0.2155  0.2298
   13phy    C13  345  -0.128   3.018   2.622  0.0220  0.1827 -0.3469
   13phy     H3  346  -0.018   2.997   2.624 -0.0904 -0.3901  0.3272
   13phy    O33  347  -0.159   3.008   2.763  0.0662  0.2492 -0.2068
   13phy    H1B  348  -0.248   3.029   2.780  0.5606  1.9805  0.3886
   13phy    C12  349  -0.150   3.168   2.578  0.2230 -0.3586  0.0078
   13phy    O11  350  -0.066   3.265   2.634 -0.0806  0.4029 -0.4751
   13phy    H1A  351  -0.058   3.244   2.725  0.9570 -0.9824 -0.8492
   14phy    C35  352   0.872   3.868   1.154 -0.6551  0.0440 -0.0965
   14phy    C33  353   0.793   3.883   1.287  0.4013 -0.3892  0.2806
   14phy    C34  354   0.877   3.831   1.400  0.4768  0.3938  0.0448
   14phy    C32  355   0.752   4.027   1.332 -0.0698  0.2527  0.4759
   14phy    C31  356   0.605   4.062   1.290 -0.3258 -0.4076 -0.1031
   14phy    C30  357   0.557   4.185   1.363  0.2503 -0.4872  0.0429
   14phy    C28  358   0.406   4.213   1.340 -0.0920  0.2496 -0.0806
   14phy    C29  359   0.335   4.201   1.479  0.1005 -0.1049  0.2930
   14phy    C27  360   0.369   4.342   1.273  0.1910 -0.2804  0.5649
   14phy    C26  361   0.321   4.321   1.131  0.0308 -0.6155  0.2039
   14phy    C25  362   0.306   4.452   1.056  0.4718 -0.1363 -0.6003
   14phy    C23  363   0.234   4.446   0.919  0.1404 -0.6930  0.1191
   14phy    C24  364   0.139   4.559   0.914 -0.0628 -0.3129  0.2634
   14phy    C22  365   0.329   4.460   0.797 -0.2506  0.5984  0.3417
   14phy    C21  366   0.365   4.334   0.720 -0.1325  0.2050 -0.0174
   14phy    C20  367   0.455   4.358   0.598 -0.1696 -0.1143  0.2497
   14phy    C18  368   0.471   4.239   0.496 -0.7693  0.1639 -0.0290
   14phy    O01  369   0.523   4.123   0.574  0.1644  0.2762  0.0725
   14phy    H01  370   0.599   4.147   0.624 -0.6068  0.0149  1.4469
   14phy    C19  371   0.582   4.286   0.400  0.3090  0.1807  0.4638
   14phy    C13  372   0.337   4.199   0.417 -0.7836  0.4310 -0.3535
   14phy     H3  373   0.264   4.183   0.500 -0.7690 -1.1940 -0.6167
   14phy    O33  374   0.259   4.303   0.344 -0.1885  0.4389 -0.4152
   14phy    H1B  375   0.301   4.325   0.263 -0.0989  0.7080 -0.2947
   14phy    C12  376   0.310   4.050   0.359  0.0377  0.0792  0.7815
   14phy    O11  377   0.384   3.952   0.428  0.0644 -0.1166 -0.2276
   14phy    H1A  378   0.436   4.002   0.487 -0.2101 -0.7949  0.6267
   15phy    C35  379   0.365   3.887   2.034 -0.0332 -0.3442  0.1656
   15phy    C33  380   0.474   3.833   2.118  0.2196 -0.4840  0.2031
   15phy    C34  381   0.499   3.693   2.083  0.0617  0.2812 -0.3741
   15phy    C32  382   0.601   3.914   2.088 -0.2442  0.2788 -0.2127
   15phy    C31  383   0.630   4.015   2.203 -0.2624  0.3961 -0.3307
   15phy    C30  384   0.769   4.077   2.194 -0.1733  0.0453 -0.3343
   15phy    C28  385   0.803   4.170   2.316  0.2230  0.2132  0.5835
   15phy    C29  386   0.953   4.177   2.337  0.5309 -0.0187 -0.5583
   15phy    C27  387   0.745   4.315   2.300 -0.0728 -0.2523 -0.1780
   15phy    C26  388   0.726   4.408   2.419 -0.0017 -0.2019  0.3061
   15phy    C25  389   0.702   4.550   2.367 -0.0815 -0.3480  0.0107
   15phy    C23  390   0.667   4.653   2.479 -0.0224  0.3673  0.4772
   15phy    C24  391   0.734   4.790   2.444  0.0628 -0.2948 -0.2099
   15phy    C22  392   0.511   4.674   2.493  0.2458 -0.0018 -0.3181
   15phy    C21  393   0.463   4.718   2.625 -0.0284 -0.2823  0.0473
   15phy    C20  394   0.308   4.720   2.616  0.0523  0.3247 -0.5383
   15phy    C18  395   0.220   4.745   2.744 -0.2700  0.1089 -0.4466
   15phy    O01  396   0.264   4.855   2.824 -0.0765  0.0987  0.6094
   15phy    H01  397   0.308   4.920   2.773  0.4403  0.5299  1.5693
   15phy    C19  398   0.087   4.797   2.683 -0.3746 -0.1989 -0.0771
   15phy    C13  399   0.187   4.614   2.837 -0.1245  0.5460 -0.4219
   15phy     H3  400   0.158   4.525   2.775  0.4123 -0.1428  0.2854
   15phy    O33  401   0.072   4.631   2.916  0.0080 -0.0695  0.1547
   15phy    H1B  402   0.075   4.575   2.992 -0.8733 -0.5609 -0.1607
   15phy    C12  403   0.308   4.568   2.930  0.2733 -0.2616  0.2058
   15phy    O11  404   0.298   4.443   2.997 -0.1113 -0.1679  0.1200
   15phy    H1A  405   0.238   4.390   2.949 -1.8579  0.0591  1.9094
   16phy    C35  406   4.666   0.227   2.010 -0.3271 -0.1527 -0.4106
   16phy    C33  407   4.816   0.232   1.994  0.3372  0.4885 -0.3490
   16phy    C34  408   4.871   0.373   2.017 -0.0044  0.0321 -0.3028
   16phy    C32  409   4.889   0.133   2.088  0.6743  0.1407 -0.0914
   16phy    C31  410   4.895  -0.015   2.054  0.7674  0.1757 -0.7507
   16phy    C30  411   4.995  -0.091   2.137 -0.0072 -0.3319 -0.7405
   16phy    C28  412   4.997  -0.241   2.112 -0.5184  0.8480  0.2302
   16phy    C29  413   5.125  -0.282   2.039  0.4842  0.2180 -0.3414
   16phy    C27  414   5.005  -0.311   2.246 -0.3601 -0.0330 -0.3212
   16phy    C26  415   4.867  -0.364   2.289  0.0779  0.0504 -0.0408
   16phy    C25  416   4.872  -0.460   2.410 -0.8517 -0.8473 -0.1457
   16phy    C23  417   4.747  -0.489   2.495 -0.0656 -0.3727  0.0331
   16phy    C24  418   4.707  -0.630   2.461 -0.3034 -0.1890 -0.2656
   16phy    C22  419   4.786  -0.489   2.642 -0.2781 -0.5346 -0.2367
   16phy    C21  420   4.736  -0.375   2.727  0.5412  0.2683 -0.3938
   16phy    C20  421   4.782  -0.394   2.869  0.0540 -0.2647 -0.4637
   16phy    C18  422   4.765  -0.288   2.986  0.2456  0.3293 -0.2837
   16phy    O01  423   4.632  -0.234   2.979  0.2739  0.0428 -0.0922
   16phy    H01  424   4.623  -0.177   2.906  0.3118 -0.3632 -0.4171
   16phy    C19  425   4.781  -0.373   3.111  0.2708  0.2199 -0.6699
   16phy    C13  426   4.871  -0.165   2.966 -0.6800  0.3381  0.0435
   16phy     H3  427   4.883  -0.136   2.858  0.6917  1.1043  0.3729
   16phy    O33  428   5.006  -0.205   2.998 -0.5414 -0.3995  0.0293
   16phy    H1B  429   5.024  -0.294   2.977 -0.8638 -0.7803  1.2661
   16phy    C12  430   4.847  -0.024   3.036 -0.0103 -0.0017 -0.1266
   16phy    O11  431   4.843  -0.034   3.174  0.2456 -0.0499  0.2870
   16phy    H1A  432   4.810   0.048   3.203  1.3841  0.6097 -0.1935
   17phy    C35  433   4.331   3.369   1.713  0.5922  0.1946 -0.5562
   17phy    C33  434   4.444   3.448   1.781  0.2880 -0.1791 -0.2996
   17phy    C34  435   4.573   3.368   1.780  0.5196  0.0727  0.4029
   17phy    C32  436   4.457   3.581   1.705 -0.3338  0.0155  0.1566
   17phy    C31  437   4.479   3.703   1.799  0.4585 -0.2716  0.2288
   17phy    C30  438   4.487   3.829   1.708  0.8964  0.6892  0.6114
   17phy    C28  439   4.521   3.959   1.778 -0.2497  0.3081 -0.0876
   17phy    C29  440   4.616   4.041   1.694 -0.1096  0.9103 -0.0257
   17phy    C27  441   4.400   4.039   1.834  0.0316 -0.3438  0.4487
   17phy    C26  442   4.426   4.103   1.971  0.4866  0.0555  0.3563
   17phy    C25  443   4.306   4.165   2.037 -0.4091 -0.1280 -0.4516
   17phy    C23  444   4.333   4.210   2.182 -0.2555  0.4788 -0.0414
   17phy    C24  445   4.387   4.350   2.199 -0.9778 -0.0128  0.2015
   17phy    C22  446   4.206   4.200   2.266 -0.0819 -0.0184  0.4116
   17phy    C21  447   4.220   4.132   2.402  0.3093  0.4907  0.5368
   17phy    C20  448   4.095   4.112   2.484 -0.1137 -0.1469 -0.4082
   17phy    C18  449   4.095   4.024   2.618  0.1802  0.2637 -0.0362
   17phy    O01  450   4.202   4.074   2.701 -0.4891 -0.3882  0.6036
   17phy    H01  451   4.248   3.996   2.724 -0.0690 -0.1494  0.5826
   17phy    C19  452   3.958   4.053   2.687  0.6806  0.4187  0.4625
   17phy    C13  453   4.123   3.865   2.579 -0.3186  0.3724 -0.6283
   17phy     H3  454   4.208   3.865   2.506  0.0055  1.2984 -0.2689
   17phy    O33  455   4.023   3.797   2.504  0.0848  0.3768 -0.0670
   17phy    H1B  456   4.053   3.716   2.468 -1.2881  0.0471 -0.5389
   17phy    C12  457   4.171   3.770   2.698 -0.0945  0.2676 -0.2692
   17phy    O11  458   4.276   3.828   2.771  0.0099  0.0448 -0.0970
   17phy    H1A  459   4.291   3.786   2.853  1.2466  0.9529  0.1681
   18phy    C35  460   1.181   4.086   0.930 -0.1846  0.0527  0.2252
   18phy    C33  461   1.134   3.980   0.828  0.1343 -0.1834  0.0412
   18phy    C34  462   1.171   4.016   0.686  0.7208 -0.6341  0.0227
   18phy    C32  463   1.175   3.841   0.865 -0.0839  0.9601  0.3825
   18phy    C31  464   1.078   3.728   0.837 -0.6957 -0.0033  0.1463
   18phy    C30  465   1.128   3.600   0.907 -0.4380 -0.0462  0.1191
   18phy    C28  466   1.079   3.471   0.836 -0.4181 -0.8170  0.5064
   18phy    C29  467   1.190   3.364   0.853 -0.1952  0.2094  0.2740
   18phy    C27  468   0.946   3.416   0.888 -0.5992  0.4066  0.5391
   18phy    C26  469   0.849   3.353   0.782 -0.1787  0.1959 -0.0024
   18phy    C25  470   0.704   3.359   0.837  0.0339  0.1289 -0.0016
   18phy    C23  471   0.606   3.279   0.747  0.7692 -0.2867 -0.0601
   18phy    C24  472   0.581   3.132   0.793  0.2015 -0.3157 -0.3673
   18phy    C22  473   0.471   3.360   0.736  0.2690 -0.3630 -0.4840
   18phy    C21  474   0.448   3.445   0.611 -0.4546  0.1692  0.3910
   18phy    C20  475   0.330   3.539   0.625 -0.3517 -0.1811  0.0670
   18phy    C18  476   0.288   3.631   0.499  0.4392 -0.0142 -0.4723
   18phy    O01  477   0.399   3.713   0.464 -0.0323  0.3042 -0.0601
   18phy    H01  478   0.371   3.802   0.459 -3.5724 -0.6781 -0.1554
   18phy    C19  479   0.171   3.722   0.555 -0.5781 -0.4289  0.4221
   18phy    C13  480   0.232   3.544   0.372 -0.1937  0.1657  0.0665
   18phy     H3  481   0.324   3.492   0.335  0.9459  1.8704  0.3681
   18phy    O33  482   0.151   3.432   0.401  0.9333  0.0967  0.1493
   18phy    H1B  483   0.162   3.403   0.489 -0.3585  0.7443  0.5447
   18phy    C12  484   0.222   3.594   0.221  0.8055  0.0264  0.0041
   18phy    O11  485   0.257   3.729   0.199 -0.0096  0.5061  0.0142
   18phy    H1A  486   0.176   3.776   0.201  0.3432  1.1561 -0.5908
   19phy    C35  487   2.908   4.342   1.148 -0.0469  0.2704  0.1530
   19phy    C33  488   3.010   4.414   1.229 -0.4500 -0.4009 -0.7644
   19phy    C34  489   2.958   4.443   1.369  0.1887 -0.5907  0.0705
   19phy    C32  490   3.138   4.336   1.218 -0.1488 -0.2832 -0.0221
   19phy    C31  491   3.270   4.399   1.268 -0.1321  0.2274 -0.1016
   19phy    C30  492   3.399   4.332   1.216 -0.4660 -0.1177 -0.2401
   19phy    C28  493   3.538   4.382   1.264 -0.5755 -0.4301 -0.4645
   19phy    C29  494   3.562   4.363   1.416  0.2355 -0.0596 -0.1985
   19phy    C27  495   3.648   4.326   1.176 -0.3252 -0.2543  0.3078
   19phy    C26  496   3.789   4.388   1.165  0.1575 -0.1880  0.0134
   19phy    C25  497   3.887   4.295   1.091 -0.3520 -0.1516  0.1114
   19phy    C23  498   4.021   4.359   1.043 -0.6727  0.0588  0.1784
   19phy    C24  499   4.138   4.302   1.121 -0.1512  0.5244 -0.0743
   19phy    C22  500   4.045   4.346   0.896  0.1970 -0.1517  0.3368
   19phy    C21  501   4.030   4.470   0.809  0.2310  0.0990  0.0256
   19phy    C20  502   4.095   4.463   0.671 -0.5159 -0.6986  0.2410
   19phy    C18  503   4.101   4.592   0.578 -0.3066  0.1584 -0.4142
   19phy    O01  504   3.973   4.649   0.547  0.0264  0.2488  0.1893
   19phy    H01  505   3.978   4.742   0.560 -2.7284  0.2272  2.2257
   19phy    C19  506   4.165   4.548   0.447 -0.3554  0.3254 -0.0518
   19phy    C13  507   4.191   4.705   0.648 -0.5939  0.1439 -0.0514
   19phy     H3  508   4.146   4.721   0.750  0.5344  0.8592  0.3479
   19phy    O33  509   4.325   4.670   0.693 -0.0124 -0.1492  0.4147
   19phy    H1B  510   4.328   4.592   0.745  1.7406 -1.4532 -1.4943
   19phy    C12  511   4.161   4.861   0.630  0.0952  0.3641 -0.0116
   19phy    O11  512   4.050   4.888   0.552  0.5695 -0.2345 -0.3187
   19phy    H1A  513   4.073   4.960   0.495 -0.6483 -0.8299 -1.6476
   20phy    C35  514   4.743   0.069   1.305  0.4478  0.3408 -0.0200
   20phy    C33  515   4.725   0.222   1.320 -0.0356  0.4577 -0.2216
   20phy    C34  516   4.779   0.303   1.208  0.1857 -0.0022  0.0832
   20phy    C32  517   4.582   0.257   1.366  0.0812  0.9763  0.1135
   20phy    C31  518   4.576   0.370   1.469  0.2835  0.1605  0.0564
   20phy    C30  519   4.438   0.388   1.525  0.2558  0.2056 -0.3658
   20phy    C28  520   4.410   0.498   1.627 -0.7188 -0.7903  0.6240
   20phy    C29  521   4.366   0.625   1.560  0.1659 -0.1030 -0.1420
   20phy    C27  522   4.300   0.449   1.722  0.3973  0.1585  0.8004
   20phy    C26  523   4.334   0.389   1.860 -0.4237 -0.3580 -0.3543
   20phy    C25  524   4.210   0.348   1.939  0.2653  0.8187 -0.5654
   20phy    C23  525   4.225   0.304   2.087  0.0952  0.0197 -0.1935
   20phy    C24  526   4.101   0.330   2.172  0.1024 -0.2931  0.3696
   20phy    C22  527   4.264   0.157   2.110 -0.2472  0.2807  0.6050
   20phy    C21  528   4.354   0.135   2.226  0.1159  0.0970 -0.2285
   20phy    C20  529   4.415  -0.007   2.244  0.0662  0.4100 -0.2741
   20phy    C18  530   4.466  -0.047   2.386 -0.3332 -0.4186  0.4315
   20phy    O01  531   4.364  -0.032   2.484  0.0852  0.1782  0.1252
   20phy    H01  532   4.275  -0.039   2.456 -0.6710  1.1123  2.1077
   20phy    C19  533   4.479  -0.200   2.373 -0.6444  0.3678 -0.5041
   20phy    C13  534   4.605   0.026   2.439  0.3686  0.4041  0.6871
   20phy     H3  535   4.685   0.015   2.361 -0.6363  0.5572 -0.3820
   20phy    O33  536   4.664  -0.045   2.548 -0.1307 -0.1424 -0.1438
   20phy    H1B  537   4.614  -0.030   2.625  1.3761 -0.0022  0.8524
   20phy    C12  538   4.601   0.185   2.475  0.0405 -0.1576 -0.1511
   20phy    O11  539   4.716   0.265   2.479 -0.5207 -0.0061 -0.1159
   20phy    H1A  540   4.693   0.332   2.541 -1.4586 -0.5356  0.1260
   21phy    C35  541   0.072   3.976   1.705  0.2038  0.1154 -0.0780
   21phy    C33  542  -0.004   3.862   1.774  0.0061 -0.0842  0.2899
   21phy    C34  543  -0.045   3.904   1.914  0.0986  0.5761  0.1253
   21phy    C32  544  -0.122   3.825   1.684  0.0960  0.3091 -0.0138
   21phy    C31  545  -0.095   3.707   1.587  0.1746 -0.2865 -0.4772
   21phy    C30  546  -0.222   3.663   1.521 -0.1257 -0.2495 -0.5597
   21phy    C28  547  -0.211   3.553   1.416  0.0210  0.1285  0.4395
   21phy    C29  548  -0.248   3.414   1.471  0.3001 -0.1002  0.1359
   21phy    C27  549  -0.313   3.577   1.300 -0.1377  0.2323 -0.3004
   21phy    C26  550  -0.257   3.661   1.184 -0.0458  0.0837 -0.0594
   21phy    C25  551  -0.355   3.681   1.065 -0.1526  0.4007 -0.1929
   21phy    C23  552  -0.298   3.742   0.934 -0.2954 -0.5445 -0.3846
   21phy    C24  553  -0.249   3.631   0.842 -0.1357  0.1038 -0.4752
   21phy    C22  554  -0.411   3.805   0.853  0.0455  0.6436 -0.2234
   21phy    C21  555  -0.444   3.957   0.865 -0.1425  0.3451 -0.2176
   21phy    C20  556  -0.569   3.990   0.788 -0.0942 -0.2676  0.0482
   21phy    C18  557  -0.629   4.133   0.779 -0.1871 -0.3382 -0.2851
   21phy    O01  558  -0.646   4.189   0.914 -0.0051  0.1149 -0.2808
   21phy    H01  559  -0.621   4.127   0.980 -2.9912 -0.5569  0.3303
   21phy    C19  560  -0.767   4.110   0.718  0.2685  0.2167 -0.1283
   21phy    C13  561  -0.542   4.235   0.689 -0.0135  0.1834  0.6203
   21phy     H3  562  -0.444   4.245   0.742  0.3789  0.2813 -0.1111
   21phy    O33  563  -0.486   4.189   0.567 -0.0225  0.0396 -0.2067
   21phy    H1B  564  -0.546   4.212   0.498 -0.2317 -0.1348 -0.0865
   21phy    C12  565  -0.552   4.394   0.695 -0.4768  0.1151 -0.0769
   21phy    O11  566  -0.642   4.438   0.795 -0.0810  0.3459  0.2825
   21phy    H1A  567  -0.662   4.364   0.848 -0.8639  0.1860 -0.2160
   22phy    C35  568   1.180   3.371   1.260  0.2226  0.1107 -0.9111
   22phy    C33  569   1.239   3.489   1.343  0.1398 -0.0399  0.0950
   22phy    C34  570   1.146   3.558   1.430  0.2311 -0.3351 -0.9967
   22phy    C32  571   1.357   3.439   1.432  0.0636 -0.6742  0.4076
   22phy    C31  572   1.484   3.524   1.434 -0.2192  0.4805 -0.0900
   22phy    C30  573   1.585   3.457   1.532  0.0792 -0.4198 -0.0653
   22phy    C28  574   1.722   3.522   1.553 -0.6769  0.0766 -0.0612
   22phy    C29  575   1.768   3.492   1.700  0.1663 -0.5202  0.0733
   22phy    C27  576   1.830   3.480   1.452 -0.1323 -0.7194 -0.5268
   22phy    C26  577   1.923   3.590   1.403  0.2212  0.2074  0.1285
   22phy    C25  578   2.025   3.532   1.300 -0.1710  0.4341 -0.7034
   22phy    C23  579   2.120   3.641   1.248 -0.0802 -0.2251 -0.1140
   22phy    C24  580   2.267   3.605   1.262 -0.0270  0.2354  0.0989
   22phy    C22  581   2.080   3.682   1.106 -0.0950 -0.2288  0.2881
   22phy    C21  582   2.078   3.835   1.086  0.2182  0.1811 -0.3406
   22phy    C20  583   2.027   3.870   0.948 -0.4992 -1.0270 -0.2762
   22phy    C18  584   2.113   3.930   0.828  0.5467 -0.1689  0.3498
   22phy    O01  585   2.166   4.062   0.867 -0.1692  0.1234  0.3557
   22phy    H01  586   2.104   4.102   0.925 -1.1083  0.2760 -0.7131
   22phy    C19  587   2.008   3.955   0.717  0.1239  0.4462 -0.1743
   22phy    C13  588   2.227   3.830   0.777  0.2108  0.7945  0.2024
   22phy     H3  589   2.281   3.801   0.871 -1.5729  1.7561  1.6011
   22phy    O33  590   2.193   3.694   0.739  0.2021  0.3764  0.3989
   22phy    H1B  591   2.171   3.640   0.813 -0.4055  0.2640  0.1428
   22phy    C12  592   2.358   3.868   0.704  0.6123 -0.2232 -0.1560
   22phy    O11  593   2.341   3.908   0.571 -0.0554  0.1428  0.2184
   22phy    H1A  594   2.408   3.859   0.528 -1.4026 -0.3147 -1.4875
   23phy    C35  595   0.872   3.688   2.220 -0.0897 -0.0672  0.1408
   23phy    C33  596   1.024   3.707   2.214  0.0637  0.1301  0.0473
   23phy    C34  597   1.093   3.572   2.200  0.5125 -0.0526  0.0330
   23phy    C32  598   1.070   3.813   2.112  0.1730 -0.2969  0.2178
   23phy    C31  599   1.206   3.879   2.138  0.0134 -0.7062  0.0581
   23phy    C30  600   1.230   3.979   2.026  0.1302 -0.2995 -0.1160
   23phy    C28  601   1.360   4.062   2.026 -0.0119  0.0792  0.4901
   23phy    C29  602   1.413   4.090   1.882 -0.2295  0.6055  0.0823
   23phy    C27  603   1.336   4.194   2.102 -0.0506 -0.3554  0.1087
   23phy    C26  604   1.448   4.251   2.192 -0.1626 -0.7467  0.3683
   23phy    C25  605   1.398   4.377   2.265  0.0943 -0.1063  0.3558
   23phy    C23  606   1.481   4.433   2.389 -0.1357  0.2433  0.0861
   23phy    C24  607   1.492   4.584   2.380 -0.5656  0.0204 -0.2397
   23phy    C22  608   1.444   4.373   2.525 -0.1829  0.2018 -0.0812
   23phy    C21  609   1.548   4.370   2.648  0.7098 -0.2995 -0.1888
   23phy    C20  610   1.491   4.298   2.770 -0.0787 -0.3850  0.2470
   23phy    C18  611   1.584   4.264   2.890  0.4358 -0.2394  0.1874
   23phy    O01  612   1.643   4.385   2.943 -0.4512 -0.4787  0.3750
   23phy    H01  613   1.634   4.395   3.036  1.2679 -1.0759  0.6374
   23phy    C19  614   1.476   4.220   2.993  0.6194  0.2083  0.2697
   23phy    C13  615   1.688   4.141   2.878 -0.4040  0.2275 -0.0814
   23phy     H3  616   1.633   4.051   2.840 -1.1042  0.3071  0.7024
   23phy    O33  617   1.741   4.087   3.009 -0.1908  0.3363 -0.0002
   23phy    H1B  618   1.673   4.034   3.044  0.4417  0.1931  1.0544
   23phy    C12  619   1.825   4.163   2.792  0.5703 -0.3357  0.7561
   23phy    O11  620   1.916   4.054   2.772  0.0013 -0.3585 -0.0718
   23phy    H1A  621   2.001   4.091   2.757  0.4384 -1.4474 -0.3981
   24phy    C35  622   0.766   4.682   1.918  0.2834  0.3205  1.0676
   24phy    C33  623   0.877   4.647   2.016  0.0100 -0.1536 -0.5751
   24phy    C34  624   0.928   4.512   1.981 -0.3176  0.1970 -0.3851
   24phy    C32  625   0.986   4.755   2.013 -0.8790  0.1862 -0.1567
   24phy    C31  626   1.075   4.768   2.133 -0.2915  0.1373 -0.0572
   24phy    C30  627   1.192   4.865   2.116  0.2805 -0.1174  0.1975
   24phy    C28  628   1.272   4.895   2.244 -0.0853 -0.6701 -0.5448
   24phy    C29  629   1.415   4.925   2.206  0.3928  0.2464 -0.5141
   24phy    C27  630   1.226   5.016   2.330  0.4196 -0.3178  0.3309
   24phy    C26  631   1.152   4.989   2.459  0.0253  0.3879  0.1572
   24phy    C25  632   1.100   5.123   2.518 -0.0474 -0.2870  0.2747
   24phy    C23  633   1.032   5.119   2.658 -0.1509 -0.3503  0.2304
   24phy    C24  634   1.149   5.149   2.763 -0.0988  0.0184  0.0840
   24phy    C22  635   0.939   5.240   2.668  0.4709  0.3739  0.1919
   24phy    C21  636   0.804   5.217   2.737 -0.0301 -0.2915  0.0742
   24phy    C20  637   0.713   5.342   2.734 -0.1728  0.2000  0.1801
   24phy    C18  638   0.578   5.354   2.814 -0.1904 -0.2234 -0.0698
   24phy    O01  639   0.583   5.321   2.958  0.1165  0.0127 -0.4615
   24phy    H01  640   0.662   5.347   3.000 -0.7023  1.1360  0.4235
   24phy    C19  641   0.553   5.506   2.826  0.1462  0.1798 -0.1980
   24phy    C13  642   0.448   5.276   2.745  0.4213 -0.0433 -0.0589
   24phy     H3  643   0.443   5.298   2.636 -0.0045  1.6728  0.2737
   24phy    O33  644   0.319   5.323   2.792 -0.0251  0.1490 -0.1946
   24phy    H1B  645   0.308   5.415   2.777 -0.8165 -0.1335 -1.4350
   24phy    C12  646   0.451   5.120   2.761 -0.0691  0.2753 -0.3073
   24phy    O11  647   0.345   5.054   2.701 -0.4855 -0.2116 -0.6151
   24phy    H1A  648   0.315   5.108   2.630  1.1913  0.4407 -0.8587
   25phy    C35  649   1.392   4.392   1.026 -0.2550 -0.2042 -0.0118
   25phy    C33  650   1.301   4.455   1.127  0.4312 -0.1755  0.0318
   25phy    C34  651   1.315   4.398   1.262 -0.5861  0.2834  0.0740
   25phy    C32  652   1.311   4.608   1.129  0.0676 -0.0688 -0.3378
   25phy    C31  653   1.179   4.681   1.111 -0.2978 -0.2140 -0.3448
   25phy    C30  654   1.206   4.831   1.095 -0.1418  0.1845 -0.2338
   25phy    C28  655   1.078   4.908   1.058  0.1931 -0.1339  0.8063
   25phy    C29  656   1.021   4.986   1.177 -0.3912 -0.2006 -0.3521
   25phy    C27  657   1.099   5.002   0.933  0.5192  0.2865  0.2610
   25phy    C26  658   1.002   4.966   0.817  0.0243  0.0204  0.4011
   25phy    C25  659   1.011   5.065   0.697  0.0864 -0.2923  0.0412
   25phy    C23  660   0.955   5.019   0.560  0.0479  0.1070  0.0387
   25phy    C24  661   0.815   5.075   0.537  0.4872  0.2190  0.0960
   25phy    C22  662   1.030   5.067   0.435  0.1228  0.4327  0.1600
   25phy    C21  663   1.130   4.964   0.382 -0.0566 -0.6577 -0.0538
   25phy    C20  664   1.165   4.987   0.240  0.1463  0.2102 -0.3995
   25phy    C18  665   1.270   4.888   0.162 -0.1630  0.1639 -0.6232
   25phy    O01  666   1.398   4.896   0.236 -0.9054  0.3576  0.1890
   25phy    H01  667   1.386   4.934   0.321  0.8068  1.1886  0.1032
   25phy    C19  668   1.290   4.959   0.029 -0.1448 -0.3685  0.3670
   25phy    C13  669   1.226   4.732   0.149 -0.5056 -0.0101 -0.0988
   25phy     H3  670   1.237   4.694   0.254  0.0654 -0.8889 -0.4616
   25phy    O33  671   1.089   4.708   0.135  0.1167 -0.2374  0.3919
   25phy    H1B  672   1.034   4.776   0.170 -1.6654 -1.5332  0.2807
   25phy    C12  673   1.311   4.609   0.100  0.5622  0.2100  0.5129
   25phy    O11  674   1.449   4.616   0.135  0.2383 -0.6710  0.0337
   25phy    H1A  675   1.473   4.700   0.171 -0.7559 -0.4717  0.2544
   26phy    C35  676   1.609   4.888   2.919  0.1940 -0.0217  0.0211
   26phy    C33  677   1.542   4.849   2.787 -0.4770 -0.0007  0.2095
   26phy    C34  678   1.642   4.830   2.673  0.3357  0.2147 -0.0919
   26phy    C32  679   1.456   4.724   2.819  0.3350  0.1014  0.4569
   26phy    C31  680   1.321   4.708   2.741 -0.5815  0.5545  0.7516
   26phy    C30  681   1.233   4.611   2.822 -0.1571  0.3598 -0.3445
   26phy    C28  682   1.082   4.607   2.778 -0.2460 -0.1636  0.3270
   26phy    C29  683   1.040   4.481   2.715 -0.6914 -0.1047 -0.3842
   26phy    C27  684   1.000   4.639   2.903  0.0583 -0.4832 -0.1561
   26phy    C26  685   0.877   4.730   2.898 -0.0836  0.4299 -0.3941
   26phy    C25  686   0.816   4.767   3.034 -0.0672  0.4091 -0.1153
   26phy    C23  687   0.713   4.880   3.039 -0.5334 -0.6387 -0.0420
   26phy    C24  688   0.574   4.818   3.060 -0.0611 -0.0490  0.9205
   26phy    C22  689   0.727   4.978   3.157 -0.1460  0.0967  0.0309
   26phy    C21  690   0.792   5.114   3.120  0.3751  0.1223 -0.1169
   26phy    C20  691   0.766   5.222   3.223 -0.2449 -0.2991  0.3676
   26phy    C18  692   0.830   5.363   3.204  0.4057 -0.6074  0.1524
   26phy    O01  693   0.803   5.408   3.068 -0.1888 -0.3265  0.0723
   26phy    H01  694   0.867   5.469   3.038  0.1690  0.0036  1.4300
   26phy    C19  695   0.740   5.461   3.283  0.1973 -0.4583  0.0939
   26phy    C13  696   0.986   5.376   3.244 -0.5220  0.0412 -0.2331
   26phy     H3  697   0.998   5.331   3.346 -0.2118  0.3301 -0.1378
   26phy    O33  698   1.041   5.511   3.267  0.2579 -0.1498 -0.2226
   26phy    H1B  699   1.132   5.505   3.285  0.0020 -1.0778  0.9140
   26phy    C12  700   1.085   5.310   3.138  0.4071  0.1230 -0.4769
   26phy    O11  701   1.213   5.287   3.193  0.4993 -0.1465  0.2152
   26phy    H1A  702   1.264   5.363   3.173  0.7516 -0.4834 -0.4401
   27phy    C35  703   1.206   1.410   1.370 -0.0204 -0.2153  0.3842
   27phy    C33  704   1.226   1.267   1.418 -0.2493 -0.0760  0.4480
   27phy    C34  705   1.314   1.256   1.541 -0.1058 -0.3011 -0.1007
   27phy    C32  706   1.095   1.194   1.435  0.3642  0.5294  0.4624
   27phy    C31  707   1.091   1.058   1.376  0.9070 -0.0713  0.3751
   27phy    C30  708   0.945   1.003   1.363 -0.2846  0.2668 -0.0809
   27phy    C28  709   0.945   0.854   1.313 -0.1037 -0.1338  0.2819
   27phy    C29  710   0.819   0.787   1.356 -0.2103 -0.0845 -0.0177
   27phy    C27  711   0.961   0.835   1.162 -0.5483 -0.4819  0.5781
   27phy    C26  712   1.100   0.792   1.114 -0.3953 -0.1589  0.2527
   27phy    C25  713   1.098   0.743   0.967  0.1186  0.3368 -0.5724
   27phy    C23  714   1.225   0.678   0.901  0.1665  0.2203  0.4687
   27phy    C24  715   1.269   0.551   0.971 -0.3476 -0.4360 -0.1019
   27phy    C22  716   1.189   0.657   0.750 -0.4207  0.1497  0.1857
   27phy    C21  717   1.268   0.742   0.654  0.1371 -0.2031 -0.1969
   27phy    C20  718   1.229   0.713   0.508 -0.5050 -0.0516  0.0116
   27phy    C18  719   1.304   0.806   0.401  0.2353  0.9817 -0.1109
   27phy    O01  720   1.327   0.940   0.447  0.4293 -0.3317 -0.2938
   27phy    H01  721   1.248   0.990   0.445 -0.5054 -1.7978 -1.3846
   27phy    C19  722   1.205   0.819   0.283 -0.0036 -0.0747 -0.0112
   27phy    C13  723   1.443   0.738   0.359 -0.0633 -0.0728 -0.2934
   27phy     H3  724   1.501   0.738   0.455  1.3254 -0.5540 -1.1008
   27phy    O33  725   1.459   0.599   0.336 -0.3419  0.7197 -0.1490
   27phy    H1B  726   1.479   0.547   0.411  0.6468  0.1650 -0.7829
   27phy    C12  727   1.561   0.817   0.284  0.1956  0.0870  0.6306
   27phy    O11  728   1.693   0.772   0.305  0.3675  0.1712 -0.1898
   27phy    H1A  729   1.698   0.678   0.308 -1.5962  0.0538  0.1997
   28phy    C35  730   2.880   2.006   1.039 -0.6267  0.1937  0.1445
   28phy    C33  731   2.761   1.920   1.002  0.4326  0.7802  0.3462
   28phy    C34  732   2.813   1.773   1.000  0.6107 -0.5525 -0.4762
   28phy    C32  733   2.643   1.940   1.098  0.1553 -0.5687  0.1564
   28phy    C31  734   2.502   1.933   1.035  0.2492  0.0157  0.3222
   28phy    C30  735   2.400   1.999   1.127 -0.1956  0.2118 -0.2172
   28phy    C28  736   2.250   2.004   1.101  0.1773 -0.2209 -0.7164
   28phy    C29  737   2.197   2.079   1.225  0.3439 -0.1820  0.2802
   28phy    C27  738   2.214   2.101   0.986  0.0819 -0.4310  0.3302
   28phy    C26  739   2.188   2.026   0.855 -0.3993  0.1043  0.0707
   28phy    C25  740   2.172   2.121   0.735  0.2649 -0.2643  0.0855
   28phy    C23  741   2.151   2.065   0.593 -0.0210 -0.5503 -0.0899
   28phy    C24  742   2.004   2.036   0.557  0.4464 -0.2488  0.0570
   28phy    C22  743   2.207   2.163   0.487  0.2801  0.2567 -0.1643
   28phy    C21  744   2.340   2.107   0.420 -0.1538 -0.1574  0.4305
   28phy    C20  745   2.367   2.183   0.292 -0.1991 -0.4622  0.1494
   28phy    C18  746   2.482   2.138   0.196  0.0535  0.0882 -0.3533
   28phy    O01  747   2.602   2.114   0.271  0.8576 -0.2963 -0.4160
   28phy    H01  748   2.662   2.184   0.257  2.1536 -1.3142 -0.1009
   28phy    C19  749   2.502   2.267   0.116  0.1270  0.0088 -0.4697
   28phy    C13  750   2.451   2.006   0.112  0.3253 -0.3794  0.1008
   28phy     H3  751   2.449   1.926   0.190 -0.8806 -1.7159 -1.2275
   28phy    O33  752   2.319   1.989   0.074 -0.3705  0.1007 -0.0243
   28phy    H1B  753   2.259   2.041   0.124 -0.3538 -1.0309  1.2004
   28phy    C12  754   2.555   1.916   0.040  0.1635  0.0899 -0.1528
   28phy    O11  755   2.684   1.925   0.094  0.3006  0.3693 -0.3894
   28phy    H1A  756   2.681   1.976   0.172 -2.1473 -1.4428  0.8359
   29phy    C35  757   1.144   4.060   1.420 -0.4515  0.0398 -0.1712
   29phy    C33  758   1.285   4.009   1.450 -0.1954  0.2968  0.1327
   29phy    C34  759   1.287   3.947   1.586  0.0401  0.3595  0.3063
   29phy    C32  760   1.340   3.917   1.336 -0.1431 -0.3074 -0.0013
   29phy    C31  761   1.418   3.997   1.235 -0.3801  0.4399  0.3745
   29phy    C30  762   1.462   3.908   1.122  0.4679 -0.6642  0.0714
   29phy    C28  763   1.573   3.965   1.031 -0.1975  0.4624 -0.1512
   29phy    C29  764   1.715   3.945   1.098  0.1172  0.2664  0.1082
   29phy    C27  765   1.571   3.885   0.900 -0.0657  0.0753  0.2950
   29phy    C26  766   1.590   3.975   0.775 -0.7046 -0.2589 -0.3763
   29phy    C25  767   1.615   3.893   0.647  0.2751  0.5264  0.4027
   29phy    C23  768   1.584   3.972   0.522 -0.4773 -0.4572  0.5372
   29phy    C24  769   1.711   4.022   0.464 -0.6780  0.0629 -0.0832
   29phy    C22  770   1.517   3.885   0.417  0.0700 -0.2226  0.0752
   29phy    C21  771   1.389   3.954   0.366 -0.4432  0.0533  0.4892
   29phy    C20  772   1.301   3.853   0.290  0.2227  0.0054 -0.3759
   29phy    C18  773   1.166   3.890   0.217  0.1940 -0.1790  0.3324
   29phy    O01  774   1.088   3.966   0.307 -0.0629 -0.3097  0.0371
   29phy    H01  775   1.131   4.049   0.308 -0.6193 -0.0064 -0.4558
   29phy    C19  776   1.092   3.758   0.187 -0.1869 -0.1472 -0.4081
   29phy    C13  777   1.212   3.970   0.082 -0.3145  0.2572 -0.0108
   29phy     H3  778   1.256   4.067   0.117 -0.8174  0.3931  0.2401
   29phy    O33  779   1.333   3.923   0.018  0.1291 -0.8256 -0.6564
   29phy    H1B  780   1.313   3.859  -0.048 -1.1201 -1.2883  0.1353
   29phy    C12  781   1.113   4.054  -0.011 -0.2751 -0.2252 -0.6384
   29phy    O11  782   1.046   3.978  -0.110 -0.1876 -0.4791  0.0006
   29phy    H1A  783   0.977   3.928  -0.072  1.3782 -1.0639  2.2877
   30phy    C35  784   4.832   4.605   1.494 -0.1410  0.0485 -0.3229
   30phy    C33  785   4.959   4.517   1.481 -0.4603 -0.2236 -0.1930
   30phy    C34  786   5.050   4.555   1.593  0.1585 -0.1976 -0.1708
   30phy    C32  787   4.929   4.368   1.455 -0.2284  0.1795 -0.0944
   30phy    C31  788   5.022   4.298   1.358  0.5575 -0.0354  0.0426
   30phy    C30  789   4.988   4.151   1.335 -0.0209  0.1651 -0.2241
   30phy    C28  790   5.040   4.066   1.217  0.2022  0.2327  0.4031
   30phy    C29  791   5.089   3.929   1.252 -0.0222  0.1462 -0.1480
   30phy    C27  792   4.940   4.077   1.095 -0.4962  0.2865 -0.0242
   30phy    C26  793   5.023   4.080   0.962 -0.0202  0.3857  0.7649
   30phy    C25  794   4.934   4.129   0.846  0.0450 -0.8012 -0.1458
   30phy    C23  795   5.010   4.150   0.718 -0.2268 -0.0207  0.3116
   30phy    C24  796   5.001   4.031   0.623  0.0853 -0.3932 -0.0053
   30phy    C22  797   4.969   4.289   0.654 -0.1471  0.1470 -0.6094
   30phy    C21  798   5.059   4.352   0.552 -0.1932  0.2447  0.1015
   30phy    C20  799   5.064   4.508   0.557 -0.2562 -0.1653  0.0085
   30phy    C18  800   5.145   4.597   0.447 -0.0759  0.2595  0.6877
   30phy    O01  801   5.277   4.540   0.444  0.1347  0.7073  0.4353
   30phy    H01  802   5.282   4.449   0.422  0.4826  0.6585  0.7032
   30phy    C19  803   5.150   4.741   0.501  0.2714 -0.0318 -0.5117
   30phy    C13  804   5.080   4.585   0.300  0.7400  0.2284  0.2266
   30phy     H3  805   5.093   4.476   0.275  0.8500  0.5512 -1.1872
   30phy    O33  806   4.941   4.595   0.278 -0.2681 -0.3789  0.2361
   30phy    H1B  807   4.920   4.687   0.272  1.5687 -0.0042 -1.8440
   30phy    C12  808   5.162   4.619   0.159 -0.1176 -0.1115 -0.1340
   30phy    O11  809   5.111   4.553   0.044 -0.1209 -0.1886  0.1297
   30phy    H1A  810   5.100   4.461   0.058  0.7924 -0.2138  0.7779
   31phy    C35  811   0.555   0.735   1.807 -0.3939  0.5760  0.1417
   31phy    C33  812   0.698   0.683   1.821  0.5934  0.0596 -0.0570
   31phy    C34  813   0.712   0.536   1.779 -0.0918  0.1682  0.3527
   31phy    C32  814   0.794   0.781   1.754  0.0375 -0.2274 -0.1756
   31phy    C31  815   0.924   0.797   1.830 -0.1880 -0.0530  0.1803
   31phy    C30  816   1.000   0.913   1.767  0.3387  0.0317  0.5109
   31phy    C28  817   1.151   0.913   1.808 -0.3805 -0.1318 -0.0070
   31phy    C29  818   1.248   0.868   1.699 -0.2654  0.7141  0.0828
   31phy    C27  819   1.192   1.057   1.860 -0.8890 -0.1873  0.3979
   31phy    C26  820   1.287   1.054   1.980 -0.0420 -0.3336  0.1931
   31phy    C25  821   1.299   1.198   2.042 -0.0725  0.1917 -0.1796
   31phy    C23  822   1.390   1.209   2.167 -0.4394 -0.1634  0.1405
   31phy    C24  823   1.444   1.352   2.171 -0.5254 -0.0039  0.4635
   31phy    C22  824   1.318   1.174   2.302 -0.1086 -0.0242  0.1477
   31phy    C21  825   1.388   1.130   2.430  0.1630 -0.1283  0.1071
   31phy    C20  826   1.294   1.139   2.555 -0.5045 -0.0235 -0.0432
   31phy    C18  827   1.341   1.077   2.692 -0.3427  0.7012  0.3213
   31phy    O01  828   1.481   1.114   2.713 -0.1559  0.2406 -0.2468
   31phy    H01  829   1.490   1.206   2.731  0.1573  1.1543 -4.1489
   31phy    C19  830   1.283   1.167   2.801 -0.0541  0.4722  0.0196
   31phy    C13  831   1.322   0.913   2.712 -0.3019 -0.0732  0.1753
   31phy     H3  832   1.230   0.877   2.659  0.0434 -0.5192 -0.1284
   31phy    O33  833   1.295   0.868   2.840  0.3948 -0.0033  0.4699
   31phy    H1B  834   1.341   0.921   2.903 -0.5740 -0.8864  1.9723
   31phy    C12  835   1.443   0.825   2.660  0.2660 -0.1282 -0.2689
   31phy    O11  836   1.566   0.851   2.729  0.0209  0.0433 -0.2203
   31phy    H1A  837   1.575   0.944   2.733 -2.0734  0.2459  1.2268
   32phy    C35  838   2.930   1.516   1.748  0.0651  0.4351  0.6343
   32phy    C33  839   2.841   1.602   1.829 -0.0410  0.4305 -0.4929
   32phy    C34  840   2.908   1.742   1.857  0.3002  0.5465  0.2428
   32phy    C32  841   2.708   1.616   1.750 -0.3351 -0.3324 -0.0631
   32phy    C31  842   2.584   1.646   1.834 -0.1524  0.3573  0.1353
   32phy    C30  843   2.463   1.699   1.754 -0.1370  0.2157 -0.3483
   32phy    C28  844   2.335   1.737   1.833 -0.2962  0.4299 -0.1528
   32phy    C29  845   2.280   1.859   1.762 -0.5005 -0.0301  0.0116
   32phy    C27  846   2.230   1.626   1.849  0.0577 -0.6596  0.0345
   32phy    C26  847   2.162   1.610   1.985  0.1361  0.2480  0.1091
   32phy    C25  848   2.076   1.483   2.007  0.0182 -0.6248  0.3592
   32phy    C23  849   2.011   1.481   2.147 -0.2242 -0.4525  0.2371
   32phy    C24  850   1.879   1.560   2.153 -0.0878 -0.0965  0.2161
   32phy    C22  851   1.986   1.335   2.195 -0.1738  0.4280 -0.1261
   32phy    C21  852   1.990   1.315   2.348  0.0777  0.0544 -0.1523
   32phy    C20  853   1.919   1.182   2.379  0.1341 -0.2963  0.2228
   32phy    C18  854   1.909   1.135   2.531  0.1556 -0.3169  0.1706
   32phy    O01  855   1.870   1.249   2.618 -0.5247  0.6002 -0.0908
   32phy    H01  856   1.824   1.314   2.567  0.2915  0.4424 -1.0658
   32phy    C19  857   1.786   1.040   2.533  0.4828 -0.2048 -0.3909
   32phy    C13  858   2.029   1.058   2.606 -0.8474 -0.0168 -0.6268
   32phy     H3  859   2.052   0.963   2.550 -0.4618 -0.3335  0.0550
   32phy    O33  860   1.990   1.005   2.737 -0.0864 -0.1155 -0.4893
   32phy    H1B  861   2.005   1.067   2.806 -1.4587 -0.7074  0.3944
   32phy    C12  862   2.167   1.136   2.615  0.3036 -0.0948  0.3206
   32phy    O11  863   2.180   1.223   2.726  0.3125  0.0938  0.7828
   32phy    H1A  864   2.132   1.300   2.704 -2.5815 -1.7674 -0.0240
   33phy    C35  865   0.771   0.192   1.676  0.0886 -0.3656 -0.1289
   33phy    C33  866   0.852   0.085   1.750 -0.4992  0.2949 -0.5849
   33phy    C34  867   0.817  -0.049   1.694  0.3013  0.0714  0.1471
   33phy    C32  868   1.000   0.117   1.758  0.2450  0.0640  0.6867
   33phy    C31  869   1.057   0.162   1.896  0.0215  0.5904 -0.0241
   33phy    C30  870   1.206   0.210   1.886  0.0608  0.1790  0.4213
   33phy    C28  871   1.267   0.285   2.007 -0.1270 -0.4119  0.2906
   33phy    C29  872   1.421   0.265   2.015  0.0884 -0.1096 -0.2370
   33phy    C27  873   1.224   0.434   2.011 -0.5494  0.4078 -0.2525
   33phy    C26  874   1.189   0.481   2.145  0.3999 -0.0927 -0.2900
   33phy    C25  875   1.130   0.623   2.148 -0.2268 -0.0347 -0.1426
   33phy    C23  876   1.133   0.695   2.282  0.1321  0.6580  0.3331
   33phy    C24  877   1.124   0.845   2.248  0.7850 -0.2982 -0.3485
   33phy    C22  878   1.016   0.655   2.380  0.4278  0.4532  0.0280
   33phy    C21  879   1.049   0.681   2.526 -0.1231  0.3972 -0.3779
   33phy    C20  880   0.922   0.677   2.610 -0.6436  0.1763  0.0223
   33phy    C18  881   0.936   0.687   2.768 -0.1004  0.0000 -0.3838
   33phy    O01  882   1.012   0.800   2.802 -0.4279  0.1149 -0.1051
   33phy    H01  883   0.992   0.865   2.737 -1.4890  0.8637  0.9468
   33phy    C19  884   0.795   0.725   2.815 -0.2920 -0.1408  0.0894
   33phy    C13  885   0.992   0.550   2.844  0.0517  0.2182  0.3243
   33phy     H3  886   0.943   0.461   2.797  1.6208 -0.2661 -0.4595
   33phy    O33  887   0.950   0.534   2.977 -0.2296 -0.1444 -0.4897
   33phy    H1B  888   0.954   0.614   3.026 -0.9590  0.0466 -0.7346
   33phy    C12  889   1.144   0.514   2.828 -0.6662  0.0133 -0.2193
   33phy    O11  890   1.240   0.611   2.864 -0.5677  0.0003 -0.0598
   33phy    H1A  891   1.224   0.690   2.816 -2.9773  0.3215  1.1138
   34phy    C35  892   4.924   2.590   1.011  0.2707  0.5325 -0.6054
   34phy    C33  893   4.946   2.542   1.154  0.0010  0.0346  0.1403
   34phy    C34  894   5.061   2.439   1.148 -0.2763 -0.2428  0.5532
   34phy    C32  895   4.983   2.651   1.259  0.0788  0.3559 -0.0711
   34phy    C31  896   4.859   2.721   1.318 -0.1348  0.4274 -0.8628
   34phy    C30  897   4.898   2.842   1.403  0.3272 -0.5077  0.2700
   34phy    C28  898   4.808   2.966   1.384  0.3988 -0.3412  0.3215
   34phy    C29  899   4.785   3.046   1.512 -0.0023  0.2555 -0.3024
   34phy    C27  900   4.847   3.053   1.257  0.3119  0.9260 -0.2683
   34phy    C26  901   4.729   3.072   1.158 -0.2496  0.1896  0.1630
   34phy    C25  902   4.775   3.171   1.051  0.5637 -0.3233 -0.2179
   34phy    C23  903   4.667   3.211   0.949 -0.3746  0.2414  0.1143
   34phy    C24  904   4.602   3.342   1.001  0.1120  0.0697  1.0186
   34phy    C22  905   4.734   3.247   0.815 -0.4117  0.6595 -0.7140
   34phy    C21  906   4.664   3.192   0.690 -0.0821  0.4552  0.0050
   34phy    C20  907   4.740   3.186   0.554  0.4935  0.3404  0.2801
   34phy    C18  908   4.668   3.101   0.439  0.0564 -0.0786 -0.0037
   34phy    O01  909   4.661   2.965   0.488 -0.0966  0.0447  0.2887
   34phy    H01  910   4.589   2.926   0.442  0.6411 -1.4410  0.3549
   34phy    C19  911   4.765   3.102   0.319  0.4937  0.1827  0.1071
   34phy    C13  912   4.524   3.152   0.390 -0.3776 -0.2866 -0.0202
   34phy     H3  913   4.471   3.172   0.486 -1.1046 -0.8576 -0.2962
   34phy    O33  914   4.510   3.290   0.337 -0.0048 -0.0806  0.1800
   34phy    H1B  915   4.576   3.344   0.376  0.3764  0.0048 -0.5509
   34phy    C12  916   4.405   3.056   0.348  0.1060 -0.2724 -0.1366
   34phy    O11  917   4.447   2.921   0.359  0.6110  0.1799 -0.7561
   34phy    H1A  918   4.454   2.876   0.277 -1.5396  0.7314 -1.2964
   35phy    C35  919   2.261   2.296   1.522  0.4785 -0.1695 -0.0923
   35phy    C33  920   2.127   2.305   1.597  0.1388 -0.0162  0.4856
   35phy    C34  921   2.155   2.283   1.744 -0.0801  0.1938  0.2807
   35phy    C32  922   2.053   2.439   1.572 -0.2952 -0.2522  0.1842
   35phy    C31  923   1.905   2.431   1.514 -0.2295  0.4522 -0.5582
   35phy    C30  924   1.816   2.553   1.546  0.3393  0.1645 -0.0593
   35phy    C28  925   1.666   2.531   1.527 -0.1378  0.4552  1.0340
   35phy    C29  926   1.588   2.568   1.654 -0.1381 -0.0631  0.0520
   35phy    C27  927   1.617   2.596   1.394  0.0445  0.3469 -0.4621
   35phy    C26  928   1.494   2.521   1.327 -0.6369  0.2800  0.2151
   35phy    C25  929   1.453   2.566   1.184 -0.0953  0.0876 -0.5889
   35phy    C23  930   1.337   2.492   1.118  0.2389 -0.2084  0.1187
   35phy    C24  931   1.211   2.568   1.147  0.1539 -0.5506  0.1562
   35phy    C22  932   1.333   2.471   0.969  0.1600 -1.2050  0.4342
   35phy    C21  933   1.403   2.346   0.912  0.2768  0.5620 -0.0359
   35phy    C20  934   1.346   2.312   0.774  0.1102  0.3630  0.2199
   35phy    C18  935   1.397   2.187   0.695 -0.1148 -0.5355 -0.1860
   35phy    O01  936   1.535   2.205   0.660 -0.1132  0.0910  0.0077
   35phy    H01  937   1.567   2.239   0.742 -1.8400  0.7597  0.4493
   35phy    C19  938   1.316   2.197   0.563 -0.0902 -0.6445 -0.0080
   35phy    C13  939   1.372   2.048   0.770  0.2114  0.3786  0.3227
   35phy     H3  940   1.441   2.050   0.859  1.2188 -0.3518 -0.4176
   35phy    O33  941   1.247   2.029   0.835  0.1470  0.3347 -0.2684
   35phy    H1B  942   1.223   2.110   0.875  0.3598  0.0100  0.5153
   35phy    C12  943   1.449   1.912   0.737 -0.2606  1.0715 -0.1258
   35phy    O11  944   1.383   1.817   0.665 -0.1321  0.1667 -0.0101
   35phy    H1A  945   1.308   1.789   0.714  0.7278  0.0972  1.2985
   36phy    C35  946   1.892   1.627   1.566  0.4798 -0.0351 -0.5293
   36phy    C33  947   1.939   1.766   1.525  0.4407 -0.1894 -0.0581
   36phy    C34  948   1.987   1.768   1.377 -0.2804  0.1959  0.0495
   36phy    C32  949   1.834   1.880   1.542 -0.8944  0.1713 -0.3400
   36phy    C31  950   1.838   1.944   1.677 -0.0188  0.2461 -0.1507
   36phy    C30  951   1.716   2.026   1.716 -0.2712 -0.4410 -0.3186
   36phy    C28  952   1.729   2.096   1.855  0.1986  0.0853 -0.0163
   36phy    C29  953   1.702   2.243   1.845 -0.2056  0.3650 -0.4196
   36phy    C27  954   1.632   2.037   1.960  0.1951  0.1707 -0.3220
   36phy    C26  955   1.665   2.050   2.106  0.0390  0.0254 -0.0511
   36phy    C25  956   1.560   1.989   2.193  0.1975 -0.4463 -0.2333
   36phy    C23  957   1.573   2.025   2.346  0.3092 -0.4846  0.1412
   36phy    C24  958   1.507   2.159   2.376 -0.3622  0.3051  0.0233
   36phy    C22  959   1.506   1.918   2.440 -0.1932 -0.1495 -0.0332
   36phy    C21  960   1.594   1.811   2.512  0.0754  0.1061  0.0851
   36phy    C20  961   1.512   1.754   2.633  0.4286 -0.2105  0.4704
   36phy    C18  962   1.562   1.628   2.707  0.6016 -0.2253  0.0105
   36phy    O01  963   1.698   1.642   2.740 -0.2610 -0.5004 -0.2232
   36phy    H01  964   1.716   1.578   2.806 -1.0969  0.4466  0.9572
   36phy    C19  965   1.485   1.651   2.842 -0.0192  0.1206 -0.1759
   36phy    C13  966   1.531   1.481   2.640 -0.3219 -0.0268  0.9021
   36phy     H3  967   1.426   1.474   2.603  0.6379  0.5148 -2.1937
   36phy    O33  968   1.542   1.373   2.731 -0.4594 -0.3241 -0.0310
   36phy    H1B  969   1.596   1.393   2.805 -0.8739 -0.1165  0.2193
   36phy    C12  970   1.620   1.434   2.515 -0.5003 -0.1632 -0.1821
   36phy    O11  971   1.757   1.442   2.531 -0.1641  0.0947  0.4164
   36phy    H1A  972   1.782   1.521   2.575  1.5119 -0.7715  1.1140
   37phy    C35  973   1.130   2.489   1.626  0.7904  0.1055  0.1793
   37phy    C33  974   1.145   2.341   1.602  0.2157  0.4967 -0.3753
   37phy    C34  975   1.289   2.291   1.627  0.1092  0.1821  0.5116
   37phy    C32  976   1.038   2.257   1.680 -0.4161 -0.3559 -0.1664
   37phy    C31  977   1.000   2.135   1.596  0.1043 -0.2686 -0.0724
   37phy    C30  978   0.892   2.044   1.657  0.4336 -0.0880 -0.1855
   37phy    C28  979   0.849   1.924   1.576  0.2016  0.3360  0.1221
   37phy    C29  980   0.812   1.807   1.666  0.5377 -0.1561 -0.0786
   37phy    C27  981   0.741   1.959   1.467 -0.0253 -0.1778 -0.2931
   37phy    C26  982   0.759   1.894   1.327  0.1057 -0.3145 -0.4296
   37phy    C25  983   0.638   1.908   1.235  0.5485  0.0551  0.5870
   37phy    C23  984   0.638   1.809   1.116  0.2582  0.2302 -0.2741
   37phy    C24  985   0.490   1.779   1.094  0.3717  0.4946  0.1535
   37phy    C22  986   0.697   1.867   0.987 -0.3880 -0.0684  0.0533
   37phy    C21  987   0.834   1.803   0.941 -0.1751 -0.4544 -0.2258
   37phy    C20  988   0.888   1.874   0.811  0.3158  0.4224 -0.4594
   37phy    C18  989   1.004   1.809   0.721 -0.3242  0.1220  0.1737
   37phy    O01  990   1.126   1.796   0.795 -0.0637  0.2443 -0.0953
   37phy    H01  991   1.140   1.879   0.836 -2.3569  0.4488  0.4310
   37phy    C19  992   1.025   1.919   0.614  0.2224 -0.0087  0.0710
   37phy    C13  993   0.954   1.669   0.654 -0.4153  0.4048  0.0491
   37phy     H3  994   0.934   1.607   0.745 -0.6545  0.8840  0.3271
   37phy    O33  995   0.817   1.667   0.606 -0.4040  0.2479  0.2989
   37phy    H1B  996   0.827   1.706   0.521  2.0617 -0.5668  0.1183
   37phy    C12  997   1.054   1.559   0.600 -0.1704  0.1551 -0.5564
   37phy    O11  998   1.055   1.528   0.463  0.5582 -0.2387 -0.1094
   37phy    H1A  999   1.144   1.508   0.439  0.2517 -1.0041 -0.6272
   38phy    C35 1000   0.387   1.154   1.766 -0.4744 -0.5136 -0.5508
   38phy    C33 1001   0.537   1.147   1.728  0.6353  0.2416 -0.2574
   38phy    C34 1002   0.548   1.078   1.589 -1.4327 -0.4043 -0.2537
   38phy    C32 1003   0.601   1.286   1.743  0.0301  0.1478 -0.2206
   38phy    C31 1004   0.757   1.286   1.750  0.0897  0.0463 -0.3453
   38phy    C30 1005   0.822   1.419   1.785 -0.0685 -0.0072  0.4536
   38phy    C28 1006   0.971   1.411   1.817  0.3109  0.2511  0.1155
   38phy    C29 1007   1.050   1.454   1.693  0.2273 -0.2480 -0.4219
   38phy    C27 1008   1.020   1.516   1.919  0.0941 -0.2695 -0.3462
   38phy    C26 1009   1.038   1.459   2.063 -0.2342  0.3285 -0.0854
   38phy    C25 1010   1.070   1.569   2.159 -0.0024  0.1792 -0.2462
   38phy    C23 1011   1.097   1.514   2.301  0.9037  0.3464 -0.3814
   38phy    C24 1012   1.220   1.576   2.361  0.1065 -0.0002  0.0533
   38phy    C22 1013   0.971   1.519   2.389  0.1073  0.3911 -0.0715
   38phy    C21 1014   0.956   1.393   2.484 -0.9259 -0.1568  0.4407
   38phy    C20 1015   0.842   1.413   2.588 -0.0466 -0.0217  0.6592
   38phy    C18 1016   0.840   1.309   2.708 -0.2538 -0.4360 -0.2074
   38phy    O01 1017   0.972   1.267   2.749 -0.4047  0.6300  0.7824
   38phy    H01 1018   1.027   1.343   2.752  0.9305 -0.1057 -1.8912
   38phy    C19 1019   0.785   1.401   2.819  0.2520  0.1074 -0.0485
   38phy    C13 1020   0.750   1.174   2.688  0.2305 -0.3667  0.3838
   38phy     H3 1021   0.657   1.200   2.632  1.8915  0.4795 -2.1481
   38phy    O33 1022   0.701   1.117   2.811 -0.1215  0.0070  0.4967
   38phy    H1B 1023   0.782   1.101   2.854  1.0648 -0.1183 -1.6417
   38phy    C12 1024   0.822   1.053   2.611 -0.5416  0.5472 -0.5632
   38phy    O11 1025   0.944   1.006   2.669 -0.0033 -0.4123 -0.0925
   38phy    H1A 1026   0.988   1.079   2.709 -1.0898 -0.3707  1.0831
   39phy    C35 1027   4.948   1.677   2.462  0.3247  0.1001  0.2590
   39phy    C33 1028   4.847   1.660   2.347  0.2787 -0.4808  0.2620
   39phy    C34 1029   4.706   1.638   2.395  0.5918  0.0694 -0.1443
   39phy    C32 1030   4.845   1.784   2.264 -0.1728 -0.3672 -0.5032
   39phy    C31 1031   4.939   1.799   2.136 -0.5666 -0.4867  0.0023
   39phy    C30 1032   4.939   1.934   2.068 -0.1414 -0.0549 -0.0174
   39phy    C28 1033   5.054   1.943   1.958 -0.1442  0.1921 -0.5961
   39phy    C29 1034   4.989   1.915   1.822  0.2638  0.7388  0.0553
   39phy    C27 1035   5.126   2.081   1.953 -0.6791 -0.0770 -0.2959
   39phy    C26 1036   5.255   2.071   2.031  0.0013  0.1542 -0.1092
   39phy    C25 1037   5.343   2.196   2.037 -0.5401 -0.1902  0.7313
   39phy    C23 1038   5.481   2.163   2.100 -0.4646 -0.0833 -0.1764
   39phy    C24 1039   5.588   2.149   1.991  0.1380 -0.0450 -0.1185
   39phy    C22 1040   5.524   2.286   2.183 -0.3746 -0.1515  0.1912
   39phy    C21 1041   5.551   2.265   2.332  0.4891  0.1062  0.0505
   39phy    C20 1042   5.588   2.392   2.404  0.0683 -0.3241 -0.0987
   39phy    C18 1043   5.643   2.389   2.554 -0.4346  0.4263  0.2471
   39phy    O01 1044   5.753   2.298   2.565 -0.2861 -0.4652  0.3376
   39phy    H01 1045   5.804   2.288   2.487  0.0533 -1.0491  0.6241
   39phy    C19 1046   5.701   2.529   2.559  0.0992 -0.0298 -0.2537
   39phy    C13 1047   5.525   2.352   2.661  0.3238 -0.3425  0.2046
   39phy     H3 1048   5.472   2.259   2.627  1.3429 -1.1824  0.8446
   39phy    O33 1049   5.414   2.448   2.659  0.2663  0.6112 -0.2701
   39phy    H1B 1050   5.338   2.397   2.642  0.5915  0.5112 -1.5759
   39phy    C12 1051   5.567   2.310   2.813 -0.4145  0.3967  0.3924
   39phy    O11 1052   5.675   2.229   2.833  0.1441  0.5832 -0.0849
   39phy    H1A 1053   5.717   2.211   2.751  1.2292 -1.5119  0.8431
   40phy    C35 1054   2.867   0.047   1.829 -0.1791 -0.0791  0.0352
   40phy    C33 1055   2.729   0.078   1.893  0.4330  0.0012  0.0508
   40phy    C34 1056   2.648   0.184   1.813  0.0781 -0.1400  0.1164
   40phy    C32 1057   2.660  -0.053   1.930  0.1371 -0.3821 -0.1323
   40phy    C31 1058   2.529  -0.048   2.014  0.4519 -0.0079 -0.3847
   40phy    C30 1059   2.461  -0.184   2.047  0.2050 -0.4105 -0.0324
   40phy    C28 1060   2.310  -0.175   2.087 -0.5892  0.1617 -0.0276
   40phy    C29 1061   2.217  -0.167   1.963 -0.1966  0.0519  0.2965
   40phy    C27 1062   2.274  -0.292   2.185  0.0772 -0.4177 -0.1787
   40phy    C26 1063   2.156  -0.269   2.285  0.5364 -0.0310 -0.1405
   40phy    C25 1064   2.116  -0.397   2.361  0.1462 -0.0494 -0.3309
   40phy    C23 1065   1.997  -0.376   2.458  0.0556  0.9579  0.1442
   40phy    C24 1066   1.863  -0.425   2.393 -0.0574  0.1113 -0.1225
   40phy    C22 1067   2.026  -0.461   2.584  0.3134 -0.0367 -0.2007
   40phy    C21 1068   1.963  -0.421   2.715 -0.1626  0.2460 -0.7385
   40phy    C20 1069   1.993  -0.524   2.824  0.0054  0.3361 -0.1044
   40phy    C18 1070   1.934  -0.499   2.970 -0.3264 -0.1643 -0.5491
   40phy    O01 1071   1.791  -0.487   2.963  0.4045 -0.1291 -0.0701
   40phy    H01 1072   1.748  -0.561   2.926 -0.2953  0.9133 -1.4653
   40phy    C19 1073   1.960  -0.637   3.033 -0.4722  0.3416 -0.1020
   40phy    C13 1074   1.994  -0.369   3.047  0.3776  0.0780 -0.0569
   40phy     H3 1075   1.999  -0.282   2.977  0.8678  0.8766  0.9595
   40phy    O33 1076   2.132  -0.385   3.077  0.4739  0.1885  0.0129
   40phy    H1B 1077   2.150  -0.369   3.168 -0.9254 -0.1238  0.3607
   40phy    C12 1078   1.920  -0.320   3.179  0.1647 -0.1857  0.3607
   40phy    O11 1079   1.780  -0.314   3.183 -0.6126  0.2448  0.3133
   40phy    H1A 1080   1.743  -0.387   3.136 -0.3079  1.3112 -1.6846
   41phy    C35 1081   1.773   1.191   1.838 -0.2986 -0.3611  0.4722
   41phy    C33 1082   1.705   1.277   1.731  0.4732  0.4856 -0.4898
   41phy    C34 1083   1.679   1.185   1.612  0.0383  0.3076 -0.0167
   41phy    C32 1084   1.574   1.337   1.790 -0.0085 -0.1464 -0.3862
   41phy    C31 1085   1.582   1.492   1.802  0.1741  0.0950  0.1068
   41phy    C30 1086   1.439   1.557   1.793  0.4996  0.2786  0.1484
   41phy    C28 1087   1.431   1.695   1.724  0.7495  0.4354 -0.0627
   41phy    C29 1088   1.398   1.679   1.574  0.1699 -0.4083  0.6039
   41phy    C27 1089   1.302   1.774   1.766  0.3022  0.4666 -0.6646
   41phy    C26 1090   1.300   1.844   1.902  0.2910  0.2332 -0.0707
   41phy    C25 1091   1.190   1.947   1.917 -0.0876 -0.0345  0.0994
   41phy    C23 1092   1.199   2.017   2.054  0.2313  0.1087  0.3752
   41phy    C24 1093   1.205   2.171   2.039 -0.0173  0.0841  0.4724
   41phy    C22 1094   1.080   1.965   2.136  0.1417 -0.2152  0.2518
   41phy    C21 1095   1.071   1.989   2.285  0.3606  0.2226 -0.3994
   41phy    C20 1096   0.949   1.928   2.361 -0.1833 -0.0409 -0.0172
   41phy    C18 1097   0.917   1.959   2.513 -0.2594 -0.0422 -0.0017
   41phy    O01 1098   0.956   2.092   2.544 -0.0290 -0.2146  0.1759
   41phy    H01 1099   0.937   2.143   2.468 -1.7788  1.8764  1.8558
   41phy    C19 1100   0.761   1.960   2.515  0.6505  0.3021 -0.1990
   41phy    C13 1101   0.982   1.865   2.626  0.2079  0.7149  0.0347
   41phy     H3 1102   0.955   1.758   2.608 -0.9930  0.8065  1.1283
   41phy    O33 1103   0.920   1.881   2.753  0.3095 -0.0765 -0.2025
   41phy    H1B 1104   0.955   1.956   2.797 -0.8317  0.5114 -0.2833
   41phy    C12 1105   1.135   1.855   2.648  0.5124  0.5685  0.2807
   41phy    O11 1106   1.166   1.741   2.726 -0.2435  0.0445 -0.2217
   41phy    H1A 1107   1.218   1.765   2.800 -0.7340 -0.5873  0.3539
   42phy    C35 1108   5.002   1.392   1.346  0.4203 -0.1479  0.6790
   42phy    C33 1109   5.114   1.494   1.348 -0.0949  0.0211 -0.1102
   42phy    C34 1110   5.086   1.591   1.464  0.0393 -0.1167  0.0253
   42phy    C32 1111   5.249   1.420   1.361  0.0162 -0.5800 -0.2349
   42phy    C31 1112   5.383   1.484   1.334 -0.3308 -0.1148 -0.0471
   42phy    C30 1113   5.497   1.386   1.361 -0.0391  0.0637 -0.2890
   42phy    C28 1114   5.639   1.454   1.340 -0.0914  0.5965  0.4561
   42phy    C29 1115   5.688   1.522   1.467 -0.2970 -0.4100 -0.1781
   42phy    C27 1116   5.732   1.344   1.291 -0.5045  0.3982 -0.3877
   42phy    C26 1117   5.825   1.382   1.178 -0.1666  0.2292  0.3048
   42phy    C25 1118   5.923   1.274   1.130 -0.3505  0.3774  0.1686
   42phy    C23 1119   6.006   1.311   1.008 -0.4330  0.1486  0.2493
   42phy    C24 1120   6.133   1.390   1.032 -0.5823  0.1012 -0.0409
   42phy    C22 1121   6.032   1.181   0.928  0.0595 -0.4544 -0.1155
   42phy    C21 1122   6.017   1.207   0.774 -0.4795  0.2429 -0.6225
   42phy    C20 1123   5.998   1.074   0.703  0.0900  0.2694  0.0415
   42phy    C18 1124   5.964   1.069   0.550  0.0003  0.0793  0.5463
   42phy    O01 1125   5.845   1.143   0.526  0.0100  0.2169  0.4368
   42phy    H01 1126   5.790   1.126   0.600  1.3336  0.4239  1.5215
   42phy    C19 1127   5.934   0.917   0.526 -0.3300 -0.8935 -0.4749
   42phy    C13 1128   6.083   1.126   0.452 -0.3072 -0.1883  0.0187
   42phy     H3 1129   6.090   1.234   0.478  0.7753 -0.2007 -0.1928
   42phy    O33 1130   6.220   1.095   0.485  0.3883  0.4000  0.4010
   42phy    H1B 1131   6.257   1.172   0.524 -1.3523  1.1679  0.6298
   42phy    C12 1132   6.057   1.166   0.296  0.0894  0.4362 -0.6677
   42phy    O11 1133   6.159   1.242   0.234 -0.5113  0.3157  0.1280
   42phy    H1A 1134   6.238   1.191   0.237 -0.4131  0.4905  1.3722
   43phy    C35 1135   0.239   0.166   1.962  0.0083 -0.0977  0.0058
   43phy    C33 1136   0.305   0.299   1.989 -0.0460 -0.1174  0.5491
   43phy    C34 1137   0.439   0.302   1.912  0.3541  0.1306 -0.1307
   43phy    C32 1138   0.205   0.414   1.964 -0.6558  0.2387  0.2122
   43phy    C31 1139   0.242   0.540   2.043  0.3728 -0.3626  0.1481
   43phy    C30 1140   0.145   0.658   2.007 -0.7470 -0.1655  0.1475
   43phy    C28 1141   0.163   0.788   2.083 -0.4514 -0.4169  0.1051
   43phy    C29 1142   0.226   0.896   1.992 -0.2503 -0.6936  0.3349
   43phy    C27 1143   0.031   0.842   2.142  0.4668  0.0923 -0.3259
   43phy    C26 1144   0.032   0.924   2.270 -0.1347  0.0967  0.0590
   43phy    C25 1145  -0.100   0.930   2.348 -0.1952  0.7595  0.5633
   43phy    C23 1146  -0.085   1.020   2.469 -0.0287  0.0559 -0.0777
   43phy    C24 1147  -0.200   1.117   2.478  0.2135  0.0465  0.1894
   43phy    C22 1148  -0.056   0.944   2.599  0.0560 -0.1025  0.1882
   43phy    C21 1149   0.059   1.009   2.678  0.2271  0.4716 -0.3837
   43phy    C20 1150   0.065   0.948   2.817 -0.0027  0.2781  0.2348
   43phy    C18 1151   0.186   0.971   2.924  0.4376 -0.4748  0.3097
   43phy    O01 1152   0.223   1.110   2.918 -0.1375  0.0435 -0.2403
   43phy    H01 1153   0.281   1.121   2.845  1.1463 -1.8613  0.4114
   43phy    C19 1154   0.121   0.955   3.065  0.1059 -0.6232  0.5858
   43phy    C13 1155   0.323   0.888   2.904  0.0586  0.0861 -0.2351
   43phy     H3 1156   0.297   0.780   2.892  0.1145  0.0582 -0.1017
   43phy    O33 1157   0.414   0.883   3.014  0.1889 -0.3561 -0.3000
   43phy    H1B 1158   0.423   0.966   3.058  2.2225  0.4754 -2.0937
   43phy    C12 1159   0.413   0.919   2.780  0.1489  0.0320  0.1965
   43phy    O11 1160   0.453   1.050   2.760  0.2714  0.4010  0.1516
   43phy    H1A 1161   0.544   1.059   2.781  0.4891  1.7725 -1.1548
   44phy    C35 1162   1.481   1.555   1.092  0.1889 -0.5207  0.2050
   44phy    C33 1163   1.545   1.616   1.212  0.2186  0.1699 -0.0591
   44phy    C34 1164   1.619   1.500   1.280 -0.0370  0.3281 -0.3586
   44phy    C32 1165   1.655   1.719   1.179 -0.2018  0.1112 -0.4125
   44phy    C31 1166   1.613   1.864   1.161 -0.0428 -0.6408 -0.2160
   44phy    C30 1167   1.744   1.944   1.145 -0.1098  0.5298 -0.0965
   44phy    C28 1168   1.717   2.093   1.129  0.2118  0.4637 -0.5531
   44phy    C29 1169   1.715   2.163   1.265  0.3613  0.3117  0.1800
   44phy    C27 1170   1.815   2.157   1.033 -0.0544  0.4157  0.5129
   44phy    C26 1171   1.758   2.265   0.945 -0.2930  0.5239  0.4860
   44phy    C25 1172   1.853   2.340   0.853  0.0519 -0.0353 -0.0477
   44phy    C23 1173   1.792   2.455   0.771  0.3448 -0.1151 -0.1991
   44phy    C24 1174   1.794   2.587   0.844  0.0368  0.0385  0.9051
   44phy    C22 1175   1.882   2.485   0.646 -0.2623  0.6412 -0.0489
   44phy    C21 1176   1.824   2.411   0.524  0.2243 -0.1810 -0.0687
   44phy    C20 1177   1.899   2.449   0.391  0.5553  0.5824 -0.1685
   44phy    C18 1178   1.868   2.373   0.262  0.2904  0.7611  0.0756
   44phy    O01 1179   1.880   2.234   0.290 -0.0595  0.0472  0.2501
   44phy    H01 1180   1.812   2.207   0.348  0.7531  0.2711  1.3384
   44phy    C19 1181   1.987   2.414   0.170 -0.3036  0.5015  0.0242
   44phy    C13 1182   1.724   2.407   0.197 -0.2235 -0.0098 -0.0049
   44phy     H3 1183   1.653   2.363   0.272 -0.1948 -0.5392 -0.2842
   44phy    O33 1184   1.685   2.546   0.204 -0.5043  0.4241  0.5287
   44phy    H1B 1185   1.720   2.594   0.132  0.1288 -0.1870  0.4217
   44phy    C12 1186   1.644   2.326   0.089 -0.3254  0.1770 -0.0429
   44phy    O11 1187   1.649   2.376  -0.040  0.1173 -0.3428  0.3795
   44phy    H1A 1188   1.649   2.470  -0.041  1.0470 -0.3257  0.4446
   45phy    C35 1189   1.551   3.526   2.039  0.5946  0.3544 -0.2023
   45phy    C33 1190   1.410   3.511   1.971  0.2177 -0.1392 -0.2471
   45phy    C34 1191   1.401   3.624   1.869 -0.1625 -0.4816 -0.0686
   45phy    C32 1192   1.384   3.380   1.899  0.2958 -0.2864  0.4931
   45phy    C31 1193   1.315   3.276   1.990 -0.0888 -0.3347 -0.1590
   45phy    C30 1194   1.312   3.134   1.927 -0.1046  0.4339  0.2818
   45phy    C28 1195   1.246   3.026   2.018  0.1084  0.2698  0.1194
   45phy    C29 1196   1.102   2.983   1.975  0.2871  0.0971  0.2607
   45phy    C27 1197   1.338   2.903   2.032 -0.3577 -0.1379  0.3515
   45phy    C26 1198   1.316   2.815   2.149  0.0472  0.3770  0.0851
   45phy    C25 1199   1.418   2.703   2.129 -0.1800 -0.1946 -0.2933
   45phy    C23 1200   1.465   2.629   2.252 -0.2635 -0.1235  0.6347
   45phy    C24 1201   1.522   2.496   2.216  0.0505  0.2181 -0.0595
   45phy    C22 1202   1.557   2.708   2.351  0.4560  0.2378  0.1871
   45phy    C21 1203   1.506   2.712   2.498 -0.1147 -0.3643  0.1750
   45phy    C20 1204   1.597   2.801   2.581 -0.3843 -0.2140 -0.1797
   45phy    C18 1205   1.575   2.836   2.735 -0.1096  0.7804 -0.7348
   45phy    O01 1206   1.590   2.720   2.816 -0.3639  0.2419  0.0788
   45phy    H01 1207   1.537   2.652   2.779  1.5049 -1.5643  0.5331
   45phy    C19 1208   1.704   2.918   2.760  0.1069 -0.7532  0.0212
   45phy    C13 1209   1.432   2.906   2.761  0.1964 -0.5387  0.6045
   45phy     H3 1210   1.353   2.843   2.713  0.3120  0.3049 -0.7213
   45phy    O33 1211   1.422   3.030   2.685  0.0152 -0.4379  0.0712
   45phy    H1B 1212   1.497   3.085   2.696 -0.1963  0.5566 -2.7787
   45phy    C12 1213   1.375   2.932   2.904  0.6541 -0.2438 -0.1632
   45phy    O11 1214   1.240   2.975   2.907  0.5438 -0.3769 -0.2032
   45phy    H1A 1215   1.231   3.068   2.908 -0.9821 -0.4560  2.3563
   46phy    C35 1216   1.800   4.174   1.407 -0.3623 -0.6911 -0.0780
   46phy    C33 1217   1.860   4.056   1.481 -0.3628 -0.0959  0.1102
   46phy    C34 1218   1.991   4.008   1.411  0.1706  0.0354 -0.0782
   46phy    C32 1219   1.878   4.087   1.633 -0.4802  0.5490 -0.3615
   46phy    C31 1220   1.835   3.967   1.719  0.1099  0.2263 -0.5106
   46phy    C30 1221   1.861   4.009   1.868  0.1297  0.1750  0.4080
   46phy    C28 1222   1.842   3.891   1.966 -0.5937  0.7295 -0.6493
   46phy    C29 1223   1.974   3.820   1.995 -0.2862  0.0612  0.4097
   46phy    C27 1224   1.777   3.947   2.092 -0.0538 -0.1039  0.2621
   46phy    C26 1225   1.718   3.850   2.198  0.1680  0.1037 -0.0271
   46phy    C25 1226   1.668   3.929   2.313 -0.5029 -0.4320  0.5088
   46phy    C23 1227   1.612   3.853   2.436 -0.3413 -0.2955  0.0723
   46phy    C24 1228   1.711   3.856   2.554  0.8273  0.4664  0.1298
   46phy    C22 1229   1.474   3.918   2.469 -0.3802 -0.0866 -0.6079
   46phy    C21 1230   1.374   3.862   2.575 -0.2647 -0.1399  0.1103
   46phy    C20 1231   1.250   3.952   2.574  0.4391  0.5225  0.5973
   46phy    C18 1232   1.140   3.933   2.683  0.0774  0.2492  0.3646
   46phy    O01 1233   1.196   3.918   2.813  0.2635 -0.4425  0.0993
   46phy    H01 1234   1.134   3.946   2.877  0.0244  0.0179 -0.3212
   46phy    C19 1235   1.092   4.084   2.689 -0.2108 -0.2650  0.2115
   46phy    C13 1236   1.018   3.825   2.660  0.2505 -0.0185  0.0987
   46phy     H3 1237   0.979   3.845   2.556 -0.2969  0.0192  0.3082
   46phy    O33 1238   0.900   3.851   2.737  0.0669 -0.2801  0.5496
   46phy    H1B 1239   0.885   3.792   2.808  1.2767 -0.3922  0.7198
   46phy    C12 1240   1.055   3.669   2.673  0.3506 -0.1717 -0.2209
   46phy    O11 1241   0.970   3.574   2.610 -0.3481  0.5566  0.0258
   46phy    H1A 1242   1.017   3.498   2.583 -0.6055  0.7829 -1.1024
   47phy    C35 1243   0.117   2.292   1.656 -0.4081 -0.1945 -0.3156
   47phy    C33 1244   0.203   2.416   1.673  0.0902 -0.3756 -0.2652
   47phy    C34 1245   0.188   2.472   1.812 -0.2647  0.1787 -0.0623
   47phy    C32 1246   0.347   2.370   1.636  0.7939 -0.1804 -0.4393
   47phy    C31 1247   0.417   2.460   1.536 -0.1838  0.2494 -0.2508
   47phy    C30 1248   0.559   2.415   1.492  0.1342 -0.1094  0.4315
   47phy    C28 1249   0.620   2.508   1.388  0.2497 -0.2729  0.0811
   47phy    C29 1250   0.764   2.511   1.424  0.0017  0.7109 -0.2274
   47phy    C27 1251   0.583   2.477   1.241 -0.2394 -0.1737 -0.1273
   47phy    C26 1252   0.559   2.597   1.147  0.0662  0.0480  0.0338
   47phy    C25 1253   0.512   2.540   1.015 -0.5457  0.0772  0.2891
   47phy    C23 1254   0.499   2.639   0.901 -0.5333  0.1591  0.5626
   47phy    C24 1255   0.567   2.582   0.777 -0.1268  0.0981  0.1826
   47phy    C22 1256   0.353   2.683   0.868  0.0147  0.1719  0.1563
   47phy    C21 1257   0.334   2.826   0.812  0.1244 -0.6368  0.3088
   47phy    C20 1258   0.179   2.843   0.785 -0.1518 -0.0656 -0.1408
   47phy    C18 1259   0.112   2.980   0.752 -0.0635 -0.1176  0.1034
   47phy    O01 1260   0.174   3.089   0.819 -0.3028 -0.4520 -0.3802
   47phy    H01 1261   0.244   3.063   0.876 -0.4620  1.8763  1.0223
   47phy    C19 1262  -0.029   2.957   0.810  0.1911  0.0701 -0.1824
   47phy    C13 1263   0.118   3.010   0.597  0.2719 -0.0375  0.1318
   47phy     H3 1264   0.225   3.037   0.584  0.1216  0.5450  0.0864
   47phy    O33 1265   0.113   2.907   0.496  0.2132  0.0440  0.3402
   47phy    H1B 1266   0.027   2.870   0.489 -0.6399  1.9270  0.3382
   47phy    C12 1267   0.074   3.144   0.532 -0.2495  0.6180  0.0231
   47phy    O11 1268   0.096   3.261   0.611 -0.2387 -0.2734 -0.3027
   47phy    H1A 1269   0.098   3.225   0.698 -1.1924 -1.9938 -0.9366
   48phy    C35 1270   2.922   2.948   2.318  0.0626 -0.2574  0.3067
   48phy    C33 1271   2.784   2.965   2.261  0.0000 -0.1807 -0.1847
   48phy    C34 1272   2.761   2.870   2.141  0.0115  0.0984  0.2825
   48phy    C32 1273   2.685   2.941   2.375  0.4581 -0.5287 -0.4017
   48phy    C31 1274   2.552   3.016   2.373  0.0145  0.3568 -0.6351
   48phy    C30 1275   2.463   2.959   2.488  0.2251 -0.6865 -0.0066
   48phy    C28 1276   2.312   3.002   2.487 -0.1820  0.0230  0.1755
   48phy    C29 1277   2.221   2.927   2.393  0.8846 -0.2115 -0.1668
   48phy    C27 1278   2.246   3.004   2.626 -0.1633  0.3153  0.0754
   48phy    C26 1279   2.301   3.118   2.719  0.1443  0.3354  0.0052
   48phy    C25 1280   2.221   3.122   2.849 -0.0405 -0.3456  0.4949
   48phy    C23 1281   2.261   3.240   2.940  0.1236 -0.5321 -0.2827
   48phy    C24 1282   2.164   3.356   2.924  0.4344 -0.6484 -0.4819
   48phy    C22 1283   2.268   3.197   3.088 -0.2166 -0.6127 -0.4905
   48phy    C21 1284   2.417   3.185   3.130 -0.2131  0.2226 -0.2268
   48phy    C20 1285   2.430   3.161   3.280 -0.0388  0.1936 -0.0024
   48phy    C18 1286   2.559   3.198   3.364  0.0863 -0.5495 -0.0218
   48phy    O01 1287   2.619   3.322   3.324  0.1624  0.0824 -0.5177
   48phy    H01 1288   2.635   3.329   3.232 -1.1375  2.1506 -0.6640
   48phy    C19 1289   2.499   3.237   3.499 -0.1250 -0.1948 -0.2535
   48phy    C13 1290   2.671   3.075   3.372 -0.0056 -0.5607  0.5943
   48phy     H3 1291   2.615   2.982   3.398 -0.3508 -0.3073  0.7743
   48phy    O33 1292   2.760   3.087   3.486  0.4382  0.1495  0.4154
   48phy    H1B 1293   2.794   3.173   3.501 -0.5748  0.4848  0.8533
   48phy    C12 1294   2.764   3.037   3.245 -0.0129 -0.1320  0.0632
   48phy    O11 1295   2.855   2.923   3.259  0.2921 -0.1556 -0.0030
   48phy    H1A 1296   2.885   2.932   3.348 -1.5322 -0.1473  0.6611
   49phy    C35 1297   2.449   2.988   1.909  0.0653  0.0303  0.2249
   49phy    C33 1298   2.320   2.964   1.985 -0.0378 -0.0692  0.0643
   49phy    C34 1299   2.238   3.092   1.992 -0.0619  0.1928 -0.3679
   49phy    C32 1300   2.238   2.847   1.927  0.1296  0.5505 -0.5314
   49phy    C31 1301   2.169   2.757   2.032 -0.0838 -0.1721 -0.3593
   49phy    C30 1302   2.055   2.677   1.962  0.1505  0.6135 -0.0066
   49phy    C28 1303   1.961   2.594   2.057  0.1160 -0.1533  0.3679
   49phy    C29 1304   1.816   2.593   2.006 -0.1359  0.4184 -0.0354
   49phy    C27 1305   2.027   2.457   2.089  0.0897  0.1024 -0.4267
   49phy    C26 1306   1.981   2.385   2.222 -0.2613  0.6989 -0.0222
   49phy    C25 1307   2.043   2.241   2.228  0.1956 -0.4909  0.3716
   49phy    C23 1308   1.995   2.145   2.339  0.3428  0.1057 -0.0470
   49phy    C24 1309   1.988   2.005   2.279  0.0384  0.2724 -0.1848
   49phy    C22 1310   2.074   2.159   2.473 -0.1394 -0.0584  0.1613
   49phy    C21 1311   2.023   2.084   2.598 -0.1200  0.1833  0.3709
   49phy    C20 1312   2.075   2.138   2.733 -0.0634  0.1778  0.2314
   49phy    C18 1313   2.050   2.057   2.868 -0.0246  0.2352  0.0946
   49phy    O01 1314   2.090   1.918   2.858  0.1995 -0.1118 -0.7941
   49phy    H01 1315   2.122   1.893   2.774  0.9408 -0.8080 -0.3332
   49phy    C19 1316   2.156   2.130   2.953 -0.4850 -0.2746  0.2374
   49phy    C13 1317   1.900   2.058   2.933 -0.7160 -0.0269  0.6653
   49phy     H3 1318   1.862   2.163   2.929  0.5695  0.4278 -0.6206
   49phy    O33 1319   1.904   2.027   3.075  0.1413 -0.0154  0.2745
   49phy    H1B 1320   1.838   1.964   3.099  1.5094 -1.7683 -0.3093
   49phy    C12 1321   1.789   1.979   2.862 -0.1057  0.4092  0.1739
   49phy    O11 1322   1.790   1.841   2.891 -0.1372  0.2831  0.0084
   49phy    H1A 1323   1.721   1.790   2.854  0.2691 -0.2096 -0.0731
   50phy    C35 1324   0.927   2.285   0.474 -0.3809 -0.0697  0.1007
   50phy    C33 1325   0.802   2.258   0.395 -0.4043  0.3782  0.0303
   50phy    C34 1326   0.788   2.109   0.353  0.6025  0.1446  1.1293
   50phy    C32 1327   0.676   2.314   0.467  0.2447 -0.1264 -0.0496
   50phy    C31 1328   0.586   2.396   0.368 -0.0700  0.4575 -0.2621
   50phy    C30 1329   0.473   2.463   0.444 -0.1706  0.2035  0.2850
   50phy    C28 1330   0.396   2.571   0.363 -0.4203  0.0932  0.1955
   50phy    C29 1331   0.253   2.527   0.347 -0.1686 -0.3454  0.3768
   50phy    C27 1332   0.406   2.712   0.431 -0.0181  0.0123 -0.1384
   50phy    C26 1333   0.491   2.815   0.351  0.1730  0.3557  0.7208
   50phy    C25 1334   0.467   2.962   0.394  0.1480 -0.2427 -0.3439
   50phy    C23 1335   0.547   3.071   0.321 -0.2711  0.2337  0.1889
   50phy    C24 1336   0.449   3.185   0.273 -0.2820 -0.1154 -0.2194
   50phy    C22 1337   0.658   3.140   0.396  0.8602 -0.0454  0.5329
   50phy    C21 1338   0.796   3.114   0.340  0.3125  0.1996 -0.1636
   50phy    C20 1339   0.914   3.156   0.428  0.1463 -0.9207  0.0068
   50phy    C18 1340   1.063   3.150   0.381  0.1222  0.0705 -0.0863
   50phy    O01 1341   1.101   3.018   0.340  0.0009 -0.2249 -0.4025
   50phy    H01 1342   1.035   2.973   0.291 -0.6307  1.0965 -0.7958
   50phy    C19 1343   1.145   3.172   0.505 -0.4450 -0.1938  0.0628
   50phy    C13 1344   1.103   3.252   0.264  0.3395 -0.2530 -0.1010
   50phy     H3 1345   1.022   3.238   0.188  1.0739 -1.6250 -0.6674
   50phy    O33 1346   1.079   3.393   0.295  0.1459 -0.2338  0.2608
   50phy    H1B 1347   1.160   3.440   0.305  0.3659 -0.6701  0.5345
   50phy    C12 1348   1.199   3.224   0.146 -0.1039 -0.1520  0.4170
   50phy    O11 1349   1.323   3.292   0.151  0.0539 -0.2374  0.0577
   50phy    H1A 1350   1.371   3.253   0.221 -0.7655 -1.1246  0.1506
   51phy    C35 1351   2.293   2.589   0.524  0.5650 -0.8076  0.1335
   51phy    C33 1352   2.298   2.699   0.419 -0.3194 -0.4175  0.1197
   51phy    C34 1353   2.402   2.809   0.452 -0.0084  0.2321  0.1430
   51phy    C32 1354   2.310   2.640   0.276 -0.2502  0.6106 -0.4228
   51phy    C31 1355   2.285   2.717   0.147  0.6053  0.2100 -0.1995
   51phy    C30 1356   2.302   2.623   0.029 -0.0422 -0.4350 -0.2460
   51phy    C28 1357   2.318   2.700  -0.108  0.4418 -0.1141  0.2648
   51phy    C29 1358   2.466   2.732  -0.143  0.4143 -0.3917  0.2187
   51phy    C27 1359   2.272   2.605  -0.220  0.1051  0.2102  0.0504
   51phy    C26 1360   2.127   2.614  -0.266  0.0494  0.0783  0.1673
   51phy    C25 1361   2.099   2.530  -0.392 -0.1970 -0.0173  0.3480
   51phy    C23 1362   1.958   2.563  -0.448 -0.6193  0.5276  0.3180
   51phy    C24 1363   1.969   2.647  -0.579  0.0613  0.3688 -0.8601
   51phy    C22 1364   1.865   2.440  -0.465 -0.5882 -0.0062  0.2652
   51phy    C21 1365   1.752   2.426  -0.356  0.0447  0.3505  0.2282
   51phy    C20 1366   1.638   2.346  -0.414 -0.0799  0.0297 -0.0778
   51phy    C18 1367   1.510   2.315  -0.326 -0.4019  0.1985 -0.3001
   51phy    O01 1368   1.558   2.243  -0.212 -0.3482  0.2960 -0.0529
   51phy    H01 1369   1.603   2.292  -0.146 -0.5147 -1.6297  1.5919
   51phy    C19 1370   1.435   2.203  -0.403 -0.2389 -0.6117  0.0658
   51phy    C13 1371   1.423   2.441  -0.276  0.1700  0.2298  0.0368
   51phy     H3 1372   1.491   2.486  -0.200  1.7908 -1.7047 -0.1830
   51phy    O33 1373   1.414   2.550  -0.366 -0.1307  0.5240  0.2609
   51phy    H1B 1374   1.324   2.560  -0.391 -0.0977 -0.0887 -0.1258
   51phy    C12 1375   1.309   2.442  -0.170 -0.0165 -0.3224 -0.2017
   51phy    O11 1376   1.180   2.433  -0.224 -0.1802  0.2696  0.1467
   51phy    H1A 1377   1.131   2.374  -0.170 -0.4605 -0.2763 -0.6895
   52phy    C35 1378   2.202   0.768   0.990  0.6553 -0.0654 -0.3281
   52phy    C33 1379   2.223   0.798   1.139  0.4686  1.0747  0.1586
   52phy    C34 1380   2.371   0.752   1.166 -0.0855 -0.0481 -0.3938
   52phy    C32 1381   2.232   0.950   1.172  0.0658  0.7091  0.0425
   52phy    C31 1382   2.099   1.024   1.203  0.0398  0.3813  0.1875
   52phy    C30 1383   2.113   1.174   1.177 -0.3147 -0.1087 -0.4353
   52phy    C28 1384   1.983   1.257   1.179  0.5117 -0.4859 -0.3015
   52phy    C29 1385   1.944   1.287   1.327 -0.0787  0.0427 -0.3760
   52phy    C27 1386   2.001   1.398   1.126  0.2375 -0.2149  0.0132
   52phy    C26 1387   1.941   1.432   0.988 -0.1048  0.5769  0.1374
   52phy    C25 1388   1.972   1.578   0.950  0.3518  0.3417  0.3333
   52phy    C23 1389   1.928   1.614   0.808 -0.0731  0.5103  0.0590
   52phy    C24 1390   1.814   1.712   0.814  0.0200  0.1282 -0.1304
   52phy    C22 1391   2.040   1.667   0.723  0.4208 -0.1218  0.3777
   52phy    C21 1392   2.053   1.590   0.593 -0.2377  0.0569 -0.0113
   52phy    C20 1393   2.162   1.647   0.497  0.0174 -0.1437  0.2294
   52phy    C18 1394   2.149   1.612   0.342 -0.0004 -0.0552 -0.7293
   52phy    O01 1395   2.145   1.469   0.329 -0.3169  0.2491  0.0900
   52phy    H01 1396   2.227   1.439   0.295 -0.6431 -2.3718  1.3273
   52phy    C19 1397   2.281   1.674   0.285 -0.4275 -0.0710 -0.1431
   52phy    C13 1398   2.018   1.679   0.278 -0.0036  0.0466  0.1411
   52phy     H3 1399   1.933   1.620   0.320  0.5362  0.2188  1.5031
   52phy    O33 1400   1.979   1.805   0.341 -0.2906 -0.2458 -0.2543
   52phy    H1B 1401   2.024   1.878   0.303  0.4487 -0.7300 -0.3355
   52phy    C12 1402   1.950   1.639   0.137  0.1896  0.2329 -0.2540
   52phy    O11 1403   1.977   1.519   0.074  0.0826  0.0756 -0.0149
   52phy    H1A 1404   1.944   1.447   0.124 -1.3499  1.0309  0.5017
   53phy    C35 1405   0.661   3.482   1.208 -0.3994 -0.2307 -0.3517
   53phy    C33 1406   0.681   3.352   1.287  0.5934  0.6715 -0.1594
   53phy    C34 1407   0.564   3.326   1.374  0.3161 -0.5004  0.2412
   53phy    C32 1408   0.729   3.237   1.194 -0.3440 -0.2965  0.5326
   53phy    C31 1409   0.840   3.138   1.230  0.2639 -0.1524  0.4779
   53phy    C30 1410   0.883   3.048   1.109  0.9025  0.2895 -0.6708
   53phy    C28 1411   0.983   2.935   1.146  0.4733 -0.2638  0.1728
   53phy    C29 1412   0.916   2.811   1.196  0.4444  0.3975 -0.1772
   53phy    C27 1413   1.079   2.902   1.029 -0.1628 -0.0754  0.2070
   53phy    C26 1414   1.209   2.987   1.018 -0.1876  0.0261  0.1190
   53phy    C25 1415   1.309   2.944   0.906 -1.2530 -0.5035 -0.3066
   53phy    C23 1416   1.442   3.024   0.920 -0.2523 -0.4132 -0.2700
   53phy    C24 1417   1.538   2.957   1.020 -0.5147  0.0675 -0.2692
   53phy    C22 1418   1.515   3.032   0.786 -0.2164  0.3135 -0.1792
   53phy    C21 1419   1.483   3.144   0.685  0.1242 -0.4854  0.5442
   53phy    C20 1420   1.591   3.157   0.575 -0.2029  0.0681  0.3727
   53phy    C18 1421   1.559   3.250   0.445  0.7643  0.4562 -0.2312
   53phy    O01 1422   1.445   3.189   0.377 -0.4384 -0.2600 -0.1254
   53phy    H01 1423   1.441   3.096   0.390  1.5036 -0.6138 -1.6297
   53phy    C19 1424   1.671   3.213   0.344  0.0234 -0.5814  0.0912
   53phy    C13 1425   1.541   3.409   0.459 -0.3102 -0.5980 -0.7198
   53phy     H3 1426   1.584   3.431   0.560 -0.3399 -3.3312 -0.0405
   53phy    O33 1427   1.618   3.499   0.383 -0.3961 -0.0042 -0.1034
   53phy    H1B 1428   1.707   3.470   0.376 -0.0273  1.2081 -0.6215
   53phy    C12 1429   1.409   3.486   0.502 -0.3878  0.1703  0.3029
   53phy    O11 1430   1.323   3.517   0.397  0.3222 -0.5197 -0.4425
   53phy    H1A 1431   1.372   3.570   0.337  1.6430  0.2294  1.1953
   54phy    C35 1432   2.263   2.851   1.456  0.1226 -0.5152  0.0189
   54phy    C33 1433   2.410   2.806   1.436  0.7118 -0.1165  0.2451
   54phy    C34 1434   2.487   2.858   1.555  0.0062 -0.0560  0.5165
   54phy    C32 1435   2.418   2.657   1.411 -0.1317  0.0307 -0.1232
   54phy    C31 1436   2.519   2.619   1.300  0.1549 -0.1038 -0.1361
   54phy    C30 1437   2.547   2.470   1.310 -0.0144 -0.0581  0.2719
   54phy    C28 1438   2.638   2.414   1.198 -0.0502  0.2578  0.2555
   54phy    C29 1439   2.729   2.309   1.262  0.0702 -0.5077  0.0441
   54phy    C27 1440   2.560   2.359   1.074  0.5239  0.1137  0.1599
   54phy    C26 1441   2.649   2.344   0.947  0.1110 -0.4599 -0.5365
   54phy    C25 1442   2.569   2.288   0.831 -0.1603 -0.1131  0.0507
   54phy    C23 1443   2.654   2.248   0.706 -0.4213  0.0427  0.2398
   54phy    C24 1444   2.628   2.100   0.663  0.1442  0.2216  0.2666
   54phy    C22 1445   2.627   2.346   0.597  0.2729 -0.1667  0.5661
   54phy    C21 1446   2.744   2.388   0.516 -0.6043 -0.2352 -0.0921
   54phy    C20 1447   2.707   2.471   0.389  0.0952 -0.0475  0.1069
   54phy    C18 1448   2.812   2.526   0.282  0.1149  0.3358 -0.3280
   54phy    O01 1449   2.911   2.611   0.343  0.6367 -0.1818  0.2761
   54phy    H01 1450   2.871   2.684   0.387  1.3570  2.0767 -2.5103
   54phy    C19 1451   2.721   2.609   0.194  0.3336  0.1786 -0.2906
   54phy    C13 1452   2.884   2.405   0.204 -0.1787  0.2190 -0.2563
   54phy     H3 1453   2.935   2.352   0.288  0.6306  3.2020  1.3019
   54phy    O33 1454   2.815   2.295   0.148 -0.2552  1.0005 -0.3885
   54phy    H1B 1455   2.819   2.301   0.054  0.8498 -1.1762 -0.5531
   54phy    C12 1456   3.024   2.424   0.141  0.1376 -0.3397  0.3814
   54phy    O11 1457   3.037   2.459   0.005  0.6269 -0.1542  0.0875
   54phy    H1A 1458   3.012   2.549  -0.003  0.1222 -0.3367 -0.4244
   55phy    C35 1459   0.530   4.916   1.421 -0.0614  0.0836  0.4384
   55phy    C33 1460   0.429   4.812   1.383  0.4527 -0.3886 -0.1904
   55phy    C34 1461   0.430   4.707   1.499 -0.0925  0.3113  0.2934
   55phy    C32 1462   0.292   4.874   1.357 -0.0395 -0.2201 -0.2004
   55phy    C31 1463   0.196   4.811   1.260 -0.1512 -0.0565  0.4562
   55phy    C30 1464   0.067   4.890   1.247 -0.1580 -0.1284 -0.6022
   55phy    C28 1465  -0.015   4.843   1.125  0.0650  0.5594  0.2112
   55phy    C29 1466  -0.150   4.785   1.161 -0.5562  0.5434 -0.1278
   55phy    C27 1467  -0.031   4.963   1.032  0.2667  0.6473 -0.5390
   55phy    C26 1468  -0.036   4.941   0.879 -0.4182  0.1511 -0.0370
   55phy    C25 1469  -0.061   5.081   0.815  0.2535 -0.1083 -0.1428
   55phy    C23 1470  -0.054   5.092   0.659  0.1375 -0.0622  0.2222
   55phy    C24 1471  -0.176   5.167   0.608  0.1354 -0.0029  0.1272
   55phy    C22 1472   0.080   5.158   0.620  0.3877 -0.0650  0.0393
   55phy    C21 1473   0.138   5.125   0.482  0.0953 -0.1010  0.4588
   55phy    C20 1474   0.287   5.169   0.477  0.1497  0.3959 -0.2309
   55phy    C18 1475   0.370   5.153   0.342 -0.0758 -0.2586  0.4894
   55phy    O01 1476   0.389   5.011   0.305  0.1363 -0.2029 -0.1114
   55phy    H01 1477   0.305   4.989   0.271 -0.4352  0.8100  0.5944
   55phy    C19 1478   0.508   5.203   0.388 -0.1102 -0.1731 -0.7640
   55phy    C13 1479   0.308   5.244   0.224 -0.6515 -0.0266 -0.6384
   55phy     H3 1480   0.209   5.194   0.208  0.4453 -2.1013 -1.2619
   55phy    O33 1481   0.255   5.375   0.258  0.2682 -0.0452  0.0684
   55phy    H1B 1482   0.309   5.438   0.216 -1.0100 -0.1839 -1.9608
   55phy    C12 1483   0.343   5.227   0.073  0.2199 -0.3401  0.0358
   55phy    O11 1484   0.410   5.338   0.026 -0.3259 -0.3137 -0.5462
   55phy    H1A 1485   0.424   5.320  -0.065  1.1024  1.6354 -0.7669
   56phy    C35 1486   2.006   3.507   2.334  0.2420  0.1976  0.0142
   56phy    C33 1487   2.095   3.434   2.233  0.5114 -0.2290  0.4826
   56phy    C34 1488   2.002   3.407   2.117 -0.5636  0.6003  0.5316
   56phy    C32 1489   2.232   3.502   2.206  0.1672 -0.2883 -0.1927
   56phy    C31 1490   2.344   3.417   2.154  0.2238  0.6345 -0.8091
   56phy    C30 1491   2.457   3.490   2.084 -0.3887  0.3446 -0.0768
   56phy    C28 1492   2.567   3.394   2.037 -0.4603 -0.2576  0.2743
   56phy    C29 1493   2.564   3.389   1.883 -0.2745  0.1010  0.2642
   56phy    C27 1494   2.704   3.458   2.067 -0.4102  0.1470 -0.4400
   56phy    C26 1495   2.789   3.379   2.171 -0.5041 -0.3041 -0.3350
   56phy    C25 1496   2.929   3.441   2.170  0.1074  0.7683 -0.4348
   56phy    C23 1497   3.034   3.365   2.255  0.0315 -0.1473 -0.0804
   56phy    C24 1498   3.177   3.367   2.194  0.4332 -0.1431 -0.0353
   56phy    C22 1499   3.044   3.404   2.404  0.6485  0.1204 -0.0998
   56phy    C21 1500   3.018   3.284   2.488 -0.3253 -0.2587 -0.4708
   56phy    C20 1501   3.017   3.328   2.636  0.5229  0.3024  0.0237
   56phy    C18 1502   2.982   3.232   2.755 -0.1784  0.2924  0.2486
   56phy    O01 1503   3.065   3.114   2.743  0.1428  0.0351  0.0446
   56phy    H01 1504   3.154   3.132   2.765  0.6783 -2.2504  0.0635
   56phy    C19 1505   3.036   3.314   2.876  0.3099  0.6901 -0.7958
   56phy    C13 1506   2.824   3.184   2.753  0.0543 -0.2230 -0.2373
   56phy     H3 1507   2.789   3.167   2.648  0.8870  0.3978 -0.6336
   56phy    O33 1508   2.742   3.292   2.794 -0.1204  0.0687 -0.0728
   56phy    H1B 1509   2.685   3.320   2.725 -0.0629  1.2074  0.3266
   56phy    C12 1510   2.779   3.056   2.837  0.0640  0.4401 -0.0959
   56phy    O11 1511   2.856   2.941   2.813 -0.2409 -0.2974 -0.3690
   56phy    H1A 1512   2.940   2.969   2.780 -0.1960 -0.4418 -0.3772
   57phy    C35 1513   0.445   2.971   1.245  0.0824 -0.0951  0.4295
   57phy    C33 1514   0.298   3.004   1.259  0.2085 -0.1113  0.3658
   57phy    C34 1515   0.256   2.933   1.382  0.2982  0.0976 -0.4122
   57phy    C32 1516   0.274   3.151   1.280  0.4187 -0.0901 -0.7795
   57phy    C31 1517   0.232   3.222   1.146 -0.0827  0.2624 -0.2910
   57phy    C30 1518   0.189   3.367   1.169  0.3631 -0.6186 -0.1381
   57phy    C28 1519   0.164   3.441   1.034  0.0540  0.6223 -0.0357
   57phy    C29 1520   0.017   3.430   0.980  0.2663  0.2344 -0.0605
   57phy    C27 1521   0.202   3.581   1.073 -0.4105  0.2504  0.0118
   57phy    C26 1522   0.254   3.679   0.962  0.1867 -0.4657 -0.3629
   57phy    C25 1523   0.364   3.772   1.018 -0.1813 -0.2532  0.0918
   57phy    C23 1524   0.424   3.860   0.910  0.5566 -0.4263 -0.0980
   57phy    C24 1525   0.449   4.008   0.953 -0.6257  0.2449 -0.6648
   57phy    C22 1526   0.561   3.806   0.855 -0.0708 -0.2457  0.3601
   57phy    C21 1527   0.586   3.821   0.700  0.1793  0.2664  0.4982
   57phy    C20 1528   0.720   3.764   0.654 -0.3232  0.4749  0.2618
   57phy    C18 1529   0.743   3.738   0.501 -0.1824 -0.2266 -0.3202
   57phy    O01 1530   0.639   3.654   0.442  0.4554 -0.8006  0.0546
   57phy    H01 1531   0.551   3.675   0.466  0.8653 -0.7257  1.5810
   57phy    C19 1532   0.876   3.657   0.501 -0.0768 -0.0326  0.0708
   57phy    C13 1533   0.771   3.877   0.422 -0.1528  0.2157  0.1928
   57phy     H3 1534   0.677   3.933   0.447  0.3745  0.4603  1.7583
   57phy    O33 1535   0.864   3.973   0.476  0.0713 -0.3360 -0.1529
   57phy    H1B 1536   0.944   3.968   0.427  0.2954 -2.0612  0.3254
   57phy    C12 1537   0.741   3.897   0.269  0.0310  0.1884 -0.4193
   57phy    O11 1538   0.630   3.828   0.225 -0.0666 -0.4543  0.2998
   57phy    H1A 1539   0.620   3.757   0.286 -0.3661  0.1481  0.9510
   58phy    C35 1540   0.709   3.471   1.872 -0.1923 -0.3909  0.3598
   58phy    C33 1541   0.805   3.457   1.752 -0.2499 -0.2932  0.0176
   58phy    C34 1542   0.904   3.566   1.781  0.3103  0.0840 -0.1400
   58phy    C32 1543   0.869   3.313   1.748 -0.4650 -0.2513  0.1984
   58phy    C31 1544   0.785   3.201   1.681 -0.3304 -0.0590  0.2023
   58phy    C30 1545   0.863   3.070   1.668 -0.5705  0.2983 -0.1214
   58phy    C28 1546   0.769   2.949   1.648 -0.3233  0.4826 -0.3671
   58phy    C29 1547   0.740   2.927   1.498  0.0539 -0.5210 -0.0024
   58phy    C27 1548   0.845   2.825   1.696  0.0578  0.1824 -0.1797
   58phy    C26 1549   0.823   2.778   1.839  0.1161  0.3939  0.2909
   58phy    C25 1550   0.885   2.643   1.875  0.0845  0.3354 -0.3560
   58phy    C23 1551   0.841   2.593   2.013  0.2032  0.2706 -0.2080
   58phy    C24 1552   0.743   2.475   1.999 -0.1508  0.5167 -0.1415
   58phy    C22 1553   0.960   2.546   2.091  0.1502  0.8696 -0.2476
   58phy    C21 1554   0.961   2.599   2.231 -0.9093 -0.1092 -0.2286
   58phy    C20 1555   1.081   2.536   2.307  0.4078 -0.0939  0.1252
   58phy    C18 1556   1.089   2.531   2.461  0.2269  0.3067 -0.3862
   58phy    O01 1557   0.984   2.446   2.507 -0.3060 -0.4769 -0.1352
   58phy    H01 1558   0.981   2.440   2.601  1.3463 -0.6815 -0.0723
   58phy    C19 1559   1.215   2.439   2.470 -0.0192 -0.0526  0.3907
   58phy    C13 1560   1.094   2.667   2.549  0.0825 -0.0650  0.4307
   58phy     H3 1561   1.161   2.739   2.497 -0.9845 -0.3382 -1.4268
   58phy    O33 1562   1.163   2.650   2.675 -0.0389  0.1984  0.2472
   58phy    H1B 1563   1.130   2.705   2.744 -0.1320  1.2331 -0.5886
   58phy    C12 1564   0.964   2.748   2.574 -0.4025 -0.7452  0.4655
   58phy    O11 1565   0.980   2.870   2.637 -0.1344 -0.7438 -0.3603
   58phy    H1A 1566   1.048   2.923   2.599 -0.2071  0.2235  0.7684
   59phy    C35 1567   1.296   1.956   1.328  0.4161 -0.4327 -0.3963
   59phy    C33 1568   1.224   1.983   1.197  0.1099  0.1879 -0.1798
   59phy    C34 1569   1.195   1.849   1.142 -0.3564  0.1300 -0.3278
   59phy    C32 1570   1.099   2.076   1.216  0.2472 -0.2123 -0.0903
   59phy    C31 1571   1.050   2.153   1.090 -0.3698 -0.2830 -0.8532
   59phy    C30 1572   0.900   2.206   1.092  0.2490 -0.2509 -0.0098
   59phy    C28 1573   0.847   2.263   0.961 -0.3398 -0.1558  0.1756
   59phy    C29 1574   0.694   2.249   0.947 -0.3253 -0.1667 -0.3533
   59phy    C27 1575   0.888   2.414   0.945  0.0096  0.0911  0.1103
   59phy    C26 1576   0.902   2.463   0.803  0.2793 -1.0224 -0.1518
   59phy    C25 1577   0.934   2.615   0.805  0.2191  0.2874 -0.1723
   59phy    C23 1578   0.984   2.674   0.673  0.1058 -0.3031 -0.8640
   59phy    C24 1579   0.932   2.813   0.661  0.5597 -0.2328 -0.5114
   59phy    C22 1580   1.138   2.693   0.658  0.3651  0.2335 -0.5270
   59phy    C21 1581   1.202   2.658   0.521 -0.4186 -0.3854  0.4339
   59phy    C20 1582   1.350   2.686   0.539 -0.0782  0.1165 -0.1958
   59phy    C18 1583   1.441   2.716   0.414 -0.0882  0.3022 -0.1052
   59phy    O01 1584   1.446   2.589   0.344  0.3570  0.2237 -0.0684
   59phy    H01 1585   1.533   2.578   0.310  0.3727  0.2018 -0.0213
   59phy    C19 1586   1.583   2.731   0.473 -0.1646  0.1641  0.1352
   59phy    C13 1587   1.393   2.839   0.325  0.0254 -0.1927 -0.3107
   59phy     H3 1588   1.290   2.813   0.291 -0.3103  1.8035 -0.9440
   59phy    O33 1589   1.359   2.962   0.391 -0.3279 -0.2674  0.0941
   59phy    H1B 1590   1.272   2.986   0.368 -0.4721 -0.2717  0.6394
   59phy    C12 1591   1.437   2.867   0.179  0.5537  0.2229 -0.1333
   59phy    O11 1592   1.458   2.759   0.093  0.1732 -0.3061 -0.4114
   59phy    H1A 1593   1.379   2.709   0.091  0.1337 -0.2355 -0.8050
   60phy    C35 1594   4.775   0.476   0.861  0.1932  0.4411  0.1647
   60phy    C33 1595   4.907   0.478   0.786 -0.0423  0.4124  0.5090
   60phy    C34 1596   4.900   0.568   0.659 -0.1296 -0.1263 -0.3812
   60phy    C32 1597   5.018   0.507   0.885  0.0141  0.1870  0.3110
   60phy    C31 1598   5.140   0.416   0.850  0.3305  0.2817 -0.5328
   60phy    C30 1599   5.246   0.424   0.962  0.2315 -0.2295 -0.1656
   60phy    C28 1600   5.379   0.346   0.928 -0.3280 -0.6635  0.4499
   60phy    C29 1601   5.496   0.434   0.963 -0.3813 -0.0619 -0.3297
   60phy    C27 1602   5.382   0.209   1.001 -0.1569  0.0017  0.0592
   60phy    C26 1603   5.452   0.100   0.920  0.2161 -0.0082  0.0204
   60phy    C25 1604   5.470  -0.041   0.976  0.3203 -0.2697 -0.0369
   60phy    C23 1605   5.567  -0.131   0.902 -0.3275  0.2925 -0.0509
   60phy    C24 1606   5.625  -0.236   0.993 -0.0839  0.0972 -0.4127
   60phy    C22 1607   5.502  -0.205   0.779 -0.4366 -0.1779 -0.0518
   60phy    C21 1608   5.595  -0.200   0.654 -0.0705 -0.0514  0.2448
   60phy    C20 1609   5.542  -0.292   0.536  0.0074 -0.1519 -0.0870
   60phy    C18 1610   5.641  -0.307   0.414  0.1972  0.1958  0.0891
   60phy    O01 1611   5.674  -0.180   0.357 -0.1790  0.0447 -0.3094
   60phy    H01 1612   5.592  -0.137   0.344 -0.4607 -0.7786 -1.5248
   60phy    C19 1613   5.556  -0.378   0.308 -0.4132  0.0211 -0.0150
   60phy    C13 1614   5.779  -0.386   0.441  0.0025 -0.1300  0.4431
   60phy     H3 1615   5.822  -0.326   0.525 -0.5501  0.2752  0.4474
   60phy    O33 1616   5.763  -0.508   0.509  0.4735  0.3239 -0.2197
   60phy    H1B 1617   5.693  -0.507   0.571  0.2262 -1.7379 -0.4024
   60phy    C12 1618   5.909  -0.387   0.357  0.2764  0.1946 -0.8745
   60phy    O11 1619   5.932  -0.263   0.292  0.4439 -0.5559  0.3283
   60phy    H1A 1620   5.854  -0.212   0.300 -0.5986 -1.2683 -3.4772
   61phy    C35 1621   2.570   3.479   1.465 -0.1727 -0.3174  0.2479
   61phy    C33 1622   2.692   3.573   1.475  0.0577  0.2018  0.2836
   61phy    C34 1623   2.809   3.506   1.403  0.1647  0.4608 -0.1155
   61phy    C32 1624   2.658   3.706   1.410 -0.0873 -0.0044 -0.2563
   61phy    C31 1625   2.648   3.829   1.505  0.4852 -0.0706 -0.5566
   61phy    C30 1626   2.570   3.948   1.443  0.7722  0.4794 -0.0866
   61phy    C28 1627   2.591   4.079   1.523 -0.2957 -0.4439  0.2371
   61phy    C29 1628   2.649   4.187   1.426 -0.3405  0.4679 -0.8470
   61phy    C27 1629   2.465   4.125   1.601  0.4329 -0.4654  0.5119
   61phy    C26 1630   2.464   4.216   1.722  0.8595 -0.7851 -0.7535
   61phy    C25 1631   2.319   4.250   1.773 -0.1777 -0.3802  0.3013
   61phy    C23 1632   2.297   4.348   1.888 -0.2894  0.3626  0.2796
   61phy    C24 1633   2.262   4.486   1.834 -0.1966 -0.3615  0.0928
   61phy    C22 1634   2.177   4.298   1.976  0.5196 -0.4012 -0.2662
   61phy    C21 1635   2.201   4.226   2.114  0.2069  0.2864  0.5379
   61phy    C20 1636   2.079   4.200   2.202 -0.3040 -0.0557 -0.4289
   61phy    C18 1637   2.093   4.136   2.344 -0.5746  0.3448 -0.3750
   61phy    O01 1638   2.188   4.208   2.422  0.4324 -0.1827  0.3375
   61phy    H01 1639   2.176   4.188   2.513 -4.2412  3.0330  0.7647
   61phy    C19 1640   1.957   4.180   2.407  0.4003 -0.1612  0.0526
   61phy    C13 1641   2.121   3.975   2.370 -0.2554 -0.2767  0.4109
   61phy     H3 1642   2.042   3.911   2.322 -0.0537 -0.5800  0.4780
   61phy    O33 1643   2.100   3.938   2.505 -0.2718  0.0810  0.4736
   61phy    H1B 1644   2.181   3.950   2.551  0.4775 -1.9530 -0.1721
   61phy    C12 1645   2.259   3.912   2.323  0.2720 -0.0808 -0.7928
   61phy    O11 1646   2.366   3.931   2.413 -0.1043 -0.3046 -0.2730
   61phy    H1A 1647   2.415   4.006   2.385  1.8009 -1.1796  0.5420
   62phy    C35 1648   1.497   4.556   1.707  0.1612 -0.1245  0.3255
   62phy    C33 1649   1.351   4.535   1.737  0.3445 -0.7619 -0.4561
   62phy    C34 1650   1.330   4.561   1.884  0.6335  0.7401 -0.4816
   62phy    C32 1651   1.250   4.619   1.650  0.3513 -0.0923  0.1765
   62phy    C31 1652   1.144   4.538   1.580  0.3309 -0.0721  0.3210
   62phy    C30 1653   1.038   4.624   1.504  0.1967 -0.9603  0.0227
   62phy    C28 1654   0.909   4.542   1.471 -0.2049 -0.5939  0.1237
   62phy    C29 1655   0.811   4.515   1.585  0.1066 -0.3344  0.3696
   62phy    C27 1656   0.845   4.596   1.343 -0.2841 -0.2177 -0.1547
   62phy    C26 1657   0.821   4.477   1.251  0.0992  0.0316 -0.0713
   62phy    C25 1658   0.752   4.506   1.122  0.4435  0.1390  0.7256
   62phy    C23 1659   0.805   4.417   1.011 -0.2200 -0.5343  0.7370
   62phy    C24 1660   0.699   4.323   0.952  0.5346 -0.1631  0.1704
   62phy    C22 1661   0.872   4.508   0.909  0.3221  0.1369  0.2503
   62phy    C21 1662   1.003   4.455   0.852  0.1638 -0.1980 -0.7618
   62phy    C20 1663   1.056   4.540   0.740 -0.5990  0.3600 -0.2189
   62phy    C18 1664   1.202   4.541   0.675  0.6712  0.4599 -0.8021
   62phy    O01 1665   1.288   4.600   0.767  0.5661 -0.4312  0.3337
   62phy    H01 1666   1.244   4.631   0.844  1.1996  1.2549  0.0577
   62phy    C19 1667   1.192   4.641   0.558 -0.0719 -0.0968  0.0421
   62phy    C13 1668   1.252   4.397   0.626  0.0313 -0.4311  0.1817
   62phy     H3 1669   1.273   4.339   0.719  2.6150 -0.7897 -0.5398
   62phy    O33 1670   1.166   4.303   0.565 -0.7423  0.1545  0.0613
   62phy    H1B 1671   1.076   4.327   0.571 -1.0599 -0.7152 -0.8405
   62phy    C12 1672   1.406   4.363   0.604  0.3498  0.2917 -0.6946
   62phy    O11 1673   1.492   4.462   0.649  0.4896 -0.1170 -0.1142
   62phy    H1A 1674   1.454   4.504   0.724  2.2789  0.1965  0.6733
   63phy    C35 1675   1.188   2.974   1.501  0.1617 -0.4375  0.2405
   63phy    C33 1676   1.330   2.934   1.488 -0.7614 -0.0850  0.6033
   63phy    C34 1677   1.363   2.923   1.336  0.0799 -0.1901 -0.1802
   63phy    C32 1678   1.431   3.023   1.560 -0.0635  0.2286  0.3227
   63phy    C31 1679   1.551   2.943   1.610 -0.0362  0.1335  0.2377
   63phy    C30 1680   1.666   3.025   1.675 -0.3395  0.1236  0.3404
   63phy    C28 1681   1.769   2.949   1.761  0.2586  0.8399  0.2480
   63phy    C29 1682   1.886   2.913   1.676 -0.5296  0.4244  0.0912
   63phy    C27 1683   1.832   3.029   1.876 -0.8834 -0.1113 -0.0843
   63phy    C26 1684   1.766   3.003   2.009 -0.2727  0.4377  0.1180
   63phy    C25 1685   1.814   3.093   2.123  0.1829 -0.2569 -0.5417
   63phy    C23 1686   1.752   3.070   2.265 -0.4601  0.3032 -0.1175
   63phy    C24 1687   1.868   3.056   2.358 -0.2860 -0.5067 -0.8803
   63phy    C22 1688   1.663   3.188   2.298  0.0921 -0.1607  0.0526
   63phy    C21 1689   1.540   3.182   2.394 -0.1597  0.4389  0.1913
   63phy    C20 1690   1.473   3.317   2.406  0.0344 -0.3262  0.3374
   63phy    C18 1691   1.345   3.345   2.489  0.7503  0.5639 -0.4803
   63phy    O01 1692   1.368   3.315   2.625  0.4786 -0.4016  0.6642
   63phy    H01 1693   1.294   3.288   2.675 -0.6089 -0.2880 -0.8402
   63phy    C19 1694   1.352   3.497   2.487 -0.1188 -0.1024  0.1423
   63phy    C13 1695   1.200   3.277   2.444  0.1502  0.0808  0.0474
   63phy     H3 1696   1.170   3.314   2.343 -1.4554 -1.8284 -0.2399
   63phy    O33 1697   1.093   3.328   2.522  0.0631  0.2095 -0.0186
   63phy    H1B 1698   1.057   3.256   2.572  0.4165 -0.0194 -0.0948
   63phy    C12 1699   1.183   3.117   2.438  0.1422 -0.3464  0.1446
   63phy    O11 1700   1.193   3.054   2.560 -0.2892 -0.0654  0.4375
   63phy    H1A 1701   1.281   3.054   2.591 -0.6927  0.6908  1.6377
   64phy    C35 1702   1.278   0.524   1.361 -0.1765  0.1079 -0.1298
   64phy    C33 1703   1.245   0.443   1.489 -0.1522  0.1336  0.3216
   64phy    C34 1704   1.125   0.511   1.552  0.4540 -0.3386 -0.0354
   64phy    C32 1705   1.217   0.297   1.453 -0.0079  0.3787  0.4939
   64phy    C31 1706   1.332   0.205   1.502 -0.5297  0.0065 -0.0773
   64phy    C30 1707   1.325   0.056   1.461  0.0267  0.2091 -0.2195
   64phy    C28 1708   1.438  -0.030   1.514  0.1581 -0.1711  0.0099
   64phy    C29 1709   1.418  -0.067   1.660  0.1818 -0.3163 -0.6046
   64phy    C27 1710   1.443  -0.158   1.427  0.2874  0.2033  0.5388
   64phy    C26 1711   1.591  -0.210   1.397 -0.0457 -0.0687  0.1680
   64phy    C25 1712   1.595  -0.352   1.342  0.1675 -0.5696  0.1271
   64phy    C23 1713   1.735  -0.401   1.287  0.0203  0.2168  0.0113
   64phy    C24 1714   1.828  -0.441   1.400 -0.3138  0.0797  0.2305
   64phy    C22 1715   1.716  -0.523   1.188  0.0122  0.0567 -0.6322
   64phy    C21 1716   1.799  -0.511   1.059  0.0300  0.2503  0.2646
   64phy    C20 1717   1.782  -0.634   0.965 -0.3349  0.5047  0.6337
   64phy    C18 1718   1.892  -0.655   0.849  0.2263 -0.0762  0.4590
   64phy    O01 1719   1.916  -0.530   0.792  0.5901 -0.4607  0.4877
   64phy    H01 1720   1.833  -0.507   0.755  0.1797  0.3342  1.8245
   64phy    C19 1721   1.813  -0.740   0.745 -0.2707 -0.0407 -0.4143
   64phy    C13 1722   2.034  -0.716   0.906 -0.1823  0.3494 -0.0216
   64phy     H3 1723   2.067  -0.647   0.988  1.9257 -0.9303  0.3094
   64phy    O33 1724   2.030  -0.833   0.988  0.2064 -0.1234 -0.5074
   64phy    H1B 1725   1.981  -0.815   1.065  0.2269 -1.1485 -0.2360
   64phy    C12 1726   2.175  -0.676   0.845 -0.2808  0.2583  0.4414
   64phy    O11 1727   2.212  -0.770   0.748 -0.0194  0.3831 -0.3848
   64phy    H1A 1728   2.215  -0.856   0.786  0.6512  0.0889 -1.0823
   65phy    C35 1729   3.207   4.760   1.066  0.1126 -0.1595 -0.0390
   65phy    C33 1730   3.067   4.824   1.071  0.0688  0.2533 -0.2500
   65phy    C34 1731   3.003   4.841   1.208  0.3340 -0.0302 -0.4105
   65phy    C32 1732   3.091   4.963   1.014  0.5939  0.0350  0.7901
   65phy    C31 1733   3.015   4.974   0.887 -0.1221 -0.1857 -0.3620
   65phy    C30 1734   3.052   5.101   0.807 -0.0301  0.2710  0.3517
   65phy    C28 1735   2.975   5.120   0.673  0.5538  0.2109  0.4029
   65phy    C29 1736   2.960   5.270   0.648 -0.1435  0.1700  0.0849
   65phy    C27 1737   3.041   5.047   0.555  0.2177  0.5168  0.2566
   65phy    C26 1738   2.935   4.977   0.466 -0.0443  0.0431  0.4381
   65phy    C25 1739   2.988   4.889   0.350  0.0415 -0.3900 -0.1930
   65phy    C23 1740   2.865   4.827   0.279  0.2044 -0.1337 -0.5469
   65phy    C24 1741   2.876   4.839   0.132  0.4363 -0.5916  0.4528
   65phy    C22 1742   2.838   4.682   0.336 -0.1782 -0.1210  0.2787
   65phy    C21 1743   2.695   4.631   0.337 -0.2800 -0.0851  0.0431
   65phy    C20 1744   2.688   4.479   0.363  0.4568  0.3985  0.4338
   65phy    C18 1745   2.545   4.403   0.340 -0.7459 -0.0067 -0.1218
   65phy    O01 1746   2.444   4.471   0.418 -0.1157 -0.0634 -0.0113
   65phy    H01 1747   2.388   4.412   0.463 -0.5348  0.6620  0.4407
   65phy    C19 1748   2.572   4.261   0.399  0.0645  0.1270 -0.6202
   65phy    C13 1749   2.499   4.398   0.184 -0.1539 -0.6470  1.0249
   65phy     H3 1750   2.496   4.506   0.155 -0.4763 -1.3385 -1.8380
   65phy    O33 1751   2.601   4.367   0.091  0.2305  0.1229  0.1741
   65phy    H1B 1752   2.568   4.308   0.026 -1.6987  0.3902  0.8317
   65phy    C12 1753   2.352   4.396   0.124  0.2582  0.3438 -0.1751
   65phy    O11 1754   2.317   4.267   0.083 -0.7446  0.0978 -0.3638
   65phy    H1A 1755   2.342   4.210   0.153 -0.1437  1.1713  0.3323
   66phy    C35 1756   2.408   1.444   2.226  0.2129 -0.0253 -0.0412
   66phy    C33 1757   2.456   1.313   2.167 -0.1525  0.2159  0.1912
   66phy    C34 1758   2.590   1.329   2.097 -0.3132 -0.0147  0.1236
   66phy    C32 1759   2.460   1.206   2.279  0.1261 -0.3202  0.0808
   66phy    C31 1760   2.458   1.058   2.239  0.1311  0.6378 -0.4003
   66phy    C30 1761   2.450   0.969   2.363  0.3395  0.2097 -0.1640
   66phy    C28 1762   2.434   0.820   2.336 -0.2270  0.1125  0.3831
   66phy    C29 1763   2.564   0.736   2.356 -0.1564 -0.6671  0.0261
   66phy    C27 1764   2.331   0.765   2.436  0.0579 -0.2915 -0.0233
   66phy    C26 1765   2.185   0.739   2.397  0.3533  0.2702  0.1908
   66phy    C25 1766   2.120   0.654   2.507  0.2168  0.3598 -0.0792
   66phy    C23 1767   1.972   0.610   2.495 -0.7125  0.7809 -0.1625
   66phy    C24 1768   1.944   0.495   2.399  0.1081 -0.1018 -0.0699
   66phy    C22 1769   1.938   0.561   2.637 -0.2872  0.0592 -0.0860
   66phy    C21 1770   1.841   0.655   2.708  0.2555 -0.7622 -0.0235
   66phy    C20 1771   1.839   0.627   2.856  0.3263  0.2558 -0.5450
   66phy    C18 1772   1.749   0.704   2.964 -0.1709  0.1314 -0.1633
   66phy    O01 1773   1.610   0.689   2.926 -0.5333  0.3242 -0.0874
   66phy    H01 1774   1.599   0.729   2.842  1.6098  0.0568 -0.5475
   66phy    C19 1775   1.784   0.619   3.087  0.1620 -0.0801 -0.0925
   66phy    C13 1776   1.792   0.862   2.971 -0.2950  0.0838 -0.2076
   66phy     H3 1777   1.812   0.902   2.869  0.8703  1.9314  0.6877
   66phy    O33 1778   1.921   0.888   3.037 -0.0312  0.1731  0.0341
   66phy    H1B 1779   1.994   0.839   3.002 -0.2368  0.2391 -0.5015
   66phy    C12 1780   1.687   0.962   3.032 -0.4816  0.1544  0.2979
   66phy    O11 1781   1.702   1.095   2.998  0.3265 -0.0500  0.1983
   66phy    H1A 1782   1.619   1.134   3.017  1.0565  0.8286  1.6922
   67phy    C35 1783   4.049   0.249   1.061 -0.0461  0.0331 -0.3272
   67phy    C33 1784   3.956   0.231   1.183 -0.4648  0.3508  0.2845
   67phy    C34 1785   4.014   0.301   1.308 -0.4405 -0.0550  0.3338
   67phy    C32 1786   3.821   0.290   1.161 -0.0500 -0.2572 -0.0586
   67phy    C31 1787   3.719   0.204   1.080  0.0927  0.8801  0.0755
   67phy    C30 1788   3.583   0.275   1.049  0.0002  0.3798 -0.0500
   67phy    C28 1789   3.501   0.184   0.958  0.4278 -0.6524 -0.2808
   67phy    C29 1790   3.395   0.107   1.043  0.6159 -0.2769  0.0091
   67phy    C27 1791   3.415   0.270   0.860  0.1791  0.1963  0.1954
   67phy    C26 1792   3.440   0.232   0.711 -0.0148 -0.6145 -0.1415
   67phy    C25 1793   3.366   0.336   0.622  0.0101  0.1748  0.3151
   67phy    C23 1794   3.397   0.315   0.470  0.3811 -0.0440  0.4168
   67phy    C24 1795   3.262   0.310   0.390 -0.1393 -0.3822  0.0163
   67phy    C22 1796   3.502   0.405   0.405  0.1655 -0.5726 -0.3519
   67phy    C21 1797   3.573   0.342   0.283  0.0429 -0.2491  0.1315
   67phy    C20 1798   3.691   0.430   0.237  0.0653  0.2245  0.1340
   67phy    C18 1799   3.798   0.368   0.133  0.0029  0.3300 -0.5325
   67phy    O01 1800   3.854   0.250   0.191 -0.4169  0.4664  0.2866
   67phy    H01 1801   3.791   0.195   0.234 -1.8148  1.3317 -0.5908
   67phy    C19 1802   3.895   0.485   0.138  0.0793 -0.2055  0.5344
   67phy    C13 1803   3.743   0.337  -0.015 -0.2097  0.3388  0.2703
   67phy     H3 1804   3.675   0.250   0.002 -1.6901  1.0402 -1.7603
   67phy    O33 1805   3.646   0.425  -0.070 -0.1206 -0.5107  0.4379
   67phy    H1B 1806   3.630   0.497  -0.012 -1.7299 -0.3595 -0.1542
   67phy    C12 1807   3.816   0.249  -0.122 -0.0284  0.3651 -0.0054
   67phy    O11 1808   3.895   0.316  -0.218  0.4023 -0.1408  0.1299
   67phy    H1A 1809   3.976   0.268  -0.218  0.2641 -0.3925 -0.7498
   68phy    C35 1810   1.661   0.292   1.688  0.0629  0.0382 -0.1845
   68phy    C33 1811   1.812   0.295   1.680 -0.5510 -0.3674  0.2055
   68phy    C34 1812   1.869   0.384   1.784  0.0105 -0.5298 -0.1707
   68phy    C32 1813   1.867   0.149   1.670 -0.0117 -0.1390 -0.0916
   68phy    C31 1814   1.985   0.127   1.577 -0.1905 -0.3223  0.0371
   68phy    C30 1815   2.038  -0.011   1.615  0.1493  0.4884 -0.0340
   68phy    C28 1816   2.151  -0.049   1.521 -0.0282 -0.1758  0.0303
   68phy    C29 1817   2.256  -0.124   1.601  0.0255  0.3250  0.2521
   68phy    C27 1818   2.115  -0.142   1.406  0.3951  0.0947 -0.0186
   68phy    C26 1819   2.128  -0.102   1.261 -0.1613  0.0073  0.0452
   68phy    C25 1820   2.097  -0.220   1.165 -0.2169 -0.2974 -0.1939
   68phy    C23 1821   2.091  -0.189   1.013  0.0052  0.2660 -0.8691
   68phy    C24 1822   2.195  -0.277   0.949  0.4075  0.1385  0.1835
   68phy    C22 1823   1.943  -0.200   0.963 -0.4021  0.0543 -0.3327
   68phy    C21 1824   1.887  -0.165   0.829 -0.0767 -0.7327  0.3919
   68phy    C20 1825   1.737  -0.208   0.828 -0.4042  0.4254 -0.7118
   68phy    C18 1826   1.655  -0.206   0.698  0.1205  0.0846  0.5567
   68phy    O01 1827   1.673  -0.083   0.632 -0.1765 -0.3394 -0.6556
   68phy    H01 1828   1.758  -0.045   0.645  0.3354 -1.5524 -0.4101
   68phy    C19 1829   1.513  -0.206   0.756  0.5306 -0.0120  0.2753
   68phy    C13 1830   1.695  -0.327   0.601  0.3042 -0.3963  0.0479
   68phy     H3 1831   1.799  -0.297   0.572 -0.2932  1.0464 -0.7004
   68phy    O33 1832   1.727  -0.452   0.658  0.6476  0.2963 -0.4076
   68phy    H1B 1833   1.648  -0.501   0.647  0.9754 -0.0386 -1.4153
   68phy    C12 1834   1.662  -0.343   0.445 -0.0327 -0.1364 -0.3035
   68phy    O11 1835   1.567  -0.442   0.405 -0.5768 -0.2165  0.2856
   68phy    H1A 1836   1.605  -0.526   0.390  0.4093  0.3421 -0.4562
   69phy    C35 1837   2.358   3.198   1.626  0.1822 -0.1849  0.2188
   69phy    C33 1838   2.238   3.282   1.583 -0.1281 -0.6049  0.3404
   69phy    C34 1839   2.126   3.191   1.544  0.6172  0.4336  0.0481
   69phy    C32 1840   2.186   3.376   1.694 -0.0540 -0.0312  0.3369
   69phy    C31 1841   2.263   3.509   1.673  0.3246 -0.1279  0.2923
   69phy    C30 1842   2.231   3.610   1.778 -0.4806  0.8071  0.6396
   69phy    C28 1843   2.298   3.740   1.730  0.4988  0.2922 -0.0482
   69phy    C29 1844   2.196   3.837   1.671 -0.4160  0.3462  0.0825
   69phy    C27 1845   2.355   3.820   1.853  0.3300  0.5633 -0.4532
   69phy    C26 1846   2.507   3.815   1.878 -0.0952  0.2835 -0.4968
   69phy    C25 1847   2.536   3.865   2.022 -0.3370 -0.5806  0.1848
   69phy    C23 1848   2.684   3.902   2.059 -0.0260 -0.3549  0.2756
   69phy    C24 1849   2.727   4.037   1.996  0.0830  0.2040 -0.3858
   69phy    C22 1850   2.701   3.921   2.209 -0.0785  0.0961 -0.0689
   69phy    C21 1851   2.722   3.798   2.296  0.3455  0.5021  0.0701
   69phy    C20 1852   2.678   3.809   2.443 -0.2155  0.0424  0.4112
   69phy    C18 1853   2.659   3.681   2.529  0.2773  0.3839 -0.0802
   69phy    O01 1854   2.779   3.607   2.518  0.5304 -0.2998  0.1379
   69phy    H01 1855   2.851   3.663   2.538 -0.9667  1.7555  0.1729
   69phy    C19 1856   2.640   3.739   2.669  0.2631  0.4119  0.0911
   69phy    C13 1857   2.538   3.585   2.480  0.8556  0.3455  0.1554
   69phy     H3 1858   2.547   3.567   2.370 -1.5118  0.0958 -0.0351
   69phy    O33 1859   2.410   3.654   2.484  0.2889  0.4882  0.1805
   69phy    H1B 1860   2.416   3.731   2.431  1.0489  0.4112  0.1429
   69phy    C12 1861   2.519   3.440   2.540 -0.1025  0.3771  0.0526
   69phy    O11 1862   2.639   3.370   2.543 -0.1131  0.0776  0.2083
   69phy    H1A 1863   2.712   3.415   2.505  0.2177 -1.1134 -0.6298
   70phy    C35 1864   1.347   1.080   0.946 -0.1617  0.3582  0.2408
   70phy    C33 1865   1.488   1.039   0.994 -0.5882  0.3660  0.1161
   70phy    C34 1866   1.570   1.162   1.037  0.2501  0.0377 -0.1817
   70phy    C32 1867   1.491   0.925   1.098  0.1130  0.1202 -0.5329
   70phy    C31 1868   1.596   0.816   1.081  0.1465 -0.0857 -0.1625
   70phy    C30 1869   1.620   0.753   1.219 -0.6990 -0.4898  0.4852
   70phy    C28 1870   1.708   0.630   1.216 -0.4250  0.0739  0.7013
   70phy    C29 1871   1.826   0.627   1.315 -0.3561 -0.3086 -0.1757
   70phy    C27 1872   1.627   0.506   1.244  0.1332 -0.1457  0.5721
   70phy    C26 1873   1.636   0.406   1.123  0.3461  0.0367  0.3680
   70phy    C25 1874   1.553   0.278   1.139  0.0700  0.3549 -0.1795
   70phy    C23 1875   1.568   0.178   1.027 -0.5985 -0.1061  0.4565
   70phy    C24 1876   1.576   0.038   1.087 -0.1300 -0.4062 -0.1033
   70phy    C22 1877   1.463   0.183   0.915  0.0965 -0.2411  1.0263
   70phy    C21 1878   1.502   0.219   0.774 -0.2197 -0.3608 -0.2320
   70phy    C20 1879   1.383   0.208   0.679 -0.3316 -0.2490  0.2214
   70phy    C18 1880   1.401   0.259   0.528  0.0726  0.0971  0.2751
   70phy    O01 1881   1.481   0.382   0.522 -0.3614  0.2489  0.1756
   70phy    H01 1882   1.565   0.366   0.560 -0.6721 -0.0556  0.7360
   70phy    C19 1883   1.254   0.299   0.487 -0.2328 -1.0105  0.0715
   70phy    C13 1884   1.471   0.148   0.428  0.1329  0.0138 -0.0109
   70phy     H3 1885   1.580   0.152   0.455  0.3197 -1.8551 -0.4083
   70phy    O33 1886   1.452   0.007   0.457  0.2448 -0.2629  0.3427
   70phy    H1B 1887   1.513  -0.019   0.524  0.8221 -0.1533 -0.1417
   70phy    C12 1888   1.523   0.178   0.280 -0.0535 -0.1132  0.3693
   70phy    O11 1889   1.533   0.316   0.256 -0.2035 -0.5158  0.4019
   70phy    H1A 1890   1.481   0.343   0.183 -0.0221  0.5196  0.6307
   71phy    C35 1891   2.556   0.917   1.631 -0.3107  0.3936 -0.0608
   71phy    C33 1892   2.615   0.801   1.717  0.4186  0.1702  0.0792
   71phy    C34 1893   2.601   0.852   1.861 -0.4846 -0.1946 -0.0018
   71phy    C32 1894   2.529   0.671   1.705 -0.4907 -0.2572 -0.2927
   71phy    C31 1895   2.551   0.578   1.585  0.3679  0.2017 -0.1505
   71phy    C30 1896   2.431   0.490   1.563  0.4845  0.4768 -0.0473
   71phy    C28 1897   2.447   0.399   1.441 -0.6715 -0.3054  0.1133
   71phy    C29 1898   2.486   0.257   1.486  0.1042 -0.2627 -0.6509
   71phy    C27 1899   2.306   0.384   1.372 -0.2381  0.4671  0.4147
   71phy    C26 1900   2.298   0.368   1.217 -0.3861 -0.3745 -0.5467
   71phy    C25 1901   2.150   0.354   1.173  0.3580  0.0324 -0.3285
   71phy    C23 1902   2.118   0.323   1.026  0.2279 -0.1493  0.2341
   71phy    C24 1903   2.094   0.170   1.000  0.3480  0.3305 -0.5024
   71phy    C22 1904   1.995   0.406   0.986  0.1690 -0.1925  0.2452
   71phy    C21 1905   1.984   0.444   0.839  0.4969 -0.1031  0.4513
   71phy    C20 1906   1.852   0.523   0.810 -0.2365 -0.0783 -0.1340
   71phy    C18 1907   1.836   0.577   0.661 -0.1847  0.2922  0.1886
   71phy    O01 1908   1.953   0.655   0.628  0.1940 -0.5850 -0.1282
   71phy    H01 1909   1.925   0.719   0.566 -1.5702 -0.4254  0.7614
   71phy    C19 1910   1.718   0.681   0.663 -0.3304  0.0003  0.0998
   71phy    C13 1911   1.820   0.459   0.549  0.4421  0.2945 -0.1704
   71phy     H3 1912   1.917   0.404   0.557  0.3651  0.2525  0.5824
   71phy    O33 1913   1.731   0.344   0.578  0.1440 -0.5599 -0.0944
   71phy    H1B 1914   1.778   0.264   0.591 -1.1810 -1.4813 -0.7588
   71phy    C12 1915   1.848   0.470   0.394  0.3800  0.2195  0.0370
   71phy    O11 1916   1.735   0.503   0.322  0.3869  0.5673  0.0868
   71phy    H1A 1917   1.674   0.432   0.319 -0.9130  1.6655 -0.6756
   72phy    C35 1918   2.107   1.125   1.620 -0.4891  0.0122 -0.1672
   72phy    C33 1919   2.209   1.212   1.697 -0.5074  0.3953  0.1200
   72phy    C34 1920   2.226   1.168   1.838  0.2953 -0.4010 -0.1851
   72phy    C32 1921   2.345   1.244   1.629  0.2312  0.5826  0.0190
   72phy    C31 1922   2.335   1.372   1.545  0.1915 -0.2297  0.2711
   72phy    C30 1923   2.458   1.392   1.450  0.3908 -0.6487  0.0369
   72phy    C28 1924   2.436   1.505   1.349  0.0595 -0.7070  0.3182
   72phy    C29 1925   2.481   1.644   1.394  0.0035 -0.2965  0.3069
   72phy    C27 1926   2.488   1.466   1.215 -0.1750 -0.3708  0.1869
   72phy    C26 1927   2.404   1.489   1.094  0.1158  0.0669  0.2282
   72phy    C25 1928   2.479   1.442   0.969  0.4576 -0.1339 -0.1689
   72phy    C23 1929   2.395   1.423   0.841 -0.1198 -0.0575 -0.1159
   72phy    C24 1930   2.478   1.459   0.724 -0.3992 -0.0691  0.3498
   72phy    C22 1931   2.333   1.280   0.842 -0.3648  0.5404  0.0833
   72phy    C21 1932   2.225   1.230   0.744 -0.1011  0.3126  0.0316
   72phy    C20 1933   2.138   1.108   0.794 -0.0135 -0.1770 -0.2880
   72phy    C18 1934   2.012   1.070   0.710 -0.2401 -0.2271 -0.1726
   72phy    O01 1935   1.948   1.187   0.660  0.2412 -0.1565 -0.2436
   72phy    H01 1936   2.005   1.234   0.602  0.6233 -1.3916 -0.8824
   72phy    C19 1937   1.906   1.016   0.809  0.0442 -0.1456  0.0741
   72phy    C13 1938   2.051   0.973   0.585  0.5642  0.0059  0.5259
   72phy     H3 1939   2.120   1.035   0.522 -1.0033  1.1472 -0.1206
   72phy    O33 1940   2.141   0.863   0.605  0.1157 -0.5707  0.2403
   72phy    H1B 1941   2.094   0.784   0.626  0.7338 -1.0088  0.0118
   72phy    C12 1942   1.965   0.944   0.454 -0.5380 -0.1683 -0.4565
   72phy    O11 1943   1.922   0.812   0.437  0.0493  0.1306  0.5305
   72phy    H1A 1944   1.852   0.814   0.375 -0.7862  1.2243  1.4680
   73phy    C35 1945   2.646   0.940   0.612  0.0764  0.3248 -0.0982
   73phy    C33 1946   2.637   0.992   0.756  0.0653 -0.3043  0.2235
   73phy    C34 1947   2.574   0.886   0.839 -0.1325  0.5202  0.0635
   73phy    C32 1948   2.772   1.038   0.814 -0.4835  0.4891 -0.1780
   73phy    C31 1949   2.807   1.186   0.777 -0.1768 -0.4472  0.4823
   73phy    C30 1950   2.952   1.213   0.818 -0.0436  0.0446 -0.4587
   73phy    C28 1951   3.005   1.357   0.791  0.4080  0.2870  0.6418
   73phy    C29 1952   3.074   1.415   0.916 -0.0503  0.0993 -0.5371
   73phy    C27 1953   3.109   1.349   0.676  0.0639  0.0502 -0.1065
   73phy    C26 1954   3.080   1.465   0.574  0.0786  0.4309  0.1978
   73phy    C25 1955   3.165   1.445   0.453 -0.0469 -0.1286  0.5454
   73phy    C23 1956   3.195   1.568   0.365  0.1873  0.2388 -0.1107
   73phy    C24 1957   3.329   1.635   0.410  0.1562  0.2845 -0.1959
   73phy    C22 1958   3.205   1.534   0.218  0.1769  0.2967  0.3003
   73phy    C21 1959   3.078   1.554   0.133  0.4804  0.1184 -0.6590
   73phy    C20 1960   3.102   1.509  -0.011  0.4841 -0.2844  0.2025
   73phy    C18 1961   2.978   1.488  -0.106 -0.3959 -0.2634  0.0173
   73phy    O01 1962   2.894   1.388  -0.050 -0.2950  0.3968 -0.2634
   73phy    H01 1963   2.806   1.416  -0.062 -0.6589 -0.9027 -0.7729
   73phy    C19 1964   3.038   1.421  -0.232  0.4222  0.6633  0.0111
   73phy    C13 1965   2.886   1.619  -0.144 -1.0718  0.2173 -0.0233
   73phy     H3 1966   2.863   1.659  -0.042 -0.8651 -0.6507  0.3766
   73phy    O33 1967   2.950   1.735  -0.191 -0.1132 -0.2836  0.6415
   73phy    H1B 1968   2.951   1.732  -0.285 -1.5709 -1.1001  0.6192
   73phy    C12 1969   2.738   1.619  -0.177 -0.0155  0.4059  0.6381
   73phy    O11 1970   2.665   1.514  -0.112 -0.3535  0.1622  0.0232
   73phy    H1A 1971   2.577   1.545  -0.102 -0.1360  0.7970 -0.0153
   74phy    C35 1972   3.627   1.763   1.672 -0.3117 -0.3821 -0.1450
   74phy    C33 1973   3.530   1.651   1.714 -0.1946  0.1232  0.1669
   74phy    C34 1974   3.544   1.644   1.865  0.0598  0.3848  0.6274
   74phy    C32 1975   3.380   1.683   1.688  0.2695 -0.7033  0.4981
   74phy    C31 1976   3.328   1.650   1.545 -0.5762 -0.3331  0.2317
   74phy    C30 1977   3.190   1.708   1.529 -0.4780  0.4147  0.3994
   74phy    C28 1978   3.124   1.678   1.391 -0.4078 -0.5116 -0.5883
   74phy    C29 1979   2.972   1.676   1.410  0.4424 -0.5990 -0.4742
   74phy    C27 1980   3.149   1.785   1.281  0.1216 -0.0411 -0.3571
   74phy    C26 1981   3.248   1.754   1.176  0.1139  0.4901  0.4261
   74phy    C25 1982   3.217   1.815   1.038  0.0560 -0.1944  0.4673
   74phy    C23 1983   3.323   1.821   0.923 -0.4484 -0.1609  0.1995
   74phy    C24 1984   3.287   1.742   0.796  0.1264 -0.0909  0.1260
   74phy    C22 1985   3.350   1.967   0.883 -0.6618  0.1905 -0.3234
   74phy    C21 1986   3.493   2.012   0.855 -0.1460 -0.1809  0.6310
   74phy    C20 1987   3.518   2.164   0.845 -0.1482 -0.7909 -0.3182
   74phy    C18 1988   3.656   2.223   0.806 -0.0249 -0.4455  0.2345
   74phy    O01 1989   3.761   2.160   0.884 -0.4225 -0.1637  0.2002
   74phy    H01 1990   3.721   2.105   0.949  0.1524 -1.4425 -0.4880
   74phy    C19 1991   3.646   2.371   0.853  0.7101  0.0150 -0.4278
   74phy    C13 1992   3.685   2.209   0.649  0.8282 -0.7812  0.7182
   74phy     H3 1993   3.687   2.098   0.633  1.9286 -0.5884 -0.7888
   74phy    O33 1994   3.578   2.235   0.559  0.2574 -0.2120  0.4410
   74phy    H1B 1995   3.525   2.310   0.576 -1.2749 -1.2500  0.4152
   74phy    C12 1996   3.829   2.219   0.579 -0.3743  0.0189  0.0853
   74phy    O11 1997   3.939   2.213   0.666 -0.2539 -0.2158 -0.1917
   74phy    H1A 1998   3.904   2.178   0.746  1.7024 -0.3120  0.6734
   75phy    C35 1999   3.572   1.549   1.209  0.0430 -0.0312 -0.0363
   75phy    C33 2000   3.722   1.539   1.248 -0.5008 -0.6302  0.0573
   75phy    C34 2001   3.736   1.449   1.368  0.6278  0.0973 -0.1910
   75phy    C32 2002   3.806   1.507   1.122 -0.1296  0.3060  0.0230
   75phy    C31 2003   3.945   1.570   1.117  0.2720 -0.5730 -0.2719
   75phy    C30 2004   4.032   1.503   1.007 -0.1982 -0.4457 -0.0287
   75phy    C28 2005   4.181   1.538   0.993  0.5801 -0.3057 -0.1115
   75phy    C29 2006   4.262   1.441   1.077  0.1502  0.8930  0.3556
   75phy    C27 2007   4.216   1.550   0.843  0.4140 -0.3141  0.3024
   75phy    C26 2008   4.320   1.654   0.813 -0.0880 -0.8047  0.0019
   75phy    C25 2009   4.353   1.673   0.666  0.4732 -0.0598  0.5510
   75phy    C23 2010   4.454   1.782   0.640  0.1326 -0.0687  0.0371
   75phy    C24 2011   4.590   1.717   0.615 -0.1620 -0.2196 -0.2199
   75phy    C22 2012   4.417   1.853   0.504 -0.0335 -0.5088  0.2379
   75phy    C21 2013   4.412   2.009   0.510  0.1810 -0.0288 -0.5664
   75phy    C20 2014   4.394   2.056   0.366  0.3953  0.0983 -0.0402
   75phy    C18 2015   4.374   2.205   0.327 -0.1112 -0.0352 -0.0558
   75phy    O01 2016   4.238   2.249   0.345 -0.6094 -0.4481 -0.3051
   75phy    H01 2017   4.217   2.256   0.436  0.8093  1.4071 -0.0661
   75phy    C19 2018   4.394   2.187   0.175 -0.0234 -0.3883 -0.3614
   75phy    C13 2019   4.485   2.305   0.397  0.3112 -0.3813  0.5006
   75phy     H3 2020   4.450   2.313   0.503 -0.4693 -0.8805  0.2865
   75phy    O33 2021   4.619   2.263   0.419  0.1054 -0.6763  0.5201
   75phy    H1B 2022   4.659   2.265   0.334  1.8983  0.2088  1.3134
   75phy    C12 2023   4.472   2.462   0.387  0.1360 -0.2135  0.0391
   75phy    O11 2024   4.582   2.528   0.326  0.1358 -0.3148  0.3853
   75phy    H1A 2025   4.657   2.500   0.373 -0.6736 -0.9757  1.3184
   76phy    C35 2026   3.934   2.086   1.990 -0.2418 -0.2879  0.1103
   76phy    C33 2027   3.929   1.936   1.974  0.4335 -0.5100  0.2372
   76phy    C34 2028   4.046   1.891   1.889 -0.2255  0.5863 -0.0680
   76phy    C32 2029   3.923   1.865   2.109 -0.2198 -0.1501 -0.3886
   76phy    C31 2030   3.840   1.739   2.112 -0.1003 -0.1206  0.0609
   76phy    C30 2031   3.827   1.683   2.260  0.4910 -0.0510 -0.0619
   76phy    C28 2032   3.729   1.561   2.274 -0.5065  0.0848 -0.2424
   76phy    C29 2033   3.806   1.429   2.257 -0.1986 -0.1513 -0.3978
   76phy    C27 2034   3.668   1.550   2.417 -0.1837  0.0028  0.2949
   76phy    C26 2035   3.533   1.623   2.434 -0.5086  0.2377  0.1617
   76phy    C25 2036   3.482   1.612   2.582  0.3459  0.2008  0.2755
   76phy    C23 2037   3.340   1.668   2.613 -0.0033 -0.1565  0.0923
   76phy    C24 2038   3.230   1.561   2.597  0.0998 -0.0948  0.3746
   76phy    C22 2039   3.340   1.727   2.756  0.3078 -0.1082 -0.2494
   76phy    C21 2040   3.278   1.865   2.772  0.2690  0.0152  0.2915
   76phy    C20 2041   3.295   1.933   2.905 -0.3158  0.2838  0.4333
   76phy    C18 2042   3.228   2.069   2.941 -0.1925  0.0711 -0.0382
   76phy    O01 2043   3.091   2.066   2.898 -0.3238  0.0788 -0.3999
   76phy    H01 2044   3.034   2.054   2.972  0.0647  1.2994  0.1293
   76phy    C19 2045   3.231   2.074   3.093  0.2062 -0.3871 -0.7766
   76phy    C13 2046   3.307   2.191   2.874  0.2147  0.4337 -0.3061
   76phy     H3 2047   3.333   2.160   2.770 -1.0301 -0.3084 -0.4079
   76phy    O33 2048   3.441   2.217   2.933  0.2769  0.2082 -0.1130
   76phy    H1B 2049   3.503   2.265   2.881  0.3055 -0.0354 -0.3076
   76phy    C12 2050   3.222   2.324   2.842 -0.1391  0.2156 -0.1251
   76phy    O11 2051   3.219   2.418   2.950 -0.2455  0.2331  0.1082
   76phy    H1A 2052   3.144   2.406   3.005  0.3537 -0.3884  0.8072
   77phy    C35 2053   2.806   1.245   1.284  0.0088 -0.5702 -0.3262
   77phy    C33 2054   2.927   1.173   1.347 -0.0304  0.2587 -0.5906
   77phy    C34 2055   2.971   1.250   1.466  0.3021  0.2295  0.1646
   77phy    C32 2056   2.891   1.029   1.384  0.1300  0.3459  0.0653
   77phy    C31 2057   2.893   0.925   1.271 -0.2854  0.4501 -0.2454
   77phy    C30 2058   2.821   0.791   1.304  0.4358 -0.3503 -0.0050
   77phy    C28 2059   2.849   0.682   1.200  0.0070 -0.4045  0.3837
   77phy    C29 2060   2.963   0.593   1.229  0.0670 -0.2189  0.1864
   77phy    C27 2061   2.721   0.610   1.158  0.1234 -0.5590 -0.2579
   77phy    C26 2062   2.718   0.580   1.009 -0.0228  0.4507  0.3171
   77phy    C25 2063   2.595   0.499   0.967  0.1812  0.1209  0.7131
   77phy    C23 2064   2.592   0.484   0.815  0.2389 -0.4231  0.4052
   77phy    C24 2065   2.641   0.342   0.771 -0.4138  0.1995 -0.1099
   77phy    C22 2066   2.451   0.502   0.757  0.0998 -0.0378  0.2546
   77phy    C21 2067   2.445   0.603   0.644 -0.1581  0.4130  0.3714
   77phy    C20 2068   2.329   0.577   0.545 -0.3938  0.1770 -0.0955
   77phy    C18 2069   2.329   0.668   0.417 -0.0626  0.4697 -0.1375
   77phy    O01 2070   2.339   0.809   0.460 -0.2280  0.6923  0.3925
   77phy    H01 2071   2.272   0.834   0.520 -0.1424  1.4689  0.1821
   77phy    C19 2072   2.192   0.646   0.352  0.2989  0.1841 -0.3360
   77phy    C13 2073   2.442   0.634   0.306 -0.0307 -0.1117  0.0268
   77phy     H3 2074   2.537   0.636   0.366 -0.3428  0.5403  0.5031
   77phy    O33 2075   2.456   0.500   0.252 -0.0740  0.0818  0.1516
   77phy    H1B 2076   2.394   0.443   0.294 -2.0132  0.5159 -1.9549
   77phy    C12 2077   2.509   0.743   0.211 -0.2065 -0.1114  0.0563
   77phy    O11 2078   2.425   0.774   0.101  0.0407  0.2429 -0.3600
   77phy    H1A 2079   2.352   0.823   0.134 -1.0083 -1.1246 -0.5316
   78phy    C35 2080   3.872   0.471   1.656 -0.4612 -0.2448  0.5653
   78phy    C33 2081   3.807   0.605   1.623  0.6992 -0.1494  0.0289
   78phy    C34 2082   3.739   0.671   1.748 -0.2505  0.2285 -0.0817
   78phy    C32 2083   3.906   0.696   1.551  0.1098  0.5020 -0.2694
   78phy    C31 2084   3.852   0.749   1.420 -0.0846 -0.2347 -0.1817
   78phy    C30 2085   3.928   0.868   1.353 -0.1934  0.1180 -0.6809
   78phy    C28 2086   3.882   0.922   1.220 -0.3503  0.9767  0.1777
   78phy    C29 2087   3.759   1.013   1.237  0.0880  0.0653  0.2037
   78phy    C27 2088   3.989   1.013   1.156 -0.3207 -0.3816 -0.3292
   78phy    C26 2089   3.997   1.021   1.003  0.2955 -0.3161  0.3841
   78phy    C25 2090   4.109   1.109   0.953 -0.1583  0.2702 -0.0690
   78phy    C23 2091   4.141   1.093   0.806 -0.2511  0.4717  0.5654
   78phy    C24 2092   4.065   1.193   0.716 -0.2261  0.1503  0.6867
   78phy    C22 2093   4.291   1.132   0.792  0.1974  0.3356  0.1576
   78phy    C21 2094   4.379   1.017   0.746 -0.2333 -0.0443 -0.0059
   78phy    C20 2095   4.531   1.028   0.760  0.3675 -0.7865 -0.0584
   78phy    C18 2096   4.619   0.915   0.693 -0.8264 -0.4180  0.3679
   78phy    O01 2097   4.559   0.783   0.710  0.1320 -0.3181 -0.6236
   78phy    H01 2098   4.524   0.787   0.798  0.7499  0.7196 -0.4047
   78phy    C19 2099   4.744   0.926   0.782 -0.5063 -0.0428 -0.3755
   78phy    C13 2100   4.649   0.940   0.534 -0.0410 -0.1153 -0.0926
   78phy     H3 2101   4.546   0.950   0.491 -0.8302 -0.5196  1.6265
   78phy    O33 2102   4.696   1.069   0.490 -0.4294 -0.3504 -0.2456
   78phy    H1B 2103   4.730   1.125   0.557 -0.4352 -0.3165 -0.2715
   78phy    C12 2104   4.688   0.832   0.432  0.3110  0.1502  0.1122
   78phy    O11 2105   4.650   0.699   0.468 -0.1519 -0.1549 -0.4875
   78phy    H1A 2106   4.598   0.715   0.544  1.2716  0.0057  0.4922
   79phy    C35 2107   3.511   1.442   0.712  0.3402  0.0278 -0.1145
   79phy    C33 2108   3.567   1.319   0.782  0.0047  0.3370  0.1727
   79phy    C34 2109   3.715   1.326   0.811 -0.0864  0.1330 -0.0749
   79phy    C32 2110   3.482   1.278   0.902 -0.1954 -0.3990  0.0382
   79phy    C31 2111   3.469   1.129   0.933  0.4180  0.6875 -0.0648
   79phy    C30 2112   3.375   1.100   1.051 -0.1426 -0.1631  0.1321
   79phy    C28 2113   3.330   0.952   1.064  0.4742 -0.1131 -0.0028
   79phy    C29 2114   3.312   0.935   1.218 -0.0103 -0.3146  0.3969
   79phy    C27 2115   3.202   0.911   0.980  0.1467  0.0973  0.0635
   79phy    C26 2116   3.217   0.780   0.900 -0.5012 -0.2041  0.3475
   79phy    C25 2117   3.081   0.743   0.849  0.3780  0.0758  0.3927
   79phy    C23 2118   3.076   0.626   0.746  0.0668 -1.0089 -0.3975
   79phy    C24 2119   3.007   0.513   0.817  0.1876  0.1672  0.1214
   79phy    C22 2120   3.018   0.674   0.611  0.6258  0.0191 -0.3642
   79phy    C21 2121   3.043   0.581   0.497  0.2240  0.0527  0.3634
   79phy    C20 2122   2.954   0.623   0.378 -0.1024 -0.0019 -0.7363
   79phy    C18 2123   2.917   0.513   0.267  0.2387 -0.3622 -0.0266
   79phy    O01 2124   3.040   0.462   0.217 -0.3081  0.0080  0.3645
   79phy    H01 2125   3.105   0.529   0.203 -0.0843 -0.3980 -0.6321
   79phy    C19 2126   2.857   0.601   0.157  0.2103 -0.1194  0.5082
   79phy    C13 2127   2.813   0.403   0.321 -0.2423 -0.6735 -0.0313
   79phy     H3 2128   2.872   0.353   0.402  0.5429 -0.8827 -0.7289
   79phy    O33 2129   2.701   0.438   0.406  0.2271  0.0621  0.2844
   79phy    H1B 2130   2.620   0.404   0.371 -0.0232 -0.2460  1.1357
   79phy    C12 2131   2.805   0.263   0.251  0.2362 -0.3806 -0.0652
   79phy    O11 2132   2.907   0.230   0.160  0.3169 -0.0847 -0.1985
   79phy    H1A 2133   2.961   0.307   0.165 -0.9765  0.8712 -0.2488
   80phy    C35 2134   3.955   0.229   0.517  0.2691 -0.0224 -0.0687
   80phy    C33 2135   3.851   0.227   0.631  0.4942 -0.0351 -0.3105
   80phy    C34 2136   3.845   0.088   0.684 -0.0147  0.4447 -0.3725
   80phy    C32 2137   3.877   0.329   0.744  0.0245  0.3379  0.1408
   80phy    C31 2138   3.791   0.453   0.723  0.4345  0.0546 -0.3160
   80phy    C30 2139   3.806   0.564   0.835  0.5670 -0.2284 -0.1062
   80phy    C28 2140   3.685   0.648   0.866  0.5465  0.3239  0.3930
   80phy    C29 2141   3.678   0.670   1.018  0.0917 -0.5666  0.0712
   80phy    C27 2142   3.691   0.783   0.782  0.3082  0.1354 -0.0479
   80phy    C26 2143   3.563   0.795   0.698  0.6879 -0.2365  0.2101
   80phy    C25 2144   3.568   0.903   0.585  0.3164 -0.5885 -0.2944
   80phy    C23 2145   3.434   0.916   0.514 -0.0903  0.1571  0.2629
   80phy    C24 2146   3.359   1.040   0.561  0.1373 -0.5230 -0.5462
   80phy    C22 2147   3.455   0.934   0.364 -0.0984  0.4244  0.2821
   80phy    C21 2148   3.442   0.803   0.289 -0.4225 -0.1729 -0.1559
   80phy    C20 2149   3.433   0.824   0.138 -0.0017 -0.1656  0.0381
   80phy    C18 2150   3.409   0.712   0.037 -0.1101 -0.1718  0.1904
   80phy    O01 2151   3.539   0.654   0.017 -0.3075 -0.1769  0.1474
   80phy    H01 2152   3.587   0.724  -0.022 -0.7146 -0.3526 -0.6806
   80phy    C19 2153   3.376   0.790  -0.091  1.0118 -0.3746 -0.2280
   80phy    C13 2154   3.302   0.596   0.069 -0.3500 -0.3070 -0.4987
   80phy     H3 2155   3.349   0.537   0.151 -0.0635  0.5248 -0.0473
   80phy    O33 2156   3.188   0.640   0.143 -0.3471  0.4075  0.0921
   80phy    H1B 2157   3.196   0.733   0.158 -1.9637  0.3795  1.3197
   80phy    C12 2158   3.274   0.458  -0.004 -0.0347 -0.2739 -0.3589
   80phy    O11 2159   3.379   0.383  -0.058  0.0600 -0.2272  0.2015
   80phy    H1A 2160   3.444   0.440  -0.093 -2.2577  1.8011 -1.1151
   81phy    C35 2161   4.283   0.741   0.353  0.1174  0.4398 -0.0574
   81phy    C33 2162   4.146   0.780   0.401  0.3845 -0.2178  0.1558
   81phy    C34 2163   4.116   0.717   0.538 -0.4049  0.1558 -0.2704
   81phy    C32 2164   4.124   0.931   0.393 -0.1155 -0.2149 -0.2783
   81phy    C31 2165   3.980   0.975   0.364  0.0972  0.1064  0.1903
   81phy    C30 2166   3.971   1.125   0.340  0.0062 -0.0535 -0.5886
   81phy    C28 2167   3.836   1.184   0.324  0.0679 -0.7070  0.1064
   81phy    C29 2168   3.834   1.325   0.388 -0.1440 -0.0802 -0.1519
   81phy    C27 2169   3.793   1.191   0.176 -0.0377  0.2751 -0.1683
   81phy    C26 2170   3.643   1.196   0.142  0.1633  0.1365 -0.1265
   81phy    C25 2171   3.628   1.221  -0.009  0.2074  0.2095  0.1244
   81phy    C23 2172   3.495   1.284  -0.060  0.0302 -0.6304  0.2287
   81phy    C24 2173   3.518   1.371  -0.180  0.1470 -0.6188 -0.2112
   81phy    C22 2174   3.373   1.198  -0.093 -0.4562 -0.1909 -0.0941
   81phy    C21 2175   3.294   1.157   0.031 -0.0043 -0.2222 -0.0327
   81phy    C20 2176   3.153   1.103  -0.002 -0.0088  0.1218 -0.4718
   81phy    C18 2177   3.061   1.033   0.107  0.0965 -0.4850  0.4865
   81phy    O01 2178   3.133   0.916   0.156  0.0758  0.0335  0.1580
   81phy    H01 2179   3.112   0.912   0.247  0.1672 -1.9951  0.1317
   81phy    C19 2180   2.940   0.970   0.033 -0.1693  0.0945  0.5722
   81phy    C13 2181   3.009   1.131   0.223  0.1513  0.3890  0.1121
   81phy     H3 2182   3.100   1.188   0.255  0.1560 -0.5366  1.8848
   81phy    O33 2183   2.926   1.245   0.185 -0.3100 -0.0171  0.0073
   81phy    H1B 2184   2.956   1.283   0.104 -0.7660 -0.3384 -0.3175
   81phy    C12 2185   2.983   1.092   0.376 -0.2867 -0.2693 -0.2819
   81phy    O11 2186   3.035   0.969   0.422  0.3901  0.5092 -0.1433
   81phy    H1A 2187   3.018   0.957   0.514 -0.3286  0.8085 -0.2373
   82phy    C35 2188   3.580   1.925   0.060 -0.4172 -0.2216 -0.1460
   82phy    C33 2189   3.556   1.889   0.206  0.0851  0.4731  0.7266
   82phy    C34 2190   3.688   1.833   0.261  0.5177  0.1133  0.1895
   82phy    C32 2191   3.496   2.013   0.278 -0.6511  0.0198 -0.0478
   82phy    C31 2192   3.395   1.977   0.391 -0.3085 -0.0742 -0.0023
   82phy    C30 2193   3.303   2.097   0.421  0.1122  0.1195 -0.6135
   82phy    C28 2194   3.177   2.052   0.504  0.4712 -0.5498  0.0959
   82phy    C29 2195   3.146   2.145   0.624 -0.0896 -0.4189  0.1250
   82phy    C27 2196   3.052   2.024   0.416  0.4479 -0.5343 -0.2663
   82phy    C26 2197   2.975   1.902   0.455  0.0362 -0.3551 -0.1692
   82phy    C25 2198   2.860   1.847   0.368 -0.1902 -0.0687 -0.0216
   82phy    C23 2199   2.774   1.731   0.423  0.3576 -0.0090  0.1808
   82phy    C24 2200   2.658   1.780   0.508 -0.1101 -0.1331 -0.3820
   82phy    C22 2201   2.717   1.652   0.302 -0.5129 -0.0885 -0.6745
   82phy    C21 2202   2.687   1.507   0.327  0.4094 -0.5123 -0.1363
   82phy    C20 2203   2.642   1.432   0.201  0.4349  0.2103  0.3394
   82phy    C18 2204   2.588   1.282   0.213 -0.5695  0.4829 -0.0631
   82phy    O01 2205   2.695   1.217   0.285  0.0554  0.1976 -0.2438
   82phy    H01 2206   2.775   1.239   0.243  0.2720 -0.3332 -0.1078
   82phy    C19 2207   2.586   1.219   0.074 -0.1142  0.1428  0.2986
   82phy    C13 2208   2.452   1.276   0.301  0.2484  0.4725  0.2714
   82phy     H3 2209   2.473   1.337   0.393  0.2531 -0.7628  1.1086
   82phy    O33 2210   2.337   1.351   0.260  0.0083 -0.6720  0.1017
   82phy    H1B 2211   2.316   1.320   0.174  0.0209  0.4552 -0.3190
   82phy    C12 2212   2.411   1.160   0.398  0.1464  0.3361 -0.4420
   82phy    O11 2213   2.312   1.062   0.356 -0.1715 -0.5888  0.0067
   82phy    H1A 2214   2.327   0.983   0.404  0.9684 -0.8571 -0.7539
   83phy    C35 2215   3.179   0.737   2.147 -0.3288 -0.4833  0.0950
   83phy    C33 2216   3.299   0.685   2.221  0.0714 -0.0670 -0.0992
   83phy    C34 2217   3.291   0.527   2.218 -0.5639 -0.0212 -0.0724
   83phy    C32 2218   3.424   0.739   2.145 -0.0654 -0.4596  0.1675
   83phy    C31 2219   3.559   0.746   2.221  0.1392 -0.2124  0.1310
   83phy    C30 2220   3.672   0.816   2.133  0.4498 -0.1536  0.2178
   83phy    C28 2221   3.809   0.784   2.195 -0.6858  0.1168 -0.0316
   83phy    C29 2222   3.891   0.687   2.105  0.3989 -0.0956 -0.3748
   83phy    C27 2223   3.893   0.907   2.235  0.3886  0.1666 -0.1204
   83phy    C26 2224   3.978   0.880   2.357 -0.0668 -0.1692 -0.5049
   83phy    C25 2225   4.082   0.990   2.386 -0.0143  0.5391  0.2645
   83phy    C23 2226   4.183   0.960   2.494 -0.3271 -0.4817 -0.0287
   83phy    C24 2227   4.323   1.006   2.462 -0.4864 -0.0575  0.1333
   83phy    C22 2228   4.146   1.038   2.623 -0.4956  0.0630  0.2704
   83phy    C21 2229   4.136   0.951   2.748  0.0207 -0.1022  0.2798
   83phy    C20 2230   4.094   1.023   2.876 -0.5981 -0.0160  0.0417
   83phy    C18 2231   4.073   0.943   3.005  0.4711 -0.2608 -0.3163
   83phy    O01 2232   4.186   0.856   3.032 -0.1438  0.2183  0.3576
   83phy    H01 2233   4.262   0.902   3.063  1.5052 -1.3456 -1.1406
   83phy    C19 2234   4.089   1.047   3.116 -0.6090 -0.3706 -0.4272
   83phy    C13 2235   3.942   0.848   3.015  0.8375  0.3260 -0.0388
   83phy     H3 2236   3.935   0.800   3.116  3.1288  0.5135  0.2479
   83phy    O33 2237   3.961   0.729   2.932 -0.2020 -0.2008 -0.3260
   83phy    H1B 2238   4.029   0.677   2.971 -1.0230 -1.2654 -0.2732
   83phy    C12 2239   3.791   0.890   2.984 -0.1345  0.1304  0.2795
   83phy    O11 2240   3.690   0.791   3.001 -0.3262 -0.2159 -0.3694
   83phy    H1A 2241   3.709   0.726   2.937 -0.3900 -1.0515  0.4375
   84phy    C35 2242   3.855   1.415   2.786  0.1673 -0.0111  0.3066
   84phy    C33 2243   3.909   1.556   2.818  0.6630  0.1507 -0.1219
   84phy    C34 2244   3.873   1.661   2.718  0.1456 -0.2541  0.1297
   84phy    C32 2245   3.878   1.606   2.957  0.2328  0.3074 -0.2361
   84phy    C31 2246   4.000   1.592   3.053 -0.1784  0.0414 -0.0654
   84phy    C30 2247   3.978   1.658   3.191  0.2712 -0.9238  0.2325
   84phy    C28 2248   4.102   1.670   3.277 -0.1520 -0.0963 -0.0887
   84phy    C29 2249   4.123   1.810   3.341  0.2686  0.6695 -0.0853
   84phy    C27 2250   4.114   1.551   3.378 -0.0856 -0.4268  0.6750
   84phy    C26 2251   4.250   1.489   3.381  0.0494 -0.0097  0.2576
   84phy    C25 2252   4.266   1.385   3.490 -0.0158  0.0044 -0.0739
   84phy    C23 2253   4.408   1.332   3.494 -0.2771 -0.3103  0.0511
   84phy    C24 2254   4.482   1.339   3.630  0.4365  0.1605 -0.0775
   84phy    C22 2255   4.418   1.188   3.442  0.5773 -0.2605  0.2802
   84phy    C21 2256   4.471   1.167   3.299 -0.1858  0.4572  0.0109
   84phy    C20 2257   4.494   1.015   3.280  0.7221 -0.1279 -0.2558
   84phy    C18 2258   4.522   0.961   3.137 -0.1104 -0.3091 -0.3207
   84phy    O01 2259   4.411   0.983   3.047  0.0652 -0.0139 -0.7954
   84phy    H01 2260   4.442   1.017   2.965 -1.2840  0.2143 -1.2415
   84phy    C19 2261   4.528   0.811   3.164  0.4748  0.0455  0.5835
   84phy    C13 2262   4.662   1.018   3.075  0.3937  0.7282 -0.5265
   84phy     H3 2263   4.649   1.129   3.082  1.0751  0.7289  0.9580
   84phy    O33 2264   4.785   1.014   3.143 -0.5524 -0.1060 -0.2197
   84phy    H1B 2265   4.788   1.073   3.216 -1.2853 -0.8185  0.4037
   84phy    C12 2266   4.686   1.025   2.923 -0.3868  0.3392  0.2849
   84phy    O11 2267   4.570   1.020   2.845 -0.2686 -0.4357 -0.3158
   84phy    H1A 2268   4.575   1.064   2.762 -2.3310 -0.0964 -0.3196
   85phy    C35 2269   2.034   0.875   2.049  0.3454 -0.0006 -0.0123
   85phy    C33 2270   2.012   0.750   1.970 -0.0826 -0.0744  0.4585
   85phy    C34 2271   1.959   0.789   1.835  0.2331 -0.1209 -0.2197
   85phy    C32 2272   2.141   0.666   1.960  0.2308  0.5695 -0.4408
   85phy    C31 2273   2.140   0.541   2.046 -0.4080  0.5333 -0.3439
   85phy    C30 2274   2.271   0.460   2.055  0.3653 -0.2212  0.6156
   85phy    C28 2275   2.244   0.317   2.106 -0.1763  0.3515  0.3476
   85phy    C29 2276   2.252   0.222   1.985 -0.0158  0.0517 -0.1428
   85phy    C27 2277   2.349   0.279   2.214  0.3887 -0.1215 -0.0219
   85phy    C26 2278   2.313   0.314   2.358 -0.5176  0.7763 -0.1825
   85phy    C25 2279   2.440   0.281   2.444 -0.1651 -0.4227  0.3850
   85phy    C23 2280   2.432   0.306   2.597 -0.1911  0.2187  0.1060
   85phy    C24 2281   2.507   0.192   2.665  0.1266  0.0440  0.3039
   85phy    C22 2282   2.503   0.442   2.628  0.2438 -0.1827 -0.2574
   85phy    C21 2283   2.451   0.522   2.750 -0.2088  0.2455 -0.4256
   85phy    C20 2284   2.526   0.656   2.775  0.0008  0.3832 -0.2777
   85phy    C18 2285   2.487   0.736   2.903  0.1595 -0.6769 -0.1588
   85phy    O01 2286   2.473   0.657   3.021  0.2458 -0.3044 -0.3980
   85phy    H01 2287   2.462   0.720   3.089 -0.7622 -1.0018  0.1262
   85phy    C19 2288   2.612   0.812   2.936 -0.1399 -0.0970 -0.4874
   85phy    C13 2289   2.358   0.833   2.901  0.6195  0.1660 -0.0784
   85phy     H3 2290   2.369   0.902   2.813  3.7119 -1.1565 -0.8776
   85phy    O33 2291   2.358   0.930   3.005 -0.2259  0.1321  0.3598
   85phy    H1B 2292   2.306   0.913   3.082 -0.7367 -1.1428 -0.2437
   85phy    C12 2293   2.211   0.778   2.888  0.1262 -0.0049  0.4565
   85phy    O11 2294   2.147   0.729   3.008 -0.2467  0.4589  0.1006
   85phy    H1A 2295   2.183   0.647   3.033 -2.0821 -0.2107  0.7638
   86phy    C35 2296   4.766   2.260   2.478  0.2488  0.5284 -0.1647
   86phy    C33 2297   4.661   2.289   2.379  0.4178 -0.2213 -0.8623
   86phy    C34 2298   4.712   2.262   2.241 -0.2107 -0.6852 -0.5798
   86phy    C32 2299   4.531   2.208   2.404 -0.0652  0.0077 -0.4229
   86phy    C31 2300   4.397   2.279   2.388  0.0712  0.3375  0.4661
   86phy    C30 2301   4.281   2.184   2.391  0.5419  0.4419 -0.0258
   86phy    C28 2302   4.134   2.236   2.388 -0.5114  0.3159  0.2931
   86phy    C29 2303   4.080   2.272   2.247 -0.0151 -0.3370  0.0867
   86phy    C27 2304   4.050   2.120   2.446  0.2099  0.4148 -0.1703
   86phy    C26 2305   3.929   2.162   2.535  0.0072 -0.4347  0.4313
   86phy    C25 2306   3.864   2.049   2.606  0.3296 -0.3952 -0.2150
   86phy    C23 2307   3.769   2.086   2.726 -0.1828 -0.4295 -0.1293
   86phy    C24 2308   3.638   2.010   2.722  0.1813 -0.0051  0.2205
   86phy    C22 2309   3.844   2.053   2.857 -0.1797  0.1241 -0.4223
   86phy    C21 2310   3.814   2.140   2.979  0.5019  0.1694 -0.3136
   86phy    C20 2311   3.903   2.106   3.104 -0.3758  0.1601 -0.3188
   86phy    C18 2312   3.924   2.218   3.213 -0.2209 -0.1663  0.0618
   86phy    O01 2313   3.803   2.291   3.240  0.2803 -0.3658  0.5414
   86phy    H01 2314   3.817   2.361   3.301 -0.4084 -0.5328  0.9014
   86phy    C19 2315   3.949   2.138   3.340  0.1159  0.8912 -0.3869
   86phy    C13 2316   4.046   2.323   3.179  0.5698  0.0985  0.2798
   86phy     H3 2317   4.136   2.267   3.142  0.1782 -1.1110  1.1116
   86phy    O33 2318   4.100   2.394   3.287 -0.4041 -0.4243 -0.2309
   86phy    H1B 2319   4.124   2.334   3.355  1.0405  0.5130  0.1170
   86phy    C12 2320   4.010   2.428   3.069 -0.3435  0.2505  0.4422
   86phy    O11 2321   4.121   2.502   3.024 -0.0458 -0.1019  0.1031
   86phy    H1A 2322   4.182   2.515   3.094 -1.3631  0.2800  1.2238
   87phy    C35 2323   4.072   3.016   0.927 -0.0341 -0.1325  0.2209
   87phy    C33 2324   4.052   3.068   1.065  0.8079  0.2730 -0.2097
   87phy    C34 2325   4.184   3.062   1.140 -0.0053  0.1033  0.8553
   87phy    C32 2326   3.981   3.206   1.068 -0.4144 -0.4914 -0.3850
   87phy    C31 2327   3.888   3.213   1.185  0.2577  0.7352  0.1361
   87phy    C30 2328   3.812   3.341   1.208  0.7312 -0.2189 -0.0472
   87phy    C28 2329   3.708   3.341   1.325 -0.1973 -0.7489  0.3607
   87phy    C29 2330   3.765   3.394   1.453  0.3736 -0.4835  0.0236
   87phy    C27 2331   3.591   3.435   1.291  0.3616  0.5066 -0.4637
   87phy    C26 2332   3.479   3.374   1.197  0.4529  0.2376 -0.2386
   87phy    C25 2333   3.352   3.462   1.168  0.3724 -0.0071  0.1905
   87phy    C23 2334   3.241   3.413   1.075  0.0361 -0.0061  0.1971
   87phy    C24 2335   3.127   3.371   1.169 -0.0900 -0.0696  0.2113
   87phy    C22 2336   3.196   3.512   0.964 -0.0361 -0.2160  0.4551
   87phy    C21 2337   3.269   3.522   0.827 -0.4016  0.0614  0.4456
   87phy    C20 2338   3.198   3.629   0.739 -0.0606 -0.1686 -0.0219
   87phy    C18 2339   3.232   3.625   0.587 -0.2271  0.4432  0.1770
   87phy    O01 2340   3.372   3.640   0.566  0.0227  0.2011  0.3557
   87phy    H01 2341   3.411   3.659   0.649 -0.1324  0.7644  0.3070
   87phy    C19 2342   3.158   3.753   0.535  0.0164  0.3453  0.5195
   87phy    C13 2343   3.186   3.493   0.506 -0.1236  0.3316 -0.1473
   87phy     H3 2344   3.253   3.415   0.549 -0.4084  0.0733 -0.1713
   87phy    O33 2345   3.062   3.437   0.547 -0.2849 -0.2711  0.1023
   87phy    H1B 2346   3.080   3.384   0.622  3.4241 -0.1058 -0.4781
   87phy    C12 2347   3.232   3.456   0.361 -0.0040  0.0005  0.1569
   87phy    O11 2348   3.355   3.506   0.316 -0.5900  0.4586  0.2021
   87phy    H1A 2349   3.360   3.487   0.225  0.8650 -0.5663  0.4540
   88phy    C35 2350   3.201   2.112   1.788  0.1158  0.2327 -0.2342
   88phy    C33 2351   3.333   2.109   1.721 -0.5865 -0.0206 -0.0134
   88phy    C34 2352   3.320   2.068   1.574 -0.1543  0.3538 -0.1313
   88phy    C32 2353   3.403   2.244   1.723  0.3486  0.1817  0.1520
   88phy    C31 2354   3.539   2.253   1.793  0.1485  0.3109  0.4265
   88phy    C30 2355   3.604   2.388   1.763 -0.4846 -0.1523  0.0695
   88phy    C28 2356   3.753   2.385   1.807 -0.3094 -0.4325  0.1635
   88phy    C29 2357   3.856   2.359   1.696 -0.3329 -0.0040  0.0812
   88phy    C27 2358   3.780   2.525   1.862 -0.2913  0.3096 -0.4838
   88phy    C26 2359   3.890   2.552   1.976 -0.4633 -0.1528  0.3715
   88phy    C25 2360   3.867   2.696   2.015  0.3611 -0.5703  0.0784
   88phy    C23 2361   3.932   2.758   2.140  0.0118 -0.3060 -0.1126
   88phy    C24 2362   4.018   2.883   2.104  0.8644 -0.0885  0.1272
   88phy    C22 2363   3.831   2.787   2.255  0.4299  0.1149  0.3571
   88phy    C21 2364   3.893   2.749   2.390  0.1838 -0.4373 -0.3569
   88phy    C20 2365   3.783   2.758   2.490  0.0938 -0.1873 -0.1591
   88phy    C18 2366   3.803   2.730   2.649 -0.5181 -0.3757 -0.0057
   88phy    O01 2367   3.885   2.831   2.711  0.5464 -0.1179  0.4540
   88phy    H01 2368   3.892   2.819   2.804 -1.0772 -0.0249  0.6133
   88phy    C19 2369   3.662   2.767   2.702 -0.3339 -0.3038  0.0612
   88phy    C13 2370   3.860   2.581   2.685 -0.5639  0.2443 -0.6021
   88phy     H3 2371   3.800   2.507   2.627 -1.9591  1.8384 -1.2853
   88phy    O33 2372   3.823   2.547   2.821 -0.7267 -0.1947 -0.4618
   88phy    H1B 2373   3.857   2.613   2.879  0.5080 -0.4190 -0.8942
   88phy    C12 2374   4.016   2.551   2.662  0.2532 -0.2714 -0.1148
   88phy    O11 2375   4.099   2.615   2.753  0.0988  0.1677 -0.8130
   88phy    H1A 2376   4.085   2.567   2.833  2.2097 -0.9399 -1.0376
   89phy    C35 2377   2.397   3.412   0.706  0.8251  0.0656 -0.1074
   89phy    C33 2378   2.317   3.311   0.779  0.3179  0.4051  0.1125
   89phy    C34 2379   2.278   3.365   0.918  0.0672  0.2997 -0.3354
   89phy    C32 2380   2.188   3.276   0.702 -0.0975 -0.1789 -0.0422
   89phy    C31 2381   2.135   3.130   0.709  0.0062  0.0649 -0.1589
   89phy    C30 2382   2.013   3.099   0.619  0.0472  0.1175  0.4894
   89phy    C28 2383   2.008   2.947   0.586  0.7267  0.1078 -0.3147
   89phy    C29 2384   1.952   2.864   0.699  0.2681 -0.7536  0.5606
   89phy    C27 2385   1.926   2.916   0.460  0.1873  0.3162 -0.1455
   89phy    C26 2386   1.989   2.941   0.322  0.0956 -0.0602  0.4103
   89phy    C25 2387   1.890   2.931   0.208 -0.0514  0.3556 -0.1071
   89phy    C23 2388   1.939   2.980   0.075  0.5554  0.1718  0.0075
   89phy    C24 2389   1.963   2.865  -0.023 -0.4401 -0.3123 -0.3247
   89phy    C22 2390   1.826   3.066   0.017  0.5251 -0.1720  0.1286
   89phy    C21 2391   1.855   3.186  -0.075  0.5487 -0.4107  0.2612
   89phy    C20 2392   1.718   3.254  -0.115  0.2358  0.1650  0.0855
   89phy    C18 2393   1.715   3.371  -0.213  0.4443 -0.3284 -0.2163
   89phy    O01 2394   1.827   3.455  -0.192 -0.0528  0.0620 -0.1347
   89phy    H01 2395   1.877   3.448  -0.270 -0.3911  0.8861 -0.4320
   89phy    C19 2396   1.587   3.449  -0.174  0.2067  0.1232  0.5641
   89phy    C13 2397   1.714   3.325  -0.369  0.0006 -0.5088  0.6398
   89phy     H3 2398   1.796   3.249  -0.376  0.3629  0.0038 -0.9113
   89phy    O33 2399   1.608   3.236  -0.408 -0.3205  0.1138  0.4786
   89phy    H1B 2400   1.525   3.280  -0.411 -0.4516 -0.0651  1.2074
   89phy    C12 2401   1.778   3.407  -0.485 -0.1899 -0.3502 -0.2871
   89phy    O11 2402   1.900   3.469  -0.443 -0.5147  0.3911  0.1886
   89phy    H1A 2403   1.916   3.547  -0.492  0.5578 -0.7291 -1.3220
   90phy    C35 2404   3.118   1.931   2.276  0.2013  0.0872 -0.2252
   90phy    C33 2405   3.255   1.901   2.217 -0.0082 -0.1475 -0.8572
   90phy    C34 2406   3.237   1.813   2.096  0.2086 -0.0210 -0.3374
   90phy    C32 2407   3.331   2.023   2.167  0.0011 -0.1498 -0.7562
   90phy    C31 2408   3.412   2.102   2.265 -0.7373 -0.4644  0.0790
   90phy    C30 2409   3.464   2.230   2.201  0.2371 -0.6179  0.5153
   90phy    C28 2410   3.541   2.318   2.302  0.1227  0.0985 -0.0414
   90phy    C29 2411   3.690   2.332   2.267 -0.4762  0.6811 -0.6022
   90phy    C27 2412   3.480   2.462   2.301  0.1850 -0.2681 -0.3062
   90phy    C26 2413   3.411   2.501   2.431 -0.4073 -0.2081 -0.2103
   90phy    C25 2414   3.346   2.641   2.420  0.3621 -0.2475 -0.2056
   90phy    C23 2415   3.269   2.702   2.543  0.1095  0.4153  0.5492
   90phy    C24 2416   3.304   2.852   2.564 -0.1073 -0.0895 -0.2822
   90phy    C22 2417   3.118   2.672   2.542 -0.2928 -0.4240  0.4973
   90phy    C21 2418   3.051   2.654   2.677 -0.1097  0.4236 -0.0302
   90phy    C20 2419   2.906   2.628   2.644  0.3725  0.1028 -0.3008
   90phy    C18 2420   2.797   2.602   2.755 -0.5439  0.0076 -0.5033
   90phy    O01 2421   2.807   2.700   2.856 -0.4039  0.5207 -0.3226
   90phy    H01 2422   2.816   2.785   2.818  1.4566  1.0022  1.0097
   90phy    C19 2423   2.668   2.635   2.673  0.1609  0.0688 -0.3112
   90phy    C13 2424   2.803   2.453   2.824 -0.2009  0.0318 -0.1840
   90phy     H3 2425   2.908   2.436   2.861 -0.3803  0.7665  0.7062
   90phy    O33 2426   2.787   2.349   2.725  0.2213  0.3675  0.2536
   90phy    H1B 2427   2.860   2.290   2.726 -0.8146 -0.9736  1.1383
   90phy    C12 2428   2.716   2.425   2.952 -0.1179  0.2018  0.0219
   90phy    O11 2429   2.731   2.302   3.017  0.1635  0.2159 -0.0992
   90phy    H1A 2430   2.729   2.227   2.961 -1.7995  0.1413  0.0005
   91phy    C35 2431   4.878   2.579   1.668 -0.3371  0.3062  0.2246
   91phy    C33 2432   4.735   2.547   1.702 -0.0579  0.0642 -0.2823
   91phy    C34 2433   4.712   2.549   1.852 -0.4571 -0.2151 -0.1121
   91phy    C32 2434   4.645   2.650   1.628  0.6249  0.3410 -0.0515
   91phy    C31 2435   4.541   2.585   1.536  0.2859 -0.4861 -0.1004
   91phy    C30 2436   4.471   2.699   1.464 -0.0323 -0.2700  0.0715
   91phy    C28 2437   4.378   2.660   1.352  0.5387  0.2105  0.1169
   91phy    C29 2438   4.235   2.656   1.407  0.4475  0.4486  0.2897
   91phy    C27 2439   4.390   2.762   1.239  0.4476  0.2750 -0.2295
   91phy    C26 2440   4.406   2.692   1.101  0.3288  0.3765  0.1651
   91phy    C25 2441   4.434   2.802   0.994 -0.2392  0.2325  0.0835
   91phy    C23 2442   4.453   2.771   0.845 -0.3984 -0.0028 -0.2840
   91phy    C24 2443   4.398   2.891   0.765 -0.2411  0.0022  0.1958
   91phy    C22 2444   4.604   2.737   0.817  0.1090 -0.3944  0.2111
   91phy    C21 2445   4.648   2.674   0.680 -0.0167  0.0076  0.2500
   91phy    C20 2446   4.792   2.643   0.681  0.0509  0.1658 -0.1082
   91phy    C18 2447   4.865   2.593   0.548  0.6539  0.1298 -0.1636
   91phy    O01 2448   4.790   2.477   0.503 -0.1019 -0.1192 -0.0005
   91phy    H01 2449   4.770   2.423   0.577 -1.4682  0.2053 -0.1071
   91phy    C19 2450   5.004   2.538   0.592  0.3870 -0.2057  0.3381
   91phy    C13 2451   4.877   2.712   0.439 -0.0247  0.1947  0.4035
   91phy     H3 2452   4.771   2.740   0.414  0.4765 -0.1189 -2.3060
   91phy    O33 2453   4.919   2.843   0.484  0.3558  0.1527 -0.2124
   91phy    H1B 2454   4.845   2.896   0.506  0.9936  1.4337 -1.0320
   91phy    C12 2455   4.903   2.676   0.290  0.2968  0.4435  0.0986
   91phy    O11 2456   5.035   2.679   0.244  0.2860  0.7233  0.2208
   91phy    H1A 2457   5.037   2.621   0.170 -0.3273 -0.4442  1.0736
   92phy    C35 2458   2.713   1.978   1.534  0.1315  0.3970 -0.3127
   92phy    C33 2459   2.768   2.094   1.617  0.0498  0.1198 -0.4801
   92phy    C34 2460   2.901   2.138   1.569 -0.1137  0.1863  0.0851
   92phy    C32 2461   2.664   2.206   1.638  0.0266  0.0706 -0.4116
   92phy    C31 2462   2.665   2.274   1.777  0.8203 -0.2748  0.6382
   92phy    C30 2463   2.565   2.392   1.770  0.0235 -0.2359  0.5060
   92phy    C28 2464   2.574   2.485   1.892  0.1439  0.0697  0.2130
   92phy    C29 2465   2.547   2.629   1.853  0.2146 -0.2376 -0.4628
   92phy    C27 2466   2.475   2.443   1.998  0.3597  0.3033  0.0590
   92phy    C26 2467   2.513   2.449   2.147 -0.5697  0.1042 -0.1018
   92phy    C25 2468   2.405   2.413   2.249  0.0863  0.2357 -0.1968
   92phy    C23 2469   2.455   2.415   2.396  0.1914  0.0787  0.1101
   92phy    C24 2470   2.380   2.516   2.487 -0.0589 -0.0893 -0.2273
   92phy    C22 2471   2.445   2.274   2.450  0.0225  0.4869 -0.3334
   92phy    C21 2472   2.576   2.217   2.521  0.0372 -0.4701 -0.2370
   92phy    C20 2473   2.560   2.078   2.581  0.2077 -0.1388  0.1069
   92phy    C18 2474   2.658   2.034   2.696  0.1139  0.1000  0.2820
   92phy    O01 2475   2.674   2.134   2.797 -0.1123  0.1415  0.3409
   92phy    H01 2476   2.693   2.219   2.763  1.6697 -0.0675  0.7260
   92phy    C19 2477   2.565   1.934   2.765 -0.0927  0.0535  0.0591
   92phy    C13 2478   2.802   1.970   2.651  0.4843  0.6228  0.2556
   92phy     H3 2479   2.787   1.890   2.574  0.5590  1.9040 -1.1366
   92phy    O33 2480   2.862   1.895   2.763  0.2193 -0.2907 -0.1993
   92phy    H1B 2481   2.872   1.960   2.829 -2.5908  0.5615 -0.4912
   92phy    C12 2482   2.907   2.067   2.584 -0.0016  0.0195 -0.2067
   92phy    O11 2483   2.973   2.151   2.674  0.2979  0.3638  0.2317
   92phy    H1A 2484   3.035   2.098   2.720 -0.0514 -0.0198  0.2730
   93phy    C35 2485   2.515   1.189   2.785 -0.2973  0.0320  0.0660
   93phy    C33 2486   2.650   1.239   2.756 -0.6278 -0.2556  0.0026
   93phy    C34 2487   2.757   1.137   2.798  0.0695 -0.5948 -0.3836
   93phy    C32 2488   2.675   1.288   2.611  0.0553  0.7721  0.5150
   93phy    C31 2489   2.784   1.391   2.585 -0.6774  0.2828  0.3166
   93phy    C30 2490   2.772   1.447   2.443  0.1012  0.0272  0.0243
   93phy    C28 2491   2.870   1.559   2.402  0.0860 -0.4534  0.0340
   93phy    C29 2492   3.003   1.512   2.348  0.5110  0.7295  0.1245
   93phy    C27 2493   2.823   1.652   2.288 -0.0911  0.4972  0.1137
   93phy    C26 2494   2.708   1.749   2.314 -0.1641 -0.1371 -0.7247
   93phy    C25 2495   2.634   1.803   2.190  0.1722 -0.3681  0.1829
   93phy    C23 2496   2.518   1.905   2.209  0.4510  0.5369 -0.4180
   93phy    C24 2497   2.482   1.980   2.082 -0.4513 -0.1828 -0.0453
   93phy    C22 2498   2.389   1.840   2.261 -0.4105  0.0966  0.3007
   93phy    C21 2499   2.369   1.803   2.410  0.4831  0.5130 -0.4004
   93phy    C20 2500   2.223   1.741   2.417 -0.0794  0.0251  0.1541
   93phy    C18 2501   2.167   1.701   2.559  0.2636 -0.3005  0.1126
   93phy    O01 2502   2.214   1.794   2.661 -0.2430  0.4812  0.0607
   93phy    H01 2503   2.261   1.733   2.714 -1.6011 -1.3004 -0.6636
   93phy    C19 2504   2.016   1.716   2.538  0.4425 -0.3279  0.0064
   93phy    C13 2505   2.213   1.552   2.603  0.4477  0.1895 -0.4462
   93phy     H3 2506   2.211   1.482   2.515  0.9792  0.8068 -0.9672
   93phy    O33 2507   2.118   1.491   2.695 -0.0779  0.0228 -0.2095
   93phy    H1B 2508   2.095   1.554   2.761  0.7426  0.0562  0.0448
   93phy    C12 2509   2.349   1.534   2.679  0.0078  0.1660  0.1838
   93phy    O11 2510   2.377   1.636   2.769 -0.3133  0.3863  0.4823
   93phy    H1A 2511   2.375   1.602   2.856 -0.6826  0.0134  0.3330
   94phy    C35 2512   3.717   1.762   0.655 -0.3579 -0.0613 -0.1869
   94phy    C33 2513   3.862   1.719   0.673 -0.3108 -0.3487  0.3690
   94phy    C34 2514   3.896   1.637   0.553  0.1270  0.3972 -0.3564
   94phy    C32 2515   3.956   1.843   0.691  0.1519 -0.4452  0.3285
   94phy    C31 2516   3.981   1.891   0.834  0.0645  0.0361  0.1188
   94phy    C30 2517   4.101   1.988   0.844  0.2694  0.3577  0.3216
   94phy    C28 2518   4.133   2.028   0.990 -0.0944 -0.4171 -0.1134
   94phy    C29 2519   4.250   1.955   1.048 -0.1299  0.3070  0.0204
   94phy    C27 2520   4.179   2.175   1.001  0.4436  0.0641  0.0255
   94phy    C26 2521   4.060   2.275   1.005  0.4562  0.1852 -0.0628
   94phy    C25 2522   4.105   2.418   1.011 -0.2731 -0.3750 -0.0243
   94phy    C23 2523   4.009   2.531   0.990  0.9162  0.4349 -0.0639
   94phy    C24 2524   4.006   2.616   1.124 -0.0970  0.5149  0.1099
   94phy    C22 2525   4.050   2.623   0.872  0.3303 -0.1442 -0.1802
   94phy    C21 2526   3.984   2.589   0.735 -0.1708 -0.8482  0.1441
   94phy    C20 2527   4.041   2.680   0.623 -0.1750 -0.1179 -0.0393
   94phy    C18 2528   4.004   2.644   0.474  0.0939 -0.1790 -0.2383
   94phy    O01 2529   4.069   2.521   0.432  0.5883 -0.0438  0.7750
   94phy    H01 2530   4.094   2.464   0.502  0.5030 -0.7658  0.2252
   94phy    C19 2531   4.075   2.764   0.406 -0.2608  0.3703 -0.8765
   94phy    C13 2532   3.845   2.640   0.442  0.0355 -0.0559  0.7699
   94phy     H3 2533   3.816   2.550   0.500  0.9967  0.5852  2.2936
   94phy    O33 2534   3.759   2.738   0.506  0.3979  0.4746 -0.1324
   94phy    H1B 2535   3.668   2.713   0.504  0.0414  1.5414 -3.3472
   94phy    C12 2536   3.789   2.575   0.311 -0.0210  0.9535 -0.0016
   94phy    O11 2537   3.852   2.458   0.269 -0.1442 -0.2417 -0.4645
   94phy    H1A 2538   3.938   2.469   0.305 -0.1581  0.2107 -0.5660
   95phy    C35 2539   4.369   3.359   1.328  0.0564  0.3028 -0.4871
   95phy    C33 2540   4.298   3.488   1.287 -0.1294  0.1325 -0.5068
   95phy    C34 2541   4.295   3.511   1.140 -0.2495  0.0870 -0.2108
   95phy    C32 2542   4.170   3.506   1.358  0.3493 -0.3320 -0.0776
   95phy    C31 2543   4.185   3.635   1.443 -0.4332 -0.4573  0.2915
   95phy    C30 2544   4.056   3.679   1.514 -0.1570  0.3311 -0.2471
   95phy    C28 2545   4.066   3.809   1.603  0.0810 -0.2739  0.5584
   95phy    C29 2546   4.073   3.946   1.532  0.1020  0.1757  0.3020
   95phy    C27 2547   3.951   3.806   1.704 -0.0741 -0.1891  0.5306
   95phy    C26 2548   3.982   3.841   1.849 -0.5210  0.6273 -0.2325
   95phy    C25 2549   3.863   3.863   1.941 -0.0299  0.0479 -0.6619
   95phy    C23 2550   3.895   3.933   2.077 -0.1621 -0.1556  0.2175
   95phy    C24 2551   3.902   4.092   2.065  0.2486 -0.0933 -0.1181
   95phy    C22 2552   3.775   3.900   2.168  0.1865 -0.3689  0.3903
   95phy    C21 2553   3.805   3.816   2.297 -0.2607  0.6055  0.0175
   95phy    C20 2554   3.676   3.765   2.365 -0.4229 -0.0451 -0.0660
   95phy    C18 2555   3.691   3.686   2.501  0.2323  0.5397 -0.0416
   95phy    O01 2556   3.792   3.740   2.595  0.2101 -0.4382  0.0659
   95phy    H01 2557   3.875   3.757   2.555  0.4477 -1.6725  0.0077
   95phy    C19 2558   3.560   3.720   2.568 -0.1546 -0.2609 -0.2075
   95phy    C13 2559   3.719   3.523   2.492  0.4744 -0.3387  0.8804
   95phy     H3 2560   3.645   3.478   2.420  1.9163  0.5100 -1.2594
   95phy    O33 2561   3.693   3.456   2.610 -0.3298  0.2516 -0.3892
   95phy    H1B 2562   3.733   3.495   2.685 -2.7940  1.1070  0.5851
   95phy    C12 2563   3.855   3.480   2.436 -0.2243 -0.8707 -0.2933
   95phy    O11 2564   3.972   3.510   2.514 -0.2645  0.0280 -0.6759
   95phy    H1A 2565   3.970   3.445   2.581 -1.0838  0.9692  0.2472
   96phy    C35 2566   2.885   2.409   2.301 -0.0431 -0.6543  0.0654
   96phy    C33 2567   2.985   2.386   2.193 -0.1530  0.4714 -0.5472
   96phy    C34 2568   2.957   2.259   2.121  0.3201  0.0262  0.1422
   96phy    C32 2569   2.995   2.510   2.101 -0.0600 -0.0629  0.1650
   96phy    C31 2570   3.137   2.557   2.087 -0.2044 -0.0180 -0.1770
   96phy    C30 2571   3.130   2.677   1.994  0.0497 -0.0150  0.1963
   96phy    C28 2572   3.270   2.741   1.983  0.0566 -0.7426 -0.3155
   96phy    C29 2573   3.322   2.731   1.843  0.0203 -0.0715  0.2473
   96phy    C27 2574   3.277   2.886   2.033 -0.4637 -0.4647 -0.1813
   96phy    C26 2575   3.383   2.910   2.146  0.1289  0.4267 -0.3234
   96phy    C25 2576   3.423   3.057   2.161  0.5383 -0.2524 -0.0772
   96phy    C23 2577   3.536   3.101   2.255 -0.1462 -0.0211 -0.1074
   96phy    C24 2578   3.653   3.175   2.186  0.1380  0.3163 -0.4060
   96phy    C22 2579   3.481   3.199   2.356 -1.1732 -0.3228 -0.2994
   96phy    C21 2580   3.528   3.175   2.502  0.4552 -0.5417  0.1403
   96phy    C20 2581   3.441   3.251   2.604  0.1230  0.4804  0.1122
   96phy    C18 2582   3.487   3.249   2.753  0.9798 -0.0744 -0.3461
   96phy    O01 2583   3.631   3.270   2.754 -0.1157  0.0969 -0.3137
   96phy    H01 2584   3.651   3.318   2.676  0.6376 -0.8614 -0.7323
   96phy    C19 2585   3.420   3.378   2.801  0.2817 -0.0602  0.0137
   96phy    C13 2586   3.435   3.114   2.831  0.3378 -0.7558 -0.2404
   96phy     H3 2587   3.462   3.024   2.770  0.7791 -0.0245 -1.1376
   96phy    O33 2588   3.290   3.102   2.836 -0.3036 -0.0297 -0.3059
   96phy    H1B 2589   3.264   3.013   2.847  1.6056 -0.4969  0.7480
   96phy    C12 2590   3.488   3.084   2.976  0.4316  0.3354 -0.2709
   96phy    O11 2591   3.462   2.956   3.024 -0.1903 -0.1711  0.2357
   96phy    H1A 2592   3.389   2.973   3.080  0.4655 -0.4667  1.2271
   97phy    C35 2593   2.843   3.200   1.644  0.0846 -0.1908 -0.0217
   97phy    C33 2594   2.944   3.101   1.701  0.0292  0.3691  0.1417
   97phy    C34 2595   2.976   3.122   1.850  0.2049 -0.5413 -0.2902
   97phy    C32 2596   2.888   2.958   1.669  0.2386  0.1680 -0.5990
   97phy    C31 2597   2.991   2.846   1.652 -0.0579 -0.4586 -0.2251
   97phy    C30 2598   2.920   2.713   1.615  0.3357 -0.0606 -0.6145
   97phy    C28 2599   3.009   2.587   1.599 -0.2693  0.2934  0.0403
   97phy    C29 2600   2.980   2.483   1.706 -0.0693 -0.7829  0.4474
   97phy    C27 2601   2.999   2.532   1.454  0.6314 -0.1465  0.0091
   97phy    C26 2602   3.122   2.461   1.390  0.1247 -0.1167  0.2618
   97phy    C25 2603   3.095   2.411   1.246  0.2229 -0.0836 -0.5699
   97phy    C23 2604   3.216   2.351   1.170  0.2181 -0.2218  0.4837
   97phy    C24 2605   3.223   2.203   1.209  0.1796  0.1090  0.0349
   97phy    C22 2606   3.189   2.353   1.019  0.5319 -0.2393  0.0921
   97phy    C21 2607   3.249   2.467   0.936  0.2587 -0.0011  0.0684
   97phy    C20 2608   3.186   2.479   0.795  0.1886 -0.2625  0.0957
   97phy    C18 2609   3.216   2.600   0.697  0.3874  0.3825  0.7629
   97phy    O01 2610   3.182   2.724   0.758 -0.3214 -0.0660  0.2040
   97phy    H01 2611   3.160   2.702   0.847  0.7063 -0.2402  0.4196
   97phy    C19 2612   3.119   2.569   0.577 -0.0362 -0.4177  0.2013
   97phy    C13 2613   3.368   2.596   0.644 -0.1491  0.1993  0.5259
   97phy     H3 2614   3.429   2.597   0.738  1.0643  0.4514 -0.2300
   97phy    O33 2615   3.416   2.469   0.592 -0.5896 -0.2478 -0.3438
   97phy    H1B 2616   3.400   2.471   0.500 -0.9263  1.1697 -0.2700
   97phy    C12 2617   3.446   2.727   0.603 -0.1592 -0.1434  0.4285
   97phy    O11 2618   3.490   2.731   0.471 -0.1742 -0.1809 -0.2326
   97phy    H1A 2619   3.422   2.726   0.406  0.4545 -0.5361 -0.8794
   98phy    C35 2620   3.684   4.768   1.898 -0.3063  0.0086 -0.1152
   98phy    C33 2621   3.677   4.658   1.795 -0.4410 -0.1537 -0.1662
   98phy    C34 2622   3.780   4.664   1.679  0.1130 -0.0444  0.1902
   98phy    C32 2623   3.681   4.527   1.876  0.3741  0.1632 -0.1218
   98phy    C31 2624   3.608   4.409   1.813 -0.3449  0.1373 -0.3929
   98phy    C30 2625   3.606   4.277   1.892  0.0124  0.1149  0.2773
   98phy    C28 2626   3.532   4.158   1.830  0.6262  0.1280  0.3360
   98phy    C29 2627   3.622   4.079   1.736  0.2314  0.5358 -0.1045
   98phy    C27 2628   3.497   4.047   1.936 -0.1070 -0.1961  0.3605
   98phy    C26 2629   3.365   4.065   2.012  0.4239 -0.2169  0.1633
   98phy    C25 2630   3.346   3.940   2.101  0.5148  0.0632  0.4309
   98phy    C23 2631   3.212   3.916   2.176 -0.6327  0.0769  0.1226
   98phy    C24 2632   3.105   3.844   2.090 -0.0157  0.0271 -0.2137
   98phy    C22 2633   3.245   3.834   2.301  0.1172  0.3175 -0.3826
   98phy    C21 2634   3.141   3.834   2.414 -0.0042 -0.1627 -0.3298
   98phy    C20 2635   3.193   3.786   2.549  0.6428  0.2033 -0.2674
   98phy    C18 2636   3.104   3.789   2.684 -0.3098 -0.0012  0.0932
   98phy    O01 2637   2.985   3.709   2.675  0.2329  0.0482 -0.0046
   98phy    H01 2638   2.962   3.695   2.764 -0.8914 -0.2678 -0.3314
   98phy    C19 2639   3.190   3.701   2.778 -0.1066  0.0025 -0.1427
   98phy    C13 2640   3.077   3.941   2.741 -0.0864  0.1435 -0.0642
   98phy     H3 2641   3.164   4.009   2.722 -0.7018  1.3425  1.1869
   98phy    O33 2642   3.081   3.942   2.884 -0.0284  0.2880 -0.0573
   98phy    H1B 2643   3.031   3.873   2.922 -1.7087  1.4121 -0.0769
   98phy    C12 2644   2.953   4.021   2.686  0.3055 -0.1670  0.0674
   98phy    O11 2645   2.933   4.155   2.733 -0.4682  0.3063  0.1477
   98phy    H1A 2646   2.858   4.187   2.686  0.1408 -1.6871 -2.3990
   99phy    C35 2647   2.826   2.710   0.765 -0.0973 -0.1176  0.6720
   99phy    C33 2648   2.686   2.765   0.799  0.1003  0.2087  0.4906
   99phy    C34 2649   2.586   2.658   0.759  0.0667  0.1139 -0.1560
   99phy    C32 2650   2.678   2.807   0.946  0.6271  0.3397  0.1483
   99phy    C31 2651   2.627   2.951   0.961 -0.2649 -0.0003 -0.0589
   99phy    C30 2652   2.643   3.003   1.104 -0.1642 -0.0322  0.2485
   99phy    C28 2653   2.602   3.150   1.139 -0.0793 -0.4116 -0.2447
   99phy    C29 2654   2.551   3.164   1.280 -0.0790 -0.1059 -0.3989
   99phy    C27 2655   2.710   3.251   1.098 -0.4561  0.0255 -0.4460
   99phy    C26 2656   2.645   3.375   1.038  0.0387 -0.1474  0.2951
   99phy    C25 2657   2.752   3.476   1.006  0.1297  0.2844 -0.2818
   99phy    C23 2658   2.712   3.597   0.923 -0.7563  0.1088  0.0279
   99phy    C24 2659   2.719   3.729   1.000  0.3051  0.2422 -0.1320
   99phy    C22 2660   2.797   3.613   0.796  0.1201 -0.0574 -0.0582
   99phy    C21 2661   2.711   3.591   0.673 -0.4820  0.5959  0.1410
   99phy    C20 2662   2.784   3.641   0.544 -0.1857 -0.7202 -0.5633
   99phy    C18 2663   2.712   3.624   0.408 -0.2168  0.4514  0.1711
   99phy    O01 2664   2.693   3.483   0.390  0.4184 -0.2493 -0.5455
   99phy    H01 2665   2.628   3.459   0.327  0.3145 -0.1910 -0.4601
   99phy    C19 2666   2.827   3.664   0.318  0.0582  0.3104 -0.3067
   99phy    C13 2667   2.567   3.696   0.388 -0.2430 -0.2432 -0.1490
   99phy     H3 2668   2.502   3.653   0.468  0.7836 -0.2485  0.6992
   99phy    O33 2669   2.560   3.833   0.430 -0.3813 -0.2024  0.2884
   99phy    H1B 2670   2.594   3.884   0.359 -0.5959 -1.7771 -0.9867
   99phy    C12 2671   2.459   3.669   0.278  0.6494 -0.6134 -0.1282
   99phy    O11 2672   2.450   3.547   0.216 -0.4190 -0.3978  0.4328
   99phy    H1A 2673   2.363   3.517   0.233 -1.1191  1.9601  1.5655
  100phy    C35 2674   3.455   3.642   1.863  0.1680  0.1831  0.1847
  100phy    C33 2675   3.518   3.519   1.918 -0.1264  0.4059 -0.1960
  100phy    C34 2676   3.503   3.529   2.074 -0.4137  0.0990  0.5849
  100phy    C32 2677   3.438   3.395   1.880 -0.4297  0.3177 -0.3655
  100phy    C31 2678   3.486   3.313   1.763  0.2832  0.2816 -0.6042
  100phy    C30 2679   3.380   3.202   1.726  0.3516  0.5274 -0.3804
  100phy    C28 2680   3.432   3.104   1.615 -0.3965  0.2961 -0.0441
  100phy    C29 2681   3.509   2.987   1.676  0.0283 -0.5543 -0.1850
  100phy    C27 2682   3.306   3.061   1.534 -0.1869  0.3519  0.2581
  100phy    C26 2683   3.330   3.012   1.389 -0.2657  0.1427  0.4468
  100phy    C25 2684   3.197   2.984   1.322  0.3702 -0.5983  0.0635
  100phy    C23 2685   3.204   2.945   1.175 -0.2044  0.4709  0.0238
  100phy    C24 2686   3.199   2.796   1.153  0.2652 -0.4562 -0.6696
  100phy    C22 2687   3.093   3.009   1.088 -0.2472 -0.0838  0.0773
  100phy    C21 2688   3.131   3.031   0.942 -0.3200 -0.3698  0.1527
  100phy    C20 2689   3.012   3.082   0.861  0.2100  0.5069  0.2707
  100phy    C18 2690   3.033   3.131   0.716 -0.0630  0.0632  0.1212
  100phy    O01 2691   3.132   3.235   0.716 -0.2498 -0.2760  0.4915
  100phy    H01 2692   3.220   3.201   0.713  0.1388  0.7763 -0.2477
  100phy    C19 2693   2.898   3.201   0.681  0.0863 -0.1472 -0.2857
  100phy    C13 2694   3.082   3.016   0.609  0.7306 -0.3790 -0.2702
  100phy     H3 2695   3.185   2.991   0.644  0.7822  0.3226  0.1010
  100phy    O33 2696   3.027   2.887   0.620 -0.9196  0.3184  0.5314
  100phy    H1B 2697   3.086   2.840   0.675  0.4727  2.5517  1.0611
  100phy    C12 2698   3.149   3.043   0.476 -0.0743  0.4035  0.4512
  100phy    O11 2699   3.072   3.041   0.359  0.2644 -0.2937 -0.5193
  100phy    H1A 2700   3.043   2.953   0.340 -0.5227  0.1613 -1.5212
  101phy    C35 2701   3.724   3.974   1.383 -0.5743  0.4991  0.0508
  101phy    C33 2702   3.608   3.877   1.364  0.4691  0.1888  0.2265
  101phy    C34 2703   3.606   3.782   1.485 -0.2672 -0.1065 -0.2562
  101phy    C32 2704   3.475   3.951   1.335 -0.2163  0.0031  0.0001
  101phy    C31 2705   3.363   3.875   1.265 -0.2908  0.4297  0.1245
  101phy    C30 2706   3.233   3.957   1.241  0.4230  0.4767  0.0172
  101phy    C28 2707   3.131   3.881   1.153  0.0089 -0.3294  0.1473
  101phy    C29 2708   3.037   3.786   1.231 -0.2301 -0.2248  0.2433
  101phy    C27 2709   3.051   3.984   1.077 -0.1564 -0.4266  0.1437
  101phy    C26 2710   3.014   3.946   0.932  0.2838  0.6320 -0.4393
  101phy    C25 2711   2.983   4.058   0.843 -0.2495  0.0277 -0.0974
  101phy    C23 2712   2.927   4.034   0.703  0.2257 -0.1791  0.1429
  101phy    C24 2713   2.775   4.009   0.708 -0.6651 -0.0291 -0.4426
  101phy    C22 2714   2.952   4.140   0.604  0.2771 -0.3038 -0.1109
  101phy    C21 2715   2.978   4.103   0.457 -0.5260 -0.2552 -0.2816
  101phy    C20 2716   3.006   4.224   0.372 -0.0342 -0.0688  0.0650
  101phy    C18 2717   3.040   4.224   0.224  0.1692  0.4555  0.0457
  101phy    O01 2718   3.160   4.148   0.211 -0.6568  0.3020  0.2427
  101phy    H01 2719   3.225   4.191   0.263 -1.7517  0.1552  1.7928
  101phy    C19 2720   3.064   4.374   0.197  0.1697  0.0909 -0.2519
  101phy    C13 2721   2.925   4.162   0.130  0.0969  0.0946 -0.2409
  101phy     H3 2722   2.919   4.057   0.168  0.6083 -0.4857 -1.6922
  101phy    O33 2723   2.788   4.199   0.149 -0.0380  0.2445 -0.2004
  101phy    H1B 2724   2.777   4.276   0.095 -1.0342 -0.7119 -1.4147
  101phy    C12 2725   2.941   4.089  -0.009  0.5089  0.2952  0.1569
  101phy    O11 2726   2.939   4.170  -0.124 -0.1559  0.5459  0.1593
  101phy    H1A 2727   2.959   4.109  -0.193  1.8013 -0.6457  1.6758
  102phy    C35 2728   1.638   0.843   2.165 -0.3604 -0.1477 -0.2636
  102phy    C33 2729   1.533   0.736   2.149 -0.0140 -0.3196  0.3225
  102phy    C34 2730   1.504   0.717   2.004 -0.0860  0.4923  0.0185
  102phy    C32 2731   1.579   0.603   2.223 -0.2110 -0.4237  0.4356
  102phy    C31 2732   1.526   0.587   2.368  0.5788  0.3839  0.4289
  102phy    C30 2733   1.544   0.441   2.396  0.1412  0.0102 -0.1045
  102phy    C28 2734   1.474   0.399   2.526  0.8700  0.0375  0.1727
  102phy    C29 2735   1.342   0.329   2.506 -0.0600 -0.1513  0.0224
  102phy    C27 2736   1.573   0.308   2.598 -0.2896 -0.5740  0.1361
  102phy    C26 2737   1.583   0.333   2.748  0.1848 -0.0382  0.1916
  102phy    C25 2738   1.655   0.219   2.820  0.0678  0.0910  0.1815
  102phy    C23 2739   1.666   0.238   2.975 -0.0382  0.4986 -0.0756
  102phy    C24 2740   1.539   0.184   3.046  0.2836 -0.1585 -0.0659
  102phy    C22 2741   1.776   0.140   3.015  0.1947 -0.0096 -0.7607
  102phy    C21 2742   1.863   0.184   3.133  0.0404 -0.1990 -0.1617
  102phy    C20 2743   1.984   0.090   3.137 -0.5516 -0.0252  0.4705
  102phy    C18 2744   2.107   0.133   3.227  0.1837 -0.2094 -0.2233
  102phy    O01 2745   2.061   0.169   3.359  0.1058 -0.3020 -0.0956
  102phy    H01 2746   1.988   0.110   3.366 -1.8013  1.6309 -2.0043
  102phy    C19 2747   2.178  -0.004   3.253 -0.0417  0.6713 -0.1805
  102phy    C13 2748   2.210   0.248   3.176  0.1272 -0.5181 -0.6749
  102phy     H3 2749   2.226   0.236   3.066 -0.4927 -0.6758 -0.7521
  102phy    O33 2750   2.342   0.235   3.227  0.0754  0.3988 -0.2229
  102phy    H1B 2751   2.406   0.276   3.171  1.2337 -0.0142  0.7662
  102phy    C12 2752   2.167   0.400   3.186  0.1703  0.5713 -0.2980
  102phy    O11 2753   2.228   0.487   3.097  0.1309  0.1644 -0.0075
  102phy    H1A 2754   2.317   0.459   3.096 -0.1656 -0.8008 -0.2156
  103phy    C35 2755   2.982   3.546   1.761  0.1408 -0.2232 -0.0206
  103phy    C33 2756   3.091   3.635   1.704 -0.2398 -0.0408  0.1942
  103phy    C34 2757   3.181   3.542   1.616 -0.1308  0.1685  0.4115
  103phy    C32 2758   3.041   3.756   1.625  0.4452 -0.3529 -0.0413
  103phy    C31 2759   3.081   3.887   1.686  0.0269 -0.2669  0.2561
  103phy    C30 2760   3.024   4.012   1.613 -0.1057 -0.4731  0.9514
  103phy    C28 2761   3.064   4.143   1.680  0.5669 -0.0588 -0.1557
  103phy    C29 2762   3.182   4.217   1.610 -0.0952 -0.0151  0.2118
  103phy    C27 2763   2.937   4.228   1.690 -0.1217 -0.4875 -0.2648
  103phy    C26 2764   2.926   4.306   1.823  0.2198 -0.0473 -0.4491
  103phy    C25 2765   2.811   4.409   1.809  0.1974 -0.4531  0.0809
  103phy    C23 2766   2.796   4.514   1.919  0.1380  0.3343  0.0602
  103phy    C24 2767   2.788   4.660   1.865 -0.6220  0.0768  0.5655
  103phy    C22 2768   2.668   4.489   1.998  0.1481 -0.0707 -0.5652
  103phy    C21 2769   2.685   4.444   2.144  0.2328  0.3084  0.1091
  103phy    C20 2770   2.557   4.445   2.230  0.2259 -0.0100  0.2328
  103phy    C18 2771   2.557   4.406   2.379 -0.2171 -0.0402  0.6232
  103phy    O01 2772   2.661   4.479   2.443 -0.6481 -0.7852 -0.0662
  103phy    H01 2773   2.697   4.541   2.382 -2.0916 -0.3272 -0.4976
  103phy    C19 2774   2.426   4.465   2.434 -0.1478 -0.0820  0.0839
  103phy    C13 2775   2.582   4.246   2.408 -0.1490 -0.7393 -0.2818
  103phy     H3 2776   2.662   4.209   2.339 -1.3826 -0.6973 -1.8097
  103phy    O33 2777   2.471   4.175   2.362  0.0451  0.2343  0.4952
  103phy    H1B 2778   2.388   4.208   2.390 -1.0761 -2.0252  0.1302
  103phy    C12 2779   2.609   4.198   2.554 -0.6739 -0.8063 -0.2281
  103phy    O11 2780   2.710   4.267   2.621  0.6060 -0.0962  0.4810
  103phy    H1A 2781   2.712   4.353   2.584 -0.3591 -0.7517 -1.2514
  104phy    C35 2782   2.180   4.330   1.245  0.0690 -0.0254  0.2501
  104phy    C33 2783   2.203   4.434   1.353 -0.1961  0.2713 -0.3816
  104phy    C34 2784   2.109   4.425   1.473  0.1249 -0.3200  0.2926
  104phy    C32 2785   2.352   4.426   1.392  0.1930 -0.2525 -0.5665
  104phy    C31 2786   2.406   4.571   1.401 -0.2096  0.0050  0.2174
  104phy    C30 2787   2.557   4.584   1.404 -0.3451 -0.4284 -0.0941
  104phy    C28 2788   2.600   4.732   1.416 -0.3279 -0.4633 -0.0448
  104phy    C29 2789   2.718   4.748   1.512  0.2208  0.8488 -0.0171
  104phy    C27 2790   2.639   4.795   1.277 -0.0010  0.2703  0.0589
  104phy    C26 2791   2.539   4.890   1.213  0.6643  0.1388  0.3764
  104phy    C25 2792   2.590   4.940   1.078 -0.4592 -0.1514  0.3031
  104phy    C23 2793   2.503   5.027   0.984  0.3185 -0.4515 -0.1834
  104phy    C24 2794   2.514   5.174   1.027 -0.1543  0.4904  0.1445
  104phy    C22 2795   2.568   5.018   0.844  0.1272 -0.2978 -0.3603
  104phy    C21 2796   2.465   5.010   0.738 -0.1422  0.3676 -0.1303
  104phy    C20 2797   2.514   5.043   0.595 -0.0104 -0.0652  0.2149
  104phy    C18 2798   2.416   5.082   0.479  0.7071  0.1059  0.1176
  104phy    O01 2799   2.311   4.981   0.471  0.1999 -0.2007 -0.2266
  104phy    H01 2800   2.346   4.900   0.505 -1.1071 -0.5653  0.3405
  104phy    C19 2801   2.502   5.056   0.353 -0.1693  0.0175  0.3160
  104phy    C13 2802   2.346   5.231   0.479  0.0127  0.0745 -0.4411
  104phy     H3 2803   2.411   5.290   0.549 -0.3315  1.4341 -1.2277
  104phy    O33 2804   2.357   5.321   0.363 -0.1732  0.1671  0.0885
  104phy    H1B 2805   2.333   5.282   0.281 -1.5185  0.0621  0.5045
  104phy    C12 2806   2.218   5.267   0.564 -0.1494 -0.5876 -0.1708
  104phy    O11 2807   2.098   5.253   0.498  0.2757 -0.2433 -0.2741
  104phy    H1A 2808   2.104   5.268   0.406 -2.3398 -0.4083 -0.5359
  105phy    C35 2809   2.235   2.579   0.922  0.6751  0.2007  0.5411
  105phy    C33 2810   2.147   2.619   1.038  0.5311 -0.4578 -0.0388
  105phy    C34 2811   2.173   2.534   1.159  0.5526 -0.4191 -0.1624
  105phy    C32 2812   2.153   2.774   1.060  0.0382  0.0920  0.0386
  105phy    C31 2813   2.025   2.833   1.108  0.5966  0.0812  0.8802
  105phy    C30 2814   2.037   2.985   1.130  0.0376  0.0747 -0.5556
  105phy    C28 2815   1.906   3.057   1.161 -0.1064  0.0172 -0.5213
  105phy    C29 2816   1.872   3.054   1.310 -0.0338 -0.7089  0.6149
  105phy    C27 2817   1.917   3.205   1.116 -0.4094 -0.2003  0.0391
  105phy    C26 2818   1.799   3.244   1.030 -0.1277  0.4850 -0.2868
  105phy    C25 2819   1.829   3.391   0.984 -0.3153  0.2454  0.0561
  105phy    C23 2820   1.737   3.440   0.870  0.7271  0.0905 -0.3186
  105phy    C24 2821   1.610   3.504   0.933 -0.2253 -0.1803 -0.2952
  105phy    C22 2822   1.792   3.549   0.780  0.1579 -0.0397 -0.1656
  105phy    C21 2823   1.883   3.505   0.661  0.2259  0.1196 -0.2465
  105phy    C20 2824   1.902   3.611   0.555 -0.0657  0.4115  0.1997
  105phy    C18 2825   2.013   3.603   0.442 -0.2970 -0.0953  0.1065
  105phy    O01 2826   2.139   3.582   0.512 -0.3844 -0.0252  0.0006
  105phy    H01 2827   2.148   3.647   0.580  0.7169 -0.1671  0.0144
  105phy    C19 2828   2.018   3.739   0.367 -0.1403 -0.3675  0.3571
  105phy    C13 2829   1.985   3.481   0.341  0.3630 -0.0105  0.5408
  105phy     H3 2830   1.970   3.392   0.408 -1.7932 -1.1233 -1.2366
  105phy    O33 2831   1.854   3.470   0.282  0.2438  0.1351  0.1389
  105phy    H1B 2832   1.856   3.493   0.191  1.8143 -1.3902 -0.2609
  105phy    C12 2833   2.093   3.395   0.262 -0.0063  0.1054 -0.5506
  105phy    O11 2834   2.222   3.419   0.318 -0.6607  0.4924  0.0293
  105phy    H1A 2835   2.213   3.441   0.409  0.2735  2.1905 -0.2597
  106phy    C35 2836   1.788   4.527   2.039  0.2928  0.0080 -0.2061
  106phy    C33 2837   1.846   4.647   1.969 -0.0297  0.0096  0.1349
  106phy    C34 2838   1.856   4.614   1.818  0.0359  0.1775  0.1132
  106phy    C32 2839   1.763   4.772   2.008  0.4847 -0.1502  0.3090
  106phy    C31 2840   1.847   4.896   2.040  0.0569  0.2975 -0.6850
  106phy    C30 2841   1.782   5.028   2.079 -0.1071 -0.1579 -0.6547
  106phy    C28 2842   1.870   5.116   2.170  0.1320 -0.3085 -0.1784
  106phy    C29 2843   1.850   5.259   2.122 -0.0529 -0.0887 -0.0934
  106phy    C27 2844   1.852   5.097   2.323  0.0815 -0.4447 -0.1345
  106phy    C26 2845   1.974   5.134   2.406  0.3598  0.7164 -0.1745
  106phy    C25 2846   1.952   5.106   2.555  0.3243 -0.3125 -0.1046
  106phy    C23 2847   2.070   5.136   2.646  0.2541 -0.1134 -0.1731
  106phy    C24 2848   2.046   5.271   2.715 -0.4628 -0.0276 -0.3635
  106phy    C22 2849   2.086   5.033   2.761 -0.4958 -0.4265 -0.4858
  106phy    C21 2850   2.220   4.961   2.750 -0.0605 -0.4119 -0.2596
  106phy    C20 2851   2.277   4.922   2.887  0.1681 -0.2934 -0.2326
  106phy    C18 2852   2.413   4.841   2.899 -0.3439  0.3185 -0.2819
  106phy    O01 2853   2.524   4.914   2.841 -0.0184  0.0675  0.1653
  106phy    H01 2854   2.579   4.850   2.800  0.9562  0.4462  0.8472
  106phy    C19 2855   2.432   4.847   3.055  0.1016  0.1604 -0.1382
  106phy    C13 2856   2.407   4.688   2.844  0.0582 -0.1433  0.7269
  106phy     H3 2857   2.356   4.686   2.745 -2.5886  0.0353  1.9851
  106phy    O33 2858   2.325   4.597   2.912 -0.1517 -0.1463  0.4597
  106phy    H1B 2859   2.244   4.639   2.933 -0.1554  0.3432 -0.4990
  106phy    C12 2860   2.540   4.612   2.816  0.0581 -0.3361  0.1790
  106phy    O11 2861   2.633   4.691   2.755  0.1839  0.1715 -0.1024
  106phy    H1A 2862   2.708   4.642   2.727  0.7090 -0.2005  1.8326
  107phy    C35 2863   3.050   1.011   1.851 -0.2261 -0.1459 -0.5092
  107phy    C33 2864   2.957   1.112   1.920 -0.1184  0.1256 -0.8268
  107phy    C34 2865   2.842   1.149   1.830 -0.1522  0.0892 -0.0310
  107phy    C32 2866   2.904   1.055   2.052  0.3368 -0.2163 -0.9656
  107phy    C31 2867   2.986   1.094   2.180 -0.3625  0.5555  0.0090
  107phy    C30 2868   2.920   1.028   2.305  0.4027 -0.5883  0.2531
  107phy    C28 2869   2.998   1.004   2.432 -0.0230 -0.0016 -0.1005
  107phy    C29 2870   3.026   1.126   2.518  0.5856  0.3068 -0.2250
  107phy    C27 2871   2.928   0.894   2.514  0.1060 -0.2140  0.2701
  107phy    C26 2872   3.011   0.772   2.575  0.3562 -0.6606  0.3175
  107phy    C25 2873   2.918   0.679   2.654 -0.2632 -0.0436  0.2804
  107phy    C23 2874   2.981   0.581   2.761 -0.0597  0.0717 -0.2053
  107phy    C24 2875   3.012   0.663   2.883 -0.4582  0.3316  0.2808
  107phy    C22 2876   2.881   0.470   2.783 -0.2170  0.0113 -0.2915
  107phy    C21 2877   2.928   0.345   2.859 -0.0301  0.1292  0.6715
  107phy    C20 2878   2.807   0.259   2.896  0.1262  0.1770  0.3281
  107phy    C18 2879   2.820   0.111   2.956 -0.7038  0.4119  0.1137
  107phy    O01 2880   2.916   0.096   3.062 -0.0186 -0.2580  0.3763
  107phy    H01 2881   2.893   0.155   3.132 -0.3205  2.4350 -1.8519
  107phy    C19 2882   2.678   0.091   3.016 -0.2268 -0.1920  0.1754
  107phy    C13 2883   2.856   0.002   2.840  0.1123  0.0857 -0.3922
  107phy     H3 2884   2.943   0.044   2.783  0.5443  0.9675  0.8799
  107phy    O33 2885   2.757   0.000   2.733  0.0530 -0.1338  0.0617
  107phy    H1B 2886   2.673  -0.014   2.772  0.4294 -0.7985  0.6617
  107phy    C12 2887   2.897  -0.152   2.872 -0.1007 -0.3172  0.1811
  107phy    O11 2888   2.991  -0.167   2.979 -0.2618  0.0937  0.1481
  107phy    H1A 2889   2.993  -0.084   3.021  2.1149 -0.0339  0.4324
  108phy    C35 2890   4.198   4.316   1.587 -0.2646  0.0855 -0.1450
  108phy    C33 2891   4.084   4.356   1.507  0.2916  0.3109 -0.3142
  108phy    C34 2892   3.950   4.299   1.554 -0.2228 -0.2490  0.4692
  108phy    C32 2893   4.083   4.508   1.521 -0.1667  0.2720 -0.1963
  108phy    C31 2894   4.120   4.594   1.395  0.7543  0.0300  0.4711
  108phy    C30 2895   4.078   4.738   1.391  0.2357  0.9153 -0.3088
  108phy    C28 2896   4.091   4.809   1.258 -0.4638 -0.2218 -0.2956
  108phy    C29 2897   3.965   4.888   1.237  0.7449  0.5088  0.0461
  108phy    C27 2898   4.218   4.894   1.247 -0.1035 -0.0287 -0.1710
  108phy    C26 2899   4.271   4.927   1.109 -0.4138  0.2090 -0.4731
  108phy    C25 2900   4.391   5.028   1.122  0.4191  0.1404  0.5014
  108phy    C23 2901   4.443   5.063   0.979  0.5258  0.4608  0.0962
  108phy    C24 2902   4.490   5.206   0.976  0.3215 -0.1996 -0.6235
  108phy    C22 2903   4.541   4.960   0.917 -0.1254 -0.0290  0.1158
  108phy    C21 2904   4.525   4.940   0.767  0.1138  0.3790 -0.6025
  108phy    C20 2905   4.627   4.845   0.703 -0.0594 -0.1713 -0.8542
  108phy    C18 2906   4.617   4.805   0.553 -0.1644  0.1716 -0.0628
  108phy    O01 2907   4.498   4.731   0.519 -0.0935 -0.1735  0.1448
  108phy    H01 2908   4.442   4.715   0.593 -1.6696  0.6214 -0.8327
  108phy    C19 2909   4.721   4.695   0.552  0.1319 -0.1258 -0.5411
  108phy    C13 2910   4.637   4.914   0.433 -0.4054  0.0807 -0.5696
  108phy     H3 2911   4.720   4.979   0.471  0.7150 -0.5966 -1.7923
  108phy    O33 2912   4.698   4.872   0.312 -0.0909 -0.3118  0.2558
  108phy    H1B 2913   4.636   4.825   0.259  0.1781  0.2892 -0.6118
  108phy    C12 2914   4.537   5.031   0.402 -0.1605 -0.3625 -0.2391
  108phy    O11 2915   4.426   4.994   0.321 -0.2654  0.1326 -0.2081
  108phy    H1A 2916   4.466   4.944   0.252 -0.6054 -0.0034 -0.3094
  109phy    C35 2917   4.443   1.885   2.028  0.1052  0.1354  0.2941
  109phy    C33 2918   4.493   2.011   1.957 -0.2127 -0.0947 -0.0407
  109phy    C34 2919   4.561   1.977   1.828 -0.1548  0.1587  0.1666
  109phy    C32 2920   4.374   2.112   1.936 -0.1153  0.0522 -0.7154
  109phy    C31 2921   4.406   2.258   1.906 -0.2579  0.4106  0.5933
  109phy    C30 2922   4.277   2.333   1.866  0.0758 -0.3317 -0.0978
  109phy    C28 2923   4.297   2.486   1.856  0.3070 -0.5181  0.3536
  109phy    C29 2924   4.202   2.541   1.754 -0.4260  0.3954  0.1649
  109phy    C27 2925   4.280   2.567   1.986 -0.3713 -0.2503  0.1312
  109phy    C26 2926   4.382   2.561   2.104  0.1002 -0.0380  0.3337
  109phy    C25 2927   4.364   2.668   2.211  0.3323  0.4140  0.0466
  109phy    C23 2928   4.474   2.675   2.317 -0.0747 -0.0574  0.0259
  109phy    C24 2929   4.599   2.762   2.279  0.2055  0.1369  0.1202
  109phy    C22 2930   4.413   2.712   2.457 -0.0541 -0.3562  0.8755
  109phy    C21 2931   4.492   2.651   2.572  0.2593 -0.3368 -0.2899
  109phy    C20 2932   4.418   2.668   2.701 -0.0373 -0.4839  0.1873
  109phy    C18 2933   4.477   2.647   2.851  0.1215  0.1205 -0.0091
  109phy    O01 2934   4.596   2.725   2.881  0.6281 -0.1355 -0.1279
  109phy    H01 2935   4.573   2.814   2.862 -0.8265 -0.5122 -0.2923
  109phy    C19 2936   4.358   2.714   2.925  0.7258 -0.3639 -0.2301
  109phy    C13 2937   4.501   2.492   2.894 -0.2154  0.5816  0.3466
  109phy     H3 2938   4.407   2.434   2.875  0.7203 -0.6210 -0.8070
  109phy    O33 2939   4.520   2.466   3.036 -0.4882  0.3293 -0.1011
  109phy    H1B 2940   4.609   2.483   3.059 -0.1266 -0.7077 -0.6519
  109phy    C12 2941   4.629   2.414   2.830 -0.0188 -0.1707  0.1625
  109phy    O11 2942   4.746   2.495   2.834  0.1930  0.3730  0.1673
  109phy    H1A 2943   4.721   2.586   2.829  0.0389  0.3635  0.7626
  110phy    C35 2944   4.823   1.487   1.714 -0.2805  0.4132 -0.7819
  110phy    C33 2945   4.686   1.556   1.691 -0.1446  0.4234  0.3631
  110phy    C34 2946   4.622   1.599   1.824  0.0820 -0.1411  0.2228
  110phy    C32 2947   4.697   1.676   1.595 -0.0481  0.8284  0.1002
  110phy    C31 2948   4.700   1.634   1.444  0.0533 -0.1282  0.0526
  110phy    C30 2949   4.721   1.759   1.351  0.6885  0.4742 -0.1281
  110phy    C28 2950   4.732   1.723   1.203  0.1315  0.2882  0.0526
  110phy    C29 2951   4.606   1.764   1.124  0.1081 -0.0149 -0.2910
  110phy    C27 2952   4.853   1.789   1.141 -0.2465 -0.2825 -0.3597
  110phy    C26 2953   4.905   1.710   1.019 -0.6706  0.1567  0.4694
  110phy    C25 2954   5.021   1.767   0.942 -0.3676  0.0173 -0.0411
  110phy    C23 2955   5.068   1.679   0.823  0.3887  0.2519  0.4074
  110phy    C24 2956   5.013   1.728   0.690  0.1879 -0.3827 -0.2282
  110phy    C22 2957   5.220   1.671   0.844 -0.1920 -0.0071 -0.3119
  110phy    C21 2958   5.295   1.550   0.787  0.2151  0.2384  0.1430
  110phy    C20 2959   5.444   1.546   0.826  0.0702 -0.2940 -0.1540
  110phy    C18 2960   5.546   1.455   0.743 -0.0813  0.4448 -0.1536
  110phy    O01 2961   5.494   1.320   0.737 -0.0992 -0.3239 -0.3272
  110phy    H01 2962   5.420   1.316   0.679 -0.8939 -0.1242  0.6373
  110phy    C19 2963   5.670   1.471   0.829 -0.7437 -0.1270 -0.4588
  110phy    C13 2964   5.577   1.502   0.589  0.4157 -0.0509 -0.2753
  110phy     H3 2965   5.475   1.509   0.544  0.3242 -0.2868 -0.1040
  110phy    O33 2966   5.607   1.642   0.575  0.0710  0.0819 -0.0995
  110phy    H1B 2967   5.697   1.653   0.600 -0.2542 -0.2059  1.2379
  110phy    C12 2968   5.612   1.415   0.471 -0.1242  0.4611  0.6938
  110phy    O11 2969   5.752   1.385   0.451 -0.6552 -0.0883 -0.0658
  110phy    H1A 2970   5.764   1.297   0.479 -0.1509  0.0776  0.2504
  111phy    C35 2971   4.214   1.900   2.857 -0.4044 -0.5979 -0.0216
  111phy    C33 2972   4.321   2.001   2.812 -0.5910  0.2738 -0.5597
  111phy    C34 2973   4.265   2.136   2.846  0.4191  0.8454 -0.0173
  111phy    C32 2974   4.443   1.971   2.900 -0.8943  0.2144 -0.1221
  111phy    C31 2975   4.560   1.935   2.805  0.1049  0.0730 -0.1305
  111phy    C30 2976   4.691   1.932   2.888 -0.4700  0.1534  0.6029
  111phy    C28 2977   4.813   1.911   2.796 -0.3688  0.0147 -0.1584
  111phy    C29 2978   4.875   2.046   2.776 -0.1942 -0.0466 -0.1507
  111phy    C27 2979   4.919   1.824   2.862  0.0065 -0.3148  0.1928
  111phy    C26 2980   4.900   1.668   2.859 -0.6029  0.1466 -0.2706
  111phy    C25 2981   5.011   1.581   2.928 -0.4692 -0.3770 -0.1032
  111phy    C23 2982   4.967   1.435   2.951 -0.0097  0.1094 -0.4180
  111phy    C24 2983   4.996   1.344   2.836  0.0512  0.3141  0.4212
  111phy    C22 2984   5.034   1.377   3.079  0.3578  0.1785  0.1143
  111phy    C21 2985   4.949   1.365   3.208 -0.5750  0.6198 -0.1392
  111phy    C20 2986   5.019   1.259   3.297  0.6006 -0.1418  0.2006
  111phy    C18 2987   4.949   1.216   3.433  0.1570 -0.5103 -0.0985
  111phy    O01 2988   4.812   1.175   3.403 -0.1141 -0.8115 -0.3543
  111phy    H01 2989   4.773   1.138   3.479 -1.3441  1.7322  0.3575
  111phy    C19 2990   5.025   1.082   3.457 -0.0428  0.1142 -0.1392
  111phy    C13 2991   4.963   1.333   3.546 -0.1586 -0.3033  0.4977
  111phy     H3 2992   4.953   1.431   3.493  1.1653 -1.2643 -1.6362
  111phy    O33 2993   5.099   1.346   3.594  0.3826 -0.1578 -0.1813
  111phy    H1B 2994   5.121   1.437   3.587  2.2010 -0.5820 -0.5427
  111phy    C12 2995   4.863   1.337   3.666 -0.5727  0.0141 -0.4593
  111phy    O11 2996   4.859   1.232   3.759 -0.1840 -0.2504  0.1346
  111phy    H1A 2997   4.946   1.220   3.792 -0.1611 -1.0486 -0.1847
  112phy    C35 2998   3.814   2.833   1.646 -0.0293  0.5547  0.0602
  112phy    C33 2999   3.948   2.831   1.574 -0.3970 -0.0955  0.1337
  112phy    C34 3000   3.912   2.839   1.428  0.0628 -0.1070 -0.4665
  112phy    C32 3001   4.046   2.948   1.603 -0.3202  0.1308  0.0946
  112phy    C31 3002   4.160   2.905   1.695 -0.3475 -0.1377 -0.1720
  112phy    C30 3003   4.236   3.027   1.754  0.0687  0.5425  0.0944
  112phy    C28 3004   4.356   2.990   1.840 -0.4470  0.5786 -0.4707
  112phy    C29 3005   4.492   2.975   1.764  0.0038 -0.4600 -0.0473
  112phy    C27 3006   4.369   3.105   1.944  0.0643 -0.5163 -0.5240
  112phy    C26 3007   4.402   3.068   2.091 -0.3345 -0.4096 -0.1724
  112phy    C25 3008   4.366   3.173   2.198  0.2039  0.1407  0.1232
  112phy    C23 3009   4.408   3.136   2.339  0.3543  0.1424 -0.0147
  112phy    C24 3010   4.554   3.156   2.369 -0.2849 -0.2880 -0.4064
  112phy    C22 3011   4.344   3.235   2.436  0.4041  0.0656  0.4623
  112phy    C21 3012   4.250   3.174   2.540  0.3216 -0.2590  0.0853
  112phy    C20 3013   4.211   3.275   2.649 -0.2476 -0.0804  0.0257
  112phy    C18 3014   4.132   3.229   2.777 -0.5146 -0.6905  0.3500
  112phy    O01 3015   4.192   3.110   2.829  0.2487  0.1889  0.0147
  112phy    H01 3016   4.173   3.039   2.771 -0.2663 -0.1388  0.5666
  112phy    C19 3017   4.168   3.347   2.875  0.1257  0.0977 -0.1060
  112phy    C13 3018   3.976   3.211   2.747  0.3487 -0.5453 -0.0361
  112phy     H3 3019   3.965   3.148   2.655  2.2417  0.6998 -1.1947
  112phy    O33 3020   3.914   3.336   2.706 -0.6738 -0.1534  0.0964
  112phy    H1B 3021   3.881   3.389   2.776  0.8773  1.0354 -0.0384
  112phy    C12 3022   3.889   3.139   2.859 -0.1852 -0.4039  0.1114
  112phy    O11 3023   3.826   3.224   2.949  0.1094 -0.3341  0.0018
  112phy    H1A 3024   3.767   3.268   2.890 -0.7353 -0.2566  0.8717
  113phy    C35 3025   3.496   0.480   1.362 -0.6888  0.0329 -0.0874
  113phy    C33 3026   3.478   0.404   1.497 -0.5366  0.5140 -0.5300
  113phy    C34 3027   3.397   0.490   1.595 -0.1788  0.1246 -0.3476
  113phy    C32 3028   3.404   0.271   1.476 -0.4707 -0.0195  0.1167
  113phy    C31 3029   3.489   0.145   1.479  0.2041 -0.6988 -0.0761
  113phy    C30 3030   3.418   0.020   1.417 -0.5302 -0.0037 -0.0532
  113phy    C28 3031   3.492  -0.115   1.439  0.1076 -0.1410  0.5830
  113phy    C29 3032   3.422  -0.194   1.551 -0.3918 -0.3010 -0.8119
  113phy    C27 3033   3.483  -0.202   1.314  0.0734  0.6612  0.4912
  113phy    C26 3034   3.598  -0.186   1.213 -0.3506 -0.1977  0.6762
  113phy    C25 3035   3.556  -0.248   1.076 -0.2008 -0.0465 -0.0412
  113phy    C23 3036   3.653  -0.266   0.957 -0.2639 -0.2363 -0.1945
  113phy    C24 3037   3.746  -0.384   0.982 -0.2163  0.2048 -0.2893
  113phy    C22 3038   3.570  -0.283   0.828  0.2322  0.3154 -0.0367
  113phy    C21 3039   3.622  -0.204   0.708  0.5139  0.2401  0.3136
  113phy    C20 3040   3.550  -0.250   0.581 -0.3537  0.3770 -0.4622
  113phy    C18 3041   3.563  -0.151   0.455 -0.2063  0.4838 -0.1272
  113phy    O01 3042   3.536  -0.014   0.498 -0.2441 -0.0190  0.1360
  113phy    H01 3043   3.484  -0.009   0.576 -2.2467  2.3950 -1.2153
  113phy    C19 3044   3.444  -0.199   0.366 -0.0211 -0.1056 -0.4612
  113phy    C13 3045   3.705  -0.168   0.378 -0.0296  0.2506 -0.2960
  113phy     H3 3046   3.776  -0.121   0.451 -0.5514  2.5398 -1.1794
  113phy    O33 3047   3.765  -0.300   0.366 -0.1186  0.1512 -0.2052
  113phy    H1B 3048   3.725  -0.363   0.423  0.8713 -0.7656 -0.4891
  113phy    C12 3049   3.765  -0.064   0.270  0.1043  0.2631 -0.8722
  113phy    O11 3050   3.706   0.065   0.280 -0.4158 -0.2347  0.0228
  113phy    H1A 3051   3.640   0.062   0.346 -1.9028 -0.2264 -1.4302
  114phy    C35 3052   0.247   2.824   2.537  0.3220  0.1972  1.0700
  114phy    C33 3053   0.324   2.945   2.494 -0.1766 -0.5276 -0.0936
  114phy    C34 3054   0.463   2.900   2.447  0.6810 -0.1004  0.1272
  114phy    C32 3055   0.250   3.029   2.387 -0.2042  0.0100 -0.7884
  114phy    C31 3056   0.250   3.185   2.400 -0.4957  0.5906  0.2230
  114phy    C30 3057   0.177   3.257   2.280  0.0248  0.2312  0.2515
  114phy    C28 3058   0.215   3.405   2.258  0.1355  0.0829  0.0417
  114phy    C29 3059   0.213   3.436   2.112  0.1437 -0.9970 -0.2394
  114phy    C27 3060   0.119   3.494   2.334 -0.0918  0.0913  0.1907
  114phy    C26 3061   0.161   3.641   2.370 -0.0820 -0.0548 -0.1194
  114phy    C25 3062   0.048   3.738   2.409  0.1180 -0.1586 -0.0983
  114phy    C23 3063   0.110   3.869   2.462  0.3728  0.2494 -0.7305
  114phy    C24 3064   0.103   3.978   2.361  0.0939 -0.1927  0.4236
  114phy    C22 3065   0.020   3.921   2.574 -0.3307 -0.0996  0.2242
  114phy    C21 3066   0.083   4.001   2.690  0.0401 -0.0638  0.0676
  114phy    C20 3067  -0.003   4.106   2.753 -0.0240 -0.1612  0.0113
  114phy    C18 3068   0.043   4.198   2.876  0.2562  0.5517  0.2569
  114phy    O01 3069   0.170   4.248   2.850 -0.3598 -0.3463 -0.0184
  114phy    H01 3070   0.238   4.185   2.843 -0.8062 -0.8149 -0.2059
  114phy    C19 3071  -0.064   4.309   2.860 -0.1932 -0.1437  0.0153
  114phy    C13 3072   0.039   4.121   3.021  0.1813  0.0863  0.3780
  114phy     H3 3073   0.101   4.028   3.013 -1.9709 -1.3609 -0.4777
  114phy    O33 3074  -0.090   4.065   3.045  0.0050  0.3021 -0.4902
  114phy    H1B 3075  -0.159   4.127   3.059 -1.4879 -1.5540  0.9059
  114phy    C12 3076   0.097   4.189   3.151  0.0547 -0.0393 -0.3247
  114phy    O11 3077   0.014   4.283   3.217 -0.1470  0.0556 -0.2255
  114phy    H1A 3078  -0.042   4.231   3.270 -0.4742 -0.1206 -0.7327
  115phy    C35 3079   4.333   1.539   1.471  0.1492 -0.0786 -0.3410
  115phy    C33 3080   4.184   1.564   1.436 -0.5063 -0.7436 -0.6588
  115phy    C34 3081   4.109   1.443   1.475  0.3270 -0.1691  0.7092
  115phy    C32 3082   4.120   1.689   1.503  0.1280 -0.5218  0.3677
  115phy    C31 3083   4.144   1.818   1.422  0.3976 -0.1967  0.0988
  115phy    C30 3084   4.128   1.945   1.508  0.1061  0.2334  0.2661
  115phy    C28 3085   4.198   2.064   1.444 -0.3575 -0.4287  0.0700
  115phy    C29 3086   4.104   2.187   1.462  0.1833 -0.2895 -0.6300
  115phy    C27 3087   4.344   2.087   1.488 -0.3618  0.2179 -0.2896
  115phy    C26 3088   4.438   2.154   1.385  0.1193  0.0734 -0.2143
  115phy    C25 3089   4.578   2.147   1.438 -0.1694  0.5131 -0.2835
  115phy    C23 3090   4.701   2.223   1.375 -0.7072 -0.2339 -0.8801
  115phy    C24 3091   4.817   2.209   1.479  0.1503 -0.0997  0.6185
  115phy    C22 3092   4.768   2.155   1.251 -0.7458 -0.1818  0.8201
  115phy    C21 3093   4.688   2.169   1.120 -0.0528  0.1544 -0.1216
  115phy    C20 3094   4.772   2.131   1.003 -0.1603 -0.5540 -0.0392
  115phy    C18 3095   4.697   2.135   0.862 -0.2847  0.9626  0.5917
  115phy    O01 3096   4.589   2.040   0.863 -0.3293  0.0476 -0.1176
  115phy    H01 3097   4.604   1.955   0.900  0.3441 -0.4184 -1.4056
  115phy    C19 3098   4.785   2.062   0.756 -0.3383  0.1519 -0.2679
  115phy    C13 3099   4.651   2.276   0.795  0.2770  0.1953  0.0675
  115phy     H3 3100   4.697   2.350   0.865  0.5665  0.2579 -0.1852
  115phy    O33 3101   4.702   2.331   0.675  0.4045 -0.3350  0.1368
  115phy    H1B 3102   4.644   2.303   0.607  1.6413 -2.2047 -0.2369
  115phy    C12 3103   4.507   2.330   0.832  0.1395 -0.3090  0.5226
  115phy    O11 3104   4.400   2.271   0.756  0.3135 -0.3393 -0.6033
  115phy    H1A 3105   4.402   2.180   0.778 -0.3739 -0.2227 -0.0202
  116phy    C35 3106   4.589   4.633   1.197  0.0112 -0.2936  0.1298
  116phy    C33 3107   4.599   4.494   1.129  0.4335 -0.3766 -0.3038
  116phy    C34 3108   4.718   4.494   1.031 -0.2947  0.1328  0.4112
  116phy    C32 3109   4.591   4.384   1.233 -0.5385  0.4062  0.3904
  116phy    C31 3110   4.539   4.248   1.182 -0.2298 -0.1121 -0.4433
  116phy    C30 3111   4.531   4.147   1.297  0.3772  0.0895 -0.3927
  116phy    C28 3112   4.468   4.009   1.258 -0.2975  0.8423 -0.2325
  116phy    C29 3113   4.518   3.895   1.344  0.1076  0.0057  0.2449
  116phy    C27 3114   4.314   4.008   1.249  0.2041  0.0885  0.1266
  116phy    C26 3115   4.249   3.934   1.135 -0.0531 -0.1225  0.2934
  116phy    C25 3116   4.100   3.933   1.137 -0.2367  0.2918  0.1327
  116phy    C23 3117   4.039   3.830   1.043  0.7769 -0.7659  0.4929
  116phy    C24 3118   3.936   3.741   1.118  0.0682  0.0897  0.1269
  116phy    C22 3119   3.978   3.896   0.917 -0.1437 -0.0908  0.2716
  116phy    C21 3120   4.007   3.831   0.780 -0.6855 -0.0993 -0.2392
  116phy    C20 3121   3.960   3.912   0.657 -0.1214 -0.4533 -0.1209
  116phy    C18 3122   3.998   3.861   0.510  0.0885 -0.3216 -0.6007
  116phy    O01 3123   4.134   3.815   0.506 -0.2869  0.4096 -0.0565
  116phy    H01 3124   4.185   3.877   0.458  1.0776  0.0360  0.8643
  116phy    C19 3125   3.974   3.988   0.421 -0.3254 -0.0413  0.0168
  116phy    C13 3126   3.906   3.738   0.463 -0.1121  0.1258 -0.1014
  116phy     H3 3127   3.930   3.659   0.538 -0.8004  0.9461  1.0097
  116phy    O33 3128   3.767   3.743   0.491  0.0860  0.1255 -0.2100
  116phy    H1B 3129   3.728   3.657   0.491  0.0802  0.1233 -1.0517
  116phy    C12 3130   3.941   3.642   0.342 -0.3090 -0.1359 -0.1953
  116phy    O11 3131   4.076   3.642   0.310 -0.4110  0.5158 -0.2233
  116phy    H1A 3132   4.119   3.681   0.384 -0.8847 -1.2329  1.0289
  117phy    C35 3133   3.293   0.125   2.073 -0.1116  0.4483  0.1226
  117phy    C33 3134   3.263   0.062   1.940 -0.2383 -0.2082 -0.0813
  117phy    C34 3135   3.303   0.150   1.828 -0.0927 -0.1453 -0.2597
  117phy    C32 3136   3.323  -0.076   1.931  0.1364 -0.2738 -0.2537
  117phy    C31 3137   3.213  -0.184   1.906 -0.4369 -0.4695 -0.2665
  117phy    C30 3138   3.288  -0.319   1.914 -0.0821  0.3923  0.1290
  117phy    C28 3139   3.197  -0.442   1.896 -0.5100 -0.2033 -0.3620
  117phy    C29 3140   3.215  -0.503   1.751  0.2095 -0.3349 -0.0325
  117phy    C27 3141   3.229  -0.539   2.012  0.0297  0.1812 -0.0172
  117phy    C26 3142   3.118  -0.567   2.114  0.2645  0.4354 -0.1018
  117phy    C25 3143   3.172  -0.674   2.210 -0.0205 -0.1605 -0.3645
  117phy    C23 3144   3.079  -0.724   2.326 -0.6443 -0.1445  0.3612
  117phy    C24 3145   2.992  -0.838   2.276  0.1780 -0.1058 -0.3438
  117phy    C22 3146   3.152  -0.774   2.451 -0.0979 -0.0143  0.1215
  117phy    C21 3147   3.164  -0.663   2.560 -0.0501  0.4228 -0.1606
  117phy    C20 3148   3.213  -0.722   2.693  0.3334  0.3431 -0.2107
  117phy    C18 3149   3.220  -0.632   2.820  0.3415 -0.6813  0.1511
  117phy    O01 3150   3.096  -0.558   2.842 -0.0086  0.1114  0.3540
  117phy    H01 3151   3.087  -0.525   2.929  1.8366  2.5023 -0.2683
  117phy    C19 3152   3.228  -0.738   2.940 -0.2568 -0.2363  0.2269
  117phy    C13 3153   3.351  -0.533   2.813  0.5466 -0.0291 -0.0335
  117phy     H3 3154   3.441  -0.591   2.783 -0.3500 -0.6798 -1.5452
  117phy    O33 3155   3.387  -0.490   2.943  0.1373 -0.5713 -0.3295
  117phy    H1B 3156   3.331  -0.425   2.981  1.6558  0.9022 -0.4814
  117phy    C12 3157   3.342  -0.401   2.727 -0.0395  0.2222  0.3800
  117phy    O11 3158   3.244  -0.310   2.770 -0.3027 -0.2131 -0.3499
  117phy    H1A 3159   3.170  -0.319   2.713  0.4423  0.0116 -1.4009
  118phy    C35 3160   4.705   3.393   2.125  0.3684 -0.0058  0.6256
  118phy    C33 3161   4.799   3.518   2.103 -0.3541  0.2737 -0.2399
  118phy    C34 3162   4.892   3.482   1.985  0.4561 -0.7123 -0.1315
  118phy    C32 3163   4.723   3.652   2.080  0.3266 -0.1825 -0.3139
  118phy    C31 3164   4.766   3.759   2.183 -0.2350 -0.3306 -0.7372
  118phy    C30 3165   4.669   3.879   2.189 -0.3164 -0.5051  0.0052
  118phy    C28 3166   4.711   3.986   2.285  0.3314 -0.2239 -0.1278
  118phy    C29 3167   4.738   4.116   2.220 -0.1643  0.3368 -0.2707
  118phy    C27 3168   4.608   4.011   2.398  0.2493  0.5346  0.3079
  118phy    C26 3169   4.656   4.039   2.541  0.1469  0.1157  0.4472
  118phy    C25 3170   4.549   4.047   2.641 -0.3228  0.0196 -0.5067
  118phy    C23 3171   4.594   4.048   2.789  0.2574 -0.2323  0.2923
  118phy    C24 3172   4.492   4.127   2.872  0.1954  0.1021 -0.2584
  118phy    C22 3173   4.615   3.911   2.857  0.3540 -0.0244  0.2416
  118phy    C21 3174   4.754   3.895   2.924 -0.3541 -0.8369  0.2475
  118phy    C20 3175   4.775   3.764   3.002 -0.5907  0.2499 -0.1954
  118phy    C18 3176   4.920   3.726   3.046 -0.2687 -0.7481 -0.3388
  118phy    O01 3177   4.969   3.835   3.127 -0.2875 -0.2708  0.2347
  118phy    H01 3178   4.956   3.913   3.076  1.5107 -1.1175 -1.6823
  118phy    C19 3179   4.890   3.605   3.141  0.0637 -0.3126 -0.5389
  118phy    C13 3180   5.021   3.692   2.923 -0.9836  0.9848  0.6448
  118phy     H3 3181   5.014   3.768   2.841  2.3561 -0.6064 -1.3107
  118phy    O33 3182   4.975   3.579   2.854  0.6315  0.3745 -0.1730
  118phy    H1B 3183   5.032   3.569   2.780  2.3459  1.1811  0.9908
  118phy    C12 3184   5.180   3.695   2.958  0.4434  0.3096  0.6100
  118phy    O11 3185   5.271   3.697   2.847  0.5682  0.0483  0.3466
  118phy    H1A 3186   5.238   3.643   2.778  0.5161  0.3675  0.1207
  119phy    C35 3187   3.906   3.194   1.903 -0.4254  0.3634 -0.0836
  119phy    C33 3188   3.984   3.325   1.888 -0.0616  0.0314 -0.0322
  119phy    C34 3189   3.903   3.415   1.799  0.1863 -0.5102  0.3789
  119phy    C32 3190   4.009   3.387   2.029 -0.5932  0.3043  0.0200
  119phy    C31 3191   4.133   3.485   2.033  0.2308  0.2100  0.0207
  119phy    C30 3192   4.138   3.547   2.171 -0.0354  0.2030 -0.0029
  119phy    C28 3193   4.267   3.632   2.183 -0.4536  0.0791 -0.2374
  119phy    C29 3194   4.255   3.780   2.147 -0.1415 -0.1456 -0.0462
  119phy    C27 3195   4.311   3.636   2.329  0.6527 -0.3947  0.0074
  119phy    C26 3196   4.456   3.602   2.361 -0.0643  0.2020 -0.0792
  119phy    C25 3197   4.489   3.614   2.509 -0.4942  0.0953 -0.4348
  119phy    C23 3198   4.620   3.551   2.561 -0.0634  0.2119  0.0220
  119phy    C24 3199   4.746   3.636   2.538  0.3728 -0.7598 -0.3011
  119phy    C22 3200   4.599   3.533   2.709 -0.8813 -0.1481  0.5249
  119phy    C21 3201   4.658   3.409   2.770  0.2464 -0.0466 -0.4211
  119phy    C20 3202   4.616   3.384   2.915  0.3979  0.1813 -0.0402
  119phy    C18 3203   4.639   3.245   2.985 -0.3737  0.2651  0.2450
  119phy    O01 3204   4.773   3.188   2.960  0.2624 -0.0406  0.1892
  119phy    H01 3205   4.773   3.100   2.993 -2.3362 -0.7840 -1.4100
  119phy    C19 3206   4.638   3.289   3.135  0.4242 -0.1407 -0.0460
  119phy    C13 3207   4.524   3.134   2.947  0.3847  0.0396  0.5486
  119phy     H3 3208   4.424   3.185   2.951  0.6960  0.5830  2.5653
  119phy    O33 3209   4.506   3.032   3.044  0.1263 -0.0507  0.7915
  119phy    H1B 3210   4.588   2.993   3.068 -0.2746 -0.9063  0.8293
  119phy    C12 3211   4.527   3.066   2.802 -0.8818 -0.1492  0.2847
  119phy    O11 3212   4.621   2.961   2.791  0.4042  0.1387  0.2305
  119phy    H1A 3213   4.656   2.955   2.704 -0.7132 -1.6678 -0.1307
  120phy    C35 3214   3.777   1.946   1.197  0.4459 -0.1623 -0.3163
  120phy    C33 3215   3.656   2.042   1.230 -0.0930 -0.1311 -0.4102
  120phy    C34 3216   3.552   1.963   1.307  0.1828 -0.1326 -0.1726
  120phy    C32 3217   3.701   2.173   1.302 -0.4023  0.6492 -0.2087
  120phy    C31 3218   3.624   2.294   1.250 -0.0291 -0.0410  0.1381
  120phy    C30 3219   3.647   2.420   1.337  0.0284 -0.1277 -0.0458
  120phy    C28 3220   3.560   2.537   1.289  0.2570 -0.3843  0.1595
  120phy    C29 3221   3.488   2.610   1.405  0.3362  0.3806 -0.1488
  120phy    C27 3222   3.639   2.641   1.207 -0.2672  0.1418  0.2403
  120phy    C26 3223   3.563   2.726   1.099  0.2142 -0.1179  0.1203
  120phy    C25 3224   3.648   2.844   1.040  0.2932  0.2716  0.2744
  120phy    C23 3225   3.586   2.948   0.945 -0.1891 -0.1540 -0.0790
  120phy    C24 3226   3.517   3.059   1.020  0.0036  0.4487  0.1102
  120phy    C22 3227   3.703   3.018   0.876  0.3332 -0.2475 -0.3911
  120phy    C21 3228   3.692   2.994   0.720 -0.0238  0.1154  0.4617
  120phy    C20 3229   3.771   3.089   0.629  0.0918 -0.6311  0.1880
  120phy    C18 3230   3.756   3.087   0.469  0.0676 -0.0415  0.4292
  120phy    O01 3231   3.796   2.955   0.423 -0.4321 -0.4246  0.2795
  120phy    H01 3232   3.788   2.890   0.490  0.7895  0.6866  1.5742
  120phy    C19 3233   3.863   3.191   0.431  0.3125 -0.0341 -0.4432
  120phy    C13 3234   3.603   3.111   0.417 -0.1866 -0.5188  0.1925
  120phy     H3 3235   3.547   3.018   0.446  0.0970 -0.9391 -0.5853
  120phy    O33 3236   3.518   3.212   0.486  0.0332 -0.3072  0.2090
  120phy    H1B 3237   3.533   3.295   0.444 -1.7292  0.2106  0.5054
  120phy    C12 3238   3.549   3.084   0.271 -0.1923  0.8924  0.3557
  120phy    O11 3239   3.544   3.194   0.178  0.6055  0.0074 -0.2017
  120phy    H1A 3240   3.634   3.216   0.165  0.6600  1.2990  1.9198
  121phy    C35 3241   0.587   1.087   2.222 -0.0051 -0.6935 -0.2328
  121phy    C33 3242   0.700   1.188   2.224  0.0907 -0.3839  0.0461
  121phy    C34 3243   0.826   1.127   2.160  0.0533 -0.0502 -0.3456
  121phy    C32 3244   0.653   1.315   2.146  0.6670 -0.4226  0.0742
  121phy    C31 3245   0.616   1.433   2.233  0.0934 -0.1613 -0.3513
  121phy    C30 3246   0.590   1.555   2.148 -0.5113 -0.5489  0.3949
  121phy    C28 3247   0.583   1.699   2.201  0.0180 -0.0576 -0.5719
  121phy    C29 3248   0.660   1.793   2.113  0.3752 -0.1968 -0.1820
  121phy    C27 3249   0.436   1.740   2.215  0.0738 -0.1646  0.0121
  121phy    C26 3250   0.415   1.831   2.336 -0.7341 -0.0211 -0.6378
  121phy    C25 3251   0.269   1.875   2.355  0.0677  0.2061 -0.5951
  121phy    C23 3252   0.227   1.981   2.461  0.0088  0.5245  0.2693
  121phy    C24 3253   0.092   2.042   2.417 -0.5200  0.5295 -0.5073
  121phy    C22 3254   0.213   1.921   2.601 -0.2674  0.0802  0.2565
  121phy    C21 3255   0.306   1.968   2.710 -0.5245 -0.0918  0.2202
  121phy    C20 3256   0.268   1.881   2.826  0.1835 -0.4370  0.0101
  121phy    C18 3257   0.342   1.872   2.965 -0.6919  0.5368  0.0273
  121phy    O01 3258   0.376   2.004   3.006 -0.1506  0.5590 -0.6750
  121phy    H01 3259   0.298   2.055   3.001  0.1517  1.6545  2.7584
  121phy    C19 3260   0.235   1.821   3.061  0.1835 -0.6930  0.0188
  121phy    C13 3261   0.478   1.779   2.968 -0.1769  0.1468 -0.1917
  121phy     H3 3262   0.463   1.689   2.903  4.0485 -0.3185 -0.7952
  121phy    O33 3263   0.509   1.714   3.096  0.1040 -0.1686  0.3955
  121phy    H1B 3264   0.571   1.764   3.146  1.7820 -0.5280 -1.2280
  121phy    C12 3265   0.604   1.840   2.902 -0.1640  0.3002  0.3528
  121phy    O11 3266   0.718   1.763   2.862  0.1799 -0.3474  0.0309
  121phy    H1A 3267   0.768   1.817   2.804 -0.3581  0.5147  0.3487
  122phy    C35 3268   0.101   2.499   2.390 -0.1829 -0.0789 -0.0290
  122phy    C33 3269   0.127   2.513   2.238  0.2148 -0.3926 -0.0677
  122phy    C34 3270   0.006   2.464   2.159 -0.4272  0.8179 -0.0633
  122phy    C32 3271   0.165   2.658   2.205  0.1626 -0.2850  0.0573
  122phy    C31 3272   0.278   2.674   2.105 -0.0083 -0.3977  0.0919
  122phy    C30 3273   0.292   2.815   2.049  0.2615  0.1959 -0.1037
  122phy    C28 3274   0.404   2.856   1.948  0.0951  1.0051  0.7165
  122phy    C29 3275   0.344   2.852   1.805 -0.1904 -0.2497 -0.0102
  122phy    C27 3276   0.460   2.996   1.981 -0.4134  0.2288  0.2497
  122phy    C26 3277   0.572   2.998   2.083  0.1574  0.2635 -0.0425
  122phy    C25 3278   0.626   3.139   2.103 -0.2842  0.0971 -0.2488
  122phy    C23 3279   0.713   3.165   2.227 -0.1603 -0.5085  0.6725
  122phy    C24 3280   0.861   3.136   2.195  0.1150 -0.0878 -0.1571
  122phy    C22 3281   0.698   3.313   2.260  0.6984  0.2529 -0.0936
  122phy    C21 3282   0.693   3.344   2.412 -0.0962  0.5293  0.1968
  122phy    C20 3283   0.660   3.494   2.436  0.2306 -0.5103  0.3242
  122phy    C18 3284   0.636   3.549   2.579 -0.1754 -0.4035 -0.2708
  122phy    O01 3285   0.749   3.507   2.657  0.1743 -0.1190 -0.2667
  122phy    H01 3286   0.827   3.548   2.626  0.3326  0.7450  1.1673
  122phy    C19 3287   0.657   3.699   2.551  0.0674 -0.5147 -0.1415
  122phy    C13 3288   0.498   3.516   2.663 -0.5797  0.0696 -0.2750
  122phy     H3 3289   0.407   3.524   2.597 -1.1676 -0.0714  0.5073
  122phy    O33 3290   0.461   3.607   2.771  0.0570  0.1477 -0.0671
  122phy    H1B 3291   0.367   3.611   2.777 -0.0298 -2.1257  1.1764
  122phy    C12 3292   0.482   3.371   2.724 -0.2457 -0.0020 -0.3798
  122phy    O11 3293   0.349   3.328   2.726 -0.1957  0.0209  0.1293
  122phy    H1A 3294   0.343   3.237   2.746 -1.3885 -0.0172 -0.3308
  123phy    C35 3295   3.518   4.058   0.936  0.2743 -0.2199  0.2663
  123phy    C33 3296   3.463   3.948   0.851 -0.0277  0.2223  0.1534
  123phy    C34 3297   3.384   4.011   0.741 -0.3745  0.3710  0.2904
  123phy    C32 3298   3.566   3.849   0.796 -0.2916  0.6957  0.1593
  123phy    C31 3299   3.589   3.719   0.880  0.0496  0.2016 -0.3749
  123phy    C30 3300   3.666   3.631   0.778 -0.0011 -0.0753 -0.2218
  123phy    C28 3301   3.726   3.504   0.842 -0.5523  0.4584 -0.1507
  123phy    C29 3302   3.626   3.389   0.843 -0.1092 -0.2471  0.7604
  123phy    C27 3303   3.836   3.454   0.746 -0.0114 -0.4109 -0.2058
  123phy    C26 3304   3.976   3.462   0.807  0.0484 -0.0197  0.6236
  123phy    C25 3305   4.078   3.391   0.708  0.0338 -0.6133  0.2871
  123phy    C23 3306   4.224   3.432   0.716 -0.3801 -0.0801  0.3370
  123phy    C24 3307   4.302   3.314   0.773 -0.1559 -0.7227  0.1405
  123phy    C22 3308   4.276   3.478   0.572  0.1058 -0.1609  0.2268
  123phy    C21 3309   4.384   3.584   0.569  0.2337 -0.3485 -0.1641
  123phy    C20 3310   4.422   3.601   0.418  0.0661 -0.3819  0.0913
  123phy    C18 3311   4.551   3.689   0.383  0.7803 -0.3016  0.1424
  123phy    O01 3312   4.535   3.818   0.448  0.1098 -0.1756  0.6160
  123phy    H01 3313   4.446   3.845   0.443  0.3326  1.0199  2.3479
  123phy    C19 3314   4.532   3.709   0.230  0.5203 -0.1745 -0.2813
  123phy    C13 3315   4.685   3.613   0.418 -0.2663 -0.2803  0.1512
  123phy     H3 3316   4.680   3.587   0.527 -0.6593  1.7391  0.6587
  123phy    O33 3317   4.700   3.482   0.364 -0.3065  0.2068 -0.1572
  123phy    H1B 3318   4.780   3.474   0.317 -0.2281  1.9685 -0.3782
  123phy    C12 3319   4.821   3.677   0.462  0.4628  0.1623  0.1695
  123phy    O11 3320   4.923   3.667   0.364  0.0737  0.0211 -0.1578
  123phy    H1A 3321   4.948   3.577   0.358  0.4644  0.2095 -1.6555
  124phy    C35 3322   4.548   5.017   1.800 -0.2247 -0.2859 -0.2355
  124phy    C33 3323   4.450   5.020   1.682 -0.2830 -0.7411  0.1175
  124phy    C34 3324   4.514   4.939   1.568  0.4060  0.2884  0.3390
  124phy    C32 3325   4.314   4.965   1.728  0.0823 -0.0190 -0.0985
  124phy    C31 3326   4.204   5.046   1.669  0.0765  0.0836 -0.0606
  124phy    C30 3327   4.062   5.013   1.715 -0.3759  0.0467  0.2507
  124phy    C28 3328   3.953   5.115   1.674  0.0583  0.0297 -0.0821
  124phy    C29 3329   3.877   5.083   1.547  0.4961 -0.0184  0.1159
  124phy    C27 3330   3.847   5.105   1.783 -0.3639 -0.2177 -0.3443
  124phy    C26 3331   3.844   5.232   1.867  0.2310  0.0466 -0.3430
  124phy    C25 3332   3.734   5.231   1.974 -0.0118  0.1992 -0.1400
  124phy    C23 3333   3.715   5.356   2.066  0.2851  0.1988 -0.4092
  124phy    C24 3334   3.613   5.454   2.006 -0.0546  0.7067  0.0164
  124phy    C22 3335   3.649   5.313   2.204  0.0102  0.6604 -0.6694
  124phy    C21 3336   3.750   5.288   2.317  0.2466  0.1028  0.1014
  124phy    C20 3337   3.704   5.195   2.434  0.1477 -0.1383 -0.0085
  124phy    C18 3338   3.815   5.128   2.532 -0.0933 -0.1120 -0.2180
  124phy    O01 3339   3.911   5.221   2.584 -0.0162 -0.1061  0.3737
  124phy    H01 3340   3.868   5.303   2.601 -1.2785 -0.8643  0.9328
  124phy    C19 3341   3.723   5.083   2.650 -0.8026  0.2263 -0.0348
  124phy    C13 3342   3.900   5.005   2.462 -0.2783  0.4588 -0.1927
  124phy     H3 3343   3.831   4.945   2.398  0.4243 -1.2904  0.6229
  124phy    O33 3344   3.932   4.906   2.562 -0.1299  0.5629  0.5074
  124phy    H1B 3345   3.961   4.952   2.638 -1.0482  3.0985 -0.5548
  124phy    C12 3346   4.019   5.043   2.377 -0.0281 -0.1808  0.1920
  124phy    O11 3347   4.128   5.102   2.441 -0.0431 -0.2338  0.6864
  124phy    H1A 3348   4.089   5.166   2.498 -2.0792  0.6834 -1.5796
  125phy    C35 3349   3.527   4.166   2.436  0.1245  0.1645 -0.6120
  125phy    C33 3350   3.618   4.289   2.421 -0.1758 -0.1917  0.3385
  125phy    C34 3351   3.761   4.258   2.363  0.5303 -0.3363 -0.4108
  125phy    C32 3352   3.532   4.395   2.348  0.2101 -0.3751  0.0490
  125phy    C31 3353   3.565   4.536   2.392 -0.2763  0.1968 -0.1684
  125phy    C30 3354   3.485   4.636   2.306  0.0973  0.2060 -0.3981
  125phy    C28 3355   3.511   4.787   2.330 -0.0609  0.1474 -0.6132
  125phy    C29 3356   3.596   4.849   2.215  0.6571  0.6033  0.0368
  125phy    C27 3357   3.382   4.870   2.354  0.2188  0.1170 -0.0969
  125phy    C26 3358   3.387   4.998   2.443 -0.1537  0.6405  0.2160
  125phy    C25 3359   3.251   5.074   2.456 -0.1606 -0.7187 -0.1604
  125phy    C23 3360   3.267   5.209   2.530  0.2746 -0.6026 -0.1794
  125phy    C24 3361   3.191   5.319   2.457 -0.3164  0.1461 -0.1456
  125phy    C22 3362   3.201   5.191   2.670  0.3572 -0.2185 -0.5146
  125phy    C21 3363   3.294   5.176   2.794  0.1251 -0.1813  0.5851
  125phy    C20 3364   3.235   5.142   2.936 -0.3760 -0.4182 -0.2142
  125phy    C18 3365   3.335   5.102   3.050  0.4066  0.7885  0.0710
  125phy    O01 3366   3.445   5.197   3.055  0.0125  0.5193 -0.1977
  125phy    H01 3367   3.411   5.285   3.055 -0.5142  0.3306 -0.6700
  125phy    C19 3368   3.256   5.117   3.182 -0.0677 -0.2403  0.1363
  125phy    C13 3369   3.387   4.951   3.016  0.0601 -0.4023  0.0762
  125phy     H3 3370   3.405   4.946   2.906  0.7225  1.5305  0.0606
  125phy    O33 3371   3.285   4.853   3.030  0.2209  0.1457 -0.0938
  125phy    H1B 3372   3.228   4.850   2.956 -0.3380  1.0917  0.2861
  125phy    C12 3373   3.518   4.901   3.080 -0.4128 -0.1028  0.1535
  125phy    O11 3374   3.619   4.992   3.089 -0.0927 -0.6309  0.5004
  125phy    H1A 3375   3.576   5.069   3.119  1.2018  0.0741  0.5955
  126phy    C35 3376   2.842   0.045   1.455 -0.3202  0.3195 -0.0492
  126phy    C33 3377   2.915   0.161   1.392  0.6370 -0.2603  0.1773
  126phy    C34 3378   2.870   0.143   1.247  0.4233 -0.2667  0.6769
  126phy    C32 3379   2.877   0.301   1.457  0.3779  0.1567 -0.2258
  126phy    C31 3380   2.967   0.333   1.580  0.2564 -0.1345 -0.4095
  126phy    C30 3381   2.935   0.471   1.639  0.1061  0.3315 -0.0238
  126phy    C28 3382   3.008   0.504   1.768  0.5091 -0.2137 -0.3487
  126phy    C29 3383   3.066   0.647   1.768  0.3173  0.2316  0.0029
  126phy    C27 3384   2.903   0.490   1.887 -0.3988  0.0473  0.3102
  126phy    C26 3385   2.959   0.435   2.023  0.0857  0.9607  0.2111
  126phy    C25 3386   2.841   0.401   2.116  0.6134 -0.0746 -0.0501
  126phy    C23 3387   2.876   0.350   2.254 -0.1526  0.0711  0.6008
  126phy    C24 3388   2.886   0.467   2.354  0.2045  0.1046 -0.4693
  126phy    C22 3389   2.778   0.238   2.296 -0.1841  0.2229  0.2368
  126phy    C21 3390   2.835   0.107   2.355 -0.4627  0.0980 -0.7328
  126phy    C20 3391   2.721   0.003   2.379  0.0584  0.6137 -0.4127
  126phy    C18 3392   2.740  -0.149   2.420  0.3130 -0.1948 -0.4111
  126phy    O01 3393   2.831  -0.147   2.532  0.1565  0.3284  0.0021
  126phy    H01 3394   2.808  -0.069   2.579  1.9442  2.3109 -2.1781
  126phy    C19 3395   2.598  -0.181   2.474  0.8316 -0.3760  0.0763
  126phy    C13 3396   2.796  -0.256   2.306 -0.3054 -0.2209  0.0641
  126phy     H3 3397   2.723  -0.259   2.222 -0.0109 -1.2202 -0.1617
  126phy    O33 3398   2.794  -0.392   2.348  0.3234  0.1427 -0.1103
  126phy    H1B 3399   2.879  -0.412   2.381 -0.1873  0.6451  1.6353
  126phy    C12 3400   2.935  -0.238   2.236 -0.1516 -0.0757 -0.2894
  126phy    O11 3401   3.049  -0.277   2.313  0.0625 -0.8938 -0.6914
  126phy    H1A 3402   3.122  -0.260   2.256  0.2852 -0.5040 -0.3031
  127phy    C35 3403   2.657   4.057   1.098 -0.1606 -0.1861 -0.3427
  127phy    C33 3404   2.525   4.111   1.039 -0.0375 -0.1997  0.1714
  127phy    C34 3405   2.408   4.054   1.117 -0.4385 -0.1433 -0.7979
  127phy    C32 3406   2.529   4.261   1.038  0.2383  0.5784 -0.4868
  127phy    C31 3407   2.576   4.330   0.913 -0.5831  0.2092  0.5070
  127phy    C30 3408   2.595   4.481   0.922  0.0763  0.3243 -0.1567
  127phy    C28 3409   2.670   4.530   0.796 -0.2951 -0.4084 -0.0731
  127phy    C29 3410   2.592   4.648   0.732 -0.0419  0.0759 -0.0264
  127phy    C27 3411   2.821   4.548   0.820 -0.4856 -0.4619 -0.0790
  127phy    C26 3412   2.914   4.553   0.700 -0.1273 -0.3122  0.0950
  127phy    C25 3413   3.057   4.544   0.754  0.3306  0.0216 -0.1058
  127phy    C23 3414   3.172   4.573   0.650  0.4224 -0.1568 -0.1504
  127phy    C24 3415   3.206   4.723   0.625  0.4444 -0.1937 -0.3879
  127phy    C22 3416   3.298   4.497   0.703  0.6797  0.0500 -0.4775
  127phy    C21 3417   3.387   4.437   0.602 -0.3733  0.1645  0.2351
  127phy    C20 3418   3.521   4.397   0.659  0.2643 -0.1122 -0.0789
  127phy    C18 3419   3.621   4.311   0.561 -0.2246  0.1878  0.2719
  127phy    O01 3420   3.547   4.206   0.491  0.3101 -0.2021  0.1735
  127phy    H01 3421   3.504   4.246   0.418  2.0183  0.1431 -0.7016
  127phy    C19 3422   3.716   4.239   0.661  0.2735  0.6967 -0.0155
  127phy    C13 3423   3.694   4.407   0.457  0.3962 -0.1518 -0.1174
  127phy     H3 3424   3.613   4.441   0.389  0.4457  1.4657  0.5814
  127phy    O33 3425   3.735   4.534   0.500  0.0543 -0.4646  0.2306
  127phy    H1B 3426   3.825   4.536   0.527  0.0638 -0.2788  0.1865
  127phy    C12 3427   3.772   4.358   0.337  0.0894  0.1238  0.3562
  127phy    O11 3428   3.911   4.384   0.337 -0.0253 -0.7017  0.6726
  127phy    H1A 3429   3.929   4.476   0.330  0.2576 -0.7416  0.8746
  128SOL     OW 3430   0.262   1.262   0.552 -0.5891  0.0827 -0.4606
  128SOL    HW1 3431   0.185   1.284   0.501 -1.8204 -0.8623  0.9202
  128SOL    HW2 3432   0.286   1.172   0.530  0.0707  0.1386 -0.0153
  128SOL     MW 3433   0.255   1.253   0.543 -0.0014  0.0043 -0.0051
  129SOL     OW 3434   2.293   3.687   2.956 -0.0494  0.2123  0.1988
  129SOL    HW1 3435   2.282   3.683   2.861 -0.4179  1.1503  0.1887
  129SOL    HW2 3436   2.370   3.633   2.976 -0.6942 -1.0090 -0.5226
  129SOL     MW 3437   2.302   3.680   2.946 -0.0014  0.0043 -0.0051
  130SOL     OW 3438   0.713   1.853   0.105 -0.7663  0.2630 -0.2421
  130SOL    HW1 3439   0.780   1.810   0.053 -0.3621 -1.3843  1.5191
  130SOL    HW2 3440   0.756   1.841   0.190 -0.0542  2.5385 -0.2122
  130SOL     MW 3441   0.727   1.846   0.110 -0.0014  0.0043 -0.0051
  131SOL     OW 3442   3.478   2.351   0.329  0.2577 -0.0287  0.1508
  131SOL    HW1 3443   3.514   2.341   0.240  0.9795 -1.3495  0.5621
  131SOL    HW2 3444   3.501   2.267   0.370 -0.5648  0.1063  0.9104
  131SOL     MW 3445   3.486   2.339   0.322 -0.0014  0.0043 -0.0051
  132SOL     OW 3446   0.891   4.358   0.507 -0.0537 -0.2207  0.1448
  132SOL    HW1 3447   0.903   4.322   0.420  0.5162 -0.6115  0.3814
  132SOL    HW2 3448   0.826   4.427   0.499 -0.7758 -0.7991  0.7953
  132SOL     MW 3449   0.884   4.362   0.495 -0.0014  0.0043 -0.0051
  133SOL     OW 3450   0.779   4.169   0.676  0.0385 -0.2278  0.0129
  133SOL    HW1 3451   0.819   4.236   0.620  0.3775  0.2364  0.8046
  133SOL    HW2 3452   0.816   4.088   0.639  1.7097  0.7787 -0.6415
  133SOL     MW 3453   0.789   4.167   0.664 -0.0014  0.0043 -0.0051
  134SOL     OW 3454   3.939   3.568   3.112 -0.1128 -0.0585 -0.2060
  134SOL    HW1 3455   4.032   3.563   3.134 -0.3840  1.5956  1.4994
  134SOL    HW2 3456   3.933   3.662   3.098 -0.7683 -0.3006 -1.8314
  134SOL     MW 3457   3.950   3.580   3.113 -0.0014  0.0043 -0.0051
  135SOL     OW 3458   2.936   2.725   3.092 -0.0267 -0.1094  0.0977
  135SOL    HW1 3459   2.883   2.720   3.013  0.2635 -1.6664 -0.0403
  135SOL    HW2 3460   2.900   2.802   3.135 -0.2585  0.1871 -0.6147
  135SOL     MW 3461   2.925   2.734   3.087 -0.0014  0.0043 -0.0051
  136SOL     OW 3462   0.135   2.888   0.242  0.2450 -0.5832 -0.0638
  136SOL    HW1 3463   0.143   2.916   0.333 -1.5020 -1.6470  0.4570
  136SOL    HW2 3464   0.079   2.812   0.256 -1.7126  1.0339  1.4704
  136SOL     MW 3465   0.129   2.882   0.256 -0.0014  0.0043 -0.0051
  137SOL     OW 3466   3.350   3.336   0.069 -0.0391  0.5431 -0.4404
  137SOL    HW1 3467   3.414   3.285   0.119  1.0871  1.0360 -1.3336
  137SOL    HW2 3468   3.277   3.274   0.070  1.2107 -1.0151  0.4870
  137SOL     MW 3469   3.349   3.321   0.076 -0.0014  0.0043 -0.0051
  138SOL     OW 3470   1.871   3.808   2.854  0.3183  0.1966  0.2091
  138SOL    HW1 3471   1.882   3.901   2.838 -0.0100  0.3512  0.8509
  138SOL    HW2 3472   1.937   3.789   2.921  0.2953 -0.2741  0.1049
  138SOL     MW 3473   1.881   3.818   2.860 -0.0014  0.0043 -0.0051
  139SOL     OW 3474   0.095   2.610   3.128  0.3226 -0.0894 -0.0973
  139SOL    HW1 3475   0.150   2.684   3.151  0.1792 -0.6259  2.1474
  139SOL    HW2 3476   0.070   2.631   3.038 -1.0160  2.2065  0.7217
  139SOL     MW 3477   0.099   2.623   3.119 -0.0014  0.0043 -0.0051
  140SOL     OW 3478   2.338   4.331   2.850  0.5505  0.0359 -0.0421
  140SOL    HW1 3479   2.273   4.274   2.891  0.1732 -0.7452 -1.6469
  140SOL    HW2 3480   2.316   4.420   2.879 -0.6367  0.4184 -1.9210
  140SOL     MW 3481   2.326   4.336   2.859 -0.0014  0.0043 -0.0051
  141SOL     OW 3482   0.939   3.204   2.746 -0.1526 -0.0993  0.6990
  141SOL    HW1 3483   0.895   3.273   2.796  0.5726  0.5771  0.4367
  141SOL    HW2 3484   0.903   3.123   2.781  0.6225  0.1532  2.1709
  141SOL     MW 3485   0.928   3.203   2.757 -0.0014  0.0043 -0.0051
  142SOL     OW 3486   4.771   4.252   3.109  0.0069 -0.0355  0.3248
  142SOL    HW1 3487   4.687   4.293   3.088  0.7296  1.3992  0.0830
  142SOL    HW2 3488   4.788   4.296   3.192  0.8228  0.0758  0.1101
  142SOL     MW 3489   4.762   4.263   3.117 -0.0014  0.0043 -0.0051
  143SOL     OW 3490   0.289   2.790   0.039 -0.3519 -0.2539 -0.1796
  143SOL    HW1 3491   0.263   2.835   0.120  2.9355  0.9577  0.3570
  143SOL    HW2 3492   0.340   2.857  -0.007 -1.5322 -0.1608 -1.4200
  143SOL     MW 3493   0.292   2.805   0.044 -0.0014  0.0043 -0.0051
  144SOL     OW 3494   1.157   2.714   0.052  0.3398  0.2091  0.0186
  144SOL    HW1 3495   1.095   2.785   0.067 -0.7078 -0.7126  0.2170
  144SOL    HW2 3496   1.119   2.643   0.104 -2.0997 -0.1774 -2.0554
  144SOL     MW 3497   1.144   2.714   0.061 -0.0014  0.0043 -0.0051
  145SOL     OW 3498   2.209   0.955   0.130 -0.4832 -0.3108  0.0051
  145SOL    HW1 3499   2.132   1.007   0.109 -0.3652 -0.5910 -1.1541
  145SOL    HW2 3500   2.237   1.000   0.210 -2.9250  0.9553  0.2245
  145SOL     MW 3501   2.203   0.968   0.138 -0.0014  0.0043 -0.0051
  146SOL     OW 3502   2.511   3.584   3.080 -0.5542  0.5374 -0.3006
  146SOL    HW1 3503   2.490   3.582   3.173  0.9084  0.0145  0.0408
  146SOL    HW2 3504   2.556   3.501   3.066 -1.0525  0.2238 -0.0718
  146SOL     MW 3505   2.514   3.573   3.090 -0.0014  0.0043 -0.0051
  147SOL     OW 3506   3.007   4.740   2.562 -0.0788  0.1663 -0.0347
  147SOL    HW1 3507   2.939   4.806   2.576  0.5589  0.8046  0.1422
  147SOL    HW2 3508   3.041   4.761   2.475  1.2691 -2.0765 -0.1485
  147SOL     MW 3509   3.003   4.751   2.552 -0.0014  0.0043 -0.0051
  148SOL     OW 3510   0.883   1.721   3.073 -0.5977  0.5404 -0.2437
  148SOL    HW1 3511   0.824   1.722   2.998 -1.5167 -0.8365  0.4281
  148SOL    HW2 3512   0.873   1.634   3.111  1.8132  0.6219  0.7863
  148SOL     MW 3513   0.874   1.710   3.068 -0.0014  0.0043 -0.0051
  149SOL     OW 3514   4.118   3.181   0.149 -0.0120 -0.2622  0.7342
  149SOL    HW1 3515   4.160   3.136   0.076 -0.6858 -1.2247  0.9116
  149SOL    HW2 3516   4.042   3.214   0.103  0.2986  0.4411  0.7183
  149SOL     MW 3517   4.114   3.179   0.134 -0.0014  0.0043 -0.0051
  150SOL     OW 3518   4.290   4.628   0.069 -0.1017 -0.1204  0.1135
  150SOL    HW1 3519   4.364   4.613   0.127 -1.0919  1.7328  1.9869
  150SOL    HW2 3520   4.329   4.633  -0.018 -0.5035  1.0020 -0.0258
  150SOL     MW 3521   4.305   4.627   0.065 -0.0014  0.0043 -0.0051
  151SOL     OW 3522   2.010   3.718   2.637  0.2253 -0.0392  0.2659
  151SOL    HW1 3523   2.021   3.795   2.581  0.6886 -0.8193 -0.7468
  151SOL    HW2 3524   1.957   3.750   2.710 -1.3454  0.1624 -0.9038
  151SOL     MW 3525   2.004   3.732   2.639 -0.0014  0.0043 -0.0051
  152SOL     OW 3526   1.671   1.435   0.041 -0.3541  0.1986  0.0108
  152SOL    HW1 3527   1.720   1.447  -0.040  0.7238 -2.4689  0.1665
  152SOL    HW2 3528   1.725   1.375   0.093 -0.5322  0.3311  0.3547
  152SOL     MW 3529   1.685   1.429   0.037 -0.0014  0.0043 -0.0051
  153SOL     OW 3530   3.100   2.775   0.264  0.3863 -0.2202  0.6792
  153SOL    HW1 3531   3.174   2.715   0.273  0.6198 -0.2904 -1.3077
  153SOL    HW2 3532   3.022   2.720   0.274 -0.1171  0.5747  1.2738
  153SOL     MW 3533   3.100   2.760   0.267 -0.0014  0.0043 -0.0051
  154SOL     OW 3534   4.927   4.107   0.300  0.0837  0.2758  0.2161
  154SOL    HW1 3535   4.861   4.078   0.363  0.5970 -1.3105  0.0529
  154SOL    HW2 3536   4.973   4.025   0.285 -0.2222  0.0468  0.4951
  154SOL     MW 3537   4.924   4.093   0.306 -0.0014  0.0043 -0.0051
  155SOL     OW 3538   0.357   2.646   2.817 -0.3152  0.0470 -0.0846
  155SOL    HW1 3539   0.349   2.565   2.767  0.6363  0.1325 -0.4010
  155SOL    HW2 3540   0.392   2.622   2.902 -0.1905 -0.7453 -0.3581
  155SOL     MW 3541   0.361   2.632   2.821 -0.0014  0.0043 -0.0051
  156SOL     OW 3542   1.081   2.057   2.961  0.3285 -0.3377  0.0963
  156SOL    HW1 3543   1.058   2.085   3.050  0.0539  0.8920 -0.3331
  156SOL    HW2 3544   1.015   2.107   2.912  0.0723 -1.2145 -0.4641
  156SOL     MW 3545   1.069   2.067   2.966 -0.0014  0.0043 -0.0051
  157SOL     OW 3546   2.187   4.154   3.013 -0.3076  0.3278  0.1475
  157SOL    HW1 3547   2.110   4.124   3.061 -0.9991  1.9525  0.1139
  157SOL    HW2 3548   2.241   4.198   3.078 -0.8430 -0.3813  1.0987
  157SOL     MW 3549   2.184   4.156   3.028 -0.0014  0.0043 -0.0051
  158SOL     OW 3550   3.884   2.931   0.178  0.5468  0.0828 -0.2721
  158SOL    HW1 3551   3.855   2.945   0.268 -0.4309 -0.1655 -0.5356
  158SOL    HW2 3552   3.803   2.915   0.130  0.1816 -0.6018  0.5647
  158SOL     MW 3553   3.869   2.931   0.184 -0.0014  0.0043 -0.0051
  159SOL     OW 3554   4.052   4.477   0.024  0.2223 -0.0838 -0.0884
  159SOL    HW1 3555   4.015   4.533   0.093  0.3635 -1.4108  1.1233
  159SOL    HW2 3556   4.143   4.505   0.013 -0.6039  1.9419 -2.6980
  159SOL     MW 3557   4.059   4.488   0.032 -0.0014  0.0043 -0.0051
  160SOL     OW 3558   2.871   4.531   2.682 -0.0120  0.2538 -0.3175
  160SOL    HW1 3559   2.954   4.531   2.730  0.1226  0.4778 -0.5493
  160SOL    HW2 3560   2.892   4.597   2.617  0.7559 -0.8561 -1.2374
  160SOL     MW 3561   2.884   4.539   2.680 -0.0014  0.0043 -0.0051
  161SOL     OW 3562   0.592   2.792   2.835 -0.0796  0.1017 -0.6190
  161SOL    HW1 3563   0.660   2.726   2.853  1.0078  1.2043 -0.5517
  161SOL    HW2 3564   0.515   2.742   2.808 -0.6713  0.8139 -0.2978
  161SOL     MW 3565   0.591   2.776   2.834 -0.0014  0.0043 -0.0051
  162SOL     OW 3566   1.147   1.779   3.124  0.0731  0.0965  0.4510
  162SOL    HW1 3567   1.069   1.746   3.078  0.3009 -0.0012  0.1271
  162SOL    HW2 3568   1.204   1.808   3.053 -0.1988  0.8565  0.5406
  162SOL     MW 3569   1.144   1.778   3.108 -0.0014  0.0043 -0.0051
  163SOL     OW 3570   0.569   3.668   2.994  0.1391  0.2359 -0.1273
  163SOL    HW1 3571   0.531   3.664   2.906  0.0386 -1.5605 -0.0403
  163SOL    HW2 3572   0.515   3.735   3.037  0.1213 -0.2126  0.5685
  163SOL     MW 3573   0.556   3.676   2.988 -0.0014  0.0043 -0.0051
  164SOL     OW 3574   0.794   3.823   2.999 -0.4478 -0.2703  0.0870
  164SOL    HW1 3575   0.758   3.905   2.963  0.6123 -0.1442 -0.7430
  164SOL    HW2 3576   0.714   3.771   3.009 -1.1405  0.6479 -0.4603
  164SOL     MW 3577   0.778   3.827   2.995 -0.0014  0.0043 -0.0051
  165SOL     OW 3578   1.382   1.812   0.409 -0.6141 -0.4081  0.0560
  165SOL    HW1 3579   1.452   1.747   0.398  0.0165  0.4671 -1.3514
  165SOL    HW2 3580   1.388   1.824   0.504  1.5132 -0.7007  0.0095
  165SOL     MW 3581   1.392   1.805   0.420 -0.0014  0.0043 -0.0051
  166SOL     OW 3582   4.499   0.151   0.080  0.6605  0.5324  0.2144
  166SOL    HW1 3583   4.490   0.056   0.080  0.8785  0.5002 -0.5214
  166SOL    HW2 3584   4.412   0.185   0.059  1.0443  1.2126 -0.3409
  166SOL     MW 3585   4.486   0.143   0.077 -0.0014  0.0043 -0.0051
  167SOL     OW 3586   4.128   4.242   0.227  0.0234  0.4431 -0.1895
  167SOL    HW1 3587   4.054   4.295   0.256 -1.4064 -1.9426  0.7852
  167SOL    HW2 3588   4.081   4.167   0.191  0.7182 -0.1160  0.0547
  167SOL     MW 3589   4.112   4.239   0.226 -0.0014  0.0043 -0.0051
  168SOL     OW 3590   3.987   3.832   3.022 -0.2396 -0.3660 -0.1452
  168SOL    HW1 3591   4.079   3.823   3.048 -0.3599  1.0591  0.9206
  168SOL    HW2 3592   3.961   3.905   3.078  0.1145 -0.4403  0.1167
  168SOL     MW 3593   3.996   3.840   3.033 -0.0014  0.0043 -0.0051
  169SOL     OW 3594   1.616   4.436   0.080  0.1901  0.4450 -0.5280
  169SOL    HW1 3595   1.558   4.506   0.108  0.8318  0.6321  0.3570
  169SOL    HW2 3596   1.689   4.435   0.141 -0.6804  2.2062  0.6225
  169SOL     MW 3597   1.618   4.445   0.092 -0.0014  0.0043 -0.0051
  170SOL     OW 3598   0.962   0.708   0.076 -0.1133  0.1961 -0.1838
  170SOL    HW1 3599   0.981   0.621   0.113 -1.2721 -0.1543 -0.3698
  170SOL    HW2 3600   0.881   0.733   0.120 -0.4502  0.4230 -0.9235
  170SOL     MW 3601   0.954   0.700   0.087 -0.0014  0.0043 -0.0051
  171SOL     OW 3602   0.321   2.178   0.167 -0.5504  0.0625  0.8470
  171SOL    HW1 3603   0.402   2.144   0.129  0.0583  1.1393  1.1139
  171SOL    HW2 3604   0.304   2.257   0.116 -0.0222 -1.5814 -2.0337
  171SOL     MW 3605   0.329   2.184   0.156 -0.0014  0.0043 -0.0051
  172SOL     OW 3606   2.036   2.058   0.165 -0.7339  0.6903  0.0292
  172SOL    HW1 3607   1.972   2.109   0.215 -1.8425 -0.5045 -0.1056
  172SOL    HW2 3608   1.994   2.056   0.079 -0.4211  0.9500 -0.1315
  172SOL     MW 3609   2.022   2.064   0.160 -0.0014  0.0043 -0.0051
  173SOL     OW 3610   3.820   3.193   0.086  0.2432  0.1569  0.2448
  173SOL    HW1 3611   3.803   3.197  -0.008 -3.0652  1.0879  0.7434
  173SOL    HW2 3612   3.857   3.108   0.112  0.9403  0.8849  1.7797
  173SOL     MW 3613   3.823   3.182   0.077 -0.0014  0.0043 -0.0051
  174SOL     OW 3614   1.581   1.611   0.404 -0.0334  0.2749  0.2906
  174SOL    HW1 3615   1.645   1.677   0.430  0.1095 -0.0129  0.6838
  174SOL    HW2 3616   1.596   1.612   0.310 -0.4307  2.7788  0.1854
  174SOL     MW 3617   1.592   1.620   0.395 -0.0014  0.0043 -0.0051
  175SOL     OW 3618   1.340   2.145   0.130 -0.3776 -0.1917 -0.1318
  175SOL    HW1 3619   1.400   2.104   0.194  1.4742  1.3625 -0.7824
  175SOL    HW2 3620   1.344   2.235   0.162 -1.3445 -0.1146 -0.1893
  175SOL     MW 3621   1.349   2.151   0.143 -0.0014  0.0043 -0.0051
  176SOL     OW 3622   4.967   3.394   0.296 -0.2844 -0.3463 -0.0104
  176SOL    HW1 3623   5.059   3.398   0.324 -0.2932  0.8474 -0.0869
  176SOL    HW2 3624   4.986   3.356   0.210  0.8549 -1.0390  0.5180
  176SOL     MW 3625   4.981   3.390   0.288 -0.0014  0.0043 -0.0051
  177SOL     OW 3626   2.793   4.509   0.003 -0.0569 -0.4147  0.2484
  177SOL    HW1 3627   2.717   4.468   0.044  0.5158 -1.4173  0.3439
  177SOL    HW2 3628   2.785   4.483  -0.089 -0.0564  1.1019 -0.2044
  177SOL     MW 3629   2.782   4.500  -0.004 -0.0014  0.0043 -0.0051
  178SOL     OW 3630   1.358   0.942   3.104  0.0090  0.5908  0.4173
  178SOL    HW1 3631   1.383   0.850   3.101  0.3703  0.7107 -0.3285
  178SOL    HW2 3632   1.265   0.941   3.081  0.0484  1.1125  0.2206
  178SOL     MW 3633   1.349   0.930   3.101 -0.0014  0.0043 -0.0051
  179SOL     OW 3634   2.379   4.015   0.210  0.1849 -0.2549 -0.0782
  179SOL    HW1 3635   2.359   3.979   0.124  0.5978 -0.3939 -0.1201
  179SOL    HW2 3636   2.475   4.015   0.209  0.1898 -1.2545 -0.6331
  179SOL     MW 3637   2.389   4.010   0.199 -0.0014  0.0043 -0.0051
  180SOL     OW 3638   4.365   4.219   0.373 -0.0182  0.0770  0.2383
  180SOL    HW1 3639   4.280   4.238   0.334  0.0381  0.1308  0.1413
  180SOL    HW2 3640   4.424   4.263   0.311  0.0863 -0.9783 -0.4408
  180SOL     MW 3641   4.362   4.227   0.359 -0.0014  0.0043 -0.0051
  181SOL     OW 3642   0.885   3.477   0.141  0.0344 -0.3865  0.1154
  181SOL    HW1 3643   0.960   3.456   0.197  0.6607 -0.9983 -0.9029
  181SOL    HW2 3644   0.859   3.389   0.114 -0.2337 -0.0637 -0.7085
  181SOL     MW 3645   0.892   3.463   0.145 -0.0014  0.0043 -0.0051
  182SOL     OW 3646   0.816   2.966   2.839 -0.1738  0.0629  0.0986
  182SOL    HW1 3647   0.729   2.942   2.808 -0.5610  1.1576  0.3176
  182SOL    HW2 3648   0.868   2.902   2.789 -1.8672 -0.5874 -0.9168
  182SOL     MW 3649   0.811   2.954   2.828 -0.0014  0.0043 -0.0051
  183SOL     OW 3650   0.990   2.331   3.107  0.1397  0.5071 -0.1641
  183SOL    HW1 3651   1.024   2.266   3.169  0.4641 -0.5078 -1.3694
  183SOL    HW2 3652   0.898   2.307   3.104  0.2593 -0.0977  0.6083
  183SOL     MW 3653   0.982   2.319   3.115 -0.0014  0.0043 -0.0051
  184SOL     OW 3654   0.165   4.977   3.030 -0.2668  0.1741  0.5932
  184SOL    HW1 3655   0.077   4.941   3.021  0.2118 -1.5017  2.1090
  184SOL    HW2 3656   0.213   4.919   2.971 -0.7173 -0.5749  0.9551
  184SOL     MW 3657   0.159   4.964   3.021 -0.0014  0.0043 -0.0051
  185SOL     OW 3658   4.935   4.886   0.241 -0.1224  0.1031  0.2910
  185SOL    HW1 3659   4.850   4.885   0.285  0.6438  0.5115  1.8723
  185SOL    HW2 3660   4.916   4.926   0.157  2.3618 -0.7099 -0.7391
  185SOL     MW 3661   4.921   4.891   0.236 -0.0014  0.0043 -0.0051
  186SOL     OW 3662   1.096   0.896   3.034 -0.2348 -0.0749  0.1168
  186SOL    HW1 3663   1.082   0.858   2.948 -1.6023  0.2998  0.1546
  186SOL    HW2 3664   1.049   0.832   3.087  1.2713 -1.7581 -0.4800
  186SOL     MW 3665   1.088   0.883   3.030 -0.0014  0.0043 -0.0051
  187SOL     OW 3666   0.040   0.627   2.988  0.5707 -0.2800 -0.1312
  187SOL    HW1 3667  -0.005   0.544   3.002 -0.3140  0.3678  1.1289
  187SOL    HW2 3668  -0.031   0.687   3.013  0.2797 -0.5293 -0.3563
  187SOL     MW 3669   0.025   0.624   2.993 -0.0014  0.0043 -0.0051
  188SOL     OW 3670   0.941   4.264   0.262 -0.0570 -0.3079  0.2928
  188SOL    HW1 3671   1.034   4.253   0.280  0.1512  1.2738  0.3548
  188SOL    HW2 3672   0.947   4.335   0.198 -1.5003  0.5998  1.1008
  188SOL     MW 3673   0.954   4.272   0.256 -0.0014  0.0043 -0.0051
  189SOL     OW 3674   1.159   1.474   2.765 -0.0676 -0.0268  0.2281
  189SOL    HW1 3675   1.155   1.565   2.737  0.4497  0.2526  1.0453
  189SOL    HW2 3676   1.197   1.481   2.853  1.1483  2.1944 -0.4076
  189SOL     MW 3677   1.163   1.487   2.773 -0.0014  0.0043 -0.0051
  190SOL     OW 3678   3.182   3.892   0.141  0.1431  0.2125 -0.4387
  190SOL    HW1 3679   3.251   3.846   0.190 -0.2142  0.9261  0.7964
  190SOL    HW2 3680   3.179   3.977   0.185 -2.3046 -0.8107  1.6477
  190SOL     MW 3681   3.191   3.897   0.153 -0.0014  0.0043 -0.0051
  191SOL     OW 3682   0.798   2.640   2.917  0.1622  0.4554 -0.0469
  191SOL    HW1 3683   0.878   2.691   2.921 -0.0903  0.8275  0.4612
  191SOL    HW2 3684   0.777   2.627   3.010  0.0666  2.5078  0.2583
  191SOL     MW 3685   0.805   2.645   2.930 -0.0014  0.0043 -0.0051
  192SOL     OW 3686   0.842   1.792   0.337  0.0596 -0.2059 -0.0713
  192SOL    HW1 3687   0.841   1.697   0.328  0.0440 -0.2414  0.2783
  192SOL    HW2 3688   0.933   1.819   0.322  0.4943 -1.0936  0.8503
  192SOL     MW 3689   0.854   1.783   0.334 -0.0014  0.0043 -0.0051
  193SOL     OW 3690   3.337   3.935   2.998  0.2087  0.1702  0.2460
  193SOL    HW1 3691   3.249   3.954   2.965 -0.7972 -1.9719  1.5090
  193SOL    HW2 3692   3.315   3.874   3.068 -1.8509 -0.0323 -0.5182
  193SOL     MW 3693   3.323   3.930   3.003 -0.0014  0.0043 -0.0051
  194SOL     OW 3694   2.025   4.519   0.402  0.1054  0.0009  0.0069
  194SOL    HW1 3695   2.026   4.571   0.483  1.3265 -0.2324  0.1628
  194SOL    HW2 3696   2.068   4.440   0.435 -0.2600  0.0729  0.6818
  194SOL     MW 3697   2.031   4.516   0.417 -0.0014  0.0043 -0.0051
  195SOL     OW 3698   2.214   1.376   0.014  0.0465 -0.3856  0.4160
  195SOL    HW1 3699   2.213   1.309  -0.055  0.0727  0.1544 -0.1172
  195SOL    HW2 3700   2.129   1.419  -0.000 -0.3089 -1.3220 -0.3842
  195SOL     MW 3701   2.202   1.373   0.003 -0.0014  0.0043 -0.0051
  196SOL     OW 3702   1.095   1.867   0.249  0.2801 -0.6503  0.3614
  196SOL    HW1 3703   1.166   1.822   0.296  1.4051  0.3847 -0.2750
  196SOL    HW2 3704   1.111   1.852   0.156 -1.6283  0.0404 -0.1213
  196SOL     MW 3705   1.107   1.859   0.243 -0.0014  0.0043 -0.0051
  197SOL     OW 3706   1.585   1.183   0.304  0.3020  0.0399 -0.0085
  197SOL    HW1 3707   1.576   1.152   0.394  0.4802 -0.7276 -0.2449
  197SOL    HW2 3708   1.670   1.227   0.302  0.6144 -0.5625 -0.9003
  197SOL     MW 3709   1.595   1.185   0.316 -0.0014  0.0043 -0.0051
  198SOL     OW 3710   5.004   0.713   0.257  0.1754  0.2000  0.6920
  198SOL    HW1 3711   5.090   0.673   0.241  0.0410 -0.6460  1.9173
  198SOL    HW2 3712   4.944   0.640   0.273 -0.9501  0.8504 -0.3523
  198SOL     MW 3713   5.008   0.698   0.257 -0.0014  0.0043 -0.0051
  199SOL     OW 3714   2.536   3.974   2.903 -0.5722 -0.3683  0.3314
  199SOL    HW1 3715   2.551   4.067   2.915 -0.4518 -0.4667  1.0415
  199SOL    HW2 3716   2.468   3.967   2.971 -0.0917  1.0438  1.0034
  199SOL     MW 3717   2.529   3.985   2.914 -0.0014  0.0043 -0.0051
  200SOL     OW 3718   2.514   0.428   0.009  0.2361 -0.0829 -0.0024
  200SOL    HW1 3719   2.491   0.471   0.092  0.5638 -1.2147  0.7116
  200SOL    HW2 3720   2.518   0.505  -0.047 -0.1410  0.6344  0.9309
  200SOL     MW 3721   2.512   0.444   0.013 -0.0014  0.0043 -0.0051
  201SOL     OW 3722   1.592   3.789   2.896  0.3645 -0.0139  0.0049
  201SOL    HW1 3723   1.590   3.826   2.984  0.4252 -0.7476  0.3249
  201SOL    HW2 3724   1.685   3.786   2.874  0.6148  2.0475  0.5991
  201SOL     MW 3725   1.604   3.793   2.905 -0.0014  0.0043 -0.0051
  202SOL     OW 3726   2.691   3.356   3.064 -0.1891  0.7351 -0.6838
  202SOL    HW1 3727   2.776   3.376   3.104 -0.6493  0.7169  0.3241
  202SOL    HW2 3728   2.712   3.314   2.981 -1.0774 -0.2038 -0.4438
  202SOL     MW 3729   2.705   3.353   3.058 -0.0014  0.0043 -0.0051
  203SOL     OW 3730   0.634   3.483   0.236  0.2058 -0.0613 -0.0330
  203SOL    HW1 3731   0.628   3.535   0.316  1.8617 -0.6922  0.5317
  203SOL    HW2 3732   0.725   3.497   0.211  0.0585  0.4855 -0.2798
  203SOL     MW 3733   0.645   3.492   0.243 -0.0014  0.0043 -0.0051
  204SOL     OW 3734   0.502   2.933   3.054 -0.2563  0.1242 -0.1082
  204SOL    HW1 3735   0.588   2.951   3.093 -1.0204  1.1360  1.1754
  204SOL    HW2 3736   0.523   2.875   2.981 -0.2088 -0.2460  0.2019
  204SOL     MW 3737   0.516   2.928   3.049 -0.0014  0.0043 -0.0051
  205SOL     OW 3738   4.283   3.775   3.047 -0.4543 -0.1437  0.1806
  205SOL    HW1 3739   4.273   3.705   3.112  2.1320 -0.1325  0.6678
  205SOL    HW2 3740   4.320   3.849   3.095 -0.1899 -0.0070 -0.2334
  205SOL     MW 3741   4.286   3.775   3.062 -0.0014  0.0043 -0.0051
  206SOL     OW 3742   5.039   3.029   0.053  0.0339  0.2780 -0.2110
  206SOL    HW1 3743   5.065   3.121   0.050  2.9295 -0.4818 -1.0192
  206SOL    HW2 3744   5.095   2.986   0.118  0.6023  0.2737 -0.6933
  206SOL     MW 3745   5.050   3.036   0.061 -0.0014  0.0043 -0.0051
  207SOL     OW 3746   4.302   4.913   3.019 -0.1514 -0.2291  0.2899
  207SOL    HW1 3747   4.233   4.976   3.043  0.0841  0.6160 -1.1277
  207SOL    HW2 3748   4.252   4.844   2.977 -0.4631  0.2803 -0.1988
  207SOL     MW 3749   4.286   4.912   3.017 -0.0014  0.0043 -0.0051
  208SOL     OW 3750   3.675   2.837   0.006  0.1428  0.8203  0.1333
  208SOL    HW1 3751   3.624   2.759   0.028 -1.7528  1.6047 -1.2006
  208SOL    HW2 3752   3.604   2.892  -0.028  0.2723  0.1182 -1.3371
  208SOL     MW 3753   3.659   2.834   0.005 -0.0014  0.0043 -0.0051
  209SOL     OW 3754   0.861   1.531   0.309 -0.4688 -0.1691  0.1171
  209SOL    HW1 3755   0.798   1.477   0.358 -0.1037 -1.1754 -0.4916
  209SOL    HW2 3756   0.932   1.529   0.374 -0.6190  0.1986  0.2961
  209SOL     MW 3757   0.862   1.523   0.324 -0.0014  0.0043 -0.0051
  210SOL     OW 3758   0.963   2.886   0.136 -0.1194 -0.1103 -0.2591
  210SOL    HW1 3759   0.900   2.944   0.093  0.8414  0.3345 -1.0895
  210SOL    HW2 3760   0.902   2.816   0.160  0.3742 -0.0018  1.4462
  210SOL     MW 3761   0.947   2.884   0.134 -0.0014  0.0043 -0.0051
  211SOL     OW 3762   0.716   2.293   3.087 -0.0070  0.0175  0.3380
  211SOL    HW1 3763   0.697   2.281   2.994 -0.1438  3.2472 -0.1857
  211SOL    HW2 3764   0.670   2.221   3.128 -0.5576  0.8080  1.1584
  211SOL     MW 3765   0.708   2.282   3.080 -0.0014  0.0043 -0.0051
  212SOL     OW 3766   1.064   2.759   2.916 -0.0534 -0.0426 -0.4718
  212SOL    HW1 3767   1.101   2.847   2.907 -0.2454 -0.0190 -1.0689
  212SOL    HW2 3768   1.123   2.719   2.980  1.5572  1.5237 -0.8792
  212SOL     MW 3769   1.077   2.766   2.923 -0.0014  0.0043 -0.0051
  213SOL     OW 3770   2.678   3.812   3.072  0.3376 -0.0260  0.3503
  213SOL    HW1 3771   2.633   3.728   3.082  1.6311 -1.0065 -1.3391
  213SOL    HW2 3772   2.624   3.865   3.014 -0.1093 -0.2977  0.5190
  213SOL     MW 3773   2.665   3.808   3.066 -0.0014  0.0043 -0.0051
  214SOL     OW 3774   2.097   4.669   0.628  0.1202 -0.3598 -0.1374
  214SOL    HW1 3775   2.068   4.753   0.593 -1.1324 -0.8845 -0.4309
  214SOL    HW2 3776   2.038   4.656   0.702  0.8843 -0.1000  0.5342
  214SOL     MW 3777   2.085   4.678   0.633 -0.0014  0.0043 -0.0051
  215SOL     OW 3778   1.330   3.734   2.906  0.0197 -0.3652  0.5423
  215SOL    HW1 3779   1.424   3.731   2.888  0.2398  0.7526  1.3960
  215SOL    HW2 3780   1.303   3.810   2.855 -0.4946 -0.9760 -0.1123
  215SOL     MW 3781   1.339   3.743   2.897 -0.0014  0.0043 -0.0051
  216SOL     OW 3782   3.386   3.152   0.705  0.0101 -0.5492 -0.3341
  216SOL    HW1 3783   3.436   3.161   0.624  0.4289  1.6190  0.1005
  216SOL    HW2 3784   3.448   3.178   0.774  0.3737 -1.1314 -0.4344
  216SOL     MW 3785   3.401   3.157   0.703 -0.0014  0.0043 -0.0051
  217SOL     OW 3786   1.611   3.641   0.156  0.0350 -0.4613  0.2769
  217SOL    HW1 3787   1.530   3.605   0.120 -0.4373  0.7200  0.1195
  217SOL    HW2 3788   1.615   3.605   0.245  1.8138 -2.8555 -0.6482
  217SOL     MW 3789   1.601   3.631   0.163 -0.0014  0.0043 -0.0051
  218SOL     OW 3790   2.307   3.948   2.740 -0.2392 -0.5332  0.1509
  218SOL    HW1 3791   2.390   3.944   2.788 -1.0608 -0.5979  1.6126
  218SOL    HW2 3792   2.297   3.855   2.722  0.5287 -0.5788 -0.0697
  218SOL     MW 3793   2.316   3.935   2.744 -0.0014  0.0043 -0.0051
  219SOL     OW 3794   1.296   1.900   2.932 -0.5088 -0.1569 -0.2380
  219SOL    HW1 3795   1.363   1.941   2.986 -0.5306  2.0809 -1.7548
  219SOL    HW2 3796   1.223   1.962   2.934  0.3391  0.9712 -1.7894
  219SOL     MW 3797   1.295   1.914   2.939 -0.0014  0.0043 -0.0051
  220SOL     OW 3798   2.208   1.150   2.980  0.1261 -0.3306  0.0194
  220SOL    HW1 3799   2.263   1.073   2.994 -0.8243 -0.9535  0.4669
  220SOL    HW2 3800   2.216   1.170   2.887  0.1267 -2.3271 -0.4491
  220SOL     MW 3801   2.216   1.143   2.970 -0.0014  0.0043 -0.0051
  221SOL     OW 3802   0.943   3.583   3.010  0.7267  0.6216 -0.4250
  221SOL    HW1 3803   0.915   3.539   3.090  1.8044  1.0636  0.2163
  221SOL    HW2 3804   0.900   3.668   3.017  0.6807  0.4954  1.0750
  221SOL     MW 3805   0.934   3.588   3.022 -0.0014  0.0043 -0.0051
  222SOL     OW 3806   4.306   3.942   0.350  0.3398 -0.3438  0.0721
  222SOL    HW1 3807   4.335   4.032   0.363 -3.1992  0.9534  0.2911
  222SOL    HW2 3808   4.291   3.931   0.255  0.6702  0.6141 -0.0941
  222SOL     MW 3809   4.308   3.952   0.339 -0.0014  0.0043 -0.0051
  223SOL     OW 3810   4.299   4.249   0.002  0.3824 -0.6927 -0.1029
  223SOL    HW1 3811   4.241   4.234  -0.072 -0.2178 -0.1912  0.2612
  223SOL    HW2 3812   4.245   4.274   0.077  2.7997  2.1020  0.9134
  223SOL     MW 3813   4.284   4.250   0.002 -0.0014  0.0043 -0.0051
  224SOL     OW 3814   2.274   3.665   2.697 -0.1268  0.0873  0.2676
  224SOL    HW1 3815   2.183   3.671   2.669  0.3564  1.1527 -1.1789
  224SOL    HW2 3816   2.327   3.649   2.619  0.3049 -1.0102  0.7650
  224SOL     MW 3817   2.269   3.664   2.683 -0.0014  0.0043 -0.0051
  225SOL     OW 3818   1.892   1.215   2.869 -0.0537  0.1999 -0.0080
  225SOL    HW1 3819   1.827   1.152   2.901 -1.3232  0.9811 -0.9829
  225SOL    HW2 3820   1.879   1.213   2.774 -2.1906 -0.9326  0.2454
  225SOL     MW 3821   1.881   1.206   2.861 -0.0014  0.0043 -0.0051
  226SOL     OW 3822   3.514   2.610   0.042 -0.3033 -0.3109 -0.1418
  226SOL    HW1 3823   3.456   2.620  -0.033 -1.4724  1.2702  0.9047
  226SOL    HW2 3824   3.547   2.520   0.035  1.0334  0.2179 -0.8507
  226SOL     MW 3825   3.511   2.599   0.031 -0.0014  0.0043 -0.0051
  227SOL     OW 3826   0.717   4.205   0.065 -0.0704 -0.4425  0.5974
  227SOL    HW1 3827   0.786   4.195   0.131  0.6965 -0.8937 -0.2477
  227SOL    HW2 3828   0.692   4.297   0.061 -1.5051 -0.8245  0.2421
  227SOL     MW 3829   0.723   4.216   0.073 -0.0014  0.0043 -0.0051
  228SOL     OW 3830   0.557   2.081   0.066  0.1967 -0.5932 -0.0958
  228SOL    HW1 3831   0.512   2.037  -0.006  0.7168  0.2685 -0.9761
  228SOL    HW2 3832   0.621   2.013   0.089 -0.1686 -0.5561  1.1256
  228SOL     MW 3833   0.560   2.066   0.060 -0.0014  0.0043 -0.0051
  229SOL     OW 3834   4.166   0.197   2.889 -0.0383  0.5249  0.0122
  229SOL    HW1 3835   4.210   0.234   2.965 -0.5889 -1.6888  1.4936
  229SOL    HW2 3836   4.197   0.245   2.812  0.1306  0.7307  0.2077
  229SOL     MW 3837   4.176   0.208   2.889 -0.0014  0.0043 -0.0051
  230SOL     OW 3838   4.545   5.012   2.817 -0.2962  0.2863  0.1411
  230SOL    HW1 3839   4.536   5.097   2.859  0.0696  0.6565 -0.5277
  230SOL    HW2 3840   4.456   4.978   2.813  0.4990 -1.8712 -0.6150
  230SOL     MW 3841   4.532   5.019   2.822 -0.0014  0.0043 -0.0051
  231SOL     OW 3842   3.910   4.645   0.183 -0.8075  0.5185  0.3276
  231SOL    HW1 3843   3.988   4.700   0.179 -1.0023  0.7419 -2.0881
  231SOL    HW2 3844   3.854   4.696   0.241  0.0338  0.9838  0.7544
  231SOL     MW 3845   3.913   4.659   0.190 -0.0014  0.0043 -0.0051
  232SOL     OW 3846   1.508   1.120   0.568 -0.0501 -0.2379  0.5273
  232SOL    HW1 3847   1.444   1.191   0.577  0.6940  0.5629 -0.2729
  232SOL    HW2 3848   1.457   1.049   0.528 -0.3589  0.1131  0.2799
  232SOL     MW 3849   1.493   1.120   0.564 -0.0014  0.0043 -0.0051
  233SOL     OW 3850   2.888   3.332   0.369  0.0568 -0.1855 -0.4830
  233SOL    HW1 3851   2.949   3.374   0.429 -0.7722  0.8097 -0.3111
  233SOL    HW2 3852   2.807   3.380   0.388  0.6653 -0.2258  2.6558
  233SOL     MW 3853   2.885   3.344   0.379 -0.0014  0.0043 -0.0051
  234SOL     OW 3854   1.685   4.961   0.158  0.2472  0.3597  0.4175
  234SOL    HW1 3855   1.707   4.878   0.116 -0.7821  0.4608 -0.3758
  234SOL    HW2 3856   1.593   4.943   0.179  0.5997 -1.2096  0.7294
  234SOL     MW 3857   1.676   4.948   0.155 -0.0014  0.0043 -0.0051
  235SOL     OW 3858   4.343   3.355   0.151 -0.1385 -0.0995 -0.5330
  235SOL    HW1 3859   4.409   3.328   0.214 -0.8770  0.9875  0.7845
  235SOL    HW2 3860   4.268   3.297   0.165 -0.4128  0.2104 -0.6998
  235SOL     MW 3861   4.342   3.344   0.161 -0.0014  0.0043 -0.0051
  236SOL     OW 3862   2.847   2.867   0.434  0.0875 -0.0541 -0.1570
  236SOL    HW1 3863   2.811   2.954   0.421 -1.4835 -0.3814  1.5247
  236SOL    HW2 3864   2.898   2.875   0.515  0.4740  2.2121 -0.5630
  236SOL     MW 3865   2.849   2.879   0.443 -0.0014  0.0043 -0.0051
  237SOL     OW 3866   4.296   4.910   2.711 -0.8544  0.1855 -0.3243
  237SOL    HW1 3867   4.211   4.946   2.734 -0.8910  0.5516 -0.9972
  237SOL    HW2 3868   4.311   4.940   2.621  0.8084  1.3050  0.2729
  237SOL     MW 3869   4.287   4.918   2.702 -0.0014  0.0043 -0.0051
  238SOL     OW 3870   1.496   1.272   3.060 -0.4936  0.0129 -0.3524
  238SOL    HW1 3871   1.451   1.236   3.137 -0.2210  0.7421  0.1587
  238SOL    HW2 3872   1.564   1.322   3.104  0.0049 -2.7736  2.4202
  238SOL     MW 3873   1.499   1.274   3.076 -0.0014  0.0043 -0.0051
  239SOL     OW 3874   2.195   4.178   2.670 -0.6774 -0.0949  0.2264
  239SOL    HW1 3875   2.238   4.103   2.712  1.4324  1.2337  0.5851
  239SOL    HW2 3876   2.243   4.252   2.707  0.4522 -0.2257 -0.9229
  239SOL     MW 3877   2.207   4.178   2.680 -0.0014  0.0043 -0.0051
  240SOL     OW 3878   2.924   3.395   0.091  0.3420  0.3129 -0.4207
  240SOL    HW1 3879   2.907   3.390   0.185  0.3382  1.4253 -0.3447
  240SOL    HW2 3880   2.986   3.468   0.084  2.3813 -1.3590 -0.7762
  240SOL     MW 3881   2.930   3.404   0.103 -0.0014  0.0043 -0.0051
  241SOL     OW 3882   3.096   3.180   0.130 -0.0061  0.2173 -0.1699
  241SOL    HW1 3883   3.077   3.162   0.222  0.7407 -0.3371 -0.1203
  241SOL    HW2 3884   3.026   3.243   0.109  0.4214  0.6649 -0.2588
  241SOL     MW 3885   3.084   3.186   0.140 -0.0014  0.0043 -0.0051
  242SOL     OW 3886   4.914   0.768   3.126 -0.0291 -0.4873 -0.4253
  242SOL    HW1 3887   4.926   0.744   3.218 -1.7926 -0.3316 -0.1095
  242SOL    HW2 3888   4.878   0.856   3.131  1.3458  0.0200  1.2634
  242SOL     MW 3889   4.911   0.776   3.138 -0.0014  0.0043 -0.0051
  243SOL     OW 3890   2.356   4.723   0.486  0.0495 -0.2273  0.2484
  243SOL    HW1 3891   2.292   4.671   0.534  0.4032 -0.8750  0.0257
  243SOL    HW2 3892   2.418   4.652   0.472 -0.6480 -0.5650 -1.4572
  243SOL     MW 3893   2.356   4.707   0.491 -0.0014  0.0043 -0.0051
  244SOL     OW 3894   2.186   4.707   0.269 -0.1893  0.0069  0.0790
  244SOL    HW1 3895   2.253   4.722   0.336  0.0162 -0.7560  0.0540
  244SOL    HW2 3896   2.136   4.636   0.308  0.9155  0.1233  1.8713
  244SOL     MW 3897   2.188   4.700   0.283 -0.0014  0.0043 -0.0051
  245SOL     OW 3898   4.195   0.599   3.026 -0.1098  0.1040  0.4964
  245SOL    HW1 3899   4.263   0.569   2.966 -2.0413  1.8908 -2.8809
  245SOL    HW2 3900   4.213   0.691   3.044  0.0437 -0.0160  0.9704
  245SOL     MW 3901   4.206   0.607   3.021 -0.0014  0.0043 -0.0051
  246SOL     OW 3902   3.936   4.062   0.065  0.3829  0.3510 -0.2558
  246SOL    HW1 3903   3.929   4.140   0.010  0.7831  0.4178 -0.2104
  246SOL    HW2 3904   3.851   4.064   0.109  1.0436 -0.3945  1.1053
  246SOL     MW 3905   3.924   4.073   0.064 -0.0014  0.0043 -0.0051
  247SOL     OW 3906   0.104   2.284   2.699  0.3440 -0.1128 -0.2591
  247SOL    HW1 3907   0.046   2.359   2.712  0.2909 -0.1399 -0.3361
  247SOL    HW2 3908   0.057   2.237   2.630 -1.3833  0.4791  0.4714
  247SOL     MW 3909   0.090   2.288   2.692 -0.0014  0.0043 -0.0051
  248SOL     OW 3910   0.426   0.526   0.099 -0.2144  0.2089  0.1218
  248SOL    HW1 3911   0.428   0.439   0.058  0.1392  0.7347 -1.0208
  248SOL    HW2 3912   0.485   0.575   0.041 -1.0175 -0.3149 -1.2014
  248SOL     MW 3913   0.434   0.521   0.086 -0.0014  0.0043 -0.0051
  249SOL     OW 3914   4.546   2.718   0.152 -0.3672  0.4749  0.0016
  249SOL    HW1 3915   4.466   2.694   0.105  0.2250  0.9768 -1.3292
  249SOL    HW2 3916   4.557   2.643   0.210  1.3627 -1.1759 -2.2684
  249SOL     MW 3917   4.537   2.705   0.153 -0.0014  0.0043 -0.0051
  250SOL     OW 3918   2.051   4.894   0.442  0.0212 -0.1263  0.0036
  250SOL    HW1 3919   2.137   4.934   0.452  0.6490 -1.3076 -0.4564
  250SOL    HW2 3920   2.071   4.828   0.376 -1.5159 -1.6156  0.9439
  250SOL     MW 3921   2.065   4.891   0.435 -0.0014  0.0043 -0.0051
  251SOL     OW 3922   3.403   4.252   0.286  0.3689 -0.3295 -0.3548
  251SOL    HW1 3923   3.407   4.347   0.277 -0.0573 -0.2327  0.3743
  251SOL    HW2 3924   3.411   4.228   0.194  0.9669  1.3868 -0.7837
  251SOL     MW 3925   3.405   4.261   0.273 -0.0014  0.0043 -0.0051
  252SOL     OW 3926   1.302   1.586   0.108 -0.0010 -0.6543  0.2299
  252SOL    HW1 3927   1.249   1.664   0.091 -0.2974 -0.7190  0.8365
  252SOL    HW2 3928   1.284   1.530   0.032  1.3408 -1.9995  0.8711
  252SOL     MW 3929   1.292   1.589   0.096 -0.0014  0.0043 -0.0051
  253SOL     OW 3930   4.503   4.640   0.270 -0.1235 -0.3787  0.5269
  253SOL    HW1 3931   4.521   4.548   0.284  3.4241 -0.0199 -0.7179
  253SOL    HW2 3932   4.497   4.679   0.357  0.3429  0.0308  0.3771
  253SOL     MW 3933   4.504   4.633   0.283 -0.0014  0.0043 -0.0051
  254SOL     OW 3934   2.916   3.720   2.964 -0.5678  0.1929 -0.3452
  254SOL    HW1 3935   2.960   3.669   3.032 -0.9779 -0.5033 -0.5918
  254SOL    HW2 3936   2.838   3.747   3.013 -0.3894 -1.3243  0.8616
  254SOL     MW 3937   2.912   3.717   2.980 -0.0014  0.0043 -0.0051
  255SOL     OW 3938   1.999   1.095   0.029  0.2414 -0.3287  0.0988
  255SOL    HW1 3939   1.955   1.020  -0.009 -0.6310  0.5595 -0.6988
  255SOL    HW2 3940   2.048   1.123  -0.048 -1.1684  0.1279 -0.6698
  255SOL     MW 3941   2.000   1.089   0.014 -0.0014  0.0043 -0.0051
  256SOL     OW 3942   0.276   2.385   3.126  0.1674  0.3819 -0.0460
  256SOL    HW1 3943   0.211   2.454   3.141 -0.2024 -0.2428  1.3940
  256SOL    HW2 3944   0.241   2.324   3.061 -2.0257  2.4476 -0.9570
  256SOL     MW 3945   0.263   2.386   3.119 -0.0014  0.0043 -0.0051
  257SOL     OW 3946   0.581   0.694   3.093  0.2209 -0.4423  0.2848
  257SOL    HW1 3947   0.525   0.766   3.064  0.7668 -0.3300 -0.5292
  257SOL    HW2 3948   0.635   0.733   3.162 -0.3994  1.5795 -0.2904
  257SOL     MW 3949   0.581   0.709   3.098 -0.0014  0.0043 -0.0051
  258SOL     OW 3950   4.188   3.572   0.076  0.1296  0.3663 -0.3341
  258SOL    HW1 3951   4.250   3.507   0.110 -1.3891 -0.3656  1.1467
  258SOL    HW2 3952   4.149   3.605   0.157 -0.2380 -0.8432  0.0141
  258SOL     MW 3953   4.191   3.568   0.091 -0.0014  0.0043 -0.0051
  259SOL     OW 3954   4.170   2.317   0.597  0.0552  0.2459 -0.1273
  259SOL    HW1 3955   4.087   2.273   0.615  0.3326 -0.8722 -1.3829
  259SOL    HW2 3956   4.211   2.336   0.682 -0.4548  0.9650 -0.0311
  259SOL     MW 3957   4.165   2.314   0.611 -0.0014  0.0043 -0.0051
  260SOL     OW 3958   1.850   1.274   0.174 -0.5756  0.2739 -0.1254
  260SOL    HW1 3959   1.899   1.267   0.256  0.6699 -0.4871 -0.8926
  260SOL    HW2 3960   1.896   1.213   0.116 -1.3969  0.5770 -1.1178
  260SOL     MW 3961   1.863   1.265   0.177 -0.0014  0.0043 -0.0051
  261SOL     OW 3962   4.951   0.191   2.725 -0.1177  0.0144 -0.4667
  261SOL    HW1 3963   5.011   0.157   2.792  0.6164  1.2703 -0.4492
  261SOL    HW2 3964   4.942   0.122   2.659 -2.0074 -0.3422  0.0889
  261SOL     MW 3965   4.957   0.177   2.725 -0.0014  0.0043 -0.0051
  262SOL     OW 3966   0.536   3.420   3.113 -0.0250  0.5410  0.0047
  262SOL    HW1 3967   0.536   3.435   3.207 -0.6812 -1.7155  0.4432
  262SOL    HW2 3968   0.545   3.507   3.075  0.3283  0.4511 -0.1272
  262SOL     MW 3969   0.537   3.433   3.120 -0.0014  0.0043 -0.0051
  263SOL     OW 3970   4.143   2.889   2.692 -0.3058  0.0027 -0.2554
  263SOL    HW1 3971   4.049   2.891   2.675 -0.1585  0.5386 -1.0435
  263SOL    HW2 3972   4.161   2.803   2.729  1.0356  0.5433  0.4255
  263SOL     MW 3973   4.133   2.878   2.695 -0.0014  0.0043 -0.0051
  264SOL     OW 3974   4.920   5.051   2.547  0.5177  0.2894  0.1884
  264SOL    HW1 3975   4.827   5.028   2.538  0.6289  0.1730 -0.7787
  264SOL    HW2 3976   4.931   5.106   2.470  0.7001  0.3499  0.2569
  264SOL     MW 3977   4.909   5.055   2.536 -0.0014  0.0043 -0.0051
  265SOL     OW 3978   3.588   4.516   3.084  0.3641 -0.5513  0.3276
  265SOL    HW1 3979   3.511   4.542   3.033  0.2213  1.3035  1.3811
  265SOL    HW2 3980   3.611   4.430   3.049  1.4873  0.0154 -0.3624
  265SOL     MW 3981   3.581   4.508   3.073 -0.0014  0.0043 -0.0051
  266SOL     OW 3982   4.454   4.637   2.962  0.3131  0.3049 -0.5927
  266SOL    HW1 3983   4.422   4.637   2.872  0.7939  2.2789 -0.8175
  266SOL    HW2 3984   4.502   4.720   2.970 -0.9746  0.9498  0.8497
  266SOL     MW 3985   4.456   4.648   2.951 -0.0014  0.0043 -0.0051
  267SOL     OW 3986   0.333   3.082   2.874 -0.1270 -0.1131  0.0085
  267SOL    HW1 3987   0.253   3.032   2.892 -1.5748  2.0246 -0.0765
  267SOL    HW2 3988   0.399   3.030   2.920 -1.8284 -1.8873  0.6199
  267SOL     MW 3989   0.331   3.068   2.882 -0.0014  0.0043 -0.0051
  268SOL     OW 3990   0.887   2.171   2.794  0.3984 -0.1309  0.3013
  268SOL    HW1 3991   0.900   2.266   2.794  1.2816 -0.2456  0.6619
  268SOL    HW2 3992   0.889   2.154   2.699 -1.0027  0.4760  0.1292
  268SOL     MW 3993   0.889   2.181   2.781 -0.0014  0.0043 -0.0051
  269SOL     OW 3994   1.314   1.310   0.592  0.3746 -0.2068  0.4843
  269SOL    HW1 3995   1.349   1.353   0.670  0.8203 -1.0360  0.7506
  269SOL    HW2 3996   1.338   1.371   0.521  2.1344 -0.9976  0.3422
  269SOL     MW 3997   1.322   1.324   0.593 -0.0014  0.0043 -0.0051
  270SOL     OW 3998   0.075   2.964   2.925  0.3195 -0.2153 -0.2603
  270SOL    HW1 3999   0.044   2.990   3.012  0.6581  1.0862 -0.5017
  270SOL    HW2 4000  -0.004   2.986   2.876 -0.0427  1.0084  0.8376
  270SOL     MW 4001   0.061   2.970   2.930 -0.0014  0.0043 -0.0051
  271SOL     OW 4002   4.263   2.607   0.130  0.1535  0.0204  0.2743
  271SOL    HW1 4003   4.208   2.685   0.119  0.4031  0.0557 -0.8192
  271SOL    HW2 4004   4.201   2.543   0.164 -0.9792  0.7193 -0.3932
  271SOL     MW 4005   4.247   2.609   0.133 -0.0014  0.0043 -0.0051
  272SOL     OW 4006   0.943   2.442   2.774  0.0935  0.1495  0.2171
  272SOL    HW1 4007   1.030   2.456   2.812  0.4093 -0.6654 -0.1766
  272SOL    HW2 4008   0.891   2.503   2.826  0.3231 -1.1368  2.0574
  272SOL     MW 4009   0.948   2.452   2.786 -0.0014  0.0043 -0.0051
  273SOL     OW 4010   4.772   0.344   2.864  0.4005  0.2328 -0.0920
  273SOL    HW1 4011   4.840   0.361   2.929 -0.0318  0.0813  0.4095
  273SOL    HW2 4012   4.821   0.289   2.803 -1.3563  0.0017 -1.3781
  273SOL     MW 4013   4.787   0.339   2.864 -0.0014  0.0043 -0.0051
  274SOL     OW 4014   3.458   4.132   0.037 -0.0408 -0.0376 -0.0914
  274SOL    HW1 4015   3.416   4.081  -0.032 -0.0169 -0.8477  0.4799
  274SOL    HW2 4016   3.507   4.198  -0.012 -2.2041  1.7424 -0.0227
  274SOL     MW 4017   3.459   4.134   0.021 -0.0014  0.0043 -0.0051
  275SOL     OW 4018   0.005   3.873   0.227  0.0509  0.2409  0.1012
  275SOL    HW1 4019  -0.035   3.866   0.140  0.6867  0.3820 -0.2124
  275SOL    HW2 4020  -0.055   3.822   0.281  1.6999 -1.7832  0.1725
  275SOL     MW 4021  -0.008   3.865   0.223 -0.0014  0.0043 -0.0051
  276SOL     OW 4022   2.052   3.762   3.044 -0.1987  0.1969  0.8339
  276SOL    HW1 4023   2.133   3.718   3.018  0.2881  1.3111  0.4302
  276SOL    HW2 4024   2.004   3.701   3.101 -0.5625 -0.3638 -0.0515
  276SOL     MW 4025   2.056   3.748   3.048 -0.0014  0.0043 -0.0051
  277SOL     OW 4026   3.418   4.527   0.213  0.0708  0.2946 -0.1984
  277SOL    HW1 4027   3.357   4.598   0.190  2.1190  2.0422 -0.6885
  277SOL    HW2 4028   3.455   4.512   0.126 -1.9407 -0.8373 -0.9286
  277SOL     MW 4029   3.415   4.535   0.198 -0.0014  0.0043 -0.0051
  278SOL     OW 4030   0.929   4.478   0.082 -0.0041 -0.5029  0.1132
  278SOL    HW1 4031   0.841   4.504   0.052  0.3694  0.0107 -0.5673
  278SOL    HW2 4032   0.980   4.558   0.097  0.0618 -0.4017 -0.6091
  278SOL     MW 4033   0.924   4.492   0.080 -0.0014  0.0043 -0.0051
  279SOL     OW 4034   3.858   4.955   2.973  0.2845 -0.1008 -0.4486
  279SOL    HW1 4035   3.771   4.969   3.013  0.3906  1.4968 -0.7164
  279SOL    HW2 4036   3.866   4.860   2.973 -0.1503 -0.1662  1.1599
  279SOL     MW 4037   3.847   4.945   2.979 -0.0014  0.0043 -0.0051
  280SOL     OW 4038   4.378   3.987   0.079 -0.1619  0.0581  0.2642
  280SOL    HW1 4039   4.473   3.993   0.083 -0.1376 -0.8151  1.4102
  280SOL    HW2 4040   4.350   4.078   0.064 -1.5151 -0.6900 -2.5387
  280SOL     MW 4041   4.387   4.000   0.077 -0.0014  0.0043 -0.0051
  281SOL     OW 4042   5.003   2.486   2.723  0.0862  0.0560 -0.2422
  281SOL    HW1 4043   4.910   2.489   2.747 -0.2667  2.1228 -1.6082
  281SOL    HW2 4044   5.039   2.561   2.769 -0.6483  0.5561 -0.4707
  281SOL     MW 4045   4.995   2.496   2.733 -0.0014  0.0043 -0.0051
  282SOL     OW 4046   0.766   3.276   3.127 -0.3552  0.2155  0.1042
  282SOL    HW1 4047   0.793   3.301   3.038 -1.6756 -2.4023 -1.1284
  282SOL    HW2 4048   0.681   3.319   3.129 -0.4485  0.1385 -1.1903
  282SOL     MW 4049   0.758   3.285   3.115 -0.0014  0.0043 -0.0051
  283SOL     OW 4050   3.840   4.663   3.051 -0.0670 -0.1531  0.5439
  283SOL    HW1 4051   3.868   4.655   3.142 -0.8454  0.7086  0.8654
  283SOL    HW2 4052   3.755   4.620   3.054  0.3449 -0.9699  0.9819
  283SOL     MW 4053   3.833   4.656   3.063 -0.0014  0.0043 -0.0051
  284SOL     OW 4054   4.063   5.029   2.788 -0.5080 -0.1960  0.5058
  284SOL    HW1 4055   4.105   5.102   2.832  1.3398 -1.2628  0.5892
  284SOL    HW2 4056   3.997   5.000   2.851 -1.2188  0.2473 -0.0153
  284SOL     MW 4057   4.060   5.035   2.802 -0.0014  0.0043 -0.0051
  285SOL     OW 4058   3.220   4.693   0.102 -0.1588 -0.2219 -0.3640
  285SOL    HW1 4059   3.246   4.760   0.039 -0.0508  1.0748  0.9917
  285SOL    HW2 4060   3.133   4.670   0.069 -0.4040  0.7583 -0.4311
  285SOL     MW 4061   3.212   4.699   0.089 -0.0014  0.0043 -0.0051
  286SOL     OW 4062   4.524   4.399   3.108 -0.2455 -0.7115 -0.7003
  286SOL    HW1 4063   4.508   4.482   3.061 -0.9679 -0.8662 -0.7398
  286SOL    HW2 4064   4.438   4.359   3.103 -1.3493  1.1835  1.4967
  286SOL     MW 4065   4.511   4.405   3.101 -0.0014  0.0043 -0.0051
  287SOL     OW 4066   4.681   4.028   0.410  0.4584  0.0974 -0.2754
  287SOL    HW1 4067   4.650   4.086   0.479  2.6784 -0.5082  1.3590
  287SOL    HW2 4068   4.637   3.945   0.427  1.1307 -0.5493 -1.5236
  287SOL     MW 4069   4.671   4.025   0.422 -0.0014  0.0043 -0.0051
  288SOL     OW 4070   0.171   2.181   2.960 -0.1488  0.1452  0.3077
  288SOL    HW1 4071   0.134   2.196   2.873  1.1949  0.4650 -0.2372
  288SOL    HW2 4072   0.096   2.165   3.018 -0.7544  1.2190 -0.1613
  288SOL     MW 4073   0.156   2.181   2.956 -0.0014  0.0043 -0.0051
  289SOL     OW 4074   0.208   0.532   2.811  0.6640  0.2333 -0.1433
  289SOL    HW1 4075   0.142   0.484   2.761  0.2279 -0.7266  1.3106
  289SOL    HW2 4076   0.150   0.569   2.878  0.2240  1.0836 -0.9590
  289SOL     MW 4077   0.191   0.531   2.813 -0.0014  0.0043 -0.0051
  290SOL     OW 4078   1.977   1.286   0.411  0.2845 -0.2440 -0.1972
  290SOL    HW1 4079   1.899   1.323   0.451 -0.6906 -0.9478 -1.3994
  290SOL    HW2 4080   2.036   1.360   0.393 -1.0449  0.6742 -0.9038
  290SOL     MW 4081   1.975   1.301   0.414 -0.0014  0.0043 -0.0051
  291SOL     OW 4082   4.991   3.311   2.924 -0.0214  0.0980  0.5587
  291SOL    HW1 4083   4.907   3.272   2.949 -0.0673 -0.6046 -0.6014
  291SOL    HW2 4084   4.960   3.395   2.892  1.3728  0.6516  0.5888
  291SOL     MW 4085   4.976   3.317   2.923 -0.0014  0.0043 -0.0051
  292SOL     OW 4086   2.793   4.362   2.902  0.3978  0.1715  0.0955
  292SOL    HW1 4087   2.847   4.285   2.921 -1.3491 -1.2262 -0.3919
  292SOL    HW2 4088   2.819   4.397   2.817 -2.6877 -0.6930 -1.3564
  292SOL     MW 4089   2.804   4.356   2.893 -0.0014  0.0043 -0.0051
  293SOL     OW 4090   4.735   2.677   3.084  0.3015 -0.1865 -0.3963
  293SOL    HW1 4091   4.683   2.703   3.008  0.4067  0.8251 -0.1476
  293SOL    HW2 4092   4.676   2.698   3.157 -0.0522  0.3447 -0.8202
  293SOL     MW 4093   4.720   2.683   3.084 -0.0014  0.0043 -0.0051
  294SOL     OW 4094   3.027   4.636   3.051 -0.3914  0.0192 -0.0286
  294SOL    HW1 4095   2.943   4.597   3.074 -0.3191 -0.7955 -1.0600
  294SOL    HW2 4096   3.011   4.725   3.018  0.9010 -0.4639 -2.0979
  294SOL     MW 4097   3.014   4.643   3.050 -0.0014  0.0043 -0.0051
  295SOL     OW 4098   2.232   4.342   0.494 -0.1153  0.1219 -0.2193
  295SOL    HW1 4099   2.207   4.256   0.459 -2.9208  1.0632 -0.8329
  295SOL    HW2 4100   2.231   4.329   0.589  1.6462  1.3264  0.0095
  295SOL     MW 4101   2.229   4.329   0.502 -0.0014  0.0043 -0.0051
  296SOL     OW 4102   1.309   2.395   0.241 -0.0090 -0.7912 -0.1176
  296SOL    HW1 4103   1.351   2.469   0.285 -1.0312 -0.1248 -0.2272
  296SOL    HW2 4104   1.217   2.421   0.254  0.6928  0.9668  1.8430
  296SOL     MW 4105   1.302   2.409   0.248 -0.0014  0.0043 -0.0051
  297SOL     OW 4106   1.351   1.164   0.144 -0.2471  0.1031 -0.3887
  297SOL    HW1 4107   1.354   1.079   0.100  0.0650 -0.0562 -0.0580
  297SOL    HW2 4108   1.430   1.166   0.198  0.9390  0.9249 -2.0728
  297SOL     MW 4109   1.362   1.153   0.145 -0.0014  0.0043 -0.0051
  298SOL     OW 4110   1.525   2.008   0.279  0.2845  0.5959 -0.2604
  298SOL    HW1 4111   1.585   1.961   0.222  0.7352  0.3211  0.4280
  298SOL    HW2 4112   1.463   1.941   0.308  2.3624 -1.0588  0.6590
  298SOL     MW 4113   1.525   1.993   0.276 -0.0014  0.0043 -0.0051
  299SOL     OW 4114   3.599   2.426   2.882  0.0118  0.0840  0.4054
  299SOL    HW1 4115   3.561   2.514   2.883 -0.9032 -0.1904 -2.1712
  299SOL    HW2 4116   3.689   2.447   2.858  0.0757 -0.2971  0.3124
  299SOL     MW 4117   3.606   2.440   2.879 -0.0014  0.0043 -0.0051
  300SOL     OW 4118   0.078   2.685   2.851 -0.0579 -0.2912  0.3153
  300SOL    HW1 4119   0.083   2.779   2.870  1.0223 -0.3246  0.2685
  300SOL    HW2 4120   0.166   2.669   2.817  0.0226 -0.0226  0.3921
  300SOL     MW 4121   0.090   2.696   2.849 -0.0014  0.0043 -0.0051
  301SOL     OW 4122   3.580   3.669   2.989  0.0399 -0.7219  0.6834
  301SOL    HW1 4123   3.617   3.685   3.076 -0.3633  1.5298  0.4972
  301SOL    HW2 4124   3.641   3.719   2.935 -0.5837 -1.3219 -0.6269
  301SOL     MW 4125   3.593   3.677   2.993 -0.0014  0.0043 -0.0051
  302SOL     OW 4126   4.116   4.702   2.935  0.0663  0.0935 -0.1022
  302SOL    HW1 4127   4.092   4.725   2.846  0.6188  0.6358 -0.1146
  302SOL    HW2 4128   4.034   4.668   2.971 -0.0577  0.0266 -0.4522
  302SOL     MW 4129   4.102   4.700   2.928 -0.0014  0.0043 -0.0051
  303SOL     OW 4130   2.887   1.966   3.044  0.1382  0.1880 -0.2415
  303SOL    HW1 4131   2.915   1.877   3.023  0.8077  0.6497 -1.3716
  303SOL    HW2 4132   2.812   1.949   3.102  0.7395 -0.8292  0.2717
  303SOL     MW 4133   2.881   1.952   3.049 -0.0014  0.0043 -0.0051
  304SOL     OW 4134   2.387   1.577   3.055 -0.1045 -0.1279 -0.1365
  304SOL    HW1 4135   2.325   1.650   3.058  0.8332  0.6667  1.4043
  304SOL    HW2 4136   2.344   1.508   3.106  0.0030  0.3295  0.5921
  304SOL     MW 4137   2.373   1.578   3.062 -0.0014  0.0043 -0.0051
  305SOL     OW 4138   0.823   1.473   0.051  0.1180  0.2144 -0.5060
  305SOL    HW1 4139   0.835   1.496   0.143  0.7621 -0.4980 -0.3975
  305SOL    HW2 4140   0.728   1.466   0.044 -0.2261  1.5366  1.7866
  305SOL     MW 4141   0.812   1.475   0.063 -0.0014  0.0043 -0.0051
  306SOL     OW 4142   1.350   3.538   0.100 -0.2128  0.3142  0.5185
  306SOL    HW1 4143   1.344   3.445   0.124 -0.3243 -0.4548 -2.1413
  306SOL    HW2 4144   1.298   3.528   0.020 -0.8819  0.5164  0.9172
  306SOL     MW 4145   1.342   3.524   0.093 -0.0014  0.0043 -0.0051
  307SOL     OW 4146   3.413   3.770   0.262  0.5619 -0.4328  0.0219
  307SOL    HW1 4147   3.395   3.689   0.310 -0.5296 -1.1976 -1.5740
  307SOL    HW2 4148   3.450   3.827   0.329  1.4714  0.3513 -1.1072
  307SOL     MW 4149   3.416   3.767   0.277 -0.0014  0.0043 -0.0051
  308SOL     OW 4150   0.818   2.672   0.276  0.0286  0.1896  0.0941
  308SOL    HW1 4151   0.751   2.703   0.337  1.4170  1.1137  1.1897
  308SOL    HW2 4152   0.754   2.642   0.211 -1.0590  0.3013  1.0737
  308SOL     MW 4153   0.801   2.672   0.275 -0.0014  0.0043 -0.0051
  309SOL     OW 4154   1.491   4.243   0.253 -0.5734  0.0037  0.5595
  309SOL    HW1 4155   1.552   4.254   0.326 -0.2636  0.7994  0.1979
  309SOL    HW2 4156   1.534   4.288   0.180 -1.7832  0.9279  0.3912
  309SOL     MW 4157   1.505   4.250   0.253 -0.0014  0.0043 -0.0051
  310SOL     OW 4158   4.275   0.317   0.002 -0.2175  0.0982 -0.5959
  310SOL    HW1 4159   4.245   0.406  -0.015 -1.3958 -0.0662  0.5287
  310SOL    HW2 4160   4.208   0.282   0.061  1.0265  1.2920  1.6440
  310SOL     MW 4161   4.262   0.324   0.007 -0.0014  0.0043 -0.0051
  311SOL     OW 4162   3.896   4.282   3.051 -0.2396 -0.3859  0.1153
  311SOL    HW1 4163   3.943   4.355   3.093 -2.4334  0.1514  1.8014
  311SOL    HW2 4164   3.964   4.254   2.989 -1.6630 -0.0502 -1.6766
  311SOL     MW 4165   3.911   4.288   3.049 -0.0014  0.0043 -0.0051
  312SOL     OW 4166   1.079   2.100   0.121 -0.0787 -0.2553  0.6597
  312SOL    HW1 4167   1.173   2.116   0.133  0.0232  0.4305 -0.9381
  312SOL    HW2 4168   1.061   2.018   0.169 -0.9561 -0.5933 -0.2286
  312SOL     MW 4169   1.089   2.091   0.129 -0.0014  0.0043 -0.0051
  313SOL     OW 4170   0.855   2.271   2.366  0.4368  0.2639  0.4524
  313SOL    HW1 4171   0.908   2.346   2.394  0.2547  0.4472  0.3015
  313SOL    HW2 4172   0.823   2.289   2.278 -0.2126  0.5732  0.7493
  313SOL     MW 4173   0.858   2.283   2.358 -0.0014  0.0043 -0.0051
  314SOL     OW 4174   3.187   2.825   2.946  0.4436  0.2358  0.3415
  314SOL    HW1 4175   3.191   2.870   3.030 -1.4888  2.2211 -0.5195
  314SOL    HW2 4176   3.126   2.754   2.969 -0.8702  0.1234 -2.9273
  314SOL     MW 4177   3.179   2.821   2.960 -0.0014  0.0043 -0.0051
  315SOL     OW 4178   4.238   3.035   3.066 -0.3885  0.5587  0.1968
  315SOL    HW1 4179   4.210   3.068   2.980  1.3379  1.0604 -0.2073
  315SOL    HW2 4180   4.333   3.031   3.060 -0.3563 -0.0697  1.0073
  315SOL     MW 4181   4.247   3.039   3.054 -0.0014  0.0043 -0.0051
  316SOL     OW 4182   1.335   0.472   0.134 -0.3883 -0.1833  0.0382
  316SOL    HW1 4183   1.353   0.532   0.062 -0.0622  0.2878  0.5083
  316SOL    HW2 4184   1.367   0.523   0.208 -3.3778 -0.1085  1.3965
  316SOL     MW 4185   1.342   0.486   0.134 -0.0014  0.0043 -0.0051
  317SOL     OW 4186   3.686   3.483   0.176 -0.3641 -0.3304 -0.2142
  317SOL    HW1 4187   3.662   3.573   0.157 -0.2734 -0.0694  0.8563
  317SOL    HW2 4188   3.770   3.471   0.133  0.6981  1.2732  1.2703
  317SOL     MW 4189   3.694   3.493   0.168 -0.0014  0.0043 -0.0051
  318SOL     OW 4190   1.272   1.429   3.019 -0.1668 -0.1107  0.2313
  318SOL    HW1 4191   1.347   1.372   3.033  0.3256  0.9189  2.2808
  318SOL    HW2 4192   1.194   1.379   3.044  0.1520 -0.6020  0.2548
  318SOL     MW 4193   1.271   1.415   3.024 -0.0014  0.0043 -0.0051
  319SOL     OW 4194   3.799   3.504   2.887  0.0059  0.2375  0.2106
  319SOL    HW1 4195   3.717   3.534   2.926 -1.0114 -0.9982 -0.8673
  319SOL    HW2 4196   3.858   3.526   2.959 -0.4235 -0.6477  0.8496
  319SOL     MW 4197   3.796   3.511   2.902 -0.0014  0.0043 -0.0051
  320SOL     OW 4198   3.351   2.600   0.266 -0.1505  0.0327  0.1733
  320SOL    HW1 4199   3.392   2.519   0.297  0.5820 -0.2240 -1.3635
  320SOL    HW2 4200   3.410   2.621   0.193 -0.7356 -0.1125 -0.3478
  320SOL     MW 4201   3.364   2.592   0.261 -0.0014  0.0043 -0.0051
  321SOL     OW 4202   3.572   3.942   0.415  0.2181  0.1595  0.1897
  321SOL    HW1 4203   3.641   3.903   0.468  0.6974 -0.2681 -0.7175
  321SOL    HW2 4204   3.555   4.029   0.451  0.7281 -0.0636  0.9922
  321SOL     MW 4205   3.579   3.949   0.427 -0.0014  0.0043 -0.0051
  322SOL     OW 4206   1.667   1.905   0.073 -0.1567 -0.0240 -0.0402
  322SOL    HW1 4207   1.618   1.942  -0.001 -0.4895  0.7609  0.5591
  322SOL    HW2 4208   1.634   1.816   0.078 -1.3320  0.4587  1.1173
  322SOL     MW 4209   1.656   1.899   0.064 -0.0014  0.0043 -0.0051
  323SOL     OW 4210   0.385   4.370   0.096 -0.6580 -0.3475 -0.2186
  323SOL    HW1 4211   0.338   4.412   0.024  0.6994  2.3851  0.3740
  323SOL    HW2 4212   0.408   4.283   0.061 -1.6269 -0.6257 -0.2076
  323SOL     MW 4213   0.382   4.364   0.082 -0.0014  0.0043 -0.0051
  324SOL     OW 4214   0.453   2.592   3.061 -0.0416  0.1940 -0.1089
  324SOL    HW1 4215   0.407   2.661   3.109 -0.5998 -0.4765  0.3420
  324SOL    HW2 4216   0.402   2.512   3.077  1.7619 -1.0192 -0.1698
  324SOL     MW 4217   0.440   2.591   3.070 -0.0014  0.0043 -0.0051
  325SOL     OW 4218   2.337   3.936   3.084  0.0977  0.1244  0.0150
  325SOL    HW1 4219   2.277   3.997   3.041 -1.4761 -1.5184 -0.2395
  325SOL    HW2 4220   2.316   3.852   3.043  0.9354  0.7283 -1.7397
  325SOL     MW 4221   2.326   3.933   3.073 -0.0014  0.0043 -0.0051
  326SOL     OW 4222   0.908   1.088   3.016  0.2476 -0.2946 -0.4133
  326SOL    HW1 4223   0.957   1.170   3.020 -0.7334  0.3101 -0.2426
  326SOL    HW2 4224   0.975   1.023   3.037 -0.1629 -0.4666  0.4021
  326SOL     MW 4225   0.923   1.090   3.020 -0.0014  0.0043 -0.0051
  327SOL     OW 4226   4.177   5.017   0.333 -0.2524  0.5336  0.5552
  327SOL    HW1 4227   4.273   5.017   0.327 -0.1912  0.3927  1.3759
  327SOL    HW2 4228   4.155   5.103   0.298 -1.8833 -0.3786 -0.8335
  327SOL     MW 4229   4.187   5.028   0.327 -0.0014  0.0043 -0.0051
  328SOL     OW 4230   1.868   3.595   0.033 -0.0441  0.0087  0.2224
  328SOL    HW1 4231   1.851   3.542  -0.045 -1.2887  0.2607  0.3033
  328SOL    HW2 4232   1.784   3.639   0.046  0.4956  1.0498  0.2838
  328SOL     MW 4233   1.854   3.594   0.024 -0.0014  0.0043 -0.0051
  329SOL     OW 4234   1.476   1.470   0.744 -0.0508  0.0502  0.0972
  329SOL    HW1 4235   1.519   1.556   0.736 -0.1019 -0.0627 -1.8611
  329SOL    HW2 4236   1.549   1.408   0.743  0.3732  0.5369  0.1541
  329SOL     MW 4237   1.491   1.473   0.743 -0.0014  0.0043 -0.0051
  330SOL     OW 4238   4.534   0.217   2.928  0.3079  0.0383 -0.1010
  330SOL    HW1 4239   4.611   0.271   2.910  0.3266  0.1963  0.4557
  330SOL    HW2 4240   4.531   0.205   3.022 -0.1225 -0.4778 -0.1749
  330SOL     MW 4241   4.543   0.223   2.938 -0.0014  0.0043 -0.0051
  331SOL     OW 4242   2.557   4.226   2.973 -0.4488  0.1840 -0.0493
  331SOL    HW1 4243   2.632   4.276   2.941 -1.9054  2.4373 -0.2226
  331SOL    HW2 4244   2.484   4.266   2.925 -0.2258  0.5798 -0.0635
  331SOL     MW 4245   2.557   4.238   2.962 -0.0014  0.0043 -0.0051
  332SOL     OW 4246   3.536   2.329   0.050 -0.5283  0.1814  0.2231
  332SOL    HW1 4247   3.626   2.299   0.042  0.0422  1.7435  0.4588
  332SOL    HW2 4248   3.495   2.297  -0.030 -0.8716  0.6033  0.2248
  332SOL     MW 4249   3.542   2.321   0.038 -0.0014  0.0043 -0.0051
  333SOL     OW 4250   4.105   0.182   0.164  0.1262 -0.3952  0.0062
  333SOL    HW1 4251   4.019   0.222   0.181  0.0171  0.6444 -2.5925
  333SOL    HW2 4252   4.084   0.107   0.109  0.1756 -0.7638  0.4843
  333SOL     MW 4253   4.091   0.177   0.159 -0.0014  0.0043 -0.0051
  334SOL     OW 4254   1.566   1.666   0.138  0.1879  0.1792 -0.2350
  334SOL    HW1 4255   1.477   1.637   0.117  0.3202 -1.1693  0.9257
  334SOL    HW2 4256   1.616   1.596   0.097 -0.3196  0.3801 -1.2210
  334SOL     MW 4257   1.561   1.653   0.130 -0.0014  0.0043 -0.0051
  335SOL     OW 4258   1.401   0.655   3.066 -0.0929 -0.0416 -0.6281
  335SOL    HW1 4259   1.486   0.658   3.022  1.6017 -1.3785  2.3036
  335SOL    HW2 4260   1.340   0.632   2.996  0.4307  1.4165 -1.6157
  335SOL     MW 4261   1.404   0.653   3.051 -0.0014  0.0043 -0.0051
  336SOL     OW 4262   0.107   0.158   2.937 -0.1807 -0.4840  0.2463
  336SOL    HW1 4263   0.142   0.075   2.969  0.7822 -0.3042 -0.3110
  336SOL    HW2 4264   0.181   0.186   2.884  0.6560 -1.7715  0.6770
  336SOL     MW 4265   0.121   0.151   2.934 -0.0014  0.0043 -0.0051
  337SOL     OW 4266   0.634   4.468   0.041 -0.4279  0.2926 -0.2063
  337SOL    HW1 4267   0.631   4.450  -0.053  0.7185 -1.3150  0.0192
  337SOL    HW2 4268   0.544   4.445   0.063 -0.3675 -0.7597 -0.9609
  337SOL     MW 4269   0.622   4.463   0.032 -0.0014  0.0043 -0.0051
  338SOL     OW 4270   3.596   3.481   0.429 -0.7550 -0.3858  0.0568
  338SOL    HW1 4271   3.510   3.525   0.422 -0.1045  0.9040 -0.2255
  338SOL    HW2 4272   3.625   3.463   0.339  1.9579 -0.2257  0.8168
  338SOL     MW 4273   3.588   3.485   0.416 -0.0014  0.0043 -0.0051
  339SOL     OW 4274   0.812   3.395   2.878  0.6967 -0.1572  0.2627
  339SOL    HW1 4275   0.776   3.435   2.799  0.3137  1.6143  1.2777
  339SOL    HW2 4276   0.848   3.475   2.917  1.3317  0.0143 -0.6412
  339SOL     MW 4277   0.812   3.411   2.873 -0.0014  0.0043 -0.0051
  340SOL     OW 4278   3.079   3.639   0.055 -0.4074 -0.3127 -0.5218
  340SOL    HW1 4279   3.160   3.625   0.007 -0.0189 -0.6219  0.2196
  340SOL    HW2 4280   3.101   3.722   0.097  0.4197 -0.1168 -1.3214
  340SOL     MW 4281   3.092   3.648   0.054 -0.0014  0.0043 -0.0051
  341SOL     OW 4282   4.106   4.812   0.158  0.1630  0.0930  0.4261
  341SOL    HW1 4283   4.135   4.866   0.232  1.7509  0.6485 -0.5624
  341SOL    HW2 4284   4.183   4.769   0.122 -1.1065 -0.6251 -1.6195
  341SOL     MW 4285   4.120   4.813   0.163 -0.0014  0.0043 -0.0051
  342SOL     OW 4286   1.869   0.011   0.343 -0.0584 -0.0697 -0.2692
  342SOL    HW1 4287   1.931  -0.051   0.381 -1.9112 -1.3934  0.7336
  342SOL    HW2 4288   1.810  -0.044   0.292  0.8071 -1.2911  0.0135
  342SOL     MW 4289   1.869  -0.004   0.341 -0.0014  0.0043 -0.0051
  343SOL     OW 4290   1.790   4.396   0.291 -0.0942  0.4100  0.0916
  343SOL    HW1 4291   1.852   4.456   0.333 -0.9719 -0.1167  2.3045
  343SOL    HW2 4292   1.842   4.317   0.281 -0.8389 -0.1433  0.5234
  343SOL     MW 4293   1.805   4.394   0.295 -0.0014  0.0043 -0.0051
  344SOL     OW 4294   1.873   0.093   0.605  0.2596 -0.7542  0.2670
  344SOL    HW1 4295   1.964   0.121   0.592 -0.0976 -0.1527 -1.0983
  344SOL    HW2 4296   1.845   0.069   0.517 -1.7537 -1.1533  0.9671
  344SOL     MW 4297   1.882   0.094   0.592 -0.0014  0.0043 -0.0051
  345SOL     OW 4298   1.727   1.836   0.446  0.2488  0.0858  0.4158
  345SOL    HW1 4299   1.703   1.928   0.457 -0.3254  0.0288 -0.2446
  345SOL    HW2 4300   1.820   1.836   0.425  0.3866 -0.9140  0.9715
  345SOL     MW 4301   1.736   1.848   0.445 -0.0014  0.0043 -0.0051
  346SOL     OW 4302   3.771   3.822   2.856 -0.3789 -0.0029  0.3237
  346SOL    HW1 4303   3.812   3.774   2.784  0.9938  0.7366  0.5743
  346SOL    HW2 4304   3.844   3.829   2.917 -0.3911 -0.9943  0.4639
  346SOL     MW 4305   3.786   3.817   2.854 -0.0014  0.0043 -0.0051
  347SOL     OW 4306   3.688   4.028   0.178  0.3875 -0.3785 -0.0952
  347SOL    HW1 4307   3.641   4.009   0.259 -1.7270  1.2497 -0.8317
  347SOL    HW2 4308   3.615   4.061   0.126 -1.5824 -3.1961  0.6281
  347SOL     MW 4309   3.672   4.030   0.181 -0.0014  0.0043 -0.0051
  348SOL     OW 4310   1.058   2.506   0.201 -0.0665  0.1011  0.1441
  348SOL    HW1 4311   0.983   2.553   0.238 -0.2039 -0.4547  0.6054
  348SOL    HW2 4312   1.013   2.458   0.132  1.2532 -1.2433  0.1678
  348SOL     MW 4313   1.042   2.506   0.197 -0.0014  0.0043 -0.0051
  349SOL     OW 4314   1.746   1.400   0.476 -0.3820 -0.3819 -0.0296
  349SOL    HW1 4315   1.716   1.373   0.563 -2.0705  0.7629 -0.1994
  349SOL    HW2 4316   1.681   1.469   0.458  0.1515  0.0492 -0.3206
  349SOL     MW 4317   1.733   1.406   0.485 -0.0014  0.0043 -0.0051
  350SOL     OW 4318   3.209   2.941   0.064  0.2955 -0.2685 -0.0362
  350SOL    HW1 4319   3.172   2.887   0.135  0.8737  0.1679  0.6084
  350SOL    HW2 4320   3.171   3.025   0.090  0.3212 -0.3967  0.4360
  350SOL     MW 4321   3.199   2.945   0.077 -0.0014  0.0043 -0.0051
  351SOL     OW 4322   1.588   3.881   0.010 -0.3040  0.0146 -0.0244
  351SOL    HW1 4323   1.597   3.796   0.054 -0.7614  0.2221  0.4892
  351SOL    HW2 4324   1.499   3.908   0.031  0.0449  1.4481 -0.2819
  351SOL     MW 4325   1.577   3.873   0.019 -0.0014  0.0043 -0.0051
  352SOL     OW 4326   0.163   0.619   0.098 -0.2173  0.1566 -0.0537
  352SOL    HW1 4327   0.256   0.602   0.080 -0.0110  1.4022 -0.2966
  352SOL    HW2 4328   0.120   0.633   0.014 -0.9807 -0.0424  0.2989
  352SOL     MW 4329   0.170   0.619   0.085 -0.0014  0.0043 -0.0051
  353SOL     OW 4330   4.641   4.032   0.140  0.1717  0.0709 -0.2559
  353SOL    HW1 4331   4.656   4.028   0.235 -2.7589  0.5546  0.3156
  353SOL    HW2 4332   4.697   4.101   0.105 -0.0711  0.6263  0.4216
  353SOL     MW 4333   4.651   4.040   0.148 -0.0014  0.0043 -0.0051
  354SOL     OW 4334   1.979   4.050   0.004  0.0950  0.2459 -0.2182
  354SOL    HW1 4335   1.892   4.057  -0.035  0.2718  0.7172 -0.5431
  354SOL    HW2 4336   2.010   3.962  -0.015  1.6656  0.4057  1.3455
  354SOL     MW 4337   1.971   4.040  -0.004 -0.0014  0.0043 -0.0051
  355SOL     OW 4338   1.202   3.244   2.821 -0.5004 -0.3303  0.4925
  355SOL    HW1 4339   1.116   3.217   2.790 -0.7566 -0.9938  1.6793
  355SOL    HW2 4340   1.190   3.325   2.871  0.3652 -0.0602  0.2709
  355SOL     MW 4341   1.189   3.251   2.824 -0.0014  0.0043 -0.0051
  356SOL     OW 4342   3.649   3.759   0.124 -0.3189  0.2096 -0.7433
  356SOL    HW1 4343   3.567   3.764   0.174  0.4975 -1.2912  0.8581
  356SOL    HW2 4344   3.683   3.848   0.135 -2.5784  1.3823 -2.2689
  356SOL     MW 4345   3.643   3.772   0.132 -0.0014  0.0043 -0.0051
  357SOL     OW 4346   1.043   1.301   3.110  0.2679 -0.2593 -0.4216
  357SOL    HW1 4347   0.959   1.343   3.130  0.4548 -0.5326  1.0701
  357SOL    HW2 4348   1.072   1.285   3.200 -1.5719 -1.6345 -0.0253
  357SOL     MW 4349   1.036   1.305   3.125 -0.0014  0.0043 -0.0051
  358SOL     OW 4350   4.818   4.361   0.223 -0.1407 -0.1032 -0.1072
  358SOL    HW1 4351   4.864   4.285   0.259  0.3129  0.2322  0.0349
  358SOL    HW2 4352   4.874   4.436   0.243  0.0604 -0.7371  2.0054
  358SOL     MW 4353   4.832   4.361   0.230 -0.0014  0.0043 -0.0051
  359SOL     OW 4354   2.195   4.093   0.397 -0.1157  0.2486  0.4990
  359SOL    HW1 4355   2.219   4.038   0.472 -0.5138  0.3694  0.7155
  359SOL    HW2 4356   2.264   4.069   0.335  0.0229 -0.0081  0.7482
  359SOL     MW 4357   2.208   4.083   0.399 -0.0014  0.0043 -0.0051
  360SOL     OW 4358   5.022   0.363   3.009  0.0487  0.0700  0.4480
  360SOL    HW1 4359   5.033   0.350   3.104 -1.1043  1.9124  0.8905
  360SOL    HW2 4360   5.079   0.298   2.967 -1.5929  0.1755 -2.1667
  360SOL     MW 4361   5.031   0.353   3.016 -0.0014  0.0043 -0.0051
  361SOL     OW 4362   1.963   4.167   0.264  0.0700 -0.3689 -0.0590
  361SOL    HW1 4363   2.038   4.133   0.313 -0.8452  1.0541  2.5364
  361SOL    HW2 4364   1.969   4.124   0.179 -0.5562  1.2749 -1.0009
  361SOL     MW 4365   1.974   4.157   0.259 -0.0014  0.0043 -0.0051
  362SOL     OW 4366   2.638   3.986   0.187  0.0009  0.7523 -0.2516
  362SOL    HW1 4367   2.697   4.061   0.177  1.3276 -0.4345 -1.9795
  362SOL    HW2 4368   2.654   3.942   0.103  0.4122  0.1652  0.1293
  362SOL     MW 4369   2.648   3.990   0.175 -0.0014  0.0043 -0.0051
  363SOL     OW 4370   3.906   2.790   2.972 -0.1971  0.4790 -0.2090
  363SOL    HW1 4371   3.980   2.808   3.029 -0.6235  1.5869  0.0140
  363SOL    HW2 4372   3.831   2.797   3.031 -0.1238 -2.7857  0.4685
  363SOL     MW 4373   3.906   2.793   2.987 -0.0014  0.0043 -0.0051
  364SOL     OW 4374   1.801   1.465   2.923  0.5497 -0.5585  0.4915
  364SOL    HW1 4375   1.846   1.381   2.915 -1.8340 -1.8807 -0.3874
  364SOL    HW2 4376   1.874   1.527   2.928 -0.7529  1.1149 -0.0399
  364SOL     MW 4377   1.816   1.462   2.923 -0.0014  0.0043 -0.0051
  365SOL     OW 4378   4.142   4.222   2.910 -0.1820  0.5762 -0.3234
  365SOL    HW1 4379   4.158   4.159   2.840 -1.6649  0.6905 -0.8096
  365SOL    HW2 4380   4.161   4.303   2.863  0.6743  0.0921 -0.8356
  365SOL     MW 4381   4.147   4.224   2.895 -0.0014  0.0043 -0.0051
  366SOL     OW 4382   0.162   4.950   0.170  0.1892 -0.3441 -0.1507
  366SOL    HW1 4383   0.149   4.968   0.077 -0.7190 -1.0009 -0.1656
  366SOL    HW2 4384   0.075   4.952   0.208  0.1251 -0.5638 -0.2812
  366SOL     MW 4385   0.149   4.953   0.162 -0.0014  0.0043 -0.0051
  367SOL     OW 4386   1.330   1.496   0.370 -0.6072  0.2008 -0.0853
  367SOL    HW1 4387   1.418   1.531   0.381  0.3386 -1.8045 -0.8056
  367SOL    HW2 4388   1.316   1.505   0.276 -1.3706 -1.0888 -0.1248
  367SOL     MW 4389   1.340   1.502   0.359 -0.0014  0.0043 -0.0051
  368SOL     OW 4390   3.372   2.633   2.944 -0.6643 -0.3842 -0.4048
  368SOL    HW1 4391   3.308   2.703   2.936  0.4306  0.6406 -0.6204
  368SOL    HW2 4392   3.325   2.550   2.942  0.5419 -1.1792  1.5838
  368SOL     MW 4393   3.358   2.632   2.943 -0.0014  0.0043 -0.0051
  369SOL     OW 4394   0.773   3.002   3.114  0.7011  0.0526 -0.6669
  369SOL    HW1 4395   0.770   3.097   3.127 -0.8966 -0.0947  0.2056
  369SOL    HW2 4396   0.792   2.994   3.020  2.0515  0.7658 -0.4857
  369SOL     MW 4397   0.775   3.013   3.103 -0.0014  0.0043 -0.0051
  370SOL     OW 4398   4.780   2.943   3.083  0.1027  0.0055  0.2452
  370SOL    HW1 4399   4.773   2.848   3.092  0.4867  0.1259  2.2805
  370SOL    HW2 4400   4.872   2.956   3.105  0.0833 -0.1395  0.4122
  370SOL     MW 4401   4.791   2.933   3.087 -0.0014  0.0043 -0.0051
  371SOL     OW 4402   2.195   1.790   3.049 -0.3895  0.2120 -0.2395
  371SOL    HW1 4403   2.253   1.846   3.102 -0.7490  0.8188 -0.4715
  371SOL    HW2 4404   2.153   1.852   2.990 -0.0419 -0.1088 -0.8381
  371SOL     MW 4405   2.197   1.806   3.048 -0.0014  0.0043 -0.0051
  372SOL     OW 4406   4.075   5.030   3.121  0.1276 -0.0410  0.1582
  372SOL    HW1 4407   3.995   5.006   3.074  0.8587 -1.6061 -0.3489
  372SOL    HW2 4408   4.089   4.950   3.173 -3.2918 -0.1238  1.1938
  372SOL     MW 4409   4.066   5.016   3.122 -0.0014  0.0043 -0.0051
  373SOL     OW 4410   1.673   1.292   0.708  0.0854 -0.0516  0.3233
  373SOL    HW1 4411   1.762   1.256   0.711 -0.1829 -0.8839 -0.9526
  373SOL    HW2 4412   1.627   1.220   0.664  0.1308  0.2472 -0.2205
  373SOL     MW 4413   1.679   1.278   0.703 -0.0014  0.0043 -0.0051
  374SOL     OW 4414   0.034   3.300   0.065 -0.3184  0.0944  0.0922
  374SOL    HW1 4415   0.004   3.307  -0.026  3.1147 -0.4433 -1.2475
  374SOL    HW2 4416   0.127   3.316   0.047 -0.7507  2.0448 -0.6716
  374SOL     MW 4417   0.043   3.303   0.051 -0.0014  0.0043 -0.0051
  375SOL     OW 4418   1.223   3.496   2.986  0.2972 -0.2247  0.1880
  375SOL    HW1 4419   1.257   3.571   2.938 -0.2392  0.2062  0.4639
  375SOL    HW2 4420   1.127   3.501   2.983  0.2881  0.0006  0.8911
  375SOL     MW 4421   1.215   3.506   2.979 -0.0014  0.0043 -0.0051
  376SOL     OW 4422   3.636   4.270   2.988 -0.0292  0.0202  0.4700
  376SOL    HW1 4423   3.618   4.199   2.926 -0.8833 -0.8797  1.7244
  376SOL    HW2 4424   3.732   4.268   2.997 -0.0467 -0.2146  0.5976
  376SOL     MW 4425   3.647   4.260   2.981 -0.0014  0.0043 -0.0051
  377SOL     OW 4426   1.664   2.675   3.092  0.0844 -0.2512 -0.1395
  377SOL    HW1 4427   1.588   2.713   3.136  0.7882  1.1365 -0.0706
  377SOL    HW2 4428   1.638   2.686   3.001 -1.0742 -1.8791 -0.0437
  377SOL     MW 4429   1.651   2.681   3.086 -0.0014  0.0043 -0.0051
  378SOL     OW 4430   3.324   3.585   3.068  0.5223  0.7754 -0.2699
  378SOL    HW1 4431   3.348   3.499   3.104 -0.1068  1.6250  2.3845
  378SOL    HW2 4432   3.403   3.608   3.019  0.4744 -0.4903 -0.9910
  378SOL     MW 4433   3.338   3.577   3.067 -0.0014  0.0043 -0.0051
  379SOL     OW 4434   0.693   2.572   0.033 -0.1421 -0.2107 -0.1768
  379SOL    HW1 4435   0.613   2.595  -0.014  0.2963  2.4411  0.1825
  379SOL    HW2 4436   0.704   2.478   0.021  0.1760 -0.1151 -0.6551
  379SOL     MW 4437   0.683   2.563   0.026 -0.0014  0.0043 -0.0051
  380SOL     OW 4438   0.725   0.810   0.182 -0.3690  0.3840  0.4625
  380SOL    HW1 4439   0.722   0.901   0.153 -1.0413  0.5302  0.9677
  380SOL    HW2 4440   0.639   0.805   0.224 -0.7345  0.7594 -0.2241
  380SOL     MW 4441   0.713   0.822   0.184 -0.0014  0.0043 -0.0051
  381SOL     OW 4442   4.507   4.935   0.060  0.0439  0.0807  0.0920
  381SOL    HW1 4443   4.572   4.907  -0.004  2.1131 -0.8439  2.4680
  381SOL    HW2 4444   4.424   4.924   0.013 -0.8657  0.1869  1.6153
  381SOL     MW 4445   4.504   4.930   0.045 -0.0014  0.0043 -0.0051
  382SOL     OW 4446   0.456   4.114   0.021  0.0038  0.5964  0.2459
  382SOL    HW1 4447   0.548   4.130   0.041 -0.1316 -0.5382  1.9568
  382SOL    HW2 4448   0.443   4.023   0.046  1.0136  0.6488  1.0397
  382SOL     MW 4449   0.467   4.104   0.027 -0.0014  0.0043 -0.0051
  383SOL     OW 4450   1.481   2.038   3.058 -0.0083  0.3007  0.2679
  383SOL    HW1 4451   1.440   2.092   3.126  0.4328  1.4862 -0.3816
  383SOL    HW2 4452   1.499   2.105   2.992 -1.8732  0.9649  0.3704
  383SOL     MW 4453   1.478   2.054   3.058 -0.0014  0.0043 -0.0051
  384SOL     OW 4454   1.691   2.126   0.446 -0.2534 -0.5697 -0.0314
  384SOL    HW1 4455   1.625   2.085   0.390 -0.2126 -0.2120 -0.3497
  384SOL    HW2 4456   1.639   2.160   0.519  0.6838 -0.3657  0.5537
  384SOL     MW 4457   1.675   2.125   0.448 -0.0014  0.0043 -0.0051
  385SOL     OW 4458   4.558   4.371   0.244  0.4641  0.1140 -0.4164
  385SOL    HW1 4459   4.653   4.357   0.247  0.1611 -2.6144 -0.5236
  385SOL    HW2 4460   4.542   4.381   0.150 -0.0226  0.4248 -0.2984
  385SOL     MW 4461   4.569   4.370   0.232 -0.0014  0.0043 -0.0051
  386SOL     OW 4462   0.285   3.283   3.079 -0.2557 -0.0341  0.0924
  386SOL    HW1 4463   0.361   3.341   3.081 -2.0434  2.4635  0.8517
  386SOL    HW2 4464   0.308   3.216   3.014 -0.1924  1.2646 -1.2879
  386SOL     MW 4465   0.298   3.282   3.071 -0.0014  0.0043 -0.0051
  387SOL     OW 4466   3.593   4.046   2.845 -0.0233 -0.0728  0.1365
  387SOL    HW1 4467   3.522   3.996   2.884  0.0885 -1.1667 -0.9928
  387SOL    HW2 4468   3.656   3.978   2.820 -0.0279  0.7790 -2.5877
  387SOL     MW 4469   3.592   4.030   2.847 -0.0014  0.0043 -0.0051
  388SOL     OW 4470   4.100   2.822   0.042 -0.4330 -0.3173  0.6140
  388SOL    HW1 4471   4.146   2.897   0.005 -0.3342  0.3417  2.0268
  388SOL    HW2 4472   4.039   2.860   0.105  0.7985 -0.0570  1.6841
  388SOL     MW 4473   4.098   2.837   0.045 -0.0014  0.0043 -0.0051
  389SOL     OW 4474   1.990   1.659   2.916  0.7548  0.0539 -0.2702
  389SOL    HW1 4475   1.929   1.732   2.902  1.4502  0.6060 -0.4984
  389SOL    HW2 4476   2.049   1.698   2.981  0.9948  0.3403 -0.6557
  389SOL     MW 4477   1.990   1.674   2.923 -0.0014  0.0043 -0.0051
  390SOL     OW 4478   0.425   3.832   0.046  0.1617 -0.1966  0.0831
  390SOL    HW1 4479   0.359   3.801   0.107 -0.5070 -0.2702 -0.6680
  390SOL    HW2 4480   0.506   3.823   0.096  0.7392  0.9524 -0.6101
  390SOL     MW 4481   0.427   3.827   0.061 -0.0014  0.0043 -0.0051
  391SOL     OW 4482   0.120   3.472   2.691  0.3013 -0.3933  0.4997
  391SOL    HW1 4483   0.076   3.411   2.633 -0.9995  1.0132 -0.0512
  391SOL    HW2 4484   0.198   3.422   2.716 -0.7285 -1.0776  2.5455
  391SOL     MW 4485   0.125   3.458   2.687 -0.0014  0.0043 -0.0051
  392SOL     OW 4486   1.219   4.218   0.323 -0.1624 -0.0672 -0.3210
  392SOL    HW1 4487   1.219   4.265   0.406 -0.5187  0.1070 -0.4178
  392SOL    HW2 4488   1.306   4.236   0.285  0.7093 -2.7105  0.2634
  392SOL     MW 4489   1.230   4.227   0.329 -0.0014  0.0043 -0.0051
   5.06273   5.06273   3.12814
