# Supplementary material for: Resolving liquid-to-glass transitions of water under soft nanoconfinement
Source: Nat Commun. 2026 May 8;17:6224. doi: 10.1038/s41467-026-72955-y (PMC13369869; doi:10.1038/s41467-026-72955-y)
Supplement: Supplementary file 3 — Supplementary Data 1 [file 41467_2026_72955_MOESM3_ESM.zip › 190K/sim5/initial.gro]

Lamellar phy in tip4pice water
 4489
    1phy    C35    1   3.471   0.784   1.810 -0.0021  0.4266 -0.2127
    1phy    C33    2   3.501   0.931   1.791 -0.0711  0.2459  0.2072
    1phy    C34    3   3.462   0.983   1.656  0.3727 -0.0025 -0.1684
    1phy    C32    4   3.443   1.012   1.907  0.1111 -0.0801 -0.5738
    1phy    C31    5   3.535   1.112   1.976  0.4796  0.4680  0.2308
    1phy    C30    6   3.453   1.206   2.067  0.0337  0.5206 -0.3585
    1phy    C28    7   3.539   1.293   2.168 -0.2159 -0.0522 -0.4605
    1phy    C29    8   3.530   1.437   2.129 -0.3550  0.3015 -0.0038
    1phy    C27    9   3.477   1.282   2.308 -0.2817 -0.1910  0.2819
    1phy    C26   10   3.571   1.205   2.406 -0.1682 -0.2970 -0.4831
    1phy    C25   11   3.509   1.188   2.547  0.5341  0.4942 -0.2686
    1phy    C23   12   3.592   1.094   2.635  0.6937  0.0564 -0.2405
    1phy    C24   13   3.585   1.140   2.781  0.0437 -0.1940 -0.0658
    1phy    C22   14   3.534   0.951   2.627  0.8123  0.1335 -0.5593
    1phy    C21   15   3.624   0.832   2.647  0.5229 -0.5168  0.1602
    1phy    C20   16   3.552   0.696   2.655 -0.0469  0.7184  0.0014
    1phy    C18   17   3.632   0.572   2.714 -0.4196 -0.5640 -0.1350
    1phy    O01   18   3.672   0.598   2.849  0.2224 -0.3130 -0.4704
    1phy    H01   19   3.680   0.516   2.895  1.2864  0.3100  0.5057
    1phy    C19   20   3.515   0.474   2.737 -0.3692  0.1565 -0.2620
    1phy    C13   21   3.751   0.508   2.623 -0.7155  0.1825 -0.2633
    1phy     H3   22   3.725   0.496   2.515 -0.3949  0.5362 -0.3864
    1phy    O33   23   3.789   0.374   2.656  0.2394 -0.4294 -0.2311
    1phy    H1B   24   3.833   0.374   2.739 -0.9587  1.3326  0.4747
    1phy    C12   25   3.893   0.585   2.616 -0.2010 -0.1302  0.2182
    1phy    O11   26   3.977   0.575   2.734 -0.1610 -0.0476  0.9428
    1phy    H1A   27   3.946   0.628   2.804  0.8168 -0.2214  1.5300
    2phy    C35   28   0.208   4.868   1.660 -0.1731 -0.0290  0.0744
    2phy    C33   29   0.089   4.953   1.634 -0.3368 -0.3518 -0.0505
    2phy    C34   30  -0.037   4.884   1.687 -0.2460  0.3673  0.2775
    2phy    C32   31   0.113   5.087   1.701 -0.2237  0.4817 -0.2690
    2phy    C31   32   0.050   5.208   1.630  0.5324  0.1608  0.3465
    2phy    C30   33   0.060   5.342   1.709 -0.1313 -0.0091 -0.0026
    2phy    C28   34   0.007   5.472   1.642  0.4505 -0.6087 -0.4728
    2phy    C29   35  -0.116   5.532   1.705  0.2636 -0.1165 -0.2493
    2phy    C27   36   0.118   5.580   1.643  0.1193  0.1718 -0.3853
    2phy    C26   37   0.110   5.680   1.524 -0.0697 -0.1457 -0.7669
    2phy    C25   38   0.205   5.800   1.531  0.5247 -0.1290  0.2401
    2phy    C23   39   0.192   5.887   1.407 -0.4193  0.3276  0.0084
    2phy    C24   40   0.152   6.027   1.456  0.0611  0.1782 -0.3223
    2phy    C22   41   0.331   5.895   1.338  0.6372 -0.4135 -0.1648
    2phy    C21   42   0.330   5.891   1.184  0.0135 -0.5940  0.4358
    2phy    C20   43   0.471   5.919   1.128  0.2993 -0.0474  0.1436
    2phy    C18   44   0.508   5.908   0.971 -0.1865  0.0970 -0.0805
    2phy    O01   45   0.405   5.831   0.906  0.3850 -0.1524 -0.3365
    2phy    H01   46   0.323   5.874   0.894  0.5050  0.1341 -0.1192
    2phy    C19   47   0.641   5.833   0.966 -0.3537 -0.0077  0.1278
    2phy    C13   48   0.508   6.051   0.898 -0.0892 -0.6211  0.1145
    2phy     H3   49   0.401   6.082   0.895  0.1060  0.0053 -1.1595
    2phy    O33   50   0.556   6.162   0.975 -0.1201  0.0159 -0.2360
    2phy    H1B   51   0.540   6.145   1.066  0.3150 -0.2532 -0.2074
    2phy    C12   52   0.495   6.081   0.739  0.2953 -0.0808 -0.6642
    2phy    O11   53   0.602   6.146   0.688 -0.1457  0.0112  0.1845
    2phy    H1A   54   0.628   6.206   0.755 -0.5205 -0.1455  0.4766
    3phy    C35   55   4.858   0.814   1.160  0.1556  0.0452  0.2034
    3phy    C33   56   4.760   0.715   1.228  0.0182  0.5329 -0.0303
    3phy    C34   57   4.793   0.713   1.381 -0.2188  0.0290  0.0462
    3phy    C32   58   4.615   0.774   1.195  0.3027 -0.4117 -0.1704
    3phy    C31   59   4.514   0.658   1.172 -0.3161 -0.1388 -0.0787
    3phy    C30   60   4.378   0.720   1.133 -0.2876 -0.2084  0.2579
    3phy    C28   61   4.267   0.626   1.084  0.0595  0.1369  0.2050
    3phy    C29   62   4.129   0.691   1.123 -0.1258  0.2700  0.1981
    3phy    C27   63   4.271   0.599   0.932  0.0219  0.0957  0.4158
    3phy    C26   64   4.357   0.489   0.881 -0.6187 -0.1012  0.0419
    3phy    C25   65   4.332   0.475   0.732 -0.4896 -0.6727 -0.0352
    3phy    C23   66   4.410   0.363   0.665  0.3884  0.1718  0.1185
    3phy    C24   67   4.341   0.228   0.692  0.7181 -0.2453 -0.0462
    3phy    C22   68   4.413   0.373   0.511 -0.0200 -0.1249  0.2311
    3phy    C21   69   4.560   0.366   0.463  0.0466 -0.0235  0.1586
    3phy    C20   70   4.566   0.384   0.310 -0.2612  0.1996 -0.1243
    3phy    C18   71   4.710   0.406   0.250 -0.0574  0.1707  0.0243
    3phy    O01   72   4.771   0.520   0.311  0.3281 -0.3876 -0.0360
    3phy    H01   73   4.711   0.576   0.357  2.0794  0.0987  1.8264
    3phy    C19   74   4.687   0.461   0.107 -0.5992  0.3107 -0.2347
    3phy    C13   75   4.796   0.266   0.244  0.2450 -0.0583 -0.0648
    3phy     H3   76   4.786   0.226   0.348 -0.3888  1.7859  0.6194
    3phy    O33   77   4.751   0.153   0.175  0.2311  0.0194 -0.0073
    3phy    H1B   78   4.659   0.162   0.154 -0.0388  0.8202  1.4313
    3phy    C12   79   4.950   0.272   0.271  0.1384  0.0938 -0.2577
    3phy    O11   80   5.033   0.288   0.159 -0.4289  0.6624 -0.0977
    3phy    H1A   81   5.121   0.284   0.192 -0.7260 -0.3345  0.6230
    4phy    C35   82   0.812   3.857   1.810 -0.1880  0.0963 -0.2613
    4phy    C33   83   0.818   4.008   1.810  0.3075 -0.4490  0.0806
    4phy    C34   84   0.928   4.034   1.712  0.0274 -0.2354 -0.1451
    4phy    C32   85   0.689   4.081   1.775  0.2044 -0.2746 -0.0165
    4phy    C31   86   0.677   4.219   1.839  0.2047 -0.6093  0.1055
    4phy    C30   87   0.547   4.291   1.810 -0.1209  0.2813  0.7003
    4phy    C28   88   0.505   4.399   1.909 -0.2992  0.4001  0.3077
    4phy    C29   89   0.476   4.528   1.835  0.1484 -0.3107 -0.5849
    4phy    C27   90   0.387   4.359   2.002 -0.6257 -0.1751  0.0502
    4phy    C26   91   0.407   4.373   2.157 -0.2567  0.4267  0.5186
    4phy    C25   92   0.288   4.316   2.235  0.3801 -0.5769 -0.0437
    4phy    C23   93   0.287   4.351   2.388  0.5420  0.2920  0.3383
    4phy    C24   94   0.157   4.426   2.423  0.2638  0.5220  0.2558
    4phy    C22   95   0.306   4.221   2.470  0.5140 -0.1294 -0.3092
    4phy    C21   96   0.408   4.235   2.582  0.2896  0.8397 -0.0654
    4phy    C20   97   0.448   4.102   2.648 -0.1923  0.2423  0.6097
    4phy    C18   98   0.489   4.085   2.793  0.0708 -0.1878 -0.6411
    4phy    O01   99   0.402   4.144   2.891 -0.2984 -0.6149 -0.4784
    4phy    H01  100   0.433   4.117   2.975  0.7480 -0.3857 -0.7846
    4phy    C19  101   0.453   3.939   2.816  0.5042 -0.7250  0.2920
    4phy    C13  102   0.643   4.125   2.828  0.3122  0.5568  0.5205
    4phy     H3  103   0.711   4.084   2.749  1.1761  0.4866  1.2888
    4phy    O33  104   0.698   4.061   2.944 -0.4020  0.0993  0.7701
    4phy    H1B  105   0.708   4.126   3.011 -1.8749  1.1671 -0.0067
    4phy    C12  106   0.671   4.279   2.843  0.0914  0.1647  0.0613
    4phy    O11  107   0.599   4.346   2.939  0.5666 -0.3781 -0.3004
    4phy    H1A  108   0.509   4.321   2.934  0.9897 -2.2496  0.4357
    5phy    C35  109   5.026   4.262   2.092 -0.1488 -0.1027 -0.2354
    5phy    C33  110   4.972   4.389   2.034  0.3023  0.4796  0.2053
    5phy    C34  111   5.093   4.466   1.972 -0.1506  0.2959  0.0376
    5phy    C32  112   4.863   4.359   1.933 -0.3942 -0.5290  0.1313
    5phy    C31  113   4.762   4.474   1.926  0.5133 -0.1009 -0.1933
    5phy    C30  114   4.668   4.454   1.807 -0.3633  0.3418  0.4008
    5phy    C28  115   4.565   4.568   1.774 -0.5715 -0.1269 -0.2591
    5phy    C29  116   4.561   4.587   1.621  0.1370  0.3117  0.2749
    5phy    C27  117   4.422   4.545   1.821  0.2548  0.3055  0.2996
    5phy    C26  118   4.372   4.664   1.898  0.2173 -0.1249  0.4529
    5phy    C25  119   4.240   4.648   1.970 -0.0836  0.6762  0.1945
    5phy    C23  120   4.191   4.743   2.079  0.1147  0.4987  0.6408
    5phy    C24  121   4.125   4.869   2.031  0.0919 -0.1019  0.2000
    5phy    C22  122   4.089   4.668   2.170  0.5824  0.1075  0.5195
    5phy    C21  123   4.142   4.647   2.312  0.3510  0.1234  0.0902
    5phy    C20  124   4.039   4.570   2.400 -0.3006 -0.4444 -1.0270
    5phy    C18  125   4.048   4.560   2.560 -0.2976 -0.2519 -0.2252
    5phy    O01  126   4.063   4.694   2.614  0.2179  0.1068 -0.0041
    5phy    H01  127   3.997   4.756   2.586  0.3424  0.1991 -0.0942
    5phy    C19  128   3.896   4.537   2.593 -0.7976  0.6124 -0.5116
    5phy    C13  129   4.153   4.462   2.632  0.4445 -0.1745 -0.2144
    5phy     H3  130   4.143   4.359   2.589 -3.7059 -0.1843  0.3901
    5phy    O33  131   4.126   4.438   2.764  0.3278  0.3134 -0.3687
    5phy    H1B  132   4.130   4.519   2.812 -2.2715  0.2484  0.1018
    5phy    C12  133   4.306   4.508   2.632 -0.7475 -0.2091  0.0951
    5phy    O11  134   4.347   4.615   2.719  0.2193  0.2155 -0.4620
    5phy    H1A  135   4.315   4.694   2.680 -0.7871  0.1799  0.2751
    6phy    C35  136   0.473   1.626   1.711  0.6093  0.0231  0.3136
    6phy    C33  137   0.333   1.689   1.699  0.7867  0.0229 -0.5367
    6phy    C34  138   0.256   1.670   1.833 -0.2393 -0.2904  0.1878
    6phy    C32  139   0.329   1.830   1.645 -0.2337 -0.5517  0.5000
    6phy    C31  140   0.243   1.837   1.513  0.0595  0.1187 -0.3905
    6phy    C30  141   0.257   1.964   1.429  0.1447  0.1548  0.4410
    6phy    C28  142   0.164   1.973   1.306  0.3093  0.4640 -0.0235
    6phy    C29  143   0.024   2.036   1.334  0.0483 -0.1989 -0.3598
    6phy    C27  144   0.234   2.068   1.208  0.4294  0.4140  0.0303
    6phy    C26  145   0.192   2.054   1.060  0.0244 -0.0333 -0.2909
    6phy    C25  146   0.285   2.132   0.961 -0.4308  0.0579  0.7104
    6phy    C23  147   0.215   2.148   0.822  0.0009  0.1130 -0.1891
    6phy    C24  148   0.172   2.289   0.806 -0.0402 -0.4090  0.1869
    6phy    C22  149   0.311   2.116   0.707 -0.3431  0.5572  0.3687
    6phy    C21  150   0.257   1.990   0.632 -0.1429 -0.2136  0.1385
    6phy    C20  151   0.337   1.963   0.504 -0.0768 -0.4417  0.1219
    6phy    C18  152   0.305   1.836   0.419  0.5495  0.2144  0.0707
    6phy    O01  153   0.309   1.720   0.503  0.1348 -0.1121 -0.4586
    6phy    H01  154   0.394   1.695   0.532  0.6410  0.7368 -1.1657
    6phy    C19  155   0.429   1.814   0.328  0.4445  0.5244  0.4052
    6phy    C13  156   0.163   1.845   0.339 -0.1826 -0.3304  0.4946
    6phy     H3  157   0.088   1.860   0.421 -0.1031 -0.5682  0.6130
    6phy    O33  158   0.130   1.968   0.268 -0.1223  0.6261 -0.1738
    6phy    H1B  159   0.186   2.041   0.283  0.1101  0.5226 -0.5089
    6phy    C12  160   0.085   1.710   0.300 -0.0510  0.0935  0.1023
    6phy    O11  161   0.088   1.603   0.386 -0.4138  0.0684 -0.1942
    6phy    H1A  162   0.150   1.619   0.453  0.6986 -0.9356 -0.9407
    7phy    C35  163   0.464   4.924   1.921  0.0749 -0.3713  0.2041
    7phy    C33  164   0.518   4.925   2.064 -0.1990  0.2476 -0.3403
    7phy    C34  165   0.500   4.790   2.127  0.7460  0.1817 -0.4757
    7phy    C32  166   0.657   4.986   2.070 -0.2623 -0.0554 -0.7911
    7phy    C31  167   0.666   5.096   2.178 -0.0097  0.1581  0.1949
    7phy    C30  168   0.780   5.200   2.151  0.3678 -0.1590 -0.0006
    7phy    C28  169   0.796   5.306   2.261  0.4609 -0.4398 -0.8581
    7phy    C29  170   0.942   5.346   2.275 -0.2878 -0.2434  0.0043
    7phy    C27  171   0.700   5.431   2.237 -0.2519  0.3736 -0.2421
    7phy    C26  172   0.640   5.488   2.364 -0.1272  0.2482  0.0708
    7phy    C25  173   0.563   5.616   2.334  0.2989 -0.2148  0.1008
    7phy    C23  174   0.505   5.686   2.457 -0.4136 -0.4796  0.0303
    7phy    C24  175   0.536   5.833   2.461  0.3916  0.1189  0.2138
    7phy    C22  176   0.352   5.689   2.463  0.0845 -0.0947  0.5905
    7phy    C21  177   0.272   5.566   2.500  0.2820  0.1863  0.0583
    7phy    C20  178   0.116   5.588   2.501 -0.0926 -0.0337 -0.0576
    7phy    C18  179   0.023   5.475   2.551  0.8186  0.1854 -0.4007
    7phy    O01  180   0.053   5.436   2.685 -0.1698 -0.2686 -0.2983
    7phy    H01  181  -0.013   5.374   2.709 -0.8786  0.8721  0.7779
    7phy    C19  182  -0.112   5.557   2.558 -0.3257 -0.2280 -0.0377
    7phy    C13  183   0.021   5.346   2.457 -0.4264 -0.2599  0.7402
    7phy     H3  184   0.023   5.383   2.352 -1.4517  0.2588  0.8855
    7phy    O33  185  -0.103   5.273   2.457 -0.5133  0.0437  0.5748
    7phy    H1B  186  -0.175   5.333   2.466  0.5429  1.3053  1.0448
    7phy    C12  187   0.142   5.242   2.475  0.0971 -0.2100  0.6499
    7phy    O11  188   0.155   5.162   2.590  0.4771  0.3341  0.3509
    7phy    H1A  189   0.091   5.093   2.593 -0.2052  0.9222 -0.3044
    8phy    C35  190   0.417   0.273   1.432 -0.2951 -0.5628 -0.0233
    8phy    C33  191   0.553   0.257   1.500  0.7829  0.4225 -0.4086
    8phy    C34  192   0.539   0.154   1.612 -0.1825 -0.2344  0.2651
    8phy    C32  193   0.666   0.208   1.405  0.3856  0.4687 -0.0229
    8phy    C31  194   0.739   0.313   1.323 -0.8363  0.1672  0.1594
    8phy    C30  195   0.843   0.239   1.241  0.0853 -0.3029 -0.0657
    8phy    C28  196   0.924   0.323   1.135 -0.2255 -0.1039  0.0583
    8phy    C29  197   1.075   0.280   1.149  0.6034 -0.5925  0.1407
    8phy    C27  198   0.865   0.290   0.999 -0.6425 -0.3666  0.0559
    8phy    C26  199   0.865   0.409   0.910 -0.1699 -0.6017  0.2703
    8phy    C25  200   0.784   0.373   0.783  0.2878 -0.6554  0.4340
    8phy    C23  201   0.784   0.484   0.676  0.0070 -0.3049  0.4913
    8phy    C24  202   0.911   0.474   0.582  0.2268  0.0005 -0.0113
    8phy    C22  203   0.661   0.474   0.590  1.0266 -0.1229  0.1136
    8phy    C21  204   0.571   0.601   0.594 -0.1941  0.3061  0.3922
    8phy    C20  205   0.438   0.574   0.519 -0.3152 -0.1124  0.3590
    8phy    C18  206   0.342   0.692   0.501 -0.9675  0.1137 -0.0818
    8phy    O01  207   0.330   0.758   0.626  0.3572 -0.1371  0.2420
    8phy    H01  208   0.367   0.699   0.689 -0.9759 -0.7734  0.4651
    8phy    C19  209   0.203   0.622   0.480  0.3750 -0.5246 -0.1532
    8phy    C13  210   0.387   0.795   0.386 -0.0974  0.1476 -0.2999
    8phy     H3  211   0.474   0.848   0.432  0.3287 -0.2044 -0.6976
    8phy    O33  212   0.459   0.745   0.276 -0.2149 -0.0185 -0.8358
    8phy    H1B  213   0.411   0.687   0.220 -1.2863 -0.9803  1.0033
    8phy    C12  214   0.315   0.938   0.361  0.7437  0.6818  0.2760
    8phy    O11  215   0.283   1.007   0.484 -0.3506  0.3729  0.3503
    8phy    H1A  216   0.275   0.943   0.552  0.8373 -1.6156 -1.2897
    9phy    C35  217   4.103   1.439   2.001  0.1313  0.2198  0.0419
    9phy    C33  218   4.001   1.322   1.995 -0.5800  0.4671 -0.0232
    9phy    C34  219   3.865   1.383   1.959 -0.1039  0.2855 -0.0987
    9phy    C32  220   4.045   1.208   1.899 -0.2175  0.0021  0.2684
    9phy    C31  221   4.120   1.091   1.965 -0.0457 -0.1313  0.3079
    9phy    C30  222   4.178   0.996   1.850 -0.5776 -0.3934 -0.0240
    9phy    C28  223   4.235   0.864   1.904 -0.5857  0.4346 -0.9725
    9phy    C29  224   4.206   0.758   1.800 -0.2028  0.4769 -0.5540
    9phy    C27  225   4.385   0.876   1.944  0.2017 -0.3961 -0.1013
    9phy    C26  226   4.423   0.785   2.063  0.4812 -0.1864  0.1092
    9phy    C25  227   4.566   0.817   2.115  0.3981  0.0498  0.2123
    9phy    C23  228   4.627   0.706   2.208  0.2712 -0.0663  0.1811
    9phy    C24  229   4.774   0.681   2.169  0.3893 -0.2556 -0.1289
    9phy    C22  230   4.613   0.754   2.356  0.0210 -0.1871  0.3208
    9phy    C21  231   4.568   0.648   2.452  0.3807  0.0217  0.0246
    9phy    C20  232   4.572   0.702   2.595  0.0762 -0.0623 -0.0001
    9phy    C18  233   4.555   0.600   2.713 -0.2528 -0.0419 -0.3738
    9phy    O01  234   4.624   0.479   2.695  0.6563 -0.1152  0.2538
    9phy    H01  235   4.657   0.440   2.773 -1.3601 -0.4911  0.9684
    9phy    C19  236   4.633   0.665   2.824  0.2644  0.1369  0.0545
    9phy    C13  237   4.405   0.556   2.759 -0.3281 -0.2286  0.1870
    9phy     H3  238   4.344   0.647   2.785 -0.4894 -0.8289  2.0639
    9phy    O33  239   4.402   0.491   2.886  0.1709 -0.3996  0.5053
    9phy    H1B  240   4.429   0.403   2.868  0.3872  0.0588 -1.6497
    9phy    C12  241   4.309   0.478   2.661 -0.9004  0.4027 -0.2743
    9phy    O11  242   4.201   0.413   2.719  0.1603  0.1298 -0.6346
    9phy    H1A  243   4.129   0.472   2.724 -0.0805 -0.2059 -0.0436
   10phy    C35  244   4.970   1.101   1.801  0.2590 -0.0971  0.1783
   10phy    C33  245   4.899   0.984   1.725 -0.1792 -0.1627 -0.1755
   10phy    C34  246   4.939   0.860   1.800  0.5275 -0.2484  0.0777
   10phy    C32  247   4.746   1.002   1.732  0.0358 -0.2501 -0.0640
   10phy    C31  248   4.682   1.005   1.593  0.2014  0.5970  0.0126
   10phy    C30  249   4.540   1.058   1.595 -0.0596 -0.3839 -0.2525
   10phy    C28  250   4.466   1.046   1.462  0.4180  0.1517 -0.1657
   10phy    C29  251   4.316   1.004   1.464  0.0998 -0.4294  0.0063
   10phy    C27  252   4.490   1.179   1.379 -0.4939 -0.0829 -0.3232
   10phy    C26  253   4.498   1.169   1.227 -0.6489 -0.6744 -0.4241
   10phy    C25  254   4.546   1.299   1.157 -0.2790  0.2012 -0.0917
   10phy    C23  255   4.603   1.272   1.020  0.2577  0.9608  0.3350
   10phy    C24  256   4.541   1.366   0.916  0.3227  0.0031  0.3363
   10phy    C22  257   4.751   1.309   1.024 -0.0642 -0.0117  0.2408
   10phy    C21  258   4.857   1.197   1.026 -0.0221 -0.0373  0.5799
   10phy    C20  259   5.002   1.252   1.003  0.1348  0.1924  0.0134
   10phy    C18  260   5.114   1.141   0.984 -0.6444 -0.2973 -0.1750
   10phy    O01  261   5.109   1.054   1.096 -0.1764 -0.0111  0.1658
   10phy    H01  262   5.055   1.097   1.159 -2.0705 -0.6683 -0.9270
   10phy    C19  263   5.250   1.216   1.006 -0.2959 -0.7663 -0.5257
   10phy    C13  264   5.103   1.068   0.841 -0.0715  0.2599  0.4722
   10phy     H3  265   5.004   1.016   0.846  0.4921 -1.4881 -3.1798
   10phy    O33  266   5.070   1.145   0.725 -0.1151 -0.3441  0.1198
   10phy    H1B  267   5.138   1.179   0.671 -0.5136  0.5599  0.1767
   10phy    C12  268   5.159   0.930   0.807  0.3859 -0.3185  0.3579
   10phy    O11  269   5.231   0.868   0.906  0.1307  0.2808 -0.2184
   10phy    H1A  270   5.188   0.896   0.984 -0.9449  3.1292 -1.6822
   11phy    C35  271   4.295   1.514   2.353 -0.2409  0.8173 -0.3265
   11phy    C33  272   4.237   1.471   2.488 -0.2949 -0.0499 -0.2858
   11phy    C34  273   4.152   1.347   2.469  0.5383 -0.5859  0.2800
   11phy    C32  274   4.347   1.450   2.590  0.1931  0.1465 -0.2723
   11phy    C31  275   4.312   1.455   2.734  0.3988 -0.1118 -0.3750
   11phy    C30  276   4.433   1.429   2.822  0.4019 -0.6179 -0.5301
   11phy    C28  277   4.400   1.453   2.973 -0.6093  0.2477 -0.4561
   11phy    C29  278   4.321   1.340   3.042  0.0664  0.4294 -0.0114
   11phy    C27  279   4.534   1.484   3.044 -0.4842 -0.0459 -0.5004
   11phy    C26  280   4.532   1.580   3.164  0.3138 -0.0191  0.2972
   11phy    C25  281   4.657   1.637   3.225  0.3714  0.2156  0.6845
   11phy    C23  282   4.637   1.717   3.360 -0.0863 -0.2627 -0.0539
   11phy    C24  283   4.631   1.624   3.483  0.2402 -0.2535 -0.4396
   11phy    C22  284   4.751   1.813   3.400 -0.5100  0.1151 -0.1095
   11phy    C21  285   4.742   1.959   3.354 -0.0521  0.3704 -0.2648
   11phy    C20  286   4.871   2.029   3.403  0.0271 -0.6818  0.3643
   11phy    C18  287   4.880   2.185   3.363 -0.3119 -0.2687  0.1534
   11phy    O01  288   4.757   2.257   3.387  0.0328  0.1479  0.3331
   11phy    H01  289   4.754   2.333   3.332 -2.2045  0.0815  0.2769
   11phy    C19  290   4.988   2.246   3.464 -0.2246  0.5004 -0.2881
   11phy    C13  291   4.935   2.194   3.207  0.0956 -0.3985  0.1803
   11phy     H3  292   4.868   2.130   3.145 -1.7301  0.7916  0.8394
   11phy    O33  293   5.061   2.131   3.185  0.2028 -0.0795 -0.0492
   11phy    H1B  294   5.068   2.057   3.242  1.4442 -0.7460 -1.0114
   11phy    C12  295   4.918   2.332   3.132  0.0353  0.2653 -0.4748
   11phy    O11  296   4.798   2.399   3.167 -0.0284  0.2338 -0.5994
   11phy    H1A  297   4.789   2.475   3.113 -0.5789  0.2251 -0.5275
   12phy    C35  298   4.557   1.185   2.243  0.1021  0.1426 -0.0341
   12phy    C33  299   4.652   1.191   2.127  0.3152  0.2290  0.1455
   12phy    C34  300   4.566   1.209   2.005 -0.1920  0.1562  0.1107
   12phy    C32  301   4.755   1.304   2.135 -0.0546  0.1078  0.2879
   12phy    C31  302   4.903   1.263   2.149  0.0575 -0.2565 -0.1769
   12phy    C30  303   4.995   1.386   2.143  0.1165  0.4945  0.3786
   12phy    C28  304   5.145   1.356   2.173  0.0560  0.3118 -0.3525
   12phy    C29  305   5.223   1.392   2.053 -0.6474  0.1458  0.3175
   12phy    C27  306   5.185   1.445   2.293 -0.4343  0.2012 -0.0246
   12phy    C26  307   5.264   1.372   2.403  0.0907  0.0684 -0.1003
   12phy    C25  308   5.248   1.444   2.539  0.3581 -0.0727 -0.2681
   12phy    C23  309   5.374   1.438   2.631  0.0410  0.0855  0.2906
   12phy    C24  310   5.484   1.532   2.581  0.1447 -0.0088 -0.1324
   12phy    C22  311   5.346   1.468   2.781  0.2372  0.0537  0.0015
   12phy    C21  312   5.443   1.416   2.885  0.2520  0.1772  0.1245
   12phy    C20  313   5.404   1.439   3.032 -0.2795 -0.2040 -0.3189
   12phy    C18  314   5.505   1.398   3.148  0.3423  0.2679 -0.3364
   12phy    O01  315   5.620   1.483   3.132  0.1899  0.1402 -0.5049
   12phy    H01  316   5.595   1.573   3.135  0.5557  0.2348 -0.2191
   12phy    C19  317   5.430   1.449   3.272 -0.2555 -0.2449 -0.0431
   12phy    C13  318   5.547   1.238   3.144 -0.0180 -0.0084 -0.0255
   12phy     H3  319   5.567   1.209   3.038 -2.6273  0.6418 -0.7832
   12phy    O33  320   5.441   1.152   3.179  0.2788  0.0457  0.2146
   12phy    H1B  321   5.360   1.171   3.136 -0.2505 -1.3942  0.5201
   12phy    C12  322   5.672   1.186   3.221  0.1128 -0.4865 -0.6637
   12phy    O11  323   5.734   1.070   3.188 -0.1757 -0.3595  0.1425
   12phy    H1A  324   5.801   1.092   3.126 -0.0562 -1.6751 -0.2184
   13phy    C35  325   0.358   3.872   1.681  0.4004  0.0590  0.4000
   13phy    C33  326   0.364   3.747   1.603  0.2028 -0.3577  0.2586
   13phy    C34  327   0.476   3.752   1.500  0.3806  0.4076 -0.1739
   13phy    C32  328   0.374   3.627   1.697 -0.1254 -0.0341  0.1936
   13phy    C31  329   0.282   3.508   1.652  0.1748 -0.3149  0.0092
   13phy    C30  330   0.317   3.376   1.726 -0.0785 -0.5799 -0.1711
   13phy    C28  331   0.244   3.249   1.687 -0.1437 -0.3539 -0.0996
   13phy    C29  332   0.335   3.154   1.613  0.1058  0.0590 -0.0618
   13phy    C27  333   0.210   3.171   1.816  0.0875  0.3055 -0.1679
   13phy    C26  334   0.060   3.158   1.845  0.1266 -0.2081  0.2958
   13phy    C25  335   0.021   3.044   1.940  0.1769 -0.0837 -0.0116
   13phy    C23  336  -0.115   3.061   2.008  0.1179  0.3344  0.1065
   13phy    C24  337  -0.235   3.028   1.915 -0.2668 -0.0432 -0.5481
   13phy    C22  338  -0.113   2.958   2.119 -0.5434  0.4867  0.1615
   13phy    C21  339  -0.150   3.006   2.255 -0.3009 -0.2328  0.1959
   13phy    C20  340  -0.135   2.896   2.365  0.1341  0.2717 -0.2295
   13phy    C18  341  -0.188   2.916   2.511  0.0780  0.3443 -0.5662
   13phy    O01  342  -0.328   2.944   2.510 -0.3921 -0.0490  0.0287
   13phy    H01  343  -0.340   3.003   2.438 -0.1126 -1.0964 -0.9189
   13phy    C19  344  -0.196   2.772   2.567  0.0755 -0.1311  0.1245
   13phy    C13  345  -0.119   3.025   2.608  0.2444 -0.3788 -0.6510
   13phy     H3  346  -0.009   3.006   2.600 -0.0934 -3.0899 -0.0562
   13phy    O33  347  -0.135   3.009   2.749  0.0056 -0.1368 -0.2697
   13phy    H1B  348  -0.223   3.023   2.778  0.0758 -0.2376  0.0032
   13phy    C12  349  -0.143   3.180   2.567  0.4252 -0.1328 -0.0547
   13phy    O11  350  -0.083   3.277   2.648  0.6386 -0.3660 -0.2230
   13phy    H1A  351  -0.082   3.239   2.734  0.8587 -0.3659 -0.2271
   14phy    C35  352   1.019   3.930   1.205 -0.2132  0.1231 -0.8152
   14phy    C33  353   0.881   3.898   1.259 -0.0567  0.1281  0.2992
   14phy    C34  354   0.888   3.781   1.361 -0.2271  0.0175 -0.5211
   14phy    C32  355   0.825   4.032   1.313 -0.1821  0.4236 -0.2201
   14phy    C31  356   0.675   4.053   1.306 -0.6816 -0.0995 -0.6662
   14phy    C30  357   0.628   4.192   1.356  0.2695 -0.4299 -0.1148
   14phy    C28  358   0.476   4.214   1.334  0.1341  0.1683  0.0701
   14phy    C29  359   0.407   4.235   1.469  0.0455  0.0133  0.3084
   14phy    C27  360   0.458   4.345   1.249  0.2802  0.4165 -0.3240
   14phy    C26  361   0.362   4.331   1.136  0.1575  0.4514 -0.0707
   14phy    C25  362   0.330   4.467   1.068  0.1414 -0.0855 -0.5878
   14phy    C23  363   0.273   4.455   0.925 -0.1324 -0.0255 -0.2786
   14phy    C24  364   0.169   4.569   0.896 -0.1945  0.1007 -0.0310
   14phy    C22  365   0.372   4.458   0.808 -0.6317 -0.3078 -0.1096
   14phy    C21  366   0.367   4.334   0.718 -0.1621  0.4080  0.2181
   14phy    C20  367   0.467   4.345   0.600 -0.2659 -0.5019  0.1952
   14phy    C18  368   0.484   4.240   0.485 -0.2587  0.3837 -0.3899
   14phy    O01  369   0.528   4.116   0.546 -0.1852 -0.3296  0.1409
   14phy    H01  370   0.610   4.126   0.590  0.0834  0.4430 -0.5050
   14phy    C19  371   0.595   4.286   0.392 -0.0754  0.1786 -0.2630
   14phy    C13  372   0.350   4.209   0.398  0.2504 -0.6091  0.5138
   14phy     H3  373   0.270   4.204   0.476 -0.8543  1.8214 -0.3463
   14phy    O33  374   0.290   4.318   0.328 -0.3496 -0.0278 -0.1580
   14phy    H1B  375   0.349   4.349   0.262  0.6757 -1.2089  0.1757
   14phy    C12  376   0.299   4.077   0.335 -0.2902 -0.5113 -0.1622
   14phy    O11  377   0.345   3.967   0.403  0.0581 -0.2509  0.3985
   14phy    H1A  378   0.392   4.000   0.477  0.1944  0.6148 -0.0645
   15phy    C35  379   0.320   3.935   2.055  0.1259  0.1550  0.2698
   15phy    C33  380   0.440   3.878   2.133  0.6548  0.0958  0.8319
   15phy    C34  381   0.495   3.750   2.075  0.2811  0.0989 -0.2290
   15phy    C32  382   0.551   3.985   2.129  0.0140  0.2821  0.2725
   15phy    C31  383   0.603   4.041   2.264  0.0165 -0.3373  0.3913
   15phy    C30  384   0.745   4.103   2.240  0.2979  0.1102  0.3082
   15phy    C28  385   0.812   4.200   2.333 -0.5323  0.0759 -0.0260
   15phy    C29  386   0.963   4.182   2.330 -0.2677 -0.0995 -0.0578
   15phy    C27  387   0.772   4.350   2.308  0.4034 -0.2393 -0.0576
   15phy    C26  388   0.752   4.435   2.433  0.2553  0.1429 -0.2433
   15phy    C25  389   0.749   4.590   2.404 -0.3922  0.2042 -0.2002
   15phy    C23  390   0.697   4.686   2.512 -0.2410 -0.3246 -0.3392
   15phy    C24  391   0.777   4.813   2.511 -0.7685 -0.0650 -0.1310
   15phy    C22  392   0.540   4.695   2.507 -0.0246  0.3481 -0.1596
   15phy    C21  393   0.464   4.724   2.634  0.1159  0.0202 -0.1524
   15phy    C20  394   0.311   4.728   2.611  0.1952  0.1679  0.4875
   15phy    C18  395   0.218   4.726   2.735  0.2805 -0.5197 -0.0631
   15phy    O01  396   0.245   4.833   2.829 -0.2492  0.3767  0.3702
   15phy    H01  397   0.286   4.903   2.782 -1.1605  0.3156 -0.5471
   15phy    C19  398   0.080   4.780   2.679  0.0851 -0.4393  0.2899
   15phy    C13  399   0.202   4.590   2.820 -0.5722  0.7560 -0.2637
   15phy     H3  400   0.185   4.500   2.755  0.0444 -1.9002  3.0030
   15phy    O33  401   0.080   4.585   2.904  0.3159  0.0935 -0.2083
   15phy    H1B  402   0.113   4.561   2.988  2.5982  0.7748 -0.8483
   15phy    C12  403   0.329   4.548   2.906 -0.3861 -0.5211  0.3987
   15phy    O11  404   0.330   4.418   2.951  0.0754  0.3387  0.0309
   15phy    H1A  405   0.254   4.371   2.922  1.1195 -0.0703 -2.2452
   16phy    C35  406   4.729   0.314   2.230 -0.6068  0.1672  0.0358
   16phy    C33  407   4.767   0.233   2.106  0.2545 -0.0712  0.3767
   16phy    C34  408   4.748   0.341   1.998 -0.2659  0.3686  0.0899
   16phy    C32  409   4.905   0.165   2.108  0.6716  0.0463  0.0885
   16phy    C31  410   4.894   0.015   2.147 -0.1908  0.4559 -0.0980
   16phy    C30  411   5.029  -0.054   2.127  0.1085 -0.0791  0.7000
   16phy    C28  412   5.037  -0.213   2.144  0.4682 -0.3532  0.1881
   16phy    C29  413   5.174  -0.249   2.094 -0.4257  0.2133 -0.1308
   16phy    C27  414   5.005  -0.273   2.283  0.7762 -0.0078 -0.5170
   16phy    C26  415   4.864  -0.329   2.293  0.7771  0.2614 -0.1012
   16phy    C25  416   4.868  -0.411   2.425  0.1220 -0.4788 -0.0030
   16phy    C23  417   4.740  -0.474   2.486 -0.1891  0.0137 -0.3871
   16phy    C24  418   4.700  -0.605   2.423 -0.0878  0.6451  0.3309
   16phy    C22  419   4.752  -0.503   2.639 -0.4475  0.0965  0.0624
   16phy    C21  420   4.722  -0.386   2.733  0.2725  0.0313 -0.3080
   16phy    C20  421   4.754  -0.424   2.877 -0.4662  0.2476  0.1573
   16phy    C18  422   4.742  -0.309   2.994 -0.0574  0.3286  0.6532
   16phy    O01  423   4.607  -0.253   3.002  0.4104  0.2826 -0.1461
   16phy    H01  424   4.595  -0.192   2.931 -0.9095 -0.4673 -0.6053
   16phy    C19  425   4.757  -0.393   3.122  0.0576  0.3328 -0.4911
   16phy    C13  426   4.862  -0.203   2.968  0.1803  0.0616  0.2445
   16phy     H3  427   4.877  -0.179   2.860  3.0266  1.0513  0.7671
   16phy    O33  428   4.991  -0.260   2.999  0.3784 -0.5209  0.6863
   16phy    H1B  429   5.005  -0.347   2.965 -3.2790 -0.8659 -0.3840
   16phy    C12  430   4.854  -0.060   3.034  0.3293 -0.1826 -0.9113
   16phy    O11  431   4.864  -0.057   3.174 -0.0798  0.0634  0.1763
   16phy    H1A  432   4.827   0.024   3.205 -0.3935 -0.0719  0.1659
   17phy    C35  433   4.376   3.380   1.732  0.0135  0.3035 -0.4708
   17phy    C33  434   4.503   3.455   1.756  0.0714  0.7664 -0.5889
   17phy    C34  435   4.615   3.360   1.714 -0.0588  0.7307 -0.0779
   17phy    C32  436   4.499   3.582   1.669 -0.0673 -0.0774 -0.7341
   17phy    C31  437   4.477   3.715   1.744  0.0305 -0.3991 -0.2098
   17phy    C30  438   4.499   3.844   1.661  0.1401  0.1008  0.0174
   17phy    C28  439   4.512   3.977   1.746  0.3843  0.0367  0.1036
   17phy    C29  440   4.586   4.074   1.655  0.2758 -0.5344  0.2202
   17phy    C27  441   4.384   4.036   1.814  0.3116  0.3574  0.0049
   17phy    C26  442   4.418   4.108   1.950  0.1099 -0.3464 -0.0338
   17phy    C25  443   4.302   4.177   2.024  0.2384 -0.1316  0.1539
   17phy    C23  444   4.338   4.229   2.163  0.2573  0.5513 -0.2906
   17phy    C24  445   4.380   4.373   2.187 -0.3245  0.6654 -0.1483
   17phy    C22  446   4.213   4.208   2.243  0.1112 -0.3553 -0.2786
   17phy    C21  447   4.223   4.104   2.354  0.1680 -0.2498 -0.3850
   17phy    C20  448   4.090   4.087   2.429  0.0234 -0.3551  0.0583
   17phy    C18  449   4.075   4.006   2.557  0.3262 -0.1033 -0.2853
   17phy    O01  450   4.168   4.060   2.649  0.2037 -0.0276  0.2279
   17phy    H01  451   4.224   3.988   2.670  1.5559  1.1319  0.6740
   17phy    C19  452   3.939   4.044   2.617 -0.1852 -0.5097  0.0623
   17phy    C13  453   4.098   3.845   2.532 -0.0629 -0.0802  0.3235
   17phy     H3  454   4.184   3.829   2.461  0.3098 -1.9842  1.1368
   17phy    O33  455   3.991   3.781   2.460 -0.2998  0.0916  0.3772
   17phy    H1B  456   4.021   3.694   2.439  0.4577  0.0815  1.4128
   17phy    C12  457   4.132   3.755   2.656  0.0940  0.0730  0.0185
   17phy    O11  458   4.231   3.816   2.736 -0.5471 -0.3707  0.1771
   17phy    H1A  459   4.218   3.796   2.827 -1.9255  0.1909  0.1205
   18phy    C35  460   1.116   4.005   0.625 -0.0135 -0.0984  0.1974
   18phy    C33  461   1.185   3.954   0.746  0.0964  0.4654 -0.5544
   18phy    C34  462   1.178   4.069   0.844 -0.3275  0.1541  0.0328
   18phy    C32  463   1.106   3.844   0.821  0.6022 -0.1169  0.4633
   18phy    C31  464   1.129   3.696   0.776 -0.3637 -0.6521  0.1607
   18phy    C30  465   1.046   3.602   0.871 -0.2625  0.0242 -0.0188
   18phy    C28  466   1.037   3.453   0.823  0.1978  0.2141  0.4703
   18phy    C29  467   1.143   3.357   0.880 -0.0842  0.0664 -0.1052
   18phy    C27  468   0.897   3.412   0.876 -0.3709 -0.5350  0.2084
   18phy    C26  469   0.811   3.347   0.769 -0.3443 -0.2234  0.0009
   18phy    C25  470   0.674   3.318   0.823  0.5096 -0.3014  0.0710
   18phy    C23  471   0.571   3.248   0.733  0.2182 -0.4046 -0.3802
   18phy    C24  472   0.520   3.121   0.798 -0.1001  0.5599 -0.1958
   18phy    C22  473   0.443   3.327   0.700  0.5506 -0.1995  0.0258
   18phy    C21  474   0.438   3.424   0.585 -0.2666  0.1559  0.2099
   18phy    C20  475   0.307   3.505   0.596 -0.2207 -0.1316  0.4345
   18phy    C18  476   0.269   3.611   0.490 -0.5529  0.3486  0.1397
   18phy    O01  477   0.381   3.699   0.457  0.0924 -0.1435  0.0379
   18phy    H01  478   0.350   3.757   0.390  1.7229  0.9355  0.1407
   18phy    C19  479   0.162   3.694   0.562  0.0065  0.3799  0.2039
   18phy    C13  480   0.212   3.543   0.356  0.8738 -0.2615  0.1685
   18phy     H3  481   0.295   3.479   0.319  0.0540 -0.9915 -0.4524
   18phy    O33  482   0.112   3.441   0.361  0.3565 -0.2484 -1.0333
   18phy    H1B  483   0.123   3.388   0.438 -0.8924 -1.1373 -1.4306
   18phy    C12  484   0.200   3.604   0.207 -0.6420 -0.2683 -0.2351
   18phy    O11  485   0.225   3.738   0.179  0.7225 -0.1033  0.1554
   18phy    H1A  486   0.152   3.790   0.207  0.8410  1.4788 -2.2062
   19phy    C35  487   2.933   4.343   1.169  0.2956  0.2103  0.0828
   19phy    C33  488   3.021   4.428   1.263 -0.1947 -0.6740  0.0053
   19phy    C34  489   2.955   4.448   1.401  0.1779  0.0203 -0.0561
   19phy    C32  490   3.158   4.359   1.272  0.4910 -0.4475 -0.0631
   19phy    C31  491   3.288   4.432   1.289 -0.2246  0.4193  0.2287
   19phy    C30  492   3.405   4.336   1.276 -0.3002  0.0791  0.0029
   19phy    C28  493   3.542   4.401   1.295 -0.4832 -0.1327 -0.2459
   19phy    C29  494   3.578   4.418   1.449  0.0227  0.1702 -0.0188
   19phy    C27  495   3.645   4.317   1.228 -0.1611  1.0018 -0.2777
   19phy    C26  496   3.760   4.399   1.169  0.2456  0.0224  0.4511
   19phy    C25  497   3.877   4.311   1.117  0.1005  0.0893 -0.6399
   19phy    C23  498   3.997   4.380   1.049 -0.1843  0.5000  0.2765
   19phy    C24  499   4.121   4.339   1.130 -0.2273 -0.3278 -0.1338
   19phy    C22  500   4.021   4.339   0.906 -0.5103 -0.4133 -0.2015
   19phy    C21  501   4.009   4.455   0.809 -0.1403 -0.4607 -0.2563
   19phy    C20  502   4.094   4.444   0.682  0.0391 -0.3892  0.7624
   19phy    C18  503   4.105   4.567   0.587  0.6571 -0.0773 -0.1255
   19phy    O01  504   3.974   4.612   0.546  0.0248  0.4055 -0.3903
   19phy    H01  505   3.996   4.702   0.530 -1.7719  0.8230 -0.7544
   19phy    C19  506   4.175   4.512   0.461 -0.0146 -0.2562  0.0830
   19phy    C13  507   4.191   4.686   0.659  0.1511 -0.3503  0.3614
   19phy     H3  508   4.133   4.707   0.752  0.6475 -0.9399  0.8057
   19phy    O33  509   4.320   4.655   0.717 -0.2493 -0.5976  0.0069
   19phy    H1B  510   4.317   4.568   0.751 -1.5738  0.2039  2.1496
   19phy    C12  511   4.174   4.841   0.618 -0.6431 -0.2534 -0.1166
   19phy    O11  512   4.064   4.863   0.539  0.0762 -0.1664  0.3451
   19phy    H1A  513   4.082   4.937   0.484  0.1677 -0.3813  0.0820
   20phy    C35  514   4.856   0.121   1.341  0.5765  0.4356  0.3336
   20phy    C33  515   4.827   0.266   1.303 -0.2179  0.0010 -0.0439
   20phy    C34  516   4.849   0.281   1.152 -0.8879 -0.2081 -0.2390
   20phy    C32  517   4.683   0.310   1.340 -0.0553  0.1772  0.1592
   20phy    C31  518   4.669   0.353   1.485  0.3390 -0.0739 -0.0120
   20phy    C30  519   4.535   0.418   1.518  0.1762  0.1996 -0.2673
   20phy    C28  520   4.527   0.486   1.655 -0.1944 -0.0700 -0.3642
   20phy    C29  521   4.541   0.642   1.644 -0.4508 -0.1364 -0.3362
   20phy    C27  522   4.387   0.447   1.711 -0.2320  0.3207  0.3654
   20phy    C26  523   4.384   0.398   1.860  0.2681 -0.1121 -0.2891
   20phy    C25  524   4.246   0.367   1.921  0.5701 -0.1169 -0.1982
   20phy    C23  525   4.256   0.343   2.073  0.0669  0.4097 -0.0166
   20phy    C24  526   4.129   0.387   2.143  0.4223 -0.5634  0.0586
   20phy    C22  527   4.289   0.195   2.113  0.2207 -0.1815  0.0517
   20phy    C21  528   4.341   0.161   2.254  0.2840  0.1298 -0.2579
   20phy    C20  529   4.408   0.023   2.258 -0.3117  0.2072 -0.0476
   20phy    C18  530   4.465  -0.045   2.391 -0.5098  0.6326 -0.7712
   20phy    O01  531   4.360  -0.076   2.487  0.0038 -0.0365 -0.3402
   20phy    H01  532   4.283  -0.027   2.468 -0.9800 -1.6718 -0.6924
   20phy    C19  533   4.496  -0.187   2.343  0.4421 -0.4600 -0.4034
   20phy    C13  534   4.594   0.029   2.458 -0.2886  0.4413  0.4166
   20phy     H3  535   4.668   0.049   2.376 -0.0157  0.0328  0.5634
   20phy    O33  536   4.671  -0.065   2.540 -0.0580 -0.6210  0.2355
   20phy    H1B  537   4.623  -0.103   2.611  0.4908 -2.5653 -0.3713
   20phy    C12  538   4.575   0.169   2.534 -0.0775  0.4178  0.0754
   20phy    O11  539   4.687   0.236   2.585 -0.3203  0.3157  0.4763
   20phy    H1A  540   4.660   0.323   2.606  0.1552  0.9797 -1.4231
   21phy    C35  541   4.966   3.971   1.869  0.2226  0.1145  0.0883
   21phy    C33  542   5.022   3.860   1.791 -0.1765  1.0390  0.3211
   21phy    C34  543   5.079   3.755   1.883 -0.1829 -0.2171 -0.0638
   21phy    C32  544   4.921   3.805   1.693 -0.1461  0.2929 -0.2209
   21phy    C31  545   4.957   3.710   1.578 -0.5949 -0.0747  0.0148
   21phy    C30  546   4.838   3.670   1.494 -0.4456 -0.2138 -0.4444
   21phy    C28  547   4.875   3.561   1.388  0.4203  0.3627 -0.0767
   21phy    C29  548   4.879   3.421   1.451 -0.1126  0.1436 -0.0221
   21phy    C27  549   4.769   3.570   1.275  0.6217 -0.7017  0.1840
   21phy    C26  550   4.806   3.657   1.148  0.4986  0.3146 -0.5534
   21phy    C25  551   4.704   3.644   1.036 -0.1277 -0.1912 -0.1508
   21phy    C23  552   4.738   3.725   0.909  0.0321 -0.4056 -0.0107
   21phy    C24  553   4.833   3.645   0.816  0.6460 -0.0546 -0.2343
   21phy    C22  554   4.620   3.768   0.824 -0.1035  0.6898  0.3804
   21phy    C21  555   4.615   3.920   0.812 -0.1742  0.5583 -1.0759
   21phy    C20  556   4.502   3.969   0.721 -0.1387 -0.0020 -0.3891
   21phy    C18  557   4.440   4.112   0.730 -0.4615 -0.2621  0.4117
   21phy    O01  558   4.418   4.155   0.869 -0.2863  0.8253 -0.2109
   21phy    H01  559   4.401   4.083   0.928  2.0971  0.5135  0.2220
   21phy    C19  560   4.302   4.103   0.658 -0.3342  0.2787 -0.3664
   21phy    C13  561   4.528   4.229   0.661  0.5319  0.0345 -0.1281
   21phy     H3  562   4.624   4.227   0.718  0.3316 -0.5656  0.1968
   21phy    O33  563   4.581   4.204   0.529 -0.4053  0.1208 -0.2844
   21phy    H1B  564   4.514   4.219   0.464  0.0147 -0.5045 -0.8760
   21phy    C12  565   4.512   4.384   0.685  0.2611  0.4066 -0.0368
   21phy    O11  566   4.438   4.419   0.796 -0.2685  0.5032  0.1468
   21phy    H1A  567   4.431   4.341   0.848  2.9014  0.2362  0.3669
   22phy    C35  568   1.183   3.394   1.243 -0.2764  0.2670  0.2116
   22phy    C33  569   1.253   3.461   1.360 -0.1651 -0.2933 -0.3657
   22phy    C34  570   1.163   3.464   1.485  0.3492  0.3595 -0.0117
   22phy    C32  571   1.391   3.397   1.384  0.2995 -0.0920  0.3300
   22phy    C31  572   1.497   3.491   1.436  0.0759 -0.2467 -0.0969
   22phy    C30  573   1.642   3.442   1.450 -0.0317  0.0262  0.4739
   22phy    C28  574   1.752   3.541   1.498  0.2377  0.1559 -0.4162
   22phy    C29  575   1.788   3.521   1.642  0.4029 -0.4351 -0.3152
   22phy    C27  576   1.876   3.515   1.412 -0.0531 -0.1021 -0.6151
   22phy    C26  577   1.970   3.631   1.375  0.1984 -0.1524 -0.1216
   22phy    C25  578   2.085   3.589   1.284 -0.6076 -0.5888 -0.0938
   22phy    C23  579   2.175   3.705   1.234 -0.3926  0.3023 -0.3443
   22phy    C24  580   2.320   3.664   1.227 -0.1914  0.0510 -0.3369
   22phy    C22  581   2.128   3.750   1.094  0.1960 -0.3749  0.2079
   22phy    C21  582   2.088   3.896   1.077  0.2688 -0.2804  0.0447
   22phy    C20  583   2.042   3.931   0.936 -0.0423  0.5029 -0.0023
   22phy    C18  584   2.128   3.980   0.817 -0.6322 -0.3561  0.1256
   22phy    O01  585   2.205   4.100   0.850  0.3263 -0.2376 -0.5744
   22phy    H01  586   2.156   4.154   0.909  0.5005  0.1141 -0.7503
   22phy    C19  587   2.017   4.015   0.715 -0.1041  0.7158 -0.1922
   22phy    C13  588   2.226   3.868   0.762  0.1629  0.4382 -0.0995
   22phy     H3  589   2.298   3.855   0.847 -0.8087 -0.8603  0.5741
   22phy    O33  590   2.174   3.734   0.761  0.3865  0.0419 -0.2280
   22phy    H1B  591   2.129   3.711   0.839 -0.4785  0.3677 -0.6195
   22phy    C12  592   2.354   3.893   0.662 -0.4585 -0.0460 -0.5138
   22phy    O11  593   2.323   3.903   0.528  0.2670  0.2336  0.1576
   22phy    H1A  594   2.392   3.865   0.478 -0.3597 -0.0136 -0.5352
   23phy    C35  595   0.927   3.719   2.244  0.2444 -0.1440  0.3105
   23phy    C33  596   1.075   3.736   2.205  0.0732  0.2714 -0.0689
   23phy    C34  597   1.146   3.597   2.176  0.4469  0.1932  0.4630
   23phy    C32  598   1.092   3.847   2.098 -0.2074  0.6003  0.2010
   23phy    C31  599   1.223   3.927   2.105  0.0752 -0.4088  0.2442
   23phy    C30  600   1.239   4.027   1.990 -0.1817  0.0053  0.0617
   23phy    C28  601   1.356   4.127   1.995  0.1328  0.1835 -0.0096
   23phy    C29  602   1.409   4.149   1.852 -0.4165 -0.1018  0.4273
   23phy    C27  603   1.334   4.257   2.071  0.4302  0.3598 -0.1844
   23phy    C26  604   1.436   4.303   2.178 -0.1695  0.4581  0.6500
   23phy    C25  605   1.402   4.425   2.257 -0.0726  0.1036 -0.0219
   23phy    C23  606   1.494   4.459   2.371  0.4546 -0.0707 -0.4314
   23phy    C24  607   1.489   4.611   2.387  0.4417 -0.0627  0.4101
   23phy    C22  608   1.447   4.392   2.505  0.3779  0.1043 -0.4240
   23phy    C21  609   1.549   4.365   2.609  0.5896 -0.0819 -0.0959
   23phy    C20  610   1.481   4.307   2.738  0.2208 -0.5029  0.0460
   23phy    C18  611   1.563   4.277   2.869 -0.1138 -0.0888  0.0646
   23phy    O01  612   1.614   4.398   2.926 -0.0385 -0.7350 -0.3648
   23phy    H01  613   1.591   4.397   3.017 -0.8757 -1.8474 -0.5764
   23phy    C19  614   1.452   4.239   2.969 -0.3692 -0.0299 -0.1762
   23phy    C13  615   1.678   4.160   2.868  0.0496  0.1066 -0.2298
   23phy     H3  616   1.629   4.064   2.836 -1.3821  0.1629  1.5716
   23phy    O33  617   1.718   4.121   3.004  0.1085  0.2009  0.3583
   23phy    H1B  618   1.661   4.061   3.048  1.5741 -1.2788  0.3051
   23phy    C12  619   1.807   4.179   2.788 -0.4048 -0.3299  0.0799
   23phy    O11  620   1.903   4.072   2.782  0.5303  0.1116  0.4660
   23phy    H1A  621   1.976   4.103   2.732  0.5190  0.3234  0.5775
   24phy    C35  622   0.826   4.628   1.925  0.2131 -0.0362 -0.2970
   24phy    C33  623   0.924   4.615   2.039 -0.3973 -0.1705  0.2034
   24phy    C34  624   1.015   4.494   2.016 -0.1295 -0.3622 -0.1417
   24phy    C32  625   1.003   4.749   2.053 -0.0641  0.2190  0.3476
   24phy    C31  626   1.094   4.786   2.171  0.2649  0.4159  0.6712
   24phy    C30  627   1.133   4.931   2.177  0.1522 -0.1762  0.0659
   24phy    C28  628   1.256   4.962   2.266 -0.0418 -0.0510 -0.3722
   24phy    C29  629   1.357   5.018   2.168  0.0521  0.3262  0.4073
   24phy    C27  630   1.229   5.072   2.372  0.1158  0.3300 -0.5515
   24phy    C26  631   1.144   5.028   2.495 -0.2879 -0.0567 -0.0747
   24phy    C25  632   1.142   5.138   2.597  0.1748 -0.0128 -0.5891
   24phy    C23  633   1.044   5.117   2.711  0.1198  0.2361 -0.0272
   24phy    C24  634   1.127   5.108   2.842  0.2604 -0.1113  0.1619
   24phy    C22  635   0.937   5.229   2.710 -0.1134  0.4614  0.6270
   24phy    C21  636   0.803   5.197   2.769 -0.0781  0.2121 -0.7096
   24phy    C20  637   0.713   5.324   2.759 -0.4334 -0.1446 -0.1548
   24phy    C18  638   0.579   5.338   2.840  0.3322 -0.0895  0.3706
   24phy    O01  639   0.595   5.308   2.977  0.6823 -0.0926 -0.0795
   24phy    H01  640   0.680   5.338   3.003  0.5211  1.9235 -1.5750
   24phy    C19  641   0.550   5.489   2.857 -0.0563  0.2572  0.6663
   24phy    C13  642   0.448   5.261   2.778 -0.2868 -0.0093  0.0369
   24phy     H3  643   0.445   5.279   2.667 -3.2454  1.1030  0.2170
   24phy    O33  644   0.317   5.313   2.810  0.1862  0.0590  0.3676
   24phy    H1B  645   0.333   5.398   2.847  4.1095 -0.3319 -0.0362
   24phy    C12  646   0.450   5.103   2.798  0.1873  0.1110  0.5375
   24phy    O11  647   0.338   5.042   2.739 -0.3011 -0.1178  0.1599
   24phy    H1A  648   0.288   5.110   2.699 -1.7551 -1.6817 -0.8362
   25phy    C35  649   1.255   4.321   1.122  0.2280 -0.1953  0.1231
   25phy    C33  650   1.302   4.427   1.227 -0.5813 -0.1304  0.3152
   25phy    C34  651   1.427   4.370   1.293 -0.4570 -0.5365 -0.3977
   25phy    C32  652   1.345   4.561   1.164  0.5751 -0.2509 -0.0636
   25phy    C31  653   1.218   4.657   1.149 -0.5188 -0.0049  0.0516
   25phy    C30  654   1.236   4.778   1.056 -0.1541 -0.4065  0.4032
   25phy    C28  655   1.108   4.869   1.048  0.0355 -0.3986 -0.4762
   25phy    C29  656   1.081   4.951   1.172  0.6227 -0.1923 -0.1200
   25phy    C27  657   1.130   4.979   0.938  0.2207 -0.3159  0.1303
   25phy    C26  658   1.071   4.949   0.798  0.7535 -0.7440  0.1890
   25phy    C25  659   1.067   5.075   0.712 -0.0006  0.1478  0.0503
   25phy    C23  660   0.980   5.051   0.585 -0.3425 -0.1002  0.0780
   25phy    C24  661   0.865   5.151   0.590 -0.4703  0.0393  0.4134
   25phy    C22  662   1.057   5.085   0.459  0.3388  0.3490 -0.3982
   25phy    C21  663   1.147   4.973   0.397  0.4506 -0.4685  0.1562
   25phy    C20  664   1.186   5.015   0.255  0.2651 -0.3121  0.1575
   25phy    C18  665   1.284   4.917   0.180 -0.5135 -0.3513  0.5040
   25phy    O01  666   1.407   4.923   0.259  0.1085 -0.6587 -0.6109
   25phy    H01  667   1.386   4.959   0.343  1.5361 -1.8771  0.3333
   25phy    C19  668   1.317   4.994   0.047  0.2856 -0.2142 -0.1103
   25phy    C13  669   1.242   4.762   0.163  0.0622  0.5191  0.8946
   25phy     H3  670   1.236   4.727   0.269  0.8413 -1.2123  0.4043
   25phy    O33  671   1.101   4.734   0.124  0.1432 -0.4703  0.3263
   25phy    H1B  672   1.038   4.773   0.181 -0.5776  1.3185 -1.5733
   25phy    C12  673   1.334   4.643   0.130 -0.1531 -0.3395 -0.1850
   25phy    O11  674   1.467   4.661   0.175 -0.2184  0.2369  0.3112
   25phy    H1A  675   1.463   4.690   0.264  1.4458 -0.3412  0.6077
   26phy    C35  676   1.602   4.884   2.933 -0.1697  0.4727 -0.2426
   26phy    C33  677   1.502   4.860   2.824 -0.4051  0.0136 -0.0599
   26phy    C34  678   1.574   4.854   2.692  0.2121 -0.1632 -0.5036
   26phy    C32  679   1.418   4.729   2.847 -0.5321  0.0008 -0.4922
   26phy    C31  680   1.274   4.751   2.817 -0.0827 -0.3757 -0.5134
   26phy    C30  681   1.191   4.619   2.812  0.6419 -0.0127 -0.0739
   26phy    C28  682   1.040   4.638   2.797  0.0651  0.3798  0.6938
   26phy    C29  683   0.981   4.516   2.737  0.1157  0.0473 -0.3761
   26phy    C27  684   0.971   4.676   2.930  0.2010  0.4303  0.2850
   26phy    C26  685   0.859   4.782   2.934  0.0994 -0.0932  0.2326
   26phy    C25  686   0.793   4.796   3.077 -0.3553  0.8811 -0.0587
   26phy    C23  687   0.680   4.905   3.079 -0.3949  0.0610  0.0915
   26phy    C24  688   0.548   4.825   3.101 -0.3152 -0.1400  0.3197
   26phy    C22  689   0.692   5.010   3.193 -0.1040 -0.4465  0.0254
   26phy    C21  690   0.795   5.124   3.173 -0.1153 -0.2969 -0.1815
   26phy    C20  691   0.769   5.240   3.270  0.1650  0.3211 -0.0379
   26phy    C18  692   0.831   5.385   3.235 -0.0541 -0.2121 -0.0979
   26phy    O01  693   0.807   5.420   3.088  0.1415  0.1116 -0.5076
   26phy    H01  694   0.852   5.500   3.065  0.1572  0.0251 -0.7765
   26phy    C19  695   0.740   5.483   3.309 -0.0070  0.3471  0.0347
   26phy    C13  696   0.991   5.403   3.277 -0.2233 -0.1252 -0.0457
   26phy     H3  697   1.014   5.348   3.372 -0.7267 -0.2949 -0.0227
   26phy    O33  698   1.034   5.535   3.312 -0.1968 -0.3319 -0.9033
   26phy    H1B  699   1.126   5.534   3.332 -0.3857 -0.3600  0.0211
   26phy    C12  700   1.096   5.347   3.171 -0.5078  0.6760 -0.3001
   26phy    O11  701   1.221   5.310   3.223  0.4880  0.2444 -0.3087
   26phy    H1A  702   1.280   5.383   3.220 -1.2063  1.6777 -1.1554
   27phy    C35  703   1.194   1.420   1.364  0.0562 -0.1862  0.2138
   27phy    C33  704   1.228   1.274   1.386 -0.2351  0.4906 -0.3897
   27phy    C34  705   1.325   1.263   1.502  0.1669 -0.2391  0.3170
   27phy    C32  706   1.104   1.187   1.406  0.1045 -0.2652  0.0939
   27phy    C31  707   1.112   1.037   1.371  0.1853  0.2224 -0.0442
   27phy    C30  708   0.968   0.984   1.370  0.3459  0.0361  0.2757
   27phy    C28  709   0.957   0.840   1.316  0.2517 -0.3477 -0.1949
   27phy    C29  710   0.837   0.770   1.384  0.2323 -0.3222 -0.0336
   27phy    C27  711   0.958   0.821   1.162  0.1013  0.1447 -0.2200
   27phy    C26  712   1.093   0.766   1.109 -0.3039  0.2770  0.2966
   27phy    C25  713   1.081   0.709   0.963 -0.1537 -0.0869  0.1665
   27phy    C23  714   1.213   0.677   0.889  0.5384  0.4086 -0.0433
   27phy    C24  715   1.282   0.541   0.941  0.9944  0.1023  0.0092
   27phy    C22  716   1.174   0.671   0.738 -0.0721 -0.2918 -0.1028
   27phy    C21  717   1.279   0.720   0.643  0.6158  0.1444  0.1698
   27phy    C20  718   1.233   0.747   0.502 -0.1907  0.3488 -0.1597
   27phy    C18  719   1.318   0.817   0.389 -0.2710 -0.6735 -0.1111
   27phy    O01  720   1.330   0.958   0.430 -0.1997  0.0597 -0.0236
   27phy    H01  721   1.249   1.005   0.421 -0.0705  0.2621 -0.1166
   27phy    C19  722   1.226   0.804   0.270  0.0935  0.4568  0.3067
   27phy    C13  723   1.464   0.752   0.361  0.1903  0.4423  0.0319
   27phy     H3  724   1.517   0.760   0.459  1.0689 -1.0967 -0.2940
   27phy    O33  725   1.476   0.610   0.343  0.2596  0.4804  0.0578
   27phy    H1B  726   1.484   0.571   0.428 -0.1955  1.2369  0.4657
   27phy    C12  727   1.583   0.834   0.290  0.0066 -0.4154  0.1218
   27phy    O11  728   1.708   0.776   0.300 -0.0111  0.3614 -0.2566
   27phy    H1A  729   1.693   0.684   0.291 -0.5402  0.4252 -0.0356
   28phy    C35  730   2.899   1.821   0.901  0.0001 -0.0310  0.6119
   28phy    C33  731   2.777   1.762   0.972  0.3620 -1.1130 -0.1601
   28phy    C34  732   2.817   1.645   1.057 -0.1111  0.2313  0.2776
   28phy    C32  733   2.703   1.873   1.054  0.5014 -0.2321  0.0143
   28phy    C31  734   2.549   1.859   1.049  0.1214  0.1233  0.2514
   28phy    C30  735   2.470   1.967   1.130 -0.2950 -0.0260 -0.2275
   28phy    C28  736   2.318   1.953   1.109  0.2429 -0.0001  0.3197
   28phy    C29  737   2.241   1.989   1.235 -0.1886 -0.2953  0.0293
   28phy    C27  738   2.270   2.056   1.005  0.4712  0.1931 -0.4279
   28phy    C26  739   2.252   2.011   0.863  0.5618 -0.1870 -0.2099
   28phy    C25  740   2.203   2.120   0.769 -0.2526  0.2277 -0.4481
   28phy    C23  741   2.150   2.068   0.630  0.0689 -0.2430 -0.0282
   28phy    C24  742   1.997   2.046   0.628  0.2463 -0.1517 -0.0295
   28phy    C22  743   2.180   2.165   0.512 -0.1306  0.0664  0.2836
   28phy    C21  744   2.312   2.133   0.450  0.1201  0.4419  0.4424
   28phy    C20  745   2.319   2.203   0.313 -0.2637 -0.0955  0.5007
   28phy    C18  746   2.441   2.175   0.215 -0.1491 -0.0690  0.0064
   28phy    O01  747   2.570   2.189   0.277  0.0736  0.0078 -0.2190
   28phy    H01  748   2.623   2.253   0.233 -0.8593  0.7565 -0.2788
   28phy    C19  749   2.424   2.293   0.116 -0.0864 -0.1421  0.2175
   28phy    C13  750   2.432   2.029   0.139 -0.2356  0.8208  0.6557
   28phy     H3  751   2.452   1.956   0.222  1.2718 -0.9879 -1.1945
   28phy    O33  752   2.306   1.973   0.096 -0.0753 -0.2919  0.6375
   28phy    H1B  753   2.233   1.995   0.151 -0.3890 -1.0845  0.5517
   28phy    C12  754   2.555   1.953   0.077 -0.6917  0.4579 -0.1117
   28phy    O11  755   2.679   2.012   0.099 -0.4720 -0.0264  0.2716
   28phy    H1A  756   2.672   2.058   0.180 -0.6831  0.1804  0.1385
   29phy    C35  757   1.338   3.842   1.608 -0.1689 -0.4101  0.4908
   29phy    C33  758   1.327   3.921   1.480  0.2290 -0.5127 -0.3978
   29phy    C34  759   1.311   4.071   1.516 -0.0513  0.1064 -0.0646
   29phy    C32  760   1.438   3.878   1.382 -0.0996 -0.2670  0.0139
   29phy    C31  761   1.445   3.947   1.240 -0.1636 -0.0920  0.0153
   29phy    C30  762   1.581   3.926   1.171  0.0149  0.3361 -0.3681
   29phy    C28  763   1.590   4.019   1.045  0.2302  0.1171  0.4361
   29phy    C29  764   1.685   4.139   1.067 -0.0283  0.2627  0.1137
   29phy    C27  765   1.638   3.941   0.918  0.1179 -0.2397 -0.1495
   29phy    C26  766   1.585   3.996   0.789 -0.5965 -0.4794  0.6186
   29phy    C25  767   1.625   3.910   0.665 -0.2108 -0.3358  0.0066
   29phy    C23  768   1.593   3.967   0.524  0.0239  0.5433  0.1329
   29phy    C24  769   1.724   3.966   0.438 -0.0903 -0.1422 -0.4827
   29phy    C22  770   1.488   3.879   0.461  0.2980 -0.0074 -0.1829
   29phy    C21  771   1.395   3.954   0.364  0.4287  0.1873  0.3393
   29phy    C20  772   1.291   3.858   0.311  0.0746 -0.0202  0.8205
   29phy    C18  773   1.166   3.893   0.218  0.4649 -0.3116 -0.1635
   29phy    O01  774   1.077   3.971   0.298 -0.8598  0.1600  0.1104
   29phy    H01  775   1.121   4.053   0.311 -0.7794 -0.1334  2.1202
   29phy    C19  776   1.105   3.751   0.210 -0.5078  0.0586 -0.1485
   29phy    C13  777   1.198   3.960   0.072  0.4110  0.1684  0.0573
   29phy     H3  778   1.244   4.058   0.100  0.3758  0.1588  0.1501
   29phy    O33  779   1.312   3.909  -0.003 -0.1075 -0.1962 -0.0304
   29phy    H1B  780   1.279   3.837  -0.053  0.4173 -0.8123  0.4805
   29phy    C12  781   1.085   4.031  -0.017 -0.2277  0.1053 -0.2322
   29phy    O11  782   1.045   3.956  -0.130  0.4025 -0.1253  0.1787
   29phy    H1A  783   0.967   3.907  -0.109 -0.2004  0.7977  0.1387
   30phy    C35  784   4.948   4.544   1.588  0.6195  0.2045 -0.2086
   30phy    C33  785   5.051   4.466   1.502 -0.1316 -0.0547 -0.1187
   30phy    C34  786   5.186   4.467   1.571  0.0735  0.2442  0.0088
   30phy    C32  787   4.998   4.329   1.461 -0.0782 -0.0604  0.5709
   30phy    C31  788   5.071   4.264   1.346  0.0322 -0.2896 -0.4498
   30phy    C30  789   5.019   4.118   1.323  0.1869  0.1383 -0.2195
   30phy    C28  790   5.103   4.053   1.209 -0.0802  0.3437  0.1860
   30phy    C29  791   5.164   3.916   1.245 -0.0862  0.3608 -0.2898
   30phy    C27  792   5.009   4.051   1.081 -0.3644 -0.2279 -0.5550
   30phy    C26  793   5.080   4.088   0.949 -0.3796 -0.0637  0.1299
   30phy    C25  794   4.969   4.096   0.843 -0.0239 -0.0093  0.5404
   30phy    C23  795   5.011   4.125   0.697 -0.4613 -0.0205  0.3300
   30phy    C24  796   4.958   4.010   0.606 -0.1499  0.1302  0.1616
   30phy    C22  797   4.975   4.269   0.652  0.1854  0.6663  0.1252
   30phy    C21  798   5.079   4.339   0.571  0.0656  0.5185  0.0947
   30phy    C20  799   5.065   4.490   0.548 -0.1821 -0.0094 -0.4304
   30phy    C18  800   5.158   4.565   0.447  0.1722  0.3501  0.3888
   30phy    O01  801   5.295   4.522   0.455  0.2051  0.2129  0.6638
   30phy    H01  802   5.311   4.437   0.418 -0.9768  0.5598 -0.7192
   30phy    C19  803   5.161   4.715   0.492 -0.1239  0.2101  0.0730
   30phy    C13  804   5.103   4.545   0.294 -0.3210 -0.1559 -0.0698
   30phy     H3  805   5.105   4.434   0.281  0.4652 -0.4448  2.1756
   30phy    O33  806   4.967   4.567   0.270  0.3645 -0.1397  0.4187
   30phy    H1B  807   4.959   4.656   0.240 -1.5273 -0.7808 -1.2423
   30phy    C12  808   5.186   4.574   0.163 -0.0458  0.5138  0.4370
   30phy    O11  809   5.167   4.508   0.046 -0.5522  0.3220 -0.0843
   30phy    H1A  810   5.145   4.422   0.075 -0.6546 -0.0918 -1.2943
   31phy    C35  811   0.718   0.613   1.919  0.0521  0.1051  0.1551
   31phy    C33  812   0.784   0.625   1.782  0.0843 -0.2986 -0.0541
   31phy    C34  813   0.686   0.600   1.666  0.1080 -0.2534  0.3199
   31phy    C32  814   0.851   0.768   1.763 -0.1998 -0.0331  0.2969
   31phy    C31  815   1.009   0.762   1.768  0.2576  0.5339  0.2180
   31phy    C30  816   1.077   0.896   1.756 -0.2503 -0.0760 -0.1025
   31phy    C28  817   1.227   0.891   1.788  0.0910  0.1201 -0.0356
   31phy    C29  818   1.316   0.852   1.670  0.2849  0.0317  0.0784
   31phy    C27  819   1.265   1.026   1.848 -0.2150  0.0621 -0.2272
   31phy    C26  820   1.322   1.042   1.991  0.6477  0.9297  0.4197
   31phy    C25  821   1.353   1.187   2.033 -0.3594 -0.2056  0.3928
   31phy    C23  822   1.421   1.204   2.170 -0.0260  0.2710 -0.4581
   31phy    C24  823   1.515   1.328   2.162 -0.2336  0.1597  0.4661
   31phy    C22  824   1.332   1.198   2.295 -0.4594 -0.0893  0.2912
   31phy    C21  825   1.405   1.130   2.416 -0.2826  0.6569  0.1251
   31phy    C20  826   1.314   1.141   2.538  0.0252 -0.1701 -0.1121
   31phy    C18  827   1.348   1.075   2.676  0.0375  0.1084 -0.2767
   31phy    O01  828   1.481   1.112   2.716 -0.3302 -0.3966  0.1768
   31phy    H01  829   1.494   1.205   2.714 -1.7045 -0.1864 -0.8292
   31phy    C19  830   1.253   1.157   2.768 -0.5575 -0.1193 -0.5597
   31phy    C13  831   1.318   0.918   2.692  0.3682  0.2357 -0.2682
   31phy     H3  832   1.224   0.892   2.638  0.9748 -1.4499 -0.5648
   31phy    O33  833   1.289   0.880   2.825 -0.0920  0.4671  0.2131
   31phy    H1B  834   1.344   0.925   2.885  0.4119 -1.2350  1.0939
   31phy    C12  835   1.424   0.819   2.629  0.0109  0.0230  0.0897
   31phy    O11  836   1.553   0.826   2.691 -0.0422  0.3029 -0.0572
   31phy    H1A  837   1.576   0.917   2.701 -0.1214  0.3522 -0.3321
   32phy    C35  838   2.926   1.554   1.769  0.3526  0.1597 -0.2791
   32phy    C33  839   2.842   1.651   1.852 -0.5230  0.1579  0.3534
   32phy    C34  840   2.939   1.769   1.872  0.0111  0.1639 -0.0644
   32phy    C32  841   2.704   1.673   1.786  0.5256 -0.0598  0.1463
   32phy    C31  842   2.594   1.731   1.872 -0.9139  0.1597  0.0509
   32phy    C30  843   2.459   1.721   1.803  0.3348 -0.3896  0.3433
   32phy    C28  844   2.338   1.779   1.878  0.1660  0.1045  0.1372
   32phy    C29  845   2.270   1.891   1.798 -0.0673 -0.2244  0.1807
   32phy    C27  846   2.238   1.665   1.891 -0.0971 -0.4687 -0.7337
   32phy    C26  847   2.163   1.654   2.028  0.5261 -0.5297 -0.0970
   32phy    C25  848   2.069   1.533   2.038  0.0253  0.5316  0.7921
   32phy    C23  849   1.986   1.518   2.171 -0.5554  0.2235  0.1871
   32phy    C24  850   1.859   1.611   2.172  0.3164 -0.2231  0.1879
   32phy    C22  851   1.935   1.376   2.200 -0.2191 -0.2911 -0.1744
   32phy    C21  852   1.971   1.326   2.340 -0.4728  0.1358 -0.0227
   32phy    C20  853   1.909   1.187   2.360 -0.0576 -0.2603 -0.5359
   32phy    C18  854   1.911   1.114   2.500  0.3527  0.3462 -0.2185
   32phy    O01  855   1.870   1.209   2.599  0.4113 -0.1438 -0.3819
   32phy    H01  856   1.842   1.288   2.556 -0.9104 -0.7295 -0.6447
   32phy    C19  857   1.784   1.024   2.486  0.0274 -0.6262  0.1688
   32phy    C13  858   2.044   1.037   2.553 -0.2903 -0.4280 -0.1998
   32phy     H3  859   2.075   0.956   2.482  1.8955  0.7319 -0.6617
   32phy    O33  860   2.015   0.965   2.671  0.5702  0.1830  0.3257
   32phy    H1B  861   1.988   1.023   2.740 -0.7589 -0.8213  0.6793
   32phy    C12  862   2.180   1.115   2.573 -0.1084 -0.1718 -0.4375
   32phy    O11  863   2.188   1.203   2.685  0.0068  0.0631  0.2926
   32phy    H1A  864   2.136   1.278   2.663  0.4118  0.3445  0.2847
   33phy    C35  865   0.826   4.960   1.663  0.3507  0.1554  0.3324
   33phy    C33  866   0.962   5.001   1.720  0.3263 -0.2193  0.2155
   33phy    C34  867   1.067   4.961   1.618 -0.1259  0.1929  0.4462
   33phy    C32  868   0.961   5.151   1.758  0.2303  0.4974  0.1171
   33phy    C31  869   1.066   5.192   1.865  0.2681 -0.3132  0.2462
   33phy    C30  870   1.099   5.345   1.860  0.8006 -0.1751  0.0587
   33phy    C28  871   1.190   5.399   1.969 -0.2595  0.4328 -0.3731
   33phy    C29  872   1.338   5.373   1.932 -0.7196 -0.0372 -0.2005
   33phy    C27  873   1.158   5.549   1.986  0.1977  0.1127 -0.1327
   33phy    C26  874   1.162   5.600   2.127 -0.0097 -0.0844  0.2217
   33phy    C25  875   1.087   5.735   2.150 -0.2815  0.5279 -0.1379
   33phy    C23  876   1.085   5.798   2.291  0.1732 -0.2118 -0.4213
   33phy    C24  877   1.099   5.950   2.277  0.1725  0.4277 -0.1605
   33phy    C22  878   0.969   5.745   2.375 -0.0391 -0.4743  0.5134
   33phy    C21  879   1.011   5.740   2.523 -0.2927  0.1588 -0.4232
   33phy    C20  880   0.894   5.727   2.626 -0.1899  0.0594 -0.0179
   33phy    C18  881   0.926   5.751   2.779  0.4688 -0.3913 -0.4565
   33phy    O01  882   1.010   5.867   2.798 -0.0237  0.0384 -0.1365
   33phy    H01  883   0.988   5.926   2.729 -0.0038 -1.9057 -1.9213
   33phy    C19  884   0.788   5.797   2.826 -0.5246 -0.6335  0.4305
   33phy    C13  885   0.980   5.616   2.855  0.1225  0.0118  0.4613
   33phy     H3  886   0.930   5.524   2.815  2.8931 -1.9557  1.2145
   33phy    O33  887   0.938   5.610   2.988  0.0179  0.3538  0.0285
   33phy    H1B  888   0.980   5.680   3.034  0.6825  0.1674 -0.2754
   33phy    C12  889   1.134   5.586   2.845  0.7852 -0.1621  0.1603
   33phy    O11  890   1.224   5.687   2.868  0.2662  0.0957 -0.0132
   33phy    H1A  891   1.185   5.769   2.843 -0.6782 -0.5806 -0.7849
   34phy    C35  892   5.029   2.406   1.062 -0.1887  0.0218  0.3072
   34phy    C33  893   4.988   2.488   1.180 -0.3261 -0.2160 -0.0983
   34phy    C34  894   5.067   2.437   1.298 -0.2688  0.2024  0.5266
   34phy    C32  895   5.005   2.637   1.153  0.3421  0.1981  0.6294
   34phy    C31  896   4.927   2.735   1.242 -0.0681 -0.3396 -0.7113
   34phy    C30  897   4.937   2.882   1.198  0.2372 -0.0639 -0.0425
   34phy    C28  898   4.846   2.982   1.275  0.3006  0.9580  0.2763
   34phy    C29  899   4.915   3.036   1.398  0.4319  0.2650 -0.1384
   34phy    C27  900   4.822   3.111   1.191  0.1043  0.2658 -0.1126
   34phy    C26  901   4.725   3.098   1.067 -0.2073 -1.1936  0.1932
   34phy    C25  902   4.705   3.242   1.003  0.3358  0.0886 -0.0748
   34phy    C23  903   4.603   3.247   0.887 -0.0337  0.0974 -0.1725
   34phy    C24  904   4.503   3.356   0.906  0.2726  0.0840 -0.1256
   34phy    C22  905   4.666   3.266   0.748  0.2599  0.3326  0.2572
   34phy    C21  906   4.617   3.160   0.640  0.3411 -0.0674 -0.1335
   34phy    C20  907   4.684   3.177   0.505  0.2496 -0.0956  0.1765
   34phy    C18  908   4.650   3.078   0.389 -0.0234 -0.5437 -0.6583
   34phy    O01  909   4.651   2.942   0.435  0.1665  0.1950  0.2861
   34phy    H01  910   4.562   2.913   0.437  0.5746 -1.0936  0.4963
   34phy    C19  911   4.765   3.093   0.287 -0.3342  0.1020 -0.3605
   34phy    C13  912   4.504   3.102   0.318  0.2664 -0.6830 -0.2496
   34phy     H3  913   4.435   3.097   0.407  1.7035  0.1503  0.9644
   34phy    O33  914   4.468   3.237   0.281 -0.1799 -0.4328 -0.0129
   34phy    H1B  915   4.514   3.297   0.337 -0.0326 -0.7222  0.1736
   34phy    C12  916   4.415   3.003   0.243  0.1471 -0.1035 -0.0255
   34phy    O11  917   4.413   2.873   0.298  0.5089  0.2861 -0.2900
   34phy    H1A  918   4.438   2.811   0.232  1.2145  1.4107 -1.1280
   35phy    C35  919   2.283   2.256   1.503  0.4102 -0.0582 -0.1182
   35phy    C33  920   2.160   2.301   1.578  0.4956 -0.1009  0.1298
   35phy    C34  921   2.188   2.331   1.724  1.0004 -0.2059  0.2080
   35phy    C32  922   2.078   2.411   1.504 -0.0141  0.3743  0.1547
   35phy    C31  923   1.923   2.405   1.510 -0.2186  0.0305  0.2135
   35phy    C30  924   1.848   2.501   1.417  0.0369 -0.6342  0.0041
   35phy    C28  925   1.695   2.487   1.426 -0.1184  0.3211 -0.0544
   35phy    C29  926   1.636   2.550   1.557  0.2583 -0.1351 -0.2377
   35phy    C27  927   1.639   2.555   1.301  0.7177 -0.1383  0.4250
   35phy    C26  928   1.508   2.485   1.248 -0.1481  0.2125  0.0622
   35phy    C25  929   1.436   2.567   1.142  0.2034  0.1625 -0.8883
   35phy    C23  930   1.306   2.497   1.096  0.4946  0.0108  0.0098
   35phy    C24  931   1.190   2.588   1.138 -0.2692  0.0355  0.4190
   35phy    C22  932   1.289   2.465   0.947  0.0238  0.4157 -0.1650
   35phy    C21  933   1.370   2.339   0.899  0.5786  0.3734 -0.0793
   35phy    C20  934   1.315   2.299   0.767  0.2563  0.1271  0.1085
   35phy    C18  935   1.387   2.182   0.687  0.0203 -0.4923 -0.1324
   35phy    O01  936   1.526   2.223   0.672  0.0542 -0.3736 -0.1494
   35phy    H01  937   1.547   2.289   0.735  0.8301  0.7510 -1.5227
   35phy    C19  938   1.312   2.192   0.555 -0.5040  0.3572 -0.3759
   35phy    C13  939   1.377   2.040   0.760 -0.5982  0.2791  0.3654
   35phy     H3  940   1.437   2.053   0.854  1.8485 -2.0334 -0.7569
   35phy    O33  941   1.254   2.002   0.822 -0.6158  0.2469  0.1986
   35phy    H1B  942   1.237   1.911   0.805  0.6206 -0.1129  0.7815
   35phy    C12  943   1.468   1.915   0.724  0.0252  0.1719 -0.7071
   35phy    O11  944   1.409   1.805   0.664 -0.2776  0.0919  0.4303
   35phy    H1A  945   1.439   1.723   0.698 -0.6488  0.3472  1.3799
   36phy    C35  946   1.877   1.627   1.489 -0.7236 -0.0194 -0.2054
   36phy    C33  947   1.908   1.739   1.589  0.0052  0.9478  0.7565
   36phy    C34  948   2.042   1.795   1.546 -0.1640 -0.0130 -0.6208
   36phy    C32  949   1.794   1.842   1.592 -0.2657  0.2614 -0.6094
   36phy    C31  950   1.777   1.910   1.729 -0.1690  0.0413  0.2077
   36phy    C30  951   1.668   2.018   1.725 -0.4594  0.0498 -0.7914
   36phy    C28  952   1.668   2.108   1.847 -0.3133 -0.0182  0.2377
   36phy    C29  953   1.616   2.243   1.809  0.3108 -0.6591  0.1036
   36phy    C27  954   1.583   2.053   1.967 -0.3294  0.1311 -0.0092
   36phy    C26  955   1.641   2.074   2.108 -0.0725 -0.1344  0.0240
   36phy    C25  956   1.552   1.998   2.207 -0.2290 -0.2749 -0.1087
   36phy    C23  957   1.579   2.030   2.355  0.4284  0.4502  0.3248
   36phy    C24  958   1.526   2.164   2.397 -0.1310 -0.3454 -0.3644
   36phy    C22  959   1.503   1.929   2.442 -0.2160 -0.0326 -0.0582
   36phy    C21  960   1.598   1.861   2.543 -0.6737 -0.0583 -0.5657
   36phy    C20  961   1.528   1.769   2.641  0.2322  0.2136 -0.2048
   36phy    C18  962   1.591   1.643   2.720  0.0725  0.5508 -0.3910
   36phy    O01  963   1.731   1.660   2.744 -0.1100  0.1456  0.1882
   36phy    H01  964   1.757   1.592   2.803 -0.2599 -0.9372 -0.9282
   36phy    C19  965   1.533   1.659   2.865 -0.4073 -0.4678  0.1637
   36phy    C13  966   1.557   1.504   2.642  0.2519  0.4494  0.2562
   36phy     H3  967   1.451   1.506   2.606 -0.3894 -1.2772  1.8452
   36phy    O33  968   1.550   1.391   2.730 -0.1245  0.6624  0.1393
   36phy    H1B  969   1.606   1.408   2.803  0.5765 -2.0522  0.3444
   36phy    C12  970   1.649   1.457   2.519  0.0528  0.4430  0.1328
   36phy    O11  971   1.784   1.451   2.557 -0.2735 -0.1709 -0.1407
   36phy    H1A  972   1.800   1.528   2.607 -1.0079  0.2142 -0.4758
   37phy    C35  973   1.117   2.489   1.519  0.3453 -0.2366  0.1146
   37phy    C33  974   1.157   2.353   1.569 -0.2246 -0.3754 -0.2424
   37phy    C34  975   1.276   2.361   1.662 -0.1631  0.2056 -0.4919
   37phy    C32  976   1.038   2.285   1.646 -0.2665 -0.2464 -0.0219
   37phy    C31  977   0.989   2.159   1.577 -0.2594 -0.0592  0.2482
   37phy    C30  978   0.867   2.100   1.646 -0.1994 -0.3773  0.2261
   37phy    C28  979   0.818   1.962   1.596 -0.4482 -0.2118 -0.0063
   37phy    C29  980   0.756   1.879   1.711  0.2635  0.0031  0.0509
   37phy    C27  981   0.719   1.981   1.479  0.4447  0.4824  0.0281
   37phy    C26  982   0.723   1.883   1.362 -0.3531 -0.0745 -0.1041
   37phy    C25  983   0.618   1.918   1.259  0.1307  0.1037 -0.0038
   37phy    C23  984   0.607   1.811   1.145 -0.1399 -0.1768 -0.2109
   37phy    C24  985   0.462   1.765   1.128  0.0466 -0.2588 -0.0124
   37phy    C22  986   0.673   1.859   1.012  0.3864 -0.2875  0.9068
   37phy    C21  987   0.791   1.781   0.956  0.1416  0.2744 -0.3939
   37phy    C20  988   0.826   1.847   0.822 -0.3483  0.2835 -0.1795
   37phy    C18  989   0.950   1.794   0.739  0.3654 -0.1106 -0.2868
   37phy    O01  990   1.063   1.787   0.822 -0.3324  0.2515 -0.2127
   37phy    H01  991   1.034   1.800   0.910  0.4123  0.2008  0.0464
   37phy    C19  992   0.975   1.916   0.649 -0.1561  0.0441  0.1113
   37phy    C13  993   0.921   1.654   0.664  0.2102 -0.6430  0.7477
   37phy     H3  994   0.912   1.582   0.750  0.1381 -1.3347  0.1725
   37phy    O33  995   0.792   1.630   0.612 -0.3168  0.2770 -0.1528
   37phy    H1B  996   0.795   1.684   0.535  2.8296 -0.4502 -0.6776
   37phy    C12  997   1.033   1.561   0.606  0.5374  0.2170 -0.1003
   37phy    O11  998   1.056   1.567   0.468  0.2672 -0.0650  0.3737
   37phy    H1A  999   1.144   1.597   0.455  1.2482 -2.4920  0.9416
   38phy    C35 1000   0.407   1.022   1.766 -0.4489  0.0276 -0.3230
   38phy    C33 1001   0.546   1.057   1.705 -0.4275 -0.2228  0.2058
   38phy    C34 1002   0.547   0.997   1.561 -0.5785 -0.6040  0.4677
   38phy    C32 1003   0.586   1.203   1.726 -0.4553  0.1980  0.1013
   38phy    C31 1004   0.735   1.225   1.738 -0.3689  0.4396 -0.0913
   38phy    C30 1005   0.771   1.356   1.804 -0.1773 -0.0288 -0.1696
   38phy    C28 1006   0.918   1.390   1.800 -0.6391  0.3616 -0.4684
   38phy    C29 1007   0.957   1.465   1.676 -0.0677 -0.5551 -0.0448
   38phy    C27 1008   0.955   1.491   1.914 -0.0763 -0.1661  0.1956
   38phy    C26 1009   1.017   1.442   2.044  0.0980  0.3027 -0.6171
   38phy    C25 1010   1.061   1.555   2.142 -0.0296  0.1095 -0.2272
   38phy    C23 1011   1.096   1.508   2.286 -0.1747  0.1227  0.3055
   38phy    C24 1012   1.225   1.579   2.340 -0.3056  0.7306  0.6052
   38phy    C22 1013   0.985   1.528   2.385 -0.3834 -0.2019  0.3115
   38phy    C21 1014   0.970   1.409   2.486 -0.1175  0.0895  0.8685
   38phy    C20 1015   0.853   1.429   2.586  0.0038 -0.0354 -0.1469
   38phy    C18 1016   0.826   1.330   2.712 -0.5742 -0.0713  0.7005
   38phy    O01 1017   0.953   1.306   2.771  0.3104  0.2160  0.0427
   38phy    H01 1018   1.016   1.375   2.762  1.9891 -1.1399  0.6944
   38phy    C19 1019   0.744   1.419   2.809 -0.1438  0.1216 -0.4509
   38phy    C13 1020   0.750   1.189   2.671  0.0612 -0.5054  0.4103
   38phy     H3 1021   0.668   1.210   2.598 -0.5047  0.7164  1.3611
   38phy    O33 1022   0.674   1.134   2.780  0.1061  0.4052  0.3034
   38phy    H1B 1023   0.731   1.104   2.848  0.0953  0.1370  0.1983
   38phy    C12 1024   0.837   1.075   2.612 -0.5650 -0.2744 -0.7464
   38phy    O11 1025   0.942   1.025   2.696 -0.1192 -0.0603 -0.1874
   38phy    H1A 1026   0.965   1.096   2.753 -0.0449  1.5890 -2.1591
   39phy    C35 1027   4.880   1.628   2.463 -0.2321 -0.0419 -0.2720
   39phy    C33 1028   4.783   1.679   2.355 -0.3037  0.3345 -0.2373
   39phy    C34 1029   4.644   1.685   2.413  0.1800 -0.2355  0.2426
   39phy    C32 1030   4.822   1.821   2.303 -0.1423  0.6685 -0.2704
   39phy    C31 1031   4.918   1.818   2.187 -0.2461  0.2252  0.5666
   39phy    C30 1032   4.942   1.953   2.119  0.0617 -0.4711 -0.1449
   39phy    C28 1033   5.034   1.956   1.994  0.0590  0.0439 -0.3712
   39phy    C29 1034   4.958   1.957   1.863  0.6118  0.0985  0.4882
   39phy    C27 1035   5.132   2.076   1.996 -0.2411  0.0820  0.2079
   39phy    C26 1036   5.281   2.042   2.024 -0.0702 -0.3205 -0.6928
   39phy    C25 1037   5.356   2.172   2.055  0.2641  0.4206 -0.5191
   39phy    C23 1038   5.506   2.160   2.099  0.6112  0.4681 -0.4803
   39phy    C24 1039   5.604   2.151   1.981  0.3665 -0.0214 -0.3462
   39phy    C22 1040   5.539   2.286   2.180 -0.7929  0.4957  0.1692
   39phy    C21 1041   5.572   2.259   2.326  0.2747  0.2333 -0.0974
   39phy    C20 1042   5.584   2.389   2.410  0.0313  0.3020  0.0113
   39phy    C18 1043   5.622   2.384   2.564  0.1399  0.4991  0.2776
   39phy    O01 1044   5.741   2.302   2.569 -0.0279 -0.0422 -0.5057
   39phy    H01 1045   5.788   2.309   2.488  0.9509  0.6233  0.0991
   39phy    C19 1046   5.674   2.530   2.584 -0.1140 -0.1994  0.3003
   39phy    C13 1047   5.511   2.329   2.666 -0.0724  0.1475  0.1479
   39phy     H3 1048   5.464   2.236   2.625 -1.0795  0.2542  1.0073
   39phy    O33 1049   5.397   2.420   2.660 -0.0343  0.2995 -0.0886
   39phy    H1B 1050   5.320   2.366   2.656 -0.2422  0.5481  0.4856
   39phy    C12 1051   5.544   2.300   2.816 -0.2032 -0.2565 -0.1412
   39phy    O11 1052   5.666   2.237   2.847 -0.2255 -0.6715  0.1272
   39phy    H1A 1053   5.722   2.250   2.772  0.3934  0.0154  0.6910
   40phy    C35 1054   2.831   5.041   1.883 -0.3650  0.1467  0.0070
   40phy    C33 1055   2.688   5.090   1.913  0.3650  0.2996  0.0912
   40phy    C34 1056   2.628   5.166   1.794  0.0097  0.2553  0.7356
   40phy    C32 1057   2.599   4.968   1.948  0.0669 -0.1425  0.0588
   40phy    C31 1058   2.470   4.985   2.021  0.2260 -0.0712  0.2545
   40phy    C30 1059   2.386   4.861   2.019 -0.0646  0.0045 -0.7570
   40phy    C28 1060   2.247   4.884   2.085 -0.4255 -0.1593  0.3528
   40phy    C29 1061   2.146   4.874   1.974  0.2897 -0.0709  0.0510
   40phy    C27 1062   2.221   4.764   2.177 -0.0281  0.1426  0.2947
   40phy    C26 1063   2.142   4.802   2.299  0.3586 -0.1790  0.2009
   40phy    C25 1064   2.101   4.682   2.380  0.5694 -0.2620 -0.1340
   40phy    C23 1065   1.989   4.709   2.482 -0.5528  0.1391 -0.2748
   40phy    C24 1066   1.850   4.683   2.413 -0.3697 -0.0749 -0.2785
   40phy    C22 1067   2.014   4.614   2.603 -0.3257  0.2806  0.4219
   40phy    C21 1068   1.945   4.643   2.737 -0.1085  0.3891 -0.2573
   40phy    C20 1069   1.977   4.549   2.853 -0.0099  0.2719 -0.7535
   40phy    C18 1070   1.912   4.572   2.998 -0.1987  0.2874  0.1150
   40phy    O01 1071   1.769   4.580   2.980  0.0479  0.0916 -0.3112
   40phy    H01 1072   1.729   4.497   2.964 -0.1179 -0.1904  1.3490
   40phy    C19 1073   1.945   4.436   3.066 -0.2892  0.0777  0.0284
   40phy    C13 1074   1.970   4.703   3.069 -0.0705 -0.5555 -0.5778
   40phy     H3 1075   1.968   4.785   2.992 -1.5090 -1.0732 -1.1149
   40phy    O33 1076   2.106   4.693   3.099 -0.3701 -0.2153  0.0484
   40phy    H1B 1077   2.131   4.681   3.188 -0.9684  0.2596  0.2964
   40phy    C12 1078   1.892   4.768   3.189  0.2583  0.3117 -0.9290
   40phy    O11 1079   1.753   4.774   3.178 -0.0296 -0.0974  0.3866
   40phy    H1A 1080   1.736   4.714   3.107 -0.4503  0.4920 -0.0278
   41phy    C35 1081   1.777   1.261   1.893  0.1162  0.0199 -0.5581
   41phy    C33 1082   1.705   1.274   1.761 -0.0853  0.6909 -0.7512
   41phy    C34 1083   1.662   1.134   1.730  0.0731  0.0242  0.0455
   41phy    C32 1084   1.572   1.352   1.767  0.0960  0.1847 -0.4657
   41phy    C31 1085   1.574   1.503   1.742 -0.7374 -0.0856 -0.5117
   41phy    C30 1086   1.433   1.561   1.734  0.4658 -0.3489  0.1018
   41phy    C28 1087   1.412   1.713   1.713  0.0793  0.1063 -0.1261
   41phy    C29 1088   1.421   1.764   1.567  0.0294  0.5155 -0.3830
   41phy    C27 1089   1.271   1.739   1.776  0.1944 -0.2703 -0.0708
   41phy    C26 1090   1.254   1.864   1.863 -0.0002 -0.2772  0.0192
   41phy    C25 1091   1.115   1.889   1.924 -0.5980 -0.5775  0.1013
   41phy    C23 1092   1.102   1.996   2.035 -0.3614 -0.4244  0.0743
   41phy    C24 1093   1.072   2.137   1.986  0.2213 -0.0570  0.0714
   41phy    C22 1094   0.985   1.945   2.124 -0.4043  0.0092 -0.0537
   41phy    C21 1095   0.997   1.966   2.276  0.3806  0.6228  0.3426
   41phy    C20 1096   0.872   1.918   2.360  0.3222  0.1652  0.4197
   41phy    C18 1097   0.871   1.962   2.509 -0.5540 -0.0286  0.3897
   41phy    O01 1098   0.896   2.103   2.539 -0.0789  0.2022 -0.0548
   41phy    H01 1099   0.871   2.155   2.465  0.9551  0.5182 -0.2007
   41phy    C19 1100   0.724   1.936   2.536 -0.0247 -0.2810 -0.0058
   41phy    C13 1101   0.964   1.871   2.607  0.3497 -0.3492  0.0979
   41phy     H3 1102   0.946   1.763   2.582  0.5286 -0.9459  2.3120
   41phy    O33 1103   0.913   1.873   2.745  0.1897  0.4470 -0.4717
   41phy    H1B 1104   0.968   1.924   2.800 -1.2984 -0.5097  2.1282
   41phy    C12 1105   1.118   1.894   2.597 -0.2326  0.3620  0.0208
   41phy    O11 1106   1.203   1.813   2.679 -0.0207  0.2002  0.2344
   41phy    H1A 1107   1.220   1.866   2.754 -1.1604 -0.8043  1.2343
   42phy    C35 1108   5.018   1.291   1.404  0.2221 -0.0090 -0.1609
   42phy    C33 1109   5.123   1.402   1.391 -0.4211  0.1870 -0.4349
   42phy    C34 1110   5.061   1.528   1.445 -0.9094  0.1816 -0.1268
   42phy    C32 1111   5.262   1.361   1.439 -0.4362 -0.2550  0.6789
   42phy    C31 1112   5.385   1.429   1.375  0.0140 -0.3255 -0.0233
   42phy    C30 1113   5.508   1.336   1.363  0.0218  0.5132 -0.5416
   42phy    C28 1114   5.644   1.394   1.318  0.2251  0.1533 -0.6148
   42phy    C29 1115   5.714   1.463   1.437 -0.1995  0.1588  0.0793
   42phy    C27 1116   5.734   1.287   1.254  0.2705 -0.1382  0.2303
   42phy    C26 1117   5.822   1.352   1.142  0.0618 -0.5924 -0.2485
   42phy    C25 1118   5.921   1.255   1.073 -0.4094  0.1158 -0.0807
   42phy    C23 1119   6.000   1.310   0.956 -0.0346  0.2981 -0.5194
   42phy    C24 1120   6.134   1.359   0.997  0.1894 -0.4462  0.2983
   42phy    C22 1121   6.035   1.197   0.856 -0.6021 -0.0825 -1.5117
   42phy    C21 1122   5.963   1.188   0.724 -0.4690  0.1498 -0.1047
   42phy    C20 1123   5.987   1.051   0.656  0.3494 -0.3990  0.0731
   42phy    C18 1124   5.937   1.037   0.506  0.0288 -0.3444 -0.3969
   42phy    O01 1125   5.808   1.097   0.482  0.7046 -0.1215 -0.0651
   42phy    H01 1126   5.754   1.086   0.558 -0.1657  0.5340 -0.5727
   42phy    C19 1127   5.928   0.887   0.474  0.1853  0.5172  0.1333
   42phy    C13 1128   6.044   1.109   0.408  0.0655  0.2701 -0.5226
   42phy     H3 1129   6.028   1.218   0.425  0.2034  0.2022  0.0498
   42phy    O33 1130   6.182   1.101   0.440 -0.1334 -0.2144  0.2900
   42phy    H1B 1131   6.201   1.176   0.493  0.4561  1.0352 -1.5551
   42phy    C12 1132   6.042   1.129   0.248  0.3014 -0.4550 -0.4188
   42phy    O11 1133   6.099   1.248   0.192 -0.4165  0.1529 -0.0007
   42phy    H1A 1134   6.175   1.275   0.240  0.0137  0.2873 -0.7287
   43phy    C35 1135   0.276   0.233   2.064 -0.0811  0.2140 -0.2605
   43phy    C33 1136   0.328   0.372   2.017  0.0337 -0.0666  0.1500
   43phy    C34 1137   0.391   0.355   1.882 -0.2658 -0.4773 -0.1535
   43phy    C32 1138   0.211   0.470   2.033  0.4719 -0.2496 -0.8207
   43phy    C31 1139   0.252   0.610   2.076 -0.8367  0.3119 -0.2766
   43phy    C30 1140   0.127   0.693   2.101  0.2937 -0.5569 -0.0973
   43phy    C28 1141   0.138   0.839   2.145  0.2387 -0.1540  0.0360
   43phy    C29 1142   0.174   0.944   2.032 -0.2631 -0.6823  0.3571
   43phy    C27 1143   0.005   0.875   2.215  0.1833  0.1848  0.2321
   43phy    C26 1144   0.010   0.961   2.340 -0.1670  0.1887 -0.6666
   43phy    C25 1145  -0.120   0.970   2.423  0.3870  0.0901 -0.4521
   43phy    C23 1146  -0.119   1.053   2.552  0.2567  0.8373 -0.2650
   43phy    C24 1147  -0.239   1.146   2.563 -0.3276 -0.1660 -0.4712
   43phy    C22 1148  -0.114   0.971   2.682  0.5582 -0.1341  0.0137
   43phy    C21 1149   0.016   1.000   2.760 -0.2518  0.1117  0.0073
   43phy    C20 1150   0.031   0.941   2.901 -0.0400 -0.4664 -0.1405
   43phy    C18 1151   0.165   0.973   2.981  0.2372 -0.5589  0.5144
   43phy    O01 1152   0.196   1.117   2.981 -0.5034 -0.0998  0.6870
   43phy    H01 1153   0.256   1.133   2.911 -0.7933  0.2799  0.5164
   43phy    C19 1154   0.125   0.945   3.125  0.3971 -0.4223 -0.4244
   43phy    C13 1155   0.305   0.905   2.935 -0.1804  0.1595  0.9822
   43phy     H3 1156   0.292   0.794   2.931  1.5223 -0.0542  0.7078
   43phy    O33 1157   0.405   0.913   3.035 -0.6285  0.3136  0.8898
   43phy    H1B 1158   0.411   1.004   3.057  1.3134  0.7769 -1.2202
   43phy    C12 1159   0.375   0.956   2.803 -0.2094 -0.3795  0.2912
   43phy    O11 1160   0.410   1.092   2.798 -0.2190 -0.6526 -0.5674
   43phy    H1A 1161   0.495   1.107   2.762 -0.2404 -0.8377 -0.6970
   44phy    C35 1162   1.402   1.620   1.057 -0.2147 -0.2028  0.2781
   44phy    C33 1163   1.496   1.646   1.174  0.4201  0.2526 -0.1320
   44phy    C34 1164   1.527   1.521   1.251 -0.1223 -0.2152  0.1982
   44phy    C32 1165   1.618   1.719   1.121  0.0031  0.2379  0.4155
   44phy    C31 1166   1.637   1.854   1.194  0.5637 -0.8088  0.0975
   44phy    C30 1167   1.755   1.938   1.147 -0.1316  0.2900  0.0806
   44phy    C28 1168   1.738   2.091   1.158 -0.1531  0.0952 -0.0418
   44phy    C29 1169   1.778   2.137   1.301 -0.1025 -0.3206 -0.0083
   44phy    C27 1170   1.823   2.165   1.048 -0.4770  0.2519  0.1119
   44phy    C26 1171   1.754   2.286   0.990 -0.2351 -0.3130  0.0349
   44phy    C25 1172   1.847   2.356   0.893  0.3065 -0.3420 -0.1040
   44phy    C23 1173   1.782   2.447   0.789  0.0649 -0.0788  0.6716
   44phy    C24 1174   1.735   2.587   0.834 -0.3710  0.5659  0.2008
   44phy    C22 1175   1.876   2.467   0.669 -0.1385  0.3548 -0.5659
   44phy    C21 1176   1.810   2.425   0.537 -0.0239  0.4543 -0.1139
   44phy    C20 1177   1.903   2.453   0.416  0.1281 -0.2317  0.1937
   44phy    C18 1178   1.861   2.384   0.279  0.3800 -0.0568  0.2755
   44phy    O01 1179   1.850   2.240   0.307 -0.1396  0.2302 -0.5288
   44phy    H01 1180   1.777   2.225   0.364  1.1493  0.0155  1.1489
   44phy    C19 1181   1.981   2.408   0.197 -0.3894  0.1480  0.0372
   44phy    C13 1182   1.725   2.438   0.208  0.2554  1.0295 -1.0234
   44phy     H3 1183   1.650   2.409   0.286  1.2248 -0.0088 -0.4551
   44phy    O33 1184   1.703   2.576   0.214 -0.1457 -0.5304 -0.0142
   44phy    H1B 1185   1.721   2.621   0.133 -0.4122 -0.8863 -0.2718
   44phy    C12 1186   1.639   2.352   0.113 -0.7999  0.1826  0.5274
   44phy    O11 1187   1.635   2.377  -0.026 -0.2641  0.4683 -0.3951
   44phy    H1A 1188   1.628   2.471  -0.028  0.1124  0.5138  0.3268
   45phy    C35 1189   1.629   3.466   1.993  0.2528  0.0958 -0.7084
   45phy    C33 1190   1.477   3.479   1.973 -0.1801  0.0154 -0.1600
   45phy    C34 1191   1.454   3.593   1.871 -0.3315 -0.1922 -0.0218
   45phy    C32 1192   1.407   3.358   1.913 -0.2494 -0.3484 -0.3680
   45phy    C31 1193   1.343   3.267   2.013 -0.0185 -0.0238  0.6814
   45phy    C30 1194   1.286   3.136   1.952 -0.0297  0.0970  0.0062
   45phy    C28 1195   1.242   3.024   2.045  0.4681 -0.5104  0.3975
   45phy    C29 1196   1.102   2.971   2.015  0.1624  0.2546 -0.0955
   45phy    C27 1197   1.356   2.921   2.042 -0.2440 -0.2242  0.5573
   45phy    C26 1198   1.361   2.822   2.155 -0.2148 -0.5086 -0.5325
   45phy    C25 1199   1.467   2.710   2.134  0.3789  0.5131 -0.5520
   45phy    C23 1200   1.502   2.622   2.254 -0.4125 -0.3817 -0.1177
   45phy    C24 1201   1.560   2.490   2.209 -0.4455 -0.1573 -0.3836
   45phy    C22 1202   1.603   2.684   2.347  0.0199  0.0476 -0.6630
   45phy    C21 1203   1.556   2.706   2.493 -0.3057  0.2992 -0.4409
   45phy    C20 1204   1.634   2.803   2.574 -0.4254 -0.7639 -0.0447
   45phy    C18 1205   1.595   2.837   2.723  0.4863  0.5585 -0.0157
   45phy    O01 1206   1.590   2.714   2.804  0.2287 -0.3798  0.1976
   45phy    H01 1207   1.515   2.659   2.791 -0.6800  0.5424  1.2770
   45phy    C19 1208   1.726   2.906   2.767 -0.0050 -0.2803 -0.0766
   45phy    C13 1209   1.454   2.922   2.727  0.1642 -0.2693 -0.0204
   45phy     H3 1210   1.378   2.870   2.663  0.2679 -0.7915  0.2671
   45phy    O33 1211   1.469   3.048   2.662 -0.2264 -0.1270  0.1651
   45phy    H1B 1212   1.520   3.105   2.716  0.3545 -1.4141  1.0578
   45phy    C12 1213   1.382   2.938   2.867 -0.0070 -0.3251  0.1193
   45phy    O11 1214   1.248   2.977   2.868  0.7666 -0.3624 -0.3563
   45phy    H1A 1215   1.246   3.071   2.868  0.2739 -0.3707 -0.7998
   46phy    C35 1216   1.766   4.251   1.429 -0.0352 -0.1356  0.6334
   46phy    C33 1217   1.843   4.128   1.462  0.1482  0.3018  0.1615
   46phy    C34 1218   1.974   4.152   1.393  0.5103 -0.4695  0.4111
   46phy    C32 1219   1.874   4.111   1.611  0.2043  0.3923 -0.2800
   46phy    C31 1220   1.771   4.039   1.701  0.5924 -0.0271 -0.2633
   46phy    C30 1221   1.832   3.998   1.831 -0.2799 -0.0475  0.3614
   46phy    C28 1222   1.753   3.898   1.924 -0.1778  0.3598  0.4707
   46phy    C29 1223   1.834   3.768   1.914 -0.8610 -0.2767  0.1962
   46phy    C27 1224   1.746   3.960   2.067  0.1327 -0.1446 -0.4446
   46phy    C26 1225   1.658   3.884   2.169  0.5222  0.4944 -0.5605
   46phy    C25 1226   1.620   3.953   2.301 -0.0291  0.4538 -0.5978
   46phy    C23 1227   1.542   3.871   2.404  0.5635  0.3574 -0.2919
   46phy    C24 1228   1.639   3.825   2.515  0.3317 -0.0319 -0.0487
   46phy    C22 1229   1.423   3.959   2.448 -0.3066 -0.6147  0.0401
   46phy    C21 1230   1.315   3.898   2.525  0.3154 -0.1448 -0.9259
   46phy    C20 1231   1.205   3.997   2.567  0.2044 -0.2370 -0.6345
   46phy    C18 1232   1.099   3.952   2.675  0.2390  0.2033 -0.0236
   46phy    O01 1233   1.168   3.904   2.795  0.4258 -0.3834 -0.0556
   46phy    H01 1234   1.114   3.935   2.865  0.1941  1.8809 -1.1241
   46phy    C19 1235   1.043   4.092   2.713 -0.0278  0.4728  0.3107
   46phy    C13 1236   0.981   3.843   2.632 -0.3035  0.5255  0.2017
   46phy     H3 1237   0.942   3.866   2.530 -0.3261  0.5454  0.2146
   46phy    O33 1238   0.859   3.843   2.710  0.8228 -0.0396  0.7976
   46phy    H1B 1239   0.871   3.841   2.803  0.2825 -1.0348  0.8682
   46phy    C12 1240   1.025   3.696   2.625 -0.4890 -0.4166 -0.3461
   46phy    O11 1241   0.947   3.604   2.560 -0.1098  0.0691 -0.0643
   46phy    H1A 1242   1.002   3.530   2.542  1.1825  0.2407  2.7403
   47phy    C35 1243   0.059   2.305   1.632 -0.4193  0.0319 -0.5850
   47phy    C33 1244   0.160   2.404   1.686  0.2296 -0.3238 -0.0290
   47phy    C34 1245   0.152   2.414   1.835 -0.2667 -0.4886 -0.3465
   47phy    C32 1246   0.305   2.377   1.646  0.4407 -0.0719 -0.2174
   47phy    C31 1247   0.367   2.456   1.536  0.3955 -0.3098  0.4153
   47phy    C30 1248   0.505   2.400   1.500  0.1918 -0.0230 -0.4610
   47phy    C28 1249   0.585   2.466   1.388 -0.2111  0.0142  0.2701
   47phy    C29 1250   0.725   2.408   1.401 -0.4666  0.2188  0.5335
   47phy    C27 1251   0.535   2.428   1.245 -0.0109 -0.3776  0.3742
   47phy    C26 1252   0.504   2.546   1.158 -0.3718 -0.3447 -0.3221
   47phy    C25 1253   0.437   2.520   1.025 -0.0812  0.3783 -0.1180
   47phy    C23 1254   0.436   2.641   0.931 -0.4691 -0.4839  0.3342
   47phy    C24 1255   0.527   2.615   0.806 -0.0724  0.2563 -0.0882
   47phy    C22 1256   0.300   2.684   0.882  0.1764 -0.3791 -0.3387
   47phy    C21 1257   0.275   2.826   0.838 -0.1571  0.3202  0.6523
   47phy    C20 1258   0.123   2.846   0.811 -0.4468 -0.7641  0.0402
   47phy    C18 1259   0.083   2.988   0.743  0.3741 -0.1678  0.1677
   47phy    O01 1260   0.146   3.092   0.819 -0.5998 -0.4557  0.2178
   47phy    H01 1261   0.110   3.102   0.905 -1.1931  0.1595 -0.0928
   47phy    C19 1262  -0.066   3.000   0.773  0.2042 -0.6858 -0.0447
   47phy    C13 1263   0.120   3.012   0.585  1.0357  0.3933  0.3760
   47phy     H3 1264   0.232   3.020   0.582  1.1573 -0.7777  0.9652
   47phy    O33 1265   0.109   2.895   0.499  0.5437 -0.0949  0.0614
   47phy    H1B 1266   0.022   2.861   0.500  0.4053  0.0439  3.3862
   47phy    C12 1267   0.104   3.151   0.508 -0.1976  0.3684 -0.2312
   47phy    O11 1268   0.099   3.260   0.590 -0.1515 -0.0946 -0.4674
   47phy    H1A 1269   0.116   3.234   0.678  1.0077  1.7776 -0.0709
   48phy    C35 1270   2.876   2.976   2.345 -0.0921  0.3372 -0.3203
   48phy    C33 1271   2.736   2.950   2.296 -0.2071  0.0807  0.0078
   48phy    C34 1272   2.730   2.846   2.180  0.0122 -0.0048  0.2573
   48phy    C32 1273   2.656   2.903   2.423 -0.2135  0.1885 -0.5706
   48phy    C31 1274   2.515   2.966   2.420  0.1678  0.0189  0.1021
   48phy    C30 1275   2.411   2.929   2.533  0.0095  0.0352 -0.6800
   48phy    C28 1276   2.269   2.996   2.527 -0.1760  0.4640  0.4805
   48phy    C29 1277   2.176   2.909   2.436 -0.4276  0.1073  0.3016
   48phy    C27 1278   2.208   3.011   2.668 -0.4924  0.1556 -0.2829
   48phy    C26 1279   2.243   3.139   2.747 -0.0918 -0.1653 -0.0912
   48phy    C25 1280   2.176   3.142   2.884 -0.2431 -0.2227  0.0240
   48phy    C23 1281   2.248   3.238   2.982 -0.1057 -0.2941 -0.5474
   48phy    C24 1282   2.158   3.358   3.016 -0.3722  0.3048 -0.4586
   48phy    C22 1283   2.276   3.167   3.121 -0.0098  0.4153 -0.5286
   48phy    C21 1284   2.418   3.195   3.174  0.5065 -0.1422 -0.1782
   48phy    C20 1285   2.446   3.143   3.316 -0.1184 -0.1290  0.0334
   48phy    C18 1286   2.588   3.173   3.376  0.0305 -0.0200  0.2568
   48phy    O01 1287   2.634   3.306   3.336 -0.1984  0.1196 -0.4124
   48phy    H01 1288   2.629   3.319   3.243 -0.7591 -0.8563 -0.5231
   48phy    C19 1289   2.552   3.196   3.527 -0.2334  0.0357  0.1043
   48phy    C13 1290   2.695   3.047   3.363 -0.1645 -0.6671 -0.0570
   48phy     H3 1291   2.644   2.954   3.398 -0.2229 -0.5980  0.0417
   48phy    O33 1292   2.797   3.054   3.458  0.0521 -0.5604  0.1026
   48phy    H1B 1293   2.833   3.141   3.468  0.4918 -0.8937  1.7659
   48phy    C12 1294   2.765   3.031   3.228 -0.2428  0.1075  0.3485
   48phy    O11 1295   2.866   2.938   3.228 -0.6426  0.2826 -0.3747
   48phy    H1A 1296   2.893   2.926   3.317 -1.4894 -1.2555 -0.2941
   49phy    C35 1297   2.427   2.978   1.955  0.3708  0.4904  0.2132
   49phy    C33 1298   2.295   2.970   2.029  0.1199  0.1933 -0.1428
   49phy    C34 1299   2.221   3.100   2.025 -0.1404  0.5750  0.2993
   49phy    C32 1300   2.206   2.868   1.959  0.7788  0.2176 -0.6407
   49phy    C31 1301   2.161   2.743   2.042 -0.2551  0.2283  0.0180
   49phy    C30 1302   2.070   2.660   1.949 -0.6162 -0.1601  0.0726
   49phy    C28 1303   1.973   2.563   2.017  0.1611 -0.1527  0.3320
   49phy    C29 1304   1.859   2.536   1.913 -0.3561 -0.5442  0.1967
   49phy    C27 1305   2.044   2.431   2.057  0.6584  0.2360  0.4867
   49phy    C26 1306   1.987   2.353   2.178 -0.2192 -0.3542 -0.5639
   49phy    C25 1307   2.067   2.219   2.188 -0.2741 -0.0626  0.3243
   49phy    C23 1308   2.027   2.130   2.307 -0.0543  0.1578  0.3881
   49phy    C24 1309   2.018   1.985   2.259 -0.1136 -0.0549  0.2092
   49phy    C22 1310   2.121   2.152   2.423  0.5565 -0.1903 -0.2323
   49phy    C21 1311   2.069   2.108   2.565 -0.1025  0.2811 -0.1271
   49phy    C20 1312   2.137   2.169   2.685 -0.0166  0.4036 -0.5764
   49phy    C18 1313   2.125   2.103   2.833 -0.3910  0.3618  0.3947
   49phy    O01 1314   2.186   1.975   2.832  0.0534 -0.0256  0.2504
   49phy    H01 1315   2.152   1.913   2.770 -0.3327 -0.2018  0.6310
   49phy    C19 1316   2.233   2.182   2.916  0.0990  0.4312  0.7985
   49phy    C13 1317   1.985   2.082   2.919  0.4055 -0.5314 -0.1058
   49phy     H3 1318   1.947   2.184   2.946  0.9700  0.0671 -1.5019
   49phy    O33 1319   2.009   2.024   3.047 -0.1749 -0.1762  0.4493
   49phy    H1B 1320   2.032   1.935   3.030 -0.6704 -0.0410 -1.0415
   49phy    C12 1321   1.862   2.010   2.851  0.2647  0.6890 -0.1439
   49phy    O11 1322   1.885   1.871   2.817 -0.3497 -0.5932 -0.7207
   49phy    H1A 1323   1.805   1.844   2.777 -0.6526  0.0463 -0.5620
   50phy    C35 1324   0.963   2.314   0.464 -0.3833 -0.3848 -0.0570
   50phy    C33 1325   0.838   2.292   0.382 -0.0129  0.3692  0.1183
   50phy    C34 1326   0.841   2.156   0.321 -0.2572  0.0998  0.0584
   50phy    C32 1327   0.711   2.331   0.459 -0.1568 -0.1159  0.1371
   50phy    C31 1328   0.610   2.393   0.363 -0.3983 -0.4708  0.2178
   50phy    C30 1329   0.495   2.456   0.439 -0.1818 -0.1466 -0.3657
   50phy    C28 1330   0.400   2.548   0.363 -0.4749 -0.3497  0.3885
   50phy    C29 1331   0.262   2.478   0.361  0.6886  0.0086 -0.1658
   50phy    C27 1332   0.384   2.687   0.425  0.1116  0.1106  0.2198
   50phy    C26 1333   0.467   2.791   0.349 -0.2306  0.4232  0.2894
   50phy    C25 1334   0.479   2.930   0.414 -0.1212  0.2556 -0.1376
   50phy    C23 1335   0.540   3.031   0.317 -0.4268 -0.3393 -0.0696
   50phy    C24 1336   0.444   3.136   0.262 -0.5151  0.2375 -0.2963
   50phy    C22 1337   0.662   3.099   0.384 -0.2537  0.1442  0.1463
   50phy    C21 1338   0.791   3.105   0.299 -0.2898 -0.5425  0.2888
   50phy    C20 1339   0.897   3.168   0.392 -0.2777 -0.1619  0.5055
   50phy    C18 1340   1.051   3.141   0.364 -0.1715 -0.4276  0.5467
   50phy    O01 1341   1.078   3.000   0.341 -0.1841  0.0845  0.1360
   50phy    H01 1342   1.032   2.969   0.265 -0.9944  1.1751  0.1560
   50phy    C19 1343   1.118   3.175   0.497  0.0165  0.1321 -0.0442
   50phy    C13 1344   1.105   3.231   0.241  0.3440  0.2699 -0.2599
   50phy     H3 1345   1.032   3.202   0.161 -0.0052 -2.7577  0.9929
   50phy    O33 1346   1.081   3.376   0.255  0.1328  0.6209  0.3159
   50phy    H1B 1347   1.161   3.411   0.290  1.3303 -1.4943 -0.1886
   50phy    C12 1348   1.213   3.199   0.138  0.4800 -0.0482 -0.3695
   50phy    O11 1349   1.334   3.272   0.149 -0.3014 -0.0537 -0.3648
   50phy    H1A 1350   1.376   3.246   0.228 -2.1665  0.2169  0.7635
   51phy    C35 1351   2.291   2.623   0.501  0.2833  0.5361 -0.2515
   51phy    C33 1352   2.319   2.715   0.388  0.3611 -0.2799 -0.2544
   51phy    C34 1353   2.433   2.809   0.427 -0.4340 -0.1597  0.0572
   51phy    C32 1354   2.324   2.655   0.248  0.2144 -0.7942 -0.1505
   51phy    C31 1355   2.272   2.734   0.132 -0.2565  0.4463  0.1781
   51phy    C30 1356   2.305   2.656   0.001  0.5320  0.0562 -0.2840
   51phy    C28 1357   2.265   2.727  -0.128 -0.0219  0.2415 -0.6757
   51phy    C29 1358   2.374   2.810  -0.198  0.1217  0.0893  0.2840
   51phy    C27 1359   2.231   2.606  -0.220 -0.2803 -0.3469  0.2349
   51phy    C26 1360   2.115   2.640  -0.316  0.2122  0.2387  0.3125
   51phy    C25 1361   2.065   2.519  -0.399  0.1283 -0.2392 -0.3856
   51phy    C23 1362   1.932   2.549  -0.473  0.1247  0.5497  0.0956
   51phy    C24 1363   1.974   2.572  -0.619  0.0652 -0.2879  0.0273
   51phy    C22 1364   1.832   2.436  -0.490  0.4817  0.2165  0.2000
   51phy    C21 1365   1.727   2.416  -0.380  0.3260  0.3912 -0.1879
   51phy    C20 1366   1.605   2.326  -0.423 -0.3402  0.2204  0.1914
   51phy    C18 1367   1.490   2.302  -0.320  0.2015  0.3732 -0.4647
   51phy    O01 1368   1.554   2.233  -0.212  0.1685  0.0439 -0.2974
   51phy    H01 1369   1.585   2.295  -0.148 -0.4954  0.5212 -0.4216
   51phy    C19 1370   1.399   2.194  -0.386 -0.0551 -0.4694  0.2430
   51phy    C13 1371   1.420   2.442  -0.268  0.7515  0.3282  0.4177
   51phy     H3 1372   1.498   2.488  -0.203 -0.0117  0.0725  1.5333
   51phy    O33 1373   1.409   2.553  -0.363  0.4110  0.1266 -0.0930
   51phy    H1B 1374   1.319   2.578  -0.363  0.1416 -0.7981 -0.6209
   51phy    C12 1375   1.304   2.447  -0.158  0.2876 -0.1416  0.2256
   51phy    O11 1376   1.169   2.432  -0.207  0.0429 -0.6229  0.5599
   51phy    H1A 1377   1.108   2.392  -0.148  0.4326 -0.5005  1.0493
   52phy    C35 1378   2.246   0.800   1.065  0.3374  0.0977 -0.1863
   52phy    C33 1379   2.238   0.846   1.210 -0.0209 -0.3185  0.1070
   52phy    C34 1380   2.362   0.816   1.288 -0.4361 -0.4123 -0.2004
   52phy    C32 1381   2.203   1.000   1.211 -0.3677 -0.1936  0.4495
   52phy    C31 1382   2.061   1.047   1.198  0.3321  0.3743  0.1889
   52phy    C30 1383   2.051   1.197   1.222  0.1152  0.2163 -0.6160
   52phy    C28 1384   1.910   1.261   1.209 -0.3148 -0.5329 -0.0390
   52phy    C29 1385   1.844   1.263   1.341  0.2576  0.4955  0.0746
   52phy    C27 1386   1.922   1.408   1.159  0.1912  0.2960 -0.3218
   52phy    C26 1387   1.870   1.435   1.018 -0.3031 -0.3347  0.5865
   52phy    C25 1388   1.927   1.565   0.950  0.1563  0.1380 -0.7858
   52phy    C23 1389   1.889   1.597   0.805 -0.4492 -0.2985 -0.7183
   52phy    C24 1390   1.762   1.684   0.793 -0.3378  0.1676 -0.2102
   52phy    C22 1391   2.009   1.659   0.732  0.2129 -0.3837  0.3590
   52phy    C21 1392   2.010   1.609   0.590 -0.1474 -0.0007 -0.0596
   52phy    C20 1393   2.127   1.663   0.506 -0.1099  0.0831  0.0064
   52phy    C18 1394   2.122   1.655   0.348  0.3157  0.4863 -0.1881
   52phy    O01 1395   2.123   1.516   0.310  0.2152  0.1583  0.1866
   52phy    H01 1396   2.212   1.487   0.310  0.0213 -0.4489  0.3751
   52phy    C19 1397   2.254   1.716   0.301  0.3417 -0.7256  0.8071
   52phy    C13 1398   1.997   1.730   0.280  0.4176  0.0392  0.4572
   52phy     H3 1399   1.912   1.666   0.313  0.1639  0.4338  0.5808
   52phy    O33 1400   1.952   1.851   0.337 -0.4162  0.2270 -0.4485
   52phy    H1B 1401   1.988   1.919   0.283 -1.1028  1.4789  0.5950
   52phy    C12 1402   1.939   1.719   0.133  0.0169 -0.3389 -0.0116
   52phy    O11 1403   1.999   1.623   0.049  0.2000 -0.3840  0.0072
   52phy    H1A 1404   1.992   1.535   0.083  1.1161 -0.3484  0.3274
   53phy    C35 1405   0.681   3.516   1.202  0.4030  0.2311  0.3853
   53phy    C33 1406   0.728   3.394   1.286  0.0514 -0.0456  0.0842
   53phy    C34 1407   0.627   3.393   1.404 -0.3559  0.6614 -0.6185
   53phy    C32 1408   0.723   3.260   1.215  0.0281  0.0391 -0.3613
   53phy    C31 1409   0.843   3.171   1.230 -0.1166 -0.0734 -0.2134
   53phy    C30 1410   0.824   3.045   1.143 -0.0201 -0.3239 -0.3394
   53phy    C28 1411   0.930   2.940   1.160 -0.2849 -0.4570  0.4443
   53phy    C29 1412   0.868   2.804   1.189  0.4777  0.0069  0.3026
   53phy    C27 1413   1.004   2.923   1.025  0.2902  0.3542  0.2762
   53phy    C26 1414   1.139   3.000   1.020 -0.1481 -0.3658  0.2888
   53phy    C25 1415   1.228   2.968   0.898  0.3209  0.1640 -0.0539
   53phy    C23 1416   1.375   3.017   0.914  0.2600 -0.2184 -0.0994
   53phy    C24 1417   1.458   2.917   0.994  0.4638 -0.3035  0.3948
   53phy    C22 1418   1.459   3.039   0.788 -0.1965 -0.0546  0.1295
   53phy    C21 1419   1.442   3.165   0.707 -0.4085 -0.2284 -0.0546
   53phy    C20 1420   1.556   3.177   0.604  0.1949  0.3051 -0.3140
   53phy    C18 1421   1.545   3.252   0.466  0.6175  0.1446 -0.0948
   53phy    O01 1422   1.436   3.195   0.383  0.5491 -0.0303 -0.2301
   53phy    H01 1423   1.429   3.104   0.405 -2.0416 -0.2145 -1.4667
   53phy    C19 1424   1.678   3.211   0.391  0.2822 -0.3674 -0.0672
   53phy    C13 1425   1.523   3.413   0.461 -0.2346  0.7203 -0.1661
   53phy     H3 1426   1.544   3.443   0.567  1.3584 -3.6573  0.9608
   53phy    O33 1427   1.615   3.503   0.398 -0.2499  0.1217  0.1688
   53phy    H1B 1428   1.703   3.470   0.390 -0.1604  0.5162 -0.5971
   53phy    C12 1429   1.376   3.478   0.487  0.0525 -0.4532  0.3210
   53phy    O11 1430   1.297   3.494   0.376  0.1659 -0.0759  0.1781
   53phy    H1A 1431   1.340   3.542   0.307  0.7058 -0.5443  0.1801
   54phy    C35 1432   2.231   2.813   1.534  0.0728 -0.4633 -0.0902
   54phy    C33 1433   2.365   2.822   1.459  0.1034 -0.1963 -0.0243
   54phy    C34 1434   2.469   2.881   1.554  0.2071 -0.1410  0.1125
   54phy    C32 1435   2.407   2.681   1.416  0.2117  0.2024  0.0517
   54phy    C31 1436   2.512   2.653   1.304  0.6367  0.6714 -0.2514
   54phy    C30 1437   2.511   2.497   1.279  0.4643  0.1237  0.1062
   54phy    C28 1438   2.619   2.456   1.186  0.3128  0.1590  0.1463
   54phy    C29 1439   2.726   2.385   1.264 -0.1628 -0.2576 -0.4444
   54phy    C27 1440   2.560   2.358   1.089 -0.5770 -0.4864 -0.4658
   54phy    C26 1441   2.642   2.350   0.956  0.6830  0.6417  0.1393
   54phy    C25 1442   2.584   2.258   0.844  0.0855 -0.0284 -0.1109
   54phy    C23 1443   2.681   2.241   0.725  0.1772  0.0200  0.2376
   54phy    C24 1444   2.683   2.094   0.691  0.0036  0.5304  0.0342
   54phy    C22 1445   2.636   2.332   0.608  0.2216 -0.0917 -0.2212
   54phy    C21 1446   2.748   2.396   0.520  0.1654 -0.2608 -0.6523
   54phy    C20 1447   2.694   2.470   0.398 -0.5844  0.3319  0.0130
   54phy    C18 1448   2.795   2.524   0.289  0.2035  0.2261 -0.1450
   54phy    O01 1449   2.890   2.609   0.355 -0.3661  0.1900  0.0848
   54phy    H01 1450   2.855   2.684   0.400  2.1286  0.5068  1.7265
   54phy    C19 1451   2.706   2.611   0.202 -0.2296 -0.0452  0.0660
   54phy    C13 1452   2.865   2.405   0.204 -0.6311  0.7045 -0.5454
   54phy     H3 1453   2.916   2.344   0.284 -0.0215  1.0969 -0.6250
   54phy    O33 1454   2.778   2.301   0.161  0.2396 -0.0229  0.1199
   54phy    H1B 1455   2.773   2.307   0.067  0.8189  1.4650  0.1417
   54phy    C12 1456   3.014   2.413   0.144 -0.3225 -0.7914  0.1984
   54phy    O11 1457   3.039   2.461   0.013  0.1127  0.0907 -0.3301
   54phy    H1A 1458   3.021   2.553   0.011  0.7170  0.2051 -1.1265
   55phy    C35 1459   0.643   4.848   1.354 -0.1842  0.1341  0.1124
   55phy    C33 1460   0.511   4.769   1.348 -0.0943 -0.5892  0.1347
   55phy    C34 1461   0.495   4.695   1.482  0.0306 -0.0153  0.5138
   55phy    C32 1462   0.392   4.864   1.319  0.3223 -0.5167  0.2298
   55phy    C31 1463   0.272   4.803   1.249 -0.1355 -0.5139 -0.2827
   55phy    C30 1464   0.159   4.907   1.231 -0.0220 -0.2799  0.7741
   55phy    C28 1465   0.041   4.857   1.147 -0.3346  0.1227 -0.0909
   55phy    C29 1466  -0.068   4.803   1.244 -0.2382 -0.1841  0.1408
   55phy    C27 1467  -0.027   4.971   1.071 -0.4325  0.4554 -0.3147
   55phy    C26 1468  -0.016   4.962   0.916 -0.4626 -0.6798  0.0388
   55phy    C25 1469  -0.081   5.082   0.843  0.4531 -0.5265  0.5318
   55phy    C23 1470  -0.055   5.091   0.695 -0.1663 -0.0264  0.4816
   55phy    C24 1471  -0.163   5.178   0.638  0.2843  0.4009 -0.4082
   55phy    C22 1472   0.091   5.145   0.671 -0.3381  0.0818  0.0947
   55phy    C21 1473   0.154   5.108   0.540  0.0084  0.2245 -0.3840
   55phy    C20 1474   0.288   5.179   0.516 -0.5193  0.7960 -0.2567
   55phy    C18 1475   0.365   5.168   0.374 -0.0570 -0.0572 -0.4259
   55phy    O01 1476   0.399   5.033   0.335  0.3010  0.4239  0.1127
   55phy    H01 1477   0.328   5.005   0.281  1.5502 -0.6712 -1.0357
   55phy    C19 1478   0.500   5.228   0.412 -0.0142 -0.0361  0.7071
   55phy    C13 1479   0.301   5.253   0.251  0.0069  0.1563  0.3266
   55phy     H3 1480   0.206   5.198   0.231 -0.0437  0.2259  0.3755
   55phy    O33 1481   0.243   5.382   0.287  0.2013  0.0665 -0.7296
   55phy    H1B 1482   0.291   5.457   0.259 -0.0564  0.4806 -0.1009
   55phy    C12 1483   0.329   5.238   0.096 -0.6412  0.1023 -0.1295
   55phy    O11 1484   0.419   5.328   0.034  0.2179  0.3199 -0.1352
   55phy    H1A 1485   0.450   5.301  -0.051 -2.1512 -0.4169 -0.8407
   56phy    C35 1486   2.100   3.398   2.445 -0.7760  0.0740 -0.1620
   56phy    C33 1487   2.096   3.454   2.301 -0.6556 -0.2052  0.8779
   56phy    C34 1488   1.989   3.566   2.298 -0.3499 -0.2703  0.0262
   56phy    C32 1489   2.235   3.504   2.253  0.0829  0.1104  0.9535
   56phy    C31 1490   2.313   3.397   2.174  0.1982 -0.0162  0.4908
   56phy    C30 1491   2.444   3.466   2.128  0.0091  0.1153  0.2403
   56phy    C28 1492   2.558   3.375   2.072 -0.3248 -0.5430  0.4516
   56phy    C29 1493   2.538   3.347   1.925  0.3765 -0.0780 -0.0115
   56phy    C27 1494   2.698   3.448   2.090 -0.3902  0.3956  0.0086
   56phy    C26 1495   2.793   3.386   2.192 -0.4608 -0.5370  0.1848
   56phy    C25 1496   2.929   3.461   2.196  0.1834  0.1529 -0.7625
   56phy    C23 1497   3.044   3.392   2.272 -0.1391  0.5734  0.0371
   56phy    C24 1498   3.178   3.433   2.220 -0.3275  0.1848  0.5216
   56phy    C22 1499   3.038   3.423   2.424 -0.1481 -0.0016  0.2626
   56phy    C21 1500   2.991   3.300   2.507  0.2117  0.2757 -0.3367
   56phy    C20 1501   3.007   3.328   2.660  0.0932  0.3706  0.1644
   56phy    C18 1502   2.973   3.205   2.755  0.4475 -0.0373  0.0349
   56phy    O01 1503   3.048   3.092   2.717 -0.3241  0.5772 -0.1672
   56phy    H01 1504   3.140   3.099   2.738  0.0038 -1.4428 -0.7092
   56phy    C19 1505   3.033   3.252   2.886  0.1166 -0.2257  0.1360
   56phy    C13 1506   2.815   3.166   2.758 -0.0571 -0.0689 -0.3246
   56phy     H3 1507   2.773   3.173   2.654  1.6329  0.5890 -0.9984
   56phy    O33 1508   2.740   3.271   2.824  0.4009  0.1090 -0.0255
   56phy    H1B 1509   2.705   3.323   2.754  0.2668  3.1299  2.0974
   56phy    C12 1510   2.768   3.023   2.820  0.1713  0.0766  0.0929
   56phy    O11 1511   2.840   2.916   2.773 -0.5833 -0.2259  0.2252
   56phy    H1A 1512   2.913   2.954   2.728 -0.9357  0.2254  0.0281
   57phy    C35 1513   0.443   2.939   1.273 -0.0297 -0.2842  0.2442
   57phy    C33 1514   0.290   2.947   1.274 -0.5922  0.7077  0.0179
   57phy    C34 1515   0.237   2.869   1.396 -0.1667 -0.4128 -0.3357
   57phy    C32 1516   0.242   3.091   1.276  0.1585 -0.2366 -0.5972
   57phy    C31 1517   0.218   3.167   1.143 -0.1723  0.7154  0.5179
   57phy    C30 1518   0.201   3.316   1.162 -0.1324  0.1207 -0.0687
   57phy    C28 1519   0.176   3.406   1.044  0.0886 -0.4337  0.0675
   57phy    C29 1520   0.024   3.436   1.016 -0.4414  0.0406  0.2644
   57phy    C27 1521   0.243   3.540   1.080 -0.2169  0.3943 -0.4973
   57phy    C26 1522   0.307   3.616   0.964  0.0352  0.0828 -0.0488
   57phy    C25 1523   0.371   3.749   1.016  0.1155  0.5027 -0.1350
   57phy    C23 1524   0.428   3.849   0.911 -0.0473 -0.2728  0.0017
   57phy    C24 1525   0.442   3.987   0.971 -0.1288 -0.0581 -0.3321
   57phy    C22 1526   0.568   3.804   0.852  0.0839  0.6025  0.0368
   57phy    C21 1527   0.564   3.768   0.703  0.2461  0.3122  0.4852
   57phy    C20 1528   0.705   3.733   0.652 -0.1852  0.5464 -0.5287
   57phy    C18 1529   0.720   3.713   0.495  0.6761  0.0946 -0.1883
   57phy    O01 1530   0.611   3.636   0.447  0.2567 -0.5159 -0.1311
   57phy    H01 1531   0.529   3.671   0.478  0.6339 -0.9672  1.4940
   57phy    C19 1532   0.849   3.624   0.496  0.1453 -0.2038  0.3434
   57phy    C13 1533   0.740   3.848   0.415 -0.0586 -0.0038 -0.0420
   57phy     H3 1534   0.650   3.910   0.439  0.2217  0.2988  0.2340
   57phy    O33 1535   0.835   3.942   0.462 -0.4418  0.1000  0.1025
   57phy    H1B 1536   0.920   3.937   0.424 -0.0996  0.9556  0.7140
   57phy    C12 1537   0.723   3.869   0.258  0.2220 -0.0733 -0.3975
   57phy    O11 1538   0.645   3.770   0.199  0.0282  0.1334  0.0872
   57phy    H1A 1539   0.673   3.682   0.214 -1.9528 -0.7430 -0.9131
   58phy    C35 1540   0.955   3.535   1.845  0.0969 -0.2697 -0.1032
   58phy    C33 1541   0.855   3.417   1.839 -0.1174 -0.2991  0.3216
   58phy    C34 1542   0.710   3.473   1.823  0.1182 -0.1266  0.4929
   58phy    C32 1543   0.890   3.319   1.724 -0.2413 -0.1527  0.3587
   58phy    C31 1544   0.837   3.172   1.748  0.1815  0.1170  0.1302
   58phy    C30 1545   0.837   3.069   1.633 -0.1413 -0.6322 -0.1092
   58phy    C28 1546   0.759   2.936   1.654 -0.0733 -0.2859  0.2144
   58phy    C29 1547   0.706   2.878   1.527 -0.3053 -0.1109  0.3750
   58phy    C27 1548   0.850   2.834   1.730  0.2080 -0.4486  0.5257
   58phy    C26 1549   0.787   2.740   1.826  0.3645  0.4863  0.3971
   58phy    C25 1550   0.892   2.656   1.898 -0.1760  0.3480 -0.5013
   58phy    C23 1551   0.852   2.563   2.012  0.2297  0.2288 -0.2259
   58phy    C24 1552   0.782   2.431   1.965 -0.2116 -0.5934 -0.4658
   58phy    C22 1553   0.984   2.534   2.085 -0.2254  0.2787 -0.0334
   58phy    C21 1554   0.979   2.588   2.233  0.6423 -0.3062  0.2030
   58phy    C20 1555   1.106   2.571   2.312 -0.3677  0.0423 -0.5333
   58phy    C18 1556   1.098   2.562   2.472 -0.0339 -0.4291  0.3609
   58phy    O01 1557   0.979   2.489   2.511  0.2313 -0.0522 -0.1611
   58phy    H01 1558   0.985   2.484   2.604  0.8665  1.0077 -0.1316
   58phy    C19 1559   1.201   2.456   2.496  0.1879  0.7616  0.2251
   58phy    C13 1560   1.114   2.700   2.556 -0.1648 -0.2409  0.0747
   58phy     H3 1561   1.207   2.754   2.523 -0.5063  0.1635 -0.2343
   58phy    O33 1562   1.149   2.671   2.691 -0.1163 -0.4099  0.0572
   58phy    H1B 1563   1.070   2.687   2.739 -0.4121  2.6783 -1.2590
   58phy    C12 1564   0.996   2.801   2.545  0.1865  0.0389 -0.5435
   58phy    O11 1565   0.990   2.909   2.632 -0.1236 -0.4085 -0.1479
   58phy    H1A 1566   1.070   2.956   2.624 -0.3659  0.1857  0.8285
   59phy    C35 1567   1.261   1.990   1.291  0.1153 -0.3045  0.0289
   59phy    C33 1568   1.151   1.964   1.184  0.3832  0.2514  0.3096
   59phy    C34 1569   1.106   1.817   1.186  0.3300 -0.3349 -0.3830
   59phy    C32 1570   1.042   2.069   1.177 -0.3919 -0.3005  0.7065
   59phy    C31 1571   0.993   2.108   1.040  0.2787 -0.4247  0.1315
   59phy    C30 1572   0.873   2.207   1.055 -0.2200  0.3907 -0.3766
   59phy    C28 1573   0.819   2.262   0.927 -0.1344  0.0577 -0.1600
   59phy    C29 1574   0.669   2.226   0.916  0.4714 -0.3786  0.3035
   59phy    C27 1575   0.838   2.414   0.914  0.1078  0.0665 -0.8176
   59phy    C26 1576   0.915   2.454   0.789  0.5883 -0.4193  0.3771
   59phy    C25 1577   0.920   2.607   0.778 -0.0994 -0.1891 -0.1183
   59phy    C23 1578   0.970   2.671   0.648 -0.1528 -0.0844 -0.0057
   59phy    C24 1579   0.892   2.791   0.598  0.2423  0.2103 -0.1969
   59phy    C22 1580   1.124   2.701   0.650 -0.2723 -0.2189 -0.5900
   59phy    C21 1581   1.208   2.668   0.528  0.1302  0.1879  0.0427
   59phy    C20 1582   1.352   2.711   0.546 -0.4258  0.0563  0.0631
   59phy    C18 1583   1.443   2.721   0.419  0.9615  0.0623  0.4982
   59phy    O01 1584   1.457   2.594   0.346 -0.2431 -0.1410  0.0550
   59phy    H01 1585   1.544   2.588   0.310 -0.5287 -1.1930 -0.5073
   59phy    C19 1586   1.577   2.742   0.489  0.4612 -0.1086  0.3342
   59phy    C13 1587   1.410   2.844   0.320  0.8966  0.2304  0.7822
   59phy     H3 1588   1.305   2.826   0.286  0.8418  2.0358 -0.1292
   59phy    O33 1589   1.379   2.967   0.392 -0.2611  0.0985 -0.1703
   59phy    H1B 1590   1.286   2.967   0.386 -0.1389  0.2914 -4.2571
   59phy    C12 1591   1.455   2.875   0.172 -0.1060  0.0853 -0.0534
   59phy    O11 1592   1.438   2.772   0.077 -0.4962 -0.0705 -0.0581
   59phy    H1A 1593   1.346   2.767   0.060 -0.5829  0.5034  0.2238
   60phy    C35 1594   4.761   0.512   0.828  0.1890  0.1798  0.1629
   60phy    C33 1595   4.897   0.490   0.767  0.2486  0.6601  0.0825
   60phy    C34 1596   4.907   0.559   0.629 -0.1215  0.4372  0.3700
   60phy    C32 1597   5.010   0.527   0.867  0.6274  0.0527  0.0869
   60phy    C31 1598   5.146   0.456   0.854 -0.2422  0.1932  0.0542
   60phy    C30 1599   5.213   0.446   0.996 -0.5329 -0.3913  0.3084
   60phy    C28 1600   5.360   0.404   0.993  0.6100 -0.9704  0.1467
   60phy    C29 1601   5.432   0.485   1.102 -0.1386  0.3683 -0.0457
   60phy    C27 1602   5.382   0.251   1.015  0.0046 -0.1957  0.3094
   60phy    C26 1603   5.504   0.195   0.937 -0.5228  0.1837 -0.2953
   60phy    C25 1604   5.514   0.044   0.965  0.3592 -0.2688 -0.3123
   60phy    C23 1605   5.616  -0.030   0.880 -0.1322 -0.0842  0.3671
   60phy    C24 1606   5.708  -0.096   0.980 -0.2954 -0.0040 -0.2922
   60phy    C22 1607   5.561  -0.129   0.779 -0.3540  0.1351  0.1209
   60phy    C21 1608   5.639  -0.151   0.652 -0.2641  0.5341  0.3294
   60phy    C20 1609   5.575  -0.260   0.563  0.1754 -0.0223  0.3895
   60phy    C18 1610   5.648  -0.300   0.426 -0.0999 -0.2927 -0.0547
   60phy    O01 1611   5.674  -0.181   0.350  0.1267  0.0312 -0.4054
   60phy    H01 1612   5.595  -0.133   0.335  0.0420 -0.0830 -0.3256
   60phy    C19 1613   5.537  -0.374   0.349 -0.0948  0.3743  0.2622
   60phy    C13 1614   5.783  -0.384   0.448  0.0340  0.0608  0.1303
   60phy     H3 1615   5.840  -0.320   0.520  2.0377 -0.8670 -0.5706
   60phy    O33 1616   5.781  -0.503   0.524  0.1208  0.0320 -0.4076
   60phy    H1B 1617   5.709  -0.503   0.584 -0.0235  1.6922 -0.5303
   60phy    C12 1618   5.913  -0.383   0.355 -0.1272  0.1900  0.0250
   60phy    O11 1619   5.937  -0.267   0.281 -0.0980 -0.0988 -0.0404
   60phy    H1A 1620   5.863  -0.210   0.286  0.0664  0.0658  0.5976
   61phy    C35 1621   2.606   3.517   1.566  0.1043 -0.2668 -0.0555
   61phy    C33 1622   2.723   3.613   1.546 -0.4524 -0.4446 -0.1925
   61phy    C34 1623   2.816   3.545   1.445 -0.6361 -0.2411 -0.0296
   61phy    C32 1624   2.679   3.747   1.481  0.2863 -0.2037 -0.1433
   61phy    C31 1625   2.669   3.874   1.564 -0.4400 -0.2737 -0.1955
   61phy    C30 1626   2.612   3.991   1.486  0.0099  0.3447  0.3366
   61phy    C28 1627   2.598   4.127   1.558 -0.0522 -0.5702  0.3235
   61phy    C29 1628   2.661   4.233   1.472  0.1646 -0.0138 -0.0135
   61phy    C27 1629   2.452   4.150   1.592 -0.1780  0.4344 -0.0196
   61phy    C26 1630   2.431   4.232   1.724 -0.5883 -0.0876 -0.2582
   61phy    C25 1631   2.284   4.252   1.761 -0.4224 -0.1983 -0.2095
   61phy    C23 1632   2.272   4.316   1.900  0.1705 -0.9337 -0.0664
   61phy    C24 1633   2.249   4.466   1.893 -0.2666 -0.1990  0.3299
   61phy    C22 1634   2.148   4.238   1.958 -0.6416 -0.6657  0.5225
   61phy    C21 1635   2.179   4.185   2.100  0.3818 -0.2650  0.1925
   61phy    C20 1636   2.056   4.191   2.198 -0.1782  0.2968  0.1628
   61phy    C18 1637   2.055   4.137   2.347 -0.2402 -0.0463 -0.0553
   61phy    O01 1638   2.159   4.209   2.416  0.2826 -0.1764  0.0157
   61phy    H01 1639   2.160   4.184   2.507 -0.4446 -0.0030  0.0782
   61phy    C19 1640   1.923   4.195   2.401 -0.2076 -0.0456 -0.2162
   61phy    C13 1641   2.076   3.978   2.377  0.0714 -0.1483 -0.5235
   61phy     H3 1642   1.998   3.917   2.323  0.8975 -1.7665  0.0539
   61phy    O33 1643   2.038   3.949   2.512 -0.1999 -0.0387  0.0443
   61phy    H1B 1644   2.088   4.005   2.569 -1.4273 -1.6969  3.0116
   61phy    C12 1645   2.215   3.910   2.343 -0.2352 -0.2282  0.2702
   61phy    O11 1646   2.329   3.943   2.418 -0.3715  0.3898  0.1340
   61phy    H1A 1647   2.351   4.034   2.417  0.7048  0.1520  0.9082
   62phy    C35 1648   1.501   4.548   1.633  0.3201  0.1759 -0.3368
   62phy    C33 1649   1.364   4.533   1.711 -0.5021 -0.3335  0.2321
   62phy    C34 1650   1.380   4.576   1.856  0.0610 -0.0605 -0.0560
   62phy    C32 1651   1.247   4.615   1.647 -0.3074 -0.5309  0.0073
   62phy    C31 1652   1.120   4.527   1.642 -0.4402  0.2142  0.1853
   62phy    C30 1653   1.014   4.587   1.556 -0.0392 -0.3433  0.2016
   62phy    C28 1654   0.921   4.484   1.495  0.2202  0.1848 -0.2357
   62phy    C29 1655   0.794   4.446   1.575 -0.0646  0.0205 -0.4451
   62phy    C27 1656   0.869   4.550   1.365 -0.0730  0.3416  0.1965
   62phy    C26 1657   0.862   4.450   1.250 -0.2399  0.3512  0.7361
   62phy    C25 1658   0.828   4.505   1.110  0.9031 -0.4908 -0.3118
   62phy    C23 1659   0.849   4.404   0.993  0.2241  0.4454 -0.9660
   62phy    C24 1660   0.721   4.325   0.966 -0.1602  0.2409  0.2933
   62phy    C22 1661   0.888   4.469   0.861 -0.0819 -0.2876  0.1306
   62phy    C21 1662   1.036   4.456   0.829 -0.4038 -0.4054 -0.0836
   62phy    C20 1663   1.084   4.547   0.709 -0.2050  0.1161  0.0522
   62phy    C18 1664   1.235   4.546   0.669 -0.0028 -0.0559 -0.0325
   62phy    O01 1665   1.316   4.586   0.784 -0.0686  0.3419 -0.1983
   62phy    H01 1666   1.262   4.637   0.842 -0.3880 -0.1382 -0.0709
   62phy    C19 1667   1.239   4.664   0.569  0.2502  0.1406 -0.2913
   62phy    C13 1668   1.284   4.404   0.615  0.0082 -0.1435 -0.7174
   62phy     H3 1669   1.279   4.336   0.704 -0.6781 -1.0631 -1.4319
   62phy    O33 1670   1.195   4.331   0.537  0.6130 -0.0130  0.3183
   62phy    H1B 1671   1.106   4.356   0.555 -0.2626 -3.1859  0.9714
   62phy    C12 1672   1.439   4.368   0.609  0.3343 -0.1661  0.3018
   62phy    O11 1673   1.525   4.446   0.689 -0.3085  0.1148 -0.1628
   62phy    H1A 1674   1.468   4.488   0.750  1.1968 -0.0274  1.4072
   63phy    C35 1675   1.260   3.000   1.536 -0.1570  0.4176 -0.0975
   63phy    C33 1676   1.392   2.928   1.509 -0.1818  0.3983  0.1870
   63phy    C34 1677   1.397   2.888   1.363  0.5321 -0.3289  0.2762
   63phy    C32 1678   1.515   3.009   1.551 -0.2641 -0.4837 -0.1034
   63phy    C31 1679   1.598   2.930   1.657  0.3882 -0.0628  0.3283
   63phy    C30 1680   1.702   3.020   1.726 -0.1370  0.1019 -0.0979
   63phy    C28 1681   1.786   2.942   1.826  0.4621 -0.4198 -0.3816
   63phy    C29 1682   1.914   2.896   1.759  0.3408 -0.0281  0.4396
   63phy    C27 1683   1.839   3.032   1.932  0.2668 -0.0964  0.1813
   63phy    C26 1684   1.779   3.014   2.073 -0.2780 -0.0492 -0.0555
   63phy    C25 1685   1.834   3.123   2.167 -0.2714 -0.5116  0.1652
   63phy    C23 1686   1.764   3.130   2.305  0.4181 -0.6263 -0.0534
   63phy    C24 1687   1.859   3.093   2.422 -0.1006  0.3551 -0.0732
   63phy    C22 1688   1.693   3.268   2.318  0.1997 -0.3654 -0.4722
   63phy    C21 1689   1.557   3.244   2.390  0.1077 -0.1700  0.1180
   63phy    C20 1690   1.495   3.373   2.432  0.3249 -0.1514  0.3493
   63phy    C18 1691   1.363   3.368   2.525  0.0926  0.2397  0.1595
   63phy    O01 1692   1.394   3.313   2.653  0.3475  0.1020 -0.0524
   63phy    H01 1693   1.323   3.307   2.714  1.1555 -0.0706  0.9116
   63phy    C19 1694   1.357   3.517   2.555  0.2882  0.0176 -0.5301
   63phy    C13 1695   1.224   3.320   2.457 -0.0915  0.1715  0.1041
   63phy     H3 1696   1.212   3.374   2.359 -1.3538  0.5656  0.4579
   63phy    O33 1697   1.107   3.365   2.526  0.4502 -0.0414 -0.5767
   63phy    H1B 1698   1.069   3.291   2.569 -0.2644 -0.7174 -2.3146
   63phy    C12 1699   1.208   3.165   2.430  0.1049 -0.2303 -0.2232
   63phy    O11 1700   1.215   3.096   2.556 -0.5597  0.4162  0.0369
   63phy    H1A 1701   1.298   3.112   2.596  0.2370  1.2129 -1.8471
   64phy    C35 1702   1.277   0.549   1.390 -0.0409  0.1014  0.3612
   64phy    C33 1703   1.218   0.445   1.486  0.2601 -0.0138  0.5258
   64phy    C34 1704   1.070   0.466   1.490  0.1563  0.2830  0.3284
   64phy    C32 1705   1.246   0.303   1.438  0.0034  0.4604  0.4306
   64phy    C31 1706   1.360   0.234   1.505 -0.2817  0.2253  0.2905
   64phy    C30 1707   1.360   0.089   1.477 -0.1800  0.3538 -0.1391
   64phy    C28 1708   1.476  -0.002   1.525  0.0826  0.2191  0.4029
   64phy    C29 1709   1.459  -0.050   1.667 -0.5393  0.6800 -0.0046
   64phy    C27 1710   1.487  -0.127   1.438 -0.5490 -0.2685  0.5404
   64phy    C26 1711   1.631  -0.172   1.392 -0.1162 -0.6062  0.1929
   64phy    C25 1712   1.630  -0.308   1.324 -0.4873  0.0553 -0.0701
   64phy    C23 1713   1.769  -0.364   1.287 -0.4540 -0.2842 -0.2270
   64phy    C24 1714   1.847  -0.411   1.410 -0.1760 -0.3037 -0.3265
   64phy    C22 1715   1.750  -0.474   1.182  0.1131 -0.3523 -0.0347
   64phy    C21 1716   1.865  -0.484   1.083  0.6511 -0.0273  0.2443
   64phy    C20 1717   1.835  -0.591   0.979  0.0431  0.1414 -0.5256
   64phy    C18 1718   1.936  -0.602   0.854  0.1742  0.5762  0.5925
   64phy    O01 1719   1.938  -0.478   0.783 -0.6437 -0.3096 -0.0097
   64phy    H01 1720   1.857  -0.471   0.737  0.0308 -0.6306 -1.3146
   64phy    C19 1721   1.863  -0.700   0.757  0.5347 -0.2297 -0.2496
   64phy    C13 1722   2.084  -0.657   0.887  0.3201  0.4877 -0.0660
   64phy     H3 1723   2.118  -0.582   0.963 -1.5201  1.1363  0.1674
   64phy    O33 1724   2.091  -0.775   0.971 -0.4409  0.1963  0.0693
   64phy    H1B 1725   2.048  -0.754   1.052  0.0083  0.5786  0.2135
   64phy    C12 1726   2.213  -0.640   0.805  0.4053 -0.3194  0.3038
   64phy    O11 1727   2.254  -0.738   0.718  0.0612  0.1087 -0.1521
   64phy    H1A 1728   2.273  -0.816   0.766 -1.1659 -0.0902  0.0419
   65phy    C35 1729   3.216   4.735   1.076 -0.1936  0.4309 -0.6459
   65phy    C33 1730   3.137   4.855   1.122 -0.1373  0.0968 -0.1808
   65phy    C34 1731   3.179   4.889   1.264 -0.3659  0.2519 -0.1826
   65phy    C32 1732   3.164   4.979   1.038 -0.1488 -0.1308 -0.1887
   65phy    C31 1733   3.069   4.998   0.922 -0.4577  0.2705 -0.0613
   65phy    C30 1734   3.097   5.117   0.836  0.2244  0.1986 -0.1489
   65phy    C28 1735   3.019   5.150   0.710  0.1894 -0.2900 -0.0739
   65phy    C29 1736   3.041   5.296   0.667 -0.1499  0.1588 -0.0156
   65phy    C27 1737   3.048   5.052   0.591 -0.0114  0.0844  0.1368
   65phy    C26 1738   2.931   5.017   0.502 -0.8585 -0.2264  0.2735
   65phy    C25 1739   2.968   4.918   0.389 -0.0190 -0.4454 -0.2823
   65phy    C23 1740   2.857   4.865   0.300  0.3888  0.0154 -0.2678
   65phy    C24 1741   2.889   4.883   0.152  0.5668  0.2236 -0.4157
   65phy    C22 1742   2.834   4.725   0.348 -0.3657  0.1140 -0.0237
   65phy    C21 1743   2.685   4.677   0.326  0.2618  0.1255  0.3556
   65phy    C20 1744   2.671   4.527   0.361 -0.4204 -0.0969  0.3574
   65phy    C18 1745   2.531   4.452   0.337  0.0307 -0.0410 -0.0681
   65phy    O01 1746   2.438   4.508   0.426  0.4059 -0.1065  0.2013
   65phy    H01 1747   2.369   4.444   0.435  1.6629 -1.3552  1.4542
   65phy    C19 1748   2.557   4.312   0.399 -0.5470  0.3398  0.2070
   65phy    C13 1749   2.488   4.453   0.182  0.7287  0.2833 -0.3513
   65phy     H3 1750   2.474   4.561   0.158 -1.3314 -0.1058 -1.0497
   65phy    O33 1751   2.587   4.424   0.088  0.0002 -0.0129  0.1494
   65phy    H1B 1752   2.552   4.373   0.016 -1.6900  0.8503  0.2952
   65phy    C12 1753   2.336   4.431   0.138  0.0866 -0.3546  0.2789
   65phy    O11 1754   2.304   4.304   0.082 -0.3164  0.2984 -0.0114
   65phy    H1A 1755   2.333   4.242   0.147 -1.4726  1.1660  1.3901
   66phy    C35 1756   2.413   1.390   2.254 -0.1737 -0.1494  0.3094
   66phy    C33 1757   2.465   1.295   2.144 -0.2355 -0.0018 -0.1067
   66phy    C34 1758   2.575   1.380   2.066  0.3153  0.3306  0.1750
   66phy    C32 1759   2.517   1.165   2.210 -0.4596 -0.2605  0.0474
   66phy    C31 1760   2.417   1.050   2.210  0.2645 -0.1433  0.2233
   66phy    C30 1761   2.481   0.928   2.270  0.0255 -0.6227 -0.0448
   66phy    C28 1762   2.413   0.793   2.241 -0.2254 -0.0873  0.6392
   66phy    C29 1763   2.523   0.696   2.195  1.0486 -0.2095  0.2478
   66phy    C27 1764   2.342   0.728   2.357  0.5033  0.3011 -0.4807
   66phy    C26 1765   2.195   0.702   2.343 -0.0522  0.3031 -0.7861
   66phy    C25 1766   2.138   0.635   2.472  0.4743 -0.0396  0.2179
   66phy    C23 1767   1.983   0.609   2.487 -0.2986  0.0500  0.3397
   66phy    C24 1768   1.929   0.489   2.410  0.4779 -0.4309 -0.1661
   66phy    C22 1769   1.953   0.577   2.635  0.3690 -0.3611  0.0267
   66phy    C21 1770   1.835   0.652   2.698 -0.2287 -0.2958  0.1175
   66phy    C20 1771   1.825   0.629   2.846  0.4459 -0.0639  0.0416
   66phy    C18 1772   1.739   0.719   2.944 -0.1584 -0.3241  0.6897
   66phy    O01 1773   1.606   0.694   2.905  0.2254 -0.4460 -0.1812
   66phy    H01 1774   1.594   0.734   2.821 -0.3251  0.3607  0.2678
   66phy    C19 1775   1.748   0.647   3.086  0.0273  0.0453  0.1163
   66phy    C13 1776   1.788   0.874   2.937  0.4685  0.2081 -0.2104
   66phy     H3 1777   1.815   0.896   2.830 -1.3007 -0.9108 -0.9334
   66phy    O33 1778   1.908   0.899   3.003 -0.2158 -0.1761  0.3177
   66phy    H1B 1779   1.973   0.833   2.988  0.3894  0.2901  0.8268
   66phy    C12 1780   1.678   0.986   2.977 -0.0302 -0.0320 -0.3263
   66phy    O11 1781   1.703   1.118   2.928 -0.1837  0.2454  0.1261
   66phy    H1A 1782   1.627   1.170   2.946 -1.2260 -1.2463  0.2248
   67phy    C35 1783   4.070   0.125   1.027  0.4767 -0.3020 -0.1719
   67phy    C33 1784   4.010   0.201   1.141  0.0796  0.2230 -0.0907
   67phy    C34 1785   4.121   0.277   1.212  0.0603 -0.0370 -0.3797
   67phy    C32 1786   3.891   0.294   1.100 -0.0407  0.6503 -0.2876
   67phy    C31 1787   3.759   0.226   1.057  0.3015 -0.1081 -0.2140
   67phy    C30 1788   3.655   0.315   0.986  0.6569  0.2177 -0.0302
   67phy    C28 1789   3.535   0.239   0.923  0.3943  0.5017 -0.3169
   67phy    C29 1790   3.431   0.204   1.024 -0.1088  0.2628  0.2815
   67phy    C27 1791   3.469   0.319   0.813 -0.1445  0.0992  0.0862
   67phy    C26 1792   3.460   0.245   0.685 -0.4607 -0.0830 -0.0040
   67phy    C25 1793   3.384   0.335   0.582  0.4847  0.4905 -0.5161
   67phy    C23 1794   3.421   0.314   0.434  0.3392  0.2258  0.0375
   67phy    C24 1795   3.295   0.312   0.351 -0.1132 -0.1485  0.1422
   67phy    C22 1796   3.528   0.413   0.384  0.0968 -0.1361 -0.0843
   67phy    C21 1797   3.618   0.359   0.275 -0.0868 -0.0818  0.0345
   67phy    C20 1798   3.737   0.445   0.226 -0.0472 -0.3379 -0.5247
   67phy    C18 1799   3.837   0.382   0.120 -0.3016 -0.0280  0.7172
   67phy    O01 1800   3.896   0.262   0.169 -0.2731  0.2574  0.1991
   67phy    H01 1801   3.842   0.209   0.224 -0.1528  1.7382  1.8032
   67phy    C19 1802   3.946   0.487   0.115  0.0946 -0.0825 -0.3958
   67phy    C13 1803   3.768   0.351  -0.025 -0.0063  0.6558 -0.0767
   67phy     H3 1804   3.695   0.270  -0.000 -0.0447  0.7370  0.0775
   67phy    O33 1805   3.677   0.445  -0.079 -0.4711  0.0507 -0.2883
   67phy    H1B 1806   3.651   0.515  -0.023  2.4839  1.4223 -0.4441
   67phy    C12 1807   3.824   0.259  -0.143 -0.4780 -0.4594  0.4331
   67phy    O11 1808   3.902   0.330  -0.234 -0.3858  0.3880  0.1920
   67phy    H1A 1809   3.988   0.295  -0.218 -0.9649 -0.0361  3.0600
   68phy    C35 1810   1.737   0.414   1.610 -0.3331  0.2467 -0.5989
   68phy    C33 1811   1.794   0.312   1.714  0.0352  0.0350  0.0695
   68phy    C34 1812   1.687   0.293   1.822  0.2534  0.4210  0.1085
   68phy    C32 1813   1.844   0.186   1.646  0.5084 -0.3926  0.4095
   68phy    C31 1814   1.977   0.184   1.573 -0.5601 -0.3551  0.2497
   68phy    C30 1815   2.020   0.039   1.536 -0.7737  0.0554 -0.1392
   68phy    C28 1816   2.164   0.031   1.482 -0.1913 -0.2505 -0.3230
   68phy    C29 1817   2.252  -0.029   1.587  0.1112  0.2849  0.0257
   68phy    C27 1818   2.157  -0.072   1.366 -0.2111 -0.4039 -0.3085
   68phy    C26 1819   2.157  -0.014   1.229 -0.1840  0.1320  0.3017
   68phy    C25 1820   2.148  -0.132   1.133 -0.3138  0.3144  0.1133
   68phy    C23 1821   2.119  -0.130   0.983 -0.1001  0.6744 -0.1109
   68phy    C24 1822   2.204  -0.243   0.924 -0.4603  0.1132 -0.3131
   68phy    C22 1823   1.970  -0.151   0.953  0.0183 -0.2406 -0.3041
   68phy    C21 1824   1.907  -0.134   0.816  0.3062  0.6202 -0.0325
   68phy    C20 1825   1.757  -0.158   0.832 -0.0063  0.4034  0.1602
   68phy    C18 1826   1.666  -0.179   0.703 -0.1718  0.2390  0.1698
   68phy    O01 1827   1.659  -0.055   0.634 -0.1400 -0.0547  0.4442
   68phy    H01 1828   1.737  -0.006   0.650  0.0090 -0.0764 -0.1730
   68phy    C19 1829   1.520  -0.192   0.758  0.3271  0.0591  0.1102
   68phy    C13 1830   1.707  -0.301   0.608  0.5472 -0.0859  0.1742
   68phy     H3 1831   1.815  -0.285   0.584  0.4200  0.1521 -0.2485
   68phy    O33 1832   1.718  -0.429   0.666 -0.3346  0.8986 -0.3073
   68phy    H1B 1833   1.649  -0.492   0.652  0.5435 -0.2527  0.3143
   68phy    C12 1834   1.672  -0.310   0.454  0.7253  0.1614 -0.4422
   68phy    O11 1835   1.576  -0.405   0.422  0.1689  0.0801 -0.2122
   68phy    H1A 1836   1.605  -0.481   0.375  0.2254 -0.4958  0.7398
   69phy    C35 1837   2.249   3.169   1.681 -0.4817  0.2808 -0.3209
   69phy    C33 1838   2.204   3.290   1.604  0.7408  0.2929  0.4895
   69phy    C34 1839   2.098   3.250   1.502 -0.3246 -0.0906  0.3492
   69phy    C32 1840   2.155   3.397   1.697 -0.0327  0.1584  0.2798
   69phy    C31 1841   2.238   3.527   1.675 -0.0479 -0.3783 -0.1597
   69phy    C30 1842   2.195   3.646   1.764 -0.2907 -0.1125 -0.2855
   69phy    C28 1843   2.275   3.777   1.742  0.2945 -0.6979  0.2736
   69phy    C29 1844   2.193   3.876   1.650  0.4765 -0.1558 -0.2220
   69phy    C27 1845   2.300   3.849   1.873  0.2299  0.1267 -0.0010
   69phy    C26 1846   2.442   3.828   1.923 -0.5804  0.2863 -0.4635
   69phy    C25 1847   2.478   3.913   2.050 -0.2308  0.0892  0.5155
   69phy    C23 1848   2.629   3.922   2.073 -0.1179  0.0984  0.1691
   69phy    C24 1849   2.701   4.041   2.011 -0.3506  0.1398  0.7107
   69phy    C22 1850   2.655   3.938   2.223 -0.0867 -0.2743  0.1399
   69phy    C21 1851   2.685   3.806   2.300 -0.4003 -0.3330 -0.9817
   69phy    C20 1852   2.659   3.820   2.454  0.1992  0.4658 -1.2251
   69phy    C18 1853   2.654   3.697   2.556  0.0609  0.6459  0.3356
   69phy    O01 1854   2.786   3.630   2.542  0.3748 -0.2370 -0.1983
   69phy    H01 1855   2.854   3.680   2.583 -0.8907  1.2517  0.1449
   69phy    C19 1856   2.645   3.766   2.697 -0.1488 -0.0526 -0.0758
   69phy    C13 1857   2.535   3.597   2.514 -0.3210  0.1621  0.5104
   69phy     H3 1858   2.548   3.575   2.404  0.5908  2.1618  0.1762
   69phy    O33 1859   2.403   3.656   2.514  0.0664 -0.2531  0.3612
   69phy    H1B 1860   2.395   3.731   2.458  1.5897  0.1410  0.6471
   69phy    C12 1861   2.545   3.454   2.578 -0.3116 -0.0379 -0.2719
   69phy    O11 1862   2.674   3.391   2.574  0.1148  0.4840 -0.3221
   69phy    H1A 1863   2.741   3.456   2.567  0.6948 -0.0899 -0.1309
   70phy    C35 1864   1.324   1.056   0.851 -0.6442  0.0732  0.2591
   70phy    C33 1865   1.443   1.084   0.942  0.3535 -0.2055 -0.4131
   70phy    C34 1866   1.449   1.230   0.983 -0.3910 -0.1254 -0.0888
   70phy    C32 1867   1.427   1.002   1.071 -0.0671  0.1537 -0.0788
   70phy    C31 1868   1.556   0.926   1.111  0.0903  0.1692  0.1157
   70phy    C30 1869   1.534   0.819   1.219  0.2853  0.5504 -0.4785
   70phy    C28 1870   1.655   0.725   1.247 -0.6130 -0.4479 -0.1726
   70phy    C29 1871   1.710   0.761   1.387 -0.3081 -0.0351 -0.1244
   70phy    C27 1872   1.615   0.578   1.255 -0.1992 -0.0429 -0.0880
   70phy    C26 1873   1.634   0.510   1.122 -0.1295  0.2982  0.2075
   70phy    C25 1874   1.607   0.353   1.139  0.0217 -0.2396  0.0780
   70phy    C23 1875   1.627   0.250   1.026 -0.0302  0.3611  0.5856
   70phy    C24 1876   1.666   0.112   1.073  0.3411  0.5822  0.4843
   70phy    C22 1877   1.507   0.240   0.927 -0.0217 -0.2574  0.0309
   70phy    C21 1878   1.536   0.224   0.781 -0.0700 -0.0758 -0.0988
   70phy    C20 1879   1.416   0.243   0.689  0.2204  0.0792  0.0793
   70phy    C18 1880   1.432   0.284   0.539 -0.2437  0.2575  0.5024
   70phy    O01 1881   1.517   0.400   0.532  0.2444  0.6281  0.0088
   70phy    H01 1882   1.600   0.383   0.573 -0.6632  0.8367  2.0679
   70phy    C19 1883   1.285   0.330   0.506 -1.0656 -0.2045 -0.2150
   70phy    C13 1884   1.482   0.173   0.436  0.3977  0.4339  0.4047
   70phy     H3 1885   1.589   0.154   0.460  0.6269 -1.0500 -1.5303
   70phy    O33 1886   1.441   0.038   0.462  0.0549  0.3536 -0.0232
   70phy    H1B 1887   1.509   0.001   0.516  0.7840  1.1230 -0.3998
   70phy    C12 1888   1.534   0.201   0.293 -0.1418  0.1131  0.1439
   70phy    O11 1889   1.548   0.337   0.256  0.2559 -0.2836  0.1893
   70phy    H1A 1890   1.494   0.359   0.182  2.6184  0.2310 -1.4847
   71phy    C35 1891   2.493   0.939   1.683 -0.4620 -0.6194  0.8553
   71phy    C33 1892   2.572   0.818   1.733  0.1680  0.0578  0.2702
   71phy    C34 1893   2.606   0.866   1.874 -0.0392  0.0616 -0.8540
   71phy    C32 1894   2.503   0.684   1.726 -0.1834  0.6107 -0.4659
   71phy    C31 1895   2.522   0.602   1.599 -0.9258  0.0463 -0.5915
   71phy    C30 1896   2.448   0.467   1.606  0.3098 -0.2884 -0.1690
   71phy    C28 1897   2.448   0.396   1.466  0.4127 -0.2319  0.5258
   71phy    C29 1898   2.527   0.262   1.472  0.2100  0.5058  0.4164
   71phy    C27 1899   2.314   0.382   1.394  0.4799  0.2542  0.6032
   71phy    C26 1900   2.318   0.399   1.241 -0.2087  0.1942  0.2912
   71phy    C25 1901   2.177   0.390   1.176 -0.3958  0.6232 -0.4581
   71phy    C23 1902   2.182   0.390   1.019 -0.2551 -0.4720  0.4897
   71phy    C24 1903   2.206   0.247   0.957  0.1673 -0.0997 -0.0691
   71phy    C22 1904   2.046   0.448   0.979 -0.1923  0.0767  0.6529
   71phy    C21 1905   2.036   0.512   0.841 -0.0532  0.2168  0.1573
   71phy    C20 1906   1.888   0.552   0.799  0.0470 -0.1945 -0.5213
   71phy    C18 1907   1.852   0.593   0.653 -0.3028  0.2796 -0.8135
   71phy    O01 1908   1.960   0.679   0.606 -0.1384  0.5497  0.0326
   71phy    H01 1909   1.937   0.729   0.530  0.6059 -0.2094 -0.7151
   71phy    C19 1910   1.727   0.681   0.669 -0.0295  0.3592 -0.2512
   71phy    C13 1911   1.829   0.462   0.562 -0.3075  0.3888  0.4519
   71phy     H3 1912   1.929   0.412   0.569 -0.6260 -0.1813  0.9098
   71phy    O33 1913   1.751   0.351   0.609  0.1219 -0.1147 -0.2129
   71phy    H1B 1914   1.792   0.267   0.619 -0.2399 -0.4068 -1.0328
   71phy    C12 1915   1.850   0.464   0.402  0.5311  0.1832  0.5844
   71phy    O11 1916   1.752   0.518   0.318  0.2323 -0.1626 -0.1401
   71phy    H1A 1917   1.687   0.450   0.305 -1.2174  1.0674  0.3757
   72phy    C35 1918   2.133   1.126   1.608 -0.1377 -0.7663  0.0807
   72phy    C33 1919   2.173   1.266   1.664 -0.1420 -0.2102  0.1277
   72phy    C34 1920   2.172   1.270   1.819  0.0792  0.1560 -0.1703
   72phy    C32 1921   2.313   1.305   1.611 -0.4408 -0.1729  0.1260
   72phy    C31 1922   2.305   1.408   1.497 -0.1973 -0.0507  0.0047
   72phy    C30 1923   2.444   1.440   1.444 -0.5510  0.0857  0.2088
   72phy    C28 1924   2.447   1.556   1.338  0.8055  0.1847  0.1542
   72phy    C29 1925   2.530   1.673   1.388 -0.1051  0.4110  0.5913
   72phy    C27 1926   2.511   1.501   1.210 -0.4952  0.3369 -0.4163
   72phy    C26 1927   2.417   1.512   1.091 -0.3399  0.1861 -0.3925
   72phy    C25 1928   2.474   1.432   0.972  0.0984  0.1704  0.0712
   72phy    C23 1929   2.391   1.418   0.842 -0.2236  0.5319  0.4517
   72phy    C24 1930   2.487   1.426   0.722 -0.0203 -0.1178 -0.2802
   72phy    C22 1931   2.305   1.288   0.853  0.1480 -0.1409 -0.1660
   72phy    C21 1932   2.185   1.284   0.757 -0.3581  0.0302 -0.0673
   72phy    C20 1933   2.105   1.154   0.786 -0.3645 -0.1023 -0.1021
   72phy    C18 1934   1.988   1.119   0.691  0.2969  0.8805  0.0571
   72phy    O01 1935   1.916   1.228   0.637 -0.0300 -0.4063 -0.1069
   72phy    H01 1936   1.948   1.259   0.555 -0.9054  0.6688 -0.0716
   72phy    C19 1937   1.885   1.057   0.790  0.1240 -0.1874 -0.2247
   72phy    C13 1938   2.038   1.012   0.582 -0.3729 -0.1202  0.0696
   72phy     H3 1939   2.116   1.068   0.524  0.5753 -0.6515  0.8170
   72phy    O33 1940   2.121   0.907   0.626  0.2901 -0.4991 -0.1636
   72phy    H1B 1941   2.059   0.839   0.644  1.6484 -1.6044  0.5300
   72phy    C12 1942   1.971   0.976   0.442  0.3580  0.0209  0.5899
   72phy    O11 1943   1.915   0.848   0.418 -0.4794 -0.1467  0.4396
   72phy    H1A 1944   1.876   0.830   0.334 -0.3503 -2.6033  0.8438
   73phy    C35 1945   2.674   0.915   0.653 -0.2085  0.2804  0.0494
   73phy    C33 1946   2.632   1.001   0.772  0.1699 -0.2420  0.4491
   73phy    C34 1947   2.508   0.941   0.835  0.4616  0.2050  0.5014
   73phy    C32 1948   2.739   1.037   0.873 -0.2071  0.2696 -0.1171
   73phy    C31 1949   2.816   1.162   0.834 -0.3734 -0.3879  0.0240
   73phy    C30 1950   2.948   1.178   0.906  0.6488 -0.2073  0.2222
   73phy    C28 1951   3.032   1.306   0.877 -0.4606 -0.5194  0.5853
   73phy    C29 1952   3.102   1.360   1.002 -0.8600 -0.1878 -0.2784
   73phy    C27 1953   3.122   1.298   0.750 -0.1964  0.3579  0.1664
   73phy    C26 1954   3.096   1.416   0.654 -0.0954 -0.0100  0.4220
   73phy    C25 1955   3.177   1.415   0.522  0.3687 -0.0764  0.1386
   73phy    C23 1956   3.174   1.537   0.431  0.0581 -0.2267  0.3759
   73phy    C24 1957   3.298   1.623   0.460  0.7773  0.0973 -0.3949
   73phy    C22 1958   3.183   1.499   0.283 -0.0556 -0.0426 -0.3286
   73phy    C21 1959   3.070   1.557   0.198  0.0916  0.0992  0.1637
   73phy    C20 1960   3.093   1.517   0.049 -0.1265  0.2380 -0.4799
   73phy    C18 1961   2.969   1.508  -0.055 -0.1501 -0.3219 -0.4244
   73phy    O01 1962   2.882   1.409   0.003  0.0491  0.0692  0.0407
   73phy    H01 1963   2.798   1.450  -0.005  0.8763  1.7932 -0.2993
   73phy    C19 1964   3.029   1.446  -0.184  0.2388 -0.4801 -0.0290
   73phy    C13 1965   2.884   1.642  -0.084  0.4618  0.2190  0.4594
   73phy     H3 1966   2.846   1.675   0.015  1.0320  0.3891  0.6277
   73phy    O33 1967   2.958   1.760  -0.113  0.1681 -0.3544  0.4829
   73phy    H1B 1968   2.999   1.760  -0.198 -0.2336 -0.3538  0.2866
   73phy    C12 1969   2.732   1.636  -0.133 -0.1823  0.3739  0.8345
   73phy    O11 1970   2.664   1.524  -0.086  0.0964  0.3168  0.0410
   73phy    H1A 1971   2.573   1.545  -0.098 -0.5937 -0.8278  2.6184
   74phy    C35 1972   3.544   1.688   1.825  0.2090 -0.1665  0.0254
   74phy    C33 1973   3.497   1.613   1.707 -0.2100 -0.1115  0.2270
   74phy    C34 1974   3.525   1.462   1.728 -0.2228 -0.4139 -0.3625
   74phy    C32 1975   3.353   1.647   1.672  0.5791 -0.2292 -0.3663
   74phy    C31 1976   3.304   1.642   1.528 -0.1740 -0.4937 -0.0607
   74phy    C30 1977   3.162   1.700   1.513  0.6047 -0.6701 -0.2324
   74phy    C28 1978   3.088   1.683   1.382 -0.1201  0.0317 -0.2482
   74phy    C29 1979   2.934   1.695   1.415  0.1663 -0.0584 -0.1979
   74phy    C27 1980   3.122   1.796   1.282 -0.4395  0.0305 -1.1248
   74phy    C26 1981   3.220   1.758   1.173 -0.2817 -0.1779  0.6339
   74phy    C25 1982   3.221   1.863   1.067  0.0582 -0.6028 -0.1362
   74phy    C23 1983   3.344   1.856   0.974 -0.1486  0.2304  0.1368
   74phy    C24 1984   3.335   1.754   0.857 -0.0059  0.4267 -0.4228
   74phy    C22 1985   3.368   1.995   0.917 -0.0535  0.0920  0.1805
   74phy    C21 1986   3.508   2.051   0.907  0.5418 -0.5648  0.5756
   74phy    C20 1987   3.505   2.204   0.875  0.0303  0.2511 -0.0877
   74phy    C18 1988   3.648   2.263   0.840  0.3304  0.3542 -0.4906
   74phy    O01 1989   3.751   2.192   0.917  0.2532 -0.3417 -0.0381
   74phy    H01 1990   3.715   2.154   0.995 -1.4909 -0.9585 -1.0834
   74phy    C19 1991   3.647   2.406   0.889  0.1580  0.0337  0.2964
   74phy    C13 1992   3.678   2.242   0.685 -0.4156  0.3416  0.4692
   74phy     H3 1993   3.679   2.131   0.671 -0.3956  0.5179 -1.0579
   74phy    O33 1994   3.568   2.269   0.595 -0.1458 -0.4535  0.3891
   74phy    H1B 1995   3.509   2.332   0.632  0.3850 -0.6052  1.5635
   74phy    C12 1996   3.828   2.236   0.622  0.1622  0.2409 -0.4316
   74phy    O11 1997   3.936   2.242   0.713  0.0881 -0.2160  0.0361
   74phy    H1A 1998   3.901   2.221   0.798  0.3601 -1.1744 -0.0788
   75phy    C35 1999   3.544   1.520   1.208 -0.1846 -0.3270  0.0843
   75phy    C33 2000   3.679   1.585   1.228  0.3161 -0.2224  0.4145
   75phy    C34 2001   3.693   1.619   1.374  0.1033 -0.0211 -0.0638
   75phy    C32 2002   3.790   1.502   1.164  0.2113  0.2623 -0.0669
   75phy    C31 2003   3.921   1.576   1.132  0.1988 -0.0445 -0.0437
   75phy    C30 2004   4.019   1.486   1.053  0.0401 -0.1018 -0.0680
   75phy    C28 2005   4.160   1.550   1.049 -0.1902  0.5532 -0.0804
   75phy    C29 2006   4.251   1.486   1.150 -0.2555 -0.1061  0.0765
   75phy    C27 2007   4.220   1.542   0.907  0.0213 -0.3395  0.0868
   75phy    C26 2008   4.274   1.681   0.863 -0.2171 -0.5131  0.2506
   75phy    C25 2009   4.335   1.686   0.722  0.0236  0.1426  0.0300
   75phy    C23 2010   4.421   1.810   0.693  0.1978 -0.2457 -0.1541
   75phy    C24 2011   4.569   1.785   0.698  0.2894 -0.0838 -0.1054
   75phy    C22 2012   4.376   1.866   0.554  0.2188 -0.7789  0.3675
   75phy    C21 2013   4.368   2.015   0.538 -0.5141  0.2306  0.2539
   75phy    C20 2014   4.377   2.054   0.390  0.0658 -0.4578  0.5629
   75phy    C18 2015   4.366   2.208   0.350  0.7770 -0.0593  0.3793
   75phy    O01 2016   4.225   2.250   0.355 -0.3923  0.0696  0.0195
   75phy    H01 2017   4.210   2.280   0.443 -0.7151 -0.2581  0.0770
   75phy    C19 2018   4.403   2.206   0.199 -0.4081  0.0580 -0.5737
   75phy    C13 2019   4.464   2.313   0.426  0.1046  0.0509 -0.2409
   75phy     H3 2020   4.413   2.329   0.525 -0.1623 -0.7213 -0.2476
   75phy    O33 2021   4.587   2.252   0.478  0.4108  0.1595  0.2887
   75phy    H1B 2022   4.642   2.235   0.404  0.6214 -1.6598  0.8042
   75phy    C12 2023   4.468   2.479   0.420 -0.4966 -0.3847  0.0769
   75phy    O11 2024   4.579   2.532   0.354  0.2613 -0.1274  0.3481
   75phy    H1A 2025   4.655   2.509   0.405 -0.3762 -1.3794  0.7648
   76phy    C35 2026   3.925   2.121   2.038 -0.8105 -0.0889 -0.4816
   76phy    C33 2027   3.881   1.981   2.018  0.5670  0.0066 -0.5398
   76phy    C34 2028   3.925   1.935   1.882 -0.8328 -0.2617 -0.0419
   76phy    C32 2029   3.918   1.895   2.142  0.2217  0.0933  0.4376
   76phy    C31 2030   3.815   1.783   2.175  0.3293  0.1187 -0.3916
   76phy    C30 2031   3.874   1.714   2.296 -0.4243 -0.4928  0.2812
   76phy    C28 2032   3.774   1.614   2.358 -0.1423 -0.0704  0.5615
   76phy    C29 2033   3.837   1.483   2.396  0.5265 -0.3856  0.2004
   76phy    C27 2034   3.696   1.684   2.470 -0.0036  0.3926 -0.1517
   76phy    C26 2035   3.555   1.633   2.488  0.3603 -0.4197 -0.2166
   76phy    C25 2036   3.511   1.670   2.632  0.2370  0.4026 -0.6786
   76phy    C23 2037   3.365   1.663   2.680 -0.1995 -0.2386  0.8233
   76phy    C24 2038   3.300   1.525   2.684  0.7815 -0.2477 -0.0420
   76phy    C22 2039   3.358   1.734   2.815 -0.3684 -0.3620  0.7986
   76phy    C21 2040   3.271   1.858   2.810  0.1120  0.0374 -0.2624
   76phy    C20 2041   3.281   1.935   2.944 -0.2335  0.2207  0.5355
   76phy    C18 2042   3.209   2.081   2.949 -0.1439 -0.6861  0.5972
   76phy    O01 2043   3.074   2.074   2.896 -0.0136  0.3189  0.1698
   76phy    H01 2044   3.013   2.045   2.962  0.6147  0.4676  0.8324
   76phy    C19 2045   3.193   2.106   3.104  0.2063 -0.0035 -0.3512
   76phy    C13 2046   3.297   2.196   2.871 -0.5343  0.0197 -0.5098
   76phy     H3 2047   3.328   2.161   2.769 -1.5508 -0.8858 -0.5222
   76phy    O33 2048   3.425   2.211   2.939 -0.2789 -0.0649 -0.2606
   76phy    H1B 2049   3.477   2.274   2.893  0.0993  0.0249  0.2831
   76phy    C12 2050   3.226   2.334   2.838 -0.1212  0.5878  0.3219
   76phy    O11 2051   3.216   2.432   2.939 -0.2419  0.0919  0.6660
   76phy    H1A 2052   3.147   2.397   2.993  0.0993 -2.2711 -0.2829
   77phy    C35 2053   2.838   1.366   1.451 -0.0268 -0.5118  0.1023
   77phy    C33 2054   2.935   1.256   1.407 -0.6529  0.4863 -0.4644
   77phy    C34 2055   3.069   1.261   1.486 -0.2587 -0.2488  0.4252
   77phy    C32 2056   2.866   1.120   1.429  0.0925 -0.3231  0.3358
   77phy    C31 2057   2.856   1.028   1.305  0.2372  0.9887  0.2743
   77phy    C30 2058   2.786   0.888   1.324 -0.5288 -0.4959  0.3734
   77phy    C28 2059   2.832   0.784   1.220 -0.0970  0.4400 -0.4724
   77phy    C29 2060   2.949   0.705   1.271 -0.2988 -0.4733  0.3347
   77phy    C27 2061   2.712   0.693   1.179  0.5230  0.1957  0.1072
   77phy    C26 2062   2.707   0.676   1.023  0.2487  0.2897 -0.1299
   77phy    C25 2063   2.637   0.549   0.971  0.3151 -0.0588  0.4495
   77phy    C23 2064   2.649   0.533   0.819 -0.1202 -0.4347  0.2244
   77phy    C24 2065   2.722   0.407   0.780 -0.4685  0.4563 -0.4300
   77phy    C22 2066   2.503   0.531   0.767  0.4979  0.2344  0.6610
   77phy    C21 2067   2.466   0.633   0.659  0.2042  0.4540  0.1222
   77phy    C20 2068   2.345   0.603   0.568 -0.2319  0.0011  0.0273
   77phy    C18 2069   2.329   0.686   0.433 -0.1654 -0.2940 -0.5771
   77phy    O01 2070   2.322   0.826   0.473  0.9904  0.2094 -0.1735
   77phy    H01 2071   2.268   0.830   0.549  1.1056 -0.2626 -0.0634
   77phy    C19 2072   2.194   0.644   0.372 -0.0181  0.1439  0.3310
   77phy    C13 2073   2.448   0.664   0.329 -0.0659 -0.0971 -0.1259
   77phy     H3 2074   2.543   0.681   0.386 -0.1289 -0.0546 -0.0334
   77phy    O33 2075   2.473   0.531   0.284 -0.0669 -0.1440 -0.2148
   77phy    H1B 2076   2.434   0.465   0.337 -0.0249 -1.0353 -1.2481
   77phy    C12 2077   2.494   0.771   0.223 -0.4626 -0.0453  0.4578
   77phy    O11 2078   2.407   0.779   0.108 -0.2753 -0.0312  0.0377
   77phy    H1A 2079   2.329   0.828   0.124 -0.8236 -1.2155  1.1943
   78phy    C35 2080   4.029   0.554   1.519  0.2663 -0.1216 -0.5247
   78phy    C33 2081   3.877   0.597   1.532  0.2870 -0.6492 -0.3332
   78phy    C34 2082   3.823   0.556   1.667 -0.7957  0.0428  0.0227
   78phy    C32 2083   3.855   0.751   1.518 -0.1578  0.0215 -0.2745
   78phy    C31 2084   3.844   0.802   1.376  0.3528  0.0977  0.1038
   78phy    C30 2085   3.840   0.949   1.378 -0.5179  0.0188 -0.1145
   78phy    C28 2086   3.808   1.023   1.244  0.0212 -0.3461  0.0119
   78phy    C29 2087   3.702   1.133   1.266 -0.5050  0.0477  0.7225
   78phy    C27 2088   3.933   1.080   1.176 -0.2604  0.0390 -0.1014
   78phy    C26 2089   3.953   1.039   1.026 -0.7252 -0.0386  0.0905
   78phy    C25 2090   4.077   1.108   0.966  0.1474 -0.1215  0.3221
   78phy    C23 2091   4.120   1.069   0.824  0.2085  0.0800  0.0455
   78phy    C24 2092   4.071   1.162   0.718  0.0089 -0.0805 -0.0731
   78phy    C22 2093   4.276   1.065   0.830 -0.0938 -0.0128 -0.2258
   78phy    C21 2094   4.349   0.971   0.738 -0.3847 -0.1127 -0.1279
   78phy    C20 2095   4.500   0.978   0.767  1.1959 -0.6784 -0.2485
   78phy    C18 2096   4.596   0.884   0.687 -0.2109  0.1050 -0.0202
   78phy    O01 2097   4.563   0.741   0.702  0.9573 -0.5915 -0.1327
   78phy    H01 2098   4.509   0.738   0.779 -0.2084 -0.4556 -0.9283
   78phy    C19 2099   4.731   0.914   0.761  0.8704  0.3079 -0.7632
   78phy    C13 2100   4.613   0.912   0.530 -0.1632  0.2512  0.3757
   78phy     H3 2101   4.509   0.906   0.490 -0.4851  2.1927  0.8052
   78phy    O33 2102   4.639   1.050   0.488 -0.0932  0.4024 -0.3243
   78phy    H1B 2103   4.690   1.100   0.548  1.0460 -1.1823  0.0809
   78phy    C12 2104   4.651   0.809   0.421 -0.0006  0.1907  0.5361
   78phy    O11 2105   4.623   0.678   0.439 -0.4772  0.0036 -0.2198
   78phy    H1A 2106   4.583   0.673   0.524 -1.4691 -1.3297 -0.7187
   79phy    C35 2107   3.547   1.428   0.736 -0.2600 -0.0182 -0.2935
   79phy    C33 2108   3.596   1.298   0.797 -0.6194 -0.5709 -0.7170
   79phy    C34 2109   3.746   1.293   0.818 -0.3111  0.0961  0.0571
   79phy    C32 2110   3.514   1.269   0.923 -0.3620 -0.2296 -0.4213
   79phy    C31 2111   3.486   1.122   0.961 -0.3688 -0.8559  0.1820
   79phy    C30 2112   3.402   1.119   1.086  0.2141 -0.2107  0.0259
   79phy    C28 2113   3.346   0.980   1.126  0.2021  0.7819  0.1278
   79phy    C29 2114   3.303   0.989   1.275  0.1734  0.0150  0.0981
   79phy    C27 2115   3.225   0.936   1.047 -0.0855 -0.1451 -0.2869
   79phy    C26 2116   3.242   0.808   0.962  0.2047  0.5549  0.3023
   79phy    C25 2117   3.116   0.773   0.878 -0.3209  0.0064 -0.0132
   79phy    C23 2118   3.121   0.651   0.783 -0.2250  0.2256  0.0055
   79phy    C24 2119   3.089   0.521   0.864  0.1166  0.5410  0.2391
   79phy    C22 2120   3.021   0.677   0.670 -0.1713 -0.0225  0.4669
   79phy    C21 2121   3.043   0.600   0.538  0.0915 -0.2363 -0.2142
   79phy    C20 2122   2.940   0.639   0.431  0.5400 -0.0874 -0.2032
   79phy    C18 2123   2.918   0.557   0.300 -0.0838 -0.2411 -0.1946
   79phy    O01 2124   3.041   0.519   0.238  0.0310  0.5491  0.4504
   79phy    H01 2125   3.076   0.589   0.187  1.5830  0.1572  0.9228
   79phy    C19 2126   2.850   0.658   0.199 -0.2730 -0.6950 -0.2716
   79phy    C13 2127   2.831   0.425   0.330  0.0054  0.1062  0.0363
   79phy     H3 2128   2.899   0.367   0.397  0.0314  0.8648  0.6854
   79phy    O33 2129   2.716   0.437   0.421 -0.1495  0.6066 -0.1225
   79phy    H1B 2130   2.640   0.469   0.376 -1.1289 -0.9201  0.3774
   79phy    C12 2131   2.822   0.297   0.245 -0.4389 -0.4578 -0.0173
   79phy    O11 2132   2.910   0.289   0.139 -0.1963 -0.1220  0.0231
   79phy    H1A 2133   2.985   0.341   0.161  0.6509 -1.1863 -0.2322
   80phy    C35 2134   4.017   0.255   0.497  0.1652  0.1633  0.1208
   80phy    C33 2135   3.912   0.274   0.605 -0.1100 -0.2221  0.0044
   80phy    C34 2136   3.909   0.141   0.680 -0.4430 -0.0753  0.2671
   80phy    C32 2137   3.942   0.403   0.690  0.3580 -0.4865  0.1579
   80phy    C31 2138   3.819   0.495   0.695  0.1445 -0.2596  0.0007
   80phy    C30 2139   3.832   0.598   0.805  0.5418  0.0536  0.4442
   80phy    C28 2140   3.715   0.690   0.832 -0.4136 -0.2841 -0.1787
   80phy    C29 2141   3.727   0.733   0.980  0.2495  0.0553 -0.5610
   80phy    C27 2142   3.705   0.815   0.743 -0.7404 -0.3762  0.3609
   80phy    C26 2143   3.577   0.812   0.663 -0.0230 -0.0473  0.1898
   80phy    C25 2144   3.554   0.934   0.570  0.0065 -0.7799 -0.0182
   80phy    C23 2145   3.411   0.950   0.506  0.5042  0.2437  0.2399
   80phy    C24 2146   3.361   1.078   0.564 -0.4297  0.3662  0.0853
   80phy    C22 2147   3.423   0.952   0.353  0.4897  0.5784  0.0681
   80phy    C21 2148   3.430   0.817   0.277  0.0935  0.1090  0.0819
   80phy    C20 2149   3.426   0.846   0.128  0.2628 -0.1805 -0.1894
   80phy    C18 2150   3.411   0.726   0.025 -0.2591  0.5347 -0.0825
   80phy    O01 2151   3.535   0.654   0.015  0.1045  0.5256 -0.5233
   80phy    H01 2152   3.598   0.717  -0.013 -1.2544  1.6961 -1.0716
   80phy    C19 2153   3.378   0.803  -0.107 -0.1714  0.3477  0.0290
   80phy    C13 2154   3.289   0.623   0.063 -0.0577 -0.2674  0.5498
   80phy     H3 2155   3.326   0.581   0.160 -0.6110  0.7519  1.2203
   80phy    O33 2156   3.164   0.677   0.117 -0.1291  0.1929  0.0984
   80phy    H1B 2157   3.172   0.769   0.131  0.2125  0.5177 -1.8945
   80phy    C12 2158   3.274   0.477   0.007 -0.5428  0.0953 -0.2841
   80phy    O11 2159   3.391   0.405  -0.025  0.1356  0.4875  0.3315
   80phy    H1A 2160   3.452   0.462  -0.068  0.8118  0.6004  1.4107
   81phy    C35 2161   4.171   0.722   0.261  0.0840  0.0924 -0.1007
   81phy    C33 2162   4.070   0.753   0.371  0.5887  0.2459  0.1684
   81phy    C34 2163   4.100   0.674   0.499  0.5372 -0.0604 -0.2668
   81phy    C32 2164   4.065   0.899   0.404 -0.0257 -0.5453 -0.2667
   81phy    C31 2165   3.937   0.969   0.356  0.3294 -0.1211 -0.1573
   81phy    C30 2166   3.948   1.119   0.387  0.1942 -0.3209 -0.2273
   81phy    C28 2167   3.823   1.207   0.363 -0.4538  0.2499 -0.0093
   81phy    C29 2168   3.843   1.334   0.445  0.3161 -0.1622  0.2119
   81phy    C27 2169   3.789   1.236   0.210 -0.5907 -0.2677  0.2118
   81phy    C26 2170   3.644   1.263   0.185  0.1086 -1.1113 -0.0963
   81phy    C25 2171   3.615   1.278   0.038 -0.2490  0.0657 -0.2100
   81phy    C23 2172   3.474   1.330   0.007  0.3434  0.2758 -0.2477
   81phy    C24 2173   3.494   1.436  -0.094  0.1589 -0.0946  0.0972
   81phy    C22 2174   3.376   1.229  -0.047 -0.2738  0.0397  0.1147
   81phy    C21 2175   3.273   1.183   0.058  0.1694 -0.2998 -0.0065
   81phy    C20 2176   3.150   1.115  -0.001  0.1149  0.5075  0.4268
   81phy    C18 2177   3.046   1.048   0.101  0.1675 -0.4658 -0.0768
   81phy    O01 2178   3.109   0.932   0.158 -0.4420 -0.4901 -0.0466
   81phy    H01 2179   3.113   0.943   0.251  1.3275 -0.6751 -0.0710
   81phy    C19 2180   2.930   0.995   0.012 -0.3808 -0.0765 -0.0500
   81phy    C13 2181   2.993   1.134   0.228 -0.1545  0.1498 -0.1311
   81phy     H3 2182   3.082   1.197   0.255 -0.3970  0.6598 -0.5205
   81phy    O33 2183   2.899   1.238   0.210 -0.2853 -0.0335 -0.0046
   81phy    H1B 2184   2.927   1.303   0.149  0.1382 -0.0966  0.1185
   81phy    C12 2185   2.985   1.080   0.375  0.0091 -0.0076 -0.2252
   81phy    O11 2186   3.076   0.976   0.412  0.2059  0.1755  0.3293
   81phy    H1A 2187   3.079   0.983   0.506 -1.0152  2.1935  0.2832
   82phy    C35 2188   3.555   1.861   0.052 -0.0226  0.3677 -0.1510
   82phy    C33 2189   3.514   1.843   0.198  0.1021 -0.1260  0.1907
   82phy    C34 2190   3.633   1.809   0.288 -0.9124  0.4586  0.2757
   82phy    C32 2191   3.439   1.970   0.247 -0.7649  0.4670  0.3233
   82phy    C31 2192   3.323   1.951   0.343 -0.5216  0.0649 -0.2846
   82phy    C30 2193   3.252   2.079   0.384 -0.2229  0.8234  0.3033
   82phy    C28 2194   3.138   2.062   0.484  0.1008 -0.3582  0.3418
   82phy    C29 2195   3.129   2.176   0.581 -0.1447  0.3649  0.4448
   82phy    C27 2196   3.003   2.034   0.408 -0.6321  0.3683 -0.3239
   82phy    C26 2197   2.935   1.902   0.455 -0.2438 -0.0734  0.8553
   82phy    C25 2198   2.801   1.873   0.385 -0.2195 -0.1287 -0.1931
   82phy    C23 2199   2.741   1.746   0.452 -0.0031 -0.8105 -0.2575
   82phy    C24 2200   2.624   1.764   0.555 -0.2834 -0.1492 -0.0573
   82phy    C22 2201   2.696   1.661   0.335 -0.1470 -0.3674  0.0706
   82phy    C21 2202   2.706   1.510   0.351  0.0364  0.0245  0.0770
   82phy    C20 2203   2.635   1.447   0.231  0.0338  0.3448  0.4867
   82phy    C18 2204   2.585   1.298   0.251 -0.0549  0.2396  0.0581
   82phy    O01 2205   2.681   1.220   0.324  0.2169 -0.5223  0.4155
   82phy    H01 2206   2.766   1.237   0.288 -0.5975  0.2002 -1.2725
   82phy    C19 2207   2.575   1.239   0.113  0.2787 -0.7192  0.3832
   82phy    C13 2208   2.439   1.290   0.321  0.7513 -0.0315  0.3115
   82phy     H3 2209   2.455   1.343   0.419 -0.3999  0.0526  0.4679
   82phy    O33 2210   2.333   1.380   0.275 -0.4897  0.3083  0.3656
   82phy    H1B 2211   2.302   1.349   0.192 -0.0659  0.6379  0.0793
   82phy    C12 2212   2.380   1.170   0.400  0.3021  0.2979 -0.2518
   82phy    O11 2213   2.312   1.063   0.337  0.3488  0.0832 -0.3381
   82phy    H1A 2214   2.299   0.990   0.395 -2.3066  0.0688 -0.8094
   83phy    C35 2215   3.216   0.648   2.272  0.0189  0.1262 -0.0341
   83phy    C33 2216   3.341   0.599   2.202 -0.0954  0.3315 -0.3589
   83phy    C34 2217   3.310   0.560   2.059  0.3842  1.1387 -0.5431
   83phy    C32 2218   3.442   0.713   2.218  0.1101  0.1701 -0.3338
   83phy    C31 2219   3.589   0.676   2.225 -0.3535 -0.4326 -0.3927
   83phy    C30 2220   3.680   0.801   2.208 -0.1361  0.3494 -0.2409
   83phy    C28 2221   3.831   0.774   2.201 -0.2938  0.8497  0.3902
   83phy    C29 2222   3.883   0.742   2.060 -0.3416  0.1815  0.6175
   83phy    C27 2223   3.911   0.894   2.256 -0.1316 -0.2649 -0.0589
   83phy    C26 2224   4.025   0.859   2.345  0.0253 -0.5625 -0.0797
   83phy    C25 2225   4.085   0.980   2.421 -0.0355 -0.0202 -0.0754
   83phy    C23 2226   4.191   0.944   2.529 -0.0536  0.6365  0.3333
   83phy    C24 2227   4.327   0.989   2.479 -0.4964 -0.1400  0.2867
   83phy    C22 2228   4.171   1.028   2.656 -0.1339 -0.1309 -0.4180
   83phy    C21 2229   4.130   0.944   2.774 -0.3424  0.1656  0.1802
   83phy    C20 2230   4.107   1.024   2.899 -0.0940 -0.5182 -0.0713
   83phy    C18 2231   4.076   0.947   3.033  0.6681  0.3137 -0.3392
   83phy    O01 2232   4.187   0.867   3.064  0.3128 -0.6616  0.4772
   83phy    H01 2233   4.264   0.920   3.064  0.9419 -1.5306 -0.3398
   83phy    C19 2234   4.085   1.062   3.134 -0.0588  0.0507  0.5590
   83phy    C13 2235   3.947   0.848   3.046  0.0405 -0.1107  0.5933
   83phy     H3 2236   3.943   0.805   3.150  0.9208 -0.8336  0.3433
   83phy    O33 2237   3.977   0.726   2.972 -0.0328 -0.0341  0.5706
   83phy    H1B 2238   4.050   0.691   3.021  0.5791  0.2627 -0.1095
   83phy    C12 2239   3.804   0.892   3.001 -0.2417 -0.0205 -0.0927
   83phy    O11 2240   3.697   0.801   3.012  0.4980  0.3030  0.0748
   83phy    H1A 2241   3.703   0.738   2.943  1.2836 -0.8031  1.1323
   84phy    C35 2242   3.848   1.400   2.848  0.2200  0.4471  0.0778
   84phy    C33 2243   3.950   1.511   2.873  0.4522  0.4784 -0.0410
   84phy    C34 2244   3.945   1.617   2.766 -0.5688 -0.1709  0.1626
   84phy    C32 2245   3.924   1.570   3.008  0.5340  0.1396 -0.3168
   84phy    C31 2246   4.046   1.601   3.098  0.3626 -0.0965  0.4558
   84phy    C30 2247   3.992   1.685   3.212 -0.1120 -0.2360  0.1520
   84phy    C28 2248   4.097   1.702   3.328  0.5296 -0.1659  0.4407
   84phy    C29 2249   4.072   1.840   3.387 -0.1726 -0.2555 -0.4381
   84phy    C27 2250   4.112   1.594   3.438  0.0716  0.0403 -0.6690
   84phy    C26 2251   4.233   1.497   3.420  0.0970  0.0567  0.3577
   84phy    C25 2252   4.251   1.400   3.537  0.0566  0.6025  0.3015
   84phy    C23 2253   4.378   1.319   3.542 -0.2020  0.1964  0.4911
   84phy    C24 2254   4.419   1.302   3.692 -0.1957  0.1050  0.2566
   84phy    C22 2255   4.372   1.176   3.475 -0.5190 -0.2297  0.1494
   84phy    C21 2256   4.428   1.153   3.333  0.1702  0.1779  0.3096
   84phy    C20 2257   4.451   1.004   3.300  0.2709  0.1190 -0.4477
   84phy    C18 2258   4.510   0.971   3.158  0.6170  0.3755  0.1271
   84phy    O01 2259   4.409   0.991   3.053 -0.0776  0.0760  0.3167
   84phy    H01 2260   4.456   1.023   2.979 -0.2255  2.6244  1.2275
   84phy    C19 2261   4.513   0.817   3.163 -0.2207  0.0721 -0.7528
   84phy    C13 2262   4.649   1.030   3.110 -0.4680  0.2356  0.3272
   84phy     H3 2263   4.645   1.138   3.140  0.9660  0.9926 -1.9360
   84phy    O33 2264   4.771   0.992   3.181  0.0518  0.0415 -0.0743
   84phy    H1B 2265   4.807   1.066   3.226 -1.2464  0.6548 -0.0171
   84phy    C12 2266   4.685   1.075   2.960  0.2205  0.1715 -0.0379
   84phy    O11 2267   4.574   1.084   2.875 -0.1002  0.3486  0.7019
   84phy    H1A 2268   4.600   1.109   2.788 -0.0311 -1.0453  0.2946
   85phy    C35 2269   2.121   0.894   1.885 -0.1657  0.2820 -0.2974
   85phy    C33 2270   2.084   0.770   1.808 -0.2577  0.1424 -0.0511
   85phy    C34 2271   2.080   0.793   1.660 -0.3083 -0.4166  0.2858
   85phy    C32 2272   2.160   0.644   1.848  0.3852  0.1864 -0.0634
   85phy    C31 2273   2.114   0.553   1.964  0.6286  0.2025  0.5192
   85phy    C30 2274   2.220   0.449   2.001  0.4082 -0.1958 -0.4374
   85phy    C28 2275   2.183   0.344   2.108 -0.2754 -0.1814 -0.2625
   85phy    C29 2276   2.125   0.219   2.043  0.2377 -0.3124  0.1811
   85phy    C27 2277   2.306   0.323   2.194 -0.3317 -0.4168 -0.0061
   85phy    C26 2278   2.283   0.299   2.344 -0.3025  0.5478 -0.0620
   85phy    C25 2279   2.420   0.333   2.413 -0.3116  0.2977  0.0230
   85phy    C23 2280   2.420   0.340   2.565  1.0329  0.0434  0.2560
   85phy    C24 2281   2.463   0.209   2.626  0.2808 -0.5524 -0.0908
   85phy    C22 2282   2.504   0.455   2.616 -0.2765 -0.3829 -0.0943
   85phy    C21 2283   2.458   0.522   2.750  0.1020 -0.0066  0.0591
   85phy    C20 2284   2.523   0.660   2.775 -0.7552 -0.0469  0.1691
   85phy    C18 2285   2.481   0.746   2.902  0.0852 -0.4853  0.0533
   85phy    O01 2286   2.460   0.664   3.019  0.2485 -0.4209 -0.2340
   85phy    H01 2287   2.442   0.723   3.090  0.5810 -0.5877 -0.0114
   85phy    C19 2288   2.606   0.827   2.936 -0.1814 -0.3125 -0.0824
   85phy    C13 2289   2.346   0.844   2.889 -0.5180 -0.2074  0.5653
   85phy     H3 2290   2.364   0.914   2.804  1.4805 -0.1670  0.9791
   85phy    O33 2291   2.332   0.937   2.996 -0.0185  0.2387 -0.3711
   85phy    H1B 2292   2.303   0.903   3.079  0.7611  2.2752  0.8249
   85phy    C12 2293   2.206   0.779   2.862 -0.4284 -0.5282 -0.7069
   85phy    O11 2294   2.136   0.743   2.978 -0.2189 -0.1843  0.2905
   85phy    H1A 2295   2.171   0.660   3.003 -0.1796 -0.0520  0.6824
   86phy    C35 2296   4.797   2.216   2.449  0.7522  0.0640  0.5514
   86phy    C33 2297   4.674   2.255   2.374 -0.7615 -0.6014  0.1842
   86phy    C34 2298   4.700   2.254   2.223 -0.0781  0.0698 -0.4887
   86phy    C32 2299   4.561   2.157   2.404  0.3011 -0.4291  0.2196
   86phy    C31 2300   4.435   2.238   2.448 -0.0352  0.1590 -0.2408
   86phy    C30 2301   4.313   2.144   2.473  0.1906  0.3309 -0.1143
   86phy    C28 2302   4.166   2.200   2.480  0.1003  0.1680  0.2862
   86phy    C29 2303   4.115   2.274   2.354 -0.2985  0.0292  0.5736
   86phy    C27 2304   4.070   2.086   2.531  0.0103 -0.1650 -0.1647
   86phy    C26 2305   3.937   2.137   2.595 -0.5997 -0.2806 -0.0808
   86phy    C25 2306   3.843   2.029   2.642 -0.0480 -0.1122 -0.3934
   86phy    C23 2307   3.735   2.084   2.733 -0.2185 -0.0693 -0.3587
   86phy    C24 2308   3.596   2.034   2.695 -0.1883 -0.2632  0.4544
   86phy    C22 2309   3.762   2.059   2.887  0.0643  0.2488  0.1478
   86phy    C21 2310   3.795   2.184   2.968 -0.3036 -0.2934 -0.3614
   86phy    C20 2311   3.849   2.140   3.105 -0.1245  0.4136 -0.3250
   86phy    C18 2312   3.883   2.245   3.213 -0.3770  0.3727 -0.3829
   86phy    O01 2313   3.766   2.318   3.241 -0.0386 -0.4821  0.1629
   86phy    H01 2314   3.784   2.372   3.315 -0.8176 -1.0371  0.7719
   86phy    C19 2315   3.904   2.154   3.334 -0.4972 -0.1116  0.3393
   86phy    C13 2316   4.014   2.338   3.185  0.5488 -0.1369 -0.1288
   86phy     H3 2317   4.096   2.275   3.141  2.3692  0.7744  1.8111
   86phy    O33 2318   4.083   2.391   3.296  0.1511 -0.1389 -0.6623
   86phy    H1B 2319   4.108   2.321   3.353  0.6094  0.2483 -0.3810
   86phy    C12 2320   3.990   2.466   3.089 -0.1006  0.0138 -0.0365
   86phy    O11 2321   4.090   2.529   3.016  0.0283 -0.5928 -0.1481
   86phy    H1A 2322   4.120   2.595   3.075 -0.0896 -0.9387  0.3008
   87phy    C35 2323   4.115   3.119   1.011 -0.2636  0.0182 -0.5843
   87phy    C33 2324   4.034   3.116   1.140  1.1888 -0.1836 -0.1248
   87phy    C34 2325   4.117   3.052   1.250  0.1071 -0.2986  0.1119
   87phy    C32 2326   3.975   3.255   1.180  0.1579  0.6285  0.1592
   87phy    C31 2327   3.849   3.250   1.269  0.0437  0.5703 -0.3196
   87phy    C30 2328   3.779   3.386   1.279  0.1284  0.6369  0.2979
   87phy    C28 2329   3.643   3.385   1.357 -0.1841  0.1404 -0.0507
   87phy    C29 2330   3.668   3.465   1.487  0.1783 -0.1586  0.0822
   87phy    C27 2331   3.534   3.465   1.288  0.4468  0.0928  0.6158
   87phy    C26 2332   3.424   3.397   1.209  0.1292 -0.2424 -0.0000
   87phy    C25 2333   3.325   3.496   1.149 -0.0418 -0.5591  0.0823
   87phy    C23 2334   3.221   3.427   1.057  0.0454 -0.5581  0.2657
   87phy    C24 2335   3.095   3.397   1.133  0.4235  0.9084  0.4751
   87phy    C22 2336   3.177   3.518   0.943 -0.0441 -0.0216  0.1102
   87phy    C21 2337   3.253   3.524   0.808  0.1680  0.0037 -0.2232
   87phy    C20 2338   3.176   3.615   0.708 -0.7858 -0.5631 -0.7013
   87phy    C18 2339   3.237   3.629   0.560 -0.0079  0.6668  0.2897
   87phy    O01 2340   3.378   3.639   0.555  0.1746  0.0200  0.6128
   87phy    H01 2341   3.410   3.649   0.643  0.2168 -2.1685  0.9158
   87phy    C19 2342   3.169   3.765   0.524 -0.1981  0.3385  0.0110
   87phy    C13 2343   3.192   3.506   0.468  0.1830 -0.0272 -0.8818
   87phy     H3 2344   3.269   3.427   0.485  0.7736  0.2046 -2.3467
   87phy    O33 2345   3.076   3.429   0.506 -0.2852 -0.1305  0.5619
   87phy    H1B 2346   3.092   3.397   0.592  1.4303  0.5485  0.5351
   87phy    C12 2347   3.218   3.486   0.319  0.2898 -0.5543  0.1261
   87phy    O11 2348   3.341   3.528   0.269 -0.5631  0.5725  0.5652
   87phy    H1A 2349   3.345   3.498   0.180 -1.3176 -0.1410  0.7700
   88phy    C35 2350   3.262   2.151   1.897  0.1047 -0.1733  0.0834
   88phy    C33 2351   3.365   2.121   1.789 -0.5567 -0.5002  0.1047
   88phy    C34 2352   3.285   2.072   1.669 -0.2717  0.0707  0.4581
   88phy    C32 2353   3.440   2.252   1.745  0.1491 -0.1542 -0.2786
   88phy    C31 2354   3.579   2.255   1.802 -0.0965 -0.5580  0.1726
   88phy    C30 2355   3.635   2.390   1.752 -0.0057 -0.0617  0.0432
   88phy    C28 2356   3.774   2.431   1.806 -0.4242  0.2280  0.0028
   88phy    C29 2357   3.882   2.399   1.701 -0.4051 -0.0100  0.5449
   88phy    C27 2358   3.780   2.575   1.854 -0.1122 -0.5066  0.1701
   88phy    C26 2359   3.865   2.616   1.979 -0.4395  0.1592  0.2621
   88phy    C25 2360   3.847   2.760   2.022  0.2586  0.2160  0.3223
   88phy    C23 2361   3.915   2.796   2.155  0.0112 -0.7418  0.3815
   88phy    C24 2362   3.971   2.933   2.140  0.0954 -0.3606 -0.0216
   88phy    C22 2363   3.809   2.795   2.270 -0.2892  0.0256 -0.1242
   88phy    C21 2364   3.867   2.783   2.415 -0.3950 -0.6206 -0.2215
   88phy    C20 2365   3.755   2.781   2.519 -0.2167  0.3242 -0.5020
   88phy    C18 2366   3.794   2.741   2.666  0.6566  0.0854 -0.4207
   88phy    O01 2367   3.887   2.840   2.722 -0.1014 -0.4348 -0.1324
   88phy    H01 2368   3.893   2.835   2.816  0.5109 -0.3073 -0.1658
   88phy    C19 2369   3.655   2.771   2.725  0.6594  0.2607 -0.0852
   88phy    C13 2370   3.843   2.588   2.707  0.2385 -0.1500 -0.6284
   88phy     H3 2371   3.781   2.509   2.657  1.3685 -0.9341 -0.8261
   88phy    O33 2372   3.819   2.557   2.845 -0.2529 -0.1437 -0.1366
   88phy    H1B 2373   3.868   2.615   2.900 -1.7997  0.3707  0.7643
   88phy    C12 2374   3.993   2.553   2.663  0.0487  0.9384  0.0760
   88phy    O11 2375   4.097   2.599   2.745 -0.0362  0.0162  0.4695
   88phy    H1A 2376   4.079   2.575   2.834 -1.2456  0.5272  0.3837
   89phy    C35 2377   2.351   3.384   0.782 -0.3812 -0.0893 -0.1962
   89phy    C33 2378   2.268   3.290   0.871  0.6372  0.5844 -0.1999
   89phy    C34 2379   2.261   3.356   1.006  0.3321 -0.4996 -0.1430
   89phy    C32 2380   2.131   3.254   0.811 -0.5325  0.3981 -0.4671
   89phy    C31 2381   2.135   3.122   0.735 -0.4477 -0.1838 -0.4482
   89phy    C30 2382   2.001   3.065   0.680 -0.2327  0.1136 -0.2544
   89phy    C28 2383   2.026   2.940   0.594  0.3108 -0.5634 -0.0891
   89phy    C29 2384   2.002   2.817   0.684  0.0412 -0.6128  0.0308
   89phy    C27 2385   1.933   2.916   0.476  0.0186 -0.0553 -0.3421
   89phy    C26 2386   1.968   2.949   0.330  0.6257 -0.6267  0.0956
   89phy    C25 2387   1.867   2.893   0.238  0.2430  0.1093  0.1805
   89phy    C23 2388   1.881   2.953   0.097  0.3226  0.1213  0.0112
   89phy    C24 2389   1.906   2.833   0.003  0.0565 -0.3692  0.0970
   89phy    C22 2390   1.773   3.042   0.045 -0.2256 -0.3627  0.1729
   89phy    C21 2391   1.814   3.167  -0.035 -0.1085  0.5537 -0.8595
   89phy    C20 2392   1.689   3.239  -0.081  0.1654  0.4915 -0.1065
   89phy    C18 2393   1.704   3.361  -0.179  0.4063 -0.2522  0.0751
   89phy    O01 2394   1.808   3.442  -0.129  0.0343 -0.4354  0.5601
   89phy    H01 2395   1.875   3.453  -0.193 -0.5871 -0.3634 -0.0825
   89phy    C19 2396   1.576   3.442  -0.162 -0.5960  0.1698  0.4373
   89phy    C13 2397   1.742   3.321  -0.331 -0.0187  0.1218 -0.2304
   89phy     H3 2398   1.824   3.246  -0.315 -0.1410 -0.1042 -0.6501
   89phy    O33 2399   1.653   3.240  -0.410  0.4127 -0.2997  0.0532
   89phy    H1B 2400   1.593   3.298  -0.453  2.0217  0.6925 -0.9659
   89phy    C12 2401   1.843   3.397  -0.426  0.2451  0.9396  0.4456
   89phy    O11 2402   1.923   3.488  -0.362 -0.0454  0.2647 -0.2072
   89phy    H1A 2403   1.962   3.545  -0.427  0.0951  1.1809  0.6554
   90phy    C35 2404   3.200   1.926   2.212 -0.3834  0.3444  0.0361
   90phy    C33 2405   3.346   1.911   2.248 -0.4845 -0.1964  0.4199
   90phy    C34 2406   3.390   1.782   2.178 -0.4120  0.1665 -0.3735
   90phy    C32 2407   3.446   2.020   2.201  0.2268 -0.7090  0.0057
   90phy    C31 2408   3.466   2.135   2.299 -0.4896  0.2622 -0.1116
   90phy    C30 2409   3.560   2.246   2.250  0.1319  0.1276 -0.0244
   90phy    C28 2410   3.601   2.355   2.353  0.7408  0.0235 -0.1166
   90phy    C29 2411   3.737   2.401   2.320 -1.0630 -0.0055  0.0940
   90phy    C27 2412   3.508   2.476   2.346  0.2188 -0.0293  0.0856
   90phy    C26 2413   3.420   2.499   2.462  0.7820 -0.3079 -0.1528
   90phy    C25 2414   3.323   2.620   2.439  0.4687  0.3268 -0.4333
   90phy    C23 2415   3.244   2.681   2.555  0.1940  0.4459  0.1474
   90phy    C24 2416   3.246   2.835   2.545  0.0880 -0.0245 -0.2814
   90phy    C22 2417   3.098   2.635   2.543 -0.1228 -0.0487  0.1566
   90phy    C21 2418   3.016   2.642   2.670  0.4050  0.3333  0.0884
   90phy    C20 2419   2.870   2.609   2.646  0.0178 -0.2644 -0.5293
   90phy    C18 2420   2.761   2.591   2.759 -0.0007 -0.5018  0.1366
   90phy    O01 2421   2.775   2.697   2.857  0.2999  0.0350 -0.0820
   90phy    H01 2422   2.805   2.772   2.809  0.8356 -0.4649 -0.5453
   90phy    C19 2423   2.631   2.619   2.680  0.1316 -0.0605  0.2394
   90phy    C13 2424   2.786   2.445   2.831  0.1799  0.2507  0.0460
   90phy     H3 2425   2.889   2.444   2.875  0.0284  0.6235  0.4291
   90phy    O33 2426   2.790   2.338   2.738  0.3524 -0.0683 -0.2261
   90phy    H1B 2427   2.876   2.313   2.710  0.7477 -0.9507  1.5631
   90phy    C12 2428   2.697   2.406   2.960  0.0268 -0.4396 -0.3691
   90phy    O11 2429   2.720   2.286   3.023 -0.3179 -0.4947  0.0550
   90phy    H1A 2430   2.726   2.222   2.956  2.0013 -0.3127 -0.0037
   91phy    C35 2431   4.936   2.712   1.749  0.2543  0.0693  0.1320
   91phy    C33 2432   4.825   2.615   1.701 -0.1659  0.1400 -0.3408
   91phy    C34 2433   4.771   2.535   1.814 -0.0546  0.3692 -0.1958
   91phy    C32 2434   4.725   2.693   1.619 -0.2352  0.5337  0.2660
   91phy    C31 2435   4.635   2.612   1.523  0.3585 -0.1555 -0.0727
   91phy    C30 2436   4.543   2.701   1.438 -0.6863  0.5361  0.2167
   91phy    C28 2437   4.480   2.636   1.318 -0.3425 -0.1465  0.9381
   91phy    C29 2438   4.350   2.561   1.353 -0.4277  0.3335  0.3325
   91phy    C27 2439   4.447   2.741   1.210 -0.1325  0.4187  0.3830
   91phy    C26 2440   4.462   2.694   1.066 -0.0571 -0.6047 -0.0578
   91phy    C25 2441   4.433   2.810   0.974  0.1226 -0.4298  0.4194
   91phy    C23 2442   4.475   2.798   0.825  0.2380  0.2364  0.0674
   91phy    C24 2443   4.397   2.896   0.739  0.1118  0.0073 -0.4924
   91phy    C22 2444   4.626   2.794   0.797 -0.0317 -0.1186  0.2280
   91phy    C21 2445   4.661   2.693   0.688  0.4146 -0.0473  0.6541
   91phy    C20 2446   4.809   2.669   0.689 -0.1665 -0.1633 -0.4614
   91phy    C18 2447   4.874   2.608   0.562 -0.3264  0.2599 -1.1631
   91phy    O01 2448   4.797   2.488   0.525  0.2093 -0.2634 -0.5884
   91phy    H01 2449   4.756   2.456   0.603 -0.0819 -0.6210 -0.8799
   91phy    C19 2450   5.011   2.560   0.613 -0.3470  0.1845  0.0331
   91phy    C13 2451   4.872   2.707   0.437 -0.0436 -0.6021  0.1042
   91phy     H3 2452   4.763   2.719   0.412 -0.0298  0.8760  0.6830
   91phy    O33 2453   4.898   2.844   0.455  0.0200 -0.0068  0.0482
   91phy    H1B 2454   4.821   2.891   0.432 -0.3261 -1.3851 -1.8287
   91phy    C12 2455   4.891   2.658   0.283 -0.1200  0.1331 -0.0349
   91phy    O11 2456   5.019   2.678   0.228  0.5834  0.1701 -0.0650
   91phy    H1A 2457   5.018   2.642   0.141  1.3572 -0.8840  0.3341
   92phy    C35 2458   2.626   2.020   1.509  0.2785 -0.1399  0.3185
   92phy    C33 2459   2.699   2.084   1.631 -0.0464  0.5282 -0.3453
   92phy    C34 2460   2.856   2.054   1.623  0.1561 -0.2542  0.3575
   92phy    C32 2461   2.648   2.231   1.646  0.2416  0.2268  0.5348
   92phy    C31 2462   2.638   2.291   1.785  0.0919 -0.2073  0.0637
   92phy    C30 2463   2.580   2.432   1.771 -0.7172  0.0650 -0.2787
   92phy    C28 2464   2.575   2.517   1.899  0.1437 -0.4509  0.5201
   92phy    C29 2465   2.555   2.662   1.860 -0.3187 -0.0716 -0.1911
   92phy    C27 2466   2.467   2.470   2.000 -0.1890 -0.3427 -0.4489
   92phy    C26 2467   2.510   2.480   2.151 -0.4492  0.6759 -0.3299
   92phy    C25 2468   2.415   2.398   2.247  0.4066 -0.2034  0.0462
   92phy    C23 2469   2.454   2.412   2.395 -0.7147 -0.9531  0.0093
   92phy    C24 2470   2.354   2.512   2.465 -0.4444  0.1668 -0.3223
   92phy    C22 2471   2.449   2.277   2.461  0.0881 -0.3698 -0.5466
   92phy    C21 2472   2.576   2.220   2.528  0.3705 -0.0066 -0.0977
   92phy    C20 2473   2.553   2.080   2.588  0.0037 -0.3132  0.0056
   92phy    C18 2474   2.639   2.021   2.711  0.3774 -0.0993  0.3605
   92phy    O01 2475   2.674   2.124   2.808  0.3406  0.3918  0.2302
   92phy    H01 2476   2.714   2.194   2.762  0.7372  0.9360  1.3730
   92phy    C19 2477   2.537   1.933   2.782 -0.1641  0.0009  0.0153
   92phy    C13 2478   2.776   1.953   2.660 -0.2092  0.0044  0.1082
   92phy     H3 2479   2.755   1.865   2.594  1.0291  0.3317 -0.7471
   92phy    O33 2480   2.833   1.889   2.776  0.2191 -0.0120  0.0196
   92phy    H1B 2481   2.827   1.946   2.850  0.9051 -0.4502  0.4314
   92phy    C12 2482   2.886   2.041   2.586 -0.1259 -0.0124  0.0291
   92phy    O11 2483   2.951   2.143   2.666  0.0752 -0.2353  0.2432
   92phy    H1A 2484   3.003   2.099   2.730  0.2771  0.9622  0.9297
   93phy    C35 2485   2.551   1.106   2.657  0.1715  0.4659 -0.0373
   93phy    C33 2486   2.644   1.217   2.707 -0.2299  0.3410 -0.4118
   93phy    C34 2487   2.679   1.200   2.850  0.0803 -0.6142 -0.2972
   93phy    C32 2488   2.763   1.232   2.607  0.0558 -0.2424 -0.0382
   93phy    C31 2489   2.805   1.378   2.582 -0.4288  0.0813  0.6420
   93phy    C30 2490   2.913   1.381   2.472 -0.6047 -0.3638  0.3431
   93phy    C28 2491   2.951   1.523   2.420 -0.0911 -0.0685 -0.6217
   93phy    C29 2492   3.101   1.512   2.374 -0.0754  0.0608 -0.0751
   93phy    C27 2493   2.869   1.567   2.299  0.1858  0.2421  0.3650
   93phy    C26 2494   2.772   1.677   2.340  0.2175  0.0019 -0.5536
   93phy    C25 2495   2.685   1.727   2.225 -0.1578 -0.3786  0.4650
   93phy    C23 2496   2.588   1.839   2.275  0.0130  0.4152  0.1293
   93phy    C24 2497   2.609   1.954   2.174 -0.1533  0.1163 -0.0976
   93phy    C22 2498   2.436   1.806   2.283 -0.5749 -0.3246  0.3120
   93phy    C21 2499   2.391   1.772   2.429  0.1557  0.2636  0.3090
   93phy    C20 2500   2.243   1.742   2.439 -0.1701  0.3135 -0.2598
   93phy    C18 2501   2.170   1.685   2.570 -0.1040 -0.4145  0.4504
   93phy    O01 2502   2.190   1.773   2.680 -0.4485 -0.7706  0.0956
   93phy    H01 2503   2.265   1.742   2.726 -0.1213  1.8210  1.5043
   93phy    C19 2504   2.021   1.706   2.531 -0.3632 -0.1460 -0.3756
   93phy    C13 2505   2.217   1.530   2.613  0.4646 -0.3566 -0.3708
   93phy     H3 2506   2.218   1.461   2.524 -3.0881 -0.1432 -0.7351
   93phy    O33 2507   2.108   1.468   2.688  0.4194 -0.0819  0.1158
   93phy    H1B 2508   2.076   1.519   2.760 -1.2802 -0.8291 -0.0807
   93phy    C12 2509   2.357   1.524   2.693  0.3252  0.1935  0.2121
   93phy    O11 2510   2.374   1.623   2.789 -0.0635  0.0382 -0.2658
   93phy    H1A 2511   2.381   1.585   2.874  0.5761  1.6141  0.4180
   94phy    C35 2512   3.701   1.819   0.691 -0.5080  0.0726 -0.5843
   94phy    C33 2513   3.827   1.761   0.750 -0.1117  0.1608  0.1760
   94phy    C34 2514   3.861   1.647   0.650  0.0265 -0.3389 -0.2830
   94phy    C32 2515   3.938   1.864   0.762 -0.2465 -0.5771 -0.3605
   94phy    C31 2516   3.961   1.924   0.897 -0.1588  0.1520 -0.6486
   94phy    C30 2517   4.088   2.007   0.914  0.1370  0.1009 -0.0351
   94phy    C28 2518   4.109   2.068   1.053  0.3925  0.0565 -0.0371
   94phy    C29 2519   4.224   1.997   1.115 -0.1688  0.2515 -0.5418
   94phy    C27 2520   4.155   2.212   1.050 -0.0414  0.5891  0.1182
   94phy    C26 2521   4.058   2.323   1.064  0.0296 -0.3813 -0.1131
   94phy    C25 2522   4.124   2.463   1.049 -0.2556  0.2884 -0.3324
   94phy    C23 2523   4.021   2.571   1.029  0.0676 -0.4904  0.2230
   94phy    C24 2524   4.036   2.671   1.137 -0.1333 -0.2255  0.0457
   94phy    C22 2525   4.043   2.646   0.892 -0.1332 -0.1311 -0.3164
   94phy    C21 2526   3.973   2.593   0.772 -0.1091 -0.3166 -0.0097
   94phy    C20 2527   4.005   2.694   0.658 -0.0176  0.4540  0.2487
   94phy    C18 2528   3.968   2.656   0.511 -0.8146 -0.2252 -0.6387
   94phy    O01 2529   4.023   2.529   0.474 -0.1339  0.0126 -0.1780
   94phy    H01 2530   4.059   2.476   0.542 -0.2902 -1.1085 -0.9433
   94phy    C19 2531   4.052   2.763   0.441  0.2103  0.0856  0.2293
   94phy    C13 2532   3.816   2.670   0.473  0.3202 -0.2505 -0.2328
   94phy     H3 2533   3.765   2.598   0.543  1.1816 -0.2703  0.3885
   94phy    O33 2534   3.740   2.787   0.508  0.2223  0.2726 -0.2296
   94phy    H1B 2535   3.650   2.765   0.526  0.2442 -0.7212 -1.2325
   94phy    C12 2536   3.753   2.585   0.352  0.1459 -0.1372 -0.2289
   94phy    O11 2537   3.813   2.462   0.313 -0.1267 -0.2092 -0.0979
   94phy    H1A 2538   3.902   2.473   0.341 -0.7073 -0.2016  1.9006
   95phy    C35 2539   4.365   3.353   1.291 -0.8032 -0.0055 -0.1305
   95phy    C33 2540   4.319   3.500   1.291 -0.0784  0.1427 -0.0777
   95phy    C34 2541   4.349   3.571   1.155  0.8823 -0.6329  0.5907
   95phy    C32 2542   4.177   3.512   1.351 -0.1563 -0.1310  0.1756
   95phy    C31 2543   4.167   3.647   1.437 -0.3775  0.0981  0.3283
   95phy    C30 2544   4.027   3.687   1.491 -0.0645 -0.0998 -0.2048
   95phy    C28 2545   4.021   3.826   1.560  0.2969 -0.0076 -0.2489
   95phy    C29 2546   3.981   3.924   1.454  0.5055  0.3023  0.5960
   95phy    C27 2547   3.908   3.821   1.666 -0.2653  0.2404 -0.5946
   95phy    C26 2548   3.940   3.866   1.806  0.4538  0.0660  0.1755
   95phy    C25 2549   3.821   3.873   1.907  0.0857 -0.2204 -0.2951
   95phy    C23 2550   3.842   3.947   2.043 -0.4668  0.6074  0.0349
   95phy    C24 2551   3.850   4.099   2.038 -0.2150 -0.2749  0.2034
   95phy    C22 2552   3.734   3.904   2.141  0.0308 -0.3775 -0.3774
   95phy    C21 2553   3.767   3.797   2.239  0.3345 -0.0627 -0.0665
   95phy    C20 2554   3.646   3.764   2.325 -0.4377  0.5080 -0.0965
   95phy    C18 2555   3.665   3.678   2.455  0.3270 -0.2174 -0.6186
   95phy    O01 2556   3.764   3.742   2.544  0.6416  0.1942  0.3721
   95phy    H01 2557   3.844   3.754   2.495 -0.1482  0.0441 -0.9994
   95phy    C19 2558   3.531   3.714   2.523 -0.3513  0.1088 -0.2208
   95phy    C13 2559   3.684   3.517   2.448 -0.1065  0.8836 -0.5630
   95phy     H3 2560   3.600   3.473   2.389  0.0413 -0.6541  0.3080
   95phy    O33 2561   3.662   3.458   2.574 -0.1046  0.2854 -0.0297
   95phy    H1B 2562   3.733   3.486   2.629 -0.1856 -1.3718  1.0101
   95phy    C12 2563   3.820   3.457   2.385 -0.0152 -0.0896 -0.1770
   95phy    O11 2564   3.939   3.489   2.452  0.0265  0.1010 -0.0806
   95phy    H1A 2565   3.942   3.442   2.533 -1.4237  0.6600  0.3456
   96phy    C35 2566   2.850   2.399   2.318 -0.0203  0.3716  0.5658
   96phy    C33 2567   2.948   2.376   2.202  0.1161  0.6257  0.2044
   96phy    C34 2568   2.883   2.274   2.109  0.0071 -0.0230  0.0798
   96phy    C32 2569   2.974   2.504   2.121  0.4176  0.5990  0.2538
   96phy    C31 2570   3.120   2.517   2.080 -0.3522 -1.1129  0.5514
   96phy    C30 2571   3.145   2.636   1.980  0.2391  0.4792 -0.1390
   96phy    C28 2572   3.294   2.665   1.972 -0.3920 -0.0208  0.0025
   96phy    C29 2573   3.337   2.631   1.830  0.1030  0.0829 -0.2625
   96phy    C27 2574   3.314   2.814   1.996  1.0099 -0.5888  0.2277
   96phy    C26 2575   3.422   2.847   2.099  0.4185  0.1317  0.1057
   96phy    C25 2576   3.421   3.002   2.125  0.3180  0.0233 -0.1348
   96phy    C23 2577   3.524   3.043   2.233 -0.2449  0.3873 -0.0200
   96phy    C24 2578   3.634   3.124   2.178 -0.2133 -0.2904 -0.2344
   96phy    C22 2579   3.448   3.135   2.330 -0.0138 -0.4404 -0.0554
   96phy    C21 2580   3.488   3.124   2.481  0.4230 -0.0078  0.2720
   96phy    C20 2581   3.403   3.210   2.567 -0.5431  0.1824  0.2121
   96phy    C18 2582   3.449   3.231   2.721  0.1414  0.0085 -0.1010
   96phy    O01 2583   3.589   3.270   2.718 -0.0194 -0.6424 -0.5808
   96phy    H01 2584   3.604   3.341   2.659 -0.6305 -0.3341 -0.3669
   96phy    C19 2585   3.373   3.361   2.760 -0.0831  0.1403  0.2059
   96phy    C13 2586   3.426   3.097   2.807 -0.0709 -0.3589 -0.6187
   96phy     H3 2587   3.468   3.009   2.752 -1.7693 -1.1076 -0.7917
   96phy    O33 2588   3.288   3.061   2.806  0.2186 -0.1582 -0.6031
   96phy    H1B 2589   3.281   2.972   2.835 -0.2605  0.1280  0.1864
   96phy    C12 2590   3.480   3.080   2.956  0.3431 -0.1065  0.2578
   96phy    O11 2591   3.479   2.947   3.003  0.0935 -0.1063 -0.1603
   96phy    H1A 2592   3.413   2.947   3.069  0.5108 -0.5820  0.2770
   97phy    C35 2593   2.916   3.239   1.681  0.2093  0.3099  0.0470
   97phy    C33 2594   2.948   3.118   1.766 -0.5069 -0.3117 -0.2425
   97phy    C34 2595   2.898   3.149   1.909  0.0359  0.4572  0.1504
   97phy    C32 2596   2.883   2.990   1.709 -0.4268  0.1542  0.2354
   97phy    C31 2597   2.984   2.876   1.681  0.0891  0.0159  0.1360
   97phy    C30 2598   2.915   2.762   1.604  0.3584 -0.0705  0.0852
   97phy    C28 2599   3.001   2.636   1.602  0.1150  0.0765  0.2165
   97phy    C29 2600   2.943   2.529   1.695  0.4536  0.4173  0.4081
   97phy    C27 2601   3.005   2.587   1.457  0.1012  0.1163 -0.5053
   97phy    C26 2602   3.131   2.509   1.409 -0.3999 -0.2648  0.0994
   97phy    C25 2603   3.095   2.433   1.279 -0.0770 -0.3783 -0.0831
   97phy    C23 2604   3.210   2.352   1.210  0.0650  0.0316 -0.2030
   97phy    C24 2605   3.195   2.206   1.251 -0.3915 -0.0534 -0.1344
   97phy    C22 2606   3.192   2.356   1.059  0.0534  0.5331  0.3171
   97phy    C21 2607   3.236   2.472   0.971  0.0278  0.2867 -0.1169
   97phy    C20 2608   3.177   2.464   0.828 -0.1793  0.2138  0.3495
   97phy    C18 2609   3.196   2.589   0.732 -0.4437  0.5753 -0.3349
   97phy    O01 2610   3.159   2.711   0.800  0.0453  0.6221 -0.5739
   97phy    H01 2611   3.119   2.686   0.881 -0.1122 -0.1192 -0.8726
   97phy    C19 2612   3.092   2.567   0.622  0.0418  0.0671  0.0079
   97phy    C13 2613   3.352   2.605   0.675  0.4163 -0.2855 -0.3781
   97phy     H3 2614   3.413   2.618   0.769  0.4402  0.3301 -0.4741
   97phy    O33 2615   3.419   2.486   0.633 -0.0697  0.1394  0.0142
   97phy    H1B 2616   3.446   2.488   0.543 -1.5991  0.8093 -0.4516
   97phy    C12 2617   3.425   2.734   0.622  0.4007 -0.6067  0.0875
   97phy    O11 2618   3.482   2.719   0.492 -0.3599  0.2953  0.5667
   97phy    H1A 2619   3.417   2.722   0.425 -0.5321 -1.1288  0.6572
   98phy    C35 2620   3.781   4.803   1.945 -0.1427  0.1400 -0.3333
   98phy    C33 2621   3.751   4.695   1.838  0.1873  0.0922  0.3425
   98phy    C34 2622   3.863   4.697   1.732  0.0960  0.1217 -0.3570
   98phy    C32 2623   3.734   4.556   1.908  0.1228  0.1376  0.2177
   98phy    C31 2624   3.630   4.465   1.842  0.3137  0.0286  0.2405
   98phy    C30 2625   3.598   4.337   1.922  0.0950 -0.1293  0.4443
   98phy    C28 2626   3.488   4.239   1.875  0.5464  0.1301 -0.0943
   98phy    C29 2627   3.529   4.157   1.751 -0.1403  0.3837  0.2345
   98phy    C27 2628   3.461   4.134   1.984  0.2389 -0.5753 -0.1802
   98phy    C26 2629   3.339   4.045   2.000  0.3212 -0.0014 -0.1083
   98phy    C25 2630   3.334   3.930   2.106  0.1717  0.5555  0.6536
   98phy    C23 2631   3.198   3.874   2.148  0.2856 -0.3975 -0.1319
   98phy    C24 2632   3.150   3.773   2.054 -0.3034 -0.0739 -0.3083
   98phy    C22 2633   3.216   3.809   2.284 -0.2733  0.2864  0.0022
   98phy    C21 2634   3.116   3.835   2.399  0.8908  0.1210 -0.0586
   98phy    C20 2635   3.169   3.776   2.533 -0.0521 -0.8050  0.2740
   98phy    C18 2636   3.096   3.785   2.670  0.2025 -0.0201 -1.2553
   98phy    O01 2637   2.958   3.739   2.673 -0.5507  0.1270  0.0574
   98phy    H01 2638   2.929   3.738   2.762 -0.4941 -0.1181  0.0715
   98phy    C19 2639   3.164   3.668   2.751  0.0210 -0.2620  0.2922
   98phy    C13 2640   3.107   3.933   2.747  0.2226  0.1660  0.0567
   98phy     H3 2641   3.208   3.979   2.728  1.3127 -1.4582  1.6226
   98phy    O33 2642   3.112   3.924   2.890 -0.0081 -0.1180 -0.1470
   98phy    H1B 2643   3.037   3.880   2.926 -0.0062  0.1882  0.2404
   98phy    C12 2644   3.003   4.038   2.694 -0.1405 -0.6588 -0.1232
   98phy    O11 2645   2.888   4.062   2.768 -0.2949 -0.0171 -0.2364
   98phy    H1A 2646   2.842   4.113   2.705  0.0216 -0.6865 -1.0249
   99phy    C35 2647   2.821   2.658   0.875  0.0865 -0.1156 -0.0461
   99phy    C33 2648   2.712   2.760   0.885 -0.4075  0.2216 -0.1028
   99phy    C34 2649   2.591   2.716   0.808 -0.4412 -0.3186 -0.0268
   99phy    C32 2650   2.700   2.806   1.028  0.3539  0.4329  0.2723
   99phy    C31 2651   2.648   2.946   1.051 -0.3764  0.5019  0.3474
   99phy    C30 2652   2.694   3.000   1.191  0.6156 -0.2094 -0.0315
   99phy    C28 2653   2.658   3.148   1.223 -0.1986 -0.5324  0.2894
   99phy    C29 2654   2.671   3.162   1.374 -0.3639 -0.1718  0.3968
   99phy    C27 2655   2.751   3.250   1.147  0.0603  0.4639 -0.1000
   99phy    C26 2656   2.676   3.371   1.090  0.6087 -0.0382 -0.2166
   99phy    C25 2657   2.752   3.455   0.994 -0.4767  0.1815 -0.0792
   99phy    C23 2658   2.677   3.574   0.928  0.0408 -0.1925 -0.0846
   99phy    C24 2659   2.662   3.701   1.013 -0.2158 -0.0820  0.5029
   99phy    C22 2660   2.752   3.613   0.801 -0.1917 -0.2837 -0.1446
   99phy    C21 2661   2.688   3.567   0.673 -0.0455 -0.0602 -0.2300
   99phy    C20 2662   2.764   3.641   0.557  0.8404  0.2721  0.0548
   99phy    C18 2663   2.716   3.620   0.408 -0.4150 -0.7692 -0.3192
   99phy    O01 2664   2.711   3.479   0.389 -0.1664  0.1668  0.0108
   99phy    H01 2665   2.654   3.461   0.316  1.0966  1.2324 -1.3043
   99phy    C19 2666   2.826   3.685   0.323  0.1108  0.2612  0.5416
   99phy    C13 2667   2.572   3.691   0.377 -0.0263  0.0244 -0.2466
   99phy     H3 2668   2.511   3.654   0.463  1.1604 -1.3918  0.0290
   99phy    O33 2669   2.556   3.830   0.402 -0.1514  0.3705  0.2195
   99phy    H1B 2670   2.616   3.876   0.346 -0.3426  0.6574  0.2513
   99phy    C12 2671   2.457   3.645   0.277  0.6104  0.0887 -0.1013
   99phy    O11 2672   2.470   3.519   0.221 -0.1205  0.1423 -0.6988
   99phy    H1A 2673   2.399   3.464   0.250 -0.0857  0.8673  0.8975
  100phy    C35 2674   3.493   3.653   1.866 -0.0036 -0.0132  0.1029
  100phy    C33 2675   3.545   3.504   1.882  0.0445  0.2272  0.3427
  100phy    C34 2676   3.603   3.491   2.025 -0.3624  0.0233  0.7423
  100phy    C32 2677   3.427   3.404   1.866 -0.1827 -0.1043  0.0832
  100phy    C31 2678   3.475   3.290   1.781 -0.4275  0.2571  0.4243
  100phy    C30 2679   3.365   3.194   1.733  0.1760 -0.1547  0.4215
  100phy    C28 2680   3.416   3.088   1.632 -0.2870  0.4489  0.0864
  100phy    C29 2681   3.457   2.955   1.704 -0.0925  0.1003  0.5575
  100phy    C27 2682   3.298   3.070   1.533 -0.2305  0.3495 -0.4086
  100phy    C26 2683   3.309   3.009   1.395 -0.3732  0.0743  0.3166
  100phy    C25 2684   3.178   3.009   1.308 -0.3462 -0.6390  0.4263
  100phy    C23 2685   3.181   2.937   1.171  0.3685  0.4917 -0.4218
  100phy    C24 2686   3.159   2.791   1.177 -0.0730  0.1715 -0.2827
  100phy    C22 2687   3.082   3.011   1.082 -0.3260  0.3485 -0.3431
  100phy    C21 2688   3.130   3.036   0.935  0.5159  0.0343  0.0319
  100phy    C20 2689   3.008   3.069   0.843  0.1055  0.0250 -0.5574
  100phy    C18 2690   3.031   3.124   0.699  0.4228 -0.2872 -0.0465
  100phy    O01 2691   3.115   3.242   0.701  0.0466 -0.5094 -0.0601
  100phy    H01 2692   3.202   3.219   0.675 -0.5727 -1.4208 -1.4291
  100phy    C19 2693   2.892   3.183   0.662 -0.1026  0.3997  0.4005
  100phy    C13 2694   3.084   3.020   0.593  0.2164  0.0946  0.3105
  100phy     H3 2695   3.186   2.998   0.634  0.7733  0.9024 -0.5891
  100phy    O33 2696   3.033   2.887   0.603 -0.0695 -0.2407  0.1184
  100phy    H1B 2697   3.051   2.848   0.687 -2.1859 -0.2585  0.6273
  100phy    C12 2698   3.160   3.055   0.459 -0.5788 -0.3243 -0.1169
  100phy    O11 2699   3.104   3.026   0.338  0.0878  0.5772  0.1699
  100phy    H1A 2700   3.080   2.935   0.342 -1.0430  0.8998  1.3537
  101phy    C35 2701   3.662   3.992   1.365  0.3580  0.1622 -0.1091
  101phy    C33 2702   3.538   3.902   1.388 -0.1889 -0.2488 -0.0690
  101phy    C34 2703   3.553   3.848   1.530  0.0410 -0.4676  0.2873
  101phy    C32 2704   3.413   3.973   1.348 -0.0189 -0.0299 -0.3747
  101phy    C31 2705   3.310   3.882   1.270  0.3462 -0.0414  0.1545
  101phy    C30 2706   3.184   3.958   1.234 -0.0931  0.3355  0.6606
  101phy    C28 2707   3.074   3.895   1.143 -0.5343 -0.1023 -0.0059
  101phy    C29 2708   2.989   3.793   1.211  0.0570 -0.5523 -0.4380
  101phy    C27 2709   2.994   4.003   1.065  0.6247 -0.1464 -0.0094
  101phy    C26 2710   2.983   3.987   0.909  0.2082  0.1910 -0.2981
  101phy    C25 2711   2.931   4.111   0.835  0.0037  0.4259 -0.2839
  101phy    C23 2712   2.899   4.079   0.686  0.3309  0.1450 -0.0207
  101phy    C24 2713   2.753   4.025   0.669  0.1697  0.4137 -0.5493
  101phy    C22 2714   2.906   4.203   0.597  0.1219  0.0764 -0.2500
  101phy    C21 2715   3.015   4.191   0.489  0.8554  0.4183 -0.0119
  101phy    C20 2716   3.009   4.298   0.381  0.6223 -0.0652 -0.1698
  101phy    C18 2717   3.041   4.261   0.230 -0.1124 -0.3208  0.3883
  101phy    O01 2718   3.163   4.178   0.232 -0.2683  0.0569 -0.2496
  101phy    H01 2719   3.235   4.233   0.256  0.7652 -0.9377 -0.9732
  101phy    C19 2720   3.088   4.395   0.169  0.2609 -0.1528 -0.4004
  101phy    C13 2721   2.920   4.192   0.150  0.2254 -0.1496  0.0997
  101phy     H3 2722   2.908   4.094   0.203  0.0105  0.5269  1.3484
  101phy    O33 2723   2.789   4.241   0.175  0.0187  0.6140  0.3391
  101phy    H1B 2724   2.761   4.293   0.102 -1.6054 -0.7727 -0.0797
  101phy    C12 2725   2.936   4.103   0.020 -0.0819  0.3771 -0.2097
  101phy    O11 2726   2.902   4.170  -0.097 -0.0708 -0.3424 -0.2386
  101phy    H1A 2727   2.915   4.107  -0.166  1.8861  0.1856 -0.4014
  102phy    C35 2728   1.739   0.820   2.169 -0.2330 -0.4173 -0.4448
  102phy    C33 2729   1.622   0.749   2.098 -0.5834 -0.6326  0.1489
  102phy    C34 2730   1.629   0.739   1.947 -0.1805 -0.1937  0.2477
  102phy    C32 2731   1.598   0.613   2.163 -0.5555 -0.4301  0.2462
  102phy    C31 2732   1.502   0.599   2.283  0.0633 -0.3051 -0.6931
  102phy    C30 2733   1.505   0.462   2.357  0.1892  0.0837 -0.1263
  102phy    C28 2734   1.428   0.438   2.487 -0.3157  0.2091 -0.1388
  102phy    C29 2735   1.278   0.410   2.478  0.3375 -0.2539 -0.0203
  102phy    C27 2736   1.492   0.321   2.566 -0.0067  0.3281  0.1521
  102phy    C26 2737   1.514   0.356   2.716  0.3450 -0.2414  0.0925
  102phy    C25 2738   1.586   0.246   2.795 -0.2295 -0.4264 -0.5190
  102phy    C23 2739   1.615   0.278   2.939 -0.0864  0.3093  0.1388
  102phy    C24 2740   1.496   0.256   3.033  0.2328 -0.2219 -0.5658
  102phy    C22 2741   1.738   0.189   2.989 -0.3381 -0.3740  0.1945
  102phy    C21 2742   1.831   0.224   3.109  0.2837 -0.5667  0.0133
  102phy    C20 2743   1.945   0.127   3.132  0.1975  0.2464 -0.1778
  102phy    C18 2744   2.070   0.160   3.218 -0.3014  0.0860  0.1858
  102phy    O01 2745   2.031   0.206   3.349 -0.2791 -0.7180  0.0981
  102phy    H01 2746   1.967   0.143   3.376 -0.3153 -0.8717 -0.3495
  102phy    C19 2747   2.125   0.020   3.240 -0.2469  0.2647 -0.3946
  102phy    C13 2748   2.181   0.260   3.151 -0.5908  0.1955 -0.1650
  102phy     H3 2749   2.210   0.226   3.049  0.1804  0.1437  0.0660
  102phy    O33 2750   2.311   0.246   3.224  0.7076 -0.4329  0.1947
  102phy    H1B 2751   2.374   0.303   3.184  1.5383 -0.5712  1.2436
  102phy    C12 2752   2.137   0.409   3.131  0.2610 -0.3894 -0.1368
  102phy    O11 2753   2.235   0.499   3.073  0.0459  0.1446 -0.3320
  102phy    H1A 2754   2.319   0.484   3.113  1.2974  1.9489 -2.0935
  103phy    C35 2755   3.101   3.573   1.728 -0.0860 -0.5075  0.3540
  103phy    C33 2756   3.183   3.669   1.642 -0.4440  0.1938 -0.3024
  103phy    C34 2757   3.236   3.592   1.514  0.4584  0.7932  0.1652
  103phy    C32 2758   3.093   3.789   1.605 -0.4636 -0.4983 -0.0391
  103phy    C31 2759   3.118   3.918   1.686  0.0141 -0.0188 -0.1685
  103phy    C30 2760   3.035   4.035   1.637 -0.0115  0.4605 -0.3383
  103phy    C28 2761   3.063   4.164   1.716 -0.3011  0.3329  0.0159
  103phy    C29 2762   3.161   4.251   1.640 -0.1946  0.0968  0.1140
  103phy    C27 2763   2.925   4.221   1.751 -0.7011  0.2688 -0.8682
  103phy    C26 2764   2.918   4.328   1.848  0.3119  0.0026 -0.2280
  103phy    C25 2765   2.774   4.363   1.878 -0.1288  0.1492 -0.5368
  103phy    C23 2766   2.748   4.504   1.939  0.0044 -0.0958 -0.2521
  103phy    C24 2767   2.738   4.604   1.820  0.4979 -0.0144  0.4701
  103phy    C22 2768   2.625   4.509   2.027 -0.1361  0.5566  0.0389
  103phy    C21 2769   2.652   4.463   2.178  0.0960  0.5469  0.3056
  103phy    C20 2770   2.521   4.463   2.257 -0.5240 -0.0840  0.4300
  103phy    C18 2771   2.527   4.416   2.406 -0.3689 -0.2288 -0.1549
  103phy    O01 2772   2.632   4.477   2.486  0.0519  0.1051  0.2723
  103phy    H01 2773   2.671   4.548   2.439 -0.2240  1.0139  1.3573
  103phy    C19 2774   2.389   4.464   2.461 -0.3690 -0.2125 -0.0708
  103phy    C13 2775   2.545   4.252   2.418  0.1030  0.2717 -0.0589
  103phy     H3 2776   2.630   4.222   2.351 -1.8198 -0.8856 -2.1320
  103phy    O33 2777   2.439   4.184   2.357  0.0307 -0.0966 -0.2046
  103phy    H1B 2778   2.362   4.237   2.363 -0.1970 -0.3882 -0.5091
  103phy    C12 2779   2.578   4.190   2.562 -0.0467  0.1661  0.1291
  103phy    O11 2780   2.689   4.239   2.632  0.3618 -0.0850  0.0465
  103phy    H1A 2781   2.697   4.329   2.607  1.2071  0.5903  2.4777
  104phy    C35 2782   2.233   4.457   1.259  0.1444  0.0151  0.3569
  104phy    C33 2783   2.223   4.538   1.382  0.2268 -0.0904  0.1213
  104phy    C34 2784   2.153   4.457   1.486  0.4600  0.6323  0.0293
  104phy    C32 2785   2.362   4.580   1.434  0.2528 -0.0543 -0.0649
  104phy    C31 2786   2.419   4.716   1.398 -0.4225  0.3039  0.4974
  104phy    C30 2787   2.562   4.732   1.460  0.2745 -0.2587  0.4042
  104phy    C28 2788   2.637   4.861   1.414  1.1702  0.0342 -0.3823
  104phy    C29 2789   2.760   4.876   1.504 -0.6291 -0.6578  0.4103
  104phy    C27 2790   2.693   4.865   1.271 -0.6924  0.4692 -0.3289
  104phy    C26 2791   2.595   4.935   1.175 -0.3991 -0.1252 -0.2604
  104phy    C25 2792   2.657   4.975   1.041  0.4120 -0.2123  0.1982
  104phy    C23 2793   2.583   5.092   0.973 -0.0758  0.0061 -0.0384
  104phy    C24 2794   2.639   5.226   1.025 -0.4002  0.0858  0.6272
  104phy    C22 2795   2.604   5.089   0.820 -0.1422 -0.0644  0.0269
  104phy    C21 2796   2.477   5.102   0.732 -0.5740 -0.4249 -0.1450
  104phy    C20 2797   2.515   5.101   0.584 -0.0584  0.0497  0.2824
  104phy    C18 2798   2.410   5.132   0.464 -0.5333  0.4839  0.1430
  104phy    O01 2799   2.316   5.024   0.461  0.0618  0.1508  0.1989
  104phy    H01 2800   2.361   4.942   0.465 -1.2757 -0.6834 -0.7068
  104phy    C19 2801   2.494   5.118   0.335  0.5148  0.2985 -0.2551
  104phy    C13 2802   2.329   5.273   0.462  0.4032  0.0508 -0.3908
  104phy     H3 2803   2.385   5.333   0.539  1.6609 -0.9859 -0.4614
  104phy    O33 2804   2.330   5.365   0.352 -0.3312 -0.4738 -0.1444
  104phy    H1B 2805   2.301   5.323   0.273 -0.0160 -0.2431 -0.3837
  104phy    C12 2806   2.201   5.302   0.547  0.4636 -0.1396 -0.0754
  104phy    O11 2807   2.087   5.258   0.482 -0.2710 -0.0971  0.0854
  104phy    H1A 2808   2.096   5.268   0.389 -0.0779 -1.9861 -0.1354
  105phy    C35 2809   2.282   2.615   0.993  0.5431  0.1084  0.0665
  105phy    C33 2810   2.136   2.626   1.031 -0.2192 -0.2104  0.1696
  105phy    C34 2811   2.096   2.531   1.144 -0.3534  0.1556  0.4411
  105phy    C32 2812   2.109   2.768   1.085  0.0543  0.0324 -0.4281
  105phy    C31 2813   1.967   2.826   1.071  0.3119 -0.2514 -0.0695
  105phy    C30 2814   1.950   2.952   1.153 -0.3507  0.0500 -0.0276
  105phy    C28 2815   1.822   3.031   1.123 -0.3695 -0.0842 -0.1905
  105phy    C29 2816   1.724   3.036   1.242 -0.3188  0.1400  0.6391
  105phy    C27 2817   1.865   3.176   1.086 -0.0230  0.0357 -0.0220
  105phy    C26 2818   1.778   3.249   0.988  0.3361  0.1112  0.1658
  105phy    C25 2819   1.814   3.395   0.974 -0.4721 -0.2633 -0.4199
  105phy    C23 2820   1.723   3.474   0.877 -0.4130  0.4111  0.2282
  105phy    C24 2821   1.620   3.543   0.965  0.1946  0.3025  0.3686
  105phy    C22 2822   1.804   3.578   0.793  0.2876  0.0932 -0.4661
  105phy    C21 2823   1.891   3.533   0.680 -0.0048 -0.0430 -0.3047
  105phy    C20 2824   1.931   3.647   0.581 -0.4676 -0.5661  0.2256
  105phy    C18 2825   2.039   3.602   0.479  0.4392  0.1936 -0.1826
  105phy    O01 2826   2.162   3.576   0.558 -0.0878  0.1170  0.2225
  105phy    H01 2827   2.159   3.628   0.635 -0.5926 -0.1659  0.4020
  105phy    C19 2828   2.065   3.726   0.395  0.2196  0.2106  0.2813
  105phy    C13 2829   2.005   3.481   0.383 -0.6281  0.8974  0.0272
  105phy     H3 2830   1.979   3.397   0.453  0.9450  0.4154  0.0561
  105phy    O33 2831   1.880   3.478   0.314  0.5997 -0.5103  0.0312
  105phy    H1B 2832   1.894   3.496   0.223  0.5659 -0.9836 -0.0680
  105phy    C12 2833   2.114   3.387   0.318  0.2028  0.3895 -0.0509
  105phy    O11 2834   2.247   3.410   0.358  0.5271  0.0870  0.0469
  105phy    H1A 2835   2.229   3.469   0.429 -1.5888 -0.4849  0.0282
  106phy    C35 2836   1.759   4.569   1.906 -0.2027  0.3268 -0.0396
  106phy    C33 2837   1.799   4.716   1.906  0.0444  0.5538 -0.0271
  106phy    C34 2838   1.767   4.765   1.769  0.4361  0.3736  0.0009
  106phy    C32 2839   1.722   4.793   2.017 -0.4461 -0.0616  0.2323
  106phy    C31 2840   1.775   4.934   2.050  0.1158  0.3495 -0.1801
  106phy    C30 2841   1.720   4.981   2.183  0.5068 -0.2211  0.3764
  106phy    C28 2842   1.778   5.113   2.244 -0.3717  0.4648 -0.3978
  106phy    C29 2843   1.678   5.225   2.215 -0.3650  0.1173 -0.5102
  106phy    C27 2844   1.797   5.096   2.397  0.2529  0.2056 -0.1455
  106phy    C26 2845   1.933   5.132   2.461  0.5057 -0.2168 -0.6827
  106phy    C25 2846   1.926   5.121   2.609 -0.1234 -0.3657 -0.1463
  106phy    C23 2847   2.060   5.142   2.677  0.2569 -0.0732 -0.3931
  106phy    C24 2848   2.067   5.282   2.740 -0.1854  0.1462  0.4561
  106phy    C22 2849   2.093   5.051   2.796 -0.1859 -0.2764 -0.1973
  106phy    C21 2850   2.222   4.970   2.776 -0.0642 -1.2197  0.7063
  106phy    C20 2851   2.271   4.909   2.912  0.0272 -0.4763 -0.2259
  106phy    C18 2852   2.400   4.819   2.926  0.1330  0.1232  0.2104
  106phy    O01 2853   2.507   4.893   2.855 -0.0903  0.0542 -0.1100
  106phy    H01 2854   2.563   4.836   2.806 -0.5300 -0.2866 -0.2201
  106phy    C19 2855   2.431   4.815   3.080  0.1541  0.2705  0.1474
  106phy    C13 2856   2.382   4.678   2.849 -0.3960 -0.4441  0.0240
  106phy     H3 2857   2.321   4.689   2.756 -0.7204 -0.3730  0.2456
  106phy    O33 2858   2.294   4.590   2.922  0.1681 -0.2129 -0.0249
  106phy    H1B 2859   2.220   4.640   2.949  0.7932  1.3381 -1.0455
  106phy    C12 2860   2.516   4.601   2.798 -0.3765 -0.1923 -0.4824
  106phy    O11 2861   2.614   4.682   2.739  0.3021  0.4787 -0.2097
  106phy    H1A 2862   2.684   4.625   2.712 -0.2279 -0.9059  1.1641
  107phy    C35 2863   2.883   1.080   1.845  0.3260 -0.4588  0.2111
  107phy    C33 2864   3.006   1.077   1.940 -0.4571  0.0436  0.1034
  107phy    C34 2865   3.082   1.209   1.923 -0.3819 -0.2042  0.2455
  107phy    C32 2866   2.947   1.049   2.080 -0.2294 -0.0250 -0.3230
  107phy    C31 2867   3.046   1.008   2.189 -0.4933  0.0530 -0.2225
  107phy    C30 2868   2.968   0.984   2.322 -0.3143  0.2481 -0.0995
  107phy    C28 2869   3.051   0.944   2.445 -0.2703  0.3004  0.3065
  107phy    C29 2870   3.109   1.063   2.521  0.0540 -0.5512 -0.0478
  107phy    C27 2871   2.956   0.873   2.538 -0.2540  0.3452 -0.2701
  107phy    C26 2872   3.023   0.762   2.625 -0.1334  0.1118  0.0654
  107phy    C25 2873   2.922   0.687   2.713 -0.1047 -0.0288  0.2130
  107phy    C23 2874   2.965   0.584   2.817  0.1223 -1.0480  0.5938
  107phy    C24 2875   2.988   0.669   2.944 -0.5759 -0.0621 -0.4550
  107phy    C22 2876   2.851   0.483   2.841 -0.4652 -0.4638  0.3382
  107phy    C21 2877   2.894   0.344   2.890 -0.1250  0.0479 -0.3843
  107phy    C20 2878   2.772   0.271   2.945  0.5427 -0.0487  0.0233
  107phy    C18 2879   2.778   0.114   2.977  0.1272  0.5766 -0.6480
  107phy    O01 2880   2.880   0.100   3.080 -0.0231  0.0753 -0.5043
  107phy    H01 2881   2.870   0.177   3.132 -0.0388  0.8626 -1.6352
  107phy    C19 2882   2.644   0.081   3.045  0.2991  0.1034 -0.0454
  107phy    C13 2883   2.808   0.018   2.848  0.2732 -0.1954  0.1300
  107phy     H3 2884   2.887   0.066   2.785  0.5178 -1.9413 -0.9667
  107phy    O33 2885   2.700   0.007   2.752  0.3351 -0.0791 -0.1153
  107phy    H1B 2886   2.624  -0.019   2.800 -0.4743  1.5999 -0.4331
  107phy    C12 2887   2.866  -0.130   2.875  0.3332 -0.1476 -0.2863
  107phy    O11 2888   2.978  -0.136   2.964 -0.1687 -0.1291 -0.0380
  107phy    H1A 2889   2.978  -0.053   3.007  1.9571  0.3734 -0.8915
  108phy    C35 2890   4.217   4.239   1.585 -0.1811 -0.0202 -0.2553
  108phy    C33 2891   4.109   4.329   1.543 -0.2210  0.1516 -0.5075
  108phy    C34 2892   3.979   4.291   1.623  0.1267  0.4538 -0.3935
  108phy    C32 2893   4.153   4.479   1.566  0.1859  0.9707  0.1992
  108phy    C31 2894   4.132   4.568   1.442 -0.6135 -0.0662 -0.2019
  108phy    C30 2895   4.205   4.706   1.445 -0.2542  0.0830  0.1436
  108phy    C28 2896   4.174   4.798   1.327 -0.3975  0.5611  0.1647
  108phy    C29 2897   4.058   4.891   1.349 -0.5137 -0.4601  0.1031
  108phy    C27 2898   4.297   4.882   1.291 -0.8267  0.3207 -0.0577
  108phy    C26 2899   4.326   4.917   1.143 -0.0909 -0.3386 -0.6693
  108phy    C25 2900   4.456   4.985   1.123 -0.2456 -0.6105  0.0543
  108phy    C23 2901   4.483   5.038   0.977  0.3286 -0.2345  0.2862
  108phy    C24 2902   4.529   5.182   0.973 -0.0290  0.1022 -0.1441
  108phy    C22 2903   4.584   4.948   0.907  0.2575  0.0393 -0.1523
  108phy    C21 2904   4.554   4.916   0.762  0.1518 -0.4898  0.0378
  108phy    C20 2905   4.657   4.826   0.699 -0.4504  0.0198 -0.2613
  108phy    C18 2906   4.637   4.780   0.546 -0.0809  0.1443 -0.2459
  108phy    O01 2907   4.507   4.717   0.527 -0.4131 -0.6281 -0.1714
  108phy    H01 2908   4.454   4.710   0.603 -0.0091 -0.3823  0.1355
  108phy    C19 2909   4.736   4.666   0.529 -0.3635 -0.1779  0.4707
  108phy    C13 2910   4.664   4.895   0.432 -0.4583 -0.4173  0.0463
  108phy     H3 2911   4.753   4.955   0.465 -1.1357  0.3137  0.5730
  108phy    O33 2912   4.714   4.856   0.305  0.2058  0.1571 -0.2691
  108phy    H1B 2913   4.657   4.809   0.247 -0.2376  1.2037 -0.7136
  108phy    C12 2914   4.578   5.031   0.418 -0.1364  0.3260  0.1130
  108phy    O11 2915   4.453   5.018   0.354 -0.0910  0.2760  0.1692
  108phy    H1A 2916   4.462   4.956   0.284  2.2654  0.7806 -0.0543
  109phy    C35 2917   4.341   1.811   2.155  0.4834 -0.2413  0.2238
  109phy    C33 2918   4.427   1.905   2.070 -0.1833 -0.0627 -0.5991
  109phy    C34 2919   4.537   1.829   1.999 -0.3412 -0.4427  0.0761
  109phy    C32 2920   4.335   1.995   1.981 -0.0788 -0.7266 -0.0661
  109phy    C31 2921   4.396   2.131   1.932  0.6205  0.4162 -0.0342
  109phy    C30 2922   4.293   2.232   1.884 -0.6786 -0.1426  0.2801
  109phy    C28 2923   4.344   2.376   1.871  0.2909 -0.4256  0.1741
  109phy    C29 2924   4.322   2.434   1.731  0.2001  0.2076 -0.5568
  109phy    C27 2925   4.298   2.471   1.978  0.7322 -0.2855  0.0004
  109phy    C26 2926   4.417   2.525   2.058 -0.0002 -0.4236  0.5749
  109phy    C25 2927   4.378   2.608   2.180  0.0715  0.0082  0.3100
  109phy    C23 2928   4.488   2.631   2.282 -0.6606  0.3850  1.1135
  109phy    C24 2929   4.592   2.735   2.238 -0.7410  0.1214 -0.0900
  109phy    C22 2930   4.426   2.677   2.420 -0.3136  0.1341  0.3164
  109phy    C21 2931   4.503   2.632   2.544  0.2192  0.2098 -0.2086
  109phy    C20 2932   4.410   2.650   2.665  0.0058 -0.1801  0.7341
  109phy    C18 2933   4.466   2.623   2.811 -0.1217  0.0417  0.3181
  109phy    O01 2934   4.585   2.700   2.834 -0.2793  0.1137 -0.0274
  109phy    H01 2935   4.585   2.772   2.774  2.5837 -0.4103 -0.8132
  109phy    C19 2936   4.372   2.699   2.909  0.0900 -0.2095  0.0834
  109phy    C13 2937   4.485   2.465   2.844 -0.2484 -0.1903 -0.4880
  109phy     H3 2938   4.398   2.411   2.800 -1.1559  1.9097 -1.4364
  109phy    O33 2939   4.473   2.434   2.986 -0.4190 -0.3054  0.2694
  109phy    H1B 2940   4.409   2.493   3.020  0.3580  1.0861 -0.5795
  109phy    C12 2941   4.618   2.394   2.802 -0.2734  0.8498  0.2250
  109phy    O11 2942   4.720   2.417   2.894 -0.5750  0.1502 -0.4075
  109phy    H1A 2943   4.685   2.401   2.980  1.2306  1.4878  0.6431
  110phy    C35 2944   4.799   1.552   1.816  0.2658  0.0627  0.1317
  110phy    C33 2945   4.707   1.541   1.691 -0.3266  0.5231  0.0785
  110phy    C34 2946   4.567   1.508   1.739  0.1766  0.6012  0.1875
  110phy    C32 2947   4.718   1.659   1.593  0.4915  0.2808 -0.0552
  110phy    C31 2948   4.696   1.624   1.443  0.3502 -0.3429  0.2608
  110phy    C30 2949   4.707   1.747   1.356 -0.1426 -0.2607  0.2446
  110phy    C28 2950   4.692   1.717   1.204 -0.8324 -0.5075  0.5346
  110phy    C29 2951   4.572   1.790   1.151  0.8229  0.0272 -0.1684
  110phy    C27 2952   4.820   1.763   1.129  0.6998 -0.1854 -0.0719
  110phy    C26 2953   4.866   1.673   1.022 -0.2227  0.1745 -0.4741
  110phy    C25 2954   4.963   1.744   0.929  0.8544  0.3705 -0.0180
  110phy    C23 2955   5.017   1.647   0.819 -0.3071 -0.3949 -0.2587
  110phy    C24 2956   4.962   1.684   0.683  0.3471 -0.3209 -0.1042
  110phy    C22 2957   5.172   1.665   0.819 -0.2973  0.0270 -0.8567
  110phy    C21 2958   5.248   1.537   0.780 -0.1507 -0.0447 -0.1333
  110phy    C20 2959   5.397   1.550   0.807  0.7423  0.0355  0.0854
  110phy    C18 2960   5.503   1.452   0.741 -0.0330 -0.4360  0.0644
  110phy    O01 2961   5.438   1.321   0.741 -0.2802 -0.2256  0.1213
  110phy    H01 2962   5.379   1.310   0.669  0.0148  1.0868 -0.3429
  110phy    C19 2963   5.617   1.432   0.837 -0.2768  0.6466  0.1126
  110phy    C13 2964   5.547   1.478   0.587 -0.0600 -0.4004 -0.3634
  110phy     H3 2965   5.451   1.483   0.529 -0.4638  0.5440  0.3721
  110phy    O33 2966   5.592   1.611   0.555  0.2334  0.3037 -0.0013
  110phy    H1B 2967   5.676   1.623   0.594  0.4928  0.5923 -0.6475
  110phy    C12 2968   5.609   1.377   0.487 -0.1746 -0.3536 -0.0105
  110phy    O11 2969   5.749   1.356   0.473  0.0706  0.0356 -0.2630
  110phy    H1A 2970   5.760   1.264   0.454 -0.5817 -0.4097  1.3430
  111phy    C35 2971   4.238   1.920   2.987  0.0647 -0.2100 -0.1349
  111phy    C33 2972   4.318   2.021   2.902  0.5604  0.1846  0.2975
  111phy    C34 2973   4.250   2.159   2.905 -0.4454 -0.5944  0.1251
  111phy    C32 2974   4.463   2.032   2.949  0.4200 -0.2149 -0.2234
  111phy    C31 2975   4.563   1.954   2.863 -0.4822  0.5118 -0.0186
  111phy    C30 2976   4.704   1.965   2.910 -0.1768  0.1025  0.4733
  111phy    C28 2977   4.801   1.905   2.808  0.1186  0.7015  0.0490
  111phy    C29 2978   4.865   2.021   2.740 -0.2791  0.1313 -0.1137
  111phy    C27 2979   4.916   1.824   2.875  0.0375  0.4452 -0.0976
  111phy    C26 2980   4.881   1.675   2.894  0.0384 -0.6239 -0.0222
  111phy    C25 2981   4.992   1.592   2.955  0.0929 -0.0047 -0.0164
  111phy    C23 2982   4.953   1.441   2.968  0.4965  0.2181  0.2738
  111phy    C24 2983   5.001   1.364   2.844 -0.1817 -0.0527  0.1601
  111phy    C22 2984   5.019   1.367   3.078 -0.6154 -0.0933 -0.1562
  111phy    C21 2985   4.936   1.329   3.207 -0.3446 -0.5921  0.5660
  111phy    C20 2986   5.007   1.237   3.311 -0.5780  0.2013  0.3526
  111phy    C18 2987   4.923   1.194   3.442  0.0343 -0.0866  0.2241
  111phy    O01 2988   4.788   1.160   3.395 -0.0502 -0.2214  0.2145
  111phy    H01 2989   4.724   1.134   3.458 -1.1706 -0.0837 -0.8268
  111phy    C19 2990   4.997   1.065   3.486  0.7230 -0.0358 -0.1513
  111phy    C13 2991   4.921   1.323   3.543  0.2387  0.8632  0.1031
  111phy     H3 2992   4.886   1.412   3.485 -1.0977 -1.2342 -2.4975
  111phy    O33 2993   5.052   1.354   3.581 -0.0097 -0.1965 -0.2945
  111phy    H1B 2994   5.068   1.437   3.542 -0.1224  1.0522  2.1565
  111phy    C12 2995   4.818   1.316   3.657  0.1164 -0.5401  0.0861
  111phy    O11 2996   4.841   1.208   3.740 -0.2674  0.1809 -0.3512
  111phy    H1A 2997   4.930   1.193   3.766 -0.1156 -0.8139 -1.3354
  112phy    C35 2998   3.809   2.962   1.556  0.6201 -0.1623 -0.0992
  112phy    C33 2999   3.931   2.875   1.575 -0.4318 -0.0475 -0.3642
  112phy    C34 3000   3.948   2.770   1.471 -0.1924  0.3485  0.2427
  112phy    C32 3001   4.052   2.958   1.616  0.0255 -0.3824 -0.0414
  112phy    C31 3002   4.152   2.880   1.703  0.2629 -0.4022  0.3113
  112phy    C30 3003   4.284   2.952   1.729 -0.2689  0.4482  0.6058
  112phy    C28 3004   4.350   2.914   1.863 -0.3262  0.6780  0.3057
  112phy    C29 3005   4.493   2.866   1.839 -0.1661 -0.3360  0.3598
  112phy    C27 3006   4.348   3.046   1.944 -0.3981  0.1247 -0.3548
  112phy    C26 3007   4.345   3.019   2.090  0.6520  0.2498  0.2931
  112phy    C25 3008   4.344   3.152   2.169  0.2741  0.2005 -0.0690
  112phy    C23 3009   4.384   3.129   2.317  0.2381  0.0427 -0.0808
  112phy    C24 3010   4.534   3.148   2.348  0.0538  0.1338  0.0081
  112phy    C22 3011   4.303   3.237   2.399 -0.1004  0.2443  0.3566
  112phy    C21 3012   4.231   3.182   2.524 -0.0038  0.2717 -0.4382
  112phy    C20 3013   4.209   3.289   2.640  0.7310 -0.1577  0.5030
  112phy    C18 3014   4.123   3.253   2.768  0.0482 -0.4878 -0.1366
  112phy    O01 3015   4.175   3.134   2.822  0.7371  0.2159 -0.0018
  112phy    H01 3016   4.156   3.059   2.770 -0.5470  1.2137 -1.0747
  112phy    C19 3017   4.162   3.364   2.870  0.1856  0.1099  0.1715
  112phy    C13 3018   3.969   3.234   2.733 -0.5391  0.3882  0.5209
  112phy     H3 3019   3.965   3.171   2.640 -0.1444  0.7662  0.2434
  112phy    O33 3020   3.909   3.355   2.689 -0.6385 -0.0147  0.2029
  112phy    H1B 3021   3.880   3.403   2.765 -1.2423  0.6580 -0.4304
  112phy    C12 3022   3.879   3.160   2.843 -0.1996  0.4195  0.3962
  112phy    O11 3023   3.789   3.244   2.914 -0.0223 -0.1601 -0.3017
  112phy    H1A 3024   3.721   3.274   2.857  0.2703  1.9182  0.3684
  113phy    C35 3025   3.456   0.488   1.275 -0.6455 -0.0810 -0.6923
  113phy    C33 3026   3.479   0.430   1.415  0.1000 -0.0919  0.1292
  113phy    C34 3027   3.416   0.520   1.518 -0.1652 -0.3922  0.0205
  113phy    C32 3028   3.426   0.287   1.418  0.1621 -0.3164  0.1542
  113phy    C31 3029   3.534   0.176   1.407  0.0798 -0.2156  0.1818
  113phy    C30 3030   3.480   0.037   1.430 -0.3886 -0.0593 -0.3536
  113phy    C28 3031   3.592  -0.068   1.427 -0.0547 -0.3024 -0.2236
  113phy    C29 3032   3.573  -0.154   1.554 -0.3775  0.4090 -0.1203
  113phy    C27 3033   3.569  -0.162   1.310 -0.5317  0.3587  0.2230
  113phy    C26 3034   3.655  -0.125   1.192 -0.8416 -0.3180 -0.5939
  113phy    C25 3035   3.627  -0.212   1.072 -0.3142  0.2071 -0.2856
  113phy    C23 3036   3.731  -0.201   0.958  0.2305  0.1696 -0.4997
  113phy    C24 3037   3.866  -0.268   0.980 -0.4595  0.1968 -0.5461
  113phy    C22 3038   3.661  -0.249   0.828  0.0999 -0.0531  0.3932
  113phy    C21 3039   3.694  -0.177   0.700 -0.3973  0.0262  0.0212
  113phy    C20 3040   3.589  -0.200   0.595 -0.2901  0.1819 -0.0548
  113phy    C18 3041   3.598  -0.116   0.465 -0.8742  0.1959  0.1096
  113phy    O01 3042   3.593   0.021   0.500  0.6310  0.2521  0.4701
  113phy    H01 3043   3.535   0.036   0.571  0.1417 -2.1796  0.6728
  113phy    C19 3044   3.465  -0.144   0.395 -0.2480  0.1152  0.1512
  113phy    C13 3045   3.724  -0.149   0.370 -0.0882  0.3086  0.3657
  113phy     H3 3046   3.810  -0.138   0.441 -1.2438  0.9431  1.7133
  113phy    O33 3047   3.748  -0.283   0.334  0.4940  0.0634  0.5447
  113phy    H1B 3048   3.727  -0.343   0.403 -0.7929  0.5760  0.6289
  113phy    C12 3049   3.797  -0.046   0.272 -0.2638  0.4986 -0.1108
  113phy    O11 3050   3.788   0.091   0.309  0.1935 -0.0385 -0.2684
  113phy    H1A 3051   3.734   0.093   0.386 -1.2529 -1.0706 -1.2117
  114phy    C35 3052   0.228   2.820   2.489  0.2699 -0.0941 -0.2348
  114phy    C33 3053   0.298   2.957   2.506 -0.5961  0.6166  0.0974
  114phy    C34 3054   0.449   2.933   2.494 -0.2813  0.1330  0.1458
  114phy    C32 3055   0.243   3.046   2.397 -0.1577 -0.1324 -0.1131
  114phy    C31 3056   0.274   3.198   2.398  0.4042 -0.0086  0.4638
  114phy    C30 3057   0.200   3.265   2.287 -0.0793 -0.0142  0.3252
  114phy    C28 3058   0.225   3.418   2.272  0.2603 -0.1484 -0.0703
  114phy    C29 3059   0.240   3.442   2.123 -0.4293 -0.1939  0.2028
  114phy    C27 3060   0.112   3.508   2.333  0.2183 -0.2526  0.5809
  114phy    C26 3061   0.162   3.648   2.383 -0.1576 -0.4585 -0.3184
  114phy    C25 3062   0.048   3.726   2.447  0.2433  0.2391  0.3898
  114phy    C23 3063   0.069   3.877   2.458 -0.5074  0.1225 -0.0053
  114phy    C24 3064   0.030   3.964   2.335 -0.4905 -0.1010  0.6908
  114phy    C22 3065  -0.021   3.930   2.577  0.0536 -0.3104  0.2243
  114phy    C21 3066   0.054   4.008   2.685 -0.1303 -0.0751 -0.2218
  114phy    C20 3067  -0.039   4.110   2.754  0.0204 -0.4250 -0.1318
  114phy    C18 3068   0.016   4.191   2.875  0.5647 -0.1308 -0.6373
  114phy    O01 3069   0.150   4.238   2.846 -0.2877 -0.2235  0.3252
  114phy    H01 3070   0.215   4.171   2.848 -1.0707 -1.0870 -1.4917
  114phy    C19 3071  -0.087   4.307   2.872 -0.1071 -0.2004  0.2554
  114phy    C13 3072   0.022   4.095   3.002  0.1547  0.3501 -0.5096
  114phy     H3 3073   0.071   3.998   2.975  0.2512  0.2162  0.1330
  114phy    O33 3074  -0.109   4.052   3.036  0.8431 -0.3807 -0.0890
  114phy    H1B 3075  -0.156   4.127   3.068  3.4320  1.2355  0.2209
  114phy    C12 3076   0.100   4.137   3.130 -0.0723  0.7624  0.3064
  114phy    O11 3077   0.038   4.229   3.215 -0.0623  0.1393  0.8398
  114phy    H1A 3078  -0.038   4.199   3.261 -2.0652  3.1384 -0.2505
  115phy    C35 3079   4.174   1.349   1.519  0.5830 -0.0421 -0.0477
  115phy    C33 3080   4.046   1.432   1.507  0.4899 -0.6702  0.5939
  115phy    C34 3081   3.929   1.344   1.553  0.5322 -0.2086 -0.5896
  115phy    C32 3082   4.056   1.564   1.585  0.0964 -0.1666 -0.1885
  115phy    C31 3083   4.093   1.690   1.503  0.1448 -0.3207 -0.1215
  115phy    C30 3084   4.144   1.808   1.587 -0.0349  0.5085  0.3112
  115phy    C28 3085   4.190   1.931   1.505  0.1147  0.3023 -0.0284
  115phy    C29 3086   4.104   2.051   1.541 -0.6224 -0.1422  0.3905
  115phy    C27 3087   4.337   1.966   1.526  0.4494  0.1525 -0.1122
  115phy    C26 3088   4.416   2.065   1.433 -0.3401  0.1419 -0.3090
  115phy    C25 3089   4.554   2.109   1.486 -0.0043  0.2165 -0.0051
  115phy    C23 3090   4.653   2.196   1.405 -0.4148 -0.0723  0.2603
  115phy    C24 3091   4.763   2.255   1.496  0.3311  0.2246  0.4841
  115phy    C22 3092   4.718   2.123   1.285  0.2283  0.2860 -0.0275
  115phy    C21 3093   4.645   2.167   1.155 -0.3228  0.3394 -0.2116
  115phy    C20 3094   4.741   2.143   1.035  0.4683 -0.0288 -0.4344
  115phy    C18 3095   4.691   2.149   0.884  0.4601 -0.2303 -0.0446
  115phy    O01 3096   4.585   2.058   0.854  0.2128  0.0176  0.1991
  115phy    H01 3097   4.621   1.971   0.857 -0.6438 -0.3715 -0.4137
  115phy    C19 3098   4.805   2.088   0.798  0.0095 -0.2444 -0.3177
  115phy    C13 3099   4.638   2.292   0.823 -0.0258 -0.1463  0.4266
  115phy     H3 3100   4.688   2.368   0.889 -0.0526 -0.0416  0.3285
  115phy    O33 3101   4.680   2.353   0.700 -0.2095  0.0347 -0.1964
  115phy    H1B 3102   4.643   2.300   0.631 -0.6294 -0.3349  0.3065
  115phy    C12 3103   4.487   2.341   0.854  0.1014 -0.1128 -0.2661
  115phy    O11 3104   4.387   2.284   0.772 -0.4103  0.1507 -0.1865
  115phy    H1A 3105   4.415   2.195   0.782  2.0618  0.7644 -0.9964
  116phy    C35 3106   4.654   4.627   1.145 -0.0819 -0.0841  0.4807
  116phy    C33 3107   4.700   4.487   1.105 -0.1242 -0.0535  0.2737
  116phy    C34 3108   4.848   4.492   1.083  0.2597 -0.2831  0.4004
  116phy    C32 3109   4.660   4.384   1.208 -0.3720  0.6826  0.0284
  116phy    C31 3110   4.597   4.256   1.150  0.4672  0.3158  0.3989
  116phy    C30 3111   4.563   4.152   1.252 -0.2158 -0.1772 -0.8628
  116phy    C28 3112   4.510   4.013   1.217  0.4566  0.0746 -0.2440
  116phy    C29 3113   4.578   3.906   1.301 -0.1148 -0.0374  0.3370
  116phy    C27 3114   4.353   4.015   1.212  0.1857 -0.1736 -0.6108
  116phy    C26 3115   4.284   3.920   1.117  0.2339  0.6181 -0.1009
  116phy    C25 3116   4.140   3.950   1.108 -0.1222 -0.2032  0.1639
  116phy    C23 3117   4.065   3.858   1.007  0.1299 -0.1543  0.1454
  116phy    C24 3118   3.947   3.786   1.074  0.0944  0.1085 -0.3608
  116phy    C22 3119   4.014   3.928   0.881 -0.1162 -0.4082 -0.3490
  116phy    C21 3120   4.028   3.844   0.750  0.1304  0.0603 -0.3971
  116phy    C20 3121   3.974   3.921   0.632  0.4291 -0.0359 -0.0583
  116phy    C18 3122   3.993   3.875   0.483 -0.6856  0.2623  0.0690
  116phy    O01 3123   4.131   3.835   0.459 -0.2173  0.2059  0.2050
  116phy    H01 3124   4.178   3.910   0.428  0.4005  1.7473  4.2524
  116phy    C19 3125   3.975   4.005   0.414  0.3377 -0.2304  0.2415
  116phy    C13 3126   3.890   3.761   0.444 -0.0675  0.2442  0.0994
  116phy     H3 3127   3.923   3.673   0.506 -0.1577 -0.7695 -1.2480
  116phy    O33 3128   3.757   3.772   0.491  0.0963  0.2693 -0.4100
  116phy    H1B 3129   3.717   3.688   0.480  1.4648 -0.7691  1.7873
  116phy    C12 3130   3.907   3.666   0.317 -0.3387  0.6536  0.4562
  116phy    O11 3131   4.043   3.649   0.273 -0.3306  0.4177  0.1989
  116phy    H1A 3132   4.093   3.706   0.328 -0.3451  0.6792 -0.0576
  117phy    C35 3133   3.262   0.198   2.052 -0.0306 -0.1573  0.0705
  117phy    C33 3134   3.227   0.094   1.949  0.1591  0.3563 -0.0635
  117phy    C34 3135   3.292   0.138   1.815 -0.0985 -0.0571 -0.4870
  117phy    C32 3136   3.274  -0.042   1.994 -0.7188  0.1283  0.2256
  117phy    C31 3137   3.193  -0.159   1.944 -0.1139  0.3518 -0.5455
  117phy    C30 3138   3.273  -0.290   1.960 -0.3864  0.3537 -0.2857
  117phy    C28 3139   3.194  -0.413   1.907  0.3696 -0.1900 -0.0692
  117phy    C29 3140   3.251  -0.446   1.772  0.2508  0.3099  0.1685
  117phy    C27 3141   3.205  -0.541   1.993 -0.1956 -0.6478 -0.0170
  117phy    C26 3142   3.113  -0.557   2.117  0.3390  0.3794  0.0382
  117phy    C25 3143   3.129  -0.690   2.189 -0.0395 -0.0215  0.2658
  117phy    C23 3144   3.053  -0.700   2.320 -0.0883  0.3439  0.3351
  117phy    C24 3145   2.930  -0.786   2.315  0.0504  0.3915 -0.1222
  117phy    C22 3146   3.139  -0.745   2.439  0.3511 -0.0706 -0.3706
  117phy    C21 3147   3.142  -0.649   2.558 -0.2183  0.1403  0.3116
  117phy    C20 3148   3.215  -0.700   2.685  0.0199  0.1350  0.3866
  117phy    C18 3149   3.230  -0.603   2.808 -0.1768 -0.3178 -0.3747
  117phy    O01 3150   3.096  -0.555   2.839  0.0603 -0.2845  0.6076
  117phy    H01 3151   3.092  -0.495   2.911 -0.8893 -0.4770  0.7330
  117phy    C19 3152   3.254  -0.699   2.927  0.0000 -0.0480  0.0124
  117phy    C13 3153   3.331  -0.479   2.794  0.1518  0.1303 -0.3430
  117phy     H3 3154   3.425  -0.513   2.743 -0.1207 -1.1536 -0.0359
  117phy    O33 3155   3.380  -0.432   2.923 -0.1999  0.7106 -0.0054
  117phy    H1B 3156   3.334  -0.352   2.939 -1.5939  0.3875 -2.0767
  117phy    C12 3157   3.293  -0.351   2.708 -0.4147 -0.1934  0.4590
  117phy    O11 3158   3.204  -0.258   2.769  0.2617  0.0857 -0.2004
  117phy    H1A 3159   3.130  -0.238   2.716  0.3095  1.9437  0.3444
  118phy    C35 3160   4.817   3.378   2.168  0.0201  0.1595  0.2426
  118phy    C33 3161   4.858   3.499   2.083  0.3966  0.1194  0.1628
  118phy    C34 3162   4.887   3.463   1.940 -0.7465 -0.3326  0.2561
  118phy    C32 3163   4.748   3.610   2.091  0.1622  0.2636 -0.6924
  118phy    C31 3164   4.797   3.740   2.159 -0.2274  0.3788  0.1121
  118phy    C30 3165   4.688   3.845   2.154  0.0972 -0.0637 -0.1705
  118phy    C28 3166   4.704   3.975   2.245  0.2044  0.3351  0.6718
  118phy    C29 3167   4.687   4.102   2.164  0.0748  0.6210 -0.2064
  118phy    C27 3168   4.602   3.972   2.361 -0.1870 -0.0863 -0.1561
  118phy    C26 3169   4.647   4.026   2.497  0.4997  0.0641 -0.9669
  118phy    C25 3170   4.537   4.008   2.600  0.0500  0.1743 -0.0041
  118phy    C23 3171   4.577   4.054   2.740 -0.2579 -0.1133  0.5052
  118phy    C24 3172   4.469   4.146   2.796 -0.0192 -0.0873  0.6036
  118phy    C22 3173   4.592   3.939   2.841  0.6706  0.0578 -0.0765
  118phy    C21 3174   4.735   3.901   2.870  0.9051 -0.2644  0.1171
  118phy    C20 3175   4.743   3.780   2.963 -0.1935 -0.5547  0.0265
  118phy    C18 3176   4.879   3.720   3.019  0.1934 -0.4998 -0.3824
  118phy    O01 3177   4.934   3.822   3.104 -0.0978 -0.4701  0.1430
  118phy    H01 3178   4.935   3.904   3.058 -1.8469  0.7690  2.1170
  118phy    C19 3179   4.835   3.613   3.118  0.2164  0.2268 -0.2479
  118phy    C13 3180   4.977   3.672   2.900  0.1724 -0.2139  0.1066
  118phy     H3 3181   4.974   3.747   2.817  2.9294  0.7831  0.7896
  118phy    O33 3182   4.933   3.553   2.830 -0.0692 -0.1139  0.2098
  118phy    H1B 3183   4.953   3.556   2.738 -2.4352  0.5499 -0.3497
  118phy    C12 3184   5.131   3.664   2.935  0.1430 -0.2511  0.2414
  118phy    O11 3185   5.223   3.648   2.834 -0.0252  0.1951 -0.0334
  118phy    H1A 3186   5.201   3.568   2.791 -1.6361  0.1809  0.7642
  119phy    C35 3187   3.852   3.212   1.896 -0.4969 -0.0574  0.0252
  119phy    C33 3188   3.952   3.315   1.854 -0.1522  0.5965 -0.0564
  119phy    C34 3189   3.914   3.383   1.726 -0.7995  0.0413 -0.0727
  119phy    C32 3190   3.966   3.415   1.972  0.2356  0.1919 -0.4965
  119phy    C31 3191   4.107   3.472   1.988  0.8694  0.3657 -0.4892
  119phy    C30 3192   4.124   3.559   2.116  0.0806 -0.0623 -0.0516
  119phy    C28 3193   4.271   3.612   2.125 -0.0420  0.7811 -0.1870
  119phy    C29 3194   4.306   3.743   2.064  0.1652  0.0855  0.3107
  119phy    C27 3195   4.309   3.631   2.274 -0.0279  0.4135  0.4218
  119phy    C26 3196   4.448   3.574   2.323 -0.2695  0.1031 -0.2499
  119phy    C25 3197   4.473   3.611   2.466  0.0934 -0.5168  0.0627
  119phy    C23 3198   4.605   3.549   2.517  0.2855 -0.1384 -0.5853
  119phy    C24 3199   4.727   3.639   2.515  0.0017  0.3857 -0.2211
  119phy    C22 3200   4.580   3.512   2.664 -0.2288 -0.1076  0.0274
  119phy    C21 3201   4.622   3.376   2.718 -0.4937 -0.1300  0.0423
  119phy    C20 3202   4.612   3.362   2.874  0.0585  0.2656  0.1800
  119phy    C18 3203   4.617   3.217   2.947 -0.2013  0.2901 -0.4569
  119phy    O01 3204   4.749   3.160   2.944 -0.1393  0.2311 -0.2029
  119phy    H01 3205   4.746   3.080   2.993  2.2506 -0.1462 -0.5516
  119phy    C19 3206   4.603   3.265   3.097  0.1502 -0.3658 -0.0025
  119phy    C13 3207   4.497   3.117   2.901  0.1590 -0.1002  0.3931
  119phy     H3 3208   4.399   3.171   2.906  0.3417  0.1218  1.7678
  119phy    O33 3209   4.477   3.018   3.007  0.7293  0.6760 -0.5685
  119phy    H1B 3210   4.555   2.968   3.017  0.4451  0.5495  1.6353
  119phy    C12 3211   4.508   3.042   2.760 -0.0233 -0.4465 -0.3341
  119phy    O11 3212   4.603   2.941   2.752  0.3371  0.3847  0.2369
  119phy    H1A 3213   4.615   2.928   2.660 -1.4108 -0.7089  0.1029
  120phy    C35 3214   3.785   1.998   1.265  0.7653 -0.4911 -0.1931
  120phy    C33 3215   3.676   2.082   1.334 -0.1164 -0.3305 -0.6293
  120phy    C34 3216   3.654   2.026   1.477  0.2880  0.4586  0.2243
  120phy    C32 3217   3.718   2.230   1.329  0.1767 -0.5447 -0.1528
  120phy    C31 3218   3.602   2.340   1.317 -0.0793 -0.1462 -0.7721
  120phy    C30 3219   3.667   2.476   1.325 -0.4435 -0.4552  0.4769
  120phy    C28 3220   3.572   2.597   1.303 -0.0686 -0.0946 -0.1533
  120phy    C29 3221   3.498   2.637   1.433 -0.5754 -0.4582 -0.3659
  120phy    C27 3222   3.657   2.716   1.256  0.0244 -0.3460 -0.2349
  120phy    C26 3223   3.612   2.766   1.115  0.2714  0.9820  0.2451
  120phy    C25 3224   3.693   2.881   1.057 -0.0941 -0.0256  0.2464
  120phy    C23 3225   3.630   2.956   0.941 -0.0450 -0.4475  0.3942
  120phy    C24 3226   3.544   3.063   1.005  0.2090 -0.0447  0.2648
  120phy    C22 3227   3.727   3.035   0.852  0.1055  0.6199 -0.0143
  120phy    C21 3228   3.691   3.013   0.704  0.1754  0.1317 -0.0029
  120phy    C20 3229   3.776   3.098   0.611  0.2698  0.3863  0.1932
  120phy    C18 3230   3.752   3.119   0.460  0.5181  0.4133  0.0174
  120phy    O01 3231   3.796   2.996   0.397 -0.4038 -0.2737 -0.2077
  120phy    H01 3232   3.781   2.924   0.455 -1.3391  1.3984  1.7476
  120phy    C19 3233   3.850   3.232   0.424 -0.7219  0.0322 -0.2619
  120phy    C13 3234   3.599   3.153   0.416  0.3198 -0.1358  0.2488
  120phy     H3 3235   3.537   3.066   0.448 -0.3978  0.3802  0.2978
  120phy    O33 3236   3.533   3.258   0.485 -0.0463 -0.1742 -0.1031
  120phy    H1B 3237   3.572   3.339   0.458 -0.7285  0.2682  0.1958
  120phy    C12 3238   3.535   3.116   0.278  0.4131  0.2082  0.4805
  120phy    O11 3239   3.534   3.205   0.164 -0.1512  0.4568 -0.2103
  120phy    H1A 3240   3.624   3.217   0.141  0.0496  0.9970  0.7822
  121phy    C35 3241   0.486   1.080   2.233  0.0977  0.4723  0.5546
  121phy    C33 3242   0.606   1.176   2.231  0.2509 -0.1401  0.1490
  121phy    C34 3243   0.733   1.096   2.206 -0.2142 -0.4563  0.1556
  121phy    C32 3244   0.585   1.296   2.143  0.5327 -0.6679  0.5744
  121phy    C31 3245   0.594   1.425   2.226 -0.6379  0.2234  0.1681
  121phy    C30 3246   0.575   1.537   2.124  0.4639  0.3150 -0.2130
  121phy    C28 3247   0.577   1.681   2.182  0.1194 -0.1980  0.3507
  121phy    C29 3248   0.646   1.776   2.089 -0.4285  0.1560  0.2204
  121phy    C27 3249   0.431   1.724   2.217  0.2121 -0.3184  0.0309
  121phy    C26 3250   0.403   1.823   2.331 -0.0026 -0.4391 -0.0562
  121phy    C25 3251   0.252   1.843   2.358  0.1701  0.3335 -0.1582
  121phy    C23 3252   0.222   1.946   2.467 -0.0650 -0.5424 -0.2762
  121phy    C24 3253   0.097   2.028   2.430  0.2386  0.1104 -0.2859
  121phy    C22 3254   0.194   1.887   2.607  0.5342 -0.1124  0.6367
  121phy    C21 3255   0.291   1.927   2.720  0.3743  0.3146 -0.5474
  121phy    C20 3256   0.261   1.865   2.856  0.1433 -0.1325  0.2466
  121phy    C18 3257   0.359   1.878   2.980 -0.0663 -0.2438  0.9116
  121phy    O01 3258   0.388   2.014   3.015 -0.0959  0.3586 -0.0515
  121phy    H01 3259   0.307   2.062   3.010 -1.4104 -1.8522 -1.9915
  121phy    C19 3260   0.256   1.841   3.082 -0.1823 -0.3024  0.3545
  121phy    C13 3261   0.497   1.789   2.981  0.3054  0.5667  0.6121
  121phy     H3 3262   0.484   1.698   2.916  0.5356  0.5584  0.5765
  121phy    O33 3263   0.526   1.730   3.110  0.0103 -0.4028 -0.2123
  121phy    H1B 3264   0.553   1.797   3.169 -1.2584 -0.7916  0.8770
  121phy    C12 3265   0.623   1.855   2.914  0.5719  0.0627 -0.0892
  121phy    O11 3266   0.739   1.780   2.909 -0.5660  0.0377  0.5259
  121phy    H1A 3267   0.781   1.807   2.830  0.6602 -0.9940  0.7896
  122phy    C35 3268   0.032   2.504   2.410 -0.2157 -0.0847  0.0135
  122phy    C33 3269   0.073   2.473   2.264  0.4562  0.7622 -0.0577
  122phy    C34 3270  -0.048   2.420   2.190 -0.2575 -0.0658 -0.3548
  122phy    C32 3271   0.103   2.607   2.200  0.1103 -0.7570 -0.0267
  122phy    C31 3272   0.238   2.626   2.138 -0.1868  0.1884  0.2280
  122phy    C30 3273   0.257   2.769   2.082 -0.2276 -0.1192 -0.0967
  122phy    C28 3274   0.386   2.790   1.991  0.5988 -0.2765  0.0772
  122phy    C29 3275   0.336   2.775   1.846  0.2435  0.5771  0.5358
  122phy    C27 3276   0.445   2.930   2.008  0.0898  0.4215 -0.0887
  122phy    C26 3277   0.524   2.962   2.130  0.1800  0.1466 -0.4112
  122phy    C25 3278   0.589   3.099   2.119  0.4586  0.2584 -0.0977
  122phy    C23 3279   0.689   3.128   2.233  0.3529  0.0772  0.3547
  122phy    C24 3280   0.828   3.088   2.205  0.2317  0.1469 -0.2154
  122phy    C22 3281   0.689   3.279   2.259  0.0880  0.4387  0.3587
  122phy    C21 3282   0.681   3.322   2.410  0.0638 -0.2048 -0.4141
  122phy    C20 3283   0.623   3.469   2.421 -0.6586  0.0043 -0.1265
  122phy    C18 3284   0.610   3.547   2.562  0.1816  0.3493  0.6700
  122phy    O01 3285   0.729   3.532   2.640 -0.5307  0.1445  0.1216
  122phy    H01 3286   0.803   3.565   2.592  0.3530  0.4251  1.6220
  122phy    C19 3287   0.609   3.689   2.509  0.4956 -0.1333  0.1843
  122phy    C13 3288   0.473   3.513   2.646 -0.0986  0.2137 -0.2730
  122phy     H3 3289   0.383   3.515   2.579 -0.2896  1.6686  0.0131
  122phy    O33 3290   0.434   3.609   2.746  0.5531 -0.1203 -0.1927
  122phy    H1B 3291   0.345   3.631   2.726 -0.0561 -3.2195 -1.3235
  122phy    C12 3292   0.473   3.367   2.710 -0.4300  0.0630  0.9835
  122phy    O11 3293   0.345   3.307   2.727 -0.5175 -0.1063  0.2089
  122phy    H1A 3294   0.361   3.235   2.785  1.9942 -0.0852 -0.3373
  123phy    C35 3295   3.501   4.068   0.927  0.1774 -0.2444  0.1869
  123phy    C33 3296   3.411   3.966   0.856  0.0476 -0.1745  0.1060
  123phy    C34 3297   3.314   4.038   0.763  0.1880 -0.1079 -0.3403
  123phy    C32 3298   3.490   3.854   0.786  0.6163  0.6913 -0.0889
  123phy    C31 3299   3.539   3.733   0.872  0.2349  0.0156 -0.3082
  123phy    C30 3300   3.637   3.641   0.795 -0.0965  0.2623  0.2682
  123phy    C28 3301   3.732   3.542   0.865  0.0934  0.0439 -0.5406
  123phy    C29 3302   3.666   3.413   0.918 -0.3273  0.1062 -0.4769
  123phy    C27 3303   3.834   3.500   0.755  0.1167 -0.1232 -0.2120
  123phy    C26 3304   3.978   3.454   0.791 -0.0171 -0.2934  0.2846
  123phy    C25 3305   4.047   3.436   0.656  0.3522 -0.1075  0.2951
  123phy    C23 3306   4.198   3.403   0.643 -0.5994 -0.3367 -0.0237
  123phy    C24 3307   4.227   3.251   0.618 -0.1398 -0.2773  0.1442
  123phy    C22 3308   4.241   3.465   0.507  0.0821 -0.1948 -0.5278
  123phy    C21 3309   4.356   3.560   0.513  0.0530 -0.5443  0.0843
  123phy    C20 3310   4.396   3.588   0.367  0.3659  0.5205 -0.0307
  123phy    C18 3311   4.529   3.665   0.346 -0.1471  0.1048 -0.3794
  123phy    O01 3312   4.521   3.793   0.413 -0.1931  0.0085 -0.1243
  123phy    H01 3313   4.444   3.842   0.393 -0.3882  0.6552  1.9824
  123phy    C19 3314   4.524   3.697   0.196 -0.0376  0.1626  0.1942
  123phy    C13 3315   4.663   3.583   0.385 -0.3289 -0.4314  0.7480
  123phy     H3 3316   4.649   3.546   0.490 -1.0982 -1.8634  0.1685
  123phy    O33 3317   4.693   3.454   0.331 -1.0872 -0.1674  0.2145
  123phy    H1B 3318   4.766   3.447   0.273 -0.8926  0.4451  0.3777
  123phy    C12 3319   4.801   3.657   0.429 -0.0514  0.2263  0.3140
  123phy    O11 3320   4.887   3.682   0.321 -0.1849  0.5245 -0.3165
  123phy    H1A 3321   4.893   3.603   0.271 -0.7104 -0.0559  0.5157
  124phy    C35 3322   4.577   5.029   1.825 -0.2668  0.2954 -0.1780
  124phy    C33 3323   4.505   5.077   1.703 -0.1483 -0.0355 -0.3197
  124phy    C34 3324   4.582   5.038   1.580 -0.4149 -0.0907  0.0804
  124phy    C32 3325   4.364   5.020   1.701 -0.2091  0.2641 -0.4141
  124phy    C31 3326   4.251   5.123   1.686 -0.1391 -0.1971  0.5606
  124phy    C30 3327   4.105   5.076   1.675 -0.1559 -0.1193 -0.2539
  124phy    C28 3328   4.003   5.192   1.665  0.0584 -0.0172  0.4292
  124phy    C29 3329   3.953   5.204   1.525  0.4027  0.3718 -0.3612
  124phy    C27 3330   3.883   5.161   1.752 -0.0033 -0.1299  0.3264
  124phy    C26 3331   3.873   5.266   1.861  0.1790 -0.3730  0.1594
  124phy    C25 3332   3.740   5.244   1.945 -0.3148  0.2333  0.3937
  124phy    C23 3333   3.720   5.348   2.056  0.3485 -0.3913  0.1712
  124phy    C24 3334   3.611   5.451   2.019  0.2829  0.0463  0.1908
  124phy    C22 3335   3.670   5.289   2.188 -0.0335  0.1171  0.4143
  124phy    C21 3336   3.778   5.264   2.295 -0.0534  0.1646 -0.7649
  124phy    C20 3337   3.727   5.192   2.421  0.2147  0.2881  0.2117
  124phy    C18 3338   3.818   5.133   2.536  0.7332 -0.4598  0.2337
  124phy    O01 3339   3.904   5.231   2.587  0.5800  0.2058  0.0899
  124phy    H01 3340   3.862   5.311   2.609  0.7350  0.9874 -2.1999
  124phy    C19 3341   3.716   5.108   2.654 -0.0970  0.5944 -0.1400
  124phy    C13 3342   3.899   4.996   2.494 -0.3511 -0.2729  0.5693
  124phy     H3 3343   3.834   4.930   2.432  0.2977  0.0804 -0.5222
  124phy    O33 3344   3.937   4.911   2.596  0.2756 -0.3031  0.2447
  124phy    H1B 3345   3.981   4.971   2.654  0.7859 -0.1542 -0.2979
  124phy    C12 3346   4.030   5.024   2.408  0.2545  0.2753  0.2003
  124phy    O11 3347   4.124   5.097   2.477  0.1095 -0.0428  0.3487
  124phy    H1A 3348   4.076   5.148   2.540  1.4371  0.0237  1.3274
  125phy    C35 3349   3.521   4.177   2.416  0.1236 -0.2737 -0.0291
  125phy    C33 3350   3.590   4.310   2.400 -0.2201 -0.8732  0.2888
  125phy    C34 3351   3.713   4.294   2.319 -0.4503 -0.1670  0.5053
  125phy    C32 3352   3.503   4.424   2.337 -0.3629 -0.4592 -0.0220
  125phy    C31 3353   3.533   4.567   2.380  0.3372 -0.2597 -0.1432
  125phy    C30 3354   3.443   4.674   2.317  0.0696 -0.5681  0.0203
  125phy    C28 3355   3.468   4.824   2.355 -0.0730  0.5016  0.4653
  125phy    C29 3356   3.560   4.889   2.248  0.2620  0.0971 -0.1717
  125phy    C27 3357   3.335   4.903   2.368 -0.0235  0.0285 -0.7567
  125phy    C26 3358   3.348   5.031   2.459  0.4360  0.3707 -0.3973
  125phy    C25 3359   3.232   5.130   2.445 -0.4689  0.0980  0.0408
  125phy    C23 3360   3.243   5.243   2.551 -0.0668  0.0426 -0.3662
  125phy    C24 3361   3.167   5.364   2.492  0.0276  0.0774  0.0048
  125phy    C22 3362   3.178   5.207   2.683 -0.2208 -0.0841 -0.0685
  125phy    C21 3363   3.274   5.205   2.798  0.1039  0.1003  0.7021
  125phy    C20 3364   3.220   5.172   2.937 -0.5899  0.2562 -0.0361
  125phy    C18 3365   3.304   5.125   3.060 -0.5887 -0.3041  0.5024
  125phy    O01 3366   3.420   5.218   3.066  0.2916 -0.0735  0.1111
  125phy    H01 3367   3.401   5.306   3.092 -0.7404 -0.1637 -0.3350
  125phy    C19 3368   3.201   5.141   3.176 -0.1740 -0.2893 -0.4453
  125phy    C13 3369   3.368   4.974   3.032  0.3767 -0.1697  0.2536
  125phy     H3 3370   3.407   4.964   2.928 -0.5051  0.8041 -0.1908
  125phy    O33 3371   3.263   4.873   3.036 -0.2702  0.0004 -0.1278
  125phy    H1B 3372   3.227   4.876   2.949 -1.0190  0.6704  0.1938
  125phy    C12 3373   3.480   4.936   3.130 -0.2229  0.2471  0.3659
  125phy    O11 3374   3.601   5.005   3.113 -0.2457 -0.0651  0.8299
  125phy    H1A 3375   3.579   5.096   3.110 -0.1298 -0.0596 -0.5927
  126phy    C35 3376   3.018   0.117   1.397 -0.0098 -0.1170 -0.0062
  126phy    C33 3377   3.020   0.262   1.348 -0.5104  0.2124  0.3143
  126phy    C34 3378   2.959   0.262   1.213  0.1613 -0.0477  0.1220
  126phy    C32 3379   2.947   0.357   1.450 -0.3549  0.0067  0.4578
  126phy    C31 3380   3.016   0.421   1.574  0.2102 -0.0531  0.5130
  126phy    C30 3381   2.925   0.494   1.668  0.3503 -0.4866  0.2935
  126phy    C28 3382   2.997   0.538   1.797 -0.3911 -0.3204  0.6233
  126phy    C29 3383   3.051   0.684   1.786 -0.2190 -0.1135 -0.3942
  126phy    C27 3384   2.895   0.546   1.912 -0.4156 -0.1558  0.0009
  126phy    C26 3385   2.920   0.450   2.024 -0.1436  0.1562  0.1673
  126phy    C25 3386   2.806   0.413   2.117  0.2169 -0.5562  0.3931
  126phy    C23 3387   2.840   0.349   2.253  0.2946  0.1513 -0.1541
  126phy    C24 3388   2.811   0.452   2.363 -0.0336  0.1453  0.0381
  126phy    C22 3389   2.742   0.233   2.277 -0.5616  0.4444  0.2360
  126phy    C21 3390   2.791   0.096   2.329 -0.2389 -0.5870 -0.0331
  126phy    C20 3391   2.672   0.002   2.346  0.4875  0.1995  0.0649
  126phy    C18 3392   2.686  -0.142   2.421 -0.0729  0.0097 -0.3837
  126phy    O01 3393   2.762  -0.125   2.542 -0.5599 -0.2004 -0.6634
  126phy    H01 3394   2.736  -0.058   2.602  1.7187 -0.1868  0.4373
  126phy    C19 3395   2.542  -0.162   2.470 -0.1547 -0.0524  0.0653
  126phy    C13 3396   2.740  -0.263   2.330 -0.0666  0.4027 -0.4120
  126phy     H3 3397   2.664  -0.298   2.255  0.0311 -2.1261  0.5572
  126phy    O33 3398   2.748  -0.377   2.408 -0.0963  0.4492 -0.2280
  126phy    H1B 3399   2.835  -0.377   2.444 -0.3104  0.9636  0.3061
  126phy    C12 3400   2.878  -0.254   2.249 -0.3273 -0.1235 -0.6201
  126phy    O11 3401   2.996  -0.226   2.326  0.1898  0.1325  0.4319
  126phy    H1A 3402   3.065  -0.214   2.263 -0.6802 -1.3333 -0.8752
  127phy    C35 3403   2.627   4.084   1.134 -0.1539  0.3481 -0.2135
  127phy    C33 3404   2.515   4.161   1.069 -0.2791  0.0677  0.1926
  127phy    C34 3405   2.385   4.145   1.141 -0.4687 -0.1770  0.0444
  127phy    C32 3406   2.538   4.313   1.063  0.1729  0.0372  0.2047
  127phy    C31 3407   2.581   4.366   0.921  0.1710 -0.3462  0.3893
  127phy    C30 3408   2.611   4.517   0.916  0.2779 -0.1222 -0.8412
  127phy    C28 3409   2.675   4.566   0.787 -0.1643  0.0304 -0.0958
  127phy    C29 3410   2.600   4.690   0.747 -0.2103 -0.1670  0.4614
  127phy    C27 3411   2.823   4.596   0.823  0.2393  0.2101  0.1811
  127phy    C26 3412   2.923   4.576   0.716 -0.2813  0.4541  0.9248
  127phy    C25 3413   3.071   4.579   0.766 -0.2578  0.3063  0.0682
  127phy    C23 3414   3.174   4.579   0.653  0.1917 -0.6871  0.5503
  127phy    C24 3415   3.212   4.724   0.622 -0.0835  0.6185  0.5316
  127phy    C22 3416   3.300   4.495   0.688 -0.1638 -0.4047  0.2528
  127phy    C21 3417   3.381   4.439   0.573  0.2762  0.3322 -0.3980
  127phy    C20 3418   3.516   4.386   0.627 -0.1632 -0.2051  0.6215
  127phy    C18 3419   3.618   4.311   0.531  0.5438  0.0212 -0.3570
  127phy    O01 3420   3.545   4.200   0.469  0.0367  0.0320 -0.4063
  127phy    H01 3421   3.475   4.237   0.419  0.0078  0.2383 -0.2156
  127phy    C19 3422   3.713   4.254   0.639  0.2571  0.2278 -0.3289
  127phy    C13 3423   3.693   4.404   0.421  0.1914  0.0889  0.3045
  127phy     H3 3424   3.614   4.437   0.350  2.1589 -0.1128 -2.1150
  127phy    O33 3425   3.733   4.538   0.460 -0.0804 -0.0966 -0.0979
  127phy    H1B 3426   3.813   4.528   0.508 -0.0885  0.5599  0.0576
  127phy    C12 3427   3.766   4.360   0.287 -0.2640 -0.0146  0.2103
  127phy    O11 3428   3.909   4.375   0.285  0.0685  0.0785  0.5795
  127phy    H1A 3429   3.928   4.464   0.306 -0.9572  0.5613 -0.4358
  128SOL     OW 3430   0.204   1.258   0.560  0.1946 -0.5871 -0.0920
  128SOL    HW1 3431   0.125   1.291   0.516  0.7969  0.2757 -0.5589
  128SOL    HW2 3432   0.218   1.174   0.516 -0.4934 -0.3132 -0.8741
  128SOL     MW 3433   0.195   1.252   0.548  0.0087  0.0016  0.0023
  129SOL     OW 3434   2.242   3.660   3.009  0.4466  0.0790 -0.2170
  129SOL    HW1 3435   2.254   3.667   2.915 -0.1807  0.8673 -0.2486
  129SOL    HW2 3436   2.327   3.636   3.048  0.9287  1.3917 -0.3932
  129SOL     MW 3437   2.255   3.658   3.002  0.0087  0.0016  0.0023
  130SOL     OW 3438   0.707   1.875   0.133  0.0958  0.1345 -0.5185
  130SOL    HW1 3439   0.775   1.836   0.079  1.6820  2.0578 -0.0270
  130SOL    HW2 3440   0.741   1.853   0.220  1.2510  0.9581 -0.7452
  130SOL     MW 3441   0.720   1.867   0.137  0.0087  0.0016  0.0023
  131SOL     OW 3442   3.436   2.360   0.356  0.4288 -0.0658 -0.5851
  131SOL    HW1 3443   3.442   2.335   0.263 -0.1572  0.8582 -0.8858
  131SOL    HW2 3444   3.487   2.295   0.403  0.2074  0.6057  0.6048
  131SOL     MW 3445   3.443   2.348   0.350  0.0087  0.0016  0.0023
  132SOL     OW 3446   0.909   4.335   0.508 -0.0567 -0.6251 -0.2393
  132SOL    HW1 3447   0.922   4.329   0.414  0.5264  1.0651 -0.3005
  132SOL    HW2 3448   0.838   4.399   0.517  0.1608 -0.4401  0.2300
  132SOL     MW 3449   0.901   4.343   0.497  0.0087  0.0016  0.0023
  133SOL     OW 3450   0.776   4.115   0.649  0.2175 -0.3326 -0.6008
  133SOL    HW1 3451   0.843   4.177   0.619 -0.0670 -0.2279 -1.0161
  133SOL    HW2 3452   0.787   4.036   0.596 -2.2531 -1.6230  0.6644
  133SOL     MW 3453   0.786   4.113   0.638  0.0087  0.0016  0.0023
  134SOL     OW 3454   3.873   3.558   3.067 -0.6390 -0.3661 -0.2078
  134SOL    HW1 3455   3.957   3.545   3.111 -0.1166 -0.0027 -1.0609
  134SOL    HW2 3456   3.882   3.651   3.045  0.7728 -0.1072  1.2924
  134SOL     MW 3457   3.885   3.569   3.070  0.0087  0.0016  0.0023
  135SOL     OW 3458   2.945   2.730   3.045 -0.0653 -0.2732 -0.6640
  135SOL    HW1 3459   2.872   2.716   2.984 -0.6905  0.0519  0.0030
  135SOL    HW2 3460   2.910   2.799   3.101  0.0102 -0.2424 -0.6533
  135SOL     MW 3461   2.931   2.737   3.044  0.0087  0.0016  0.0023
  136SOL     OW 3462   0.132   2.885   0.248 -0.5629 -0.3085  0.0833
  136SOL    HW1 3463   0.151   2.901   0.340  0.7005 -0.9268 -0.0443
  136SOL    HW2 3464   0.078   2.806   0.257  0.3677 -0.9225  0.4421
  136SOL     MW 3465   0.127   2.876   0.261  0.0087  0.0016  0.0023
  137SOL     OW 3466   3.350   3.351   0.019  0.1561  0.0398 -0.0878
  137SOL    HW1 3467   3.423   3.307   0.063  0.5572  1.8615  1.1769
  137SOL    HW2 3468   3.279   3.287   0.028 -0.5512  0.7372 -0.5370
  137SOL     MW 3469   3.350   3.337   0.026  0.0087  0.0016  0.0023
  138SOL     OW 3470   1.856   3.821   2.841  0.6730  0.4844  0.4482
  138SOL    HW1 3471   1.857   3.913   2.815  0.6160  0.2386 -0.4963
  138SOL    HW2 3472   1.912   3.811   2.918  0.7664  0.5433  0.3884
  138SOL     MW 3473   1.864   3.832   2.847  0.0087  0.0016  0.0023
  139SOL     OW 3474   0.083   2.624   3.111  0.0640  0.0189 -0.3126
  139SOL    HW1 3475   0.143   2.695   3.133 -0.3915  0.0542  0.9428
  139SOL    HW2 3476   0.067   2.634   3.017  1.4565 -1.5555 -0.7636
  139SOL     MW 3477   0.088   2.635   3.102  0.0087  0.0016  0.0023
  140SOL     OW 3478   2.284   4.341   2.849  0.1842 -0.2096  0.3972
  140SOL    HW1 3479   2.232   4.299   2.918  1.6951  0.1602  1.8434
  140SOL    HW2 3480   2.288   4.433   2.878 -0.2745  0.5623 -1.8057
  140SOL     MW 3481   2.278   4.348   2.862  0.0087  0.0016  0.0023
  141SOL     OW 3482   0.920   3.218   2.679 -0.5100 -0.5204  0.3217
  141SOL    HW1 3483   0.871   3.288   2.722 -0.5897 -0.2401 -0.2243
  141SOL    HW2 3484   0.872   3.138   2.700 -1.2900 -0.2424 -0.3715
  141SOL     MW 3485   0.907   3.217   2.688  0.0087  0.0016  0.0023
  142SOL     OW 3486   4.732   4.255   3.122 -0.1403  0.0446 -0.4617
  142SOL    HW1 3487   4.644   4.291   3.112 -0.2362  0.9207  2.6369
  142SOL    HW2 3488   4.770   4.306   3.194 -0.1048 -0.1732 -0.3235
  142SOL     MW 3489   4.726   4.266   3.130  0.0087  0.0016  0.0023
  143SOL     OW 3490   0.298   2.820   0.024  0.3148  0.1082 -0.0925
  143SOL    HW1 3491   0.254   2.852   0.103 -1.8069 -0.5963 -0.9254
  143SOL    HW2 3492   0.369   2.883   0.010 -1.0925  1.6745 -0.4918
  143SOL     MW 3493   0.302   2.833   0.032  0.0087  0.0016  0.0023
  144SOL     OW 3494   1.168   2.721   0.051 -0.0358  0.9186  0.2259
  144SOL    HW1 3495   1.108   2.794   0.066  0.7412  1.5079  0.5974
  144SOL    HW2 3496   1.126   2.646   0.092  1.4967 -0.2301 -0.2081
  144SOL     MW 3497   1.155   2.721   0.059  0.0087  0.0016  0.0023
  145SOL     OW 3498   2.185   0.940   0.123 -0.3257 -0.3677  0.1965
  145SOL    HW1 3499   2.136   1.008   0.077  0.4271 -0.1439 -0.2956
  145SOL    HW2 3500   2.211   0.985   0.203 -2.8768  0.0460  0.8868
  145SOL     MW 3501   2.182   0.955   0.127  0.0087  0.0016  0.0023
  146SOL     OW 3502   2.538   3.589   3.106  0.1664 -0.1438 -0.1504
  146SOL    HW1 3503   2.513   3.555   3.192  0.3431 -1.2354 -0.5143
  146SOL    HW2 3504   2.609   3.528   3.087 -0.0674 -0.4336 -0.1014
  146SOL     MW 3505   2.544   3.576   3.115  0.0087  0.0016  0.0023
  147SOL     OW 3506   2.985   4.797   2.584  0.2033 -0.2677 -0.8667
  147SOL    HW1 3507   2.906   4.850   2.577 -0.0624 -0.3367  1.0956
  147SOL    HW2 3508   3.016   4.811   2.494 -1.2760 -0.9468 -1.5121
  147SOL     MW 3509   2.979   4.806   2.571  0.0087  0.0016  0.0023
  148SOL     OW 3510   0.904   1.747   3.111  0.1524  0.0494  0.3310
  148SOL    HW1 3511   0.847   1.754   3.034 -0.9783  0.2903  1.1609
  148SOL    HW2 3512   0.892   1.655   3.135  0.6894 -0.5037 -1.3431
  148SOL     MW 3513   0.895   1.736   3.104  0.0087  0.0016  0.0023
  149SOL     OW 3514   4.051   3.151   0.116  0.3274 -0.1353 -0.3320
  149SOL    HW1 3515   4.105   3.124   0.042  0.5024 -0.9039  0.0700
  149SOL    HW2 3516   4.005   3.070   0.137 -1.2932  0.0431 -2.8133
  149SOL     MW 3517   4.052   3.137   0.109  0.0087  0.0016  0.0023
  150SOL     OW 3518   4.269   4.597   0.084 -0.4435  0.4522 -0.4805
  150SOL    HW1 3519   4.332   4.619   0.152 -1.2704 -0.1498  0.5189
  150SOL    HW2 3520   4.312   4.613   0.000 -1.7643  1.5484 -0.9967
  150SOL     MW 3521   4.283   4.602   0.082  0.0087  0.0016  0.0023
  151SOL     OW 3522   1.999   3.727   2.631  0.0133  0.3348  0.3577
  151SOL    HW1 3523   2.003   3.801   2.571  2.5143 -1.3769 -1.8455
  151SOL    HW2 3524   1.958   3.771   2.705 -0.0276  1.5133 -0.3342
  151SOL     MW 3525   1.994   3.742   2.633  0.0087  0.0016  0.0023
  152SOL     OW 3526   1.699   1.444   0.020  0.4741 -0.2298  0.3412
  152SOL    HW1 3527   1.750   1.448  -0.061  1.1883 -1.4429  0.7051
  152SOL    HW2 3528   1.753   1.386   0.073 -0.4488 -1.0871  0.3609
  152SOL     MW 3529   1.713   1.437   0.017  0.0087  0.0016  0.0023
  153SOL     OW 3530   3.096   2.752   0.251  0.3181  0.4468 -0.5906
  153SOL    HW1 3531   3.162   2.683   0.257  0.2540  0.3945 -0.4812
  153SOL    HW2 3532   3.022   2.701   0.283  1.5419 -0.9282  0.1882
  153SOL     MW 3533   3.095   2.736   0.256  0.0087  0.0016  0.0023
  154SOL     OW 3534   4.919   4.095   0.265 -0.1483 -0.5804 -0.0454
  154SOL    HW1 3535   4.837   4.075   0.310 -0.8395 -0.3806 -1.1798
  154SOL    HW2 3536   4.947   4.008   0.238  0.4910 -0.4304  0.1280
  154SOL     MW 3537   4.912   4.081   0.267  0.0087  0.0016  0.0023
  155SOL     OW 3538   0.368   2.635   2.798  0.3569 -0.1765  0.1370
  155SOL    HW1 3539   0.361   2.554   2.748  0.2576 -0.2323  0.2404
  155SOL    HW2 3540   0.392   2.605   2.886  0.1184  1.7669  0.9228
  155SOL     MW 3541   0.370   2.620   2.803  0.0087  0.0016  0.0023
  156SOL     OW 3542   1.042   2.047   2.945 -0.2560  0.4314 -0.5788
  156SOL    HW1 3543   1.036   2.077   3.035  0.6149 -0.0419 -0.3599
  156SOL    HW2 3544   0.979   2.104   2.901 -0.3475  0.4276 -0.4513
  156SOL     MW 3545   1.033   2.059   2.951  0.0087  0.0016  0.0023
  157SOL     OW 3546   2.166   4.173   3.032 -0.1329  1.0783 -0.0943
  157SOL    HW1 3547   2.083   4.159   3.079  0.8640  0.3798  1.5363
  157SOL    HW2 3548   2.226   4.214   3.095  0.8200  0.1907 -0.3975
  157SOL     MW 3549   2.163   4.176   3.047  0.0087  0.0016  0.0023
  158SOL     OW 3550   3.890   2.904   0.179 -0.1668 -0.5963 -0.3196
  158SOL    HW1 3551   3.852   2.941   0.258  1.9696 -0.3756  0.6749
  158SOL    HW2 3552   3.814   2.887   0.123 -0.4062  0.2832 -0.2749
  158SOL     MW 3553   3.875   2.906   0.182  0.0087  0.0016  0.0023
  159SOL     OW 3554   4.048   4.467   3.115 -0.0995 -0.0322  0.4252
  159SOL    HW1 3555   3.972   4.518   3.144 -0.9065 -0.2560 -1.1478
  159SOL    HW2 3556   4.124   4.511   3.152 -1.1095  1.3881  0.9057
  159SOL     MW 3557   4.048   4.480   3.124  0.0087  0.0016  0.0023
  160SOL     OW 3558   2.887   4.584   2.721  0.4602 -0.2865 -0.3942
  160SOL    HW1 3559   2.916   4.663   2.675 -0.3099  0.6843  0.7273
  160SOL    HW2 3560   2.966   4.553   2.764 -0.4471 -0.9175  0.8610
  160SOL     MW 3561   2.901   4.591   2.721  0.0087  0.0016  0.0023
  161SOL     OW 3562   0.583   2.798   2.826 -0.0527  0.0287  0.1367
  161SOL    HW1 3563   0.651   2.739   2.860 -2.1072 -0.9915  2.7634
  161SOL    HW2 3564   0.507   2.744   2.805 -0.0586  0.0723  0.0450
  161SOL     MW 3565   0.582   2.783   2.828  0.0087  0.0016  0.0023
  162SOL     OW 3566   1.164   1.791   0.037  0.1544  0.1444 -0.0287
  162SOL    HW1 3567   1.077   1.788  -0.001  0.4894 -0.2349 -0.7800
  162SOL    HW2 3568   1.223   1.809  -0.036  0.6651 -0.3150  0.2614
  162SOL     MW 3569   1.161   1.793   0.023  0.0087  0.0016  0.0023
  163SOL     OW 3570   0.585   3.662   2.960  0.1794  0.3680  0.2353
  163SOL    HW1 3571   0.529   3.640   2.885 -0.0498  0.6556  0.3182
  163SOL    HW2 3572   0.521   3.696   3.023  0.1805 -0.3472  0.6278
  163SOL     MW 3573   0.569   3.664   2.958  0.0087  0.0016  0.0023
  164SOL     OW 3574   0.800   3.807   2.978 -0.2001 -0.1640  0.6235
  164SOL    HW1 3575   0.755   3.891   2.970 -0.3541 -0.3144 -0.1835
  164SOL    HW2 3576   0.728   3.745   2.964  0.0784 -0.2101 -0.7249
  164SOL     MW 3577   0.784   3.810   2.976  0.0087  0.0016  0.0023
  165SOL     OW 3578   1.302   1.766   0.440  0.1217  0.3332 -0.6715
  165SOL    HW1 3579   1.384   1.718   0.428 -0.4391 -1.1189  0.8358
  165SOL    HW2 3580   1.313   1.790   0.532 -1.3186  1.0980 -0.6773
  165SOL     MW 3581   1.314   1.763   0.451  0.0087  0.0016  0.0023
  166SOL     OW 3582   4.519   0.125   0.028 -0.0047 -0.1372  0.1241
  166SOL    HW1 3583   4.483   0.038   0.047 -0.1546 -0.2327 -0.5820
  166SOL    HW2 3584   4.439   0.178   0.021 -0.1141 -0.3235 -0.0471
  166SOL     MW 3585   4.504   0.121   0.030  0.0087  0.0016  0.0023
  167SOL     OW 3586   4.110   4.229   0.212 -0.4480 -0.2008 -0.7276
  167SOL    HW1 3587   4.032   4.280   0.234  0.8207  1.5771 -0.0449
  167SOL    HW2 3588   4.074   4.149   0.173 -1.0880 -0.5692  0.5787
  167SOL     MW 3589   4.095   4.225   0.209  0.0087  0.0016  0.0023
  168SOL     OW 3590   3.934   3.837   2.989 -0.0767  0.2214  0.0392
  168SOL    HW1 3591   4.029   3.825   2.999  0.0310 -0.0558 -1.1279
  168SOL    HW2 3592   3.927   3.915   3.044  0.4707 -0.0571  0.5185
  168SOL     MW 3593   3.946   3.846   2.998  0.0087  0.0016  0.0023
  169SOL     OW 3594   1.608   4.466   0.079 -0.4179 -0.0602 -0.5683
  169SOL    HW1 3595   1.554   4.542   0.103 -0.2519 -0.3037  0.6385
  169SOL    HW2 3596   1.686   4.473   0.135  0.1224 -0.2741 -1.2770
  169SOL     MW 3597   1.611   4.477   0.090  0.0087  0.0016  0.0023
  170SOL     OW 3598   0.967   0.732   0.082  0.2916 -0.5486  0.3680
  170SOL    HW1 3599   0.984   0.641   0.106  2.1552 -0.2875  0.1933
  170SOL    HW2 3600   0.883   0.750   0.125  1.9154  2.4739  2.7081
  170SOL     MW 3601   0.958   0.723   0.091  0.0087  0.0016  0.0023
  171SOL     OW 3602   0.311   2.182   0.202  0.0485  0.4706 -0.5508
  171SOL    HW1 3603   0.397   2.173   0.161  0.9584 -0.7560  1.4642
  171SOL    HW2 3604   0.260   2.241   0.146 -0.1869 -0.4119 -1.3011
  171SOL     MW 3605   0.315   2.189   0.189  0.0087  0.0016  0.0023
  172SOL     OW 3606   2.044   2.064   0.188  0.1889  0.0941 -0.4142
  172SOL    HW1 3607   1.975   2.123   0.220  0.6495  0.4734 -0.0925
  172SOL    HW2 3608   2.032   2.072   0.094 -3.4638  1.1543 -0.0303
  172SOL     MW 3609   2.034   2.073   0.180  0.0087  0.0016  0.0023
  173SOL     OW 3610   3.802   3.275   0.066  0.1904  0.2716  0.2199
  173SOL    HW1 3611   3.814   3.293  -0.028  1.2537  0.8005  0.4533
  173SOL    HW2 3612   3.882   3.229   0.089  0.2252 -1.5187 -2.8931
  173SOL     MW 3613   3.814   3.271   0.056  0.0087  0.0016  0.0023
  174SOL     OW 3614   1.566   1.671   0.393 -0.0986  0.0084 -0.2703
  174SOL    HW1 3615   1.634   1.733   0.417 -0.1142 -0.4446  1.0001
  174SOL    HW2 3616   1.574   1.672   0.297 -1.1515  2.2570 -0.3989
  174SOL     MW 3617   1.576   1.679   0.383  0.0087  0.0016  0.0023
  175SOL     OW 3618   1.342   2.149   0.116 -0.0559 -0.2715 -0.1248
  175SOL    HW1 3619   1.375   2.088   0.181  0.4567  0.4716  0.3337
  175SOL    HW2 3620   1.347   2.232   0.165 -0.4805 -0.5810  0.4447
  175SOL     MW 3621   1.347   2.152   0.131  0.0087  0.0016  0.0023
  176SOL     OW 3622   4.951   3.394   0.241 -0.1778  0.2981  0.0517
  176SOL    HW1 3623   5.030   3.417   0.289  0.9560 -1.7712 -0.7314
  176SOL    HW2 3624   4.987   3.325   0.185 -1.1697 -0.4021  0.2551
  176SOL     MW 3625   4.966   3.388   0.240  0.0087  0.0016  0.0023
  177SOL     OW 3626   2.789   4.589   3.108 -0.1667 -0.0869 -0.5856
  177SOL    HW1 3627   2.712   4.576   3.164 -0.0681 -0.0346 -0.4368
  177SOL    HW2 3628   2.767   4.533   3.034  0.7842 -0.9307 -0.2688
  177SOL     MW 3629   2.776   4.580   3.106  0.0087  0.0016  0.0023
  178SOL     OW 3630   1.341   0.937   3.084  0.1113  0.3530 -0.0284
  178SOL    HW1 3631   1.365   0.844   3.086  1.1409  0.6165  1.4355
  178SOL    HW2 3632   1.252   0.937   3.050 -0.1930 -0.7004  0.6812
  178SOL     MW 3633   1.332   0.924   3.080  0.0087  0.0016  0.0023
  179SOL     OW 3634   2.383   4.058   0.211 -0.3362  0.3912 -0.1999
  179SOL    HW1 3635   2.362   4.038   0.120  1.9636  1.3309 -0.9986
  179SOL    HW2 3636   2.477   4.041   0.219 -0.5900 -0.9953  0.2104
  179SOL     MW 3637   2.393   4.053   0.200  0.0087  0.0016  0.0023
  180SOL     OW 3638   4.350   4.227   0.337 -0.2880  0.1746 -0.3654
  180SOL    HW1 3639   4.266   4.233   0.291 -0.4345 -0.2899 -0.1660
  180SOL    HW2 3640   4.400   4.297   0.296  1.6955 -1.2416 -0.5073
  180SOL     MW 3641   4.345   4.237   0.325  0.0087  0.0016  0.0023
  181SOL     OW 3642   0.881   3.461   0.128 -0.1293  0.1030 -0.2300
  181SOL    HW1 3643   0.961   3.437   0.175  0.0951  0.3828 -0.4602
  181SOL    HW2 3644   0.863   3.385   0.072  2.0137 -0.3951 -0.3411
  181SOL     MW 3645   0.889   3.447   0.127  0.0087  0.0016  0.0023
  182SOL     OW 3646   0.786   2.996   2.759 -0.0061  0.6490 -0.3906
  182SOL    HW1 3647   0.703   2.949   2.764 -0.6591  1.7348 -0.5784
  182SOL    HW2 3648   0.852   2.937   2.722 -1.9913 -1.9209 -0.1008
  182SOL     MW 3649   0.784   2.982   2.754  0.0087  0.0016  0.0023
  183SOL     OW 3650   0.967   2.345   3.102 -0.0010 -0.3126 -0.6860
  183SOL    HW1 3651   0.993   2.269   3.154 -0.9553  0.2407  0.6447
  183SOL    HW2 3652   0.873   2.336   3.086 -0.5108  0.6124  1.5316
  183SOL     MW 3653   0.958   2.333   3.106  0.0087  0.0016  0.0023
  184SOL     OW 3654   0.134   4.941   3.050 -0.2984  0.1776 -0.0518
  184SOL    HW1 3655   0.044   4.908   3.039 -0.6004  0.3099  1.6152
  184SOL    HW2 3656   0.179   4.901   2.976  0.3947  1.9838 -0.6424
  184SOL     MW 3657   0.128   4.931   3.039  0.0087  0.0016  0.0023
  185SOL     OW 3658   4.973   4.861   0.239 -0.2263  0.3392  0.0200
  185SOL    HW1 3659   4.884   4.867   0.275 -0.7489 -1.1744 -0.9249
  185SOL    HW2 3660   4.963   4.916   0.161  2.2081 -0.4638 -0.9537
  185SOL     MW 3661   4.960   4.869   0.233  0.0087  0.0016  0.0023
  186SOL     OW 3662   1.065   0.925   3.032  0.1012 -0.1042 -0.1137
  186SOL    HW1 3663   1.049   0.901   2.941  1.0990  0.2213 -0.3970
  186SOL    HW2 3664   1.021   0.858   3.083 -0.8661  0.1925 -0.5441
  186SOL     MW 3665   1.057   0.913   3.026  0.0087  0.0016  0.0023
  187SOL     OW 3666   5.061   0.617   3.007 -0.0916 -0.0075  0.1548
  187SOL    HW1 3667   5.010   0.536   3.007  0.2213 -0.2051  0.1229
  187SOL    HW2 3668   4.993   0.679   3.034  0.9738  1.0918  0.3720
  187SOL     MW 3669   5.045   0.614   3.011  0.0087  0.0016  0.0023
  188SOL     OW 3670   0.939   4.302   0.245  0.3369 -0.0048  0.0481
  188SOL    HW1 3671   1.029   4.273   0.260 -0.2056 -0.9968  1.6338
  188SOL    HW2 3672   0.949   4.378   0.187  0.0855 -0.2177 -0.2823
  188SOL     MW 3673   0.952   4.308   0.239  0.0087  0.0016  0.0023
  189SOL     OW 3674   1.186   1.541   2.745  0.0007  0.5789 -0.2839
  189SOL    HW1 3675   1.215   1.626   2.714  1.3476  0.3197  0.2436
  189SOL    HW2 3676   1.225   1.537   2.832  0.0032  1.2203 -0.2513
  189SOL     MW 3677   1.195   1.551   2.752  0.0087  0.0016  0.0023
  190SOL     OW 3678   3.162   3.913   0.188 -0.5940 -0.1515  0.3402
  190SOL    HW1 3679   3.242   3.868   0.215  0.4550  0.1237 -2.0895
  190SOL    HW2 3680   3.178   4.005   0.208  0.0783 -0.1051 -0.3617
  190SOL     MW 3681   3.175   3.919   0.194  0.0087  0.0016  0.0023
  191SOL     OW 3682   0.807   2.662   2.943 -0.1505 -0.3056 -0.2341
  191SOL    HW1 3683   0.878   2.721   2.966 -0.2884 -0.2002 -0.0786
  191SOL    HW2 3684   0.766   2.652   3.029 -1.9351  1.6861 -0.7804
  191SOL     MW 3685   0.811   2.668   2.957  0.0087  0.0016  0.0023
  192SOL     OW 3686   0.826   1.796   0.360 -0.1484  0.4838 -0.0982
  192SOL    HW1 3687   0.834   1.709   0.320  0.3076 -0.3456  1.7249
  192SOL    HW2 3688   0.915   1.829   0.345  0.0588  0.2615  0.6340
  192SOL     MW 3689   0.839   1.789   0.353  0.0087  0.0016  0.0023
  193SOL     OW 3690   3.377   3.959   2.962 -0.1720  0.0770  0.0578
  193SOL    HW1 3691   3.407   3.868   2.962 -0.1042  0.0986  0.1958
  193SOL    HW2 3692   3.283   3.945   2.961 -0.1224 -0.7747  1.9483
  193SOL     MW 3693   3.369   3.946   2.962  0.0087  0.0016  0.0023
  194SOL     OW 3694   2.050   4.573   0.398 -0.1981  0.2224 -0.1834
  194SOL    HW1 3695   2.068   4.626   0.476  2.0687  0.7583 -1.0072
  194SOL    HW2 3696   2.107   4.499   0.416 -0.8280  0.0738  1.4389
  194SOL     MW 3697   2.060   4.571   0.411  0.0087  0.0016  0.0023
  195SOL     OW 3698   2.230   1.385   0.007  0.0958 -0.0755 -0.1018
  195SOL    HW1 3699   2.250   1.319  -0.059 -0.2422 -0.7970  0.4982
  195SOL    HW2 3700   2.137   1.370   0.023  0.5387 -1.7269  1.2272
  195SOL     MW 3701   2.221   1.375   0.000  0.0087  0.0016  0.0023
  196SOL     OW 3702   1.088   1.877   0.284  0.0683  0.3654  0.2861
  196SOL    HW1 3703   1.154   1.848   0.347  0.5535 -1.1664 -0.8699
  196SOL    HW2 3704   1.118   1.840   0.201 -3.1333 -1.0623 -0.4115
  196SOL     MW 3705   1.100   1.868   0.281  0.0087  0.0016  0.0023
  197SOL     OW 3706   1.631   1.178   0.272  0.0627  0.6455  0.6497
  197SOL    HW1 3707   1.598   1.159   0.360  0.1270 -1.8666  0.1834
  197SOL    HW2 3708   1.657   1.269   0.289  1.0156  0.5893 -0.4074
  197SOL     MW 3709   1.630   1.188   0.286  0.0087  0.0016  0.0023
  198SOL     OW 3710   4.952   0.690   0.243 -0.5264  0.2304 -0.3256
  198SOL    HW1 3711   5.038   0.651   0.231 -1.0440 -0.7844 -0.8806
  198SOL    HW2 3712   4.899   0.614   0.269  0.5164 -0.0810  1.0263
  198SOL     MW 3713   4.956   0.675   0.245  0.0087  0.0016  0.0023
  199SOL     OW 3714   2.524   3.998   2.946  0.5847  0.5285  0.4137
  199SOL    HW1 3715   2.526   4.093   2.956 -0.6658  0.6193 -0.0462
  199SOL    HW2 3716   2.452   3.973   3.004  0.0950 -1.2785 -0.8762
  199SOL     MW 3717   2.515   4.007   2.955  0.0087  0.0016  0.0023
  200SOL     OW 3718   2.504   0.438   0.038  0.2650 -0.1575 -0.2119
  200SOL    HW1 3719   2.498   0.474   0.126  1.3646 -1.2819  0.3685
  200SOL    HW2 3720   2.514   0.511  -0.023 -0.4653  0.1354  0.0167
  200SOL     MW 3721   2.505   0.452   0.041  0.0087  0.0016  0.0023
  201SOL     OW 3722   1.582   3.799   2.939 -0.0377 -0.3208 -0.1154
  201SOL    HW1 3723   1.591   3.832   3.028  0.4738 -0.8749  0.0417
  201SOL    HW2 3724   1.669   3.808   2.898 -0.4648 -3.6346 -2.1262
  201SOL     MW 3725   1.595   3.804   2.945  0.0087  0.0016  0.0023
  202SOL     OW 3726   2.728   3.383   3.064  0.4113 -0.0888 -0.0954
  202SOL    HW1 3727   2.819   3.381   3.094 -0.0258 -0.8491  1.2546
  202SOL    HW2 3728   2.731   3.361   2.971  0.9743  1.3873 -0.4581
  202SOL     MW 3729   2.740   3.380   3.055  0.0087  0.0016  0.0023
  203SOL     OW 3730   0.627   3.498   0.219 -0.4910 -0.0617  0.4651
  203SOL    HW1 3731   0.632   3.536   0.307  0.8397 -0.7270  0.7032
  203SOL    HW2 3732   0.715   3.470   0.197 -1.5462 -2.7107 -0.7996
  203SOL     MW 3733   0.639   3.499   0.228  0.0087  0.0016  0.0023
  204SOL     OW 3734   0.499   2.955   3.038  0.2525  0.4186  0.5865
  204SOL    HW1 3735   0.586   2.968   3.076  0.4316  1.1537 -0.0310
  204SOL    HW2 3736   0.518   2.897   2.964 -1.2057  0.6838 -0.0283
  204SOL     MW 3737   0.513   2.949   3.033  0.0087  0.0016  0.0023
  205SOL     OW 3738   4.192   3.778   3.014  0.3567  0.1673 -0.1981
  205SOL    HW1 3739   4.182   3.696   3.063  0.5327 -0.4499 -1.1723
  205SOL    HW2 3740   4.218   3.841   3.081 -1.2701 -1.7837  2.5063
  205SOL     MW 3741   4.194   3.776   3.030  0.0087  0.0016  0.0023
  206SOL     OW 3742   5.012   3.000   0.041 -0.0447  0.0497 -0.0223
  206SOL    HW1 3743   5.044   3.090   0.047  2.2553 -0.7452  0.6235
  206SOL    HW2 3744   5.057   2.953   0.111 -0.7470 -0.1607  0.3017
  206SOL     MW 3745   5.022   3.006   0.051  0.0087  0.0016  0.0023
  207SOL     OW 3746   4.290   4.912   2.995  0.4899 -0.1732  0.0247
  207SOL    HW1 3747   4.216   4.970   3.013  0.4400 -0.0707 -0.4862
  207SOL    HW2 3748   4.250   4.849   2.935 -0.9638  0.3058  0.4393
  207SOL     MW 3749   4.275   4.912   2.989  0.0087  0.0016  0.0023
  208SOL     OW 3750   3.656   2.829   0.026  0.5986 -0.2732  0.1413
  208SOL    HW1 3751   3.600   2.752   0.033 -1.2211  0.8287 -1.1749
  208SOL    HW2 3752   3.599   2.887  -0.024 -0.0263 -1.5025 -0.6276
  208SOL     MW 3753   3.641   2.827   0.021  0.0087  0.0016  0.0023
  209SOL     OW 3754   0.844   1.517   0.316  0.2372 -0.1785  0.2753
  209SOL    HW1 3755   0.783   1.475   0.377  0.6691 -0.9183  0.1990
  209SOL    HW2 3756   0.920   1.523   0.374 -0.2168 -0.6478  0.9439
  209SOL     MW 3757   0.846   1.513   0.332  0.0087  0.0016  0.0023
  210SOL     OW 3758   0.972   2.884   0.129  0.4933 -0.4394  0.2868
  210SOL    HW1 3759   0.920   2.922   0.059  0.2746  0.1586  0.7721
  210SOL    HW2 3760   0.907   2.832   0.175 -0.5864 -0.1886 -0.8892
  210SOL     MW 3761   0.957   2.882   0.126  0.0087  0.0016  0.0023
  211SOL     OW 3762   0.704   2.316   3.073 -0.1581  0.4222  0.4399
  211SOL    HW1 3763   0.698   2.298   2.979  1.2135 -2.7237  0.8291
  211SOL    HW2 3764   0.649   2.246   3.107 -1.3287  0.8098 -0.5598
  211SOL     MW 3765   0.696   2.305   3.065  0.0087  0.0016  0.0023
  212SOL     OW 3766   1.070   2.796   2.924  0.2219 -0.1778  0.1589
  212SOL    HW1 3767   1.135   2.857   2.890  0.1518  0.3559  0.9685
  212SOL    HW2 3768   1.111   2.756   3.001  0.8860 -0.0232 -0.1101
  212SOL     MW 3769   1.084   2.799   2.930  0.0087  0.0016  0.0023
  213SOL     OW 3770   2.688   3.842   3.104 -0.1631  0.1135  0.3856
  213SOL    HW1 3771   2.641   3.759   3.109 -0.0529  0.1251  2.6020
  213SOL    HW2 3772   2.644   3.892   3.035  0.7581  0.0215 -0.2864
  213SOL     MW 3773   2.676   3.838   3.096  0.0087  0.0016  0.0023
  214SOL     OW 3774   2.111   4.728   0.621  0.0912  0.1950  0.2140
  214SOL    HW1 3775   2.060   4.805   0.595 -0.2922 -0.2932 -0.5023
  214SOL    HW2 3776   2.058   4.685   0.688  0.9516  0.3778  1.0299
  214SOL     MW 3777   2.097   4.733   0.626  0.0087  0.0016  0.0023
  215SOL     OW 3778   1.311   3.713   2.883 -0.1253 -0.4304 -0.5508
  215SOL    HW1 3779   1.394   3.759   2.895 -0.6257  0.2173  0.5805
  215SOL    HW2 3780   1.260   3.781   2.838 -0.2022 -1.1907 -1.6644
  215SOL     MW 3781   1.315   3.728   2.878  0.0087  0.0016  0.0023
  216SOL     OW 3782   3.395   3.197   0.688 -0.4971  0.0975  0.1772
  216SOL    HW1 3783   3.458   3.217   0.619 -0.1643 -1.0362  0.1306
  216SOL    HW2 3784   3.446   3.218   0.766  0.6490  0.7899 -0.7404
  216SOL     MW 3785   3.410   3.202   0.689  0.0087  0.0016  0.0023
  217SOL     OW 3786   1.616   3.681   0.188 -0.4900  0.0230 -0.4434
  217SOL    HW1 3787   1.552   3.623   0.147 -0.7963 -0.6395  0.9108
  217SOL    HW2 3788   1.615   3.644   0.276 -0.4190  0.7879 -0.1180
  217SOL     MW 3789   1.607   3.668   0.194  0.0087  0.0016  0.0023
  218SOL     OW 3790   2.356   3.964   2.726  0.4158  0.0718  0.2979
  218SOL    HW1 3791   2.423   3.968   2.794  0.1554  2.0631  0.4832
  218SOL    HW2 3792   2.320   3.876   2.727  0.0146  0.1893 -1.2401
  218SOL     MW 3793   2.360   3.953   2.735  0.0087  0.0016  0.0023
  219SOL     OW 3794   1.279   1.905   2.941 -0.0583 -0.2198  0.4437
  219SOL    HW1 3795   1.360   1.946   2.969  1.1961 -2.7426  0.7960
  219SOL    HW2 3796   1.210   1.971   2.952 -0.0609 -0.2173  0.4124
  219SOL     MW 3797   1.280   1.919   2.946  0.0087  0.0016  0.0023
  220SOL     OW 3798   2.287   1.196   2.940 -0.0838 -0.3623  0.2055
  220SOL    HW1 3799   2.315   1.106   2.952 -0.5607 -0.4320  0.8364
  220SOL    HW2 3800   2.254   1.204   2.851 -0.7821 -0.9113  0.4038
  220SOL     MW 3801   2.286   1.185   2.930  0.0087  0.0016  0.0023
  221SOL     OW 3802   0.953   3.590   3.027  0.2771 -0.4655 -0.3473
  221SOL    HW1 3803   0.916   3.577   3.114  0.5831  0.3754 -0.0853
  221SOL    HW2 3804   0.910   3.671   2.998  0.0937  0.2357  1.7686
  221SOL     MW 3805   0.943   3.599   3.034  0.0087  0.0016  0.0023
  222SOL     OW 3806   4.329   3.952   0.336 -0.3139  0.3109 -0.0154
  222SOL    HW1 3807   4.345   4.046   0.342 -0.5473  0.6468 -3.1253
  222SOL    HW2 3808   4.316   3.945   0.242 -0.7181  0.1762  0.0454
  222SOL     MW 3809   4.329   3.964   0.325  0.0087  0.0016  0.0023
  223SOL     OW 3810   4.254   4.221   3.100 -0.1032 -0.2637  0.4539
  223SOL    HW1 3811   4.212   4.215   3.014 -1.1126 -0.5814  0.9507
  223SOL    HW2 3812   4.195   4.281   3.146  1.5824  1.8601  0.0028
  223SOL     MW 3813   4.240   4.228   3.095  0.0087  0.0016  0.0023
  224SOL     OW 3814   2.264   3.705   2.734  0.0896  0.2590  0.2688
  224SOL    HW1 3815   2.175   3.703   2.699 -0.2794  2.1517  1.0251
  224SOL    HW2 3816   2.305   3.677   2.651 -2.9539  0.9756 -1.6255
  224SOL     MW 3817   2.258   3.701   2.718  0.0087  0.0016  0.0023
  225SOL     OW 3818   1.928   1.221   2.855 -0.2338  0.4419 -0.4140
  225SOL    HW1 3819   1.849   1.176   2.884  1.1213 -1.2180  0.8532
  225SOL    HW2 3820   1.920   1.224   2.759  0.1607 -0.6860 -0.5024
  225SOL     MW 3821   1.917   1.216   2.846  0.0087  0.0016  0.0023
  226SOL     OW 3822   3.485   2.599   0.068  0.1238  0.6674 -0.1328
  226SOL    HW1 3823   3.439   2.610  -0.016  0.6401  0.9709 -0.3778
  226SOL    HW2 3824   3.485   2.505   0.080 -1.0222  0.8174  1.4592
  226SOL     MW 3825   3.479   2.588   0.059  0.0087  0.0016  0.0023
  227SOL     OW 3826   0.742   4.223   0.049  0.0830  0.2021  0.1873
  227SOL    HW1 3827   0.818   4.228   0.107  0.4022  0.1023 -0.2187
  227SOL    HW2 3828   0.727   4.316   0.033 -0.7972  0.0974  0.3365
  227SOL     MW 3829   0.750   4.236   0.054  0.0087  0.0016  0.0023
  228SOL     OW 3830   0.547   2.125   0.060  0.1482 -0.0522  0.2658
  228SOL    HW1 3831   0.493   2.089  -0.010  0.1863  0.7262 -0.1810
  228SOL    HW2 3832   0.606   2.052   0.078  0.7434 -0.2535 -2.1944
  228SOL     MW 3833   0.548   2.111   0.053  0.0087  0.0016  0.0023
  229SOL     OW 3834   4.193   0.208   2.910  0.0357 -0.1251  0.0265
  229SOL    HW1 3835   4.237   0.240   2.988 -1.0870 -0.9894  1.0691
  229SOL    HW2 3836   4.224   0.267   2.841  0.2290  0.0888  0.2982
  229SOL     MW 3837   4.203   0.220   2.911  0.0087  0.0016  0.0023
  230SOL     OW 3838   4.550   4.968   2.811  0.2588  0.0863  0.2464
  230SOL    HW1 3839   4.531   5.062   2.806 -1.1269 -0.2461 -1.5133
  230SOL    HW2 3840   4.464   4.930   2.794  1.2369 -2.6701  1.0128
  230SOL     MW 3841   4.536   4.976   2.808  0.0087  0.0016  0.0023
  231SOL     OW 3842   3.900   4.652   0.154  0.2919  0.0489 -0.1729
  231SOL    HW1 3843   3.965   4.722   0.148 -0.4399  0.6201 -1.9865
  231SOL    HW2 3844   3.833   4.688   0.212 -1.2735 -2.1498 -0.4793
  231SOL     MW 3845   3.900   4.666   0.161  0.0087  0.0016  0.0023
  232SOL     OW 3846   1.511   1.127   0.527 -0.2458  0.6316 -0.0898
  232SOL    HW1 3847   1.435   1.180   0.549 -1.3184 -0.9877  0.2865
  232SOL    HW2 3848   1.468   1.042   0.525  0.3080  0.3504 -0.0619
  232SOL     MW 3849   1.495   1.123   0.530  0.0087  0.0016  0.0023
  233SOL     OW 3850   2.911   3.325   0.317  0.2186 -0.2753 -0.5310
  233SOL    HW1 3851   2.970   3.328   0.393 -1.1737  1.6267  0.5494
  233SOL    HW2 3852   2.834   3.377   0.340 -0.3920 -0.6825 -1.5521
  233SOL     MW 3853   2.909   3.332   0.330  0.0087  0.0016  0.0023
  234SOL     OW 3854   1.646   4.967   0.176  0.0143 -0.2890  0.1442
  234SOL    HW1 3855   1.671   4.895   0.119  0.3653 -0.5076  0.5706
  234SOL    HW2 3856   1.557   4.942   0.201  0.0945  1.2863  2.3875
  234SOL     MW 3857   1.638   4.954   0.172  0.0087  0.0016  0.0023
  235SOL     OW 3858   4.250   3.345   0.148 -0.0506 -0.4637 -0.2076
  235SOL    HW1 3859   4.329   3.308   0.188 -1.2994 -0.8259  2.1189
  235SOL    HW2 3860   4.177   3.283   0.151 -1.3927  1.0287 -0.0409
  235SOL     MW 3861   4.251   3.332   0.154  0.0087  0.0016  0.0023
  236SOL     OW 3862   2.807   2.820   0.476 -0.0617 -0.0727 -0.1948
  236SOL    HW1 3863   2.796   2.900   0.424 -1.8467 -0.5647 -0.6646
  236SOL    HW2 3864   2.883   2.846   0.528 -1.0034  1.1921  0.6231
  236SOL     MW 3865   2.816   2.834   0.476  0.0087  0.0016  0.0023
  237SOL     OW 3866   4.282   4.879   2.722 -0.2352 -0.4320  0.3393
  237SOL    HW1 3867   4.242   4.959   2.759  0.0816 -0.4891  0.8189
  237SOL    HW2 3868   4.312   4.911   2.637  2.7653 -1.6068  0.8171
  237SOL     MW 3869   4.280   4.894   2.716  0.0087  0.0016  0.0023
  238SOL     OW 3870   1.509   1.310   3.019 -0.1268 -0.0497  0.3397
  238SOL    HW1 3871   1.464   1.255   3.083 -0.3665 -0.9044 -0.5290
  238SOL    HW2 3872   1.579   1.344   3.074 -0.4516  0.6658  0.3144
  238SOL     MW 3873   1.512   1.307   3.035  0.0087  0.0016  0.0023
  239SOL     OW 3874   2.163   4.150   2.681  0.1486 -0.0083 -0.5850
  239SOL    HW1 3875   2.232   4.086   2.693 -1.9808 -2.1899  0.7977
  239SOL    HW2 3876   2.192   4.229   2.726  0.5253 -1.1408  1.2231
  239SOL     MW 3877   2.176   4.152   2.688  0.0087  0.0016  0.0023
  240SOL     OW 3878   2.967   3.411   0.065  0.1028  0.0159 -0.0329
  240SOL    HW1 3879   2.929   3.404   0.153  0.4978  0.4025  0.1686
  240SOL    HW2 3880   2.998   3.501   0.059  1.1184 -0.3825 -1.1510
  240SOL     MW 3881   2.966   3.422   0.076  0.0087  0.0016  0.0023
  241SOL     OW 3882   3.134   3.182   0.096  0.1343 -0.7776 -0.1058
  241SOL    HW1 3883   3.125   3.162   0.189 -1.0562  1.6066  0.3727
  241SOL    HW2 3884   3.066   3.248   0.084  0.4945 -0.4226 -0.1933
  241SOL     MW 3885   3.124   3.188   0.107  0.0087  0.0016  0.0023
  242SOL     OW 3886   4.856   0.747   3.127 -0.0448 -0.1992 -0.0284
  242SOL    HW1 3887   4.888   0.726   3.215 -1.6025 -0.2222  0.5578
  242SOL    HW2 3888   4.830   0.838   3.134  2.6861  0.5888  0.9642
  242SOL     MW 3889   4.857   0.756   3.139  0.0087  0.0016  0.0023
  243SOL     OW 3890   2.362   4.760   0.444  0.0959  0.6434 -1.1214
  243SOL    HW1 3891   2.297   4.759   0.515  2.0564  0.0243  0.7764
  243SOL    HW2 3892   2.397   4.671   0.443  0.4704  0.7448  0.3900
  243SOL     MW 3893   2.358   4.748   0.454  0.0087  0.0016  0.0023
  244SOL     OW 3894   2.194   4.739   0.233  0.4798 -0.4063  0.3277
  244SOL    HW1 3895   2.259   4.755   0.302 -0.9939  1.0405  1.4720
  244SOL    HW2 3896   2.144   4.668   0.273  0.4679 -0.5918 -0.0205
  244SOL     MW 3897   2.196   4.732   0.248  0.0087  0.0016  0.0023
  245SOL     OW 3898   4.229   0.584   3.056  0.0917  0.0104  0.1302
  245SOL    HW1 3899   4.266   0.669   3.083 -0.8887 -0.0828  1.8850
  245SOL    HW2 3900   4.284   0.569   2.978  0.5342  0.3350  0.3710
  245SOL     MW 3901   4.241   0.593   3.049  0.0087  0.0016  0.0023
  246SOL     OW 3902   3.931   4.055   0.052 -0.2347  0.2759 -0.2344
  246SOL    HW1 3903   3.921   4.127  -0.011  0.0703 -0.5467 -1.2508
  246SOL    HW2 3904   3.848   4.052   0.100 -0.2902  1.0677 -0.2541
  246SOL     MW 3905   3.919   4.064   0.050  0.0087  0.0016  0.0023
  247SOL     OW 3906   0.080   2.244   2.697  0.0192  0.0723 -0.3074
  247SOL    HW1 3907   0.025   2.308   2.741  0.1203 -0.5266  0.7151
  247SOL    HW2 3908   0.025   2.212   2.626  0.2586 -1.2410  0.0778
  247SOL     MW 3909   0.066   2.248   2.694  0.0087  0.0016  0.0023
  248SOL     OW 3910   0.396   0.519   0.086  0.1451 -0.0513 -0.0524
  248SOL    HW1 3911   0.418   0.431   0.054  1.5639  0.5849 -0.8872
  248SOL    HW2 3912   0.433   0.576   0.019 -1.4702  1.1754  0.0421
  248SOL     MW 3913   0.404   0.515   0.073  0.0087  0.0016  0.0023
  249SOL     OW 3914   4.550   2.689   0.129  0.0907 -0.0047  0.0016
  249SOL    HW1 3915   4.475   2.630   0.122  1.2358 -1.4992  0.0104
  249SOL    HW2 3916   4.586   2.665   0.214  0.9195  0.1464 -0.2997
  249SOL     MW 3917   4.545   2.678   0.139  0.0087  0.0016  0.0023
  250SOL     OW 3918   2.059   4.922   0.418  0.0206 -0.1913  0.1899
  250SOL    HW1 3919   2.130   4.978   0.448 -1.3212  0.4562  2.4800
  250SOL    HW2 3920   2.093   4.883   0.338  0.2147  0.9896 -0.3055
  250SOL     MW 3921   2.073   4.924   0.412  0.0087  0.0016  0.0023
  251SOL     OW 3922   3.388   4.291   0.266  0.3222 -0.1140 -0.4673
  251SOL    HW1 3923   3.404   4.378   0.231 -0.1084 -0.2185 -0.9424
  251SOL    HW2 3924   3.409   4.231   0.194  0.9825 -0.5641  0.0840
  251SOL     MW 3925   3.393   4.294   0.252  0.0087  0.0016  0.0023
  252SOL     OW 3926   1.294   1.576   0.116  0.0366  0.0719  0.0114
  252SOL    HW1 3927   1.250   1.659   0.099 -0.4684 -0.4975 -1.5993
  252SOL    HW2 3928   1.284   1.530   0.032 -1.0568 -0.1606  0.2624
  252SOL     MW 3929   1.287   1.581   0.102  0.0087  0.0016  0.0023
  253SOL     OW 3930   4.450   4.693   0.276  0.4221  0.5259  0.1666
  253SOL    HW1 3931   4.480   4.603   0.287  2.7520  1.3947  1.5940
  253SOL    HW2 3932   4.441   4.720   0.367  0.0261  1.3634 -0.1163
  253SOL     MW 3933   4.453   4.685   0.289  0.0087  0.0016  0.0023
  254SOL     OW 3934   2.901   3.760   2.960 -0.0634 -0.3998  0.0242
  254SOL    HW1 3935   2.952   3.728   3.034 -0.7893  1.5474  1.4812
  254SOL    HW2 3936   2.831   3.806   3.006  0.5655  0.7248 -0.0975
  254SOL     MW 3937   2.898   3.762   2.976  0.0087  0.0016  0.0023
  255SOL     OW 3938   2.029   1.114   3.113 -0.1975  0.4973  0.0595
  255SOL    HW1 3939   1.969   1.046   3.083  1.4772 -1.2370  0.4303
  255SOL    HW2 3940   2.052   1.156   3.030  1.0226  0.9062  0.5832
  255SOL     MW 3941   2.024   1.111   3.098  0.0087  0.0016  0.0023
  256SOL     OW 3942   0.236   2.382   0.008 -0.0798  0.0686  0.3227
  256SOL    HW1 3943   0.169   2.449  -0.003 -0.9443 -0.6411  1.0705
  256SOL    HW2 3944   0.213   2.321  -0.063 -1.9106  0.6926  0.3404
  256SOL     MW 3945   0.224   2.382  -0.003  0.0087  0.0016  0.0023
  257SOL     OW 3946   0.563   0.698   3.075 -0.6504 -0.1375  0.0252
  257SOL    HW1 3947   0.520   0.781   3.056  0.1075  0.4029  0.6266
  257SOL    HW2 3948   0.627   0.721   3.142 -2.1284  0.3703  1.3320
  257SOL     MW 3949   0.566   0.712   3.082  0.0087  0.0016  0.0023
  258SOL     OW 3950   4.123   3.570   0.051  0.2461  0.2352 -0.1911
  258SOL    HW1 3951   4.173   3.491   0.072  1.0765  0.6672 -0.5072
  258SOL    HW2 3952   4.093   3.601   0.137 -1.9781 -0.1910 -0.7461
  258SOL     MW 3953   4.126   3.563   0.065  0.0087  0.0016  0.0023
  259SOL     OW 3954   4.152   2.350   0.613 -0.2380 -0.0167  0.1987
  259SOL    HW1 3955   4.074   2.305   0.647 -0.7376  0.0927 -0.7593
  259SOL    HW2 3956   4.213   2.337   0.685 -0.7703 -0.4930  0.5742
  259SOL     MW 3957   4.149   2.342   0.627  0.0087  0.0016  0.0023
  260SOL     OW 3958   1.941   1.332   0.123 -0.2395  0.1516  0.0423
  260SOL    HW1 3959   1.937   1.309   0.216  0.6826  1.7747  0.5296
  260SOL    HW2 3960   1.963   1.248   0.082 -0.6159 -0.0603  0.2639
  260SOL     MW 3961   1.943   1.318   0.130  0.0087  0.0016  0.0023
  261SOL     OW 3962   4.949   0.172   2.754  0.2458  0.2105  0.2393
  261SOL    HW1 3963   5.025   0.132   2.795  0.6092  0.0245 -0.5792
  261SOL    HW2 3964   4.934   0.116   2.678 -2.0753  0.2254  0.6308
  261SOL     MW 3965   4.957   0.159   2.749  0.0087  0.0016  0.0023
  262SOL     OW 3966   0.538   3.433   3.085  0.1892  0.7170 -0.1644
  262SOL    HW1 3967   0.557   3.458   3.175  1.3660 -0.2346 -0.1035
  262SOL    HW2 3968   0.559   3.512   3.036  0.2527  1.4537  1.0372
  262SOL     MW 3969   0.543   3.447   3.090  0.0087  0.0016  0.0023
  263SOL     OW 3970   4.130   2.915   2.682  0.7227  0.5196 -0.6837
  263SOL    HW1 3971   4.169   2.828   2.684  1.1739  0.6911  2.3452
  263SOL    HW2 3972   4.036   2.893   2.682  0.7956  0.1760  0.0738
  263SOL     MW 3973   4.123   2.901   2.683  0.0087  0.0016  0.0023
  264SOL     OW 3974   4.925   5.026   2.573  0.1193 -0.5600  0.1374
  264SOL    HW1 3975   4.832   5.008   2.563 -0.2654  1.2723  0.0688
  264SOL    HW2 3976   4.945   5.096   2.511  2.3222 -0.8530  0.4495
  264SOL     MW 3977   4.915   5.033   2.563  0.0087  0.0016  0.0023
  265SOL     OW 3978   3.580   4.528   3.042  0.2334  0.3791  0.2689
  265SOL    HW1 3979   3.503   4.557   2.994 -1.2144 -1.0343  1.6084
  265SOL    HW2 3980   3.586   4.434   3.023  0.3444  0.0272  1.8367
  265SOL     MW 3981   3.571   4.519   3.033  0.0087  0.0016  0.0023
  266SOL     OW 3982   4.413   4.621   2.969 -0.1037  0.1232 -0.4936
  266SOL    HW1 3983   4.394   4.628   2.875  1.1680 -1.6794 -0.9413
  266SOL    HW2 3984   4.476   4.690   2.989  0.6078 -1.0717  1.7450
  266SOL     MW 3985   4.419   4.631   2.959  0.0087  0.0016  0.0023
  267SOL     OW 3986   0.292   3.120   2.932 -0.0651 -0.0961 -0.1425
  267SOL    HW1 3987   0.234   3.050   2.904  2.0125 -1.7315 -0.5844
  267SOL    HW2 3988   0.366   3.068   2.962 -0.8538 -1.2494 -0.1731
  267SOL     MW 3989   0.294   3.104   2.932  0.0087  0.0016  0.0023
  268SOL     OW 3990   0.902   2.215   2.768  0.5508 -0.2245 -0.6392
  268SOL    HW1 3991   0.909   2.309   2.756 -1.0933 -0.1875 -1.6955
  268SOL    HW2 3992   0.897   2.184   2.678  0.9454  1.0083 -1.0948
  268SOL     MW 3993   0.902   2.223   2.755  0.0087  0.0016  0.0023
  269SOL     OW 3994   1.327   1.317   0.554 -0.1641  0.4755 -0.3314
  269SOL    HW1 3995   1.382   1.389   0.585 -0.3483  0.4077  0.1546
  269SOL    HW2 3996   1.320   1.329   0.459  0.7276 -1.0139 -0.6231
  269SOL     MW 3997   1.333   1.328   0.545  0.0087  0.0016  0.0023
  270SOL     OW 3998   0.069   2.942   2.918  0.0542  0.3101  0.1785
  270SOL    HW1 3999   0.044   2.968   3.006  0.2401 -1.1215  0.6842
  270SOL    HW2 4000   0.006   2.981   2.857  0.2662 -0.6984 -0.7103
  270SOL     MW 4001   0.058   2.950   2.922  0.0087  0.0016  0.0023
  271SOL     OW 4002   4.297   2.587   0.113  0.0846  0.2663 -0.5905
  271SOL    HW1 4003   4.240   2.664   0.118 -0.2884 -0.0688  2.1761
  271SOL    HW2 4004   4.240   2.527   0.162 -0.8942  2.0533  0.5803
  271SOL     MW 4005   4.282   2.589   0.120  0.0087  0.0016  0.0023
  272SOL     OW 4006   0.950   2.496   2.777  0.2449 -0.5931  0.3925
  272SOL    HW1 4007   1.033   2.501   2.823  0.2250  0.9186  0.3177
  272SOL    HW2 4008   0.901   2.567   2.819 -0.6401  0.7972 -2.6485
  272SOL     MW 4009   0.954   2.506   2.788  0.0087  0.0016  0.0023
  273SOL     OW 4010   4.751   0.326   2.863 -0.3646 -0.1672 -0.1544
  273SOL    HW1 4011   4.810   0.348   2.935  0.2482 -1.2637 -0.2999
  273SOL    HW2 4012   4.807   0.268   2.811 -1.0317 -0.8333 -0.1493
  273SOL     MW 4013   4.766   0.321   2.866  0.0087  0.0016  0.0023
  274SOL     OW 4014   3.455   4.108   0.051  0.3510 -0.0770 -0.3218
  274SOL    HW1 4015   3.410   4.049  -0.009 -0.0508 -0.6640  0.5449
  274SOL    HW2 4016   3.494   4.174  -0.007  0.6620 -0.6343 -0.7583
  274SOL     MW 4017   3.455   4.109   0.035  0.0087  0.0016  0.0023
  275SOL     OW 4018   5.037   3.868   0.207  0.4525  0.1385  0.1623
  275SOL    HW1 4019   5.015   3.861   0.114  1.4822 -1.2882 -0.0171
  275SOL    HW2 4020   4.966   3.819   0.248 -0.3961  0.7872 -0.4855
  275SOL     MW 4021   5.025   3.861   0.200  0.0087  0.0016  0.0023
  276SOL     OW 4022   2.011   3.800   3.074 -0.3648 -0.0254  0.1428
  276SOL    HW1 4023   2.078   3.744   3.034  0.6882  1.1122  0.2609
  276SOL    HW2 4024   1.971   3.736   3.133  2.5766 -1.0281  1.2558
  276SOL     MW 4025   2.015   3.784   3.076  0.0087  0.0016  0.0023
  277SOL     OW 4026   3.455   4.545   0.185 -0.4858  0.0808 -0.1426
  277SOL    HW1 4027   3.385   4.608   0.169  0.4835  1.1225 -0.3760
  277SOL    HW2 4028   3.496   4.537   0.098 -0.2974  1.2651 -0.1746
  277SOL     MW 4029   3.452   4.552   0.171  0.0087  0.0016  0.0023
  278SOL     OW 4030   0.967   4.496   0.072  0.3586  0.0037 -0.0976
  278SOL    HW1 4031   0.883   4.512   0.029  0.6131  0.2806 -0.4937
  278SOL    HW2 4032   1.009   4.581   0.061 -0.9052  0.8243  1.1025
  278SOL     MW 4033   0.961   4.509   0.065  0.0087  0.0016  0.0023
  279SOL     OW 4034   3.834   4.936   2.994  0.0819  0.4112 -0.0915
  279SOL    HW1 4035   3.745   4.944   3.030 -0.6113 -0.6987 -1.4456
  279SOL    HW2 4036   3.840   4.843   2.972  0.0146  1.0563 -3.2100
  279SOL     MW 4037   3.823   4.925   2.996  0.0087  0.0016  0.0023
  280SOL     OW 4038   4.300   3.961   0.058  0.1448 -0.2195  0.1902
  280SOL    HW1 4039   4.395   3.974   0.059  0.0362  1.1841 -1.9146
  280SOL    HW2 4040   4.275   4.050   0.032  1.1850 -0.2065 -0.8540
  280SOL     MW 4041   4.310   3.974   0.055  0.0087  0.0016  0.0023
  281SOL     OW 4042   4.981   2.433   2.818  0.3527 -0.1544  0.7310
  281SOL    HW1 4043   4.887   2.444   2.826  0.4217  1.1559 -0.0978
  281SOL    HW2 4044   5.010   2.523   2.804 -0.1893 -0.1740 -0.6499
  281SOL     MW 4045   4.973   2.446   2.817  0.0087  0.0016  0.0023
  282SOL     OW 4046   0.771   3.271   3.076 -0.0477 -0.4531 -0.0072
  282SOL    HW1 4047   0.783   3.311   2.990 -0.7885  1.0824  0.5655
  282SOL    HW2 4048   0.682   3.299   3.099  0.1017 -0.9990  1.3685
  282SOL     MW 4049   0.761   3.280   3.068  0.0087  0.0016  0.0023
  283SOL     OW 4050   3.820   4.661   3.004  0.0398 -0.1562 -0.0037
  283SOL    HW1 4051   3.842   4.671   3.096 -0.6929  2.5136 -0.0245
  283SOL    HW2 4052   3.735   4.616   3.006 -0.1361  0.1874  2.5820
  283SOL     MW 4053   3.812   4.656   3.016  0.0087  0.0016  0.0023
  284SOL     OW 4054   4.073   5.048   2.814  0.1531  0.1582 -0.2140
  284SOL    HW1 4055   4.118   5.130   2.832 -0.9350  0.7376 -0.0592
  284SOL    HW2 4056   4.048   5.014   2.901 -0.0801  1.0094  0.0555
  284SOL     MW 4057   4.075   5.054   2.828  0.0087  0.0016  0.0023
  285SOL     OW 4058   3.245   4.698   0.103  0.6302 -0.2621  0.3324
  285SOL    HW1 4059   3.164   4.678   0.056  0.8245  0.6890 -0.4330
  285SOL    HW2 4060   3.267   4.772   0.047  0.5556  1.0951  2.0138
  285SOL     MW 4061   3.237   4.705   0.090  0.0087  0.0016  0.0023
  286SOL     OW 4062   4.487   4.377   3.101  0.0226 -0.4705  0.0047
  286SOL    HW1 4063   4.470   4.452   3.044 -0.6185  0.0020  0.8120
  286SOL    HW2 4064   4.410   4.322   3.090  0.0995 -0.3654 -1.1878
  286SOL     MW 4065   4.475   4.380   3.092  0.0087  0.0016  0.0023
  287SOL     OW 4066   4.682   3.998   0.363 -0.0638 -0.3926 -0.0068
  287SOL    HW1 4067   4.642   4.050   0.433 -0.6374 -1.8049  0.7592
  287SOL    HW2 4068   4.657   3.909   0.388  2.4525 -1.0288  0.5479
  287SOL     MW 4069   4.673   3.993   0.376  0.0087  0.0016  0.0023
  288SOL     OW 4070   0.160   2.177   2.974  0.2663  0.3958  0.2670
  288SOL    HW1 4071   0.132   2.178   2.883  0.2988  0.9694  0.2614
  288SOL    HW2 4072   0.079   2.157   3.020 -0.2608  0.0996 -0.7555
  288SOL     MW 4073   0.145   2.174   2.968  0.0087  0.0016  0.0023
  289SOL     OW 4074   0.205   0.514   2.853  0.2895  0.1336 -0.1358
  289SOL    HW1 4075   0.169   0.463   2.780  1.9902 -0.2543 -0.7378
  289SOL    HW2 4076   0.125   0.536   2.901 -1.2989 -1.7995 -1.7046
  289SOL     MW 4077   0.189   0.510   2.850  0.0087  0.0016  0.0023
  290SOL     OW 4078   1.953   1.330   0.395 -0.0133 -0.1570  0.5247
  290SOL    HW1 4079   1.869   1.375   0.391  0.4917  0.8365  0.6700
  290SOL    HW2 4080   2.018   1.393   0.365 -0.7135  0.0336 -0.6413
  290SOL     MW 4081   1.951   1.344   0.391  0.0087  0.0016  0.0023
  291SOL     OW 4082   4.979   3.289   2.934  0.0909  0.1016 -0.2061
  291SOL    HW1 4083   4.896   3.243   2.949 -0.2246  0.4229 -0.9151
  291SOL    HW2 4084   4.954   3.379   2.915  0.7776 -0.0573 -2.1504
  291SOL     MW 4085   4.965   3.295   2.933  0.0087  0.0016  0.0023
  292SOL     OW 4086   2.777   4.403   2.909 -0.0504  0.1200 -0.6292
  292SOL    HW1 4087   2.848   4.342   2.928  0.2638  0.0437 -1.9626
  292SOL    HW2 4088   2.810   4.468   2.847 -1.5278  1.6479  0.0836
  292SOL     MW 4089   2.791   4.404   2.903  0.0087  0.0016  0.0023
  293SOL     OW 4090   4.730   2.656   3.056 -0.5638 -0.1602 -0.0230
  293SOL    HW1 4091   4.681   2.648   2.974  0.6519 -1.0754 -0.7017
  293SOL    HW2 4092   4.661   2.678   3.119  0.4609  1.8050  0.4993
  293SOL     MW 4093   4.715   2.658   3.053  0.0087  0.0016  0.0023
  294SOL     OW 4094   3.045   4.668   3.037  0.3263 -0.4049 -0.1979
  294SOL    HW1 4095   2.975   4.626   3.086 -0.4349 -0.5785 -1.4024
  294SOL    HW2 4096   3.014   4.758   3.031  0.5468 -0.3094  0.1157
  294SOL     MW 4097   3.032   4.674   3.043  0.0087  0.0016  0.0023
  295SOL     OW 4098   2.220   4.363   0.457  0.0648  0.1561  0.0633
  295SOL    HW1 4099   2.212   4.269   0.441  1.0388 -0.4464  2.6466
  295SOL    HW2 4100   2.228   4.362   0.552  1.4023 -1.0159 -0.0349
  295SOL     MW 4101   2.220   4.351   0.467  0.0087  0.0016  0.0023
  296SOL     OW 4102   1.308   2.387   0.251 -0.0387 -0.0970 -0.0006
  296SOL    HW1 4103   1.348   2.454   0.307 -1.1142 -0.2188  0.9576
  296SOL    HW2 4104   1.219   2.421   0.243 -0.0076 -0.0118  0.0063
  296SOL     MW 4105   1.302   2.401   0.257  0.0087  0.0016  0.0023
  297SOL     OW 4106   1.407   1.159   0.105 -0.1801  0.0987  0.3655
  297SOL    HW1 4107   1.392   1.074   0.064  0.4432  0.2922 -0.2942
  297SOL    HW2 4108   1.489   1.142   0.151 -0.3026  0.1331  0.5961
  297SOL     MW 4109   1.416   1.145   0.105  0.0087  0.0016  0.0023
  298SOL     OW 4110   1.452   1.984   0.304 -0.0523  0.0987  0.3551
  298SOL    HW1 4111   1.523   1.950   0.250 -0.4441  0.8616 -0.6711
  298SOL    HW2 4112   1.403   1.908   0.336  0.4527 -0.5629 -0.4126
  298SOL     MW 4113   1.455   1.969   0.301  0.0087  0.0016  0.0023
  299SOL     OW 4114   3.571   2.436   2.877  0.3543 -0.2752 -0.3793
  299SOL    HW1 4115   3.519   2.515   2.891 -0.2843 -0.6952 -0.3848
  299SOL    HW2 4116   3.659   2.475   2.869 -0.2417  1.2226  0.0012
  299SOL     MW 4117   3.576   2.452   2.878  0.0087  0.0016  0.0023
  300SOL     OW 4118   0.091   2.669   2.835 -0.5624 -0.2534 -0.5443
  300SOL    HW1 4119   0.085   2.762   2.856 -1.0874 -0.0668 -1.4596
  300SOL    HW2 4120   0.182   2.658   2.807 -0.6260  0.3581 -0.9863
  300SOL     MW 4121   0.102   2.680   2.834  0.0087  0.0016  0.0023
  301SOL     OW 4122   3.514   3.723   2.934 -0.2033 -0.2511 -0.0781
  301SOL    HW1 4123   3.554   3.733   3.021 -0.3191  1.1351 -0.1606
  301SOL    HW2 4124   3.580   3.765   2.879 -0.0228 -1.0023 -0.4450
  301SOL     MW 4125   3.528   3.730   2.939  0.0087  0.0016  0.0023
  302SOL     OW 4126   4.074   4.700   2.894  0.4470  0.5134 -0.0462
  302SOL    HW1 4127   4.067   4.722   2.801 -2.5555  2.1625  0.4491
  302SOL    HW2 4128   3.990   4.666   2.922  1.4515 -1.4018  0.8407
  302SOL     MW 4129   4.062   4.698   2.886  0.0087  0.0016  0.0023
  303SOL     OW 4130   2.875   1.999   3.042  0.1112 -0.5715 -0.0764
  303SOL    HW1 4131   2.904   1.908   3.043 -0.0362 -0.6126  0.6373
  303SOL    HW2 4132   2.814   2.004   3.115 -0.9214 -0.4682 -0.9103
  303SOL     MW 4133   2.871   1.988   3.052  0.0087  0.0016  0.0023
  304SOL     OW 4134   2.393   1.598   3.063  0.2985  0.1456  0.1969
  304SOL    HW1 4135   2.329   1.668   3.048 -1.0362 -1.0185  0.2718
  304SOL    HW2 4136   2.339   1.534   3.109 -0.0290 -0.2023 -0.6569
  304SOL     MW 4137   2.377   1.599   3.067  0.0087  0.0016  0.0023
  305SOL     OW 4138   0.830   1.486   0.044  0.2096  0.2210 -0.2530
  305SOL    HW1 4139   0.831   1.483   0.139 -0.3119  1.0219 -0.2192
  305SOL    HW2 4140   0.736   1.481   0.026  0.2311  0.0424 -0.3199
  305SOL     MW 4141   0.818   1.485   0.054  0.0087  0.0016  0.0023
  306SOL     OW 4142   1.392   3.524   0.105  0.0715  0.0052  0.3051
  306SOL    HW1 4143   1.388   3.431   0.129  1.8296  0.0224  0.7473
  306SOL    HW2 4144   1.348   3.524   0.020 -0.9700  0.5317  0.8221
  306SOL     MW 4145   1.385   3.512   0.097  0.0087  0.0016  0.0023
  307SOL     OW 4146   3.400   3.793   0.234  0.3459  0.3893 -0.1923
  307SOL    HW1 4147   3.388   3.705   0.270 -0.9409  0.7956  0.4693
  307SOL    HW2 4148   3.450   3.837   0.303  0.5066 -1.1868  0.7492
  307SOL     MW 4149   3.405   3.787   0.248  0.0087  0.0016  0.0023
  308SOL     OW 4150   0.823   2.678   0.258  0.2449 -0.0789 -0.3608
  308SOL    HW1 4151   0.784   2.675   0.345 -0.8173  0.7158 -0.7790
  308SOL    HW2 4152   0.759   2.635   0.201  0.7393  0.0068 -0.9989
  308SOL     MW 4153   0.810   2.672   0.262  0.0087  0.0016  0.0023
  309SOL     OW 4154   1.465   4.278   0.207 -0.0774  0.4077 -0.0446
  309SOL    HW1 4155   1.536   4.215   0.214 -0.1550  0.4720  1.9473
  309SOL    HW2 4156   1.518   4.346   0.166  1.8874 -0.2047  1.3120
  309SOL     MW 4157   1.481   4.279   0.203  0.0087  0.0016  0.0023
  310SOL     OW 4158   4.308   0.311   0.014 -0.0325 -0.1314  0.1717
  310SOL    HW1 4159   4.275   0.398  -0.004 -0.3651 -0.1050  0.8992
  310SOL    HW2 4160   4.246   0.272   0.076  0.4190 -0.3471  0.4942
  310SOL     MW 4161   4.296   0.317   0.020  0.0087  0.0016  0.0023
  311SOL     OW 4162   3.889   4.268   3.013 -0.0021  0.1751  0.0145
  311SOL    HW1 4163   3.935   4.341   3.053  1.8267 -0.1908 -1.3049
  311SOL    HW2 4164   3.949   4.238   2.945  1.3250  0.3237  1.0977
  311SOL     MW 4165   3.903   4.274   3.009  0.0087  0.0016  0.0023
  312SOL     OW 4166   1.087   2.088   0.094 -0.2371 -0.0893 -0.8754
  312SOL    HW1 4167   1.180   2.105   0.102 -0.6849  2.2536 -0.0429
  312SOL    HW2 4168   1.066   2.035   0.171 -0.1822  0.5508 -0.4150
  312SOL     MW 4169   1.096   2.083   0.105  0.0087  0.0016  0.0023
  313SOL     OW 4170   0.848   2.299   2.366  0.0146 -0.6428 -0.2045
  313SOL    HW1 4171   0.897   2.362   2.419  0.5549 -0.2644 -1.1265
  313SOL    HW2 4172   0.869   2.330   2.278 -1.3293  1.5304  0.1759
  313SOL     MW 4173   0.858   2.311   2.361  0.0087  0.0016  0.0023
  314SOL     OW 4174   3.177   2.816   2.921  0.0526 -0.0651 -0.5138
  314SOL    HW1 4175   3.187   2.869   3.000  0.4311 -0.6305 -0.1764
  314SOL    HW2 4176   3.091   2.778   2.941  0.3057  0.1766  1.2096
  314SOL     MW 4177   3.167   2.818   2.934  0.0087  0.0016  0.0023
  315SOL     OW 4178   4.232   3.001   3.056  0.0308 -0.2911  0.2679
  315SOL    HW1 4179   4.204   3.046   2.976  2.0560 -1.8341 -1.3853
  315SOL    HW2 4180   4.327   3.008   3.052  0.0348  0.1034  0.9263
  315SOL     MW 4181   4.241   3.008   3.045  0.0087  0.0016  0.0023
  316SOL     OW 4182   1.345   0.493   0.146 -0.3279 -0.3203  0.0513
  316SOL    HW1 4183   1.365   0.555   0.076  0.0752  0.5694  0.9233
  316SOL    HW2 4184   1.389   0.529   0.223 -0.4288 -0.2245  0.0639
  316SOL     MW 4185   1.354   0.506   0.147  0.0087  0.0016  0.0023
  317SOL     OW 4186   3.602   3.493   0.143 -0.2967 -0.6751 -0.0343
  317SOL    HW1 4187   3.613   3.577   0.098 -2.2548 -0.5978 -0.4612
  317SOL    HW2 4188   3.673   3.439   0.108 -0.7586 -0.8264 -0.7571
  317SOL     MW 4189   3.613   3.497   0.132  0.0087  0.0016  0.0023
  318SOL     OW 4190   1.280   1.457   2.998  0.5243  0.6213 -0.0866
  318SOL    HW1 4191   1.354   1.397   2.990  2.0443  2.5482 -1.6284
  318SOL    HW2 4192   1.204   1.399   2.994  1.0233 -0.1272  0.9552
  318SOL     MW 4193   1.280   1.441   2.997  0.0087  0.0016  0.0023
  319SOL     OW 4194   3.706   3.514   2.848 -0.0998 -0.0291  0.2356
  319SOL    HW1 4195   3.629   3.567   2.870  1.0799  2.2545 -0.8088
  319SOL    HW2 4196   3.764   3.521   2.923  0.0327  1.0088  0.0566
  319SOL     MW 4197   3.703   3.522   2.861  0.0087  0.0016  0.0023
  320SOL     OW 4198   3.314   2.611   0.283  0.2457 -0.0281 -0.1591
  320SOL    HW1 4199   3.332   2.522   0.314  0.1200 -0.7334 -1.9830
  320SOL    HW2 4200   3.376   2.616   0.211  1.1516  0.6861  0.6538
  320SOL     MW 4201   3.324   2.600   0.278  0.0087  0.0016  0.0023
  321SOL     OW 4202   3.562   3.945   0.415  0.4664  0.3769 -0.4919
  321SOL    HW1 4203   3.627   3.897   0.467 -0.1599 -1.4932 -1.3549
  321SOL    HW2 4204   3.562   4.034   0.450  1.5288 -0.0849  0.7557
  321SOL     MW 4205   3.571   3.951   0.426  0.0087  0.0016  0.0023
  322SOL     OW 4206   1.647   1.917   0.138 -0.1608 -0.2976 -0.1260
  322SOL    HW1 4207   1.613   1.949   0.054  0.5578 -0.4877 -0.5007
  322SOL    HW2 4208   1.632   1.823   0.128 -0.1934 -0.3583  0.4675
  322SOL     MW 4209   1.641   1.909   0.125  0.0087  0.0016  0.0023
  323SOL     OW 4210   0.419   4.371   0.073 -0.4764 -0.0687 -0.0384
  323SOL    HW1 4211   0.380   4.420   0.001  2.2731  0.2494 -1.4711
  323SOL    HW2 4212   0.418   4.281   0.040  0.1529 -0.4145  0.8393
  323SOL     MW 4213   0.414   4.365   0.059  0.0087  0.0016  0.0023
  324SOL     OW 4214   0.423   2.594   3.075  0.1977 -0.4354 -0.1123
  324SOL    HW1 4215   0.385   2.666   3.125  2.3698  0.9322 -0.2992
  324SOL    HW2 4216   0.373   2.517   3.103  0.7890 -0.6172  0.4662
  324SOL     MW 4217   0.411   2.593   3.085  0.0087  0.0016  0.0023
  325SOL     OW 4218   2.307   3.943   3.103 -0.0332 -0.1079 -0.3467
  325SOL    HW1 4219   2.239   3.995   3.061 -0.7282 -1.5514 -1.0631
  325SOL    HW2 4220   2.272   3.855   3.098 -0.0503 -0.1667  0.6403
  325SOL     MW 4221   2.294   3.938   3.097  0.0087  0.0016  0.0023
  326SOL     OW 4222   0.857   1.079   2.994 -0.1223 -0.3294 -0.1748
  326SOL    HW1 4223   0.901   1.162   3.010 -1.2332  0.2872 -0.2214
  326SOL    HW2 4224   0.922   1.013   3.019  0.7737  0.2620 -0.8870
  326SOL     MW 4225   0.871   1.081   2.999  0.0087  0.0016  0.0023
  327SOL     OW 4226   4.193   5.051   0.380  0.0172 -0.0158 -0.1399
  327SOL    HW1 4227   4.288   5.054   0.381  0.0553 -1.0177  1.1301
  327SOL    HW2 4228   4.162   5.117   0.318 -0.2118 -0.0062 -0.0170
  327SOL     MW 4229   4.201   5.060   0.372  0.0087  0.0016  0.0023
  328SOL     OW 4230   1.863   3.605   0.071 -0.0878 -0.1374  0.4958
  328SOL    HW1 4231   1.853   3.549  -0.006 -0.8974 -0.4738  0.8329
  328SOL    HW2 4232   1.773   3.614   0.102 -0.9033 -0.9131 -1.4761
  328SOL     MW 4233   1.849   3.599   0.065  0.0087  0.0016  0.0023
  329SOL     OW 4234   1.493   1.530   0.619 -0.1252  0.2119  0.1879
  329SOL    HW1 4235   1.531   1.572   0.541  0.0921  1.0208  0.7178
  329SOL    HW2 4236   1.560   1.470   0.651  1.1539  0.9398 -0.9662
  329SOL     MW 4237   1.507   1.528   0.613  0.0087  0.0016  0.0023
  330SOL     OW 4238   4.522   0.167   2.889 -0.3581  0.2222  0.1700
  330SOL    HW1 4239   4.607   0.209   2.885 -0.0046 -0.5144 -0.3007
  330SOL    HW2 4240   4.522   0.142   2.982  0.4986  1.7906  0.6150
  330SOL     MW 4241   4.533   0.169   2.901  0.0087  0.0016  0.0023
  331SOL     OW 4242   2.531   4.270   2.983 -0.0141 -0.1932  0.1692
  331SOL    HW1 4243   2.610   4.312   2.948 -1.8881  1.3667 -2.5699
  331SOL    HW2 4244   2.471   4.307   2.919 -0.6510 -0.9219  0.3405
  331SOL     MW 4245   2.534   4.280   2.970  0.0087  0.0016  0.0023
  332SOL     OW 4246   3.493   2.321   0.080  0.0710 -0.0964  0.1513
  332SOL    HW1 4247   3.587   2.304   0.080  0.2082  0.5712 -0.3993
  332SOL    HW2 4248   3.468   2.303  -0.011  2.0690 -0.6039 -0.3517
  332SOL     MW 4249   3.502   2.317   0.068  0.0087  0.0016  0.0023
  333SOL     OW 4250   4.135   0.161   0.160 -0.1985  0.1589 -0.0086
  333SOL    HW1 4251   4.049   0.202   0.169  0.2916  0.9423  1.4258
  333SOL    HW2 4252   4.123   0.108   0.081 -0.8984  0.1485  0.1070
  333SOL     MW 4253   4.122   0.160   0.151  0.0087  0.0016  0.0023
  334SOL     OW 4254   1.557   1.653   0.127  0.2893  0.1344 -0.1804
  334SOL    HW1 4255   1.466   1.623   0.120  0.0542  0.2129  1.9079
  334SOL    HW2 4256   1.610   1.584   0.088 -2.2417 -1.9650 -0.1945
  334SOL     MW 4257   1.552   1.640   0.121  0.0087  0.0016  0.0023
  335SOL     OW 4258   1.399   0.673   3.058 -0.0366 -0.1565 -0.5575
  335SOL    HW1 4259   1.485   0.677   3.017 -0.0965  0.8146 -0.5994
  335SOL    HW2 4260   1.339   0.644   2.990 -0.9296  0.2469  0.0403
  335SOL     MW 4261   1.403   0.669   3.044  0.0087  0.0016  0.0023
  336SOL     OW 4262   0.094   0.135   2.919  0.2187  0.1669  0.1729
  336SOL    HW1 4263   0.132   0.056   2.957  2.0346  1.6078  1.6243
  336SOL    HW2 4264   0.176   0.174   2.888  0.6339 -0.2845  0.6799
  336SOL     MW 4265   0.110   0.130   2.920  0.0087  0.0016  0.0023
  337SOL     OW 4266   0.673   4.470   0.019 -0.3635 -0.1358 -0.2010
  337SOL    HW1 4267   0.652   4.445  -0.071  1.3385 -0.5464 -0.5169
  337SOL    HW2 4268   0.589   4.455   0.061 -0.8942 -0.1524 -1.2319
  337SOL     MW 4269   0.659   4.465   0.013  0.0087  0.0016  0.0023
  338SOL     OW 4270   3.587   3.531   0.430 -0.0724 -0.0594  0.0494
  338SOL    HW1 4271   3.495   3.552   0.448 -0.1595 -0.2444 -0.1727
  338SOL    HW2 4272   3.590   3.519   0.335 -0.5236 -2.3251  0.2430
  338SOL     MW 4273   3.575   3.532   0.420  0.0087  0.0016  0.0023
  339SOL     OW 4274   0.830   3.420   2.849 -0.0039 -0.1563  0.3609
  339SOL    HW1 4275   0.789   3.471   2.778 -1.6143 -0.7880  0.8018
  339SOL    HW2 4276   0.886   3.477   2.902 -0.1821  0.3159  0.0499
  339SOL     MW 4277   0.832   3.435   2.846  0.0087  0.0016  0.0023
  340SOL     OW 4278   3.065   3.684   0.065 -0.2591  0.1726 -0.1781
  340SOL    HW1 4279   3.144   3.650   0.024 -0.8368 -1.2857 -0.1393
  340SOL    HW2 4280   3.090   3.767   0.105  0.8770 -0.8121  1.2386
  340SOL     MW 4281   3.078   3.690   0.065  0.0087  0.0016  0.0023
  341SOL     OW 4282   4.118   4.816   0.167  0.1136  0.3241 -0.1431
  341SOL    HW1 4283   4.159   4.873   0.232 -1.1318  0.2345  0.7380
  341SOL    HW2 4284   4.177   4.740   0.160 -1.0799 -0.6519  0.1481
  341SOL     MW 4285   4.131   4.813   0.175  0.0087  0.0016  0.0023
  342SOL     OW 4286   1.860   0.035   0.322 -0.4489  0.1911  0.7605
  342SOL    HW1 4287   1.910  -0.044   0.341 -0.6597 -0.2076 -0.2974
  342SOL    HW2 4288   1.785   0.007   0.269 -1.4174  1.8561  1.1820
  342SOL     MW 4289   1.856   0.021   0.318  0.0087  0.0016  0.0023
  343SOL     OW 4290   1.829   4.432   0.297  0.0259  0.0569  0.0753
  343SOL    HW1 4291   1.902   4.479   0.338  0.2660  0.3032 -0.6106
  343SOL    HW2 4292   1.868   4.345   0.288 -0.3397 -0.0828 -0.1972
  343SOL     MW 4293   1.844   4.427   0.301  0.0087  0.0016  0.0023
  344SOL     OW 4294   1.865   0.097   0.603 -0.0776 -0.3982  0.0376
  344SOL    HW1 4295   1.954   0.132   0.596 -0.2787  0.8504  2.5874
  344SOL    HW2 4296   1.847   0.063   0.515  2.8882 -0.8901 -0.4925
  344SOL     MW 4297   1.875   0.097   0.590  0.0087  0.0016  0.0023
  345SOL     OW 4298   1.730   1.869   0.456 -0.5219  0.0723 -0.3619
  345SOL    HW1 4299   1.705   1.960   0.445  2.1928  0.7249 -1.8577
  345SOL    HW2 4300   1.820   1.871   0.424 -0.5878  1.3101 -0.4901
  345SOL     MW 4301   1.739   1.881   0.450  0.0087  0.0016  0.0023
  346SOL     OW 4302   3.729   3.841   2.807 -0.5017 -0.2760 -0.3962
  346SOL    HW1 4303   3.758   3.814   2.720 -0.2338 -0.9642 -0.1034
  346SOL    HW2 4304   3.810   3.828   2.858 -0.5569  0.1534 -0.1985
  346SOL     MW 4305   3.744   3.836   2.802  0.0087  0.0016  0.0023
  347SOL     OW 4306   3.700   4.002   0.182 -0.3121  0.1050 -0.4469
  347SOL    HW1 4307   3.662   3.971   0.264 -1.7160 -0.4562 -1.2685
  347SOL    HW2 4308   3.624   4.039   0.137 -0.7017  0.3074  0.3586
  347SOL     MW 4309   3.685   4.003   0.187  0.0087  0.0016  0.0023
  348SOL     OW 4310   1.059   2.514   0.180 -0.1548  0.7500 -0.0482
  348SOL    HW1 4311   0.982   2.548   0.226  0.0287  0.0652  0.7973
  348SOL    HW2 4312   1.020   2.461   0.111  0.7886 -1.3117  0.9276
  348SOL     MW 4313   1.044   2.512   0.177  0.0087  0.0016  0.0023
  349SOL     OW 4314   1.686   1.421   0.382  0.3125 -0.0292  0.0864
  349SOL    HW1 4315   1.674   1.403   0.476  1.0521  1.6071  0.5423
  349SOL    HW2 4316   1.646   1.508   0.380 -2.8452 -1.3355  0.3519
  349SOL     MW 4317   1.679   1.430   0.394  0.0087  0.0016  0.0023
  350SOL     OW 4318   3.210   2.928   0.028  0.9489 -0.1008  0.0396
  350SOL    HW1 4319   3.169   2.868   0.090 -1.9006 -0.1981 -1.7303
  350SOL    HW2 4320   3.190   3.015   0.060  1.1758  0.4380 -1.2193
  350SOL     MW 4321   3.202   2.931   0.040  0.0087  0.0016  0.0023
  351SOL     OW 4322   1.569   3.940   0.041 -0.2133 -0.1764  0.1201
  351SOL    HW1 4323   1.602   3.868   0.096 -1.9586 -0.2080  1.2002
  351SOL    HW2 4324   1.476   3.919   0.032  0.0700 -1.3504 -0.2556
  351SOL     MW 4325   1.561   3.928   0.047  0.0087  0.0016  0.0023
  352SOL     OW 4326   0.136   0.593   0.130 -0.2514  0.0837  0.0733
  352SOL    HW1 4327   0.225   0.563   0.111  0.2852  1.7902 -0.2213
  352SOL    HW2 4328   0.105   0.615   0.042 -0.1722 -0.8200 -0.1886
  352SOL     MW 4329   0.144   0.592   0.116  0.0087  0.0016  0.0023
  353SOL     OW 4330   4.577   4.035   0.084  0.1452  0.2103  0.2105
  353SOL    HW1 4331   4.610   4.027   0.174  0.7670  0.9651  0.0651
  353SOL    HW2 4332   4.638   4.100   0.049 -0.1321  0.0993 -0.4764
  353SOL     MW 4333   4.590   4.042   0.091  0.0087  0.0016  0.0023
  354SOL     OW 4334   1.933   4.069   0.015 -0.1781 -0.2636  0.2129
  354SOL    HW1 4335   1.862   4.084  -0.047  1.4058  0.9334 -1.4452
  354SOL    HW2 4336   1.959   3.978   0.003 -0.0549 -0.1075 -0.7938
  354SOL     MW 4337   1.927   4.059   0.005  0.0087  0.0016  0.0023
  355SOL     OW 4338   1.201   3.272   2.842  0.1166 -0.0050 -0.4377
  355SOL    HW1 4339   1.109   3.277   2.815 -0.1553  0.5929  0.5341
  355SOL    HW2 4340   1.210   3.343   2.905 -0.2166  0.2312 -0.6502
  355SOL     MW 4341   1.190   3.282   2.847  0.0087  0.0016  0.0023
  356SOL     OW 4342   3.597   3.770   0.057  0.0689  0.0007  0.1762
  356SOL    HW1 4343   3.519   3.769   0.112 -0.3107  1.5578 -0.2750
  356SOL    HW2 4344   3.641   3.849   0.090 -0.6603  0.0951  0.9666
  356SOL     MW 4345   3.593   3.780   0.069  0.0087  0.0016  0.0023
  357SOL     OW 4346   1.014   1.305   3.068  0.2859 -0.2515 -0.3570
  357SOL    HW1 4347   0.956   1.381   3.078  0.1411 -0.3995 -0.0895
  357SOL    HW2 4348   1.018   1.275   3.159  0.7407  0.9753  0.0511
  357SOL     MW 4349   1.007   1.311   3.081  0.0087  0.0016  0.0023
  358SOL     OW 4350   4.799   4.343   0.253  0.2224  0.2168  0.0255
  358SOL    HW1 4351   4.848   4.266   0.283 -0.2395 -0.3653 -0.6620
  358SOL    HW2 4352   4.861   4.415   0.260  0.9843 -0.4876  0.8839
  358SOL     MW 4353   4.814   4.342   0.257  0.0087  0.0016  0.0023
  359SOL     OW 4354   2.189   4.092   0.388 -0.1405  0.1243 -0.0805
  359SOL    HW1 4355   2.215   4.034   0.460  0.3301  0.0611 -0.2963
  359SOL    HW2 4356   2.261   4.074   0.327 -0.4292 -0.2678 -0.3138
  359SOL     MW 4357   2.202   4.082   0.389  0.0087  0.0016  0.0023
  360SOL     OW 4358   4.967   0.352   3.034  0.2782  0.6860 -0.3853
  360SOL    HW1 4359   4.985   0.338   3.127 -2.1280 -0.5709 -0.0348
  360SOL    HW2 4360   5.032   0.295   2.992  0.7039  0.6378  0.3242
  360SOL     MW 4361   4.978   0.342   3.041  0.0087  0.0016  0.0023
  361SOL     OW 4362   1.958   4.198   0.270  0.1389 -0.2597 -0.0922
  361SOL    HW1 4363   2.029   4.147   0.309  0.5584 -0.3440 -0.9465
  361SOL    HW2 4364   1.937   4.147   0.191  2.0782 -0.0382 -0.7964
  361SOL     MW 4365   1.964   4.184   0.265  0.0087  0.0016  0.0023
  362SOL     OW 4366   2.654   4.006   0.199  0.4095  0.0318 -0.4485
  362SOL    HW1 4367   2.705   4.086   0.187  0.1169  0.2740 -0.1041
  362SOL    HW2 4368   2.676   3.945   0.128  0.5852  0.4135 -0.7282
  362SOL     MW 4369   2.664   4.009   0.188  0.0087  0.0016  0.0023
  363SOL     OW 4370   3.886   2.795   2.985  0.3332  0.6304  0.3028
  363SOL    HW1 4371   3.955   2.787   3.051  0.5454  0.1175  0.0295
  363SOL    HW2 4372   3.810   2.802   3.042  1.1674 -0.4838  1.6437
  363SOL     MW 4373   3.885   2.795   3.001  0.0087  0.0016  0.0023
  364SOL     OW 4374   1.824   1.465   2.904 -0.0122 -0.4547  0.7536
  364SOL    HW1 4375   1.866   1.380   2.898 -0.0884 -0.5779  1.7668
  364SOL    HW2 4376   1.897   1.526   2.913  0.3917 -0.9339  0.7567
  364SOL     MW 4377   1.839   1.462   2.905  0.0087  0.0016  0.0023
  365SOL     OW 4378   4.121   4.193   2.863 -0.2490 -0.0846  0.0183
  365SOL    HW1 4379   4.131   4.140   2.784  0.2725  0.5027 -0.3211
  365SOL    HW2 4380   4.133   4.280   2.825 -1.4949 -0.1783 -0.6595
  365SOL     MW 4381   4.124   4.197   2.847  0.0087  0.0016  0.0023
  366SOL     OW 4382   0.187   4.944   0.197 -0.1495 -0.1613 -0.0157
  366SOL    HW1 4383   0.172   4.951   0.103 -0.7696 -1.4648 -0.0307
  366SOL    HW2 4384   0.104   4.909   0.230 -0.7411  0.8514 -0.3715
  366SOL     MW 4385   0.174   4.940   0.189  0.0087  0.0016  0.0023
  367SOL     OW 4386   1.290   1.351   0.267 -0.1849 -0.0236 -0.3948
  367SOL    HW1 4387   1.296   1.428   0.210 -2.6135 -0.4566 -1.3755
  367SOL    HW2 4388   1.326   1.282   0.212 -0.2217  0.6362 -1.2760
  367SOL     MW 4389   1.296   1.352   0.253  0.0087  0.0016  0.0023
  368SOL     OW 4390   3.384   2.640   2.942  0.0824 -0.2385  0.1893
  368SOL    HW1 4391   3.328   2.717   2.933  0.3748  0.0977  1.1214
  368SOL    HW2 4392   3.319   2.570   2.948 -1.0431  0.6856 -0.5802
  368SOL     MW 4393   3.368   2.641   2.942  0.0087  0.0016  0.0023
  369SOL     OW 4394   0.798   2.989   3.055  0.0079 -0.2168  0.1987
  369SOL    HW1 4395   0.778   3.080   3.076 -1.4865 -0.6043  0.5581
  369SOL    HW2 4396   0.799   2.986   2.960 -0.3285 -1.1645  0.2092
  369SOL     MW 4397   0.795   3.000   3.045  0.0087  0.0016  0.0023
  370SOL     OW 4398   4.759   2.927   3.053  0.2074 -0.4206  0.2629
  370SOL    HW1 4399   4.761   2.832   3.049  2.1655 -0.4317  0.2792
  370SOL    HW2 4400   4.840   2.945   3.101  0.7277  1.6803 -1.2559
  370SOL     MW 4401   4.770   2.917   3.059  0.0087  0.0016  0.0023
  371SOL     OW 4402   2.219   1.813   3.046  0.3326 -0.1448  0.1251
  371SOL    HW1 4403   2.254   1.877   3.107 -0.8475 -0.9505  1.7241
  371SOL    HW2 4404   2.216   1.860   2.962  0.9306 -0.5117 -0.1067
  371SOL     MW 4405   2.223   1.828   3.043  0.0087  0.0016  0.0023
  372SOL     OW 4406   4.061   5.021   3.122  0.0338 -0.0421  0.3349
  372SOL    HW1 4407   3.969   5.017   3.096  0.2094  0.7131 -0.4345
  372SOL    HW2 4408   4.081   4.940   3.170 -0.0236  0.3319  1.0067
  372SOL     MW 4409   4.051   5.010   3.125  0.0087  0.0016  0.0023
  373SOL     OW 4410   1.670   1.323   0.651  0.1487 -0.7438  0.1726
  373SOL    HW1 4411   1.759   1.290   0.658  0.4514 -0.2662 -1.0745
  373SOL    HW2 4412   1.624   1.245   0.620  0.6146 -1.3263  0.9175
  373SOL     MW 4413   1.675   1.308   0.648  0.0087  0.0016  0.0023
  374SOL     OW 4414   0.031   3.251   0.037  0.7106 -0.3566  0.3311
  374SOL    HW1 4415  -0.016   3.282  -0.041  2.0408 -0.9486 -0.7392
  374SOL    HW2 4416   0.119   3.285   0.023  1.1054 -1.1500  0.8667
  374SOL     MW 4417   0.036   3.260   0.025  0.0087  0.0016  0.0023
  375SOL     OW 4418   1.227   3.495   3.012  0.3658  0.0621  0.3221
  375SOL    HW1 4419   1.255   3.578   2.973 -1.5538  1.2652  1.3320
  375SOL    HW2 4420   1.135   3.512   3.029  0.5602  0.3417  1.1481
  375SOL     MW 4421   1.219   3.508   3.009  0.0087  0.0016  0.0023
  376SOL     OW 4422   3.615   4.253   2.995  0.0257 -0.5505 -0.1736
  376SOL    HW1 4423   3.607   4.195   2.919  1.3856 -0.6510 -0.2679
  376SOL    HW2 4424   3.710   4.253   3.010  0.1461  2.3252 -0.4312
  376SOL     MW 4425   3.627   4.245   2.987  0.0087  0.0016  0.0023
  377SOL     OW 4426   1.639   2.666   3.073  0.1624  0.2773 -0.0087
  377SOL    HW1 4427   1.575   2.728   3.108  0.0024  1.4674 -2.1731
  377SOL    HW2 4428   1.648   2.695   2.982  0.3539 -1.9223 -0.7351
  377SOL     MW 4429   1.632   2.678   3.066  0.0087  0.0016  0.0023
  378SOL     OW 4430   3.291   3.598   3.083  0.0693  0.2564 -0.1995
  378SOL    HW1 4431   3.319   3.508   3.098  0.1900  0.3322  0.0382
  378SOL    HW2 4432   3.358   3.641   3.029  0.4185 -1.1602 -0.9414
  378SOL     MW 4433   3.304   3.592   3.077  0.0087  0.0016  0.0023
  379SOL     OW 4434   0.671   2.567   0.047 -0.5034  0.2460 -0.1144
  379SOL    HW1 4435   0.586   2.570   0.004  0.8500  0.1218 -3.0648
  379SOL    HW2 4436   0.698   2.475   0.037 -1.7035  0.0283 -1.8356
  379SOL     MW 4437   0.663   2.555   0.040  0.0087  0.0016  0.0023
  380SOL     OW 4438   0.713   0.832   0.151  0.0476 -0.4020 -0.1383
  380SOL    HW1 4439   0.720   0.927   0.139  1.4813 -0.5161 -0.3583
  380SOL    HW2 4440   0.628   0.822   0.196 -0.7039 -0.1775 -1.4469
  380SOL     MW 4441   0.702   0.843   0.155  0.0087  0.0016  0.0023
  381SOL     OW 4442   4.464   4.915   0.073 -0.2082 -0.2898  0.0142
  381SOL    HW1 4443   4.542   4.881   0.030  1.6552  2.5962  0.8597
  381SOL    HW2 4444   4.397   4.910   0.005  0.1004 -0.0067 -0.3126
  381SOL     MW 4445   4.465   4.910   0.058  0.0087  0.0016  0.0023
  382SOL     OW 4446   0.464   4.079   0.013  0.1372  0.1221 -0.2509
  382SOL    HW1 4447   0.556   4.095   0.035 -0.3200  1.4092  0.8600
  382SOL    HW2 4448   0.451   3.986   0.032  0.6072  0.3264  1.1870
  382SOL     MW 4449   0.474   4.069   0.018  0.0087  0.0016  0.0023
  383SOL     OW 4450   1.503   2.012   3.053  0.1350  0.0554  0.0777
  383SOL    HW1 4451   1.459   2.055   3.126  1.0155  0.9326  0.1236
  383SOL    HW2 4452   1.515   2.088   2.995 -1.7495 -0.4681 -1.0762
  383SOL     MW 4453   1.499   2.028   3.055  0.0087  0.0016  0.0023
  384SOL     OW 4454   1.638   2.132   0.447  0.4436 -0.0725 -0.0109
  384SOL    HW1 4455   1.575   2.087   0.390 -0.0706  3.1424 -2.2316
  384SOL    HW2 4456   1.590   2.155   0.527  0.4223 -0.4588  0.0919
  384SOL     MW 4457   1.623   2.129   0.450  0.0087  0.0016  0.0023
  385SOL     OW 4458   4.519   4.423   0.241  0.1458 -0.4418 -0.3106
  385SOL    HW1 4459   4.604   4.391   0.272  1.0318  1.1704 -0.9658
  385SOL    HW2 4460   4.525   4.405   0.147  1.2752 -0.6757 -0.2091
  385SOL     MW 4461   4.531   4.416   0.233  0.0087  0.0016  0.0023
  386SOL     OW 4462   0.260   3.374   3.065  0.0870 -0.6247  0.0136
  386SOL    HW1 4463   0.350   3.403   3.072 -0.0662  0.0985 -0.7960
  386SOL    HW2 4464   0.263   3.301   3.003  0.4492 -0.2766 -0.3803
  386SOL     MW 4465   0.272   3.368   3.058  0.0087  0.0016  0.0023
  387SOL     OW 4466   3.538   4.097   2.789  0.0809  0.0305 -0.1923
  387SOL    HW1 4467   3.481   4.048   2.848 -0.1291 -0.7622 -1.0303
  387SOL    HW2 4468   3.598   4.028   2.762  0.4446  0.5727 -0.7945
  387SOL     MW 4469   3.538   4.081   2.793  0.0087  0.0016  0.0023
  388SOL     OW 4470   4.095   2.784   0.039  0.2340  0.3053  0.2392
  388SOL    HW1 4471   4.144   2.860   0.008  1.8656 -0.9494 -0.4314
  388SOL    HW2 4472   4.040   2.814   0.111  0.6484 -0.2141  0.7835
  388SOL     MW 4473   4.095   2.798   0.044  0.0087  0.0016  0.0023
  389SOL     OW 4474   2.010   1.662   2.904 -0.3841  0.2186  0.1971
  389SOL    HW1 4475   1.985   1.749   2.873  0.7720  0.1354 -1.0707
  389SOL    HW2 4476   2.054   1.676   2.988  0.4115 -0.4221 -0.0959
  389SOL     MW 4477   2.013   1.675   2.911  0.0087  0.0016  0.0023
  390SOL     OW 4478   0.437   3.805   0.039  0.0512  0.3036 -0.4386
  390SOL    HW1 4479   0.363   3.777   0.094 -0.7845 -0.0700 -1.7062
  390SOL    HW2 4480   0.507   3.807   0.104 -0.0721 -0.0367 -0.2883
  390SOL     MW 4481   0.436   3.801   0.055  0.0087  0.0016  0.0023
  391SOL     OW 4482   0.114   3.437   2.669 -0.0097 -0.1763 -0.0015
  391SOL    HW1 4483   0.045   3.376   2.644 -0.7919  0.6395  0.1259
  391SOL    HW2 4484   0.190   3.378   2.678 -0.1796 -0.4116 -0.0917
  391SOL     MW 4485   0.115   3.421   2.667  0.0087  0.0016  0.0023
  392SOL     OW 4486   1.196   4.215   0.305 -0.3448 -0.1479 -0.0319
  392SOL    HW1 4487   1.210   4.252   0.392  1.0096  0.1802 -0.3670
  392SOL    HW2 4488   1.284   4.233   0.272  0.0692  0.3937  1.3055
  392SOL     MW 4489   1.209   4.222   0.312  0.0087  0.0016  0.0023
   5.06273   5.06273   3.12814
