# Supplementary material for: Resolving liquid-to-glass transitions of water under soft nanoconfinement
Source: Nat Commun. 2026 May 8;17:6224. doi: 10.1038/s41467-026-72955-y (PMC13369869; doi:10.1038/s41467-026-72955-y)
Supplement: Supplementary file 3 — Supplementary Data 1 [file 41467_2026_72955_MOESM3_ESM.zip › 200K/sim1/final.gro]

Lamellar phy in tip4pice water
 4493
    1phy    C35    1   3.629   0.018   1.660 -0.2538 -0.4507 -0.4003
    1phy    C33    2   3.711   0.103   1.762  0.4855 -0.4705 -0.1166
    1phy    C34    3   3.847   0.043   1.787 -0.7407 -0.0337 -0.0858
    1phy    C32    4   3.709   0.257   1.728  0.1956 -0.0807  0.3101
    1phy    C31    5   3.711   0.350   1.847  0.0308  0.1659 -0.3738
    1phy    C30    6   3.672   0.491   1.802 -0.6235  0.2588  0.6127
    1phy    C28    7   3.654   0.597   1.915 -0.2359  0.3794 -0.0929
    1phy    C29    8   3.713   0.729   1.870  0.2474 -0.2245 -0.7706
    1phy    C27    9   3.508   0.604   1.965  0.6347 -0.5270  0.4500
    1phy    C26   10   3.470   0.685   2.093  0.3435  0.0924 -0.1155
    1phy    C25   11   3.325   0.673   2.134  0.0114 -0.1492  0.4446
    1phy    C23   12   3.296   0.710   2.281 -0.1495  0.4424 -0.1789
    1phy    C24   13   3.147   0.753   2.292  0.1094 -0.0143 -0.2960
    1phy    C22   14   3.320   0.585   2.370  0.0174  0.0878  0.1831
    1phy    C21   15   3.348   0.613   2.515 -0.6881 -0.3742 -0.6460
    1phy    C20   16   3.358   0.489   2.602 -0.5472 -0.0729 -0.1289
    1phy    C18   17   3.409   0.490   2.755 -0.4081  0.1326 -0.6526
    1phy    O01   18   3.333   0.587   2.828 -0.0651  0.6332  0.0824
    1phy    H01   19   3.247   0.551   2.843  0.2106 -0.1285 -0.1476
    1phy    C19   20   3.369   0.351   2.817 -0.4677  0.2437 -0.0018
    1phy    C13   21   3.567   0.523   2.760  0.4320 -0.3103 -0.0273
    1phy     H3   22   3.577   0.620   2.704 -0.0083 -1.0780 -1.5161
    1phy    O33   23   3.644   0.440   2.678 -0.0222 -0.0201 -0.2547
    1phy    H1B   24   3.663   0.473   2.593  0.2065 -0.5066 -0.3938
    1phy    C12   25   3.643   0.549   2.901 -0.0910  0.1068 -0.2160
    1phy    O11   26   3.592   0.644   2.993  0.4773  0.3515 -0.2129
    1phy    H1A   27   3.621   0.728   2.966  0.1509  0.2831 -0.7970
    2phy    C35   28   5.025   0.882   1.560 -0.3154  0.4338 -0.3136
    2phy    C33   29   4.948   0.989   1.627  0.1185 -0.4181 -0.4740
    2phy    C34   30   4.936   0.962   1.776  0.3759  0.0365  0.3112
    2phy    C32   31   5.016   1.128   1.617 -0.5316  0.2444  0.0295
    2phy    C31   32   4.980   1.203   1.486  0.5540  0.2507  0.2181
    2phy    C30   33   5.078   1.319   1.466  0.3918  0.1365  0.0297
    2phy    C28   34   5.061   1.414   1.344 -0.1201  0.7783 -0.0684
    2phy    C29   35   5.104   1.557   1.362  0.3255  0.3893  0.0366
    2phy    C27   36   5.118   1.363   1.212  0.2260 -0.1811  0.1150
    2phy    C26   37   5.018   1.353   1.095  0.0144  0.2062  0.4536
    2phy    C25   38   5.084   1.291   0.973  0.0956  0.5328  0.1887
    2phy    C23   39   5.007   1.273   0.847  0.8211 -0.6177 -0.5975
    2phy    C24   40   5.070   1.358   0.737 -0.5863 -0.7117  0.4101
    2phy    C22   41   5.009   1.122   0.815 -0.1293  0.1782  0.0728
    2phy    C21   42   4.900   1.070   0.717  0.0400 -0.5368 -0.1394
    2phy    C20   43   4.858   0.928   0.735 -0.6719  0.2827 -0.2861
    2phy    C18   44   4.748   0.873   0.635  0.8980  0.9347 -0.0345
    2phy    O01   45   4.627   0.947   0.661  0.0858  0.0326  0.1467
    2phy    H01   46   4.598   0.928   0.748 -0.0433  0.6451  0.2373
    2phy    C19   47   4.740   0.724   0.679  0.4967  0.2539  0.1416
    2phy    C13   48   4.798   0.879   0.481 -0.0814  0.3373 -0.4073
    2phy     H3   49   4.808   0.989   0.462 -1.0484  0.6140  0.5554
    2phy    O33   50   4.929   0.843   0.448 -0.2099  0.3005 -0.0325
    2phy    H1B   51   4.930   0.751   0.431  0.3644  0.1535  0.7328
    2phy    C12   52   4.697   0.870   0.362 -0.0700 -0.5211 -0.3111
    2phy    O11   53   4.560   0.899   0.386 -0.2507  0.1177 -0.2133
    2phy    H1A   54   4.549   0.963   0.454 -0.3603 -0.5742  0.4303
    3phy    C35   55   4.959   0.184   2.075 -0.0695 -0.1964 -0.2787
    3phy    C33   56   5.003   0.037   2.043  0.2154  0.2062  0.0078
    3phy    C34   57   5.022  -0.035   2.176  0.3283 -0.0043 -0.4380
    3phy    C32   58   4.916  -0.041   1.942  0.3019 -0.2837 -0.0928
    3phy    C31   59   4.988  -0.139   1.851  0.0783 -0.0616  0.0543
    3phy    C30   60   4.890  -0.226   1.764 -0.1759 -0.3264  0.2314
    3phy    C28   61   4.953  -0.331   1.670  0.1966 -0.1549  0.5511
    3phy    C29   62   4.959  -0.462   1.751 -0.1393  0.1074  0.0092
    3phy    C27   63   4.864  -0.352   1.546  0.5395  0.1105 -0.0608
    3phy    C26   64   4.940  -0.364   1.413  0.1584  0.5079 -0.4960
    3phy    C25   65   4.854  -0.369   1.290  0.2866  0.2739 -0.1452
    3phy    C23   66   4.921  -0.387   1.151  0.0251  0.1319 -0.0593
    3phy    C24   67   4.930  -0.538   1.114 -0.0219  0.0013  0.2809
    3phy    C22   68   4.831  -0.313   1.048 -0.4476 -0.2519  0.2255
    3phy    C21   69   4.903  -0.236   0.940  0.3082  0.6031 -0.8199
    3phy    C20   70   4.804  -0.204   0.823 -0.0902 -0.5626  0.1917
    3phy    C18   71   4.856  -0.097   0.718  0.4493  0.9842 -0.1675
    3phy    O01   72   4.917   0.009   0.789 -0.3370 -0.0244  0.2555
    3phy    H01   73   4.914  -0.008   0.881  0.4295  1.1036  0.5077
    3phy    C19   74   4.732  -0.037   0.652 -0.2590  0.0869 -0.2027
    3phy    C13   75   4.959  -0.159   0.612 -0.2974 -0.1418  0.1757
    3phy     H3   76   5.049  -0.186   0.673  0.4589  0.0950 -0.8015
    3phy    O33   77   4.930  -0.286   0.560  0.1940  0.1068  0.7777
    3phy    H1B   78   4.866  -0.276   0.492 -0.0418  1.2889  1.1553
    3phy    C12   79   5.056  -0.069   0.518  0.2637  0.5392 -0.0402
    3phy    O11   80   5.049   0.067   0.547  0.2178 -0.1884  0.1154
    3phy    H1A   81   5.003   0.069   0.629 -1.9491 -0.8172 -1.0197
    4phy    C35   82   1.368   4.246   1.223  0.2325  0.1104  0.1728
    4phy    C33   83   1.374   4.386   1.159 -0.1357  0.4577  0.4645
    4phy    C34   84   1.425   4.358   1.022  0.4267 -0.4088 -0.1090
    4phy    C32   85   1.242   4.470   1.144  0.3675 -0.2880 -0.2385
    4phy    C31   86   1.191   4.533   1.278  0.1126 -0.2488  0.0852
    4phy    C30   87   1.054   4.602   1.261  0.1663  0.0914  0.3046
    4phy    C28   88   0.987   4.622   1.394  0.1622  0.2901 -0.0694
    4phy    C29   89   0.927   4.758   1.395  0.2097 -0.1068 -0.1288
    4phy    C27   90   0.889   4.510   1.422  0.4399  0.1908 -0.2168
    4phy    C26   91   0.855   4.480   1.574 -0.0448 -0.1347  0.2337
    4phy    C25   92   0.777   4.352   1.594 -0.3455 -0.1542  0.2124
    4phy    C23   93   0.723   4.334   1.737 -0.1222 -0.4025  0.2885
    4phy    C24   94   0.612   4.229   1.725 -0.3107 -0.0332 -0.0070
    4phy    C22   95   0.827   4.294   1.847 -0.0088  0.0825 -0.5204
    4phy    C21   96   0.886   4.406   1.934  0.2686 -0.3209 -0.3791
    4phy    C20   97   0.974   4.356   2.042 -0.2963  0.1592 -0.0097
    4phy    C18   98   1.023   4.450   2.155  0.1922 -0.2656 -0.4696
    4phy    O01   99   0.905   4.498   2.223  0.3764 -0.2622  0.1601
    4phy    H01  100   0.842   4.429   2.215  0.7078 -0.5333 -0.1745
    4phy    C19  101   1.086   4.341   2.249  0.1838 -0.5726 -0.1474
    4phy    C13  102   1.107   4.576   2.101  0.1696 -0.4112  0.2386
    4phy     H3  103   1.047   4.626   2.020 -0.7447 -3.0530 -0.8215
    4phy    O33  104   1.223   4.543   2.027 -0.0388 -0.9433 -0.2331
    4phy    H1B  105   1.207   4.509   1.942 -0.2272  0.1370 -0.6448
    4phy    C12  106   1.152   4.688   2.199 -0.1022  0.2388  0.7170
    4phy    O11  107   1.262   4.768   2.148 -0.0512 -0.1816  0.2516
    4phy    H1A  108   1.292   4.715   2.076  2.6420  1.1662  0.2583
    5phy    C35  109   4.480   0.236   1.079  0.3365  0.2607  0.0206
    5phy    C33  110   4.610   0.166   1.120  0.0637 -0.3529  0.1177
    5phy    C34  111   4.685   0.131   0.997  0.1199 -0.4366 -0.2125
    5phy    C32  112   4.699   0.250   1.216 -0.0018  0.0066  0.3001
    5phy    C31  113   4.744   0.180   1.344  0.2312 -0.7580  0.6603
    5phy    C30  114   4.863   0.254   1.403 -0.2885  0.1376 -0.1794
    5phy    C28  115   4.922   0.219   1.544  0.3741 -0.2877  0.3037
    5phy    C29  116   5.013   0.098   1.541 -0.5740 -0.0779  0.0923
    5phy    C27  117   4.983   0.348   1.601  0.4301 -0.1545  0.0597
    5phy    C26  118   4.956   0.380   1.750  0.3843  0.4225  0.5251
    5phy    C25  119   5.024   0.512   1.786 -0.3116 -0.4703  0.2869
    5phy    C23  120   5.028   0.552   1.935  0.0053  0.0475  0.3686
    5phy    C24  121   5.165   0.619   1.960  0.0760  0.0353 -0.2729
    5phy    C22  122   4.907   0.639   1.983 -0.2222 -0.1185  0.0179
    5phy    C21  123   4.838   0.587   2.105 -0.1261 -0.3081  0.5456
    5phy    C20  124   4.710   0.664   2.137  0.1806 -0.4482 -0.1898
    5phy    C18  125   4.609   0.606   2.243 -0.3579 -0.2502 -0.0016
    5phy    O01  126   4.683   0.550   2.353  0.1609  0.1597  0.2213
    5phy    H01  127   4.685   0.456   2.350 -0.6128  0.1557 -2.2284
    5phy    C19  128   4.551   0.736   2.303 -0.1691 -0.3327  0.6366
    5phy    C13  129   4.502   0.497   2.194  0.2206  0.4102 -0.1403
    5phy     H3  130   4.446   0.530   2.102 -0.2137 -1.5670 -0.6326
    5phy    O33  131   4.394   0.482   2.288  0.3572  0.0365 -0.5241
    5phy    H1B  132   4.385   0.398   2.330 -3.4336  1.0981  1.3043
    5phy    C12  133   4.560   0.351   2.164 -0.2034 -0.4726  0.2712
    5phy    O11  134   4.637   0.309   2.269 -0.5156  0.3444 -0.0657
    5phy    H1A  135   4.615   0.221   2.292  1.6533  0.1350  1.4521
    6phy    C35  136   0.156   2.117   1.575  0.3662 -0.2641 -0.1707
    6phy    C33  137   0.279   2.092   1.493 -0.1075  0.5626 -0.5820
    6phy    C34  138   0.390   2.195   1.505 -0.2118 -0.0764  0.2768
    6phy    C32  139   0.331   1.949   1.520  0.7233  0.0264  0.0235
    6phy    C31  140   0.380   1.872   1.399  0.5647  0.0569 -0.5268
    6phy    C30  141   0.377   1.721   1.395 -0.6896 -0.0191  0.1467
    6phy    C28  142   0.458   1.665   1.276 -0.1985  0.5251  0.2475
    6phy    C29  143   0.534   1.542   1.327  0.3461 -0.0982 -0.0386
    6phy    C27  144   0.369   1.625   1.156  0.2452 -0.1728 -0.1648
    6phy    C26  145   0.354   1.724   1.034 -0.1162 -0.0974  0.0296
    6phy    C25  146   0.314   1.646   0.903  0.0931  0.4607 -0.1686
    6phy    C23  147   0.317   1.723   0.769  0.8334 -0.1477 -0.0315
    6phy    C24  148   0.459   1.758   0.706 -0.3222  0.4333 -0.5800
    6phy    C22  149   0.255   1.627   0.669  0.1287  0.4786  0.3334
    6phy    C21  150   0.150   1.681   0.584  0.4236  0.2923  0.2095
    6phy    C20  151   0.095   1.575   0.490 -0.1356 -0.2479  0.0654
    6phy    C18  152  -0.017   1.606   0.381 -0.2326 -0.4014  0.0070
    6phy    O01  153  -0.112   1.696   0.431 -0.3526 -0.1425 -0.0443
    6phy    H01  154  -0.085   1.784   0.414 -0.4680 -0.3955 -1.7229
    6phy    C19  155  -0.084   1.469   0.368  0.2376  0.0274 -0.4518
    6phy    C13  156   0.043   1.658   0.241 -0.4742 -0.0484 -0.2398
    6phy     H3  157   0.072   1.764   0.262 -2.6777  0.7299 -0.8373
    6phy    O33  158   0.176   1.614   0.202 -0.2413  0.3950  0.0062
    6phy    H1B  159   0.167   1.528   0.165  2.4018 -0.3342  0.8515
    6phy    C12  160  -0.035   1.706   0.111 -0.0969 -0.5435 -0.1278
    6phy    O11  161  -0.150   1.779   0.145  0.0651 -0.5228 -0.3859
    6phy    H1A  162  -0.206   1.745   0.213 -0.6225  0.5474 -0.3938
    7phy    C35  163   0.231   0.628   1.440 -0.0063 -0.1748  0.3429
    7phy    C33  164   0.220   0.496   1.361  0.1704  0.2837 -0.1001
    7phy    C34  165   0.256   0.544   1.217  0.0404  0.4784 -0.5312
    7phy    C32  166   0.307   0.382   1.418  0.2144 -0.2824  0.0822
    7phy    C31  167   0.248   0.306   1.538 -0.0106 -0.2169 -0.5028
    7phy    C30  168   0.341   0.200   1.604  0.2510 -0.5081  0.1873
    7phy    C28  169   0.286   0.130   1.733  0.7716 -0.2153  0.5072
    7phy    C29  170   0.257  -0.016   1.700  0.2642  0.4666  0.0857
    7phy    C27  171   0.388   0.150   1.846 -0.4553  0.7580 -0.4787
    7phy    C26  172   0.328   0.144   1.987 -0.4321 -0.2549  0.4063
    7phy    C25  173   0.430   0.209   2.082  0.8222 -0.0836 -0.5032
    7phy    C23  174   0.386   0.213   2.230  0.4534 -0.1137 -0.0340
    7phy    C24  175   0.510   0.237   2.322 -0.1592  0.2664 -0.3655
    7phy    C22  176   0.274   0.318   2.261  0.2957  0.9515  0.1365
    7phy    C21  177   0.187   0.296   2.390 -0.3450  0.3618 -0.3379
    7phy    C20  178   0.078   0.404   2.385  0.5726 -0.0015  0.4655
    7phy    C18  179  -0.022   0.427   2.508 -0.0049  0.2041  0.5677
    7phy    O01  180   0.061   0.425   2.625  0.0349  0.5102 -0.0843
    7phy    H01  181   0.010   0.416   2.703  0.8175  0.5067  0.4346
    7phy    C19  182  -0.070   0.571   2.488 -0.1662 -0.2602  0.1118
    7phy    C13  183  -0.150   0.327   2.519  0.2823 -0.0019 -0.5363
    7phy     H3  184  -0.211   0.336   2.426 -1.5683  2.2395  0.7619
    7phy    O33  185  -0.244   0.364   2.622  0.0186 -0.0199 -0.1910
    7phy    H1B  186  -0.323   0.314   2.633  0.0867  0.0982  0.9824
    7phy    C12  187  -0.123   0.172   2.542  0.1170 -0.2975  0.6296
    7phy    O11  188  -0.227   0.093   2.585 -0.2256  0.1342 -0.2175
    7phy    H1A  189  -0.212   0.006   2.552 -0.4491 -0.4352  1.1128
    8phy    C35  190   0.211   4.649   0.708  0.5657  0.3610  0.0539
    8phy    C33  191   0.169   4.668   0.856  0.8534  0.2017 -0.0907
    8phy    C34  192   0.180   4.530   0.923 -0.5067 -0.1008 -0.2045
    8phy    C32  193   0.233   4.788   0.923  0.3716 -0.3215  0.4390
    8phy    C31  194   0.165   4.872   1.033  0.0037  0.5902 -0.3546
    8phy    C30  195   0.252   4.993   1.067 -0.2365 -0.4098 -0.2531
    8phy    C28  196   0.172   5.084   1.166  0.5621  0.1508 -0.2702
    8phy    C29  197   0.250   5.096   1.301 -0.0348 -0.1433 -0.0707
    8phy    C27  198   0.151   5.227   1.112 -0.0457 -0.3853  0.0007
    8phy    C26  199   0.046   5.254   1.000  0.5588  0.0818 -0.3237
    8phy    C25  200   0.022   5.406   0.987  0.3856 -0.1824  0.3035
    8phy    C23  201  -0.075   5.455   0.886 -0.4303 -0.1311  0.0242
    8phy    C24  202  -0.165   5.568   0.943  0.5101  0.2527  0.0249
    8phy    C22  203  -0.007   5.503   0.752 -0.3435  0.0459 -0.2112
    8phy    C21  204  -0.092   5.493   0.624  0.4382 -0.4535 -0.1551
    8phy    C20  205  -0.008   5.494   0.497 -0.1108 -0.4848  0.1468
    8phy    C18  206  -0.064   5.453   0.355 -0.1543  0.5474 -0.0192
    8phy    O01  207  -0.128   5.325   0.364  0.2299 -0.4674  0.2591
    8phy    H01  208  -0.099   5.267   0.432  0.2577  0.5751  1.1540
    8phy    C19  209   0.065   5.427   0.274 -0.6274  0.2564  0.6354
    8phy    C13  210  -0.153   5.572   0.289  0.1884  0.1957 -0.2290
    8phy     H3  211  -0.247   5.568   0.350 -0.7897 -1.1029 -1.7502
    8phy    O33  212  -0.116   5.703   0.323 -0.1088  0.1510 -0.2747
    8phy    H1B  213  -0.049   5.736   0.267 -0.3518 -1.6852 -1.7408
    8phy    C12  214  -0.261   5.565   0.173 -0.4349 -0.5916 -0.3875
    8phy    O11  215  -0.226   5.620   0.049  0.0328 -0.2457  0.4907
    8phy    H1A  216  -0.198   5.709   0.065 -0.6767 -0.0267  0.5582
    9phy    C35  217   0.430   0.631   1.861  0.0516 -0.0353 -0.2767
    9phy    C33  218   0.473   0.766   1.797 -0.1333 -0.0610  0.0100
    9phy    C34  219   0.532   0.726   1.665  0.0545 -0.0696 -0.0312
    9phy    C32  220   0.351   0.859   1.781  0.1232  0.3763  0.0638
    9phy    C31  221   0.321   0.953   1.904 -0.0490 -0.1077  0.0719
    9phy    C30  222   0.179   1.015   1.891  0.0842 -0.5646 -0.2401
    9phy    C28  223   0.137   1.110   2.007  0.3527  0.2890  0.0601
    9phy    C29  224   0.101   1.242   1.942  0.3693  0.6281  0.1968
    9phy    C27  225   0.012   1.056   2.079  0.0784 -0.1662 -0.1205
    9phy    C26  226   0.025   1.068   2.229  0.4009 -0.2076  0.1349
    9phy    C25  227  -0.108   1.057   2.299  0.0356 -0.4347 -0.2836
    9phy    C23  228  -0.137   1.079   2.449  0.1890  0.0161  0.2105
    9phy    C24  229  -0.096   1.214   2.509  0.4160 -0.0203 -0.1248
    9phy    C22  230  -0.286   1.063   2.477 -0.2031  0.0175 -0.0521
    9phy    C21  231  -0.312   0.963   2.581 -0.4030  0.5454 -0.6820
    9phy    C20  232  -0.459   0.917   2.598 -0.2183 -0.3146 -0.0104
    9phy    C18  233  -0.496   0.821   2.719 -0.0973 -0.2022  0.1383
    9phy    O01  234  -0.442   0.871   2.844 -0.0926 -0.1692  0.2069
    9phy    H01  235  -0.446   0.805   2.909 -3.1333  0.2544  0.6227
    9phy    C19  236  -0.649   0.837   2.722  0.1790  0.0759 -0.0494
    9phy    C13  237  -0.444   0.666   2.706 -0.0157 -0.3088 -0.5960
    9phy     H3  238  -0.340   0.667   2.665 -0.0467 -0.4271 -0.6770
    9phy    O33  239  -0.510   0.595   2.606  0.3219  0.4966  0.5732
    9phy    H1B  240  -0.468   0.615   2.525  0.8008  1.0119  0.9440
    9phy    C12  241  -0.431   0.574   2.836 -0.1080  0.2085  0.1177
    9phy    O11  242  -0.393   0.650   2.949 -0.0060 -0.2372 -0.4035
    9phy    H1A  243  -0.332   0.601   3.002  1.7175  1.8079 -0.3515
   10phy    C35  244   4.551   0.491   1.491 -0.0160 -0.6162  0.2289
   10phy    C33  245   4.541   0.610   1.587  0.3614  0.2295  0.1315
   10phy    C34  246   4.593   0.571   1.723 -0.7985  0.0005  0.1919
   10phy    C32  247   4.607   0.732   1.525 -0.3578 -0.4254  0.1486
   10phy    C31  248   4.510   0.848   1.505  0.3030  0.4109  0.4034
   10phy    C30  249   4.580   0.980   1.465 -0.0713  0.0967  0.0322
   10phy    C28  250   4.500   1.107   1.462 -0.3164 -0.1441  0.2494
   10phy    C29  251   4.505   1.194   1.590  0.6279  0.5505  0.1622
   10phy    C27  252   4.556   1.199   1.354  0.0239 -0.0886 -0.0132
   10phy    C26  253   4.450   1.231   1.244  0.1333  0.0085 -0.3990
   10phy    C25  254   4.510   1.336   1.147 -0.5163  0.0153  0.7037
   10phy    C23  255   4.423   1.368   1.024  0.1659  0.1026  0.2312
   10phy    C24  256   4.344   1.493   1.042 -0.1655 -0.3676 -0.2808
   10phy    C22  257   4.513   1.373   0.900  0.5752 -0.1628  0.1829
   10phy    C21  258   4.463   1.314   0.767 -0.5093  0.2512  0.6661
   10phy    C20  259   4.570   1.337   0.657 -0.2692 -0.1629 -0.5873
   10phy    C18  260   4.535   1.285   0.510  0.1633 -0.2342  0.0344
   10phy    O01  261   4.508   1.143   0.511 -0.2532  0.2268 -0.0605
   10phy    H01  262   4.546   1.106   0.589  0.9352  1.7013  0.0962
   10phy    C19  263   4.667   1.303   0.434  0.1651  0.0722  0.2252
   10phy    C13  264   4.413   1.364   0.441 -0.2361 -0.6780  0.2827
   10phy     H3  265   4.324   1.336   0.503  0.1228 -0.2878  0.9807
   10phy    O33  266   4.400   1.505   0.465  0.2338  0.3274  0.0930
   10phy    H1B  267   4.481   1.540   0.496  0.0045  0.1332  0.9344
   10phy    C12  268   4.333   1.317   0.312 -0.5785  0.0269  0.0289
   10phy    O11  269   4.378   1.374   0.190 -0.0979  0.1254  0.2003
   10phy    H1A  270   4.300   1.377   0.137  0.4678  0.9023 -0.6164
   11phy    C35  271   0.356   0.662   2.242  0.0693 -0.0264 -0.1546
   11phy    C33  272   0.319   0.753   2.355 -0.4931  0.1061  0.1934
   11phy    C34  273   0.319   0.670   2.480 -0.0059  0.2319 -0.3051
   11phy    C32  274   0.427   0.870   2.354 -0.2967  0.2560 -0.6709
   11phy    C31  275   0.377   1.003   2.409  0.2522  0.3255 -0.0059
   11phy    C30  276   0.465   1.122   2.366  0.3229  0.1178  0.0298
   11phy    C28  277   0.420   1.254   2.430  0.3017 -0.2372  0.3146
   11phy    C29  278   0.556   1.330   2.458  0.4742  0.4218  0.0046
   11phy    C27  279   0.321   1.334   2.340  0.8796  0.6009  0.1466
   11phy    C26  280   0.254   1.458   2.404 -0.1439 -0.7939  0.3144
   11phy    C25  281   0.169   1.543   2.303 -0.3526 -0.0291 -0.0868
   11phy    C23  282   0.107   1.668   2.365  0.1582  0.0098 -0.3813
   11phy    C24  283   0.090   1.773   2.260 -0.2256 -0.5469 -0.3583
   11phy    C22  284  -0.034   1.636   2.431  0.0969 -0.1422  0.1221
   11phy    C21  285  -0.056   1.723   2.555 -0.0373 -0.5962 -0.2790
   11phy    C20  286  -0.197   1.727   2.605  0.0361 -0.2095 -0.2575
   11phy    C18  287  -0.252   1.853   2.689 -0.3560 -0.1928 -0.2841
   11phy    O01  288  -0.221   1.967   2.607 -0.1530 -0.3110  0.1602
   11phy    H01  289  -0.168   2.029   2.652 -0.1661 -1.1166  1.3471
   11phy    C19  290  -0.404   1.829   2.677 -0.4635  0.2078  0.6976
   11phy    C13  291  -0.195   1.862   2.841 -0.5712  0.1361  0.0477
   11phy     H3  292  -0.085   1.839   2.841 -0.0382  2.2029  2.4946
   11phy    O33  293  -0.239   1.758   2.936  0.0155  0.5992 -0.2712
   11phy    H1B  294  -0.312   1.779   2.991 -0.2561 -0.3123 -0.2798
   11phy    C12  295  -0.199   1.998   2.921 -0.0436  0.2520 -0.1604
   11phy    O11  296  -0.154   1.987   3.054 -0.3675  0.1268 -0.0299
   11phy    H1A  297  -0.178   1.905   3.091  1.3264 -0.3735  0.0278
   12phy    C35  298   0.679   1.138   2.010  0.0040  0.1722  0.9653
   12phy    C33  299   0.736   1.041   2.110 -0.4352 -0.2818  0.1697
   12phy    C34  300   0.713   0.898   2.072 -0.0203  0.3018  0.3590
   12phy    C32  301   0.881   1.079   2.135  0.0994  0.0906 -0.0950
   12phy    C31  302   0.943   1.045   2.270 -0.2237 -0.1139  0.2415
   12phy    C30  303   1.088   1.076   2.296  0.2670 -0.3029  0.4665
   12phy    C28  304   1.140   1.064   2.443 -0.5221  0.0832 -0.2250
   12phy    C29  305   1.286   1.042   2.436  0.2394  0.2899  0.1604
   12phy    C27  306   1.105   1.188   2.528 -0.2348  0.1395  0.3489
   12phy    C26  307   0.991   1.152   2.619 -0.2571 -0.1503 -0.0557
   12phy    C25  308   0.936   1.273   2.692  0.1694  0.2548  0.0134
   12phy    C23  309   0.829   1.253   2.803  0.0193 -0.2025 -0.3077
   12phy    C24  310   0.896   1.246   2.941  0.2311  0.0847  0.3788
   12phy    C22  311   0.712   1.357   2.793  0.0307  0.4267 -0.3673
   12phy    C21  312   0.577   1.334   2.857  0.3536  0.1569  0.1179
   12phy    C20  313   0.480   1.449   2.837  0.3210  0.3153  0.3341
   12phy    C18  314   0.337   1.452   2.904 -0.1138  0.6441  0.2398
   12phy    O01  315   0.348   1.403   3.040  0.3464 -0.0563  0.1828
   12phy    H01  316   0.423   1.440   3.081  0.0832 -0.2116  0.8298
   12phy    C19  317   0.326   1.604   2.920  0.6722 -0.0581 -0.2246
   12phy    C13  318   0.222   1.381   2.813  0.1282  0.5116  0.5208
   12phy     H3  319   0.223   1.418   2.708 -0.1293 -0.3638  0.1991
   12phy    O33  320   0.095   1.424   2.856  0.6078 -0.3066  0.1528
   12phy    H1B  321   0.067   1.375   2.931 -1.1824  0.9974  0.3998
   12phy    C12  322   0.215   1.225   2.806 -0.0797  0.0929  0.0017
   12phy    O11  323   0.209   1.162   2.930 -0.2071 -0.2807 -0.0602
   12phy    H1A  324   0.290   1.183   2.972  0.5414  0.7750 -1.8843
   13phy    C35  325   0.699   3.311   2.406 -0.3448  0.0890  0.6154
   13phy    C33  326   0.644   3.296   2.264 -0.3941 -0.1879  0.4504
   13phy    C34  327   0.719   3.381   2.161  0.2237  0.0013  0.3054
   13phy    C32  328   0.605   3.149   2.234 -0.4041  0.1096 -0.2894
   13phy    C31  329   0.482   3.112   2.151  0.3222 -0.4219  0.4483
   13phy    C30  330   0.473   2.964   2.122  0.0301 -0.1148 -0.4367
   13phy    C28  331   0.352   2.908   2.037 -0.1766 -0.3165 -0.5348
   13phy    C29  332   0.408   2.806   1.938 -0.3362  0.1727 -0.1882
   13phy    C27  333   0.240   2.834   2.115  0.5452  0.0237 -0.2249
   13phy    C26  334   0.131   2.921   2.182  0.0691  0.2002  0.3403
   13phy    C25  335   0.004   2.850   2.228  0.3090  0.6543  0.4266
   13phy    C23  336  -0.101   2.926   2.303  0.0632 -0.7162  0.1873
   13phy    C24  337  -0.199   3.006   2.213 -0.0947  0.2696  0.2929
   13phy    C22  338  -0.188   2.839   2.392  0.4650 -0.4845 -0.0648
   13phy    C21  339  -0.205   2.870   2.534 -0.0026 -0.0228  0.2097
   13phy    C20  340  -0.304   2.773   2.601  0.0394  0.5548 -0.3490
   13phy    C18  341  -0.322   2.759   2.755  0.8439 -0.0694  0.4752
   13phy    O01  342  -0.379   2.888   2.793 -0.1301  0.1822  0.1215
   13phy    H01  343  -0.471   2.874   2.808 -0.3680 -0.1848 -1.5207
   13phy    C19  344  -0.429   2.651   2.762  0.1940 -0.1026  0.0828
   13phy    C13  345  -0.186   2.729   2.837  0.0711 -0.3838  0.5293
   13phy     H3  346  -0.107   2.802   2.805  1.0896 -1.6462  0.0922
   13phy    O33  347  -0.125   2.607   2.792 -0.0549 -0.7267 -0.4405
   13phy    H1B  348  -0.037   2.590   2.821 -0.0285 -0.8650 -0.5962
   13phy    C12  349  -0.188   2.752   2.993  0.2422  0.5157 -0.5978
   13phy    O11  350  -0.246   2.865   3.056 -0.3713  0.1171  0.2603
   13phy    H1A  351  -0.241   2.935   2.993  0.3666 -1.0122 -0.9842
   14phy    C35  352   0.481   3.991   1.385 -0.1776 -0.4363  0.3094
   14phy    C33  353   0.363   3.896   1.413  0.2595 -0.2308 -0.4201
   14phy    C34  354   0.257   3.976   1.484 -0.2263 -0.2343  0.1270
   14phy    C32  355   0.317   3.828   1.286  0.0623  0.1946  0.5286
   14phy    C31  356   0.400   3.706   1.238 -0.2727  0.2508  0.3240
   14phy    C30  357   0.310   3.613   1.144  0.1224 -0.1735 -1.0631
   14phy    C28  358   0.372   3.476   1.098  0.7614  0.4679  0.1095
   14phy    C29  359   0.394   3.373   1.216  0.5504 -0.1745 -0.0530
   14phy    C27  360   0.269   3.422   0.994 -0.0646 -0.0855  0.1081
   14phy    C26  361   0.330   3.380   0.855  0.3781  0.1245 -0.6733
   14phy    C25  362   0.220   3.311   0.774  0.5081  0.1839 -0.1519
   14phy    C23  363   0.268   3.244   0.641 -0.2760 -0.0406 -0.3139
   14phy    C24  364   0.273   3.090   0.656 -0.0718 -0.3679  0.0372
   14phy    C22  365   0.171   3.274   0.530  0.2108 -0.0126  0.1940
   14phy    C21  366   0.235   3.318   0.397  0.3286  0.5012  0.4999
   14phy    C20  367   0.122   3.334   0.296 -0.4716 -0.0663 -0.0594
   14phy    C18  368   0.154   3.353   0.146 -0.2464  0.1683  0.6299
   14phy    O01  369   0.262   3.442   0.116 -0.0767  0.1959  0.1267
   14phy    H01  370   0.234   3.514   0.062 -0.3674 -1.1288 -1.5733
   14phy    C19  371   0.033   3.431   0.101  0.3306  0.5488 -0.2342
   14phy    C13  372   0.200   3.217   0.067  0.2138  0.2965  0.0273
   14phy     H3  373   0.127   3.141   0.103  1.4961 -0.4568  1.0768
   14phy    O33  374   0.166   3.218  -0.078  0.1657  0.1409 -0.2456
   14phy    H1B  375   0.209   3.291  -0.118 -0.0121 -0.1602 -1.0033
   14phy    C12  376   0.323   3.120   0.085 -0.0780 -0.1473 -0.0336
   14phy    O11  377   0.443   3.166   0.026  0.3597 -0.3461  0.4017
   14phy    H1A  378   0.468   3.236   0.082  1.8431 -0.7519  0.2795
   15phy    C35  379   0.306   4.436   1.885  0.2120  0.1660 -0.4408
   15phy    C33  380   0.181   4.352   1.851 -0.0332 -0.3892  0.0757
   15phy    C34  381   0.155   4.355   1.703 -0.7049  0.4270 -0.5728
   15phy    C32  382   0.185   4.210   1.909  0.3590  0.0851 -0.5718
   15phy    C31  383   0.057   4.144   1.961 -0.2606  0.0122  0.0073
   15phy    C30  384   0.075   3.996   1.987  0.5367  0.0479  0.5918
   15phy    C28  385  -0.046   3.927   2.045 -0.0584 -0.1421  0.1645
   15phy    C29  386  -0.047   3.794   1.973  0.4642 -0.4098 -0.1026
   15phy    C27  387  -0.039   3.898   2.195 -0.2064  0.3572  0.0240
   15phy    C26  388  -0.108   3.995   2.292 -0.2710 -0.0178 -0.0228
   15phy    C25  389  -0.115   3.943   2.428 -0.2375  0.6891 -0.0868
   15phy    C23  390  -0.178   4.042   2.525 -0.1214 -0.6961 -0.4231
   15phy    C24  391  -0.317   4.001   2.570 -0.7518 -0.4422 -0.5343
   15phy    C22  392  -0.090   4.070   2.653 -0.5012  0.0496  0.2597
   15phy    C21  393  -0.058   4.217   2.673 -0.6647 -0.1727 -0.4039
   15phy    C20  394   0.031   4.246   2.795 -0.3238  0.4316 -0.0549
   15phy    C18  395   0.088   4.395   2.811 -0.4942  0.0965 -0.5523
   15phy    O01  396  -0.027   4.483   2.810 -0.1234 -0.2030 -0.4941
   15phy    H01  397  -0.062   4.487   2.723 -0.8943 -2.8052 -0.3858
   15phy    C19  398   0.136   4.393   2.959 -0.1612  0.2590  0.0042
   15phy    C13  399   0.183   4.438   2.688 -0.4152  0.3363  0.1782
   15phy     H3  400   0.129   4.432   2.590  2.2989 -0.7397 -1.3915
   15phy    O33  401   0.277   4.334   2.665  0.0818  0.1931  0.3046
   15phy    H1B  402   0.317   4.301   2.743 -0.4525 -1.9713 -0.2534
   15phy    C12  403   0.242   4.584   2.681  0.0082 -0.2125  0.1872
   15phy    O11  404   0.156   4.685   2.729  0.5465  0.6661 -0.4761
   15phy    H1A  405   0.180   4.704   2.818  1.9073  0.9244 -0.8696
   16phy    C35  406   4.849   4.357   1.584 -0.5415 -0.7867 -0.1064
   16phy    C33  407   4.812   4.228   1.654  0.1697  0.1866 -0.2591
   16phy    C34  408   4.904   4.111   1.613 -0.1820  0.1485  0.7692
   16phy    C32  409   4.771   4.251   1.797 -0.5742 -0.4738 -0.1331
   16phy    C31  410   4.671   4.152   1.851  0.4295  0.0777 -0.0527
   16phy    C30  411   4.640   4.172   2.000  0.0038  0.3132  0.4406
   16phy    C28  412   4.515   4.105   2.063  0.2607  0.6599 -0.6445
   16phy    C29  413   4.546   3.955   2.093  0.0468  0.0277 -0.0273
   16phy    C27  414   4.500   4.170   2.199 -0.9631 -0.3212  0.1935
   16phy    C26  415   4.395   4.280   2.200  0.0626 -0.8081 -0.0081
   16phy    C25  416   4.375   4.346   2.336  0.2474  0.7036 -0.4624
   16phy    C23  417   4.272   4.463   2.345 -0.3074  0.0727  0.2747
   16phy    C24  418   4.135   4.410   2.386 -0.4346 -0.4042  0.7333
   16phy    C22  419   4.319   4.566   2.451 -0.4943 -0.3501 -0.4703
   16phy    C21  420   4.348   4.707   2.401 -0.0807  0.5212 -0.1075
   16phy    C20  421   4.405   4.784   2.520  0.4174  0.3880 -0.0351
   16phy    C18  422   4.471   4.921   2.496 -0.0746  0.0949 -0.1196
   16phy    O01  423   4.376   5.019   2.452 -0.2027  0.3897 -0.9207
   16phy    H01  424   4.332   5.041   2.531  1.4310 -1.7600  0.7193
   16phy    C19  425   4.507   4.968   2.639 -0.2305  0.4780 -0.0236
   16phy    C13  426   4.600   4.906   2.394  0.1465 -0.3379  0.0155
   16phy     H3  427   4.576   4.839   2.307  0.8978 -1.3397  0.5612
   16phy    O33  428   4.709   4.830   2.456 -0.1794  0.2768  0.1921
   16phy    H1B  429   4.684   4.741   2.467 -0.3675 -0.0124 -2.0489
   16phy    C12  430   4.665   5.037   2.332  0.1184 -0.1248  0.2713
   16phy    O11  431   4.569   5.136   2.288 -0.5664 -0.0882 -0.4069
   16phy    H1A  432   4.486   5.118   2.326 -0.3280  0.1342  0.2239
   17phy    C35  433   4.299   3.929   1.613 -0.0972  0.0298  0.1420
   17phy    C33  434   4.180   3.912   1.519 -0.0511 -0.0076 -0.0997
   17phy    C34  435   4.211   3.843   1.391 -0.6543  0.4895  0.3713
   17phy    C32  436   4.068   3.837   1.586 -0.0988 -0.0781  0.3120
   17phy    C31  437   3.946   3.919   1.633  0.0558  0.4481 -0.0219
   17phy    C30  438   3.828   3.831   1.666 -0.0742  0.0112 -0.1843
   17phy    C28  439   3.704   3.902   1.727  0.5581  0.3342  0.1344
   17phy    C29  440   3.592   3.912   1.625  0.1066 -0.7673  0.6949
   17phy    C27  441   3.642   3.814   1.841  0.1705  0.1881 -0.1509
   17phy    C26  442   3.664   3.877   1.979 -0.1335  0.1432  0.0134
   17phy    C25  443   3.637   3.777   2.090 -0.0863 -0.0588 -0.6108
   17phy    C23  444   3.648   3.836   2.228 -0.2593 -0.0746  0.1068
   17phy    C24  445   3.528   3.922   2.274  0.3391  0.5597  0.0980
   17phy    C22  446   3.676   3.723   2.333  0.2965  0.1534  0.2374
   17phy    C21  447   3.763   3.758   2.458  0.0506  0.0120  0.0515
   17phy    C20  448   3.728   3.684   2.586 -0.0928 -0.0676  0.0214
   17phy    C18  449   3.774   3.724   2.733 -0.5682 -0.4524 -0.1532
   17phy    O01  450   3.778   3.869   2.749  0.7105  0.2314  0.0697
   17phy    H01  451   3.830   3.913   2.685  0.8187  2.2688  1.4795
   17phy    C19  452   3.661   3.666   2.822 -0.1781  0.0187  0.8451
   17phy    C13  453   3.923   3.667   2.767 -0.3402 -0.0287 -0.1616
   17phy     H3  454   3.991   3.698   2.684 -0.5208  1.2910  0.1708
   17phy    O33  455   3.932   3.521   2.760  0.2183  0.2081  0.2605
   17phy    H1B  456   3.950   3.500   2.670  1.6975 -0.4395  0.6676
   17phy    C12  457   4.006   3.717   2.894 -0.3509  0.4777 -0.5607
   17phy    O11  458   4.012   3.858   2.914  0.0019 -0.0790  0.4784
   17phy    H1A  459   3.924   3.892   2.911 -1.1475 -2.8243 -0.0848
   18phy    C35  460   0.541   2.920   0.863 -0.1024 -0.4289  0.4326
   18phy    C33  461   0.508   2.878   1.008  0.5582  0.5921  0.0736
   18phy    C34  462   0.603   2.950   1.101 -0.3624  0.0787 -0.3093
   18phy    C32  463   0.361   2.912   1.043  0.6009  0.7913 -0.4328
   18phy    C31  464   0.253   2.822   0.980 -0.0456  0.1706  0.2216
   18phy    C30  465   0.114   2.883   1.005 -0.2044 -0.1419 -0.4949
   18phy    C28  466  -0.002   2.803   0.948  0.5347 -0.0070  0.5539
   18phy    C29  467  -0.125   2.828   1.031 -0.2097  0.0806 -0.3286
   18phy    C27  468  -0.041   2.851   0.811  0.9575 -0.2071  0.4208
   18phy    C26  469  -0.039   2.739   0.704 -0.2510  0.1733 -0.1812
   18phy    C25  470  -0.086   2.818   0.580 -0.0396  0.6706 -0.2511
   18phy    C23  471  -0.073   2.736   0.449 -0.1070  0.3176 -0.3914
   18phy    C24  472  -0.203   2.730   0.365 -0.1743  0.1487  0.3390
   18phy    C22  473   0.043   2.788   0.362  0.6407  0.0073 -0.0841
   18phy    C21  474   0.109   2.687   0.269  0.5889  0.0671  0.2406
   18phy    C20  475   0.239   2.738   0.206  0.0350 -0.0564  0.2224
   18phy    C18  476   0.305   2.639   0.096  0.5249  0.0492  0.2116
   18phy    O01  477   0.319   2.516   0.163 -0.0926  0.1848  0.1191
   18phy    H01  478   0.385   2.464   0.121 -0.0045  1.2296 -1.0812
   18phy    C19  479   0.452   2.689   0.078  0.3017  0.1654  0.1403
   18phy    C13  480   0.225   2.631  -0.042 -0.2970  0.1996 -0.4586
   18phy     H3  481   0.121   2.610  -0.006 -0.2048 -0.0387 -0.3296
   18phy    O33  482   0.201   2.756  -0.107  0.0723 -0.0609 -0.1190
   18phy    H1B  483   0.269   2.779  -0.167  1.1649 -0.4444  0.9247
   18phy    C12  484   0.223   2.506  -0.132 -0.1188  0.0674  0.0476
   18phy    O11  485   0.101   2.474  -0.202  0.0272  0.0913 -0.1316
   18phy    H1A  486   0.062   2.390  -0.187 -0.9721  0.6432  0.5000
   19phy    C35  487   4.532   4.420   1.340  0.3192 -0.0127 -0.3646
   19phy    C33  488   4.419   4.324   1.370  0.6610  0.0359 -0.2011
   19phy    C34  489   4.329   4.384   1.484  0.2001  0.1203 -0.2021
   19phy    C32  490   4.334   4.310   1.244 -0.3207  0.3347  0.2878
   19phy    C31  491   4.343   4.174   1.172  0.1084  0.5880 -0.0463
   19phy    C30  492   4.264   4.168   1.040 -0.1412  0.0596  0.4803
   19phy    C28  493   4.255   4.026   0.977  0.1641  0.0487 -0.3300
   19phy    C29  494   4.121   3.966   1.009  0.0418 -0.0917 -0.3321
   19phy    C27  495   4.244   4.050   0.827  0.2051  0.3767  0.8018
   19phy    C26  496   4.373   4.034   0.744  0.1586 -0.1905  0.3288
   19phy    C25  497   4.352   4.064   0.593  0.0224  0.3673  0.1001
   19phy    C23  498   4.439   4.016   0.481  0.3045  0.4016 -0.2508
   19phy    C24  499   4.445   3.861   0.473  0.2032  0.2974  0.1800
   19phy    C22  500   4.384   4.079   0.351  0.0999  0.1331 -0.0090
   19phy    C21  501   4.490   4.126   0.246 -0.3276  0.0101 -0.0286
   19phy    C20  502   4.426   4.222   0.147  0.2451 -0.3340  0.3476
   19phy    C18  503   4.493   4.282   0.018 -0.2127 -0.2130  0.0777
   19phy    O01  504   4.613   4.353   0.058  0.0244  0.0793  0.9196
   19phy    H01  505   4.590   4.416   0.124  2.0170  0.4965  1.2661
   19phy    C19  506   4.385   4.381  -0.037  0.1204  0.3514 -0.3136
   19phy    C13  507   4.541   4.171  -0.091 -0.1043 -0.2503 -0.1811
   19phy     H3  508   4.623   4.118  -0.036 -1.1032 -0.3273  1.2917
   19phy    O33  509   4.460   4.054  -0.108  0.2015  0.0548  0.1888
   19phy    H1B  510   4.376   4.072  -0.146 -0.1616 -1.2924  0.2970
   19phy    C12  511   4.632   4.199  -0.215 -0.1173  0.0763  0.1670
   19phy    O11  512   4.689   4.323  -0.236  0.2108  0.0903  0.2671
   19phy    H1A  513   4.758   4.338  -0.174 -0.5006  0.8876  0.8859
   20phy    C35  514   4.093   0.546   0.890  0.7344 -0.2312  0.0480
   20phy    C33  515   4.073   0.434   0.987 -0.4790 -0.1100 -0.4352
   20phy    C34  516   4.123   0.309   0.920 -0.3951 -0.1071 -0.0275
   20phy    C32  517   4.147   0.458   1.122 -0.1874 -0.5059  0.4566
   20phy    C31  518   4.086   0.394   1.237  0.1445  0.5077  0.2297
   20phy    C30  519   4.169   0.424   1.366  0.3625 -0.5594  0.2190
   20phy    C28  520   4.106   0.363   1.493 -0.1458  0.1336 -0.3869
   20phy    C29  521   4.136   0.217   1.517 -0.0943  0.0737 -0.3350
   20phy    C27  522   4.160   0.453   1.609  0.0443 -0.1337  0.5522
   20phy    C26  523   4.086   0.440   1.744 -0.3974  0.5349 -0.0559
   20phy    C25  524   4.145   0.545   1.846 -0.1517  0.1017  0.2746
   20phy    C23  525   4.080   0.546   1.989 -0.3978 -0.5176  0.5465
   20phy    C24  526   4.120   0.420   2.068  0.3865 -0.0955  0.1055
   20phy    C22  527   4.128   0.671   2.057  0.0760  0.1700  0.0576
   20phy    C21  528   4.037   0.736   2.160 -0.1718 -0.2042  0.0832
   20phy    C20  529   4.111   0.848   2.235 -0.3180  0.8470  0.0081
   20phy    C18  530   4.056   0.889   2.378 -0.4490  0.1034  0.3763
   20phy    O01  531   4.043   0.774   2.459 -0.0102  0.3636 -0.2421
   20phy    H01  532   4.105   0.706   2.438  0.0153 -0.2116  1.5312
   20phy    C19  533   4.175   0.977   2.424 -0.4233  0.0816 -0.2208
   20phy    C13  534   3.918   0.976   2.390 -0.4491  0.9895 -0.7719
   20phy     H3  535   3.928   1.075   2.337 -1.2429  0.9813 -0.9566
   20phy    O33  536   3.880   1.017   2.523  0.5005  0.0334  0.2410
   20phy    H1B  537   3.843   0.948   2.575  1.9485  0.1276  1.4811
   20phy    C12  538   3.785   0.916   2.322 -0.1994 -0.3582 -0.0233
   20phy    O11  539   3.723   0.814   2.391  0.0655 -0.1108 -0.2856
   20phy    H1A  540   3.668   0.856   2.454  2.7306  3.4428 -0.0861
   21phy    C35  541   0.004   3.780   1.004 -0.0641  0.1041  0.4789
   21phy    C33  542  -0.074   3.664   0.950 -0.1831  0.0496  1.2941
   21phy    C34  543  -0.153   3.594   1.057 -0.2684 -0.1636 -0.3187
   21phy    C32  544  -0.177   3.709   0.845 -0.6821 -0.1502 -0.3531
   21phy    C31  545  -0.142   3.694   0.695 -0.0204 -0.1943 -0.6377
   21phy    C30  546  -0.272   3.714   0.606  0.0404  0.5150 -0.2497
   21phy    C28  547  -0.253   3.690   0.460 -0.3920  0.3836  0.1916
   21phy    C29  548  -0.369   3.604   0.411 -0.4962 -0.3342  0.0083
   21phy    C27  549  -0.247   3.824   0.379 -0.5773  0.4649 -0.1027
   21phy    C26  550  -0.159   3.828   0.251  0.7148 -0.6374  0.2185
   21phy    C25  551  -0.177   3.958   0.169  0.9431 -0.0098 -0.0716
   21phy    C23  552  -0.091   3.980   0.046 -0.0345  0.3614  0.2056
   21phy    C24  553  -0.178   4.077  -0.045 -0.1008  0.3842  0.2408
   21phy    C22  554   0.051   4.034   0.072 -0.0274  0.1531  0.2256
   21phy    C21  555   0.156   3.978  -0.026  0.2434 -0.4290  0.1992
   21phy    C20  556   0.292   4.029   0.014 -0.0997  0.5624  0.2175
   21phy    C18  557   0.420   3.979  -0.072  0.2287  0.3043 -0.1213
   21phy    O01  558   0.414   3.836  -0.083  0.2916  0.3929 -0.0610
   21phy    H01  559   0.499   3.801  -0.101  0.0508  0.0801 -0.6327
   21phy    C19  560   0.543   4.009   0.016 -0.2070  0.4878 -0.4817
   21phy    C13  561   0.427   4.045  -0.215  0.4681 -0.1146  0.0659
   21phy     H3  562   0.333   4.013  -0.268  0.8016  0.4599 -0.8973
   21phy    O33  563   0.407   4.184  -0.230 -0.2668  0.1583 -0.2444
   21phy    H1B  564   0.473   4.231  -0.181 -1.0317 -0.8461  1.8665
   21phy    C12  565   0.491   3.980  -0.339 -0.0676  0.0285  0.4258
   21phy    O11  566   0.612   4.026  -0.402  0.5634  0.1581  0.2669
   21phy    H1A  567   0.610   4.118  -0.418  1.1515  0.3095  1.0397
   22phy    C35  568   2.244   4.148   2.212 -0.1030  0.2769  0.2200
   22phy    C33  569   2.274   4.012   2.152 -0.7204  0.0848 -0.4251
   22phy    C34  570   2.336   3.931   2.261  0.1659  0.3004  0.0684
   22phy    C32  571   2.156   3.950   2.084 -0.2531  0.0403 -0.0382
   22phy    C31  572   2.172   3.922   1.931  0.1711  0.0451  0.4894
   22phy    C30  573   2.036   3.879   1.877  0.6816  0.7792 -0.9616
   22phy    C28  574   2.037   3.796   1.747 -0.2371 -0.3041  0.4294
   22phy    C29  575   1.993   3.649   1.770 -0.0465  0.2992 -0.0730
   22phy    C27  576   1.951   3.871   1.640  0.0072  0.5832  0.2896
   22phy    C26  577   1.980   3.829   1.494  0.2407  0.0391 -0.1084
   22phy    C25  578   1.915   3.916   1.387  0.2587  0.0688  0.3503
   22phy    C23  579   1.941   3.883   1.239  0.1012 -0.1857 -0.1509
   22phy    C24  580   1.817   3.905   1.165  0.3484  0.2278  0.2950
   22phy    C22  581   2.069   3.948   1.183 -0.5378 -0.6578  0.0460
   22phy    C21  582   2.131   3.898   1.048  0.1518  0.0018  0.1249
   22phy    C20  583   2.267   3.973   1.015  0.0443 -0.1188 -0.4629
   22phy    C18  584   2.324   3.986   0.869  0.0371 -0.1640  0.6517
   22phy    O01  585   2.346   3.853   0.820  0.1580  0.1294  0.2943
   22phy    H01  586   2.396   3.815   0.889  0.4390  1.6845  0.9963
   22phy    C19  587   2.451   4.060   0.897 -0.3048 -0.2757 -0.5151
   22phy    C13  588   2.245   4.057   0.745  0.0638  0.1372 -0.0905
   22phy     H3  589   2.188   4.136   0.800  1.6142  0.5837  0.9492
   22phy    O33  590   2.315   4.147   0.658 -0.0688  0.3134  0.0670
   22phy    H1B  591   2.308   4.108   0.573 -1.6451 -0.9956  0.7522
   22phy    C12  592   2.109   4.019   0.692  0.4162  0.0484  0.3275
   22phy    O11  593   2.096   3.959   0.563  0.2340 -0.1445 -0.1756
   22phy    H1A  594   2.021   3.996   0.520  1.0529  1.6189 -0.1506
   23phy    C35  595   1.391   3.445   1.303 -0.6646  0.2723 -0.1794
   23phy    C33  596   1.501   3.534   1.359  0.1150 -0.4422 -0.8060
   23phy    C34  597   1.568   3.615   1.251  0.0900  0.1317  0.4438
   23phy    C32  598   1.439   3.615   1.472 -0.2830 -0.1616  0.3153
   23phy    C31  599   1.519   3.678   1.585 -0.0425  0.2309  0.6908
   23phy    C30  600   1.419   3.764   1.668 -0.1524  0.0521 -1.0620
   23phy    C28  601   1.470   3.806   1.809 -0.1309 -0.1222 -0.0011
   23phy    C29  602   1.600   3.894   1.811  0.1576  0.2892  0.4501
   23phy    C27  603   1.351   3.862   1.888 -0.0090 -0.1758  0.0384
   23phy    C26  604   1.331   3.811   2.033  0.4589  0.0026  0.2143
   23phy    C25  605   1.219   3.889   2.102 -0.4310 -0.3082  0.6155
   23phy    C23  606   1.192   3.844   2.251 -0.0520 -0.3258  0.1021
   23phy    C24  607   1.278   3.929   2.341 -0.1879 -0.8499  0.1941
   23phy    C22  608   1.048   3.862   2.292  0.0435  0.2578  0.2815
   23phy    C21  609   0.959   3.736   2.274 -0.2494  0.1734 -0.3008
   23phy    C20  610   0.812   3.753   2.311  0.3666  0.0922  0.0862
   23phy    C18  611   0.761   3.764   2.460 -0.2458 -0.3421 -0.5531
   23phy    O01  612   0.766   3.908   2.495  0.5629 -0.0435 -0.3832
   23phy    H01  613   0.707   3.923   2.567 -0.3150 -0.1030 -1.0671
   23phy    C19  614   0.608   3.733   2.433  0.1707  0.3616  0.1624
   23phy    C13  615   0.829   3.677   2.580  0.4719  0.2214 -0.2984
   23phy     H3  616   0.848   3.571   2.549  0.5729  0.3146 -0.5590
   23phy    O33  617   0.735   3.666   2.688  0.0431  0.0484 -0.0208
   23phy    H1B  618   0.677   3.593   2.681  0.8389 -0.6743  0.6739
   23phy    C12  619   0.968   3.721   2.645  0.0366  0.1961 -0.1720
   23phy    O11  620   0.976   3.842   2.717 -0.3035  0.1390  0.2000
   23phy    H1A  621   0.998   3.908   2.655  1.2027 -0.6855 -0.1833
   24phy    C35  622   5.063   4.242   1.293 -0.0867  0.0059 -0.0703
   24phy    C33  623   5.209   4.283   1.278  0.3230 -0.0915 -0.2464
   24phy    C34  624   5.258   4.229   1.139 -0.1032 -0.2561 -0.0178
   24phy    C32  625   5.230   4.432   1.317 -0.2738  0.3432 -0.0584
   24phy    C31  626   5.369   4.459   1.369  0.0953  0.5147  0.1526
   24phy    C30  627   5.406   4.604   1.392 -0.3767 -0.1889 -0.3265
   24phy    C28  628   5.559   4.641   1.404  1.1766  0.3785 -0.0608
   24phy    C29  629   5.610   4.695   1.271  0.1748 -0.2133  0.1768
   24phy    C27  630   5.585   4.757   1.504  0.1384 -0.0852 -0.4373
   24phy    C26  631   5.626   4.705   1.647 -0.1085  0.0424  0.4143
   24phy    C25  632   5.637   4.822   1.746 -0.3038  0.0310 -0.1543
   24phy    C23  633   5.673   4.780   1.888  0.2425  0.0216  0.1480
   24phy    C24  634   5.823   4.786   1.919  0.1413  0.1483  0.1427
   24phy    C22  635   5.589   4.867   1.977  0.3361  0.1676  0.4047
   24phy    C21  636   5.518   4.798   2.091 -0.6365  0.1708 -0.3186
   24phy    C20  637   5.445   4.890   2.193  0.2641 -0.0542  0.0736
   24phy    C18  638   5.368   4.823   2.316 -0.1408 -0.5168 -0.4076
   24phy    O01  639   5.457   4.745   2.395 -0.2466 -0.0803 -0.5053
   24phy    H01  640   5.427   4.656   2.394 -0.5564 -0.1689  3.2669
   24phy    C19  641   5.359   4.955   2.396 -0.0035 -0.3143  0.4127
   24phy    C13  642   5.228   4.743   2.289 -0.5430 -0.4397 -0.1013
   24phy     H3  643   5.174   4.795   2.206  0.5830  0.1901 -0.4643
   24phy    O33  644   5.133   4.753   2.395  0.1680 -0.2018 -0.3208
   24phy    H1B  645   5.126   4.671   2.440  1.8777 -1.4050 -2.1154
   24phy    C12  646   5.233   4.589   2.240 -0.4730  0.2539 -0.0736
   24phy    O11  647   5.319   4.519   2.325  0.0606 -0.1239 -0.5094
   24phy    H1A  648   5.337   4.431   2.298 -1.5459 -0.1144 -1.8349
   25phy    C35  649   1.599   0.112   0.135 -0.1731 -0.2723 -0.1348
   25phy    C33  650   1.464   0.108   0.205 -0.1839  0.1415 -0.4038
   25phy    C34  651   1.382   0.230   0.174 -0.5955 -0.1457 -0.4887
   25phy    C32  652   1.398  -0.023   0.170  0.5179  0.0634 -0.0004
   25phy    C31  653   1.365  -0.106   0.294 -0.0865  0.1732 -0.2566
   25phy    C30  654   1.262  -0.220   0.263  0.0731 -0.1084  0.4909
   25phy    C28  655   1.227  -0.304   0.387  0.3408 -0.2718  0.8825
   25phy    C29  656   1.074  -0.300   0.410  0.0902  0.0043  0.2430
   25phy    C27  657   1.270  -0.454   0.373  1.2306  0.0082 -0.1485
   25phy    C26  658   1.416  -0.487   0.399  0.1566  0.4249  0.1466
   25phy    C25  659   1.440  -0.629   0.346  0.3117  0.0405  0.1263
   25phy    C23  660   1.591  -0.666   0.323  0.3985  0.4119 -0.2808
   25phy    C24  661   1.644  -0.743   0.446  0.1374 -0.0198 -0.2725
   25phy    C22  662   1.605  -0.766   0.206 -0.0566 -0.6221 -0.1509
   25phy    C21  663   1.582  -0.718   0.060  0.3964  0.1343  0.1699
   25phy    C20  664   1.563  -0.842  -0.034  0.0367  0.6339 -1.1085
   25phy    C18  665   1.549  -0.811  -0.189 -0.5406  0.2104  0.3835
   25phy    O01  666   1.441  -0.718  -0.211 -0.5040  0.1207  0.0918
   25phy    H01  667   1.370  -0.747  -0.157  0.7473 -1.0386  1.1817
   25phy    C19  668   1.493  -0.944  -0.238  0.3978 -0.1464 -0.7100
   25phy    C13  669   1.682  -0.768  -0.268 -0.2936  0.2899  0.1637
   25phy     H3  670   1.716  -0.673  -0.219  2.4948  0.1940 -1.3627
   25phy    O33  671   1.803  -0.841  -0.242 -0.3591 -0.2400 -0.0131
   25phy    H1B  672   1.846  -0.878  -0.317  0.5848  0.3961  0.1904
   25phy    C12  673   1.693  -0.689  -0.406 -0.1700  0.1787  0.5877
   25phy    O11  674   1.704  -0.772  -0.523 -0.5267 -0.5068 -0.2848
   25phy    H1A  675   1.794  -0.794  -0.536 -0.7241 -1.0087 -0.8684
   26phy    C35  676   0.814   3.896   1.489  0.4868 -0.4009  0.1181
   26phy    C33  677   0.937   3.899   1.580  0.3337 -0.3727 -0.0605
   26phy    C34  678   1.007   3.767   1.584 -0.2033  0.7462 -0.2032
   26phy    C32  679   1.023   4.019   1.529 -0.0044  0.0172  0.1917
   26phy    C31  680   1.117   4.076   1.636 -0.7858 -0.4297 -0.4209
   26phy    C30  681   1.175   4.207   1.580  0.1271  0.1665  0.1719
   26phy    C28  682   1.313   4.252   1.625 -0.6245  0.1841 -0.1822
   26phy    C29  683   1.432   4.189   1.555 -0.2727 -0.6250 -0.5666
   26phy    C27  684   1.318   4.405   1.630  0.1489  0.6099  0.4323
   26phy    C26  685   1.396   4.469   1.741  0.2830  0.6311 -0.0150
   26phy    C25  686   1.408   4.622   1.717 -0.4384  0.0373  0.5164
   26phy    C23  687   1.516   4.687   1.809  0.0793 -0.9326 -0.1790
   26phy    C24  688   1.650   4.693   1.734 -0.5370 -0.2538 -0.0047
   26phy    C22  689   1.470   4.828   1.842 -0.4588  0.1367  0.3546
   26phy    C21  690   1.526   4.877   1.973  0.0842 -0.0449 -0.2534
   26phy    C20  691   1.473   5.018   2.013 -0.0007  0.1934 -0.1342
   26phy    C18  692   1.519   5.086   2.147 -0.0778  0.6491  0.1651
   26phy    O01  693   1.661   5.078   2.137  0.2839  0.3733 -0.2030
   26phy    H01  694   1.705   5.145   2.185 -1.7638  2.0049 -0.4603
   26phy    C19  695   1.469   5.233   2.122 -0.3738  0.4306 -0.2499
   26phy    C13  696   1.466   5.007   2.279 -0.1792 -0.3756  0.1957
   26phy     H3  697   1.501   4.900   2.272 -0.4077 -0.3924 -0.8329
   26phy    O33  698   1.325   4.987   2.277 -0.0207  0.0539 -0.3701
   26phy    H1B  699   1.308   4.916   2.218  0.6367 -0.1015 -0.3804
   26phy    C12  700   1.518   5.057   2.422 -0.6204  0.4122 -0.5606
   26phy    O11  701   1.658   5.029   2.443  0.1114  0.5083  0.0537
   26phy    H1A  702   1.697   5.078   2.513  0.5888  0.2384 -0.0148
   27phy    C35  703   0.930   0.046   0.281  0.0720 -0.4141  0.0849
   27phy    C33  704   0.840   0.172   0.278 -0.0881 -0.6576  0.1521
   27phy    C34  705   0.750   0.186   0.402 -0.3576  0.3818 -0.0423
   27phy    C32  706   0.935   0.294   0.273 -0.0528 -0.0283  0.6649
   27phy    C31  707   0.946   0.354   0.128  0.7958  0.2091 -0.2023
   27phy    C30  708   1.009   0.493   0.115  0.4247  0.0313  0.4684
   27phy    C28  709   1.041   0.534  -0.031  0.6925 -0.1571 -0.0265
   27phy    C29  710   1.040   0.687  -0.045 -0.3131 -0.4994 -0.2415
   27phy    C27  711   1.171   0.474  -0.088 -0.1785 -0.1734 -0.0495
   27phy    C26  712   1.157   0.352  -0.182 -0.2037 -0.0947  0.0165
   27phy    C25  713   1.296   0.298  -0.213 -0.1288  0.0038  0.3669
   27phy    C23  714   1.299   0.180  -0.315  0.0404  0.2650  0.0764
   27phy    C24  715   1.403   0.206  -0.422 -0.0821  0.1119 -0.0152
   27phy    C22  716   1.324   0.047  -0.240  0.3978 -0.3280  0.0878
   27phy    C21  717   1.266  -0.080  -0.309  0.0351  0.2100 -0.0569
   27phy    C20  718   1.316  -0.208  -0.235  0.5806 -0.5961 -0.7615
   27phy    C18  719   1.274  -0.347  -0.286  0.1901 -0.6967 -0.0101
   27phy    O01  720   1.132  -0.349  -0.292  0.2195  0.0944  0.2174
   27phy    H01  721   1.103  -0.294  -0.362  1.6792 -0.2203 -0.6665
   27phy    C19  722   1.305  -0.428  -0.160 -0.0767  0.2315  0.5987
   27phy    C13  723   1.354  -0.403  -0.417  0.6364  0.1806  0.3261
   27phy     H3  724   1.310  -0.343  -0.500  0.6927 -1.4250 -0.9153
   27phy    O33  725   1.493  -0.373  -0.437 -0.3332 -0.0423  0.4713
   27phy    H1B  726   1.531  -0.316  -0.373  0.7030  0.4373 -0.5154
   27phy    C12  727   1.307  -0.521  -0.508  0.4114  0.6690  0.2109
   27phy    O11  728   1.342  -0.651  -0.462  0.0741  0.1048 -0.0050
   27phy    H1A  729   1.408  -0.646  -0.395  0.2481  0.2023 -0.1824
   28phy    C35  730   2.476   1.263   0.280 -0.0966  0.4162 -0.2268
   28phy    C33  731   2.342   1.329   0.303  0.1251  0.0261 -0.6770
   28phy    C34  732   2.317   1.306   0.451  0.5976 -0.0566  0.0816
   28phy    C32  733   2.348   1.482   0.272 -0.7417  0.2187 -0.0963
   28phy    C31  734   2.235   1.579   0.270  0.2014 -0.0880  0.1781
   28phy    C30  735   2.270   1.713   0.214 -0.4686 -0.4893  0.2078
   28phy    C28  736   2.155   1.818   0.182 -0.6356  0.1111  0.7852
   28phy    C29  737   2.194   1.960   0.223  0.1602 -0.1568 -0.2271
   28phy    C27  738   2.126   1.826   0.033 -0.4809 -0.1190 -0.5822
   28phy    C26  739   2.028   1.722  -0.023 -0.2144  0.5968  0.3117
   28phy    C25  740   2.067   1.683  -0.171 -0.1504  0.1520  0.2087
   28phy    C23  741   2.019   1.543  -0.210 -0.6527 -0.3909 -0.2533
   28phy    C24  742   1.937   1.548  -0.336 -0.0477  0.0300  0.2356
   28phy    C22  743   2.139   1.447  -0.221 -0.4893  0.0894  0.4519
   28phy    C21  744   2.155   1.359  -0.095  0.7469  0.2130 -0.2209
   28phy    C20  745   2.276   1.261  -0.098 -0.0347 -0.1868 -0.1323
   28phy    C18  746   2.284   1.126  -0.180 -0.2269 -0.2710  0.3990
   28phy    O01  747   2.155   1.062  -0.172 -0.1176 -0.1444  0.3404
   28phy    H01  748   2.094   1.107  -0.226  0.1372  0.3696  0.4766
   28phy    C19  749   2.380   1.028  -0.110  0.2497 -0.2166  0.3326
   28phy    C13  750   2.327   1.153  -0.334 -0.1498 -0.7319 -0.3449
   28phy     H3  751   2.233   1.199  -0.374  0.3415  0.6886  0.0677
   28phy    O33  752   2.414   1.267  -0.365  0.1988 -0.3793 -0.3640
   28phy    H1B  753   2.464   1.291  -0.290  0.8477 -0.9689 -0.5969
   28phy    C12  754   2.320   1.046  -0.450 -0.2426 -0.2704  0.1926
   28phy    O11  755   2.233   0.946  -0.415 -0.0027  0.2003  0.0083
   28phy    H1A  756   2.153   0.984  -0.384  0.7472  0.5134  1.6827
   29phy    C35  757   0.354   3.714   0.273  0.1332  0.0334  0.0315
   29phy    C33  758   0.332   3.725   0.423  0.0360 -0.2330 -0.6789
   29phy    C34  759   0.186   3.715   0.447  0.6371  0.7106  0.2790
   29phy    C32  760   0.414   3.621   0.497  0.1155 -0.1757 -0.3260
   29phy    C31  761   0.548   3.669   0.552  0.0095  0.1767  0.5490
   29phy    C30  762   0.630   3.561   0.623 -0.2713 -0.1751  0.5690
   29phy    C28  763   0.757   3.620   0.693  0.4217 -0.0658  0.0136
   29phy    C29  764   0.722   3.636   0.833  0.3417  0.1170 -0.0774
   29phy    C27  765   0.880   3.531   0.669  0.1522  0.1613 -0.0310
   29phy    C26  766   1.012   3.604   0.639  0.2034  0.4476 -0.2990
   29phy    C25  767   1.124   3.503   0.625 -0.0379 -0.2387 -0.1513
   29phy    C23  768   1.249   3.556   0.566  0.1594  0.0164  0.0688
   29phy    C24  769   1.372   3.476   0.612  0.3610 -0.3642  0.7330
   29phy    C22  770   1.248   3.553   0.412  0.2399 -0.7995 -0.3586
   29phy    C21  771   1.211   3.689   0.349 -0.2451 -0.3008 -0.0941
   29phy    C20  772   1.179   3.691   0.196 -0.0549 -0.0629  0.1316
   29phy    C18  773   1.037   3.639   0.147 -0.6013  0.0237  0.1885
   29phy    O01  774   1.019   3.503   0.189 -0.2124  0.0443 -0.8156
   29phy    H01  775   0.932   3.492   0.222 -0.1559  0.0651 -0.6558
   29phy    C19  776   1.051   3.638  -0.008  0.1520  0.0092 -0.1366
   29phy    C13  777   0.916   3.736   0.190 -0.0779 -0.0172 -0.1144
   29phy     H3  778   0.933   3.760   0.298  0.2758  0.0631 -0.1851
   29phy    O33  779   0.912   3.871   0.146  0.1802 -0.1437 -0.3625
   29phy    H1B  780   0.882   3.876   0.057 -0.6651  2.0746 -0.0286
   29phy    C12  781   0.770   3.682   0.212  0.1538 -0.7021  0.4795
   29phy    O11  782   0.760   3.546   0.248 -0.4033  0.2216 -0.0495
   29phy    H1A  783   0.672   3.518   0.266  0.2748 -3.3742 -1.3429
   30phy    C35  784   0.860   4.353   0.976  0.2009 -0.2223  0.4483
   30phy    C33  785   0.859   4.210   1.036  0.3195 -0.9209 -0.3489
   30phy    C34  786   0.924   4.220   1.175 -0.4922  0.1393  0.4999
   30phy    C32  787   0.712   4.159   1.057  0.1542 -0.0813  0.5562
   30phy    C31  788   0.647   4.087   0.932  0.3584 -0.6262 -0.1412
   30phy    C30  789   0.499   4.046   0.957 -0.2740 -0.1754  0.2652
   30phy    C28  790   0.421   4.004   0.833  0.1609 -0.2053  0.3805
   30phy    C29  791   0.335   3.884   0.862 -0.1248  0.3357  0.1991
   30phy    C27  792   0.324   4.120   0.790  0.2607 -0.4917  0.5154
   30phy    C26  793   0.347   4.161   0.638  0.0259 -0.6117 -0.3360
   30phy    C25  794   0.245   4.269   0.599 -0.1905 -0.2787  0.4974
   30phy    C23  795   0.243   4.306   0.447  0.0931 -0.5510 -0.6401
   30phy    C24  796   0.095   4.343   0.413 -0.3192  0.3252 -0.7282
   30phy    C22  797   0.337   4.420   0.408 -0.6127  0.4615 -0.3021
   30phy    C21  798   0.427   4.392   0.285 -0.3269  0.2024 -0.5870
   30phy    C20  799   0.538   4.497   0.275 -0.1061 -0.4281 -0.1516
   30phy    C18  800   0.629   4.506   0.141 -0.0192  0.0021 -0.2168
   30phy    O01  801   0.698   4.383   0.130  0.4368  0.0140  0.1607
   30phy    H01  802   0.656   4.313   0.176  3.6891 -1.7879  0.7105
   30phy    C19  803   0.738   4.610   0.188  0.1678 -0.0383 -0.0622
   30phy    C13  804   0.559   4.546   0.004  0.0643  0.1873 -0.1673
   30phy     H3  805   0.464   4.486   0.007  0.6240 -0.7076  0.6071
   30phy    O33  806   0.498   4.678   0.000 -0.1344  0.4397  0.4578
   30phy    H1B  807   0.570   4.737  -0.013  0.0089 -0.0328 -1.1252
   30phy    C12  808   0.589   4.489  -0.138  0.4752 -0.0108 -0.3420
   30phy    O11  809   0.606   4.347  -0.143  0.4491 -0.0530  0.0252
   30phy    H1A  810   0.696   4.320  -0.140  0.0549 -1.3827  1.1400
   31phy    C35  811   1.113   1.016   1.775 -0.2952  0.1774 -0.6479
   31phy    C33  812   1.064   0.892   1.850  0.2988 -0.1389 -0.1193
   31phy    C34  813   0.982   0.804   1.749  0.0391 -0.1376  0.2506
   31phy    C32  814   1.174   0.813   1.913 -0.1897 -0.2707 -0.1550
   31phy    C31  815   1.136   0.734   2.041  0.3370  0.0536 -0.0099
   31phy    C30  816   1.265   0.676   2.105 -0.3486  0.4277  0.5027
   31phy    C28  817   1.232   0.584   2.226  0.2050 -0.1214  0.2818
   31phy    C29  818   1.216   0.436   2.188  0.1354  0.2142  0.4582
   31phy    C27  819   1.345   0.578   2.329  0.1175  0.0732  0.1338
   31phy    C26  820   1.332   0.675   2.452 -0.4117  0.0387  0.2244
   31phy    C25  821   1.434   0.652   2.566 -0.0811  0.2988 -0.1559
   31phy    C23  822   1.421   0.726   2.702 -0.0921  0.1398 -0.3896
   31phy    C24  823   1.463   0.632   2.814  0.1226 -0.0162 -0.0533
   31phy    C22  824   1.487   0.862   2.704  0.2347  0.3635 -0.1922
   31phy    C21  825   1.423   0.968   2.799  0.0699  0.0727  0.0486
   31phy    C20  826   1.497   1.104   2.796  0.9483 -0.4944  0.1194
   31phy    C18  827   1.644   1.130   2.854  0.3996  0.6682  0.6303
   31phy    O01  828   1.733   1.041   2.779  0.7015 -0.0735  0.2404
   31phy    H01  829   1.721   0.952   2.806  0.8138 -0.0001  0.5377
   31phy    C19  830   1.672   1.268   2.794 -0.1750 -0.8478  0.1361
   31phy    C13  831   1.661   1.108   3.015  0.3668  0.1922 -0.1875
   31phy     H3  832   1.608   1.012   3.037  1.7217 -0.7851 -1.0042
   31phy    O33  833   1.580   1.203   3.088  0.3783 -0.4258 -0.3140
   31phy    H1B  834   1.596   1.196   3.180  0.2684  0.7047 -0.1941
   31phy    C12  835   1.810   1.101   3.075 -0.5645  0.0415  0.0132
   31phy    O11  836   1.810   1.046   3.201 -0.0577  0.2501  0.0179
   31phy    H1A  837   1.892   1.072   3.238  0.8645 -2.1892 -0.1300
   32phy    C35  838   1.593   1.337   1.298 -0.0392  0.1488 -0.1787
   32phy    C33  839   1.683   1.210   1.309  0.7527 -0.2647 -0.3346
   32phy    C34  840   1.659   1.119   1.189 -0.1511  0.5367  0.1141
   32phy    C32  841   1.820   1.257   1.343 -0.0584 -0.1307  0.2003
   32phy    C31  842   1.900   1.155   1.430  0.3264 -0.3140 -0.0348
   32phy    C30  843   2.046   1.199   1.434 -0.1077 -0.0432  0.3178
   32phy    C28  844   2.147   1.099   1.497 -0.0920  0.2021  0.0346
   32phy    C29  845   2.288   1.104   1.434 -0.2509 -0.1684  0.2028
   32phy    C27  846   2.154   1.115   1.653 -0.1883  0.5264  0.1192
   32phy    C26  847   2.202   0.989   1.732  1.2858 -0.4784 -0.0210
   32phy    C25  848   2.218   1.028   1.882 -0.2470 -0.2080 -0.1304
   32phy    C23  849   2.246   0.909   1.975 -0.1598  0.4432  0.3291
   32phy    C24  850   2.400   0.891   1.987 -0.3002 -0.2137 -0.2242
   32phy    C22  851   2.198   0.924   2.119 -0.5473  0.2332  0.2719
   32phy    C21  852   2.059   0.871   2.148  0.0563  0.0426 -0.4186
   32phy    C20  853   2.014   0.885   2.292  0.2172 -0.0003 -0.3609
   32phy    C18  854   1.866   0.855   2.348  0.0712 -0.3516 -0.4800
   32phy    O01  855   1.821   0.724   2.304  0.5731 -0.4309  0.1385
   32phy    H01  856   1.731   0.732   2.281  0.0827 -0.8936  1.7886
   32phy    C19  857   1.887   0.844   2.499  0.0662 -0.1404 -0.0625
   32phy    C13  858   1.768   0.977   2.292 -0.6979  0.4326  0.2783
   32phy     H3  859   1.787   0.998   2.184  0.1678 -1.0013  0.1221
   32phy    O33  860   1.802   1.102   2.354 -0.1902 -0.2373 -0.3020
   32phy    H1B  861   1.755   1.175   2.319 -0.3845  0.9601  2.2136
   32phy    C12  862   1.612   0.943   2.294  0.0521 -0.0317 -0.2668
   32phy    O11  863   1.577   0.815   2.244 -0.5158  0.5271 -0.3793
   32phy    H1A  864   1.489   0.812   2.210 -1.2346  1.8348  1.1960
   33phy    C35  865   0.865   0.653   1.372  0.4200  0.0772  0.1056
   33phy    C33  866   0.727   0.594   1.360 -0.4646  0.1121 -0.1536
   33phy    C34  867   0.653   0.682   1.267 -0.0350 -0.0820 -0.1933
   33phy    C32  868   0.725   0.446   1.305  0.2060 -0.1862 -0.1220
   33phy    C31  869   0.759   0.343   1.420 -0.1639 -0.1512 -0.1500
   33phy    C30  870   0.736   0.205   1.355 -0.3905  0.1059 -0.1773
   33phy    C28  871   0.726   0.087   1.453 -0.0108 -0.3810 -0.1659
   33phy    C29  872   0.638  -0.027   1.401  0.0188  0.6799  0.0366
   33phy    C27  873   0.862   0.034   1.502 -0.2150 -0.4595  0.2473
   33phy    C26  874   0.873  -0.038   1.636 -0.6172  0.2140  0.1890
   33phy    C25  875   1.021  -0.072   1.669 -0.3181 -0.2674 -0.3964
   33phy    C23  876   1.029  -0.147   1.800  0.3124 -0.1800 -0.1998
   33phy    C24  877   1.103  -0.278   1.784 -0.2517  0.3307  0.3389
   33phy    C22  878   1.090  -0.059   1.913  0.3938  0.2839  0.1403
   33phy    C21  879   1.042  -0.095   2.057 -0.5014 -0.3630 -0.7189
   33phy    C20  880   1.065   0.021   2.156  0.5756  0.3852 -0.4499
   33phy    C18  881   1.031   0.010   2.313 -0.1661 -0.5833  0.2942
   33phy    O01  882   1.089  -0.109   2.364 -0.3327 -0.1162 -0.4275
   33phy    H01  883   1.178  -0.118   2.337  0.0648  1.2987  0.2679
   33phy    C19  884   1.109   0.124   2.380  0.1064 -0.0796  0.4387
   33phy    C13  885   0.875   0.012   2.361  0.2772  0.1173 -0.3496
   33phy     H3  886   0.832   0.115   2.351  0.4826  0.4292  1.6048
   33phy    O33  887   0.868  -0.004   2.503  0.0843  0.2877  0.0050
   33phy    H1B  888   0.894  -0.094   2.515  0.0716  0.2252 -0.3965
   33phy    C12  889   0.775  -0.091   2.297  0.3187  0.4877 -0.1863
   33phy    O11  890   0.638  -0.099   2.341  0.2667  0.0155  0.0304
   33phy    H1A  891   0.587  -0.163   2.295 -0.4191  0.3238  0.3482
   34phy    C35  892   4.223   3.570   0.794 -0.4234  0.2778 -0.3016
   34phy    C33  893   4.374   3.577   0.798  0.7440 -0.6725  0.6030
   34phy    C34  894   4.406   3.640   0.933  0.4447 -0.1582  0.4935
   34phy    C32  895   4.428   3.439   0.783  0.2318  0.3619 -0.1202
   34phy    C31  896   4.581   3.427   0.747  0.3999 -0.0060  0.3478
   34phy    C30  897   4.634   3.286   0.765 -0.1618  0.6346  0.4030
   34phy    C28  898   4.785   3.249   0.735 -0.2476 -0.0480 -0.2912
   34phy    C29  899   4.846   3.167   0.851 -0.1033 -0.0542  0.2955
   34phy    C27  900   4.809   3.163   0.610 -0.1852  0.0783  0.2315
   34phy    C26  901   4.833   3.238   0.482 -0.2691 -0.1135  0.3255
   34phy    C25  902   4.843   3.141   0.359 -0.0403  0.2177  0.5392
   34phy    C23  903   4.802   3.213   0.226  0.0630  0.0191  0.3781
   34phy    C24  904   4.883   3.139   0.120  0.5934 -0.4476 -0.1885
   34phy    C22  905   4.653   3.184   0.197 -0.1224  0.2939  0.3097
   34phy    C21  906   4.551   3.293   0.237  0.1445  0.0642 -0.7545
   34phy    C20  907   4.409   3.245   0.211  0.0461 -0.5705 -0.1587
   34phy    C18  908   4.282   3.317   0.278  0.0618  0.5207 -0.1519
   34phy    O01  909   4.311   3.318   0.416  0.5216 -0.2194  0.0841
   34phy    H01  910   4.341   3.233   0.442  0.4043 -0.2072  0.2623
   34phy    C19  911   4.161   3.228   0.248  0.0530  0.0828  0.0030
   34phy    C13  912   4.267   3.465   0.219  0.2600  0.4222 -1.0829
   34phy     H3  913   4.361   3.517   0.249 -0.2817  1.7782 -1.6427
   34phy    O33  914   4.285   3.475   0.077 -0.3942  0.2669  0.0187
   34phy    H1B  915   4.376   3.492   0.062 -0.2467 -0.8884 -0.4603
   34phy    C12  916   4.196   3.582   0.296 -0.0375 -0.1255 -0.1610
   34phy    O11  917   4.169   3.550   0.432 -0.3017 -0.1249  0.1754
   34phy    H1A  918   4.209   3.469   0.453 -0.1533 -0.2945 -0.6964
   35phy    C35  919   1.114   0.713   0.421 -0.3148  0.0305 -0.3756
   35phy    C33  920   1.095   0.664   0.561 -0.4505 -0.2627  0.1945
   35phy    C34  921   1.062   0.516   0.557 -0.4083  0.3475 -0.0166
   35phy    C32  922   1.228   0.682   0.640  0.0952 -0.3187 -0.1972
   35phy    C31  923   1.225   0.808   0.729  0.0379 -0.2956  0.6888
   35phy    C30  924   1.357   0.823   0.808  0.3010  0.3143 -0.0659
   35phy    C28  925   1.368   0.943   0.902 -1.0604 -0.0068  0.7511
   35phy    C29  926   1.374   0.903   1.050  0.1918  0.3050 -0.0622
   35phy    C27  927   1.490   1.038   0.872 -0.4019  0.4315 -0.4473
   35phy    C26  928   1.463   1.187   0.885 -0.2212 -0.1910 -0.2498
   35phy    C25  929   1.592   1.275   0.849  0.1038  0.4379  0.1759
   35phy    C23  930   1.574   1.430   0.869 -0.2784  0.3284 -0.2581
   35phy    C24  931   1.700   1.497   0.934  0.2509  0.3354 -0.0690
   35phy    C22  932   1.527   1.494   0.739 -0.3264 -0.1307  0.3742
   35phy    C21  933   1.440   1.618   0.746  0.1930  0.2612 -0.5037
   35phy    C20  934   1.376   1.649   0.612 -0.0162  0.1350  0.0920
   35phy    C18  935   1.271   1.765   0.595 -0.2352  0.0341  0.4192
   35phy    O01  936   1.291   1.877   0.683 -0.0532  0.2154 -0.2638
   35phy    H01  937   1.296   1.845   0.771 -0.9852 -0.9711 -0.6092
   35phy    C19  938   1.133   1.702   0.628 -0.0138 -0.7348  0.3809
   35phy    C13  939   1.283   1.820   0.444  0.1548 -0.5750 -0.1788
   35phy     H3  940   1.387   1.863   0.441  0.1162 -0.2552  1.6545
   35phy    O33  941   1.297   1.724   0.340  0.1604 -0.0324  0.1565
   35phy    H1B  942   1.261   1.641   0.365 -1.4918  0.6805  0.3162
   35phy    C12  943   1.226   1.957   0.396  0.0357 -0.5562 -0.0392
   35phy    O11  944   1.121   1.945   0.301 -0.2473 -0.0580  0.1792
   35phy    H1A  945   1.057   1.882   0.331  0.5524 -0.5282  0.9548
   36phy    C35  946   1.786   2.144   1.458 -0.3475  0.1116 -0.0092
   36phy    C33  947   1.656   2.080   1.504 -0.3299  0.1655 -0.1498
   36phy    C34  948   1.546   2.141   1.417 -0.0663  0.0169 -0.2869
   36phy    C32  949   1.671   1.927   1.477  0.0061  0.4491 -0.0512
   36phy    C31  950   1.612   1.837   1.590  0.2319 -0.3309 -0.5146
   36phy    C30  951   1.611   1.688   1.556  0.1795 -0.2626 -0.4573
   36phy    C28  952   1.549   1.610   1.675 -0.0290  0.3137 -0.2014
   36phy    C29  953   1.401   1.580   1.641  0.4847 -0.2944 -0.0580
   36phy    C27  954   1.617   1.469   1.666 -0.3096  0.6013  0.4063
   36phy    C26  955   1.695   1.433   1.793 -0.1333 -0.9410  0.2458
   36phy    C25  956   1.796   1.318   1.786  0.3775 -0.1564  0.8737
   36phy    C23  957   1.836   1.269   1.921  0.1601  0.4822 -0.1867
   36phy    C24  958   1.814   1.119   1.926 -0.0673  0.0007  0.2608
   36phy    C22  959   1.984   1.294   1.949 -0.0174 -0.3001  0.0266
   36phy    C21  960   2.018   1.370   2.077  0.0256 -0.4203 -0.2671
   36phy    C20  961   2.167   1.353   2.110 -0.4868 -0.0171  0.1961
   36phy    C18  962   2.236   1.410   2.239 -0.5605 -0.3439  0.4994
   36phy    O01  963   2.156   1.382   2.353  0.2002 -0.0561  0.0521
   36phy    H01  964   2.203   1.386   2.434  1.1082 -1.3669 -0.3668
   36phy    C19  965   2.352   1.309   2.243  0.1445  0.0617 -0.4959
   36phy    C13  966   2.266   1.569   2.234  0.5999  0.0469 -0.0135
   36phy     H3  967   2.312   1.594   2.135  0.4110  0.9647  0.1264
   36phy    O33  968   2.368   1.609   2.321  0.2030 -0.1801  0.1951
   36phy    H1B  969   2.348   1.584   2.409 -1.1149  0.7630  0.1832
   36phy    C12  970   2.148   1.675   2.256  0.0570  0.1005 -0.1806
   36phy    O11  971   2.079   1.649   2.378 -0.7441 -0.1980 -0.1700
   36phy    H1A  972   2.069   1.556   2.380  0.0659 -0.3132 -0.9530
   37phy    C35  973   0.286   1.002   1.186  0.2383 -0.4131  0.3292
   37phy    C33  974   0.317   1.060   1.320 -0.1206  0.0501  0.1477
   37phy    C34  975   0.208   1.029   1.425  0.5029 -0.2671 -0.2625
   37phy    C32  976   0.452   1.000   1.368 -0.0694  0.4457  0.2245
   37phy    C31  977   0.565   1.100   1.370  0.6266 -0.4353 -0.0045
   37phy    C30  978   0.702   1.053   1.418 -0.2132 -0.6444 -0.0455
   37phy    C28  979   0.800   1.170   1.395 -0.4300 -0.4773 -0.1478
   37phy    C29  980   0.858   1.218   1.528 -0.4372 -0.2553 -0.1407
   37phy    C27  981   0.914   1.145   1.294  0.6100  0.3105  0.4206
   37phy    C26  982   0.911   1.247   1.171 -0.1290  0.1688 -0.1544
   37phy    C25  983   1.020   1.207   1.067  0.2639 -0.2540 -0.4470
   37phy    C23  984   1.015   1.275   0.929  0.2207  0.6763  0.0217
   37phy    C24  985   1.143   1.360   0.906 -0.2506  0.0991  0.2705
   37phy    C22  986   0.992   1.175   0.814  0.3598  0.2946  0.0916
   37phy    C21  987   0.933   1.231   0.685 -0.0431  0.0469  0.1792
   37phy    C20  988   0.906   1.126   0.574  0.1445 -0.7380  0.0121
   37phy    C18  989   0.829   1.156   0.436  0.2539 -0.1829 -0.2844
   37phy    O01  990   0.696   1.212   0.462  0.2869  0.1643  0.1661
   37phy    H01  991   0.697   1.283   0.524  1.1512  0.9596 -0.7099
   37phy    C19  992   0.805   1.013   0.378 -0.0289  0.2701  0.0964
   37phy    C13  993   0.907   1.261   0.343 -0.8941  0.2255  0.1209
   37phy     H3  994   0.914   1.358   0.399  0.1089  0.7632 -0.8892
   37phy    O33  995   1.044   1.242   0.321  0.0106 -0.1067 -0.3913
   37phy    H1B  996   1.055   1.150   0.310 -1.1565 -0.3129  0.0317
   37phy    C12  997   0.850   1.348   0.226  0.0555 -0.1231 -0.1667
   37phy    O11  998   0.707   1.366   0.230 -0.2616  0.0053  0.3337
   37phy    H1A  999   0.675   1.313   0.301 -0.2767  0.3523  0.5869
   38phy    C35 1000   1.209   1.356   1.985  0.3519  0.4117 -0.4978
   38phy    C33 1001   1.339   1.300   2.043 -0.1582 -0.3387  0.3090
   38phy    C34 1002   1.412   1.209   1.939  0.1512  0.2998  0.1945
   38phy    C32 1003   1.436   1.411   2.082 -0.0271  0.3038 -0.1304
   38phy    C31 1004   1.506   1.370   2.219  0.2573  0.1051  0.0864
   38phy    C30 1005   1.612   1.471   2.261  0.0440  0.5195 -0.3214
   38phy    C28 1006   1.653   1.464   2.408 -0.1580 -0.3303  0.3648
   38phy    C29 1007   1.803   1.486   2.407 -0.2647 -0.0705  0.2259
   38phy    C27 1008   1.582   1.569   2.497 -0.3740 -0.7384  0.1147
   38phy    C26 1009   1.453   1.521   2.556 -0.1282 -0.3410 -0.3487
   38phy    C25 1010   1.388   1.627   2.651  0.1959 -0.0146 -0.0972
   38phy    C23 1011   1.245   1.598   2.698  0.2389  0.0474 -0.0989
   38phy    C24 1012   1.251   1.517   2.828  0.4396 -0.3340 -0.0841
   38phy    C22 1013   1.171   1.731   2.716 -0.0420  0.0962  0.0028
   38phy    C21 1014   1.019   1.730   2.701  0.1432  0.4066 -0.1611
   38phy    C20 1015   0.951   1.862   2.738  0.3155  0.3716 -0.0264
   38phy    C18 1016   0.939   1.925   2.883  0.0528 -0.0811  0.5384
   38phy    O01 1017   1.070   1.940   2.941 -0.0979 -0.4491 -0.0235
   38phy    H01 1018   1.066   2.001   3.011 -1.0400  0.6902 -1.0210
   38phy    C19 1019   0.889   2.070   2.856 -0.0697  0.2837  0.3938
   38phy    C13 1020   0.849   1.846   2.995 -0.5445  0.2130  0.8314
   38phy     H3 1021   0.747   1.833   2.949  0.5148  2.6032 -2.5863
   38phy    O33 1022   0.822   1.928   3.110  0.1116 -0.2986 -0.3207
   38phy    H1B 1023   0.906   1.942   3.149 -0.6256 -0.9592  1.6808
   38phy    C12 1024   0.884   1.702   3.045 -0.1265 -0.0511  0.2906
   38phy    O11 1025   0.975   1.686   3.151 -0.2351  0.3504 -0.1767
   38phy    H1A 1026   1.060   1.698   3.114 -0.2060 -0.7660 -0.5271
   39phy    C35 1027   0.643   2.369   1.752  0.0160 -0.5202  0.1004
   39phy    C33 1028   0.775   2.319   1.801  0.2800  0.0435 -0.0766
   39phy    C34 1029   0.880   2.383   1.717 -0.0138  0.2234  0.3440
   39phy    C32 1030   0.810   2.347   1.947  0.7415 -0.0103 -0.0008
   39phy    C31 1031   0.775   2.237   2.047 -0.3154 -0.0864  0.0762
   39phy    C30 1032   0.849   2.274   2.176  0.4846 -0.1263 -0.6737
   39phy    C28 1033   0.826   2.186   2.301 -0.6621  0.5678  0.6821
   39phy    C29 1034   0.924   2.065   2.305  0.2636 -0.4920  0.3729
   39phy    C27 1035   0.846   2.265   2.425 -0.2069 -0.3250  0.2248
   39phy    C26 1036   0.719   2.323   2.490 -0.1239  0.4097 -1.0074
   39phy    C25 1037   0.742   2.367   2.634  0.1280  0.1864  0.1623
   39phy    C23 1038   0.636   2.453   2.703  0.0642 -0.2012 -0.2732
   39phy    C24 1039   0.633   2.415   2.854  0.1972  0.3915 -0.2829
   39phy    C22 1040   0.653   2.608   2.676  0.4786 -0.4139  0.2665
   39phy    C21 1041   0.518   2.676   2.657  0.0446  0.5595 -0.1525
   39phy    C20 1042   0.509   2.819   2.609 -0.4645 -0.3151  0.1458
   39phy    C18 1043   0.376   2.896   2.643  0.2380  0.0481 -0.8194
   39phy    O01 1044   0.360   2.894   2.788  0.0416 -0.6459  0.0258
   39phy    H01 1045   0.435   2.937   2.826 -0.1892  0.4000 -0.6705
   39phy    C19 1046   0.433   3.035   2.605 -0.1134  0.8743 -0.0370
   39phy    C13 1047   0.240   2.852   2.570  0.1133  0.4719  0.8790
   39phy     H3 1048   0.260   2.847   2.460  0.9142  0.6800  1.0111
   39phy    O33 1049   0.148   2.962   2.568 -0.0230 -0.0334 -0.3773
   39phy    H1B 1050   0.131   2.989   2.656  1.2276 -0.5864  0.0546
   39phy    C12 1051   0.168   2.720   2.616  0.2710  0.3448 -0.1973
   39phy    O11 1052   0.093   2.656   2.518  0.0545 -0.2335  0.0685
   39phy    H1A 1053   0.037   2.725   2.488  1.0444  0.9942  0.8810
   40phy    C35 1054   2.381   3.799   1.495 -0.7114  0.4249  0.1687
   40phy    C33 1055   2.459   3.927   1.466  0.0068  0.1366  0.3653
   40phy    C34 1056   2.509   3.924   1.323  0.6808 -0.0316 -0.1556
   40phy    C32 1057   2.379   4.055   1.498  0.0469 -0.9215 -0.0309
   40phy    C31 1058   2.449   4.147   1.597 -0.1414  0.1766  0.2704
   40phy    C30 1059   2.350   4.254   1.649 -0.8535  0.1617 -0.3826
   40phy    C28 1060   2.420   4.356   1.744 -0.2792  0.5337 -0.3143
   40phy    C29 1061   2.444   4.479   1.657 -0.0023 -0.1060  0.1207
   40phy    C27 1062   2.336   4.399   1.866 -0.0524 -0.1719  0.2202
   40phy    C26 1063   2.408   4.445   1.993 -0.0549 -0.4303 -0.2734
   40phy    C25 1064   2.331   4.518   2.104 -0.4711  0.5722  0.2010
   40phy    C23 1065   2.414   4.558   2.231  0.7144  0.2211 -0.1909
   40phy    C24 1066   2.500   4.678   2.218  0.2153  0.1970 -0.0065
   40phy    C22 1067   2.313   4.570   2.346 -0.0075 -0.1227  0.2323
   40phy    C21 1068   2.366   4.519   2.481 -0.0423 -0.4066  0.0729
   40phy    C20 1069   2.249   4.507   2.576 -0.4058  0.0652 -0.4794
   40phy    C18 1070   2.253   4.411   2.704 -0.1090  0.4783 -0.1875
   40phy    O01 1071   2.367   4.454   2.785  0.2506 -0.4229 -0.2543
   40phy    H01 1072   2.364   4.536   2.830 -0.5267 -0.8662  0.5421
   40phy    C19 1073   2.116   4.453   2.777 -0.2163 -0.3019 -0.6166
   40phy    C13 1074   2.259   4.254   2.657 -0.1184  0.0153 -0.6573
   40phy     H3 1075   2.336   4.243   2.577  0.9703  2.3154 -0.0117
   40phy    O33 1076   2.142   4.219   2.590 -0.1094 -0.5791  0.0882
   40phy    H1B 1077   2.126   4.269   2.512  1.1049 -1.0013 -0.4421
   40phy    C12 1078   2.307   4.140   2.758 -0.3873 -0.3317  0.1321
   40phy    O11 1079   2.418   4.181   2.827  0.0212 -0.0967  0.1304
   40phy    H1A 1080   2.407   4.274   2.821 -1.0053 -0.2514 -0.7377
   41phy    C35 1081   0.929   1.583   1.817  0.1884 -0.1123  0.0017
   41phy    C33 1082   0.985   1.666   1.696  0.3726  0.0388  0.0532
   41phy    C34 1083   0.915   1.614   1.568 -0.0467 -0.5736 -0.2791
   41phy    C32 1084   0.968   1.816   1.717 -0.2815 -0.0313 -0.1802
   41phy    C31 1085   1.092   1.879   1.781  0.0526 -0.3344  0.1499
   41phy    C30 1086   1.084   2.034   1.794  0.1176 -0.1639  0.0187
   41phy    C28 1087   1.219   2.095   1.834 -0.3043 -0.3389  0.5594
   41phy    C29 1088   1.307   2.129   1.711 -0.1910 -0.3835 -0.5676
   41phy    C27 1089   1.184   2.227   1.905 -0.1422  0.0874  0.4299
   41phy    C26 1090   1.268   2.263   2.028 -0.1225  0.4917 -0.1875
   41phy    C25 1091   1.231   2.394   2.099 -0.1533 -0.2609  0.3982
   41phy    C23 1092   1.326   2.428   2.212  0.0077  0.1474  0.7052
   41phy    C24 1093   1.373   2.567   2.177  0.1090 -0.3460 -0.2275
   41phy    C22 1094   1.257   2.421   2.346  0.7178  0.1814  0.1261
   41phy    C21 1095   1.323   2.329   2.450 -0.7214 -0.2814 -0.0110
   41phy    C20 1096   1.231   2.324   2.570  0.7987  0.2812  0.1739
   41phy    C18 1097   1.282   2.262   2.703 -0.6616 -0.0273 -0.4620
   41phy    O01 1098   1.411   2.319   2.740  0.0974  0.1514 -0.6614
   41phy    H01 1099   1.406   2.389   2.802 -0.9842 -0.3638 -0.1329
   41phy    C19 1100   1.177   2.319   2.801  0.7145 -0.2627 -0.0050
   41phy    C13 1101   1.294   2.100   2.714  0.2968 -0.3689  0.5284
   41phy     H3 1102   1.207   2.050   2.665  1.3280  0.4731 -2.3348
   41phy    O33 1103   1.296   2.055   2.849  0.6040 -0.6360 -0.2347
   41phy    H1B 1104   1.232   1.988   2.863 -0.4658  0.4789  0.3677
   41phy    C12 1105   1.413   2.032   2.639  0.0998  0.5315 -0.4112
   41phy    O11 1106   1.538   2.090   2.677  0.2386 -0.3600  0.0316
   41phy    H1A 1107   1.517   2.181   2.685  0.5270 -0.3646  0.9717
   42phy    C35 1108   0.095   0.784   0.624  0.4220  0.4902  0.2441
   42phy    C33 1109   0.222   0.776   0.704 -0.1163 -0.5259 -0.2674
   42phy    C34 1110   0.181   0.716   0.838  0.1992 -0.1649  0.1783
   42phy    C32 1111   0.326   0.679   0.646  0.1826 -0.4236 -0.0143
   42phy    C31 1112   0.410   0.723   0.521  0.7296  0.1894  0.1997
   42phy    C30 1113   0.474   0.598   0.452  0.6055 -0.3773 -0.6190
   42phy    C28 1114   0.556   0.623   0.328 -0.1550 -0.1782  0.2852
   42phy    C29 1115   0.700   0.655   0.365 -0.3376 -0.0861  0.4604
   42phy    C27 1116   0.559   0.491   0.247 -0.3598  0.0809  0.4741
   42phy    C26 1117   0.563   0.508   0.093 -0.1316  0.8458 -0.5203
   42phy    C25 1118   0.550   0.373   0.013 -0.3801 -0.5267  0.4429
   42phy    C23 1119   0.513   0.394  -0.134  0.4687  0.2044 -0.0801
   42phy    C24 1120   0.639   0.394  -0.219 -0.0782  0.5645  0.7310
   42phy    C22 1121   0.434   0.272  -0.187  0.2239 -0.2358  0.0260
   42phy    C21 1122   0.285   0.301  -0.213 -0.2369 -0.0833  0.0182
   42phy    C20 1123   0.206   0.184  -0.269  0.1252 -0.2889 -0.1031
   42phy    C18 1124   0.184   0.055  -0.191 -0.1779  0.1597  0.5398
   42phy    O01 1125   0.307   0.014  -0.123  0.0597 -0.6633  0.1842
   42phy    H01 1126   0.378   0.006  -0.183 -1.3918  0.2331 -1.7737
   42phy    C19 1127   0.148  -0.050  -0.305 -0.0427 -0.3256  0.2423
   42phy    C13 1128   0.077   0.066  -0.076  0.4557  0.2062  0.2658
   42phy     H3 1129   0.118   0.147  -0.011 -0.1618  0.6277  0.1416
   42phy    O33 1130  -0.042   0.133  -0.110  0.1286  0.2302  0.1383
   42phy    H1B 1131  -0.030   0.215  -0.155  3.3960 -0.4650 -0.5298
   42phy    C12 1132   0.050  -0.037   0.044 -0.0082 -1.0070 -0.1880
   42phy    O11 1133   0.158  -0.105   0.103 -0.2841 -0.2620 -0.2247
   42phy    H1A 1134   0.235  -0.082   0.055  0.0021 -2.3436 -0.8617
   43phy    C35 1135   0.823   0.491   1.857 -0.6242 -0.6916 -0.2063
   43phy    C33 1136   0.773   0.435   1.984 -0.1151  0.2529 -0.3219
   43phy    C34 1137   0.820   0.292   1.991  0.2024  0.3057 -0.7866
   43phy    C32 1138   0.829   0.523   2.097 -0.0735  0.2638 -0.3454
   43phy    C31 1139   0.779   0.501   2.239  0.2190  0.7210  0.5497
   43phy    C30 1140   0.849   0.593   2.337 -0.4755  0.6506 -0.0955
   43phy    C28 1141   0.840   0.560   2.486  0.3135  0.0697  0.2763
   43phy    C29 1142   0.941   0.455   2.539 -0.1705 -0.0850 -0.0725
   43phy    C27 1143   0.857   0.687   2.572  0.2614  0.2962  0.1084
   43phy    C26 1144   0.763   0.695   2.693 -0.0748 -0.0147  0.0398
   43phy    C25 1145   0.758   0.837   2.750  0.0152  0.2158  0.0731
   43phy    C23 1146   0.660   0.833   2.873  0.3694 -0.2630  0.3126
   43phy    C24 1147   0.707   0.916   2.994 -0.6896  0.2798 -0.3182
   43phy    C22 1148   0.516   0.868   2.826 -0.4342  0.4718  0.0720
   43phy    C21 1149   0.397   0.828   2.915 -0.1965 -0.0098  0.3465
   43phy    C20 1150   0.268   0.832   2.826 -0.7649 -0.2293  0.0005
   43phy    C18 1151   0.127   0.816   2.895  0.4609  0.0622 -0.2030
   43phy    O01 1152   0.104   0.910   3.003  0.1828  0.3115 -0.1077
   43phy    H01 1153   0.096   0.997   2.969  0.1495 -0.3760 -1.9962
   43phy    C19 1154   0.039   0.870   2.782  0.2366  0.1662  0.8718
   43phy    C13 1155   0.083   0.663   2.940  0.8611 -0.2780 -0.7522
   43phy     H3 1156   0.122   0.591   2.864 -0.2012 -1.6476 -0.0445
   43phy    O33 1157  -0.058   0.637   2.931  0.6659  0.3079 -0.1132
   43phy    H1B 1158  -0.106   0.687   2.994  0.7783  0.9836 -0.5519
   43phy    C12 1159   0.131   0.608   3.085 -0.0568  0.0768  0.4059
   43phy    O11 1160   0.052   0.649   3.193  0.2724 -0.1914 -0.3098
   43phy    H1A 1161   0.059   0.742   3.190  1.4034 -0.1596  1.8880
   44phy    C35 1162   1.224   1.525   1.249 -0.1691 -0.1771 -0.1002
   44phy    C33 1163   1.246   1.671   1.206  0.5180  0.0388  0.2142
   44phy    C34 1164   1.173   1.751   1.309 -0.0286 -0.5646 -0.2278
   44phy    C32 1165   1.392   1.697   1.189 -0.7388 -0.0151 -0.1759
   44phy    C31 1166   1.433   1.805   1.092 -0.4189  0.1213 -0.0103
   44phy    C30 1167   1.581   1.840   1.109  0.0488 -0.1885  0.1453
   44phy    C28 1168   1.626   1.954   1.016  0.2126 -0.3862 -0.8178
   44phy    C29 1169   1.703   2.064   1.096 -0.5172  0.3854  0.0833
   44phy    C27 1170   1.720   1.897   0.906 -0.5276 -0.2107  0.5480
   44phy    C26 1171   1.703   1.953   0.762  0.0772 -0.2599 -0.2619
   44phy    C25 1172   1.798   1.874   0.671 -0.1005  0.0194  0.0188
   44phy    C23 1173   1.795   1.927   0.524  0.2863  0.5310 -0.4996
   44phy    C24 1174   1.918   2.022   0.512 -0.1324 -0.2003 -0.2620
   44phy    C22 1175   1.818   1.810   0.427 -0.1732 -0.1525  0.4523
   44phy    C21 1176   1.686   1.768   0.366 -0.2659 -0.2991 -0.2774
   44phy    C20 1177   1.701   1.695   0.231  0.0093 -0.2660  0.3781
   44phy    C18 1178   1.571   1.663   0.139 -0.2107 -0.5891  0.0235
   44phy    O01 1179   1.477   1.595   0.223  0.1446  0.0432 -0.0166
   44phy    H01 1180   1.430   1.647   0.285 -1.5455 -1.2181 -0.1683
   44phy    C19 1181   1.623   1.573   0.023 -0.1023 -0.2530 -0.3129
   44phy    C13 1182   1.505   1.796   0.084 -0.3298 -0.1369  0.1439
   44phy     H3 1183   1.465   1.845   0.176  1.3376  0.5328  0.5552
   44phy    O33 1184   1.587   1.904   0.048 -0.2041  0.0785 -0.0448
   44phy    H1B 1185   1.603   1.904  -0.045  0.1999  0.2076  0.0229
   44phy    C12 1186   1.364   1.817   0.023  0.0569  0.0874 -0.2716
   44phy    O11 1187   1.269   1.723   0.061  0.6484 -0.0116  0.1486
   44phy    H1A 1188   1.249   1.744   0.150 -2.0456 -0.1730 -0.3213
   45phy    C35 1189   2.191   1.666   1.826  0.0276 -0.0681  0.0329
   45phy    C33 1190   2.067   1.730   1.771 -0.5069 -0.4016  0.4023
   45phy    C34 1191   2.011   1.648   1.656 -0.0555 -0.2379 -0.1372
   45phy    C32 1192   1.964   1.772   1.874  0.2767  0.3426  0.1347
   45phy    C31 1193   1.915   1.918   1.876  0.0249  0.2797 -0.1529
   45phy    C30 1194   1.821   1.954   1.993  0.0687  0.9691  0.3751
   45phy    C28 1195   1.766   2.096   2.006 -1.0056 -0.2682 -0.1810
   45phy    C29 1196   1.647   2.114   1.912 -0.0591  0.0736 -0.3927
   45phy    C27 1197   1.711   2.116   2.146  0.0612  0.3474  0.4334
   45phy    C26 1198   1.745   2.248   2.212 -0.1761 -0.1529  0.3245
   45phy    C25 1199   1.695   2.253   2.357 -0.0814  0.2261 -0.3339
   45phy    C23 1200   1.755   2.364   2.449  0.9237  0.3054 -0.4167
   45phy    C24 1201   1.655   2.474   2.472  0.3738 -0.3357  0.1727
   45phy    C22 1202   1.808   2.291   2.569 -0.1714  0.5716 -0.2748
   45phy    C21 1203   1.946   2.332   2.618  0.4122 -0.2047  0.0856
   45phy    C20 1204   2.011   2.226   2.713 -0.3254 -0.4562  0.1938
   45phy    C18 1205   2.159   2.229   2.751  0.1164 -0.1525 -0.6305
   45phy    O01 1206   2.206   2.358   2.804  0.2998  0.1320 -0.0144
   45phy    H01 1207   2.294   2.376   2.776 -0.5878  0.6401 -2.8035
   45phy    C19 1208   2.151   2.138   2.877 -0.0337  0.0911  0.8540
   45phy    C13 1209   2.270   2.176   2.641  0.4001 -0.2114  0.0177
   45phy     H3 1210   2.241   2.077   2.598 -0.4816 -1.1317  2.5448
   45phy    O33 1211   2.401   2.148   2.695  0.1706  0.1166  0.2573
   45phy    H1B 1212   2.444   2.227   2.720  2.2604 -1.0405  0.5927
   45phy    C12 1213   2.299   2.268   2.517  0.4265  0.3085 -0.0403
   45phy    O11 1214   2.415   2.231   2.449 -0.0150  0.2063 -0.3737
   45phy    H1A 1215   2.411   2.140   2.426 -2.2691  0.1165  0.0729
   46phy    C35 1216   0.953   3.489   1.793 -0.1234  0.1362  0.5693
   46phy    C33 1217   1.035   3.367   1.837  0.2556  0.5141  0.2554
   46phy    C34 1218   0.958   3.244   1.791  0.0678  0.1701 -0.6691
   46phy    C32 1219   1.177   3.375   1.778  0.1758  0.4048  0.0705
   46phy    C31 1220   1.291   3.338   1.868  0.3915  0.3134  0.1111
   46phy    C30 1221   1.425   3.359   1.797 -0.2913  0.1934 -0.3472
   46phy    C28 1222   1.550   3.346   1.894 -0.1078 -0.5802 -0.0560
   46phy    C29 1223   1.674   3.293   1.817  0.1025  0.1571 -0.1523
   46phy    C27 1224   1.576   3.482   1.969 -0.0103 -0.4071  0.0732
   46phy    C26 1225   1.644   3.483   2.110 -0.1945  0.2231 -0.0780
   46phy    C25 1226   1.689   3.624   2.145  0.1780  0.1332 -0.1251
   46phy    C23 1227   1.728   3.633   2.299  0.1852 -0.3342  0.2250
   46phy    C24 1228   1.853   3.713   2.318  0.5134 -0.1358 -0.4040
   46phy    C22 1229   1.609   3.691   2.376  0.4085 -0.3272  0.1585
   46phy    C21 1230   1.588   3.665   2.525  0.6253 -0.3731  0.3882
   46phy    C20 1231   1.469   3.735   2.590  0.0959  0.2967 -0.6755
   46phy    C18 1232   1.440   3.727   2.741  0.0732  0.1722  0.6349
   46phy    O01 1233   1.557   3.774   2.807 -0.3029 -0.1857 -0.2068
   46phy    H01 1234   1.600   3.841   2.756  0.1285  0.1589  0.5959
   46phy    C19 1235   1.329   3.836   2.765 -0.6076 -0.4223  0.0005
   46phy    C13 1236   1.392   3.576   2.788 -0.5518  0.5783  0.0835
   46phy     H3 1237   1.435   3.499   2.720 -1.4234 -0.3091  0.5253
   46phy    O33 1238   1.252   3.554   2.765 -0.4951 -0.1536  0.0239
   46phy    H1B 1239   1.237   3.606   2.689  1.6744 -1.3818 -1.3272
   46phy    C12 1240   1.430   3.524   2.933  0.7662 -0.4604 -0.3747
   46phy    O11 1241   1.564   3.544   2.950 -0.4928 -0.0363 -0.0606
   46phy    H1A 1242   1.596   3.624   2.912  1.6401 -1.2619 -1.0087
   47phy    C35 1243   5.044   3.250   1.212 -0.4608 -0.1686  0.1262
   47phy    C33 1244   5.063   3.123   1.290  0.0979 -0.5444  0.2494
   47phy    C34 1245   5.198   3.129   1.371  0.1317 -0.0560  0.3693
   47phy    C32 1246   4.937   3.090   1.372 -0.5054 -0.1830  0.1215
   47phy    C31 1247   4.910   2.943   1.403  0.0256 -0.2725 -0.5034
   47phy    C30 1248   4.773   2.909   1.475  0.0825  0.1267  0.0321
   47phy    C28 1249   4.723   2.764   1.496  0.2397  0.0485 -0.0169
   47phy    C29 1250   4.602   2.761   1.584  0.7850  0.2876  0.0273
   47phy    C27 1251   4.670   2.708   1.368 -0.3001 -0.1512  0.0780
   47phy    C26 1252   4.738   2.585   1.312 -0.1179  0.5553  0.5274
   47phy    C25 1253   4.666   2.541   1.181 -0.0933  0.0963 -0.0275
   47phy    C23 1254   4.738   2.426   1.109 -0.0102  0.2753 -0.5353
   47phy    C24 1255   4.670   2.291   1.141  0.0899  0.6818 -0.1707
   47phy    C22 1256   4.737   2.458   0.963  0.2076 -0.4321  0.0938
   47phy    C21 1257   4.815   2.367   0.867 -0.0495  0.1589 -0.1623
   47phy    C20 1258   4.795   2.391   0.719 -0.8726 -0.0083  0.0914
   47phy    C18 1259   4.835   2.273   0.624 -0.2353  0.1891  0.6047
   47phy    O01 1260   4.943   2.192   0.674 -0.1655  0.0840 -0.0721
   47phy    H01 1261   4.920   2.156   0.757 -1.4376  1.4793  0.2141
   47phy    C19 1262   4.889   2.349   0.503  0.0666  0.4959 -0.5824
   47phy    C13 1263   4.712   2.179   0.572  0.2766 -0.1043 -0.5869
   47phy     H3 1264   4.656   2.155   0.666 -2.7656  0.6527 -2.1049
   47phy    O33 1265   4.600   2.240   0.506 -0.1442  0.6472  0.0414
   47phy    H1B 1266   4.615   2.332   0.499 -1.5946  0.8467 -0.7746
   47phy    C12 1267   4.725   2.024   0.535 -0.2756 -0.2024 -0.6482
   47phy    O11 1268   4.833   1.951   0.588 -0.0590 -0.2067 -0.7328
   47phy    H1A 1269   4.911   1.967   0.539  2.2100 -1.1447  2.2847
   48phy    C35 1270   2.257   3.462   1.892 -0.5036 -0.1197  0.2404
   48phy    C33 1271   2.395   3.512   1.847  0.0058  0.6807  0.1645
   48phy    C34 1272   2.436   3.635   1.927  0.1327 -0.1898  0.0574
   48phy    C32 1273   2.501   3.404   1.851 -0.0658  0.3649 -0.3115
   48phy    C31 1274   2.503   3.300   1.744  0.1190 -0.0793 -0.1414
   48phy    C30 1275   2.620   3.201   1.770  0.1517  0.0985 -0.3011
   48phy    C28 1276   2.616   3.072   1.684 -0.3344  0.0560 -0.1495
   48phy    C29 1277   2.691   3.090   1.553  0.0371  0.0344  0.5947
   48phy    C27 1278   2.684   2.959   1.762 -0.0862 -0.0802 -0.7058
   48phy    C26 1279   2.594   2.878   1.860  0.3600  0.2659  0.1672
   48phy    C25 1280   2.643   2.742   1.918  0.8105  0.1931  0.1779
   48phy    C23 1281   2.540   2.654   1.997  0.2711  0.1876 -0.3319
   48phy    C24 1282   2.440   2.583   1.910  1.0494  0.2180  0.1418
   48phy    C22 1283   2.616   2.549   2.083  0.4855 -0.1371 -0.1832
   48phy    C21 1284   2.574   2.540   2.232 -0.0942 -0.0300  0.2943
   48phy    C20 1285   2.673   2.451   2.303 -0.3474 -0.8886 -0.4436
   48phy    C18 1286   2.697   2.445   2.456  0.2323  0.3996  0.2506
   48phy    O01 1287   2.568   2.442   2.515  0.1131  0.2131  0.6008
   48phy    H01 1288   2.514   2.378   2.474  0.5350  1.1672 -1.5475
   48phy    C19 1289   2.753   2.304   2.479  0.1311 -0.2311  0.4958
   48phy    C13 1290   2.789   2.571   2.507 -0.3339  0.8167  0.4544
   48phy     H3 1291   2.762   2.663   2.449  0.5318 -0.1018 -1.5199
   48phy    O33 1292   2.930   2.566   2.475 -0.0823 -0.0124 -0.2952
   48phy    H1B 1293   2.935   2.587   2.383  0.1838 -2.4324 -0.8856
   48phy    C12 1294   2.784   2.612   2.655  0.4104 -0.2145 -0.2536
   48phy    O11 1295   2.838   2.741   2.680  0.1673  0.0277 -0.3353
   48phy    H1A 1296   2.922   2.731   2.639  0.1704 -0.0003 -0.3217
   49phy    C35 1297   1.843   2.420   1.157  0.5024  0.3580 -0.5883
   49phy    C33 1298   1.933   2.513   1.238 -0.2060  0.1630  0.6137
   49phy    C34 1299   1.904   2.656   1.182  0.2317 -0.1613 -0.2732
   49phy    C32 1300   1.902   2.513   1.391  0.4905  0.6863  0.2114
   49phy    C31 1301   2.024   2.485   1.477  0.0189 -0.1102  0.5233
   49phy    C30 1302   1.971   2.441   1.610 -0.0108 -0.2532 -0.1799
   49phy    C28 1303   2.066   2.420   1.726 -0.7320 -0.3308 -0.4252
   49phy    C29 1304   2.002   2.487   1.848 -0.3090  0.4984 -0.4997
   49phy    C27 1305   2.098   2.269   1.763  0.1307  0.3615 -0.2851
   49phy    C26 1306   2.235   2.261   1.831 -0.4724  0.0680  0.3060
   49phy    C25 1307   2.243   2.125   1.906 -0.4193 -0.1280 -0.0778
   49phy    C23 1308   2.363   2.108   2.000  0.0635 -0.4837 -0.0678
   49phy    C24 1309   2.336   2.175   2.132 -0.0817 -0.4295 -0.3844
   49phy    C22 1310   2.397   1.954   2.022  0.3705 -0.5255  0.2744
   49phy    C21 1311   2.535   1.917   1.967  0.0882  0.3640 -0.7180
   49phy    C20 1312   2.590   1.777   2.019 -0.6533 -0.0033  0.0102
   49phy    C18 1313   2.650   1.757   2.165 -0.1552  0.1718 -0.5469
   49phy    O01 1314   2.543   1.783   2.266 -0.5844 -0.1538 -0.0754
   49phy    H01 1315   2.489   1.707   2.272  0.1349 -0.6913 -0.3535
   49phy    C19 1316   2.664   1.605   2.167  0.3522 -0.1493  0.4728
   49phy    C13 1317   2.789   1.838   2.203  0.0101  0.1288 -0.1834
   49phy     H3 1318   2.862   1.821   2.120 -1.3179  1.0039 -1.5854
   49phy    O33 1319   2.856   1.781   2.318 -0.0604 -0.1964 -0.0538
   49phy    H1B 1320   2.834   1.815   2.402  0.0178  1.4723 -0.6749
   49phy    C12 1321   2.780   1.997   2.223  0.3478  0.1199  0.0297
   49phy    O11 1322   2.675   2.041   2.312 -0.4359 -0.2104 -0.6225
   49phy    H1A 1323   2.593   2.006   2.284 -0.2720  0.3089 -1.7764
   50phy    C35 1324   0.791   2.670   1.306  0.5140 -0.2231 -0.1512
   50phy    C33 1325   0.726   2.531   1.312  0.0372 -0.2770 -0.2443
   50phy    C34 1326   0.629   2.511   1.430  0.0261 -0.4210  0.1653
   50phy    C32 1327   0.655   2.505   1.184  0.2316  0.0263  0.3193
   50phy    C31 1328   0.657   2.357   1.136 -0.2548  0.4578 -0.1749
   50phy    C30 1329   0.568   2.320   1.014  0.7821 -0.0282  0.1124
   50phy    C28 1330   0.571   2.172   0.962 -0.2225 -0.3703  0.3775
   50phy    C29 1331   0.453   2.093   1.021 -0.2970  0.0239  0.2470
   50phy    C27 1332   0.566   2.171   0.812  0.5291 -0.0816 -0.5735
   50phy    C26 1333   0.697   2.153   0.744 -0.2214  0.4227  0.2747
   50phy    C25 1334   0.693   2.148   0.589 -0.0148 -0.0704 -0.4297
   50phy    C23 1335   0.828   2.110   0.526 -0.5617 -0.0200  0.2609
   50phy    C24 1336   0.840   1.956   0.527 -0.5591  0.0569  0.0360
   50phy    C22 1337   0.841   2.162   0.378 -0.0019 -0.3107  0.2280
   50phy    C21 1338   0.923   2.297   0.358 -0.0852  0.4065  0.2829
   50phy    C20 1339   0.906   2.350   0.211 -0.0162 -0.2535  0.2602
   50phy    C18 1340   0.991   2.474   0.164  0.4787  0.4002  0.0625
   50phy    O01 1341   0.954   2.581   0.254  0.1831 -0.1979 -0.2806
   50phy    H01 1342   0.963   2.554   0.344  0.2374  1.3985  0.2242
   50phy    C19 1343   0.929   2.509   0.025  0.1789  0.0076 -0.2479
   50phy    C13 1344   1.151   2.440   0.160 -0.0240 -0.3236  0.4018
   50phy     H3 1345   1.177   2.424   0.267 -0.8174  0.3895  0.7180
   50phy    O33 1346   1.187   2.315   0.113 -0.4613 -0.1533 -0.4979
   50phy    H1B 1347   1.265   2.326   0.062  0.2873 -0.0731  0.6141
   50phy    C12 1348   1.262   2.551   0.166  0.5228  0.0415 -0.1008
   50phy    O11 1349   1.315   2.592   0.043  0.0722 -0.2553 -0.4079
   50phy    H1A 1350   1.332   2.684   0.047  0.7196 -0.3831 -0.1079
   51phy    C35 1351   0.821   1.628   0.839 -0.2994  0.0346  0.4139
   51phy    C33 1352   0.825   1.710   0.970 -0.7733 -0.0448 -0.0092
   51phy    C34 1353   0.806   1.599   1.072  0.6616 -0.7980 -0.1675
   51phy    C32 1354   0.959   1.791   0.978 -0.6274 -0.0886 -0.2755
   51phy    C31 1355   0.951   1.934   0.940  0.1671 -0.0682 -0.1334
   51phy    C30 1356   1.082   2.005   0.953  0.3390 -0.4486  0.0255
   51phy    C28 1357   1.086   2.143   0.883 -0.3753 -0.1645  0.5554
   51phy    C29 1358   1.031   2.256   0.968  0.3012 -0.1581  0.5087
   51phy    C27 1359   1.228   2.169   0.838  0.0184 -0.0190  0.2606
   51phy    C26 1360   1.253   2.252   0.703 -0.2044  0.0938  0.1456
   51phy    C25 1361   1.400   2.274   0.676 -0.7467 -0.7236  0.1327
   51phy    C23 1362   1.426   2.337   0.535 -0.1411  0.2136 -0.0970
   51phy    C24 1363   1.426   2.492   0.542  0.0053 -0.0882  0.0268
   51phy    C22 1364   1.554   2.267   0.477  0.2162 -0.2029  0.1867
   51phy    C21 1365   1.582   2.274   0.325 -0.4106  0.0930 -0.3137
   51phy    C20 1366   1.718   2.214   0.271  0.0557  0.2572  0.3087
   51phy    C18 1367   1.744   2.211   0.108 -0.3332 -0.4494  0.1303
   51phy    O01 1368   1.624   2.150   0.050  0.6557 -0.0577 -0.6324
   51phy    H01 1369   1.621   2.057   0.068  0.4318 -0.0022 -0.3844
   51phy    C19 1370   1.868   2.119   0.089  0.0101 -0.0873 -0.1758
   51phy    C13 1371   1.767   2.360   0.047  0.1169  0.6750  0.3662
   51phy     H3 1372   1.667   2.408   0.057 -1.1333 -1.5293 -0.8212
   51phy    O33 1373   1.848   2.463   0.105 -0.0229 -0.4462  0.0517
   51phy    H1B 1374   1.813   2.487   0.188 -0.0638  0.0930 -0.1173
   51phy    C12 1375   1.747   2.378  -0.111  0.3581  0.1357  0.2970
   51phy    O11 1376   1.659   2.292  -0.177 -0.0868  0.3256  0.1898
   51phy    H1A 1377   1.576   2.332  -0.193 -0.9115 -1.3992 -0.1085
   52phy    C35 1378   1.919   1.635   1.298 -0.0094 -0.0019 -0.3086
   52phy    C33 1379   1.950   1.756   1.215 -0.0877 -0.4801  0.2048
   52phy    C34 1380   1.983   1.871   1.310 -0.3750 -0.1735  0.8286
   52phy    C32 1381   2.069   1.728   1.116 -0.5656  0.4104 -0.0759
   52phy    C31 1382   2.022   1.686   0.977  0.3937  0.3248  0.4119
   52phy    C30 1383   2.135   1.682   0.871  0.1132  0.6061  0.1247
   52phy    C28 1384   2.100   1.658   0.721  0.1502 -0.2396  0.3360
   52phy    C29 1385   2.208   1.718   0.634  0.1303  0.3019 -0.2225
   52phy    C27 1386   2.083   1.507   0.700 -0.6427 -0.2260 -0.5091
   52phy    C26 1387   1.945   1.485   0.632  0.2777 -0.5611 -0.1038
   52phy    C25 1388   1.941   1.335   0.587  0.1470  0.1586  0.1772
   52phy    C23 1389   1.837   1.291   0.480  0.6957 -0.1511 -0.2090
   52phy    C24 1390   1.856   1.344   0.332 -0.0954 -0.5069 -0.1480
   52phy    C22 1391   1.832   1.138   0.487 -0.1829  0.5886 -0.5405
   52phy    C21 1392   1.713   1.060   0.424  0.4120 -0.1927 -0.6015
   52phy    C20 1393   1.721   0.905   0.443 -0.0057 -0.1847 -0.3442
   52phy    C18 1394   1.606   0.806   0.386 -0.5308  0.2710 -0.6065
   52phy    O01 1395   1.484   0.844   0.456  0.1536  0.0799 -0.5231
   52phy    H01 1396   1.471   0.937   0.454 -0.5339  0.0325  0.6092
   52phy    C19 1397   1.653   0.668   0.442  0.2977  0.2895 -0.3320
   52phy    C13 1398   1.585   0.810   0.228  0.4660  0.5628 -0.5157
   52phy     H3 1399   1.560   0.918   0.208 -0.5556  0.2818 -0.8187
   52phy    O33 1400   1.700   0.803   0.142  0.2436  0.1412  0.2468
   52phy    H1B 1401   1.747   0.884   0.135  1.3835 -0.5116  0.1551
   52phy    C12 1402   1.453   0.768   0.150  0.4834 -0.0736 -0.1625
   52phy    O11 1403   1.328   0.784   0.214 -0.4717 -0.0981 -0.1873
   52phy    H1A 1404   1.335   0.766   0.306  1.5517 -0.5179 -0.3732
   53phy    C35 1405   1.548   2.436   1.707 -0.1316  0.1584 -0.5112
   53phy    C33 1406   1.565   2.556   1.797  0.2209 -0.2067 -0.2532
   53phy    C34 1407   1.646   2.516   1.918 -0.2272 -0.0623  0.3126
   53phy    C32 1408   1.643   2.674   1.728 -0.2930 -0.0011 -0.5918
   53phy    C31 1409   1.561   2.776   1.651 -0.3488  0.5049 -0.3911
   53phy    C30 1410   1.657   2.862   1.570  0.4229  0.3231  0.5024
   53phy    C28 1411   1.594   2.952   1.462  0.3941  0.3619 -0.0370
   53phy    C29 1412   1.511   3.065   1.526  0.1403 -0.1391 -0.2032
   53phy    C27 1413   1.707   2.986   1.361  0.1740  0.1134 -0.0766
   53phy    C26 1414   1.654   3.034   1.226  0.0688 -0.0371  0.5709
   53phy    C25 1415   1.769   3.064   1.121  0.0249 -0.2493 -0.4564
   53phy    C23 1416   1.721   3.134   0.990  0.0667  0.3814  0.1926
   53phy    C24 1417   1.689   3.283   1.013 -0.1613 -0.0038 -0.3902
   53phy    C22 1418   1.832   3.119   0.888  0.3767  0.2066 -0.0510
   53phy    C21 1419   1.796   3.138   0.738  0.3224  0.3495 -0.1577
   53phy    C20 1420   1.920   3.159   0.650  0.2497 -0.2270 -0.2781
   53phy    C18 1421   1.911   3.202   0.500 -0.3669 -0.2721 -0.2236
   53phy    O01 1422   1.846   3.095   0.429 -0.1338  0.5794 -0.3008
   53phy    H01 1423   1.835   3.017   0.481 -2.1213  1.1572  0.2417
   53phy    C19 1424   2.058   3.191   0.457  0.1780  0.2119 -0.1775
   53phy    C13 1425   1.854   3.347   0.458  0.5700  0.3348  0.2472
   53phy     H3 1426   1.870   3.411   0.549  0.2429  0.1920  0.4059
   53phy    O33 1427   1.928   3.429   0.367 -0.1147 -0.4275  0.2162
   53phy    H1B 1428   1.906   3.411   0.278  0.0395  0.3849 -0.0007
   53phy    C12 1429   1.704   3.387   0.469  0.7229 -0.5012 -0.1204
   53phy    O11 1430   1.648   3.410   0.339 -0.0369 -0.1557 -0.0643
   53phy    H1A 1431   1.673   3.495   0.310 -0.6068  0.7069  1.7768
   54phy    C35 1432   3.060   2.565   2.114 -0.1465  0.4808 -0.1907
   54phy    C33 1433   3.081   2.421   2.104  0.0131  0.3091 -0.4787
   54phy    C34 1434   3.134   2.373   2.237 -0.1685 -0.1862 -0.1257
   54phy    C32 1435   2.952   2.347   2.068 -0.0195  0.3383 -0.2210
   54phy    C31 1436   2.936   2.320   1.919  0.1643 -0.0786  0.0551
   54phy    C30 1437   2.819   2.225   1.879 -0.2277 -0.2424 -0.5077
   54phy    C28 1438   2.792   2.222   1.729 -0.3002 -0.8110 -0.3008
   54phy    C29 1439   2.771   2.078   1.697 -0.6119  0.0438  0.0798
   54phy    C27 1440   2.666   2.305   1.695  0.2453 -0.2730  0.0813
   54phy    C26 1441   2.689   2.394   1.568 -0.2119  0.4823  0.0703
   54phy    C25 1442   2.573   2.484   1.538  0.1740  0.0625 -0.0607
   54phy    C23 1443   2.562   2.542   1.395  0.1828  0.2911 -0.0668
   54phy    C24 1444   2.421   2.505   1.340 -0.1422 -0.0808  0.5898
   54phy    C22 1445   2.601   2.695   1.389  0.4786  0.2147 -0.1240
   54phy    C21 1446   2.688   2.737   1.271  0.4451 -0.0870 -0.1986
   54phy    C20 1447   2.722   2.887   1.252  0.1380  0.0920 -0.5957
   54phy    C18 1448   2.853   2.933   1.168  0.8499  0.1693 -0.5081
   54phy    O01 1449   2.968   2.847   1.191 -0.0017 -0.4989 -0.1159
   54phy    H01 1450   2.962   2.812   1.278  1.4842  0.4366  0.4128
   54phy    C19 1451   2.889   3.068   1.233  0.4874 -0.1357  0.6899
   54phy    C13 1452   2.824   2.937   1.008  0.1299 -0.0295 -0.5636
   54phy     H3 1453   2.801   2.831   0.981  1.0534 -0.3814 -0.0089
   54phy    O33 1454   2.699   2.996   0.961  0.0243 -0.1747  0.0139
   54phy    H1B 1455   2.627   2.985   1.020 -0.5867  0.1800 -0.6499
   54phy    C12 1456   2.933   2.939   0.892  0.0208  0.2017 -0.1054
   54phy    O11 1457   3.051   2.874   0.925  0.0995  0.4697 -0.1880
   54phy    H1A 1458   3.035   2.852   1.015  0.2620  1.9886  0.2262
   55phy    C35 1459   4.605   3.933   1.330  0.3794 -0.2578 -0.3011
   55phy    C33 1460   4.735   3.973   1.269  0.3941 -0.5893  0.7483
   55phy    C34 1461   4.832   3.855   1.299 -0.3178 -0.0038 -0.7987
   55phy    C32 1462   4.703   3.999   1.119  0.2797 -0.0301 -0.4186
   55phy    C31 1463   4.809   4.076   1.032  0.5291  0.1849 -0.0021
   55phy    C30 1464   4.797   4.062   0.881 -0.0605 -0.2457 -0.1292
   55phy    C28 1465   4.891   4.155   0.800 -0.4239  0.0460  0.3193
   55phy    C29 1466   5.046   4.130   0.817  0.4845 -0.0001 -0.4064
   55phy    C27 1467   4.850   4.150   0.651 -0.4097  0.3141  0.3736
   55phy    C26 1468   4.855   4.292   0.588 -0.1721 -0.2490 -0.0372
   55phy    C25 1469   4.794   4.293   0.454 -0.0108 -0.1076 -0.1508
   55phy    C23 1470   4.807   4.426   0.375 -0.0023 -0.2695 -0.0012
   55phy    C24 1471   4.884   4.404   0.241  0.3529  0.5119 -0.1239
   55phy    C22 1472   4.662   4.477   0.349  0.4956  0.5084 -0.2977
   55phy    C21 1473   4.646   4.615   0.285  0.5357 -0.4761  1.0274
   55phy    C20 1474   4.501   4.666   0.285 -0.2300 -0.4677 -0.3658
   55phy    C18 1475   4.462   4.805   0.225 -0.8046 -0.0200 -0.2723
   55phy    O01 1476   4.527   4.914   0.294 -0.2398  0.2101  0.2165
   55phy    H01 1477   4.472   4.988   0.280 -0.0199  0.2324 -0.6103
   55phy    C19 1478   4.309   4.803   0.269 -0.9349 -0.4812  0.2721
   55phy    C13 1479   4.484   4.819   0.064 -0.7589 -0.6613 -0.3250
   55phy     H3 1480   4.595   4.811   0.052 -0.8721 -1.0264 -1.2327
   55phy    O33 1481   4.456   4.705  -0.017 -0.2075  0.3456 -0.4833
   55phy    H1B 1482   4.534   4.678  -0.061  0.5688  2.0817 -0.2386
   55phy    C12 1483   4.504   4.965  -0.014  0.4763 -0.0350  0.3018
   55phy    O11 1484   4.494   5.077   0.068  0.0542 -0.0110  0.2116
   55phy    H1A 1485   4.407   5.111   0.059 -0.1041  0.3772  2.4978
   56phy    C35 1486   2.144   3.132   1.836 -0.3542  0.6216  0.2847
   56phy    C33 1487   2.073   3.022   1.917 -0.1658  0.2637  0.3996
   56phy    C34 1488   1.996   2.949   1.809  0.6895  0.2215 -0.4415
   56phy    C32 1489   2.173   2.929   1.991 -0.5919  0.0688 -0.1546
   56phy    C31 1490   2.095   2.859   2.104  0.3431  0.0064  0.1002
   56phy    C30 1491   2.182   2.758   2.190 -0.5046 -0.2398 -0.0451
   56phy    C28 1492   2.103   2.652   2.266 -0.4031 -0.2984 -0.1152
   56phy    C29 1493   2.116   2.517   2.206  0.2758  0.2426  0.0774
   56phy    C27 1494   2.162   2.652   2.409  0.3429  0.1212 -0.2655
   56phy    C26 1495   2.067   2.701   2.520 -0.5819  0.2477 -0.2059
   56phy    C25 1496   2.130   2.729   2.659  0.1509  0.2409 -0.2980
   56phy    C23 1497   2.035   2.793   2.759 -0.1909 -0.2906 -0.3396
   56phy    C24 1498   1.939   2.705   2.844 -0.1592 -0.2602 -0.0536
   56phy    C22 1499   2.127   2.853   2.865 -0.1935  0.3817 -0.1234
   56phy    C21 1500   2.136   3.005   2.871  0.4923  0.0918  0.1129
   56phy    C20 1501   2.223   3.055   2.990  0.2690  0.3109 -0.1895
   56phy    C18 1502   2.268   3.207   2.997 -0.5438  0.1750  0.2672
   56phy    O01 1503   2.142   3.280   2.997  0.1961  0.5401  0.4097
   56phy    H01 1504   2.081   3.252   3.063 -0.5011 -0.2658 -0.5324
   56phy    C19 1505   2.311   3.206   3.142 -0.1605  0.2546  0.0950
   56phy    C13 1506   2.378   3.246   2.882  0.2576  0.1829 -0.4930
   56phy     H3 1507   2.347   3.205   2.783 -0.7634  0.0748 -0.1334
   56phy    O33 1508   2.505   3.186   2.907  0.0850 -0.5617 -0.1638
   56phy    H1B 1509   2.501   3.096   2.931  0.2001 -0.4273  0.3608
   56phy    C12 1510   2.399   3.399   2.858  0.1890  0.0219  0.0777
   56phy    O11 1511   2.280   3.464   2.832  0.3070  0.3582  0.7420
   56phy    H1A 1512   2.218   3.407   2.874  1.5185 -1.2393  0.4658
   57phy    C35 1513   1.177   2.852   1.281 -0.3366 -0.0153 -0.1686
   57phy    C33 1514   1.095   2.979   1.273  0.0089  0.8118 -0.1880
   57phy    C34 1515   1.130   3.065   1.392 -0.0847 -0.5215 -0.1365
   57phy    C32 1516   1.118   3.057   1.144 -0.1266  0.1229 -0.3277
   57phy    C31 1517   1.001   3.041   1.047 -0.1420  0.3618  0.0480
   57phy    C30 1518   1.013   3.123   0.917 -0.4271  0.5107  0.1543
   57phy    C28 1519   0.884   3.140   0.840  0.2521 -0.0814 -0.3618
   57phy    C29 1520   0.790   3.245   0.893  0.0616  0.0166  0.3628
   57phy    C27 1521   0.925   3.162   0.692 -0.2588  0.3488  0.1146
   57phy    C26 1522   0.833   3.096   0.586  0.3100  0.0785  0.0747
   57phy    C25 1523   0.839   3.168   0.451 -0.3961  0.0547  0.3755
   57phy    C23 1524   0.771   3.109   0.323  0.4494 -0.0845  0.5107
   57phy    C24 1525   0.621   3.071   0.336 -0.5415 -0.0156 -0.1050
   57phy    C22 1526   0.799   3.209   0.209 -0.1387  0.3888 -0.0338
   57phy    C21 1527   0.795   3.163   0.063  0.4537 -0.4970 -0.3927
   57phy    C20 1528   0.833   3.283  -0.028  0.4144  0.0756 -0.7805
   57phy    C18 1529   0.771   3.305  -0.167 -0.6811  0.5588  0.6415
   57phy    O01 1530   0.760   3.174  -0.233 -0.2097  0.0412  0.3063
   57phy    H01 1531   0.844   3.135  -0.249  0.4500  1.8726 -1.0659
   57phy    C19 1532   0.879   3.382  -0.249 -0.4914  0.0795 -0.7413
   57phy    C13 1533   0.625   3.377  -0.166  0.0211 -0.4428  0.2690
   57phy     H3 1534   0.558   3.299  -0.123 -1.9779 -0.1795 -2.1152
   57phy    O33 1535   0.599   3.482  -0.069 -0.2803  0.2882 -0.2828
   57phy    H1B 1536   0.629   3.563  -0.105  0.5237  0.7857  1.4208
   57phy    C12 1537   0.516   3.379  -0.282 -0.3526 -0.4507  0.9230
   57phy    O11 1538   0.518   3.499  -0.366 -0.2135  0.1680  0.4302
   57phy    H1A 1539   0.433   3.525  -0.394  0.6628  1.6801 -1.0308
   58phy    C35 1540   1.698   2.820   2.220 -0.2077 -0.1476 -0.3122
   58phy    C33 1541   1.628   2.944   2.169 -0.0523  0.2375  0.4983
   58phy    C34 1542   1.727   3.058   2.141 -0.8534  0.6171 -0.0578
   58phy    C32 1543   1.550   2.904   2.044  0.1564  0.0083 -0.6224
   58phy    C31 1544   1.404   2.942   2.028  0.0282  0.1840 -0.4930
   58phy    C30 1545   1.333   2.900   1.898 -0.0881 -0.5312 -0.1077
   58phy    C28 1546   1.181   2.920   1.900 -0.1241 -0.0363 -0.0711
   58phy    C29 1547   1.132   2.909   1.753 -0.1662  0.1490 -0.0390
   58phy    C27 1548   1.104   2.813   1.980 -0.1619  0.3160  0.1049
   58phy    C26 1549   0.988   2.859   2.059  0.2244  0.0499 -0.1966
   58phy    C25 1550   0.940   2.748   2.156 -0.1711 -0.0774  0.2521
   58phy    C23 1551   0.858   2.775   2.288  0.4527  0.2393 -0.0078
   58phy    C24 1552   0.731   2.704   2.262 -0.2124  0.4264  0.3086
   58phy    C22 1553   0.922   2.699   2.403 -0.3151  0.3469 -0.3282
   58phy    C21 1554   1.013   2.786   2.496 -0.4366 -0.1074  0.2931
   58phy    C20 1555   1.066   2.705   2.613 -0.5310  0.1897 -0.7523
   58phy    C18 1556   1.173   2.772   2.714  0.2277 -0.0301 -0.3833
   58phy    O01 1557   1.149   2.914   2.726 -0.3219  0.1538 -0.1584
   58phy    H01 1558   1.208   2.962   2.671 -0.2196  0.4484  0.2040
   58phy    C19 1559   1.132   2.710   2.851  0.2520 -0.3640  0.6715
   58phy    C13 1560   1.325   2.744   2.677  0.2213  0.0993  0.0889
   58phy     H3 1561   1.343   2.634   2.659 -0.9839  0.1448 -1.6210
   58phy    O33 1562   1.411   2.770   2.785  0.1346 -0.1122  0.1200
   58phy    H1B 1563   1.394   2.853   2.825  1.0235 -0.6185  1.6187
   58phy    C12 1564   1.387   2.820   2.560  0.1850 -0.2375 -0.0698
   58phy    O11 1565   1.373   2.959   2.585  0.0185 -0.5603  0.0015
   58phy    H1A 1566   1.438   2.998   2.640 -0.8606 -0.4486  0.9805
   59phy    C35 1567   0.598   2.515   0.377  0.2416 -0.3467  0.2307
   59phy    C33 1568   0.616   2.617   0.485  0.0074  0.7738 -0.4452
   59phy    C34 1569   0.493   2.706   0.511 -0.3173  0.1126  0.0931
   59phy    C32 1570   0.683   2.562   0.610  0.3748  0.2664  0.0511
   59phy    C31 1571   0.784   2.663   0.671  0.1646 -0.2542  0.0586
   59phy    C30 1572   0.888   2.600   0.767  0.2647  0.1357  0.2027
   59phy    C28 1573   0.990   2.695   0.827 -0.2412  0.0971  0.4987
   59phy    C29 1574   1.010   2.653   0.972 -0.4400  0.1059 -0.2547
   59phy    C27 1575   1.124   2.709   0.754 -0.2716  0.1527  0.0858
   59phy    C26 1576   1.142   2.850   0.688 -0.1164  0.6232  0.3014
   59phy    C25 1577   1.279   2.858   0.608  0.9506 -0.3738 -0.6303
   59phy    C23 1578   1.322   2.991   0.538  0.2380 -0.2345 -0.2977
   59phy    C24 1579   1.376   3.094   0.634  0.0045  0.2696 -0.0229
   59phy    C22 1580   1.432   2.971   0.433 -0.0582  0.3938 -0.2409
   59phy    C21 1581   1.391   2.963   0.282  0.0551 -0.1891  0.2637
   59phy    C20 1582   1.499   2.906   0.185  0.0428  0.4328 -0.1275
   59phy    C18 1583   1.499   2.919   0.028  0.4887 -0.4271 -0.0968
   59phy    O01 1584   1.376   2.861  -0.013 -0.1377 -0.4250  0.3845
   59phy    H01 1585   1.301   2.916   0.000 -0.8212 -1.3430  0.3715
   59phy    C19 1586   1.610   2.819  -0.022  0.1100  0.3596 -0.4259
   59phy    C13 1587   1.506   3.072  -0.028 -0.0332  0.0252 -0.4527
   59phy     H3 1588   1.420   3.118   0.028 -0.6143 -0.7712 -0.6784
   59phy    O33 1589   1.605   3.159   0.027  0.0091 -0.0620  0.0562
   59phy    H1B 1590   1.663   3.112   0.085  0.4847 -0.9219 -1.0827
   59phy    C12 1591   1.448   3.124  -0.163 -0.5503  0.3300  0.1423
   59phy    O11 1592   1.336   3.059  -0.216 -0.5171  0.1326  0.0183
   59phy    H1A 1593   1.262   3.079  -0.162  1.1671  0.1116  2.5053
   60phy    C35 1594   0.752   4.138   0.362 -0.3937  0.2229  0.3070
   60phy    C33 1595   0.748   4.158   0.509  0.1249 -0.6550 -0.3868
   60phy    C34 1596   0.823   4.049   0.580  0.0675  0.0535 -0.3704
   60phy    C32 1597   0.818   4.297   0.539  0.5649 -0.4323  0.4506
   60phy    C31 1598   0.729   4.423   0.583 -0.6994  0.3194 -0.5230
   60phy    C30 1599   0.796   4.558   0.626 -0.2891 -0.0728 -0.0744
   60phy    C28 1600   0.696   4.664   0.666  0.3964  0.2946  0.6423
   60phy    C29 1601   0.726   4.706   0.804 -0.3011 -0.1301 -0.1414
   60phy    C27 1602   0.689   4.785   0.573  0.3483 -0.3349 -0.2448
   60phy    C26 1603   0.553   4.839   0.535 -0.0061 -0.4572  0.2756
   60phy    C25 1604   0.570   4.953   0.442 -0.2026 -0.2756 -0.2686
   60phy    C23 1605   0.451   4.999   0.350  0.2635  0.0710 -0.2099
   60phy    C24 1606   0.375   5.114   0.420  0.0144 -0.8241  0.1254
   60phy    C22 1607   0.509   5.063   0.222 -0.2771  0.3116 -0.4713
   60phy    C21 1608   0.546   4.960   0.108 -0.6716 -0.2693 -0.5594
   60phy    C20 1609   0.642   5.022   0.008  0.3909  0.0618  0.1516
   60phy    C18 1610   0.694   4.952  -0.121 -0.1961 -0.0320  0.6988
   60phy    O01 1611   0.723   4.820  -0.086  0.2740 -0.0716  0.2247
   60phy    H01 1612   0.796   4.781  -0.131  0.9730  0.9304  0.4477
   60phy    C19 1613   0.829   5.024  -0.166 -0.1381  0.2835 -0.2905
   60phy    C13 1614   0.579   4.954  -0.239  0.1852  0.0448 -0.3366
   60phy     H3 1615   0.500   4.889  -0.193  0.2946 -0.3875 -0.7468
   60phy    O33 1616   0.498   5.069  -0.270  0.3136  0.2573  0.2645
   60phy    H1B 1617   0.532   5.105  -0.349 -1.2227 -0.5704 -0.8136
   60phy    C12 1618   0.577   4.847  -0.353 -0.2762 -0.1656 -0.2858
   60phy    O11 1619   0.656   4.880  -0.463  0.4079 -0.3443  0.6251
   60phy    H1A 1620   0.657   4.974  -0.467 -0.1381 -0.3654 -0.7573
   61phy    C35 1621   1.703   4.964   1.411 -0.3844 -0.0548  0.0241
   61phy    C33 1622   1.651   4.870   1.298  0.5332  0.0601  0.7162
   61phy    C34 1623   1.611   4.960   1.179  0.1547 -0.0578 -0.3706
   61phy    C32 1624   1.745   4.756   1.254 -0.8184 -0.6177  0.1031
   61phy    C31 1625   1.714   4.621   1.310 -0.0612  0.4348  0.1640
   61phy    C30 1626   1.804   4.506   1.261 -0.4633  0.0332 -0.3426
   61phy    C28 1627   1.784   4.367   1.331  0.0329 -0.0935  0.3791
   61phy    C29 1628   1.812   4.257   1.233 -0.0201 -0.2615  0.1049
   61phy    C27 1629   1.891   4.354   1.444  0.2427 -0.0290  0.0534
   61phy    C26 1630   1.838   4.300   1.582 -0.0858  0.0601 -0.2868
   61phy    C25 1631   1.925   4.343   1.703  0.2663 -0.1718  0.3121
   61phy    C23 1632   1.886   4.277   1.839  0.3062  0.2042  0.0418
   61phy    C24 1633   2.009   4.261   1.919 -0.6067  0.2520 -0.5360
   61phy    C22 1634   1.789   4.360   1.931  0.0246  0.1729 -0.0053
   61phy    C21 1635   1.661   4.284   1.957  0.1539  0.2192  0.1377
   61phy    C20 1636   1.580   4.339   2.073  0.2207 -0.0621 -0.0466
   61phy    C18 1637   1.611   4.317   2.229  0.0014  0.2697  0.2010
   61phy    O01 1638   1.741   4.380   2.257  0.6591 -0.1265  0.1564
   61phy    H01 1639   1.732   4.467   2.224 -2.1062  0.0693  1.1336
   61phy    C19 1640   1.504   4.408   2.284 -0.0833 -0.1663  0.3037
   61phy    C13 1641   1.608   4.167   2.291  0.1563  0.0892 -0.6653
   61phy     H3 1642   1.529   4.106   2.240 -0.3478 -0.4144  0.6757
   61phy    O33 1643   1.558   4.154   2.425 -0.0427 -0.4533 -0.0698
   61phy    H1B 1644   1.597   4.206   2.493 -0.3232  0.8511 -0.8892
   61phy    C12 1645   1.742   4.080   2.281  0.3638  0.2129 -0.3909
   61phy    O11 1646   1.852   4.133   2.352  0.0407 -0.0763 -0.1546
   61phy    H1A 1647   1.857   4.222   2.322 -0.8303 -0.5602 -1.8964
   62phy    C35 1648   0.789   3.357   1.228  0.6062  0.2922  0.0049
   62phy    C33 1649   0.865   3.479   1.287 -0.3488  0.2718 -0.0926
   62phy    C34 1650   0.941   3.432   1.413 -0.0437 -0.0719 -0.3058
   62phy    C32 1651   0.964   3.524   1.182 -0.0939  0.0393  0.5508
   62phy    C31 1652   0.990   3.678   1.175 -0.6125 -0.1396 -0.6519
   62phy    C30 1653   1.089   3.710   1.067  0.0903  0.1334 -0.4778
   62phy    C28 1654   1.127   3.855   1.043 -0.0410  0.4571 -0.6172
   62phy    C29 1655   1.215   3.915   1.151  0.0703 -0.0314  0.2993
   62phy    C27 1656   1.193   3.876   0.906  0.2997  0.4964 -0.3004
   62phy    C26 1657   1.134   3.987   0.826 -0.4310 -0.1717  0.2355
   62phy    C25 1658   1.215   4.002   0.694 -0.4847 -0.3728  0.0676
   62phy    C23 1659   1.194   4.131   0.612  0.6387 -0.0168  0.7027
   62phy    C24 1660   1.291   4.245   0.662  0.0372  0.6611 -0.0306
   62phy    C22 1661   1.224   4.105   0.462  0.4036  0.4983  0.4737
   62phy    C21 1662   1.148   4.186   0.356  0.5581  0.1941  0.4786
   62phy    C20 1663   1.193   4.126   0.220  0.2333  0.4231  0.5601
   62phy    C18 1664   1.131   4.160   0.079 -0.8238  0.3431  0.6378
   62phy    O01 1665   0.989   4.125   0.089 -0.1622 -0.5691  0.4721
   62phy    H01 1666   0.975   4.040   0.125  1.1139 -0.2954  1.7014
   62phy    C19 1667   1.187   4.049  -0.015 -0.0216  0.2920 -0.0611
   62phy    C13 1668   1.161   4.307   0.021 -0.0994 -0.9273 -0.5369
   62phy     H3 1669   1.251   4.349   0.074 -1.0759  1.0906 -0.3811
   62phy    O33 1670   1.220   4.326  -0.114 -0.0995  0.0604  0.1576
   62phy    H1B 1671   1.148   4.324  -0.174  0.3290  0.0550 -0.3681
   62phy    C12 1672   1.090   4.439   0.071  0.0112  0.3245 -0.3518
   62phy    O11 1673   0.972   4.465  -0.004 -0.4141 -0.4594 -0.0664
   62phy    H1A 1674   0.917   4.390   0.010 -0.0511 -0.9944 -1.3423
   63phy    C35 1675   1.271   3.454   2.329  0.0545 -0.2370  0.1016
   63phy    C33 1676   1.277   3.349   2.444  0.2422  0.1082  0.0175
   63phy    C34 1677   1.148   3.271   2.459 -0.0639 -0.1901  0.0808
   63phy    C32 1678   1.397   3.262   2.405 -0.1363  0.0988  0.0066
   63phy    C31 1679   1.509   3.261   2.512 -0.3957  0.4031  0.4244
   63phy    C30 1680   1.631   3.176   2.474 -0.1272 -0.4779 -0.7261
   63phy    C28 1681   1.754   3.178   2.567 -0.4055 -0.4121 -0.1973
   63phy    C29 1682   1.746   3.100   2.696  0.3712 -0.3083 -0.2223
   63phy    C27 1683   1.872   3.123   2.475 -0.4338  0.0937 -0.3345
   63phy    C26 1684   2.012   3.193   2.491  0.7551 -0.1260  0.1273
   63phy    C25 1685   2.104   3.191   2.370  0.4817 -0.0750 -0.0468
   63phy    C23 1686   2.241   3.261   2.379  0.7770 -0.5537 -0.2647
   63phy    C24 1687   2.337   3.212   2.276  0.1954  0.2537 -0.1909
   63phy    C22 1688   2.239   3.415   2.371  0.4664 -0.4345  0.0238
   63phy    C21 1689   2.243   3.475   2.509  0.0526  0.2596 -0.1501
   63phy    C20 1690   2.188   3.616   2.499 -0.1207  0.4573 -0.0360
   63phy    C18 1691   2.129   3.690   2.624 -0.1651  0.3969  0.1539
   63phy    O01 1692   2.235   3.687   2.722 -0.3315 -0.7162  0.0730
   63phy    H01 1693   2.265   3.602   2.748  0.2520 -0.2589  0.9497
   63phy    C19 1694   2.128   3.833   2.566 -0.4663  0.0313  0.5401
   63phy    C13 1695   1.981   3.645   2.676 -0.1007 -0.1513  0.2805
   63phy     H3 1696   1.909   3.646   2.591  0.2146  0.9563  0.0014
   63phy    O33 1697   1.924   3.740   2.761  0.1773  0.1645 -0.1194
   63phy    H1B 1698   1.994   3.779   2.810  1.2135 -0.0414 -1.3876
   63phy    C12 1699   1.965   3.505   2.733  0.1123  0.4019  0.0191
   63phy    O11 1700   2.004   3.465   2.866  0.3507 -0.1211 -0.2719
   63phy    H1A 1701   1.941   3.411   2.911 -0.4085  1.4891  0.6831
   64phy    C35 1702   1.409   4.784   0.752  0.0824 -0.0958 -0.2371
   64phy    C33 1703   1.562   4.805   0.746 -0.0187 -0.1089 -0.5220
   64phy    C34 1704   1.593   4.948   0.787 -0.6507 -0.0778  0.2203
   64phy    C32 1705   1.643   4.702   0.833  0.1442 -0.0938 -0.1698
   64phy    C31 1706   1.667   4.555   0.781  0.7092 -0.0715 -0.3826
   64phy    C30 1707   1.759   4.481   0.877  0.5267  0.1666 -0.0332
   64phy    C28 1708   1.817   4.352   0.809  0.3124 -0.0630 -0.2744
   64phy    C29 1709   1.967   4.344   0.836 -0.1237  0.0248 -0.6428
   64phy    C27 1710   1.735   4.226   0.846  0.0590  0.3533 -0.3446
   64phy    C26 1711   1.745   4.107   0.751 -0.3420  0.0798 -0.5500
   64phy    C25 1712   1.651   3.997   0.792 -0.0590 -0.0687 -0.4095
   64phy    C23 1713   1.652   3.866   0.711 -0.0105  0.5412 -0.3898
   64phy    C24 1714   1.606   3.750   0.805  0.2316 -0.5911 -0.2511
   64phy    C22 1715   1.557   3.868   0.586  0.1467 -0.2559 -0.1929
   64phy    C21 1716   1.645   3.851   0.458  0.0225 -0.1972 -0.1721
   64phy    C20 1717   1.565   3.870   0.330  0.4173 -0.2010 -0.1271
   64phy    C18 1718   1.632   3.875   0.183  0.8950  0.4295  0.5789
   64phy    O01 1719   1.711   3.993   0.169  0.3466 -0.0742  0.4544
   64phy    H01 1720   1.748   4.011   0.085  1.0683 -0.9547  0.5677
   64phy    C19 1721   1.508   3.896   0.088 -0.5551  0.0629 -0.3265
   64phy    C13 1722   1.716   3.740   0.143 -0.1576 -0.5708 -0.3046
   64phy     H3 1723   1.789   3.731   0.227 -1.8545 -0.8334  1.1937
   64phy    O33 1724   1.654   3.613   0.171  0.0935 -0.9373  0.1742
   64phy    H1B 1725   1.615   3.591   0.089  2.0469 -0.5714 -0.9255
   64phy    C12 1726   1.832   3.732   0.038  0.8603  0.0161 -0.3385
   64phy    O11 1727   1.791   3.692  -0.089 -0.0655  0.9889  0.1073
   64phy    H1A 1728   1.869   3.665  -0.134 -0.3172  0.6687 -0.1392
   65phy    C35 1729   2.940   0.603   1.999 -0.2228  0.4675  0.2827
   65phy    C33 1730   2.791   0.632   2.003  0.0837 -0.0053 -0.1896
   65phy    C34 1731   2.758   0.691   2.141  0.3264  0.0656 -0.4409
   65phy    C32 1732   2.749   0.721   1.885  0.0740  0.0411  0.1219
   65phy    C31 1733   2.676   0.650   1.775  0.2887  0.1276  0.1655
   65phy    C30 1734   2.637   0.740   1.658 -0.1355 -0.4394 -0.6095
   65phy    C28 1735   2.541   0.678   1.554 -0.0940  0.6107 -0.0976
   65phy    C29 1736   2.428   0.769   1.516  0.0739  0.2354  0.0432
   65phy    C27 1737   2.625   0.617   1.438  0.1972 -0.2016 -0.4699
   65phy    C26 1738   2.587   0.476   1.386 -0.1045 -0.4668  0.2368
   65phy    C25 1739   2.688   0.428   1.274  0.2743 -0.4878 -0.1866
   65phy    C23 1740   2.672   0.289   1.209  0.6099  0.4763 -0.3323
   65phy    C24 1741   2.561   0.282   1.099  0.2798 -1.2587 -0.0967
   65phy    C22 1742   2.810   0.241   1.155  0.2223 -0.0025  0.0490
   65phy    C21 1743   2.833   0.089   1.137 -0.6895 -0.4843 -0.2082
   65phy    C20 1744   2.959   0.071   1.060  0.4694 -0.3559 -0.6729
   65phy    C18 1745   3.012  -0.068   1.017  0.4210  0.2590 -0.0441
   65phy    O01 1746   3.027  -0.160   1.123 -0.3452  0.2116  0.1032
   65phy    H01 1747   3.087  -0.125   1.186 -1.2622 -0.3704  1.3640
   65phy    C19 1748   3.157  -0.033   0.975 -0.2001 -0.2141 -0.1925
   65phy    C13 1749   2.936  -0.138   0.897 -0.4522  0.2802 -0.3614
   65phy     H3 1750   2.834  -0.158   0.937  0.1843  1.6543  2.1016
   65phy    O33 1751   2.899  -0.053   0.788 -0.1189 -0.3281  0.4559
   65phy    H1B 1752   2.824  -0.003   0.817  0.3653  0.9625 -0.4275
   65phy    C12 1753   2.940  -0.291   0.870  0.3418  0.4272  0.4184
   65phy    O11 1754   2.954  -0.384   0.973 -0.2415 -0.0055 -0.0503
   65phy    H1A 1755   2.968  -0.335   1.052 -1.0251  1.1094 -0.5707
   66phy    C35 1756   1.065   0.323   1.114 -0.0436  0.0809  0.3215
   66phy    C33 1757   1.188   0.409   1.133 -0.6135  0.0700  0.3647
   66phy    C34 1758   1.227   0.455   0.991 -0.0344 -0.2543  0.4184
   66phy    C32 1759   1.166   0.521   1.230  0.1122 -0.7253 -0.4632
   66phy    C31 1760   1.295   0.573   1.297 -0.0834 -0.0510  0.5629
   66phy    C30 1761   1.275   0.677   1.412 -0.0028  0.2661 -0.2539
   66phy    C28 1762   1.410   0.730   1.465 -0.0379 -0.3606  0.3142
   66phy    C29 1763   1.424   0.884   1.443  0.1496  0.0638 -0.4243
   66phy    C27 1764   1.399   0.697   1.616 -0.1301  0.2490 -0.1182
   66phy    C26 1765   1.539   0.658   1.673  0.0585 -0.3055  0.3831
   66phy    C25 1766   1.544   0.659   1.825  0.7770 -0.2961  0.3296
   66phy    C23 1767   1.682   0.617   1.878  0.0775 -0.0578 -0.4332
   66phy    C24 1768   1.776   0.738   1.883 -0.7148  0.0794  0.2197
   66phy    C22 1769   1.665   0.562   2.024  0.1802  0.1072  0.3101
   66phy    C21 1770   1.777   0.484   2.087  0.2349  0.0096  0.0946
   66phy    C20 1771   1.715   0.421   2.215 -0.1046  0.4274 -0.2920
   66phy    C18 1772   1.810   0.362   2.328 -0.1078 -0.2275  0.5672
   66phy    O01 1773   1.909   0.470   2.349  0.1361  0.3952  0.3554
   66phy    H01 1774   1.868   0.553   2.333 -1.2630 -0.1144  1.0935
   66phy    C19 1775   1.727   0.347   2.460 -0.3790  0.1293  0.2476
   66phy    C13 1776   1.893   0.223   2.290  0.1826 -0.5195 -0.0932
   66phy     H3 1777   1.929   0.238   2.185  0.0534  1.9993  0.1492
   66phy    O33 1778   1.812   0.102   2.274 -0.6203 -0.1028 -0.0180
   66phy    H1B 1779   1.813   0.053   2.354  0.3642 -0.4273 -0.2123
   66phy    C12 1780   2.031   0.196   2.353 -0.5543  0.2718 -0.0433
   66phy    O11 1781   2.038   0.123   2.471 -0.0703  0.0999  0.3829
   66phy    H1A 1782   2.026   0.034   2.447  1.5673 -0.5820  1.8965
   67phy    C35 1783   3.061   0.764   0.922 -0.3204  0.6579 -0.2049
   67phy    C33 1784   3.054   0.694   1.058 -0.3636  0.0368  0.0621
   67phy    C34 1785   2.914   0.697   1.116 -0.1988  0.0534  0.2387
   67phy    C32 1786   3.105   0.551   1.057  0.0527 -0.4927  0.4173
   67phy    C31 1787   3.241   0.535   1.132  0.3762  0.1648  0.1015
   67phy    C30 1788   3.284   0.385   1.133 -0.5314 -0.4087 -0.1112
   67phy    C28 1789   3.432   0.362   1.170  0.0089  0.6101 -0.0088
   67phy    C29 1790   3.449   0.334   1.320  0.2001  0.0235 -0.3621
   67phy    C27 1791   3.485   0.231   1.111  0.5199  0.0042 -0.2719
   67phy    C26 1792   3.549   0.242   0.971 -0.4366  0.1823 -0.1383
   67phy    C25 1793   3.615   0.113   0.922  0.0888  0.2178  0.1055
   67phy    C23 1794   3.677   0.138   0.781  0.0608 -0.1399  0.8515
   67phy    C24 1795   3.825   0.146   0.789 -0.2720 -0.1216  0.1680
   67phy    C22 1796   3.649   0.016   0.688  0.2859  0.2656 -0.4379
   67phy    C21 1797   3.533   0.026   0.587  0.0239 -0.5604  0.1739
   67phy    C20 1798   3.517  -0.104   0.517  0.3423  0.0791 -0.0574
   67phy    C18 1799   3.381  -0.125   0.429 -0.0766  0.0235 -0.1359
   67phy    O01 1800   3.270  -0.113   0.522 -0.1007  0.0295  0.1576
   67phy    H01 1801   3.281  -0.162   0.601  1.4081 -0.7031 -0.4790
   67phy    C19 1802   3.393  -0.269   0.383 -0.1975  0.5865 -0.4268
   67phy    C13 1803   3.370  -0.025   0.307  0.0962 -0.0711  0.1224
   67phy     H3 1804   3.395   0.075   0.351  0.0822 -0.2461  0.5358
   67phy    O33 1805   3.480  -0.028   0.212  0.1524 -0.3805 -0.2451
   67phy    H1B 1806   3.484  -0.108   0.163  0.9807  0.2727 -1.2762
   67phy    C12 1807   3.239   0.038   0.246 -0.4621  0.4149  0.1571
   67phy    O11 1808   3.187  -0.046   0.145  0.4546  0.2467 -0.0577
   67phy    H1A 1809   3.263  -0.062   0.091 -0.3926 -0.1838 -1.1585
   68phy    C35 1810   2.189   0.196   1.249 -0.0190 -0.4596 -0.3068
   68phy    C33 1811   2.222   0.189   1.395 -0.1346  0.3401  0.3052
   68phy    C34 1812   2.203   0.325   1.455 -0.5223  0.2942  0.1305
   68phy    C32 1813   2.139   0.084   1.469  0.6756 -0.6459  0.1038
   68phy    C31 1814   2.190  -0.059   1.468  0.0376 -0.0223 -0.0216
   68phy    C30 1815   2.087  -0.159   1.524 -0.2186 -0.1161 -0.1597
   68phy    C28 1816   2.124  -0.310   1.513  0.4818  0.0285  0.4154
   68phy    C29 1817   2.041  -0.400   1.609  0.2929  0.3784  0.2763
   68phy    C27 1818   2.117  -0.360   1.366 -0.0833 -0.1366  0.3809
   68phy    C26 1819   2.226  -0.464   1.332  0.1156 -0.6534 -0.0296
   68phy    C25 1820   2.192  -0.532   1.198 -0.0821  0.2138 -0.3004
   68phy    C23 1821   2.282  -0.647   1.143  0.1869 -0.5794 -0.3264
   68phy    C24 1822   2.220  -0.774   1.189 -0.1770  0.3192 -0.0094
   68phy    C22 1823   2.280  -0.660   0.989 -0.2378  0.0538  0.3254
   68phy    C21 1824   2.364  -0.556   0.908 -0.5721 -0.6030 -0.3283
   68phy    C20 1825   2.416  -0.592   0.765  0.1694 -0.2302 -0.6974
   68phy    C18 1826   2.319  -0.615   0.641  0.0231 -0.1034 -0.2348
   68phy    O01 1827   2.228  -0.722   0.678  0.1215 -0.3208 -0.4141
   68phy    H01 1828   2.270  -0.806   0.681 -1.1782 -0.9721  1.0327
   68phy    C19 1829   2.408  -0.675   0.530  0.1170 -0.4096  0.1506
   68phy    C13 1830   2.232  -0.487   0.593  0.2329  0.2630  0.4028
   68phy     H3 1831   2.190  -0.447   0.688 -2.0942  1.5532 -1.0662
   68phy    O33 1832   2.295  -0.361   0.551  0.1253  0.1849  0.0657
   68phy    H1B 1833   2.308  -0.371   0.459 -0.5395 -1.3314  0.1152
   68phy    C12 1834   2.082  -0.489   0.553 -0.0806  0.4903  0.5588
   68phy    O11 1835   2.022  -0.614   0.547  0.9148 -0.1320  0.3230
   68phy    H1A 1836   2.052  -0.661   0.623 -2.2788  0.0758  1.9152
   69phy    C35 1837   2.981   2.961   2.354  0.4909  0.0946 -0.0100
   69phy    C33 1838   2.975   3.020   2.216  0.3530  0.0445 -0.4062
   69phy    C34 1839   2.964   2.905   2.121  0.1262  0.0683 -0.2967
   69phy    C32 1840   2.857   3.112   2.185  0.2122  0.2962  0.1689
   69phy    C31 1841   2.881   3.262   2.212  0.1760 -0.0937  0.5271
   69phy    C30 1842   2.754   3.349   2.203 -0.2706 -0.1109  0.4067
   69phy    C28 1843   2.795   3.501   2.189 -0.5762  0.5231  0.6065
   69phy    C29 1844   2.814   3.532   2.037 -0.0842  0.1183  0.1055
   69phy    C27 1845   2.690   3.597   2.254 -0.3533  0.6738 -0.4706
   69phy    C26 1846   2.731   3.635   2.400 -0.0048  0.8094 -0.4363
   69phy    C25 1847   2.621   3.712   2.473  0.0441  0.3496 -0.0049
   69phy    C23 1848   2.658   3.795   2.600 -0.3952 -0.0979  0.0829
   69phy    C24 1849   2.680   3.947   2.559 -0.2062 -0.2355  0.2573
   69phy    C22 1850   2.552   3.779   2.713 -0.1060 -0.3899  0.5984
   69phy    C21 1851   2.602   3.802   2.857  0.1164  0.3969 -0.7508
   69phy    C20 1852   2.494   3.781   2.970  0.3791 -0.3768  0.7024
   69phy    C18 1853   2.546   3.786   3.118 -0.8220 -0.2722  0.4103
   69phy    O01 1854   2.623   3.900   3.144 -0.2228  0.0125 -0.0541
   69phy    H01 1855   2.605   3.973   3.088  1.0078  1.2252  1.0575
   69phy    C19 1856   2.414   3.817   3.188 -0.1746 -0.2503 -0.5712
   69phy    C13 1857   2.619   3.654   3.174  0.1635  0.5436 -0.1599
   69phy     H3 1858   2.568   3.570   3.120 -0.8074  2.1229 -1.8282
   69phy    O33 1859   2.595   3.621   3.313  0.1320 -0.5934 -0.2722
   69phy    H1B 1860   2.633   3.687   3.368 -1.6024 -0.5017  0.8962
   69phy    C12 1861   2.771   3.633   3.136  0.3707 -0.3391  0.2401
   69phy    O11 1862   2.832   3.506   3.165 -0.1356 -0.0669  0.2694
   69phy    H1A 1863   2.810   3.449   3.093 -3.0992  0.5511  0.5755
   70phy    C35 1864   0.936   5.074   0.711  0.5366  0.5362  0.2444
   70phy    C33 1865   1.001   5.212   0.707 -0.2299  0.4518  0.0734
   70phy    C34 1866   0.918   5.312   0.790 -0.1488  0.0170 -0.0304
   70phy    C32 1867   1.147   5.207   0.741  0.1931  0.0547 -0.3159
   70phy    C31 1868   1.246   5.289   0.656  0.2972  0.3558  0.0165
   70phy    C30 1869   1.388   5.287   0.710 -0.7509  0.4160 -0.2307
   70phy    C28 1870   1.493   5.374   0.637  0.4342  0.1028  0.0608
   70phy    C29 1871   1.489   5.521   0.680 -0.4383 -0.0912 -0.2237
   70phy    C27 1872   1.630   5.317   0.666 -0.5211  0.0399  0.0669
   70phy    C26 1873   1.736   5.302   0.556 -0.1326 -0.3509  0.4533
   70phy    C25 1874   1.853   5.213   0.603 -0.4703  0.0471  0.2698
   70phy    C23 1875   1.921   5.121   0.501  0.0234  0.3313 -0.2999
   70phy    C24 1876   2.050   5.063   0.564  0.1446 -1.1983 -0.0005
   70phy    C22 1877   1.830   5.006   0.446 -0.1600  0.4232 -0.1288
   70phy    C21 1878   1.850   4.966   0.304 -0.1110  0.0754 -0.2537
   70phy    C20 1879   1.750   4.862   0.251 -0.3010  0.1219 -0.3021
   70phy    C18 1880   1.755   4.818   0.098  0.0072 -0.7360 -0.4676
   70phy    O01 1881   1.765   4.934   0.007  0.0793 -0.2213  0.1792
   70phy    H01 1882   1.822   4.997   0.047  0.9827 -1.4211  0.8493
   70phy    C19 1883   1.612   4.774   0.071  0.1324  0.5437  0.1055
   70phy    C13 1884   1.867   4.708   0.057  0.2293  0.3806  0.0764
   70phy     H3 1885   1.898   4.660   0.153  0.5953  0.0005 -0.2287
   70phy    O33 1886   1.836   4.584  -0.012  0.4979  0.2473  0.0063
   70phy    H1B 1887   1.831   4.591  -0.105  1.2066  0.0280 -0.0528
   70phy    C12 1888   2.019   4.746   0.033  0.0673 -0.0999 -0.0903
   70phy    O11 1889   2.055   4.774  -0.103  0.2348  0.2383 -0.0810
   70phy    H1A 1890   2.148   4.762  -0.104  0.1289 -0.9157  1.2892
   71phy    C35 1891   2.196   1.138   0.871  0.6462 -0.1550  0.1974
   71phy    C33 1892   2.087   1.127   0.972 -0.0883  0.1851 -0.2194
   71phy    C34 1893   2.059   1.261   1.033  0.1922  0.0790 -0.2873
   71phy    C32 1894   1.959   1.061   0.920 -0.2607 -0.0268  0.3475
   71phy    C31 1895   1.929   0.916   0.966  0.4311 -0.2999  0.3423
   71phy    C30 1896   1.841   0.841   0.861  0.2024 -0.1091  0.3747
   71phy    C28 1897   1.818   0.694   0.897 -0.0493 -0.1516 -0.0370
   71phy    C29 1898   1.669   0.677   0.887 -0.1421 -0.1269  0.1797
   71phy    C27 1899   1.889   0.591   0.805  0.0349 -0.4923  0.5846
   71phy    C26 1900   2.030   0.548   0.851 -0.3965  0.0543  0.4110
   71phy    C25 1901   2.073   0.441   0.747 -0.2035 -0.8852  0.0299
   71phy    C23 1902   2.214   0.380   0.769 -0.1425  0.0275  0.0860
   71phy    C24 1903   2.213   0.257   0.858  0.4350 -0.3987  0.0787
   71phy    C22 1904   2.263   0.330   0.634  0.1542  0.3705 -0.4607
   71phy    C21 1905   2.315   0.437   0.531  0.0199 -0.7135  0.5234
   71phy    C20 1906   2.336   0.385   0.391  0.2999  0.2820  0.7277
   71phy    C18 1907   2.221   0.329   0.305  0.5711  0.5330  0.5273
   71phy    O01 1908   2.177   0.204   0.365 -0.0874  0.0383 -0.0546
   71phy    H01 1909   2.243   0.137   0.364  1.0736  1.1457 -1.0532
   71phy    C19 1910   2.289   0.286   0.174 -0.0387  0.3562  0.0575
   71phy    C13 1911   2.092   0.422   0.282  0.8349  0.2353  0.0981
   71phy     H3 1912   2.050   0.429   0.386  0.9632 -1.3684  0.2886
   71phy    O33 1913   2.116   0.558   0.259 -0.1467 -0.3301 -0.2812
   71phy    H1B 1914   2.076   0.591   0.181  2.1334  1.2617 -0.8811
   71phy    C12 1915   1.937   0.378   0.242  0.5715  0.2426 -0.0064
   71phy    O11 1916   1.917   0.237   0.249 -0.0557 -0.2544 -0.0916
   71phy    H1A 1917   1.978   0.204   0.312  1.2515 -1.2289 -1.8048
   72phy    C35 1918   2.464   1.609   1.488 -0.1259 -0.0956 -0.1557
   72phy    C33 1919   2.406   1.537   1.366  0.1443  0.6127 -0.5600
   72phy    C34 1920   2.253   1.520   1.375 -0.4706  0.1743 -0.3311
   72phy    C32 1921   2.453   1.618   1.246  0.0017 -0.7530  0.1251
   72phy    C31 1922   2.455   1.538   1.110 -0.4657  0.3101  0.3036
   72phy    C30 1923   2.536   1.600   0.994 -0.7664  0.1515 -0.2521
   72phy    C28 1924   2.552   1.523   0.859  0.2807 -0.3790 -0.1693
   72phy    C29 1925   2.601   1.622   0.753  0.2662  0.4093 -0.0028
   72phy    C27 1926   2.639   1.401   0.861 -0.0716 -0.0865  0.1734
   72phy    C26 1927   2.594   1.284   0.763 -0.1965 -0.0719  0.1591
   72phy    C25 1928   2.673   1.157   0.794  0.3694  0.3177  0.1950
   72phy    C23 1929   2.695   1.045   0.685  0.8307  0.8679  0.1516
   72phy    C24 1930   2.800   0.949   0.738 -0.0047  0.6653  0.0170
   72phy    C22 1931   2.569   0.957   0.670  0.1839  0.3768  0.4520
   72phy    C21 1932   2.454   0.986   0.569 -0.0859  0.1824 -0.0051
   72phy    C20 1933   2.345   0.878   0.569 -0.6095 -0.0430 -0.0173
   72phy    C18 1934   2.218   0.897   0.474  0.1011  0.5588 -0.0744
   72phy    O01 1935   2.169   1.031   0.499 -0.1676  0.1679  0.2460
   72phy    H01 1936   2.195   1.051   0.586  1.0089 -1.4299  0.3045
   72phy    C19 1937   2.119   0.802   0.543  0.0805 -0.3705  0.0912
   72phy    C13 1938   2.243   0.863   0.322 -0.1711  0.2399 -0.4336
   72phy     H3 1939   2.318   0.942   0.294  0.2351  0.4815  1.2231
   72phy    O33 1940   2.322   0.753   0.287 -0.3142  0.0499 -0.5841
   72phy    H1B 1941   2.271   0.676   0.300  2.7085 -1.7440  1.9369
   72phy    C12 1942   2.158   0.921   0.202 -0.0815  0.3126  0.2376
   72phy    O11 1943   2.065   1.025   0.241 -0.2175  0.4098  0.2491
   72phy    H1A 1944   2.081   1.052   0.330 -0.0713 -0.0332  0.3638
   73phy    C35 1945   2.245   2.158   1.435  0.5036 -0.0881 -0.3592
   73phy    C33 1946   2.352   2.059   1.467  0.0014 -0.0916 -0.3359
   73phy    C34 1947   2.290   1.951   1.543  0.3956 -0.1649 -0.4339
   73phy    C32 1948   2.418   2.008   1.337 -0.0868  0.2235 -0.0803
   73phy    C31 1949   2.539   2.090   1.283 -0.0201  0.0348  0.2046
   73phy    C30 1950   2.608   2.032   1.156  0.0387  0.4356 -0.3169
   73phy    C28 1951   2.741   2.095   1.108  0.0614 -0.0551 -0.0167
   73phy    C29 1952   2.855   2.102   1.213 -0.2404 -0.7178  0.1460
   73phy    C27 1953   2.775   2.006   0.987  0.2631 -0.0150 -0.6804
   73phy    C26 1954   2.853   2.063   0.874 -0.6384  0.6607 -0.6905
   73phy    C25 1955   2.866   1.963   0.759 -0.0083 -0.0894  0.6231
   73phy    C23 1956   2.989   1.998   0.667 -0.3565  0.8505 -0.4846
   73phy    C24 1957   3.043   1.875   0.598 -0.2605 -0.2671 -0.3280
   73phy    C22 1958   2.975   2.103   0.552  0.0359  0.1077  0.4238
   73phy    C21 1959   2.938   2.250   0.572  0.4108 -0.0220  0.0495
   73phy    C20 1960   2.953   2.329   0.441  0.2981  0.9162  0.3573
   73phy    C18 1961   2.913   2.480   0.422 -0.7978  0.3793 -0.4538
   73phy    O01 1962   2.768   2.498   0.430  0.1377  0.0631 -0.5760
   73phy    H01 1963   2.756   2.589   0.449  0.3730  0.3068 -1.5203
   73phy    C19 1964   2.961   2.512   0.274 -0.1992 -0.0783  0.0394
   73phy    C13 1965   2.985   2.586   0.522 -0.6252 -0.3267 -0.3210
   73phy     H3 1966   2.932   2.569   0.619 -0.3557 -0.5041 -0.2051
   73phy    O33 1967   3.114   2.549   0.567  0.0122 -0.6557 -0.2471
   73phy    H1B 1968   3.151   2.593   0.641 -1.0660 -0.0560 -0.0488
   73phy    C12 1969   2.945   2.736   0.543  0.0786 -0.0488  0.1427
   73phy    O11 1970   2.813   2.774   0.509 -0.5506  0.1026  0.1326
   73phy    H1A 1971   2.812   2.800   0.419  1.5002  0.0447  0.0385
   74phy    C35 1972   3.392   2.332   1.241 -0.2505 -0.5085  0.0826
   74phy    C33 1973   3.494   2.436   1.203 -0.6006  0.8660 -0.4301
   74phy    C34 1974   3.530   2.524   1.329 -0.4447  0.5465  0.1796
   74phy    C32 1975   3.621   2.369   1.151 -0.5368 -0.2859 -0.1149
   74phy    C31 1976   3.689   2.454   1.041 -0.3828  0.4527 -0.3099
   74phy    C30 1977   3.769   2.364   0.947 -0.3003 -0.2699  0.2764
   74phy    C28 1978   3.818   2.415   0.809  0.2027 -0.2560  0.1814
   74phy    C29 1979   3.933   2.519   0.814  0.2798 -0.3658 -0.3266
   74phy    C27 1980   3.866   2.296   0.721  0.0310 -0.2803 -0.4314
   74phy    C26 1981   3.815   2.288   0.572 -0.1461  0.5186  0.1471
   74phy    C25 1982   3.881   2.170   0.499  0.0367  0.0277  0.0026
   74phy    C23 1983   3.848   2.149   0.356  0.3473  0.0958  0.2286
   74phy    C24 1984   3.967   2.094   0.273  0.1568  0.3145 -0.2862
   74phy    C22 1985   3.720   2.066   0.350 -0.2498  0.3471  1.0486
   74phy    C21 1986   3.628   2.098   0.229  0.0715  1.3254 -0.1471
   74phy    C20 1987   3.495   2.027   0.249  0.5904 -0.2271 -0.4591
   74phy    C18 1988   3.383   2.016   0.145  0.1649  0.0893  0.5177
   74phy    O01 1989   3.370   2.138   0.076 -0.0907 -0.3095 -0.2907
   74phy    H01 1990   3.339   2.198   0.141  0.2772 -1.0704  0.6120
   74phy    C19 1991   3.252   1.990   0.223 -0.0184 -0.1414  0.8504
   74phy    C13 1992   3.408   1.896   0.039 -0.5476  0.2121  0.0908
   74phy     H3 1993   3.510   1.919  -0.002 -0.2877 -1.8508 -0.5524
   74phy    O33 1994   3.448   1.769   0.089  0.5514  0.2120  0.0249
   74phy    H1B 1995   3.528   1.779   0.137 -1.0482  1.3957  2.6679
   74phy    C12 1996   3.353   1.907  -0.111  0.5517 -0.3169 -0.4591
   74phy    O11 1997   3.350   2.037  -0.164 -0.1140 -0.1642  0.2395
   74phy    H1A 1998   3.354   2.093  -0.089  0.0751 -0.6727  0.6131
   75phy    C35 1999   4.885   2.220   2.186 -0.2894  0.2189  0.7515
   75phy    C33 2000   4.775   2.116   2.209 -0.0060 -0.1288 -0.2369
   75phy    C34 2001   4.715   2.123   2.345  0.0092  0.3734  0.1016
   75phy    C32 2002   4.675   2.136   2.097 -0.0015  0.6368 -0.0615
   75phy    C31 2003   4.601   2.003   2.067 -0.0610 -0.5851  0.1228
   75phy    C30 2004   4.501   2.010   1.952 -0.1093  0.2708 -0.5995
   75phy    C28 2005   4.444   1.869   1.916  0.1073  0.0332 -0.2832
   75phy    C29 2006   4.297   1.855   1.965 -0.4297 -0.2177  0.7279
   75phy    C27 2007   4.433   1.862   1.758 -0.4047  0.3416  0.0972
   75phy    C26 2008   4.550   1.788   1.697  0.0584  0.3894 -0.3412
   75phy    C25 2009   4.526   1.756   1.548 -0.0660  0.2088 -0.0319
   75phy    C23 2010   4.643   1.684   1.481  0.1164  0.3659  0.5525
   75phy    C24 2011   4.665   1.540   1.526 -0.1002  0.5891 -0.1396
   75phy    C22 2012   4.622   1.695   1.330  0.1477 -0.0006 -0.0150
   75phy    C21 2013   4.744   1.701   1.236 -0.0740 -0.4215  0.1276
   75phy    C20 2014   4.697   1.719   1.092  0.2932 -0.0963  0.2601
   75phy    C18 2015   4.742   1.843   1.005  0.1674 -0.7698 -0.3820
   75phy    O01 2016   4.727   1.966   1.082 -0.3858  0.0077 -0.2055
   75phy    H01 2017   4.653   1.963   1.140  0.1603 -1.2394  0.4409
   75phy    C19 2018   4.639   1.846   0.889  0.6660  0.0488  0.3011
   75phy    C13 2019   4.894   1.832   0.961  0.4200 -0.0896 -0.0241
   75phy     H3 2020   4.945   1.842   1.060 -1.3518 -1.2122  1.0652
   75phy    O33 2021   4.950   1.703   0.922 -0.0777  0.2686 -0.0685
   75phy    H1B 2022   4.920   1.677   0.837  1.5248  1.8597 -1.1747
   75phy    C12 2023   4.983   1.944   0.896 -0.0206 -0.4788 -0.0252
   75phy    O11 2024   4.941   2.075   0.905 -0.6556  0.0119  0.0310
   75phy    H1A 2025   4.876   2.078   0.972 -0.6942 -0.1380  0.0008
   76phy    C35 2026   3.657   1.748   1.483  0.1566 -0.1672  0.4244
   76phy    C33 2027   3.547   1.751   1.585  0.4744  0.3167 -0.2902
   76phy    C34 2028   3.415   1.699   1.524 -0.2904 -0.0788 -0.1783
   76phy    C32 2029   3.604   1.676   1.707 -0.4854 -0.0013  0.1822
   76phy    C31 2030   3.537   1.711   1.841  0.7028 -0.2996  0.2191
   76phy    C30 2031   3.599   1.630   1.957 -0.5672  0.5164  0.1803
   76phy    C28 2032   3.528   1.656   2.087 -0.1345  0.1762  0.3437
   76phy    C29 2033   3.405   1.559   2.109 -0.8100  0.3425  0.5938
   76phy    C27 2034   3.628   1.642   2.207  0.7466  0.3195  0.5686
   76phy    C26 2035   3.593   1.733   2.327  0.3897  0.4666 -0.2806
   76phy    C25 2036   3.684   1.711   2.442 -0.4761 -0.1707 -0.2400
   76phy    C23 2037   3.647   1.793   2.568 -0.2113  0.2294  0.3039
   76phy    C24 2038   3.636   1.693   2.681  0.2720 -0.2611 -0.5693
   76phy    C22 2039   3.753   1.901   2.608 -0.5715  0.0223  0.5641
   76phy    C21 2040   3.703   2.019   2.691 -0.2795 -0.6711 -0.3805
   76phy    C20 2041   3.825   2.103   2.733  0.2077 -0.4327  0.1553
   76phy    C18 2042   3.805   2.222   2.840  1.1110  0.4763  0.1340
   76phy    O01 2043   3.768   2.164   2.965 -0.2044 -0.0215 -0.1288
   76phy    H01 2044   3.756   2.233   3.028  0.3856  0.8844 -0.9690
   76phy    C19 2045   3.951   2.270   2.858  0.0106 -0.1521 -0.4975
   76phy    C13 2046   3.705   2.346   2.803 -0.7404  0.2265  0.1207
   76phy     H3 2047   3.727   2.381   2.698 -1.1011  0.5296  0.1439
   76phy    O33 2048   3.722   2.468   2.878  0.4989  0.0474  0.0376
   76phy    H1B 2049   3.700   2.457   2.969 -0.2687  0.2069 -0.1185
   76phy    C12 2050   3.554   2.313   2.821  0.6785 -0.1818 -0.8162
   76phy    O11 2051   3.509   2.280   2.955 -0.7717 -0.4321  0.5080
   76phy    H1A 2052   3.572   2.216   2.983  0.9376  0.8208 -0.3414
   77phy    C35 2053   2.748   1.235   1.206  0.4608  0.2100 -0.0533
   77phy    C33 2054   2.721   1.089   1.229  0.4409  0.5514 -0.1441
   77phy    C34 2055   2.781   1.038   1.363 -0.1774  0.5419  0.1807
   77phy    C32 2056   2.572   1.054   1.198  0.3490 -0.6124 -0.0340
   77phy    C31 2057   2.548   0.912   1.158 -0.2797  0.4440  0.2763
   77phy    C30 2058   2.408   0.880   1.114  0.4924 -0.1124 -0.4931
   77phy    C28 2059   2.390   0.724   1.097  0.5590  0.0905  0.3420
   77phy    C29 2060   2.245   0.693   1.127  0.4208  0.0640  0.1687
   77phy    C27 2061   2.431   0.664   0.957  0.3735  0.4248 -0.6584
   77phy    C26 2062   2.578   0.655   0.909  0.3372 -0.2155  0.1623
   77phy    C25 2063   2.600   0.571   0.786 -0.2293 -0.1982  0.0898
   77phy    C23 2064   2.741   0.545   0.725 -0.5954 -0.2550 -0.2375
   77phy    C24 2065   2.828   0.454   0.815  0.3139  0.0832  0.1186
   77phy    C22 2066   2.730   0.468   0.593  0.2735 -0.2232  0.6086
   77phy    C21 2067   2.732   0.552   0.464 -0.0553  0.2540  0.4726
   77phy    C20 2068   2.725   0.467   0.329 -0.0688  0.2551  0.4856
   77phy    C18 2069   2.704   0.517   0.182 -0.6541 -0.2770  0.0552
   77phy    O01 2070   2.666   0.390   0.112  0.4455 -0.1244 -0.2708
   77phy    H01 2071   2.731   0.323   0.122  0.3122 -0.4537 -1.4642
   77phy    C19 2072   2.846   0.558   0.128  0.1955 -0.1175  0.1851
   77phy    C13 2073   2.590   0.632   0.172  0.4858  0.5871 -0.0408
   77phy     H3 2074   2.502   0.579   0.217  0.3823 -0.0093 -0.9066
   77phy    O33 2075   2.586   0.749   0.252  0.4089  0.1270 -0.3080
   77phy    H1B 2076   2.505   0.755   0.298  0.1889 -2.3100 -0.2362
   77phy    C12 2077   2.507   0.648   0.038  0.9301 -0.3221 -0.2488
   77phy    O11 2078   2.461   0.531  -0.027 -0.6359 -0.0771 -0.1776
   77phy    H1A 2079   2.525   0.467  -0.002  0.6990  0.6216 -1.6587
   78phy    C35 2080   5.050   0.887   1.135 -0.2114 -0.0236 -0.2529
   78phy    C33 2081   4.933   0.794   1.161  0.1740 -0.1864 -0.7023
   78phy    C34 2082   4.964   0.686   1.267 -0.0180  0.2414 -0.3681
   78phy    C32 2083   4.801   0.877   1.169  0.5903 -0.0816  0.4940
   78phy    C31 2084   4.686   0.797   1.110 -0.4270  0.0947 -0.2879
   78phy    C30 2085   4.563   0.878   1.077 -0.0786  0.1007 -0.1035
   78phy    C28 2086   4.432   0.812   1.026  0.0102 -0.3382 -0.3413
   78phy    C29 2087   4.329   0.773   1.136 -0.3080  0.8073  0.1941
   78phy    C27 2088   4.374   0.917   0.929 -0.7618  0.5877  0.1903
   78phy    C26 2089   4.277   0.861   0.823 -0.5519 -0.2100  0.1610
   78phy    C25 2090   4.216   0.972   0.741  0.2034 -0.1127  0.6698
   78phy    C23 2091   4.112   0.911   0.642  0.2124  0.1189  0.1494
   78phy    C24 2092   3.976   0.962   0.681 -0.2214 -0.2960  0.2213
   78phy    C22 2093   4.128   0.958   0.493 -0.3259  0.1884  0.2509
   78phy    C21 2094   4.207   0.861   0.398  0.3198 -0.4789  0.0990
   78phy    C20 2095   4.221   0.934   0.263 -0.3449 -0.0433  0.0905
   78phy    C18 2096   4.294   0.864   0.147  0.4755 -0.0148  0.5625
   78phy    O01 2097   4.429   0.826   0.182  0.0503 -0.2167  0.5087
   78phy    H01 2098   4.462   0.876   0.254  1.6539 -0.8782  0.2756
   78phy    C19 2099   4.310   0.980   0.050  0.1125 -0.0510 -0.0440
   78phy    C13 2100   4.221   0.735   0.078  0.5135 -0.0219 -0.2303
   78phy     H3 2101   4.210   0.663   0.162  0.0563  0.4207  0.0974
   78phy    O33 2102   4.080   0.744   0.051  0.2840  0.3407 -0.2345
   78phy    H1B 2103   4.050   0.662   0.016  1.1700 -0.6017  1.1338
   78phy    C12 2104   4.291   0.630  -0.015 -0.3094  0.4041  0.1342
   78phy    O11 2105   4.429   0.602   0.012  0.4854 -0.1450  0.1217
   78phy    H1A 2106   4.465   0.681   0.048  0.6944 -0.4190  0.5126
   79phy    C35 2107   3.217   1.124   1.111 -0.1142 -0.4620 -0.2358
   79phy    C33 2108   3.174   1.274   1.126  0.6214 -0.1765 -0.0646
   79phy    C34 2109   3.255   1.330   1.241  0.2634 -0.0096  0.1371
   79phy    C32 2110   3.191   1.354   0.996  0.3201 -0.1364  0.2728
   79phy    C31 2111   3.074   1.334   0.893  0.2009 -0.4074 -0.0933
   79phy    C30 2112   3.114   1.398   0.760 -0.2283 -0.0646 -0.2853
   79phy    C28 2113   3.023   1.363   0.641 -0.2467 -0.2934  0.2552
   79phy    C29 2114   2.960   1.488   0.577 -0.0447  0.4429  0.5834
   79phy    C27 2115   3.093   1.272   0.537 -0.0674 -0.1595 -0.0432
   79phy    C26 2116   3.051   1.128   0.549  1.0596 -0.1985 -0.3919
   79phy    C25 2117   3.117   1.030   0.454 -0.0527 -0.4256  0.3448
   79phy    C23 2118   3.047   0.899   0.437 -0.5190  0.1131  0.0161
   79phy    C24 2119   2.948   0.889   0.324  0.3815 -0.1574  0.4257
   79phy    C22 2120   3.146   0.784   0.418 -0.5299  0.0062  0.1335
   79phy    C21 2121   3.145   0.661   0.512  0.3951 -0.2869 -0.3085
   79phy    C20 2122   3.252   0.560   0.478  0.3066  0.2900  0.1418
   79phy    C18 2123   3.268   0.432   0.561  0.4747  0.1221  0.0281
   79phy    O01 2124   3.307   0.463   0.698  0.1447 -0.7968 -0.4212
   79phy    H01 2125   3.361   0.540   0.699  0.7518 -1.2111  0.0200
   79phy    C19 2126   3.398   0.372   0.504  0.4893  0.6106  0.0386
   79phy    C13 2127   3.145   0.328   0.561 -0.0280 -0.2749 -0.1918
   79phy     H3 2128   3.058   0.394   0.583  0.6167  0.5158  0.0201
   79phy    O33 2129   3.095   0.276   0.436 -0.0196  0.3786  0.7034
   79phy    H1B 2130   3.110   0.333   0.363  1.4682 -0.6335  0.1553
   79phy    C12 2131   3.107   0.238   0.685  0.1915  0.1488  0.1580
   79phy    O11 2132   3.153   0.269   0.810  0.2474 -0.1684  0.3480
   79phy    H1A 2133   3.217   0.337   0.804  0.6800 -0.3809  2.0676
   80phy    C35 2134   4.223   1.521   1.410 -0.2145  0.2707 -0.0202
   80phy    C33 2135   4.092   1.530   1.486 -0.4974  0.5284  0.9640
   80phy    C34 2136   4.084   1.658   1.558 -0.1772 -0.1383  0.0976
   80phy    C32 2137   3.975   1.527   1.389  0.0517 -0.3923  0.1206
   80phy    C31 2138   3.935   1.393   1.336 -0.3105  0.6195 -0.1172
   80phy    C30 2139   3.806   1.403   1.255  0.4115 -0.0758 -0.0186
   80phy    C28 2140   3.725   1.277   1.216  0.4894 -0.2611  0.3974
   80phy    C29 2141   3.636   1.217   1.332 -0.0092  0.1800 -0.0452
   80phy    C27 2142   3.638   1.320   1.092  0.2135  0.6641 -0.2783
   80phy    C26 2143   3.625   1.200   0.995  0.0915  0.0035  0.2576
   80phy    C25 2144   3.541   1.241   0.871 -0.3638 -0.0675  0.1735
   80phy    C23 2145   3.538   1.136   0.758 -0.0546  0.7069 -0.2541
   80phy    C24 2146   3.422   1.033   0.779  0.0289  0.0184  0.3699
   80phy    C22 2147   3.518   1.195   0.620  0.4810 -0.3496 -0.0580
   80phy    C21 2148   3.613   1.133   0.514  0.4352  0.1360  0.3833
   80phy    C20 2149   3.560   1.149   0.369  0.3327  0.1843  0.0808
   80phy    C18 2150   3.647   1.079   0.259 -0.4672  0.1716  0.4202
   80phy    O01 2151   3.783   1.123   0.269  0.4574 -0.1268 -0.4582
   80phy    H01 2152   3.834   1.045   0.256 -0.5156 -0.9087  0.2789
   80phy    C19 2153   3.584   1.138   0.126 -0.1857  0.2938 -0.0726
   80phy    C13 2154   3.644   0.920   0.247  0.5253  0.1319 -0.5065
   80phy     H3 2155   3.656   0.882   0.352 -1.2028 -2.1673 -1.0537
   80phy    O33 2156   3.518   0.849   0.224  0.3121 -0.1198  0.1517
   80phy    H1B 2157   3.450   0.911   0.207 -0.3130 -0.3761  1.5506
   80phy    C12 2158   3.770   0.828   0.205  0.4303  0.1328  0.0513
   80phy    O11 2159   3.893   0.887   0.224  0.0371 -0.4400 -0.1719
   80phy    H1A 2160   3.956   0.831   0.183 -0.6457  0.7140 -3.0333
   81phy    C35 2161   2.857   1.560   1.347  0.0688  0.0750  0.3504
   81phy    C33 2162   2.904   1.705   1.319 -0.1842 -0.2702 -0.0656
   81phy    C34 2163   2.863   1.811   1.424  0.4608 -0.5412  0.9498
   81phy    C32 2164   3.055   1.704   1.285 -0.5140 -0.0449 -0.5838
   81phy    C31 2165   3.092   1.779   1.157  0.7685  0.2011 -0.0303
   81phy    C30 2166   3.240   1.752   1.128 -0.2145 -0.5118  0.2779
   81phy    C28 2167   3.297   1.860   1.032 -0.3253  0.0079 -0.0338
   81phy    C29 2168   3.375   1.962   1.115 -0.2644 -0.2940  0.2016
   81phy    C27 2169   3.397   1.785   0.941  0.2960 -0.3575  0.1026
   81phy    C26 2170   3.363   1.784   0.789 -0.0367 -0.3133  0.1045
   81phy    C25 2171   3.465   1.696   0.711  0.6808  0.5844 -0.7091
   81phy    C23 2172   3.466   1.731   0.561  0.2898  0.3259 -0.1489
   81phy    C24 2173   3.603   1.793   0.534 -0.4804  0.3434  0.5014
   81phy    C22 2174   3.448   1.604   0.472 -0.0881 -0.2698 -0.2086
   81phy    C21 2175   3.344   1.619   0.363 -0.2523 -0.3190  0.4899
   81phy    C20 2176   3.310   1.484   0.302  0.1324  0.2653 -0.2945
   81phy    C18 2177   3.196   1.459   0.191 -0.4121 -0.2786 -0.1532
   81phy    O01 2178   3.073   1.502   0.258 -0.1639  0.1851  0.3686
   81phy    H01 2179   3.091   1.502   0.350  0.8594 -0.0237  0.1863
   81phy    C19 2180   3.205   1.309   0.159 -0.1087  0.1603 -0.0536
   81phy    C13 2181   3.219   1.550   0.057 -0.4786  0.2221 -0.0796
   81phy     H3 2182   3.223   1.657   0.091 -1.0036  1.3495 -3.2302
   81phy    O33 2183   3.347   1.540  -0.005  0.2047 -0.1591 -0.2533
   81phy    H1B 2184   3.396   1.615   0.023  0.0969 -0.7301  1.6540
   81phy    C12 2185   3.109   1.603  -0.036  0.0766  0.0510 -0.3221
   81phy    O11 2186   3.061   1.511  -0.133  0.1585  0.5251 -0.2104
   81phy    H1A 2187   2.999   1.554  -0.189 -0.8742 -1.1187 -0.4238
   82phy    C35 2188   1.997   2.229   0.840 -0.5734  0.5238 -0.1976
   82phy    C33 2189   2.128   2.210   0.920 -0.0574  0.2138 -0.1984
   82phy    C34 2190   2.101   2.166   1.059 -0.4769 -0.0183  0.1344
   82phy    C32 2191   2.231   2.117   0.848  0.5554  0.0621 -0.0631
   82phy    C31 2192   2.293   2.170   0.719  0.2414 -0.1665  0.2199
   82phy    C30 2193   2.387   2.056   0.668  0.7271 -1.0324  0.3131
   82phy    C28 2194   2.470   2.082   0.544  0.3397 -0.6443 -0.8285
   82phy    C29 2195   2.574   2.191   0.569  0.1371 -0.3659  0.3707
   82phy    C27 2196   2.535   1.945   0.520  0.4137 -0.1476  0.3526
   82phy    C26 2197   2.601   1.918   0.384 -0.0982 -0.4293  0.0545
   82phy    C25 2198   2.662   1.782   0.361 -0.3983  0.0810  0.6635
   82phy    C23 2199   2.749   1.776   0.233  0.6712  0.5530 -0.0116
   82phy    C24 2200   2.902   1.816   0.236  0.4386 -0.0226 -0.7629
   82phy    C22 2201   2.742   1.628   0.180  0.1539 -0.4347 -0.1033
   82phy    C21 2202   2.664   1.605   0.051 -0.2775 -0.1930  0.6176
   82phy    C20 2203   2.710   1.479  -0.019  0.4426  0.4091 -0.2363
   82phy    C18 2204   2.666   1.443  -0.168 -0.4069  0.0245 -0.5428
   82phy    O01 2205   2.520   1.460  -0.167 -0.6660  0.0329 -0.1130
   82phy    H01 2206   2.495   1.549  -0.152 -0.2497  0.0311  0.6285
   82phy    C19 2207   2.687   1.294  -0.179 -0.3854 -0.1519  0.3712
   82phy    C13 2208   2.735   1.536  -0.286  0.2897 -0.3430  0.3941
   82phy     H3 2209   2.662   1.621  -0.293  0.1649 -0.4787 -0.0071
   82phy    O33 2210   2.849   1.616  -0.245 -0.1303 -0.0885 -0.0642
   82phy    H1B 2211   2.828   1.706  -0.233 -0.6024 -0.3975  1.7637
   82phy    C12 2212   2.707   1.529  -0.442 -0.0121 -0.6233 -0.2494
   82phy    O11 2213   2.804   1.461  -0.515  0.0768  0.2173  0.0577
   82phy    H1A 2214   2.859   1.525  -0.558 -2.0583  1.0922 -1.5306
   83phy    C35 2215   4.116   0.923   1.750 -0.5741  0.5164  0.5039
   83phy    C33 2216   4.029   1.052   1.735 -0.6305 -0.5170  0.0897
   83phy    C34 2217   4.083   1.140   1.612  0.7714  0.2543 -0.3045
   83phy    C32 2218   3.877   1.024   1.716  0.3146  0.3126 -0.0994
   83phy    C31 2219   3.796   1.123   1.803 -0.1988 -0.1503 -0.3101
   83phy    C30 2220   3.649   1.130   1.765  0.0200  0.1395 -0.2800
   83phy    C28 2221   3.570   1.225   1.858 -0.4443  0.3394  0.2703
   83phy    C29 2222   3.469   1.313   1.788  0.3017  0.2193 -0.2733
   83phy    C27 2223   3.508   1.147   1.981 -0.3790  0.4335  0.2859
   83phy    C26 2224   3.499   1.215   2.117 -0.1719  0.0970 -0.4978
   83phy    C25 2225   3.412   1.132   2.212 -0.3166  0.4070 -0.3249
   83phy    C23 2226   3.390   1.180   2.358 -0.1492 -0.0334 -0.0104
   83phy    C24 2227   3.273   1.096   2.392  0.0964  0.0835  0.2654
   83phy    C22 2228   3.505   1.146   2.456  0.4107  0.2546  0.4495
   83phy    C21 2229   3.587   1.258   2.531  0.2547  0.3544 -0.2007
   83phy    C20 2230   3.667   1.207   2.649 -0.2456  0.1918  0.3225
   83phy    C18 2231   3.758   1.299   2.741 -0.2924 -0.0448 -0.0627
   83phy    O01 2232   3.686   1.420   2.766 -0.2939 -0.2403  0.3752
   83phy    H01 2233   3.601   1.398   2.797 -0.9904 -0.9554 -1.8758
   83phy    C19 2234   3.762   1.218   2.872  0.5421  0.1466  0.4605
   83phy    C13 2235   3.906   1.337   2.683  0.1101  0.4148 -0.5830
   83phy     H3 2236   3.901   1.376   2.579  2.4905 -0.6208 -1.1600
   83phy    O33 2237   3.984   1.218   2.666  0.1967  0.0569  0.0087
   83phy    H1B 2238   3.941   1.166   2.601 -0.0047 -0.9116  0.8863
   83phy    C12 2239   3.987   1.449   2.760 -0.2192  0.2462  0.7530
   83phy    O11 2240   3.921   1.565   2.799 -0.4101 -0.2538 -0.4929
   83phy    H1A 2241   3.831   1.536   2.801  0.0779 -1.9088 -0.4562
   84phy    C35 2242   4.374   2.058   1.103  0.2275  0.0873  0.7159
   84phy    C33 2243   4.291   1.951   1.177 -0.2230 -0.2494 -0.0713
   84phy    C34 2244   4.305   1.961   1.326 -0.1554 -0.4800  0.2404
   84phy    C32 2245   4.150   1.954   1.121 -0.8735  0.4155  0.4627
   84phy    C31 2246   4.086   1.819   1.086  0.1102  0.2138 -0.7022
   84phy    C30 2247   3.957   1.844   1.004 -0.3133  0.3049  0.2993
   84phy    C28 2248   3.865   1.718   1.011 -0.0543 -0.4145  0.3678
   84phy    C29 2249   3.745   1.745   1.101  0.0469  0.1611  0.0891
   84phy    C27 2250   3.821   1.674   0.870 -0.1432 -0.2275 -0.5782
   84phy    C26 2251   3.927   1.589   0.797 -0.0809 -0.1662 -0.0938
   84phy    C25 2252   3.869   1.527   0.673  0.2266  0.2109  0.3865
   84phy    C23 2253   3.963   1.470   0.565 -0.1184 -0.5247 -0.0009
   84phy    C24 2254   4.029   1.337   0.606 -0.2259 -0.1907  0.1121
   84phy    C22 2255   3.879   1.443   0.435 -0.6945  0.0050 -0.0469
   84phy    C21 2256   3.900   1.550   0.328 -0.1166  0.2784  0.3712
   84phy    C20 2257   3.813   1.523   0.205  0.2761 -0.5821  0.2787
   84phy    C18 2258   3.777   1.631   0.100  0.4624  0.3789  0.4057
   84phy    O01 2259   3.699   1.737   0.157  0.0247 -0.6754  0.2988
   84phy    H01 2260   3.742   1.818   0.137  1.6743 -0.5865  3.5584
   84phy    C19 2261   3.681   1.554   0.004 -0.0166 -0.1454  0.1644
   84phy    C13 2262   3.897   1.701   0.028 -0.5368 -0.4814  0.8663
   84phy     H3 2263   3.960   1.744   0.110  0.4834 -3.0586  1.5373
   84phy    O33 2264   4.000   1.618  -0.029  0.9222  0.2580 -0.1743
   84phy    H1B 2265   3.991   1.604  -0.122  0.5819 -1.0327  0.0328
   84phy    C12 2266   3.886   1.843  -0.048  0.1950 -0.1181 -0.5108
   84phy    O11 2267   3.792   1.928   0.008  0.2187 -0.2276 -0.1783
   84phy    H1A 2268   3.786   2.009  -0.039 -2.9521 -0.6993 -0.8218
   85phy    C35 2269   2.249   0.293   1.871  0.2045  0.2210  0.3740
   85phy    C33 2270   2.272   0.443   1.903  0.0592 -0.1231 -0.0312
   85phy    C34 2271   2.190   0.522   1.802  0.5349 -0.1574 -0.1435
   85phy    C32 2272   2.221   0.486   2.044  0.1964 -0.4552  0.6593
   85phy    C31 2273   2.342   0.501   2.138  0.1004  0.2153 -0.0215
   85phy    C30 2274   2.301   0.559   2.273  0.0229 -0.5081 -0.0961
   85phy    C28 2275   2.420   0.599   2.364  0.4716 -0.1271 -0.0713
   85phy    C29 2276   2.438   0.750   2.381  0.2175 -0.1313  0.1563
   85phy    C27 2277   2.423   0.528   2.500 -0.2847 -0.1768  0.2957
   85phy    C26 2278   2.552   0.476   2.561 -0.3539  0.2099  0.4404
   85phy    C25 2279   2.530   0.406   2.697 -0.0602  0.0186 -0.0911
   85phy    C23 2280   2.646   0.344   2.777  0.3441  0.5581 -0.5325
   85phy    C24 2281   2.735   0.439   2.858 -0.3649 -0.0499  0.1409
   85phy    C22 2282   2.573   0.245   2.874 -0.1575  0.6282  0.7816
   85phy    C21 2283   2.659   0.124   2.920 -0.1215 -0.2263  0.5794
   85phy    C20 2284   2.594   0.061   3.044 -0.7069 -0.3497  0.1189
   85phy    C18 2285   2.661  -0.070   3.105  0.0315  0.0260 -0.8158
   85phy    O01 2286   2.798  -0.042   3.122  0.0981 -0.3472 -0.1793
   85phy    H01 2287   2.847  -0.098   3.179  2.0222  1.3430 -0.0816
   85phy    C19 2288   2.601  -0.078   3.248  1.0216 -0.2263 -0.1177
   85phy    C13 2289   2.641  -0.201   3.008  0.8385  0.1591  0.2534
   85phy     H3 2290   2.676  -0.171   2.906  1.5149  1.1063  0.7417
   85phy    O33 2291   2.496  -0.228   2.986 -0.0585 -0.0695  0.4277
   85phy    H1B 2292   2.457  -0.156   2.939  0.0844 -0.2719 -0.0110
   85phy    C12 2293   2.700  -0.345   3.038  0.0254  0.1195 -0.0304
   85phy    O11 2294   2.838  -0.342   3.067 -0.0281 -0.1098 -0.5005
   85phy    H1A 2295   2.858  -0.428   3.098 -0.9225  0.7244  2.7445
   86phy    C35 2296   4.614   1.054   2.032  0.0872  0.4329  0.1097
   86phy    C33 2297   4.469   1.047   1.988 -0.0164 -0.7350  0.3043
   86phy    C34 2298   4.443   0.892   1.977 -0.0729 -0.2364  0.3288
   86phy    C32 2299   4.369   1.112   2.086  0.1847  0.5438 -0.3224
   86phy    C31 2300   4.301   1.241   2.037 -0.0089 -0.4135  0.1725
   86phy    C30 2301   4.215   1.296   2.146 -0.3088  0.1395  0.4230
   86phy    C28 2302   4.134   1.427   2.120 -0.2414 -0.4169 -0.4299
   86phy    C29 2303   4.004   1.403   2.037 -0.3404  0.0469  0.2132
   86phy    C27 2304   4.091   1.482   2.254 -0.3916 -0.2019  0.0635
   86phy    C26 2305   4.144   1.625   2.286 -0.0709  0.2966 -0.3850
   86phy    C25 2306   4.093   1.691   2.416  0.0555  0.1842  0.0401
   86phy    C23 2307   4.162   1.828   2.449  0.3593  0.1130 -0.2684
   86phy    C24 2308   4.108   1.947   2.364  0.2125 -0.5559 -0.2896
   86phy    C22 2309   4.140   1.867   2.597  0.1440  0.1683 -0.1469
   86phy    C21 2310   4.253   1.854   2.699  0.0967  0.2811 -0.0013
   86phy    C20 2311   4.216   1.905   2.839 -0.2318  0.1918 -0.7671
   86phy    C18 2312   4.324   1.892   2.952 -0.4282  0.5087  0.8445
   86phy    O01 2313   4.456   1.941   2.906 -0.1211 -0.0531 -0.2670
   86phy    H01 2314   4.512   1.943   2.980 -0.6707 -0.0786  0.1564
   86phy    C19 2315   4.272   1.994   3.053 -0.3627 -0.2113 -0.5973
   86phy    C13 2316   4.353   1.748   3.018  0.2072 -0.7029 -0.1710
   86phy     H3 2317   4.257   1.711   3.062 -0.2926 -0.4330 -1.0101
   86phy    O33 2318   4.432   1.762   3.137 -0.1534  0.6348 -0.2064
   86phy    H1B 2319   4.393   1.718   3.211  1.4863 -2.0939 -0.8126
   86phy    C12 2320   4.412   1.632   2.930  0.5514 -0.0384  0.3473
   86phy    O11 2321   4.402   1.505   2.974 -0.2432  0.3268  0.2602
   86phy    H1A 2322   4.459   1.494   3.047 -0.2616 -1.5877  0.0391
   87phy    C35 2323   3.273   3.159   1.723  0.1048  0.0789  0.2609
   87phy    C33 2324   3.157   3.188   1.807  0.1154 -0.8787 -0.4701
   87phy    C34 2325   3.211   3.194   1.953  0.1874  0.1148 -0.6410
   87phy    C32 2326   3.106   3.328   1.771  0.4229 -0.3786 -0.3465
   87phy    C31 2327   2.990   3.335   1.671  0.1658 -0.6607  0.3994
   87phy    C30 2328   2.988   3.476   1.615  0.0545  0.0315 -0.1380
   87phy    C28 2329   2.921   3.482   1.475 -0.2884 -0.6622 -0.0631
   87phy    C29 2330   2.818   3.591   1.476 -0.0057 -0.4674 -0.4473
   87phy    C27 2331   3.023   3.504   1.364  0.0712  0.5134 -0.3171
   87phy    C26 2332   3.013   3.416   1.245  0.0554  0.2362 -0.0112
   87phy    C25 2333   3.111   3.459   1.136  0.2753  0.5595  0.4642
   87phy    C23 2334   3.137   3.354   1.021 -0.0091 -0.5663  0.3564
   87phy    C24 2335   3.032   3.368   0.914 -0.3525 -0.1985 -0.0433
   87phy    C22 2336   3.280   3.394   0.969  0.4970 -0.8495 -0.3351
   87phy    C21 2337   3.351   3.320   0.858  0.3675  0.2660  0.1568
   87phy    C20 2338   3.476   3.395   0.811 -0.0017 -0.1982 -0.0669
   87phy    C18 2339   3.565   3.361   0.685  0.1707 -0.0950  0.6105
   87phy    O01 2340   3.626   3.233   0.691 -0.1349  0.1395 -0.6680
   87phy    H01 2341   3.560   3.168   0.705  0.6522 -0.5876 -0.2119
   87phy    C19 2342   3.685   3.459   0.697  0.4021 -0.0179 -0.3368
   87phy    C13 2343   3.484   3.376   0.545 -0.6612  0.6520 -0.1944
   87phy     H3 2344   3.403   3.299   0.556  1.1273 -1.3704 -0.4460
   87phy    O33 2345   3.402   3.493   0.537 -0.2347 -0.1348 -0.0578
   87phy    H1B 2346   3.452   3.570   0.516 -1.7377  1.2776  1.2069
   87phy    C12 2347   3.523   3.306   0.411  0.0261 -0.2400  0.2329
   87phy    O11 2348   3.576   3.399   0.320  0.0699 -0.3300  0.5207
   87phy    H1A 2349   3.657   3.430   0.357 -0.3053  0.2491  0.8734
   88phy    C35 2350   3.879   2.375   1.513 -0.0897  0.1597 -0.5591
   88phy    C33 2351   3.844   2.223   1.521 -0.2034  0.7244 -0.0539
   88phy    C34 2352   3.881   2.154   1.384 -0.3074  0.4651 -0.5163
   88phy    C32 2353   3.923   2.158   1.633 -0.1423  0.6552 -0.3399
   88phy    C31 2354   3.834   2.126   1.756  0.0107 -0.1407  0.5635
   88phy    C30 2355   3.908   2.034   1.854  0.1282 -0.0334 -0.3604
   88phy    C28 2356   3.821   1.988   1.975  0.4249 -0.4182  0.1976
   88phy    C29 2357   3.883   1.854   2.008  0.3629  0.0815 -0.4351
   88phy    C27 2358   3.825   2.075   2.100 -0.0437 -0.4620  0.4486
   88phy    C26 2359   3.715   2.176   2.110 -0.1986  0.3093  0.2252
   88phy    C25 2360   3.721   2.243   2.248 -0.5929 -0.1704  0.0988
   88phy    C23 2361   3.632   2.370   2.280 -0.7165  0.1862 -0.2097
   88phy    C24 2362   3.489   2.332   2.304  0.6486  0.0791  0.5906
   88phy    C22 2363   3.688   2.438   2.406 -0.3848 -0.0521  0.3122
   88phy    C21 2364   3.774   2.559   2.395 -0.7432 -0.1357  0.1621
   88phy    C20 2365   3.866   2.569   2.519 -0.2272  0.2263  0.4156
   88phy    C18 2366   3.944   2.703   2.557  0.1927  0.3534 -0.7048
   88phy    O01 2367   3.857   2.813   2.582 -0.0313 -0.0447 -0.1263
   88phy    H01 2368   3.788   2.787   2.641  1.0102 -1.8176  0.3835
   88phy    C19 2369   3.985   2.677   2.705 -0.5802  0.3240 -0.2635
   88phy    C13 2370   4.066   2.752   2.461  0.0206  0.4008  0.1797
   88phy     H3 2371   4.127   2.666   2.422  2.3769  2.0959 -0.1356
   88phy    O33 2372   4.173   2.823   2.533  0.1766 -0.0924  0.0372
   88phy    H1B 2373   4.134   2.896   2.578  1.4526  0.7493 -0.1693
   88phy    C12 2374   4.029   2.851   2.345  0.0017  0.5218 -0.4965
   88phy    O11 2375   3.965   2.965   2.384 -0.4932 -0.3876  0.4919
   88phy    H1A 2376   3.898   2.934   2.442 -1.1909  0.8192  0.3512
   89phy    C35 2377   0.806   1.915   1.286  0.2794  0.2150 -0.0080
   89phy    C33 2378   0.828   2.056   1.342  0.0136 -0.3130 -0.1409
   89phy    C34 2379   0.751   2.075   1.474 -0.3797  0.2226  0.5949
   89phy    C32 2380   0.975   2.092   1.357  0.0029  0.2086  0.2787
   89phy    C31 2381   1.011   2.239   1.345 -0.0732 -0.1824 -0.0070
   89phy    C30 2382   1.162   2.279   1.348 -0.0699 -0.1163  0.0697
   89phy    C28 2383   1.182   2.434   1.346 -0.4239 -0.0811 -0.1354
   89phy    C29 2384   1.179   2.475   1.492  0.0135 -0.2049  0.3276
   89phy    C27 2385   1.320   2.472   1.295 -0.2550  0.1954  0.1226
   89phy    C26 2386   1.335   2.526   1.153  0.3620  0.5471  0.0720
   89phy    C25 2387   1.464   2.608   1.128  0.4199 -0.0555 -0.1523
   89phy    C23 2388   1.468   2.674   0.989  0.3935  0.1254 -0.3240
   89phy    C24 2389   1.415   2.814   0.999  0.2994  0.1208  0.4480
   89phy    C22 2390   1.618   2.695   0.954  0.3135 -0.1646 -0.1758
   89phy    C21 2391   1.651   2.679   0.806  0.0786  0.1907 -0.1716
   89phy    C20 2392   1.799   2.677   0.768 -0.0331 -0.2529 -0.0949
   89phy    C18 2393   1.846   2.623   0.627  0.9023 -0.0606 -0.3937
   89phy    O01 2394   1.770   2.506   0.596 -0.3490 -0.1638 -0.4005
   89phy    H01 2395   1.735   2.468   0.674  2.1611 -1.4396  0.2015
   89phy    C19 2396   1.992   2.583   0.651  0.0612 -0.3437 -0.2097
   89phy    C13 2397   1.827   2.734   0.510  0.3868  0.0619 -0.2439
   89phy     H3 2398   1.717   2.751   0.515  0.3532 -0.4527  1.0226
   89phy    O33 2399   1.872   2.872   0.534 -0.7159 -0.4564  0.1383
   89phy    H1B 2400   1.962   2.877   0.509 -0.2612  0.0915  1.7436
   89phy    C12 2401   1.811   2.700   0.358 -0.2245 -0.5400 -0.0289
   89phy    O11 2402   1.748   2.574   0.331 -0.3897  0.6657 -0.2073
   89phy    H1A 2403   1.735   2.542   0.418 -1.3739  1.6636  0.0470
   90phy    C35 2404   3.353   2.770   2.230  0.1463  0.6741  0.0934
   90phy    C33 2405   3.489   2.838   2.244  0.2227  0.3453 -0.5031
   90phy    C34 2406   3.582   2.817   2.126 -0.1369  0.4143  0.0588
   90phy    C32 2407   3.470   2.981   2.296 -0.5732  0.1821  0.2489
   90phy    C31 2408   3.576   3.023   2.393  0.4257  0.3082 -0.4560
   90phy    C30 2409   3.563   3.163   2.447  0.3549 -0.0527  0.0694
   90phy    C28 2410   3.660   3.210   2.558  0.3254 -0.1709  0.0834
   90phy    C29 2411   3.763   3.302   2.491  0.1664 -0.3953  0.0904
   90phy    C27 2412   3.591   3.294   2.666 -0.1045  0.5029 -0.9168
   90phy    C26 2413   3.620   3.220   2.805 -0.3685 -0.5223  0.0568
   90phy    C25 2414   3.511   3.255   2.908 -0.1459  0.0509 -0.1013
   90phy    C23 2415   3.475   3.139   3.005  0.2158  0.0314  0.1409
   90phy    C24 2416   3.465   3.211   3.135 -0.1776  0.7205  0.0236
   90phy    C22 2417   3.342   3.063   2.977 -0.3919 -0.5878 -0.2038
   90phy    C21 2418   3.352   2.934   2.894 -0.0185 -0.3226  0.0502
   90phy    C20 2419   3.222   2.851   2.899 -0.6219 -0.6931 -0.4082
   90phy    C18 2420   3.234   2.700   2.855  0.8822  0.2445 -0.6156
   90phy    O01 2421   3.358   2.639   2.897 -0.0480 -0.0558 -0.4161
   90phy    H01 2422   3.430   2.680   2.854  0.1530 -0.7209 -0.7133
   90phy    C19 2423   3.116   2.650   2.947 -0.2502 -0.1320  0.0669
   90phy    C13 2424   3.221   2.674   2.695 -0.2877 -0.0452 -0.1822
   90phy     H3 2425   3.305   2.728   2.644  1.2980 -1.2337  1.0568
   90phy    O33 2426   3.105   2.741   2.644 -0.1727 -0.2394  0.1483
   90phy    H1B 2427   3.130   2.831   2.635  2.3758 -0.3307  3.8760
   90phy    C12 2428   3.230   2.532   2.629  0.1850  0.3911  0.2752
   90phy    O11 2429   3.115   2.457   2.639 -0.2503 -0.1377 -0.4871
   90phy    H1A 2430   3.058   2.512   2.588  0.9923  0.6429 -1.0766
   91phy    C35 2431   4.178   2.221   2.080 -0.3855  0.5565  0.2891
   91phy    C33 2432   4.110   2.340   2.130  0.6222  0.0688  0.3139
   91phy    C34 2433   4.099   2.335   2.285  0.1089  0.3633  0.0403
   91phy    C32 2434   4.174   2.465   2.078  0.1011  0.2001 -0.1488
   91phy    C31 2435   4.081   2.565   2.006  0.2982 -0.0945 -0.0530
   91phy    C30 2436   4.163   2.694   1.968 -0.3184  0.0200 -0.1682
   91phy    C28 2437   4.097   2.804   1.877 -0.5220  0.3032  0.0640
   91phy    C29 2438   4.023   2.915   1.951 -0.2356  0.2069 -0.2802
   91phy    C27 2439   4.205   2.873   1.792  0.3421 -0.0522  0.0475
   91phy    C26 2440   4.176   2.887   1.643 -0.2819 -0.4599  0.2191
   91phy    C25 2441   4.283   2.967   1.563  0.2571  0.2480 -0.1659
   91phy    C23 2442   4.238   2.996   1.415 -0.2466  0.1106  0.1761
   91phy    C24 2443   4.168   3.132   1.408  0.4261 -0.1954  0.1333
   91phy    C22 2444   4.365   3.002   1.326  0.1467  0.0771  0.2164
   91phy    C21 2445   4.338   2.920   1.197  0.3985 -0.0359  0.1050
   91phy    C20 2446   4.459   2.933   1.105 -0.1200  0.1237  0.3737
   91phy    C18 2447   4.470   2.852   0.972 -0.0922 -0.1246 -0.3189
   91phy    O01 2448   4.471   2.712   1.000  0.1204 -0.5361 -0.0472
   91phy    H01 2449   4.475   2.697   1.093  0.1069 -0.3580 -0.0176
   91phy    C19 2450   4.613   2.862   0.925 -0.2637 -0.1153  0.2836
   91phy    C13 2451   4.364   2.884   0.854 -0.0998 -0.0019  0.1084
   91phy     H3 2452   4.327   2.987   0.880 -1.5990 -0.4337 -0.2229
   91phy    O33 2453   4.407   2.915   0.715  0.3292 -0.2097  0.0829
   91phy    H1B 2454   4.448   2.838   0.682  1.3730  0.2056  0.3498
   91phy    C12 2455   4.219   2.830   0.856 -0.3604 -0.1742 -0.6092
   91phy    O11 2456   4.195   2.702   0.799 -0.3834 -0.3862 -0.2248
   91phy    H1A 2457   4.252   2.640   0.840  1.3474  0.6831 -0.8808
   92phy    C35 2458   2.440   1.368   1.856  0.1920 -0.0178  0.1459
   92phy    C33 2459   2.580   1.317   1.814 -0.2257  0.2597 -0.3943
   92phy    C34 2460   2.546   1.198   1.723 -0.0076  0.2328  0.1251
   92phy    C32 2461   2.667   1.429   1.750 -0.3869  0.2579 -0.1094
   92phy    C31 2462   2.809   1.437   1.809  0.0474  0.0446  0.0289
   92phy    C30 2463   2.878   1.562   1.757 -0.3648  0.3838 -0.1783
   92phy    C28 2464   3.023   1.583   1.822  0.4206  0.2240  0.1014
   92phy    C29 2465   3.132   1.522   1.737 -0.3213  0.0271 -0.5721
   92phy    C27 2466   3.042   1.735   1.834 -0.2003  0.4926 -0.2759
   92phy    C26 2467   3.118   1.776   1.962 -0.2092  0.0488  0.2193
   92phy    C25 2468   3.146   1.932   1.972  0.1719  0.2348  0.4745
   92phy    C23 2469   3.255   1.974   2.071 -0.1678  0.5265 -0.0003
   92phy    C24 2470   3.326   2.102   2.027 -0.4064 -0.4400 -0.4386
   92phy    C22 2471   3.195   1.994   2.215 -0.1524  0.0845 -0.0177
   92phy    C21 2472   3.225   1.874   2.307  0.6261 -0.1515  0.0081
   92phy    C20 2473   3.145   1.892   2.436 -0.7049 -0.4672 -0.1000
   92phy    C18 2474   3.164   1.789   2.554 -0.0556  0.2218  0.1823
   92phy    O01 2475   3.291   1.815   2.622  0.3996 -0.0912 -0.5080
   92phy    H01 2476   3.297   1.906   2.642  1.1002 -0.2806  0.1863
   92phy    C19 2477   3.060   1.833   2.659  0.1805  0.0739  0.1981
   92phy    C13 2478   3.145   1.633   2.505  0.1681 -0.3019  0.0880
   92phy     H3 2479   3.203   1.611   2.412 -1.9244  0.5430 -1.4681
   92phy    O33 2480   3.015   1.610   2.459 -0.2690 -0.0796  0.2517
   92phy    H1B 2481   2.999   1.661   2.382 -1.2935  0.2360  0.6464
   92phy    C12 2482   3.190   1.517   2.607  0.2190 -0.1741  0.5671
   92phy    O11 2483   3.307   1.542   2.683 -0.7276  0.1116 -0.1630
   92phy    H1A 2484   3.315   1.635   2.689  0.5394 -0.0361  1.0992
   93phy    C35 2485   3.616   0.695   1.434 -0.5518 -0.5968  0.2224
   93phy    C33 2486   3.518   0.810   1.429 -0.3957 -0.3492  0.3963
   93phy    C34 2487   3.452   0.807   1.288 -0.0598  0.0929 -0.1446
   93phy    C32 2488   3.419   0.803   1.545  0.2102 -0.1415  0.3915
   93phy    C31 2489   3.349   0.933   1.597  0.1260 -0.5594 -0.2685
   93phy    C30 2490   3.235   0.900   1.699 -0.0406 -0.1573 -0.1381
   93phy    C28 2491   3.151   1.019   1.748  0.4366  0.5629 -0.2033
   93phy    C29 2492   3.066   1.100   1.649 -0.2232  0.3274 -0.0804
   93phy    C27 2493   3.068   0.969   1.865  0.2969  0.4192 -0.0029
   93phy    C26 2494   3.032   1.077   1.974 -0.4512 -0.1564 -0.1060
   93phy    C25 2495   2.922   1.033   2.073 -0.1259  0.7971  0.5458
   93phy    C23 2496   2.882   1.114   2.197 -0.3187 -0.6651 -0.1397
   93phy    C24 2497   2.800   1.240   2.161  0.0363  0.1458  0.1480
   93phy    C22 2498   2.794   1.028   2.286 -0.3484  0.3048  0.1626
   93phy    C21 2499   2.849   1.017   2.428  0.2356  0.2353  0.0480
   93phy    C20 2500   2.757   0.939   2.518  0.2732 -0.5339  0.2196
   93phy    C18 2501   2.787   0.893   2.665  0.2099 -0.5356  0.4580
   93phy    O01 2502   2.796   1.014   2.747  0.1335  0.4269 -0.0230
   93phy    H01 2503   2.778   0.994   2.837  1.1186 -0.7240 -0.0584
   93phy    C19 2504   2.659   0.819   2.704 -0.0870  0.0614 -0.3208
   93phy    C13 2505   2.918   0.802   2.698 -0.0338  0.1031  0.0480
   93phy     H3 2506   2.929   0.717   2.626 -0.7095  0.6999 -0.7829
   93phy    O33 2507   2.910   0.732   2.820  0.0947 -0.1327  0.3649
   93phy    H1B 2508   2.882   0.791   2.887  1.7235 -0.4784  1.4121
   93phy    C12 2509   3.062   0.872   2.702 -0.2534  0.3672  0.5582
   93phy    O11 2510   3.169   0.780   2.726 -0.3966 -0.2518  0.4330
   93phy    H1A 2511   3.140   0.706   2.777  1.8982 -0.5972  1.3572
   94phy    C35 2512   4.478   2.419   1.769 -0.3555  0.2079 -0.7389
   94phy    C33 2513   4.394   2.346   1.662 -0.6968  0.4484 -0.3855
   94phy    C34 2514   4.314   2.239   1.732  0.0098 -0.0516 -0.1113
   94phy    C32 2515   4.302   2.443   1.583  0.1033 -0.2045 -0.5878
   94phy    C31 2516   4.284   2.405   1.436  0.0382 -0.0584  0.0503
   94phy    C30 2517   4.234   2.526   1.352  0.1726  0.6809 -0.4857
   94phy    C28 2518   4.156   2.481   1.227  0.3511  0.4410 -0.0995
   94phy    C29 2519   4.034   2.572   1.204 -0.0639  0.2862  0.3497
   94phy    C27 2520   4.251   2.473   1.111 -0.0710 -0.3763  0.0131
   94phy    C26 2521   4.214   2.385   0.988 -0.1665 -0.0072 -0.3859
   94phy    C25 2522   4.321   2.413   0.888  0.0376  0.3004 -0.1883
   94phy    C23 2523   4.303   2.344   0.755 -0.3273  0.4184  0.1708
   94phy    C24 2524   4.386   2.422   0.660 -0.1836 -0.7216 -0.2702
   94phy    C22 2525   4.358   2.197   0.756  0.4453 -0.4252 -0.0316
   94phy    C21 2526   4.266   2.103   0.678 -0.1284 -0.0117 -0.1941
   94phy    C20 2527   4.312   1.957   0.693 -0.1772 -0.3865  0.2676
   94phy    C18 2528   4.234   1.850   0.603 -0.1352 -0.0041 -0.5778
   94phy    O01 2529   4.094   1.871   0.616 -0.1287 -0.4461 -0.3057
   94phy    H01 2530   4.078   1.898   0.705  0.0856  0.4317 -0.5264
   94phy    C19 2531   4.266   1.722   0.674 -0.2340  0.2932 -0.1403
   94phy    C13 2532   4.277   1.849   0.446  0.5168  0.1524  0.0645
   94phy     H3 2533   4.220   1.937   0.405 -0.1382 -0.2212  0.1555
   94phy    O33 2534   4.411   1.896   0.413  0.6286 -0.0266 -0.4343
   94phy    H1B 2535   4.478   1.839   0.446 -0.0889 -0.1333  0.8913
   94phy    C12 2536   4.217   1.766   0.324  0.2778 -0.2297  0.2001
   94phy    O11 2537   4.299   1.667   0.271 -0.0473  0.1148 -0.4603
   94phy    H1A 2538   4.322   1.607   0.339 -1.8100  0.4690  0.4868
   95phy    C35 2539   4.048   3.504   1.147  0.4189 -0.4371 -0.0478
   95phy    C33 2540   3.909   3.568   1.161 -0.1869  0.0968 -0.4288
   95phy    C34 2541   3.852   3.603   1.025  0.1252 -0.1070 -0.1173
   95phy    C32 2542   3.830   3.474   1.249  0.2405 -0.3420 -0.0446
   95phy    C31 2543   3.714   3.534   1.334 -0.4185 -0.3139 -0.3093
   95phy    C30 2544   3.659   3.424   1.424  0.1717  0.6974  0.4588
   95phy    C28 2545   3.547   3.471   1.523  0.0555 -0.1853 -0.2319
   95phy    C29 2546   3.411   3.454   1.461 -0.2191  0.3836 -0.0301
   95phy    C27 2547   3.551   3.376   1.641 -0.1971  0.7616 -0.0625
   95phy    C26 2548   3.634   3.418   1.769 -0.7569  0.2647  0.4022
   95phy    C25 2549   3.601   3.321   1.880  0.0947  0.0235 -0.1281
   95phy    C23 2550   3.661   3.354   2.018 -0.1754 -0.1115 -0.0586
   95phy    C24 2551   3.549   3.336   2.126 -0.0507  0.1582  0.2297
   95phy    C22 2552   3.784   3.263   2.042 -0.3662 -0.2412 -0.2004
   95phy    C21 2553   3.885   3.324   2.142 -0.2136  0.0420  0.3402
   95phy    C20 2554   4.012   3.244   2.162 -0.1407  0.2319  0.1234
   95phy    C18 2555   4.121   3.262   2.279  0.0907  0.5891  0.1535
   95phy    O01 2556   4.058   3.188   2.387  0.4876  0.1254  0.1040
   95phy    H01 2557   4.016   3.110   2.357 -0.7375  0.8292 -0.0506
   95phy    C19 2558   4.237   3.179   2.223 -0.5405 -0.0924  0.0535
   95phy    C13 2559   4.173   3.411   2.318 -0.2749 -0.0286  0.4033
   95phy     H3 2560   4.208   3.468   2.227  0.7028 -0.2446  0.6324
   95phy    O33 2561   4.296   3.411   2.395  0.3100  0.0285 -0.2133
   95phy    H1B 2562   4.281   3.418   2.487  1.1245 -0.0167 -0.0644
   95phy    C12 2563   4.074   3.508   2.392  0.0783  0.0188 -0.0566
   95phy    O11 2564   4.034   3.470   2.517 -0.0379  0.0539 -0.0797
   95phy    H1A 2565   4.069   3.383   2.525  1.6258  0.7994  1.1868
   96phy    C35 2566   2.449   2.966   2.606  0.0326 -0.3119  0.0656
   96phy    C33 2567   2.596   2.969   2.552 -0.3574 -0.2270 -0.5359
   96phy    C34 2568   2.591   2.918   2.407  0.2210  0.3879  0.4280
   96phy    C32 2569   2.652   3.109   2.547 -0.6839 -0.3181  0.1181
   96phy    C31 2570   2.779   3.121   2.636 -0.5956 -0.1241  0.0729
   96phy    C30 2571   2.856   3.254   2.629  0.7002 -0.0633 -0.2530
   96phy    C28 2572   2.991   3.244   2.704 -0.3221 -0.7414 -0.5124
   96phy    C29 2573   3.102   3.168   2.634 -0.3420 -0.2061  0.0670
   96phy    C27 2574   3.036   3.389   2.746 -0.1841 -0.0152 -0.0717
   96phy    C26 2575   3.109   3.410   2.885  0.1005  0.0468  0.1280
   96phy    C25 2576   3.145   3.555   2.909 -0.2758  0.1058 -0.6685
   96phy    C23 2577   3.243   3.599   3.023 -0.1907 -0.0843 -0.4356
   96phy    C24 2578   3.295   3.728   2.988 -0.2392  0.4189 -0.1096
   96phy    C22 2579   3.166   3.618   3.152 -0.4061  0.1510 -0.0345
   96phy    C21 2580   3.192   3.519   3.265  0.1185 -0.7117  0.3426
   96phy    C20 2581   3.109   3.546   3.392 -0.1759 -0.0702 -0.3291
   96phy    C18 2582   3.071   3.429   3.494 -0.2376  0.1838  0.3882
   96phy    O01 2583   3.191   3.348   3.519  0.0667 -0.4538  0.2307
   96phy    H01 2584   3.258   3.408   3.545  0.5231 -0.1816 -1.4090
   96phy    C19 2585   3.041   3.496   3.631  0.3411  0.3513  0.3709
   96phy    C13 2586   2.957   3.335   3.419 -0.1264 -0.3705  0.4972
   96phy     H3 2587   2.983   3.318   3.311 -1.8495  0.4047 -0.0801
   96phy    O33 2588   2.837   3.403   3.400  0.3637 -0.2440 -0.1327
   96phy    H1B 2589   2.858   3.485   3.359  1.8815 -0.1198  0.8280
   96phy    C12 2590   2.930   3.188   3.473 -0.2560 -1.0337 -0.1970
   96phy    O11 2591   3.048   3.114   3.470  0.1177  0.2942  0.3601
   96phy    H1A 2592   3.111   3.178   3.497  0.3009 -0.4492  1.7555
   97phy    C35 2593   3.377   2.283   0.586  0.1014 -0.0712  0.5729
   97phy    C33 2594   3.362   2.244   0.732 -0.1311 -0.3821 -0.3439
   97phy    C34 2595   3.482   2.169   0.797 -0.3322  0.1916  0.4516
   97phy    C32 2596   3.309   2.361   0.825  0.5051 -0.0466  0.1497
   97phy    C31 2597   3.181   2.337   0.909 -0.6066  0.0960  0.0122
   97phy    C30 2598   3.127   2.462   0.978 -0.5911  0.4143  0.1821
   97phy    C28 2599   2.992   2.443   1.051  0.1102 -0.0906  0.0164
   97phy    C29 2600   3.008   2.467   1.200 -0.2211 -0.0637 -0.5043
   97phy    C27 2601   2.893   2.543   0.989 -0.5168  0.0942 -0.3537
   97phy    C26 2602   2.763   2.477   0.943 -0.0085  0.0782 -0.6291
   97phy    C25 2603   2.655   2.589   0.951  0.3670 -0.2804  0.0763
   97phy    C23 2604   2.524   2.551   0.878 -0.4739 -0.1835 -0.0400
   97phy    C24 2605   2.401   2.565   0.969  0.3133  0.2954 -0.0024
   97phy    C22 2606   2.510   2.629   0.746  0.2119 -0.4769  0.2078
   97phy    C21 2607   2.474   2.544   0.624  0.1800 -0.0493 -0.2498
   97phy    C20 2608   2.461   2.625   0.488 -0.4910  0.1243  0.2089
   97phy    C18 2609   2.446   2.543   0.355  0.3689 -0.4618  0.7195
   97phy    O01 2610   2.536   2.430   0.351 -0.6731  0.4399  0.2281
   97phy    H01 2611   2.614   2.448   0.400 -0.1567  0.5837 -0.6192
   97phy    C19 2612   2.492   2.640   0.240 -0.2829  0.0327  0.1898
   97phy    C13 2613   2.295   2.488   0.326  0.1382 -0.1368 -0.5997
   97phy     H3 2614   2.258   2.439   0.420  0.4814  0.5831 -0.0857
   97phy    O33 2615   2.186   2.585   0.307  0.0427  0.5882 -0.0338
   97phy    H1B 2616   2.163   2.576   0.216  1.6253  0.9159 -0.5018
   97phy    C12 2617   2.259   2.356   0.249  0.0704  0.4473  0.0016
   97phy    O11 2618   2.260   2.364   0.114  0.2193 -0.2240 -0.0389
   97phy    H1A 2619   2.309   2.291   0.082  0.9390  0.4045 -0.3947
   98phy    C35 2620   3.320   3.469   2.503 -0.0785 -0.4741  0.5552
   98phy    C33 2621   3.257   3.543   2.379  0.0845 -0.2822  0.0121
   98phy    C34 2622   3.198   3.437   2.282 -0.1379  0.3633  0.0042
   98phy    C32 2623   3.155   3.647   2.420 -0.0416 -0.6126  0.1004
   98phy    C31 2624   3.222   3.780   2.453  0.1322 -0.0876 -0.2118
   98phy    C30 2625   3.118   3.885   2.474  0.2171 -0.0224  0.5232
   98phy    C28 2626   3.162   4.023   2.523  0.2759  0.0981 -0.0086
   98phy    C29 2627   3.128   4.143   2.429  0.0305 -0.3294 -0.2517
   98phy    C27 2628   3.117   4.048   2.666  0.2658 -0.1083 -0.0482
   98phy    C26 2629   3.244   4.076   2.745 -0.2030  0.0884 -0.3657
   98phy    C25 2630   3.213   4.139   2.880  0.5703  0.0438 -0.1538
   98phy    C23 2631   3.321   4.155   2.988  0.1179  0.0840  0.6138
   98phy    C24 2632   3.372   4.299   2.986  0.1956  0.3027  0.2678
   98phy    C22 2633   3.271   4.114   3.131  0.1915  0.0696 -0.1743
   98phy    C21 2634   3.373   4.048   3.229  0.3060 -0.0111 -0.1979
   98phy    C20 2635   3.316   3.956   3.334  0.0077 -0.2690  0.3260
   98phy    C18 2636   3.414   3.886   3.436  0.3106 -0.4827  0.1758
   98phy    O01 2637   3.509   3.978   3.494  0.3130 -0.0236  0.0983
   98phy    H01 2638   3.582   3.937   3.537  1.8584  0.8289 -1.5501
   98phy    C19 2639   3.317   3.853   3.554  0.1980 -0.2705 -0.1515
   98phy    C13 2640   3.492   3.751   3.389  0.1191  0.2602 -0.3342
   98phy     H3 2641   3.412   3.678   3.363  0.1769  0.2186 -0.3960
   98phy    O33 2642   3.556   3.684   3.503 -0.1367  0.1213  0.1557
   98phy    H1B 2643   3.612   3.747   3.545 -0.4093 -0.1423  0.9320
   98phy    C12 2644   3.597   3.742   3.276  0.0434 -0.4182  0.0646
   98phy    O11 2645   3.614   3.608   3.238 -0.3576  0.0916  0.0827
   98phy    H1A 2646   3.588   3.548   3.305 -1.2179  0.7639  0.3805
   99phy    C35 2647   2.250   2.957   0.746 -0.0528 -0.3305 -0.2637
   99phy    C33 2648   2.221   2.999   0.889  0.1931 -0.0195 -0.2884
   99phy    C34 2649   2.152   2.891   0.966  0.4176  0.2347 -0.1787
   99phy    C32 2650   2.353   3.045   0.960 -0.1985 -0.5908  0.5818
   99phy    C31 2651   2.353   3.183   1.035  0.4493  0.4419 -0.1641
   99phy    C30 2652   2.481   3.198   1.115 -0.0661  0.0779 -0.2266
   99phy    C28 2653   2.503   3.331   1.183  0.2633  0.1081 -0.1336
   99phy    C29 2654   2.519   3.311   1.335 -0.4101 -0.1636  0.6829
   99phy    C27 2655   2.626   3.399   1.121 -0.3668  0.1350  0.0410
   99phy    C26 2656   2.606   3.551   1.109  0.0128  0.2560 -0.4690
   99phy    C25 2657   2.728   3.602   1.028 -0.2638 -0.1211 -0.0960
   99phy    C23 2658   2.733   3.752   0.989 -0.3537 -0.0314  0.2789
   99phy    C24 2659   2.795   3.841   1.092 -0.2554 -0.2569 -0.7833
   99phy    C22 2660   2.812   3.767   0.854  0.5068 -0.3311 -0.4398
   99phy    C21 2661   2.735   3.839   0.741  0.1053  0.0283  0.0225
   99phy    C20 2662   2.819   3.854   0.611  0.2770 -0.3875 -0.2019
   99phy    C18 2663   2.753   3.897   0.473 -0.3279 -0.3010 -0.2125
   99phy    O01 2664   2.655   3.801   0.433 -0.0924 -0.1435 -0.2912
   99phy    H01 2665   2.577   3.810   0.484  0.7580 -1.5086  1.3519
   99phy    C19 2666   2.871   3.867   0.377 -0.2945  0.2617  0.0308
   99phy    C13 2667   2.693   4.047   0.463  0.0599  0.1490  0.0427
   99phy     H3 2668   2.622   4.048   0.550  0.0098 -1.2322  0.0309
   99phy    O33 2669   2.775   4.157   0.502 -0.3436  0.3132 -0.1984
   99phy    H1B 2670   2.835   4.179   0.433  0.3455 -1.2792 -0.1667
   99phy    C12 2671   2.577   4.095   0.367 -0.4510 -0.1984  0.0623
   99phy    O11 2672   2.620   4.195   0.278  0.1076 -0.2304 -0.4007
   99phy    H1A 2673   2.598   4.176   0.189 -0.1288 -0.4875 -0.2864
  100phy    C35 2674   3.301   2.044   1.666 -0.3622 -0.2529  0.1857
  100phy    C33 2675   3.254   2.140   1.561 -0.2141 -0.2945  0.1038
  100phy    C34 2676   3.170   2.071   1.453  0.0952 -0.2268 -0.3380
  100phy    C32 2677   3.198   2.258   1.629  0.1445 -0.0944 -0.2708
  100phy    C31 2678   3.167   2.389   1.550  0.1824  0.1302  0.4609
  100phy    C30 2679   3.153   2.507   1.643  0.4122  0.0901  0.1480
  100phy    C28 2680   3.108   2.644   1.579  0.1157 -0.2420 -0.0994
  100phy    C29 2681   3.001   2.717   1.656 -0.1152 -0.4750  0.3074
  100phy    C27 2682   3.234   2.728   1.544  0.2326 -0.0581 -0.3127
  100phy    C26 2683   3.224   2.795   1.406 -0.3533  0.3376  0.1218
  100phy    C25 2684   3.346   2.891   1.388 -0.0078 -0.2437 -0.1034
  100phy    C23 2685   3.346   2.973   1.256  0.2060  0.2433 -0.3330
  100phy    C24 2686   3.411   3.113   1.265  0.6723  0.3240  0.1458
  100phy    C22 2687   3.403   2.883   1.141  0.1432  0.6774  0.0408
  100phy    C21 2688   3.343   2.904   1.004  0.1467  0.4465 -0.1544
  100phy    C20 2689   3.425   2.825   0.905 -0.4471 -0.0043 -0.0153
  100phy    C18 2690   3.360   2.809   0.765 -0.0092  0.5334  0.3737
  100phy    O01 2691   3.224   2.757   0.772 -0.2692  0.4132  0.0658
  100phy    H01 2692   3.173   2.817   0.823 -0.9559  0.9412 -1.1905
  100phy    C19 2693   3.440   2.684   0.715 -0.0538  0.3250 -0.1160
  100phy    C13 2694   3.363   2.944   0.675  0.5071 -0.2882  0.3324
  100phy     H3 2695   3.291   3.009   0.731  0.5059 -0.5737  0.6667
  100phy    O33 2696   3.478   3.032   0.685 -0.3192  0.3887 -0.3491
  100phy    H1B 2697   3.557   2.993   0.651 -0.2305 -0.3036  0.6246
  100phy    C12 2698   3.284   2.971   0.546  0.0942 -0.1034  0.3693
  100phy    O11 2699   3.356   2.957   0.422  0.6057 -0.0875  0.0428
  100phy    H1A 2700   3.432   3.010   0.435  0.3127  0.2490  0.4325
  101phy    C35 2701   3.394   4.298   2.159  0.0424  0.3641  0.1206
  101phy    C33 2702   3.338   4.264   2.020  0.2115  0.0741  0.2562
  101phy    C34 2703   3.336   4.114   2.015  0.0861  0.0208 -0.3433
  101phy    C32 2704   3.200   4.336   2.006 -0.4476 -0.0841 -0.2233
  101phy    C31 2705   3.129   4.314   1.870  0.2087 -0.4664  0.0108
  101phy    C30 2706   3.001   4.401   1.870 -0.2736  0.2702 -0.0140
  101phy    C28 2707   2.891   4.370   1.772 -0.3539  0.3696 -0.1396
  101phy    C29 2708   2.757   4.407   1.844 -0.2155 -0.5380  0.0088
  101phy    C27 2709   2.910   4.438   1.631  0.0396  0.0824  0.2670
  101phy    C26 2710   2.845   4.362   1.517  0.1548  0.6837  0.8024
  101phy    C25 2711   2.865   4.429   1.382  0.4959 -0.0357 -0.0800
  101phy    C23 2712   2.786   4.364   1.266  0.3691  0.2552 -0.1598
  101phy    C24 2713   2.668   4.451   1.225  0.0190 -0.1322 -0.1818
  101phy    C22 2714   2.881   4.334   1.151  0.5753 -0.1283 -0.4045
  101phy    C21 2715   2.857   4.218   1.058  0.1605  0.0836  0.4026
  101phy    C20 2716   2.962   4.201   0.951 -0.6432 -0.2585  0.0672
  101phy    C18 2717   2.933   4.242   0.801 -0.2620  0.0062  0.4528
  101phy    O01 2718   2.819   4.165   0.757 -0.3143  0.2046  0.2133
  101phy    H01 2719   2.815   4.152   0.665  0.2371 -1.2401  0.3631
  101phy    C19 2720   3.050   4.173   0.727  0.3732 -0.0137 -0.2581
  101phy    C13 2721   2.923   4.394   0.758  0.0741 -0.3381 -0.3214
  101phy     H3 2722   2.842   4.429   0.826 -2.0136 -1.3326 -2.1559
  101phy    O33 2723   3.026   4.485   0.799 -0.0906 -0.0158  0.1858
  101phy    H1B 2724   2.997   4.530   0.876  0.8514  1.2097 -0.1346
  101phy    C12 2725   2.824   4.448   0.651 -0.0937  0.6933 -0.0919
  101phy    O11 2726   2.869   4.459   0.523 -0.1866  0.1501 -0.1177
  101phy    H1A 2727   2.922   4.534   0.501  1.8291 -1.0474  0.3309
  102phy    C35 2728   1.242   4.930   1.046  0.2692 -0.2398 -0.0457
  102phy    C33 2729   1.162   5.021   1.133 -0.3402  0.0711  0.2840
  102phy    C34 2730   1.011   5.006   1.108  0.0736 -0.0010 -0.1939
  102phy    C32 2731   1.206   5.026   1.278 -0.7709  0.0353  0.1947
  102phy    C31 2732   1.254   5.166   1.325  0.0117 -0.3619  0.2661
  102phy    C30 2733   1.306   5.164   1.472 -0.0792 -0.1105  0.3543
  102phy    C28 2734   1.332   5.307   1.532 -0.5025  0.0667  0.4593
  102phy    C29 2735   1.209   5.370   1.598 -0.4073 -0.6065 -0.1507
  102phy    C27 2736   1.443   5.302   1.643 -0.4540 -0.5703  0.0876
  102phy    C26 2737   1.594   5.291   1.611  0.0914 -0.0192 -0.5062
  102phy    C25 2738   1.664   5.272   1.745  0.3675 -0.0479 -0.0523
  102phy    C23 2739   1.815   5.258   1.736  0.1860 -0.2336 -0.6578
  102phy    C24 2740   1.894   5.395   1.731  0.2218  0.1231 -0.0225
  102phy    C22 2741   1.865   5.195   1.870  0.1851 -0.2555  0.0978
  102phy    C21 2742   1.908   5.044   1.871 -0.0885 -0.2672  0.5085
  102phy    C20 2743   1.990   5.020   1.996 -0.2686  0.0671 -0.8712
  102phy    C18 2744   2.024   4.875   2.048  0.4325 -0.1500  0.4283
  102phy    O01 2745   2.065   4.804   1.931 -0.0667  0.1098  0.2201
  102phy    H01 2746   2.036   4.855   1.858 -1.6404  0.8685  1.3300
  102phy    C19 2747   2.149   4.898   2.137 -0.3291  0.0192 -0.0549
  102phy    C13 2748   1.891   4.807   2.114  0.1460 -0.6493 -0.1092
  102phy     H3 2749   1.807   4.805   2.040 -1.0213  0.0950  1.1438
  102phy    O33 2750   1.836   4.890   2.211 -0.0422  0.3755 -0.3297
  102phy    H1B 2751   1.766   4.942   2.177 -0.5376 -1.1294 -1.8075
  102phy    C12 2752   1.896   4.662   2.160 -0.0005  0.2765  0.1491
  102phy    O11 2753   1.770   4.610   2.199 -0.3999 -0.1684  0.1113
  102phy    H1A 2754   1.726   4.674   2.252 -0.2654  1.2176 -1.3649
  103phy    C35 2755   3.277   3.814   1.788  0.2352 -0.0116 -0.6034
  103phy    C33 2756   3.198   3.728   1.885  0.5646  0.1198  0.1113
  103phy    C34 2757   3.286   3.638   1.975  0.1713  0.2638  0.4004
  103phy    C32 2758   3.087   3.793   1.974 -0.0218  0.2771 -0.0905
  103phy    C31 2759   2.975   3.874   1.917  0.0018 -0.1222  0.1860
  103phy    C30 2760   2.874   3.913   2.024 -0.5328  0.1198 -0.3070
  103phy    C28 2761   2.764   4.017   1.994  0.0028 -0.2852  0.3453
  103phy    C29 2762   2.645   3.938   1.932  0.4614 -0.2377 -0.0282
  103phy    C27 2763   2.693   4.079   2.117  0.8660  0.6555  0.9715
  103phy    C26 2764   2.776   4.185   2.192 -0.2482  0.8617 -0.2835
  103phy    C25 2765   2.694   4.252   2.300  0.2402 -0.1648 -0.0836
  103phy    C23 2766   2.783   4.318   2.408 -0.3247  0.2014 -0.1295
  103phy    C24 2767   2.834   4.450   2.364  0.0367  0.1466  0.0814
  103phy    C22 2768   2.696   4.350   2.534  0.2071 -0.3387  0.0939
  103phy    C21 2769   2.772   4.322   2.663  0.2131 -0.6027  0.2973
  103phy    C20 2770   2.695   4.353   2.791  0.4189 -0.7106  0.3407
  103phy    C18 2771   2.744   4.318   2.934 -0.2163  0.5973 -0.1573
  103phy    O01 2772   2.873   4.386   2.947  0.1281  0.4509 -0.5304
  103phy    H01 2773   2.916   4.404   2.865 -1.3887  1.1707 -1.1957
  103phy    C19 2774   2.647   4.388   3.031  0.5917  0.1234  0.4851
  103phy    C13 2775   2.751   4.156   2.950 -0.0303  0.2476 -0.2543
  103phy     H3 2776   2.774   4.107   2.851  0.3578  0.5709 -0.3274
  103phy    O33 2777   2.627   4.097   2.989  0.1523  0.0749 -0.3591
  103phy    H1B 2778   2.557   4.131   2.936 -0.8224  2.5775  2.2460
  103phy    C12 2779   2.866   4.103   3.041  0.0416  0.2480  0.4812
  103phy    O11 2780   2.846   4.111   3.181 -0.0126  0.0962  0.1045
  103phy    H1A 2781   2.773   4.054   3.199 -0.9285  1.2455  0.1309
  104phy    C35 2782   2.005   0.640   1.511  0.0814 -0.1635 -0.1399
  104phy    C33 2783   1.872   0.645   1.428  0.2513 -0.7569 -0.3074
  104phy    C34 2784   1.835   0.794   1.409 -0.1297  0.0218  0.4390
  104phy    C32 2785   1.884   0.565   1.297  0.2137 -0.0955  0.0889
  104phy    C31 2786   1.797   0.440   1.297  0.1172 -0.0149  0.7785
  104phy    C30 2787   1.826   0.373   1.159 -0.0040 -0.5008  0.2655
  104phy    C28 2788   1.783   0.230   1.141  0.2398 -0.3790  0.3088
  104phy    C29 2789   1.634   0.227   1.109  0.1883 -0.6236  0.0172
  104phy    C27 2790   1.860   0.157   1.028  0.2498  0.2379 -0.0080
  104phy    C26 2791   1.922   0.024   1.066 -0.4251  0.5624 -0.0159
  104phy    C25 2792   1.986  -0.044   0.944  0.0288 -0.6677 -0.1339
  104phy    C23 2793   2.076  -0.166   0.970  0.2224  0.4960  0.4164
  104phy    C24 2794   1.994  -0.288   0.959  0.1962 -0.0500 -0.3283
  104phy    C22 2795   2.197  -0.186   0.878  0.4235  0.3764 -0.1868
  104phy    C21 2796   2.327  -0.109   0.920  0.2801 -0.5152 -0.0175
  104phy    C20 2797   2.452  -0.172   0.858 -0.2935 -0.6426  0.1374
  104phy    C18 2798   2.503  -0.121   0.718  0.1155 -0.1782  0.1243
  104phy    O01 2799   2.399  -0.133   0.616 -0.0717 -0.1002  0.0332
  104phy    H01 2800   2.370  -0.222   0.610 -1.0805 -0.0094  2.4334
  104phy    C19 2801   2.599  -0.236   0.683 -0.1795 -0.1690  0.1290
  104phy    C13 2802   2.574   0.025   0.723  0.0297  0.0853 -0.1331
  104phy     H3 2803   2.490   0.096   0.746 -0.1271  0.2602 -1.2011
  104phy    O33 2804   2.650   0.046   0.841 -0.3644  0.0132 -0.0826
  104phy    H1B 2805   2.628   0.129   0.877  1.4499  0.2890  0.4659
  104phy    C12 2806   2.618   0.116   0.603  0.0517 -0.1514 -0.2375
  104phy    O11 2807   2.601   0.072   0.469 -0.2513 -0.1716  0.2050
  104phy    H1A 2808   2.684   0.077   0.426 -1.0548 -0.7122 -1.4963
  105phy    C35 2809   2.252   2.852   1.310 -0.2829  0.1282  0.9107
  105phy    C33 2810   2.182   2.900   1.441 -0.1865  0.1162  0.1119
  105phy    C34 2811   2.254   2.831   1.559 -0.6819  0.5582  0.4528
  105phy    C32 2812   2.191   3.054   1.464  0.4894 -0.0888 -0.1835
  105phy    C31 2813   2.067   3.130   1.415  0.3426  0.0299 -0.6030
  105phy    C30 2814   2.090   3.279   1.413 -0.1405  0.5885 -0.0765
  105phy    C28 2815   1.980   3.367   1.347 -0.6502  0.1550  0.0194
  105phy    C29 2816   1.889   3.435   1.446  0.0527 -0.4764  0.2417
  105phy    C27 2817   2.051   3.467   1.261  0.3328 -0.0330  0.4007
  105phy    C26 2818   2.025   3.445   1.112 -0.0314  0.6535  0.6437
  105phy    C25 2819   2.127   3.521   1.021  0.2602 -0.5598 -0.1835
  105phy    C23 2820   2.093   3.516   0.869  0.5390  0.4302  0.0006
  105phy    C24 2821   1.990   3.624   0.832 -0.1456 -0.1801 -0.2024
  105phy    C22 2822   2.215   3.532   0.777 -0.3598 -0.0181 -0.0165
  105phy    C21 2823   2.302   3.410   0.754 -0.4391 -0.5711 -0.5650
  105phy    C20 2824   2.398   3.444   0.643 -0.2829 -0.1855 -0.3172
  105phy    C18 2825   2.537   3.374   0.650 -0.1132  0.0174  0.1574
  105phy    O01 2826   2.598   3.374   0.780 -0.3763 -0.0229  0.1377
  105phy    H01 2827   2.662   3.306   0.780  0.7865  1.0491  0.0947
  105phy    C19 2828   2.620   3.472   0.564  0.1761  0.3619  0.0105
  105phy    C13 2829   2.526   3.222   0.595  0.7078 -0.3373 -0.4378
  105phy     H3 2830   2.449   3.174   0.661  0.4942 -0.1656 -0.5576
  105phy    O33 2831   2.454   3.197   0.466 -0.2126  0.1094 -0.3336
  105phy    H1B 2832   2.415   3.272   0.425  0.5364  0.2858 -0.7461
  105phy    C12 2833   2.620   3.107   0.636 -0.4193  0.0037  0.0781
  105phy    O11 2834   2.700   3.150   0.740  0.2896 -0.1452 -0.3528
  105phy    H1A 2835   2.713   3.078   0.799 -0.9129  0.2301  0.3957
  106phy    C35 2836   3.242   0.481   1.590  0.1692  0.3779 -0.2557
  106phy    C33 2837   3.095   0.500   1.598 -0.3680 -0.1621  0.2004
  106phy    C34 2838   3.067   0.613   1.500  0.1305  0.1937  0.9612
  106phy    C32 2839   3.012   0.375   1.568 -0.3282 -0.1074 -0.4596
  106phy    C31 2840   2.876   0.362   1.647 -0.0803 -0.2465 -0.0090
  106phy    C30 2841   2.798   0.230   1.631 -0.2856  0.3586  0.0226
  106phy    C28 2842   2.669   0.226   1.720 -0.3774  0.0623  0.0027
  106phy    C29 2843   2.564   0.139   1.646  0.3462  0.0190 -0.0813
  106phy    C27 2844   2.701   0.164   1.856 -0.9295 -0.1456  0.3203
  106phy    C26 2845   2.618   0.219   1.975 -0.1923  0.1792  0.4201
  106phy    C25 2846   2.616   0.117   2.092 -0.9852 -0.0138 -0.3034
  106phy    C23 2847   2.506   0.126   2.202  0.2628 -0.0835  0.0017
  106phy    C24 2848   2.363   0.103   2.146 -0.5625  0.4086  0.4893
  106phy    C22 2849   2.525   0.019   2.304 -0.0884  0.1670  0.4781
  106phy    C21 2850   2.521   0.068   2.448  0.4139  0.2312 -0.0342
  106phy    C20 2851   2.521  -0.049   2.549 -0.0119  0.2652 -0.3150
  106phy    C18 2852   2.400  -0.144   2.585 -0.0017 -0.3969  0.4776
  106phy    O01 2853   2.334  -0.169   2.463  0.2568  0.2990  0.0726
  106phy    H01 2854   2.393  -0.214   2.405  1.6731  1.9493  0.1677
  106phy    C19 2855   2.473  -0.278   2.626  0.1158 -0.1310  0.5188
  106phy    C13 2856   2.298  -0.078   2.694  0.4926  0.0034  0.5542
  106phy     H3 2857   2.272   0.026   2.662 -0.9252 -0.6452 -0.5005
  106phy    O33 2858   2.359  -0.054   2.821 -0.1831 -0.4527  0.0256
  106phy    H1B 2859   2.319   0.026   2.851 -1.2079 -0.7675 -0.4419
  106phy    C12 2860   2.155  -0.146   2.719 -0.2819  0.4523 -0.1950
  106phy    O11 2861   2.067  -0.070   2.798  0.6846  0.3006  0.3037
  106phy    H1A 2862   2.085  -0.081   2.890  1.0024  0.7264  0.2942
  107phy    C35 2863   3.120   4.757   1.707  0.2651 -0.0878  0.0666
  107phy    C33 2864   3.137   4.886   1.634  0.1944 -0.3587  0.0235
  107phy    C34 2865   3.082   4.866   1.498  0.0691 -0.2671 -0.3263
  107phy    C32 2866   3.088   5.007   1.714  0.4052  0.2131 -0.1115
  107phy    C31 2867   3.199   5.092   1.776  0.0429  0.1730  0.0905
  107phy    C30 2868   3.150   5.234   1.813 -0.1191 -0.1796  0.1298
  107phy    C28 2869   3.207   5.277   1.949  0.8013  0.1881 -0.3771
  107phy    C29 2870   3.324   5.377   1.922  0.2153 -0.1624 -0.0942
  107phy    C27 2871   3.087   5.344   2.025  0.3141  0.2908 -0.6035
  107phy    C26 2872   3.109   5.356   2.177 -0.2687  0.1809 -0.2329
  107phy    C25 2873   2.984   5.393   2.255 -0.2011 -0.3749 -0.3436
  107phy    C23 2874   3.003   5.410   2.404  0.0646  0.2413  0.5669
  107phy    C24 2875   2.929   5.528   2.468  0.0195 -0.1155  0.3862
  107phy    C22 2876   2.985   5.283   2.488  0.0135  0.1251  0.0652
  107phy    C21 2877   3.068   5.271   2.617 -0.1048  0.5366 -0.0063
  107phy    C20 2878   3.051   5.137   2.692  0.3817  0.4585 -0.1991
  107phy    C18 2879   3.126   5.099   2.826 -0.1621  0.1720 -0.0546
  107phy    O01 2880   3.114   5.215   2.913 -0.3966  0.0721  0.1688
  107phy    H01 2881   3.177   5.197   2.980  0.9365  0.8607 -0.8275
  107phy    C19 2882   3.039   4.989   2.886 -0.0927 -0.0508 -0.5744
  107phy    C13 2883   3.281   5.074   2.792  0.2291 -0.1754 -0.3646
  107phy     H3 2884   3.320   5.164   2.737 -0.4199  0.5257  0.2888
  107phy    O33 2885   3.303   4.973   2.694 -0.1294 -0.2461  0.2262
  107phy    H1B 2886   3.393   4.971   2.669  0.0325 -0.2116  0.7982
  107phy    C12 2887   3.381   5.062   2.915 -0.4770  0.3539  0.1674
  107phy    O11 2888   3.357   5.144   3.025 -0.0884  0.2927 -0.1071
  107phy    H1A 2889   3.444   5.167   3.051  0.4297 -1.1456 -0.4307
  108phy    C35 2890   4.029   1.039   1.153 -0.2135 -0.4012  0.1147
  108phy    C33 2891   3.972   0.900   1.180 -0.7534 -0.2956  0.1968
  108phy    C34 2892   3.958   0.870   1.326 -0.0980  0.0244 -0.5058
  108phy    C32 2893   3.840   0.888   1.107  0.2755 -0.0537 -0.2676
  108phy    C31 2894   3.813   0.764   1.021 -0.4254 -0.4821 -0.2917
  108phy    C30 2895   3.688   0.784   0.942  0.1815 -0.3257  0.2983
  108phy    C28 2896   3.656   0.665   0.851  0.3731 -0.1258  0.4564
  108phy    C29 2897   3.501   0.653   0.862 -0.1242  0.2456 -0.1105
  108phy    C27 2898   3.705   0.690   0.705 -0.2159  0.0236 -0.3810
  108phy    C26 2899   3.722   0.562   0.616 -0.1576  0.2339 -0.4159
  108phy    C25 2900   3.809   0.586   0.492 -0.3909  0.6717 -0.3407
  108phy    C23 2901   3.872   0.453   0.439 -0.2004  0.3611  0.2271
  108phy    C24 2902   3.788   0.409   0.318  0.3823 -0.0403 -0.5868
  108phy    C22 2903   4.017   0.478   0.389  0.4593 -0.1197 -0.2693
  108phy    C21 2904   4.131   0.446   0.487 -0.1606 -0.2304 -0.0804
  108phy    C20 2905   4.262   0.457   0.404 -0.8145 -0.5178 -0.5675
  108phy    C18 2906   4.394   0.482   0.487  0.3047 -0.0304  0.4074
  108phy    O01 2907   4.371   0.600   0.572  0.3549 -0.0381 -0.0887
  108phy    H01 2908   4.340   0.676   0.526  1.5373  1.3083  1.2174
  108phy    C19 2909   4.490   0.529   0.371  0.0577 -0.4098  0.3758
  108phy    C13 2910   4.454   0.359   0.567 -0.2384  0.2923  0.1492
  108phy     H3 2911   4.374   0.332   0.642 -0.7170 -1.0061 -0.7979
  108phy    O33 2912   4.463   0.233   0.504 -0.3649 -0.3885  0.6578
  108phy    H1B 2913   4.539   0.237   0.449 -0.2710  0.6025  0.8428
  108phy    C12 2914   4.554   0.363   0.681  0.1693 -0.3600 -0.2745
  108phy    O11 2915   4.549   0.480   0.759 -0.2972 -0.1488  0.1039
  108phy    H1A 2916   4.493   0.546   0.724  0.6637  1.3572  1.2820
  109phy    C35 2917   0.299   1.360   1.649 -0.2730  0.0922 -0.0582
  109phy    C33 2918   0.415   1.394   1.740  0.3939  0.3425  0.1617
  109phy    C34 2919   0.533   1.304   1.702  0.0176  0.1388  0.2309
  109phy    C32 2920   0.443   1.546   1.735  0.1935  0.0228 -0.0604
  109phy    C31 2921   0.473   1.603   1.873 -0.3463  0.6576  0.5279
  109phy    C30 2922   0.510   1.748   1.861 -0.2107 -0.1197 -0.0718
  109phy    C28 2923   0.528   1.824   1.990 -0.2207 -0.0911 -0.3872
  109phy    C29 2924   0.677   1.828   2.036 -0.1938 -0.1931 -0.2616
  109phy    C27 2925   0.483   1.962   1.961  0.0990 -0.2122 -0.1167
  109phy    C26 2926   0.411   2.041   2.078 -1.1172 -0.5179  0.2762
  109phy    C25 2927   0.377   2.182   2.028 -0.4378  0.1188 -0.3362
  109phy    C23 2928   0.366   2.288   2.140  0.3141  0.0521  0.4895
  109phy    C24 2929   0.426   2.419   2.093  0.0437  0.1681  0.3701
  109phy    C22 2930   0.218   2.307   2.176  0.1687 -0.4438  0.0165
  109phy    C21 2931   0.199   2.344   2.326 -0.7867  0.0290  0.0800
  109phy    C20 2932   0.049   2.339   2.362 -0.3722 -0.3554 -0.3921
  109phy    C18 2933   0.002   2.334   2.518  0.5414  0.3409 -0.1625
  109phy    O01 2934   0.083   2.406   2.606 -0.1974 -0.3609 -0.5686
  109phy    H01 2935   0.102   2.492   2.574  2.3466 -0.8369 -0.5220
  109phy    C19 2936  -0.129   2.411   2.523 -0.1140 -0.5237  0.1061
  109phy    C13 2937  -0.005   2.184   2.574  0.3274  0.3122  0.0879
  109phy     H3 2938  -0.047   2.111   2.501  2.2271 -0.4045 -0.3549
  109phy    O33 2939  -0.092   2.169   2.684  0.2644 -0.3101 -0.6693
  109phy    H1B 2940  -0.102   2.250   2.729 -2.2012 -1.0024  0.1922
  109phy    C12 2941   0.129   2.116   2.624 -0.7257 -0.0075 -0.0981
  109phy    O11 2942   0.202   2.190   2.720  0.2558 -0.0216  0.1987
  109phy    H1A 2943   0.172   2.277   2.705 -0.0473 -0.3364 -1.2617
  110phy    C35 2944   0.325   0.195   0.721 -0.1380 -0.1673  0.2945
  110phy    C33 2945   0.446   0.225   0.811  0.3630 -0.1034 -0.3292
  110phy    C34 2946   0.515   0.099   0.860  0.2239  0.0082  0.3165
  110phy    C32 2947   0.538   0.330   0.741  0.0351 -0.1480 -0.8732
  110phy    C31 2948   0.604   0.424   0.841  0.0669 -0.6155 -0.2829
  110phy    C30 2949   0.677   0.541   0.787 -0.4058 -0.3670  0.2692
  110phy    C28 2950   0.729   0.644   0.885  0.1173  0.0395  0.1107
  110phy    C29 2951   0.871   0.611   0.915 -0.4759 -0.0432  0.1830
  110phy    C27 2952   0.722   0.782   0.816 -0.3256  0.3474 -0.2896
  110phy    C26 2953   0.630   0.885   0.884 -0.6429  1.0649 -0.9340
  110phy    C25 2954   0.604   1.015   0.812 -0.2666  0.5361  0.2446
  110phy    C23 2955   0.483   1.096   0.864 -0.0974  0.3716 -0.4739
  110phy    C24 2956   0.539   1.192   0.968  0.2185 -0.3692  0.0061
  110phy    C22 2957   0.438   1.186   0.746  0.0484 -0.0340 -0.0576
  110phy    C21 2958   0.310   1.134   0.674  0.1312 -0.0933 -0.1073
  110phy    C20 2959   0.296   1.205   0.543 -0.0547 -0.2694  0.2566
  110phy    C18 2960   0.366   1.161   0.412 -0.3185 -0.0663 -0.1969
  110phy    O01 2961   0.489   1.093   0.433 -0.1160 -0.3485  0.2209
  110phy    H01 2962   0.563   1.150   0.438  0.8509 -1.5545  0.0193
  110phy    C19 2963   0.390   1.295   0.349  0.5441 -0.0339 -0.0221
  110phy    C13 2964   0.277   1.062   0.320 -0.1194  0.2956  0.4035
  110phy     H3 2965   0.261   0.972   0.384 -0.4331 -0.8557 -1.2197
  110phy    O33 2966   0.135   1.090   0.292 -0.4791 -0.2257 -0.4951
  110phy    H1B 2967   0.124   1.172   0.247  0.9816  0.5752  0.5201
  110phy    C12 2968   0.329   0.981   0.196  0.4634  0.0438 -0.4378
  110phy    O11 2969   0.322   1.052   0.076  0.4786  0.1117 -0.0335
  110phy    H1A 2970   0.263   1.002   0.022  0.2518  1.1797 -0.7965
  111phy    C35 2971   0.067   1.927   1.900  0.0984  0.1744 -0.5168
  111phy    C33 2972  -0.047   1.853   1.840  0.3622  0.1620 -0.1538
  111phy    C34 2973  -0.026   1.825   1.687 -0.4713  0.1725 -0.2598
  111phy    C32 2974  -0.084   1.721   1.917  0.2058 -0.4003 -0.0795
  111phy    C31 2975  -0.227   1.720   1.974  0.1296 -0.4329  0.5665
  111phy    C30 2976  -0.250   1.597   2.056 -0.7325  0.3136 -0.3585
  111phy    C28 2977  -0.394   1.572   2.098  0.0552  0.1993  0.7864
  111phy    C29 2978  -0.465   1.493   1.990 -0.3460  0.4437  0.3831
  111phy    C27 2979  -0.392   1.486   2.224  0.2534  0.2459 -0.5960
  111phy    C26 2980  -0.490   1.515   2.335 -0.3201  0.2236 -1.0764
  111phy    C25 2981  -0.477   1.406   2.446 -0.0784 -0.0104 -0.6773
  111phy    C23 2982  -0.598   1.375   2.541  0.6166 -0.2116 -0.3177
  111phy    C24 2983  -0.726   1.318   2.473 -0.0744  0.0035 -0.5413
  111phy    C22 2984  -0.569   1.276   2.655 -0.2358 -0.0600 -0.2369
  111phy    C21 2985  -0.471   1.308   2.768  0.3038  0.1801 -0.1080
  111phy    C20 2986  -0.484   1.211   2.887 -0.3899  0.2112 -0.1402
  111phy    C18 2987  -0.382   1.222   3.004 -0.0263  0.3035 -0.3868
  111phy    O01 2988  -0.361   1.362   3.032 -0.2288 -0.3192 -0.3502
  111phy    H01 2989  -0.333   1.407   2.954 -0.6145 -0.5219 -0.6093
  111phy    C19 2990  -0.457   1.159   3.123 -0.4150 -0.4618  0.0099
  111phy    C13 2991  -0.241   1.152   2.961 -0.6070 -0.5376 -0.2958
  111phy     H3 2992  -0.219   1.174   2.853  1.4030 -1.6165 -0.1582
  111phy    O33 2993  -0.240   1.014   2.961 -0.5289 -0.3258 -0.5520
  111phy    H1B 2994  -0.307   0.985   2.902 -1.6820 -0.1367  0.6221
  111phy    C12 2995  -0.112   1.197   3.046 -0.1547 -0.2327  0.0237
  111phy    O11 2996  -0.070   1.333   3.048  0.2881 -0.2681 -0.0243
  111phy    H1A 2997  -0.142   1.373   3.003  1.8899  1.2875 -1.3441
  112phy    C35 2998   4.695   2.137   1.486 -0.3776  0.1302  0.3814
  112phy    C33 2999   4.847   2.136   1.521  0.2023 -0.1649 -0.5026
  112phy    C34 3000   4.925   2.080   1.401  0.2320  0.2519 -0.0042
  112phy    C32 3001   4.900   2.274   1.567  0.2095  0.1437  0.4006
  112phy    C31 3002   4.879   2.312   1.716 -0.4871  0.6760 -0.4756
  112phy    C30 3003   4.928   2.448   1.757 -0.2845  0.2354 -0.4863
  112phy    C28 3004   4.934   2.480   1.911  0.1542  0.0677 -0.5021
  112phy    C29 3005   5.065   2.543   1.943 -0.2148  0.3811 -0.3754
  112phy    C27 3006   4.813   2.565   1.951 -0.0853  0.2442 -0.4265
  112phy    C26 3007   4.762   2.574   2.098 -0.3174 -0.0619  0.3064
  112phy    C25 3008   4.624   2.633   2.093 -0.2815 -0.6334 -0.2963
  112phy    C23 3009   4.557   2.652   2.230  0.2072 -0.2289 -0.7605
  112phy    C24 3010   4.475   2.782   2.234 -0.3098 -0.0294 -0.0982
  112phy    C22 3011   4.481   2.528   2.284  0.2675  0.0401  0.2102
  112phy    C21 3012   4.490   2.504   2.432  0.7237 -0.2220  0.0081
  112phy    C20 3013   4.405   2.377   2.463  0.0401 -0.4494  0.2653
  112phy    C18 3014   4.391   2.338   2.619  0.0323  0.0593  0.3769
  112phy    O01 3015   4.395   2.458   2.700 -0.3562  0.4783 -0.0898
  112phy    H01 3016   4.381   2.433   2.790 -2.2017 -0.7685 -0.6469
  112phy    C19 3017   4.243   2.287   2.618  0.1785 -0.1229 -0.3788
  112phy    C13 3018   4.486   2.223   2.680 -0.4617 -0.0829  0.0536
  112phy     H3 3019   4.480   2.129   2.620  0.2923  0.0587 -0.2541
  112phy    O33 3020   4.439   2.178   2.807  0.2454 -0.0236 -0.1265
  112phy    H1B 3021   4.452   2.087   2.824  1.3800  0.0914 -0.3292
  112phy    C12 3022   4.636   2.252   2.684  0.3272 -0.3967 -0.1887
  112phy    O11 3023   4.689   2.339   2.771  0.1359  0.0666 -0.2413
  112phy    H1A 3024   4.621   2.358   2.833  0.0610 -0.4827 -0.1438
  113phy    C35 3025   4.437   4.419   0.710  0.0329 -0.6857  0.1142
  113phy    C33 3026   4.470   4.536   0.802 -0.3947  0.6188 -0.3140
  113phy    C34 3027   4.598   4.506   0.881 -0.2286  0.5445 -0.3444
  113phy    C32 3028   4.474   4.666   0.727  0.3427  0.0442  0.3261
  113phy    C31 3029   4.377   4.769   0.789  0.2902  0.1579  0.0706
  113phy    C30 3030   4.361   4.896   0.705  0.1210 -0.0200 -0.3979
  113phy    C28 3031   4.242   4.989   0.746 -0.1337  0.1002  0.0289
  113phy    C29 3032   4.300   5.099   0.836 -0.3892 -0.0976 -0.3490
  113phy    C27 3033   4.186   5.066   0.622  0.2631 -0.2037 -0.3215
  113phy    C26 3034   4.075   4.991   0.545  0.2389 -0.1563  0.1602
  113phy    C25 3035   4.020   5.081   0.426 -0.0017  0.2214  0.2405
  113phy    C23 3036   3.912   5.012   0.345 -0.1070 -0.1559  0.3417
  113phy    C24 3037   3.819   5.118   0.283 -0.2038  0.4240 -0.1083
  113phy    C22 3038   3.958   4.920   0.234  0.0293 -0.1028 -0.0113
  113phy    C21 3039   3.887   4.788   0.194 -0.4318 -0.2493  0.2199
  113phy    C20 3040   3.963   4.724   0.079 -0.8183 -0.5192  0.0168
  113phy    C18 3041   3.915   4.595   0.004  0.2544  0.1337  0.3756
  113phy    O01 3042   3.881   4.497   0.101 -0.1465 -0.2793  0.0254
  113phy    H01 3043   3.935   4.421   0.088  0.0275 -0.3288  0.9615
  113phy    C19 3044   4.047   4.554  -0.064  0.3237  0.3726  0.6418
  113phy    C13 3045   3.799   4.622  -0.105  0.0260  0.0411  0.1720
  113phy     H3 3046   3.706   4.654  -0.051 -0.7869 -2.0820  0.0891
  113phy    O33 3047   3.820   4.739  -0.185  0.2808 -0.4739  0.0075
  113phy    H1B 3048   3.869   4.717  -0.261 -0.6789 -0.7196 -0.5658
  113phy    C12 3049   3.702   4.525  -0.169 -0.1077  0.4300  0.4840
  113phy    O11 3050   3.733   4.491  -0.305  0.5863 -0.1219 -0.0858
  113phy    H1A 3051   3.723   4.566  -0.362  2.3177  0.8719  0.8316
  114phy    C35 3052   4.463   3.215   1.814 -0.2676 -0.4131  0.5241
  114phy    C33 3053   4.578   3.133   1.862  0.4098 -0.4406 -0.0791
  114phy    C34 3054   4.521   2.991   1.869 -0.2809 -0.1282 -0.1170
  114phy    C32 3055   4.698   3.137   1.773 -0.4895  0.0053  0.0124
  114phy    C31 3056   4.833   3.130   1.846  0.2189  0.3151  0.0796
  114phy    C30 3057   4.958   3.132   1.757 -0.1293 -0.3157 -0.3519
  114phy    C28 3058   5.091   3.111   1.838 -0.3859 -0.0167 -0.0272
  114phy    C29 3059   5.172   2.999   1.772  0.1363  0.1140  0.1590
  114phy    C27 3060   5.166   3.246   1.862 -0.2908  0.3487  0.5272
  114phy    C26 3061   5.220   3.276   1.998 -0.5803  0.0234 -0.2620
  114phy    C25 3062   5.260   3.421   2.013 -0.4553 -0.4533  0.4569
  114phy    C23 3063   5.296   3.479   2.149 -0.0565  0.3092 -0.0768
  114phy    C24 3064   5.398   3.590   2.131 -0.2495 -0.1202 -0.3184
  114phy    C22 3065   5.172   3.517   2.229 -0.2709 -0.3994  0.3596
  114phy    C21 3066   5.197   3.523   2.378 -0.4514  0.0719 -0.3476
  114phy    C20 3067   5.064   3.555   2.445 -0.1150 -0.1853  0.5414
  114phy    C18 3068   5.043   3.545   2.600  0.1143 -0.8312 -0.4216
  114phy    O01 3069   5.133   3.636   2.669 -0.3876 -0.6972 -0.1207
  114phy    H01 3070   5.106   3.648   2.758  0.5693  0.7472  0.0173
  114phy    C19 3071   4.899   3.600   2.629 -0.3249  0.2340 -0.1996
  114phy    C13 3072   5.052   3.399   2.668 -0.5565  0.9716  0.2029
  114phy     H3 3073   4.986   3.327   2.614 -0.5815  1.0472  0.1328
  114phy    O33 3074   5.004   3.392   2.807  0.4955  0.2786  0.5415
  114phy    H1B 3075   4.984   3.304   2.831 -0.9601 -0.0523 -1.5698
  114phy    C12 3076   5.194   3.323   2.674  0.2459 -0.6392 -0.2843
  114phy    O11 3077   5.287   3.375   2.771  0.6088  0.4264  0.4131
  114phy    H1A 3078   5.308   3.465   2.757 -0.2285  0.6234  0.3816
  115phy    C35 3079   0.611   3.080   1.477  0.5807  0.1221 -0.4201
  115phy    C33 3080   0.581   2.971   1.581 -0.4231 -0.1897 -0.2141
  115phy    C34 3081   0.631   3.026   1.712 -0.1676 -0.2282  0.2466
  115phy    C32 3082   0.434   2.925   1.603  0.0397  0.3209 -0.8879
  115phy    C31 3083   0.408   2.789   1.548 -0.0853 -0.5229 -0.1548
  115phy    C30 3084   0.260   2.744   1.558  0.7842 -0.0890 -0.3092
  115phy    C28 3085   0.238   2.593   1.534 -0.3733  0.2594 -0.4197
  115phy    C29 3086   0.215   2.517   1.666  0.4886  0.4611  0.0880
  115phy    C27 3087   0.125   2.574   1.431 -0.1289  0.5227  0.1065
  115phy    C26 3088   0.178   2.500   1.308 -0.2368 -0.7228  0.3703
  115phy    C25 3089   0.071   2.451   1.209  0.8112 -0.1967 -0.1717
  115phy    C23 3090   0.109   2.342   1.112  0.3992  0.0962 -0.2877
  115phy    C24 3091   0.047   2.208   1.154 -0.0825 -0.5393  0.1943
  115phy    C22 3092   0.080   2.391   0.970 -0.2421  0.4504 -0.0925
  115phy    C21 3093   0.183   2.344   0.864  0.7273  0.2282  0.7881
  115phy    C20 3094   0.135   2.365   0.713 -0.2995  1.0880  0.0549
  115phy    C18 3095   0.213   2.297   0.594  0.0203 -0.0644 -0.0940
  115phy    O01 3096   0.351   2.311   0.620 -0.1652 -0.4230 -0.4834
  115phy    H01 3097   0.373   2.338   0.707  0.3281  0.0323 -0.7380
  115phy    C19 3098   0.196   2.392   0.476  0.4000 -0.4021 -0.0855
  115phy    C13 3099   0.184   2.139   0.582  0.4327 -0.3546  0.1000
  115phy     H3 3100   0.230   2.099   0.676  0.2138  0.5069  0.5868
  115phy    O33 3101   0.054   2.082   0.596 -0.0965  0.0504  0.7470
  115phy    H1B 3102   0.002   2.135   0.654 -1.5678  0.1200 -0.5824
  115phy    C12 3103   0.263   2.046   0.484  0.0299  0.5960  0.3896
  115phy    O11 3104   0.396   2.082   0.456 -0.2678  0.0575 -0.1848
  115phy    H1A 3105   0.401   2.166   0.498 -0.5592  0.3473 -0.7191
  116phy    C35 3106   3.830   3.943   1.228  0.6011 -0.4773 -0.1206
  116phy    C33 3107   3.747   4.069   1.204  0.5457  0.0177 -0.1194
  116phy    C34 3108   3.600   4.055   1.253 -0.0560  0.4882 -0.5327
  116phy    C32 3109   3.819   4.197   1.254  0.5680  0.0533  0.1248
  116phy    C31 3110   3.820   4.300   1.147  0.1181  0.0386  0.0057
  116phy    C30 3111   3.930   4.407   1.178  0.0094 -0.2482 -0.6947
  116phy    C28 3112   3.961   4.522   1.081 -0.0755  0.1333  0.1024
  116phy    C29 3113   4.019   4.647   1.153 -0.3647  0.3399 -0.2712
  116phy    C27 3114   4.053   4.484   0.963 -0.1670  0.2701  0.6827
  116phy    C26 3115   3.988   4.471   0.825 -0.3591 -0.6765  0.1394
  116phy    C25 3116   4.083   4.444   0.703 -0.2604  0.3593 -0.2629
  116phy    C23 3117   4.024   4.468   0.561 -0.0824  0.3898  0.5993
  116phy    C24 3118   4.070   4.601   0.508  0.2064 -0.1306  0.1950
  116phy    C22 3119   4.074   4.349   0.476  0.1050 -0.1565  0.1491
  116phy    C21 3120   3.970   4.293   0.377  0.3812  0.2921 -0.1053
  116phy    C20 3121   4.012   4.164   0.301 -0.3363  0.5798  0.2408
  116phy    C18 3122   3.903   4.084   0.214  0.4036  0.2892  0.3012
  116phy    O01 3123   3.791   4.053   0.302  0.4716 -0.5165  0.3521
  116phy    H01 3124   3.730   4.124   0.303  0.2572 -0.7072  0.7006
  116phy    C19 3125   3.987   3.953   0.194 -0.1687 -0.2421  0.3795
  116phy    C13 3126   3.865   4.155   0.075 -0.1381 -0.5473 -0.8487
  116phy     H3 3127   3.809   4.245   0.110 -0.1938 -1.3739  1.3847
  116phy    O33 3128   3.970   4.229   0.004 -0.5408  0.1317 -0.1202
  116phy    H1B 3129   4.033   4.168  -0.030 -1.0710 -1.3846  1.4630
  116phy    C12 3130   3.744   4.116  -0.020  0.1261 -0.3831  0.0886
  116phy    O11 3131   3.775   4.020  -0.117 -0.5156  0.0301  0.2539
  116phy    H1A 3132   3.716   4.029  -0.190  0.4205 -1.4905 -0.7447
  117phy    C35 3133   4.843   4.518   2.110  0.2479 -0.7501 -0.1929
  117phy    C33 3134   4.719   4.607   2.112  0.3157  0.2881  0.1757
  117phy    C34 3135   4.768   4.752   2.117 -0.0309 -0.3822  0.1578
  117phy    C32 3136   4.637   4.572   1.988 -0.2541  0.4198  0.1757
  117phy    C31 3137   4.486   4.614   2.003  0.3340  0.1678  0.1935
  117phy    C30 3138   4.402   4.579   1.880  0.1295 -0.0916  0.5034
  117phy    C28 3139   4.255   4.617   1.885 -0.3274  0.2974 -0.0616
  117phy    C29 3140   4.225   4.704   1.760  0.3958 -0.0191 -0.6172
  117phy    C27 3141   4.172   4.488   1.890 -0.0209 -0.3632  0.2401
  117phy    C26 3142   4.051   4.488   1.979  0.1076  0.4157 -0.5025
  117phy    C25 3143   3.974   4.355   1.978  0.1188  0.4021 -0.1017
  117phy    C23 3144   3.835   4.367   2.048 -0.3594  0.0041 -0.0763
  117phy    C24 3145   3.726   4.358   1.939  0.0581 -0.4592 -0.5524
  117phy    C22 3146   3.806   4.253   2.148 -0.6455  0.0443  0.2763
  117phy    C21 3147   3.803   4.291   2.295 -0.0952  0.2307 -0.1396
  117phy    C20 3148   3.729   4.200   2.385  0.1974  0.5425  0.3880
  117phy    C18 3149   3.739   4.232   2.541  0.4728 -0.4101 -0.3819
  117phy    O01 3150   3.725   4.375   2.559 -0.2801  0.0790  0.1627
  117phy    H01 3151   3.734   4.411   2.645  1.8059 -3.3985  1.6328
  117phy    C19 3152   3.619   4.160   2.607  0.6721  0.6797 -0.0165
  117phy    C13 3153   3.883   4.180   2.594 -0.1481 -0.1421 -0.4913
  117phy     H3 3154   3.961   4.211   2.519 -0.4945 -0.6036 -1.0466
  117phy    O33 3155   3.904   4.036   2.592 -0.1546 -0.5767 -0.2088
  117phy    H1B 3156   3.991   4.025   2.560 -0.0489 -0.3085 -0.0174
  117phy    C12 3157   3.949   4.232   2.730  0.0261 -0.3582 -0.1165
  117phy    O11 3158   4.088   4.207   2.738 -0.1957 -0.4514 -0.1764
  117phy    H1A 3159   4.126   4.291   2.720  0.2371 -0.6342 -0.1254
  118phy    C35 3160   4.081   3.286   1.783  0.0445 -0.3665 -0.1915
  118phy    C33 3161   4.134   3.428   1.768  0.2881 -0.1254  0.3475
  118phy    C34 3162   4.155   3.462   1.621 -0.3020 -0.4038 -0.1909
  118phy    C32 3163   4.053   3.536   1.847 -0.5842  0.2634  0.2700
  118phy    C31 3164   4.138   3.629   1.931 -0.2738 -0.7280 -0.0495
  118phy    C30 3165   4.059   3.734   2.012 -0.2728  0.2543 -0.3275
  118phy    C28 3166   4.144   3.846   2.075  0.1232  0.3039 -0.0025
  118phy    C29 3167   4.113   3.983   2.002  0.1162 -0.3127 -0.3676
  118phy    C27 3168   4.121   3.845   2.226  0.0037 -0.0912 -0.1569
  118phy    C26 3169   4.251   3.847   2.310  0.3753  0.1731 -0.6814
  118phy    C25 3170   4.238   3.853   2.460  0.4431  0.0452 -0.2942
  118phy    C23 3171   4.369   3.877   2.542 -0.1795  0.1917  0.6809
  118phy    C24 3172   4.427   4.017   2.531 -0.3107  0.7679  0.0660
  118phy    C22 3173   4.340   3.825   2.687  0.4079 -0.0161  0.0254
  118phy    C21 3174   4.460   3.779   2.766 -0.3350 -0.0274 -0.2387
  118phy    C20 3175   4.423   3.742   2.910  0.0727 -0.1962  0.2893
  118phy    C18 3176   4.545   3.740   3.017 -0.4743  0.1854 -0.4026
  118phy    O01 3177   4.626   3.857   2.990  0.3100 -0.0597 -0.2535
  118phy    H01 3178   4.574   3.935   2.987 -0.5641 -0.5564  1.0619
  118phy    C19 3179   4.473   3.771   3.150 -0.0664  0.0925  0.0407
  118phy    C13 3180   4.629   3.602   3.002 -0.2657 -0.2034  0.1055
  118phy     H3 3181   4.644   3.583   2.892 -0.7821 -1.4685  0.2425
  118phy    O33 3182   4.548   3.489   3.041  0.0021 -0.5051  0.4237
  118phy    H1B 3183   4.585   3.410   3.007  0.6503  0.5532 -1.4543
  118phy    C12 3184   4.772   3.597   3.070 -0.0757  0.6942 -0.1474
  118phy    O11 3185   4.856   3.698   3.021 -0.3060  0.0574  0.3161
  118phy    H1A 3186   4.798   3.771   3.021  0.0495  0.4024 -1.4576
  119phy    C35 3187   4.411   3.381   1.167 -0.0823 -0.2173  0.0184
  119phy    C33 3188   4.517   3.375   1.276  0.1169 -0.2905  0.4726
  119phy    C34 3189   4.654   3.362   1.201  0.1488 -0.3850 -0.4407
  119phy    C32 3190   4.499   3.500   1.367  0.5610  0.1544 -0.0744
  119phy    C31 3191   4.562   3.496   1.507 -0.2859  0.1181 -0.4522
  119phy    C30 3192   4.540   3.631   1.577 -0.2579 -0.0461 -0.0559
  119phy    C28 3193   4.630   3.653   1.701 -0.2481 -0.0909  0.2559
  119phy    C29 3194   4.672   3.803   1.700  0.0922  0.2512  0.2041
  119phy    C27 3195   4.555   3.609   1.830 -0.2536 -0.0502 -0.1903
  119phy    C26 3196   4.642   3.599   1.957  0.2027  0.4276  0.6318
  119phy    C25 3197   4.565   3.553   2.082 -0.4054 -0.6834  0.5831
  119phy    C23 3198   4.659   3.540   2.204  0.4214 -0.6648 -0.0537
  119phy    C24 3199   4.638   3.661   2.294  0.3869  0.2693  0.1532
  119phy    C22 3200   4.611   3.418   2.288  0.0567 -0.4970 -0.2354
  119phy    C21 3201   4.710   3.320   2.343  0.0236  0.0070 -0.3304
  119phy    C20 3202   4.649   3.190   2.401 -0.4157  0.1589  0.0620
  119phy    C18 3203   4.569   3.171   2.534 -0.3060  0.0266  0.6646
  119phy    O01 3204   4.455   3.261   2.531  0.0941 -0.2526 -0.2342
  119phy    H01 3205   4.443   3.299   2.446  2.0452  1.5932  0.2376
  119phy    C19 3206   4.518   3.029   2.518 -0.0502 -0.4886 -0.1317
  119phy    C13 3207   4.667   3.204   2.658 -0.0467 -0.8848  0.4293
  119phy     H3 3208   4.714   3.305   2.643 -0.0051 -0.8808  0.5896
  119phy    O33 3209   4.778   3.120   2.675  0.0722 -0.0587  0.4121
  119phy    H1B 3210   4.749   3.031   2.675  0.5171 -0.2123 -0.5931
  119phy    C12 3211   4.595   3.225   2.794  0.3681 -0.3178  0.0119
  119phy    O11 3212   4.663   3.268   2.909  0.1354 -0.2148 -0.3026
  119phy    H1A 3213   4.744   3.221   2.914 -0.2814 -0.8842  0.3095
  120phy    C35 3214   3.551   2.360   1.828  0.5529 -0.0373 -0.1529
  120phy    C33 3215   3.502   2.504   1.810  0.0954 -0.4211 -0.2545
  120phy    C34 3216   3.405   2.539   1.922  0.0108  0.2291 -0.3886
  120phy    C32 3217   3.621   2.600   1.808 -0.0275  0.3661 -0.2216
  120phy    C31 3218   3.603   2.701   1.696  0.2042 -0.4776 -0.2680
  120phy    C30 3219   3.730   2.791   1.680 -0.1480  0.1446 -0.2267
  120phy    C28 3220   3.719   2.912   1.585 -0.1849 -0.6456  0.6383
  120phy    C29 3221   3.770   3.028   1.668 -0.0291  0.0542 -0.4150
  120phy    C27 3222   3.807   2.895   1.456  0.2410 -0.1200 -0.0376
  120phy    C26 3223   3.752   2.962   1.328 -0.2532  0.0909 -0.4590
  120phy    C25 3224   3.827   2.919   1.201  0.2519  0.2233  0.2593
  120phy    C23 3225   3.816   3.015   1.081  0.1003  0.5872  0.0019
  120phy    C24 3226   3.922   3.124   1.087  0.1217 -0.4999 -0.1750
  120phy    C22 3227   3.831   2.928   0.960 -0.1966 -0.0896 -0.3116
  120phy    C21 3228   3.767   2.963   0.829  0.3200 -0.0844  0.6373
  120phy    C20 3229   3.818   2.865   0.721  0.1885 -0.5126  0.0964
  120phy    C18 3230   3.807   2.890   0.564  0.2667 -0.1691  0.2175
  120phy    O01 3231   3.676   2.950   0.534 -0.4474  0.1032  0.0502
  120phy    H01 3232   3.671   2.952   0.440 -0.7273 -1.7430 -0.0235
  120phy    C19 3233   3.819   2.746   0.498  0.1674  0.0256  0.9181
  120phy    C13 3234   3.918   2.996   0.508  0.3053  0.4113 -0.2977
  120phy     H3 3235   4.017   2.959   0.545 -0.2342  0.6710  1.5166
  120phy    O33 3236   3.943   2.993   0.371 -0.5349  0.2319  0.2842
  120phy    H1B 3237   3.893   3.058   0.326  1.2235  0.6431 -1.1590
  120phy    C12 3238   3.953   3.140   0.561 -0.2504  0.0997 -0.2586
  120phy    O11 3239   3.854   3.236   0.530 -0.3516 -0.1304  0.3424
  120phy    H1A 3240   3.789   3.219   0.595  0.0249 -1.0408  0.4909
  121phy    C35 3241   1.393   1.961   2.248 -0.3823 -0.2228 -0.5443
  121phy    C33 3242   1.340   1.855   2.156 -0.0645 -0.3005 -0.3202
  121phy    C34 3243   1.451   1.806   2.061  0.1049 -0.1033 -0.2073
  121phy    C32 3244   1.282   1.747   2.250 -0.6642  0.3271  0.8556
  121phy    C31 3245   1.128   1.750   2.242  0.1926  0.3819 -0.4203
  121phy    C30 3246   1.067   1.628   2.314 -0.3036 -0.0423 -0.0778
  121phy    C28 3247   0.923   1.609   2.265 -0.2191  0.0609  0.5479
  121phy    C29 3248   0.916   1.465   2.214 -0.5589 -0.0732  0.4227
  121phy    C27 3249   0.819   1.617   2.377 -0.1625  0.6580 -0.0670
  121phy    C26 3250   0.754   1.758   2.392 -0.0043 -0.5838  0.3087
  121phy    C25 3251   0.641   1.753   2.500  0.3535 -0.3492  0.4254
  121phy    C23 3252   0.578   1.890   2.544 -0.0882  0.2386 -0.0086
  121phy    C24 3253   0.470   1.935   2.445 -0.0790 -0.3172  0.1104
  121phy    C22 3254   0.502   1.871   2.679  0.0230 -0.0071 -0.3173
  121phy    C21 3255   0.506   1.991   2.772  0.4713 -0.1762  0.3005
  121phy    C20 3256   0.415   1.959   2.899  0.1709 -0.0960  0.1571
  121phy    C18 3257   0.396   2.075   3.002  0.4075  0.0100 -0.1155
  121phy    O01 3258   0.370   2.198   2.929 -0.1075  0.1603 -0.2440
  121phy    H01 3259   0.305   2.179   2.864  1.9521 -0.1157 -2.3780
  121phy    C19 3260   0.268   2.031   3.075  0.1418 -0.1148  0.2981
  121phy    C13 3261   0.530   2.096   3.093  0.1486  0.3863 -0.1522
  121phy     H3 3262   0.614   2.098   3.020  0.2098  0.9662 -0.0738
  121phy    O33 3263   0.567   1.979   3.173 -0.2939  0.3553  0.0536
  121phy    H1B 3264   0.651   1.941   3.152 -1.8913 -3.1161 -0.7113
  121phy    C12 3265   0.545   2.227   3.182 -0.0287  0.3245 -0.6108
  121phy    O11 3266   0.477   2.343   3.134 -0.0468 -0.3525  0.0308
  121phy    H1A 3267   0.449   2.312   3.050  0.0142 -3.6642  1.0878
  122phy    C35 3268   5.049   3.713   1.554  0.2354 -0.1252  0.0780
  122phy    C33 3269   5.058   3.556   1.558  0.2279 -0.0542  0.1508
  122phy    C34 3270   4.951   3.508   1.470  0.2536  0.6053 -0.4019
  122phy    C32 3271   5.193   3.507   1.513  0.2625  0.5689  0.1723
  122phy    C31 3272   5.290   3.475   1.627  0.4654  0.5904  0.1099
  122phy    C30 3273   5.438   3.478   1.584  0.3196  0.3887 -0.0947
  122phy    C28 3274   5.541   3.482   1.699 -0.5206 -0.0876  0.3455
  122phy    C29 3275   5.667   3.395   1.672  0.0952 -0.5948  0.4109
  122phy    C27 3276   5.568   3.634   1.717 -0.3819 -1.2913 -0.1394
  122phy    C26 3277   5.647   3.680   1.843  0.0710 -0.1227 -0.4218
  122phy    C25 3278   5.646   3.830   1.850 -0.4310  0.2690 -0.1732
  122phy    C23 3279   5.739   3.878   1.972 -0.0865  0.3096  0.2410
  122phy    C24 3280   5.887   3.896   1.925  0.1519  0.2117 -0.1478
  122phy    C22 3281   5.675   4.010   2.020  0.1021  0.0910  0.7687
  122phy    C21 3282   5.709   4.071   2.159  0.4872 -0.5499 -0.2500
  122phy    C20 3283   5.654   4.216   2.159  0.6311  0.4464  0.1394
  122phy    C18 3284   5.701   4.314   2.266 -0.7307  0.1869  0.0094
  122phy    O01 3285   5.844   4.314   2.270 -0.4943  0.2315  0.5700
  122phy    H01 3286   5.873   4.235   2.313  2.9386  1.4524  0.7904
  122phy    C19 3287   5.662   4.450   2.201  0.3906  0.5175 -0.1456
  122phy    C13 3288   5.632   4.287   2.412  0.0836 -0.1791  0.1311
  122phy     H3 3289   5.627   4.176   2.429 -1.7730 -0.3258 -1.0803
  122phy    O33 3290   5.493   4.318   2.409 -0.3230 -0.0311 -0.3098
  122phy    H1B 3291   5.460   4.291   2.493  1.7820  0.3971  0.7032
  122phy    C12 3292   5.703   4.350   2.543  0.2344 -0.2608  0.5599
  122phy    O11 3293   5.806   4.273   2.595  0.4487 -0.3477  0.5342
  122phy    H1A 3294   5.852   4.328   2.656  0.0224  1.5852 -0.8066
  123phy    C35 3295   3.551   4.367   1.481 -0.3092 -0.1327 -0.3902
  123phy    C33 3296   3.434   4.351   1.580  0.4562  0.1198 -0.0015
  123phy    C34 3297   3.409   4.486   1.645  0.1943 -0.1662 -0.0568
  123phy    C32 3298   3.303   4.296   1.515  0.2062 -0.4394 -0.2765
  123phy    C31 3299   3.297   4.144   1.511 -0.6278 -0.4265 -0.3548
  123phy    C30 3300   3.189   4.096   1.416 -0.3010  0.0769  0.1692
  123phy    C28 3301   3.151   3.948   1.420 -0.1171  0.0896  0.4720
  123phy    C29 3302   3.026   3.931   1.504  0.6057 -0.0311 -0.0135
  123phy    C27 3303   3.125   3.899   1.276  0.1035  0.3014  0.2939
  123phy    C26 3304   3.240   3.846   1.185 -0.1863 -0.2367  0.1135
  123phy    C25 3305   3.198   3.853   1.039 -0.5928  0.2346  0.3414
  123phy    C23 3306   3.297   3.804   0.934  0.0876  0.3419 -0.4644
  123phy    C24 3307   3.222   3.746   0.816 -0.4719 -0.5427  0.0190
  123phy    C22 3308   3.393   3.917   0.883  0.5445  0.4934  0.2168
  123phy    C21 3309   3.537   3.866   0.863 -0.2370 -0.6830  0.5629
  123phy    C20 3310   3.619   3.970   0.792 -0.8225  0.1644  0.1473
  123phy    C18 3311   3.773   3.955   0.756  0.1610  0.7107 -0.6432
  123phy    O01 3312   3.841   3.897   0.868 -0.0997 -0.3396  0.2146
  123phy    H01 3313   3.820   3.949   0.944 -0.4726  0.7011 -0.5852
  123phy    C19 3314   3.819   4.096   0.728  0.3639 -0.1073 -0.6218
  123phy    C13 3315   3.795   3.858   0.627 -0.7260 -0.6960 -0.4858
  123phy     H3 3316   3.745   3.762   0.656 -1.0764  0.0771  1.5690
  123phy    O33 3317   3.722   3.887   0.502 -0.5648  0.0200  0.1411
  123phy    H1B 3318   3.775   3.946   0.452 -1.7271  0.5896 -0.4525
  123phy    C12 3319   3.933   3.779   0.595  0.0397  0.2208 -0.2419
  123phy    O11 3320   3.937   3.646   0.541 -0.3577 -0.0682 -0.4664
  123phy    H1A 3321   4.024   3.627   0.513 -0.2542 -1.0832  0.5041
  124phy    C35 3322   4.322   4.770   1.340 -0.1681  0.2393  0.3543
  124phy    C33 3323   4.458   4.830   1.325 -0.0811  0.4093  0.7313
  124phy    C34 3324   4.490   4.853   1.175 -0.4830 -0.1042  0.2350
  124phy    C32 3325   4.469   4.965   1.403 -0.1002  0.1401 -0.2103
  124phy    C31 3326   4.505   4.949   1.551 -0.1450 -0.2835 -0.0601
  124phy    C30 3327   4.499   5.095   1.615 -0.2683 -0.0933  0.0646
  124phy    C28 3328   4.500   5.101   1.766 -0.2800  0.5127  0.0255
  124phy    C29 3329   4.603   5.200   1.819  0.1692  0.0097  0.1859
  124phy    C27 3330   4.364   5.132   1.820  0.1296 -0.1986 -0.4977
  124phy    C26 3331   4.333   5.077   1.962 -0.3557 -0.3307  0.5362
  124phy    C25 3332   4.182   5.094   2.002  0.2350 -0.6051 -0.8049
  124phy    C23 3333   4.156   5.056   2.153 -0.3054  0.1922  0.7588
  124phy    C24 3334   4.160   5.167   2.256 -0.3447  0.1178  0.0211
  124phy    C22 3335   4.020   4.987   2.157 -0.3273 -0.0842 -0.0572
  124phy    C21 3336   4.038   4.845   2.224  0.0638  0.0321 -0.1443
  124phy    C20 3337   3.904   4.776   2.256 -0.3169 -0.0794 -0.0119
  124phy    C18 3338   3.814   4.790   2.383 -0.2391 -0.0826  0.4999
  124phy    O01 3339   3.745   4.914   2.398  0.0406 -0.1617 -0.2405
  124phy    H01 3340   3.789   4.991   2.368 -1.3104  0.2661 -1.2549
  124phy    C19 3341   3.707   4.687   2.338  0.4616  0.6506  0.1018
  124phy    C13 3342   3.882   4.749   2.522 -0.2573 -0.1316 -0.0581
  124phy     H3 3343   3.934   4.650   2.515  1.1017  0.5134  0.5577
  124phy    O33 3344   3.781   4.723   2.624  0.4267 -0.3097 -0.2024
  124phy    H1B 3345   3.720   4.794   2.621  1.3880  0.5668  0.6939
  124phy    C12 3346   3.991   4.846   2.586  0.0755  0.1861  0.3002
  124phy    O11 3347   3.959   4.963   2.648 -0.2614 -0.4598 -0.5125
  124phy    H1A 3348   4.035   4.988   2.696 -1.3746  1.4145  0.4226
  125phy    C35 3349   3.809   0.105   1.312 -0.3366  0.4099  0.1348
  125phy    C33 3350   3.878  -0.020   1.249  0.3130 -0.6507  0.2376
  125phy    C34 3351   3.984   0.020   1.149 -0.4927 -0.5930  0.0858
  125phy    C32 3352   3.938  -0.113   1.357 -0.1369  0.4609  0.0694
  125phy    C31 3353   3.854  -0.224   1.425 -0.0986 -0.0457 -0.3628
  125phy    C30 3354   3.917  -0.306   1.541 -0.4773  0.3851  0.5914
  125phy    C28 3355   3.821  -0.415   1.600 -0.2736  0.0081 -0.0557
  125phy    C29 3356   3.897  -0.548   1.598  0.1845  0.2728 -0.4050
  125phy    C27 3357   3.791  -0.389   1.748  0.0227 -0.3084  0.1805
  125phy    C26 3358   3.651  -0.335   1.774 -0.4283 -0.2442 -0.5099
  125phy    C25 3359   3.632  -0.325   1.932  0.4587 -0.3143  0.4782
  125phy    C23 3360   3.487  -0.284   1.969  0.4272 -0.0320 -0.3830
  125phy    C24 3361   3.401  -0.407   1.984 -0.0739 -0.3596 -0.3815
  125phy    C22 3362   3.488  -0.212   2.108 -0.2476 -0.4927 -0.0868
  125phy    C21 3363   3.513  -0.061   2.116 -0.4638  0.2010  0.2643
  125phy    C20 3364   3.518  -0.010   2.258 -0.1181 -0.1078 -0.3540
  125phy    C18 3365   3.587   0.129   2.294 -0.4819 -0.5407 -0.3638
  125phy    O01 3366   3.521   0.224   2.206  0.2576 -0.2455 -0.0044
  125phy    H01 3367   3.449   0.187   2.158 -1.2945  2.2352  0.2082
  125phy    C19 3368   3.537   0.156   2.439  0.3631  0.0211  0.0486
  125phy    C13 3369   3.745   0.134   2.268 -0.2570 -0.2477 -0.0372
  125phy     H3 3370   3.763   0.090   2.167  0.6187  0.1233 -0.0472
  125phy    O33 3371   3.819   0.039   2.348 -0.1048 -0.0839  0.0489
  125phy    H1B 3372   3.879   0.086   2.404 -1.2177  2.0070 -0.4304
  125phy    C12 3373   3.814   0.275   2.262  0.4441 -0.0067 -0.2771
  125phy    O11 3374   3.745   0.387   2.210 -0.2001 -0.0263  0.1099
  125phy    H1A 3375   3.682   0.344   2.155 -0.7759 -0.0615  0.7833
  126phy    C35 3376   2.698   4.842   1.194  0.2039 -0.3476 -0.3224
  126phy    C33 3377   2.641   4.906   1.319 -0.4157 -0.0654 -0.3100
  126phy    C34 3378   2.495   4.941   1.292 -0.0594 -0.1670  0.0063
  126phy    C32 3379   2.667   4.816   1.438  0.1424  0.0449 -0.3874
  126phy    C31 3380   2.658   4.877   1.576  0.1646  0.3267  0.2451
  126phy    C30 3381   2.679   4.779   1.686 -0.2255 -0.2605  0.1316
  126phy    C28 3382   2.657   4.838   1.825 -0.1728  0.1490  0.0616
  126phy    C29 3383   2.518   4.818   1.882  0.0401  0.0710  0.1341
  126phy    C27 3384   2.764   4.770   1.916  0.3453 -0.2017 -0.0086
  126phy    C26 3385   2.813   4.862   2.024 -0.0254 -0.0837  0.2507
  126phy    C25 3386   2.896   4.783   2.126 -0.6336  0.6497  0.1572
  126phy    C23 3387   2.951   4.844   2.261 -0.0846 -0.2686 -0.3143
  126phy    C24 3388   2.845   4.865   2.371  0.0007  0.3029 -0.5953
  126phy    C22 3389   3.067   4.757   2.314  0.1543  0.1854 -0.0822
  126phy    C21 3390   3.175   4.825   2.402  0.4454  0.7249 -1.1670
  126phy    C20 3391   3.272   4.719   2.465 -0.3058 -0.2276 -0.0662
  126phy    C18 3392   3.237   4.602   2.571  0.1064  0.0922  0.7801
  126phy    O01 3393   3.132   4.524   2.508  0.0446  0.3152  0.1466
  126phy    H01 3394   3.166   4.507   2.423  0.4103 -0.0006  0.3528
  126phy    C19 3395   3.372   4.521   2.570  0.3615 -0.2954  0.2127
  126phy    C13 3396   3.194   4.653   2.716  0.3996 -0.0220 -0.7378
  126phy     H3 3397   3.120   4.737   2.703  0.0000 -0.2948 -0.2333
  126phy    O33 3398   3.296   4.723   2.787 -0.2304  0.1286 -0.3028
  126phy    H1B 3399   3.286   4.813   2.762 -0.9612  1.5542  4.2493
  126phy    C12 3400   3.126   4.555   2.821  0.2813 -0.4249  0.3051
  126phy    O11 3401   3.030   4.464   2.770  0.2435  0.2693  0.6008
  126phy    H1A 3402   3.064   4.453   2.683  0.0383 -1.4555  0.7097
  127phy    C35 3403   3.342   4.468   0.938 -0.5157 -0.3958 -0.2796
  127phy    C33 3404   3.315   4.424   1.084 -0.0788  0.2606  0.0181
  127phy    C34 3405   3.348   4.272   1.097  0.5733 -0.6993  0.0751
  127phy    C32 3406   3.404   4.497   1.182  0.2031 -1.0152  0.0080
  127phy    C31 3407   3.330   4.621   1.248  0.2520 -0.1843 -0.0576
  127phy    C30 3408   3.431   4.719   1.318 -0.2337  0.2524 -0.5550
  127phy    C28 3409   3.452   4.850   1.240 -0.2895  0.2441  0.3531
  127phy    C29 3410   3.460   4.969   1.326 -0.1551 -0.1499 -0.2478
  127phy    C27 3411   3.585   4.848   1.155 -0.1249 -0.0364 -0.3990
  127phy    C26 3412   3.566   4.828   1.002 -0.3453 -0.5953  0.1782
  127phy    C25 3413   3.702   4.802   0.940  0.5667 -0.4558 -0.2931
  127phy    C23 3414   3.699   4.764   0.792 -0.4992 -0.1545 -0.3471
  127phy    C24 3415   3.834   4.811   0.736 -0.1520  0.3265  0.3316
  127phy    C22 3416   3.662   4.619   0.766 -0.3787  0.4753  0.0274
  127phy    C21 3417   3.584   4.583   0.638 -0.1377 -0.1646  0.0111
  127phy    C20 3418   3.564   4.434   0.639 -0.0178  0.1974 -0.2306
  127phy    C18 3419   3.484   4.367   0.516 -0.0184 -0.0790 -0.3601
  127phy    O01 3420   3.352   4.425   0.506  0.0073  0.1690  0.0784
  127phy    H01 3421   3.314   4.405   0.423  1.1216 -0.4948 -0.3058
  127phy    C19 3422   3.455   4.231   0.579  0.3075  0.3730  0.4989
  127phy    C13 3423   3.556   4.357   0.372  0.1418  0.2701 -0.2457
  127phy     H3 3424   3.658   4.397   0.394  0.4459 -1.4726  1.8012
  127phy    O33 3425   3.603   4.228   0.325 -0.0417 -0.5469  0.0412
  127phy    H1B 3426   3.542   4.157   0.335  0.6009 -0.8813  2.2671
  127phy    C12 3427   3.528   4.470   0.266 -0.6312 -0.4384  0.3619
  127phy    O11 3428   3.420   4.459   0.171 -0.1239 -0.3154  0.5870
  127phy    H1A 3429   3.440   4.507   0.094 -1.1942 -1.7075 -0.6074
  128SOL     OW 3430   1.384   1.099   0.419  0.1995  0.1432  0.0507
  128SOL    HW1 3431   1.434   1.166   0.373  0.9930 -1.2226 -1.1636
  128SOL    HW2 3432   1.309   1.088   0.361  0.8892  0.9907 -1.0269
  128SOL     MW 3433   1.380   1.107   0.406  0.0035 -0.0008  0.0051
  129SOL     OW 3434   0.079   2.994   2.862  0.1852  0.1104  0.7732
  129SOL    HW1 3435   0.126   3.064   2.907 -0.3932  1.7546 -1.0612
  129SOL    HW2 3436   0.093   2.922   2.923  1.2359  0.1750  0.6335
  129SOL     MW 3437   0.087   2.994   2.876  0.0035 -0.0008  0.0051
  130SOL     OW 3438   1.206   1.438   0.372 -0.3638  0.0747  0.1967
  130SOL    HW1 3439   1.139   1.373   0.350 -0.5036  0.2685  0.0523
  130SOL    HW2 3440   1.243   1.396   0.450  1.0256  1.6137  0.4116
  130SOL     MW 3441   1.202   1.424   0.379  0.0035 -0.0008  0.0051
  131SOL     OW 3442   3.403   0.346   0.098  0.3372  0.1432  0.0869
  131SOL    HW1 3443   3.311   0.347   0.127  0.4581  1.4985  0.4810
  131SOL    HW2 3444   3.427   0.437   0.115  0.3991  0.5500 -1.9841
  131SOL     MW 3445   3.394   0.358   0.104  0.0035 -0.0008  0.0051
  132SOL     OW 3446   1.327   1.210   0.054  0.0301  0.1376 -0.2844
  132SOL    HW1 3447   1.284   1.295   0.041 -1.6401 -0.5102  0.6998
  132SOL    HW2 3448   1.413   1.218   0.012  0.4785  2.7428  0.9343
  132SOL     MW 3449   1.332   1.222   0.047  0.0035 -0.0008  0.0051
  133SOL     OW 3450   2.242   0.481   2.927 -0.1952 -0.2449 -0.0958
  133SOL    HW1 3451   2.231   0.542   2.854  0.9806  0.5712  0.3935
  133SOL    HW2 3452   2.322   0.514   2.968  0.4209 -0.2406 -1.2575
  133SOL     MW 3453   2.251   0.493   2.923  0.0035 -0.0008  0.0051
  134SOL     OW 3454   2.040   0.492   2.595  0.3104  0.1326  0.1603
  134SOL    HW1 3455   2.002   0.476   2.508  1.4382 -0.0145 -0.3184
  134SOL    HW2 3456   1.967   0.497   2.656  0.4428 -0.3694  0.3636
  134SOL     MW 3457   2.025   0.491   2.591  0.0035 -0.0008  0.0051
  135SOL     OW 3458   3.972   2.478   0.155  0.0048  0.1050  0.0417
  135SOL    HW1 3459   4.006   2.485   0.244 -0.0116 -1.7985  0.2399
  135SOL    HW2 3460   3.958   2.569   0.128 -0.9570  0.0520  0.3052
  135SOL     MW 3461   3.975   2.491   0.163  0.0035 -0.0008  0.0051
  136SOL     OW 3462   2.017   0.602   3.059 -0.6741 -0.0064  0.0109
  136SOL    HW1 3463   2.041   0.685   3.019 -0.9631  0.5512  0.9413
  136SOL    HW2 3464   2.088   0.545   3.032 -0.0826  0.3153  0.8347
  136SOL     MW 3465   2.029   0.605   3.050  0.0035 -0.0008  0.0051
  137SOL     OW 3466   4.849   4.904   2.912 -0.1020 -0.3001 -0.2436
  137SOL    HW1 3467   4.910   4.869   2.848 -0.1178  1.7738 -1.4968
  137SOL    HW2 3468   4.868   4.853   2.990 -0.6922 -0.8831 -0.4648
  137SOL     MW 3469   4.859   4.893   2.914  0.0035 -0.0008  0.0051
  138SOL     OW 3470   0.131   1.343   0.116 -0.1521 -0.1841  0.1238
  138SOL    HW1 3471   0.053   1.342   0.061 -0.8746  1.8376  1.0111
  138SOL    HW2 3472   0.208   1.339   0.060 -0.7341 -1.7036 -0.6127
  138SOL     MW 3473   0.131   1.342   0.102  0.0035 -0.0008  0.0051
  139SOL     OW 3474   0.844   4.209   2.976  0.4034 -0.0243  0.3432
  139SOL    HW1 3475   0.895   4.192   3.055 -0.7193  0.4549  1.2052
  139SOL    HW2 3476   0.907   4.224   2.906  0.0915 -0.3283 -0.0087
  139SOL     MW 3477   0.859   4.209   2.978  0.0035 -0.0008  0.0051
  140SOL     OW 3478   1.784   0.797   2.841  0.1419 -0.1339 -0.0281
  140SOL    HW1 3479   1.769   0.761   2.929  0.9237  1.1620  0.6660
  140SOL    HW2 3480   1.877   0.817   2.838  0.3566 -1.1198 -0.4245
  140SOL     MW 3481   1.794   0.795   2.852  0.0035 -0.0008  0.0051
  141SOL     OW 3482   3.318   2.088   2.658 -0.1587  0.3984 -0.5410
  141SOL    HW1 3483   3.346   2.060   2.745 -2.5891 -0.6251  0.0086
  141SOL    HW2 3484   3.239   2.129   2.693 -0.2696 -0.6713  0.5269
  141SOL     MW 3485   3.311   2.090   2.674  0.0035 -0.0008  0.0051
  142SOL     OW 3486   0.880   4.647   2.442  0.8878  0.2024  0.1947
  142SOL    HW1 3487   0.787   4.667   2.445  0.6760 -0.8239  0.8646
  142SOL    HW2 3488   0.890   4.597   2.361  0.1680 -0.0086  0.2277
  142SOL     MW 3489   0.869   4.643   2.432  0.0035 -0.0008  0.0051
  143SOL     OW 3490   1.818   5.100   2.739  0.5729 -0.0078  0.0733
  143SOL    HW1 3491   1.829   5.173   2.798 -1.3454  1.1798 -0.9083
  143SOL    HW2 3492   1.907   5.069   2.728  0.4496 -0.3913  0.1241
  143SOL     MW 3493   1.831   5.105   2.745  0.0035 -0.0008  0.0051
  144SOL     OW 3494   2.417   1.712   2.955 -0.2062  0.4942 -0.0847
  144SOL    HW1 3495   2.360   1.719   2.878  0.1870 -0.9906 -0.5494
  144SOL    HW2 3496   2.355   1.692   3.026  1.5010 -1.1188  1.0240
  144SOL     MW 3497   2.401   1.710   2.954  0.0035 -0.0008  0.0051
  145SOL     OW 3498   4.881   4.545   2.978  0.0199  0.2461  0.3808
  145SOL    HW1 3499   4.909   4.579   3.063 -0.6795 -3.0023  2.1054
  145SOL    HW2 3500   4.963   4.520   2.936  0.2722  1.4352  0.1423
  145SOL     MW 3501   4.895   4.546   2.984  0.0035 -0.0008  0.0051
  146SOL     OW 3502   0.615   4.725   2.410  0.1600 -0.1672 -0.3509
  146SOL    HW1 3503   0.626   4.780   2.488  1.1595 -0.5329 -0.2110
  146SOL    HW2 3504   0.521   4.713   2.404  0.2036 -2.1873  1.4994
  146SOL     MW 3505   0.604   4.731   2.420  0.0035 -0.0008  0.0051
  147SOL     OW 3506   4.496   2.722   0.518  0.2345 -0.0629  0.2236
  147SOL    HW1 3507   4.532   2.641   0.481 -1.0791 -0.1068 -1.0693
  147SOL    HW2 3508   4.402   2.711   0.502  0.4430 -0.2231 -1.0062
  147SOL     MW 3509   4.488   2.710   0.511  0.0035 -0.0008  0.0051
  148SOL     OW 3510   2.138   3.956   0.252 -0.2507 -0.1303  0.1106
  148SOL    HW1 3511   2.047   3.973   0.276 -0.5511 -0.2004 -0.9258
  148SOL    HW2 3512   2.190   4.023   0.295  0.4926 -1.3445  1.1770
  148SOL     MW 3513   2.133   3.967   0.261  0.0035 -0.0008  0.0051
  149SOL     OW 3514   0.870   4.481   2.678 -0.5398  0.0006 -0.4095
  149SOL    HW1 3515   0.888   4.528   2.597  0.2595 -0.5023 -0.5436
  149SOL    HW2 3516   0.875   4.553   2.741 -0.5702 -0.3023 -0.0589
  149SOL     MW 3517   0.873   4.497   2.676  0.0035 -0.0008  0.0051
  150SOL     OW 3518   3.331   2.561   0.387 -0.1469 -0.0092 -0.4504
  150SOL    HW1 3519   3.293   2.631   0.334 -1.3453 -1.4002 -1.5170
  150SOL    HW2 3520   3.274   2.553   0.463 -0.6272  0.3575 -0.7685
  150SOL     MW 3521   3.319   2.570   0.390  0.0035 -0.0008  0.0051
  151SOL     OW 3522   4.341   0.244   2.821  0.2623 -0.4103 -0.3380
  151SOL    HW1 3523   4.357   0.326   2.774  2.2767 -0.7303 -0.2634
  151SOL    HW2 3524   4.428   0.206   2.827 -0.6534 -2.9288 -1.2960
  151SOL     MW 3525   4.354   0.250   2.815  0.0035 -0.0008  0.0051
  152SOL     OW 3526   4.122   1.057   2.813 -0.2634  0.2840  0.5417
  152SOL    HW1 3527   4.185   1.120   2.848 -0.0164 -0.0448  0.6923
  152SOL    HW2 3528   4.067   1.113   2.757 -0.1823 -1.5355 -1.5216
  152SOL     MW 3529   4.123   1.073   2.810  0.0035 -0.0008  0.0051
  153SOL     OW 3530   2.101   1.871   2.562  0.1798  0.4402 -0.1154
  153SOL    HW1 3531   2.086   1.824   2.480  0.6442  1.4793 -0.8156
  153SOL    HW2 3532   2.017   1.896   2.600 -0.5906 -0.6481 -1.0305
  153SOL     MW 3533   2.088   1.868   2.556  0.0035 -0.0008  0.0051
  154SOL     OW 3534   2.222   0.199   2.904  0.1724  0.0541 -0.0159
  154SOL    HW1 3535   2.251   0.290   2.916  0.2022  0.0745 -0.2452
  154SOL    HW2 3536   2.161   0.215   2.832 -0.4916  0.2522  0.5762
  154SOL     MW 3537   2.218   0.213   2.896  0.0035 -0.0008  0.0051
  155SOL     OW 3538   3.001   5.020   0.513  0.0585  0.2669  0.1985
  155SOL    HW1 3539   2.988   5.028   0.607  0.8550  0.0729  0.3282
  155SOL    HW2 3540   3.096   5.029   0.504  0.2809 -0.0707  1.8273
  155SOL     MW 3541   3.012   5.022   0.524  0.0035 -0.0008  0.0051
  156SOL     OW 3542   1.008   4.862   2.571 -0.6077 -0.1378 -0.0961
  156SOL    HW1 3543   1.059   4.900   2.500  0.1512 -0.7745  0.0985
  156SOL    HW2 3544   0.959   4.795   2.523  1.0002 -0.3673 -1.4959
  156SOL     MW 3545   1.008   4.858   2.555  0.0035 -0.0008  0.0051
  157SOL     OW 3546   1.208   1.030   0.234 -0.4154 -0.4722 -0.3150
  157SOL    HW1 3547   1.258   0.951   0.216 -1.5032 -1.1084 -0.6668
  157SOL    HW2 3548   1.239   1.095   0.171 -0.6223  0.0337  0.1021
  157SOL     MW 3549   1.218   1.028   0.223  0.0035 -0.0008  0.0051
  158SOL     OW 3550   1.275   1.290   0.578 -0.4651  0.5803  0.0095
  158SOL    HW1 3551   1.306   1.275   0.667  0.3039 -0.4487 -0.4085
  158SOL    HW2 3552   1.320   1.224   0.525 -1.1639  0.9774 -1.1266
  158SOL     MW 3553   1.285   1.279   0.583  0.0035 -0.0008  0.0051
  159SOL     OW 3554   1.963   4.961   2.417  0.2350 -0.1512  0.3956
  159SOL    HW1 3555   1.993   4.882   2.460  1.8388 -1.1888 -2.3856
  159SOL    HW2 3556   1.916   4.936   2.337  1.3267  1.9276 -1.0235
  159SOL     MW 3557   1.961   4.948   2.412  0.0035 -0.0008  0.0051
  160SOL     OW 3558   4.165   4.072   2.961  0.1262 -0.2179 -0.3560
  160SOL    HW1 3559   4.125   3.986   2.953 -1.3783  0.1922  1.9655
  160SOL    HW2 3560   4.141   4.117   2.880 -0.8724 -1.2129 -0.6432
  160SOL     MW 3561   4.157   4.067   2.949  0.0035 -0.0008  0.0051
  161SOL     OW 3562   4.594   2.382   3.038  0.0389 -0.0921 -0.1155
  161SOL    HW1 3563   4.508   2.424   3.031  0.1471  0.1132 -0.2456
  161SOL    HW2 3564   4.577   2.294   3.070 -0.1047 -0.1914 -0.4690
  161SOL     MW 3565   4.581   2.376   3.042  0.0035 -0.0008  0.0051
  162SOL     OW 3566   0.417   1.646   0.285  0.4229 -0.1242  0.4464
  162SOL    HW1 3567   0.325   1.651   0.260  0.9141 -1.4482 -1.9921
  162SOL    HW2 3568   0.437   1.738   0.303  1.2548  0.3973 -2.4797
  162SOL     MW 3569   0.408   1.659   0.284  0.0035 -0.0008  0.0051
  163SOL     OW 3570   0.123   4.734   0.167 -0.2460  0.3214 -0.1195
  163SOL    HW1 3571   0.096   4.712   0.256 -0.1998  0.6466 -0.0244
  163SOL    HW2 3572   0.146   4.827   0.170 -0.3234  0.4641 -2.3853
  163SOL     MW 3573   0.123   4.744   0.179  0.0035 -0.0008  0.0051
  164SOL     OW 3574   4.217   2.690   0.527 -0.5250 -0.5503  0.2552
  164SOL    HW1 3575   4.203   2.717   0.617  1.7287  0.4382  0.3980
  164SOL    HW2 3576   4.178   2.753   0.467 -0.4501 -0.3063  0.4601
  164SOL     MW 3577   4.210   2.702   0.531  0.0035 -0.0008  0.0051
  165SOL     OW 3578   4.225   0.307   3.074  0.5008 -0.0721  0.3749
  165SOL    HW1 3579   4.246   0.321   2.981 -3.1314 -0.1068 -0.6195
  165SOL    HW2 3580   4.142   0.355   3.077 -0.0170 -0.9346  0.2756
  165SOL     MW 3581   4.217   0.315   3.062  0.0035 -0.0008  0.0051
  166SOL     OW 3582   2.203   0.675   2.727 -0.4384 -0.0358 -0.3407
  166SOL    HW1 3583   2.227   0.754   2.678 -1.2376  0.7453  0.4808
  166SOL    HW2 3584   2.159   0.616   2.666  0.5875 -0.6116 -0.5442
  166SOL     MW 3585   2.200   0.677   2.712  0.0035 -0.0008  0.0051
  167SOL     OW 3586   4.491   0.336   0.028  0.3844  0.4040  0.3068
  167SOL    HW1 3587   4.478   0.431   0.021  0.5736  0.4366  0.3812
  167SOL    HW2 3588   4.402   0.309   0.007  0.4807  1.2796 -1.4178
  167SOL     MW 3589   4.478   0.345   0.024  0.0035 -0.0008  0.0051
  168SOL     OW 3590   0.788   2.832   2.988 -0.1680 -0.3812 -0.4092
  168SOL    HW1 3591   0.708   2.874   2.955 -0.5398  0.0573  1.0135
  168SOL    HW2 3592   0.860   2.877   2.943  0.8527 -1.1900  0.3906
  168SOL     MW 3593   0.787   2.844   2.977  0.0035 -0.0008  0.0051
  169SOL     OW 3594   2.177   2.826   0.414  0.6142  0.0013  0.4886
  169SOL    HW1 3595   2.260   2.870   0.395 -0.0697  0.6019 -1.3864
  169SOL    HW2 3596   2.184   2.738   0.379  0.5989  0.7010 -1.3833
  169SOL     MW 3597   2.189   2.820   0.407  0.0035 -0.0008  0.0051
  170SOL     OW 3598   1.075   4.073   2.598  0.5806 -0.3147 -0.2741
  170SOL    HW1 3599   1.159   4.108   2.568  0.9556  1.1170  2.1671
  170SOL    HW2 3600   1.014   4.093   2.526  0.2006  0.4780  0.2430
  170SOL     MW 3601   1.078   4.081   2.584  0.0035 -0.0008  0.0051
  171SOL     OW 3602   4.115   3.091   2.628 -0.7202  0.2164 -0.2347
  171SOL    HW1 3603   4.165   3.165   2.662 -0.5193  0.7346 -1.6041
  171SOL    HW2 3604   4.081   3.119   2.543 -2.6759  1.7039  0.9418
  171SOL     MW 3605   4.117   3.104   2.621  0.0035 -0.0008  0.0051
  172SOL     OW 3606   1.649   0.378   2.948  0.1680 -0.1982  0.3415
  172SOL    HW1 3607   1.568   0.346   2.987 -0.8958 -0.2335 -1.7417
  172SOL    HW2 3608   1.665   0.463   2.991  0.0300  0.3041 -0.5752
  172SOL     MW 3609   1.641   0.385   2.959  0.0035 -0.0008  0.0051
  173SOL     OW 3610   0.965   1.716   0.328 -0.2031 -0.2306 -0.1745
  173SOL    HW1 3611   0.978   1.679   0.240  1.5095  0.6335 -0.3420
  173SOL    HW2 3612   0.878   1.688   0.354  0.3484 -0.6299  1.2836
  173SOL     MW 3613   0.955   1.708   0.320  0.0035 -0.0008  0.0051
  174SOL     OW 3614   2.392   1.937   2.402  0.6514  0.3696  0.0817
  174SOL    HW1 3615   2.312   1.888   2.422  0.2761  1.2368  0.7342
  174SOL    HW2 3616   2.440   1.878   2.343  0.1037  1.8831 -2.0104
  174SOL     MW 3617   2.388   1.923   2.397  0.0035 -0.0008  0.0051
  175SOL     OW 3618   2.677   2.286   2.881  0.2609  0.0979 -0.0749
  175SOL    HW1 3619   2.724   2.344   2.941 -1.2036  0.9070  0.3387
  175SOL    HW2 3620   2.627   2.236   2.946 -1.5332  0.8117 -0.8488
  175SOL     MW 3621   2.677   2.287   2.898  0.0035 -0.0008  0.0051
  176SOL     OW 3622   2.640   3.284   0.202 -0.0210 -0.2678 -0.0480
  176SOL    HW1 3623   2.567   3.336   0.237  1.6986  0.8293  2.1695
  176SOL    HW2 3624   2.708   3.325   0.255 -0.2185  1.1126 -0.8260
  176SOL     MW 3625   2.639   3.296   0.214  0.0035 -0.0008  0.0051
  177SOL     OW 3626   2.732   2.681   3.069  0.6134 -0.0247 -0.0293
  177SOL    HW1 3627   2.641   2.670   3.041 -0.1094  1.6697  1.4893
  177SOL    HW2 3628   2.766   2.739   3.001  1.5868 -0.2726  0.2256
  177SOL     MW 3629   2.725   2.687   3.056  0.0035 -0.0008  0.0051
  178SOL     OW 3630   1.139   3.038   0.012  0.1467 -0.3084  0.2178
  178SOL    HW1 3631   1.083   2.984   0.069  1.0017 -0.6161  0.7857
  178SOL    HW2 3632   1.150   3.119   0.062 -0.9468 -0.1344  0.2035
  178SOL     MW 3633   1.133   3.042   0.026  0.0035 -0.0008  0.0051
  179SOL     OW 3634   3.913   3.058   3.038  0.0553  0.3194 -0.0281
  179SOL    HW1 3635   3.886   3.130   2.980 -0.9170  0.7979  1.0011
  179SOL    HW2 3636   3.847   2.992   3.020  0.8729 -0.3358 -0.7145
  179SOL     MW 3637   3.901   3.059   3.028  0.0035 -0.0008  0.0051
  180SOL     OW 3638   2.546   2.928   2.989 -0.4876 -0.0205  0.0075
  180SOL    HW1 3639   2.559   2.962   3.078 -1.0588 -1.0845  0.5272
  180SOL    HW2 3640   2.518   2.837   3.001  1.0317 -0.3122  1.7818
  180SOL     MW 3641   2.544   2.921   3.003  0.0035 -0.0008  0.0051
  181SOL     OW 3642   1.490   1.311   0.261  0.2285  0.0504  0.3341
  181SOL    HW1 3643   1.509   1.404   0.253 -0.8211  0.3010  0.6090
  181SOL    HW2 3644   1.420   1.298   0.197 -0.7617  1.5443  1.0624
  181SOL     MW 3645   1.483   1.321   0.252  0.0035 -0.0008  0.0051
  182SOL     OW 3646   3.399   2.467   0.022  0.2756  0.3855  0.0701
  182SOL    HW1 3647   3.374   2.528  -0.048 -2.3140 -0.5044  0.1162
  182SOL    HW2 3648   3.434   2.400  -0.037  0.0852  1.3895 -1.2276
  182SOL     MW 3649   3.400   2.466   0.005  0.0035 -0.0008  0.0051
  183SOL     OW 3650   0.574   1.524   0.081  0.4315 -0.5270 -0.0801
  183SOL    HW1 3651   0.506   1.556   0.140 -2.0479 -2.1085 -1.8685
  183SOL    HW2 3652   0.631   1.468   0.133  0.3894 -1.2084 -0.7486
  183SOL     MW 3653   0.572   1.521   0.095  0.0035 -0.0008  0.0051
  184SOL     OW 3654   5.050   1.940   0.421 -0.1516 -0.0420 -0.0989
  184SOL    HW1 3655   5.100   1.999   0.478  0.4091  0.6776 -1.2868
  184SOL    HW2 3656   5.062   1.987   0.338  0.0457  1.1842  0.6004
  184SOL     MW 3657   5.058   1.954   0.417  0.0035 -0.0008  0.0051
  185SOL     OW 3658   2.313   1.725   2.694  0.0953 -0.1351  0.2010
  185SOL    HW1 3659   2.241   1.769   2.649  1.4887  0.5650 -1.4977
  185SOL    HW2 3660   2.386   1.788   2.689  0.6768 -0.8390 -0.6113
  185SOL     MW 3661   2.313   1.739   2.687  0.0035 -0.0008  0.0051
  186SOL     OW 3662   1.859   1.919   2.709 -0.0881  0.0585  0.0210
  186SOL    HW1 3663   1.844   1.834   2.751  1.3793 -0.7354 -0.9712
  186SOL    HW2 3664   1.801   1.978   2.757  1.0044  0.7903  0.4905
  186SOL     MW 3665   1.849   1.916   2.721  0.0035 -0.0008  0.0051
  187SOL     OW 3666   2.745   1.909   2.546  0.0271  0.3855 -0.2593
  187SOL    HW1 3667   2.660   1.903   2.590 -0.1130 -0.1644 -0.6021
  187SOL    HW2 3668   2.719   1.953   2.465  1.7327 -0.0871 -1.1193
  187SOL     MW 3669   2.731   1.914   2.541  0.0035 -0.0008  0.0051
  188SOL     OW 3670   4.352   3.064   0.504  0.2322  0.2185 -0.3912
  188SOL    HW1 3671   4.373   3.028   0.590 -1.0795 -0.3101 -0.2705
  188SOL    HW2 3672   4.402   3.006   0.446  0.0310 -1.0448  0.6636
  188SOL     MW 3673   4.361   3.052   0.507  0.0035 -0.0008  0.0051
  189SOL     OW 3674   3.256   2.351   0.210 -0.0999  0.1457 -0.0883
  189SOL    HW1 3675   3.293   2.403   0.139  3.1798 -0.6913  0.8204
  189SOL    HW2 3676   3.271   2.408   0.285 -0.2088  0.0901 -0.0240
  189SOL     MW 3677   3.263   2.365   0.210  0.0035 -0.0008  0.0051
  190SOL     OW 3678   0.552   1.886   0.328  0.4253 -0.2360 -0.2633
  190SOL    HW1 3679   0.506   1.952   0.381 -0.8703 -0.7469 -0.7024
  190SOL    HW2 3680   0.541   1.928   0.243 -2.3945 -1.0393 -0.3905
  190SOL     MW 3681   0.544   1.900   0.324  0.0035 -0.0008  0.0051
  191SOL     OW 3682   0.515   3.417   0.165  0.1314  0.0884 -0.2267
  191SOL    HW1 3683   0.553   3.441   0.081 -0.2870 -2.7481 -1.3277
  191SOL    HW2 3684   0.422   3.432   0.150  0.2518 -0.1737 -1.2662
  191SOL     MW 3685   0.508   3.422   0.152  0.0035 -0.0008  0.0051
  192SOL     OW 3686   3.746   2.827   3.004 -0.3004  0.3241  0.0730
  192SOL    HW1 3687   3.817   2.778   3.046  0.3405  1.2523  0.0930
  192SOL    HW2 3688   3.676   2.825   3.069  0.7638  0.0574  1.2631
  192SOL     MW 3689   3.746   2.820   3.018  0.0035 -0.0008  0.0051
  193SOL     OW 3690   2.822   2.417   3.064  0.2119 -0.2985  0.0056
  193SOL    HW1 3691   2.806   2.511   3.067 -0.4773 -0.4314  1.5528
  193SOL    HW2 3692   2.917   2.402   3.059 -0.1798 -3.2834 -0.3868
  193SOL     MW 3693   2.832   2.427   3.064  0.0035 -0.0008  0.0051
  194SOL     OW 3694   5.092   2.084   0.186  0.0078 -0.0654 -0.7191
  194SOL    HW1 3695   5.075   2.053   0.097 -1.9222  0.2844 -0.5273
  194SOL    HW2 3696   5.140   2.165   0.173 -1.2557  0.7937 -0.2600
  194SOL     MW 3697   5.096   2.091   0.173  0.0035 -0.0008  0.0051
  195SOL     OW 3698   4.337   3.096   2.985  0.3912  0.0576  0.0442
  195SOL    HW1 3699   4.310   3.188   2.978 -0.2282 -0.2211 -1.7777
  195SOL    HW2 3700   4.255   3.052   2.963  0.7140 -0.7182  0.3418
  195SOL     MW 3701   4.323   3.102   2.981  0.0035 -0.0008  0.0051
  196SOL     OW 3702   4.476   2.881   0.291  0.5423  0.0036  0.4800
  196SOL    HW1 3703   4.548   2.868   0.229 -0.7151  0.6503 -1.1758
  196SOL    HW2 3704   4.496   2.820   0.362 -0.3241 -1.8136 -0.7425
  196SOL     MW 3705   4.488   2.871   0.292  0.0035 -0.0008  0.0051
  197SOL     OW 3706   0.697   1.675   0.408 -0.2472 -0.0181 -0.1721
  197SOL    HW1 3707   0.630   1.633   0.354  0.8954 -2.0717 -0.1104
  197SOL    HW2 3708   0.678   1.767   0.392 -0.4961 -0.2438 -1.2833
  197SOL     MW 3709   0.686   1.681   0.398  0.0035 -0.0008  0.0051
  198SOL     OW 3710   1.447   2.537   2.906 -0.2404  0.1552 -0.7760
  198SOL    HW1 3711   1.394   2.550   2.985 -0.1081  2.2454 -0.9960
  198SOL    HW2 3712   1.432   2.619   2.859 -1.8096  0.3697  0.0222
  198SOL     MW 3713   1.438   2.549   2.911  0.0035 -0.0008  0.0051
  199SOL     OW 3714   4.847   2.220   0.179 -0.5564  0.6225  0.6297
  199SOL    HW1 3715   4.887   2.295   0.135 -0.5743  0.7270  0.7931
  199SOL    HW2 3716   4.923   2.162   0.179 -0.6292  0.5220  1.3424
  199SOL     MW 3717   4.862   2.222   0.173  0.0035 -0.0008  0.0051
  200SOL     OW 3718   4.925   1.504   2.863  0.0575 -0.2428 -0.4068
  200SOL    HW1 3719   4.912   1.594   2.891  0.6022 -0.7526  1.6009
  200SOL    HW2 3720   5.016   1.501   2.835 -0.2518  1.4622 -1.7407
  200SOL     MW 3721   4.935   1.515   2.863  0.0035 -0.0008  0.0051
  201SOL     OW 3722   4.699   4.552   2.466  0.1505 -0.2527  0.4207
  201SOL    HW1 3723   4.648   4.532   2.545 -0.6869 -1.4120 -0.3619
  201SOL    HW2 3724   4.660   4.491   2.403 -1.7351  0.5460  0.7432
  201SOL     MW 3725   4.687   4.541   2.468  0.0035 -0.0008  0.0051
  202SOL     OW 3726   1.224   1.455   0.078  0.0632  0.5864  0.1231
  202SOL    HW1 3727   1.251   1.543   0.052  1.5350 -0.3785 -1.9091
  202SOL    HW2 3728   1.201   1.463   0.171  0.1842  1.2910  0.0975
  202SOL     MW 3729   1.225   1.467   0.087  0.0035 -0.0008  0.0051
  203SOL     OW 3730   2.795   0.921   3.012  0.2901 -0.0558  0.5073
  203SOL    HW1 3731   2.871   0.973   3.037  0.4392  1.1223 -2.1007
  203SOL    HW2 3732   2.721   0.957   3.060  0.0597 -1.2267  1.0746
  203SOL     MW 3733   2.795   0.932   3.022  0.0035 -0.0008  0.0051
  204SOL     OW 3734   2.567   1.943   2.956 -0.0095  0.2160 -0.1230
  204SOL    HW1 3735   2.532   1.854   2.960  1.7233 -0.4550  1.0590
  204SOL    HW2 3736   2.661   1.927   2.950 -0.1181 -0.4306 -0.0821
  204SOL     MW 3737   2.575   1.929   2.955  0.0035 -0.0008  0.0051
  205SOL     OW 3738   4.708   1.709   0.228  0.0594  0.2710 -0.3430
  205SOL    HW1 3739   4.704   1.780   0.164 -0.9653  0.8602  0.3585
  205SOL    HW2 3740   4.666   1.640   0.177 -1.3722 -0.0863  1.2518
  205SOL     MW 3741   4.702   1.709   0.213  0.0035 -0.0008  0.0051
  206SOL     OW 3742   2.482   2.186   3.063  0.2158 -0.4730 -0.0454
  206SOL    HW1 3743   2.506   2.096   3.040  0.2778 -0.2560 -0.8551
  206SOL    HW2 3744   2.530   2.203   3.144 -1.7327 -0.9154  1.2741
  206SOL     MW 3745   2.491   2.176   3.070  0.0035 -0.0008  0.0051
  207SOL     OW 3746   1.397   2.240   3.036 -0.3432  0.5822  0.0158
  207SOL    HW1 3747   1.380   2.173   2.970 -0.2307  0.0723  0.4986
  207SOL    HW2 3748   1.474   2.211   3.085 -0.8960  1.1244  1.2513
  207SOL     MW 3749   1.405   2.227   3.034  0.0035 -0.0008  0.0051
  208SOL     OW 3750   2.507   1.915   2.686  0.0226 -0.1481  0.3391
  208SOL    HW1 3751   2.469   1.999   2.660  0.0357  0.2020  1.3906
  208SOL    HW2 3752   2.522   1.934   2.779 -2.8154  0.5714  0.7416
  208SOL     MW 3753   2.504   1.929   2.695  0.0035 -0.0008  0.0051
  209SOL     OW 3754   1.180   3.297   0.119  0.2952 -0.3029 -0.1264
  209SOL    HW1 3755   1.264   3.322   0.156  0.1748  0.7599 -0.5546
  209SOL    HW2 3756   1.125   3.373   0.136 -0.6383 -0.7745 -0.9085
  209SOL     MW 3757   1.184   3.310   0.126  0.0035 -0.0008  0.0051
  210SOL     OW 3758   4.936   3.112   2.878 -0.0445  0.1784 -0.1346
  210SOL    HW1 3759   5.017   3.074   2.842  0.3870  1.1601 -0.2231
  210SOL    HW2 3760   4.885   3.113   2.797 -1.6325 -1.1087  0.7980
  210SOL     MW 3761   4.940   3.107   2.862  0.0035 -0.0008  0.0051
  211SOL     OW 3762   4.827   0.048   2.984  0.1985  0.0653 -0.3305
  211SOL    HW1 3763   4.915   0.086   2.986  0.0094  0.4834  0.5280
  211SOL    HW2 3764   4.845  -0.041   2.952 -0.2507  0.2316 -1.0668
  211SOL     MW 3765   4.841   0.041   2.980  0.0035 -0.0008  0.0051
  212SOL     OW 3766   1.929   0.050   0.060  0.4921  0.0415 -0.2978
  212SOL    HW1 3767   1.902   0.111   0.129 -1.2523 -0.7115 -0.2576
  212SOL    HW2 3768   1.919   0.102  -0.020 -1.8447 -0.5875 -0.4744
  212SOL     MW 3769   1.924   0.065   0.059  0.0035 -0.0008  0.0051
  213SOL     OW 3770   1.940   3.306   0.120 -0.2612  0.3932  0.0597
  213SOL    HW1 3771   1.877   3.348   0.062 -0.6640  0.5013  0.5674
  213SOL    HW2 3772   1.900   3.219   0.131  0.3834  0.0835  0.0100
  213SOL     MW 3773   1.927   3.300   0.114  0.0035 -0.0008  0.0051
  214SOL     OW 3774   1.309   4.200   2.531  0.6284  0.0047  0.1168
  214SOL    HW1 3775   1.393   4.183   2.489  0.1733  0.1484 -0.9008
  214SOL    HW2 3776   1.325   4.277   2.585  0.7648 -0.0524  0.1564
  214SOL     MW 3777   1.322   4.208   2.533  0.0035 -0.0008  0.0051
  215SOL     OW 3778   4.290   2.909   0.103  0.5275 -0.2277  0.4536
  215SOL    HW1 3779   4.317   2.989   0.059 -0.7469  0.4075  0.7762
  215SOL    HW2 3780   4.359   2.904   0.170  1.2765  1.6188 -0.1452
  215SOL     MW 3781   4.303   2.919   0.106  0.0035 -0.0008  0.0051
  216SOL     OW 3782   1.893   4.044   0.360 -0.5149  0.3394  0.3825
  216SOL    HW1 3783   1.924   4.133   0.345  1.0270 -0.1624  0.4178
  216SOL    HW2 3784   1.818   4.031   0.303 -1.0087 -0.0452  1.1040
  216SOL     MW 3785   1.887   4.054   0.350  0.0035 -0.0008  0.0051
  217SOL     OW 3786   0.252   3.627   3.010 -0.2820 -0.0551 -0.4007
  217SOL    HW1 3787   0.303   3.708   3.019 -0.5347  0.1239 -0.5762
  217SOL    HW2 3788   0.162   3.657   2.997 -0.4735 -0.9551 -1.2247
  217SOL     MW 3789   0.247   3.642   3.009  0.0035 -0.0008  0.0051
  218SOL     OW 3790   0.658   3.738   2.929  0.2362 -0.2397  1.2398
  218SOL    HW1 3791   0.729   3.802   2.939  0.2050  0.0275 -0.1598
  218SOL    HW2 3792   0.672   3.713   2.838 -2.8189  0.3112  0.5324
  218SOL     MW 3793   0.669   3.743   2.918  0.0035 -0.0008  0.0051
  219SOL     OW 3794   3.592   0.159   0.067 -0.1271 -0.1224  0.0383
  219SOL    HW1 3795   3.535   0.234   0.086 -0.8171 -1.0962  2.0094
  219SOL    HW2 3796   3.576   0.096   0.137  1.1734  0.2789  0.7296
  219SOL     MW 3797   3.583   0.161   0.078  0.0035 -0.0008  0.0051
  220SOL     OW 3798   0.654   1.445   0.594 -0.4410  0.1199  0.1013
  220SOL    HW1 3799   0.687   1.526   0.556  2.2042 -0.7360  0.4086
  220SOL    HW2 3800   0.573   1.469   0.639 -0.2813 -0.6987  0.8657
  220SOL     MW 3801   0.647   1.459   0.595  0.0035 -0.0008  0.0051
  221SOL     OW 3802   2.426   3.835   0.560  0.1779 -0.0003  0.0621
  221SOL    HW1 3803   2.348   3.801   0.516 -0.8412  1.2368  0.8134
  221SOL    HW2 3804   2.392   3.846   0.649 -0.7980  1.0902 -0.4131
  221SOL     MW 3805   2.411   3.832   0.566  0.0035 -0.0008  0.0051
  222SOL     OW 3806   3.553   2.778   0.103  0.1163  0.7702 -0.0573
  222SOL    HW1 3807   3.579   2.695   0.141  2.7534  1.9360  0.8991
  222SOL    HW2 3808   3.460   2.786   0.126  0.0499  1.2089 -0.4490
  222SOL     MW 3809   3.544   2.768   0.111  0.0035 -0.0008  0.0051
  223SOL     OW 3810   0.863   3.927   2.959 -0.2175  0.3622 -0.0555
  223SOL    HW1 3811   0.923   3.896   2.892  1.7612  0.9962  1.3329
  223SOL    HW2 3812   0.858   4.022   2.942  2.4098  0.4824 -0.4942
  223SOL     MW 3813   0.870   3.936   2.948  0.0035 -0.0008  0.0051
  224SOL     OW 3814   1.740   3.949   2.731 -0.6505 -0.2069  0.0999
  224SOL    HW1 3815   1.808   4.002   2.688  0.3616 -1.5562 -0.0461
  224SOL    HW2 3816   1.791   3.877   2.768 -0.8333 -1.8167 -2.5579
  224SOL     MW 3817   1.756   3.946   2.730  0.0035 -0.0008  0.0051
  225SOL     OW 3818   1.846   4.694   2.809 -0.0966 -0.4475 -0.1776
  225SOL    HW1 3819   1.791   4.768   2.833 -0.1983 -0.7208  0.4560
  225SOL    HW2 3820   1.927   4.719   2.855  0.2672 -0.1765 -0.9400
  225SOL     MW 3821   1.850   4.707   2.818  0.0035 -0.0008  0.0051
  226SOL     OW 3822   4.408   0.037   0.318  0.3564  0.1562  0.1189
  226SOL    HW1 3823   4.479   0.072   0.265  0.2907  2.2659  1.3230
  226SOL    HW2 3824   4.418   0.094   0.393  0.9188 -0.3985  0.4777
  226SOL     MW 3825   4.419   0.049   0.321  0.0035 -0.0008  0.0051
  227SOL     OW 3826   2.301   4.485   0.082 -0.4730  0.1180 -0.7364
  227SOL    HW1 3827   2.206   4.472   0.089 -0.1938 -1.5482  0.7396
  227SOL    HW2 3828   2.317   4.560   0.140  1.6613  0.4191 -1.6384
  227SOL     MW 3829   2.290   4.493   0.091  0.0035 -0.0008  0.0051
  228SOL     OW 3830   2.184   3.754   0.435  0.4785 -0.1746  0.1349
  228SOL    HW1 3831   2.191   3.813   0.359  0.8490 -0.4841 -0.0775
  228SOL    HW2 3832   2.153   3.811   0.505 -0.7650  0.2017 -0.6783
  228SOL     MW 3833   2.181   3.769   0.434  0.0035 -0.0008  0.0051
  229SOL     OW 3834   2.166   4.055   3.078  0.0261 -0.2582 -0.6230
  229SOL    HW1 3835   2.163   3.972   3.031 -0.6956 -1.0897  0.8204
  229SOL    HW2 3836   2.166   4.023   3.168  0.0746 -0.4865 -0.7043
  229SOL     MW 3837   2.165   4.040   3.084  0.0035 -0.0008  0.0051
  230SOL     OW 3838   2.183   5.093   3.077  0.2698  0.3814 -0.1565
  230SOL    HW1 3839   2.198   5.171   3.023 -1.2773  1.3614  0.7469
  230SOL    HW2 3840   2.096   5.113   3.113  0.5014  1.1324  0.0098
  230SOL     MW 3841   2.174   5.106   3.075  0.0035 -0.0008  0.0051
  231SOL     OW 3842   4.328   2.706   2.720 -0.4444  0.3189 -0.1693
  231SOL    HW1 3843   4.298   2.734   2.633 -2.4263 -2.2228 -0.4290
  231SOL    HW2 3844   4.371   2.623   2.701  1.4951  0.7843  1.8056
  231SOL     MW 3845   4.330   2.699   2.706  0.0035 -0.0008  0.0051
  232SOL     OW 3846   2.650   2.283   0.171  0.3043 -0.1025  0.2003
  232SOL    HW1 3847   2.602   2.333   0.236  1.9174 -0.5971  1.8639
  232SOL    HW2 3848   2.695   2.351   0.120 -1.4042  1.1953  0.3488
  232SOL     MW 3849   2.650   2.299   0.173  0.0035 -0.0008  0.0051
  233SOL     OW 3850   0.925   4.665   2.907 -0.1091 -0.0665 -0.4852
  233SOL    HW1 3851   0.956   4.599   2.969 -1.0396  0.3490  0.4617
  233SOL    HW2 3852   1.005   4.690   2.861  0.5421 -1.8317 -0.4148
  233SOL     MW 3853   0.940   4.659   2.909  0.0035 -0.0008  0.0051
  234SOL     OW 3854   1.912   4.665   2.524  0.0296  0.3060 -0.6478
  234SOL    HW1 3855   1.823   4.688   2.496 -0.8358  0.3179  1.8801
  234SOL    HW2 3856   1.901   4.664   2.619  0.2920 -0.8195 -0.6175
  234SOL     MW 3857   1.898   4.668   2.533  0.0035 -0.0008  0.0051
  235SOL     OW 3858   1.823   3.062   0.169 -0.4090 -0.1476  0.4052
  235SOL    HW1 3859   1.898   3.004   0.159 -0.1959 -0.1824  2.0397
  235SOL    HW2 3860   1.819   3.070   0.264  0.4189 -1.1778  0.5424
  235SOL     MW 3861   1.832   3.055   0.180  0.0035 -0.0008  0.0051
  236SOL     OW 3862   2.019   4.387   0.059 -0.0830  0.6218 -0.3657
  236SOL    HW1 3863   1.976   4.309   0.024 -0.7317  0.3654  0.9578
  236SOL    HW2 3864   1.941   4.442   0.051 -0.2917  0.7998  2.0974
  236SOL     MW 3865   2.003   4.384   0.053  0.0035 -0.0008  0.0051
  237SOL     OW 3866   3.544   4.871   0.049  0.0753 -0.0734  0.0768
  237SOL    HW1 3867   3.599   4.911  -0.018 -0.0915  0.2894  0.1582
  237SOL    HW2 3868   3.502   4.793   0.011 -1.7047  1.0259 -0.3015
  237SOL     MW 3869   3.546   4.866   0.035  0.0035 -0.0008  0.0051
  238SOL     OW 3870   4.128   1.411   0.024  0.2153  0.3237  0.1807
  238SOL    HW1 3871   4.066   1.344   0.050  0.7456  0.1297  0.9626
  238SOL    HW2 3872   4.075   1.490   0.019  0.5328  0.6988  2.0814
  238SOL     MW 3873   4.113   1.413   0.027  0.0035 -0.0008  0.0051
  239SOL     OW 3874   4.909   0.803   0.048  0.0906  0.4391 -0.1954
  239SOL    HW1 3875   4.972   0.835   0.113 -0.8074  0.3338  0.7481
  239SOL    HW2 3876   4.909   0.878  -0.012  0.0947  0.9802  0.4716
  239SOL     MW 3877   4.917   0.817   0.048  0.0035 -0.0008  0.0051
  240SOL     OW 3878   3.000   1.075   0.041 -0.5357  0.3631  0.3126
  240SOL    HW1 3879   3.024   1.130  -0.034  2.0720 -1.2079 -0.1231
  240SOL    HW2 3880   3.085   1.043   0.071 -0.7205 -0.6769 -0.2191
  240SOL     MW 3881   3.015   1.078   0.035  0.0035 -0.0008  0.0051
  241SOL     OW 3882   2.297   1.467   2.574 -0.1934  0.4577  0.1138
  241SOL    HW1 3883   2.344   1.409   2.634 -1.0047 -1.1591 -0.7484
  241SOL    HW2 3884   2.293   1.546   2.627  0.1175 -1.4060  3.1122
  241SOL     MW 3885   2.303   1.470   2.589  0.0035 -0.0008  0.0051
  242SOL     OW 3886   3.814   3.431   0.085  0.2611 -0.3338 -0.3371
  242SOL    HW1 3887   3.849   3.419   0.173  1.4869 -2.5746 -1.0572
  242SOL    HW2 3888   3.746   3.498   0.092  0.8990  0.5323 -1.9729
  242SOL     MW 3889   3.809   3.438   0.098  0.0035 -0.0008  0.0051
  243SOL     OW 3890   4.838   0.070   0.205 -0.6747  0.2836  0.1309
  243SOL    HW1 3891   4.848   0.080   0.111  1.1699  0.4453  0.3099
  243SOL    HW2 3892   4.890   0.141   0.244 -1.8296  0.5539  1.2691
  243SOL     MW 3893   4.846   0.080   0.198  0.0035 -0.0008  0.0051
  244SOL     OW 3894   3.830   0.209   3.021 -0.4255 -0.3611 -0.2077
  244SOL    HW1 3895   3.754   0.196   3.077 -0.5978  1.4515  0.0337
  244SOL    HW2 3896   3.884   0.130   3.033 -0.8800 -0.5073  0.9491
  244SOL     MW 3897   3.827   0.197   3.030  0.0035 -0.0008  0.0051
  245SOL     OW 3898   1.744   0.608   3.066  0.1818  0.3475 -0.4763
  245SOL    HW1 3899   1.839   0.596   3.064  0.1312 -0.1391 -0.2904
  245SOL    HW2 3900   1.729   0.672   3.135 -0.9717 -1.6054  1.2122
  245SOL     MW 3901   1.754   0.615   3.074  0.0035 -0.0008  0.0051
  246SOL     OW 3902   2.215   4.942   0.244 -0.2106  0.0499  0.3625
  246SOL    HW1 3903   2.202   4.987   0.161  1.0836 -0.6965 -0.2602
  246SOL    HW2 3904   2.263   5.006   0.298 -0.8340  1.8853 -1.1384
  246SOL     MW 3905   2.219   4.957   0.240  0.0035 -0.0008  0.0051
  247SOL     OW 3906   4.644   0.184   2.623  0.4387  0.4220  0.0394
  247SOL    HW1 3907   4.725   0.138   2.603  0.7588  0.1846  1.7216
  247SOL    HW2 3908   4.631   0.172   2.717  0.5049 -1.4717 -0.1622
  247SOL     MW 3909   4.653   0.176   2.633  0.0035 -0.0008  0.0051
  248SOL     OW 3910   3.406   0.938   2.714 -0.1749 -0.7736  0.0640
  248SOL    HW1 3911   3.354   1.004   2.761  0.3824  0.2240 -0.6768
  248SOL    HW2 3912   3.342   0.877   2.678  0.3742 -0.0633 -2.3174
  248SOL     MW 3913   3.391   0.939   2.715  0.0035 -0.0008  0.0051
  249SOL     OW 3914   3.142   4.686   0.132 -0.3062 -0.4746  0.2919
  249SOL    HW1 3915   3.146   4.680   0.227  0.5827  0.4689  0.3330
  249SOL    HW2 3916   3.074   4.621   0.115 -1.5190  0.7228  0.3723
  249SOL     MW 3917   3.133   4.676   0.142  0.0035 -0.0008  0.0051
  250SOL     OW 3918   3.775   0.546   2.445 -0.2046 -0.3600  0.0640
  250SOL    HW1 3919   3.746   0.512   2.360  1.6572  0.4864 -0.9760
  250SOL    HW2 3920   3.772   0.641   2.431 -1.0864 -0.1066  1.6695
  250SOL     MW 3921   3.771   0.554   2.432  0.0035 -0.0008  0.0051
  251SOL     OW 3922   3.065   1.253   2.916 -0.2672 -0.2001  0.3361
  251SOL    HW1 3923   3.072   1.345   2.938  1.3460  0.0227 -0.9109
  251SOL    HW2 3924   3.024   1.252   2.829  0.8514  1.2535 -0.2488
  251SOL     MW 3925   3.061   1.265   2.908  0.0035 -0.0008  0.0051
  252SOL     OW 3926   1.873   0.201   2.922  0.0454  0.0933 -0.0326
  252SOL    HW1 3927   1.933   0.230   2.853  2.7298 -0.0786  2.0504
  252SOL    HW2 3928   1.820   0.279   2.940  2.2133  1.5646  0.4053
  252SOL     MW 3929   1.874   0.215   2.916  0.0035 -0.0008  0.0051
  253SOL     OW 3930   3.437   1.398   2.857 -0.4606 -0.2048 -0.6008
  253SOL    HW1 3931   3.403   1.433   2.939  1.4568 -0.9505  0.5939
  253SOL    HW2 3932   3.391   1.443   2.786  1.4380  0.4624 -1.4996
  253SOL     MW 3933   3.427   1.408   2.858  0.0035 -0.0008  0.0051
  254SOL     OW 3934   3.459   0.613   0.132  0.0332 -0.3272 -0.4060
  254SOL    HW1 3935   3.491   0.692   0.176  1.0389  0.6566 -2.7398
  254SOL    HW2 3936   3.489   0.629   0.043 -0.3808  0.8602 -0.3511
  254SOL     MW 3937   3.467   0.625   0.126  0.0035 -0.0008  0.0051
  255SOL     OW 3938   4.236   4.448   2.741  0.2473 -0.5724 -0.0645
  255SOL    HW1 3939   4.320   4.419   2.705 -0.3318 -0.5665 -1.4898
  255SOL    HW2 3940   4.252   4.540   2.764 -1.7040 -0.2408  0.1528
  255SOL     MW 3941   4.249   4.456   2.739  0.0035 -0.0008  0.0051
  256SOL     OW 3942   2.909   0.098   0.356 -0.1946 -0.4265 -0.4153
  256SOL    HW1 3943   2.974   0.156   0.395  0.0437  0.0711 -1.5181
  256SOL    HW2 3944   2.938   0.019   0.402  2.4134  0.9530  0.5005
  256SOL     MW 3945   2.922   0.095   0.367  0.0035 -0.0008  0.0051
  257SOL     OW 3946   1.820   0.517   2.751 -0.0248  0.1523  0.1820
  257SOL    HW1 3947   1.774   0.456   2.808  2.9738 -3.7800 -1.1335
  257SOL    HW2 3948   1.785   0.603   2.774 -0.3658 -0.3069  1.4332
  257SOL     MW 3949   1.809   0.520   2.761  0.0035 -0.0008  0.0051
  258SOL     OW 3950   2.877   2.095   0.047  0.3769 -0.1906  0.3669
  258SOL    HW1 3951   2.812   2.139   0.102  0.8594  0.6079  0.3067
  258SOL    HW2 3952   2.948   2.159   0.044  1.8348 -1.7555 -0.5281
  258SOL     MW 3953   2.878   2.109   0.054  0.0035 -0.0008  0.0051
  259SOL     OW 3954   3.751   5.077   2.746  0.2386 -0.3422  0.4030
  259SOL    HW1 3955   3.772   5.170   2.744 -3.1363  0.5699  1.8835
  259SOL    HW2 3956   3.827   5.038   2.703  0.4401 -1.6329  1.8703
  259SOL     MW 3957   3.764   5.084   2.740  0.0035 -0.0008  0.0051
  260SOL     OW 3958   2.617   4.673   0.351  0.1406  0.3466  0.0277
  260SOL    HW1 3959   2.696   4.714   0.387  0.5983 -1.8858  1.8276
  260SOL    HW2 3960   2.650   4.587   0.325 -0.7105  0.5353 -1.8215
  260SOL     MW 3961   2.632   4.667   0.352  0.0035 -0.0008  0.0051
  261SOL     OW 3962   2.420   2.964   0.371  0.1987 -0.4876 -0.1972
  261SOL    HW1 3963   2.421   3.052   0.409 -0.6991 -1.0147  1.1607
  261SOL    HW2 3964   2.484   2.976   0.302 -1.0260 -0.2669 -1.3343
  261SOL     MW 3965   2.428   2.977   0.367  0.0035 -0.0008  0.0051
  262SOL     OW 3966   0.611   0.055   2.560 -0.1271 -0.1510  0.2592
  262SOL    HW1 3967   0.596   0.008   2.479 -0.9036 -1.1381  0.9465
  262SOL    HW2 3968   0.706   0.067   2.556 -0.0894 -0.5570 -0.1400
  262SOL     MW 3969   0.622   0.051   2.549  0.0035 -0.0008  0.0051
  263SOL     OW 3970   2.142   3.811   2.939  0.2994 -0.0619 -0.2410
  263SOL    HW1 3971   2.193   3.782   2.863 -0.7943 -0.1613 -0.9720
  263SOL    HW2 3972   2.157   3.742   3.004  0.6216 -0.2657 -0.5316
  263SOL     MW 3973   2.151   3.798   2.937  0.0035 -0.0008  0.0051
  264SOL     OW 3974   3.069   4.631   0.388  0.2010 -0.2015  0.0950
  264SOL    HW1 3975   3.103   4.645   0.476 -0.1192  1.3190 -0.0083
  264SOL    HW2 3976   2.998   4.695   0.379 -0.5888 -1.0379  0.1174
  264SOL     MW 3977   3.064   4.641   0.398  0.0035 -0.0008  0.0051
  265SOL     OW 3978   1.666   4.903   2.845 -0.1870  0.4749 -0.2165
  265SOL    HW1 3979   1.711   4.976   2.802  1.3564  0.8173  1.8135
  265SOL    HW2 3980   1.694   4.919   2.936 -0.3949  1.3023 -0.2880
  265SOL     MW 3981   1.676   4.915   2.851  0.0035 -0.0008  0.0051
  266SOL     OW 3982   4.658   1.878   0.024  0.0276  0.0443  0.0913
  266SOL    HW1 3983   4.631   1.966   0.048 -3.6719  0.1897 -3.4590
  266SOL    HW2 3984   4.578   1.824   0.029 -0.3762  0.6439  0.1770
  266SOL     MW 3985   4.644   1.882   0.028  0.0035 -0.0008  0.0051
  267SOL     OW 3986   4.482   2.869   2.917  0.3890  0.0121 -0.4341
  267SOL    HW1 3987   4.422   2.826   2.856 -0.7121  1.4391 -0.3887
  267SOL    HW2 3988   4.443   2.952   2.942  0.1342 -0.4360  0.7070
  267SOL     MW 3989   4.469   2.874   2.912  0.0035 -0.0008  0.0051
  268SOL     OW 3990   3.983   0.472   3.046 -0.1569 -0.2337 -0.2014
  268SOL    HW1 3991   3.925   0.396   3.042 -0.0098 -0.5322  2.1016
  268SOL    HW2 3992   4.008   0.487   2.955  0.6336 -0.5955 -0.0492
  268SOL     MW 3993   3.978   0.464   3.034  0.0035 -0.0008  0.0051
  269SOL     OW 3994   3.791   0.247   2.749 -0.3513 -0.0382 -0.3823
  269SOL    HW1 3995   3.730   0.316   2.724  0.0329  1.1246  1.6845
  269SOL    HW2 3996   3.791   0.246   2.845  0.2133 -2.5075 -0.3321
  269SOL     MW 3997   3.783   0.256   2.759  0.0035 -0.0008  0.0051
  270SOL     OW 3998   2.610   3.021   0.157 -0.4014 -0.1952 -0.5890
  270SOL    HW1 3999   2.627   3.113   0.177 -0.5873  0.0014 -1.3089
  270SOL    HW2 4000   2.689   2.969   0.172 -0.6181 -0.1784  0.6827
  270SOL     MW 4001   2.622   3.026   0.162  0.0035 -0.0008  0.0051
  271SOL     OW 4002   3.755   4.966   2.988 -0.0939 -0.1565 -0.0428
  271SOL    HW1 4003   3.745   5.015   2.906 -1.2042 -0.4291 -0.0797
  271SOL    HW2 4004   3.790   4.883   2.955 -0.5928  0.2488 -1.6790
  271SOL     MW 4005   3.759   4.961   2.973  0.0035 -0.0008  0.0051
  272SOL     OW 4006   2.836   2.082   2.773 -0.2138 -0.4969  0.3913
  272SOL    HW1 4007   2.773   2.146   2.806  1.2967  0.2325  2.0144
  272SOL    HW2 4008   2.800   2.052   2.689 -0.1349 -0.1246  0.2226
  272SOL     MW 4009   2.823   2.086   2.766  0.0035 -0.0008  0.0051
  273SOL     OW 4010   3.854   3.452   0.372 -0.1473 -0.1183  0.4479
  273SOL    HW1 4011   3.872   3.532   0.421  0.8654 -0.5419  0.7873
  273SOL    HW2 4012   3.851   3.380   0.435 -2.7321 -0.5441 -0.0219
  273SOL     MW 4013   3.856   3.453   0.387  0.0035 -0.0008  0.0051
  274SOL     OW 4014   0.981   2.829   0.102  0.0293 -0.2652  0.0558
  274SOL    HW1 4015   0.967   2.750   0.154 -2.3971 -0.3518 -0.6081
  274SOL    HW2 4016   0.904   2.834   0.045  0.4655 -2.9385 -0.9291
  274SOL     MW 4017   0.969   2.820   0.101  0.0035 -0.0008  0.0051
  275SOL     OW 4018   2.467   2.638   2.963 -0.0829 -0.0252 -0.0672
  275SOL    HW1 4019   2.383   2.623   3.005 -0.2637  2.5797  0.7179
  275SOL    HW2 4020   2.453   2.599   2.877 -0.6686  0.3258 -0.1392
  275SOL     MW 4021   2.454   2.631   2.958  0.0035 -0.0008  0.0051
  276SOL     OW 4022   1.681   2.028   2.876  0.1072 -0.0923 -0.2994
  276SOL    HW1 4023   1.622   2.052   2.804  0.2236 -0.4022 -0.5022
  276SOL    HW2 4024   1.707   2.113   2.912  1.6069  0.2092 -1.9464
  276SOL     MW 4025   1.676   2.042   2.871  0.0035 -0.0008  0.0051
  277SOL     OW 4026   2.226   2.533   2.996  0.1203 -0.2031  0.4323
  277SOL    HW1 4027   2.238   2.477   3.073 -0.2202  1.7937  2.0413
  277SOL    HW2 4028   2.209   2.473   2.923  0.4991 -0.1317  0.2862
  277SOL     MW 4029   2.225   2.518   2.997  0.0035 -0.0008  0.0051
  278SOL     OW 4030   2.425   3.434   0.296  0.2183  0.1077 -0.2251
  278SOL    HW1 4031   2.335   3.463   0.282 -0.5520 -1.9328  0.1725
  278SOL    HW2 4032   2.479   3.513   0.286  1.3041 -0.6943 -0.9716
  278SOL     MW 4033   2.420   3.448   0.293  0.0035 -0.0008  0.0051
  279SOL     OW 4034   2.162   3.598   0.020  0.1947 -0.9784 -0.6626
  279SOL    HW1 4035   2.164   3.570   0.111  0.5535 -1.7602 -0.8977
  279SOL    HW2 4036   2.124   3.523  -0.026  0.1186 -0.9146 -0.7052
  279SOL     MW 4037   2.157   3.584   0.026  0.0035 -0.0008  0.0051
  280SOL     OW 4038   4.596   2.153   0.088  0.5156 -0.0556 -0.4048
  280SOL    HW1 4039   4.687   2.161   0.119  0.0953 -0.4874  1.0192
  280SOL    HW2 4040   4.545   2.142   0.168  0.8508 -2.2381 -0.4305
  280SOL     MW 4041   4.602   2.153   0.103  0.0035 -0.0008  0.0051
  281SOL     OW 4042   1.442   3.358   0.196 -0.1850 -0.3426 -0.2995
  281SOL    HW1 4043   1.498   3.295   0.151  1.6747  0.7672  0.3590
  281SOL    HW2 4044   1.502   3.392   0.261 -1.8156 -0.9564  1.6527
  281SOL     MW 4045   1.457   3.354   0.199  0.0035 -0.0008  0.0051
  282SOL     OW 4046   4.112   2.463   0.399 -0.3117  0.0811  0.1807
  282SOL    HW1 4047   4.098   2.391   0.461 -2.4501 -0.7560 -1.1566
  282SOL    HW2 4048   4.162   2.528   0.449  3.2706 -1.7294 -0.7128
  282SOL     MW 4049   4.116   2.462   0.414  0.0035 -0.0008  0.0051
  283SOL     OW 4050   2.065   0.817   2.897  0.4467  0.2085  0.4378
  283SOL    HW1 4051   2.117   0.897   2.904  0.3462  0.4290 -1.0461
  283SOL    HW2 4052   2.120   0.765   2.838  2.1778  1.0165  1.2617
  283SOL     MW 4053   2.079   0.821   2.890  0.0035 -0.0008  0.0051
  284SOL     OW 4054   3.966   2.728   0.065 -0.5542  0.1428 -0.3525
  284SOL    HW1 4055   4.040   2.724   0.004  0.8438 -0.0036  1.2862
  284SOL    HW2 4056   4.009   2.750   0.147 -0.3899 -0.5464 -0.2436
  284SOL     MW 4057   3.981   2.730   0.068  0.0035 -0.0008  0.0051
  285SOL     OW 4058   1.078   2.072   0.076 -0.3339  0.2759  0.3640
  285SOL    HW1 4059   1.110   2.162   0.082 -2.2932  1.0521  0.0897
  285SOL    HW2 4060   1.096   2.045   0.166 -0.7435  0.1891  0.4242
  285SOL     MW 4061   1.084   2.080   0.089  0.0035 -0.0008  0.0051
  286SOL     OW 4062   3.564   2.526   0.238  0.4030  0.3987 -0.3333
  286SOL    HW1 4063   3.500   2.503   0.171 -1.5460  0.2824  1.4554
  286SOL    HW2 4064   3.509   2.523   0.316  0.7124  0.4167 -0.1110
  286SOL     MW 4065   3.549   2.522   0.240  0.0035 -0.0008  0.0051
  287SOL     OW 4066   2.458   2.431   2.756 -0.3609  0.4278  0.1689
  287SOL    HW1 4067   2.527   2.383   2.803  0.1047 -3.0193 -3.4133
  287SOL    HW2 4068   2.504   2.453   2.675  0.2844  0.7473  0.6150
  287SOL     MW 4069   2.473   2.427   2.752  0.0035 -0.0008  0.0051
  288SOL     OW 4070   2.809   2.873   2.899 -0.6393  0.2310  0.3417
  288SOL    HW1 4071   2.714   2.888   2.906 -0.9664 -0.6375 -1.5378
  288SOL    HW2 4072   2.818   2.817   2.822 -1.5120  0.1501  0.2801
  288SOL     MW 4073   2.797   2.867   2.890  0.0035 -0.0008  0.0051
  289SOL     OW 4074   3.072   2.306   3.075  0.5665  0.1709 -0.1050
  289SOL    HW1 4075   3.125   2.291   2.997 -0.0592  0.5976 -0.6191
  289SOL    HW2 4076   3.127   2.332   3.149 -0.0755  1.0204  0.0876
  289SOL     MW 4077   3.086   2.307   3.075  0.0035 -0.0008  0.0051
  290SOL     OW 4078   4.252   3.346   2.674 -0.1407 -0.0452 -0.3426
  290SOL    HW1 4079   4.332   3.303   2.645 -0.1710 -0.3872  0.0742
  290SOL    HW2 4080   4.269   3.363   2.767  1.2420 -0.7774 -0.4397
  290SOL     MW 4081   4.265   3.342   2.682  0.0035 -0.0008  0.0051
  291SOL     OW 4082   4.591   1.499   0.093 -0.2432 -0.5663  0.2427
  291SOL    HW1 4083   4.647   1.435   0.050 -0.2859 -1.9518  2.1147
  291SOL    HW2 4084   4.522   1.447   0.135 -1.4700 -0.2524 -1.2765
  291SOL     MW 4085   4.589   1.484   0.093  0.0035 -0.0008  0.0051
  292SOL     OW 4086   3.984   0.992   3.049  0.1723  0.2846 -0.1335
  292SOL    HW1 4087   4.037   1.006   2.971 -0.7758  2.6100 -0.4420
  292SOL    HW2 4088   4.032   0.926   3.099 -0.0874  0.0256 -0.2232
  292SOL     MW 4089   3.997   0.985   3.045  0.0035 -0.0008  0.0051
  293SOL     OW 4090   4.212   2.713   3.019 -0.2300  0.0953 -0.5975
  293SOL    HW1 4091   4.197   2.762   2.938  0.7286 -1.0703 -1.5258
  293SOL    HW2 4092   4.243   2.778   3.083  2.6544 -0.9200 -0.8237
  293SOL     MW 4093   4.214   2.728   3.017  0.0035 -0.0008  0.0051
  294SOL     OW 4094   3.300   2.794   0.229  0.3311 -0.3488  0.1391
  294SOL    HW1 4095   3.226   2.840   0.190 -0.5924 -1.8285  0.0384
  294SOL    HW2 4096   3.330   2.844   0.304  1.8287 -0.3631 -0.4043
  294SOL     MW 4097   3.295   2.806   0.234  0.0035 -0.0008  0.0051
  295SOL     OW 4098   4.210   2.332   0.074 -0.0918 -0.3763 -0.3214
  295SOL    HW1 4099   4.132   2.383   0.097  0.0229 -0.0413 -0.6539
  295SOL    HW2 4100   4.275   2.355   0.140 -0.0488  2.1742 -1.1434
  295SOL     MW 4101   4.208   2.342   0.086  0.0035 -0.0008  0.0051
  296SOL     OW 4102   4.223   0.063   2.645  0.0555 -0.1024  0.1243
  296SOL    HW1 4103   4.248   0.131   2.706 -0.1263 -1.3818  1.6845
  296SOL    HW2 4104   4.142   0.100   2.608 -0.2937 -0.1992  0.7741
  296SOL     MW 4105   4.215   0.077   2.648  0.0035 -0.0008  0.0051
  297SOL     OW 4106   0.114   2.322   0.140 -0.4465  0.1641 -0.2076
  297SOL    HW1 4107   0.182   2.389   0.150 -0.9679  0.6249  0.2902
  297SOL    HW2 4108   0.033   2.369   0.126 -0.0765  0.6623 -0.7156
  297SOL     MW 4109   0.113   2.337   0.140  0.0035 -0.0008  0.0051
  298SOL     OW 4110   2.849   1.881   2.954 -0.3230  0.1755  0.2437
  298SOL    HW1 4111   2.849   1.958   2.896  0.1202 -1.1331 -1.5824
  298SOL    HW2 4112   2.886   1.924   3.032 -0.0675  1.0358 -0.3323
  298SOL     MW 4113   2.854   1.897   2.957  0.0035 -0.0008  0.0051
  299SOL     OW 4114   2.947   1.237   2.659 -0.4371 -0.1461  0.0257
  299SOL    HW1 4115   2.895   1.159   2.675 -0.0835 -0.4116 -0.1092
  299SOL    HW2 4116   2.891   1.310   2.630  2.2158  1.5439 -1.2359
  299SOL     MW 4117   2.933   1.236   2.657  0.0035 -0.0008  0.0051
  300SOL     OW 4118   2.818   2.836   0.206 -0.3163  0.4452 -0.1136
  300SOL    HW1 4119   2.799   2.769   0.141  0.4246 -0.8347  0.9578
  300SOL    HW2 4120   2.906   2.871   0.191 -1.0347  2.0228 -0.8880
  300SOL     MW 4121   2.827   2.832   0.196  0.0035 -0.0008  0.0051
  301SOL     OW 4122   3.072   2.933   0.171 -0.1499 -0.2284 -0.2784
  301SOL    HW1 4123   3.063   2.991   0.247  0.0201  1.1351 -1.2579
  301SOL    HW2 4124   3.053   2.992   0.099  0.2443  0.5403  0.2302
  301SOL     MW 4125   3.068   2.948   0.172  0.0035 -0.0008  0.0051
  302SOL     OW 4126   4.634   2.817   0.072 -0.0975  0.2559 -0.4622
  302SOL    HW1 4127   4.583   2.843  -0.005 -0.4320  0.6191 -0.1260
  302SOL    HW2 4128   4.722   2.850   0.058  0.0426 -0.2022 -0.6702
  302SOL     MW 4129   4.639   2.825   0.060  0.0035 -0.0008  0.0051
  303SOL     OW 4130   2.359   0.016   0.409  0.3314  0.7988  0.7889
  303SOL    HW1 4131   2.438   0.069   0.422  0.5144  0.4378  1.1636
  303SOL    HW2 4132   2.355  -0.035   0.490 -1.0018 -1.7108 -0.7459
  303SOL     MW 4133   2.369   0.017   0.421  0.0035 -0.0008  0.0051
  304SOL     OW 4134   2.372   4.221   0.087  0.1074 -0.2915  0.1860
  304SOL    HW1 4135   2.304   4.176   0.037  1.3473 -0.3027 -1.5885
  304SOL    HW2 4136   2.350   4.314   0.077 -1.2888 -0.4540  1.3205
  304SOL     MW 4137   2.360   4.228   0.079  0.0035 -0.0008  0.0051
  305SOL     OW 4138   4.243   0.618   2.438  0.2273 -0.4827 -0.3824
  305SOL    HW1 4139   4.304   0.586   2.372  0.3087  0.6302 -0.8691
  305SOL    HW2 4140   4.287   0.602   2.522  0.7461  0.2562 -0.5028
  305SOL     MW 4141   4.257   0.612   2.441  0.0035 -0.0008  0.0051
  306SOL     OW 4142   1.877   4.144   3.068 -0.1333  0.1399 -0.3398
  306SOL    HW1 4143   1.845   4.178   2.984 -0.7291 -1.5118 -0.8027
  306SOL    HW2 4144   1.956   4.096   3.044  0.2355  1.1351 -1.1975
  306SOL     MW 4145   1.883   4.143   3.054  0.0035 -0.0008  0.0051
  307SOL     OW 4146   0.257   4.735   3.005  0.4095  0.6190  0.4156
  307SOL    HW1 4147   0.208   4.711   3.084  1.1452 -3.2677 -0.1212
  307SOL    HW2 4148   0.344   4.711   3.035 -0.6387 -3.0325  1.1077
  307SOL     MW 4149   0.262   4.728   3.019  0.0035 -0.0008  0.0051
  308SOL     OW 4150   1.747   3.351   2.997 -0.3533  0.2443  0.3787
  308SOL    HW1 4151   1.702   3.276   3.037  0.3389 -1.4451 -1.8072
  308SOL    HW2 4152   1.684   3.423   2.994 -0.1426  0.3927 -1.9456
  308SOL     MW 4153   1.733   3.351   3.002  0.0035 -0.0008  0.0051
  309SOL     OW 4154   4.050   0.526   2.785  0.0401 -0.2452 -0.3271
  309SOL    HW1 4155   4.014   0.612   2.763  0.8620  0.2440  0.1799
  309SOL    HW2 4156   4.056   0.478   2.702  1.3571 -1.4251  0.3966
  309SOL     MW 4157   4.046   0.531   2.771  0.0035 -0.0008  0.0051
  310SOL     OW 4158   3.372   4.675   3.040  0.0919  0.7688  0.1892
  310SOL    HW1 4159   3.341   4.673   2.950 -0.5629  0.0246  0.4211
  310SOL    HW2 4160   3.292   4.682   3.092 -0.3949 -0.0953 -0.4146
  310SOL     MW 4161   3.358   4.676   3.035  0.0035 -0.0008  0.0051
  311SOL     OW 4162   3.969   0.185   2.561 -0.0142  0.0895  0.6798
  311SOL    HW1 4163   3.906   0.193   2.632 -1.5001  1.0489 -0.6684
  311SOL    HW2 4164   3.999   0.274   2.542  0.7264 -0.1845  0.5252
  311SOL     MW 4165   3.964   0.198   2.568  0.0035 -0.0008  0.0051
  312SOL     OW 4166   2.819   1.190   0.229 -0.4607 -0.1956 -0.1547
  312SOL    HW1 4167   2.881   1.146   0.171  0.4420  0.6459  0.1657
  312SOL    HW2 4168   2.870   1.262   0.265 -0.3121 -0.0118 -0.7202
  312SOL     MW 4169   2.834   1.193   0.226  0.0035 -0.0008  0.0051
  313SOL     OW 4170   2.321   4.668   2.954 -0.2219 -0.1019 -0.6634
  313SOL    HW1 4171   2.385   4.732   2.986  0.1190 -1.0734  0.7354
  313SOL    HW2 4172   2.313   4.611   3.031  0.6700 -0.2503 -0.6613
  313SOL     MW 4173   2.329   4.669   2.968  0.0035 -0.0008  0.0051
  314SOL     OW 4174   2.169   3.514   0.282 -0.3639  0.1096  0.5261
  314SOL    HW1 4175   2.179   3.591   0.338 -0.7200  0.8264 -0.3803
  314SOL    HW2 4176   2.084   3.480   0.310 -0.4700 -0.0195  0.0428
  314SOL     MW 4177   2.159   3.519   0.293  0.0035 -0.0008  0.0051
  315SOL     OW 4178   2.969   4.932   0.173  0.0199 -0.4200  0.3246
  315SOL    HW1 4179   3.045   4.988   0.159 -0.8801  0.9052  0.4940
  315SOL    HW2 4180   3.001   4.848   0.139  1.0006 -0.0770  0.3876
  315SOL     MW 4181   2.983   4.928   0.166  0.0035 -0.0008  0.0051
  316SOL     OW 4182   2.041   0.239   2.702 -0.3884 -0.0944 -0.5526
  316SOL    HW1 4183   2.049   0.173   2.633 -0.0533 -1.4267  0.7161
  316SOL    HW2 4184   2.059   0.316   2.649  0.2670 -0.1596 -0.4375
  316SOL     MW 4185   2.044   0.240   2.686  0.0035 -0.0008  0.0051
  317SOL     OW 4186   1.656   4.727   2.434  0.5318  0.7126  0.3737
  317SOL    HW1 4187   1.675   4.821   2.430  2.4497  0.3254 -1.1413
  317SOL    HW2 4188   1.594   4.717   2.506 -0.1208 -1.6904 -0.4438
  317SOL     MW 4189   1.651   4.738   2.443  0.0035 -0.0008  0.0051
  318SOL     OW 4190   2.854   0.200   0.106  0.1487 -0.2569 -0.0961
  318SOL    HW1 4191   2.871   0.161   0.192 -1.2766 -0.2999  0.1865
  318SOL    HW2 4192   2.832   0.117   0.064 -0.6047 -0.0487 -0.1323
  318SOL     MW 4193   2.853   0.184   0.112  0.0035 -0.0008  0.0051
  319SOL     OW 4194   2.031   2.893   0.179 -0.1487 -0.3125 -0.2173
  319SOL    HW1 4195   2.020   2.805   0.142 -1.6178 -0.1212 -0.2928
  319SOL    HW2 4196   2.093   2.882   0.251  0.6250  1.6277 -0.5309
  319SOL     MW 4197   2.038   2.880   0.183  0.0035 -0.0008  0.0051
  320SOL     OW 4198   2.864   4.808   0.401 -0.4922 -0.0036 -0.2107
  320SOL    HW1 4199   2.863   4.840   0.311  0.0980  0.0369 -0.2065
  320SOL    HW2 4200   2.914   4.881   0.438  0.1221 -1.1400  1.2966
  320SOL     MW 4201   2.870   4.822   0.394  0.0035 -0.0008  0.0051
  321SOL     OW 4202   3.988   0.816   2.728 -0.2334  0.3097  0.2895
  321SOL    HW1 4203   4.027   0.903   2.742 -2.1903  1.1483  0.8367
  321SOL    HW2 4204   4.011   0.800   2.636  1.5014  1.5130  0.4562
  321SOL     MW 4205   3.996   0.825   2.718  0.0035 -0.0008  0.0051
  322SOL     OW 4206   4.361   2.390   0.287 -0.0691  0.4584 -0.1823
  322SOL    HW1 4207   4.270   2.401   0.313 -0.3974 -1.5505 -0.3457
  322SOL    HW2 4208   4.383   2.301   0.315  0.2524  0.5718 -0.0708
  322SOL     MW 4209   4.352   2.380   0.294  0.0035 -0.0008  0.0051
  323SOL     OW 4210   2.984   4.180   0.303 -0.0213 -0.3176 -0.3097
  323SOL    HW1 4211   3.041   4.256   0.301  0.9709 -1.0025  0.5553
  323SOL    HW2 4212   2.946   4.172   0.216  0.8474  1.3363 -0.8708
  323SOL     MW 4213   2.986   4.189   0.291  0.0035 -0.0008  0.0051
  324SOL     OW 4214   3.192   4.595   0.650  0.3240 -0.5530  0.5162
  324SOL    HW1 4215   3.259   4.532   0.625  0.5118 -0.2868  0.3355
  324SOL    HW2 4216   3.133   4.550   0.710 -0.7164  0.6781  0.4691
  324SOL     MW 4217   3.193   4.581   0.655  0.0035 -0.0008  0.0051
  325SOL     OW 4218   2.256   4.178   0.338 -0.1805 -0.0029  0.0530
  325SOL    HW1 4219   2.175   4.230   0.345  0.1789  0.4379  1.2947
  325SOL    HW2 4220   2.295   4.203   0.255 -0.2073 -0.0141  0.0368
  325SOL     MW 4221   2.250   4.188   0.328  0.0035 -0.0008  0.0051
  326SOL     OW 4222   2.633   0.996   0.138  0.1212 -0.0728  0.1599
  326SOL    HW1 4223   2.684   1.059   0.188  0.3569  0.2413 -0.4599
  326SOL    HW2 4224   2.622   0.919   0.194 -1.7116  0.2408  0.2781
  326SOL     MW 4225   2.638   0.994   0.152  0.0035 -0.0008  0.0051
  327SOL     OW 4226   3.666   0.870   2.668  0.0826 -0.4300  0.1039
  327SOL    HW1 4227   3.578   0.908   2.669  0.3433  0.2353  1.4528
  327SOL    HW2 4228   3.690   0.874   2.761  1.6725  1.5430 -0.3229
  327SOL     MW 4229   3.657   0.875   2.681  0.0035 -0.0008  0.0051
  328SOL     OW 4230   4.344   2.464   2.972  0.0018  0.2383  0.1014
  328SOL    HW1 4231   4.295   2.403   3.027  0.9293 -0.7382 -0.1251
  328SOL    HW2 4232   4.288   2.542   2.970  0.1337  0.4392  2.2501
  328SOL     MW 4233   4.330   2.466   2.979  0.0035 -0.0008  0.0051
  329SOL     OW 4234   2.340   4.706   0.256  0.1819  0.3516  0.2581
  329SOL    HW1 4235   2.430   4.725   0.282 -0.3191  0.9697  1.5880
  329SOL    HW2 4236   2.294   4.789   0.247 -3.0280 -1.3487 -0.5948
  329SOL     MW 4237   2.345   4.719   0.258  0.0035 -0.0008  0.0051
  330SOL     OW 4238   3.322   4.823   0.734 -0.1701  0.0752 -0.2087
  330SOL    HW1 4239   3.280   4.742   0.706  1.7599 -0.4554 -1.8018
  330SOL    HW2 4240   3.393   4.796   0.793  0.0744 -1.2161 -1.0488
  330SOL     MW 4241   3.326   4.809   0.738  0.0035 -0.0008  0.0051
  331SOL     OW 4242   2.005   4.300   0.329  0.0479  1.0816 -0.7744
  331SOL    HW1 4243   2.010   4.375   0.389  0.4069 -0.1248  0.7752
  331SOL    HW2 4244   1.994   4.337   0.241 -1.1194  0.2330 -1.0084
  331SOL     MW 4245   2.004   4.315   0.325  0.0035 -0.0008  0.0051
  332SOL     OW 4246   1.014   4.266   2.779  0.0267 -0.3862 -0.1204
  332SOL    HW1 4247   0.965   4.330   2.729  0.2638 -0.8656 -0.9830
  332SOL    HW2 4248   1.032   4.198   2.714 -1.9178 -0.7233 -0.3559
  332SOL     MW 4249   1.010   4.265   2.764  0.0035 -0.0008  0.0051
  333SOL     OW 4250   4.121   2.942   2.877 -0.0283  0.9068 -0.1813
  333SOL    HW1 4251   4.108   2.992   2.796  1.2607  1.7969  0.1269
  333SOL    HW2 4252   4.054   2.973   2.937  0.1964  0.1509  0.4853
  333SOL     MW 4253   4.111   2.952   2.874  0.0035 -0.0008  0.0051
  334SOL     OW 4254   3.997   5.091   3.014  0.1917  0.2110 -0.3311
  334SOL    HW1 4255   4.043   5.100   3.098 -1.4932 -0.5575  0.7358
  334SOL    HW2 4256   3.918   5.041   3.037 -1.0711  1.0661 -2.5155
  334SOL     MW 4257   3.993   5.085   3.028  0.0035 -0.0008  0.0051
  335SOL     OW 4258   4.204   4.990   2.849  0.1669 -0.2389  0.2244
  335SOL    HW1 4259   4.145   5.018   2.920 -1.3185 -0.9902 -0.6554
  335SOL    HW2 4260   4.226   5.072   2.805  0.8134  0.5069  1.8581
  335SOL     MW 4261   4.199   5.004   2.853  0.0035 -0.0008  0.0051
  336SOL     OW 4262   3.577   4.924   2.604  0.1449  0.1577  0.1692
  336SOL    HW1 4263   3.616   4.926   2.516  0.5181 -0.8094  0.2988
  336SOL    HW2 4264   3.632   4.985   2.654 -0.0240 -0.5654  1.2787
  336SOL     MW 4265   3.590   4.932   2.599  0.0035 -0.0008  0.0051
  337SOL     OW 4266   2.954   3.071   3.044 -0.2799  0.4388 -0.4068
  337SOL    HW1 4267   2.920   3.007   2.981 -1.0049 -0.4425  0.8297
  337SOL    HW2 4268   2.895   3.145   3.034  0.4962  1.1894  0.4009
  337SOL     MW 4269   2.942   3.072   3.035  0.0035 -0.0008  0.0051
  338SOL     OW 4270   5.086   0.904   0.233  0.4609 -0.0469 -0.0962
  338SOL    HW1 4271   5.150   0.973   0.252 -1.0621  1.4502 -0.1526
  338SOL    HW2 4272   5.032   0.902   0.313  0.2152 -0.4047 -0.2713
  338SOL     MW 4273   5.087   0.913   0.246  0.0035 -0.0008  0.0051
  339SOL     OW 4274   4.930   4.760   0.085 -0.0884  0.0697 -0.5295
  339SOL    HW1 4275   5.012   4.757   0.134  0.3743  0.1408 -1.2721
  339SOL    HW2 4276   4.870   4.800   0.148  0.3015  0.1841 -0.2265
  339SOL     MW 4277   4.933   4.765   0.100  0.0035 -0.0008  0.0051
  340SOL     OW 4278   4.382   0.461   2.650 -0.3321 -0.2070 -0.4558
  340SOL    HW1 4279   4.394   0.391   2.586 -0.1619 -0.8801  0.2938
  340SOL    HW2 4280   4.455   0.521   2.637 -0.3118  0.1700  1.1462
  340SOL     MW 4281   4.393   0.460   2.640  0.0035 -0.0008  0.0051
  341SOL     OW 4282   3.088   0.580   2.921  0.0269 -0.3522  0.5672
  341SOL    HW1 4283   3.052   0.498   2.955 -0.4628 -0.2093  0.4114
  341SOL    HW2 4284   3.008   0.615   2.880  0.4241  0.1240  0.1825
  341SOL     MW 4285   3.073   0.574   2.920  0.0035 -0.0008  0.0051
  342SOL     OW 4286   1.912   4.135   2.621 -0.1091 -0.0031 -0.4114
  342SOL    HW1 4287   1.896   4.133   2.527 -0.2482  2.7807 -0.5294
  342SOL    HW2 4288   2.003   4.164   2.620 -0.3608  0.8446  0.2966
  342SOL     MW 4289   1.922   4.138   2.609  0.0035 -0.0008  0.0051
  343SOL     OW 4290   4.273   1.264   2.917  0.0603  0.1827 -0.1790
  343SOL    HW1 4291   4.313   1.347   2.890 -1.0478  0.8941  0.2835
  343SOL    HW2 4292   4.217   1.299   2.987 -0.3681 -1.3572  0.2894
  343SOL     MW 4293   4.271   1.279   2.923  0.0035 -0.0008  0.0051
  344SOL     OW 4294   4.392   0.247   2.474  0.5442  0.1072  0.4147
  344SOL    HW1 4295   4.341   0.171   2.502 -0.7875  0.2573 -1.3866
  344SOL    HW2 4296   4.484   0.225   2.491  1.0355  0.4093 -1.6522
  344SOL     MW 4297   4.397   0.234   2.480  0.0035 -0.0008  0.0051
  345SOL     OW 4298   0.846   4.138   2.436 -0.1164  0.1783  0.4459
  345SOL    HW1 4299   0.791   4.178   2.504 -2.4490 -1.1091 -0.5544
  345SOL    HW2 4300   0.828   4.044   2.446  0.5364  0.1790  1.8254
  345SOL     MW 4301   0.836   4.131   2.447  0.0035 -0.0008  0.0051
  346SOL     OW 4302   3.796   3.150   0.177  0.3882  0.3572 -0.3618
  346SOL    HW1 4303   3.844   3.115   0.102  1.2702  0.5526  0.0931
  346SOL    HW2 4304   3.768   3.238   0.151 -0.0362  1.7475  3.9672
  346SOL     MW 4305   3.798   3.157   0.164  0.0035 -0.0008  0.0051
  347SOL     OW 4306   3.316   1.158   2.853  0.0143 -0.3607  0.5886
  347SOL    HW1 4307   3.229   1.191   2.874  1.2405  3.0789  0.9667
  347SOL    HW2 4308   3.367   1.238   2.845  0.1227 -0.4095  0.7829
  347SOL     MW 4309   3.311   1.173   2.854  0.0035 -0.0008  0.0051
  348SOL     OW 4310   4.676   4.693   2.865 -0.3070  0.1333  0.2792
  348SOL    HW1 4311   4.730   4.621   2.896  1.9869  1.4006 -0.5102
  348SOL    HW2 4312   4.737   4.767   2.863 -1.5067  1.1856 -1.6971
  348SOL     MW 4313   4.691   4.694   2.868  0.0035 -0.0008  0.0051
  349SOL     OW 4314   4.606   0.197   2.894 -0.3591  0.1717  0.1066
  349SOL    HW1 4315   4.585   0.233   2.980  1.4619  2.3944 -0.2809
  349SOL    HW2 4316   4.690   0.155   2.912  0.3903  1.2335 -0.7803
  349SOL     MW 4317   4.614   0.196   2.908  0.0035 -0.0008  0.0051
  350SOL     OW 4318   4.966   2.429   0.063 -0.0024  0.2373  0.0067
  350SOL    HW1 4319   4.942   2.407  -0.027  0.4001 -0.3338  0.0343
  350SOL    HW2 4320   4.892   2.484   0.090 -1.1929 -0.7228 -1.1945
  350SOL     MW 4321   4.953   2.434   0.055  0.0035 -0.0008  0.0051
  351SOL     OW 4322   4.804   4.907   0.299 -0.1148 -0.6484 -0.0263
  351SOL    HW1 4323   4.827   4.992   0.263 -1.6232  0.2045  0.8991
  351SOL    HW2 4324   4.709   4.923   0.297  0.2927  1.9915 -1.9503
  351SOL     MW 4325   4.794   4.920   0.294  0.0035 -0.0008  0.0051
  352SOL     OW 4326   5.099   4.685   0.406 -0.4864  0.1383 -0.2721
  352SOL    HW1 4327   5.070   4.723   0.489  0.8228 -0.4866  0.5062
  352SOL    HW2 4328   5.061   4.597   0.409 -0.0381 -0.0413  0.9735
  352SOL     MW 4329   5.090   4.678   0.418  0.0035 -0.0008  0.0051
  353SOL     OW 4330   1.980   1.121   2.737 -0.5191  0.4762 -0.0281
  353SOL    HW1 4331   1.971   1.158   2.650  0.3804 -1.4351 -1.0032
  353SOL    HW2 4332   1.893   1.093   2.763 -1.4937  2.9273 -0.3544
  353SOL     MW 4333   1.967   1.122   2.729  0.0035 -0.0008  0.0051
  354SOL     OW 4334   3.140   0.402   0.187  0.3941  0.0121 -0.5733
  354SOL    HW1 4335   3.146   0.498   0.190 -1.4412  0.1661 -0.6843
  354SOL    HW2 4336   3.102   0.388   0.100 -0.8893  1.5185 -0.2935
  354SOL     MW 4337   3.136   0.413   0.176  0.0035 -0.0008  0.0051
  355SOL     OW 4338   4.026   0.447   2.512 -0.6519  0.1555 -0.4150
  355SOL    HW1 4339   4.099   0.489   2.466 -1.0450  0.1990 -1.0039
  355SOL    HW2 4340   3.948   0.497   2.491 -0.9274  0.1532  0.5482
  355SOL     MW 4341   4.025   0.459   2.503  0.0035 -0.0008  0.0051
  356SOL     OW 4342   3.372   0.820   2.955 -0.3633  0.1610 -0.1751
  356SOL    HW1 4343   3.390   0.867   2.874  0.8261 -0.8342 -0.5288
  356SOL    HW2 4344   3.365   0.729   2.925 -1.1412  0.0141  0.4046
  356SOL     MW 4345   3.374   0.814   2.940  0.0035 -0.0008  0.0051
  357SOL     OW 4346   3.266   0.939   0.091  0.0566  0.1880  0.2469
  357SOL    HW1 4347   3.227   0.857   0.120 -1.9483  1.3660  1.0652
  357SOL    HW2 4348   3.311   0.915   0.010 -1.0026  0.2419 -0.3760
  357SOL     MW 4349   3.267   0.925   0.085  0.0035 -0.0008  0.0051
  358SOL     OW 4350   3.775   0.851   2.918  0.1881  0.0586  0.1303
  358SOL    HW1 4351   3.837   0.897   2.974  1.5256  0.6547 -1.7083
  358SOL    HW2 4352   3.831   0.800   2.859 -1.1945  0.1565 -1.3519
  358SOL     MW 4353   3.791   0.850   2.917  0.0035 -0.0008  0.0051
  359SOL     OW 4354   0.971   3.024   2.867  0.1202 -0.1386  0.1990
  359SOL    HW1 4355   1.029   3.032   2.943 -0.0488 -1.7018  0.5182
  359SOL    HW2 4356   1.038   2.990   2.807 -1.1335 -0.5362 -1.0325
  359SOL     MW 4357   0.988   3.020   2.869  0.0035 -0.0008  0.0051
  360SOL     OW 4358   5.021   0.379   2.854 -0.0172 -0.1923  0.0177
  360SOL    HW1 4359   5.010   0.468   2.885  0.4478  0.0876 -0.5880
  360SOL    HW2 4360   4.953   0.366   2.788 -0.3246 -0.7170  0.4254
  360SOL     MW 4361   5.010   0.389   2.849  0.0035 -0.0008  0.0051
  361SOL     OW 4362   3.199   0.668   0.091 -0.2976  0.4323  0.1168
  361SOL    HW1 4363   3.293   0.649   0.084 -0.3542  0.4749 -0.9887
  361SOL    HW2 4364   3.169   0.683   0.001 -2.1853 -1.3600  0.3841
  361SOL     MW 4365   3.208   0.668   0.078  0.0035 -0.0008  0.0051
  362SOL     OW 4366   3.114   2.233   2.787  0.0243  0.2524  0.1279
  362SOL    HW1 4367   3.100   2.305   2.725 -2.4718  0.4506  0.8010
  362SOL    HW2 4368   3.034   2.180   2.780  0.4481 -0.3676 -0.0860
  362SOL     MW 4369   3.101   2.236   2.778  0.0035 -0.0008  0.0051
  363SOL     OW 4370   4.217   3.348   2.958 -0.2098  0.8440 -0.2334
  363SOL    HW1 4371   4.245   3.419   3.017  1.2471  0.9949 -1.0547
  363SOL    HW2 4372   4.122   3.344   2.965 -0.3806  1.1666 -2.0243
  363SOL     MW 4373   4.208   3.357   2.967  0.0035 -0.0008  0.0051
  364SOL     OW 4374   4.708   2.552   0.142 -0.1388 -0.1304 -0.5111
  364SOL    HW1 4375   4.660   2.508   0.072  0.2332 -0.6930 -0.4241
  364SOL    HW2 4376   4.687   2.644   0.124 -0.3303  0.0418  0.5471
  364SOL     MW 4377   4.699   2.558   0.130  0.0035 -0.0008  0.0051
  365SOL     OW 4378   4.934   2.366   2.881  0.3232 -0.3246  0.0476
  365SOL    HW1 4379   4.944   2.452   2.841  0.5069 -1.3955 -2.4523
  365SOL    HW2 4380   4.845   2.343   2.853  0.1685 -1.0873  1.0897
  365SOL     MW 4381   4.923   2.374   2.872  0.0035 -0.0008  0.0051
  366SOL     OW 4382   2.039   2.646   0.082 -0.0940  0.2190  0.2143
  366SOL    HW1 4383   2.095   2.627   0.007 -1.7249 -0.5482 -0.8636
  366SOL    HW2 4384   1.969   2.581   0.074 -0.1291  0.2554  0.2262
  366SOL     MW 4385   2.037   2.635   0.071  0.0035 -0.0008  0.0051
  367SOL     OW 4386   4.587   2.502   0.388  0.0429 -0.0683  0.0026
  367SOL    HW1 4387   4.651   2.507   0.317 -0.2262  0.2250 -0.2251
  367SOL    HW2 4388   4.511   2.467   0.342 -0.1469 -0.7863  0.8366
  367SOL     MW 4389   4.585   2.498   0.372  0.0035 -0.0008  0.0051
  368SOL     OW 4390   3.622   2.961   0.293 -0.1457  0.5260  0.0036
  368SOL    HW1 4391   3.677   3.020   0.241 -0.7033  0.1385 -1.0493
  368SOL    HW2 4392   3.586   2.901   0.228  0.3820  1.0789 -0.8201
  368SOL     MW 4393   3.625   2.961   0.277  0.0035 -0.0008  0.0051
  369SOL     OW 4394   4.099   2.809   0.284 -0.1490  0.1171 -0.1288
  369SOL    HW1 4395   4.039   2.877   0.314 -0.2157 -0.0239  0.0549
  369SOL    HW2 4396   4.166   2.857   0.235  0.1671 -1.2048 -1.0772
  369SOL     MW 4397   4.100   2.824   0.281  0.0035 -0.0008  0.0051
  370SOL     OW 4398   0.287   3.641   2.723  0.2096 -0.3662  0.5060
  370SOL    HW1 4399   0.279   3.659   2.816  0.3151  1.7986  0.1522
  370SOL    HW2 4400   0.197   3.650   2.691  0.6093  0.3457 -0.4867
  370SOL     MW 4401   0.274   3.645   2.731  0.0035 -0.0008  0.0051
  371SOL     OW 4402   2.763   3.266   3.007  0.0606  0.3902 -0.2458
  371SOL    HW1 4403   2.719   3.258   3.092 -1.4614  1.5990 -0.8671
  371SOL    HW2 4404   2.689   3.250   2.949 -0.0337 -0.2349  0.0311
  371SOL     MW 4405   2.747   3.263   3.011  0.0035 -0.0008  0.0051
  372SOL     OW 4406   5.027   4.800   2.742 -0.5009  0.0036 -0.2366
  372SOL    HW1 4407   5.113   4.758   2.734  0.5288  1.6237  1.3665
  372SOL    HW2 4408   5.028   4.864   2.670  0.0476  0.7297  0.3902
  372SOL     MW 4409   5.039   4.803   2.731  0.0035 -0.0008  0.0051
  373SOL     OW 4410   2.924   4.514   0.095  0.7249  0.0393  0.2549
  373SOL    HW1 4411   2.860   4.474   0.153  1.2489 -0.6235  0.3850
  373SOL    HW2 4412   2.904   4.472   0.011 -0.3957  0.4426  0.3018
  373SOL     MW 4413   2.913   4.503   0.091  0.0035 -0.0008  0.0051
  374SOL     OW 4414   4.610   1.692   0.489 -0.1834 -0.1268  0.0570
  374SOL    HW1 4415   4.679   1.684   0.554 -0.1823  2.7902  0.5387
  374SOL    HW2 4416   4.654   1.705   0.405 -0.1962  1.9920  0.3297
  374SOL     MW 4417   4.625   1.693   0.486  0.0035 -0.0008  0.0051
  375SOL     OW 4418   1.999   1.202   2.473 -0.1510  0.1276  0.0321
  375SOL    HW1 4419   2.050   1.250   2.408  0.0115 -0.9875 -0.6963
  375SOL    HW2 4420   1.932   1.162   2.417 -0.5417  1.7508 -0.7318
  375SOL     MW 4421   1.997   1.203   2.457  0.0035 -0.0008  0.0051
  376SOL     OW 4422   4.845   1.694   0.652  0.2569  0.3892 -0.3947
  376SOL    HW1 4423   4.845   1.789   0.641 -0.9989  0.2930 -1.4601
  376SOL    HW2 4424   4.912   1.669   0.589  0.7993 -0.0775  0.3502
  376SOL     MW 4425   4.854   1.704   0.642  0.0035 -0.0008  0.0051
  377SOL     OW 4426   3.740   2.377   0.056 -0.1083 -0.1231 -0.0496
  377SOL    HW1 4427   3.687   2.382   0.136  0.4411 -1.8182  0.4443
  377SOL    HW2 4428   3.827   2.396   0.090  0.1514 -1.5937  0.1635
  377SOL     MW 4429   3.744   2.381   0.071  0.0035 -0.0008  0.0051
  378SOL     OW 4430   3.962   1.222   0.111 -0.2086  0.2451  0.4429
  378SOL    HW1 4431   3.972   1.136   0.071 -1.2389  1.0414 -1.6700
  378SOL    HW2 4432   3.877   1.215   0.155  0.1754 -0.1520  1.1332
  378SOL     MW 4433   3.952   1.210   0.111  0.0035 -0.0008  0.0051
  379SOL     OW 4434   3.207   4.370   0.309 -0.4729  0.0934 -0.1679
  379SOL    HW1 4435   3.140   4.437   0.319 -2.1015 -1.1711 -1.7546
  379SOL    HW2 4436   3.266   4.406   0.242 -0.4637  0.9029  0.2642
  379SOL     MW 4437   3.206   4.383   0.301  0.0035 -0.0008  0.0051
  380SOL     OW 4438   4.556   4.497   2.687  0.3711  0.0177  0.3791
  380SOL    HW1 4439   4.608   4.434   2.738  0.4279  0.5959  1.0559
  380SOL    HW2 4440   4.561   4.572   2.747  0.2831 -1.3425  2.1795
  380SOL     MW 4441   4.564   4.498   2.702  0.0035 -0.0008  0.0051
  381SOL     OW 4442   4.283   4.719   2.840 -0.2270 -0.2034 -0.0425
  381SOL    HW1 4443   4.350   4.707   2.908 -0.0759 -0.7839 -0.2891
  381SOL    HW2 4444   4.255   4.810   2.847 -2.2768 -0.8462  1.1233
  381SOL     MW 4445   4.288   4.730   2.850  0.0035 -0.0008  0.0051
  382SOL     OW 4446   2.747   4.421   0.291 -0.3560 -0.0401 -0.1358
  382SOL    HW1 4447   2.794   4.408   0.373  0.6982 -1.3875 -0.9175
  382SOL    HW2 4448   2.692   4.343   0.285 -1.1842  0.4961  0.2912
  382SOL     MW 4449   2.746   4.409   0.301  0.0035 -0.0008  0.0051
  383SOL     OW 4450   3.608   2.703   2.793 -0.2391  0.0976  0.0879
  383SOL    HW1 4451   3.643   2.756   2.865  1.3954  2.0647 -2.0412
  383SOL    HW2 4452   3.645   2.617   2.811  0.6902  0.2903 -0.8436
  383SOL     MW 4453   3.617   2.699   2.805  0.0035 -0.0008  0.0051
  384SOL     OW 4454   4.966   4.594   2.571 -0.2884  0.0578  0.0032
  384SOL    HW1 4455   4.876   4.581   2.541  0.0173 -1.0782 -0.4637
  384SOL    HW2 4456   4.960   4.674   2.624 -0.4868  0.9546 -1.3196
  384SOL     MW 4457   4.953   4.603   2.574  0.0035 -0.0008  0.0051
  385SOL     OW 4458   4.441   2.140   0.318 -0.3196 -0.0698  0.3136
  385SOL    HW1 4459   4.409   2.055   0.350  0.9514 -0.2796  1.1000
  385SOL    HW2 4460   4.507   2.167   0.382 -0.4900  2.5361 -0.4800
  385SOL     MW 4461   4.446   2.132   0.331  0.0035 -0.0008  0.0051
  386SOL     OW 4462   3.948   3.338   2.944  0.2482 -0.3558 -0.0148
  386SOL    HW1 4463   3.908   3.376   3.022  1.7674  1.1994  0.0426
  386SOL    HW2 4464   3.941   3.407   2.878 -0.1017 -0.8739 -0.5400
  386SOL     MW 4465   3.942   3.352   2.945  0.0035 -0.0008  0.0051
  387SOL     OW 4466   3.007   0.329   3.020  0.4924  0.2564  0.2481
  387SOL    HW1 4467   3.040   0.249   2.980  0.4942  0.6601 -0.5788
  387SOL    HW2 4468   2.954   0.293   3.091  1.0109  0.4477  0.7451
  387SOL     MW 4469   3.004   0.314   3.024  0.0035 -0.0008  0.0051
  388SOL     OW 4470   1.942   4.399   2.437 -0.0253 -0.6288 -0.7329
  388SOL    HW1 4471   1.882   4.404   2.363 -1.0724  0.3113  0.1485
  388SOL    HW2 4472   1.950   4.489   2.468  1.1186 -1.2826  1.0495
  388SOL     MW 4473   1.935   4.411   2.431  0.0035 -0.0008  0.0051
  389SOL     OW 4474   0.565   3.009   2.928 -0.0471  0.2164 -0.1464
  389SOL    HW1 4475   0.531   3.052   3.007 -0.0257 -0.0304 -0.0001
  389SOL    HW2 4476   0.622   3.078   2.895  0.9328 -0.7464 -0.5266
  389SOL     MW 4477   0.568   3.024   2.934  0.0035 -0.0008  0.0051
  390SOL     OW 4478   4.605   0.207   0.244 -0.0753 -0.6323 -0.4698
  390SOL    HW1 4479   4.672   0.141   0.225 -0.1263 -1.5143  2.1129
  390SOL    HW2 4480   4.583   0.254   0.163 -0.8210 -0.2592 -0.0623
  390SOL     MW 4481   4.611   0.204   0.231  0.0035 -0.0008  0.0051
  391SOL     OW 4482   5.082   3.636   2.914 -0.1244 -0.3385  0.2261
  391SOL    HW1 4483   5.074   3.541   2.908 -1.4838 -0.3084  1.1310
  391SOL    HW2 4484   5.002   3.662   2.958  0.3603  1.6256  0.0335
  391SOL     MW 4485   5.071   3.627   2.919  0.0035 -0.0008  0.0051
  392SOL     OW 4486   4.954   4.929   2.512  0.4732  0.1403  0.0741
  392SOL    HW1 4487   5.007   4.871   2.457  1.1093 -0.1686  0.9821
  392SOL    HW2 4488   4.863   4.903   2.496  0.1837  0.7683  0.6794
  392SOL     MW 4489   4.949   4.918   2.502  0.0035 -0.0008  0.0051
  393SOL     OW 4490   4.217   0.059   0.113 -0.0917  0.4849  0.2357
  393SOL    HW1 4491   4.268   0.076   0.192 -0.3286 -0.2651  0.5611
  393SOL    HW2 4492   4.207   0.144   0.072 -2.2730  0.2759  0.2056
  393SOL     MW 4493   4.222   0.072   0.118  0.0035 -0.0008  0.0051
   5.10962   5.10962   3.08440
