# Supplementary material for: Resolving liquid-to-glass transitions of water under soft nanoconfinement
Source: Nat Commun. 2026 May 8;17:6224. doi: 10.1038/s41467-026-72955-y (PMC13369869; doi:10.1038/s41467-026-72955-y)
Supplement: Supplementary file 3 — Supplementary Data 1 [file 41467_2026_72955_MOESM3_ESM.zip › 200K/sim1/initial.gro]

Lamellar phy in tip4pice water
 4493
    1phy    C35    1   3.582   0.101   1.630 -0.0292  0.3386  0.1471
    1phy    C33    2   3.695   0.151   1.720 -0.3432  0.3160  0.5291
    1phy    C34    3   3.821   0.064   1.716 -0.4884  0.7655 -0.1311
    1phy    C32    4   3.716   0.300   1.703 -0.2726  0.4796 -0.2550
    1phy    C31    5   3.716   0.383   1.830 -0.0315  0.0835 -0.0734
    1phy    C30    6   3.713   0.531   1.813  0.5652  0.4766 -0.0931
    1phy    C28    7   3.675   0.626   1.927 -0.5397 -0.0589 -0.5348
    1phy    C29    8   3.749   0.756   1.895  0.1031  0.2116  0.2037
    1phy    C27    9   3.522   0.649   1.957 -0.1006 -0.7048  0.1114
    1phy    C26   10   3.501   0.672   2.109 -0.3644  0.3390 -0.4296
    1phy    C25   11   3.355   0.660   2.145  0.3573 -0.4883 -0.2608
    1phy    C23   12   3.318   0.704   2.292  0.0918  0.2135  0.0412
    1phy    C24   13   3.171   0.756   2.286 -0.6263  0.4907 -0.2630
    1phy    C22   14   3.321   0.584   2.387 -0.2162  0.0595 -0.0674
    1phy    C21   15   3.396   0.607   2.520  0.4818 -0.1553  0.0789
    1phy    C20   16   3.401   0.479   2.598 -0.1075  0.1699  0.0676
    1phy    C18   17   3.461   0.468   2.745 -0.6313 -0.3940  0.1882
    1phy    O01   18   3.390   0.563   2.825  0.2332 -0.4573  0.1659
    1phy    H01   19   3.304   0.532   2.845 -0.3402  1.6138  1.2254
    1phy    C19   20   3.416   0.327   2.787  0.0307 -0.3142 -0.3393
    1phy    C13   21   3.625   0.498   2.750  0.7246 -0.4906  0.1591
    1phy     H3   22   3.644   0.591   2.690 -0.9597 -0.7441 -0.8276
    1phy    O33   23   3.696   0.405   2.669  0.1797  0.2322  0.0366
    1phy    H1B   24   3.736   0.448   2.597  0.9376 -1.3942 -0.5560
    1phy    C12   25   3.693   0.531   2.891 -0.3004  0.0299 -0.4383
    1phy    O11   26   3.632   0.628   2.974  0.0941  0.6468  0.6660
    1phy    H1A   27   3.671   0.707   2.942  1.7126 -0.1045  0.6520
    2phy    C35   28   4.908   0.953   1.785 -0.0148 -0.2807 -0.3277
    2phy    C33   29   4.865   1.095   1.747 -0.1333  0.1806 -0.2358
    2phy    C34   30   4.787   1.156   1.860 -0.2568 -0.0372  0.0558
    2phy    C32   31   4.984   1.174   1.698  0.1135  0.8424 -0.3381
    2phy    C31   32   4.949   1.278   1.591  0.2622  0.6876 -0.0837
    2phy    C30   33   5.068   1.317   1.502  0.1794 -0.2528 -0.3147
    2phy    C28   34   5.028   1.393   1.379 -0.0941 -0.3258 -0.4221
    2phy    C29   35   5.082   1.538   1.392 -0.3953  0.3396 -0.0258
    2phy    C27   36   5.102   1.336   1.253 -0.8907 -0.5566 -0.3585
    2phy    C26   37   5.018   1.340   1.121 -0.2356 -0.4383  0.0185
    2phy    C25   38   5.083   1.282   0.995 -0.6483 -0.0256  0.4682
    2phy    C23   39   4.979   1.279   0.871 -0.0355  0.3081  0.2068
    2phy    C24   40   5.013   1.391   0.771  0.1839  0.1309  0.0032
    2phy    C22   41   4.978   1.134   0.815 -0.1154  0.1596 -0.2328
    2phy    C21   42   4.850   1.084   0.754 -0.4651  0.5139  0.0163
    2phy    C20   43   4.849   0.933   0.716  0.1967  0.3117  0.7622
    2phy    C18   44   4.747   0.871   0.610  0.1046  0.5335  0.3866
    2phy    O01   45   4.622   0.937   0.632 -0.2172  0.0912 -0.2725
    2phy    H01   46   4.566   0.889   0.690 -1.8400  2.2624  0.1114
    2phy    C19   47   4.731   0.724   0.655  0.2106  0.3987  0.2195
    2phy    C13   48   4.795   0.891   0.459  0.0781 -0.1584 -0.5763
    2phy     H3   49   4.811   1.001   0.453 -1.8921  0.2609  1.0020
    2phy    O33   50   4.928   0.852   0.431 -0.2869 -0.3888 -0.3915
    2phy    H1B   51   4.941   0.766   0.395 -0.2298  0.4264 -2.4319
    2phy    C12   52   4.708   0.902   0.327  0.0231 -0.0072  0.0167
    2phy    O11   53   4.568   0.922   0.337  0.5313  0.3696  0.1952
    2phy    H1A   54   4.547   0.996   0.391  1.1276  1.4100 -0.9397
    3phy    C35   55   4.948   0.179   2.125  0.1140  0.4095 -0.5163
    3phy    C33   56   5.020   0.056   2.073  0.4808 -0.3094 -0.0194
    3phy    C34   57   5.042  -0.038   2.192 -0.0772  0.4676  0.0992
    3phy    C32   58   4.946  -0.010   1.952  0.1935 -0.0815 -0.2962
    3phy    C31   59   5.026  -0.103   1.861 -0.0831  0.2391 -0.0152
    3phy    C30   60   4.941  -0.181   1.765 -0.1362  0.5587 -0.2687
    3phy    C28   61   5.001  -0.276   1.665  0.5507  0.3070  0.4599
    3phy    C29   62   5.022  -0.415   1.726 -0.8233 -0.0366 -0.2110
    3phy    C27   63   4.909  -0.297   1.543  0.2510  0.3855 -0.0218
    3phy    C26   64   4.976  -0.334   1.407  0.1328 -0.0797  0.0195
    3phy    C25   65   4.880  -0.329   1.289  0.0044 -0.6363 -0.2960
    3phy    C23   66   4.946  -0.350   1.147  0.2718  0.0511 -0.3200
    3phy    C24   67   4.978  -0.493   1.113  0.3483  0.1360  0.2457
    3phy    C22   68   4.856  -0.298   1.033 -0.0928 -0.6154 -0.1408
    3phy    C21   69   4.922  -0.209   0.925 -0.1208  0.0508  0.5124
    3phy    C20   70   4.822  -0.171   0.812 -0.3890 -0.0635  0.0620
    3phy    C18   71   4.863  -0.071   0.703  0.0852 -0.4518  0.1261
    3phy    O01   72   4.910   0.054   0.761 -0.3453  0.0178 -0.1296
    3phy    H01   73   4.954   0.040   0.843  0.7356  2.2648 -0.2373
    3phy    C19   74   4.729  -0.044   0.629  0.7850  0.0338  0.6630
    3phy    C13   75   4.973  -0.127   0.599  0.3239 -0.1355 -0.2259
    3phy     H3   76   5.060  -0.154   0.665 -0.6985 -0.5578  0.9875
    3phy    O33   77   4.950  -0.253   0.545 -0.2329  0.0405 -0.0693
    3phy    H1B   78   4.898  -0.235   0.469  0.1221 -0.7664 -0.5221
    3phy    C12   79   5.077  -0.046   0.519 -0.0375  0.0994 -0.3157
    3phy    O11   80   5.060   0.092   0.523  0.4696 -0.0596  0.0782
    3phy    H1A   81   5.035   0.124   0.607 -1.2149 -0.6804 -0.1545
    4phy    C35   82   1.339   4.283   1.040 -0.5670 -0.2079 -0.9278
    4phy    C33   83   1.333   4.408   1.120  0.1801  0.0459  0.0865
    4phy    C34   84   1.467   4.489   1.113  0.2635  0.5038 -0.1300
    4phy    C32   85   1.206   4.481   1.084  0.6021  0.0313  0.2934
    4phy    C31   86   1.146   4.558   1.200 -0.3636 -0.4342  0.1707
    4phy    C30   87   1.006   4.597   1.168 -0.3247  0.7335 -0.3446
    4phy    C28   88   0.931   4.654   1.289  0.3410  0.2489 -0.1152
    4phy    C29   89   0.842   4.769   1.254 -0.3120 -0.4709 -0.1813
    4phy    C27   90   0.855   4.538   1.361  0.4559  0.0278 -0.6822
    4phy    C26   91   0.848   4.539   1.514  0.1423  0.2583 -0.5864
    4phy    C25   92   0.771   4.412   1.569 -0.1150 -0.1701 -0.5184
    4phy    C23   93   0.745   4.414   1.722 -0.1469 -0.6314 -0.2553
    4phy    C24   94   0.610   4.348   1.761 -0.1190 -0.2509 -0.0238
    4phy    C22   95   0.852   4.347   1.808 -0.5894 -0.4470  0.5088
    4phy    C21   96   0.871   4.416   1.942  0.3816 -0.2382  0.3185
    4phy    C20   97   0.968   4.351   2.046 -0.0392 -0.4450 -0.3985
    4phy    C18   98   1.012   4.436   2.171  0.2777 -0.7254 -0.5783
    4phy    O01   99   0.896   4.492   2.235 -0.3269  0.5624  0.0235
    4phy    H01  100   0.818   4.442   2.218 -0.9385  1.4484  0.1437
    4phy    C19  101   1.069   4.333   2.272  0.0228 -0.5602  0.1658
    4phy    C13  102   1.105   4.559   2.120 -0.0337 -0.3436 -0.1208
    4phy     H3  103   1.056   4.615   2.037  0.9071  0.7013  0.0009
    4phy    O33  104   1.221   4.513   2.051  0.0715  0.0793 -0.7297
    4phy    H1B  105   1.195   4.451   1.985  0.4454 -0.1607 -0.6561
    4phy    C12  106   1.143   4.676   2.211  0.1565 -0.2637  0.0009
    4phy    O11  107   1.258   4.745   2.169 -0.0971 -0.1728  0.0442
    4phy    H1A  108   1.303   4.699   2.101  0.0391  0.1199 -0.0635
    5phy    C35  109   4.486   0.295   1.088  0.1461  0.3169 -0.0815
    5phy    C33  110   4.572   0.185   1.141 -0.1543  0.4412  0.7322
    5phy    C34  111   4.608   0.085   1.029 -0.4544 -0.4911  0.1462
    5phy    C32  112   4.694   0.257   1.201 -0.1714  0.4652 -0.5513
    5phy    C31  113   4.750   0.207   1.335 -0.2091 -0.0757 -0.6673
    5phy    C30  114   4.878   0.271   1.380 -0.5237 -0.4659 -0.4072
    5phy    C28  115   4.926   0.226   1.522 -0.2721  0.0949  0.2296
    5phy    C29  116   5.029   0.108   1.516  0.1185 -0.5867 -0.2181
    5phy    C27  117   4.996   0.341   1.584  0.8336  0.0058  0.0692
    5phy    C26  118   4.967   0.363   1.735  0.1621  0.0259  0.1279
    5phy    C25  119   5.031   0.492   1.784 -0.3036 -0.2114  0.3524
    5phy    C23  120   5.039   0.509   1.939 -0.2233 -0.1057  0.2812
    5phy    C24  121   5.176   0.549   1.974  0.2074 -0.7514  0.0618
    5phy    C22  122   4.934   0.602   2.007 -0.3313 -0.7093  0.5422
    5phy    C21  123   4.827   0.547   2.091 -0.2142  0.0405  0.3717
    5phy    C20  124   4.711   0.641   2.127  0.3907  0.4380  1.0630
    5phy    C18  125   4.613   0.592   2.238 -0.1787  0.2057  0.3217
    5phy    O01  126   4.685   0.546   2.351  0.0308 -0.0602  0.0452
    5phy    H01  127   4.705   0.456   2.331  1.0028  0.4448 -1.4401
    5phy    C19  128   4.546   0.722   2.290 -0.4309 -0.3439 -0.0298
    5phy    C13  129   4.496   0.483   2.200  0.2177  0.1585  0.2687
    5phy     H3  130   4.437   0.517   2.111  0.3986  0.1020  0.1276
    5phy    O33  131   4.392   0.467   2.296 -0.3638 -0.1567 -0.6628
    5phy    H1B  132   4.385   0.377   2.323 -2.2854 -0.0596 -0.6585
    5phy    C12  133   4.546   0.338   2.167 -0.4144  0.1954 -0.6504
    5phy    O11  134   4.640   0.283   2.248 -0.5659  0.2298 -0.6650
    5phy    H1A  135   4.637   0.190   2.237 -0.7931 -0.2437  2.5442
    6phy    C35  136   0.230   2.178   1.652  0.0767 -0.3705 -0.0199
    6phy    C33  137   0.315   2.121   1.542 -0.4945 -0.1878  0.4305
    6phy    C34  138   0.454   2.179   1.561  0.4625  0.2481  0.0312
    6phy    C32  139   0.315   1.969   1.548  0.4763  0.5104  0.0671
    6phy    C31  140   0.350   1.899   1.418 -0.2567 -0.7522 -0.7654
    6phy    C30  141   0.352   1.749   1.423 -0.3211  0.8285 -0.2399
    6phy    C28  142   0.437   1.690   1.306  0.1509 -0.5705 -0.1287
    6phy    C29  143   0.544   1.593   1.343  0.4101 -0.3460 -0.4146
    6phy    C27  144   0.348   1.636   1.195 -0.1929  0.4985  0.0908
    6phy    C26  145   0.347   1.721   1.064 -0.1494 -0.8679 -0.7338
    6phy    C25  146   0.329   1.642   0.938 -0.2829 -0.4531 -0.2624
    6phy    C23  147   0.320   1.722   0.809 -0.2202  0.0700 -0.0892
    6phy    C24  148   0.453   1.763   0.752  0.0343 -0.1260  0.4694
    6phy    C22  149   0.264   1.630   0.694 -0.0539 -0.1055 -0.1681
    6phy    C21  150   0.138   1.686   0.616  0.0080 -0.0021  0.1333
    6phy    C20  151   0.089   1.572   0.525 -0.6403  0.3484  0.4727
    6phy    C18  152  -0.005   1.595   0.403  0.1960 -0.2331  0.0837
    6phy    O01  153  -0.107   1.689   0.441 -0.2456  0.4923  0.4337
    6phy    H01  154  -0.080   1.778   0.430  0.1947  0.2881 -0.1686
    6phy    C19  155  -0.069   1.456   0.388 -0.6553 -0.2547 -0.1255
    6phy    C13  156   0.071   1.652   0.276 -0.3431 -0.3684  0.2078
    6phy     H3  157   0.103   1.755   0.306  1.1099 -0.8662  0.4549
    6phy    O33  158   0.204   1.600   0.248 -0.3620  0.4168 -0.0057
    6phy    H1B  159   0.204   1.512   0.217  2.6325 -0.6839  2.5187
    6phy    C12  160   0.001   1.709   0.142 -0.1102 -0.7201 -0.6047
    6phy    O11  161  -0.119   1.779   0.155 -0.3068 -0.1331 -0.0050
    6phy    H1A  162  -0.179   1.730   0.208  0.0376 -1.1083 -0.4940
    7phy    C35  163   0.290   0.639   1.355  0.0972 -0.1178  0.3317
    7phy    C33  164   0.287   0.497   1.295 -0.1788  0.1697 -0.5400
    7phy    C34  165   0.356   0.510   1.160 -0.1505 -0.1156 -0.2420
    7phy    C32  166   0.354   0.395   1.386  0.1154  0.0095 -0.1435
    7phy    C31  167   0.267   0.323   1.498 -0.5135 -0.4435  0.8860
    7phy    C30  168   0.349   0.228   1.583  0.0347 -0.0069 -0.1281
    7phy    C28  169   0.273   0.168   1.704 -0.0092 -0.5146  0.0254
    7phy    C29  170   0.225   0.029   1.668  0.5859 -0.4786 -0.2735
    7phy    C27  171   0.368   0.162   1.826 -0.2162 -0.0811 -0.5781
    7phy    C26  172   0.313   0.156   1.969  0.0795  0.3303 -0.2338
    7phy    C25  173   0.412   0.220   2.067 -0.2940 -0.0857  0.3990
    7phy    C23  174   0.369   0.230   2.216  0.4153  0.3560 -0.0109
    7phy    C24  175   0.490   0.237   2.309  0.4801 -0.0325  0.5269
    7phy    C22  176   0.275   0.351   2.242 -0.2410  0.1634  0.0547
    7phy    C21  177   0.158   0.309   2.335 -0.4054 -0.2001  0.0492
    7phy    C20  178   0.059   0.419   2.356 -0.0543  0.6478 -0.0710
    7phy    C18  179  -0.028   0.430   2.487 -0.0626  0.1132  0.1514
    7phy    O01  180   0.061   0.431   2.598 -0.4847  0.0644  0.0426
    7phy    H01  181   0.020   0.429   2.682  1.5896 -0.7890  1.1056
    7phy    C19  182  -0.078   0.571   2.471  0.6917 -0.4365  0.0716
    7phy    C13  183  -0.145   0.328   2.525  0.6417 -0.0894  0.0428
    7phy     H3  184  -0.221   0.330   2.443  0.7333 -0.0575 -0.0418
    7phy    O33  185  -0.225   0.378   2.634 -0.4960 -0.5277 -0.2619
    7phy    H1B  186  -0.313   0.345   2.632 -0.4367 -0.6367 -1.2292
    7phy    C12  187  -0.118   0.179   2.559 -0.1160  0.7061 -0.0387
    7phy    O11  188  -0.227   0.093   2.572  0.0343 -0.2231  0.5781
    7phy    H1A  189  -0.188   0.008   2.562 -0.0754 -0.1290 -0.7024
    8phy    C35  190   0.302   4.702   0.707  0.3194 -0.1644  0.2200
    8phy    C33  191   0.288   4.704   0.861 -0.2819 -0.3439  0.5389
    8phy    C34  192   0.375   4.598   0.922  0.0360 -0.3199  0.4714
    8phy    C32  193   0.332   4.842   0.918 -0.1532  0.6022  0.4002
    8phy    C31  194   0.217   4.912   0.994 -0.0212 -0.2804  0.4177
    8phy    C30  195   0.243   5.061   1.029 -0.0793  0.4788  0.2424
    8phy    C28  196   0.145   5.118   1.130  0.4155  0.5577 -0.0469
    8phy    C29  197   0.201   5.099   1.271  0.0914  0.2382  0.0369
    8phy    C27  198   0.115   5.270   1.107 -0.3577 -0.0154 -0.7413
    8phy    C26  199   0.014   5.294   0.997  0.1730  0.1658  0.4438
    8phy    C25  200  -0.034   5.444   0.995 -0.3147  0.0533 -0.1034
    8phy    C23  201  -0.129   5.497   0.881  0.0782 -0.0289 -0.0101
    8phy    C24  202  -0.232   5.598   0.938  0.2523 -0.0698 -0.1058
    8phy    C22  203  -0.059   5.533   0.746 -0.2122 -0.3250  0.1117
    8phy    C21  204  -0.135   5.511   0.614 -0.3272  0.3426 -0.2188
    8phy    C20  205  -0.036   5.516   0.500 -0.2899 -0.1047  0.1001
    8phy    C18  206  -0.068   5.484   0.353  0.0622 -0.4994  0.6867
    8phy    O01  207  -0.137   5.356   0.353 -0.0313 -0.3214 -0.2021
    8phy    H01  208  -0.083   5.301   0.407  1.1785  0.1993 -0.8586
    8phy    C19  209   0.072   5.467   0.292  0.3375 -0.0498 -0.4012
    8phy    C13  210  -0.155   5.594   0.277  0.3031  0.2179  0.3625
    8phy     H3  211  -0.249   5.603   0.337 -1.2698 -1.2601 -1.7238
    8phy    O33  212  -0.114   5.730   0.291 -0.1977 -0.0098  0.5413
    8phy    H1B  213  -0.032   5.744   0.248 -0.3427 -0.6369  0.0394
    8phy    C12  214  -0.229   5.571   0.137  0.3650  0.1023 -0.7133
    8phy    O11  215  -0.319   5.675   0.107  0.2024 -0.2794  0.2718
    8phy    H1A  216  -0.271   5.755   0.104 -0.2265 -0.0294 -0.0980
    9phy    C35  217   0.388   0.658   1.747 -0.0313  0.1736 -0.7239
    9phy    C33  218   0.422   0.784   1.826 -0.3162 -0.0849 -0.1266
    9phy    C34  219   0.569   0.825   1.789 -0.0143  0.0931  0.4890
    9phy    C32  220   0.316   0.897   1.805 -0.4001  0.5683 -0.1775
    9phy    C31  221   0.305   1.003   1.918  0.3479 -0.5433 -0.5428
    9phy    C30  222   0.174   1.077   1.909 -0.2782 -0.2887  0.1948
    9phy    C28  223   0.151   1.174   2.026  0.2463 -0.0834  0.2434
    9phy    C29  224   0.152   1.320   1.983 -0.1877  0.3663  0.3614
    9phy    C27  225   0.016   1.146   2.079 -0.2500 -0.3620 -0.4835
    9phy    C26  226   0.017   1.108   2.229  0.1131  0.0368 -0.1281
    9phy    C25  227  -0.124   1.113   2.294  0.5558 -0.2224  0.0080
    9phy    C23  228  -0.137   1.085   2.446 -0.0760 -0.3449  0.0603
    9phy    C24  229  -0.097   1.200   2.543  0.0876  0.4254 -0.2162
    9phy    C22  230  -0.286   1.042   2.467 -0.4052 -0.2519 -0.7376
    9phy    C21  231  -0.307   0.937   2.579 -0.0488 -0.7174  0.2846
    9phy    C20  232  -0.457   0.906   2.611  0.7220 -0.0589  0.1619
    9phy    C18  233  -0.501   0.813   2.731 -0.5977 -0.3943 -0.6974
    9phy    O01  234  -0.457   0.873   2.851  0.6436 -0.3591 -0.0301
    9phy    H01  235  -0.448   0.800   2.910  0.9819 -1.9757 -1.9687
    9phy    C19  236  -0.656   0.816   2.741  0.0387 -0.3778  0.5874
    9phy    C13  237  -0.435   0.664   2.718 -0.9069  0.0988  0.2468
    9phy     H3  238  -0.329   0.673   2.684 -0.2773 -1.7179  1.5901
    9phy    O33  239  -0.489   0.590   2.608  0.3681  0.1172  0.3125
    9phy    H1B  240  -0.458   0.618   2.525  1.0494 -1.1001  0.1319
    9phy    C12  241  -0.419   0.581   2.849  0.0832  0.2777  0.3609
    9phy    O11  242  -0.405   0.658   2.965  0.0778 -0.2859  0.1239
    9phy    H1A  243  -0.406   0.599   3.038 -0.8418 -0.2491  0.1476
   10phy    C35  244   4.636   0.579   1.586  0.3404 -0.0084 -0.2867
   10phy    C33  245   4.543   0.681   1.653  0.3445 -0.1805 -0.4965
   10phy    C34  246   4.542   0.655   1.805 -0.1349 -0.1396  0.1994
   10phy    C32  247   4.586   0.826   1.622 -0.4170 -0.2271 -0.2743
   10phy    C31  248   4.479   0.922   1.578  0.2044  0.3324  0.0615
   10phy    C30  249   4.533   1.051   1.517  0.2736 -0.4646  0.3749
   10phy    C28  250   4.441   1.174   1.501  0.3673 -0.6121  0.6250
   10phy    C29  251   4.449   1.270   1.618  0.2273 -0.2632  0.4406
   10phy    C27  252   4.478   1.258   1.377 -0.2699 -0.1325  0.0121
   10phy    C26  253   4.367   1.273   1.268 -0.1186 -0.0956  0.2079
   10phy    C25  254   4.425   1.342   1.148 -0.0830  0.5280  0.6153
   10phy    C23  255   4.335   1.367   1.027  0.1629 -0.3211  0.7077
   10phy    C24  256   4.256   1.495   1.032  0.5579  0.1807 -0.6748
   10phy    C22  257   4.431   1.382   0.907  0.1540  0.3383  0.6033
   10phy    C21  258   4.426   1.279   0.793  0.2459  0.2319  0.3595
   10phy    C20  259   4.528   1.323   0.687  0.1500 -0.7125  0.0183
   10phy    C18  260   4.516   1.275   0.537 -0.0272  0.2764 -0.1410
   10phy    O01  261   4.499   1.127   0.533 -0.4657  0.2113  0.4182
   10phy    H01  262   4.564   1.079   0.580  1.2145  1.6195 -0.3747
   10phy    C19  263   4.657   1.296   0.484  0.4559 -0.5837 -0.0039
   10phy    C13  264   4.390   1.348   0.462 -0.0416  0.3019 -0.1552
   10phy     H3  265   4.303   1.316   0.524  0.9420 -0.1442  1.0408
   10phy    O33  266   4.376   1.490   0.479 -0.1529 -0.0031 -0.1231
   10phy    H1B  267   4.454   1.540   0.467  0.7972 -1.8718 -2.5252
   10phy    C12  268   4.310   1.302   0.329 -0.1718  0.2939 -0.0509
   10phy    O11  269   4.347   1.366   0.208  0.3702 -0.6347  0.3104
   10phy    H1A  270   4.268   1.401   0.172  0.1321 -0.8773  0.5934
   11phy    C35  271   0.243   0.780   2.324 -0.1986  0.3373  0.2927
   11phy    C33  272   0.352   0.809   2.427 -0.1970  0.1238 -0.0008
   11phy    C34  273   0.447   0.690   2.438 -0.1991  0.0914 -0.1007
   11phy    C32  274   0.427   0.935   2.378 -0.2221 -0.0495  0.2295
   11phy    C31  275   0.383   1.065   2.436 -0.0149 -0.1729 -0.3261
   11phy    C30  276   0.459   1.175   2.353 -0.3736 -0.6279 -0.3443
   11phy    C28  277   0.430   1.325   2.388 -0.1445 -0.6529 -0.0873
   11phy    C29  278   0.548   1.404   2.321  0.1708 -0.3885 -0.1671
   11phy    C27  279   0.296   1.378   2.340  0.1411 -0.2090 -0.3552
   11phy    C26  280   0.232   1.496   2.416 -0.0398 -0.1105  0.1109
   11phy    C25  281   0.142   1.578   2.326 -0.0669  0.1833  0.3271
   11phy    C23  282   0.087   1.711   2.382  0.0332 -0.0923  0.2098
   11phy    C24  283   0.105   1.822   2.275  0.4844  0.2486 -0.6833
   11phy    C22  284  -0.050   1.683   2.449 -0.5725  0.1510 -0.0581
   11phy    C21  285  -0.073   1.767   2.566  0.0786 -0.1123 -0.0377
   11phy    C20  286  -0.210   1.737   2.641  0.2190 -0.0259 -0.3007
   11phy    C18  287  -0.270   1.853   2.736 -0.3012 -0.0688  0.0269
   11phy    O01  288  -0.255   1.978   2.656  0.0143 -0.0561 -0.4815
   11phy    H01  289  -0.174   2.019   2.679 -0.5181 -0.0449  1.5992
   11phy    C19  290  -0.419   1.817   2.745 -0.1300  0.1672 -0.4446
   11phy    C13  291  -0.182   1.861   2.874  0.4440 -0.5964 -0.4147
   11phy     H3  292  -0.073   1.854   2.849  0.8521  0.0251  1.0772
   11phy    O33  293  -0.194   1.749   2.951 -0.4833  0.3771  0.3946
   11phy    H1B  294  -0.263   1.772   3.011  1.0968  2.4371  1.5603
   11phy    C12  295  -0.188   1.991   2.959 -0.5008  0.0757  0.1339
   11phy    O11  296  -0.114   2.000   3.077  0.4089 -0.1473  0.2587
   11phy    H1A  297  -0.115   1.915   3.116  0.0197 -0.3114 -0.1042
   12phy    C35  298   0.690   1.023   2.035  0.0502  0.4811 -0.1680
   12phy    C33  299   0.749   0.941   2.149  0.4217  0.1201  0.1359
   12phy    C34  300   0.704   0.795   2.137  0.4830 -0.3190 -0.3307
   12phy    C32  301   0.900   0.970   2.164  0.2744 -0.2334  0.0493
   12phy    C31  302   0.947   1.007   2.303 -0.4488 -0.0443 -0.2593
   12phy    C30  303   1.083   1.073   2.303  0.1528 -0.1788  0.2272
   12phy    C28  304   1.134   1.099   2.448 -0.1541 -0.2427  0.2122
   12phy    C29  305   1.279   1.132   2.440 -0.1107 -0.4784  0.1964
   12phy    C27  306   1.076   1.225   2.518  0.3035 -0.5291 -0.0058
   12phy    C26  307   0.968   1.192   2.617  0.4665  0.3335 -0.3726
   12phy    C25  308   0.908   1.322   2.674  0.6740  0.0283 -0.2589
   12phy    C23  309   0.810   1.307   2.793 -0.4079 -1.0652  0.0955
   12phy    C24  310   0.872   1.357   2.921 -0.3685  0.1155 -0.1739
   12phy    C22  311   0.691   1.404   2.766 -0.2233  0.2070 -0.3819
   12phy    C21  312   0.559   1.371   2.838  0.0973  0.4178  0.1030
   12phy    C20  313   0.446   1.476   2.816  0.2978 -0.1461 -0.1347
   12phy    C18  314   0.304   1.462   2.883  0.1759 -0.1833  0.0481
   12phy    O01  315   0.314   1.425   3.020 -0.2395 -0.1254 -0.2485
   12phy    H01  316   0.396   1.455   3.056  0.4488  0.5323 -2.2156
   12phy    C19  317   0.252   1.609   2.895  0.0211  0.1593 -0.1925
   12phy    C13  318   0.198   1.366   2.803  0.2433  0.4113 -0.7749
   12phy     H3  319   0.197   1.395   2.695  0.8616  1.1987 -0.5761
   12phy    O33  320   0.062   1.376   2.837  0.3870 -0.1908  0.6483
   12phy    H1B  321   0.043   1.329   2.916  0.9727  0.0784  0.9570
   12phy    C12  322   0.212   1.213   2.797 -0.0980  0.2693 -0.3481
   12phy    O11  323   0.225   1.150   2.921  0.6829 -0.4713  0.2645
   12phy    H1A  324   0.299   1.182   2.970 -0.2364  0.3050  1.2007
   13phy    C35  325   0.685   3.439   2.214 -0.1602 -0.2575 -0.1088
   13phy    C33  326   0.702   3.293   2.252  0.2947  0.1795  0.0715
   13phy    C34  327   0.778   3.281   2.388 -0.4853  0.1336 -0.1926
   13phy    C32  328   0.574   3.204   2.261  0.2998  0.4707 -0.0918
   13phy    C31  329   0.479   3.175   2.148 -0.1985  0.5845  0.5329
   13phy    C30  330   0.427   3.031   2.142  0.2527 -0.4052  0.5251
   13phy    C28  331   0.334   2.995   2.023 -0.6109 -0.0513  0.2245
   13phy    C29  332   0.424   2.929   1.926  0.3554  0.0817  0.7079
   13phy    C27  333   0.221   2.904   2.058 -0.0045  0.4425 -0.3174
   13phy    C26  334   0.103   2.966   2.135  0.2470  0.5682  0.3695
   13phy    C25  335  -0.003   2.858   2.178 -0.4244 -0.5826  0.0158
   13phy    C23  336  -0.129   2.913   2.243 -0.2069 -0.2150 -0.7900
   13phy    C24  337  -0.238   2.958   2.146  0.1244 -0.1571 -0.3604
   13phy    C22  338  -0.187   2.806   2.336 -0.1331  0.3547 -0.0576
   13phy    C21  339  -0.223   2.853   2.476 -0.3278 -0.0999 -0.1908
   13phy    C20  340  -0.282   2.734   2.557 -0.1690  0.0356 -0.4082
   13phy    C18  341  -0.328   2.742   2.710  0.1789 -0.1235  0.5024
   13phy    O01  342  -0.396   2.866   2.718 -0.2638 -0.2507  0.2679
   13phy    H01  343  -0.477   2.869   2.765  0.0587 -1.3831  0.9338
   13phy    C19  344  -0.428   2.631   2.731  0.8771  0.0527  0.0404
   13phy    C13  345  -0.196   2.743   2.803 -0.2294  0.2569  0.5121
   13phy     H3  346  -0.118   2.814   2.765  0.7526 -0.4018  1.2408
   13phy    O33  347  -0.124   2.616   2.791 -0.0046  0.5189  0.6157
   13phy    H1B  348  -0.033   2.634   2.802 -0.1476  0.9278  1.1825
   13phy    C12  349  -0.213   2.778   2.957  0.4377  0.3637 -0.5490
   13phy    O11  350  -0.287   2.890   2.999 -0.4110  0.4147 -0.0695
   13phy    H1A  351  -0.253   2.969   2.963  0.3925  1.2471  2.3380
   14phy    C35  352   0.461   4.079   1.334 -0.2717 -0.4616 -0.0564
   14phy    C33  353   0.439   3.953   1.417  0.0588  0.5887  0.4151
   14phy    C34  354   0.382   3.987   1.549 -0.0941  0.0179 -0.1348
   14phy    C32  355   0.340   3.858   1.345 -0.2713  0.3914  0.1139
   14phy    C31  356   0.411   3.742   1.268  0.4247  0.0458  0.1035
   14phy    C30  357   0.315   3.639   1.196 -0.1826  0.5027  0.2632
   14phy    C28  358   0.379   3.509   1.147  0.7495  0.0978  0.1575
   14phy    C29  359   0.405   3.409   1.260  0.1550 -0.0633  0.0721
   14phy    C27  360   0.278   3.453   1.045 -0.3753  0.1328 -0.1284
   14phy    C26  361   0.346   3.401   0.918 -0.6769 -0.3852  0.4498
   14phy    C25  362   0.248   3.348   0.816  0.3554 -0.2451  0.0307
   14phy    C23  363   0.302   3.292   0.686 -0.5151  0.5469  0.2112
   14phy    C24  364   0.361   3.153   0.698  0.8480  0.3176 -0.1607
   14phy    C22  365   0.187   3.299   0.580  0.2293  0.7589 -0.3299
   14phy    C21  366   0.225   3.312   0.432  0.2971 -0.0650 -0.2745
   14phy    C20  367   0.106   3.324   0.335  0.0034 -0.2358 -0.2637
   14phy    C18  368   0.139   3.366   0.191  0.1077  0.2273  0.2195
   14phy    O01  369   0.239   3.462   0.175 -0.4451  0.0465 -0.2236
   14phy    H01  370   0.220   3.522   0.105  0.7927 -0.1634 -0.7552
   14phy    C19  371   0.014   3.444   0.149 -0.2236 -0.1281  0.2696
   14phy    C13  372   0.180   3.244   0.092  0.6263 -0.1192  0.5315
   14phy     H3  373   0.122   3.158   0.134 -0.2328 -0.0775 -0.5186
   14phy    O33  374   0.119   3.241  -0.041 -0.6997  0.0436  0.3268
   14phy    H1B  375   0.166   3.299  -0.098  1.3588 -0.3047  1.5933
   14phy    C12  376   0.305   3.153   0.103 -0.3310  0.0109 -0.0093
   14phy    O11  377   0.414   3.174   0.016 -0.1487 -0.1936 -0.0687
   14phy    H1A  378   0.458   3.247   0.056 -1.9747 -0.1190  1.9372
   15phy    C35  379   0.256   4.477   1.907 -0.1830  0.2608  0.2347
   15phy    C33  380   0.190   4.380   1.818  0.3837  0.2452 -0.3271
   15phy    C34  381   0.233   4.388   1.674 -0.2958 -0.0085 -0.3945
   15phy    C32  382   0.185   4.241   1.887  0.0154  0.1980 -0.5795
   15phy    C31  383   0.052   4.160   1.886 -0.4026 -0.1729  0.0079
   15phy    C30  384   0.058   4.021   1.949  0.3705 -0.0612  0.3070
   15phy    C28  385  -0.082   3.975   1.996  0.0245  0.3261  0.2594
   15phy    C29  386  -0.132   3.855   1.917  0.3407 -0.3360  0.2792
   15phy    C27  387  -0.072   3.930   2.144 -0.5119  0.0120  0.6637
   15phy    C26  388  -0.137   4.021   2.248 -0.0370  0.1649 -0.7264
   15phy    C25  389  -0.145   3.963   2.389 -0.0048  0.0006 -0.3697
   15phy    C23  390  -0.198   4.055   2.495  0.1541  0.0658 -0.1591
   15phy    C24  391  -0.328   4.001   2.551 -0.1784 -0.0377  0.5954
   15phy    C22  392  -0.092   4.074   2.608 -0.2138  0.3437  0.0037
   15phy    C21  393  -0.051   4.213   2.651  0.1982 -0.5666  0.1257
   15phy    C20  394   0.045   4.233   2.769 -0.1270 -0.3440 -0.1615
   15phy    C18  395   0.083   4.384   2.807  0.8183  0.4399  0.1606
   15phy    O01  396  -0.039   4.461   2.824 -0.1570 -0.0611 -0.5969
   15phy    H01  397  -0.079   4.478   2.741  0.2564  0.4419 -0.6962
   15phy    C19  398   0.126   4.381   2.954  0.0623  0.5016 -0.1892
   15phy    C13  399   0.182   4.447   2.692  1.0434 -0.3465  0.6311
   15phy     H3  400   0.136   4.436   2.591  0.6087  0.6463  0.7089
   15phy    O33  401   0.295   4.366   2.670  0.2140  0.6061 -0.1894
   15phy    H1B  402   0.304   4.287   2.718  0.6390 -0.0235 -1.2672
   15phy    C12  403   0.234   4.597   2.708  0.3517 -0.1791 -0.3667
   15phy    O11  404   0.153   4.701   2.753 -0.5224  0.3123 -0.1276
   15phy    H1A  405   0.186   4.727   2.837 -0.3658  0.5503 -0.2610
   16phy    C35  406   4.836   4.408   1.554 -0.4396 -0.2895 -0.0283
   16phy    C33  407   4.809   4.267   1.606 -0.2454 -0.3704 -0.3321
   16phy    C34  408   4.903   4.167   1.547  0.3487 -0.6988  0.2642
   16phy    C32  409   4.800   4.258   1.762  0.6690 -0.3254  0.2281
   16phy    C31  410   4.685   4.178   1.818  0.5602  0.0534  0.0011
   16phy    C30  411   4.689   4.185   1.975 -0.4057 -0.2046  0.3658
   16phy    C28  412   4.578   4.109   2.056 -0.5525 -0.0026 -0.1572
   16phy    C29  413   4.635   3.972   2.091  0.5557  0.1632 -0.5911
   16phy    C27  414   4.558   4.175   2.194  0.6759 -0.0355 -0.1344
   16phy    C26  415   4.458   4.291   2.188  0.4678 -0.9596  0.3319
   16phy    C25  416   4.395   4.324   2.321 -0.0676  0.4506  0.5810
   16phy    C23  417   4.316   4.453   2.318 -0.4689 -0.1618  0.3520
   16phy    C24  418   4.173   4.424   2.348  0.1909 -0.0175 -0.0021
   16phy    C22  419   4.363   4.552   2.428  0.2650  0.1722 -0.4239
   16phy    C21  420   4.383   4.700   2.392  0.0139 -0.3007 -0.2126
   16phy    C20  421   4.442   4.782   2.509  0.7134  0.7011 -0.0088
   16phy    C18  422   4.505   4.922   2.486 -0.0135  0.4747 -0.4607
   16phy    O01  423   4.408   5.010   2.424 -0.5011  0.5682 -0.2134
   16phy    H01  424   4.341   5.043   2.481  0.5471  1.6250  0.4436
   16phy    C19  425   4.535   4.961   2.633  0.3215 -0.1989  0.2242
   16phy    C13  426   4.635   4.909   2.389 -0.1594  0.2605 -0.4478
   16phy     H3  427   4.610   4.866   2.289  0.6703  0.8010 -0.8982
   16phy    O33  428   4.737   4.817   2.435  0.3176  0.0805 -0.0843
   16phy    H1B  429   4.703   4.729   2.436  2.9468 -1.0151  1.1860
   16phy    C12  430   4.698   5.046   2.344  0.8489 -0.0625  0.2209
   16phy    O11  431   4.607   5.131   2.278 -0.1892 -0.0087  0.3716
   16phy    H1A  432   4.516   5.120   2.301 -0.8407  2.0533 -1.0003
   17phy    C35  433   4.291   4.076   1.592 -0.0538 -0.3354  0.2564
   17phy    C33  434   4.152   4.131   1.621 -0.1948 -0.0344 -0.6378
   17phy    C34  435   4.119   4.253   1.534  0.1761  0.5716  0.1355
   17phy    C32  436   4.062   4.008   1.594  0.0930  0.2058  0.3879
   17phy    C31  437   3.928   4.010   1.668 -0.2933 -0.4198  0.2760
   17phy    C30  438   3.853   3.868   1.673  0.2731  0.1624  0.4054
   17phy    C28  439   3.715   3.895   1.744 -0.2129  0.6900 -0.0206
   17phy    C29  440   3.598   3.875   1.643 -0.2628 -0.2223  0.0572
   17phy    C27  441   3.692   3.791   1.856  0.2541 -0.1387 -0.1112
   17phy    C26  442   3.685   3.862   1.995  0.2506  0.4986 -0.2660
   17phy    C25  443   3.625   3.772   2.104  0.4582 -0.4115 -0.6911
   17phy    C23  444   3.623   3.842   2.243 -0.0305 -0.1809  0.1282
   17phy    C24  445   3.511   3.943   2.264  0.3431 -0.3753  0.5018
   17phy    C22  446   3.634   3.739   2.360  0.2561 -0.0217 -0.3470
   17phy    C21  447   3.734   3.776   2.471  0.0116  0.0331  0.1232
   17phy    C20  448   3.689   3.716   2.605 -0.1009  0.0983  0.3039
   17phy    C18  449   3.761   3.746   2.738 -0.1491  0.0358  0.1848
   17phy    O01  450   3.760   3.892   2.751 -0.4715  0.0754 -0.2788
   17phy    H01  451   3.812   3.929   2.683 -1.3858  0.0474 -1.0111
   17phy    C19  452   3.657   3.699   2.840  0.1199 -0.2679  0.2048
   17phy    C13  453   3.909   3.677   2.744 -0.5916 -0.6842 -0.1938
   17phy     H3  454   3.968   3.706   2.654  0.5048  0.9570  0.9988
   17phy    O33  455   3.908   3.534   2.732 -0.0858  0.1690 -0.0483
   17phy    H1B  456   3.932   3.505   2.646 -0.7659  0.0177 -0.1937
   17phy    C12  457   4.001   3.723   2.871 -0.0146  0.6517  0.3216
   17phy    O11  458   4.013   3.857   2.900 -0.2342  0.1328  0.3788
   17phy    H1A  459   3.928   3.886   2.928  0.1400  0.0318  1.6888
   18phy    C35  460   0.536   2.910   0.937  0.3455  0.4304 -0.2493
   18phy    C33  461   0.459   2.951   1.062  0.1245 -0.1440  0.4062
   18phy    C34  462   0.528   3.074   1.106  0.0007 -0.2839 -0.1548
   18phy    C32  463   0.310   2.975   1.029 -0.8955  0.4803 -0.7101
   18phy    C31  464   0.222   2.854   1.030  0.1882 -0.0364 -0.5791
   18phy    C30  465   0.099   2.894   0.959  0.0116 -0.4110  0.1614
   18phy    C28  466  -0.016   2.800   0.938  0.2566  0.4401  0.1829
   18phy    C29  467  -0.122   2.809   1.053  0.3546 -0.3777  0.0376
   18phy    C27  468  -0.083   2.843   0.808  0.1646  0.2819  0.4010
   18phy    C26  469  -0.063   2.750   0.685 -0.0310 -0.8741  0.1509
   18phy    C25  470  -0.107   2.823   0.564  0.3116  0.7160 -0.4270
   18phy    C23  471  -0.121   2.745   0.429 -0.0227 -0.1592 -0.4046
   18phy    C24  472  -0.265   2.758   0.373 -0.0033  0.3336  0.2922
   18phy    C22  473  -0.013   2.796   0.328 -0.0524  0.0346 -0.5792
   18phy    C21  474   0.049   2.688   0.235  0.4039 -0.5238 -0.1378
   18phy    C20  475   0.161   2.743   0.147 -0.3606 -0.5152  0.1757
   18phy    C18  476   0.243   2.649   0.052 -0.3499  0.2902 -0.0704
   18phy    O01  477   0.270   2.529   0.127 -0.0011  0.1887 -0.2305
   18phy    H01  478   0.344   2.486   0.089 -1.2524 -0.7468 -1.7991
   18phy    C19  479   0.377   2.724   0.031  0.2038  0.4153 -0.5637
   18phy    C13  480   0.163   2.610  -0.082  0.1416  0.2820 -0.0658
   18phy     H3  481   0.077   2.553  -0.039  0.8880 -0.9026 -0.0982
   18phy    O33  482   0.087   2.709  -0.156 -0.3191  0.0084  0.0133
   18phy    H1B  483   0.112   2.798  -0.144  0.1028  0.1696 -1.9055
   18phy    C12  484   0.185   2.478  -0.174  0.1115 -0.0363  0.1193
   18phy    O11  485   0.077   2.409  -0.237  0.0223 -0.0513  0.3648
   18phy    H1A  486   0.008   2.393  -0.175  0.3584  0.4647  0.8752
   19phy    C35  487   4.573   4.425   1.202 -0.0061 -0.6537  0.1775
   19phy    C33  488   4.473   4.339   1.277  0.6148  0.3776  0.0896
   19phy    C34  489   4.438   4.413   1.407  0.3529  0.1996  0.9070
   19phy    C32  490   4.352   4.311   1.183 -0.7557 -0.1028  0.0124
   19phy    C31  491   4.334   4.158   1.150 -0.1454 -0.0910 -0.1864
   19phy    C30  492   4.258   4.139   1.016 -0.3909 -0.1665 -0.1068
   19phy    C28  493   4.247   3.995   0.964  0.2277  0.1269  0.2860
   19phy    C29  494   4.123   3.923   1.012  0.3607 -0.3300 -0.4698
   19phy    C27  495   4.229   4.007   0.808 -0.2273 -0.0418 -0.1835
   19phy    C26  496   4.356   3.977   0.724 -0.1237  0.3740  0.2309
   19phy    C25  497   4.326   3.998   0.575 -0.4035 -0.4525 -0.0994
   19phy    C23  498   4.438   3.990   0.477 -0.3670 -0.0753  0.4440
   19phy    C24  499   4.471   3.844   0.441 -0.1456  0.2857 -0.5704
   19phy    C22  500   4.385   4.063   0.355  0.2306  0.5388  0.4262
   19phy    C21  501   4.482   4.153   0.283 -0.0405 -0.0167 -0.2826
   19phy    C20  502   4.412   4.207   0.154 -0.0254  0.2017  0.4391
   19phy    C18  503   4.484   4.277   0.036  0.0471  0.0682  0.0008
   19phy    O01  504   4.586   4.363   0.088  0.3058 -0.0632 -0.0589
   19phy    H01  505   4.566   4.430   0.150 -0.0943  0.1112 -0.3730
   19phy    C19  506   4.369   4.371  -0.008  0.3338  0.7138 -0.2930
   19phy    C13  507   4.533   4.173  -0.073  0.5596  0.1849  0.2419
   19phy     H3  508   4.619   4.126  -0.019  0.4457  0.8967  1.0583
   19phy    O33  509   4.456   4.051  -0.092 -0.1303  0.2333 -0.1955
   19phy    H1B  510   4.365   4.069  -0.107 -0.6478 -0.2806  1.9913
   19phy    C12  511   4.637   4.206  -0.189  0.5585 -0.1383  0.1062
   19phy    O11  512   4.672   4.335  -0.199 -0.0998 -0.0918  0.1171
   19phy    H1A  513   4.711   4.356  -0.116 -0.0512 -0.8058  0.2832
   20phy    C35  514   4.126   0.557   0.843 -0.0066 -0.2827  0.0110
   20phy    C33  515   4.085   0.443   0.929  0.4459  0.2645 -0.3777
   20phy    C34  516   4.112   0.308   0.871  0.0833  0.1970  0.7059
   20phy    C32  517   4.153   0.461   1.067  0.3674 -0.3214  0.0772
   20phy    C31  518   4.080   0.413   1.196 -0.3144  1.1050  0.2993
   20phy    C30  519   4.159   0.449   1.321 -0.2593  0.2001  0.1409
   20phy    C28  520   4.111   0.397   1.462  0.1804 -0.7156 -0.4302
   20phy    C29  521   4.126   0.248   1.478 -0.3054  0.7166 -0.5350
   20phy    C27  522   4.186   0.468   1.578  0.1355 -0.1994  0.0629
   20phy    C26  523   4.109   0.492   1.715 -0.5911  0.0401  0.0862
   20phy    C25  524   4.191   0.537   1.837 -0.2682 -0.3824 -0.0546
   20phy    C23  525   4.116   0.549   1.970 -0.1085  0.5443 -0.3628
   20phy    C24  526   4.145   0.413   2.033  0.0337  0.1744  0.0261
   20phy    C22  527   4.163   0.665   2.058 -0.2002 -0.1399  0.0624
   20phy    C21  528   4.075   0.702   2.174  0.1364 -0.3593 -0.5623
   20phy    C20  529   4.132   0.821   2.247 -0.1247 -0.6528 -0.5036
   20phy    C18  530   4.077   0.885   2.382 -0.2674 -0.6098  0.3505
   20phy    O01  531   4.072   0.785   2.482 -0.4041  0.0857  0.1110
   20phy    H01  532   4.138   0.721   2.462  0.5839  0.4308  2.0130
   20phy    C19  533   4.195   0.965   2.441 -0.5895 -0.4960  0.3716
   20phy    C13  534   3.937   0.968   2.376 -0.4699 -0.2041 -0.2529
   20phy     H3  535   3.945   1.054   2.305 -1.1817 -1.0152 -1.3579
   20phy    O33  536   3.899   1.040   2.502 -0.0937  0.5626  0.1618
   20phy    H1B  537   3.829   0.995   2.544  0.6153 -0.4849  0.2557
   20phy    C12  538   3.806   0.890   2.329 -0.3311 -0.1938 -0.5109
   20phy    O11  539   3.758   0.793   2.417  0.3463  0.1526 -0.0656
   20phy    H1A  540   3.710   0.834   2.486  0.6431 -0.3336  0.4375
   21phy    C35  541   5.057   3.791   0.996 -0.2955 -0.1435 -0.5804
   21phy    C33  542   5.030   3.663   0.923  0.0759  0.0126 -0.1180
   21phy    C34  543   5.009   3.542   1.015 -0.0430 -0.2758  0.4131
   21phy    C32  544   4.910   3.701   0.827 -0.1761 -0.1637 -0.7645
   21phy    C31  545   4.929   3.656   0.685  0.2034  0.0998  0.1056
   21phy    C30  546   4.835   3.734   0.591  0.4376  0.0446  0.0127
   21phy    C28  547   4.847   3.690   0.443 -0.0450  0.1392  0.2583
   21phy    C29  548   4.743   3.586   0.404  0.4424 -0.0432  0.5763
   21phy    C27  549   4.845   3.819   0.355  0.3853  0.0405  0.3829
   21phy    C26  550   4.943   3.833   0.237  0.2698  0.0697 -0.1532
   21phy    C25  551   4.942   3.974   0.166 -0.1413 -0.3736 -0.1116
   21phy    C23  552   5.025   3.994   0.034  0.4072 -0.4632 -0.2436
   21phy    C24  553   4.974   4.117  -0.035  0.2127 -0.2225 -0.7153
   21phy    C22  554   5.175   4.016   0.067  0.2034  0.1040  0.1197
   21phy    C21  555   5.272   3.956  -0.036  0.0763 -0.0766 -0.2585
   21phy    C20  556   5.416   4.006   0.001  0.0971  0.0821 -0.1085
   21phy    C18  557   5.545   3.976  -0.080  0.6478 -0.0245 -0.4087
   21phy    O01  558   5.551   3.834  -0.094  0.5230  0.5657  0.5035
   21phy    H01  559   5.632   3.805  -0.131 -0.5823 -0.6036 -1.1556
   21phy    C19  560   5.666   4.020  -0.002 -0.1957 -0.6509 -0.1804
   21phy    C13  561   5.548   4.035  -0.232 -0.0409 -0.1217  0.4535
   21phy     H3  562   5.457   3.992  -0.282  0.1265  0.6930 -0.5895
   21phy    O33  563   5.507   4.172  -0.251 -0.0351  0.3019  0.2645
   21phy    H1B  564   5.569   4.229  -0.210  1.2673 -1.4357  0.8405
   21phy    C12  565   5.623   3.969  -0.358 -0.1861  0.0837  0.7293
   21phy    O11  566   5.747   4.021  -0.398  0.0072  0.0519  0.0681
   21phy    H1A  567   5.745   4.114  -0.410  1.0902  0.0530 -0.1813
   22phy    C35  568   2.256   4.167   2.269  0.2111 -0.0511  0.3690
   22phy    C33  569   2.282   4.050   2.180 -0.0121 -0.1285  0.2388
   22phy    C34  570   2.351   3.950   2.269 -0.1233  0.1508 -0.0798
   22phy    C32  571   2.141   4.004   2.117 -0.0519 -0.8457  0.1852
   22phy    C31  572   2.155   3.932   1.980  0.0835  0.0170  0.3378
   22phy    C30  573   2.021   3.889   1.913 -0.4019 -0.3322  0.0042
   22phy    C28  574   2.034   3.827   1.776  0.2693 -0.2383 -0.1311
   22phy    C29  575   1.932   3.711   1.778 -0.2773 -0.0163 -0.2372
   22phy    C27  576   2.021   3.929   1.657 -0.0547  0.1222  0.1677
   22phy    C26  577   2.061   3.876   1.514 -0.1544 -0.5386 -0.3038
   22phy    C25  578   2.021   3.975   1.402  0.1117 -0.9538  0.6615
   22phy    C23  579   2.026   3.933   1.257 -0.5650 -0.2359 -0.2578
   22phy    C24  580   1.886   3.958   1.199  0.0723 -0.0226  0.0734
   22phy    C22  581   2.138   4.009   1.174  0.0478 -0.1523 -0.4839
   22phy    C21  582   2.197   3.940   1.053 -0.1943  0.3804  0.5435
   22phy    C20  583   2.320   4.009   0.985 -0.0119 -0.0244  0.7758
   22phy    C18  584   2.337   4.003   0.825  0.0960 -0.0467  0.1071
   22phy    O01  585   2.354   3.863   0.782  0.0308 -0.0508  0.2052
   22phy    H01  586   2.369   3.808   0.856 -1.2831 -1.2904 -0.4018
   22phy    C19  587   2.469   4.083   0.815 -0.0625 -0.1821  0.4340
   22phy    C13  588   2.218   4.056   0.729  0.4938 -0.4339  0.7753
   22phy     H3  589   2.156   4.122   0.796 -0.6635  0.5278 -1.1650
   22phy    O33  590   2.243   4.159   0.633 -0.2322  0.0752 -0.4328
   22phy    H1B  591   2.244   4.119   0.548 -1.6939  1.0420 -0.9461
   22phy    C12  592   2.081   3.977   0.701 -0.2237  0.1737 -0.4450
   22phy    O11  593   2.070   3.930   0.572  0.3368 -0.2188  0.7984
   22phy    H1A  594   2.021   3.996   0.526  1.6630  0.0415 -0.2689
   23phy    C35  595   1.390   3.485   1.314 -0.5702 -0.0935  0.1139
   23phy    C33  596   1.489   3.597   1.337  0.2619  0.0909  0.5107
   23phy    C34  597   1.550   3.664   1.212 -0.3065  0.3360  0.4485
   23phy    C32  598   1.424   3.706   1.427 -0.0507 -0.0085  0.1958
   23phy    C31  599   1.501   3.740   1.551  0.0790  0.4926  0.3260
   23phy    C30  600   1.444   3.854   1.630 -0.4506  0.3254 -0.2380
   23phy    C28  601   1.511   3.890   1.766  0.6095  0.2879  0.1307
   23phy    C29  602   1.639   3.968   1.758  0.3131  0.0160  0.2643
   23phy    C27  603   1.411   3.963   1.853  0.5142 -0.0177  0.1095
   23phy    C26  604   1.388   3.896   1.992 -0.2277  0.3008  0.1981
   23phy    C25  605   1.256   3.935   2.062  0.9292  0.2987  0.4319
   23phy    C23  606   1.213   3.874   2.198  0.2191 -0.2949  0.0373
   23phy    C24  607   1.296   3.931   2.317  0.1624 -0.2528 -0.0379
   23phy    C22  608   1.061   3.892   2.215  0.0250  0.0899  0.2576
   23phy    C21  609   1.008   3.770   2.291  0.1008  0.0513  0.5748
   23phy    C20  610   0.860   3.753   2.315  0.6382  0.4660  0.2879
   23phy    C18  611   0.788   3.774   2.447 -0.2340 -0.2178 -0.2225
   23phy    O01  612   0.787   3.915   2.487 -0.1214  0.5181 -0.1962
   23phy    H01  613   0.732   3.918   2.564  0.3461  2.0919  0.1212
   23phy    C19  614   0.640   3.752   2.412 -0.0356  0.4546  0.4102
   23phy    C13  615   0.838   3.674   2.568 -0.0760  0.0452 -0.3281
   23phy     H3  616   0.869   3.574   2.528  0.9637 -0.2617  1.1356
   23phy    O33  617   0.741   3.639   2.666  0.1710  0.1094 -0.1532
   23phy    H1B  618   0.671   3.595   2.623  1.0147 -0.5247 -0.9014
   23phy    C12  619   0.964   3.724   2.647  0.0953 -0.2429  0.1525
   23phy    O11  620   0.941   3.851   2.708 -0.3486  0.4859 -0.0926
   23phy    H1A  621   0.995   3.912   2.662 -0.8764 -0.1091 -1.5773
   24phy    C35  622   5.109   4.257   1.255  0.0668 -0.0900  0.4403
   24phy    C33  623   5.248   4.306   1.228  0.2111 -0.0399 -0.3571
   24phy    C34  624   5.272   4.288   1.082 -0.1648  0.1686  0.9687
   24phy    C32  625   5.263   4.444   1.296 -0.6849 -0.0763 -0.6666
   24phy    C31  626   5.399   4.520   1.302 -0.6996  0.2323 -0.1235
   24phy    C30  627   5.388   4.645   1.390 -0.2644 -0.2383 -0.5307
   24phy    C28  628   5.516   4.720   1.418 -0.1067  0.1029 -0.0528
   24phy    C29  629   5.558   4.811   1.304  0.6365 -0.4503 -0.1952
   24phy    C27  630   5.518   4.804   1.550  0.2107  0.0262  0.0060
   24phy    C26  631   5.593   4.738   1.665 -0.3675  0.2007  0.2208
   24phy    C25  632   5.603   4.841   1.784 -0.0755 -0.1877 -0.1856
   24phy    C23  633   5.650   4.790   1.919  0.1918 -0.4408 -0.1190
   24phy    C24  634   5.800   4.816   1.937  0.1803  0.0176 -0.8041
   24phy    C22  635   5.571   4.872   2.026  0.2748 -0.2942  0.2491
   24phy    C21  636   5.487   4.789   2.120  0.3624  0.2353  0.0088
   24phy    C20  637   5.411   4.870   2.224  0.0305  0.1294 -0.2766
   24phy    C18  638   5.343   4.788   2.348  0.1442 -0.1887  0.7096
   24phy    O01  639   5.434   4.693   2.400  0.1232 -0.5654  0.3401
   24phy    H01  640   5.409   4.605   2.378 -0.9245 -0.0346 -0.7098
   24phy    C19  641   5.340   4.911   2.448 -0.1673  0.1569  0.3925
   24phy    C13  642   5.198   4.721   2.319  0.5875  0.3044 -0.2736
   24phy     H3  643   5.139   4.787   2.250 -1.4574  0.6492  1.6996
   24phy    O33  644   5.116   4.715   2.431 -0.0011  0.1662 -0.3128
   24phy    H1B  645   5.115   4.628   2.466 -0.3447 -0.4954 -1.8431
   24phy    C12  646   5.199   4.578   2.255 -0.3538  0.0128  0.0687
   24phy    O11  647   5.267   4.484   2.337  0.1870  0.1448  0.3689
   24phy    H1A  648   5.262   4.397   2.302  0.8064  0.3348 -0.2107
   25phy    C35  649   1.509   0.157   0.068  0.0429  0.1361  0.1113
   25phy    C33  650   1.430   0.130   0.198 -0.1215 -0.1273  0.1960
   25phy    C34  651   1.340   0.252   0.228  0.7846 -0.3451 -0.1955
   25phy    C32  652   1.341   0.008   0.172 -0.1343 -0.2316  0.2271
   25phy    C31  653   1.314  -0.088   0.292  0.0254  0.0042 -0.4173
   25phy    C30  654   1.247  -0.216   0.245  0.2821  0.0525 -0.1712
   25phy    C28  655   1.204  -0.301   0.363  0.1941  0.4859 -0.4251
   25phy    C29  656   1.051  -0.297   0.362 -0.6782 -0.2352  0.3491
   25phy    C27  657   1.241  -0.448   0.347 -0.5810 -0.1644  0.2267
   25phy    C26  658   1.389  -0.489   0.388  0.1319  0.3250 -0.0263
   25phy    C25  659   1.411  -0.634   0.338  0.0855  0.4172  0.0421
   25phy    C23  660   1.555  -0.691   0.339  0.0019 -0.5087 -0.6750
   25phy    C24  661   1.590  -0.754   0.475 -0.2146  0.0943  0.8702
   25phy    C22  662   1.579  -0.794   0.225 -0.3618 -0.3384 -0.1131
   25phy    C21  663   1.624  -0.737   0.092 -0.1586  0.3897 -0.1143
   25phy    C20  664   1.600  -0.840  -0.020 -0.1944 -0.0738  0.8568
   25phy    C18  665   1.586  -0.789  -0.164  0.2957  0.4224 -0.4441
   25phy    O01  666   1.477  -0.694  -0.167  0.0055 -0.2870 -0.1827
   25phy    H01  667   1.398  -0.724  -0.126 -0.4148  0.1395 -0.6445
   25phy    C19  668   1.524  -0.915  -0.228 -0.3028 -0.8432  0.1680
   25phy    C13  669   1.720  -0.733  -0.237  0.2398 -0.1987  0.5285
   25phy     H3  670   1.744  -0.644  -0.174 -0.3042  0.0879  0.3344
   25phy    O33  671   1.841  -0.808  -0.216 -0.3962  0.3357  0.1695
   25phy    H1B  672   1.823  -0.888  -0.171  0.8322 -0.1442 -0.1363
   25phy    C12  673   1.718  -0.645  -0.368 -0.1836 -0.1838  0.0500
   25phy    O11  674   1.723  -0.729  -0.477  0.2904  0.0687  0.3519
   25phy    H1A  675   1.796  -0.785  -0.462 -0.1068 -0.6294 -0.2820
   26phy    C35  676   0.848   3.962   1.533  0.1283  0.1088  0.6271
   26phy    C33  677   0.991   3.972   1.592  0.0968  0.4361  0.2609
   26phy    C34  678   1.063   3.842   1.576 -0.2104 -0.1270  0.6153
   26phy    C32  679   1.062   4.086   1.529 -0.0846 -0.2180 -0.3388
   26phy    C31  680   1.163   4.168   1.607  0.3390 -0.5923 -0.5509
   26phy    C30  681   1.220   4.277   1.521 -0.2393  0.3677 -0.0810
   26phy    C28  682   1.358   4.329   1.565  0.1436  0.5755 -0.6013
   26phy    C29  683   1.462   4.254   1.483  0.3961 -0.3678  0.0296
   26phy    C27  684   1.363   4.483   1.551 -0.0472  0.3361 -0.4534
   26phy    C26  685   1.456   4.542   1.657 -0.4118  0.4435 -0.0603
   26phy    C25  686   1.456   4.698   1.669  0.4008  0.3356  0.2704
   26phy    C23  687   1.556   4.763   1.768  0.1272  0.3409 -0.1479
   26phy    C24  688   1.700   4.779   1.709  0.3451  0.0867  0.2339
   26phy    C22  689   1.508   4.907   1.797  0.1730  0.2349  0.0004
   26phy    C21  690   1.533   4.952   1.948  0.1903 -0.2624  0.2477
   26phy    C20  691   1.463   5.081   1.992 -0.1150 -0.0678  0.3591
   26phy    C18  692   1.506   5.131   2.136  0.1861 -0.2502  0.3825
   26phy    O01  693   1.647   5.160   2.133 -0.3690 -0.0426  0.2240
   26phy    H01  694   1.696   5.082   2.146 -0.6290  0.1314  2.8803
   26phy    C19  695   1.441   5.275   2.133 -0.1962  0.2134  0.2625
   26phy    C13  696   1.461   5.031   2.259 -0.2174  0.0518  0.1449
   26phy     H3  697   1.505   4.930   2.238 -1.3335 -0.4740  0.2753
   26phy    O33  698   1.321   4.996   2.259  0.3099  0.2469 -0.2685
   26phy    H1B  699   1.298   4.940   2.188 -1.2137  0.9507 -0.3750
   26phy    C12  700   1.506   5.068   2.408  0.1014 -0.1362  0.1701
   26phy    O11  701   1.588   4.980   2.471 -0.4167  0.2280  0.0655
   26phy    H1A  702   1.636   5.032   2.533  2.3711  0.8003 -2.3586
   27phy    C35  703   0.931   0.074   0.276 -0.5245  0.5601  0.2149
   27phy    C33  704   0.847   0.204   0.278  0.2985 -0.1150  0.3926
   27phy    C34  705   0.794   0.213   0.421 -0.0247 -0.6396  0.2243
   27phy    C32  706   0.932   0.332   0.240  0.0159  0.0355 -0.0996
   27phy    C31  707   0.945   0.359   0.090  0.2935  0.3909 -0.1196
   27phy    C30  708   1.020   0.488   0.071 -0.1008 -0.2586 -0.0402
   27phy    C28  709   1.063   0.524  -0.073  0.0022 -0.4837  0.1094
   27phy    C29  710   1.080   0.676  -0.081  0.4808 -0.1184 -0.5528
   27phy    C27  711   1.194   0.469  -0.122 -0.6348 -0.4880 -0.5186
   27phy    C26  712   1.171   0.356  -0.218 -0.2166 -0.3975  0.5209
   27phy    C25  713   1.312   0.304  -0.250 -0.5081  0.0019 -0.0593
   27phy    C23  714   1.300   0.191  -0.356 -0.4832 -0.3729 -0.2714
   27phy    C24  715   1.354   0.236  -0.492  0.0078 -0.3753  0.2018
   27phy    C22  716   1.366   0.061  -0.307  0.2378  0.1371 -0.4745
   27phy    C21  717   1.275  -0.061  -0.314  0.0012  0.4759 -0.0332
   27phy    C20  718   1.332  -0.178  -0.231  0.3625 -0.1463 -0.2611
   27phy    C18  719   1.269  -0.320  -0.254 -0.1933 -0.0895  0.4689
   27phy    O01  720   1.128  -0.310  -0.271  0.2002 -0.0228 -0.1807
   27phy    H01  721   1.102  -0.279  -0.355 -1.5989 -0.6286  0.1017
   27phy    C19  722   1.291  -0.391  -0.121  0.6697  0.2562 -0.4815
   27phy    C13  723   1.333  -0.398  -0.381 -0.0816 -0.5476  0.2391
   27phy     H3  724   1.310  -0.334  -0.470 -0.4849  0.6106  1.1510
   27phy    O33  725   1.475  -0.406  -0.400  0.0913 -0.1080 -0.0827
   27phy    H1B  726   1.516  -0.345  -0.342  0.3586 -1.3003  1.0105
   27phy    C12  727   1.265  -0.522  -0.450  0.1071  0.2245 -0.2503
   27phy    O11  728   1.324  -0.647  -0.426 -0.2548  0.3729 -0.3784
   27phy    H1A  729   1.409  -0.628  -0.391 -0.0463 -0.0707 -0.6336
   28phy    C35  730   2.364   1.233   0.244 -0.1427 -0.5640  0.5624
   28phy    C33  731   2.329   1.359   0.314 -0.2651  0.0895  0.0152
   28phy    C34  732   2.411   1.372   0.442 -0.4308  0.7341  0.3371
   28phy    C32  733   2.324   1.471   0.211  0.1837 -0.2930  0.0604
   28phy    C31  734   2.235   1.587   0.250  0.1174 -0.8248  0.8223
   28phy    C30  735   2.263   1.707   0.158 -0.1923 -0.3438  0.3359
   28phy    C28  736   2.145   1.809   0.173 -0.4562  0.0648 -0.2480
   28phy    C29  737   2.184   1.930   0.252 -0.0560  0.2127  0.5164
   28phy    C27  738   2.106   1.867   0.034  0.1809  0.2816  0.3929
   28phy    C26  739   1.985   1.803  -0.041  0.4319 -0.2228  0.4211
   28phy    C25  740   2.006   1.759  -0.192  0.0798  0.4185 -0.5869
   28phy    C23  741   1.974   1.613  -0.228  0.0704  0.4442 -0.5092
   28phy    C24  742   1.934   1.612  -0.371 -0.3652  0.0827  0.5372
   28phy    C22  743   2.098   1.523  -0.209 -0.0969 -0.0025  0.6423
   28phy    C21  744   2.090   1.369  -0.196  0.2050 -0.1843 -0.5819
   28phy    C20  745   2.228   1.307  -0.155  0.2405  0.1939 -0.1711
   28phy    C18  746   2.271   1.168  -0.217 -0.0275  0.1059  0.4951
   28phy    O01  747   2.161   1.075  -0.213  0.2796 -0.1811 -0.1603
   28phy    H01  748   2.103   1.088  -0.285  0.2866  0.3425 -0.0707
   28phy    C19  749   2.378   1.110  -0.116  0.1942  0.5405  0.3720
   28phy    C13  750   2.332   1.189  -0.365  0.0971  0.3752  0.3027
   28phy     H3  751   2.244   1.221  -0.426  0.0470  0.3955  0.3847
   28phy    O33  752   2.416   1.298  -0.390  0.6961 -0.2952 -0.0877
   28phy    H1B  753   2.432   1.335  -0.305 -1.2105  0.1869  0.1159
   28phy    C12  754   2.355   1.080  -0.473 -0.0358  0.2625 -0.7070
   28phy    O11  755   2.271   0.973  -0.464  0.2526 -0.0261 -0.4136
   28phy    H1A  756   2.188   1.008  -0.490  0.2709  0.8302  0.5951
   29phy    C35  757   0.309   3.758   0.286 -0.0783  0.1137  0.2350
   29phy    C33  758   0.344   3.762   0.435  0.0269  0.3175  0.2397
   29phy    C34  759   0.225   3.737   0.532  0.0560  0.0181 -0.0914
   29phy    C32  760   0.467   3.677   0.474  0.1328  0.1639 -0.1396
   29phy    C31  761   0.558   3.753   0.571 -0.2610  0.4390 -0.0381
   29phy    C30  762   0.641   3.649   0.644 -0.2896 -0.2112  0.1185
   29phy    C28  763   0.726   3.700   0.761  0.3519 -0.3382  0.5551
   29phy    C29  764   0.661   3.646   0.887 -0.1539 -0.3397 -0.0291
   29phy    C27  765   0.857   3.622   0.776 -0.0171  0.1624 -0.1864
   29phy    C26  766   0.975   3.667   0.683  0.0830  0.0265 -0.2391
   29phy    C25  767   1.084   3.565   0.673 -0.7816 -0.6766 -0.0275
   29phy    C23  768   1.201   3.598   0.575  0.4184 -0.3224  0.2503
   29phy    C24  769   1.330   3.539   0.632 -0.2652 -0.0007  0.2363
   29phy    C22  770   1.178   3.561   0.423 -0.2286  0.2334 -0.4153
   29phy    C21  771   1.203   3.682   0.330  0.2075 -0.1186  0.0559
   29phy    C20  772   1.186   3.671   0.180  0.2644  0.2663 -0.0012
   29phy    C18  773   1.044   3.637   0.113  0.2107 -0.5383  0.2208
   29phy    O01  774   1.002   3.510   0.152 -0.3054 -0.2512 -0.4585
   29phy    H01  775   0.919   3.515   0.194  0.7959  0.1764  1.8634
   29phy    C19  776   1.062   3.635  -0.041 -0.1717  0.1581 -0.2906
   29phy    C13  777   0.926   3.739   0.154 -0.1333  0.1140 -0.1439
   29phy     H3  778   0.935   3.749   0.265  0.5796 -0.1945 -0.1626
   29phy    O33  779   0.955   3.877   0.121 -0.0067  0.2285  0.2028
   29phy    H1B  780   0.907   3.898   0.044  1.7822  1.5880 -0.6271
   29phy    C12  781   0.778   3.699   0.182  0.2623 -0.0934 -0.4366
   29phy    O11  782   0.767   3.565   0.218  0.0837  0.5407  0.1854
   29phy    H1A  783   0.689   3.523   0.188 -0.0099  0.6244  0.3085
   30phy    C35  784   0.840   4.298   0.956  0.0014  0.0180 -0.4371
   30phy    C33  785   0.812   4.176   1.043  0.1760  0.2752 -0.4366
   30phy    C34  786   0.871   4.198   1.185  0.7797  1.0312  0.2959
   30phy    C32  787   0.662   4.155   1.043  0.7131 -0.1989  0.5528
   30phy    C31  788   0.599   4.069   0.929 -0.0815  0.4108 -0.2239
   30phy    C30  789   0.447   4.046   0.960  0.1446 -0.1209  0.0486
   30phy    C28  790   0.381   3.989   0.836  0.3051  0.8110 -0.1571
   30phy    C29  791   0.295   3.863   0.869 -0.0555 -0.3065 -0.3510
   30phy    C27  792   0.287   4.091   0.772 -0.0474  0.3635 -0.0135
   30phy    C26  793   0.329   4.144   0.633  0.1614 -0.2087  0.3782
   30phy    C25  794   0.237   4.251   0.578 -0.5333  0.1017  0.2611
   30phy    C23  795   0.255   4.281   0.428 -0.5223  0.4294  0.2423
   30phy    C24  796   0.116   4.270   0.361 -0.1923  0.0694 -0.4328
   30phy    C22  797   0.342   4.407   0.398  0.3785  0.4465 -0.2826
   30phy    C21  798   0.410   4.407   0.263  0.4158  0.3304  0.1558
   30phy    C20  799   0.526   4.507   0.247  0.0009 -0.0673  0.2434
   30phy    C18  800   0.616   4.508   0.117 -0.6382 -0.2361 -0.1328
   30phy    O01  801   0.680   4.380   0.101  0.3881  0.0141  0.0081
   30phy    H01  802   0.625   4.318   0.145  1.3971 -0.2512  0.9540
   30phy    C19  803   0.735   4.596   0.161  0.0491 -0.1142  0.6260
   30phy    C13  804   0.533   4.550  -0.016  0.3839 -0.3163  0.5294
   30phy     H3  805   0.435   4.496  -0.011  0.8389 -1.2222 -0.1238
   30phy    O33  806   0.481   4.684  -0.017 -0.0454  0.1659  1.1232
   30phy    H1B  807   0.551   4.744  -0.034 -0.8693  1.0461  0.7773
   30phy    C12  808   0.563   4.495  -0.160 -0.0832 -0.1935 -0.0646
   30phy    O11  809   0.600   4.364  -0.177 -0.0836 -0.0806 -0.1739
   30phy    H1A  810   0.674   4.351  -0.120  0.4925  0.2141 -0.8420
   31phy    C35  811   1.052   1.054   1.790 -0.4661 -0.2701 -0.2701
   31phy    C33  812   1.107   0.918   1.736  0.2441 -0.1895 -0.6369
   31phy    C34  813   1.154   0.947   1.595 -0.3460  0.5025  0.1728
   31phy    C32  814   1.230   0.861   1.812  0.6559 -0.0410  0.4267
   31phy    C31  815   1.197   0.779   1.940 -0.1231 -0.1172  0.0688
   31phy    C30  816   1.307   0.710   2.023  0.0774  0.3949  0.8350
   31phy    C28  817   1.256   0.624   2.139  0.1391 -0.4966 -0.1782
   31phy    C29  818   1.207   0.483   2.105 -0.1042 -0.4281  0.0919
   31phy    C27  819   1.365   0.615   2.246  0.4447  0.2702 -0.4511
   31phy    C26  820   1.341   0.682   2.382 -0.2605  0.2214  0.3064
   31phy    C25  821   1.453   0.662   2.486 -0.2063  0.2045  0.2423
   31phy    C23  822   1.434   0.724   2.627  0.1414  0.6160  0.2729
   31phy    C24  823   1.471   0.621   2.734 -0.3835  0.3636  0.2836
   31phy    C22  824   1.518   0.853   2.639 -0.4812  0.4379  0.0739
   31phy    C21  825   1.452   0.954   2.734  0.8226 -0.3560  0.6700
   31phy    C20  826   1.516   1.090   2.756 -0.1009 -0.0155  0.1920
   31phy    C18  827   1.658   1.120   2.823  1.0229  0.0318  0.1856
   31phy    O01  828   1.759   1.045   2.758  0.0432 -0.3716 -0.0348
   31phy    H01  829   1.746   0.955   2.777  0.5554 -0.4916 -0.2326
   31phy    C19  830   1.675   1.269   2.796  0.1542  0.7319  0.5907
   31phy    C13  831   1.661   1.081   2.984  0.1177 -0.1552  0.5221
   31phy     H3  832   1.628   0.974   2.995 -0.1956 -0.1189 -0.0131
   31phy    O33  833   1.559   1.145   3.060 -0.1251 -0.0898 -0.1006
   31phy    H1B  834   1.590   1.181   3.141  0.8273  2.5255 -1.5275
   31phy    C12  835   1.801   1.085   3.059 -0.1079 -0.0639  0.0199
   31phy    O11  836   1.822   1.009   3.176  0.3325 -0.3971  0.2446
   31phy    H1A  837   1.914   1.009   3.193  0.5820  1.1016 -0.8337
   32phy    C35  838   1.524   1.200   1.493  0.2004  0.2047 -0.4813
   32phy    C33  839   1.613   1.207   1.373 -0.4341  0.3047 -0.5385
   32phy    C34  840   1.550   1.302   1.271 -0.5408 -0.0621  0.4062
   32phy    C32  841   1.759   1.249   1.415 -0.0649  0.5725  0.2840
   32phy    C31  842   1.872   1.143   1.435  0.2645 -0.2001 -0.3448
   32phy    C30  843   2.011   1.205   1.466 -0.0325  0.5070 -0.0716
   32phy    C28  844   2.114   1.101   1.493 -0.4761 -0.2072 -0.4619
   32phy    C29  845   2.217   1.075   1.382  0.4912 -0.0081 -0.1807
   32phy    C27  846   2.182   1.131   1.632 -0.0729 -0.9408  0.2212
   32phy    C26  847   2.183   1.012   1.726  0.2798  0.0595  0.4069
   32phy    C25  848   2.255   1.034   1.860 -0.0295 -0.5521  0.1873
   32phy    C23  849   2.285   0.908   1.941  0.0521 -0.8379 -0.5081
   32phy    C24  850   2.437   0.888   1.958 -0.3768  0.0152  0.0613
   32phy    C22  851   2.225   0.920   2.081 -0.2348 -0.1341 -0.2303
   32phy    C21  852   2.085   0.855   2.106  0.1273  0.2872 -0.0290
   32phy    C20  853   2.034   0.871   2.248 -0.1105  0.0571  0.2763
   32phy    C18  854   1.881   0.869   2.283 -0.3669  0.4935 -0.1948
   32phy    O01  855   1.829   0.744   2.237  0.7294 -0.1804 -0.0046
   32phy    H01  856   1.747   0.766   2.198  1.4375  0.4410 -1.2097
   32phy    C19  857   1.884   0.859   2.440 -0.0084  0.3618 -0.1257
   32phy    C13  858   1.798   0.992   2.215 -0.6357  1.0646  0.3288
   32phy     H3  859   1.828   1.002   2.108  0.2355  0.0324  0.4533
   32phy    O33  860   1.838   1.118   2.264 -0.0279 -0.5474  0.3415
   32phy    H1B  861   1.779   1.187   2.243  0.6470 -0.1623 -0.3311
   32phy    C12  862   1.641   0.978   2.206  0.1118 -0.3583  0.2405
   32phy    O11  863   1.605   0.850   2.160  0.2707 -0.3968 -0.1687
   32phy    H1A  864   1.520   0.860   2.121  0.0241  0.5849  0.5688
   33phy    C35  865   0.871   0.704   1.502  0.1114  0.1775  0.2341
   33phy    C33  866   0.760   0.611   1.462  0.2296 -0.0378 -0.4792
   33phy    C34  867   0.669   0.681   1.364 -0.1445 -0.6109  0.2495
   33phy    C32  868   0.822   0.474   1.423 -0.2606 -0.7497  0.1898
   33phy    C31  869   0.740   0.357   1.468 -0.0725  0.3004 -0.6095
   33phy    C30  870   0.817   0.228   1.442  0.0310 -0.3375 -0.1258
   33phy    C28  871   0.742   0.096   1.461 -0.4391  0.1502 -0.9829
   33phy    C29  872   0.654   0.062   1.336 -0.1791 -0.4570 -0.4342
   33phy    C27  873   0.844  -0.016   1.487  0.0422  0.1114 -0.2426
   33phy    C26  874   0.857  -0.051   1.636  0.5264  0.2974  0.1570
   33phy    C25  875   0.991  -0.128   1.661  0.0608  0.2740 -0.0575
   33phy    C23  876   1.017  -0.175   1.802 -0.1925  0.2618 -0.4701
   33phy    C24  877   1.095  -0.303   1.778  0.7193 -0.0511  0.2636
   33phy    C22  878   1.068  -0.072   1.905  0.2307 -0.3821 -0.0937
   33phy    C21  879   1.017  -0.100   2.044  0.2873  0.2980  0.3021
   33phy    C20  880   1.055   0.010   2.142  0.1822 -0.1614  0.1091
   33phy    C18  881   1.016  -0.002   2.292  0.6076 -0.1646  0.2931
   33phy    O01  882   1.085  -0.117   2.348 -0.3237 -0.1901  0.3086
   33phy    H01  883   1.170  -0.123   2.309 -1.4286 -2.0798 -2.0661
   33phy    C19  884   1.095   0.113   2.358  0.1224  0.3498  0.0071
   33phy    C13  885   0.857   0.006   2.335 -0.4743 -0.5563 -0.4364
   33phy     H3  886   0.814   0.107   2.312  1.7153  0.9337  1.6146
   33phy    O33  887   0.845   0.007   2.477  0.2051  0.0122 -0.0688
   33phy    H1B  888   0.908  -0.049   2.519 -0.2571  0.4594  1.2862
   33phy    C12  889   0.746  -0.099   2.278  0.0245 -0.4126 -0.0674
   33phy    O11  890   0.615  -0.095   2.327 -0.5577  0.2482  0.4247
   33phy    H1A  891   0.605  -0.172   2.380 -0.9653 -0.4130 -0.5825
   34phy    C35  892   4.178   3.430   0.709  0.1207  0.8147  0.5319
   34phy    C33  893   4.315   3.479   0.736 -0.1304 -0.3939 -0.4924
   34phy    C34  894   4.340   3.602   0.829  0.0493 -0.4256  0.0620
   34phy    C32  895   4.403   3.360   0.783 -0.1838 -0.2600  0.1795
   34phy    C31  896   4.547   3.354   0.731  0.0371 -0.0829  0.2734
   34phy    C30  897   4.637   3.249   0.802  0.0160  0.0116 -0.5388
   34phy    C28  898   4.785   3.227   0.756  0.2565 -0.2352  0.2268
   34phy    C29  899   4.860   3.154   0.866 -0.3523  0.0080  0.3949
   34phy    C27  900   4.808   3.141   0.623  0.3329 -0.0383 -0.4263
   34phy    C26  901   4.800   3.216   0.487 -0.3198 -0.0445  0.4694
   34phy    C25  902   4.818   3.133   0.363 -0.6390  0.2146  0.1859
   34phy    C23  903   4.787   3.207   0.228  0.0802 -0.0959  0.0547
   34phy    C24  904   4.874   3.139   0.120  0.1084 -0.1187  0.8197
   34phy    C22  905   4.642   3.189   0.181  0.2191  0.2363  0.1341
   34phy    C21  906   4.537   3.280   0.239 -0.2424  0.1007 -0.3130
   34phy    C20  907   4.400   3.239   0.187  0.5795 -0.4141 -0.6320
   34phy    C18  908   4.261   3.314   0.233 -0.1322 -0.5882 -0.7835
   34phy    O01  909   4.262   3.302   0.378 -0.0800 -0.3657 -0.4295
   34phy    H01  910   4.279   3.213   0.400  0.1322 -0.2032  0.0889
   34phy    C19  911   4.140   3.231   0.179  0.2122 -0.1176  0.4199
   34phy    C13  912   4.248   3.471   0.206 -0.0711 -0.4637 -0.1514
   34phy     H3  913   4.337   3.514   0.258  0.1910 -1.7203  0.4676
   34phy    O33  914   4.276   3.515   0.074  0.1798  0.6986  0.4615
   34phy    H1B  915   4.359   3.492   0.036 -1.4680  0.5925 -3.6021
   34phy    C12  916   4.154   3.574   0.279  0.1348  0.5400 -0.1205
   34phy    O11  917   4.135   3.540   0.416 -0.2287  0.0011  0.2233
   34phy    H1A  918   4.178   3.457   0.431 -0.1930 -0.1701 -0.7792
   35phy    C35  919   1.105   0.652   0.397 -0.3840  0.1063 -0.4118
   35phy    C33  920   1.080   0.655   0.548 -0.4342  0.3034 -0.6079
   35phy    C34  921   1.030   0.523   0.594  0.1093 -0.1000 -0.6609
   35phy    C32  922   1.208   0.692   0.622  0.2960 -0.1735  0.1538
   35phy    C31  923   1.200   0.818   0.709 -0.0576  0.2737 -0.1210
   35phy    C30  924   1.334   0.838   0.785 -0.0004 -0.0398  0.0848
   35phy    C28  925   1.327   0.967   0.863 -0.5185 -0.0828 -0.5516
   35phy    C29  926   1.278   0.949   1.007  0.1857  0.1031 -0.3132
   35phy    C27  927   1.470   1.033   0.867 -0.1826 -0.3294 -0.3997
   35phy    C26  928   1.468   1.185   0.881  0.4497  0.4115 -0.0366
   35phy    C25  929   1.610   1.247   0.869  0.2318 -0.1256 -0.3128
   35phy    C23  930   1.598   1.401   0.872  0.5045 -0.0841 -0.1094
   35phy    C24  931   1.711   1.459   0.955  0.3197  0.8934  0.2742
   35phy    C22  932   1.597   1.461   0.731  0.6654 -0.0863  0.0703
   35phy    C21  933   1.534   1.605   0.714 -0.0513 -0.6021  0.8900
   35phy    C20  934   1.386   1.606   0.669  0.2318 -0.1611  0.0528
   35phy    C18  935   1.310   1.734   0.635 -0.4817 -0.2178  0.4433
   35phy    O01  936   1.330   1.842   0.731 -0.1959 -0.4059 -0.6707
   35phy    H01  937   1.326   1.812   0.820 -0.4414  0.9115 -0.2099
   35phy    C19  938   1.166   1.685   0.660  0.2907  0.3159  0.5401
   35phy    C13  939   1.339   1.790   0.487 -0.2504 -1.2240  0.1980
   35phy     H3  940   1.436   1.845   0.498 -0.0685 -1.0406 -1.9334
   35phy    O33  941   1.382   1.702   0.382 -0.4624  0.3667  0.2300
   35phy    H1B  942   1.343   1.618   0.398 -1.6125  1.0195  0.9863
   35phy    C12  943   1.289   1.929   0.433  0.0025 -0.1488  0.2029
   35phy    O11  944   1.179   1.928   0.343 -0.1061  0.6732 -0.0233
   35phy    H1A  945   1.114   1.870   0.379 -1.7989  0.9750 -2.3594
   36phy    C35  946   1.791   2.130   1.512  0.0812 -0.0963 -0.2718
   36phy    C33  947   1.643   2.114   1.529 -0.3613  0.3802  0.0723
   36phy    C34  948   1.573   2.211   1.434 -0.1492  0.3467  0.2978
   36phy    C32  949   1.603   1.970   1.491  0.2588 -0.3169 -0.0681
   36phy    C31  950   1.583   1.871   1.608  0.2097  0.4935 -0.4070
   36phy    C30  951   1.549   1.727   1.563 -0.2436  0.0297  0.6397
   36phy    C28  952   1.543   1.619   1.675  0.3909 -0.0689  0.4755
   36phy    C29  953   1.413   1.543   1.674  0.3578  0.0942  0.2799
   36phy    C27  954   1.669   1.538   1.673 -0.1251  0.5470  0.0555
   36phy    C26  955   1.699   1.478   1.812 -0.8676 -0.1792 -0.0078
   36phy    C25  956   1.814   1.381   1.800  0.0191 -0.2081 -0.2073
   36phy    C23  957   1.834   1.281   1.917  0.2656 -0.0545  0.0318
   36phy    C24  958   1.803   1.144   1.858  0.3843  0.0040 -0.4339
   36phy    C22  959   1.981   1.272   1.954 -0.1011 -0.1823  0.0931
   36phy    C21  960   2.027   1.366   2.064 -0.2411 -0.5163 -0.0324
   36phy    C20  961   2.174   1.348   2.097 -0.0487 -0.5693  0.4099
   36phy    C18  962   2.243   1.426   2.218  0.3694 -0.1137 -0.0057
   36phy    O01  963   2.161   1.407   2.339 -0.4275  0.1220  0.2371
   36phy    H01  964   2.206   1.447   2.411  0.2557 -0.7588  0.3191
   36phy    C19  965   2.372   1.339   2.226  0.0631 -0.2614  0.2077
   36phy    C13  966   2.270   1.587   2.204 -0.7002  0.0539  0.3237
   36phy     H3  967   2.321   1.603   2.106 -0.3020 -2.9265 -0.0473
   36phy    O33  968   2.372   1.633   2.294  0.1107  0.2801  0.3439
   36phy    H1B  969   2.377   1.577   2.368 -0.0668  0.4319  0.4722
   36phy    C12  970   2.149   1.686   2.211  0.5873 -0.6329 -0.2323
   36phy    O11  971   2.075   1.674   2.325  0.0329  0.2662 -0.0557
   36phy    H1A  972   2.065   1.586   2.356  0.5071  0.7088  1.4388
   37phy    C35  973   0.275   1.057   1.226 -0.0138  0.0517  0.2415
   37phy    C33  974   0.328   1.098   1.361 -0.6917  0.0686 -0.0579
   37phy    C34  975   0.225   1.052   1.463 -0.5013 -0.4184 -0.0977
   37phy    C32  976   0.463   1.028   1.385  0.1191 -0.1488  0.0055
   37phy    C31  977   0.569   1.144   1.383  0.6260  0.2815 -0.1771
   37phy    C30  978   0.711   1.086   1.392  0.6628  0.0837 -0.4478
   37phy    C28  979   0.819   1.199   1.390 -0.2631 -0.1512  0.4679
   37phy    C29  980   0.876   1.217   1.531  0.0652  0.0151 -0.0573
   37phy    C27  981   0.936   1.166   1.295  0.3718 -0.3827 -0.2536
   37phy    C26  982   0.927   1.240   1.163  0.1724  0.0971 -0.3899
   37phy    C25  983   1.049   1.215   1.065  0.2264  0.3947  0.0215
   37phy    C23  984   1.039   1.305   0.943  0.0232 -0.7912 -0.3398
   37phy    C24  985   1.154   1.406   0.932  0.3373 -0.4342 -0.4757
   37phy    C22  986   1.015   1.219   0.817 -0.3968 -0.4114 -0.0244
   37phy    C21  987   0.933   1.281   0.704  0.6006  0.2535  0.5745
   37phy    C20  988   0.917   1.170   0.598  0.0091  0.1291 -0.1263
   37phy    C18  989   0.828   1.188   0.471  0.3353  0.9071 -0.1497
   37phy    O01  990   0.705   1.241   0.511  0.5183  0.1301  0.6300
   37phy    H01  991   0.705   1.327   0.550  0.9315  0.1146  0.6698
   37phy    C19  992   0.802   1.041   0.426  0.2793  0.1889 -0.0266
   37phy    C13  993   0.896   1.286   0.362  0.1956  0.1717 -0.2141
   37phy     H3  994   0.881   1.386   0.410 -0.2223 -0.0462  0.1156
   37phy    O33  995   1.041   1.291   0.364  0.0872 -0.0914 -0.1503
   37phy    H1B  996   1.085   1.216   0.328 -0.7241 -0.9858  0.6761
   37phy    C12  997   0.824   1.337   0.230 -0.1754 -0.3465  0.0761
   37phy    O11  998   0.689   1.314   0.217 -0.0084 -0.1424 -0.3343
   37phy    H1A  999   0.685   1.221   0.228  0.4083 -0.1878 -0.5730
   38phy    C35 1000   1.215   1.326   1.955  0.5698 -0.0206  0.2255
   38phy    C33 1001   1.345   1.279   2.008  0.1517  0.2233  0.2446
   38phy    C34 1002   1.411   1.181   1.911  0.3223  0.0611 -0.1395
   38phy    C32 1003   1.437   1.397   2.061 -0.6839  0.2766  0.4282
   38phy    C31 1004   1.503   1.366   2.196  0.7300 -0.0934 -0.7672
   38phy    C30 1005   1.612   1.455   2.251  0.1216 -0.0409  0.1430
   38phy    C28 1006   1.652   1.435   2.398 -0.5875 -0.4161  0.2023
   38phy    C29 1007   1.803   1.460   2.405 -0.0696 -0.0783 -0.4604
   38phy    C27 1008   1.588   1.536   2.496 -0.2323  0.3606 -0.7518
   38phy    C26 1009   1.452   1.493   2.561 -0.4990  0.0453  0.0145
   38phy    C25 1010   1.402   1.600   2.653  0.2556 -0.0502 -0.2385
   38phy    C23 1011   1.271   1.567   2.734 -0.3475  0.2207 -0.0553
   38phy    C24 1012   1.294   1.488   2.864  0.0878  0.3309  0.2255
   38phy    C22 1013   1.194   1.702   2.749  0.1261  0.6138 -0.0342
   38phy    C21 1014   1.041   1.689   2.762 -0.1856  0.4552  0.5343
   38phy    C20 1015   0.970   1.825   2.781  0.2503  0.2546  0.0750
   38phy    C18 1016   0.963   1.891   2.931  0.0985 -0.6009  0.1113
   38phy    O01 1017   1.097   1.920   2.979 -0.1243  0.1366 -0.1890
   38phy    H01 1018   1.100   1.972   3.057  0.7974  0.7064 -0.6043
   38phy    C19 1019   0.906   2.032   2.897  0.2700 -0.1357  0.3217
   38phy    C13 1020   0.879   1.813   3.045  0.3396  0.3039 -0.2449
   38phy     H3 1021   0.788   1.764   3.000 -0.4754  0.0949  1.5501
   38phy    O33 1022   0.817   1.889   3.148  0.0303 -0.1049  0.1692
   38phy    H1B 1023   0.880   1.927   3.206  0.3493 -0.7866  0.2751
   38phy    C12 1024   0.953   1.690   3.112  0.1425 -0.0391  0.0785
   38phy    O11 1025   1.040   1.723   3.213  0.0293 -0.2966 -0.0271
   38phy    H1A 1026   1.121   1.748   3.175 -0.7930 -0.5159 -2.0254
   39phy    C35 1027   0.675   2.625   1.856  0.1154 -0.3078  0.2114
   39phy    C33 1028   0.705   2.476   1.833 -0.7753 -0.4910 -0.5165
   39phy    C34 1029   0.770   2.469   1.700  0.1391  0.0569 -0.0089
   39phy    C32 1030   0.804   2.422   1.938  0.1222 -0.1371 -0.3615
   39phy    C31 1031   0.751   2.359   2.070  0.0007 -0.0750  0.3031
   39phy    C30 1032   0.866   2.319   2.160  0.4490 -0.0531  0.2776
   39phy    C28 1033   0.823   2.232   2.284 -0.3775  0.1342  0.2642
   39phy    C29 1034   0.896   2.099   2.278 -0.0411  0.0014 -0.1788
   39phy    C27 1035   0.855   2.308   2.417 -0.1969 -0.0407  0.0676
   39phy    C26 1036   0.732   2.339   2.501 -0.6457 -0.1585  0.3813
   39phy    C25 1037   0.773   2.406   2.629 -0.2933 -0.0702  0.5198
   39phy    C23 1038   0.654   2.454   2.711  0.1380  0.4982 -0.0110
   39phy    C24 1039   0.665   2.404   2.851  0.0782 -0.2820  0.3768
   39phy    C22 1040   0.643   2.606   2.698 -0.6413 -0.3227 -0.3087
   39phy    C21 1041   0.504   2.661   2.689 -0.0265  0.4232  0.0741
   39phy    C20 1042   0.503   2.806   2.643  0.3596 -0.0710  0.5035
   39phy    C18 1043   0.372   2.895   2.645  0.4052  0.3328 -0.0914
   39phy    O01 1044   0.330   2.911   2.788  0.3857 -0.1207 -0.0298
   39phy    H01 1045   0.406   2.939   2.836 -0.5508  0.2366  1.3084
   39phy    C19 1046   0.426   3.034   2.616 -0.3247  0.1653 -0.2346
   39phy    C13 1047   0.248   2.850   2.545  0.3310 -0.0846  0.0267
   39phy     H3 1048   0.288   2.825   2.443  0.7912 -0.7600  0.3693
   39phy    O33 1049   0.156   2.954   2.512  0.2539  0.0016 -0.1339
   39phy    H1B 1050   0.081   2.918   2.470 -0.0636 -0.5920  0.9200
   39phy    C12 1051   0.167   2.727   2.594  0.1636 -0.3612  0.3209
   39phy    O11 1052   0.093   2.670   2.488 -0.4114  0.1319 -0.1504
   39phy    H1A 1053   0.081   2.579   2.505  0.1941  0.0118 -0.3328
   40phy    C35 1054   2.415   3.734   1.486  0.0452  0.0193 -0.1752
   40phy    C33 1055   2.482   3.867   1.478  0.4778 -0.5956  0.4167
   40phy    C34 1056   2.507   3.892   1.327 -0.1059  0.1167  0.0424
   40phy    C32 1057   2.398   3.977   1.539 -0.0880  0.5759  0.3210
   40phy    C31 1058   2.460   4.105   1.599 -0.4587 -0.3641  0.0624
   40phy    C30 1059   2.369   4.215   1.654  0.1688  0.1460 -0.3865
   40phy    C28 1060   2.440   4.338   1.716 -0.3983  0.1620 -0.0444
   40phy    C29 1061   2.457   4.447   1.607 -0.0545 -0.0237  0.2913
   40phy    C27 1062   2.356   4.408   1.829 -0.0207 -0.1616  0.0548
   40phy    C26 1063   2.440   4.459   1.952  0.0098  0.0280  0.4791
   40phy    C25 1064   2.351   4.528   2.060 -0.6790  0.0054 -0.1492
   40phy    C23 1065   2.413   4.563   2.197 -0.4342  0.7558  0.0640
   40phy    C24 1066   2.489   4.691   2.191 -0.6370  0.2585 -0.6411
   40phy    C22 1067   2.296   4.575   2.298 -0.0199 -0.1882 -0.1541
   40phy    C21 1068   2.332   4.520   2.434 -0.6043 -0.2588 -0.0943
   40phy    C20 1069   2.224   4.528   2.539 -0.2580  0.1800  0.2116
   40phy    C18 1070   2.239   4.441   2.674  0.1264  0.1773 -0.2711
   40phy    O01 1071   2.370   4.464   2.733 -0.1430 -0.2016  0.0992
   40phy    H01 1072   2.369   4.551   2.769  1.9764 -0.2180  0.3041
   40phy    C19 1073   2.123   4.501   2.756  0.2598 -0.5101 -0.1149
   40phy    C13 1074   2.230   4.281   2.644  0.0639  0.3421 -0.4803
   40phy     H3 1075   2.306   4.262   2.564 -0.1768  1.1859 -0.9166
   40phy    O33 1076   2.119   4.238   2.574 -0.0267  0.4863 -0.2018
   40phy    H1B 1077   2.106   4.302   2.507  1.0054  0.6961 -0.2141
   40phy    C12 1078   2.260   4.179   2.764  0.2389  0.3100 -0.0654
   40phy    O11 1079   2.365   4.223   2.845  0.2949 -0.0239  0.1955
   40phy    H1A 1080   2.379   4.312   2.818  0.6381 -0.3732 -0.8402
   41phy    C35 1081   0.889   1.518   1.796 -0.0621  0.0015  0.1568
   41phy    C33 1082   0.933   1.636   1.708  0.4404  0.0021  0.5011
   41phy    C34 1083   0.846   1.636   1.580  0.0877 -0.1299  0.2721
   41phy    C32 1084   0.917   1.761   1.797 -0.5068 -0.5679  0.0947
   41phy    C31 1085   1.053   1.821   1.846 -0.3657 -0.0444 -0.3376
   41phy    C30 1086   1.060   1.975   1.816 -0.0316 -0.4910  0.1573
   41phy    C28 1087   1.195   2.032   1.852 -0.7052 -0.4643  0.0266
   41phy    C29 1088   1.291   2.041   1.728  0.1138  0.1089  0.2089
   41phy    C27 1089   1.178   2.179   1.902  0.3209  0.4343 -0.0600
   41phy    C26 1090   1.263   2.231   2.019  0.2262 -0.4316  0.5943
   41phy    C25 1091   1.231   2.374   2.063  0.4301  0.2235  0.1637
   41phy    C23 1092   1.313   2.417   2.186 -0.4109  0.0589 -0.7443
   41phy    C24 1093   1.338   2.568   2.180  0.3099  0.8507  0.4205
   41phy    C22 1094   1.230   2.399   2.315 -0.2042 -0.1698  0.0191
   41phy    C21 1095   1.303   2.312   2.417  0.0590  0.0403  0.5182
   41phy    C20 1096   1.219   2.302   2.552 -0.3456  0.6053 -0.9523
   41phy    C18 1097   1.280   2.250   2.687 -0.0203 -0.5425 -0.1690
   41phy    O01 1098   1.402   2.321   2.717 -0.1977  0.4576  0.2066
   41phy    H01 1099   1.393   2.400   2.768 -1.8113  0.8476 -0.6278
   41phy    C19 1100   1.176   2.306   2.785  0.0758  0.0044 -0.2985
   41phy    C13 1101   1.310   2.092   2.717 -0.3093 -0.2652  0.1913
   41phy     H3 1102   1.220   2.034   2.684 -0.9111 -0.3707  1.9189
   41phy    O33 1103   1.316   2.055   2.856  0.3736  0.0246  0.2610
   41phy    H1B 1104   1.234   2.014   2.877  0.6044 -0.9289 -0.5946
   41phy    C12 1105   1.434   2.030   2.638 -0.1137 -0.5258 -0.1669
   41phy    O11 1106   1.553   2.092   2.674 -0.1747  0.5700 -0.3873
   41phy    H1A 1107   1.534   2.183   2.689 -1.4309  0.3135 -0.3657
   42phy    C35 1108   0.103   0.823   0.682  0.1628  0.2361 -0.2577
   42phy    C33 1109   0.235   0.757   0.726 -0.0036  0.9432  0.1765
   42phy    C34 1110   0.198   0.686   0.859  0.2142 -0.0766  0.4582
   42phy    C32 1111   0.292   0.650   0.628  0.1034 -0.5869 -0.2804
   42phy    C31 1112   0.399   0.700   0.524  0.3763  0.1820 -0.1633
   42phy    C30 1113   0.449   0.578   0.442  0.4424  0.0824  0.1172
   42phy    C28 1114   0.544   0.614   0.325 -0.8350  0.1212 -0.2655
   42phy    C29 1115   0.689   0.651   0.360 -0.1011 -0.0423  0.0501
   42phy    C27 1116   0.537   0.500   0.226 -0.0341  0.7987 -0.0436
   42phy    C26 1117   0.553   0.521   0.074 -0.4358  0.2248 -0.2585
   42phy    C25 1118   0.519   0.391  -0.006 -0.5993 -0.0305  0.2614
   42phy    C23 1119   0.529   0.392  -0.162  0.3197  0.0885 -0.1377
   42phy    C24 1120   0.673   0.361  -0.206 -0.1990 -0.5042 -0.0046
   42phy    C22 1121   0.448   0.271  -0.213 -0.3712 -0.0976  0.1073
   42phy    C21 1122   0.298   0.294  -0.222 -0.0615  0.2571  0.6285
   42phy    C20 1123   0.210   0.173  -0.267  0.4437  0.1991  0.2502
   42phy    C18 1124   0.175   0.053  -0.176 -0.4144 -0.0464 -0.4074
   42phy    O01 1125   0.298   0.012  -0.116 -0.2738  0.0023  0.0365
   42phy    H01 1126   0.369   0.011  -0.178 -0.3431  1.5948 -0.1217
   42phy    C19 1127   0.124  -0.061  -0.271  0.0417 -0.0029 -0.0807
   42phy    C13 1128   0.068   0.089  -0.062 -0.1140 -0.0320 -0.4241
   42phy     H3 1129   0.118   0.174  -0.009  0.4435 -0.1675 -0.7221
   42phy    O33 1130  -0.056   0.157  -0.091  0.1415 -0.0922  0.1576
   42phy    H1B 1131  -0.034   0.227  -0.149  0.1971 -0.2114  0.0319
   42phy    C12 1132   0.056   0.016   0.084 -0.7530 -0.0590 -0.2042
   42phy    O11 1133   0.160  -0.081   0.110  0.0052 -0.2019  0.0980
   42phy    H1A 1134   0.236  -0.055   0.060 -0.7794  2.5498  0.1309
   43phy    C35 1135   0.664   0.424   1.919  0.0583  0.4228  0.0879
   43phy    C33 1136   0.780   0.362   1.986 -0.0518  0.1958  0.1814
   43phy    C34 1137   0.888   0.321   1.887  0.5269  0.2767  0.0787
   43phy    C32 1138   0.848   0.448   2.097  0.3235 -0.3227  0.4606
   43phy    C31 1139   0.807   0.412   2.240 -0.0224 -0.0145  0.0278
   43phy    C30 1140   0.877   0.504   2.341 -0.0210 -0.1425  0.4575
   43phy    C28 1141   0.820   0.496   2.481 -0.0760 -0.1232 -0.0654
   43phy    C29 1142   0.896   0.380   2.548 -0.2096  0.2409 -0.0960
   43phy    C27 1143   0.858   0.623   2.561  0.5433 -0.0887  0.0711
   43phy    C26 1144   0.754   0.663   2.667 -0.3669  0.0198  0.1215
   43phy    C25 1145   0.763   0.806   2.736  0.0168  0.2296  0.6201
   43phy    C23 1146   0.673   0.816   2.865  0.0565 -0.0005  0.1418
   43phy    C24 1147   0.743   0.907   2.964 -0.5259  0.3480 -0.1711
   43phy    C22 1148   0.533   0.866   2.833 -0.2611  0.4767  0.0194
   43phy    C21 1149   0.415   0.809   2.918 -0.5809 -0.1005  0.8962
   43phy    C20 1150   0.285   0.837   2.841  0.1085  0.4284 -0.0033
   43phy    C18 1151   0.138   0.806   2.902  0.1142 -0.1486 -0.2913
   43phy    O01 1152   0.115   0.906   3.001 -0.2209 -0.5108 -0.2619
   43phy    H01 1153   0.174   0.978   2.989  0.2447 -0.8224  0.1334
   43phy    C19 1154   0.050   0.857   2.786  0.2201  0.2611  0.2713
   43phy    C13 1155   0.104   0.659   2.955  0.1129  0.2462 -0.2239
   43phy     H3 1156   0.153   0.584   2.887  1.1733  0.9870 -0.2979
   43phy    O33 1157  -0.033   0.627   2.935 -0.5869 -0.0419 -0.0307
   43phy    H1B 1158  -0.088   0.687   2.983  0.2407  0.5356  0.2354
   43phy    C12 1159   0.158   0.621   3.104 -0.1585  0.2284 -0.2500
   43phy    O11 1160   0.095   0.685   3.211 -0.0243 -0.2739  0.0516
   43phy    H1A 1161   0.107   0.777   3.199  0.2332 -0.3554 -0.3166
   44phy    C35 1162   1.184   1.525   1.313 -0.3367  0.0077  0.3056
   44phy    C33 1163   1.228   1.672   1.297  0.2026  1.0254  0.3078
   44phy    C34 1164   1.202   1.751   1.423  0.3237 -0.3299  0.4439
   44phy    C32 1165   1.377   1.685   1.259 -0.0976  0.9037  0.1606
   44phy    C31 1166   1.411   1.784   1.145 -0.2050  0.0241  0.2634
   44phy    C30 1167   1.559   1.806   1.131 -0.3242  0.7531 -0.0088
   44phy    C28 1168   1.591   1.925   1.039 -0.4956  0.2567 -0.0757
   44phy    C29 1169   1.629   2.048   1.115 -0.3375 -0.2225 -0.1168
   44phy    C27 1170   1.704   1.891   0.936  0.3673 -0.5677 -0.5127
   44phy    C26 1171   1.684   1.927   0.792  0.0295  0.1943  0.2547
   44phy    C25 1172   1.798   1.891   0.700  0.3388 -0.1488 -0.3921
   44phy    C23 1173   1.789   1.956   0.562  0.0362 -0.1432 -0.1853
   44phy    C24 1174   1.882   2.082   0.558 -0.1444  0.5934 -0.3899
   44phy    C22 1175   1.842   1.860   0.454 -0.3072  0.3258 -0.6417
   44phy    C21 1176   1.729   1.776   0.390  0.4658 -0.0095  0.6198
   44phy    C20 1177   1.766   1.708   0.257 -0.2947 -0.0903 -0.0587
   44phy    C18 1178   1.649   1.656   0.162  0.3864  0.2413  0.5542
   44phy    O01 1179   1.557   1.572   0.234  0.0593 -0.2259 -0.5909
   44phy    H01 1180   1.513   1.632   0.291  1.5390  0.4846 -0.1565
   44phy    C19 1181   1.723   1.567   0.063  0.1055 -0.3928 -0.1020
   44phy    C13 1182   1.565   1.780   0.095 -0.0437  0.0384 -0.0850
   44phy     H3 1183   1.528   1.830   0.188  1.7551 -1.8194  1.7158
   44phy    O33 1184   1.646   1.894   0.047  0.2871 -0.1850  0.4090
   44phy    H1B 1185   1.663   1.891  -0.045  0.1074 -0.9775  0.3993
   44phy    C12 1186   1.417   1.783   0.038 -0.1697  0.0001  0.1561
   44phy    O11 1187   1.322   1.712   0.116  0.1422  0.0371  0.1744
   44phy    H1A 1188   1.332   1.741   0.205 -1.8808  0.0642  0.4349
   45phy    C35 1189   2.115   1.709   1.768  0.4273 -0.0440  0.5434
   45phy    C33 1190   2.046   1.845   1.765 -0.0508  0.3994  0.0381
   45phy    C34 1191   2.003   1.874   1.623  0.0145  0.3950  0.3054
   45phy    C32 1192   1.936   1.856   1.870  0.5637  0.0678 -0.0648
   45phy    C31 1193   1.908   1.995   1.921  0.1457 -0.8955  0.0566
   45phy    C30 1194   1.790   2.014   2.013 -0.8054 -0.4043 -0.1652
   45phy    C28 1195   1.748   2.164   2.036  1.1252  0.0440  0.5777
   45phy    C29 1196   1.636   2.198   1.934 -0.2463  0.0481 -0.0389
   45phy    C27 1197   1.702   2.175   2.181 -0.1897 -0.1949  0.1529
   45phy    C26 1198   1.729   2.307   2.254  0.3592 -0.0825 -0.3640
   45phy    C25 1199   1.676   2.300   2.399 -0.0701 -0.2610 -0.2283
   45phy    C23 1200   1.737   2.409   2.491  0.1190 -0.5592  0.3748
   45phy    C24 1201   1.630   2.509   2.531  0.0403  0.0869 -0.2041
   45phy    C22 1202   1.792   2.351   2.623  0.2855 -0.2852 -0.1203
   45phy    C21 1203   1.941   2.326   2.614 -0.6816 -0.2446  0.0556
   45phy    C20 1204   2.007   2.235   2.721 -0.3245  0.4725 -0.1554
   45phy    C18 1205   2.163   2.254   2.745  0.2423 -0.0676  0.7923
   45phy    O01 1206   2.195   2.389   2.783 -0.1272  0.1991 -0.1202
   45phy    H01 1207   2.284   2.405   2.757  0.0597 -0.0844  0.3375
   45phy    C19 1208   2.180   2.175   2.875  0.3068  0.2785 -0.1349
   45phy    C13 1209   2.272   2.205   2.635 -0.2730  0.2530 -0.6797
   45phy     H3 1210   2.250   2.101   2.597  0.7376  0.0215 -0.6828
   45phy    O33 1211   2.406   2.191   2.683 -0.3724  0.4317  0.9139
   45phy    H1B 1212   2.453   2.271   2.669 -1.1013  0.4722 -1.6489
   45phy    C12 1213   2.282   2.296   2.504  0.2402  0.5941 -0.0115
   45phy    O11 1214   2.381   2.267   2.411  0.3042  0.0053 -0.1553
   45phy    H1A 1215   2.380   2.176   2.390 -1.1559  0.3736 -1.9245
   46phy    C35 1216   0.975   3.533   1.922  0.0764 -0.0373 -0.1566
   46phy    C33 1217   1.032   3.426   1.830 -0.3151 -0.4585 -0.5801
   46phy    C34 1218   0.921   3.387   1.730  0.1855 -0.5290  0.2853
   46phy    C32 1219   1.168   3.455   1.750  0.3877  0.1123 -0.2193
   46phy    C31 1220   1.298   3.404   1.822  0.2733 -0.4163 -0.1097
   46phy    C30 1221   1.433   3.432   1.754 -0.0932  0.2969 -0.2777
   46phy    C28 1222   1.557   3.419   1.848 -0.5685  0.1369 -0.0865
   46phy    C29 1223   1.675   3.381   1.758 -0.1139  0.2016  0.3522
   46phy    C27 1224   1.587   3.552   1.925 -0.7389  0.8156 -0.6971
   46phy    C26 1225   1.637   3.542   2.067 -0.5051 -0.7428 -0.1618
   46phy    C25 1226   1.683   3.679   2.114  0.1182  0.0718  0.3080
   46phy    C23 1227   1.734   3.691   2.263  0.2956  0.0389 -0.1787
   46phy    C24 1228   1.843   3.797   2.274  0.1198  0.3034 -0.7207
   46phy    C22 1229   1.617   3.724   2.353 -0.0852 -0.0337 -0.3652
   46phy    C21 1230   1.625   3.703   2.507  0.0106 -0.5610  0.3433
   46phy    C20 1231   1.497   3.750   2.577  0.6213  0.2734  0.2944
   46phy    C18 1232   1.478   3.745   2.733 -0.3594 -0.1245 -0.8400
   46phy    O01 1233   1.601   3.772   2.804 -0.0266  0.2374 -0.1940
   46phy    H01 1234   1.653   3.845   2.776 -1.6634  1.2575 -0.6727
   46phy    C19 1235   1.377   3.859   2.747 -0.3311  0.1397 -0.3770
   46phy    C13 1236   1.427   3.598   2.774  0.2981  0.0214 -0.6313
   46phy     H3 1237   1.484   3.520   2.718  0.2803 -0.4612  0.0047
   46phy    O33 1238   1.290   3.574   2.733  0.8331 -0.1131  1.2067
   46phy    H1B 1239   1.271   3.485   2.709  0.0437 -0.3068  2.4646
   46phy    C12 1240   1.430   3.557   2.921 -0.1387  0.2504 -0.0425
   46phy    O11 1241   1.559   3.531   2.975  0.1151 -0.1568  0.1473
   46phy    H1A 1242   1.613   3.603   2.949 -0.4702  0.0304 -0.5874
   47phy    C35 1243   0.006   3.251   1.233  0.1045  0.0878  0.0019
   47phy    C33 1244   0.050   3.135   1.324 -0.3804 -0.1942 -0.0916
   47phy    C34 1245   0.177   3.180   1.407 -0.4347 -0.4466 -0.4155
   47phy    C32 1246  -0.068   3.102   1.422  0.4591  0.3385 -0.1215
   47phy    C31 1247  -0.096   2.952   1.446 -0.4082 -0.5370  0.7039
   47phy    C30 1248  -0.225   2.932   1.521  0.1012 -0.6500 -0.6214
   47phy    C28 1249  -0.287   2.793   1.532 -0.2327  0.6604 -0.0676
   47phy    C29 1250  -0.377   2.777   1.654  0.0248  0.2541 -0.9200
   47phy    C27 1251  -0.372   2.761   1.405  0.5836 -0.0069  0.7765
   47phy    C26 1252  -0.360   2.621   1.341 -0.2794 -0.3406  0.0730
   47phy    C25 1253  -0.434   2.598   1.205  0.2272 -0.0003 -0.0085
   47phy    C23 1254  -0.403   2.455   1.154  0.2948 -0.2181 -0.1106
   47phy    C24 1255  -0.503   2.348   1.210 -0.0186 -0.7533 -0.0838
   47phy    C22 1256  -0.408   2.465   1.002 -0.0194  0.1079 -0.2458
   47phy    C21 1257  -0.336   2.349   0.923  0.2409  0.3529 -0.0423
   47phy    C20 1258  -0.321   2.396   0.781 -0.0107  0.1444 -0.5284
   47phy    C18 1259  -0.258   2.293   0.677  0.2614 -0.5329 -0.4679
   47phy    O01 1260  -0.144   2.216   0.729  0.2997  0.1555 -0.2271
   47phy    H01 1261  -0.165   2.173   0.810 -2.0243 -1.5028 -1.5965
   47phy    C19 1262  -0.195   2.376   0.564  0.6476 -0.0504  0.0128
   47phy    C13 1263  -0.378   2.198   0.620 -0.2605 -0.0949 -0.5230
   47phy     H3 1264  -0.425   2.149   0.709  0.3999 -0.0806 -0.1630
   47phy    O33 1265  -0.494   2.263   0.561  0.0742 -0.2136 -0.4590
   47phy    H1B 1266  -0.466   2.342   0.520 -0.1552  0.7728  1.2039
   47phy    C12 1267  -0.373   2.055   0.551  0.2236 -0.4667  0.2483
   47phy    O11 1268  -0.286   1.956   0.607 -0.1587 -0.2410  0.0782
   47phy    H1A 1269  -0.203   1.964   0.563  1.1188 -0.7372  2.2871
   48phy    C35 1270   2.385   3.603   1.996  0.1638  0.1580  0.3216
   48phy    C33 1271   2.386   3.493   1.888 -0.6045 -0.1090 -0.6296
   48phy    C34 1272   2.293   3.526   1.771  0.0606 -0.2936 -0.0382
   48phy    C32 1273   2.525   3.438   1.849  0.2935 -0.9482 -0.1571
   48phy    C31 1274   2.521   3.282   1.820 -0.0839 -0.8262 -0.3126
   48phy    C30 1275   2.648   3.229   1.750 -0.4656 -0.2106  0.0514
   48phy    C28 1276   2.622   3.084   1.703 -0.2638  0.0635 -0.2962
   48phy    C29 1277   2.695   3.057   1.574  0.0033  0.1607  0.3166
   48phy    C27 1278   2.679   2.987   1.807 -0.0925  0.2844  0.1450
   48phy    C26 1279   2.575   2.910   1.895  0.1204 -0.1022  0.1485
   48phy    C25 1280   2.630   2.775   1.950 -0.1058  0.1604  0.0582
   48phy    C23 1281   2.536   2.684   2.036 -0.6650  0.1909 -0.2418
   48phy    C24 1282   2.428   2.620   1.951 -0.2225 -0.2431 -0.4646
   48phy    C22 1283   2.612   2.569   2.101 -0.1976 -0.8916  0.0727
   48phy    C21 1284   2.592   2.576   2.252 -0.2614  0.1895  0.0757
   48phy    C20 1285   2.690   2.480   2.324  0.1259 -0.4033 -0.3748
   48phy    C18 1286   2.695   2.460   2.483 -0.3952 -0.0888 -0.1283
   48phy    O01 1287   2.559   2.461   2.530  0.0287 -0.2098 -0.0794
   48phy    H01 1288   2.505   2.402   2.481  0.0121  0.2514 -0.6220
   48phy    C19 1289   2.746   2.313   2.497 -0.1948 -0.0519 -0.2035
   48phy    C13 1290   2.782   2.575   2.560 -0.3324 -0.2593 -0.0853
   48phy     H3 1291   2.746   2.678   2.532  1.9752  0.7168  0.3045
   48phy    O33 1292   2.915   2.576   2.508  0.0471 -0.0574  0.1038
   48phy    H1B 1293   2.918   2.576   2.414 -0.2314 -0.2260  0.0934
   48phy    C12 1294   2.778   2.583   2.717  0.2149 -0.7488  0.3257
   48phy    O11 1295   2.851   2.691   2.763 -0.1015  0.1117  0.0251
   48phy    H1A 1296   2.941   2.670   2.746 -0.2256  0.7039 -1.4996
   49phy    C35 1297   1.881   2.524   1.166 -0.2576 -0.1078 -0.1734
   49phy    C33 1298   1.932   2.596   1.290 -0.0404  0.2958  0.0473
   49phy    C34 1299   1.868   2.731   1.284  0.1439 -0.3711  0.4260
   49phy    C32 1300   1.919   2.510   1.419  0.1760 -0.3878  0.2170
   49phy    C31 1301   2.021   2.544   1.527  0.1578 -0.2662  0.2108
   49phy    C30 1302   2.010   2.444   1.644  0.0790  0.7987 -0.3039
   49phy    C28 1303   2.124   2.456   1.749 -0.4843 -0.0549 -0.2227
   49phy    C29 1304   2.093   2.563   1.853 -0.0251  0.0274  0.4650
   49phy    C27 1305   2.133   2.314   1.808 -0.0288 -0.1087 -0.0728
   49phy    C26 1306   2.278   2.271   1.845  0.0448 -0.2835  0.3004
   49phy    C25 1307   2.278   2.155   1.938  0.0832  0.2242 -0.0012
   49phy    C23 1308   2.418   2.109   1.989  0.2560 -0.1658 -0.0051
   49phy    C24 1309   2.462   2.177   2.114  0.3277  0.2863 -0.1945
   49phy    C22 1310   2.430   1.956   2.006 -0.4482 -0.4083 -0.4069
   49phy    C21 1311   2.568   1.895   1.955  0.3788  0.0242  0.0146
   49phy    C20 1312   2.617   1.765   2.018  0.6268  0.0240 -0.2851
   49phy    C18 1313   2.667   1.757   2.168 -0.4937  0.0145  0.0057
   49phy    O01 1314   2.569   1.798   2.264  0.5021 -0.1042  0.0650
   49phy    H01 1315   2.506   1.729   2.265 -0.4261  0.6740  2.6854
   49phy    C19 1316   2.678   1.602   2.187  0.2840  0.0694  0.0803
   49phy    C13 1317   2.807   1.838   2.199  0.2749  0.0577 -0.2665
   49phy     H3 1318   2.886   1.813   2.123  1.6218 -1.0873  1.4257
   49phy    O33 1319   2.870   1.790   2.321 -0.2830  0.0256  0.4291
   49phy    H1B 1320   2.827   1.844   2.384 -1.2115  0.9205 -0.9194
   49phy    C12 1321   2.805   1.995   2.219  0.4590 -0.3580 -0.4879
   49phy    O11 1322   2.704   2.037   2.310  0.0166 -0.2542 -0.4548
   49phy    H1A 1323   2.622   2.001   2.282 -1.3466  2.6720 -0.6085
   50phy    C35 1324   0.851   2.728   1.138 -0.4913  0.5409 -0.0468
   50phy    C33 1325   0.806   2.616   1.230 -0.3286  0.0709 -0.2718
   50phy    C34 1326   0.798   2.669   1.375  0.4615 -0.5602  0.4787
   50phy    C32 1327   0.676   2.548   1.178 -0.1852 -0.1154 -0.8079
   50phy    C31 1328   0.703   2.401   1.141  0.0375  0.2527  0.4037
   50phy    C30 1329   0.585   2.326   1.071 -0.1975  0.0252  0.1916
   50phy    C28 1330   0.619   2.179   1.035  0.3321 -0.0277  0.2758
   50phy    C29 1331   0.489   2.106   1.065  0.1264 -0.2433  0.4999
   50phy    C27 1332   0.626   2.149   0.885  0.2064 -0.3275 -0.4673
   50phy    C26 1333   0.765   2.160   0.818 -0.8136 -0.1590 -0.4081
   50phy    C25 1334   0.747   2.132   0.674  0.2244  0.0257  0.5234
   50phy    C23 1335   0.872   2.150   0.585 -0.0384  0.3257  0.2719
   50phy    C24 1336   0.936   2.011   0.571  0.3937 -0.1835  0.3016
   50phy    C22 1337   0.837   2.200   0.445  0.2022 -0.1661 -0.7271
   50phy    C21 1338   0.939   2.306   0.402  0.0795  0.1537 -0.0547
   50phy    C20 1339   0.906   2.373   0.268 -0.9769 -0.1534 -0.4994
   50phy    C18 1340   1.005   2.474   0.203 -0.1386 -0.5296 -0.4371
   50phy    O01 1341   0.992   2.594   0.286 -0.3369  0.0131 -0.7885
   50phy    H01 1342   0.975   2.565   0.373 -1.0732 -1.0963 -1.2726
   50phy    C19 1343   0.937   2.495   0.068 -0.2651  0.3248 -0.0575
   50phy    C13 1344   1.159   2.429   0.192  0.1585  0.3134  0.2825
   50phy     H3 1345   1.191   2.408   0.297 -1.7369  1.0245  1.0377
   50phy    O33 1346   1.179   2.298   0.137  0.0083 -0.1582  0.1344
   50phy    H1B 1347   1.264   2.300   0.098  1.0087  1.2625  2.1980
   50phy    C12 1348   1.282   2.524   0.181  0.7732 -0.3685 -0.1347
   50phy    O11 1349   1.303   2.586   0.058 -0.4707  0.1543 -0.0185
   50phy    H1A 1350   1.307   2.679   0.071 -0.6323  0.1174  0.3192
   51phy    C35 1351   0.821   1.712   0.850  0.3276 -0.6866 -0.0551
   51phy    C33 1352   0.846   1.761   0.995  0.2784 -0.3191  0.0150
   51phy    C34 1353   0.816   1.645   1.094  0.4999  0.0080 -0.6590
   51phy    C32 1354   0.985   1.814   1.029 -0.1349  0.2536 -0.0079
   51phy    C31 1355   1.007   1.963   1.021  0.2712  0.3822  0.2974
   51phy    C30 1356   1.155   2.000   1.004 -0.4579 -0.2446 -0.4210
   51phy    C28 1357   1.184   2.152   0.998 -0.3150 -0.1195 -0.1487
   51phy    C29 1358   1.213   2.208   1.138 -0.3211 -0.4967  0.5996
   51phy    C27 1359   1.304   2.186   0.911 -0.1750 -0.3341 -0.4995
   51phy    C26 1360   1.277   2.204   0.762  0.0029  0.1586  0.1541
   51phy    C25 1361   1.404   2.247   0.691 -0.2573 -0.2804  0.0203
   51phy    C23 1362   1.397   2.290   0.548  0.0566 -0.3703  0.3963
   51phy    C24 1363   1.394   2.448   0.562 -0.0201  0.1101 -0.1235
   51phy    C22 1364   1.534   2.251   0.471  0.3057 -0.1066  0.4113
   51phy    C21 1365   1.537   2.259   0.318  0.0523  0.0374  0.1843
   51phy    C20 1366   1.682   2.224   0.284 -0.0416  0.0147  0.1009
   51phy    C18 1367   1.724   2.213   0.131  0.0386 -0.1321 -0.4070
   51phy    O01 1368   1.631   2.125   0.063  0.3824 -0.1937  0.5930
   51phy    H01 1369   1.643   2.033   0.077 -0.5649 -0.9455 -2.6830
   51phy    C19 1370   1.866   2.147   0.127  0.2241  0.2723 -0.2530
   51phy    C13 1371   1.722   2.357   0.060  0.1155 -0.3836 -0.2526
   51phy     H3 1372   1.619   2.397   0.071  0.5507  0.2899  1.6531
   51phy    O33 1373   1.793   2.462   0.131 -0.4269 -0.3356 -0.1181
   51phy    H1B 1374   1.750   2.477   0.213  1.7218  1.4140  0.7980
   51phy    C12 1375   1.719   2.379  -0.093  0.1023  0.2024  0.1614
   51phy    O11 1376   1.645   2.283  -0.159 -0.0083  0.0401  0.0917
   51phy    H1A 1377   1.555   2.305  -0.144  0.2134  0.9947  0.1104
   52phy    C35 1378   1.955   1.605   1.332  0.0133 -0.0196 -0.4434
   52phy    C33 1379   1.963   1.705   1.217  0.2408 -0.3827  0.0517
   52phy    C34 1380   1.963   1.850   1.263  0.3920  0.0142  0.4627
   52phy    C32 1381   2.082   1.669   1.125  0.7300 -0.3244 -0.3792
   52phy    C31 1382   2.059   1.705   0.982 -0.2685 -0.1549  0.4151
   52phy    C30 1383   2.148   1.627   0.882 -0.5335  0.4214  0.3369
   52phy    C28 1384   2.090   1.619   0.742  0.2319  0.5007 -0.2506
   52phy    C29 1385   2.179   1.699   0.645  0.2684  0.0131  0.0611
   52phy    C27 1386   2.081   1.470   0.697 -0.4759 -0.4003 -0.2203
   52phy    C26 1387   1.963   1.439   0.608 -0.1420  0.0924  0.1333
   52phy    C25 1388   1.974   1.295   0.550  0.1327  0.6276  0.0180
   52phy    C23 1389   1.881   1.260   0.430  0.1067  0.0509 -0.2060
   52phy    C24 1390   1.934   1.303   0.292 -0.1350  0.4583  0.2447
   52phy    C22 1391   1.849   1.108   0.439 -0.0497  0.6216  0.1412
   52phy    C21 1392   1.710   1.073   0.392 -0.1565  0.1969 -0.1954
   52phy    C20 1393   1.690   0.922   0.418 -0.0976 -0.0249  0.1522
   52phy    C18 1394   1.565   0.837   0.384 -1.0884  0.0493 -0.7101
   52phy    O01 1395   1.452   0.896   0.443  0.4185 -0.2634 -0.5300
   52phy    H01 1396   1.456   0.990   0.450  1.3545 -0.3007 -0.4258
   52phy    C19 1397   1.593   0.704   0.456 -0.4310 -0.2972  0.6089
   52phy    C13 1398   1.541   0.818   0.228 -0.0182  0.2047 -0.1918
   52phy     H3 1399   1.532   0.923   0.190 -0.6249  0.5294  0.7977
   52phy    O33 1400   1.645   0.776   0.141 -0.0731 -0.9622 -0.3455
   52phy    H1B 1401   1.712   0.841   0.151 -1.6272  0.5988  0.5717
   52phy    C12 1402   1.403   0.791   0.154 -0.3986 -0.2289 -0.0240
   52phy    O11 1403   1.299   0.841   0.222  0.1245  0.3019 -0.3850
   52phy    H1A 1404   1.334   0.859   0.307  1.6802 -0.2824 -0.8681
   53phy    C35 1405   1.608   2.473   1.729 -0.1300 -0.4159  0.1755
   53phy    C33 1406   1.612   2.614   1.794  0.0108  0.3277  0.2305
   53phy    C34 1407   1.696   2.621   1.920 -0.1854  0.6315  0.3126
   53phy    C32 1408   1.677   2.717   1.702 -0.7403 -0.3123  0.1054
   53phy    C31 1409   1.575   2.785   1.609 -0.0576  0.0221  0.1439
   53phy    C30 1410   1.640   2.905   1.531 -0.4808 -0.0132  0.6607
   53phy    C28 1411   1.549   3.008   1.460  0.1770  0.0010  0.2393
   53phy    C29 1412   1.493   3.109   1.559  0.4048  0.1010 -0.0647
   53phy    C27 1413   1.626   3.070   1.344 -0.4699  0.3626 -0.2239
   53phy    C26 1414   1.546   3.094   1.213  0.0017 -0.8313  0.2482
   53phy    C25 1415   1.634   3.171   1.112 -0.0829  0.0567  0.3200
   53phy    C23 1416   1.576   3.187   0.970  0.6770 -0.6742 -0.2090
   53phy    C24 1417   1.479   3.299   0.945  0.0956 -0.0299 -0.2525
   53phy    C22 1418   1.692   3.220   0.878 -0.9426  0.5860  0.2410
   53phy    C21 1419   1.691   3.180   0.730  0.3094  0.2288 -0.1434
   53phy    C20 1420   1.837   3.188   0.680  0.1821  0.1891 -0.2590
   53phy    C18 1421   1.870   3.195   0.525 -0.6078  0.3460  0.2691
   53phy    O01 1422   1.799   3.092   0.458 -0.0943  0.2305 -0.2463
   53phy    H01 1423   1.801   3.012   0.507  0.1726  0.1399 -0.4026
   53phy    C19 1424   2.018   3.143   0.520 -0.1327 -0.0604 -0.2909
   53phy    C13 1425   1.849   3.335   0.450  0.3655  0.2063 -0.2469
   53phy     H3 1426   1.890   3.413   0.519 -0.5543  1.2792 -0.8683
   53phy    O33 1427   1.926   3.376   0.335  0.1617 -0.2899 -0.0835
   53phy    H1B 1428   1.873   3.358   0.260 -0.5138 -0.9370  0.5380
   53phy    C12 1429   1.712   3.413   0.442  0.3404  0.2626  0.0204
   53phy    O11 1430   1.646   3.389   0.319  0.1826 -0.3790  0.0802
   53phy    H1A 1431   1.638   3.472   0.275  0.3196  0.6300  1.8401
   54phy    C35 1432   3.101   2.412   2.272 -0.5872  0.4018  0.1116
   54phy    C33 1433   3.047   2.458   2.142 -0.3798  0.3542  0.8143
   54phy    C34 1434   3.169   2.517   2.061 -0.1536  0.3466  0.1701
   54phy    C32 1435   2.973   2.346   2.072 -0.3692  0.1594  0.3921
   54phy    C31 1436   2.907   2.359   1.934 -0.2716 -0.1763 -0.1401
   54phy    C30 1437   2.846   2.229   1.874 -0.2873  0.3283 -0.0311
   54phy    C28 1438   2.809   2.223   1.722 -0.1938 -0.8247  0.0177
   54phy    C29 1439   2.784   2.079   1.670 -0.5413 -0.5593  0.1511
   54phy    C27 1440   2.698   2.326   1.683  0.0209 -0.5115  0.0904
   54phy    C26 1441   2.699   2.383   1.544 -0.0305 -0.7099  0.4850
   54phy    C25 1442   2.597   2.497   1.530  0.0002  0.1509 -0.3731
   54phy    C23 1443   2.571   2.543   1.387 -1.1455 -0.2759  0.1040
   54phy    C24 1444   2.423   2.517   1.343  0.2406  0.0692  0.0147
   54phy    C22 1445   2.605   2.693   1.379 -0.3405 -0.3727  0.3789
   54phy    C21 1446   2.643   2.752   1.246  0.4104  0.0607  0.5723
   54phy    C20 1447   2.692   2.894   1.262  0.1120 -0.2471 -0.3180
   54phy    C18 1448   2.813   2.946   1.177  0.2358 -0.2046 -0.1438
   54phy    O01 1449   2.926   2.862   1.193 -0.5568  0.4513 -0.4954
   54phy    H01 1450   2.914   2.809   1.270  0.6750 -0.4218 -0.8770
   54phy    C19 1451   2.848   3.081   1.244 -0.2895  0.1252  0.2070
   54phy    C13 1452   2.782   2.958   1.017 -0.6198  0.1251 -0.0925
   54phy     H3 1453   2.770   2.852   0.983  0.3279  0.3369 -1.1712
   54phy    O33 1454   2.663   3.005   0.965  0.0945  0.3174 -0.1938
   54phy    H1B 1455   2.661   3.098   0.955  1.2022  0.1962 -1.8217
   54phy    C12 1456   2.897   2.971   0.902 -0.1510  0.5255  0.2065
   54phy    O11 1457   3.024   2.923   0.938  0.1090 -0.0658 -0.0501
   54phy    H1A 1458   3.015   2.915   1.031 -1.1510 -2.3070 -0.3149
   55phy    C35 1459   4.568   3.923   1.303 -0.3049  0.3947  0.0151
   55phy    C33 1460   4.701   3.956   1.234 -0.2340 -0.0044 -0.6301
   55phy    C34 1461   4.803   3.855   1.286 -0.1079 -0.5534 -0.1771
   55phy    C32 1462   4.680   3.969   1.080  0.2788 -0.2510  0.0689
   55phy    C31 1463   4.765   4.083   1.024 -0.0864  0.2335  0.0563
   55phy    C30 1464   4.788   4.072   0.871  0.1781 -0.1946 -0.0245
   55phy    C28 1465   4.886   4.170   0.811 -0.2508 -0.1780  0.2525
   55phy    C29 1466   5.032   4.126   0.821 -0.4621  0.2284 -1.0487
   55phy    C27 1467   4.849   4.166   0.661  0.1320 -0.1963 -0.4159
   55phy    C26 1468   4.861   4.306   0.600 -0.1830  0.2692  0.3141
   55phy    C25 1469   4.819   4.298   0.451 -0.2942 -0.3925  0.2774
   55phy    C23 1470   4.840   4.428   0.369 -0.3445  0.1906 -0.2642
   55phy    C24 1471   4.906   4.401   0.238 -0.0205 -0.3982 -0.4056
   55phy    C22 1472   4.705   4.499   0.344 -0.0263 -0.8752 -0.4003
   55phy    C21 1473   4.681   4.635   0.287  0.0960 -0.1594 -0.1761
   55phy    C20 1474   4.529   4.669   0.274 -0.2315 -0.0646  0.0504
   55phy    C18 1475   4.477   4.809   0.221  0.9959 -0.0030 -0.2779
   55phy    O01 1476   4.540   4.908   0.301  0.1738 -0.6898 -0.2554
   55phy    H01 1477   4.496   4.991   0.290  2.7211  1.1015  1.7238
   55phy    C19 1478   4.331   4.812   0.262  0.7298 -0.2276  0.0573
   55phy    C13 1479   4.509   4.838   0.069  0.4030  0.0013  0.2733
   55phy     H3 1480   4.621   4.836   0.059  0.3449  0.9497 -0.6652
   55phy    O33 1481   4.479   4.738  -0.028 -0.2016  0.0376  0.2599
   55phy    H1B 1482   4.555   4.700  -0.067 -1.2042 -0.4710 -1.3064
   55phy    C12 1483   4.513   4.982   0.007 -0.4660 -0.0288  0.3802
   55phy    O11 1484   4.397   5.028  -0.054 -0.2499  0.4791 -0.2770
   55phy    H1A 1485   4.341   5.052   0.018 -1.1605 -1.7333 -0.1696
   56phy    C35 1486   2.136   3.191   1.925 -0.3049  0.0344 -0.0596
   56phy    C33 1487   2.035   3.085   1.967 -0.0291  0.5263 -0.2025
   56phy    C34 1488   1.956   3.037   1.840 -0.6511 -0.1053 -0.0105
   56phy    C32 1489   2.117   2.974   2.041  0.8598 -0.2436  0.0453
   56phy    C31 1490   2.040   2.882   2.141  0.2305 -0.7237  0.3496
   56phy    C30 1491   2.131   2.791   2.227  0.2059  0.5647  0.0331
   56phy    C28 1492   2.049   2.687   2.313 -0.2321  0.2538 -0.3845
   56phy    C29 1493   2.064   2.547   2.253  0.3079 -0.2221  0.5136
   56phy    C27 1494   2.106   2.667   2.452  0.0211 -0.2119 -0.1053
   56phy    C26 1495   2.037   2.755   2.549 -0.3197  0.2029  0.0706
   56phy    C25 1496   2.077   2.719   2.692  0.0081 -0.4876 -0.6597
   56phy    C23 1497   1.996   2.805   2.789 -0.1083  0.2574 -1.0123
   56phy    C24 1498   1.889   2.710   2.864  0.5600  0.1820 -0.0203
   56phy    C22 1499   2.089   2.876   2.890 -0.2498  0.3654  0.1259
   56phy    C21 1500   2.077   3.029   2.893  0.1159  0.0753 -0.3177
   56phy    C20 1501   2.172   3.087   2.999 -0.4166  0.8095  0.2582
   56phy    C18 1502   2.223   3.231   3.008 -0.2394 -0.2003 -0.2172
   56phy    O01 1503   2.112   3.327   2.989  0.1328  0.1123  0.2206
   56phy    H01 1504   2.039   3.310   3.046  0.2521  1.2614  0.7381
   56phy    C19 1505   2.275   3.242   3.149  0.2937  0.1050 -0.4582
   56phy    C13 1506   2.338   3.254   2.896  0.0460 -0.6307  0.0465
   56phy     H3 1507   2.304   3.213   2.797  2.3805  1.8848 -1.9676
   56phy    O33 1508   2.462   3.182   2.918  0.0244  0.2911  0.2478
   56phy    H1B 1509   2.458   3.090   2.898  0.4289  0.0669  1.1563
   56phy    C12 1510   2.382   3.400   2.855 -0.1664 -0.5562 -0.6583
   56phy    O11 1511   2.282   3.495   2.838  0.0660  0.1260 -0.3555
   56phy    H1A 1512   2.241   3.506   2.922 -0.9487 -0.5613 -0.7291
   57phy    C35 1513   1.108   2.956   1.345  0.1909  0.2823 -0.0823
   57phy    C33 1514   1.052   3.092   1.308 -0.5135 -0.3652 -0.0823
   57phy    C34 1515   1.095   3.203   1.407 -0.4129 -0.2392 -0.2971
   57phy    C32 1516   1.092   3.126   1.163  0.5666  0.1365 -0.3314
   57phy    C31 1517   0.972   3.089   1.066 -0.4898  0.3177  0.1889
   57phy    C30 1518   0.988   3.163   0.931  0.1241 -0.0739 -0.3742
   57phy    C28 1519   0.871   3.168   0.827  0.0013  0.0789 -0.3206
   57phy    C29 1520   0.755   3.261   0.872 -0.1094  0.5041  0.2042
   57phy    C27 1521   0.923   3.210   0.689  0.4593  0.0179 -0.5166
   57phy    C26 1522   0.841   3.143   0.574 -0.0269  0.1074 -0.0470
   57phy    C25 1523   0.847   3.218   0.443 -0.1399 -0.5597 -0.1312
   57phy    C23 1524   0.757   3.169   0.328 -0.0349 -0.0224 -0.4990
   57phy    C24 1525   0.617   3.224   0.357 -0.0419 -0.4992 -0.4191
   57phy    C22 1526   0.812   3.227   0.196  0.1188  0.1262 -0.3133
   57phy    C21 1527   0.756   3.189   0.058  0.0685  0.6527  0.4442
   57phy    C20 1528   0.804   3.290  -0.049  0.1721 -0.0004  0.2116
   57phy    C18 1529   0.748   3.293  -0.196 -0.5048 -0.2544  0.0751
   57phy    O01 1530   0.735   3.164  -0.250 -0.2865 -0.0085  0.1908
   57phy    H01 1531   0.816   3.121  -0.231 -0.2555  0.0307  0.1485
   57phy    C19 1532   0.873   3.355  -0.259 -0.4742  0.5619 -0.1373
   57phy    C13 1533   0.609   3.374  -0.218 -0.4782  0.0640 -0.0854
   57phy     H3 1534   0.537   3.293  -0.191  0.0683 -0.4009  0.0053
   57phy    O33 1535   0.572   3.468  -0.115 -0.2533  0.3326  0.5171
   57phy    H1B 1536   0.592   3.557  -0.136  2.3413 -0.2120  0.2430
   57phy    C12 1537   0.523   3.393  -0.347  0.4290  0.5816 -0.1219
   57phy    O11 1538   0.510   3.514  -0.418  0.3423  0.4005 -0.5447
   57phy    H1A 1539   0.449   3.564  -0.368  0.0171 -0.7190  0.2260
   58phy    C35 1540   1.645   2.855   2.228 -0.1146 -0.2842 -0.5746
   58phy    C33 1541   1.569   2.965   2.151 -0.1118 -0.3027  0.1130
   58phy    C34 1542   1.665   3.059   2.084 -0.0873 -0.0713  0.1896
   58phy    C32 1543   1.465   2.907   2.058  0.1596 -0.1647  0.4632
   58phy    C31 1544   1.325   2.972   2.049  0.4016 -0.3525  0.1212
   58phy    C30 1545   1.267   2.919   1.922 -0.0016  0.4391  0.9998
   58phy    C28 1546   1.115   2.957   1.896  0.7822  0.6302  0.1156
   58phy    C29 1547   1.087   2.965   1.749  0.3792 -0.0280 -0.5660
   58phy    C27 1548   1.009   2.861   1.958  0.0987  0.2356 -0.2658
   58phy    C26 1549   0.966   2.897   2.098  0.2320 -0.0882  0.1735
   58phy    C25 1550   0.860   2.804   2.151 -0.2477 -0.0178 -0.1218
   58phy    C23 1551   0.815   2.833   2.296 -0.2704 -0.3752  0.0268
   58phy    C24 1552   0.667   2.814   2.299  0.4622  0.1252  0.3414
   58phy    C22 1553   0.881   2.739   2.395 -0.0997 -0.1264 -0.1200
   58phy    C21 1554   0.990   2.798   2.486  0.2023  0.4939  0.3001
   58phy    C20 1555   1.034   2.696   2.594 -0.1880 -0.7394  0.0613
   58phy    C18 1556   1.128   2.751   2.701 -0.8195 -0.3287 -0.8360
   58phy    O01 1557   1.108   2.886   2.747  0.2425 -0.1782  1.0526
   58phy    H01 1558   1.160   2.939   2.690 -0.4121  0.2044  0.8046
   58phy    C19 1559   1.085   2.666   2.825  0.3220 -0.1739  0.2867
   58phy    C13 1560   1.289   2.742   2.673 -0.5210  0.3225  0.3385
   58phy     H3 1561   1.321   2.641   2.637 -1.7499 -0.1105  0.4434
   58phy    O33 1562   1.366   2.753   2.794  0.2139 -0.1031 -0.3771
   58phy    H1B 1563   1.357   2.841   2.826  1.6543 -0.1664  0.2633
   58phy    C12 1564   1.354   2.840   2.567 -0.4597  0.6482 -0.3948
   58phy    O11 1565   1.320   2.970   2.596  0.2726  0.0741 -0.1382
   58phy    H1A 1566   1.354   2.999   2.679 -2.3881 -1.2701  1.5695
   59phy    C35 1567   0.431   2.699   0.413 -0.2194 -0.2062 -0.5586
   59phy    C33 1568   0.479   2.737   0.552  0.3428  0.3075  0.5684
   59phy    C34 1569   0.366   2.792   0.640  0.3237  0.0368 -0.2208
   59phy    C32 1570   0.571   2.626   0.607  0.1049  0.1184 -0.0304
   59phy    C31 1571   0.701   2.692   0.655 -0.2671  0.2885 -0.0567
   59phy    C30 1572   0.810   2.588   0.687 -0.2347 -0.7313  0.1496
   59phy    C28 1573   0.930   2.627   0.780 -0.0940  0.1316  0.4713
   59phy    C29 1574   0.970   2.505   0.857  0.2192  0.1427  0.2111
   59phy    C27 1575   1.059   2.672   0.705 -0.0405 -0.0651 -0.4369
   59phy    C26 1576   1.067   2.799   0.629  0.2706  0.1257  0.0654
   59phy    C25 1577   1.216   2.831   0.593  0.3601 -0.4053  0.0202
   59phy    C23 1578   1.249   2.968   0.531 -0.4995  0.2717  0.2551
   59phy    C24 1579   1.267   3.079   0.634  0.2815 -0.0345 -0.2215
   59phy    C22 1580   1.375   2.963   0.439 -0.1365  0.1615 -0.5151
   59phy    C21 1581   1.354   2.950   0.293  0.0275  0.6756  0.3442
   59phy    C20 1582   1.479   2.913   0.212  0.6035  0.1045 -0.4304
   59phy    C18 1583   1.470   2.908   0.054 -0.0664 -0.4078 -0.3938
   59phy    O01 1584   1.339   2.848   0.016  0.2003 -0.3378  0.2806
   59phy    H01 1585   1.266   2.906   0.026  0.7781  0.2437  1.3685
   59phy    C19 1586   1.584   2.812   0.011 -0.5550  0.1527 -0.3004
   59phy    C13 1587   1.473   3.056  -0.011  0.1756 -0.4524 -0.7133
   59phy     H3 1588   1.385   3.109   0.034  0.7134 -0.6948  0.6664
   59phy    O33 1589   1.574   3.149   0.026 -0.2615  0.3453 -0.1378
   59phy    H1B 1590   1.608   3.126   0.111 -1.7832 -0.7356  0.2194
   59phy    C12 1591   1.419   3.099  -0.153 -0.3177  0.2990 -0.2961
   59phy    O11 1592   1.324   3.018  -0.218  0.0708 -0.6381 -0.2675
   59phy    H1A 1593   1.241   3.043  -0.184  0.2174  0.2690 -0.5548
   60phy    C35 1594   0.768   4.129   0.332  0.6692  0.3714  0.2378
   60phy    C33 1595   0.742   4.189   0.467  0.7013  0.0417  0.6199
   60phy    C34 1596   0.770   4.079   0.567  0.6749 -0.4056  0.3147
   60phy    C32 1597   0.797   4.330   0.475  0.1816 -0.1022  0.1966
   60phy    C31 1598   0.744   4.427   0.584  0.1425 -0.4153  0.2058
   60phy    C30 1599   0.815   4.565   0.602 -0.3487  0.2859 -0.1155
   60phy    C28 1600   0.727   4.667   0.681  0.0917 -0.1442 -0.1636
   60phy    C29 1601   0.772   4.689   0.832  0.0443  0.0427 -0.2982
   60phy    C27 1602   0.731   4.805   0.610 -0.0078  0.6756 -0.5512
   60phy    C26 1603   0.614   4.821   0.507  0.4853  0.2285  0.8569
   60phy    C25 1604   0.615   4.958   0.437 -0.0746 -0.1634  0.0157
   60phy    C23 1605   0.496   4.987   0.345 -0.4056  0.2071  0.2820
   60phy    C24 1606   0.409   5.085   0.421 -0.4766 -0.1401 -0.0484
   60phy    C22 1607   0.543   5.069   0.227  0.1624  0.0381  0.4822
   60phy    C21 1608   0.548   4.992   0.097 -0.1802  0.4301  0.1299
   60phy    C20 1609   0.663   5.036   0.003  0.0810  0.0153 -0.0465
   60phy    C18 1610   0.695   4.954  -0.130  0.0607 -0.0780 -0.2453
   60phy    O01 1611   0.706   4.813  -0.091 -0.1828 -0.5644 -0.5896
   60phy    H01 1612   0.787   4.775  -0.121  0.1291  0.2268 -0.7738
   60phy    C19 1613   0.834   5.015  -0.178  0.1096  0.4976  0.3469
   60phy    C13 1614   0.576   4.959  -0.240  0.3145 -0.6627  0.0903
   60phy     H3 1615   0.490   4.905  -0.192 -1.4073  0.4163 -1.6379
   60phy    O33 1616   0.504   5.081  -0.260 -0.6919  0.1899  0.2541
   60phy    H1B 1617   0.532   5.116  -0.343  2.2282 -1.7286  0.2802
   60phy    C12 1618   0.556   4.864  -0.355  0.7929  0.3851  0.0859
   60phy    O11 1619   0.600   4.909  -0.481  0.2370 -0.1195 -0.0037
   60phy    H1A 1620   0.604   5.003  -0.478  1.2125 -0.1601  0.5895
   61phy    C35 1621   1.696   5.005   1.409  0.3954  0.3216  0.2582
   61phy    C33 1622   1.640   4.897   1.314  0.3885  0.0394 -0.5732
   61phy    C34 1623   1.587   4.951   1.183 -0.6375 -0.0624 -0.3143
   61phy    C32 1624   1.742   4.789   1.288  0.2212 -0.3811  0.2903
   61phy    C31 1625   1.703   4.647   1.323  0.2459 -0.3083 -0.3961
   61phy    C30 1626   1.818   4.559   1.275  0.1543 -0.6268 -0.1884
   61phy    C28 1627   1.839   4.427   1.356 -0.1555 -0.1506  0.3178
   61phy    C29 1628   1.904   4.326   1.263 -0.4327  0.4338  0.3742
   61phy    C27 1629   1.927   4.444   1.480 -0.3696  0.1589  0.2425
   61phy    C26 1630   1.875   4.356   1.592  0.2021 -0.1397  0.6326
   61phy    C25 1631   1.919   4.413   1.729  0.3957  0.6733  0.0688
   61phy    C23 1632   1.880   4.328   1.849  0.0321 -0.3290 -0.5004
   61phy    C24 1633   2.008   4.311   1.932 -0.0746 -0.4362 -0.3541
   61phy    C22 1634   1.770   4.400   1.932 -0.2349 -0.0765  0.3897
   61phy    C21 1635   1.657   4.308   1.975 -0.0744 -0.2494  0.1112
   61phy    C20 1636   1.547   4.367   2.066  0.1517 -0.3540  0.5290
   61phy    C18 1637   1.575   4.377   2.224 -0.2266 -0.1377  0.0060
   61phy    O01 1638   1.702   4.443   2.252 -0.2274  0.0695  0.0366
   61phy    H01 1639   1.697   4.528   2.212 -1.5208 -0.3604 -0.7481
   61phy    C19 1640   1.469   4.480   2.268  0.1226 -0.1767  0.1763
   61phy    C13 1641   1.561   4.237   2.304  0.3982 -0.3786 -0.1011
   61phy     H3 1642   1.469   4.186   2.264  1.0310 -0.3884 -1.6367
   61phy    O33 1643   1.535   4.252   2.445  0.3035  0.1649  0.1210
   61phy    H1B 1644   1.605   4.303   2.480  0.8275 -0.2127 -0.3577
   61phy    C12 1645   1.679   4.131   2.305  0.3737  0.8907 -0.3378
   61phy    O11 1646   1.797   4.159   2.367 -0.4425  0.2811  0.5494
   61phy    H1A 1647   1.834   4.227   2.314  0.7314 -0.4511  0.3722
   62phy    C35 1648   0.790   3.415   1.220 -0.5927  0.3282 -0.0870
   62phy    C33 1649   0.844   3.549   1.259  0.4244  0.0998  0.3873
   62phy    C34 1650   0.875   3.556   1.410  0.2800  0.3730 -0.1441
   62phy    C32 1651   0.969   3.580   1.173  0.4621  0.3423  0.5413
   62phy    C31 1652   0.995   3.727   1.136  0.0750  0.1956 -0.0254
   62phy    C30 1653   1.135   3.745   1.071 -0.2023  0.0276  0.0224
   62phy    C28 1654   1.168   3.891   1.052  0.0284 -0.2498  0.5141
   62phy    C29 1655   1.238   3.948   1.176 -0.1319 -0.1032  0.0799
   62phy    C27 1656   1.251   3.921   0.926  0.1168  0.5665  0.3197
   62phy    C26 1657   1.181   4.011   0.825 -0.4304 -0.3647  0.3111
   62phy    C25 1658   1.262   4.042   0.695  0.0120 -0.1527  0.1560
   62phy    C23 1659   1.195   4.146   0.597 -0.0917  0.3201  0.8607
   62phy    C24 1660   1.241   4.291   0.628  0.2095 -0.3678  0.0454
   62phy    C22 1661   1.252   4.114   0.452  0.0186  0.1249  0.1102
   62phy    C21 1662   1.169   4.161   0.331  0.1691  0.2781  0.0813
   62phy    C20 1663   1.214   4.095   0.201 -0.2610 -0.2998 -0.7221
   62phy    C18 1664   1.149   4.154   0.068  0.1860 -0.0071 -0.4913
   62phy    O01 1665   1.005   4.129   0.078  0.0469  0.0247  0.6102
   62phy    H01 1666   1.000   4.053   0.133  0.8127  0.0049  0.6592
   62phy    C19 1667   1.188   4.055  -0.038 -0.8999  0.0588  0.5702
   62phy    C13 1668   1.171   4.303   0.012  0.2159 -0.4650  0.0437
   62phy     H3 1669   1.246   4.352   0.080 -0.9997  2.0627 -0.3355
   62phy    O33 1670   1.239   4.332  -0.109  0.0250 -0.0750 -0.2160
   62phy    H1B 1671   1.190   4.319  -0.188 -0.2274 -0.8397  0.0593
   62phy    C12 1672   1.074   4.421   0.056  0.2165  0.0811  0.5136
   62phy    O11 1673   0.958   4.449  -0.022  0.2618  0.1774 -0.0750
   62phy    H1A 1674   0.903   4.374  -0.021  1.8115 -1.0067 -0.0221
   63phy    C35 1675   1.213   3.432   2.373  0.0965  0.3257  0.4045
   63phy    C33 1676   1.272   3.350   2.484  0.5094 -0.1930  0.0296
   63phy    C34 1677   1.167   3.251   2.535  0.0668  0.4630  0.7311
   63phy    C32 1678   1.413   3.297   2.457  0.7022  0.6228  0.0460
   63phy    C31 1679   1.513   3.268   2.562 -0.3200  0.3161  0.1217
   63phy    C30 1680   1.636   3.211   2.488  0.2827  0.2344  0.1740
   63phy    C28 1681   1.762   3.169   2.567  0.4321  0.5239 -0.2004
   63phy    C29 1682   1.745   3.035   2.637 -0.1101  0.4150  0.7251
   63phy    C27 1683   1.865   3.154   2.451 -0.3418 -0.3149 -0.1317
   63phy    C26 1684   2.009   3.204   2.483  0.4018 -0.5314  0.2372
   63phy    C25 1685   2.100   3.214   2.358  0.3756  0.4025 -0.7128
   63phy    C23 1686   2.240   3.280   2.378 -0.1997 -0.0711  0.1208
   63phy    C24 1687   2.333   3.216   2.275 -0.0938  0.3700 -0.5915
   63phy    C22 1688   2.238   3.436   2.364 -0.2552  0.7247  0.2823
   63phy    C21 1689   2.207   3.495   2.502 -0.2588  0.3575  0.3246
   63phy    C20 1690   2.173   3.643   2.492  0.0800  0.4142 -0.3716
   63phy    C18 1691   2.116   3.716   2.622  0.4044  0.2150  0.4136
   63phy    O01 1692   2.219   3.707   2.724 -0.3844 -0.3281 -0.0890
   63phy    H01 1693   2.251   3.620   2.732  0.1334  0.0059  2.2850
   63phy    C19 1694   2.129   3.864   2.587  0.3025  0.1061  0.0142
   63phy    C13 1695   1.969   3.683   2.676  0.0986  0.0998  0.0877
   63phy     H3 1696   1.891   3.694   2.597 -1.0923 -0.1903  1.1796
   63phy    O33 1697   1.928   3.776   2.778 -0.2635  0.2115  0.4229
   63phy    H1B 1698   1.992   3.772   2.846 -0.7077  1.4420  0.9479
   63phy    C12 1699   1.944   3.538   2.727 -0.7755 -0.2701  0.3247
   63phy    O11 1700   1.976   3.514   2.864  0.5318  0.2213 -0.0639
   63phy    H1A 1701   2.006   3.425   2.868  0.6005  0.2791  0.9625
   64phy    C35 1702   1.386   4.771   0.772  0.0641  0.6300 -0.0605
   64phy    C33 1703   1.533   4.807   0.753  0.1232  0.1510 -0.0175
   64phy    C34 1704   1.550   4.942   0.816 -0.3800 -0.2381 -0.0109
   64phy    C32 1705   1.624   4.702   0.822 -0.3545  0.0523  0.1867
   64phy    C31 1706   1.653   4.563   0.765 -0.0294  0.0625 -0.0267
   64phy    C30 1707   1.756   4.496   0.855 -0.0932 -0.2758 -0.3710
   64phy    C28 1708   1.804   4.354   0.817 -0.0027 -0.1308 -0.2115
   64phy    C29 1709   1.951   4.340   0.869 -0.6200 -0.7177  0.4009
   64phy    C27 1710   1.703   4.245   0.850 -0.3264  0.0860  0.0229
   64phy    C26 1711   1.704   4.125   0.753 -0.4267  0.1289 -0.1128
   64phy    C25 1712   1.630   4.006   0.805 -0.2538 -0.2565  0.5484
   64phy    C23 1713   1.655   3.876   0.718  0.2251 -0.2535 -0.1112
   64phy    C24 1714   1.618   3.753   0.794 -0.4757 -0.5511  0.1546
   64phy    C22 1715   1.583   3.876   0.584 -0.3122  0.0724  0.1901
   64phy    C21 1716   1.664   3.831   0.459  0.2184 -0.6098 -0.1754
   64phy    C20 1717   1.577   3.861   0.336  0.1368  0.0330 -0.0910
   64phy    C18 1718   1.643   3.856   0.190 -0.1473 -0.0368 -0.3415
   64phy    O01 1719   1.736   3.961   0.184 -0.1105  0.7218 -0.2243
   64phy    H01 1720   1.758   3.984   0.096  0.9008  0.1541 -0.1287
   64phy    C19 1721   1.532   3.904   0.100  0.5774  0.1966  0.3801
   64phy    C13 1722   1.696   3.708   0.154  0.2922 -0.0803 -0.0432
   64phy     H3 1723   1.759   3.679   0.243 -0.6362 -1.1084  0.3103
   64phy    O33 1724   1.612   3.594   0.157 -0.2645 -0.4173  0.1077
   64phy    H1B 1725   1.595   3.569   0.068  1.9714 -1.1902 -0.1722
   64phy    C12 1726   1.831   3.684   0.071 -0.5431 -0.7993  0.2080
   64phy    O11 1727   1.802   3.638  -0.058 -0.2726  0.3177 -0.3242
   64phy    H1A 1728   1.883   3.617  -0.100  0.3693 -0.7000  1.3208
   65phy    C35 1729   2.948   0.533   1.975 -0.0795 -0.0372 -0.1204
   65phy    C33 1730   2.815   0.605   1.987 -0.0980 -0.1319  0.1997
   65phy    C34 1731   2.822   0.669   2.124  0.2321 -0.0107  0.0998
   65phy    C32 1732   2.800   0.700   1.868  0.2088 -0.0484  0.0505
   65phy    C31 1733   2.699   0.633   1.768 -0.1710 -0.3117 -0.2505
   65phy    C30 1734   2.698   0.708   1.635 -0.1048 -0.7235 -0.0776
   65phy    C28 1735   2.605   0.645   1.529 -0.0505  0.4160  0.3193
   65phy    C29 1736   2.473   0.721   1.505 -0.0727 -0.1844  0.1373
   65phy    C27 1737   2.698   0.596   1.412  0.1617  0.2120  0.8322
   65phy    C26 1738   2.654   0.469   1.334 -0.8405 -0.1515 -0.1721
   65phy    C25 1739   2.757   0.432   1.218  0.1889 -0.0822 -0.1029
   65phy    C23 1740   2.736   0.286   1.162 -0.1966 -0.0375 -0.1050
   65phy    C24 1741   2.633   0.289   1.049 -0.1514 -0.0730 -0.0200
   65phy    C22 1742   2.871   0.231   1.111 -0.4417  0.0412 -0.3714
   65phy    C21 1743   2.897   0.082   1.102 -0.0491  0.1631 -0.1329
   65phy    C20 1744   3.029   0.058   1.028  0.5315  0.2363  0.2132
   65phy    C18 1745   3.073  -0.091   0.989  0.1101  0.3581 -0.6570
   65phy    O01 1746   3.081  -0.175   1.103 -0.0442  0.0977 -0.0655
   65phy    H01 1747   3.160  -0.152   1.147  0.5597  1.5805 -1.8092
   65phy    C19 1748   3.215  -0.070   0.940 -0.5230 -0.4154 -0.0608
   65phy    C13 1749   2.976  -0.163   0.882 -0.1494 -0.0067 -0.0452
   65phy     H3 1750   2.877  -0.161   0.935 -0.4382  1.2878 -0.5972
   65phy    O33 1751   2.932  -0.087   0.768  0.1388  0.1930  0.1049
   65phy    H1B 1752   2.853  -0.041   0.788  0.8333  1.8598 -0.7757
   65phy    C12 1753   2.952  -0.318   0.858 -0.1696 -0.3209 -0.0974
   65phy    O11 1754   2.995  -0.404   0.961 -0.0472 -0.0225 -0.7383
   65phy    H1A 1755   3.027  -0.345   1.027 -0.8197 -0.1343 -0.2509
   66phy    C35 1756   0.984   0.371   1.085  0.0751 -0.2774  0.7493
   66phy    C33 1757   1.133   0.396   1.087  0.0752  0.0512 -0.3581
   66phy    C34 1758   1.182   0.420   0.945  0.1596  0.7813  0.7317
   66phy    C32 1759   1.154   0.513   1.183  0.0009  0.7138 -0.2790
   66phy    C31 1760   1.287   0.503   1.258 -0.3223  0.1199 -0.1272
   66phy    C30 1761   1.311   0.637   1.329 -0.2358 -0.1440 -0.2160
   66phy    C28 1762   1.456   0.682   1.362 -0.6956 -0.1409  0.0654
   66phy    C29 1763   1.483   0.816   1.305  0.3187  0.2660  0.1415
   66phy    C27 1764   1.468   0.688   1.519  0.2768 -0.0519  0.0953
   66phy    C26 1765   1.605   0.651   1.575 -0.3431  0.0365  0.3135
   66phy    C25 1766   1.605   0.658   1.728  0.0346  0.5694 -0.1929
   66phy    C23 1767   1.736   0.620   1.794 -0.4802 -0.5581  0.2888
   66phy    C24 1768   1.831   0.745   1.803  0.4232 -0.6409 -0.1325
   66phy    C22 1769   1.701   0.550   1.929  0.3634 -0.0797 -0.1688
   66phy    C21 1770   1.811   0.479   2.008  0.0661 -0.0838 -0.6552
   66phy    C20 1771   1.749   0.437   2.143  0.1636 -0.4937 -0.3181
   66phy    C18 1772   1.844   0.407   2.262 -0.0866  0.3270 -0.1677
   66phy    O01 1773   1.935   0.517   2.280 -0.2315 -0.0818 -0.5456
   66phy    H01 1774   1.891   0.598   2.262  0.0732 -0.0456 -1.1933
   66phy    C19 1775   1.753   0.415   2.387 -0.3732 -0.1732  0.5253
   66phy    C13 1776   1.930   0.272   2.234 -0.5554 -0.0714  0.4725
   66phy     H3 1777   1.968   0.270   2.128 -1.8835  1.1037 -0.0655
   66phy    O33 1778   1.854   0.154   2.232 -0.5937 -0.1081  0.1090
   66phy    H1B 1779   1.769   0.162   2.193 -0.5849  1.3269  0.3212
   66phy    C12 1780   2.057   0.243   2.324 -0.0591  0.0718 -0.1976
   66phy    O11 1781   2.028   0.161   2.435  0.2920  0.1489 -0.6897
   66phy    H1A 1782   1.968   0.096   2.404  1.8295 -2.2525  1.0542
   67phy    C35 1783   3.092   0.768   0.847 -0.6005 -0.2297 -0.0406
   67phy    C33 1784   3.127   0.709   0.982 -0.4201 -0.1621  0.0870
   67phy    C34 1785   3.028   0.757   1.087 -0.0183 -0.3407 -0.0941
   67phy    C32 1786   3.157   0.562   0.984 -0.2226  0.2796  0.4514
   67phy    C31 1787   3.257   0.521   1.096 -0.1321  0.2508  0.3409
   67phy    C30 1788   3.317   0.387   1.083  0.2829  0.5089 -0.5479
   67phy    C28 1789   3.468   0.366   1.110 -0.2412 -0.7806 -0.4015
   67phy    C29 1790   3.498   0.359   1.260  0.0891  0.0636  0.1500
   67phy    C27 1791   3.532   0.237   1.057  0.3715  0.1469 -0.2319
   67phy    C26 1792   3.577   0.248   0.911  0.5653 -0.3103  0.0370
   67phy    C25 1793   3.605   0.112   0.844  0.1138 -0.2054  0.2920
   67phy    C23 1794   3.668   0.107   0.703  0.3058 -0.1756  0.1885
   67phy    C24 1795   3.817   0.106   0.708  0.4545 -0.0261 -0.4195
   67phy    C22 1796   3.626  -0.022   0.636 -0.7562 -0.0700  0.0604
   67phy    C21 1797   3.503  -0.011   0.552 -0.0698 -0.1343  0.1049
   67phy    C20 1798   3.480  -0.142   0.473  0.0890  0.1916 -0.3232
   67phy    C18 1799   3.350  -0.162   0.398  0.1568  0.0469  0.2267
   67phy    O01 1800   3.239  -0.153   0.486  0.5261  0.2081 -0.3407
   67phy    H01 1801   3.273  -0.186   0.567 -0.6890  0.1324  0.1681
   67phy    C19 1802   3.362  -0.310   0.358  0.3899 -0.1092  0.0267
   67phy    C13 1803   3.327  -0.061   0.271 -0.1094  0.0965 -0.1893
   67phy     H3 1804   3.323   0.041   0.318  1.7831 -0.1805  0.6555
   67phy    O33 1805   3.437  -0.032   0.187 -0.3865 -0.0041  0.1974
   67phy    H1B 1806   3.488  -0.107   0.164  1.2496  1.4400 -1.2059
   67phy    C12 1807   3.199  -0.026   0.194  0.0280  0.2244 -0.5786
   67phy    O11 1808   3.176  -0.096   0.076  0.1769  0.2665 -0.3020
   67phy    H1A 1809   3.261  -0.099   0.036  0.5153 -1.0432  0.4441
   68phy    C35 1810   2.261   0.203   1.193 -0.1419  0.1115  0.0614
   68phy    C33 1811   2.273   0.174   1.344 -0.4738 -0.3660 -0.1955
   68phy    C34 1812   2.248   0.308   1.414  0.1596  0.3826  0.4013
   68phy    C32 1813   2.175   0.067   1.384 -0.0467 -0.2925  0.0535
   68phy    C31 1814   2.249  -0.065   1.410  0.3707 -0.1046  0.3317
   68phy    C30 1815   2.148  -0.177   1.444  0.0090 -0.3866  0.0457
   68phy    C28 1816   2.215  -0.312   1.455  0.2260 -0.0721 -0.2967
   68phy    C29 1817   2.173  -0.384   1.584  0.4998 -0.1086  0.6011
   68phy    C27 1818   2.175  -0.398   1.336  0.5511  0.1096  0.2355
   68phy    C26 1819   2.292  -0.454   1.252  0.0110  0.7254  0.7713
   68phy    C25 1820   2.246  -0.551   1.144  0.0335  0.0704  0.0806
   68phy    C23 1821   2.350  -0.641   1.069 -0.1455  0.2103  0.3120
   68phy    C24 1822   2.354  -0.781   1.137 -0.2619 -0.0266  0.3999
   68phy    C22 1823   2.320  -0.654   0.918  0.0121  0.2436 -0.5854
   68phy    C21 1824   2.408  -0.570   0.827 -0.2939 -0.1211  0.2076
   68phy    C20 1825   2.412  -0.620   0.682 -0.0231 -0.0835 -0.0408
   68phy    C18 1826   2.292  -0.617   0.584 -0.2131  0.4892 -0.2592
   68phy    O01 1827   2.193  -0.714   0.626 -0.2961 -0.0413  0.0155
   68phy    H01 1828   2.227  -0.801   0.623  3.3789  1.1868  0.3800
   68phy    C19 1829   2.351  -0.674   0.458 -0.1912 -0.0404  0.3622
   68phy    C13 1830   2.220  -0.474   0.557 -0.0445  0.6758  0.1806
   68phy     H3 1831   2.195  -0.440   0.661 -1.2668  0.1399  0.0794
   68phy    O33 1832   2.307  -0.363   0.527 -0.5259 -0.3375  0.3644
   68phy    H1B 1833   2.326  -0.354   0.436 -0.3079  1.0976  0.5348
   68phy    C12 1834   2.070  -0.455   0.511  0.1365  0.1010 -0.2152
   68phy    O11 1835   1.986  -0.564   0.508 -0.0670 -0.0468  0.4279
   68phy    H1A 1836   2.020  -0.616   0.579  0.1181 -0.4889  0.0263
   69phy    C35 1837   2.935   2.836   2.361 -0.1957 -0.3050  0.1514
   69phy    C33 1838   2.993   2.932   2.257  0.1989  0.6435  0.4214
   69phy    C34 1839   3.043   2.850   2.143  0.2938  0.0155 -0.0842
   69phy    C32 1840   2.880   3.022   2.210 -0.0523 -0.4060  0.2372
   69phy    C31 1841   2.886   3.168   2.256 -0.2151 -0.0519 -0.5346
   69phy    C30 1842   2.780   3.254   2.185  0.3649  0.1382  0.0086
   69phy    C28 1843   2.804   3.405   2.211 -0.0997 -0.1552 -0.4255
   69phy    C29 1844   2.826   3.474   2.081  0.0185 -0.4123  0.5804
   69phy    C27 1845   2.690   3.465   2.300  0.2048 -0.2160 -0.5302
   69phy    C26 1846   2.734   3.583   2.387  0.2385  0.2664 -0.0459
   69phy    C25 1847   2.623   3.629   2.481  0.1374  0.2025 -1.0800
   69phy    C23 1848   2.645   3.754   2.573 -0.0460  0.7162  0.4939
   69phy    C24 1849   2.659   3.894   2.505  0.2334 -0.0428  0.2916
   69phy    C22 1850   2.535   3.772   2.674  0.2600  0.5421 -0.7940
   69phy    C21 1851   2.586   3.781   2.819 -0.0256  0.0554 -0.8742
   69phy    C20 1852   2.487   3.788   2.934  0.2210 -0.0291 -0.2265
   69phy    C18 1853   2.544   3.776   3.084  0.1246  0.3383  0.2452
   69phy    O01 1854   2.639   3.882   3.102 -0.5396  0.0240  0.2020
   69phy    H01 1855   2.619   3.951   3.042  0.2182  0.6552  0.6477
   69phy    C19 1856   2.424   3.818   3.167  0.3333  0.2085  0.1886
   69phy    C13 1857   2.606   3.634   3.135  0.9697  0.4163 -0.0179
   69phy     H3 1858   2.541   3.549   3.098  0.9156  1.0460 -1.4321
   69phy    O33 1859   2.594   3.611   3.277 -0.0127  0.3091  0.1117
   69phy    H1B 1860   2.648   3.669   3.327 -0.0009  1.3269 -1.0344
   69phy    C12 1861   2.747   3.593   3.090  0.2464  0.5438 -0.1301
   69phy    O11 1862   2.791   3.469   3.139 -0.0180 -0.4156  0.1140
   69phy    H1A 1863   2.763   3.403   3.079 -0.1812 -0.6635  0.4653
   70phy    C35 1864   0.992   5.025   0.714 -0.2116  0.0703 -0.1007
   70phy    C33 1865   1.040   5.165   0.696 -0.1163  0.4645  0.0628
   70phy    C34 1866   0.956   5.254   0.789  0.1936 -0.4295  0.0359
   70phy    C32 1867   1.194   5.175   0.712  0.1025  0.0941 -0.5395
   70phy    C31 1868   1.264   5.295   0.652  0.0601 -0.2345  0.1287
   70phy    C30 1869   1.412   5.293   0.692 -0.4016 -0.3229 -0.2432
   70phy    C28 1870   1.511   5.404   0.642  0.2113  0.1365  0.0111
   70phy    C29 1871   1.503   5.522   0.738 -0.2357  0.0527 -0.2518
   70phy    C27 1872   1.646   5.335   0.670 -0.6106  0.0929 -0.2887
   70phy    C26 1873   1.720   5.292   0.540 -0.3419 -0.1720 -0.0584
   70phy    C25 1874   1.833   5.190   0.586 -0.0217 -0.3780  0.2161
   70phy    C23 1875   1.903   5.108   0.473  0.1546  0.2987 -0.0889
   70phy    C24 1876   2.021   5.041   0.544 -0.2727  0.5426  0.2551
   70phy    C22 1877   1.817   4.997   0.415 -0.2201  0.3356 -0.6022
   70phy    C21 1878   1.835   4.978   0.265 -0.2132 -0.1952  0.0872
   70phy    C20 1879   1.762   4.856   0.201  0.2470  0.3409  0.0094
   70phy    C18 1880   1.775   4.816   0.048 -0.0195 -0.1658  0.0158
   70phy    O01 1881   1.755   4.930  -0.041  0.1643  0.1219  0.0004
   70phy    H01 1882   1.807   5.004  -0.018  1.0558 -0.1925 -0.9299
   70phy    C19 1883   1.646   4.732   0.034  0.2894  0.3000  0.0668
   70phy    C13 1884   1.906   4.732   0.007 -0.0677 -0.3054  0.2709
   70phy     H3 1885   1.943   4.691   0.104  0.5863  1.5445  0.8317
   70phy    O33 1886   1.903   4.608  -0.065 -0.1354 -0.0394  0.1954
   70phy    H1B 1887   1.920   4.621  -0.156 -2.2197 -0.0866 -0.2517
   70phy    C12 1888   2.046   4.801  -0.018  0.3351 -0.2984 -0.4641
   70phy    O11 1889   2.082   4.803  -0.156  0.4889  0.0144 -0.4622
   70phy    H1A 1890   2.175   4.794  -0.163  0.6362  0.8796  0.2409
   71phy    C35 1891   2.248   1.220   0.934 -0.1924  0.2328 -0.0143
   71phy    C33 1892   2.123   1.149   0.990  0.0356 -0.5908  0.8980
   71phy    C34 1893   2.034   1.251   1.063 -0.2184 -0.2978 -0.1717
   71phy    C32 1894   2.060   1.057   0.880  0.1879 -0.2749 -0.1093
   71phy    C31 1895   1.977   0.941   0.932 -0.4545  0.1934 -0.0283
   71phy    C30 1896   1.915   0.854   0.825 -0.1458 -0.7002  0.1883
   71phy    C28 1897   1.854   0.718   0.878 -0.3615 -0.2682 -0.4335
   71phy    C29 1898   1.703   0.728   0.874  0.0912  0.0238  0.1939
   71phy    C27 1899   1.896   0.593   0.796 -0.1143 -0.6006  0.4755
   71phy    C26 1900   2.032   0.530   0.834 -0.3025 -0.1889 -0.0834
   71phy    C25 1901   2.051   0.405   0.754 -0.2862 -0.4491  0.0730
   71phy    C23 1902   2.197   0.349   0.746  0.0925  0.2118  0.1181
   71phy    C24 1903   2.203   0.216   0.820 -0.2721  0.4732 -0.2473
   71phy    C22 1904   2.218   0.297   0.606  0.2781 -0.0176 -0.2978
   71phy    C21 1905   2.288   0.403   0.519  0.3115  0.0360  0.3266
   71phy    C20 1906   2.332   0.352   0.381  0.0285  0.0423  0.2419
   71phy    C18 1907   2.233   0.311   0.264  0.0873 -0.0246  0.1895
   71phy    O01 1908   2.199   0.177   0.283 -0.2988  0.0296 -0.4598
   71phy    H01 1909   2.265   0.127   0.327 -0.9462  0.6501  1.3488
   71phy    C19 1910   2.328   0.312   0.142  0.0040  0.2975 -0.6652
   71phy    C13 1911   2.103   0.402   0.241 -0.2929 -0.1877  0.4639
   71phy     H3 1912   2.070   0.426   0.345 -1.5026  1.9588 -0.3678
   71phy    O33 1913   2.116   0.536   0.193 -0.2663  0.0032  0.0819
   71phy    H1B 1914   2.109   0.538   0.100  1.9579  0.8363 -0.1351
   71phy    C12 1915   1.955   0.347   0.201 -0.4962 -0.2402  0.2534
   71phy    O11 1916   1.943   0.211   0.179 -0.3049  0.3413  0.1118
   71phy    H1A 1917   2.013   0.177   0.232 -1.7659 -0.4450  1.6051
   72phy    C35 1918   2.499   1.421   1.433  0.2969 -0.1599  0.0754
   72phy    C33 1919   2.412   1.526   1.359  0.0065 -0.1679  0.3221
   72phy    C34 1920   2.387   1.636   1.463 -0.8213 -0.2492  0.2392
   72phy    C32 1921   2.475   1.581   1.228  0.1992  0.3731 -0.0749
   72phy    C31 1922   2.467   1.488   1.110  0.2803 -0.3452 -0.1759
   72phy    C30 1923   2.564   1.532   1.002 -0.2173 -0.2852 -0.2659
   72phy    C28 1924   2.539   1.467   0.864 -0.5565  0.1576  0.2722
   72phy    C29 1925   2.560   1.564   0.753 -0.3629  0.0545 -0.4825
   72phy    C27 1926   2.633   1.352   0.846  0.2379 -0.0300 -0.1635
   72phy    C26 1927   2.584   1.229   0.760 -0.2859  0.6156 -0.2033
   72phy    C25 1928   2.677   1.105   0.777  0.1107 -0.1699  0.4046
   72phy    C23 1929   2.651   0.992   0.675  0.5726  0.0827  0.4302
   72phy    C24 1930   2.765   0.892   0.696 -0.3020 -0.0698  0.0869
   72phy    C22 1931   2.517   0.913   0.684  0.5128  0.1240  0.0079
   72phy    C21 1932   2.432   0.924   0.555 -0.1953 -0.4017 -0.1124
   72phy    C20 1933   2.309   0.835   0.557  0.0356 -0.4506 -0.0870
   72phy    C18 1934   2.197   0.857   0.451  0.6147 -0.1812 -0.2883
   72phy    O01 1935   2.157   0.992   0.461  0.6656 -0.0514  0.2301
   72phy    H01 1936   2.205   1.048   0.520 -1.4345  0.3175  1.6960
   72phy    C19 1937   2.075   0.770   0.491 -0.3062  0.0814 -0.1176
   72phy    C13 1938   2.239   0.836   0.298 -0.0898  0.4951  0.0463
   72phy     H3 1939   2.318   0.914   0.284  0.8746 -0.1836  1.4384
   72phy    O33 1940   2.319   0.720   0.269 -0.1729 -0.0085 -0.2537
   72phy    H1B 1941   2.266   0.653   0.229  1.6354 -1.5021 -0.2793
   72phy    C12 1942   2.173   0.903   0.169  0.2946  0.0332  0.3964
   72phy    O11 1943   2.085   1.008   0.198  0.0502 -0.1918  0.2956
   72phy    H1A 1944   2.108   1.041   0.283 -0.7190 -1.1863  0.9109
   73phy    C35 1945   2.183   2.108   1.384 -0.0321  0.1859  0.1339
   73phy    C33 1946   2.326   2.111   1.417 -0.1442  0.0533 -0.5805
   73phy    C34 1947   2.345   2.087   1.564 -0.3249  0.3654  0.0352
   73phy    C32 1948   2.410   2.019   1.327  0.0995  0.2408 -0.1480
   73phy    C31 1949   2.529   2.093   1.266  0.0477 -0.2006  0.0080
   73phy    C30 1950   2.615   1.993   1.180  0.5224 -0.8220  0.0455
   73phy    C28 1951   2.754   2.041   1.131  0.4883  0.0614 -0.1796
   73phy    C29 1952   2.861   2.019   1.243  0.0945 -0.2156  0.1922
   73phy    C27 1953   2.781   1.971   0.998  0.0520  0.0060 -0.0112
   73phy    C26 1954   2.879   2.033   0.893  0.0226  0.1668  0.3005
   73phy    C25 1955   2.889   1.953   0.757  0.3116  0.1783 -0.3449
   73phy    C23 1956   3.002   2.000   0.658 -0.2665 -0.4810 -0.4738
   73phy    C24 1957   3.057   1.874   0.600  0.1811  0.0883  0.2008
   73phy    C22 1958   2.968   2.097   0.545 -0.2842  0.3755 -0.1737
   73phy    C21 1959   2.945   2.242   0.581  0.7094 -0.2714 -0.3788
   73phy    C20 1960   2.941   2.328   0.455  0.0076  0.4182  0.2984
   73phy    C18 1961   2.894   2.472   0.449  0.6370  0.0689  0.5521
   73phy    O01 1962   2.748   2.470   0.471 -0.1524 -0.3287  0.1219
   73phy    H01 1963   2.737   2.530   0.542  4.6193 -1.4869  2.2181
   73phy    C19 1964   2.918   2.505   0.301  0.0514  0.2633  0.4686
   73phy    C13 1965   2.966   2.575   0.548 -0.1814 -0.2845  0.8543
   73phy     H3 1966   2.946   2.533   0.650  0.8467 -1.6672  0.5307
   73phy    O33 1967   3.110   2.581   0.559  0.0750  0.0875 -0.1241
   73phy    H1B 1968   3.125   2.615   0.645  0.8596 -0.5098 -0.0148
   73phy    C12 1969   2.903   2.711   0.592  0.1263  0.5246 -0.4998
   73phy    O11 1970   2.772   2.734   0.550 -0.1256 -0.0842 -0.0415
   73phy    H1A 1971   2.737   2.799   0.608 -1.5142  0.2262 -1.1551
   74phy    C35 1972   3.438   2.366   1.266  0.3274  0.4469  0.4099
   74phy    C33 1973   3.521   2.492   1.246 -0.0368  0.0925  0.0268
   74phy    C34 1974   3.543   2.561   1.382  0.0702  0.2911 -0.1711
   74phy    C32 1975   3.655   2.457   1.180  0.6431  0.3849 -0.0230
   74phy    C31 1976   3.647   2.464   1.026 -0.2892  0.0136 -0.1045
   74phy    C30 1977   3.784   2.420   0.969  0.4170  0.6407  0.4155
   74phy    C28 1978   3.807   2.428   0.817  0.8225  0.1488  0.1094
   74phy    C29 1979   3.928   2.519   0.794  0.3381 -0.1784  0.0881
   74phy    C27 1980   3.831   2.288   0.763  0.1565  0.1008  0.0793
   74phy    C26 1981   3.815   2.263   0.610  0.2882  0.1572 -0.1445
   74phy    C25 1982   3.799   2.114   0.567  0.2510  0.0354 -0.2474
   74phy    C23 1983   3.757   2.086   0.421  0.1122 -0.5302  0.1519
   74phy    C24 1984   3.839   1.973   0.360 -0.4120  0.5662 -0.2739
   74phy    C22 1985   3.602   2.079   0.402  0.6877 -0.7455  0.4997
   74phy    C21 1986   3.548   2.072   0.257  0.4574  0.6772  0.3227
   74phy    C20 1987   3.399   2.027   0.266 -0.3515 -0.3579 -0.0673
   74phy    C18 1988   3.316   2.001   0.132 -0.3105 -0.1497  0.1471
   74phy    O01 1989   3.318   2.118   0.050 -0.3913 -0.6531  0.1852
   74phy    H01 1990   3.282   2.190   0.098  0.7648 -0.3177  0.5735
   74phy    C19 1991   3.175   1.970   0.190 -0.2601 -0.0502 -0.7130
   74phy    C13 1992   3.378   1.872   0.053 -0.2394 -0.2868 -0.5689
   74phy     H3 1993   3.481   1.908   0.029 -0.0217 -0.5064  0.0326
   74phy    O33 1994   3.419   1.758   0.122  0.6921  0.0704  0.0542
   74phy    H1B 1995   3.503   1.768   0.162  0.1198  0.6420  1.1566
   74phy    C12 1996   3.369   1.856  -0.100  0.4420  0.1121 -0.3611
   74phy    O11 1997   3.359   1.979  -0.175  0.3150 -0.1715  0.0456
   74phy    H1A 1998   3.335   2.049  -0.118  1.8638  0.8569 -0.5045
   75phy    C35 1999   4.855   2.068   2.247 -0.4875 -0.1854 -0.4613
   75phy    C33 2000   4.723   2.000   2.255  0.4911 -0.1550 -0.1565
   75phy    C34 2001   4.664   2.010   2.392  0.5088  0.0250  0.5061
   75phy    C32 2002   4.640   2.057   2.140 -0.3568  0.3695 -0.5104
   75phy    C31 2003   4.538   1.962   2.074  0.0229 -0.3828 -0.3478
   75phy    C30 2004   4.467   2.015   1.951  0.1043 -0.0752  0.0401
   75phy    C28 2005   4.387   1.904   1.880  0.5283  0.0553  0.0969
   75phy    C29 2006   4.241   1.935   1.885  0.3002  0.4040 -0.0349
   75phy    C27 2007   4.420   1.890   1.729  0.2020 -0.5011 -0.2592
   75phy    C26 2008   4.554   1.830   1.686  0.1584  0.4290  0.0945
   75phy    C25 2009   4.547   1.761   1.548 -0.2179 -0.6702  0.2614
   75phy    C23 2010   4.662   1.677   1.496 -0.0691  0.3350 -0.2246
   75phy    C24 2011   4.670   1.541   1.563 -0.2040 -0.5012 -0.3489
   75phy    C22 2012   4.644   1.661   1.347  0.1072  0.4399  0.4135
   75phy    C21 2013   4.750   1.746   1.265  0.0372 -0.0948 -0.2212
   75phy    C20 2014   4.721   1.731   1.114 -0.1829  0.3702  0.4005
   75phy    C18 2015   4.763   1.840   1.014 -0.8004  0.4493  0.4212
   75phy    O01 2016   4.750   1.975   1.071  0.2828  0.1748  0.1892
   75phy    H01 2017   4.674   1.977   1.125 -0.0961  0.0483 -0.3226
   75phy    C19 2018   4.651   1.843   0.913  0.2386  0.2136  0.5602
   75phy    C13 2019   4.913   1.820   0.955 -0.0205  0.4579  0.1664
   75phy     H3 2020   4.976   1.808   1.046 -1.4837 -1.8805  0.9518
   75phy    O33 2021   4.948   1.697   0.893 -0.3198 -0.5299 -0.2423
   75phy    H1B 2022   4.885   1.672   0.828 -1.0142 -0.3374  0.3544
   75phy    C12 2023   5.012   1.931   0.903 -0.0126  0.5968  0.1513
   75phy    O11 2024   4.966   2.066   0.916  0.0612  0.2166 -0.0815
   75phy    H1A 2025   4.890   2.058   0.971 -1.0200 -1.1794 -1.6626
   76phy    C35 2026   3.627   1.786   1.498 -0.2476  0.1066 -0.0484
   76phy    C33 2027   3.527   1.742   1.609 -0.0748 -0.3175 -0.1104
   76phy    C34 2028   3.423   1.646   1.562 -0.1651 -0.3948  0.0567
   76phy    C32 2029   3.597   1.676   1.726 -0.4647  0.0201 -0.0351
   76phy    C31 2030   3.546   1.722   1.861  0.2563 -0.0275  0.2622
   76phy    C30 2031   3.585   1.637   1.985  0.1965  0.1328  0.3002
   76phy    C28 2032   3.501   1.663   2.111  0.3673  0.3612  0.0936
   76phy    C29 2033   3.380   1.571   2.133 -0.5941 -0.0682  0.1068
   76phy    C27 2034   3.601   1.653   2.229  0.1055  0.0148 -0.1448
   76phy    C26 2035   3.566   1.755   2.347  0.2526  0.5314  0.4326
   76phy    C25 2036   3.687   1.760   2.449  0.6768 -0.4184  0.4664
   76phy    C23 2037   3.647   1.809   2.591  0.1287 -0.3090 -0.2374
   76phy    C24 2038   3.624   1.700   2.693 -0.0262  0.0723  0.0691
   76phy    C22 2039   3.762   1.899   2.644  0.2625  0.0506  0.3912
   76phy    C21 2040   3.728   2.003   2.749 -0.3960  0.2003  0.3315
   76phy    C20 2041   3.831   2.109   2.782  0.3104 -0.7275  0.0964
   76phy    C18 2042   3.784   2.219   2.887 -0.2397  0.1456  0.0629
   76phy    O01 2043   3.753   2.157   3.012 -0.5047 -0.1167  0.3417
   76phy    H01 2044   3.734   2.223   3.076 -0.3126  1.5627 -1.2742
   76phy    C19 2045   3.922   2.274   2.928 -0.3456 -0.4661  0.5376
   76phy    C13 2046   3.682   2.335   2.840 -0.2515 -0.7045  0.5830
   76phy     H3 2047   3.718   2.373   2.740  0.2740  0.2365  1.1071
   76phy    O33 2048   3.690   2.455   2.917  0.0233  0.0299 -0.1572
   76phy    H1B 2049   3.691   2.432   3.008  1.7751 -1.1668 -0.4406
   76phy    C12 2050   3.528   2.294   2.835  0.1923 -0.5638  0.1622
   76phy    O11 2051   3.470   2.275   2.964  0.1947  0.1007 -0.0599
   76phy    H1A 2052   3.495   2.190   2.996 -0.2823 -0.3108 -0.7566
   77phy    C35 2053   2.741   1.207   1.227 -0.1042 -0.0377 -0.0652
   77phy    C33 2054   2.698   1.061   1.257 -0.1146 -0.1586  0.2960
   77phy    C34 2055   2.681   1.050   1.409 -0.0774  0.2149  0.9127
   77phy    C32 2056   2.583   1.018   1.168  0.3541 -0.1500 -0.0550
   77phy    C31 2057   2.570   0.868   1.136 -0.1954 -0.1400  0.1534
   77phy    C30 2058   2.448   0.833   1.050  0.2232  0.2938 -0.0435
   77phy    C28 2059   2.431   0.677   1.048  0.3815 -0.2426  0.0230
   77phy    C29 2060   2.292   0.640   1.088  0.4822  0.0490 -0.6458
   77phy    C27 2061   2.460   0.619   0.912  0.4345  0.0613 -0.0525
   77phy    C26 2062   2.601   0.612   0.858  0.4402 -0.0127  0.3194
   77phy    C25 2063   2.611   0.529   0.733 -0.1671  0.1039 -0.0975
   77phy    C23 2064   2.748   0.510   0.669 -0.3738 -0.1782  0.0030
   77phy    C24 2065   2.833   0.406   0.743  0.2619  0.1796 -0.5437
   77phy    C22 2066   2.730   0.465   0.524  0.0866  0.6924  0.0166
   77phy    C21 2067   2.744   0.574   0.413  0.0252 -0.1225 -0.2757
   77phy    C20 2068   2.734   0.501   0.275  0.0247  0.1562  0.5734
   77phy    C18 2069   2.726   0.561   0.130  0.3719 -0.1164 -0.5450
   77phy    O01 2070   2.700   0.442   0.055 -0.0004 -0.2800  0.1009
   77phy    H01 2071   2.756   0.373   0.082  0.1106 -0.7286 -1.2009
   77phy    C19 2072   2.859   0.623   0.082 -0.2379  0.0838 -0.8299
   77phy    C13 2073   2.604   0.667   0.110  0.0256  0.3033 -0.0857
   77phy     H3 2074   2.518   0.604   0.143  0.1168  1.0106  1.5925
   77phy    O33 2075   2.586   0.772   0.209 -0.3011 -0.0114 -0.2101
   77phy    H1B 2076   2.515   0.758   0.268  1.1637 -1.8435  1.2590
   77phy    C12 2077   2.519   0.690  -0.020  0.2264 -0.4140 -0.0141
   77phy    O11 2078   2.520   0.585  -0.112 -0.1420  0.0243  0.1892
   77phy    H1A 2079   2.593   0.530  -0.091 -0.8060 -1.6728 -1.6458
   78phy    C35 2080   5.092   0.839   1.242 -0.7527 -0.2436 -0.2743
   78phy    C33 2081   4.952   0.789   1.281 -0.1930 -0.0706 -0.2369
   78phy    C34 2082   4.942   0.784   1.434  0.0086  0.6903  0.4547
   78phy    C32 2083   4.849   0.878   1.214  0.0841 -0.3959  0.1469
   78phy    C31 2084   4.725   0.803   1.162 -0.1456  0.3390  0.3217
   78phy    C30 2085   4.632   0.896   1.082  0.1110  0.4012 -0.1357
   78phy    C28 2086   4.502   0.823   1.032 -0.2511 -0.0684  0.3713
   78phy    C29 2087   4.396   0.794   1.143 -0.1987  0.3850 -0.4893
   78phy    C27 2088   4.442   0.910   0.924  0.0189  0.0942 -0.2471
   78phy    C26 2089   4.368   0.832   0.819 -0.2106 -0.1403  0.3891
   78phy    C25 2090   4.299   0.924   0.717 -0.2768 -0.3239  0.5502
   78phy    C23 2091   4.193   0.876   0.620  0.5796 -0.1257 -0.2999
   78phy    C24 2092   4.049   0.913   0.662 -0.4800  0.1253 -0.2489
   78phy    C22 2093   4.214   0.934   0.479  0.0465  0.1370 -0.3465
   78phy    C21 2094   4.243   0.833   0.373 -0.0734  0.0245 -0.1692
   78phy    C20 2095   4.246   0.900   0.233 -0.2579  0.1548  0.0028
   78phy    C18 2096   4.314   0.829   0.113  0.1490  0.4303 -0.5201
   78phy    O01 2097   4.445   0.785   0.162  0.0321  0.0268 -0.3394
   78phy    H01 2098   4.477   0.832   0.237  0.4577  1.1347 -1.1804
   78phy    C19 2099   4.340   0.946   0.018  0.1154 -0.0757 -0.2039
   78phy    C13 2100   4.232   0.703   0.044 -0.0676  0.2347  0.1457
   78phy     H3 2101   4.234   0.624   0.123  0.7255  0.8898  0.7872
   78phy    O33 2102   4.093   0.708   0.025 -0.1482 -0.4784 -0.3253
   78phy    H1B 2103   4.056   0.625   0.002 -0.8343  0.1213 -1.4757
   78phy    C12 2104   4.312   0.592  -0.044  0.3138 -0.1065  0.1168
   78phy    O11 2105   4.444   0.581  -0.013 -0.2077 -0.1343 -0.5828
   78phy    H1A 2106   4.464   0.651   0.046  0.8845 -0.0610 -1.0162
   79phy    C35 2107   3.223   1.144   1.192  0.0251 -0.1656  0.6488
   79phy    C33 2108   3.146   1.274   1.191 -0.2666  0.2132 -0.1661
   79phy    C34 2109   3.203   1.358   1.301  0.1700 -0.2250 -0.0662
   79phy    C32 2110   3.139   1.352   1.058 -0.3437 -0.0949  0.1744
   79phy    C31 2111   3.061   1.286   0.946  0.1431 -0.1147  0.5356
   79phy    C30 2112   3.086   1.363   0.819  0.4475  0.1489 -0.0737
   79phy    C28 2113   3.023   1.320   0.684 -0.3726  0.0899 -0.6257
   79phy    C29 2114   3.012   1.443   0.596  0.2980 -0.1991  0.1564
   79phy    C27 2115   3.111   1.215   0.614 -0.8297  0.2745  0.1957
   79phy    C26 2116   3.037   1.087   0.567  0.2416  0.4688 -0.2481
   79phy    C25 2117   3.123   0.993   0.482  0.2990  0.4045 -0.2272
   79phy    C23 2118   3.047   0.878   0.412  0.2372  0.3873  0.9458
   79phy    C24 2119   2.986   0.928   0.276 -0.0533 -0.1287 -0.3278
   79phy    C22 2120   3.132   0.759   0.370 -0.2843  0.0062 -0.6908
   79phy    C21 2121   3.164   0.664   0.488  0.0522  0.3791  0.6261
   79phy    C20 2122   3.253   0.552   0.434 -0.0355  0.5911 -0.5715
   79phy    C18 2123   3.290   0.421   0.515  0.1097 -0.0792  0.1143
   79phy    O01 2124   3.341   0.456   0.648  0.0452  0.5588  0.1098
   79phy    H01 2125   3.400   0.529   0.639 -0.6263  1.0870 -0.1414
   79phy    C19 2126   3.411   0.368   0.429  0.3754 -0.3717 -0.2748
   79phy    C13 2127   3.172   0.313   0.519  0.7979 -0.1019  0.0270
   79phy     H3 2128   3.088   0.366   0.571 -1.0467 -1.9465 -0.9127
   79phy    O33 2129   3.097   0.278   0.403 -0.2999  0.1085 -0.0861
   79phy    H1B 2130   3.139   0.328   0.336  0.8955  0.0914  0.6100
   79phy    C12 2131   3.165   0.200   0.624  0.1442  0.6580  0.5242
   79phy    O11 2132   3.204   0.229   0.756 -0.1495  0.4809  0.1912
   79phy    H1A 2133   3.256   0.307   0.752 -0.8872  0.9614 -2.5878
   80phy    C35 2134   4.205   1.545   1.552  0.5572 -0.4708  0.3967
   80phy    C33 2135   4.064   1.593   1.540 -0.1867 -0.2295  0.2837
   80phy    C34 2136   4.057   1.737   1.586  0.2919 -0.1357 -0.1387
   80phy    C32 2137   4.010   1.584   1.397  0.7076 -0.1545 -0.3990
   80phy    C31 2138   3.888   1.490   1.387 -0.1515 -0.5322 -0.3244
   80phy    C30 2139   3.816   1.491   1.251  0.0056  0.0151 -0.1850
   80phy    C28 2140   3.690   1.398   1.232 -0.4427  0.0067  0.2999
   80phy    C29 2141   3.564   1.432   1.308  0.2621 -0.3614  0.9259
   80phy    C27 2142   3.656   1.396   1.082  0.5270  0.2903 -0.1260
   80phy    C26 2143   3.611   1.268   1.020  0.8810  0.0105  0.3381
   80phy    C25 2144   3.570   1.284   0.875 -0.0295  0.0024 -0.1393
   80phy    C23 2145   3.526   1.156   0.803  0.1929  0.0546  0.2303
   80phy    C24 2146   3.386   1.117   0.846  0.2785  0.0258  0.1169
   80phy    C22 2147   3.520   1.188   0.651 -0.3580 -0.6959 -0.3268
   80phy    C21 2148   3.609   1.103   0.556 -0.0381 -0.1837 -0.1647
   80phy    C20 2149   3.590   1.137   0.406 -0.0942  0.4493 -0.9060
   80phy    C18 2150   3.677   1.069   0.301 -0.3286  0.2161 -0.2877
   80phy    O01 2151   3.817   1.101   0.334 -0.0576 -0.2518 -0.1985
   80phy    H01 2152   3.851   1.013   0.334 -1.0714 -0.6760 -1.4915
   80phy    C19 2153   3.655   1.157   0.177  0.2724 -0.5640 -0.3664
   80phy    C13 2154   3.652   0.913   0.266 -0.4431 -0.1043 -0.1324
   80phy     H3 2155   3.641   0.861   0.365 -1.1434 -2.2754 -1.2680
   80phy    O33 2156   3.530   0.865   0.205 -0.6112 -0.5790  0.0716
   80phy    H1B 2157   3.489   0.927   0.148  0.3786 -0.2535 -0.3154
   80phy    C12 2158   3.774   0.815   0.236  0.0078  0.0910 -0.2162
   80phy    O11 2159   3.905   0.850   0.287  0.2740  0.3535  0.1518
   80phy    H1A 2160   3.971   0.812   0.232 -2.1232 -1.9695 -1.4246
   81phy    C35 2161   2.858   1.483   1.419 -0.0062  0.1040 -0.3220
   81phy    C33 2162   2.878   1.628   1.382  0.2502 -0.1624 -0.0852
   81phy    C34 2163   2.848   1.716   1.500  0.0768 -0.5214 -0.1437
   81phy    C32 2164   3.023   1.645   1.335 -0.7036  0.8238  0.1119
   81phy    C31 2165   3.044   1.726   1.207 -0.1043  0.0063 -0.0151
   81phy    C30 2166   3.194   1.763   1.195  0.5958  0.2466 -0.1852
   81phy    C28 2167   3.231   1.834   1.062  0.0738 -0.1228 -0.9617
   81phy    C29 2168   3.328   1.942   1.114  0.1614 -0.2016  0.6536
   81phy    C27 2169   3.300   1.733   0.963 -0.1584  0.1584  0.0842
   81phy    C26 2170   3.343   1.784   0.821  0.4046  0.6834  0.2998
   81phy    C25 2171   3.379   1.666   0.728 -0.0989 -0.1144 -0.3292
   81phy    C23 2172   3.435   1.690   0.583  0.0334  0.0882  0.0491
   81phy    C24 2173   3.577   1.742   0.584  0.0412  0.0975 -0.1201
   81phy    C22 2174   3.437   1.562   0.502 -0.0684 -0.2174 -0.3831
   81phy    C21 2175   3.326   1.559   0.396 -0.2642 -0.4872 -0.8726
   81phy    C20 2176   3.334   1.435   0.314 -0.7129 -0.0238  0.1318
   81phy    C18 2177   3.220   1.393   0.213  0.3502  0.5085 -0.3155
   81phy    O01 2178   3.091   1.386   0.283  0.2423 -0.1803  0.3480
   81phy    H01 2179   3.111   1.370   0.374 -0.4010  0.8956  0.7075
   81phy    C19 2180   3.247   1.242   0.181  0.2216  0.3189 -0.2426
   81phy    C13 2181   3.222   1.492   0.086 -0.1825  0.3721  0.2747
   81phy     H3 2182   3.209   1.593   0.133  1.0920  0.1458  1.1600
   81phy    O33 2183   3.347   1.517   0.021  0.1809 -0.0749 -0.5562
   81phy    H1B 2184   3.377   1.603   0.044  0.5967 -0.1996 -0.6224
   81phy    C12 2185   3.098   1.544   0.011 -0.0899  0.3890  0.3485
   81phy    O11 2186   3.067   1.479  -0.105 -0.2248 -0.1974 -0.3168
   81phy    H1A 2187   2.991   1.519  -0.142  0.8944  1.3672 -1.0622
   82phy    C35 2188   1.965   2.188   0.931  0.6646  0.1600  0.8042
   82phy    C33 2189   2.102   2.233   0.877  0.6253  0.8682  0.1877
   82phy    C34 2190   2.175   2.314   0.988 -0.4244  0.2899  0.1468
   82phy    C32 2191   2.184   2.112   0.824  0.1783  0.2064  0.6123
   82phy    C31 2192   2.267   2.152   0.704  0.1599 -0.2475 -0.5286
   82phy    C30 2193   2.386   2.058   0.688 -0.1297 -0.1101  0.0116
   82phy    C28 2194   2.468   2.079   0.560 -0.2236 -0.5767 -0.5958
   82phy    C29 2195   2.566   2.194   0.569  0.1673  0.0543 -0.0602
   82phy    C27 2196   2.543   1.944   0.544 -0.2598 -0.2618  0.0348
   82phy    C26 2197   2.609   1.910   0.412  0.0011 -0.4063  0.0572
   82phy    C25 2198   2.651   1.758   0.397  0.3229 -0.2503  0.8627
   82phy    C23 2199   2.738   1.733   0.269 -0.1078 -0.5032  0.5263
   82phy    C24 2200   2.887   1.724   0.303  0.6690 -0.3849 -0.3171
   82phy    C22 2201   2.703   1.600   0.204  0.3311  0.0672  0.4869
   82phy    C21 2202   2.644   1.601   0.056 -0.3511  0.2152 -0.4981
   82phy    C20 2203   2.672   1.476  -0.024  0.2009  0.3243 -0.0685
   82phy    C18 2204   2.649   1.457  -0.175  0.0804 -0.0543 -0.2029
   82phy    O01 2205   2.512   1.460  -0.205 -0.5258 -0.4152 -0.0996
   82phy    H01 2206   2.479   1.546  -0.185  0.3635 -0.0105 -0.3127
   82phy    C19 2207   2.696   1.310  -0.187  0.1128  0.3587 -0.2065
   82phy    C13 2208   2.733   1.561  -0.264  0.0665  0.0731 -0.1308
   82phy     H3 2209   2.673   1.656  -0.256  1.3818  0.9021  0.1303
   82phy    O33 2210   2.854   1.609  -0.209 -0.4118 -0.0515  0.0822
   82phy    H1B 2211   2.852   1.702  -0.218 -0.9571 -0.1553 -1.0621
   82phy    C12 2212   2.730   1.593  -0.416 -0.0910 -0.0630 -0.2668
   82phy    O11 2213   2.821   1.518  -0.496 -0.2796 -0.2992  0.3044
   82phy    H1A 2214   2.879   1.578  -0.540 -0.0491 -1.3550 -0.8724
   83phy    C35 2215   4.058   0.900   1.668  0.5737  0.1935  0.2051
   83phy    C33 2216   4.005   1.049   1.686 -0.2499  0.5006 -0.0327
   83phy    C34 2217   4.071   1.149   1.589  0.0469  0.3771  0.3801
   83phy    C32 2218   3.852   1.050   1.680 -0.4411 -0.1372  0.0600
   83phy    C31 2219   3.778   1.146   1.772  0.5356  0.2271 -0.5968
   83phy    C30 2220   3.623   1.129   1.762 -0.5660  0.4233  0.3647
   83phy    C28 2221   3.538   1.212   1.863 -0.6851  0.6013 -0.4006
   83phy    C29 2222   3.433   1.297   1.786  0.0965  0.8092  0.0189
   83phy    C27 2223   3.490   1.131   1.984  0.0086  0.1735 -0.0361
   83phy    C26 2224   3.468   1.221   2.111  0.4222  0.4931 -0.4761
   83phy    C25 2225   3.438   1.140   2.233 -0.3182  0.0043  0.5858
   83phy    C23 2226   3.396   1.213   2.362 -0.1435 -0.0975  0.3932
   83phy    C24 2227   3.259   1.164   2.408  0.2700 -0.2120 -0.3278
   83phy    C22 2228   3.497   1.172   2.474 -0.1286  0.2301 -0.1243
   83phy    C21 2229   3.589   1.270   2.542 -0.0203 -0.2219 -0.0631
   83phy    C20 2230   3.660   1.204   2.658 -0.2055  0.1215  0.4098
   83phy    C18 2231   3.743   1.290   2.757  0.6399  0.5304  0.3435
   83phy    O01 2232   3.681   1.414   2.791  0.1197 -0.0668 -0.1836
   83phy    H01 2233   3.590   1.399   2.809  0.0893  0.9102  0.5769
   83phy    C19 2234   3.734   1.200   2.883  0.0144 -0.0142 -0.0083
   83phy    C13 2235   3.893   1.326   2.694  0.3296 -0.0316 -0.1443
   83phy     H3 2236   3.886   1.375   2.593  0.8977  0.8346  0.2207
   83phy    O33 2237   3.976   1.209   2.665  0.1843 -0.1175  0.4534
   83phy    H1B 2238   3.954   1.186   2.577 -0.7843 -0.1695  0.6965
   83phy    C12 2239   3.978   1.445   2.762 -0.2736 -0.0116  0.6310
   83phy    O11 2240   3.911   1.554   2.806  0.3779 -0.2895  0.2517
   83phy    H1A 2241   3.821   1.539   2.783 -0.2513  1.2289  1.5621
   84phy    C35 2242   4.392   2.029   1.145  0.2619  0.5410 -0.2514
   84phy    C33 2243   4.279   1.938   1.195  0.3297  0.3919 -0.2507
   84phy    C34 2244   4.255   1.975   1.344  0.2296 -0.0600 -0.0801
   84phy    C32 2245   4.156   1.969   1.108 -0.4165  0.2805 -0.0380
   84phy    C31 2246   4.046   1.860   1.116 -0.1917  0.3140 -0.1720
   84phy    C30 2247   3.934   1.892   1.028 -0.1743 -0.0221 -0.5383
   84phy    C28 2248   3.826   1.787   1.029  0.3884 -0.6512  0.2173
   84phy    C29 2249   3.692   1.851   1.050 -0.1370 -0.7296  0.0475
   84phy    C27 2250   3.812   1.715   0.893  0.3497 -0.0927  0.1185
   84phy    C26 2251   3.912   1.613   0.837  0.6850  0.5379  0.2538
   84phy    C25 2252   3.852   1.539   0.716  0.3123  0.6893  0.1469
   84phy    C23 2253   3.944   1.465   0.612  0.3557 -0.2245  0.5825
   84phy    C24 2254   3.971   1.323   0.651 -0.4471  0.3495 -0.2497
   84phy    C22 2255   3.865   1.448   0.481  0.2887  0.0992  0.4074
   84phy    C21 2256   3.856   1.564   0.380 -0.1155 -0.0484  0.4475
   84phy    C20 2257   3.783   1.517   0.251 -0.5012 -0.0854 -0.4056
   84phy    C18 2258   3.747   1.622   0.139 -0.3679  0.0212  0.4072
   84phy    O01 2259   3.675   1.731   0.197  0.5311 -0.2635  0.1965
   84phy    H01 2260   3.715   1.811   0.171 -1.9112  0.6801 -0.9301
   84phy    C19 2261   3.654   1.542   0.046 -0.0064  0.0438  0.1484
   84phy    C13 2262   3.875   1.691   0.058 -0.0740  0.1525 -0.1107
   84phy     H3 2263   3.940   1.727   0.142 -0.1873 -0.5450  0.2893
   84phy    O33 2264   3.975   1.608  -0.006  0.1313 -0.2843  0.3677
   84phy    H1B 2265   3.956   1.598  -0.097  1.3459 -0.3657  0.1036
   84phy    C12 2266   3.875   1.832  -0.008 -0.1884 -0.3725  0.0595
   84phy    O11 2267   3.785   1.914   0.053  0.0375  0.4923 -0.5748
   84phy    H1A 2268   3.786   2.001   0.018 -1.9261  1.1502  0.8058
   85phy    C35 2269   2.239   0.239   1.871 -0.2017  0.1225 -0.1355
   85phy    C33 2270   2.267   0.385   1.868  0.2637 -0.1787 -0.5751
   85phy    C34 2271   2.164   0.445   1.774 -0.4542  0.4201 -0.3771
   85phy    C32 2272   2.250   0.454   2.008  0.1401  0.0764  0.3474
   85phy    C31 2273   2.371   0.472   2.092 -0.0217 -0.0469 -0.6932
   85phy    C30 2274   2.335   0.509   2.236 -0.6931 -0.0826 -0.7254
   85phy    C28 2275   2.449   0.560   2.327 -0.0867 -0.0887  0.1197
   85phy    C29 2276   2.449   0.717   2.341 -0.2715  0.3656  0.7010
   85phy    C27 2277   2.427   0.497   2.464  0.0928  0.0270  0.1609
   85phy    C26 2278   2.555   0.444   2.521 -0.1937  0.1790  0.2404
   85phy    C25 2279   2.540   0.412   2.669  0.2120  0.4025 -0.0291
   85phy    C23 2280   2.652   0.338   2.740  0.0850  0.0706 -0.1539
   85phy    C24 2281   2.769   0.428   2.781 -0.3075 -0.6047  0.0470
   85phy    C22 2282   2.594   0.271   2.866  0.5473  0.2729 -0.6341
   85phy    C21 2283   2.668   0.150   2.920  0.6727  0.2538 -0.4891
   85phy    C20 2284   2.586   0.084   3.036  0.4101 -0.8248 -0.5911
   85phy    C18 2285   2.637  -0.049   3.104 -0.0226  0.3454  0.8404
   85phy    O01 2286   2.777  -0.029   3.141  0.5040 -0.1188 -0.4903
   85phy    H01 2287   2.797  -0.101   3.198  0.3092 -0.4724 -0.8526
   85phy    C19 2288   2.560  -0.050   3.238  0.0211  0.2474 -0.2370
   85phy    C13 2289   2.615  -0.181   3.006  0.1361 -0.6823 -0.5085
   85phy     H3 2290   2.663  -0.160   2.907  0.2438  1.6232 -0.0248
   85phy    O33 2291   2.481  -0.209   2.973  0.1241 -0.1243 -0.4324
   85phy    H1B 2292   2.440  -0.133   2.938  0.3625 -0.6913 -2.0213
   85phy    C12 2293   2.680  -0.318   3.036 -0.6706  0.3585  0.0815
   85phy    O11 2294   2.822  -0.330   3.047  0.0866 -0.2923  0.5219
   85phy    H1A 2295   2.842  -0.421   3.034 -1.8188 -0.5960 -0.5755
   86phy    C35 2296   4.551   1.100   2.157  0.4295 -0.2173  0.2792
   86phy    C33 2297   4.433   1.124   2.060  0.7861  0.7005 -0.0828
   86phy    C34 2298   4.411   0.993   1.976 -0.4368  0.1671 -0.1291
   86phy    C32 2299   4.307   1.164   2.139  0.3494 -0.0573  0.3588
   86phy    C31 2300   4.261   1.308   2.108 -0.5037  0.0694 -0.4643
   86phy    C30 2301   4.113   1.327   2.139  0.0799  0.0465 -0.4332
   86phy    C28 2302   4.052   1.462   2.100  0.1573  0.2116  0.1414
   86phy    C29 2303   3.924   1.431   2.020 -0.1700 -0.0620 -0.1456
   86phy    C27 2304   4.023   1.562   2.216  0.1756  0.4892 -0.2536
   86phy    C26 2305   4.141   1.657   2.260  0.0910 -0.2281  0.6880
   86phy    C25 2306   4.088   1.744   2.374  0.3057 -0.5028 -0.7073
   86phy    C23 2307   4.190   1.828   2.457 -0.2087  0.2004 -0.1662
   86phy    C24 2308   4.194   1.971   2.388  0.1977  0.3303  0.0574
   86phy    C22 2309   4.156   1.838   2.607  0.2661 -0.4642  0.2111
   86phy    C21 2310   4.274   1.856   2.702  0.6105  0.1563 -0.0379
   86phy    C20 2311   4.233   1.892   2.847  0.2436  0.6453  0.1527
   86phy    C18 2312   4.339   1.872   2.962 -0.1530 -0.2818 -0.0207
   86phy    O01 2313   4.467   1.919   2.919 -0.2994  0.2264 -0.0757
   86phy    H01 2314   4.531   1.867   2.964 -0.1688  0.2144 -0.2771
   86phy    C19 2315   4.285   1.975   3.063  0.0263  0.6067  0.0506
   86phy    C13 2316   4.358   1.719   3.019  0.1118  0.7206  0.1128
   86phy     H3 2317   4.258   1.679   3.051  0.3509  0.2774  0.3058
   86phy    O33 2318   4.429   1.717   3.143 -0.2345  0.3252  0.4457
   86phy    H1B 2319   4.369   1.701   3.214  0.6712  0.8192  1.3560
   86phy    C12 2320   4.418   1.606   2.929  0.0253 -0.4292  0.4701
   86phy    O11 2321   4.417   1.475   2.974  0.3130  0.3213 -0.2689
   86phy    H1A 2322   4.477   1.475   3.046 -0.0016 -1.7892  0.0400
   87phy    C35 2323   3.243   3.098   1.768 -0.0799 -0.0111  0.5474
   87phy    C33 2324   3.141   3.194   1.831 -0.1987  0.1268 -0.0231
   87phy    C34 2325   3.196   3.251   1.965 -0.1760 -0.0192  0.3192
   87phy    C32 2326   3.115   3.316   1.746 -0.5213 -0.6118  0.5615
   87phy    C31 2327   3.042   3.314   1.611  0.2216 -0.1760  0.0749
   87phy    C30 2328   2.994   3.455   1.577 -0.3808 -0.0071  0.1787
   87phy    C28 2329   2.909   3.465   1.448  0.2962  0.6464  0.1602
   87phy    C29 2330   2.798   3.563   1.463 -0.0763  0.0580  0.0406
   87phy    C27 2331   2.998   3.510   1.328  0.3634 -0.2084  0.0526
   87phy    C26 2332   3.032   3.401   1.227  0.2295  0.7468  0.3434
   87phy    C25 2333   3.139   3.452   1.127 -0.5662 -0.2420  0.0246
   87phy    C23 2334   3.162   3.368   1.000 -0.3144  0.2255 -0.1229
   87phy    C24 2335   3.052   3.405   0.898  0.0951  0.2644  0.3596
   87phy    C22 2336   3.300   3.417   0.952  0.0363 -0.0086 -0.3695
   87phy    C21 2337   3.370   3.329   0.846  0.3064 -0.5760 -0.0810
   87phy    C20 2338   3.485   3.414   0.797  0.2607  0.2005  0.2088
   87phy    C18 2339   3.561   3.370   0.672  0.7669 -0.1463 -0.1075
   87phy    O01 2340   3.619   3.243   0.698  0.2801  0.3738  0.1186
   87phy    H01 2341   3.548   3.195   0.736 -2.0576  1.6191 -2.3190
   87phy    C19 2342   3.673   3.475   0.662 -0.4912 -0.0089  0.1742
   87phy    C13 2343   3.484   3.369   0.528  0.2559  0.1515  0.1606
   87phy     H3 2344   3.415   3.280   0.535 -1.4379  1.3755 -0.3331
   87phy    O33 2345   3.384   3.463   0.510 -0.5383 -0.4690 -0.2188
   87phy    H1B 2346   3.423   3.533   0.462 -0.0171 -0.0940  0.7232
   87phy    C12 2347   3.525   3.298   0.396 -0.0098 -0.2489 -0.0666
   87phy    O11 2348   3.592   3.377   0.304 -0.1387 -0.3432  0.3936
   87phy    H1A 2349   3.684   3.371   0.323 -0.1550  1.8613  1.5230
   88phy    C35 2350   3.813   2.331   1.495  0.1423  0.4154  0.0236
   88phy    C33 2351   3.839   2.192   1.539 -0.0917 -0.1173  0.1778
   88phy    C34 2352   3.940   2.131   1.443 -0.1959  0.0346  0.0230
   88phy    C32 2353   3.900   2.198   1.682  0.0586 -0.0107  0.3492
   88phy    C31 2354   3.814   2.117   1.776  0.0224 -0.3518 -0.9011
   88phy    C30 2355   3.877   2.111   1.915  0.1421  0.4266 -0.1231
   88phy    C28 2356   3.817   2.013   2.020  0.0516  0.6741  0.1678
   88phy    C29 2357   3.901   1.893   2.048 -0.0975 -0.4031  0.2661
   88phy    C27 2358   3.795   2.079   2.159  0.4097  0.6190 -0.5036
   88phy    C26 2359   3.669   2.162   2.189  0.0756  0.2181  0.9175
   88phy    C25 2360   3.671   2.221   2.332  0.0871  0.1082  0.2644
   88phy    C23 2361   3.597   2.357   2.341 -0.0419  0.0021  0.7898
   88phy    C24 2362   3.445   2.343   2.339  0.3445 -0.4987 -0.1000
   88phy    C22 2363   3.652   2.433   2.460 -0.0648  0.1071  0.1109
   88phy    C21 2364   3.759   2.545   2.435 -0.1814  0.3216  0.0841
   88phy    C20 2365   3.806   2.591   2.571  0.3612  0.2643 -0.4494
   88phy    C18 2366   3.898   2.712   2.613  0.4030  0.1426 -0.1635
   88phy    O01 2367   3.811   2.828   2.634  0.1806  0.1853  0.1953
   88phy    H01 2368   3.721   2.803   2.641  0.4205 -0.7187  0.2282
   88phy    C19 2369   3.936   2.669   2.757 -0.0195  0.1181  0.0329
   88phy    C13 2370   4.035   2.754   2.533  0.0479  0.2080  1.2903
   88phy     H3 2371   4.088   2.663   2.496  1.3716  1.0825  0.9693
   88phy    O33 2372   4.134   2.812   2.607 -0.0007  0.1356  0.4497
   88phy    H1B 2373   4.110   2.896   2.640  0.1058  0.3408  0.0112
   88phy    C12 2374   4.005   2.843   2.406 -0.2349 -0.1433  0.0165
   88phy    O11 2375   3.936   2.959   2.436  0.1975 -0.4327  0.0600
   88phy    H1A 2376   3.874   2.931   2.500  1.1830 -1.9128  0.3982
   89phy    C35 2377   0.874   2.010   1.395 -0.1040  0.5553  0.3084
   89phy    C33 2378   0.879   2.144   1.461 -0.0296  0.1980 -0.1523
   89phy    C34 2379   0.795   2.147   1.587 -0.3539  0.2944  0.3672
   89phy    C32 2380   1.028   2.179   1.482  0.7274  0.4382 -0.2927
   89phy    C31 2381   1.046   2.327   1.455 -0.5294  0.3070  0.2812
   89phy    C30 2382   1.183   2.382   1.491 -0.0077 -0.5595  0.4080
   89phy    C28 2383   1.201   2.531   1.448  0.4526  0.0164 -0.6368
   89phy    C29 2384   1.213   2.611   1.580 -0.3769 -0.1569  0.1978
   89phy    C27 2385   1.330   2.553   1.364 -0.0028  0.4860 -0.2652
   89phy    C26 2386   1.318   2.563   1.214  0.2048 -0.2116 -0.1894
   89phy    C25 2387   1.438   2.640   1.151 -0.2981  0.1066 -0.4374
   89phy    C23 2388   1.436   2.683   1.001 -0.3806  0.1827 -0.6165
   89phy    C24 2389   1.354   2.814   0.995 -0.0617 -0.2155  0.5031
   89phy    C22 2390   1.579   2.712   0.951  0.3416 -0.1544  0.0374
   89phy    C21 2391   1.622   2.659   0.818 -0.1450  0.0024 -0.1772
   89phy    C20 2392   1.776   2.674   0.795  0.6769  0.4550  0.1216
   89phy    C18 2393   1.840   2.629   0.656  0.1883  0.4090  0.1784
   89phy    O01 2394   1.774   2.499   0.637 -0.3449 -0.1427  0.0689
   89phy    H01 2395   1.770   2.448   0.716  2.3528 -0.8315 -0.1534
   89phy    C19 2396   1.985   2.601   0.669 -0.2405 -0.1003 -0.1749
   89phy    C13 2397   1.807   2.732   0.532 -0.7741 -0.5740 -0.5491
   89phy     H3 2398   1.698   2.756   0.544 -0.1822  1.3533  1.8767
   89phy    O33 2399   1.855   2.870   0.544  0.2527  0.3638 -0.0538
   89phy    H1B 2400   1.941   2.874   0.506  0.8282  0.7446  1.2124
   89phy    C12 2401   1.775   2.690   0.383 -0.7262  0.0886  0.3221
   89phy    O11 2402   1.709   2.565   0.375  0.2079  0.2479 -0.3232
   89phy    H1A 2403   1.753   2.512   0.438  0.0606  0.6926  0.1658
   90phy    C35 2404   3.503   2.739   2.230  0.7439 -0.4519  0.2422
   90phy    C33 2405   3.529   2.886   2.185 -0.5182  0.5442 -0.4589
   90phy    C34 2406   3.447   2.922   2.058 -0.0562 -0.2510 -0.4873
   90phy    C32 2407   3.492   2.982   2.300 -0.2345 -0.5844 -0.1180
   90phy    C31 2408   3.605   3.030   2.386  0.0846 -0.2883  0.4586
   90phy    C30 2409   3.558   3.168   2.449  0.0464  0.3044 -0.2430
   90phy    C28 2410   3.661   3.233   2.547  0.2772 -0.5865  0.1412
   90phy    C29 2411   3.727   3.352   2.470  0.0859  0.3058  0.3791
   90phy    C27 2412   3.602   3.300   2.668 -0.8246  0.1756  0.1754
   90phy    C26 2413   3.582   3.210   2.788 -0.1739 -0.4063 -0.2080
   90phy    C25 2414   3.508   3.271   2.906  0.3351 -0.0551  0.6651
   90phy    C23 2415   3.463   3.174   3.015  0.1095  0.0924 -0.0572
   90phy    C24 2416   3.427   3.261   3.131 -0.2938  0.0846  0.1096
   90phy    C22 2417   3.338   3.092   2.980 -0.5510  0.3830 -0.0489
   90phy    C21 2418   3.363   2.943   2.943 -0.5891 -0.6131  0.3483
   90phy    C20 2419   3.230   2.869   2.933 -0.4409 -0.0016  0.7227
   90phy    C18 2420   3.231   2.715   2.908 -0.4781 -0.1907 -0.8419
   90phy    O01 2421   3.352   2.650   2.949  0.1113 -0.5035 -0.4055
   90phy    H01 2422   3.419   2.686   2.896 -0.0687  1.2662  0.4835
   90phy    C19 2423   3.118   2.667   3.005  0.6497  0.4643  0.1335
   90phy    C13 2424   3.222   2.681   2.752  0.3857  0.3196 -0.2744
   90phy     H3 2425   3.308   2.731   2.701  0.4814 -0.7812 -1.2255
   90phy    O33 2426   3.117   2.745   2.690  0.1235  0.5676 -0.3100
   90phy    H1B 2427   3.126   2.839   2.686 -0.2477  0.6039 -0.4128
   90phy    C12 2428   3.234   2.535   2.699 -0.6570 -0.6969  0.4366
   90phy    O11 2429   3.120   2.457   2.702 -0.0997 -0.0940 -0.0502
   90phy    H1A 2430   3.069   2.497   2.635  0.6872  1.3758  0.1986
   91phy    C35 2431   4.214   2.252   2.114  0.1307  0.0305  0.0865
   91phy    C33 2432   4.127   2.377   2.099  0.2712  0.1700  0.2450
   91phy    C34 2433   4.078   2.427   2.235  0.1218  0.4230  0.3234
   91phy    C32 2434   4.211   2.482   2.026  0.0400  0.2535 -0.5542
   91phy    C31 2435   4.132   2.580   1.941 -0.0416 -0.2290 -0.0775
   91phy    C30 2436   4.224   2.684   1.875 -0.2228  0.0671 -0.3242
   91phy    C28 2437   4.170   2.819   1.833  0.0885 -0.2964  0.4176
   91phy    C29 2438   4.158   2.916   1.953  0.0314  0.4155 -0.3298
   91phy    C27 2439   4.277   2.880   1.743 -0.0283  0.1211 -0.4069
   91phy    C26 2440   4.221   2.912   1.604 -0.1625  0.3589  0.8097
   91phy    C25 2441   4.329   2.965   1.513  0.1688  0.1868  0.2132
   91phy    C23 2442   4.288   3.015   1.370  0.7891 -0.3205 -0.2148
   91phy    C24 2443   4.249   3.164   1.372 -0.2094  0.0962  0.3764
   91phy    C22 2444   4.404   2.982   1.277 -0.3385 -0.0172  0.6759
   91phy    C21 2445   4.364   2.931   1.139 -0.2803  0.3001  0.1328
   91phy    C20 2446   4.489   2.912   1.048  0.7369 -0.0917 -0.2363
   91phy    C18 2447   4.454   2.849   0.905  0.7022  0.5361  0.1467
   91phy    O01 2448   4.397   2.717   0.930  0.6310 -0.1598  0.5563
   91phy    H01 2449   4.433   2.689   1.012 -0.4825 -0.1978  1.0422
   91phy    C19 2450   4.594   2.811   0.843  0.0759  0.6226  0.0236
   91phy    C13 2451   4.362   2.926   0.792 -0.1834 -0.2291 -0.2256
   91phy     H3 2452   4.353   3.030   0.833 -0.6877 -0.5269  0.4407
   91phy    O33 2453   4.412   2.961   0.666  0.1503 -0.0801  0.3016
   91phy    H1B 2454   4.463   2.890   0.632  1.3775 -0.0800  2.0094
   91phy    C12 2455   4.204   2.917   0.787 -0.5439  0.1519 -0.0293
   91phy    O11 2456   4.156   2.794   0.743 -0.1994  0.0618  0.0095
   91phy    H1A 2457   4.187   2.728   0.802  0.6055  0.4252 -0.0022
   92phy    C35 2458   2.476   1.348   1.793 -0.5081 -0.3903 -0.2184
   92phy    C33 2459   2.612   1.302   1.836  0.1962 -0.3651 -0.0322
   92phy    C34 2460   2.633   1.153   1.792 -0.2494 -0.0144  0.1548
   92phy    C32 2461   2.718   1.399   1.783 -0.0711  0.4104 -0.0609
   92phy    C31 2462   2.841   1.420   1.866 -0.4642  0.4613 -0.3114
   92phy    C30 2463   2.908   1.551   1.822 -0.0157 -0.5786 -0.3999
   92phy    C28 2464   3.056   1.584   1.861 -0.1763  0.1139 -0.1864
   92phy    C29 2465   3.152   1.511   1.761  0.4060 -0.4402 -0.1892
   92phy    C27 2466   3.072   1.735   1.845  0.2393 -0.4494  0.0621
   92phy    C26 2467   3.160   1.794   1.954  0.3493 -0.4041  0.0694
   92phy    C25 2468   3.180   1.948   1.960  0.1023 -0.7135  0.2567
   92phy    C23 2469   3.269   2.009   2.071  0.5290  0.2912  0.7151
   92phy    C24 2470   3.309   2.150   2.033  0.5701  0.1543 -0.0176
   92phy    C22 2471   3.196   2.025   2.207 -0.1842  0.1936  0.0295
   92phy    C21 2472   3.243   1.920   2.314 -0.5918  0.0758 -0.9766
   92phy    C20 2473   3.151   1.912   2.432 -0.2668 -0.3655 -0.5140
   92phy    C18 2474   3.160   1.805   2.551  0.2646  0.2455  0.4983
   92phy    O01 2475   3.290   1.827   2.610 -0.4575  0.7027 -0.3961
   92phy    H01 2476   3.302   1.920   2.606 -1.1203  0.7651 -1.7281
   92phy    C19 2477   3.051   1.852   2.649 -0.4678 -0.0566  0.0110
   92phy    C13 2478   3.149   1.652   2.495 -0.3467  0.0492 -0.0293
   92phy     H3 2479   3.220   1.637   2.409 -0.4537  2.2633 -0.5751
   92phy    O33 2480   3.022   1.615   2.437 -0.3851  0.1427 -0.3752
   92phy    H1B 2481   2.997   1.667   2.363 -2.2665  1.0741  0.8435
   92phy    C12 2482   3.200   1.542   2.600  0.4351 -0.1691 -0.5184
   92phy    O11 2483   3.315   1.570   2.679  0.1321  0.1144  0.2089
   92phy    H1A 2484   3.322   1.663   2.678 -1.0374  0.2325 -1.4125
   93phy    C35 2485   3.558   0.693   1.460 -0.3478 -0.3166  0.7093
   93phy    C33 2486   3.487   0.823   1.415  0.4280  0.3471 -0.0029
   93phy    C34 2487   3.494   0.840   1.265 -0.0054 -0.1554 -0.1911
   93phy    C32 2488   3.346   0.827   1.481 -0.1790  0.3602 -0.0503
   93phy    C31 2489   3.303   0.958   1.549  0.0722  0.2173 -0.1948
   93phy    C30 2490   3.165   0.941   1.606 -0.2890  0.0873  0.0654
   93phy    C28 2491   3.112   1.066   1.674  0.2079 -0.2649  0.6197
   93phy    C29 2492   3.037   1.147   1.566  0.1393  0.3123  0.8344
   93phy    C27 2493   2.997   1.035   1.768 -0.2315  0.0464 -0.0438
   93phy    C26 2494   3.031   1.084   1.911  0.0649 -0.1540 -0.1421
   93phy    C25 2495   2.922   1.043   2.013 -0.3727 -0.0047 -0.4174
   93phy    C23 2496   2.937   1.103   2.159 -0.3476  0.2522  0.1799
   93phy    C24 2497   2.879   1.248   2.165 -0.3756 -0.0276  0.1730
   93phy    C22 2498   2.845   1.020   2.250  0.0008  0.5689  0.3654
   93phy    C21 2499   2.898   0.988   2.390 -0.4461  0.0106  0.1514
   93phy    C20 2500   2.803   0.902   2.473  0.2946 -0.2971 -0.1302
   93phy    C18 2501   2.817   0.870   2.629  0.1033 -0.1198  0.0974
   93phy    O01 2502   2.790   0.997   2.694 -0.5657  0.6231  0.1649
   93phy    H01 2503   2.795   0.976   2.785  0.7732  1.5549  0.3225
   93phy    C19 2504   2.696   0.777   2.649  0.1166 -0.0606  0.1808
   93phy    C13 2505   2.955   0.801   2.683 -0.2403 -0.4835  0.0038
   93phy     H3 2506   2.988   0.718   2.616  2.0746 -1.2875  2.0107
   93phy    O33 2507   2.936   0.727   2.806  0.2270  0.1839 -0.0889
   93phy    H1B 2508   2.888   0.786   2.862  0.2452  1.7211 -1.5866
   93phy    C12 2509   3.082   0.898   2.699 -0.3306 -0.1248 -0.0819
   93phy    O11 2510   3.180   0.855   2.795  0.2948  0.2656 -0.1534
   93phy    H1A 2511   3.148   0.893   2.875 -0.2335  1.1973 -0.7859
   94phy    C35 2512   4.542   2.272   1.595 -0.6170  0.2356  0.4191
   94phy    C33 2513   4.420   2.332   1.664 -0.1315 -0.0519 -0.2898
   94phy    C34 2514   4.480   2.371   1.798  0.1869 -0.5723 -0.4492
   94phy    C32 2515   4.360   2.453   1.577 -0.1155  0.2468  0.1018
   94phy    C31 2516   4.251   2.413   1.484  0.1421  0.5235  0.3725
   94phy    C30 2517   4.217   2.534   1.396 -0.1479 -0.3271 -0.0963
   94phy    C28 2518   4.137   2.500   1.265 -0.1756  0.1255  0.2474
   94phy    C29 2519   4.023   2.592   1.232 -0.1191 -0.1798  0.6067
   94phy    C27 2520   4.235   2.482   1.146 -0.1610 -0.5417 -0.2171
   94phy    C26 2521   4.196   2.396   1.023 -0.4532  0.1541 -0.6015
   94phy    C25 2522   4.306   2.404   0.916 -0.0779 -0.1097 -0.3378
   94phy    C23 2523   4.278   2.334   0.780 -0.5110 -0.0460  0.2612
   94phy    C24 2524   4.341   2.417   0.666 -0.2617  0.1875  0.1282
   94phy    C22 2525   4.322   2.189   0.783  0.3904  0.2527  0.3573
   94phy    C21 2526   4.240   2.096   0.685 -0.0536 -0.1142 -0.3024
   94phy    C20 2527   4.288   1.955   0.701 -0.2118  0.0159 -0.0340
   94phy    C18 2528   4.230   1.849   0.603  0.2857  0.1168  0.1058
   94phy    O01 2529   4.086   1.875   0.600 -0.4518 -0.3139  0.0919
   94phy    H01 2530   4.052   1.876   0.688  1.8006  2.0356  1.0507
   94phy    C19 2531   4.252   1.720   0.683 -0.5135 -0.7022 -0.1374
   94phy    C13 2532   4.273   1.861   0.450 -0.7377 -0.0649  0.6879
   94phy     H3 2533   4.219   1.951   0.412  0.9930  0.5404 -0.4828
   94phy    O33 2534   4.407   1.908   0.412  0.0711  0.2843 -0.5508
   94phy    H1B 2535   4.469   1.838   0.419 -0.5091 -0.1227  0.6896
   94phy    C12 2536   4.200   1.776   0.335  0.3323 -0.0183  0.2385
   94phy    O11 2537   4.264   1.671   0.269  0.0238  0.6433 -0.2562
   94phy    H1A 2538   4.295   1.609   0.333  0.4136  1.7694  0.6836
   95phy    C35 2539   4.109   3.542   1.132  0.4326 -0.1174 -0.0293
   95phy    C33 2540   3.966   3.586   1.106  0.4516 -0.3074 -0.0182
   95phy    C34 2541   3.940   3.581   0.955 -0.1075 -1.1360  0.6922
   95phy    C32 2542   3.874   3.480   1.167 -0.3614 -0.1662 -0.0493
   95phy    C31 2543   3.803   3.525   1.295  0.1457  0.2672 -0.1980
   95phy    C30 2544   3.690   3.426   1.337 -0.1026 -0.0479  0.1604
   95phy    C28 2545   3.603   3.484   1.444 -0.5891 -0.1241 -0.2173
   95phy    C29 2546   3.467   3.515   1.386 -0.4645  0.3193  0.1680
   95phy    C27 2547   3.579   3.381   1.561  0.1647 -0.1902 -0.3488
   95phy    C26 2548   3.624   3.429   1.701  0.0625  0.1216  0.2277
   95phy    C25 2549   3.624   3.318   1.804  0.0095 -0.3696 -0.1676
   95phy    C23 2550   3.677   3.352   1.940 -0.3796 -0.1122  0.2917
   95phy    C24 2551   3.558   3.348   2.040 -0.5312  0.4461 -0.5459
   95phy    C22 2552   3.799   3.264   1.981 -0.1874 -0.0436  0.2063
   95phy    C21 2553   3.880   3.309   2.102 -0.0287 -0.4275  0.1486
   95phy    C20 2554   4.016   3.232   2.123 -0.3911 -0.4578 -0.0201
   95phy    C18 2555   4.096   3.248   2.258 -0.2732  0.8569 -0.6238
   95phy    O01 2556   4.024   3.203   2.374  0.2408 -0.0616  0.2141
   95phy    H01 2557   4.006   3.112   2.359  1.0491 -0.3010  0.6251
   95phy    C19 2558   4.205   3.138   2.249 -0.3419 -0.2359  0.3838
   95phy    C13 2559   4.162   3.393   2.293 -0.2606 -0.5364 -0.1830
   95phy     H3 2560   4.213   3.435   2.202 -1.5735 -0.8629 -1.0901
   95phy    O33 2561   4.271   3.390   2.388  0.6072  0.1089  0.1713
   95phy    H1B 2562   4.249   3.443   2.462  0.0394 -1.0369  0.8471
   95phy    C12 2563   4.058   3.504   2.349 -0.3091 -0.3138  0.0542
   95phy    O11 2564   3.997   3.476   2.475 -0.4737 -0.1670  0.0112
   95phy    H1A 2565   3.994   3.382   2.473  1.9484 -0.3179  0.5285
   96phy    C35 2566   2.436   2.902   2.660 -0.7499  0.1825 -0.3339
   96phy    C33 2567   2.551   2.927   2.562  0.0775 -0.5035  0.3077
   96phy    C34 2568   2.485   2.919   2.428  0.0462  0.0776  0.0980
   96phy    C32 2569   2.609   3.069   2.567  0.3359  0.4432  0.5367
   96phy    C31 2570   2.737   3.083   2.650 -0.4990  0.0740  0.5177
   96phy    C30 2571   2.818   3.214   2.641  0.3827  0.0409 -0.2125
   96phy    C28 2572   2.951   3.219   2.718 -0.1513 -0.1059  0.7831
   96phy    C29 2573   3.062   3.144   2.639 -0.0060 -0.0730  0.0936
   96phy    C27 2574   2.988   3.372   2.735 -0.0479  0.4061 -0.0669
   96phy    C26 2575   3.093   3.400   2.841  0.0054 -0.5714  0.6031
   96phy    C25 2576   3.118   3.551   2.856  0.0943 -0.3795  0.0765
   96phy    C23 2577   3.223   3.593   2.956 -0.2045 -0.1023  0.1069
   96phy    C24 2578   3.283   3.726   2.913 -0.2272 -0.0933 -0.8584
   96phy    C22 2579   3.183   3.616   3.100  0.1533  0.1154 -0.3275
   96phy    C21 2580   3.156   3.489   3.187  0.1150  0.2061  0.1585
   96phy    C20 2581   3.110   3.526   3.331  0.0016  0.0490  0.0032
   96phy    C18 2582   3.068   3.424   3.436  0.2276  0.1852 -0.0858
   96phy    O01 2583   3.188   3.347   3.473  0.2579 -0.4331  0.1166
   96phy    H01 2584   3.252   3.407   3.509  1.0224 -0.1296 -1.6174
   96phy    C19 2585   3.032   3.518   3.557 -0.6057  0.3016 -0.2640
   96phy    C13 2586   2.949   3.322   3.389 -0.5289 -0.1058 -0.4154
   96phy     H3 2587   2.959   3.293   3.281 -2.2148 -0.2546 -0.5608
   96phy    O33 2588   2.828   3.389   3.383 -0.0089  0.0999 -0.4331
   96phy    H1B 2589   2.824   3.437   3.303  2.2046  1.7558  0.3361
   96phy    C12 2590   2.926   3.188   3.472 -0.1204  0.0551 -0.2049
   96phy    O11 2591   3.032   3.101   3.479 -0.0043  0.1066  0.3453
   96phy    H1A 2592   3.107   3.155   3.496 -0.8245  1.0928  0.9609
   97phy    C35 2593   3.361   2.320   0.634  0.3583  0.1787 -0.3132
   97phy    C33 2594   3.347   2.251   0.768 -0.3224 -0.3947  0.2469
   97phy    C34 2595   3.476   2.183   0.823 -0.3329 -0.0160 -0.1933
   97phy    C32 2596   3.308   2.362   0.868  0.0558  0.4502  0.4278
   97phy    C31 2597   3.183   2.328   0.947  0.1403 -0.5599 -0.3835
   97phy    C30 2598   3.108   2.456   0.990  0.0409 -0.1200  0.1614
   97phy    C28 2599   2.970   2.433   1.052 -0.4333  0.0440 -0.1136
   97phy    C29 2600   2.979   2.453   1.205  0.2278  0.2831  0.6098
   97phy    C27 2601   2.874   2.537   0.982 -0.0053  0.1815  0.8376
   97phy    C26 2602   2.734   2.484   0.953 -0.2269 -0.3074  0.2620
   97phy    C25 2603   2.652   2.594   0.881  0.3737  0.0555  0.3667
   97phy    C23 2604   2.501   2.567   0.859 -0.3003  0.2773 -0.0457
   97phy    C24 2605   2.408   2.618   0.968  0.0324 -0.6454 -0.3155
   97phy    C22 2606   2.458   2.643   0.735 -0.6570 -0.1238  0.8498
   97phy    C21 2607   2.446   2.548   0.611 -0.4116 -0.3962 -0.0347
   97phy    C20 2608   2.430   2.614   0.470  0.7003 -0.2406  0.1760
   97phy    C18 2609   2.417   2.523   0.340  0.0643 -0.0043  0.3081
   97phy    O01 2610   2.517   2.418   0.342  0.0491  0.0436  0.1031
   97phy    H01 2611   2.593   2.443   0.391  1.9322 -2.6859 -1.1003
   97phy    C19 2612   2.460   2.613   0.229 -0.4125 -0.0316  0.1523
   97phy    C13 2613   2.267   2.463   0.323 -0.2280 -0.5386  0.1131
   97phy     H3 2614   2.248   2.409   0.419  0.6506 -0.8398  0.1252
   97phy    O33 2615   2.158   2.553   0.330  0.0329 -0.2285 -0.4858
   97phy    H1B 2616   2.114   2.568   0.249 -1.0376  0.1266  0.1429
   97phy    C12 2617   2.233   2.324   0.256  0.2727 -0.2189  0.0616
   97phy    O11 2618   2.237   2.317   0.119 -0.3136 -0.0744  0.0287
   97phy    H1A 2619   2.306   2.261   0.091  0.6563  0.9502  0.3304
   98phy    C35 2620   3.181   3.370   2.381 -0.4193  0.1607 -0.0858
   98phy    C33 2621   3.245   3.509   2.373 -0.5776 -0.3965  0.2725
   98phy    C34 2622   3.298   3.532   2.232 -0.0959  0.2028  0.5487
   98phy    C32 2623   3.147   3.613   2.423 -0.2794 -0.3159  0.0504
   98phy    C31 2624   3.204   3.754   2.456  0.2600  0.2410 -0.2794
   98phy    C30 2625   3.101   3.851   2.514  0.0230 -0.0382 -0.1630
   98phy    C28 2626   3.149   4.000   2.503 -0.0942 -0.0676 -0.1417
   98phy    C29 2627   3.075   4.076   2.402  0.3074 -0.2528 -0.4093
   98phy    C27 2628   3.112   4.076   2.632  0.3560 -0.0549 -0.2359
   98phy    C26 2629   3.226   4.109   2.730  0.0240 -0.0016  0.3868
   98phy    C25 2630   3.187   4.155   2.867  0.1249  0.0009 -0.2609
   98phy    C23 2631   3.309   4.147   2.954 -0.1163 -0.0397 -0.3807
   98phy    C24 2632   3.354   4.290   2.990 -0.1933  0.1053 -0.0122
   98phy    C22 2633   3.263   4.066   3.083 -0.2568  0.3110  0.2729
   98phy    C21 2634   3.370   3.999   3.169  0.0490 -0.1412 -0.4351
   98phy    C20 2635   3.326   3.916   3.292  0.2284 -0.0755 -0.0685
   98phy    C18 2636   3.419   3.865   3.408  0.1545  0.1778 -0.5746
   98phy    O01 2637   3.506   3.969   3.462 -0.1135  0.0516  0.0025
   98phy    H01 2638   3.574   3.932   3.516 -0.3706 -0.4327 -0.0027
   98phy    C19 2639   3.307   3.840   3.510 -0.0063 -0.3786 -0.3744
   98phy    C13 2640   3.502   3.726   3.381  0.5598  0.0809 -0.0753
   98phy     H3 2641   3.431   3.648   3.344 -0.7555  1.0971  0.2696
   98phy    O33 2642   3.557   3.662   3.499 -0.1554 -0.0864 -0.0306
   98phy    H1B 2643   3.613   3.716   3.552 -0.8088 -0.6465  1.2655
   98phy    C12 2644   3.623   3.735   3.276  0.3798  0.4220 -0.0958
   98phy    O11 2645   3.672   3.608   3.241  0.2213 -0.3945  0.2688
   98phy    H1A 2646   3.654   3.559   3.318  0.8226 -1.9803 -0.5545
   99phy    C35 2647   2.207   2.908   0.822  0.0515  0.1195 -0.5661
   99phy    C33 2648   2.176   2.998   0.941 -0.4381  0.1617 -0.8474
   99phy    C34 2649   2.050   2.961   1.014  0.0534 -0.1349  0.0181
   99phy    C32 2650   2.308   3.015   1.025  0.1105  0.2027 -0.0820
   99phy    C31 2651   2.321   3.155   1.090 -0.4080 -0.2435 -0.2675
   99phy    C30 2652   2.459   3.189   1.156  0.3337  0.0853 -0.2426
   99phy    C28 2653   2.482   3.339   1.190  0.8449 -0.1096 -0.2049
   99phy    C29 2654   2.504   3.356   1.342  0.0086 -0.9267  0.5346
   99phy    C27 2655   2.608   3.386   1.108  0.0297  0.0443 -0.3320
   99phy    C26 2656   2.612   3.537   1.070 -0.5832 -0.0948 -0.3048
   99phy    C25 2657   2.735   3.584   0.994  0.2859 -0.1801 -0.0156
   99phy    C23 2658   2.744   3.722   0.925  0.0939  0.0514  0.5677
   99phy    C24 2659   2.814   3.817   1.025 -0.1067  0.6986  0.1243
   99phy    C22 2660   2.824   3.725   0.792  0.0083 -0.2018 -0.4236
   99phy    C21 2661   2.744   3.783   0.678 -0.2457 -0.1285  0.1541
   99phy    C20 2662   2.825   3.816   0.556  0.0952 -0.2499  0.7511
   99phy    C18 2663   2.756   3.872   0.423 -0.5366  0.1796  0.1922
   99phy    O01 2664   2.644   3.786   0.389 -0.5821 -0.3238 -0.3333
   99phy    H01 2665   2.576   3.783   0.454  0.0560 -1.8913  0.3179
   99phy    C19 2666   2.865   3.857   0.314  0.1348  0.0452 -0.0129
   99phy    C13 2667   2.698   4.022   0.433 -0.1092 -0.4920  0.5002
   99phy     H3 2668   2.624   4.018   0.516 -0.8895  0.5256 -0.1139
   99phy    O33 2669   2.783   4.124   0.486 -0.2309 -0.1705 -0.0978
   99phy    H1B 2670   2.830   4.172   0.421 -0.9745  0.8516  0.0751
   99phy    C12 2671   2.584   4.083   0.344 -0.1486 -0.0010 -0.0678
   99phy    O11 2672   2.611   4.153   0.223  0.0618 -0.4439 -0.3156
   99phy    H1A 2673   2.528   4.174   0.186 -0.0293 -0.3136 -0.0395
  100phy    C35 2674   3.404   2.097   1.575 -0.1329 -0.2493  0.3178
  100phy    C33 2675   3.265   2.157   1.551 -0.1253  0.3493  0.4592
  100phy    C34 2676   3.155   2.046   1.568 -0.2870 -0.1181  0.0965
  100phy    C32 2677   3.242   2.282   1.641  0.1267 -0.0228 -0.9062
  100phy    C31 2678   3.172   2.395   1.568 -0.4849  0.1174  0.1207
  100phy    C30 2679   3.147   2.517   1.650  0.1762  0.0319 -0.4786
  100phy    C28 2680   3.082   2.631   1.570  0.3157  0.3500 -0.2659
  100phy    C29 2681   2.949   2.674   1.638  0.4400  0.2668  0.0185
  100phy    C27 2682   3.182   2.749   1.553 -0.3566  0.4822  0.1680
  100phy    C26 2683   3.178   2.808   1.414 -0.2542 -0.0941 -0.0571
  100phy    C25 2684   3.289   2.919   1.413  0.0597 -0.0607  0.5963
  100phy    C23 2685   3.309   2.990   1.279 -0.7839 -0.2560  0.1374
  100phy    C24 2686   3.381   3.121   1.320 -0.3154  0.0580 -0.2453
  100phy    C22 2687   3.396   2.914   1.174  0.4616 -0.1828 -0.1468
  100phy    C21 2688   3.321   2.889   1.042  0.2609  0.5885  0.0723
  100phy    C20 2689   3.403   2.816   0.940 -0.2142  0.3313  0.7007
  100phy    C18 2690   3.345   2.811   0.792 -0.0006 -0.2455  0.1461
  100phy    O01 2691   3.212   2.762   0.792  0.3147 -0.1759 -0.1447
  100phy    H01 2692   3.161   2.816   0.849 -1.2657  0.1031 -1.7054
  100phy    C19 2693   3.428   2.698   0.719  0.0993  0.0896 -0.5795
  100phy    C13 2694   3.351   2.952   0.714 -0.5038 -0.5027 -0.0747
  100phy     H3 2695   3.282   3.019   0.772 -0.6702 -0.8020  0.0745
  100phy    O33 2696   3.461   3.039   0.718  0.0618  0.2563  0.2875
  100phy    H1B 2697   3.539   3.003   0.680  0.4707  1.9738 -0.6078
  100phy    C12 2698   3.264   2.985   0.589 -0.5124 -0.5256 -0.7825
  100phy    O11 2699   3.328   2.991   0.461  0.0189  0.0116 -0.2155
  100phy    H1A 2700   3.421   2.997   0.477 -0.0654  0.4860  0.1120
  101phy    C35 2701   3.464   4.206   2.024  0.2139 -0.2241  0.2114
  101phy    C33 2702   3.353   4.249   2.117 -0.6747  0.1150 -0.2446
  101phy    C34 2703   3.415   4.322   2.231 -0.2098 -0.3782 -0.1203
  101phy    C32 2704   3.258   4.338   2.042  0.5519 -0.2763  0.2406
  101phy    C31 2705   3.138   4.271   1.974 -0.7379  0.1354  0.1109
  101phy    C30 2706   3.065   4.374   1.887  0.1381  0.1065 -0.1752
  101phy    C28 2707   2.956   4.323   1.787 -0.3751  0.6535  0.3308
  101phy    C29 2708   2.822   4.347   1.851  0.4570  0.2812 -0.5863
  101phy    C27 2709   2.981   4.387   1.648  0.5787  0.4342  0.3712
  101phy    C26 2710   2.902   4.309   1.536 -0.5259 -0.7509  0.3784
  101phy    C25 2711   2.910   4.372   1.396  0.3554  0.1299 -0.6203
  101phy    C23 2712   2.818   4.307   1.285 -0.0655  0.1239  0.1582
  101phy    C24 2713   2.681   4.379   1.279  0.7735 -0.4347 -0.3477
  101phy    C22 2714   2.894   4.300   1.150 -0.4855 -0.0146  0.6535
  101phy    C21 2715   2.835   4.228   1.030  0.3052 -0.2205  0.0927
  101phy    C20 2716   2.944   4.215   0.924  0.5325  0.1922 -0.1515
  101phy    C18 2717   2.912   4.229   0.766  0.2850  0.3837  0.7659
  101phy    O01 2718   2.791   4.146   0.737 -0.1828 -0.0036  0.0809
  101phy    H01 2719   2.785   4.137   0.644  2.3931 -1.5115 -0.0539
  101phy    C19 2720   3.039   4.165   0.700 -0.2902 -0.0939  0.5160
  101phy    C13 2721   2.892   4.379   0.713 -0.3093 -0.0541 -0.9049
  101phy     H3 2722   2.814   4.412   0.787 -0.1130 -2.5851  0.5512
  101phy    O33 2723   2.996   4.471   0.756 -0.2797  0.1313  0.2957
  101phy    H1B 2724   2.997   4.476   0.849 -1.4649  0.2589  0.3128
  101phy    C12 2725   2.803   4.428   0.598  0.1445  0.1481  0.1105
  101phy    O11 2726   2.849   4.407   0.466  0.0397  0.4595  0.1838
  101phy    H1A 2727   2.942   4.410   0.467  0.0562  0.0507 -0.0929
  102phy    C35 2728   1.248   4.943   1.100  0.0677  0.2903 -0.6295
  102phy    C33 2729   1.205   5.074   1.163 -0.3388  0.7568 -0.3955
  102phy    C34 2730   1.065   5.102   1.119 -0.4469 -0.1066 -0.6753
  102phy    C32 2731   1.202   5.082   1.317  0.0648 -0.5786  0.4407
  102phy    C31 2732   1.276   5.206   1.377 -0.0605  0.4013 -0.0014
  102phy    C30 2733   1.245   5.221   1.527 -0.2204 -0.2575 -0.3450
  102phy    C28 2734   1.297   5.351   1.589  0.5835  0.0111 -0.1016
  102phy    C29 2735   1.178   5.416   1.663 -0.4143  0.7340 -0.0328
  102phy    C27 2736   1.413   5.333   1.687 -0.1535  0.3341  0.4655
  102phy    C26 2737   1.555   5.326   1.622 -0.4001  0.1335 -0.0889
  102phy    C25 2738   1.669   5.320   1.725  0.1073  0.3533  0.0993
  102phy    C23 2739   1.807   5.270   1.685  0.1979  0.5804  0.0516
  102phy    C24 2740   1.884   5.366   1.595  0.2054 -0.3102  0.8096
  102phy    C22 2741   1.893   5.245   1.812  0.3586  0.2881  0.6063
  102phy    C21 2742   1.917   5.092   1.835  0.0829 -0.7408 -0.3183
  102phy    C20 2743   1.988   5.072   1.971  0.5875 -0.1862  0.3375
  102phy    C18 2744   2.009   4.929   2.033  0.6074  0.2537  0.0681
  102phy    O01 2745   2.065   4.837   1.937 -0.0644 -0.1226 -0.2486
  102phy    H01 2746   2.080   4.878   1.854  2.0883 -2.9160 -1.4211
  102phy    C19 2747   2.126   4.957   2.132 -0.1383  0.1961 -0.5200
  102phy    C13 2748   1.868   4.869   2.090 -0.4743  0.2499  0.5447
  102phy     H3 2749   1.797   4.856   2.004  0.7438 -0.0740 -0.4254
  102phy    O33 2750   1.801   4.961   2.171  0.0084 -0.2019 -0.0665
  102phy    H1B 2751   1.842   4.978   2.253 -0.8603  0.3183  0.2809
  102phy    C12 2752   1.865   4.724   2.152  0.6606  0.0090  0.0160
  102phy    O11 2753   1.739   4.683   2.201 -1.1295 -0.0660 -0.0580
  102phy    H1A 2754   1.709   4.746   2.264 -0.5015 -0.8906  1.1120
  103phy    C35 2755   3.272   3.879   1.884 -0.0904  0.0598  0.2768
  103phy    C33 2756   3.197   3.750   1.863 -0.3589 -0.0646  0.3694
  103phy    C34 2757   3.281   3.626   1.887  0.3858 -0.0637 -0.2444
  103phy    C32 2758   3.072   3.746   1.956  0.1409 -0.3512 -0.0991
  103phy    C31 2759   2.946   3.830   1.906 -0.2610  0.5500  0.0098
  103phy    C30 2760   2.829   3.840   2.005  0.3078  0.1674 -0.0049
  103phy    C28 2761   2.725   3.946   1.975 -0.3447 -0.1423  0.0445
  103phy    C29 2762   2.607   3.881   1.900 -0.2464  0.1851 -0.0918
  103phy    C27 2763   2.677   4.013   2.106  0.0170 -0.1762  0.2605
  103phy    C26 2764   2.749   4.140   2.161  0.0629 -0.1077 -0.0753
  103phy    C25 2765   2.686   4.202   2.287  0.1680  0.6908 -0.1945
  103phy    C23 2766   2.764   4.298   2.374 -0.0819 -0.2092  0.0776
  103phy    C24 2767   2.812   4.430   2.316  0.1876  0.0311 -0.2189
  103phy    C22 2768   2.680   4.326   2.500 -0.3476  0.4686  0.1324
  103phy    C21 2769   2.757   4.298   2.631 -0.2045  0.3197 -0.2813
  103phy    C20 2770   2.675   4.339   2.751  0.0489  0.3050 -0.4338
  103phy    C18 2771   2.722   4.311   2.896 -0.3235 -0.2187 -0.0444
  103phy    O01 2772   2.847   4.386   2.900  0.1035 -0.0994  0.0470
  103phy    H01 2773   2.878   4.414   2.817  0.3347 -0.5442 -0.0173
  103phy    C19 2774   2.625   4.392   2.982 -0.1767 -0.6783 -0.0435
  103phy    C13 2775   2.738   4.154   2.934 -0.2574 -0.1280 -0.4877
  103phy     H3 2776   2.772   4.098   2.843 -1.4336  0.5572 -1.3670
  103phy    O33 2777   2.616   4.086   2.961 -0.0598 -0.5622 -0.1353
  103phy    H1B 2778   2.547   4.128   2.913  0.6199  0.4423 -0.2720
  103phy    C12 2779   2.854   4.114   3.036  0.5241  0.0085  0.7848
  103phy    O11 2780   2.832   4.131   3.177  0.0025  0.0979 -0.0280
  103phy    H1A 2781   2.758   4.081   3.203 -0.9769  2.5203  2.2880
  104phy    C35 2782   2.083   0.646   1.430 -0.6393 -0.1746 -0.2489
  104phy    C33 2783   1.943   0.630   1.374  0.0418  0.6425  0.3475
  104phy    C34 2784   1.886   0.766   1.337  0.6672  0.4533  0.5735
  104phy    C32 2785   1.945   0.535   1.250 -0.0910  0.0369 -0.6318
  104phy    C31 2786   1.846   0.422   1.248  0.0455  0.1759  0.4516
  104phy    C30 2787   1.847   0.343   1.119 -0.1477  0.2249 -0.0347
  104phy    C28 2788   1.768   0.215   1.110 -0.3070  0.3098  0.0335
  104phy    C29 2789   1.620   0.235   1.083 -0.2065 -0.1747 -0.4846
  104phy    C27 2790   1.821   0.122   1.000 -0.2667  0.2188  0.6714
  104phy    C26 2791   1.916   0.007   1.048 -0.1219 -0.1630 -0.4847
  104phy    C25 2792   1.981  -0.066   0.930  0.1148  0.0483 -0.2035
  104phy    C23 2793   2.061  -0.191   0.977 -0.3344 -0.6080  0.0022
  104phy    C24 2794   1.973  -0.317   0.976 -0.3903 -0.3075  0.3727
  104phy    C22 2795   2.178  -0.217   0.882 -0.0737 -0.4047 -0.5266
  104phy    C21 2796   2.316  -0.148   0.904  0.2212 -0.7929 -0.1047
  104phy    C20 2797   2.441  -0.213   0.834 -0.3758 -0.1735  0.2394
  104phy    C18 2798   2.502  -0.157   0.698  0.1756 -0.3421  0.3527
  104phy    O01 2799   2.394  -0.148   0.606  0.0034 -0.0158  0.1658
  104phy    H01 2800   2.358  -0.234   0.592 -1.6646  0.7501 -0.6212
  104phy    C19 2801   2.593  -0.276   0.652 -0.1336  0.2037  0.1211
  104phy    C13 2802   2.577  -0.013   0.719 -0.6032  0.0680  0.4468
  104phy     H3 2803   2.491   0.059   0.731 -0.9260  0.1218 -1.8251
  104phy    O33 2804   2.645   0.020   0.843 -0.1533 -0.3105 -0.3082
  104phy    H1B 2805   2.601  -0.015   0.918 -1.5867  1.3167 -0.3490
  104phy    C12 2806   2.626   0.088   0.610 -0.0542  0.2412  0.5867
  104phy    O11 2807   2.633   0.042   0.475 -0.0411  0.1608 -0.3513
  104phy    H1A 2808   2.707   0.079   0.432 -0.9772  2.0881 -0.4336
  105phy    C35 2809   2.231   2.891   1.377  0.3504 -0.5248 -0.3732
  105phy    C33 2810   2.169   2.952   1.503 -0.1384 -0.1518  0.1742
  105phy    C34 2811   2.227   2.881   1.624 -0.4661  0.2419  0.1368
  105phy    C32 2812   2.187   3.105   1.516  0.1583  0.1414  0.3388
  105phy    C31 2813   2.070   3.194   1.471  0.2800 -0.8257 -0.4089
  105phy    C30 2814   2.107   3.331   1.424  0.3041 -0.2994  0.2800
  105phy    C28 2815   1.991   3.405   1.358 -0.4705 -0.2315 -0.1326
  105phy    C29 2816   1.932   3.502   1.457 -0.1644 -0.3080 -0.8641
  105phy    C27 2817   2.052   3.497   1.252  0.1664  0.1999 -0.0130
  105phy    C26 2818   2.035   3.447   1.111  0.2050 -0.3009 -0.0243
  105phy    C25 2819   2.109   3.536   1.012  0.0168  0.1293  0.7554
  105phy    C23 2820   2.102   3.494   0.863 -0.7678 -0.2009 -0.2615
  105phy    C24 2821   2.007   3.588   0.796 -0.0947  0.3499  0.1978
  105phy    C22 2822   2.234   3.507   0.794  0.3532 -0.2267  0.0038
  105phy    C21 2823   2.314   3.382   0.789 -0.2181  0.1376  0.1322
  105phy    C20 2824   2.449   3.389   0.716  0.1384  0.6674 -0.4441
  105phy    C18 2825   2.544   3.270   0.704 -0.1841 -0.1582 -0.0595
  105phy    O01 2826   2.559   3.212   0.836  0.1355  0.1157 -0.0174
  105phy    H01 2827   2.471   3.193   0.863 -0.4835  2.3655 -0.2591
  105phy    C19 2828   2.680   3.338   0.658  0.0769  0.2898 -0.2073
  105phy    C13 2829   2.496   3.153   0.601 -0.0986 -0.6274 -0.9006
  105phy     H3 2830   2.404   3.113   0.650 -0.0515  0.1013 -0.2003
  105phy    O33 2831   2.437   3.188   0.475  0.2431 -0.3598  0.2784
  105phy    H1B 2832   2.448   3.277   0.448 -0.1131 -0.3674  0.1089
  105phy    C12 2833   2.559   3.007   0.587 -0.2641 -0.4304 -0.0516
  105phy    O11 2834   2.658   2.961   0.678  0.2814 -0.0553 -0.1578
  105phy    H1A 2835   2.631   2.994   0.762  2.0035 -1.4198  0.9980
  106phy    C35 2836   3.282   0.397   1.536  0.0937  0.3085 -0.0302
  106phy    C33 2837   3.136   0.435   1.554 -0.1744 -0.1307 -0.3145
  106phy    C34 2838   3.090   0.531   1.441 -0.1430 -0.0352  0.1926
  106phy    C32 2839   3.048   0.304   1.563 -0.6843  0.4264  0.0743
  106phy    C31 2840   2.925   0.312   1.651  0.1762 -0.2944  0.5139
  106phy    C30 2841   2.827   0.196   1.617 -0.8105  0.0809 -0.2546
  106phy    C28 2842   2.701   0.182   1.708 -0.4107  0.0596 -0.1213
  106phy    C29 2843   2.578   0.145   1.628  0.4440 -0.1567 -0.1092
  106phy    C27 2844   2.724   0.086   1.825  0.1070  0.0505  0.0544
  106phy    C26 2845   2.662   0.134   1.960 -0.0185  0.6514 -0.1052
  106phy    C25 2846   2.670   0.027   2.073 -0.2076  0.3500 -0.1195
  106phy    C23 2847   2.591   0.060   2.197  0.4330 -0.4746  0.0932
  106phy    C24 2848   2.438   0.025   2.182 -0.1959 -0.1818  0.4044
  106phy    C22 2849   2.655  -0.024   2.304  0.2036  0.3321 -0.3269
  106phy    C21 2850   2.637   0.025   2.451  0.3484 -0.2087 -0.2657
  106phy    C20 2851   2.608  -0.089   2.552  0.4125 -0.3610  0.1463
  106phy    C18 2852   2.467  -0.161   2.571 -0.4447 -0.1977  0.3064
  106phy    O01 2853   2.428  -0.188   2.439 -0.2391 -0.4757 -0.0244
  106phy    H01 2854   2.498  -0.195   2.376 -0.4686  2.0481 -0.6516
  106phy    C19 2855   2.505  -0.293   2.640 -0.4254 -0.2014  0.2184
  106phy    C13 2856   2.357  -0.068   2.641  0.1089 -0.2140  0.7898
  106phy     H3 2857   2.352   0.030   2.587  1.8758 -1.3176 -1.5356
  106phy    O33 2858   2.381  -0.028   2.774  0.1426 -0.3159 -0.5556
  106phy    H1B 2859   2.351   0.060   2.790  1.3627 -0.0612  0.5060
  106phy    C12 2860   2.201  -0.116   2.638  0.3351  0.1576  0.0103
  106phy    O11 2861   2.158  -0.167   2.516 -0.2031 -0.1903 -0.0181
  106phy    H1A 2862   2.234  -0.176   2.462  0.8944  3.6244  0.6362
  107phy    C35 2863   3.172   4.736   1.640  0.3272 -0.4474  0.5515
  107phy    C33 2864   3.190   4.882   1.590 -0.2544 -0.4572 -0.8831
  107phy    C34 2865   3.125   4.895   1.454  0.1610  0.2142 -0.0789
  107phy    C32 2866   3.125   4.985   1.687 -0.1621 -0.2411 -0.0526
  107phy    C31 2867   3.211   5.029   1.802  0.2475  0.2145  0.0125
  107phy    C30 2868   3.145   5.149   1.864  0.0155  0.5251  0.2083
  107phy    C28 2869   3.216   5.228   1.979  0.0499  0.1257 -0.3436
  107phy    C29 2870   3.319   5.330   1.931 -0.2094  0.6925  0.2836
  107phy    C27 2871   3.111   5.295   2.063  0.2373  0.1075 -0.0508
  107phy    C26 2872   3.131   5.312   2.211  0.7829  0.2029  0.1010
  107phy    C25 2873   3.029   5.408   2.267  0.2088 -0.0952 -0.4289
  107phy    C23 2874   3.023   5.446   2.415  0.0224  0.2419 -0.3854
  107phy    C24 2875   2.942   5.567   2.440 -0.6162  0.0308 -0.0432
  107phy    C22 2876   2.978   5.339   2.518 -0.1293 -0.4273 -0.8104
  107phy    C21 2877   3.086   5.294   2.618 -0.3774 -0.2645  0.0196
  107phy    C20 2878   3.045   5.158   2.679 -0.0749  0.1822 -0.1396
  107phy    C18 2879   3.126   5.096   2.799 -0.2213 -0.0597  0.5500
  107phy    O01 2880   3.126   5.188   2.904  0.1890 -0.3987  0.3235
  107phy    H01 2881   3.203   5.164   2.953  0.3524 -0.9711 -0.2065
  107phy    C19 2882   3.027   4.990   2.849  0.5427  0.4402  0.4166
  107phy    C13 2883   3.281   5.059   2.755  0.1298 -0.0040  0.4579
  107phy     H3 2884   3.324   5.147   2.700 -1.4112  0.4160 -0.1260
  107phy    O33 2885   3.285   4.962   2.650 -0.0205  0.2204  0.6910
  107phy    H1B 2886   3.367   4.942   2.609  0.0444  0.2356  0.8137
  107phy    C12 2887   3.387   5.028   2.866 -0.1416 -0.6590 -0.3214
  107phy    O11 2888   3.366   5.108   2.982  0.1585 -0.1452  0.1645
  107phy    H1A 2889   3.446   5.151   3.005  0.1941 -0.2645  0.2703
  108phy    C35 2890   3.952   1.077   1.221 -0.3512 -0.1133  0.3168
  108phy    C33 2891   3.956   0.939   1.160  0.2461  0.1237  0.0673
  108phy    C34 2892   3.997   0.837   1.271 -0.0536 -0.3939 -0.2975
  108phy    C32 2893   3.822   0.908   1.091  0.0096 -0.4060  0.3866
  108phy    C31 2894   3.821   0.803   0.976 -0.4775  0.2524  0.1053
  108phy    C30 2895   3.689   0.803   0.904  0.2647  0.0216  0.2044
  108phy    C28 2896   3.651   0.683   0.820  0.3963  0.4339  0.1514
  108phy    C29 2897   3.496   0.681   0.798 -0.0676  0.2884 -0.6973
  108phy    C27 2898   3.718   0.680   0.682  0.1594 -0.2423 -0.1333
  108phy    C26 2899   3.760   0.537   0.630 -0.3149 -0.2380  0.4226
  108phy    C25 2900   3.840   0.547   0.497 -0.5627 -0.0273  0.0561
  108phy    C23 2901   3.889   0.412   0.445  0.0227  0.2859 -0.3133
  108phy    C24 2902   3.786   0.357   0.346  0.2706  0.4046 -0.3644
  108phy    C22 2903   4.023   0.420   0.373  0.3314 -0.4141  0.1604
  108phy    C21 2904   4.146   0.399   0.464 -0.0854  0.3169 -0.1995
  108phy    C20 2905   4.282   0.407   0.391 -0.3117  0.1982  0.0180
  108phy    C18 2906   4.417   0.452   0.467 -0.0904  0.3475  0.4946
  108phy    O01 2907   4.395   0.581   0.534 -0.0288  0.3188  0.4399
  108phy    H01 2908   4.418   0.575   0.624 -0.0310 -0.7575  0.3870
  108phy    C19 2909   4.517   0.494   0.359 -0.2873  0.1598  0.0128
  108phy    C13 2910   4.473   0.341   0.570  0.3024 -0.8089  0.1967
  108phy     H3 2911   4.380   0.311   0.623 -0.0244  1.6251  1.1115
  108phy    O33 2912   4.519   0.214   0.517  0.3711  0.6794  0.0466
  108phy    H1B 2913   4.555   0.232   0.432 -1.1584 -0.7485 -0.9576
  108phy    C12 2914   4.539   0.370   0.709  0.3186 -0.2240  0.3276
  108phy    O11 2915   4.502   0.492   0.768 -0.0548 -0.1313 -0.1920
  108phy    H1A 2916   4.537   0.495   0.855  0.4015  1.1505 -0.4010
  109phy    C35 2917   0.403   1.378   1.631 -0.0862 -0.3000  0.0139
  109phy    C33 2918   0.484   1.401   1.754 -0.3513 -0.1366  0.2329
  109phy    C34 2919   0.607   1.311   1.758 -0.0377 -0.0164 -0.2786
  109phy    C32 2920   0.517   1.555   1.760  0.4890 -0.4283 -0.4191
  109phy    C31 2921   0.516   1.618   1.897 -0.0906 -0.1382 -0.1537
  109phy    C30 2922   0.515   1.772   1.879 -0.2226  0.0845 -0.2823
  109phy    C28 2923   0.513   1.857   2.006  0.1329  0.3278  0.1081
  109phy    C29 2924   0.651   1.861   2.071  0.4367 -0.2129  0.1056
  109phy    C27 2925   0.457   1.999   1.967  0.4400  0.2786  0.3714
  109phy    C26 2926   0.398   2.087   2.076  0.1668  0.1638 -0.0788
  109phy    C25 2927   0.350   2.222   2.019 -0.3963 -0.2530  0.1180
  109phy    C23 2928   0.322   2.328   2.129  0.1489 -0.1312 -0.1813
  109phy    C24 2929   0.352   2.472   2.070  0.0999 -0.2120  0.2667
  109phy    C22 2930   0.178   2.337   2.184 -0.3046 -0.6921  0.1277
  109phy    C21 2931   0.182   2.308   2.332 -0.4535  0.9684 -0.0654
  109phy    C20 2932   0.035   2.322   2.379 -0.2091  0.4004 -0.0916
  109phy    C18 2933   0.013   2.312   2.532 -0.6888 -0.0333 -0.0415
  109phy    O01 2934   0.099   2.399   2.607 -0.1228  0.2218  0.4375
  109phy    H01 2935   0.071   2.419   2.694  1.1835  1.0455  0.6979
  109phy    C19 2936  -0.121   2.385   2.538 -0.2748  0.1309  0.2662
  109phy    C13 2937   0.010   2.164   2.602  0.1252  0.1758  0.0822
  109phy     H3 2938  -0.036   2.094   2.528  1.0935 -0.4720  0.0723
  109phy    O33 2939  -0.079   2.152   2.712 -0.0012  0.2093  0.6176
  109phy    H1B 2940  -0.083   2.232   2.760 -0.9355  0.4706  0.1318
  109phy    C12 2941   0.156   2.100   2.634  0.0939  0.6715  0.6317
  109phy    O11 2942   0.247   2.174   2.712  0.2483 -0.0359 -0.0850
  109phy    H1A 2943   0.240   2.256   2.667 -0.1132  0.6778  1.2333
  110phy    C35 2944   0.470   0.277   0.732  0.1803  0.5437  0.3700
  110phy    C33 2945   0.522   0.344   0.852 -0.2994 -0.0628 -0.2459
  110phy    C34 2946   0.573   0.238   0.945  0.1083  0.1005 -0.3262
  110phy    C32 2947   0.637   0.439   0.811 -0.1861 -0.2121  0.0710
  110phy    C31 2948   0.667   0.561   0.901  0.1427 -0.4674  0.2114
  110phy    C30 2949   0.768   0.661   0.837 -0.1121 -0.6081 -0.9709
  110phy    C28 2950   0.774   0.781   0.933 -0.3840  0.2871  0.3237
  110phy    C29 2951   0.913   0.796   0.992  0.0152  0.1264 -0.3222
  110phy    C27 2952   0.745   0.909   0.853 -0.3363  0.0056 -0.0573
  110phy    C26 2953   0.643   0.999   0.929 -0.2827  0.0859 -0.0957
  110phy    C25 2954   0.601   1.120   0.846  0.1151  0.1772  0.2652
  110phy    C23 2955   0.468   1.191   0.883  0.2021 -0.1080  1.1020
  110phy    C24 2956   0.497   1.307   0.976 -0.2698  0.3455 -0.1031
  110phy    C22 2957   0.400   1.232   0.749  0.2118 -0.3526 -0.5154
  110phy    C21 2958   0.298   1.139   0.685 -0.2937 -0.8403 -0.7595
  110phy    C20 2959   0.263   1.186   0.541  0.0471 -0.0280 -0.1151
  110phy    C18 2960   0.362   1.188   0.417 -0.3634  0.6926 -0.1519
  110phy    O01 2961   0.486   1.123   0.443 -0.0630 -0.5281 -0.1876
  110phy    H01 2962   0.543   1.173   0.498  0.4230 -1.0849 -0.1854
  110phy    C19 2963   0.379   1.342   0.389  0.1062 -0.0150 -0.0915
  110phy    C13 2964   0.298   1.109   0.293  0.5483 -0.2821 -0.2014
  110phy     H3 2965   0.292   1.001   0.325  0.6463 -1.5206 -3.9077
  110phy    O33 2966   0.159   1.123   0.261  0.0656  0.3011  0.1090
  110phy    H1B 2967   0.145   1.195   0.202  0.6247 -0.4070 -0.9444
  110phy    C12 2968   0.378   1.073   0.165  0.3496  0.2547 -0.2755
  110phy    O11 2969   0.385   1.158   0.059 -0.3701 -0.4847 -0.1166
  110phy    H1A 2970   0.370   1.245   0.092 -2.0714  0.4901 -3.1074
  111phy    C35 2971   0.030   1.916   1.905 -0.0897 -0.5042 -0.0708
  111phy    C33 2972  -0.016   1.779   1.856  0.1271  0.3715 -0.1959
  111phy    C34 2973   0.098   1.720   1.777  0.0373  0.1195  0.1634
  111phy    C32 2974  -0.073   1.679   1.962  0.1488 -0.2403  0.1421
  111phy    C31 2975  -0.223   1.690   1.981 -0.4203  0.1549 -0.1783
  111phy    C30 2976  -0.285   1.563   2.054  0.5440  0.3411 -0.1678
  111phy    C28 2977  -0.428   1.570   2.113  0.1868 -0.0618  0.2636
  111phy    C29 2978  -0.526   1.547   2.000 -0.0144 -0.3972 -0.2414
  111phy    C27 2979  -0.439   1.455   2.210  0.0636  0.8546  0.7755
  111phy    C26 2980  -0.490   1.492   2.343  0.1527  0.6372 -0.5155
  111phy    C25 2981  -0.528   1.370   2.435  0.4051 -0.1566  0.2000
  111phy    C23 2982  -0.587   1.410   2.570  0.1345 -0.6331 -0.1672
  111phy    C24 2983  -0.740   1.436   2.560  0.3865  0.2588  0.6272
  111phy    C22 2984  -0.575   1.293   2.671  0.2000 -0.0353 -0.2362
  111phy    C21 2985  -0.463   1.309   2.778 -0.3269 -0.2119  0.3398
  111phy    C20 2986  -0.468   1.196   2.883 -0.0387  0.3020  0.0552
  111phy    C18 2987  -0.370   1.203   3.006  0.4363  0.2636 -0.1299
  111phy    O01 2988  -0.341   1.336   3.044  0.3610  0.0051 -0.3361
  111phy    H01 2989  -0.316   1.391   2.971 -1.5702  2.5908  0.8011
  111phy    C19 2990  -0.458   1.148   3.120 -0.1437 -0.1407 -0.0415
  111phy    C13 2991  -0.230   1.125   2.974 -0.0935 -0.0491 -0.1341
  111phy     H3 2992  -0.197   1.156   2.871 -0.5304  0.8408 -0.0119
  111phy    O33 2993  -0.252   0.987   2.954 -0.0899 -0.4028 -0.1419
  111phy    H1B 2994  -0.333   0.975   2.908 -0.1139 -0.4469 -0.0890
  111phy    C12 2995  -0.102   1.144   3.066  0.5212 -0.4872  0.2897
  111phy    O11 2996  -0.050   1.274   3.069 -0.0501  0.0925  0.5415
  111phy    H1A 2997  -0.125   1.330   3.059 -1.0142 -1.2253  0.0942
  112phy    C35 2998   4.845   2.100   1.376 -0.0755 -0.2545 -0.6392
  112phy    C33 2999   4.881   2.091   1.524  0.0333  0.7512  0.4775
  112phy    C34 3000   4.989   1.986   1.537 -0.3538 -0.2835 -0.1389
  112phy    C32 3001   4.919   2.231   1.579  0.0358  0.2266  0.0622
  112phy    C31 3002   4.904   2.264   1.725 -0.0738  0.2707 -0.2088
  112phy    C30 3003   4.950   2.410   1.760 -0.0940 -0.2564  0.6011
  112phy    C28 3004   4.938   2.460   1.903 -0.5001 -0.4124 -0.1895
  112phy    C29 3005   5.056   2.564   1.927  0.2555  0.3161 -0.2992
  112phy    C27 3006   4.798   2.520   1.940 -0.1940 -0.4519 -0.1674
  112phy    C26 3007   4.760   2.528   2.092  0.2149  0.1513  0.0402
  112phy    C25 3008   4.620   2.596   2.091 -0.0319  0.0609 -0.1900
  112phy    C23 3009   4.569   2.631   2.235 -0.3031 -0.7956  0.0894
  112phy    C24 3010   4.483   2.758   2.239 -0.5028  0.0495  0.0897
  112phy    C22 3011   4.486   2.511   2.289 -0.4900 -0.5399 -0.7930
  112phy    C21 3012   4.504   2.477   2.442  0.1165  0.6989  0.1964
  112phy    C20 3013   4.386   2.387   2.491  0.0037  0.3409  0.1406
  112phy    C18 3014   4.376   2.356   2.648  0.5563  0.1347 -0.2563
  112phy    O01 3015   4.406   2.467   2.733 -0.2393  0.1486 -0.0815
  112phy    H01 3016   4.401   2.438   2.822  3.1716  0.5970  0.4098
  112phy    C19 3017   4.224   2.339   2.670 -0.3486 -0.0981 -0.9424
  112phy    C13 3018   4.455   2.226   2.703  0.3219 -0.2220 -0.1012
  112phy     H3 3019   4.416   2.135   2.649 -0.5761 -0.3329  0.7190
  112phy    O33 3020   4.410   2.195   2.837 -0.2194 -0.2006 -0.1533
  112phy    H1B 3021   4.407   2.103   2.854 -0.9394  0.3641  3.6847
  112phy    C12 3022   4.616   2.222   2.693  0.3734 -0.0734 -0.0192
  112phy    O11 3023   4.683   2.286   2.797 -0.1485  0.0718  0.1608
  112phy    H1A 3024   4.637   2.269   2.877 -0.2576  0.3268  0.1539
  113phy    C35 3025   4.480   4.456   0.726  0.0955  0.4024 -0.0790
  113phy    C33 3026   4.517   4.570   0.820  0.0987  0.1629  0.1328
  113phy    C34 3027   4.649   4.540   0.882 -0.1795  0.0153 -0.2832
  113phy    C32 3028   4.524   4.708   0.751  0.4210 -0.0876  0.3919
  113phy    C31 3029   4.398   4.793   0.770 -0.3251 -0.3808 -0.0570
  113phy    C30 3030   4.392   4.907   0.665  0.2094  0.3159 -0.0971
  113phy    C28 3031   4.275   5.001   0.699 -0.1794 -0.1103  0.0331
  113phy    C29 3032   4.327   5.123   0.770  0.1726 -0.4819 -0.0259
  113phy    C27 3033   4.197   5.066   0.579 -0.1851 -0.1640  0.0600
  113phy    C26 3034   4.078   4.990   0.531 -0.7117  0.1579 -0.0622
  113phy    C25 3035   4.008   5.055   0.412  0.1715 -0.2898  0.1142
  113phy    C23 3036   3.910   4.968   0.334  0.1247 -0.1776  0.3886
  113phy    C24 3037   3.813   5.062   0.267 -0.1051 -0.3250 -0.2145
  113phy    C22 3038   3.975   4.872   0.230  0.4348  0.0465  0.0167
  113phy    C21 3039   3.899   4.754   0.173 -0.0115 -0.5412 -0.1290
  113phy    C20 3040   3.975   4.704   0.045  0.3422 -0.3193 -0.2989
  113phy    C18 3041   3.917   4.573  -0.028 -0.3298 -0.2901  0.4563
  113phy    O01 3042   3.882   4.477   0.073  0.1751 -0.2310 -0.1204
  113phy    H01 3043   3.920   4.394   0.053  0.9296  0.0457  0.1371
  113phy    C19 3044   4.044   4.536  -0.106  0.1885  0.5424 -0.1387
  113phy    C13 3045   3.795   4.608  -0.125  0.4273  0.5965 -0.3386
  113phy     H3 3046   3.717   4.644  -0.052  1.3187  0.6503  0.6059
  113phy    O33 3047   3.800   4.729  -0.202 -0.1320 -0.3281 -0.3155
  113phy    H1B 3048   3.824   4.714  -0.292 -1.7120  0.2487 -0.8829
  113phy    C12 3049   3.687   4.506  -0.185 -0.4828 -0.1535  0.0593
  113phy    O11 3050   3.701   4.482  -0.324 -0.1172 -0.2006 -0.0338
  113phy    H1A 3051   3.698   4.566  -0.366  1.1223 -0.0205  0.1966
  114phy    C35 3052   4.442   3.266   1.814  0.1424 -0.0587  0.4978
  114phy    C33 3053   4.557   3.210   1.890 -0.3334  0.2159 -0.1353
  114phy    C34 3054   4.509   3.082   1.956 -0.8654 -0.2995  0.9270
  114phy    C32 3055   4.685   3.198   1.803 -0.5311  0.1446 -0.3076
  114phy    C31 3056   4.813   3.217   1.885 -0.1407 -0.0310 -0.4007
  114phy    C30 3057   4.931   3.219   1.789 -0.2592 -0.4924  0.1758
  114phy    C28 3058   5.072   3.218   1.850  0.0263 -0.4684 -0.4049
  114phy    C29 3059   5.169   3.131   1.777  0.6570 -0.1500  0.1710
  114phy    C27 3060   5.133   3.356   1.867  0.4906  0.4595 -0.4622
  114phy    C26 3061   5.190   3.387   2.007 -0.7563 -0.3822 -0.3380
  114phy    C25 3062   5.243   3.532   2.033  0.0981  0.3503  0.9902
  114phy    C23 3063   5.286   3.573   2.174  0.1988  0.6386 -0.0843
  114phy    C24 3064   5.393   3.683   2.172  0.9686  0.1170  0.2877
  114phy    C22 3065   5.166   3.606   2.270 -0.0549 -0.4620  0.1486
  114phy    C21 3066   5.196   3.570   2.420  0.2182 -0.0076  0.2834
  114phy    C20 3067   5.056   3.576   2.491 -0.6697 -0.1229  0.3887
  114phy    C18 3068   5.047   3.546   2.644 -0.2569  0.0423  0.0548
  114phy    O01 3069   5.125   3.643   2.721 -0.1394 -0.5357  0.4576
  114phy    H01 3070   5.088   3.653   2.807 -2.3199 -1.4125 -0.3100
  114phy    C19 3071   4.901   3.592   2.668 -0.1990  0.0424 -0.3210
  114phy    C13 3072   5.070   3.396   2.711 -0.2484 -0.5931  0.5903
  114phy     H3 3073   5.007   3.320   2.659  0.5440 -0.6469 -0.3303
  114phy    O33 3074   5.028   3.388   2.848 -0.1581 -0.3622 -0.2445
  114phy    H1B 3075   5.015   3.297   2.864 -1.5843 -0.2103 -0.4240
  114phy    C12 3076   5.215   3.337   2.693  0.2605  0.5477 -0.3461
  114phy    O11 3077   5.322   3.388   2.769 -0.5392  0.0412  0.1492
  114phy    H1A 3078   5.335   3.474   2.731  0.8129 -0.1244  0.2145
  115phy    C35 3079   0.655   3.143   1.459 -0.2328  0.2649  0.2422
  115phy    C33 3080   0.637   3.015   1.544 -0.1058  0.9408  0.3492
  115phy    C34 3081   0.681   3.039   1.690  0.3032  0.1666 -0.3202
  115phy    C32 3082   0.491   2.972   1.537 -0.3344 -0.1069  0.1931
  115phy    C31 3083   0.468   2.821   1.545 -0.4913 -0.4076  0.3144
  115phy    C30 3084   0.319   2.778   1.537 -0.2561 -0.0985  0.1746
  115phy    C28 3085   0.293   2.626   1.547 -0.0004 -0.1183  0.1046
  115phy    C29 3086   0.259   2.588   1.689 -0.3606  0.1129  0.0587
  115phy    C27 3087   0.166   2.597   1.460 -0.3881 -0.1560  0.0681
  115phy    C26 3088   0.199   2.503   1.337  0.3306 -0.0432  0.5146
  115phy    C25 3089   0.079   2.463   1.250 -0.2306 -0.0952 -0.2337
  115phy    C23 3090   0.116   2.349   1.154 -1.0564  0.3624 -0.5731
  115phy    C24 3091   0.053   2.216   1.202  0.4974 -0.3987 -0.4460
  115phy    C22 3092   0.083   2.381   1.009 -0.0501 -0.0972 -0.2599
  115phy    C21 3093   0.182   2.325   0.908 -0.2129 -0.2190 -0.6421
  115phy    C20 3094   0.155   2.363   0.768  0.5388  0.1998  0.2740
  115phy    C18 3095   0.241   2.312   0.644  0.5498  0.3012  0.2443
  115phy    O01 3096   0.381   2.320   0.668 -0.3858 -0.1702 -0.3882
  115phy    H01 3097   0.414   2.408   0.663  1.9130 -0.9812 -0.9458
  115phy    C19 3098   0.214   2.417   0.532 -0.3124  0.3823  0.1452
  115phy    C13 3099   0.200   2.160   0.607  0.0261  0.1189  0.2616
  115phy     H3 3100   0.221   2.098   0.698  1.9304 -0.4227 -0.4869
  115phy    O33 3101   0.059   2.129   0.590  0.1428  0.5414  0.4050
  115phy    H1B 3102   0.004   2.162   0.659 -1.3323 -0.5274 -0.2162
  115phy    C12 3103   0.284   2.060   0.522  0.3363  0.8765  0.0436
  115phy    O11 3104   0.419   2.097   0.501  0.4553  0.2334 -0.0824
  115phy    H1A 3105   0.438   2.122   0.589 -1.9232 -0.8995  0.8496
  116phy    C35 3106   3.781   3.928   1.290  0.6405  0.1447 -0.3749
  116phy    C33 3107   3.741   4.052   1.215 -0.0906 -0.0995 -0.0363
  116phy    C34 3108   3.590   4.076   1.228  0.2513  0.2312 -0.3435
  116phy    C32 3109   3.828   4.171   1.257  0.5851  0.2720  0.7100
  116phy    C31 3110   3.859   4.269   1.136  0.0438  0.4516  0.0671
  116phy    C30 3111   3.963   4.374   1.178  0.1194 -0.3134  0.3281
  116phy    C28 3112   3.984   4.484   1.071  0.4864 -0.1717  0.0742
  116phy    C29 3113   4.036   4.608   1.137  0.1577 -0.6464 -0.0694
  116phy    C27 3114   4.068   4.445   0.943 -0.3042 -0.1308 -0.6537
  116phy    C26 3115   3.996   4.460   0.809  0.0719  0.0996  0.4475
  116phy    C25 3116   4.106   4.445   0.701 -0.0051  0.5851 -0.1039
  116phy    C23 3117   4.052   4.460   0.556 -0.0095 -0.1964 -0.0679
  116phy    C24 3118   4.144   4.567   0.484  0.2074  0.1703  0.6079
  116phy    C22 3119   4.053   4.328   0.477  0.2575 -0.3545  0.2551
  116phy    C21 3120   3.970   4.312   0.349  0.0280  0.3491  0.2992
  116phy    C20 3121   4.011   4.176   0.291  0.1087 -0.0444 -0.3985
  116phy    C18 3122   3.908   4.095   0.215  0.4393  0.2015  0.1219
  116phy    O01 3123   3.788   4.067   0.294  0.3179 -0.2759  0.3500
  116phy    H01 3124   3.724   4.133   0.279  0.2612  0.0227  1.7775
  116phy    C19 3125   3.977   3.956   0.209 -0.3632  0.1313 -0.2715
  116phy    C13 3126   3.879   4.156   0.067 -0.0093 -0.2573 -0.0062
  116phy     H3 3127   3.805   4.237   0.089  1.2697  0.7971  0.5612
  116phy    O33 3128   3.981   4.247   0.006 -0.7580  0.4732 -0.3635
  116phy    H1B 3129   4.044   4.198  -0.043 -0.8057 -0.3460  0.3724
  116phy    C12 3130   3.775   4.101  -0.032  1.1373 -0.2978  0.1017
  116phy    O11 3131   3.831   4.029  -0.139  0.0069 -0.9529 -0.1157
  116phy    H1A 3132   3.761   4.017  -0.200 -0.9144 -1.6527  1.0144
  117phy    C35 3133   4.843   4.480   2.075  0.2836 -0.1509 -0.3531
  117phy    C33 3134   4.758   4.599   2.067 -0.2562  0.5498 -0.2969
  117phy    C34 3135   4.848   4.722   2.092  0.1243  0.1153 -0.1925
  117phy    C32 3136   4.678   4.600   1.936  0.1243  0.0147 -0.3896
  117phy    C31 3137   4.526   4.612   1.951  0.6627  0.2105 -0.3866
  117phy    C30 3138   4.455   4.588   1.815 -0.1914  0.2058 -0.3875
  117phy    C28 3139   4.304   4.588   1.814  0.1151  0.0221 -0.1724
  117phy    C29 3140   4.245   4.623   1.682 -0.1531  0.2529  0.3083
  117phy    C27 3141   4.245   4.457   1.860  0.2428 -0.0618  0.8417
  117phy    C26 3142   4.117   4.466   1.951  0.7720  0.0240  0.2486
  117phy    C25 3143   4.039   4.334   1.992 -0.2710  0.5090  0.4078
  117phy    C23 3144   3.890   4.356   2.016 -0.2138 -0.2049 -0.2582
  117phy    C24 3145   3.807   4.325   1.889 -0.4440 -0.3219  0.3091
  117phy    C22 3146   3.829   4.256   2.121  0.1833 -0.1685 -0.2096
  117phy    C21 3147   3.854   4.287   2.273  0.1134  0.4955 -0.0641
  117phy    C20 3148   3.775   4.197   2.372 -0.4715 -0.6446  0.0799
  117phy    C18 3149   3.788   4.229   2.528  0.3749  0.3953 -0.1328
  117phy    O01 3150   3.766   4.373   2.541  0.2577  0.5760 -0.3060
  117phy    H01 3151   3.742   4.396   2.628 -0.2830  0.7949 -0.5117
  117phy    C19 3152   3.664   4.167   2.598  0.0744  0.2109  0.0998
  117phy    C13 3153   3.927   4.161   2.579 -0.4029 -0.8179  0.4177
  117phy     H3 3154   4.002   4.166   2.496 -0.1041  0.6737  0.7433
  117phy    O33 3155   3.919   4.021   2.606 -0.5019 -0.6188 -0.5647
  117phy    H1B 3156   4.004   3.997   2.636 -0.8605 -0.6994  0.4377
  117phy    C12 3157   3.997   4.238   2.700  0.2222  0.4661 -0.0721
  117phy    O11 3158   4.123   4.198   2.746  0.0873 -0.2384  0.1333
  117phy    H1A 3159   4.184   4.266   2.727 -1.0530  0.7276 -0.2137
  118phy    C35 3160   4.069   3.350   1.708  0.0399  0.3818 -0.4000
  118phy    C33 3161   4.124   3.491   1.703  0.1619 -0.1774 -0.3127
  118phy    C34 3162   4.081   3.562   1.573  0.1316  0.3451  0.1758
  118phy    C32 3163   4.078   3.566   1.833 -0.2444  0.1338 -0.6242
  118phy    C31 3164   4.176   3.656   1.907 -0.2522 -0.0104 -0.4401
  118phy    C30 3165   4.109   3.741   2.017 -0.1023 -0.0805 -0.2701
  118phy    C28 3166   4.205   3.847   2.082 -0.8899 -0.4704  0.7330
  118phy    C29 3167   4.193   3.983   2.012  0.3220 -0.5514 -0.4623
  118phy    C27 3168   4.160   3.861   2.229 -0.4297 -0.6067 -0.0034
  118phy    C26 3169   4.275   3.884   2.326 -0.4435 -0.0406  0.5331
  118phy    C25 3170   4.233   3.926   2.470  0.3941 -0.0105 -0.1931
  118phy    C23 3171   4.357   3.924   2.564  0.2732  0.2042 -0.0145
  118phy    C24 3172   4.390   4.068   2.612 -0.2228  0.2125  0.1486
  118phy    C22 3173   4.322   3.844   2.692  0.3624 -0.1949 -0.4305
  118phy    C21 3174   4.435   3.779   2.768 -0.0620 -0.0331  0.3682
  118phy    C20 3175   4.401   3.756   2.919 -0.6255 -0.1129  0.0487
  118phy    C18 3176   4.525   3.741   3.015 -0.0126  0.2101  0.6478
  118phy    O01 3177   4.615   3.852   2.988 -0.2075  0.2530  0.0571
  118phy    H01 3178   4.561   3.928   2.998  1.3872  1.5954 -0.9343
  118phy    C19 3179   4.473   3.775   3.156  0.1936  0.1659 -0.2375
  118phy    C13 3180   4.609   3.600   3.004  0.9692 -0.2234  0.3760
  118phy     H3 3181   4.622   3.582   2.894 -0.5713  1.2777 -0.1004
  118phy    O33 3182   4.534   3.488   3.043  0.2216  0.0784  0.2968
  118phy    H1B 3183   4.573   3.410   3.008  1.3188  0.0516  1.5203
  118phy    C12 3184   4.751   3.590   3.062  0.0576 -0.1973  0.0095
  118phy    O11 3185   4.837   3.690   3.015 -0.0173 -0.0242 -0.1758
  118phy    H1A 3186   4.782   3.766   3.006  1.1191  0.8080 -0.4479
  119phy    C35 3187   4.595   3.285   1.245  0.0946  0.0840  0.3239
  119phy    C33 3188   4.586   3.437   1.258  0.2081 -0.4127 -0.3728
  119phy    C34 3189   4.500   3.486   1.144  0.1445  0.5214 -0.0656
  119phy    C32 3190   4.509   3.480   1.388  0.2537 -0.2962 -0.1856
  119phy    C31 3191   4.606   3.537   1.493  0.3748  0.0138 -0.2784
  119phy    C30 3192   4.536   3.601   1.613  0.0378 -0.1125  0.6529
  119phy    C28 3193   4.627   3.661   1.726  0.1972 -0.0684  0.3415
  119phy    C29 3194   4.665   3.808   1.706  0.9368 -0.2880 -0.1516
  119phy    C27 3195   4.565   3.631   1.864 -0.3549  0.3228 -0.1288
  119phy    C26 3196   4.650   3.593   1.986 -0.3178  0.2086 -0.1288
  119phy    C25 3197   4.562   3.609   2.113 -0.1445  0.6452  0.2864
  119phy    C23 3198   4.630   3.561   2.239  0.4984 -0.0254  0.3084
  119phy    C24 3199   4.583   3.660   2.347 -0.1953 -0.2230 -0.1460
  119phy    C22 3200   4.593   3.416   2.274  0.2301 -0.3061 -0.2765
  119phy    C21 3201   4.700   3.343   2.354  0.3841 -0.2184 -0.2976
  119phy    C20 3202   4.656   3.200   2.408 -0.3469 -0.3006 -0.0683
  119phy    C18 3203   4.584   3.190   2.547  0.2470  0.0787 -0.2099
  119phy    O01 3204   4.479   3.290   2.556 -0.0216  0.2606 -0.0712
  119phy    H01 3205   4.456   3.321   2.471 -0.0613 -0.2482 -0.2524
  119phy    C19 3206   4.518   3.054   2.529  0.7347  0.6708 -0.3600
  119phy    C13 3207   4.690   3.206   2.667  0.0003  0.4163  0.4218
  119phy     H3 3208   4.746   3.300   2.645 -0.9875  0.9107 -0.0352
  119phy    O33 3209   4.800   3.108   2.671 -0.1687  0.0398 -0.4461
  119phy    H1B 3210   4.766   3.021   2.662  0.7034 -0.1988 -1.5844
  119phy    C12 3211   4.624   3.219   2.813 -0.1803 -0.3521  0.2203
  119phy    O11 3212   4.691   3.293   2.915  0.2841 -0.0491  0.4627
  119phy    H1A 3213   4.776   3.254   2.926 -0.0918 -0.9615  0.2271
  120phy    C35 3214   3.546   2.396   1.859 -0.1697 -0.0834  0.5120
  120phy    C33 3215   3.594   2.538   1.881  0.1287  0.5505 -0.2663
  120phy    C34 3216   3.684   2.538   1.998  0.0441  0.4858 -0.3861
  120phy    C32 3217   3.666   2.589   1.759 -0.1794  0.5465 -0.8471
  120phy    C31 3218   3.646   2.734   1.721  0.0454 -0.3422  0.0202
  120phy    C30 3219   3.765   2.770   1.630  0.1074  0.4251 -0.0822
  120phy    C28 3220   3.770   2.912   1.574 -0.3255 -0.7588 -0.1472
  120phy    C29 3221   3.845   3.012   1.665  0.0235 -0.5095  0.1430
  120phy    C27 3222   3.852   2.908   1.440 -0.2318  0.2220  0.0549
  120phy    C26 3223   3.800   2.984   1.320 -0.3120  0.0830 -0.5005
  120phy    C25 3224   3.877   2.933   1.193  0.3260 -0.1950  0.1577
  120phy    C23 3225   3.841   3.017   1.064  0.0903  0.1844 -0.5683
  120phy    C24 3226   3.944   3.125   1.034  0.1644  0.0794 -0.6109
  120phy    C22 3227   3.839   2.910   0.952 -0.6980 -0.0330 -0.2707
  120phy    C21 3228   3.761   2.951   0.832  0.9490  0.0360 -0.5666
  120phy    C20 3229   3.798   2.859   0.709 -1.0262  0.2216  0.0163
  120phy    C18 3230   3.789   2.894   0.556 -0.1333  0.5557 -0.0183
  120phy    O01 3231   3.653   2.937   0.543  0.1212  0.0532  0.4334
  120phy    H01 3232   3.632   2.934   0.451 -2.5067 -1.0407  0.9842
  120phy    C19 3233   3.802   2.750   0.495  0.0280 -0.0668 -0.4689
  120phy    C13 3234   3.892   3.006   0.496 -0.2245 -0.0922 -0.5443
  120phy     H3 3235   3.991   2.964   0.530 -0.2708  0.0288 -0.2633
  120phy    O33 3236   3.920   3.002   0.360 -0.7099  0.2636  0.0906
  120phy    H1B 3237   3.851   3.046   0.313 -2.7469 -2.4918  0.2675
  120phy    C12 3238   3.934   3.139   0.561 -0.0606  0.5991  0.4252
  120phy    O11 3239   3.846   3.244   0.539 -0.1064 -0.4963  0.1088
  120phy    H1A 3240   3.775   3.243   0.601 -0.0905  0.3207  0.1471
  121phy    C35 3241   1.487   1.890   2.272  0.1957 -0.4130  0.0620
  121phy    C33 3242   1.369   1.835   2.198  0.2390 -0.3126  0.1521
  121phy    C34 3243   1.426   1.786   2.066  0.0240 -0.5856 -0.0335
  121phy    C32 3244   1.297   1.722   2.272 -0.3226  0.0871  0.1697
  121phy    C31 3245   1.142   1.725   2.243  0.0159  0.4303 -0.0866
  121phy    C30 3246   1.071   1.600   2.294  0.1657 -0.5455 -0.1320
  121phy    C28 3247   0.920   1.589   2.256  0.1147  0.0409  0.5376
  121phy    C29 3248   0.903   1.464   2.181 -0.2339  0.1859 -0.2187
  121phy    C27 3249   0.830   1.586   2.381 -0.0253  0.3740  0.4574
  121phy    C26 3250   0.776   1.724   2.418 -0.3622 -0.0855 -0.7226
  121phy    C25 3251   0.656   1.723   2.517  0.5084 -0.4244  0.1523
  121phy    C23 3252   0.612   1.860   2.566  0.2250 -0.2317 -0.2275
  121phy    C24 3253   0.502   1.906   2.469  0.2064  0.3206 -0.1717
  121phy    C22 3254   0.549   1.852   2.710 -0.0038 -0.2129  0.1138
  121phy    C21 3255   0.537   1.983   2.789  0.0416 -0.0321  0.3327
  121phy    C20 3256   0.446   1.959   2.910 -0.0447  0.3394 -0.3165
  121phy    C18 3257   0.405   2.074   3.007 -0.1377  0.5726 -0.8663
  121phy    O01 3258   0.363   2.189   2.932  0.2904  0.0829  0.2842
  121phy    H01 3259   0.327   2.169   2.847  0.2288  1.9523 -0.2009
  121phy    C19 3260   0.279   2.012   3.080  0.1682  0.0591  0.1716
  121phy    C13 3261   0.527   2.119   3.105  0.0973 -0.0945  0.0174
  121phy     H3 3262   0.618   2.142   3.043  0.1593  1.0113  0.5015
  121phy    O33 3263   0.576   2.019   3.191 -0.2163 -0.1980  0.2339
  121phy    H1B 3264   0.651   1.979   3.150  0.2448 -0.0688  0.9417
  121phy    C12 3265   0.503   2.254   3.193  0.1734  0.4769  0.2160
  121phy    O11 3266   0.435   2.362   3.133 -0.0649  0.1487 -0.3863
  121phy    H1A 3267   0.414   2.334   3.046 -0.2865  0.0794 -0.3107
  122phy    C35 3268   5.064   3.736   1.499 -0.2009 -0.3916  0.7114
  122phy    C33 3269   5.082   3.599   1.555  0.2228  0.0839 -0.1259
  122phy    C34 3270   4.974   3.514   1.485 -0.0087 -0.1088 -0.1822
  122phy    C32 3271   5.223   3.532   1.541  0.1905 -0.5132 -0.3536
  122phy    C31 3272   5.334   3.573   1.647  0.3958 -0.1467 -0.2302
  122phy    C30 3273   5.448   3.476   1.659  0.2088 -0.7149 -0.4734
  122phy    C28 3274   5.555   3.514   1.764  0.1259 -0.1176  0.3171
  122phy    C29 3275   5.600   3.384   1.832 -0.0833 -0.3339 -0.3109
  122phy    C27 3276   5.673   3.602   1.715  0.1896 -0.1035 -0.2815
  122phy    C26 3277   5.749   3.685   1.815  0.3462 -0.5043  0.3462
  122phy    C25 3278   5.681   3.816   1.869 -0.2308 -0.0921  0.3665
  122phy    C23 3279   5.755   3.909   1.970 -0.7240  0.0024 -0.1855
  122phy    C24 3280   5.892   3.966   1.915 -0.3691  0.3242 -0.2124
  122phy    C22 3281   5.662   4.030   2.004 -0.2523  0.4781  0.1606
  122phy    C21 3282   5.680   4.082   2.145  0.0783  0.1919  0.9904
  122phy    C20 3283   5.618   4.222   2.146 -0.0159 -0.3126  0.0084
  122phy    C18 3284   5.677   4.324   2.254 -0.2883  0.6434  0.0709
  122phy    O01 3285   5.822   4.319   2.251  0.3215  0.0404  0.5019
  122phy    H01 3286   5.850   4.240   2.292 -1.9758  0.0098  2.2118
  122phy    C19 3287   5.641   4.462   2.196 -0.4018 -0.3728 -0.1974
  122phy    C13 3288   5.612   4.289   2.399  0.4092  0.3222  0.3995
  122phy     H3 3289   5.622   4.181   2.425  0.2630  0.4470  1.0090
  122phy    O33 3290   5.468   4.303   2.404 -0.1344  0.2060 -0.2610
  122phy    H1B 3291   5.437   4.324   2.490 -0.1152 -1.5757  0.2212
  122phy    C12 3292   5.679   4.362   2.531  0.5918  0.0261 -0.0290
  122phy    O11 3293   5.793   4.301   2.586 -0.2138 -0.3167  0.1404
  122phy    H1A 3294   5.831   4.358   2.649  0.7435  0.4619 -1.0874
  123phy    C35 3295   3.531   4.388   1.469  0.4003 -0.7979 -0.0097
  123phy    C33 3296   3.459   4.322   1.585 -0.2876 -0.0275 -0.2565
  123phy    C34 3297   3.435   4.433   1.686 -0.0676 -0.3015  0.0485
  123phy    C32 3298   3.324   4.275   1.541  0.3904  0.4020 -0.4697
  123phy    C31 3299   3.330   4.125   1.494 -0.1707  0.6987  0.2115
  123phy    C30 3300   3.195   4.075   1.448  0.2657 -0.0623  0.2717
  123phy    C28 3301   3.171   3.932   1.390 -0.1946 -0.0925  0.0138
  123phy    C29 3302   3.050   3.872   1.465 -0.0549  0.1876 -0.1679
  123phy    C27 3303   3.127   3.946   1.244  0.1738 -0.1399  0.3894
  123phy    C26 3304   3.222   3.881   1.137  0.2173 -0.3215  0.4657
  123phy    C25 3305   3.172   3.874   0.991  0.0884  0.1968 -0.5270
  123phy    C23 3306   3.282   3.838   0.897 -0.0785 -0.4710  0.1114
  123phy    C24 3307   3.235   3.745   0.782  0.1867  0.0137 -0.2167
  123phy    C22 3308   3.374   3.953   0.843 -0.0119  0.2301 -0.0204
  123phy    C21 3309   3.514   3.900   0.789 -0.2377 -0.3273 -0.5879
  123phy    C20 3310   3.615   4.018   0.769 -0.2341  0.9639  0.3937
  123phy    C18 3311   3.764   3.982   0.741  0.3241 -0.4979  0.2711
  123phy    O01 3312   3.821   3.929   0.861  0.0977 -0.4992  0.0697
  123phy    H01 3313   3.789   3.975   0.936  1.3090 -1.7097  1.4140
  123phy    C19 3314   3.818   4.124   0.718 -0.2204 -0.1381 -0.0786
  123phy    C13 3315   3.792   3.883   0.618  0.1993  0.1288  0.0142
  123phy     H3 3316   3.750   3.787   0.658 -0.4140  1.3764  2.5800
  123phy    O33 3317   3.717   3.893   0.498  0.0483  0.4712 -0.0782
  123phy    H1B 3318   3.755   3.959   0.443 -1.6350  1.4294 -0.1608
  123phy    C12 3319   3.929   3.805   0.604 -0.2993  0.6474 -0.0050
  123phy    O11 3320   3.938   3.698   0.511  0.2146 -0.3210  0.0092
  123phy    H1A 3321   4.022   3.656   0.510  0.5034  0.2370  0.0254
  124phy    C35 3322   4.298   4.832   1.237 -0.6879  0.3764 -0.2006
  124phy    C33 3323   4.443   4.852   1.278 -0.0708 -0.0311 -0.4637
  124phy    C34 3324   4.527   4.843   1.151 -0.0901  0.2051 -0.0559
  124phy    C32 3325   4.447   4.984   1.354  0.0194  0.9130  0.3785
  124phy    C31 3326   4.479   4.979   1.505  0.1017 -0.2967 -0.2000
  124phy    C30 3327   4.464   5.118   1.568 -0.0770  0.2464  0.2431
  124phy    C28 3328   4.478   5.135   1.721  0.1421  0.1265  0.0503
  124phy    C29 3329   4.551   5.268   1.755  0.2414 -0.1934  0.3125
  124phy    C27 3330   4.338   5.125   1.784 -0.6020  0.0138 -0.1643
  124phy    C26 3331   4.337   5.095   1.934 -0.0770  0.5729  0.1787
  124phy    C25 3332   4.188   5.087   1.983  0.1223  0.2922  0.0801
  124phy    C23 3333   4.183   5.058   2.133  0.4173  0.0814 -0.2885
  124phy    C24 3334   4.176   5.187   2.217  0.2775 -0.1500  0.3584
  124phy    C22 3335   4.058   4.967   2.155 -0.2735 -0.2197 -0.1227
  124phy    C21 3336   4.055   4.857   2.266  0.5601  0.3210  0.1012
  124phy    C20 3337   3.919   4.780   2.268 -0.1445 -0.0636 -0.3684
  124phy    C18 3338   3.824   4.771   2.395 -0.3220  0.7138 -0.1985
  124phy    O01 3339   3.758   4.893   2.410  0.3412  0.1630  0.5271
  124phy    H01 3340   3.814   4.954   2.365  0.4267 -1.4169 -1.6704
  124phy    C19 3341   3.720   4.664   2.344 -0.1121  0.2207 -0.1897
  124phy    C13 3342   3.887   4.719   2.536  0.0341  0.4514 -0.0437
  124phy     H3 3343   3.917   4.612   2.522  0.4081  0.6135 -0.5140
  124phy    O33 3344   3.785   4.700   2.633  0.3978 -0.6809  0.2289
  124phy    H1B 3345   3.730   4.777   2.631  0.2831 -0.7647  0.1321
  124phy    C12 3346   4.008   4.796   2.608 -0.0792 -0.4614  0.1341
  124phy    O11 3347   3.973   4.907   2.685  0.4176  0.1930 -0.2002
  124phy    H1A 3348   4.047   4.934   2.735 -0.7011  0.6860  1.2542
  125phy    C35 3349   3.879   0.058   1.183  0.4730  0.2888 -0.3905
  125phy    C33 3350   3.990  -0.039   1.208  0.3029 -0.0890  0.1621
  125phy    C34 3351   4.121   0.022   1.168  0.1449  0.5317 -0.4536
  125phy    C32 3352   3.987  -0.084   1.354 -0.4649  0.5927  0.0250
  125phy    C31 3353   3.910  -0.216   1.373  0.5058  0.2194  0.0244
  125phy    C30 3354   3.926  -0.270   1.515 -0.4462 -0.1065  0.0832
  125phy    C28 3355   3.835  -0.393   1.550  0.1817  0.3773 -0.1103
  125phy    C29 3356   3.910  -0.519   1.517 -0.1135 -0.3418  0.5325
  125phy    C27 3357   3.795  -0.398   1.698 -0.5325  0.0100  0.2195
  125phy    C26 3358   3.657  -0.348   1.740  0.0423  0.0069  0.3955
  125phy    C25 3359   3.641  -0.340   1.893  0.1360 -0.3319 -0.2199
  125phy    C23 3360   3.502  -0.284   1.934 -0.4516  0.1396 -0.3949
  125phy    C24 3361   3.413  -0.409   1.946  0.6471  0.3904  0.1234
  125phy    C22 3362   3.494  -0.220   2.075 -0.1784 -0.2794 -0.2319
  125phy    C21 3363   3.561  -0.086   2.097  0.2193  0.1941  0.1239
  125phy    C20 3364   3.565  -0.049   2.246  0.3218 -0.3482  0.0616
  125phy    C18 3365   3.617   0.092   2.286 -0.3060  0.1185  0.0843
  125phy    O01 3366   3.546   0.186   2.202  0.1470 -0.1759  0.0119
  125phy    H01 3367   3.457   0.185   2.233  0.2908  0.4088  0.4548
  125phy    C19 3368   3.561   0.117   2.427  0.3765 -0.0720 -0.2471
  125phy    C13 3369   3.776   0.115   2.266 -0.5074 -0.9799  0.3557
  125phy     H3 3370   3.806   0.083   2.163 -0.7655  1.0437 -0.3895
  125phy    O33 3371   3.848   0.024   2.357  0.3799 -0.1233  0.5078
  125phy    H1B 3372   3.891   0.072   2.426 -0.0508  0.0556  0.6578
  125phy    C12 3373   3.834   0.260   2.269 -0.0502  0.0764  0.0996
  125phy    O11 3374   3.751   0.371   2.233  0.1965 -0.1815  0.0392
  125phy    H1A 3375   3.665   0.339   2.215  0.4986 -1.0885  0.1913
  126phy    C35 3376   2.702   4.763   1.143 -0.5426  0.2466 -0.2693
  126phy    C33 3377   2.706   4.860   1.259  0.1642 -0.3698 -0.0461
  126phy    C34 3378   2.575   4.937   1.246 -0.1507  0.2259 -0.1745
  126phy    C32 3379   2.723   4.787   1.393  0.1239  0.1020 -0.1135
  126phy    C31 3380   2.748   4.848   1.526 -0.1171  0.0977 -0.0460
  126phy    C30 3381   2.756   4.743   1.645 -0.2857  0.1314  0.0251
  126phy    C28 3382   2.733   4.808   1.788 -0.2306 -0.2436 -0.2528
  126phy    C29 3383   2.585   4.831   1.820  0.4929 -0.3900  0.3190
  126phy    C27 3384   2.791   4.716   1.894 -0.2060 -0.2111  0.0552
  126phy    C26 3385   2.899   4.773   1.977  0.3357 -0.2656  0.0350
  126phy    C25 3386   2.929   4.697   2.105  0.4967  0.1325  0.3237
  126phy    C23 3387   2.999   4.775   2.220  0.7020 -0.1996  0.2611
  126phy    C24 3388   2.889   4.818   2.323  0.1939 -0.3831 -0.0231
  126phy    C22 3389   3.102   4.682   2.288 -0.6672 -0.1246  0.4156
  126phy    C21 3390   3.221   4.750   2.357 -0.4912 -0.1709  0.2832
  126phy    C20 3391   3.315   4.655   2.442  0.5681 -0.5300  0.1058
  126phy    C18 3392   3.283   4.563   2.563  0.5991  0.0155  0.1159
  126phy    O01 3393   3.193   4.467   2.504  0.0126  0.0253 -0.2032
  126phy    H01 3394   3.217   4.448   2.416  0.7249 -0.2196  0.0318
  126phy    C19 3395   3.415   4.484   2.589 -0.2380  0.0976  0.0044
  126phy    C13 3396   3.214   4.632   2.693  0.4916 -0.0251 -0.1197
  126phy     H3 3397   3.137   4.705   2.656  0.8492 -0.8285 -2.5765
  126phy    O33 3398   3.305   4.720   2.767 -0.1042 -0.1849  0.0033
  126phy    H1B 3399   3.284   4.805   2.733  1.5255  0.1858 -0.1533
  126phy    C12 3400   3.127   4.539   2.784 -0.5016  0.4162 -0.1992
  126phy    O11 3401   3.030   4.464   2.712  0.0970 -0.2023 -0.1620
  126phy    H1A 3402   3.068   4.439   2.630  2.9828  0.3963  0.9093
  127phy    C35 3403   3.317   4.458   0.924  0.2799 -0.1197 -0.1022
  127phy    C33 3404   3.276   4.475   1.074  0.0591  0.5933  0.8528
  127phy    C34 3405   3.276   4.334   1.139  0.2126 -0.0544 -0.0589
  127phy    C32 3406   3.390   4.547   1.145 -0.3329  0.0889 -0.4727
  127phy    C31 3407   3.335   4.676   1.208 -0.2560  0.1692 -0.5805
  127phy    C30 3408   3.448   4.760   1.277  0.5089 -0.2773 -0.6567
  127phy    C28 3409   3.495   4.892   1.215  0.0019 -0.5107 -0.3577
  127phy    C29 3410   3.557   4.970   1.335 -0.1642 -0.7015  0.0844
  127phy    C27 3411   3.612   4.870   1.112  1.4414  0.1386  0.1168
  127phy    C26 3412   3.574   4.836   0.965 -0.0011  0.2555 -0.0189
  127phy    C25 3413   3.691   4.771   0.897 -0.2022  0.0551 -0.0029
  127phy    C23 3414   3.677   4.729   0.751  0.3777  0.1143 -0.2832
  127phy    C24 3415   3.804   4.760   0.677 -0.4263  0.1162 -0.1054
  127phy    C22 3416   3.630   4.580   0.741  0.3794 -0.5639  0.5810
  127phy    C21 3417   3.571   4.539   0.603  0.3034  0.2562 -0.8521
  127phy    C20 3418   3.513   4.396   0.594  0.0525 -0.7470 -0.4250
  127phy    C18 3419   3.444   4.353   0.460  0.4888 -0.1006  0.5137
  127phy    O01 3420   3.330   4.435   0.437  0.0549 -0.6475  0.1461
  127phy    H01 3421   3.287   4.412   0.357  1.3342  0.0518 -0.7633
  127phy    C19 3422   3.373   4.223   0.499  0.4403 -0.0914  0.4152
  127phy    C13 3423   3.538   4.341   0.327  0.0904  0.3820  0.4021
  127phy     H3 3424   3.638   4.380   0.359  0.7097 -0.5877 -0.3026
  127phy    O33 3425   3.591   4.215   0.278 -0.2540  0.0510 -0.1092
  127phy    H1B 3426   3.524   4.148   0.281  0.1018 -0.3010  0.1223
  127phy    C12 3427   3.545   4.458   0.227  0.3271 -0.0402  0.0986
  127phy    O11 3428   3.429   4.487   0.147 -0.2985  0.3567 -0.6577
  127phy    H1A 3429   3.455   4.525   0.065  1.0022  2.5051  0.6639
  128SOL     OW 3430   1.375   1.151   0.380  0.3789 -0.0140  0.3336
  128SOL    HW1 3431   1.425   1.209   0.323  0.1429  2.3277  2.3729
  128SOL    HW2 3432   1.294   1.135   0.331  0.0954 -0.7483  1.0105
  128SOL     MW 3433   1.371   1.156   0.366 -0.0027  0.0058  0.0051
  129SOL     OW 3434   0.106   3.001   2.929 -0.1085 -0.4933 -0.2133
  129SOL    HW1 3435   0.124   3.083   2.976  0.6727 -0.4764 -0.5151
  129SOL    HW2 3436   0.185   2.984   2.876 -0.4828 -0.8907 -0.6536
  129SOL     MW 3437   0.119   3.010   2.928 -0.0027  0.0058  0.0051
  130SOL     OW 3438   1.235   1.470   0.396  0.0254 -0.0343  0.0408
  130SOL    HW1 3439   1.150   1.428   0.384 -0.0123  0.2341 -0.6313
  130SOL    HW2 3440   1.270   1.414   0.466  0.1538  1.5426  1.3135
  130SOL     MW 3441   1.229   1.457   0.404 -0.0027  0.0058  0.0051
  131SOL     OW 3442   3.407   0.341   0.051  0.0170  0.2078  0.3722
  131SOL    HW1 3443   3.319   0.342   0.088 -0.1852 -0.5889 -0.0652
  131SOL    HW2 3444   3.436   0.432   0.058  1.1799 -0.1076 -0.1409
  131SOL     MW 3445   3.399   0.353   0.056 -0.0027  0.0058  0.0051
  132SOL     OW 3446   1.267   1.175   3.067 -0.3375 -0.2185 -0.2152
  132SOL    HW1 3447   1.251   1.269   3.074 -0.4961 -0.2347 -0.3576
  132SOL    HW2 3448   1.358   1.169   3.038 -0.0385 -0.6031  0.7696
  132SOL     MW 3449   1.277   1.186   3.064 -0.0027  0.0058  0.0051
  133SOL     OW 3450   2.287   0.513   2.890  0.0959  0.2367 -0.0815
  133SOL    HW1 3451   2.271   0.566   2.812 -0.6089  1.0295  0.5871
  133SOL    HW2 3452   2.379   0.531   2.908 -0.1232  0.3830  0.9653
  133SOL     MW 3453   2.297   0.522   2.882 -0.0027  0.0058  0.0051
  134SOL     OW 3454   2.059   0.568   2.538  0.3283  0.3135 -0.1864
  134SOL    HW1 3455   2.048   0.558   2.443 -1.7682  0.3314  0.0107
  134SOL    HW2 3456   1.975   0.561   2.582  0.9300 -1.3289  0.7586
  134SOL     MW 3457   2.046   0.566   2.531 -0.0027  0.0058  0.0051
  135SOL     OW 3458   3.942   2.448   0.189 -0.3737 -0.6043  0.0527
  135SOL    HW1 3459   4.000   2.472   0.261 -0.4293  0.1683 -0.1505
  135SOL    HW2 3460   3.941   2.528   0.137 -0.0197  0.1013  1.0925
  135SOL     MW 3461   3.949   2.462   0.192 -0.0027  0.0058  0.0051
  136SOL     OW 3462   2.038   0.592   3.017 -0.3143 -0.5593  0.0859
  136SOL    HW1 3463   2.046   0.683   2.988  4.3188 -0.2697  1.3217
  136SOL    HW2 3464   2.117   0.563   2.971  0.4604  0.5785  0.6482
  136SOL     MW 3465   2.050   0.601   3.007 -0.0027  0.0058  0.0051
  137SOL     OW 3466   4.883   4.905   2.963 -0.1173 -0.0842  0.6328
  137SOL    HW1 3467   4.926   4.864   2.888 -0.8920  0.6211 -0.2208
  137SOL    HW2 3468   4.925   4.855   3.033  0.9356 -2.1368 -1.3349
  137SOL     MW 3469   4.894   4.893   2.963 -0.0027  0.0058  0.0051
  138SOL     OW 3470   0.147   1.357   0.104  0.0646  0.5392 -0.1818
  138SOL    HW1 3471   0.075   1.324   0.050  0.2559  0.1901 -0.2298
  138SOL    HW2 3472   0.218   1.373   0.041  0.8396  0.9023  0.7458
  138SOL     MW 3473   0.147   1.355   0.088 -0.0027  0.0058  0.0051
  139SOL     OW 3474   0.845   4.206   2.959 -0.0645  0.3363  0.1663
  139SOL    HW1 3475   0.895   4.175   3.035  2.7537  0.3755 -1.5345
  139SOL    HW2 3476   0.914   4.217   2.893 -1.8895  0.0197 -1.8914
  139SOL     MW 3477   0.861   4.203   2.961 -0.0027  0.0058  0.0051
  140SOL     OW 3478   1.819   0.800   2.813  0.1335  0.2404  0.2444
  140SOL    HW1 3479   1.797   0.738   2.883  1.1607  0.9323  1.2084
  140SOL    HW2 3480   1.911   0.818   2.834  0.5240 -0.5475 -0.7131
  140SOL     MW 3481   1.829   0.794   2.825 -0.0027  0.0058  0.0051
  141SOL     OW 3482   3.322   2.093   2.669  0.1061  0.2434 -0.0567
  141SOL    HW1 3483   3.354   2.028   2.732 -0.1386 -1.4323 -1.5791
  141SOL    HW2 3484   3.251   2.140   2.712 -0.1985 -0.1656 -0.1075
  141SOL     MW 3485   3.317   2.091   2.683 -0.0027  0.0058  0.0051
  142SOL     OW 3486   0.851   4.650   2.443  0.1689  0.0450 -0.0599
  142SOL    HW1 3487   0.763   4.677   2.419  0.3473  0.5461 -0.1715
  142SOL    HW2 3488   0.874   4.591   2.371  0.2119  1.1217 -0.9635
  142SOL     MW 3489   0.843   4.646   2.430 -0.0027  0.0058  0.0051
  143SOL     OW 3490   1.744   5.102   2.672 -0.0515 -0.4905  0.2084
  143SOL    HW1 3491   1.778   5.185   2.704 -0.1729 -0.1899 -0.4094
  143SOL    HW2 3492   1.810   5.065   2.613 -1.5506 -2.7519 -0.1953
  143SOL     MW 3493   1.757   5.108   2.668 -0.0027  0.0058  0.0051
  144SOL     OW 3494   2.369   1.685   2.924 -0.0959  0.1733 -0.1429
  144SOL    HW1 3495   2.336   1.720   2.841 -1.6666 -0.1822  0.2991
  144SOL    HW2 3496   2.289   1.672   2.974  0.1607  1.5586  0.6697
  144SOL     MW 3497   2.354   1.688   2.920 -0.0027  0.0058  0.0051
  145SOL     OW 3498   4.869   4.525   2.981  0.1750 -0.2799  0.0072
  145SOL    HW1 3499   4.915   4.584   3.041 -0.2899 -2.1326  2.3597
  145SOL    HW2 3500   4.940   4.506   2.920 -1.3205  1.5759 -2.5418
  145SOL     MW 3501   4.884   4.530   2.981 -0.0027  0.0058  0.0051
  146SOL     OW 3502   0.589   4.734   2.408 -0.0198 -0.0953 -0.0298
  146SOL    HW1 3503   0.600   4.784   2.489  0.6562 -0.2236 -0.0369
  146SOL    HW2 3504   0.493   4.725   2.402 -0.0423 -1.0461  1.2108
  146SOL     MW 3505   0.577   4.739   2.418 -0.0027  0.0058  0.0051
  147SOL     OW 3506   4.498   2.736   0.498 -0.1856 -0.0981  0.1520
  147SOL    HW1 3507   4.535   2.650   0.476  0.8932  0.1994  0.7327
  147SOL    HW2 3508   4.403   2.726   0.492 -0.1978  0.3098 -0.4936
  147SOL     MW 3509   4.491   2.723   0.494 -0.0027  0.0058  0.0051
  148SOL     OW 3510   2.079   3.916   0.236  0.5184 -0.3588 -0.1774
  148SOL    HW1 3511   1.999   3.927   0.286  0.0980  0.1858 -0.9399
  148SOL    HW2 3512   2.130   3.984   0.280 -1.5038  1.0041  0.2053
  148SOL     MW 3513   2.075   3.927   0.248 -0.0027  0.0058  0.0051
  149SOL     OW 3514   0.901   4.480   2.687  0.2215 -0.4780 -0.4024
  149SOL    HW1 3515   0.858   4.523   2.613  0.1628  0.3779  0.1200
  149SOL    HW2 3516   0.919   4.548   2.752  1.0965  0.6095 -1.7179
  149SOL     MW 3517   0.898   4.495   2.686 -0.0027  0.0058  0.0051
  150SOL     OW 3518   3.287   2.550   0.370  0.1154 -0.0749  0.6414
  150SOL    HW1 3519   3.269   2.627   0.316 -0.8472 -0.6531  0.0991
  150SOL    HW2 3520   3.226   2.559   0.444  1.0985  1.3554  1.3170
  150SOL     MW 3521   3.276   2.562   0.373 -0.0027  0.0058  0.0051
  151SOL     OW 3522   4.340   0.203   2.830  0.1700  0.1101 -0.0971
  151SOL    HW1 3523   4.358   0.272   2.766  1.2748 -0.8474 -0.8586
  151SOL    HW2 3524   4.421   0.152   2.827 -0.4829 -0.9466 -0.0190
  151SOL     MW 3525   4.353   0.206   2.821 -0.0027  0.0058  0.0051
  152SOL     OW 3526   4.088   1.047   2.829 -0.1174  0.0092 -0.3975
  152SOL    HW1 3527   4.159   1.108   2.848  0.1922 -0.6567  0.6632
  152SOL    HW2 3528   4.037   1.102   2.770 -1.4325 -1.7005 -0.9549
  152SOL     MW 3529   4.090   1.062   2.824 -0.0027  0.0058  0.0051
  153SOL     OW 3530   2.102   1.863   2.527 -0.4532  0.4079 -0.2857
  153SOL    HW1 3531   2.076   1.803   2.458 -0.4885 -0.3540  0.3738
  153SOL    HW2 3532   2.018   1.883   2.568 -0.7092 -0.9835 -0.0869
  153SOL     MW 3533   2.088   1.858   2.523 -0.0027  0.0058  0.0051
  154SOL     OW 3534   2.253   0.234   2.845  0.5649 -0.0445  0.0975
  154SOL    HW1 3535   2.285   0.323   2.862 -0.6025  0.5910 -0.8449
  154SOL    HW2 3536   2.197   0.246   2.768  1.1985  0.4229 -0.2978
  154SOL     MW 3537   2.250   0.248   2.837 -0.0027  0.0058  0.0051
  155SOL     OW 3538   2.968   4.960   0.536  0.3033 -0.0484 -0.2224
  155SOL    HW1 3539   2.958   4.984   0.629 -0.7638 -0.6267 -0.1712
  155SOL    HW2 3540   3.063   4.951   0.525  0.2231  0.1705 -1.1069
  155SOL     MW 3541   2.979   4.962   0.547 -0.0027  0.0058  0.0051
  156SOL     OW 3542   1.013   4.871   2.570 -0.0602 -0.1444 -0.3659
  156SOL    HW1 3543   1.047   4.898   2.484 -1.7687 -1.5360 -1.5462
  156SOL    HW2 3544   0.964   4.796   2.538 -1.1668  0.7185 -0.7827
  156SOL     MW 3545   1.011   4.865   2.554 -0.0027  0.0058  0.0051
  157SOL     OW 3546   1.150   1.066   0.223  0.4562 -0.5390 -0.0706
  157SOL    HW1 3547   1.179   0.977   0.207 -0.7740 -1.1363  0.8394
  157SOL    HW2 3548   1.178   1.113   0.144 -1.0095 -1.4488 -1.1810
  157SOL     MW 3549   1.157   1.060   0.210 -0.0027  0.0058  0.0051
  158SOL     OW 3550   1.293   1.281   0.591 -0.0612  0.0279 -0.1404
  158SOL    HW1 3551   1.322   1.221   0.523 -0.8727 -2.1144  1.2655
  158SOL    HW2 3552   1.266   1.226   0.665 -0.8131  1.5589  0.7832
  158SOL     MW 3553   1.293   1.266   0.592 -0.0027  0.0058  0.0051
  159SOL     OW 3554   1.910   4.978   2.468  0.1052 -0.2813 -0.0200
  159SOL    HW1 3555   2.003   4.962   2.484  0.4269  0.0872 -1.4077
  159SOL    HW2 3556   1.874   4.890   2.461 -0.5372  0.0592 -1.3041
  159SOL     MW 3557   1.918   4.964   2.469 -0.0027  0.0058  0.0051
  160SOL     OW 3558   4.166   4.071   2.981 -0.6943  0.0239  0.3087
  160SOL    HW1 3559   4.114   3.991   2.977 -0.0453 -0.3603 -0.7815
  160SOL    HW2 3560   4.147   4.113   2.898  1.4084 -0.2245 -0.3768
  160SOL     MW 3561   4.157   4.066   2.970 -0.0027  0.0058  0.0051
  161SOL     OW 3562   4.583   2.339   3.066  0.0818 -0.1268  0.1053
  161SOL    HW1 3563   4.503   2.379   3.033  0.2098  0.2999  0.3169
  161SOL    HW2 3564   4.553   2.263   3.117 -1.1528 -0.1970 -0.6850
  161SOL     MW 3565   4.569   2.334   3.068 -0.0027  0.0058  0.0051
  162SOL     OW 3566   0.463   1.700   0.241  0.1485 -0.4107  0.3392
  162SOL    HW1 3567   0.371   1.675   0.245 -0.2474  0.9361  0.2286
  162SOL    HW2 3568   0.475   1.790   0.271  1.8650 -1.1173  2.0347
  162SOL     MW 3569   0.452   1.709   0.246 -0.0027  0.0058  0.0051
  163SOL     OW 3570   0.099   4.786   0.175  0.4508  0.6846  0.1081
  163SOL    HW1 3571   0.099   4.755   0.266 -0.7357  0.1884 -0.0473
  163SOL    HW2 3572   0.125   4.878   0.178  0.1718  0.8085 -1.0149
  163SOL     MW 3573   0.103   4.794   0.187 -0.0027  0.0058  0.0051
  164SOL     OW 3574   4.230   2.715   0.496 -0.1721  0.2105 -0.0902
  164SOL    HW1 3575   4.193   2.748   0.578  0.2811  0.2206  0.1112
  164SOL    HW2 3576   4.173   2.758   0.432 -0.6913  0.7991  0.7456
  164SOL     MW 3577   4.217   2.725   0.498 -0.0027  0.0058  0.0051
  165SOL     OW 3578   4.220   0.264   0.002  0.1477  0.2503  0.3218
  165SOL    HW1 3579   4.238   0.241  -0.089 -0.1031 -1.0141  0.5824
  165SOL    HW2 3580   4.143   0.320  -0.010  0.2684  0.2951 -0.2657
  165SOL     MW 3581   4.212   0.269  -0.012 -0.0027  0.0058  0.0051
  166SOL     OW 3582   2.245   0.709   2.694 -0.1355  0.1750 -0.1360
  166SOL    HW1 3583   2.254   0.797   2.658 -0.9697  0.3012 -0.0388
  166SOL    HW2 3584   2.178   0.667   2.641 -1.3881  0.1626  1.3954
  166SOL     MW 3585   2.238   0.715   2.682 -0.0027  0.0058  0.0051
  167SOL     OW 3586   4.510   0.310   0.015  0.1926  0.0787 -0.4110
  167SOL    HW1 3587   4.509   0.405   0.006 -2.9949  0.0209 -1.6738
  167SOL    HW2 3588   4.416   0.296   0.014  0.0937  0.2246  1.7223
  167SOL     MW 3589   4.498   0.320   0.013 -0.0027  0.0058  0.0051
  168SOL     OW 3590   0.765   2.826   3.030  0.0467 -0.4909 -0.1854
  168SOL    HW1 3591   0.689   2.884   3.017  1.5247  1.6262  0.1545
  168SOL    HW2 3592   0.836   2.861   2.977  1.8701 -2.6230  0.7262
  168SOL     MW 3593   0.764   2.839   3.021 -0.0027  0.0058  0.0051
  169SOL     OW 3594   2.121   2.822   0.422 -0.1264 -0.2912 -0.0767
  169SOL    HW1 3595   2.200   2.863   0.386 -0.3134  0.2395  0.1038
  169SOL    HW2 3596   2.136   2.730   0.400  0.2115 -0.2502 -0.0311
  169SOL     MW 3597   2.134   2.815   0.414 -0.0027  0.0058  0.0051
  170SOL     OW 3598   1.052   4.080   2.575  0.2884  0.5634  0.6853
  170SOL    HW1 3599   1.133   4.112   2.535  0.4981 -0.4580  0.2629
  170SOL    HW2 3600   0.988   4.112   2.512  0.4540 -0.7011 -0.1686
  170SOL     MW 3601   1.054   4.088   2.561 -0.0027  0.0058  0.0051
  171SOL     OW 3602   4.080   3.227   2.631 -0.2704  0.1776  0.3880
  171SOL    HW1 3603   4.139   3.299   2.652 -0.4051  0.0760  1.1249
  171SOL    HW2 3604   4.094   3.211   2.537  0.5156 -1.3859  0.7380
  171SOL     MW 3605   4.090   3.235   2.621 -0.0027  0.0058  0.0051
  172SOL     OW 3606   1.684   0.387   2.899 -1.1342 -0.3410  0.1704
  172SOL    HW1 3607   1.605   0.340   2.924 -0.8570 -1.3016 -0.6610
  172SOL    HW2 3608   1.696   0.464   2.953  0.4754  0.4033 -1.1550
  172SOL     MW 3609   1.675   0.391   2.909 -0.0027  0.0058  0.0051
  173SOL     OW 3610   0.947   1.734   0.375  0.4420 -0.2575 -0.1697
  173SOL    HW1 3611   0.961   1.723   0.281  1.4278 -1.5964  0.1052
  173SOL    HW2 3612   0.853   1.724   0.392  0.3366  1.3061  0.3550
  173SOL     MW 3613   0.936   1.731   0.365 -0.0027  0.0058  0.0051
  174SOL     OW 3614   2.374   1.964   2.375 -0.6952  0.1556 -0.2045
  174SOL    HW1 3615   2.284   1.933   2.385 -0.7492 -0.2525 -1.6808
  174SOL    HW2 3616   2.419   1.886   2.344  2.4649  1.6431  0.2526
  174SOL     MW 3617   2.368   1.950   2.372 -0.0027  0.0058  0.0051
  175SOL     OW 3618   2.619   2.257   2.910  0.5228 -0.2768 -0.2487
  175SOL    HW1 3619   2.665   2.318   2.968  0.2511 -1.5780  1.4020
  175SOL    HW2 3620   2.550   2.222   2.968  0.1912  1.1965  0.3065
  175SOL     MW 3621   2.616   2.260   2.926 -0.0027  0.0058  0.0051
  176SOL     OW 3622   2.607   3.244   0.247 -0.2394  0.1377  0.1896
  176SOL    HW1 3623   2.540   3.307   0.272 -0.4338 -0.7143  1.9509
  176SOL    HW2 3624   2.683   3.290   0.283 -1.2670  0.5322  1.9673
  176SOL     MW 3625   2.608   3.258   0.255 -0.0027  0.0058  0.0051
  177SOL     OW 3626   2.769   2.667   0.043 -0.3098 -0.0773  0.0262
  177SOL    HW1 3627   2.750   2.722   0.119 -0.5646  0.4359 -0.4005
  177SOL    HW2 3628   2.767   2.728  -0.030 -1.0148  0.7171  0.6895
  177SOL     MW 3629   2.766   2.682   0.043 -0.0027  0.0058  0.0051
  178SOL     OW 3630   1.130   3.018   0.034 -0.4109  0.3399 -0.5527
  178SOL    HW1 3631   1.086   2.962   0.098  0.0977 -2.1418 -2.2323
  178SOL    HW2 3632   1.129   3.102   0.080 -1.0323  0.9184 -1.5911
  178SOL     MW 3633   1.124   3.022   0.048 -0.0027  0.0058  0.0051
  179SOL     OW 3634   3.853   3.067   2.966 -0.0505  0.0110  0.4302
  179SOL    HW1 3635   3.814   3.136   2.912 -1.3570 -2.1636 -1.6040
  179SOL    HW2 3636   3.806   2.987   2.946  1.3432 -0.5470 -0.8285
  179SOL     MW 3637   3.842   3.066   2.957 -0.0027  0.0058  0.0051
  180SOL     OW 3638   2.503   2.915   2.980  0.5808 -0.1953  0.3469
  180SOL    HW1 3639   2.502   2.933   3.074 -0.2624  2.6544 -0.1160
  180SOL    HW2 3640   2.455   2.833   2.977  0.7726 -0.4251  2.2807
  180SOL     MW 3641   2.497   2.907   2.992 -0.0027  0.0058  0.0051
  181SOL     OW 3642   1.504   1.316   0.207  0.0768  0.0466 -0.0602
  181SOL    HW1 3643   1.555   1.393   0.232 -0.3165  0.4801 -0.5735
  181SOL    HW2 3644   1.427   1.355   0.166  0.8382 -0.0514 -1.6430
  181SOL     MW 3645   1.500   1.331   0.205 -0.0027  0.0058  0.0051
  182SOL     OW 3646   3.371   2.456   0.030 -0.0511 -0.4778  0.0875
  182SOL    HW1 3647   3.344   2.529  -0.025 -1.2706  0.3356  1.6717
  182SOL    HW2 3648   3.408   2.398  -0.037  3.1051  1.0895  0.2807
  182SOL     MW 3649   3.372   2.458   0.014 -0.0027  0.0058  0.0051
  183SOL     OW 3650   0.502   1.479   0.091 -0.0431 -0.1673  0.0108
  183SOL    HW1 3651   0.499   1.562   0.139 -0.7329 -0.2536  0.1314
  183SOL    HW2 3652   0.551   1.425   0.153 -0.4474  0.0074  0.4940
  183SOL     MW 3653   0.508   1.483   0.106 -0.0027  0.0058  0.0051
  184SOL     OW 3654   5.049   1.956   0.430  0.1935  0.2000 -0.3489
  184SOL    HW1 3655   5.095   2.005   0.498  0.5133 -1.3562  0.6113
  184SOL    HW2 3656   5.049   2.014   0.353 -1.3447  0.6469 -0.0347
  184SOL     MW 3657   5.055   1.970   0.428 -0.0027  0.0058  0.0051
  185SOL     OW 3658   2.334   1.739   2.651 -0.3145  0.1004 -0.3203
  185SOL    HW1 3659   2.255   1.772   2.607 -0.0562  0.2123 -0.7130
  185SOL    HW2 3660   2.397   1.809   2.634 -0.3473  0.0744 -0.5518
  185SOL     MW 3661   2.332   1.753   2.643 -0.0027  0.0058  0.0051
  186SOL     OW 3662   1.807   1.966   2.622  0.1367  0.2997 -0.3603
  186SOL    HW1 3663   1.732   2.010   2.583  0.4994  1.2162 -0.0429
  186SOL    HW2 3664   1.785   1.974   2.715  1.9590  1.0554  0.0506
  186SOL     MW 3665   1.794   1.973   2.629 -0.0027  0.0058  0.0051
  187SOL     OW 3666   2.747   1.981   2.566 -0.0067  0.2305 -0.0201
  187SOL    HW1 3667   2.660   1.968   2.602 -0.3676 -1.4090 -1.3314
  187SOL    HW2 3668   2.728   2.018   2.480 -0.7177  0.7927  0.3704
  187SOL     MW 3669   2.733   1.984   2.559 -0.0027  0.0058  0.0051
  188SOL     OW 3670   4.321   3.060   0.450  0.0291 -0.3764  0.1595
  188SOL    HW1 3671   4.348   3.033   0.538 -1.2471  0.5890  0.8725
  188SOL    HW2 3672   4.373   3.010   0.387  0.2970 -0.9953  0.8520
  188SOL     MW 3673   4.331   3.050   0.453 -0.0027  0.0058  0.0051
  189SOL     OW 3674   3.192   2.342   0.176 -0.3318  0.0935 -0.2128
  189SOL    HW1 3675   3.257   2.386   0.121 -0.6389 -0.5615 -1.1171
  189SOL    HW2 3676   3.221   2.375   0.261  0.1841 -1.2066  0.1431
  189SOL     MW 3677   3.204   2.352   0.180 -0.0027  0.0058  0.0051
  190SOL     OW 3678   0.566   1.946   0.345 -0.0407 -0.2662  0.2442
  190SOL    HW1 3679   0.513   2.012   0.389 -1.0255 -1.0732  0.2989
  190SOL    HW2 3680   0.581   1.981   0.257  0.7200  1.9051  1.1785
  190SOL     MW 3681   0.561   1.959   0.339 -0.0027  0.0058  0.0051
  191SOL     OW 3682   0.503   3.471   0.141 -0.0922  0.3782 -0.9316
  191SOL    HW1 3683   0.510   3.470   0.046 -2.1336  1.0155 -1.1352
  191SOL    HW2 3684   0.410   3.485   0.157 -0.4830 -2.6268 -0.0952
  191SOL     MW 3685   0.492   3.473   0.131 -0.0027  0.0058  0.0051
  192SOL     OW 3686   3.729   2.808   3.020  0.0794  0.1865 -0.4574
  192SOL    HW1 3687   3.806   2.774   3.064 -0.7090  0.9076  1.6052
  192SOL    HW2 3688   3.662   2.795   3.087  0.8786 -0.3665  0.2583
  192SOL     MW 3689   3.730   2.802   3.035 -0.0027  0.0058  0.0051
  193SOL     OW 3690   2.758   2.392   0.023  0.0964 -0.0193  0.2967
  193SOL    HW1 3691   2.765   2.484   0.047  0.1311 -0.3324  1.5478
  193SOL    HW2 3692   2.848   2.358   0.019 -0.2847 -1.0438  0.1976
  193SOL     MW 3693   2.771   2.399   0.026 -0.0027  0.0058  0.0051
  194SOL     OW 3694   5.052   2.113   0.214  0.3542 -0.6347  0.3149
  194SOL    HW1 3695   5.034   2.096   0.122  0.6148 -0.7334  0.2810
  194SOL    HW2 3696   5.112   2.188   0.213  1.2480 -1.3282  0.8936
  194SOL     MW 3697   5.057   2.121   0.202 -0.0027  0.0058  0.0051
  195SOL     OW 3698   4.302   3.092   2.958 -0.1984 -0.3258  0.3132
  195SOL    HW1 3699   4.274   3.184   2.953  1.1041  0.1577  1.2631
  195SOL    HW2 3700   4.242   3.063   2.888  1.9412  1.9420 -2.7478
  195SOL     MW 3701   4.290   3.101   2.948 -0.0027  0.0058  0.0051
  196SOL     OW 3702   4.455   2.883   0.272  0.1147  0.4362  0.0148
  196SOL    HW1 3703   4.525   2.863   0.209 -0.9099 -0.5495 -0.8572
  196SOL    HW2 3704   4.479   2.835   0.352  0.0305  0.2040 -0.0991
  196SOL     MW 3705   4.468   2.874   0.274 -0.0027  0.0058  0.0051
  197SOL     OW 3706   0.676   1.712   0.441 -0.5578  0.4763 -0.1853
  197SOL    HW1 3707   0.620   1.678   0.372 -0.1344 -0.6753  0.0227
  197SOL    HW2 3708   0.658   1.806   0.439 -0.8373  0.4123 -1.0017
  197SOL     MW 3709   0.666   1.720   0.432 -0.0027  0.0058  0.0051
  198SOL     OW 3710   1.407   2.516   2.912  0.1299 -0.3357  0.2922
  198SOL    HW1 3711   1.363   2.530   2.995 -0.4787  0.2844 -0.1233
  198SOL    HW2 3712   1.389   2.602   2.873  0.9615  0.0247  0.6782
  198SOL     MW 3713   1.399   2.530   2.918 -0.0027  0.0058  0.0051
  199SOL     OW 3714   4.825   2.248   0.261 -0.0074 -0.1030 -0.1646
  199SOL    HW1 3715   4.850   2.321   0.204 -0.2949 -0.8416 -1.2677
  199SOL    HW2 3716   4.906   2.197   0.262  0.0971  0.0618 -0.1749
  199SOL     MW 3717   4.839   2.251   0.253 -0.0027  0.0058  0.0051
  200SOL     OW 3718   4.935   1.494   2.907  0.1719  0.5255  0.3691
  200SOL    HW1 3719   4.937   1.588   2.925 -1.3508  0.9386 -1.3032
  200SOL    HW2 3720   5.016   1.474   2.860 -1.2979  0.5336 -2.3704
  200SOL     MW 3721   4.946   1.504   2.903 -0.0027  0.0058  0.0051
  201SOL     OW 3722   4.714   4.526   2.466 -0.0543 -0.2256  0.2573
  201SOL    HW1 3723   4.651   4.522   2.538  0.8441  1.3359  1.1919
  201SOL    HW2 3724   4.705   4.439   2.427 -2.9152  0.2825 -0.4194
  201SOL     MW 3725   4.705   4.514   2.470 -0.0027  0.0058  0.0051
  202SOL     OW 3726   1.280   1.431   0.124 -0.5052 -0.1591  0.1728
  202SOL    HW1 3727   1.314   1.518   0.100  0.1706 -0.4472  0.0412
  202SOL    HW2 3728   1.261   1.437   0.217 -1.4453  1.4213 -0.0821
  202SOL     MW 3729   1.282   1.443   0.133 -0.0027  0.0058  0.0051
  203SOL     OW 3730   2.821   0.930   2.975 -0.1718  0.2003  0.3340
  203SOL    HW1 3731   2.885   0.991   3.012 -0.5437  0.8532 -0.0747
  203SOL    HW2 3732   2.752   0.947   3.039 -0.7464  1.0520 -0.4831
  203SOL     MW 3733   2.821   0.940   2.988 -0.0027  0.0058  0.0051
  204SOL     OW 3734   2.524   1.911   2.950  0.7739  0.0831  0.3192
  204SOL    HW1 3735   2.476   1.828   2.947 -0.7652  0.9529 -1.2078
  204SOL    HW2 3736   2.613   1.880   2.933  0.3836 -0.9783  0.1267
  204SOL     MW 3737   2.529   1.896   2.947 -0.0027  0.0058  0.0051
  205SOL     OW 3738   4.754   1.675   0.237  0.2310  0.0902 -0.4339
  205SOL    HW1 3739   4.725   1.744   0.176  0.0970 -0.0603 -0.5416
  205SOL    HW2 3740   4.707   1.600   0.200  1.6636 -1.3698  0.6071
  205SOL     MW 3741   4.744   1.674   0.224 -0.0027  0.0058  0.0051
  206SOL     OW 3742   2.443   2.138   0.012 -0.1944  0.1955  0.7645
  206SOL    HW1 3743   2.471   2.054  -0.024  0.9950  0.9920 -0.2471
  206SOL    HW2 3744   2.499   2.147   0.089 -2.1479  0.4635  2.2497
  206SOL     MW 3745   2.454   2.128   0.018 -0.0027  0.0058  0.0051
  207SOL     OW 3746   1.403   2.203   3.057  0.2414  0.6342 -0.0744
  207SOL    HW1 3747   1.383   2.153   2.978  0.3641  0.4124  0.0340
  207SOL    HW2 3748   1.485   2.163   3.085  0.4222  0.5746 -0.6825
  207SOL     MW 3749   1.411   2.191   3.050 -0.0027  0.0058  0.0051
  208SOL     OW 3750   2.510   1.955   2.692  0.1623  0.3258  0.1318
  208SOL    HW1 3751   2.470   2.042   2.697  1.3540  1.1224 -2.3495
  208SOL    HW2 3752   2.506   1.922   2.782 -3.4997 -1.1979 -0.3705
  208SOL     MW 3753   2.504   1.962   2.705 -0.0027  0.0058  0.0051
  209SOL     OW 3754   1.161   3.297   0.141 -0.1483  0.1545  0.0534
  209SOL    HW1 3755   1.250   3.323   0.164 -0.3733  0.2112  0.8945
  209SOL    HW2 3756   1.110   3.376   0.158 -0.0892 -0.1250  1.7576
  209SOL     MW 3757   1.166   3.311   0.146 -0.0027  0.0058  0.0051
  210SOL     OW 3758   4.956   3.109   2.869 -0.1040 -0.0222 -0.2089
  210SOL    HW1 3759   5.035   3.055   2.871 -0.0160  0.1369  1.0022
  210SOL    HW2 3760   4.919   3.097   2.781 -0.4301 -0.3613 -0.0331
  210SOL     MW 3761   4.961   3.100   2.857 -0.0027  0.0058  0.0051
  211SOL     OW 3762   4.827   0.051   3.024 -0.0208 -0.4583 -0.2010
  211SOL    HW1 3763   4.909   0.093   2.998 -0.6636 -0.5061 -2.5102
  211SOL    HW2 3764   4.849  -0.040   3.004 -1.9006 -1.1146  0.5686
  211SOL     MW 3765   4.841   0.044   3.018 -0.0027  0.0058  0.0051
  212SOL     OW 3766   1.905   0.039   3.053 -0.5451  0.0781  0.1527
  212SOL    HW1 3767   1.885   0.104   3.120 -1.4837 -0.9151  0.8786
  212SOL    HW2 3768   1.892   0.083   2.970 -2.5550 -0.8108 -0.0589
  212SOL     MW 3769   1.901   0.053   3.051 -0.0027  0.0058  0.0051
  213SOL     OW 3770   1.918   3.308   0.063 -0.0795 -0.6472 -0.2817
  213SOL    HW1 3771   1.849   3.323  -0.001 -2.0853 -0.1421  1.8546
  213SOL    HW2 3772   1.893   3.221   0.094  0.5634 -1.3092 -1.5204
  213SOL     MW 3773   1.906   3.299   0.059 -0.0027  0.0058  0.0051
  214SOL     OW 3774   1.289   4.228   2.544  0.3892  0.0281  0.0425
  214SOL    HW1 3775   1.379   4.222   2.514  0.5844 -0.3512  0.6840
  214SOL    HW2 3776   1.286   4.309   2.594 -0.1792 -0.2838  0.5333
  214SOL     MW 3777   1.300   4.238   2.547 -0.0027  0.0058  0.0051
  215SOL     OW 3778   4.255   2.908   0.075 -0.0618  0.0271  0.1154
  215SOL    HW1 3779   4.280   2.979   0.016 -0.5263 -0.5382 -0.7830
  215SOL    HW2 3780   4.328   2.909   0.137  1.3106  0.5113 -1.4450
  215SOL     MW 3781   4.268   2.918   0.075 -0.0027  0.0058  0.0051
  216SOL     OW 3782   1.872   4.078   0.362  0.0281 -0.1858 -0.8390
  216SOL    HW1 3783   1.897   4.163   0.325 -1.1596  0.5796  0.0182
  216SOL    HW2 3784   1.810   4.041   0.300 -1.8998 -0.0488  0.8649
  216SOL     MW 3785   1.867   4.084   0.349 -0.0027  0.0058  0.0051
  217SOL     OW 3786   0.245   3.618   3.024 -0.0126 -0.1039 -0.0611
  217SOL    HW1 3787   0.273   3.709   3.034 -0.6328 -0.1152  2.1303
  217SOL    HW2 3788   0.152   3.628   3.003  0.0061  1.4621  0.4744
  217SOL     MW 3789   0.237   3.632   3.022 -0.0027  0.0058  0.0051
  218SOL     OW 3790   0.667   3.717   2.916 -0.0343  0.4926  0.2733
  218SOL    HW1 3791   0.721   3.789   2.949  0.3205 -0.2089  1.2494
  218SOL    HW2 3792   0.706   3.687   2.834 -2.5590 -1.4703 -0.3361
  218SOL     MW 3793   0.679   3.723   2.909 -0.0027  0.0058  0.0051
  219SOL     OW 3794   3.576   0.126   0.037 -0.0156  0.3962  0.3989
  219SOL    HW1 3795   3.530   0.209   0.047 -0.5679  0.0853  0.5422
  219SOL    HW2 3796   3.529   0.074   0.103  0.7119  1.6014  1.9160
  219SOL     MW 3797   3.563   0.130   0.047 -0.0027  0.0058  0.0051
  220SOL     OW 3798   0.666   1.468   0.626 -0.1065 -0.5953 -0.0948
  220SOL    HW1 3799   0.683   1.549   0.578 -0.9106  0.4958  1.4043
  220SOL    HW2 3800   0.666   1.497   0.717  1.7493 -2.0254  0.4335
  220SOL     MW 3801   0.668   1.483   0.631 -0.0027  0.0058  0.0051
  221SOL     OW 3802   2.440   3.786   0.550  0.0052  0.1952  0.1250
  221SOL    HW1 3803   2.362   3.758   0.502 -1.4929  0.5683  2.1990
  221SOL    HW2 3804   2.400   3.823   0.628  1.2514 -1.2232  1.5258
  221SOL     MW 3805   2.425   3.787   0.554 -0.0027  0.0058  0.0051
  222SOL     OW 3806   3.552   2.745   0.134  0.3997 -0.4646  0.0765
  222SOL    HW1 3807   3.552   2.661   0.179 -0.0779 -0.3080  0.3803
  222SOL    HW2 3808   3.467   2.779   0.160  0.4457 -0.2686 -0.0269
  222SOL     MW 3809   3.541   2.739   0.143 -0.0027  0.0058  0.0051
  223SOL     OW 3810   0.852   3.923   2.942  0.3368 -0.0415  0.0382
  223SOL    HW1 3811   0.895   3.884   2.867  0.6372 -1.3964  0.8805
  223SOL    HW2 3812   0.809   4.002   2.909 -0.7036 -0.6810 -0.1909
  223SOL     MW 3813   0.852   3.928   2.928 -0.0027  0.0058  0.0051
  224SOL     OW 3814   1.767   3.957   2.785  0.2530  0.2715 -0.0689
  224SOL    HW1 3815   1.798   4.024   2.726  0.0265 -1.3905 -2.1960
  224SOL    HW2 3816   1.830   3.885   2.774 -0.6998 -0.6076 -0.0248
  224SOL     MW 3817   1.779   3.956   2.776 -0.0027  0.0058  0.0051
  225SOL     OW 3818   1.899   4.743   2.756  0.5368  0.3727 -0.4058
  225SOL    HW1 3819   1.824   4.790   2.793  0.4600 -1.1739  1.5369
  225SOL    HW2 3820   1.975   4.770   2.808  0.4777 -0.1494 -0.0473
  225SOL     MW 3821   1.899   4.753   2.767 -0.0027  0.0058  0.0051
  226SOL     OW 3822   4.388   0.037   0.314  0.3005 -0.1853  0.3190
  226SOL    HW1 3823   4.454   0.100   0.284 -0.0680 -0.1591 -0.4805
  226SOL    HW2 3824   4.377   0.058   0.406  0.9672  1.0375  0.1362
  226SOL     MW 3825   4.395   0.048   0.322 -0.0027  0.0058  0.0051
  227SOL     OW 3826   2.301   4.487   0.068 -0.0281 -0.0314  0.1395
  227SOL    HW1 3827   2.210   4.466   0.050  0.2402 -1.6533  0.5172
  227SOL    HW2 3828   2.293   4.547   0.142  1.0877  0.9827 -0.5303
  227SOL     MW 3829   2.288   4.492   0.076 -0.0027  0.0058  0.0051
  228SOL     OW 3830   2.181   3.755   0.429 -0.0806 -0.1538  0.5975
  228SOL    HW1 3831   2.163   3.801   0.347  1.1435 -0.7365 -0.0310
  228SOL    HW2 3832   2.138   3.810   0.494 -0.2431 -0.1537  0.4912
  228SOL     MW 3833   2.173   3.768   0.426 -0.0027  0.0058  0.0051
  229SOL     OW 3834   2.104   4.069   3.081  0.3923 -0.5025  0.0315
  229SOL    HW1 3835   2.131   4.005   3.015 -2.1836  0.0909 -1.7600
  229SOL    HW2 3836   2.103   4.017   3.161  0.8513 -0.4295  0.0810
  229SOL     MW 3837   2.107   4.053   3.083 -0.0027  0.0058  0.0051
  230SOL     OW 3838   2.184   0.043   3.048 -0.1307  0.2737 -0.0094
  230SOL    HW1 3839   2.197   0.114   2.985  0.3212 -2.0326 -2.7059
  230SOL    HW2 3840   2.089   0.044   3.056 -0.3387  1.6485 -1.9489
  230SOL     MW 3841   2.173   0.053   3.041 -0.0027  0.0058  0.0051
  231SOL     OW 3842   4.330   2.720   2.753  0.5551  0.0467  0.7554
  231SOL    HW1 3843   4.270   2.744   2.683  1.4024  0.3726  0.1254
  231SOL    HW2 3844   4.364   2.635   2.723  0.6343  0.4376 -0.2964
  231SOL     MW 3845   4.327   2.712   2.740 -0.0027  0.0058  0.0051
  232SOL     OW 3846   2.632   2.225   0.197  0.1341 -0.6040 -0.0659
  232SOL    HW1 3847   2.586   2.287   0.254 -0.1916  1.0543 -2.0065
  232SOL    HW2 3848   2.668   2.292   0.139 -0.0655 -0.8637 -0.5007
  232SOL     MW 3849   2.631   2.242   0.197 -0.0027  0.0058  0.0051
  233SOL     OW 3850   0.924   4.659   2.899  0.2385 -0.1317  0.2670
  233SOL    HW1 3851   0.940   4.592   2.966 -0.2974 -0.6138 -0.0753
  233SOL    HW2 3852   1.004   4.710   2.892  0.5317 -0.5911  0.2196
  233SOL     MW 3853   0.936   4.657   2.907 -0.0027  0.0058  0.0051
  234SOL     OW 3854   1.901   4.664   2.508 -0.2728  0.4816 -0.1510
  234SOL    HW1 3855   1.808   4.642   2.512 -0.6601  1.7812 -1.2060
  234SOL    HW2 3856   1.905   4.697   2.598  1.0093 -2.1210  0.8413
  234SOL     MW 3857   1.889   4.666   2.521 -0.0027  0.0058  0.0051
  235SOL     OW 3858   1.802   3.097   0.202  0.3040 -0.0646  0.0569
  235SOL    HW1 3859   1.869   3.029   0.189 -0.5770 -1.5065  2.5355
  235SOL    HW2 3860   1.793   3.093   0.297 -1.4972 -2.5202 -0.1221
  235SOL     MW 3861   1.809   3.088   0.213 -0.0027  0.0058  0.0051
  236SOL     OW 3862   2.047   4.403   0.044  0.6977  0.0396  0.0549
  236SOL    HW1 3863   2.017   4.331  -0.012  0.6430 -0.7033  0.9996
  236SOL    HW2 3864   1.994   4.480   0.024  3.7918  2.1975 -0.3718
  236SOL     MW 3865   2.036   4.403   0.034 -0.0027  0.0058  0.0051
  237SOL     OW 3866   3.563   4.846   0.082  0.0480 -0.1282 -0.3028
  237SOL    HW1 3867   3.634   4.879   0.026 -0.1385  0.6041 -0.1176
  237SOL    HW2 3868   3.513   4.789   0.024 -1.5853  1.6376 -0.7540
  237SOL     MW 3869   3.566   4.843   0.067 -0.0027  0.0058  0.0051
  238SOL     OW 3870   4.117   1.404   0.040 -0.3921  0.4108 -0.1057
  238SOL    HW1 3871   4.058   1.338   0.075  1.8033 -1.0245  1.1196
  238SOL    HW2 3872   4.071   1.488   0.045  1.7091  1.5940  1.3822
  238SOL     MW 3873   4.103   1.406   0.045 -0.0027  0.0058  0.0051
  239SOL     OW 3874   4.925   0.796   0.036  0.0077  0.3919  0.4857
  239SOL    HW1 3875   4.992   0.833   0.094  0.7957 -2.2557  1.4138
  239SOL    HW2 3876   4.906   0.866  -0.027 -2.7531 -0.1181  0.6413
  239SOL     MW 3877   4.932   0.810   0.035 -0.0027  0.0058  0.0051
  240SOL     OW 3878   2.999   1.117   3.058  0.2705  0.6161 -0.0656
  240SOL    HW1 3879   3.032   1.174   2.988 -0.4124  1.2932  0.1428
  240SOL    HW2 3880   3.068   1.052   3.061 -0.5253 -0.2561 -0.2868
  240SOL     MW 3881   3.012   1.116   3.049 -0.0027  0.0058  0.0051
  241SOL     OW 3882   2.333   1.497   2.538  0.0761 -0.1837  0.3760
  241SOL    HW1 3883   2.369   1.431   2.597  1.1375  0.3859  0.3825
  241SOL    HW2 3884   2.350   1.577   2.588 -0.9424 -0.0925  0.5965
  241SOL     MW 3885   2.340   1.499   2.552 -0.0027  0.0058  0.0051
  242SOL     OW 3886   3.809   3.400   0.084 -0.0957 -0.2482  0.2295
  242SOL    HW1 3887   3.846   3.432   0.166  2.1917 -2.0042 -0.0173
  242SOL    HW2 3888   3.739   3.461   0.063  1.5707  1.7203  0.1051
  242SOL     MW 3889   3.805   3.412   0.092 -0.0027  0.0058  0.0051
  243SOL     OW 3890   4.835   0.064   0.222  0.1475 -0.6653  0.2313
  243SOL    HW1 3891   4.836   0.080   0.127  0.5788 -1.1750  0.1412
  243SOL    HW2 3892   4.877   0.141   0.261 -0.6520 -0.5174  0.8206
  243SOL     MW 3893   4.841   0.076   0.214 -0.0027  0.0058  0.0051
  244SOL     OW 3894   3.825   0.214   3.027  0.4333  0.3726  0.0179
  244SOL    HW1 3895   3.743   0.193   3.072  0.3937  1.4954  0.5065
  244SOL    HW2 3896   3.884   0.143   3.052  0.1443  0.1677  0.1257
  244SOL     MW 3897   3.822   0.202   3.036 -0.0027  0.0058  0.0051
  245SOL     OW 3898   1.765   0.622   3.028 -0.5327  0.2972 -0.1793
  245SOL    HW1 3899   1.852   0.600   3.060 -0.1088 -1.1981 -2.1497
  245SOL    HW2 3900   1.725   0.666   3.103  2.1663  0.6817  1.1368
  245SOL     MW 3901   1.771   0.625   3.042 -0.0027  0.0058  0.0051
  246SOL     OW 3902   2.224   4.969   0.216 -0.2896 -0.0046 -0.0328
  246SOL    HW1 3903   2.212   5.027   0.140  0.8186  0.8405  0.3963
  246SOL    HW2 3904   2.274   5.025   0.275 -0.7055 -0.3049  0.6167
  246SOL     MW 3905   2.229   4.984   0.214 -0.0027  0.0058  0.0051
  247SOL     OW 3906   4.653   0.212   2.611 -0.5389  0.1469 -0.2089
  247SOL    HW1 3907   4.733   0.164   2.590 -0.1389  0.6768  0.1012
  247SOL    HW2 3908   4.645   0.210   2.706  2.5847  0.0644  0.1461
  247SOL     MW 3909   4.662   0.206   2.620 -0.0027  0.0058  0.0051
  248SOL     OW 3910   3.437   0.811   2.821 -0.1529  0.4625  0.4427
  248SOL    HW1 3911   3.343   0.828   2.808 -0.4037 -0.1865  1.3228
  248SOL    HW2 3912   3.437   0.715   2.818 -2.3033  0.3812  1.1363
  248SOL     MW 3913   3.425   0.800   2.819 -0.0027  0.0058  0.0051
  249SOL     OW 3914   3.145   4.681   0.072 -0.6538  0.5432 -0.4473
  249SOL    HW1 3915   3.114   4.717   0.155  0.3973  0.8822 -0.1886
  249SOL    HW2 3916   3.082   4.610   0.061 -1.4042  0.8388  1.5221
  249SOL     MW 3917   3.133   4.676   0.081 -0.0027  0.0058  0.0051
  250SOL     OW 3918   3.800   0.534   2.445  0.7483 -0.5147 -0.0050
  250SOL    HW1 3919   3.800   0.506   2.353 -1.2436 -1.0358  0.1262
  250SOL    HW2 3920   3.782   0.628   2.435 -0.0852 -0.7521 -0.8866
  250SOL     MW 3921   3.798   0.543   2.431 -0.0027  0.0058  0.0051
  251SOL     OW 3922   3.084   1.251   2.846 -0.1278 -0.0244 -0.1442
  251SOL    HW1 3923   3.093   1.336   2.888 -0.1216 -0.1728  0.1574
  251SOL    HW2 3924   3.041   1.266   2.762  2.0116 -1.1501 -1.5272
  251SOL     MW 3925   3.080   1.264   2.840 -0.0027  0.0058  0.0051
  252SOL     OW 3926   1.864   0.182   2.818 -0.0136 -0.2268 -0.5157
  252SOL    HW1 3927   1.937   0.231   2.780  0.1434  0.2943  0.4505
  252SOL    HW2 3928   1.818   0.250   2.866  0.5370  0.2398 -0.6320
  252SOL     MW 3929   1.868   0.198   2.819 -0.0027  0.0058  0.0051
  253SOL     OW 3930   3.420   1.408   2.848  0.3872  0.0201  0.0058
  253SOL    HW1 3931   3.381   1.446   2.927  0.5468  0.4106 -0.1021
  253SOL    HW2 3932   3.389   1.466   2.779 -0.4869 -0.8867 -0.3892
  253SOL     MW 3933   3.411   1.420   2.850 -0.0027  0.0058  0.0051
  254SOL     OW 3934   3.467   0.641   0.073  0.1001 -0.1827  0.4608
  254SOL    HW1 3935   3.493   0.719   0.122 -1.4863  0.2845  0.6138
  254SOL    HW2 3936   3.533   0.630   0.004 -0.0110  1.2291  0.1082
  254SOL     MW 3937   3.479   0.650   0.071 -0.0027  0.0058  0.0051
  255SOL     OW 3938   4.293   4.474   2.740 -0.5369 -0.1824 -0.4042
  255SOL    HW1 3939   4.385   4.489   2.717 -0.4044  1.5737  1.0221
  255SOL    HW2 3940   4.270   4.556   2.784 -2.3438  0.3264 -2.1752
  255SOL     MW 3941   4.302   4.487   2.743 -0.0027  0.0058  0.0051
  256SOL     OW 3942   2.904   0.086   0.365  0.0290  0.2836 -0.0800
  256SOL    HW1 3943   2.965   0.155   0.387  0.3631 -0.3229  0.9668
  256SOL    HW2 3944   2.941   0.009   0.408  0.3989  1.0930  1.0989
  256SOL     MW 3945   2.917   0.085   0.373 -0.0027  0.0058  0.0051
  257SOL     OW 3946   1.829   0.546   2.704 -0.5730 -0.0214  0.1988
  257SOL    HW1 3947   1.822   0.635   2.738  1.7690 -0.2501  1.4875
  257SOL    HW2 3948   1.760   0.496   2.749 -1.2871 -1.1248 -1.9700
  257SOL     MW 3949   1.819   0.551   2.715 -0.0027  0.0058  0.0051
  258SOL     OW 3950   2.813   2.049   0.083  0.2120  0.0930  0.5038
  258SOL    HW1 3951   2.753   2.096   0.141 -0.4102  0.7877 -0.6602
  258SOL    HW2 3952   2.882   2.112   0.065  0.6551 -0.6316 -0.4522
  258SOL     MW 3953   2.814   2.063   0.088 -0.0027  0.0058  0.0051
  259SOL     OW 3954   3.731   5.016   2.735  0.0422 -0.3287 -0.0348
  259SOL    HW1 3955   3.758   5.105   2.758 -1.0910 -0.3903  1.6446
  259SOL    HW2 3956   3.816   4.979   2.709 -0.6910 -1.2878 -1.2152
  259SOL     MW 3957   3.746   5.022   2.734 -0.0027  0.0058  0.0051
  260SOL     OW 3958   2.597   4.671   0.297 -0.3836  0.1863 -0.1491
  260SOL    HW1 3959   2.669   4.721   0.335 -1.4346  1.4710  0.2132
  260SOL    HW2 3960   2.638   4.592   0.261  0.2292 -0.0046  0.9107
  260SOL     MW 3961   2.612   4.667   0.297 -0.0027  0.0058  0.0051
  261SOL     OW 3962   2.322   2.988   0.337 -0.2361  0.5825  0.1629
  261SOL    HW1 3963   2.342   3.067   0.387 -1.1114  2.1838 -1.8705
  261SOL    HW2 3964   2.405   2.966   0.295 -0.9216 -1.5514 -0.2060
  261SOL     MW 3965   2.336   2.996   0.338 -0.0027  0.0058  0.0051
  262SOL     OW 3966   0.616   0.092   2.572  0.1887 -0.0286 -0.5120
  262SOL    HW1 3967   0.691   0.077   2.514  0.8482 -0.8720  0.5067
  262SOL    HW2 3968   0.551   0.119   2.508 -0.2024 -2.5026 -1.2837
  262SOL     MW 3969   0.617   0.093   2.556 -0.0027  0.0058  0.0051
  263SOL     OW 3970   2.136   3.810   2.965 -0.0204 -0.5093 -0.0145
  263SOL    HW1 3971   2.199   3.786   2.897  2.0984  1.5852  1.0387
  263SOL    HW2 3972   2.156   3.754   3.040 -0.9290  0.9896  1.4206
  263SOL     MW 3973   2.147   3.800   2.966 -0.0027  0.0058  0.0051
  264SOL     OW 3974   3.056   4.578   0.355  0.1923  0.7057  0.0507
  264SOL    HW1 3975   3.096   4.584   0.442 -0.7275 -2.3470  0.8249
  264SOL    HW2 3976   2.986   4.643   0.358  0.3890  0.9199 -0.0308
  264SOL     MW 3977   3.052   4.587   0.367 -0.0027  0.0058  0.0051
  265SOL     OW 3978   1.667   4.863   2.806 -0.2044  0.2355  0.0892
  265SOL    HW1 3979   1.688   4.944   2.758  1.2373  0.2450  0.6765
  265SOL    HW2 3980   1.691   4.881   2.897  1.8742 -0.1491 -0.3404
  265SOL     MW 3981   1.673   4.876   2.811 -0.0027  0.0058  0.0051
  266SOL     OW 3982   4.653   1.837   0.044  0.0823  0.0284 -0.1343
  266SOL    HW1 3983   4.628   1.925   0.070 -0.9373 -0.0830 -0.6753
  266SOL    HW2 3984   4.571   1.791   0.066  0.3255  0.2262  1.2584
  266SOL     MW 3985   4.639   1.842   0.050 -0.0027  0.0058  0.0051
  267SOL     OW 3986   4.507   2.898   2.901 -0.0302 -0.0182  0.1645
  267SOL    HW1 3987   4.457   2.828   2.859 -0.0874 -0.7991  1.4815
  267SOL    HW2 3988   4.443   2.968   2.917 -0.7145 -0.0253 -2.1981
  267SOL     MW 3989   4.492   2.898   2.898 -0.0027  0.0058  0.0051
  268SOL     OW 3990   4.007   0.433   3.051 -0.1030  0.3194 -0.5672
  268SOL    HW1 3991   3.925   0.384   3.057 -1.2326  2.0410 -1.1794
  268SOL    HW2 3992   4.012   0.451   2.957  1.4358 -1.5402 -0.9089
  268SOL     MW 3993   3.997   0.429   3.039 -0.0027  0.0058  0.0051
  269SOL     OW 3994   3.811   0.187   2.752 -0.9117  0.1005 -0.4098
  269SOL    HW1 3995   3.763   0.269   2.738 -0.9605  0.0832 -0.3448
  269SOL    HW2 3996   3.832   0.185   2.845 -0.7762 -0.9717 -0.4481
  269SOL     MW 3997   3.807   0.197   2.762 -0.0027  0.0058  0.0051
  270SOL     OW 3998   2.555   2.964   0.188 -0.0129 -0.3224  0.3599
  270SOL    HW1 3999   2.584   3.052   0.213 -0.2070  0.2551 -1.3303
  270SOL    HW2 4000   2.621   2.906   0.225 -0.0622 -0.0560  0.8796
  270SOL     MW 4001   2.567   2.968   0.196 -0.0027  0.0058  0.0051
  271SOL     OW 4002   3.759   4.951   3.008 -0.4527 -0.0358 -0.7870
  271SOL    HW1 4003   3.717   5.001   2.938  0.0887  1.4782 -0.0636
  271SOL    HW2 4004   3.794   4.878   2.958  0.0498  1.5523 -2.8696
  271SOL     MW 4005   3.758   4.948   2.992 -0.0027  0.0058  0.0051
  272SOL     OW 4006   2.843   2.129   2.795  0.1585  0.0122 -0.3271
  272SOL    HW1 4007   2.763   2.165   2.833  0.7944 -0.0327  1.1299
  272SOL    HW2 4008   2.818   2.090   2.711 -0.1031  0.2289 -0.3533
  272SOL     MW 4009   2.829   2.129   2.789 -0.0027  0.0058  0.0051
  273SOL     OW 4010   3.855   3.442   0.359 -0.1159  0.0722  0.1136
  273SOL    HW1 4011   3.903   3.514   0.401  0.8614 -0.6159  0.1944
  273SOL    HW2 4012   3.876   3.368   0.417 -1.8349  0.1133  0.8481
  273SOL     MW 4013   3.864   3.442   0.372 -0.0027  0.0058  0.0051
  274SOL     OW 4014   0.967   2.822   0.150 -0.3228 -0.0802  0.1474
  274SOL    HW1 4015   0.962   2.748   0.210  0.6787  0.1419  0.5391
  274SOL    HW2 4016   0.886   2.803   0.103 -0.2138 -0.6976  0.1969
  274SOL     MW 4017   0.956   2.810   0.152 -0.0027  0.0058  0.0051
  275SOL     OW 4018   2.365   2.672   2.940 -0.3437 -0.4368  0.0696
  275SOL    HW1 4019   2.289   2.622   2.969  0.0537 -0.8893  0.3379
  275SOL    HW2 4020   2.396   2.614   2.871  1.0471  1.5077 -1.0505
  275SOL     MW 4021   2.359   2.658   2.935 -0.0027  0.0058  0.0051
  276SOL     OW 4022   1.699   2.015   2.891  0.3120 -0.2208 -0.0035
  276SOL    HW1 4023   1.628   2.026   2.828 -0.8392 -1.9144  0.9125
  276SOL    HW2 4024   1.687   2.096   2.941 -1.5742 -0.4586  0.0354
  276SOL     MW 4025   1.688   2.027   2.890 -0.0027  0.0058  0.0051
  277SOL     OW 4026   2.174   2.502   3.019  0.1833 -0.3356 -0.1089
  277SOL    HW1 4027   2.193   2.429   3.078 -0.3575 -0.1702  0.2803
  277SOL    HW2 4028   2.164   2.456   2.936  0.9339  0.8167 -0.8595
  277SOL     MW 4029   2.175   2.487   3.016 -0.0027  0.0058  0.0051
  278SOL     OW 4030   2.453   3.443   0.357 -0.3946  0.2076  0.1024
  278SOL    HW1 4031   2.362   3.470   0.346  0.0099  1.3649 -0.5715
  278SOL    HW2 4032   2.507   3.514   0.323  0.2970 -0.3795 -0.0498
  278SOL     MW 4033   2.448   3.456   0.351 -0.0027  0.0058  0.0051
  279SOL     OW 4034   2.178   3.587   0.013  0.3234  0.1230  0.2204
  279SOL    HW1 4035   2.200   3.578   0.105  0.1323 -0.2935  0.2263
  279SOL    HW2 4036   2.130   3.505  -0.001  2.3990 -1.1839  0.1274
  279SOL     MW 4037   2.175   3.575   0.023 -0.0027  0.0058  0.0051
  280SOL     OW 4038   4.595   2.128   0.160  0.2787 -0.0306  0.4490
  280SOL    HW1 4039   4.673   2.178   0.183  0.8267 -0.9459  0.6424
  280SOL    HW2 4040   4.538   2.141   0.235  0.6269  0.1293  0.6890
  280SOL     MW 4041   4.598   2.136   0.173 -0.0027  0.0058  0.0051
  281SOL     OW 4042   1.412   3.397   0.204  0.2955 -0.1885  0.6718
  281SOL    HW1 4043   1.404   3.488   0.234 -0.8518  0.0915 -0.4172
  281SOL    HW2 4044   1.492   3.365   0.245  1.5292  0.5019 -1.1229
  281SOL     MW 4045   1.421   3.405   0.214 -0.0027  0.0058  0.0051
  282SOL     OW 4046   4.091   2.491   0.422  0.3436  0.0611 -0.0189
  282SOL    HW1 4047   4.037   2.466   0.496  0.8843 -0.5033  0.1942
  282SOL    HW2 4048   4.142   2.566   0.454 -0.3216  0.5242 -0.0264
  282SOL     MW 4049   4.091   2.498   0.436 -0.0027  0.0058  0.0051
  283SOL     OW 4050   2.093   0.826   2.895 -0.0473 -0.0385 -0.5179
  283SOL    HW1 4051   2.120   0.918   2.895  0.7860 -0.2605  0.8422
  283SOL    HW2 4052   2.153   0.781   2.835  0.4389  1.8699 -1.5560
  283SOL     MW 4053   2.105   0.832   2.887 -0.0027  0.0058  0.0051
  284SOL     OW 4054   3.977   2.692   0.053 -0.0302  0.1061 -0.3948
  284SOL    HW1 4055   4.057   2.671   0.004 -0.4920 -0.8471 -0.7673
  284SOL    HW2 4056   3.997   2.750   0.126  0.3011  2.5602 -2.3200
  284SOL     MW 4057   3.990   2.697   0.056 -0.0027  0.0058  0.0051
  285SOL     OW 4058   1.089   2.056   0.123 -0.2389  0.5346  0.3897
  285SOL    HW1 4059   1.099   2.151   0.127 -1.2642  0.7382 -1.3329
  285SOL    HW2 4060   1.123   2.029   0.209  0.0340  1.0282  0.4457
  285SOL     MW 4061   1.095   2.065   0.135 -0.0027  0.0058  0.0051
  286SOL     OW 4062   3.528   2.500   0.243 -0.0487 -0.3503  0.2442
  286SOL    HW1 4063   3.453   2.508   0.302 -1.2367  0.5400 -1.3062
  286SOL    HW2 4064   3.483   2.489   0.159 -3.1817 -0.7739  1.8137
  286SOL     MW 4065   3.512   2.499   0.239 -0.0027  0.0058  0.0051
  287SOL     OW 4066   2.444   2.459   2.777  0.4533 -0.1833 -0.0567
  287SOL    HW1 4067   2.500   2.396   2.823  0.9892  1.1099  1.1185
  287SOL    HW2 4068   2.490   2.478   2.695  0.1860  1.0979  0.0745
  287SOL     MW 4069   2.457   2.453   2.772 -0.0027  0.0058  0.0051
  288SOL     OW 4070   2.769   2.872   2.926 -0.1912 -0.3507 -0.1408
  288SOL    HW1 4071   2.675   2.893   2.925 -0.3955 -1.1157 -1.7889
  288SOL    HW2 4072   2.783   2.811   2.853 -1.5089  1.5513 -2.1363
  288SOL     MW 4073   2.758   2.866   2.916 -0.0027  0.0058  0.0051
  289SOL     OW 4074   2.999   2.243   0.019 -0.1335  0.7791  0.2314
  289SOL    HW1 4075   3.041   2.222  -0.065  1.2310  0.7161  0.9070
  289SOL    HW2 4076   3.063   2.296   0.065 -0.3659  0.2318  1.2117
  289SOL     MW 4077   3.013   2.247   0.014 -0.0027  0.0058  0.0051
  290SOL     OW 4078   4.263   3.423   2.679  0.1092  0.2486  0.0564
  290SOL    HW1 4079   4.345   3.376   2.669 -0.0607  0.0989 -0.6930
  290SOL    HW2 4080   4.245   3.422   2.773 -2.8099  0.9335 -0.3682
  290SOL     MW 4081   4.271   3.416   2.690 -0.0027  0.0058  0.0051
  291SOL     OW 4082   4.584   1.480   0.132 -0.1452 -0.1763 -0.7580
  291SOL    HW1 4083   4.637   1.417   0.083  0.0536 -0.2178 -0.4928
  291SOL    HW2 4084   4.509   1.430   0.166 -0.3453  1.1094  0.7904
  291SOL     MW 4085   4.581   1.465   0.130 -0.0027  0.0058  0.0051
  292SOL     OW 4086   3.984   0.959   3.078  0.2368 -0.1652  0.2177
  292SOL    HW1 4087   4.021   0.988   2.995 -1.0400 -1.2132 -0.7658
  292SOL    HW2 4088   4.020   0.871   3.089 -0.3397 -0.6637 -1.5610
  292SOL     MW 4089   3.993   0.951   3.069 -0.0027  0.0058  0.0051
  293SOL     OW 4090   4.227   2.689   3.013 -0.1240  0.2498  0.2479
  293SOL    HW1 4091   4.265   2.699   2.925 -2.2267  3.7781 -0.4309
  293SOL    HW2 4092   4.238   2.775   3.052 -0.2079  0.2315  0.3112
  293SOL     MW 4093   4.234   2.702   3.006 -0.0027  0.0058  0.0051
  294SOL     OW 4094   3.293   2.814   0.248 -0.1001 -0.2015 -0.4136
  294SOL    HW1 4095   3.204   2.838   0.221 -0.2079 -0.5656 -0.3875
  294SOL    HW2 4096   3.314   2.877   0.317  1.5171 -0.3060 -0.7820
  294SOL     MW 4097   3.284   2.826   0.254 -0.0027  0.0058  0.0051
  295SOL     OW 4098   4.161   2.304   0.076 -0.2094 -0.0546  0.3107
  295SOL    HW1 4099   4.072   2.334   0.090 -1.1904 -2.3755 -0.4253
  295SOL    HW2 4100   4.213   2.346   0.144 -0.5995  0.0070  0.5689
  295SOL     MW 4101   4.156   2.313   0.087 -0.0027  0.0058  0.0051
  296SOL     OW 4102   4.259   0.044   2.581  0.1167 -0.0714 -0.2724
  296SOL    HW1 4103   4.271   0.018   2.673 -0.2560  1.7518  0.3172
  296SOL    HW2 4104   4.166   0.067   2.579 -0.1327 -1.0543 -1.2622
  296SOL     MW 4105   4.248   0.043   2.593 -0.0027  0.0058  0.0051
  297SOL     OW 4106   0.075   2.357   0.202 -0.0697  0.1148  0.3513
  297SOL    HW1 4107   0.150   2.417   0.199 -1.6683  2.2115 -0.1406
  297SOL    HW2 4108  -0.000   2.414   0.184 -0.2630 -0.1404  0.3582
  297SOL     MW 4109   0.075   2.373   0.199 -0.0027  0.0058  0.0051
  298SOL     OW 4110   2.807   1.895   2.934  0.2555 -0.1218 -0.0763
  298SOL    HW1 4111   2.828   1.969   2.877  0.6573  0.2069  0.4967
  298SOL    HW2 4112   2.815   1.938   3.019  1.5700  0.5476 -0.5239
  298SOL     MW 4113   2.811   1.910   2.937 -0.0027  0.0058  0.0051
  299SOL     OW 4114   2.918   1.254   2.637 -0.6130  0.3985  0.6567
  299SOL    HW1 4115   2.858   1.181   2.624  0.1388  0.0117 -0.8078
  299SOL    HW2 4116   2.869   1.330   2.606 -0.9640 -0.2426 -0.3925
  299SOL     MW 4117   2.904   1.255   2.631 -0.0027  0.0058  0.0051
  300SOL     OW 4118   2.749   2.814   0.286  0.2932  0.6334 -0.4916
  300SOL    HW1 4119   2.763   2.778   0.373  0.3046 -0.0628 -0.7794
  300SOL    HW2 4120   2.837   2.840   0.257  0.3857 -0.9533 -1.7957
  300SOL     MW 4121   2.763   2.813   0.293 -0.0027  0.0058  0.0051
  301SOL     OW 4122   3.029   2.891   0.238  0.0445 -0.2025 -0.1948
  301SOL    HW1 4123   3.029   2.953   0.310  0.0455 -1.2152  0.7017
  301SOL    HW2 4124   3.014   2.947   0.162 -1.2787 -0.9566 -0.5203
  301SOL     MW 4125   3.027   2.906   0.237 -0.0027  0.0058  0.0051
  302SOL     OW 4126   4.615   2.816   0.059  0.7479 -0.3619  0.1034
  302SOL    HW1 4127   4.552   2.835  -0.011  0.0957 -1.0037  0.4996
  302SOL    HW2 4128   4.696   2.844   0.018 -0.5592  1.7007 -1.2726
  302SOL     MW 4129   4.617   2.822   0.044 -0.0027  0.0058  0.0051
  303SOL     OW 4130   2.352   0.011   0.415  0.0360  0.4524 -0.1085
  303SOL    HW1 4131   2.448   0.015   0.416  0.0966 -0.4236 -1.0931
  303SOL    HW2 4132   2.338  -0.038   0.496  0.7561 -0.1930 -0.3656
  303SOL     MW 4133   2.363   0.005   0.426 -0.0027  0.0058  0.0051
  304SOL     OW 4134   2.316   4.219   0.126  0.0821  0.2190 -0.3548
  304SOL    HW1 4135   2.263   4.177   0.059 -0.2076  0.4470 -0.2700
  304SOL    HW2 4136   2.323   4.311   0.103 -1.7850  0.6402  0.5907
  304SOL     MW 4137   2.310   4.226   0.114 -0.0027  0.0058  0.0051
  305SOL     OW 4138   4.263   0.598   2.481 -0.0785 -0.4172  0.1115
  305SOL    HW1 4139   4.301   0.557   2.403 -1.3141  1.4404 -1.5726
  305SOL    HW2 4140   4.307   0.553   2.553  1.2291 -1.1837 -1.1215
  305SOL     MW 4141   4.274   0.586   2.480 -0.0027  0.0058  0.0051
  306SOL     OW 4142   1.834   4.047   3.044 -0.2080  0.0444 -0.1913
  306SOL    HW1 4143   1.816   4.007   2.959 -2.6075 -3.1126  1.5753
  306SOL    HW2 4144   1.929   4.054   3.046 -0.2018  0.3412 -1.1104
  306SOL     MW 4145   1.844   4.043   3.033 -0.0027  0.0058  0.0051
  307SOL     OW 4146   0.231   4.773   3.008 -0.3017 -0.0393 -0.0448
  307SOL    HW1 4147   0.187   4.767   3.093  1.1535  1.0622  0.8337
  307SOL    HW2 4148   0.318   4.751   3.040 -0.4389 -0.0888  0.3039
  307SOL     MW 4149   0.236   4.769   3.024 -0.0027  0.0058  0.0051
  308SOL     OW 4150   1.711   3.313   2.966  0.3903  0.4564 -1.1165
  308SOL    HW1 4151   1.653   3.249   3.008  0.8243  1.4360  1.1043
  308SOL    HW2 4152   1.652   3.388   2.965 -0.7349 -0.1985  2.1701
  308SOL     MW 4153   1.696   3.314   2.972 -0.0027  0.0058  0.0051
  309SOL     OW 4154   4.047   0.514   2.783  0.2487  0.0049 -0.0367
  309SOL    HW1 4155   4.044   0.608   2.762  0.2475  0.1134  0.4299
  309SOL    HW2 4156   4.040   0.468   2.700  1.0366  0.5548 -0.4244
  309SOL     MW 4157   4.046   0.521   2.769 -0.0027  0.0058  0.0051
  310SOL     OW 4158   3.397   4.668   3.030  0.0227  0.2712 -0.5653
  310SOL    HW1 4159   3.384   4.669   2.935 -0.1748 -1.3552 -0.5846
  310SOL    HW2 4160   3.307   4.674   3.062  0.4709 -0.1591  0.8369
  310SOL     MW 4161   3.383   4.669   3.021 -0.0027  0.0058  0.0051
  311SOL     OW 4162   4.007   0.160   2.571  0.0470  0.4217  0.2850
  311SOL    HW1 4163   3.960   0.183   2.651 -0.7466  3.2667 -0.8806
  311SOL    HW2 4164   4.048   0.242   2.544  0.2783  0.1961 -0.0524
  311SOL     MW 4165   4.006   0.174   2.578 -0.0027  0.0058  0.0051
  312SOL     OW 4166   2.882   1.235   0.204 -0.0158 -0.0129  0.9669
  312SOL    HW1 4167   2.927   1.197   0.129 -1.3596  0.8419 -0.3344
  312SOL    HW2 4168   2.945   1.302   0.230  0.7269  0.4689 -1.7805
  312SOL     MW 4169   2.896   1.239   0.197 -0.0027  0.0058  0.0051
  313SOL     OW 4170   2.342   4.680   2.938  0.1768  0.0329 -0.0487
  313SOL    HW1 4171   2.396   4.754   2.965  1.3652 -0.4609 -0.9815
  313SOL    HW2 4172   2.333   4.629   3.019 -1.7212 -0.6817 -0.6495
  313SOL     MW 4173   2.348   4.683   2.952 -0.0027  0.0058  0.0051
  314SOL     OW 4174   2.186   3.489   0.294  0.3403  0.7496 -0.0304
  314SOL    HW1 4175   2.158   3.561   0.352  1.1805 -0.1278  1.5300
  314SOL    HW2 4176   2.109   3.433   0.303  1.7514 -1.1075  1.2300
  314SOL     MW 4177   2.172   3.491   0.303 -0.0027  0.0058  0.0051
  315SOL     OW 4178   2.941   4.892   0.161 -0.1734  0.0360  0.3553
  315SOL    HW1 4179   3.018   4.936   0.126 -0.8312  0.9116 -0.0364
  315SOL    HW2 4180   2.917   4.844   0.082  1.5716  0.3284 -0.4065
  315SOL     MW 4181   2.948   4.892   0.146 -0.0027  0.0058  0.0051
  316SOL     OW 4182   2.075   0.304   2.661  0.3557 -0.6908 -0.0965
  316SOL    HW1 4183   2.050   0.254   2.583 -0.0178  0.7288 -0.9305
  316SOL    HW2 4184   2.076   0.394   2.627  1.0088 -0.6713 -0.0380
  316SOL     MW 4185   2.072   0.310   2.646 -0.0027  0.0058  0.0051
  317SOL     OW 4186   1.610   4.726   2.462  0.2188  0.0933  0.6889
  317SOL    HW1 4187   1.553   4.703   2.534  0.4003 -2.1831  0.1865
  317SOL    HW2 4188   1.606   4.821   2.455  0.2954  0.1296  1.1088
  317SOL     MW 4189   1.602   4.735   2.470 -0.0027  0.0058  0.0051
  318SOL     OW 4190   2.863   0.218   0.114 -0.0279  0.4003 -0.0147
  318SOL    HW1 4191   2.873   0.194   0.206 -0.2645  0.8463  0.1318
  318SOL    HW2 4192   2.825   0.140   0.075 -0.3326  0.9693 -0.9042
  318SOL     MW 4193   2.860   0.205   0.121 -0.0027  0.0058  0.0051
  319SOL     OW 4194   2.007   2.917   0.166  0.2949  0.2300 -0.0529
  319SOL    HW1 4195   1.997   2.827   0.134  1.1282  0.1311 -0.0513
  319SOL    HW2 4196   2.062   2.906   0.243  1.0168  2.3713 -0.1912
  319SOL     MW 4197   2.013   2.903   0.172 -0.0027  0.0058  0.0051
  320SOL     OW 4198   2.838   4.766   0.371 -0.2189  1.1098  0.0651
  320SOL    HW1 4199   2.872   4.799   0.288 -0.1361  0.4904 -0.1522
  320SOL    HW2 4200   2.871   4.830   0.434 -0.5581  0.1642  1.2551
  320SOL     MW 4201   2.847   4.778   0.368 -0.0027  0.0058  0.0051
  321SOL     OW 4202   3.962   0.805   2.714 -0.0405 -0.0540  0.0427
  321SOL    HW1 4203   4.014   0.876   2.751 -0.1989  0.3004 -0.3982
  321SOL    HW2 4204   3.995   0.805   2.624  0.5164  0.2317  0.2414
  321SOL     MW 4205   3.973   0.814   2.707 -0.0027  0.0058  0.0051
  322SOL     OW 4206   4.351   2.400   0.265  0.1753 -0.3559 -0.2726
  322SOL    HW1 4207   4.286   2.427   0.330  1.0257  1.0997  0.0034
  322SOL    HW2 4208   4.375   2.311   0.291  1.3807 -0.2125 -0.8300
  322SOL     MW 4209   4.345   2.391   0.277 -0.0027  0.0058  0.0051
  323SOL     OW 4210   3.008   4.185   0.302  0.3145  0.2018 -0.0251
  323SOL    HW1 4211   3.080   4.242   0.275 -0.7326  1.3720 -0.4808
  323SOL    HW2 4212   2.971   4.163   0.216  0.9719 -1.8012  0.1671
  323SOL     MW 4213   3.012   4.189   0.287 -0.0027  0.0058  0.0051
  324SOL     OW 4214   3.165   4.592   0.606 -0.3064 -0.3015  0.0811
  324SOL    HW1 4215   3.238   4.535   0.582  0.4537  1.1897 -1.3844
  324SOL    HW2 4216   3.106   4.544   0.664 -1.2193  0.4744 -0.1775
  324SOL     MW 4217   3.167   4.578   0.610 -0.0027  0.0058  0.0051
  325SOL     OW 4218   2.206   4.114   0.367  0.3049 -0.0801 -0.1879
  325SOL    HW1 4219   2.136   4.179   0.369 -0.6310 -1.0438 -0.2834
  325SOL    HW2 4220   2.248   4.144   0.287 -1.4566  2.1665 -0.3721
  325SOL     MW 4221   2.202   4.126   0.357 -0.0027  0.0058  0.0051
  326SOL     OW 4222   2.658   1.024   0.124 -0.0397  0.1219 -0.0756
  326SOL    HW1 4223   2.712   1.073   0.186  2.2794 -0.5300 -1.4997
  326SOL    HW2 4224   2.651   0.936   0.162  1.0895 -0.0193 -0.1765
  326SOL     MW 4225   2.664   1.019   0.137 -0.0027  0.0058  0.0051
  327SOL     OW 4226   3.640   0.881   2.650  0.6491  0.1300 -0.1685
  327SOL    HW1 4227   3.554   0.856   2.684  1.1513 -0.6039  0.5862
  327SOL    HW2 4228   3.676   0.906   2.735 -2.0160 -1.7151  1.6330
  327SOL     MW 4229   3.634   0.881   2.666 -0.0027  0.0058  0.0051
  328SOL     OW 4230   4.351   2.447   2.994  0.7184 -0.2625 -0.2803
  328SOL    HW1 4231   4.282   2.385   3.018 -1.2060  0.8218 -2.5200
  328SOL    HW2 4232   4.298   2.526   3.004 -0.7157 -1.1496 -0.4702
  328SOL     MW 4233   4.335   2.449   2.999 -0.0027  0.0058  0.0051
  329SOL     OW 4234   2.302   4.706   0.232 -0.1268  0.2135 -0.4834
  329SOL    HW1 4235   2.394   4.707   0.257 -0.1433 -0.7470 -0.3208
  329SOL    HW2 4236   2.278   4.797   0.218 -1.5919 -0.5283 -3.7143
  329SOL     MW 4237   2.311   4.718   0.234 -0.0027  0.0058  0.0051
  330SOL     OW 4238   3.289   4.824   0.695  0.2703  0.0494 -0.3053
  330SOL    HW1 4239   3.245   4.743   0.669 -2.1637  1.3266 -0.5185
  330SOL    HW2 4240   3.276   4.833   0.789 -1.5448  1.0383 -0.5855
  330SOL     MW 4241   3.281   4.814   0.704 -0.0027  0.0058  0.0051
  331SOL     OW 4242   2.014   4.325   0.335 -0.1040  0.0570  0.0597
  331SOL    HW1 4243   1.987   4.404   0.381 -1.0158 -0.7830  1.0332
  331SOL    HW2 4244   2.027   4.356   0.245 -0.5331 -2.4584 -0.9559
  331SOL     MW 4245   2.012   4.339   0.329 -0.0027  0.0058  0.0051
  332SOL     OW 4246   1.057   4.269   2.784 -0.1700 -0.3377  0.1458
  332SOL    HW1 4247   1.012   4.347   2.751  2.1896  1.5116  1.0307
  332SOL    HW2 4248   1.061   4.204   2.713 -1.2355  0.1657 -0.4158
  332SOL     MW 4249   1.051   4.271   2.770 -0.0027  0.0058  0.0051
  333SOL     OW 4250   4.072   3.013   2.806 -0.1472  0.3743 -0.1453
  333SOL    HW1 4251   4.062   3.094   2.756  2.0721  2.2022  2.1076
  333SOL    HW2 4252   4.003   3.027   2.870 -0.2300 -0.3967 -0.0628
  333SOL     MW 4253   4.062   3.026   2.808 -0.0027  0.0058  0.0051
  334SOL     OW 4254   3.990   5.097   2.998 -0.2251 -0.2793 -0.4604
  334SOL    HW1 4255   4.042   5.090   3.078 -0.7971 -1.1522 -0.1429
  334SOL    HW2 4256   3.917   5.040   3.022 -0.1448 -0.2711 -0.1912
  334SOL     MW 4257   3.987   5.088   3.012 -0.0027  0.0058  0.0051
  335SOL     OW 4258   4.207   4.997   2.849  0.0086 -0.2433 -0.0974
  335SOL    HW1 4259   4.134   5.044   2.888 -0.1956 -1.5387  1.1840
  335SOL    HW2 4260   4.282   5.027   2.901  1.1471 -0.8437 -1.3078
  335SOL     MW 4261   4.207   5.007   2.861 -0.0027  0.0058  0.0051
  336SOL     OW 4262   3.542   4.876   2.591  0.0458  0.7445 -0.2411
  336SOL    HW1 4263   3.600   4.867   2.515  0.1055 -1.3638 -0.0042
  336SOL    HW2 4264   3.586   4.935   2.652 -3.0517  4.2691 -0.9883
  336SOL     MW 4265   3.556   4.883   2.589 -0.0027  0.0058  0.0051
  337SOL     OW 4266   2.932   3.040   0.005  0.0268 -0.4401 -0.1835
  337SOL    HW1 4267   2.880   2.978  -0.047 -0.1315 -1.1395  0.7673
  337SOL    HW2 4268   2.872   3.115   0.006  0.2460 -0.2671  0.7878
  337SOL     MW 4269   2.917   3.042  -0.001 -0.0027  0.0058  0.0051
  338SOL     OW 4270   5.085   0.939   0.247  0.1992  0.0353 -0.6252
  338SOL    HW1 4271   5.163   0.990   0.270  1.0530 -1.9113  1.1717
  338SOL    HW2 4272   5.046   0.915   0.331  1.5336 -0.6964 -0.1843
  338SOL     MW 4273   5.090   0.943   0.261 -0.0027  0.0058  0.0051
  339SOL     OW 4274   4.952   4.738   0.092 -0.1790 -0.2627 -0.0731
  339SOL    HW1 4275   5.046   4.746   0.109 -0.2111 -1.7655  1.0342
  339SOL    HW2 4276   4.911   4.770   0.172 -2.0399  2.2993 -1.9155
  339SOL     MW 4277   4.959   4.743   0.105 -0.0027  0.0058  0.0051
  340SOL     OW 4278   4.398   0.443   2.650  0.3453 -0.4324 -0.3017
  340SOL    HW1 4279   4.404   0.378   2.580 -0.0824 -1.3547  0.4956
  340SOL    HW2 4280   4.482   0.488   2.639 -0.3847  0.8583 -0.7959
  340SOL     MW 4281   4.410   0.440   2.639 -0.0027  0.0058  0.0051
  341SOL     OW 4282   3.118   0.535   2.864 -0.2220 -0.3197  0.3394
  341SOL    HW1 4283   3.070   0.469   2.915 -1.1416 -0.1071 -0.2339
  341SOL    HW2 4284   3.050   0.595   2.834 -1.6022 -1.7782  0.4071
  341SOL     MW 4285   3.103   0.534   2.866 -0.0027  0.0058  0.0051
  342SOL     OW 4286   1.873   4.131   2.606  0.0021 -0.4366 -0.3128
  342SOL    HW1 4287   1.840   4.130   2.517 -1.1469 -1.4932  0.1014
  342SOL    HW2 4288   1.965   4.156   2.599 -0.2045  0.0305 -1.5830
  342SOL     MW 4289   1.881   4.134   2.594 -0.0027  0.0058  0.0051
  343SOL     OW 4290   4.263   1.265   2.919  0.3185 -0.3411 -0.4171
  343SOL    HW1 4291   4.324   1.339   2.918  1.6559 -1.3629  1.1323
  343SOL    HW2 4292   4.211   1.291   2.995  2.2499 -1.0408  1.2417
  343SOL     MW 4293   4.264   1.279   2.928 -0.0027  0.0058  0.0051
  344SOL     OW 4294   4.415   0.240   2.464  0.0749  0.0899 -0.3362
  344SOL    HW1 4295   4.364   0.172   2.507 -0.1847 -0.2202 -1.1180
  344SOL    HW2 4296   4.506   0.219   2.486  0.3345 -0.4066 -1.7467
  344SOL     MW 4297   4.421   0.228   2.472 -0.0027  0.0058  0.0051
  345SOL     OW 4298   0.827   4.156   2.421 -0.1997 -0.5237 -0.5569
  345SOL    HW1 4299   0.768   4.199   2.484 -0.4056 -0.8019 -0.5598
  345SOL    HW2 4300   0.817   4.063   2.439 -0.2706 -0.3837  0.1832
  345SOL     MW 4301   0.818   4.150   2.432 -0.0027  0.0058  0.0051
  346SOL     OW 4302   3.792   3.114   0.155  0.0210  0.2823 -0.1036
  346SOL    HW1 4303   3.820   3.079   0.070  2.5927 -0.1004  0.8131
  346SOL    HW2 4304   3.802   3.208   0.140 -0.2975  0.0104 -2.5255
  346SOL     MW 4305   3.797   3.121   0.142 -0.0027  0.0058  0.0051
  347SOL     OW 4306   3.352   1.150   2.821 -0.6853 -0.2557 -0.0770
  347SOL    HW1 4307   3.261   1.151   2.792 -1.1505  1.0311  1.2613
  347SOL    HW2 4308   3.370   1.242   2.843  0.0358 -0.4130  0.0179
  347SOL     MW 4309   3.342   1.162   2.820 -0.0027  0.0058  0.0051
  348SOL     OW 4310   4.708   4.721   2.881 -0.2105  0.6479  0.0883
  348SOL    HW1 4311   4.746   4.805   2.907 -1.0285  0.8096  0.8138
  348SOL    HW2 4312   4.764   4.660   2.928  1.9249  2.3904 -0.0448
  348SOL     MW 4313   4.720   4.724   2.891 -0.0027  0.0058  0.0051
  349SOL     OW 4314   4.600   0.140   2.878  0.1653 -0.0337  0.1969
  349SOL    HW1 4315   4.565   0.192   2.950  0.3786  0.1302  0.1829
  349SOL    HW2 4316   4.678   0.102   2.918  0.1488  0.7950  1.0381
  349SOL     MW 4317   4.606   0.142   2.893 -0.0027  0.0058  0.0051
  350SOL     OW 4318   4.939   2.445   0.089  0.1719  0.4261 -0.5943
  350SOL    HW1 4319   4.928   2.418  -0.002 -0.1004  0.3069 -0.5281
  350SOL    HW2 4320   4.867   2.508   0.103  0.0680  0.1070  0.3999
  350SOL     MW 4321   4.928   2.450   0.079 -0.0027  0.0058  0.0051
  351SOL     OW 4322   4.804   4.926   0.311 -0.3481  0.1314  0.0609
  351SOL    HW1 4323   4.816   5.015   0.278  1.1615 -0.3083 -0.6638
  351SOL    HW2 4324   4.709   4.921   0.320 -0.4407 -0.5882 -1.0489
  351SOL     MW 4325   4.793   4.937   0.308 -0.0027  0.0058  0.0051
  352SOL     OW 4326   0.035   4.709   0.454  0.4292  0.2451 -0.0568
  352SOL    HW1 4327   0.043   4.622   0.494  0.6009 -0.2108 -1.0554
  352SOL    HW2 4328  -0.046   4.746   0.490 -0.5721 -1.6123 -0.2871
  352SOL     MW 4329   0.026   4.702   0.464 -0.0027  0.0058  0.0051
  353SOL     OW 4330   1.990   1.095   2.686  0.6526 -0.0082  0.2947
  353SOL    HW1 4331   1.986   1.140   2.601  2.4245 -0.8621 -0.2948
  353SOL    HW2 4332   1.899   1.077   2.709 -0.0062  0.1841 -1.9214
  353SOL     MW 4333   1.978   1.099   2.678 -0.0027  0.0058  0.0051
  354SOL     OW 4334   3.173   0.378   0.151  0.4583 -0.2825  0.1498
  354SOL    HW1 4335   3.168   0.469   0.123  0.2971 -0.6152 -0.9382
  354SOL    HW2 4336   3.123   0.334   0.082 -0.8983  0.2908  0.7123
  354SOL     MW 4337   3.165   0.384   0.138 -0.0027  0.0058  0.0051
  355SOL     OW 4338   4.058   0.415   2.516 -0.0802  0.0577 -0.6181
  355SOL    HW1 4339   4.131   0.475   2.501  0.1953  0.5721  2.3242
  355SOL    HW2 4340   3.982   0.459   2.477  0.5229  1.5076 -0.2505
  355SOL     MW 4341   4.057   0.429   2.509 -0.0027  0.0058  0.0051
  356SOL     OW 4342   3.463   0.998   3.035  0.8208  0.5737  0.5476
  356SOL    HW1 4343   3.421   1.059   2.975 -0.2593  0.2641  0.9632
  356SOL    HW2 4344   3.488   0.926   2.977 -0.3708 -0.9000  1.7833
  356SOL     MW 4345   3.461   0.997   3.020 -0.0027  0.0058  0.0051
  357SOL     OW 4346   3.194   0.930   3.066 -0.2148 -0.2590 -0.1393
  357SOL    HW1 4347   3.183   0.838   3.090 -1.4221 -0.6915 -2.0513
  357SOL    HW2 4348   3.288   0.936   3.051  0.1647 -1.2162  1.6927
  357SOL     MW 4349   3.205   0.919   3.067 -0.0027  0.0058  0.0051
  358SOL     OW 4350   3.766   0.873   2.909  0.4860  0.1882  0.2181
  358SOL    HW1 4351   3.812   0.915   2.982 -1.0207  1.3948  0.5210
  358SOL    HW2 4352   3.832   0.837   2.849 -1.0170  0.0472 -1.4470
  358SOL     MW 4353   3.781   0.873   2.911 -0.0027  0.0058  0.0051
  359SOL     OW 4354   0.944   3.007   2.901 -0.5923  0.2554  0.0399
  359SOL    HW1 4355   0.987   3.019   2.986  0.1315 -1.1822 -0.0944
  359SOL    HW2 4356   1.008   2.958   2.849 -1.4578 -0.2451 -0.5716
  359SOL     MW 4357   0.958   3.002   2.905 -0.0027  0.0058  0.0051
  360SOL     OW 4358   5.051   0.385   2.838  0.2978  0.0681  0.2732
  360SOL    HW1 4359   5.050   0.472   2.877 -1.1232  0.2265 -0.0409
  360SOL    HW2 4360   4.987   0.386   2.766  3.3324 -0.8532 -2.6677
  360SOL     MW 4361   5.042   0.397   2.833 -0.0027  0.0058  0.0051
  361SOL     OW 4362   3.193   0.629   0.043  0.2781  0.1664 -0.1342
  361SOL    HW1 4363   3.288   0.633   0.055  0.3784 -0.0761 -0.7754
  361SOL    HW2 4364   3.182   0.618  -0.051 -0.0114  0.3745 -0.1244
  361SOL     MW 4365   3.204   0.628   0.032 -0.0027  0.0058  0.0051
  362SOL     OW 4366   3.110   2.228   2.838  0.4392 -0.2284  0.3899
  362SOL    HW1 4367   3.126   2.307   2.785 -0.3228 -0.6252 -0.4567
  362SOL    HW2 4368   3.025   2.202   2.803 -0.5917  1.9566  1.1022
  362SOL     MW 4369   3.101   2.235   2.826 -0.0027  0.0058  0.0051
  363SOL     OW 4370   4.209   3.358   2.947  0.5130 -0.4252 -0.0907
  363SOL    HW1 4371   4.204   3.410   3.027  0.1125  0.3141 -0.5855
  363SOL    HW2 4372   4.117   3.342   2.927 -0.3061  1.2417  2.0223
  363SOL     MW 4373   4.196   3.363   2.954 -0.0027  0.0058  0.0051
  364SOL     OW 4374   4.682   2.550   0.144  0.6202  0.1543 -0.4857
  364SOL    HW1 4375   4.641   2.486   0.086  0.4980 -0.3470  0.1257
  364SOL    HW2 4376   4.642   2.630   0.111 -1.1581 -1.0397 -1.4373
  364SOL     MW 4377   4.671   2.552   0.132 -0.0027  0.0058  0.0051
  365SOL     OW 4378   4.924   2.381   2.883  0.2804 -0.0262 -0.2084
  365SOL    HW1 4379   4.929   2.470   2.849 -0.8695  1.1751  2.5223
  365SOL    HW2 4380   4.835   2.357   2.857  0.8216 -1.5433 -0.7938
  365SOL     MW 4381   4.913   2.389   2.875 -0.0027  0.0058  0.0051
  366SOL     OW 4382   2.002   2.633   0.100 -0.0313  0.3768  0.3755
  366SOL    HW1 4383   2.064   2.605   0.032 -0.0840 -2.0482  1.2171
  366SOL    HW2 4384   1.937   2.562   0.097 -0.1070  0.4772 -0.6062
  366SOL     MW 4385   2.002   2.620   0.091 -0.0027  0.0058  0.0051
  367SOL     OW 4386   4.584   2.491   0.392 -0.2134  0.1895 -0.0642
  367SOL    HW1 4387   4.625   2.515   0.309  1.3475 -0.1161  0.5829
  367SOL    HW2 4388   4.498   2.458   0.366  0.1242 -2.1428  1.5020
  367SOL     MW 4389   4.578   2.490   0.378 -0.0027  0.0058  0.0051
  368SOL     OW 4390   3.603   2.974   0.293 -0.0765 -0.4092 -0.1959
  368SOL    HW1 4391   3.659   3.033   0.243 -0.2102  1.9121  2.1900
  368SOL    HW2 4392   3.601   2.893   0.241  1.4891 -0.7710  0.2603
  368SOL     MW 4393   3.610   2.971   0.280 -0.0027  0.0058  0.0051
  369SOL     OW 4394   4.081   2.812   0.290 -0.3045 -0.0834 -0.5094
  369SOL    HW1 4395   4.023   2.885   0.311 -0.9983  0.1476 -2.9734
  369SOL    HW2 4396   4.132   2.852   0.220 -2.0363 -0.7599 -2.2346
  369SOL     MW 4397   4.080   2.827   0.284 -0.0027  0.0058  0.0051
  370SOL     OW 4398   0.280   3.663   2.760 -0.2169  0.1394 -0.3599
  370SOL    HW1 4399   0.268   3.634   2.851  0.2418  1.2861  0.0781
  370SOL    HW2 4400   0.189   3.674   2.731 -0.2045 -2.2920 -1.6387
  370SOL     MW 4401   0.266   3.660   2.768 -0.0027  0.0058  0.0051
  371SOL     OW 4402   2.689   3.216   3.063 -0.0287  0.6204 -0.2779
  371SOL    HW1 4403   2.655   3.225   3.152 -0.4018  0.8284 -0.4396
  371SOL    HW2 4404   2.611   3.202   3.010 -0.6950  1.5594  0.4242
  371SOL     MW 4405   2.675   3.216   3.068 -0.0027  0.0058  0.0051
  372SOL     OW 4406   5.013   4.783   2.759 -0.1252  0.1768  0.1145
  372SOL    HW1 4407   5.102   4.757   2.737 -0.5030 -0.4958 -0.6752
  372SOL    HW2 4408   4.986   4.837   2.685 -0.7555  3.0816  2.2971
  372SOL     MW 4409   5.021   4.786   2.747 -0.0027  0.0058  0.0051
  373SOL     OW 4410   2.920   4.514   0.038 -0.7808 -0.0730 -0.1258
  373SOL    HW1 4411   2.862   4.474   0.103 -2.3884  1.5276 -0.4842
  373SOL    HW2 4412   2.896   4.461  -0.038 -1.3416 -0.6680  0.4505
  373SOL     MW 4413   2.909   4.502   0.037 -0.0027  0.0058  0.0051
  374SOL     OW 4414   4.594   1.700   0.460  0.2786  0.0614  0.2991
  374SOL    HW1 4415   4.663   1.704   0.526  0.7567  0.6826 -0.2222
  374SOL    HW2 4416   4.645   1.683   0.380  0.0628 -0.0827  0.1893
  374SOL     MW 4417   4.610   1.698   0.458 -0.0027  0.0058  0.0051
  375SOL     OW 4418   2.041   1.197   2.421  0.0740  0.3741 -0.5347
  375SOL    HW1 4419   2.092   1.272   2.389  1.3040  0.8022  2.0955
  375SOL    HW2 4420   1.976   1.177   2.355  0.4505  0.8421 -1.0583
  375SOL     MW 4421   2.039   1.204   2.408 -0.0027  0.0058  0.0051
  376SOL     OW 4422   4.809   1.683   0.630 -0.0016 -0.2095 -0.3164
  376SOL    HW1 4423   4.826   1.777   0.633 -2.9673  0.4109  0.0871
  376SOL    HW2 4424   4.866   1.653   0.560 -0.6068  1.7295 -1.7208
  376SOL     MW 4425   4.819   1.692   0.621 -0.0027  0.0058  0.0051
  377SOL     OW 4426   3.716   2.339   0.110  0.2140  0.4126 -1.0782
  377SOL    HW1 4427   3.660   2.354   0.186  1.9156 -0.7198  0.4949
  377SOL    HW2 4428   3.799   2.372   0.145 -0.3220  0.2639  0.3986
  377SOL     MW 4429   3.720   2.345   0.125 -0.0027  0.0058  0.0051
  378SOL     OW 4430   3.997   1.192   0.159 -0.0618  0.1233  0.2914
  378SOL    HW1 4431   3.987   1.119   0.098  0.2835  0.1610  0.1922
  378SOL    HW2 4432   3.929   1.175   0.225  1.2265 -0.8569  1.4435
  378SOL     MW 4433   3.986   1.180   0.160 -0.0027  0.0058  0.0051
  379SOL     OW 4434   3.198   4.397   0.217  0.0238  0.6847 -0.0073
  379SOL    HW1 4435   3.147   4.475   0.238  1.1782  1.3639  0.3589
  379SOL    HW2 4436   3.276   4.439   0.183  1.0524 -0.8234  0.3799
  379SOL     MW 4437   3.201   4.413   0.215 -0.0027  0.0058  0.0051
  380SOL     OW 4438   4.598   4.521   2.702  0.2055  0.0520  0.3468
  380SOL    HW1 4439   4.626   4.457   2.768 -1.2767  1.2435  2.2143
  380SOL    HW2 4440   4.637   4.604   2.730  1.2927 -0.1510 -0.4611
  380SOL     MW 4441   4.607   4.524   2.714 -0.0027  0.0058  0.0051
  381SOL     OW 4442   4.295   4.731   2.872  0.0744 -0.0119  0.1866
  381SOL    HW1 4443   4.361   4.730   2.941  1.5679  0.4341 -1.1714
  381SOL    HW2 4444   4.270   4.823   2.863  1.7000  0.4599  0.2032
  381SOL     MW 4445   4.300   4.743   2.880 -0.0027  0.0058  0.0051
  382SOL     OW 4446   2.727   4.427   0.234 -0.0671  0.5357 -0.1534
  382SOL    HW1 4447   2.784   4.425   0.311  0.5502 -0.5851 -0.5973
  382SOL    HW2 4448   2.707   4.334   0.224 -0.9285  0.5200  1.4519
  382SOL     MW 4449   2.732   4.414   0.243 -0.0027  0.0058  0.0051
  383SOL     OW 4450   3.588   2.675   2.827  0.4103  0.0848  0.1713
  383SOL    HW1 4451   3.630   2.737   2.887  0.5643  0.0260  0.1238
  383SOL    HW2 4452   3.632   2.595   2.855  1.3413  0.8948  1.1355
  383SOL     MW 4453   3.599   2.673   2.838 -0.0027  0.0058  0.0051
  384SOL     OW 4454   4.959   4.552   2.617  0.3463  0.3330  0.1198
  384SOL    HW1 4455   4.875   4.552   2.571  0.3553  2.0276  0.0249
  384SOL    HW2 4456   4.949   4.630   2.672 -0.1027  1.0020 -0.8909
  384SOL     MW 4457   4.947   4.562   2.618 -0.0027  0.0058  0.0051
  385SOL     OW 4458   4.426   2.167   0.388 -0.1506 -0.4731  0.4602
  385SOL    HW1 4459   4.419   2.072   0.393 -1.8438 -0.3632  0.6971
  385SOL    HW2 4460   4.477   2.192   0.465  0.3114 -1.0396  0.3382
  385SOL     MW 4461   4.432   2.158   0.399 -0.0027  0.0058  0.0051
  386SOL     OW 4462   3.926   3.351   2.923  0.2017 -0.1624  0.1915
  386SOL    HW1 4463   3.893   3.375   3.009 -0.3989 -1.1067  0.2313
  386SOL    HW2 4464   3.901   3.420   2.861  1.7297 -0.5895 -0.9602
  386SOL     MW 4465   3.919   3.363   2.926 -0.0027  0.0058  0.0051
  387SOL     OW 4466   3.022   0.303   2.990  0.3489 -0.0935 -0.2968
  387SOL    HW1 4467   3.058   0.224   2.949  1.4682  0.6206 -0.7342
  387SOL    HW2 4468   2.961   0.269   3.055 -0.1102 -0.8885 -1.1197
  387SOL     MW 4469   3.019   0.288   2.993 -0.0027  0.0058  0.0051
  388SOL     OW 4470   1.941   4.410   2.383  0.4120  0.4264  0.0049
  388SOL    HW1 4471   1.964   4.493   2.426  1.2462  0.3569 -0.2790
  388SOL    HW2 4472   1.852   4.431   2.356 -0.1597 -0.1518  1.3483
  388SOL     MW 4473   1.932   4.424   2.386 -0.0027  0.0058  0.0051
  389SOL     OW 4474   0.548   2.996   2.940 -0.3036 -0.1803  0.0238
  389SOL    HW1 4475   0.493   3.052   2.995  1.1601  1.5752 -0.1979
  389SOL    HW2 4476   0.610   3.059   2.904 -0.2132  0.3250  1.0139
  389SOL     MW 4477   0.549   3.012   2.942 -0.0027  0.0058  0.0051
  390SOL     OW 4478   4.600   0.194   0.249  0.2472 -0.1645  0.7753
  390SOL    HW1 4479   4.687   0.156   0.237 -0.3897 -1.2602 -0.6742
  390SOL    HW2 4480   4.581   0.238   0.165  2.6738 -0.5232 -0.0256
  390SOL     MW 4481   4.609   0.195   0.236 -0.0027  0.0058  0.0051
  391SOL     OW 4482   5.083   3.620   2.968  0.0407 -0.3005 -0.5613
  391SOL    HW1 4483   5.065   3.531   2.936 -0.9587  0.0204 -0.9169
  391SOL    HW2 4484   4.992   3.649   2.978 -0.3981 -1.6954 -0.2489
  391SOL     MW 4485   5.069   3.612   2.965 -0.0027  0.0058  0.0051
  392SOL     OW 4486   4.974   4.911   2.516 -0.0664  0.1359 -0.5493
  392SOL    HW1 4487   5.046   4.854   2.489  1.1650  1.5534 -0.4597
  392SOL    HW2 4488   4.896   4.876   2.473  0.1181 -0.7317 -0.1891
  392SOL     MW 4489   4.973   4.899   2.506 -0.0027  0.0058  0.0051
  393SOL     OW 4490   4.183   0.020   0.110 -0.1479  0.0053 -0.0904
  393SOL    HW1 4491   4.231   0.018   0.192  2.6807  2.2456 -1.5277
  393SOL    HW2 4492   4.177   0.114   0.092 -0.0262 -0.1172 -0.8053
  393SOL     MW 4493   4.188   0.032   0.118 -0.0027  0.0058  0.0051
   5.10962   5.10962   3.08440
