# Supplementary material for: Resolving liquid-to-glass transitions of water under soft nanoconfinement
Source: Nat Commun. 2026 May 8;17:6224. doi: 10.1038/s41467-026-72955-y (PMC13369869; doi:10.1038/s41467-026-72955-y)
Supplement: Supplementary file 3 — Supplementary Data 1 [file 41467_2026_72955_MOESM3_ESM.zip › 200K/sim2/final.gro]

Lamellar phy in tip4pice water
 4437
    1phy    C35    1   3.633   1.426   2.058 -0.0381  0.3648  0.1612
    1phy    C33    2   3.576   1.366   1.930 -0.2315 -1.1706 -0.1973
    1phy    C34    3   3.572   1.476   1.828  0.0910  0.2786 -0.0398
    1phy    C32    4   3.654   1.240   1.890  0.0750 -0.3340  0.6803
    1phy    C31    5   3.565   1.144   1.805 -0.2299 -0.0518 -0.4457
    1phy    C30    6   3.643   1.016   1.765  0.7499 -0.5941  0.8635
    1phy    C28    7   3.552   0.924   1.681 -0.2002 -0.4552 -0.1706
    1phy    C29    8   3.621   0.892   1.548  0.3907  0.2275  0.1283
    1phy    C27    9   3.515   0.791   1.751  0.0804  0.0930 -0.4298
    1phy    C26   10   3.383   0.790   1.826  0.3168 -0.0319 -0.2132
    1phy    C25   11   3.358   0.665   1.911  0.3056  0.8824 -0.6165
    1phy    C23   12   3.232   0.662   1.999  0.2448 -0.2275  0.1539
    1phy    C24   13   3.168   0.522   2.006 -0.0109  0.2376 -0.1731
    1phy    C22   14   3.266   0.716   2.144  0.6732 -0.0223  0.2802
    1phy    C21   15   3.152   0.761   2.237 -0.2648  0.5045  0.1753
    1phy    C20   16   3.210   0.769   2.381  0.2186  0.6905 -0.1754
    1phy    C18   17   3.131   0.801   2.512  0.3780  0.4933 -0.2266
    1phy    O01   18   3.013   0.715   2.509 -0.0472 -0.3230  0.2989
    1phy    H01   19   3.028   0.632   2.469 -1.9930 -0.6802  0.1947
    1phy    C19   20   3.221   0.735   2.616  0.1962  0.0496  0.0225
    1phy    C13   21   3.089   0.955   2.545 -0.2570  0.0435  0.2739
    1phy     H3   22   3.178   1.022   2.534 -1.4951  1.4208 -2.4572
    1phy    O33   23   3.063   0.970   2.684  0.1900  0.0823  0.1148
    1phy    H1B   24   3.007   0.904   2.718 -0.8549  1.2294  0.7222
    1phy    C12   25   2.976   1.027   2.455  0.0607  0.2309  0.2355
    1phy    O11   26   2.848   1.005   2.499 -0.0388 -0.2068 -0.2330
    1phy    H1A   27   2.861   0.954   2.577 -1.2016 -1.0692 -0.5724
    2phy    C35   28   4.315   1.263   1.741  0.0176  0.0524  0.0237
    2phy    C33   29   4.225   1.177   1.648 -0.0805  0.3088 -0.2087
    2phy    C34   30   4.081   1.185   1.698 -0.4824  0.2201  0.4295
    2phy    C32   31   4.241   1.222   1.497  0.2219  0.0241 -0.5679
    2phy    C31   32   4.305   1.115   1.409 -0.0270 -0.3356  0.2713
    2phy    C30   33   4.282   1.124   1.257  0.1182 -0.0143  0.2458
    2phy    C28   34   4.361   1.028   1.171  0.3994 -0.2442 -0.2728
    2phy    C29   35   4.290   0.890   1.155  0.3793 -0.4605 -1.0929
    2phy    C27   36   4.374   1.090   1.027 -0.2702 -0.0331 -0.0046
    2phy    C26   37   4.510   1.095   0.954  0.6318  0.1001  0.0190
    2phy    C25   38   4.492   1.182   0.828 -0.2566  0.1151  0.1280
    2phy    C23   39   4.614   1.177   0.740  0.1471  0.6384  0.3960
    2phy    C24   40   4.614   1.058   0.643 -0.0047 -0.3076  0.2679
    2phy    C22   41   4.630   1.306   0.654  0.1942  0.2198  0.3089
    2phy    C21   42   4.766   1.377   0.667  0.1713 -0.3775  0.2960
    2phy    C20   43   4.762   1.492   0.563 -0.4782 -0.4587 -0.4394
    2phy    C18   44   4.872   1.595   0.561 -0.1119  0.1785  0.1528
    2phy    O01   45   4.897   1.650   0.693  0.1641  0.1487 -0.2323
    2phy    H01   46   4.822   1.694   0.728  1.0473  1.6870 -0.1760
    2phy    C19   47   4.806   1.709   0.482 -0.2650 -0.4937  0.2117
    2phy    C13   48   5.011   1.546   0.497 -0.0861 -0.3011  0.3342
    2phy     H3   49   5.013   1.434   0.503  1.1334 -0.4124 -1.3296
    2phy    O33   50   5.033   1.553   0.353 -0.5485  0.2243 -0.0261
    2phy    H1B   51   4.958   1.537   0.298  1.3465 -0.2548 -2.6196
    2phy    C12   52   5.146   1.533   0.578  0.4812 -0.0840  0.0938
    2phy    O11   53   5.146   1.507   0.715 -0.1817 -0.6275 -0.2576
    2phy    H1A   54   5.075   1.554   0.753  1.8658  1.1761  1.6383
    3phy    C35   55   0.482   0.007   0.809 -0.4588 -0.3103  0.3796
    3phy    C33   56   0.533   0.083   0.928 -0.2155  0.5044  0.2740
    3phy    C34   57   0.583   0.222   0.881 -0.1684  0.5740 -0.8875
    3phy    C32   58   0.429   0.106   1.034  0.3902 -0.1916  0.0798
    3phy    C31   59   0.401   0.008   1.146  0.4224 -0.3316  0.0244
    3phy    C30   60   0.285   0.047   1.244 -0.2074  0.1362  0.4117
    3phy    C28   61   0.230  -0.059   1.338  0.3683 -0.4089  0.2366
    3phy    C29   62   0.309  -0.074   1.467 -0.4006 -0.1704  0.2484
    3phy    C27   63   0.079  -0.026   1.356 -0.1611  0.4608  0.3657
    3phy    C26   64  -0.019  -0.143   1.343 -0.1115 -0.1601  0.0721
    3phy    C25   65  -0.169  -0.101   1.335 -0.1145 -0.1377  0.8660
    3phy    C23   66  -0.252  -0.223   1.302  0.6105  0.0907  0.3097
    3phy    C24   67  -0.355  -0.245   1.417 -0.1167  0.2761 -0.0349
    3phy    C22   68  -0.314  -0.208   1.157  0.4225  0.2845 -0.2307
    3phy    C21   69  -0.351  -0.331   1.083 -0.1110  0.3281  0.2858
    3phy    C20   70  -0.422  -0.281   0.960  0.2718  0.1828 -0.3117
    3phy    C18   71  -0.509  -0.388   0.873 -0.0307  0.1116  0.0575
    3phy    O01   72  -0.433  -0.516   0.861  0.3514 -0.8004  0.3764
    3phy    H01   73  -0.365  -0.514   0.926  0.3558  1.5678  0.4039
    3phy    C19   74  -0.517  -0.321   0.737 -0.1845  0.4299  0.1956
    3phy    C13   75  -0.653  -0.417   0.937 -0.4948 -0.6363  0.2132
    3phy     H3   76  -0.633  -0.429   1.046 -1.1837 -0.2920  0.3867
    3phy    O33   77  -0.751  -0.308   0.951  0.1729 -0.1187  0.1732
    3phy    H1B   78  -0.725  -0.240   1.010  2.2026 -0.7871  0.1492
    3phy    C12   79  -0.724  -0.551   0.948 -0.0460  0.2706 -0.0777
    3phy    O11   80  -0.817  -0.584   0.844  0.0444 -0.2800 -0.3137
    3phy    H1A   81  -0.883  -0.518   0.851 -0.2590 -0.4711 -1.1406
    4phy    C35   82   1.239   4.757   1.650  0.2220  0.1794  0.6949
    4phy    C33   83   1.228   4.606   1.686 -0.4305  0.2231 -0.1136
    4phy    C34   84   1.356   4.540   1.639  0.2430 -0.4352 -0.2350
    4phy    C32   85   1.202   4.570   1.837  0.1445  0.6529  0.3186
    4phy    C31   86   1.056   4.584   1.886 -0.1821  0.2664  0.6792
    4phy    C30   87   1.046   4.513   2.019 -0.5141 -0.3974  0.3191
    4phy    C28   88   0.898   4.507   2.067 -0.1165  0.0838  0.1215
    4phy    C29   89   0.852   4.364   2.075 -0.1666 -0.1228  0.3358
    4phy    C27   90   0.885   4.578   2.202 -0.3663 -0.1611 -0.1596
    4phy    C26   91   0.820   4.717   2.201 -0.1969 -0.4450 -0.0961
    4phy    C25   92   0.794   4.771   2.348 -0.1066  0.4891  0.2057
    4phy    C23   93   0.752   4.918   2.366 -0.0049  0.0148 -0.7693
    4phy    C24   94   0.607   4.933   2.329  0.3691 -0.5247  0.6427
    4phy    C22   95   0.752   4.957   2.516 -0.0551  0.1082 -0.4194
    4phy    C21   96   0.855   5.059   2.561  0.4178 -0.1087  0.1660
    4phy    C20   97   0.857   5.073   2.717  0.1126 -0.2592 -0.1475
    4phy    C18   98   0.969   5.141   2.793  0.1134 -0.2025  0.4982
    4phy    O01   99   0.959   5.285   2.785  0.3065 -0.0618  0.0724
    4phy    H01  100   0.884   5.317   2.832 -1.3997 -1.2241 -1.7062
    4phy    C19  101   0.927   5.116   2.937 -0.0431 -0.4446 -0.7498
    4phy    C13  102   1.121   5.097   2.754  0.1374  0.7181 -0.1458
    4phy     H3  103   1.126   4.985   2.745  1.4105  0.8408 -1.3469
    4phy    O33  104   1.211   5.107   2.867 -0.5447  0.0589  0.1986
    4phy    H1B  105   1.248   5.022   2.881 -0.4591  0.2149  0.9684
    4phy    C12  106   1.202   5.168   2.644 -0.5128 -0.3717  0.0449
    4phy    O11  107   1.324   5.109   2.600  0.6844  0.3990 -0.0928
    4phy    H1A  108   1.360   5.168   2.537 -1.1385  1.0709 -0.5602
    5phy    C35  109   5.011   4.968   2.008 -0.0747 -0.1004  0.4716
    5phy    C33  110   4.948   5.049   1.891  0.2217  0.0339  0.5061
    5phy    C34  111   4.936   4.957   1.771  0.1931 -0.2559 -0.0771
    5phy    C32  112   4.808   5.107   1.925 -0.0438 -0.0600  0.0528
    5phy    C31  113   4.818   5.254   1.965  0.0469 -0.2188 -0.0494
    5phy    C30  114   4.677   5.302   2.002 -0.3382  0.1688  0.2069
    5phy    C28  115   4.670   5.450   2.033  0.3664  0.1683 -0.0051
    5phy    C29  116   4.593   5.515   1.920  0.3289 -0.2053 -0.6211
    5phy    C27  117   4.602   5.465   2.172  0.1434  0.3903  0.2072
    5phy    C26  118   4.689   5.539   2.272 -0.0176  0.0278 -0.6907
    5phy    C25  119   4.608   5.573   2.402 -0.5362 -0.3729 -0.2866
    5phy    C23  120   4.700   5.609   2.524 -0.3166 -0.1284 -0.3052
    5phy    C24  121   4.721   5.762   2.527 -0.5671  0.4626  0.5354
    5phy    C22  122   4.658   5.566   2.663  0.4429  0.2902  0.1425
    5phy    C21  123   4.703   5.427   2.702  0.0880 -0.2560  0.3697
    5phy    C20  124   4.701   5.391   2.851  0.1001 -0.2930  0.0036
    5phy    C18  125   4.792   5.274   2.906  0.6771  0.3499 -1.0669
    5phy    O01  126   4.929   5.298   2.877  0.3234 -0.2218 -0.2953
    5phy    H01  127   4.949   5.390   2.883  0.2156 -0.2824  2.1517
    5phy    C19  128   4.777   5.285   3.063 -0.2795 -0.2432 -0.2662
    5phy    C13  129   4.748   5.130   2.845 -0.3984 -0.1265  0.2124
    5phy     H3  130   4.741   5.138   2.734 -1.9793 -1.2189  0.1951
    5phy    O33  131   4.614   5.096   2.878  0.0057  0.1422  0.0963
    5phy    H1B  132   4.590   5.012   2.844 -1.6192  0.1279  1.1280
    5phy    C12  133   4.851   5.010   2.865 -0.3398  0.1804 -0.1668
    5phy    O11  134   4.880   4.957   2.990  0.2512 -0.0336 -0.3652
    5phy    H1A  135   4.801   4.923   3.027  1.0529  0.3003  1.7878
    6phy    C35  136   0.535   2.129   1.178  0.0775  0.4684  0.0116
    6phy    C33  137   0.417   2.206   1.230  0.4710 -0.2139 -0.4428
    6phy    C34  138   0.430   2.215   1.387  0.0658  0.2745 -0.7701
    6phy    C32  139   0.415   2.343   1.166  0.1896 -0.2187  0.2267
    6phy    C31  140   0.294   2.366   1.063  0.0547  0.1186 -0.1484
    6phy    C30  141   0.297   2.495   0.981  0.3602  0.0009 -0.2652
    6phy    C28  142   0.224   2.487   0.841 -0.2515 -0.3130  0.0596
    6phy    C29  143   0.074   2.520   0.834  0.0569  0.0612 -0.4852
    6phy    C27  144   0.298   2.573   0.741 -0.3839  0.2087  0.2285
    6phy    C26  145   0.315   2.507   0.601 -0.2189  0.2962 -0.2459
    6phy    C25  146   0.396   2.601   0.508 -0.8342 -0.2094  0.1977
    6phy    C23  147   0.420   2.541   0.366  0.1889  0.6526 -0.0875
    6phy    C24  148   0.377   2.642   0.260  0.0976  0.0423  0.1599
    6phy    C22  149   0.560   2.481   0.339 -0.2117 -0.0194 -0.2097
    6phy    C21  150   0.584   2.375   0.235  0.1964 -0.5498 -0.1234
    6phy    C20  151   0.717   2.305   0.257  0.1786 -0.3479 -0.1276
    6phy    C18  152   0.769   2.207   0.146  0.3119 -0.1232 -0.7010
    6phy    O01  153   0.668   2.107   0.112 -0.1297 -0.1433 -0.1176
    6phy    H01  154   0.594   2.158   0.084  0.4188  1.3315  0.9570
    6phy    C19  155   0.886   2.135   0.218 -0.3957  0.0065  0.4162
    6phy    C13  156   0.809   2.295   0.017 -0.2231  0.1849  0.0825
    6phy     H3  157   0.710   2.334  -0.019  0.7282  2.0978 -0.5814
    6phy    O33  158   0.873   2.421   0.024  0.1986 -0.0165 -0.1956
    6phy    H1B  159   0.816   2.478   0.072 -0.7569 -1.3140  0.2501
    6phy    C12  160   0.830   2.233  -0.125  0.2168  0.3561 -0.1019
    6phy    O11  161   0.964   2.208  -0.162 -0.3237  0.2138  0.1004
    6phy    H1A  162   1.013   2.272  -0.115 -0.7351  0.2300  0.5136
    7phy    C35  163   4.570   4.991   2.508 -0.4975 -0.3989  0.0267
    7phy    C33  164   4.673   5.016   2.401 -0.0592 -0.1620 -0.1513
    7phy    C34  165   4.613   4.993   2.265  0.1402 -0.2658 -0.7029
    7phy    C32  166   4.748   5.146   2.428  0.1997  0.0470  0.2601
    7phy    C31  167   4.886   5.142   2.362 -0.1421  0.5938  0.0161
    7phy    C30  168   4.972   5.264   2.408  0.1197  0.1121  0.6700
    7phy    C28  169   5.115   5.270   2.359  0.2541 -0.2107 -0.2028
    7phy    C29  170   5.121   5.321   2.217 -0.1187  0.4145 -0.1824
    7phy    C27  171   5.189   5.367   2.454 -0.4841 -0.0151  0.2029
    7phy    C26  172   5.335   5.328   2.483 -0.6113 -0.5755 -0.0657
    7phy    C25  173   5.419   5.440   2.546  0.2936 -0.3787  0.2771
    7phy    C23  174   5.554   5.404   2.606 -0.1686  0.0485  0.0254
    7phy    C24  175   5.619   5.539   2.612 -0.4385 -0.3421 -0.2050
    7phy    C22  176   5.551   5.346   2.748 -0.3440  0.2470  0.4489
    7phy    C21  177   5.534   5.194   2.770 -0.3234 -0.1251  0.8746
    7phy    C20  178   5.516   5.144   2.914  0.2161  0.4565 -0.2647
    7phy    C18  179   5.383   5.148   2.997  0.1106 -0.7708  0.1803
    7phy    O01  180   5.273   5.086   2.925 -0.1568 -0.1226 -0.1597
    7phy    H01  181   5.245   5.149   2.861  0.5232  0.5162  0.1659
    7phy    C19  182   5.419   5.052   3.110  0.2523 -0.3285 -0.0816
    7phy    C13  183   5.341   5.300   3.040  0.0914 -0.2931 -0.0028
    7phy     H3  184   5.342   5.363   2.947  0.6762 -1.3579 -0.7405
    7phy    O33  185   5.442   5.362   3.126 -0.2108  0.0864 -0.0420
    7phy    H1B  186   5.457   5.313   3.205 -2.3241 -1.8253 -0.7277
    7phy    C12  187   5.201   5.338   3.105  0.3825 -0.2013 -0.0572
    7phy    O11  188   5.175   5.475   3.116  0.3739 -0.1940 -0.1445
    7phy    H1A  189   5.207   5.502   3.200 -0.7417  1.5775 -0.2341
    8phy    C35  190   0.145   0.887   1.158  0.2128 -0.0149 -0.0063
    8phy    C33  191   0.020   0.866   1.239 -0.1162  0.6473  0.1853
    8phy    C34  192   0.024   0.946   1.363 -0.0924 -0.1272  0.0484
    8phy    C32  193  -0.108   0.883   1.157 -0.0823  0.1370 -0.1786
    8phy    C31  194  -0.161   0.756   1.104  0.2818 -0.0293 -0.1541
    8phy    C30  195  -0.277   0.779   1.011  0.2419 -0.3598 -0.0516
    8phy    C28  196  -0.349   0.657   0.951 -0.5964  0.1938 -0.1952
    8phy    C29  197  -0.464   0.616   1.039 -0.2356  0.5608  0.0858
    8phy    C27  198  -0.394   0.693   0.811 -0.0986  0.2163  0.1906
    8phy    C26  199  -0.348   0.593   0.701 -0.2395  0.0849 -0.1738
    8phy    C25  200  -0.338   0.644   0.554 -0.0491 -0.2308  0.0720
    8phy    C23  201  -0.289   0.537   0.448  0.3750  0.6356 -0.4684
    8phy    C24  202  -0.401   0.470   0.374  0.5212 -0.4461  0.2978
    8phy    C22  203  -0.206   0.600   0.336 -0.3226  0.3305 -0.2032
    8phy    C21  204  -0.056   0.611   0.370  0.3255 -0.4429 -0.3083
    8phy    C20  205   0.020   0.660   0.249 -1.0552 -0.4053 -0.1923
    8phy    C18  206   0.174   0.694   0.266 -0.1353  0.3364  0.5115
    8phy    O01  207   0.190   0.799   0.366 -0.4761 -0.5594 -0.0281
    8phy    H01  208   0.111   0.850   0.367 -0.3624 -0.3214 -1.4464
    8phy    C19  209   0.214   0.762   0.132 -0.4797  0.8522  0.3371
    8phy    C13  210   0.266   0.566   0.292 -0.4693 -0.4149  0.3816
    8phy     H3  211   0.217   0.506   0.373 -0.4686  0.4924  1.0822
    8phy    O33  212   0.284   0.461   0.195 -0.2561  0.3003  0.2996
    8phy    H1B  213   0.357   0.474   0.139 -0.9809 -0.4810 -0.8672
    8phy    C12  214   0.404   0.571   0.371 -0.0071  0.7176  0.0832
    8phy    O11  215   0.521   0.585   0.295 -0.0285  0.3166  0.3993
    8phy    H1A  216   0.536   0.676   0.277  2.5565 -0.2644 -0.8099
    9phy    C35  217   4.305   0.766   2.105  0.1930 -0.1305  0.4621
    9phy    C33  218   4.360   0.906   2.066  0.1601 -0.2845  0.3024
    9phy    C34  219   4.252   0.968   1.973  0.2168 -0.4106 -0.9949
    9phy    C32  220   4.382   0.982   2.195  0.0138 -0.1066 -0.2587
    9phy    C31  221   4.502   1.076   2.197  0.1938 -0.1922 -0.2230
    9phy    C30  222   4.515   1.173   2.315 -0.3065 -0.1987 -0.2906
    9phy    C28  223   4.636   1.269   2.305  0.3724  0.2833  0.1342
    9phy    C29  224   4.608   1.398   2.231  0.2315 -0.3458 -0.1269
    9phy    C27  225   4.691   1.309   2.439  0.1978 -0.1175 -0.9121
    9phy    C26  226   4.804   1.217   2.496 -0.1308 -0.1354  0.2157
    9phy    C25  227   4.877   1.276   2.619 -0.1513 -0.6006 -0.1986
    9phy    C23  228   4.986   1.182   2.685  0.1766  0.1481 -0.2847
    9phy    C24  229   5.093   1.274   2.736  0.3526 -0.0514  0.0406
    9phy    C22  230   4.928   1.091   2.787  0.2423 -0.0578  0.1983
    9phy    C21  231   4.981   0.946   2.795 -0.2835 -0.2217  1.1094
    9phy    C20  232   4.891   0.851   2.876 -0.0994  0.2638  0.1431
    9phy    C18  233   4.949   0.717   2.945  0.5594  0.2295 -0.3476
    9phy    O01  234   5.044   0.759   3.037  0.3157  0.0873  0.4391
    9phy    H01  235   5.014   0.825   3.096 -1.3092 -0.0994 -0.1345
    9phy    C19  236   4.828   0.667   3.023 -0.5127  0.3427 -0.4243
    9phy    C13  237   5.011   0.607   2.843 -0.1017 -0.2625  0.2840
    9phy     H3  238   4.943   0.595   2.755  0.0657  1.2109 -0.0856
    9phy    O33  239   5.022   0.475   2.892 -0.4320 -0.1740 -0.4523
    9phy    H1B  240   5.086   0.468   2.960 -1.3410 -0.6850  0.3864
    9phy    C12  241   5.153   0.626   2.782 -0.1684 -0.3967 -0.4354
    9phy    O11  242   5.251   0.670   2.873  0.2474 -0.2746 -0.5083
    9phy    H1A  243   5.210   0.708   2.948  1.7244 -0.2445  0.3002
   10phy    C35  244   4.115   1.190   0.697 -0.2611  0.0118 -0.4322
   10phy    C33  245   4.118   1.033   0.694  0.1793 -0.2771 -0.2972
   10phy    C34  246   4.009   0.974   0.771  0.8089  0.2395  0.0118
   10phy    C32  247   4.128   0.976   0.552  0.2039 -0.0200 -0.3156
   10phy    C31  248   4.252   1.006   0.471  0.0724 -0.2437 -0.5264
   10phy    C30  249   4.238   0.971   0.326  0.1362  0.1753  0.2492
   10phy    C28  250   4.370   0.984   0.242  0.5890  0.7278  0.1968
   10phy    C29  251   4.471   0.866   0.270  0.1591 -0.4804  0.4836
   10phy    C27  252   4.327   0.976   0.101 -0.0460 -0.3557  0.6144
   10phy    C26  253   4.419   1.038  -0.007 -0.1407 -0.9025  0.1855
   10phy    C25  254   4.376   0.998  -0.151  0.4933 -0.1302 -0.2182
   10phy    C23  255   4.453   1.053  -0.272 -0.0780  0.0674 -0.2819
   10phy    C24  256   4.566   0.954  -0.303  0.5996 -0.1418  0.4749
   10phy    C22  257   4.363   1.062  -0.395 -0.9384 -0.0790 -0.0906
   10phy    C21  258   4.269   1.179  -0.405 -0.1912 -0.2283 -0.1473
   10phy    C20  259   4.203   1.178  -0.545 -0.2059 -0.5459 -0.3249
   10phy    C18  260   4.071   1.261  -0.567  0.2964  0.3370  0.0574
   10phy    O01  261   3.961   1.211  -0.481  0.0120 -0.4780  0.1269
   10phy    H01  262   3.973   1.236  -0.391  0.4852 -0.5162  0.0778
   10phy    C19  263   4.037   1.230  -0.713  0.2729  0.2455  0.4391
   10phy    C13  264   4.077   1.419  -0.548  0.0539 -0.3081 -0.0327
   10phy     H3  265   4.101   1.432  -0.440 -0.4564  0.0596  0.0396
   10phy    O33  266   4.187   1.488  -0.602  0.0065 -0.2995  0.0046
   10phy    H1B  267   4.159   1.549  -0.668  0.1429 -1.2052 -0.9200
   10phy    C12  268   3.962   1.524  -0.520 -0.6696 -0.1311  0.1383
   10phy    O11  269   3.944   1.619  -0.624 -0.5144 -0.0651  0.4446
   10phy    H1A  270   4.005   1.688  -0.612 -1.2459  0.5891  0.4895
   11phy    C35  271   3.952   1.596   2.129 -0.3139  0.2580  0.0220
   11phy    C33  272   4.078   1.514   2.088 -0.0662 -0.2075  0.2285
   11phy    C34  273   4.047   1.369   2.059  0.0768 -0.1758  0.1031
   11phy    C32  274   4.151   1.588   1.965 -0.2007  0.3603  0.0213
   11phy    C31  275   4.301   1.589   1.988 -0.0639  0.1884  0.1405
   11phy    C30  276   4.391   1.661   1.890  0.2529 -0.3525  0.0797
   11phy    C28  277   4.538   1.657   1.946 -0.0974 -0.7670  0.6441
   11phy    C29  278   4.630   1.587   1.847  0.5039 -0.1660  0.2603
   11phy    C27  279   4.586   1.802   1.972  0.1107 -0.0193 -0.0011
   11phy    C26  280   4.668   1.818   2.101  0.1143  0.3301 -0.5337
   11phy    C25  281   4.712   1.961   2.137  0.0547  0.0179 -0.5051
   11phy    C23  282   4.784   1.992   2.266 -0.5681 -0.1172 -0.2439
   11phy    C24  283   4.898   2.092   2.233 -0.2362  0.1099  0.1653
   11phy    C22  284   4.685   2.047   2.373  0.2226  0.2544 -0.1860
   11phy    C21  285   4.721   2.050   2.520  0.1634 -0.1681  0.0288
   11phy    C20  286   4.604   2.104   2.604 -0.1302 -0.4164 -0.0263
   11phy    C18  287   4.632   2.124   2.764 -0.1579  0.4996 -0.1001
   11phy    O01  288   4.748   2.211   2.779 -0.1896 -0.4711 -0.0682
   11phy    H01  289   4.829   2.164   2.770  0.7652  1.1069 -0.0082
   11phy    C19  290   4.506   2.203   2.796 -0.1778 -0.1438  0.2092
   11phy    C13  291   4.645   1.981   2.844 -0.3972 -0.3038 -0.3885
   11phy     H3  292   4.703   1.906   2.783  1.3546 -0.5281  1.4398
   11phy    O33  293   4.521   1.913   2.862  0.0678 -0.5864 -0.2615
   11phy    H1B  294   4.487   1.898   2.776 -0.2744  0.3535 -0.2962
   11phy    C12  295   4.714   1.998   2.983 -0.3225 -0.4277 -0.0738
   11phy    O11  296   4.850   2.034   2.990  0.2357 -0.2202  0.2502
   11phy    H1A  297   4.875   2.048   3.079 -0.2719  2.5885  0.0206
   12phy    C35  298   4.788   1.037   1.972 -0.4502  0.0851  0.1280
   12phy    C33  299   4.928   1.099   1.971  0.2173 -0.2566 -0.4034
   12phy    C34  300   5.021   1.059   1.858  0.1640  0.3015  0.5240
   12phy    C32  301   4.915   1.248   2.008 -0.5918 -0.0709  0.2504
   12phy    C31  302   5.020   1.294   2.118 -0.1771 -0.3486  0.0134
   12phy    C30  303   4.992   1.439   2.168  0.0072  0.4154 -0.0434
   12phy    C28  304   5.079   1.509   2.271 -0.5069  0.1851  0.1248
   12phy    C29  305   5.188   1.598   2.210 -0.6411 -0.3684  0.3284
   12phy    C27  306   4.980   1.590   2.356  0.4558 -0.1312  0.2882
   12phy    C26  307   5.037   1.594   2.503  0.5182  0.0104  0.5517
   12phy    C25  308   4.938   1.664   2.595 -0.4917  0.2390 -0.0268
   12phy    C23  309   4.977   1.658   2.745 -0.1298  0.6148  0.4882
   12phy    C24  310   5.055   1.787   2.797  0.1933  0.4632  0.3058
   12phy    C22  311   4.856   1.633   2.831 -0.2549  0.4625 -0.9914
   12phy    C21  312   4.883   1.552   2.956  0.3492 -0.3268 -0.0647
   12phy    C20  313   4.763   1.550   3.054 -0.2688  0.0702 -0.0137
   12phy    C18  314   4.765   1.480   3.191 -0.4193 -0.8265  0.1882
   12phy    O01  315   4.893   1.498   3.252 -0.4379 -0.0952 -0.2706
   12phy    H01  316   4.962   1.479   3.191  1.8202  4.7887  0.3079
   12phy    C19  317   4.664   1.561   3.271  0.4092 -0.4821 -0.3611
   12phy    C13  318   4.740   1.323   3.174  0.3523  0.2399  0.1329
   12phy     H3  319   4.796   1.285   3.085  0.7627 -0.8128  0.8163
   12phy    O33  320   4.603   1.286   3.139  0.0247 -0.3303  0.0807
   12phy    H1B  321   4.562   1.353   3.086  2.3339  1.2808  0.1737
   12phy    C12  322   4.785   1.226   3.290  0.1075  0.1785  0.2532
   12phy    O11  323   4.754   1.089   3.265 -0.0396 -0.0854 -0.3431
   12phy    H1A  324   4.671   1.083   3.222 -1.1736 -1.1064  1.8246
   13phy    C35  325   0.285   2.876   2.393  0.1568 -0.2426 -0.2662
   13phy    C33  326   0.195   2.930   2.278 -0.3817 -0.4749 -0.3017
   13phy    C34  327   0.217   2.837   2.159 -0.6694  0.4488 -0.4842
   13phy    C32  328   0.053   2.956   2.318 -0.0749  0.0552 -0.6925
   13phy    C31  329  -0.019   3.074   2.249  0.0715  0.1349 -0.2772
   13phy    C30  330  -0.169   3.095   2.281  0.4904 -0.1854  0.1157
   13phy    C28  331  -0.235   3.221   2.223  0.0790 -0.2299  0.2239
   13phy    C29  332  -0.279   3.202   2.077  0.3507 -0.3995 -0.1579
   13phy    C27  333  -0.367   3.239   2.300  0.3531 -0.0209  0.2940
   13phy    C26  334  -0.360   3.323   2.424  0.0745 -0.0364  0.2607
   13phy    C25  335  -0.497   3.338   2.485  0.5196 -0.2077 -0.4683
   13phy    C23  336  -0.511   3.372   2.633  0.2277 -0.7538  0.0987
   13phy    C24  337  -0.634   3.456   2.651  0.3720  0.0584 -0.2228
   13phy    C22  338  -0.519   3.241   2.714  0.1806  0.6663  0.0776
   13phy    C21  339  -0.459   3.236   2.853 -0.0445 -0.0176  0.3318
   13phy    C20  340  -0.459   3.097   2.912 -1.1819  0.4279  0.6693
   13phy    C18  341  -0.435   3.057   3.066  0.4378  0.1736 -0.1852
   13phy    O01  342  -0.531   3.141   3.136  0.3438 -0.1096 -0.1224
   13phy    H01  343  -0.618   3.124   3.107  0.6993 -0.9645 -0.6986
   13phy    C19  344  -0.479   2.908   3.077 -0.3661  0.0843  0.2146
   13phy    C13  345  -0.279   3.093   3.099  0.2507  0.2678  0.6845
   13phy     H3  346  -0.250   3.191   3.054 -1.0327 -0.0877 -0.9690
   13phy    O33  347  -0.188   2.998   3.032 -0.2106 -0.0762 -0.0512
   13phy    H1B  348  -0.117   3.042   2.991  0.2934 -1.2863 -0.5351
   13phy    C12  349  -0.241   3.110   3.250 -0.4800 -0.1971  0.1615
   13phy    O11  350  -0.119   3.166   3.281  0.3417 -0.1307  0.1102
   13phy    H1A  351  -0.124   3.219   3.358 -0.4644 -1.2711  0.8639
   14phy    C35  352   0.064   2.546   1.331 -0.2608  0.0728  0.3455
   14phy    C33  353  -0.076   2.595   1.374 -0.7241  0.8126 -0.1717
   14phy    C34  354  -0.109   2.521   1.503 -0.1119  0.2150 -0.0193
   14phy    C32  355  -0.078   2.749   1.391  0.5878  0.2447  0.1369
   14phy    C31  356  -0.216   2.810   1.365  0.1232  0.2002  0.4261
   14phy    C30  357  -0.215   2.961   1.364 -0.2812  0.2947  0.0326
   14phy    C28  358  -0.346   3.032   1.314 -0.5529 -0.1585  0.1735
   14phy    C29  359  -0.452   3.048   1.425  0.4805 -0.0168  0.3316
   14phy    C27  360  -0.302   3.164   1.253  0.2594 -0.5458 -0.3223
   14phy    C26  361  -0.371   3.212   1.122 -0.0698  0.1184  0.2723
   14phy    C25  362  -0.293   3.336   1.075 -0.1582  0.3069 -0.0425
   14phy    C23  363  -0.321   3.377   0.931  0.1458  0.0135  0.1078
   14phy    C24  364  -0.403   3.508   0.920  0.4186  0.4864 -0.4393
   14phy    C22  365  -0.185   3.387   0.856  0.0259 -0.2677 -0.0621
   14phy    C21  366  -0.194   3.355   0.705  0.0716  0.2199  0.2364
   14phy    C20  367  -0.054   3.359   0.635 -0.6221  0.2154  0.0205
   14phy    C18  368  -0.041   3.358   0.479 -0.4152 -0.1673  0.1676
   14phy    O01  369  -0.129   3.259   0.421 -0.3721  0.1818 -0.1068
   14phy    H01  370  -0.219   3.270   0.447 -0.6732  0.4232 -1.2248
   14phy    C19  371   0.104   3.315   0.444  0.0666 -0.3477  0.1550
   14phy    C13  372  -0.070   3.504   0.417 -0.0207 -0.2896 -0.4128
   14phy     H3  373  -0.171   3.526   0.459  0.1991 -0.1653  0.0547
   14phy    O33  374  -0.000   3.612   0.471  0.0027  0.1609  0.2490
   14phy    H1B  375  -0.017   3.629   0.561  0.0072  0.2837  0.2267
   14phy    C12  376  -0.117   3.538   0.267  0.1934  0.1768  0.9104
   14phy    O11  377  -0.196   3.444   0.197  0.1377  0.1436 -0.0330
   14phy    H1A  378  -0.283   3.463   0.228  0.5087  1.8148  0.0581
   15phy    C35  379   4.917   4.450   1.835 -0.0636  0.1920 -0.1847
   15phy    C33  380   5.050   4.497   1.778  0.5066  0.1623  0.9826
   15phy    C34  381   5.010   4.588   1.666 -0.1080  0.2759 -0.5394
   15phy    C32  382   5.122   4.578   1.884 -0.0176 -0.3181 -0.4224
   15phy    C31  383   5.266   4.534   1.913 -0.0011  0.2186  0.2064
   15phy    C30  384   5.328   4.579   2.049 -0.0250  0.0472  0.4527
   15phy    C28  385   5.470   4.527   2.070 -0.0254  0.0067 -0.6193
   15phy    C29  386   5.577   4.614   1.995  0.3707 -0.5885  0.0016
   15phy    C27  387   5.498   4.550   2.221 -0.2043  0.0787  0.0455
   15phy    C26  388   5.546   4.433   2.303  0.2820  0.3375  0.1742
   15phy    C25  389   5.585   4.480   2.446 -0.7346  0.1365 -0.0329
   15phy    C23  390   5.649   4.372   2.531  0.1139  0.1363 -0.0733
   15phy    C24  391   5.800   4.399   2.540  0.0337 -0.1219 -0.0105
   15phy    C22  392   5.610   4.351   2.684  0.4773  0.5216 -0.2382
   15phy    C21  393   5.464   4.300   2.705 -0.1648  0.5055  0.4592
   15phy    C20  394   5.430   4.287   2.853 -0.0356  0.3200 -0.0771
   15phy    C18  395   5.287   4.232   2.899 -0.4331 -0.4715 -0.0896
   15phy    O01  396   5.248   4.109   2.838 -0.0409 -0.0308  0.0336
   15phy    H01  397   5.327   4.075   2.801  0.0221 -0.4661  0.5661
   15phy    C19  398   5.317   4.205   3.047  0.0013  0.0187 -0.0544
   15phy    C13  399   5.171   4.346   2.873 -0.1298  0.0967 -0.2374
   15phy     H3  400   5.211   4.447   2.900 -0.2151  0.2935 -0.8262
   15phy    O33  401   5.069   4.329   2.966  0.0928 -0.1195 -0.1986
   15phy    H1B  402   5.014   4.255   2.946  0.2279  0.1606 -1.7730
   15phy    C12  403   5.107   4.353   2.733  0.2208 -0.3929 -0.2387
   15phy    O11  404   5.008   4.454   2.714  0.0171  0.2268  0.3323
   15phy    H1A  405   5.032   4.537   2.751  0.5728  0.2233 -0.0184
   16phy    C35  406   4.690   4.256   1.570 -0.3444 -0.1473 -0.3011
   16phy    C33  407   4.663   4.388   1.497  0.4381  0.1669  0.2118
   16phy    C34  408   4.628   4.336   1.359  0.3799  0.1126  0.2595
   16phy    C32  409   4.539   4.458   1.549 -0.4661 -0.0723 -0.1503
   16phy    C31  410   4.568   4.555   1.663 -0.1669 -0.4688 -0.1916
   16phy    C30  411   4.437   4.605   1.733 -0.5464  0.0092  0.1192
   16phy    C28  412   4.462   4.721   1.838  0.5129  0.7421 -0.2517
   16phy    C29  413   4.435   4.854   1.767 -0.2970  0.1603 -0.5175
   16phy    C27  414   4.358   4.705   1.951 -0.1883  0.4572  0.6865
   16phy    C26  415   4.399   4.728   2.094 -0.1462 -0.1172 -0.2824
   16phy    C25  416   4.276   4.724   2.185  0.3576 -0.1710 -0.2760
   16phy    C23  417   4.296   4.754   2.336 -0.6817  0.0590  0.1991
   16phy    C24  418   4.182   4.845   2.377  0.2400 -0.6648 -0.1811
   16phy    C22  419   4.301   4.621   2.415  0.6699  0.0067 -0.1713
   16phy    C21  420   4.376   4.634   2.542 -0.4781  0.0597  0.1255
   16phy    C20  421   4.400   4.487   2.602  0.1904 -0.3050  0.6243
   16phy    C18  422   4.497   4.463   2.720 -0.3904 -0.1538 -0.0746
   16phy    O01  423   4.451   4.521   2.845  0.2866 -0.5758  0.1937
   16phy    H01  424   4.522   4.560   2.891  0.6688 -2.6935  1.5308
   16phy    C19  425   4.470   4.311   2.737  0.4921  0.0886 -0.5807
   16phy    C13  426   4.656   4.501   2.692 -0.2186 -0.7081 -0.2929
   16phy     H3  427   4.679   4.474   2.585 -1.2885  0.8681 -0.9654
   16phy    O33  428   4.753   4.425   2.765 -0.0350  0.0919  0.0245
   16phy    H1B  429   4.835   4.424   2.720  0.1479 -2.0564  0.2757
   16phy    C12  430   4.702   4.652   2.700 -0.4089  0.3472  0.0044
   16phy    O11  431   4.703   4.706   2.829 -0.3619  0.4035 -0.0259
   16phy    H1A  432   4.794   4.701   2.850 -0.0395  0.9675 -1.1961
   17phy    C35  433   4.884   3.893   1.752  0.0655  0.1682 -0.0001
   17phy    C33  434   4.786   3.883   1.870 -0.1149 -0.4563 -0.3042
   17phy    C34  435   4.803   3.758   1.953  0.3596  0.0338  0.2779
   17phy    C32  436   4.768   4.023   1.925 -0.2193 -0.2726  0.0667
   17phy    C31  437   4.647   4.058   2.008  0.0791  0.1451  0.2501
   17phy    C30  438   4.655   4.207   2.038  0.1574 -0.1654 -0.4095
   17phy    C28  439   4.541   4.272   2.126 -0.4645 -0.0722 -0.5613
   17phy    C29  440   4.603   4.384   2.209  0.0183  0.3105 -0.1717
   17phy    C27  441   4.406   4.303   2.053 -0.1069 -0.0573 -0.0581
   17phy    C26  442   4.280   4.309   2.142 -0.0705 -0.0379 -0.3515
   17phy    C25  443   4.165   4.329   2.044 -0.1869  0.0481  0.1628
   17phy    C23  444   4.033   4.375   2.104  0.5039  0.0010 -0.1677
   17phy    C24  445   3.958   4.465   2.004  0.1258 -0.2668  0.3668
   17phy    C22  446   3.940   4.258   2.146  0.1995  0.4348  0.4724
   17phy    C21  447   3.865   4.274   2.272 -0.4558  0.2211 -0.0027
   17phy    C20  448   3.758   4.165   2.309 -0.8581 -0.5276  0.0360
   17phy    C18  449   3.704   4.158   2.463 -0.5452 -0.2490 -0.3389
   17phy    O01  450   3.686   4.291   2.514  0.2579  0.1516  0.0291
   17phy    H01  451   3.769   4.329   2.537  0.5079 -0.2201 -0.2587
   17phy    C19  452   3.560   4.104   2.451  0.2469 -0.0986 -0.5455
   17phy    C13  453   3.793   4.066   2.565  0.5062 -0.1461  0.6523
   17phy     H3  454   3.792   3.960   2.528  0.2059 -0.0566  0.4039
   17phy    O33  455   3.727   4.058   2.689 -0.4281  0.1623 -0.3682
   17phy    H1B  456   3.721   4.144   2.726  1.2958 -0.2007  0.8689
   17phy    C12  457   3.943   4.106   2.592  0.0161 -0.1629 -0.1908
   17phy    O11  458   3.954   4.220   2.669 -0.1899  0.3279  0.1014
   17phy    H1A  459   4.023   4.196   2.729  0.3370 -0.5606 -0.8071
   18phy    C35  460   1.284   2.841   1.192 -0.1467  0.3497  0.1238
   18phy    C33  461   1.151   2.771   1.162  0.2872  0.4641 -0.2089
   18phy    C34  462   1.097   2.700   1.283  0.5214  0.3148 -0.0957
   18phy    C32  463   1.051   2.858   1.082  0.5695 -0.2923 -0.2185
   18phy    C31  464   0.947   2.782   0.990  0.1330  0.0756 -0.9324
   18phy    C30  465   0.828   2.871   0.949  0.2697 -0.0694  0.0657
   18phy    C28  466   0.718   2.809   0.856 -0.0265  0.3411  0.4353
   18phy    C29  467   0.626   2.715   0.926  0.3696 -0.0539 -0.1353
   18phy    C27  468   0.632   2.920   0.792 -0.1387  0.2077 -0.3867
   18phy    C26  469   0.605   2.892   0.641 -0.0537  0.4646  0.4145
   18phy    C25  470   0.507   2.997   0.574  0.2919  0.5412 -0.4837
   18phy    C23  471   0.506   2.997   0.420 -0.2242 -0.4176 -0.3920
   18phy    C24  472   0.378   3.054   0.355  0.4955 -0.4410 -0.5563
   18phy    C22  473   0.626   3.074   0.356  0.5401  0.0855 -0.3470
   18phy    C21  474   0.680   3.020   0.226 -0.1511  0.2667 -0.0049
   18phy    C20  475   0.816   3.086   0.196 -0.5608 -0.6689 -0.0080
   18phy    C18  476   0.893   3.074   0.061 -0.0633  0.4772 -0.1562
   18phy    O01  477   0.906   2.929   0.043  0.1613  0.5545  0.2963
   18phy    H01  478   0.988   2.910   0.001 -0.9421  0.0369 -1.7183
   18phy    C19  479   1.039   3.127   0.085 -0.0497  0.5658  0.1018
   18phy    C13  480   0.819   3.145  -0.064  0.5704  0.3034  0.2334
   18phy     H3  481   0.725   3.085  -0.076  1.1452 -0.5628 -0.0409
   18phy    O33  482   0.759   3.271  -0.033 -0.3009  0.1588 -0.0403
   18phy    H1B  483   0.831   3.330  -0.027  0.4863 -0.8694  0.8960
   18phy    C12  484   0.829   3.114  -0.218 -0.2305 -0.3251 -0.2176
   18phy    O11  485   0.905   3.199  -0.300  0.3981  0.8847  0.8189
   18phy    H1A  486   0.861   3.280  -0.316 -0.3497  0.2177 -0.6472
   19phy    C35  487   0.122   2.956   1.750 -0.0608 -0.0591 -0.3535
   19phy    C33  488  -0.020   2.998   1.778 -0.4491 -0.0972 -0.3905
   19phy    C34  489  -0.069   2.962   1.913  0.3388  0.2970  0.1524
   19phy    C32  490  -0.019   3.152   1.768  0.6514  0.0304  0.0838
   19phy    C31  491  -0.144   3.204   1.691 -0.2039  0.0368  0.1598
   19phy    C30  492  -0.148   3.351   1.672 -0.0894 -0.0798  0.3421
   19phy    C28  493  -0.267   3.418   1.605  0.1705  0.4697 -0.2595
   19phy    C29  494  -0.376   3.443   1.711 -0.3934 -1.0458  0.3797
   19phy    C27  495  -0.217   3.553   1.546 -0.2382 -0.0187  0.0339
   19phy    C26  496  -0.276   3.611   1.417  0.4033 -0.0991  0.3078
   19phy    C25  497  -0.192   3.717   1.361  0.6137 -0.1733  0.5329
   19phy    C23  498  -0.254   3.790   1.237  0.0613  0.2588  0.0615
   19phy    C24  499  -0.332   3.916   1.277  0.2604 -0.0181  0.1982
   19phy    C22  500  -0.136   3.834   1.146 -0.0905  0.3302  0.1769
   19phy    C21  501  -0.170   3.821   0.992 -0.4046 -0.5183 -0.2021
   19phy    C20  502  -0.044   3.845   0.910 -0.1342 -0.0178  0.3432
   19phy    C18  503  -0.041   3.831   0.752 -0.0050  0.3313  0.5803
   19phy    O01  504  -0.106   3.706   0.711  0.2676 -0.1890  0.0509
   19phy    H01  505  -0.199   3.720   0.707  0.1659 -1.0225 -1.3031
   19phy    C19  506   0.109   3.805   0.724 -0.1090 -0.0342 -0.1302
   19phy    C13  507  -0.095   3.959   0.674  0.4677 -0.2725  0.2079
   19phy     H3  508  -0.205   3.956   0.695  0.5056 -2.1194  0.3044
   19phy    O33  509  -0.066   4.089   0.729  0.2194 -0.2892 -0.1016
   19phy    H1B  510  -0.051   4.088   0.822 -0.0526  0.7804 -0.0381
   19phy    C12  511  -0.136   3.966   0.522 -0.4470 -0.0205 -0.1412
   19phy    O11  512  -0.251   4.037   0.480  0.5803  0.3357 -0.0620
   19phy    H1A  513  -0.321   4.013   0.538  0.7569 -0.8557 -0.3148
   20phy    C35  514   3.701   0.841   2.118 -0.1246  0.3246  0.4369
   20phy    C33  515   3.846   0.868   2.150  0.2502  0.4164  0.0899
   20phy    C34  516   3.895   1.006   2.101 -0.3907  0.6761  0.0779
   20phy    C32  517   3.871   0.866   2.304 -0.1679 -0.8275  0.1390
   20phy    C31  518   3.988   0.782   2.341 -0.1435  0.0419  0.0731
   20phy    C30  519   4.019   0.801   2.492 -0.2570  0.8139  0.2922
   20phy    C28  520   4.143   0.723   2.542 -0.3557  0.3265  0.3925
   20phy    C29  521   4.282   0.771   2.498 -0.0836 -0.0254  0.2166
   20phy    C27  522   4.137   0.721   2.696 -0.2279  0.4314  0.4613
   20phy    C26  523   4.197   0.601   2.770 -0.1962 -0.0146  0.5590
   20phy    C25  524   4.225   0.615   2.922  0.5191 -0.5899  0.1048
   20phy    C23  525   4.318   0.500   2.975  0.3418  0.2608 -0.7339
   20phy    C24  526   4.421   0.565   3.071 -0.7413  0.2185  0.0313
   20phy    C22  527   4.240   0.381   3.032  0.4861  0.0743 -0.1883
   20phy    C21  528   4.325   0.254   3.006  0.1688  0.1201  0.0681
   20phy    C20  529   4.264   0.144   3.089  0.5242  0.0135  0.4575
   20phy    C18  530   4.313  -0.007   3.073 -1.2597  0.4093 -0.0178
   20phy    O01  531   4.458  -0.007   3.077  0.0989  0.2393  0.2700
   20phy    H01  532   4.506   0.025   3.003  0.2283 -1.7421 -0.5794
   20phy    C19  533   4.266  -0.067   3.210 -0.2200 -0.1499  0.3488
   20phy    C13  534   4.258  -0.066   2.930  0.6992 -0.4741  0.1969
   20phy     H3  535   4.281   0.004   2.847  0.3443  1.5929  1.7636
   20phy    O33  536   4.113  -0.074   2.917 -0.1098 -0.3795  0.2925
   20phy    H1B  537   4.084   0.009   2.948 -0.3823  0.6051 -2.3814
   20phy    C12  538   4.329  -0.201   2.886  0.1087  0.2322  0.1018
   20phy    O11  539   4.471  -0.198   2.881 -0.2298  0.2346 -0.1510
   20phy    H1A  540   4.512  -0.282   2.886  0.7648  0.7657  1.1051
   21phy    C35  541   1.274   3.835   1.289  0.2185  0.0414 -0.4055
   21phy    C33  542   1.206   3.718   1.351 -0.4165  0.1964 -0.7014
   21phy    C34  543   1.305   3.658   1.448 -0.2863 -0.2169  0.4744
   21phy    C32  544   1.071   3.753   1.413 -0.0065  0.1607  0.1865
   21phy    C31  545   0.969   3.639   1.416  0.0312 -0.0527 -0.5474
   21phy    C30  546   0.850   3.668   1.503 -0.1141 -0.2147  0.1176
   21phy    C28  547   0.720   3.600   1.457 -0.1623 -0.3958  0.4483
   21phy    C29  548   0.677   3.500   1.555  0.1687 -0.0868 -0.8287
   21phy    C27  549   0.604   3.695   1.420 -0.0231 -0.2312  0.2842
   21phy    C26  550   0.521   3.663   1.295  0.2653  0.5408  0.0504
   21phy    C25  551   0.425   3.782   1.266  0.1220  0.0531 -0.4598
   21phy    C23  552   0.347   3.774   1.132 -0.3748  0.0744 -0.2513
   21phy    C24  553   0.221   3.683   1.143  0.1791  0.1572  0.3781
   21phy    C22  554   0.297   3.912   1.079 -0.4007  0.1545 -0.3753
   21phy    C21  555   0.398   3.988   0.993 -0.3914  0.2231  0.5214
   21phy    C20  556   0.343   4.126   0.935 -0.1236  0.1961 -0.3789
   21phy    C18  557   0.433   4.215   0.838  0.0530 -0.3804 -0.3669
   21phy    O01  558   0.563   4.233   0.896  0.1794  0.4771 -0.0368
   21phy    H01  559   0.547   4.243   0.988  1.3216  0.5190  0.1750
   21phy    C19  560   0.356   4.348   0.837  0.0039 -0.5770 -0.2773
   21phy    C13  561   0.449   4.144   0.696 -0.5739 -0.3290  0.4867
   21phy     H3  562   0.497   4.046   0.721 -1.1113 -0.4080  1.2808
   21phy    O33  563   0.340   4.092   0.624  0.0095  0.2843  0.0045
   21phy    H1B  564   0.280   4.157   0.596 -0.1331  0.1534  0.0025
   21phy    C12  565   0.568   4.177   0.597  0.2489 -0.3729 -0.0130
   21phy    O11  566   0.668   4.266   0.650 -0.5238 -0.0329  0.0787
   21phy    H1A  567   0.668   4.271   0.744  0.7377  2.2166  0.0197
   22phy    C35  568   1.486   3.322   0.613  0.3238  0.0309  0.0570
   22phy    C33  569   1.484   3.461   0.666  0.3976 -0.1704  0.2004
   22phy    C34  570   1.363   3.485   0.756  0.5009  0.1448  0.4871
   22phy    C32  571   1.623   3.493   0.730 -0.0295  0.4707 -0.5585
   22phy    C31  572   1.692   3.616   0.670  0.2940 -0.1832  0.1952
   22phy    C30  573   1.830   3.636   0.740  0.1323 -0.0780 -0.0887
   22phy    C28  574   1.913   3.750   0.686 -0.2861  0.4374  0.0699
   22phy    C29  575   1.911   3.862   0.786  0.1406  0.3072 -0.3130
   22phy    C27  576   2.059   3.700   0.662 -0.3141 -0.5355 -0.1270
   22phy    C26  577   2.101   3.714   0.516  0.0633  0.0232  0.1809
   22phy    C25  578   2.215   3.624   0.478  0.1591 -0.1341 -0.0411
   22phy    C23  579   2.256   3.652   0.332  0.6600  0.2914 -0.2907
   22phy    C24  580   2.398   3.695   0.331  0.0915 -0.2865 -0.1384
   22phy    C22  581   2.247   3.524   0.248  0.0060  0.6903  0.1618
   22phy    C21  582   2.204   3.548   0.102 -0.1540  0.4868  0.1047
   22phy    C20  583   2.190   3.419   0.017  0.1736  0.3260 -0.5805
   22phy    C18  584   2.106   3.440  -0.113  0.0422 -0.6380 -0.2377
   22phy    O01  585   1.980   3.502  -0.091 -0.0766  0.3602 -0.7351
   22phy    H01  586   1.950   3.465  -0.010 -0.2670  0.1181 -0.9171
   22phy    C19  587   2.074   3.293  -0.148  0.2786 -0.3840 -0.3784
   22phy    C13  588   2.185   3.514  -0.231  0.1816 -0.1110 -0.7088
   22phy     H3  589   2.192   3.619  -0.195  0.8750 -0.2348 -0.4703
   22phy    O33  590   2.326   3.492  -0.245 -0.3236  0.2165 -0.2151
   22phy    H1B  591   2.361   3.469  -0.161  0.8121  2.7919  0.1022
   22phy    C12  592   2.113   3.575  -0.356  0.6133  0.2543 -0.1532
   22phy    O11  593   1.980   3.608  -0.340  0.0616 -0.1873 -0.0395
   22phy    H1A  594   1.946   3.579  -0.257  0.8263  0.7470  0.6252
   23phy    C35  595   1.877   3.594   2.407  0.1098  0.2977  0.0607
   23phy    C33  596   1.900   3.565   2.254  0.0678  0.0584 -0.1888
   23phy    C34  597   2.016   3.472   2.226 -0.3847 -0.1516 -0.4853
   23phy    C32  598   1.769   3.542   2.186 -0.4177  0.1127  0.6158
   23phy    C31  599   1.737   3.642   2.083  0.4558  0.1028  0.1627
   23phy    C30  600   1.622   3.598   1.991  0.1617 -0.6669  0.3287
   23phy    C28  601   1.571   3.705   1.894 -0.6133 -0.0061  0.5676
   23phy    C29  602   1.553   3.636   1.757  0.2448 -0.1318 -0.0105
   23phy    C27  603   1.434   3.758   1.935 -0.1079  0.1857 -0.0539
   23phy    C26  604   1.429   3.879   2.028  0.4430 -0.3066  0.1061
   23phy    C25  605   1.291   3.942   2.057  0.2936  0.1394 -0.0123
   23phy    C23  606   1.272   4.052   2.160 -0.4965  0.1232  0.7449
   23phy    C24  607   1.297   4.193   2.101 -0.0325 -0.5408 -0.1733
   23phy    C22  608   1.128   4.032   2.219  0.2079  0.0912 -0.0926
   23phy    C21  609   1.108   4.056   2.366 -0.0178  0.5245  0.2967
   23phy    C20  610   0.962   4.016   2.409  0.0903 -0.4646 -0.2523
   23phy    C18  611   0.924   4.003   2.563 -0.0315 -0.2214  0.1591
   23phy    O01  612   0.930   4.134   2.627  0.3684  0.1002 -0.2186
   23phy    H01  613   0.888   4.119   2.709 -0.7231  0.3226 -0.7179
   23phy    C19  614   0.774   3.969   2.552  0.0280  0.3332 -0.0355
   23phy    C13  615   1.006   3.894   2.649 -0.5749  0.1495  0.5042
   23phy     H3  616   1.028   3.806   2.582  0.6440  0.6300  0.2430
   23phy    O33  617   0.936   3.832   2.760  0.5665  0.3060  0.4560
   23phy    H1B  618   0.931   3.898   2.826  0.7133  1.1835 -0.3824
   23phy    C12  619   1.149   3.942   2.699  0.3463 -0.0159 -0.3102
   23phy    O11  620   1.144   4.038   2.805  0.4254 -0.7776  0.3227
   23phy    H1A  621   1.120   4.119   2.766  1.0679 -2.1030 -3.1811
   24phy    C35  622   4.952   4.500   2.231  0.5523 -0.0227 -0.2182
   24phy    C33  623   4.933   4.644   2.266 -0.7503 -0.4813  0.1560
   24phy    C34  624   4.788   4.695   2.240  0.4113  0.0502  0.2652
   24phy    C32  625   4.974   4.687   2.408 -0.3007 -0.0169 -0.1921
   24phy    C31  626   5.125   4.726   2.427  0.4325 -0.0157  0.0456
   24phy    C30  627   5.160   4.767   2.571 -0.0420  0.6381 -0.1225
   24phy    C28  628   5.308   4.797   2.590  0.3306  0.3743 -0.2341
   24phy    C29  629   5.333   4.947   2.557 -0.3073 -0.2913 -0.1165
   24phy    C27  630   5.343   4.765   2.736 -0.1371 -0.0945 -0.0330
   24phy    C26  631   5.489   4.741   2.778  0.1066 -0.0092 -0.2594
   24phy    C25  632   5.509   4.718   2.929 -0.0052  0.3684  0.1147
   24phy    C23  633   5.656   4.695   2.973 -0.5303 -0.8430  0.2469
   24phy    C24  634   5.720   4.827   3.015 -0.4445 -0.6355 -0.1421
   24phy    C22  635   5.660   4.594   3.091 -0.2508 -0.0313  0.0985
   24phy    C21  636   5.791   4.515   3.100  0.1308 -0.2876  0.2678
   24phy    C20  637   5.791   4.403   3.199  0.2868  0.3098 -0.3274
   24phy    C18  638   5.918   4.310   3.205 -0.3902 -0.4033  0.3401
   24phy    O01  639   6.043   4.381   3.179 -0.8867  0.4656 -0.2932
   24phy    H01  640   6.046   4.465   3.221  0.4681  0.0194  0.5699
   24phy    C19  641   5.923   4.280   3.354 -0.1630  0.2576  0.0213
   24phy    C13  642   5.916   4.176   3.107  0.2394  0.7486 -0.1694
   24phy     H3  643   5.822   4.117   3.118  1.2360 -0.9225 -0.1703
   24phy    O33  644   6.012   4.077   3.151  0.1663  0.4394 -0.5670
   24phy    H1B  645   6.094   4.114   3.177  1.1246 -1.3893 -0.8325
   24phy    C12  646   5.930   4.202   2.952  0.0840 -0.0346  0.2275
   24phy    O11  647   5.916   4.092   2.864  0.0867  0.2762 -0.2250
   24phy    H1A  648   5.830   4.058   2.881  0.5771 -0.9780 -0.1750
   25phy    C35  649   1.189   4.371   1.316  0.1128 -0.6217 -0.4769
   25phy    C33  650   1.146   4.488   1.229  0.0836 -0.6217 -0.0308
   25phy    C34  651   1.076   4.604   1.301 -0.1702 -0.3208 -0.1331
   25phy    C32  652   1.273   4.542   1.158 -0.1245  0.2064  0.7434
   25phy    C31  653   1.268   4.636   1.035  0.4459  0.2823 -0.1158
   25phy    C30  654   1.408   4.677   0.990 -0.2674 -0.1294 -0.0334
   25phy    C28  655   1.405   4.780   0.874 -0.2519 -0.1959  0.2299
   25phy    C29  656   1.388   4.925   0.925  0.1215 -0.2729  0.0797
   25phy    C27  657   1.538   4.772   0.793 -0.4233  0.3250 -0.1275
   25phy    C26  658   1.522   4.759   0.639 -0.8336 -0.1691  0.1484
   25phy    C25  659   1.660   4.711   0.583 -0.1582  0.7176 -0.4287
   25phy    C23  660   1.673   4.721   0.427 -0.3340 -0.5307 -0.7894
   25phy    C24  661   1.721   4.861   0.375 -0.0267  0.3949  0.6300
   25phy    C22  662   1.770   4.611   0.379  0.0928  0.3106  0.2640
   25phy    C21  663   1.731   4.550   0.242  0.0213  0.2888 -0.1336
   25phy    C20  664   1.831   4.445   0.185 -0.5520  0.3897 -0.2610
   25phy    C18  665   1.805   4.378   0.042 -0.1372 -0.0216  0.5064
   25phy    O01  666   1.678   4.308   0.041  0.0443  0.1954 -0.0720
   25phy    H01  667   1.597   4.356   0.031 -1.3289 -2.1788 -1.2768
   25phy    C19  668   1.911   4.269   0.026  0.0851  0.1628  0.2102
   25phy    C13  669   1.818   4.490  -0.080 -0.2403 -0.3799 -0.2234
   25phy     H3  670   1.745   4.567  -0.042  0.3428 -0.0333  0.2056
   25phy    O33  671   1.930   4.578  -0.084 -0.3196 -0.5720  0.1904
   25phy    H1B  672   2.006   4.537  -0.120 -0.1696  0.8777 -1.2092
   25phy    C12  673   1.748   4.480  -0.218  0.2194  0.0858 -0.3859
   25phy    O11  674   1.839   4.466  -0.324  0.0730  0.0650  0.2460
   25phy    H1A  675   1.876   4.552  -0.326  0.4317 -0.0931  0.0427
   26phy    C35  676   0.259   0.296   1.700 -0.1357  0.2066 -0.0968
   26phy    C33  677   0.378   0.320   1.610 -0.3248  0.5079  0.1617
   26phy    C34  678   0.327   0.400   1.490  0.2230 -0.0230  0.1430
   26phy    C32  679   0.480   0.401   1.682 -0.1771 -0.0360  0.1677
   26phy    C31  680   0.624   0.361   1.644  0.1928  0.0977  0.5580
   26phy    C30  681   0.730   0.428   1.735 -0.4425 -0.1500  0.3538
   26phy    C28  682   0.877   0.380   1.731 -0.0705  0.0753  0.1768
   26phy    C29  683   0.953   0.414   1.600 -0.2631 -0.3358 -0.5353
   26phy    C27  684   0.944   0.430   1.861  0.4987 -0.3797  0.1295
   26phy    C26  685   1.079   0.394   1.921 -0.1518 -0.0016 -0.0727
   26phy    C25  686   1.120   0.497   2.026 -0.0754  0.7679  0.0510
   26phy    C23  687   1.269   0.488   2.063 -0.0320  0.5818  0.0569
   26phy    C24  688   1.335   0.614   2.013 -0.1855 -0.1761  0.2187
   26phy    C22  689   1.292   0.468   2.215  0.3969  0.2232  0.6411
   26phy    C21  690   1.426   0.424   2.265 -0.3262 -0.4406 -0.4359
   26phy    C20  691   1.435   0.411   2.418  0.7587  0.1978  0.3182
   26phy    C18  692   1.568   0.399   2.488  0.0182 -0.2363 -0.2867
   26phy    O01  693   1.648   0.513   2.446  0.3762 -0.0821  0.1783
   26phy    H01  694   1.717   0.534   2.505  0.4379  0.9989 -0.2540
   26phy    C19  695   1.535   0.423   2.637  0.0098 -0.1019  0.1928
   26phy    C13  696   1.648   0.261   2.453 -0.0511  0.2548  0.3554
   26phy     H3  697   1.653   0.244   2.343  2.4820  0.9154  0.3109
   26phy    O33  698   1.562   0.150   2.496 -0.3232  0.3041 -0.2075
   26phy    H1B  699   1.613   0.080   2.532 -0.6930 -0.0307 -0.3168
   26phy    C12  700   1.796   0.240   2.503  0.4742  0.1377 -0.5013
   26phy    O11  701   1.810   0.200   2.639  0.1093  0.5139  0.0129
   26phy    H1A  702   1.846   0.270   2.690 -1.2295  1.0984  0.1964
   27phy    C35  703   0.242   0.526   0.980  0.1740 -0.1398  0.5827
   27phy    C33  704   0.324   0.528   0.855 -0.0635  0.0812  0.2361
   27phy    C34  705   0.227   0.532   0.738  0.0368  0.2202  0.0449
   27phy    C32  706   0.434   0.637   0.858 -0.0912  0.4498 -0.0205
   27phy    C31  707   0.531   0.645   0.738 -0.6032  0.1899 -0.1734
   27phy    C30  708   0.628   0.766   0.744  0.3427  0.4424  0.0338
   27phy    C28  709   0.705   0.800   0.621 -0.2936  0.2546  0.1329
   27phy    C29  710   0.731   0.946   0.615  0.2266 -0.5621  0.4768
   27phy    C27  711   0.840   0.723   0.610 -0.0452 -0.1611 -0.0137
   27phy    C26  712   0.891   0.693   0.468  0.3099  0.0034 -0.4004
   27phy    C25  713   1.024   0.624   0.476  1.1003 -0.4143 -0.4256
   27phy    C23  714   1.061   0.572   0.334  0.2614  0.0382  0.2809
   27phy    C24  715   1.139   0.680   0.259 -0.3221 -0.0866 -0.0737
   27phy    C22  716   1.167   0.462   0.343 -0.0104 -0.1404  0.6920
   27phy    C21  717   1.133   0.316   0.302  0.1955 -0.3158  0.3781
   27phy    C20  718   1.244   0.224   0.347  0.1500  0.0015  0.0071
   27phy    C18  719   1.241   0.070   0.301 -0.2989  0.0105  0.3720
   27phy    O01  720   1.109   0.019   0.313  0.0085  0.2980  0.4245
   27phy    H01  721   1.112  -0.074   0.307  0.2408  0.4006 -1.3483
   27phy    C19  722   1.337   0.002   0.406  0.0695  0.1777 -0.2697
   27phy    C13  723   1.297   0.053   0.151 -0.0319  0.2981  0.1603
   27phy     H3  724   1.218   0.098   0.085 -1.1400 -1.2374  0.3663
   27phy    O33  725   1.405   0.141   0.116 -0.5395  0.3450  0.2096
   27phy    H1B  726   1.381   0.196   0.043 -1.1547 -1.9300 -1.4070
   27phy    C12  727   1.278  -0.077   0.069  0.6679  0.2054  0.3414
   27phy    O11  728   1.365  -0.186   0.100 -0.0704  0.6539  0.1294
   27phy    H1A  729   1.451  -0.156   0.079  0.2178 -0.1622  0.1205
   28phy    C35  730   2.367   1.155   1.036  0.4792 -0.4091  0.2996
   28phy    C33  731   2.219   1.177   1.070  0.4794 -0.5106  0.0519
   28phy    C34  732   2.194   1.179   1.217  0.0251 -0.5847  0.3546
   28phy    C32  733   2.176   1.311   1.006  0.3593 -0.2693 -0.0425
   28phy    C31  734   2.045   1.298   0.928 -0.1075  0.0736  0.2096
   28phy    C30  735   2.000   1.439   0.888 -0.1666 -0.1087  0.0068
   28phy    C28  736   1.851   1.451   0.845 -0.2670 -0.0808 -0.1430
   28phy    C29  737   1.762   1.458   0.973  0.1932 -0.2471  0.1314
   28phy    C27  738   1.827   1.579   0.763  0.1471  0.0288 -0.0265
   28phy    C26  739   1.841   1.573   0.615  0.3165 -0.3076  0.2123
   28phy    C25  740   1.865   1.712   0.550  0.0273  0.0330 -0.7436
   28phy    C23  741   1.887   1.701   0.395 -0.4460 -0.0776 -0.0206
   28phy    C24  742   1.817   1.820   0.330  0.8127 -0.2977 -0.1328
   28phy    C22  743   2.034   1.682   0.347 -0.1828 -0.0221 -0.1109
   28phy    C21  744   2.065   1.617   0.217  0.3354  0.3495 -0.3896
   28phy    C20  745   2.216   1.601   0.197  0.1387 -0.1557 -0.5879
   28phy    C18  746   2.267   1.562   0.056  0.1255  0.0039 -0.3570
   28phy    O01  747   2.188   1.451   0.009  0.6735  0.1117  0.2931
   28phy    H01  748   2.099   1.480   0.000  0.9219  0.7493 -0.1907
   28phy    C19  749   2.400   1.495   0.087 -0.1489  0.1039  0.4867
   28phy    C13  750   2.277   1.685  -0.050  0.1127  0.7183 -0.3776
   28phy     H3  751   2.173   1.726  -0.049 -0.2830 -0.1972 -1.8377
   28phy    O33  752   2.348   1.808  -0.016  0.2465 -0.2901  0.2555
   28phy    H1B  753   2.319   1.879  -0.070  0.5647  0.6842  1.3123
   28phy    C12  754   2.251   1.664  -0.202 -0.0120  0.1636 -0.1945
   28phy    O11  755   2.352   1.668  -0.299 -0.6972  0.0488  0.6172
   28phy    H1A  756   2.312   1.690  -0.381  1.7160  0.7122 -0.4955
   29phy    C35  757   0.597   4.718   0.907 -0.4243 -0.7600 -0.0613
   29phy    C33  758   0.743   4.689   0.910 -0.6069  0.8514 -0.1835
   29phy    C34  759   0.830   4.787   0.991 -0.4395 -0.5549 -0.1673
   29phy    C32  760   0.765   4.546   0.954 -0.0025 -0.0791 -0.2036
   29phy    C31  761   0.883   4.472   0.886  0.0336  0.2594  0.2914
   29phy    C30  762   0.928   4.341   0.947  0.4799  0.6514 -0.1191
   29phy    C28  763   1.032   4.254   0.876  0.2826 -0.2378 -0.1481
   29phy    C29  764   1.113   4.183   0.982  0.4541  0.2115 -0.0697
   29phy    C27  765   0.965   4.161   0.770 -0.2374 -0.0224 -0.4143
   29phy    C26  766   1.041   4.135   0.640 -0.1548  0.0422 -0.2884
   29phy    C25  767   0.972   4.033   0.544  0.1017  0.1106 -0.1679
   29phy    C23  768   1.052   3.932   0.458  0.1681 -0.2099  0.6558
   29phy    C24  769   1.113   3.820   0.549  0.5190 -0.1364 -0.0325
   29phy    C22  770   0.940   3.872   0.361  0.0968 -0.1031 -0.0684
   29phy    C21  771   1.002   3.826   0.229 -0.2270  0.4780 -0.1048
   29phy    C20  772   0.891   3.772   0.137 -0.0506  0.3914  0.2604
   29phy    C18  773   0.913   3.736  -0.013  0.3415 -0.3827 -0.4888
   29phy    O01  774   0.980   3.846  -0.075 -0.4508  0.1134  0.0928
   29phy    H01  775   0.949   3.925  -0.035 -0.9770  0.5762 -1.1629
   29phy    C19  776   0.774   3.739  -0.077  0.1041 -0.1574 -0.2462
   29phy    C13  777   0.989   3.595  -0.033 -0.3873  0.1290 -0.4810
   29phy     H3  778   1.087   3.605   0.019 -0.8021  1.8440  0.0391
   29phy    O33  779   0.941   3.480   0.030 -0.1137 -0.5554 -0.8651
   29phy    H1B  780   0.874   3.494   0.094 -0.4259  0.2859 -1.3579
   29phy    C12  781   1.077   3.550  -0.156 -0.2285 -0.1931 -0.2108
   29phy    O11  782   1.131   3.649  -0.242 -0.1593 -0.4390 -0.2458
   29phy    H1A  783   1.071   3.721  -0.239 -0.8640 -1.0284  2.0576
   30phy    C35  784   0.846   4.118   1.276 -0.0774  0.1254  0.0512
   30phy    C33  785   0.700   4.142   1.303  0.1522 -0.0404 -0.3258
   30phy    C34  786   0.653   4.059   1.419  0.2153  0.2078 -0.2600
   30phy    C32  787   0.670   4.291   1.318  0.0176  0.1634 -0.3586
   30phy    C31  788   0.517   4.329   1.297 -0.1606 -0.2922 -0.0459
   30phy    C30  789   0.500   4.482   1.305 -0.2577  0.2217  0.3123
   30phy    C28  790   0.351   4.520   1.302 -0.1010 -0.2482 -0.5294
   30phy    C29  791   0.291   4.544   1.444  0.2764 -0.0916 -0.0089
   30phy    C27  792   0.322   4.643   1.213  0.1500  0.2772  0.1248
   30phy    C26  793   0.204   4.631   1.113 -0.4431  0.2089 -0.0395
   30phy    C25  794   0.217   4.746   1.013 -0.2859 -0.1637 -0.3506
   30phy    C23  795   0.127   4.731   0.891  0.6226 -0.2715 -0.4934
   30phy    C24  796  -0.009   4.806   0.907 -0.0639  0.4969 -0.1897
   30phy    C22  797   0.197   4.792   0.768  0.4781  0.1984  0.1388
   30phy    C21  798   0.247   4.682   0.667  0.1317 -0.1192 -0.3176
   30phy    C20  799   0.289   4.743   0.535  0.1617  0.4156 -0.1057
   30phy    C18  800   0.365   4.659   0.418  0.6122 -0.4544 -0.0677
   30phy    O01  801   0.491   4.617   0.475 -0.2779  0.0473  0.4423
   30phy    H01  802   0.525   4.698   0.507 -1.4624  0.5399  0.5048
   30phy    C19  803   0.389   4.771   0.310 -0.0159  0.1353 -0.0216
   30phy    C13  804   0.275   4.535   0.367  0.3328  0.1692 -0.1737
   30phy     H3  805   0.260   4.473   0.459 -2.4097 -0.9341 -1.2536
   30phy    O33  806   0.133   4.556   0.343  0.1482 -0.0547  0.0036
   30phy    H1B  807   0.111   4.601   0.263 -0.5522 -0.1398  0.1398
   30phy    C12  808   0.330   4.417   0.284  0.1010  0.3568 -0.2170
   30phy    O11  809   0.459   4.369   0.320 -0.5855 -0.2526 -0.1318
   30phy    H1A  810   0.512   4.442   0.347 -1.2768  0.1725  0.1214
   31phy    C35  811   0.689   1.641   1.268 -0.2259 -0.3596  0.3248
   31phy    C33  812   0.808   1.575   1.209  0.0171  0.2742 -0.3437
   31phy    C34  813   0.821   1.617   1.065  0.4091  0.0158  0.0315
   31phy    C32  814   0.929   1.613   1.295 -0.1526  0.2653 -0.3798
   31phy    C31  815   0.998   1.502   1.371 -0.3949  0.1167 -0.3801
   31phy    C30  816   1.129   1.541   1.436  0.4893 -0.0661  0.8719
   31phy    C28  817   1.225   1.434   1.496 -0.6844 -0.1204 -0.2499
   31phy    C29  818   1.357   1.433   1.421  0.2786 -0.2003 -0.1966
   31phy    C27  819   1.258   1.466   1.643  0.0579 -0.3579  0.3035
   31phy    C26  820   1.273   1.350   1.739  0.2535 -1.1642  0.1216
   31phy    C25  821   1.256   1.407   1.884 -0.1061 -0.3108 -0.2330
   31phy    C23  822   1.265   1.315   2.009  0.1271 -0.0954  0.1165
   31phy    C24  823   1.403   1.253   2.033 -0.2238  0.5575  0.0311
   31phy    C22  824   1.221   1.403   2.125  0.1082  0.1664  0.0104
   31phy    C21  825   1.158   1.330   2.248  0.3596 -0.1323 -0.2987
   31phy    C20  826   1.141   1.432   2.357 -0.7009 -0.5177 -0.1447
   31phy    C18  827   1.061   1.408   2.487 -0.1981 -0.2698 -0.5383
   31phy    O01  828   1.107   1.288   2.549 -0.5024  0.1745 -0.4983
   31phy    H01  829   1.068   1.271   2.633  0.8194  2.0807  0.5778
   31phy    C19  830   1.117   1.518   2.579 -0.3674  0.2775 -0.1851
   31phy    C13  831   0.896   1.397   2.467  0.3471 -0.5252 -0.0048
   31phy     H3  832   0.853   1.486   2.416 -0.3668 -1.0874 -0.4058
   31phy    O33  833   0.826   1.405   2.593  0.1496 -0.0501  0.1313
   31phy    H1B  834   0.831   1.320   2.633 -2.2183  0.3498  1.4427
   31phy    C12  835   0.833   1.273   2.392  0.4508 -0.2191  0.4689
   31phy    O11  836   0.881   1.151   2.439  0.0547  0.3080  0.1566
   31phy    H1A  837   0.973   1.143   2.423  0.0434 -2.2994  0.9811
   32phy    C35  838   1.517   0.509   1.727  0.6247 -0.1240 -0.2555
   32phy    C33  839   1.518   0.507   1.579  0.2624 -0.2545  0.3724
   32phy    C34  840   1.377   0.479   1.536 -0.0119  0.0463  0.2477
   32phy    C32  841   1.576   0.632   1.506  0.2195  0.3788 -0.1233
   32phy    C31  842   1.728   0.633   1.505 -0.2249  0.1079 -0.1273
   32phy    C30  843   1.779   0.742   1.408  0.5406  0.2234  0.0631
   32phy    C28  844   1.932   0.768   1.414 -0.2797 -0.0156  0.0232
   32phy    C29  845   1.981   0.822   1.279 -0.1819  0.5632  0.2216
   32phy    C27  846   1.972   0.859   1.533  0.4024 -0.5760 -0.2914
   32phy    C26  847   2.112   0.836   1.595  0.3568  0.0408 -0.0008
   32phy    C25  848   2.125   0.928   1.718 -0.0963  0.0549  0.3565
   32phy    C23  849   2.246   0.926   1.812 -0.3048  0.0514 -0.0777
   32phy    C24  850   2.388   0.938   1.746 -0.0629 -0.3079  0.0270
   32phy    C22  851   2.219   1.036   1.919 -0.1995 -0.1519  0.1084
   32phy    C21  852   2.294   1.020   2.053  0.2828 -0.0787  0.1191
   32phy    C20  853   2.238   1.116   2.157 -0.3603  0.3653 -0.0445
   32phy    C18  854   2.326   1.145   2.286  0.1157  0.1029 -0.1815
   32phy    O01  855   2.455   1.202   2.248  0.1378 -0.0222  0.2506
   32phy    H01  856   2.516   1.152   2.298  0.4112 -0.1703 -0.2280
   32phy    C19  857   2.241   1.259   2.350 -0.0660 -0.4049  0.0163
   32phy    C13  858   2.348   1.014   2.377 -0.1324  0.3046  0.0677
   32phy     H3  859   2.367   0.925   2.311  0.6176  1.7506 -1.7609
   32phy    O33  860   2.227   0.974   2.443 -0.3056 -0.4955 -0.1591
   32phy    H1B  861   2.235   0.881   2.452  1.2520 -0.6563 -2.3263
   32phy    C12  862   2.470   1.010   2.476  0.4394  1.1758  0.4388
   32phy    O11  863   2.587   1.055   2.404 -0.0429 -0.0713 -0.0656
   32phy    H1A  864   2.662   1.053   2.460  0.4473  1.3569 -0.6337
   33phy    C35  865   0.014   0.960   2.339  0.0021  0.1306  0.3871
   33phy    C33  866   0.025   0.817   2.297 -0.0259 -0.4876 -0.2591
   33phy    C34  867  -0.102   0.783   2.223  0.2054 -0.3562 -0.0233
   33phy    C32  868   0.147   0.788   2.206 -0.1126  0.1616 -0.2935
   33phy    C31  869   0.209   0.650   2.229  0.3037  0.0863  0.2627
   33phy    C30  870   0.329   0.638   2.135 -0.1919 -0.2927 -0.3613
   33phy    C28  871   0.405   0.510   2.149  0.3301  0.5536 -0.1153
   33phy    C29  872   0.389   0.421   2.026 -0.5635 -0.1224 -0.2159
   33phy    C27  873   0.558   0.538   2.155 -0.1010  0.2044 -0.1520
   33phy    C26  874   0.643   0.438   2.240  0.0079  0.3180 -0.0544
   33phy    C25  875   0.781   0.498   2.272  0.6901 -0.3960  0.1301
   33phy    C23  876   0.865   0.420   2.384  0.3280 -0.3417  0.0507
   33phy    C24  877   0.929   0.290   2.333 -0.3494 -0.0479  0.3841
   33phy    C22  878   0.974   0.512   2.441 -0.3953 -0.0932  0.7267
   33phy    C21  879   0.987   0.495   2.594 -0.4553  0.1104  0.3644
   33phy    C20  880   1.098   0.570   2.668  0.2519  0.1617  0.1628
   33phy    C18  881   1.105   0.576   2.826 -0.3748  0.0325 -0.6393
   33phy    O01  882   1.123   0.440   2.876 -0.1495 -0.4207  0.1373
   33phy    H01  883   1.050   0.390   2.845 -0.5481  0.3627 -0.2349
   33phy    C19  884   1.245   0.635   2.868  0.1245 -0.0946 -0.4624
   33phy    C13  885   0.978   0.659   2.886  0.1110  0.1071  0.0940
   33phy     H3  886   0.887   0.622   2.832  1.8284 -1.4661 -1.9156
   33phy    O33  887   0.979   0.797   2.856  0.2696  0.0525  0.0016
   33phy    H1B  888   0.900   0.834   2.891  1.8710  2.7112  1.1203
   33phy    C12  889   0.955   0.630   3.044 -0.6236 -0.3208  0.1650
   33phy    O11  890   0.895   0.508   3.080  0.7343 -0.0997  0.3140
   33phy    H1A  891   0.894   0.515   3.174 -1.0403  1.3958  0.2566
   34phy    C35  892   4.335   4.128   1.711 -0.1802 -0.0650  0.1994
   34phy    C33  893   4.348   3.976   1.725  0.1150  0.7219  0.1783
   34phy    C34  894   4.298   3.916   1.862  0.3059 -0.4352  0.3396
   34phy    C32  895   4.287   3.906   1.606  0.0170 -0.3359  0.0894
   34phy    C31  896   4.374   3.792   1.549 -0.0975 -0.0961  0.0079
   34phy    C30  897   4.280   3.698   1.463  0.2006 -0.3000  0.0154
   34phy    C28  898   4.359   3.587   1.389  0.3579  0.0864  0.0272
   34phy    C29  899   4.386   3.466   1.474 -0.1125  0.1926  0.0383
   34phy    C27  900   4.264   3.540   1.276  0.3278  0.2212 -0.8592
   34phy    C26  901   4.327   3.518   1.142 -0.5753  0.3373  0.1841
   34phy    C25  902   4.222   3.462   1.048 -0.4798 -0.5511 -0.1024
   34phy    C23  903   4.260   3.411   0.908 -0.0556  0.3058  0.8891
   34phy    C24  904   4.270   3.258   0.910  0.1260  0.2768 -0.4327
   34phy    C22  905   4.154   3.442   0.795  0.0126 -0.6741 -0.3085
   34phy    C21  906   4.209   3.541   0.688  0.1410  0.5487  0.2539
   34phy    C20  907   4.094   3.548   0.581 -0.0413  0.3002  0.2374
   34phy    C18  908   4.101   3.622   0.444 -0.1652  0.0517 -0.2887
   34phy    O01  909   4.146   3.759   0.474  0.1672 -0.3848 -0.3156
   34phy    H01  910   4.239   3.769   0.479  0.1099 -0.2182  0.7723
   34phy    C19  911   3.956   3.614   0.403 -0.3049 -0.7703  0.1368
   34phy    C13  912   4.207   3.563   0.340  0.0508 -0.0979  0.1179
   34phy     H3  913   4.306   3.580   0.390 -0.1030 -1.6038  1.0006
   34phy    O33  914   4.215   3.417   0.324 -0.1078 -0.0532  0.0345
   34phy    H1B  915   4.229   3.374   0.406  1.0910  0.2997  0.0259
   34phy    C12  916   4.263   3.626   0.209  0.1883 -0.4108  0.8186
   34phy    O11  917   4.186   3.625   0.093  0.2512 -0.0391 -0.0510
   34phy    H1A  918   4.114   3.682   0.111 -0.2839 -0.9018  0.6276
   35phy    C35  919   0.945   2.009   1.069 -0.0271 -0.3206  0.1221
   35phy    C33  920   1.092   1.959   1.063  0.3755  0.3310 -0.0005
   35phy    C34  921   1.144   1.962   1.205  0.0906 -0.2450  0.1925
   35phy    C32  922   1.100   1.816   0.999  0.2320  0.1624 -0.3339
   35phy    C31  923   1.237   1.774   0.954  0.0094  0.0138 -0.1190
   35phy    C30  924   1.244   1.640   0.892  0.0423  0.3321 -0.1982
   35phy    C28  925   1.372   1.560   0.878 -0.5855  0.0487  0.1823
   35phy    C29  926   1.389   1.485   1.003 -0.8296  0.2244  0.0764
   35phy    C27  927   1.368   1.460   0.763  0.3303 -0.0463 -0.0268
   35phy    C26  928   1.410   1.512   0.625 -0.3618  0.2377 -0.1281
   35phy    C25  929   1.412   1.404   0.517  0.4847 -0.0875 -0.3281
   35phy    C23  930   1.431   1.431   0.363 -0.0042  0.2552  0.4292
   35phy    C24  931   1.577   1.484   0.331  0.1278 -0.4727 -0.0274
   35phy    C22  932   1.386   1.305   0.282  0.0245  0.0441 -0.3726
   35phy    C21  933   1.367   1.308   0.128  0.2641  0.3793  0.2642
   35phy    C20  934   1.315   1.174   0.079 -0.0303  0.0828  0.3833
   35phy    C18  935   1.281   1.140  -0.071  0.4562 -0.4011 -0.4874
   35phy    O01  936   1.185   1.232  -0.116 -0.0431 -0.7351 -0.1196
   35phy    H01  937   1.173   1.217  -0.208 -0.0651  1.3552 -0.5074
   35phy    C19  938   1.212   1.001  -0.069 -0.0698  0.3629 -0.3136
   35phy    C13  939   1.403   1.144  -0.165  0.1553 -0.2097  0.5225
   35phy     H3  940   1.430   1.253  -0.163 -0.9760  0.1028 -0.4437
   35phy    O33  941   1.534   1.094  -0.130  0.3761 -0.1960  0.2542
   35phy    H1B  942   1.576   1.149  -0.066 -0.5012 -0.2767  0.9193
   35phy    C12  943   1.390   1.149  -0.326  0.2082 -0.0834  0.1767
   35phy    O11  944   1.258   1.150  -0.367  0.1836  0.2538 -0.0491
   35phy    H1A  945   1.255   1.133  -0.460  0.0131  0.0333 -0.0064
   36phy    C35  946   1.820   1.208   2.132  0.1284  0.0320  0.0348
   36phy    C33  947   1.867   1.319   2.032 -0.4052  0.1857 -0.4810
   36phy    C34  948   1.974   1.265   1.941 -0.3515  0.1244  0.2627
   36phy    C32  949   1.743   1.375   1.958  0.0055  0.4228 -0.1317
   36phy    C31  950   1.741   1.524   1.930  0.1818 -0.4535  0.0676
   36phy    C30  951   1.606   1.567   1.868  0.0236  0.0583 -0.1913
   36phy    C28  952   1.570   1.718   1.882  0.0936 -0.1903 -0.5623
   36phy    C29  953   1.554   1.784   1.747  0.3368  0.1264 -0.0201
   36phy    C27  954   1.460   1.734   1.988 -0.4360  0.2411 -0.4455
   36phy    C26  955   1.453   1.869   2.058 -0.2292  0.1714 -0.0813
   36phy    C25  956   1.332   1.869   2.157 -0.2355  0.3545  0.1054
   36phy    C23  957   1.303   1.990   2.242 -0.4069  0.2901  0.2301
   36phy    C24  958   1.225   2.095   2.162  0.0217  0.1240 -0.0917
   36phy    C22  959   1.208   1.933   2.346  0.1607  0.1736 -0.2035
   36phy    C21  960   1.206   1.998   2.488  0.2373 -0.0024  0.2202
   36phy    C20  961   1.102   1.937   2.579 -0.5159 -0.0824  0.3492
   36phy    C18  962   1.070   1.986   2.724 -0.1622 -0.4187 -0.0523
   36phy    O01  963   1.016   2.125   2.718 -0.3069  0.3606  0.7465
   36phy    H01  964   1.000   2.159   2.804 -2.1688 -0.2013  0.6521
   36phy    C19  965   0.950   1.900   2.765 -0.0222  0.2816 -0.1150
   36phy    C13  966   1.187   1.974   2.843 -0.2139 -0.0631  0.0656
   36phy     H3  967   1.235   1.873   2.833 -1.5406 -0.6100 -1.2117
   36phy    O33  968   1.141   1.977   2.979 -0.4217 -0.1038  0.2143
   36phy    H1B  969   1.102   2.061   2.993 -0.5829 -0.0940 -0.2493
   36phy    C12  970   1.308   2.076   2.834 -0.1545  0.5080  0.2914
   36phy    O11  971   1.291   2.212   2.855  0.0934  0.5481  0.0646
   36phy    H1A  972   1.306   2.229   2.946  2.6536  1.2489 -0.4235
   37phy    C35  973   0.989   0.524   0.963 -0.3462 -0.6037  0.1586
   37phy    C33  974   0.974   0.598   1.099  0.6212  0.0981 -0.6435
   37phy    C34  975   1.061   0.532   1.209  0.3856 -0.3890 -0.3103
   37phy    C32  976   1.003   0.747   1.099 -0.2931 -0.2921 -0.2161
   37phy    C31  977   0.890   0.833   1.040  0.3257  0.0677  0.6760
   37phy    C30  978   0.935   0.982   1.043 -0.2896 -0.0600  0.2848
   37phy    C28  979   0.837   1.088   0.996  0.2406 -0.1218 -0.7411
   37phy    C29  980   0.756   1.145   1.111 -0.0707 -0.0881 -0.1659
   37phy    C27  981   0.925   1.202   0.931  0.6432  0.3741  0.0604
   37phy    C26  982   0.865   1.290   0.827  0.6711 -0.0972 -0.5435
   37phy    C25  983   0.969   1.379   0.754  0.0226  0.3962 -0.2842
   37phy    C23  984   0.922   1.461   0.631  0.1226  0.3913  0.0617
   37phy    C24  985   0.958   1.608   0.640 -0.1685  0.4328  0.1074
   37phy    C22  986   0.978   1.391   0.505  0.0264 -0.2399  0.2905
   37phy    C21  987   0.863   1.371   0.402  0.0250  0.4510  0.3096
   37phy    C20  988   0.888   1.263   0.294 -0.1267 -0.2531 -0.1167
   37phy    C18  989   0.766   1.217   0.202 -0.2731 -0.0912  0.1988
   37phy    O01  990   0.673   1.139   0.284  0.2434  0.2176  0.0347
   37phy    H01  991   0.635   1.183   0.357 -0.5981  0.3535 -0.4761
   37phy    C19  992   0.826   1.109   0.107 -0.5798 -0.2437  0.2152
   37phy    C13  993   0.684   1.336   0.122  0.2434 -0.1714 -0.0235
   37phy     H3  994   0.627   1.383   0.207  0.8399 -1.4267  1.1223
   37phy    O33  995   0.747   1.460   0.082  0.4484 -0.3659  0.2614
   37phy    H1B  996   0.833   1.429   0.059 -0.0088 -1.5147  0.0261
   37phy    C12  997   0.541   1.314   0.056  0.2225  0.5055 -0.4969
   37phy    O11  998   0.544   1.311  -0.083  0.5306  0.4379  0.1974
   37phy    H1A  999   0.550   1.401  -0.107 -0.1463  0.4332 -0.0402
   38phy    C35 1000   0.389   1.356   1.275  0.0542 -0.0505  0.1842
   38phy    C33 1001   0.434   1.259   1.386  0.1610  0.2974  0.8787
   38phy    C34 1002   0.441   1.115   1.337 -0.0977  0.1936  0.1219
   38phy    C32 1003   0.581   1.293   1.419 -0.0269  0.1254 -0.3694
   38phy    C31 1004   0.615   1.304   1.569 -0.1063 -0.4934 -0.3612
   38phy    C30 1005   0.756   1.355   1.596  0.1902  0.3751 -0.0271
   38phy    C28 1006   0.785   1.372   1.747  0.0033 -0.1408 -0.5411
   38phy    C29 1007   0.899   1.281   1.791 -0.0319 -0.0929  0.1217
   38phy    C27 1008   0.806   1.519   1.792 -0.5010 -0.0367  0.5113
   38phy    C26 1009   0.747   1.550   1.933 -0.3349  0.2391  0.1912
   38phy    C25 1010   0.741   1.697   1.959 -0.3046  0.4192 -0.0600
   38phy    C23 1011   0.755   1.729   2.110 -0.2546  0.1374  0.6842
   38phy    C24 1012   0.861   1.839   2.133 -0.0411  0.4572  0.4815
   38phy    C22 1013   0.621   1.756   2.184  0.1401 -0.0213  0.0914
   38phy    C21 1014   0.608   1.719   2.327  0.0697  0.0524  0.1327
   38phy    C20 1015   0.463   1.734   2.380 -0.4303 -0.0520 -0.1132
   38phy    C18 1016   0.431   1.719   2.534 -0.3742  0.3219 -0.3376
   38phy    O01 1017   0.543   1.752   2.617  0.0343  0.0196 -1.0042
   38phy    H01 1018   0.566   1.841   2.596  0.1328  0.5457  1.1222
   38phy    C19 1019   0.321   1.826   2.557 -0.1213  0.6423 -0.0632
   38phy    C13 1020   0.374   1.574   2.582  0.0806 -0.4815  0.3401
   38phy     H3 1021   0.286   1.544   2.519  0.6473 -0.3419 -0.5337
   38phy    O33 1022   0.316   1.571   2.714 -0.0706  0.1270 -0.1513
   38phy    H1B 1023   0.385   1.599   2.771 -0.2457 -0.1624  0.2087
   38phy    C12 1024   0.475   1.451   2.578  0.0886  0.1754 -0.0302
   38phy    O11 1025   0.411   1.333   2.612 -0.2072 -0.1027  0.3948
   38phy    H1A 1026   0.362   1.348   2.691  0.9794  0.8689  0.9873
   39phy    C35 1027   0.119   2.469   1.791  0.0953 -0.1980 -0.0438
   39phy    C33 1028   0.258   2.424   1.816  0.0753 -0.0915  0.2615
   39phy    C34 1029   0.296   2.314   1.718  0.2115  0.7621 -0.4558
   39phy    C32 1030   0.349   2.545   1.785  0.1060  0.5176  0.5770
   39phy    C31 1031   0.453   2.565   1.906 -0.0860  0.4764  0.5852
   39phy    C30 1032   0.552   2.682   1.881 -0.2416  0.1829  0.0194
   39phy    C28 1033   0.662   2.688   1.989  0.1349 -0.3211  0.1601
   39phy    C29 1034   0.794   2.725   1.925 -0.4828 -0.1576  0.0526
   39phy    C27 1035   0.616   2.780   2.109 -0.3576  0.3107 -0.2362
   39phy    C26 1036   0.686   2.758   2.246  0.5311 -0.6001  0.0068
   39phy    C25 1037   0.650   2.872   2.344 -0.1193 -0.3531  0.2233
   39phy    C23 1038   0.721   2.843   2.480 -0.3429  0.3593 -0.5209
   39phy    C24 1039   0.853   2.912   2.499  0.1058 -0.1020  0.3104
   39phy    C22 1040   0.625   2.895   2.589  0.2485  0.6279 -0.1098
   39phy    C21 1041   0.588   2.792   2.691  0.1501  0.2760  0.1918
   39phy    C20 1042   0.527   2.861   2.814 -0.0788  0.6124 -0.0273
   39phy    C18 1043   0.495   2.763   2.938  0.2209  0.0764  0.0597
   39phy    O01 1044   0.612   2.684   2.967  0.2633  0.3137  0.3754
   39phy    H01 1045   0.630   2.620   2.901 -0.3086  0.2646  0.2655
   39phy    C19 1046   0.480   2.864   3.058  0.4528 -0.3722  0.2101
   39phy    C13 1047   0.359   2.671   2.909  0.2184  0.1957 -0.4093
   39phy     H3 1048   0.360   2.632   2.804  0.2968  0.0181 -0.3437
   39phy    O33 1049   0.241   2.748   2.904  0.0917 -0.0107 -0.1328
   39phy    H1B 1050   0.171   2.703   2.861 -0.3426 -0.3083  0.8639
   39phy    C12 1051   0.340   2.539   2.998  0.3694  0.0700  0.1305
   39phy    O11 1052   0.251   2.442   2.956 -0.0150 -0.4593 -0.1641
   39phy    H1A 1053   0.171   2.477   2.922 -0.7479 -1.5668  0.3448
   40phy    C35 1054   1.500   3.185   1.642 -0.2615  0.1123  0.1716
   40phy    C33 1055   1.643   3.196   1.689  0.2411  0.3927  0.6275
   40phy    C34 1056   1.704   3.064   1.743 -0.4732  0.2621 -0.0945
   40phy    C32 1057   1.743   3.274   1.595  0.1596  0.0242  0.2089
   40phy    C31 1058   1.834   3.366   1.674 -0.2720 -0.3302  0.1173
   40phy    C30 1059   1.916   3.463   1.590  0.9144 -0.3952 -0.7127
   40phy    C28 1060   2.026   3.535   1.676  0.1817  0.0623  0.5424
   40phy    C29 1061   2.168   3.496   1.629  0.1481  0.1429  0.3357
   40phy    C27 1062   1.997   3.687   1.673  0.5059 -0.3323  0.2695
   40phy    C26 1063   2.037   3.750   1.807  0.3444 -0.3996  0.1193
   40phy    C25 1064   1.976   3.886   1.835  0.1733 -0.1747  0.3233
   40phy    C23 1065   2.006   3.939   1.979 -0.2305 -0.1719  0.2901
   40phy    C24 1066   2.130   4.019   1.988  0.0629 -0.2662 -0.4408
   40phy    C22 1067   1.889   4.024   2.026  0.2361 -0.3780  0.2040
   40phy    C21 1068   1.855   4.032   2.177 -0.2554 -0.3173  0.0522
   40phy    C20 1069   1.759   4.148   2.200  0.0061 -0.2636  0.0144
   40phy    C18 1070   1.726   4.183   2.353  0.1060  0.1153  0.1803
   40phy    O01 1071   1.849   4.165   2.430 -0.2680  0.0989 -0.3574
   40phy    H01 1072   1.836   4.217   2.507 -0.2907  0.1611 -0.4019
   40phy    C19 1073   1.691   4.334   2.342  0.2622 -0.2348  0.0326
   40phy    C13 1074   1.606   4.101   2.427 -0.1364  0.0178  0.3421
   40phy     H3 1075   1.510   4.117   2.372 -0.5362  0.2453  1.0915
   40phy    O33 1076   1.573   4.159   2.553 -0.2060  0.0314  0.0505
   40phy    H1B 1077   1.602   4.101   2.621 -1.6032 -0.3117  0.3793
   40phy    C12 1078   1.618   3.946   2.444 -0.0064  0.2411  0.3318
   40phy    O11 1079   1.735   3.912   2.508  0.4075  0.4482 -0.5262
   40phy    H1A 1080   1.800   3.962   2.464 -0.6121  1.2467 -1.1710
   41phy    C35 1081   0.290   1.537   1.804  0.2300 -0.0870  0.1193
   41phy    C33 1082   0.307   1.544   1.650  0.1304  0.3113  0.3296
   41phy    C34 1083   0.178   1.494   1.587 -0.2462 -0.0139  0.2967
   41phy    C32 1084   0.341   1.679   1.602 -0.1971 -0.0283  0.2811
   41phy    C31 1085   0.489   1.726   1.623  0.3123  0.0172 -0.3850
   41phy    C30 1086   0.512   1.876   1.597  0.1142 -0.4948 -0.5172
   41phy    C28 1087   0.658   1.923   1.630  0.0151 -1.1934  0.0635
   41phy    C29 1088   0.762   1.932   1.515 -0.0914 -0.1009  0.1977
   41phy    C27 1089   0.648   2.062   1.690 -0.4006  0.1595 -0.4955
   41phy    C26 1090   0.738   2.083   1.816 -0.0669  0.3742 -0.3362
   41phy    C25 1091   0.721   2.221   1.889 -0.2735  0.1862  0.2542
   41phy    C23 1092   0.805   2.230   2.017  0.0134  0.0423 -0.0598
   41phy    C24 1093   0.943   2.284   1.980 -0.0324 -0.4528 -0.1350
   41phy    C22 1094   0.733   2.329   2.113 -0.1575  0.1146  0.5687
   41phy    C21 1095   0.751   2.316   2.264  0.4857  0.3897  0.1404
   41phy    C20 1096   0.634   2.392   2.327  0.1021 -0.5362  0.6317
   41phy    C18 1097   0.622   2.394   2.489 -0.1026  0.1748  0.2814
   41phy    O01 1098   0.739   2.453   2.544  0.4198 -0.4926 -0.3887
   41phy    H01 1099   0.815   2.405   2.517  0.3624 -0.4384 -0.6464
   41phy    C19 1100   0.510   2.494   2.515 -0.4071 -0.1675  0.0111
   41phy    C13 1101   0.588   2.257   2.570  0.1373 -0.1041  0.3094
   41phy     H3 1102   0.485   2.223   2.542  0.2879 -0.8455  0.6277
   41phy    O33 1103   0.566   2.277   2.711  0.0119  0.8139 -0.7087
   41phy    H1B 1104   0.648   2.303   2.749  0.3250 -0.5784 -0.3802
   41phy    C12 1105   0.678   2.128   2.558  0.1926 -0.2586 -0.1737
   41phy    O11 1106   0.619   2.011   2.616 -0.0638  0.3211  0.0027
   41phy    H1A 1107   0.585   2.035   2.701 -0.7450 -0.7334  0.0522
   42phy    C35 1108   4.651   0.592   1.469  0.1363 -0.0189  0.3357
   42phy    C33 1109   4.580   0.725   1.502 -0.2206 -0.0828 -0.0635
   42phy    C34 1110   4.461   0.706   1.596  0.1114 -0.7557  0.3191
   42phy    C32 1111   4.684   0.832   1.543 -0.1799  0.5454  0.4390
   42phy    C31 1112   4.662   0.968   1.474  0.0220 -0.0244 -0.6495
   42phy    C30 1113   4.761   1.075   1.534  0.1704 -0.4589  0.1129
   42phy    C28 1114   4.737   1.221   1.497 -0.7139 -0.2328 -0.2535
   42phy    C29 1115   4.699   1.288   1.632  0.2590 -0.1156 -0.2119
   42phy    C27 1116   4.867   1.298   1.452 -0.5683 -0.1098 -0.0378
   42phy    C26 1117   4.893   1.287   1.302 -0.1275  0.0554  0.4567
   42phy    C25 1118   5.011   1.359   1.244 -0.1367  0.2564 -0.2139
   42phy    C23 1119   5.011   1.369   1.091 -0.2229 -0.4435  0.2922
   42phy    C24 1120   5.040   1.514   1.040  0.0850 -0.3779  0.0696
   42phy    C22 1121   5.094   1.270   1.012 -0.0406  0.3603 -0.4729
   42phy    C21 1122   5.025   1.186   0.897 -0.3500  0.3286 -0.2885
   42phy    C20 1123   5.122   1.090   0.833 -0.3960  0.3640 -0.7007
   42phy    C18 1124   5.080   0.996   0.715  0.3097 -0.4234 -0.3994
   42phy    O01 1125   4.966   0.917   0.751  0.8082  0.5642 -0.0177
   42phy    H01 1126   4.938   0.938   0.838  0.5948  1.3796 -0.2710
   42phy    C19 1127   5.192   0.893   0.709  0.0540 -0.0943  0.0827
   42phy    C13 1128   5.060   1.077   0.578  0.3282 -0.0585  0.2290
   42phy     H3 1129   4.975   1.146   0.600 -1.0586 -1.7556  0.4567
   42phy    O33 1130   5.159   1.175   0.538 -0.1709 -0.1489 -0.4059
   42phy    H1B 1131   5.220   1.188   0.609 -0.2539 -1.7880  0.0126
   42phy    C12 1132   4.982   1.023   0.449  0.3323  0.1124 -0.2404
   42phy    O11 1133   5.066   0.969   0.348  0.4143  0.6531 -0.4864
   42phy    H1A 1134   5.019   0.957   0.268  0.2603 -2.1687 -0.0752
   43phy    C35 1135   4.919   0.669   1.829  0.3598 -0.6600 -0.2661
   43phy    C33 1136   5.035   0.583   1.780 -0.0353 -0.3560 -0.2279
   43phy    C34 1137   4.971   0.458   1.726 -0.0697 -0.0981 -0.0914
   43phy    C32 1138   5.126   0.658   1.679  0.2177 -0.4423 -0.2096
   43phy    C31 1139   5.247   0.720   1.742 -0.2398  0.5473  0.2728
   43phy    C30 1140   5.346   0.782   1.644  0.1287 -0.0643  0.2889
   43phy    C28 1141   5.469   0.844   1.714 -0.2339  0.6620  0.6031
   43phy    C29 1142   5.588   0.818   1.628  0.2248 -0.7353 -0.5165
   43phy    C27 1143   5.446   0.987   1.759 -0.4345 -0.4398 -0.6146
   43phy    C26 1144   5.507   1.024   1.894  0.0455  0.4279  0.2489
   43phy    C25 1145   5.450   1.149   1.962 -0.1186  0.5880 -0.1444
   43phy    C23 1146   5.526   1.193   2.089 -0.1747  0.4860 -0.3451
   43phy    C24 1147   5.554   1.341   2.092 -0.1786  0.4266  0.0625
   43phy    C22 1148   5.448   1.151   2.214  0.0805  0.1022  0.1786
   43phy    C21 1149   5.539   1.098   2.328  0.1320 -0.8145  0.0079
   43phy    C20 1150   5.458   1.045   2.445  0.3351  0.3941 -0.1390
   43phy    C18 1151   5.527   1.000   2.581  0.2943 -0.0281 -0.0154
   43phy    O01 1152   5.594   1.109   2.639 -0.0872 -0.4929  0.1690
   43phy    H01 1153   5.552   1.186   2.606 -0.1882 -0.6640 -0.1098
   43phy    C19 1154   5.397   0.994   2.665 -0.0833  0.2446 -0.2083
   43phy    C13 1155   5.611   0.863   2.585  0.2300  1.3219  0.0028
   43phy     H3 1156   5.553   0.778   2.542  2.1199 -0.7660  1.3507
   43phy    O33 1157   5.621   0.815   2.720 -0.0936  0.4638  0.0168
   43phy    H1B 1158   5.689   0.867   2.758  0.3248  1.9313 -2.5154
   43phy    C12 1159   5.756   0.854   2.526  0.1761 -0.0875  0.2857
   43phy    O11 1160   5.843   0.948   2.573 -0.0550  0.1955 -0.3951
   43phy    H1A 1161   5.815   1.032   2.542 -0.9576  0.1641  0.2914
   44phy    C35 1162   1.203   2.197   0.520 -0.4294  0.1692 -0.6176
   44phy    C33 1163   1.212   2.048   0.511 -0.2933 -0.1649  0.6180
   44phy    C34 1164   1.092   1.995   0.590 -0.0488  0.0448  0.1245
   44phy    C32 1165   1.207   2.009   0.363 -0.4950  0.0590  0.3986
   44phy    C31 1166   1.304   1.898   0.316  0.1236 -0.0394 -0.8373
   44phy    C30 1167   1.325   1.909   0.165  0.2172 -0.3042  0.1652
   44phy    C28 1168   1.425   1.815   0.097 -0.6870  0.3659  0.7322
   44phy    C29 1169   1.360   1.685   0.047  0.2195 -0.3492 -0.7399
   44phy    C27 1170   1.502   1.886  -0.015  0.0619 -0.5072  0.0732
   44phy    C26 1171   1.639   1.827  -0.035 -0.0497  0.2282 -0.4098
   44phy    C25 1172   1.707   1.883  -0.158 -0.6162  0.6739 -0.0549
   44phy    C23 1173   1.863   1.869  -0.178  0.1356 -0.3021 -0.2120
   44phy    C24 1174   1.900   1.866  -0.323 -0.1404 -0.3084 -0.5253
   44phy    C22 1175   1.939   1.992  -0.124  0.3877  0.2499  0.0645
   44phy    C21 1176   2.008   1.969   0.014  0.1254  0.1874  0.2416
   44phy    C20 1177   2.093   2.088   0.059 -0.4781  0.0124 -0.2904
   44phy    C18 1178   2.049   2.182   0.186  0.6643  0.1418 -0.2913
   44phy    O01 1179   1.902   2.180   0.200 -0.3538  0.1156  0.2468
   44phy    H01 1180   1.882   2.244   0.266  0.2912  0.8512 -0.2459
   44phy    C19 1181   2.085   2.324   0.135 -0.2530  0.2294  0.7601
   44phy    C13 1182   2.122   2.141   0.324  0.3669 -0.0703 -0.1731
   44phy     H3 1183   2.080   2.041   0.351  0.7066 -0.1153  0.2012
   44phy    O33 1184   2.255   2.106   0.317 -0.3930  0.2040  0.4466
   44phy    H1B 1185   2.309   2.178   0.344  1.1056 -0.4997 -0.5485
   44phy    C12 1186   2.086   2.177   0.472  0.4052  0.8711  0.4099
   44phy    O11 1187   1.966   2.237   0.512 -0.1915  0.0382 -0.1015
   44phy    H1A 1188   1.925   2.185   0.579  0.0373 -0.8535 -0.6374
   45phy    C35 1189   1.470   2.200   1.372  0.1572 -0.4181  0.2850
   45phy    C33 1190   1.481   2.349   1.345  0.4986 -0.2215  0.2022
   45phy    C34 1191   1.501   2.392   1.199  0.2657 -0.0244 -0.1621
   45phy    C32 1192   1.362   2.418   1.405  0.2363 -0.4444 -0.3724
   45phy    C31 1193   1.389   2.486   1.543  0.3946 -0.5091  0.1202
   45phy    C30 1194   1.270   2.567   1.600  0.1543  0.4740  0.1622
   45phy    C28 1195   1.303   2.636   1.735 -0.6247 -0.3219 -0.1121
   45phy    C29 1196   1.329   2.786   1.708  0.1070 -0.3713  0.1597
   45phy    C27 1197   1.199   2.618   1.843  0.0485  0.4242  0.2309
   45phy    C26 1198   1.243   2.629   1.988  0.1071  0.2528 -0.5301
   45phy    C25 1199   1.163   2.553   2.099  0.1696  0.6913  0.5117
   45phy    C23 1200   1.194   2.578   2.246 -0.6908 -0.4281 -0.6877
   45phy    C24 1201   1.062   2.592   2.316 -0.1733  0.3851 -0.5167
   45phy    C22 1202   1.275   2.464   2.305  0.0138  0.5184  0.2512
   45phy    C21 1203   1.378   2.507   2.407 -0.2169 -0.4372 -0.1730
   45phy    C20 1204   1.434   2.392   2.490 -0.0721  0.4217  0.4775
   45phy    C18 1205   1.531   2.426   2.611 -0.1681  0.1321  0.3908
   45phy    O01 1206   1.461   2.495   2.716 -0.4810 -0.0026  0.0987
   45phy    H01 1207   1.519   2.532   2.780  0.8800 -0.2414 -0.9553
   45phy    C19 1208   1.563   2.288   2.674  0.0662 -0.0612 -0.1876
   45phy    C13 1209   1.671   2.502   2.562 -0.6270 -0.1434 -0.6676
   45phy     H3 1210   1.720   2.447   2.477  0.5327  0.6285 -0.5297
   45phy    O33 1211   1.775   2.488   2.660  0.0811 -0.0486 -0.2755
   45phy    H1B 1212   1.859   2.478   2.619  0.4740 -0.0053  0.4894
   45phy    C12 1213   1.675   2.657   2.523 -0.4298  0.3023 -0.2388
   45phy    O11 1214   1.656   2.751   2.629  0.3269  0.0222  0.4055
   45phy    H1A 1215   1.581   2.803   2.606 -0.2508 -0.2900  1.5489
   46phy    C35 1216   2.629   3.274   1.784 -0.1270 -0.0583  0.0701
   46phy    C33 1217   2.565   3.138   1.818 -0.2207  0.1234 -0.3517
   46phy    C34 1218   2.669   3.028   1.794  0.0059  0.0085 -0.4190
   46phy    C32 1219   2.513   3.144   1.965  0.1829  0.3302 -0.2021
   46phy    C31 1220   2.381   3.070   1.978 -0.1642  0.1608 -0.2432
   46phy    C30 1221   2.355   3.056   2.131  0.1212 -0.8142 -0.5000
   46phy    C28 1222   2.226   2.980   2.166  0.5259 -0.2717 -0.3976
   46phy    C29 1223   2.241   2.823   2.176  0.1738 -0.4202  0.1140
   46phy    C27 1224   2.191   3.016   2.314  0.2441 -0.4927  0.0582
   46phy    C26 1225   2.042   3.059   2.333 -0.4119  0.0496  0.4140
   46phy    C25 1226   1.996   3.092   2.476 -0.4385  0.1122  0.1513
   46phy    C23 1227   1.853   3.146   2.489 -0.2703  0.1891 -0.2625
   46phy    C24 1228   1.741   3.043   2.488  0.1418 -0.1486 -0.0126
   46phy    C22 1229   1.839   3.218   2.626  0.4350 -0.2216 -0.9150
   46phy    C21 1230   1.739   3.331   2.639 -0.3026 -0.0524  0.0587
   46phy    C20 1231   1.736   3.379   2.787  0.6503 -0.4089 -0.2486
   46phy    C18 1232   1.615   3.472   2.835  0.5603  0.4915 -0.1219
   46phy    O01 1233   1.492   3.414   2.785  0.1015 -0.0596  0.3610
   46phy    H01 1234   1.440   3.487   2.757  1.5088  1.2411  1.0294
   46phy    C19 1235   1.607   3.449   2.989 -0.7693  0.4025 -0.3839
   46phy    C13 1236   1.621   3.625   2.783 -0.5364 -0.1059 -0.3351
   46phy     H3 1237   1.666   3.632   2.681 -1.1374 -0.9236 -0.6658
   46phy    O33 1238   1.722   3.699   2.856  0.4663 -0.0599  0.2872
   46phy    H1B 1239   1.687   3.727   2.939 -0.5735  0.9305 -0.4436
   46phy    C12 1240   1.487   3.708   2.772 -0.3214  0.1973 -0.2350
   46phy    O11 1241   1.374   3.630   2.746  0.1539  0.0043 -0.0198
   46phy    H1A 1242   1.297   3.657   2.791 -0.2605 -0.7648 -0.2338
   47phy    C35 1243   0.836   2.329   1.377  0.0376  0.3087 -0.1489
   47phy    C33 1244   0.765   2.425   1.469 -1.2925 -0.0434  0.2094
   47phy    C34 1245   0.852   2.435   1.595 -0.0796 -0.1447 -0.4578
   47phy    C32 1246   0.736   2.555   1.399  0.5054 -0.1231  0.4905
   47phy    C31 1247   0.599   2.618   1.427  0.0198 -0.1635 -0.1439
   47phy    C30 1248   0.577   2.749   1.347 -0.4444 -0.1877 -0.1046
   47phy    C28 1249   0.433   2.813   1.352  0.3569  0.0036 -0.2636
   47phy    C29 1250   0.394   2.888   1.482 -0.1879 -0.1455 -0.3897
   47phy    C27 1251   0.396   2.894   1.225  0.3951  0.1329 -0.1567
   47phy    C26 1252   0.264   2.848   1.163 -0.0400 -0.0653 -0.0573
   47phy    C25 1253   0.239   2.933   1.042  0.5523 -0.0447 -0.3207
   47phy    C23 1254   0.096   2.922   0.982  0.0478  0.0820  0.5035
   47phy    C24 1255  -0.001   3.024   1.040 -0.2665 -0.4472 -0.2391
   47phy    C22 1256   0.102   2.947   0.830 -0.1176 -1.0739  0.2507
   47phy    C21 1257   0.022   2.845   0.743  0.2166 -0.4104  0.6809
   47phy    C20 1258   0.038   2.882   0.590 -0.4377 -0.0323  0.3386
   47phy    C18 1259  -0.056   2.816   0.485 -0.5205  0.1961 -0.5441
   47phy    O01 1260  -0.065   2.676   0.507  0.0307 -0.0467  0.0855
   47phy    H01 1261   0.021   2.639   0.516  0.6322  1.6476  2.4322
   47phy    C19 1262   0.011   2.836   0.349  0.0053 -0.3467 -0.2746
   47phy    C13 1263  -0.204   2.880   0.499  0.4125  0.4449  0.1424
   47phy     H3 1264  -0.243   2.844   0.597 -0.0762  1.0721  0.1821
   47phy    O33 1265  -0.224   3.023   0.526 -0.4280  0.5845 -0.1898
   47phy    H1B 1266  -0.150   3.073   0.498  1.3913 -0.9763  1.5112
   47phy    C12 1267  -0.333   2.816   0.430 -0.4362  0.4043  0.1876
   47phy    O11 1268  -0.331   2.679   0.395 -0.0241  0.0031  0.0788
   47phy    H1A 1269  -0.270   2.636   0.451 -1.1476 -0.7733  0.7385
   48phy    C35 1270   1.420   2.893   2.241 -0.2223 -0.5705 -0.0896
   48phy    C33 1271   1.510   2.968   2.141 -0.3930  0.0021 -0.1588
   48phy    C34 1272   1.512   3.115   2.171 -0.3487  0.4795 -0.4876
   48phy    C32 1273   1.656   2.917   2.133  0.0902  0.7074  0.0192
   48phy    C31 1274   1.677   2.798   2.035 -0.4033 -0.0734 -0.0346
   48phy    C30 1275   1.824   2.786   1.998  0.5388  0.0585 -0.2590
   48phy    C28 1276   1.857   2.680   1.889 -0.2063 -0.2994  0.3267
   48phy    C29 1277   1.857   2.735   1.739 -0.0618  0.1203  0.4510
   48phy    C27 1278   2.003   2.622   1.910  0.2298  0.5535  0.2393
   48phy    C26 1279   2.004   2.487   1.989  0.4002  0.4408  0.2115
   48phy    C25 1280   2.151   2.447   2.027 -0.1233 -0.3954  0.4610
   48phy    C23 1281   2.161   2.297   2.075 -0.3975 -0.5289  0.3636
   48phy    C24 1282   2.161   2.204   1.953 -0.8021  0.0727 -0.1117
   48phy    C22 1283   2.293   2.273   2.159  0.4552 -0.2577 -0.4919
   48phy    C21 1284   2.258   2.206   2.299  0.1575 -0.0479 -0.0843
   48phy    C20 1285   2.363   2.267   2.392  0.0701 -0.5031 -0.0181
   48phy    C18 1286   2.318   2.353   2.516 -0.4380  0.6102 -0.3906
   48phy    O01 1287   2.231   2.277   2.601 -0.6408 -0.1554 -0.0959
   48phy    H01 1288   2.259   2.189   2.613  0.3614  0.4498  2.5888
   48phy    C19 1289   2.451   2.355   2.593  0.0174 -0.1555  0.6908
   48phy    C13 1290   2.254   2.500   2.491  0.7641 -0.4483 -0.5383
   48phy     H3 1291   2.302   2.550   2.403 -0.7975  0.2472 -1.0325
   48phy    O33 1292   2.274   2.596   2.597  0.0575  0.3013  0.2832
   48phy    H1B 1293   2.257   2.551   2.678 -1.0926  0.7714  0.3177
   48phy    C12 1294   2.101   2.500   2.455  0.0783 -0.1810  0.0313
   48phy    O11 1295   2.020   2.426   2.542  0.0727  0.0203 -0.1642
   48phy    H1A 1296   2.059   2.342   2.557  0.9842  0.5644  0.5929
   49phy    C35 1297   1.128   1.931   1.781  0.2781  0.4136  0.0739
   49phy    C33 1298   1.190   2.036   1.684 -0.2741 -0.4107 -0.2505
   49phy    C34 1299   1.091   2.095   1.583  0.9794 -0.0316 -0.4345
   49phy    C32 1300   1.258   2.150   1.764  0.0775  0.4863 -0.0234
   49phy    C31 1301   1.411   2.137   1.773  0.5794  0.3628 -0.1272
   49phy    C30 1302   1.475   2.229   1.878  0.4214 -0.3962  0.2017
   49phy    C28 1303   1.627   2.243   1.886 -0.2954 -0.4009 -0.3894
   49phy    C29 1304   1.682   2.347   1.792 -0.5442 -0.1928  0.3750
   49phy    C27 1305   1.667   2.288   2.029  0.1325  0.0671 -0.4686
   49phy    C26 1306   1.736   2.175   2.118 -0.2982  0.5899 -0.1863
   49phy    C25 1307   1.772   2.216   2.260 -0.5438  0.0935  0.1986
   49phy    C23 1308   1.817   2.099   2.355 -0.0838  0.2456  0.0836
   49phy    C24 1309   1.927   2.151   2.445  0.1659  0.1983  0.0054
   49phy    C22 1310   1.698   2.032   2.430 -0.2976 -0.7095  0.3251
   49phy    C21 1311   1.713   1.881   2.454 -0.2784 -0.2980  0.7561
   49phy    C20 1312   1.598   1.818   2.528  0.1405  0.0687  0.1474
   49phy    C18 1313   1.593   1.670   2.580  0.2420 -0.1225  0.5653
   49phy    O01 1314   1.719   1.631   2.650 -0.0748 -0.0078  0.1951
   49phy    H01 1315   1.705   1.588   2.732  0.6601  0.0113  0.3329
   49phy    C19 1316   1.492   1.679   2.697  0.2398  0.3258 -0.3127
   49phy    C13 1317   1.566   1.549   2.471  0.1733 -0.4773  0.7510
   49phy     H3 1318   1.466   1.567   2.424  0.8438 -1.1318 -1.0076
   49phy    O33 1319   1.547   1.424   2.538 -0.0526  0.1798 -0.3852
   49phy    H1B 1320   1.480   1.370   2.501 -1.3468  0.9648  0.7617
   49phy    C12 1321   1.674   1.528   2.357  0.0769  0.3143 -0.0345
   49phy    O11 1322   1.795   1.470   2.396  0.4159  0.1351  0.0265
   49phy    H1A 1323   1.771   1.420   2.472  0.6253  1.3401  0.9297
   50phy    C35 1324   0.742   1.798   0.378 -0.2218 -0.6269  0.3388
   50phy    C33 1325   0.647   1.883   0.463 -0.0542  0.0306 -0.6115
   50phy    C34 1326   0.524   1.809   0.511  0.0945  0.1927  0.4501
   50phy    C32 1327   0.729   1.947   0.576  0.2823 -0.2576  0.1607
   50phy    C31 1328   0.704   2.103   0.579 -0.0157 -0.3630  0.2855
   50phy    C30 1329   0.769   2.165   0.704  0.2455  0.4021  0.1839
   50phy    C28 1330   0.747   2.314   0.725 -0.0635 -0.2533  0.5244
   50phy    C29 1331   0.698   2.333   0.871  0.3714 -0.4048  0.7499
   50phy    C27 1332   0.876   2.401   0.717 -0.2556 -0.1369 -0.3446
   50phy    C26 1333   0.863   2.489   0.593 -0.4331  0.4486  0.2631
   50phy    C25 1334   0.996   2.546   0.542 -0.0356  0.4794 -0.2341
   50phy    C23 1335   0.973   2.654   0.439 -0.2682 -0.3229  0.1310
   50phy    C24 1336   0.955   2.795   0.494 -0.2047 -0.0878  0.2295
   50phy    C22 1337   1.098   2.645   0.350  0.2012 -0.1316 -0.0531
   50phy    C21 1338   1.061   2.617   0.204 -0.0433  0.0525 -0.1481
   50phy    C20 1339   1.185   2.638   0.115  1.0707 -0.0855  0.2555
   50phy    C18 1340   1.171   2.607  -0.038 -0.3872  0.0769 -0.5255
   50phy    O01 1341   1.112   2.476  -0.055 -0.5699  0.0840  0.0085
   50phy    H01 1342   1.021   2.477  -0.034 -0.3320  0.4171  1.0825
   50phy    C19 1343   1.311   2.603  -0.082  0.2329 -0.3674  0.9325
   50phy    C13 1344   1.086   2.705  -0.128 -0.4484 -0.0458  0.0943
   50phy     H3 1345   0.981   2.691  -0.092 -0.1938  0.7247  1.1759
   50phy    O33 1346   1.098   2.849  -0.103 -0.2283 -0.0610  0.8999
   50phy    H1B 1347   1.178   2.883  -0.137  0.1255 -0.7282  1.0499
   50phy    C12 1348   1.020   2.680  -0.274  0.1551 -0.3434  0.1724
   50phy    O11 1349   0.995   2.546  -0.315  0.3424 -0.0190  0.1835
   50phy    H1A 1350   1.079   2.511  -0.334  0.7663  0.8336  0.3957
   51phy    C35 1351   2.139   1.913   1.638 -0.0157 -0.1587  0.0036
   51phy    C33 1352   1.998   1.861   1.654 -0.2652  0.1698  0.6709
   51phy    C34 1353   1.948   1.909   1.790 -0.1114  0.3582  0.1339
   51phy    C32 1354   1.900   1.920   1.555  0.4126 -0.1270  0.1171
   51phy    C31 1355   1.880   1.859   1.415  0.0235  0.1731  0.2925
   51phy    C30 1356   1.766   1.922   1.336  0.3884 -0.0184  0.2273
   51phy    C28 1357   1.731   1.855   1.201  0.4894  0.3002 -0.1460
   51phy    C29 1358   1.617   1.751   1.226  0.3850  0.2103 -0.1810
   51phy    C27 1359   1.669   1.964   1.108 -0.5413  0.6765  0.5927
   51phy    C26 1360   1.705   1.953   0.957  0.3116  0.2776 -0.3742
   51phy    C25 1361   1.631   2.050   0.865  0.2211 -0.3669  0.0290
   51phy    C23 1362   1.627   2.034   0.709  0.6781 -0.4449 -0.2007
   51phy    C24 1363   1.548   1.910   0.661 -0.3842  0.3134  0.0866
   51phy    C22 1364   1.586   2.165   0.643  0.4498  0.7115  0.1969
   51phy    C21 1365   1.644   2.201   0.505  0.0927 -0.1109  0.0915
   51phy    C20 1366   1.589   2.327   0.449 -0.0660 -0.3589 -0.3034
   51phy    C18 1367   1.636   2.376   0.307  0.0503 -0.1664 -0.7194
   51phy    O01 1368   1.783   2.381   0.313  0.2114  0.6461  0.1279
   51phy    H01 1369   1.818   2.454   0.360 -0.0775  0.2814  0.9228
   51phy    C19 1370   1.585   2.524   0.307  0.0241 -0.5515 -0.3233
   51phy    C13 1371   1.565   2.297   0.190 -0.3415 -0.4556  0.3930
   51phy     H3 1372   1.613   2.195   0.191  0.1681 -0.2427 -0.5931
   51phy    O33 1373   1.429   2.249   0.195  0.2604 -0.2541  0.1990
   51phy    H1B 1374   1.405   2.223   0.282  0.4546  0.1066  0.3603
   51phy    C12 1375   1.612   2.298   0.036  0.0535  0.2375  0.0929
   51phy    O11 1376   1.745   2.321   0.011 -0.3511 -0.3265 -0.1109
   51phy    H1A 1377   1.794   2.263   0.067  0.3345  0.4604  0.1120
   52phy    C35 1378   1.189   1.024   0.502 -0.0277  0.0011  0.2640
   52phy    C33 1379   1.252   1.002   0.638 -0.3437  0.0295  0.1143
   52phy    C34 1380   1.166   0.924   0.731 -0.1095  0.2881 -0.0143
   52phy    C32 1381   1.393   0.949   0.630  0.0417 -0.2505 -0.0040
   52phy    C31 1382   1.503   1.000   0.728 -0.3129 -0.1168 -0.2967
   52phy    C30 1383   1.644   0.939   0.687  0.0449  0.0372  0.1379
   52phy    C28 1384   1.771   0.981   0.773  0.0699  0.1612  0.2797
   52phy    C29 1385   1.789   0.883   0.885 -0.2321  0.0005  0.4286
   52phy    C27 1386   1.892   0.967   0.679  0.0798  0.3969  0.3670
   52phy    C26 1387   1.938   1.098   0.611 -0.2670 -0.3185 -0.2170
   52phy    C25 1388   2.036   1.090   0.497 -0.2708  0.1484  0.4816
   52phy    C23 1389   2.070   1.224   0.422 -0.3653 -0.1998 -0.2678
   52phy    C24 1390   2.208   1.266   0.461 -0.4955  0.2447 -0.4566
   52phy    C22 1391   2.080   1.201   0.269 -0.0434 -0.1678  0.4128
   52phy    C21 1392   1.948   1.239   0.201 -0.3295 -0.3602  0.1624
   52phy    C20 1393   1.964   1.205   0.054 -0.2698  0.0663  0.0361
   52phy    C18 1394   1.844   1.235  -0.044 -0.2337 -0.0540  0.0596
   52phy    O01 1395   1.730   1.177   0.028  0.6752 -0.2263 -0.3948
   52phy    H01 1396   1.757   1.091   0.055  0.2945 -0.0340  0.6410
   52phy    C19 1397   1.860   1.137  -0.164  0.2080  0.1083  0.3990
   52phy    C13 1398   1.824   1.390  -0.074  1.0837 -0.1977 -0.2393
   52phy     H3 1399   1.805   1.439   0.025 -1.6701  1.2276 -1.3649
   52phy    O33 1400   1.944   1.468  -0.110  0.3509  0.5725 -0.2039
   52phy    H1B 1401   1.944   1.483  -0.202 -1.4532 -1.3944 -0.6138
   52phy    C12 1402   1.689   1.460  -0.125  0.2487 -0.3823  0.5483
   52phy    O11 1403   1.668   1.479  -0.263 -0.2454 -0.0465  0.4386
   52phy    H1A 1404   1.682   1.401  -0.314  0.5307  0.3626  0.0209
   53phy    C35 1405   0.726   3.830   0.923  0.1618  0.1998 -0.2135
   53phy    C33 1406   0.857   3.762   0.907  0.1602  0.1031  0.3915
   53phy    C34 1407   0.933   3.763   1.038 -0.1750  0.3715  0.0309
   53phy    C32 1408   0.819   3.622   0.851  0.3424 -0.0014 -0.2258
   53phy    C31 1409   0.930   3.536   0.794  0.0026 -0.1924  0.2140
   53phy    C30 1410   0.867   3.423   0.715 -0.1063 -0.0713  0.5826
   53phy    C28 1411   0.964   3.337   0.629 -0.4157  0.0463  0.1687
   53phy    C29 1412   0.920   3.188   0.620  0.0985  0.4369 -0.2610
   53phy    C27 1413   0.996   3.407   0.495 -0.4986  0.2238 -0.0278
   53phy    C26 1414   1.131   3.366   0.431  0.3352 -0.2159 -0.1208
   53phy    C25 1415   1.165   3.456   0.310 -0.0013  0.4956 -0.1797
   53phy    C23 1416   1.313   3.446   0.257  0.2105 -0.4676 -0.3049
   53phy    C24 1417   1.323   3.362   0.130  0.3259  0.7165 -0.4472
   53phy    C22 1418   1.372   3.586   0.227  0.2778 -0.3333  0.0954
   53phy    C21 1419   1.523   3.592   0.257 -0.2095  0.1132 -0.6282
   53phy    C20 1420   1.567   3.742   0.261  0.7004  0.1617  0.0996
   53phy    C18 1421   1.721   3.772   0.230  0.3167  0.0035 -0.4595
   53phy    O01 1422   1.804   3.679   0.301 -0.2175 -0.0261  0.1653
   53phy    H01 1423   1.804   3.675   0.394 -0.8904  0.2729  0.1823
   53phy    C19 1424   1.726   3.906   0.305 -0.0985  0.1148  0.4285
   53phy    C13 1425   1.756   3.771   0.076 -0.2471 -0.3382  0.2931
   53phy     H3 1426   1.765   3.663   0.048 -0.2204 -0.0821 -0.7434
   53phy    O33 1427   1.652   3.801  -0.020  0.2152  0.3687 -0.6814
   53phy    H1B 1428   1.611   3.878   0.013 -0.9828 -1.2451  1.9161
   53phy    C12 1429   1.896   3.797   0.006  0.2070 -0.8535 -0.6183
   53phy    O11 1430   1.924   3.927  -0.029  0.2135  0.1954  0.0150
   53phy    H1A 1431   1.859   3.953  -0.092  0.4989  0.4647 -0.1730
   54phy    C35 1432   3.580   2.486   0.577  0.3503 -0.2368  0.3810
   54phy    C33 1433   3.557   2.431   0.718 -0.1954 -0.3192 -0.4880
   54phy    C34 1434   3.644   2.312   0.746  0.4943 -0.3542 -0.0031
   54phy    C32 1435   3.583   2.544   0.824  0.5571  0.3561 -0.0478
   54phy    C31 1436   3.473   2.570   0.925  0.4766  0.4177  0.3747
   54phy    C30 1437   3.486   2.694   1.022  0.0826 -0.3342  0.6773
   54phy    C28 1438   3.362   2.727   1.104  0.6184  0.0509 -0.4275
   54phy    C29 1439   3.406   2.784   1.240 -0.4198  0.5159  0.1778
   54phy    C27 1440   3.269   2.821   1.028  0.0743  0.1983  0.1214
   54phy    C26 1441   3.140   2.759   0.979 -0.5240 -0.2084 -0.0734
   54phy    C25 1442   3.034   2.859   0.927 -0.4507 -0.7125 -0.6050
   54phy    C23 1443   2.899   2.806   0.874  0.0022  0.1474 -0.6422
   54phy    C24 1444   2.817   2.757   0.991  0.4751 -0.0338 -0.1092
   54phy    C22 1445   2.826   2.911   0.789  0.1240 -0.1203  0.1119
   54phy    C21 1446   2.847   2.915   0.640  0.2501 -1.1251 -0.3645
   54phy    C20 1447   2.752   3.021   0.593 -0.1911  0.1645  0.1854
   54phy    C18 1448   2.739   3.071   0.445  0.3153 -0.0548  0.4518
   54phy    O01 1449   2.868   3.125   0.405  0.2030 -0.0883  0.2705
   54phy    H01 1450   2.923   3.056   0.374 -0.5722 -0.2754 -0.7242
   54phy    C19 1451   2.642   3.192   0.458  0.4126  0.2246  0.2352
   54phy    C13 1452   2.686   2.957   0.343 -0.4707 -0.0535  0.4880
   54phy     H3 1453   2.772   2.886   0.342 -0.4857 -0.0656  0.0789
   54phy    O33 1454   2.590   2.860   0.393  0.3377 -0.1004 -0.0723
   54phy    H1B 1455   2.616   2.774   0.367  0.4072  0.3047 -1.4021
   54phy    C12 1456   2.701   2.962   0.185 -0.3639  0.2769 -0.1738
   54phy    O11 1457   2.814   3.023   0.139  0.3192 -0.2778  0.3373
   54phy    H1A 1458   2.803   3.115   0.126  0.3747 -0.4107 -0.7359
   55phy    C35 1459   0.601   4.358   1.737 -0.1469 -0.1801  0.2383
   55phy    C33 1460   0.517   4.231   1.755 -0.2314  0.0131 -0.1971
   55phy    C34 1461   0.512   4.182   1.902 -0.0678 -0.2251  0.2861
   55phy    C32 1462   0.377   4.250   1.696 -0.0330  0.4900 -0.3947
   55phy    C31 1463   0.322   4.148   1.597 -1.0048 -0.0765 -0.3165
   55phy    C30 1464   0.179   4.176   1.557  0.6598  0.4810  0.1546
   55phy    C28 1465   0.137   4.104   1.426 -0.0576 -0.6713 -0.1952
   55phy    C29 1466   0.074   3.965   1.450  0.8676 -0.4354  0.1228
   55phy    C27 1467   0.013   4.188   1.374  0.3307 -0.0112  0.1924
   55phy    C26 1468   0.007   4.217   1.225  0.2625 -0.6254 -0.1573
   55phy    C25 1469  -0.107   4.306   1.177 -0.5601  0.4003  0.0707
   55phy    C23 1470  -0.149   4.282   1.031 -0.6185 -0.6514 -0.1130
   55phy    C24 1471  -0.287   4.213   1.030 -0.2902  0.1386  0.0150
   55phy    C22 1472  -0.145   4.414   0.948 -0.0295 -0.3127  0.1863
   55phy    C21 1473  -0.128   4.395   0.799  0.1392  0.1991  0.0905
   55phy    C20 1474  -0.139   4.527   0.722 -0.4385  0.5714 -0.4858
   55phy    C18 1475  -0.112   4.527   0.567  0.1231  1.2276 -0.3136
   55phy    O01 1476   0.019   4.471   0.548  0.0415  0.0911  0.2511
   55phy    H01 1477   0.059   4.513   0.474 -0.9396 -0.5111 -0.6498
   55phy    C19 1478  -0.109   4.679   0.536  0.0616  0.0228 -0.2037
   55phy    C13 1479  -0.214   4.442   0.470  0.0060 -0.3192  0.8954
   55phy     H3 1480  -0.218   4.340   0.515 -0.6686 -1.1587 -0.9612
   55phy    O33 1481  -0.353   4.468   0.479 -0.4879 -0.2321  0.4869
   55phy    H1B 1482  -0.369   4.537   0.418  1.2502 -0.5333 -0.3622
   55phy    C12 1483  -0.170   4.373   0.334  0.2951  0.3467  0.9831
   55phy    O11 1484  -0.220   4.438   0.219  0.4649 -0.0337 -0.1140
   55phy    H1A 1485  -0.306   4.404   0.203  0.5987 -0.0796 -0.7613
   56phy    C35 1486   3.653   2.826   2.341  0.1451  0.1448  0.0820
   56phy    C33 1487   3.545   2.933   2.323 -0.2121 -0.8362  0.3861
   56phy    C34 1488   3.613   3.066   2.316 -0.1972 -0.4428 -0.2348
   56phy    C32 1489   3.451   2.900   2.203  0.1677 -0.1651 -0.2311
   56phy    C31 1490   3.306   2.953   2.207  0.2106  0.1010 -0.0224
   56phy    C30 1491   3.241   2.911   2.075 -0.0919 -0.8155  0.4900
   56phy    C28 1492   3.089   2.943   2.070  0.5178  0.5119 -0.3533
   56phy    C29 1493   3.052   3.029   1.947  0.2762  0.6675 -0.1240
   56phy    C27 1494   3.012   2.810   2.071 -0.4639 -0.0106 -0.0962
   56phy    C26 1495   2.871   2.817   2.131 -0.2515 -0.0277 -0.0147
   56phy    C25 1496   2.788   2.688   2.107 -0.1928 -0.3421 -0.5929
   56phy    C23 1497   2.647   2.683   2.168 -0.5368  0.0478 -0.3499
   56phy    C24 1498   2.576   2.562   2.108 -0.0426  0.0334  0.0664
   56phy    C22 1499   2.631   2.683   2.325  0.3155  0.0768  0.5320
   56phy    C21 1500   2.542   2.786   2.387  0.3696  0.0538 -0.3216
   56phy    C20 1501   2.552   2.784   2.538 -0.6829  0.3903  0.1874
   56phy    C18 1502   2.464   2.875   2.631  0.0948 -0.2113  0.7394
   56phy    O01 1503   2.325   2.839   2.605  0.1551  0.0581  0.4884
   56phy    H01 1504   2.321   2.746   2.597 -0.4059  0.0643  0.6669
   56phy    C19 1505   2.508   2.816   2.767  0.2904 -0.6264 -0.0643
   56phy    C13 1506   2.478   3.038   2.613 -0.3935  0.0526 -0.3403
   56phy     H3 1507   2.477   3.066   2.505  0.5631  1.3822 -0.0305
   56phy    O33 1508   2.615   3.073   2.644 -0.2666 -0.1629 -0.0062
   56phy    H1B 1509   2.631   3.092   2.735 -0.7107 -0.2823  0.0990
   56phy    C12 1510   2.374   3.144   2.671  0.4266  1.0541  0.3756
   56phy    O11 1511   2.314   3.104   2.792  0.1834 -0.2094 -0.4729
   56phy    H1A 1512   2.257   3.031   2.776  1.0458 -1.1102  0.4552
   57phy    C35 1513   1.381   3.420   1.152 -0.2996 -0.0870  0.3511
   57phy    C33 1514   1.287   3.300   1.144  0.0887 -0.1727 -0.5363
   57phy    C34 1515   1.331   3.195   1.246 -0.2612 -0.1030 -0.2222
   57phy    C32 1516   1.142   3.352   1.158  0.1275 -0.3756 -0.1269
   57phy    C31 1517   1.036   3.266   1.097  0.0067 -0.8250  0.2479
   57phy    C30 1518   0.902   3.326   1.149 -0.5953 -0.4783  0.3853
   57phy    C28 1519   0.776   3.234   1.132 -0.1334  0.2122 -0.5388
   57phy    C29 1520   0.756   3.141   1.254 -0.0848 -0.3324 -0.7494
   57phy    C27 1521   0.653   3.320   1.114 -0.2315  0.0201  0.3304
   57phy    C26 1522   0.570   3.275   0.988 -0.0759  0.2880 -0.2221
   57phy    C25 1523   0.430   3.340   0.988 -0.2208 -0.1449  0.1570
   57phy    C23 1524   0.359   3.348   0.847 -0.3017 -0.1448 -0.0835
   57phy    C24 1525   0.210   3.328   0.852  0.1664  0.1221 -0.3549
   57phy    C22 1526   0.389   3.483   0.777  0.0206 -0.0773  0.3356
   57phy    C21 1527   0.464   3.470   0.644 -0.0565 -0.1569 -0.1903
   57phy    C20 1528   0.478   3.604   0.569  0.3320  0.4000  0.1171
   57phy    C18 1529   0.573   3.597   0.443 -0.1679 -0.0278 -0.6724
   57phy    O01 1530   0.703   3.554   0.484  0.7211  0.4592  0.6023
   57phy    H01 1531   0.720   3.589   0.569 -0.3931 -0.0797  1.0605
   57phy    C19 1532   0.590   3.744   0.404  0.1792 -0.1645 -0.1907
   57phy    C13 1533   0.522   3.500   0.326 -0.4023 -0.0795 -0.3454
   57phy     H3 1534   0.528   3.398   0.371  1.1144  1.0359  2.1568
   57phy    O33 1535   0.387   3.496   0.288  0.3933 -0.2612 -0.1631
   57phy    H1B 1536   0.362   3.417   0.244 -0.4621 -0.3946  0.5538
   57phy    C12 1537   0.618   3.457   0.203  0.0573 -0.3624  0.1867
   57phy    O11 1538   0.755   3.471   0.224 -0.0918  0.0253  0.4249
   57phy    H1A 1539   0.761   3.503   0.312  0.2657 -1.1820  0.8592
   58phy    C35 1540   0.900   2.957   1.630  0.3011  0.1686 -0.4844
   58phy    C33 1541   1.007   3.059   1.615  0.1216 -0.4014  0.7256
   58phy    C34 1542   1.055   3.054   1.471 -0.3512 -0.4255 -0.0580
   58phy    C32 1543   0.967   3.202   1.665 -0.5177  0.5963  0.5027
   58phy    C31 1544   1.077   3.279   1.731 -0.1289  0.1603 -0.0793
   58phy    C30 1545   1.020   3.417   1.768  0.5485  0.1817 -0.2185
   58phy    C28 1546   1.100   3.510   1.859  0.0301  0.5724  0.6210
   58phy    C29 1547   1.059   3.649   1.822 -0.1541 -0.0305 -0.1194
   58phy    C27 1548   1.076   3.486   2.010  0.4578  0.3400 -0.0160
   58phy    C26 1549   1.197   3.488   2.103  0.3432  0.0591 -0.2717
   58phy    C25 1550   1.153   3.526   2.251 -0.8653 -0.5417  0.4907
   58phy    C23 1551   1.273   3.486   2.344  0.5092 -0.0514  0.3078
   58phy    C24 1552   1.356   3.614   2.384  0.3540 -0.0955 -0.0596
   58phy    C22 1553   1.221   3.410   2.467  0.3935 -0.3937  0.5675
   58phy    C21 1554   1.299   3.292   2.525 -0.2431  0.2592  0.7567
   58phy    C20 1555   1.243   3.261   2.662 -0.5312 -0.0055  0.1098
   58phy    C18 1556   1.307   3.155   2.755 -0.3337 -0.1518  0.3231
   58phy    O01 1557   1.451   3.166   2.751  0.2856 -0.1160  0.9140
   58phy    H01 1558   1.476   3.255   2.765  1.0567 -0.2107  0.2340
   58phy    C19 1559   1.276   3.211   2.895 -0.4702  0.3719  0.0170
   58phy    C13 1560   1.266   2.998   2.741  0.0186  0.0462  0.3264
   58phy     H3 1561   1.155   2.989   2.752 -0.0823 -1.0052 -1.2455
   58phy    O33 1562   1.311   2.916   2.847 -0.1334  0.4067 -0.3146
   58phy    H1B 1563   1.401   2.895   2.830 -0.1697  0.3643 -0.4589
   58phy    C12 1564   1.301   2.924   2.608 -0.6140  0.9458  0.6781
   58phy    O11 1565   1.442   2.912   2.584 -0.1015  0.0080 -0.1998
   58phy    H1A 1566   1.478   2.999   2.573 -1.6274  0.6717 -0.1635
   59phy    C35 1567   1.328   2.276   0.893  0.2696 -0.0488 -0.3841
   59phy    C33 1568   1.249   2.401   0.869  0.4300 -0.0356  0.4468
   59phy    C34 1569   1.152   2.416   0.990  0.0243  0.0305 -0.2289
   59phy    C32 1570   1.339   2.518   0.832 -0.3745 -0.1273  0.4106
   59phy    C31 1571   1.266   2.637   0.767 -0.0713 -0.1766  0.1526
   59phy    C30 1572   1.369   2.751   0.734  0.2323 -0.2656  0.6461
   59phy    C28 1573   1.309   2.884   0.671 -0.1265 -0.3894  0.3572
   59phy    C29 1574   1.297   2.989   0.777 -0.2802 -0.5254  0.2432
   59phy    C27 1575   1.412   2.946   0.576  0.1831  0.2809  0.0083
   59phy    C26 1576   1.405   2.905   0.425 -0.0856  0.0232  0.3092
   59phy    C25 1577   1.495   2.990   0.338 -0.4383 -0.4529 -0.1151
   59phy    C23 1578   1.516   2.941   0.192  0.1993  0.4401 -0.1004
   59phy    C24 1579   1.422   3.003   0.091  0.4832  0.1816 -0.0273
   59phy    C22 1580   1.661   2.966   0.151 -0.4999  0.3824 -0.2586
   59phy    C21 1581   1.738   2.869   0.066 -0.3376  0.0415  0.0868
   59phy    C20 1582   1.869   2.943   0.040  0.1217 -0.2031  0.2666
   59phy    C18 1583   1.982   2.870  -0.045 -0.0547  0.0764 -0.1428
   59phy    O01 1584   1.996   2.731   0.000 -0.2296 -0.4254 -0.4773
   59phy    H01 1585   1.921   2.679  -0.021 -0.1726 -0.7065 -0.0025
   59phy    C19 1586   2.112   2.939  -0.000  0.1155 -0.1415 -0.6288
   59phy    C13 1587   1.944   2.884  -0.198 -0.1135 -0.1734  0.4327
   59phy     H3 1588   1.859   2.813  -0.213  0.1080 -0.3475 -0.0490
   59phy    O33 1589   1.878   2.995  -0.251  0.4959  0.3550 -0.2966
   59phy    H1B 1590   1.939   3.034  -0.311  0.8041 -1.6232 -1.3235
   59phy    C12 1591   2.027   2.808  -0.312 -0.0704  0.1306  0.0351
   59phy    O11 1592   2.134   2.885  -0.357 -0.6292  0.0235 -0.2536
   59phy    H1A 1593   2.161   2.865  -0.444 -0.5873  0.5092 -0.3576
   60phy    C35 1594   0.017   0.479   1.301 -0.1585  0.5502 -0.0093
   60phy    C33 1595  -0.039   0.345   1.256 -0.1961 -0.0642 -0.2524
   60phy    C34 1596  -0.159   0.320   1.349  0.0273 -0.2739  0.3292
   60phy    C32 1597  -0.061   0.354   1.106  0.2662  0.5781 -0.4089
   60phy    C31 1598  -0.082   0.222   1.028  0.0432 -0.3391 -0.5649
   60phy    C30 1599  -0.133   0.238   0.879  0.0300 -0.0580  0.1293
   60phy    C28 1600  -0.152   0.101   0.811 -0.1271  0.0073 -0.1182
   60phy    C29 1601  -0.292   0.051   0.839 -0.0292 -0.3306 -0.3018
   60phy    C27 1602  -0.149   0.118   0.659  0.1028 -0.2694  0.2856
   60phy    C26 1603  -0.017   0.088   0.595 -0.3993 -0.0237  0.1389
   60phy    C25 1604  -0.008   0.110   0.442 -0.5647  0.1209 -0.3508
   60phy    C23 1605   0.115   0.039   0.384 -0.4358  0.2497  0.1885
   60phy    C24 1606   0.084  -0.032   0.253 -0.4466  0.0074 -0.1543
   60phy    C22 1607   0.238   0.132   0.384  0.1087 -0.2247 -0.0612
   60phy    C21 1608   0.376   0.072   0.405  0.3819 -0.1370  0.1478
   60phy    C20 1609   0.478   0.175   0.443 -0.8303 -0.2193 -0.1567
   60phy    C18 1610   0.627   0.152   0.413  0.4481  0.2283 -0.0260
   60phy    O01 1611   0.676   0.029   0.466  0.5606  0.2957 -0.4340
   60phy    H01 1612   0.744  -0.001   0.409  1.9063 -1.4718  1.8986
   60phy    C19 1613   0.702   0.276   0.473  0.0799 -0.4341 -0.3398
   60phy    C13 1614   0.642   0.149   0.249 -0.0266 -0.1733 -0.5979
   60phy     H3 1615   0.580   0.059   0.222 -0.5695  0.0454 -0.1065
   60phy    O33 1616   0.575   0.245   0.159 -0.6134  0.4494  0.0383
   60phy    H1B 1617   0.630   0.321   0.162  2.0700 -1.3953  0.3737
   60phy    C12 1618   0.767   0.086   0.179  0.0103 -0.3437 -0.0881
   60phy    O11 1619   0.842  -0.002   0.257  0.6353  0.2723 -0.2227
   60phy    H1A 1620   0.922   0.039   0.283  0.4192  1.2266 -1.0206
   61phy    C35 1621   0.355   0.055   2.028  0.0703 -0.4057  0.2177
   61phy    C33 1622   0.448  -0.037   1.960 -0.1444 -0.3295 -0.7065
   61phy    C34 1623   0.381  -0.089   1.834 -0.0895 -0.4254 -0.3139
   61phy    C32 1624   0.582   0.036   1.937 -0.1171  0.4844  0.2726
   61phy    C31 1625   0.709  -0.053   1.930  0.1971  0.0993  0.5751
   61phy    C30 1626   0.842   0.017   1.901 -0.1612  0.2585  0.0005
   61phy    C28 1627   0.977  -0.060   1.899 -0.3984 -0.4501 -0.4157
   61phy    C29 1628   1.053  -0.025   1.770 -0.1976  0.0463  0.4790
   61phy    C27 1629   1.057  -0.026   2.027 -0.2005  0.1549  0.2991
   61phy    C26 1630   1.125  -0.138   2.113  0.2023 -0.0114 -0.2039
   61phy    C25 1631   1.199  -0.087   2.237  0.0483 -0.0628  0.3285
   61phy    C23 1632   1.269  -0.194   2.317 -0.1518 -0.2037 -0.5787
   61phy    C24 1633   1.405  -0.139   2.348 -0.2587 -0.0826  0.0453
   61phy    C22 1634   1.182  -0.238   2.437 -0.1158 -0.2547  0.4710
   61phy    C21 1635   1.205  -0.379   2.491 -0.0443  0.1465  0.3292
   61phy    C20 1636   1.129  -0.405   2.616 -0.4649  0.0449 -0.1586
   61phy    C18 1637   1.164  -0.518   2.715 -0.2328  0.0263  0.1785
   61phy    O01 1638   1.296  -0.479   2.757  0.1452  0.6582 -0.7224
   61phy    H01 1639   1.349  -0.543   2.712 -0.0532 -0.0635  0.0390
   61phy    C19 1640   1.068  -0.487   2.830 -0.0041 -0.5474 -0.5056
   61phy    C13 1641   1.158  -0.670   2.668 -0.2138 -0.5531 -0.5305
   61phy     H3 1642   1.062  -0.681   2.612 -0.8155 -0.5732  0.4738
   61phy    O33 1643   1.140  -0.766   2.776  0.5003 -0.6328 -0.2279
   61phy    H1B 1644   1.190  -0.742   2.851  0.2591  0.8655 -0.5189
   61phy    C12 1645   1.283  -0.725   2.583 -0.0296  0.2014 -0.1334
   61phy    O11 1646   1.411  -0.693   2.640  0.0323 -0.3236  0.1192
   61phy    H1A 1647   1.472  -0.760   2.615 -0.6625 -0.2732 -1.9316
   62phy    C35 1648   0.792   4.680   1.630 -0.0305  0.0160  0.2986
   62phy    C33 1649   0.720   4.749   1.519 -0.0752 -0.1793  0.3035
   62phy    C34 1650   0.576   4.769   1.565  0.2928 -0.1102  0.0682
   62phy    C32 1651   0.788   4.890   1.500  0.2268  0.1066 -0.1686
   62phy    C31 1652   0.776   4.961   1.361  0.6729 -0.0517 -0.2666
   62phy    C30 1653   0.864   5.085   1.354 -0.3882 -0.2191  0.2571
   62phy    C28 1654   0.829   5.180   1.235  0.0889 -0.2292 -0.3380
   62phy    C29 1655   0.775   5.315   1.292 -0.0702  0.1673 -0.3704
   62phy    C27 1656   0.952   5.201   1.147  0.3497 -0.1936  0.2550
   62phy    C26 1657   0.921   5.192   0.999 -0.6680 -0.1951  0.1691
   62phy    C25 1658   1.043   5.220   0.910 -0.8319  0.1162 -0.1256
   62phy    C23 1659   1.025   5.184   0.763  0.4289 -0.5563  0.4887
   62phy    C24 1660   1.055   5.307   0.678  0.4321 -0.1727  0.0202
   62phy    C22 1661   1.091   5.052   0.727  0.0705 -0.3145 -0.1231
   62phy    C21 1662   0.993   4.969   0.645 -0.0846  0.0594 -0.0520
   62phy    C20 1663   1.064   4.829   0.624  0.1246 -0.1082  0.1147
   62phy    C18 1664   1.004   4.724   0.526  0.2063  0.0052 -0.2630
   62phy    O01 1665   0.867   4.704   0.565  0.0132 -0.4331 -0.0533
   62phy    H01 1666   0.838   4.627   0.520  0.6905 -1.0896  0.6128
   62phy    C19 1667   1.084   4.597   0.556 -0.0502 -0.1576 -0.3515
   62phy    C13 1668   1.013   4.772   0.372  0.6046  0.8713 -0.3609
   62phy     H3 1669   0.933   4.850   0.364  0.3413  0.6212 -0.1905
   62phy    O33 1670   1.120   4.849   0.323  0.5395 -0.0234 -0.2738
   62phy    H1B 1671   1.192   4.790   0.319  0.3080 -0.2785 -0.7242
   62phy    C12 1672   0.934   4.703   0.256  0.0347  0.1350 -0.3871
   62phy    O11 1673   1.002   4.600   0.190 -0.5089  0.3814 -0.4257
   62phy    H1A 1674   1.094   4.620   0.188 -0.5701  0.7059 -0.0224
   63phy    C35 1675   2.747   2.840   1.329 -0.7182  0.0965 -0.1244
   63phy    C33 1676   2.860   2.862   1.427 -0.5077 -0.1489  0.1125
   63phy    C34 1677   2.943   2.733   1.429  0.2729 -0.5882  0.0611
   63phy    C32 1678   2.942   2.983   1.386 -0.0881  0.5001 -0.1908
   63phy    C31 1679   2.998   3.067   1.501  0.3492 -0.1457  0.0784
   63phy    C30 1680   3.087   3.183   1.457 -0.3680 -0.0846 -0.2508
   63phy    C28 1681   3.135   3.259   1.582 -0.1284 -0.2974  0.7464
   63phy    C29 1682   3.283   3.273   1.600  0.3809 -0.2425  0.3302
   63phy    C27 1683   3.069   3.399   1.579 -0.3017  0.4176 -0.0137
   63phy    C26 1684   2.983   3.432   1.703 -1.0255  0.1858 -0.1296
   63phy    C25 1685   2.916   3.564   1.701 -0.1434 -0.0039  0.0613
   63phy    C23 1686   2.880   3.626   1.838 -0.3489  0.1295  0.2020
   63phy    C24 1687   2.949   3.759   1.848 -0.1103 -0.2947 -0.4845
   63phy    C22 1688   2.724   3.629   1.849 -0.3351 -0.6814 -1.0535
   63phy    C21 1689   2.670   3.601   1.990  0.2122 -0.0507  0.2814
   63phy    C20 1690   2.516   3.625   2.005  0.0443 -0.0078  0.0122
   63phy    C18 1691   2.448   3.644   2.150  0.9327  0.0275  0.0849
   63phy    O01 1692   2.535   3.725   2.234 -0.0234  0.6329  0.1885
   63phy    H01 1693   2.559   3.806   2.194  0.7875  0.1774 -0.2619
   63phy    C19 1694   2.319   3.726   2.134 -0.2276 -0.0369 -0.3807
   63phy    C13 1695   2.426   3.491   2.212  0.0546 -0.2405 -0.2449
   63phy     H3 1696   2.521   3.433   2.198  0.4144 -0.0818  1.3847
   63phy    O33 1697   2.337   3.415   2.134 -0.3871  0.8351  0.3505
   63phy    H1B 1698   2.350   3.438   2.044  2.9369  1.1052  0.7805
   63phy    C12 1699   2.401   3.482   2.366  0.4181  0.2685 -0.2264
   63phy    O11 1700   2.490   3.557   2.441 -0.1805  0.1395 -0.5712
   63phy    H1A 1701   2.476   3.647   2.420 -0.1647  0.4898  0.8504
   64phy    C35 1702   1.727   3.609   1.141  0.5673 -0.1197 -0.4288
   64phy    C33 1703   1.665   3.733   1.211  0.4177  0.2425  0.4076
   64phy    C34 1704   1.692   3.722   1.356  0.7095 -0.0884  0.3798
   64phy    C32 1705   1.706   3.869   1.148  0.0628  0.1912  0.0108
   64phy    C31 1706   1.594   3.927   1.061 -0.0899  0.5417 -0.0619
   64phy    C30 1707   1.628   4.071   1.024  0.2126  0.0639 -0.0418
   64phy    C28 1708   1.520   4.150   0.949 -0.5764  0.6743  0.0079
   64phy    C29 1709   1.514   4.286   1.016  0.5074  0.0489 -0.0374
   64phy    C27 1710   1.553   4.158   0.797 -0.1746  0.1143  0.1961
   64phy    C26 1711   1.441   4.192   0.697 -0.1337  0.0483 -0.2108
   64phy    C25 1712   1.500   4.195   0.559  0.0055  0.1019  0.0412
   64phy    C23 1713   1.394   4.234   0.448 -0.1842 -0.1021  0.1828
   64phy    C24 1714   1.404   4.387   0.422 -0.1260  0.4513  0.1574
   64phy    C22 1715   1.421   4.152   0.323  0.0202  0.3339  0.1144
   64phy    C21 1716   1.301   4.116   0.237  0.0873 -0.0968  0.4949
   64phy    C20 1717   1.335   4.002   0.144  0.4421 -0.0367 -0.1728
   64phy    C18 1718   1.336   4.012  -0.011 -0.0340  0.1661  0.4868
   64phy    O01 1719   1.217   4.078  -0.063  0.3100  0.2283 -0.0749
   64phy    H01 1720   1.175   4.031  -0.131 -0.9145 -0.7276  1.2933
   64phy    C19 1721   1.316   3.867  -0.043 -0.5451 -0.2004  0.2692
   64phy    C13 1722   1.470   4.076  -0.070 -0.0547 -0.3028  0.3358
   64phy     H3 1723   1.459   4.183  -0.038 -1.0589 -0.5892  0.9929
   64phy    O33 1724   1.597   4.054  -0.011 -0.2193 -0.1406  0.5225
   64phy    H1B 1725   1.628   4.140   0.013  0.4897  0.7984 -3.1566
   64phy    C12 1726   1.484   4.131  -0.223 -0.1281  0.5132  0.2883
   64phy    O11 1727   1.551   4.044  -0.312 -0.1543 -0.4005  0.2045
   64phy    H1A 1728   1.634   4.027  -0.271  0.1544 -0.3181 -0.3863
   65phy    C35 1729   1.939   0.368   0.958  0.5402 -0.3869  0.2149
   65phy    C33 1730   2.052   0.385   1.058  0.3771 -0.3682 -0.3562
   65phy    C34 1731   1.992   0.465   1.176  0.6680  0.0892  0.2986
   65phy    C32 1732   2.130   0.256   1.095 -0.1966 -0.3801  0.1877
   65phy    C31 1733   2.266   0.270   1.167  0.0812  0.1780  0.3985
   65phy    C30 1734   2.320   0.137   1.220  0.0826  0.1985  0.1711
   65phy    C28 1735   2.451   0.149   1.303  0.1074 -0.2131  0.1592
   65phy    C29 1736   2.419   0.164   1.452  0.1274  0.1535  0.2186
   65phy    C27 1737   2.538   0.024   1.291 -0.6911 -0.5596  0.0760
   65phy    C26 1738   2.648   0.041   1.182 -0.3666 -0.0648 -0.7713
   65phy    C25 1739   2.742  -0.077   1.178 -0.2467  0.0856  0.0095
   65phy    C23 1740   2.859  -0.076   1.070 -0.1049 -0.0879 -0.1048
   65phy    C24 1741   2.982  -0.138   1.131  0.2197 -0.1950 -0.3418
   65phy    C22 1742   2.798  -0.129   0.941 -0.4879 -0.1574  0.0303
   65phy    C21 1743   2.871  -0.088   0.810 -0.0605  0.0778 -0.4604
   65phy    C20 1744   2.796  -0.146   0.691 -0.5144 -0.1411  0.3635
   65phy    C18 1745   2.809  -0.061   0.559 -0.6694  0.5490  0.2656
   65phy    O01 1746   2.782   0.080   0.581  0.3192  0.3907 -0.5017
   65phy    H01 1747   2.758   0.091   0.670  0.3450  0.9200 -0.5536
   65phy    C19 1748   2.698  -0.125   0.469 -0.0733 -0.1572  0.3655
   65phy    C13 1749   2.949  -0.066   0.484 -0.6345  0.1774 -0.3092
   65phy     H3 1750   3.020  -0.022   0.559 -0.9158 -0.6857  0.4838
   65phy    O33 1751   3.007  -0.197   0.480  0.0681 -0.0402  0.3747
   65phy    H1B 1752   3.100  -0.191   0.481  0.0855 -0.2106  0.1438
   65phy    C12 1753   3.008   0.034   0.375  0.7690 -0.0027  0.3299
   65phy    O11 1754   2.926   0.141   0.337  0.1869 -0.5510 -0.0660
   65phy    H1A 1755   2.860   0.145   0.404  0.3449  1.4315  0.0246
   66phy    C35 1756   2.360   1.355   1.772  0.1916 -0.0957 -0.0226
   66phy    C33 1757   2.248   1.434   1.702  0.6495 -0.1835  0.6298
   66phy    C34 1758   2.310   1.563   1.645 -0.0007  0.1524 -0.1238
   66phy    C32 1759   2.168   1.355   1.598  0.3781 -0.2098 -0.2509
   66phy    C31 1760   2.022   1.386   1.589  0.4418 -0.1240  0.3125
   66phy    C30 1761   1.941   1.311   1.477  0.1735  0.0822  0.4999
   66phy    C28 1762   1.786   1.341   1.486  0.1086 -0.2610  0.0555
   66phy    C29 1763   1.737   1.402   1.355  0.6314  0.0333 -0.0563
   66phy    C27 1764   1.705   1.209   1.504  0.8192  0.0122  0.5475
   66phy    C26 1765   1.679   1.160   1.652 -0.5920 -0.2029 -0.0158
   66phy    C25 1766   1.634   1.014   1.667 -0.0447  0.3707  0.0597
   66phy    C23 1767   1.584   0.977   1.809 -0.2665 -0.2765  0.3251
   66phy    C24 1768   1.440   0.958   1.823  0.1566 -0.1053 -0.1035
   66phy    C22 1769   1.670   0.848   1.842  0.3473  0.0651  0.2394
   66phy    C21 1770   1.691   0.826   1.994  0.3038  0.3964 -0.0973
   66phy    C20 1771   1.755   0.688   2.023  0.2768 -0.3631 -0.0004
   66phy    C18 1772   1.779   0.646   2.172 -0.3982  0.1465  0.2130
   66phy    O01 1773   1.659   0.659   2.253 -0.2827 -0.6280  0.1719
   66phy    H01 1774   1.654   0.595   2.322 -0.0200 -0.6825  0.1375
   66phy    C19 1775   1.799   0.492   2.151 -0.8282 -0.1109  0.1461
   66phy    C13 1776   1.911   0.711   2.247  0.0497 -0.3691 -0.1077
   66phy     H3 1777   2.000   0.712   2.178 -0.9740  1.5042 -1.4994
   66phy    O33 1778   1.962   0.637   2.357  0.0940  0.0585 -0.2600
   66phy    H1B 1779   1.887   0.625   2.412 -0.4224 -0.2045 -0.9988
   66phy    C12 1780   1.904   0.858   2.293 -0.5208 -0.2261 -0.2588
   66phy    O11 1781   1.796   0.891   2.374  0.1115  0.1377 -0.1449
   66phy    H1A 1782   1.720   0.907   2.320 -0.3022  0.4479  0.5174
   67phy    C35 1783   3.844   0.676   1.265 -0.5477 -0.1692  0.0119
   67phy    C33 1784   3.852   0.699   1.113  0.0079  0.0528 -0.0182
   67phy    C34 1785   3.844   0.845   1.084 -0.0562  0.3224  0.4016
   67phy    C32 1786   3.982   0.637   1.059  0.3268 -0.2980 -0.0745
   67phy    C31 1787   3.980   0.609   0.907 -0.8738  0.2015 -0.4320
   67phy    C30 1788   4.119   0.552   0.868  0.1532 -0.6604  0.6684
   67phy    C28 1789   4.138   0.527   0.716 -0.2024 -0.2981  0.3081
   67phy    C29 1790   4.284   0.551   0.675  0.0157 -0.1621 -0.3989
   67phy    C27 1791   4.095   0.382   0.675 -0.1330 -0.0156 -0.1866
   67phy    C26 1792   4.041   0.353   0.536 -0.0948  0.3301 -0.6313
   67phy    C25 1793   3.996   0.207   0.522  0.1325 -0.2561 -0.2033
   67phy    C23 1794   3.924   0.166   0.392  0.0548  0.1632 -0.2881
   67phy    C24 1795   3.967   0.017   0.368 -0.2353 -0.0744  0.2328
   67phy    C22 1796   3.771   0.189   0.385 -0.0657 -0.6631 -0.3811
   67phy    C21 1797   3.709   0.182   0.245  0.2378 -0.0362 -0.3795
   67phy    C20 1798   3.564   0.248   0.256  0.1873 -0.2481  0.1698
   67phy    C18 1799   3.446   0.208   0.155  0.2576 -0.7954 -0.2843
   67phy    O01 1800   3.473   0.271   0.029  0.0356 -0.1775  0.1487
   67phy    H01 1801   3.531   0.221  -0.026 -1.5867 -1.7068 -0.2674
   67phy    C19 1802   3.321   0.279   0.216  0.1057 -0.2541 -0.1544
   67phy    C13 1803   3.421   0.048   0.138  0.4327  0.2951  0.0754
   67phy     H3 1804   3.513   0.011   0.087 -0.3436 -0.5961 -0.7322
   67phy    O33 1805   3.433  -0.030   0.256  0.2375  0.2862  0.4509
   67phy    H1B 1806   3.510  -0.082   0.246  0.6850  1.2565 -1.7651
   67phy    C12 1807   3.345  -0.021   0.029  0.4303  0.9648  0.1215
   67phy    O11 1808   3.368   0.037  -0.098 -0.4597  0.0842  0.0487
   67phy    H1A 1809   3.296   0.095  -0.111  0.3163  1.2189  0.5802
   68phy    C35 1810   2.553   3.514   0.630 -0.0671  0.1857 -0.0692
   68phy    C33 1811   2.505   3.580   0.760  0.3658 -0.0711  0.3585
   68phy    C34 1812   2.546   3.506   0.883 -0.6107  0.0598  1.0696
   68phy    C32 1813   2.552   3.727   0.764 -0.3369 -0.7113 -0.5255
   68phy    C31 1814   2.461   3.839   0.809  0.2236  0.6600 -0.5033
   68phy    C30 1815   2.530   3.972   0.836 -0.1167 -0.1830 -0.0385
   68phy    C28 1816   2.432   4.092   0.866  0.2103 -0.3228  0.0883
   68phy    C29 1817   2.515   4.181   0.950 -0.0143 -0.1785  0.3236
   68phy    C27 1818   2.382   4.171   0.743 -0.2181  0.1054  0.1444
   68phy    C26 1819   2.258   4.120   0.681  0.6489 -0.0109 -0.4152
   68phy    C25 1820   2.203   4.208   0.570  0.0217 -0.1996  0.0090
   68phy    C23 1821   2.107   4.146   0.462  0.2104 -0.7085 -0.6034
   68phy    C24 1822   1.958   4.183   0.487  0.0290 -0.3207  0.2556
   68phy    C22 1823   2.146   4.195   0.322  0.4842  0.0479 -0.0879
   68phy    C21 1824   2.226   4.093   0.243  0.1973  0.1982 -0.0515
   68phy    C20 1825   2.289   4.171   0.124  0.5569 -0.3766 -0.1200
   68phy    C18 1826   2.379   4.108   0.014  0.0549  0.2532  0.0986
   68phy    O01 1827   2.489   4.038   0.078  0.5035  0.6007 -0.0449
   68phy    H01 1828   2.525   4.094   0.144 -0.3202 -0.4815  1.3508
   68phy    C19 1829   2.438   4.227  -0.066  0.2350  0.2248 -0.6889
   68phy    C13 1830   2.286   4.011  -0.080 -0.0607  0.0461 -0.0872
   68phy     H3 1831   2.243   3.932  -0.013 -2.7625 -0.1885 -1.9305
   68phy    O33 1832   2.158   4.067  -0.122 -0.4263 -0.3616  0.3935
   68phy    H1B 1833   2.084   4.020  -0.089 -0.7201 -0.9302 -0.9803
   68phy    C12 1834   2.334   3.900  -0.172 -0.4941  0.2754  0.1656
   68phy    O11 1835   2.388   3.943  -0.293 -0.0246 -0.3509 -0.2039
   68phy    H1A 1836   2.316   3.959  -0.351  0.2063 -0.3345 -0.4883
   69phy    C35 1837   1.706   4.605   1.486  0.1256 -0.0232 -0.1154
   69phy    C33 1838   1.732   4.486   1.403 -0.3655  0.8696 -0.3417
   69phy    C34 1839   1.652   4.501   1.270  0.0154  0.0012 -0.4926
   69phy    C32 1840   1.883   4.471   1.363  0.0150 -0.0769 -0.8822
   69phy    C31 1841   1.922   4.321   1.341  0.2234 -0.1533 -0.5624
   69phy    C30 1842   2.067   4.302   1.309 -0.2198 -0.0088  0.3172
   69phy    C28 1843   2.117   4.159   1.283  0.0821 -0.3380  0.2162
   69phy    C29 1844   2.141   4.135   1.129 -0.1602 -0.1918 -0.3669
   69phy    C27 1845   2.249   4.138   1.355  0.5120  0.1733 -0.4347
   69phy    C26 1846   2.234   4.070   1.491 -0.3220 -0.0339  0.1982
   69phy    C25 1847   2.368   4.056   1.561  0.0357  0.8348  0.1223
   69phy    C23 1848   2.380   3.955   1.682  0.0974 -0.1418  0.3479
   69phy    C24 1849   2.372   3.805   1.646  0.0592  0.3443 -0.1696
   69phy    C22 1850   2.509   4.005   1.755  0.2209 -0.3549  0.1291
   69phy    C21 1851   2.509   4.003   1.905 -0.4571  0.2593  0.3886
   69phy    C20 1852   2.637   4.067   1.961  0.4427 -0.2160 -0.0561
   69phy    C18 1853   2.665   4.072   2.122 -0.0641  0.4133 -0.7601
   69phy    O01 1854   2.656   3.943   2.171  0.2812 -0.4695 -0.5083
   69phy    H01 1855   2.739   3.919   2.209  0.4182  0.6888 -0.0530
   69phy    C19 1856   2.815   4.111   2.131  0.5001 -0.1827  0.4178
   69phy    C13 1857   2.574   4.179   2.210 -0.4187 -0.0750 -0.4056
   69phy     H3 1858   2.581   4.280   2.162  1.4799  0.3204  0.5944
   69phy    O33 1859   2.630   4.209   2.340  0.0085 -0.6283 -0.0827
   69phy    H1B 1860   2.619   4.137   2.400  1.0106 -1.4271 -0.8079
   69phy    C12 1861   2.416   4.149   2.223 -0.2734  0.9117  0.1760
   69phy    O11 1862   2.333   4.257   2.259 -0.1639  0.0812  0.1691
   69phy    H1A 1863   2.250   4.219   2.281 -0.3872 -0.3199 -1.2423
   70phy    C35 1864   1.360   4.962   1.349 -0.0566  0.0859 -0.3417
   70phy    C33 1865   1.317   5.109   1.326 -0.1268 -0.0695 -0.2954
   70phy    C34 1866   1.257   5.170   1.451 -0.0201 -0.6085  0.3419
   70phy    C32 1867   1.431   5.191   1.264 -0.3044  0.1290  0.4675
   70phy    C31 1868   1.388   5.302   1.172 -0.0555 -0.5020 -0.0538
   70phy    C30 1869   1.487   5.418   1.155  0.0369 -0.3975  0.7566
   70phy    C28 1870   1.437   5.514   1.050 -0.2200 -0.3855 -0.4105
   70phy    C29 1871   1.408   5.652   1.122  0.0032  0.4193 -0.3522
   70phy    C27 1872   1.553   5.534   0.956 -0.0854  0.0620 -0.2657
   70phy    C26 1873   1.505   5.561   0.810  0.3630  0.1121  0.0904
   70phy    C25 1874   1.619   5.547   0.701  0.2423 -0.0836 -0.5048
   70phy    C23 1875   1.560   5.518   0.560  0.1503 -0.0034  0.0956
   70phy    C24 1876   1.502   5.644   0.491 -0.6100 -0.3007 -0.5009
   70phy    C22 1877   1.671   5.462   0.473 -0.1088 -0.4244  0.2454
   70phy    C21 1878   1.625   5.356   0.367 -0.3310  0.1821  0.1388
   70phy    C20 1879   1.747   5.297   0.288 -0.0723  0.5157 -0.1809
   70phy    C18 1880   1.733   5.233   0.143 -0.0475  0.3086 -0.3182
   70phy    O01 1881   1.637   5.132   0.156 -0.2941 -0.2231  0.2078
   70phy    H01 1882   1.549   5.164   0.160 -0.1196  0.5839 -1.6708
   70phy    C19 1883   1.870   5.159   0.123  0.1008 -0.7357 -0.4052
   70phy    C13 1884   1.694   5.342   0.028  0.1355  0.4843  0.4964
   70phy     H3 1885   1.590   5.373   0.056 -0.2377 -0.9739  0.8105
   70phy    O33 1886   1.759   5.470   0.037 -0.1656  0.1503  0.3915
   70phy    H1B 1887   1.703   5.524   0.090 -0.0163 -0.4189  1.1503
   70phy    C12 1888   1.634   5.310  -0.109 -0.2276  0.3468 -0.6003
   70phy    O11 1889   1.583   5.177  -0.130  0.2308 -0.0360  0.3141
   70phy    H1A 1890   1.631   5.120  -0.073  0.7594  0.3031  0.2183
   71phy    C35 1891   2.700   1.055   1.004  0.0554 -0.0439 -0.3654
   71phy    C33 1892   2.844   1.013   0.986  0.3466  0.3315 -0.1524
   71phy    C34 1893   2.942   1.111   1.046  0.3053 -0.2018  0.5347
   71phy    C32 1894   2.865   0.881   1.057 -0.9250 -0.3389 -0.3062
   71phy    C31 1895   2.831   0.752   0.986  0.2525  0.6067 -0.4228
   71phy    C30 1896   2.826   0.635   1.086  0.3062  0.3825 -0.3876
   71phy    C28 1897   2.815   0.491   1.027  0.3664 -0.3620 -0.0090
   71phy    C29 1898   2.872   0.401   1.130 -0.2990 -0.2982 -0.0940
   71phy    C27 1899   2.669   0.450   0.991  0.2561  0.4633 -0.2855
   71phy    C26 1900   2.658   0.348   0.877 -0.3231  0.0888  0.2029
   71phy    C25 1901   2.514   0.316   0.831  0.3050 -0.2077 -0.7002
   71phy    C23 1902   2.501   0.199   0.733 -0.1463  0.1558 -0.0329
   71phy    C24 1903   2.454   0.075   0.809 -0.1273 -0.1272 -0.3364
   71phy    C22 1904   2.407   0.232   0.616  0.2889  0.4871  0.4463
   71phy    C21 1905   2.471   0.222   0.474 -0.0012  0.2791  0.0414
   71phy    C20 1906   2.356   0.234   0.370 -0.4739  0.0940 -0.0682
   71phy    C18 1907   2.390   0.225   0.212 -0.2313  0.6134 -0.6288
   71phy    O01 1908   2.493   0.321   0.185 -0.4492  0.3430 -0.3065
   71phy    H01 1909   2.458   0.406   0.204  0.4658  0.6924 -0.1067
   71phy    C19 1910   2.258   0.267   0.142 -0.1968 -0.4048  0.0784
   71phy    C13 1911   2.432   0.071   0.169  0.3427 -0.0199 -0.0596
   71phy     H3 1912   2.508   0.041   0.246 -0.4854 -0.0410  0.7672
   71phy    O33 1913   2.343  -0.037   0.193 -0.0101 -0.1826 -0.2450
   71phy    H1B 1914   2.388  -0.116   0.214  1.8113  1.0982  0.9199
   71phy    C12 1915   2.537   0.039   0.061  0.2378  0.0240 -0.1428
   71phy    O11 1916   2.490   0.024  -0.069  0.1732  0.1121  0.0059
   71phy    H1A 1917   2.554  -0.027  -0.116 -0.8004 -1.1760  0.0184
   72phy    C35 1918   2.467   0.637   1.526  0.1666  0.1262 -0.0005
   72phy    C33 1919   2.490   0.728   1.404 -0.8380  0.0198  0.0037
   72phy    C34 1920   2.641   0.751   1.390 -0.3599 -0.1354  0.3407
   72phy    C32 1921   2.425   0.670   1.276 -0.0483 -0.2592 -0.1327
   72phy    C31 1922   2.398   0.762   1.153  0.1303 -0.1547  0.0665
   72phy    C30 1923   2.373   0.686   1.025 -0.1108 -0.2829  0.7511
   72phy    C28 1924   2.352   0.764   0.894 -0.1375  0.1477  0.0105
   72phy    C29 1925   2.481   0.796   0.814 -0.2326 -0.0050  0.3852
   72phy    C27 1926   2.259   0.667   0.814  0.4140  0.2316 -0.0837
   72phy    C26 1927   2.193   0.718   0.687  0.3911  0.4077  0.0063
   72phy    C25 1928   2.099   0.609   0.634 -0.2882  0.3383  0.1446
   72phy    C23 1929   2.068   0.601   0.483  0.2508  0.0790  0.5133
   72phy    C24 1930   2.071   0.453   0.441  0.1404 -0.7074  0.1772
   72phy    C22 1931   1.936   0.677   0.448 -0.4057  0.1249 -0.5018
   72phy    C21 1932   1.904   0.714   0.303 -0.4890  0.0073  0.1702
   72phy    C20 1933   1.770   0.789   0.300 -0.0192 -0.0529  0.2444
   72phy    C18 1934   1.697   0.840   0.172  0.0039 -0.3207  0.2541
   72phy    O01 1935   1.783   0.931   0.104  0.0001 -0.4403  0.3485
   72phy    H01 1936   1.870   0.899   0.090  0.1644  0.0719  0.1460
   72phy    C19 1937   1.574   0.921   0.230  0.2071  0.2675  0.1304
   72phy    C13 1938   1.651   0.720   0.078 -0.6467  0.3564 -0.3267
   72phy     H3 1939   1.747   0.675   0.042 -0.3878  0.1896  0.5495
   72phy    O33 1940   1.609   0.600   0.149 -0.2877  0.3860 -0.5129
   72phy    H1B 1941   1.609   0.609   0.242  0.3155 -2.3598 -0.1561
   72phy    C12 1942   1.600   0.717  -0.072 -0.0067 -0.8163 -0.0466
   72phy    O11 1943   1.639   0.832  -0.151  0.1428 -0.1281  0.8294
   72phy    H1A 1944   1.608   0.914  -0.118 -1.2466  0.1512 -0.9797
   73phy    C35 1945   1.728   2.469   0.859  0.0318  0.5375  0.6379
   73phy    C33 1946   1.840   2.565   0.825 -0.2276 -0.3319 -0.2610
   73phy    C34 1947   1.787   2.682   0.746  0.0770  0.2105 -0.5374
   73phy    C32 1948   1.912   2.604   0.957  0.2461  0.5267  0.7431
   73phy    C31 1949   2.056   2.655   0.945  0.1098  0.0028 -0.2529
   73phy    C30 1950   2.109   2.687   1.083 -0.0650  0.6434  0.1763
   73phy    C28 1951   2.262   2.697   1.093 -0.0227  0.0938  0.1576
   73phy    C29 1952   2.300   2.830   1.154 -0.2425  0.0033 -0.3327
   73phy    C27 1953   2.319   2.565   1.148  0.0037 -0.1498 -0.0528
   73phy    C26 1954   2.460   2.537   1.102  0.0072 -0.7886  0.0542
   73phy    C25 1955   2.521   2.424   1.178 -0.7167 -0.1046  0.2408
   73phy    C23 1956   2.673   2.394   1.153 -0.2261  0.3671 -0.5912
   73phy    C24 1957   2.763   2.459   1.259 -0.4287 -0.1296 -0.1950
   73phy    C22 1958   2.696   2.242   1.170 -0.2213  0.0145 -0.2231
   73phy    C21 1959   2.732   2.173   1.040  0.6994 -0.2054 -0.4285
   73phy    C20 1960   2.690   2.031   1.033 -0.2791  0.5233 -0.0571
   73phy    C18 1961   2.700   1.959   0.892 -0.3703 -0.2446 -0.1099
   73phy    O01 1962   2.623   2.029   0.795 -0.2421 -0.5797 -0.3012
   73phy    H01 1963   2.643   1.998   0.709  1.7822  1.7572 -0.7788
   73phy    C19 1964   2.624   1.827   0.929 -0.1960 -0.4750  0.3107
   73phy    C13 1965   2.843   1.927   0.822 -0.0891  0.3309  0.1840
   73phy     H3 1966   2.891   2.028   0.811  1.5082 -0.2254  1.7689
   73phy    O33 1967   2.950   1.871   0.901 -0.0210  0.0423 -0.3496
   73phy    H1B 1968   2.915   1.817   0.969  0.5368 -0.4222 -0.4203
   73phy    C12 1969   2.863   1.901   0.666 -0.2848 -0.3030 -0.1100
   73phy    O11 1970   2.749   1.929   0.595  0.0223  0.1453  0.2408
   73phy    H1A 1971   2.751   1.866   0.526  0.1989  1.1436 -0.6810
   74phy    C35 1972   4.017   2.313   2.906  0.1801  0.2203  0.2887
   74phy    C33 1973   4.025   2.191   2.992 -0.2721  0.2075 -0.6392
   74phy    C34 1974   4.139   2.099   2.947  0.4280 -0.1851  0.1453
   74phy    C32 1975   4.035   2.236   3.139  0.6629 -0.0778 -0.0458
   74phy    C31 1976   3.927   2.183   3.237 -0.2034 -0.5163  0.2264
   74phy    C30 1977   3.929   2.231   3.384  0.3766 -0.0399  0.0896
   74phy    C28 1978   3.837   2.137   3.468 -0.3350  0.1544  0.4202
   74phy    C29 1979   3.903   2.099   3.604  0.4246  0.0037  0.1306
   74phy    C27 1980   3.694   2.181   3.475 -0.1381  0.1047  0.4676
   74phy    C26 1981   3.584   2.067   3.487 -0.0861  0.0692  0.0740
   74phy    C25 1982   3.458   2.117   3.557 -0.0509 -0.3882 -0.0701
   74phy    C23 1983   3.347   2.011   3.580  0.5012  0.1525 -0.5453
   74phy    C24 1984   3.336   1.979   3.733  0.0735 -0.4880  0.3669
   74phy    C22 1985   3.206   2.051   3.534  0.2118  0.1070 -0.0478
   74phy    C21 1986   3.126   1.948   3.453  0.1833 -0.0707  0.0369
   74phy    C20 1987   2.992   1.995   3.396 -0.0065  0.1290  0.2291
   74phy    C18 1988   2.917   1.905   3.290 -0.6788  0.4110 -0.9461
   74phy    O01 1989   3.012   1.839   3.205  0.1749  0.2701 -0.0035
   74phy    H01 1990   2.970   1.755   3.193  0.3134  0.2913 -0.6601
   74phy    C19 1991   2.846   2.005   3.195 -0.2626  0.0362 -0.4439
   74phy    C13 1992   2.818   1.802   3.367  0.2766 -0.3991 -0.2821
   74phy     H3 1993   2.884   1.747   3.439 -0.5541 -0.4441  0.4632
   74phy    O33 1994   2.732   1.859   3.462 -0.0938 -0.5799  0.0913
   74phy    H1B 1995   2.658   1.896   3.419  1.0142  0.6087 -0.8852
   74phy    C12 1996   2.780   1.662   3.314 -0.1661  0.0385 -0.0164
   74phy    O11 1997   2.851   1.619   3.207  0.2839  0.1609  0.7813
   74phy    H1A 1998   2.800   1.554   3.163 -2.2765  1.3259  1.8428
   75phy    C35 1999   4.270   1.973   1.181 -0.2759 -0.3440 -0.3301
   75phy    C33 2000   4.377   2.074   1.219 -0.0835  0.1562  0.1478
   75phy    C34 2001   4.362   2.127   1.361 -0.3641 -0.0490 -0.2656
   75phy    C32 2002   4.521   2.032   1.168 -0.0939  0.0124 -0.0464
   75phy    C31 2003   4.610   2.151   1.112  0.4182 -0.2665  0.4480
   75phy    C30 2004   4.759   2.122   1.081  0.0484 -0.2867  0.4303
   75phy    C28 2005   4.847   2.215   0.987 -0.0514  0.1831  0.3379
   75phy    C29 2006   4.874   2.351   1.044 -0.1833 -0.2259 -0.0077
   75phy    C27 2007   4.979   2.146   0.948 -0.1860  0.8558  0.3153
   75phy    C26 2008   5.026   2.166   0.807 -0.3976 -0.2645 -0.1417
   75phy    C25 2009   5.164   2.109   0.771  0.3093  0.0365 -0.5536
   75phy    C23 2010   5.217   2.133   0.629  0.0216 -0.4725 -0.3895
   75phy    C24 2011   5.365   2.121   0.640 -0.5226  0.4243 -0.2258
   75phy    C22 2012   5.166   2.023   0.534  0.2559  0.5967  0.0366
   75phy    C21 2013   5.110   2.070   0.398  0.6261 -0.2517 -0.4905
   75phy    C20 2014   5.109   1.951   0.304 -0.1584  0.0383  0.2454
   75phy    C18 2015   5.073   1.970   0.159 -0.1909 -0.0917 -0.5079
   75phy    O01 2016   4.945   2.029   0.146 -0.1623 -0.1598 -0.4149
   75phy    H01 2017   4.949   2.120   0.169  0.6909  0.2100 -1.9139
   75phy    C19 2018   5.057   1.824   0.116 -0.0859 -0.3838  0.0235
   75phy    C13 2019   5.186   2.050   0.079  0.3546  0.2452 -0.0381
   75phy     H3 2020   5.173   2.156   0.113  0.7704  0.1013  0.5813
   75phy    O33 2021   5.324   2.040   0.121 -0.1504 -0.5439  0.5229
   75phy    H1B 2022   5.332   1.961   0.172 -1.5835 -0.2316  1.2975
   75phy    C12 2023   5.185   2.112  -0.064  0.5478 -0.7282 -0.0173
   75phy    O11 2024   5.242   2.037  -0.164 -0.1477 -0.0782  0.3481
   75phy    H1A 2025   5.294   2.100  -0.210 -0.7670 -0.5838 -1.1107
   76phy    C35 2026   4.141   1.581   1.574  0.1306 -0.2491  0.1470
   76phy    C33 2027   4.058   1.710   1.587 -0.4892  0.5611  0.0889
   76phy    C34 2028   4.136   1.812   1.506 -0.2561 -0.5982 -0.4380
   76phy    C32 2029   3.911   1.692   1.544  0.0893  0.2923  0.4588
   76phy    C31 2030   3.813   1.795   1.608  0.1654 -0.3139 -0.2762
   76phy    C30 2031   3.670   1.774   1.558  0.4800 -0.4027 -0.8305
   76phy    C28 2032   3.567   1.881   1.599 -0.5707 -0.4029  0.6525
   76phy    C29 2033   3.539   1.974   1.484 -0.5567  0.1050  0.1309
   76phy    C27 2034   3.436   1.810   1.642  0.2561 -0.2896  0.2926
   76phy    C26 2035   3.376   1.867   1.764 -0.3613 -0.2025  0.0240
   76phy    C25 2036   3.258   1.785   1.801 -0.2581 -0.2622 -0.4715
   76phy    C23 2037   3.170   1.851   1.915  0.0609 -0.4592 -0.1780
   76phy    C24 2038   3.052   1.935   1.866 -0.5757  0.1609 -0.1697
   76phy    C22 2039   3.119   1.746   2.015  0.5514  0.2504 -0.0855
   76phy    C21 2040   3.153   1.778   2.159  0.0719  0.8187  0.3878
   76phy    C20 2041   3.125   1.662   2.257 -0.1348 -0.4111  0.4014
   76phy    C18 2042   3.097   1.698   2.411 -0.1407  0.0829 -0.3758
   76phy    O01 2043   2.978   1.783   2.425  0.1872  0.4132  0.4805
   76phy    H01 2044   2.902   1.743   2.387 -0.5931  2.5263 -0.3415
   76phy    C19 2045   3.055   1.558   2.449  0.3509  0.4182 -0.4598
   76phy    C13 2046   3.230   1.749   2.499  0.5878  0.1056  0.3259
   76phy     H3 2047   3.321   1.695   2.462 -0.8444 -1.2600 -1.4345
   76phy    O33 2048   3.227   1.710   2.636 -0.8770  0.0913 -0.2139
   76phy    H1B 2049   3.301   1.657   2.660 -1.5191 -0.8128 -0.1683
   76phy    C12 2050   3.261   1.899   2.485 -0.0279 -0.0419  0.0599
   76phy    O11 2051   3.157   1.983   2.516  0.3173  0.8661  0.1520
   76phy    H1A 2052   3.077   1.938   2.496 -0.7424  1.6694  2.2178
   77phy    C35 2053   3.267   0.041   1.330 -0.1214  0.0544 -0.1936
   77phy    C33 2054   3.340   0.124   1.226  0.0413  0.5802  0.0511
   77phy    C34 2055   3.487   0.140   1.259  0.3368 -0.3105 -0.2923
   77phy    C32 2056   3.314   0.074   1.079  0.0555  0.4114 -0.2384
   77phy    C31 2057   3.303   0.191   0.980 -0.8612 -0.5267  0.0346
   77phy    C30 2058   3.265   0.135   0.846 -0.1003 -0.2422  0.2026
   77phy    C28 2059   3.228   0.260   0.758 -0.1656 -0.0604  0.3147
   77phy    C29 2060   3.340   0.266   0.653 -0.5350  0.1839  0.2728
   77phy    C27 2061   3.082   0.265   0.700  0.3218  0.0717  0.3997
   77phy    C26 2062   3.039   0.406   0.659 -0.3031 -0.3393 -0.2041
   77phy    C25 2063   2.926   0.389   0.554 -0.2541 -0.3501  0.0265
   77phy    C23 2064   2.900   0.520   0.475  0.1351 -0.1004  0.1856
   77phy    C24 2065   2.963   0.502   0.338 -0.2744 -0.3092 -0.4342
   77phy    C22 2066   2.749   0.536   0.453  0.3198 -0.1206  0.0097
   77phy    C21 2067   2.685   0.668   0.504 -0.3359  0.5533 -0.3239
   77phy    C20 2068   2.543   0.693   0.449  0.2050 -0.2545 -0.2733
   77phy    C18 2069   2.515   0.761   0.310  0.5341  0.2657  0.6090
   77phy    O01 2070   2.598   0.882   0.297 -0.2931  0.1003 -0.0703
   77phy    H01 2071   2.663   0.886   0.365 -0.4242  0.1152  0.0545
   77phy    C19 2072   2.372   0.820   0.324  0.2837 -0.2680  0.0955
   77phy    C13 2073   2.532   0.661   0.183 -0.2498  0.3921 -0.8539
   77phy     H3 2074   2.619   0.597   0.214 -0.5946  0.2795 -0.1071
   77phy    O33 2075   2.436   0.555   0.172  0.0547  0.0736 -0.4835
   77phy    H1B 2076   2.349   0.588   0.158 -0.1259 -0.9673 -2.0038
   77phy    C12 2077   2.599   0.696   0.049  0.0002  0.4104 -0.6203
   77phy    O11 2078   2.704   0.610   0.006 -0.3924  0.0004 -0.3881
   77phy    H1A 2079   2.759   0.659  -0.052 -0.9558 -0.5703 -1.4401
   78phy    C35 2080   4.653   1.674   0.933  0.0233  0.3619 -0.2573
   78phy    C33 2081   4.554   1.565   0.975  0.1961  0.0756 -0.6918
   78phy    C34 2082   4.629   1.488   1.078  0.5267 -0.6516  0.2364
   78phy    C32 2083   4.418   1.610   1.028  0.3107  0.8709 -0.1845
   78phy    C31 2084   4.304   1.516   0.979  0.2207  0.5017  0.1327
   78phy    C30 2085   4.166   1.552   1.029  0.2183  0.4343 -0.0282
   78phy    C28 2086   4.060   1.457   0.974 -0.0687  0.2700  0.5904
   78phy    C29 2087   4.018   1.346   1.071  0.0143 -0.0898 -0.0209
   78phy    C27 2088   3.931   1.537   0.942 -0.3251 -0.1765  0.6821
   78phy    C26 2089   3.881   1.536   0.796 -0.0909  0.4638  0.0140
   78phy    C25 2090   3.760   1.623   0.779 -0.3129 -0.2769  0.1013
   78phy    C23 2091   3.694   1.603   0.638  0.3019  0.3569 -0.5818
   78phy    C24 2092   3.538   1.586   0.643 -0.2347 -0.1647 -0.1971
   78phy    C22 2093   3.758   1.680   0.521 -0.0875  0.7740  0.3340
   78phy    C21 2094   3.771   1.603   0.396 -0.3110 -0.3658 -0.3180
   78phy    C20 2095   3.786   1.704   0.279  0.2975 -0.1070  0.0350
   78phy    C18 2096   3.794   1.664   0.122 -0.1166 -0.4480 -0.2709
   78phy    O01 2097   3.913   1.585   0.091  0.4787  0.0524 -0.1746
   78phy    H01 2098   3.884   1.497   0.074 -1.6722  0.5941  0.3500
   78phy    C19 2099   3.828   1.798   0.056  0.5069  0.0079  0.1051
   78phy    C13 2100   3.666   1.598   0.054  0.3125  0.2254  0.7203
   78phy     H3 2101   3.580   1.638   0.112  0.7555  0.1879  1.4178
   78phy    O33 2102   3.620   1.635  -0.076 -0.5273  0.0866 -0.0012
   78phy    H1B 2103   3.603   1.727  -0.077 -0.7073  0.0600  0.4077
   78phy    C12 2104   3.618   1.450   0.088 -0.1185  0.0868  0.4389
   78phy    O11 2105   3.666   1.356  -0.005  0.1139 -0.4120  0.0901
   78phy    H1A 2106   3.639   1.397  -0.085 -0.1329  1.6803  1.1794
   79phy    C35 2107   3.408   0.544   1.038  0.3950  0.1909  0.0343
   79phy    C33 2108   3.342   0.674   1.009 -0.3111  0.5592  0.1538
   79phy    C34 2109   3.199   0.671   1.059 -0.2210  0.2070  0.0995
   79phy    C32 2110   3.427   0.789   1.063 -0.1525 -0.0031 -0.2616
   79phy    C31 2111   3.405   0.918   0.994 -0.0397  0.4141  0.1548
   79phy    C30 2112   3.499   1.039   1.033  0.3635  0.2886 -0.0395
   79phy    C28 2113   3.493   1.151   0.928  0.4657  0.6509 -0.1963
   79phy    C29 2114   3.486   1.290   0.996 -0.3090 -0.3949  0.5842
   79phy    C27 2115   3.612   1.134   0.829  0.7031 -0.0086  0.2387
   79phy    C26 2116   3.567   1.135   0.681  0.0047 -0.0781 -0.6296
   79phy    C25 2117   3.690   1.126   0.589  0.5518 -0.1884  0.4049
   79phy    C23 2118   3.655   1.134   0.438 -0.0343 -0.6389  0.3482
   79phy    C24 2119   3.756   1.223   0.369  0.0686  0.0660 -0.4381
   79phy    C22 2120   3.638   0.995   0.375  0.0122  0.1708 -0.1209
   79phy    C21 2121   3.521   0.978   0.281  0.2672  0.0012  0.2132
   79phy    C20 2122   3.544   0.851   0.201  0.2650 -0.1602  0.1894
   79phy    C18 2123   3.440   0.793   0.104 -0.1811 -0.3605 -0.1891
   79phy    O01 2124   3.332   0.745   0.187 -0.0273  0.3007 -0.1024
   79phy    H01 2125   3.254   0.754   0.136 -1.4541 -2.5429  1.3572
   79phy    C19 2126   3.514   0.666   0.059 -0.2615 -0.0317  0.2092
   79phy    C13 2127   3.388   0.885  -0.019 -0.1300 -0.0900 -0.2180
   79phy     H3 2128   3.330   0.966   0.033 -2.2533 -3.4845  3.3208
   79phy    O33 2129   3.486   0.967  -0.088 -0.1661  0.4008  0.2273
   79phy    H1B 2130   3.570   0.974  -0.049 -0.1833  0.3727  0.2682
   79phy    C12 2131   3.253   0.852  -0.095 -0.2072  0.3201 -0.5679
   79phy    O11 2132   3.159   0.781  -0.022  0.2841  0.0219  0.0964
   79phy    H1A 2133   3.089   0.761  -0.081 -0.1037  0.4158  0.4067
   80phy    C35 2134   3.215   1.032   0.539  0.3319 -0.6939  0.1762
   80phy    C33 2135   3.187   0.911   0.626  0.4739  0.0181  0.2068
   80phy    C34 2136   3.040   0.908   0.654  0.0355 -0.1507  0.1076
   80phy    C32 2137   3.240   0.786   0.553  0.0949  0.3264 -0.1364
   80phy    C31 2138   3.375   0.745   0.610 -0.3295  0.2518  0.2369
   80phy    C30 2139   3.458   0.656   0.512  0.3290 -0.3335 -0.0683
   80phy    C28 2140   3.599   0.624   0.558 -0.0698 -0.5164 -0.1053
   80phy    C29 2141   3.617   0.531   0.681  0.2661 -0.8445 -0.2778
   80phy    C27 2142   3.674   0.582   0.436 -0.6346 -0.1569 -0.0639
   80phy    C26 2143   3.811   0.651   0.408  0.4359 -0.2149  0.0104
   80phy    C25 2144   3.867   0.604   0.276  0.1855  0.2550 -0.3344
   80phy    C23 2145   3.997   0.682   0.231 -0.6949 -0.0684 -0.0126
   80phy    C24 2146   4.128   0.601   0.249  0.2548 -0.3294 -0.0025
   80phy    C22 2147   3.977   0.729   0.086  0.1028 -0.5184 -0.5733
   80phy    C21 2148   3.942   0.880   0.072 -0.0309 -0.0078 -0.3564
   80phy    C20 2149   3.911   0.903  -0.075  0.5741  0.4068  0.0382
   80phy    C18 2150   3.853   1.042  -0.127 -0.2988 -0.2302  0.0480
   80phy    O01 2151   3.739   1.083  -0.053 -0.4007  0.3854  0.1526
   80phy    H01 2152   3.732   1.177  -0.059 -1.6436  0.3014  0.0453
   80phy    C19 2153   3.788   1.002  -0.261 -0.5660 -0.0236  0.4758
   80phy    C13 2154   3.945   1.177  -0.135 -0.0849 -0.3084 -0.0630
   80phy     H3 2155   4.047   1.143  -0.166  0.6614  0.3593  1.5413
   80phy    O33 2156   3.923   1.277  -0.237  0.3191 -0.2794 -0.1261
   80phy    H1B 2157   3.848   1.331  -0.226  0.0830 -0.6080 -0.1131
   80phy    C12 2158   4.004   1.234  -0.001  0.0401 -0.2333  0.9643
   80phy    O11 2159   3.923   1.316   0.075 -0.2198 -0.2502 -0.4095
   80phy    H1A 2160   3.860   1.260   0.116  0.1029 -1.3791 -1.4025
   81phy    C35 2161   3.296   1.887   1.165 -0.1011  0.6154 -0.2599
   81phy    C33 2162   3.312   1.744   1.122 -0.0054  0.4894 -0.2841
   81phy    C34 2163   3.320   1.657   1.254  0.5198  0.2404 -0.5674
   81phy    C32 2164   3.191   1.705   1.031 -0.2261  0.7992  0.4913
   81phy    C31 2165   3.243   1.638   0.905 -0.4152 -0.1712  0.2668
   81phy    C30 2166   3.130   1.596   0.808  0.1236 -0.0706  0.0466
   81phy    C28 2167   3.168   1.492   0.701 -0.2951 -0.1400 -0.4611
   81phy    C29 2168   3.131   1.349   0.740  0.0678  0.2701 -0.2150
   81phy    C27 2169   3.108   1.535   0.566  0.3208 -0.0253 -0.2544
   81phy    C26 2170   3.190   1.488   0.445 -0.7556  0.0051 -0.1500
   81phy    C25 2171   3.145   1.531   0.306  0.2713 -0.0031 -0.2654
   81phy    C23 2172   3.234   1.489   0.186  0.1404 -1.1105  0.6816
   81phy    C24 2173   3.204   1.352   0.141 -0.1130 -0.0989  0.2550
   81phy    C22 2174   3.223   1.581   0.061  0.3179 -0.0175 -0.1064
   81phy    C21 2175   3.304   1.716   0.071 -0.0335  0.3786 -0.2820
   81phy    C20 2176   3.277   1.779  -0.064  0.0009  0.1175  0.1998
   81phy    C18 2177   3.290   1.931  -0.082 -0.2978 -0.3201 -0.6068
   81phy    O01 2178   3.186   1.997  -0.008  0.4010 -0.2107  0.6252
   81phy    H01 2179   3.126   1.938   0.034 -0.5349  0.1012 -0.2394
   81phy    C19 2180   3.244   1.952  -0.228 -0.2693  0.4712  0.1275
   81phy    C13 2181   3.434   1.992  -0.048 -1.0789  0.2059  0.2203
   81phy     H3 2182   3.452   1.966   0.060 -1.3201  1.0276  0.4621
   81phy    O33 2183   3.545   1.917  -0.103  0.3462  0.2161 -0.0945
   81phy    H1B 2184   3.596   1.976  -0.156  2.0264 -0.3948  0.7743
   81phy    C12 2185   3.470   2.146  -0.012 -0.0849  0.0611 -0.6327
   81phy    O11 2186   3.489   2.222  -0.123  0.2276 -0.2759 -0.1842
   81phy    H1A 2187   3.442   2.302  -0.110 -1.5714 -1.3529  0.4340
   82phy    C35 2188   2.381   1.871   0.589 -0.2234 -0.2570 -0.4140
   82phy    C33 2189   2.361   1.730   0.647  0.0202  0.1996  0.0398
   82phy    C34 2190   2.220   1.714   0.704 -0.1940 -0.0099  0.2844
   82phy    C32 2191   2.401   1.624   0.544  0.0835 -0.1737  0.3080
   82phy    C31 2192   2.525   1.548   0.592  0.7898  0.2320 -0.4203
   82phy    C30 2193   2.546   1.424   0.510 -0.2753  0.2269  0.5855
   82phy    C28 2194   2.664   1.339   0.534  0.3868  0.9071 -0.1992
   82phy    C29 2195   2.628   1.237   0.648  0.4387  0.0045  0.0148
   82phy    C27 2196   2.697   1.259   0.401  0.2411 -0.2611 -0.5390
   82phy    C26 2197   2.823   1.165   0.389  0.1609  0.2414 -0.0400
   82phy    C25 2198   2.814   1.099   0.246  0.3166  0.5481 -0.0022
   82phy    C23 2199   2.931   1.019   0.190 -0.1731  0.2238  0.2843
   82phy    C24 2200   2.921   0.875   0.244  0.2779 -0.3529  0.2530
   82phy    C22 2201   2.913   1.010   0.039 -0.4078 -0.1732  0.0906
   82phy    C21 2202   2.962   1.138  -0.039 -0.2072  0.4262  0.3233
   82phy    C20 2203   2.933   1.146  -0.191  0.6104  0.1752  0.1937
   82phy    C18 2204   2.985   1.266  -0.274 -0.2378 -0.5913  0.4199
   82phy    O01 2205   2.942   1.383  -0.199 -0.3114  0.0483  0.1653
   82phy    H01 2206   2.983   1.460  -0.234 -1.2964  1.1833  1.4255
   82phy    C19 2207   2.895   1.273  -0.397  0.5197  0.0175 -0.1427
   82phy    C13 2208   3.146   1.266  -0.293  0.6468 -0.2033 -0.6882
   82phy     H3 2209   3.185   1.287  -0.190  1.7416  0.7512 -1.2825
   82phy    O33 2210   3.209   1.141  -0.314 -0.1707  0.0069  0.1337
   82phy    H1B 2211   3.149   1.084  -0.357  0.8334  0.0992 -1.4805
   82phy    C12 2212   3.236   1.388  -0.336 -0.2223 -0.0913 -0.2586
   82phy    O11 2213   3.265   1.391  -0.470 -0.0385  0.7574  0.5654
   82phy    H1A 2214   3.297   1.306  -0.491 -0.1258  1.2037 -1.5644
   83phy    C35 2215   3.843   1.286   1.384 -0.5238 -0.5589 -0.1187
   83phy    C33 2216   3.715   1.364   1.385 -0.0075 -0.0476  0.1957
   83phy    C34 2217   3.713   1.481   1.292 -0.3010 -0.4106 -0.0291
   83phy    C32 2218   3.590   1.276   1.378  0.4099 -0.6096 -0.1202
   83phy    C31 2219   3.478   1.327   1.470  0.0125  0.4999  0.1184
   83phy    C30 2220   3.344   1.250   1.456 -0.1619  0.1383 -0.5807
   83phy    C28 2221   3.229   1.296   1.544 -0.0062 -0.1233  0.4872
   83phy    C29 2222   3.108   1.336   1.454  0.0465 -0.2769  0.1690
   83phy    C27 2223   3.201   1.188   1.653 -0.0480 -0.2571 -0.3048
   83phy    C26 2224   3.205   1.250   1.791  0.4344 -0.6138  0.2354
   83phy    C25 2225   3.166   1.155   1.903 -0.3307 -0.4120 -0.8045
   83phy    C23 2226   3.178   1.210   2.044  0.0684 -0.4430 -0.0341
   83phy    C24 2227   3.050   1.198   2.124  0.2394  0.1424 -0.3742
   83phy    C22 2228   3.302   1.143   2.113 -0.0639 -0.1827 -0.0359
   83phy    C21 2229   3.344   1.205   2.245 -0.3026  0.0838 -0.3915
   83phy    C20 2230   3.452   1.124   2.311 -0.4674  0.6331  0.2586
   83phy    C18 2231   3.513   1.151   2.457 -0.5307 -0.1969  0.3375
   83phy    O01 2232   3.407   1.182   2.547 -0.3628  0.3459 -0.2028
   83phy    H01 2233   3.435   1.154   2.632  0.2744  0.8116 -0.2508
   83phy    C19 2234   3.563   1.005   2.488  0.3224 -0.4301 -0.4627
   83phy    C13 2235   3.624   1.272   2.471  0.3743  0.1145  0.3644
   83phy     H3 2236   3.706   1.250   2.397 -0.0513 -0.5982  0.0991
   83phy    O33 2237   3.699   1.265   2.594  0.6028 -0.2574 -0.1628
   83phy    H1B 2238   3.772   1.206   2.598 -0.5500 -1.8742 -1.5360
   83phy    C12 2239   3.576   1.426   2.445  0.3510 -0.0012  0.3682
   83phy    O11 2240   3.482   1.474   2.536  0.0921 -0.0544  0.3516
   83phy    H1A 2241   3.402   1.428   2.521  1.1615 -1.6307 -0.8167
   84phy    C35 2242   4.237   2.587   2.712  0.4559 -0.0137  0.1000
   84phy    C33 2243   4.326   2.636   2.821 -0.3011  0.1345  0.2139
   84phy    C34 2244   4.347   2.778   2.784 -0.2401 -0.5915 -0.4836
   84phy    C32 2245   4.254   2.619   2.956 -0.7028 -0.3886  0.0113
   84phy    C31 2246   4.351   2.593   3.074  0.2567  0.3842  0.1132
   84phy    C30 2247   4.266   2.575   3.201  0.1754  0.1428  0.1695
   84phy    C28 2248   4.351   2.537   3.325  0.1280 -0.2023 -0.1708
   84phy    C29 2249   4.340   2.649   3.427 -0.1164 -0.0956 -0.3005
   84phy    C27 2250   4.306   2.400   3.379  0.1447  0.3963 -0.4474
   84phy    C26 2251   4.392   2.290   3.323 -0.6675 -0.0328 -0.5064
   84phy    C25 2252   4.380   2.149   3.379  0.3097 -0.2593 -0.3240
   84phy    C23 2253   4.455   2.032   3.315  0.6220  0.2536  0.3916
   84phy    C24 2254   4.575   1.989   3.392 -0.0063  0.3750 -0.1037
   84phy    C22 2255   4.359   1.922   3.263 -0.2023 -0.5013  0.1378
   84phy    C21 2256   4.401   1.835   3.147  0.3344  0.1102  0.1258
   84phy    C20 2257   4.277   1.748   3.107 -0.0949 -0.4146  0.4458
   84phy    C18 2258   4.270   1.693   2.963  0.0342 -0.4622 -0.1176
   84phy    O01 2259   4.292   1.802   2.873  0.4362  0.2241 -0.1352
   84phy    H01 2260   4.374   1.847   2.883  1.5250 -1.6125 -0.3200
   84phy    C19 2261   4.122   1.649   2.949  0.2307 -0.0524 -0.2912
   84phy    C13 2262   4.379   1.577   2.929  0.0229  0.1402  0.4528
   84phy     H3 2263   4.478   1.627   2.945  0.2500  0.1887 -1.0005
   84phy    O33 2264   4.399   1.475   3.033 -0.0734 -0.4163 -0.2400
   84phy    H1B 2265   4.317   1.473   3.078  0.0400  2.6544  0.3314
   84phy    C12 2266   4.416   1.522   2.787  0.5789  0.1364 -0.4684
   84phy    O11 2267   4.365   1.593   2.675 -0.1470  0.5639  0.2588
   84phy    H1A 2268   4.328   1.534   2.613 -0.8582  0.7900  0.4610
   85phy    C35 2269   1.509   0.969   1.175  0.6574  0.2001 -0.6406
   85phy    C33 2270   1.387   1.027   1.236  0.1358 -0.2798 -0.8351
   85phy    C34 2271   1.308   1.076   1.117 -0.1334 -0.2988  0.0293
   85phy    C32 2272   1.316   0.932   1.337  0.1688 -0.0520  0.5709
   85phy    C31 2273   1.204   0.997   1.412 -0.0045  0.2949 -0.0831
   85phy    C30 2274   1.151   0.893   1.511  0.3411 -0.0830 -0.5514
   85phy    C28 2275   1.004   0.909   1.558  0.9108 -0.1459  0.3641
   85phy    C29 2276   0.900   0.868   1.454  0.0028 -0.0516 -0.2378
   85phy    C27 2277   0.978   0.831   1.683  0.0767  0.5678  0.0601
   85phy    C26 2278   0.970   0.912   1.812  0.2216 -0.0405 -0.2044
   85phy    C25 2279   0.908   0.828   1.925  0.3423  0.4226 -0.4493
   85phy    C23 2280   0.928   0.909   2.055 -0.0706  0.3272  0.0330
   85phy    C24 2281   0.795   0.944   2.124  0.5567  0.1557  0.1026
   85phy    C22 2282   1.020   0.837   2.158 -0.1786  0.2010 -0.2751
   85phy    C21 2283   1.115   0.930   2.244 -0.0722 -0.5658 -0.3047
   85phy    C20 2284   1.219   0.848   2.319 -0.7040  0.0046  0.1288
   85phy    C18 2285   1.326   0.917   2.407 -0.3115 -0.4541  0.0963
   85phy    O01 2286   1.261   1.013   2.491  0.2470  0.2118 -0.1910
   85phy    H01 2287   1.178   0.977   2.518  0.0429  0.3903 -0.5688
   85phy    C19 2288   1.382   0.807   2.502  0.1948 -0.3618 -0.0068
   85phy    C13 2289   1.447   0.988   2.319 -0.7509  0.4786 -0.4562
   85phy     H3 2290   1.410   1.013   2.217 -0.7932 -0.7360 -0.7521
   85phy    O33 2291   1.552   0.901   2.276 -0.1795 -0.0843  0.0074
   85phy    H1B 2292   1.531   0.817   2.238  1.8730 -0.3849 -0.5472
   85phy    C12 2293   1.520   1.114   2.374 -0.1402 -0.4194 -0.3482
   85phy    O11 2294   1.426   1.198   2.432 -0.6834 -0.3118  0.2626
   85phy    H1A 2295   1.343   1.155   2.439 -0.5956 -0.3723  1.1189
   86phy    C35 2296   4.009   2.699   2.170  0.6179  0.5190  0.2768
   86phy    C33 2297   3.913   2.721   2.056 -0.1010  0.3975 -0.1600
   86phy    C34 2298   3.959   2.845   1.982  0.2383 -0.2746  0.4763
   86phy    C32 2299   3.897   2.610   1.954  0.0492 -0.0045  0.1342
   86phy    C31 2300   3.774   2.522   1.976 -0.3545  0.2396 -0.1588
   86phy    C30 2301   3.771   2.406   1.876 -0.9243  0.2590 -0.0503
   86phy    C28 2302   3.647   2.316   1.873 -0.0962 -0.5598  0.4770
   86phy    C29 2303   3.565   2.330   1.745  0.0265  0.0685 -0.0405
   86phy    C27 2304   3.697   2.175   1.899  0.1505 -0.0389  0.1474
   86phy    C26 2305   3.629   2.101   2.010  0.2710  0.4582  0.3735
   86phy    C25 2306   3.685   1.961   2.045  0.0787 -0.3945  0.1393
   86phy    C23 2307   3.603   1.893   2.159  0.1960 -0.5475  0.4857
   86phy    C24 2308   3.543   1.761   2.119  0.1054  0.8103 -0.5417
   86phy    C22 2309   3.692   1.881   2.281  0.3268  0.0270 -0.0956
   86phy    C21 2310   3.626   1.914   2.414  0.2443 -0.4498 -0.2406
   86phy    C20 2311   3.719   1.893   2.536 -0.0078 -0.3812 -0.3939
   86phy    C18 2312   3.679   1.931   2.684  0.3266 -0.1573 -0.7626
   86phy    O01 2313   3.549   1.879   2.715 -0.1928 -0.2694  0.0400
   86phy    H01 2314   3.537   1.787   2.708 -0.9397 -0.1025 -1.2705
   86phy    C19 2315   3.781   1.850   2.770 -0.0748 -0.5189  0.0903
   86phy    C13 2316   3.680   2.090   2.712 -0.0234  0.1406  0.1574
   86phy     H3 2317   3.782   2.129   2.684 -0.0329 -0.8781 -1.4222
   86phy    O33 2318   3.683   2.114   2.852  0.2106 -0.1076 -0.5419
   86phy    H1B 2319   3.601   2.146   2.883  0.2952 -0.9374  0.6198
   86phy    C12 2320   3.566   2.182   2.655  0.1512  0.1514 -0.0732
   86phy    O11 2321   3.438   2.136   2.686 -0.0114 -0.1041  0.0041
   86phy    H1A 2322   3.442   2.042   2.691 -0.2061 -0.1825 -1.0826
   87phy    C35 2323   3.805   3.830   1.374  0.1152  0.5357 -0.1172
   87phy    C33 2324   3.776   3.732   1.255 -0.2573 -0.1887 -0.2583
   87phy    C34 2325   3.903   3.733   1.170  0.2681 -0.2678  0.2329
   87phy    C32 2326   3.725   3.593   1.301 -0.0574  0.1843  0.6385
   87phy    C31 2327   3.660   3.499   1.194 -0.1343  0.5281 -0.5296
   87phy    C30 2328   3.588   3.372   1.253  0.1493 -0.4372  0.4662
   87phy    C28 2329   3.503   3.295   1.153  1.1286 -0.1255 -0.1636
   87phy    C29 2330   3.522   3.144   1.175 -0.3434  0.4519 -0.1553
   87phy    C27 2331   3.352   3.335   1.165  0.4007 -0.0013 -0.3353
   87phy    C26 2332   3.251   3.291   1.056  0.1193  0.2505  0.8579
   87phy    C25 2333   3.111   3.337   1.080 -0.0620  0.0271  0.3241
   87phy    C23 2334   3.014   3.333   0.960 -0.3094 -0.2429 -0.1438
   87phy    C24 2335   2.894   3.256   1.007 -0.2604 -0.1067 -0.2986
   87phy    C22 2336   2.968   3.474   0.922  0.3062  0.2861  0.1209
   87phy    C21 2337   3.036   3.522   0.793  0.4165  0.2049 -0.0797
   87phy    C20 2338   2.981   3.662   0.763 -0.4464  0.2101  0.1253
   87phy    C18 2339   3.018   3.748   0.642  0.8810 -0.7635 -0.3961
   87phy    O01 2340   3.151   3.799   0.648 -0.4674  0.1392  0.4357
   87phy    H01 2341   3.209   3.734   0.683 -0.0619  0.3278  0.1257
   87phy    C19 2342   2.926   3.877   0.653 -0.4121 -0.5587 -0.3528
   87phy    C13 2343   2.995   3.672   0.506  0.0839  0.3290 -0.3042
   87phy     H3 2344   3.084   3.604   0.504 -0.3020 -0.2350  0.8472
   87phy    O33 2345   2.894   3.570   0.497  0.2807 -0.8390 -0.0514
   87phy    H1B 2346   2.815   3.611   0.470  0.0830  0.7879  2.6522
   87phy    C12 2347   3.040   3.716   0.360  0.0439 -1.0101 -0.3598
   87phy    O11 2348   2.943   3.777   0.288  0.1765  0.2182 -0.3016
   87phy    H1A 2349   2.882   3.713   0.258  0.2640 -0.3252  0.6467
   88phy    C35 2350   2.401   2.738   1.761  0.0751 -0.2114 -0.2377
   88phy    C33 2351   2.445   2.617   1.675  0.2188 -0.1111 -0.1277
   88phy    C34 2352   2.386   2.635   1.534 -0.2488 -0.2355  0.5838
   88phy    C32 2353   2.595   2.602   1.651  0.0874 -0.5017 -0.3738
   88phy    C31 2354   2.660   2.491   1.731  0.4118 -0.3082 -0.1495
   88phy    C30 2355   2.810   2.469   1.705 -0.1388 -1.0739  0.0492
   88phy    C28 2356   2.869   2.365   1.806  0.5117 -0.7378 -0.8066
   88phy    C29 2357   2.863   2.221   1.756  0.0063  0.0784 -0.3535
   88phy    C27 2358   3.018   2.405   1.842  0.3657  0.0463  0.4897
   88phy    C26 2359   3.064   2.367   1.985 -0.1948  0.3942 -0.4973
   88phy    C25 2360   3.196   2.430   2.039  0.8924  0.0182  0.3616
   88phy    C23 2361   3.233   2.386   2.179 -0.5077  0.1176  0.2333
   88phy    C24 2362   3.375   2.322   2.181  0.0085 -0.4949  0.5646
   88phy    C22 2363   3.230   2.509   2.273 -0.3910 -0.5640 -0.1719
   88phy    C21 2364   3.172   2.489   2.416 -0.0816 -0.1653  0.2927
   88phy    C20 2365   3.186   2.616   2.508 -0.6052 -0.3601 -0.0111
   88phy    C18 2366   3.147   2.612   2.662 -0.7500  0.1146 -0.1224
   88phy    O01 2367   3.187   2.481   2.717  0.0262 -0.4298 -0.4690
   88phy    H01 2368   3.192   2.417   2.649 -0.2222 -0.9961  0.0376
   88phy    C19 2369   3.235   2.719   2.723 -0.0472 -0.1763  0.0741
   88phy    C13 2370   2.993   2.642   2.692 -0.1401  0.3901  0.6822
   88phy     H3 2371   2.958   2.721   2.621  1.0493 -0.8502 -1.3902
   88phy    O33 2372   2.954   2.695   2.816  0.5228 -0.4055 -0.3199
   88phy    H1B 2373   2.967   2.630   2.883  0.9828 -0.6810 -0.6668
   88phy    C12 2374   2.890   2.527   2.665 -0.2237  0.3101 -0.0753
   88phy    O11 2375   2.874   2.442   2.775 -0.0023 -0.0109  0.3063
   88phy    H1A 2376   2.820   2.492   2.832  1.8047  1.3658  0.8986
   89phy    C35 2377   2.097   2.918   1.515 -0.6051  0.4480  0.1537
   89phy    C33 2378   2.126   3.063   1.553 -0.3402  0.0712  0.0723
   89phy    C34 2379   2.097   3.080   1.702  0.0470  0.1327 -0.3127
   89phy    C32 2380   2.276   3.096   1.536 -0.3395  0.6081  0.4220
   89phy    C31 2381   2.328   3.159   1.407  0.3113  0.0333  0.1625
   89phy    C30 2382   2.481   3.175   1.409 -0.0863  0.3088 -0.3485
   89phy    C28 2383   2.546   3.248   1.287 -0.0491  0.2694 -0.3153
   89phy    C29 2384   2.684   3.292   1.333 -0.4921 -0.0670 -0.0761
   89phy    C27 2385   2.571   3.168   1.157  0.2752 -0.3695  0.3073
   89phy    C26 2386   2.451   3.147   1.069  0.1401  0.1309 -0.0637
   89phy    C25 2387   2.468   3.095   0.928  0.3665  0.0240  0.1340
   89phy    C23 2388   2.346   3.059   0.842 -0.4143  0.5046 -0.0478
   89phy    C24 2389   2.297   3.185   0.773  0.4590  0.2061  0.4161
   89phy    C22 2390   2.387   2.953   0.736 -0.8030 -0.0235 -0.0043
   89phy    C21 2391   2.277   2.856   0.697  0.7233 -0.0665  0.0448
   89phy    C20 2392   2.314   2.765   0.581  0.1461  0.0778 -0.6012
   89phy    C18 2393   2.207   2.685   0.502 -0.4973 -0.1960  0.6037
   89phy    O01 2394   2.148   2.597   0.594  0.6035 -0.1427 -0.0433
   89phy    H01 2395   2.173   2.625   0.680  0.0692  0.0404  0.0544
   89phy    C19 2396   2.297   2.602   0.403  0.7757 -0.1426  0.1682
   89phy    C13 2397   2.085   2.769   0.432 -0.0492 -0.0307 -0.1958
   89phy     H3 2398   2.018   2.789   0.519 -1.4083 -2.3904 -0.6119
   89phy    O33 2399   2.105   2.900   0.393  0.3153  0.0130  0.4618
   89phy    H1B 2400   2.196   2.917   0.377 -0.1974  2.0649 -0.6615
   89phy    C12 2401   1.955   2.701   0.374 -0.3488  0.5756  0.1672
   89phy    O11 2402   1.919   2.582   0.435  0.0648  0.4230 -0.4408
   89phy    H1A 2403   1.987   2.555   0.493 -0.9921  0.3233  0.8048
   90phy    C35 2404   3.705   2.803   1.440 -0.0565  0.2003 -0.0095
   90phy    C33 2405   3.768   2.833   1.576  0.3315 -0.4799  0.7098
   90phy    C34 2406   3.915   2.789   1.575 -0.3357  0.5140  0.1885
   90phy    C32 2407   3.748   2.983   1.620  0.1991 -0.4820  0.7042
   90phy    C31 2408   3.724   3.010   1.764  0.0697  0.5136 -0.1237
   90phy    C30 2409   3.712   3.159   1.790 -0.1613  0.1481 -0.3436
   90phy    C28 2410   3.662   3.211   1.927 -0.1233  0.5104  0.2587
   90phy    C29 2411   3.770   3.281   2.007 -0.7606 -0.1162 -0.2138
   90phy    C27 2412   3.534   3.291   1.908  0.1081  0.0835  0.1796
   90phy    C26 2413   3.438   3.299   2.029 -0.4688  0.0376  0.3522
   90phy    C25 2414   3.313   3.382   2.003 -0.7302 -0.0583  0.2937
   90phy    C23 2415   3.240   3.427   2.127  0.0834  0.1072  0.6376
   90phy    C24 2416   3.248   3.576   2.141 -0.2709  0.0741  0.3773
   90phy    C22 2417   3.090   3.384   2.127  0.1358 -0.0507  0.3043
   90phy    C21 2418   3.041   3.341   2.260  0.1174  0.7331  0.4550
   90phy    C20 2419   2.904   3.267   2.241 -0.2196 -0.6460  0.1871
   90phy    C18 2420   2.839   3.196   2.367 -0.0761  0.0347  0.3508
   90phy    O01 2421   2.813   3.298   2.465 -0.3811  0.1587  0.0261
   90phy    H01 2422   2.808   3.382   2.425 -0.2461 -0.0756 -0.4893
   90phy    C19 2423   2.694   3.158   2.324 -0.5450  0.1199 -0.4174
   90phy    C13 2424   2.918   3.069   2.429 -0.1257  0.1291 -0.3538
   90phy     H3 2425   2.955   3.007   2.343  1.4282 -0.1587  0.4864
   90phy    O33 2426   2.837   2.970   2.499  0.3375 -0.1178  0.0279
   90phy    H1B 2427   2.774   3.017   2.551  2.4506  0.7229  2.0089
   90phy    C12 2428   3.046   3.091   2.521 -0.7152  0.3504  0.2652
   90phy    O11 2429   3.035   3.132   2.657 -0.0523  0.1654  0.0118
   90phy    H1A 2430   2.995   3.060   2.702 -1.0496 -0.1198 -1.2631
   91phy    C35 2431   3.793   2.390   1.305 -0.3486 -0.4362  0.3954
   91phy    C33 2432   3.909   2.424   1.397 -0.1859 -0.6381  0.1990
   91phy    C34 2433   3.917   2.325   1.512 -0.2107  0.3700  0.0311
   91phy    C32 2434   4.046   2.417   1.333  0.3230 -0.4946  0.0779
   91phy    C31 2435   4.147   2.533   1.350  0.0151  0.3951  0.4724
   91phy    C30 2436   4.276   2.506   1.270 -0.0910  0.2987  0.2953
   91phy    C28 2437   4.377   2.619   1.263  0.4966  0.3560  0.3056
   91phy    C29 2438   4.486   2.601   1.368 -0.3993  0.1553 -0.1163
   91phy    C27 2439   4.427   2.612   1.119  0.4801 -0.4083  0.3258
   91phy    C26 2440   4.463   2.752   1.057 -0.0491  0.0597 -0.2455
   91phy    C25 2441   4.483   2.745   0.907 -0.2626 -0.1492  0.4883
   91phy    C23 2442   4.540   2.872   0.855 -0.1718  0.0547  0.1555
   91phy    C24 2443   4.695   2.869   0.854  0.4041  0.2321  0.3280
   91phy    C22 2444   4.490   2.891   0.705 -0.0354  0.4589 -0.0155
   91phy    C21 2445   4.453   3.031   0.663  0.4670 -0.2601  0.2174
   91phy    C20 2446   4.435   3.042   0.511  0.4225 -0.5108  0.1247
   91phy    C18 2447   4.424   3.186   0.449 -0.4131  0.2364 -0.5665
   91phy    O01 2448   4.316   3.256   0.514  0.4061  0.4067  0.2741
   91phy    H01 2449   4.240   3.203   0.527  0.3824  0.7880  1.7770
   91phy    C19 2450   4.393   3.152   0.302  0.1817  0.7634 -0.2677
   91phy    C13 2451   4.557   3.274   0.463 -0.0508 -0.3885 -0.3963
   91phy     H3 2452   4.571   3.290   0.573  1.7344  1.9623 -0.8780
   91phy    O33 2453   4.684   3.216   0.441 -0.1732 -0.4058  0.1733
   91phy    H1B 2454   4.686   3.133   0.483  0.0157 -0.5038 -0.0273
   91phy    C12 2455   4.563   3.433   0.444 -0.5036  0.0654  0.4200
   91phy    O11 2456   4.605   3.479   0.317 -0.3335 -0.4818  0.3469
   91phy    H1A 2457   4.551   3.432   0.256 -0.2182 -1.9671  1.3377
   92phy    C35 2458   1.946   1.752   2.162 -0.8287  0.3341  0.1632
   92phy    C33 2459   2.098   1.716   2.173  0.1176 -0.4908 -0.1763
   92phy    C34 2460   2.116   1.567   2.197  0.1253  0.1835  0.1583
   92phy    C32 2461   2.161   1.784   2.054  0.2508  0.2542  0.3436
   92phy    C31 2462   2.319   1.785   2.053 -0.1358 -0.3697  0.2318
   92phy    C30 2463   2.385   1.860   1.940 -0.1370  0.3866 -0.0990
   92phy    C28 2464   2.538   1.878   1.968  0.2490 -0.1569 -0.1521
   92phy    C29 2465   2.609   1.842   1.833 -0.2257 -0.1817  0.5153
   92phy    C27 2466   2.567   2.015   2.029 -0.0430  0.0999 -0.6207
   92phy    C26 2467   2.689   2.020   2.121 -0.3372 -0.1904 -0.4289
   92phy    C25 2468   2.686   2.153   2.197 -0.0111 -0.2328 -0.4559
   92phy    C23 2469   2.787   2.156   2.310 -0.7996  0.7949 -0.2481
   92phy    C24 2470   2.869   2.286   2.305 -0.2513 -0.2552 -0.2640
   92phy    C22 2471   2.727   2.128   2.452  0.0903 -0.0911 -0.4382
   92phy    C21 2472   2.811   2.051   2.550  0.0456  0.3728  0.3071
   92phy    C20 2473   2.722   2.003   2.664 -0.3692 -0.2708 -0.0721
   92phy    C18 2474   2.762   1.914   2.792 -0.2544  0.7618  0.1644
   92phy    O01 2475   2.823   2.010   2.877 -0.5824  0.0055 -0.5549
   92phy    H01 2476   2.885   2.057   2.825 -0.1938 -0.5677 -0.6149
   92phy    C19 2477   2.621   1.882   2.852 -0.0667 -0.0160 -0.3749
   92phy    C13 2478   2.849   1.785   2.753 -0.0756 -0.0565  0.3303
   92phy     H3 2479   2.920   1.818   2.673  0.1300  0.2947  0.6580
   92phy    O33 2480   2.765   1.691   2.677 -0.1119  0.1872 -0.2303
   92phy    H1B 2481   2.715   1.635   2.734 -0.8803  0.8419 -0.2227
   92phy    C12 2482   2.930   1.710   2.869  0.2602 -0.2510 -0.0982
   92phy    O11 2483   3.009   1.604   2.821  0.3827  0.0560  0.0809
   92phy    H1A 2484   3.076   1.644   2.770 -0.3337  0.5621 -0.4720
   93phy    C35 2485   2.447   2.210   1.673  0.1647  0.0223 -0.3033
   93phy    C33 2486   2.457   2.114   1.556 -0.2815  0.0795  0.2545
   93phy    C34 2487   2.372   2.172   1.444 -0.2153  0.7096  0.2102
   93phy    C32 2488   2.601   2.090   1.514  0.3105  0.2142  0.4481
   93phy    C31 2489   2.630   1.942   1.483  0.3006 -0.3171  0.0567
   93phy    C30 2490   2.779   1.914   1.463  0.2692 -0.3365  0.1805
   93phy    C28 2491   2.829   1.774   1.429  0.3723  0.1592 -0.1252
   93phy    C29 2492   2.933   1.795   1.322  0.2009 -0.4665  0.2818
   93phy    C27 2493   2.884   1.692   1.551  0.3531  0.0919  0.3732
   93phy    C26 2494   2.782   1.598   1.619 -0.0469 -0.2953 -0.2028
   93phy    C25 2495   2.857   1.533   1.737  0.1783  0.2854  0.0238
   93phy    C23 2496   2.771   1.430   1.810  0.1305 -0.2989  0.7456
   93phy    C24 2497   2.800   1.284   1.770  0.5172 -0.5846 -0.0085
   93phy    C22 2498   2.810   1.434   1.960 -0.1274  0.1141  0.4677
   93phy    C21 2499   2.688   1.471   2.053  0.3312 -0.2918 -0.1934
   93phy    C20 2500   2.717   1.446   2.198 -0.2642  0.2487  0.0599
   93phy    C18 2501   2.620   1.487   2.314 -0.1194  0.3356  0.2304
   93phy    O01 2502   2.485   1.450   2.282  0.4791 -0.6672 -0.1217
   93phy    H01 2503   2.486   1.359   2.260  0.1954 -0.3229 -1.6291
   93phy    C19 2504   2.652   1.391   2.435 -0.6446 -0.3257  0.6030
   93phy    C13 2505   2.621   1.644   2.351  0.1117  0.3102  0.6550
   93phy     H3 2506   2.612   1.707   2.259  1.3640  0.7643  0.8140
   93phy    O33 2507   2.745   1.684   2.400  0.2920 -0.1787 -0.0969
   93phy    H1B 2508   2.744   1.674   2.493 -1.0461 -0.2315 -0.0868
   93phy    C12 2509   2.512   1.710   2.446 -0.3647 -0.3322 -0.5711
   93phy    O11 2510   2.383   1.656   2.442  0.1022 -0.3316 -0.1829
   93phy    H1A 2511   2.395   1.590   2.376  1.1083  1.3711 -1.7728
   94phy    C35 2512   3.679   1.927   1.064 -0.4647 -0.2681  0.0516
   94phy    C33 2513   3.807   1.999   1.102 -0.7013 -0.0081  0.1555
   94phy    C34 2514   3.904   1.904   1.183 -0.5582  0.6949  0.4079
   94phy    C32 2515   3.876   2.062   0.978  0.3068  0.0752 -0.5712
   94phy    C31 2516   3.987   2.176   1.000  0.1618  0.3935  0.2988
   94phy    C30 2517   4.037   2.199   0.861 -0.4870 -0.2046  0.2319
   94phy    C28 2518   4.131   2.318   0.842  0.3258 -0.2186 -0.4269
   94phy    C29 2519   4.278   2.276   0.857 -0.2316  0.0331 -0.0231
   94phy    C27 2520   4.133   2.370   0.700  0.3751 -0.3569 -0.0190
   94phy    C26 2521   4.043   2.491   0.668 -0.0099 -0.2375 -0.4071
   94phy    C25 2522   4.060   2.532   0.525  0.4504  0.1756  0.0381
   94phy    C23 2523   3.967   2.643   0.476 -0.3423  0.2147 -0.4471
   94phy    C24 2524   4.021   2.783   0.507 -0.0510  0.0080  0.0511
   94phy    C22 2525   3.952   2.627   0.326 -0.2295 -0.1679 -0.2265
   94phy    C21 2526   3.807   2.637   0.269 -0.0848 -0.6155 -0.1113
   94phy    C20 2527   3.792   2.599   0.120 -0.1435 -0.1661  0.2404
   94phy    C18 2528   3.647   2.591   0.048 -0.0480 -0.1031  0.2382
   94phy    O01 2529   3.567   2.500   0.126  0.0884 -0.0002  0.1636
   94phy    H01 2530   3.581   2.508   0.218  0.1026 -0.4196  0.2028
   94phy    C19 2531   3.678   2.521  -0.084 -0.0441 -0.2138 -0.1316
   94phy    C13 2532   3.585   2.740   0.027 -0.6296 -0.6208  0.1466
   94phy     H3 2533   3.549   2.764   0.131 -1.6585 -1.3616 -0.0268
   94phy    O33 2534   3.678   2.852   0.010 -0.1811  0.2585  0.3369
   94phy    H1B 2535   3.704   2.859  -0.080  0.9238 -1.7823  0.4345
   94phy    C12 2536   3.438   2.772  -0.020  0.1782  0.0643  0.2676
   94phy    O11 2537   3.335   2.684   0.019  0.3436 -0.3412  0.1413
   94phy    H1A 2538   3.340   2.608  -0.036  1.6408 -1.4705  1.7007
   95phy    C35 2539   4.367   3.753   2.461  0.0768 -0.4345 -0.6833
   95phy    C33 2540   4.279   3.871   2.415  0.0306  0.2704  0.8349
   95phy    C34 2541   4.355   4.001   2.442  0.6289 -0.3148  0.1456
   95phy    C32 2542   4.232   3.845   2.271  0.4373 -0.0717  0.3594
   95phy    C31 2543   4.078   3.851   2.264 -0.5548 -0.5716  0.1664
   95phy    C30 2544   4.020   3.811   2.127 -0.1985 -0.5976 -0.2956
   95phy    C28 2545   3.865   3.803   2.114  0.1588  0.3377  0.2360
   95phy    C29 2546   3.838   3.818   1.967 -0.4040  0.3997  0.1296
   95phy    C27 2547   3.797   3.668   2.154 -0.1445 -0.0267 -0.3566
   95phy    C26 2548   3.727   3.695   2.285 -0.0448  0.4340  0.4826
   95phy    C25 2549   3.620   3.587   2.323 -0.2372  0.0892 -0.1068
   95phy    C23 2550   3.545   3.601   2.460 -0.3325  0.8320  0.1450
   95phy    C24 2551   3.427   3.696   2.457 -0.1553 -0.4650  0.2481
   95phy    C22 2552   3.498   3.455   2.495 -0.2565 -0.0313 -0.2641
   95phy    C21 2553   3.484   3.407   2.639  0.0848 -0.1203  0.4690
   95phy    C20 2554   3.457   3.255   2.651  0.0177 -0.3655  0.1020
   95phy    C18 2555   3.463   3.192   2.799 -0.3083 -0.8670  0.0697
   95phy    O01 2556   3.405   3.270   2.909 -0.5225 -0.1642 -0.1223
   95phy    H01 2557   3.413   3.223   2.990 -2.0500 -0.5908 -0.1823
   95phy    C19 2558   3.364   3.076   2.781 -0.0399  0.4425 -0.0783
   95phy    C13 2559   3.615   3.139   2.837  0.4047  0.4132  0.3035
   95phy     H3 2560   3.668   3.101   2.745 -0.8136 -2.4516  0.6814
   95phy    O33 2561   3.615   3.021   2.919 -0.0328  0.1585 -0.1723
   95phy    H1B 2562   3.575   3.040   3.001 -0.0336 -0.5653 -0.0009
   95phy    C12 2563   3.707   3.257   2.891  0.4335  0.6731 -0.3667
   95phy    O11 2564   3.849   3.226   2.898  0.2889  0.2119 -0.0263
   95phy    H1A 2565   3.848   3.147   2.948 -1.8825  0.3333  0.2231
   96phy    C35 2566   2.739   4.608   1.287  0.2895  0.1513  0.6620
   96phy    C33 2567   2.728   4.466   1.344  0.1793 -0.0804 -0.0269
   96phy    C34 2568   2.638   4.380   1.254  0.1720 -0.5083  0.0287
   96phy    C32 2569   2.869   4.411   1.391 -0.2428  0.2469  0.1190
   96phy    C31 2570   2.868   4.302   1.502  0.0388 -0.5625 -0.0026
   96phy    C30 2571   3.008   4.278   1.569 -0.0047  0.1320 -0.0279
   96phy    C28 2572   3.042   4.137   1.632  0.1701 -0.2980 -0.0116
   96phy    C29 2573   3.095   4.034   1.527  0.1236  0.1484 -0.1475
   96phy    C27 2574   3.156   4.152   1.737  0.2346  0.9396 -0.0244
   96phy    C26 2575   3.132   4.089   1.872  0.4572 -0.0965  0.6443
   96phy    C25 2576   3.253   4.115   1.969 -0.2842  0.0650  0.6092
   96phy    C23 2577   3.278   4.005   2.074  0.1238 -0.1211 -0.1945
   96phy    C24 2578   3.430   3.972   2.082  0.6718  0.0324 -0.4044
   96phy    C22 2579   3.209   4.031   2.208 -0.6104 -0.1853  0.5935
   96phy    C21 2580   3.165   3.906   2.286  0.0493  0.4597 -0.4730
   96phy    C20 2581   3.075   3.952   2.410 -0.7669 -0.1867 -0.0709
   96phy    C18 2582   3.000   3.846   2.501  0.1075  0.2354  0.7672
   96phy    O01 2583   3.098   3.753   2.551  0.2694  0.1349 -0.1894
   96phy    H01 2584   3.174   3.803   2.573 -0.5338  0.8175  1.1272
   96phy    C19 2585   2.944   3.928   2.620  0.0380  0.3478  0.3656
   96phy    C13 2586   2.896   3.761   2.417  0.3675 -0.0396  0.1921
   96phy     H3 2587   2.952   3.714   2.332  0.0594  0.7004 -0.4267
   96phy    O33 2588   2.797   3.832   2.346 -0.0387 -0.2540  0.6986
   96phy    H1B 2589   2.743   3.882   2.404 -0.2302 -0.3259  0.5850
   96phy    C12 2590   2.830   3.630   2.485 -0.0574 -0.0120 -0.3566
   96phy    O11 2591   2.763   3.537   2.404  0.2112  0.3962 -0.3904
   96phy    H1A 2592   2.683   3.582   2.382  1.3254  2.1658 -0.9601
   97phy    C35 2593   2.731   1.393   1.232 -0.2719 -0.1834  0.2543
   97phy    C33 2594   2.596   1.364   1.286  0.0264  0.2639 -0.1860
   97phy    C34 2595   2.607   1.256   1.393 -0.2030  0.2687  0.6174
   97phy    C32 2596   2.528   1.492   1.341 -0.0362 -0.1575 -0.5007
   97phy    C31 2597   2.445   1.573   1.243  0.4616  0.5842  0.0559
   97phy    C30 2598   2.341   1.674   1.297 -0.4848  0.3387 -0.3074
   97phy    C28 2599   2.252   1.736   1.187 -0.3851 -0.0739  0.0524
   97phy    C29 2600   2.114   1.665   1.185 -0.0067 -0.7316 -0.2909
   97phy    C27 2601   2.241   1.887   1.193  0.1191  0.3206  0.0784
   97phy    C26 2602   2.232   1.954   1.054 -0.2799  0.6240 -0.0617
   97phy    C25 2603   2.180   2.097   1.048  0.1965 -0.4405  0.0496
   97phy    C23 2604   2.155   2.153   0.906 -0.0235 -0.0821  0.4034
   97phy    C24 2605   2.011   2.194   0.901  0.6397  0.2318 -0.3362
   97phy    C22 2606   2.245   2.269   0.862  0.1751 -0.8061  0.0181
   97phy    C21 2607   2.376   2.241   0.787 -0.4084  0.4744  0.3521
   97phy    C20 2608   2.438   2.371   0.727  0.1293 -0.1689 -0.1490
   97phy    C18 2609   2.571   2.371   0.650 -0.0105  0.0372  0.0230
   97phy    O01 2610   2.671   2.298   0.726  0.3761  0.6897 -0.3799
   97phy    H01 2611   2.639   2.223   0.773  1.0810 -0.5263 -1.7704
   97phy    C19 2612   2.611   2.518   0.647 -0.1600  0.3002  0.1288
   97phy    C13 2613   2.568   2.298   0.507 -0.2856 -0.6580 -0.0249
   97phy     H3 2614   2.560   2.189   0.533  0.2211 -0.4206  1.2000
   97phy    O33 2615   2.452   2.309   0.428 -0.2713 -0.2377 -0.2469
   97phy    H1B 2616   2.460   2.387   0.377 -0.1728  0.5632  0.9543
   97phy    C12 2617   2.696   2.256   0.417  0.0976  0.3160 -0.1992
   97phy    O11 2618   2.816   2.271   0.485 -0.2349  0.0141 -0.0248
   97phy    H1A 2619   2.793   2.269   0.576 -0.3678 -0.5394 -0.0650
   98phy    C35 2620   3.314   3.768   1.755 -0.3366  0.0841  0.0225
   98phy    C33 2621   3.451   3.748   1.696  0.2800  0.6000  0.4113
   98phy    C34 2622   3.438   3.630   1.592 -0.2264  0.1791  0.2095
   98phy    C32 2623   3.489   3.875   1.622  0.1610  0.5355 -0.2530
   98phy    C31 2624   3.547   3.979   1.711 -0.3781  0.3255 -0.5547
   98phy    C30 2625   3.577   4.112   1.644 -0.0176  0.0066  0.0448
   98phy    C28 2626   3.639   4.214   1.740 -0.7062 -0.2897 -0.2665
   98phy    C29 2627   3.696   4.314   1.640 -0.1387 -0.1252 -0.2453
   98phy    C27 2628   3.532   4.295   1.818 -0.8917 -0.6858  0.6184
   98phy    C26 2629   3.584   4.362   1.946 -0.1301 -0.1684 -0.4201
   98phy    C25 2630   3.480   4.451   2.016 -0.3241 -0.0193 -0.3060
   98phy    C23 2631   3.542   4.567   2.105  0.3321  0.5784 -0.0690
   98phy    C24 2632   3.521   4.694   2.029  0.1664  0.1775 -0.0264
   98phy    C22 2633   3.468   4.591   2.238  0.1653 -0.2685  0.5861
   98phy    C21 2634   3.480   4.490   2.356  0.2222  0.0601 -0.1407
   98phy    C20 2635   3.424   4.556   2.484 -0.7363 -0.1221  0.1061
   98phy    C18 2636   3.384   4.469   2.613 -0.0521 -0.4586  0.1483
   98phy    O01 2637   3.502   4.393   2.651  0.0344  0.0379  0.4250
   98phy    H01 2638   3.555   4.376   2.576 -0.4933  0.1010  0.0399
   98phy    C19 2639   3.370   4.578   2.720  0.0871 -0.5429 -0.1094
   98phy    C13 2640   3.251   4.379   2.582 -0.3402  0.3181  0.5260
   98phy     H3 2641   3.259   4.331   2.481  0.3968  0.4257  0.5310
   98phy    O33 2642   3.135   4.460   2.566  0.2451 -0.2505  0.0505
   98phy    H1B 2643   3.070   4.408   2.522 -1.0182 -1.1413  2.7393
   98phy    C12 2644   3.219   4.262   2.673  0.2727 -0.1510  0.8755
   98phy    O11 2645   3.320   4.170   2.707 -0.0665  0.1223 -0.4352
   98phy    H1A 2646   3.389   4.224   2.741 -2.0365  0.5501  3.3703
   99phy    C35 2647   2.125   3.729   1.087 -0.0596  0.3816 -0.1917
   99phy    C33 2648   2.200   3.637   1.188  0.0569  0.3591  0.3973
   99phy    C34 2649   2.144   3.498   1.169 -0.2684  0.4852  0.2530
   99phy    C32 2650   2.352   3.630   1.174  0.5778  0.1846  0.9110
   99phy    C31 2651   2.429   3.744   1.233  0.4375 -0.6593  0.4278
   99phy    C30 2652   2.583   3.718   1.227 -0.0712  0.1320 -0.3327
   99phy    C28 2653   2.670   3.823   1.300 -0.0473  0.3637 -0.5234
   99phy    C29 2654   2.726   3.760   1.426  0.1175 -0.1340  0.0078
   99phy    C27 2655   2.790   3.861   1.215  0.0785 -0.0281 -0.3738
   99phy    C26 2656   2.805   3.976   1.119 -0.0035  0.0143  0.0411
   99phy    C25 2657   2.950   4.016   1.089  0.0383  0.0794  0.4253
   99phy    C23 2658   2.972   4.142   0.998 -0.4212  0.2555  0.2868
   99phy    C24 2659   2.936   4.276   1.059 -0.1473 -0.1512  0.3695
   99phy    C22 2660   3.115   4.151   0.954  0.1271  0.3804  0.9650
   99phy    C21 2661   3.138   4.155   0.801  0.1019  0.0305  0.4042
   99phy    C20 2662   3.275   4.111   0.755 -0.2094 -0.1485 -0.5993
   99phy    C18 2663   3.303   4.111   0.601  0.6647  0.7242 -0.1929
   99phy    O01 2664   3.216   4.015   0.533  0.7327  0.1169  0.0557
   99phy    H01 2665   3.198   3.936   0.581  0.4606  1.0313  1.5253
   99phy    C19 2666   3.439   4.037   0.592  0.4858 -0.1157 -0.2519
   99phy    C13 2667   3.311   4.254   0.520  0.4499  0.0715 -0.0337
   99phy     H3 2668   3.327   4.332   0.599 -1.4969  0.7913 -0.2954
   99phy    O33 2669   3.419   4.293   0.439 -0.1614  0.0657  0.4135
   99phy    H1B 2670   3.406   4.241   0.362  1.4781 -2.0172  1.4274
   99phy    C12 2671   3.184   4.331   0.475  0.4346 -0.0064 -0.1151
   99phy    O11 2672   3.129   4.285   0.356 -0.2592  0.1010  0.4743
   99phy    H1A 2673   3.086   4.207   0.384  1.9457 -0.7632  1.7722
  100phy    C35 2674   3.306   2.878   1.716  0.1821  0.2240 -0.3886
  100phy    C33 2675   3.370   2.741   1.690  0.1755 -0.1588 -0.4638
  100phy    C34 2676   3.428   2.675   1.816 -0.2893  0.3535  0.0852
  100phy    C32 2677   3.262   2.652   1.626  0.2404 -0.1273  0.3030
  100phy    C31 2678   3.315   2.524   1.550  0.5187  0.0722  0.2046
  100phy    C30 2679   3.199   2.450   1.484 -0.0304  0.2172  0.0085
  100phy    C28 2680   3.245   2.325   1.408  0.8515  0.2267  0.2845
  100phy    C29 2681   3.227   2.203   1.502 -0.1169  0.4226  0.1139
  100phy    C27 2682   3.150   2.304   1.289 -0.4037  0.6272 -0.0305
  100phy    C26 2683   3.215   2.296   1.154 -0.3028  0.0177  0.3970
  100phy    C25 2684   3.107   2.307   1.043  0.2478  0.2680 -0.2394
  100phy    C23 2685   3.161   2.271   0.902 -0.6230  0.5716 -0.1537
  100phy    C24 2686   3.169   2.117   0.884  0.3445 -0.1017 -0.0493
  100phy    C22 2687   3.066   2.329   0.799 -0.2993 -0.4911  0.3285
  100phy    C21 2688   3.135   2.383   0.675  0.5436  0.0556  0.5101
  100phy    C20 2689   3.037   2.470   0.593 -0.0836 -0.0369 -0.1282
  100phy    C18 2690   3.088   2.528   0.457  0.2372 -0.3083 -0.3371
  100phy    O01 2691   3.202   2.618   0.478 -0.0425  0.1121 -0.0120
  100phy    H01 2692   3.270   2.585   0.422  0.4646  1.9737 -0.5749
  100phy    C19 2693   2.962   2.613   0.415 -0.1642 -0.4616 -0.0598
  100phy    C13 2694   3.117   2.410   0.347 -0.0852 -0.3243  0.6722
  100phy     H3 2695   3.185   2.340   0.401  0.5017 -0.2162  0.0862
  100phy    O33 2696   3.021   2.313   0.300  0.0391 -0.0596  0.4294
  100phy    H1B 2697   2.953   2.302   0.363 -1.1884  2.2418 -0.4021
  100phy    C12 2698   3.232   2.431   0.236 -0.2342  0.0818 -0.2517
  100phy    O11 2699   3.339   2.518   0.260 -0.4064  0.1745 -0.0605
  100phy    H1A 2700   3.389   2.529   0.182 -1.9303 -0.0430 -1.0966
  101phy    C35 2701   1.931   4.291   0.826  0.0193  0.2982 -0.0896
  101phy    C33 2702   1.964   4.439   0.826 -0.3073  0.3782  0.0719
  101phy    C34 2703   1.837   4.517   0.860 -0.2706 -0.0823 -0.1929
  101phy    C32 2704   2.077   4.474   0.918 -0.4051 -0.3509  0.7544
  101phy    C31 2705   2.185   4.578   0.870 -0.3084 -0.1328  0.1596
  101phy    C30 2706   2.294   4.582   0.983  0.3169 -0.3159  0.6087
  101phy    C28 2707   2.403   4.689   0.954 -0.7747  0.1437 -0.0173
  101phy    C29 2708   2.406   4.789   1.070  0.5962 -0.0616  0.0519
  101phy    C27 2709   2.543   4.630   0.953  0.2985  0.5960 -0.1739
  101phy    C26 2710   2.602   4.617   0.809  0.0556 -0.0915 -0.2181
  101phy    C25 2711   2.747   4.555   0.813  0.4397 -0.5304 -0.0656
  101phy    C23 2712   2.806   4.519   0.675 -0.7886  0.0596 -0.5250
  101phy    C24 2713   2.951   4.570   0.665  0.2817  0.0741 -0.1364
  101phy    C22 2714   2.792   4.372   0.647 -0.0788  0.1502 -0.5138
  101phy    C21 2715   2.762   4.337   0.501  0.0741 -0.2625 -0.0396
  101phy    C20 2716   2.712   4.190   0.484  0.4741 -0.0071  0.4407
  101phy    C18 2717   2.702   4.123   0.340  0.6414  1.0833 -0.5591
  101phy    O01 2718   2.611   4.198   0.257  0.0661  0.1269 -0.1416
  101phy    H01 2719   2.661   4.265   0.214  0.3730 -0.3462 -0.5393
  101phy    C19 2720   2.630   3.985   0.373  0.5045 -0.5648  0.6354
  101phy    C13 2721   2.844   4.099   0.265 -0.2743 -0.1511 -0.9266
  101phy     H3 2722   2.880   4.203   0.245 -1.1833  0.2407 -0.5811
  101phy    O33 2723   2.952   4.061   0.351 -0.7890 -0.1268 -0.1170
  101phy    H1B 2724   2.952   3.968   0.360 -0.1307 -0.0311  1.1290
  101phy    C12 2725   2.863   4.060   0.115 -0.6348  0.1927 -0.1946
  101phy    O11 2726   2.995   4.075   0.066  0.0334  0.1213 -0.3693
  101phy    H1A 2727   3.051   4.037   0.131 -1.4240  0.4208  1.1407
  102phy    C35 2728   2.546   4.409   1.715  0.0013 -0.2367 -0.1759
  102phy    C33 2729   2.596   4.498   1.831 -0.5203 -0.2604 -0.0981
  102phy    C34 2730   2.737   4.448   1.867  0.2079 -0.1442 -0.2250
  102phy    C32 2731   2.597   4.645   1.783 -0.0328  0.2024 -0.4025
  102phy    C31 2732   2.526   4.745   1.874 -0.1733  0.1513  0.7092
  102phy    C30 2733   2.512   4.887   1.821 -0.1380  0.2224 -0.4004
  102phy    C28 2734   2.445   4.991   1.913  0.0290  0.0384  0.1915
  102phy    C29 2735   2.501   5.128   1.884  0.1037  0.0029  0.1888
  102phy    C27 2736   2.290   4.985   1.902  0.0491 -0.7291  0.1238
  102phy    C26 2737   2.210   5.006   2.028 -0.7182  0.1014  0.1736
  102phy    C25 2738   2.058   5.005   2.006  0.1678  0.1084  0.1834
  102phy    C23 2739   1.973   5.039   2.132  0.0070  0.1893  0.7716
  102phy    C24 2740   1.866   5.138   2.086  0.3327  0.0184 -0.2896
  102phy    C22 2741   1.923   4.915   2.204  0.6569  0.3634 -0.1839
  102phy    C21 2742   1.889   4.936   2.350 -0.3010 -0.5623  0.7027
  102phy    C20 2743   1.821   4.826   2.423 -0.0648  0.3531 -0.1644
  102phy    C18 2744   1.771   4.849   2.568  0.0040 -0.1269 -0.5787
  102phy    O01 2745   1.703   4.979   2.581  0.1225 -0.2040  0.2258
  102phy    H01 2746   1.652   4.980   2.660  0.9134  0.1596  0.7466
  102phy    C19 2747   1.657   4.740   2.585 -0.2469 -0.0465 -0.1766
  102phy    C13 2748   1.899   4.837   2.669 -0.2619 -0.8431 -0.3547
  102phy     H3 2749   1.991   4.880   2.621 -0.0034  0.1475  0.9547
  102phy    O33 2750   1.942   4.705   2.691 -0.2414 -0.4684 -0.4567
  102phy    H1B 2751   2.027   4.695   2.729 -0.8569 -0.3501  1.0074
  102phy    C12 2752   1.886   4.906   2.814  0.0605 -0.5055  0.1566
  102phy    O11 2753   1.928   5.042   2.819  0.1890  0.3648  0.5222
  102phy    H1A 2754   1.884   5.093   2.754  1.1454 -0.8017 -1.1157
  103phy    C35 2755   2.766   0.422   1.743  0.0751  0.2019 -0.4949
  103phy    C33 2756   2.780   0.314   1.636 -0.3529  0.0951 -0.2120
  103phy    C34 2757   2.819   0.370   1.503 -0.1927 -0.0739  0.1335
  103phy    C32 2758   2.897   0.217   1.683  0.2000 -0.2353 -0.5218
  103phy    C31 2759   2.859   0.072   1.664  0.1099 -0.0112 -0.2991
  103phy    C30 2760   2.978  -0.014   1.715  0.0823  0.0200 -0.0555
  103phy    C28 2761   2.962  -0.171   1.699  0.6321  0.2346  0.1614
  103phy    C29 2762   2.976  -0.220   1.553  0.0204 -0.6222  0.2347
  103phy    C27 2763   3.059  -0.241   1.793  0.1348 -0.1739  0.1228
  103phy    C26 2764   2.983  -0.316   1.909 -0.4444 -0.2192  0.2663
  103phy    C25 2765   3.083  -0.398   1.998 -0.0462 -0.1599 -0.1744
  103phy    C23 2766   3.026  -0.454   2.129 -0.1915  0.3593  0.2070
  103phy    C24 2767   3.054  -0.603   2.138 -0.4539 -0.1644  0.0476
  103phy    C22 2768   3.093  -0.378   2.247 -0.1686  0.4428  0.0526
  103phy    C21 2769   3.006  -0.380   2.374  0.2809 -0.2588 -0.3566
  103phy    C20 2770   3.062  -0.285   2.476  0.4544 -0.1341 -0.2028
  103phy    C18 2771   3.005  -0.277   2.626 -0.4933 -0.1168  0.3021
  103phy    O01 2772   3.019  -0.401   2.691  0.3596 -0.0934 -0.1628
  103phy    H01 2773   3.067  -0.460   2.636  0.4302 -0.4714  0.2971
  103phy    C19 2774   3.116  -0.192   2.677  0.1111  0.1615 -0.5417
  103phy    C13 2775   2.857  -0.213   2.654 -0.9129  0.5143  0.0753
  103phy     H3 2776   2.848  -0.110   2.612 -0.8439  0.1925 -0.7487
  103phy    O33 2777   2.835  -0.191   2.794 -0.4154  0.2838  0.1450
  103phy    H1B 2778   2.871  -0.261   2.844 -2.3516 -0.5697  0.4323
  103phy    C12 2779   2.737  -0.300   2.608 -0.1396  0.2330 -0.1773
  103phy    O11 2780   2.611  -0.257   2.648  0.3976  0.0243  0.1103
  103phy    H1A 2781   2.608  -0.256   2.742 -2.0698  2.5675  0.1631
  104phy    C35 2782   2.396   4.759   1.442  0.1320 -0.0067 -0.6247
  104phy    C33 2783   2.247   4.717   1.440 -0.7444 -0.1167 -0.0251
  104phy    C34 2784   2.211   4.683   1.588 -0.1216 -0.5226  0.4389
  104phy    C32 2785   2.159   4.834   1.390 -0.1252 -0.7776 -0.1782
  104phy    C31 2786   2.077   4.799   1.267 -0.3495 -0.1301  0.0751
  104phy    C30 2787   2.000   4.929   1.212  0.3964 -0.1674  0.4540
  104phy    C28 2788   1.900   4.904   1.098 -0.4330 -0.2801 -0.1845
  104phy    C29 2789   1.752   4.897   1.142 -0.0650  0.5323  0.4463
  104phy    C27 2790   1.927   5.013   0.995 -0.3911  0.1610  0.2953
  104phy    C26 2791   1.967   4.953   0.862  0.2403  0.3611  0.2869
  104phy    C25 2792   2.022   5.056   0.756  0.0244 -0.4473  0.1511
  104phy    C23 2793   2.018   5.011   0.610  0.0246 -0.1931 -0.1847
  104phy    C24 2794   2.016   5.136   0.520  0.0927  0.8685  0.2687
  104phy    C22 2795   2.132   4.911   0.577  0.1742 -0.2364  0.6900
  104phy    C21 2796   2.126   4.808   0.461  0.4025  0.6903  0.0250
  104phy    C20 2797   2.254   4.725   0.471  0.5680 -0.1171 -0.0073
  104phy    C18 2798   2.287   4.617   0.365  0.7840  0.0089  0.1955
  104phy    O01 2799   2.171   4.528   0.353  0.2416  0.3981  0.3345
  104phy    H01 2800   2.125   4.522   0.434 -0.2440 -0.4660 -0.0011
  104phy    C19 2801   2.400   4.537   0.430 -0.3508 -0.3107  0.1535
  104phy    C13 2802   2.329   4.676   0.220  0.1299  0.0333  0.2510
  104phy     H3 2803   2.245   4.744   0.189  0.1447 -0.0751 -0.0273
  104phy    O33 2804   2.427   4.776   0.223 -0.2522 -0.1823  0.1749
  104phy    H1B 2805   2.509   4.730   0.224 -0.9800 -1.6025 -1.2388
  104phy    C12 2806   2.316   4.606   0.081  0.8666 -0.6030 -0.6914
  104phy    O11 2807   2.211   4.519   0.064  0.0638 -0.2055 -0.3822
  104phy    H1A 2808   2.169   4.510   0.147  0.4332 -1.0959 -0.2858
  105phy    C35 2809   2.008   2.252   1.349  0.0206  0.2436 -0.3675
  105phy    C33 2810   1.967   2.331   1.469 -0.0759  0.2457 -0.1015
  105phy    C34 2811   2.065   2.306   1.581  0.7138  0.4050  0.4885
  105phy    C32 2812   1.956   2.480   1.446 -0.3536 -0.6547 -0.1838
  105phy    C31 2813   1.815   2.537   1.403 -0.9021 -0.0598  0.6530
  105phy    C30 2814   1.823   2.682   1.377 -0.1229 -0.4846 -0.5441
  105phy    C28 2815   1.703   2.741   1.301 -0.0655 -0.0552 -0.5952
  105phy    C29 2816   1.589   2.802   1.394 -0.4208  0.0575  0.2415
  105phy    C27 2817   1.764   2.863   1.226  0.7505 -0.2066 -0.1106
  105phy    C26 2818   1.696   2.905   1.094 -0.2744 -0.0923  0.4582
  105phy    C25 2819   1.786   3.002   1.018  0.3602  0.4379  0.4119
  105phy    C23 2820   1.718   3.077   0.897 -0.6222  0.0948 -0.2602
  105phy    C24 2821   1.648   3.205   0.953  0.0548 -0.1672 -0.1815
  105phy    C22 2822   1.828   3.148   0.810  0.1467  0.0389  0.2736
  105phy    C21 2823   1.829   3.135   0.657 -0.0334 -0.1441  0.1367
  105phy    C20 2824   1.962   3.185   0.592 -0.4607  0.2484  0.0988
  105phy    C18 2825   1.975   3.196   0.433 -0.5402  0.1851 -0.4326
  105phy    O01 2826   1.929   3.072   0.378  0.3841  0.3064  0.4691
  105phy    H01 2827   1.990   3.002   0.391 -0.2096 -0.4581 -0.6618
  105phy    C19 2828   2.130   3.219   0.409 -0.3697  0.9671  0.9216
  105phy    C13 2829   1.884   3.321   0.378 -0.2986  0.3612  0.5031
  105phy     H3 2830   1.781   3.281   0.389 -0.5339  1.3051  1.8969
  105phy    O33 2831   1.868   3.437   0.454  0.2900 -0.4954  0.0194
  105phy    H1B 2832   1.851   3.417   0.545 -0.4553  3.2003  0.8744
  105phy    C12 2833   1.838   3.331   0.221  0.3161 -0.0308 -0.2527
  105phy    O11 2834   1.882   3.449   0.156 -0.3206  0.4704 -0.1197
  105phy    H1A 2835   1.865   3.527   0.206  0.0006  1.7194 -1.8255
  106phy    C35 2836   1.876   4.885   1.664 -0.3742  0.2579  0.2455
  106phy    C33 2837   1.832   4.998   1.582 -0.0103 -0.5457  0.7185
  106phy    C34 2838   1.681   4.981   1.544  0.4726 -0.1266 -0.4878
  106phy    C32 2839   1.852   5.131   1.655 -0.3518 -0.0698 -0.2521
  106phy    C31 2840   1.980   5.198   1.618  0.0660 -0.0298  0.4107
  106phy    C30 2841   1.973   5.344   1.661 -0.0973 -0.0168 -0.2048
  106phy    C28 2842   2.115   5.412   1.660 -0.2008 -0.2278 -0.4506
  106phy    C29 2843   2.143   5.489   1.532 -0.0984  0.2385 -0.1733
  106phy    C27 2844   2.124   5.526   1.768 -0.5217  0.1930 -0.0654
  106phy    C26 2845   2.199   5.469   1.894 -0.4038 -0.2318  0.0798
  106phy    C25 2846   2.210   5.570   2.004  0.4259  0.6374 -0.5206
  106phy    C23 2847   2.287   5.536   2.130  0.4491 -0.2260  0.0701
  106phy    C24 2848   2.330   5.669   2.192  0.5378 -0.7311  0.0466
  106phy    C22 2849   2.213   5.444   2.230 -0.1136 -0.3817  0.2387
  106phy    C21 2850   2.305   5.384   2.339  0.4866 -0.2594 -0.0850
  106phy    C20 2851   2.228   5.265   2.401  0.6507 -0.4259  0.4882
  106phy    C18 2852   2.280   5.208   2.542 -0.6383 -0.3670 -0.3338
  106phy    O01 2853   2.308   5.316   2.639  0.1390  0.5797 -0.0119
  106phy    H01 2854   2.336   5.276   2.719  1.2377 -0.9102 -1.0641
  106phy    C19 2855   2.152   5.142   2.596 -0.1312  0.0669 -0.1514
  106phy    C13 2856   2.400   5.092   2.533 -0.2286 -0.1990 -0.3924
  106phy     H3 2857   2.378   5.024   2.446  0.4293  0.5101 -1.1191
  106phy    O33 2858   2.409   4.997   2.640  0.1687 -0.3608  0.0433
  106phy    H1B 2859   2.481   4.938   2.626  2.2452  1.7791  0.9967
  106phy    C12 2860   2.545   5.150   2.514  0.8091  0.2356  0.2045
  106phy    O11 2861   2.602   5.229   2.619 -0.2394 -0.0111 -0.2313
  106phy    H1A 2862   2.618   5.180   2.697  1.9842 -1.1139 -1.2716
  107phy    C35 2863   3.260   0.370   1.534  0.1293 -0.6837 -0.3022
  107phy    C33 2864   3.294   0.518   1.527 -0.1189 -0.6717 -0.2776
  107phy    C34 2865   3.418   0.510   1.442  0.3679 -0.0464  0.1134
  107phy    C32 2866   3.186   0.604   1.453  0.1135 -0.2874  0.2523
  107phy    C31 2867   3.124   0.700   1.554  0.8828  0.4504  0.3163
  107phy    C30 2868   3.003   0.783   1.502 -0.3647  0.2414  0.0816
  107phy    C28 2869   2.952   0.894   1.597  0.4710 -0.2830 -0.3990
  107phy    C29 2870   2.907   1.016   1.524  0.0816  0.4051  0.4951
  107phy    C27 2871   2.842   0.837   1.699  0.2932  0.0515  0.1063
  107phy    C26 2872   2.864   0.886   1.843  0.2584  0.3119  0.3855
  107phy    C25 2873   2.742   0.864   1.935 -0.0356  0.4630  0.2194
  107phy    C23 2874   2.767   0.894   2.083 -0.7666 -0.0032  0.2209
  107phy    C24 2875   2.725   1.035   2.117  0.1096 -0.4287  0.2967
  107phy    C22 2876   2.684   0.794   2.159 -0.3667  0.3582  0.3263
  107phy    C21 2877   2.754   0.740   2.283  0.4604  0.0605  0.1288
  107phy    C20 2878   2.651   0.669   2.374 -0.0866  0.0505  0.1420
  107phy    C18 2879   2.699   0.599   2.507  0.1156 -0.6580 -0.4297
  107phy    O01 2880   2.784   0.677   2.588  0.3323 -0.1488  0.2331
  107phy    H01 2881   2.863   0.696   2.540  0.7684  2.2079  1.7181
  107phy    C19 2882   2.566   0.621   2.579  0.0099  0.0171 -0.0859
  107phy    C13 2883   2.747   0.445   2.494 -0.1881 -0.0162  0.0909
  107phy     H3 2884   2.669   0.382   2.444  1.7867 -2.1617 -0.4707
  107phy    O33 2885   2.755   0.383   2.626 -0.5572  0.2050 -0.1771
  107phy    H1B 2886   2.692   0.314   2.634  0.2801 -0.5728 -0.0559
  107phy    C12 2887   2.881   0.416   2.423  0.0684  0.2109  0.5908
  107phy    O11 2888   2.994   0.477   2.478  0.4810  0.1229 -0.3587
  107phy    H1A 2889   2.994   0.445   2.567  0.2411 -0.6034 -0.6066
  108phy    C35 2890   4.336   4.725   1.342  0.0032 -0.1602 -0.2285
  108phy    C33 2891   4.274   4.860   1.310  0.5524 -0.6872  0.1376
  108phy    C34 2892   4.231   4.923   1.439 -0.0797  0.1060 -0.0537
  108phy    C32 2893   4.360   4.946   1.214 -0.5069  0.4572 -0.0403
  108phy    C31 2894   4.286   5.047   1.129  0.0086  0.5049 -0.6418
  108phy    C30 2895   4.387   5.146   1.071  0.2893 -0.6604  0.0771
  108phy    C28 2896   4.331   5.253   0.975 -0.3771 -0.3337 -0.1926
  108phy    C29 2897   4.310   5.386   1.049  0.6047 -0.0156  0.4853
  108phy    C27 2898   4.431   5.276   0.860 -0.2188 -0.4359  0.0174
  108phy    C26 2899   4.386   5.215   0.726 -0.0208 -0.5110  0.1465
  108phy    C25 2900   4.478   5.242   0.601  0.4654  0.1114  0.5334
  108phy    C23 2901   4.435   5.169   0.471 -0.5130 -0.3645  0.1349
  108phy    C24 2902   4.379   5.281   0.379  0.0424  0.1105  0.4284
  108phy    C22 2903   4.559   5.112   0.400 -0.1949 -0.2565  0.1375
  108phy    C21 2904   4.551   4.966   0.362  0.1722 -0.0020  0.1188
  108phy    C20 2905   4.686   4.937   0.285  0.2239  0.0271 -0.2208
  108phy    C18 2906   4.703   4.792   0.224 -0.5233  0.3358 -0.3401
  108phy    O01 2907   4.672   4.692   0.325  0.0781  0.2197 -0.5391
  108phy    H01 2908   4.581   4.699   0.344  0.0242  1.0037 -1.0358
  108phy    C19 2909   4.855   4.787   0.191 -0.2422 -0.1158 -0.1568
  108phy    C13 2910   4.619   4.769   0.089 -0.1190 -0.0578 -0.0705
  108phy     H3 2911   4.517   4.807   0.114  0.1666  0.3216  0.5538
  108phy    O33 2912   4.634   4.860  -0.021  0.8363 -0.2532 -0.0097
  108phy    H1B 2913   4.570   4.928  -0.013  0.7205 -0.5271  2.0068
  108phy    C12 2914   4.547   4.632   0.046 -0.0013 -0.1057 -0.3560
  108phy    O11 2915   4.602   4.564  -0.067  0.1886  0.0625 -0.2082
  108phy    H1A 2916   4.694   4.570  -0.050  0.2908  2.2662 -1.1701
  109phy    C35 2917   4.544   2.989   1.757  0.0473 -0.1202 -0.0395
  109phy    C33 2918   4.417   3.064   1.803 -0.0467 -0.7164 -0.2855
  109phy    C34 2919   4.312   3.083   1.692 -0.2594 -0.2563 -0.0112
  109phy    C32 2920   4.353   2.985   1.920 -0.2517 -0.4355 -0.0529
  109phy    C31 2921   4.404   3.010   2.060  0.0438 -0.0738  0.1629
  109phy    C30 2922   4.343   2.915   2.169  0.1892 -0.1269  0.1590
  109phy    C28 2923   4.384   2.935   2.312 -0.0983  0.3786 -0.6308
  109phy    C29 2924   4.259   2.909   2.400 -0.3453 -0.0214  0.2550
  109phy    C27 2925   4.511   2.845   2.340  0.2279  0.7057 -0.5261
  109phy    C26 2926   4.595   2.873   2.468  0.0203  0.3282  0.0988
  109phy    C25 2927   4.713   2.784   2.493  0.2265  0.1295  0.2547
  109phy    C23 2928   4.773   2.806   2.633  0.0444  0.1081 -0.7146
  109phy    C24 2929   4.752   2.682   2.731  0.1240  0.3236 -0.2792
  109phy    C22 2930   4.920   2.844   2.628 -0.1784 -0.1587 -0.2744
  109phy    C21 2931   4.948   2.971   2.692 -0.0439  0.0372 -0.4997
  109phy    C20 2932   5.102   2.996   2.722  0.4971  0.2189  0.1159
  109phy    C18 2933   5.146   3.126   2.794  0.4057 -0.1939  0.0251
  109phy    O01 2934   5.081   3.143   2.922  0.1267  0.0121  0.1495
  109phy    H01 2935   5.143   3.140   2.992 -1.1854  0.2328  1.3749
  109phy    C19 2936   5.288   3.092   2.837  0.1243  0.0043 -0.1971
  109phy    C13 2937   5.151   3.255   2.699  0.0573 -0.5230  0.1494
  109phy     H3 2938   5.199   3.228   2.602  2.2445 -0.4780  1.1486
  109phy    O33 2939   5.242   3.357   2.742  0.5280 -0.5895  0.0342
  109phy    H1B 2940   5.200   3.414   2.803  0.9681 -0.5864  0.3343
  109phy    C12 2941   5.008   3.324   2.678  0.2606  0.1702  0.3153
  109phy    O11 2942   4.955   3.395   2.781 -0.0771 -0.2229  0.2342
  109phy    H1A 2943   4.980   3.355   2.862  0.4281  1.5084  0.9855
  110phy    C35 2944   4.505   1.578   1.448  0.2376  0.0372  0.0689
  110phy    C33 2945   4.577   1.713   1.443 -0.1373  0.3867  0.0548
  110phy    C34 2946   4.513   1.803   1.551  0.0580 -0.1759  0.3435
  110phy    C32 2947   4.731   1.699   1.434  0.2836  0.2882  0.3901
  110phy    C31 2948   4.797   1.810   1.356  0.2527 -0.1978 -0.0456
  110phy    C30 2949   4.948   1.793   1.351  0.3336 -0.0527  0.0522
  110phy    C28 2950   5.021   1.902   1.267 -0.1768 -0.5803 -0.1828
  110phy    C29 2951   5.043   2.033   1.349  0.4669  0.1605  0.3179
  110phy    C27 2952   5.159   1.838   1.232  0.6144 -0.3470 -0.3962
  110phy    C26 2953   5.226   1.856   1.096  0.1648 -0.0429  0.2198
  110phy    C25 2954   5.364   1.789   1.096  0.0732  0.0524 -0.1584
  110phy    C23 2955   5.424   1.757   0.955  0.0275 -0.0124 -0.5972
  110phy    C24 2956   5.535   1.858   0.925  0.2212 -0.0391 -0.2141
  110phy    C22 2957   5.489   1.612   0.965  0.3979  0.4070  0.0210
  110phy    C21 2958   5.480   1.529   0.835 -0.0484 -0.5582  0.1444
  110phy    C20 2959   5.515   1.379   0.851  0.6091 -0.3557  0.4133
  110phy    C18 2960   5.487   1.287   0.725 -0.0700 -0.2674  0.5592
  110phy    O01 2961   5.343   1.293   0.703  0.0179  0.0201 -0.0732
  110phy    H01 2962   5.317   1.377   0.736 -0.3273  0.1753 -0.7323
  110phy    C19 2963   5.511   1.147   0.785  0.1097 -0.1571  0.3131
  110phy    C13 2964   5.554   1.304   0.578  0.0325  0.0003 -0.2697
  110phy     H3 2965   5.651   1.357   0.598 -0.2504  0.1592  0.7012
  110phy    O33 2966   5.608   1.194   0.503  0.4860 -0.3987  0.0210
  110phy    H1B 2967   5.578   1.114   0.542  0.3407 -0.4354 -0.1612
  110phy    C12 2968   5.509   1.420   0.479  0.4544 -0.2212  0.1012
  110phy    O11 2969   5.409   1.400   0.382 -0.1290  0.4481  0.4482
  110phy    H1A 2970   5.405   1.306   0.381  1.0742  0.3985  0.0930
  111phy    C35 2971   4.864   2.459   2.024 -0.2529  0.2827 -0.0085
  111phy    C33 2972   4.759   2.552   2.068  0.4724  0.2781 -0.4442
  111phy    C34 2973   4.814   2.665   2.152 -0.0807  0.2430 -0.2907
  111phy    C32 2974   4.685   2.600   1.941  0.0701 -0.7840 -0.2782
  111phy    C31 2975   4.534   2.567   1.949 -0.7482  0.0680 -0.2850
  111phy    C30 2976   4.461   2.583   1.814  0.1792 -0.4052 -0.3040
  111phy    C28 2977   4.308   2.554   1.809 -0.1274 -0.1036  0.1096
  111phy    C29 2978   4.251   2.651   1.709 -0.3522  0.6553 -0.2784
  111phy    C27 2979   4.275   2.413   1.773 -0.6319  0.3074 -0.0133
  111phy    C26 2980   4.208   2.338   1.882 -0.1241 -0.5477 -0.6396
  111phy    C25 2981   4.212   2.184   1.853 -0.1811 -0.4151  0.0203
  111phy    C23 2982   4.146   2.101   1.958  0.3774 -0.6669 -0.0111
  111phy    C24 2983   4.055   1.996   1.887  0.9985 -0.4232 -0.4929
  111phy    C22 2984   4.251   2.023   2.040  0.0814  0.4717 -0.1663
  111phy    C21 2985   4.203   1.958   2.174  0.0617 -0.0377 -0.1551
  111phy    C20 2986   4.312   1.876   2.237  0.0702 -0.6232  0.1525
  111phy    C18 2987   4.293   1.798   2.368  0.9120 -0.5422  0.6139
  111phy    O01 2988   4.175   1.716   2.361 -0.1806 -0.5200  0.3579
  111phy    H01 2989   4.109   1.766   2.318  2.1426  1.1568 -1.5675
  111phy    C19 2990   4.413   1.704   2.360  0.4946  0.1949 -0.3927
  111phy    C13 2991   4.291   1.890   2.500 -0.3974  0.2699  0.2400
  111phy     H3 2992   4.328   1.992   2.473  0.6652 -0.1842 -0.0549
  111phy    O33 2993   4.389   1.851   2.602 -0.3711  0.1066  0.4299
  111phy    H1B 2994   4.376   1.759   2.618 -0.1889 -0.2064 -1.0896
  111phy    C12 2995   4.158   1.923   2.574  0.4180  0.8453 -0.3711
  111phy    O11 2996   4.096   1.814   2.641  0.1791 -0.2348 -0.2389
  111phy    H1A 2997   4.147   1.795   2.718 -1.3699 -0.5827  0.7353
  112phy    C35 2998   4.569   2.409   2.410 -0.0722 -0.2023  0.1480
  112phy    C33 2999   4.444   2.401   2.321 -0.2263 -0.0567 -0.0878
  112phy    C34 3000   4.481   2.302   2.210  0.7598 -0.6264 -1.0070
  112phy    C32 3001   4.322   2.364   2.410 -0.1388  0.2286 -0.1547
  112phy    C31 3002   4.183   2.388   2.353 -0.4469  0.2043  0.7600
  112phy    C30 3003   4.078   2.301   2.419 -0.5176 -0.0211 -0.2234
  112phy    C28 3004   3.935   2.356   2.382 -0.1821  0.1901 -0.0731
  112phy    C29 3005   3.856   2.256   2.303 -0.1927 -0.1353  0.0979
  112phy    C27 3006   3.862   2.405   2.504 -0.3233  0.0575  0.1161
  112phy    C26 3007   3.885   2.549   2.551  0.0170  0.2284  0.5043
  112phy    C25 3008   3.782   2.570   2.653  0.0705  0.2390  0.3342
  112phy    C23 3009   3.776   2.715   2.712 -0.4340  0.0858  0.4372
  112phy    C24 3010   3.628   2.757   2.727  0.4139 -0.2123 -0.3243
  112phy    C22 3011   3.866   2.733   2.834 -0.0493  0.3023 -0.6737
  112phy    C21 3012   3.906   2.881   2.873 -0.2737 -0.4729  0.1477
  112phy    C20 3013   3.996   2.872   3.001 -0.2034 -0.0684 -0.4411
  112phy    C18 3014   4.064   2.994   3.074  0.3478  0.1971 -0.0357
  112phy    O01 3015   3.972   3.098   3.101 -0.4258  0.2879  0.0121
  112phy    H01 3016   4.010   3.142   3.175 -2.0353  0.7911  0.5772
  112phy    C19 3017   4.087   2.927   3.211  0.1198  0.8495 -0.4649
  112phy    C13 3018   4.199   3.054   3.002 -0.7887 -0.0085  0.4502
  112phy     H3 3019   4.271   2.969   2.984 -0.2192  0.6998 -0.7601
  112phy    O33 3020   4.277   3.137   3.091  0.0694 -0.2087 -0.7154
  112phy    H1B 3021   4.237   3.216   3.121  0.9867 -0.2905  0.8311
  112phy    C12 3022   4.188   3.133   2.866 -0.3890 -0.2130  0.1981
  112phy    O11 3023   4.124   3.259   2.882 -0.0245  0.2349 -0.4108
  112phy    H1A 3024   4.033   3.240   2.892  0.4692 -2.3477 -0.0176
  113phy    C35 3025   4.538   0.174   1.413 -0.0252 -0.2784  0.5714
  113phy    C33 3026   4.460   0.194   1.547  0.2336  0.4028 -0.1621
  113phy    C34 3027   4.561   0.251   1.641 -0.4754  0.5396 -0.0076
  113phy    C32 3028   4.332   0.282   1.544 -0.2713  0.1220  0.3628
  113phy    C31 3029   4.199   0.212   1.494  0.0394 -0.0930  0.1230
  113phy    C30 3030   4.082   0.314   1.492  0.4167  0.1355  0.3772
  113phy    C28 3031   3.951   0.257   1.429 -0.0487  0.1406 -0.6852
  113phy    C29 3032   3.832   0.296   1.512  0.4729 -0.8781  0.2217
  113phy    C27 3033   3.943   0.297   1.283 -0.1657 -0.0664  0.1227
  113phy    C26 3034   3.861   0.201   1.191  0.0375  0.2095 -0.1237
  113phy    C25 3035   3.876   0.221   1.035  0.5748 -0.5149  0.1168
  113phy    C23 3036   3.800   0.119   0.947 -0.0048 -0.4149 -0.2371
  113phy    C24 3037   3.685   0.191   0.879  0.2434  0.1300  0.7828
  113phy    C22 3038   3.889   0.061   0.835  0.1563 -0.0166 -0.2250
  113phy    C21 3039   3.918  -0.087   0.840 -0.5548 -0.5746 -0.1024
  113phy    C20 3040   4.017  -0.137   0.730 -0.3459  0.1990  0.2806
  113phy    C18 3041   4.042  -0.289   0.721  0.2925  0.4032  0.4304
  113phy    O01 3042   4.094  -0.342   0.842 -0.1250  0.2377 -0.3933
  113phy    H01 3043   4.172  -0.297   0.868  1.0736 -0.5023 -2.4216
  113phy    C19 3044   4.159  -0.297   0.621 -0.1131 -0.4912  0.5032
  113phy    C13 3045   3.914  -0.374   0.674 -0.2563  0.3343  0.1088
  113phy     H3 3046   3.846  -0.370   0.763  1.7594  0.1201  1.7200
  113phy    O33 3047   3.826  -0.314   0.576 -0.6246  0.0047 -0.3895
  113phy    H1B 3048   3.740  -0.307   0.613 -0.3634  1.9409 -0.0650
  113phy    C12 3049   3.896  -0.530   0.686 -0.1828 -0.0489 -0.5007
  113phy    O11 3050   3.917  -0.604   0.573  0.2159  0.1523  0.2042
  113phy    H1A 3051   3.837  -0.647   0.550  1.0574 -1.8052  0.6909
  114phy    C35 3052   1.061   3.097   2.269 -0.4482  0.0819 -0.0045
  114phy    C33 3053   1.021   3.102   2.119 -0.0184  0.1517 -0.4581
  114phy    C34 3054   1.113   3.016   2.033 -0.3065  0.0245 -0.1031
  114phy    C32 3055   0.873   3.076   2.097 -0.8237 -0.0931 -0.6649
  114phy    C31 3056   0.804   3.178   2.005 -0.2997 -0.7223 -0.0369
  114phy    C30 3057   0.653   3.148   1.991 -0.0193 -0.1433  0.1454
  114phy    C28 3058   0.575   3.225   1.874 -0.1968  0.7599 -0.2597
  114phy    C29 3059   0.577   3.145   1.744  0.0981  0.3843  0.2630
  114phy    C27 3060   0.422   3.230   1.898 -0.4097  0.0186 -0.5739
  114phy    C26 3061   0.376   3.344   1.991 -0.0046 -0.3763 -0.1733
  114phy    C25 3062   0.233   3.315   2.046 -0.0989 -0.9232  0.1799
  114phy    C23 3063   0.161   3.440   2.100  0.5937  0.5747  0.2763
  114phy    C24 3064   0.026   3.461   2.036  0.3756 -0.2217  0.3535
  114phy    C22 3065   0.160   3.444   2.254 -0.2584  0.0373 -0.3030
  114phy    C21 3066   0.183   3.589   2.300  0.3105  0.1859  0.1730
  114phy    C20 3067   0.199   3.592   2.454  0.0792  0.5047 -0.0406
  114phy    C18 3068   0.187   3.730   2.525  0.3997  0.0883 -0.4640
  114phy    O01 3069   0.069   3.798   2.475  0.0305 -0.3657  0.6401
  114phy    H01 3070   0.006   3.730   2.460 -0.0641  0.1774 -1.7195
  114phy    C19 3071   0.164   3.695   2.673 -0.4372 -0.0218  0.1806
  114phy    C13 3072   0.316   3.826   2.492  0.0648  0.4363  0.2223
  114phy     H3 3073   0.327   3.841   2.382  0.9409  0.6240  0.3285
  114phy    O33 3074   0.435   3.764   2.522  0.2944  0.1601 -0.2477
  114phy    H1B 3075   0.439   3.682   2.477 -1.0369  0.6842 -1.4287
  114phy    C12 3076   0.321   3.973   2.550  0.4735 -0.0066 -0.4374
  114phy    O11 3077   0.351   3.981   2.692 -0.8353 -0.5890  0.0056
  114phy    H1A 3078   0.443   3.966   2.703 -0.0435  2.2406 -1.6899
  115phy    C35 3079   4.274   1.383   0.257  0.5178  0.3551 -0.6808
  115phy    C33 3080   4.203   1.491   0.337  0.3561 -0.6514 -0.2245
  115phy    C34 3081   4.081   1.421   0.406  0.2344 -0.0930  0.2801
  115phy    C32 3082   4.297   1.554   0.442  0.1249  0.0020  0.1295
  115phy    C31 3083   4.270   1.703   0.466 -0.1525  0.0661  0.3769
  115phy    C30 3084   4.384   1.753   0.552  0.0600  0.1762  0.0125
  115phy    C28 3085   4.355   1.888   0.624 -0.0744 -0.2600  0.2473
  115phy    C29 3086   4.288   1.865   0.760 -0.2790 -0.5987 -0.2972
  115phy    C27 3087   4.490   1.966   0.652  0.1629  0.4947  0.0208
  115phy    C26 3088   4.489   2.116   0.630  0.1416 -0.2530 -0.1414
  115phy    C25 3089   4.632   2.174   0.653 -0.1566  0.2231 -0.4841
  115phy    C23 3090   4.649   2.321   0.600 -0.1919  0.4069  0.4472
  115phy    C24 3091   4.635   2.426   0.711 -0.0455 -0.2295 -0.1526
  115phy    C22 3092   4.786   2.347   0.528 -0.2871 -0.4021 -0.1656
  115phy    C21 3093   4.773   2.323   0.376 -0.2148  0.5181  0.0997
  115phy    C20 3094   4.902   2.389   0.314 -0.3290 -0.2296 -0.0263
  115phy    C18 3095   4.912   2.402   0.158 -0.0437  0.2564 -0.0329
  115phy    O01 3096   4.910   2.267   0.106 -0.1619  0.3228  0.0979
  115phy    H01 3097   4.844   2.249   0.041  0.2460 -0.0910 -0.2090
  115phy    C19 3098   5.054   2.457   0.140  0.2223 -0.1866 -0.2827
  115phy    C13 3099   4.802   2.498   0.091 -0.0178 -0.1821  0.0860
  115phy     H3 3100   4.708   2.472   0.147  0.3503  0.3390  0.9675
  115phy    O33 3101   4.798   2.638   0.126 -0.0814 -0.0606 -0.5767
  115phy    H1B 3102   4.786   2.646   0.218 -0.3690  0.4230 -0.6517
  115phy    C12 3103   4.722   2.457  -0.039  0.4334  0.1134  0.3242
  115phy    O11 3104   4.736   2.321  -0.082  0.0210  0.1949 -0.1490
  115phy    H1A 3105   4.713   2.309  -0.172  0.8764 -2.6873 -0.0767
  116phy    C35 3106   3.706   4.632   1.044  0.1195  0.3162  0.0322
  116phy    C33 3107   3.783   4.723   1.139  0.4735 -0.3732  0.0490
  116phy    C34 3108   3.702   4.845   1.171 -0.1100  0.6665 -0.2428
  116phy    C32 3109   3.815   4.644   1.265 -0.0108  0.3199 -0.3551
  116phy    C31 3110   3.942   4.565   1.273 -0.1136 -0.1500 -0.0391
  116phy    C30 3111   3.940   4.486   1.400 -0.7790 -0.3811  0.5573
  116phy    C28 3112   4.072   4.403   1.434  0.7343  0.4253 -0.1392
  116phy    C29 3113   4.094   4.382   1.583  0.1823 -0.3099  0.3100
  116phy    C27 3114   4.084   4.275   1.355  0.2643  0.1398  0.5951
  116phy    C26 3115   4.198   4.255   1.257  0.0673  0.1277 -0.4594
  116phy    C25 3116   4.186   4.117   1.193  0.3462  0.1582  0.7815
  116phy    C23 3117   4.306   4.071   1.111 -0.0530  0.1374  0.4705
  116phy    C24 3118   4.344   3.924   1.143 -0.4982 -0.1482  0.0165
  116phy    C22 3119   4.270   4.092   0.958 -0.2838  0.1666 -0.0152
  116phy    C21 3120   4.399   4.100   0.873  0.0607 -0.1582 -0.1980
  116phy    C20 3121   4.366   4.111   0.722 -0.5109  0.7332  0.3333
  116phy    C18 3122   4.461   4.052   0.608  0.0014  0.5269  0.0736
  116phy    O01 3123   4.594   4.086   0.634 -0.1298 -0.3465  0.2977
  116phy    H01 3124   4.588   4.174   0.666 -0.1938  0.1409 -0.9734
  116phy    C19 3125   4.427   4.121   0.472 -0.1324  0.0611 -0.1294
  116phy    C13 3126   4.460   3.895   0.588  0.1162  0.5407  0.0504
  116phy     H3 3127   4.383   3.861   0.662 -1.3522  0.2671 -1.5375
  116phy    O33 3128   4.405   3.825   0.477 -0.0616 -0.0227 -0.1259
  116phy    H1B 3129   4.461   3.830   0.402  1.0980 -1.9319  0.5242
  116phy    C12 3130   4.564   3.797   0.660 -0.1512  0.1026  0.0778
  116phy    O11 3131   4.689   3.767   0.597 -0.1619  0.4667  0.0708
  116phy    H1A 3132   4.669   3.755   0.506 -1.5945 -0.4893  0.4632
  117phy    C35 3133   2.752   4.981   2.202  0.0813  0.0076 -0.2567
  117phy    C33 3134   2.871   5.068   2.167 -0.3350 -0.3483  0.1553
  117phy    C34 3135   2.824   5.184   2.086  0.2116  0.4005 -0.0738
  117phy    C32 3136   2.951   5.112   2.294  0.0824 -0.3261  0.1013
  117phy    C31 3137   3.087   5.182   2.278 -0.1279  0.2551  0.2636
  117phy    C30 3138   3.156   5.190   2.410  0.0407 -0.1548  0.1037
  117phy    C28 3139   3.300   5.251   2.385  0.2433 -0.2263  0.6627
  117phy    C29 3140   3.292   5.407   2.421  0.0030  0.2580 -0.3921
  117phy    C27 3141   3.413   5.196   2.471  0.4279  0.0198  0.5956
  117phy    C26 3142   3.490   5.080   2.399 -0.0629  0.0539  0.0185
  117phy    C25 3143   3.624   5.035   2.466  0.1342 -0.0977  0.4612
  117phy    C23 3144   3.704   4.928   2.381  0.5254 -0.3341  0.4648
  117phy    C24 3145   3.777   4.994   2.266 -0.1973 -0.3543  0.0297
  117phy    C22 3146   3.810   4.864   2.476  0.2772  0.4122  0.3891
  117phy    C21 3147   3.772   4.728   2.537  0.4608  0.0321  0.1041
  117phy    C20 3148   3.888   4.673   2.621 -0.2914  0.3283  0.0411
  117phy    C18 3149   3.895   4.544   2.710  0.2877  0.6640  0.1660
  117phy    O01 3150   3.862   4.439   2.624  0.1587 -0.0027  0.0677
  117phy    H01 3151   3.902   4.360   2.654  0.5148  0.7582  1.6885
  117phy    C19 3152   4.046   4.541   2.739 -0.1728 -0.0462  0.1384
  117phy    C13 3153   3.795   4.542   2.839  0.1299  0.0347 -0.1236
  117phy     H3 3154   3.694   4.572   2.803  0.3550 -1.1339 -1.8687
  117phy    O33 3155   3.819   4.641   2.941 -0.3124 -0.4916  0.1724
  117phy    H1B 3156   3.737   4.666   2.980  0.6615  2.7893  0.4556
  117phy    C12 3157   3.764   4.407   2.912 -0.4799  0.3662 -0.4605
  117phy    O11 3158   3.719   4.305   2.824  1.0134 -0.9720  0.0501
  117phy    H1A 3159   3.655   4.349   2.771  1.2160 -0.4327  0.2418
  118phy    C35 3160   0.114   3.296   1.321  0.2317  0.0148 -0.5642
  118phy    C33 3161   0.200   3.321   1.442  0.2055  0.1811  0.3817
  118phy    C34 3162   0.346   3.290   1.414 -0.2873 -0.3573 -0.4497
  118phy    C32 3163   0.181   3.468   1.485 -0.3751  0.1770  0.0549
  118phy    C31 3164   0.212   3.511   1.628  0.0004 -0.0826 -0.2046
  118phy    C30 3165   0.216   3.660   1.649  0.0872  0.2758 -0.0477
  118phy    C28 3166   0.279   3.714   1.778 -0.1925  0.6629 -0.0535
  118phy    C29 3167   0.425   3.761   1.765 -0.6951 -0.4165  0.2545
  118phy    C27 3168   0.199   3.839   1.813 -0.1980 -0.2488 -0.2233
  118phy    C26 3169   0.187   3.875   1.963  0.2275  0.1103 -0.2656
  118phy    C25 3170   0.119   4.012   1.984  0.3803 -0.5256  0.6265
  118phy    C23 3171   0.120   4.073   2.128 -0.9680 -1.3680 -0.1155
  118phy    C24 3172   0.213   4.198   2.135 -0.3500  0.6585  0.5817
  118phy    C22 3173  -0.021   4.108   2.172  0.0387 -0.0703 -0.1223
  118phy    C21 3174  -0.044   4.024   2.295 -0.2745 -0.2767  0.5665
  118phy    C20 3175  -0.186   4.049   2.358  0.3964  0.1364  0.1561
  118phy    C18 3176  -0.230   3.967   2.488 -0.3673 -0.2200 -0.0195
  118phy    O01 3177  -0.119   3.935   2.576 -0.4257 -0.1793 -0.0473
  118phy    H01 3178  -0.056   3.884   2.529 -0.4303  1.5668 -2.1274
  118phy    C19 3179  -0.309   4.079   2.561 -0.0551 -0.5692  0.0440
  118phy    C13 3180  -0.313   3.829   2.456 -0.0374  0.2423 -0.4851
  118phy     H3 3181  -0.401   3.857   2.394  1.0515  2.3709 -1.1855
  118phy    O33 3182  -0.375   3.780   2.574  0.7216 -0.4733  0.3312
  118phy    H1B 3183  -0.313   3.757   2.640  0.0888 -0.8311  0.8085
  118phy    C12 3184  -0.239   3.708   2.388 -0.1636  0.1559  0.6222
  118phy    O11 3185  -0.136   3.641   2.462  0.3742  0.3055  0.1054
  118phy    H1A 3186  -0.175   3.602   2.537 -1.1197 -2.2664 -1.8364
  119phy    C35 3187   4.481   3.612   2.055  0.4050  0.5291  0.2370
  119phy    C33 3188   4.366   3.518   2.023 -0.0380  0.2450  0.2409
  119phy    C34 3189   4.406   3.435   1.905  0.1126 -0.0347 -0.2566
  119phy    C32 3190   4.331   3.438   2.151 -0.3494 -0.0380  0.3965
  119phy    C31 3191   4.184   3.404   2.171  0.0615  0.0560  0.2193
  119phy    C30 3192   4.169   3.309   2.286  0.2859 -0.0720  0.5257
  119phy    C28 3193   4.032   3.310   2.356  0.6221 -0.8136 -0.6926
  119phy    C29 3194   3.984   3.166   2.351  0.0186  0.0644  0.4383
  119phy    C27 3195   4.034   3.346   2.508  0.5864 -0.2633 -0.7378
  119phy    C26 3196   4.008   3.496   2.537  0.1420  0.3710 -0.2191
  119phy    C25 3197   3.995   3.532   2.684  0.4782  0.5385  0.0514
  119phy    C23 3198   3.973   3.680   2.720 -0.2219  0.0013 -0.0819
  119phy    C24 3199   3.825   3.729   2.719 -0.1121  0.3177  0.1621
  119phy    C22 3200   4.042   3.712   2.854  0.1567 -0.2849  0.0884
  119phy    C21 3201   4.145   3.829   2.847 -0.6681 -0.1172  0.1987
  119phy    C20 3202   4.217   3.840   2.980  0.0612 -0.1781 -0.5162
  119phy    C18 3203   4.356   3.916   2.975 -0.1137  0.5572 -0.0429
  119phy    O01 3204   4.362   4.039   2.904  0.1460  0.0508  0.7316
  119phy    H01 3205   4.449   4.054   2.873 -0.4736  1.5991 -0.4160
  119phy    C19 3206   4.366   3.955   3.124 -0.0096  0.2078 -0.3174
  119phy    C13 3207   4.469   3.817   2.913 -0.3263  0.0451  0.1848
  119phy     H3 3208   4.438   3.789   2.809 -1.0383  0.5658  0.2505
  119phy    O33 3209   4.471   3.694   2.983 -0.0820 -0.3901  0.2725
  119phy    H1B 3210   4.387   3.657   2.965 -0.6054  0.7870  0.2006
  119phy    C12 3211   4.609   3.882   2.889 -0.4043  0.3355  0.4240
  119phy    O11 3212   4.614   4.017   2.861 -0.1918  0.2260 -0.0983
  119phy    H1A 3213   4.692   4.051   2.901 -0.0360 -0.6779  0.3774
  120phy    C35 3214   3.828   3.609   1.661  0.2418 -0.0158 -0.6477
  120phy    C33 3215   3.965   3.549   1.642 -0.4759 -0.1790  0.0850
  120phy    C34 3216   4.046   3.589   1.763 -0.1019  0.3328 -0.2319
  120phy    C32 3217   3.957   3.394   1.616 -0.4465  0.2769  0.0445
  120phy    C31 3218   4.009   3.357   1.472  0.3771  0.0916  0.0055
  120phy    C30 3219   4.032   3.210   1.449 -0.2975  0.2325 -0.2414
  120phy    C28 3220   4.083   3.169   1.308  0.3906 -0.0588  0.1520
  120phy    C29 3221   4.222   3.106   1.321 -0.2403  0.5787  0.7259
  120phy    C27 3222   3.973   3.078   1.246 -0.1005  0.0391  0.5955
  120phy    C26 3223   3.956   3.089   1.093  0.2759  0.4155 -0.0613
  120phy    C25 3224   3.866   2.974   1.048  0.3045  0.2383 -0.1060
  120phy    C23 3225   3.824   2.961   0.899 -0.6285 -0.1152 -0.1906
  120phy    C24 3226   3.850   2.818   0.861 -0.3893 -0.0545 -0.1717
  120phy    C22 3227   3.678   3.005   0.885  0.0676  0.3883  0.1567
  120phy    C21 3228   3.625   3.026   0.743 -0.1232  0.3179  0.1709
  120phy    C20 3229   3.472   3.054   0.759 -0.4914  0.5616  0.8539
  120phy    C18 3230   3.384   3.065   0.627  0.0055  0.2546 -0.5316
  120phy    O01 3231   3.440   3.162   0.538 -0.1981  0.1923 -0.4575
  120phy    H01 3232   3.372   3.209   0.496  0.2942  0.1964 -1.2774
  120phy    C19 3233   3.254   3.136   0.678  0.0620  0.2600 -0.2886
  120phy    C13 3234   3.364   2.926   0.546  0.1782 -0.1730 -0.0401
  120phy     H3 3235   3.378   2.841   0.617 -0.5079 -1.1231 -1.0143
  120phy    O33 3236   3.231   2.886   0.497 -0.2748  0.4829  0.8048
  120phy    H1B 3237   3.221   2.794   0.508  0.3788  0.3846  0.6170
  120phy    C12 3238   3.480   2.862   0.463  0.1207 -0.6321  0.0542
  120phy    O11 3239   3.493   2.900   0.329  0.0658  0.2444  0.0499
  120phy    H1A 3240   3.410   2.937   0.305 -0.2227 -0.8237 -0.6576
  121phy    C35 3241   4.692   2.286   1.469  0.0814 -0.5479 -0.2396
  121phy    C33 3242   4.689   2.228   1.611 -0.1175  0.2602 -0.5249
  121phy    C34 3243   4.547   2.206   1.660  0.2523 -0.1970 -0.1018
  121phy    C32 3244   4.782   2.102   1.610  0.3851  0.0152  0.1101
  121phy    C31 3245   4.849   2.057   1.739  0.0626  0.1164  0.7680
  121phy    C30 3246   4.937   1.931   1.713  0.2325 -0.1707  0.4757
  121phy    C28 3247   5.022   1.883   1.826  0.0889 -0.3397  0.0116
  121phy    C29 3248   5.018   1.731   1.832  0.0608 -0.6706  0.2293
  121phy    C27 3249   5.159   1.953   1.848 -0.0651 -0.1570  0.5044
  121phy    C26 3250   5.202   1.970   1.994 -0.0628 -0.1382 -0.1505
  121phy    C25 3251   5.332   2.052   2.021  0.0717 -0.0546 -0.1195
  121phy    C23 3252   5.366   2.075   2.167 -0.0244 -0.0289  0.1048
  121phy    C24 3253   5.516   2.086   2.182  0.1132  0.3247  0.2346
  121phy    C22 3254   5.298   2.212   2.212 -0.1568  0.1613  0.3822
  121phy    C21 3255   5.277   2.227   2.366  0.5024 -0.5008  0.2737
  121phy    C20 3256   5.222   2.366   2.405  0.1216 -0.1277 -0.4344
  121phy    C18 3257   5.162   2.408   2.549  0.5952  0.2592  0.3173
  121phy    O01 3258   5.264   2.423   2.650 -0.3706 -0.2657  0.0756
  121phy    H01 3259   5.285   2.339   2.687  1.7519  1.2210  2.6638
  121phy    C19 3260   5.123   2.554   2.504 -0.0742 -0.2342 -0.0537
  121phy    C13 3261   5.032   2.323   2.602  0.1893 -0.1939  0.1686
  121phy     H3 3262   4.965   2.303   2.514  2.5205  0.8270 -1.9420
  121phy    O33 3263   4.945   2.400   2.688 -0.0611 -0.3339  0.1175
  121phy    H1B 3264   4.874   2.355   2.729 -0.5400 -0.0195 -0.3652
  121phy    C12 3265   5.061   2.187   2.681  0.2660  0.4443  0.4368
  121phy    O11 3266   4.953   2.109   2.734 -0.4366 -0.1776 -0.2648
  121phy    H1A 3267   4.987   2.029   2.770 -0.6519  0.5786  1.7551
  122phy    C35 3268   1.606   4.021   1.657 -0.1772 -0.2262 -0.0109
  122phy    C33 3269   1.489   4.092   1.591 -0.2581 -0.0959 -0.4678
  122phy    C34 3270   1.523   4.107   1.441  0.2094  0.0687 -0.0771
  122phy    C32 3271   1.356   4.019   1.608 -0.9795  0.0120  0.3686
  122phy    C31 3272   1.252   4.102   1.685  0.4432  0.0120 -0.3977
  122phy    C30 3273   1.124   4.020   1.716  0.2920 -0.1341 -0.0633
  122phy    C28 3274   1.003   4.088   1.785  0.0772  0.1693  0.1366
  122phy    C29 3275   0.933   4.177   1.682  0.6174  0.0641 -0.4946
  122phy    C27 3276   0.904   3.974   1.820  0.6359  0.0091 -0.1475
  122phy    C26 3277   0.847   3.963   1.963 -0.3485 -0.1759  0.1352
  122phy    C25 3278   0.777   3.830   1.993  0.2108  0.2711  0.4208
  122phy    C23 3279   0.698   3.817   2.128 -0.1653 -0.6765  0.1785
  122phy    C24 3280   0.561   3.876   2.122  0.2040 -0.2475  0.3990
  122phy    C22 3281   0.667   3.671   2.159  0.1279  0.2227 -0.1359
  122phy    C21 3282   0.669   3.631   2.306  0.0098 -0.1565  0.0505
  122phy    C20 3283   0.639   3.478   2.330  0.5139 -0.1301 -0.3883
  122phy    C18 3284   0.614   3.431   2.482  0.1385  0.5162  0.4164
  122phy    O01 3285   0.520   3.529   2.538 -0.1825  0.0623  0.1783
  122phy    H01 3286   0.498   3.507   2.626 -1.0852 -0.2030 -0.1034
  122phy    C19 3287   0.524   3.303   2.466  0.4469  0.0495 -0.3704
  122phy    C13 3288   0.744   3.404   2.581  0.0961  0.2141  0.8438
  122phy     H3 3289   0.813   3.328   2.535 -0.1257  0.3632  0.2633
  122phy    O33 3290   0.707   3.338   2.707  0.4068 -0.4158 -0.1696
  122phy    H1B 3291   0.613   3.336   2.717  0.3098  0.4098 -0.6998
  122phy    C12 3292   0.833   3.528   2.620 -0.0627  0.0272  0.6578
  122phy    O11 3293   0.780   3.620   2.707  0.4808 -0.1504 -0.1545
  122phy    H1A 3294   0.848   3.677   2.736 -0.0359  0.2563  0.2848
  123phy    C35 3295   3.276   3.716   1.060  0.4485 -0.2514  0.0196
  123phy    C33 3296   3.265   3.810   1.181 -0.2987  0.0893 -0.0915
  123phy    C34 3297   3.219   3.725   1.299  0.0524  0.3467 -0.2329
  123phy    C32 3298   3.398   3.877   1.214  0.0030 -0.3813 -0.0723
  123phy    C31 3299   3.412   4.015   1.154 -0.5263 -0.2189 -0.9531
  123phy    C30 3300   3.548   4.079   1.186 -0.0001 -0.1995  0.5130
  123phy    C28 3301   3.565   4.217   1.117  0.3863 -0.6266 -0.1149
  123phy    C29 3302   3.555   4.327   1.226 -0.4451 -0.1399 -0.1791
  123phy    C27 3303   3.710   4.236   1.064 -0.0995  0.1728 -0.2002
  123phy    C26 3304   3.726   4.170   0.924  0.0147  0.1239 -0.1064
  123phy    C25 3305   3.874   4.141   0.889  0.0213 -0.2712  0.0098
  123phy    C23 3306   3.896   4.081   0.745  0.3221  0.2924  0.2692
  123phy    C24 3307   4.020   4.139   0.684 -0.2669 -0.6900 -0.3010
  123phy    C22 3308   3.918   3.927   0.735  0.3229 -0.3066 -0.0138
  123phy    C21 3309   3.790   3.847   0.753 -0.1525 -0.1867  0.0575
  123phy    C20 3310   3.800   3.694   0.768  0.2112  0.0944 -0.1359
  123phy    C18 3311   3.673   3.600   0.777 -0.3544  0.4468  0.3648
  123phy    O01 3312   3.594   3.642   0.888  0.1194 -0.1558  0.4383
  123phy    H01 3313   3.646   3.692   0.948  0.1318 -0.0034  0.3010
  123phy    C19 3314   3.719   3.459   0.813 -0.1148 -0.0777  0.2422
  123phy    C13 3315   3.581   3.603   0.647  0.0650 -0.2899 -0.3679
  123phy     H3 3316   3.558   3.712   0.634 -2.1032 -0.5274  0.9522
  123phy    O33 3317   3.651   3.577   0.522  0.0246 -0.3636 -0.1170
  123phy    H1B 3318   3.662   3.485   0.510 -0.0257 -0.3507 -0.2695
  123phy    C12 3319   3.422   3.573   0.634 -0.2406 -0.2279  0.2089
  123phy    O11 3320   3.353   3.630   0.741  0.0675 -0.4718 -0.3355
  123phy    H1A 3321   3.413   3.616   0.812 -0.6964  1.0937  0.6837
  124phy    C35 3322   3.949   0.825   1.761 -0.5068  0.2404 -0.1211
  124phy    C33 3323   3.991   0.698   1.689 -0.2886 -0.4133 -0.0140
  124phy    C34 3324   4.041   0.734   1.553  0.3286  0.0188 -0.0828
  124phy    C32 3325   4.105   0.629   1.758 -0.1888  0.3954  0.1801
  124phy    C31 3326   4.075   0.491   1.815 -0.2058 -0.2780 -0.2534
  124phy    C30 3327   4.186   0.435   1.905 -0.0281  0.5744 -0.0488
  124phy    C28 3328   4.164   0.306   1.987  0.4205  0.4207 -0.2575
  124phy    C29 3329   4.202   0.182   1.913  0.0222  0.2832 -0.1425
  124phy    C27 3330   4.227   0.311   2.128  0.2055  0.2832 -0.1375
  124phy    C26 3331   4.162   0.231   2.245 -0.0046 -0.4148  0.5466
  124phy    C25 3332   4.223   0.273   2.380 -0.1646 -0.0867 -0.1104
  124phy    C23 3333   4.186   0.191   2.503 -0.5065 -0.1390 -0.5358
  124phy    C24 3334   4.318   0.165   2.578  0.2657  0.0364  0.0227
  124phy    C22 3335   4.079   0.265   2.584  0.3535 -0.0197 -0.2602
  124phy    C21 3336   4.015   0.185   2.695  0.3246 -0.0588 -0.1110
  124phy    C20 3337   3.928   0.270   2.791 -0.1324  0.2504 -0.0452
  124phy    C18 3338   3.847   0.206   2.917 -0.1626  0.4784 -0.1413
  124phy    O01 3339   3.932   0.113   2.973 -0.0027  0.5741 -0.2519
  124phy    H01 3340   3.896   0.068   3.048  1.7981 -1.2494 -0.3776
  124phy    C19 3341   3.844   0.323   3.013 -0.2800 -0.3422 -0.1562
  124phy    C13 3342   3.703   0.146   2.882 -0.0460  0.3372 -0.6280
  124phy     H3 3343   3.651   0.215   2.812 -0.6435  0.7611  0.2128
  124phy    O33 3344   3.603   0.149   2.986 -0.1111  0.6138  0.3457
  124phy    H1B 3345   3.543   0.077   2.984  1.9626 -1.2209 -1.1120
  124phy    C12 3346   3.703  -0.002   2.825  0.0632  0.0411  0.2156
  124phy    O11 3347   3.700  -0.106   2.918 -0.0050 -0.4292  0.7558
  124phy    H1A 3348   3.780  -0.093   2.966  0.2769  0.0979  0.1593
  125phy    C35 3349   3.300   0.109   1.963  0.5674 -0.2324 -0.4055
  125phy    C33 3350   3.442   0.091   1.903 -0.0381  0.0569  0.0868
  125phy    C34 3351   3.426   0.078   1.752 -0.0114  0.1752 -0.4768
  125phy    C32 3352   3.530   0.214   1.929  0.1023  0.2855  0.0480
  125phy    C31 3353   3.599   0.237   2.066 -0.2513  0.3349  0.3320
  125phy    C30 3354   3.621   0.391   2.096 -0.4957 -0.1315 -0.2590
  125phy    C28 3355   3.725   0.407   2.207 -0.0752  0.0227  0.4988
  125phy    C29 3356   3.844   0.494   2.160  0.1256 -0.1544  0.0089
  125phy    C27 3357   3.654   0.477   2.324  0.1787 -0.0640  0.5396
  125phy    C26 3358   3.712   0.474   2.467 -0.2609 -0.3275 -0.6941
  125phy    C25 3359   3.629   0.549   2.574 -0.2638 -0.2201 -0.7294
  125phy    C23 3360   3.654   0.525   2.724  0.3639 -0.3502 -0.0865
  125phy    C24 3361   3.751   0.627   2.773 -0.2957 -0.3779 -0.0736
  125phy    C22 3362   3.523   0.553   2.807 -0.0117 -0.4179  0.4916
  125phy    C21 3363   3.434   0.432   2.832 -0.1031  0.7239  0.0904
  125phy    C20 3364   3.302   0.481   2.891 -0.2744  0.1983 -0.5619
  125phy    C18 3365   3.190   0.383   2.935 -0.0317  0.1160 -0.0633
  125phy    O01 3366   3.260   0.272   3.001  0.0578 -0.2467 -0.2682
  125phy    H01 3367   3.328   0.305   3.057  0.3173  0.4988 -1.0155
  125phy    C19 3368   3.112   0.457   3.046  0.0976  0.1502  0.1239
  125phy    C13 3369   3.106   0.336   2.807  0.3063  0.1344  0.3337
  125phy     H3 3370   3.177   0.311   2.724 -0.4488 -0.4869 -0.1365
  125phy    O33 3371   3.034   0.444   2.752  0.1295  0.2651  0.2632
  125phy    H1B 3372   2.955   0.462   2.799  0.4165 -0.0026  0.8636
  125phy    C12 3373   3.029   0.201   2.813 -0.1724  0.1358 -0.3549
  125phy    O11 3374   2.922   0.181   2.897  0.0164 -0.3378 -0.5727
  125phy    H1A 3375   2.954   0.187   2.985  0.4095 -0.0050 -0.7357
  126phy    C35 3376   1.402   0.120   1.757 -0.2297 -0.1884 -0.2562
  126phy    C33 3377   1.496   0.074   1.874  0.7629  0.0109  0.2859
  126phy    C34 3378   1.487   0.164   1.995  0.1680  0.7469  0.1064
  126phy    C32 3379   1.468  -0.072   1.895  0.0766  0.0805 -0.0989
  126phy    C31 3380   1.574  -0.171   1.941 -0.2101  0.5791 -0.3850
  126phy    C30 3381   1.524  -0.315   1.959  0.4852 -0.0378  0.1391
  126phy    C28 3382   1.617  -0.410   2.024 -0.3293  0.7974 -0.3945
  126phy    C29 3383   1.534  -0.496   2.118  0.7337 -0.3117 -0.2322
  126phy    C27 3384   1.700  -0.489   1.918  0.1278 -0.1294  0.3310
  126phy    C26 3385   1.825  -0.560   1.968 -0.4113 -0.1812  0.4372
  126phy    C25 3386   1.923  -0.585   1.850  0.1188  0.2756  0.0425
  126phy    C23 3387   2.059  -0.637   1.888 -0.7501 -0.0121  0.2206
  126phy    C24 3388   2.113  -0.710   1.764  0.2869  0.4132 -0.4089
  126phy    C22 3389   2.162  -0.524   1.928  0.3518 -0.2419 -0.4251
  126phy    C21 3390   2.221  -0.544   2.069 -0.0753  0.1266 -0.0184
  126phy    C20 3391   2.272  -0.418   2.135  0.6903 -0.2017  0.2619
  126phy    C18 3392   2.339  -0.434   2.279  0.1875 -0.0717  0.0381
  126phy    O01 3393   2.424  -0.553   2.289  0.4864 -0.0942  0.2039
  126phy    H01 3394   2.387  -0.635   2.262 -0.6807 -0.0442  1.5434
  126phy    C19 3395   2.437  -0.313   2.272 -0.0750  0.5791 -0.1037
  126phy    C13 3396   2.246  -0.426   2.411  0.3532 -0.3375  0.0776
  126phy     H3 3397   2.196  -0.326   2.414  0.0531 -0.4238 -1.3698
  126phy    O33 3398   2.329  -0.421   2.528 -0.4252 -0.3465  0.2607
  126phy    H1B 3399   2.401  -0.479   2.514 -0.7735 -1.2341  1.9259
  126phy    C12 3400   2.134  -0.532   2.436  0.0767  0.4759  0.0939
  126phy    O11 3401   2.186  -0.662   2.448 -0.0030  0.2490  0.1447
  126phy    H1A 3402   2.271  -0.655   2.487 -0.6525  0.4323  1.5877
  127phy    C35 3403   3.828   5.001   1.722  0.5078  0.0917  0.4760
  127phy    C33 3404   3.829   4.854   1.676  0.2233 -0.6745 -0.0585
  127phy    C34 3405   3.951   4.781   1.731  0.0746 -0.5065 -0.3478
  127phy    C32 3406   3.691   4.795   1.711 -0.0032  0.2050 -0.6991
  127phy    C31 3407   3.634   4.693   1.612 -0.2591 -0.4578 -0.2530
  127phy    C30 3408   3.485   4.679   1.641 -0.6850 -0.3283  0.3330
  127phy    C28 3409   3.386   4.604   1.549 -0.1237  0.0706  0.3507
  127phy    C29 3410   3.274   4.538   1.627  0.3934 -0.6218 -0.1335
  127phy    C27 3411   3.333   4.686   1.427 -0.2511  0.2642 -0.4008
  127phy    C26 3412   3.333   4.613   1.295  0.1171 -0.4638  0.6358
  127phy    C25 3413   3.283   4.703   1.183 -0.1724 -0.0222  0.3143
  127phy    C23 3414   3.268   4.650   1.042  0.4658 -0.1622 -0.1223
  127phy    C24 3415   3.126   4.592   1.010  0.3853 -0.4490 -0.1380
  127phy    C22 3416   3.316   4.763   0.951  0.2714  0.0240 -0.2511
  127phy    C21 3417   3.366   4.725   0.806 -0.2032  0.1859 -0.2612
  127phy    C20 3418   3.417   4.853   0.735  0.1383  0.1945 -0.2547
  127phy    C18 3419   3.472   4.847   0.586  0.1846 -0.0945 -0.2003
  127phy    O01 3420   3.567   4.741   0.578  0.4585 -0.3966  0.0248
  127phy    H01 3421   3.532   4.690   0.508  0.6645  0.4167 -0.6989
  127phy    C19 3422   3.548   4.980   0.559  0.2849  0.1308 -0.0049
  127phy    C13 3423   3.359   4.821   0.473  0.0309  0.8215  0.3410
  127phy     H3 3424   3.278   4.763   0.526  0.3985  1.2358  1.3833
  127phy    O33 3425   3.275   4.928   0.432  0.4563  0.0655 -0.5382
  127phy    H1B 3426   3.322   4.982   0.370  1.5914 -0.2727  0.0137
  127phy    C12 3427   3.358   4.712   0.359  0.0310  0.3639 -0.9902
  127phy    O11 3428   3.445   4.605   0.379 -0.5000  0.5009 -0.4937
  127phy    H1A 3429   3.425   4.540   0.315 -0.0366 -0.9931  0.8099
  128SOL     OW 3430   3.644   3.304   0.451 -0.0816  0.0903  0.0516
  128SOL    HW1 3431   3.598   3.237   0.503 -0.6884 -0.5160 -1.2299
  128SOL    HW2 3432   3.730   3.264   0.439  0.1017  0.1948  0.9409
  128SOL     MW 3433   3.649   3.290   0.456 -0.0015 -0.0061  0.0113
  129SOL     OW 3434   0.986   1.229   2.775  0.2519 -0.3071 -0.0262
  129SOL    HW1 3435   1.006   1.140   2.744  0.3864  0.5731 -2.7318
  129SOL    HW2 3436   0.900   1.225   2.816  0.8225 -0.4913  1.1791
  129SOL     MW 3437   0.977   1.217   2.776 -0.0015 -0.0061  0.0113
  130SOL     OW 3438   0.117   1.123   0.083  0.0370  0.6739 -0.2369
  130SOL    HW1 3439   0.100   1.215   0.064  0.7156  0.4622 -2.0350
  130SOL    HW2 3440   0.160   1.121   0.169  1.2979 -0.9213 -0.8527
  130SOL     MW 3441   0.120   1.135   0.092 -0.0015 -0.0061  0.0113
  131SOL     OW 3442   2.185   0.698   2.500  0.5695 -0.2133  0.3039
  131SOL    HW1 3443   2.205   0.621   2.554 -1.1626 -0.6877  0.3456
  131SOL    HW2 3444   2.115   0.668   2.441  0.0673  0.6009  0.4826
  131SOL     MW 3445   2.178   0.684   2.499 -0.0015 -0.0061  0.0113
  132SOL     OW 3446   0.755   0.947   2.934  0.1114 -0.0163 -0.2494
  132SOL    HW1 3447   0.757   1.041   2.915  0.9899  0.2855  1.2096
  132SOL    HW2 3448   0.674   0.934   2.984 -1.1284 -0.9763 -2.3446
  132SOL     MW 3449   0.745   0.957   2.938 -0.0015 -0.0061  0.0113
  133SOL     OW 3450   3.081   4.777   0.102  0.4647 -0.2452  0.2300
  133SOL    HW1 3451   3.173   4.768   0.078 -0.0967  0.4094 -2.6384
  133SOL    HW2 3452   3.051   4.859   0.061  0.4008  0.5091  1.7075
  133SOL     MW 3453   3.089   4.787   0.093 -0.0015 -0.0061  0.0113
  134SOL     OW 3454   5.044   3.952   2.837 -0.3097 -0.1374 -0.0064
  134SOL    HW1 3455   5.123   4.006   2.833 -0.5510  0.2201 -0.0194
  134SOL    HW2 3456   5.022   3.952   2.744 -1.9338  1.5176  0.3063
  134SOL     MW 3457   5.051   3.959   2.824 -0.0015 -0.0061  0.0113
  135SOL     OW 3458   2.220   0.496   2.676 -0.1818 -0.4462 -0.0207
  135SOL    HW1 3459   2.262   0.413   2.652 -1.3670 -0.7943 -1.0199
  135SOL    HW2 3460   2.246   0.509   2.767 -0.0786 -0.4732 -0.0456
  135SOL     MW 3461   2.229   0.486   2.685 -0.0015 -0.0061  0.0113
  136SOL     OW 3462   0.598   1.666   0.055 -0.4171 -0.7151  0.3387
  136SOL    HW1 3463   0.666   1.601   0.071  0.6851  0.9235  2.8501
  136SOL    HW2 3464   0.648   1.736   0.013 -0.2960 -2.1118 -2.0254
  136SOL     MW 3465   0.613   1.667   0.051 -0.0015 -0.0061  0.0113
  137SOL     OW 3466   3.665   4.863   0.197 -0.7774 -0.1044 -0.8399
  137SOL    HW1 3467   3.633   4.832   0.112  0.0743  1.5006 -1.7938
  137SOL    HW2 3468   3.722   4.792   0.225 -0.3736  0.5436  0.0159
  137SOL     MW 3469   3.668   4.850   0.189 -0.0015 -0.0061  0.0113
  138SOL     OW 3470   2.118   4.142   2.420  0.1669 -0.2910  0.2270
  138SOL    HW1 3471   2.023   4.153   2.417  0.1668 -0.3619  0.0060
  138SOL    HW2 3472   2.140   4.227   2.459 -0.5739 -0.7260  1.6560
  138SOL     MW 3473   2.108   4.155   2.425 -0.0015 -0.0061  0.0113
  139SOL     OW 3474   3.551   3.688   2.988  0.0938  0.1030  0.3657
  139SOL    HW1 3475   3.490   3.614   2.989  2.2823 -1.8081  0.7234
  139SOL    HW2 3476   3.620   3.656   3.046 -0.9068 -0.1153  1.4725
  139SOL     MW 3477   3.552   3.674   2.995 -0.0015 -0.0061  0.0113
  140SOL     OW 3478   3.748   4.470   0.239  0.1095  0.4918 -0.1334
  140SOL    HW1 3479   3.777   4.551   0.280 -2.3949  1.4844 -0.1727
  140SOL    HW2 3480   3.723   4.419   0.316  0.7462  0.8711  0.3320
  140SOL     MW 3481   3.749   4.474   0.254 -0.0015 -0.0061  0.0113
  141SOL     OW 3482   3.495   1.618   2.748 -0.0368 -0.4038 -0.1110
  141SOL    HW1 3483   3.488   1.546   2.686  1.3711 -0.0736 -0.7016
  141SOL    HW2 3484   3.548   1.583   2.820  0.1218  2.8621  1.5643
  141SOL     MW 3485   3.501   1.604   2.749 -0.0015 -0.0061  0.0113
  142SOL     OW 3486   1.656   4.911   0.017 -0.4314 -0.2950 -0.0771
  142SOL    HW1 3487   1.745   4.876   0.028  0.0803  0.6185 -1.1255
  142SOL    HW2 3488   1.658   4.981   0.082 -0.7699 -0.6682  0.3435
  142SOL     MW 3489   1.668   4.916   0.027 -0.0015 -0.0061  0.0113
  143SOL     OW 3490   2.724   3.619   0.268  0.1495 -0.2468  0.2805
  143SOL    HW1 3491   2.684   3.682   0.207 -1.4469 -0.7079  0.8004
  143SOL    HW2 3492   2.680   3.540   0.237 -1.8932  0.8466  0.2089
  143SOL     MW 3493   2.713   3.617   0.256 -0.0015 -0.0061  0.0113
  144SOL     OW 3494   2.632   3.392   0.148  0.2028 -0.2908 -0.0613
  144SOL    HW1 3495   2.621   3.426   0.059 -1.4545 -0.0885  0.1900
  144SOL    HW2 3496   2.559   3.330   0.156 -0.0336 -0.0135 -0.0212
  144SOL     MW 3497   2.621   3.388   0.138 -0.0015 -0.0061  0.0113
  145SOL     OW 3498   2.527   1.233   3.012 -0.2039  0.2386  0.3077
  145SOL    HW1 3499   2.577   1.309   3.040  0.1128 -0.4420  1.7117
  145SOL    HW2 3500   2.526   1.178   3.091  1.8892 -0.9103 -0.4124
  145SOL     MW 3501   2.533   1.236   3.026 -0.0015 -0.0061  0.0113
  146SOL     OW 3502   4.110   4.602   0.040  0.0095 -0.3226  0.1211
  146SOL    HW1 3503   4.042   4.535   0.044  1.0771 -1.7838 -3.1639
  146SOL    HW2 3504   4.071   4.680   0.001  0.4567  0.2212  0.7141
  146SOL     MW 3505   4.096   4.603   0.036 -0.0015 -0.0061  0.0113
  147SOL     OW 3506   2.254   1.233   3.004  0.2261  0.1553  0.2405
  147SOL    HW1 3507   2.215   1.303   3.056  0.4103  0.3144  0.1644
  147SOL    HW2 3508   2.345   1.260   2.996  0.0935  0.5787  0.1565
  147SOL     MW 3509   2.261   1.246   3.010 -0.0015 -0.0061  0.0113
  148SOL     OW 3510   1.215   4.340   3.070 -0.0746  0.2117  0.5423
  148SOL    HW1 3511   1.217   4.244   3.076  0.9225  0.2434  0.8697
  148SOL    HW2 3512   1.131   4.362   3.109  0.1148  0.9215  0.5558
  148SOL     MW 3513   1.204   4.330   3.076 -0.0015 -0.0061  0.0113
  149SOL     OW 3514   2.784   0.504   2.855  0.0306  0.2379 -0.4044
  149SOL    HW1 3515   2.701   0.470   2.888 -0.5166 -0.1763 -2.0939
  149SOL    HW2 3516   2.774   0.489   2.761  0.3771  1.0712 -0.5816
  149SOL     MW 3517   2.772   0.497   2.847 -0.0015 -0.0061  0.0113
  150SOL     OW 3518   2.531   3.552   3.050 -0.0432  0.2586  0.1037
  150SOL    HW1 3519   2.536   3.635   3.098 -1.5752 -0.5166  1.7064
  150SOL    HW2 3520   2.599   3.560   2.983  1.1195 -0.8319  1.1129
  150SOL     MW 3521   2.541   3.564   3.047 -0.0015 -0.0061  0.0113
  151SOL     OW 3522   2.747   4.380   0.112  0.0547  0.3181 -0.5618
  151SOL    HW1 3523   2.840   4.396   0.125  0.7356 -1.3059 -2.8906
  151SOL    HW2 3524   2.734   4.373   0.017 -1.1820  0.0073 -0.3924
  151SOL     MW 3525   2.757   4.381   0.101 -0.0015 -0.0061  0.0113
  152SOL     OW 3526   1.026   1.602   0.160  0.8899 -0.3148 -0.0222
  152SOL    HW1 3527   1.043   1.516   0.120  0.7484 -0.4194  0.1417
  152SOL    HW2 3528   1.061   1.592   0.249  1.1216 -0.2327 -0.1045
  152SOL     MW 3529   1.033   1.589   0.167 -0.0015 -0.0061  0.0113
  153SOL     OW 3530   2.443   2.427   0.162  0.5121  0.6643  0.1837
  153SOL    HW1 3531   2.367   2.461   0.116  0.4270 -0.3533 -0.4618
  153SOL    HW2 3532   2.455   2.342   0.121 -1.8486 -0.2220  1.1693
  153SOL     MW 3533   2.434   2.420   0.151 -0.0015 -0.0061  0.0113
  154SOL     OW 3534   1.349   4.822   2.858  0.2488  0.3554 -0.0033
  154SOL    HW1 3535   1.407   4.869   2.798 -1.7545  0.9795 -1.5354
  154SOL    HW2 3536   1.328   4.741   2.813  2.1342  1.0778 -2.4105
  154SOL     MW 3537   1.354   4.818   2.844 -0.0015 -0.0061  0.0113
  155SOL     OW 3538   3.287   3.074   0.232  0.1141 -0.1257 -0.2730
  155SOL    HW1 3539   3.286   3.152   0.288  0.6552  0.3397 -0.8808
  155SOL    HW2 3540   3.204   3.031   0.252  0.6985 -1.0991  0.1049
  155SOL     MW 3541   3.276   3.079   0.242 -0.0015 -0.0061  0.0113
  156SOL     OW 3542   4.885   3.657   2.766  0.2840 -0.3718 -0.0708
  156SOL    HW1 3543   4.884   3.679   2.859 -0.8152 -1.9729  0.3298
  156SOL    HW2 3544   4.904   3.564   2.768  0.4906 -0.3241  0.2743
  156SOL     MW 3545   4.887   3.648   2.779 -0.0015 -0.0061  0.0113
  157SOL     OW 3546   0.531   3.968   3.114  0.1492 -0.1641  0.1239
  157SOL    HW1 3547   0.520   4.030   3.186  0.7892  1.1042 -0.8309
  157SOL    HW2 3548   0.447   3.924   3.121 -0.3266  0.9992  2.9465
  157SOL     MW 3549   0.519   3.970   3.124 -0.0015 -0.0061  0.0113
  158SOL     OW 3550   1.807   1.046   2.581  0.0382 -0.4207  0.5350
  158SOL    HW1 3551   1.900   1.049   2.605 -0.1313 -0.8636  1.2821
  158SOL    HW2 3552   1.804   1.003   2.496 -1.4101  0.1836  0.2452
  158SOL     MW 3553   1.819   1.041   2.573 -0.0015 -0.0061  0.0113
  159SOL     OW 3554   3.868   3.187   0.341 -0.5041  0.2096  0.2123
  159SOL    HW1 3555   3.832   3.111   0.296  0.7503  0.5381 -1.4807
  159SOL    HW2 3556   3.933   3.219   0.277 -1.1167  0.3669 -0.3383
  159SOL     MW 3557   3.872   3.181   0.327 -0.0015 -0.0061  0.0113
  160SOL     OW 3558   2.173   4.437   2.919  0.0727 -0.0551 -0.2738
  160SOL    HW1 3559   2.190   4.518   2.871 -0.5413  0.7223  0.7811
  160SOL    HW2 3560   2.204   4.464   3.005 -0.3238 -1.1465  0.2313
  160SOL     MW 3561   2.179   4.451   2.924 -0.0015 -0.0061  0.0113
  161SOL     OW 3562   0.985   1.579   2.918  0.1721 -0.3129  0.3112
  161SOL    HW1 3563   0.966   1.654   2.974  0.9896  0.1625 -0.0250
  161SOL    HW2 3564   0.917   1.575   2.851  1.1525  0.6350 -0.7861
  161SOL     MW 3565   0.974   1.588   2.916 -0.0015 -0.0061  0.0113
  162SOL     OW 3566   5.006   4.044   0.124 -0.3121  0.0282 -0.2768
  162SOL    HW1 3567   5.080   4.081   0.173  0.1262 -0.0078 -0.9025
  162SOL    HW2 3568   5.040   3.961   0.093  1.3312 -0.1510  1.7624
  162SOL     MW 3569   5.021   4.038   0.126 -0.0015 -0.0061  0.0113
  163SOL     OW 3570   2.503   1.289   2.716 -0.3712  0.0860 -0.5225
  163SOL    HW1 3571   2.513   1.201   2.752 -0.2902 -0.8377 -2.6507
  163SOL    HW2 3572   2.408   1.302   2.715 -0.4686  0.5680  2.8721
  163SOL     MW 3573   2.492   1.279   2.721 -0.0015 -0.0061  0.0113
  164SOL     OW 3574   3.193   3.897   2.930 -0.3741  0.5532 -0.2314
  164SOL    HW1 3575   3.232   3.881   2.844  2.3597  1.5033  0.7120
  164SOL    HW2 3576   3.268   3.910   2.989 -0.9028 -1.6672  1.0328
  164SOL     MW 3577   3.208   3.897   2.926 -0.0015 -0.0061  0.0113
  165SOL     OW 3578   2.923   0.710   2.957 -0.1870 -0.0807  0.1245
  165SOL    HW1 3579   2.888   0.629   2.920 -0.3687  0.3980 -0.7828
  165SOL    HW2 3580   2.880   0.771   2.897  0.1458 -0.1264 -0.1662
  165SOL     MW 3581   2.913   0.707   2.944 -0.0015 -0.0061  0.0113
  166SOL     OW 3582   0.984   1.815   3.103  0.2612  0.2725  0.0057
  166SOL    HW1 3583   1.018   1.755   3.169  0.9895  1.8491  1.1132
  166SOL    HW2 3584   1.058   1.869   3.075  1.6708 -0.8539  1.3398
  166SOL     MW 3585   0.998   1.814   3.108 -0.0015 -0.0061  0.0113
  167SOL     OW 3586   1.916   3.845   2.682 -0.4833 -0.2767  0.0019
  167SOL    HW1 3587   1.925   3.758   2.719  1.7683 -0.3955 -0.6642
  167SOL    HW2 3588   1.835   3.848   2.631  0.1957  0.5231 -1.0989
  167SOL     MW 3589   1.907   3.834   2.680 -0.0015 -0.0061  0.0113
  168SOL     OW 3590   4.349   4.456   0.603  0.4786  0.0288 -0.5839
  168SOL    HW1 3591   4.430   4.407   0.614  1.3328  1.8102  1.6740
  168SOL    HW2 3592   4.327   4.480   0.693 -0.3964 -0.6140 -0.6118
  168SOL     MW 3593   4.357   4.453   0.616 -0.0015 -0.0061  0.0113
  169SOL     OW 3594   3.962   4.107   3.094 -0.5540  0.6572 -0.0000
  169SOL    HW1 3595   3.953   4.196   3.126  0.3560  0.6846  0.2165
  169SOL    HW2 3596   4.023   4.127   3.022  0.3093 -2.2905 -0.2341
  169SOL     MW 3597   3.969   4.121   3.089 -0.0015 -0.0061  0.0113
  170SOL     OW 3598   5.031   4.509   0.038 -0.1343  0.3731  0.0559
  170SOL    HW1 3599   5.039   4.426  -0.009 -0.3842  0.0506  0.5817
  170SOL    HW2 3600   4.986   4.485   0.119  0.3321 -0.5371  0.0531
  170SOL     MW 3601   5.026   4.495   0.042 -0.0015 -0.0061  0.0113
  171SOL     OW 3602   3.426   3.907   3.095 -0.1482  0.3291  0.3301
  171SOL    HW1 3603   3.483   3.974   3.056 -2.0635  1.9262  0.1125
  171SOL    HW2 3604   3.455   3.825   3.054 -1.3154 -0.3026  0.7035
  171SOL     MW 3605   3.438   3.905   3.084 -0.0015 -0.0061  0.0113
  172SOL     OW 3606   2.392   3.185   0.149 -0.1997 -0.2214 -0.3152
  172SOL    HW1 3607   2.358   3.107   0.194 -1.2185  1.4294  1.9814
  172SOL    HW2 3608   2.397   3.163   0.056 -0.2231  1.1942 -0.6780
  172SOL     MW 3609   2.388   3.172   0.143 -0.0015 -0.0061  0.0113
  173SOL     OW 3610   0.209   1.534   0.227  0.6545 -0.1328  0.3407
  173SOL    HW1 3611   0.141   1.566   0.285  0.8154  1.8167 -0.4464
  173SOL    HW2 3612   0.268   1.481   0.280  1.4609 -0.3198 -0.6983
  173SOL     MW 3613   0.208   1.531   0.241 -0.0015 -0.0061  0.0113
  174SOL     OW 3614   0.563   0.473   3.054 -0.2054  0.2668  0.0659
  174SOL    HW1 3615   0.517   0.537   3.000  0.4913  0.1928 -0.6343
  174SOL    HW2 3616   0.497   0.407   3.071  0.5996 -0.0594  2.3268
  174SOL     MW 3617   0.548   0.473   3.049 -0.0015 -0.0061  0.0113
  175SOL     OW 3618   4.742   4.307   3.001 -0.4786 -0.1091 -0.0841
  175SOL    HW1 3619   4.781   4.220   3.001 -0.4621 -0.1865  2.7320
  175SOL    HW2 3620   4.756   4.344   2.914  1.4986 -0.7305 -0.0671
  175SOL     MW 3621   4.749   4.301   2.990 -0.0015 -0.0061  0.0113
  176SOL     OW 3622   3.026   2.982   3.111 -0.2851  0.3449 -0.5519
  176SOL    HW1 3623   3.061   3.068   3.089  0.1072  0.0341 -1.1716
  176SOL    HW2 3624   2.952   3.002   3.169 -0.8510  0.0549 -1.1547
  176SOL     MW 3625   3.021   2.996   3.116 -0.0015 -0.0061  0.0113
  177SOL     OW 3626   3.734   2.962   0.235  0.1725 -0.2596 -0.1113
  177SOL    HW1 3627   3.651   2.958   0.283 -0.1689  0.2727 -0.6360
  177SOL    HW2 3628   3.713   2.948   0.143  0.7868  0.8435 -0.4464
  177SOL     MW 3629   3.720   2.960   0.229 -0.0015 -0.0061  0.0113
  178SOL     OW 3630   1.238   2.258   3.116 -0.3652 -0.1209 -0.7652
  178SOL    HW1 3631   1.308   2.259   3.181 -0.9201  0.1340 -0.1561
  178SOL    HW2 3632   1.210   2.349   3.108 -1.3515 -0.3854 -0.4711
  178SOL     MW 3633   1.243   2.270   3.123 -0.0015 -0.0061  0.0113
  179SOL     OW 3634   2.901   2.971   2.853  0.2884  0.0398 -0.2221
  179SOL    HW1 3635   2.943   2.965   2.939  0.9296  0.6963 -0.4788
  179SOL    HW2 3636   2.896   2.878   2.830 -1.1496 -0.3578  1.4696
  179SOL     MW 3637   2.906   2.958   2.861 -0.0015 -0.0061  0.0113
  180SOL     OW 3638   4.067   3.155   0.546 -0.1914 -0.1874 -0.0971
  180SOL    HW1 3639   4.042   3.084   0.606  1.1619  0.0097  0.7382
  180SOL    HW2 3640   4.000   3.151   0.478  0.8219 -3.2217 -1.0886
  180SOL     MW 3641   4.055   3.145   0.544 -0.0015 -0.0061  0.0113
  181SOL     OW 3642   2.999   3.347   0.388 -0.1009 -0.1196 -0.0264
  181SOL    HW1 3643   2.948   3.273   0.419 -0.6137 -0.1431 -0.8979
  181SOL    HW2 3644   2.960   3.422   0.434 -0.0902 -0.2812  0.2466
  181SOL     MW 3645   2.987   3.347   0.398 -0.0015 -0.0061  0.0113
  182SOL     OW 3646   2.771   3.838   2.969 -0.1968 -0.0243 -0.7437
  182SOL    HW1 3647   2.860   3.819   3.001 -1.1631 -0.7724  1.7699
  182SOL    HW2 3648   2.755   3.765   2.910  1.7411 -0.8622 -0.3111
  182SOL     MW 3649   2.781   3.826   2.966 -0.0015 -0.0061  0.0113
  183SOL     OW 3650   0.979   2.323   2.544  0.2522 -0.2694  0.3889
  183SOL    HW1 3651   0.987   2.246   2.600 -0.7330 -0.6349  0.0686
  183SOL    HW2 3652   1.060   2.371   2.554 -0.2573  0.6184  0.3165
  183SOL     MW 3653   0.991   2.319   2.553 -0.0015 -0.0061  0.0113
  184SOL     OW 3654   2.668   2.681   3.076 -0.7156  0.3772 -0.0666
  184SOL    HW1 3655   2.760   2.657   3.066 -1.1776 -1.4383 -0.3076
  184SOL    HW2 3656   2.631   2.610   3.023  0.3654  0.8826 -1.5483
  184SOL     MW 3657   2.675   2.668   3.068 -0.0015 -0.0061  0.0113
  185SOL     OW 3658   1.903   4.238   2.681  0.1516  0.2290 -0.4057
  185SOL    HW1 3659   1.999   4.241   2.690  0.0669  0.1723  0.6379
  185SOL    HW2 3660   1.871   4.321   2.717 -0.2741 -1.0807  2.5237
  185SOL     MW 3661   1.912   4.250   2.687 -0.0015 -0.0061  0.0113
  186SOL     OW 3662   3.847   4.704   0.327  0.2596 -0.0468  0.1501
  186SOL    HW1 3663   3.934   4.744   0.323  0.3240 -0.0469  1.2603
  186SOL    HW2 3664   3.823   4.721   0.418  1.2960 -1.3071  0.6905
  186SOL     MW 3665   3.855   4.711   0.339 -0.0015 -0.0061  0.0113
  187SOL     OW 3666   1.014   1.385   3.110 -0.1674  0.8116 -0.4683
  187SOL    HW1 3667   1.089   1.332   3.082 -0.8465 -0.0089 -0.8131
  187SOL    HW2 3668   1.002   1.436   3.030  0.7380  0.1452 -1.0536
  187SOL     MW 3669   1.022   1.385   3.095 -0.0015 -0.0061  0.0113
  188SOL     OW 3670   4.080   3.282   0.139 -0.3123 -0.6515  0.2282
  188SOL    HW1 3671   4.124   3.336   0.204  1.5734 -1.3340 -0.4276
  188SOL    HW2 3672   4.051   3.345   0.074  0.6476 -1.3189 -0.8790
  188SOL     MW 3673   4.082   3.297   0.139 -0.0015 -0.0061  0.0113
  189SOL     OW 3674   2.411   2.814   3.112  0.0961 -0.5286  0.0153
  189SOL    HW1 3675   2.499   2.778   3.106  0.7890  0.3221  3.0985
  189SOL    HW2 3676   2.428   2.904   3.084  0.6846 -0.1262  1.6031
  189SOL     MW 3677   2.425   2.821   3.107 -0.0015 -0.0061  0.0113
  190SOL     OW 3678   0.363   1.767   0.153  0.0248 -0.5295  0.1621
  190SOL    HW1 3679   0.315   1.688   0.177 -0.2290 -0.4204  0.0098
  190SOL    HW2 3680   0.455   1.741   0.150  0.4383  0.8798 -1.4770
  190SOL     MW 3681   0.369   1.753   0.156 -0.0015 -0.0061  0.0113
  191SOL     OW 3682   2.729   1.422   3.051  0.5959  0.2015 -0.0175
  191SOL    HW1 3683   2.681   1.469   2.982  1.1031  1.1789  0.2781
  191SOL    HW2 3684   2.806   1.391   3.003  0.4680 -0.1264 -0.0107
  191SOL     MW 3685   2.733   1.424   3.035 -0.0015 -0.0061  0.0113
  192SOL     OW 3686   2.400   0.826   2.875  0.2763 -0.3216  0.0825
  192SOL    HW1 3687   2.324   0.832   2.818  0.6268 -1.3216 -0.5174
  192SOL    HW2 3688   2.399   0.733   2.894 -1.4660 -0.3071  0.2141
  192SOL     MW 3689   2.390   0.815   2.870 -0.0015 -0.0061  0.0113
  193SOL     OW 3690   2.167   2.266   2.849 -0.3468 -0.3383 -0.0683
  193SOL    HW1 3691   2.193   2.262   2.757  1.4291  0.6872  0.3260
  193SOL    HW2 3692   2.084   2.314   2.849 -1.3686 -1.9968 -1.3685
  193SOL     MW 3693   2.160   2.272   2.837 -0.0015 -0.0061  0.0113
  194SOL     OW 3694   2.232   2.602   0.012 -0.3572 -0.1636 -0.0533
  194SOL    HW1 3695   2.145   2.640   0.027  0.3873  1.3440  0.6704
  194SOL    HW2 3696   2.286   2.680   0.003  0.1161 -0.5000 -0.1530
  194SOL     MW 3697   2.228   2.617   0.013 -0.0015 -0.0061  0.0113
  195SOL     OW 3698   2.738   4.422   2.960 -0.2067  0.3655 -0.4161
  195SOL    HW1 3699   2.806   4.489   2.952  0.2415 -0.0068  0.1909
  195SOL    HW2 3700   2.761   4.363   2.889 -1.8365 -1.3098  0.3340
  195SOL     MW 3701   2.750   4.423   2.950 -0.0015 -0.0061  0.0113
  196SOL     OW 3702   2.335   2.917   0.258 -0.7359 -0.0595  0.3535
  196SOL    HW1 3703   2.414   2.902   0.309  0.2193 -1.4349 -1.4119
  196SOL    HW2 3704   2.354   2.863   0.180  0.3184 -1.3260  1.4408
  196SOL     MW 3705   2.348   2.908   0.254 -0.0015 -0.0061  0.0113
  197SOL     OW 3706   2.752   4.798   3.079  0.2445  0.0312 -0.2453
  197SOL    HW1 3707   2.823   4.749   3.038  0.3799 -0.0014  0.0275
  197SOL    HW2 3708   2.744   4.757   3.165  0.2412  0.1887 -0.1703
  197SOL     MW 3709   2.761   4.786   3.085 -0.0015 -0.0061  0.0113
  198SOL     OW 3710   0.526   1.584   2.918 -0.3421 -0.4149 -0.5580
  198SOL    HW1 3711   0.607   1.591   2.868 -0.2510  2.0115 -0.1956
  198SOL    HW2 3712   0.550   1.622   3.002 -0.3212 -0.7508 -0.4122
  198SOL     MW 3713   0.540   1.590   2.922 -0.0015 -0.0061  0.0113
  199SOL     OW 3714   1.747   0.815   2.731  0.2472  0.2491  0.3712
  199SOL    HW1 3715   1.755   0.902   2.691  1.2558 -0.4389 -1.0082
  199SOL    HW2 3716   1.712   0.829   2.819  1.1476  0.8102  0.6547
  199SOL     MW 3717   1.743   0.828   2.738 -0.0015 -0.0061  0.0113
  200SOL     OW 3718   0.161   3.454   3.000  0.1125  0.1082  0.4847
  200SOL    HW1 3719   0.211   3.411   3.070 -2.1812 -1.2576  1.4235
  200SOL    HW2 3720   0.224   3.519   2.971 -1.1145  1.5680  0.9699
  200SOL     MW 3721   0.176   3.457   3.006 -0.0015 -0.0061  0.0113
  201SOL     OW 3722   0.436   3.412   2.780 -0.4738  0.5049  0.1838
  201SOL    HW1 3723   0.432   3.487   2.840 -1.4770 -0.8777  1.9266
  201SOL    HW2 3724   0.344   3.386   2.772 -0.2150 -0.5364  0.4543
  201SOL     MW 3725   0.423   3.419   2.787 -0.0015 -0.0061  0.0113
  202SOL     OW 3726   2.314   2.043   2.929  0.1694  0.3207 -0.1807
  202SOL    HW1 3727   2.253   2.106   2.890  0.6631 -0.4793 -2.4436
  202SOL    HW2 3728   2.354   2.085   3.005  0.3414 -0.3526  0.1010
  202SOL     MW 3729   2.312   2.057   2.934 -0.0015 -0.0061  0.0113
  203SOL     OW 3730   2.206   4.663   2.771 -0.2774  0.3908 -0.3226
  203SOL    HW1 3731   2.246   4.745   2.802 -0.9200  0.0593  1.5104
  203SOL    HW2 3732   2.246   4.642   2.687 -0.3162  1.2671 -0.5684
  203SOL     MW 3733   2.216   4.671   2.764 -0.0015 -0.0061  0.0113
  204SOL     OW 3734   4.652   3.633   0.057 -0.1760 -0.1279  0.3351
  204SOL    HW1 3735   4.589   3.680   0.003  0.6240  0.4885 -0.0761
  204SOL    HW2 3736   4.605   3.549   0.058 -2.0520  0.8470 -0.8868
  204SOL     MW 3737   4.637   3.628   0.050 -0.0015 -0.0061  0.0113
  205SOL     OW 3738   2.238   1.273   2.726  0.0097 -0.0051  0.3128
  205SOL    HW1 3739   2.222   1.255   2.819 -2.0617  1.8007  0.3657
  205SOL    HW2 3740   2.177   1.346   2.717 -2.8778 -2.2694  0.3781
  205SOL     MW 3741   2.228   1.281   2.737 -0.0015 -0.0061  0.0113
  206SOL     OW 3742   0.719   0.495   0.167 -0.2514  0.2023  0.2463
  206SOL    HW1 3743   0.676   0.488   0.082 -0.5987 -0.7476  0.4880
  206SOL    HW2 3744   0.653   0.528   0.226  0.0348  0.8030  0.2379
  206SOL     MW 3745   0.705   0.498   0.163 -0.0015 -0.0061  0.0113
  207SOL     OW 3746   2.929   0.183   0.069 -0.3948  0.4682  0.1574
  207SOL    HW1 3747   2.851   0.238   0.058 -0.2268  1.0634  1.6404
  207SOL    HW2 3748   2.942   0.188   0.164 -1.1966  2.6708  0.2061
  207SOL     MW 3749   2.920   0.191   0.080 -0.0015 -0.0061  0.0113
  208SOL     OW 3750   2.539   4.799   2.921 -0.1030  0.0321  0.0265
  208SOL    HW1 3751   2.526   4.705   2.919 -0.1944  0.0420  0.1860
  208SOL    HW2 3752   2.614   4.808   2.980 -0.6288 -1.6698  1.0014
  208SOL     MW 3753   2.547   4.788   2.928 -0.0015 -0.0061  0.0113
  209SOL     OW 3754   0.131   2.850   0.019 -0.1823 -0.0861 -0.0520
  209SOL    HW1 3755   0.191   2.811  -0.045 -0.2528 -0.9695  0.4077
  209SOL    HW2 3756   0.048   2.819  -0.018 -0.1018 -1.7252  1.0275
  209SOL     MW 3757   0.128   2.841   0.005 -0.0015 -0.0061  0.0113
  210SOL     OW 3758   0.636   4.833   0.550  0.2500 -0.0078  0.3604
  210SOL    HW1 3759   0.722   4.816   0.590  1.0131  0.9874 -0.8121
  210SOL    HW2 3760   0.641   4.927   0.537  0.1369 -0.0400  0.0838
  210SOL     MW 3761   0.648   4.843   0.554 -0.0015 -0.0061  0.0113
  211SOL     OW 3762   2.165   4.217   2.765  0.4812  0.2728  0.7794
  211SOL    HW1 3763   2.170   4.293   2.822 -0.7088  0.3681  0.7961
  211SOL    HW2 3764   2.164   4.143   2.825 -0.6512  0.2087  0.7207
  211SOL     MW 3765   2.165   4.217   2.780 -0.0015 -0.0061  0.0113
  212SOL     OW 3766   3.967   3.433   3.060 -0.0200  0.4585 -0.6725
  212SOL    HW1 3767   3.887   3.474   3.093 -0.5026 -0.5910 -0.4775
  212SOL    HW2 3768   3.927   3.362   3.010 -2.0121  0.8906  0.2343
  212SOL     MW 3769   3.951   3.429   3.057 -0.0015 -0.0061  0.0113
  213SOL     OW 3770   3.736   3.808   0.121 -0.0234  0.0508 -0.5307
  213SOL    HW1 3771   3.706   3.818   0.211 -1.8421 -1.2798 -0.9221
  213SOL    HW2 3772   3.830   3.823   0.134 -0.0553  0.4056 -0.7105
  213SOL     MW 3773   3.745   3.811   0.135 -0.0015 -0.0061  0.0113
  214SOL     OW 3774   0.494   3.250   3.010  0.0200  0.4211  0.5861
  214SOL    HW1 3775   0.587   3.264   3.032  1.4176 -1.4645 -3.2448
  214SOL    HW2 3776   0.483   3.290   2.924  0.9577 -0.7945 -0.1255
  214SOL     MW 3777   0.505   3.257   3.002 -0.0015 -0.0061  0.0113
  215SOL     OW 3778   1.215   2.412   2.713  0.2152 -0.6270  0.3250
  215SOL    HW1 3779   1.305   2.443   2.708  0.0478  0.1203  1.6055
  215SOL    HW2 3780   1.229   2.326   2.753  1.4618 -0.6657 -0.1675
  215SOL     MW 3781   1.228   2.404   2.718 -0.0015 -0.0061  0.0113
  216SOL     OW 3782   0.518   0.892   3.067 -0.0872  0.2420 -0.0992
  216SOL    HW1 3783   0.440   0.946   3.071 -0.1815  0.1658 -0.7955
  216SOL    HW2 3784   0.491   0.815   3.017  0.1233  0.0434  0.0896
  216SOL     MW 3785   0.504   0.889   3.061 -0.0015 -0.0061  0.0113
  217SOL     OW 3786   2.211   1.763   2.592 -0.6468  0.7145  0.0593
  217SOL    HW1 3787   2.268   1.725   2.525 -1.6765  1.7512 -1.4520
  217SOL    HW2 3788   2.122   1.745   2.564 -1.1729  2.0631  0.7609
  217SOL     MW 3789   2.207   1.755   2.580 -0.0015 -0.0061  0.0113
  218SOL     OW 3790   2.716   2.252   3.015 -0.2596  0.0991 -0.0801
  218SOL    HW1 3791   2.775   2.285   3.083  1.4794  1.5974 -2.1844
  218SOL    HW2 3792   2.765   2.178   2.981 -1.0727 -0.7320  0.5224
  218SOL     MW 3793   2.730   2.247   3.019 -0.0015 -0.0061  0.0113
  219SOL     OW 3794   2.308   2.504   2.887  0.2348  0.4166 -0.1619
  219SOL    HW1 3795   2.287   2.529   2.977 -1.3555 -0.2102 -0.3133
  219SOL    HW2 3796   2.256   2.424   2.874  0.0914  0.2718  1.1654
  219SOL     MW 3797   2.298   2.496   2.897 -0.0015 -0.0061  0.0113
  220SOL     OW 3798   2.796   3.361   2.726 -0.6646 -0.4587 -0.3558
  220SOL    HW1 3799   2.784   3.331   2.636 -0.5728  0.2271 -0.6065
  220SOL    HW2 3800   2.889   3.350   2.746 -0.5745  1.6116  0.6865
  220SOL     MW 3801   2.807   3.356   2.716 -0.0015 -0.0061  0.0113
  221SOL     OW 3802   0.291   1.811   2.995  0.0614 -0.0474  0.0392
  221SOL    HW1 3803   0.315   1.800   3.087 -1.3827  0.1928  0.4629
  221SOL    HW2 3804   0.240   1.892   2.993 -0.2850 -0.2859 -1.0636
  221SOL     MW 3805   0.288   1.821   3.007 -0.0015 -0.0061  0.0113
  222SOL     OW 3806   1.750   1.303   2.642 -0.2258 -0.0449  0.0628
  222SOL    HW1 3807   1.664   1.329   2.609 -0.4827 -0.2290  0.5805
  222SOL    HW2 3808   1.757   1.210   2.619  0.6564  0.4082 -1.7252
  222SOL     MW 3809   1.739   1.294   2.635 -0.0015 -0.0061  0.0113
  223SOL     OW 3810   4.878   4.079   2.994 -0.2090 -0.0520 -0.3407
  223SOL    HW1 3811   4.925   4.022   2.933 -0.5005 -2.2060  1.3103
  223SOL    HW2 3812   4.931   4.066   3.073  0.3712  0.2321 -0.6777
  223SOL     MW 3813   4.891   4.070   2.996 -0.0015 -0.0061  0.0113
  224SOL     OW 3814   3.850   5.005   0.036  0.3201  0.1050  0.0628
  224SOL    HW1 3815   3.778   4.973   0.091 -1.0101  0.4141 -1.4207
  224SOL    HW2 3816   3.909   4.931   0.027 -0.3811 -0.4847  0.2103
  224SOL     MW 3817   3.848   4.991   0.042 -0.0015 -0.0061  0.0113
  225SOL     OW 3818   0.314   3.804   0.065  0.2493  0.0978  0.0772
  225SOL    HW1 3819   0.224   3.785   0.038  0.5677 -1.5883  0.0903
  225SOL    HW2 3820   0.317   3.775   0.156  1.9300 -1.1515 -0.3383
  225SOL     MW 3821   0.303   3.798   0.073 -0.0015 -0.0061  0.0113
  226SOL     OW 3822   0.206   1.536   2.954  0.1449 -0.2182 -0.0089
  226SOL    HW1 3823   0.219   1.548   2.860 -2.1245 -0.2733 -0.3791
  226SOL    HW2 3824   0.222   1.626   2.984 -0.8693  0.5209 -1.5725
  226SOL     MW 3825   0.210   1.550   2.946 -0.0015 -0.0061  0.0113
  227SOL     OW 3826   4.959   0.953   0.086 -0.0270  0.3848  0.0524
  227SOL    HW1 3827   5.023   1.023   0.083 -0.4834  0.7858 -0.8182
  227SOL    HW2 3828   4.876   0.993   0.112  0.4453  1.3593  0.0819
  227SOL     MW 3829   4.956   0.967   0.089 -0.0015 -0.0061  0.0113
  228SOL     OW 3830   1.538   5.022   2.771  0.0982  0.3522 -0.0244
  228SOL    HW1 3831   1.463   5.061   2.726 -1.3126  1.8142  3.2813
  228SOL    HW2 3832   1.553   5.091   2.836 -0.2671  0.3882  0.0214
  228SOL     MW 3833   1.530   5.037   2.774 -0.0015 -0.0061  0.0113
  229SOL     OW 3834   3.683   4.326   0.458 -0.3436  0.2971 -0.2945
  229SOL    HW1 3835   3.588   4.333   0.463 -0.4252 -0.4771 -0.6356
  229SOL    HW2 3836   3.695   4.231   0.455  0.5442  0.3999 -0.2654
  229SOL     MW 3837   3.672   4.315   0.458 -0.0015 -0.0061  0.0113
  230SOL     OW 3838   1.833   2.558   3.044  0.3593  0.2266 -0.3230
  230SOL    HW1 3839   1.791   2.478   3.073 -0.4608  0.5559 -0.5829
  230SOL    HW2 3840   1.770   2.590   2.979 -0.4006 -0.9631 -0.1782
  230SOL     MW 3841   1.819   2.552   3.039 -0.0015 -0.0061  0.0113
  231SOL     OW 3842   0.246   1.142   0.330 -0.0263  0.4904 -0.4691
  231SOL    HW1 3843   0.314   1.081   0.362 -0.0592  1.0836  0.8143
  231SOL    HW2 3844   0.173   1.132   0.391 -0.1014  2.8165 -0.1084
  231SOL     MW 3845   0.246   1.132   0.342 -0.0015 -0.0061  0.0113
  232SOL     OW 3846   3.427   3.806   0.237 -0.5166 -0.0060  0.0528
  232SOL    HW1 3847   3.353   3.864   0.257  0.1371  1.0047 -0.3349
  232SOL    HW2 3848   3.442   3.829   0.145  0.5058  0.1670  0.2468
  232SOL     MW 3849   3.419   3.817   0.227 -0.0015 -0.0061  0.0113
  233SOL     OW 3850   4.140   4.189   2.883 -0.0086 -0.5522 -0.0998
  233SOL    HW1 3851   4.192   4.268   2.901 -0.9341  0.1536 -0.4221
  233SOL    HW2 3852   4.207   4.122   2.890 -0.2843 -0.8530 -0.3341
  233SOL     MW 3853   4.156   4.191   2.886 -0.0015 -0.0061  0.0113
  234SOL     OW 3854   4.136   4.459   0.412 -0.3683  0.0151 -0.3286
  234SOL    HW1 3855   4.204   4.442   0.478  0.3200 -1.0489 -1.2917
  234SOL    HW2 3856   4.056   4.472   0.464 -0.3258 -1.2678  0.0885
  234SOL     MW 3857   4.135   4.458   0.428 -0.0015 -0.0061  0.0113
  235SOL     OW 3858   3.225   3.991   0.272  0.3754  0.1532 -0.0722
  235SOL    HW1 3859   3.232   4.009   0.366 -0.2468 -0.6558  0.1394
  235SOL    HW2 3860   3.255   4.074   0.235  0.3410 -0.5088 -1.6470
  235SOL     MW 3861   3.230   4.005   0.280 -0.0015 -0.0061  0.0113
  236SOL     OW 3862   1.969   1.635   2.527  0.2923  0.4771  0.0160
  236SOL    HW1 3863   1.933   1.573   2.464 -1.0421 -0.3962  1.5574
  236SOL    HW2 3864   1.888   1.651   2.575 -0.3718 -0.4995 -0.7339
  236SOL     MW 3865   1.953   1.629   2.525 -0.0015 -0.0061  0.0113
  237SOL     OW 3866   2.176   0.846   2.725  0.6005  0.0883  0.2640
  237SOL    HW1 3867   2.147   0.927   2.684  0.8026  0.1472  0.2385
  237SOL    HW2 3868   2.173   0.781   2.655  0.0848  0.8211 -0.4124
  237SOL     MW 3869   2.171   0.848   2.711 -0.0015 -0.0061  0.0113
  238SOL     OW 3870   3.244   4.257   3.028  0.6678 -0.2289 -0.3992
  238SOL    HW1 3871   3.326   4.226   2.990  0.3368 -2.2397  0.3819
  238SOL    HW2 3872   3.182   4.202   2.981 -0.0640 -0.9078  1.2816
  238SOL     MW 3873   3.246   4.246   3.017 -0.0015 -0.0061  0.0113
  239SOL     OW 3874   2.389   3.809   2.555  0.1216 -0.0810 -0.1441
  239SOL    HW1 3875   2.304   3.835   2.592 -0.4242 -2.1867  0.1807
  239SOL    HW2 3876   2.427   3.746   2.615  2.0220  1.2243  0.0973
  239SOL     MW 3877   2.383   3.804   2.568 -0.0015 -0.0061  0.0113
  240SOL     OW 3878   3.949   4.367   0.089  0.0829  0.1765 -0.5653
  240SOL    HW1 3879   4.018   4.339   0.149  0.3551  0.4407 -0.7545
  240SOL    HW2 3880   3.878   4.383   0.151 -0.4276 -1.1676 -0.7738
  240SOL     MW 3881   3.949   4.366   0.105 -0.0015 -0.0061  0.0113
  241SOL     OW 3882   3.990   3.864   0.124 -0.0975 -0.1941  0.2089
  241SOL    HW1 3883   4.011   3.911   0.205 -0.8443  1.9757 -0.7871
  241SOL    HW2 3884   3.993   3.934   0.058  1.0175  0.6217  1.0771
  241SOL     MW 3885   3.993   3.879   0.126 -0.0015 -0.0061  0.0113
  242SOL     OW 3886   4.952   3.410   3.063  0.2946 -0.2150 -0.0621
  242SOL    HW1 3887   5.045   3.429   3.066  0.7504 -1.9569 -1.3994
  242SOL    HW2 3888   4.921   3.398   3.153 -0.8704 -0.5185 -0.4864
  242SOL     MW 3889   4.960   3.411   3.076 -0.0015 -0.0061  0.0113
  243SOL     OW 3890   2.973   4.997   3.096  0.1372 -0.3493  0.0304
  243SOL    HW1 3891   2.886   4.977   3.061  0.5672  1.1772 -2.1267
  243SOL    HW2 3892   2.954   5.081   3.137 -0.0947  0.0734 -0.9062
  243SOL     MW 3893   2.959   5.005   3.097 -0.0015 -0.0061  0.0113
  244SOL     OW 3894   2.520   4.453   2.618 -0.0848 -0.0285 -0.0650
  244SOL    HW1 3895   2.492   4.361   2.616 -1.0777  0.2688 -0.1652
  244SOL    HW2 3896   2.588   4.459   2.551 -0.6491 -0.1752 -0.6501
  244SOL     MW 3897   2.525   4.441   2.609 -0.0015 -0.0061  0.0113
  245SOL     OW 3898   1.038   0.961   2.645 -0.5596 -0.2727  0.2866
  245SOL    HW1 3899   0.954   0.950   2.599  0.3198  0.9438 -1.7208
  245SOL    HW2 3900   1.036   0.887   2.705 -0.9737 -1.7962 -1.4924
  245SOL     MW 3901   1.026   0.950   2.647 -0.0015 -0.0061  0.0113
  246SOL     OW 3902   2.329   0.569   2.918  0.0889  0.2015  0.2644
  246SOL    HW1 3903   2.403   0.513   2.942  0.8405  0.3027 -1.6866
  246SOL    HW2 3904   2.283   0.577   3.002  2.5853  0.4204  1.7323
  246SOL     MW 3905   2.333   0.563   2.932 -0.0015 -0.0061  0.0113
  247SOL     OW 3906   2.073   1.081   2.623  0.1960  0.4926  0.0084
  247SOL    HW1 3907   2.129   1.070   2.546 -0.0072 -1.6749  0.1130
  247SOL    HW2 3908   2.123   1.148   2.670  2.4304 -1.4471  0.5464
  247SOL     MW 3909   2.087   1.089   2.619 -0.0015 -0.0061  0.0113
  248SOL     OW 3910   0.104   0.188   2.755 -0.1993  0.4266  0.0111
  248SOL    HW1 3911   0.012   0.216   2.757 -0.6423 -0.5797 -2.4279
  248SOL    HW2 3912   0.121   0.197   2.661  0.7553  0.5873  0.1871
  248SOL     MW 3913   0.094   0.193   2.743 -0.0015 -0.0061  0.0113
  249SOL     OW 3914   0.321   2.243   2.796  0.1793 -0.5437  0.0007
  249SOL    HW1 3915   0.320   2.320   2.852  1.3654 -1.3205  1.1519
  249SOL    HW2 3916   0.410   2.252   2.762  0.0109  2.3127  0.0482
  249SOL     MW 3917   0.333   2.254   2.798 -0.0015 -0.0061  0.0113
  250SOL     OW 3918   0.319   3.324   0.084  0.3186  0.0397 -0.2843
  250SOL    HW1 3919   0.249   3.259   0.084  0.0041  0.3613 -1.0681
  250SOL    HW2 3920   0.382   3.289   0.020 -0.7335 -0.2089 -1.2068
  250SOL     MW 3921   0.318   3.311   0.075 -0.0015 -0.0061  0.0113
  251SOL     OW 3922   2.503   3.603   2.694  0.0226  0.2103 -0.1482
  251SOL    HW1 3923   2.432   3.567   2.747  2.8123 -0.2318  3.7703
  251SOL    HW2 3924   2.517   3.554   2.613 -0.0575 -1.0504  0.5770
  251SOL     MW 3925   2.496   3.592   2.690 -0.0015 -0.0061  0.0113
  252SOL     OW 3926   3.065   3.252   3.070  0.0685  0.1251 -0.4317
  252SOL    HW1 3927   2.986   3.264   3.121  0.0052 -1.8677  0.0455
  252SOL    HW2 3928   3.122   3.320   3.107 -0.8524  0.6077  0.1229
  252SOL     MW 3929   3.062   3.262   3.081 -0.0015 -0.0061  0.0113
  253SOL     OW 3930   2.173   0.596   0.020 -0.0921  0.4663 -0.6276
  253SOL    HW1 3931   2.121   0.676   0.008  0.6936  0.9127 -1.1281
  253SOL    HW2 3932   2.113   0.524  -0.002 -1.6128  0.7209  2.1340
  253SOL     MW 3933   2.158   0.597   0.016 -0.0015 -0.0061  0.0113
  254SOL     OW 3934   2.992   2.202   2.793  0.0244 -0.2578 -0.4685
  254SOL    HW1 3935   3.062   2.208   2.728 -0.0929  0.5623 -0.5335
  254SOL    HW2 3936   2.948   2.282   2.765  1.5521 -0.2018 -2.9806
  254SOL     MW 3937   2.996   2.213   2.781 -0.0015 -0.0061  0.0113
  255SOL     OW 3938   0.737   2.507   2.802  0.3278  0.0083  0.0683
  255SOL    HW1 3939   0.722   2.506   2.707  0.5238  0.6226  0.0214
  255SOL    HW2 3940   0.833   2.510   2.810  0.3158  1.6952 -0.0126
  255SOL     MW 3941   0.748   2.507   2.790 -0.0015 -0.0061  0.0113
  256SOL     OW 3942   0.545   3.731   2.749 -0.0045  0.5220  0.1194
  256SOL    HW1 3943   0.628   3.691   2.726 -0.1608  0.8472 -1.0375
  256SOL    HW2 3944   0.495   3.737   2.668  1.1327 -0.1926 -0.6475
  256SOL     MW 3945   0.549   3.726   2.735 -0.0015 -0.0061  0.0113
  257SOL     OW 3946   2.392   4.202   2.617  0.3897  0.2154  0.2250
  257SOL    HW1 3947   2.319   4.209   2.678 -0.7342 -2.4207 -0.6641
  257SOL    HW2 3948   2.359   4.131   2.561  1.5702 -0.7678  0.7174
  257SOL     MW 3949   2.378   4.194   2.618 -0.0015 -0.0061  0.0113
  258SOL     OW 3950   4.123   4.232   0.251  0.1015 -0.0704 -0.2314
  258SOL    HW1 3951   4.199   4.230   0.194 -0.2223 -1.9089 -0.6562
  258SOL    HW2 3952   4.142   4.309   0.304 -1.0680 -0.8637  1.4608
  258SOL     MW 3953   4.135   4.242   0.250 -0.0015 -0.0061  0.0113
  259SOL     OW 3954   2.648   4.004   2.787 -0.1294  0.1072 -0.2920
  259SOL    HW1 3955   2.554   3.992   2.801  0.2364 -0.2512  2.2216
  259SOL    HW2 3956   2.682   3.945   2.854  0.7167  0.5826 -0.2944
  259SOL     MW 3957   2.640   3.995   2.798 -0.0015 -0.0061  0.0113
  260SOL     OW 3958   3.290   3.910   2.677 -0.8159 -0.7954 -0.1021
  260SOL    HW1 3959   3.294   4.004   2.656 -0.7152 -0.7973 -0.0935
  260SOL    HW2 3960   3.383   3.895   2.696 -0.5661  1.4240  0.7988
  260SOL     MW 3961   3.303   3.921   2.677 -0.0015 -0.0061  0.0113
  261SOL     OW 3962   1.264   0.255   3.016 -0.3262  0.2796 -0.5948
  261SOL    HW1 3963   1.233   0.172   2.979 -0.3648  0.2787 -0.5605
  261SOL    HW2 3964   1.233   0.320   2.953 -0.4942  0.7541 -0.0298
  261SOL     MW 3965   1.256   0.252   3.003 -0.0015 -0.0061  0.0113
  262SOL     OW 3966   3.754   4.067   0.407 -0.3049 -0.2596 -0.4168
  262SOL    HW1 3967   3.728   3.978   0.432  0.0928  0.0995  1.4525
  262SOL    HW2 3968   3.849   4.062   0.400 -0.3160 -1.0726 -0.1190
  262SOL     MW 3969   3.763   4.054   0.410 -0.0015 -0.0061  0.0113
  263SOL     OW 3970   2.305   4.916   2.873  0.1602  0.0486  0.3159
  263SOL    HW1 3971   2.391   4.874   2.880  0.0997 -0.0750  0.3270
  263SOL    HW2 3972   2.317   4.970   2.795  0.4180  1.4005  1.2478
  263SOL     MW 3973   2.318   4.918   2.864 -0.0015 -0.0061  0.0113
  264SOL     OW 3974   3.652   3.811   0.384 -0.3440  0.4764  0.1300
  264SOL    HW1 3975   3.656   3.734   0.442  1.6725  1.2723  1.1524
  264SOL    HW2 3976   3.564   3.811   0.347  0.1029  1.2961 -0.9710
  264SOL     MW 3977   3.641   3.801   0.387 -0.0015 -0.0061  0.0113
  265SOL     OW 3978   0.589   3.979   2.858 -0.4017 -0.3420 -0.0709
  265SOL    HW1 3979   0.593   3.887   2.834 -1.1343 -0.3940 -0.0207
  265SOL    HW2 3980   0.588   3.977   2.954  1.4774  1.8556  0.0806
  265SOL     MW 3981   0.590   3.967   2.867 -0.0015 -0.0061  0.0113
  266SOL     OW 3982   3.372   3.527   0.247  0.0328 -0.2556  0.1840
  266SOL    HW1 3983   3.391   3.621   0.249 -2.0151  0.2256 -0.8371
  266SOL    HW2 3984   3.302   3.524   0.183 -0.5123  2.3119  0.5255
  266SOL     MW 3985   3.365   3.539   0.239 -0.0015 -0.0061  0.0113
  267SOL     OW 3986   4.890   3.674   3.040  0.4384 -0.1872 -0.0466
  267SOL    HW1 3987   4.908   3.580   3.038  0.9763 -0.1844  2.1929
  267SOL    HW2 3988   4.807   3.675   3.088 -0.3549  0.0521 -1.3799
  267SOL     MW 3989   4.882   3.662   3.046 -0.0015 -0.0061  0.0113
  268SOL     OW 3990   3.480   4.473   0.133 -0.1825  0.2499  0.0901
  268SOL    HW1 3991   3.573   4.455   0.146 -0.3660 -1.0041 -0.1969
  268SOL    HW2 3992   3.443   4.388   0.155  1.1527 -0.4805 -0.3516
  268SOL     MW 3993   3.488   4.460   0.138 -0.0015 -0.0061  0.0113
  269SOL     OW 3994   2.473   2.186   0.020  0.2898 -0.5182 -0.1314
  269SOL    HW1 3995   2.493   2.106   0.069 -0.6588 -2.3655 -2.5515
  269SOL    HW2 3996   2.555   2.211  -0.022 -0.2079  1.5189  0.0433
  269SOL     MW 3997   2.487   2.178   0.021 -0.0015 -0.0061  0.0113
  270SOL     OW 3998   3.208   2.220   2.617 -0.2072  0.0151  0.1207
  270SOL    HW1 3999   3.199   2.138   2.568 -0.6788  0.1839 -0.0791
  270SOL    HW2 4000   3.295   2.214   2.656  0.0359  0.2691 -0.3726
  270SOL     MW 4001   3.218   2.208   2.615 -0.0015 -0.0061  0.0113
  271SOL     OW 4002   3.348   4.677   3.119 -0.2934 -0.1735 -0.1909
  271SOL    HW1 4003   3.403   4.603   3.143 -0.1513  0.1517  0.5183
  271SOL    HW2 4004   3.267   4.637   3.088 -0.0434 -0.8751  0.0610
  271SOL     MW 4005   3.344   4.662   3.118 -0.0015 -0.0061  0.0113
  272SOL     OW 4006   4.262   4.433   2.997  0.2731 -0.4573  0.1834
  272SOL    HW1 4007   4.227   4.498   3.058 -0.7682 -0.9976  0.1813
  272SOL    HW2 4008   4.325   4.479   2.942  0.5544  0.8928  1.5512
  272SOL     MW 4009   4.266   4.448   2.998 -0.0015 -0.0061  0.0113
  273SOL     OW 4010   4.025   4.002   0.390 -0.0167  0.2414 -1.0137
  273SOL    HW1 4011   4.097   3.967   0.442 -0.4643 -1.1775 -1.2949
  273SOL    HW2 4012   4.057   4.081   0.349 -0.4627  0.2410 -1.3749
  273SOL     MW 4013   4.039   4.007   0.392 -0.0015 -0.0061  0.0113
  274SOL     OW 4014   2.942   2.606   3.070 -0.3249  0.0040  0.7970
  274SOL    HW1 4015   2.931   2.517   3.103 -1.0108  0.1986  1.1107
  274SOL    HW2 4016   2.993   2.657   3.133  0.1350 -0.2053  0.6020
  274SOL     MW 4017   2.947   2.601   3.083 -0.0015 -0.0061  0.0113
  275SOL     OW 4018   3.181   3.500   0.039 -0.1298  0.0163 -0.2722
  275SOL    HW1 4019   3.114   3.564   0.015 -0.4325  0.0373  0.5935
  275SOL    HW2 4020   3.241   3.504  -0.036 -0.6938 -0.0261 -0.7320
  275SOL     MW 4021   3.180   3.509   0.026 -0.0015 -0.0061  0.0113
  276SOL     OW 4022   2.305   2.025   2.663  0.0777  0.0702  0.1370
  276SOL    HW1 4023   2.271   1.941   2.632 -0.2011  0.5023 -0.7499
  276SOL    HW2 4024   2.336   2.012   2.753  0.1163  0.6525  0.2082
  276SOL     MW 4025   2.305   2.012   2.670 -0.0015 -0.0061  0.0113
  277SOL     OW 4026   3.598   4.767   3.072 -0.0551  0.4205  0.1228
  277SOL    HW1 4027   3.503   4.757   3.075 -0.3215  2.1588 -1.0104
  277SOL    HW2 4028   3.606   4.839   3.010  1.3511  1.2675  1.1983
  277SOL     MW 4029   3.587   4.775   3.065 -0.0015 -0.0061  0.0113
  278SOL     OW 4030   0.718   4.482   0.503 -0.1439  0.0211  0.2017
  278SOL    HW1 4031   0.636   4.531   0.500  0.9286  1.8676 -0.8480
  278SOL    HW2 4032   0.698   4.401   0.550 -0.3278  0.6257  1.2134
  278SOL     MW 4033   0.705   4.478   0.509 -0.0015 -0.0061  0.0113
  279SOL     OW 4034   3.273   3.292   0.370  0.3379  0.2637 -0.0399
  279SOL    HW1 4035   3.180   3.310   0.381  0.1172 -1.1837  0.6808
  279SOL    HW2 4036   3.308   3.374   0.335 -2.1132  0.7770 -1.5176
  279SOL     MW 4037   3.265   3.305   0.367 -0.0015 -0.0061  0.0113
  280SOL     OW 4038   1.968   0.750   2.882 -0.4539 -0.2302  0.8531
  280SOL    HW1 4039   2.037   0.784   2.826 -0.5078 -0.2566  0.7704
  280SOL    HW2 4040   1.892   0.758   2.823  0.2565  1.9350  0.1444
  280SOL     MW 4041   1.967   0.756   2.867 -0.0015 -0.0061  0.0113
  281SOL     OW 4042   4.592   4.358   0.689  0.3491  0.1102  0.3144
  281SOL    HW1 4043   4.639   4.374   0.606 -1.0153  0.3062 -0.4478
  281SOL    HW2 4044   4.619   4.426   0.750  0.4099 -0.4121  0.8822
  281SOL     MW 4045   4.602   4.369   0.686 -0.0015 -0.0061  0.0113
  282SOL     OW 4046   4.623   4.277   0.127 -0.0526  0.0005  0.5600
  282SOL    HW1 4047   4.671   4.197   0.149 -0.5635 -0.7974 -1.1171
  282SOL    HW2 4048   4.667   4.300   0.045  1.2614  0.2176  1.2810
  282SOL     MW 4049   4.635   4.270   0.119 -0.0015 -0.0061  0.0113
  283SOL     OW 4050   2.922   4.637   2.937  0.0295  0.0132 -0.4751
  283SOL    HW1 4051   2.955   4.615   2.850 -0.1625 -0.0161 -0.5395
  283SOL    HW2 4052   2.999   4.616   2.990 -0.2188  0.5625  0.1213
  283SOL     MW 4053   2.937   4.631   2.932 -0.0015 -0.0061  0.0113
  284SOL     OW 4054   3.033   3.709   3.033  0.1350  0.2225 -0.0078
  284SOL    HW1 4055   3.096   3.777   3.012 -0.3041  0.1361 -1.7638
  284SOL    HW2 4056   3.023   3.670   2.946  0.5371 -1.1789  0.5642
  284SOL     MW 4057   3.040   3.713   3.019 -0.0015 -0.0061  0.0113
  285SOL     OW 4058   2.484   1.951   0.197 -0.4173  0.4815  0.9396
  285SOL    HW1 4059   2.401   1.976   0.237 -1.0430  1.5406 -0.9076
  285SOL    HW2 4060   2.455   1.886   0.134 -1.2637  2.1980 -0.5483
  285SOL     MW 4061   2.469   1.946   0.194 -0.0015 -0.0061  0.0113
  286SOL     OW 4062   4.263   3.460   3.021 -0.0551  0.4371  0.0098
  286SOL    HW1 4063   4.215   3.522   3.075  0.1428 -0.0217  0.7295
  286SOL    HW2 4064   4.198   3.404   2.978  0.9071 -0.7807  0.0599
  286SOL     MW 4065   4.248   3.461   3.022 -0.0015 -0.0061  0.0113
  287SOL     OW 4066   3.357   4.217   0.177 -0.1154  0.1502 -0.2505
  287SOL    HW1 4067   3.442   4.189   0.143 -0.2632 -2.4695  1.2026
  287SOL    HW2 4068   3.301   4.227   0.100 -1.1068 -0.2439  0.4017
  287SOL     MW 4069   3.361   4.214   0.162 -0.0015 -0.0061  0.0113
  288SOL     OW 4070   4.145   4.690   0.302  0.0000  0.0354  0.4831
  288SOL    HW1 4071   4.147   4.611   0.357 -0.4777 -0.3972 -0.1154
  288SOL    HW2 4072   4.144   4.653   0.214 -1.3567  0.7048  0.1888
  288SOL     MW 4073   4.145   4.675   0.298 -0.0015 -0.0061  0.0113
  289SOL     OW 4074   2.720   3.593   2.852 -0.2432 -0.3257 -0.3289
  289SOL    HW1 4075   2.765   3.520   2.811  0.5774  0.5439 -1.0199
  289SOL    HW2 4076   2.644   3.596   2.794  0.7488  0.0894 -1.6658
  289SOL     MW 4077   2.716   3.584   2.839 -0.0015 -0.0061  0.0113
  290SOL     OW 4078   1.514   4.697   3.061  0.4611 -0.0439 -0.1122
  290SOL    HW1 4079   1.583   4.761   3.079  0.8767 -0.1746 -1.1266
  290SOL    HW2 4080   1.452   4.748   3.008  0.2770  0.6361  0.7428
  290SOL     MW 4081   1.515   4.712   3.056 -0.0015 -0.0061  0.0113
  291SOL     OW 4082   2.804   4.223   2.771 -0.3191  0.5141  0.0762
  291SOL    HW1 4083   2.745   4.149   2.757 -0.6815  0.8099  0.0336
  291SOL    HW2 4084   2.882   4.183   2.809  0.2897 -1.6620 -3.0820
  291SOL     MW 4085   2.806   4.208   2.774 -0.0015 -0.0061  0.0113
  292SOL     OW 4086   0.324   3.949   0.399  0.1023  0.4686 -0.0633
  292SOL    HW1 4087   0.289   3.860   0.410  0.1283  0.6315  1.4980
  292SOL    HW2 4088   0.333   3.976   0.490  1.2353  0.2486 -0.1035
  292SOL     MW 4089   0.321   3.941   0.412 -0.0015 -0.0061  0.0113
  293SOL     OW 4090   1.842   0.587   2.590 -0.2463  0.1456 -0.1937
  293SOL    HW1 4091   1.875   0.532   2.661 -1.4739  0.7383  0.8798
  293SOL    HW2 4092   1.805   0.661   2.638 -0.8509 -0.9082  1.0324
  293SOL     MW 4093   1.841   0.590   2.606 -0.0015 -0.0061  0.0113
  294SOL     OW 4094   3.633   1.360   2.835 -0.1113 -0.4434  0.1210
  294SOL    HW1 4095   3.657   1.344   2.744  0.3414  0.6945  0.0187
  294SOL    HW2 4096   3.576   1.285   2.853  0.2383 -0.5945  0.6132
  294SOL     MW 4097   3.628   1.348   2.825 -0.0015 -0.0061  0.0113
  295SOL     OW 4098   2.005   0.399   3.036 -0.2497  0.1190 -0.4295
  295SOL    HW1 4099   2.051   0.315   3.039  0.6322  0.5972 -0.1123
  295SOL    HW2 4100   1.920   0.382   3.078 -0.2255  0.1016 -0.3869
  295SOL     MW 4101   2.000   0.386   3.042 -0.0015 -0.0061  0.0113
  296SOL     OW 4102   2.505   1.066   0.111 -0.0643  0.1393  0.3807
  296SOL    HW1 4103   2.426   1.028   0.073  0.6528 -1.7718  0.6656
  296SOL    HW2 4104   2.532   1.006   0.181  1.5649 -0.8802 -1.0113
  296SOL     MW 4105   2.498   1.053   0.115 -0.0015 -0.0061  0.0113
  297SOL     OW 4106   3.345   3.528   2.945  0.5354  0.2260  0.5694
  297SOL    HW1 4107   3.280   3.553   2.879  0.4228  1.0089  0.9692
  297SOL    HW2 4108   3.367   3.440   2.913 -0.8876  0.2712 -0.6540
  297SOL     MW 4109   3.340   3.520   2.932 -0.0015 -0.0061  0.0113
  298SOL     OW 4110   1.832   4.048   2.856  0.4102  0.6900  0.5120
  298SOL    HW1 4111   1.855   3.969   2.807 -1.1470 -0.1786  1.1050
  298SOL    HW2 4112   1.868   4.115   2.799  1.7295  0.1414  0.6723
  298SOL     MW 4113   1.839   4.046   2.842 -0.0015 -0.0061  0.0113
  299SOL     OW 4114   3.026   4.113   2.928  0.0129  0.0068 -0.1599
  299SOL    HW1 4115   3.070   4.028   2.922 -0.5953 -0.6881  3.3612
  299SOL    HW2 4116   2.993   4.115   3.017 -1.1281 -0.2950 -0.5554
  299SOL     MW 4117   3.028   4.102   2.939 -0.0015 -0.0061  0.0113
  300SOL     OW 4118   0.718   1.899   3.051  0.2633 -0.4843  0.3816
  300SOL    HW1 4119   0.695   1.967   3.113 -0.5714  0.6264 -1.0749
  300SOL    HW2 4120   0.810   1.880   3.069  0.7400  1.5250  0.2601
  300SOL     MW 4121   0.727   1.906   3.061 -0.0015 -0.0061  0.0113
  301SOL     OW 4122   0.064   1.396   0.027 -0.2556  0.1120  0.4497
  301SOL    HW1 4123   0.109   1.438   0.101 -0.8776 -0.2911  1.0709
  301SOL    HW2 4124   0.114   1.425  -0.050  1.1494 -1.0754  0.8548
  301SOL     MW 4125   0.077   1.405   0.027 -0.0015 -0.0061  0.0113
  302SOL     OW 4126   2.160   3.929   2.617 -0.0714  0.1836 -0.0708
  302SOL    HW1 4127   2.074   3.899   2.644 -0.0554  0.6631  0.5188
  302SOL    HW2 4128   2.137   4.001   2.558  1.0316  0.6064 -0.0039
  302SOL     MW 4129   2.146   3.934   2.612 -0.0015 -0.0061  0.0113
  303SOL     OW 4130   0.018   2.586   2.865  0.5711  0.2453 -0.5136
  303SOL    HW1 4131  -0.047   2.613   2.929  1.0252 -1.7795  0.9173
  303SOL    HW2 4132  -0.033   2.548   2.794 -0.4258  0.5717  0.0142
  303SOL     MW 4133   0.003   2.584   2.864 -0.0015 -0.0061  0.0113
  304SOL     OW 4134   3.495   4.147   2.908  0.2068 -0.2394  0.6366
  304SOL    HW1 4135   3.490   4.063   2.862  0.4767 -0.8503  1.6970
  304SOL    HW2 4136   3.588   4.163   2.919  0.0292  0.7985  0.7285
  304SOL     MW 4137   3.506   4.138   2.904 -0.0015 -0.0061  0.0113
  305SOL     OW 4138   2.598   3.977   2.496 -0.2671  0.0263 -0.9516
  305SOL    HW1 4139   2.613   4.002   2.587 -0.6549 -0.5769 -0.7187
  305SOL    HW2 4140   2.522   3.921   2.510  0.4501 -0.7457 -0.0063
  305SOL     MW 4141   2.590   3.973   2.510 -0.0015 -0.0061  0.0113
  306SOL     OW 4142   4.430   4.649   0.405  0.0875  0.0322  0.1009
  306SOL    HW1 4143   4.409   4.571   0.457 -1.1964  0.8889  0.9438
  306SOL    HW2 4144   4.343   4.687   0.391 -0.4005 -1.4137 -1.0719
  306SOL     MW 4145   4.416   4.644   0.410 -0.0015 -0.0061  0.0113
  307SOL     OW 4146   0.459   2.176   3.098  0.0952  0.1857  0.0761
  307SOL    HW1 4147   0.389   2.133   3.147  0.0483  0.9565  0.6861
  307SOL    HW2 4148   0.460   2.128   3.015  0.0236 -0.9286  0.6964
  307SOL     MW 4149   0.450   2.164   3.093 -0.0015 -0.0061  0.0113
  308SOL     OW 4150   4.739   4.052   0.218  0.0565 -0.1408  0.4605
  308SOL    HW1 4151   4.765   4.054   0.310  1.4997  1.7821  0.0894
  308SOL    HW2 4152   4.827   4.048   0.180 -0.2889  0.0891 -0.3791
  308SOL     MW 4153   4.754   4.052   0.225 -0.0015 -0.0061  0.0113
  309SOL     OW 4154   2.711   0.011   2.887 -0.1916 -0.5510 -0.2133
  309SOL    HW1 4155   2.776   0.081   2.886 -1.6386  0.8369 -0.2620
  309SOL    HW2 4156   2.755  -0.067   2.853 -0.7528 -0.3517 -1.4394
  309SOL     MW 4157   2.726   0.010   2.883 -0.0015 -0.0061  0.0113
  310SOL     OW 4158   1.623   2.668   2.884 -0.0903  0.1562  0.1725
  310SOL    HW1 4159   1.589   2.754   2.910  0.7323  0.6578 -0.3279
  310SOL    HW2 4160   1.642   2.689   2.793 -2.3583 -0.5940 -0.5369
  310SOL     MW 4161   1.621   2.682   2.876 -0.0015 -0.0061  0.0113
  311SOL     OW 4162   0.110   3.133   0.049 -0.1419  0.0812  0.5146
  311SOL    HW1 4163   0.017   3.140   0.072 -0.9892  0.4502 -2.6382
  311SOL    HW2 4164   0.129   3.039   0.045 -0.2872  0.0168  1.2170
  311SOL     MW 4165   0.100   3.122   0.052 -0.0015 -0.0061  0.0113
  312SOL     OW 4166   2.908   4.692   0.303  0.3025 -0.1408  0.0554
  312SOL    HW1 4167   2.929   4.748   0.379  0.1119  0.9063 -0.6353
  312SOL    HW2 4168   2.970   4.723   0.238  0.3289 -0.7799 -0.2264
  312SOL     MW 4169   2.919   4.704   0.305 -0.0015 -0.0061  0.0113
  313SOL     OW 4170   2.498   4.535   2.862  0.2666 -0.1964 -0.1027
  313SOL    HW1 4171   2.566   4.473   2.889  0.3239 -0.4796 -0.8719
  313SOL    HW2 4172   2.499   4.523   2.767 -0.3005  1.1325 -0.2994
  313SOL     MW 4173   2.507   4.525   2.853 -0.0015 -0.0061  0.0113
  314SOL     OW 4174   3.109   2.760   0.133 -0.2726  0.3014 -0.4765
  314SOL    HW1 4175   3.088   2.839   0.083 -1.8493  0.8271  0.9542
  314SOL    HW2 4176   3.182   2.720   0.084  0.7275  0.8872  0.5027
  314SOL     MW 4177   3.116   2.765   0.120 -0.0015 -0.0061  0.0113
  315SOL     OW 4178   1.452   4.447   0.055  0.1485  0.2772  1.4345
  315SOL    HW1 4179   1.368   4.423   0.017  0.6501  1.4065 -0.5582
  315SOL    HW2 4180   1.459   4.533   0.014 -2.0296 -0.5176 -0.8709
  315SOL     MW 4181   1.442   4.455   0.044 -0.0015 -0.0061  0.0113
  316SOL     OW 4182   2.288   0.958   3.115  0.2866 -0.0026 -0.0246
  316SOL    HW1 4183   2.328   0.909   3.043  0.5839 -1.8438  1.3332
  316SOL    HW2 4184   2.285   1.049   3.084  1.0984  0.0971  0.1563
  316SOL     MW 4185   2.293   0.964   3.102 -0.0015 -0.0061  0.0113
  317SOL     OW 4186   2.034   0.842   0.003 -0.1511  0.1106  0.1235
  317SOL    HW1 4187   2.012   0.813  -0.086  0.8152 -1.9757  0.5058
  317SOL    HW2 4188   2.115   0.890  -0.015 -2.0493  3.4762 -0.1417
  317SOL     MW 4189   2.042   0.844  -0.011 -0.0015 -0.0061  0.0113
  318SOL     OW 4190   2.608   3.782   0.053  0.0863 -0.4613 -0.0446
  318SOL    HW1 4191   2.669   3.805  -0.016 -1.0171 -1.5378 -1.4350
  318SOL    HW2 4192   2.554   3.861   0.057  0.4726 -0.1926 -0.1265
  318SOL     MW 4193   2.609   3.796   0.044 -0.0015 -0.0061  0.0113
  319SOL     OW 4194   1.965   0.412   2.768  0.5083  0.0152 -0.4302
  319SOL    HW1 4195   1.977   0.416   2.863 -0.7909  0.1536 -0.2556
  319SOL    HW2 4196   2.053   0.430   2.734  1.3808 -0.0698  1.5967
  319SOL     MW 4197   1.978   0.415   2.776 -0.0015 -0.0061  0.0113
  320SOL     OW 4198   0.593   0.869   0.233  0.1647 -0.1140  0.1744
  320SOL    HW1 4199   0.590   0.870   0.137  1.3257  0.5363  0.1280
  320SOL    HW2 4200   0.624   0.955   0.260  0.5825 -0.2029 -0.0185
  320SOL     MW 4201   0.597   0.881   0.224 -0.0015 -0.0061  0.0113
  321SOL     OW 4202   1.928   4.824   0.063 -0.0919  0.4162  0.0004
  321SOL    HW1 4203   1.933   4.736   0.026 -1.6685  0.0176  0.6620
  321SOL    HW2 4204   2.016   4.862   0.059 -0.1022  0.5805  1.0242
  321SOL     MW 4205   1.940   4.818   0.058 -0.0015 -0.0061  0.0113
  322SOL     OW 4206   3.584   3.351   0.176 -0.9326 -0.3273 -0.2688
  322SOL    HW1 4207   3.514   3.407   0.209 -1.4749 -0.7963 -0.6168
  322SOL    HW2 4208   3.624   3.321   0.258  1.0634 -1.6406 -1.6286
  322SOL     MW 4209   3.580   3.354   0.191 -0.0015 -0.0061  0.0113
  323SOL     OW 4210   0.134   4.138   0.297  0.2054  0.0386  0.3575
  323SOL    HW1 4211   0.201   4.071   0.314 -0.5599 -0.7051  0.4963
  323SOL    HW2 4212   0.109   4.167   0.385  0.9489 -0.0400  0.6016
  323SOL     MW 4213   0.140   4.133   0.311 -0.0015 -0.0061  0.0113
  324SOL     OW 4214   0.400   3.616   2.972  0.1143 -0.1768 -0.2355
  324SOL    HW1 4215   0.445   3.667   2.904  1.6933 -0.0242  0.8700
  324SOL    HW2 4216   0.394   3.676   3.046  0.9245  0.8508 -0.9742
  324SOL     MW 4217   0.405   3.630   2.972 -0.0015 -0.0061  0.0113
  325SOL     OW 4218   0.703   1.207   2.805 -0.6635  0.3218 -0.0892
  325SOL    HW1 4219   0.640   1.165   2.747 -1.5596  1.0973  0.2944
  325SOL    HW2 4220   0.642   1.232   2.874 -0.1649  0.5770  0.2686
  325SOL     MW 4221   0.687   1.205   2.806 -0.0015 -0.0061  0.0113
  326SOL     OW 4222   3.473   3.151   0.023 -0.3402 -0.5563 -0.0673
  326SOL    HW1 4223   3.522   3.217   0.072  1.7753 -1.2196 -1.1368
  326SOL    HW2 4224   3.415   3.115   0.090 -1.4228  0.8312 -0.2136
  326SOL     MW 4225   3.472   3.155   0.038 -0.0015 -0.0061  0.0113
  327SOL     OW 4226   2.628   2.613   0.228 -0.2486  0.0684  0.5102
  327SOL    HW1 4227   2.564   2.544   0.212 -2.5295  2.4445 -1.5600
  327SOL    HW2 4228   2.663   2.626   0.140  0.8980 -1.6731  0.6609
  327SOL     MW 4229   2.624   2.606   0.215 -0.0015 -0.0061  0.0113
  328SOL     OW 4230   2.886   4.319   2.511  0.0201 -0.2312  0.0356
  328SOL    HW1 4231   2.850   4.294   2.596  0.4294  1.7345  0.8583
  328SOL    HW2 4232   2.826   4.386   2.480  0.1977  0.4541  1.0962
  328SOL     MW 4233   2.873   4.325   2.518 -0.0015 -0.0061  0.0113
  329SOL     OW 4234   2.433   3.111   3.010  0.0528  0.1222  0.0804
  329SOL    HW1 4235   2.389   3.116   2.925  0.0779  2.3120  0.1364
  329SOL    HW2 4236   2.527   3.124   2.992  0.8532 -0.8432  3.0392
  329SOL     MW 4237   2.440   3.113   2.996 -0.0015 -0.0061  0.0113
  330SOL     OW 4238   3.737   3.532   0.043  0.0423  0.1487 -0.2708
  330SOL    HW1 4239   3.727   3.610   0.099 -1.8651 -0.8728  0.9132
  330SOL    HW2 4240   3.685   3.462   0.082  1.6459 -1.4787 -0.8936
  330SOL     MW 4241   3.729   3.533   0.056 -0.0015 -0.0061  0.0113
  331SOL     OW 4242   3.126   2.236   3.025 -0.2858 -0.7364 -0.6254
  331SOL    HW1 4243   3.085   2.217   2.942  0.6213  0.0655 -1.2860
  331SOL    HW2 4244   3.150   2.151   3.062  0.4870 -0.9523 -1.5849
  331SOL     MW 4245   3.124   2.222   3.019 -0.0015 -0.0061  0.0113
  332SOL     OW 4246   0.750   1.594   2.745 -0.5197  0.0066  0.0683
  332SOL    HW1 4247   0.691   1.650   2.697  0.2515  1.4846  0.7697
  332SOL    HW2 4248   0.782   1.525   2.687 -0.2769 -0.9304  1.2624
  332SOL     MW 4249   0.747   1.592   2.731 -0.0015 -0.0061  0.0113
  333SOL     OW 4250   4.973   4.656   2.926 -0.0004 -0.3642  0.5014
  333SOL    HW1 4251   4.985   4.590   2.994  0.0515  1.4174  2.2881
  333SOL    HW2 4252   5.032   4.727   2.949 -0.7156  1.0648 -1.7468
  333SOL     MW 4253   4.982   4.656   2.938 -0.0015 -0.0061  0.0113
  334SOL     OW 4254   2.097   0.125   2.986 -0.1747  0.5540 -0.6103
  334SOL    HW1 4255   2.139   0.055   3.037  0.4732  0.2175 -1.5726
  334SOL    HW2 4256   2.031   0.076   2.936  1.6450 -1.0526 -1.5910
  334SOL     MW 4257   2.094   0.109   2.986 -0.0015 -0.0061  0.0113
  335SOL     OW 4258   3.054   2.947   0.335 -0.1406 -0.3643 -0.2821
  335SOL    HW1 4259   3.060   2.873   0.275  2.5834  0.0164 -0.6385
  335SOL    HW2 4260   3.125   2.932   0.398 -0.5614  0.1723  0.3356
  335SOL     MW 4261   3.064   2.935   0.335 -0.0015 -0.0061  0.0113
  336SOL     OW 4262   0.511   1.978   2.889 -0.2356  0.1169 -0.1843
  336SOL    HW1 4263   0.590   1.940   2.927 -1.0136 -0.5582  0.8201
  336SOL    HW2 4264   0.443   1.914   2.907 -0.4752  0.2780 -0.4921
  336SOL     MW 4265   0.513   1.965   2.896 -0.0015 -0.0061  0.0113
  337SOL     OW 4266   1.295   4.635   0.220  0.3015 -0.3323  0.0217
  337SOL    HW1 4267   1.369   4.574   0.218  1.4690  1.0235 -0.2605
  337SOL    HW2 4268   1.332   4.706   0.166 -1.5098 -0.9293 -2.1487
  337SOL     MW 4269   1.310   4.637   0.212 -0.0015 -0.0061  0.0113
  338SOL     OW 4270   3.308   2.446   2.963  0.2128  0.0683 -0.0429
  338SOL    HW1 4271   3.247   2.378   2.991 -1.3986  1.4323 -0.0828
  338SOL    HW2 4272   3.270   2.471   2.878 -0.5062  0.6028  0.4226
  338SOL     MW 4273   3.295   2.441   2.955 -0.0015 -0.0061  0.0113
  339SOL     OW 4274   2.185   4.964   3.118 -0.3279  0.1061  0.3339
  339SOL    HW1 4275   2.249   4.989   3.184 -0.6827 -0.5590  0.9625
  339SOL    HW2 4276   2.236   4.939   3.041 -0.8236  1.0270 -0.3200
  339SOL     MW 4277   2.200   4.964   3.117 -0.0015 -0.0061  0.0113
  340SOL     OW 4278   0.274   1.026   3.023 -0.0079  0.4376  0.1908
  340SOL    HW1 4279   0.222   1.061   3.095 -1.0848  1.3250 -0.9823
  340SOL    HW2 4280   0.290   1.103   2.968  0.3595 -0.0952 -0.4615
  340SOL     MW 4281   0.270   1.041   3.025 -0.0015 -0.0061  0.0113
  341SOL     OW 4282   0.107   4.221   0.566  0.3850 -0.5645 -0.3418
  341SOL    HW1 4283   0.074   4.311   0.572 -0.5561 -0.9913  1.6177
  341SOL    HW2 4284   0.036   4.175   0.609  1.5855 -2.6507 -0.4264
  341SOL     MW 4285   0.094   4.227   0.572 -0.0015 -0.0061  0.0113
  342SOL     OW 4286   2.661   4.469   2.388  0.0028 -0.3597 -0.4087
  342SOL    HW1 4287   2.582   4.506   2.350  0.2167  1.4100  0.7306
  342SOL    HW2 4288   2.663   4.379   2.356  1.1898 -0.9399  1.1695
  342SOL     MW 4289   2.651   4.462   2.379 -0.0015 -0.0061  0.0113
  343SOL     OW 4290   2.703   0.344   0.043 -0.2851  0.3692 -0.3181
  343SOL    HW1 4291   2.724   0.437   0.037  1.7059  0.0162  0.5362
  343SOL    HW2 4292   2.633   0.329   0.107  0.7165 -3.4928  0.1313
  343SOL     MW 4293   2.696   0.354   0.051 -0.0015 -0.0061  0.0113
  344SOL     OW 4294   1.993   1.436   2.723  0.5164 -0.1827  0.0199
  344SOL    HW1 4295   1.988   1.506   2.658 -1.3472  0.7426  1.0863
  344SOL    HW2 4296   1.930   1.370   2.694  0.6176 -0.0478 -0.5172
  344SOL     MW 4297   1.984   1.436   2.710 -0.0015 -0.0061  0.0113
  345SOL     OW 4298   0.442   0.664   2.902 -0.3050  0.3803 -0.1624
  345SOL    HW1 4299   0.474   0.717   2.829  1.6909 -0.3368  0.1305
  345SOL    HW2 4300   0.346   0.671   2.903 -0.3117  0.8085  1.8205
  345SOL     MW 4301   0.433   0.672   2.893 -0.0015 -0.0061  0.0113
  346SOL     OW 4302   4.513   3.406   0.050 -0.0336 -0.5454 -0.0405
  346SOL    HW1 4303   4.536   3.316   0.030  0.5957 -0.1885 -1.0296
  346SOL    HW2 4304   4.437   3.421  -0.006 -0.0906 -2.0187 -0.3716
  346SOL     MW 4305   4.506   3.396   0.040 -0.0015 -0.0061  0.0113
  347SOL     OW 4306   2.916   2.349   0.048 -0.0728  0.0536  0.2719
  347SOL    HW1 4307   2.985   2.305  -0.001 -0.8476 -1.3371  0.3736
  347SOL    HW2 4308   2.943   2.330   0.137 -0.4896 -0.7740  0.2334
  347SOL     MW 4309   2.929   2.341   0.053 -0.0015 -0.0061  0.0113
  348SOL     OW 4310   3.001   4.436   0.195 -0.3298 -0.4373 -0.1250
  348SOL    HW1 4311   3.057   4.382   0.251  0.8682  1.6297  0.8013
  348SOL    HW2 4312   2.985   4.514   0.248 -0.2077 -0.2987 -0.2892
  348SOL     MW 4313   3.006   4.439   0.209 -0.0015 -0.0061  0.0113
  349SOL     OW 4314   0.222   3.694   0.363 -0.7696  0.7066 -0.6191
  349SOL    HW1 4315   0.280   3.619   0.354 -0.4824  0.8638 -0.1317
  349SOL    HW2 4316   0.137   3.661   0.394  0.7286 -1.1324  1.8593
  349SOL     MW 4317   0.218   3.680   0.366 -0.0015 -0.0061  0.0113
  350SOL     OW 4318   3.704   4.014   3.038  0.0175 -0.0839 -0.1264
  350SOL    HW1 4319   3.792   4.048   3.053 -0.8077  1.5054  1.4589
  350SOL    HW2 4320   3.701   3.935   3.092  0.4925  0.7026  1.0925
  350SOL     MW 4321   3.715   4.008   3.047 -0.0015 -0.0061  0.0113
  351SOL     OW 4322   2.582   1.531   2.835  0.0754 -0.0711  0.3220
  351SOL    HW1 4323   2.564   1.442   2.808 -1.1385 -0.2641  1.6389
  351SOL    HW2 4324   2.495   1.572   2.836 -0.4986 -1.2619  1.1876
  351SOL     MW 4325   2.568   1.525   2.832 -0.0015 -0.0061  0.0113
  352SOL     OW 4326   3.534   3.896   2.793 -0.1630  0.0638  0.2684
  352SOL    HW1 4327   3.618   3.940   2.778 -1.5906  2.7694 -0.2839
  352SOL    HW2 4328   3.553   3.834   2.864  1.0249  1.2863  1.0718
  352SOL     MW 4329   3.548   3.893   2.800 -0.0015 -0.0061  0.0113
  353SOL     OW 4330   2.885   3.290   0.146  0.7788  0.3713 -0.0010
  353SOL    HW1 4331   2.796   3.325   0.155  0.5679 -0.3896  1.0566
  353SOL    HW2 4332   2.926   3.316   0.228 -0.4166 -0.5977  0.9465
  353SOL     MW 4333   2.878   3.298   0.158 -0.0015 -0.0061  0.0113
  354SOL     OW 4334   3.609   4.139   0.135 -0.2677 -0.4946 -0.0279
  354SOL    HW1 4335   3.637   4.091   0.057 -0.5548 -0.4963 -0.1315
  354SOL    HW2 4336   3.672   4.116   0.203  0.5437  0.0936 -0.5514
  354SOL     MW 4337   3.621   4.130   0.134 -0.0015 -0.0061  0.0113
  355SOL     OW 4338   0.336   1.300   2.889 -0.0950  0.3764  0.0079
  355SOL    HW1 4339   0.405   1.282   2.953 -0.2708  0.0734  0.1137
  355SOL    HW2 4340   0.298   1.380   2.927  0.0853  0.0080  0.9854
  355SOL     MW 4341   0.340   1.309   2.903 -0.0015 -0.0061  0.0113
  356SOL     OW 4342   2.693   3.145   2.900  0.2134  0.0490 -0.1561
  356SOL    HW1 4343   2.763   3.081   2.888  0.9175  0.7801  0.0070
  356SOL    HW2 4344   2.716   3.224   2.851  2.4456  0.3821  1.2714
  356SOL     MW 4345   2.705   3.147   2.892 -0.0015 -0.0061  0.0113
  357SOL     OW 4346   0.150   4.701   0.098  0.2013  0.0265 -0.3550
  357SOL    HW1 4347   0.083   4.640   0.067 -0.3216  0.0235  0.7298
  357SOL    HW2 4348   0.134   4.770   0.033 -2.3062 -0.7400 -0.6679
  357SOL     MW 4349   0.139   4.702   0.085 -0.0015 -0.0061  0.0113
  358SOL     OW 4350   3.130   4.519   3.076 -0.1318  0.2320  0.3442
  358SOL    HW1 4351   3.090   4.487   3.157 -1.4014  0.1957 -0.2742
  358SOL    HW2 4352   3.180   4.442   3.048  0.9478  0.4849  1.4841
  358SOL     MW 4353   3.132   4.505   3.083 -0.0015 -0.0061  0.0113
  359SOL     OW 4354   1.593   2.954   2.869  0.2256 -0.2338  0.6762
  359SOL    HW1 4355   1.555   3.031   2.827  3.3725  1.1051  0.0268
  359SOL    HW2 4356   1.686   2.975   2.875 -0.1313  2.3026 -1.1835
  359SOL     MW 4357   1.600   2.967   2.864 -0.0015 -0.0061  0.0113
  360SOL     OW 4358   0.068   4.875   3.013 -0.1082 -0.0049  0.1464
  360SOL    HW1 4359   0.123   4.946   2.980  0.7156 -0.6238  0.1811
  360SOL    HW2 4360  -0.018   4.917   3.023  0.0212  0.5394 -0.8645
  360SOL     MW 4361   0.064   4.890   3.010 -0.0015 -0.0061  0.0113
  361SOL     OW 4362   3.062   3.339   2.795 -0.1328 -0.2101 -0.0018
  361SOL    HW1 4363   3.070   3.255   2.750 -0.8008 -0.0268 -0.4749
  361SOL    HW2 4364   3.069   3.314   2.887 -1.4835 -0.3457  0.0808
  361SOL     MW 4365   3.064   3.324   2.801 -0.0015 -0.0061  0.0113
  362SOL     OW 4366   4.348   4.286   0.098  0.1060  0.0439 -0.6154
  362SOL    HW1 4367   4.443   4.283   0.105  0.3064  1.8610 -1.8387
  362SOL    HW2 4368   4.334   4.323   0.011 -1.0682 -0.2328 -0.5553
  362SOL     MW 4369   4.358   4.291   0.087 -0.0015 -0.0061  0.0113
  363SOL     OW 4370   2.354   0.181   2.892 -0.0353  0.4712 -0.0035
  363SOL    HW1 4371   2.266   0.173   2.930  0.2723 -0.5294  0.5410
  363SOL    HW2 4372   2.396   0.109   2.939 -1.1411  0.3493  0.8522
  363SOL     MW 4373   2.348   0.171   2.903 -0.0015 -0.0061  0.0113
  364SOL     OW 4374   3.981   4.798   3.039  0.1878 -0.2986 -0.5501
  364SOL    HW1 4375   4.023   4.842   2.965 -0.4517 -1.4095 -1.6289
  364SOL    HW2 4376   3.924   4.736   2.993 -0.3846 -0.5289  0.4374
  364SOL     MW 4377   3.979   4.795   3.023 -0.0015 -0.0061  0.0113
  365SOL     OW 4378   2.588   2.481   2.902  0.0546 -0.2620  0.1359
  365SOL    HW1 4379   2.609   2.401   2.950  0.5056 -0.1744  0.0892
  365SOL    HW2 4380   2.494   2.480   2.884  0.0559  0.1059  0.0886
  365SOL     MW 4381   2.579   2.471   2.906 -0.0015 -0.0061  0.0113
  366SOL     OW 4382   0.041   3.831   3.089 -0.1432 -0.2435 -0.1197
  366SOL    HW1 4383  -0.032   3.773   3.065  0.1567 -0.2229 -1.1294
  366SOL    HW2 4384   0.048   3.889   3.013 -0.8992  0.6808  0.4913
  366SOL     MW 4385   0.032   3.831   3.076 -0.0015 -0.0061  0.0113
  367SOL     OW 4386   0.753   2.665   0.074  0.3512  0.2555 -0.1276
  367SOL    HW1 4387   0.777   2.758   0.068 -0.1885  0.4821  0.9360
  367SOL    HW2 4388   0.683   2.661   0.010  0.7193  1.1542 -0.6091
  367SOL     MW 4389   0.747   2.677   0.065 -0.0015 -0.0061  0.0113
  368SOL     OW 4390   0.498   4.113   0.222  0.4135 -0.1313 -0.0641
  368SOL    HW1 4391   0.485   4.206   0.239 -1.0545 -0.0889 -1.2461
  368SOL    HW2 4392   0.448   4.070   0.291  1.0339  0.3698  0.7180
  368SOL     MW 4393   0.490   4.120   0.234 -0.0015 -0.0061  0.0113
  369SOL     OW 4394   2.673   4.644   0.203 -0.3657  0.1149  0.0544
  369SOL    HW1 4395   2.753   4.647   0.255  0.2318 -1.2815 -0.7253
  369SOL    HW2 4396   2.681   4.558   0.162 -0.2357 -0.7049  1.6883
  369SOL     MW 4397   2.684   4.633   0.205 -0.0015 -0.0061  0.0113
  370SOL     OW 4398   2.587   1.011   2.829 -0.2227  0.4617 -0.0832
  370SOL    HW1 4399   2.523   0.942   2.845  0.1259 -0.5586 -2.5474
  370SOL    HW2 4400   2.581   1.072   2.903  0.9241 -0.7187  1.0437
  370SOL     MW 4401   2.578   1.010   2.841 -0.0015 -0.0061  0.0113
  371SOL     OW 4402   3.113   3.604   2.784 -0.0445  0.3720  0.6004
  371SOL    HW1 4403   3.112   3.623   2.690 -0.4942 -1.6587  0.1465
  371SOL    HW2 4404   3.102   3.509   2.775 -1.9908  0.6537 -0.5680
  371SOL     MW 4405   3.112   3.594   2.770 -0.0015 -0.0061  0.0113
  372SOL     OW 4406   4.944   2.752   3.051  0.4042  0.1610 -0.1112
  372SOL    HW1 4407   4.903   2.838   3.046  1.2313  0.5206 -1.0146
  372SOL    HW2 4408   4.896   2.711   3.123  1.3496 -0.7581  0.0146
  372SOL     MW 4409   4.932   2.758   3.060 -0.0015 -0.0061  0.0113
  373SOL     OW 4410   2.540   0.381   2.940  0.0586  0.4196  0.0575
  373SOL    HW1 4411   2.482   0.309   2.916 -0.7128  1.3161 -0.8371
  373SOL    HW2 4412   2.591   0.351   3.016 -0.7311 -0.8781  0.1053
  373SOL     MW 4413   2.539   0.368   2.947 -0.0015 -0.0061  0.0113
  374SOL     OW 4414   3.463   1.110   2.818  0.2533 -0.1865 -0.2634
  374SOL    HW1 4415   3.367   1.112   2.813  0.2615  0.4164 -0.3463
  374SOL    HW2 4416   3.478   1.064   2.900 -0.1911 -0.8306 -0.5328
  374SOL     MW 4417   3.452   1.104   2.828 -0.0015 -0.0061  0.0113
  375SOL     OW 4418   2.814   0.867   2.750  0.0658 -0.0211 -0.2842
  375SOL    HW1 4419   2.733   0.916   2.762 -0.7479 -0.4835 -3.2043
  375SOL    HW2 4420   2.784   0.788   2.707  0.6802  0.2058 -1.1613
  375SOL     MW 4421   2.800   0.863   2.746 -0.0015 -0.0061  0.0113
  376SOL     OW 4422   1.926   2.391   2.851 -0.0170 -0.3594 -0.2741
  376SOL    HW1 4423   1.914   2.450   2.926  0.3203  0.4783 -0.8671
  376SOL    HW2 4424   1.859   2.424   2.791 -1.7951 -0.1101  1.6947
  376SOL     MW 4425   1.915   2.403   2.853 -0.0015 -0.0061  0.0113
  377SOL     OW 4426   4.618   3.804   0.279 -0.1248  0.2015 -0.0152
  377SOL    HW1 4427   4.629   3.731   0.218  1.1885  0.9305 -0.7036
  377SOL    HW2 4428   4.665   3.872   0.232  4.0183 -0.9360  1.9934
  377SOL     MW 4429   4.626   3.803   0.265 -0.0015 -0.0061  0.0113
  378SOL     OW 4430   0.774   0.376   2.895 -0.0874 -0.5598  0.4573
  378SOL    HW1 4431   0.686   0.401   2.922  0.2438  0.0246  1.0128
  378SOL    HW2 4432   0.829   0.427   2.954  0.2858  1.5934 -1.5685
  378SOL     MW 4433   0.770   0.386   2.906 -0.0015 -0.0061  0.0113
  379SOL     OW 4434   0.407   0.944   0.433  0.4848 -0.0511 -0.0314
  379SOL    HW1 4435   0.328   0.891   0.421  1.2945 -1.4094  0.4199
  379SOL    HW2 4436   0.463   0.919   0.360  0.9194  0.5205  0.1039
  379SOL     MW 4437   0.404   0.933   0.422 -0.0015 -0.0061  0.0113
   5.06293   5.06293   3.12025
