# Supplementary material for: Resolving liquid-to-glass transitions of water under soft nanoconfinement
Source: Nat Commun. 2026 May 8;17:6224. doi: 10.1038/s41467-026-72955-y (PMC13369869; doi:10.1038/s41467-026-72955-y)
Supplement: Supplementary file 3 — Supplementary Data 1 [file 41467_2026_72955_MOESM3_ESM.zip › 200K/sim2/initial.gro]

Lamellar phy in tip4pice water
 4437
    1phy    C35    1   3.683   1.340   2.017 -0.2761  0.0918 -0.2548
    1phy    C33    2   3.678   1.352   1.863 -0.3427 -0.8841 -0.6749
    1phy    C34    3   3.747   1.478   1.811 -0.6302 -0.4957 -0.1376
    1phy    C32    4   3.728   1.222   1.801 -0.0193  0.3918  0.6616
    1phy    C31    5   3.617   1.128   1.756 -0.2140  0.4836 -0.1414
    1phy    C30    6   3.662   1.000   1.683  0.1219 -0.1863  0.9700
    1phy    C28    7   3.545   0.904   1.659 -0.0648  0.4190 -1.0189
    1phy    C29    8   3.563   0.818   1.535  0.5200 -0.7615 -0.2991
    1phy    C27    9   3.519   0.798   1.771 -0.1281 -0.1929  0.4149
    1phy    C26   10   3.386   0.815   1.842 -0.0798 -0.1993  0.1545
    1phy    C25   11   3.373   0.698   1.942 -0.0636 -0.3697  0.6841
    1phy    C23   12   3.250   0.701   2.037 -0.0441  0.7413  0.1825
    1phy    C24   13   3.183   0.566   2.027  0.2603  0.1888  0.7196
    1phy    C22   14   3.294   0.739   2.180 -0.1074 -0.1947 -0.6817
    1phy    C21   15   3.180   0.785   2.276  0.2959 -0.2806  0.0903
    1phy    C20   16   3.217   0.810   2.418  0.5369 -0.2451  0.1522
    1phy    C18   17   3.111   0.872   2.519  0.1010  0.1848 -0.6219
    1phy    O01   18   2.991   0.799   2.522  0.1944 -0.1150  0.3837
    1phy    H01   19   3.006   0.706   2.524  0.8225 -0.0419 -0.4614
    1phy    C19   20   3.178   0.828   2.652 -0.6942  0.1028  0.2655
    1phy    C13   21   3.071   1.031   2.507  0.3287  0.1140 -0.4080
    1phy     H3   22   3.166   1.089   2.495  1.1241 -1.1906 -0.6708
    1phy    O33   23   3.018   1.072   2.635  0.0365 -0.1096  0.0821
    1phy    H1B   24   2.946   1.014   2.646  0.3669 -0.3914  0.7683
    1phy    C12   25   2.973   1.081   2.392 -0.0952 -0.2199 -0.0059
    1phy    O11   26   2.844   1.025   2.389  0.2724  0.0196  0.0178
    1phy    H1A   27   2.848   0.941   2.431 -0.1639  0.2834  0.5901
    2phy    C35   28   4.367   1.310   1.667 -0.0377 -0.2237 -0.3391
    2phy    C33   29   4.265   1.208   1.621 -0.0975 -0.3011  0.1407
    2phy    C34   30   4.124   1.226   1.684 -0.3057  0.0512 -0.1024
    2phy    C32   31   4.246   1.211   1.468 -0.4550 -0.4302 -0.1570
    2phy    C31   32   4.341   1.126   1.378 -0.8069  0.0416  0.3799
    2phy    C30   33   4.319   1.141   1.229  0.2101  0.0574 -0.2869
    2phy    C28   34   4.418   1.067   1.134  0.1567  0.1572  0.5189
    2phy    C29   35   4.416   0.911   1.135  0.1134 -0.3257  0.4008
    2phy    C27   36   4.384   1.115   0.989 -0.2602 -0.1976  0.2346
    2phy    C26   37   4.512   1.123   0.899  0.0235  0.1458  0.2914
    2phy    C25   38   4.483   1.171   0.756  0.2688 -0.0531 -0.1109
    2phy    C23   39   4.608   1.167   0.661  0.2772 -0.4449 -0.1771
    2phy    C24   40   4.600   1.059   0.549  0.3768 -0.0262 -0.4849
    2phy    C22   41   4.633   1.308   0.609  0.6771 -0.5746 -0.4213
    2phy    C21   42   4.770   1.364   0.632 -0.8051  0.2786  0.0995
    2phy    C20   43   4.773   1.502   0.560 -0.2869  0.0818 -0.2403
    2phy    C18   44   4.894   1.598   0.582 -0.0200  0.2905 -0.1313
    2phy    O01   45   4.916   1.603   0.726 -0.4400 -0.1994 -0.3928
    2phy    H01   46   4.837   1.621   0.772 -0.1085 -2.8373  1.4399
    2phy    C19   47   4.846   1.738   0.540  0.4140  0.1004 -0.0434
    2phy    C13   48   5.034   1.558   0.507 -0.0829 -0.4186  0.6459
    2phy     H3   49   5.031   1.446   0.507 -1.5559 -0.4097  1.1783
    2phy    O33   50   5.041   1.578   0.363  0.0027 -0.0433  0.0380
    2phy    H1B   51   4.956   1.566   0.324  0.3064 -0.0453 -0.6457
    2phy    C12   52   5.174   1.549   0.577  0.5339  0.1586 -0.2855
    2phy    O11   53   5.182   1.498   0.710 -0.0535  0.2305  0.1685
    2phy    H1A   54   5.115   1.544   0.756 -1.8677 -0.2973 -1.7937
    3phy    C35   55   0.492   0.070   0.848  0.1446  0.0646  0.0718
    3phy    C33   56   0.543   0.089   0.992  0.0068  0.3634  0.1529
    3phy    C34   57   0.597   0.227   0.999 -0.1727 -0.2157  0.0048
    3phy    C32   58   0.426   0.079   1.090 -0.1454 -0.4229  0.4452
    3phy    C31   59   0.401  -0.045   1.169  0.0376 -0.0037 -0.4770
    3phy    C30   60   0.291  -0.017   1.268  0.1690 -0.6203 -0.7684
    3phy    C28   61   0.243  -0.127   1.359 -0.2687 -0.4323 -0.0087
    3phy    C29   62   0.325  -0.123   1.492  0.2864 -0.2103 -0.2617
    3phy    C27   63   0.097  -0.109   1.397 -0.4354  0.0698 -0.1579
    3phy    C26   64   0.005  -0.228   1.378 -0.1000  0.4597  0.3842
    3phy    C25   65  -0.143  -0.181   1.373 -0.2207  0.2656  0.2411
    3phy    C23   66  -0.250  -0.291   1.336 -0.5258 -0.1913  0.0481
    3phy    C24   67  -0.354  -0.293   1.446 -0.2841 -0.2678 -0.3328
    3phy    C22   68  -0.301  -0.273   1.191 -0.0169 -0.1639  0.1308
    3phy    C21   69  -0.373  -0.391   1.120  0.0967 -0.0289 -0.5474
    3phy    C20   70  -0.419  -0.355   0.978  0.2568  0.2895  0.5264
    3phy    C18   71  -0.517  -0.447   0.894 -0.5071  0.1316  0.5171
    3phy    O01   72  -0.462  -0.579   0.882 -0.1456 -0.4294  0.4836
    3phy    H01   73  -0.374  -0.589   0.910 -0.4184  0.1535  1.5924
    3phy    C19   74  -0.518  -0.371   0.756  0.2727 -0.0363  0.1687
    3phy    C13   75  -0.666  -0.451   0.956 -0.0856 -0.4498  0.4540
    3phy     H3   76  -0.655  -0.462   1.067 -0.4847 -0.9108  0.4475
    3phy    O33   77  -0.741  -0.330   0.965  0.2474  0.1347  0.7755
    3phy    H1B   78  -0.702  -0.273   1.029 -0.0372  1.3943 -0.1402
    3phy    C12   79  -0.764  -0.574   0.949  0.0159  0.4216  0.1392
    3phy    O11   80  -0.870  -0.592   0.857 -0.1311  0.2165 -0.1321
    3phy    H1A   81  -0.938  -0.539   0.893  0.3139 -1.2101  3.1133
    4phy    C35   82   1.218   4.751   1.699 -0.3389  0.3326 -0.0220
    4phy    C33   83   1.214   4.608   1.755 -0.2760 -0.0969  0.3333
    4phy    C34   84   1.345   4.536   1.720 -0.3842 -0.3062 -0.2278
    4phy    C32   85   1.188   4.611   1.908 -0.5462  0.4686  0.7061
    4phy    C31   86   1.039   4.601   1.953 -0.4763 -0.4085 -0.3052
    4phy    C30   87   1.026   4.575   2.101 -0.1424  0.7886  0.3272
    4phy    C28   88   0.875   4.552   2.136 -0.3365 -0.3225  0.3531
    4phy    C29   89   0.821   4.412   2.119  0.3097  0.0322  0.0081
    4phy    C27   90   0.852   4.601   2.282 -0.4062  0.2170 -0.2683
    4phy    C26   91   0.817   4.754   2.296  0.2022 -0.4321  0.1044
    4phy    C25   92   0.779   4.790   2.441  0.3261  0.0157  0.0217
    4phy    C23   93   0.736   4.937   2.463  0.1136  0.3040  0.5228
    4phy    C24   94   0.584   4.948   2.445  0.0143  0.1688  0.1770
    4phy    C22   95   0.756   4.959   2.614 -0.6605  0.3103  0.5951
    4phy    C21   96   0.854   5.069   2.651 -0.1833 -0.3161  0.4967
    4phy    C20   97   0.901   5.045   2.790 -0.2398 -0.4427 -0.4473
    4phy    C18   98   1.014   5.127   2.860 -0.5601 -0.4891 -0.0117
    4phy    O01   99   0.991   5.271   2.865  0.2017  0.4024  0.2980
    4phy    H01  100   0.906   5.280   2.903  0.7771 -1.5144  2.2279
    4phy    C19  101   0.993   5.077   3.005  0.1892  0.0760 -0.0249
    4phy    C13  102   1.161   5.098   2.801 -0.3082  0.5043 -0.7293
    4phy     H3  103   1.168   4.991   2.767 -0.8753  0.6938 -1.4757
    4phy    O33  104   1.262   5.098   2.905  0.3686 -0.2908  0.1196
    4phy    H1B  105   1.287   5.008   2.914 -0.0618 -0.4445 -0.1615
    4phy    C12  106   1.226   5.176   2.682  0.7706 -0.5074 -0.4572
    4phy    O11  107   1.351   5.134   2.637  0.0251  0.0350 -0.0029
    4phy    H1A  108   1.385   5.199   2.579  1.0835  1.8814  2.5199
    5phy    C35  109   4.861   4.890   1.905  0.0724  0.0119  0.4719
    5phy    C33  110   4.882   5.036   1.870  0.3786 -0.4345 -0.6752
    5phy    C34  111   4.960   5.050   1.741 -0.4474  0.4556 -0.0082
    5phy    C32  112   4.751   5.111   1.889 -0.3733  0.2653  0.6291
    5phy    C31  113   4.776   5.255   1.933 -0.4330  0.5649  0.0622
    5phy    C30  114   4.647   5.327   1.954  0.0376  0.1685 -0.2254
    5phy    C28  115   4.664   5.476   1.997 -0.0547 -0.2170  0.0870
    5phy    C29  116   4.607   5.568   1.888  0.2565 -0.0545 -0.3494
    5phy    C27  117   4.577   5.487   2.131 -0.4326 -0.6967  0.0166
    5phy    C26  118   4.655   5.558   2.247 -0.0433 -0.4319 -0.0122
    5phy    C25  119   4.582   5.554   2.385  0.1449 -0.1329 -0.5223
    5phy    C23  120   4.655   5.623   2.505 -0.1647 -0.2821  0.4476
    5phy    C24  121   4.614   5.773   2.507  0.0921  0.1646 -0.1920
    5phy    C22  122   4.602   5.560   2.637  0.4859 -0.3063  0.2602
    5phy    C21  123   4.694   5.450   2.698  0.3738  0.0937 -0.1913
    5phy    C20  124   4.661   5.420   2.849  0.4334  0.2050  0.4549
    5phy    C18  125   4.753   5.300   2.905  0.3663  0.1535  0.0973
    5phy    O01  126   4.889   5.332   2.869  0.1292 -0.2139 -0.3877
    5phy    H01  127   4.905   5.417   2.904 -0.7497 -0.6250  1.1523
    5phy    C19  128   4.742   5.319   3.055 -0.2413 -0.1580 -0.5399
    5phy    C13  129   4.701   5.157   2.848  0.5933  0.3385 -0.5442
    5phy     H3  130   4.683   5.158   2.738  0.0564 -1.7955 -0.5365
    5phy    O33  131   4.570   5.124   2.894 -0.6641 -0.4238 -0.0476
    5phy    H1B  132   4.522   5.071   2.834 -1.2980 -0.6816  0.6645
    5phy    C12  133   4.802   5.033   2.861  0.1821  0.2422  0.1281
    5phy    O11  134   4.833   4.974   2.988  0.1154 -0.0423 -0.1701
    5phy    H1A  135   4.760   4.927   3.024  0.2006 -0.5102 -0.6017
    6phy    C35  136   0.513   2.162   1.174  0.1436  0.8348 -0.0653
    6phy    C33  137   0.374   2.219   1.215 -0.2125  0.3064 -0.7152
    6phy    C34  138   0.378   2.251   1.367 -0.1974  0.3271  0.5031
    6phy    C32  139   0.344   2.347   1.142 -0.0376 -0.3581 -0.1576
    6phy    C31  140   0.268   2.338   1.016  0.0293 -0.2493  0.0078
    6phy    C30  141   0.222   2.476   0.960  0.3573  0.0376  0.1218
    6phy    C28  142   0.171   2.458   0.814 -0.0557 -0.1121 -0.6996
    6phy    C29  143   0.019   2.479   0.797  0.0712 -0.3266 -0.1770
    6phy    C27  144   0.259   2.540   0.716  0.1685 -0.3567  0.3309
    6phy    C26  145   0.284   2.489   0.581  0.2251 -0.1717  0.0534
    6phy    C25  146   0.383   2.574   0.501  0.3237 -0.4715  0.0105
    6phy    C23  147   0.410   2.526   0.358  0.3006  0.7462 -0.6451
    6phy    C24  148   0.388   2.631   0.251  0.3453  0.6758 -0.1992
    6phy    C22  149   0.545   2.451   0.356  0.3357 -0.6258 -0.2039
    6phy    C21  150   0.589   2.359   0.245 -0.1760  0.2955 -0.4662
    6phy    C20  151   0.736   2.325   0.261 -0.1716  0.7820  0.3034
    6phy    C18  152   0.810   2.236   0.159  0.4645  0.1216  0.3077
    6phy    O01  153   0.739   2.114   0.143 -0.1407 -0.0685 -0.2797
    6phy    H01  154   0.659   2.132   0.096 -1.3658 -2.4440  0.7606
    6phy    C19  155   0.933   2.196   0.238 -0.3894 -0.2279 -0.1151
    6phy    C13  156   0.842   2.312   0.019 -0.0027 -0.0254 -0.5242
    6phy     H3  157   0.739   2.340  -0.016 -0.0038 -1.3318 -1.6543
    6phy    O33  158   0.901   2.443   0.018 -0.6379 -0.3498 -0.7360
    6phy    H1B  159   0.839   2.509   0.043  0.9832  1.0379 -0.2333
    6phy    C12  160   0.849   2.238  -0.120 -0.1598 -0.2967 -0.1225
    6phy    O11  161   0.976   2.204  -0.166 -0.1709  0.0634 -0.0307
    6phy    H1A  162   1.030   2.278  -0.144 -1.0278  0.9733 -0.9163
    7phy    C35  163   4.593   4.972   2.487  0.2728 -0.1699  0.0312
    7phy    C33  164   4.671   5.037   2.373 -0.2796 -0.4738  0.7153
    7phy    C34  165   4.577   5.096   2.267 -0.1869  0.3019 -0.2696
    7phy    C32  166   4.775   5.140   2.419 -0.0015 -0.2189 -0.4569
    7phy    C31  167   4.906   5.176   2.346  0.2163 -0.3879 -0.1810
    7phy    C30  168   4.983   5.301   2.389 -0.1420 -0.1829  0.0373
    7phy    C28  169   5.129   5.313   2.339  0.2909 -0.1240 -0.0134
    7phy    C29  170   5.128   5.378   2.200 -0.1341 -0.5945  0.4206
    7phy    C27  171   5.215   5.404   2.433  0.4272  0.6102  0.2637
    7phy    C26  172   5.351   5.351   2.481 -0.0735  0.1007  0.4429
    7phy    C25  173   5.428   5.450   2.569  0.3312 -0.2003  0.4375
    7phy    C23  174   5.547   5.389   2.642  0.0461 -0.2704 -0.1335
    7phy    C24  175   5.663   5.491   2.657  0.0709  0.6446  0.2102
    7phy    C22  176   5.516   5.339   2.784  0.0250  0.0545  0.5030
    7phy    C21  177   5.486   5.192   2.801 -0.0912 -0.1817  0.4808
    7phy    C20  178   5.485   5.142   2.947 -0.2003 -0.2232  0.1440
    7phy    C18  179   5.363   5.146   3.047 -0.3312 -0.4247 -0.0256
    7phy    O01  180   5.253   5.084   2.976 -0.4550 -0.2744  0.1001
    7phy    H01  181   5.235   5.140   2.903  0.1523 -0.2251 -0.0186
    7phy    C19  182   5.408   5.046   3.153 -0.1359  0.2286  0.2313
    7phy    C13  183   5.328   5.295   3.104  0.3811  0.7927  0.1456
    7phy     H3  184   5.321   5.365   3.017  1.3447  1.6731  0.7452
    7phy    O33  185   5.443   5.350   3.166  0.1788  0.0692  0.2353
    7phy    H1B  186   5.464   5.299   3.242 -0.5213  1.0008  1.0719
    7phy    C12  187   5.190   5.323   3.172  0.6464  0.1867  0.5901
    7phy    O11  188   5.148   5.452   3.193 -0.0110  0.1922  0.1260
    7phy    H1A  189   5.184   5.473   3.276  2.1548 -1.3013 -0.3505
    8phy    C35  190   0.133   0.820   1.110 -0.0228  0.1263 -0.0773
    8phy    C33  191   0.015   0.806   1.200 -0.0131 -0.0301 -0.7760
    8phy    C34  192   0.034   0.905   1.319 -0.2089  0.1953 -0.2186
    8phy    C32  193  -0.119   0.828   1.126 -0.2315 -0.1463 -0.0651
    8phy    C31  194  -0.176   0.704   1.060 -0.0701  0.1879  0.7899
    8phy    C30  195  -0.311   0.740   0.996  0.3355  0.0752 -0.0300
    8phy    C28  196  -0.384   0.619   0.934 -0.0966 -0.3757  0.1313
    8phy    C29  197  -0.513   0.585   1.005 -0.2840 -0.2133 -0.3337
    8phy    C27  198  -0.416   0.645   0.786  0.0558  0.2345  0.0287
    8phy    C26  199  -0.319   0.580   0.689  0.3478  0.6363 -0.0563
    8phy    C25  200  -0.364   0.590   0.547  0.6971 -0.1683  0.1291
    8phy    C23  201  -0.288   0.488   0.465  0.4854  0.2166  0.3483
    8phy    C24  202  -0.389   0.423   0.370  0.2105 -0.1152 -0.4215
    8phy    C22  203  -0.197   0.555   0.357  0.0084  0.3210  0.0803
    8phy    C21  204  -0.052   0.583   0.394  0.1940  0.0641 -0.1085
    8phy    C20  205   0.037   0.611   0.272 -0.5507 -0.3127  0.3926
    8phy    C18  206   0.182   0.666   0.299 -0.0298  0.5225 -0.0038
    8phy    O01  207   0.176   0.766   0.401 -0.0016  0.3466  0.2351
    8phy    H01  208   0.091   0.805   0.394 -1.0591 -1.9469 -0.9574
    8phy    C19  209   0.220   0.734   0.166  0.4471 -0.5038 -0.1977
    8phy    C13  210   0.288   0.549   0.336  0.4149  0.2272  0.4288
    8phy     H3  211   0.248   0.515   0.435  1.0158 -1.0653  0.2513
    8phy    O33  212   0.275   0.426   0.265  0.4104  0.0270 -0.7752
    8phy    H1B  213   0.343   0.419   0.201  1.0298 -1.5403  0.0010
    8phy    C12  214   0.430   0.563   0.403  0.1130 -0.2418 -0.4259
    8phy    O11  215   0.538   0.598   0.322 -0.1288  0.1317  0.0849
    8phy    H1A  216   0.532   0.688   0.294  0.7941  0.0433 -0.4269
    9phy    C35  217   4.357   0.788   2.093 -0.0320 -0.4609 -0.4934
    9phy    C33  218   4.371   0.933   2.050 -0.6011  0.0555 -0.1178
    9phy    C34  219   4.254   0.971   1.963  0.1687 -0.3993 -0.1706
    9phy    C32  220   4.383   1.027   2.171  0.5212  0.3043  0.2876
    9phy    C31  221   4.520   1.091   2.186 -0.4504  0.1023 -0.3777
    9phy    C30  222   4.523   1.171   2.320  0.1427  0.3357 -0.5021
    9phy    C28  223   4.647   1.260   2.335  0.0987  0.0504  0.1834
    9phy    C29  224   4.604   1.398   2.304  0.5905 -0.2121 -0.2404
    9phy    C27  225   4.696   1.269   2.477  0.3612 -0.1422 -0.0176
    9phy    C26  226   4.830   1.203   2.500  0.2896  0.1078 -0.1332
    9phy    C25  227   4.884   1.222   2.645  0.6225 -0.1636 -0.3745
    9phy    C23  228   5.002   1.136   2.678  0.2677  0.0831 -0.0123
    9phy    C24  229   5.137   1.212   2.694 -0.3804 -0.1831  0.1111
    9phy    C22  230   4.949   1.054   2.795 -0.6472  0.3353  0.2428
    9phy    C21  231   5.009   0.917   2.813  0.2726  0.1105 -0.5139
    9phy    C20  232   4.917   0.840   2.903  0.5414 -0.2519 -0.3640
    9phy    C18  233   4.951   0.700   2.975 -0.4837 -0.2756 -0.4488
    9phy    O01  234   5.043   0.725   3.083 -0.1949  0.2645  0.0784
    9phy    H01  235   4.994   0.787   3.134  0.3378  0.2705  0.6052
    9phy    C19  236   4.819   0.669   3.052 -0.0377  0.3750  0.0641
    9phy    C13  237   5.012   0.578   2.888 -0.3857  0.1443 -0.3209
    9phy     H3  238   4.944   0.553   2.802  0.6568 -0.3197 -1.0258
    9phy    O33  239   5.003   0.457   2.960 -0.2188 -0.0073  0.0035
    9phy    H1B  240   5.062   0.465   3.032  1.2643 -0.8803 -1.0529
    9phy    C12  241   5.157   0.590   2.828 -0.4538 -0.2275 -0.1364
    9phy    O11  242   5.253   0.644   2.919  0.6706 -0.1416  0.2654
    9phy    H1A  243   5.205   0.691   2.985  1.0551  1.5683 -0.6286
   10phy    C35  244   3.941   0.884   0.630  0.0798  0.3304 -0.1966
   10phy    C33  245   4.051   0.980   0.583  0.5280 -0.5360  0.5545
   10phy    C34  246   4.102   1.067   0.697 -0.1788 -0.0569 -0.0372
   10phy    C32  247   4.157   0.891   0.518 -0.1977  0.0530 -0.1230
   10phy    C31  248   4.235   0.963   0.407  0.8765 -0.5596 -0.5190
   10phy    C30  249   4.321   0.855   0.344 -0.4861 -0.0547 -0.2388
   10phy    C28  250   4.418   0.885   0.224 -0.0848 -0.3749 -0.9538
   10phy    C29  251   4.538   0.790   0.236 -0.1851  0.7170  0.4774
   10phy    C27  252   4.351   0.893   0.081 -0.5673  0.0355 -0.7360
   10phy    C26  253   4.398   1.013   0.000 -0.8186  0.2800  0.5766
   10phy    C25  254   4.373   0.993  -0.149 -0.1466 -0.2751  0.2759
   10phy    C23  255   4.429   1.107  -0.234  0.2685 -0.2103  0.1144
   10phy    C24  256   4.575   1.090  -0.276 -0.0047 -0.0685  0.4685
   10phy    C22  257   4.354   1.117  -0.366 -0.0645 -0.0952  0.0169
   10phy    C21  258   4.223   1.198  -0.371 -0.6320  0.0888 -0.1048
   10phy    C20  259   4.174   1.227  -0.516  0.3159  0.4064 -0.2168
   10phy    C18  260   4.039   1.294  -0.545 -0.6739  0.7464  0.2968
   10phy    O01  261   3.936   1.236  -0.467  0.2702  0.4953  0.1103
   10phy    H01  262   3.935   1.265  -0.378  0.0574  0.1703  0.2165
   10phy    C19  263   4.021   1.245  -0.695 -0.2109 -0.2090  0.1563
   10phy    C13  264   4.045   1.453  -0.524 -0.2945  0.2934  0.1426
   10phy     H3  265   4.057   1.460  -0.413  2.0403  0.1397 -0.0337
   10phy    O33  266   4.168   1.522  -0.558 -0.0814 -0.4410  0.1106
   10phy    H1B  267   4.151   1.580  -0.630  0.1757 -0.0275  0.3859
   10phy    C12  268   3.919   1.547  -0.528  0.2049 -0.3377 -0.1037
   10phy    O11  269   3.924   1.650  -0.620  0.4016  0.0055  0.7012
   10phy    H1A  270   3.983   1.713  -0.585 -0.0650  0.9980 -0.2488
   11phy    C35  271   4.009   1.563   2.147  0.1837 -0.2658  0.2721
   11phy    C33  272   4.125   1.469   2.093  0.1454 -0.2788 -0.1620
   11phy    C34  273   4.066   1.338   2.053  0.2287 -0.5825  0.3072
   11phy    C32  274   4.215   1.545   1.996 -0.3703  0.2896 -0.5564
   11phy    C31  275   4.369   1.525   2.011  0.2296 -0.7654  0.4969
   11phy    C30  276   4.443   1.638   1.935  0.2088  0.1538  0.4890
   11phy    C28  277   4.593   1.649   1.949 -0.3955 -0.1235 -0.0370
   11phy    C29  278   4.663   1.601   1.819 -0.2579 -0.4625 -0.4773
   11phy    C27  279   4.625   1.796   1.975  0.5139 -0.3730 -0.5935
   11phy    C26  280   4.685   1.823   2.115  0.0725  0.3271  0.5996
   11phy    C25  281   4.706   1.977   2.133  0.0896 -0.5090  0.7481
   11phy    C23  282   4.776   2.017   2.264 -0.2512 -0.6369  0.4254
   11phy    C24  283   4.886   2.114   2.238 -0.4459  0.1927  0.1904
   11phy    C22  284   4.664   2.068   2.360 -0.3255 -0.0432 -0.3003
   11phy    C21  285   4.699   2.060   2.511  0.3656 -0.3372 -0.1631
   11phy    C20  286   4.596   2.139   2.601  0.1768  0.1797 -0.1293
   11phy    C18  287   4.623   2.150   2.752  0.1258 -0.4906  0.0396
   11phy    O01  288   4.751   2.223   2.779  0.2610  0.1550 -0.1754
   11phy    H01  289   4.817   2.158   2.769 -0.1363 -0.5533  1.4575
   11phy    C19  290   4.516   2.249   2.793  0.1745 -0.4433  0.5000
   11phy    C13  291   4.609   2.005   2.823  0.0101  0.2540  0.1894
   11phy     H3  292   4.650   1.928   2.753  0.9220  1.0957 -0.2228
   11phy    O33  293   4.475   1.958   2.836  0.5851 -0.2360 -0.0201
   11phy    H1B  294   4.443   1.949   2.749  1.9575 -1.0188 -0.4894
   11phy    C12  295   4.694   1.969   2.954  0.1328 -0.3395  0.4063
   11phy    O11  296   4.828   2.010   2.956  0.4129 -0.1698  0.1022
   11phy    H1A  297   4.858   2.003   3.044  0.6314  0.5985  0.0983
   12phy    C35  298   4.874   1.032   1.936 -0.4416  0.1332  0.2890
   12phy    C33  299   5.000   1.091   1.997  0.3801 -0.3632  0.2212
   12phy    C34  300   5.122   1.075   1.909  0.4925 -0.1906 -0.0682
   12phy    C32  301   4.974   1.238   2.030  0.3576  0.0627 -0.3431
   12phy    C31  302   5.043   1.309   2.150 -0.1598 -0.1500  0.5911
   12phy    C30  303   5.031   1.465   2.147  0.0463  0.2290  0.4617
   12phy    C28  304   5.110   1.546   2.253  0.1550  0.2912  0.2828
   12phy    C29  305   5.211   1.641   2.183  0.2034 -0.2114  0.0101
   12phy    C27  306   5.019   1.617   2.353  0.3663 -0.3960 -0.5513
   12phy    C26  307   5.067   1.589   2.491 -0.0070 -0.4718 -0.2981
   12phy    C25  308   4.956   1.644   2.583 -0.2812 -0.5485 -0.4822
   12phy    C23  309   4.995   1.649   2.734  0.1055  0.4762  0.1005
   12phy    C24  310   5.066   1.782   2.775 -0.1547  0.1997  0.3761
   12phy    C22  311   4.873   1.633   2.826 -0.2247 -0.0101 -0.3665
   12phy    C21  312   4.886   1.543   2.948  0.3028 -0.0204 -0.1043
   12phy    C20  313   4.776   1.574   3.056  0.4572  0.2896 -0.0897
   12phy    C18  314   4.771   1.501   3.195 -0.6399 -0.2166  0.0390
   12phy    O01  315   4.903   1.515   3.260 -0.4859 -0.2418 -0.1140
   12phy    H01  316   4.968   1.477   3.204 -1.2597 -0.5273 -0.8267
   12phy    C19  317   4.684   1.600   3.275  0.7205 -0.0808 -0.2723
   12phy    C13  318   4.726   1.347   3.183  0.0738  0.5611  0.4653
   12phy     H3  319   4.777   1.304   3.093 -1.1715 -0.6440  0.2993
   12phy    O33  320   4.590   1.333   3.144  0.4587 -0.0772  0.1139
   12phy    H1B  321   4.572   1.408   3.090  0.5791  0.9827  1.4811
   12phy    C12  322   4.743   1.239   3.293  0.5183 -0.2125 -0.2350
   12phy    O11  323   4.727   1.107   3.250  0.5826  0.3916  0.1734
   12phy    H1A  324   4.637   1.095   3.229  0.5477  0.7234  0.1213
   13phy    C35  325   0.267   2.894   2.418 -0.7114  0.0677 -0.3721
   13phy    C33  326   0.194   2.891   2.287  0.3788  0.1312  0.2719
   13phy    C34  327   0.212   2.753   2.231  0.1102 -0.4537 -0.3881
   13phy    C32  328   0.047   2.918   2.299  0.3071  0.4740  0.0317
   13phy    C31  329  -0.008   3.040   2.222 -0.1339  0.3839  0.0778
   13phy    C30  330  -0.156   3.043   2.238 -0.4678  0.2003 -0.1042
   13phy    C28  331  -0.225   3.163   2.176  0.4208 -0.5112  0.2487
   13phy    C29  332  -0.253   3.143   2.026 -0.5818 -0.0297  0.2045
   13phy    C27  333  -0.357   3.206   2.244  0.2087 -0.1956  0.4334
   13phy    C26  334  -0.353   3.297   2.375 -0.2012  0.0055  0.3959
   13phy    C25  335  -0.491   3.296   2.434  0.4105 -0.4327 -0.1140
   13phy    C23  336  -0.508   3.331   2.581  0.1324 -0.3050  0.6378
   13phy    C24  337  -0.638   3.406   2.598  0.3890  0.2696  0.0727
   13phy    C22  338  -0.492   3.205   2.668 -0.1485 -0.3383 -0.7507
   13phy    C21  339  -0.459   3.218   2.819 -0.9499 -0.5403 -0.2359
   13phy    C20  340  -0.445   3.083   2.882 -0.4153 -0.6705  0.7021
   13phy    C18  341  -0.417   3.043   3.031  0.5238 -0.1324 -0.1051
   13phy    O01  342  -0.518   3.111   3.105 -0.2755 -0.1463  0.3170
   13phy    H01  343  -0.596   3.111   3.053  0.0296  0.2136 -0.1492
   13phy    C19  344  -0.455   2.892   3.041 -0.2379 -0.3879  0.2038
   13phy    C13  345  -0.268   3.089   3.080  0.0253 -0.2300 -0.2882
   13phy     H3  346  -0.248   3.195   3.051  0.2827  0.4967  2.2964
   13phy    O33  347  -0.163   3.014   3.012  0.8087 -0.3000 -0.0901
   13phy    H1B  348  -0.110   3.078   2.970 -0.3522  0.9761  0.3038
   13phy    C12  349  -0.232   3.090   3.240  0.3973 -0.6741  0.1621
   13phy    O11  350  -0.107   3.142   3.278 -0.0811 -0.6053 -0.2665
   13phy    H1A  351  -0.113   3.212   3.340  0.5039 -0.5146 -0.3105
   14phy    C35  352   0.110   2.579   1.373  0.4180  0.0455  0.0525
   14phy    C33  353  -0.036   2.579   1.335  0.5383 -0.4246  0.0800
   14phy    C34  354  -0.100   2.453   1.384 -0.1397 -0.0138  0.3708
   14phy    C32  355  -0.106   2.702   1.404  0.2144  0.5796  0.4774
   14phy    C31  356  -0.186   2.802   1.315 -0.2962 -0.1889  0.1550
   14phy    C30  357  -0.244   2.915   1.393 -0.0657 -0.4006  0.2163
   14phy    C28  358  -0.336   3.018   1.322 -0.2368 -0.1332 -0.7221
   14phy    C29  359  -0.460   3.056   1.408 -0.1683  0.1638 -0.0932
   14phy    C27  360  -0.257   3.147   1.275 -0.0425  0.1997 -0.0878
   14phy    C26  361  -0.299   3.192   1.136  0.2375  0.2507  0.0837
   14phy    C25  362  -0.215   3.290   1.057 -0.1043  0.1038 -0.1240
   14phy    C23  363  -0.268   3.333   0.917 -0.0417  0.3066 -0.3251
   14phy    C24  364  -0.356   3.459   0.923  0.0138  0.2828  0.0755
   14phy    C22  365  -0.140   3.346   0.833 -0.0271 -0.1067 -0.2474
   14phy    C21  366  -0.148   3.345   0.686  0.1310  0.3264 -0.0281
   14phy    C20  367  -0.016   3.356   0.610 -0.0809 -0.2916 -0.3826
   14phy    C18  368  -0.018   3.359   0.450 -0.5534  0.0982  0.0132
   14phy    O01  369  -0.105   3.254   0.406  0.0925 -0.1194  0.2533
   14phy    H01  370  -0.190   3.262   0.444  0.9918  0.3601  2.2837
   14phy    C19  371   0.124   3.311   0.406 -0.0785 -0.0428  0.4313
   14phy    C13  372  -0.059   3.496   0.378  0.3186 -0.5818 -0.5625
   14phy     H3  373  -0.167   3.514   0.403  0.1532  0.2412 -1.7745
   14phy    O33  374  -0.007   3.615   0.435  0.1346  0.1703 -0.2847
   14phy    H1B  375  -0.062   3.642   0.505 -2.2678  0.2856 -2.0673
   14phy    C12  376  -0.098   3.516   0.225 -0.2550 -0.4666 -0.3611
   14phy    O11  377  -0.183   3.426   0.164  0.5353  0.1037  0.0975
   14phy    H1A  378  -0.267   3.437   0.205  1.2280  0.2628  1.5182
   15phy    C35  379   4.912   4.430   1.841  0.0493 -0.4283 -0.0487
   15phy    C33  380   5.038   4.498   1.784 -0.0219 -0.0368  0.2210
   15phy    C34  381   5.007   4.562   1.649  0.0088 -0.4841  0.1861
   15phy    C32  382   5.103   4.585   1.889  0.0615  0.1385 -0.1094
   15phy    C31  383   5.250   4.545   1.922 -0.0585 -0.1828 -0.1830
   15phy    C30  384   5.315   4.632   2.030  0.0062  0.5596  0.0347
   15phy    C28  385   5.454   4.583   2.075 -0.4920 -0.7376 -0.1803
   15phy    C29  386   5.573   4.643   1.998 -0.3013  0.1018 -0.6568
   15phy    C27  387   5.481   4.606   2.226  0.4115 -0.0203 -0.1646
   15phy    C26  388   5.501   4.477   2.308  0.0921  0.7248  0.2746
   15phy    C25  389   5.581   4.499   2.435  0.3601  0.4170  0.0096
   15phy    C23  390   5.625   4.362   2.495 -0.0375  0.0088  0.3325
   15phy    C24  391   5.777   4.336   2.478  0.5586  0.3707  0.2863
   15phy    C22  392   5.603   4.360   2.648 -0.0235 -0.3274  0.1500
   15phy    C21  393   5.460   4.335   2.688 -0.2349 -0.2201  0.2052
   15phy    C20  394   5.427   4.310   2.834  0.5251 -0.5609 -0.2782
   15phy    C18  395   5.286   4.263   2.884  0.6920  0.0736  0.2918
   15phy    O01  396   5.252   4.147   2.808 -0.2849  0.1616 -0.4512
   15phy    H01  397   5.329   4.101   2.780 -0.2778 -0.5979  0.7617
   15phy    C19  398   5.320   4.212   3.028  0.1189 -0.0708 -0.1474
   15phy    C13  399   5.157   4.365   2.882 -0.0845 -0.2033  0.7830
   15phy     H3  400   5.192   4.468   2.909  0.0205  0.1390 -0.5632
   15phy    O33  401   5.063   4.340   2.987  0.3490  0.1369 -0.2771
   15phy    H1B  402   5.009   4.268   2.961  1.2511 -0.5645 -0.2315
   15phy    C12  403   5.087   4.383   2.739  0.1338 -0.1961 -0.6708
   15phy    O11  404   4.961   4.443   2.760  0.2468 -0.4418 -0.1273
   15phy    H1A  405   4.983   4.527   2.797 -0.5546 -0.1537 -0.2793
   16phy    C35  406   4.680   4.203   1.579 -0.0135  0.0345 -0.3284
   16phy    C33  407   4.645   4.350   1.563  0.0073  0.0796  0.3489
   16phy    C34  408   4.621   4.379   1.413  0.2166 -0.0698  0.0843
   16phy    C32  409   4.530   4.402   1.658 -0.0847 -0.3735  0.0057
   16phy    C31  410   4.546   4.548   1.704  0.4202 -0.2561  0.0134
   16phy    C30  411   4.426   4.619   1.772  0.0770  0.2569  0.2221
   16phy    C28  412   4.450   4.753   1.845 -0.2744  0.0975  0.0052
   16phy    C29  413   4.456   4.863   1.738 -0.1614 -0.0308 -0.0187
   16phy    C27  414   4.329   4.775   1.934 -0.1168 -0.3112 -0.2605
   16phy    C26  415   4.380   4.782   2.077 -0.3096  0.0348 -0.0169
   16phy    C25  416   4.255   4.784   2.167  0.4728 -0.1697 -0.1424
   16phy    C23  417   4.271   4.788   2.321 -0.0052 -0.2770  0.1565
   16phy    C24  418   4.180   4.888   2.383 -0.6263 -0.2621  0.1409
   16phy    C22  419   4.259   4.649   2.384 -0.1153  0.3490  0.4466
   16phy    C21  420   4.360   4.626   2.495 -0.3867  0.0848  0.1701
   16phy    C20  421   4.378   4.481   2.543  0.1065  0.1464  0.2680
   16phy    C18  422   4.459   4.447   2.671 -0.0622  0.4704  0.3187
   16phy    O01  423   4.393   4.498   2.787 -0.2741 -0.2642 -0.0639
   16phy    H01  424   4.443   4.575   2.807  1.2909 -0.9491 -1.1892
   16phy    C19  425   4.434   4.296   2.676 -0.1748  0.5172 -0.4343
   16phy    C13  426   4.618   4.483   2.677 -0.3278 -0.1798 -0.0873
   16phy     H3  427   4.670   4.446   2.584  0.4036 -1.8160  0.9269
   16phy    O33  428   4.691   4.407   2.774 -0.5525 -0.1648 -0.3228
   16phy    H1B  429   4.783   4.425   2.772 -0.8420  1.4484  0.2612
   16phy    C12  430   4.656   4.632   2.686 -0.2897 -0.3128  0.5128
   16phy    O11  431   4.609   4.704   2.790  0.3514  0.3492 -0.2692
   16phy    H1A  432   4.650   4.669   2.866  0.9673 -1.9161 -1.5794
   17phy    C35  433   4.663   3.818   1.750  0.2728  0.0848  0.4024
   17phy    C33  434   4.739   3.850   1.871 -0.2974  0.2622  0.0086
   17phy    C34  435   4.880   3.800   1.862  0.1379 -0.4418  0.1843
   17phy    C32  436   4.756   4.001   1.913  0.0737 -0.1446  0.4703
   17phy    C31  437   4.649   4.057   2.004  0.3083 -0.0318 -0.3337
   17phy    C30  438   4.648   4.207   2.038 -0.0447  0.1461  0.0706
   17phy    C28  439   4.537   4.246   2.142 -0.1722 -0.1569 -0.1721
   17phy    C29  440   4.600   4.328   2.255  0.2690  0.0562  0.2885
   17phy    C27  441   4.414   4.314   2.073 -0.1339  0.1663 -0.7596
   17phy    C26  442   4.286   4.325   2.156  0.1136  0.9825 -0.5695
   17phy    C25  443   4.167   4.375   2.073  0.4307 -0.2347 -0.0817
   17phy    C23  444   4.051   4.408   2.166 -0.3837 -0.0075  0.9063
   17phy    C24  445   3.973   4.521   2.112 -0.2161 -0.0645  0.0243
   17phy    C22  446   3.955   4.292   2.187  0.1740  0.6780 -0.1936
   17phy    C21  447   3.889   4.283   2.322  0.3008 -0.3116  0.4166
   17phy    C20  448   3.771   4.181   2.327  0.3993 -0.4301  0.4113
   17phy    C18  449   3.718   4.147   2.469 -0.6132 -0.4193 -0.1753
   17phy    O01  450   3.677   4.266   2.532 -0.3531 -0.2357  0.3668
   17phy    H01  451   3.750   4.323   2.543 -0.2660 -0.4691  1.1125
   17phy    C19  452   3.579   4.084   2.438  0.0104  0.7026 -0.5360
   17phy    C13  453   3.808   4.067   2.576 -0.3949  0.6234 -0.7916
   17phy     H3  454   3.809   3.958   2.551  1.8142  0.3987  0.0430
   17phy    O33  455   3.736   4.065   2.705 -0.6425 -0.5928 -0.1714
   17phy    H1B  456   3.761   4.137   2.760  0.0930 -2.0800  1.5494
   17phy    C12  457   3.954   4.110   2.618 -0.3499 -0.0966  0.0078
   17phy    O11  458   3.966   4.229   2.687 -0.0937  0.1219 -0.6365
   17phy    H1A  459   4.032   4.221   2.753  0.2611 -0.9403 -1.0964
   18phy    C35  460   1.253   2.845   1.184 -0.2496 -0.1534 -0.3981
   18phy    C33  461   1.117   2.777   1.194 -0.0316 -0.2868 -0.6528
   18phy    C34  462   1.088   2.727   1.333 -0.3463 -0.0991  0.0678
   18phy    C32  463   1.003   2.862   1.139 -0.2941 -0.0391 -0.1073
   18phy    C31  464   0.905   2.778   1.051 -0.1309  0.1266  0.4593
   18phy    C30  465   0.793   2.862   0.985  0.2789  0.1329 -0.7728
   18phy    C28  466   0.702   2.785   0.882  0.0479 -0.1971 -0.1232
   18phy    C29  467   0.603   2.681   0.941  0.0217  0.3907  0.2921
   18phy    C27  468   0.628   2.901   0.809  0.2732 -0.2335 -0.3181
   18phy    C26  469   0.612   2.890   0.659 -0.2808  0.0040 -0.5251
   18phy    C25  470   0.540   3.007   0.588 -0.3373  0.1749  0.1141
   18phy    C23  471   0.538   3.000   0.434  0.4913  0.1826  0.1373
   18phy    C24  472   0.408   3.065   0.385  1.0210  0.3012 -0.2690
   18phy    C22  473   0.663   3.063   0.363 -0.6075  0.2647  0.0806
   18phy    C21  474   0.691   3.031   0.215 -0.4709 -0.0648 -0.3423
   18phy    C20  475   0.830   3.093   0.181  0.0865  0.6075 -0.0080
   18phy    C18  476   0.907   3.066   0.046 -0.5357 -0.3866  0.0779
   18phy    O01  477   0.915   2.927   0.028  0.2864  0.0753  0.2469
   18phy    H01  478   0.998   2.910  -0.012  0.1248 -1.1936  0.4364
   18phy    C19  479   1.051   3.118   0.064  1.0992 -0.4766  0.1744
   18phy    C13  480   0.832   3.142  -0.080 -0.1650  0.3082 -0.8366
   18phy     H3  481   0.730   3.097  -0.075 -0.0978  0.1869 -0.5564
   18phy    O33  482   0.787   3.280  -0.062  0.3539 -0.5701 -0.0197
   18phy    H1B  483   0.858   3.341  -0.055  0.3234 -0.2543 -2.0222
   18phy    C12  484   0.834   3.103  -0.230  0.1174  0.1306 -0.4085
   18phy    O11  485   0.906   3.191  -0.318 -0.1780  0.5512 -0.3849
   18phy    H1A  486   0.859   3.210  -0.397  0.7466  1.7604 -0.6833
   19phy    C35  487   0.102   2.930   1.594  0.5336 -0.0369 -0.4667
   19phy    C33  488   0.026   2.976   1.716 -0.0616  0.0395 -0.2830
   19phy    C34  489   0.108   2.913   1.825  0.4538  0.2694 -0.5349
   19phy    C32  490   0.012   3.128   1.734  0.0736 -0.0302 -0.0813
   19phy    C31  491  -0.114   3.193   1.679 -0.0052 -0.5843 -0.1375
   19phy    C30  492  -0.111   3.346   1.696 -0.3376  0.3738  0.2939
   19phy    C28  493  -0.226   3.421   1.620 -0.2410 -0.0220  0.0247
   19phy    C29  494  -0.328   3.457   1.727  0.4134  0.3443  0.2928
   19phy    C27  495  -0.174   3.539   1.537 -0.5155 -0.1534 -0.2446
   19phy    C26  496  -0.248   3.588   1.413  0.0058 -0.5863 -0.0714
   19phy    C25  497  -0.170   3.695   1.333  0.2320  0.2315  0.7534
   19phy    C23  498  -0.242   3.756   1.210  0.1975  0.1283  0.2729
   19phy    C24  499  -0.323   3.880   1.253 -0.1458 -0.1496 -0.2804
   19phy    C22  500  -0.133   3.793   1.108 -0.1530  0.0211  0.2504
   19phy    C21  501  -0.164   3.814   0.964 -0.4611  0.1267  0.1183
   19phy    C20  502  -0.039   3.819   0.878  0.3925 -0.1313 -0.1256
   19phy    C18  503  -0.051   3.812   0.720  0.5661  0.1120 -0.1038
   19phy    O01  504  -0.135   3.698   0.679 -0.1253  0.1662 -0.2145
   19phy    H01  505  -0.227   3.713   0.668 -0.4340  0.0614  1.7989
   19phy    C19  506   0.092   3.779   0.676 -0.4265  0.2155  0.3156
   19phy    C13  507  -0.108   3.952   0.659  0.6401  0.0657  0.0554
   19phy     H3  508  -0.213   3.958   0.698 -0.3971 -1.1857 -2.3462
   19phy    O33  509  -0.063   4.071   0.720  0.1313  0.3441 -0.4924
   19phy    H1B  510  -0.052   4.057   0.812  1.7944 -2.1130 -0.9558
   19phy    C12  511  -0.154   3.963   0.510 -0.1031  0.0882 -0.3545
   19phy    O11  512  -0.258   4.047   0.469  0.0908 -0.1399 -0.4021
   19phy    H1A  513  -0.323   4.061   0.535 -1.2232  2.5819 -2.1013
   20phy    C35  514   3.668   0.870   2.138 -0.1701 -0.0340 -0.4422
   20phy    C33  515   3.820   0.877   2.156  0.3227 -0.0568  0.5833
   20phy    C34  516   3.872   0.992   2.066  0.1377 -0.1787 -0.4146
   20phy    C32  517   3.868   0.891   2.301 -0.2541 -0.1734  0.6634
   20phy    C31  518   3.982   0.799   2.340 -0.0492  0.0177  0.1158
   20phy    C30  519   4.020   0.816   2.492  0.0109 -0.0061  0.2606
   20phy    C28  520   4.147   0.752   2.547 -0.1681  0.3566 -0.2953
   20phy    C29  521   4.269   0.829   2.498  0.6951 -0.4360 -0.2291
   20phy    C27  522   4.145   0.749   2.704 -0.3223 -0.4528 -0.3921
   20phy    C26  523   4.217   0.625   2.770  0.1595  0.3846 -0.7510
   20phy    C25  524   4.215   0.622   2.924  0.3043  0.0157 -0.1555
   20phy    C23  525   4.312   0.514   2.975  0.0044 -0.3915 -1.1751
   20phy    C24  526   4.425   0.570   3.053 -0.2693 -0.1946 -0.0308
   20phy    C22  527   4.239   0.396   3.045 -0.0999 -0.4191  0.0253
   20phy    C21  528   4.294   0.257   3.012 -0.1650 -0.4974  0.4239
   20phy    C20  529   4.227   0.139   3.082 -0.2109 -0.2850 -0.2830
   20phy    C18  530   4.277  -0.011   3.057 -0.2998  0.0133  0.0025
   20phy    O01  531   4.421  -0.010   3.073 -0.6033  0.2621 -0.3099
   20phy    H01  532   4.474   0.036   3.011  0.8380 -0.3098  0.4686
   20phy    C19  533   4.224  -0.084   3.179  0.2523  0.1931 -0.2320
   20phy    C13  534   4.211  -0.065   2.913 -0.2787 -0.0429 -0.1863
   20phy     H3  535   4.218   0.018   2.838 -1.1588  0.5213  0.3343
   20phy    O33  536   4.072  -0.094   2.910  0.4415 -0.0392 -0.3972
   20phy    H1B  537   4.025  -0.017   2.935  0.7584 -0.6515  2.3257
   20phy    C12  538   4.294  -0.177   2.838 -0.3527  0.3771  0.0711
   20phy    O11  539   4.433  -0.143   2.814 -0.1135 -0.1996  0.3071
   20phy    H1A  540   4.490  -0.216   2.827 -0.1262 -0.2789 -0.0826
   21phy    C35  541   1.289   3.823   1.256 -0.0808  0.3207 -0.0445
   21phy    C33  542   1.240   3.743   1.376  0.0244  0.4390  0.2558
   21phy    C34  543   1.355   3.741   1.478 -0.6867 -0.3102  0.1739
   21phy    C32  544   1.106   3.792   1.430  0.5039  0.0851 -0.1920
   21phy    C31  545   0.994   3.689   1.413  0.5806 -0.3657  0.1026
   21phy    C30  546   0.854   3.749   1.437  0.0638  0.5169  0.0362
   21phy    C28  547   0.740   3.646   1.419 -0.1293 -0.0363 -0.0833
   21phy    C29  548   0.706   3.582   1.554 -0.1497 -0.1791  0.0949
   21phy    C27  549   0.614   3.726   1.389 -0.0680  0.6861  0.2460
   21phy    C26  550   0.542   3.678   1.260  0.4749 -0.2987 -0.5374
   21phy    C25  551   0.436   3.778   1.222  0.1956  0.2416 -0.0612
   21phy    C23  552   0.370   3.760   1.084  0.2985  0.2793 -0.3295
   21phy    C24  553   0.249   3.671   1.107 -0.3455 -0.1822  0.4415
   21phy    C22  554   0.312   3.898   1.037 -0.3872 -0.1370  0.1812
   21phy    C21  555   0.403   3.975   0.943  0.3793 -0.3385  0.4147
   21phy    C20  556   0.345   4.113   0.894  0.3881 -0.5497 -0.3219
   21phy    C18  557   0.438   4.200   0.792  0.6810  0.1455 -0.5860
   21phy    O01  558   0.567   4.211   0.856  0.0211  0.2524 -0.1076
   21phy    H01  559   0.571   4.274   0.926  1.8548  1.2516 -1.0476
   21phy    C19  560   0.361   4.332   0.793  0.6981 -0.2416 -0.3877
   21phy    C13  561   0.462   4.136   0.649  0.0736 -0.2712  0.1559
   21phy     H3  562   0.505   4.035   0.671  0.0267 -0.4779 -0.6712
   21phy    O33  563   0.344   4.087   0.577 -0.2352 -0.0281 -0.3476
   21phy    H1B  564   0.279   4.152   0.554  0.8236  0.7115 -1.3981
   21phy    C12  565   0.587   4.175   0.555  0.1017 -0.0110 -0.1102
   21phy    O11  566   0.675   4.267   0.604 -0.5775 -0.0935  0.1834
   21phy    H1A  567   0.692   4.254   0.695  2.0767  1.4294  0.0073
   22phy    C35  568   1.537   3.394   0.645 -0.4125  0.2173 -0.0792
   22phy    C33  569   1.530   3.543   0.671 -0.0820  0.5871  0.3354
   22phy    C34  570   1.399   3.595   0.730 -0.1814 -0.4890  0.3827
   22phy    C32  571   1.650   3.585   0.760  0.4477  0.3544 -0.4623
   22phy    C31  572   1.751   3.685   0.705  0.0995 -0.0546  0.4206
   22phy    C30  573   1.867   3.698   0.802  0.0853 -0.0370  0.1259
   22phy    C28  574   1.986   3.780   0.760  0.1281 -0.0649 -0.0791
   22phy    C29  575   2.039   3.860   0.877 -0.1461  0.0019  0.3973
   22phy    C27  576   2.093   3.695   0.697 -0.4421  0.1528 -0.0642
   22phy    C26  577   2.106   3.734   0.546 -0.0661  0.6525  0.3486
   22phy    C25  578   2.199   3.644   0.466  0.5538  0.3758 -0.0554
   22phy    C23  579   2.234   3.690   0.322 -0.1342  0.3626  0.3061
   22phy    C24  580   2.362   3.775   0.310 -0.1922 -0.0626  0.2860
   22phy    C22  581   2.256   3.570   0.229  0.4672  0.3361 -0.5629
   22phy    C21  582   2.180   3.574   0.095  0.0051 -0.0202 -0.1449
   22phy    C20  583   2.188   3.450   0.010 -0.0037 -0.2211  0.0162
   22phy    C18  584   2.102   3.450  -0.117 -0.1825 -0.4634  0.2953
   22phy    O01  585   1.971   3.486  -0.093  0.0253  0.5822  0.3005
   22phy    H01  586   1.945   3.452  -0.010  1.1934 -1.7033 -0.1610
   22phy    C19  587   2.094   3.302  -0.154  0.1191 -0.2316 -0.0264
   22phy    C13  588   2.165   3.537  -0.240 -0.1951  0.3038  0.3663
   22phy     H3  589   2.154   3.643  -0.206  0.7770  0.4852  0.1420
   22phy    O33  590   2.309   3.539  -0.250 -0.0461 -0.1226  0.1956
   22phy    H1B  591   2.352   3.526  -0.168  1.5691 -0.1098 -0.6059
   22phy    C12  592   2.091   3.585  -0.375 -0.6653  0.2576 -0.0245
   22phy    O11  593   1.968   3.651  -0.373  0.1109  0.2978 -0.3647
   22phy    H1A  594   1.911   3.614  -0.308 -0.0888  1.2108 -0.0094
   23phy    C35  595   1.810   3.602   2.466  0.2864 -0.1796  0.4232
   23phy    C33  596   1.882   3.591   2.326  0.5372 -0.0740 -0.1305
   23phy    C34  597   1.987   3.484   2.335  0.3319 -0.1223 -0.4067
   23phy    C32  598   1.779   3.546   2.221 -0.3774  0.4711 -0.2447
   23phy    C31  599   1.737   3.659   2.126  0.5532 -0.2274  0.5748
   23phy    C30  600   1.626   3.619   2.030 -0.2172 -0.2701 -0.0200
   23phy    C28  601   1.564   3.731   1.946  0.3351 -0.5426 -0.3927
   23phy    C29  602   1.536   3.672   1.807  0.1570 -0.7616 -0.5250
   23phy    C27  603   1.433   3.795   1.998  0.2966  0.4479 -0.0166
   23phy    C26  604   1.449   3.923   2.083 -0.5304 -0.0720 -0.6161
   23phy    C25  605   1.307   3.976   2.108 -0.0408  0.4425 -0.2597
   23phy    C23  606   1.270   4.098   2.194 -0.0304 -0.5657 -0.0638
   23phy    C24  607   1.297   4.230   2.114  0.3491  0.3168  0.0616
   23phy    C22  608   1.121   4.078   2.225  0.3575  0.4038 -0.0984
   23phy    C21  609   1.096   4.079   2.375  0.2440 -0.3460 -0.4888
   23phy    C20  610   0.967   4.004   2.412 -0.1933 -0.0550  0.1415
   23phy    C18  611   0.935   3.998   2.568 -0.5412  0.0351  0.2108
   23phy    O01  612   0.944   4.133   2.623 -0.4766  0.5064 -0.1165
   23phy    H01  613   0.896   4.119   2.703  0.6118 -0.6899  0.3526
   23phy    C19  614   0.783   3.964   2.553  0.0018  0.2714 -0.2195
   23phy    C13  615   1.022   3.898   2.660 -0.2653  0.5603  0.2427
   23phy     H3  616   1.051   3.809   2.599 -1.1666 -1.2780  2.3732
   23phy    O33  617   0.941   3.835   2.761 -0.1150 -0.2764 -0.1147
   23phy    H1B  618   0.952   3.878   2.843  1.7753 -0.3785 -0.2495
   23phy    C12  619   1.151   3.952   2.721 -0.5042  0.3863 -0.1619
   23phy    O11  620   1.145   4.056   2.815 -0.1748  0.1397 -0.6930
   23phy    H1A  621   1.134   4.138   2.769 -0.3895  1.1952  1.1474
   24phy    C35  622   4.929   4.472   2.218  0.2027 -0.0808  0.1486
   24phy    C33  623   4.971   4.609   2.268  0.4287 -0.3684 -0.3339
   24phy    C34  624   4.861   4.707   2.230 -0.0946  0.0265 -0.1540
   24phy    C32  625   4.992   4.621   2.425  0.1725 -0.7532 -0.1717
   24phy    C31  626   5.106   4.716   2.454 -0.7239  0.2103  0.2419
   24phy    C30  627   5.141   4.727   2.601 -0.0708  0.0941 -0.2150
   24phy    C28  628   5.270   4.804   2.643 -0.2220  0.1212  0.0222
   24phy    C29  629   5.254   4.955   2.625  0.4215  0.3281 -0.3785
   24phy    C27  630   5.304   4.765   2.788 -0.4173 -0.0617 -0.2390
   24phy    C26  631   5.455   4.748   2.810 -0.2281  0.1854 -0.9569
   24phy    C25  632   5.487   4.717   2.962 -0.2598  0.5165 -0.1148
   24phy    C23  633   5.634   4.674   2.992  0.1697 -0.3756 -0.0803
   24phy    C24  634   5.706   4.803   3.041  0.5017 -0.2271  0.2130
   24phy    C22  635   5.638   4.562   3.101 -0.3156 -0.0903 -0.1625
   24phy    C21  636   5.769   4.485   3.094 -0.0185  0.0467  0.0464
   24phy    C20  637   5.783   4.379   3.207 -0.2110 -0.1713 -0.1390
   24phy    C18  638   5.913   4.280   3.205 -0.1208  0.1467  0.1026
   24phy    O01  639   6.033   4.365   3.180  0.0232 -0.0610 -0.4381
   24phy    H01  640   6.031   4.438   3.239 -0.8198 -0.8504  0.5587
   24phy    C19  641   5.925   4.221   3.347 -0.2381  0.1573  0.1249
   24phy    C13  642   5.913   4.162   3.092 -0.3066 -0.1689 -0.0588
   24phy     H3  643   5.828   4.091   3.113  0.8164 -1.0856  1.6201
   24phy    O33  644   6.021   4.070   3.097 -0.0417  0.0750  0.0157
   24phy    H1B  645   6.101   4.112   3.121  1.3910 -2.0452 -0.7328
   24phy    C12  646   5.910   4.205   2.942 -0.2667 -0.1675  0.3845
   24phy    O11  647   5.890   4.105   2.848  0.2340 -0.1023  0.1368
   24phy    H1A  648   5.818   4.050   2.873  1.5996 -1.8145  0.5490
   25phy    C35  649   1.139   4.396   1.295 -0.1312 -0.0039 -0.2326
   25phy    C33  650   1.146   4.529   1.225 -0.1223  0.3146 -0.4729
   25phy    C34  651   1.102   4.639   1.322 -0.2397 -0.2356 -0.0031
   25phy    C32  652   1.278   4.559   1.152  0.0864 -0.2043  0.2522
   25phy    C31  653   1.271   4.615   1.016  0.3907  0.0092 -0.0776
   25phy    C30  654   1.408   4.661   0.972 -0.1794  0.0617 -0.5768
   25phy    C28  655   1.417   4.741   0.843  0.4504 -0.9000 -0.0261
   25phy    C29  656   1.414   4.893   0.883 -0.1975  0.1717  0.0580
   25phy    C27  657   1.553   4.718   0.778  0.3631  0.0765  0.5638
   25phy    C26  658   1.553   4.726   0.624  0.2479  0.1971  0.5805
   25phy    C25  659   1.702   4.731   0.573 -0.1545  0.0196  0.4344
   25phy    C23  660   1.731   4.738   0.425 -0.0455  0.1774  0.9155
   25phy    C24  661   1.785   4.874   0.378  0.1779  0.1176 -0.0448
   25phy    C22  662   1.812   4.612   0.382 -0.1421 -0.0311 -0.6139
   25phy    C21  663   1.777   4.567   0.239 -0.5641 -0.1114 -0.3710
   25phy    C20  664   1.859   4.451   0.184 -0.0184  0.2346  0.4353
   25phy    C18  665   1.820   4.402   0.040  0.0835  0.4210 -0.7811
   25phy    O01  666   1.689   4.348   0.053 -0.2142  0.2413  0.2584
   25phy    H01  667   1.633   4.416   0.086  0.2026  1.0834 -0.7141
   25phy    C19  668   1.917   4.289   0.025  0.0206 -0.3051 -0.3616
   25phy    C13  669   1.824   4.512  -0.080  0.2669  0.1641 -0.2715
   25phy     H3  670   1.756   4.594  -0.044  0.2579  0.3831 -0.7739
   25phy    O33  671   1.944   4.591  -0.095 -0.1731  0.0728  0.3796
   25phy    H1B  672   2.019   4.539  -0.117  0.8500  1.9415 -0.7678
   25phy    C12  673   1.733   4.510  -0.218  0.1651 -0.0882 -0.1443
   25phy    O11  674   1.807   4.488  -0.337 -0.3389 -0.1636  0.0399
   25phy    H1A  675   1.848   4.570  -0.356  0.4991 -0.5169  0.3138
   26phy    C35  676   0.332   0.293   1.602 -0.2789  1.0344 -0.1492
   26phy    C33  677   0.464   0.309   1.534  0.1899  0.1942 -0.1283
   26phy    C34  678   0.455   0.347   1.383 -0.4836 -0.1268 -0.3185
   26phy    C32  679   0.550   0.399   1.620  0.3397 -0.7428  0.2865
   26phy    C31  680   0.694   0.368   1.644 -0.3991 -0.3143  0.0743
   26phy    C30  681   0.767   0.487   1.708 -0.7294 -0.4474  0.2657
   26phy    C28  682   0.917   0.455   1.720  0.0714 -0.0999  0.1824
   26phy    C29  683   0.996   0.497   1.595  0.3789  0.0474 -0.6476
   26phy    C27  684   0.973   0.515   1.851 -0.9682 -0.0475 -0.1783
   26phy    C26  685   1.098   0.448   1.917 -0.2673  0.3078 -0.2922
   26phy    C25  686   1.131   0.534   2.036 -0.1970  0.0763  0.0835
   26phy    C23  687   1.270   0.543   2.088  0.1540  0.9762 -0.3656
   26phy    C24  688   1.330   0.679   2.069 -0.2899 -0.6510  0.2467
   26phy    C22  689   1.281   0.497   2.234  0.2491  0.6145 -0.1498
   26phy    C21  690   1.414   0.441   2.283  0.2296 -0.2492 -0.2229
   26phy    C20  691   1.420   0.423   2.437  0.2150 -0.2197 -0.6782
   26phy    C18  692   1.559   0.414   2.508 -0.4106  0.0120 -0.1725
   26phy    O01  693   1.633   0.528   2.466 -0.4420 -0.6198 -0.3310
   26phy    H01  694   1.717   0.537   2.507 -0.4494 -0.0520 -0.4243
   26phy    C19  695   1.526   0.440   2.659  0.1473 -0.1317  0.6930
   26phy    C13  696   1.639   0.281   2.465 -0.4081  0.6646  0.2164
   26phy     H3  697   1.645   0.275   2.354  1.2273  0.8603  0.2784
   26phy    O33  698   1.562   0.159   2.495 -0.1006 -0.2136 -0.3028
   26phy    H1B  699   1.623   0.090   2.513  0.3461  0.3157  0.2721
   26phy    C12  700   1.785   0.260   2.517  0.0860 -0.7523 -0.9482
   26phy    O11  701   1.793   0.236   2.657  0.2284  0.0418 -0.6694
   26phy    H1A  702   1.855   0.300   2.688  1.1899 -0.5324 -1.3395
   27phy    C35  703   0.310   0.390   0.778 -0.3649  0.0976  0.1127
   27phy    C33  704   0.302   0.514   0.870  0.3876  0.0769  0.0965
   27phy    C34  705   0.247   0.475   1.002 -0.1133  0.2613 -0.6028
   27phy    C32  706   0.440   0.587   0.886  0.3145  0.2162  0.2147
   27phy    C31  707   0.494   0.662   0.760 -1.0186 -0.1589 -0.5281
   27phy    C30  708   0.625   0.738   0.790 -0.5224  0.9265  0.0591
   27phy    C28  709   0.698   0.782   0.661  0.1667 -0.2428 -0.1876
   27phy    C29  710   0.715   0.932   0.689 -0.1979 -0.3743  0.5706
   27phy    C27  711   0.831   0.712   0.638 -0.2486 -0.3513 -0.1008
   27phy    C26  712   0.868   0.685   0.489  0.5028  0.4013 -0.0734
   27phy    C25  713   1.011   0.628   0.490  0.2832  0.0258  0.3509
   27phy    C23  714   1.068   0.565   0.361 -0.4021 -0.3420  0.3863
   27phy    C24  715   1.135   0.664   0.268 -0.6118 -0.4397  0.3952
   27phy    C22  716   1.165   0.444   0.397 -0.0885 -0.2701 -0.6255
   27phy    C21  717   1.145   0.306   0.332  0.3981 -0.1084 -0.3601
   27phy    C20  718   1.243   0.207   0.397  0.1474 -0.3939 -0.1738
   27phy    C18  719   1.256   0.062   0.340 -0.0059  0.1464  0.1285
   27phy    O01  720   1.127  -0.004   0.329  0.4131 -0.2057 -0.0554
   27phy    H01  721   1.134  -0.097   0.340  0.7928 -0.2013 -0.2556
   27phy    C19  722   1.343  -0.005   0.450  0.2029 -0.1551  0.4275
   27phy    C13  723   1.319   0.051   0.196 -0.4301  0.0642 -0.0154
   27phy     H3  724   1.233   0.071   0.127  0.5370 -0.0405 -1.2993
   27phy    O33  725   1.405   0.160   0.157  0.1486  0.5509 -0.2447
   27phy    H1B  726   1.356   0.211   0.095 -1.1612  0.1167  0.4084
   27phy    C12  727   1.340  -0.079   0.108  0.3708 -0.4606  0.1285
   27phy    O11  728   1.438  -0.164   0.161  0.3898  0.3133  0.0659
   27phy    H1A  729   1.522  -0.144   0.124  0.4226 -0.4403 -0.2894
   28phy    C35  730   2.447   1.165   0.967  0.6890  0.2974  0.1906
   28phy    C33  731   2.303   1.194   1.010 -0.1935 -0.3276  0.5998
   28phy    C34  732   2.284   1.168   1.158  0.0485 -0.0719  0.1547
   28phy    C32  733   2.257   1.326   0.951  0.2852 -0.1915  0.6286
   28phy    C31  734   2.108   1.344   0.916  0.0975  0.2462  0.5088
   28phy    C30  735   2.063   1.486   0.883 -0.3866  0.7095  0.4365
   28phy    C28  736   1.912   1.511   0.856 -0.5747  0.3226  0.3638
   28phy    C29  737   1.826   1.527   0.980 -0.1365 -0.1352  0.5862
   28phy    C27  738   1.900   1.642   0.776  0.5362  0.3271 -0.1254
   28phy    C26  739   1.894   1.627   0.625  0.2582 -0.1693  0.2231
   28phy    C25  740   1.888   1.760   0.550 -0.2585 -0.7487  0.0916
   28phy    C23  741   1.880   1.749   0.394 -0.1527  0.3081 -0.3360
   28phy    C24  742   1.790   1.855   0.341  0.4954  0.3501  0.2765
   28phy    C22  743   2.026   1.742   0.345  0.3223  0.2215 -0.0816
   28phy    C21  744   2.054   1.669   0.215 -0.2333 -0.0371 -0.0896
   28phy    C20  745   2.201   1.656   0.183  0.2067  0.1448  0.0892
   28phy    C18  746   2.260   1.595   0.047  0.5172  0.5977  0.3906
   28phy    O01  747   2.206   1.464   0.028 -0.3314 -0.0275  0.5548
   28phy    H01  748   2.113   1.471   0.013 -0.1654 -1.2144 -1.3374
   28phy    C19  749   2.407   1.583   0.090 -0.2019  0.2974 -0.6213
   28phy    C13  750   2.236   1.690  -0.080  0.4079  0.3530  0.5029
   28phy     H3  751   2.124   1.685  -0.089  0.3043  1.4023  1.1043
   28phy    O33  752   2.240   1.835  -0.049  0.2166 -0.5445 -0.0665
   28phy    H1B  753   2.281   1.877  -0.122 -0.1454  1.6105  0.9078
   28phy    C12  754   2.232   1.648  -0.234 -0.3533 -0.1579 -0.2843
   28phy    O11  755   2.337   1.692  -0.313  0.2937  0.3033  0.2446
   28phy    H1A  756   2.305   1.727  -0.395  1.0424 -0.4905 -0.4073
   29phy    C35  757   0.585   4.708   0.867 -0.0491  0.0218 -0.2837
   29phy    C33  758   0.726   4.659   0.902 -0.1994 -0.2381  0.4568
   29phy    C34  759   0.773   4.714   1.031 -0.5119  0.2398 -0.5674
   29phy    C32  760   0.739   4.504   0.893 -0.0132 -0.0342 -0.5026
   29phy    C31  761   0.875   4.447   0.847  0.0152 -0.5533 -0.1103
   29phy    C30  762   0.875   4.298   0.876 -0.1275 -0.0274 -0.5491
   29phy    C28  763   0.998   4.221   0.825 -0.1482  0.5094 -0.2607
   29phy    C29  764   1.103   4.184   0.935  0.3258  0.1039 -0.6081
   29phy    C27  765   0.940   4.089   0.762 -0.1309 -0.2296 -0.9888
   29phy    C26  766   1.025   4.039   0.651 -0.0007  0.4655  0.0573
   29phy    C25  767   0.959   3.927   0.574  0.0467  0.5672 -0.5623
   29phy    C23  768   1.047   3.871   0.461 -0.2721 -0.1144  0.2495
   29phy    C24  769   1.125   3.742   0.507  0.0720 -0.5595  0.0086
   29phy    C22  770   0.954   3.838   0.341 -0.4939 -0.0065  0.1045
   29phy    C21  771   1.010   3.815   0.203  0.0077  0.3519 -0.8699
   29phy    C20  772   0.896   3.762   0.115  0.1283 -0.0624 -0.0776
   29phy    C18  773   0.928   3.732  -0.034  0.2113  0.1067 -0.0388
   29phy    O01  774   0.989   3.839  -0.104 -0.1433 -0.1705  0.1129
   29phy    H01  775   0.961   3.922  -0.069  0.3410 -0.0419  0.2089
   29phy    C19  776   0.786   3.708  -0.099 -0.3667 -0.6235 -0.1241
   29phy    C13  777   1.013   3.598  -0.054 -0.0354  0.4999  0.7438
   29phy     H3  778   1.108   3.614   0.004  0.3534 -2.3714  1.0444
   29phy    O33  779   0.974   3.479   0.019  0.7773  0.5336 -0.3867
   29phy    H1B  780   0.923   3.497   0.095  1.4037 -0.1241  0.2030
   29phy    C12  781   1.110   3.561  -0.177  0.8753  0.2083  0.1730
   29phy    O11  782   1.146   3.670  -0.258  0.2046  0.0865 -0.3355
   29phy    H1A  783   1.073   3.729  -0.248 -1.1292 -1.5573  0.0628
   30phy    C35  784   0.794   4.093   1.178 -0.1409  0.0436  0.3978
   30phy    C33  785   0.739   4.152   1.304  0.6675  0.2754 -0.5667
   30phy    C34  786   0.863   4.142   1.399 -0.4627 -0.2306 -0.6176
   30phy    C32  787   0.674   4.290   1.290 -0.1446  0.2438  0.6790
   30phy    C31  788   0.525   4.296   1.290 -0.1588 -0.1930  0.6375
   30phy    C30  789   0.479   4.445   1.264 -0.2417  0.1989 -0.3584
   30phy    C28  790   0.332   4.464   1.248  0.0890  0.1135 -0.0229
   30phy    C29  791   0.266   4.480   1.392 -0.5648  0.0513  0.0789
   30phy    C27  792   0.309   4.595   1.164  0.4037  0.6309  0.2844
   30phy    C26  793   0.203   4.590   1.050 -0.3342 -0.3075 -0.8575
   30phy    C25  794   0.206   4.725   0.985 -0.2168  0.3327 -0.1033
   30phy    C23  795   0.120   4.730   0.856 -0.1854 -0.2322 -0.3765
   30phy    C24  796   0.004   4.828   0.894 -0.1595 -0.4351  0.5647
   30phy    C22  797   0.199   4.795   0.737  0.3640 -0.2828  0.5390
   30phy    C21  798   0.274   4.690   0.653  0.3774  0.6401  0.5106
   30phy    C20  799   0.301   4.753   0.521 -0.4876  0.0500  0.2616
   30phy    C18  800   0.361   4.662   0.412  0.2457  0.6759  0.0905
   30phy    O01  801   0.492   4.611   0.455  0.0062  0.4767  0.0845
   30phy    H01  802   0.533   4.688   0.490  0.8781  0.3378 -0.6038
   30phy    C19  803   0.405   4.746   0.292  0.3764  0.0802  0.6135
   30phy    C13  804   0.259   4.543   0.358  0.0936 -0.1594  0.2212
   30phy     H3  805   0.254   4.480   0.451 -0.4544 -0.1626  0.1894
   30phy    O33  806   0.121   4.576   0.347  0.3660 -0.1345  0.1244
   30phy    H1B  807   0.095   4.618   0.267  1.1519  1.9138  0.9013
   30phy    C12  808   0.286   4.409   0.276  0.1260 -0.2126 -0.1306
   30phy    O11  809   0.422   4.372   0.278  0.0349 -0.3702 -0.3110
   30phy    H1A  810   0.469   4.436   0.328  0.5263 -1.8453  1.1822
   31phy    C35  811   0.790   1.783   1.253 -0.4955  0.7185 -0.0095
   31phy    C33  812   0.845   1.647   1.292  0.4219  0.0961 -0.0360
   31phy    C34  813   0.795   1.541   1.196 -0.5779  0.3924 -0.3704
   31phy    C32  814   0.999   1.650   1.299  0.0439  0.5228  0.1634
   31phy    C31  815   1.071   1.544   1.385  0.2408 -0.5028 -0.1579
   31phy    C30  816   1.223   1.573   1.415  0.0791  0.0652 -0.2709
   31phy    C28  817   1.288   1.466   1.511  0.1090  0.2459  0.1698
   31phy    C29  818   1.431   1.430   1.475  0.1685  0.1791 -0.1809
   31phy    C27  819   1.272   1.515   1.660  0.2349 -0.0171  0.0585
   31phy    C26  820   1.236   1.407   1.765 -0.1530 -0.3216  0.4173
   31phy    C25  821   1.267   1.455   1.902 -0.0139 -0.1149 -0.1916
   31phy    C23  822   1.249   1.365   2.025 -0.2711  0.8785  0.0163
   31phy    C24  823   1.372   1.283   2.042 -0.3862  0.4431 -0.0306
   31phy    C22  824   1.233   1.459   2.152  0.5380  0.6810  0.0064
   31phy    C21  825   1.142   1.393   2.260  0.0356 -0.5340 -0.2741
   31phy    C20  826   1.147   1.471   2.390 -0.4309 -0.0487 -0.0407
   31phy    C18  827   1.074   1.411   2.512  0.1016  0.1982  0.0224
   31phy    O01  828   1.127   1.284   2.551  0.3077 -0.5732  0.0720
   31phy    H01  829   1.098   1.270   2.639  1.2374  0.7993  0.6398
   31phy    C19  830   1.129   1.501   2.627 -0.1499  0.2253  0.1346
   31phy    C13  831   0.909   1.407   2.515 -0.1546  0.5499 -0.4686
   31phy     H3  832   0.868   1.504   2.477  0.1397  1.5282  1.5916
   31phy    O33  833   0.855   1.403   2.649  0.1196 -0.1294 -0.2452
   31phy    H1B  834   0.882   1.323   2.690  0.1259  0.9469  1.9735
   31phy    C12  835   0.847   1.298   2.431 -0.0568  0.9273 -0.5686
   31phy    O11  836   0.869   1.162   2.473  0.0849 -0.2105  0.0582
   31phy    H1A  837   0.963   1.157   2.469  0.2770  2.4774 -0.9313
   32phy    C35  838   1.398   0.588   1.595  0.2293 -0.2428 -0.0701
   32phy    C33  839   1.532   0.527   1.563 -0.4957 -0.2952 -0.4047
   32phy    C34  840   1.528   0.387   1.515 -0.2275 -0.1768  0.2149
   32phy    C32  841   1.614   0.630   1.482  0.0141  0.4824  0.3240
   32phy    C31  842   1.754   0.660   1.527 -0.3157 -0.2794  0.3623
   32phy    C30  843   1.836   0.725   1.416  0.1540 -0.1452  0.3196
   32phy    C28  844   1.983   0.757   1.432 -0.6369 -0.1227  0.4345
   32phy    C29  845   2.041   0.765   1.288  0.0515  0.1674 -0.1275
   32phy    C27  846   2.015   0.889   1.503  0.0765 -0.4320 -0.1480
   32phy    C26  847   2.112   0.864   1.622  0.0671 -0.2591  0.4400
   32phy    C25  848   2.163   0.998   1.683  0.1247 -0.2460  0.0989
   32phy    C23  849   2.288   0.997   1.779 -0.1279  0.0382 -0.6942
   32phy    C24  850   2.405   1.050   1.702 -0.1669 -0.1105  0.0215
   32phy    C22  851   2.249   1.091   1.891  0.4198 -0.0132  0.5806
   32phy    C21  852   2.318   1.066   2.028  0.5227  0.5063  0.1713
   32phy    C20  853   2.242   1.144   2.138  0.0595  0.5125  0.0523
   32phy    C18  854   2.312   1.173   2.273 -0.5029 -0.1681  0.3923
   32phy    O01  855   2.438   1.246   2.249  0.0974  0.2848 -0.0681
   32phy    H01  856   2.508   1.215   2.303  0.5815  1.5245  0.0618
   32phy    C19  857   2.228   1.281   2.344 -0.4373  0.3481 -0.1913
   32phy    C13  858   2.342   1.039   2.355 -0.4007  0.4858 -0.6449
   32phy     H3  859   2.360   0.955   2.283  1.2231  1.0334 -0.9154
   32phy    O33  860   2.221   0.993   2.423 -0.8689  0.4152  0.2913
   32phy    H1B  861   2.220   0.901   2.401 -0.7026  0.3092  0.7104
   32phy    C12  862   2.473   1.031   2.444  0.3298 -0.2836  0.0744
   32phy    O11  863   2.583   1.102   2.392  0.3312  0.0028  0.3536
   32phy    H1A  864   2.667   1.063   2.400  0.3898 -0.2454 -1.2457
   33phy    C35  865   0.033   0.940   2.353  0.3537 -0.6184 -0.2397
   33phy    C33  866   0.065   0.802   2.295  0.7718 -0.3546  0.1367
   33phy    C34  867  -0.069   0.757   2.237  0.2740 -0.3999 -0.4903
   33phy    C32  868   0.201   0.796   2.221  0.1150  0.2305  0.0474
   33phy    C31  869   0.264   0.652   2.225  0.2433  0.0996 -0.3548
   33phy    C30  870   0.402   0.636   2.151 -0.1456 -0.0468  0.2242
   33phy    C28  871   0.467   0.496   2.152 -0.0062  0.2195 -0.1151
   33phy    C29  872   0.428   0.421   2.025  0.2462  0.1101 -0.1634
   33phy    C27  873   0.620   0.509   2.151 -0.3043 -0.4119  0.1847
   33phy    C26  874   0.687   0.411   2.252 -0.4312 -0.0800  0.5242
   33phy    C25  875   0.829   0.459   2.295 -0.5921 -0.1909  0.2000
   33phy    C23  876   0.886   0.393   2.422  0.0104 -0.4614  0.2806
   33phy    C24  877   0.974   0.274   2.383 -0.1066 -0.6325  0.2251
   33phy    C22  878   0.975   0.501   2.494  0.0973 -0.1286  0.1715
   33phy    C21  879   0.982   0.480   2.647 -0.6643  0.2091  0.2382
   33phy    C20  880   1.087   0.566   2.719 -0.4611  0.3337 -0.2602
   33phy    C18  881   1.093   0.563   2.873 -0.7323  0.3652  0.7023
   33phy    O01  882   1.112   0.427   2.921  0.3893  0.0052  0.0063
   33phy    H01  883   1.037   0.376   2.897  1.2667 -1.1502 -0.3754
   33phy    C19  884   1.236   0.623   2.889  0.2665 -0.1478  0.3388
   33phy    C13  885   0.965   0.637   2.942  0.2924  0.2442  0.3258
   33phy     H3  886   0.870   0.611   2.890 -0.4442 -1.4704  2.3763
   33phy    O33  887   0.967   0.780   2.928 -0.1712 -0.3667  0.5385
   33phy    H1B  888   0.883   0.816   2.948 -1.9585 -2.6322 -2.1669
   33phy    C12  889   0.930   0.612   3.095 -0.2083  0.2552  0.5926
   33phy    O11  890   0.917   0.475   3.131 -0.1517  0.3112 -0.2038
   33phy    H1A  891   0.881   0.477   3.217 -0.9842  0.9442 -0.5609
   34phy    C35  892   4.069   3.978   1.654  0.2658 -0.0208  0.0700
   34phy    C33  893   4.223   3.957   1.671 -0.1923  0.1210 -0.0827
   34phy    C34  894   4.270   4.007   1.807  0.1968 -0.3943  0.0220
   34phy    C32  895   4.256   3.806   1.653 -0.3093 -0.0932  0.0027
   34phy    C31  896   4.324   3.770   1.520 -0.1193 -0.0804  0.3442
   34phy    C30  897   4.337   3.616   1.506  0.0234 -0.4521 -0.1682
   34phy    C28  898   4.413   3.557   1.387  0.1249  0.6545 -0.2063
   34phy    C29  899   4.488   3.438   1.445 -0.3322  0.3328  0.1656
   34phy    C27  900   4.321   3.522   1.267 -0.4086 -0.0965  0.3119
   34phy    C26  901   4.386   3.523   1.129 -0.3448 -0.3539  0.0115
   34phy    C25  902   4.274   3.483   1.027 -0.0857  0.2319 -0.3590
   34phy    C23  903   4.303   3.445   0.880  0.6351 -0.2384 -0.0547
   34phy    C24  904   4.371   3.306   0.868  0.1604 -0.6361  0.1724
   34phy    C22  905   4.179   3.450   0.786 -0.1504 -0.4611  0.5541
   34phy    C21  906   4.210   3.516   0.653  0.6096 -0.1998  0.2760
   34phy    C20  907   4.102   3.509   0.549  0.0515  0.2500  0.2600
   34phy    C18  908   4.126   3.588   0.413 -0.5304 -0.0726  0.4617
   34phy    O01  909   4.168   3.723   0.447 -0.1007  0.0784  0.5305
   34phy    H01  910   4.261   3.735   0.451 -0.0117 -0.5766  0.6754
   34phy    C19  911   3.984   3.607   0.354  0.0564  0.7983 -0.0805
   34phy    C13  912   4.233   3.520   0.314  0.1469 -0.2115  0.3358
   34phy     H3  913   4.331   3.543   0.362  0.4564 -0.8123  0.0164
   34phy    O33  914   4.246   3.376   0.312  0.1779  0.8046  0.3866
   34phy    H1B  915   4.257   3.343   0.399 -0.1511 -1.6804 -0.4312
   34phy    C12  916   4.287   3.598   0.185 -0.0122 -0.1607  0.1431
   34phy    O11  917   4.207   3.600   0.066  0.7126  0.0735 -0.4907
   34phy    H1A  918   4.145   3.671   0.071  0.5317 -0.1268  0.3347
   35phy    C35  919   1.008   2.003   0.953  0.3838  0.2406 -0.1819
   35phy    C33  920   1.142   1.947   1.006 -0.3392  0.0229  0.0309
   35phy    C34  921   1.163   1.974   1.154 -0.1109  0.7611 -0.4717
   35phy    C32  922   1.148   1.806   0.964 -0.3024 -0.0351  0.5847
   35phy    C31  923   1.292   1.753   0.938  0.4005  0.7487  0.2127
   35phy    C30  924   1.294   1.606   0.896 -0.1229  0.3511  0.3588
   35phy    C28  925   1.429   1.539   0.875  0.2246 -0.1326 -0.4530
   35phy    C29  926   1.468   1.473   1.008 -0.2005 -0.1675 -0.2204
   35phy    C27  927   1.432   1.424   0.771  0.4126 -0.9180  0.3757
   35phy    C26  928   1.447   1.464   0.622  0.2314 -0.0142  0.1942
   35phy    C25  929   1.450   1.346   0.524  0.6128  0.3317  0.3128
   35phy    C23  930   1.467   1.373   0.371  0.2598  0.6025 -0.0120
   35phy    C24  931   1.611   1.375   0.327  0.0481 -0.3297 -0.1864
   35phy    C22  932   1.391   1.257   0.302  0.0366 -0.6508  0.5922
   35phy    C21  933   1.352   1.273   0.156 -0.2519 -0.3792  0.4535
   35phy    C20  934   1.298   1.135   0.108  0.3554 -0.0079  0.0164
   35phy    C18  935   1.268   1.128  -0.051  0.0456  0.0719  0.8190
   35phy    O01  936   1.175   1.224  -0.100 -0.0843  0.7091  0.0922
   35phy    H01  937   1.172   1.218  -0.193  1.6164 -0.1215  0.0594
   35phy    C19  938   1.198   0.992  -0.053  0.0943 -0.2172 -0.1113
   35phy    C13  939   1.404   1.133  -0.141 -0.3451  0.2330 -0.0547
   35phy     H3  940   1.442   1.236  -0.123  0.2342 -0.2393  1.6469
   35phy    O33  941   1.526   1.064  -0.103 -0.8192 -0.2634  0.1577
   35phy    H1B  942   1.575   1.124  -0.050 -0.5300  0.5620 -1.0024
   35phy    C12  943   1.398   1.171  -0.295 -0.0515 -0.3994 -0.7651
   35phy    O11  944   1.270   1.198  -0.346  0.1951 -0.3182  0.5127
   35phy    H1A  945   1.267   1.167  -0.435  0.6906 -0.2157  0.4582
   36phy    C35  946   1.787   1.230   2.107 -0.2366  0.3836 -0.7834
   36phy    C33  947   1.842   1.349   2.037  0.0066  0.7694 -0.3182
   36phy    C34  948   1.965   1.307   1.958  0.3084  0.6804 -0.4589
   36phy    C32  949   1.733   1.415   1.952 -0.5507  0.2310 -0.4755
   36phy    C31  950   1.728   1.570   1.970  0.8545  0.3169 -0.0429
   36phy    C30  951   1.637   1.639   1.869  0.1326 -0.2711 -0.7602
   36phy    C28  952   1.582   1.776   1.910 -0.4306 -0.4362  0.2123
   36phy    C29  953   1.567   1.860   1.781 -0.0154  0.5200  0.0931
   36phy    C27  954   1.453   1.764   1.992  0.0914 -0.0749 -0.6077
   36phy    C26  955   1.433   1.867   2.101  0.0540  0.2427 -0.2706
   36phy    C25  956   1.315   1.834   2.195 -0.1537  0.3232 -0.2835
   36phy    C23  957   1.260   1.944   2.292 -0.3873 -0.6202  0.7805
   36phy    C24  958   1.171   2.052   2.231 -0.1243  0.8291  0.3595
   36phy    C22  959   1.187   1.874   2.412 -0.2051  0.8488  0.2595
   36phy    C21  960   1.195   1.942   2.547 -0.0799  0.3870 -0.2978
   36phy    C20  961   1.097   1.874   2.641  0.1099  0.0110  0.2739
   36phy    C18  962   1.060   1.950   2.771 -0.1444 -0.0051 -1.0111
   36phy    O01  963   1.017   2.082   2.750  0.0955  0.4497 -0.4455
   36phy    H01  964   0.994   2.124   2.831  0.3199  0.2245 -0.2636
   36phy    C19  965   0.934   1.876   2.822  0.8629  0.1517 -0.2012
   36phy    C13  966   1.170   1.951   2.894  0.6043  0.6015 -0.4036
   36phy     H3  967   1.215   1.849   2.909 -1.2535 -0.1235  0.5637
   36phy    O33  968   1.115   1.975   3.028 -0.4572 -0.4772  0.2171
   36phy    H1B  969   1.096   2.067   3.032  0.4672 -0.2415 -0.5333
   36phy    C12  970   1.292   2.048   2.874  0.3710  0.1559  0.1409
   36phy    O11  971   1.275   2.185   2.903  0.0869  0.3312  0.7196
   36phy    H1A  972   1.288   2.190   2.995 -0.2306 -0.9028  0.8553
   37phy    C35  973   0.963   0.476   1.020 -0.0794 -0.2333  0.3084
   37phy    C33  974   0.892   0.594   1.093  0.2175  0.2430 -0.0115
   37phy    C34  975   0.842   0.541   1.227 -0.1889  0.3551 -0.3705
   37phy    C32  976   0.981   0.721   1.113  0.1744 -0.2640  0.0433
   37phy    C31  977   0.897   0.851   1.098  0.0128 -0.0203 -0.2353
   37phy    C30  978   0.986   0.970   1.066  0.1854  0.3671 -0.1679
   37phy    C28  979   0.908   1.105   1.064  0.4659  0.1659  0.3123
   37phy    C29  980   0.890   1.166   1.198  0.3079 -0.1579 -0.4895
   37phy    C27  981   0.991   1.204   0.985 -0.0833 -0.0286  0.1175
   37phy    C26  982   0.911   1.291   0.893 -0.7123 -0.1865  0.0621
   37phy    C25  983   0.988   1.369   0.784  0.5226 -0.0984  0.2166
   37phy    C23  984   0.904   1.424   0.660 -0.4808 -0.3038 -1.0102
   37phy    C24  985   0.864   1.568   0.668  0.6698 -0.4625 -0.5132
   37phy    C22  986   0.964   1.373   0.525  0.5656  0.3290  0.2227
   37phy    C21  987   0.859   1.319   0.430 -0.2736  0.1665  0.1490
   37phy    C20  988   0.905   1.239   0.311 -0.0225  0.0933  0.6867
   37phy    C18  989   0.789   1.170   0.221 -0.2128 -0.6662 -0.1161
   37phy    O01  990   0.707   1.094   0.315  0.5045 -0.0196  0.2224
   37phy    H01  991   0.686   1.152   0.386 -2.5296 -0.5101 -0.1258
   37phy    C19  992   0.864   1.075   0.126  0.0812  0.3391  0.3594
   37phy    C13  993   0.698   1.280   0.141  0.6972 -0.3212  0.2852
   37phy     H3  994   0.637   1.324   0.223  1.3858  1.9979 -0.3557
   37phy    O33  995   0.750   1.409   0.095 -0.1533  0.5725  0.3769
   37phy    H1B  996   0.841   1.394   0.076 -0.0867  1.2869  0.1038
   37phy    C12  997   0.561   1.240   0.075 -0.3349 -0.4704  0.0255
   37phy    O11  998   0.562   1.257  -0.066 -0.1817  0.4251  0.2856
   37phy    H1A  999   0.578   1.348  -0.083  0.7964  0.1746 -0.2267
   38phy    C35 1000   0.348   1.139   1.263 -0.2040 -0.1443 -0.4523
   38phy    C33 1001   0.447   1.104   1.376 -0.7176  0.2861  0.3791
   38phy    C34 1002   0.525   0.973   1.349 -0.1725 -0.3061  0.4937
   38phy    C32 1003   0.546   1.225   1.399 -0.4115  0.2582  0.0902
   38phy    C31 1004   0.581   1.244   1.550  0.4155  0.3581  0.4438
   38phy    C30 1005   0.674   1.366   1.578 -0.1304  0.2964 -0.0844
   38phy    C28 1006   0.748   1.356   1.712  0.1523  0.5437  0.0062
   38phy    C29 1007   0.882   1.291   1.694  0.6092  0.2719  0.2494
   38phy    C27 1008   0.763   1.497   1.772  0.2107 -0.5153  0.0814
   38phy    C26 1009   0.767   1.504   1.925  0.5524  0.2979  0.2744
   38phy    C25 1010   0.722   1.644   1.972 -0.0142 -0.1443 -0.2787
   38phy    C23 1011   0.749   1.672   2.119  0.1013 -0.2535 -0.6152
   38phy    C24 1012   0.853   1.781   2.127 -0.2564  0.4020  0.0684
   38phy    C22 1013   0.618   1.708   2.197 -0.7834  0.0310  0.1776
   38phy    C21 1014   0.605   1.677   2.350  0.8474  0.5652 -0.0508
   38phy    C20 1015   0.475   1.723   2.410 -0.7456  0.0804 -0.1726
   38phy    C18 1016   0.451   1.698   2.562  0.1427 -0.3565  0.2156
   38phy    O01 1017   0.566   1.720   2.644 -0.5052  0.5268  0.2383
   38phy    H01 1018   0.572   1.813   2.657 -1.6233  0.6221  0.1844
   38phy    C19 1019   0.350   1.812   2.592 -0.1387 -0.1013 -0.2855
   38phy    C13 1020   0.386   1.555   2.602 -0.3184  0.6816 -0.5654
   38phy     H3 1021   0.289   1.539   2.548  0.7545 -2.3524 -1.7652
   38phy    O33 1022   0.341   1.550   2.738 -0.1569 -0.7785 -0.1415
   38phy    H1B 1023   0.392   1.611   2.787  1.2847 -0.6448 -1.7110
   38phy    C12 1024   0.471   1.425   2.583  0.5252  0.0507 -0.0328
   38phy    O11 1025   0.417   1.297   2.616 -0.8627  0.1501 -0.0373
   38phy    H1A 1026   0.377   1.309   2.700  2.4030  0.4950  1.6208
   39phy    C35 1027   0.123   2.498   1.756 -0.1145  0.1113 -0.2109
   39phy    C33 1028   0.264   2.455   1.795 -0.1408  0.4228 -0.1615
   39phy    C34 1029   0.299   2.323   1.727 -0.4020  0.0245  0.1798
   39phy    C32 1030   0.374   2.566   1.783  0.2508  0.2918  0.0849
   39phy    C31 1031   0.485   2.557   1.887 -0.6663 -0.0726 -0.3750
   39phy    C30 1032   0.581   2.677   1.881 -0.0193  0.4842 -0.2192
   39phy    C28 1033   0.690   2.698   1.990  0.1696  0.0725 -0.3406
   39phy    C29 1034   0.820   2.756   1.930  0.3673  0.8139 -0.1412
   39phy    C27 1035   0.637   2.782   2.111 -0.0619  0.0171  0.0913
   39phy    C26 1036   0.703   2.764   2.245  0.0270 -0.5093 -0.6797
   39phy    C25 1037   0.648   2.866   2.352 -0.2987 -0.3851  0.0260
   39phy    C23 1038   0.735   2.869   2.482  0.0337 -0.2894  0.2025
   39phy    C24 1039   0.831   2.987   2.481 -0.1120  0.4856  0.2452
   39phy    C22 1040   0.640   2.904   2.597 -0.2023 -0.3610  0.1234
   39phy    C21 1041   0.626   2.799   2.700  0.6827  0.8037 -0.1674
   39phy    C20 1042   0.532   2.837   2.814 -0.0934  0.0893  0.1590
   39phy    C18 1043   0.507   2.739   2.933 -0.8689  0.3327  0.0487
   39phy    O01 1044   0.630   2.670   2.965 -0.0646 -0.0441 -0.4190
   39phy    H01 1045   0.657   2.616   2.894 -0.7005 -1.5226  0.4292
   39phy    C19 1046   0.488   2.838   3.055 -0.1815  0.0743  0.2892
   39phy    C13 1047   0.386   2.642   2.894  0.2594 -0.7709  0.1629
   39phy     H3 1048   0.396   2.609   2.787  0.3334 -0.8885  0.2065
   39phy    O33 1049   0.262   2.713   2.885  0.0946  0.1381 -0.3977
   39phy    H1B 1050   0.199   2.653   2.848  0.9742 -0.7068 -0.5587
   39phy    C12 1051   0.377   2.509   2.972 -0.4496  0.3502 -0.7612
   39phy    O11 1052   0.280   2.416   2.934  0.0026 -0.5808  0.2771
   39phy    H1A 1053   0.195   2.453   2.946  0.4266  1.4191 -2.0607
   40phy    C35 1054   1.441   3.326   1.526  0.2461  0.2861 -0.1797
   40phy    C33 1055   1.556   3.301   1.629  0.1470  0.1775  0.2143
   40phy    C34 1056   1.544   3.155   1.677  0.1590 -0.1528 -0.5106
   40phy    C32 1057   1.692   3.347   1.568 -0.0120  0.3326 -0.1175
   40phy    C31 1058   1.782   3.402   1.675 -0.3467  0.3559  0.3027
   40phy    C30 1059   1.919   3.435   1.623  0.2031 -0.5369 -0.3131
   40phy    C28 1060   2.015   3.505   1.725 -0.1298  0.1413 -0.1590
   40phy    C29 1061   2.164   3.473   1.689 -0.0478  0.2000 -0.3716
   40phy    C27 1062   1.991   3.656   1.725 -0.1706 -0.7356  0.2876
   40phy    C26 1063   1.999   3.720   1.864  0.0399 -0.1781 -0.6467
   40phy    C25 1064   1.964   3.872   1.857  0.2221 -0.0934 -0.7404
   40phy    C23 1065   1.987   3.943   1.994  0.8940  0.2524  0.4397
   40phy    C24 1066   2.106   4.036   1.981  0.1013 -0.1206  0.3344
   40phy    C22 1067   1.858   4.017   2.040  0.3416 -0.0731 -0.3615
   40phy    C21 1068   1.842   4.013   2.187 -0.3327  0.3250 -0.0638
   40phy    C20 1069   1.765   4.139   2.231 -0.2079 -0.1142 -0.2602
   40phy    C18 1070   1.723   4.158   2.378 -0.0537 -0.2840 -0.2890
   40phy    O01 1071   1.839   4.162   2.464  0.2703  0.2034 -0.1568
   40phy    H01 1072   1.826   4.208   2.544  2.6306  0.4216  0.1930
   40phy    C19 1073   1.697   4.313   2.365  0.3936 -0.1426 -0.1749
   40phy    C13 1074   1.591   4.074   2.433  0.0237 -0.1185  0.5949
   40phy     H3 1075   1.519   4.068   2.347 -0.2565  1.5983  0.6734
   40phy    O33 1076   1.507   4.143   2.525  0.1928 -0.0722 -0.0263
   40phy    H1B 1077   1.520   4.113   2.613 -0.7836 -0.0967  0.1252
   40phy    C12 1078   1.609   3.928   2.486 -0.3716 -0.4078 -0.3957
   40phy    O11 1079   1.703   3.904   2.590 -0.0348 -0.2211 -0.0504
   40phy    H1A 1080   1.680   3.959   2.663 -0.3199  1.3216 -1.2492
   41phy    C35 1081   0.233   1.409   1.709 -0.1642 -0.3439 -0.1948
   41phy    C33 1082   0.271   1.511   1.595 -0.3938 -0.7494 -0.4036
   41phy    C34 1083   0.153   1.532   1.500  0.0500  0.0336  0.0595
   41phy    C32 1084   0.324   1.642   1.660 -0.4094 -0.2183 -0.2213
   41phy    C31 1085   0.453   1.706   1.605  0.4363  0.0888 -0.0494
   41phy    C30 1086   0.457   1.845   1.670 -0.0245  0.3582 -0.1869
   41phy    C28 1087   0.588   1.928   1.640  0.2388 -0.0664  0.4391
   41phy    C29 1088   0.602   1.985   1.501 -0.6049  0.4167  0.0206
   41phy    C27 1089   0.580   2.057   1.726  0.1395 -0.1781 -0.2102
   41phy    C26 1090   0.678   2.058   1.837 -0.1633  0.2626 -0.5206
   41phy    C25 1091   0.716   2.207   1.864 -0.2394  0.8092  0.3136
   41phy    C23 1092   0.793   2.237   1.993 -0.3622  0.0901 -0.0389
   41phy    C24 1093   0.917   2.327   1.975  0.1912 -0.5017 -0.1816
   41phy    C22 1094   0.701   2.297   2.100  0.2015  0.7914 -0.1959
   41phy    C21 1095   0.735   2.272   2.243 -0.3663  0.4318 -0.3538
   41phy    C20 1096   0.641   2.351   2.332  0.0763 -0.4550  0.2036
   41phy    C18 1097   0.650   2.363   2.494 -0.2950  0.3711  0.6863
   41phy    O01 1098   0.775   2.412   2.542  0.1168 -0.1968 -0.1301
   41phy    H01 1099   0.853   2.359   2.539  0.2650 -0.2170  2.2864
   41phy    C19 1100   0.543   2.472   2.520 -0.5491 -0.2082 -0.0259
   41phy    C13 1101   0.609   2.224   2.571  0.0613 -0.1108 -0.0422
   41phy     H3 1102   0.506   2.193   2.542  0.0808 -1.8756  1.5430
   41phy    O33 1103   0.585   2.251   2.706 -0.4344  0.2977  0.2919
   41phy    H1B 1104   0.643   2.315   2.742  1.0778 -0.5297 -0.5880
   41phy    C12 1105   0.702   2.095   2.571 -0.5388  0.2493  0.0746
   41phy    O11 1106   0.641   1.984   2.633  0.1745 -0.1744  0.0373
   41phy    H1A 1107   0.618   2.004   2.722 -0.9319 -0.4462 -0.1723
   42phy    C35 1108   4.606   0.660   1.474 -0.5014 -0.9796 -0.0767
   42phy    C33 1109   4.570   0.808   1.508 -0.7091  0.2691 -0.7863
   42phy    C34 1110   4.449   0.811   1.600 -0.0878 -0.3912  0.1496
   42phy    C32 1111   4.696   0.889   1.542  0.0077  0.6096  0.0685
   42phy    C31 1112   4.698   1.032   1.508  0.3495  0.2218 -0.1352
   42phy    C30 1113   4.819   1.106   1.570 -0.3004  0.3422 -0.1644
   42phy    C28 1114   4.836   1.252   1.521  0.0386  0.4158  0.2788
   42phy    C29 1115   4.825   1.347   1.636 -0.3990  0.3166  0.6462
   42phy    C27 1116   4.962   1.271   1.438  0.2188 -0.2511  0.1254
   42phy    C26 1117   4.958   1.349   1.306  0.0136  0.0288  0.1862
   42phy    C25 1118   5.070   1.310   1.214 -0.4174  0.5341 -0.2348
   42phy    C23 1119   5.057   1.356   1.066  0.0710 -0.3012 -0.4571
   42phy    C24 1120   5.105   1.507   1.048 -0.0145  0.4877 -0.4212
   42phy    C22 1121   5.134   1.263   0.975 -0.0859  0.2335 -0.5869
   42phy    C21 1122   5.039   1.184   0.884  0.1296 -0.3011  0.0711
   42phy    C20 1123   5.113   1.073   0.817 -0.1244  0.2485  0.2112
   42phy    C18 1124   5.054   0.984   0.700 -0.0579  0.1539 -0.0354
   42phy    O01 1125   4.926   0.942   0.736  0.3884 -0.2367 -0.0133
   42phy    H01 1126   4.910   0.964   0.826 -0.0645  2.2381 -0.6374
   42phy    C19 1127   5.161   0.871   0.702  0.3497 -0.3906 -0.4898
   42phy    C13 1128   5.046   1.064   0.554 -0.6030  0.3382  0.1548
   42phy     H3 1129   4.955   1.128   0.572  0.6355  1.6796  2.0162
   42phy    O33 1130   5.136   1.169   0.522  0.1477  0.4606  0.3429
   42phy    H1B 1131   5.189   1.196   0.595  0.2011  0.6458  0.2362
   42phy    C12 1132   4.966   1.011   0.429 -0.4614 -0.1126 -0.1498
   42phy    O11 1133   5.044   0.938   0.335 -0.2727 -0.2976 -0.1638
   42phy    H1A 1134   4.984   0.910   0.268 -1.1381  1.5176 -0.1864
   43phy    C35 1135   4.912   0.630   1.690 -0.1808  0.3304  0.3322
   43phy    C33 1136   5.036   0.608   1.771 -0.2912  0.3084  0.2052
   43phy    C34 1137   5.062   0.457   1.793 -0.1524 -0.2087 -0.2441
   43phy    C32 1138   5.155   0.673   1.697  0.3042  0.3088 -0.6297
   43phy    C31 1139   5.276   0.718   1.787  0.3206  0.4865  0.2723
   43phy    C30 1140   5.392   0.766   1.700  0.5203  0.2376  0.0347
   43phy    C28 1141   5.509   0.830   1.778 -0.3746 -0.3064  0.3509
   43phy    C29 1142   5.634   0.817   1.695  0.0224 -0.1063  0.4559
   43phy    C27 1143   5.479   0.976   1.810 -0.3315 -0.2272  0.3414
   43phy    C26 1144   5.523   1.019   1.949  0.4005 -0.0127 -0.0971
   43phy    C25 1145   5.474   1.156   1.993 -0.1698  0.3828 -0.1489
   43phy    C23 1146   5.519   1.216   2.131 -0.2631 -0.0753 -0.1464
   43phy    C24 1147   5.472   1.360   2.136 -0.0176 -0.2754  0.0332
   43phy    C22 1148   5.461   1.145   2.262 -0.0392  0.0863 -0.4922
   43phy    C21 1149   5.559   1.091   2.367  0.6774  0.0988  0.0510
   43phy    C20 1150   5.481   0.996   2.466  0.3453 -0.2885 -0.0482
   43phy    C18 1151   5.544   0.951   2.604 -0.0139  0.5455 -0.0613
   43phy    O01 1152   5.602   1.069   2.664 -0.6269  0.4345  0.2518
   43phy    H01 1153   5.564   1.147   2.628  0.1450 -0.1330 -1.9683
   43phy    C19 1154   5.427   0.929   2.698 -0.2676  0.0752 -0.3380
   43phy    C13 1155   5.638   0.818   2.594  0.5611 -0.5128  0.0898
   43phy     H3 1156   5.586   0.741   2.532  0.3641  0.9712 -1.6758
   43phy    O33 1157   5.655   0.753   2.715  0.4453  0.5169 -0.4178
   43phy    H1B 1158   5.718   0.801   2.766 -1.2770  0.7752  1.6038
   43phy    C12 1159   5.783   0.830   2.531 -0.4749 -0.2654 -0.4913
   43phy    O11 1160   5.878   0.911   2.598 -0.5770  0.0601 -0.0468
   43phy    H1A 1161   5.850   0.999   2.583 -1.5207 -0.3325 -0.6738
   44phy    C35 1162   1.147   2.075   0.525 -0.1435  0.4936  0.4295
   44phy    C33 1163   1.189   1.927   0.491 -0.4716 -0.2880 -0.1833
   44phy    C34 1164   1.098   1.830   0.565 -0.2245 -0.3917 -0.2482
   44phy    C32 1165   1.199   1.892   0.340 -0.0233 -0.2017 -0.3513
   44phy    C31 1166   1.337   1.848   0.298  0.0949  0.1296  0.1179
   44phy    C30 1167   1.347   1.855   0.141  0.4186  0.0628  0.1078
   44phy    C28 1168   1.455   1.762   0.077 -0.3887 -0.3419  0.1714
   44phy    C29 1169   1.395   1.636   0.021 -0.0801  0.1249 -0.0626
   44phy    C27 1170   1.518   1.843  -0.034 -0.3238 -0.6102 -0.7260
   44phy    C26 1171   1.676   1.843  -0.032 -0.2488  0.1448 -0.6311
   44phy    C25 1172   1.734   1.929  -0.143  0.2043  0.0972 -0.4476
   44phy    C23 1173   1.887   1.924  -0.158  0.3181 -0.1309 -0.0605
   44phy    C24 1174   1.924   1.906  -0.304 -0.6275  0.2874 -0.2694
   44phy    C22 1175   1.934   2.063  -0.111 -0.4163 -0.2217  0.2497
   44phy    C21 1176   1.991   2.069   0.030 -0.0358  0.2283 -0.3254
   44phy    C20 1177   2.046   2.211   0.061 -0.6129 -0.3137 -0.3065
   44phy    C18 1178   2.027   2.260   0.212  0.2361  0.3519  0.5032
   44phy    O01 1179   1.894   2.226   0.255 -0.0620 -0.3242 -0.1175
   44phy    H01 1180   1.861   2.285   0.319 -1.4148 -1.6451  0.4655
   44phy    C19 1181   2.040   2.412   0.188 -0.0750 -0.1345 -0.6729
   44phy    C13 1182   2.138   2.199   0.310 -0.1630 -0.1433 -0.4300
   44phy     H3 1183   2.113   2.091   0.317  1.6534 -0.7171 -1.9215
   44phy    O33 1184   2.270   2.177   0.263 -0.1936  0.6163  0.1375
   44phy    H1B 1185   2.314   2.260   0.268 -0.2157  0.6770 -0.4908
   44phy    C12 1186   2.130   2.199   0.464  0.5587 -0.5468 -0.4206
   44phy    O11 1187   2.185   2.300   0.544 -0.6219 -0.2123  0.0464
   44phy    H1A 1188   2.276   2.297   0.524 -0.5038 -0.2651  0.5801
   45phy    C35 1189   1.393   2.209   1.405  0.0494 -0.0314 -0.0474
   45phy    C33 1190   1.468   2.339   1.415 -0.3371  0.1098  0.1678
   45phy    C34 1191   1.514   2.366   1.270 -0.1521 -0.2418  0.7918
   45phy    C32 1192   1.368   2.447   1.456  0.1322 -0.1264 -0.0910
   45phy    C31 1193   1.428   2.536   1.566 -0.2187  0.2369  0.3570
   45phy    C30 1194   1.332   2.646   1.612  0.0594  0.0021 -0.3665
   45phy    C28 1195   1.360   2.692   1.759 -0.2005 -0.4845 -0.2276
   45phy    C29 1196   1.374   2.844   1.759  0.1019  0.1463 -0.3447
   45phy    C27 1197   1.249   2.643   1.853 -0.7083 -0.9536  0.1112
   45phy    C26 1198   1.273   2.645   2.007 -0.2276 -0.1889  0.1188
   45phy    C25 1199   1.161   2.569   2.083  0.7712  0.1890  0.3652
   45phy    C23 1200   1.173   2.565   2.241  0.0432 -0.2519  0.3391
   45phy    C24 1201   1.037   2.564   2.317 -0.3013 -0.0980  0.2120
   45phy    C22 1202   1.264   2.451   2.291 -0.0050  0.3515 -0.3020
   45phy    C21 1203   1.358   2.495   2.404 -0.3162 -0.6839 -0.0377
   45phy    C20 1204   1.433   2.388   2.484  0.1302 -0.4821  0.6971
   45phy    C18 1205   1.514   2.440   2.610  0.2325 -0.6575  0.0006
   45phy    O01 1206   1.430   2.525   2.691 -0.7340 -0.5268  0.2625
   45phy    H01 1207   1.484   2.596   2.719 -0.6840  0.1623 -1.4803
   45phy    C19 1208   1.535   2.313   2.695 -0.3212 -0.6723 -0.1102
   45phy    C13 1209   1.655   2.517   2.569  1.0171 -0.5168  0.2474
   45phy     H3 1210   1.706   2.456   2.490  0.7248  1.2656 -1.3798
   45phy    O33 1211   1.750   2.521   2.677  0.3132 -0.1247 -0.3069
   45phy    H1B 1212   1.835   2.527   2.638  0.1987  1.9301 -0.3748
   45phy    C12 1213   1.654   2.663   2.511 -0.2622  0.2500  0.1438
   45phy    O11 1214   1.605   2.764   2.594 -0.6434  0.2035  0.2337
   45phy    H1A 1215   1.556   2.821   2.538 -0.6405 -0.4907 -0.4946
   46phy    C35 1216   2.591   3.267   1.783 -0.0111  0.3051  0.2086
   46phy    C33 1217   2.547   3.128   1.822 -0.2041 -0.3219 -0.1751
   46phy    C34 1218   2.642   3.022   1.762  0.1812  0.5185 -0.3929
   46phy    C32 1219   2.520   3.107   1.971  0.0979  0.0858 -0.1398
   46phy    C31 1220   2.374   3.067   2.002 -0.6748  0.2702 -0.1438
   46phy    C30 1221   2.362   3.028   2.149 -0.1747  0.5315  0.0257
   46phy    C28 1222   2.228   2.966   2.189 -0.0992 -0.5946 -0.7860
   46phy    C29 1223   2.237   2.812   2.185  0.1132  0.2963  0.4017
   46phy    C27 1224   2.205   3.002   2.334 -0.5004 -0.0689 -0.1484
   46phy    C26 1225   2.071   3.078   2.352 -0.3134 -0.8631 -0.1639
   46phy    C25 1226   2.022   3.071   2.499  0.3149 -0.0494 -0.0760
   46phy    C23 1227   1.876   3.111   2.529 -0.6178 -0.4411 -0.0812
   46phy    C24 1228   1.794   2.990   2.552 -0.4855  0.2681  0.4651
   46phy    C22 1229   1.876   3.203   2.651  0.0267 -0.0921 -0.2049
   46phy    C21 1230   1.756   3.297   2.656 -0.5048 -0.5430 -0.2923
   46phy    C20 1231   1.731   3.334   2.803  0.2131 -0.0599  0.5598
   46phy    C18 1232   1.619   3.422   2.859  0.4159 -0.1553  0.4623
   46phy    O01 1233   1.494   3.375   2.801 -0.0828 -0.3855  0.2084
   46phy    H01 1234   1.436   3.448   2.795 -0.7734 -0.8675  0.8494
   46phy    C19 1235   1.620   3.382   3.009 -0.2193 -0.0213  0.4583
   46phy    C13 1236   1.642   3.578   2.831 -0.2880  0.4514  0.1702
   46phy     H3 1237   1.682   3.585   2.727  2.2169 -0.7491  1.0002
   46phy    O33 1238   1.748   3.635   2.907 -0.5076  0.1314  0.0860
   46phy    H1B 1239   1.712   3.687   2.976 -1.5880  1.2347 -1.2254
   46phy    C12 1240   1.516   3.677   2.817  0.1390 -0.3644 -0.0987
   46phy    O11 1241   1.401   3.617   2.762 -0.0140 -0.1568 -0.3681
   46phy    H1A 1242   1.322   3.666   2.777  0.5603  0.7430 -0.1620
   47phy    C35 1243   0.885   2.311   1.399 -0.4298 -0.3890  0.3569
   47phy    C33 1244   0.808   2.401   1.490 -0.0583  0.0080  0.8317
   47phy    C34 1245   0.914   2.461   1.585 -0.1101  0.6649 -0.5040
   47phy    C32 1246   0.742   2.505   1.400  0.2956  0.1634  0.5660
   47phy    C31 1247   0.622   2.586   1.460 -0.2837  0.3739 -0.0481
   47phy    C30 1248   0.594   2.701   1.358 -0.2351 -0.2396 -0.0393
   47phy    C28 1249   0.475   2.795   1.386  0.0100 -0.3119  0.1967
   47phy    C29 1250   0.521   2.902   1.484 -0.3314 -0.3290 -0.3404
   47phy    C27 1251   0.446   2.865   1.248  0.4958  0.1947  0.4228
   47phy    C26 1252   0.316   2.827   1.173  0.7700  0.1835 -0.3928
   47phy    C25 1253   0.289   2.920   1.050 -0.3154 -0.8209 -0.0644
   47phy    C23 1254   0.155   2.904   0.980 -0.5266  0.3583  0.3158
   47phy    C24 1255   0.035   2.975   1.049 -0.2105 -0.1320  0.9853
   47phy    C22 1256   0.169   2.942   0.832 -0.0920  0.4515  0.3716
   47phy    C21 1257   0.071   2.869   0.736 -0.6687 -0.0139  0.1527
   47phy    C20 1258   0.094   2.915   0.591 -0.1053 -0.2761  0.2612
   47phy    C18 1259  -0.005   2.851   0.481 -0.4815  0.0963 -0.4819
   47phy    O01 1260   0.003   2.706   0.486  0.1439  0.4729 -0.5146
   47phy    H01 1261   0.091   2.687   0.513  0.1846  1.2267 -0.0713
   47phy    C19 1262   0.053   2.905   0.346  0.0189 -0.0798  0.2785
   47phy    C13 1263  -0.162   2.887   0.498 -0.1937  0.3290 -0.3839
   47phy     H3 1264  -0.194   2.825   0.586  1.1630  0.6529  0.3539
   47phy    O33 1265  -0.194   3.014   0.559  0.1312  0.1690 -0.2289
   47phy    H1B 1266  -0.111   3.053   0.579  0.1885 -0.1142  0.0925
   47phy    C12 1267  -0.281   2.821   0.416 -0.2004  0.2185 -0.3857
   47phy    O11 1268  -0.260   2.692   0.361 -0.1495  0.0807  0.5000
   47phy    H1A 1269  -0.184   2.653   0.399 -1.0846 -1.0963  1.2440
   48phy    C35 1270   1.559   3.222   2.251  0.1878 -0.0259 -0.2609
   48phy    C33 1271   1.541   3.130   2.130  0.8527  0.0841 -0.8259
   48phy    C34 1272   1.483   3.215   2.020 -0.0932 -0.0293 -0.3471
   48phy    C32 1273   1.676   3.067   2.092  0.1546  0.0933  0.1887
   48phy    C31 1274   1.672   2.920   2.042  0.6324  0.1027  0.9320
   48phy    C30 1275   1.813   2.866   2.008 -0.0001 -0.3909 -0.0684
   48phy    C28 1276   1.827   2.726   1.943  0.2012  0.1239 -0.2218
   48phy    C29 1277   1.808   2.734   1.793 -0.3195  0.3934 -0.0643
   48phy    C27 1278   1.967   2.673   1.966  0.1764  0.3763  0.4442
   48phy    C26 1279   1.984   2.517   1.967  0.1087  0.6778  0.3284
   48phy    C25 1280   2.130   2.481   2.001  0.5015  0.0978  0.3092
   48phy    C23 1281   2.162   2.332   2.023 -0.0181  0.3339  0.0822
   48phy    C24 1282   2.221   2.270   1.901  0.2658 -0.0021  0.0056
   48phy    C22 1283   2.267   2.317   2.131  0.2068 -0.1825 -0.4107
   48phy    C21 1284   2.208   2.302   2.278  0.1115 -0.5520  0.1655
   48phy    C20 1285   2.316   2.313   2.386 -0.0244 -0.1735  0.2000
   48phy    C18 1286   2.300   2.392   2.518  0.1899  0.3334  0.4193
   48phy    O01 1287   2.219   2.318   2.610 -0.3875  0.1230 -0.0952
   48phy    H01 1288   2.225   2.226   2.591 -0.3682 -0.0861  0.8649
   48phy    C19 1289   2.442   2.378   2.575 -0.1462 -0.1875  0.1515
   48phy    C13 1290   2.246   2.544   2.515  0.2816 -0.4034  0.2070
   48phy     H3 1291   2.298   2.603   2.435  0.9082 -0.4816  0.5503
   48phy    O33 1292   2.286   2.615   2.632  0.1351  0.2188  0.0300
   48phy    H1B 1293   2.287   2.562   2.709  0.7044  0.5076  0.2285
   48phy    C12 1294   2.090   2.570   2.500  0.2189  0.0817  0.0558
   48phy    O11 1295   2.011   2.501   2.598  0.3763  0.1235 -0.0291
   48phy    H1A 1296   2.056   2.423   2.624  1.3563  0.9736  0.9169
   49phy    C35 1297   1.058   1.984   1.865 -0.0659 -0.2996  0.0613
   49phy    C33 1298   1.164   2.032   1.770 -0.0216 -0.1728  0.3636
   49phy    C34 1299   1.099   2.051   1.630  0.0414  0.3003  0.3841
   49phy    C32 1300   1.222   2.169   1.815  0.1171 -0.0174 -0.1259
   49phy    C31 1301   1.373   2.165   1.846  0.3860 -0.0260  0.3424
   49phy    C30 1302   1.429   2.296   1.896 -0.0854 -0.0494  0.0583
   49phy    C28 1303   1.578   2.277   1.937  0.4390  0.5381 -0.5144
   49phy    C29 1304   1.682   2.356   1.857 -0.7050  0.8229 -0.6531
   49phy    C27 1305   1.601   2.304   2.089 -0.3038 -0.2056 -0.1001
   49phy    C26 1306   1.697   2.208   2.151 -0.7517  0.7614 -0.0300
   49phy    C25 1307   1.728   2.232   2.303 -0.1357  0.4949  0.1999
   49phy    C23 1308   1.784   2.122   2.393 -0.4226  0.0903 -0.1857
   49phy    C24 1309   1.881   2.188   2.496  0.8156 -0.5314  0.1397
   49phy    C22 1310   1.663   2.051   2.463 -0.0572  0.0308  0.7029
   49phy    C21 1311   1.690   1.907   2.507  0.0677 -0.3147  0.0856
   49phy    C20 1312   1.571   1.817   2.543  0.3256  0.0427 -0.2648
   49phy    C18 1313   1.593   1.672   2.608  0.1055 -0.1715  0.2447
   49phy    O01 1314   1.722   1.663   2.669  0.0953  0.7539 -0.3290
   49phy    H01 1315   1.710   1.639   2.759 -1.3875  0.4509 -0.5837
   49phy    C19 1316   1.488   1.673   2.724  0.4678  0.1660 -0.1175
   49phy    C13 1317   1.573   1.546   2.509  0.6152  0.6270  0.4734
   49phy     H3 1318   1.469   1.545   2.469  0.1629  0.3367  1.6389
   49phy    O33 1319   1.576   1.420   2.585 -0.0873  0.1387  0.1656
   49phy    H1B 1320   1.510   1.362   2.554  0.1281 -0.6392  1.1175
   49phy    C12 1321   1.665   1.526   2.382 -0.0670 -0.7744 -0.5234
   49phy    O11 1322   1.803   1.510   2.402 -0.1681  0.1641  0.0877
   49phy    H1A 1323   1.812   1.423   2.435 -1.2683 -0.2067 -0.5256
   50phy    C35 1324   0.758   1.745   0.379  0.3001 -0.0378  0.6422
   50phy    C33 1325   0.693   1.886   0.405  0.2458  0.5296 -0.2899
   50phy    C34 1326   0.540   1.866   0.377 -0.1679 -0.1402  0.0668
   50phy    C32 1327   0.725   1.940   0.548  0.6364 -0.6491  0.6585
   50phy    C31 1328   0.700   2.091   0.575 -0.3819 -0.1807 -0.5023
   50phy    C30 1329   0.733   2.127   0.724  0.2178  0.2865 -0.3965
   50phy    C28 1330   0.729   2.280   0.746 -0.2274 -0.0340  0.4587
   50phy    C29 1331   0.693   2.314   0.890  0.1699 -0.3409  0.1366
   50phy    C27 1332   0.865   2.350   0.709  0.0659  0.0294  0.4844
   50phy    C26 1333   0.857   2.473   0.618 -0.2576 -0.5272  0.4096
   50phy    C25 1334   0.998   2.528   0.569  0.2729  0.0132  0.2447
   50phy    C23 1335   0.990   2.640   0.468 -0.4543 -0.5119 -0.0512
   50phy    C24 1336   0.997   2.771   0.542 -0.2254 -0.0580  0.6338
   50phy    C22 1337   1.109   2.630   0.365 -0.0635 -0.1309 -0.2262
   50phy    C21 1338   1.078   2.600   0.221  0.2703 -0.2345  0.0438
   50phy    C20 1339   1.198   2.610   0.126  0.5130 -0.5477 -0.3499
   50phy    C18 1340   1.186   2.578  -0.030 -0.0577  0.3587  0.1991
   50phy    O01 1341   1.131   2.445  -0.049  0.0339  0.2871  0.4738
   50phy    H01 1342   1.043   2.447  -0.017 -0.9073  1.7094 -1.9219
   50phy    C19 1343   1.332   2.575  -0.074  0.3365 -0.5050 -0.2949
   50phy    C13 1344   1.116   2.686  -0.116  0.4850 -0.2067  0.1054
   50phy     H3 1345   1.014   2.698  -0.071 -0.2930  0.7392 -1.7840
   50phy    O33 1346   1.153   2.826  -0.110  0.2924  0.0784  0.4544
   50phy    H1B 1347   1.225   2.845  -0.168 -0.5525  1.0550 -0.3194
   50phy    C12 1348   1.038   2.659  -0.252  0.2923  0.0200  0.1796
   50phy    O11 1349   0.992   2.529  -0.277 -0.6629 -0.2188  0.3487
   50phy    H1A 1350   1.069   2.476  -0.287 -1.4485 -1.0962 -1.4814
   51phy    C35 1351   2.144   1.930   1.651  0.3386  0.0022  0.3065
   51phy    C33 1352   1.996   1.906   1.672 -0.0769 -0.2988  0.4497
   51phy    C34 1353   1.957   1.971   1.804  0.1317  0.0328  0.7182
   51phy    C32 1354   1.912   1.959   1.555 -0.3388 -0.3395 -0.1045
   51phy    C31 1355   1.865   1.864   1.445  0.0462  0.2013 -0.0007
   51phy    C30 1356   1.767   1.936   1.351 -0.3217 -0.3432 -0.0352
   51phy    C28 1357   1.714   1.861   1.230 -0.0156  0.4775  0.0777
   51phy    C29 1358   1.581   1.798   1.255  0.1258  0.2151 -0.5276
   51phy    C27 1359   1.682   1.967   1.122 -0.1185 -0.9404  0.6407
   51phy    C26 1360   1.710   1.938   0.977  0.0114 -0.4479  0.2586
   51phy    C25 1361   1.631   2.030   0.885  0.4363 -0.0555  0.2003
   51phy    C23 1362   1.637   2.026   0.732 -0.4535 -0.0677 -0.0706
   51phy    C24 1363   1.559   1.913   0.675 -0.2168 -0.1657  0.3411
   51phy    C22 1364   1.589   2.166   0.688 -0.1897 -0.1114 -0.3897
   51phy    C21 1365   1.655   2.216   0.558 -0.4280  0.4082 -0.3850
   51phy    C20 1366   1.585   2.339   0.518 -0.6380 -0.2336 -0.2907
   51phy    C18 1367   1.625   2.389   0.375  0.2151 -0.3870  0.1349
   51phy    O01 1368   1.764   2.401   0.368  0.6550 -0.1544 -0.0982
   51phy    H01 1369   1.788   2.481   0.411  0.1760  0.4698 -0.9664
   51phy    C19 1370   1.570   2.532   0.372 -0.0764  0.2268  0.2499
   51phy    C13 1371   1.562   2.305   0.252 -0.1357 -0.4721 -0.0775
   51phy     H3 1372   1.615   2.207   0.260  0.5398 -0.1020  0.0408
   51phy    O33 1373   1.425   2.258   0.270 -0.3290  0.5665 -0.0549
   51phy    H1B 1374   1.408   2.277   0.361 -0.9005  0.4982 -0.1449
   51phy    C12 1375   1.595   2.307   0.097 -0.5066  0.3008 -0.2951
   51phy    O11 1376   1.722   2.354   0.057  0.2077 -0.0852  0.3546
   51phy    H1A 1377   1.790   2.302   0.095  1.5548  0.9399 -0.5450
   52phy    C35 1378   1.186   0.955   0.556  0.0064  0.5800  0.0545
   52phy    C33 1379   1.286   0.947   0.674  0.0383  0.4331  0.1721
   52phy    C34 1380   1.257   0.832   0.770  0.4254 -0.2780  0.1143
   52phy    C32 1381   1.435   0.933   0.624  0.0838 -0.2010 -0.5975
   52phy    C31 1382   1.531   1.016   0.712  0.2183 -0.0675 -0.3804
   52phy    C30 1383   1.679   0.976   0.695 -0.5119  0.1190  0.0948
   52phy    C28 1384   1.783   1.070   0.767 -0.2187 -0.0707  0.5246
   52phy    C29 1385   1.801   1.028   0.914  0.0455 -0.1097  0.0528
   52phy    C27 1386   1.926   1.054   0.701  0.0202  0.1343 -0.0128
   52phy    C26 1387   1.956   1.142   0.578  0.0387 -0.4867 -0.1161
   52phy    C25 1388   2.087   1.103   0.515  0.4778  0.2002 -0.4977
   52phy    C23 1389   2.144   1.204   0.418  0.2086 -0.5412  0.6725
   52phy    C24 1390   2.291   1.203   0.446 -0.7236  0.1374 -0.0863
   52phy    C22 1391   2.122   1.167   0.267 -0.5766  0.4283  0.3266
   52phy    C21 1392   1.989   1.219   0.217 -0.6610  0.5758  0.2450
   52phy    C20 1393   1.977   1.190   0.071  0.0147  0.5097  0.1948
   52phy    C18 1394   1.855   1.227  -0.018 -0.7070 -0.6544  0.0421
   52phy    O01 1395   1.735   1.177   0.043  0.1726 -0.0286 -0.2433
   52phy    H01 1396   1.753   1.092   0.077  0.1767 -0.1052 -0.4372
   52phy    C19 1397   1.881   1.144  -0.146  0.4037  0.0841  0.2397
   52phy    C13 1398   1.852   1.386  -0.055 -0.0925  0.0817  0.6105
   52phy     H3 1399   1.832   1.436   0.043 -1.8067 -0.2485  0.4542
   52phy    O33 1400   1.972   1.455  -0.094  0.1049  0.4968  0.1717
   52phy    H1B 1401   1.973   1.483  -0.184 -0.5006 -0.0499 -0.0132
   52phy    C12 1402   1.723   1.462  -0.107  0.3611  0.4265  0.3116
   52phy    O11 1403   1.703   1.486  -0.241 -0.0489  0.0072 -0.0786
   52phy    H1A 1404   1.770   1.435  -0.283  0.6858  1.4943 -0.8153
   53phy    C35 1405   0.747   3.760   0.901 -0.5546  0.1381  1.1990
   53phy    C33 1406   0.879   3.685   0.899  0.0334 -0.2398 -0.3178
   53phy    C34 1407   0.926   3.689   1.041  0.4417 -0.2213 -0.5489
   53phy    C32 1408   0.850   3.545   0.842 -0.3832 -0.0044 -0.2663
   53phy    C31 1409   0.956   3.464   0.769 -0.0470  0.0516 -0.0644
   53phy    C30 1410   0.896   3.365   0.667 -0.3036  0.0015  0.2175
   53phy    C28 1411   0.995   3.269   0.592  0.4143 -0.2886 -0.5257
   53phy    C29 1412   0.954   3.123   0.587  0.3743 -0.0408  0.0453
   53phy    C27 1413   1.027   3.323   0.454  0.1713 -0.4487 -0.1070
   53phy    C26 1414   1.167   3.313   0.402  0.6569  0.3622  0.0567
   53phy    C25 1415   1.185   3.405   0.282  0.2168 -0.0137 -0.8006
   53phy    C23 1416   1.320   3.420   0.219  0.2995 -0.4106 -0.2650
   53phy    C24 1417   1.307   3.380   0.072  0.2976 -0.0017  0.0296
   53phy    C22 1418   1.368   3.566   0.246  0.3278  0.1317 -0.4967
   53phy    C21 1419   1.517   3.593   0.243 -0.2327  0.0271  0.3895
   53phy    C20 1420   1.562   3.739   0.256 -0.3007  0.1899 -0.2218
   53phy    C18 1421   1.717   3.781   0.237  0.0452  0.6499 -0.9499
   53phy    O01 1422   1.805   3.690   0.300  0.0593 -0.1929 -0.1512
   53phy    H01 1423   1.779   3.660   0.385 -0.7581 -0.6878 -0.5661
   53phy    C19 1424   1.721   3.915   0.308 -0.9038  0.2336 -0.0724
   53phy    C13 1425   1.765   3.792   0.088 -0.3664 -0.0847 -0.3759
   53phy     H3 1426   1.772   3.683   0.062 -1.4736 -1.0118  2.8172
   53phy    O33 1427   1.662   3.831  -0.005 -0.0587 -0.8834 -0.0918
   53phy    H1B 1428   1.639   3.921  -0.008 -1.2339 -1.1961 -0.8374
   53phy    C12 1429   1.911   3.821   0.023  0.0762 -0.1752  0.0555
   53phy    O11 1430   1.943   3.957  -0.002  0.0440 -0.1833 -0.1578
   53phy    H1A 1431   1.880   3.999  -0.058  0.0867  0.4334  0.2490
   54phy    C35 1432   3.548   2.505   0.543  0.0142  0.2515  0.1794
   54phy    C33 1433   3.547   2.464   0.690 -0.5910  0.0102 -0.0754
   54phy    C34 1434   3.644   2.351   0.716 -0.1865 -0.0334  0.2334
   54phy    C32 1435   3.581   2.584   0.785  0.5831 -0.3809 -0.0637
   54phy    C31 1436   3.481   2.592   0.899  0.5287 -0.2853  0.0895
   54phy    C30 1437   3.509   2.699   1.008  0.6162  0.3406 -0.6595
   54phy    C28 1438   3.388   2.739   1.099  0.7538 -0.4223  0.2814
   54phy    C29 1439   3.434   2.816   1.218  0.1631 -0.4259 -0.1236
   54phy    C27 1440   3.281   2.830   1.033  0.3741 -0.0196 -0.1489
   54phy    C26 1441   3.164   2.751   0.963  0.2145  0.1599 -0.3162
   54phy    C25 1442   3.052   2.843   0.915 -0.1890  0.1402 -0.1775
   54phy    C23 1443   2.922   2.787   0.854 -0.2496  0.2164  0.3312
   54phy    C24 1444   2.836   2.713   0.960 -0.4531 -0.0121 -0.3984
   54phy    C22 1445   2.847   2.905   0.792 -0.0773 -0.2866  0.1634
   54phy    C21 1446   2.855   2.921   0.639  0.1484 -0.3510  0.0765
   54phy    C20 1447   2.762   3.030   0.584 -0.1205  0.2895 -0.5888
   54phy    C18 1448   2.761   3.069   0.437 -0.6573  0.0541  0.1184
   54phy    O01 1449   2.887   3.119   0.399 -0.1308  0.4272 -0.6458
   54phy    H01 1450   2.938   3.045   0.372  0.0076 -0.1979  1.1635
   54phy    C19 1451   2.666   3.187   0.443 -0.6015 -0.2473  0.3820
   54phy    C13 1452   2.708   2.950   0.339  0.6213  0.4210  0.6373
   54phy     H3 1453   2.786   2.871   0.352  2.5929  1.7397 -2.1889
   54phy    O33 1454   2.590   2.874   0.370 -0.1243 -0.0222 -0.1131
   54phy    H1B 1455   2.603   2.781   0.372 -0.5064 -0.0978 -0.6667
   54phy    C12 1456   2.734   2.936   0.179  0.5751  0.1663  0.3298
   54phy    O11 1457   2.834   3.020   0.123  0.3950  0.0802  0.2644
   54phy    H1A 1458   2.822   3.109   0.152  1.4750  0.7290 -1.1740
   55phy    C35 1459   0.542   4.339   1.744  0.3173 -1.0209 -0.0700
   55phy    C33 1460   0.495   4.218   1.676  0.0641  0.0664 -0.0008
   55phy    C34 1461   0.544   4.083   1.740  0.1706 -0.0192  0.6588
   55phy    C32 1462   0.343   4.223   1.683  0.3786 -0.0666 -0.0158
   55phy    C31 1463   0.267   4.151   1.568  0.0494 -0.6353  0.2651
   55phy    C30 1464   0.114   4.173   1.584 -0.2653 -0.1381  0.6310
   55phy    C28 1465   0.026   4.096   1.484 -0.1500  0.2638  0.1317
   55phy    C29 1466  -0.071   3.997   1.547 -0.4567 -0.1631 -0.0990
   55phy    C27 1467  -0.050   4.202   1.404 -0.0911 -0.1375 -0.1545
   55phy    C26 1468  -0.073   4.176   1.257 -0.3311 -0.4896 -0.2364
   55phy    C25 1469  -0.123   4.287   1.165  0.1195  0.0512  0.1040
   55phy    C23 1470  -0.165   4.245   1.022 -0.4739  0.2718  0.4055
   55phy    C24 1471  -0.298   4.170   1.008 -0.1837 -0.6637  0.1698
   55phy    C22 1472  -0.170   4.381   0.949 -0.2046  0.0212 -0.0218
   55phy    C21 1473  -0.137   4.374   0.802 -0.0770 -0.4634 -0.1985
   55phy    C20 1474  -0.156   4.503   0.725  0.3201  0.3150  0.1643
   55phy    C18 1475  -0.131   4.512   0.571 -0.0314  0.4853 -0.5910
   55phy    O01 1476   0.003   4.459   0.544 -0.2950 -0.0128 -0.2936
   55phy    H01 1477   0.046   4.517   0.484  0.2762 -0.3935 -0.2537
   55phy    C19 1478  -0.124   4.660   0.544  0.3826  0.1172 -0.0089
   55phy    C13 1479  -0.234   4.437   0.468 -0.4976  0.3871 -0.3127
   55phy     H3 1480  -0.242   4.334   0.511 -0.5172 -0.3404 -1.9675
   55phy    O33 1481  -0.369   4.476   0.472  0.1857  0.1011 -0.1237
   55phy    H1B 1482  -0.385   4.522   0.392 -0.8811  0.2418  0.1462
   55phy    C12 1483  -0.196   4.365   0.330  0.1171 -0.1820  0.3092
   55phy    O11 1484  -0.251   4.421   0.216  0.0937 -0.2071  0.4782
   55phy    H1A 1485  -0.337   4.387   0.204 -0.2176  0.6890  0.0809
   56phy    C35 1486   3.509   2.811   2.322  0.2452  0.7222  0.2368
   56phy    C33 1487   3.456   2.942   2.272 -0.4206 -0.0449 -0.3195
   56phy    C34 1488   3.577   3.031   2.266  0.1922 -0.7616  0.4887
   56phy    C32 1489   3.394   2.923   2.135  0.0713 -0.2448 -0.0827
   56phy    C31 1490   3.242   2.916   2.127 -0.0928 -0.0443  0.5043
   56phy    C30 1491   3.181   2.953   1.993 -0.7832  0.0960 -0.1084
   56phy    C28 1492   3.025   2.959   1.985 -0.0919 -0.0488  0.1496
   56phy    C29 1493   2.993   3.062   1.879  0.2842 -0.4555  0.8139
   56phy    C27 1494   2.952   2.820   1.978 -0.0642 -0.1081  0.7637
   56phy    C26 1495   2.822   2.820   2.061 -0.1026  0.3115  0.1501
   56phy    C25 1496   2.763   2.683   2.081  0.6196  0.3327 -0.1985
   56phy    C23 1497   2.632   2.679   2.163  0.3344  0.5195 -0.2898
   56phy    C24 1498   2.578   2.537   2.154  0.1374 -0.1377 -0.3356
   56phy    C22 1499   2.646   2.689   2.316 -0.1914  0.3447  0.2182
   56phy    C21 1500   2.549   2.785   2.385  0.3121  0.1013  0.5956
   56phy    C20 1501   2.574   2.792   2.540 -0.0851  0.2138 -0.2939
   56phy    C18 1502   2.491   2.877   2.638 -0.2164 -0.3037 -0.7641
   56phy    O01 1503   2.349   2.848   2.631  0.0171  0.3724  0.0189
   56phy    H01 1504   2.332   2.756   2.625  0.2585  0.3573 -0.5502
   56phy    C19 1505   2.534   2.820   2.776 -0.5561  0.0727 -0.1226
   56phy    C13 1506   2.509   3.038   2.620  0.4195 -0.1406  0.1455
   56phy     H3 1507   2.507   3.067   2.512  0.4058  0.2492  0.2474
   56phy    O33 1508   2.645   3.077   2.651  0.4196  0.2947 -0.1505
   56phy    H1B 1509   2.651   3.103   2.741 -0.1149  1.4384 -0.4242
   56phy    C12 1510   2.399   3.135   2.684  0.3299 -0.0418 -0.0070
   56phy    O11 1511   2.372   3.110   2.819  0.6769 -0.5326 -0.4347
   56phy    H1A 1512   2.317   3.034   2.825  2.8752 -2.1222  1.3535
   57phy    C35 1513   1.388   3.452   1.061 -0.5220  0.0125 -0.2232
   57phy    C33 1514   1.303   3.333   1.085 -0.0010  0.0240  0.0467
   57phy    C34 1515   1.376   3.224   1.159 -0.3735 -0.4668  0.1722
   57phy    C32 1516   1.170   3.377   1.151 -0.0027  0.1877  0.3460
   57phy    C31 1517   1.054   3.282   1.130 -0.0538 -0.0997 -0.7145
   57phy    C30 1518   0.941   3.295   1.240 -0.4842  0.5590  0.2486
   57phy    C28 1519   0.805   3.224   1.209  0.1893  0.3669 -0.1417
   57phy    C29 1520   0.746   3.163   1.335 -0.7406  0.1821 -0.5932
   57phy    C27 1521   0.708   3.324   1.140 -0.5089 -0.2989  0.1274
   57phy    C26 1522   0.605   3.259   1.052 -0.1589  0.1517  0.1254
   57phy    C25 1523   0.510   3.362   0.993 -0.3904  0.1487  0.5362
   57phy    C23 1524   0.423   3.331   0.867  0.5183 -0.1326  0.0294
   57phy    C24 1525   0.286   3.290   0.916  0.3770 -0.4135 -0.5579
   57phy    C22 1526   0.398   3.454   0.781  0.2381 -0.0687  0.9260
   57phy    C21 1527   0.496   3.466   0.661 -0.4109  0.2970 -0.1792
   57phy    C20 1528   0.492   3.585   0.570 -0.0038 -0.2352 -0.1027
   57phy    C18 1529   0.600   3.597   0.456 -0.2776 -0.0837  0.0049
   57phy    O01 1530   0.732   3.549   0.494  0.0715 -0.0695  0.3804
   57phy    H01 1531   0.746   3.555   0.586  1.3728  1.0612  0.1410
   57phy    C19 1532   0.607   3.747   0.434  0.5112  0.0021 -0.0354
   57phy    C13 1533   0.556   3.516   0.323 -0.0467  0.1611  0.4606
   57phy     H3 1534   0.566   3.411   0.358  2.8753  0.5370  0.9764
   57phy    O33 1535   0.414   3.515   0.290  0.2183  0.5840  0.0955
   57phy    H1B 1536   0.396   3.431   0.252  2.5488 -0.3650  0.8615
   57phy    C12 1537   0.652   3.475   0.202  0.0073  0.2622 -0.1028
   57phy    O11 1538   0.790   3.476   0.236  0.1392 -0.1167 -0.0886
   57phy    H1A 1539   0.808   3.488   0.327  0.7300 -0.4648 -0.1508
   58phy    C35 1540   0.979   2.976   1.645  0.2255 -0.4000 -0.1698
   58phy    C33 1541   1.077   3.091   1.636 -0.0106 -0.1464  0.9028
   58phy    C34 1542   1.142   3.081   1.498 -0.4649  0.5320  0.4111
   58phy    C32 1543   1.013   3.229   1.660  0.1431 -0.3831  0.9726
   58phy    C31 1544   1.096   3.324   1.746 -0.1448 -0.1092 -0.3628
   58phy    C30 1545   1.042   3.455   1.802 -0.0462 -0.0491 -0.2395
   58phy    C28 1546   1.146   3.540   1.880 -0.1153  0.0140 -0.1813
   58phy    C29 1547   1.158   3.675   1.811 -0.5798 -0.0406 -0.2382
   58phy    C27 1548   1.095   3.557   2.026 -0.4680  0.1303  0.0439
   58phy    C26 1549   1.195   3.500   2.131 -0.1135 -0.8689 -0.4171
   58phy    C25 1550   1.182   3.553   2.274  0.0207  0.3320  0.3715
   58phy    C23 1551   1.289   3.512   2.376  0.2833 -0.3458 -0.1491
   58phy    C24 1552   1.363   3.637   2.425  0.1062 -0.0994 -0.2419
   58phy    C22 1553   1.235   3.435   2.495  0.3995 -0.2493  0.7692
   58phy    C21 1554   1.310   3.314   2.531  0.5410  0.0634 -0.1725
   58phy    C20 1555   1.236   3.246   2.645 -0.6135 -0.3833  0.5021
   58phy    C18 1556   1.307   3.127   2.729  0.0759 -0.2656  0.4408
   58phy    O01 1557   1.452   3.152   2.736 -0.0180 -0.0998  0.3074
   58phy    H01 1558   1.473   3.243   2.747  0.7252 -0.3466  1.0226
   58phy    C19 1559   1.269   3.148   2.879 -0.0015 -0.3419 -0.3901
   58phy    C13 1560   1.284   2.977   2.682  0.1403 -0.3214  0.3378
   58phy     H3 1561   1.175   2.951   2.691  0.5221 -1.6454  1.5881
   58phy    O33 1562   1.339   2.878   2.770 -0.5838  0.3430 -0.5109
   58phy    H1B 1563   1.432   2.887   2.776 -0.2831 -1.5702 -1.3676
   58phy    C12 1564   1.329   2.933   2.542 -0.2002 -0.4608 -0.4243
   58phy    O11 1565   1.462   2.966   2.500  0.0795 -0.1000  0.0170
   58phy    H1A 1566   1.471   3.058   2.511 -0.1532 -0.2305  1.6027
   59phy    C35 1567   1.335   2.303   0.907  0.6959  0.8063  0.0294
   59phy    C33 1568   1.245   2.424   0.911  0.3961  0.1537 -0.2928
   59phy    C34 1569   1.138   2.406   1.018  0.3099 -0.7803  0.1993
   59phy    C32 1570   1.333   2.550   0.901  0.2277  0.0559  0.0763
   59phy    C31 1571   1.278   2.664   0.814  0.3124 -0.0666 -0.2197
   59phy    C30 1572   1.367   2.792   0.811  0.2463  0.7435  0.6569
   59phy    C28 1573   1.304   2.912   0.736  0.5749  0.2209  0.4185
   59phy    C29 1574   1.261   3.026   0.826  0.3685  0.8857  0.0950
   59phy    C27 1575   1.408   2.975   0.636 -0.3695  0.5052  0.3052
   59phy    C26 1576   1.387   2.939   0.483 -0.1578 -0.5836  0.3211
   59phy    C25 1577   1.495   3.001   0.390 -0.4587 -0.2460  0.1128
   59phy    C23 1578   1.518   2.945   0.250 -0.7726  0.7111 -0.6193
   59phy    C24 1579   1.426   3.014   0.149  0.1209 -0.1866 -0.4047
   59phy    C22 1580   1.666   2.957   0.216 -0.3187  0.0275  0.1304
   59phy    C21 1581   1.719   2.872   0.105 -0.2140  0.1666  0.7225
   59phy    C20 1582   1.859   2.925   0.077 -0.1440 -0.4071  0.2164
   59phy    C18 1583   1.976   2.873  -0.010 -0.0544 -0.0591  0.4609
   59phy    O01 1584   2.002   2.732   0.025 -0.0764 -0.0432 -0.8374
   59phy    H01 1585   1.921   2.687   0.011 -0.1846  0.3222 -1.4326
   59phy    C19 1586   2.085   2.972   0.033 -0.5451 -0.2620  0.0656
   59phy    C13 1587   1.947   2.884  -0.167  0.6512 -0.4505  0.4921
   59phy     H3 1588   1.864   2.810  -0.184  0.8787 -0.9241  1.4212
   59phy    O33 1589   1.876   3.000  -0.215  0.4230  0.5374 -0.0636
   59phy    H1B 1590   1.935   3.048  -0.270 -0.2553  1.5139  0.0356
   59phy    C12 1591   2.029   2.817  -0.285 -0.0486  0.1610  0.2692
   59phy    O11 1592   2.134   2.899  -0.338  0.0385  0.1101  0.2082
   59phy    H1A 1593   2.177   2.855  -0.409  0.8659 -1.1139  1.4099
   60phy    C35 1594   0.033   0.472   1.384  0.1021 -0.2805 -0.0147
   60phy    C33 1595  -0.007   0.332   1.344  0.1033  0.5802 -0.3140
   60phy    C34 1596  -0.081   0.257   1.456 -0.1628  0.2082  0.8480
   60phy    C32 1597  -0.097   0.352   1.222  0.6524  0.3856 -0.6259
   60phy    C31 1598  -0.079   0.242   1.111 -0.1669 -0.3816 -0.4008
   60phy    C30 1599  -0.187   0.244   1.002 -0.5678 -0.0011 -0.0032
   60phy    C28 1600  -0.182   0.122   0.910 -0.2378  0.1803 -0.2118
   60phy    C29 1601  -0.297   0.023   0.933  0.0391 -0.2415 -0.4403
   60phy    C27 1602  -0.160   0.161   0.761 -0.5586  0.5298 -0.3943
   60phy    C26 1603  -0.072   0.073   0.682  0.0423  0.3731 -0.4852
   60phy    C25 1604  -0.034   0.115   0.538  0.1900 -0.7677 -0.9472
   60phy    C23 1605   0.082   0.041   0.471 -0.2751  0.7289 -0.0098
   60phy    C24 1606   0.040   0.012   0.328  0.3895 -0.1576  0.0549
   60phy    C22 1607   0.219   0.112   0.487 -0.1285  0.3372  0.1492
   60phy    C21 1608   0.348   0.043   0.457 -0.2525 -0.1233 -0.0358
   60phy    C20 1609   0.461   0.142   0.495  0.1115 -0.3184 -0.3129
   60phy    C18 1610   0.613   0.127   0.466  0.1541  0.2887 -0.1755
   60phy    O01 1611   0.662   0.013   0.540 -0.0601  0.3404  0.3911
   60phy    H01 1612   0.750   0.004   0.509 -0.6047 -2.1889 -0.6638
   60phy    C19 1613   0.682   0.251   0.528  0.4036  0.1795  0.2290
   60phy    C13 1614   0.641   0.106   0.310 -0.5000 -0.3225 -0.5351
   60phy     H3 1615   0.591   0.009   0.284  0.7007 -0.6860 -1.5873
   60phy    O33 1616   0.578   0.186   0.215 -0.3309  0.1557 -0.1073
   60phy    H1B 1617   0.633   0.260   0.201  0.4667  0.0368  2.0523
   60phy    C12 1618   0.766   0.035   0.250 -0.1867  0.1248 -0.3590
   60phy    O11 1619   0.853  -0.013   0.353  0.2530  0.0195 -0.3275
   60phy    H1A 1620   0.940   0.018   0.339  0.2208  1.0896  1.4550
   61phy    C35 1621   0.377   0.041   2.154 -0.5880  0.6387  0.6053
   61phy    C33 1622   0.416  -0.009   2.019 -0.0289 -0.2266  0.2446
   61phy    C34 1623   0.289   0.002   1.936  0.6122  0.0378  0.0118
   61phy    C32 1624   0.544   0.062   1.963  1.0398  0.1532  0.4189
   61phy    C31 1625   0.676  -0.016   1.988 -0.3842 -0.3529 -0.0657
   61phy    C30 1626   0.791   0.065   1.933 -0.0494  0.1761  0.2502
   61phy    C28 1627   0.930  -0.001   1.939  0.0256 -0.1067 -0.4990
   61phy    C29 1628   1.008   0.024   1.809 -0.2931  0.0666 -0.1847
   61phy    C27 1629   1.011   0.029   2.072 -0.1575  0.0468  0.3382
   61phy    C26 1630   1.098  -0.083   2.122 -0.5413 -0.4660 -0.4006
   61phy    C25 1631   1.180  -0.038   2.243  0.2350  0.7183 -0.1707
   61phy    C23 1632   1.265  -0.148   2.309  0.2264 -0.0215  0.1229
   61phy    C24 1633   1.398  -0.082   2.353  0.2704 -0.4575 -0.2870
   61phy    C22 1634   1.182  -0.209   2.426 -0.6638  0.3969  0.6720
   61phy    C21 1635   1.239  -0.333   2.501 -0.2697 -0.5564 -0.2746
   61phy    C20 1636   1.137  -0.379   2.608 -0.1495 -0.4941 -0.0498
   61phy    C18 1637   1.158  -0.494   2.719 -0.2480 -0.0832 -0.6053
   61phy    O01 1638   1.276  -0.470   2.794  0.0431 -0.3037  0.1425
   61phy    H01 1639   1.344  -0.522   2.755  0.1487  0.2802 -0.4667
   61phy    C19 1640   1.051  -0.467   2.824  0.1005  0.0597  0.0291
   61phy    C13 1641   1.155  -0.647   2.670  0.3786 -0.9191  0.0157
   61phy     H3 1642   1.058  -0.669   2.619 -0.4280  0.0425  1.0868
   61phy    O33 1643   1.150  -0.739   2.776 -0.1692  0.0215 -0.3141
   61phy    H1B 1644   1.169  -0.709   2.862 -0.6676  0.1009 -0.2271
   61phy    C12 1645   1.273  -0.702   2.585 -0.1928 -0.2752 -0.0882
   61phy    O11 1646   1.395  -0.679   2.640  0.0709 -0.4728 -0.6328
   61phy    H1A 1647   1.456  -0.737   2.599 -0.0660 -2.8236  2.2067
   62phy    C35 1648   0.793   4.540   1.575  0.6927 -0.1451 -0.2007
   62phy    C33 1649   0.748   4.686   1.579 -0.0660  0.8167  0.0007
   62phy    C34 1650   0.697   4.724   1.724 -0.6013 -0.2355 -0.0003
   62phy    C32 1651   0.850   4.787   1.520 -0.0900 -0.5470 -0.3327
   62phy    C31 1652   0.786   4.902   1.443  0.6831 -0.1906  0.2332
   62phy    C30 1653   0.898   4.996   1.390  0.3199 -0.3079 -0.4758
   62phy    C28 1654   0.853   5.096   1.284 -0.5657 -0.4592 -0.2106
   62phy    C29 1655   0.799   5.229   1.340 -0.2012  0.2296  0.2843
   62phy    C27 1656   0.972   5.134   1.194  0.0827  0.1188 -0.0266
   62phy    C26 1657   0.940   5.143   1.044 -0.2007  0.0521 -0.0093
   62phy    C25 1658   1.045   5.190   0.947 -0.3170 -0.3775 -0.6073
   62phy    C23 1659   1.019   5.166   0.798 -0.3078  0.1609 -0.1197
   62phy    C24 1660   1.060   5.285   0.718  0.1383 -0.0430 -0.0080
   62phy    C22 1661   1.060   5.027   0.748  0.5570 -0.6556 -0.2929
   62phy    C21 1662   0.985   4.939   0.652  0.3116  0.3329 -0.4449
   62phy    C20 1663   1.060   4.810   0.634 -0.2806  0.1938 -0.5949
   62phy    C18 1664   1.005   4.700   0.531 -0.9941 -0.2535  0.3858
   62phy    O01 1665   0.869   4.669   0.570  0.5021  0.3599 -0.0298
   62phy    H01 1666   0.830   4.597   0.525  0.0535 -0.2878  1.3418
   62phy    C19 1667   1.102   4.583   0.572 -0.1161  0.0697  0.2870
   62phy    C13 1668   1.018   4.744   0.376 -0.0957 -0.2958  0.1208
   62phy     H3 1669   0.939   4.823   0.365 -0.0008 -0.5751 -3.8911
   62phy    O33 1670   1.126   4.822   0.344 -0.0969  0.6211  0.2015
   62phy    H1B 1671   1.178   4.761   0.296  0.3185  0.3597  0.9757
   62phy    C12 1672   0.944   4.680   0.257  0.0650  0.3783 -0.5173
   62phy    O11 1673   1.024   4.584   0.185 -0.3715 -0.1862 -0.3575
   62phy    H1A 1674   1.116   4.600   0.194 -0.2447 -1.4106  0.8761
   63phy    C35 1675   2.768   2.828   1.285  0.5259  0.1107  0.4320
   63phy    C33 1676   2.874   2.862   1.386 -0.0887 -0.5433  0.4681
   63phy    C34 1677   2.974   2.748   1.394  0.1273  0.0252  0.6851
   63phy    C32 1678   2.948   2.993   1.350 -0.0123  0.3834  0.3005
   63phy    C31 1679   2.998   3.087   1.462 -0.2759 -0.0414 -0.0839
   63phy    C30 1680   3.091   3.204   1.425 -0.1244  0.4944  0.1565
   63phy    C28 1681   3.130   3.303   1.537 -0.1580  0.1891 -0.1762
   63phy    C29 1682   3.277   3.346   1.519 -0.2975 -0.0320  0.3802
   63phy    C27 1683   3.041   3.430   1.542  0.1212 -0.6443  0.0531
   63phy    C26 1684   2.998   3.464   1.686 -0.1206 -0.1574 -0.0351
   63phy    C25 1685   2.915   3.593   1.689  0.1519 -0.2363 -0.2262
   63phy    C23 1686   2.878   3.642   1.831 -0.3197  0.4473 -0.0139
   63phy    C24 1687   2.937   3.785   1.856  0.1365 -0.2180  0.2425
   63phy    C22 1688   2.723   3.636   1.853  0.3092 -0.4799 -0.0477
   63phy    C21 1689   2.667   3.604   1.990 -0.1152  0.2360 -0.1660
   63phy    C20 1690   2.520   3.644   2.005 -0.5279 -0.2253  0.3540
   63phy    C18 1691   2.447   3.641   2.145  0.1983  0.1325  0.2575
   63phy    O01 1692   2.535   3.713   2.238 -0.1031  0.3366  0.1899
   63phy    H01 1693   2.574   3.785   2.193 -0.9367 -0.0259 -1.1609
   63phy    C19 1694   2.327   3.736   2.121  0.4795 -0.1713  0.6729
   63phy    C13 1695   2.422   3.492   2.209  0.3205 -0.0465 -0.0665
   63phy     H3 1696   2.519   3.434   2.206  0.0889 -0.4663  0.3774
   63phy    O33 1697   2.339   3.412   2.126  0.6751  0.2859  0.1454
   63phy    H1B 1698   2.373   3.408   2.038  1.5227  1.4757  0.3913
   63phy    C12 1699   2.375   3.477   2.354 -0.0736 -0.2123  0.1846
   63phy    O11 1700   2.445   3.559   2.445  0.4744 -0.2475 -0.1234
   63phy    H1A 1701   2.470   3.642   2.409 -0.6535  0.7478  1.2664
   64phy    C35 1702   1.753   3.615   1.270  0.6543  0.0221 -0.1136
   64phy    C33 1703   1.707   3.758   1.301 -0.3483 -0.0814  0.4860
   64phy    C34 1704   1.798   3.818   1.407 -0.0766  0.2513  0.0784
   64phy    C32 1705   1.707   3.844   1.177  0.1190  0.0864 -0.5608
   64phy    C31 1706   1.604   3.957   1.159 -0.1463  0.1383 -0.1805
   64phy    C30 1707   1.634   4.015   1.013  0.1098  0.1487  0.7255
   64phy    C28 1708   1.540   4.125   0.965  0.2335  0.7343  0.5751
   64phy    C29 1709   1.552   4.260   1.031  0.1277  0.5215 -0.2158
   64phy    C27 1710   1.562   4.141   0.811  0.3476  0.0067  0.2651
   64phy    C26 1711   1.435   4.159   0.724  0.3920  0.0082 -0.2824
   64phy    C25 1712   1.485   4.173   0.587  0.3690 -0.0514 -0.1591
   64phy    C23 1713   1.392   4.226   0.478 -0.0035 -0.0711 -0.5803
   64phy    C24 1714   1.425   4.375   0.457 -0.1195 -0.2077  0.0810
   64phy    C22 1715   1.406   4.135   0.350  0.3475 -0.1340 -0.0465
   64phy    C21 1716   1.319   4.158   0.227 -0.2230 -0.1955  0.5509
   64phy    C20 1717   1.332   4.028   0.141 -0.1203 -0.7248  0.2356
   64phy    C18 1718   1.334   4.039  -0.016 -0.4489  0.1896  0.1566
   64phy    O01 1719   1.225   4.109  -0.066 -0.3983 -0.4951 -0.1377
   64phy    H01 1720   1.206   4.070  -0.149  0.4086 -1.8100  0.2531
   64phy    C19 1721   1.318   3.887  -0.045  0.1061 -0.0207  0.2786
   64phy    C13 1722   1.472   4.103  -0.081  0.3290  0.0333 -0.0369
   64phy     H3 1723   1.451   4.211  -0.065 -0.0090 -0.0683  0.2325
   64phy    O33 1724   1.591   4.093  -0.005  0.1479  0.0578  0.1598
   64phy    H1B 1725   1.614   4.176   0.032 -0.8626  0.0421  0.8349
   64phy    C12 1726   1.490   4.137  -0.233  0.0940 -0.2418  0.6926
   64phy    O11 1727   1.563   4.051  -0.320 -0.0417 -0.2841 -0.5261
   64phy    H1A 1728   1.653   4.041  -0.293  0.2563 -1.2535 -1.7905
   65phy    C35 1729   1.990   0.370   0.900  0.1753 -0.5556 -0.5046
   65phy    C33 1730   1.998   0.410   1.048  0.3140 -0.0524  0.4380
   65phy    C34 1731   1.859   0.424   1.100  0.1806  0.0316 -0.2101
   65phy    C32 1732   2.067   0.293   1.129  0.2562 -0.1557 -0.4587
   65phy    C31 1733   2.215   0.324   1.166  0.3224  0.3560 -0.2486
   65phy    C30 1734   2.290   0.217   1.254  0.2098 -0.5338 -0.2663
   65phy    C28 1735   2.433   0.244   1.315  0.2932 -0.0473  0.3825
   65phy    C29 1736   2.414   0.243   1.466 -0.3771  0.5032 -0.2665
   65phy    C27 1737   2.514   0.118   1.292 -0.2134 -0.0485 -0.2705
   65phy    C26 1738   2.625   0.122   1.189 -0.0759  0.1693  0.3748
   65phy    C25 1739   2.689  -0.016   1.175 -0.4279  0.4852 -0.2874
   65phy    C23 1740   2.807  -0.017   1.075 -0.3453  0.5227  0.0588
   65phy    C24 1741   2.940  -0.076   1.128  0.0038 -0.2336 -0.2304
   65phy    C22 1742   2.759  -0.079   0.944 -0.3905 -0.2056 -0.1997
   65phy    C21 1743   2.831  -0.032   0.814  0.1858  0.6196 -0.0053
   65phy    C20 1744   2.776  -0.099   0.689 -0.0105  0.0529 -0.8499
   65phy    C18 1745   2.788  -0.046   0.541  0.4999  0.1924 -0.1000
   65phy    O01 1746   2.744   0.094   0.535 -0.2410  0.1265 -0.2457
   65phy    H01 1747   2.699   0.102   0.617  0.9894  1.6125  0.3308
   65phy    C19 1748   2.689  -0.139   0.463  0.3314  0.0908  0.3993
   65phy    C13 1749   2.934  -0.060   0.479  0.1728  0.1405 -0.6876
   65phy     H3 1750   2.999   0.008   0.540  1.7777 -0.9480 -1.1328
   65phy    O33 1751   3.012  -0.179   0.498 -0.0407  0.0789  0.4616
   65phy    H1B 1752   3.099  -0.156   0.522 -0.2910  1.2392  0.3124
   65phy    C12 1753   2.983   0.021   0.354  0.3918  0.1947 -0.6254
   65phy    O11 1754   2.906   0.136   0.319  0.1591  0.4030 -0.1660
   65phy    H1A 1755   2.858   0.155   0.397  0.2799 -0.9696  0.2582
   66phy    C35 1756   2.331   1.462   1.808  0.1757  0.0706 -0.2501
   66phy    C33 1757   2.288   1.523   1.671  0.2757 -0.4120 -0.2616
   66phy    C34 1758   2.414   1.573   1.601  0.1657  0.0868 -0.0023
   66phy    C32 1759   2.216   1.424   1.584  0.3904  0.3628  0.4269
   66phy    C31 1760   2.068   1.452   1.572 -0.0138  0.0999  0.5726
   66phy    C30 1761   1.985   1.341   1.507 -0.3825 -0.0953  0.2865
   66phy    C28 1762   1.830   1.358   1.512 -0.4503 -0.4023 -0.5052
   66phy    C29 1763   1.774   1.439   1.397  0.2956 -0.3662 -0.5150
   66phy    C27 1764   1.766   1.218   1.511  0.2284 -0.1936 -0.2829
   66phy    C26 1765   1.717   1.178   1.648  0.4949 -0.0518 -0.1622
   66phy    C25 1766   1.652   1.035   1.652  0.5414  0.4555 -0.2387
   66phy    C23 1767   1.595   0.989   1.788 -0.0278  0.2662  0.0540
   66phy    C24 1768   1.442   0.986   1.784  0.2523 -0.1834  0.4181
   66phy    C22 1769   1.643   0.854   1.838 -0.1423 -0.0846 -0.6395
   66phy    C21 1770   1.660   0.846   1.990  0.4049  0.1645  0.4931
   66phy    C20 1771   1.721   0.705   2.017  0.5046 -0.2491 -0.0896
   66phy    C18 1772   1.761   0.665   2.166  0.7777  0.1941  0.1091
   66phy    O01 1773   1.649   0.683   2.260 -0.4847  0.4338  0.5792
   66phy    H01 1774   1.653   0.622   2.331 -0.8912 -0.8624 -0.4720
   66phy    C19 1775   1.779   0.513   2.143 -0.3377 -0.1889 -0.0969
   66phy    C13 1776   1.892   0.730   2.232  0.0344  0.3390 -0.3067
   66phy     H3 1777   1.976   0.721   2.159 -0.4063 -1.1872 -0.6636
   66phy    O33 1778   1.941   0.654   2.341  0.0771 -0.1157  0.0652
   66phy    H1B 1779   1.900   0.675   2.422 -1.7188 -0.0872 -0.7893
   66phy    C12 1780   1.884   0.883   2.274 -0.0180 -0.3428  0.0578
   66phy    O11 1781   1.791   0.918   2.373 -0.7142  0.7355  0.0398
   66phy    H1A 1782   1.708   0.881   2.349  0.0481 -0.9834 -0.0511
   67phy    C35 1783   3.858   0.776   1.279  0.6218  0.5778  0.2527
   67phy    C33 1784   3.905   0.792   1.134 -0.1497 -0.4092 -0.0142
   67phy    C34 1785   3.939   0.942   1.115  0.2905  0.2018  0.1509
   67phy    C32 1786   4.021   0.700   1.087 -0.4498 -0.6259  0.8182
   67phy    C31 1787   4.018   0.663   0.939 -0.4903  0.1517  0.6199
   67phy    C30 1788   4.138   0.579   0.889  0.0431 -0.4796 -0.1617
   67phy    C28 1789   4.134   0.534   0.739 -0.1935  0.3335 -0.1836
   67phy    C29 1790   4.275   0.544   0.685  0.4152  0.3564  0.4452
   67phy    C27 1791   4.073   0.393   0.701 -0.5636 -0.0019  0.3674
   67phy    C26 1792   3.997   0.385   0.572  0.1201 -0.0627 -0.3339
   67phy    C25 1793   3.959   0.233   0.554  0.0621 -0.6594 -0.1112
   67phy    C23 1794   3.901   0.185   0.421  0.7697 -0.1718  0.3928
   67phy    C24 1795   3.946   0.042   0.395 -0.1962 -0.2432  0.0854
   67phy    C22 1796   3.747   0.209   0.407  0.2416  0.1577  0.1007
   67phy    C21 1797   3.672   0.192   0.274  0.0777  0.1895 -0.1939
   67phy    C20 1798   3.530   0.247   0.280 -0.1239  0.0310  0.1238
   67phy    C18 1799   3.429   0.223   0.161 -0.3951 -0.6136  0.1642
   67phy    O01 1800   3.457   0.304   0.040 -0.3477  0.2440 -0.1536
   67phy    H01 1801   3.530   0.271  -0.009  0.1798  0.9933  0.1268
   67phy    C19 1802   3.300   0.289   0.215 -0.4167 -0.2176  0.1236
   67phy    C13 1803   3.402   0.065   0.132  0.0992 -0.2443 -0.1269
   67phy     H3 1804   3.499   0.028   0.091 -0.7798 -0.6018 -2.0110
   67phy    O33 1805   3.394  -0.027   0.243 -0.2659 -0.2991 -0.4234
   67phy    H1B 1806   3.469  -0.084   0.249  0.6417  0.9687  3.2866
   67phy    C12 1807   3.335  -0.003   0.010  0.0014  0.7582 -0.0054
   67phy    O11 1808   3.355   0.069  -0.109 -0.0701  0.0407 -0.0464
   67phy    H1A 1809   3.282   0.128  -0.100 -0.6851 -0.7601  0.3167
   68phy    C35 1810   2.596   3.596   0.614  0.3223 -0.2401 -0.1673
   68phy    C33 1811   2.554   3.628   0.758  0.4274  0.0826  0.1148
   68phy    C34 1812   2.594   3.515   0.854  0.1701  0.1007  0.1411
   68phy    C32 1813   2.590   3.773   0.798  0.0495  0.1823  0.5114
   68phy    C31 1814   2.475   3.862   0.840  0.0737 -0.1591 -0.2810
   68phy    C30 1815   2.523   4.002   0.864 -0.0755  0.2445 -0.5244
   68phy    C28 1816   2.409   4.100   0.891 -0.1954  0.3342  0.8214
   68phy    C29 1817   2.441   4.190   1.008  0.3098 -0.4423 -0.3858
   68phy    C27 1818   2.373   4.195   0.775 -0.2578  0.1239  0.5461
   68phy    C26 1819   2.272   4.138   0.667  0.2228 -0.0617  0.1734
   68phy    C25 1820   2.213   4.231   0.564  0.4369 -0.5891 -0.2356
   68phy    C23 1821   2.109   4.165   0.463 -0.1832 -0.5851  0.5476
   68phy    C24 1822   1.968   4.226   0.485  0.1483 -0.0357  0.0158
   68phy    C22 1823   2.152   4.209   0.322 -0.3196 -0.3787  0.2728
   68phy    C21 1824   2.255   4.122   0.256 -0.7231  0.0294  0.2946
   68phy    C20 1825   2.310   4.183   0.130 -0.0748 -0.2724 -0.0393
   68phy    C18 1826   2.386   4.089   0.030 -0.3452  0.1577 -0.3011
   68phy    O01 1827   2.493   4.006   0.092  0.5124 -0.1956  0.1009
   68phy    H01 1828   2.525   4.050   0.169  1.0816 -1.3135  0.5325
   68phy    C19 1829   2.455   4.201  -0.054  0.1753 -0.3825  0.1635
   68phy    C13 1830   2.289   3.999  -0.060  0.2837 -0.0484 -0.1145
   68phy     H3 1831   2.248   3.923   0.010  0.2286  1.4269  1.5209
   68phy    O33 1832   2.169   4.056  -0.102  0.0134  0.0283  0.1574
   68phy    H1B 1833   2.102   4.038  -0.039  1.1943 -0.1252  1.4307
   68phy    C12 1834   2.341   3.879  -0.145  0.0865 -0.1142  0.4568
   68phy    O11 1835   2.425   3.923  -0.251  0.1379  0.3339  0.3117
   68phy    H1A 1836   2.369   3.935  -0.325 -1.8682 -0.6204  1.5971
   69phy    C35 1837   1.608   4.485   1.466 -0.3046  0.0329 -0.2811
   69phy    C33 1838   1.673   4.504   1.332  0.3068  0.0489 -0.3054
   69phy    C34 1839   1.647   4.647   1.286 -0.0651  0.0988 -0.1549
   69phy    C32 1840   1.823   4.472   1.331 -0.0970  0.1507 -0.0163
   69phy    C31 1841   1.860   4.326   1.314 -0.0603 -0.2771 -0.4064
   69phy    C30 1842   2.009   4.294   1.309  0.0506 -0.0283  0.0390
   69phy    C28 1843   2.046   4.146   1.316 -0.2363  0.2310  0.6016
   69phy    C29 1844   2.072   4.110   1.163  0.0340 -0.2872  0.6454
   69phy    C27 1845   2.183   4.138   1.381 -0.1089  0.0637 -0.5389
   69phy    C26 1846   2.210   4.060   1.513 -0.2543  0.2222  0.2140
   69phy    C25 1847   2.364   4.061   1.548  0.4156 -0.3769 -0.3783
   69phy    C23 1848   2.400   3.978   1.674 -0.0536 -0.0070 -0.4056
   69phy    C24 1849   2.431   3.833   1.637 -0.1568  0.1487  0.5369
   69phy    C22 1850   2.508   4.040   1.754  0.6666  0.0882  0.3370
   69phy    C21 1851   2.509   4.020   1.901  0.1822  0.1300  0.4684
   69phy    C20 1852   2.641   4.069   1.960  0.1747 -0.1045 -0.2615
   69phy    C18 1853   2.671   4.065   2.115  0.1511  0.6744 -0.3419
   69phy    O01 1854   2.661   3.925   2.156  0.4222  0.3152  0.1012
   69phy    H01 1855   2.738   3.908   2.208  1.0155 -0.5106 -1.0183
   69phy    C19 1856   2.816   4.112   2.115  0.2970 -0.2533 -0.4288
   69phy    C13 1857   2.583   4.157   2.216 -0.0430 -0.1396 -0.3128
   69phy     H3 1858   2.589   4.264   2.185  2.0453  0.3286  1.4120
   69phy    O33 1859   2.642   4.169   2.346 -0.0598 -0.1263  0.2038
   69phy    H1B 1860   2.633   4.087   2.392  1.2504 -0.4242 -0.0352
   69phy    C12 1861   2.432   4.124   2.234  0.3069 -0.2755 -0.2672
   69phy    O11 1862   2.351   4.228   2.283  0.5074 -0.0720 -0.2071
   69phy    H1A 1863   2.272   4.188   2.313  1.7531 -1.9702  0.7264
   70phy    C35 1864   1.396   4.932   1.341  0.1999  0.4077 -0.6056
   70phy    C33 1865   1.325   5.064   1.322  0.1415  0.0922 -0.0347
   70phy    C34 1866   1.273   5.116   1.458  0.6111  0.4754 -0.0139
   70phy    C32 1867   1.421   5.158   1.248  0.0584  0.2194 -0.0578
   70phy    C31 1868   1.365   5.276   1.164  0.2245 -0.1735 -0.2916
   70phy    C30 1869   1.476   5.370   1.115 -0.4177 -0.8576 -0.0382
   70phy    C28 1870   1.409   5.492   1.043  0.6304  0.0267  0.3032
   70phy    C29 1871   1.394   5.614   1.137 -0.0829  0.0697  0.5942
   70phy    C27 1872   1.507   5.540   0.932 -0.4818  0.1220  0.2458
   70phy    C26 1873   1.463   5.510   0.787  0.0477 -0.2034  0.0488
   70phy    C25 1874   1.580   5.539   0.694 -0.0402 -0.1004  0.1781
   70phy    C23 1875   1.553   5.530   0.541  0.1787  0.2191  0.0218
   70phy    C24 1876   1.521   5.669   0.479  0.2827  0.2794  0.2943
   70phy    C22 1877   1.671   5.458   0.475  0.2409 -0.2110 -0.0609
   70phy    C21 1878   1.637   5.372   0.354  0.6325 -0.3788 -0.0494
   70phy    C20 1879   1.761   5.320   0.280 -0.2124  0.7208  0.0679
   70phy    C18 1880   1.738   5.246   0.134 -0.6006  0.2229 -0.1113
   70phy    O01 1881   1.640   5.142   0.150 -0.3317 -0.0381  0.0508
   70phy    H01 1882   1.559   5.182   0.178  0.3906  1.3283  0.2965
   70phy    C19 1883   1.882   5.192   0.115  0.3603 -0.6168 -0.3471
   70phy    C13 1884   1.708   5.346   0.013  0.2198 -0.1846  0.1607
   70phy     H3 1885   1.611   5.395   0.041  0.0021 -1.1273  1.0792
   70phy    O33 1886   1.786   5.469   0.010 -0.2287  0.5004 -0.3383
   70phy    H1B 1887   1.739   5.539   0.053  0.3245 -0.4153  1.9380
   70phy    C12 1888   1.656   5.302  -0.133  0.2369 -0.0892  0.4067
   70phy    O11 1889   1.542   5.216  -0.146 -0.1169 -0.3836 -0.2884
   70phy    H1A 1890   1.473   5.258  -0.099  0.1231 -0.2766 -0.0294
   71phy    C35 1891   2.820   1.064   1.078  0.0151  0.5982  0.5144
   71phy    C33 1892   2.929   0.966   1.041  0.2039  0.2670  0.0425
   71phy    C34 1893   3.065   1.033   1.053  0.2335 -0.6873 -0.7939
   71phy    C32 1894   2.924   0.841   1.123 -0.3701  0.1139 -0.0641
   71phy    C31 1895   2.916   0.713   1.038  0.1154  0.2234  0.0487
   71phy    C30 1896   2.865   0.597   1.131 -0.2820 -0.3264 -0.1145
   71phy    C28 1897   2.848   0.470   1.048  0.0708  0.0191 -0.9176
   71phy    C29 1898   2.928   0.359   1.120 -0.0361  0.0482 -0.2215
   71phy    C27 1899   2.696   0.451   1.012  0.2847 -0.3423  0.1577
   71phy    C26 1900   2.682   0.368   0.884  0.7430 -0.1805 -0.1522
   71phy    C25 1901   2.537   0.363   0.833  0.1699  0.8786  0.5959
   71phy    C23 1902   2.518   0.250   0.727 -0.1163 -0.2754 -0.4676
   71phy    C24 1903   2.454   0.134   0.799 -0.1429  0.2021 -0.0232
   71phy    C22 1904   2.444   0.297   0.601  0.2052 -0.0290  0.2541
   71phy    C21 1905   2.486   0.235   0.466  0.2394 -0.0494  0.1373
   71phy    C20 1906   2.391   0.272   0.350 -0.1151  0.5967 -0.2463
   71phy    C18 1907   2.424   0.236   0.200 -0.2135 -0.6170  0.6176
   71phy    O01 1908   2.532   0.328   0.161  0.1032 -0.2802  0.2797
   71phy    H01 1909   2.501   0.416   0.166  1.8346  0.3181  1.7342
   71phy    C19 1910   2.295   0.278   0.130 -0.2560 -0.0588 -0.0483
   71phy    C13 1911   2.452   0.083   0.166  0.2291  0.5011  0.2511
   71phy     H3 1912   2.531   0.050   0.238  0.1576 -1.7564 -0.6245
   71phy    O33 1913   2.353  -0.014   0.206  0.0271 -0.1367 -0.2112
   71phy    H1B 1914   2.388  -0.098   0.228  0.5402 -0.2930 -1.5071
   71phy    C12 1915   2.546   0.034   0.048  0.1940 -0.0343  0.2107
   71phy    O11 1916   2.500   0.053  -0.084 -0.9421 -0.5213 -0.7138
   71phy    H1A 1917   2.568   0.039  -0.147 -1.6078 -0.5476 -1.4641
   72phy    C35 1918   2.485   0.647   1.511 -0.0496 -0.6444 -0.2050
   72phy    C33 1919   2.465   0.760   1.406 -0.3585 -0.3610 -0.2319
   72phy    C34 1920   2.564   0.873   1.427 -0.0237 -0.5977  0.2187
   72phy    C32 1921   2.472   0.705   1.261  0.2667  0.5202 -0.0628
   72phy    C31 1922   2.414   0.785   1.142 -0.1192  0.0702 -0.2970
   72phy    C30 1923   2.416   0.704   1.018  0.6953 -0.4197  0.3544
   72phy    C28 1924   2.387   0.772   0.885 -0.5243 -0.0348  0.1048
   72phy    C29 1925   2.514   0.819   0.814  0.3744  0.2269 -0.1700
   72phy    C27 1926   2.309   0.666   0.806  0.6279 -0.1559  0.3380
   72phy    C26 1927   2.216   0.715   0.695  0.3303 -0.0702  0.2093
   72phy    C25 1928   2.132   0.598   0.650 -0.2218  0.0509  0.3068
   72phy    C23 1929   2.072   0.604   0.509 -0.8386  0.6328  0.5657
   72phy    C24 1930   2.062   0.456   0.460 -0.0870 -0.0111 -0.2546
   72phy    C22 1931   1.949   0.687   0.482  0.3898  0.1367 -0.0362
   72phy    C21 1932   1.915   0.727   0.337  0.0504 -0.0855  0.0800
   72phy    C20 1933   1.787   0.816   0.325 -0.0143 -0.6094 -0.7777
   72phy    C18 1934   1.711   0.849   0.190  0.1430 -0.2315 -0.1355
   72phy    O01 1935   1.794   0.934   0.109  0.6507  0.1922  0.2392
   72phy    H01 1936   1.880   0.900   0.093  0.8511  0.4024  0.8084
   72phy    C19 1937   1.592   0.932   0.247 -0.1291  0.1009  0.3573
   72phy    C13 1938   1.665   0.715   0.112  0.0851 -0.3053  0.0400
   72phy     H3 1939   1.763   0.682   0.070  0.4011  2.6445 -1.8377
   72phy    O33 1940   1.625   0.591   0.171 -0.3631 -0.0264  0.1106
   72phy    H1B 1941   1.596   0.597   0.260 -1.2949 -0.4814 -0.1517
   72phy    C12 1942   1.606   0.713  -0.031  0.0352 -0.8143  0.3313
   72phy    O11 1943   1.641   0.815  -0.124 -0.1478  0.4216 -0.1096
   72phy    H1A 1944   1.602   0.895  -0.096 -2.5729 -0.5116 -0.5240
   73phy    C35 1945   1.692   2.467   0.910 -0.2914  0.2542  0.4414
   73phy    C33 1946   1.799   2.557   0.869 -0.6601  0.3387  0.7511
   73phy    C34 1947   1.743   2.685   0.808  0.2418 -0.4426 -0.4092
   73phy    C32 1948   1.893   2.573   0.988 -0.4050 -0.0598  0.2923
   73phy    C31 1949   2.035   2.613   0.962  0.0488  0.1425 -0.0994
   73phy    C30 1950   2.120   2.606   1.089 -0.5493 -0.2451 -0.0860
   73phy    C28 1951   2.246   2.702   1.089 -0.3723 -0.6412  0.3697
   73phy    C29 1952   2.209   2.838   1.162 -0.4235  0.2236 -0.1115
   73phy    C27 1953   2.347   2.643   1.188 -0.2046 -0.7291  0.3837
   73phy    C26 1954   2.458   2.552   1.128  0.0355 -0.3671  0.0110
   73phy    C25 1955   2.569   2.515   1.227 -0.1483  0.0350 -0.0047
   73phy    C23 1956   2.685   2.429   1.174 -0.1600 -1.1479  0.3032
   73phy    C24 1957   2.810   2.460   1.251 -0.0158  0.3545  0.0530
   73phy    C22 1958   2.656   2.281   1.150  0.0841  0.1507 -0.5056
   73phy    C21 1959   2.718   2.216   1.025  0.6385 -0.0162 -0.4466
   73phy    C20 1960   2.678   2.073   1.018 -0.0741 -0.1702 -0.3561
   73phy    C18 1961   2.701   1.994   0.886 -0.1446  0.3319 -0.2582
   73phy    O01 1962   2.634   2.055   0.775 -0.5588 -0.0941 -0.2114
   73phy    H01 1963   2.668   2.009   0.700 -0.1052  1.9482 -1.3483
   73phy    C19 1964   2.635   1.853   0.924  0.2722  0.2027  0.1092
   73phy    C13 1965   2.856   1.970   0.851 -0.6413 -0.4371  1.0953
   73phy     H3 1966   2.900   2.071   0.832  1.1112 -1.0619  1.5966
   73phy    O33 1967   2.942   1.939   0.962 -0.3681 -0.3426 -0.3110
   73phy    H1B 1968   2.907   1.969   1.044 -0.5750  0.3893 -0.6525
   73phy    C12 1969   2.909   1.928   0.710  0.5288  0.3350 -0.2401
   73phy    O11 1970   2.813   1.940   0.610  0.2399  0.1477 -0.2721
   73phy    H1A 1971   2.827   1.872   0.547 -0.3775 -0.1835 -0.0680
   74phy    C35 1972   4.012   2.287   2.873 -0.3657 -0.3310  0.4162
   74phy    C33 1973   4.032   2.193   2.985  0.2562 -0.0866  0.2398
   74phy    C34 1974   4.178   2.147   2.985  0.1714  0.0242  0.0220
   74phy    C32 1975   3.978   2.255   3.118  0.3268 -0.2078  0.1899
   74phy    C31 1976   3.935   2.148   3.220 -0.1668 -0.7054 -0.0667
   74phy    C30 1977   3.883   2.215   3.349  0.0249 -0.3247 -0.1142
   74phy    C28 1978   3.829   2.117   3.458 -0.2812 -0.2305  0.1554
   74phy    C29 1979   3.931   2.100   3.575 -0.5794 -0.0181 -0.1392
   74phy    C27 1980   3.697   2.160   3.516  0.1458  0.1428  0.0152
   74phy    C26 1981   3.593   2.052   3.520 -0.0792 -0.2064 -0.4423
   74phy    C25 1982   3.459   2.097   3.585  0.4966  0.1114  0.0395
   74phy    C23 1983   3.353   1.985   3.604  0.5688 -0.1627  0.4517
   74phy    C24 1984   3.353   1.934   3.746  0.4337  0.1627  0.5796
   74phy    C22 1985   3.216   2.036   3.549  0.4366  0.0173  0.0501
   74phy    C21 1986   3.135   1.936   3.473  0.0536 -0.1664 -0.1401
   74phy    C20 1987   3.006   2.003   3.413  0.3379  0.2050 -0.4784
   74phy    C18 1988   2.913   1.914   3.313  0.2424  0.1710  0.2432
   74phy    O01 1989   3.003   1.861   3.215 -0.2178  0.5517 -0.1190
   74phy    H01 1990   2.972   1.777   3.187 -1.2938  0.9217 -0.0850
   74phy    C19 1991   2.817   2.007   3.238  0.0994 -0.3440 -0.2175
   74phy    C13 1992   2.835   1.790   3.386 -0.0268  0.5869  0.3360
   74phy     H3 1993   2.909   1.733   3.447 -1.4048  0.1385  1.6383
   74phy    O33 1994   2.743   1.825   3.494  0.4970 -0.0969  0.2172
   74phy    H1B 1995   2.659   1.857   3.468 -0.0815 -1.1669  0.7034
   74phy    C12 1996   2.805   1.651   3.315 -0.1793  0.2462  0.1321
   74phy    O11 1997   2.900   1.632   3.213 -0.1601 -0.3394 -0.0926
   74phy    H1A 1998   2.867   1.579   3.143 -0.2737  0.1269 -0.3991
   75phy    C35 1999   4.274   1.942   1.197 -0.3344 -0.1196 -0.1571
   75phy    C33 2000   4.352   2.070   1.187 -0.0459  0.1952 -0.4716
   75phy    C34 2001   4.344   2.137   1.330 -0.5258 -0.1746  0.0256
   75phy    C32 2002   4.498   2.034   1.149 -0.3406 -0.1295  0.0572
   75phy    C31 2003   4.584   2.113   1.047 -0.3780  0.5826 -0.6029
   75phy    C30 2004   4.735   2.073   1.044  0.5744 -0.1957 -0.1354
   75phy    C28 2005   4.825   2.169   0.965  0.6615 -0.4504 -0.3554
   75phy    C29 2006   4.861   2.304   1.038 -0.0919  0.2780  0.1313
   75phy    C27 2007   4.952   2.087   0.938  0.1260  0.0301  0.5926
   75phy    C26 2008   5.012   2.091   0.793  0.7299 -0.2849  0.7452
   75phy    C25 2009   5.145   2.016   0.769  0.1435  0.7039  0.1899
   75phy    C23 2010   5.213   2.038   0.634 -0.3846  0.0867 -0.3476
   75phy    C24 2011   5.364   2.017   0.654  0.3566  0.1018  0.2636
   75phy    C22 2012   5.159   1.958   0.520 -0.1192 -0.0270 -0.0680
   75phy    C21 2013   5.141   2.013   0.382 -0.0743  0.3761  0.1694
   75phy    C20 2014   5.123   1.902   0.273  0.0711  0.0364  0.4815
   75phy    C18 2015   5.104   1.932   0.118  0.3733 -0.2034  0.3466
   75phy    O01 2016   4.971   1.987   0.104 -0.2060  0.0881 -0.5733
   75phy    H01 2017   4.959   2.055   0.168  0.0381 -0.7769  0.4170
   75phy    C19 2018   5.088   1.794   0.063 -0.3437 -0.3800  0.3935
   75phy    C13 2019   5.215   2.017   0.038  0.4014 -0.2000  0.2138
   75phy     H3 2020   5.216   2.116   0.089  0.3106  0.6900 -1.4395
   75phy    O33 2021   5.356   1.980   0.059  0.8268  0.0596 -0.0782
   75phy    H1B 2022   5.358   1.889   0.081  2.3023  0.5994  2.3531
   75phy    C12 2023   5.199   2.087  -0.101 -0.3710 -0.1046 -0.8897
   75phy    O11 2024   5.256   2.019  -0.207  0.2310  0.1433 -0.9133
   75phy    H1A 2025   5.318   2.074  -0.251  1.1988 -1.1957 -1.2705
   76phy    C35 2026   4.206   1.644   1.590 -0.2049 -0.0007 -0.0460
   76phy    C33 2027   4.099   1.683   1.491 -0.0771  0.2244  0.3448
   76phy    C34 2028   4.116   1.608   1.361  0.0863  0.0293 -0.2563
   76phy    C32 2029   3.952   1.663   1.547 -0.1982 -0.0268  0.0264
   76phy    C31 2030   3.855   1.781   1.529  0.6167 -0.2249 -0.2678
   76phy    C30 2031   3.711   1.736   1.550  0.2038  0.2103  0.7146
   76phy    C28 2032   3.600   1.846   1.574  0.0909 -0.2637 -0.4170
   76phy    C29 2033   3.562   1.914   1.449  0.4508 -0.0132  0.1013
   76phy    C27 2034   3.478   1.776   1.644  0.1411  0.5471  0.0439
   76phy    C26 2035   3.411   1.863   1.751 -0.0173  0.2184 -0.6538
   76phy    C25 2036   3.273   1.807   1.801 -0.7684 -0.3178  0.1011
   76phy    C23 2037   3.208   1.885   1.920  0.3127  0.3496  0.3723
   76phy    C24 2038   3.099   1.974   1.871  0.1518 -0.8410 -0.3912
   76phy    C22 2039   3.154   1.776   2.016 -0.2114  0.3744  0.5084
   76phy    C21 2040   3.155   1.815   2.163 -0.6304 -0.0720  0.0545
   76phy    C20 2041   3.096   1.706   2.251 -0.2939  0.0777  0.4378
   76phy    C18 2042   3.085   1.718   2.416 -0.3155 -0.1607  0.3332
   76phy    O01 2043   2.974   1.807   2.445  0.1020  0.3179  0.9605
   76phy    H01 2044   2.895   1.781   2.401  0.0597  0.0320  1.2016
   76phy    C19 2045   3.046   1.574   2.456  0.1986  0.0636  0.1020
   76phy    C13 2046   3.209   1.771   2.513  0.4753  0.2592 -0.5057
   76phy     H3 2047   3.300   1.710   2.490  0.4874  0.3198 -0.6180
   76phy    O33 2048   3.199   1.748   2.658  0.0851  0.5795  0.3753
   76phy    H1B 2049   3.283   1.739   2.700 -0.2575 -0.5453  0.8370
   76phy    C12 2050   3.258   1.917   2.491  0.1998 -0.2937  0.0257
   76phy    O11 2051   3.159   2.014   2.521  0.3778  0.2754 -0.2837
   76phy    H1A 2052   3.074   1.974   2.511  0.0723  0.3281  1.8458
   77phy    C35 2053   3.258   0.011   1.342 -0.2090  0.1599  0.0049
   77phy    C33 2054   3.308   0.120   1.248 -1.1251  0.1640  0.4868
   77phy    C34 2055   3.460   0.136   1.282 -0.3457  0.3232  0.2680
   77phy    C32 2056   3.283   0.085   1.101  0.0879 -1.0136 -0.3522
   77phy    C31 2057   3.274   0.198   1.002 -0.3514  0.3604 -0.5687
   77phy    C30 2058   3.235   0.155   0.861 -0.4419  0.2049 -0.4910
   77phy    C28 2059   3.240   0.265   0.751 -0.0744  0.0786 -0.3998
   77phy    C29 2060   3.335   0.226   0.641  0.4225 -0.2675  0.1155
   77phy    C27 2061   3.097   0.294   0.695  0.3252 -0.1158  0.2226
   77phy    C26 2062   3.072   0.420   0.621  0.2319 -0.6711 -0.0948
   77phy    C25 2063   2.946   0.406   0.531 -0.4378  0.3367 -0.2392
   77phy    C23 2064   2.896   0.530   0.452 -0.0483 -0.2873  0.0794
   77phy    C24 2065   2.958   0.532   0.309 -0.3955  0.3266 -0.0887
   77phy    C22 2066   2.745   0.539   0.432 -0.2521 -0.3402 -0.1727
   77phy    C21 2067   2.681   0.665   0.493 -0.4929  0.0554  0.0189
   77phy    C20 2068   2.533   0.684   0.448  0.0582  0.4738 -0.0909
   77phy    C18 2069   2.513   0.758   0.306  0.0195 -0.0696 -0.3226
   77phy    O01 2070   2.592   0.882   0.297 -0.1078 -0.0553 -0.3616
   77phy    H01 2071   2.663   0.881   0.358 -0.3533 -3.1977  0.0260
   77phy    C19 2072   2.364   0.808   0.304  0.3749 -0.1864 -0.3212
   77phy    C13 2073   2.546   0.670   0.170  0.0880 -0.2173 -0.0263
   77phy     H3 2074   2.632   0.611   0.210 -0.2272  0.5585  1.9280
   77phy    O33 2075   2.459   0.564   0.133 -0.1443  0.0330  0.3035
   77phy    H1B 2076   2.377   0.602   0.109  0.4524  1.3598  0.2593
   77phy    C12 2077   2.633   0.714   0.048 -0.2714  0.1057 -0.0763
   77phy    O11 2078   2.726   0.618   0.004  0.3762  0.5014  0.0093
   77phy    H1A 2079   2.787   0.666  -0.048  0.2193 -1.1597 -1.8251
   78phy    C35 2080   4.721   1.703   0.944 -0.3060  0.3529 -0.2408
   78phy    C33 2081   4.628   1.591   0.973  0.3601 -0.0387 -0.0643
   78phy    C34 2082   4.687   1.506   1.087 -0.1203  0.4663  0.1460
   78phy    C32 2083   4.487   1.636   1.006  0.1252 -0.1249  0.0218
   78phy    C31 2084   4.385   1.564   0.927  0.3574  0.2077  0.3830
   78phy    C30 2085   4.242   1.596   0.959 -0.7306  0.2183 -0.1376
   78phy    C28 2086   4.128   1.517   0.882 -0.1306  0.1626 -0.0213
   78phy    C29 2087   4.098   1.384   0.959 -0.3540 -0.2348  0.6584
   78phy    C27 2088   4.003   1.599   0.862  0.4060  0.4326  0.0414
   78phy    C26 2089   3.917   1.563   0.743  0.2906 -0.5435 -0.0731
   78phy    C25 2090   3.781   1.629   0.747 -0.4977  0.1161  0.7029
   78phy    C23 2091   3.694   1.608   0.622  0.4091  0.1262 -0.4871
   78phy    C24 2092   3.549   1.650   0.663  0.2878  0.0904 -0.5438
   78phy    C22 2093   3.725   1.695   0.495  0.2189 -0.0709 -0.1247
   78phy    C21 2094   3.765   1.611   0.372  0.3579 -0.3120 -0.0515
   78phy    C20 2095   3.757   1.705   0.247 -0.1875 -0.2409  0.7777
   78phy    C18 2096   3.788   1.650   0.103 -0.0134 -0.2441  0.5050
   78phy    O01 2097   3.913   1.581   0.091 -0.3108 -0.0313 -0.1450
   78phy    H01 2098   3.916   1.489   0.107  1.8337 -0.0558 -0.3350
   78phy    C19 2099   3.823   1.784   0.030 -0.1521  0.2325  0.2681
   78phy    C13 2100   3.665   1.569   0.028 -0.0643 -0.3652 -0.5003
   78phy     H3 2101   3.576   1.595   0.090 -0.2763 -2.2782  0.0402
   78phy    O33 2102   3.610   1.613  -0.094 -0.0811 -0.5797 -0.1816
   78phy    H1B 2103   3.591   1.704  -0.089 -1.3559 -0.8522  0.2601
   78phy    C12 2104   3.630   1.421   0.048  0.3149  0.1065 -0.4056
   78phy    O11 2105   3.678   1.331  -0.044 -0.3968  0.3931  0.4076
   78phy    H1A 2106   3.648   1.353  -0.130  0.8323 -0.2185 -0.2064
   79phy    C35 2107   3.547   0.576   1.189 -0.0311 -0.4964 -0.1901
   79phy    C33 2108   3.455   0.649   1.089  0.6410  0.3860 -0.1200
   79phy    C34 2109   3.319   0.573   1.077 -0.0467  0.4838 -0.3628
   79phy    C32 2110   3.447   0.800   1.120  0.0388  0.1843 -0.5358
   79phy    C31 2111   3.442   0.887   0.995  0.3790  0.0219 -0.0885
   79phy    C30 2112   3.489   1.029   1.026  0.0298 -0.1471 -0.5911
   79phy    C28 2113   3.457   1.139   0.924 -0.0504  0.7057 -0.5220
   79phy    C29 2114   3.420   1.265   1.000 -0.0447 -0.2234  0.4425
   79phy    C27 2115   3.579   1.152   0.830  0.4277 -0.3642 -0.2903
   79phy    C26 2116   3.553   1.169   0.683  0.2979 -0.0586  0.1753
   79phy    C25 2117   3.687   1.179   0.597  0.1351 -0.1530 -0.1182
   79phy    C23 2118   3.676   1.182   0.440  0.0718  0.2418 -0.1984
   79phy    C24 2119   3.810   1.239   0.390 -0.0144 -0.0584  0.1108
   79phy    C22 2120   3.653   1.040   0.377  0.5178  0.0167 -0.1753
   79phy    C21 2121   3.524   1.029   0.294  0.2203  0.0531 -0.1280
   79phy    C20 2122   3.530   0.894   0.218  0.3457 -0.7776 -0.3223
   79phy    C18 2123   3.409   0.841   0.137  0.7930  0.5336  0.2324
   79phy    O01 2124   3.293   0.847   0.223 -0.0053  0.2070  0.1206
   79phy    H01 2125   3.216   0.833   0.172 -0.9641  3.0503  0.6131
   79phy    C19 2126   3.448   0.693   0.101 -0.4923 -0.0681 -0.6882
   79phy    C13 2127   3.370   0.929   0.004 -0.0761 -0.0149  0.3731
   79phy     H3 2128   3.339   1.029   0.043  1.2407  0.0983  1.2039
   79phy    O33 2129   3.478   0.983  -0.083  0.1250 -0.2750  0.0815
   79phy    H1B 2130   3.559   0.988  -0.036  0.2023 -0.3902 -0.0374
   79phy    C12 2131   3.236   0.915  -0.077  0.3862 -0.1943 -0.1811
   79phy    O11 2132   3.129   0.852  -0.015 -0.0311 -0.0909 -0.0651
   79phy    H1A 2133   3.057   0.849  -0.074 -1.2958  1.4890  1.3024
   80phy    C35 2134   3.194   1.057   0.542  0.2103  0.2956 -0.3929
   80phy    C33 2135   3.168   0.933   0.628  0.0473  0.3744  0.0211
   80phy    C34 2136   3.012   0.915   0.633  0.2609  0.0410  0.4587
   80phy    C32 2137   3.237   0.805   0.581  0.2414 -0.2591 -0.5226
   80phy    C31 2138   3.380   0.790   0.628  0.5865 -0.2918  0.5084
   80phy    C30 2139   3.444   0.662   0.573  0.1502  0.2360  0.0136
   80phy    C28 2140   3.591   0.625   0.605  0.1791 -0.1168 -0.3459
   80phy    C29 2141   3.602   0.545   0.730 -0.5928 -0.6286  0.3836
   80phy    C27 2142   3.655   0.562   0.482 -0.3915 -0.0406  0.3236
   80phy    C26 2143   3.759   0.660   0.422  0.4368 -0.0119  0.3571
   80phy    C25 2144   3.817   0.606   0.285  0.0927 -0.5319 -0.1300
   80phy    C23 2145   3.940   0.683   0.230 -0.0790 -0.0576 -0.1355
   80phy    C24 2146   4.067   0.592   0.245  0.8848 -0.0065 -0.1736
   80phy    C22 2147   3.920   0.717   0.082 -0.0015  0.1107 -0.2851
   80phy    C21 2148   3.911   0.865   0.061 -0.4609 -0.3154 -0.2443
   80phy    C20 2149   3.882   0.900  -0.084  0.3064 -0.5821 -0.0449
   80phy    C18 2150   3.836   1.044  -0.120  0.5904 -0.2020  0.0426
   80phy    O01 2151   3.723   1.084  -0.042  0.4441  0.1091  0.0477
   80phy    H01 2152   3.712   1.177  -0.047 -1.6511 -0.0403  0.9885
   80phy    C19 2153   3.771   1.028  -0.261 -0.2287 -0.0917 -0.3985
   80phy    C13 2154   3.940   1.166  -0.109 -0.1674  0.0456  0.3437
   80phy     H3 2155   4.033   1.125  -0.155 -0.9311  0.4007 -1.6155
   80phy    O33 2156   3.919   1.278  -0.203  0.2377 -0.2003  0.3431
   80phy    H1B 2157   3.875   1.343  -0.152 -0.8505 -0.9417  0.3886
   80phy    C12 2158   4.016   1.211   0.024 -0.2912  0.0015  0.0557
   80phy    O11 2159   3.950   1.306   0.107 -0.3320 -0.0032 -0.2131
   80phy    H1A 2160   3.870   1.266   0.136 -0.0430 -0.3551  0.1129
   81phy    C35 2161   3.334   1.901   1.152  0.6231  0.3240 -0.6300
   81phy    C33 2162   3.325   1.757   1.113  0.7133  0.2535 -0.2219
   81phy    C34 2163   3.367   1.676   1.237 -0.2605  0.2000  0.4368
   81phy    C32 2164   3.192   1.714   1.049 -0.0998 -0.0568  0.2596
   81phy    C31 2165   3.213   1.641   0.912 -0.3410 -0.1372  0.0947
   81phy    C30 2166   3.088   1.572   0.848 -0.0782 -0.3205  0.1534
   81phy    C28 2167   3.111   1.475   0.728 -0.1400 -0.1783  0.1200
   81phy    C29 2168   3.007   1.363   0.744 -0.1061 -0.2119  0.6058
   81phy    C27 2169   3.104   1.553   0.591  0.1504  0.3644 -0.2649
   81phy    C26 2170   3.200   1.505   0.489  0.0195  0.4105 -0.1549
   81phy    C25 2171   3.171   1.550   0.343  0.0750  0.3598 -0.0889
   81phy    C23 2172   3.253   1.483   0.229 -0.6663 -0.4096  0.2852
   81phy    C24 2173   3.203   1.346   0.194  0.1405  0.1187  0.0297
   81phy    C22 2174   3.239   1.559   0.095 -0.3974 -0.4348 -0.1384
   81phy    C21 2175   3.290   1.706   0.090 -0.2823  0.1097 -0.6153
   81phy    C20 2176   3.274   1.763  -0.055  0.3377 -0.3339 -0.1242
   81phy    C18 2177   3.294   1.920  -0.078  0.0657 -0.1085  0.4352
   81phy    O01 2178   3.186   1.988  -0.012 -0.0648  0.0678 -0.4458
   81phy    H01 2179   3.126   1.928   0.028  0.6062  0.7207  1.7140
   81phy    C19 2180   3.257   1.935  -0.228 -0.1209 -0.0407 -0.6014
   81phy    C13 2181   3.439   1.978  -0.050 -0.5535  0.4607  0.1234
   81phy     H3 2182   3.452   1.950   0.058 -1.5600 -0.4432  0.0275
   81phy    O33 2183   3.542   1.898  -0.106 -0.3821 -0.0371 -0.1200
   81phy    H1B 2184   3.560   1.917  -0.196 -0.3793  0.5775  0.0046
   81phy    C12 2185   3.478   2.127  -0.027  0.2069  0.0309 -0.3992
   81phy    O11 2186   3.470   2.200  -0.138 -0.0233  0.2232 -0.2150
   81phy    H1A 2187   3.410   2.272  -0.131  0.0011  0.4132 -1.6684
   82phy    C35 2188   2.433   1.941   0.459  0.0323  0.0242  0.1144
   82phy    C33 2189   2.413   1.845   0.582 -0.3715 -0.3859  0.1975
   82phy    C34 2190   2.273   1.872   0.640  0.3610  0.1435  0.0131
   82phy    C32 2191   2.423   1.704   0.523  0.4315 -0.1104 -0.0569
   82phy    C31 2192   2.543   1.623   0.565 -0.3201 -0.0115  0.3474
   82phy    C30 2193   2.544   1.488   0.494 -0.3136 -0.0157  0.2836
   82phy    C28 2194   2.655   1.388   0.538 -0.0875 -0.7058 -0.1602
   82phy    C29 2195   2.634   1.298   0.659 -0.8828 -0.3959 -0.5033
   82phy    C27 2196   2.668   1.290   0.416  0.2864  0.2385  0.6746
   82phy    C26 2197   2.813   1.247   0.380  0.5410 -0.1493 -0.5883
   82phy    C25 2198   2.795   1.127   0.288 -0.6020  0.2024  0.5458
   82phy    C23 2199   2.918   1.065   0.219 -0.6406 -0.5541 -0.6908
   82phy    C24 2200   2.927   0.924   0.266 -0.0019 -0.0072  0.3760
   82phy    C22 2201   2.906   1.076   0.067  0.5406 -0.1501 -0.0103
   82phy    C21 2202   2.946   1.204   0.002  0.3124  0.0723 -0.2012
   82phy    C20 2203   2.917   1.204  -0.150 -0.0275 -0.2833  0.3962
   82phy    C18 2204   2.971   1.322  -0.236  0.2325  0.4771  0.4358
   82phy    O01 2205   2.954   1.442  -0.165  0.3337  0.0631  0.0491
   82phy    H01 2206   2.996   1.513  -0.209 -0.7142 -0.2602 -1.5414
   82phy    C19 2207   2.883   1.336  -0.363  0.1578 -0.0803  0.1524
   82phy    C13 2208   3.129   1.307  -0.266 -0.2082 -0.1914  0.3812
   82phy     H3 2209   3.180   1.307  -0.166  2.5367  1.2465 -0.9211
   82phy    O33 2210   3.178   1.177  -0.308 -0.0776 -0.0585  0.0655
   82phy    H1B 2211   3.108   1.134  -0.352  0.4239 -1.2402  0.3803
   82phy    C12 2212   3.222   1.421  -0.302 -0.1685  0.2177  0.1685
   82phy    O11 2213   3.248   1.421  -0.442  0.0120 -0.1927  0.4500
   82phy    H1A 2214   3.264   1.337  -0.480  2.8263  0.3839  0.1237
   83phy    C35 2215   3.858   1.242   1.282 -0.5291  0.9756 -0.2285
   83phy    C33 2216   3.745   1.338   1.300 -0.2509 -0.4779 -0.4341
   83phy    C34 2217   3.756   1.444   1.194  0.3292  0.0124  0.1608
   83phy    C32 2218   3.610   1.268   1.319  0.5141 -0.2802  0.1585
   83phy    C31 2219   3.526   1.343   1.421  0.1599 -0.0549  0.0391
   83phy    C30 2220   3.374   1.298   1.421  0.5533  0.1585  0.6320
   83phy    C28 2221   3.280   1.371   1.514 -0.1876  0.4512  0.2460
   83phy    C29 2222   3.157   1.430   1.443  0.2781  0.2601 -0.0808
   83phy    C27 2223   3.250   1.278   1.636 -0.1171  0.3654  0.2998
   83phy    C26 2224   3.220   1.345   1.766 -0.7534 -0.2991  0.5534
   83phy    C25 2225   3.228   1.232   1.868  0.2573  0.5329  0.3393
   83phy    C23 2226   3.192   1.255   2.017 -0.0432 -0.2855  0.2068
   83phy    C24 2227   3.044   1.236   2.045  0.0812 -0.0985  0.5982
   83phy    C22 2228   3.284   1.166   2.103  0.1627 -0.2349  0.3285
   83phy    C21 2229   3.333   1.233   2.228  0.0143  0.7358  0.2079
   83phy    C20 2230   3.438   1.146   2.295 -0.4913 -0.5345  0.1159
   83phy    C18 2231   3.502   1.188   2.435  0.3385  0.1970 -0.3761
   83phy    O01 2232   3.395   1.205   2.527 -0.0478  0.3145  0.1842
   83phy    H01 2233   3.437   1.204   2.611  1.3531 -1.7102 -0.4767
   83phy    C19 2234   3.564   1.053   2.469 -0.1563  0.0366 -0.1853
   83phy    C13 2235   3.605   1.310   2.445  0.3481 -0.4782  0.6888
   83phy     H3 2236   3.681   1.293   2.365 -0.1066 -1.5774  0.4742
   83phy    O33 2237   3.687   1.307   2.562 -0.4392 -0.4895  0.7173
   83phy    H1B 2238   3.759   1.249   2.548  0.1002 -0.1107  1.7861
   83phy    C12 2239   3.550   1.458   2.430 -0.1423 -0.1236  0.0256
   83phy    O11 2240   3.481   1.523   2.532 -0.2672 -0.3721 -0.2817
   83phy    H1A 2241   3.415   1.465   2.566 -0.0340 -0.4116  0.1149
   84phy    C35 2242   4.293   2.548   2.714 -0.7438 -0.1403 -0.0332
   84phy    C33 2243   4.362   2.640   2.811  0.6127 -0.1988  0.0854
   84phy    C34 2244   4.371   2.778   2.744 -0.1234 -0.2192  0.2051
   84phy    C32 2245   4.299   2.648   2.952  0.1965 -0.2271 -0.5629
   84phy    C31 2246   4.367   2.567   3.063 -0.0446  0.2341 -0.2343
   84phy    C30 2247   4.320   2.603   3.207 -0.0780  0.3292 -0.1020
   84phy    C28 2248   4.420   2.554   3.316  0.2695  0.3981 -0.0379
   84phy    C29 2249   4.408   2.648   3.438 -0.5237  0.1945  0.3539
   84phy    C27 2250   4.388   2.412   3.374 -0.7093 -0.3248 -0.1891
   84phy    C26 2251   4.459   2.291   3.304 -0.1355 -0.1522  0.7785
   84phy    C25 2252   4.405   2.164   3.359 -0.4829  0.0052 -0.3975
   84phy    C23 2253   4.452   2.034   3.297 -0.0630 -0.2082  0.0985
   84phy    C24 2254   4.567   1.973   3.372  0.2849  0.3814 -0.0219
   84phy    C22 2255   4.336   1.934   3.268 -0.4459  0.0632  0.3431
   84phy    C21 2256   4.354   1.859   3.135 -0.2434  0.1362 -0.2094
   84phy    C20 2257   4.243   1.762   3.089  0.0435  0.4510  0.1194
   84phy    C18 2258   4.252   1.692   2.949 -0.0563  0.0903 -0.5685
   84phy    O01 2259   4.251   1.803   2.855 -0.1101  0.1093  0.4176
   84phy    H01 2260   4.336   1.843   2.863  0.6538 -1.4138  0.3794
   84phy    C19 2261   4.117   1.620   2.939  0.4307  0.3432 -0.0449
   84phy    C13 2262   4.383   1.600   2.930 -0.0096  0.5113 -0.0017
   84phy     H3 2263   4.466   1.674   2.914  0.3503  0.0571 -0.2624
   84phy    O33 2264   4.436   1.544   3.054  0.1813 -0.0145 -0.1852
   84phy    H1B 2265   4.382   1.570   3.126  0.2763 -0.7211  0.1503
   84phy    C12 2266   4.430   1.525   2.797 -0.1335 -0.2785  0.3397
   84phy    O11 2267   4.405   1.596   2.675  0.0302  0.1934  0.2770
   84phy    H1A 2268   4.334   1.556   2.630 -0.0968  1.4925 -0.7259
   85phy    C35 2269   1.549   1.041   1.268  0.1583  0.5514 -0.1664
   85phy    C33 2270   1.400   1.018   1.245  0.2477 -0.1699  0.4568
   85phy    C34 2271   1.379   0.961   1.106 -0.2801  0.2499  0.5159
   85phy    C32 2272   1.347   0.943   1.366 -0.0490 -0.0855  0.4259
   85phy    C31 2273   1.206   0.978   1.404 -0.3222  0.8979  0.1584
   85phy    C30 2274   1.162   0.911   1.534 -0.4533  0.1679  0.1538
   85phy    C28 2275   1.028   0.956   1.590 -0.1733  0.0009 -0.0781
   85phy    C29 2276   0.912   0.901   1.512  0.3364  0.0632 -0.4137
   85phy    C27 2277   1.011   0.894   1.730  0.5540 -0.3019 -0.3628
   85phy    C26 2278   0.979   0.970   1.860 -0.2235  0.5495 -0.0079
   85phy    C25 2279   0.978   0.867   1.972  0.0253 -0.3418  0.1706
   85phy    C23 2280   0.917   0.930   2.098  0.4569 -0.3415 -0.3264
   85phy    C24 2281   0.775   0.875   2.104 -0.3669 -0.2536 -0.4877
   85phy    C22 2282   0.987   0.860   2.220  0.0516 -0.1531  0.1151
   85phy    C21 2283   1.081   0.954   2.296 -0.1172 -0.2305  0.2039
   85phy    C20 2284   1.176   0.865   2.380 -0.0576  0.1038 -0.4675
   85phy    C18 2285   1.290   0.936   2.464  0.2516 -0.0571  0.0878
   85phy    O01 2286   1.233   1.027   2.564 -0.2287  0.6976  0.2772
   85phy    H01 2287   1.165   0.981   2.610 -1.1372  0.7437 -0.9775
   85phy    C19 2288   1.344   0.826   2.549 -0.0821 -0.2754 -0.2880
   85phy    C13 2289   1.401   1.006   2.365 -0.3401  0.1463 -0.5812
   85phy     H3 2290   1.350   1.041   2.271 -1.1298 -1.1260 -0.6496
   85phy    O33 2291   1.497   0.913   2.313 -0.2352 -0.1180  0.2140
   85phy    H1B 2292   1.452   0.840   2.275 -1.4799  0.5397  0.3510
   85phy    C12 2293   1.475   1.138   2.423  0.1300 -0.4039  0.0326
   85phy    O11 2294   1.393   1.240   2.471  0.4523  0.4782 -0.2758
   85phy    H1A 2295   1.312   1.200   2.499 -0.4239  0.7038 -2.2871
   86phy    C35 2296   4.010   2.756   2.166  0.5534  0.4379 -0.1897
   86phy    C33 2297   3.881   2.737   2.086 -0.0794  0.2853 -0.5304
   86phy    C34 2298   3.853   2.858   2.001  0.0276 -0.1797 -0.2764
   86phy    C32 2299   3.882   2.594   2.027  0.2661  0.0401  0.1374
   86phy    C31 2300   3.750   2.527   1.987 -0.2245 -0.2300  0.0276
   86phy    C30 2301   3.773   2.382   1.941 -0.8319 -0.3401  0.1554
   86phy    C28 2302   3.641   2.305   1.935  0.1304 -0.0673 -0.0111
   86phy    C29 2303   3.556   2.342   1.811 -0.1990 -0.1593 -0.9244
   86phy    C27 2304   3.679   2.153   1.928 -0.6130 -0.4437 -0.6109
   86phy    C26 2305   3.633   2.075   2.053  0.2747 -0.0022 -0.0711
   86phy    C25 2306   3.673   1.929   2.042 -0.4247 -0.5428 -0.0138
   86phy    C23 2307   3.616   1.835   2.156 -0.1446  0.1117  0.0645
   86phy    C24 2308   3.630   1.688   2.117  0.2999  0.0438  0.0569
   86phy    C22 2309   3.696   1.853   2.288 -0.4762  0.3343 -0.3779
   86phy    C21 2310   3.631   1.922   2.411  0.2534  0.1995  0.3373
   86phy    C20 2311   3.704   1.895   2.543 -0.1399 -0.1950  0.5939
   86phy    C18 2312   3.682   1.968   2.681  0.0132 -0.0698 -0.2421
   86phy    O01 2313   3.552   1.919   2.735 -0.1805 -0.0129 -0.1747
   86phy    H01 2314   3.543   1.826   2.727  3.3346 -0.6628  1.5476
   86phy    C19 2315   3.795   1.903   2.762  0.2117  0.7401  0.1185
   86phy    C13 2316   3.683   2.129   2.683  0.2287 -0.1353  0.4325
   86phy     H3 2317   3.767   2.166   2.619  0.5416 -1.6954 -0.0871
   86phy    O33 2318   3.714   2.183   2.815  0.2314 -0.1761  0.1002
   86phy    H1B 2319   3.638   2.188   2.870 -0.1494 -0.3621 -0.3967
   86phy    C12 2320   3.557   2.211   2.626  0.4463 -0.0178  0.3233
   86phy    O11 2321   3.437   2.173   2.681 -0.4945  0.3757  0.2184
   86phy    H1A 2322   3.458   2.088   2.716 -1.3754  0.8265  1.9197
   87phy    C35 2323   3.899   3.868   1.277 -0.0888  0.3598  0.5525
   87phy    C33 2324   3.868   3.765   1.166 -0.0922 -0.2222 -0.5795
   87phy    C34 2325   3.993   3.717   1.092  0.8189 -0.0297  0.1026
   87phy    C32 2326   3.797   3.651   1.245 -0.1337 -0.1442  0.0822
   87phy    C31 2327   3.714   3.554   1.154 -0.2584  0.1324 -0.4320
   87phy    C30 2328   3.639   3.446   1.233  0.0124  0.8131 -0.4118
   87phy    C28 2329   3.567   3.330   1.160 -0.0879 -0.3264 -0.1365
   87phy    C29 2330   3.639   3.203   1.187 -0.0786 -0.0766  0.2143
   87phy    C27 2331   3.415   3.326   1.181  0.2546  0.0492  0.5286
   87phy    C26 2332   3.331   3.274   1.063 -0.1360  0.0922  0.6584
   87phy    C25 2333   3.184   3.310   1.074 -0.0154 -0.0748  0.4041
   87phy    C23 2334   3.093   3.305   0.949 -0.3702  0.3928 -0.1289
   87phy    C24 2335   2.984   3.210   0.999  0.1496  0.1039  0.0130
   87phy    C22 2336   3.039   3.442   0.916  0.2715  0.0985  0.4207
   87phy    C21 2337   3.089   3.507   0.789 -0.0731  0.3564 -0.3006
   87phy    C20 2338   3.018   3.640   0.762 -0.2684  0.1748 -0.4101
   87phy    C18 2339   3.033   3.725   0.634 -0.3464 -0.1433  0.3445
   87phy    O01 2340   3.169   3.778   0.632  0.4183 -0.4665 -0.4435
   87phy    H01 2341   3.238   3.717   0.652  1.2947 -0.0702 -2.0370
   87phy    C19 2342   2.937   3.848   0.662  0.2713  0.2508  0.5197
   87phy    C13 2343   3.007   3.648   0.497  0.0346  0.6139 -0.0633
   87phy     H3 2344   3.094   3.578   0.489 -0.0326  0.5923 -0.6410
   87phy    O33 2345   2.908   3.545   0.504  0.5475 -0.0599  0.1089
   87phy    H1B 2346   2.822   3.569   0.477  0.6205 -0.1795 -0.2351
   87phy    C12 2347   3.043   3.705   0.356 -0.4413  0.4053  0.0776
   87phy    O11 2348   2.943   3.786   0.304  0.5210 -0.3688  0.0888
   87phy    H1A 2349   2.876   3.732   0.267 -0.6986  0.2684  1.2367
   88phy    C35 2350   2.424   2.722   1.804  0.3527 -0.1197  0.2188
   88phy    C33 2351   2.467   2.629   1.690  0.4194  0.2096  0.2903
   88phy    C34 2352   2.398   2.662   1.564  0.1184 -0.1090  0.1792
   88phy    C32 2353   2.617   2.635   1.666 -0.0456  0.1423  0.0509
   88phy    C31 2354   2.684   2.505   1.712  0.4087  0.2681 -0.0097
   88phy    C30 2355   2.838   2.515   1.726 -0.4066 -0.3112 -0.1804
   88phy    C28 2356   2.907   2.398   1.804 -0.3625 -0.1750 -0.4942
   88phy    C29 2357   2.925   2.281   1.700 -0.0485 -0.1614  0.0983
   88phy    C27 2358   3.045   2.448   1.857  0.1565 -0.0208 -0.8992
   88phy    C26 2359   3.068   2.403   2.001 -0.0475 -0.6991 -0.2847
   88phy    C25 2360   3.193   2.466   2.074  0.1616 -0.0219  0.2577
   88phy    C23 2361   3.214   2.399   2.210 -0.5649  0.0589 -0.1819
   88phy    C24 2362   3.330   2.303   2.212 -0.1766  0.3541  0.0587
   88phy    C22 2363   3.242   2.512   2.314 -0.6769 -0.3135 -0.1623
   88phy    C21 2364   3.169   2.498   2.447 -0.1128 -0.0242 -0.0559
   88phy    C20 2365   3.184   2.614   2.542 -0.1955  0.2892 -0.6905
   88phy    C18 2366   3.105   2.612   2.684 -0.4682  0.0311  0.1214
   88phy    O01 2367   3.150   2.490   2.755 -0.4748 -0.3154  0.4044
   88phy    H01 2368   3.130   2.415   2.702  0.4516 -0.6610  0.5316
   88phy    C19 2369   3.175   2.723   2.761 -0.3597 -0.5425  0.9048
   88phy    C13 2370   2.941   2.637   2.677 -0.4421  0.0970  0.1921
   88phy     H3 2371   2.923   2.719   2.604  0.0150 -0.5389 -0.6489
   88phy    O33 2372   2.884   2.694   2.799  0.1054 -0.0941  0.6107
   88phy    H1B 2373   2.905   2.637   2.871  2.7547  0.3726  0.3320
   88phy    C12 2374   2.850   2.517   2.635  0.2502  0.3232 -0.1494
   88phy    O11 2375   2.818   2.428   2.743 -0.2620  0.0826 -0.0749
   88phy    H1A 2376   2.747   2.466   2.791 -0.1528  0.7993 -0.4594
   89phy    C35 2377   2.027   3.057   1.512 -0.6232  0.2623  0.0483
   89phy    C33 2378   2.158   3.034   1.592 -0.2970 -0.0598 -0.0475
   89phy    C34 2379   2.130   2.912   1.680  0.0778 -0.3226  0.5480
   89phy    C32 2380   2.279   3.028   1.498 -0.1322 -0.1731 -0.3540
   89phy    C31 2381   2.354   3.150   1.466 -0.1924 -0.2785 -0.1515
   89phy    C30 2382   2.475   3.113   1.385 -0.9975  0.3087  0.2907
   89phy    C28 2383   2.545   3.227   1.309 -0.4479 -0.0612  0.1146
   89phy    C29 2384   2.675   3.261   1.373 -0.3838  0.0438 -0.1929
   89phy    C27 2385   2.579   3.190   1.163  0.4246 -0.0320  0.3736
   89phy    C26 2386   2.461   3.219   1.067  0.0406 -0.0344  0.0300
   89phy    C25 2387   2.481   3.143   0.933 -0.6028  0.1759 -0.6312
   89phy    C23 2388   2.361   3.119   0.841 -0.4404 -0.2377  0.7015
   89phy    C24 2389   2.315   3.249   0.762  0.1960  0.0216  0.0138
   89phy    C22 2390   2.401   2.995   0.748  0.0716  0.2023 -0.1560
   89phy    C21 2391   2.275   2.908   0.714 -0.1587  0.1475 -0.5162
   89phy    C20 2392   2.298   2.811   0.596 -0.4784  0.2677 -0.2335
   89phy    C18 2393   2.185   2.713   0.552 -0.1583  0.5511  0.4754
   89phy    O01 2394   2.138   2.638   0.660  0.5851  0.6386 -0.7272
   89phy    H01 2395   2.193   2.655   0.734  1.5171  0.5113 -1.3618
   89phy    C19 2396   2.252   2.607   0.465  0.0189 -0.1910  0.0521
   89phy    C13 2397   2.062   2.786   0.483  0.2761 -0.8384 -0.1740
   89phy     H3 2398   2.013   2.839   0.569 -1.5857 -1.1849 -0.9757
   89phy    O33 2399   2.096   2.898   0.410  0.0881  0.3921 -0.3358
   89phy    H1B 2400   2.185   2.889   0.383  0.7844 -0.0867  1.8927
   89phy    C12 2401   1.926   2.722   0.453 -0.1696  0.5034  0.6567
   89phy    O11 2402   1.907   2.594   0.505  0.6961 -0.0615  0.4011
   89phy    H1A 2403   1.976   2.586   0.568 -0.2865  0.6956  1.6212
   90phy    C35 2404   3.790   2.796   1.385 -0.1563  0.4758  0.1279
   90phy    C33 2405   3.823   2.854   1.525 -0.4049  0.6400  0.9420
   90phy    C34 2406   3.972   2.850   1.544 -0.1076  0.2673 -0.1648
   90phy    C32 2407   3.750   2.986   1.552  0.0531 -0.7635  0.0396
   90phy    C31 2408   3.726   3.027   1.698  0.3962 -0.2907  0.2624
   90phy    C30 2409   3.635   3.153   1.705  0.3342  0.2501  0.1215
   90phy    C28 2410   3.627   3.216   1.847  0.4514  0.0193 -0.1578
   90phy    C29 2411   3.751   3.306   1.880  0.1232  0.0560  0.4224
   90phy    C27 2412   3.505   3.308   1.834 -0.6728  0.0625  0.1684
   90phy    C26 2413   3.432   3.340   1.971 -0.1687 -0.1314  0.3265
   90phy    C25 2414   3.311   3.437   1.959  0.0724 -0.2820  0.4447
   90phy    C23 2415   3.231   3.468   2.088 -0.5652  0.3213  0.0639
   90phy    C24 2416   3.198   3.616   2.094  0.3668 -0.3427  0.1455
   90phy    C22 2417   3.105   3.383   2.097 -0.0806  0.5162  0.8697
   90phy    C21 2418   3.066   3.329   2.231 -0.0518 -0.6568  0.4444
   90phy    C20 2419   2.928   3.258   2.223  0.3672 -1.0844  0.0438
   90phy    C18 2420   2.866   3.190   2.352  0.0748 -0.3287 -0.2571
   90phy    O01 2421   2.847   3.285   2.458  0.3094 -0.1197 -0.1325
   90phy    H01 2422   2.837   3.370   2.419  0.9009 -0.2937 -0.6939
   90phy    C19 2423   2.723   3.178   2.301  0.6385 -0.3198  0.3943
   90phy    C13 2424   2.922   3.045   2.406  0.1459 -0.1848 -0.1706
   90phy     H3 2425   2.937   2.976   2.320  1.3380 -2.2043  1.5571
   90phy    O33 2426   2.829   2.974   2.487 -0.2583 -0.3395 -0.1252
   90phy    H1B 2427   2.788   3.039   2.540  1.0385  0.8029 -0.4773
   90phy    C12 2428   3.064   3.039   2.471 -0.2319  0.1802 -0.2732
   90phy    O11 2429   3.071   3.071   2.604  0.5207 -0.0007 -0.4923
   90phy    H1A 2430   3.004   3.017   2.641  0.1506  1.2701  0.8042
   91phy    C35 2431   3.677   2.322   1.166 -0.5134 -0.0188  1.0651
   91phy    C33 2432   3.753   2.391   1.275 -0.6934 -0.1906 -0.3837
   91phy    C34 2433   3.691   2.337   1.403 -0.3496 -0.3377  0.0830
   91phy    C32 2434   3.908   2.381   1.256 -0.1922 -0.0491 -0.9761
   91phy    C31 2435   3.973   2.520   1.236 -0.2632  0.3993  0.0635
   91phy    C30 2436   4.123   2.503   1.201 -0.2204  0.2956  0.4425
   91phy    C28 2437   4.205   2.631   1.184  0.0023  0.7113  0.3060
   91phy    C29 2438   4.259   2.668   1.327 -0.1835 -0.2195  0.3424
   91phy    C27 2439   4.331   2.600   1.101  0.3430  0.0356  0.2099
   91phy    C26 2440   4.362   2.714   1.000 -0.2359  0.1176 -0.1076
   91phy    C25 2441   4.497   2.697   0.925 -0.2868  0.2981  0.0197
   91phy    C23 2442   4.569   2.819   0.866 -0.1103 -0.5957  0.2115
   91phy    C24 2443   4.721   2.800   0.871 -0.1057  0.1061  0.2522
   91phy    C22 2444   4.529   2.859   0.725 -0.2543 -0.3023 -0.3009
   91phy    C21 2445   4.523   3.011   0.693 -0.1652  0.0970 -0.1846
   91phy    C20 2446   4.491   3.036   0.546 -0.9333  0.1847 -0.0091
   91phy    C18 2447   4.473   3.171   0.470  0.4251  0.2884 -0.4228
   91phy    O01 2448   4.356   3.234   0.522  0.1010 -0.3351 -0.2558
   91phy    H01 2449   4.282   3.181   0.499  1.0680 -1.4476 -0.9054
   91phy    C19 2450   4.440   3.121   0.329  0.1675 -0.0045 -0.6517
   91phy    C13 2451   4.599   3.268   0.480  0.1623  0.1953  0.1174
   91phy     H3 2452   4.602   3.296   0.588 -1.0551 -0.4311  0.3250
   91phy    O33 2453   4.730   3.213   0.471  0.1569  0.6216 -0.1249
   91phy    H1B 2454   4.730   3.130   0.514 -0.5798  0.5350 -0.2651
   91phy    C12 2455   4.601   3.418   0.437  0.2671 -0.2562 -0.0865
   91phy    O11 2456   4.632   3.439   0.303  0.1021  0.5763  0.5349
   91phy    H1A 2457   4.564   3.408   0.246  0.1248  1.2710  0.1251
   92phy    C35 2458   1.925   1.808   2.170  0.0093 -0.2133 -0.3757
   92phy    C33 2459   2.074   1.786   2.202 -0.1901 -0.2494  0.4727
   92phy    C34 2460   2.099   1.640   2.250 -0.2207  0.2191  0.3373
   92phy    C32 2461   2.156   1.827   2.076 -0.7517 -0.5452  0.5638
   92phy    C31 2462   2.307   1.854   2.098 -0.6982 -0.0777  0.3803
   92phy    C30 2463   2.366   1.897   1.967  0.0755  0.3350  0.3863
   92phy    C28 2464   2.522   1.908   1.965 -0.7375  0.2219  0.0868
   92phy    C29 2465   2.548   1.897   1.811 -0.1513  0.0773  0.4913
   92phy    C27 2466   2.587   2.041   2.011 -0.4567 -0.0480 -0.1942
   92phy    C26 2467   2.667   2.019   2.139 -0.2342 -0.2369  0.1308
   92phy    C25 2468   2.734   2.152   2.186  0.2833  0.3389 -0.2242
   92phy    C23 2469   2.809   2.164   2.323  1.0417  0.3474  0.5585
   92phy    C24 2470   2.892   2.292   2.332 -0.3261  0.2031 -0.2459
   92phy    C22 2471   2.712   2.154   2.448  0.1473 -0.0259  0.1891
   92phy    C21 2472   2.776   2.090   2.571 -0.0068 -0.2586  0.0191
   92phy    C20 2473   2.670   2.035   2.669  0.0361 -0.2376  0.4294
   92phy    C18 2474   2.731   1.959   2.794 -0.4064  0.2283 -0.2740
   92phy    O01 2475   2.804   2.054   2.876 -0.2920  0.6049  0.2918
   92phy    H01 2476   2.870   2.101   2.830 -0.4331  0.7368  0.2233
   92phy    C19 2477   2.601   1.928   2.874  0.2366 -0.0072 -0.2682
   92phy    C13 2478   2.830   1.832   2.758  0.3603  0.0682  0.2502
   92phy     H3 2479   2.913   1.863   2.689  0.5270 -0.6532  0.1142
   92phy    O33 2480   2.768   1.727   2.678 -0.6654  0.5617  0.0091
   92phy    H1B 2481   2.706   1.687   2.736 -0.6948 -0.6443 -0.8107
   92phy    C12 2482   2.914   1.768   2.880  0.1164  0.0232  0.2592
   92phy    O11 2483   3.007   1.667   2.852  0.2236 -0.1299  0.3926
   92phy    H1A 2484   3.067   1.694   2.785 -1.4986 -0.0063 -1.1822
   93phy    C35 2485   2.401   2.211   1.595 -0.2406 -0.2075 -0.3273
   93phy    C33 2486   2.433   2.106   1.488 -0.3804 -0.1077 -0.3412
   93phy    C34 2487   2.364   2.142   1.361 -0.5833 -0.4657  0.3277
   93phy    C32 2488   2.585   2.093   1.467 -0.0124  0.2111  0.0937
   93phy    C31 2489   2.635   1.952   1.442 -0.5868  0.3573  0.2917
   93phy    C30 2490   2.785   1.947   1.432 -0.6641  0.1872 -0.4541
   93phy    C28 2491   2.855   1.814   1.423 -0.5722 -0.2216  0.5035
   93phy    C29 2492   2.971   1.840   1.329  0.0105  0.1693  0.2578
   93phy    C27 2493   2.910   1.744   1.552 -0.4702 -0.1691  0.3949
   93phy    C26 2494   2.811   1.655   1.623 -0.0757 -0.1607 -0.2326
   93phy    C25 2495   2.852   1.584   1.749  0.4746  0.4032 -0.3016
   93phy    C23 2496   2.743   1.510   1.828  0.0971  0.6388 -0.1235
   93phy    C24 2497   2.731   1.366   1.774  0.1677 -0.2846 -0.3684
   93phy    C22 2498   2.786   1.490   1.976  0.0895 -0.4131 -0.0826
   93phy    C21 2499   2.663   1.506   2.069 -0.3959  0.1013  0.4655
   93phy    C20 2500   2.698   1.481   2.215  0.1311 -0.1114 -0.1461
   93phy    C18 2501   2.601   1.524   2.341 -0.1733 -0.4638 -0.0924
   93phy    O01 2502   2.467   1.496   2.298  0.1324  0.1325 -0.0101
   93phy    H01 2503   2.459   1.406   2.273 -0.4341  0.2909 -0.4072
   93phy    C19 2504   2.647   1.429   2.452  0.1884 -0.2433  0.1422
   93phy    C13 2505   2.619   1.684   2.367 -0.0242  0.3162 -0.2749
   93phy     H3 2506   2.611   1.741   2.270  0.5516  1.8906  0.5645
   93phy    O33 2507   2.751   1.725   2.406 -0.4587 -0.0617 -0.3307
   93phy    H1B 2508   2.769   1.718   2.498  0.1770 -0.9982 -0.5046
   93phy    C12 2509   2.505   1.752   2.454  0.0082 -0.0153  0.1423
   93phy    O11 2510   2.373   1.697   2.438  0.0356  0.2990  0.2152
   93phy    H1A 2511   2.378   1.636   2.367 -0.0294 -0.2968  0.7094
   94phy    C35 2512   3.691   1.918   1.027 -0.1317  0.7169  0.1247
   94phy    C33 2513   3.836   1.953   1.068  0.2712  0.1700  0.1554
   94phy    C34 2514   3.889   1.846   1.162  0.4896  0.2084 -0.5885
   94phy    C32 2515   3.929   1.979   0.953 -0.0837  0.0738 -0.2293
   94phy    C31 2516   3.966   2.128   0.945  0.2987 -0.3419  0.3567
   94phy    C30 2517   4.022   2.171   0.810 -0.2727 -0.1382  0.1405
   94phy    C28 2518   4.074   2.316   0.805 -0.0396  0.2881 -0.2890
   94phy    C29 2519   4.211   2.332   0.860 -0.3382  0.2585 -0.4305
   94phy    C27 2520   4.077   2.364   0.660 -0.1524 -0.0147 -0.0674
   94phy    C26 2521   3.992   2.478   0.616  0.1473  0.0674 -0.2811
   94phy    C25 2522   4.011   2.505   0.465 -0.2437 -0.5446 -0.4845
   94phy    C23 2523   3.949   2.634   0.408  0.2294 -0.1217 -0.6293
   94phy    C24 2524   4.034   2.761   0.423  0.0082 -0.1088 -0.1039
   94phy    C22 2525   3.924   2.600   0.260 -0.5201  0.0559  0.6635
   94phy    C21 2526   3.787   2.633   0.209  0.1389  0.1895 -0.2826
   94phy    C20 2527   3.767   2.585   0.060  0.0654  0.3273 -0.0855
   94phy    C18 2528   3.616   2.575   0.003 -0.2321  0.0171 -0.1442
   94phy    O01 2529   3.536   2.493   0.088  0.0962  0.1330 -0.3501
   94phy    H01 2530   3.591   2.433   0.134 -0.5411 -1.0863 -1.1283
   94phy    C19 2531   3.639   2.498  -0.132  0.0680 -0.3481  0.2910
   94phy    C13 2532   3.546   2.716  -0.013 -0.5585 -0.0033 -0.8837
   94phy     H3 2533   3.529   2.744   0.094  0.2804  0.9232 -0.9820
   94phy    O33 2534   3.644   2.818  -0.044  0.5405 -0.1406  0.1156
   94phy    H1B 2535   3.623   2.846  -0.131 -0.2898 -1.5160 -0.1516
   94phy    C12 2536   3.400   2.773  -0.031 -0.0364  0.7889 -0.1589
   94phy    O11 2537   3.292   2.685   0.001 -0.1776  0.0557 -0.0732
   94phy    H1A 2538   3.305   2.603  -0.043  0.1933 -0.0735  0.2769
   95phy    C35 2539   4.393   3.782   2.406 -0.3586 -0.5878 -0.0319
   95phy    C33 2540   4.274   3.875   2.396 -0.4643  0.2713  0.3008
   95phy    C34 2541   4.323   4.018   2.419  0.2423 -0.7151  0.1522
   95phy    C32 2542   4.207   3.863   2.257  0.3930 -0.3577 -0.0741
   95phy    C31 2543   4.056   3.873   2.255  0.4131  0.1470 -0.3675
   95phy    C30 2544   4.008   3.819   2.120 -0.2340 -0.1131 -0.5798
   95phy    C28 2545   3.859   3.835   2.081 -0.6743  0.0262 -0.4903
   95phy    C29 2546   3.846   3.865   1.934  0.1074  0.1142 -0.6016
   95phy    C27 2547   3.758   3.720   2.109 -0.2878 -0.2772 -0.4040
   95phy    C26 2548   3.694   3.717   2.247 -0.5502  0.0432 -0.2867
   95phy    C25 2549   3.608   3.594   2.283 -0.9521  0.0768 -0.1657
   95phy    C23 2550   3.539   3.577   2.420 -0.2752 -0.3257  0.2898
   95phy    C24 2551   3.430   3.674   2.453  0.4968  0.0754  0.9679
   95phy    C22 2552   3.494   3.430   2.445  0.1473 -0.0024 -0.2917
   95phy    C21 2553   3.512   3.380   2.588 -0.0487 -0.0153 -0.5848
   95phy    C20 2554   3.468   3.239   2.626  0.3464  0.6064  0.0928
   95phy    C18 2555   3.489   3.174   2.770 -0.4207 -0.1024 -0.1239
   95phy    O01 2556   3.422   3.260   2.866  0.1606  0.2674  0.0024
   95phy    H01 2557   3.426   3.218   2.950 -3.5720 -0.9383 -0.2039
   95phy    C19 2558   3.403   3.046   2.767 -0.1769 -0.0332 -0.4046
   95phy    C13 2559   3.641   3.145   2.821  0.1159  0.2097 -0.1465
   95phy     H3 2560   3.697   3.100   2.736 -2.7751  0.6367 -2.4295
   95phy    O33 2561   3.649   3.043   2.917  0.2717  0.0594 -0.1162
   95phy    H1B 2562   3.608   3.073   2.996  0.5967  0.1345  0.0280
   95phy    C12 2563   3.730   3.270   2.865 -0.1283 -0.3825 -0.2859
   95phy    O11 2564   3.866   3.258   2.894 -0.0281 -0.0685  0.0264
   95phy    H1A 2565   3.870   3.179   2.945 -0.1349 -0.3837 -0.4487
   96phy    C35 2566   2.555   4.439   1.459 -0.1913  0.3902 -0.0778
   96phy    C33 2567   2.675   4.415   1.369  0.0970 -0.1787 -0.3159
   96phy    C34 2568   2.691   4.516   1.258  0.2627 -0.6610 -0.0037
   96phy    C32 2569   2.811   4.402   1.437  0.3687 -0.1074  0.0105
   96phy    C31 2570   2.832   4.269   1.517 -0.2511 -0.3475 -0.3769
   96phy    C30 2571   2.961   4.268   1.599 -0.1888 -0.1082 -0.2973
   96phy    C28 2572   3.019   4.140   1.663 -0.1303  0.3964 -0.0149
   96phy    C29 2573   3.074   4.042   1.562 -0.3927  0.6643 -0.0944
   96phy    C27 2574   3.117   4.187   1.772  0.0855 -0.2268 -0.2707
   96phy    C26 2575   3.154   4.081   1.883 -0.1793 -0.4328  0.2393
   96phy    C25 2576   3.253   4.126   1.992  0.6535 -0.3080 -0.1485
   96phy    C23 2577   3.286   4.024   2.092 -0.1492  0.1549  0.0381
   96phy    C24 2578   3.438   4.010   2.097 -0.3420 -0.3216  0.0561
   96phy    C22 2579   3.214   4.051   2.228  0.2690  0.2680  0.5094
   96phy    C21 2580   3.172   3.924   2.289 -0.0219  0.1880  0.0816
   96phy    C20 2581   3.077   3.949   2.407 -0.1425  0.2207 -0.3582
   96phy    C18 2582   3.002   3.831   2.493  0.5148 -0.1086 -0.1050
   96phy    O01 2583   3.100   3.742   2.538  0.2838  0.2607  0.3378
   96phy    H01 2584   3.169   3.797   2.570 -0.1885  0.5842  0.8349
   96phy    C19 2585   2.948   3.914   2.615 -0.2632  0.4701  0.0273
   96phy    C13 2586   2.897   3.747   2.402  0.0775  0.5465  0.3099
   96phy     H3 2587   2.943   3.715   2.305 -1.6162  0.2545 -0.4392
   96phy    O33 2588   2.797   3.831   2.348 -0.3826 -0.2767 -0.2141
   96phy    H1B 2589   2.750   3.865   2.422  0.8119  1.1118 -0.0593
   96phy    C12 2590   2.834   3.617   2.462 -0.1224  0.0795 -0.4632
   96phy    O11 2591   2.789   3.517   2.380  0.0633 -0.2691  0.0167
   96phy    H1A 2592   2.758   3.558   2.301 -0.0489  1.5258  0.9350
   97phy    C35 2593   2.825   1.453   1.173  0.1011  0.3511 -0.4061
   97phy    C33 2594   2.676   1.422   1.199 -0.1918 -0.1210 -0.1946
   97phy    C34 2595   2.663   1.322   1.310  0.3838 -0.2693  0.3416
   97phy    C32 2596   2.609   1.557   1.223 -0.4841 -0.3144  0.0882
   97phy    C31 2597   2.464   1.569   1.193  0.2613 -0.0449 -0.2142
   97phy    C30 2598   2.400   1.707   1.230 -0.0668 -0.4672 -0.0596
   97phy    C28 2599   2.261   1.723   1.166 -0.2442 -0.2569 -0.1309
   97phy    C29 2600   2.143   1.672   1.249  0.4947 -0.1261 -0.4619
   97phy    C27 2601   2.234   1.872   1.152  0.1926 -0.9157 -0.0219
   97phy    C26 2602   2.224   1.926   1.011  0.6327 -0.0657  0.0210
   97phy    C25 2603   2.204   2.078   1.032 -0.4191  0.0550  0.0486
   97phy    C23 2604   2.166   2.158   0.902  0.2511  0.0283 -0.2064
   97phy    C24 2605   2.019   2.207   0.902  0.4228 -0.1876  0.2275
   97phy    C22 2606   2.260   2.283   0.889  0.0620  0.0205 -0.5474
   97phy    C21 2607   2.390   2.258   0.807  0.0753 -0.0983 -0.0327
   97phy    C20 2608   2.458   2.389   0.764 -0.1701 -0.1998 -0.2916
   97phy    C18 2609   2.584   2.387   0.668  0.0453  0.2663  0.6390
   97phy    O01 2610   2.693   2.314   0.723 -0.0574 -0.0660  0.2482
   97phy    H01 2611   2.661   2.243   0.776  0.8088 -0.9900 -0.4476
   97phy    C19 2612   2.628   2.535   0.666 -0.7183 -0.4456 -0.1135
   97phy    C13 2613   2.568   2.324   0.519 -0.0283  0.4286  0.4260
   97phy     H3 2614   2.551   2.215   0.539  1.4778 -0.1883 -1.3534
   97phy    O33 2615   2.447   2.350   0.441 -0.0134  0.2946 -0.1940
   97phy    H1B 2616   2.469   2.406   0.369  0.7150 -0.5776 -0.6640
   97phy    C12 2617   2.685   2.267   0.423  0.0545  0.3319 -0.9116
   97phy    O11 2618   2.811   2.269   0.486  0.1406 -0.2568 -0.1105
   97phy    H1A 2619   2.799   2.240   0.574  0.8758  0.1808  0.1447
   98phy    C35 2620   3.335   3.724   1.682  0.0133  0.0091  0.0948
   98phy    C33 2621   3.484   3.759   1.664  0.3928 -0.2455  0.2310
   98phy    C34 2622   3.533   3.682   1.537 -0.3985 -0.3928  0.1674
   98phy    C32 2623   3.503   3.905   1.631 -0.0569  0.1086 -0.0149
   98phy    C31 2624   3.564   3.991   1.738 -0.0331 -0.3243 -0.0617
   98phy    C30 2625   3.568   4.140   1.691 -0.3297  0.4763  0.0668
   98phy    C28 2626   3.642   4.240   1.776 -0.6416 -0.2028 -0.1464
   98phy    C29 2627   3.730   4.316   1.672 -0.3988  0.3298  0.2625
   98phy    C27 2628   3.546   4.342   1.848 -0.1873 -0.1105  0.0279
   98phy    C26 2629   3.614   4.423   1.959  0.5260 -0.2387  0.6630
   98phy    C25 2630   3.518   4.508   2.042 -0.1262 -0.1164  0.2218
   98phy    C23 2631   3.587   4.588   2.153  0.2078 -0.3315  0.1353
   98phy    C24 2632   3.621   4.727   2.105 -0.4434  0.0505  0.0469
   98phy    C22 2633   3.485   4.617   2.269  0.0363 -0.0812  0.4242
   98phy    C21 2634   3.478   4.501   2.369 -0.2088 -0.1477  0.4982
   98phy    C20 2635   3.426   4.561   2.499 -0.4207  0.4436 -0.3969
   98phy    C18 2636   3.372   4.460   2.610 -0.4039  0.0295 -0.3422
   98phy    O01 2637   3.473   4.364   2.651  0.3527  0.0177 -0.5375
   98phy    H01 2638   3.533   4.346   2.582  0.5971  0.4368 -0.4384
   98phy    C19 2639   3.364   4.550   2.733  0.0788  0.1302  0.1539
   98phy    C13 2640   3.236   4.387   2.570  0.2137  0.0810 -0.4751
   98phy     H3 2641   3.238   4.358   2.462  0.6735 -0.0997 -0.4232
   98phy    O33 2642   3.120   4.476   2.574 -0.0900 -0.1389  0.1130
   98phy    H1B 2643   3.041   4.426   2.584  0.0220 -0.4192 -0.3583
   98phy    C12 2644   3.196   4.247   2.644 -0.0565 -0.4695  0.4231
   98phy    O11 2645   3.288   4.141   2.639  0.1605 -0.7413  0.4470
   98phy    H1A 2646   3.361   4.175   2.686  1.5513 -1.3522 -1.1851
   99phy    C35 2647   2.154   3.543   1.130  0.2478 -0.2911  0.1866
   99phy    C33 2648   2.205   3.666   1.204  0.4110 -0.3181  0.4646
   99phy    C34 2649   2.148   3.667   1.345  0.0883 -0.0277 -0.5904
   99phy    C32 2650   2.356   3.659   1.197 -0.4119  0.3737 -0.0227
   99phy    C31 2651   2.444   3.774   1.241  0.0727  0.3524 -0.3285
   99phy    C30 2652   2.594   3.752   1.211  0.3415 -0.1946  0.2012
   99phy    C28 2653   2.689   3.852   1.286 -0.6954  0.6969  0.1352
   99phy    C29 2654   2.744   3.776   1.407 -0.0380  0.1963 -0.1572
   99phy    C27 2655   2.811   3.879   1.195  0.4082 -0.3676  0.0422
   99phy    C26 2656   2.826   4.016   1.129  0.1574  0.5633 -0.0042
   99phy    C25 2657   2.973   4.044   1.087  0.5230 -0.1765  0.0360
   99phy    C23 2658   2.994   4.169   0.996 -0.1445  0.7083 -0.1502
   99phy    C24 2659   2.989   4.301   1.079  0.2691 -0.2778  0.1244
   99phy    C22 2660   3.136   4.163   0.935  0.1547  0.1896 -0.4841
   99phy    C21 2661   3.146   4.118   0.789  0.0254 -0.6721 -0.0712
   99phy    C20 2662   3.284   4.076   0.742 -0.2947 -0.2565 -0.4010
   99phy    C18 2663   3.308   4.076   0.587 -0.1095 -0.1538  0.6075
   99phy    O01 2664   3.206   3.996   0.523  0.2680 -0.3268  0.8206
   99phy    H01 2665   3.191   3.915   0.569  2.8721 -0.9357  0.7381
   99phy    C19 2666   3.438   3.995   0.565  0.0219  0.2857 -0.1925
   99phy    C13 2667   3.311   4.224   0.510 -0.5800 -0.0955  0.1704
   99phy     H3 2668   3.351   4.291   0.591 -0.0600 -1.6107  1.2158
   99phy    O33 2669   3.410   4.242   0.411  0.1953  0.1985 -0.4270
   99phy    H1B 2670   3.368   4.241   0.328 -0.4921  2.0497 -0.1487
   99phy    C12 2671   3.191   4.318   0.482  0.3794 -0.5694  0.2113
   99phy    O11 2672   3.137   4.302   0.353 -0.2392  0.3715  0.1155
   99phy    H1A 2673   3.101   4.216   0.347 -1.3371  0.8373 -0.4386
  100phy    C35 2674   3.315   2.850   1.617 -0.0656  0.0701 -0.1584
  100phy    C33 2675   3.405   2.737   1.661 -0.3676  0.1490 -0.4753
  100phy    C34 2676   3.467   2.774   1.796 -0.1147 -0.0224 -0.6168
  100phy    C32 2677   3.325   2.611   1.668  0.4148  0.6996  0.1803
  100phy    C31 2678   3.354   2.518   1.546  0.3023 -0.0493 -0.3276
  100phy    C30 2679   3.253   2.400   1.550  0.0765  0.1308 -0.1267
  100phy    C28 2680   3.270   2.304   1.431 -0.2219 -0.3755 -0.0751
  100phy    C29 2681   3.242   2.159   1.475 -0.0568 -0.1542 -0.4379
  100phy    C27 2682   3.180   2.340   1.309 -0.7437  0.1936 -0.2554
  100phy    C26 2683   3.248   2.321   1.172  0.3316  0.4165  0.3913
  100phy    C25 2684   3.137   2.324   1.066 -0.3938 -0.2918 -0.0798
  100phy    C23 2685   3.184   2.293   0.921 -0.2624 -0.4882 -0.3355
  100phy    C24 2686   3.191   2.143   0.890  0.2009 -0.2617  0.0776
  100phy    C22 2687   3.084   2.356   0.820  0.1054  0.6841 -0.1985
  100phy    C21 2688   3.144   2.406   0.689  0.4903  0.2081  0.3217
  100phy    C20 2689   3.039   2.476   0.601 -0.1325  0.3447  0.1665
  100phy    C18 2690   3.077   2.533   0.459 -0.0187  0.0250  0.1804
  100phy    O01 2691   3.193   2.624   0.473  0.0986  0.1062 -0.2475
  100phy    H01 2692   3.255   2.593   0.409 -0.5852 -0.1935 -0.7806
  100phy    C19 2693   2.947   2.608   0.417 -0.3021 -0.1616  0.2208
  100phy    C13 2694   3.109   2.425   0.339 -0.0258  0.4814 -0.0900
  100phy     H3 2695   3.175   2.350   0.389  0.2030  0.2467 -0.7348
  100phy    O33 2696   3.001   2.334   0.302  0.1109 -0.1140  0.4903
  100phy    H1B 2697   2.963   2.310   0.384 -0.2529 -1.2087  0.0171
  100phy    C12 2698   3.219   2.435   0.229  0.2757 -0.3699 -0.1717
  100phy    O11 2699   3.326   2.510   0.275 -0.1535 -0.4288 -0.2248
  100phy    H1A 2700   3.395   2.515   0.211  1.7479  1.9087  1.7881
  101phy    C35 2701   1.924   4.323   0.862 -0.5887 -0.6880  0.2635
  101phy    C33 2702   1.939   4.474   0.880  0.3427 -0.1477  0.3048
  101phy    C34 2703   1.809   4.522   0.938  0.3648 -0.0591  0.0791
  101phy    C32 2704   2.061   4.500   0.964  0.4250  0.1989 -0.1034
  101phy    C31 2705   2.153   4.600   0.892  0.0031  0.2178 -0.3327
  101phy    C30 2706   2.275   4.616   0.989 -0.2634  0.0467 -0.2838
  101phy    C28 2707   2.372   4.719   0.927 -0.3817  0.0231 -0.1838
  101phy    C29 2708   2.368   4.856   0.999  0.0141  0.2947 -0.1713
  101phy    C27 2709   2.514   4.663   0.937  0.2381  0.1690  0.1437
  101phy    C26 2710   2.585   4.647   0.804 -0.2112 -0.2881 -0.2589
  101phy    C25 2711   2.728   4.589   0.819  0.3033  0.3796 -0.2683
  101phy    C23 2712   2.784   4.532   0.687  0.3652 -0.4709 -0.0619
  101phy    C24 2713   2.932   4.566   0.670 -0.4858 -0.4277 -0.5010
  101phy    C22 2714   2.751   4.387   0.668 -0.3685 -0.1150 -0.2428
  101phy    C21 2715   2.727   4.340   0.519 -0.6454 -0.2224 -0.3947
  101phy    C20 2716   2.717   4.186   0.515  0.0328 -0.2047  0.0327
  101phy    C18 2717   2.718   4.106   0.378  0.0788  0.1658  0.1412
  101phy    O01 2718   2.610   4.154   0.291 -0.1959 -0.6314 -0.4288
  101phy    H01 2719   2.631   4.236   0.250  0.9373  0.2505  1.7586
  101phy    C19 2720   2.668   3.968   0.432  0.3027 -0.4012  0.2896
  101phy    C13 2721   2.856   4.095   0.297 -0.1015  1.2408 -0.4982
  101phy     H3 2722   2.882   4.202   0.273  0.9734  1.2522  0.6369
  101phy    O33 2723   2.975   4.062   0.369  0.1292  0.1686  0.2464
  101phy    H1B 2724   2.976   3.969   0.383  0.1258 -0.0032 -0.8171
  101phy    C12 2725   2.872   4.056   0.145  0.4160  0.1220 -0.0961
  101phy    O11 2726   2.995   4.064   0.083  0.2965  0.2247  0.4085
  101phy    H1A 2727   3.056   4.035   0.148  1.8778  0.8399 -0.7297
  102phy    C35 2728   2.484   4.413   1.890 -0.6131 -0.4538 -0.6158
  102phy    C33 2729   2.583   4.523   1.934  0.5561 -0.2094 -0.0754
  102phy    C34 2730   2.717   4.459   1.937 -0.1174 -0.0128 -0.0086
  102phy    C32 2731   2.593   4.649   1.849 -0.1632  0.3675  0.2095
  102phy    C31 2732   2.531   4.765   1.918 -0.1816  0.0643 -0.0883
  102phy    C30 2733   2.499   4.868   1.808 -0.1516  0.6958 -0.0592
  102phy    C28 2734   2.414   4.994   1.848  0.3217  0.3631 -0.4299
  102phy    C29 2735   2.436   5.112   1.758 -0.3194  0.0118  0.3690
  102phy    C27 2736   2.264   4.961   1.871  0.2093  0.6173 -0.0015
  102phy    C26 2737   2.204   5.022   1.992  0.2254  0.5059 -0.3766
  102phy    C25 2738   2.064   4.971   2.028 -0.0549  0.3765 -0.2667
  102phy    C23 2739   2.003   5.047   2.142 -0.1771 -0.0337 -0.4152
  102phy    C24 2740   1.922   5.166   2.092 -0.0122  0.1895 -0.5968
  102phy    C22 2741   1.912   4.942   2.216  0.0524  0.1481  0.7985
  102phy    C21 2742   1.895   4.962   2.367  0.5129  0.2044 -0.0807
  102phy    C20 2743   1.816   4.849   2.429 -0.3196  0.0293 -0.1917
  102phy    C18 2744   1.768   4.875   2.580  0.4997 -0.5037 -0.5516
  102phy    O01 2745   1.702   5.007   2.591 -0.1503  0.3291  0.2676
  102phy    H01 2746   1.635   5.002   2.656 -1.5735  0.2920 -1.1334
  102phy    C19 2747   1.664   4.761   2.602  0.1503  0.2190  0.3270
  102phy    C13 2748   1.893   4.871   2.686 -0.2280  0.2124  1.0830
  102phy     H3 2749   1.991   4.896   2.637 -0.6406 -1.0568 -0.4872
  102phy    O33 2750   1.921   4.735   2.732  0.0493 -0.1870  0.1113
  102phy    H1B 2751   2.008   4.719   2.765  0.3864  1.5413  0.1455
  102phy    C12 2752   1.888   4.958   2.816  0.2259 -0.0606  0.1768
  102phy    O11 2753   1.906   5.101   2.802  0.0891 -0.6244  0.2014
  102phy    H1A 2754   1.848   5.129   2.734  0.4534 -0.6933 -0.1396
  103phy    C35 2755   2.710   0.424   1.826  0.5489 -0.0932 -0.3241
  103phy    C33 2756   2.767   0.348   1.706  1.0505  0.2556 -0.1454
  103phy    C34 2757   2.816   0.438   1.594 -0.4150  0.0168  0.5808
  103phy    C32 2758   2.877   0.247   1.749  0.1180 -0.2759 -0.2314
  103phy    C31 2759   2.838   0.101   1.729 -0.2268 -0.0291  0.5876
  103phy    C30 2760   2.955   0.004   1.756  0.1777 -0.2391  0.7070
  103phy    C28 2761   2.917  -0.143   1.748  0.3368  0.0625 -0.3478
  103phy    C29 2762   2.942  -0.199   1.609 -0.1765 -0.2396  0.3259
  103phy    C27 2763   3.027  -0.210   1.831 -0.5355  0.1525 -0.1717
  103phy    C26 2764   2.982  -0.316   1.935 -0.4392  0.3818  0.0530
  103phy    C25 2765   3.103  -0.392   2.002  0.0071  0.3799 -0.3258
  103phy    C23 2766   3.070  -0.454   2.136 -0.4129  0.5003 -0.2230
  103phy    C24 2767   3.131  -0.593   2.160 -0.0611 -0.0983 -0.0843
  103phy    C22 2768   3.104  -0.358   2.251  0.0054  0.5786  0.3265
  103phy    C21 2769   3.011  -0.370   2.377  0.1076 -0.2964  0.4366
  103phy    C20 2770   3.055  -0.267   2.483  0.5990  0.4504 -0.2404
  103phy    C18 2771   2.999  -0.254   2.632 -0.9590  0.0362  0.0499
  103phy    O01 2772   3.025  -0.373   2.713 -0.7014  0.1040 -0.4101
  103phy    H01 2773   3.054  -0.438   2.652 -0.5617 -0.4430  0.2231
  103phy    C19 2774   3.104  -0.154   2.686 -0.2640  0.6476  0.2941
  103phy    C13 2775   2.849  -0.194   2.658 -0.1281 -0.2923 -0.0452
  103phy     H3 2776   2.838  -0.099   2.600 -0.3963  0.3744  1.0675
  103phy    O33 2777   2.834  -0.143   2.792 -0.5698  0.2960 -0.2755
  103phy    H1B 2778   2.916  -0.120   2.831  0.6362 -0.5886 -2.1539
  103phy    C12 2779   2.725  -0.287   2.625  0.1762  0.0587 -0.1382
  103phy    O11 2780   2.599  -0.235   2.666 -0.1954  0.0554 -0.0240
  103phy    H1A 2781   2.593  -0.251   2.758 -0.3823  0.5840  0.0611
  104phy    C35 2782   2.400   4.813   1.458 -0.0216 -0.0634  0.1200
  104phy    C33 2783   2.278   4.748   1.390 -0.4363 -0.6767 -1.1719
  104phy    C34 2784   2.241   4.622   1.469 -0.0864 -0.1406 -0.0067
  104phy    C32 2785   2.162   4.852   1.373  0.2158 -0.1122  0.6425
  104phy    C31 2786   2.072   4.829   1.253 -0.0383 -0.1319 -0.3033
  104phy    C30 2787   1.988   4.952   1.223  0.2530  0.1610 -0.4791
  104phy    C28 2788   1.908   4.939   1.091 -0.1471 -0.5146  0.3159
  104phy    C29 2789   1.768   4.984   1.113 -0.0743  0.2319 -0.2628
  104phy    C27 2790   1.972   5.024   0.980  0.6733  0.2637  0.3723
  104phy    C26 2791   1.968   4.971   0.839 -0.3487  0.0229 -0.1366
  104phy    C25 2792   2.066   5.047   0.754  0.1035 -0.5011  0.0331
  104phy    C23 2793   2.068   5.015   0.601  0.0539 -0.5190 -0.3020
  104phy    C24 2794   2.067   5.147   0.520 -0.2178 -0.3575 -0.2856
  104phy    C22 2795   2.194   4.928   0.572  0.4519  0.2453  0.1999
  104phy    C21 2796   2.171   4.825   0.464  0.0127  0.0406 -0.3329
  104phy    C20 2797   2.296   4.735   0.454  1.0800  0.4080  0.3578
  104phy    C18 2798   2.309   4.624   0.341  0.4214  0.4861  0.0325
  104phy    O01 2799   2.183   4.548   0.338 -0.2145  0.1747  0.1606
  104phy    H01 2800   2.110   4.600   0.367 -0.1287  0.7952 -0.6793
  104phy    C19 2801   2.416   4.523   0.391  0.0577  0.7243  0.0993
  104phy    C13 2802   2.333   4.690   0.195 -0.1538  0.6752  0.2731
  104phy     H3 2803   2.240   4.749   0.175 -0.4709 -0.2225 -1.0429
  104phy    O33 2804   2.432   4.796   0.190 -0.0061 -0.0879  0.0816
  104phy    H1B 2805   2.520   4.763   0.181 -0.6189 -1.5737 -0.8378
  104phy    C12 2806   2.307   4.619   0.059 -0.2667 -0.1565  0.2042
  104phy    O11 2807   2.218   4.510   0.064 -0.1583 -0.2668  0.5443
  104phy    H1A 2808   2.200   4.490   0.154 -1.1418  0.5557  0.5416
  105phy    C35 2809   2.019   2.311   1.358  0.0915 -0.1578  0.0464
  105phy    C33 2810   1.937   2.375   1.474 -0.1041 -0.2769 -0.0171
  105phy    C34 2811   1.996   2.308   1.602  0.0455 -0.4987  0.3142
  105phy    C32 2812   1.942   2.527   1.484  0.2338  0.5803 -0.0343
  105phy    C31 2813   1.816   2.589   1.415 -0.1224 -0.0035  0.0791
  105phy    C30 2814   1.837   2.735   1.385  0.0311 -0.2999 -0.0220
  105phy    C28 2815   1.728   2.821   1.311  0.5703 -0.1543 -0.4274
  105phy    C29 2816   1.617   2.862   1.413  0.0571  0.0289  0.0086
  105phy    C27 2817   1.795   2.944   1.247 -0.3290  0.3853  0.1025
  105phy    C26 2818   1.749   2.978   1.105 -0.1209 -0.3101 -0.2640
  105phy    C25 2819   1.842   3.076   1.023  0.0041  0.0053 -0.5098
  105phy    C23 2820   1.777   3.149   0.899 -0.2044 -0.0273  0.3323
  105phy    C24 2821   1.703   3.277   0.940  0.3374  0.0288 -0.0861
  105phy    C22 2822   1.896   3.189   0.806  0.2825 -0.1123  0.0019
  105phy    C21 2823   1.875   3.153   0.661  0.7238 -0.6535  0.2101
  105phy    C20 2824   1.997   3.199   0.574  0.2455  0.4412 -0.1579
  105phy    C18 2825   1.983   3.215   0.413 -0.2278 -0.3446  0.3249
  105phy    O01 2826   1.939   3.092   0.357  0.7753 -0.2042 -0.1593
  105phy    H01 2827   1.993   3.020   0.384  2.3978  0.6824 -0.9386
  105phy    C19 2828   2.129   3.232   0.368 -0.1965  0.0010  0.4491
  105phy    C13 2829   1.877   3.328   0.367 -0.0303 -0.2260  0.3189
  105phy     H3 2830   1.780   3.276   0.385  0.5052 -1.7384 -0.9627
  105phy    O33 2831   1.854   3.437   0.456 -0.1727  0.2912 -0.1065
  105phy    H1B 2832   1.880   3.406   0.540  1.5262 -0.5065 -0.8591
  105phy    C12 2833   1.826   3.360   0.223 -0.1129  0.0167  0.1098
  105phy    O11 2834   1.885   3.467   0.157 -1.0147  0.5331  0.6329
  105phy    H1A 2835   1.897   3.536   0.219  0.5595  1.4984 -0.6711
  106phy    C35 2836   1.908   4.807   1.663  0.2543 -0.3959  0.4443
  106phy    C33 2837   1.798   4.888   1.605  0.4047 -0.5671 -0.4370
  106phy    C34 2838   1.667   4.827   1.654 -0.1506 -0.3783 -0.1988
  106phy    C32 2839   1.815   5.032   1.659  0.7485 -0.1232  0.5037
  106phy    C31 2840   1.916   5.130   1.600  0.2440 -0.3446  0.1662
  106phy    C30 2841   1.942   5.255   1.692  0.3490 -0.3237 -0.0908
  106phy    C28 2842   2.055   5.357   1.657  0.1536  0.2205 -0.2316
  106phy    C29 2843   2.040   5.440   1.533  0.4270  0.0514  0.0097
  106phy    C27 2844   2.060   5.461   1.768  0.2741  0.1054 -0.0740
  106phy    C26 2845   2.155   5.436   1.888  0.1592  0.3031  0.1664
  106phy    C25 2846   2.165   5.555   1.981 -0.0368  0.0994  0.1781
  106phy    C23 2847   2.259   5.535   2.102 -0.1279 -0.0317 -0.2733
  106phy    C24 2848   2.304   5.676   2.151  0.0625  0.0532 -0.1840
  106phy    C22 2849   2.198   5.452   2.217  0.1388 -0.4547 -0.6784
  106phy    C21 2850   2.300   5.385   2.309  0.3120  0.0046  0.1016
  106phy    C20 2851   2.228   5.287   2.402  0.5363 -0.3589 -0.1350
  106phy    C18 2852   2.296   5.239   2.535 -0.1605 -0.7149  0.3876
  106phy    O01 2853   2.332   5.350   2.622 -0.0654 -0.2451 -0.4132
  106phy    H01 2854   2.371   5.310   2.697  0.2815  0.2730 -0.3152
  106phy    C19 2855   2.170   5.181   2.594  0.1010  0.1620 -0.2897
  106phy    C13 2856   2.420   5.132   2.520  0.4081  0.1628  0.2900
  106phy     H3 2857   2.395   5.055   2.444  3.4005 -0.3444 -0.3044
  106phy    O33 2858   2.439   5.053   2.636 -0.3188 -0.1206  0.3084
  106phy    H1B 2859   2.486   4.975   2.614 -0.0063  0.1964 -0.1653
  106phy    C12 2860   2.567   5.188   2.487 -0.3108 -0.1406 -0.1714
  106phy    O11 2861   2.626   5.261   2.590  0.3523 -0.5898 -0.0743
  106phy    H1A 2862   2.618   5.218   2.673  0.0868  1.1505  0.8313
  107phy    C35 2863   3.221   0.319   1.556 -0.1180  0.1421  0.4065
  107phy    C33 2864   3.294   0.449   1.560 -0.4526 -0.2051 -0.0160
  107phy    C34 2865   3.439   0.431   1.528 -0.1772 -0.4926 -0.1874
  107phy    C32 2866   3.216   0.550   1.473 -0.5831 -0.0031 -0.1325
  107phy    C31 2867   3.187   0.679   1.546  0.0505  0.2355  0.0659
  107phy    C30 2868   3.064   0.749   1.489  0.1877  0.3913 -0.3763
  107phy    C28 2869   3.009   0.864   1.573 -0.0897  0.2052  0.0017
  107phy    C29 2870   2.956   0.972   1.479 -0.2643  0.2575  0.4253
  107phy    C27 2871   2.894   0.823   1.668  0.2407  0.3036 -1.1025
  107phy    C26 2872   2.892   0.892   1.808 -0.3231 -0.3743  0.4849
  107phy    C25 2873   2.762   0.862   1.884 -0.2597  0.3869  0.0820
  107phy    C23 2874   2.758   0.916   2.032  0.2323 -0.5059  0.2245
  107phy    C24 2875   2.689   1.055   2.030 -0.0416  0.0399  0.1932
  107phy    C22 2876   2.669   0.827   2.120 -0.3908  0.1738  0.0732
  107phy    C21 2877   2.732   0.761   2.243  0.8370  0.4966  0.1364
  107phy    C20 2878   2.638   0.665   2.323  0.1215  0.5537  0.0311
  107phy    C18 2879   2.673   0.612   2.467  0.0423  0.3772 -0.3050
  107phy    O01 2880   2.733   0.717   2.545 -0.0439 -0.0439 -0.7392
  107phy    H01 2881   2.822   0.735   2.523 -0.2677  1.2394 -0.7048
  107phy    C19 2882   2.536   0.586   2.533 -0.3232  0.0992 -0.0570
  107phy    C13 2883   2.769   0.477   2.472 -0.1657 -0.9222  0.0970
  107phy     H3 2884   2.724   0.393   2.412 -0.4926 -0.3493 -0.4677
  107phy    O33 2885   2.777   0.418   2.604  0.0758 -0.0655  0.3672
  107phy    H1B 2886   2.741   0.331   2.600  2.1589 -0.9553 -1.9682
  107phy    C12 2887   2.918   0.488   2.423 -0.0056 -0.5011 -0.0076
  107phy    O11 2888   3.009   0.554   2.510  0.2661  0.2105  0.0263
  107phy    H1A 2889   3.013   0.495   2.583 -1.3417 -0.9338 -0.7392
  108phy    C35 2890   4.333   4.696   1.352 -0.0942 -0.9607 -0.1106
  108phy    C33 2891   4.239   4.817   1.319 -0.0305  0.4805 -0.5429
  108phy    C34 2892   4.152   4.851   1.439  0.3828 -0.3619  0.8427
  108phy    C32 2893   4.322   4.935   1.259 -0.1017  0.2941 -0.2247
  108phy    C31 2894   4.242   5.007   1.149  0.0747 -0.1961 -0.0686
  108phy    C30 2895   4.345   5.097   1.080 -0.1673  0.0844  0.1026
  108phy    C28 2896   4.297   5.205   0.984  0.1503  0.1537 -0.5848
  108phy    C29 2897   4.277   5.343   1.048 -0.2393  0.2138  0.3793
  108phy    C27 2898   4.404   5.207   0.872  0.0814  0.4422  0.2414
  108phy    C26 2899   4.346   5.180   0.736  0.3695 -0.0976 -0.1510
  108phy    C25 2900   4.458   5.167   0.632  0.2017  0.7508  0.2443
  108phy    C23 2901   4.421   5.141   0.482  0.2260 -0.0054  0.1253
  108phy    C24 2902   4.347   5.259   0.416  0.1890 -0.1155  0.0039
  108phy    C22 2903   4.550   5.100   0.412  0.0728 -0.2579  0.1688
  108phy    C21 2904   4.528   4.977   0.326 -0.0590  0.0984 -0.0778
  108phy    C20 2905   4.659   4.934   0.259 -1.0745  0.4554 -0.1739
  108phy    C18 2906   4.678   4.789   0.200 -0.1795 -0.1230  0.8162
  108phy    O01 2907   4.636   4.692   0.299  0.3271 -0.1748 -0.1527
  108phy    H01 2908   4.543   4.677   0.293  0.3831 -1.2912  1.1820
  108phy    C19 2909   4.829   4.792   0.178 -0.1450  0.1425  0.3347
  108phy    C13 2910   4.597   4.762   0.063 -0.4481  0.1159  0.1361
  108phy     H3 2911   4.489   4.777   0.088 -0.7393  0.3772 -1.1915
  108phy    O33 2912   4.610   4.858  -0.042 -0.1904  0.3928  0.0973
  108phy    H1B 2913   4.548   4.924  -0.019 -0.3496 -0.1725  1.4466
  108phy    C12 2914   4.565   4.618  -0.006 -0.0131 -0.5858 -0.1974
  108phy    O11 2915   4.667   4.569  -0.092 -0.0107 -0.1015 -0.4946
  108phy    H1A 2916   4.726   4.515  -0.044 -0.0878 -0.5186 -0.8607
  109phy    C35 2917   4.350   3.024   1.706 -0.0683 -0.0028  0.8094
  109phy    C33 2918   4.278   3.054   1.835 -0.2311  0.0821 -0.4264
  109phy    C34 2919   4.131   3.096   1.813 -0.6942  0.3188  0.1183
  109phy    C32 2920   4.303   2.933   1.930  0.3357  0.8113  0.0509
  109phy    C31 2921   4.318   2.972   2.079  0.3915 -0.2313  0.5001
  109phy    C30 2922   4.394   2.874   2.165  0.0553 -0.1606 -0.1534
  109phy    C28 2923   4.412   2.914   2.312 -0.1772  0.3891  0.5165
  109phy    C29 2924   4.295   2.870   2.405  0.1190 -0.4219 -0.4079
  109phy    C27 2925   4.545   2.843   2.353 -0.0997  0.3399  0.1971
  109phy    C26 2926   4.631   2.899   2.470  0.1069 -0.0593  0.1536
  109phy    C25 2927   4.748   2.798   2.499  0.0071  0.1254 -0.2645
  109phy    C23 2928   4.787   2.784   2.647 -0.2966  0.2346 -0.1729
  109phy    C24 2929   4.765   2.637   2.693 -0.1359  0.1932  0.4703
  109phy    C22 2930   4.936   2.815   2.670 -0.1486  0.2646  0.1553
  109phy    C21 2931   4.974   2.963   2.687  0.0846 -0.8296 -0.1407
  109phy    C20 2932   5.126   2.989   2.706  0.0659 -0.2976 -0.0017
  109phy    C18 2933   5.174   3.129   2.762 -0.2578 -0.3418 -0.1476
  109phy    O01 2934   5.103   3.159   2.883 -0.1729  0.3618 -0.3550
  109phy    H01 2935   5.168   3.159   2.952  0.8404 -0.8576 -1.2625
  109phy    C19 2936   5.309   3.080   2.812  0.2676 -0.1117 -0.4365
  109phy    C13 2937   5.177   3.254   2.661 -0.0467  0.5783  0.2794
  109phy     H3 2938   5.227   3.220   2.566 -1.4221 -0.0807 -0.2418
  109phy    O33 2939   5.265   3.359   2.708  0.2509 -0.1164  0.2437
  109phy    H1B 2940   5.249   3.373   2.799  0.3356  0.1134  0.2246
  109phy    C12 2941   5.037   3.313   2.620 -0.1060  0.7963  0.3195
  109phy    O11 2942   4.956   3.359   2.729 -0.2485  0.0146 -0.2452
  109phy    H1A 2943   4.963   3.307   2.807 -1.8133 -0.7876 -0.5813
  110phy    C35 2944   4.558   1.577   1.471 -0.0346  0.0628 -0.0815
  110phy    C33 2945   4.628   1.702   1.431 -0.4839 -0.4009  0.4179
  110phy    C34 2946   4.567   1.822   1.501  0.3858  0.4294 -0.0869
  110phy    C32 2947   4.783   1.703   1.437  0.4314  0.1354 -0.2287
  110phy    C31 2948   4.855   1.788   1.330 -0.2311  0.0228  0.0243
  110phy    C30 2949   5.004   1.800   1.358 -0.0480  0.1878  0.4571
  110phy    C28 2950   5.087   1.907   1.283  0.2473 -0.5058 -0.2593
  110phy    C29 2951   5.101   2.047   1.347 -0.0056  0.5647  0.2531
  110phy    C27 2952   5.231   1.848   1.272  0.2981  0.2908 -0.0678
  110phy    C26 2953   5.292   1.852   1.134 -0.3478  0.1955 -0.0389
  110phy    C25 2954   5.423   1.766   1.131  0.2696 -0.3571  0.1058
  110phy    C23 2955   5.467   1.749   0.984  0.0297 -0.0357 -0.3500
  110phy    C24 2956   5.581   1.848   0.956 -0.1685  0.2912 -0.0275
  110phy    C22 2957   5.527   1.608   0.975  0.1248 -0.5150 -0.0314
  110phy    C21 2958   5.481   1.530   0.855 -0.0615 -0.5748  0.0674
  110phy    C20 2959   5.520   1.382   0.845  0.3747  1.1355 -0.5961
  110phy    C18 2960   5.483   1.290   0.726  0.1934  0.5107 -0.8905
  110phy    O01 2961   5.338   1.286   0.705 -0.0101 -0.6047 -0.3267
  110phy    H01 2962   5.297   1.360   0.745  1.8268 -0.3581  1.2446
  110phy    C19 2963   5.500   1.146   0.784 -0.4285 -0.0909 -0.1500
  110phy    C13 2964   5.558   1.312   0.583 -0.6426  0.0019 -0.0821
  110phy     H3 2965   5.660   1.351   0.611  0.3556 -1.4725 -1.4543
  110phy    O33 2966   5.608   1.199   0.505  0.4976 -0.3469 -0.1873
  110phy    H1B 2967   5.550   1.126   0.507  0.4005 -0.2543  0.7751
  110phy    C12 2968   5.536   1.433   0.487 -0.0172  0.3684 -0.3415
  110phy    O11 2969   5.438   1.420   0.389 -0.5608 -0.0807 -0.0871
  110phy    H1A 2970   5.412   1.330   0.380 -0.2201 -0.2835  0.8256
  111phy    C35 2971   4.840   2.528   1.925 -0.3955  0.6151  0.3740
  111phy    C33 2972   4.730   2.635   1.929  0.2093 -0.5270  0.3663
  111phy    C34 2973   4.804   2.770   1.919 -0.5190  0.0160  0.1341
  111phy    C32 2974   4.633   2.642   1.808  0.2856  0.2714  0.1777
  111phy    C31 2975   4.495   2.581   1.842  0.4581  0.2438  0.5136
  111phy    C30 2976   4.393   2.570   1.724 -0.1477  0.4876  0.4696
  111phy    C28 2977   4.252   2.507   1.751 -0.0401 -0.2870  0.3520
  111phy    C29 2978   4.144   2.584   1.679  0.4061 -0.2958  0.4375
  111phy    C27 2979   4.248   2.354   1.730  0.0372 -0.1229  0.4251
  111phy    C26 2980   4.170   2.281   1.836  0.2580  0.4924  0.1603
  111phy    C25 2981   4.175   2.128   1.813  0.0209  0.1377  0.5376
  111phy    C23 2982   4.108   2.049   1.926 -0.1174  0.3318 -0.3802
  111phy    C24 2983   4.014   1.947   1.858 -0.0379  0.2653  0.3031
  111phy    C22 2984   4.220   1.994   2.016  0.1481 -0.4216 -0.2729
  111phy    C21 2985   4.176   1.952   2.155  0.7079  0.0532 -0.1928
  111phy    C20 2986   4.293   1.898   2.231 -0.2759  0.1577  0.2850
  111phy    C18 2987   4.290   1.815   2.368  0.0276  0.0902 -0.2843
  111phy    O01 2988   4.185   1.715   2.365 -0.3358  0.3973 -0.3112
  111phy    H01 2989   4.133   1.722   2.288 -0.3016 -1.3266 -0.5159
  111phy    C19 2990   4.421   1.734   2.354  0.5115  0.0034 -0.5527
  111phy    C13 2991   4.297   1.915   2.497 -0.1988  0.1776 -0.2978
  111phy     H3 2992   4.339   2.013   2.463  1.1159 -0.6933 -1.2839
  111phy    O33 2993   4.390   1.877   2.598 -0.1147 -0.0419 -0.3343
  111phy    H1B 2994   4.403   1.785   2.617  0.3439  0.0181 -0.3314
  111phy    C12 2995   4.162   1.946   2.562 -0.1634  0.5546  0.4109
  111phy    O11 2996   4.101   1.847   2.635 -0.3427 -0.1295 -0.1167
  111phy    H1A 2997   4.163   1.822   2.701  0.4980 -2.4417 -1.6118
  112phy    C35 2998   4.585   2.479   2.383  0.3412  0.1690  0.0233
  112phy    C33 2999   4.485   2.446   2.272 -0.1460  0.3038 -0.6884
  112phy    C34 3000   4.554   2.381   2.154 -0.0311 -0.5276  0.1355
  112phy    C32 3001   4.362   2.376   2.330 -0.0510  0.3876 -0.7102
  112phy    C31 3002   4.223   2.414   2.278  0.7212 -0.2994 -0.0578
  112phy    C30 3003   4.125   2.336   2.366  0.1167  0.5310 -0.1938
  112phy    C28 3004   3.976   2.368   2.350 -0.2296 -0.0008 -0.1519
  112phy    C29 3005   3.890   2.255   2.299  0.6853  0.0619  0.1380
  112phy    C27 3006   3.928   2.408   2.489 -0.3576 -0.0114  0.2326
  112phy    C26 3007   3.882   2.550   2.494  0.6513 -0.9191 -0.6921
  112phy    C25 3008   3.836   2.587   2.640 -0.2567 -0.3825 -0.1989
  112phy    C23 3009   3.828   2.742   2.668  0.0100  0.1476 -0.0796
  112phy    C24 3010   3.686   2.794   2.650  0.1053 -0.7954  0.3665
  112phy    C22 3011   3.872   2.767   2.812 -0.4265 -0.2980 -0.5861
  112phy    C21 3012   3.946   2.898   2.838  0.3819  0.2686  0.0310
  112phy    C20 3013   4.006   2.889   2.978 -0.4757  0.3035  0.3069
  112phy    C18 3014   4.090   3.012   3.042  0.6925  0.3100 -0.5248
  112phy    O01 3015   3.999   3.126   3.073  0.1726  0.7627  0.0003
  112phy    H01 3016   4.033   3.181   3.140  0.6077  0.2561  0.2026
  112phy    C19 3017   4.126   2.959   3.183 -0.0523  0.3402 -0.0649
  112phy    C13 3018   4.218   3.068   2.960 -0.1618 -0.3838 -0.6383
  112phy     H3 3019   4.284   2.984   2.927 -0.6383 -0.7125 -0.7731
  112phy    O33 3020   4.306   3.156   3.037  0.0532  0.2656 -0.2448
  112phy    H1B 3021   4.268   3.241   3.046 -1.2907 -0.0437 -2.2051
  112phy    C12 3022   4.187   3.154   2.827 -0.3078  0.3918 -0.4729
  112phy    O11 3023   4.138   3.286   2.840  0.3507  0.2552  0.3531
  112phy    H1A 3024   4.046   3.282   2.859  0.2769  1.1917  0.2372
  113phy    C35 3025   4.586   0.142   1.362  0.3871  0.1376  0.2344
  113phy    C33 3026   4.528   0.201   1.492  0.1931  0.6831 -0.0200
  113phy    C34 3027   4.634   0.284   1.562  0.0972  0.1051 -0.1646
  113phy    C32 3028   4.399   0.292   1.477 -0.1445 -0.1869  0.6548
  113phy    C31 3029   4.268   0.212   1.466 -0.0541 -0.1463  0.4715
  113phy    C30 3030   4.144   0.300   1.467  0.2031 -0.0618 -0.5731
  113phy    C28 3031   4.022   0.211   1.435 -0.0937 -0.8498  0.1699
  113phy    C29 3032   3.919   0.200   1.551 -0.2570 -0.5422  0.1670
  113phy    C27 3033   3.951   0.274   1.313  0.4892  0.3963  0.1137
  113phy    C26 3034   3.906   0.172   1.206 -0.1815 -0.1491 -0.2406
  113phy    C25 3035   3.830   0.229   1.089 -0.3795  0.0262  0.1863
  113phy    C23 3036   3.772   0.122   0.991 -0.2077  0.0701  0.0426
  113phy    C24 3037   3.649   0.179   0.925 -0.0467  0.4228 -0.1424
  113phy    C22 3038   3.879   0.076   0.887  0.4600 -0.7397  0.3219
  113phy    C21 3039   3.899  -0.076   0.876  0.6925 -0.3227 -0.0287
  113phy    C20 3040   4.010  -0.124   0.784  0.0952  0.0021  0.5350
  113phy    C18 3041   4.030  -0.281   0.756  0.3242 -0.3165  0.1614
  113phy    O01 3042   4.066  -0.353   0.879  0.1861  0.1814  0.8130
  113phy    H01 3043   4.155  -0.337   0.902  0.0045 -1.4354  3.0246
  113phy    C19 3044   4.151  -0.293   0.662 -0.3562  0.5644 -0.3042
  113phy    C13 3045   3.899  -0.345   0.690  0.1955  0.1093 -0.8615
  113phy     H3 3046   3.820  -0.338   0.769 -0.6791 -0.9769 -1.6082
  113phy    O33 3047   3.833  -0.275   0.587 -0.4565  0.0463 -0.2490
  113phy    H1B 3048   3.742  -0.263   0.605 -0.5029  0.5923 -0.7970
  113phy    C12 3049   3.862  -0.501   0.681  0.0611  0.1486  0.0739
  113phy    O11 3050   3.876  -0.570   0.560  0.3825 -0.1691 -0.0303
  113phy    H1A 3051   3.807  -0.631   0.543  0.9515 -0.4606 -1.3933
  114phy    C35 3052   1.097   3.161   2.242 -0.0240 -0.3757 -0.0560
  114phy    C33 3053   1.034   3.129   2.111  0.5036 -0.1717  0.0426
  114phy    C34 3054   1.085   2.992   2.061  0.1330 -0.1189  0.1252
  114phy    C32 3055   0.884   3.125   2.126 -0.2830 -0.0140  0.6334
  114phy    C31 3056   0.806   3.187   2.008  0.1021 -0.0916 -0.1865
  114phy    C30 3057   0.651   3.157   2.013 -0.3456 -0.4246 -0.0140
  114phy    C28 3058   0.568   3.228   1.903 -0.4974  0.8930 -0.1470
  114phy    C29 3059   0.588   3.155   1.768  0.0513 -0.1850 -0.2778
  114phy    C27 3060   0.416   3.211   1.928  0.2072 -0.2838 -0.3128
  114phy    C26 3061   0.363   3.329   2.009 -0.0286 -0.6358  0.3123
  114phy    C25 3062   0.216   3.312   2.037  0.1778  0.1919 -0.6646
  114phy    C23 3063   0.161   3.440   2.100  0.3589 -0.0570 -0.0574
  114phy    C24 3064   0.010   3.461   2.057  0.0059 -0.0396 -0.3760
  114phy    C22 3065   0.164   3.447   2.255 -0.4337 -0.1691 -0.0250
  114phy    C21 3066   0.215   3.579   2.307 -0.5581  0.1978 -0.8120
  114phy    C20 3067   0.227   3.586   2.466  0.0509 -0.1585 -0.3793
  114phy    C18 3068   0.223   3.727   2.534  0.0290  0.1346 -0.7658
  114phy    O01 3069   0.102   3.791   2.489  0.4303 -0.5539 -0.2257
  114phy    H01 3070   0.045   3.726   2.452 -1.5021  0.8029  0.2291
  114phy    C19 3071   0.209   3.692   2.688 -0.1892 -0.1638 -0.3499
  114phy    C13 3072   0.345   3.827   2.500  0.4805  0.2743 -0.0512
  114phy     H3 3073   0.352   3.836   2.388 -0.2122 -0.2492 -0.1397
  114phy    O33 3074   0.469   3.764   2.527 -0.1066  0.0569 -0.1576
  114phy    H1B 3075   0.469   3.672   2.511 -0.0888 -0.1211  0.8058
  114phy    C12 3076   0.342   3.976   2.539  0.6799 -0.1793  0.3195
  114phy    O11 3077   0.374   3.995   2.672 -0.0265  0.1470  0.0384
  114phy    H1A 3078   0.463   3.968   2.685 -0.2795 -0.3599  0.8121
  115phy    C35 3079   4.328   1.418   0.256  0.3839  0.1134  0.0327
  115phy    C33 3080   4.250   1.498   0.361  0.3345  0.0295 -0.6449
  115phy    C34 3081   4.178   1.407   0.464  0.0202  0.1715 -0.1434
  115phy    C32 3082   4.346   1.597   0.434 -0.5638 -0.3692 -0.4526
  115phy    C31 3083   4.283   1.729   0.485 -0.5265 -0.2086 -0.2019
  115phy    C30 3084   4.389   1.786   0.579 -0.1681 -0.0960 -0.1041
  115phy    C28 3085   4.353   1.924   0.642  0.7472  0.9638 -0.1833
  115phy    C29 3086   4.284   1.908   0.782 -0.1719  0.2830  0.2927
  115phy    C27 3087   4.488   2.000   0.657  0.1592 -0.4380 -0.7036
  115phy    C26 3088   4.485   2.142   0.607  0.1053 -0.3916  0.4870
  115phy    C25 3089   4.629   2.195   0.608  0.3711 -0.2652 -0.2180
  115phy    C23 3090   4.647   2.350   0.581  0.2188  0.3445 -0.4024
  115phy    C24 3091   4.622   2.422   0.713  0.6688 -0.0276  0.7179
  115phy    C22 3092   4.788   2.390   0.532 -0.4903  0.0109  0.2186
  115phy    C21 3093   4.824   2.338   0.395  0.3566 -0.0327  0.4020
  115phy    C20 3094   4.950   2.400   0.336  0.2214 -0.1282  0.0701
  115phy    C18 3095   4.968   2.389   0.182 -0.0392  0.0138 -0.0169
  115phy    O01 3096   4.966   2.249   0.146 -0.3169 -0.1137  0.6125
  115phy    H01 3097   4.908   2.234   0.073 -0.3804  0.6205  0.5068
  115phy    C19 3098   5.117   2.425   0.159 -0.6681  0.2147 -0.5667
  115phy    C13 3099   4.862   2.469   0.090  0.1183 -0.3427 -0.4839
  115phy     H3 3100   4.763   2.431   0.126  0.3349 -1.5531 -1.0885
  115phy    O33 3101   4.837   2.614   0.104  0.1540  1.0199 -0.3430
  115phy    H1B 3102   4.832   2.632   0.196 -0.3589  0.5774 -0.2756
  115phy    C12 3103   4.818   2.416  -0.051  0.1676 -0.3053  0.1431
  115phy    O11 3104   4.818   2.278  -0.067 -0.0973 -0.1928  0.0395
  115phy    H1A 3105   4.809   2.264  -0.159 -0.8706 -0.4293  0.1392
  116phy    C35 3106   3.703   4.672   1.062 -0.4627  0.1207 -0.5318
  116phy    C33 3107   3.762   4.741   1.186  0.0423 -0.1111 -0.4723
  116phy    C34 3108   3.684   4.863   1.224 -0.5085 -0.2103 -0.1593
  116phy    C32 3109   3.780   4.643   1.304  0.1841 -0.3958 -0.0138
  116phy    C31 3110   3.909   4.564   1.298  0.6418 -0.0606 -0.1924
  116phy    C30 3111   3.937   4.471   1.415  0.2873 -0.3586  0.1876
  116phy    C28 3112   4.085   4.422   1.405 -0.6203 -0.4274 -0.0507
  116phy    C29 3113   4.166   4.451   1.535 -0.1717 -0.7759  0.5685
  116phy    C27 3114   4.088   4.275   1.356  0.4984  0.4603 -0.9205
  116phy    C26 3115   4.199   4.238   1.255  0.1663 -0.0039 -0.1266
  116phy    C25 3116   4.194   4.090   1.209  0.1648  0.3783 -0.8747
  116phy    C23 3117   4.309   4.043   1.120 -0.0107  0.1411  0.1389
  116phy    C24 3118   4.363   3.913   1.175  0.0649  0.3217  0.3081
  116phy    C22 3119   4.278   4.038   0.968  0.2861 -0.0497 -0.5767
  116phy    C21 3120   4.392   4.050   0.864 -0.7986  0.4531  0.0439
  116phy    C20 3121   4.341   4.038   0.718 -0.1375 -0.0215  0.0055
  116phy    C18 3122   4.430   3.995   0.592 -0.3409  0.0970  0.3697
  116phy    O01 3123   4.546   4.077   0.591  0.3479  0.2460  0.6379
  116phy    H01 3124   4.526   4.162   0.625  0.9286  0.1624  1.2112
  116phy    C19 3125   4.348   4.052   0.475  0.3013  0.1787 -0.5132
  116phy    C13 3126   4.466   3.837   0.567  0.1707 -0.2613  0.0244
  116phy     H3 3127   4.393   3.786   0.634 -0.8406  1.7189  0.5117
  116phy    O33 3128   4.424   3.772   0.447 -0.0526 -0.4872  0.3215
  116phy    H1B 3129   4.498   3.779   0.390  1.9940  0.4753  2.8785
  116phy    C12 3130   4.572   3.766   0.658 -0.2667  0.2130  0.9098
  116phy    O11 3131   4.686   3.712   0.588  0.0647 -0.1727 -0.5163
  116phy    H1A 3132   4.675   3.718   0.495  0.5298  1.4017 -0.5081
  117phy    C35 3133   2.763   4.961   2.208  0.4714 -0.1419  0.2557
  117phy    C33 3134   2.847   5.084   2.172 -0.1266 -0.0358  0.2523
  117phy    C34 3135   2.765   5.210   2.138 -0.3085  0.2505 -0.0119
  117phy    C32 3136   2.948   5.118   2.284  0.0204  0.1644  0.0791
  117phy    C31 3137   3.082   5.190   2.260 -0.8056 -0.0139  0.4387
  117phy    C30 3138   3.165   5.213   2.389  0.1039  0.6911 -0.4851
  117phy    C28 3139   3.298   5.285   2.385 -0.3167 -0.3271  0.1404
  117phy    C29 3140   3.270   5.422   2.445 -0.2543  0.3404  0.6736
  117phy    C27 3141   3.403   5.203   2.475 -0.1584 -0.5309 -0.0201
  117phy    C26 3142   3.492   5.106   2.390  0.2072 -0.0325 -0.0557
  117phy    C25 3143   3.607   5.035   2.471  0.3556  0.6303  0.5741
  117phy    C23 3144   3.724   4.963   2.404 -0.2534  0.3696 -0.3638
  117phy    C24 3145   3.825   5.068   2.348 -0.6408  0.1487  0.0229
  117phy    C22 3146   3.805   4.879   2.511  0.2674  0.1268  0.0726
  117phy    C21 3147   3.782   4.733   2.549 -0.3590  0.3409  0.1989
  117phy    C20 3148   3.875   4.687   2.668  0.0033 -0.1214  0.0883
  117phy    C18 3149   3.864   4.543   2.734 -0.7549  0.1588  0.5130
  117phy    O01 3150   3.845   4.444   2.638  0.0982  0.1409  0.5054
  117phy    H01 3151   3.910   4.377   2.648  1.7690  1.1341 -2.4241
  117phy    C19 3152   4.014   4.526   2.768 -0.0629  0.1700 -0.2751
  117phy    C13 3153   3.762   4.537   2.861 -0.3049  0.0395 -0.3313
  117phy     H3 3154   3.663   4.578   2.830  0.0572  0.6725 -0.6769
  117phy    O33 3155   3.796   4.629   2.961  0.5532 -0.5653 -0.0193
  117phy    H1B 3156   3.720   4.649   3.012  1.3786 -1.7505  1.8002
  117phy    C12 3157   3.726   4.396   2.921 -0.0021  0.4969  0.4353
  117phy    O11 3158   3.672   4.301   2.833 -0.1467  0.3036  0.3703
  117phy    H1A 3159   3.635   4.346   2.759  0.0877  0.5671  0.4116
  118phy    C35 3160   0.151   3.269   1.318  0.1564  0.3615 -0.0116
  118phy    C33 3161   0.242   3.304   1.435 -0.6444 -0.1591 -0.0688
  118phy    C34 3162   0.385   3.273   1.395  0.6524  0.3194  1.2113
  118phy    C32 3163   0.217   3.449   1.481 -0.0351 -0.1104 -0.7120
  118phy    C31 3164   0.260   3.475   1.627  0.0832  0.0154 -0.1501
  118phy    C30 3165   0.233   3.626   1.653 -0.3640  0.0349 -0.1815
  118phy    C28 3166   0.295   3.689   1.780 -0.3451 -0.3614 -0.2598
  118phy    C29 3167   0.447   3.714   1.773 -0.2780 -0.1966 -0.3142
  118phy    C27 3168   0.236   3.825   1.806  0.3327 -0.1361 -0.1356
  118phy    C26 3169   0.193   3.869   1.946 -0.1622  0.1126 -0.2032
  118phy    C25 3170   0.144   4.016   1.953  0.2013 -0.1705  0.3720
  118phy    C23 3171   0.176   4.079   2.089  0.3801  0.6789  0.0300
  118phy    C24 3172   0.256   4.203   2.070 -0.0813 -0.4270 -0.1233
  118phy    C22 3173   0.047   4.107   2.174  0.5391 -0.0065  0.4411
  118phy    C21 3174   0.014   4.005   2.277 -0.2160 -0.1154  0.2025
  118phy    C20 3175  -0.109   4.064   2.348  0.4664 -0.1447  0.1489
  118phy    C18 3176  -0.167   3.983   2.468 -0.0123 -0.3457 -0.2000
  118phy    O01 3177  -0.057   3.956   2.560  0.0307 -0.4476  0.3249
  118phy    H01 3178  -0.002   3.886   2.530  0.3924  0.0711 -0.2493
  118phy    C19 3179  -0.237   4.094   2.543 -1.0001 -0.2863 -0.6726
  118phy    C13 3180  -0.261   3.850   2.451  0.4367 -0.1166 -0.4039
  118phy     H3 3181  -0.354   3.873   2.393 -1.4504 -0.3929  2.3188
  118phy    O33 3182  -0.321   3.812   2.575 -0.2711 -0.0891  0.4339
  118phy    H1B 3183  -0.278   3.735   2.607  2.0545  0.2361 -1.5988
  118phy    C12 3184  -0.193   3.725   2.380 -0.4737 -0.2967  0.1326
  118phy    O11 3185  -0.108   3.647   2.456 -0.1125  0.3641  0.4184
  118phy    H1A 3186  -0.149   3.627   2.538  0.9592  0.3855  0.9746
  119phy    C35 3187   4.513   3.555   2.067  0.3002  0.1547 -0.0655
  119phy    C33 3188   4.371   3.520   2.042  0.8041 -0.2188 -0.4467
  119phy    C34 3189   4.360   3.498   1.892 -0.0734  0.5403  0.1094
  119phy    C32 3190   4.324   3.406   2.133  0.0371 -0.5697 -0.2896
  119phy    C31 3191   4.174   3.400   2.158  0.2740 -0.0741 -0.1056
  119phy    C30 3192   4.138   3.279   2.242  0.0786 -0.1972 -0.0364
  119phy    C28 3193   3.995   3.272   2.296  0.4294  0.0334  0.0971
  119phy    C29 3194   3.937   3.135   2.282  0.3263  0.2052 -0.0277
  119phy    C27 3195   3.990   3.310   2.446  0.3601 -0.1534  0.1923
  119phy    C26 3196   3.949   3.452   2.482  0.2720 -0.1920 -0.1718
  119phy    C25 3197   4.000   3.494   2.624  0.0239  0.4060  0.4553
  119phy    C23 3198   3.978   3.636   2.679  0.2636  0.4872  0.0743
  119phy    C24 3199   3.833   3.669   2.698 -0.2435 -0.2306  0.2854
  119phy    C22 3200   4.062   3.654   2.807 -0.3498 -0.1476 -0.4906
  119phy    C21 3201   4.140   3.785   2.815 -0.5531 -0.1513  0.4290
  119phy    C20 3202   4.214   3.800   2.949 -0.1664 -0.5028  0.0542
  119phy    C18 3203   4.351   3.878   2.952  0.1032 -0.2189  0.2648
  119phy    O01 3204   4.344   3.995   2.869 -0.4299 -0.2604  0.1905
  119phy    H01 3205   4.423   3.998   2.817 -0.2184 -1.9983  0.3440
  119phy    C19 3206   4.359   3.927   3.098 -0.1358  0.1731  0.1904
  119phy    C13 3207   4.472   3.780   2.900  0.0029  0.3713  0.7232
  119phy     H3 3208   4.441   3.732   2.804 -0.2128 -0.7906  1.3555
  119phy    O33 3209   4.485   3.665   2.983 -0.3523  0.3342 -0.2168
  119phy    H1B 3210   4.406   3.614   2.989 -0.5878  0.5462 -1.3646
  119phy    C12 3211   4.613   3.846   2.862 -0.0801  0.0744  0.1748
  119phy    O11 3212   4.595   3.954   2.770  0.3371 -0.0792  0.4416
  119phy    H1A 3213   4.653   3.931   2.699  0.8400 -1.2828  1.2017
  120phy    C35 3214   3.895   3.634   1.605  0.3335 -0.1639 -0.0402
  120phy    C33 3215   3.995   3.519   1.629  0.5174  0.0065  0.0767
  120phy    C34 3216   4.020   3.483   1.779 -0.4669 -0.1074  0.1822
  120phy    C32 3217   3.944   3.389   1.558 -0.0121  0.4137 -0.5834
  120phy    C31 3218   4.019   3.349   1.426  0.1888 -0.5019 -0.1902
  120phy    C30 3219   4.014   3.199   1.394 -0.1479 -0.2304 -0.0668
  120phy    C28 3220   4.102   3.163   1.268  0.3060 -0.4417  0.1311
  120phy    C29 3221   4.244   3.111   1.308  0.2239  0.2080  0.4374
  120phy    C27 3222   4.022   3.061   1.188  0.2604 -0.1706 -0.3668
  120phy    C26 3223   4.001   3.088   1.038  0.0466 -0.1062 -0.1487
  120phy    C25 3224   3.928   2.971   0.982  0.6837 -0.5196  0.4294
  120phy    C23 3225   3.879   2.991   0.839  0.2838  0.5831 -0.4536
  120phy    C24 3226   3.920   2.861   0.765  0.8667 -0.8227 -0.1836
  120phy    C22 3227   3.726   2.989   0.851 -0.0030  0.0446 -0.0103
  120phy    C21 3228   3.649   3.063   0.735 -0.1826 -0.2397  0.2176
  120phy    C20 3229   3.494   3.054   0.741 -0.2259  0.0322  0.2367
  120phy    C18 3230   3.408   3.066   0.606  0.4245 -0.2089  0.5575
  120phy    O01 3231   3.444   3.179   0.524  0.0648 -0.3039  0.2796
  120phy    H01 3232   3.370   3.210   0.476 -0.4940 -0.7968  0.8056
  120phy    C19 3233   3.273   3.116   0.654  0.4306  0.5490  0.0139
  120phy    C13 3234   3.397   2.933   0.513  0.2040  0.0486  0.3224
  120phy     H3 3235   3.417   2.850   0.585 -1.3519 -1.7333 -1.1808
  120phy    O33 3236   3.265   2.886   0.472  0.5328 -0.1055 -0.0188
  120phy    H1B 3237   3.237   2.809   0.518  1.0066  0.2300  0.8551
  120phy    C12 3238   3.504   2.870   0.421  0.0206 -0.4690 -0.2979
  120phy    O11 3239   3.514   2.928   0.295  0.3699 -0.1830 -0.0683
  120phy    H1A 3240   3.429   2.961   0.274  1.3429  1.6794 -1.5438
  121phy    C35 3241   4.684   2.283   1.521  0.5866 -0.1292  0.2221
  121phy    C33 3242   4.713   2.230   1.662 -0.0803  0.0259 -0.0612
  121phy    C34 3243   4.583   2.181   1.723 -0.1142 -0.3090  0.1557
  121phy    C32 3244   4.812   2.110   1.642  0.2540  0.2167  0.1063
  121phy    C31 3245   4.895   2.071   1.765 -0.2707  0.0131  0.0998
  121phy    C30 3246   4.978   1.950   1.719  0.1531  0.5471 -0.2566
  121phy    C28 3247   5.044   1.870   1.836 -0.0267 -0.2126 -0.0845
  121phy    C29 3248   5.023   1.715   1.813 -0.0571 -0.0870  0.3236
  121phy    C27 3249   5.187   1.919   1.862  0.4702 -0.0719 -0.0038
  121phy    C26 3250   5.203   1.969   2.003  0.4592 -0.3435  0.3726
  121phy    C25 3251   5.342   2.024   2.034  0.5899  0.3727  0.0638
  121phy    C23 3252   5.365   2.051   2.186  0.0491  0.3088 -0.5632
  121phy    C24 3253   5.518   2.040   2.201  0.0757 -0.3124  0.0663
  121phy    C22 3254   5.310   2.190   2.232  0.4130 -0.0973 -0.0155
  121phy    C21 3255   5.276   2.210   2.374  0.2876 -0.1733 -0.4028
  121phy    C20 3256   5.225   2.355   2.403  0.0535 -0.2557 -0.2448
  121phy    C18 3257   5.169   2.384   2.546 -0.2235 -0.1046 -0.2287
  121phy    O01 3258   5.275   2.401   2.640  0.0688 -0.0511  0.0252
  121phy    H01 3259   5.309   2.318   2.667  1.1805  1.0918  2.4699
  121phy    C19 3260   5.130   2.536   2.524 -0.2226 -0.0103 -0.0016
  121phy    C13 3261   5.043   2.305   2.611 -0.2660 -0.4382 -0.4967
  121phy     H3 3262   4.957   2.308   2.539 -0.8571 -1.0586  0.1603
  121phy    O33 3263   4.982   2.362   2.726  0.0982 -0.0977  0.3753
  121phy    H1B 3264   4.893   2.336   2.735  0.3412 -0.4920  1.9132
  121phy    C12 3265   5.063   2.153   2.645 -0.1195 -0.1194 -0.0186
  121phy    O11 3266   4.955   2.095   2.713 -0.8297 -0.4880  0.0328
  121phy    H1A 3267   4.994   2.037   2.776  0.7424 -1.8725 -2.0619
  122phy    C35 3268   1.571   4.185   1.829  0.4067 -0.1564  0.1854
  122phy    C33 3269   1.504   4.158   1.698 -0.7628 -0.0254 -0.2586
  122phy    C34 3270   1.606   4.078   1.615 -0.2853 -0.1944  0.2889
  122phy    C32 3271   1.379   4.071   1.705  0.6949  0.3878  0.0120
  122phy    C31 3272   1.247   4.150   1.735 -0.1315 -0.3230  0.0238
  122phy    C30 3273   1.124   4.063   1.740 -0.0585 -0.3355  0.1136
  122phy    C28 3274   0.998   4.115   1.810 -0.1207 -0.6921 -0.4912
  122phy    C29 3275   0.919   4.238   1.750 -0.4291  0.3896 -0.6889
  122phy    C27 3276   0.909   3.992   1.838 -0.8793  0.0096  0.3029
  122phy    C26 3277   0.848   3.985   1.981  0.3894  0.0379  0.0584
  122phy    C25 3278   0.747   3.869   1.982 -0.1521 -0.0751 -0.0503
  122phy    C23 3279   0.675   3.852   2.114 -0.7572 -0.1671  0.4626
  122phy    C24 3280   0.539   3.925   2.114 -0.0881 -0.4392  0.3143
  122phy    C22 3281   0.650   3.704   2.140 -0.0840  0.2009 -0.0514
  122phy    C21 3282   0.674   3.656   2.287  0.5010  0.2167  0.0854
  122phy    C20 3283   0.639   3.510   2.305  0.0285  0.0263  0.0063
  122phy    C18 3284   0.622   3.438   2.442  0.0625  0.0378 -0.0255
  122phy    O01 3285   0.531   3.501   2.529 -0.1773 -0.2309 -0.2544
  122phy    H01 3286   0.507   3.438   2.594  0.0812 -1.1066 -0.9888
  122phy    C19 3287   0.538   3.319   2.394  0.1710  0.4891  0.1396
  122phy    C13 3288   0.757   3.401   2.525  0.2478  0.4604 -0.3667
  122phy     H3 3289   0.826   3.344   2.457  1.3177  1.0185  0.2283
  122phy    O33 3290   0.728   3.297   2.624 -0.0052  0.1873 -0.1875
  122phy    H1B 3291   0.654   3.319   2.677 -1.8346 -1.2160 -2.0250
  122phy    C12 3292   0.842   3.514   2.591 -0.0572  0.0868 -0.1143
  122phy    O11 3293   0.778   3.602   2.677 -0.2288  0.2967 -0.3440
  122phy    H1A 3294   0.827   3.682   2.682 -1.1031  0.8911 -0.8823
  123phy    C35 3295   3.319   3.693   1.027 -0.0675 -0.8682 -0.0196
  123phy    C33 3296   3.271   3.788   1.133 -0.1891  0.1998  0.0278
  123phy    C34 3297   3.201   3.710   1.241  0.0403 -0.4251 -0.0173
  123phy    C32 3298   3.390   3.866   1.192 -0.2745  0.0309 -0.0853
  123phy    C31 3299   3.427   4.002   1.124  0.4034  0.1049 -0.3641
  123phy    C30 3300   3.525   4.086   1.207 -0.0142  0.5530 -0.2366
  123phy    C28 3301   3.543   4.223   1.145 -0.3582  0.1070 -0.0270
  123phy    C29 3302   3.509   4.335   1.244 -0.0987  0.3230 -0.0891
  123phy    C27 3303   3.689   4.246   1.085 -0.3364  0.1517  0.5487
  123phy    C26 3304   3.695   4.187   0.945  0.2857 -0.2366 -0.3588
  123phy    C25 3305   3.833   4.186   0.877 -0.1959  0.3144 -0.0690
  123phy    C23 3306   3.842   4.109   0.744 -0.0733 -0.0406 -0.1841
  123phy    C24 3307   3.951   4.181   0.661 -0.0369  0.5018 -0.4332
  123phy    C22 3308   3.885   3.961   0.753  0.0755 -0.0068  0.5979
  123phy    C21 3309   3.767   3.861   0.749  0.2534  0.1300 -0.5520
  123phy    C20 3310   3.810   3.713   0.746 -0.3607  0.5983 -0.2507
  123phy    C18 3311   3.685   3.612   0.740  0.6817  0.5762  0.4329
  123phy    O01 3312   3.600   3.641   0.850 -0.0576 -0.2723  0.2175
  123phy    H01 3313   3.651   3.679   0.918 -1.5839  1.1550  0.6383
  123phy    C19 3314   3.757   3.479   0.774  0.3165  0.4135  0.1165
  123phy    C13 3315   3.602   3.611   0.596 -0.3667 -0.1718 -0.0853
  123phy     H3 3316   3.579   3.718   0.575 -0.2442  0.4181  2.4418
  123phy    O33 3317   3.675   3.580   0.476  0.2480  0.0102  0.1575
  123phy    H1B 3318   3.666   3.490   0.450  0.6732 -0.9866  3.0385
  123phy    C12 3319   3.449   3.576   0.581 -0.0361 -0.0888  0.5105
  123phy    O11 3320   3.363   3.644   0.670  0.7629 -0.2395  0.1223
  123phy    H1A 3321   3.413   3.636   0.749  1.0879 -0.0245 -0.0596
  124phy    C35 3322   4.076   0.779   1.694 -0.4373 -0.4482  0.1162
  124phy    C33 3323   4.000   0.658   1.734  0.2318  0.2555 -0.4576
  124phy    C34 3324   3.896   0.625   1.637 -0.2417  0.0178 -0.1640
  124phy    C32 3325   4.095   0.539   1.753 -0.3297  0.6452 -0.0382
  124phy    C31 3326   4.072   0.448   1.874  0.5969 -0.0949 -0.5781
  124phy    C30 3327   4.190   0.366   1.925  0.1653 -0.0262  0.3334
  124phy    C28 3328   4.163   0.254   2.025  0.5128  0.3349  0.1536
  124phy    C29 3329   4.234   0.124   1.975  0.2979  0.6517  0.5362
  124phy    C27 3330   4.218   0.298   2.165  0.0669  0.1098 -0.0392
  124phy    C26 3331   4.175   0.211   2.283  0.5107  0.1712 -0.0288
  124phy    C25 3332   4.210   0.269   2.417  0.2914 -0.3881  0.2483
  124phy    C23 3333   4.197   0.188   2.545  0.2238  0.1896 -0.1397
  124phy    C24 3334   4.337   0.172   2.608 -0.0697  0.4168  0.2740
  124phy    C22 3335   4.115   0.266   2.648  0.3716  0.0112  0.7802
  124phy    C21 3336   4.001   0.183   2.706  0.0216  0.2328 -0.2489
  124phy    C20 3337   3.920   0.272   2.799 -0.0743 -0.0166 -0.2750
  124phy    C18 3338   3.840   0.209   2.925  0.4810 -0.1691 -0.6805
  124phy    O01 3339   3.917   0.113   3.000 -0.2256  0.1095  0.0688
  124phy    H01 3340   3.871   0.083   3.076 -0.4082  0.4067  0.0772
  124phy    C19 3341   3.833   0.327   3.023  0.0617  0.1002  0.0991
  124phy    C13 3342   3.693   0.149   2.888  0.3258  0.0874  0.5394
  124phy     H3 3343   3.663   0.197   2.791  2.2581  1.6274  0.6202
  124phy    O33 3344   3.583   0.190   2.975 -0.1551  0.4079  0.5159
  124phy    H1B 3345   3.505   0.139   2.961  0.1075  0.3640 -0.8560
  124phy    C12 3346   3.685  -0.006   2.864 -0.0029 -0.5874  0.5733
  124phy    O11 3347   3.669  -0.086   2.975 -0.0381 -0.1142 -0.1587
  124phy    H1A 3348   3.729  -0.057   3.041 -1.2664 -2.3111  2.1133
  125phy    C35 3349   3.420   5.023   1.982 -0.0245 -0.1794 -0.3746
  125phy    C33 3350   3.486   5.123   1.894 -0.0368 -0.3209 -0.1917
  125phy    C34 3351   3.412   5.124   1.764  0.6334  0.3150 -0.1858
  125phy    C32 3352   3.492   5.262   1.958 -0.5922  0.7645 -0.0103
  125phy    C31 3353   3.627   5.291   2.036  0.0596  0.0098  0.1345
  125phy    C30 3354   3.622   5.432   2.103 -0.1745 -0.7207  0.0084
  125phy    C28 3355   3.727   5.476   2.207  0.0835 -0.2233  0.3761
  125phy    C29 3356   3.848   5.549   2.142  0.2000 -0.3076 -0.1358
  125phy    C27 3357   3.666   5.579   2.300  0.5133 -0.4986 -0.1925
  125phy    C26 3358   3.675   5.544   2.442 -0.2360  0.2436 -0.7687
  125phy    C25 3359   3.620   5.650   2.542  0.3816 -0.0713 -0.3652
  125phy    C23 3360   3.642   5.614   2.694  0.0673 -0.1323  0.2352
  125phy    C24 3361   3.758   5.696   2.754 -0.5470 -0.5374 -0.1792
  125phy    C22 3362   3.520   5.651   2.778 -0.0238 -0.0873  0.1701
  125phy    C21 3363   3.432   5.539   2.830  0.1625 -0.0930  0.1451
  125phy    C20 3364   3.299   5.579   2.895 -0.3131  0.0206 -0.4905
  125phy    C18 3365   3.190   5.484   2.946 -0.0044  0.4001  0.1229
  125phy    O01 3366   3.258   5.375   3.019  0.1055  0.0715  0.1394
  125phy    H01 3367   3.326   5.408   3.075 -1.0345  0.4771  1.3365
  125phy    C19 3368   3.103   5.568   3.045 -0.8456  0.2344 -0.1933
  125phy    C13 3369   3.108   5.405   2.826 -0.0987  0.3527 -0.4465
  125phy     H3 3370   3.183   5.372   2.749  0.4884  1.7327 -0.4889
  125phy    O33 3371   3.025   5.500   2.746  0.5559  0.0355 -0.5861
  125phy    H1B 3372   2.934   5.496   2.770  0.1879  0.5386 -1.8335
  125phy    C12 3373   3.019   5.280   2.857 -0.0962 -0.2163 -0.0711
  125phy    O11 3374   2.889   5.301   2.897 -0.2398  0.1686 -0.2742
  125phy    H1A 3375   2.895   5.325   2.987 -0.7555 -2.3050  0.5147
  126phy    C35 3376   1.475   0.156   1.800 -0.1736  0.4149 -0.3483
  126phy    C33 3377   1.530   0.092   1.926  0.0383 -0.6580  0.3229
  126phy    C34 3378   1.497   0.180   2.043 -0.0308  0.0210  0.0772
  126phy    C32 3379   1.477  -0.050   1.936  0.1768 -0.0234 -0.0402
  126phy    C31 3380   1.578  -0.150   1.992 -0.1991  0.4158  0.4652
  126phy    C30 3381   1.521  -0.282   2.037  0.6446  0.0657  0.5723
  126phy    C28 3382   1.616  -0.383   2.100  0.0369 -0.3152 -0.3108
  126phy    C29 3383   1.566  -0.441   2.231  0.2595  0.2582 -0.7157
  126phy    C27 3384   1.663  -0.497   2.001 -0.2380  0.2125 -0.2545
  126phy    C26 3385   1.800  -0.562   2.027 -0.4789 -0.0388 -0.2211
  126phy    C25 3386   1.887  -0.587   1.896 -0.8990 -0.4215 -0.2772
  126phy    C23 3387   2.032  -0.636   1.911  0.2370  0.0550  0.2014
  126phy    C24 3388   2.071  -0.685   1.774 -0.0980 -0.8088  0.2295
  126phy    C22 3389   2.130  -0.529   1.966 -0.2470  0.3524 -0.0132
  126phy    C21 3390   2.175  -0.564   2.115 -0.0321 -0.3153 -0.0663
  126phy    C20 3391   2.249  -0.442   2.180 -0.2193 -0.2523 -0.4521
  126phy    C18 3392   2.316  -0.455   2.325 -0.3067  0.3660 -0.0438
  126phy    O01 3393   2.394  -0.576   2.333 -0.3253  0.1322 -0.0438
  126phy    H01 3394   2.347  -0.658   2.329 -0.6018  0.0841  2.3520
  126phy    C19 3395   2.429  -0.352   2.314 -0.3143 -0.3351  0.0716
  126phy    C13 3396   2.220  -0.449   2.455  0.6419 -0.4410 -0.3699
  126phy     H3 3397   2.160  -0.354   2.456  0.0759 -0.7871  1.4549
  126phy    O33 3398   2.296  -0.426   2.573  0.3494 -0.3437 -0.0797
  126phy    H1B 3399   2.371  -0.482   2.572 -0.2579 -1.2041  0.3952
  126phy    C12 3400   2.111  -0.566   2.477 -0.7029 -0.0258  0.2607
  126phy    O11 3401   2.171  -0.689   2.492  0.3522  0.6304 -0.1846
  126phy    H1A 3402   2.247  -0.672   2.544  2.3049 -0.9071 -2.3561
  127phy    C35 3403   3.882   4.898   1.772 -0.2444 -0.4641 -0.6223
  127phy    C33 3404   3.820   4.783   1.698 -0.2854 -0.4767 -0.0326
  127phy    C34 3405   3.893   4.651   1.722  0.0253  0.2246 -0.0862
  127phy    C32 3406   3.666   4.783   1.721 -0.2107  0.3456 -0.1639
  127phy    C31 3407   3.579   4.731   1.603 -0.0109  0.6299  0.0039
  127phy    C30 3408   3.434   4.692   1.634  0.0720  0.1051 -0.7697
  127phy    C28 3409   3.349   4.606   1.537  0.1698  0.6322  0.2315
  127phy    C29 3410   3.231   4.542   1.608 -0.0717  0.3680 -0.3409
  127phy    C27 3411   3.304   4.693   1.414 -0.1521 -0.1837 -0.5995
  127phy    C26 3412   3.279   4.623   1.277  0.2010 -0.0024 -0.2107
  127phy    C25 3413   3.218   4.727   1.182  0.2930  0.7333 -0.3435
  127phy    C23 3414   3.205   4.675   1.036 -0.3841 -0.7844 -0.5985
  127phy    C24 3415   3.062   4.640   0.999 -0.4785 -0.1483  0.7107
  127phy    C22 3416   3.255   4.782   0.933 -0.5946  0.1395 -0.0451
  127phy    C21 3417   3.361   4.741   0.829 -0.2224  0.2476  0.0123
  127phy    C20 3418   3.421   4.866   0.759  0.0766 -0.2398 -0.6936
  127phy    C18 3419   3.468   4.846   0.607 -0.1619  0.2444  0.0504
  127phy    O01 3420   3.545   4.724   0.611 -0.3354 -0.4669  0.1078
  127phy    H01 3421   3.524   4.663   0.543 -1.3525 -0.7831  0.6796
  127phy    C19 3422   3.570   4.958   0.582 -0.3812  0.1668 -0.0921
  127phy    C13 3423   3.354   4.827   0.495 -0.4311  0.5921  0.4920
  127phy     H3 3424   3.277   4.761   0.542 -0.7868 -0.2618 -1.2073
  127phy    O33 3425   3.265   4.939   0.470 -0.0370  0.1754  0.1337
  127phy    H1B 3426   3.295   4.989   0.396  0.3036  0.8183  0.7055
  127phy    C12 3427   3.363   4.723   0.374  0.3066 -0.1687  0.1240
  127phy    O11 3428   3.459   4.619   0.385  0.4539 -0.1271 -0.3244
  127phy    H1A 3429   3.462   4.577   0.301  0.4081 -0.3607 -0.2096
  128SOL     OW 3430   3.638   3.292   0.368  0.0216  0.3010 -0.2015
  128SOL    HW1 3431   3.591   3.233   0.428  2.6342 -1.5847  0.1641
  128SOL    HW2 3432   3.727   3.257   0.361 -0.0459  0.5669 -3.7499
  128SOL     MW 3433   3.643   3.279   0.375 -0.0021 -0.0039 -0.0055
  129SOL     OW 3434   0.986   1.200   2.809 -0.1620  0.1290 -0.3964
  129SOL    HW1 3435   1.014   1.114   2.779  0.6392  0.2470 -0.0082
  129SOL    HW2 3436   0.894   1.183   2.833  0.0474  0.1515  0.4593
  129SOL     MW 3437   0.977   1.186   2.808 -0.0021 -0.0039 -0.0055
  130SOL     OW 3438   0.109   1.126   0.099  0.2550  0.3046  0.0606
  130SOL    HW1 3439   0.070   1.210   0.077 -3.0692 -0.8321  1.0851
  130SOL    HW2 3440   0.145   1.131   0.188  2.2578  0.6955 -0.7168
  130SOL     MW 3441   0.109   1.137   0.108 -0.0021 -0.0039 -0.0055
  131SOL     OW 3442   2.174   0.695   2.469 -0.4799  0.0494  0.2499
  131SOL    HW1 3443   2.180   0.621   2.530  1.2310  0.5503  0.7350
  131SOL    HW2 3444   2.101   0.672   2.411  0.2222  0.0615 -0.6574
  131SOL     MW 3445   2.165   0.682   2.470 -0.0021 -0.0039 -0.0055
  132SOL     OW 3446   0.729   0.905   2.944  0.2611 -0.2375  0.2530
  132SOL    HW1 3447   0.715   0.994   2.912  0.5413 -0.2652  0.0508
  132SOL    HW2 3448   0.653   0.885   2.998  0.4874 -0.8594  0.3456
  132SOL     MW 3449   0.717   0.914   2.947 -0.0021 -0.0039 -0.0055
  133SOL     OW 3450   3.101   4.818   0.095 -0.2777 -0.3737  0.2128
  133SOL    HW1 3451   3.183   4.789   0.055 -0.6301  0.4567 -1.1848
  133SOL    HW2 3452   3.066   4.874   0.025  0.3695  0.4228  0.5128
  133SOL     MW 3453   3.107   4.822   0.080 -0.0021 -0.0039 -0.0055
  134SOL     OW 3454   5.040   4.008   2.821  0.2032  0.3928  0.1852
  134SOL    HW1 3455   5.120   4.060   2.822 -0.6064  1.6886  0.4480
  134SOL    HW2 3456   5.021   4.009   2.727  2.4166  0.1467 -0.3011
  134SOL     MW 3457   5.048   4.015   2.809 -0.0021 -0.0039 -0.0055
  135SOL     OW 3458   2.209   0.508   2.671  0.4225  0.5723  0.0841
  135SOL    HW1 3459   2.244   0.420   2.655  1.0263  0.6668  0.8102
  135SOL    HW2 3460   2.250   0.540   2.751  1.2860  0.3397 -0.2489
  135SOL     MW 3461   2.219   0.500   2.679 -0.0021 -0.0039 -0.0055
  136SOL     OW 3462   0.606   1.636   0.099 -0.4596 -0.1876 -0.2531
  136SOL    HW1 3463   0.680   1.575   0.100 -1.5168 -1.5051 -0.2094
  136SOL    HW2 3464   0.647   1.720   0.079  0.8799 -0.4194  1.2416
  136SOL     MW 3465   0.622   1.639   0.097 -0.0021 -0.0039 -0.0055
  137SOL     OW 3466   3.639   4.875   0.207  0.3228  0.1868  0.1816
  137SOL    HW1 3467   3.622   4.817   0.133  0.7061  1.2719 -0.8047
  137SOL    HW2 3468   3.701   4.826   0.261  0.7556  1.7240  1.1555
  137SOL     MW 3469   3.645   4.861   0.204 -0.0021 -0.0039 -0.0055
  138SOL     OW 3470   2.102   4.129   2.405 -0.2919 -0.0148 -0.6638
  138SOL    HW1 3471   2.007   4.129   2.421 -0.4090  1.1281 -1.2892
  138SOL    HW2 3472   2.122   4.210   2.451  0.4876 -1.3057  1.4380
  138SOL     MW 3473   2.092   4.139   2.413 -0.0021 -0.0039 -0.0055
  139SOL     OW 3474   3.545   3.678   2.936 -0.4667 -0.1713 -0.1462
  139SOL    HW1 3475   3.475   3.619   2.907 -2.1999  1.3188  0.8122
  139SOL    HW2 3476   3.600   3.624   2.994 -0.9849 -0.4782  0.0633
  139SOL     MW 3477   3.543   3.663   2.940 -0.0021 -0.0039 -0.0055
  140SOL     OW 3478   3.728   4.473   0.228 -0.1524  0.1038 -0.0712
  140SOL    HW1 3479   3.770   4.547   0.271  0.0248 -0.8670  1.5473
  140SOL    HW2 3480   3.695   4.426   0.305  0.3778  0.4018  0.3418
  140SOL     MW 3481   3.729   4.476   0.244 -0.0021 -0.0039 -0.0055
  141SOL     OW 3482   3.493   1.661   2.756 -0.4741 -0.3149 -0.1120
  141SOL    HW1 3483   3.496   1.621   2.669  1.7088 -0.8987  0.1862
  141SOL    HW2 3484   3.517   1.587   2.812 -0.2788 -1.5488 -1.7494
  141SOL     MW 3485   3.496   1.646   2.752 -0.0021 -0.0039 -0.0055
  142SOL     OW 3486   1.704   4.909   0.045 -0.1028 -0.1275 -0.9866
  142SOL    HW1 3487   1.796   4.882   0.039 -0.3509 -1.5718  0.8725
  142SOL    HW2 3488   1.707   4.994   0.089  0.2934 -0.1196 -1.0245
  142SOL     MW 3489   1.716   4.917   0.050 -0.0021 -0.0039 -0.0055
  143SOL     OW 3490   2.714   3.624   0.270  0.6284  0.0400 -0.5948
  143SOL    HW1 3491   2.673   3.689   0.214 -0.5091  0.9319  1.1892
  143SOL    HW2 3492   2.673   3.546   0.232 -1.4047  0.1446  1.1895
  143SOL     MW 3493   2.703   3.622   0.257 -0.0021 -0.0039 -0.0055
  144SOL     OW 3494   2.607   3.383   0.143 -0.1126 -0.0130  0.0075
  144SOL    HW1 3495   2.568   3.427   0.068 -1.3463  1.3653  1.3840
  144SOL    HW2 3496   2.537   3.323   0.167  0.1938 -0.0440  0.8869
  144SOL     MW 3497   2.593   3.380   0.136 -0.0021 -0.0039 -0.0055
  145SOL     OW 3498   2.561   1.249   3.056  0.1760  0.0266  0.0751
  145SOL    HW1 3499   2.619   1.322   3.076  0.3278 -0.6193  2.3774
  145SOL    HW2 3500   2.563   1.192   3.134 -0.3152  0.6821  0.5803
  145SOL     MW 3501   2.569   1.251   3.069 -0.0021 -0.0039 -0.0055
  146SOL     OW 3502   4.099   4.569   0.011 -0.4737 -0.6635 -0.1280
  146SOL    HW1 3503   4.034   4.500   0.022 -0.5644 -0.5340  0.1538
  146SOL    HW2 3504   4.056   4.654   0.000  0.9347  0.0689 -0.2916
  146SOL     MW 3505   4.085   4.571   0.011 -0.0021 -0.0039 -0.0055
  147SOL     OW 3506   2.296   1.264   3.004  0.1727 -0.1705  0.5752
  147SOL    HW1 3507   2.278   1.329   3.072  1.9107  0.4225  0.5171
  147SOL    HW2 3508   2.390   1.250   3.012  0.4199  0.0726 -1.5076
  147SOL     MW 3509   2.306   1.271   3.014 -0.0021 -0.0039 -0.0055
  148SOL     OW 3510   1.218   4.370   3.052 -0.0008 -0.0265 -0.1099
  148SOL    HW1 3511   1.223   4.274   3.056  1.3446 -0.0701 -1.5413
  148SOL    HW2 3512   1.131   4.393   3.085  0.5458  1.4759  0.3727
  148SOL     MW 3513   1.207   4.360   3.057 -0.0021 -0.0039 -0.0055
  149SOL     OW 3514   2.776   0.555   2.829 -0.0660 -0.1004 -0.5495
  149SOL    HW1 3515   2.693   0.516   2.858  0.8587 -0.9352  1.1569
  149SOL    HW2 3516   2.779   0.542   2.735  0.9643  1.4724 -0.7682
  149SOL     MW 3517   2.765   0.548   2.821 -0.0021 -0.0039 -0.0055
  150SOL     OW 3518   2.522   3.525   3.060 -0.1281  0.0664  0.1303
  150SOL    HW1 3519   2.557   3.612   3.080 -0.0229  0.3689 -1.2869
  150SOL    HW2 3520   2.567   3.505   2.978 -0.2057  0.4914 -0.0189
  150SOL     MW 3521   2.532   3.534   3.052 -0.0021 -0.0039 -0.0055
  151SOL     OW 3522   2.702   4.371   0.134 -0.1616 -0.5789  0.3890
  151SOL    HW1 3523   2.791   4.378   0.168  0.2612 -0.4701 -0.7276
  151SOL    HW2 3524   2.715   4.393   0.042  1.0533 -0.0840  0.6652
  151SOL     MW 3525   2.715   4.375   0.127 -0.0021 -0.0039 -0.0055
  152SOL     OW 3526   1.089   1.574   0.230  0.2050  0.2465 -0.1220
  152SOL    HW1 3527   1.088   1.500   0.169 -0.3598  0.9736 -1.0328
  152SOL    HW2 3528   1.045   1.541   0.308  1.0511 -0.9755 -0.1252
  152SOL     MW 3529   1.083   1.560   0.232 -0.0021 -0.0039 -0.0055
  153SOL     OW 3530   2.376   2.413   0.143  0.3599 -0.3555  0.0898
  153SOL    HW1 3531   2.322   2.477   0.097  1.8179 -0.1481 -1.4341
  153SOL    HW2 3532   2.387   2.344   0.078 -0.3962  1.1615 -1.7093
  153SOL     MW 3533   2.371   2.412   0.128 -0.0021 -0.0039 -0.0055
  154SOL     OW 3534   1.329   4.822   2.891  0.1911 -0.0653 -0.3316
  154SOL    HW1 3535   1.406   4.860   2.849  0.5904  0.0412  0.4807
  154SOL    HW2 3536   1.300   4.746   2.841 -0.9123 -0.5985  1.0506
  154SOL     MW 3537   1.335   4.817   2.879 -0.0021 -0.0039 -0.0055
  155SOL     OW 3538   3.288   3.086   0.201 -0.3116 -0.1911 -0.1786
  155SOL    HW1 3539   3.279   3.170   0.246  0.9607 -0.1432  0.0316
  155SOL    HW2 3540   3.204   3.045   0.218 -0.8022  0.1980 -1.5104
  155SOL     MW 3541   3.276   3.092   0.210 -0.0021 -0.0039 -0.0055
  156SOL     OW 3542   4.853   3.599   2.717 -0.2933  0.1425  0.2625
  156SOL    HW1 3543   4.837   3.635   2.805  0.5232 -0.4472  0.6669
  156SOL    HW2 3544   4.864   3.507   2.739 -1.1091  0.2880  1.3840
  156SOL     MW 3545   4.852   3.592   2.732 -0.0021 -0.0039 -0.0055
  157SOL     OW 3546   0.523   3.921   3.109  0.4359  0.0667 -0.2245
  157SOL    HW1 3547   0.520   3.991   3.174 -1.3474 -0.6552  0.5345
  157SOL    HW2 3548   0.434   3.886   3.110  0.1852  0.6931 -0.0017
  157SOL     MW 3549   0.511   3.926   3.117 -0.0021 -0.0039 -0.0055
  158SOL     OW 3550   1.805   1.038   2.611  0.1793  0.0422 -0.0477
  158SOL    HW1 3551   1.896   1.070   2.608  0.4419 -0.5988  0.8645
  158SOL    HW2 3552   1.796   0.993   2.527 -0.5281  0.9792 -0.4910
  158SOL     MW 3553   1.816   1.036   2.599 -0.0021 -0.0039 -0.0055
  159SOL     OW 3554   3.887   3.172   0.326  0.1026  0.2804 -0.0265
  159SOL    HW1 3555   3.849   3.120   0.255 -1.2680  2.5416 -1.0763
  159SOL    HW2 3556   3.945   3.228   0.273 -1.1014  3.4297  1.6814
  159SOL     MW 3557   3.890   3.173   0.310 -0.0021 -0.0039 -0.0055
  160SOL     OW 3558   2.173   4.444   2.926  0.4792 -0.0717  0.5379
  160SOL    HW1 3559   2.190   4.535   2.901  0.0892 -0.3496 -0.8022
  160SOL    HW2 3560   2.213   4.446   3.014  0.9413  0.4802  0.3228
  160SOL     MW 3561   2.181   4.456   2.935 -0.0021 -0.0039 -0.0055
  161SOL     OW 3562   0.983   1.569   2.966 -0.1729 -0.0498  0.6192
  161SOL    HW1 3563   0.977   1.654   3.010 -1.1713  1.3394 -1.9836
  161SOL    HW2 3564   0.908   1.557   2.908  0.3629 -0.4167 -0.0008
  161SOL     MW 3565   0.972   1.579   2.964 -0.0021 -0.0039 -0.0055
  162SOL     OW 3566   4.946   3.991   0.084 -0.1677  0.0618 -0.1976
  162SOL    HW1 3567   5.018   4.013   0.143  0.0328  2.1811 -1.1418
  162SOL    HW2 3568   4.980   3.923   0.026 -1.8849 -1.2312  0.2113
  162SOL     MW 3569   4.960   3.985   0.085 -0.0021 -0.0039 -0.0055
  163SOL     OW 3570   2.466   1.346   2.721  0.0717  0.2677  0.2658
  163SOL    HW1 3571   2.493   1.255   2.737  0.0836  0.3677  0.8422
  163SOL    HW2 3572   2.371   1.337   2.715  0.1533 -0.2716 -0.3569
  163SOL     MW 3573   2.457   1.333   2.722 -0.0021 -0.0039 -0.0055
  164SOL     OW 3574   3.209   3.893   2.936 -0.1118 -0.4395  0.0261
  164SOL    HW1 3575   3.248   3.887   2.848 -2.0562  0.1349 -0.9363
  164SOL    HW2 3576   3.285   3.901   2.994  0.1558 -1.6975 -0.1154
  164SOL     MW 3577   3.224   3.893   2.932 -0.0021 -0.0039 -0.0055
  165SOL     OW 3578   2.900   0.797   2.944 -0.1746  0.0205  0.4267
  165SOL    HW1 3579   2.868   0.711   2.917 -0.5365  0.3016 -0.0615
  165SOL    HW2 3580   2.885   0.846   2.863  1.6308  1.7285  1.0546
  165SOL     MW 3581   2.894   0.792   2.929 -0.0021 -0.0039 -0.0055
  166SOL     OW 3582   0.987   1.785   0.036 -0.3931 -0.0193 -0.3057
  166SOL    HW1 3583   1.029   1.746   0.112  0.4001  0.4776 -0.4797
  166SOL    HW2 3584   1.039   1.862   0.012  0.1220 -0.3416 -0.2385
  166SOL     MW 3585   0.999   1.790   0.043 -0.0021 -0.0039 -0.0055
  167SOL     OW 3586   1.963   3.887   2.635  0.1906  0.3196  0.1910
  167SOL    HW1 3587   1.974   3.806   2.686  2.3244  0.2828 -0.2529
  167SOL    HW2 3588   1.875   3.884   2.597  0.8494  0.7818 -1.4363
  167SOL     MW 3589   1.953   3.876   2.637 -0.0021 -0.0039 -0.0055
  168SOL     OW 3590   4.262   4.410   0.606  0.0977  0.1476  0.0064
  168SOL    HW1 3591   4.357   4.403   0.608  0.1988  1.4910  1.0683
  168SOL    HW2 3592   4.237   4.409   0.698 -0.3371 -0.3879 -0.1136
  168SOL     MW 3593   4.271   4.409   0.618 -0.0021 -0.0039 -0.0055
  169SOL     OW 3594   3.980   4.107   3.082 -0.0899  0.2148  0.1065
  169SOL    HW1 3595   3.951   4.190   3.120 -0.4511  0.5469 -0.8705
  169SOL    HW2 3596   4.037   4.138   3.012 -1.3161  0.8558 -0.6571
  169SOL     MW 3597   3.984   4.122   3.078 -0.0021 -0.0039 -0.0055
  170SOL     OW 3598   4.934   4.514   0.011 -0.2567  0.6465 -0.2007
  170SOL    HW1 3599   4.977   4.450  -0.046 -0.0586 -0.3154  0.9892
  170SOL    HW2 3600   4.907   4.464   0.088 -0.8607  1.3140  0.0280
  170SOL     MW 3601   4.936   4.499   0.014 -0.0021 -0.0039 -0.0055
  171SOL     OW 3602   3.451   3.898   3.085 -0.1298  0.0210 -0.3250
  171SOL    HW1 3603   3.506   3.964   3.044 -0.7306  0.1208 -1.0124
  171SOL    HW2 3604   3.487   3.821   3.040  1.9667  1.8014 -1.8968
  171SOL     MW 3605   3.463   3.896   3.073 -0.0021 -0.0039 -0.0055
  172SOL     OW 3606   2.418   3.203   0.179 -0.2898  0.2885 -0.6104
  172SOL    HW1 3607   2.388   3.121   0.219 -0.3538  1.1366  1.1621
  172SOL    HW2 3608   2.432   3.171   0.090  0.6660  0.0902 -0.3997
  172SOL     MW 3609   2.416   3.188   0.173 -0.0021 -0.0039 -0.0055
  173SOL     OW 3610   0.208   1.537   0.231  0.0802  0.1910  0.1336
  173SOL    HW1 3611   0.138   1.572   0.286 -1.0462  1.7720 -2.1600
  173SOL    HW2 3612   0.266   1.489   0.290  0.5076  1.4800  0.7972
  173SOL     MW 3613   0.206   1.535   0.246 -0.0021 -0.0039 -0.0055
  174SOL     OW 3614   0.565   0.440   3.083  0.2279 -0.2673  0.4363
  174SOL    HW1 3615   0.517   0.499   3.024 -1.1661 -1.6767  0.0973
  174SOL    HW2 3616   0.498   0.375   3.102 -0.6807  0.0301 -1.4992
  174SOL     MW 3617   0.550   0.440   3.078 -0.0021 -0.0039 -0.0055
  175SOL     OW 3618   4.612   4.248   2.968 -0.1400 -0.1137  0.0023
  175SOL    HW1 3619   4.692   4.198   2.953  0.4491  0.8691 -0.2605
  175SOL    HW2 3620   4.625   4.321   2.907 -2.5438  0.3012 -0.1012
  175SOL     MW 3621   4.624   4.251   2.958 -0.0021 -0.0039 -0.0055
  176SOL     OW 3622   3.017   3.004   3.065 -0.1228  0.8738  0.8372
  176SOL    HW1 3623   3.064   3.087   3.057 -0.6387  1.1944  1.0816
  176SOL    HW2 3624   2.941   3.019   3.122 -0.0956 -1.0831  1.4546
  176SOL     MW 3625   3.013   3.017   3.072 -0.0021 -0.0039 -0.0055
  177SOL     OW 3626   3.742   2.989   0.171 -0.1417 -0.5196  0.1873
  177SOL    HW1 3627   3.661   2.974   0.220 -0.4366  0.5539  0.0506
  177SOL    HW2 3628   3.726   2.928   0.099 -0.4066  0.0380 -0.2283
  177SOL     MW 3629   3.729   2.979   0.168 -0.0021 -0.0039 -0.0055
  178SOL     OW 3630   1.229   2.233   0.062 -0.0227 -0.3271  0.4053
  178SOL    HW1 3631   1.290   2.231   0.136  1.3139  0.4608 -0.6263
  178SOL    HW2 3632   1.223   2.324   0.036 -0.9898 -0.5980 -0.3600
  178SOL     MW 3633   1.236   2.245   0.069 -0.0021 -0.0039 -0.0055
  179SOL     OW 3634   2.921   2.964   2.823 -0.0291 -0.0019  0.0848
  179SOL    HW1 3635   2.954   2.958   2.912 -1.0990 -0.5278  0.4661
  179SOL    HW2 3636   2.903   2.872   2.803  0.6554  0.0329 -0.7490
  179SOL     MW 3637   2.923   2.951   2.832 -0.0021 -0.0039 -0.0055
  180SOL     OW 3638   4.104   3.135   0.506 -0.0699  0.0391 -0.5644
  180SOL    HW1 3639   4.066   3.108   0.589  0.6767 -1.6615 -0.7421
  180SOL    HW2 3640   4.028   3.162   0.455 -1.7725 -0.9556  1.3086
  180SOL     MW 3641   4.089   3.135   0.510 -0.0021 -0.0039 -0.0055
  181SOL     OW 3642   2.980   3.350   0.359  0.2770 -0.3325 -0.1230
  181SOL    HW1 3643   2.933   3.276   0.397 -0.8277 -1.5155 -3.4980
  181SOL    HW2 3644   2.962   3.427   0.413  0.1796 -0.8795  0.6365
  181SOL     MW 3645   2.972   3.351   0.371 -0.0021 -0.0039 -0.0055
  182SOL     OW 3646   2.791   3.770   2.953 -0.1226 -0.4298 -0.0838
  182SOL    HW1 3647   2.871   3.730   2.987 -0.3101 -0.8963 -0.1932
  182SOL    HW2 3648   2.748   3.704   2.900 -0.8901 -0.8395  1.0125
  182SOL     MW 3649   2.796   3.756   2.951 -0.0021 -0.0039 -0.0055
  183SOL     OW 3650   0.995   2.275   2.566 -0.0240 -0.6025 -0.0054
  183SOL    HW1 3651   1.014   2.191   2.608  0.1122 -0.9905 -0.8154
  183SOL    HW2 3652   1.070   2.327   2.596 -0.0994  0.5483 -1.6825
  183SOL     MW 3653   1.007   2.271   2.575 -0.0021 -0.0039 -0.0055
  184SOL     OW 3654   2.629   2.652   3.099  0.0849  0.0634  0.2875
  184SOL    HW1 3655   2.723   2.656   3.083  0.1558 -2.6049 -0.4107
  184SOL    HW2 3656   2.605   2.583   3.037  2.5743  0.0517 -0.7437
  184SOL     MW 3657   2.638   2.643   3.089 -0.0021 -0.0039 -0.0055
  185SOL     OW 3658   1.856   4.252   2.709 -0.0560 -0.0063 -0.0231
  185SOL    HW1 3659   1.946   4.245   2.742  0.6333  1.2801 -1.4815
  185SOL    HW2 3660   1.823   4.336   2.739 -0.4289 -0.1437 -0.0519
  185SOL     MW 3661   1.864   4.262   2.717 -0.0021 -0.0039 -0.0055
  186SOL     OW 3662   3.845   4.709   0.328  0.0629  0.6714  0.1859
  186SOL    HW1 3663   3.935   4.713   0.294  0.7451 -0.1557  1.7665
  186SOL    HW2 3664   3.861   4.719   0.422 -1.2115  2.5171  0.2412
  186SOL     MW 3665   3.859   4.711   0.336 -0.0021 -0.0039 -0.0055
  187SOL     OW 3666   1.024   1.389   0.037  0.4494  0.1662  0.3735
  187SOL    HW1 3667   1.085   1.331  -0.009 -0.3533 -0.2863 -0.1470
  187SOL    HW2 3668   1.014   1.459  -0.027  1.3307  0.6148  0.7124
  187SOL     MW 3669   1.031   1.391   0.023 -0.0021 -0.0039 -0.0055
  188SOL     OW 3670   4.058   3.284   0.141  0.1745 -0.2621  0.6134
  188SOL    HW1 3671   4.134   3.329   0.179  0.4978  1.1582 -1.5665
  188SOL    HW2 3672   4.035   3.356   0.083 -0.1214 -0.3059  0.6731
  188SOL     MW 3673   4.065   3.300   0.139 -0.0021 -0.0039 -0.0055
  189SOL     OW 3674   2.413   2.843   0.009  0.1239 -0.2445  0.6454
  189SOL    HW1 3675   2.489   2.785   0.009 -0.5467 -1.1725 -0.3697
  189SOL    HW2 3676   2.453   2.923  -0.026 -0.2192 -0.8155 -1.1618
  189SOL     MW 3677   2.428   2.846   0.004 -0.0021 -0.0039 -0.0055
  190SOL     OW 3678   0.350   1.718   0.088 -0.1683 -0.0751  0.2247
  190SOL    HW1 3679   0.298   1.656   0.139 -1.4116  1.1752  0.5310
  190SOL    HW2 3680   0.441   1.694   0.105  0.5391  2.1738 -0.1426
  190SOL     MW 3681   0.355   1.706   0.097 -0.0021 -0.0039 -0.0055
  191SOL     OW 3682   2.712   1.488   3.027 -0.0262  0.4021 -0.2553
  191SOL    HW1 3683   2.661   1.509   2.949 -1.1526  0.5437  0.4912
  191SOL    HW2 3684   2.801   1.476   2.995 -0.1990 -0.3721 -0.4509
  191SOL     MW 3685   2.717   1.489   3.012 -0.0021 -0.0039 -0.0055
  192SOL     OW 3686   2.375   0.874   2.860  0.3071 -0.2984  0.0764
  192SOL    HW1 3687   2.298   0.878   2.803  1.1732  1.0642 -1.0374
  192SOL    HW2 3688   2.372   0.781   2.885 -0.2528 -0.3643 -0.2154
  192SOL     MW 3689   2.364   0.862   2.856 -0.0021 -0.0039 -0.0055
  193SOL     OW 3690   2.152   2.310   2.865 -0.2324  0.3339  0.1235
  193SOL    HW1 3691   2.178   2.308   2.773  1.1124 -1.7678  0.4792
  193SOL    HW2 3692   2.060   2.336   2.863  0.0980  1.5400  0.0842
  193SOL     MW 3693   2.143   2.313   2.853 -0.0021 -0.0039 -0.0055
  194SOL     OW 3694   2.232   2.621   0.014 -0.1544 -0.3487 -0.0730
  194SOL    HW1 3695   2.145   2.660   0.018 -0.0037  0.0579 -0.6905
  194SOL    HW2 3696   2.287   2.699   0.017  1.1336 -0.9941 -3.0239
  194SOL     MW 3697   2.228   2.636   0.015 -0.0021 -0.0039 -0.0055
  195SOL     OW 3698   2.719   4.447   3.004  0.0727 -0.1959 -0.0941
  195SOL    HW1 3699   2.781   4.517   2.986  0.6806 -0.8464 -0.5866
  195SOL    HW2 3700   2.741   4.383   2.936  0.4602  0.2143 -0.3572
  195SOL     MW 3701   2.730   4.448   2.992 -0.0021 -0.0039 -0.0055
  196SOL     OW 3702   2.354   2.959   0.268 -0.5582  0.2063 -0.0960
  196SOL    HW1 3703   2.434   2.925   0.308  0.0724 -0.6428 -1.9639
  196SOL    HW2 3704   2.360   2.915   0.183 -2.9458 -1.0618  0.3280
  196SOL     MW 3705   2.365   2.949   0.262 -0.0021 -0.0039 -0.0055
  197SOL     OW 3706   2.757   4.816   3.084  0.4109 -0.0667  0.1019
  197SOL    HW1 3707   2.816   4.747   3.052  1.3348  0.1535  1.2754
  197SOL    HW2 3708   2.732   4.785   3.171 -1.8711  2.4520  0.4490
  197SOL     MW 3709   2.762   4.803   3.091 -0.0021 -0.0039 -0.0055
  198SOL     OW 3710   0.500   1.522   2.984  0.2741 -0.0424  0.0810
  198SOL    HW1 3711   0.527   1.559   3.068  0.7423  0.1904 -0.1635
  198SOL    HW2 3712   0.571   1.546   2.923 -1.8008  1.8936 -1.7464
  198SOL     MW 3713   0.513   1.530   2.987 -0.0021 -0.0039 -0.0055
  199SOL     OW 3714   1.730   0.807   2.749  0.1906 -0.4113 -0.1734
  199SOL    HW1 3715   1.723   0.896   2.716 -0.6205 -0.1673  0.6430
  199SOL    HW2 3716   1.688   0.815   2.834 -1.3062 -1.0175 -0.8074
  199SOL     MW 3717   1.723   0.820   2.756 -0.0021 -0.0039 -0.0055
  200SOL     OW 3718   0.209   3.398   2.992 -0.5444  0.1744  0.2731
  200SOL    HW1 3719   0.221   3.353   3.075 -0.1712  0.0878  0.1735
  200SOL    HW2 3720   0.279   3.463   2.996  0.6071 -0.7241 -2.5795
  200SOL     MW 3721   0.220   3.401   3.003 -0.0021 -0.0039 -0.0055
  201SOL     OW 3722   0.456   3.344   2.727  0.1618 -0.1680  0.2180
  201SOL    HW1 3723   0.460   3.294   2.809 -1.2074  0.8119  0.9035
  201SOL    HW2 3724   0.362   3.345   2.710  0.1496  0.3050  0.3115
  201SOL     MW 3725   0.444   3.337   2.736 -0.0021 -0.0039 -0.0055
  202SOL     OW 3726   2.277   2.062   2.887 -0.5543 -0.2385  0.1215
  202SOL    HW1 3727   2.201   2.121   2.883  0.6001  1.3384  0.2975
  202SOL    HW2 3728   2.332   2.111   2.948  0.6943 -1.6161  0.1577
  202SOL     MW 3729   2.274   2.076   2.894 -0.0021 -0.0039 -0.0055
  203SOL     OW 3730   2.189   4.685   2.807  0.0390 -0.1959 -0.1709
  203SOL    HW1 3731   2.233   4.769   2.820 -0.8478  0.3940 -0.8680
  203SOL    HW2 3732   2.230   4.649   2.728 -1.7148 -1.1561 -0.7039
  203SOL     MW 3733   2.200   4.691   2.798 -0.0021 -0.0039 -0.0055
  204SOL     OW 3734   4.661   3.621   0.054 -0.8445 -0.2270 -0.3460
  204SOL    HW1 3735   4.603   3.642  -0.018 -0.3501  1.7634 -0.2268
  204SOL    HW2 3736   4.648   3.526   0.065 -0.4931 -0.3922 -1.3149
  204SOL     MW 3737   4.652   3.611   0.046 -0.0021 -0.0039 -0.0055
  205SOL     OW 3738   2.199   1.302   2.757 -0.4779  0.0116  0.4372
  205SOL    HW1 3739   2.228   1.289   2.847  0.5247  0.2859  0.1637
  205SOL    HW2 3740   2.127   1.365   2.758 -0.8223 -0.3321 -0.9294
  205SOL     MW 3741   2.193   1.308   2.769 -0.0021 -0.0039 -0.0055
  206SOL     OW 3742   0.711   0.442   0.204  0.0768  0.5616 -0.1573
  206SOL    HW1 3743   0.666   0.469   0.124 -0.8607  1.2255  0.5609
  206SOL    HW2 3744   0.651   0.476   0.271  1.8872 -0.5208  2.1639
  206SOL     MW 3745   0.697   0.450   0.202 -0.0021 -0.0039 -0.0055
  207SOL     OW 3746   2.892   0.146   0.057  0.0291  0.1284  0.6216
  207SOL    HW1 3747   2.818   0.207   0.049 -0.2103 -0.1601  0.6376
  207SOL    HW2 3748   2.902   0.137   0.152  1.7278  0.4081  0.5114
  207SOL     MW 3749   2.884   0.153   0.069 -0.0021 -0.0039 -0.0055
  208SOL     OW 3750   2.513   4.835   2.941  0.5605  0.3106  0.0566
  208SOL    HW1 3751   2.504   4.741   2.925 -0.3072  0.1693  1.2119
  208SOL    HW2 3752   2.592   4.836   2.996  1.2059  0.5940 -0.8484
  208SOL     MW 3753   2.523   4.823   2.947 -0.0021 -0.0039 -0.0055
  209SOL     OW 3754   0.150   2.808   0.021  0.4677 -0.0500  0.5717
  209SOL    HW1 3755   0.214   2.755  -0.026 -0.5651 -1.0975  0.2987
  209SOL    HW2 3756   0.068   2.778  -0.018  0.8879 -1.0386  0.3973
  209SOL     MW 3757   0.148   2.797   0.009 -0.0021 -0.0039 -0.0055
  210SOL     OW 3758   0.651   4.811   0.523  1.1036 -0.0108 -0.2583
  210SOL    HW1 3759   0.736   4.782   0.558  0.5696 -0.8316  0.4092
  210SOL    HW2 3760   0.634   4.901   0.548 -1.6744 -0.0403 -1.7088
  210SOL     MW 3761   0.660   4.819   0.531 -0.0021 -0.0039 -0.0055
  211SOL     OW 3762   2.115   4.212   2.803  0.3763 -0.0243  0.2634
  211SOL    HW1 3763   2.136   4.298   2.839 -0.2009  1.5099 -2.7405
  211SOL    HW2 3764   2.129   4.150   2.875 -0.1852 -0.5984 -0.1151
  211SOL     MW 3765   2.120   4.215   2.817 -0.0021 -0.0039 -0.0055
  212SOL     OW 3766   3.975   3.453   3.068  0.1731 -0.0549  0.0819
  212SOL    HW1 3767   3.889   3.491   3.082  0.1558 -0.8801  2.8048
  212SOL    HW2 3768   3.965   3.403   2.987  0.1952  0.1031 -0.0186
  212SOL     MW 3769   3.963   3.452   3.059 -0.0021 -0.0039 -0.0055
  213SOL     OW 3770   3.779   3.801   0.086  0.1572  0.3711  0.4366
  213SOL    HW1 3771   3.742   3.810   0.174  0.2312  0.6005  0.4428
  213SOL    HW2 3772   3.873   3.811   0.097  0.2203 -1.2352  1.8882
  213SOL     MW 3773   3.786   3.804   0.099 -0.0021 -0.0039 -0.0055
  214SOL     OW 3774   0.515   3.287   2.992 -0.3904  0.1544 -0.4489
  214SOL    HW1 3775   0.610   3.290   3.000 -0.3386  0.7968 -1.1966
  214SOL    HW2 3776   0.501   3.381   3.004 -0.7449 -0.0666  1.0483
  214SOL     MW 3777   0.526   3.300   2.995 -0.0021 -0.0039 -0.0055
  215SOL     OW 3778   1.192   2.388   2.723 -0.4531  0.2884  0.1313
  215SOL    HW1 3779   1.271   2.432   2.692  0.0949 -0.4505  0.4672
  215SOL    HW2 3780   1.234   2.323   2.778  0.0118 -1.1021 -1.7730
  215SOL     MW 3781   1.208   2.386   2.726 -0.0021 -0.0039 -0.0055
  216SOL     OW 3782   0.499   0.849   3.077  0.2512  0.2709 -0.2068
  216SOL    HW1 3783   0.418   0.898   3.065  0.4981  0.9080  0.6561
  216SOL    HW2 3784   0.482   0.769   3.028  0.7769 -0.1068  0.2068
  216SOL     MW 3785   0.486   0.845   3.069 -0.0021 -0.0039 -0.0055
  217SOL     OW 3786   2.191   1.812   2.573  0.1469 -0.1755  0.4543
  217SOL    HW1 3787   2.243   1.759   2.513 -0.2858 -1.3450  1.0713
  217SOL    HW2 3788   2.106   1.768   2.575 -0.7898  1.5484  1.0872
  217SOL     MW 3789   2.187   1.799   2.566 -0.0021 -0.0039 -0.0055
  218SOL     OW 3790   2.677   2.237   3.024 -0.2912  0.0409 -0.2883
  218SOL    HW1 3791   2.740   2.280   3.082  1.3768  0.1659 -2.1215
  218SOL    HW2 3792   2.729   2.171   2.978  0.5373  0.8466 -0.5294
  218SOL     MW 3793   2.692   2.234   3.026 -0.0021 -0.0039 -0.0055
  219SOL     OW 3794   2.313   2.516   2.901  0.1115  0.0675 -0.3205
  219SOL    HW1 3795   2.287   2.560   2.982  2.3516  1.3003 -0.1918
  219SOL    HW2 3796   2.251   2.444   2.891 -1.0060  0.6960  1.5057
  219SOL     MW 3797   2.301   2.513   2.911 -0.0021 -0.0039 -0.0055
  220SOL     OW 3798   2.776   3.328   2.707 -0.0339  0.3847 -0.6693
  220SOL    HW1 3799   2.783   3.305   2.614  0.2882 -0.9561 -0.3259
  220SOL    HW2 3800   2.869   3.319   2.727  0.3406 -0.2386 -2.5018
  220SOL     MW 3801   2.789   3.324   2.697 -0.0021 -0.0039 -0.0055
  221SOL     OW 3802   0.361   1.809   2.938  0.3809  0.0646 -0.4047
  221SOL    HW1 3803   0.351   1.760   3.020  2.7263  2.2781  1.3418
  221SOL    HW2 3804   0.289   1.872   2.940 -0.8750 -1.2780  2.0693
  221SOL     MW 3805   0.350   1.811   2.949 -0.0021 -0.0039 -0.0055
  222SOL     OW 3806   1.790   1.309   2.647 -0.3395 -0.3796  0.0392
  222SOL    HW1 3807   1.714   1.361   2.619 -0.1044  0.6640  1.2547
  222SOL    HW2 3808   1.762   1.217   2.648 -1.5477 -0.0504  1.7470
  222SOL     MW 3809   1.776   1.304   2.644 -0.0021 -0.0039 -0.0055
  223SOL     OW 3810   4.863   4.135   2.973  0.2943  0.2388  0.0233
  223SOL    HW1 3811   4.924   4.084   2.920  1.0555  1.3789 -0.2385
  223SOL    HW2 3812   4.880   4.109   3.064 -0.0049  0.6988  0.2151
  223SOL     MW 3813   4.873   4.125   2.978 -0.0021 -0.0039 -0.0055
  224SOL     OW 3814   3.830   5.028   0.075 -0.2432  0.1153  0.2784
  224SOL    HW1 3815   3.758   4.991   0.127  0.1166  0.9585  1.4103
  224SOL    HW2 3816   3.877   4.949   0.048  0.1872  0.3358  0.3756
  224SOL     MW 3817   3.826   5.012   0.078 -0.0021 -0.0039 -0.0055
  225SOL     OW 3818   0.267   3.763   0.027  0.1421  0.3686 -0.4512
  225SOL    HW1 3819   0.183   3.787  -0.013  0.8614  1.7607 -1.2065
  225SOL    HW2 3820   0.238   3.729   0.112 -1.0804  0.3950 -0.8327
  225SOL     MW 3821   0.252   3.762   0.033 -0.0021 -0.0039 -0.0055
  226SOL     OW 3822   0.232   1.451   2.940  0.2288 -0.0679 -0.0086
  226SOL    HW1 3823   0.228   1.485   2.851 -0.5924  2.7929  0.9793
  226SOL    HW2 3824   0.311   1.490   2.977  1.2710 -2.6242  0.6447
  226SOL     MW 3825   0.242   1.461   2.933 -0.0021 -0.0039 -0.0055
  227SOL     OW 3826   4.944   0.948   0.081 -0.5511  0.1285 -0.3272
  227SOL    HW1 3827   5.025   0.997   0.090  1.1777 -2.7366  0.9981
  227SOL    HW2 3828   4.872   1.009   0.097 -0.6896 -0.7715  3.1712
  227SOL     MW 3829   4.945   0.962   0.084 -0.0021 -0.0039 -0.0055
  228SOL     OW 3830   1.525   5.007   2.786 -0.0289  0.2946  0.2318
  228SOL    HW1 3831   1.461   5.061   2.740  0.7521  0.5439 -0.6052
  228SOL    HW2 3832   1.548   5.062   2.861  0.7589 -1.3450  1.2525
  228SOL     MW 3833   1.520   5.022   2.790 -0.0021 -0.0039 -0.0055
  229SOL     OW 3834   3.667   4.309   0.457  0.4319  0.1116  0.0918
  229SOL    HW1 3835   3.577   4.275   0.452  0.4726 -0.0634  0.5214
  229SOL    HW2 3836   3.714   4.226   0.445  1.3469  0.6114  0.1727
  229SOL     MW 3837   3.661   4.294   0.454 -0.0021 -0.0039 -0.0055
  230SOL     OW 3838   1.806   2.576   3.080 -0.0342  0.1326 -0.1965
  230SOL    HW1 3839   1.763   2.507   3.132 -1.4208  2.2281  1.6420
  230SOL    HW2 3840   1.738   2.590   3.014 -1.7035 -0.5279  1.2970
  230SOL     MW 3841   1.791   2.569   3.078 -0.0021 -0.0039 -0.0055
  231SOL     OW 3842   0.242   1.176   0.337 -0.0125 -0.1918 -0.4768
  231SOL    HW1 3843   0.277   1.093   0.369  1.1332  0.0769 -0.9731
  231SOL    HW2 3844   0.162   1.180   0.389  0.0043 -0.1502 -0.4539
  231SOL     MW 3845   0.236   1.166   0.348 -0.0021 -0.0039 -0.0055
  232SOL     OW 3846   3.416   3.819   0.226 -0.5903 -0.2832  1.0166
  232SOL    HW1 3847   3.337   3.872   0.241 -0.6414 -0.3074  0.8368
  232SOL    HW2 3848   3.433   3.851   0.138  0.9412  1.0515  1.7353
  232SOL     MW 3849   3.408   3.830   0.217 -0.0021 -0.0039 -0.0055
  233SOL     OW 3850   4.158   4.195   2.882  0.1264 -0.4359 -0.2983
  233SOL    HW1 3851   4.196   4.268   2.930 -1.4924  2.4716 -3.0061
  233SOL    HW2 3852   4.230   4.133   2.870  1.3334  0.7995  0.3277
  233SOL     MW 3853   4.172   4.197   2.887 -0.0021 -0.0039 -0.0055
  234SOL     OW 3854   4.085   4.470   0.421  0.6199  0.5400  0.5538
  234SOL    HW1 3855   4.151   4.445   0.486  1.3373 -1.4019 -0.8405
  234SOL    HW2 3856   4.006   4.481   0.473 -0.2317  0.4780 -0.6967
  234SOL     MW 3857   4.083   4.468   0.437 -0.0021 -0.0039 -0.0055
  235SOL     OW 3858   3.209   4.005   0.245 -0.7517  0.6973  0.4638
  235SOL    HW1 3859   3.200   4.018   0.339 -0.4131 -1.2686  0.7992
  235SOL    HW2 3860   3.277   4.064   0.212 -0.0311 -0.2534  0.2026
  235SOL     MW 3861   3.216   4.015   0.253 -0.0021 -0.0039 -0.0055
  236SOL     OW 3862   1.953   1.671   2.563  0.4980 -0.2480  0.1486
  236SOL    HW1 3863   1.919   1.634   2.481  0.6709  0.8575 -0.4431
  236SOL    HW2 3864   1.870   1.680   2.609  0.7797 -1.0218  0.8283
  236SOL     MW 3865   1.938   1.667   2.558 -0.0021 -0.0039 -0.0055
  237SOL     OW 3866   2.158   0.857   2.703  0.4610 -0.1081 -0.2235
  237SOL    HW1 3867   2.134   0.946   2.678 -0.3443  0.1831  1.4776
  237SOL    HW2 3868   2.160   0.814   2.617 -0.5425  0.4350 -0.5200
  237SOL     MW 3869   2.155   0.863   2.689 -0.0021 -0.0039 -0.0055
  238SOL     OW 3870   3.279   4.264   3.007  0.2192 -0.0020  0.3867
  238SOL    HW1 3871   3.342   4.222   2.949 -0.8299  0.3847 -1.0825
  238SOL    HW2 3872   3.204   4.207   2.992  0.5036 -0.2389 -0.1498
  238SOL     MW 3873   3.277   4.251   2.998 -0.0021 -0.0039 -0.0055
  239SOL     OW 3874   2.340   3.890   2.601 -0.7423 -0.1567  0.0286
  239SOL    HW1 3875   2.269   3.879   2.538 -0.9705 -1.2777  0.4617
  239SOL    HW2 3876   2.369   3.803   2.627  1.8241  0.7948  0.6550
  239SOL     MW 3877   2.335   3.877   2.596 -0.0021 -0.0039 -0.0055
  240SOL     OW 3878   3.934   4.355   0.082  0.2851 -0.1697  0.1015
  240SOL    HW1 3879   4.001   4.320   0.142 -0.6023 -1.4941  0.3779
  240SOL    HW2 3880   3.867   4.387   0.142  0.7111  0.9049  0.0261
  240SOL     MW 3881   3.934   4.354   0.098 -0.0021 -0.0039 -0.0055
  241SOL     OW 3882   4.055   3.855   0.111 -0.0696  0.4712  0.3709
  241SOL    HW1 3883   4.053   3.888   0.201  0.0532  1.7915 -0.0864
  241SOL    HW2 3884   4.031   3.934   0.062 -1.4861 -1.5928 -2.4846
  241SOL     MW 3885   4.052   3.870   0.117 -0.0021 -0.0039 -0.0055
  242SOL     OW 3886   5.003   3.401   3.013  0.3599 -0.8299  0.1680
  242SOL    HW1 3887   5.097   3.405   2.997  0.2580  0.2979 -0.2304
  242SOL    HW2 3888   4.992   3.404   3.108  0.1202 -0.4512  0.1332
  242SOL     MW 3889   5.014   3.402   3.023 -0.0021 -0.0039 -0.0055
  243SOL     OW 3890   2.969   4.983   3.025  0.3106 -0.5553  0.6147
  243SOL    HW1 3891   2.891   4.927   3.039 -0.6002  0.4002 -0.4819
  243SOL    HW2 3892   2.942   5.064   3.069 -0.6690  0.3573 -1.5522
  243SOL     MW 3893   2.955   4.986   3.033 -0.0021 -0.0039 -0.0055
  244SOL     OW 3894   2.465   4.420   2.625  0.0113  0.0529 -0.0835
  244SOL    HW1 3895   2.442   4.327   2.627  1.4682 -0.3209  0.3831
  244SOL    HW2 3896   2.531   4.425   2.556  0.1209 -0.5942 -0.0278
  244SOL     MW 3897   2.470   4.408   2.616 -0.0021 -0.0039 -0.0055
  245SOL     OW 3898   1.039   0.938   2.736 -0.0257  0.1811 -0.2933
  245SOL    HW1 3899   0.962   0.920   2.682  0.2046  1.4111 -1.0865
  245SOL    HW2 3900   1.030   0.877   2.810 -0.0278  1.4747  0.8118
  245SOL     MW 3901   1.028   0.927   2.739 -0.0021 -0.0039 -0.0055
  246SOL     OW 3902   2.331   0.601   2.884  0.0108  0.3874  0.1580
  246SOL    HW1 3903   2.402   0.539   2.901 -0.5195 -0.4003 -0.4435
  246SOL    HW2 3904   2.279   0.598   2.964  0.3431  0.8495  0.3974
  246SOL     MW 3905   2.334   0.592   2.897 -0.0021 -0.0039 -0.0055
  247SOL     OW 3906   2.073   1.097   2.609 -0.0415 -0.1084 -0.2123
  247SOL    HW1 3907   2.125   1.065   2.535  0.4692  2.1163 -0.9105
  247SOL    HW2 3908   2.128   1.163   2.651 -0.8582  0.2701  0.2886
  247SOL     MW 3909   2.087   1.102   2.605 -0.0021 -0.0039 -0.0055
  248SOL     OW 3910   0.048   0.146   2.782  0.4220 -0.1865 -0.1671
  248SOL    HW1 3911  -0.034   0.192   2.797  0.4865  0.2508 -1.0411
  248SOL    HW2 3912   0.052   0.136   2.687 -1.0456  0.3973 -0.3164
  248SOL     MW 3913   0.038   0.151   2.771 -0.0021 -0.0039 -0.0055
  249SOL     OW 3914   0.345   2.210   2.757  0.4608  0.1039  0.6280
  249SOL    HW1 3915   0.326   2.279   2.820 -0.4655  0.6795 -0.2693
  249SOL    HW2 3916   0.435   2.223   2.727 -0.2541 -0.0771 -1.7788
  249SOL     MW 3917   0.355   2.221   2.761 -0.0021 -0.0039 -0.0055
  250SOL     OW 3918   0.347   3.296   0.102 -0.1595  0.1409 -0.3241
  250SOL    HW1 3919   0.293   3.219   0.121  0.8771 -0.8032 -1.1163
  250SOL    HW2 3920   0.403   3.270   0.029 -0.7474  2.4567 -1.7232
  250SOL     MW 3921   0.347   3.283   0.095 -0.0021 -0.0039 -0.0055
  251SOL     OW 3922   2.454   3.655   2.700 -0.1038  0.5420  0.3236
  251SOL    HW1 3923   2.388   3.616   2.757  0.2108  0.7522  0.8406
  251SOL    HW2 3924   2.436   3.607   2.619 -1.5333  0.0864  0.8848
  251SOL     MW 3925   2.443   3.643   2.697 -0.0021 -0.0039 -0.0055
  252SOL     OW 3926   3.074   3.264   3.039 -0.7659 -0.0345  0.1030
  252SOL    HW1 3927   2.998   3.261   3.097 -2.9353 -0.6692 -2.5629
  252SOL    HW2 3928   3.121   3.345   3.061  0.1793 -0.8307  1.1569
  252SOL     MW 3929   3.070   3.274   3.050 -0.0021 -0.0039 -0.0055
  253SOL     OW 3930   2.204   0.604   0.002  0.0150  0.0198 -0.3589
  253SOL    HW1 3931   2.139   0.673   0.013 -0.0463  0.1058 -1.1858
  253SOL    HW2 3932   2.148   0.530  -0.023  0.2650 -0.1157 -0.5278
  253SOL     MW 3933   2.188   0.603   0.000 -0.0021 -0.0039 -0.0055
  254SOL     OW 3934   2.976   2.225   2.823 -0.3492  0.3816 -0.5292
  254SOL    HW1 3935   3.036   2.218   2.749 -0.5402 -2.2471 -0.5244
  254SOL    HW2 3936   2.924   2.303   2.802  1.1830  1.1537 -1.6049
  254SOL     MW 3937   2.977   2.235   2.810 -0.0021 -0.0039 -0.0055
  255SOL     OW 3938   0.741   2.501   2.789  0.2752 -0.0609 -0.1008
  255SOL    HW1 3939   0.753   2.501   2.694 -0.9179  0.1225 -0.2667
  255SOL    HW2 3940   0.832   2.513   2.817  0.5471 -0.1208 -0.9375
  255SOL     MW 3941   0.755   2.502   2.780 -0.0021 -0.0039 -0.0055
  256SOL     OW 3942   0.541   3.685   2.768 -0.1007 -0.2864  0.0034
  256SOL    HW1 3943   0.626   3.644   2.753  0.0254 -0.5773  1.3152
  256SOL    HW2 3944   0.510   3.712   2.682 -0.8218 -0.9059  0.0581
  256SOL     MW 3945   0.548   3.683   2.755 -0.0021 -0.0039 -0.0055
  257SOL     OW 3946   2.339   4.177   2.664 -0.2637  0.2002 -0.1407
  257SOL    HW1 3947   2.255   4.184   2.709  0.0918  0.2031  0.5316
  257SOL    HW2 3948   2.349   4.087   2.634 -0.2290  0.3857 -0.7010
  257SOL     MW 3949   2.330   4.166   2.666 -0.0021 -0.0039 -0.0055
  258SOL     OW 3950   4.122   4.231   0.278  0.3051  0.1978 -0.2674
  258SOL    HW1 3951   4.190   4.252   0.215 -0.1295 -0.0205 -0.8171
  258SOL    HW2 3952   4.112   4.312   0.329  0.3250  0.1919 -0.2544
  258SOL     MW 3953   4.129   4.245   0.277 -0.0021 -0.0039 -0.0055
  259SOL     OW 3954   2.673   3.984   2.833  0.1498  0.0758 -0.3337
  259SOL    HW1 3955   2.584   3.955   2.852  0.4928 -0.1286  1.0768
  259SOL    HW2 3956   2.726   3.916   2.876  1.2825  1.4715  0.5591
  259SOL     MW 3957   2.668   3.971   2.841 -0.0021 -0.0039 -0.0055
  260SOL     OW 3958   3.296   3.889   2.662  0.4369  0.5821  0.1462
  260SOL    HW1 3959   3.287   3.981   2.635 -0.8803  0.0215 -1.5124
  260SOL    HW2 3960   3.390   3.870   2.661  0.6247  1.1214  2.6688
  260SOL     MW 3961   3.307   3.899   2.658 -0.0021 -0.0039 -0.0055
  261SOL     OW 3962   1.290   0.270   3.045 -0.1192 -0.8306  0.1852
  261SOL    HW1 3963   1.264   0.203   2.981  1.3170 -0.5049 -0.7687
  261SOL    HW2 3964   1.245   0.347   3.010  0.3314 -0.9160 -0.5875
  261SOL     MW 3965   1.280   0.271   3.032 -0.0021 -0.0039 -0.0055
  262SOL     OW 3966   3.783   4.063   0.359 -0.0092 -0.1838 -0.5270
  262SOL    HW1 3967   3.748   3.975   0.368  2.8426 -1.3531  0.4050
  262SOL    HW2 3968   3.877   4.042   0.367 -0.2573 -1.0150  0.5128
  262SOL     MW 3969   3.791   4.049   0.361 -0.0021 -0.0039 -0.0055
  263SOL     OW 3970   2.292   4.944   2.854  0.5635  0.4637 -0.6821
  263SOL    HW1 3971   2.358   4.905   2.912  0.4083  2.5186  1.0548
  263SOL    HW2 3972   2.346   4.984   2.786  1.9530  0.2058  0.2144
  263SOL     MW 3973   2.308   4.944   2.853 -0.0021 -0.0039 -0.0055
  264SOL     OW 3974   3.665   3.815   0.323 -0.0611 -0.4031  0.2620
  264SOL    HW1 3975   3.671   3.739   0.381  0.7522 -1.5103 -1.2263
  264SOL    HW2 3976   3.574   3.820   0.293  0.3566  0.8314 -0.8892
  264SOL     MW 3977   3.654   3.806   0.327 -0.0021 -0.0039 -0.0055
  265SOL     OW 3978   0.594   3.936   2.833 -0.1385 -0.0281 -0.0821
  265SOL    HW1 3979   0.577   3.843   2.821 -1.5078  0.2391 -0.4088
  265SOL    HW2 3980   0.580   3.951   2.926 -0.0767 -0.5494  0.0124
  265SOL     MW 3981   0.590   3.926   2.843 -0.0021 -0.0039 -0.0055
  266SOL     OW 3982   3.351   3.546   0.221 -0.1024  0.5612  0.0326
  266SOL    HW1 3983   3.378   3.638   0.231  0.9898  0.2842 -0.1724
  266SOL    HW2 3984   3.287   3.546   0.151 -0.3674 -0.8600  0.2391
  266SOL     MW 3985   3.346   3.558   0.213 -0.0021 -0.0039 -0.0055
  267SOL     OW 3986   4.873   3.639   2.998 -0.2838  0.0854 -0.4837
  267SOL    HW1 3987   4.924   3.559   2.987  0.9286  0.4006  2.1605
  267SOL    HW2 3988   4.813   3.628   3.071  0.1607 -0.0865 -0.1413
  267SOL     MW 3989   4.872   3.627   3.006 -0.0021 -0.0039 -0.0055
  268SOL     OW 3990   3.455   4.466   0.140  0.0419 -0.2387  0.2982
  268SOL    HW1 3991   3.550   4.468   0.142  0.0395 -0.2746  2.2831
  268SOL    HW2 3992   3.429   4.374   0.151  0.0128 -0.2855 -0.1613
  268SOL     MW 3993   3.464   4.454   0.142 -0.0021 -0.0039 -0.0055
  269SOL     OW 3994   2.426   2.195   3.077 -0.4084  0.3357  0.3072
  269SOL    HW1 3995   2.422   2.113   3.127 -0.0728  0.2345  0.1731
  269SOL    HW2 3996   2.521   2.205   3.068 -0.7770  3.3066 -1.6240
  269SOL     MW 3997   2.438   2.185   3.082 -0.0021 -0.0039 -0.0055
  270SOL     OW 3998   3.182   2.244   2.638  0.1017 -0.1524 -0.5202
  270SOL    HW1 3999   3.170   2.172   2.576 -0.3238 -0.2468 -0.3308
  270SOL    HW2 4000   3.275   2.232   2.657  0.1226  0.4810 -0.1953
  270SOL     MW 4001   3.193   2.233   2.632 -0.0021 -0.0039 -0.0055
  271SOL     OW 4002   3.302   4.651   0.005 -0.1809  0.2672 -0.6385
  271SOL    HW1 4003   3.355   4.583   0.046 -0.4081  0.1553 -0.5308
  271SOL    HW2 4004   3.220   4.608  -0.020 -0.1694 -0.0353 -0.1685
  271SOL     MW 4005   3.298   4.636   0.007 -0.0021 -0.0039 -0.0055
  272SOL     OW 4006   4.274   4.397   2.995  0.4916 -0.2522  0.3681
  272SOL    HW1 4007   4.227   4.477   3.022  0.9539  0.4042 -0.7087
  272SOL    HW2 4008   4.310   4.429   2.912  0.1488  1.7978  0.9431
  272SOL     MW 4009   4.272   4.412   2.988 -0.0021 -0.0039 -0.0055
  273SOL     OW 4010   4.035   3.961   0.370  0.2803  0.1034  0.0083
  273SOL    HW1 4011   4.090   3.897   0.415  0.1681 -0.2211 -0.3154
  273SOL    HW2 4012   4.091   4.036   0.350  1.2069 -0.9068 -1.3696
  273SOL     MW 4013   4.049   3.963   0.373 -0.0021 -0.0039 -0.0055
  274SOL     OW 4014   2.900   2.616   3.064 -0.0565 -0.4437  0.4210
  274SOL    HW1 4015   2.918   2.524   3.083 -2.2593 -1.4248 -1.6603
  274SOL    HW2 4016   2.958   2.671   3.117 -0.4806  1.0927 -0.6153
  274SOL     MW 4017   2.910   2.611   3.073 -0.0021 -0.0039 -0.0055
  275SOL     OW 4018   3.210   3.497   3.115 -0.0444 -0.0367 -0.5006
  275SOL    HW1 4019   3.146   3.563   3.088  0.5454  1.3218  1.2320
  275SOL    HW2 4020   3.265   3.500   3.037 -1.4025  1.2802 -1.4784
  275SOL     MW 4021   3.209   3.506   3.101 -0.0021 -0.0039 -0.0055
  276SOL     OW 4022   2.243   2.070   2.608 -0.0826 -0.2885  0.1894
  276SOL    HW1 4023   2.228   1.985   2.567  0.4575  1.1645 -3.3596
  276SOL    HW2 4024   2.267   2.047   2.698  1.9765  0.2043 -0.1792
  276SOL     MW 4025   2.244   2.056   2.615 -0.0021 -0.0039 -0.0055
  277SOL     OW 4026   3.582   4.749   3.090 -0.0953 -0.0541 -0.2112
  277SOL    HW1 4027   3.501   4.699   3.085 -0.6350  0.7405  0.4040
  277SOL    HW2 4028   3.561   4.825   3.036  0.3302 -0.5859 -1.1497
  277SOL     MW 4029   3.569   4.752   3.083 -0.0021 -0.0039 -0.0055
  278SOL     OW 4030   0.739   4.484   0.447 -0.0332  0.1933  0.2948
  278SOL    HW1 4031   0.652   4.525   0.450  0.6992  1.8560  0.2685
  278SOL    HW2 4032   0.729   4.406   0.500 -1.2404 -0.1301 -0.3520
  278SOL     MW 4033   0.726   4.479   0.454 -0.0021 -0.0039 -0.0055
  279SOL     OW 4034   3.253   3.321   0.369 -0.1296  0.6173 -0.2255
  279SOL    HW1 4035   3.158   3.321   0.379 -0.4362  1.0120 -2.6651
  279SOL    HW2 4036   3.272   3.401   0.320 -0.8316  0.4492 -0.7816
  279SOL     MW 4037   3.243   3.332   0.364 -0.0021 -0.0039 -0.0055
  280SOL     OW 4038   1.983   0.752   2.873  0.1752  0.2637  0.1455
  280SOL    HW1 4039   2.048   0.787   2.812  1.0193 -2.7132 -0.8518
  280SOL    HW2 4040   1.899   0.767   2.829  0.5739 -0.3578 -0.8719
  280SOL     MW 4041   1.981   0.758   2.859 -0.0021 -0.0039 -0.0055
  281SOL     OW 4042   4.552   4.343   0.651 -0.2858  0.6460  0.0803
  281SOL    HW1 4043   4.614   4.395   0.599  1.1761 -2.1118 -1.1719
  281SOL    HW2 4044   4.542   4.393   0.733 -1.1778 -0.4541  0.6625
  281SOL     MW 4045   4.559   4.357   0.655 -0.0021 -0.0039 -0.0055
  282SOL     OW 4046   4.613   4.247   0.118  0.1858 -0.2234  0.2499
  282SOL    HW1 4047   4.647   4.160   0.139 -0.1163 -0.8414 -1.6121
  282SOL    HW2 4048   4.627   4.251   0.023  0.6370  1.3290  0.3510
  282SOL     MW 4049   4.620   4.236   0.108 -0.0021 -0.0039 -0.0055
  283SOL     OW 4050   2.908   4.639   2.936 -0.1490  0.3450  0.2341
  283SOL    HW1 4051   2.947   4.645   2.849  0.8706  1.1100  0.7136
  283SOL    HW2 4052   2.974   4.586   2.981  0.2560 -0.1433 -0.8963
  283SOL     MW 4053   2.922   4.633   2.930 -0.0021 -0.0039 -0.0055
  284SOL     OW 4054   3.052   3.684   2.961  0.1628 -0.3388 -0.3417
  284SOL    HW1 4055   3.100   3.765   2.945 -0.3055  0.1593  0.6628
  284SOL    HW2 4056   3.058   3.640   2.876  0.6730  1.4450 -1.2663
  284SOL     MW 4057   3.059   3.689   2.948 -0.0021 -0.0039 -0.0055
  285SOL     OW 4058   2.375   1.986   0.117 -0.0846  0.2351 -0.4351
  285SOL    HW1 4059   2.335   2.047   0.178 -0.2999 -0.0300 -0.3071
  285SOL    HW2 4060   2.303   1.946   0.067 -0.1658 -0.5480  0.2901
  285SOL     MW 4061   2.360   1.989   0.118 -0.0021 -0.0039 -0.0055
  286SOL     OW 4062   4.301   3.434   3.009 -0.4167  0.2815 -0.5656
  286SOL    HW1 4063   4.250   3.493   3.065  2.1283  1.4381  0.6558
  286SOL    HW2 4064   4.249   3.410   2.932 -0.1595 -1.9530 -0.1246
  286SOL     MW 4065   4.287   3.438   3.006 -0.0021 -0.0039 -0.0055
  287SOL     OW 4066   3.390   4.195   0.130  0.0168 -0.3871 -0.2230
  287SOL    HW1 4067   3.484   4.181   0.119  0.5368  3.0766 -1.7056
  287SOL    HW2 4068   3.355   4.220   0.044  1.3976  0.1715 -0.6410
  287SOL     MW 4069   3.397   4.197   0.117 -0.0021 -0.0039 -0.0055
  288SOL     OW 4070   4.117   4.674   0.260  0.3137  0.1553  0.0275
  288SOL    HW1 4071   4.115   4.595   0.315 -0.2629 -0.4912 -0.8935
  288SOL    HW2 4072   4.112   4.637   0.172 -1.4309  0.9181 -0.2403
  288SOL     MW 4073   4.116   4.659   0.256 -0.0021 -0.0039 -0.0055
  289SOL     OW 4074   2.661   3.557   2.833 -0.5650 -0.0904 -0.2029
  289SOL    HW1 4075   2.708   3.491   2.782 -0.3336 -0.5269  0.5709
  289SOL    HW2 4076   2.592   3.588   2.774 -0.6875  1.4402  0.7009
  289SOL     MW 4077   2.658   3.553   2.818 -0.0021 -0.0039 -0.0055
  290SOL     OW 4078   1.514   4.718   3.086 -0.2397 -0.1673  0.5506
  290SOL    HW1 4079   1.581   4.783   3.104 -0.2798 -0.5917  2.4334
  290SOL    HW2 4080   1.447   4.761   3.032  1.4064  0.1197 -1.3524
  290SOL     MW 4081   1.514   4.732   3.082 -0.0021 -0.0039 -0.0055
  291SOL     OW 4082   2.801   4.243   2.830  0.2273 -0.0563  0.1425
  291SOL    HW1 4083   2.752   4.161   2.835  1.0663 -0.7390 -1.7213
  291SOL    HW2 4084   2.882   4.218   2.873  0.8428  0.0235 -0.9464
  291SOL     MW 4085   2.805   4.229   2.836 -0.0021 -0.0039 -0.0055
  292SOL     OW 4086   0.302   3.959   0.348  0.1620 -0.1754  0.3163
  292SOL    HW1 4087   0.301   3.864   0.342  0.5291 -0.2349  1.1010
  292SOL    HW2 4088   0.334   3.976   0.436  0.6829  0.2066  0.0633
  292SOL     MW 4089   0.306   3.949   0.359 -0.0021 -0.0039 -0.0055
  293SOL     OW 4090   1.832   0.616   2.600  0.4479  0.8727  0.2444
  293SOL    HW1 4091   1.883   0.558   2.658  0.1188  1.3442  1.0154
  293SOL    HW2 4092   1.791   0.676   2.662  0.3613  0.1117  0.9342
  293SOL     MW 4093   1.834   0.616   2.616 -0.0021 -0.0039 -0.0055
  294SOL     OW 4094   3.576   1.335   2.812 -0.2577  0.2355  0.1254
  294SOL    HW1 4095   3.601   1.322   2.720  0.6596 -1.4661  0.5757
  294SOL    HW2 4096   3.516   1.264   2.835 -0.5595  0.5734  0.3978
  294SOL     MW 4097   3.571   1.324   2.802 -0.0021 -0.0039 -0.0055
  295SOL     OW 4098   2.043   0.403   3.043  0.0545  0.1321 -0.8308
  295SOL    HW1 4099   2.049   0.316   3.005 -0.2600  0.2126 -1.0695
  295SOL    HW2 4100   1.957   0.406   3.086 -0.2031  2.3005 -1.3606
  295SOL     MW 4101   2.032   0.392   3.044 -0.0021 -0.0039 -0.0055
  296SOL     OW 4102   2.486   1.055   0.122 -0.0235 -0.2052 -0.1781
  296SOL    HW1 4103   2.398   1.022   0.102 -1.3469  2.4202  0.8976
  296SOL    HW2 4104   2.516   0.996   0.192  0.8245 -0.4191 -0.6989
  296SOL     MW 4105   2.479   1.043   0.129 -0.0021 -0.0039 -0.0055
  297SOL     OW 4106   3.355   3.506   2.875  0.0771  0.0886 -0.1521
  297SOL    HW1 4107   3.285   3.519   2.812 -0.4282  1.4702  0.6653
  297SOL    HW2 4108   3.386   3.416   2.860 -0.6553 -0.6979  2.3997
  297SOL     MW 4109   3.350   3.496   2.865 -0.0021 -0.0039 -0.0055
  298SOL     OW 4110   1.842   4.018   2.850 -0.1165 -0.1974  0.2498
  298SOL    HW1 4111   1.901   3.974   2.788  1.5560  2.5317 -0.2557
  298SOL    HW2 4112   1.848   4.105   2.810 -0.0565 -0.7362 -0.9870
  298SOL     MW 4113   1.851   4.023   2.836 -0.0021 -0.0039 -0.0055
  299SOL     OW 4114   3.037   4.130   2.951 -0.0211  0.0349 -0.3195
  299SOL    HW1 4115   3.075   4.046   2.924  1.8648  0.6351  0.3544
  299SOL    HW2 4116   3.008   4.104   3.038 -0.2985 -0.4069 -0.5357
  299SOL     MW 4117   3.038   4.115   2.959 -0.0021 -0.0039 -0.0055
  300SOL     OW 4118   0.730   1.874   0.021 -0.0244 -0.2441 -0.3432
  300SOL    HW1 4119   0.727   1.954   0.074  1.7074  0.2605 -0.9399
  300SOL    HW2 4120   0.822   1.849   0.024 -0.1108 -0.4863  0.5388
  300SOL     MW 4121   0.742   1.881   0.028 -0.0021 -0.0039 -0.0055
  301SOL     OW 4122   0.065   1.396   0.037  0.0270  0.4568  0.3128
  301SOL    HW1 4123   0.121   1.419   0.110 -1.3671  0.4250  1.4454
  301SOL    HW2 4124   0.117   1.430  -0.036 -0.1637  1.4496  0.6274
  301SOL     MW 4125   0.079   1.403   0.037 -0.0021 -0.0039 -0.0055
  302SOL     OW 4126   2.145   3.851   2.419 -0.1096 -0.5057 -0.1471
  302SOL    HW1 4127   2.082   3.858   2.491 -1.9335  1.2819 -1.8048
  302SOL    HW2 4128   2.139   3.940   2.384  1.7668 -0.7560 -1.2458
  302SOL     MW 4129   2.136   3.864   2.424 -0.0021 -0.0039 -0.0055
  303SOL     OW 4130   0.038   2.531   2.888  0.5914 -0.1464  0.1765
  303SOL    HW1 4131  -0.027   2.596   2.912  0.6988 -0.2827  0.8519
  303SOL    HW2 4132  -0.007   2.476   2.824  0.0221  0.6433 -0.1032
  303SOL     MW 4133   0.024   2.532   2.883 -0.0021 -0.0039 -0.0055
  304SOL     OW 4134   3.484   4.121   2.877  0.3197  0.0213  0.0353
  304SOL    HW1 4135   3.522   4.047   2.829 -0.8186 -0.5642 -0.0002
  304SOL    HW2 4136   3.554   4.185   2.869  2.1647 -1.7894  0.7421
  304SOL     MW 4137   3.499   4.120   2.870 -0.0021 -0.0039 -0.0055
  305SOL     OW 4138   2.629   3.945   2.541 -0.2696  0.4166 -0.0470
  305SOL    HW1 4139   2.654   3.968   2.631 -2.2322  0.0943  0.6325
  305SOL    HW2 4140   2.535   3.929   2.550 -0.0718 -1.6543 -1.1995
  305SOL     MW 4141   2.620   3.946   2.554 -0.0021 -0.0039 -0.0055
  306SOL     OW 4142   4.392   4.606   0.294 -0.5533 -0.0523 -0.1286
  306SOL    HW1 4143   4.302   4.639   0.289 -0.4102  0.7403  1.6487
  306SOL    HW2 4144   4.382   4.515   0.266  0.7523 -0.4340  0.5587
  306SOL     MW 4145   4.378   4.598   0.290 -0.0021 -0.0039 -0.0055
  307SOL     OW 4146   0.509   2.122   0.005 -0.2087  0.1084 -0.1037
  307SOL    HW1 4147   0.428   2.082   0.037  0.8180 -0.5233  1.8869
  307SOL    HW2 4148   0.523   2.086  -0.083 -0.0611  1.1396 -0.5094
  307SOL     MW 4149   0.500   2.112  -0.002 -0.0021 -0.0039 -0.0055
  308SOL     OW 4150   4.722   4.021   0.230 -0.4770  0.1413  0.3495
  308SOL    HW1 4151   4.749   4.041   0.320  0.2305  0.5693  0.0421
  308SOL    HW2 4152   4.807   4.015   0.186 -1.0697  2.7077 -1.3466
  308SOL     MW 4153   4.737   4.023   0.236 -0.0021 -0.0039 -0.0055
  309SOL     OW 4154   2.689   0.068   2.828 -0.1676  0.2611  0.0095
  309SOL    HW1 4155   2.759   0.132   2.837  0.7106 -0.7770  0.8135
  309SOL    HW2 4156   2.732  -0.014   2.803  0.2852 -0.0148  1.5815
  309SOL     MW 4157   2.704   0.065   2.826 -0.0021 -0.0039 -0.0055
  310SOL     OW 4158   1.623   2.657   2.873  0.3171 -1.0947 -0.0616
  310SOL    HW1 4159   1.601   2.750   2.863 -0.6190 -1.0225  2.1451
  310SOL    HW2 4160   1.662   2.636   2.788  1.2524  1.0010 -0.2073
  310SOL     MW 4161   1.625   2.667   2.861 -0.0021 -0.0039 -0.0055
  311SOL     OW 4162   0.125   3.124   0.035 -0.2467  0.2245 -0.0836
  311SOL    HW1 4163   0.035   3.129   0.067 -1.1034 -1.1428 -2.0468
  311SOL    HW2 4164   0.136   3.029   0.024  0.7781  0.3357 -0.1568
  311SOL     MW 4165   0.115   3.112   0.038 -0.0021 -0.0039 -0.0055
  312SOL     OW 4166   2.955   4.699   0.305  0.4759  0.1563 -0.0020
  312SOL    HW1 4167   2.983   4.741   0.387  1.2539  0.2417 -0.3052
  312SOL    HW2 4168   3.009   4.745   0.241 -0.4667 -0.6527 -1.4224
  312SOL     MW 4169   2.966   4.711   0.308 -0.0021 -0.0039 -0.0055
  313SOL     OW 4170   2.518   4.571   2.861 -0.3325  0.1281  0.0842
  313SOL    HW1 4171   2.579   4.516   2.909 -1.1550  0.4403  1.5576
  313SOL    HW2 4172   2.506   4.523   2.779 -1.0788 -0.2925  0.4348
  313SOL     MW 4173   2.525   4.558   2.857 -0.0021 -0.0039 -0.0055
  314SOL     OW 4174   3.064   2.772   0.091 -0.3971  0.0133  0.0817
  314SOL    HW1 4175   3.045   2.851   0.040 -1.9010  0.2937  1.0219
  314SOL    HW2 4176   3.151   2.743   0.061  0.9567  2.4421  1.3638
  314SOL     MW 4177   3.073   2.778   0.080 -0.0021 -0.0039 -0.0055
  315SOL     OW 4178   1.441   4.474   0.076  0.4362  0.7138 -0.4260
  315SOL    HW1 4179   1.371   4.441   0.020  0.8838  0.8126 -1.0651
  315SOL    HW2 4180   1.475   4.549   0.027 -0.8251  1.7801  0.2700
  315SOL     MW 4181   1.437   4.480   0.062 -0.0021 -0.0039 -0.0055
  316SOL     OW 4182   2.251   1.002   3.085 -0.1397  0.1804  0.5207
  316SOL    HW1 4183   2.292   0.959   3.011 -1.2618 -1.0714  0.5751
  316SOL    HW2 4184   2.260   1.095   3.065 -0.5983 -0.4230 -2.9873
  316SOL     MW 4185   2.258   1.008   3.073 -0.0021 -0.0039 -0.0055
  317SOL     OW 4186   2.030   0.825   0.016  0.2288 -0.4875  0.1309
  317SOL    HW1 4187   2.004   0.805  -0.074 -0.3686  0.1438  0.1521
  317SOL    HW2 4188   2.090   0.899   0.005  0.1985 -0.6424 -1.2852
  317SOL     MW 4189   2.034   0.832   0.003 -0.0021 -0.0039 -0.0055
  318SOL     OW 4190   2.621   3.776   0.046  0.5922  0.4786  0.0024
  318SOL    HW1 4191   2.684   3.772  -0.026  0.6656  0.1967  0.0807
  318SOL    HW2 4192   2.581   3.863   0.042 -1.9474 -0.6378 -1.3324
  318SOL     MW 4193   2.624   3.787   0.036 -0.0021 -0.0039 -0.0055
  319SOL     OW 4194   1.950   0.447   2.776 -0.1487 -0.3207  0.0608
  319SOL    HW1 4195   1.960   0.446   2.871 -2.0667 -0.0663  0.3106
  319SOL    HW2 4196   2.041   0.452   2.746  0.0848 -2.5077  0.2865
  319SOL     MW 4197   1.963   0.448   2.784 -0.0021 -0.0039 -0.0055
  320SOL     OW 4198   0.544   0.871   0.261 -0.0650  0.3006  0.1836
  320SOL    HW1 4199   0.518   0.868   0.169 -0.9226 -1.0280  0.4256
  320SOL    HW2 4200   0.608   0.941   0.270  0.5878 -0.2326 -0.2726
  320SOL     MW 4201   0.549   0.880   0.250 -0.0021 -0.0039 -0.0055
  321SOL     OW 4202   1.964   4.827   0.027  0.1894 -0.0795 -0.0037
  321SOL    HW1 4203   1.969   4.747  -0.025 -0.4182 -1.0600  1.3840
  321SOL    HW2 4204   2.051   4.865   0.013 -0.2877  1.0474 -0.0024
  321SOL     MW 4205   1.977   4.821   0.018 -0.0021 -0.0039 -0.0055
  322SOL     OW 4206   3.553   3.379   0.130 -0.0444  0.1310 -0.0218
  322SOL    HW1 4207   3.481   3.438   0.154  0.0387  0.3783 -0.3667
  322SOL    HW2 4208   3.586   3.351   0.216  0.6523 -0.1904 -0.3881
  322SOL     MW 4209   3.548   3.383   0.145 -0.0021 -0.0039 -0.0055
  323SOL     OW 4210   0.057   4.106   0.271 -0.0903  0.6906  0.4558
  323SOL    HW1 4211   0.131   4.048   0.290 -0.8844 -1.0995 -1.6095
  323SOL    HW2 4212   0.049   4.153   0.354 -3.0540  0.0671  0.6044
  323SOL     MW 4213   0.066   4.105   0.285 -0.0021 -0.0039 -0.0055
  324SOL     OW 4214   0.444   3.557   3.016  0.3660  0.1658  0.3117
  324SOL    HW1 4215   0.467   3.580   2.926  0.4594  0.4258  0.3997
  324SOL    HW2 4216   0.397   3.632   3.053  0.0524 -0.0925  0.4447
  324SOL     MW 4217   0.441   3.570   3.009 -0.0021 -0.0039 -0.0055
  325SOL     OW 4218   0.718   1.171   2.846 -0.0717  0.2739  0.2481
  325SOL    HW1 4219   0.653   1.137   2.784  2.0262 -0.3168 -1.7680
  325SOL    HW2 4220   0.669   1.205   2.921  2.1581  0.3020  1.7624
  325SOL     MW 4221   0.703   1.171   2.848 -0.0021 -0.0039 -0.0055
  326SOL     OW 4222   3.468   3.149   3.112  0.1221 -0.0878  0.5427
  326SOL    HW1 4223   3.520   3.215   3.156  1.5542 -0.1584 -0.9558
  326SOL    HW2 4224   3.394   3.134   3.171  0.7003 -1.4941  0.9626
  326SOL     MW 4225   3.465   3.156   3.126 -0.0021 -0.0039 -0.0055
  327SOL     OW 4226   2.569   2.589   0.255  0.0547 -0.0748 -0.1277
  327SOL    HW1 4227   2.493   2.545   0.219 -0.4449  2.0391 -1.8950
  327SOL    HW2 4228   2.612   2.615   0.173  0.7106 -0.3961  0.1011
  327SOL     MW 4229   2.565   2.587   0.239 -0.0021 -0.0039 -0.0055
  328SOL     OW 4230   2.854   4.381   2.575  0.0415 -0.2461 -0.0019
  328SOL    HW1 4231   2.807   4.349   2.652  0.7977 -1.0479  0.1400
  328SOL    HW2 4232   2.790   4.430   2.523 -0.7271 -2.1502 -0.9450
  328SOL     MW 4233   2.839   4.383   2.578 -0.0021 -0.0039 -0.0055
  329SOL     OW 4234   2.483   3.091   3.059 -0.4527 -0.5690 -0.2085
  329SOL    HW1 4235   2.447   3.117   2.974 -0.0872 -0.0193 -0.2045
  329SOL    HW2 4236   2.574   3.116   3.041 -0.5672 -0.1849 -0.2710
  329SOL     MW 4237   2.490   3.098   3.045 -0.0021 -0.0039 -0.0055
  330SOL     OW 4238   3.730   3.552   3.109  0.5175 -0.4657 -0.1449
  330SOL    HW1 4239   3.747   3.631   3.160 -0.8595 -0.2156 -0.0367
  330SOL    HW2 4240   3.682   3.497   3.171  0.5594  1.4852  1.7378
  330SOL     MW 4241   3.726   3.555   3.124 -0.0021 -0.0039 -0.0055
  331SOL     OW 4242   3.119   2.230   3.059  0.6868  0.1987 -0.2721
  331SOL    HW1 4243   3.064   2.219   2.981  1.2644 -0.5839 -0.5893
  331SOL    HW2 4244   3.137   2.140   3.088 -1.0423  0.4186  1.6152
  331SOL     MW 4245   3.114   2.217   3.052 -0.0021 -0.0039 -0.0055
  332SOL     OW 4246   0.721   1.549   2.812 -0.2699  0.0995  0.0785
  332SOL    HW1 4247   0.664   1.606   2.760 -0.7562 -1.3045 -0.9824
  332SOL    HW2 4248   0.761   1.496   2.744  1.6140  2.3398 -0.6671
  332SOL     MW 4249   0.718   1.549   2.796 -0.0021 -0.0039 -0.0055
  333SOL     OW 4250   4.953   4.669   2.913 -0.0352  0.0286  0.2725
  333SOL    HW1 4251   4.933   4.627   2.996 -0.7893  1.3828  0.8155
  333SOL    HW2 4252   5.011   4.738   2.945 -0.9552  0.2204  1.6262
  333SOL     MW 4253   4.958   4.673   2.928 -0.0021 -0.0039 -0.0055
  334SOL     OW 4254   2.078   0.160   2.950 -0.0364  0.0867  0.0253
  334SOL    HW1 4255   2.106   0.090   3.010 -2.2234  0.7263  1.9683
  334SOL    HW2 4256   2.018   0.111   2.893  0.4851 -0.3551 -0.1505
  334SOL     MW 4257   2.074   0.144   2.950 -0.0021 -0.0039 -0.0055
  335SOL     OW 4258   3.079   2.952   0.290  0.7829 -0.0158  0.0407
  335SOL    HW1 4259   3.067   2.879   0.229  0.6647  0.4310 -0.4729
  335SOL    HW2 4260   3.140   2.921   0.357  1.1233 -0.5583 -0.5005
  335SOL     MW 4261   3.086   2.938   0.291 -0.0021 -0.0039 -0.0055
  336SOL     OW 4262   0.603   1.958   2.918  0.0295  0.0480  0.3313
  336SOL    HW1 4263   0.659   1.929   2.990  1.1910  0.2565 -0.4603
  336SOL    HW2 4264   0.523   1.907   2.920  0.0862 -0.0351  0.5830
  336SOL     MW 4265   0.600   1.948   2.928 -0.0021 -0.0039 -0.0055
  337SOL     OW 4266   1.308   4.663   0.208 -0.4514 -0.4388  0.2790
  337SOL    HW1 4267   1.357   4.589   0.172  1.8154  1.3179 -0.4709
  337SOL    HW2 4268   1.373   4.734   0.208 -0.2373 -0.6343  0.0394
  337SOL     MW 4269   1.323   4.663   0.203 -0.0021 -0.0039 -0.0055
  338SOL     OW 4270   3.281   2.436   2.981  0.1159  0.2185 -0.0382
  338SOL    HW1 4271   3.231   2.365   3.021  0.4696  0.3601  0.6683
  338SOL    HW2 4272   3.242   2.446   2.894  1.7082  0.0249 -0.8042
  338SOL     MW 4273   3.269   2.428   2.975 -0.0021 -0.0039 -0.0055
  339SOL     OW 4274   2.181   5.030   3.102  0.2961 -0.3507  0.3812
  339SOL    HW1 4275   2.244   5.043   3.173 -1.3526  1.4974  1.5975
  339SOL    HW2 4276   2.238   5.019   3.026  1.6920  2.4891  0.8873
  339SOL     MW 4277   2.197   5.030   3.101 -0.0021 -0.0039 -0.0055
  340SOL     OW 4278   0.276   1.001   3.036  0.2045 -0.1665 -0.4586
  340SOL    HW1 4279   0.211   1.037   3.096 -0.1993 -2.0128  0.2920
  340SOL    HW2 4280   0.301   1.073   2.979  0.7050  0.6141  0.7053
  340SOL     MW 4281   0.271   1.015   3.036 -0.0021 -0.0039 -0.0055
  341SOL     OW 4282   0.091   4.217   0.548  0.0925 -0.3302 -0.1140
  341SOL    HW1 4283   0.051   4.304   0.541 -1.8814 -1.0618  1.3849
  341SOL    HW2 4284   0.046   4.174   0.620  1.8551 -1.5890  0.2911
  341SOL     MW 4285   0.080   4.223   0.556 -0.0021 -0.0039 -0.0055
  342SOL     OW 4286   2.625   4.420   2.418 -0.4107 -0.4890 -0.0960
  342SOL    HW1 4287   2.545   4.447   2.373 -0.1221 -0.4381 -0.5962
  342SOL    HW2 4288   2.640   4.329   2.391  2.5022  0.4169 -2.0271
  342SOL     MW 4289   2.617   4.412   2.408 -0.0021 -0.0039 -0.0055
  343SOL     OW 4290   2.710   0.354   3.097  0.5024 -0.0009  0.1864
  343SOL    HW1 4291   2.724   0.448   3.107 -2.6834  0.4974  1.0447
  343SOL    HW2 4292   2.638   0.342   3.159 -0.1427 -0.9152 -0.6948
  343SOL     MW 4293   2.702   0.365   3.106 -0.0021 -0.0039 -0.0055
  344SOL     OW 4294   1.985   1.455   2.743  0.3121 -0.2820 -0.2518
  344SOL    HW1 4295   1.986   1.534   2.689 -0.4293 -0.3261 -0.3405
  344SOL    HW2 4296   1.912   1.403   2.711 -0.5084  0.3188  0.5707
  344SOL     MW 4297   1.975   1.459   2.732 -0.0021 -0.0039 -0.0055
  345SOL     OW 4298   0.444   0.625   2.926  0.1706  0.0925  0.0508
  345SOL    HW1 4299   0.488   0.646   2.844  0.0397  1.8452  0.3710
  345SOL    HW2 4300   0.350   0.645   2.916  0.0070  0.8797  2.3922
  345SOL     MW 4301   0.437   0.631   2.914 -0.0021 -0.0039 -0.0055
  346SOL     OW 4302   4.521   3.363   0.068 -0.7523  0.1029  0.4036
  346SOL    HW1 4303   4.540   3.269   0.061  2.0566  0.6369 -0.3798
  346SOL    HW2 4304   4.452   3.381   0.004  0.3381  1.9739 -0.3061
  346SOL     MW 4305   4.515   3.353   0.059 -0.0021 -0.0039 -0.0055
  347SOL     OW 4306   2.901   2.355   0.060  0.8406 -0.2244 -0.8390
  347SOL    HW1 4307   2.972   2.306   0.020 -0.5275 -1.7567 -1.5360
  347SOL    HW2 4308   2.919   2.356   0.154  2.2167  1.1671 -1.0925
  347SOL     MW 4309   2.913   2.348   0.067 -0.0021 -0.0039 -0.0055
  348SOL     OW 4310   2.980   4.434   0.201  0.1941  0.4367 -0.1198
  348SOL    HW1 4311   3.042   4.389   0.259  0.3919  1.7321  0.7108
  348SOL    HW2 4312   2.994   4.523   0.233  1.7953  0.2393 -0.1896
  348SOL     MW 4313   2.990   4.440   0.213 -0.0021 -0.0039 -0.0055
  349SOL     OW 4314   0.215   3.684   0.299 -0.2077  0.1704 -0.1493
  349SOL    HW1 4315   0.284   3.618   0.298  2.3825  2.6790 -1.1265
  349SOL    HW2 4316   0.147   3.652   0.359 -0.0281 -0.1278 -0.1030
  349SOL     MW 4317   0.215   3.671   0.307 -0.0021 -0.0039 -0.0055
  350SOL     OW 4318   3.731   4.008   3.028 -0.0069  0.2987 -0.0067
  350SOL    HW1 4319   3.825   4.024   3.026 -0.0936  1.1472  1.4553
  350SOL    HW2 4320   3.728   3.925   3.076 -0.1347  1.1403  1.5003
  350SOL     MW 4321   3.743   3.999   3.034 -0.0021 -0.0039 -0.0055
  351SOL     OW 4322   2.576   1.577   2.809 -0.2391  0.1719  0.3081
  351SOL    HW1 4323   2.541   1.496   2.771  1.8170 -0.3085 -0.6996
  351SOL    HW2 4324   2.497   1.626   2.831 -0.6435 -0.3797  0.1016
  351SOL     MW 4325   2.561   1.573   2.807 -0.0021 -0.0039 -0.0055
  352SOL     OW 4326   3.564   3.864   2.749  0.0106  0.7559  0.2407
  352SOL    HW1 4327   3.642   3.921   2.752  1.0201 -0.5807  0.3141
  352SOL    HW2 4328   3.582   3.801   2.819  1.6750  1.6248  0.6671
  352SOL     MW 4329   3.577   3.863   2.759 -0.0021 -0.0039 -0.0055
  353SOL     OW 4330   2.865   3.283   0.123 -0.2543 -0.5138  0.1922
  353SOL    HW1 4331   2.782   3.330   0.119 -0.0487 -0.2211 -1.0964
  353SOL    HW2 4332   2.913   3.319   0.198 -0.9054 -1.4881  1.1100
  353SOL     MW 4333   2.861   3.294   0.132 -0.0021 -0.0039 -0.0055
  354SOL     OW 4334   3.639   4.118   0.134  0.1633  0.2916 -0.0691
  354SOL    HW1 4335   3.690   4.091   0.057  1.9625  0.5029  0.9950
  354SOL    HW2 4336   3.704   4.104   0.202  0.1216  0.6843  0.0589
  354SOL     MW 4337   3.654   4.113   0.133 -0.0021 -0.0039 -0.0055
  355SOL     OW 4338   0.345   1.219   2.881 -0.1194 -0.3142  0.1966
  355SOL    HW1 4339   0.413   1.228   2.948 -1.4669 -2.3854  1.9590
  355SOL    HW2 4340   0.280   1.288   2.896 -1.2330 -0.9863 -1.2211
  355SOL     MW 4341   0.346   1.230   2.892 -0.0021 -0.0039 -0.0055
  356SOL     OW 4342   2.722   3.139   2.916  0.3942 -0.1501 -0.6337
  356SOL    HW1 4343   2.796   3.084   2.888  1.1401  0.0635  0.8575
  356SOL    HW2 4344   2.731   3.218   2.863 -0.0035  1.1079  1.0947
  356SOL     MW 4345   2.733   3.142   2.905 -0.0021 -0.0039 -0.0055
  357SOL     OW 4346   0.085   4.688   0.084 -0.1212  0.0777 -0.1815
  357SOL    HW1 4347   0.011   4.630   0.063 -0.4981  0.6820 -0.5602
  357SOL    HW2 4348   0.071   4.763   0.027 -0.4966  0.1539  0.0046
  357SOL     MW 4349   0.073   4.690   0.074 -0.0021 -0.0039 -0.0055
  358SOL     OW 4350   3.090   4.478   3.060  0.1467 -0.6152 -0.3635
  358SOL    HW1 4351   3.052   4.449   3.143  0.8156 -0.4599  0.0046
  358SOL    HW2 4352   3.159   4.413   3.047 -0.3638 -0.9406 -1.6619
  358SOL     MW 4353   3.094   4.466   3.069 -0.0021 -0.0039 -0.0055
  359SOL     OW 4354   1.594   2.942   2.862  0.2731  0.2188  0.6350
  359SOL    HW1 4355   1.566   3.030   2.837  0.7985  1.0400  2.6920
  359SOL    HW2 4356   1.688   2.949   2.874  0.3138 -0.0920  0.5225
  359SOL     MW 4357   1.602   2.954   2.860 -0.0021 -0.0039 -0.0055
  360SOL     OW 4358   0.013   4.904   3.036  0.2431  0.0050  0.9385
  360SOL    HW1 4359   0.077   4.968   3.003 -1.7792  2.1262  0.9091
  360SOL    HW2 4360  -0.072   4.942   3.014 -0.0036 -0.7099  0.5958
  360SOL     MW 4361   0.010   4.917   3.029 -0.0021 -0.0039 -0.0055
  361SOL     OW 4362   3.052   3.281   2.771  0.2821 -0.1203 -0.4384
  361SOL    HW1 4363   3.084   3.207   2.719 -3.0446 -1.6078 -0.6678
  361SOL    HW2 4364   3.072   3.259   2.862 -0.9085  0.5293  0.0075
  361SOL     MW 4365   3.059   3.268   2.776 -0.0021 -0.0039 -0.0055
  362SOL     OW 4366   4.346   4.328   0.147  0.0986  0.4893 -0.2804
  362SOL    HW1 4367   4.431   4.283   0.143 -0.1027  0.0918 -0.1213
  362SOL    HW2 4368   4.333   4.365   0.059  0.3415 -0.4011 -0.6992
  362SOL     MW 4369   4.356   4.327   0.135 -0.0021 -0.0039 -0.0055
  363SOL     OW 4370   2.352   0.206   2.889 -0.2079  0.6527  0.1342
  363SOL    HW1 4371   2.258   0.196   2.904 -0.2304  0.9940  0.2323
  363SOL    HW2 4372   2.388   0.141   2.949 -0.5934  0.2329 -0.0859
  363SOL     MW 4373   2.345   0.196   2.899 -0.0021 -0.0039 -0.0055
  364SOL     OW 4374   3.959   4.799   3.055  0.3786 -0.1441 -0.0495
  364SOL    HW1 4375   4.002   4.865   3.001  0.0612 -0.6417 -0.9233
  364SOL    HW2 4376   3.903   4.746   2.998  1.9086 -0.8067 -1.0051
  364SOL     MW 4377   3.957   4.800   3.040 -0.0021 -0.0039 -0.0055
  365SOL     OW 4378   2.582   2.464   2.903  0.2091 -0.5368  0.2302
  365SOL    HW1 4379   2.604   2.377   2.937  1.1408 -0.3697  0.0642
  365SOL    HW2 4380   2.487   2.452   2.899  0.1752  0.0014 -2.3931
  365SOL     MW 4381   2.572   2.451   2.907 -0.0021 -0.0039 -0.0055
  366SOL     OW 4382   0.020   3.809   3.026  0.0419 -0.3987 -0.0023
  366SOL    HW1 4383  -0.063   3.763   3.013 -1.2351  1.7609 -0.1099
  366SOL    HW2 4384   0.012   3.878   2.960 -1.3311 -0.7243 -0.2042
  366SOL     MW 4385   0.008   3.812   3.016 -0.0021 -0.0039 -0.0055
  367SOL     OW 4386   0.777   2.675   0.069  0.0964 -0.1488  0.4342
  367SOL    HW1 4387   0.827   2.756   0.054  0.9766 -1.0361 -2.0666
  367SOL    HW2 4388   0.727   2.673  -0.013  1.2349 -0.5386 -0.2860
  367SOL     MW 4389   0.777   2.686   0.056 -0.0021 -0.0039 -0.0055
  368SOL     OW 4390   0.475   4.110   0.203 -0.4683  0.4535 -0.2708
  368SOL    HW1 4391   0.452   4.199   0.227 -1.3050 -0.4087  2.5408
  368SOL    HW2 4392   0.418   4.058   0.260 -0.2518 -0.3207 -0.7472
  368SOL     MW 4393   0.464   4.115   0.214 -0.0021 -0.0039 -0.0055
  369SOL     OW 4394   2.695   4.659   0.206  0.5596  0.1166 -0.0585
  369SOL    HW1 4395   2.781   4.676   0.244  0.1344  0.7407  0.6416
  369SOL    HW2 4396   2.699   4.566   0.185  1.1484  0.0677  0.2444
  369SOL     MW 4397   2.706   4.649   0.208 -0.0021 -0.0039 -0.0055
  370SOL     OW 4398   2.564   1.084   2.804 -0.2003  0.2187 -0.0473
  370SOL    HW1 4399   2.496   1.020   2.826  0.2733 -0.5019 -0.6288
  370SOL    HW2 4400   2.578   1.125   2.889  0.1791 -0.6940  0.3500
  370SOL     MW 4401   2.556   1.081   2.818 -0.0021 -0.0039 -0.0055
  371SOL     OW 4402   3.126   3.554   2.721  0.1935  0.1995 -0.2478
  371SOL    HW1 4403   3.104   3.605   2.644 -0.4300  0.5031  0.1217
  371SOL    HW2 4404   3.087   3.468   2.702  0.1915 -0.9748  4.0008
  371SOL     MW 4405   3.118   3.549   2.709 -0.0021 -0.0039 -0.0055
  372SOL     OW 4406   4.971   2.743   3.037  0.3141 -0.0574  0.0568
  372SOL    HW1 4407   4.932   2.831   3.040  0.3763  0.0054 -0.8224
  372SOL    HW2 4408   4.927   2.687   3.101  2.1040 -1.5502  0.0541
  372SOL     MW 4409   4.960   2.747   3.046 -0.0021 -0.0039 -0.0055
  373SOL     OW 4410   2.541   0.410   2.907  0.6423  0.0628  0.3552
  373SOL    HW1 4411   2.473   0.343   2.898 -1.1149  1.8868 -1.3675
  373SOL    HW2 4412   2.599   0.379   2.976  0.8451  1.6007  0.9043
  373SOL     MW 4413   2.540   0.397   2.915 -0.0021 -0.0039 -0.0055
  374SOL     OW 4414   3.423   1.109   2.797  0.2116  0.1101  0.0670
  374SOL    HW1 4415   3.328   1.122   2.797  0.2286  0.2314 -0.0317
  374SOL    HW2 4416   3.437   1.053   2.874  0.1370  0.8133  0.5972
  374SOL     MW 4417   3.412   1.103   2.807 -0.0021 -0.0039 -0.0055
  375SOL     OW 4418   2.794   0.921   2.722  0.1809  0.2266  0.6314
  375SOL    HW1 4419   2.727   0.983   2.751 -0.0615 -0.2643  1.1399
  375SOL    HW2 4420   2.744   0.849   2.682 -0.6241  0.6081  0.9166
  375SOL     MW 4421   2.778   0.919   2.720 -0.0021 -0.0039 -0.0055
  376SOL     OW 4422   1.871   2.397   2.869 -0.1566  0.1468 -0.0032
  376SOL    HW1 4423   1.845   2.444   2.948 -1.6651 -1.2359  0.3868
  376SOL    HW2 4424   1.808   2.431   2.806 -0.8761  1.0837  1.1800
  376SOL     MW 4425   1.859   2.407   2.871 -0.0021 -0.0039 -0.0055
  377SOL     OW 4426   4.673   3.757   0.290  0.5330  0.2736  0.1752
  377SOL    HW1 4427   4.668   3.711   0.207  1.5708  0.0940  0.2002
  377SOL    HW2 4428   4.688   3.847   0.261  0.3790  0.2444  0.0074
  377SOL     MW 4429   4.674   3.763   0.275 -0.0021 -0.0039 -0.0055
  378SOL     OW 4430   0.787   0.286   2.985 -0.2197  0.2729 -0.3619
  378SOL    HW1 4431   0.702   0.325   3.005 -1.3695 -1.5986 -1.2967
  378SOL    HW2 4432   0.850   0.334   3.039 -0.4936 -0.6842  0.8704
  378SOL     MW 4433   0.784   0.298   2.995 -0.0021 -0.0039 -0.0055
  379SOL     OW 4434   0.356   0.955   0.462  0.1077  0.2440 -0.8092
  379SOL    HW1 4435   0.301   0.879   0.477 -0.1428  0.0383 -2.6020
  379SOL    HW2 4436   0.408   0.926   0.387 -0.4619 -0.4534 -0.9329
  379SOL     MW 4437   0.356   0.941   0.454 -0.0021 -0.0039 -0.0055
   5.06293   5.06293   3.12025
