# Supplementary material for: Resolving liquid-to-glass transitions of water under soft nanoconfinement
Source: Nat Commun. 2026 May 8;17:6224. doi: 10.1038/s41467-026-72955-y (PMC13369869; doi:10.1038/s41467-026-72955-y)
Supplement: Supplementary file 3 — Supplementary Data 1 [file 41467_2026_72955_MOESM3_ESM.zip › 200K/sim3/final.gro]

Lamellar phy in tip4pice water
 4437
    1phy    C35    1   3.802   0.892   2.075  0.0650  0.1793  0.2639
    1phy    C33    2   3.725   0.992   1.984 -0.3885  0.0842 -0.3618
    1phy    C34    3   3.828   1.073   1.905 -0.4565 -0.1123  0.1702
    1phy    C32    4   3.624   0.918   1.901 -0.3614  0.1930 -0.1314
    1phy    C31    5   3.477   0.962   1.926 -0.2613 -0.7445  0.5269
    1phy    C30    6   3.375   0.880   1.846 -0.0253  0.1371 -0.0046
    1phy    C28    7   3.233   0.914   1.883 -0.1885 -0.2829  0.0071
    1phy    C29    8   3.149   0.924   1.754  0.2858  0.0110 -0.3478
    1phy    C27    9   3.167   0.810   1.977  0.1855  0.0659  0.7909
    1phy    C26   10   3.128   0.867   2.117  0.5902 -0.0802  0.0972
    1phy    C25   11   3.056   0.761   2.201 -0.2195  0.1021 -0.1471
    1phy    C23   12   3.011   0.801   2.344  0.2484  0.0359 -0.3225
    1phy    C24   13   2.870   0.856   2.345  0.0351 -0.0615 -0.2512
    1phy    C22   14   3.011   0.677   2.432 -0.1125  0.1949 -0.7120
    1phy    C21   15   3.119   0.691   2.542 -0.2019 -0.2726  0.4832
    1phy    C20   16   3.104   0.572   2.639  0.2799 -0.3662 -0.0465
    1phy    C18   17   3.131   0.608   2.789 -0.0226  0.4320 -0.2687
    1phy    O01   18   3.045   0.706   2.840  0.3833 -0.6630  0.4784
    1phy    H01   19   3.090   0.788   2.847 -1.1501  0.1879  0.6902
    1phy    C19   20   3.081   0.481   2.858  0.0597 -0.4002 -0.4624
    1phy    C13   21   3.283   0.645   2.832  0.2603  0.6108  0.1197
    1phy     H3   22   3.351   0.580   2.772 -0.3204 -0.0982  0.2244
    1phy    O33   23   3.321   0.605   2.967 -0.2915 -0.1224  0.1987
    1phy    H1B   24   3.258   0.645   3.023 -0.1029 -0.0674  0.3719
    1phy    C12   25   3.328   0.798   2.820  0.7598  0.3329  0.0492
    1phy    O11   26   3.245   0.887   2.892  0.0335  0.0758 -0.3242
    1phy    H1A   27   3.277   0.891   2.980 -0.6590 -1.3455  0.0241
    2phy    C35   28   3.556   1.183   1.360  0.3445  0.4023  0.2712
    2phy    C33   29   3.620   1.137   1.490  0.4027  0.2852 -0.2746
    2phy    C34   30   3.536   1.023   1.546  0.5788  0.1867  0.0174
    2phy    C32   31   3.764   1.085   1.481 -0.2078  0.0577  0.1282
    2phy    C31   32   3.873   1.173   1.528 -0.0700 -0.1739 -0.2790
    2phy    C30   33   4.008   1.106   1.497  0.2411  0.0019  0.4425
    2phy    C28   34   4.136   1.176   1.539 -0.2191 -0.1410  0.0538
    2phy    C29   35   4.172   1.140   1.682  0.4331  0.4098 -0.0712
    2phy    C27   36   4.256   1.128   1.453  0.2048 -0.0048 -0.5068
    2phy    C26   37   4.297   1.236   1.360  0.7681 -0.8057  0.2081
    2phy    C25   38   4.428   1.199   1.292 -0.1209  0.0439 -0.0359
    2phy    C23   39   4.493   1.303   1.199  0.1824 -0.3784  0.0749
    2phy    C24   40   4.589   1.394   1.275 -0.3216  0.3052 -0.3820
    2phy    C22   41   4.566   1.239   1.085 -0.1825  0.2612  0.1737
    2phy    C21   42   4.545   1.305   0.945  0.1430  0.0852 -0.2929
    2phy    C20   43   4.573   1.206   0.828  0.5801 -0.4982  0.5095
    2phy    C18   44   4.636   1.256   0.687  0.5192  0.5102  0.2084
    2phy    O01   45   4.548   1.355   0.638  0.1749  0.1044  0.0043
    2phy    H01   46   4.551   1.357   0.544  0.0164  1.5808  0.0076
    2phy    C19   47   4.623   1.124   0.602 -0.5587  0.2661  0.1807
    2phy    C13   48   4.786   1.305   0.700 -0.3600  0.1942  0.4476
    2phy     H3   49   4.789   1.400   0.758  0.6690 -0.5390  1.6757
    2phy    O33   50   4.875   1.234   0.784 -0.1304  0.1278  0.0725
    2phy    H1B   51   4.857   1.266   0.870 -2.0174 -0.5484 -0.0278
    2phy    C12   52   4.875   1.378   0.593  0.0560 -0.0294  0.1742
    2phy    O11   53   4.956   1.291   0.515 -0.3614 -0.2556 -0.2091
    2phy    H1A   54   5.004   1.233   0.570  0.3196 -0.5129 -1.0493
    3phy    C35   55   4.407   4.255   1.054  0.1401 -0.0179 -0.2398
    3phy    C33   56   4.286   4.327   0.992 -0.1575 -0.2956  0.2380
    3phy    C34   57   4.198   4.217   0.934  0.5314  0.1920 -0.3473
    3phy    C32   58   4.200   4.416   1.088  0.1427 -0.3100 -0.1819
    3phy    C31   59   4.173   4.559   1.029  0.1582 -0.0339 -0.8343
    3phy    C30   60   4.137   4.677   1.123  0.0190  0.2955 -0.1123
    3phy    C28   61   4.110   4.813   1.065 -0.3783 -0.2744 -0.2609
    3phy    C29   62   3.983   4.870   1.126 -0.3836 -0.2397 -0.0535
    3phy    C27   63   4.237   4.897   1.080 -0.4232  0.1862  0.4440
    3phy    C26   64   4.262   4.989   0.956  0.3242 -0.0036 -0.2046
    3phy    C25   65   4.391   5.075   0.972  0.2629  0.1472  0.0265
    3phy    C23   66   4.417   5.167   0.852  0.3702  0.1493  0.2188
    3phy    C24   67   4.442   5.305   0.904  0.4178 -0.0280 -0.2749
    3phy    C22   68   4.538   5.114   0.769  0.2343  0.2526 -0.5473
    3phy    C21   69   4.513   5.027   0.647  0.2068  0.0293 -0.0771
    3phy    C20   70   4.639   4.966   0.593  0.0628 -0.0103  0.1023
    3phy    C18   71   4.629   4.874   0.461  0.1020 -0.1346  0.6998
    3phy    O01   72   4.560   4.748   0.483  0.1354 -0.1112 -0.6379
    3phy    H01   73   4.471   4.766   0.506  0.1048 -1.7321  0.7106
    3phy    C19   74   4.777   4.838   0.434  0.0777  0.4542 -0.2010
    3phy    C13   75   4.560   4.945   0.334  0.4589  0.2077 -0.1336
    3phy     H3   76   4.450   4.933   0.352  0.5476 -0.9371 -0.2829
    3phy    O33   77   4.566   5.089   0.329  0.3134 -0.1246  0.1806
    3phy    H1B   78   4.481   5.127   0.335  0.1504 -0.0637 -1.8767
    3phy    C12   79   4.536   4.883   0.190 -0.2705 -0.4950  0.1889
    3phy    O11   80   4.515   4.745   0.185  0.5910 -0.4623 -0.2057
    3phy    H1A   81   4.454   4.709   0.247  1.7739  0.4581  1.6124
    4phy    C35   82   1.343   3.993   1.935  0.1025  0.1839  0.4088
    4phy    C33   83   1.482   4.059   1.922  0.1958  0.0409  0.7186
    4phy    C34   84   1.591   3.969   1.884 -0.1446 -0.5385 -0.0686
    4phy    C32   85   1.478   4.173   1.825  0.1255  0.0590 -0.5670
    4phy    C31   86   1.510   4.300   1.898 -0.5935  0.1408  0.0770
    4phy    C30   87   1.486   4.421   1.811  0.6011  0.2225 -0.5006
    4phy    C28   88   1.533   4.556   1.872  0.5664 -0.2596  0.3423
    4phy    C29   89   1.626   4.616   1.768 -0.2992 -0.2644 -0.0063
    4phy    C27   90   1.419   4.640   1.932  0.5739  0.2433  0.0737
    4phy    C26   91   1.460   4.747   2.030 -0.0776 -0.3001 -0.2897
    4phy    C25   92   1.349   4.801   2.116  1.0995 -0.3534  0.0796
    4phy    C23   93   1.381   4.923   2.197 -0.1974 -0.1624 -0.0092
    4phy    C24   94   1.347   5.058   2.127  0.2494  0.1612 -0.0537
    4phy    C22   95   1.302   4.913   2.331  0.1354  0.0193 -0.0974
    4phy    C21   96   1.369   4.859   2.459 -0.2521 -0.3448  0.0987
    4phy    C20   97   1.276   4.859   2.578 -0.4188  0.4085 -0.1606
    4phy    C18   98   1.327   4.793   2.714 -0.5252  0.1088 -0.1332
    4phy    O01   99   1.464   4.836   2.743  0.6784 -0.2528  0.2346
    4phy    H01  100   1.528   4.790   2.693  1.7606  2.7603 -1.4489
    4phy    C19  101   1.231   4.861   2.813 -0.0496 -0.2759  0.1002
    4phy    C13  102   1.315   4.627   2.701 -0.0680 -0.3600 -0.3173
    4phy     H3  103   1.357   4.592   2.603  0.3212  0.3514 -0.4102
    4phy    O33  104   1.186   4.574   2.700 -0.3916  0.3369  0.3481
    4phy    H1B  105   1.125   4.635   2.662  0.7199  1.5601  0.4740
    4phy    C12  106   1.389   4.538   2.807  0.2600  0.0962  0.5013
    4phy    O11  107   1.525   4.553   2.841  0.0549 -0.0955  0.1609
    4phy    H1A  108   1.538   4.646   2.842 -0.5402 -0.0041  1.1196
    5phy    C35  109   0.138   0.284   1.860  0.3326 -0.1650 -0.0519
    5phy    C33  110   0.093   0.407   1.927 -0.3640 -0.3030  0.1348
    5phy    C34  111   0.182   0.528   1.886 -0.3638 -0.2605  0.1325
    5phy    C32  112  -0.058   0.436   1.921 -0.3611 -0.2169  0.0940
    5phy    C31  113  -0.114   0.494   2.049 -0.1265 -0.1172  0.2131
    5phy    C30  114  -0.267   0.503   2.065 -0.2945  0.1940 -0.5133
    5phy    C28  115  -0.326   0.578   2.183  0.3194  0.4375  0.2397
    5phy    C29  116  -0.325   0.734   2.167  0.0943  0.2531 -0.0046
    5phy    C27  117  -0.472   0.524   2.208 -0.4565 -0.1498  0.6077
    5phy    C26  118  -0.497   0.481   2.349 -0.2604  0.0834 -0.2069
    5phy    C25  119  -0.610   0.380   2.362  0.2098  0.3114 -0.2394
    5phy    C23  120  -0.641   0.337   2.505  0.0249  0.8223  0.1901
    5phy    C24  121  -0.792   0.345   2.537 -0.3415  0.0005  0.2541
    5phy    C22  122  -0.596   0.189   2.523  0.0487  0.3556  0.6278
    5phy    C21  123  -0.535   0.163   2.665  0.2978  0.7231 -0.2887
    5phy    C20  124  -0.473   0.022   2.679 -0.8320 -0.6422  0.0652
    5phy    C18  125  -0.406  -0.032   2.810 -0.2347  0.4501 -0.0202
    5phy    O01  126  -0.504  -0.037   2.913 -0.0685 -0.4770  0.1718
    5phy    H01  127  -0.578  -0.089   2.890 -1.6352  0.6462  2.3403
    5phy    C19  128  -0.397  -0.186   2.782  0.0684  0.3844 -0.4170
    5phy    C13  129  -0.263   0.036   2.852 -0.7402 -0.5512 -0.7125
    5phy     H3  130  -0.213   0.077   2.760  0.5573 -0.8903 -0.1842
    5phy    O33  131  -0.162  -0.055   2.897  0.5871 -0.0328  0.1144
    5phy    H1B  132  -0.187  -0.077   2.985  0.4672 -3.1148 -0.5700
    5phy    C12  133  -0.267   0.149   2.955  0.6369  0.0240  0.1882
    5phy    O11  134  -0.330   0.105   3.069  0.4338  0.5450 -0.3175
    5phy    H1A  135  -0.402   0.055   3.034  1.6115 -0.2184 -1.7586
    6phy    C35  136   0.293   2.232   1.475  0.5750  0.7914  0.1275
    6phy    C33  137   0.213   2.314   1.373 -0.0430 -0.2310  0.3166
    6phy    C34  138   0.138   2.421   1.460 -0.5261  0.1588  0.3666
    6phy    C32  139   0.299   2.379   1.265 -0.2003  0.1653  0.5640
    6phy    C31  140   0.338   2.292   1.145 -0.4911  0.3726  0.0114
    6phy    C30  141   0.410   2.371   1.038  0.0844 -0.1630 -0.2510
    6phy    C28  142   0.460   2.294   0.910 -0.2424  0.1629  0.6576
    6phy    C29  143   0.409   2.370   0.787  0.0336 -0.0048 -0.5030
    6phy    C27  144   0.615   2.277   0.915 -0.5065  0.0021  0.1382
    6phy    C26  145   0.681   2.166   0.835 -0.0173 -0.3986 -0.0276
    6phy    C25  146   0.832   2.180   0.803  0.0039  0.1184  0.4483
    6phy    C23  147   0.885   2.107   0.676  0.3730  0.1625  0.2530
    6phy    C24  148   1.000   2.188   0.615  0.4145  0.2328  0.0350
    6phy    C22  149   0.925   1.959   0.703 -0.2488  0.1317 -0.2973
    6phy    C21  150   0.905   1.854   0.594 -0.1486  0.4298 -0.1680
    6phy    C20  151   0.930   1.716   0.663  0.5550 -0.1085  0.1583
    6phy    C18  152   0.921   1.574   0.584  0.1297  0.0028 -0.1158
    6phy    O01  153   0.795   1.570   0.510  0.0033  0.2523 -0.0332
    6phy    H01  154   0.729   1.631   0.534  1.4864  2.2356 -0.7390
    6phy    C19  155   0.907   1.463   0.691 -0.2098  0.1543 -0.6039
    6phy    C13  156   1.049   1.563   0.485  0.7215 -0.4129  0.3969
    6phy     H3  157   1.036   1.647   0.413  1.5272 -0.0866  0.6284
    6phy    O33  158   1.179   1.598   0.532 -0.1470 -0.2870  0.4039
    6phy    H1B  159   1.207   1.678   0.490  2.0022 -0.8901  0.5816
    6phy    C12  160   1.057   1.461   0.363 -0.0418  0.0910 -0.4740
    6phy    O11  161   0.932   1.427   0.312 -0.2055  0.4275  0.2700
    6phy    H1A  162   0.864   1.445   0.374 -0.1148 -1.1013  0.8536
    7phy    C35  163   5.096   4.397   1.626  0.1443 -0.3228  0.0497
    7phy    C33  164   5.143   4.536   1.665 -0.4361 -0.0712  0.2697
    7phy    C34  165   5.264   4.572   1.584  0.2747  0.3953 -0.4462
    7phy    C32  166   5.030   4.644   1.647 -0.1461  0.4445  0.6424
    7phy    C31  167   5.041   4.774   1.725  0.1664 -0.3471  0.0786
    7phy    C30  168   4.930   4.876   1.702 -0.2336  0.0324  0.4060
    7phy    C28  169   4.936   5.014   1.775  0.0993 -0.0034  0.2384
    7phy    C29  170   4.855   5.114   1.693  0.1725  0.3477 -0.5994
    7phy    C27  171   4.883   5.009   1.917 -0.4929 -0.3363  0.2486
    7phy    C26  172   4.954   5.106   2.013  0.0670 -0.2456  0.7037
    7phy    C25  173   4.888   5.091   2.153 -0.4879 -0.1222  0.2129
    7phy    C23  174   4.960   5.166   2.264 -0.1686  0.2029 -0.5180
    7phy    C24  175   4.887   5.293   2.310  0.8527 -0.5255 -0.2447
    7phy    C22  176   4.968   5.068   2.385 -0.2851  0.2999  0.4418
    7phy    C21  177   5.081   5.082   2.486  0.1189  0.4901 -0.2986
    7phy    C20  178   5.079   4.963   2.584  0.3533  0.8265 -0.1397
    7phy    C18  179   5.194   4.935   2.687  0.2500  0.1867  0.5963
    7phy    O01  180   5.193   5.025   2.800 -0.1733 -0.2354  0.5006
    7phy    H01  181   5.107   5.035   2.837  0.0115  0.6833  0.7019
    7phy    C19  182   5.145   4.804   2.752 -0.0509 -0.1577 -0.0413
    7phy    C13  183   5.342   4.919   2.617  0.1963 -0.2951  0.3905
    7phy     H3  184   5.331   4.874   2.515 -1.1938 -0.3990  0.5647
    7phy    O33  185   5.429   4.821   2.679  0.3604 -0.5797 -0.2668
    7phy    H1B  186   5.485   4.860   2.743 -0.1380 -0.1816 -0.0677
    7phy    C12  187   5.422   5.050   2.596 -0.2143 -0.0359  0.0454
    7phy    O11  188   5.451   5.116   2.716  0.2537 -0.1462  0.6822
    7phy    H1A  189   5.367   5.112   2.758  0.8981 -0.4469  2.0200
    8phy    C35  190   4.781   4.891   1.259  0.3399  0.1606  0.2865
    8phy    C33  191   4.661   4.961   1.313  0.0484 -0.2478  0.3924
    8phy    C34  192   4.595   4.886   1.424  0.0557 -0.5528  0.1486
    8phy    C32  193   4.697   5.099   1.361  0.0283 -0.1019 -0.2177
    8phy    C31  194   4.637   5.215   1.272 -0.1540  0.3047  0.3055
    8phy    C30  195   4.679   5.354   1.318  0.1792 -0.5632  0.1539
    8phy    C28  196   4.635   5.480   1.244  0.1035  0.3271  0.1377
    8phy    C29  197   4.622   5.588   1.349  0.4237 -0.1850 -0.3111
    8phy    C27  198   4.729   5.526   1.130  0.1740 -0.0246 -0.6032
    8phy    C26  199   4.666   5.585   1.000 -0.1191  0.1388  0.0862
    8phy    C25  200   4.778   5.640   0.909 -0.4358  0.0294  0.2827
    8phy    C23  201   4.729   5.686   0.771  0.0381  0.1913 -0.3674
    8phy    C24  202   4.680   5.834   0.773  0.0017  0.6941  0.1980
    8phy    C22  203   4.848   5.662   0.676  0.2747  0.4248  0.2782
    8phy    C21  204   4.790   5.618   0.537 -0.7448 -0.3753 -0.5809
    8phy    C20  205   4.907   5.576   0.445  0.4893 -0.0231 -0.3785
    8phy    C18  206   4.882   5.555   0.294 -0.2098 -0.1016  0.1845
    8phy    O01  207   4.773   5.465   0.265 -0.1187 -0.4231  0.3395
    8phy    H01  208   4.792   5.376   0.289  1.1639  0.3615  2.6058
    8phy    C19  209   5.011   5.473   0.261  0.0762  0.1400  0.2040
    8phy    C13  210   4.862   5.696   0.213 -0.1047 -0.1199 -0.3022
    8phy     H3  211   4.765   5.733   0.255  0.3275  0.2692  0.3917
    8phy    O33  212   4.942   5.812   0.245 -0.3807  0.1099 -0.2231
    8phy    H1B  213   4.882   5.884   0.249 -0.4098  0.1024 -0.4655
    8phy    C12  214   4.800   5.700   0.069 -0.4168 -0.5873  0.1272
    8phy    O11  215   4.715   5.592   0.037  0.1052  0.4202 -0.2284
    8phy    H1A  216   4.725   5.523   0.100 -0.9247  0.0317 -0.4827
    9phy    C35  217   0.052   0.885   1.955 -0.3644  0.2748 -0.0955
    9phy    C33  218   0.013   0.942   1.817 -0.5400 -0.2832 -0.3482
    9phy    C34  219   0.139   0.950   1.726  0.3178  0.2064  0.3489
    9phy    C32  220  -0.088   0.856   1.744  0.0264 -0.5554  0.7189
    9phy    C31  221  -0.231   0.920   1.743 -0.4393  0.4445  0.3746
    9phy    C30  222  -0.328   0.829   1.669  0.0258  0.0386 -0.5021
    9phy    C28  223  -0.473   0.881   1.663  0.0127  0.2342 -0.0257
    9phy    C29  224  -0.542   0.872   1.532  0.2801 -0.7802 -0.3322
    9phy    C27  225  -0.558   0.813   1.772 -0.3258 -0.4390  0.3982
    9phy    C26  226  -0.591   0.895   1.903  0.2341  0.5221 -0.2599
    9phy    C25  227  -0.726   0.856   1.967  0.2871  0.1877  0.0919
    9phy    C23  228  -0.763   0.945   2.085 -0.2428 -0.0149 -0.2707
    9phy    C24  229  -0.885   1.026   2.058 -0.0794 -0.0217  0.4325
    9phy    C22  230  -0.776   0.860   2.209  0.0966 -0.6934 -0.5538
    9phy    C21  231  -0.692   0.893   2.333 -0.2390  0.3222  0.1672
    9phy    C20  232  -0.711   0.795   2.450  1.1025 -0.7555 -0.4498
    9phy    C18  233  -0.639   0.827   2.595  0.0190 -0.0927 -0.0509
    9phy    O01  234  -0.659   0.965   2.637  0.1069 -0.0369 -0.2494
    9phy    H01  235  -0.620   0.975   2.721  1.9980  0.4978 -1.1318
    9phy    C19  236  -0.733   0.748   2.688 -0.4213  0.2978 -0.1958
    9phy    C13  237  -0.479   0.790   2.602 -0.2162 -0.4073  0.1971
    9phy     H3  238  -0.465   0.694   2.546  0.1018  0.6945 -1.6940
    9phy    O33  239  -0.433   0.761   2.736  0.3020  0.5080 -0.1813
    9phy    H1B  240  -0.439   0.844   2.779  0.8711  0.7389 -0.5396
    9phy    C12  241  -0.381   0.893   2.528 -0.4165 -0.1070 -0.2443
    9phy    O11  242  -0.346   1.001   2.609 -0.1663 -0.1153 -0.3072
    9phy    H1A  243  -0.419   1.041   2.651  1.1534  0.5142  1.5133
   10phy    C35  244   0.505   1.262   1.454 -0.5693 -0.0366 -0.5339
   10phy    C33  245   0.566   1.392   1.500 -0.2088  0.2096  0.1044
   10phy    C34  246   0.690   1.363   1.585  0.6646  0.4014  0.6131
   10phy    C32  247   0.613   1.487   1.386 -0.5560  0.8551 -0.0613
   10phy    C31  248   0.503   1.585   1.330 -0.2868 -0.1636  0.2118
   10phy    C30  249   0.570   1.691   1.250 -0.2169 -0.3498 -0.0219
   10phy    C28  250   0.486   1.783   1.157 -0.0430 -0.3593  0.3461
   10phy    C29  251   0.501   1.924   1.205  0.0535  0.6631 -0.3249
   10phy    C27  252   0.539   1.754   1.013 -0.1782  0.2656 -0.2913
   10phy    C26  253   0.443   1.791   0.902 -0.2379 -0.5117 -0.2646
   10phy    C25  254   0.500   1.778   0.762  0.3731  0.6567 -0.3764
   10phy    C23  255   0.414   1.806   0.643 -0.1427 -0.1341 -0.1780
   10phy    C24  256   0.438   1.941   0.586  0.0772 -1.1636 -0.2472
   10phy    C22  257   0.456   1.705   0.530 -0.3482 -0.0522 -0.2573
   10phy    C21  258   0.352   1.597   0.507  0.6695  0.3216  0.0067
   10phy    C20  259   0.375   1.494   0.390 -0.4799 -0.0046 -0.7479
   10phy    C18  260   0.247   1.415   0.339  0.1672  0.8801 -0.3254
   10phy    O01  261   0.166   1.368   0.443 -0.2702  0.1704 -0.0045
   10phy    H01  262   0.211   1.300   0.490  0.8052  0.2581 -0.8645
   10phy    C19  263   0.301   1.285   0.275  0.1157  0.4001 -0.5858
   10phy    C13  264   0.162   1.507   0.236 -0.0023 -0.5175  0.2060
   10phy     H3  265   0.122   1.589   0.301  0.1796 -1.5125  1.6066
   10phy    O33  266   0.228   1.593   0.142  0.0719  0.3050  0.6093
   10phy    H1B  267   0.303   1.551   0.105  0.7914  0.5156  1.8064
   10phy    C12  268   0.013   1.490   0.193 -0.2036  0.0735 -0.1559
   10phy    O11  269  -0.067   1.413   0.280  0.0946  0.3535 -0.0416
   10phy    H1A  270  -0.017   1.401   0.359  1.0251  0.9222 -0.5216
   11phy    C35  271   0.151   1.957   1.691  0.0431  0.0325  0.5602
   11phy    C33  272   0.153   1.806   1.654 -0.2960 -0.0402 -0.5457
   11phy    C34  273   0.259   1.784   1.546  0.1740  0.1272 -0.3215
   11phy    C32  274   0.182   1.732   1.784 -0.5443 -0.3721  0.1987
   11phy    C31  275   0.138   1.583   1.789 -0.0688  0.3031  0.6400
   11phy    C30  276   0.211   1.507   1.902 -0.2229 -0.0596 -0.0538
   11phy    C28  277   0.192   1.354   1.888 -0.0030  0.4716 -0.0992
   11phy    C29  278   0.325   1.288   1.844  0.0842 -0.4166 -0.1828
   11phy    C27  279   0.179   1.289   2.030  0.2364 -0.3473  0.3556
   11phy    C26  280   0.035   1.266   2.072 -0.5097  0.1719  0.0149
   11phy    C25  281   0.015   1.220   2.214 -0.2762 -0.2951  0.4902
   11phy    C23  282  -0.135   1.220   2.261 -0.3691 -0.3656  0.2811
   11phy    C24  283  -0.195   1.086   2.250  0.0553  0.1961  0.4621
   11phy    C22  284  -0.149   1.262   2.407  0.7387 -0.2147 -0.3931
   11phy    C21  285  -0.177   1.410   2.425  0.2488  0.2570  0.2543
   11phy    C20  286  -0.160   1.465   2.573 -0.0230 -0.1184  0.2808
   11phy    C18  287  -0.173   1.623   2.605 -0.1969  0.1505 -0.2839
   11phy    O01  288  -0.291   1.676   2.532  0.1973  0.6816 -0.1244
   11phy    H01  289  -0.363   1.626   2.565  1.5427 -0.9202  0.5099
   11phy    C19  290  -0.211   1.607   2.754 -0.5338 -0.7232 -0.6096
   11phy    C13  291  -0.042   1.705   2.561 -0.3904 -0.1722  0.2627
   11phy     H3  292  -0.013   1.668   2.459  1.0354 -1.6896  1.1769
   11phy    O33  293   0.076   1.666   2.634  0.5287 -0.1107  0.2588
   11phy    H1B  294   0.064   1.689   2.724  0.4432 -0.1309  0.2530
   11phy    C12  295  -0.052   1.859   2.554 -0.2508 -0.2257 -0.3026
   11phy    O11  296  -0.152   1.903   2.470  0.1764 -0.2662  0.3560
   11phy    H1A  297  -0.226   1.847   2.480  0.2585 -0.6354 -0.8348
   12phy    C35  298   1.326   1.944   1.897  0.1494  0.2424 -0.5717
   12phy    C33  299   1.257   1.972   2.028  0.1670  0.1743  0.4433
   12phy    C34  300   1.341   2.079   2.105  0.1509  0.2835  0.0695
   12phy    C32  301   1.117   2.014   2.001 -0.0941 -0.0295  0.3946
   12phy    C31  302   1.014   1.995   2.116 -0.3079  0.5338  0.1136
   12phy    C30  303   0.871   2.016   2.073 -0.2510 -0.6509 -0.7035
   12phy    C28  304   0.768   2.030   2.191  0.0220  0.1797 -0.7140
   12phy    C29  305   0.756   2.167   2.254 -0.2779 -0.3821  0.1655
   12phy    C27  306   0.642   1.974   2.132  0.2519  0.6100  0.0891
   12phy    C26  307   0.549   1.899   2.224  0.0721 -0.1496 -0.0713
   12phy    C25  308   0.406   1.886   2.158  0.4568  0.4415 -0.2680
   12phy    C23  309   0.285   1.842   2.238 -0.2755 -0.3637  0.0724
   12phy    C24  310   0.168   1.873   2.147  0.4706 -0.5408 -0.4297
   12phy    C22  311   0.281   1.689   2.269 -0.0382  0.6194 -0.2995
   12phy    C21  312   0.304   1.648   2.415 -0.5019  0.3818 -0.3180
   12phy    C20  313   0.291   1.498   2.435  0.4948 -0.0903  0.4058
   12phy    C18  314   0.328   1.427   2.575 -0.2932  0.2971 -0.1427
   12phy    O01  315   0.279   1.497   2.685  0.0998  0.0697  0.0974
   12phy    H01  316   0.211   1.557   2.660 -1.3907 -1.2463  0.7633
   12phy    C19  317   0.253   1.293   2.575 -0.3151 -0.1334 -0.0296
   12phy    C13  318   0.487   1.402   2.600  0.4015  0.8109  0.2633
   12phy     H3  319   0.531   1.351   2.510  1.2456  1.8342  0.0634
   12phy    O33  320   0.518   1.306   2.702 -0.1322 -0.3485  0.2700
   12phy    H1B  321   0.435   1.284   2.738  0.8066 -0.9641  2.1921
   12phy    C12  322   0.582   1.527   2.623  0.1263  0.6130  0.1242
   12phy    O11  323   0.572   1.597   2.748  0.1705 -0.0753  0.2453
   12phy    H1A  324   0.612   1.682   2.743 -0.9002  0.3994 -0.7373
   13phy    C35  325   4.750   2.217   1.465 -0.1834  0.2927  0.2864
   13phy    C33  326   4.835   2.288   1.363  0.3554 -0.0928 -0.1150
   13phy    C34  327   4.832   2.214   1.233  0.1060  0.1631 -0.1828
   13phy    C32  328   4.776   2.426   1.344  0.1720 -0.4005 -0.0598
   13phy    C31  329   4.852   2.544   1.411 -0.3322 -0.1432 -0.1598
   13phy    C30  330   4.841   2.674   1.327 -0.3160 -0.4072  0.3340
   13phy    C28  331   4.873   2.811   1.392 -0.0732 -0.1908 -0.0095
   13phy    C29  332   4.929   2.896   1.285 -0.0863  0.6572 -0.0413
   13phy    C27  333   4.746   2.876   1.455 -0.3354 -0.5943 -0.5842
   13phy    C26  334   4.723   2.853   1.608 -0.4191  0.0352  0.2467
   13phy    C25  335   4.659   2.970   1.679  0.2639 -0.2252 -0.1557
   13phy    C23  336   4.625   2.953   1.831  0.5833  0.3365 -0.2177
   13phy    C24  337   4.633   3.088   1.896  0.1231 -0.1411  0.6189
   13phy    C22  338   4.490   2.881   1.863 -0.2193 -0.0617  0.2311
   13phy    C21  339   4.473   2.826   2.005 -0.4485 -0.2724  0.5876
   13phy    C20  340   4.326   2.783   2.041 -0.5861 -0.3210  0.3896
   13phy    C18  341   4.292   2.748   2.189 -0.3502  0.0166  0.1391
   13phy    O01  342   4.358   2.845   2.276  0.0332 -0.1591 -0.1893
   13phy    H01  343   4.450   2.829   2.275  0.2955  1.2852 -1.6499
   13phy    C19  344   4.139   2.777   2.194  0.0473  0.8401  0.2938
   13phy    C13  345   4.317   2.599   2.253 -0.0484 -0.1996  0.2672
   13phy     H3  346   4.259   2.523   2.196 -0.8213 -0.2588  1.1060
   13phy    O33  347   4.259   2.581   2.386 -0.6180  0.1380 -0.5207
   13phy    H1B  348   4.293   2.645   2.446  0.6606 -1.0209  0.0532
   13phy    C12  349   4.468   2.551   2.249 -0.9069 -0.3338 -0.2582
   13phy    O11  350   4.548   2.611   2.347  0.0002  0.0665 -0.4069
   13phy    H1A  351   4.548   2.552   2.420  1.0277 -0.5939 -0.9114
   14phy    C35  352   4.641   2.802   0.975 -0.4298 -0.0377 -0.0705
   14phy    C33  353   4.551   2.925   0.977  0.0111 -0.6567  0.1046
   14phy    C34  354   4.410   2.886   1.026 -0.1362  0.2912  0.3979
   14phy    C32  355   4.619   3.031   1.064  0.2809 -0.2312 -0.0459
   14phy    C31  356   4.590   3.178   1.029 -0.2249  0.2327 -0.5152
   14phy    C30  357   4.673   3.280   1.104 -0.2755  0.0997 -0.4777
   14phy    C28  358   4.624   3.425   1.079  0.2303 -0.0099  0.4567
   14phy    C29  359   4.616   3.489   1.219  0.5945 -0.7848  0.7403
   14phy    C27  360   4.722   3.518   1.002  0.1437  0.0240  0.2414
   14phy    C26  361   4.722   3.507   0.845 -0.1429  0.0979 -0.1479
   14phy    C25  362   4.845   3.575   0.786  0.3035 -0.4425 -0.2571
   14phy    C23  363   4.864   3.575   0.631 -0.0932 -0.0703 -0.4575
   14phy    C24  364   4.788   3.702   0.583 -0.3491 -0.1093 -0.2431
   14phy    C22  365   5.018   3.575   0.596  0.1637  0.4128  0.2579
   14phy    C21  366   5.041   3.524   0.453 -0.2097 -0.0619 -0.1165
   14phy    C20  367   5.170   3.446   0.432  0.3551  0.1130  0.2711
   14phy    C18  368   5.205   3.363   0.305  0.5965 -0.8296 -0.0818
   14phy    O01  369   5.098   3.272   0.273  0.1263  0.1575 -0.5038
   14phy    H01  370   5.135   3.191   0.243  0.3911  0.3417 -0.6764
   14phy    C19  371   5.328   3.281   0.339  0.3273 -0.2591 -0.4012
   14phy    C13  372   5.235   3.462   0.180  0.3262 -0.2438  0.2943
   14phy     H3  373   5.139   3.518   0.166  0.0773 -0.7048  0.1546
   14phy    O33  374   5.321   3.574   0.198  0.0614 -0.2966 -0.6004
   14phy    H1B  375   5.411   3.551   0.180  0.1055 -0.2178 -0.4776
   14phy    C12  376   5.223   3.423   0.025 -0.3107  0.1546  0.0899
   14phy    O11  377   5.345   3.417  -0.040 -0.1466  0.2317 -0.2048
   14phy    H1A  378   5.335   3.439  -0.131 -0.9159  0.9960  0.0590
   15phy    C35  379   0.997   4.216   1.729  0.1116 -0.1590 -0.3227
   15phy    C33  380   1.013   4.362   1.751 -0.3145  0.0254  0.1300
   15phy    C34  381   1.134   4.405   1.670 -0.1148 -0.6272  0.2523
   15phy    C32  382   0.888   4.445   1.711  0.1722  0.0130  0.2441
   15phy    C31  383   0.777   4.465   1.814 -0.4113  0.2075  0.1477
   15phy    C30  384   0.658   4.534   1.749  0.0425  0.1543 -0.6124
   15phy    C28  385   0.532   4.541   1.837 -0.0910 -0.2993  0.5101
   15phy    C29  386   0.450   4.666   1.806  0.3555  0.5383 -0.2838
   15phy    C27  387   0.441   4.412   1.838  0.0413 -0.2223 -0.0362
   15phy    C26  388   0.376   4.380   1.966  0.1417  0.0152 -0.2649
   15phy    C25  389   0.324   4.238   1.972 -0.1691  0.2078 -0.2097
   15phy    C23  390   0.240   4.206   2.096  0.3674 -0.3111  0.1313
   15phy    C24  391   0.099   4.198   2.039  0.5986  0.0630  0.2990
   15phy    C22  392   0.277   4.073   2.163 -0.0614  0.5189 -0.0181
   15phy    C21  393   0.345   4.066   2.298  0.0111 -0.1340  0.3665
   15phy    C20  394   0.376   3.916   2.335 -0.7170  0.1596  0.0243
   15phy    C18  395   0.426   3.892   2.483 -0.0905  0.6292  0.3730
   15phy    O01  396   0.333   3.954   2.571 -0.1084  0.1572 -0.2130
   15phy    H01  397   0.386   3.972   2.646  0.3219  1.0344 -0.7078
   15phy    C19  398   0.396   3.742   2.498  0.0566  0.4575 -0.0970
   15phy    C13  399   0.579   3.934   2.520  0.1162  0.3764 -0.3662
   15phy     H3  400   0.648   3.872   2.457 -0.6999 -0.1437 -0.7684
   15phy    O33  401   0.610   3.886   2.654  0.4283  0.1172 -0.4440
   15phy    H1B  402   0.699   3.900   2.678  0.2341  0.6619 -0.0206
   15phy    C12  403   0.632   4.081   2.507  0.1312 -0.7037 -0.2655
   15phy    O11  404   0.583   4.182   2.594 -0.3661 -0.0778  0.4732
   15phy    H1A  405   0.588   4.263   2.547 -1.6092 -0.1151  0.2487
   16phy    C35  406   0.042   3.813   1.792 -0.0426 -0.1483 -0.0078
   16phy    C33  407  -0.059   3.895   1.710  0.7106  0.1530  0.2302
   16phy    C34  408  -0.098   3.806   1.590 -0.5572  0.0650 -0.0408
   16phy    C32  409  -0.186   3.940   1.784 -0.0785  0.0385  0.1070
   16phy    C31  410  -0.219   4.094   1.770 -0.6476  0.3339 -0.2370
   16phy    C30  411  -0.330   4.137   1.866  0.2233  0.3824 -0.1280
   16phy    C28  412  -0.368   4.286   1.860 -0.3065  0.1878  0.4618
   16phy    C29  413  -0.507   4.299   1.811  0.2204 -0.2475  0.0140
   16phy    C27  414  -0.367   4.353   1.999  0.2433  0.1252 -0.1805
   16phy    C26  415  -0.231   4.403   2.054 -0.5110  0.0765  0.2390
   16phy    C25  416  -0.247   4.515   2.158 -0.0274 -0.1213  0.1028
   16phy    C23  417  -0.119   4.558   2.231  0.0998  0.4356 -0.3123
   16phy    C24  418  -0.074   4.697   2.177  0.3122  0.2164  0.4408
   16phy    C22  419  -0.142   4.571   2.385 -0.2730  0.2075  0.3149
   16phy    C21  420  -0.064   4.469   2.468  0.1524 -0.4959  0.2131
   16phy    C20  421  -0.113   4.453   2.612  0.3361 -0.2166 -0.3630
   16phy    C18  422  -0.056   4.344   2.713 -0.1828  0.1998 -0.1953
   16phy    O01  423   0.083   4.377   2.735  0.3727  0.2355 -0.0089
   16phy    H01  424   0.135   4.308   2.698 -2.8560 -1.6009 -1.5258
   16phy    C19  425  -0.123   4.382   2.843 -0.0595  0.3651  0.1320
   16phy    C13  426  -0.062   4.186   2.671 -0.5422  0.0878 -0.4579
   16phy     H3  427  -0.168   4.156   2.651 -1.1528  0.7699  1.4802
   16phy    O33  428  -0.038   4.113   2.789  0.0062  0.1623 -0.1817
   16phy    H1B  429   0.051   4.129   2.813  0.4170  1.0156 -2.0720
   16phy    C12  430   0.030   4.131   2.555 -0.2534  0.2738 -0.2911
   16phy    O11  431   0.165   4.160   2.583  0.1773 -0.0144 -0.3016
   16phy    H1A  432   0.210   4.080   2.565 -0.6034 -0.4278 -0.4837
   17phy    C35  433   4.031   4.626   2.279  0.0064 -0.0693  0.5566
   17phy    C33  434   4.090   4.553   2.160  0.6328  0.4616  0.2682
   17phy    C34  435   4.125   4.648   2.045  0.0367  0.1901  0.3398
   17phy    C32  436   4.197   4.454   2.200  0.0389  0.1033 -0.2641
   17phy    C31  437   4.203   4.327   2.107 -0.3250 -0.0611  0.2952
   17phy    C30  438   4.304   4.221   2.149 -0.8038 -0.0456 -0.1288
   17phy    C28  439   4.290   4.084   2.078  0.0002  0.1744 -0.1339
   17phy    C29  440   4.424   4.017   2.036  0.1054 -0.6470 -0.2651
   17phy    C27  441   4.221   3.987   2.180  0.3197 -0.0636  0.0895
   17phy    C26  442   4.105   3.896   2.129  0.1490 -0.2507 -0.4696
   17phy    C25  443   4.051   3.823   2.252 -0.6478 -0.2748 -0.9288
   17phy    C23  444   3.923   3.740   2.223  0.5960 -0.5279  0.1829
   17phy    C24  445   3.956   3.594   2.186  0.0323 -0.2621 -0.1255
   17phy    C22  446   3.838   3.729   2.350  0.2897  0.4833  0.2683
   17phy    C21  447   3.734   3.839   2.367 -0.0654  0.3472 -0.0775
   17phy    C20  448   3.633   3.814   2.480  0.2382  0.3450 -0.3699
   17phy    C18  449   3.524   3.914   2.528  0.0893 -0.3731  0.0300
   17phy    O01  450   3.451   3.954   2.410 -0.1359  0.3248  0.0404
   17phy    H01  451   3.442   3.880   2.354 -0.6841 -0.7078  1.4520
   17phy    C19  452   3.427   3.821   2.604  0.4250  0.6871  0.1308
   17phy    C13  453   3.591   4.047   2.602 -0.2422  0.5063 -0.0021
   17phy     H3  454   3.677   4.076   2.537 -1.7605  0.7215 -2.0340
   17phy    O33  455   3.660   4.012   2.724 -0.0914 -0.1962 -0.0282
   17phy    H1B  456   3.700   3.927   2.719  0.1622 -0.2142  1.6914
   17phy    C12  457   3.500   4.176   2.619  0.0592 -0.1009 -0.0338
   17phy    O11  458   3.400   4.162   2.717 -0.1283  0.1081 -0.4975
   17phy    H1A  459   3.332   4.225   2.703 -0.7441 -0.3224  0.4642
   18phy    C35  460   0.761   3.398   1.357 -0.1820  0.2241 -0.0692
   18phy    C33  461   0.738   3.435   1.208  0.0529 -0.3003 -0.2848
   18phy    C34  462   0.855   3.527   1.161  0.2532 -0.0632 -0.7214
   18phy    C32  463   0.713   3.310   1.118 -0.1967 -0.0208  0.0999
   18phy    C31  464   0.642   3.328   0.986  0.0711 -0.7582 -0.1076
   18phy    C30  465   0.643   3.200   0.907  0.3582  0.5156  0.0908
   18phy    C28  466   0.582   3.191   0.768  0.0048  0.3881 -0.3384
   18phy    C29  467   0.694   3.145   0.673 -0.2874 -0.2504  0.1339
   18phy    C27  468   0.477   3.075   0.773  0.5430  0.0309 -0.2954
   18phy    C26  469   0.381   3.044   0.652 -0.2275 -0.1078 -0.2671
   18phy    C25  470   0.352   2.897   0.636 -0.0601 -0.5466  0.0636
   18phy    C23  471   0.301   2.844   0.497  0.3735  0.6043  0.1419
   18phy    C24  472   0.333   2.694   0.490 -0.5154  0.1932  0.4771
   18phy    C22  473   0.152   2.863   0.471  0.5961 -0.7664  0.1317
   18phy    C21  474   0.109   2.890   0.330  0.1913 -0.1584  0.4299
   18phy    C20  475  -0.047   2.878   0.307 -0.5831  0.0444  0.1462
   18phy    C18  476  -0.104   2.934   0.163  0.3411  0.7788 -0.0452
   18phy    O01  477  -0.038   3.059   0.135 -0.0926 -0.3686 -0.0473
   18phy    H01  478  -0.092   3.097   0.068 -0.0147 -0.8314 -0.3803
   18phy    C19  479  -0.261   2.937   0.187  0.0716  0.0063  0.4669
   18phy    C13  480  -0.063   2.828   0.046  0.3402  0.0467 -0.0053
   18phy     H3  481   0.049   2.828   0.044  0.3340  0.9789 -1.4241
   18phy    O33  482  -0.082   2.687   0.071 -0.4331  0.1297  0.1885
   18phy    H1B  483  -0.003   2.638   0.077  0.6178  1.7100 -0.2928
   18phy    C12  484  -0.054   2.858  -0.109  0.3120 -0.2166  0.0247
   18phy    O11  485  -0.164   2.811  -0.181 -0.3611 -0.0901  0.2797
   18phy    H1A  486  -0.157   2.718  -0.194 -0.4090 -0.5749  3.1333
   19phy    C35  487   3.931   4.010   1.141  0.2273  0.2007  0.6207
   19phy    C33  488   3.984   4.088   1.259 -0.5795  0.1046 -0.1588
   19phy    C34  489   3.860   4.148   1.329 -0.1656 -0.4256  0.5606
   19phy    C32  490   4.072   3.999   1.352 -0.1383 -0.0824 -0.0659
   19phy    C31  491   4.221   4.047   1.353 -0.0261 -0.3246  0.5958
   19phy    C30  492   4.306   3.949   1.430  0.1845 -0.1185  0.0505
   19phy    C28  493   4.459   3.960   1.410 -0.2843 -0.3387 -0.2680
   19phy    C29  494   4.535   3.914   1.536 -0.2968  0.0832 -0.0741
   19phy    C27  495   4.519   3.879   1.293 -0.0314  0.3228  0.3376
   19phy    C26  496   4.621   3.960   1.218 -0.4887 -0.1718 -0.3184
   19phy    C25  497   4.686   3.906   1.092  0.0011  0.0130 -0.0863
   19phy    C23  498   4.752   4.016   1.002 -0.0013  0.7304 -0.2207
   19phy    C24  499   4.902   4.010   1.020  0.3973 -0.4996  0.4331
   19phy    C22  500   4.703   3.991   0.854 -0.2604 -0.2469 -0.2819
   19phy    C21  501   4.698   4.113   0.758 -0.0608 -0.1783 -0.2899
   19phy    C20  502   4.664   4.070   0.609 -0.0015 -0.3019  0.4481
   19phy    C18  503   4.643   4.187   0.501  0.2408  0.1103  0.5025
   19phy    O01  504   4.536   4.277   0.540 -0.7223 -0.5201 -0.3620
   19phy    H01  505   4.469   4.223   0.578 -2.1052  0.0414 -1.8753
   19phy    C19  506   4.595   4.113   0.376  0.0402  0.0783  0.1651
   19phy    C13  507   4.778   4.272   0.467 -0.3715 -0.1772 -0.2125
   19phy     H3  508   4.807   4.319   0.565  0.9508  2.7589 -1.8810
   19phy    O33  509   4.903   4.202   0.451 -0.0799  0.5075  0.0143
   19phy    H1B  510   4.924   4.210   0.360 -1.9580 -0.2332 -0.5393
   19phy    C12  511   4.772   4.421   0.403 -0.3219  0.3246 -0.1245
   19phy    O11  512   4.785   4.423   0.261  0.2329 -0.1918  0.7419
   19phy    H1A  513   4.865   4.382   0.234 -0.8836 -1.5080 -0.7346
   20phy    C35  514   4.587   0.171   1.975  0.0538  0.5119  0.0878
   20phy    C33  515   4.500   0.268   1.901  0.5560  0.1275  0.0819
   20phy    C34  516   4.516   0.235   1.752 -0.0771 -0.1320  0.2075
   20phy    C32  517   4.349   0.271   1.935 -0.2176  0.1276 -0.6839
   20phy    C31  518   4.306   0.398   2.012  0.2311  0.1345  0.5094
   20phy    C30  519   4.157   0.397   2.062 -0.0712 -0.0669  0.1445
   20phy    C28  520   4.108   0.527   2.128 -0.0539  0.3737  0.3845
   20phy    C29  521   4.034   0.610   2.022 -0.3440 -0.1197  0.1487
   20phy    C27  522   4.019   0.494   2.245  0.0264  0.0293 -0.1596
   20phy    C26  523   4.021   0.595   2.368  0.2987 -0.2281  0.4743
   20phy    C25  524   3.929   0.542   2.485 -0.0714  0.1556  0.0408
   20phy    C23  525   3.946   0.613   2.620  0.1251 -0.1135  0.1648
   20phy    C24  526   3.850   0.733   2.634  0.5344  0.0236 -0.3541
   20phy    C22  527   3.925   0.514   2.736 -0.4684 -0.9634  0.7460
   20phy    C21  528   4.048   0.471   2.815  0.7212 -0.4051 -0.1725
   20phy    C20  529   4.020   0.350   2.902 -0.3557 -0.2206  0.1435
   20phy    C18  530   4.128   0.295   3.012  0.0387  0.4458  0.2865
   20phy    O01  531   4.140   0.396   3.114 -0.1096 -0.5749 -0.0079
   20phy    H01  532   4.181   0.467   3.070 -1.0112 -0.8868 -1.3938
   20phy    C19  533   4.044   0.181   3.078 -0.1561 -0.3158  0.2828
   20phy    C13  534   4.276   0.267   2.952 -0.1867 -0.1522  0.1131
   20phy     H3  535   4.301   0.347   2.877 -0.8957  0.1671  0.2182
   20phy    O33  536   4.275   0.152   2.869  0.1139 -0.5661  0.5033
   20phy    H1B  537   4.232   0.079   2.911 -2.9455  1.0122  0.4324
   20phy    C12  538   4.400   0.244   3.050 -0.0613 -0.0351 -0.0641
   20phy    O11  539   4.402   0.146   3.151  0.4477  0.0199  0.0930
   20phy    H1A  540   4.387   0.066   3.105  3.3974 -0.7995  0.3581
   21phy    C35  541   4.712   4.509   1.512  0.4915  0.0484  0.1279
   21phy    C33  542   4.736   4.448   1.377 -0.4833 -0.1595 -0.3627
   21phy    C34  543   4.693   4.303   1.378  0.1537 -0.2147 -0.4069
   21phy    C32  544   4.669   4.525   1.266  0.2138  0.3297  0.3200
   21phy    C31  545   4.727   4.512   1.126 -0.1169  0.3567  0.1411
   21phy    C30  546   4.639   4.589   1.033 -0.3423 -0.0504  0.0766
   21phy    C28  547   4.671   4.588   0.879  0.4501 -0.2701 -0.2043
   21phy    C29  548   4.551   4.643   0.805 -0.2378 -0.2913  0.2219
   21phy    C27  549   4.802   4.672   0.848  0.3658  0.1065 -0.4313
   21phy    C26  550   4.903   4.603   0.751  0.0140  0.6046  0.1511
   21phy    C25  551   5.048   4.658   0.758  0.2226  0.0471 -0.2198
   21phy    C23  552   5.139   4.593   0.643  0.2311 -0.4866 -0.2778
   21phy    C24  553   5.235   4.696   0.595  0.1866 -0.7154  0.0588
   21phy    C22  554   5.212   4.466   0.688 -0.2836 -0.1067 -0.2700
   21phy    C21  555   5.155   4.347   0.619 -0.1068 -0.6279 -0.2541
   21phy    C20  556   5.205   4.222   0.691  0.2541  0.4086  0.5885
   21phy    C18  557   5.163   4.075   0.637  0.2555  0.0483 -0.3745
   21phy    O01  558   5.017   4.071   0.633 -0.2576 -0.1742 -0.0720
   21phy    H01  559   4.984   4.127   0.565  0.2792 -0.0690 -0.2556
   21phy    C19  560   5.201   3.987   0.759  0.2817 -0.3952 -0.2461
   21phy    C13  561   5.216   4.040   0.490 -0.6503 -0.0986  0.0565
   21phy     H3  562   5.163   4.113   0.423 -0.1333 -1.9341 -2.4999
   21phy    O33  563   5.352   4.062   0.449  0.3507  0.6314  0.0531
   21phy    H1B  564   5.386   4.141   0.487  0.2140  0.9390 -0.4449
   21phy    C12  565   5.157   3.926   0.404 -0.3359  0.3748 -0.0984
   21phy    O11  566   5.022   3.891   0.427  0.0604 -0.0196  0.1924
   21phy    H1A  567   5.007   3.908   0.518  1.2720  0.2873  0.3463
   22phy    C35  568   2.649   2.879   0.923 -0.2461 -0.3116  0.1777
   22phy    C33  569   2.616   3.020   0.983 -0.2801 -0.2839 -0.2780
   22phy    C34  570   2.728   3.060   1.075 -0.1251 -0.4061 -0.1475
   22phy    C32  571   2.598   3.127   0.873 -0.0456  0.2613  0.2985
   22phy    C31  572   2.452   3.155   0.836 -0.1197  0.3185 -0.1442
   22phy    C30  573   2.455   3.284   0.757 -0.0877  0.7636  0.0501
   22phy    C28  574   2.323   3.343   0.696 -0.1024  0.2437  0.4573
   22phy    C29  575   2.229   3.400   0.801  0.3854 -0.0362 -0.1603
   22phy    C27  576   2.351   3.450   0.590  0.1484 -0.0701  0.1444
   22phy    C26  577   2.266   3.440   0.464  0.1045 -0.0295  0.3823
   22phy    C25  578   2.314   3.533   0.351 -0.5039  0.3105 -0.3268
   22phy    C23  579   2.248   3.513   0.214  0.0790 -0.1711 -0.3726
   22phy    C24  580   2.109   3.583   0.200 -0.4322 -0.6254 -0.5295
   22phy    C22  581   2.349   3.564   0.107  0.3059  0.5463 -0.0662
   22phy    C21  582   2.348   3.498  -0.027  0.0682  0.1384  0.4218
   22phy    C20  583   2.436   3.563  -0.133  0.5847 -0.4279  0.3696
   22phy    C18  584   2.434   3.510  -0.283  0.1622  0.0717  0.4179
   22phy    O01  585   2.480   3.370  -0.281  0.3238 -0.0861 -0.2280
   22phy    H01  586   2.418   3.329  -0.225 -0.0310  3.5926  2.4381
   22phy    C19  587   2.543   3.586  -0.357 -0.2184 -0.7730 -0.1754
   22phy    C13  588   2.293   3.528  -0.360 -0.0528 -0.4638 -0.0203
   22phy     H3  589   2.218   3.469  -0.302 -0.6518  0.7074  0.4445
   22phy    O33  590   2.224   3.650  -0.351  0.0222 -0.1134  0.0093
   22phy    H1B  591   2.248   3.686  -0.435  0.5071 -1.2823 -0.3824
   22phy    C12  592   2.258   3.444  -0.494  0.2997 -1.1186  0.3749
   22phy    O11  593   2.283   3.509  -0.617 -0.4851 -0.3640 -0.0390
   22phy    H1A  594   2.203   3.534  -0.659 -0.0262  0.0079 -0.6928
   23phy    C35  595   1.141   3.560   1.802  0.2607  0.5076 -0.1851
   23phy    C33  596   1.019   3.651   1.800 -0.3811  0.1869  0.9839
   23phy    C34  597   0.894   3.565   1.784 -0.1908  0.4414 -0.0798
   23phy    C32  598   1.010   3.746   1.923  0.3102 -0.1680  0.1820
   23phy    C31  599   0.919   3.871   1.916 -0.0932  0.2964 -0.3649
   23phy    C30  600   0.919   3.935   2.056 -1.0217  0.0320  0.3208
   23phy    C28  601   0.833   4.064   2.086 -0.1924  0.1618  0.4269
   23phy    C29  602   0.692   4.020   2.122  0.2693 -0.3271 -0.1040
   23phy    C27  603   0.891   4.127   2.213 -0.1015 -0.3919  0.1423
   23phy    C26  604   1.008   4.224   2.191  0.1025 -0.0624 -0.1592
   23phy    C25  605   1.079   4.276   2.318  0.1081 -0.1602  0.0065
   23phy    C23  606   1.198   4.376   2.301  0.1434 -0.0027 -0.1681
   23phy    C24  607   1.148   4.523   2.300  0.5571  0.2456  0.7139
   23phy    C22  608   1.296   4.323   2.414 -0.2194 -0.6160 -0.4369
   23phy    C21  609   1.444   4.353   2.401 -0.2116 -0.2843 -0.0513
   23phy    C20  610   1.534   4.289   2.517  0.0245  0.0274 -0.0369
   23phy    C18  611   1.688   4.308   2.514 -0.0012  0.1735 -0.1529
   23phy    O01  612   1.725   4.451   2.506 -0.0716  0.2239 -0.0045
   23phy    H01  613   1.817   4.456   2.490 -0.2465  1.8300 -0.6927
   23phy    C19  614   1.725   4.257   2.658  0.6724  0.4665  0.2294
   23phy    C13  615   1.755   4.218   2.392 -0.5291 -0.1955 -0.0774
   23phy     H3  616   1.703   4.121   2.372 -0.6945  0.4993 -3.8324
   23phy    O33  617   1.886   4.174   2.418 -0.6945  0.1144 -0.1112
   23phy    H1B  618   1.943   4.244   2.443  0.9176 -1.4573  0.8795
   23phy    C12  619   1.759   4.272   2.248 -0.3577  0.1533 -0.0098
   23phy    O11  620   1.880   4.339   2.209 -0.6198  0.1660  0.1860
   23phy    H1A  621   1.940   4.266   2.209  0.1165  0.7648  0.3907
   24phy    C35  622   0.834   4.719   1.415 -0.0390  0.4793 -0.4107
   24phy    C33  623   0.795   4.867   1.406  0.5772  0.3092 -0.3139
   24phy    C34  624   0.866   4.938   1.290 -0.1536  0.4768 -0.2548
   24phy    C32  625   0.647   4.886   1.385  0.4647  0.1195 -0.3128
   24phy    C31  626   0.584   4.963   1.500  0.0135  0.5361 -0.2749
   24phy    C30  627   0.432   4.985   1.494  0.2283 -0.1196  0.0761
   24phy    C28  628   0.377   5.078   1.607  0.2342  0.2830 -0.0366
   24phy    C29  629   0.311   5.205   1.545 -0.5906  0.0826  0.0755
   24phy    C27  630   0.285   5.002   1.707  0.7856 -0.4476 -0.0686
   24phy    C26  631   0.338   5.026   1.851  0.7462  0.1600 -0.3702
   24phy    C25  632   0.247   4.958   1.958 -0.7597  0.5489 -0.2643
   24phy    C23  633   0.312   4.968   2.100  0.2572  0.6446  0.2042
   24phy    C24  634   0.243   5.084   2.181  0.3113  0.3995 -0.3098
   24phy    C22  635   0.286   4.829   2.167 -0.2665 -0.3741 -0.4581
   24phy    C21  636   0.392   4.786   2.265  0.1361  0.1627 -0.0544
   24phy    C20  637   0.360   4.653   2.331  0.2779 -0.8050 -0.4397
   24phy    C18  638   0.457   4.586   2.438 -0.6089  0.6194  0.1536
   24phy    O01  639   0.502   4.685   2.534 -0.0331 -0.2436 -0.1814
   24phy    H01  640   0.420   4.713   2.569  0.3182 -0.0051  0.4769
   24phy    C19  641   0.364   4.493   2.514 -0.7069 -0.0899 -0.1775
   24phy    C13  642   0.590   4.506   2.384  0.2002 -0.2738 -0.0804
   24phy     H3  643   0.564   4.436   2.300 -0.3303 -1.0222  0.6881
   24phy    O33  644   0.648   4.415   2.475  0.3711 -0.1502 -0.3016
   24phy    H1B  645   0.725   4.449   2.516 -0.2300 -0.3082  1.0254
   24phy    C12  646   0.711   4.588   2.331  0.5702 -0.1091  0.1128
   24phy    O11  647   0.779   4.658   2.430  0.1899  0.0082  0.3937
   24phy    H1A  648   0.714   4.705   2.479  0.9088 -0.4099  1.8168
   25phy    C35  649   1.428   4.153   1.440  0.1895 -0.3410  0.0228
   25phy    C33  650   1.299   4.091   1.384  0.1886  0.4588 -0.2912
   25phy    C34  651   1.247   3.983   1.487 -0.2399 -0.0855  0.1267
   25phy    C32  652   1.186   4.182   1.353  0.5933 -0.1110  0.1058
   25phy    C31  653   1.181   4.236   1.211  0.0559  0.3222  0.3647
   25phy    C30  654   1.082   4.351   1.186  0.4834 -0.0760 -0.0453
   25phy    C28  655   1.036   4.402   1.045 -0.4244 -0.1375 -0.3437
   25phy    C29  656   0.925   4.315   0.979 -0.2065  0.5813  0.3665
   25phy    C27  657   1.010   4.558   1.048  0.4779  0.3612  0.1630
   25phy    C26  658   1.017   4.626   0.915  0.1833 -0.2807  0.5328
   25phy    C25  659   1.021   4.780   0.923 -0.0901  0.1817  0.0452
   25phy    C23  660   1.007   4.838   0.782  0.3600 -0.2290 -0.1598
   25phy    C24  661   0.923   4.965   0.799  0.0986 -0.6054  0.0653
   25phy    C22  662   1.142   4.882   0.717  0.2226  0.1674  0.0250
   25phy    C21  663   1.169   4.804   0.590 -0.3067 -0.3347 -0.1251
   25phy    C20  664   1.274   4.867   0.489 -0.4754 -0.4915 -0.0839
   25phy    C18  665   1.280   4.808   0.343  0.1557  0.2309 -0.2459
   25phy    O01  666   1.302   4.669   0.349  0.4237  0.0829 -0.0568
   25phy    H01  667   1.345   4.645   0.270 -1.7081 -3.2438 -0.4374
   25phy    C19  668   1.405   4.878   0.284 -0.4420 -0.1379 -0.2113
   25phy    C13  669   1.143   4.841   0.259 -0.0845 -0.0716 -0.0113
   25phy     H3  670   1.061   4.785   0.312  0.1031  0.5391  0.9314
   25phy    O33  671   1.082   4.969   0.272 -0.2102  0.0430  0.3728
   25phy    H1B  672   1.102   5.012   0.353 -0.3782  0.6909  0.0796
   25phy    C12  673   1.095   4.779   0.127 -0.0450  0.5435  0.4034
   25phy    O11  674   1.167   4.669   0.080 -0.0447 -0.6596 -0.0157
   25phy    H1A  675   1.117   4.616   0.021 -0.6464 -0.3499  0.2127
   26phy    C35  676   0.649   0.438   1.954 -0.0523  0.0587  0.3354
   26phy    C33  677   0.598   0.313   2.025 -0.2768 -0.0996  0.2363
   26phy    C34  678   0.484   0.248   1.949  0.7836  0.4017  0.0251
   26phy    C32  679   0.710   0.216   2.066  0.2606  0.0266  0.1288
   26phy    C31  680   0.684   0.178   2.214  0.1062  0.5777 -0.5412
   26phy    C30  681   0.792   0.087   2.280  0.1572 -0.7725  1.0163
   26phy    C28  682   0.771   0.023   2.417 -0.2421 -0.3251 -0.1333
   26phy    C29  683   0.719  -0.116   2.401 -0.1118 -0.6725  0.1474
   26phy    C27  684   0.902   0.017   2.496  0.3311  0.0659  0.6875
   26phy    C26  685   0.925   0.122   2.603 -0.6246  0.2231 -0.3669
   26phy    C25  686   1.068   0.126   2.640 -0.5692  0.1407 -0.1027
   26phy    C23  687   1.100   0.220   2.761 -0.1124  0.4290  0.1434
   26phy    C24  688   1.151   0.142   2.879 -0.0276  0.2546 -0.3108
   26phy    C22  689   1.189   0.335   2.719 -0.0641  0.2666  0.4730
   26phy    C21  690   1.174   0.459   2.805  0.3599 -0.2512  0.2230
   26phy    C20  691   1.210   0.583   2.725 -0.4073 -0.0420  0.0554
   26phy    C18  692   1.225   0.715   2.813 -0.0876 -0.4141 -0.2034
   26phy    O01  693   1.322   0.693   2.919 -0.3055  0.1945 -0.2065
   26phy    H01  694   1.295   0.615   2.964 -0.7910 -0.0401 -0.8782
   26phy    C19  695   1.301   0.802   2.712  0.1177 -0.1856 -0.2407
   26phy    C13  696   1.095   0.793   2.868 -0.1937 -0.0206 -0.2380
   26phy     H3  697   1.009   0.769   2.801 -0.0882  1.6531 -1.0218
   26phy    O33  698   1.095   0.940   2.869 -0.0281  0.0999 -0.2761
   26phy    H1B  699   1.124   0.981   2.789  1.8551  1.3313  0.9657
   26phy    C12  700   1.044   0.750   3.009  0.0135  0.4879  0.3586
   26phy    O11  701   1.109   0.808   3.117 -0.4370  0.0298  0.3542
   26phy    H1A  702   1.140   0.895   3.100 -0.5366 -0.1632 -0.9106
   27phy    C35  703   0.618   0.108   0.891  0.0692  0.3539  0.0008
   27phy    C33  704   0.588   0.181   1.018 -0.3225  0.1924  0.3155
   27phy    C34  705   0.504   0.082   1.103 -0.1090 -0.1568  0.0695
   27phy    C32  706   0.719   0.212   1.087  0.1617 -0.0186  0.2601
   27phy    C31  707   0.755   0.359   1.080 -0.5012  0.1905 -0.3416
   27phy    C30  708   0.890   0.394   1.142  0.0521  0.6307  0.5036
   27phy    C28  709   0.939   0.540   1.130 -0.2697  0.0237 -0.0573
   27phy    C29  710   0.903   0.617   1.262 -0.2426 -0.3693  0.1782
   27phy    C27  711   1.093   0.540   1.116 -0.1838  0.4851  0.1875
   27phy    C26  712   1.146   0.626   1.001 -0.3425 -0.3726  0.3539
   27phy    C25  713   1.303   0.618   0.997  0.8118 -0.1073 -0.0814
   27phy    C23  714   1.369   0.693   0.882  0.4293 -0.0822 -0.5451
   27phy    C24  715   1.438   0.822   0.941  0.0934 -0.0307  0.1688
   27phy    C22  716   1.473   0.601   0.802  0.4937 -0.0494  0.4207
   27phy    C21  717   1.511   0.647   0.657  0.0660 -0.6543  0.3040
   27phy    C20  718   1.634   0.567   0.599  0.1407  0.0356 -0.0087
   27phy    C18  719   1.693   0.612   0.461  0.5230 -0.3571  0.3107
   27phy    O01  720   1.591   0.610   0.361  0.2198 -0.0263  0.3836
   27phy    H01  721   1.578   0.526   0.322 -3.4443  0.4422  0.2764
   27phy    C19  722   1.785   0.491   0.426  0.2859  0.0584  0.0888
   27phy    C13  723   1.761   0.760   0.459  0.0797 -0.0222 -0.1669
   27phy     H3  724   1.674   0.830   0.450 -0.0614  0.0116  1.1839
   27phy    O33  725   1.818   0.819   0.573  0.6373  0.1577  0.1946
   27phy    H1B  726   1.756   0.874   0.617 -0.0706  1.0780 -1.8314
   27phy    C12  727   1.829   0.823   0.339  0.2601 -0.2067 -0.4710
   27phy    O11  728   1.776   0.786   0.210 -0.2631 -0.1577 -0.8136
   27phy    H1A  729   1.801   0.856   0.152  2.4342 -1.2382 -1.1056
   28phy    C35  730   1.500   2.338   0.986  0.1257 -0.2112 -0.3768
   28phy    C33  731   1.572   2.373   1.112  0.3315  0.6408  0.4858
   28phy    C34  732   1.472   2.398   1.219  0.3924 -0.0755 -0.0310
   28phy    C32  733   1.664   2.256   1.147  0.0615  0.0549  0.6053
   28phy    C31  734   1.799   2.298   1.210 -0.3660 -0.3992  0.0572
   28phy    C30  735   1.896   2.179   1.233 -0.0584 -0.3316 -0.0767
   28phy    C28  736   2.047   2.217   1.248  0.3337  0.6134  0.1391
   28phy    C29  737   2.082   2.272   1.385  0.4263  0.0083  0.4249
   28phy    C27  738   2.141   2.094   1.223  0.2638 -0.0478 -0.5299
   28phy    C26  739   2.219   2.113   1.091 -0.4271  0.0358 -0.1848
   28phy    C25  740   2.317   2.005   1.048 -0.5207  0.1903  0.1602
   28phy    C23  741   2.388   2.031   0.912  0.0596 -0.0452  0.1685
   28phy    C24  742   2.539   2.063   0.927  0.5104  0.5170  0.1010
   28phy    C22  743   2.367   1.909   0.826  0.4217  0.1160  0.3395
   28phy    C21  744   2.348   1.924   0.675 -0.0364 -0.5464 -0.4778
   28phy    C20  745   2.310   1.797   0.610  0.0799 -0.0485  0.0458
   28phy    C18  746   2.299   1.805   0.452  0.8138 -0.1993 -0.0379
   28phy    O01  747   2.220   1.919   0.402  0.8438 -0.4512 -0.8281
   28phy    H01  748   2.269   1.997   0.386  0.2780  0.1458  0.2103
   28phy    C19  749   2.211   1.681   0.412 -0.0720 -0.0219  0.2691
   28phy    C13  750   2.439   1.812   0.375  0.0386  0.2368  0.3725
   28phy     H3  751   2.483   1.908   0.413  0.6492 -0.1833  0.7508
   28phy    O33  752   2.548   1.727   0.423 -0.2540  0.0645 -0.4012
   28phy    H1B  753   2.555   1.731   0.517 -0.9678 -0.9014 -0.2838
   28phy    C12  754   2.468   1.843   0.221 -0.0088  0.4481  0.2034
   28phy    O11  755   2.393   1.931   0.140  0.1712 -0.5472 -0.0661
   28phy    H1A  756   2.299   1.932   0.151 -0.2434  3.1350 -2.2778
   29phy    C35  757   0.911   3.440   0.596  0.4508  0.2593  0.1984
   29phy    C33  758   0.956   3.526   0.711  0.4553 -0.0244 -0.2537
   29phy    C34  759   1.035   3.437   0.805  0.1333  0.5207  0.1629
   29phy    C32  760   1.047   3.640   0.662 -0.0620 -0.6672  0.1370
   29phy    C31  761   1.033   3.771   0.748  0.5545 -0.4718  0.0677
   29phy    C30  762   1.131   3.882   0.710 -0.1550  0.2820  0.8439
   29phy    C28  763   1.112   4.015   0.781 -0.5544 -0.3690 -0.5257
   29phy    C29  764   1.212   4.027   0.894 -0.0394 -0.0598 -0.4198
   29phy    C27  765   1.149   4.134   0.689 -0.0089  0.9953 -0.5945
   29phy    C26  766   1.032   4.188   0.609  0.6881  0.4336 -0.3172
   29phy    C25  767   1.067   4.312   0.524 -0.2243 -0.1354 -0.1050
   29phy    C23  768   0.961   4.363   0.421 -0.8554  0.5648 -0.5700
   29phy    C24  769   0.905   4.498   0.460 -0.5449 -0.0537  0.0910
   29phy    C22  770   1.024   4.374   0.281  0.1875  0.1853  0.3480
   29phy    C21  771   0.936   4.335   0.157  0.1244 -0.0006  0.5175
   29phy    C20  772   1.029   4.333   0.032 -0.2377  0.1211  0.5485
   29phy    C18  773   0.977   4.298  -0.112 -0.1098 -0.2398  0.4586
   29phy    O01  774   0.887   4.183  -0.117 -0.3215  0.1155  0.3990
   29phy    H01  775   0.804   4.204  -0.080 -0.0591  0.3975  0.8338
   29phy    C19  776   1.102   4.243  -0.186  0.0045  0.0245 -0.5068
   29phy    C13  777   0.912   4.416  -0.194 -0.3497 -0.5206 -0.4078
   29phy     H3  778   0.825   4.444  -0.130  1.1769  0.5599  1.3214
   29phy    O33  779   0.981   4.544  -0.184  0.0752  0.1457 -0.4446
   29phy    H1B  780   1.060   4.546  -0.235 -0.3600  2.0172 -1.1332
   29phy    C12  781   0.813   4.404  -0.316  0.2402  0.3566  0.0427
   29phy    O11  782   0.866   4.454  -0.437 -0.0046 -0.5803 -0.1289
   29phy    H1A  783   0.899   4.539  -0.416  0.6007 -0.8633  0.0818
   30phy    C35  784   0.851   3.894   1.221  0.0036  0.0807 -0.0484
   30phy    C33  785   0.790   3.946   1.351  0.4154  0.7586  0.5908
   30phy    C34  786   0.843   3.875   1.471  0.1588  0.3100 -0.4050
   30phy    C32  787   0.801   4.102   1.363  0.0265  0.0666 -0.1505
   30phy    C31  788   0.680   4.178   1.304  0.2309  0.1787  0.2257
   30phy    C30  789   0.686   4.329   1.330  0.0827 -0.0861  0.2074
   30phy    C28  790   0.574   4.405   1.257  0.1175 -0.2026 -0.0506
   30phy    C29  791   0.478   4.459   1.359 -0.0149 -0.3310 -0.2662
   30phy    C27  792   0.632   4.505   1.156  0.2150 -0.2138 -0.2338
   30phy    C26  793   0.550   4.519   1.029 -0.2368  0.7184  0.1108
   30phy    C25  794   0.588   4.648   0.952 -0.2652  0.0380  0.1372
   30phy    C23  795   0.510   4.678   0.817 -0.0136  0.0432  0.1547
   30phy    C24  796   0.471   4.826   0.809  0.1094 -0.0853 -0.0833
   30phy    C22  797   0.575   4.619   0.689  0.1414  0.1894  0.1432
   30phy    C21  798   0.480   4.557   0.597 -0.0546 -0.1002  0.1230
   30phy    C20  799   0.546   4.469   0.485  0.0777 -0.3677 -0.0505
   30phy    C18  800   0.445   4.380   0.396 -0.4187  0.2322  0.0041
   30phy    O01  801   0.360   4.305   0.485  0.0365 -0.4987 -0.0266
   30phy    H01  802   0.355   4.358   0.563 -1.4120  0.8454 -0.9662
   30phy    C19  803   0.538   4.274   0.328  0.4602 -0.1652 -0.3228
   30phy    C13  804   0.345   4.473   0.307 -0.6472  0.1619  0.3303
   30phy     H3  805   0.299   4.545   0.380 -1.4174  1.3695 -1.3008
   30phy    O33  806   0.408   4.569   0.218  0.1794  0.0558  0.5654
   30phy    H1B  807   0.396   4.658   0.246 -1.0400 -0.0072  0.2941
   30phy    C12  808   0.200   4.440   0.260 -0.3652  0.6356  0.2869
   30phy    O11  809   0.186   4.386   0.135 -0.4401 -0.4045  0.3505
   30phy    H1A  810   0.198   4.454   0.071  0.7777 -1.3466 -0.4879
   31phy    C35  811   1.246   0.288   2.323 -0.0238 -0.5724  0.3061
   31phy    C33  812   1.371   0.340   2.390  0.2980 -0.2260 -1.0210
   31phy    C34  813   1.473   0.227   2.407 -0.0489 -0.5004 -0.2092
   31phy    C32  814   1.427   0.457   2.311 -0.4872 -0.3056  0.0375
   31phy    C31  815   1.511   0.561   2.389 -0.2407  0.2607  0.0457
   31phy    C30  816   1.574   0.668   2.303  0.0478 -0.1926  0.2208
   31phy    C28  817   1.647   0.770   2.388  0.2814 -0.4760 -0.7480
   31phy    C29  818   1.795   0.773   2.364  0.1498  0.6852  0.0782
   31phy    C27  819   1.594   0.911   2.359 -0.3887  0.1845 -0.1137
   31phy    C26  820   1.565   1.005   2.478  0.3945  0.1638 -0.2038
   31phy    C25  821   1.504   1.138   2.432 -0.3048 -0.2250  0.3018
   31phy    C23  822   1.509   1.261   2.519 -0.0984 -0.5685 -0.1152
   31phy    C24  823   1.527   1.375   2.423  0.2772 -0.1826  0.7258
   31phy    C22  824   1.393   1.288   2.610 -0.0956 -0.0320 -0.1717
   31phy    C21  825   1.436   1.287   2.758  0.3028  0.3990 -0.1059
   31phy    C20  826   1.348   1.374   2.844  0.4367  0.1967  0.1112
   31phy    C18  827   1.328   1.345   3.000 -0.3638  0.5637 -0.4523
   31phy    O01  828   1.453   1.337   3.070  0.3039 -0.0344 -0.1011
   31phy    H01  829   1.485   1.249   3.062  0.4522  0.0458 -0.4223
   31phy    C19  830   1.283   1.490   3.039 -0.2460 -0.3220  0.3160
   31phy    C13  831   1.221   1.226   3.029 -0.2242 -0.3665 -0.1939
   31phy     H3  832   1.262   1.135   2.978  1.9150  0.5703 -0.2413
   31phy    O33  833   1.093   1.235   2.967  0.2874 -0.0862  0.3645
   31phy    H1B  834   1.031   1.276   3.025  1.5424  0.2257  1.5218
   31phy    C12  835   1.203   1.185   3.184 -0.0668  1.0949  0.1243
   31phy    O11  836   1.116   1.077   3.196 -0.4487  0.1280 -0.4101
   31phy    H1A  837   1.037   1.100   3.151 -0.4294  1.6767  0.2718
   32phy    C35  838   2.696   1.734   1.954  0.2105 -0.0650  0.1713
   32phy    C33  839   2.545   1.748   1.948 -0.5448 -0.1422 -0.1515
   32phy    C34  840   2.502   1.888   1.913  0.1741  0.1965 -0.2239
   32phy    C32  841   2.490   1.642   1.843  0.3209 -0.3364 -0.1248
   32phy    C31  842   2.355   1.585   1.870 -0.4244 -0.2207 -0.4165
   32phy    C30  843   2.312   1.473   1.773 -0.1340  0.4215  0.2820
   32phy    C28  844   2.168   1.414   1.778  0.2709  0.0825  0.3307
   32phy    C29  845   2.145   1.364   1.635 -0.4591  0.4663 -0.1030
   32phy    C27  846   2.160   1.300   1.882  0.3542 -0.8278  0.3164
   32phy    C26  847   2.066   1.317   2.003 -0.0190 -0.0649 -0.3115
   32phy    C25  848   2.082   1.201   2.106 -0.5541  0.1454  0.1097
   32phy    C23  849   1.980   1.210   2.221  0.2069 -0.7360 -0.4814
   32phy    C24  850   1.856   1.122   2.188 -0.1680  0.5510  0.0508
   32phy    C22  851   2.053   1.174   2.353  0.3611  0.3040 -0.0934
   32phy    C21  852   1.975   1.199   2.482 -0.2255 -0.0977  0.0298
   32phy    C20  853   2.063   1.197   2.608 -0.1822 -0.0234  0.0964
   32phy    C18  854   2.000   1.239   2.743  0.1282  0.1563 -0.1296
   32phy    O01  855   1.866   1.187   2.769 -0.0855 -0.4621 -0.1349
   32phy    H01  856   1.863   1.093   2.771 -0.1824 -0.5156 -1.5893
   32phy    C19  857   2.086   1.161   2.841 -0.2289 -0.1802 -0.0177
   32phy    C13  858   2.005   1.400   2.771  0.0156  0.6383  0.1857
   32phy     H3  859   2.096   1.442   2.721  1.0820 -0.1782  1.3735
   32phy    O33  860   2.022   1.446   2.908 -0.4605 -0.0070 -0.1099
   32phy    H1B  861   2.042   1.538   2.905  1.1740 -0.3502 -0.9230
   32phy    C12  862   1.890   1.489   2.708  0.5121 -0.4372 -0.0734
   32phy    O11  863   1.761   1.459   2.755  0.0290 -0.4351  0.1248
   32phy    H1A  864   1.747   1.368   2.737  1.3198 -0.5787 -0.2150
   33phy    C35  865   1.138   0.700   2.156  0.4661 -0.5434  0.3621
   33phy    C33  866   1.223   0.810   2.213  0.0513  0.0138 -0.0141
   33phy    C34  867   1.329   0.847   2.107  0.2366  0.2246 -0.0119
   33phy    C32  868   1.142   0.940   2.240  0.1335  0.2685  0.4522
   33phy    C31  869   1.069   0.942   2.377  0.1339  0.1624 -0.1197
   33phy    C30  870   1.025   1.081   2.417 -0.2822 -0.1881  0.2595
   33phy    C28  871   0.948   1.089   2.555 -0.0397  0.3222 -0.6720
   33phy    C29  872   0.981   1.219   2.628  0.1793  0.2833 -0.0521
   33phy    C27  873   0.796   1.047   2.539 -0.0267  0.1026  0.5877
   33phy    C26  874   0.732   0.986   2.662  0.0785 -0.1220 -0.2406
   33phy    C25  875   0.590   0.936   2.637  0.0635 -0.7758 -0.4608
   33phy    C23  876   0.520   0.898   2.764  0.4132 -0.8519 -0.1101
   33phy    C24  877   0.407   0.996   2.785 -0.9045  0.3017 -0.1863
   33phy    C22  878   0.465   0.755   2.754  0.2197 -0.0226  0.1826
   33phy    C21  879   0.522   0.663   2.861 -0.1737  0.0479  0.3704
   33phy    C20  880   0.449   0.529   2.864 -0.3841 -0.0107 -0.3082
   33phy    C18  881   0.508   0.416   2.960  0.2057  0.1404 -0.0220
   33phy    O01  882   0.541   0.462   3.088 -0.3162 -0.3466  0.0908
   33phy    H01  883   0.493   0.540   3.109  0.6596  0.9494 -2.0813
   33phy    C19  884   0.377   0.328   2.981 -0.2336  0.3089  0.0885
   33phy    C13  885   0.631   0.334   2.891  0.2581 -0.1110 -0.1007
   33phy     H3  886   0.606   0.305   2.786  0.5012 -0.4468 -0.0684
   33phy    O33  887   0.654   0.207   2.947 -0.1946 -0.1853  0.3020
   33phy    H1B  888   0.660   0.215   3.040 -2.6820 -2.9495  0.8557
   33phy    C12  889   0.770   0.402   2.897 -0.2804 -0.1342  0.2472
   33phy    O11  890   0.808   0.436   3.029  0.0785 -0.2132  0.4253
   33phy    H1A  891   0.731   0.457   3.077  0.5678  0.3581  0.9790
   34phy    C35  892   4.247   3.231   0.627 -0.5305 -0.2220  0.3091
   34phy    C33  893   4.266   3.238   0.776 -0.1008 -1.1319  0.4501
   34phy    C34  894   4.333   3.371   0.808  0.4313  0.3922 -0.3896
   34phy    C32  895   4.130   3.225   0.849  0.0183  0.5179  0.1202
   34phy    C31  896   4.084   3.077   0.864  0.1974  0.0313  0.4173
   34phy    C30  897   3.966   3.058   0.958  0.0131  0.1051  0.6801
   34phy    C28  898   3.902   2.918   0.956 -0.0592 -0.2805  0.7585
   34phy    C29  899   3.950   2.854   1.085 -0.0946 -0.4431 -0.0412
   34phy    C27  900   3.750   2.924   0.957  0.0433 -0.2656 -0.4057
   34phy    C26  901   3.689   2.952   0.822 -0.3876  0.0880 -0.2144
   34phy    C25  902   3.537   2.964   0.817 -0.2626 -1.3574 -0.1363
   34phy    C23  903   3.483   2.979   0.676  0.3745 -0.0547  0.1562
   34phy    C24  904   3.422   2.851   0.620 -0.0264 -0.3553 -0.1480
   34phy    C22  905   3.383   3.097   0.669 -0.4015  0.2832 -0.7309
   34phy    C21  906   3.407   3.200   0.561 -0.0961 -0.0837 -0.5497
   34phy    C20  907   3.314   3.324   0.577  0.0171  0.3660  0.2018
   34phy    C18  908   3.336   3.432   0.470  0.8644 -0.2475 -0.0256
   34phy    O01  909   3.470   3.474   0.461 -0.4671  0.2942 -0.0298
   34phy    H01  910   3.497   3.513   0.543 -1.7602  0.4188  0.3538
   34phy    C19  911   3.263   3.552   0.537  0.2953  0.2296  0.1090
   34phy    C13  912   3.279   3.397   0.319  0.3358  0.3860  0.1990
   34phy     H3  913   3.362   3.334   0.278 -0.8894 -0.1606 -1.5764
   34phy    O33  914   3.179   3.300   0.305  0.0096  0.0747  0.0610
   34phy    H1B  915   3.098   3.334   0.338 -0.3463 -2.7541  2.4698
   34phy    C12  916   3.306   3.492   0.191  0.5668 -0.5786  0.2032
   34phy    O11  917   3.201   3.574   0.140 -0.4215 -0.3995  0.1611
   34phy    H1A  918   3.231   3.663   0.144 -0.0607 -0.5402  2.6778
   35phy    C35  919   1.677   1.443   1.877  0.1478 -0.5597 -0.3123
   35phy    C33  920   1.524   1.420   1.893 -0.8030  0.0756  0.1390
   35phy    C34  921   1.493   1.389   2.034  0.1253 -0.6692 -0.1965
   35phy    C32  922   1.442   1.537   1.835  0.0807  0.2036  0.3363
   35phy    C31  923   1.319   1.499   1.756 -0.0067 -0.0064 -0.2075
   35phy    C30  924   1.229   1.620   1.730  0.4398  0.2880  0.5508
   35phy    C28  925   1.096   1.593   1.658  0.1141  0.0593  0.3770
   35phy    C29  926   0.991   1.629   1.761 -0.0817 -0.5240 -0.2339
   35phy    C27  927   1.077   1.681   1.536 -0.1290  0.0612  0.0983
   35phy    C26  928   1.053   1.609   1.405  0.1846 -0.0092 -0.2396
   35phy    C25  929   1.021   1.702   1.288 -0.0150  0.2027  0.0716
   35phy    C23  930   1.000   1.637   1.148 -0.3579 -0.3569 -0.1048
   35phy    C24  931   0.905   1.714   1.062  0.1748  0.2130 -0.0973
   35phy    C22  932   1.141   1.623   1.079  0.1057  0.1566 -0.9419
   35phy    C21  933   1.156   1.502   0.987 -1.2199  0.5991  0.2972
   35phy    C20  934   1.307   1.464   0.961  0.0338 -0.3637  0.0598
   35phy    C18  935   1.345   1.333   0.892  0.7264 -0.4761  0.6123
   35phy    O01  936   1.271   1.226   0.952 -0.3866 -0.0006 -0.0708
   35phy    H01  937   1.244   1.254   1.038  1.4850 -0.5023  0.7339
   35phy    C19  938   1.489   1.315   0.928 -0.2038  0.0241  0.1440
   35phy    C13  939   1.320   1.333   0.732 -0.3401 -0.5875 -0.2372
   35phy     H3  940   1.209   1.348   0.723 -0.2968  0.1584  0.3629
   35phy    O33  941   1.363   1.451   0.656  0.6705 -0.3316  0.4247
   35phy    H1B  942   1.289   1.498   0.622  1.2428  0.7223  0.5707
   35phy    C12  943   1.310   1.205   0.644  0.5876  0.1330  0.3255
   35phy    O11  944   1.343   1.083   0.707  0.1103  0.0085  0.2203
   35phy    H1A  945   1.290   1.082   0.784  1.4001 -1.6934  1.1553
   36phy    C35  946   2.308   1.657   2.945 -0.3720 -0.0153 -0.7071
   36phy    C33  947   2.366   1.706   2.815 -0.4360  0.1590 -0.0598
   36phy    C34  948   2.515   1.697   2.834  0.0131  0.0391  0.3798
   36phy    C32  949   2.314   1.625   2.697  0.3340 -0.0767 -0.2786
   36phy    C31  950   2.306   1.684   2.555  0.1304 -0.6406  0.1305
   36phy    C30  951   2.215   1.597   2.467 -0.5246 -0.0022  0.4636
   36phy    C28  952   2.213   1.637   2.317 -0.0448 -0.3900  0.1560
   36phy    C29  953   2.303   1.553   2.230 -0.0085 -0.2617  0.2565
   36phy    C27  954   2.070   1.624   2.257  0.3247 -0.0627 -0.2380
   36phy    C26  955   1.969   1.740   2.280  0.2064  0.5087  0.0083
   36phy    C25  956   1.832   1.700   2.227  0.0624 -0.7595  0.2321
   36phy    C23  957   1.719   1.807   2.238  0.3553 -0.2288  0.1362
   36phy    C24  958   1.650   1.809   2.101 -0.1315 -0.2202  0.0858
   36phy    C22  959   1.621   1.769   2.352 -0.1204 -0.1732 -0.2658
   36phy    C21  960   1.617   1.860   2.475 -0.6485  0.0442  0.1929
   36phy    C20  961   1.542   1.795   2.593 -0.0550 -0.3047 -0.2162
   36phy    C18  962   1.541   1.869   2.732  0.1869 -0.3985 -0.3783
   36phy    O01  963   1.492   2.007   2.721  0.2961  0.0204 -0.1750
   36phy    H01  964   1.414   2.007   2.669  0.8700 -0.3128 -1.0572
   36phy    C19  965   1.424   1.799   2.806  0.3696  0.7721  0.5029
   36phy    C13  966   1.676   1.871   2.827  0.5593 -0.0579 -0.0361
   36phy     H3  967   1.713   1.766   2.834  0.2435 -0.1751 -0.1366
   36phy    O33  968   1.651   1.902   2.967  0.6774  0.5102 -0.1472
   36phy    H1B  969   1.634   1.994   2.980 -1.3825 -0.0541  1.5836
   36phy    C12  970   1.793   1.964   2.782 -0.0480  0.2677  0.5543
   36phy    O11  971   1.925   1.927   2.825 -0.1943  0.0330  0.5503
   36phy    H1A  972   1.921   1.839   2.855  0.3574  0.1596  1.0071
   37phy    C35  973   1.760   1.408   1.302 -0.6781  0.2107 -0.0698
   37phy    C33  974   1.712   1.331   1.424 -0.1276  0.5856 -0.1621
   37phy    C34  975   1.780   1.387   1.545 -0.4214  0.3838 -0.2782
   37phy    C32  976   1.558   1.338   1.433 -0.1342 -0.2425 -0.5839
   37phy    C31  977   1.499   1.206   1.394  0.0721 -0.4625  0.4501
   37phy    C30  978   1.344   1.224   1.382  0.0315  0.4233  0.2049
   37phy    C28  979   1.269   1.092   1.344  0.7860  0.0330 -0.0916
   37phy    C29  980   1.211   1.022   1.471  0.5013 -0.1445  0.3003
   37phy    C27  981   1.151   1.134   1.255 -0.1864 -0.0247 -0.1723
   37phy    C26  982   1.108   1.028   1.150 -0.6953  0.0988 -0.4689
   37phy    C25  983   1.005   1.084   1.055 -0.2198  0.2750  1.0462
   37phy    C23  984   0.944   0.976   0.965  0.2038 -0.3010 -0.3501
   37phy    C24  985   0.817   0.912   1.029 -0.5639 -0.0835  0.4682
   37phy    C22  986   0.895   1.036   0.834  0.1562  0.2461  0.4039
   37phy    C21  987   0.971   0.983   0.708 -0.0555 -0.9203 -0.0349
   37phy    C20  988   0.892   1.042   0.586  0.1549  0.0395  0.2865
   37phy    C18  989   0.934   1.022   0.435 -0.1436  0.1401  0.3623
   37phy    O01  990   1.053   1.094   0.411 -0.3122  0.2796  0.4413
   37phy    H01  991   1.091   1.058   0.332  2.4410 -0.8788  2.1508
   37phy    C19  992   0.824   1.104   0.365  0.3750  0.1884  0.2473
   37phy    C13  993   0.952   0.874   0.374  0.0354 -0.1663 -0.1844
   37phy     H3  994   0.881   0.812   0.435 -3.6600  0.8821 -3.0581
   37phy    O33  995   0.900   0.848   0.243 -0.2650  0.1455 -0.2146
   37phy    H1B  996   0.966   0.869   0.181  0.6062 -0.5358  0.4597
   37phy    C12  997   1.074   0.770   0.400  0.2640 -0.3814  0.4913
   37phy    O11  998   1.182   0.758   0.304  0.4285  0.0934 -0.0027
   37phy    H1A  999   1.145   0.760   0.218  1.1183 -1.5391 -0.3795
   38phy    C35 1000   0.919   1.121   1.830  0.1524 -0.2554  0.3069
   38phy    C33 1001   1.041   1.169   1.913  0.3026  0.4218  0.2167
   38phy    C34 1002   1.167   1.164   1.826  0.0332 -0.1541  0.3580
   38phy    C32 1003   1.010   1.311   1.970  0.0676 -0.2391  0.7734
   38phy    C31 1004   1.088   1.344   2.098 -0.4059  0.0144  0.2810
   38phy    C30 1005   1.057   1.482   2.157 -0.3526  0.3074 -0.4385
   38phy    C28 1006   1.142   1.524   2.280  0.2629  0.0356  0.4244
   38phy    C29 1007   1.261   1.602   2.234 -0.4366  0.0663  0.3524
   38phy    C27 1008   1.045   1.601   2.372  0.7565 -0.4616  0.2692
   38phy    C26 1009   1.074   1.593   2.521  0.4703  0.1616 -0.1071
   38phy    C25 1010   0.982   1.681   2.604  0.1901  0.5410  0.4758
   38phy    C23 1011   1.017   1.680   2.753 -0.3941  0.5685 -0.4737
   38phy    C24 1012   1.060   1.813   2.797 -0.4697 -0.1639  0.2476
   38phy    C22 1013   0.893   1.649   2.840 -0.5054 -0.6012  0.6904
   38phy    C21 1014   0.886   1.505   2.892 -0.2472 -0.0016 -0.1997
   38phy    C20 1015   0.784   1.482   3.002 -0.4143 -0.1430 -0.2396
   38phy    C18 1016   0.775   1.345   3.078  0.2275 -0.1049 -0.4331
   38phy    O01 1017   0.904   1.330   3.144 -0.0901  0.4969 -0.0359
   38phy    H01 1018   0.909   1.395   3.210  1.6965 -0.9672  1.3549
   38phy    C19 1019   0.666   1.381   3.183 -0.4231  0.0847 -0.0389
   38phy    C13 1020   0.742   1.217   2.981 -0.4851  0.6065  0.2257
   38phy     H3 1021   0.811   1.219   2.893 -1.2792 -0.2211 -0.4288
   38phy    O33 1022   0.619   1.240   2.920  0.0273  0.2647  0.2209
   38phy    H1B 1023   0.626   1.274   2.833 -0.3417 -0.5692 -0.1351
   38phy    C12 1024   0.763   1.070   3.041 -0.1061  0.2082 -0.2510
   38phy    O11 1025   0.899   1.038   3.056 -0.3000 -0.3914 -0.3159
   38phy    H1A 1026   0.933   1.002   2.976 -1.8056 -1.3705 -0.5528
   39phy    C35 1027   0.345   2.833   1.051 -0.7815 -0.2165  0.1189
   39phy    C33 1028   0.482   2.793   1.095  0.0678  0.0892  0.2734
   39phy    C34 1029   0.572   2.772   0.976 -0.6244 -0.0296  0.0643
   39phy    C32 1030   0.538   2.902   1.190 -0.0914 -0.1387  0.5378
   39phy    C31 1031   0.640   2.869   1.298  0.4848  0.3606 -0.1111
   39phy    C30 1032   0.683   2.973   1.402  0.3613  0.6572  0.0466
   39phy    C28 1033   0.736   2.928   1.536  0.5060  0.1384 -0.2992
   39phy    C29 1034   0.884   2.921   1.529 -0.8101  0.2238  0.2662
   39phy    C27 1035   0.691   3.031   1.639  0.0452 -0.1922  0.3183
   39phy    C26 1036   0.695   2.999   1.793 -0.0751 -0.1017  0.0222
   39phy    C25 1037   0.646   3.120   1.876  0.2102 -0.4609  0.2683
   39phy    C23 1038   0.641   3.104   2.025 -0.5693 -0.2844 -0.4436
   39phy    C24 1039   0.765   3.168   2.086 -0.2884 -0.5248 -0.0653
   39phy    C22 1040   0.508   3.174   2.070 -0.1599 -0.4134 -0.1333
   39phy    C21 1041   0.447   3.100   2.188 -0.5290 -0.7823 -0.7597
   39phy    C20 1042   0.314   3.171   2.233  0.3276  0.1901  0.6053
   39phy    C18 1043   0.232   3.119   2.354 -0.3471 -0.6998  0.2456
   39phy    O01 1044   0.316   3.106   2.473 -0.1915 -0.0369  0.4986
   39phy    H01 1045   0.350   3.190   2.497 -0.3033 -0.0684  0.7685
   39phy    C19 1046   0.152   3.252   2.385 -0.5482 -0.0636 -0.1166
   39phy    C13 1047   0.139   2.990   2.327  0.3884  0.5109 -0.6776
   39phy     H3 1048   0.086   2.994   2.229  0.4467  2.0181 -0.6708
   39phy    O33 1049   0.024   2.985   2.413  0.0202  0.3381 -0.4597
   39phy    H1B 1050   0.060   2.979   2.499 -1.2155  0.4855  0.0783
   39phy    C12 1051   0.210   2.846   2.335  0.2717 -0.0060 -0.1673
   39phy    O11 1052   0.288   2.825   2.448 -0.0799 -0.0110 -0.0515
   39phy    H1A 1053   0.342   2.898   2.470 -2.1787  1.6849 -0.2186
   40phy    C35 1054   0.940   4.825   2.087 -0.0680 -0.0018  0.1375
   40phy    C33 1055   0.866   4.849   1.958 -0.0411 -0.2000  0.3917
   40phy    C34 1056   0.749   4.933   1.996  0.5290 -0.0011 -0.2640
   40phy    C32 1057   0.947   4.924   1.852 -0.2522 -0.2503  0.2124
   40phy    C31 1058   1.055   4.839   1.775  0.2717 -0.2453  0.3396
   40phy    C30 1059   1.119   4.930   1.669  0.1084  0.5398  0.0154
   40phy    C28 1060   1.239   4.870   1.593 -0.3622  0.2013 -0.2320
   40phy    C29 1061   1.205   4.842   1.447 -0.1992 -0.0833  0.2441
   40phy    C27 1062   1.363   4.962   1.579 -0.5892  0.2826  0.6332
   40phy    C26 1063   1.489   4.921   1.654 -0.0818  0.0245 -0.0139
   40phy    C25 1064   1.611   5.013   1.640  0.4150 -0.0942  0.3646
   40phy    C23 1065   1.737   4.987   1.726 -0.0076 -0.1971  0.1805
   40phy    C24 1066   1.857   5.051   1.656  0.1848 -0.0752  0.1717
   40phy    C22 1067   1.715   5.038   1.871 -0.2786  0.3183 -0.2182
   40phy    C21 1068   1.776   4.950   1.979  0.4735 -0.2778 -0.5342
   40phy    C20 1069   1.762   5.005   2.124 -0.0131 -0.4463 -0.1836
   40phy    C18 1070   1.848   4.951   2.238 -0.0465 -0.5160  0.2819
   40phy    O01 1071   1.985   4.935   2.190  0.4126 -0.2725 -0.4721
   40phy    H01 1072   2.006   5.003   2.129  0.6599 -0.3205 -0.4429
   40phy    C19 1073   1.843   5.079   2.321 -0.7817  0.3654 -0.2969
   40phy    C13 1074   1.790   4.820   2.308 -0.0109  0.3229 -0.6345
   40phy     H3 1075   1.682   4.842   2.328 -0.0789  0.5759 -1.2692
   40phy    O33 1076   1.836   4.791   2.440  0.3124  0.2365 -0.0013
   40phy    H1B 1077   1.917   4.744   2.437 -0.2184 -0.6475 -1.5079
   40phy    C12 1078   1.795   4.680   2.234 -1.1514  0.5517  0.2443
   40phy    O11 1079   1.915   4.608   2.234 -0.1579  0.4216  0.2115
   40phy    H1A 1080   1.900   4.542   2.168 -0.8095  0.4092  0.3599
   41phy    C35 1081   0.573   2.514   1.503  0.3290 -0.1642 -0.0265
   41phy    C33 1082   0.690   2.422   1.466  0.1067  0.3812 -0.4784
   41phy    C34 1083   0.678   2.358   1.326  0.1325  0.6560 -0.1004
   41phy    C32 1084   0.820   2.498   1.487  0.0605 -0.1910  0.3036
   41phy    C31 1085   0.930   2.408   1.539 -0.2399 -0.1572  0.1814
   41phy    C30 1086   1.073   2.465   1.550 -0.2266  0.3442  0.0811
   41phy    C28 1087   1.162   2.376   1.641 -0.9030 -0.4738  0.6699
   41phy    C29 1088   1.274   2.309   1.563 -0.0838 -0.0700 -0.3607
   41phy    C27 1089   1.213   2.460   1.758 -0.0698 -0.3375 -0.1588
   41phy    C26 1090   1.251   2.394   1.888  0.2052  0.2109 -0.3052
   41phy    C25 1091   1.313   2.502   1.982 -0.1746 -0.3283  0.1698
   41phy    C23 1092   1.349   2.459   2.124  0.1657  0.0447 -0.0452
   41phy    C24 1093   1.499   2.480   2.156 -0.3444 -0.2487  0.4866
   41phy    C22 1094   1.243   2.500   2.226 -0.0553  0.5201 -0.1497
   41phy    C21 1095   1.221   2.397   2.339  0.2405  0.0838 -0.0764
   41phy    C20 1096   1.117   2.436   2.444 -0.0152 -0.4663  0.0352
   41phy    C18 1097   1.117   2.367   2.586  0.4206  0.2499 -0.3867
   41phy    O01 1098   1.247   2.373   2.644  0.1530  0.4791  0.2762
   41phy    H01 1099   1.282   2.287   2.653  1.3091  0.9132  0.1559
   41phy    C19 1100   1.022   2.462   2.659  0.3511 -0.0029  0.1353
   41phy    C13 1101   1.063   2.215   2.586 -0.0545  0.0002 -0.3740
   41phy     H3 1102   0.972   2.203   2.521  1.1252 -0.4384 -1.9960
   41phy    O33 1103   1.011   2.169   2.715 -0.1098  0.3373  0.0012
   41phy    H1B 1104   0.920   2.145   2.720  0.5675 -2.7224 -0.4457
   41phy    C12 1105   1.161   2.104   2.533  0.0248  0.3142 -0.0480
   41phy    O11 1106   1.261   2.072   2.630  0.4309 -0.6525  0.4143
   41phy    H1A 1107   1.216   2.072   2.713 -0.8847  0.9140 -0.2352
   42phy    C35 1108   0.516   0.518   1.639 -0.2787  0.2505 -0.3055
   42phy    C33 1109   0.464   0.660   1.626 -0.2743 -0.0438  0.5811
   42phy    C34 1110   0.492   0.737   1.749  0.2441  0.1854 -0.1284
   42phy    C32 1111   0.526   0.730   1.503 -0.8455  0.5202  0.3925
   42phy    C31 1112   0.432   0.752   1.383  0.1202 -0.0199  0.3572
   42phy    C30 1113   0.489   0.856   1.280 -0.5061 -0.3687 -0.2352
   42phy    C28 1114   0.398   0.899   1.164 -0.3189  0.2083 -0.1373
   42phy    C29 1115   0.351   1.043   1.196  0.2823 -0.1559  0.5899
   42phy    C27 1116   0.466   0.897   1.027 -0.4183 -0.0176  0.1091
   42phy    C26 1117   0.456   0.769   0.949  0.0197  0.0896  0.0035
   42phy    C25 1118   0.489   0.786   0.799 -0.1119  0.3735  0.5071
   42phy    C23 1119   0.525   0.659   0.715  0.1752 -0.0055  0.8036
   42phy    C24 1120   0.494   0.685   0.568  0.7831 -0.3427 -0.1837
   42phy    C22 1121   0.671   0.622   0.737 -0.0690 -0.0920  0.0953
   42phy    C21 1122   0.712   0.479   0.697  0.1804  0.2026  0.1609
   42phy    C20 1123   0.863   0.464   0.704 -0.4381  0.1209 -0.4152
   42phy    C18 1124   0.935   0.327   0.685 -0.4413  0.0587 -0.6306
   42phy    O01 1125   0.887   0.233   0.784  0.2871  0.3898  0.4159
   42phy    H01 1126   0.858   0.276   0.863 -1.2680  1.7342 -0.8109
   42phy    C19 1127   1.076   0.367   0.728 -0.3835 -0.4378  0.3675
   42phy    C13 1128   0.924   0.270   0.535 -0.3748 -0.7620  0.6896
   42phy     H3 1129   0.814   0.266   0.514 -0.5640  0.3328  1.3872
   42phy    O33 1130   0.962   0.363   0.433  0.2947 -0.5960 -0.0633
   42phy    H1B 1131   1.055   0.358   0.423  0.4896 -1.6623  1.7947
   42phy    C12 1132   0.939   0.121   0.487 -0.7614 -0.3732  0.0008
   42phy    O11 1133   1.072   0.081   0.454 -0.4564  0.4133 -0.3628
   42phy    H1A 1134   1.119   0.146   0.405 -0.2070 -0.2345 -0.9936
   43phy    C35 1135   0.881   0.619   2.516 -0.5819 -0.2132 -0.1661
   43phy    C33 1136   0.806   0.534   2.426 -0.0611 -0.1763 -0.1290
   43phy    C34 1137   0.895   0.465   2.328 -0.5667 -0.3924  0.1346
   43phy    C32 1138   0.704   0.443   2.501 -0.4432  0.6598 -0.5736
   43phy    C31 1139   0.561   0.466   2.446  0.2840  0.2131  0.3436
   43phy    C30 1140   0.462   0.358   2.483 -0.3527  0.1380 -0.0274
   43phy    C28 1141   0.318   0.392   2.442  0.5368  0.0908 -0.1170
   43phy    C29 1142   0.281   0.346   2.297 -0.0957  0.3121 -0.0679
   43phy    C27 1143   0.220   0.327   2.545 -0.3965  0.0374  0.3845
   43phy    C26 1144   0.132   0.427   2.622 -0.1891  0.1614 -0.3085
   43phy    C25 1145   0.040   0.369   2.734 -0.0087 -0.3377 -0.1195
   43phy    C23 1146  -0.011   0.496   2.808 -0.5456  0.1571  0.2532
   43phy    C24 1147  -0.164   0.500   2.796  0.3040 -0.0768  0.2173
   43phy    C22 1148   0.021   0.489   2.960 -1.0099 -0.0513  0.2113
   43phy    C21 1149   0.070   0.623   3.025 -0.4400 -0.2612  0.3317
   43phy    C20 1150   0.123   0.606   3.169 -0.1819 -0.0944  0.4817
   43phy    C18 1151   0.177   0.725   3.255  0.2251 -0.0407  0.2685
   43phy    O01 1152   0.074   0.823   3.260 -0.1096  0.1871 -0.1274
   43phy    H01 1153  -0.007   0.776   3.266 -0.2162  0.3979  0.0767
   43phy    C19 1154   0.191   0.661   3.393  0.3174  0.3425 -0.0714
   43phy    C13 1155   0.317   0.776   3.193 -0.9069 -0.3424  0.2159
   43phy     H3 1156   0.302   0.796   3.084 -1.1967  0.0419  0.3269
   43phy    O33 1157   0.413   0.673   3.191  0.1994  0.0100  0.0348
   43phy    H1B 1158   0.492   0.707   3.229 -0.7382  1.1364  1.0303
   43phy    C12 1159   0.382   0.912   3.242  0.0765  0.6691 -0.1931
   43phy    O11 1160   0.454   0.908   3.364 -0.3594 -0.3140  0.0782
   43phy    H1A 1161   0.522   0.847   3.345 -0.9298 -0.2757 -2.5297
   44phy    C35 1162   2.166   1.863   1.572 -0.1977 -0.3433 -0.1412
   44phy    C33 1163   2.029   1.801   1.599 -0.5180  0.6235  0.1311
   44phy    C34 1164   2.005   1.794   1.749 -0.0625  0.0856 -0.1877
   44phy    C32 1165   1.920   1.876   1.528 -0.1302 -0.0917  0.2803
   44phy    C31 1166   1.818   1.785   1.455  0.2980 -0.0933 -0.0665
   44phy    C30 1167   1.693   1.865   1.412  0.2569 -0.2237 -0.0042
   44phy    C28 1168   1.584   1.780   1.348 -0.0822  0.0210  0.2171
   44phy    C29 1169   1.491   1.706   1.446  0.4496  0.5170 -0.1748
   44phy    C27 1170   1.502   1.871   1.257 -0.0378  0.4525  0.0778
   44phy    C26 1171   1.482   1.816   1.111 -0.2298 -0.1489  0.6810
   44phy    C25 1172   1.427   1.942   1.026 -0.4469  0.0757 -0.4344
   44phy    C23 1173   1.378   1.929   0.880  0.4937 -0.0659 -0.0413
   44phy    C24 1174   1.323   2.066   0.836  0.5185 -0.5270 -0.0262
   44phy    C22 1175   1.490   1.897   0.780  0.1803  0.4239  0.1570
   44phy    C21 1176   1.480   1.757   0.705 -0.1126  0.2677  0.1666
   44phy    C20 1177   1.605   1.736   0.618 -0.4197  0.1415  0.1706
   44phy    C18 1178   1.633   1.609   0.536  0.0165  0.2141  0.1143
   44phy    O01 1179   1.617   1.499   0.630 -0.4176 -0.4273 -0.0532
   44phy    H01 1180   1.526   1.482   0.645 -0.3229 -1.0304 -0.1497
   44phy    C19 1181   1.779   1.638   0.497  0.0709 -0.0577  0.2771
   44phy    C13 1182   1.538   1.594   0.405  0.0884  0.2921  0.4379
   44phy     H3 1183   1.434   1.583   0.447 -0.3200  1.1750 -0.3166
   44phy    O33 1184   1.508   1.708   0.326  0.1409  0.4346  0.0544
   44phy    H1B 1185   1.554   1.709   0.244  0.1127  1.4282  0.0366
   44phy    C12 1186   1.500   1.460   0.332  0.1635 -0.1907 -0.1425
   44phy    O11 1187   1.520   1.346   0.410  0.4596 -0.4516  0.1894
   44phy    H1A 1188   1.479   1.274   0.367  0.2402 -0.0188 -0.3351
   45phy    C35 1189   1.559   2.617   1.648  0.2828  0.0746  0.8691
   45phy    C33 1190   1.564   2.761   1.696 -0.0256  0.0551  0.1193
   45phy    C34 1191   1.696   2.826   1.654  0.1832 -0.1159  0.0438
   45phy    C32 1192   1.437   2.830   1.636 -0.0047  0.3459 -0.2125
   45phy    C31 1193   1.399   2.969   1.689  0.0896  0.4483  0.0841
   45phy    C30 1194   1.254   2.997   1.644  0.1034 -0.0204  0.2949
   45phy    C28 1195   1.205   3.135   1.693  0.1154 -0.2215  0.1894
   45phy    C29 1196   1.117   3.195   1.584  0.1570 -0.2024  0.3787
   45phy    C27 1197   1.124   3.132   1.823  0.0616  0.2811 -0.2480
   45phy    C26 1198   1.213   3.147   1.952  0.0753 -0.1299  0.2692
   45phy    C25 1199   1.130   3.134   2.085  0.0075  0.1593  0.0948
   45phy    C23 1200   1.202   3.178   2.220  0.8073  0.1319  0.0604
   45phy    C24 1201   1.185   3.328   2.244 -0.0691  0.9084  0.1420
   45phy    C22 1202   1.144   3.095   2.335 -0.5045  0.0949  0.4536
   45phy    C21 1203   1.255   3.037   2.423 -0.0844 -0.0273 -0.0677
   45phy    C20 1204   1.176   2.941   2.517 -0.5751 -0.0133 -0.2690
   45phy    C18 1205   1.237   2.867   2.645 -0.2975 -0.2206 -0.5765
   45phy    O01 1206   1.323   2.962   2.714  0.9674  0.2867  0.0404
   45phy    H01 1207   1.280   3.045   2.710 -0.5881 -0.4966 -0.0988
   45phy    C19 1208   1.115   2.852   2.741 -0.2123 -0.2068 -0.2148
   45phy    C13 1209   1.311   2.725   2.620  0.5442 -0.3844 -0.2554
   45phy     H3 1210   1.253   2.667   2.544 -0.6893 -0.8213  0.9595
   45phy    O33 1211   1.310   2.630   2.736 -0.4528 -0.1564  0.1749
   45phy    H1B 1212   1.308   2.541   2.705  0.7469 -0.3589  0.6352
   45phy    C12 1213   1.464   2.736   2.570  0.6659 -0.6861 -0.1141
   45phy    O11 1214   1.558   2.789   2.661  0.6404 -0.9498  0.1048
   45phy    H1A 1215   1.513   2.841   2.725  1.9718  1.6151 -0.8946
   46phy    C35 1216   1.614   2.851   2.221  0.0041  0.3592 -0.1765
   46phy    C33 1217   1.696   2.943   2.130 -0.3832 -0.4224 -0.2957
   46phy    C34 1218   1.771   2.857   2.029 -0.5679  0.2314 -0.1839
   46phy    C32 1219   1.609   3.046   2.056  0.2474  0.2080  0.4067
   46phy    C31 1220   1.643   3.190   2.096  0.0673 -0.2835 -0.7624
   46phy    C30 1221   1.555   3.288   2.014 -0.0817  0.7529 -0.4068
   46phy    C28 1222   1.594   3.435   2.033  0.7477 -0.1208  0.1428
   46phy    C29 1223   1.571   3.503   1.903 -0.1275 -0.4838 -0.1521
   46phy    C27 1224   1.527   3.505   2.149 -0.2075  0.1669 -0.5488
   46phy    C26 1225   1.579   3.637   2.212  0.1355  0.2539  0.3185
   46phy    C25 1226   1.470   3.691   2.306 -0.8730 -0.2963  0.0265
   46phy    C23 1227   1.508   3.817   2.385 -0.3603  0.1803  0.5855
   46phy    C24 1228   1.458   3.946   2.315 -0.1546 -0.1431 -0.1190
   46phy    C22 1229   1.445   3.813   2.527  0.5475  0.6274 -0.0848
   46phy    C21 1230   1.549   3.847   2.635 -0.3968 -0.2358 -0.8772
   46phy    C20 1231   1.490   3.890   2.767  0.2011 -0.4837 -0.4719
   46phy    C18 1232   1.568   3.930   2.893 -0.0182  0.3065 -0.5059
   46phy    O01 1233   1.678   4.013   2.861 -0.4929  0.4363 -0.4635
   46phy    H01 1234   1.741   3.964   2.812 -0.7835 -1.0208  0.5458
   46phy    C19 1235   1.450   4.013   2.949  0.3821  0.0062  0.1536
   46phy    C13 1236   1.621   3.801   2.980 -0.2372 -0.2578  0.1340
   46phy     H3 1237   1.689   3.736   2.919  1.9554  0.2636  1.8940
   46phy    O33 1238   1.516   3.713   3.002 -0.3110  0.3630  0.2825
   46phy    H1B 1239   1.549   3.627   2.986 -1.9927 -0.5408  1.3105
   46phy    C12 1240   1.704   3.818   3.111 -0.4404 -0.2040 -0.3926
   46phy    O11 1241   1.825   3.896   3.102  0.3621 -0.0215 -0.0707
   46phy    H1A 1242   1.801   3.979   3.065  0.9151  0.9444  1.6616
   47phy    C35 1243   3.833   2.441   1.231 -0.1755 -0.2878  0.1076
   47phy    C33 1244   3.754   2.443   1.364 -0.5394 -0.4218  0.0587
   47phy    C34 1245   3.855   2.396   1.466 -0.1971 -0.2638  0.4683
   47phy    C32 1246   3.707   2.589   1.398 -0.0140 -0.5543 -0.3974
   47phy    C31 1247   3.579   2.646   1.330 -0.0332  0.2289 -0.1956
   47phy    C30 1248   3.534   2.776   1.387 -0.0888 -0.7291 -0.3489
   47phy    C28 1249   3.392   2.828   1.345 -0.1951  0.2913 -0.0674
   47phy    C29 1250   3.284   2.776   1.444  0.4585  0.1577 -0.6519
   47phy    C27 1251   3.384   2.981   1.337  0.1554  0.5498 -0.3886
   47phy    C26 1252   3.359   3.040   1.202  0.4371  0.0894  0.4889
   47phy    C25 1253   3.330   3.189   1.207 -0.2318 -0.6793 -0.7887
   47phy    C23 1254   3.295   3.246   1.067  0.4661 -0.1004 -0.1335
   47phy    C24 1255   3.139   3.264   1.048 -0.5309  0.1489 -0.8406
   47phy    C22 1256   3.368   3.382   1.047  0.4051 -0.3103  0.0654
   47phy    C21 1257   3.501   3.390   0.963 -0.2378  0.1973  0.6539
   47phy    C20 1258   3.562   3.533   0.970  0.0395 -0.3394 -0.3520
   47phy    C18 1259   3.701   3.571   0.904 -0.4249  0.5427  0.5277
   47phy    O01 1260   3.807   3.499   0.970 -0.7100 -0.2206 -0.0813
   47phy    H01 1261   3.779   3.474   1.056 -0.2491 -0.0850  0.1050
   47phy    C19 1262   3.709   3.719   0.937 -0.4254 -0.1647  0.1029
   47phy    C13 1263   3.713   3.546   0.743  0.6923  0.0109 -0.0157
   47phy     H3 1264   3.705   3.435   0.733  2.2658  0.0238 -2.1628
   47phy    O33 1265   3.602   3.587   0.662 -0.5329  0.2906 -0.3084
   47phy    H1B 1266   3.609   3.679   0.644 -0.0240  0.1889 -0.6313
   47phy    C12 1267   3.848   3.531   0.663  0.2775  0.5285  0.5783
   47phy    O11 1268   3.966   3.525   0.742 -0.4039 -0.0267  0.1296
   47phy    H1A 1269   3.938   3.484   0.822 -1.4259  0.2657 -0.0661
   48phy    C35 1270   2.678   2.429   2.187  0.1674 -0.0391  0.1127
   48phy    C33 1271   2.622   2.286   2.166  0.4042  0.0807  0.1912
   48phy    C34 1272   2.732   2.188   2.176 -0.2088  0.8180 -0.1687
   48phy    C32 1273   2.510   2.253   2.263 -0.0681  0.0554  0.3209
   48phy    C31 1274   2.382   2.229   2.187 -0.2987  0.2929 -0.8497
   48phy    C30 1275   2.273   2.178   2.275  0.4585 -0.0342 -0.2407
   48phy    C28 1276   2.128   2.174   2.228  0.0040 -0.1073 -0.5982
   48phy    C29 1277   2.088   2.070   2.123  0.3889 -0.2530  0.0879
   48phy    C27 1278   2.045   2.152   2.354 -0.5368 -0.4268  0.2876
   48phy    C26 1279   1.930   2.261   2.364 -0.5861  0.4870  0.4516
   48phy    C25 1280   1.855   2.254   2.495  0.2213  0.2137  0.5565
   48phy    C23 1281   1.772   2.382   2.520  0.1851 -0.2053  0.2741
   48phy    C24 1282   1.628   2.348   2.541  0.0570 -0.1180  0.2942
   48phy    C22 1283   1.831   2.468   2.634 -0.1422 -0.5934  0.1147
   48phy    C21 1284   1.854   2.614   2.597  0.2836  0.1685  0.4347
   48phy    C20 1285   1.867   2.709   2.714 -0.1375  0.2192 -0.0028
   48phy    C18 1286   1.874   2.862   2.698 -0.0924 -0.1143  0.2110
   48phy    O01 1287   1.768   2.912   2.617 -0.0012  0.2649  0.1088
   48phy    H01 1288   1.700   2.847   2.619  1.8645 -1.9051  3.8066
   48phy    C19 1289   1.843   2.906   2.842 -0.4311 -0.1739 -0.0725
   48phy    C13 1290   2.017   2.907   2.631  0.0601  0.5715  0.1020
   48phy     H3 1291   2.042   2.837   2.547 -0.5637  1.4326 -0.8193
   48phy    O33 1292   2.123   2.884   2.720  0.0008 -0.2280 -0.3786
   48phy    H1B 1293   2.199   2.937   2.705 -0.4072  0.7259  0.7637
   48phy    C12 1294   2.033   3.048   2.571 -0.8970 -0.8294  0.2659
   48phy    O11 1295   2.022   3.157   2.659 -0.0507  0.0951 -0.2612
   48phy    H1A 1296   2.000   3.240   2.619  0.3991  1.0079  1.3094
   49phy    C35 1297   1.659   2.158   1.787 -0.0106 -0.1150  0.0888
   49phy    C33 1298   1.775   2.234   1.715  0.3277  0.5604 -0.6779
   49phy    C34 1299   1.723   2.269   1.576  0.3693  0.0165 -0.2297
   49phy    C32 1300   1.811   2.361   1.791  0.1917  0.4847  0.1753
   49phy    C31 1301   1.964   2.396   1.798  0.4800  0.0513 -0.1395
   49phy    C30 1302   1.978   2.525   1.884 -0.0680 -0.5586 -0.5925
   49phy    C28 1303   2.117   2.574   1.934 -0.1913 -0.0721  0.0642
   49phy    C29 1304   2.180   2.667   1.835 -0.4408 -0.2263  0.2972
   49phy    C27 1305   2.095   2.637   2.072  0.3130 -0.4500  0.1502
   49phy    C26 1306   2.203   2.609   2.171 -0.2430  0.7210  0.0238
   49phy    C25 1307   2.192   2.684   2.303 -0.1788 -0.0088  0.4533
   49phy    C23 1308   2.297   2.645   2.405 -0.8676  0.3508  0.1527
   49phy    C24 1309   2.375   2.765   2.455 -0.0670 -0.2314 -0.2782
   49phy    C22 1310   2.229   2.583   2.529  1.0318 -0.1549 -0.0343
   49phy    C21 1311   2.295   2.469   2.601 -0.2329  0.2261 -0.0252
   49phy    C20 1312   2.195   2.424   2.709  0.4345 -0.2931  0.5746
   49phy    C18 1313   2.221   2.299   2.799 -0.3013  0.1825 -0.2620
   49phy    O01 1314   2.335   2.309   2.881 -0.1068  0.1612 -0.3583
   49phy    H01 1315   2.358   2.223   2.910  1.3715  0.5676 -0.2174
   49phy    C19 1316   2.108   2.320   2.900  0.4309  0.2131 -0.0045
   49phy    C13 1317   2.208   2.153   2.725  0.2399  0.3879 -0.2603
   49phy     H3 1318   2.120   2.155   2.656  1.6994  0.5692 -2.2121
   49phy    O33 1319   2.176   2.040   2.811  0.3517 -0.0791 -0.6584
   49phy    H1B 1320   2.111   1.983   2.776 -0.5489  0.2576  0.4204
   49phy    C12 1321   2.335   2.112   2.636  0.4897 -0.4605 -0.2337
   49phy    O11 1322   2.444   2.056   2.697  0.1311 -0.1281  0.0863
   49phy    H1A 1323   2.414   2.019   2.778  0.3462  2.2778  1.3603
   50phy    C35 1324   0.975   2.628   0.468 -0.3460  0.0045 -0.3523
   50phy    C33 1325   0.845   2.639   0.545 -0.2827  0.0797 -0.5632
   50phy    C34 1326   0.858   2.770   0.622 -0.0931 -0.0050 -0.0078
   50phy    C32 1327   0.719   2.621   0.458 -0.5982 -0.0622  0.3118
   50phy    C31 1328   0.663   2.482   0.480 -0.3198 -0.6143  0.4350
   50phy    C30 1329   0.559   2.437   0.374  0.3060 -0.2069 -0.0047
   50phy    C28 1330   0.530   2.286   0.384  0.1221 -0.1056  0.0739
   50phy    C29 1331   0.383   2.257   0.401 -0.0072 -0.2418  0.0432
   50phy    C27 1332   0.569   2.225   0.247 -0.4325 -0.4231 -0.0982
   50phy    C26 1333   0.645   2.091   0.252  0.1932  0.1356 -0.0294
   50phy    C25 1334   0.657   2.029   0.117 -0.3609  0.3185 -0.3197
   50phy    C23 1335   0.732   1.896   0.113 -0.5634  0.0140  0.7013
   50phy    C24 1336   0.653   1.811   0.018  0.1742  0.3619  0.7903
   50phy    C22 1337   0.884   1.909   0.085 -0.0768 -0.2232 -0.1079
   50phy    C21 1338   0.976   1.800   0.140  0.3197 -0.3358 -0.3337
   50phy    C20 1339   1.123   1.813   0.108  0.1104 -0.1914 -0.4482
   50phy    C18 1340   1.222   1.929   0.157 -0.1308 -0.2710 -0.2029
   50phy    O01 1341   1.174   2.059   0.113  0.0668 -0.0419  0.1424
   50phy    H01 1342   1.160   2.063   0.020 -1.6363  0.9177  0.3845
   50phy    C19 1343   1.361   1.897   0.098 -0.4632 -0.0250  0.0299
   50phy    C13 1344   1.237   1.925   0.320  0.4711 -0.0959  0.0610
   50phy     H3 1345   1.130   1.934   0.355 -0.1363 -1.8062 -1.2602
   50phy    O33 1346   1.272   1.805   0.386  0.3566  0.2537  0.3364
   50phy    H1B 1347   1.364   1.790   0.379  0.4399  0.8703 -0.0060
   50phy    C12 1348   1.277   2.038   0.413  0.1202  0.2772  0.4433
   50phy    O11 1349   1.258   2.168   0.367  0.5571 -0.2150  0.5958
   50phy    H1A 1350   1.198   2.170   0.295 -0.2473  0.9752  1.2577
   51phy    C35 1351   1.150   2.046   1.307  0.2686 -0.2033  0.0393
   51phy    C33 1352   1.052   2.104   1.211 -0.2768 -0.4152  0.0099
   51phy    C34 1353   0.911   2.060   1.241 -0.3049  0.1137  0.1299
   51phy    C32 1354   1.072   2.260   1.200 -0.1784  0.3787 -0.1222
   51phy    C31 1355   1.065   2.331   1.067  0.0517  0.0499  0.2191
   51phy    C30 1356   1.069   2.481   1.079  1.0012 -0.0784 -0.0866
   51phy    C28 1357   1.054   2.560   0.946 -0.8451  0.4531 -0.1653
   51phy    C29 1358   0.948   2.667   0.969  0.4182  0.0902 -0.0491
   51phy    C27 1359   1.190   2.607   0.904  0.0631 -0.1504 -0.2066
   51phy    C26 1360   1.215   2.601   0.753 -0.0604 -0.0251 -0.2573
   51phy    C25 1361   1.350   2.642   0.705  0.2577  0.0688 -0.1202
   51phy    C23 1362   1.395   2.624   0.561  0.5753 -0.1099 -0.2758
   51phy    C24 1363   1.455   2.759   0.518  0.1373 -0.2495  0.3714
   51phy    C22 1364   1.498   2.510   0.544 -0.1173 -0.2383 -0.6584
   51phy    C21 1365   1.481   2.437   0.414 -0.5101  0.6476  1.0460
   51phy    C20 1366   1.583   2.319   0.422 -0.5072  0.1297  0.3216
   51phy    C18 1367   1.613   2.219   0.299  0.3318 -0.3265  0.5852
   51phy    O01 1368   1.487   2.185   0.239  0.4686 -0.2653  0.4811
   51phy    H01 1369   1.414   2.191   0.298 -0.9999  0.3558 -1.2902
   51phy    C19 1370   1.668   2.089   0.363 -0.0248  0.2139 -0.0444
   51phy    C13 1371   1.708   2.278   0.179 -0.2945  1.2946 -0.5587
   51phy     H3 1372   1.656   2.371   0.147 -0.0446  1.2237 -1.1825
   51phy    O33 1373   1.831   2.334   0.226  0.0397 -0.3868 -0.0966
   51phy    H1B 1374   1.807   2.393   0.295  0.0673  1.4493 -1.5764
   51phy    C12 1375   1.712   2.229   0.034  0.4496 -0.3588 -0.0880
   51phy    O11 1376   1.592   2.169  -0.012 -0.0666 -0.1427  0.3618
   51phy    H1A 1377   1.542   2.140   0.062 -2.3633  1.8960 -0.2912
   52phy    C35 1378   2.671   1.338   1.551 -0.7214 -0.3588 -0.1006
   52phy    C33 1379   2.691   1.190   1.568 -0.4156 -0.0043 -0.4881
   52phy    C34 1380   2.793   1.168   1.681  0.1443 -0.5782 -0.3178
   52phy    C32 1381   2.559   1.126   1.614  0.3549 -0.1082 -0.2337
   52phy    C31 1382   2.486   1.037   1.521 -0.2942  0.2687  0.5449
   52phy    C30 1383   2.350   1.000   1.581  0.3966  0.3644 -0.6738
   52phy    C28 1384   2.269   0.906   1.492  0.0715 -0.0740  0.0567
   52phy    C29 1385   2.231   0.773   1.561 -0.3897 -0.1119  0.7298
   52phy    C27 1386   2.142   0.977   1.436 -0.1026  0.2971 -0.0361
   52phy    C26 1387   2.097   0.951   1.294 -0.0217 -0.3141 -0.3620
   52phy    C25 1388   1.957   1.018   1.272  0.6072  0.2922  0.1324
   52phy    C23 1389   1.913   1.011   1.123 -0.4280 -0.3395 -0.3661
   52phy    C24 1390   1.758   1.009   1.134  0.1421 -0.4067 -0.4908
   52phy    C22 1391   1.962   1.135   1.043 -0.0148 -0.0676 -0.3850
   52phy    C21 1392   1.977   1.115   0.890 -0.2617 -0.5056  0.1689
   52phy    C20 1393   1.991   1.255   0.825  0.8138  0.5089 -0.1277
   52phy    C18 1394   1.995   1.257   0.665 -0.0653 -0.1526  0.1587
   52phy    O01 1395   2.098   1.171   0.614 -0.7243 -0.0137  0.2543
   52phy    H01 1396   2.093   1.083   0.647 -2.4499  0.7374  2.1859
   52phy    C19 1397   2.041   1.399   0.639  0.3571  0.4087  0.0109
   52phy    C13 1398   1.854   1.221   0.601  0.2665 -0.4112 -0.0203
   52phy     H3 1399   1.849   1.110   0.614 -0.6550 -0.4577 -0.6690
   52phy    O33 1400   1.728   1.254   0.669  0.3324 -0.4972 -0.3340
   52phy    H1B 1401   1.707   1.342   0.642  0.9862  0.2480  1.4267
   52phy    C12 1402   1.827   1.202   0.446  0.0012  0.1585 -0.4920
   52phy    O11 1403   1.798   1.324   0.381  0.0732  0.1915  0.2534
   52phy    H1A 1404   1.706   1.342   0.387  0.0156  0.4334 -1.0798
   53phy    C35 1405   1.508   3.301   1.049  0.5340  0.1793  0.2085
   53phy    C33 1406   1.649   3.348   1.001  0.1141 -0.2799 -0.3415
   53phy    C34 1407   1.707   3.447   1.111  0.2726  0.6445 -0.1881
   53phy    C32 1408   1.741   3.228   0.960 -0.2048 -0.1441  0.1892
   53phy    C31 1409   1.813   3.267   0.830  0.1752  0.9178  0.0528
   53phy    C30 1410   1.864   3.141   0.765  0.2294 -0.0630  0.5342
   53phy    C28 1411   1.932   3.155   0.630 -0.2070  0.3530  0.3376
   53phy    C29 1412   2.058   3.071   0.611  0.3509  0.2761 -0.1734
   53phy    C27 1413   1.835   3.126   0.516  0.1596 -0.2045  0.6907
   53phy    C26 1414   1.841   3.244   0.420  0.0733  0.3606 -0.2948
   53phy    C25 1415   1.718   3.253   0.331  0.1677  0.3281  0.4421
   53phy    C23 1416   1.711   3.385   0.251 -0.4353 -0.0940  0.2618
   53phy    C24 1417   1.788   3.368   0.118  0.1900  0.2047 -0.7845
   53phy    C22 1418   1.567   3.407   0.207  0.4733  0.2087 -0.0344
   53phy    C21 1419   1.482   3.509   0.288 -0.5391  0.3505  0.0541
   53phy    C20 1420   1.335   3.508   0.237 -0.3658  0.3761  0.2259
   53phy    C18 1421   1.243   3.635   0.265  0.3984  0.1435 -0.4514
   53phy    O01 1422   1.266   3.690   0.401 -0.1857  0.4629 -0.0467
   53phy    H01 1423   1.286   3.625   0.467  0.4575 -0.5209 -1.1560
   53phy    C19 1424   1.099   3.575   0.263 -0.5074 -0.0296  0.0524
   53phy    C13 1425   1.258   3.761   0.165 -0.1768  0.3945  0.1406
   53phy     H3 1426   1.368   3.782   0.169 -0.2011  0.4261  0.8347
   53phy    O33 1427   1.249   3.744   0.023  0.1975  0.3791 -0.1499
   53phy    H1B 1428   1.333   3.730  -0.018 -0.2712  0.1275 -1.0573
   53phy    C12 1429   1.234   3.909   0.208  0.3572 -0.5746  0.0036
   53phy    O11 1430   1.281   3.939   0.337 -0.5419  0.2078  0.1622
   53phy    H1A 1431   1.259   3.863   0.387 -0.9646 -0.1956 -0.6263
   54phy    C35 1432   2.971   3.095   1.410  0.0506 -0.0772 -0.4516
   54phy    C33 1433   2.930   2.964   1.471 -0.0709 -0.3504  0.4623
   54phy    C34 1434   2.979   2.961   1.612  0.0320  0.5887  0.0842
   54phy    C32 1435   2.774   2.962   1.469  0.2465  0.4152  0.1041
   54phy    C31 1436   2.712   2.822   1.444  0.5639  0.1721  0.8906
   54phy    C30 1437   2.556   2.820   1.438  0.4083  0.0142 -0.6013
   54phy    C28 1438   2.499   2.679   1.410  0.3320  0.0541 -0.3115
   54phy    C29 1439   2.414   2.645   1.532  0.1804 -0.1714  0.4315
   54phy    C27 1440   2.404   2.682   1.285 -0.2827 -0.2260  0.0353
   54phy    C26 1441   2.448   2.617   1.153 -0.5403 -0.2541  0.1258
   54phy    C25 1442   2.340   2.646   1.047  0.3561 -0.0119 -0.7519
   54phy    C23 1443   2.388   2.591   0.914 -0.1355 -0.8406  0.0127
   54phy    C24 1444   2.350   2.442   0.897  0.4111  0.4974  0.0784
   54phy    C22 1445   2.334   2.675   0.794  0.7356 -0.3150  0.0228
   54phy    C21 1446   2.446   2.705   0.686 -0.2379 -0.3403  0.0384
   54phy    C20 1447   2.387   2.802   0.586  0.0594  0.1892 -0.6386
   54phy    C18 1448   2.479   2.877   0.479  0.4059  0.0961 -0.3803
   54phy    O01 1449   2.581   2.956   0.548  0.3516 -0.0874  0.0114
   54phy    H01 1450   2.542   3.000   0.621  0.4450  0.6243 -0.3615
   54phy    C19 1451   2.382   2.980   0.417 -0.0040 -0.3126  0.2271
   54phy    C13 1452   2.548   2.779   0.376  0.0406  0.0444 -0.1212
   54phy     H3 1453   2.627   2.733   0.441 -1.7158 -0.7335  1.5462
   54phy    O33 1454   2.483   2.657   0.344 -0.2526  0.0762 -0.0204
   54phy    H1B 1455   2.417   2.635   0.406 -1.3949 -0.3442 -1.3227
   54phy    C12 1456   2.660   2.822   0.268  0.0086 -0.1559  0.2708
   54phy    O11 1457   2.651   2.790   0.129 -0.4730 -0.0501 -0.6951
   54phy    H1A 1458   2.559   2.790   0.108 -1.1500 -0.9764  1.8313
   55phy    C35 1459   0.193   4.284   1.068 -0.0741 -0.6760  0.4744
   55phy    C33 1460   0.087   4.385   1.103  0.9501  0.3602 -0.3370
   55phy    C34 1461   0.004   4.333   1.223  0.0802  0.1128  0.0140
   55phy    C32 1462   0.147   4.523   1.124 -0.1149  0.1832 -0.2796
   55phy    C31 1463   0.070   4.650   1.128 -0.0155  0.1077  0.0600
   55phy    C30 1464   0.161   4.773   1.152  0.3527 -0.2057 -0.0398
   55phy    C28 1465   0.080   4.901   1.126 -0.0153 -0.1443 -0.1800
   55phy    C29 1466   0.095   4.987   1.248  0.2480 -0.3877  0.2881
   55phy    C27 1467   0.132   4.972   1.000  0.3464 -0.3918  0.3774
   55phy    C26 1468   0.014   5.014   0.914  0.0953 -0.2892 -0.3330
   55phy    C25 1469   0.046   5.093   0.786  0.0839  0.2275  0.3437
   55phy    C23 1470  -0.059   5.138   0.682  0.3773  0.4467  0.0080
   55phy    C24 1471  -0.133   5.268   0.725 -0.4582 -0.3107  0.0406
   55phy    C22 1472  -0.004   5.161   0.539 -0.4709 -0.0799 -0.4472
   55phy    C21 1473   0.018   5.042   0.448  0.3779  0.2102  0.1481
   55phy    C20 1474   0.051   5.087   0.306  0.0309  0.3109 -0.0419
   55phy    C18 1475   0.070   4.994   0.186  0.4046 -0.0529  0.0610
   55phy    O01 1476   0.170   4.897   0.223  0.5294 -0.1342  0.1577
   55phy    H01 1477   0.144   4.819   0.177 -0.3097  0.6046 -0.6661
   55phy    C19 1478   0.125   5.087   0.078  0.4094 -0.1087  0.1911
   55phy    C13 1479  -0.060   4.910   0.131 -0.1440  0.0678 -0.0227
   55phy     H3 1480  -0.094   4.850   0.219 -0.2001 -0.6939 -0.5580
   55phy    O33 1481  -0.187   4.975   0.112 -0.0263 -0.6299  0.0555
   55phy    H1B 1482  -0.203   5.041   0.176  0.6521 -0.9808  0.5998
   55phy    C12 1483  -0.053   4.769   0.055  0.3689  0.0026  0.0266
   55phy    O11 1484   0.066   4.698   0.076 -0.3405 -0.3979  0.1162
   55phy    H1A 1485   0.073   4.631   0.011 -1.2020  0.9113 -1.3917
   56phy    C35 1486   2.378   2.266   1.800 -0.3413  0.1387  0.3913
   56phy    C33 1487   2.479   2.231   1.693  0.1095 -0.4029 -0.5430
   56phy    C34 1488   2.403   2.211   1.566  0.2521 -0.3661  0.1205
   56phy    C32 1489   2.592   2.331   1.672  0.2423 -0.2677  0.2596
   56phy    C31 1490   2.706   2.347   1.779 -0.1897 -0.4113  0.1586
   56phy    C30 1491   2.807   2.452   1.731  0.1024 -0.0254  0.3995
   56phy    C28 1492   2.919   2.471   1.832 -0.0047 -0.3188 -0.6542
   56phy    C29 1493   3.053   2.400   1.793 -0.1229  0.3149  0.4772
   56phy    C27 1494   2.965   2.621   1.833  0.0031  0.0594 -0.4222
   56phy    C26 1495   2.999   2.681   1.974  0.3055  0.8372 -0.0408
   56phy    C25 1496   3.039   2.827   1.968 -0.0068 -0.4545  0.2880
   56phy    C23 1497   3.092   2.886   2.102 -0.8363 -0.2944 -0.5017
   56phy    C24 1498   3.247   2.878   2.097  0.0155  0.3196 -0.6033
   56phy    C22 1499   3.063   3.038   2.129 -0.6165  0.1193 -0.2934
   56phy    C21 1500   2.959   3.041   2.241 -0.3647 -0.3975 -0.0709
   56phy    C20 1501   2.924   3.180   2.295 -0.2960  0.4800  0.1141
   56phy    C18 1502   2.822   3.195   2.413 -0.5345  0.2180 -0.4462
   56phy    O01 1503   2.870   3.120   2.529 -0.3488  0.1444  0.3609
   56phy    H01 1504   2.841   3.031   2.524 -0.4139  0.1857 -0.0475
   56phy    C19 1505   2.836   3.347   2.447  0.2668  0.0410 -0.0638
   56phy    C13 1506   2.676   3.145   2.372 -0.0067 -0.0124  0.1153
   56phy     H3 1507   2.681   3.038   2.342 -0.1241  0.0028  0.0396
   56phy    O33 1508   2.619   3.204   2.256  0.0279  0.6207  0.0358
   56phy    H1B 1509   2.591   3.292   2.276 -0.7228  0.1289  1.2484
   56phy    C12 1510   2.557   3.140   2.478  0.3154 -0.2218  0.0812
   56phy    O11 1511   2.597   3.091   2.600 -0.6317  0.0061 -0.1141
   56phy    H1A 1512   2.663   3.145   2.639 -0.6216  0.4765 -0.7752
   57phy    C35 1513   0.287   3.751   1.298 -0.1080  0.0758  0.3831
   57phy    C33 1514   0.268   3.810   1.159 -0.1635  0.0214  0.7119
   57phy    C34 1515   0.129   3.879   1.154 -0.2223  0.5654 -0.1438
   57phy    C32 1516   0.392   3.895   1.128 -0.0183  0.2453 -0.1192
   57phy    C31 1517   0.418   3.926   0.983 -0.1235 -0.1970  0.2576
   57phy    C30 1518   0.535   4.025   0.958 -0.4231 -0.3497  0.1860
   57phy    C28 1519   0.544   4.077   0.810  0.1311 -0.7075  0.6318
   57phy    C29 1520   0.539   4.225   0.800  0.6034  0.5665 -0.2622
   57phy    C27 1521   0.666   4.023   0.740  0.1054  0.0754  0.0230
   57phy    C26 1522   0.632   3.979   0.594 -0.1086 -0.1190 -0.1116
   57phy    C25 1523   0.748   3.893   0.533  0.6700 -0.1824 -0.0706
   57phy    C23 1524   0.744   3.878   0.380  0.0206  0.0762 -0.6516
   57phy    C24 1525   0.863   3.949   0.318 -0.8685  0.1708  0.0983
   57phy    C22 1526   0.731   3.725   0.342  0.0749 -0.8098 -0.2071
   57phy    C21 1527   0.655   3.689   0.214 -0.2130  0.0464 -0.2514
   57phy    C20 1528   0.690   3.545   0.177  0.3637 -0.0331  0.1818
   57phy    C18 1529   0.610   3.481   0.052 -0.6793  0.1232 -0.7843
   57phy    O01 1530   0.470   3.503   0.074  1.0115  0.0495 -0.0050
   57phy    H01 1531   0.407   3.451   0.028 -0.5290 -0.3465  2.4110
   57phy    C19 1532   0.633   3.328   0.073  0.3823  0.1461 -0.1174
   57phy    C13 1533   0.671   3.533  -0.087  0.1224  0.0622  0.1233
   57phy     H3 1534   0.639   3.640  -0.087  2.0967  0.6968  0.9206
   57phy    O33 1535   0.810   3.553  -0.098  0.1111  0.3908 -0.1549
   57phy    H1B 1536   0.834   3.618  -0.034 -1.3896  0.1142  0.7457
   57phy    C12 1537   0.612   3.510  -0.226  0.6802 -0.1553 -0.0581
   57phy    O11 1538   0.483   3.463  -0.237 -0.1712  0.5234 -0.1383
   57phy    H1A 1539   0.434   3.537  -0.206  0.6743  0.9739  0.1340
   58phy    C35 1540   0.925   2.715   1.897 -0.0854 -0.0231  0.2390
   58phy    C33 1541   0.818   2.624   1.958  0.2791 -0.1569 -0.0196
   58phy    C34 1542   0.841   2.487   1.889  0.0005 -0.2313 -0.1503
   58phy    C32 1543   0.837   2.606   2.109 -0.2816 -0.2297  0.5867
   58phy    C31 1544   0.718   2.669   2.180 -0.4740 -0.3168  0.2606
   58phy    C30 1545   0.749   2.675   2.333  0.1105 -0.0187  0.3912
   58phy    C28 1546   0.627   2.687   2.428 -0.3645 -0.3261  0.2303
   58phy    C29 1547   0.573   2.551   2.451 -0.2387  0.5741 -0.7968
   58phy    C27 1548   0.674   2.741   2.570  0.6774 -0.3037  0.5066
   58phy    C26 1549   0.655   2.895   2.583 -0.0979  0.0548 -0.2339
   58phy    C25 1550   0.689   2.932   2.727  0.0039 -0.5697  0.2205
   58phy    C23 1551   0.674   3.080   2.766 -0.0551  0.3049 -0.2970
   58phy    C24 1552   0.535   3.113   2.825  0.2806 -0.0315  0.2166
   58phy    C22 1553   0.774   3.110   2.874 -0.5966  0.5167 -0.0482
   58phy    C21 1554   0.879   3.212   2.815 -0.2758 -0.3056  0.1404
   58phy    C20 1555   0.989   3.265   2.907  0.0716 -0.1858 -0.0982
   58phy    C18 1556   1.085   3.376   2.849 -0.0766  0.6430 -0.3898
   58phy    O01 1557   1.000   3.491   2.823  0.1972  0.0936 -0.3249
   58phy    H01 1558   0.924   3.492   2.878 -0.7651 -0.0735 -1.5799
   58phy    C19 1559   1.165   3.417   2.974  0.1447  0.0545  0.2468
   58phy    C13 1560   1.173   3.325   2.723  0.3350  0.0158 -0.3513
   58phy     H3 1561   1.105   3.274   2.651  0.0881 -0.1175 -0.0262
   58phy    O33 1562   1.268   3.220   2.753  0.2058 -0.0320  0.1689
   58phy    H1B 1563   1.336   3.253   2.809  0.1206  0.3016  0.0754
   58phy    C12 1564   1.243   3.428   2.620 -0.1767  0.4755 -0.0434
   58phy    O11 1565   1.330   3.523   2.672  0.0037 -0.3156 -0.0745
   58phy    H1A 1566   1.275   3.599   2.680  0.6915  0.2123 -0.2441
   59phy    C35 1567   0.554   2.967   0.175 -0.2949  0.5409  0.1700
   59phy    C33 1568   0.428   2.917   0.097 -0.1004 -0.0627 -0.3484
   59phy    C34 1569   0.348   3.036   0.058 -0.2447 -0.0887  0.1812
   59phy    C32 1570   0.463   2.829  -0.030  0.1510 -0.2326  0.5950
   59phy    C31 1571   0.504   2.685  -0.009  0.3888  0.0700  0.3102
   59phy    C30 1572   0.535   2.602  -0.133  0.0539  0.6432 -0.3512
   59phy    C28 1573   0.580   2.453  -0.112  0.3709 -0.0508 -0.6338
   59phy    C29 1574   0.543   2.383  -0.240  0.2675  0.6233  0.1291
   59phy    C27 1575   0.733   2.438  -0.118  0.6010 -0.1102 -0.3126
   59phy    C26 1576   0.809   2.472   0.011  0.0999 -0.2583 -0.2779
   59phy    C25 1577   0.946   2.405   0.007 -0.3101 -0.1724 -0.0601
   59phy    C23 1578   1.035   2.421   0.140 -0.1654  0.1320  0.3440
   59phy    C24 1579   1.000   2.316   0.245  0.4152  0.2052  0.4660
   59phy    C22 1580   1.184   2.419   0.092 -0.2923 -0.3486 -0.0132
   59phy    C21 1581   1.236   2.561   0.069 -0.1482 -0.8348  0.0165
   59phy    C20 1582   1.388   2.554   0.031  0.0701  0.0358 -0.3009
   59phy    C18 1583   1.468   2.685  -0.026  0.1235 -0.4271 -0.0504
   59phy    O01 1584   1.385   2.753  -0.124 -1.0756  0.4735  0.0817
   59phy    H01 1585   1.357   2.708  -0.201 -0.8656  0.8168 -0.1990
   59phy    C19 1586   1.588   2.623  -0.095  0.2412 -0.8131 -0.0252
   59phy    C13 1587   1.501   2.793   0.093  0.6342  0.4979 -0.0841
   59phy     H3 1588   1.399   2.801   0.139  0.0020 -1.3810 -1.0616
   59phy    O33 1589   1.569   2.731   0.209 -0.2711 -0.2370  0.1695
   59phy    H1B 1590   1.656   2.767   0.215  0.3304 -1.6524  0.3123
   59phy    C12 1591   1.506   2.949   0.081  0.1499  0.0823 -0.5389
   59phy    O11 1592   1.467   2.998  -0.049  0.4614  0.1950  0.2991
   59phy    H1A 1593   1.426   2.923  -0.088 -0.0390 -0.2106  1.5598
   60phy    C35 1594   5.037   0.254   1.486 -0.1334 -0.0896  0.6270
   60phy    C33 1595   5.073   0.384   1.414  0.0691  0.0574 -0.0607
   60phy    C34 1596   5.107   0.497   1.512 -0.0604 -0.1962  0.1677
   60phy    C32 1597   5.187   0.365   1.311  0.5280 -0.2118 -0.3913
   60phy    C31 1598   5.140   0.375   1.165 -0.6387 -0.5547 -0.3883
   60phy    C30 1599   5.258   0.412   1.075  0.5952 -0.4281  0.0550
   60phy    C28 1600   5.233   0.437   0.923  0.1717  0.2481 -0.4843
   60phy    C29 1601   5.185   0.577   0.893  0.2384 -0.0542 -0.9648
   60phy    C27 1602   5.361   0.398   0.845  0.1076 -0.0767 -0.1913
   60phy    C26 1603   5.331   0.347   0.703  0.0325  0.6706 -0.4427
   60phy    C25 1604   5.472   0.311   0.641  0.0265 -0.2565 -0.7014
   60phy    C23 1605   5.476   0.255   0.498 -0.1665  0.1410  0.5041
   60phy    C24 1606   5.530   0.355   0.390 -0.0084 -0.0579  0.2229
   60phy    C22 1607   5.563   0.127   0.492  0.2524 -0.1384  0.2891
   60phy    C21 1608   5.519   0.013   0.396  0.1706 -0.7932 -0.2620
   60phy    C20 1609   5.633  -0.082   0.373  0.3928  0.4072  0.0381
   60phy    C18 1610   5.609  -0.195   0.257 -1.0372 -0.0183  0.0119
   60phy    O01 1611   5.492  -0.271   0.297 -0.1745  0.6073  0.0273
   60phy    H01 1612   5.417  -0.215   0.305 -0.3626  0.2882  0.5744
   60phy    C19 1613   5.732  -0.284   0.288  0.0406  0.1151 -0.1835
   60phy    C13 1614   5.607  -0.141   0.104 -0.2150  0.2709  0.9227
   60phy     H3 1615   5.511  -0.084   0.096 -0.5107 -0.3343  0.0898
   60phy    O33 1616   5.693  -0.031   0.073  0.3388  0.6031 -0.4048
   60phy    H1B 1617   5.771  -0.056   0.026 -0.5436  1.5487 -2.4699
   60phy    C12 1618   5.559  -0.231  -0.023  0.0404 -0.1129  0.5234
   60phy    O11 1619   5.533  -0.170  -0.146  0.1808  0.0351 -0.1417
   60phy    H1A 1620   5.604  -0.115  -0.174  0.3762 -0.8060 -1.4076
   61phy    C35 1621   1.330   3.652   1.245  0.3342 -0.3336  0.0054
   61phy    C33 1622   1.297   3.573   1.373 -0.1781 -0.1437 -0.3457
   61phy    C34 1623   1.155   3.525   1.384  0.3979 -0.2690  0.3403
   61phy    C32 1624   1.396   3.456   1.379  0.3534 -0.4303  0.0335
   61phy    C31 1625   1.526   3.467   1.462  0.5047  0.0228  0.1177
   61phy    C30 1626   1.590   3.322   1.476  0.0086 -0.5647 -0.2592
   61phy    C28 1627   1.707   3.320   1.574  0.4089 -0.0184 -0.0614
   61phy    C29 1628   1.715   3.185   1.647  0.0535  0.1547 -0.1125
   61phy    C27 1629   1.845   3.358   1.514 -0.1107 -0.0194  0.1036
   61phy    C26 1630   1.922   3.442   1.614 -0.1852 -0.0556 -0.0251
   61phy    C25 1631   2.062   3.488   1.566  0.0195 -0.1168  0.2643
   61phy    C23 1632   2.146   3.539   1.680 -0.3572 -0.4533 -0.1087
   61phy    C24 1633   2.283   3.477   1.682 -0.7288 -0.4765 -0.5147
   61phy    C22 1634   2.142   3.695   1.685  0.3971  0.1266  0.3341
   61phy    C21 1635   2.146   3.746   1.832  0.2571  0.5082 -0.3561
   61phy    C20 1636   2.157   3.899   1.842  0.1777 -0.0477 -0.0371
   61phy    C18 1637   2.160   3.964   1.984 -0.6740 -1.3105  0.0061
   61phy    O01 1638   2.223   3.885   2.088  0.4113 -0.1278  0.3735
   61phy    H01 1639   2.225   3.931   2.170 -0.4380 -0.6802  0.7105
   61phy    C19 1640   2.247   4.091   1.954 -0.0590  0.0183 -0.3031
   61phy    C13 1641   2.019   4.007   2.044  0.3995  0.3136  0.3875
   61phy     H3 1642   1.955   4.056   1.966  0.7152  0.3860  0.1755
   61phy    O33 1643   2.023   4.114   2.145 -0.5873  0.0788  0.0651
   61phy    H1B 1644   2.070   4.088   2.222  0.3844 -1.6778 -1.0432
   61phy    C12 1645   1.920   3.894   2.082 -0.1654  0.5289  0.1844
   61phy    O11 1646   1.953   3.838   2.208  0.0321  0.2783 -0.3585
   61phy    H1A 1647   1.924   3.895   2.277  0.2566 -1.1956  1.0077
   62phy    C35 1648   0.931   3.113   0.236  1.0389  0.1480  0.3659
   62phy    C33 1649   1.041   3.017   0.265 -0.1884  0.5295 -0.0936
   62phy    C34 1650   1.068   2.920   0.149  0.0494  0.3401 -0.2015
   62phy    C32 1651   1.173   3.095   0.300 -0.4909  0.2315  0.8017
   62phy    C31 1652   1.188   3.118   0.449  0.5948  0.0971 -0.4164
   62phy    C30 1653   1.321   3.185   0.488  0.5626  0.2873 -0.1546
   62phy    C28 1654   1.349   3.222   0.632  0.2472  0.2290 -0.1783
   62phy    C29 1655   1.393   3.100   0.709 -0.3305  0.4933 -0.1380
   62phy    C27 1656   1.457   3.331   0.639 -0.3632 -0.1762  0.2619
   62phy    C26 1657   1.410   3.470   0.674 -0.0333 -0.1107  0.5257
   62phy    C25 1658   1.523   3.569   0.655 -0.3287  0.0720  0.7611
   62phy    C23 1659   1.512   3.719   0.696 -0.1424  0.6746 -0.4270
   62phy    C24 1660   1.573   3.739   0.836  0.5459  0.1241 -0.6907
   62phy    C22 1661   1.595   3.807   0.601  0.3887  0.2111 -0.6301
   62phy    C21 1662   1.522   3.940   0.573 -0.1626 -0.6513 -0.6239
   62phy    C20 1663   1.593   4.023   0.464 -0.0891 -0.5746 -0.0002
   62phy    C18 1664   1.544   4.159   0.410 -0.7405 -0.1485  0.0408
   62phy    O01 1665   1.416   4.149   0.345 -0.3782  0.0599  0.3578
   62phy    H01 1666   1.370   4.070   0.365 -1.4045  0.2357 -1.1151
   62phy    C19 1667   1.656   4.187   0.307  0.1316 -0.6546 -0.2550
   62phy    C13 1668   1.547   4.279   0.521 -0.0166  0.7852 -0.2634
   62phy     H3 1669   1.472   4.246   0.597 -0.1346  1.6675  0.0175
   62phy    O33 1670   1.660   4.294   0.611  0.0649 -0.1674 -0.0976
   62phy    H1B 1671   1.650   4.358   0.678 -0.3497  0.2910 -0.5883
   62phy    C12 1672   1.459   4.407   0.512  0.2008 -0.0157 -0.0681
   62phy    O11 1673   1.503   4.526   0.450  0.0768  0.1152  0.1137
   62phy    H1A 1674   1.432   4.583   0.425  0.5809  0.5106 -0.4508
   63phy    C35 1675   1.843   2.603   1.388  0.5358  0.2238  0.2787
   63phy    C33 1676   1.974   2.665   1.331 -0.0726  0.2291  0.4545
   63phy    C34 1677   1.965   2.651   1.181 -0.3889 -0.3397  0.2216
   63phy    C32 1678   1.990   2.810   1.370  0.2260 -0.4020  0.2007
   63phy    C31 1679   2.075   2.827   1.495 -0.0453  0.1962 -0.0317
   63phy    C30 1680   2.104   2.974   1.523  0.2941 -0.5515 -0.5723
   63phy    C28 1681   2.191   3.012   1.643  0.0324  0.4334  0.2183
   63phy    C29 1682   2.313   3.076   1.589 -0.4420  0.3773 -0.2174
   63phy    C27 1683   2.115   3.110   1.738 -0.6070  0.3926  0.2491
   63phy    C26 1684   2.117   3.066   1.887 -0.0617 -0.2798 -0.5735
   63phy    C25 1685   2.083   3.181   1.980 -0.3825 -0.2696  0.4053
   63phy    C23 1686   2.069   3.169   2.134  0.3226 -0.4897 -0.1511
   63phy    C24 1687   2.208   3.157   2.198  0.2752  0.2925  0.3660
   63phy    C22 1688   1.999   3.299   2.183  0.2238  0.2945  0.1761
   63phy    C21 1689   1.924   3.291   2.313 -0.0868 -0.2547 -0.3386
   63phy    C20 1690   1.867   3.429   2.359  0.4747  0.0814  0.0637
   63phy    C18 1691   1.811   3.439   2.510 -0.4363 -0.2182  0.2315
   63phy    O01 1692   1.900   3.384   2.601 -0.4726  0.4802 -0.1568
   63phy    H01 1693   1.879   3.405   2.689  0.9007  0.7365  0.1392
   63phy    C19 1694   1.830   3.588   2.530  0.3704 -0.1880  0.1896
   63phy    C13 1695   1.658   3.392   2.530 -0.0832 -0.1496 -0.2515
   63phy     H3 1696   1.600   3.431   2.442  1.1188  1.1811 -0.4889
   63phy    O33 1697   1.594   3.459   2.636  0.6349  0.0220 -0.0053
   63phy    H1B 1698   1.501   3.451   2.629  0.8276 -0.9772 -3.0278
   63phy    C12 1699   1.619   3.236   2.536  0.0802 -0.2723 -0.2465
   63phy    O11 1700   1.658   3.160   2.653 -0.4361 -0.1517  0.7858
   63phy    H1A 1701   1.699   3.079   2.631 -0.5622 -0.0940  0.3400
   64phy    C35 1702   1.630   4.135   0.921  0.5846 -0.2787  0.2240
   64phy    C33 1703   1.617   4.256   1.014  0.6936 -0.2650  0.6955
   64phy    C34 1704   1.685   4.205   1.144  0.2202  0.2207 -0.2121
   64phy    C32 1705   1.681   4.388   0.968  0.3357 -0.5680  0.2497
   64phy    C31 1706   1.584   4.485   0.890 -0.7149 -0.1102 -0.9135
   64phy    C30 1707   1.654   4.625   0.872  0.0773  0.4394 -0.2155
   64phy    C28 1708   1.577   4.734   0.797  0.4094 -0.1336  0.4683
   64phy    C29 1709   1.491   4.817   0.892  0.2087 -0.2138 -0.1167
   64phy    C27 1710   1.680   4.822   0.733  0.3128  0.0766  0.0890
   64phy    C26 1711   1.656   4.875   0.589  0.2229 -0.3903 -0.4283
   64phy    C25 1712   1.763   4.976   0.554 -0.7863  0.2031 -0.4020
   64phy    C23 1713   1.770   5.016   0.407 -0.1370  0.3759 -0.5323
   64phy    C24 1714   1.799   5.170   0.404 -0.0308 -0.2985  0.0939
   64phy    C22 1715   1.874   4.928   0.336 -0.1198 -0.3620 -0.4779
   64phy    C21 1716   1.826   4.856   0.211 -0.2713  0.7474  0.0546
   64phy    C20 1717   1.953   4.783   0.158  0.8453  0.1218 -0.3794
   64phy    C18 1718   1.942   4.670   0.056 -0.4629 -0.0675  0.0266
   64phy    O01 1719   1.809   4.606   0.064 -0.0500  0.0419  0.1667
   64phy    H01 1720   1.790   4.571   0.149 -2.4028  0.7362 -0.0124
   64phy    C19 1721   2.056   4.568   0.092  0.5669 -0.1123 -0.2026
   64phy    C13 1722   1.950   4.732  -0.095  0.0515  0.2176 -0.5828
   64phy     H3 1723   1.849   4.780  -0.107 -0.3859 -0.7919 -1.0672
   64phy    O33 1724   2.029   4.851  -0.121 -0.2444  0.2602 -0.2310
   64phy    H1B 1725   1.970   4.920  -0.148  1.1171  1.3536 -0.5399
   64phy    C12 1726   1.931   4.659  -0.233  0.5536 -0.6882  0.9813
   64phy    O11 1727   1.850   4.544  -0.226 -0.1611  0.0674 -0.4942
   64phy    H1A 1728   1.766   4.544  -0.268 -0.5640  0.1018  0.2836
   65phy    C35 1729   2.066   4.712   1.380 -0.3320  0.4164  0.1530
   65phy    C33 1730   2.167   4.785   1.476  0.4580 -0.0383 -0.3657
   65phy    C34 1731   2.145   4.731   1.614  0.5834 -0.1258  0.2398
   65phy    C32 1732   2.313   4.763   1.432  0.0120  0.0452 -0.4825
   65phy    C31 1733   2.375   4.874   1.355 -0.1004 -0.2259  0.0042
   65phy    C30 1734   2.502   4.832   1.289 -0.3044 -0.0836  0.3161
   65phy    C28 1735   2.570   4.943   1.203 -0.2126 -0.1383 -0.1051
   65phy    C29 1736   2.705   4.993   1.265 -0.5736  0.2596  0.2679
   65phy    C27 1737   2.563   4.914   1.048 -0.3994 -0.0721 -0.1868
   65phy    C26 1738   2.568   5.038   0.949 -0.1958 -0.2668 -0.2021
   65phy    C25 1739   2.573   5.001   0.803  0.0900 -0.0223 -0.0791
   65phy    C23 1740   2.666   5.097   0.726  0.6835  0.0424 -0.2827
   65phy    C24 1741   2.750   5.012   0.633 -0.3393  0.7296  0.0554
   65phy    C22 1742   2.595   5.195   0.634  0.3361 -0.4489 -0.5510
   65phy    C21 1743   2.593   5.342   0.686  0.2344  0.0623 -0.1775
   65phy    C20 1744   2.566   5.445   0.578  0.6129  0.1586  0.4719
   65phy    C18 1745   2.573   5.596   0.618  0.3499  0.1299  0.3390
   65phy    O01 1746   2.481   5.623   0.727  0.0319  0.5413 -0.1560
   65phy    H01 1747   2.473   5.550   0.785 -0.1217  1.8629  1.5611
   65phy    C19 1748   2.517   5.663   0.493 -0.2104 -0.0391 -0.6611
   65phy    C13 1749   2.719   5.648   0.660 -0.4182 -0.1390 -0.1015
   65phy     H3 1750   2.741   5.590   0.753  3.1318 -1.6787 -1.7009
   65phy    O33 1751   2.833   5.595   0.592  0.2023  0.2201 -0.5174
   65phy    H1B 1752   2.850   5.646   0.515  0.7089  0.1080 -0.4792
   65phy    C12 1753   2.754   5.781   0.736  0.2335  0.4049 -0.2626
   65phy    O11 1754   2.645   5.860   0.784 -0.2224 -0.5154 -0.3977
   65phy    H1A 1755   2.616   5.829   0.868 -0.2297 -0.7977 -0.5030
   66phy    C35 1756   1.592   1.014   1.849 -0.3411  0.0243  0.3268
   66phy    C33 1757   1.681   0.919   1.763  0.0152 -0.0620 -0.0960
   66phy    C34 1758   1.653   0.931   1.614 -0.1483  0.1730  0.3778
   66phy    C32 1759   1.829   0.958   1.795  0.7073  0.0529 -0.1997
   66phy    C31 1760   1.905   0.855   1.878  0.6620  0.3064 -0.1266
   66phy    C30 1761   2.057   0.865   1.882  0.2109  0.2554 -0.0809
   66phy    C28 1762   2.126   0.753   1.969 -0.1106  0.1437 -0.2865
   66phy    C29 1763   2.202   0.650   1.884 -0.8248 -0.2048 -0.0704
   66phy    C27 1764   2.215   0.814   2.079  0.1566  0.7705  0.4135
   66phy    C26 1765   2.227   0.735   2.213  0.1363  0.0934  0.1094
   66phy    C25 1766   2.292   0.812   2.326 -0.2917  0.0063  0.0972
   66phy    C23 1767   2.326   0.725   2.445 -0.3530  0.1474  0.1558
   66phy    C24 1768   2.474   0.700   2.466 -0.1795 -0.1196  0.0316
   66phy    C22 1769   2.268   0.782   2.575 -0.4429  0.3405  0.1384
   66phy    C21 1770   2.144   0.713   2.628  0.2365 -0.4013 -0.0817
   66phy    C20 1771   2.102   0.768   2.763 -0.0426 -0.0372  0.3249
   66phy    C18 1772   1.974   0.728   2.837  0.5808  0.1320  0.4378
   66phy    O01 1773   1.971   0.583   2.829 -0.0237  0.0492 -0.4233
   66phy    H01 1774   1.915   0.544   2.895  0.9418 -0.5538  0.0685
   66phy    C19 1775   2.003   0.760   2.980 -0.0511 -0.2025 -0.3308
   66phy    C13 1776   1.841   0.800   2.774 -0.3990 -0.2734  0.0518
   66phy     H3 1777   1.855   0.813   2.664 -0.3265  1.5829  0.2375
   66phy    O33 1778   1.831   0.940   2.814 -0.4345 -0.2642 -0.1985
   66phy    H1B 1779   1.813   0.947   2.906  0.3646 -2.1560  0.1351
   66phy    C12 1780   1.702   0.723   2.780  0.2233  0.1011 -0.3285
   66phy    O11 1781   1.624   0.719   2.900 -0.1752 -0.5618  0.1378
   66phy    H1A 1782   1.562   0.789   2.908 -1.1827 -1.3828 -0.3054
   67phy    C35 1783   4.317   4.587   1.467  0.1356  0.3371  0.1165
   67phy    C33 1784   4.223   4.506   1.557 -0.0579 -0.2142 -0.2402
   67phy    C34 1785   4.292   4.510   1.687  0.4884 -0.3290  0.2655
   67phy    C32 1786   4.080   4.563   1.576 -0.3695 -0.1752 -0.0767
   67phy    C31 1787   3.974   4.518   1.477  0.1203  0.0408  0.2630
   67phy    C30 1788   3.833   4.579   1.500 -0.1101 -0.7411 -0.3288
   67phy    C28 1789   3.736   4.545   1.385  0.1848  0.4443  0.2693
   67phy    C29 1790   3.636   4.443   1.443  0.4344 -0.5435  0.3395
   67phy    C27 1791   3.663   4.673   1.336 -0.0631 -0.0530  0.1541
   67phy    C26 1792   3.637   4.664   1.187  0.6864 -0.3129  0.2024
   67phy    C25 1793   3.591   4.800   1.118  0.3725 -0.0897  0.1883
   67phy    C23 1794   3.621   4.811   0.966  0.2217 -0.2338 -0.1747
   67phy    C24 1795   3.489   4.780   0.882  0.1494  0.0976 -0.2274
   67phy    C22 1796   3.685   4.949   0.940  0.3612 -0.3993 -0.5397
   67phy    C21 1797   3.753   4.976   0.805  0.2751 -0.0808 -0.4394
   67phy    C20 1798   3.841   5.102   0.798 -0.4588 -0.3167 -0.1169
   67phy    C18 1799   3.912   5.137   0.663 -0.0623  0.6252 -0.1443
   67phy    O01 1800   3.991   5.025   0.621 -0.0237  0.1320 -0.3524
   67phy    H01 1801   3.960   4.941   0.648 -1.1428  0.5737 -0.2392
   67phy    C19 1802   4.009   5.250   0.712  0.0246  0.3459  0.3204
   67phy    C13 1803   3.819   5.182   0.541 -0.1908 -0.8387 -0.3268
   67phy     H3 1804   3.770   5.085   0.513 -0.1809 -0.4364 -1.8206
   67phy    O33 1805   3.698   5.244   0.573 -0.5879 -0.5258  0.0890
   67phy    H1B 1806   3.710   5.336   0.563 -0.8752 -0.5469 -0.4530
   67phy    C12 1807   3.862   5.201   0.392 -0.0844 -0.1899 -0.3439
   67phy    O11 1808   3.887   5.335   0.357  0.2461 -0.2945 -0.1093
   67phy    H1A 1809   3.804   5.373   0.338  1.0521  2.4722  1.3756
   68phy    C35 1810   1.614   4.530   1.387 -0.4527  0.4216 -0.3188
   68phy    C33 1811   1.563   4.621   1.286  0.7364  0.0367  0.3083
   68phy    C34 1812   1.411   4.611   1.275  0.5595 -0.6359  0.4998
   68phy    C32 1813   1.610   4.760   1.333 -0.5059  0.0288 -0.3246
   68phy    C31 1814   1.647   4.857   1.225 -0.1808  0.2972 -0.3136
   68phy    C30 1815   1.699   4.988   1.275  0.1867  0.2952 -0.0313
   68phy    C28 1816   1.764   5.079   1.166 -0.0910 -0.3112  0.0556
   68phy    C29 1817   1.771   5.219   1.226 -0.0409  0.5714  0.2895
   68phy    C27 1818   1.905   5.037   1.118 -0.0327 -0.3203 -0.6362
   68phy    C26 1819   1.924   4.980   0.974  0.1422 -0.2231  0.1640
   68phy    C25 1820   2.063   4.925   0.948  0.3483 -0.2931  0.2250
   68phy    C23 1821   2.088   4.854   0.813 -0.0729 -0.1175 -0.0274
   68phy    C24 1822   2.215   4.914   0.742  0.5219  0.1517 -0.3477
   68phy    C22 1823   2.084   4.701   0.829 -0.3143 -0.2004 -0.3412
   68phy    C21 1824   2.028   4.622   0.711  0.4162 -0.6001  0.2168
   68phy    C20 1825   2.028   4.470   0.733 -0.3747 -0.0697 -0.2467
   68phy    C18 1826   1.999   4.373   0.610  0.1579  0.3089  0.1904
   68phy    O01 1827   1.890   4.425   0.537  0.1451  0.0187 -0.0840
   68phy    H01 1828   1.822   4.360   0.532 -1.3889  1.5708 -0.5519
   68phy    C19 1829   1.957   4.239   0.682  0.1586 -0.0625 -0.0363
   68phy    C13 1830   2.122   4.366   0.507 -0.1104 -0.0564 -0.0278
   68phy     H3 1831   2.089   4.292   0.430  3.0251 -1.5025 -0.1254
   68phy    O33 1832   2.135   4.477   0.418 -0.1202  0.4373  0.1745
   68phy    H1B 1833   2.063   4.536   0.419 -0.9741 -0.4549 -2.1853
   68phy    C12 1834   2.259   4.292   0.508 -0.2527 -0.2798  0.4122
   68phy    O11 1835   2.315   4.251   0.390 -0.2422 -0.2004  0.0217
   68phy    H1A 1836   2.369   4.322   0.361  0.5658 -0.2720  1.2686
   69phy    C35 1837   3.592   3.507   2.051  0.2753  0.6023 -0.0463
   69phy    C33 1838   3.607   3.586   1.918 -0.0383 -0.2895 -0.0302
   69phy    C34 1839   3.684   3.490   1.825 -0.0276  0.4637 -0.4381
   69phy    C32 1840   3.480   3.633   1.841  0.5637  0.1124 -0.0519
   69phy    C31 1841   3.398   3.750   1.910 -0.1562  0.1666 -0.6444
   69phy    C30 1842   3.282   3.802   1.821 -0.5204 -0.1644  0.1501
   69phy    C28 1843   3.193   3.917   1.870 -0.0104  0.3314 -0.2389
   69phy    C29 1844   3.264   4.054   1.850  0.0775  0.2703  0.3282
   69phy    C27 1845   3.064   3.924   1.786  0.3018 -0.4156 -0.1960
   69phy    C26 1846   2.936   3.955   1.859 -0.1445  0.3080 -0.2066
   69phy    C25 1847   2.818   3.981   1.769 -0.2254  0.5506 -0.1526
   69phy    C23 1848   2.678   3.990   1.831  0.3219 -0.3090 -0.3005
   69phy    C24 1849   2.601   4.099   1.761  0.0423  0.3912 -0.7735
   69phy    C22 1850   2.610   3.853   1.842  0.3254  0.1435  0.3908
   69phy    C21 1851   2.538   3.832   1.974 -0.4758  0.5523  0.1602
   69phy    C20 1852   2.487   3.683   1.983 -0.0784  0.1165 -0.5908
   69phy    C18 1853   2.443   3.611   2.119  0.2852 -0.1103  0.2777
   69phy    O01 1854   2.329   3.678   2.169  0.3852 -0.4748 -0.0891
   69phy    H01 1855   2.306   3.750   2.113  0.4972 -0.4862 -0.1499
   69phy    C19 1856   2.386   3.484   2.056 -0.3169 -0.0033 -0.2248
   69phy    C13 1857   2.555   3.582   2.239  0.5288 -0.0530  0.8634
   69phy     H3 1858   2.647   3.542   2.190 -0.2219 -0.2904 -0.4153
   69phy    O33 1859   2.527   3.473   2.331  0.2698  0.6734 -0.0369
   69phy    H1B 1860   2.446   3.487   2.377  0.9849  0.3687  1.3776
   69phy    C12 1861   2.595   3.713   2.319  0.7531  0.1211 -0.0125
   69phy    O11 1862   2.492   3.769   2.399 -0.4711  0.1054  0.4164
   69phy    H1A 1863   2.412   3.744   2.356  0.4401 -0.2314 -1.1571
   70phy    C35 1864   0.717   0.217   1.487  0.0104  0.1465 -0.9064
   70phy    C33 1865   0.846   0.246   1.561  0.3480 -0.1352 -0.1889
   70phy    C34 1866   0.819   0.238   1.709 -0.0907 -0.3709 -0.0599
   70phy    C32 1867   0.961   0.153   1.515  0.0593 -0.1844  0.0813
   70phy    C31 1868   1.060   0.224   1.422 -0.5270  0.2951 -0.2356
   70phy    C30 1869   1.155   0.126   1.357  0.0702 -0.1135 -0.4552
   70phy    C28 1870   1.273   0.191   1.273  0.1688 -0.6044  0.3968
   70phy    C29 1871   1.397   0.186   1.357 -0.1250 -0.1032 -0.1569
   70phy    C27 1872   1.293   0.110   1.145  0.1111 -0.1852  0.0915
   70phy    C26 1873   1.366   0.190   1.034  0.3214 -0.3233 -0.1353
   70phy    C25 1874   1.400   0.114   0.906 -0.0743  0.0679  0.0294
   70phy    C23 1875   1.463   0.194   0.785 -0.5979  0.2111 -0.1993
   70phy    C24 1876   1.620   0.207   0.799  0.4832 -0.2283  0.3521
   70phy    C22 1877   1.431   0.133   0.647  0.4760 -0.1567  0.4101
   70phy    C21 1878   1.377   0.232   0.543  0.0993  0.2361  0.3528
   70phy    C20 1879   1.387   0.178   0.395  0.4968  0.5146 -0.0430
   70phy    C18 1880   1.318   0.253   0.273  0.9719 -0.2419  0.1942
   70phy    O01 1881   1.181   0.275   0.307 -0.5450 -0.0600  0.1241
   70phy    H01 1882   1.127   0.292   0.232 -0.5997 -0.2315  0.1232
   70phy    C19 1883   1.318   0.146   0.164 -0.3132  0.4891 -0.1818
   70phy    C13 1884   1.393   0.387   0.229  1.0456 -0.1813  0.1928
   70phy     H3 1885   1.378   0.451   0.319 -1.1341 -1.2203  0.6174
   70phy    O33 1886   1.536   0.388   0.231  0.1033  0.3222  0.3496
   70phy    H1B 1887   1.579   0.324   0.177 -0.4868  0.1671  0.0538
   70phy    C12 1888   1.316   0.501   0.148  0.2088  0.0450 -0.2423
   70phy    O11 1889   1.365   0.520   0.014  0.0782 -0.1563 -0.2451
   70phy    H1A 1890   1.458   0.513   0.014  0.0198 -1.1508 -1.0221
   71phy    C35 1891   0.923   0.737   1.643  0.7820 -0.0139 -0.1089
   71phy    C33 1892   1.058   0.692   1.698  0.3087 -0.5254  0.2072
   71phy    C34 1893   1.037   0.600   1.818  0.0054  0.3045  0.2417
   71phy    C32 1894   1.141   0.635   1.578  0.0766  0.0688 -0.0470
   71phy    C31 1895   1.296   0.646   1.597 -0.3634 -0.2182 -0.1598
   71phy    C30 1896   1.359   0.593   1.472  0.0221  0.0378  0.0992
   71phy    C28 1897   1.515   0.577   1.466 -0.1354  0.4364 -0.0589
   71phy    C29 1898   1.571   0.460   1.551  0.0817  0.6040  0.4423
   71phy    C27 1899   1.550   0.550   1.321 -0.7300  0.4183  0.1250
   71phy    C26 1900   1.688   0.608   1.274  0.6403 -0.0978  0.3960
   71phy    C25 1901   1.719   0.571   1.133  0.0369  0.0154  0.3454
   71phy    C23 1902   1.869   0.579   1.090  0.5704  0.0977 -0.2274
   71phy    C24 1903   1.958   0.460   1.137  0.4246  0.0676  0.1921
   71phy    C22 1904   1.874   0.601   0.937  0.0422  0.3996  0.4207
   71phy    C21 1905   1.999   0.686   0.898 -0.4408  0.2980 -0.6507
   71phy    C20 1906   2.036   0.684   0.748 -0.0337  0.1176 -0.5327
   71phy    C18 1907   2.133   0.787   0.683  0.2094  0.1045 -0.4110
   71phy    O01 1908   2.052   0.903   0.654  0.2259  0.1890 -0.6481
   71phy    H01 1909   1.965   0.873   0.636 -0.3156  1.4281 -0.1781
   71phy    C19 1910   2.160   0.719   0.550  0.4693  0.1933 -0.1144
   71phy    C13 1911   2.260   0.832   0.764 -0.7344  0.2689 -0.1016
   71phy     H3 1912   2.218   0.884   0.854 -0.8356 -1.0220  0.6125
   71phy    O33 1913   2.333   0.731   0.833 -0.1728 -0.1891 -0.2751
   71phy    H1B 1914   2.385   0.684   0.772  0.7559 -1.2710  1.2838
   71phy    C12 1915   2.345   0.958   0.733  0.2528 -0.4286  0.0708
   71phy    O11 1916   2.468   0.944   0.667  0.3788 -0.3357 -0.0744
   71phy    H1A 1917   2.531   0.901   0.721  1.2657 -0.2723 -1.0237
   72phy    C35 1918   3.177   2.078   0.882  0.1510  0.0492 -0.2357
   72phy    C33 1919   3.207   1.939   0.939 -0.1269 -0.4004 -0.3049
   72phy    C34 1920   3.352   1.920   0.979  0.2882  0.0217  0.3150
   72phy    C32 1921   3.101   1.902   1.044  0.2322  0.0077  0.1730
   72phy    C31 1922   3.031   1.770   1.022 -0.0234 -0.7787 -0.7345
   72phy    C30 1923   2.912   1.749   1.120  0.4360 -0.0198 -0.0648
   72phy    C28 1924   2.835   1.615   1.113  0.0233 -0.2009  0.0129
   72phy    C29 1925   2.799   1.574   1.255 -0.5908  0.5406  0.0347
   72phy    C27 1926   2.718   1.621   1.015  0.1793  0.6333  0.0194
   72phy    C26 1927   2.677   1.495   0.947 -0.0627  0.4778  0.1400
   72phy    C25 1928   2.571   1.511   0.836 -0.0293  0.2072 -0.0489
   72phy    C23 1929   2.522   1.386   0.762  0.2454 -0.2108 -0.0737
   72phy    C24 1930   2.402   1.328   0.840  0.1185  0.1818 -0.2631
   72phy    C22 1931   2.485   1.430   0.621  0.1354  0.4603 -0.1040
   72phy    C21 1932   2.470   1.313   0.518 -0.0534  0.0368 -0.1648
   72phy    C20 1933   2.457   1.370   0.368 -0.0603 -0.3349  0.6873
   72phy    C18 1934   2.398   1.272   0.258 -0.1591 -0.1292  0.9801
   72phy    O01 1935   2.499   1.176   0.229 -0.2310  0.5453  0.1940
   72phy    H01 1936   2.491   1.107   0.292  0.4798 -0.1476 -0.4417
   72phy    C19 1937   2.385   1.361   0.129  0.0899  0.3818 -0.0949
   72phy    C13 1938   2.256   1.204   0.300  0.1463  0.9107 -0.4935
   72phy     H3 1939   2.284   1.147   0.391 -0.7274  0.5609 -0.4348
   72phy    O33 1940   2.158   1.287   0.358  0.1426 -0.2988 -0.0383
   72phy    H1B 1941   2.154   1.260   0.448  1.8655  0.6367  0.3567
   72phy    C12 1942   2.192   1.068   0.239  0.0368 -0.4123  0.1883
   72phy    O11 1943   2.110   1.083   0.123 -0.1285  0.0429 -0.0695
   72phy    H1A 1944   2.075   1.169   0.137 -0.2818  0.1439 -1.0133
   73phy    C35 1945   3.447   1.377   0.971  0.5408 -0.1270  0.5221
   73phy    C33 1946   3.536   1.492   0.984  0.1456  0.5230 -0.0770
   73phy    C34 1947   3.652   1.444   1.069  0.1041  0.2288  0.5382
   73phy    C32 1948   3.577   1.547   0.844  0.0498 -0.0715  0.3991
   73phy    C31 1949   3.624   1.693   0.837 -0.0234  0.5660 -0.0503
   73phy    C30 1950   3.649   1.739   0.692  0.1603  0.3189 -0.0620
   73phy    C28 1951   3.669   1.892   0.677  0.5180 -0.4025  0.2787
   73phy    C29 1952   3.811   1.924   0.653 -0.1135 -0.2949 -0.2719
   73phy    C27 1953   3.606   1.942   0.546 -0.1443 -0.1120  0.6185
   73phy    C26 1954   3.470   2.006   0.568 -0.1412 -0.5366  0.5891
   73phy    C25 1955   3.426   2.076   0.438 -0.0726 -0.1615  0.9967
   73phy    C23 1956   3.296   2.159   0.439  0.3553  0.3463 -0.3857
   73phy    C24 1957   3.319   2.310   0.458 -0.2974 -0.0399 -0.3584
   73phy    C22 1958   3.225   2.127   0.307  0.3728  0.0345  0.0578
   73phy    C21 1959   3.073   2.135   0.316  0.2992  0.5422 -0.0913
   73phy    C20 1960   3.006   2.061   0.201  0.2448  0.1721 -0.0131
   73phy    C18 1961   2.848   2.084   0.174  0.4981 -0.8614 -0.7924
   73phy    O01 1962   2.778   2.059   0.297 -0.4463  0.2384  0.4220
   73phy    H01 1963   2.794   1.972   0.328  0.6756  0.4542  0.5190
   73phy    C19 1964   2.814   1.976   0.070  0.6519  0.0863  0.9292
   73phy    C13 1965   2.817   2.238   0.131 -0.4416  0.4693 -0.6946
   73phy     H3 1966   2.844   2.299   0.221  0.0998  0.9085 -1.1454
   73phy    O33 1967   2.909   2.299   0.041 -0.7046 -0.8636 -0.2854
   73phy    H1B 1968   2.886   2.261  -0.042 -1.2846 -1.9502  0.3444
   73phy    C12 1969   2.682   2.317   0.122  0.4221  0.0783  0.0102
   73phy    O11 1970   2.583   2.301   0.021 -0.0458  0.2053 -0.1534
   73phy    H1A 1971   2.531   2.378   0.014 -1.6172 -0.7626  0.4330
   74phy    C35 1972   3.790   2.451   0.087 -0.1980  0.3587  0.0465
   74phy    C33 1973   3.721   2.312   0.106  0.1447  0.6659 -0.5233
   74phy    C34 1974   3.637   2.305   0.233  0.3140  0.1319 -0.0332
   74phy    C32 1975   3.645   2.280  -0.026 -0.4398  0.1590  0.4257
   74phy    C31 1976   3.607   2.135  -0.058  0.0664 -0.4525 -0.1989
   74phy    C30 1977   3.549   2.104  -0.196  0.1986 -0.0603 -0.5814
   74phy    C28 1978   3.510   1.955  -0.224  0.2302 -0.4859 -0.2234
   74phy    C29 1979   3.382   1.955  -0.309 -0.1239  0.1307  0.0504
   74phy    C27 1980   3.632   1.881  -0.289  0.1556 -0.0606 -0.3960
   74phy    C26 1981   3.676   1.762  -0.199  0.0688 -0.6946  0.4389
   74phy    C25 1982   3.800   1.683  -0.258 -0.4635 -0.1325  0.0596
   74phy    C23 1983   3.834   1.554  -0.186  0.4559  0.6201 -0.6179
   74phy    C24 1984   3.753   1.441  -0.248 -0.2397  0.2209  0.7033
   74phy    C22 1985   3.984   1.534  -0.205  0.1819  0.2802  0.0261
   74phy    C21 1986   4.052   1.464  -0.087  0.1205  0.0114  0.5015
   74phy    C20 1987   4.188   1.418  -0.147  0.1593 -0.2924  0.0765
   74phy    C18 1988   4.307   1.391  -0.045 -0.1030  0.1812 -0.2081
   74phy    O01 1989   4.351   1.517   0.011 -0.3544 -0.3163  0.3747
   74phy    H01 1990   4.358   1.582  -0.056  1.1653 -0.8363  0.0037
   74phy    C19 1991   4.417   1.346  -0.142  0.6035  0.4130 -0.0268
   74phy    C13 1992   4.275   1.274   0.062  0.2673  0.3840  0.2296
   74phy     H3 1993   4.185   1.312   0.117 -1.4098 -1.9558 -0.7567
   74phy    O33 1994   4.216   1.157   0.008 -0.0773 -0.0682 -0.3212
   74phy    H1B 1995   4.131   1.140   0.045 -0.4531 -0.1889 -1.2135
   74phy    C12 1996   4.343   1.255   0.202 -0.1034  0.4797  0.4797
   74phy    O11 1997   4.461   1.180   0.219  0.1172 -0.0141  0.1498
   74phy    H1A 1998   4.440   1.105   0.271  1.1297 -0.9745 -0.7693
   75phy    C35 1999   0.704   1.317   0.970  0.2064 -0.2252  0.3608
   75phy    C33 2000   0.588   1.336   0.874  0.3133  0.0725  0.6173
   75phy    C34 2001   0.608   1.238   0.764  0.4751 -0.4618  0.2748
   75phy    C32 2002   0.454   1.323   0.944 -0.6164  0.3423  0.3284
   75phy    C31 2003   0.335   1.391   0.877 -0.1230 -0.7585 -0.1296
   75phy    C30 2004   0.210   1.409   0.970 -0.5488  0.3979 -0.1111
   75phy    C28 2005   0.081   1.447   0.902 -0.2150 -0.0214  0.0855
   75phy    C29 2006  -0.038   1.398   0.986  0.8819  0.1877 -0.0962
   75phy    C27 2007   0.075   1.602   0.866  0.6600  0.1458 -0.3466
   75phy    C26 2008  -0.027   1.657   0.763  0.3630  1.0051  0.0501
   75phy    C25 2009   0.017   1.790   0.702  0.0874  0.3801  0.0059
   75phy    C23 2010  -0.069   1.832   0.585 -0.1963  0.3505 -0.6510
   75phy    C24 2011  -0.196   1.912   0.634 -0.0123  0.2279  0.6085
   75phy    C22 2012   0.019   1.914   0.489  0.2011  0.2828  0.1287
   75phy    C21 2013  -0.006   1.888   0.343  0.3035 -0.4430  0.6382
   75phy    C20 2014   0.116   1.941   0.263 -0.1365 -0.2241  0.0978
   75phy    C18 2015   0.129   1.918   0.112  0.0741 -0.1798  0.2620
   75phy    O01 2016   0.103   1.782   0.077 -0.4358  0.1315 -0.1934
   75phy    H01 2017   0.154   1.720   0.125 -1.3100 -1.2602 -0.9735
   75phy    C19 2018   0.272   1.943   0.074  0.0577 -0.6590  0.0298
   75phy    C13 2019   0.028   2.013   0.029 -0.3167 -0.0147 -0.0897
   75phy     H3 2020  -0.071   1.986   0.074  0.6736 -0.2368  2.0739
   75phy    O33 2021   0.025   2.155   0.066  0.3046 -0.1174 -0.3913
   75phy    H1B 2022  -0.042   2.203   0.021 -0.3155 -0.5926  0.0079
   75phy    C12 2023  -0.033   1.981  -0.110  0.2288 -0.1033  0.0999
   75phy    O11 2024   0.031   2.039  -0.222 -0.1030 -0.3378  0.2000
   75phy    H1A 2025  -0.031   2.083  -0.276  0.1405 -0.1958  0.0358
   76phy    C35 2026   3.534   1.471   2.053  0.0202  0.1985 -0.4431
   76phy    C33 2027   3.588   1.512   1.915  0.5388  0.7898 -0.3329
   76phy    C34 2028   3.550   1.404   1.808  0.2730  0.0543  0.0427
   76phy    C32 2029   3.551   1.656   1.872  0.2677 -0.0098 -0.7758
   76phy    C31 2030   3.655   1.735   1.796 -0.2490 -0.6485  0.6077
   76phy    C30 2031   3.608   1.876   1.757 -0.3874 -0.1812  0.0113
   76phy    C28 2032   3.713   1.980   1.716  0.1951  0.3333  0.3536
   76phy    C29 2033   3.689   2.015   1.568 -0.0980 -0.9414 -0.0597
   76phy    C27 2034   3.695   2.105   1.803 -0.1045 -0.2612 -0.1225
   76phy    C26 2035   3.828   2.168   1.846  0.0007 -0.0552  0.2107
   76phy    C25 2036   3.816   2.284   1.947  0.1961 -0.0714 -0.3670
   76phy    C23 2037   3.944   2.351   2.008  0.3773  0.1215  0.2096
   76phy    C24 2038   4.005   2.462   1.913 -0.3495  0.2685 -0.3119
   76phy    C22 2039   3.905   2.442   2.129  0.0030  0.4770 -0.1882
   76phy    C21 2040   3.978   2.396   2.259  0.0308 -0.2348 -0.0972
   76phy    C20 2041   3.936   2.475   2.387  0.4562  0.1229  0.2349
   76phy    C18 2042   3.992   2.454   2.531  0.9404 -0.3620 -0.2035
   76phy    O01 2043   4.130   2.418   2.519  0.2864 -0.1010  0.6555
   76phy    H01 2044   4.167   2.480   2.459 -0.5071  0.6937  0.9637
   76phy    C19 2045   3.978   2.593   2.598  0.0048 -0.0133 -0.1674
   76phy    C13 2046   3.906   2.329   2.599 -0.1034  0.4782 -0.4603
   76phy     H3 2047   3.883   2.249   2.524 -1.2692  1.3663 -1.0816
   76phy    O33 2048   3.774   2.375   2.637  0.0794  0.2877 -0.2751
   76phy    H1B 2049   3.746   2.445   2.582 -2.1031  0.1888  0.6159
   76phy    C12 2050   3.973   2.254   2.721  0.5103  0.1338 -0.2406
   76phy    O11 2051   3.973   2.328   2.839  0.6032 -0.0169 -0.2000
   76phy    H1A 2052   3.885   2.360   2.850  0.7911  0.5509 -0.2713
   77phy    C35 2053   4.193   0.734   1.577 -0.3336 -0.3654  0.2178
   77phy    C33 2054   4.170   0.585   1.555 -0.7212  0.5273  0.2675
   77phy    C34 2055   4.310   0.524   1.584 -0.0465  0.0317 -0.1968
   77phy    C32 2056   4.074   0.528   1.656  0.2770 -0.1207 -0.0713
   77phy    C31 2057   3.935   0.491   1.596  0.3044 -0.2309 -0.1410
   77phy    C30 2058   3.837   0.428   1.696  0.2993 -0.3288 -0.0399
   77phy    C28 2059   3.707   0.380   1.640  0.1833  0.2803 -0.3800
   77phy    C29 2060   3.676   0.243   1.700  0.0913  0.8584 -0.1226
   77phy    C27 2061   3.595   0.484   1.673 -0.4541  0.2693  0.0307
   77phy    C26 2062   3.482   0.499   1.568 -0.1272  0.0178  0.1005
   77phy    C25 2063   3.384   0.615   1.587 -0.0869  0.1113 -0.0549
   77phy    C23 2064   3.276   0.631   1.476 -0.1101  0.2801 -0.3269
   77phy    C24 2065   3.144   0.639   1.548 -0.3081  0.3450  0.1278
   77phy    C22 2066   3.298   0.759   1.399  0.4342  0.1341 -0.0165
   77phy    C21 2067   3.298   0.731   1.248 -0.0998  0.2126  0.3352
   77phy    C20 2068   3.321   0.858   1.160 -0.1891  0.1256 -0.0564
   77phy    C18 2069   3.352   0.838   1.008 -0.1750 -0.3806 -0.3991
   77phy    O01 2070   3.477   0.768   1.002  0.4902  0.3577  0.5604
   77phy    H01 2071   3.508   0.734   1.084  2.0557  0.8660  0.2116
   77phy    C19 2072   3.385   0.976   0.946  0.3262  0.3711  0.3045
   77phy    C13 2073   3.242   0.757   0.923 -0.3048  0.4455 -0.4395
   77phy     H3 2074   3.219   0.666   0.984 -1.0973  0.3261 -0.9053
   77phy    O33 2075   3.111   0.811   0.928  0.8647 -0.1432  0.1355
   77phy    H1B 2076   3.104   0.890   0.878 -2.7618 -0.5135 -0.2009
   77phy    C12 2077   3.269   0.668   0.797 -0.2351 -0.0821  0.2520
   77phy    O11 2078   3.402   0.645   0.759 -0.3072  0.1484 -0.4615
   77phy    H1A 2079   3.454   0.665   0.835 -1.0250  0.5209 -0.0685
   78phy    C35 2080   4.022   0.238   1.165 -0.0041  0.0126 -0.5207
   78phy    C33 2081   4.139   0.322   1.207 -0.0960 -0.0978  0.0897
   78phy    C34 2082   4.242   0.238   1.272  0.1251 -0.2925  0.4730
   78phy    C32 2083   4.194   0.405   1.087 -0.7086 -0.2176  0.2128
   78phy    C31 2084   4.205   0.555   1.112  0.1332 -0.3736  0.3476
   78phy    C30 2085   4.277   0.628   1.001  0.0330 -0.2443 -0.5249
   78phy    C28 2086   4.301   0.782   1.003  0.3118 -0.1620  0.4394
   78phy    C29 2087   4.420   0.817   1.086  0.1036  0.0236 -0.0350
   78phy    C27 2088   4.330   0.834   0.859 -0.1681 -0.6777  0.1948
   78phy    C26 2089   4.214   0.901   0.780 -0.2350  0.3543 -0.5404
   78phy    C25 2090   4.250   0.965   0.644 -0.1378 -0.4783 -0.1726
   78phy    C23 2091   4.144   1.037   0.570  0.0276 -0.0079  0.7876
   78phy    C24 2092   4.165   1.191   0.573 -0.1666 -0.0087 -0.0265
   78phy    C22 2093   4.135   0.978   0.427 -0.3610  0.0958 -0.4815
   78phy    C21 2094   4.004   0.969   0.349 -0.1142 -0.0917  0.1604
   78phy    C20 2095   4.033   0.879   0.228 -0.0817 -0.0791  0.1304
   78phy    C18 2096   3.919   0.863   0.118  0.1805 -0.0834  0.2582
   78phy    O01 2097   3.805   0.797   0.175 -0.4133 -0.5092 -0.0795
   78phy    H01 2098   3.831   0.711   0.201 -0.9969 -0.4909  0.5924
   78phy    C19 2099   3.972   0.765   0.009  0.4612 -0.9314  0.0048
   78phy    C13 2100   3.874   1.004   0.055 -0.3101 -0.6381  0.1688
   78phy     H3 2101   3.843   1.066   0.143 -1.0455 -1.1735  0.2972
   78phy    O33 2102   3.970   1.092   0.005 -0.3391 -0.1224 -0.0946
   78phy    H1B 2103   3.974   1.076  -0.087 -2.0329  0.7067 -0.3510
   78phy    C12 2104   3.734   1.030  -0.013  0.1494  0.3283  0.0695
   78phy    O11 2105   3.631   0.966   0.055  0.4640 -0.3869  0.4595
   78phy    H1A 2106   3.671   0.898   0.106  1.7762 -0.4873 -0.6335
   79phy    C35 2107   2.160   0.369   1.444 -0.7121  0.2253  0.2245
   79phy    C33 2108   2.199   0.235   1.506 -0.3569  0.3859 -0.1492
   79phy    C34 2109   2.095   0.133   1.461 -0.4387 -0.1046 -0.2537
   79phy    C32 2110   2.344   0.187   1.480 -0.4298  0.3332 -0.3642
   79phy    C31 2111   2.461   0.272   1.539  0.4860  0.3180 -0.2162
   79phy    C30 2112   2.600   0.210   1.502  0.1232  0.1538 -0.2283
   79phy    C28 2113   2.729   0.292   1.512  0.0925  0.0945 -0.0414
   79phy    C29 2114   2.776   0.284   1.659 -0.2233  0.5529  0.1472
   79phy    C27 2115   2.842   0.235   1.420 -0.0313 -0.3154  0.0836
   79phy    C26 2116   2.871   0.317   1.293  0.2914 -0.4291 -0.1814
   79phy    C25 2117   2.966   0.242   1.195 -0.3712  0.0358  0.9495
   79phy    C23 2118   3.008   0.327   1.071 -0.4972 -0.1909 -0.4877
   79phy    C24 2119   3.145   0.387   1.100  0.0060  0.3876 -0.1907
   79phy    C22 2120   3.021   0.241   0.947  0.2842  0.1618  0.7244
   79phy    C21 2121   3.031   0.314   0.808  0.2905  1.0282  0.0508
   79phy    C20 2122   3.057   0.209   0.699  0.0114 -0.5256  0.0311
   79phy    C18 2123   3.050   0.238   0.543  0.3049 -0.0362 -0.0392
   79phy    O01 2124   2.914   0.274   0.510  0.5397 -0.2915  0.0641
   79phy    H01 2125   2.895   0.350   0.562 -0.5344 -0.1159 -0.5610
   79phy    C19 2126   3.072   0.096   0.485  0.5010 -0.6791 -0.3426
   79phy    C13 2127   3.158   0.342   0.488 -0.7298 -0.9903  0.6936
   79phy     H3 2128   3.129   0.437   0.538  0.9152 -0.0914  0.0067
   79phy    O33 2129   3.296   0.340   0.533  0.1387 -0.0779  0.0641
   79phy    H1B 2130   3.312   0.260   0.579  0.7971  0.1602  0.2636
   79phy    C12 2131   3.144   0.420   0.349  0.3826 -0.2591  0.0408
   79phy    O11 2132   3.164   0.338   0.231  0.1393 -0.1924  0.0673
   79phy    H1A 2133   3.248   0.300   0.247 -0.1279 -0.4790  0.8260
   80phy    C35 2134   3.775   0.526   1.252 -0.0420 -0.3913 -0.4044
   80phy    C33 2135   3.737   0.674   1.250  0.2073  0.4888 -0.3206
   80phy    C34 2136   3.719   0.726   1.397 -0.2406  0.3430 -0.3880
   80phy    C32 2137   3.840   0.758   1.171 -0.1144 -0.4606  0.0539
   80phy    C31 2138   3.804   0.903   1.123  0.7298 -0.4431  0.1059
   80phy    C30 2139   3.931   0.970   1.060  0.7994 -0.1596  0.1898
   80phy    C28 2140   3.892   1.110   1.013 -0.6783  0.0871  0.1386
   80phy    C29 2141   4.012   1.206   1.036  0.5925  0.5368  0.4415
   80phy    C27 2142   3.868   1.118   0.859 -0.2040 -0.2764  0.1371
   80phy    C26 2143   3.722   1.114   0.814  0.5666  0.0381 -0.0266
   80phy    C25 2144   3.702   1.187   0.681 -0.4486  0.0444 -0.3462
   80phy    C23 2145   3.563   1.152   0.615 -0.4707  0.4110 -0.1316
   80phy    C24 2146   3.502   1.280   0.562 -0.1898 -0.2817  0.1344
   80phy    C22 2147   3.582   1.056   0.498 -0.1963  0.0104  0.8544
   80phy    C21 2148   3.468   0.959   0.445 -0.0312 -0.0146  0.2996
   80phy    C20 2149   3.514   0.859   0.330 -0.1876 -0.4398 -0.1537
   80phy    C18 2150   3.412   0.776   0.257  0.5888 -0.0664 -0.3545
   80phy    O01 2151   3.339   0.698   0.357 -0.2698 -0.7071 -0.0554
   80phy    H01 2152   3.402   0.646   0.403  2.7659  0.9842 -1.9389
   80phy    C19 2153   3.492   0.679   0.167  0.0519  0.0017  0.1560
   80phy    C13 2154   3.309   0.862   0.165 -0.3275  0.2229  0.3396
   80phy     H3 2155   3.271   0.937   0.239  0.3549  0.2965  0.6297
   80phy    O33 2156   3.364   0.954   0.065  0.3671 -0.0929  0.2425
   80phy    H1B 2157   3.457   0.953   0.061  0.3612 -1.6225 -0.4484
   80phy    C12 2158   3.156   0.823   0.143  0.3226  0.4979 -0.1255
   80phy    O11 2159   3.122   0.739   0.036  0.0157  0.1679  0.2917
   80phy    H1A 2160   3.032   0.760   0.020 -0.0386  0.4612  0.9635
   81phy    C35 2161   4.011   1.687   0.944  0.1473  0.0994  0.0437
   81phy    C33 2162   4.108   1.602   0.859 -0.1891  0.6498 -0.0835
   81phy    C34 2163   4.189   1.512   0.955 -0.0793 -0.0202 -0.2580
   81phy    C32 2164   4.024   1.523   0.759  0.4122 -0.1917  0.0315
   81phy    C31 2165   4.007   1.582   0.617  0.2109 -0.1640  0.1826
   81phy    C30 2166   3.921   1.489   0.533 -0.0341  0.0312 -0.0714
   81phy    C28 2167   3.879   1.534   0.386  0.4250  0.1604 -0.0163
   81phy    C29 2168   3.971   1.467   0.283 -0.2615  0.0329 -0.1821
   81phy    C27 2169   3.741   1.488   0.346 -0.0239  0.2333  0.3325
   81phy    C26 2170   3.640   1.605   0.332 -0.4263  0.2831 -0.0334
   81phy    C25 2171   3.500   1.557   0.292  0.0511 -0.1921  0.2522
   81phy    C23 2172   3.404   1.674   0.262  0.4305  0.3670  0.3562
   81phy    C24 2173   3.417   1.705   0.112 -0.1415  0.0176  0.5992
   81phy    C22 2174   3.252   1.630   0.288  0.0881  0.4364 -0.4399
   81phy    C21 2175   3.177   1.696   0.405 -0.2193 -0.2766 -0.8715
   81phy    C20 2176   3.046   1.619   0.434 -0.0610  0.2353  0.1321
   81phy    C18 2177   2.942   1.668   0.542 -1.0749 -0.1355  0.3564
   81phy    O01 2178   3.009   1.689   0.668  0.1384  0.4769  0.3836
   81phy    H01 2179   3.096   1.653   0.660 -0.1708 -0.5738  1.4160
   81phy    C19 2180   2.848   1.549   0.562  0.4889 -0.0143 -0.2067
   81phy    C13 2181   2.864   1.802   0.504  0.4407 -0.1242 -0.0770
   81phy     H3 2182   2.948   1.874   0.484  2.1748 -2.5631 -2.1147
   81phy    O33 2183   2.801   1.814   0.376 -0.0558 -0.4523 -0.0571
   81phy    H1B 2184   2.727   1.756   0.375  0.0316 -0.5613 -0.2740
   81phy    C12 2185   2.788   1.900   0.612  0.3669 -0.3481  0.2786
   81phy    O11 2186   2.655   1.871   0.650  0.1144  0.0816 -0.0088
   81phy    H1A 2187   2.645   1.880   0.743  0.0075  0.8549 -0.0863
   82phy    C35 2188   3.955   1.583   1.302 -0.1162  0.0259  0.0547
   82phy    C33 2189   3.845   1.552   1.402 -0.3946  0.5099 -0.2878
   82phy    C34 2190   3.904   1.524   1.542 -0.6259 -0.4489 -0.1671
   82phy    C32 2191   3.737   1.664   1.391 -0.0455 -0.5032  0.2750
   82phy    C31 2192   3.594   1.615   1.393 -0.2352  0.1419 -0.2875
   82phy    C30 2193   3.482   1.711   1.354  0.1350 -0.1840  0.5828
   82phy    C28 2194   3.347   1.662   1.410 -0.0325  0.0594 -0.6558
   82phy    C29 2195   3.266   1.787   1.433  0.1344 -0.3241  0.0685
   82phy    C27 2196   3.268   1.577   1.307  0.3868  0.2102 -0.0435
   82phy    C26 2197   3.249   1.427   1.343 -0.3128  0.1014 -0.3650
   82phy    C25 2198   3.119   1.370   1.282  0.3800 -0.2556  0.0445
   82phy    C23 2199   3.120   1.222   1.239 -0.3409  0.0104 -0.2262
   82phy    C24 2200   3.090   1.133   1.363  0.5757 -0.0729  0.0059
   82phy    C22 2201   3.011   1.184   1.139  0.2049 -0.4784  0.3763
   82phy    C21 2202   3.048   1.196   0.992 -0.1445 -0.0034  0.6191
   82phy    C20 2203   2.957   1.127   0.897  0.2346 -0.2785  0.0073
   82phy    C18 2204   2.963   1.157   0.741 -0.0980  0.4510  0.0998
   82phy    O01 2205   2.958   1.297   0.721 -0.1938 -0.0412 -0.2920
   82phy    H01 2206   2.945   1.337   0.804 -0.9917 -0.9441  0.0286
   82phy    C19 2207   2.824   1.111   0.688 -0.3614  0.3599  0.0496
   82phy    C13 2208   3.086   1.093   0.661  0.0617  0.1887  0.0600
   82phy     H3 2209   3.176   1.140   0.707  1.1050  1.0726 -2.7038
   82phy    O33 2210   3.125   0.955   0.694 -0.1718 -0.2492  0.0716
   82phy    H1B 2211   3.122   0.886   0.630 -0.6433  0.9225 -1.2219
   82phy    C12 2212   3.145   1.142   0.524 -0.3464  0.1520  0.2396
   82phy    O11 2213   3.108   1.058   0.414 -0.0410 -0.3145 -0.4021
   82phy    H1A 2214   3.143   0.974   0.436  0.4531 -0.0122 -0.0227
   83phy    C35 2215   4.738   1.588   2.136 -0.3873 -0.2942  0.6456
   83phy    C33 2216   4.693   1.733   2.174 -0.1172 -0.1731  0.3693
   83phy    C34 2217   4.810   1.829   2.134  0.2532 -0.2851 -0.1177
   83phy    C32 2218   4.553   1.771   2.114 -0.3815 -0.2710  0.3178
   83phy    C31 2219   4.483   1.879   2.192 -0.1855 -0.1101  0.1228
   83phy    C30 2220   4.336   1.905   2.144  0.0366  0.6291 -0.1570
   83phy    C28 2221   4.246   1.983   2.243 -0.2307 -0.1439 -0.1701
   83phy    C29 2222   4.227   2.130   2.210 -0.2300  0.2551 -0.4510
   83phy    C27 2223   4.104   1.921   2.239 -0.0510  0.0653 -0.4564
   83phy    C26 2224   4.069   1.806   2.336 -0.6101 -0.5363 -0.3443
   83phy    C25 2225   3.942   1.730   2.298  0.0879 -0.0520  0.7310
   83phy    C23 2226   3.887   1.626   2.397 -0.1671 -0.3594 -0.6776
   83phy    C24 2227   3.740   1.645   2.402  0.0759  0.1782  0.2041
   83phy    C22 2228   3.921   1.485   2.347 -0.0589 -0.1251 -0.2151
   83phy    C21 2229   3.940   1.387   2.458  0.1943 -0.1291 -0.3449
   83phy    C20 2230   3.967   1.250   2.400 -0.3227 -0.3411 -0.4358
   83phy    C18 2231   3.986   1.131   2.503 -0.3821  0.2189 -0.2424
   83phy    O01 2232   3.860   1.129   2.577 -0.2191 -0.1458 -0.1900
   83phy    H01 2233   3.794   1.172   2.526  0.0276 -1.0313 -1.3039
   83phy    C19 2234   3.992   1.007   2.412 -0.2490 -0.0003  0.2160
   83phy    C13 2235   4.109   1.150   2.610 -0.4908 -0.3603  0.7057
   83phy     H3 2236   4.107   1.256   2.647  1.1845 -0.2479  0.5424
   83phy    O33 2237   4.241   1.141   2.545  0.2888  0.4554 -0.2519
   83phy    H1B 2238   4.264   1.050   2.543  0.7202  0.5376  0.5237
   83phy    C12 2239   4.115   1.065   2.743  0.6431 -0.0584 -0.2165
   83phy    O11 2240   3.988   1.042   2.800  0.1846 -0.4039 -0.5424
   83phy    H1A 2241   3.923   1.063   2.736  0.2350  0.1248 -0.4259
   84phy    C35 2242   3.688   1.935   1.143  0.0633  0.0252 -0.0329
   84phy    C33 2243   3.809   2.010   1.090 -0.2104 -0.2941 -0.2208
   84phy    C34 2244   3.763   2.139   1.012  0.1081  0.0731 -0.0252
   84phy    C32 2245   3.920   2.026   1.194 -0.1330 -0.5587  0.1516
   84phy    C31 2246   4.065   2.025   1.141 -0.3084  0.0422 -0.5338
   84phy    C30 2247   4.176   2.051   1.245 -0.4857 -0.0066 -0.0649
   84phy    C28 2248   4.326   2.061   1.199  0.4272  0.3248 -0.0624
   84phy    C29 2249   4.407   2.144   1.295  0.2489 -0.4990 -0.3574
   84phy    C27 2250   4.401   1.928   1.172 -0.2185  0.3767 -0.1487
   84phy    C26 2251   4.457   1.924   1.031  0.1925  0.2509  0.0958
   84phy    C25 2252   4.549   1.803   1.015 -0.0025 -0.1429 -0.4495
   84phy    C23 2253   4.614   1.758   0.882  0.4756 -0.0612  0.2659
   84phy    C24 2254   4.729   1.662   0.908 -0.0708 -0.8761  0.2077
   84phy    C22 2255   4.511   1.691   0.791 -0.0931 -0.0185 -0.4721
   84phy    C21 2256   4.554   1.695   0.643 -0.6025 -0.0868 -0.4217
   84phy    C20 2257   4.447   1.650   0.542 -0.0458  0.0013  0.0574
   84phy    C18 2258   4.485   1.646   0.386  0.0565  0.1335 -0.2748
   84phy    O01 2259   4.543   1.778   0.352  0.2157  0.5801 -0.0344
   84phy    H01 2260   4.515   1.841   0.416 -0.3837  0.1973  0.0837
   84phy    C19 2261   4.346   1.652   0.317  0.0915 -0.0962 -0.5491
   84phy    C13 2262   4.593   1.533   0.339 -0.0297 -0.0902  0.0343
   84phy     H3 2263   4.687   1.559   0.393  0.1585 -0.1419 -0.2668
   84phy    O33 2264   4.587   1.396   0.387 -0.3562  0.0941 -0.5111
   84phy    H1B 2265   4.567   1.342   0.313 -0.6630 -0.0919 -0.2927
   84phy    C12 2266   4.673   1.550   0.201 -0.5141  0.5567 -0.3915
   84phy    O11 2267   4.612   1.478   0.100 -0.0835 -0.3662  0.3049
   84phy    H1A 2268   4.526   1.509   0.080  0.1089 -0.0666 -0.0664
   85phy    C35 2269   2.607   0.601   1.785  0.0568  0.1549  0.0979
   85phy    C33 2270   2.691   0.719   1.839 -0.1856  0.2412 -0.3913
   85phy    C34 2271   2.796   0.766   1.735  0.1482  0.1653 -0.2423
   85phy    C32 2272   2.595   0.833   1.886 -0.3340 -0.3793 -0.5676
   85phy    C31 2273   2.652   0.939   1.977 -0.4990 -0.3731  0.8402
   85phy    C30 2274   2.548   1.048   2.003 -0.4485  0.1694 -0.1011
   85phy    C28 2275   2.570   1.154   2.111 -0.8119 -0.2362  0.2806
   85phy    C29 2276   2.535   1.289   2.053 -0.1471 -0.0549 -0.2397
   85phy    C27 2277   2.483   1.131   2.237  0.1093 -0.0178  0.2157
   85phy    C26 2278   2.560   1.156   2.366  0.4591  0.0217 -0.3574
   85phy    C25 2279   2.475   1.147   2.492  0.5024  0.4425  0.0328
   85phy    C23 2280   2.537   1.176   2.629 -0.6895  0.7691  0.0149
   85phy    C24 2281   2.554   1.325   2.655  0.1297 -0.0985  0.3558
   85phy    C22 2282   2.447   1.108   2.736  0.0549  0.2958 -0.1413
   85phy    C21 2283   2.521   1.006   2.819 -0.0808 -0.8128 -0.9218
   85phy    C20 2284   2.432   0.931   2.918  0.1377  0.1621 -0.1336
   85phy    C18 2285   2.498   0.818   3.007  0.1097  0.5671  0.5396
   85phy    O01 2286   2.607   0.860   3.095  0.2471  0.2476 -0.2835
   85phy    H01 2287   2.623   0.952   3.080 -0.2461  0.2486 -0.8309
   85phy    C19 2288   2.380   0.780   3.095 -0.0677  0.5447  0.1563
   85phy    C13 2289   2.534   0.683   2.916  0.5530  0.2391 -0.3677
   85phy     H3 2290   2.464   0.668   2.830  0.3899 -1.6403  0.0410
   85phy    O33 2291   2.512   0.556   2.983 -0.2238  0.5048  0.0978
   85phy    H1B 2292   2.495   0.489   2.919 -2.3051 -0.3948  1.4622
   85phy    C12 2293   2.679   0.671   2.848  0.2084  0.0755 -0.5423
   85phy    O11 2294   2.789   0.640   2.931  0.0210  0.3278 -0.4364
   85phy    H1A 2295   2.866   0.662   2.884  1.1141 -1.4885  0.3936
   86phy    C35 2296   4.546   2.248   1.986  0.4570  0.2494  0.2124
   86phy    C33 2297   4.444   2.296   1.885  0.0133  0.8441 -0.1693
   86phy    C34 2298   4.481   2.437   1.838  0.3154  0.2058  0.0216
   86phy    C32 2299   4.419   2.190   1.775  0.3267 -0.3896  0.2645
   86phy    C31 2300   4.290   2.109   1.792 -0.2513 -0.0365  0.1659
   86phy    C30 2301   4.296   1.980   1.711  0.1928  0.1930 -0.2328
   86phy    C28 2302   4.183   1.880   1.726  0.3317 -0.1729  0.1113
   86phy    C29 2303   4.087   1.867   1.606  0.2125  0.1392 -0.0138
   86phy    C27 2304   4.246   1.742   1.767 -0.6856  0.5513  0.0946
   86phy    C26 2305   4.159   1.664   1.863 -0.0578 -0.4560 -0.4391
   86phy    C25 2306   4.238   1.541   1.914 -0.3077  0.0018 -0.1447
   86phy    C23 2307   4.174   1.467   2.032  0.1110 -0.2104 -0.4206
   86phy    C24 2308   4.064   1.364   1.990 -0.4944 -0.0738  0.1319
   86phy    C22 2309   4.284   1.401   2.119  0.0728  0.2946  0.3438
   86phy    C21 2310   4.279   1.423   2.270 -0.1186  0.2464 -0.1123
   86phy    C20 2311   4.388   1.342   2.332  0.3761 -0.3125 -0.0090
   86phy    C18 2312   4.448   1.381   2.471  0.2938  0.2627  0.3525
   86phy    O01 2313   4.361   1.341   2.575 -0.1373  0.0031  0.0002
   86phy    H01 2314   4.314   1.261   2.557  1.0308 -0.6773 -0.1244
   86phy    C19 2315   4.561   1.271   2.461  0.0266 -0.5119  0.2027
   86phy    C13 2316   4.510   1.527   2.492 -0.2308 -0.3942  0.4665
   86phy     H3 2317   4.567   1.563   2.403  1.0249 -0.0295  1.3955
   86phy    O33 2318   4.610   1.526   2.598  0.0978 -0.2297 -0.7738
   86phy    H1B 2319   4.587   1.455   2.654 -0.4476  0.0893 -0.5832
   86phy    C12 2320   4.403   1.640   2.530  0.2938  0.2725 -0.1285
   86phy    O11 2321   4.306   1.602   2.625 -0.3300 -0.3206 -0.3075
   86phy    H1A 2322   4.300   1.509   2.614  0.3771 -0.2806 -1.1862
   87phy    C35 2323   3.034   2.905   0.832 -0.0443  0.2025  0.2917
   87phy    C33 2324   3.110   2.816   0.932 -0.4784 -0.0654 -0.0566
   87phy    C34 2325   3.056   2.843   1.069 -0.0356  0.0893 -0.1890
   87phy    C32 2326   3.137   2.675   0.887 -0.1987  0.3887  0.2618
   87phy    C31 2327   3.269   2.615   0.943 -0.1071 -0.8231  0.0600
   87phy    C30 2328   3.314   2.478   0.885  0.1413 -0.6428  0.2417
   87phy    C28 2329   3.461   2.449   0.926  0.0004  0.0800 -0.1969
   87phy    C29 2330   3.472   2.333   1.029 -0.1831  0.2594 -0.1818
   87phy    C27 2331   3.536   2.427   0.794  0.2141  0.1726  0.4034
   87phy    C26 2332   3.681   2.476   0.769  0.7389 -0.6029  0.1876
   87phy    C25 2333   3.719   2.451   0.621  0.6483 -0.0941 -0.4597
   87phy    C23 2334   3.857   2.498   0.581  0.3042  0.3542 -0.4197
   87phy    C24 2335   3.935   2.372   0.547  0.1559 -0.2723  0.1873
   87phy    C22 2336   3.852   2.581   0.452  0.3780 -0.5986 -0.2099
   87phy    C21 2337   3.823   2.729   0.463 -0.2400  0.2210 -0.0798
   87phy    C20 2338   3.830   2.791   0.330  0.2242 -0.3189  0.6130
   87phy    C18 2339   3.810   2.946   0.315 -0.1576  0.0758 -0.4502
   87phy    O01 2340   3.679   2.976   0.372 -0.0674 -0.0880  0.0005
   87phy    H01 2341   3.626   2.900   0.361 -1.5880  1.0724 -1.1115
   87phy    C19 2342   3.809   2.967   0.156 -0.2100 -0.6575 -0.3213
   87phy    C13 2343   3.930   3.030   0.382  0.0175  0.4610  0.0590
   87phy     H3 2344   3.930   3.003   0.491  0.8744  3.8755  1.0100
   87phy    O33 2345   4.069   2.993   0.357  0.0661  0.3970 -0.0673
   87phy    H1B 2346   4.105   3.046   0.288  1.7408  0.2828  0.6515
   87phy    C12 2347   3.900   3.173   0.436 -0.2362  0.5026 -0.5041
   87phy    O11 2348   3.765   3.213   0.450  0.1833 -0.0034  0.1660
   87phy    H1A 2349   3.716   3.133   0.457  0.9548 -0.4597  0.5281
   88phy    C35 2350   2.653   1.863   2.416  0.4274  0.0305 -0.3923
   88phy    C33 2351   2.739   1.742   2.399 -0.0797  0.1266 -0.3376
   88phy    C34 2352   2.666   1.615   2.363 -0.2470  0.2271 -0.2061
   88phy    C32 2353   2.854   1.776   2.305 -0.2933 -0.4688 -0.5206
   88phy    C31 2354   2.991   1.763   2.377  0.4880  0.1065 -0.0611
   88phy    C30 2355   3.116   1.772   2.293 -0.1291 -0.0929 -0.0310
   88phy    C28 2356   3.248   1.726   2.368  0.3850  0.5328 -0.0702
   88phy    C29 2357   3.269   1.573   2.372 -0.1079  0.0341  0.4861
   88phy    C27 2358   3.364   1.783   2.292  0.2722 -0.0302 -0.2333
   88phy    C26 2359   3.448   1.897   2.353  0.0235  0.3144 -0.0771
   88phy    C25 2360   3.543   1.967   2.254 -0.0073  0.3637  0.5661
   88phy    C23 2361   3.626   2.077   2.318  0.0039  0.0772  0.3917
   88phy    C24 2362   3.775   2.052   2.286 -0.1464 -0.1055 -0.4132
   88phy    C22 2363   3.573   2.221   2.286 -0.1425 -0.2694  0.0120
   88phy    C21 2364   3.579   2.318   2.403 -0.1755  0.0116 -0.3156
   88phy    C20 2365   3.509   2.455   2.375 -0.3601 -0.3083 -0.3995
   88phy    C18 2366   3.513   2.570   2.479  0.0650 -0.0295 -0.6133
   88phy    O01 2367   3.651   2.589   2.520  0.0475  0.2065 -0.2113
   88phy    H01 2368   3.664   2.671   2.562  1.5213  0.4453 -1.0544
   88phy    C19 2369   3.458   2.695   2.402  0.7196 -0.3446  0.4126
   88phy    C13 2370   3.415   2.560   2.612  0.0458  0.0740 -0.2156
   88phy     H3 2371   3.315   2.518   2.584 -0.0136  0.2647 -0.2909
   88phy    O33 2372   3.380   2.684   2.685  0.4068 -0.3614 -0.0901
   88phy    H1B 2373   3.306   2.669   2.741  0.2243 -0.1089 -0.2666
   88phy    C12 2374   3.465   2.460   2.720  0.0594 -0.2528 -0.6378
   88phy    O11 2375   3.592   2.472   2.774  0.0604 -0.3281 -0.0247
   88phy    H1A 2376   3.640   2.395   2.750 -0.6442 -0.5335 -0.8402
   89phy    C35 2377   0.947   3.004   1.097  0.0862 -0.0139  0.0764
   89phy    C33 2378   1.087   3.055   1.079 -0.0180 -0.1073 -0.0844
   89phy    C34 2379   1.087   3.194   1.141 -0.3378  0.2101  0.3946
   89phy    C32 2380   1.195   2.964   1.141  0.1309  0.3429 -0.0151
   89phy    C31 2381   1.334   2.978   1.080  0.1251  0.1734  0.0565
   89phy    C30 2382   1.420   2.875   1.154 -0.3310  0.1848 -0.5548
   89phy    C28 2383   1.559   2.873   1.094 -0.2454 -0.1643 -0.2970
   89phy    C29 2384   1.660   2.882   1.207 -0.2460  0.0915  0.0172
   89phy    C27 2385   1.591   2.762   0.990  0.0084  0.4744 -0.3250
   89phy    C26 2386   1.708   2.783   0.891  0.6174  0.1522 -0.9041
   89phy    C25 2387   1.737   2.664   0.802  0.0476  0.0324  0.4394
   89phy    C23 2388   1.871   2.672   0.726 -0.3302  0.0828  0.4590
   89phy    C24 2389   1.981   2.605   0.805  0.3526  0.2526  0.2045
   89phy    C22 2390   1.873   2.610   0.585  0.5392 -0.1238  0.5000
   89phy    C21 2391   1.888   2.707   0.466  0.0055  0.2509  0.5902
   89phy    C20 2392   1.896   2.642   0.328 -0.2893 -0.6831  0.2926
   89phy    C18 2393   1.927   2.739   0.202  0.2874 -0.6434 -0.7782
   89phy    O01 2394   1.818   2.827   0.181  0.1664 -0.6510 -0.0118
   89phy    H01 2395   1.842   2.902   0.130  0.9013 -1.1771 -0.4465
   89phy    C19 2396   1.945   2.634   0.083  0.1524 -1.1660 -0.4448
   89phy    C13 2397   2.057   2.835   0.214  0.0924  0.0337  0.3739
   89phy     H3 2398   2.031   2.899   0.303  1.2954  1.2408 -0.1153
   89phy    O33 2399   2.177   2.779   0.267  0.1048  0.2458 -0.2412
   89phy    H1B 2400   2.241   2.791   0.199 -0.0108 -0.2473 -0.4418
   89phy    C12 2401   2.081   2.963   0.129  0.6298  0.0686 -0.5211
   89phy    O11 2402   1.961   3.029   0.082 -0.4490 -0.5833 -0.4071
   89phy    H1A 2403   1.985   3.089   0.015 -0.7771 -1.7226 -1.5927
   90phy    C35 2404   2.754   2.042   1.324  0.0682 -0.1045  0.1337
   90phy    C33 2405   2.757   1.995   1.468  0.2067 -0.3679 -0.0743
   90phy    C34 2406   2.652   1.885   1.481  0.0936  0.3503 -0.1908
   90phy    C32 2407   2.897   1.948   1.504  0.0709  0.4408 -0.1139
   90phy    C31 2408   2.922   1.945   1.657 -0.3653  0.1126  0.1513
   90phy    C30 2409   3.060   1.906   1.712 -0.4736  0.2332 -0.0826
   90phy    C28 2410   3.070   1.895   1.868  0.1938  0.2575  0.2727
   90phy    C29 2411   3.129   1.758   1.902  0.3295 -0.2463  0.2463
   90phy    C27 2412   3.149   2.011   1.927 -0.2779  0.4099 -0.0240
   90phy    C26 2413   3.092   2.060   2.062  0.1475 -0.2253  0.2216
   90phy    C25 2414   3.169   2.185   2.119 -0.1192 -0.0134  0.1585
   90phy    C23 2415   3.122   2.234   2.259 -0.6427  0.4426 -0.2542
   90phy    C24 2416   3.197   2.160   2.372 -0.4030 -0.2374  0.1128
   90phy    C22 2417   3.157   2.381   2.279 -0.4408 -0.3472  0.3409
   90phy    C21 2418   3.043   2.458   2.340  0.0213 -0.8533 -0.0222
   90phy    C20 2419   3.086   2.591   2.403 -0.7121  0.5811 -0.0375
   90phy    C18 2420   3.001   2.673   2.498 -0.1337  0.1573 -0.2123
   90phy    O01 2421   2.998   2.600   2.624  0.1545  0.2315 -0.6523
   90phy    H01 2422   2.969   2.511   2.611  0.1049  0.2031 -0.3415
   90phy    C19 2423   3.103   2.784   2.535  0.3110 -0.1827  0.0138
   90phy    C13 2424   2.854   2.740   2.459 -0.3658 -0.1895 -0.2759
   90phy     H3 2425   2.858   2.781   2.355 -0.1758 -0.3828 -0.3467
   90phy    O33 2426   2.821   2.857   2.536 -0.2452  0.1827  0.3992
   90phy    H1B 2427   2.788   2.845   2.623  1.7322  1.5746  1.4187
   90phy    C12 2428   2.728   2.648   2.477  0.2663 -0.1917 -0.1503
   90phy    O11 2429   2.669   2.629   2.602 -0.0475 -0.5668 -0.2485
   90phy    H1A 2430   2.737   2.591   2.654  0.1912 -0.4064 -0.4375
   91phy    C35 2431   4.202   3.221   1.537 -0.9454 -0.0990  0.0033
   91phy    C33 2432   4.288   3.140   1.438 -0.1037 -0.1852 -0.1497
   91phy    C34 2433   4.421   3.214   1.414 -0.1363 -0.1094  0.1611
   91phy    C32 2434   4.299   3.000   1.494 -0.3330  0.0245  0.2760
   91phy    C31 2435   4.360   2.884   1.413 -0.2453 -0.2114  0.2457
   91phy    C30 2436   4.328   2.743   1.469 -0.5044  0.1273 -0.1656
   91phy    C28 2437   4.372   2.618   1.391 -0.1131 -0.0789  0.1169
   91phy    C29 2438   4.406   2.500   1.483  0.0542 -0.5540 -0.1377
   91phy    C27 2439   4.251   2.568   1.306 -0.0818 -0.0256 -0.3276
   91phy    C26 2440   4.284   2.525   1.166  0.1096  0.6053 -0.0695
   91phy    C25 2441   4.162   2.502   1.080  0.3809 -0.4833  0.4173
   91phy    C23 2442   4.195   2.439   0.947 -0.3405  0.0489  0.4823
   91phy    C24 2443   4.117   2.310   0.915 -0.0173  0.2384 -0.2980
   91phy    C22 2444   4.168   2.544   0.839 -0.0377 -0.3310  0.2068
   91phy    C21 2445   4.294   2.574   0.758 -0.7202  0.2273  0.5387
   91phy    C20 2446   4.290   2.698   0.666  0.9663 -0.2902  0.5407
   91phy    C18 2447   4.419   2.742   0.585  0.1271  0.3485  0.0772
   91phy    O01 2448   4.531   2.754   0.682 -0.2474  0.1731  0.3276
   91phy    H01 2449   4.503   2.767   0.771 -0.2689 -0.2111  0.3802
   91phy    C19 2450   4.386   2.889   0.543  0.1150  0.2779  0.4240
   91phy    C13 2451   4.467   2.643   0.463 -0.1907  0.1944 -0.5565
   91phy     H3 2452   4.475   2.548   0.522 -0.8093  1.5138  1.8283
   91phy    O33 2453   4.370   2.596   0.370  0.1922 -0.0887  0.5120
   91phy    H1B 2454   4.298   2.656   0.367 -1.3339 -1.8834 -0.3245
   91phy    C12 2455   4.613   2.629   0.421 -0.4404  0.0539 -0.6474
   91phy    O11 2456   4.643   2.688   0.293  0.3369 -0.3494  0.2197
   91phy    H1A 2457   4.576   2.751   0.273  0.1740 -0.6944 -0.3254
   92phy    C35 2458   2.956   1.491   2.046  0.3474 -0.0856  0.5347
   92phy    C33 2459   2.969   1.340   2.064  0.6109  0.2423  0.1055
   92phy    C34 2460   3.032   1.272   1.944 -0.2235  0.3862  0.4509
   92phy    C32 2461   3.037   1.296   2.193  0.1528 -0.2362 -0.2990
   92phy    C31 2462   2.948   1.267   2.311 -0.2090  0.6285 -0.3010
   92phy    C30 2463   3.035   1.229   2.428 -0.2801 -0.3472  0.0880
   92phy    C28 2464   2.960   1.215   2.560  0.3020 -0.8066 -0.1413
   92phy    C29 2465   2.982   1.073   2.618  0.1759  0.0120 -0.2553
   92phy    C27 2466   3.020   1.309   2.665 -0.1554 -0.3282 -0.4155
   92phy    C26 2467   2.923   1.418   2.701 -0.1287 -0.1550  0.0959
   92phy    C25 2468   3.006   1.525   2.784  0.6681 -0.3607 -0.1571
   92phy    C23 2469   2.922   1.644   2.830  0.1446  0.0065 -0.8263
   92phy    C24 2470   2.903   1.632   2.983  0.0139 -0.1168  0.4698
   92phy    C22 2471   3.000   1.772   2.796  0.6527 -0.2231  0.6149
   92phy    C21 2472   2.916   1.899   2.780 -0.2451 -0.0320  0.6536
   92phy    C20 2473   3.019   2.016   2.754 -0.0443  0.0240  0.0689
   92phy    C18 2474   2.962   2.168   2.771  0.1839 -0.7333  0.3585
   92phy    O01 2475   2.860   2.172   2.878 -0.0749  0.0860  0.5301
   92phy    H01 2476   2.783   2.154   2.828  0.9636 -2.4219 -0.3284
   92phy    C19 2477   3.089   2.237   2.830  0.2199 -0.3632  0.4538
   92phy    C13 2478   2.900   2.236   2.640 -0.0559  0.0361 -0.2623
   92phy     H3 2479   2.964   2.214   2.550 -0.7120 -0.1200 -0.7021
   92phy    O33 2480   2.907   2.383   2.644 -0.2136  0.1900 -0.2755
   92phy    H1B 2481   2.853   2.412   2.715  1.7474  2.0663  0.5681
   92phy    C12 2482   2.758   2.190   2.593  0.8230 -0.0096 -0.0997
   92phy    O11 2483   2.672   2.183   2.705 -0.0951 -0.3514 -0.2106
   92phy    H1A 2484   2.587   2.153   2.682 -0.3352  1.4018 -1.8339
   93phy    C35 2485   3.446   0.553   2.373 -0.5978  0.7659  0.2696
   93phy    C33 2486   3.522   0.672   2.319  0.5952 -0.1653 -0.4473
   93phy    C34 2487   3.534   0.666   2.167  0.4572  0.1307  0.0784
   93phy    C32 2488   3.454   0.801   2.375  0.3950 -0.2533 -0.2173
   93phy    C31 2489   3.534   0.933   2.401 -0.0648  0.0074  0.4329
   93phy    C30 2490   3.457   1.046   2.469 -0.2999  0.2045  0.1988
   93phy    C28 2491   3.519   1.183   2.506 -0.4550  0.0197  0.1280
   93phy    C29 2492   3.545   1.275   2.387 -0.0155 -0.4442  0.0915
   93phy    C27 2493   3.431   1.259   2.607  0.0727 -0.0675 -0.4853
   93phy    C26 2494   3.429   1.214   2.755 -0.0944 -0.3498  0.2057
   93phy    C25 2495   3.365   1.320   2.843  0.1828 -0.1516  0.5746
   93phy    C23 2496   3.373   1.284   2.995  0.2328 -0.2992  0.4602
   93phy    C24 2497   3.492   1.343   3.068 -0.0290  0.4457  0.0500
   93phy    C22 2498   3.243   1.332   3.064 -0.4233 -0.3908 -0.0784
   93phy    C21 2499   3.156   1.220   3.119 -0.0733  0.0502  0.0111
   93phy    C20 2500   3.029   1.269   3.193  0.1067  0.1164  0.3657
   93phy    C18 2501   2.902   1.183   3.215  0.5878 -0.0719  0.3435
   93phy    O01 2502   2.934   1.067   3.293 -0.4018 -0.9471  0.8092
   93phy    H01 2503   3.000   1.090   3.355 -0.8119 -0.8242  1.2030
   93phy    C19 2504   2.821   1.263   3.316  0.8181 -0.1613  0.4901
   93phy    C13 2505   2.817   1.133   3.080 -0.6187  0.3659 -0.4215
   93phy     H3 2506   2.801   1.219   3.011 -0.2893  0.9985  0.2757
   93phy    O33 2507   2.678   1.091   3.102  0.0341 -0.2311 -0.2759
   93phy    H1B 2508   2.626   1.159   3.141 -0.3173 -0.3307 -0.5742
   93phy    C12 2509   2.887   1.026   2.988  0.1331  0.4758 -0.3185
   93phy    O11 2510   2.895   0.891   3.033  0.1458 -0.1952  0.3079
   93phy    H1A 2511   2.813   0.854   3.060  0.3146 -1.5022 -0.8370
   94phy    C35 2512   4.798   2.204   0.798 -0.3537  0.1036 -0.0264
   94phy    C33 2513   4.671   2.264   0.848 -0.3028  0.1045  0.1348
   94phy    C34 2514   4.706   2.404   0.900  0.1952  0.4263  0.0982
   94phy    C32 2515   4.557   2.273   0.745  0.8442  0.0147  0.4381
   94phy    C31 2516   4.474   2.141   0.727  0.3637  0.2895  0.2336
   94phy    C30 2517   4.350   2.152   0.635  0.0891 -0.5595 -0.2636
   94phy    C28 2518   4.258   2.029   0.606  0.2590  0.1079  0.0489
   94phy    C29 2519   4.181   1.972   0.727  0.2076 -0.1362  0.2062
   94phy    C27 2520   4.157   2.075   0.496 -0.2694  0.4491  0.5863
   94phy    C26 2521   4.100   1.966   0.404 -0.0418 -0.4263  0.2226
   94phy    C25 2522   3.995   2.007   0.303 -0.2850  0.0304  0.1772
   94phy    C23 2523   3.944   1.894   0.209  0.2301 -0.1594 -0.5594
   94phy    C24 2524   3.794   1.905   0.208 -0.0076  0.4581 -0.0851
   94phy    C22 2525   3.988   1.916   0.058 -0.3080  0.3583  0.2317
   94phy    C21 2526   4.131   1.882   0.022  0.2688  0.2473 -0.1034
   94phy    C20 2527   4.160   1.916  -0.126 -0.7623  0.0955 -0.1673
   94phy    C18 2528   4.311   1.940  -0.171 -0.1836 -0.0064  0.6690
   94phy    O01 2529   4.366   2.052  -0.097 -0.1016  0.6334 -0.2196
   94phy    H01 2530   4.297   2.114  -0.082 -0.5588  0.4339 -1.4044
   94phy    C19 2531   4.297   1.969  -0.327 -0.3914  0.1043 -0.3758
   94phy    C13 2532   4.407   1.812  -0.143 -0.3650  0.0669  0.3101
   94phy     H3 2533   4.398   1.795  -0.032  0.0937  0.8324  0.4720
   94phy    O33 2534   4.359   1.681  -0.184  0.4925 -0.1626 -0.2698
   94phy    H1B 2535   4.331   1.693  -0.273  2.8779 -0.7327 -1.1767
   94phy    C12 2536   4.563   1.813  -0.126 -0.0075 -0.4449  0.6906
   94phy    O11 2537   4.612   1.941  -0.093 -0.0081  0.1550  0.0832
   94phy    H1A 2538   4.538   1.995  -0.072 -0.0952 -0.0944  0.4438
   95phy    C35 2539   3.134   3.684   1.454 -0.1245  0.0171 -0.2974
   95phy    C33 2540   3.095   3.540   1.500 -0.1446 -0.1691  0.7746
   95phy    C34 2541   3.031   3.465   1.384  0.1446  0.4184 -0.1463
   95phy    C32 2542   3.225   3.473   1.556  0.0778 -0.0558 -0.3231
   95phy    C31 2543   3.203   3.361   1.661  0.3613 -0.4450  0.1810
   95phy    C30 2544   3.348   3.305   1.682  0.0563  0.1621 -0.4825
   95phy    C28 2545   3.358   3.186   1.780 -0.6407  0.1887 -0.2516
   95phy    C29 2546   3.327   3.059   1.702 -0.0640  0.4120 -0.0454
   95phy    C27 2547   3.505   3.162   1.831  0.1697 -0.2793  0.1518
   95phy    C26 2548   3.514   3.130   1.981 -0.2824 -0.5836 -0.1822
   95phy    C25 2549   3.650   3.100   2.044  0.4640  0.3335 -0.2330
   95phy    C23 2550   3.650   3.060   2.192 -0.3698  0.5279  0.2186
   95phy    C24 2551   3.744   2.940   2.219  0.5326  0.0849 -0.3126
   95phy    C22 2552   3.683   3.184   2.272 -0.0645  0.5916 -0.1221
   95phy    C21 2553   3.606   3.195   2.405  0.2274 -0.2124 -0.1020
   95phy    C20 2554   3.635   3.324   2.483 -0.3509  0.1900 -0.3907
   95phy    C18 2555   3.557   3.349   2.618  0.1565  0.1805 -0.0474
   95phy    O01 2556   3.572   3.241   2.711 -0.0405  0.5493  0.4738
   95phy    H01 2557   3.508   3.253   2.778 -0.6096  1.1289 -0.1551
   95phy    C19 2558   3.643   3.457   2.685  0.3278 -0.0546 -0.0657
   95phy    C13 2559   3.400   3.398   2.607 -0.2810  0.7461  0.7154
   95phy     H3 2560   3.386   3.488   2.542 -0.7507  1.1058  1.2971
   95phy    O33 2561   3.352   3.454   2.735 -0.3776 -0.1448  0.1168
   95phy    H1B 2562   3.261   3.432   2.734 -0.1036 -1.4226 -1.2697
   95phy    C12 2563   3.300   3.289   2.557 -0.2145  0.1625 -0.2390
   95phy    O11 2564   3.289   3.163   2.621 -0.2035  0.2079  0.1611
   95phy    H1A 2565   3.359   3.104   2.601 -0.5331 -0.9579  2.1902
   96phy    C35 2566   2.537   2.842   2.088 -0.3927  0.0855 -0.1390
   96phy    C33 2567   2.613   2.884   1.962 -0.1534 -0.3576 -0.6233
   96phy    C34 2568   2.595   2.790   1.843 -0.0945 -0.5201  0.1004
   96phy    C32 2569   2.581   3.031   1.936  0.3822 -0.2423  0.1400
   96phy    C31 2570   2.697   3.108   1.886 -0.0805  0.1722 -0.0075
   96phy    C30 2571   2.651   3.251   1.873  0.3584 -0.0078 -0.1633
   96phy    C28 2572   2.763   3.334   1.811 -0.1957  0.4754 -0.4932
   96phy    C29 2573   2.725   3.378   1.670  0.2893  0.0262 -0.2614
   96phy    C27 2574   2.792   3.460   1.892  0.2143  0.2898  0.1608
   96phy    C26 2575   2.913   3.457   1.984  0.0137  0.5583 -0.1368
   96phy    C25 2576   2.959   3.582   2.054 -0.1903 -0.1365 -0.0017
   96phy    C23 2577   3.054   3.564   2.175  0.2337 -0.5443 -0.2099
   96phy    C24 2578   3.198   3.506   2.144  0.1624  0.1092 -0.3812
   96phy    C22 2579   3.061   3.704   2.246 -0.0914 -0.0240  0.1072
   96phy    C21 2580   3.018   3.704   2.392 -0.1563  0.6881  0.0159
   96phy    C20 2581   3.044   3.844   2.453 -0.0403  0.3778  0.1058
   96phy    C18 2582   3.034   3.862   2.611 -0.7089  0.1094 -0.4382
   96phy    O01 2583   3.114   3.757   2.674 -0.0871 -0.0897  0.0034
   96phy    H01 2584   3.159   3.797   2.746 -1.4875  3.1389 -0.7366
   96phy    C19 2585   3.097   4.001   2.641  0.0678  0.1399  0.0393
   96phy    C13 2586   2.883   3.844   2.666  0.6922  0.0424  0.2620
   96phy     H3 2587   2.835   3.753   2.621 -0.9404  1.5176 -1.1595
   96phy    O33 2588   2.787   3.943   2.618 -0.6104  0.2075 -0.4552
   96phy    H1B 2589   2.824   3.989   2.546  0.6172 -0.7610 -0.4825
   96phy    C12 2590   2.856   3.821   2.817  0.2810  0.0450  0.1103
   96phy    O11 2591   2.842   3.929   2.901  0.0774 -0.1184  0.2348
   96phy    H1A 2592   2.767   3.981   2.880 -0.8748 -0.9550  1.4330
   97phy    C35 2593   2.401   1.539   1.360  0.3938  0.2918 -0.1233
   97phy    C33 2594   2.331   1.470   1.245 -0.2019 -0.0035 -0.0997
   97phy    C34 2595   2.341   1.323   1.262 -0.5536 -0.1452 -0.4039
   97phy    C32 2596   2.180   1.515   1.240 -0.0707  0.0820  0.1359
   97phy    C31 2597   2.136   1.604   1.119  0.0485 -0.1482  0.3395
   97phy    C30 2598   1.986   1.618   1.104 -0.1385 -0.1796  0.0668
   97phy    C28 2599   1.930   1.682   0.977 -0.5618 -0.0355  0.2099
   97phy    C29 2600   1.803   1.605   0.937  0.1032 -0.2823 -0.5739
   97phy    C27 2601   1.915   1.835   0.969 -0.0188 -0.0218 -0.4222
   97phy    C26 2602   1.911   1.899   0.827 -0.0724  0.0059 -0.7359
   97phy    C25 2603   1.928   2.050   0.854 -0.2903 -0.0877  0.1690
   97phy    C23 2604   1.894   2.133   0.728  0.1868 -0.0673 -0.3277
   97phy    C24 2605   1.758   2.207   0.734  0.1066  0.0258  0.5742
   97phy    C22 2606   2.015   2.219   0.695  0.3693 -0.2313 -0.0936
   97phy    C21 2607   2.052   2.231   0.546 -0.1252  0.1720 -0.0291
   97phy    C20 2608   2.197   2.275   0.532 -0.9050  0.6278  0.5661
   97phy    C18 2609   2.280   2.290   0.394  0.5003  0.1555  0.3832
   97phy    O01 2610   2.256   2.170   0.312  0.3098 -0.0194  0.1968
   97phy    H01 2611   2.176   2.177   0.264  0.9008 -0.8340 -0.9555
   97phy    C19 2612   2.423   2.275   0.447  0.0552 -0.2365 -0.4751
   97phy    C13 2613   2.248   2.430   0.321 -0.5250  0.0266 -0.2598
   97phy     H3 2614   2.139   2.421   0.295 -0.2196  0.4392 -1.7616
   97phy    O33 2615   2.233   2.551   0.399  0.0986 -0.3224  0.2608
   97phy    H1B 2616   2.189   2.622   0.356  1.6286 -0.3151 -1.4130
   97phy    C12 2617   2.275   2.458   0.167  0.0139  0.2133 -0.1763
   97phy    O11 2618   2.397   2.518   0.133 -0.0848 -0.1240 -0.1638
   97phy    H1A 2619   2.417   2.578   0.203 -0.1971 -0.4774  0.1777
   98phy    C35 2620   2.794   3.874   1.424 -0.1060 -0.0449  0.2140
   98phy    C33 2621   2.856   3.952   1.305  0.4554 -0.0360 -0.2399
   98phy    C34 2622   2.751   3.986   1.201  0.7828  0.0798  0.4851
   98phy    C32 2623   2.925   4.076   1.361  0.2105  0.0590 -0.3359
   98phy    C31 2624   3.076   4.080   1.364 -0.1610 -0.0211 -0.0474
   98phy    C30 2625   3.117   4.222   1.401 -0.2683 -0.2144  0.0742
   98phy    C28 2626   3.261   4.245   1.433 -0.6306  0.2089 -0.2264
   98phy    C29 2627   3.359   4.240   1.310  0.3689  0.7468 -0.2693
   98phy    C27 2628   3.266   4.378   1.512  0.5532  0.1617 -0.4324
   98phy    C26 2629   3.344   4.359   1.640 -0.1397  0.3880 -0.6989
   98phy    C25 2630   3.337   4.488   1.728  0.3815  0.2858 -0.0180
   98phy    C23 2631   3.405   4.484   1.864 -0.1139 -0.7681 -0.1988
   98phy    C24 2632   3.529   4.572   1.859 -0.2317 -0.1904 -0.7066
   98phy    C22 2633   3.305   4.535   1.967  1.0099 -0.0328  0.3340
   98phy    C21 2634   3.290   4.454   2.095  0.4990 -0.0531  0.1488
   98phy    C20 2635   3.164   4.494   2.176 -0.0986 -0.4387 -0.4840
   98phy    C18 2636   3.136   4.434   2.321  0.0639  0.5524  0.0219
   98phy    O01 2637   3.254   4.428   2.408  0.1461 -0.0584  0.2105
   98phy    H01 2638   3.273   4.336   2.408 -0.9168 -0.2876 -0.0914
   98phy    C19 2639   3.048   4.548   2.376 -0.6450 -0.2951 -0.2882
   98phy    C13 2640   3.067   4.287   2.312 -0.3503  0.0609  0.4807
   98phy     H3 2641   2.977   4.287   2.245 -0.3824 -0.8470  0.5188
   98phy    O33 2642   3.005   4.256   2.438 -0.1092  0.2826  0.1936
   98phy    H1B 2643   3.004   4.329   2.497  1.6939 -0.8155  1.6852
   98phy    C12 2644   3.159   4.165   2.276 -0.0038  0.1278  0.0959
   98phy    O11 2645   3.277   4.164   2.354 -0.2187  0.2875  0.0969
   98phy    H1A 2646   3.326   4.085   2.342 -0.4751  0.1964 -0.3724
   99phy    C35 2647   2.167   2.991   1.088 -0.1325 -0.2103 -0.0457
   99phy    C33 2648   2.172   3.138   1.121 -0.1371  0.2751  0.3715
   99phy    C34 2649   2.031   3.174   1.181 -0.0476  0.1520  0.1626
   99phy    C32 2650   2.295   3.175   1.205  0.2277  0.2073  0.0725
   99phy    C31 2651   2.336   3.322   1.194 -0.0405 -0.0633  0.0132
   99phy    C30 2652   2.474   3.346   1.262 -0.1069  0.1170 -0.5631
   99phy    C28 2653   2.527   3.489   1.252 -0.8347  0.5066 -0.0956
   99phy    C29 2654   2.545   3.554   1.388  0.0011  0.0344 -0.3068
   99phy    C27 2655   2.666   3.485   1.190  0.1244 -0.0232  0.0692
   99phy    C26 2656   2.673   3.544   1.044 -0.1217  0.3381 -0.3423
   99phy    C25 2657   2.803   3.499   0.976 -0.6866  0.1163 -0.5097
   99phy    C23 2658   2.821   3.550   0.832 -0.0585 -0.1678 -0.1905
   99phy    C24 2659   2.922   3.664   0.829 -0.5858  0.2267 -0.0836
   99phy    C22 2660   2.885   3.442   0.739  0.5756 -0.0900  0.0570
   99phy    C21 2661   2.797   3.393   0.631 -0.0939 -0.3241  0.4011
   99phy    C20 2662   2.871   3.277   0.565 -0.1276  0.0409  0.0177
   99phy    C18 2663   2.814   3.212   0.435  0.2815  0.2600  0.1078
   99phy    O01 2664   2.676   3.172   0.464  0.6113 -0.1712  0.3930
   99phy    H01 2665   2.679   3.098   0.521 -0.6850  0.8085  1.8102
   99phy    C19 2666   2.901   3.088   0.424  0.4702  0.1204 -0.4871
   99phy    C13 2667   2.822   3.311   0.305  0.2778 -0.2363  0.0378
   99phy     H3 2668   2.760   3.398   0.335  0.7438  0.0681  0.1293
   99phy    O33 2669   2.942   3.386   0.287  0.4902  0.1729 -0.2887
   99phy    H1B 2670   2.919   3.461   0.237 -0.9949 -0.7805 -1.1233
   99phy    C12 2671   2.737   3.294   0.175  0.0069 -0.0135  0.4047
   99phy    O11 2672   2.616   3.225   0.196 -0.0100 -0.0904 -0.9682
   99phy    H1A 2673   2.618   3.208   0.289 -0.0800  2.0799 -0.5327
  100phy    C35 2674   3.454   2.201   1.356  0.4996 -0.0393 -0.5421
  100phy    C33 2675   3.309   2.212   1.405 -0.0549 -0.4693 -0.2180
  100phy    C34 2676   3.317   2.215   1.559 -0.2042 -0.0171  0.0787
  100phy    C32 2677   3.230   2.322   1.344 -0.0568  0.2396 -0.5197
  100phy    C31 2678   3.088   2.284   1.292 -0.6398 -0.1856 -0.5269
  100phy    C30 2679   3.027   2.405   1.228 -0.1158  0.1790 -0.2042
  100phy    C28 2680   2.880   2.381   1.180  0.3591 -0.2733  0.4238
  100phy    C29 2681   2.780   2.433   1.285 -0.2246 -0.0722  0.3066
  100phy    C27 2682   2.840   2.457   1.047 -0.0120  0.0516  0.7916
  100phy    C26 2683   2.857   2.389   0.908 -0.0140  0.2154  0.0490
  100phy    C25 2684   2.808   2.468   0.787  0.3396 -0.5124  0.5342
  100phy    C23 2685   2.869   2.424   0.649  0.3003 -0.0449  0.6681
  100phy    C24 2686   2.778   2.318   0.589  0.1073 -0.0997  0.1353
  100phy    C22 2687   2.875   2.546   0.552  0.3733 -0.4455  0.7041
  100phy    C21 2688   3.012   2.551   0.482 -0.0489  0.0339  0.1518
  100phy    C20 2689   3.013   2.654   0.367  0.1101 -0.5381 -0.0044
  100phy    C18 2690   3.143   2.663   0.278  0.3072  0.7548 -0.3739
  100phy    O01 2691   3.264   2.641   0.352 -0.1957  0.0674 -0.0698
  100phy    H01 2692   3.250   2.575   0.417  0.1960 -1.3001 -1.3230
  100phy    C19 2693   3.155   2.810   0.230 -0.0398  0.0558  0.0220
  100phy    C13 2694   3.131   2.560   0.154 -0.5080  0.0462 -0.2039
  100phy     H3 2695   3.120   2.458   0.201 -0.5645 -0.4151 -1.1882
  100phy    O33 2696   3.010   2.558   0.074 -0.0934  0.0781  0.4215
  100phy    H1B 2697   2.971   2.473   0.063 -0.0693 -0.2074  2.2627
  100phy    C12 2698   3.253   2.493   0.092 -0.4382 -0.3625  0.1761
  100phy    O11 2699   3.313   2.533  -0.027 -0.2426  0.0810 -0.0394
  100phy    H1A 2700   3.246   2.539  -0.092 -0.5155 -1.4073  0.0687
  101phy    C35 2701   2.277   4.465   1.029  0.4185 -0.0605  0.7097
  101phy    C33 2702   2.224   4.334   1.092  0.1046 -0.2297  0.5091
  101phy    C34 2703   2.091   4.374   1.157 -0.0257 -0.0125 -0.0257
  101phy    C32 2704   2.204   4.216   0.995 -0.3055 -0.1577 -0.4810
  101phy    C31 2705   2.333   4.136   0.962 -0.1600 -0.7737 -0.3578
  101phy    C30 2706   2.315   4.026   0.861 -0.1349  0.0707  0.3832
  101phy    C28 2707   2.451   3.955   0.826  0.2227 -0.4038 -0.6416
  101phy    C29 2708   2.487   3.845   0.926 -0.0680  0.2208 -0.1673
  101phy    C27 2709   2.433   3.877   0.700  0.1852  0.0357  0.1274
  101phy    C26 2710   2.531   3.915   0.589 -0.3083 -0.4614  0.5313
  101phy    C25 2711   2.531   3.832   0.460  0.4702  0.4367 -0.2630
  101phy    C23 2712   2.645   3.860   0.367 -0.1068  0.7212  0.1996
  101phy    C24 2713   2.686   3.731   0.314 -0.0097 -0.1401  0.0805
  101phy    C22 2714   2.615   3.966   0.255  0.0155 -0.1429  0.1563
  101phy    C21 2715   2.629   4.116   0.289  0.3973  0.1215  0.2479
  101phy    C20 2716   2.595   4.207   0.167  0.1310  0.3948 -0.1374
  101phy    C18 2717   2.586   4.363   0.197 -0.1373  0.4018  0.2451
  101phy    O01 2718   2.522   4.382   0.324 -0.1465  0.3792 -0.2587
  101phy    H01 2719   2.568   4.331   0.388 -0.5888 -1.4236 -1.3045
  101phy    C19 2720   2.487   4.421   0.095 -0.7142 -0.0225  0.0329
  101phy    C13 2721   2.734   4.422   0.189  0.2382 -0.4991 -0.1722
  101phy     H3 2722   2.786   4.371   0.274  0.1015 -1.1234 -0.4630
  101phy    O33 2723   2.828   4.378   0.088  0.4616 -0.0845 -0.1097
  101phy    H1B 2724   2.790   4.373   0.002  0.8452  2.3509 -0.5111
  101phy    C12 2725   2.781   4.558   0.260 -0.0835 -0.4409 -0.2315
  101phy    O11 2726   2.763   4.679   0.181 -0.0023  0.4866  0.2791
  101phy    H1A 2727   2.785   4.752   0.236 -0.3511 -0.4942  1.7685
  102phy    C35 2728   1.174   0.275   1.970 -0.7300 -0.3734 -0.3480
  102phy    C33 2729   1.299   0.240   1.888  0.7924  0.0769  0.2906
  102phy    C34 2730   1.265   0.240   1.740  0.2194  0.1924  1.1182
  102phy    C32 2731   1.409   0.342   1.911 -0.6147  0.1010  0.5502
  102phy    C31 2732   1.555   0.292   1.897 -0.0164  0.4261  0.3672
  102phy    C30 2733   1.660   0.406   1.912  0.9082  0.4575 -0.0742
  102phy    C28 2734   1.798   0.352   1.953  0.0148 -0.3624  0.0880
  102phy    C29 2735   1.895   0.359   1.834  0.1304  0.1933 -0.2925
  102phy    C27 2736   1.860   0.444   2.062 -0.7852 -0.2669  0.0987
  102phy    C26 2737   1.893   0.366   2.193  0.6303 -0.0183 -0.3857
  102phy    C25 2738   1.980   0.440   2.299 -0.2091  0.1466 -0.0863
  102phy    C23 2739   2.012   0.360   2.429  0.1846 -0.4959 -0.1948
  102phy    C24 2740   2.159   0.385   2.467 -0.0883 -0.1051 -0.3260
  102phy    C22 2741   1.913   0.389   2.542  0.5598  0.1429 -0.1321
  102phy    C21 2742   1.864   0.262   2.615 -0.3127  0.0927 -0.3163
  102phy    C20 2743   1.731   0.291   2.673 -0.5061  0.3093 -0.2400
  102phy    C18 2744   1.667   0.199   2.784 -0.0506 -0.0753 -0.3049
  102phy    O01 2745   1.740   0.203   2.910  0.3117 -0.1589  0.0461
  102phy    H01 2746   1.766   0.289   2.938 -1.1907  0.2454  0.2891
  102phy    C19 2747   1.543   0.288   2.813 -0.2253 -0.1742  0.1709
  102phy    C13 2748   1.629   0.042   2.749  0.3737 -0.1751 -0.1101
  102phy     H3 2749   1.583   0.033   2.647  0.1056 -0.5902  0.0451
  102phy    O33 2750   1.531  -0.014   2.833  0.2893 -0.0689 -0.3245
  102phy    H1B 2751   1.501  -0.097   2.803 -0.1704 -0.5589  1.3922
  102phy    C12 2752   1.746  -0.061   2.758 -0.5767 -0.5652 -0.1368
  102phy    O11 2753   1.815  -0.082   2.883 -0.0496  0.2849 -0.0585
  102phy    H1A 2754   1.752  -0.061   2.949 -0.5215  0.2921 -0.5032
  103phy    C35 2755   1.764   3.773   1.601  0.2281 -0.6334 -0.5434
  103phy    C33 2756   1.781   3.854   1.471 -0.5754 -0.3752  0.0712
  103phy    C34 2757   1.676   3.806   1.370  0.5497 -0.2769 -0.3549
  103phy    C32 2758   1.762   4.005   1.508  0.4679  0.2539  0.3999
  103phy    C31 2759   1.879   4.080   1.571  0.1705 -0.6645  0.0657
  103phy    C30 2760   1.834   4.224   1.621 -0.0656  0.2005 -0.0230
  103phy    C28 2761   1.942   4.332   1.631  0.1748 -0.0717 -0.3515
  103phy    C29 2762   1.931   4.430   1.517  0.2068  0.0946 -0.6390
  103phy    C27 2763   1.945   4.395   1.773 -0.0919  0.3412 -0.1155
  103phy    C26 2764   2.078   4.451   1.823 -0.3634 -0.1966  0.0789
  103phy    C25 2765   2.086   4.480   1.977 -0.2447  0.0501 -0.2522
  103phy    C23 2766   2.229   4.522   2.026  0.0003 -0.2219 -0.4400
  103phy    C24 2767   2.233   4.677   2.039  0.2318  0.1565 -0.0753
  103phy    C22 2768   2.270   4.466   2.163  0.0637 -0.1214  0.2705
  103phy    C21 2769   2.409   4.399   2.166  0.5620 -0.4694 -0.3656
  103phy    C20 2770   2.451   4.380   2.311 -0.1904  0.4492  0.1223
  103phy    C18 2771   2.594   4.313   2.340  0.4230  0.7035  0.4051
  103phy    O01 2772   2.694   4.387   2.270 -0.1699 -0.1379  0.0539
  103phy    H01 2773   2.684   4.480   2.280 -1.9669 -0.4892  2.6602
  103phy    C19 2774   2.614   4.337   2.492  0.1261 -0.1502 -0.3804
  103phy    C13 2775   2.600   4.156   2.290  0.2535 -0.1273 -0.2870
  103phy     H3 2776   2.567   4.149   2.183  0.6937 -0.0779 -0.4295
  103phy    O33 2777   2.506   4.065   2.352  0.0633  0.3087  0.1224
  103phy    H1B 2778   2.545   4.046   2.435 -1.3601  1.6283  1.1497
  103phy    C12 2779   2.740   4.086   2.275 -0.5964 -0.2749 -0.0401
  103phy    O11 2780   2.819   4.069   2.386 -0.5562  0.6035  0.5122
  103phy    H1A 2781   2.870   4.147   2.398 -0.4046  0.5105  0.4830
  104phy    C35 2782   2.639   1.015   1.142  0.1580  0.0723  0.2185
  104phy    C33 2783   2.670   0.867   1.139 -0.4284 -0.4809  0.3852
  104phy    C34 2784   2.793   0.851   1.222 -0.9601  0.4684 -0.0721
  104phy    C32 2785   2.550   0.775   1.176 -0.4483 -0.3819 -0.6592
  104phy    C31 2786   2.553   0.644   1.099 -0.0447  0.9133  0.3302
  104phy    C30 2787   2.433   0.547   1.132 -0.4785 -0.4416 -0.0410
  104phy    C28 2788   2.439   0.425   1.044 -0.3291  0.2321  0.0053
  104phy    C29 2789   2.510   0.303   1.117 -0.3459  0.0603 -0.1464
  104phy    C27 2790   2.295   0.390   1.006 -0.1837 -0.2726  0.5039
  104phy    C26 2791   2.279   0.315   0.868 -0.2470 -0.1021 -0.3252
  104phy    C25 2792   2.139   0.301   0.824  0.1039  0.0410  0.4815
  104phy    C23 2793   2.113   0.217   0.695 -0.1560  0.4540  0.0410
  104phy    C24 2794   1.965   0.172   0.704  0.3027 -0.0234 -0.1652
  104phy    C22 2795   2.144   0.298   0.564 -0.5105 -0.4774  0.3235
  104phy    C21 2796   2.159   0.213   0.437 -0.2223 -0.2952  0.3299
  104phy    C20 2797   2.180   0.310   0.316  0.7052 -0.1113  0.5076
  104phy    C18 2798   2.199   0.258   0.169 -0.0373  0.1384 -0.0323
  104phy    O01 2799   2.303   0.159   0.172 -0.5210 -0.2285  0.3587
  104phy    H01 2800   2.387   0.191   0.198 -0.4848  0.1915 -0.2827
  104phy    C19 2801   2.250   0.391   0.103 -0.1724  0.2081  0.0345
  104phy    C13 2802   2.066   0.207   0.098 -0.2497  0.0905 -0.0481
  104phy     H3 2803   2.037   0.119   0.161  1.5370 -0.4698  0.0471
  104phy    O33 2804   1.949   0.284   0.114 -0.2237  0.0778 -0.0049
  104phy    H1B 2805   1.872   0.232   0.125  0.2243 -0.2628  1.8313
  104phy    C12 2806   2.057   0.107  -0.022  0.5408 -0.2540  0.5698
  104phy    O11 2807   2.040   0.166  -0.151  0.3957 -0.1392  0.1652
  104phy    H1A 2808   1.966   0.124  -0.189  0.0610 -0.0754  0.7384
  105phy    C35 2809   2.253   4.137   1.487 -0.4490 -0.3475  0.1835
  105phy    C33 2810   2.304   4.029   1.396 -0.0177  0.1125  0.2493
  105phy    C34 2811   2.439   3.978   1.455  0.0474  0.1916  0.3008
  105phy    C32 2812   2.197   3.924   1.375  0.0430  0.8555 -0.4148
  105phy    C31 2813   2.211   3.848   1.240 -0.7374 -0.2404  0.2481
  105phy    C30 2814   2.084   3.777   1.205  0.0392  0.4298  0.2800
  105phy    C28 2815   2.096   3.686   1.080 -0.6435  0.2241  0.1254
  105phy    C29 2816   2.060   3.537   1.099 -0.1647 -0.2302  0.0353
  105phy    C27 2817   2.009   3.748   0.973  0.4444 -0.2325 -0.3144
  105phy    C26 2818   2.051   3.726   0.829 -0.3286  0.1015  0.4682
  105phy    C25 2819   1.986   3.808   0.722 -0.1231 -0.4220 -0.0829
  105phy    C23 2820   2.014   3.769   0.577  0.5094  0.1859 -0.0016
  105phy    C24 2821   1.913   3.662   0.523  0.0406  0.2351 -0.3914
  105phy    C22 2822   2.005   3.899   0.491 -0.4798  0.0970 -0.1319
  105phy    C21 2823   2.118   3.902   0.387 -0.4329 -0.2032 -0.3929
  105phy    C20 2824   2.075   4.001   0.278 -0.0169  0.0812  0.0240
  105phy    C18 2825   2.168   4.043   0.157 -0.2081 -0.1833  0.1775
  105phy    O01 2826   2.296   4.082   0.219  0.1917  0.4202  0.4025
  105phy    H01 2827   2.279   4.155   0.274 -0.6777  1.0570 -0.6737
  105phy    C19 2828   2.113   4.179   0.112 -0.0700 -0.3995 -0.0670
  105phy    C13 2829   2.186   3.938   0.037  0.0981 -0.1702  0.2689
  105phy     H3 2830   2.244   3.853   0.082 -0.0983 -0.1786  0.5101
  105phy    O33 2831   2.074   3.860  -0.001 -0.1289 -0.1149 -0.2844
  105phy    H1B 2832   1.999   3.873   0.053 -0.8625  0.2004 -1.3413
  105phy    C12 2833   2.296   3.942  -0.074  0.3832 -0.3572 -0.4103
  105phy    O11 2834   2.416   3.990  -0.034  0.3656 -0.2123 -0.5799
  105phy    H1A 2835   2.398   4.027   0.050 -0.2570  1.2351 -1.3131
  106phy    C35 2836   2.822   4.371   1.994 -0.4379  0.0750 -0.3654
  106phy    C33 2837   2.867   4.481   1.899  0.2599  0.4634  0.0621
  106phy    C34 2838   2.946   4.420   1.784 -0.2994 -0.1700 -0.2002
  106phy    C32 2839   2.743   4.560   1.846 -0.1907  0.7669 -0.1774
  106phy    C31 2840   2.760   4.704   1.815 -0.5496  0.2151  0.2209
  106phy    C30 2841   2.631   4.781   1.788 -0.1588  0.1251  0.1971
  106phy    C28 2842   2.635   4.936   1.798 -0.7338 -0.0722  0.2799
  106phy    C29 2843   2.682   4.997   1.663 -0.3548 -0.0618  0.5628
  106phy    C27 2844   2.486   4.969   1.825 -0.1243  0.1060  0.1292
  106phy    C26 2845   2.462   5.093   1.918 -0.0086 -0.1074  0.1619
  106phy    C25 2846   2.313   5.100   1.964  0.0728  0.3891  0.3253
  106phy    C23 2847   2.299   5.214   2.068 -0.2636 -0.1810  0.2122
  106phy    C24 2848   2.231   5.332   2.008 -0.0806  0.3098  0.0710
  106phy    C22 2849   2.220   5.169   2.193 -0.1182  0.2084 -0.0242
  106phy    C21 2850   2.298   5.091   2.298 -0.0260 -0.0365 -0.0450
  106phy    C20 2851   2.209   5.051   2.414  0.2998 -0.0808 -0.3017
  106phy    C18 2852   2.245   4.931   2.516 -0.2187  0.0951 -0.4875
  106phy    O01 2853   2.383   4.952   2.565  0.6500 -0.1090  0.5032
  106phy    H01 2854   2.442   4.902   2.512  1.0317 -0.2384  1.0349
  106phy    C19 2855   2.158   4.955   2.640  0.0470 -0.1551 -0.0169
  106phy    C13 2856   2.230   4.786   2.452 -0.2986 -0.2372  0.2696
  106phy     H3 2857   2.286   4.779   2.355 -1.2169 -2.2736 -0.1842
  106phy    O33 2858   2.097   4.764   2.407 -0.0876 -0.1868 -0.1067
  106phy    H1B 2859   2.084   4.821   2.333  0.4828 -1.5266 -1.3029
  106phy    C12 2860   2.277   4.652   2.528  0.0803  0.0496 -0.0645
  106phy    O11 2861   2.191   4.592   2.626  0.4489 -0.5428 -0.2632
  106phy    H1A 2862   2.111   4.580   2.580 -0.0509 -0.9249  0.6981
  107phy    C35 2863   3.570   0.085   2.210 -0.3439 -0.3390 -0.4606
  107phy    C33 2864   3.552   0.229   2.166 -0.0867 -0.2074  0.4365
  107phy    C34 2865   3.688   0.291   2.132  0.0075 -0.4048 -0.0479
  107phy    C32 2866   3.457   0.232   2.047  0.6938  0.2630  0.0609
  107phy    C31 2867   3.324   0.303   2.087  0.6798 -0.2244 -0.1111
  107phy    C30 2868   3.230   0.313   1.972  0.6117 -0.3113 -0.0935
  107phy    C28 2869   3.101   0.395   1.996 -0.0213 -0.1084  0.2963
  107phy    C29 2870   3.068   0.473   1.870  0.1187 -0.0156  0.1818
  107phy    C27 2871   2.982   0.315   2.055 -0.2588  0.6962 -0.5408
  107phy    C26 2872   2.890   0.401   2.150 -0.3510 -0.0319  0.2441
  107phy    C25 2873   2.773   0.317   2.206 -0.3755  0.1727 -0.1692
  107phy    C23 2874   2.650   0.395   2.267 -0.0632 -0.7093  0.2264
  107phy    C24 2875   2.551   0.441   2.160 -0.7905  0.4698  0.1443
  107phy    C22 2876   2.566   0.309   2.364 -0.2369  0.1225 -0.0332
  107phy    C21 2877   2.574   0.349   2.507  0.2023 -0.2079 -0.5633
  107phy    C20 2878   2.499   0.241   2.586 -0.5149  0.4215  0.4841
  107phy    C18 2879   2.494   0.247   2.742  0.4945 -0.2141 -0.0766
  107phy    O01 2880   2.438   0.377   2.778  0.2078 -0.1000 -0.1483
  107phy    H01 2881   2.345   0.374   2.793  0.3622  0.5639  1.0312
  107phy    C19 2882   2.386   0.138   2.763  0.3792  0.1221  0.0640
  107phy    C13 2883   2.635   0.215   2.822  0.0137  0.1469  0.4389
  107phy     H3 2884   2.713   0.277   2.772 -0.9667  0.6523 -0.5234
  107phy    O33 2885   2.688   0.086   2.799 -0.4387 -0.3742  0.0297
  107phy    H1B 2886   2.616   0.026   2.798 -1.0149  0.2800  0.8254
  107phy    C12 2887   2.648   0.252   2.974 -0.2619 -0.2661  0.4773
  107phy    O11 2888   2.611   0.165   3.078  0.6849  0.0491  0.3219
  107phy    H1A 2889   2.657   0.084   3.061 -0.1561 -0.3538 -0.1086
  108phy    C35 2890   3.627   5.053   1.494 -0.3023 -0.6027  0.2484
  108phy    C33 2891   3.482   5.083   1.448 -0.0070 -0.5559 -0.4782
  108phy    C34 2892   3.404   5.114   1.575  0.6038 -0.1259 -0.0095
  108phy    C32 2893   3.469   5.210   1.355  0.6000 -0.1835 -0.1327
  108phy    C31 2894   3.539   5.207   1.218  0.1141  0.1083 -0.1469
  108phy    C30 2895   3.508   5.329   1.138 -0.4952 -0.4564 -0.1631
  108phy    C28 2896   3.560   5.336   0.994 -0.2608  0.3173  0.6770
  108phy    C29 2897   3.449   5.290   0.898 -0.0799  0.0606 -0.0543
  108phy    C27 2898   3.602   5.479   0.953  0.5779 -0.2139  0.4549
  108phy    C26 2899   3.708   5.497   0.837 -0.0523  0.0152  0.2178
  108phy    C25 2900   3.746   5.643   0.823  0.2428 -0.2459  0.1468
  108phy    C23 2901   3.838   5.694   0.709 -0.1980 -0.0144  0.2281
  108phy    C24 2902   3.784   5.830   0.669  0.1272  0.5341  0.2905
  108phy    C22 2903   3.991   5.680   0.720 -0.2726  0.1681 -0.7971
  108phy    C21 2904   4.075   5.653   0.593  0.4796  0.3294 -0.1522
  108phy    C20 2905   4.219   5.622   0.627 -0.0433  0.8099 -0.8680
  108phy    C18 2906   4.314   5.573   0.511  0.1170 -0.0340  0.0640
  108phy    O01 2907   4.258   5.466   0.433  0.3498 -0.2839  0.2320
  108phy    H01 2908   4.181   5.495   0.387  0.8443 -0.6497 -0.8708
  108phy    C19 2909   4.432   5.503   0.582 -0.0247  0.2594  0.1206
  108phy    C13 2910   4.360   5.697   0.420  0.2298  0.3251  0.4746
  108phy     H3 2911   4.263   5.739   0.383  0.8201  1.2791 -0.0454
  108phy    O33 2912   4.397   5.816   0.492 -0.1063  0.2960  0.3121
  108phy    H1B 2913   4.406   5.789   0.581  0.9909 -0.5575 -0.0391
  108phy    C12 2914   4.410   5.692   0.270 -0.4553 -1.2068  0.1573
  108phy    O11 2915   4.406   5.808   0.191 -0.2305  0.0406  0.2571
  108phy    H1A 2916   4.368   5.775   0.112 -0.9554 -0.3395  0.7501
  109phy    C35 2917   4.779   1.283   1.909  0.1524 -0.0857 -0.5081
  109phy    C33 2918   4.695   1.323   1.784  0.0351  0.1248  0.4978
  109phy    C34 2919   4.561   1.255   1.797 -0.0214 -0.2123 -0.2135
  109phy    C32 2920   4.664   1.470   1.770 -0.0634 -0.5340  0.1058
  109phy    C31 2921   4.761   1.564   1.693  0.1527 -0.2995  0.1279
  109phy    C30 2922   4.701   1.701   1.714 -0.7141 -0.2763  0.3367
  109phy    C28 2923   4.773   1.812   1.633  0.0156  0.2179  0.8341
  109phy    C29 2924   4.697   1.843   1.497  0.0088 -0.0655 -0.0551
  109phy    C27 2925   4.760   1.944   1.709  0.2039  0.0292  0.0098
  109phy    C26 2926   4.880   1.991   1.786  0.2878  0.1704 -0.1215
  109phy    C25 2927   4.866   2.135   1.838 -0.1265  0.0645  0.3195
  109phy    C23 2928   4.986   2.176   1.922  0.2169 -0.1744  0.0396
  109phy    C24 2929   5.091   2.252   1.842  0.2116  0.7632  0.3697
  109phy    C22 2930   4.941   2.272   2.038 -0.6119 -0.4006  0.0572
  109phy    C21 2931   4.932   2.211   2.174  0.1455 -0.9559 -0.0935
  109phy    C20 2932   4.863   2.307   2.274 -0.1404 -0.1872  0.5961
  109phy    C18 2933   4.821   2.258   2.415  0.8075 -0.2082  0.0145
  109phy    O01 2934   4.932   2.193   2.484  0.3149  0.1996 -0.1519
  109phy    H01 2935   4.949   2.104   2.458 -0.4374  0.0617 -0.1774
  109phy    C19 2936   4.801   2.403   2.469 -0.8950  0.0463 -0.2774
  109phy    C13 2937   4.690   2.158   2.406 -0.2468 -0.1245 -1.2022
  109phy     H3 2938   4.704   2.076   2.331  0.2290 -1.2877  0.1068
  109phy    O33 2939   4.580   2.237   2.346  0.5438 -0.1726 -0.1843
  109phy    H1B 2940   4.516   2.262   2.410  1.1512  0.3413  0.2325
  109phy    C12 2941   4.652   2.085   2.541  0.5736  0.3470 -0.0381
  109phy    O11 2942   4.621   2.165   2.653 -0.1470 -0.4127  0.1117
  109phy    H1A 2943   4.541   2.211   2.635 -0.5198 -0.9886  0.2596
  110phy    C35 2944   4.989   1.912   1.086 -0.0890  0.0165 -0.0254
  110phy    C33 2945   5.101   1.855   1.178  0.1817  0.8024  0.2648
  110phy    C34 2946   5.186   1.969   1.234  0.2470 -0.0948  0.3421
  110phy    C32 2947   5.037   1.768   1.288 -0.9700  0.1364 -0.0538
  110phy    C31 2948   5.078   1.620   1.281 -0.1127 -0.0267 -0.1352
  110phy    C30 2949   5.041   1.531   1.396 -0.0572  0.2338  0.1243
  110phy    C28 2950   5.103   1.395   1.387  0.0024  0.1038  0.2721
  110phy    C29 2951   5.202   1.369   1.501  0.0189  0.2377  0.1186
  110phy    C27 2952   5.001   1.279   1.367 -0.3521  0.1723  0.0342
  110phy    C26 2953   5.043   1.157   1.283 -0.1668  0.5281 -0.2659
  110phy    C25 2954   4.955   1.034   1.294  0.1521  0.3380 -0.1639
  110phy    C23 2955   5.020   0.906   1.236 -0.0156  0.1990 -0.3303
  110phy    C24 2956   4.971   0.786   1.315 -0.6050  0.3909 -0.2468
  110phy    C22 2957   4.987   0.880   1.090  0.0415  0.3784  0.2988
  110phy    C21 2958   5.068   0.952   0.979  0.0711 -0.1733 -0.6684
  110phy    C20 2959   5.023   0.925   0.833 -0.4827 -0.1186 -0.6673
  110phy    C18 2960   5.090   0.993   0.712  0.0834 -0.1075  0.2769
  110phy    O01 2961   5.088   1.136   0.726 -0.0292 -0.5964  0.0914
  110phy    H01 2962   5.002   1.166   0.749  0.5120 -0.3806  2.0329
  110phy    C19 2963   4.996   0.954   0.596 -0.0869  0.3253 -0.3171
  110phy    C13 2964   5.242   0.948   0.683 -0.3470 -0.6076  0.0759
  110phy     H3 2965   5.296   0.972   0.779  0.0747  0.3470 -0.3880
  110phy    O33 2966   5.275   0.810   0.678  0.3341 -0.3760  0.3182
  110phy    H1B 2967   5.206   0.761   0.718 -0.8017  0.7448 -0.1906
  110phy    C12 2968   5.355   1.035   0.605 -0.3849 -0.1068  0.2664
  110phy    O11 2969   5.322   1.168   0.604 -0.4659  0.0725 -0.1078
  110phy    H1A 2970   5.245   1.176   0.657  0.1373  0.8317  0.6901
  111phy    C35 2971   0.640   1.543   2.227  0.0071  0.2897 -0.0039
  111phy    C33 2972   0.581   1.436   2.136  0.2162 -0.1327  0.4692
  111phy    C34 2973   0.629   1.467   1.995 -0.1639 -0.2495 -0.2647
  111phy    C32 2974   0.619   1.296   2.183 -0.2643  0.2186 -0.4239
  111phy    C31 2975   0.552   1.171   2.129  0.3445 -0.4112 -0.3398
  111phy    C30 2976   0.637   1.049   2.146 -0.0851 -0.0116 -0.3334
  111phy    C28 2977   0.575   0.907   2.111  0.0235 -0.1828 -0.5208
  111phy    C29 2978   0.683   0.813   2.061 -0.5015 -0.0772  0.4804
  111phy    C27 2979   0.509   0.846   2.232 -0.7281 -0.2255 -0.2758
  111phy    C26 2980   0.359   0.880   2.254  0.1600 -0.1199 -0.4311
  111phy    C25 2981   0.288   0.812   2.375  0.4363 -0.0660 -0.4931
  111phy    C23 2982   0.136   0.823   2.393  0.0205  0.2329 -0.5665
  111phy    C24 2983   0.073   0.706   2.317  0.3599 -0.0434 -0.2632
  111phy    C22 2984   0.100   0.803   2.542  0.4216  0.0786 -0.4425
  111phy    C21 2985   0.049   0.926   2.621  0.0125  0.2338  0.3974
  111phy    C20 2986   0.005   0.908   2.769 -0.4193  0.0271 -0.0309
  111phy    C18 2987  -0.073   1.035   2.835 -0.2162  0.1221 -0.1920
  111phy    O01 2988  -0.161   1.093   2.736  0.7171  0.1340 -0.2302
  111phy    H01 2989  -0.199   1.022   2.690  1.7895 -1.0198  0.5939
  111phy    C19 2990  -0.157   0.964   2.941 -0.0821 -0.2343 -0.0319
  111phy    C13 2991   0.041   1.141   2.884 -0.1764 -0.2471  0.0636
  111phy     H3 2992   0.118   1.150   2.803  0.1578  0.9987  0.5004
  111phy    O33 2993   0.123   1.097   2.999 -0.0691  0.1593 -0.0685
  111phy    H1B 2994   0.200   1.149   3.008  1.1574 -1.6438  0.2441
  111phy    C12 2995  -0.008   1.288   2.922 -0.4093 -0.3740  0.1455
  111phy    O11 2996   0.097   1.382   2.920  0.1205  0.0243 -0.1717
  111phy    H1A 2997   0.167   1.339   2.875 -0.9301 -0.1569 -1.7063
  112phy    C35 2998   3.390   2.526   1.980  0.3282  0.2377  0.0396
  112phy    C33 2999   3.508   2.534   1.885  0.3146 -0.4745  0.3563
  112phy    C34 3000   3.487   2.442   1.764  0.4556  0.5117  0.1787
  112phy    C32 3001   3.553   2.677   1.847  0.3676 -0.2199 -0.0585
  112phy    C31 3002   3.707   2.689   1.827  0.0398 -0.5934  0.0604
  112phy    C30 3003   3.751   2.822   1.763  0.2862 -0.2875  0.3776
  112phy    C28 3004   3.902   2.845   1.740  0.0685 -0.2665 -0.1508
  112phy    C29 3005   3.941   2.818   1.593  0.3195 -0.6381  0.2632
  112phy    C27 3006   3.936   2.984   1.785  0.1314 -0.1597  0.8006
  112phy    C26 3007   4.044   3.003   1.900  0.1826 -0.1842 -0.5881
  112phy    C25 3008   4.070   3.149   1.922  0.0398  0.2636 -0.1671
  112phy    C23 3009   4.180   3.176   2.030  0.1219 -0.2511 -0.0622
  112phy    C24 3010   4.307   3.231   1.963  0.1757  0.5589  0.5194
  112phy    C22 3011   4.148   3.276   2.136  0.2285 -0.4050 -0.0820
  112phy    C21 3012   4.163   3.216   2.273  0.0908  0.6841 -0.1020
  112phy    C20 3013   4.106   3.311   2.383 -0.3516 -0.2387  0.6141
  112phy    C18 3014   4.123   3.265   2.534  0.0473  0.1532 -0.0780
  112phy    O01 3015   4.260   3.222   2.564  0.0829  0.3046 -0.2172
  112phy    H01 3016   4.268   3.134   2.534 -0.7049  0.2135 -0.1937
  112phy    C19 3017   4.119   3.403   2.606  0.7650  0.0912 -0.7096
  112phy    C13 3018   4.011   3.160   2.589  0.6308  0.1811  0.1405
  112phy     H3 3019   3.911   3.192   2.551  1.1870  0.2563 -1.3650
  112phy    O33 3020   3.993   3.167   2.726  0.3131 -0.1064 -0.5038
  112phy    H1B 3021   4.074   3.176   2.773  1.2564 -0.5519 -1.9664
  112phy    C12 3022   4.031   3.009   2.552 -0.1388  0.0568 -0.8611
  112phy    O11 3023   3.946   2.923   2.626  0.0523 -0.1959  0.1089
  112phy    H1A 3024   3.955   2.947   2.716 -0.0379 -0.8292  0.2911
  113phy    C35 3025   3.095   4.957   0.788  0.3803  0.1200  0.0785
  113phy    C33 3026   3.100   4.894   0.922  0.1320 -0.9741  0.0196
  113phy    C34 3027   3.026   4.979   1.030 -0.1694 -0.1437  0.0019
  113phy    C32 3028   3.032   4.758   0.912  0.1756  0.4687 -0.1525
  113phy    C31 3029   3.111   4.633   0.958 -0.3727 -0.6529  0.2153
  113phy    C30 3030   3.056   4.493   0.925  0.1816  0.1399 -0.4442
  113phy    C28 3031   3.148   4.381   0.981  0.1084  0.4555 -0.0738
  113phy    C29 3032   3.057   4.270   1.023 -1.0639  0.0349 -0.4170
  113phy    C27 3033   3.259   4.334   0.881 -0.1082  0.1439  0.0731
  113phy    C26 3034   3.400   4.384   0.925  0.1967 -0.2356 -0.5158
  113phy    C25 3035   3.514   4.315   0.845 -0.2394  0.2192  0.2035
  113phy    C23 3036   3.652   4.375   0.888  0.1964 -0.5877  0.5902
  113phy    C24 3037   3.725   4.311   1.001 -0.2840  0.4493 -0.0567
  113phy    C22 3038   3.740   4.391   0.763  0.1073 -0.0233 -0.4824
  113phy    C21 3039   3.810   4.525   0.749 -0.2588  0.3522 -0.2040
  113phy    C20 3040   3.853   4.540   0.600  0.5220 -0.2646 -0.2357
  113phy    C18 3041   3.956   4.651   0.558  0.4531  0.1727  0.0147
  113phy    O01 3042   3.899   4.775   0.605 -0.0065  0.2485 -0.3095
  113phy    H01 3043   3.809   4.775   0.577  0.3831  0.6151 -1.6762
  113phy    C19 3044   3.951   4.647   0.400 -0.6551  0.4044  0.5499
  113phy    C13 3045   4.102   4.649   0.617 -0.5701  0.1640 -0.6791
  113phy     H3 3046   4.084   4.659   0.727  1.1770  1.1159 -0.4305
  113phy    O33 3047   4.169   4.526   0.622  0.0438 -0.0931 -0.2001
  113phy    H1B 3048   4.261   4.540   0.610  0.3625 -0.8094  1.1710
  113phy    C12 3049   4.202   4.767   0.641 -0.1593  0.2128 -0.0692
  113phy    O11 3050   4.300   4.788   0.542  0.6105 -0.0142 -0.2615
  113phy    H1A 3051   4.262   4.839   0.473 -0.6693 -1.2981 -0.5531
  114phy    C35 3052   0.216   3.458   1.634 -0.0052 -0.2371  0.1121
  114phy    C33 3053   0.303   3.364   1.553 -0.1806 -0.0155  0.4668
  114phy    C34 3054   0.430   3.445   1.537 -0.1108  0.3849 -0.1760
  114phy    C32 3055   0.328   3.224   1.621 -0.3714 -0.5581  0.1874
  114phy    C31 3056   0.226   3.118   1.588  0.1551  0.0539 -0.0914
  114phy    C30 3057   0.275   2.978   1.635 -0.4542 -0.1224 -0.1596
  114phy    C28 3058   0.187   2.863   1.579  0.4417 -0.2232  0.1005
  114phy    C29 3059   0.270   2.781   1.475 -0.5620  0.0531  0.2508
  114phy    C27 3060   0.154   2.757   1.689 -0.2334 -0.3341 -0.0435
  114phy    C26 3061   0.030   2.792   1.775 -0.6212 -0.0955 -0.0057
  114phy    C25 3062   0.013   2.695   1.896  0.3001  0.2181 -0.3584
  114phy    C23 3063  -0.136   2.694   1.931  0.1710  0.2946 -0.3467
  114phy    C24 3064  -0.208   2.571   1.877  0.2049  0.0495 -0.2348
  114phy    C22 3065  -0.153   2.701   2.086 -0.2580  0.2234  0.4276
  114phy    C21 3066  -0.265   2.797   2.131  0.5477  0.3418  0.4865
  114phy    C20 3067  -0.267   2.805   2.281 -0.1207 -0.1946 -0.0157
  114phy    C18 3068  -0.365   2.901   2.351  0.5599  0.2716  0.0642
  114phy    O01 3069  -0.497   2.857   2.313  0.7280 -0.3921 -0.0650
  114phy    H01 3070  -0.497   2.763   2.311 -0.2234 -0.4143  0.4653
  114phy    C19 3071  -0.357   2.856   2.499 -0.0177 -0.3208  0.1176
  114phy    C13 3072  -0.349   3.059   2.326  0.5646  0.5333  0.4508
  114phy     H3 3073  -0.332   3.075   2.216 -0.2933  0.4971  0.3068
  114phy    O33 3074  -0.226   3.108   2.379  0.1558  0.5863  0.1560
  114phy    H1B 3075  -0.155   3.050   2.361 -0.1577  0.4416 -0.6998
  114phy    C12 3076  -0.476   3.157   2.349  0.3515  0.6623  0.2649
  114phy    O11 3077  -0.532   3.159   2.481 -0.4395 -0.4076  0.3260
  114phy    H1A 3078  -0.467   3.201   2.535 -0.4284 -0.3045  0.2330
  115phy    C35 3079   0.335   3.707   0.605  0.4329  0.1955 -0.4367
  115phy    C33 3080   0.372   3.582   0.680 -0.0263  0.0071  0.3559
  115phy    C34 3081   0.512   3.600   0.737  0.1651  0.4657 -0.0979
  115phy    C32 3082   0.271   3.549   0.791  0.0973  0.1281  0.0164
  115phy    C31 3083   0.254   3.400   0.821 -0.1187  0.1908  0.0202
  115phy    C30 3084   0.154   3.379   0.932 -0.1707 -0.2137  0.1293
  115phy    C28 3085   0.119   3.232   0.954 -0.5927 -0.0150 -0.0473
  115phy    C29 3086   0.155   3.195   1.094  0.1835  0.0204  0.1701
  115phy    C27 3087  -0.030   3.197   0.928 -0.1052 -0.4302 -0.2903
  115phy    C26 3088  -0.068   3.144   0.790 -0.2510  0.5818  0.7200
  115phy    C25 3089  -0.215   3.122   0.786 -0.2804 -0.3197 -0.2117
  115phy    C23 3090  -0.266   3.078   0.650  0.2951  0.2857  0.0500
  115phy    C24 3091  -0.290   2.926   0.646 -0.2427 -0.2249 -0.7927
  115phy    C22 3092  -0.394   3.161   0.617 -0.7346  0.2929  0.2968
  115phy    C21 3093  -0.404   3.199   0.468  0.5967 -0.1921  0.2160
  115phy    C20 3094  -0.523   3.291   0.447  0.2252 -0.1653  0.0994
  115phy    C18 3095  -0.562   3.350   0.305 -0.1114  0.5113 -0.2860
  115phy    O01 3096  -0.459   3.442   0.264  0.4216 -0.2308 -0.1483
  115phy    H01 3097  -0.382   3.396   0.236  0.7854  0.1584  0.2052
  115phy    C19 3098  -0.695   3.426   0.332 -0.0044 -0.2597 -0.0695
  115phy    C13 3099  -0.579   3.238   0.189  0.3185 -0.3854 -0.0622
  115phy     H3 3100  -0.475   3.197   0.174  0.5391  0.2754 -0.3957
  115phy    O33 3101  -0.641   3.117   0.223  0.3526  0.1114  0.4766
  115phy    H1B 3102  -0.733   3.132   0.208  0.8310  0.8392 -2.3653
  115phy    C12 3103  -0.597   3.257   0.037 -0.3967 -0.4978 -0.1722
  115phy    O11 3104  -0.568   3.390  -0.006  0.3762  0.0920 -0.6230
  115phy    H1A 3105  -0.481   3.416   0.016  0.7242  0.5434 -2.4071
  116phy    C35 3106   3.691   4.163   1.734  0.1473  0.3035  0.2401
  116phy    C33 3107   3.840   4.127   1.733  0.3148  0.2316  0.3934
  116phy    C34 3108   3.923   4.229   1.818  0.5560  0.5238 -0.3806
  116phy    C32 3109   3.872   3.982   1.768 -0.0997  0.0073  0.1379
  116phy    C31 3110   3.992   3.907   1.708  0.2587 -1.1437  0.3806
  116phy    C30 3111   4.006   3.763   1.770  0.3756 -0.2331  0.2711
  116phy    C28 3112   4.106   3.668   1.700  0.2612  0.2930 -0.5686
  116phy    C29 3113   4.128   3.552   1.801 -0.9269  0.6740  0.0501
  116phy    C27 3114   4.055   3.610   1.567  0.3575 -0.2434 -0.0852
  116phy    C26 3115   4.159   3.594   1.458 -0.0023 -0.5937  0.3070
  116phy    C25 3116   4.096   3.568   1.326 -0.1077  0.3143 -0.1861
  116phy    C23 3117   4.184   3.570   1.201  0.4060 -0.4626  0.1395
  116phy    C24 3118   4.209   3.429   1.142  0.0092 -0.6668  0.0135
  116phy    C22 3119   4.124   3.667   1.094  0.1078 -0.3299 -0.1891
  116phy    C21 3120   4.209   3.739   0.990 -0.2114  0.3379 -0.0953
  116phy    C20 3121   4.126   3.793   0.874  0.2006 -0.0469 -0.2617
  116phy    C18 3122   4.194   3.846   0.743  0.1311 -0.4607  0.3663
  116phy    O01 3123   4.286   3.951   0.779 -0.3072  0.7130 -0.2417
  116phy    H01 3124   4.264   3.998   0.857 -1.3520  2.9359 -1.7316
  116phy    C19 3125   4.083   3.929   0.670  0.4196  0.3957 -0.0942
  116phy    C13 3126   4.263   3.734   0.650  0.0596 -0.5617  0.2509
  116phy     H3 3127   4.329   3.678   0.722 -0.5588 -0.5704  0.8188
  116phy    O33 3128   4.184   3.627   0.603 -0.2017 -0.2806  0.0822
  116phy    H1B 3129   4.126   3.594   0.669 -0.7505 -0.0458 -0.2693
  116phy    C12 3130   4.398   3.765   0.563 -0.2166 -0.5576 -0.0485
  116phy    O11 3131   4.384   3.798   0.425 -0.2891 -0.1669  0.2286
  116phy    H1A 3132   4.469   3.781   0.389  0.6248  1.8492  1.2868
  117phy    C35 3133   3.638   4.873   2.443  0.2658  0.1037  0.1022
  117phy    C33 3134   3.549   4.777   2.367  0.2985 -0.5948  0.2160
  117phy    C34 3135   3.431   4.851   2.307  0.4038  0.0477 -0.2566
  117phy    C32 3136   3.623   4.700   2.262 -0.4841  0.2260 -0.2483
  117phy    C31 3137   3.612   4.548   2.284  0.0637  0.3264  0.0729
  117phy    C30 3138   3.674   4.449   2.182 -0.1972 -0.3124  0.4705
  117phy    C28 3139   3.658   4.301   2.220 -0.1552  0.2874 -0.2503
  117phy    C29 3140   3.576   4.218   2.119 -0.2490 -0.5042  0.0771
  117phy    C27 3141   3.798   4.240   2.233 -0.5177  0.0853 -0.7420
  117phy    C26 3142   3.837   4.242   2.383  0.2274  0.4434  0.2428
  117phy    C25 3143   3.975   4.191   2.405 -0.4650  0.4258 -0.4056
  117phy    C23 3144   4.029   4.190   2.553  0.0486 -0.1047  0.2284
  117phy    C24 3145   3.987   4.054   2.616  0.0773  0.0944 -0.0299
  117phy    C22 3146   4.180   4.221   2.548 -0.1156 -0.0202 -0.2655
  117phy    C21 3147   4.229   4.291   2.670  0.2414  0.0686 -0.3972
  117phy    C20 3148   4.368   4.349   2.651  0.2939 -0.9069 -0.2878
  117phy    C18 3149   4.444   4.394   2.786  0.4375  0.5270 -0.3978
  117phy    O01 3150   4.472   4.280   2.869  0.6854  0.1891  0.1173
  117phy    H01 3151   4.413   4.209   2.851  0.4547 -0.0648  1.7069
  117phy    C19 3152   4.580   4.426   2.726 -0.6872  0.2025 -0.2324
  117phy    C13 3153   4.381   4.523   2.864 -0.0357  0.2560  0.2162
  117phy     H3 3154   4.354   4.599   2.786  1.3000 -0.0910 -0.6268
  117phy    O33 3155   4.479   4.596   2.941 -0.0874 -0.3932  0.2373
  117phy    H1B 3156   4.518   4.537   3.002  0.3922 -0.7108 -0.3741
  117phy    C12 3157   4.260   4.496   2.963  0.0780  0.0982  0.3126
  117phy    O11 3158   4.130   4.474   2.909 -0.0549 -0.5980  0.2859
  117phy    H1A 3159   4.086   4.439   2.984  2.4886 -1.4049  1.5318
  118phy    C35 3160   4.969   3.109   1.963  0.0914 -0.6748 -0.2716
  118phy    C33 3161   5.068   3.213   2.016  0.0924 -0.1342  0.4930
  118phy    C34 3162   5.193   3.214   1.924 -0.2031 -0.0067 -0.4242
  118phy    C32 3163   5.001   3.349   2.016  0.3581  0.1803 -0.1220
  118phy    C31 3164   5.017   3.436   2.140  0.0131  0.3071 -0.2880
  118phy    C30 3165   4.979   3.583   2.122  0.3396 -0.5704  0.1889
  118phy    C28 3166   5.011   3.682   2.235 -0.0181 -0.3824  0.0912
  118phy    C29 3167   5.161   3.712   2.252  0.1811 -0.3897  0.4781
  118phy    C27 3168   4.931   3.813   2.210 -0.3980 -0.8180  0.3505
  118phy    C26 3169   4.856   3.877   2.330  0.1572  0.2281 -0.2450
  118phy    C25 3170   4.757   3.992   2.301  0.1101  0.3832 -0.0697
  118phy    C23 3171   4.695   4.075   2.415  0.0828 -0.5267  0.1874
  118phy    C24 3172   4.668   4.216   2.362 -0.2907  0.1919  0.4736
  118phy    C22 3173   4.577   4.007   2.481 -0.4997  0.3623  0.4934
  118phy    C21 3174   4.563   4.020   2.627  0.4680 -0.4610 -0.0654
  118phy    C20 3175   4.438   3.935   2.669 -0.0435  0.2868  0.4683
  118phy    C18 3176   4.384   3.924   2.811  0.0442  0.7389 -0.9487
  118phy    O01 3177   4.346   4.061   2.843  0.0956 -0.1528  0.5169
  118phy    H01 3178   4.254   4.073   2.859 -0.1703  0.6310 -1.3345
  118phy    C19 3179   4.260   3.832   2.796 -0.1902  0.5153  0.3277
  118phy    C13 3180   4.497   3.868   2.919 -0.3022 -0.5205  0.6269
  118phy     H3 3181   4.591   3.926   2.905 -0.2627 -1.0758 -1.7124
  118phy    O33 3182   4.542   3.742   2.884 -0.4936 -0.4745  0.5783
  118phy    H1B 3183   4.472   3.679   2.890 -2.8090  1.6873 -1.2629
  118phy    C12 3184   4.469   3.891   3.072 -0.5720 -0.1412 -0.2967
  118phy    O11 3185   4.404   3.789   3.141  0.0049 -0.1310 -0.1671
  118phy    H1A 3186   4.469   3.734   3.180 -0.1630  0.3770  0.8662
  119phy    C35 3187   4.959   3.215   1.508 -0.2620 -0.1265 -0.5998
  119phy    C33 3188   4.942   3.363   1.544  0.1974  0.4476  0.0465
  119phy    C34 3189   4.959   3.446   1.416 -0.4019  0.1183  0.3253
  119phy    C32 3190   4.807   3.376   1.614 -0.4276  0.2143  0.7887
  119phy    C31 3191   4.783   3.493   1.712  0.1300 -0.3826 -0.0458
  119phy    C30 3192   4.651   3.470   1.790 -0.0425 -0.3325 -0.0337
  119phy    C28 3193   4.614   3.588   1.884  0.0685 -0.3555 -0.2702
  119phy    C29 3194   4.528   3.692   1.808 -0.6004  0.3013  0.0990
  119phy    C27 3195   4.533   3.522   2.000 -0.0354 -0.5216 -0.2505
  119phy    C26 3196   4.559   3.592   2.135 -0.0951  0.1407 -0.2262
  119phy    C25 3197   4.468   3.534   2.238  0.5083  0.0293 -0.0370
  119phy    C23 3198   4.476   3.610   2.369  0.5323  0.0687  0.2369
  119phy    C24 3199   4.329   3.647   2.408  0.1796  0.0836  0.0818
  119phy    C22 3200   4.559   3.538   2.475 -0.1571 -0.1920  0.3151
  119phy    C21 3201   4.664   3.625   2.546  0.2866  0.0868  0.1395
  119phy    C20 3202   4.722   3.551   2.669 -0.5021  0.0455  0.6199
  119phy    C18 3203   4.833   3.632   2.756  0.4484  0.5272  0.0623
  119phy    O01 3204   4.779   3.762   2.788  0.0721 -0.4416 -0.1393
  119phy    H01 3205   4.690   3.756   2.817 -0.5422  1.7273 -1.3529
  119phy    C19 3206   4.834   3.557   2.891  0.1953 -0.3895  0.1064
  119phy    C13 3207   4.973   3.640   2.674 -0.6033  0.4063 -0.4355
  119phy     H3 3208   4.952   3.672   2.569 -1.3596 -0.3462 -0.5234
  119phy    O33 3209   5.032   3.508   2.652 -0.3024 -0.0260  0.2503
  119phy    H1B 3210   4.958   3.455   2.630 -0.4594  0.1707  0.3089
  119phy    C12 3211   5.089   3.732   2.736 -0.2179  0.3766 -0.6988
  119phy    O11 3212   5.166   3.690   2.846  0.3026 -0.3609 -0.2801
  119phy    H1A 3213   5.113   3.720   2.918  0.1181 -0.6147 -0.3069
  120phy    C35 3214   5.093   2.555   1.086  0.3264  0.4295  0.2734
  120phy    C33 3215   5.038   2.614   0.954 -0.6302  0.5605 -0.5091
  120phy    C34 3216   5.057   2.768   0.960  0.4011  0.0827  0.5605
  120phy    C32 3217   5.111   2.550   0.837 -0.3303 -0.3345 -0.4551
  120phy    C31 3218   5.034   2.547   0.701  0.0022 -0.1947 -0.3200
  120phy    C30 3219   5.109   2.471   0.587 -0.7713  0.1899 -0.2429
  120phy    C28 3220   5.034   2.441   0.466  0.1174  0.1970  0.4973
  120phy    C29 3221   5.115   2.483   0.346  0.0153  0.4334  0.1245
  120phy    C27 3222   4.979   2.299   0.465  0.1513 -0.0135  0.1598
  120phy    C26 3223   4.858   2.269   0.372  0.6546  0.0087 -0.2022
  120phy    C25 3224   4.795   2.131   0.375 -0.0863  0.8249  0.1312
  120phy    C23 3225   4.723   2.100   0.241 -0.0636 -0.0140 -0.1647
  120phy    C24 3226   4.764   1.954   0.202 -0.0185 -0.0447  0.1829
  120phy    C22 3227   4.567   2.107   0.245 -0.1599 -0.0217 -0.0172
  120phy    C21 3228   4.511   2.237   0.179 -0.1354 -0.5821  0.0013
  120phy    C20 3229   4.363   2.266   0.205  0.4251 -0.3993  0.2843
  120phy    C18 3230   4.308   2.391   0.129  0.1492 -0.0332  0.3531
  120phy    O01 3231   4.400   2.501   0.138  0.1671 -0.1492  0.1727
  120phy    H01 3232   4.406   2.522   0.229  0.8995 -1.4177  0.4440
  120phy    C19 3233   4.179   2.418   0.207  0.0479  0.3569  0.6424
  120phy    C13 3234   4.274   2.363  -0.029 -0.1253  0.2519 -0.5660
  120phy     H3 3235   4.373   2.345  -0.079 -0.5783  0.0036 -1.3912
  120phy    O33 3236   4.213   2.238  -0.060  0.6044  0.1300  0.3821
  120phy    H1B 3237   4.121   2.249  -0.075  0.1645 -3.5913 -0.6513
  120phy    C12 3238   4.259   2.476  -0.142  0.3134 -0.2378 -0.0824
  120phy    O11 3239   4.134   2.541  -0.161  0.4010 -0.2239  0.1716
  120phy    H1A 3240   4.071   2.480  -0.195  0.4085 -0.5959  0.7942
  121phy    C35 3241   0.629   1.792   1.699  0.1551  0.6213 -0.2286
  121phy    C33 3242   0.664   1.935   1.724 -0.0626  0.0387  0.7711
  121phy    C34 3243   0.739   1.991   1.601  0.0528  0.2475 -0.1044
  121phy    C32 3244   0.536   2.024   1.753 -0.0776  0.0823  0.2529
  121phy    C31 3245   0.553   2.160   1.831  0.3031  0.6007 -0.1761
  121phy    C30 3246   0.419   2.236   1.846 -0.5265 -0.0269 -0.2812
  121phy    C28 3247   0.424   2.362   1.930 -0.5866 -0.4251  0.1679
  121phy    C29 3248   0.432   2.488   1.848  0.1756 -0.0913 -0.5559
  121phy    C27 3249   0.301   2.358   2.020 -0.1697  0.0389 -0.2659
  121phy    C26 3250   0.327   2.366   2.175  0.0238  0.1538 -0.1721
  121phy    C25 3251   0.195   2.380   2.260 -0.4271  0.7461  0.0018
  121phy    C23 3252   0.218   2.371   2.410 -0.0972  0.0201 -0.4878
  121phy    C24 3253   0.117   2.450   2.490  0.1431  0.0209 -0.3104
  121phy    C22 3254   0.226   2.224   2.459 -0.1631 -0.1421 -0.3507
  121phy    C21 3255   0.356   2.177   2.531 -0.1066 -0.6238 -0.1768
  121phy    C20 3256   0.334   2.044   2.595  0.6023 -0.4517  0.1900
  121phy    C18 3257   0.438   1.991   2.699 -0.5060  0.1330 -0.2270
  121phy    O01 3258   0.454   2.082   2.810 -0.0600  0.0378 -0.4982
  121phy    H01 3259   0.371   2.120   2.833 -0.6538 -0.7134 -1.3456
  121phy    C19 3260   0.359   1.869   2.749  0.3888 -0.1077 -0.1533
  121phy    C13 3261   0.587   1.955   2.644 -0.9362  0.5838 -0.1481
  121phy     H3 3262   0.580   1.901   2.546 -1.1481 -2.2514  1.3574
  121phy    O33 3263   0.656   1.855   2.722  0.3200  0.1027 -0.4558
  121phy    H1B 3264   0.683   1.888   2.806  1.3292 -1.2602 -0.2129
  121phy    C12 3265   0.686   2.072   2.617  0.2169 -0.1940 -0.4393
  121phy    O11 3266   0.727   2.139   2.738 -0.3207  0.3023 -0.0769
  121phy    H1A 3267   0.643   2.153   2.779 -1.0337  2.0759 -1.9756
  122phy    C35 3268   0.570   4.102   1.666 -0.1379  0.0876  0.1533
  122phy    C33 3269   0.441   4.020   1.652 -0.0638 -0.2968 -0.4425
  122phy    C34 3270   0.411   4.034   1.502  0.4132  0.1631  0.4348
  122phy    C32 3271   0.460   3.871   1.691  0.1666  0.2181  0.0961
  122phy    C31 3272   0.431   3.829   1.836 -0.2297  0.0439  0.0394
  122phy    C30 3273   0.409   3.674   1.852 -0.6195 -0.5145  0.1805
  122phy    C28 3274   0.411   3.619   1.997  0.3923 -0.1930 -0.1104
  122phy    C29 3275   0.311   3.501   2.009  0.0860 -0.2099  0.0759
  122phy    C27 3276   0.558   3.593   2.047  0.0682 -0.3211  0.1894
  122phy    C26 3277   0.580   3.611   2.196  0.3386 -0.0042  0.6520
  122phy    C25 3278   0.709   3.541   2.233 -0.7030  0.0856 -0.4785
  122phy    C23 3279   0.740   3.526   2.384 -0.2428 -0.0070  0.2370
  122phy    C24 3280   0.735   3.376   2.429  0.0284 -0.0094 -0.1104
  122phy    C22 3281   0.874   3.601   2.417  0.0080  0.0943 -0.1025
  122phy    C21 3282   0.885   3.646   2.562 -0.3633 -0.2891 -0.0177
  122phy    C20 3283   0.972   3.774   2.576  0.0194 -0.1372  0.6028
  122phy    C18 3284   1.030   3.809   2.719  0.3156  0.5583  0.2169
  122phy    O01 3285   1.113   3.698   2.768 -0.2192  0.0788 -0.1242
  122phy    H01 3286   1.059   3.622   2.781  0.9631 -0.7106  0.4369
  122phy    C19 3287   1.133   3.919   2.678 -0.2569  0.5277  0.1396
  122phy    C13 3288   0.913   3.852   2.825  0.2311 -0.3592 -0.0450
  122phy     H3 3289   0.839   3.768   2.820  0.9337 -0.9419 -0.9721
  122phy    O33 3290   0.837   3.964   2.785  0.2519 -0.0845  0.2190
  122phy    H1B 3291   0.865   4.045   2.823 -1.3987  1.7496 -2.1519
  122phy    C12 3292   0.958   3.864   2.976 -0.1107 -0.4511  0.3749
  122phy    O11 3293   0.991   3.747   3.044 -0.1359 -0.0006 -0.3276
  122phy    H1A 3294   1.085   3.744   3.042 -0.0931  0.7601  0.0997
  123phy    C35 3295   3.787   3.185   1.320 -0.5514  0.1583  0.6059
  123phy    C33 3296   3.709   3.277   1.416  0.2171  0.4692  0.2472
  123phy    C34 3297   3.767   3.252   1.552 -0.3581  0.2410  0.4245
  123phy    C32 3298   3.724   3.426   1.362 -0.4250 -0.4992  0.1195
  123phy    C31 3299   3.620   3.530   1.403 -0.1547  0.5917 -0.5677
  123phy    C30 3300   3.653   3.670   1.361  0.1611  0.4154  0.0841
  123phy    C28 3301   3.538   3.767   1.388  0.4003 -0.1299  0.1902
  123phy    C29 3302   3.580   3.869   1.491  0.0007 -0.5946 -0.3323
  123phy    C27 3303   3.506   3.852   1.263 -0.3188 -0.8279 -0.6762
  123phy    C26 3304   3.393   3.803   1.181  0.5792 -0.1244 -0.2300
  123phy    C25 3305   3.382   3.900   1.060  0.2717 -0.2319 -0.0259
  123phy    C23 3306   3.283   3.852   0.952 -0.0556  0.1850 -0.0154
  123phy    C24 3307   3.139   3.886   0.983  0.2281 -0.1052 -0.2481
  123phy    C22 3308   3.318   3.921   0.817 -0.0409  0.2946  0.5227
  123phy    C21 3309   3.419   3.855   0.720 -0.1931  0.1484 -0.0412
  123phy    C20 3310   3.506   3.964   0.654  0.1297  0.3161 -0.0943
  123phy    C18 3311   3.592   3.933   0.523  0.2491 -0.4074  0.0102
  123phy    O01 3312   3.664   3.811   0.550 -0.5513 -0.7599 -0.1562
  123phy    H01 3313   3.733   3.808   0.486  0.0373 -0.1955  0.4445
  123phy    C19 3314   3.697   4.047   0.513  0.3762  0.0079 -0.1740
  123phy    C13 3315   3.507   3.919   0.389  0.3650 -0.7815 -0.7102
  123phy     H3 3316   3.439   3.835   0.418 -1.2121  1.0737  1.3565
  123phy    O33 3317   3.404   4.013   0.366 -0.1955  0.0208 -0.1239
  123phy    H1B 3318   3.406   4.047   0.278 -0.2704  0.9230  0.2094
  123phy    C12 3319   3.548   3.847   0.255  0.5269 -0.2977  0.1610
  123phy    O11 3320   3.597   3.928   0.151  0.3637  0.4771 -0.1854
  123phy    H1A 3321   3.605   3.876   0.074  0.3043  0.0185  0.1139
  124phy    C35 3322   4.096   0.142   1.626 -0.1120 -0.3134  0.2304
  124phy    C33 3323   4.122  -0.005   1.636  0.7816 -0.5733 -0.2281
  124phy    C34 3324   4.060  -0.082   1.516 -0.1022  0.2388  0.1385
  124phy    C32 3325   4.268  -0.045   1.655 -0.7667  0.0147 -0.0566
  124phy    C31 3326   4.307  -0.150   1.765  0.1476  0.3655 -0.2523
  124phy    C30 3327   4.456  -0.196   1.761  0.0662 -0.5099 -0.0169
  124phy    C28 3328   4.488  -0.304   1.868  0.3066 -0.1650  0.0352
  124phy    C29 3329   4.594  -0.402   1.810 -0.1580  0.2098 -0.4674
  124phy    C27 3330   4.537  -0.250   2.006  0.3289 -0.3734  0.2170
  124phy    C26 3331   4.490  -0.320   2.136 -0.2852  0.3972 -0.5293
  124phy    C25 3332   4.530  -0.244   2.260 -0.2288  0.0570 -0.1291
  124phy    C23 3333   4.491  -0.322   2.389  0.3324  0.4633  0.1134
  124phy    C24 3334   4.616  -0.351   2.464  0.4200 -0.2446  0.1452
  124phy    C22 3335   4.389  -0.237   2.467  0.6336  0.0527  0.3359
  124phy    C21 3336   4.279  -0.312   2.539  0.0766 -0.0770  0.3645
  124phy    C20 3337   4.194  -0.208   2.611 -0.1213  0.0420  0.0114
  124phy    C18 3338   4.082  -0.238   2.712 -0.1095 -0.0893  0.1898
  124phy    O01 3339   4.146  -0.318   2.812  0.7151 -0.2454  0.1656
  124phy    H01 3340   4.082  -0.327   2.880 -0.9761 -0.0647 -1.3147
  124phy    C19 3341   4.065  -0.094   2.765 -0.3983  0.2442  0.5066
  124phy    C13 3342   3.941  -0.304   2.660  0.2535  0.6729 -0.0866
  124phy     H3 3343   3.912  -0.257   2.563 -0.4451  1.0939  0.3095
  124phy    O33 3344   3.825  -0.272   2.745  0.3370  0.1075  0.0040
  124phy    H1B 3345   3.756  -0.336   2.738 -0.0464  0.5443 -0.3038
  124phy    C12 3346   3.946  -0.460   2.630  0.3407  0.2835  0.2906
  124phy    O11 3347   3.926  -0.548   2.743 -0.3363  0.0713  0.1850
  124phy    H1A 3348   3.998  -0.535   2.802 -1.1035 -1.3183  1.5079
  125phy    C35 3349   3.650   4.977   1.900 -0.4752  0.0484 -0.0864
  125phy    C33 3350   3.774   4.897   1.939 -0.4769  0.2941  0.1584
  125phy    C34 3351   3.803   4.801   1.828 -0.0379 -0.1531  0.2500
  125phy    C32 3352   3.898   4.990   1.961  0.2090 -0.2512 -0.3608
  125phy    C31 3353   3.926   5.017   2.109  0.0798 -0.1875  0.0546
  125phy    C30 3354   4.045   5.113   2.130  0.0867  0.3584 -0.0759
  125phy    C28 3355   4.084   5.121   2.278 -0.2577  0.1612 -0.3892
  125phy    C29 3356   4.231   5.160   2.282  0.0044 -0.0592 -0.0147
  125phy    C27 3357   3.999   5.215   2.367 -0.1391 -0.2319  0.0840
  125phy    C26 3358   3.892   5.156   2.459 -0.2163 -0.7997  0.2613
  125phy    C25 3359   3.829   5.268   2.550  0.0718  0.0935  0.5423
  125phy    C23 3360   3.707   5.226   2.636  0.2592 -0.5247  0.0961
  125phy    C24 3361   3.713   5.298   2.773  0.0607  0.8003  0.2925
  125phy    C22 3362   3.572   5.264   2.563 -0.3711 -0.5779 -0.1904
  125phy    C21 3363   3.444   5.203   2.615  0.0733  0.1945 -0.0097
  125phy    C20 3364   3.322   5.245   2.539 -0.7918 -0.3390  0.2858
  125phy    C18 3365   3.179   5.194   2.582  0.2675 -0.6582  0.0960
  125phy    O01 3366   3.139   5.235   2.715 -0.5382 -0.1625 -0.0711
  125phy    H01 3367   3.053   5.205   2.739 -0.8283  2.2865  2.4501
  125phy    C19 3368   3.084   5.284   2.496  0.7284  0.7175  0.0570
  125phy    C13 3369   3.149   5.038   2.560 -0.1440  0.4313 -0.3088
  125phy     H3 3370   3.182   5.008   2.458 -0.2348  0.8955 -0.4749
  125phy    O33 3371   3.006   5.007   2.558  0.3758 -0.2078  0.4188
  125phy    H1B 3372   2.980   5.015   2.648  0.1754  1.1248  0.2685
  125phy    C12 3373   3.221   4.932   2.657 -0.3098 -0.3698 -0.5249
  125phy    O11 3374   3.200   4.799   2.623  0.2144  0.0596  0.0330
  125phy    H1A 3375   3.108   4.784   2.613  0.3418 -0.9405  0.2006
  126phy    C35 3376   2.569   4.405   1.473 -0.1988  0.0770 -0.0283
  126phy    C33 3377   2.671   4.394   1.360  0.3476 -0.0552  0.2275
  126phy    C34 3378   2.593   4.338   1.243  0.2630  0.2300  0.1407
  126phy    C32 3379   2.736   4.529   1.329 -0.3161  0.3493  0.0018
  126phy    C31 3380   2.855   4.564   1.422  0.0018  0.4904 -0.2460
  126phy    C30 3381   2.914   4.693   1.380 -0.6267  0.0811  0.3888
  126phy    C28 3382   3.041   4.741   1.449 -0.1824  0.2321 -0.1908
  126phy    C29 3383   3.159   4.761   1.349 -0.0229 -0.1794  0.4347
  126phy    C27 3384   3.011   4.859   1.542 -0.4899  0.0047  0.1089
  126phy    C26 3385   3.071   4.846   1.681  0.0888 -0.3697 -0.3134
  126phy    C25 3386   3.044   4.967   1.774 -0.2849  0.3094 -0.1080
  126phy    C23 3387   3.093   4.948   1.921 -0.4241 -0.2416 -0.2699
  126phy    C24 3388   3.226   5.017   1.942 -0.0983 -0.2261  0.1828
  126phy    C22 3389   2.983   5.015   2.009  0.1794  0.6786  0.0163
  126phy    C21 3390   2.939   4.928   2.125  0.4975 -0.3160 -0.0737
  126phy    C20 3391   2.825   5.003   2.201 -0.0877 -0.2754  0.1986
  126phy    C18 3392   2.759   4.946   2.325 -0.3002  0.0275 -0.1540
  126phy    O01 3393   2.849   4.868   2.402 -0.4228 -0.0380  0.4699
  126phy    H01 3394   2.910   4.924   2.447  0.1452 -0.7169  0.5682
  126phy    C19 3395   2.740   5.074   2.413 -0.5556  0.0159  0.0879
  126phy    C13 3396   2.624   4.864   2.301 -0.0227  0.5059  0.4257
  126phy     H3 3397   2.556   4.927   2.238 -1.1290 -0.4897  0.5834
  126phy    O33 3398   2.541   4.850   2.424 -0.4656  0.2052 -0.0683
  126phy    H1B 3399   2.601   4.812   2.486  2.6070  1.3560 -2.0677
  126phy    C12 3400   2.642   4.716   2.240 -0.1213  0.0122  0.4511
  126phy    O11 3401   2.709   4.628   2.326  0.0060 -0.2546 -0.4520
  126phy    H1A 3402   2.793   4.661   2.350  0.1418  0.3954 -1.7109
  127phy    C35 3403   2.347   4.806   0.221 -0.1398 -0.2739  0.2073
  127phy    C33 3404   2.428   4.835   0.341 -0.8410 -0.3617  0.1992
  127phy    C34 3405   2.399   4.982   0.374 -0.0003  0.1306 -0.3853
  127phy    C32 3406   2.393   4.746   0.461  0.5147  0.1245  0.3203
  127phy    C31 3407   2.514   4.679   0.515  0.0163  0.0958 -0.2491
  127phy    C30 3408   2.491   4.605   0.643 -0.1370  0.2049 -0.1985
  127phy    C28 3409   2.617   4.563   0.710 -0.3980  0.3029 -0.0200
  127phy    C29 3410   2.618   4.596   0.857 -0.3926 -0.0874  0.3762
  127phy    C27 3411   2.650   4.408   0.697 -0.4489 -0.9121  0.2805
  127phy    C26 3412   2.783   4.381   0.626 -0.6466  0.0798 -0.5838
  127phy    C25 3413   2.813   4.228   0.639  0.9506 -0.6691 -0.1086
  127phy    C23 3414   2.950   4.177   0.594 -0.0187 -0.2174 -0.6404
  127phy    C24 3415   2.999   4.071   0.695  0.2887  0.0068  0.4838
  127phy    C22 3416   2.954   4.124   0.447  0.0951 -0.0811 -0.1410
  127phy    C21 3417   3.044   4.205   0.352 -0.3216  0.0454 -0.0646
  127phy    C20 3418   3.033   4.157   0.210 -0.2177 -0.3292 -0.5878
  127phy    C18 3419   3.110   4.230   0.094  0.4396  0.0601  0.0592
  127phy    O01 3420   3.070   4.367   0.099  0.0849 -0.2681  0.3792
  127phy    H01 3421   2.976   4.372   0.100  0.0596 -0.6033 -0.1392
  127phy    C19 3422   3.043   4.163  -0.031  0.0257 -0.3033  0.2568
  127phy    C13 3423   3.269   4.220   0.092  0.5038 -0.3491  0.0610
  127phy     H3 3424   3.301   4.253   0.195 -0.7679 -0.6584  0.5710
  127phy    O33 3425   3.322   4.088   0.100  0.1410 -0.1135  0.1610
  127phy    H1B 3426   3.384   4.081   0.030  0.6095  1.3631  0.4006
  127phy    C12 3427   3.375   4.316   0.028 -0.4230 -0.0407  0.1364
  127phy    O11 3428   3.422   4.267  -0.095  0.0691  0.0783 -0.2142
  127phy    H1A 3429   3.359   4.285  -0.161 -1.0540 -0.0428  0.7841
  128SOL     OW 3430   2.054   4.090   2.711  0.1643  0.0811  0.1205
  128SOL    HW1 3431   2.142   4.114   2.681  0.3345 -1.1854 -0.4733
  128SOL    HW2 3432   2.037   4.154   2.780 -0.3285  0.3104 -0.2034
  128SOL     MW 3433   2.064   4.102   2.716  0.0035 -0.0026  0.0062
  129SOL     OW 3434   1.660   1.723   0.085  0.2071  0.0367 -0.3204
  129SOL    HW1 3435   1.666   1.637   0.043  0.9928 -0.0686 -0.0136
  129SOL    HW2 3436   1.654   1.788   0.015 -1.5954  1.7697  1.3456
  129SOL     MW 3437   1.660   1.720   0.070  0.0035 -0.0026  0.0062
  130SOL     OW 3438   2.462   3.064   0.048 -0.0042  0.2398  0.0165
  130SOL    HW1 3439   2.514   3.120   0.106 -0.6769  1.5272 -0.5814
  130SOL    HW2 3440   2.418   3.132  -0.003  1.6391  0.4975 -1.1284
  130SOL     MW 3441   2.463   3.080   0.049  0.0035 -0.0026  0.0062
  131SOL     OW 3442   1.437   0.855   0.006 -0.3166 -0.2179 -0.5259
  131SOL    HW1 3443   1.384   0.793  -0.045  1.5417 -2.2441 -0.1350
  131SOL    HW2 3444   1.443   0.814   0.092 -1.5211 -0.6305 -0.6197
  131SOL     MW 3445   1.431   0.841   0.011  0.0035 -0.0026  0.0062
  132SOL     OW 3446   2.008   3.683   2.882  0.2992  0.3106 -0.4047
  132SOL    HW1 3447   2.084   3.677   2.824  0.0528  0.5864 -0.7596
  132SOL    HW2 3448   2.033   3.744   2.951  0.6892  0.4432 -0.6612
  132SOL     MW 3449   2.021   3.690   2.884  0.0035 -0.0026  0.0062
  133SOL     OW 3450   3.433   0.042   0.293 -0.0074  0.4529  0.0148
  133SOL    HW1 3451   3.429   0.127   0.249 -0.0807  0.3344 -0.2091
  133SOL    HW2 3452   3.421   0.061   0.386  0.4313 -0.1865  0.2119
  133SOL     MW 3453   3.431   0.056   0.299  0.0035 -0.0026  0.0062
  134SOL     OW 3454   2.164   0.401   2.860  0.3747 -0.3235  0.4681
  134SOL    HW1 3455   2.112   0.467   2.815  0.7355 -0.5574 -0.3015
  134SOL    HW2 3456   2.110   0.321   2.864 -0.3317  0.0528 -0.8487
  134SOL     MW 3457   2.150   0.399   2.855  0.0035 -0.0026  0.0062
  135SOL     OW 3458   4.982   2.516   2.824 -0.4467 -0.3301  0.2237
  135SOL    HW1 3459   4.974   2.482   2.913  1.1320 -0.8317  0.1957
  135SOL    HW2 3460   4.992   2.437   2.770  2.7011  0.8096 -1.1077
  135SOL     MW 3461   4.982   2.501   2.829  0.0035 -0.0026  0.0062
  136SOL     OW 3462   3.472   0.541   0.530 -0.0952  0.3017 -0.0561
  136SOL    HW1 3463   3.410   0.468   0.529  0.4701 -0.2775  2.1487
  136SOL    HW2 3464   3.451   0.585   0.612 -0.5578 -1.4631  0.8269
  136SOL     MW 3465   3.461   0.537   0.541  0.0035 -0.0026  0.0062
  137SOL     OW 3466   3.847   3.802   2.789  0.3847  0.0175  0.0152
  137SOL    HW1 3467   3.901   3.853   2.850  2.5594 -0.2074 -1.6325
  137SOL    HW2 3468   3.864   3.712   2.815  0.4385 -0.3258 -1.1589
  137SOL     MW 3469   3.856   3.797   2.801  0.0035 -0.0026  0.0062
  138SOL     OW 3470   4.315   0.893   3.045  0.3223 -0.1335 -0.5305
  138SOL    HW1 3471   4.404   0.906   3.076 -0.4462 -0.0812  1.8266
  138SOL    HW2 3472   4.281   0.983   3.040  0.2042 -0.1336  0.1776
  138SOL     MW 3473   4.322   0.907   3.048  0.0035 -0.0026  0.0062
  139SOL     OW 3474   2.765   0.152   0.308 -0.3461  0.0620 -0.1195
  139SOL    HW1 3475   2.804   0.197   0.382  0.5174 -0.2919 -0.3504
  139SOL    HW2 3476   2.677   0.189   0.300 -0.3750 -0.2569 -1.7716
  139SOL     MW 3477   2.758   0.163   0.316  0.0035 -0.0026  0.0062
  140SOL     OW 3478   3.429   0.092   0.561 -0.0060 -0.3345  0.0436
  140SOL    HW1 3479   3.523   0.103   0.574 -0.1822  0.3376  0.8385
  140SOL    HW2 3480   3.414  -0.002   0.574 -2.3936 -0.1418 -0.7804
  140SOL     MW 3481   3.440   0.081   0.564  0.0035 -0.0026  0.0062
  141SOL     OW 3482   3.586   4.659   2.757 -0.0556 -0.1050 -0.1599
  141SOL    HW1 3483   3.515   4.626   2.703 -0.6925  1.3994 -0.2998
  141SOL    HW2 3484   3.629   4.584   2.797  0.7147  0.1282 -0.5212
  141SOL     MW 3485   3.582   4.645   2.755  0.0035 -0.0026  0.0062
  142SOL     OW 3486   2.288   4.843   2.944 -0.4392  0.1348 -0.1303
  142SOL    HW1 3487   2.192   4.845   2.951 -0.5043  0.0891 -0.9533
  142SOL    HW2 3488   2.319   4.916   2.998 -0.2553 -0.2487  0.2902
  142SOL     MW 3489   2.279   4.853   2.952  0.0035 -0.0026  0.0062
  143SOL     OW 3490   1.869   3.889   2.761 -0.1772 -0.4080 -0.7083
  143SOL    HW1 3491   1.919   3.820   2.804 -1.1847 -1.2798 -0.8861
  143SOL    HW2 3492   1.937   3.952   2.739 -0.6221  0.6278  0.7321
  143SOL     MW 3493   1.885   3.888   2.764  0.0035 -0.0026  0.0062
  144SOL     OW 3494   3.794   4.985   2.951  0.3949  0.1346  0.1251
  144SOL    HW1 3495   3.838   4.913   2.996 -0.6382  0.3632  1.5891
  144SOL    HW2 3496   3.803   4.960   2.859 -0.8328  2.2426 -0.6338
  144SOL     MW 3497   3.801   4.972   2.945  0.0035 -0.0026  0.0062
  145SOL     OW 3498   1.381   4.298   0.072 -0.0110  0.3951 -0.1427
  145SOL    HW1 3499   1.464   4.311   0.025  0.9527 -1.5550  0.9013
  145SOL    HW2 3500   1.405   4.242   0.145 -0.5052  1.1799  0.6463
  145SOL     MW 3501   1.395   4.293   0.075  0.0035 -0.0026  0.0062
  146SOL     OW 3502   1.611   5.003   0.022 -0.1805 -0.5891  0.0778
  146SOL    HW1 3503   1.593   4.910   0.008 -2.1193 -0.2213 -0.2161
  146SOL    HW2 3504   1.569   5.043  -0.055  0.5273  1.6143  0.7573
  146SOL     MW 3505   1.603   4.996   0.010  0.0035 -0.0026  0.0062
  147SOL     OW 3506   3.063   2.939   2.908 -0.1817  0.0153  0.0027
  147SOL    HW1 3507   3.157   2.953   2.922 -0.3546  0.0850  1.1964
  147SOL    HW2 3508   3.045   2.998   2.836  1.1789 -0.2324 -0.5838
  147SOL     MW 3509   3.073   2.948   2.901  0.0035 -0.0026  0.0062
  148SOL     OW 3510   4.546   4.224   0.050 -0.5855 -0.4892 -0.0001
  148SOL    HW1 3511   4.569   4.313   0.079 -0.5184 -0.9621  1.4998
  148SOL    HW2 3512   4.529   4.239  -0.043 -1.4572 -1.7310 -0.0563
  148SOL     MW 3513   4.547   4.238   0.042  0.0035 -0.0026  0.0062
  149SOL     OW 3514   0.603   0.013   2.777 -0.3818 -0.1909  0.0580
  149SOL    HW1 3515   0.513   0.019   2.744 -0.9764 -1.1423  1.4470
  149SOL    HW2 3516   0.617   0.085   2.839 -0.6632 -0.0525 -0.0366
  149SOL     MW 3517   0.593   0.023   2.781  0.0035 -0.0026  0.0062
  150SOL     OW 3518   3.089   0.775   0.480 -0.1994  0.2027  0.1485
  150SOL    HW1 3519   3.158   0.731   0.430 -0.4832  0.4300 -0.4549
  150SOL    HW2 3520   3.016   0.750   0.424  1.0427 -0.5892 -1.2023
  150SOL     MW 3521   3.089   0.766   0.466  0.0035 -0.0026  0.0062
  151SOL     OW 3522   0.413   1.548   2.955 -0.4279 -0.1080 -0.0923
  151SOL    HW1 3523   0.331   1.584   2.921 -0.7816 -0.7198  0.1095
  151SOL    HW2 3524   0.471   1.553   2.880 -2.5586 -1.6242 -1.9795
  151SOL     MW 3525   0.410   1.553   2.941  0.0035 -0.0026  0.0062
  152SOL     OW 3526   2.375   2.807   0.047 -0.0189 -0.0034 -0.3313
  152SOL    HW1 3527   2.389   2.901   0.032  0.5096  0.0676  0.5076
  152SOL    HW2 3528   2.309   2.784  -0.018 -1.3171  2.3501  0.0362
  152SOL     MW 3529   2.368   2.816   0.037  0.0035 -0.0026  0.0062
  153SOL     OW 3530   3.727   4.407   0.253 -0.3465  0.1525  0.0484
  153SOL    HW1 3531   3.701   4.322   0.219 -3.2621  1.1310 -0.4507
  153SOL    HW2 3532   3.778   4.445   0.181  0.8364 -1.4059  0.0064
  153SOL     MW 3533   3.731   4.401   0.239  0.0035 -0.0026  0.0062
  154SOL     OW 3534   3.556   4.587   0.367 -0.2705 -0.6391 -0.0181
  154SOL    HW1 3535   3.541   4.639   0.289 -1.9131  0.0445  0.6985
  154SOL    HW2 3536   3.609   4.514   0.338  0.3422  0.0070 -0.5389
  154SOL     MW 3537   3.561   4.584   0.353  0.0035 -0.0026  0.0062
  155SOL     OW 3538   1.972   1.939   0.325 -0.2810  0.1536 -0.0326
  155SOL    HW1 3539   2.058   1.910   0.354 -0.0546  0.5234 -0.3316
  155SOL    HW2 3540   1.941   1.862   0.278 -0.2487  0.6222 -0.8402
  155SOL     MW 3541   1.979   1.925   0.322  0.0035 -0.0026  0.0062
  156SOL     OW 3542   4.564   0.980   0.052 -0.1797 -0.7749 -0.2991
  156SOL    HW1 3543   4.639   0.961   0.109  0.7620  2.7063 -0.1381
  156SOL    HW2 3544   4.538   1.064   0.091  0.5325 -1.4240  1.7074
  156SOL     MW 3545   4.571   0.989   0.064  0.0035 -0.0026  0.0062
  157SOL     OW 3546   2.188   3.818   2.472  0.5430 -0.2144  0.0003
  157SOL    HW1 3547   2.099   3.842   2.497  0.1664 -0.6703 -0.8645
  157SOL    HW2 3548   2.169   3.754   2.404  0.8674  0.6219 -0.9086
  157SOL     MW 3549   2.173   3.813   2.467  0.0035 -0.0026  0.0062
  158SOL     OW 3550   4.165   4.824   0.175  0.0396  0.6301  0.7430
  158SOL    HW1 3551   4.169   4.886   0.247 -0.6255 -0.0226  1.3632
  158SOL    HW2 3552   4.204   4.744   0.209 -0.6235  0.4082  1.0014
  158SOL     MW 3553   4.170   4.821   0.189  0.0035 -0.0026  0.0062
  159SOL     OW 3554   3.960   4.017   0.284  0.2496 -0.5171  0.4519
  159SOL    HW1 3555   3.931   4.104   0.312 -1.8374 -0.5596 -1.3236
  159SOL    HW2 3556   4.054   4.016   0.300  1.0549  1.3941 -3.0463
  159SOL     MW 3557   3.969   4.029   0.290  0.0035 -0.0026  0.0062
  160SOL     OW 3558   2.938   4.708   2.660 -0.0991  0.3429  0.1822
  160SOL    HW1 3559   2.852   4.740   2.634  0.2107  1.8682  0.9333
  160SOL    HW2 3560   2.946   4.738   2.751  0.8226  0.7436 -0.0262
  160SOL     MW 3561   2.928   4.716   2.669  0.0035 -0.0026  0.0062
  161SOL     OW 3562   4.520   2.531   2.609 -0.2866 -0.0027 -0.0630
  161SOL    HW1 3563   4.591   2.548   2.671  0.0565  1.9890 -0.9202
  161SOL    HW2 3564   4.460   2.604   2.627 -1.0937 -1.0062  1.5615
  161SOL     MW 3565   4.522   2.543   2.620  0.0035 -0.0026  0.0062
  162SOL     OW 3566   2.469   2.512   2.945  0.4677 -0.2123  0.1924
  162SOL    HW1 3567   2.409   2.443   2.916  1.9773 -1.1867 -0.7685
  162SOL    HW2 3568   2.438   2.540   3.031  1.0438  0.7179  0.1191
  162SOL     MW 3569   2.457   2.507   2.952  0.0035 -0.0026  0.0062
  163SOL     OW 3570   0.188   4.517   2.950  0.2176 -0.0134  0.0879
  163SOL    HW1 3571   0.280   4.521   2.923  0.5428  2.7061  1.2531
  163SOL    HW2 3572   0.138   4.479   2.877 -0.0758 -1.4542  1.0076
  163SOL     MW 3573   0.193   4.512   2.937  0.0035 -0.0026  0.0062
  164SOL     OW 3574   1.908   3.424   2.866 -0.1718  0.1832  0.5214
  164SOL    HW1 3575   1.814   3.437   2.874 -1.4851 -3.7589 -3.7675
  164SOL    HW2 3576   1.947   3.511   2.870 -0.3983  0.3544 -0.5200
  164SOL     MW 3577   1.901   3.437   2.867  0.0035 -0.0026  0.0062
  165SOL     OW 3578   4.756   0.939   0.268  0.4145 -0.4554  0.5228
  165SOL    HW1 3579   4.691   0.947   0.338  0.0552 -0.9131  0.2523
  165SOL    HW2 3580   4.802   1.023   0.267 -0.2319 -0.0881 -0.2840
  165SOL     MW 3581   4.753   0.951   0.277  0.0035 -0.0026  0.0062
  166SOL     OW 3582   0.801   4.696   3.008 -0.1366 -0.0571 -0.0113
  166SOL    HW1 3583   0.858   4.651   2.946  0.5084 -0.8610  1.1302
  166SOL    HW2 3584   0.735   4.637   3.043  0.9728 -0.0208  2.3851
  166SOL     MW 3585   0.800   4.683   3.005  0.0035 -0.0026  0.0062
  167SOL     OW 3586   2.753   2.524   2.842 -0.5335 -0.4948 -0.1710
  167SOL    HW1 3587   2.773   2.595   2.903 -1.8223  1.1388 -1.5063
  167SOL    HW2 3588   2.661   2.507   2.863 -0.9838 -1.0218 -2.2967
  167SOL     MW 3589   2.743   2.531   2.853  0.0035 -0.0026  0.0062
  168SOL     OW 3590   4.920   3.191   2.997 -0.0294 -0.4161 -0.1349
  168SOL    HW1 3591   4.977   3.183   2.920 -1.4963 -0.5124 -1.2566
  168SOL    HW2 3592   4.848   3.134   2.974 -1.0262  0.1714  1.3761
  168SOL     MW 3593   4.918   3.183   2.984  0.0035 -0.0026  0.0062
  169SOL     OW 3594   4.912   3.265   2.590 -0.3495  0.0183  0.0918
  169SOL    HW1 3595   4.836   3.234   2.640  0.4208  0.0155  1.2863
  169SOL    HW2 3596   4.906   3.215   2.508  1.6796 -0.9573  0.4872
  169SOL     MW 3597   4.901   3.254   2.586  0.0035 -0.0026  0.0062
  170SOL     OW 3598   3.475   4.797   2.980  0.7816  0.0038 -0.0280
  170SOL    HW1 3599   3.500   4.753   2.899  1.0224  1.0971 -0.5620
  170SOL    HW2 3600   3.380   4.790   2.981  0.7928 -0.8813 -1.7391
  170SOL     MW 3601   3.466   4.790   2.969  0.0035 -0.0026  0.0062
  171SOL     OW 3602   2.109   3.632   2.289  0.0366  0.1502 -0.1914
  171SOL    HW1 3603   2.191   3.640   2.239 -1.0966 -1.8870 -2.6233
  171SOL    HW2 3604   2.053   3.704   2.260 -1.1775 -0.9959 -0.7865
  171SOL     MW 3605   2.113   3.642   2.278  0.0035 -0.0026  0.0062
  172SOL     OW 3606   2.742   0.887   0.277  0.0789 -0.2848  0.5251
  172SOL    HW1 3607   2.690   0.871   0.198 -0.8291  0.9410  0.8296
  172SOL    HW2 3608   2.808   0.951   0.251 -0.1841  0.1961  1.0046
  172SOL     MW 3609   2.744   0.893   0.263  0.0035 -0.0026  0.0062
  173SOL     OW 3610   0.259   2.743   2.731  0.3288 -0.6131  0.2484
  173SOL    HW1 3611   0.273   2.736   2.637 -0.4633  0.4297  0.0313
  173SOL    HW2 3612   0.222   2.657   2.751  1.5019 -1.0575  0.5898
  173SOL     MW 3613   0.256   2.730   2.721  0.0035 -0.0026  0.0062
  174SOL     OW 3614   2.699   3.056   2.966 -0.2185 -0.8715 -0.0789
  174SOL    HW1 3615   2.622   3.047   3.022  0.5266 -0.6794  1.0054
  174SOL    HW2 3616   2.701   2.977   2.913  0.0286 -0.2314 -1.0624
  174SOL     MW 3617   2.689   3.045   2.966  0.0035 -0.0026  0.0062
  175SOL     OW 3618   3.730   4.449   2.883  0.1281 -0.0666 -0.5980
  175SOL    HW1 3619   3.722   4.354   2.890  0.6856 -0.0247  0.8179
  175SOL    HW2 3620   3.809   4.463   2.831  0.1682  0.3857 -0.4118
  175SOL     MW 3621   3.739   4.438   2.877  0.0035 -0.0026  0.0062
  176SOL     OW 3622   4.448   2.860   0.173 -0.2322  0.1726 -0.1556
  176SOL    HW1 3623   4.356   2.839   0.189  0.3827 -2.0169  0.7357
  176SOL    HW2 3624   4.458   2.952   0.199  0.3288  0.3964 -1.1174
  176SOL     MW 3625   4.437   2.869   0.178  0.0035 -0.0026  0.0062
  177SOL     OW 3626   4.580   1.012   2.847 -0.0372  0.6574 -0.0325
  177SOL    HW1 3627   4.631   1.092   2.837 -0.0836  0.5300 -1.6236
  177SOL    HW2 3628   4.574   0.999   2.941  2.3238 -2.7897 -0.1357
  177SOL     MW 3629   4.586   1.021   2.858  0.0035 -0.0026  0.0062
  178SOL     OW 3630   3.816   3.301   3.023 -0.1629  0.3522  0.0720
  178SOL    HW1 3631   3.810   3.237   2.952  0.1578  0.6675 -0.2424
  178SOL    HW2 3632   3.738   3.284   3.076  0.0046  0.2405  0.2814
  178SOL     MW 3633   3.805   3.291   3.021  0.0035 -0.0026  0.0062
  179SOL     OW 3634   1.544   1.103   0.054 -0.0373 -0.1293 -0.1197
  179SOL    HW1 3635   1.528   1.092   0.148 -0.8343  0.1254 -0.2198
  179SOL    HW2 3636   1.500   1.025   0.020 -0.8728  0.6012 -0.7678
  179SOL     MW 3637   1.536   1.091   0.062  0.0035 -0.0026  0.0062
  180SOL     OW 3638   0.021   1.076   0.163  0.0989  0.3957  0.3845
  180SOL    HW1 3639   0.057   1.086   0.075 -1.2272 -2.3485 -0.5906
  180SOL    HW2 3640   0.052   0.988   0.188  2.6433  0.9438 -0.5031
  180SOL     MW 3641   0.030   1.065   0.154  0.0035 -0.0026  0.0062
  181SOL     OW 3642   2.603   4.094   2.837 -0.3108  0.0704  0.1258
  181SOL    HW1 3643   2.576   4.046   2.759  1.1124  0.4413 -0.6418
  181SOL    HW2 3644   2.545   4.064   2.907  1.3092 -1.0339  1.0567
  181SOL     MW 3645   2.592   4.084   2.836  0.0035 -0.0026  0.0062
  182SOL     OW 3646   2.910   3.854   0.086  0.4912 -0.0183 -0.6375
  182SOL    HW1 3647   2.873   3.886   0.004 -0.9310 -0.2295 -0.1111
  182SOL    HW2 3648   2.899   3.759   0.083 -1.6049 -0.1217  3.7261
  182SOL     MW 3649   2.904   3.845   0.075  0.0035 -0.0026  0.0062
  183SOL     OW 3650   1.921   3.921   2.492 -0.4038 -0.0242 -0.0668
  183SOL    HW1 3651   1.913   4.016   2.484 -0.5208 -0.1148 -1.1722
  183SOL    HW2 3652   1.887   3.901   2.579 -0.1003  0.1567  0.0969
  183SOL     MW 3653   1.916   3.931   2.502  0.0035 -0.0026  0.0062
  184SOL     OW 3654   4.782   4.085   0.097 -0.2161 -0.0964  0.3901
  184SOL    HW1 3655   4.813   4.041   0.017  1.2732  0.1747  0.7883
  184SOL    HW2 3656   4.696   4.122   0.076 -1.0097 -1.3695  1.3052
  184SOL     MW 3657   4.775   4.084   0.083  0.0035 -0.0026  0.0062
  185SOL     OW 3658   3.704   2.826   2.635 -0.3704 -0.4287 -0.3659
  185SOL    HW1 3659   3.790   2.866   2.633 -1.3447  1.7934 -1.1181
  185SOL    HW2 3660   3.694   2.796   2.725  2.2427  0.6786  0.3640
  185SOL     MW 3661   3.714   2.827   2.647  0.0035 -0.0026  0.0062
  186SOL     OW 3662   4.597   2.579   3.038  0.0645  0.2037 -0.0947
  186SOL    HW1 3663   4.517   2.564   3.089  0.8040 -0.1820  0.9919
  186SOL    HW2 3664   4.664   2.565   3.105 -0.1325 -0.4935 -0.0439
  186SOL     MW 3665   4.595   2.576   3.053  0.0035 -0.0026  0.0062
  187SOL     OW 3666   2.791   4.962   0.241  0.0251  0.1629 -0.5465
  187SOL    HW1 3667   2.873   4.922   0.269  0.0945  1.1620  0.8130
  187SOL    HW2 3668   2.796   5.049   0.281 -1.2501  0.3524 -0.7386
  187SOL     MW 3669   2.802   4.968   0.250  0.0035 -0.0026  0.0062
  188SOL     OW 3670   1.644   4.404   3.037 -0.1901  0.1341 -0.1143
  188SOL    HW1 3671   1.710   4.463   3.074  1.4243 -0.4585 -1.8443
  188SOL    HW2 3672   1.605   4.459   2.969  1.5878  1.1379 -0.3868
  188SOL     MW 3673   1.648   4.419   3.033  0.0035 -0.0026  0.0062
  189SOL     OW 3674   2.938   3.590   0.091  0.0427 -0.0975 -0.2157
  189SOL    HW1 3675   3.032   3.593   0.108 -0.0773 -2.0651  1.0201
  189SOL    HW2 3676   2.935   3.539   0.011  1.3466  1.3864 -1.2746
  189SOL     MW 3677   2.950   3.584   0.083  0.0035 -0.0026  0.0062
  190SOL     OW 3678   5.089   3.184   2.771  0.2104 -0.1314  0.2459
  190SOL    HW1 3679   5.151   3.117   2.742  1.0391 -0.1086  1.8621
  190SOL    HW2 3680   5.045   3.220   2.694  1.2435  0.6550  0.0090
  190SOL     MW 3681   5.091   3.180   2.757  0.0035 -0.0026  0.0062
  191SOL     OW 3682   3.180   3.846   0.107  0.0415  0.2148  0.1456
  191SOL    HW1 3683   3.085   3.849   0.118  0.1836 -0.9786  2.3160
  191SOL    HW2 3684   3.207   3.933   0.138  0.5998  0.8297 -1.9239
  191SOL     MW 3685   3.171   3.858   0.113  0.0035 -0.0026  0.0062
  192SOL     OW 3686   3.960   4.305   0.039 -0.2462  0.1810 -0.1067
  192SOL    HW1 3687   3.902   4.243   0.083  1.9435 -2.2439 -0.3578
  192SOL    HW2 3688   4.009   4.241  -0.013 -0.2248  0.6926 -0.7350
  192SOL     MW 3689   3.959   4.289   0.038  0.0035 -0.0026  0.0062
  193SOL     OW 3690   4.854   3.832   0.206 -0.1609  0.2068  0.2473
  193SOL    HW1 3691   4.822   3.919   0.182 -1.9150 -0.8910 -1.8242
  193SOL    HW2 3692   4.910   3.848   0.282 -0.8261 -1.7985  1.2560
  193SOL     MW 3693   4.857   3.845   0.213  0.0035 -0.0026  0.0062
  194SOL     OW 3694   3.801   0.536   0.226  0.2212 -0.3403  0.0991
  194SOL    HW1 3695   3.890   0.507   0.242 -0.1211 -1.6035 -0.1906
  194SOL    HW2 3696   3.768   0.483   0.153  2.6140 -1.2704 -0.3733
  194SOL     MW 3697   3.808   0.525   0.218  0.0035 -0.0026  0.0062
  195SOL     OW 3698   1.986   1.459   0.262  0.3008  0.0604 -0.1650
  195SOL    HW1 3699   2.058   1.415   0.308 -0.9730 -0.1171  1.7835
  195SOL    HW2 3700   1.910   1.411   0.294 -0.9940  1.5036 -0.9455
  195SOL     MW 3701   1.986   1.447   0.273  0.0035 -0.0026  0.0062
  196SOL     OW 3702   1.437   0.808   0.278 -0.3453 -0.1619 -0.0052
  196SOL    HW1 3703   1.347   0.784   0.299 -0.1763 -1.3834 -0.5880
  196SOL    HW2 3704   1.487   0.734   0.313 -0.0871  0.8800  1.9856
  196SOL     MW 3705   1.432   0.795   0.285  0.0035 -0.0026  0.0062
  197SOL     OW 3706   1.975   4.493   2.469  0.2517 -0.0062 -0.0781
  197SOL    HW1 3707   1.954   4.515   2.378 -0.1509  0.2450  0.0726
  197SOL    HW2 3708   2.056   4.442   2.465  0.4820  0.3851 -0.4519
  197SOL     MW 3709   1.983   4.489   2.456  0.0035 -0.0026  0.0062
  198SOL     OW 3710   4.078   3.597   0.354 -0.0954 -0.1132 -0.3145
  198SOL    HW1 3711   4.009   3.663   0.365 -0.9688 -1.0912  0.2933
  198SOL    HW2 3712   4.128   3.608   0.434 -1.1550  2.1267  0.1026
  198SOL     MW 3713   4.075   3.607   0.366  0.0035 -0.0026  0.0062
  199SOL     OW 3714   3.249   3.796   2.905 -0.3240 -0.1727 -0.0374
  199SOL    HW1 3715   3.304   3.874   2.900 -0.5621 -0.0490 -0.9274
  199SOL    HW2 3716   3.213   3.809   2.992 -0.2751  2.0565 -0.3036
  199SOL     MW 3717   3.252   3.808   2.916  0.0035 -0.0026  0.0062
  200SOL     OW 3718   0.247   2.285   0.067 -0.2271  0.0291 -0.2988
  200SOL    HW1 3719   0.160   2.248   0.085 -0.0403 -0.2229  0.0881
  200SOL    HW2 3720   0.272   2.250  -0.018 -0.1507  0.5033 -0.4745
  200SOL     MW 3721   0.239   2.276   0.058  0.0035 -0.0026  0.0062
  201SOL     OW 3722   3.421   3.230   2.931 -0.6013 -0.1082  0.3388
  201SOL    HW1 3723   3.335   3.272   2.931 -0.5677 -0.0382  0.2446
  201SOL    HW2 3724   3.466   3.264   3.009  0.3811  0.7982 -0.5804
  201SOL     MW 3725   3.416   3.240   2.941  0.0035 -0.0026  0.0062
  202SOL     OW 3726   4.090   4.277   0.637 -0.5870  0.4788 -0.0372
  202SOL    HW1 3727   4.032   4.283   0.561 -0.1333  1.3192 -0.3376
  202SOL    HW2 3728   4.118   4.368   0.647 -2.2366  1.1729 -1.3185
  202SOL     MW 3729   4.086   4.290   0.628  0.0035 -0.0026  0.0062
  203SOL     OW 3730   2.507   0.976   0.396 -0.7146  0.5037  0.0305
  203SOL    HW1 3731   2.500   0.961   0.490 -0.9425  0.2155 -0.0316
  203SOL    HW2 3732   2.598   0.949   0.382 -0.9792 -1.6483  1.9055
  203SOL     MW 3733   2.518   0.971   0.406  0.0035 -0.0026  0.0062
  204SOL     OW 3734   4.481   0.924   0.352  0.0976  0.0956 -0.2188
  204SOL    HW1 3735   4.470   0.872   0.272 -0.6211  0.1493 -0.1637
  204SOL    HW2 3736   4.439   0.869   0.418  0.0275  0.1667 -0.2037
  204SOL     MW 3737   4.474   0.910   0.350  0.0035 -0.0026  0.0062
  205SOL     OW 3738   0.673   0.715   0.223  0.3501  0.0893 -0.0247
  205SOL    HW1 3739   0.762   0.752   0.217  0.8487 -1.2534 -2.0036
  205SOL    HW2 3740   0.691   0.621   0.224  0.2035  0.0456 -0.7319
  205SOL     MW 3741   0.687   0.707   0.223  0.0035 -0.0026  0.0062
  206SOL     OW 3742   2.000   4.296   2.882 -0.4595  0.0632 -0.3592
  206SOL    HW1 3743   1.964   4.375   2.841  0.8581  0.8458 -0.1094
  206SOL    HW2 3744   1.927   4.260   2.931  0.3063 -0.7237  0.2493
  206SOL     MW 3745   1.986   4.302   2.883  0.0035 -0.0026  0.0062
  207SOL     OW 3746   1.736   4.539   0.303  0.0946 -0.3625 -0.2185
  207SOL    HW1 3747   1.796   4.518   0.375  0.1071  1.4867  0.3548
  207SOL    HW2 3748   1.648   4.535   0.339 -0.3384  1.4458 -0.9721
  207SOL     MW 3749   1.732   4.536   0.317  0.0035 -0.0026  0.0062
  208SOL     OW 3750   0.243   4.110   2.886  0.0796 -0.1269  0.0548
  208SOL    HW1 3751   0.289   4.031   2.856  1.9789  1.6098 -1.8835
  208SOL    HW2 3752   0.219   4.094   2.977 -0.0633  0.8204  0.1849
  208SOL     MW 3753   0.246   4.097   2.894  0.0035 -0.0026  0.0062
  209SOL     OW 3754   2.966   4.423   2.678 -0.1370  0.2213 -0.1494
  209SOL    HW1 3755   2.950   4.517   2.670  1.6041  0.6563  0.8732
  209SOL    HW2 3756   2.903   4.397   2.745 -1.0602  0.9621 -0.7076
  209SOL     MW 3757   2.956   4.432   2.686  0.0035 -0.0026  0.0062
  210SOL     OW 3758   3.767   3.109   2.838  0.1740  0.2330 -0.5432
  210SOL    HW1 3759   3.839   3.129   2.779  0.3213  1.4859  0.0453
  210SOL    HW2 3760   3.692   3.135   2.783  0.2883 -0.6669 -1.1537
  210SOL     MW 3761   3.766   3.115   2.823  0.0035 -0.0026  0.0062
  211SOL     OW 3762   0.242   2.211   2.870 -0.1058  0.1252  0.3848
  211SOL    HW1 3763   0.219   2.302   2.852  1.2992  0.6208  0.9418
  211SOL    HW2 3764   0.161   2.161   2.874 -0.1740  0.3221  1.6055
  211SOL     MW 3765   0.228   2.217   2.868  0.0035 -0.0026  0.0062
  212SOL     OW 3766   3.232   4.999   0.137  0.0800 -0.2800 -0.5118
  212SOL    HW1 3767   3.184   5.064   0.087 -1.9337 -0.7858  0.6750
  212SOL    HW2 3768   3.302   5.051   0.177 -0.2888  0.9957 -1.4462
  212SOL     MW 3769   3.235   5.014   0.136  0.0035 -0.0026  0.0062
  213SOL     OW 3770   2.529   4.929   2.783  0.0601  0.4267  0.1057
  213SOL    HW1 3771   2.458   4.946   2.722 -0.5415  0.5034  0.8122
  213SOL    HW2 3772   2.477   4.912   2.861 -1.4509  0.3936 -0.8674
  213SOL     MW 3773   2.513   4.929   2.785  0.0035 -0.0026  0.0062
  214SOL     OW 3774   3.986   4.783   3.031  0.6154 -0.4747  0.1668
  214SOL    HW1 3775   3.925   4.718   3.068 -0.0013 -0.4329 -0.7417
  214SOL    HW2 3776   4.045   4.799   3.105  0.4145 -0.5910  0.3559
  214SOL     MW 3777   3.985   4.777   3.046  0.0035 -0.0026  0.0062
  215SOL     OW 3778   4.180   2.758   0.242  0.1145 -0.0383  0.1191
  215SOL    HW1 3779   4.135   2.824   0.294  1.1270 -0.2185  1.2655
  215SOL    HW2 3780   4.144   2.776   0.155  0.4860  1.6026  0.2731
  215SOL     MW 3781   4.169   2.769   0.237  0.0035 -0.0026  0.0062
  216SOL     OW 3782   0.170   3.389   2.739  0.1092 -0.0029 -0.2833
  216SOL    HW1 3783   0.119   3.315   2.772  0.6067 -0.2615 -0.0782
  216SOL    HW2 3784   0.101   3.450   2.712 -0.5484 -1.0397 -1.0011
  216SOL     MW 3785   0.154   3.387   2.740  0.0035 -0.0026  0.0062
  217SOL     OW 3786   4.803   0.093   0.271  0.1344  0.4146  0.4489
  217SOL    HW1 3787   4.732   0.046   0.317  1.4653 -1.8113  0.3577
  217SOL    HW2 3788   4.767   0.107   0.184  0.7138 -0.1262  0.1172
  217SOL     MW 3789   4.789   0.088   0.266  0.0035 -0.0026  0.0062
  218SOL     OW 3790   0.623   4.259   3.045  0.0694 -0.2395  0.5502
  218SOL    HW1 3791   0.603   4.170   3.075  0.8178 -0.6261 -0.0866
  218SOL    HW2 3792   0.596   4.259   2.953 -1.3816 -2.7444  0.8717
  218SOL     MW 3793   0.617   4.247   3.037  0.0035 -0.0026  0.0062
  219SOL     OW 3794   4.891   1.168   0.279  0.0526 -0.1041 -0.3062
  219SOL    HW1 3795   4.916   1.247   0.327  1.3660 -0.3578 -0.5322
  219SOL    HW2 3796   4.977   1.140   0.248  0.1999 -0.3570  0.3276
  219SOL     MW 3797   4.906   1.175   0.281  0.0035 -0.0026  0.0062
  220SOL     OW 3798   3.657   3.418   0.309  0.5031  0.1934 -0.0628
  220SOL    HW1 3799   3.585   3.453   0.362 -0.7261 -2.3975  0.1406
  220SOL    HW2 3800   3.695   3.346   0.360  0.0073 -0.3919 -0.5149
  220SOL     MW 3801   3.653   3.413   0.323  0.0035 -0.0026  0.0062
  221SOL     OW 3802   0.604   4.512   0.052  0.2385 -0.2940  0.0063
  221SOL    HW1 3803   0.605   4.417   0.042 -0.5083 -0.1597 -1.8667
  221SOL    HW2 3804   0.536   4.536   0.115  2.2380  0.0464  2.1428
  221SOL     MW 3805   0.595   4.503   0.059  0.0035 -0.0026  0.0062
  222SOL     OW 3806   0.159   3.000   2.675 -0.0311  0.4750 -0.1187
  222SOL    HW1 3807   0.226   3.037   2.618  1.8383 -1.3499  0.7715
  222SOL    HW2 3808   0.209   2.927   2.710 -0.4580  0.0027 -0.4725
  222SOL     MW 3809   0.174   2.995   2.672  0.0035 -0.0026  0.0062
  223SOL     OW 3810   3.494   2.790   0.249  0.3147 -0.5319 -0.0253
  223SOL    HW1 3811   3.486   2.755   0.161  0.3622 -0.0029 -0.2481
  223SOL    HW2 3812   3.429   2.743   0.300 -1.0194  0.5261 -0.6879
  223SOL     MW 3813   3.484   2.779   0.244  0.0035 -0.0026  0.0062
  224SOL     OW 3814   2.125   1.958   0.004  0.3288  0.5740  0.3539
  224SOL    HW1 3815   2.098   2.033   0.057 -0.6903  0.6463 -0.2338
  224SOL    HW2 3816   2.163   1.994  -0.076 -0.3006 -0.8475 -0.6371
  224SOL     MW 3817   2.126   1.973   0.001  0.0035 -0.0026  0.0062
  225SOL     OW 3818   3.680   4.183   2.929  0.2174 -0.1973 -0.1973
  225SOL    HW1 3819   3.592   4.220   2.930  0.0744 -0.5224  0.9155
  225SOL    HW2 3820   3.684   4.127   2.851  1.8164 -3.5261  2.0136
  225SOL     MW 3821   3.669   4.180   2.919  0.0035 -0.0026  0.0062
  226SOL     OW 3822   4.535   2.828   2.985  0.3600 -0.4054  0.4831
  226SOL    HW1 3823   4.556   2.736   2.995  2.3534  0.1135  1.5615
  226SOL    HW2 3824   4.514   2.848   3.076  0.9678 -1.0082  0.7603
  226SOL     MW 3825   4.535   2.819   2.998  0.0035 -0.0026  0.0062
  227SOL     OW 3826   1.425   2.234   2.849  0.0730  0.1234  0.1331
  227SOL    HW1 3827   1.481   2.230   2.927 -1.3664 -1.7539  1.1516
  227SOL    HW2 3828   1.458   2.160   2.799 -0.1175 -0.5534  0.9867
  227SOL     MW 3829   1.437   2.224   2.853  0.0035 -0.0026  0.0062
  228SOL     OW 3830   3.176   4.612   0.163  0.0756  0.1966  0.2708
  228SOL    HW1 3831   3.142   4.528   0.131  0.4626  0.7592 -1.7086
  228SOL    HW2 3832   3.234   4.585   0.235  0.0116 -0.2747  0.1501
  228SOL     MW 3833   3.179   4.597   0.169  0.0035 -0.0026  0.0062
  229SOL     OW 3834   1.696   0.156   0.097  0.0845  0.2269 -0.0600
  229SOL    HW1 3835   1.713   0.158   0.002 -1.0312 -0.1500 -0.2733
  229SOL    HW2 3836   1.666   0.067   0.110 -0.0233  0.5815  2.6627
  229SOL     MW 3837   1.695   0.145   0.086  0.0035 -0.0026  0.0062
  230SOL     OW 3838   3.217   4.784   0.468 -0.2009 -0.0638  0.1705
  230SOL    HW1 3839   3.138   4.794   0.414 -1.6033 -1.9982  1.7406
  230SOL    HW2 3840   3.236   4.691   0.460 -1.0200 -0.2093 -0.2820
  230SOL     MW 3841   3.209   4.773   0.460  0.0035 -0.0026  0.0062
  231SOL     OW 3842   1.587   1.021   0.610  0.1224 -0.1048 -0.1413
  231SOL    HW1 3843   1.504   1.022   0.657 -0.0496 -0.4851 -0.4253
  231SOL    HW2 3844   1.626   1.102   0.643 -1.2558  1.5432 -2.3271
  231SOL     MW 3845   1.582   1.032   0.621  0.0035 -0.0026  0.0062
  232SOL     OW 3846   3.411   4.911   0.611 -0.2583  0.0116 -0.6648
  232SOL    HW1 3847   3.392   4.880   0.699  1.9223  0.2690 -0.0289
  232SOL    HW2 3848   3.341   4.878   0.555  0.0046  0.3101 -1.1768
  232SOL     MW 3849   3.399   4.903   0.615  0.0035 -0.0026  0.0062
  233SOL     OW 3850   2.917   3.010   0.064  0.3376 -0.0886 -0.6250
  233SOL    HW1 3851   2.969   2.963  -0.001  0.0468 -0.6189 -0.4783
  233SOL    HW2 3852   2.837   3.027   0.012  0.3712 -1.2898 -1.0980
  233SOL     MW 3853   2.913   3.006   0.048  0.0035 -0.0026  0.0062
  234SOL     OW 3854   3.468   0.402   2.996 -0.1945 -0.3623 -0.2877
  234SOL    HW1 3855   3.418   0.483   2.991  0.4744  0.0052 -1.8603
  234SOL    HW2 3856   3.416   0.333   2.955 -2.0295  0.2271  0.9857
  234SOL     MW 3857   3.455   0.404   2.990  0.0035 -0.0026  0.0062
  235SOL     OW 3858   0.972   4.736   2.616  0.2647 -0.3541  0.0444
  235SOL    HW1 3859   0.923   4.724   2.535 -1.3837 -0.4971  1.0070
  235SOL    HW2 3860   0.933   4.819   2.644  0.1842  0.5728 -2.5197
  235SOL     MW 3861   0.960   4.746   2.609  0.0035 -0.0026  0.0062
  236SOL     OW 3862   3.154   2.673   2.853 -0.4068 -0.1566 -0.1447
  236SOL    HW1 3863   3.126   2.757   2.888 -0.2039 -0.8832  1.9342
  236SOL    HW2 3864   3.082   2.646   2.797 -2.0534 -0.6787  2.0854
  236SOL     MW 3865   3.141   2.680   2.850  0.0035 -0.0026  0.0062
  237SOL     OW 3866   4.335   2.727   2.625 -0.0138 -0.0165 -0.1847
  237SOL    HW1 3867   4.352   2.813   2.586 -0.4327  0.3969  0.5183
  237SOL    HW2 3868   4.323   2.754   2.716 -0.7339  0.6162 -0.4561
  237SOL     MW 3869   4.336   2.742   2.632  0.0035 -0.0026  0.0062
  238SOL     OW 3870   2.958   4.828   2.918 -0.0151 -0.0004  0.1752
  238SOL    HW1 3871   2.966   4.918   2.886  0.8335 -0.6008 -1.3538
  238SOL    HW2 3872   3.046   4.809   2.950  0.3351  1.8412  0.4213
  238SOL     MW 3873   2.970   4.838   2.918  0.0035 -0.0026  0.0062
  239SOL     OW 3874   1.838   0.424   2.997 -0.3780  0.4021  0.1621
  239SOL    HW1 3875   1.900   0.386   3.058 -0.1023 -0.4804 -0.6488
  239SOL    HW2 3876   1.787   0.487   3.048 -1.0345 -0.1310  0.1776
  239SOL     MW 3877   1.839   0.427   3.012  0.0035 -0.0026  0.0062
  240SOL     OW 3878   4.281   0.602   3.022  0.1994  0.1711 -0.2000
  240SOL    HW1 3879   4.269   0.696   3.009 -1.3950 -0.2256 -1.9947
  240SOL    HW2 3880   4.364   0.590   2.975  0.7685 -0.0263  0.8257
  240SOL     MW 3881   4.290   0.613   3.014  0.0035 -0.0026  0.0062
  241SOL     OW 3882   0.421   3.904   2.825  0.3893  0.5414  0.1270
  241SOL    HW1 3883   0.383   3.818   2.843  0.9271  0.5675  1.4741
  241SOL    HW2 3884   0.490   3.886   2.761 -1.1560 -1.0436 -1.2210
  241SOL     MW 3885   0.425   3.890   2.819  0.0035 -0.0026  0.0062
  242SOL     OW 3886   4.544   0.586   2.898  0.3084  0.0746 -0.4799
  242SOL    HW1 3887   4.611   0.545   2.952 -0.1774 -0.4190 -0.2379
  242SOL    HW2 3888   4.593   0.639   2.836  0.2587  1.2108  0.4241
  242SOL     MW 3889   4.559   0.587   2.897  0.0035 -0.0026  0.0062
  243SOL     OW 3890   3.650   4.802   0.508 -0.1055 -0.2426  0.4716
  243SOL    HW1 3891   3.622   4.723   0.462  1.4298  0.8481 -2.6490
  243SOL    HW2 3892   3.581   4.829   0.567 -0.2345 -0.5875  0.4781
  243SOL     MW 3893   3.637   4.795   0.509  0.0035 -0.0026  0.0062
  244SOL     OW 3894   4.381   4.845   2.902 -0.7785  0.1335 -0.1302
  244SOL    HW1 3895   4.305   4.819   2.850 -0.2914  0.3135 -0.9557
  244SOL    HW2 3896   4.418   4.759   2.925 -0.9228 -0.1489 -0.9116
  244SOL     MW 3897   4.376   4.830   2.898  0.0035 -0.0026  0.0062
  245SOL     OW 3898   5.050   3.828   0.004 -0.5207  0.2064 -0.3341
  245SOL    HW1 3899   4.984   3.802   0.068 -0.0243 -0.2181  0.0077
  245SOL    HW2 3900   5.004   3.891  -0.051 -1.3381 -1.2974 -1.4479
  245SOL     MW 3901   5.035   3.833   0.005  0.0035 -0.0026  0.0062
  246SOL     OW 3902   4.770   1.273   0.038 -0.3450  0.3550 -0.4047
  246SOL    HW1 3903   4.821   1.259   0.118  0.2832  0.0573 -0.8420
  246SOL    HW2 3904   4.725   1.354   0.060 -0.9661  0.0882 -0.6831
  246SOL     MW 3905   4.771   1.282   0.051  0.0035 -0.0026  0.0062
  247SOL     OW 3906   3.449   2.935   2.660 -0.2058 -0.1611 -0.0977
  247SOL    HW1 3907   3.539   2.927   2.628 -0.2162  0.7783 -0.3941
  247SOL    HW2 3908   3.417   2.845   2.667  0.8759 -0.5907 -0.6289
  247SOL     MW 3909   3.456   2.923   2.657  0.0035 -0.0026  0.0062
  248SOL     OW 3910   3.088   3.500   2.711 -0.1528  0.1453  0.1179
  248SOL    HW1 3911   3.067   3.593   2.711  0.6606  0.3627  1.3597
  248SOL    HW2 3912   3.022   3.468   2.771  0.0573 -0.2172  0.1569
  248SOL     MW 3913   3.077   3.508   2.719  0.0035 -0.0026  0.0062
  249SOL     OW 3914   3.224   4.367   2.758  0.4326 -0.1750  0.1755
  249SOL    HW1 3915   3.259   4.442   2.709 -2.5578  1.2227 -0.0090
  249SOL    HW2 3916   3.130   4.380   2.748  0.0991 -1.0622  1.8019
  249SOL     MW 3917   3.217   4.379   2.750  0.0035 -0.0026  0.0062
  250SOL     OW 3918   2.039   3.194   2.927  0.2890  0.2732  0.5773
  250SOL    HW1 3919   2.001   3.282   2.919 -0.5146 -0.1818 -1.1322
  250SOL    HW2 3920   2.024   3.159   2.839  0.4950 -0.3094  0.7714
  250SOL     MW 3921   2.032   3.201   2.914  0.0035 -0.0026  0.0062
  251SOL     OW 3922   2.668   4.999   0.010 -0.1355  0.0182 -0.3539
  251SOL    HW1 3923   2.700   4.990   0.100  0.6939  1.3049 -0.4907
  251SOL    HW2 3924   2.680   4.909  -0.020  0.2776 -0.7753  1.9796
  251SOL     MW 3925   2.674   4.986   0.018  0.0035 -0.0026  0.0062
  252SOL     OW 3926   3.387   4.254   0.459  0.1106  0.0414  0.4219
  252SOL    HW1 3927   3.396   4.162   0.431 -0.7855  0.7354 -2.4893
  252SOL    HW2 3928   3.428   4.267   0.544  0.0760 -0.6954  0.5570
  252SOL     MW 3929   3.393   4.243   0.466  0.0035 -0.0026  0.0062
  253SOL     OW 3930   1.586   4.729   3.064 -0.2354 -0.3985  0.1183
  253SOL    HW1 3931   1.672   4.690   3.082 -1.3420 -3.2706 -0.2676
  253SOL    HW2 3932   1.527   4.670   3.110 -1.4086  0.3435 -0.3956
  253SOL     MW 3933   1.590   4.716   3.072  0.0035 -0.0026  0.0062
  254SOL     OW 3934   4.741   3.000   2.909 -0.5991  0.7630 -0.1991
  254SOL    HW1 3935   4.673   2.935   2.930 -0.0636  0.6178  1.2002
  254SOL    HW2 3936   4.812   2.938   2.889  0.0769  1.0378  1.2435
  254SOL     MW 3937   4.741   2.983   2.909  0.0035 -0.0026  0.0062
  255SOL     OW 3938   0.451   4.524   2.882  0.4751 -0.0115 -0.1668
  255SOL    HW1 3939   0.469   4.433   2.859  1.7844  0.3938 -0.8579
  255SOL    HW2 3940   0.480   4.520   2.973 -0.5086 -0.5629  0.1475
  255SOL     MW 3941   0.457   4.512   2.891  0.0035 -0.0026  0.0062
  256SOL     OW 3942   4.737   1.233   2.829  0.6759  0.2674  0.5882
  256SOL    HW1 3943   4.809   1.185   2.788 -0.9389 -1.8625  0.0875
  256SOL    HW2 3944   4.769   1.248   2.918 -2.3755  0.7946  1.6939
  256SOL     MW 3945   4.751   1.229   2.836  0.0035 -0.0026  0.0062
  257SOL     OW 3946   3.173   3.130   0.085  0.0524  0.4077 -0.0733
  257SOL    HW1 3947   3.081   3.105   0.088 -0.1337  1.1112  0.6071
  257SOL    HW2 3948   3.180   3.188   0.161 -0.0940 -0.1880  0.4011
  257SOL     MW 3949   3.162   3.135   0.095  0.0035 -0.0026  0.0062
  258SOL     OW 3950   4.682   3.192   2.726 -0.2410  0.0439  0.1355
  258SOL    HW1 3951   4.591   3.203   2.752  0.1101  0.6134  1.1956
  258SOL    HW2 3952   4.708   3.115   2.776  0.7716 -0.8666 -1.7202
  258SOL     MW 3953   4.674   3.184   2.736  0.0035 -0.0026  0.0062
  259SOL     OW 3954   3.707   0.360   0.040 -0.4414  0.0244 -0.4678
  259SOL    HW1 3955   3.629   0.381  -0.012 -1.1128 -0.2680  0.4130
  259SOL    HW2 3956   3.700   0.266   0.055  1.3051 -0.3883 -1.8324
  259SOL     MW 3957   3.696   0.350   0.035  0.0035 -0.0026  0.0062
  260SOL     OW 3958   4.707   2.583   2.783  0.0966 -0.2177 -0.1667
  260SOL    HW1 3959   4.796   2.549   2.795  0.2285  0.2303  0.1608
  260SOL    HW2 3960   4.674   2.581   2.872  0.9059 -0.7621  0.1268
  260SOL     MW 3961   4.714   2.578   2.796  0.0035 -0.0026  0.0062
  261SOL     OW 3962   0.177   2.543   0.044  0.3780 -0.3498  0.1925
  261SOL    HW1 3963   0.243   2.598   0.085  1.3176 -1.1736 -0.1889
  261SOL    HW2 3964   0.211   2.455   0.061 -0.2839 -0.7519 -0.5136
  261SOL     MW 3965   0.190   2.539   0.052  0.0035 -0.0026  0.0062
  262SOL     OW 3966   2.834   2.712   3.026 -0.0114  0.0080 -0.5300
  262SOL    HW1 3967   2.789   2.743   3.105  1.6433 -0.0091  0.4502
  262SOL    HW2 3968   2.902   2.657   3.065 -1.3155 -0.8368  0.6592
  262SOL     MW 3969   2.837   2.709   3.041  0.0035 -0.0026  0.0062
  263SOL     OW 3970   1.200   2.099   2.924 -0.3318  0.4032 -0.3555
  263SOL    HW1 3971   1.132   2.153   2.884 -0.9381  0.2512  0.4432
  263SOL    HW2 3972   1.280   2.149   2.910  0.4330 -0.8028 -0.4136
  263SOL     MW 3973   1.201   2.113   2.917  0.0035 -0.0026  0.0062
  264SOL     OW 3974   4.184   3.143   0.143  0.0778 -0.0314  0.2209
  264SOL    HW1 3975   4.189   3.142   0.048 -0.3775  0.1153  0.1938
  264SOL    HW2 3976   4.133   3.223   0.161  0.3082  0.2320 -0.2763
  264SOL     MW 3977   4.178   3.154   0.133  0.0035 -0.0026  0.0062
  265SOL     OW 3978   1.501   1.067   0.336  0.2094 -0.1037 -0.7743
  265SOL    HW1 3979   1.538   1.055   0.423 -1.1765 -0.0117 -0.1543
  265SOL    HW2 3980   1.476   0.977   0.315  0.2553 -0.0760 -0.9527
  265SOL     MW 3981   1.503   1.054   0.345  0.0035 -0.0026  0.0062
  266SOL     OW 3982   0.827   4.962   3.038 -0.1011 -0.0909 -0.1906
  266SOL    HW1 3983   0.824   4.975   2.943 -3.2681  2.6334  0.0758
  266SOL    HW2 3984   0.823   4.867   3.047  1.7590 -0.3697 -1.7181
  266SOL     MW 3985   0.826   4.951   3.026  0.0035 -0.0026  0.0062
  267SOL     OW 3986   0.942   0.046   0.128 -0.3114 -0.0088 -0.2445
  267SOL    HW1 3987   0.992  -0.020   0.176  0.2243  0.0125 -0.7640
  267SOL    HW2 3988   0.902  -0.010   0.062 -0.5906 -0.4475  0.2811
  267SOL     MW 3989   0.943   0.030   0.126  0.0035 -0.0026  0.0062
  268SOL     OW 3990   4.983   2.256   2.729  0.4861 -0.3574  0.7883
  268SOL    HW1 3991   4.896   2.228   2.757 -0.1848 -0.3196 -1.1219
  268SOL    HW2 3992   4.981   2.234   2.636 -0.5301 -2.1876  1.1863
  268SOL     MW 3993   4.971   2.250   2.720  0.0035 -0.0026  0.0062
  269SOL     OW 3994   0.683   0.187   0.160 -0.2093 -0.1518  0.2353
  269SOL    HW1 3995   0.769   0.145   0.159  0.3673  0.6808  3.5029
  269SOL    HW2 3996   0.624   0.113   0.148  0.3772 -0.5899  0.0054
  269SOL     MW 3997   0.686   0.172   0.158  0.0035 -0.0026  0.0062
  270SOL     OW 3998   4.318   0.114   0.334  0.1763  0.0150 -0.8039
  270SOL    HW1 3999   4.312   0.195   0.385 -0.1845 -1.1671  1.1457
  270SOL    HW2 4000   4.343   0.145   0.247 -0.1236 -0.6578 -1.1306
  270SOL     MW 4001   4.321   0.129   0.329  0.0035 -0.0026  0.0062
  271SOL     OW 4002   4.326   4.137   0.592 -0.0228  0.4497  0.1375
  271SOL    HW1 4003   4.253   4.196   0.611  1.1451  1.8483  0.5823
  271SOL    HW2 4004   4.319   4.072   0.662 -1.6085  1.8479  1.3736
  271SOL     MW 4005   4.316   4.136   0.604  0.0035 -0.0026  0.0062
  272SOL     OW 4006   4.298   4.599   0.277  0.2946 -0.0123 -0.5087
  272SOL    HW1 4007   4.333   4.577   0.363  1.7314  0.2140 -1.0185
  272SOL    HW2 4008   4.241   4.528   0.248  0.5582  0.5078 -2.4260
  272SOL     MW 4009   4.295   4.587   0.285  0.0035 -0.0026  0.0062
  273SOL     OW 4010   1.028   0.306   0.101 -0.3367  0.2790  0.2733
  273SOL    HW1 4011   1.002   0.215   0.117  0.5704 -0.1452 -0.5828
  273SOL    HW2 4012   0.944   0.350   0.087 -0.9234 -0.9259 -0.1969
  273SOL     MW 4013   1.013   0.300   0.101  0.0035 -0.0026  0.0062
  274SOL     OW 4014   3.816   3.583   0.164 -0.4335  0.2816 -0.1051
  274SOL    HW1 4015   3.759   3.518   0.205  0.2996  0.7839  1.8219
  274SOL    HW2 4016   3.790   3.582   0.072 -0.1241 -1.4833 -0.1960
  274SOL     MW 4017   3.805   3.574   0.157  0.0035 -0.0026  0.0062
  275SOL     OW 4018   4.266   5.015   3.062  0.5732 -0.0548  0.1905
  275SOL    HW1 4019   4.307   4.957   2.998 -0.2195 -0.2952 -0.1017
  275SOL    HW2 4020   4.230   4.949   3.121  0.3586 -0.4877 -0.4180
  275SOL     MW 4021   4.267   4.999   3.061  0.0035 -0.0026  0.0062
  276SOL     OW 4022   0.363   1.263   2.938  0.2747 -0.2792  0.1879
  276SOL    HW1 4023   0.454   1.240   2.923  0.1819 -0.0377 -0.8140
  276SOL    HW2 4024   0.368   1.359   2.939  1.5254 -0.3273  1.2485
  276SOL     MW 4025   0.375   1.273   2.936  0.0035 -0.0026  0.0062
  277SOL     OW 4026   2.496   2.714   2.774 -0.2718 -0.1066 -0.2216
  277SOL    HW1 4027   2.489   2.633   2.826 -1.1428 -1.1781 -1.9431
  277SOL    HW2 4028   2.544   2.684   2.697 -2.0643  0.6229 -1.6774
  277SOL     MW 4029   2.502   2.699   2.771  0.0035 -0.0026  0.0062
  278SOL     OW 4030   3.147   3.292   2.936  0.5479 -0.3128  0.1615
  278SOL    HW1 4031   3.158   3.240   3.016  2.0777  0.2833  0.3638
  278SOL    HW2 4032   3.120   3.227   2.870 -0.8474 -0.2063  0.5884
  278SOL     MW 4033   3.145   3.276   2.938  0.0035 -0.0026  0.0062
  279SOL     OW 4034   0.133   1.652   2.915 -0.3029 -0.5509 -0.2898
  279SOL    HW1 4035   0.122   1.699   2.997  0.0494  2.7865 -1.9822
  279SOL    HW2 4036   0.122   1.559   2.937 -0.8856 -0.3810  0.1726
  279SOL     MW 4037   0.130   1.646   2.929  0.0035 -0.0026  0.0062
  280SOL     OW 4038   2.755   4.323   2.872 -0.1503 -0.1358 -0.0508
  280SOL    HW1 4039   2.684   4.387   2.869 -1.1704 -1.2242  0.3153
  280SOL    HW2 4040   2.705   4.242   2.865 -1.0727  0.3583  0.6441
  280SOL     MW 4041   2.739   4.321   2.871  0.0035 -0.0026  0.0062
  281SOL     OW 4042   4.883   3.988   2.921  0.1967 -0.5310 -0.0212
  281SOL    HW1 4043   4.953   4.031   2.872  0.4062 -0.9022 -0.0480
  281SOL    HW2 4044   4.856   3.914   2.867 -0.2536  0.3404 -1.0208
  281SOL     MW 4045   4.889   3.984   2.907  0.0035 -0.0026  0.0062
  282SOL     OW 4046   3.891   3.557   2.909  0.3342  0.5134  0.0193
  282SOL    HW1 4047   3.981   3.559   2.940  0.6568  2.2397 -0.8941
  282SOL    HW2 4048   3.864   3.468   2.934 -0.7606  0.5550 -0.9449
  282SOL     MW 4049   3.899   3.545   2.916  0.0035 -0.0026  0.0062
  283SOL     OW 4050   3.428   3.986   2.915  0.0804  0.2075 -0.2575
  283SOL    HW1 4051   3.516   3.948   2.920  0.6494  1.5902  1.1102
  283SOL    HW2 4052   3.431   4.042   2.838 -0.3418  0.8577  0.1885
  283SOL     MW 4053   3.440   3.988   2.906  0.0035 -0.0026  0.0062
  284SOL     OW 4054   4.293   4.169   0.126  0.2404  0.4167  0.2776
  284SOL    HW1 4055   4.387   4.178   0.107  0.3991 -0.4196  0.6104
  284SOL    HW2 4056   4.286   4.113   0.203  0.0194 -0.9065 -0.6720
  284SOL     MW 4057   4.305   4.163   0.134  0.0035 -0.0026  0.0062
  285SOL     OW 4058   3.731   4.157   0.131  0.1118  0.3741 -0.2340
  285SOL    HW1 4059   3.686   4.073   0.140  0.7267 -0.0171 -0.6814
  285SOL    HW2 4060   3.723   4.169   0.036 -0.6678 -0.8476 -0.3477
  285SOL     MW 4061   3.724   4.148   0.119  0.0035 -0.0026  0.0062
  286SOL     OW 4062   1.805   1.029   0.014 -0.1270  0.0508  0.3587
  286SOL    HW1 4063   1.866   1.102   0.009  0.9503 -0.8724 -0.5287
  286SOL    HW2 4064   1.720   1.073   0.020  0.6183  1.7449 -1.0204
  286SOL     MW 4065   1.802   1.044   0.014  0.0035 -0.0026  0.0062
  287SOL     OW 4066   2.530   0.262   0.238  0.1692  0.2692  0.0511
  287SOL    HW1 4067   2.556   0.218   0.158 -0.0155 -1.1764  0.7537
  287SOL    HW2 4068   2.535   0.356   0.221 -0.9512  0.4349  0.5691
  287SOL     MW 4069   2.534   0.269   0.225  0.0035 -0.0026  0.0062
  288SOL     OW 4070   0.163   2.492   2.832  0.1481  0.3707  0.4907
  288SOL    HW1 4071   0.179   2.519   2.923  0.1867 -0.6169  0.7888
  288SOL    HW2 4072   0.069   2.506   2.830  0.0771  0.1154  1.4049
  288SOL     MW 4073   0.153   2.498   2.844  0.0035 -0.0026  0.0062
  289SOL     OW 4074   0.620   4.705   2.752  0.1421 -0.3813  0.2028
  289SOL    HW1 4075   0.574   4.645   2.810  1.3301  0.0838  1.6879
  289SOL    HW2 4076   0.582   4.699   2.665  2.4008  2.6651 -1.2014
  289SOL     MW 4077   0.609   4.697   2.748  0.0035 -0.0026  0.0062
  290SOL     OW 4078   3.638   0.379   0.378 -0.1389  0.0584  0.2451
  290SOL    HW1 4079   3.690   0.449   0.339 -0.3573 -0.2825 -0.6915
  290SOL    HW2 4080   3.591   0.431   0.441  0.9817  0.9080  0.4070
  290SOL     MW 4081   3.639   0.395   0.381  0.0035 -0.0026  0.0062
  291SOL     OW 4082   0.363   3.991   0.207 -0.0869  0.2010 -0.5685
  291SOL    HW1 4083   0.326   3.907   0.179 -0.8825  0.3759 -0.0806
  291SOL    HW2 4084   0.339   3.997   0.300  0.4372 -0.7679 -0.3574
  291SOL     MW 4085   0.355   3.980   0.216  0.0035 -0.0026  0.0062
  292SOL     OW 4086   3.209   4.780   3.024 -0.2295 -0.3581  0.2110
  292SOL    HW1 4087   3.217   4.854   3.084 -1.2451 -0.3289  0.3248
  292SOL    HW2 4088   3.200   4.704   3.083  1.3944 -0.5406  0.2957
  292SOL     MW 4089   3.209   4.780   3.040  0.0035 -0.0026  0.0062
  293SOL     OW 4090   4.424   4.510   0.496 -0.0912  0.0055  0.3430
  293SOL    HW1 4091   4.457   4.421   0.507  0.4494  0.1005 -0.4527
  293SOL    HW2 4092   4.504   4.562   0.489  0.8108 -1.3158  0.4694
  293SOL     MW 4093   4.439   4.505   0.497  0.0035 -0.0026  0.0062
  294SOL     OW 4094   2.381   5.071   3.046  0.2113  0.1181 -0.1636
  294SOL    HW1 4095   2.357   5.129   3.119 -0.1252 -0.9481  0.6031
  294SOL    HW2 4096   2.476   5.079   3.048  0.2203  0.6241 -1.4891
  294SOL     MW 4097   2.390   5.080   3.056  0.0035 -0.0026  0.0062
  295SOL     OW 4098   3.288   4.520   0.412  0.0958 -0.1257  0.3976
  295SOL    HW1 4099   3.379   4.539   0.391 -0.3147  2.1413  0.4073
  295SOL    HW2 4100   3.290   4.425   0.421 -0.5062 -0.3795 -1.5841
  295SOL     MW 4101   3.300   4.510   0.410  0.0035 -0.0026  0.0062
  296SOL     OW 4102   2.315   4.168   2.647  0.0495  0.4966 -0.2102
  296SOL    HW1 4103   2.366   4.087   2.643 -0.4931  0.2034 -2.1095
  296SOL    HW2 4104   2.332   4.211   2.731 -0.7494  0.9447 -0.2680
  296SOL     MW 4105   2.324   4.163   2.658  0.0035 -0.0026  0.0062
  297SOL     OW 4106   0.412   3.340   2.612 -0.1009  0.2114 -0.0106
  297SOL    HW1 4107   0.448   3.384   2.690  0.5458  0.4244 -0.4209
  297SOL    HW2 4108   0.319   3.359   2.617  0.2104  1.6405  1.1818
  297SOL     MW 4109   0.405   3.348   2.623  0.0035 -0.0026  0.0062
  298SOL     OW 4110   3.427   3.061   0.194  0.0963 -0.2683 -0.3101
  298SOL    HW1 4111   3.450   2.973   0.225  1.2587  0.1332  0.0362
  298SOL    HW2 4112   3.336   3.050   0.166  0.1814 -1.0364 -0.3075
  298SOL     MW 4113   3.418   3.048   0.194  0.0035 -0.0026  0.0062
  299SOL     OW 4114   4.753   2.158   2.876  0.0819  0.1855  0.3685
  299SOL    HW1 4115   4.726   2.089   2.936  1.5861  0.0070  0.8766
  299SOL    HW2 4116   4.693   2.148   2.802 -0.5122 -0.1646  0.8895
  299SOL     MW 4117   4.742   2.148   2.874  0.0035 -0.0026  0.0062
  300SOL     OW 4118   2.843   0.558   0.105  0.0486  0.3033  0.0295
  300SOL    HW1 4119   2.820   0.583   0.015 -0.1152  2.4263  0.5984
  300SOL    HW2 4120   2.866   0.465   0.106  0.0557  0.2747  2.2033
  300SOL     MW 4121   2.843   0.549   0.093  0.0035 -0.0026  0.0062
  301SOL     OW 4122   3.438   0.286   0.182  0.2768 -0.4141  0.1636
  301SOL    HW1 4123   3.448   0.319   0.092  0.4255  1.8480  0.9460
  301SOL    HW2 4124   3.517   0.319   0.223 -0.3605 -1.6270  2.5180
  301SOL     MW 4125   3.449   0.295   0.176  0.0035 -0.0026  0.0062
  302SOL     OW 4126   4.373   2.301   2.571 -0.0656 -0.2356  0.4401
  302SOL    HW1 4127   4.281   2.326   2.561 -0.1618 -0.2437  1.2051
  302SOL    HW2 4128   4.412   2.388   2.586 -0.4067 -0.1062  0.6092
  302SOL     MW 4129   4.366   2.316   2.572  0.0035 -0.0026  0.0062
  303SOL     OW 4130   2.158   4.279   2.443  0.4220 -0.3212 -0.1700
  303SOL    HW1 4131   2.205   4.262   2.525 -0.4037 -1.7224  0.0333
  303SOL    HW2 4132   2.203   4.223   2.381 -1.6051 -2.8588  0.4921
  303SOL     MW 4133   2.170   4.269   2.446  0.0035 -0.0026  0.0062
  304SOL     OW 4134   3.675   0.061   0.065 -0.2401 -0.2536  0.3815
  304SOL    HW1 4135   3.731   0.005   0.011  0.4472  0.1312  0.6734
  304SOL    HW2 4136   3.668   0.009   0.146  0.8009 -0.9542  0.0513
  304SOL     MW 4137   3.682   0.047   0.069  0.0035 -0.0026  0.0062
  305SOL     OW 4138   4.916   2.347   3.036 -0.2335  0.4630 -0.0945
  305SOL    HW1 4139   4.877   2.400   3.105 -0.5482 -0.3621  0.3746
  305SOL    HW2 4140   4.841   2.298   3.003 -0.0178  0.1343 -0.1059
  305SOL     MW 4141   4.901   2.348   3.041  0.0035 -0.0026  0.0062
  306SOL     OW 4142   1.901   1.715   0.193 -0.2906 -0.0801 -0.6513
  306SOL    HW1 4143   1.924   1.624   0.211 -0.0450  0.0250 -0.4295
  306SOL    HW2 4144   1.811   1.705   0.162 -0.7200 -1.8809  1.0035
  306SOL     MW 4145   1.892   1.702   0.191  0.0035 -0.0026  0.0062
  307SOL     OW 4146   2.539   3.944   2.601  0.2382  0.2359  0.2389
  307SOL    HW1 4147   2.635   3.938   2.611  0.1420 -1.1235  0.5151
  307SOL    HW2 4148   2.519   3.861   2.558 -0.9671  0.4629  0.3305
  307SOL     MW 4149   2.549   3.932   2.597  0.0035 -0.0026  0.0062
  308SOL     OW 4150   2.938   0.271   0.115  0.0578  0.4768  0.3615
  308SOL    HW1 4151   3.009   0.295   0.175  0.1396  1.2229 -0.0184
  308SOL    HW2 4152   2.871   0.243   0.177  0.1738 -2.1866 -0.5934
  308SOL     MW 4153   2.938   0.271   0.131  0.0035 -0.0026  0.0062
  309SOL     OW 4154   4.806   2.534   0.140  0.2709 -0.1814  0.0022
  309SOL    HW1 4155   4.878   2.595   0.126 -0.6541  0.6886 -1.1350
  309SOL    HW2 4156   4.758   2.575   0.212  3.0636 -0.4188  2.1872
  309SOL     MW 4157   4.809   2.548   0.148  0.0035 -0.0026  0.0062
  310SOL     OW 4158   4.051   3.375   0.136  0.0945 -0.3228 -0.2431
  310SOL    HW1 4159   4.021   3.444   0.194  0.7129  0.3561 -0.7060
  310SOL    HW2 4160   3.975   3.349   0.084  1.0946 -1.9168 -1.0078
  310SOL     MW 4161   4.037   3.380   0.137  0.0035 -0.0026  0.0062
  311SOL     OW 4162   3.440   3.609   2.921 -0.1625  0.1235  0.0281
  311SOL    HW1 4163   3.408   3.546   2.855 -0.6849  1.1643 -0.7391
  311SOL    HW2 4164   3.374   3.678   2.923 -1.5885 -1.1822  1.4717
  311SOL     MW 4165   3.427   3.610   2.912  0.0035 -0.0026  0.0062
  312SOL     OW 4166   2.579   4.544   2.850 -0.3558  0.6890 -0.0029
  312SOL    HW1 4167   2.488   4.573   2.860  0.0885  1.9536  0.5980
  312SOL    HW2 4168   2.618   4.610   2.908  1.1612  0.1481 -0.3781
  312SOL     MW 4169   2.572   4.557   2.859  0.0035 -0.0026  0.0062
  313SOL     OW 4170   0.312   3.678   2.900  0.5191 -0.0437 -0.0153
  313SOL    HW1 4171   0.222   3.667   2.869  0.3552  0.4635  0.2748
  313SOL    HW2 4172   0.290   3.720   2.983 -1.0671  1.9464 -1.3338
  313SOL     MW 4173   0.297   3.682   2.907  0.0035 -0.0026  0.0062
  314SOL     OW 4174   3.587   3.267   0.096 -0.1212 -0.2264  0.0044
  314SOL    HW1 4175   3.597   3.330   0.167 -1.6466  0.6616 -0.5252
  314SOL    HW2 4176   3.543   3.191   0.134 -0.2831 -1.4358 -2.4087
  314SOL     MW 4177   3.583   3.265   0.111  0.0035 -0.0026  0.0062
  315SOL     OW 4178   2.581   0.522   0.161 -0.0827  0.3426  0.0558
  315SOL    HW1 4179   2.542   0.552   0.078 -2.0744 -2.3567 -0.1250
  315SOL    HW2 4180   2.673   0.531   0.138 -0.0843  1.3760  0.3881
  315SOL     MW 4181   2.588   0.527   0.147  0.0035 -0.0026  0.0062
  316SOL     OW 4182   1.951   1.301   0.056 -0.3319 -0.0768  0.2138
  316SOL    HW1 4183   1.968   1.361   0.129 -0.2972 -0.4355  0.5035
  316SOL    HW2 4184   1.962   1.362  -0.017  0.0773  0.7913  0.9809
  316SOL     MW 4185   1.955   1.317   0.056  0.0035 -0.0026  0.0062
  317SOL     OW 4186   3.649   4.965   0.278  0.0721  0.1452  0.0035
  317SOL    HW1 4187   3.666   4.936   0.368  1.2370  1.7204  0.3449
  317SOL    HW2 4188   3.572   5.021   0.283 -0.3239 -0.4633  1.0513
  317SOL     MW 4189   3.641   4.968   0.291  0.0035 -0.0026  0.0062
  318SOL     OW 4190   4.137   4.381   0.228 -0.7700  0.0386  0.3595
  318SOL    HW1 4191   4.080   4.380   0.151  1.5680  0.0366 -1.4652
  318SOL    HW2 4192   4.209   4.319   0.215 -1.4299 -0.7263  0.2913
  318SOL     MW 4193   4.139   4.373   0.216  0.0035 -0.0026  0.0062
  319SOL     OW 4194   3.316   0.195   2.920  0.2845  0.2365  0.0212
  319SOL    HW1 4195   3.372   0.118   2.927 -0.6955 -0.4423  0.7868
  319SOL    HW2 4196   3.265   0.172   2.842  1.1257  0.5179 -0.6155
  319SOL     MW 4197   3.316   0.182   2.911  0.0035 -0.0026  0.0062
  320SOL     OW 4198   4.619   4.524   0.097 -0.0981  0.0804 -0.4345
  320SOL    HW1 4199   4.588   4.609   0.128 -2.4293 -0.1652 -1.8440
  320SOL    HW2 4200   4.680   4.496   0.165  0.1389  1.0783 -0.2260
  320SOL     MW 4201   4.623   4.532   0.110  0.0035 -0.0026  0.0062
  321SOL     OW 4202   3.634   3.802   2.966  0.6407  0.0166  0.5492
  321SOL    HW1 4203   3.578   3.726   2.955  0.8124 -0.0188 -0.1343
  321SOL    HW2 4204   3.705   3.788   2.903  0.4420  0.3081  0.2596
  321SOL     MW 4205   3.636   3.790   2.956  0.0035 -0.0026  0.0062
  322SOL     OW 4206   4.379   3.515   2.901  0.3303  0.1154 -0.5789
  322SOL    HW1 4207   4.292   3.528   2.939  0.4373  0.3797 -0.4197
  322SOL    HW2 4208   4.429   3.465   2.966 -0.7472  0.4344  0.5421
  322SOL     MW 4209   4.374   3.510   2.915  0.0035 -0.0026  0.0062
  323SOL     OW 4210   1.549   3.209   2.895  0.3303  0.1276 -0.0504
  323SOL    HW1 4211   1.527   3.131   2.945 -0.7907  1.0899  1.0507
  323SOL    HW2 4212   1.581   3.179   2.810 -0.5358 -1.0264  0.0036
  323SOL     MW 4213   1.550   3.195   2.890  0.0035 -0.0026  0.0062
  324SOL     OW 4214   3.944   4.278   0.390 -0.1118  0.4306  0.1764
  324SOL    HW1 4215   4.006   4.329   0.339 -0.3028  0.6657  0.1741
  324SOL    HW2 4216   3.861   4.325   0.379 -0.6385 -0.4954 -0.0109
  324SOL     MW 4217   3.941   4.291   0.382  0.0035 -0.0026  0.0062
  325SOL     OW 4218   3.867   3.772   0.364  0.0199  0.2934 -0.0219
  325SOL    HW1 4219   3.856   3.720   0.284 -1.0165 -1.0532  0.9227
  325SOL    HW2 4220   3.905   3.855   0.337 -0.9306  0.4314 -0.9956
  325SOL     MW 4221   3.871   3.776   0.350  0.0035 -0.0026  0.0062
  326SOL     OW 4222   0.769   0.450   0.243 -0.0800 -0.0397  0.9050
  326SOL    HW1 4223   0.841   0.424   0.300  0.5847  0.1272  0.1528
  326SOL    HW2 4224   0.717   0.370   0.232  1.8318 -1.3090  0.6690
  326SOL     MW 4225   0.772   0.436   0.249  0.0035 -0.0026  0.0062
  327SOL     OW 4226   3.066   0.079   3.056 -0.4337  0.2028 -0.4853
  327SOL    HW1 4227   3.006   0.143   3.093  0.4669  0.3661  0.7784
  327SOL    HW2 4228   3.143   0.133   3.038 -0.1886  0.7327  1.8103
  327SOL     MW 4229   3.068   0.095   3.058  0.0035 -0.0026  0.0062
  328SOL     OW 4230   3.618   4.730   0.128 -0.4488  0.2303 -0.2645
  328SOL    HW1 4231   3.637   4.810   0.177  0.0729 -0.2764  0.3866
  328SOL    HW2 4232   3.568   4.757   0.052  0.5159 -1.9152 -1.7758
  328SOL     MW 4233   3.614   4.744   0.125  0.0035 -0.0026  0.0062
  329SOL     OW 4234   2.311   3.204   2.913 -0.4714 -0.0039 -0.0151
  329SOL    HW1 4235   2.326   3.130   2.854 -0.4298  0.2706 -0.3493
  329SOL    HW2 4236   2.216   3.196   2.926 -0.3344 -0.0116  1.1313
  329SOL     MW 4237   2.300   3.193   2.907  0.0035 -0.0026  0.0062
  330SOL     OW 4238   4.053   0.423   0.291  0.6797 -0.2384 -0.1059
  330SOL    HW1 4239   4.081   0.414   0.199  0.9623 -1.8589  0.0945
  330SOL    HW2 4240   4.004   0.343   0.312 -1.4803  0.8580 -0.7718
  330SOL     MW 4241   4.050   0.411   0.281  0.0035 -0.0026  0.0062
  331SOL     OW 4242   0.222   3.794   0.068  0.1973  0.2520  0.4546
  331SOL    HW1 4243   0.206   3.713   0.118  1.4609  0.4418  1.2124
  331SOL    HW2 4244   0.137   3.838   0.063 -0.3017 -0.7637 -0.4691
  331SOL     MW 4245   0.208   3.789   0.074  0.0035 -0.0026  0.0062
  332SOL     OW 4246   3.886   2.872   2.891 -0.4098  0.1385  0.3585
  332SOL    HW1 4247   3.836   2.953   2.881  1.1202  0.9013 -1.5720
  332SOL    HW2 4248   3.814   2.810   2.905 -0.6789  0.2503 -0.4740
  332SOL     MW 4249   3.870   2.874   2.891  0.0035 -0.0026  0.0062
  333SOL     OW 4250   0.164   4.131   0.093 -0.4449  0.1535  0.3228
  333SOL    HW1 4251   0.243   4.096   0.135 -0.2323  0.0260 -0.1815
  333SOL    HW2 4252   0.176   4.225   0.108  0.5795  0.2086 -0.7359
  333SOL     MW 4253   0.176   4.139   0.101  0.0035 -0.0026  0.0062
  334SOL     OW 4254   2.714   3.274   2.802 -0.3575 -0.1103  0.1018
  334SOL    HW1 4255   2.627   3.312   2.796  0.6981  2.4644 -0.0624
  334SOL    HW2 4256   2.706   3.194   2.855 -1.0046 -0.0149  0.1518
  334SOL     MW 4257   2.701   3.268   2.808  0.0035 -0.0026  0.0062
  335SOL     OW 4258   3.346   2.960   2.914  0.6743  0.1873 -0.1361
  335SOL    HW1 4259   3.380   2.974   2.826  1.7092 -0.2504  0.1822
  335SOL    HW2 4260   3.354   3.047   2.952  1.0940  0.0663  0.0594
  335SOL     MW 4261   3.351   2.973   2.907  0.0035 -0.0026  0.0062
  336SOL     OW 4262   3.049   4.837   0.274  0.0939 -0.0407 -0.3655
  336SOL    HW1 4263   3.111   4.906   0.248  2.5695 -2.5901 -1.7765
  336SOL    HW2 4264   3.086   4.756   0.238  0.5632  0.4225 -0.9670
  336SOL     MW 4265   3.062   4.835   0.266  0.0035 -0.0026  0.0062
  337SOL     OW 4266   0.809   4.910   2.762  0.0316 -0.3272 -0.4807
  337SOL    HW1 4267   0.755   4.836   2.791  1.2433 -0.8752  0.4764
  337SOL    HW2 4268   0.747   4.980   2.741 -0.2651 -0.5553 -0.3753
  337SOL     MW 4269   0.794   4.909   2.763  0.0035 -0.0026  0.0062
  338SOL     OW 4270   4.293   2.881   2.871  0.2555  0.0862  0.6147
  338SOL    HW1 4271   4.383   2.869   2.899  0.9479  0.2239 -1.3890
  338SOL    HW2 4272   4.241   2.841   2.941 -0.3292  1.5863  1.0924
  338SOL     MW 4273   4.298   2.874   2.884  0.0035 -0.0026  0.0062
  339SOL     OW 4274   4.094   2.764   3.046 -0.3905 -0.0418 -0.0942
  339SOL    HW1 4275   4.113   2.685   2.995 -0.2250  0.0344 -0.1478
  339SOL    HW2 4276   4.019   2.803   3.001  0.7309  0.2896 -1.7322
  339SOL     MW 4277   4.087   2.759   3.034  0.0035 -0.0026  0.0062
  340SOL     OW 4278   1.680   0.610   0.055  0.1296  0.0517  0.1167
  340SOL    HW1 4279   1.693   0.679   0.120  0.3727  0.0864  0.0334
  340SOL    HW2 4280   1.655   0.660  -0.023 -1.6548  2.0344  1.8513
  340SOL     MW 4281   1.679   0.626   0.053  0.0035 -0.0026  0.0062
  341SOL     OW 4282   2.725   2.838   2.815 -0.0790 -0.6379 -0.3459
  341SOL    HW1 4283   2.643   2.790   2.805 -0.1208 -0.1310 -3.2974
  341SOL    HW2 4284   2.768   2.798   2.890  0.3456 -1.0358 -0.7884
  341SOL     MW 4285   2.720   2.826   2.823  0.0035 -0.0026  0.0062
  342SOL     OW 4286   2.715   4.737   2.993 -0.2479 -0.4245  0.4444
  342SOL    HW1 4287   2.803   4.769   2.971 -0.8689  1.8279  0.9103
  342SOL    HW2 4288   2.717   4.722   3.087 -0.9329  1.5905  0.8460
  342SOL     MW 4289   2.727   4.739   3.002  0.0035 -0.0026  0.0062
  343SOL     OW 4290   2.862   0.659   0.356 -0.0495 -0.1687  0.1813
  343SOL    HW1 4291   2.871   0.624   0.268 -0.1096 -0.0068  0.1101
  343SOL    HW2 4292   2.820   0.742   0.331  2.4450  0.9894 -0.4441
  343SOL     MW 4293   2.857   0.665   0.341  0.0035 -0.0026  0.0062
  344SOL     OW 4294   1.790   4.184   3.010 -0.4371  0.0994  0.0034
  344SOL    HW1 4295   1.737   4.127   2.954 -0.1670 -0.8636  0.6999
  344SOL    HW2 4296   1.735   4.262   3.021  0.1287  0.4955  0.1022
  344SOL     MW 4297   1.776   4.187   3.004  0.0035 -0.0026  0.0062
  345SOL     OW 4298   3.987   3.904   3.022  0.0125  0.2357  0.6265
  345SOL    HW1 4299   3.903   3.931   3.059 -0.3927  0.0752 -0.1639
  345SOL    HW2 4300   4.037   3.869   3.097  1.3846 -1.1937 -0.8688
  345SOL     MW 4301   3.983   3.903   3.037  0.0035 -0.0026  0.0062
  346SOL     OW 4302   2.213   2.725   2.900 -0.3742  0.2694 -0.0555
  346SOL    HW1 4303   2.282   2.687   2.846  1.5110  2.1206  0.9006
  346SOL    HW2 4304   2.156   2.770   2.837 -1.3602  0.7287  1.1072
  346SOL     MW 4305   2.214   2.726   2.885  0.0035 -0.0026  0.0062
  347SOL     OW 4306   1.646   4.697   2.606 -0.2767 -0.6530 -0.4009
  347SOL    HW1 4307   1.662   4.610   2.568 -0.6471 -0.2481 -1.5134
  347SOL    HW2 4308   1.710   4.747   2.555  0.5321 -1.4487 -0.1995
  347SOL     MW 4309   1.656   4.692   2.594  0.0035 -0.0026  0.0062
  348SOL     OW 4310   1.417   4.570   0.134 -0.0900  0.2621 -0.1779
  348SOL    HW1 4311   1.416   4.474   0.141  0.0447  0.3572  2.4541
  348SOL    HW2 4312   1.331   4.597   0.103 -0.4907  0.6066  1.1703
  348SOL     MW 4313   1.406   4.561   0.131  0.0035 -0.0026  0.0062
  349SOL     OW 4314   3.041   3.130   2.726  0.1716 -0.4033  0.1738
  349SOL    HW1 4315   2.990   3.137   2.645  0.9187 -0.3249 -0.3054
  349SOL    HW2 4316   3.127   3.156   2.694  0.2010 -0.4679  0.1999
  349SOL     MW 4317   3.046   3.134   2.711  0.0035 -0.0026  0.0062
  350SOL     OW 4318   2.943   5.092   2.823  0.0640 -0.3947 -0.3780
  350SOL    HW1 4319   2.855   5.129   2.834 -1.4542 -3.5902 -0.6341
  350SOL    HW2 4320   2.991   5.122   2.901  0.2469  0.5376 -0.8335
  350SOL     MW 4321   2.938   5.101   2.835  0.0035 -0.0026  0.0062
  351SOL     OW 4322   2.025   2.149   0.165  0.1216  0.2617  0.2140
  351SOL    HW1 4323   1.994   2.078   0.221  0.3434  0.7675  0.9958
  351SOL    HW2 4324   1.958   2.215   0.184  0.3335  0.8274 -0.8953
  351SOL     MW 4325   2.012   2.148   0.175  0.0035 -0.0026  0.0062
  352SOL     OW 4326   2.384   2.987   2.750 -0.4693 -0.0478 -0.5324
  352SOL    HW1 4327   2.429   2.910   2.784  0.2775  0.5275 -0.1970
  352SOL    HW2 4328   2.450   3.026   2.693  0.1692 -0.8950 -0.3913
  352SOL     MW 4329   2.398   2.982   2.747  0.0035 -0.0026  0.0062
  353SOL     OW 4330   2.277   4.306   2.883  0.6173 -0.0720 -0.3897
  353SOL    HW1 4331   2.309   4.396   2.894 -0.2249  0.4156 -1.7093
  353SOL    HW2 4332   2.182   4.315   2.890  0.6731 -0.1071  0.4781
  353SOL     MW 4333   2.269   4.319   2.885  0.0035 -0.0026  0.0062
  354SOL     OW 4334   4.863   3.362   0.130  0.3598  0.0563  0.2453
  354SOL    HW1 4335   4.932   3.341   0.194  0.1197 -0.9433  0.1788
  354SOL    HW2 4336   4.882   3.304   0.057 -0.5781  2.6162 -2.1699
  354SOL     MW 4337   4.875   3.352   0.129  0.0035 -0.0026  0.0062
  355SOL     OW 4338   2.912   3.431   2.919  0.4426 -0.2385 -0.0040
  355SOL    HW1 4339   2.839   3.376   2.889  0.1408 -0.0233  0.3362
  355SOL    HW2 4340   2.982   3.368   2.938  0.0369 -0.5114  0.6462
  355SOL     MW 4341   2.911   3.415   2.918  0.0035 -0.0026  0.0062
  356SOL     OW 4342   2.673   4.744   2.650 -0.1380 -0.1562  0.0199
  356SOL    HW1 4343   2.657   4.667   2.704 -0.1552 -0.2353 -0.1006
  356SOL    HW2 4344   2.628   4.809   2.704  1.7389 -0.1599  1.7336
  356SOL     MW 4345   2.665   4.743   2.664  0.0035 -0.0026  0.0062
  357SOL     OW 4346   2.292   4.590   2.867 -0.2674 -0.3093  0.3152
  357SOL    HW1 4347   2.249   4.596   2.782  1.3960  1.7665 -0.4875
  357SOL    HW2 4348   2.292   4.681   2.896 -0.4216 -0.2242  0.0504
  357SOL     MW 4349   2.287   4.603   2.859  0.0035 -0.0026  0.0062
  358SOL     OW 4350   1.990   1.730   2.996  0.3267 -0.1316 -0.0629
  358SOL    HW1 4351   1.936   1.718   3.073 -0.1629  0.4396 -0.3058
  358SOL    HW2 4352   2.037   1.808   3.026 -1.2596  1.2937 -1.0957
  358SOL     MW 4353   1.989   1.739   3.010  0.0035 -0.0026  0.0062
  359SOL     OW 4354   4.415   3.263   2.775  0.5487 -0.1221 -0.0200
  359SOL    HW1 4355   4.375   3.244   2.690  0.4144 -0.9017  0.2075
  359SOL    HW2 4356   4.409   3.358   2.782 -0.9915 -0.1395 -0.6167
  359SOL     MW 4357   4.409   3.273   2.765  0.0035 -0.0026  0.0062
  360SOL     OW 4358   3.359   4.585   2.625  0.1932 -0.4312 -0.3186
  360SOL    HW1 4359   3.370   4.558   2.534 -0.1271 -1.2397 -0.1260
  360SOL    HW2 4360   3.315   4.669   2.617 -1.6147 -1.2893  0.1251
  360SOL     MW 4361   3.355   4.593   2.612  0.0035 -0.0026  0.0062
  361SOL     OW 4362   4.155   3.771   0.142  0.0286 -0.2300 -0.0229
  361SOL    HW1 4363   4.146   3.713   0.218 -0.8738  1.2034  1.0179
  361SOL    HW2 4364   4.249   3.777   0.128  0.0926 -0.8014  0.1507
  361SOL     MW 4365   4.166   3.764   0.150  0.0035 -0.0026  0.0062
  362SOL     OW 4366   4.366   2.981   2.519  0.1399  0.3710  0.3630
  362SOL    HW1 4367   4.359   2.945   2.431  0.7020  1.9522 -0.3498
  362SOL    HW2 4368   4.444   3.035   2.510 -0.9628  2.0384  0.3368
  362SOL     MW 4369   4.375   2.983   2.506  0.0035 -0.0026  0.0062
  363SOL     OW 4370   2.434   2.100   2.995  0.3031  0.4120 -0.1223
  363SOL    HW1 4371   2.416   2.044   3.071  0.4793  2.3822  1.4572
  363SOL    HW2 4372   2.498   2.162   3.030 -1.5196  2.1702  0.2383
  363SOL     MW 4373   2.440   2.101   3.010  0.0035 -0.0026  0.0062
  364SOL     OW 4374   3.465   5.087   2.972  0.0384 -0.0281  0.0714
  364SOL    HW1 4375   3.532   5.118   3.033  0.6421 -0.1158 -0.5466
  364SOL    HW2 4376   3.492   4.995   2.967  1.2810  0.3747 -1.1622
  364SOL     MW 4377   3.477   5.079   2.980  0.0035 -0.0026  0.0062
  365SOL     OW 4378   4.246   4.017   0.354  0.2475  0.1468 -0.5286
  365SOL    HW1 4379   4.262   4.057   0.440  0.8133 -0.7170 -0.2149
  365SOL    HW2 4380   4.261   3.924   0.369 -0.6176 -0.1332 -1.3079
  365SOL     MW 4381   4.250   4.010   0.368  0.0035 -0.0026  0.0062
  366SOL     OW 4382   4.140   3.556   3.023 -0.1854 -0.1061 -0.2360
  366SOL    HW1 4383   4.142   3.634   3.078 -0.1995 -1.4176  1.7323
  366SOL    HW2 4384   4.119   3.487   3.086  0.4977 -0.2014 -0.1086
  366SOL     MW 4385   4.137   3.557   3.039  0.0035 -0.0026  0.0062
  367SOL     OW 4386   2.259   4.043   2.313 -0.0754 -0.0020  0.2177
  367SOL    HW1 4387   2.354   4.051   2.321 -0.3502  4.4390  2.3638
  367SOL    HW2 4388   2.236   3.971   2.371 -1.8736 -2.1164 -2.8314
  367SOL     MW 4389   2.268   4.035   2.322  0.0035 -0.0026  0.0062
  368SOL     OW 4390   4.204   3.138   2.913 -0.6586  0.1326 -0.0375
  368SOL    HW1 4391   4.273   3.190   2.871 -0.8994  0.4279 -0.0635
  368SOL    HW2 4392   4.235   3.050   2.890  0.3666  0.6680 -0.8373
  368SOL     MW 4393   4.217   3.133   2.904  0.0035 -0.0026  0.0062
  369SOL     OW 4394   0.469   4.257   2.822 -0.2385  0.2693  0.1463
  369SOL    HW1 4395   0.495   4.189   2.760 -1.6143 -1.3681  1.2644
  369SOL    HW2 4396   0.383   4.222   2.843  0.0622  0.3466  1.6552
  369SOL     MW 4397   0.461   4.243   2.817  0.0035 -0.0026  0.0062
  370SOL     OW 4398   3.463   2.751   3.052  0.3109  0.3025 -0.2508
  370SOL    HW1 4399   3.420   2.826   3.010 -0.8541  0.7538  1.6088
  370SOL    HW2 4400   3.403   2.679   3.033  0.1340  0.3801  0.0108
  370SOL     MW 4401   3.449   2.751   3.044  0.0035 -0.0026  0.0062
  371SOL     OW 4402   1.658   1.479   3.013 -0.1538 -0.0682  0.3185
  371SOL    HW1 4403   1.580   1.424   3.021 -1.0738  1.3405  1.5628
  371SOL    HW2 4404   1.686   1.468   2.922 -0.8133 -3.5612  0.3772
  371SOL     MW 4405   1.651   1.470   3.002  0.0035 -0.0026  0.0062
  372SOL     OW 4406   1.637   3.472   2.891  0.2586  0.0105  0.2817
  372SOL    HW1 4407   1.595   3.388   2.910  2.5835 -1.7358 -1.5853
  372SOL    HW2 4408   1.631   3.471   2.795 -1.4148  0.2420  0.3583
  372SOL     MW 4409   1.631   3.461   2.881  0.0035 -0.0026  0.0062
  373SOL     OW 4410   0.554   3.990   3.061 -0.1004 -0.8741 -0.2002
  373SOL    HW1 4411   0.495   3.983   3.136  1.1192 -0.3370  0.8530
  373SOL    HW2 4412   0.505   3.960   2.985  1.2616  0.7830 -1.8172
  373SOL     MW 4413   0.540   3.985   3.061  0.0035 -0.0026  0.0062
  374SOL     OW 4414   4.166   4.990   0.373  0.2799  0.0960 -0.2405
  374SOL    HW1 4415   4.107   5.008   0.446 -1.0868 -0.0331 -1.2856
  374SOL    HW2 4416   4.218   5.070   0.364  1.7197 -0.8736 -0.7895
  374SOL     MW 4417   4.165   5.003   0.382  0.0035 -0.0026  0.0062
  375SOL     OW 4418   4.140   4.121   2.972 -0.5078  0.2313  0.0001
  375SOL    HW1 4419   4.087   4.044   2.993  0.7275 -0.8862 -0.8614
  375SOL    HW2 4420   4.201   4.123   3.046  1.4017 -0.2061 -1.4896
  375SOL     MW 4421   4.141   4.111   2.984  0.0035 -0.0026  0.0062
  376SOL     OW 4422   4.608   3.701   0.260  0.0461 -0.0773 -0.2353
  376SOL    HW1 4423   4.624   3.606   0.262 -1.1159 -0.3109 -1.1423
  376SOL    HW2 4424   4.691   3.748   0.257 -0.3510  0.6170 -0.6592
  376SOL     MW 4425   4.621   3.694   0.260  0.0035 -0.0026  0.0062
  377SOL     OW 4426   3.674   2.691   2.887 -0.0400  0.0519 -0.1884
  377SOL    HW1 4427   3.598   2.722   2.937 -0.6258  1.6342 -1.9286
  377SOL    HW2 4428   3.631   2.614   2.849 -1.5404  0.3492  0.7982
  377SOL     MW 4429   3.658   2.685   2.889  0.0035 -0.0026  0.0062
  378SOL     OW 4430   3.825   4.580   0.056  0.3756  0.0462 -0.0036
  378SOL    HW1 4431   3.753   4.641   0.071  0.6881  0.4594 -0.1530
  378SOL    HW2 4432   3.794   4.536  -0.024 -0.4727 -0.2244  0.4545
  378SOL     MW 4433   3.811   4.582   0.047  0.0035 -0.0026  0.0062
  379SOL     OW 4434   4.986   4.241   0.182 -0.2043  0.1079 -0.2231
  379SOL    HW1 4435   5.069   4.201   0.158 -0.9496 -1.3959 -0.3810
  379SOL    HW2 4436   4.922   4.192   0.130 -0.1239 -0.0996 -0.1280
  379SOL     MW 4437   4.989   4.230   0.172  0.0035 -0.0026  0.0062
   5.10133   5.10133   3.06651
