# Supplementary material for: Resolving liquid-to-glass transitions of water under soft nanoconfinement
Source: Nat Commun. 2026 May 8;17:6224. doi: 10.1038/s41467-026-72955-y (PMC13369869; doi:10.1038/s41467-026-72955-y)
Supplement: Supplementary file 3 — Supplementary Data 1 [file 41467_2026_72955_MOESM3_ESM.zip › 200K/sim3/initial.gro]

Lamellar phy in tip4pice water
 4437
    1phy    C35    1   3.791   1.137   2.042  0.1399  0.6277  0.2362
    1phy    C33    2   3.731   1.086   1.914 -0.5018  0.8903 -0.5195
    1phy    C34    3   3.851   1.011   1.860 -0.3213  0.3316 -0.6803
    1phy    C32    4   3.615   0.980   1.923 -0.3927 -0.2452 -0.5103
    1phy    C31    5   3.477   1.047   1.950  0.2261  0.0419 -0.1836
    1phy    C30    6   3.355   0.958   1.918 -0.0608  0.5486  0.5055
    1phy    C28    7   3.218   1.022   1.946  0.8982 -0.2400 -0.6068
    1phy    C29    8   3.157   1.088   1.821  0.0971 -0.3742  0.3647
    1phy    C27    9   3.118   0.916   1.984  0.0130 -0.3358 -0.1528
    1phy    C26   10   3.072   0.932   2.130 -1.1121  0.5491  0.3259
    1phy    C25   11   2.988   0.817   2.187  0.0832 -0.2231  0.2927
    1phy    C23   12   2.963   0.828   2.339 -0.6204 -0.0515 -0.5774
    1phy    C24   13   2.829   0.887   2.355  0.7985  0.4961  0.2143
    1phy    C22   14   2.986   0.701   2.424 -0.1328  0.1334  0.3849
    1phy    C21   15   3.050   0.730   2.559 -0.0659 -0.2000  0.1845
    1phy    C20   16   3.071   0.599   2.634 -0.2333 -0.0623 -0.0090
    1phy    C18   17   3.120   0.599   2.786  0.2854 -0.1166  0.2549
    1phy    O01   18   3.049   0.708   2.845  0.2144  0.1846  0.2598
    1phy    H01   19   3.097   0.785   2.822 -1.5516  1.4307  0.5830
    1phy    C19   20   3.054   0.477   2.851 -0.0502  0.5270 -0.4119
    1phy    C13   21   3.280   0.609   2.810 -0.2406 -0.1460  0.0362
    1phy     H3   22   3.336   0.540   2.741  0.7570  0.1613  0.5124
    1phy    O33   23   3.320   0.565   2.937  0.0407 -0.1859  0.2107
    1phy    H1B   24   3.273   0.617   2.998 -1.6586 -1.2959 -0.0933
    1phy    C12   25   3.349   0.755   2.784 -0.0146  0.0761  0.3353
    1phy    O11   26   3.272   0.859   2.839 -0.4356 -0.3012 -0.0673
    1phy    H1A   27   3.307   0.881   2.923 -1.7793  1.6802  0.0623
    2phy    C35   28   3.488   1.080   1.381 -0.0547 -0.2797 -0.1308
    2phy    C33   29   3.561   1.196   1.442 -0.1671  0.3496  0.3943
    2phy    C34   30   3.472   1.267   1.546 -0.1320 -0.1751 -0.3350
    2phy    C32   31   3.697   1.147   1.495  0.2220  0.0945  0.3092
    2phy    C31   32   3.813   1.254   1.496  0.4537  0.0652  0.1494
    2phy    C30   33   3.942   1.185   1.526 -0.4309  0.4413  0.1908
    2phy    C28   34   4.070   1.274   1.506  0.2580  0.2212  0.4091
    2phy    C29   35   4.137   1.298   1.638  0.3371  0.0615  0.0663
    2phy    C27   36   4.162   1.197   1.409  0.1074  0.0425 -0.0282
    2phy    C26   37   4.259   1.280   1.324  0.3410  0.1578 -0.3448
    2phy    C25   38   4.362   1.189   1.259  0.3305 -0.1076  0.8028
    2phy    C23   39   4.463   1.260   1.173 -0.1198 -0.2060 -0.3657
    2phy    C24   40   4.589   1.316   1.243  0.0563 -0.4705 -0.4675
    2phy    C22   41   4.508   1.162   1.058  0.7834 -0.5395 -0.2372
    2phy    C21   42   4.544   1.228   0.926  0.0947  0.4085 -0.2400
    2phy    C20   43   4.575   1.138   0.810  0.1115  0.0526  0.6880
    2phy    C18   44   4.638   1.198   0.681  0.3268  0.7491  0.4277
    2phy    O01   45   4.551   1.301   0.629  0.1936  0.1460  0.2123
    2phy    H01   46   4.563   1.326   0.539 -0.8977 -1.2941 -0.3686
    2phy    C19   47   4.632   1.073   0.585 -0.1688 -0.1850  0.0769
    2phy    C13   48   4.792   1.257   0.695 -0.1301 -0.6789  0.7258
    2phy     H3   49   4.776   1.350   0.755 -1.0238 -2.6979  3.8869
    2phy    O33   50   4.875   1.197   0.786  0.2050 -0.3109 -0.5251
    2phy    H1B   51   4.821   1.180   0.860  0.6626 -0.9649 -0.3359
    2phy    C12   52   4.868   1.344   0.586 -0.2554 -0.0687  0.2888
    2phy    O11   53   4.949   1.271   0.496 -0.7716 -0.3480 -0.3019
    2phy    H1A   54   5.018   1.229   0.544  0.0288  0.2823 -0.8594
    3phy    C35   55   4.414   4.335   0.935 -0.4239  0.3998  0.1880
    3phy    C33   56   4.269   4.362   0.949 -0.4615 -0.5244 -0.0412
    3phy    C34   57   4.193   4.228   0.952 -0.1446 -0.2760 -0.0518
    3phy    C32   58   4.244   4.444   1.074  0.0072 -0.4855  0.0102
    3phy    C31   59   4.191   4.584   1.040 -0.7008  0.2103 -0.2477
    3phy    C30   60   4.194   4.657   1.174  0.3169  0.1427  0.0961
    3phy    C28   61   4.191   4.808   1.183  0.2893 -0.0421 -0.1378
    3phy    C29   62   4.172   4.834   1.336 -0.3009  0.2448 -0.3959
    3phy    C27   63   4.318   4.880   1.132  0.3017  0.2026 -0.0265
    3phy    C26   64   4.289   4.990   1.041 -0.3062  0.4767 -0.2323
    3phy    C25   65   4.410   5.064   0.998  0.4800 -0.1331  0.5972
    3phy    C23   66   4.391   5.151   0.872  0.0404 -0.0904 -0.3481
    3phy    C24   67   4.392   5.298   0.914 -0.4360  0.1449  0.8388
    3phy    C22   68   4.504   5.136   0.772 -0.0982  0.1499  0.0646
    3phy    C21   69   4.470   5.041   0.655 -0.2544  0.0718  0.0274
    3phy    C20   70   4.597   4.986   0.587 -0.1825  0.2377  0.1560
    3phy    C18   71   4.596   4.876   0.474 -0.5320  0.1536 -0.0083
    3phy    O01   72   4.518   4.760   0.511 -0.0574  0.7017 -0.7312
    3phy    H01   73   4.435   4.783   0.549  0.9069  0.1294  1.8982
    3phy    C19   74   4.739   4.826   0.493 -0.1469 -0.7886 -0.1267
    3phy    C13   75   4.554   4.926   0.327  0.6469 -0.1399  0.2077
    3phy     H3   76   4.442   4.921   0.330  0.5332  1.8150  1.9728
    3phy    O33   77   4.565   5.067   0.310 -0.6050  0.9355 -0.5156
    3phy    H1B   78   4.481   5.108   0.320 -0.4610  1.0990  0.0780
    3phy    C12   79   4.535   4.847   0.197 -0.0916  0.4795  0.5603
    3phy    O11   80   4.527   4.705   0.197 -0.1222  0.3715  0.2740
    3phy    H1A   81   4.467   4.685   0.266 -2.1463 -0.1571 -1.5523
    4phy    C35   82   1.521   3.937   1.892  0.0515  0.0665  0.0597
    4phy    C33   83   1.387   3.983   1.838 -0.1747  0.0331 -0.5233
    4phy    C34   84   1.287   3.870   1.846  0.0130  0.0304  0.1426
    4phy    C32   85   1.343   4.111   1.915  0.0773  0.1768  0.1328
    4phy    C31   86   1.423   4.239   1.886 -0.0041  0.1938  0.4046
    4phy    C30   87   1.341   4.366   1.915  0.4751  0.2912  0.2013
    4phy    C28   88   1.417   4.494   1.914  0.4704  0.6005 -0.6946
    4phy    C29   89   1.475   4.549   1.785  0.2295 -0.0622  0.3277
    4phy    C27   90   1.329   4.597   1.986  0.2646 -0.3811 -0.0519
    4phy    C26   91   1.405   4.707   2.060 -0.0463 -0.0888 -0.1838
    4phy    C25   92   1.314   4.812   2.115  0.0613 -0.3853 -0.6353
    4phy    C23   93   1.383   4.920   2.199  0.2836 -0.0728  0.2226
    4phy    C24   94   1.382   5.052   2.125  0.8391 -0.3428  0.0129
    4phy    C22   95   1.311   4.943   2.337  0.1076 -0.2664  0.4735
    4phy    C21   96   1.372   4.888   2.465 -0.5236 -0.9065  0.2471
    4phy    C20   97   1.284   4.891   2.588  0.7741 -0.1147  0.1309
    4phy    C18   98   1.318   4.833   2.725  0.1823  0.0170 -0.0962
    4phy    O01   99   1.452   4.873   2.753 -0.3306 -0.0575 -0.4522
    4phy    H01  100   1.509   4.842   2.685  0.2280  3.0936 -1.5866
    4phy    C19  101   1.220   4.912   2.815 -0.0986 -0.0404  0.1626
    4phy    C13  102   1.300   4.670   2.717  0.1349  0.1383  0.2220
    4phy     H3  103   1.356   4.630   2.629 -0.2524 -0.2050  0.1305
    4phy    O33  104   1.165   4.629   2.691  0.0699  0.1733 -0.1842
    4phy    H1B  105   1.130   4.678   2.619  0.6484  1.2770  0.2606
    4phy    C12  106   1.364   4.583   2.838 -0.8343 -0.0168  0.0819
    4phy    O11  107   1.502   4.609   2.865 -0.7438  0.1899 -0.3139
    4phy    H1A  108   1.513   4.697   2.895  0.5370 -0.3600  0.9750
    5phy    C35  109   0.151   0.302   1.949 -0.1859 -0.2886 -0.0042
    5phy    C33  110   0.095   0.442   1.921  0.3156  0.1235 -0.3170
    5phy    C34  111   0.161   0.488   1.788  0.4580  1.0104 -0.1542
    5phy    C32  112  -0.060   0.434   1.920  1.1591 -0.3907  0.6706
    5phy    C31  113  -0.116   0.509   2.045 -0.5527  0.2611 -0.1755
    5phy    C30  114  -0.271   0.522   2.055 -0.3117  0.2384  0.3739
    5phy    C28  115  -0.309   0.590   2.190 -0.3053  0.2949  0.1609
    5phy    C29  116  -0.335   0.740   2.184 -0.4715 -0.0849  0.8751
    5phy    C27  117  -0.439   0.526   2.238 -0.5247  0.0936  0.3000
    5phy    C26  118  -0.455   0.453   2.376  0.2156 -0.0830 -0.0584
    5phy    C25  119  -0.587   0.373   2.397  0.0953 -0.0971  0.0701
    5phy    C23  120  -0.609   0.315   2.537 -0.2019 -0.2672 -0.0619
    5phy    C24  121  -0.759   0.302   2.565  0.2716 -0.6616 -0.0923
    5phy    C22  122  -0.550   0.175   2.545  0.1876 -0.0440 -0.2902
    5phy    C21  123  -0.508   0.125   2.691 -0.6788 -0.1813  0.5043
    5phy    C20  124  -0.440  -0.017   2.689 -0.4931 -0.1693 -0.2317
    5phy    C18  125  -0.369  -0.074   2.819  0.3401  0.5041  0.0583
    5phy    O01  126  -0.464  -0.080   2.925  0.2652  0.3235 -0.4785
    5phy    H01  127  -0.535  -0.131   2.891  0.4763  0.4371 -1.1140
    5phy    C19  128  -0.350  -0.219   2.773  0.4084 -0.3852 -0.3502
    5phy    C13  129  -0.235   0.001   2.875  0.2521 -0.6318 -0.1285
    5phy     H3  130  -0.180   0.046   2.788 -0.7966  0.1737 -0.3929
    5phy    O33  131  -0.137  -0.084   2.933  0.1106 -0.1827 -0.5946
    5phy    H1B  132  -0.165  -0.103   3.020  1.1897  2.8912  0.5653
    5phy    C12  133  -0.262   0.122   2.970 -0.6061 -0.3591  0.4899
    5phy    O11  134  -0.325   0.089   3.090  0.3264  0.3926 -0.7090
    5phy    H1A  135  -0.392   0.026   3.074  0.6642  0.0288 -0.7244
    6phy    C35  136   0.271   2.179   1.508  0.4282 -0.3509  0.0651
    6phy    C33  137   0.177   2.255   1.413 -0.5370  0.4527  0.0776
    6phy    C34  138   0.128   2.375   1.487  0.2354 -0.7805 -0.0686
    6phy    C32  139   0.243   2.316   1.287 -0.0418  0.0150  0.0622
    6phy    C31  140   0.269   2.228   1.167 -0.3092 -0.0760 -0.2202
    6phy    C30  141   0.336   2.309   1.048 -0.2911 -0.4419  0.1693
    6phy    C28  142   0.366   2.234   0.919  0.5701 -0.2152 -0.2187
    6phy    C29  143   0.268   2.271   0.802  0.3249  0.1825  0.1493
    6phy    C27  144   0.517   2.259   0.881  0.2174 -0.2422 -0.2392
    6phy    C26  145   0.592   2.171   0.782 -0.2849  0.5744 -0.3591
    6phy    C25  146   0.746   2.188   0.780  0.1457  0.1351 -0.2063
    6phy    C23  147   0.827   2.124   0.664  0.2132 -0.5920 -0.2537
    6phy    C24  148   0.945   2.211   0.640 -0.2155 -0.2221  0.2224
    6phy    C22  149   0.850   1.977   0.701 -0.0681  0.0513 -0.1545
    6phy    C21  150   0.880   1.875   0.591 -0.0409 -0.3994 -0.0687
    6phy    C20  151   0.880   1.737   0.652 -0.0325  0.3820  0.0805
    6phy    C18  152   0.892   1.604   0.566  0.6148 -0.1029 -0.2084
    6phy    O01  153   0.794   1.602   0.464  0.2351 -0.7584  0.2414
    6phy    H01  154   0.732   1.668   0.492  2.9065  1.9078  0.4006
    6phy    C19  155   0.839   1.501   0.665 -0.2133 -0.2395 -0.2633
    6phy    C13  156   1.043   1.570   0.516 -0.1487 -0.2996  0.1434
    6phy     H3  157   1.067   1.652   0.443  2.4539 -0.7347  0.4187
    6phy    O33  158   1.146   1.601   0.604  0.0610  0.1032 -0.3004
    6phy    H1B  159   1.182   1.686   0.591  0.6354  0.5856  3.3566
    6phy    C12  160   1.088   1.479   0.394 -0.0400  0.4469  0.4514
    6phy    O11  161   0.980   1.456   0.308  0.1500 -0.2103  0.2830
    6phy    H1A  162   0.905   1.480   0.358 -0.7396 -0.4160 -0.9016
    7phy    C35  163   0.055   4.545   1.684 -0.1348  0.2763  0.0832
    7phy    C33  164   0.059   4.696   1.656  0.1563  0.3214  0.1986
    7phy    C34  165   0.097   4.724   1.512 -0.2843 -0.5869 -0.3675
    7phy    C32  166  -0.077   4.762   1.699  0.3355  0.1663  0.4932
    7phy    C31  167  -0.063   4.907   1.744  0.4737 -1.0586 -0.2707
    7phy    C30  168  -0.193   4.966   1.799  0.2410  0.3680 -0.3971
    7phy    C28  169  -0.181   5.116   1.825  0.4753  0.3146 -0.3893
    7phy    C29  170  -0.256   5.196   1.720 -0.1196 -0.4243  0.0586
    7phy    C27  171  -0.239   5.141   1.966  0.1033  0.1122 -0.4439
    7phy    C26  172  -0.135   5.172   2.071 -0.0593 -0.0036 -0.2614
    7phy    C25  173  -0.203   5.199   2.204  0.3723  0.3074  0.0857
    7phy    C23  174  -0.104   5.238   2.316  0.5286  0.4989  0.0563
    7phy    C24  175  -0.126   5.387   2.359 -0.0642  0.4061  0.2627
    7phy    C22  176  -0.131   5.142   2.428  0.6741  0.0016 -0.8669
    7phy    C21  177  -0.016   5.105   2.519  0.0277 -0.2894 -0.3435
    7phy    C20  178  -0.018   4.965   2.578  0.0995  0.4104 -0.0846
    7phy    C18  179   0.101   4.933   2.678 -0.0624 -0.2289  0.6187
    7phy    O01  180   0.086   5.024   2.791  0.1700 -0.0520  0.0684
    7phy    H01  181  -0.001   5.021   2.826 -0.0808 -0.3969 -0.5660
    7phy    C19  182   0.056   4.795   2.740  0.0637 -0.2067 -0.5800
    7phy    C13  183   0.254   4.925   2.618  0.2982  0.5305  0.3405
    7phy     H3  184   0.255   4.877   2.516  1.9784  0.0702  0.5613
    7phy    O33  185   0.344   4.839   2.686 -0.1320 -0.4638  0.2234
    7phy    H1B  186   0.377   4.882   2.762 -0.9295  1.0897 -0.2726
    7phy    C12  187   0.328   5.064   2.600  0.3962 -0.0156 -0.1767
    7phy    O11  188   0.357   5.121   2.723  0.0087 -0.3802 -0.0856
    7phy    H1A  189   0.272   5.119   2.762 -0.4273 -0.9681 -1.0033
    8phy    C35  190   4.879   4.934   1.411  0.1619 -0.5570  0.3720
    8phy    C33  191   4.763   4.994   1.337 -0.2683 -0.0541  0.5790
    8phy    C34  192   4.649   4.903   1.373  0.8362  0.2064 -0.1851
    8phy    C32  193   4.740   5.138   1.379 -0.5931  0.2104  0.4554
    8phy    C31  194   4.659   5.228   1.284  0.0881  0.0841 -0.1293
    8phy    C30  195   4.655   5.373   1.337 -0.1865 -0.0985  0.2519
    8phy    C28  196   4.584   5.473   1.241 -0.0140 -0.1994 -0.1706
    8phy    C29  197   4.496   5.562   1.330 -0.1557  0.4958 -0.1494
    8phy    C27  198   4.692   5.550   1.158  0.1816 -0.4598  0.0161
    8phy    C26  199   4.664   5.571   1.010 -0.2058  0.2326 -0.1463
    8phy    C25  200   4.758   5.655   0.932 -0.2190  0.2808  0.0299
    8phy    C23  201   4.720   5.679   0.789 -0.7087  0.0094  0.0665
    8phy    C24  202   4.659   5.820   0.778  0.4078 -0.0598  0.0924
    8phy    C22  203   4.839   5.647   0.696  0.1557  0.0794 -0.1285
    8phy    C21  204   4.794   5.583   0.560 -0.0631  0.1080 -0.2739
    8phy    C20  205   4.909   5.545   0.461 -0.3976  0.0266 -0.0883
    8phy    C18  206   4.868   5.531   0.307  0.0296  0.2267 -0.6549
    8phy    O01  207   4.750   5.444   0.304 -0.1563 -0.1689  0.0259
    8phy    H01  208   4.770   5.361   0.341  0.0652 -0.7507 -1.3476
    8phy    C19  209   4.987   5.463   0.249 -0.1810 -0.1781 -0.2179
    8phy    C13  210   4.836   5.676   0.238  0.3236 -0.4425  0.0339
    8phy     H3  211   4.740   5.707   0.285  0.5660  0.3580  0.0313
    8phy    O33  212   4.917   5.792   0.281 -0.1946 -0.1152 -0.4912
    8phy    H1B  213   4.864   5.867   0.262 -0.4179 -0.1202  0.0795
    8phy    C12  214   4.769   5.714   0.099 -0.0116  0.0413 -0.1560
    8phy    O11  215   4.693   5.605   0.050  0.4199 -0.0058  0.5309
    8phy    H1A  216   4.681   5.541   0.118  1.6858  0.2660  1.0354
    9phy    C35  217   5.092   0.886   1.898 -0.3439  0.4272  0.3329
    9phy    C33  218   5.092   0.934   1.749  0.2113 -0.7372 -0.1835
    9phy    C34  219   5.229   0.929   1.683 -0.2447 -0.0955  0.2441
    9phy    C32  220   4.995   0.847   1.669 -0.1587  0.6642  0.1583
    9phy    C31  221   4.849   0.897   1.667 -0.0276 -0.0855 -0.1911
    9phy    C30  222   4.755   0.803   1.595  0.2111 -0.5072  0.3911
    9phy    C28  223   4.606   0.846   1.610  0.1202 -0.4818  0.2120
    9phy    C29  224   4.531   0.810   1.488  0.1852  0.1128  0.1595
    9phy    C27  225   4.530   0.793   1.733  0.6082  0.3775 -0.0048
    9phy    C26  226   4.525   0.892   1.857  0.3526  0.2965 -0.2008
    9phy    C25  227   4.412   0.851   1.953 -0.3163  0.6607 -0.2377
    9phy    C23  228   4.391   0.944   2.074 -0.0269  0.2543 -0.4473
    9phy    C24  229   4.277   1.041   2.035  0.0327  0.5658 -0.0737
    9phy    C22  230   4.350   0.865   2.193 -0.3833  0.1361 -0.3093
    9phy    C21  231   4.445   0.879   2.310  0.4255 -0.1193 -0.1306
    9phy    C20  232   4.395   0.806   2.440  0.0110 -0.4307  0.1922
    9phy    C18  233   4.448   0.829   2.586  0.2887  0.7419 -0.3590
    9phy    O01  234   4.438   0.970   2.612  0.0582  0.3915  0.2795
    9phy    H01  235   4.485   0.991   2.691 -0.7828  0.5831  0.7391
    9phy    C19  236   4.335   0.761   2.672 -0.1518  0.1465 -0.5918
    9phy    C13  237   4.596   0.779   2.616 -0.3486  0.2190 -0.6312
    9phy     H3  238   4.607   0.675   2.576  0.8990 -0.2340  0.8195
    9phy    O33  239   4.627   0.761   2.756  0.2481  0.1243  0.5169
    9phy    H1B  240   4.632   0.845   2.799  0.6897  0.7255 -0.6626
    9phy    C12  241   4.724   0.851   2.549  0.2612 -0.2435  0.5614
    9phy    O11  242   4.767   0.977   2.591 -0.1959  0.3925 -0.1163
    9phy    H1A  243   4.693   1.019   2.631 -0.6862  0.9247 -1.5066
   10phy    C35  244   0.727   1.311   1.482  0.0453 -0.6324  0.1125
   10phy    C33  245   0.655   1.449   1.485 -0.0689  0.0048  0.0492
   10phy    C34  246   0.667   1.507   1.626 -0.2497 -0.1930 -0.0470
   10phy    C32  247   0.698   1.545   1.372 -0.0704 -0.0910 -0.3089
   10phy    C31  248   0.584   1.634   1.329 -0.1208  0.3773 -0.2431
   10phy    C30  249   0.625   1.732   1.224  0.0934  0.5140 -0.3835
   10phy    C28  250   0.507   1.821   1.174 -0.4920 -0.1120 -0.0593
   10phy    C29  251   0.481   1.947   1.262 -0.4059 -0.6095 -0.0360
   10phy    C27  252   0.537   1.865   1.028  0.6524 -0.0210  0.2403
   10phy    C26  253   0.415   1.847   0.936  0.1847 -0.0371  0.8347
   10phy    C25  254   0.473   1.821   0.794 -0.0242 -0.1332  0.1648
   10phy    C23  255   0.378   1.793   0.682  0.0076  0.3151  0.1476
   10phy    C24  256   0.397   1.900   0.580  0.4660 -0.3147 -0.9013
   10phy    C22  257   0.408   1.656   0.608 -0.2592 -0.3606  0.0243
   10phy    C21  258   0.290   1.569   0.569  0.2820  0.0171  0.4968
   10phy    C20  259   0.331   1.466   0.459 -0.5311 -0.1612 -0.1967
   10phy    C18  260   0.217   1.407   0.366 -0.0837 -0.2708 -0.0002
   10phy    O01  261   0.126   1.332   0.449 -0.5923 -0.5548  0.3437
   10phy    H01  262   0.174   1.268   0.498 -0.5752 -0.6682  0.1796
   10phy    C19  263   0.303   1.307   0.279  0.2907  0.5295  0.2965
   10phy    C13  264   0.134   1.513   0.275  0.5077 -0.3728 -0.2065
   10phy     H3  265   0.091   1.583   0.351 -0.0255 -1.0640  0.1480
   10phy    O33  266   0.202   1.614   0.193  0.1899  0.1505  0.1394
   10phy    H1B  267   0.274   1.574   0.149 -1.0146 -1.1533 -0.7311
   10phy    C12  268  -0.013   1.495   0.220  0.0416  0.1430  0.2364
   10phy    O11  269  -0.082   1.377   0.258 -0.5516 -0.0589  0.3057
   10phy    H1A  270  -0.057   1.350   0.344 -0.4865 -1.9238 -0.2673
   11phy    C35  271   0.278   1.911   1.752  0.2151 -0.5220 -0.4435
   11phy    C33  272   0.239   1.774   1.703 -0.0481 -0.1073 -0.2535
   11phy    C34  273   0.248   1.782   1.550 -0.5105 -0.0284  0.2655
   11phy    C32  274   0.326   1.670   1.778 -0.4046  0.2214  0.2030
   11phy    C31  275   0.262   1.531   1.784  0.6602  0.1264  0.8050
   11phy    C30  276   0.317   1.447   1.897  0.2696  0.1716  0.1587
   11phy    C28  277   0.237   1.315   1.919  0.1157  0.8878  0.6783
   11phy    C29  278   0.324   1.201   1.860  0.4360  0.1867 -0.3370
   11phy    C27  279   0.201   1.291   2.066  0.8401 -0.1333 -0.2708
   11phy    C26  280   0.054   1.248   2.092  0.2694 -0.5801  0.1917
   11phy    C25  281   0.025   1.245   2.244 -0.0669  0.9634  0.2266
   11phy    C23  282  -0.125   1.249   2.291  0.5424 -0.2166 -0.3368
   11phy    C24  283  -0.187   1.113   2.288  0.5589 -0.7536 -0.3525
   11phy    C22  284  -0.132   1.292   2.440  0.1656 -0.1656  0.6579
   11phy    C21  285  -0.156   1.442   2.463  0.1085  0.6675 -0.1628
   11phy    C20  286  -0.157   1.493   2.603 -0.5282  0.3695  0.2942
   11phy    C18  287  -0.174   1.643   2.637 -0.3625  0.0292 -0.6415
   11phy    O01  288  -0.296   1.685   2.577 -0.0673  0.0630 -0.5141
   11phy    H01  289  -0.359   1.617   2.590 -1.5599  1.5609  0.4063
   11phy    C19  290  -0.207   1.648   2.790  0.2907  0.1202 -0.0645
   11phy    C13  291  -0.045   1.735   2.589 -0.3666 -0.4019 -0.0309
   11phy     H3  292  -0.008   1.704   2.488  0.5286 -0.2109  0.2314
   11phy    O33  293   0.074   1.699   2.663  0.1874  0.2319 -0.0426
   11phy    H1B  294   0.066   1.715   2.755  1.4083 -2.3714  0.6113
   11phy    C12  295  -0.059   1.894   2.575  0.1717 -0.2359  0.0387
   11phy    O11  296  -0.179   1.928   2.510 -0.5467 -0.2855  0.2035
   11phy    H1A  297  -0.247   1.866   2.529 -1.7571  0.4165 -1.5748
   12phy    C35  298   1.332   1.871   2.028  0.2607  0.5336 -0.1813
   12phy    C33  299   1.255   1.923   2.149 -0.6153  0.6106  0.1500
   12phy    C34  300   1.361   1.979   2.247 -0.1426  0.0638 -0.3343
   12phy    C32  301   1.138   2.016   2.115 -0.2444 -0.0365 -0.6155
   12phy    C31  302   1.016   2.005   2.201  0.1041  0.7983  0.0327
   12phy    C30  303   0.883   2.036   2.132  0.0116  0.0493 -0.1110
   12phy    C28  304   0.763   2.062   2.226 -0.0025 -0.5068 -0.1693
   12phy    C29  305   0.741   2.214   2.251  0.0516 -0.1533 -0.1938
   12phy    C27  306   0.641   1.997   2.163  0.4534 -0.1429 -0.4790
   12phy    C26  307   0.524   1.968   2.258  0.3070 -0.1666  0.7193
   12phy    C25  308   0.393   1.928   2.189  0.2948 -0.0319 -0.0759
   12phy    C23  309   0.281   1.885   2.287  0.1406  0.0258  0.0174
   12phy    C24  310   0.145   1.929   2.233  0.4872 -0.1428 -0.6584
   12phy    C22  311   0.282   1.730   2.316  0.2928 -0.3771 -0.2366
   12phy    C21  312   0.307   1.688   2.458 -0.4680  0.4278 -0.2813
   12phy    C20  313   0.306   1.533   2.465  0.0834  0.3005 -0.3520
   12phy    C18  314   0.320   1.448   2.597 -0.7485 -0.3336 -0.1573
   12phy    O01  315   0.243   1.512   2.699 -0.0041  0.6597 -0.2177
   12phy    H01  316   0.176   1.567   2.664 -0.7118  1.4032  2.1546
   12phy    C19  317   0.239   1.321   2.566 -0.7804  0.3557 -0.2813
   12phy    C13  318   0.474   1.425   2.651  0.8626 -0.2900 -0.2519
   12phy     H3  319   0.535   1.374   2.572  0.7076 -1.6275  0.4534
   12phy    O33  320   0.481   1.331   2.758 -0.2437  0.0590 -0.1198
   12phy    H1B  321   0.406   1.358   2.809  1.8638  0.1847  3.2815
   12phy    C12  322   0.559   1.550   2.691  0.0607  0.6479 -0.3967
   12phy    O11  323   0.539   1.587   2.824  0.0314 -0.5396  0.0190
   12phy    H1A  324   0.583   1.669   2.835 -1.5066  0.7126 -2.3487
   13phy    C35  325   4.733   2.281   1.542 -0.3840  0.0961 -0.3497
   13phy    C33  326   4.834   2.323   1.441  0.0833  0.0997 -0.0130
   13phy    C34  327   4.854   2.206   1.345 -0.0366 -0.0535  0.2955
   13phy    C32  328   4.787   2.448   1.370  0.1187  0.2429 -0.0721
   13phy    C31  329   4.850   2.576   1.427  0.0750  0.5076  0.0249
   13phy    C30  330   4.839   2.700   1.339 -0.5347  0.2960  0.6454
   13phy    C28  331   4.877   2.827   1.415  0.2652 -0.0438  0.7740
   13phy    C29  332   4.943   2.924   1.313 -0.7070  0.0342  0.0297
   13phy    C27  333   4.757   2.906   1.477 -0.3580  0.1952 -0.1493
   13phy    C26  334   4.770   2.912   1.631  0.5163 -0.0471  0.3744
   13phy    C25  335   4.632   2.968   1.680 -0.3216  0.2147  0.0498
   13phy    C23  336   4.614   2.980   1.833  0.2675 -0.2741  0.1105
   13phy    C24  337   4.639   3.117   1.883 -0.0426  0.0045 -0.3571
   13phy    C22  338   4.471   2.931   1.871 -0.1171 -0.0386  0.3267
   13phy    C21  339   4.466   2.829   1.986  0.4104 -0.8146  0.1609
   13phy    C20  340   4.325   2.812   2.049 -0.3162  0.3720 -0.0185
   13phy    C18  341   4.299   2.770   2.205  0.0296  0.2215  0.2145
   13phy    O01  342   4.385   2.856   2.290  0.1177 -0.4651  0.0766
   13phy    H01  343   4.477   2.839   2.284 -0.0601 -1.7715  0.7422
   13phy    C19  344   4.152   2.811   2.225  0.1243 -0.3623 -0.2158
   13phy    C13  345   4.319   2.609   2.241 -0.3498  0.9200 -0.0632
   13phy     H3  346   4.253   2.544   2.178  1.5523 -0.7847 -0.4233
   13phy    O33  347   4.268   2.584   2.375 -0.3595  0.1799  0.6082
   13phy    H1B  348   4.288   2.661   2.425  0.4422  0.2135  0.2479
   13phy    C12  349   4.467   2.548   2.233 -0.0968 -0.0695  0.2876
   13phy    O11  350   4.568   2.593   2.326  0.1722 -0.1730  0.6467
   13phy    H1A  351   4.537   2.568   2.411 -0.7940  0.8754  0.6374
   14phy    C35  352   4.611   2.822   1.066 -0.0531  0.3735 -0.3309
   14phy    C33  353   4.543   2.951   1.025 -0.6639  0.2004 -0.3085
   14phy    C34  354   4.397   2.923   1.039  0.3118 -0.3851  0.3757
   14phy    C32  355   4.603   3.068   1.108 -0.3967  0.3123  0.1844
   14phy    C31  356   4.578   3.207   1.059  0.1125 -0.2908 -0.5010
   14phy    C30  357   4.656   3.308   1.133 -0.8953 -0.2391 -0.3061
   14phy    C28  358   4.638   3.440   1.064  0.2759 -0.1793 -0.2336
   14phy    C29  359   4.587   3.546   1.165  0.2275 -0.0458 -0.1042
   14phy    C27  360   4.768   3.489   0.995  0.2368 -0.4307  0.6685
   14phy    C26  361   4.750   3.523   0.848  0.2178  0.5695  0.1369
   14phy    C25  362   4.869   3.590   0.785 -0.1358  0.2740  0.4502
   14phy    C23  363   4.870   3.597   0.629  0.1180  0.3523 -0.2695
   14phy    C24  364   4.810   3.730   0.578  0.2636 -0.5525  0.1191
   14phy    C22  365   5.019   3.571   0.583 -0.2414  0.0372 -0.1854
   14phy    C21  366   5.040   3.523   0.436  0.6342 -0.1267 -0.3238
   14phy    C20  367   5.158   3.429   0.420 -0.4469 -0.2548 -0.0683
   14phy    C18  368   5.182   3.348   0.292 -0.6324 -0.4933 -0.4624
   14phy    O01  369   5.066   3.282   0.256  0.0375  0.0758  0.6432
   14phy    H01  370   5.084   3.199   0.217 -0.6992 -0.3826  1.2458
   14phy    C19  371   5.284   3.252   0.342  0.1772  0.1212  0.2489
   14phy    C13  372   5.230   3.445   0.167 -0.0780 -0.3529  0.0962
   14phy     H3  373   5.134   3.494   0.137  0.5885  0.2978 -1.0287
   14phy    O33  374   5.302   3.563   0.194 -0.3156 -0.2361  0.4298
   14phy    H1B  375   5.393   3.549   0.173 -0.6031  0.6916 -1.6096
   14phy    C12  376   5.243   3.403   0.017 -0.1543 -0.2562  0.2507
   14phy    O11  377   5.374   3.400  -0.033  0.0266 -0.2515  0.2242
   14phy    H1A  378   5.364   3.379  -0.124 -2.1984  0.0162  0.3543
   15phy    C35  379   1.022   4.232   1.712 -0.1599  0.7395  0.0224
   15phy    C33  380   0.987   4.375   1.707 -0.0378  0.7090 -0.5691
   15phy    C34  381   1.060   4.440   1.603 -0.3596 -0.3490  0.2735
   15phy    C32  382   0.839   4.392   1.673  0.3356  0.0109  0.0401
   15phy    C31  383   0.752   4.420   1.797  0.0045  0.4114 -0.1214
   15phy    C30  384   0.621   4.488   1.757  0.1305  0.3019  0.4227
   15phy    C28  385   0.522   4.511   1.868 -0.3355  0.0754 -0.2884
   15phy    C29  386   0.479   4.657   1.869  0.0556 -0.3053  0.1212
   15phy    C27  387   0.405   4.414   1.858  0.1802  0.5932  0.5237
   15phy    C26  388   0.357   4.358   1.991  0.2018  0.3764 -0.1123
   15phy    C25  389   0.265   4.235   1.986  0.4176 -0.3111  0.0652
   15phy    C23  390   0.218   4.186   2.128 -0.3190 -0.4252  0.3074
   15phy    C24  391   0.061   4.206   2.138  0.5528  0.5602 -0.2479
   15phy    C22  392   0.269   4.043   2.157  0.1960  0.2233  0.3995
   15phy    C21  393   0.320   4.041   2.301  0.2831 -0.0061 -0.0888
   15phy    C20  394   0.365   3.904   2.360  0.1770  0.1242 -0.4750
   15phy    C18  395   0.420   3.893   2.505  0.5624  0.0769  0.1452
   15phy    O01  396   0.336   3.965   2.588  0.2975  0.5221  0.4932
   15phy    H01  397   0.372   3.952   2.674 -2.5178 -1.6629  1.4860
   15phy    C19  398   0.382   3.740   2.533 -0.6042 -0.1063  0.4609
   15phy    C13  399   0.575   3.933   2.540 -0.3663  0.4248  0.3147
   15phy     H3  400   0.644   3.873   2.475  0.2699  1.6411 -0.1599
   15phy    O33  401   0.607   3.882   2.672  0.1719 -0.1333  0.3702
   15phy    H1B  402   0.691   3.916   2.694  0.5160  0.1025 -1.1656
   15phy    C12  403   0.618   4.086   2.514  0.2164  0.4834 -0.4957
   15phy    O11  404   0.568   4.179   2.603 -0.1035  0.0160  0.4776
   15phy    H1A  405   0.590   4.261   2.563  1.3373 -0.7874 -0.4880
   16phy    C35  406   5.066   3.781   1.697 -0.2622 -0.2248 -0.6567
   16phy    C33  407   4.997   3.915   1.659 -0.1431  0.1380  0.2086
   16phy    C34  408   4.909   3.890   1.533  0.0813 -0.1324  0.0208
   16phy    C32  409   4.926   3.983   1.774  0.3588 -0.5936  0.2063
   16phy    C31  410   4.892   4.133   1.756 -0.0335  0.1046  0.6689
   16phy    C30  411   4.794   4.181   1.866 -0.1575 -0.1912  0.1885
   16phy    C28  412   4.739   4.325   1.840 -0.1668  0.1915 -0.1186
   16phy    C29  413   4.601   4.316   1.777 -0.2283  0.0123 -0.0576
   16phy    C27  414   4.728   4.415   1.966  0.0581  0.6889 -0.2418
   16phy    C26  415   4.859   4.468   2.022 -0.0449  0.0749 -0.1575
   16phy    C25  416   4.842   4.572   2.136 -0.7430 -0.1580 -0.3477
   16phy    C23  417   4.965   4.584   2.231  0.2900 -0.2546 -0.2855
   16phy    C24  418   5.024   4.722   2.220  0.3683 -0.1814 -0.1651
   16phy    C22  419   4.927   4.558   2.380  0.1969  0.2358 -0.1063
   16phy    C21  420   5.035   4.485   2.463 -0.2136 -0.0104  0.1223
   16phy    C20  421   4.967   4.434   2.593 -0.1491  0.0468  0.1054
   16phy    C18  422   5.041   4.347   2.702 -0.0019  0.0735 -0.2512
   16phy    O01  423   5.175   4.389   2.730  0.1055 -0.4647  0.1955
   16phy    H01  424   5.225   4.341   2.667  1.3765  0.1639  0.7097
   16phy    C19  425   4.949   4.374   2.826 -0.1473 -0.2326  0.5772
   16phy    C13  426   5.044   4.186   2.674  0.1713  0.1042 -0.0855
   16phy     H3  427   4.941   4.147   2.652 -0.4415  0.6927  1.5430
   16phy    O33  428   5.073   4.117   2.792  0.0255 -0.0354 -0.0066
   16phy    H1B  429   5.157   4.149   2.820  0.0253 -0.2799  0.2851
   16phy    C12  430   5.144   4.128   2.569  0.7816  0.0074  0.2041
   16phy    O11  431   5.272   4.191   2.570  0.3698  0.1246 -0.0790
   16phy    H1A  432   5.332   4.119   2.561 -0.3033 -0.4100 -0.4177
   17phy    C35  433   3.971   4.641   2.191 -0.0252 -0.5845 -0.1993
   17phy    C33  434   4.041   4.568   2.082  0.2376  0.0618 -0.5264
   17phy    C34  435   4.074   4.658   1.960  0.1810  0.0145 -0.1194
   17phy    C32  436   4.153   4.482   2.150  0.0653  0.2668 -0.3701
   17phy    C31  437   4.175   4.348   2.082  0.2974 -0.1334  0.2102
   17phy    C30  438   4.273   4.258   2.148 -0.3723 -0.2867 -0.0543
   17phy    C28  439   4.259   4.115   2.099 -0.1871 -0.1149 -0.1350
   17phy    C29  440   4.393   4.054   2.062 -0.2954  0.0556  0.2328
   17phy    C27  441   4.199   4.027   2.211  0.7346 -0.0184 -0.1044
   17phy    C26  442   4.090   3.922   2.170  0.0381  0.1100 -0.4220
   17phy    C25  443   4.037   3.840   2.295 -0.1368 -0.5264 -0.3703
   17phy    C23  444   3.914   3.754   2.255  0.3220  0.3000 -0.2327
   17phy    C24  445   3.960   3.620   2.209  0.2232  0.7221  0.1519
   17phy    C22  446   3.816   3.724   2.367  0.0470  0.4412  0.2842
   17phy    C21  447   3.698   3.826   2.365  0.2151  0.3098  0.2347
   17phy    C20  448   3.617   3.801   2.490  0.1451 -0.0487 -0.3733
   17phy    C18  449   3.493   3.890   2.526  0.5767  0.4346 -0.1359
   17phy    O01  450   3.408   3.919   2.414 -0.1406 -0.0261  0.2911
   17phy    H01  451   3.421   3.857   2.345  0.1776  2.8717 -2.4627
   17phy    C19  452   3.408   3.789   2.613  0.2541 -0.2989 -0.3083
   17phy    C13  453   3.539   4.030   2.598 -0.7684 -0.0510 -0.1072
   17phy     H3  454   3.622   4.071   2.534  0.3902 -0.7984  0.8692
   17phy    O33  455   3.611   4.008   2.719 -0.0397  0.3596  0.0570
   17phy    H1B  456   3.670   3.935   2.719 -0.1685  0.2046  1.8303
   17phy    C12  457   3.440   4.148   2.615 -0.1068 -0.0156  0.1150
   17phy    O11  458   3.351   4.134   2.720  0.1686 -0.3971 -0.1295
   17phy    H1A  459   3.285   4.199   2.706  1.0949  0.7623  0.7069
   18phy    C35  460   0.604   3.613   1.223  0.3740  0.1606 -0.5502
   18phy    C33  461   0.716   3.515   1.194  0.0569  0.1784 -0.4010
   18phy    C34  462   0.789   3.491   1.323  0.2542 -0.0983 -0.2051
   18phy    C32  463   0.669   3.380   1.133 -0.0105 -0.2186  0.1381
   18phy    C31  464   0.638   3.377   0.986 -0.3477 -0.1713  0.4908
   18phy    C30  465   0.616   3.228   0.948  0.2605  0.1325 -0.3401
   18phy    C28  466   0.569   3.184   0.806 -0.4487  0.5014  0.4688
   18phy    C29  467   0.695   3.152   0.723  0.0178  0.0884  0.0308
   18phy    C27  468   0.467   3.071   0.820  0.0750  0.4294 -0.0697
   18phy    C26  469   0.385   3.024   0.694  0.4381  0.0025 -0.3652
   18phy    C25  470   0.281   2.911   0.716 -0.3711  0.4300  0.0433
   18phy    C23  471   0.246   2.829   0.585 -0.2638 -0.4333 -0.0146
   18phy    C24  472   0.256   2.683   0.614 -0.0210  0.2113 -0.1016
   18phy    C22  473   0.107   2.868   0.534 -0.1070  0.0526  0.1089
   18phy    C21  474   0.101   2.861   0.381 -0.3931  0.0785  0.7119
   18phy    C20  475  -0.041   2.896   0.341  0.1925 -0.3799  0.3595
   18phy    C18  476  -0.090   2.934   0.193  0.4170  0.5494  0.1721
   18phy    O01  477  -0.033   3.055   0.143 -0.1158 -0.0632 -0.2778
   18phy    H01  478  -0.070   3.075   0.059 -2.1220 -1.6224  0.1761
   18phy    C19  479  -0.242   2.961   0.223 -0.8202  0.0043  0.4226
   18phy    C13  480  -0.056   2.819   0.084 -0.4091  0.1618  0.0845
   18phy     H3  481   0.056   2.817   0.085 -0.3332  1.6569 -1.1183
   18phy    O33  482  -0.081   2.685   0.128 -0.2615  0.0839 -0.0426
   18phy    H1B  483   0.001   2.653   0.160  0.2015  0.7911 -0.4921
   18phy    C12  484  -0.056   2.828  -0.065  0.4050 -0.0847  0.0890
   18phy    O11  485  -0.172   2.796  -0.141 -0.1246 -0.2653 -0.4395
   18phy    H1A  486  -0.171   2.707  -0.169 -1.0140 -0.7199  0.8454
   19phy    C35  487   3.897   4.073   1.122 -0.4398  0.4960  0.0903
   19phy    C33  488   3.925   4.116   1.263  0.4377  0.5492 -0.3216
   19phy    C34  489   3.796   4.085   1.348 -0.4722  0.1474  0.1826
   19phy    C32  490   4.039   4.035   1.327  0.0757 -0.0844 -0.1175
   19phy    C31  491   4.182   4.085   1.314  0.1715 -0.4741  0.0861
   19phy    C30  492   4.290   3.982   1.355 -0.3147  0.3815 -0.1092
   19phy    C28  493   4.427   4.047   1.388 -0.4597  0.5662 -0.5468
   19phy    C29  494   4.467   4.026   1.539  0.2260  0.1087 -0.2043
   19phy    C27  495   4.543   3.970   1.312  0.3735  0.0982  0.1633
   19phy    C26  496   4.590   4.019   1.177 -0.3210  0.3354 -0.1248
   19phy    C25  497   4.681   3.925   1.106  0.2972  0.1801  0.2366
   19phy    C23  498   4.761   3.995   0.987  0.4519  0.9343 -0.0326
   19phy    C24  499   4.912   3.962   0.987 -0.3329  0.8224  0.1717
   19phy    C22  500   4.689   3.985   0.850  0.1994 -0.3716 -0.4457
   19phy    C21  501   4.700   4.101   0.750  0.0173 -0.4725 -0.1132
   19phy    C20  502   4.664   4.059   0.605 -0.1401  0.1337 -0.1130
   19phy    C18  503   4.642   4.174   0.502  0.0807  0.9448 -0.1342
   19phy    O01  504   4.539   4.263   0.549 -0.2543 -0.2808  0.0406
   19phy    H01  505   4.475   4.217   0.599  0.6143 -1.8926 -0.2635
   19phy    C19  506   4.589   4.103   0.372  0.4733  0.4802 -0.0303
   19phy    C13  507   4.774   4.260   0.470 -0.0428 -0.1220  0.2334
   19phy     H3  508   4.796   4.313   0.566  0.9082  2.3186 -1.2203
   19phy    O33  509   4.899   4.184   0.465  0.0743 -0.0458  0.1267
   19phy    H1B  510   4.928   4.180   0.376  0.1562  1.2680  0.0782
   19phy    C12  511   4.777   4.403   0.415  0.1246  0.5316 -0.0287
   19phy    O11  512   4.801   4.411   0.276 -0.2225  0.3884  0.2838
   19phy    H1A  513   4.880   4.365   0.253 -0.6021 -0.6246  0.9189
   20phy    C35  514   4.531   0.253   1.957 -0.6954 -0.1099 -0.2168
   20phy    C33  515   4.458   0.387   1.925  0.2215  0.0677 -0.2341
   20phy    C34  516   4.474   0.416   1.779  0.4567 -0.6492  0.4440
   20phy    C32  517   4.315   0.368   1.975 -0.3076  0.2776 -0.7889
   20phy    C31  518   4.241   0.494   2.016  0.1725 -0.0890  0.1063
   20phy    C30  519   4.111   0.473   2.106  0.2978 -0.0755  0.1903
   20phy    C28  520   4.046   0.601   2.157  0.0079 -0.8753 -0.3780
   20phy    C29  521   3.942   0.652   2.054 -0.3667  0.3240 -0.6163
   20phy    C27  522   3.954   0.570   2.278  0.0045 -0.4855  0.2569
   20phy    C26  523   4.006   0.593   2.419 -0.0842 -0.1426  0.5896
   20phy    C25  524   3.896   0.576   2.524 -0.1778 -0.1553 -0.0992
   20phy    C23  525   3.934   0.626   2.668  0.5774  0.4175 -0.2556
   20phy    C24  526   3.825   0.722   2.716  0.3831  0.3577 -0.1049
   20phy    C22  527   3.943   0.504   2.763  0.0106 -0.3789 -0.0111
   20phy    C21  528   4.079   0.458   2.815 -0.5918  0.3353 -0.2850
   20phy    C20  529   4.049   0.334   2.897  0.0372  0.3561 -0.4815
   20phy    C18  530   4.150   0.285   3.009  0.2678  0.3240 -0.1355
   20phy    O01  531   4.154   0.393   3.110  0.1696  0.3201  0.0325
   20phy    H01  532   4.200   0.468   3.077  0.4845 -0.4267 -1.3132
   20phy    C19  533   4.065   0.175   3.074 -0.0180 -0.1132 -0.4345
   20phy    C13  534   4.294   0.246   2.955 -0.0773  0.7503  0.8756
   20phy     H3  535   4.328   0.325   2.883 -1.1079  0.6366  0.2370
   20phy    O33  536   4.286   0.139   2.870 -0.0892 -0.0017  0.2290
   20phy    H1B  537   4.277   0.057   2.914 -0.4232 -0.3591 -0.4905
   20phy    C12  538   4.409   0.233   3.060 -0.2106 -0.3689 -0.2513
   20phy    O11  539   4.387   0.141   3.163 -0.2034  0.0882 -0.1160
   20phy    H1A  540   4.373   0.063   3.113 -0.8125  1.1972 -1.7670
   21phy    C35  541   4.806   4.498   1.511 -0.1357  0.2625  0.2680
   21phy    C33  542   4.770   4.445   1.377  0.6227  0.0056  0.4256
   21phy    C34  543   4.712   4.306   1.403 -0.2531 -0.2355  0.3637
   21phy    C32  544   4.675   4.532   1.291  0.3062  0.0516 -0.3437
   21phy    C31  545   4.714   4.521   1.142  0.0695 -0.0528  0.5800
   21phy    C30  546   4.656   4.636   1.056 -0.2945 -0.1156 -0.3635
   21phy    C28  547   4.683   4.639   0.906  0.7290 -0.4313  0.8255
   21phy    C29  548   4.577   4.736   0.844 -0.2532 -0.0233  0.5283
   21phy    C27  549   4.827   4.690   0.879 -0.2869 -0.3389  0.1202
   21phy    C26  550   4.916   4.605   0.789  0.5616  0.0942  0.2390
   21phy    C25  551   5.060   4.654   0.768  0.3746  0.0469  0.1693
   21phy    C23  552   5.130   4.583   0.651  0.0062  0.2323  0.6243
   21phy    C24  553   5.230   4.685   0.591  0.5137  0.0933  0.3625
   21phy    C22  554   5.203   4.452   0.694  0.1505 -0.2322  0.0564
   21phy    C21  555   5.151   4.326   0.624 -0.2765 -0.3775 -0.1156
   21phy    C20  556   5.223   4.207   0.683  0.4220  0.5185  0.2619
   21phy    C18  557   5.169   4.070   0.640 -0.4127  0.4799 -0.5320
   21phy    O01  558   5.025   4.056   0.650 -0.2064 -0.1391  0.4065
   21phy    H01  559   4.983   4.114   0.589  0.7008  0.2617  0.1496
   21phy    C19  560   5.235   3.964   0.735  0.1472 -0.1728  0.5681
   21phy    C13  561   5.215   4.035   0.490 -0.4588  0.0910  0.1753
   21phy     H3  562   5.180   4.125   0.434 -1.3438  2.1370  3.7148
   21phy    O33  563   5.352   4.049   0.458  0.1198  0.0280 -0.1285
   21phy    H1B  564   5.389   4.128   0.491  0.3674 -0.2172  0.1891
   21phy    C12  565   5.145   3.932   0.389  0.2193  0.0004 -0.0624
   21phy    O11  566   5.002   3.925   0.398  0.1546 -0.4839  0.3648
   21phy    H1A  567   4.985   3.926   0.490  1.8284  0.7392  0.7125
   22phy    C35  568   2.659   2.899   0.910  0.1526  0.0472 -0.7522
   22phy    C33  569   2.567   3.010   0.960  0.2370 -0.4702  0.2542
   22phy    C34  570   2.631   3.060   1.089  0.2224 -0.1190 -0.0657
   22phy    C32  571   2.561   3.120   0.856 -0.4284  0.4574  0.3769
   22phy    C31  572   2.426   3.183   0.836 -0.2050 -0.0354  0.0778
   22phy    C30  573   2.433   3.306   0.742 -0.1909 -0.1825  0.1341
   22phy    C28  574   2.308   3.401   0.718 -0.8172 -0.1522  0.3059
   22phy    C29  575   2.291   3.493   0.838  0.1278  0.0365  0.2575
   22phy    C27  576   2.323   3.487   0.592 -0.3613 -0.5262 -0.0897
   22phy    C26  577   2.276   3.418   0.460 -0.1076 -0.0713  0.6033
   22phy    C25  578   2.284   3.507   0.339  0.1370  0.0017 -0.3561
   22phy    C23  579   2.207   3.470   0.212  0.3012 -0.8584  0.3287
   22phy    C24  580   2.061   3.499   0.201  0.1052 -0.2472  0.2137
   22phy    C22  581   2.279   3.545   0.102  0.0064 -0.3138 -0.6901
   22phy    C21  582   2.294   3.482  -0.034  0.6070  0.6083 -0.6331
   22phy    C20  583   2.379   3.570  -0.133  0.1370  0.1024 -0.3185
   22phy    C18  584   2.399   3.506  -0.281 -0.2085 -0.1671 -0.4702
   22phy    O01  585   2.442   3.369  -0.278 -0.3303 -0.2309 -0.2046
   22phy    H01  586   2.401   3.313  -0.214  0.0083  0.2016  0.3937
   22phy    C19  587   2.510   3.592  -0.341 -0.4664 -0.6352  0.3178
   22phy    C13  588   2.266   3.526  -0.369  0.1396 -0.1623 -0.1706
   22phy     H3  589   2.190   3.459  -0.319 -0.7511 -1.5052 -3.1183
   22phy    O33  590   2.193   3.650  -0.355  0.3318 -0.4074  0.1925
   22phy    H1B  591   2.216   3.702  -0.430 -1.4216  0.8622  0.4765
   22phy    C12  592   2.240   3.443  -0.500  0.2506 -0.8437  0.2031
   22phy    O11  593   2.288   3.504  -0.622  0.2458  0.4679  0.0173
   22phy    H1A  594   2.219   3.502  -0.685 -0.3202  0.8051  0.6128
   23phy    C35  595   1.005   3.528   1.813 -0.0947 -0.4978  0.3066
   23phy    C33  596   0.941   3.667   1.795  0.1122  0.4000  0.1282
   23phy    C34  597   0.808   3.652   1.715 -0.4180 -0.1730 -0.2702
   23phy    C32  598   0.921   3.729   1.936  0.0290 -0.0611 -0.1133
   23phy    C31  599   0.884   3.880   1.932  0.1014  0.6394 -0.3992
   23phy    C30  600   0.887   3.943   2.073 -0.1354  0.5762  0.1664
   23phy    C28  601   0.827   4.087   2.089 -0.1070  0.5592 -0.1012
   23phy    C29  602   0.675   4.072   2.111  0.5989 -0.3314  0.1085
   23phy    C27  603   0.881   4.151   2.216  0.3175 -0.5074  0.0881
   23phy    C26  604   1.013   4.225   2.221 -0.3849  0.0814  0.2526
   23phy    C25  605   1.048   4.283   2.356  0.0846  0.0798 -0.0234
   23phy    C23  606   1.169   4.380   2.352 -0.0030  0.0474  0.0357
   23phy    C24  607   1.125   4.526   2.356 -0.5912  0.1503 -0.0817
   23phy    C22  608   1.264   4.353   2.470 -0.4969  0.3831 -0.6730
   23phy    C21  609   1.407   4.368   2.439 -0.2500  0.0253  0.1702
   23phy    C20  610   1.514   4.316   2.541  0.3543 -0.1675  0.0451
   23phy    C18  611   1.670   4.324   2.517  0.1161  0.4646  0.5689
   23phy    O01  612   1.699   4.464   2.510 -0.1755 -0.1236 -0.3856
   23phy    H01  613   1.788   4.474   2.482 -0.4215 -0.6571 -1.4273
   23phy    C19  614   1.721   4.282   2.658  0.2778 -0.6301  0.4264
   23phy    C13  615   1.724   4.233   2.392 -0.6272  0.3227  0.4193
   23phy     H3  616   1.655   4.146   2.373  1.4824 -1.0295 -1.6954
   23phy    O33  617   1.846   4.165   2.417 -0.0917 -0.5363 -0.5088
   23phy    H1B  618   1.908   4.235   2.419  0.2463 -0.7623 -1.8664
   23phy    C12  619   1.724   4.301   2.248 -0.6413  0.8112  0.4401
   23phy    O11  620   1.851   4.356   2.211  0.4943  0.3580  0.4611
   23phy    H1A  621   1.900   4.287   2.169 -1.7685 -0.7662 -0.4642
   24phy    C35  622   0.832   4.736   1.452 -0.1458 -0.0712  0.4225
   24phy    C33  623   0.813   4.879   1.404 -0.1290 -0.0584 -0.3635
   24phy    C34  624   0.875   4.892   1.268 -0.1869  0.2065 -0.0091
   24phy    C32  625   0.658   4.908   1.411 -0.3002 -0.3560  0.0644
   24phy    C31  626   0.604   5.009   1.512  0.2114  0.0755 -0.1711
   24phy    C30  627   0.448   5.029   1.523 -0.8287 -0.3053 -0.1941
   24phy    C28  628   0.408   5.138   1.624 -0.1067  0.0751 -0.4167
   24phy    C29  629   0.351   5.263   1.557  0.0785  0.2692 -0.2101
   24phy    C27  630   0.304   5.076   1.720 -0.2999  0.2799 -0.1359
   24phy    C26  631   0.358   5.070   1.867 -0.1076  0.3665  0.4287
   24phy    C25  632   0.273   4.982   1.960  0.5016  0.5403  0.0805
   24phy    C23  633   0.329   4.970   2.104 -0.0590  0.5124  0.4772
   24phy    C24  634   0.247   5.068   2.187 -0.0899  0.0723 -0.3973
   24phy    C22  635   0.295   4.836   2.170  0.8119 -0.2069  0.1193
   24phy    C21  636   0.402   4.783   2.263  0.1943  0.2887 -0.8555
   24phy    C20  637   0.355   4.653   2.325  0.1871 -0.4690 -0.1098
   24phy    C18  638   0.447   4.592   2.441  0.2190  0.2137 -0.8276
   24phy    O01  639   0.487   4.696   2.531 -0.1974  0.5135 -0.0412
   24phy    H01  640   0.415   4.749   2.560 -0.7825 -0.8825  1.1888
   24phy    C19  641   0.352   4.502   2.528  0.1397 -0.1361  0.8293
   24phy    C13  642   0.585   4.520   2.387  0.5851  0.0468 -0.1198
   24phy     H3  643   0.563   4.454   2.299 -0.8067  1.2495 -0.7201
   24phy    O33  644   0.638   4.431   2.484  0.6872  0.1063  0.1580
   24phy    H1B  645   0.699   4.477   2.538  0.2216 -1.7715  2.4976
   24phy    C12  646   0.702   4.617   2.333 -0.0647  1.0224  0.0260
   24phy    O11  647   0.742   4.707   2.430  0.0837 -0.3906 -0.2949
   24phy    H1A  648   0.666   4.749   2.466  0.6090  1.0149 -0.7143
   25phy    C35  649   1.386   4.228   1.476  0.1370  0.0361  0.3897
   25phy    C33  650   1.316   4.161   1.365  0.2659 -0.2168 -0.3295
   25phy    C34  651   1.259   4.028   1.415  0.2870  0.1558 -0.3668
   25phy    C32  652   1.202   4.254   1.318  0.1142 -0.1333 -0.0399
   25phy    C31  653   1.172   4.260   1.169 -0.3200 -0.1250  0.1057
   25phy    C30  654   1.090   4.387   1.147 -0.1167 -0.1727  0.1226
   25phy    C28  655   1.043   4.426   1.006  0.4150 -0.1164 -0.3861
   25phy    C29  656   0.916   4.350   0.965  0.4260  0.0954 -0.0654
   25phy    C27  657   1.032   4.580   1.017  0.1884 -0.6790  0.4420
   25phy    C26  658   1.005   4.661   0.888 -0.1305  0.1420  0.0085
   25phy    C25  659   0.994   4.809   0.919  0.1425 -0.1463  0.4273
   25phy    C23  660   0.967   4.905   0.802  0.3767  0.2265 -0.0588
   25phy    C24  661   0.909   5.030   0.867  0.5036  0.4710  0.3383
   25phy    C22  662   1.092   4.937   0.716  0.6219  0.0233  0.2371
   25phy    C21  663   1.091   4.872   0.574 -0.0689 -0.4333  0.1901
   25phy    C20  664   1.217   4.906   0.496  0.1328 -0.0202  0.1748
   25phy    C18  665   1.254   4.827   0.363  0.6101 -0.1793  0.3774
   25phy    O01  666   1.277   4.684   0.391  0.1763 -0.1189 -0.6100
   25phy    H01  667   1.311   4.674   0.478 -1.1017  0.8726  0.0229
   25phy    C19  668   1.391   4.882   0.323 -0.0243  0.0199 -0.3826
   25phy    C13  669   1.144   4.848   0.244 -0.3998  0.1921 -0.3798
   25phy     H3  670   1.060   4.782   0.276  0.6014 -0.9656 -0.0583
   25phy    O33  671   1.072   4.977   0.245  0.3330 -0.1312  0.3485
   25phy    H1B  672   1.074   5.008   0.333 -0.0974 -0.3314  0.4331
   25phy    C12  673   1.129   4.786   0.101  0.1517 -0.7278  0.0831
   25phy    O11  674   1.162   4.651   0.084 -0.3073 -0.2359  0.1165
   25phy    H1A  675   1.090   4.610   0.040  0.8442 -0.7855 -1.3312
   26phy    C35  676   0.677   0.498   1.995  0.2422  0.3606  0.0630
   26phy    C33  677   0.586   0.374   2.001  0.5274 -0.4532  0.6096
   26phy    C34  678   0.526   0.358   1.862 -0.1349 -0.5783 -0.0010
   26phy    C32  679   0.657   0.246   2.036 -0.6222  0.0368  0.2740
   26phy    C31  680   0.653   0.208   2.182 -0.2407 -0.8697  0.3525
   26phy    C30  681   0.757   0.104   2.223 -0.5928  0.1077  0.1815
   26phy    C28  682   0.754   0.074   2.376 -0.0295  0.1835  0.1708
   26phy    C29  683   0.688  -0.059   2.414 -0.1711 -0.1473  0.3224
   26phy    C27  684   0.896   0.074   2.441 -0.2002 -0.4878  0.3272
   26phy    C26  685   0.912   0.148   2.576 -0.4404 -0.1557  0.2972
   26phy    C25  686   1.053   0.145   2.647 -0.2596 -0.3362  0.6685
   26phy    C23  687   1.073   0.240   2.765  0.6667  0.3876 -0.2783
   26phy    C24  688   1.122   0.162   2.888  0.4783  0.4450 -0.1617
   26phy    C22  689   1.151   0.369   2.733 -0.0002  0.0654  0.1481
   26phy    C21  690   1.147   0.480   2.838 -0.0135 -0.5593  0.2668
   26phy    C20  691   1.210   0.610   2.782  0.5994 -0.9190  0.2105
   26phy    C18  692   1.212   0.744   2.871  0.9159 -0.1989  0.0106
   26phy    O01  693   1.311   0.736   2.977  0.2453 -0.1612  0.1992
   26phy    H01  694   1.308   0.646   3.006 -3.3209 -0.1140  0.4149
   26phy    C19  695   1.285   0.839   2.777 -0.5706 -0.1284 -0.2241
   26phy    C13  696   1.070   0.808   2.923  0.1266  0.6444 -0.0248
   26phy     H3  697   0.988   0.777   2.854  0.7984 -1.0070 -0.1269
   26phy    O33  698   1.061   0.945   2.927  0.2256 -0.0057  0.0231
   26phy    H1B  699   0.977   0.983   2.945  0.2861  0.2388 -0.2071
   26phy    C12  700   1.015   0.754   3.065 -0.0893  0.0303  0.0002
   26phy    O11  701   1.082   0.799   3.178 -0.0436 -0.2575 -0.6397
   26phy    H1A  702   1.128   0.880   3.168  0.3228 -0.1776  1.2949
   27phy    C35  703   0.529   0.133   0.922 -0.3868 -0.3406 -0.1027
   27phy    C33  704   0.529   0.226   1.045 -0.0327 -0.1487 -0.1248
   27phy    C34  705   0.426   0.180   1.150 -0.7204 -0.0055 -0.0246
   27phy    C32  706   0.669   0.256   1.104  0.2260  0.5940  0.2049
   27phy    C31  707   0.715   0.398   1.097 -0.1123  0.0508 -0.0749
   27phy    C30  708   0.858   0.408   1.145 -0.5702 -0.0212 -0.4852
   27phy    C28  709   0.919   0.546   1.129 -0.3088  0.2718  0.0165
   27phy    C29  710   0.894   0.634   1.244  0.0253  0.0011  0.0523
   27phy    C27  711   1.075   0.540   1.117 -0.1357  0.4413  0.3508
   27phy    C26  712   1.121   0.617   0.997  0.1661 -0.2431  0.2156
   27phy    C25  713   1.273   0.602   0.992  0.2067 -0.3382  0.3618
   27phy    C23  714   1.344   0.694   0.887  0.0477  0.3061  0.0512
   27phy    C24  715   1.390   0.828   0.952 -0.2661  0.0349 -0.4481
   27phy    C22  716   1.460   0.611   0.815 -0.0582  0.1793 -0.3815
   27phy    C21  717   1.509   0.666   0.681 -0.3421  0.1674 -0.4320
   27phy    C20  718   1.616   0.572   0.624 -0.4571 -0.1178  0.2330
   27phy    C18  719   1.672   0.608   0.482 -0.5506  0.1960  0.3105
   27phy    O01  720   1.566   0.600   0.392  0.6371 -0.2035 -0.4760
   27phy    H01  721   1.558   0.516   0.351  1.7690 -0.4936 -0.1622
   27phy    C19  722   1.774   0.492   0.463 -0.8258 -0.2514 -0.3265
   27phy    C13  723   1.736   0.754   0.459 -0.2728 -0.0462 -0.1016
   27phy     H3  724   1.646   0.820   0.449 -0.5296  0.0222  2.0761
   27phy    O33  725   1.795   0.824   0.573  0.0149 -0.6267  0.2392
   27phy    H1B  726   1.730   0.854   0.633  0.1826  1.4863 -0.5593
   27phy    C12  727   1.793   0.821   0.327  0.3820 -0.0994 -0.1501
   27phy    O11  728   1.773   0.775   0.193 -0.3395 -0.7739  0.5005
   27phy    H1A  729   1.818   0.842   0.145 -0.5385 -1.7331 -1.1138
   28phy    C35  730   1.502   2.344   0.971  0.2232 -0.5189 -0.1905
   28phy    C33  731   1.565   2.367   1.109  0.1133  0.4487 -0.1224
   28phy    C34  732   1.444   2.361   1.198 -0.2430 -0.5010  0.0498
   28phy    C32  733   1.671   2.265   1.144  0.2845 -0.1434 -0.3354
   28phy    C31  734   1.811   2.323   1.168 -0.2349  0.0438 -0.1915
   28phy    C30  735   1.904   2.209   1.218  0.1426 -0.0979  0.0622
   28phy    C28  736   2.046   2.265   1.241  0.3602  0.1408 -0.3436
   28phy    C29  737   2.055   2.333   1.377  0.2714 -0.2348  0.3458
   28phy    C27  738   2.162   2.160   1.239  0.6192 -0.0202  0.1611
   28phy    C26  739   2.232   2.162   1.103  0.4279 -0.3690 -0.7137
   28phy    C25  740   2.324   2.040   1.083 -0.2169 -0.0590 -0.5028
   28phy    C23  741   2.406   2.044   0.952 -0.5115 -0.2427 -0.1598
   28phy    C24  742   2.555   2.041   0.967 -0.1501  0.7058 -0.3206
   28phy    C22  743   2.363   1.927   0.861 -0.3604  0.3944 -0.2295
   28phy    C21  744   2.336   1.961   0.714  0.0554  0.8425 -0.2234
   28phy    C20  745   2.297   1.839   0.629  0.5794 -0.3152  0.2207
   28phy    C18  746   2.288   1.856   0.472 -0.5724 -0.1483 -0.2682
   28phy    O01  747   2.204   1.963   0.440 -0.2569  0.0142 -0.0185
   28phy    H01  748   2.250   2.041   0.417  1.3611 -0.9344 -0.1651
   28phy    C19  749   2.223   1.726   0.425  0.0183  0.2557 -0.0161
   28phy    C13  750   2.438   1.870   0.404  0.4117 -0.3168 -0.0506
   28phy     H3  751   2.472   1.972   0.437  0.2181 -0.6888  1.3471
   28phy    O33  752   2.542   1.795   0.463 -0.2586 -0.1826  0.0339
   28phy    H1B  753   2.545   1.806   0.556  0.3562  2.3292 -0.2287
   28phy    C12  754   2.473   1.913   0.259  0.0652 -0.7238  0.0049
   28phy    O11  755   2.389   1.995   0.188 -0.0544 -0.3686  0.1910
   28phy    H1A  756   2.304   1.958   0.176 -0.9254  1.7956 -1.0230
   29phy    C35  757   0.905   3.455   0.669  0.0969  0.7669  0.4962
   29phy    C33  758   0.964   3.534   0.784 -0.2775 -0.0933  0.3553
   29phy    C34  759   1.030   3.440   0.889 -0.3021  0.4193  0.3194
   29phy    C32  760   1.064   3.639   0.727 -0.1576  0.5974  0.5315
   29phy    C31  761   1.059   3.776   0.785 -0.0048 -0.0336  0.3027
   29phy    C30  762   1.146   3.886   0.717  0.2827 -0.2638 -0.4887
   29phy    C28  763   1.131   4.022   0.794 -0.2243 -0.1766 -0.0117
   29phy    C29  764   1.237   4.029   0.909 -0.2734 -0.4639  0.1916
   29phy    C27  765   1.154   4.134   0.695  0.1084 -0.3213  0.2021
   29phy    C26  766   1.030   4.208   0.630 -0.2505 -0.5766 -0.4340
   29phy    C25  767   1.071   4.290   0.510 -0.0511 -0.2596 -0.0089
   29phy    C23  768   0.969   4.342   0.410 -0.1175  0.0353 -0.9234
   29phy    C24  769   0.917   4.484   0.458 -0.7970 -0.0891  0.1705
   29phy    C22  770   1.038   4.355   0.274  0.2986 -0.1109  0.0479
   29phy    C21  771   0.966   4.306   0.141 -0.3896  0.4458  0.2755
   29phy    C20  772   1.060   4.319   0.012 -0.1460 -0.2889 -0.0604
   29phy    C18  773   1.006   4.292  -0.133  0.1245  0.0264  0.0394
   29phy    O01  774   0.909   4.187  -0.136 -0.3105  0.0321  0.5293
   29phy    H01  775   0.825   4.207  -0.101  0.5264  0.8057  2.1822
   29phy    C19  776   1.134   4.239  -0.199 -0.0713  0.3302  0.4226
   29phy    C13  777   0.940   4.426  -0.193  0.1735  0.0293  0.0535
   29phy     H3  778   0.847   4.440  -0.132 -0.4804 -2.8082 -0.1365
   29phy    O33  779   1.001   4.545  -0.162  0.2224 -0.2695  0.1160
   29phy    H1B  780   1.062   4.569  -0.229  1.2184 -0.3793  0.9477
   29phy    C12  781   0.846   4.432  -0.321  0.1505 -0.7924 -0.0959
   29phy    O11  782   0.903   4.491  -0.435  0.3178 -0.2502  0.4740
   29phy    H1A  783   0.920   4.583  -0.437 -2.9064  0.4853 -2.1205
   30phy    C35  784   0.877   3.954   1.187 -0.0358  0.1639  0.2236
   30phy    C33  785   0.815   3.988   1.327 -0.6834  0.2322  0.5153
   30phy    C34  786   0.893   3.926   1.442 -0.5236  0.1925  0.3370
   30phy    C32  787   0.816   4.142   1.344 -0.0056  0.7312 -0.1734
   30phy    C31  788   0.687   4.208   1.288  0.0045  0.0518 -0.0471
   30phy    C30  789   0.687   4.362   1.293  0.0333 -0.2293  0.2304
   30phy    C28  790   0.557   4.430   1.238  0.0337  0.1119 -0.1139
   30phy    C29  791   0.457   4.471   1.347  0.2241  0.3979  0.1758
   30phy    C27  792   0.602   4.552   1.162 -0.0174  0.2957  0.0770
   30phy    C26  793   0.520   4.586   1.034 -0.1755  0.5758  0.6342
   30phy    C25  794   0.581   4.694   0.943 -0.3361 -0.4888 -0.6667
   30phy    C23  795   0.518   4.717   0.806 -0.1745 -0.4969  0.2129
   30phy    C24  796   0.539   4.863   0.761  0.0510 -0.0332 -0.3240
   30phy    C22  797   0.579   4.627   0.697 -0.0631 -0.1060  0.1893
   30phy    C21  798   0.479   4.559   0.606 -0.1805  0.3875  0.1432
   30phy    C20  799   0.550   4.470   0.500  0.2501  0.1387 -0.0037
   30phy    C18  800   0.452   4.380   0.411 -0.2123  0.0573  0.3164
   30phy    O01  801   0.366   4.307   0.495  0.1672 -0.1995 -0.1284
   30phy    H01  802   0.366   4.346   0.581 -0.2368  2.3167 -1.1955
   30phy    C19  803   0.533   4.268   0.343  0.3074  0.7671  0.8918
   30phy    C13  804   0.376   4.468   0.300 -0.0096 -0.1944 -0.6678
   30phy     H3  805   0.321   4.543   0.363  0.6945 -0.3161  0.0972
   30phy    O33  806   0.449   4.556   0.223 -0.0125  0.0655  0.4752
   30phy    H1B  807   0.446   4.645   0.253 -0.0438  0.3678 -0.3910
   30phy    C12  808   0.230   4.447   0.236 -0.2530  0.1317  0.1761
   30phy    O11  809   0.222   4.376   0.116  0.4734 -0.1733  0.0404
   30phy    H1A  810   0.209   4.439   0.049  0.9877  0.1729  0.2589
   31phy    C35  811   1.268   0.248   2.346  0.2985 -0.0748 -0.0063
   31phy    C33  812   1.399   0.295   2.401  0.8095 -0.0094 -0.2663
   31phy    C34  813   1.509   0.197   2.366  0.3723 -0.2576 -0.1111
   31phy    C32  814   1.418   0.435   2.342 -0.5806  0.2489  0.6079
   31phy    C31  815   1.521   0.525   2.410 -0.1053 -0.0469 -0.0825
   31phy    C30  816   1.551   0.650   2.324  0.5183 -0.1433  0.2971
   31phy    C28  817   1.644   0.760   2.384  0.3320 -0.0457 -0.2129
   31phy    C29  818   1.789   0.754   2.329 -0.1135  0.1175  0.3928
   31phy    C27  819   1.572   0.897   2.366  0.4637  0.2677 -0.2550
   31phy    C26  820   1.600   0.988   2.487  0.5805  0.1173  0.1931
   31phy    C25  821   1.525   1.125   2.486 -0.0095  0.4049 -0.2270
   31phy    C23  822   1.588   1.229   2.581  0.4776  0.3419 -0.2484
   31phy    C24  823   1.644   1.337   2.494  0.4540  0.0877 -0.0696
   31phy    C22  824   1.492   1.301   2.683  0.0995  0.2589  0.3795
   31phy    C21  825   1.469   1.250   2.825 -0.0413 -0.0996 -0.3542
   31phy    C20  826   1.365   1.343   2.892 -0.0409  0.4050  0.1719
   31phy    C18  827   1.336   1.337   3.048 -0.0892  0.0982  0.2446
   31phy    O01  828   1.459   1.350   3.125  0.1149 -0.3010  0.1724
   31phy    H01  829   1.473   1.273   3.177 -0.7138 -0.5701  0.0137
   31phy    C19  830   1.269   1.474   3.083 -0.3424  0.0310  0.4627
   31phy    C13  831   1.258   1.198   3.088  0.3516  0.5790  0.7574
   31phy     H3  832   1.320   1.109   3.059 -0.7649 -0.2067  0.6885
   31phy    O33  833   1.146   1.184   2.996 -0.1760  0.1503 -0.1084
   31phy    H1B  834   1.131   1.091   2.991 -0.4608  0.1896 -0.0225
   31phy    C12  835   1.213   1.163   3.235  0.3286  0.0354 -0.1731
   31phy    O11  836   1.151   1.039   3.270  0.3052 -0.8749  0.3936
   31phy    H1A  837   1.115   1.052   3.355 -0.4382 -1.2697  0.1509
   32phy    C35  838   2.571   1.753   2.047  0.9046  0.3495 -0.1839
   32phy    C33  839   2.449   1.770   1.955 -0.5897 -0.3743  0.0365
   32phy    C34  840   2.454   1.909   1.892  0.4618  0.5439 -0.2091
   32phy    C32  841   2.446   1.650   1.856 -0.2563  0.6265  0.4856
   32phy    C31  842   2.303   1.588   1.849  0.0651  0.3054  0.3485
   32phy    C30  843   2.285   1.442   1.792  0.3732  0.4640  0.4468
   32phy    C28  844   2.142   1.378   1.797 -0.4538  0.1861 -0.2538
   32phy    C29  845   2.120   1.302   1.667  0.0931  0.3135  0.4744
   32phy    C27  846   2.142   1.272   1.909  0.0170 -0.2373  0.1661
   32phy    C26  847   2.071   1.307   2.037  0.2330 -0.4153 -0.1878
   32phy    C25  848   2.105   1.218   2.153  0.3108 -0.1922 -0.2051
   32phy    C23  849   2.001   1.212   2.267 -0.3883 -0.0516 -0.4992
   32phy    C24  850   1.910   1.091   2.250 -0.2383  0.1353  0.0676
   32phy    C22  851   2.072   1.194   2.404  0.0849  0.0627  0.2003
   32phy    C21  852   2.008   1.268   2.518  0.1465 -0.2931  0.2281
   32phy    C20  853   2.083   1.230   2.648 -0.0042  0.2866  0.2462
   32phy    C18  854   2.010   1.279   2.779 -0.7981  0.0676  0.8456
   32phy    O01  855   1.878   1.228   2.781 -0.2111 -0.1204 -0.2604
   32phy    H01  856   1.887   1.135   2.772  1.0905 -0.1133  0.6196
   32phy    C19  857   2.094   1.198   2.873 -0.1018 -0.3158  0.0825
   32phy    C13  858   2.010   1.439   2.810 -0.1924  0.4062  0.1092
   32phy     H3  859   2.106   1.485   2.774 -0.7735  0.4019 -1.5330
   32phy    O33  860   2.020   1.472   2.951  0.1771  0.1892  0.2914
   32phy    H1B  861   2.050   1.560   2.964  0.6799 -0.0211  0.5764
   32phy    C12  862   1.895   1.531   2.749 -0.2107  0.1896  0.2530
   32phy    O11  863   1.771   1.489   2.790 -0.4585 -0.0780 -0.2991
   32phy    H1A  864   1.770   1.397   2.774 -0.8596 -0.4165  1.4495
   33phy    C35  865   1.058   0.764   2.125 -0.4432  0.3145 -0.1653
   33phy    C33  866   1.153   0.817   2.231 -0.0338  0.7438  0.1388
   33phy    C34  867   1.269   0.857   2.147  0.0981 -0.6365  0.3374
   33phy    C32  868   1.103   0.946   2.296 -0.2082 -0.0717 -0.1040
   33phy    C31  869   1.038   0.945   2.433  0.2304  0.2679  0.0252
   33phy    C30  870   1.004   1.089   2.471  0.3145  0.2134 -0.2145
   33phy    C28  871   0.924   1.100   2.603 -0.4077 -0.3963  0.3916
   33phy    C29  872   0.963   1.229   2.673  0.0235  0.0813 -0.5251
   33phy    C27  873   0.771   1.079   2.590  0.3709 -0.3408  0.1110
   33phy    C26  874   0.709   1.010   2.710  0.4735  0.1824  0.0444
   33phy    C25  875   0.562   0.974   2.685  0.4072 -0.3482 -0.0527
   33phy    C23  876   0.483   0.927   2.809 -0.9145 -0.3956  0.0422
   33phy    C24  877   0.370   1.024   2.833 -0.4068 -0.0495  0.0343
   33phy    C22  878   0.420   0.787   2.794  0.4251  0.1016 -0.3150
   33phy    C21  879   0.493   0.682   2.878 -0.4022 -0.2896  1.0159
   33phy    C20  880   0.430   0.547   2.875 -0.3902  0.2849  0.0748
   33phy    C18  881   0.484   0.422   2.959  0.4411  0.0502  0.3634
   33phy    O01  882   0.491   0.458   3.095 -0.0067 -0.2890  0.0622
   33phy    H01  883   0.426   0.523   3.115 -0.5749 -0.4082 -1.3123
   33phy    C19  884   0.364   0.322   2.945 -0.0573  0.0530  0.4832
   33phy    C13  885   0.625   0.344   2.908  0.5431  0.3359  0.6692
   33phy     H3  886   0.616   0.320   2.799  0.3199  0.0243  0.7556
   33phy    O33  887   0.643   0.209   2.963  0.1654  0.2559 -0.2043
   33phy    H1B  888   0.684   0.225   3.046  0.1281  0.8734 -0.2997
   33phy    C12  889   0.759   0.425   2.930  0.1670  0.2442  0.0054
   33phy    O11  890   0.792   0.446   3.064 -0.0403 -1.0737  0.3066
   33phy    H1A  891   0.712   0.466   3.110  0.9311 -0.0699  1.6274
   34phy    C35  892   4.179   3.280   0.606  0.1652 -0.3797 -0.4479
   34phy    C33  893   4.231   3.251   0.748  0.2764  0.2751  0.2776
   34phy    C34  894   4.333   3.356   0.784  0.2224 -0.3588  0.7102
   34phy    C32  895   4.125   3.232   0.860  0.2931 -0.1494  0.4893
   34phy    C31  896   4.054   3.099   0.854  0.3759 -0.2770  0.2233
   34phy    C30  897   3.937   3.077   0.949 -0.1993  0.0794  0.2462
   34phy    C28  898   3.863   2.945   0.948  0.3779  0.2237  0.2087
   34phy    C29  899   3.889   2.879   1.081  0.1761  0.3504 -0.4869
   34phy    C27  900   3.709   2.964   0.943  0.0780 -0.2789  0.2724
   34phy    C26  901   3.660   2.948   0.795  0.8487  0.2559 -0.0727
   34phy    C25  902   3.512   2.992   0.777 -0.2706 -0.3172 -0.1112
   34phy    C23  903   3.459   3.003   0.632 -0.2203 -0.0299 -0.5890
   34phy    C24  904   3.381   2.876   0.587 -0.4063  0.2091 -0.2457
   34phy    C22  905   3.362   3.125   0.629 -0.1648  0.9972 -0.0797
   34phy    C21  906   3.412   3.239   0.545 -0.0772  0.5438  0.4102
   34phy    C20  907   3.320   3.358   0.565  0.3538  0.3408 -0.1434
   34phy    C18  908   3.318   3.481   0.466 -0.3850  0.1580 -0.0553
   34phy    O01  909   3.448   3.527   0.456  0.0532  0.1830  0.4244
   34phy    H01  910   3.485   3.528   0.542  0.2428 -0.7533  0.3572
   34phy    C19  911   3.231   3.584   0.538  0.1787 -0.3001 -0.1484
   34phy    C13  912   3.263   3.435   0.315  0.1522  0.1341 -0.3548
   34phy     H3  913   3.350   3.373   0.281  1.1753  0.5902  1.2949
   34phy    O33  914   3.159   3.335   0.306  0.0670  0.0137  0.8095
   34phy    H1B  915   3.075   3.374   0.322 -0.2438 -0.8674  1.4079
   34phy    C12  916   3.278   3.520   0.185 -0.3113  0.3017  1.0493
   34phy    O11  917   3.178   3.612   0.147 -0.3905 -0.0492 -0.4525
   34phy    H1A  918   3.205   3.696   0.179  0.2956 -0.7271  0.8534
   35phy    C35  919   1.672   1.410   1.870 -0.0073 -0.2482  0.2456
   35phy    C33  920   1.528   1.393   1.914 -0.5512 -0.3716 -0.0840
   35phy    C34  921   1.521   1.360   2.067 -0.2268 -0.2454  0.2276
   35phy    C32  922   1.451   1.518   1.868  0.3377  0.0002 -0.1394
   35phy    C31  923   1.308   1.503   1.819 -0.1707  0.2686  0.3514
   35phy    C30  924   1.248   1.635   1.770 -0.2794 -0.2454 -0.2165
   35phy    C28  925   1.096   1.621   1.735 -0.1156 -0.4188 -0.0534
   35phy    C29  926   1.013   1.693   1.840 -0.4123  0.5833  0.2588
   35phy    C27  927   1.070   1.688   1.599 -0.2489  0.5615  0.1289
   35phy    C26  928   1.076   1.586   1.480  0.1980 -0.0347  0.1996
   35phy    C25  929   1.054   1.667   1.349 -0.5150 -0.1756 -0.3669
   35phy    C23  930   1.053   1.596   1.212 -0.1782  0.2048 -0.2984
   35phy    C24  931   0.984   1.683   1.114 -0.7750  0.1129 -0.3210
   35phy    C22  932   1.194   1.560   1.162 -0.1291  0.1901  0.1339
   35phy    C21  933   1.204   1.430   1.079  0.0143 -0.1223  0.1741
   35phy    C20  934   1.347   1.409   1.030  0.0019  0.2133  0.2480
   35phy    C18  935   1.373   1.287   0.935  0.2633 -0.0548 -0.5442
   35phy    O01  936   1.297   1.169   0.977 -0.2953 -0.3953  0.0245
   35phy    H01  937   1.332   1.123   1.051  2.5652  1.4682 -0.0281
   35phy    C19  938   1.523   1.258   0.959 -0.1425  0.2970  0.1128
   35phy    C13  939   1.328   1.317   0.783  0.2206  0.4398 -0.0617
   35phy     H3  940   1.216   1.327   0.791  0.2379  1.3879 -0.8528
   35phy    O33  941   1.352   1.443   0.727 -0.6459 -0.5043 -0.0602
   35phy    H1B  942   1.274   1.481   0.689  0.0261  0.2051 -0.7711
   35phy    C12  943   1.307   1.211   0.668 -0.5453 -0.5849 -0.1761
   35phy    O11  944   1.272   1.082   0.705 -0.0798 -0.5130  0.5133
   35phy    H1A  945   1.278   1.075   0.798  0.2687 -2.2276  0.3983
   36phy    C35  946   2.404   1.662   2.999 -0.3923 -0.1575  0.4517
   36phy    C33  947   2.407   1.726   2.864 -0.0856 -0.3293 -0.2361
   36phy    C34  948   2.548   1.767   2.842 -0.0255 -0.1145 -0.3505
   36phy    C32  949   2.349   1.632   2.759 -0.2961  0.0467  0.1993
   36phy    C31  950   2.298   1.691   2.627 -0.2521 -0.0954  0.4219
   36phy    C30  951   2.259   1.584   2.528 -0.0433  0.3834  0.2042
   36phy    C28  952   2.237   1.646   2.391  0.0653  0.5661 -0.3011
   36phy    C29  953   2.349   1.608   2.291 -0.5859  0.4962  0.0808
   36phy    C27  954   2.102   1.603   2.342 -0.6375 -0.0607 -0.0816
   36phy    C26  955   2.004   1.719   2.320  0.0770 -0.2655 -0.1320
   36phy    C25  956   1.867   1.659   2.282  0.6619  0.4304 -0.2002
   36phy    C23  957   1.755   1.756   2.291 -0.9287  0.0086 -0.2597
   36phy    C24  958   1.703   1.772   2.148  0.6749  0.0474  0.2059
   36phy    C22  959   1.648   1.717   2.386 -0.1695 -0.0348 -0.3639
   36phy    C21  960   1.609   1.817   2.497  0.1450 -0.2664  0.3522
   36phy    C20  961   1.540   1.754   2.617 -0.6251  0.0038 -0.0687
   36phy    C18  962   1.525   1.833   2.752 -0.3904 -0.0499  0.2207
   36phy    O01  963   1.454   1.960   2.736  0.0175 -0.0770  0.5769
   36phy    H01  964   1.370   1.951   2.695  0.1017  1.7118 -0.0778
   36phy    C19  965   1.423   1.746   2.829 -0.0507 -0.2814 -0.3055
   36phy    C13  966   1.662   1.863   2.840 -0.1557 -0.3220  0.1344
   36phy     H3  967   1.716   1.767   2.859 -0.0953 -0.4383 -0.6085
   36phy    O33  968   1.627   1.901   2.975 -0.3629  0.1561 -0.6259
   36phy    H1B  969   1.607   1.992   2.967  1.3958  0.4755 -1.7920
   36phy    C12  970   1.776   1.961   2.787 -0.0352  0.5513 -0.2734
   36phy    O11  971   1.887   1.983   2.862  0.3063  0.0895  0.4595
   36phy    H1A  972   1.902   1.905   2.912  0.1689 -1.1284 -1.3092
   37phy    C35  973   1.736   1.423   1.274 -0.1155 -0.2452  0.1903
   37phy    C33  974   1.714   1.372   1.419 -0.3616 -0.2741 -0.4280
   37phy    C34  975   1.797   1.455   1.521  0.0756 -0.0998  0.5232
   37phy    C32  976   1.569   1.355   1.458  0.6341 -0.3273 -0.1920
   37phy    C31  977   1.492   1.236   1.403 -0.4002 -0.3326  0.2170
   37phy    C30  978   1.354   1.238   1.464 -0.2404 -0.6397 -0.3037
   37phy    C28  979   1.266   1.119   1.436  0.4552  0.1051  0.3071
   37phy    C29  980   1.176   1.096   1.556 -0.0748  0.3265  0.0585
   37phy    C27  981   1.184   1.140   1.307  0.2151  0.3356 -0.0388
   37phy    C26  982   1.107   1.026   1.236 -0.0698 -0.6359  0.2383
   37phy    C25  983   1.028   1.074   1.110 -0.6393 -0.2816 -0.4224
   37phy    C23  984   0.953   0.978   1.024 -0.5405 -0.1214  0.4040
   37phy    C24  985   0.820   0.940   1.090 -0.0851  0.4056 -0.0353
   37phy    C22  986   0.921   1.050   0.890 -0.1624 -0.1883  0.5446
   37phy    C21  987   0.976   0.961   0.775  0.0664  0.1119 -0.3683
   37phy    C20  988   0.919   1.029   0.648  0.5096  0.2433  0.1626
   37phy    C18  989   0.973   1.001   0.503 -0.3066 -0.5312 -0.1140
   37phy    O01  990   1.107   1.043   0.480 -0.1513  0.0267  0.0100
   37phy    H01  991   1.158   1.034   0.559 -1.4939 -0.7834  0.8229
   37phy    C19  992   0.885   1.108   0.432 -0.0217  0.7406 -0.0057
   37phy    C13  993   0.964   0.857   0.430  0.2959  0.9293  0.2587
   37phy     H3  994   0.887   0.805   0.493  0.1780  1.3333  0.4562
   37phy    O33  995   0.897   0.835   0.303  0.0309  0.1682  0.1530
   37phy    H1B  996   0.948   0.852   0.226 -0.3920  0.1659 -0.1313
   37phy    C12  997   1.068   0.741   0.459 -0.2261 -0.0532  0.2841
   37phy    O11  998   1.163   0.721   0.354 -0.3557 -0.3875  0.4014
   37phy    H1A  999   1.122   0.714   0.270 -0.4038 -0.4987  0.4339
   38phy    C35 1000   0.930   1.215   1.852 -0.2985 -0.2230  0.6660
   38phy    C33 1001   1.033   1.206   1.968  0.1319 -0.3597  0.5491
   38phy    C34 1002   1.159   1.147   1.910 -0.0647  0.4662 -0.1843
   38phy    C32 1003   1.048   1.337   2.044 -0.4840 -0.4260 -0.2260
   38phy    C31 1004   1.115   1.339   2.183  0.2163  0.4618 -0.1140
   38phy    C30 1005   1.116   1.482   2.234 -0.2159 -0.9319  0.0248
   38phy    C28 1006   1.175   1.512   2.378 -0.3702  0.1996 -0.3142
   38phy    C29 1007   1.327   1.539   2.385 -0.1350 -0.2922 -0.3234
   38phy    C27 1008   1.093   1.622   2.450  0.1852 -0.7238 -0.2377
   38phy    C26 1009   1.069   1.604   2.598  0.4340  0.6019 -0.1602
   38phy    C25 1010   0.963   1.700   2.658 -0.0835  0.1000 -0.3232
   38phy    C23 1011   0.997   1.708   2.811  0.3452 -0.0143  0.1919
   38phy    C24 1012   0.975   1.855   2.843 -0.5818  0.2941 -0.0507
   38phy    C22 1013   0.894   1.649   2.909 -0.4201  0.2640  0.0927
   38phy    C21 1014   0.903   1.506   2.965 -0.8182 -0.0018  0.0010
   38phy    C20 1015   0.783   1.482   3.059  0.2708 -0.1114  0.3160
   38phy    C18 1016   0.757   1.352   3.140 -0.2797  0.0493  0.2427
   38phy    O01 1017   0.879   1.315   3.194  0.0511  0.0658  0.0684
   38phy    H01 1018   0.911   1.381   3.252  0.6362 -0.3364  0.2077
   38phy    C19 1019   0.664   1.406   3.250  0.5582  0.0232  0.0110
   38phy    C13 1020   0.696   1.231   3.046 -0.5456  0.2924 -0.1054
   38phy     H3 1021   0.750   1.225   2.949 -0.1546 -2.0158  0.2060
   38phy    O33 1022   0.565   1.255   3.001  0.1522 -0.6490 -0.1091
   38phy    H1B 1023   0.569   1.270   2.909  1.1208 -1.3004 -0.1913
   38phy    C12 1024   0.718   1.084   3.096  0.0670 -0.2198 -0.0319
   38phy    O11 1025   0.852   1.057   3.121 -0.0353  0.0848  0.1371
   38phy    H1A 1026   0.889   1.141   3.136 -0.3076  0.1047  0.7177
   39phy    C35 1027   0.334   2.805   1.102  0.0194 -0.2512  0.0790
   39phy    C33 1028   0.478   2.798   1.149  0.5329  0.8003 -0.2327
   39phy    C34 1029   0.563   2.758   1.031  0.0900  0.3212  0.1210
   39phy    C32 1030   0.536   2.921   1.219 -0.3788 -0.4122 -0.7636
   39phy    C31 1031   0.604   2.883   1.351 -0.5191  0.0712  0.0218
   39phy    C30 1032   0.671   3.000   1.419  0.2298  0.2732 -0.1973
   39phy    C28 1033   0.729   2.962   1.561  0.4607  0.1466 -0.2039
   39phy    C29 1034   0.877   2.924   1.559  0.0774  0.2391 -0.1736
   39phy    C27 1035   0.697   3.073   1.668 -0.1635  0.4543  0.0080
   39phy    C26 1036   0.672   3.017   1.811 -0.3926  0.3380 -0.4798
   39phy    C25 1037   0.634   3.129   1.910 -0.2510  0.0421 -0.6603
   39phy    C23 1038   0.619   3.079   2.058  0.3657  0.0153  0.1234
   39phy    C24 1039   0.752   3.087   2.142  0.5034 -0.1090  0.0769
   39phy    C22 1040   0.513   3.162   2.133 -0.2774 -0.0426  0.0722
   39phy    C21 1041   0.458   3.112   2.267 -0.0944 -0.2410 -0.2078
   39phy    C20 1042   0.325   3.183   2.294  0.0284  0.3588  0.4633
   39phy    C18 1043   0.214   3.130   2.389  0.5873  0.0673 -0.2679
   39phy    O01 1044   0.268   3.112   2.520 -0.0447  0.2793 -0.5699
   39phy    H01 1045   0.335   3.176   2.535 -1.2787  1.3397  0.6436
   39phy    C19 1046   0.116   3.248   2.401 -0.1960  0.5496  0.0411
   39phy    C13 1047   0.135   2.991   2.352 -0.1453 -0.2554 -0.0775
   39phy     H3 1048   0.083   3.004   2.254  1.0752  0.5528 -0.6410
   39phy    O33 1049   0.026   2.969   2.442 -0.2508 -0.3404  0.0187
   39phy    H1B 1050   0.053   2.938   2.526  0.4990 -0.9136 -0.4195
   39phy    C12 1051   0.217   2.853   2.347 -0.3696 -0.1201  0.4455
   39phy    O11 1052   0.288   2.820   2.466  0.2751 -0.3447  0.1820
   39phy    H1A 1053   0.343   2.895   2.479  2.1156 -0.9740 -2.8234
   40phy    C35 1054   0.949   4.890   2.119  0.4694 -0.3148 -0.5713
   40phy    C33 1055   0.891   4.855   1.984  0.0580  0.4004  0.2547
   40phy    C34 1056   0.739   4.873   1.997 -0.5823 -0.2223 -0.2167
   40phy    C32 1057   0.968   4.941   1.884  0.0514  0.0662  0.0416
   40phy    C31 1058   1.061   4.858   1.793 -0.4465  0.2897 -0.2487
   40phy    C30 1059   1.144   4.936   1.694 -0.1838  0.0796  0.0854
   40phy    C28 1060   1.258   4.859   1.625  0.2079 -0.5914 -0.1019
   40phy    C29 1061   1.215   4.811   1.486 -0.0218 -0.2419  0.0558
   40phy    C27 1062   1.380   4.950   1.602 -0.1848  0.1334  0.2414
   40phy    C26 1063   1.498   4.939   1.696  0.4375  0.1957 -0.5275
   40phy    C25 1064   1.594   5.052   1.670 -0.3918 -0.0900 -0.3213
   40phy    C23 1065   1.730   5.031   1.745 -0.1275 -0.1538  0.0699
   40phy    C24 1066   1.843   5.095   1.665 -0.3328  0.1084 -0.1344
   40phy    C22 1067   1.727   5.071   1.894 -0.3861  0.2572  0.1869
   40phy    C21 1068   1.816   4.988   1.987 -0.0210  0.4473 -0.4912
   40phy    C20 1069   1.786   5.035   2.126 -0.2973 -0.0064  0.4995
   40phy    C18 1070   1.844   4.959   2.250  0.0979 -0.0039 -0.3185
   40phy    O01 1071   1.982   4.942   2.225 -0.0183  0.2747  0.2531
   40phy    H01 1072   2.005   4.919   2.137  0.7748  0.0322  0.5070
   40phy    C19 1073   1.835   5.063   2.365 -0.1719 -0.5956 -0.7245
   40phy    C13 1074   1.772   4.819   2.296  0.6318  0.7020  0.0158
   40phy     H3 1075   1.662   4.835   2.309  0.7074  0.7166  0.6683
   40phy    O33 1076   1.812   4.783   2.430  0.1257 -0.2065  0.0870
   40phy    H1B 1077   1.895   4.738   2.426 -0.6574 -1.6133 -2.1559
   40phy    C12 1078   1.788   4.690   2.207  0.0385 -0.1679  0.1937
   40phy    O11 1079   1.913   4.625   2.207 -0.1374 -0.1405  0.0124
   40phy    H1A 1080   1.906   4.534   2.182  1.4802 -0.7585  1.5915
   41phy    C35 1081   0.590   2.503   1.501 -0.1748  0.0062  0.5256
   41phy    C33 1082   0.685   2.426   1.410  0.2448 -0.1688  0.3217
   41phy    C34 1083   0.651   2.452   1.262  0.2271  0.1133  0.0401
   41phy    C32 1084   0.830   2.472   1.443  0.6636  0.3479 -0.0395
   41phy    C31 1085   0.901   2.390   1.548 -0.1275 -0.4103 -0.1973
   41phy    C30 1086   1.041   2.433   1.584 -0.3284 -0.2909  0.3709
   41phy    C28 1087   1.115   2.331   1.675  0.3371  0.1135  0.3181
   41phy    C29 1088   1.169   2.205   1.607  0.2555  0.5823 -0.8835
   41phy    C27 1089   1.236   2.398   1.752  0.7236 -0.1498 -0.2113
   41phy    C26 1090   1.220   2.380   1.900  0.3949  0.6789 -0.1677
   41phy    C25 1091   1.325   2.456   1.984 -0.1830  0.3962  0.2220
   41phy    C23 1092   1.353   2.413   2.127 -0.6792  0.0154 -0.1260
   41phy    C24 1093   1.490   2.462   2.177  0.3725 -0.0746  0.0012
   41phy    C22 1094   1.248   2.448   2.226  0.0487 -0.1296 -0.0854
   41phy    C21 1095   1.232   2.354   2.349 -0.1003  0.1913 -0.0691
   41phy    C20 1096   1.127   2.402   2.452 -0.1977 -0.3594  0.1283
   41phy    C18 1097   1.121   2.355   2.602  0.4577 -0.1071  0.0828
   41phy    O01 1098   1.242   2.373   2.674  0.1934 -0.4850  0.6644
   41phy    H01 1099   1.263   2.301   2.731  0.8167  0.2453  1.3672
   41phy    C19 1100   1.020   2.454   2.661 -0.3181  0.2050 -0.0298
   41phy    C13 1101   1.068   2.204   2.622 -0.0694  0.1880 -0.3455
   41phy     H3 1102   0.980   2.189   2.554  0.9921  0.9434 -1.9413
   41phy    O33 1103   1.013   2.166   2.753 -0.2631 -0.4699 -0.1044
   41phy    H1B 1104   0.922   2.187   2.761 -0.3399 -0.7613 -0.1683
   41phy    C12 1105   1.154   2.081   2.578 -0.0432 -0.2454 -0.5092
   41phy    O11 1106   1.224   2.011   2.683  0.2995  0.0005 -0.0214
   41phy    H1A 1107   1.171   2.014   2.760  0.5002 -2.1349  0.2422
   42phy    C35 1108   0.670   0.979   1.687 -0.1893  0.1266 -0.3749
   42phy    C33 1109   0.590   0.880   1.616 -0.1873 -0.1934  0.1121
   42phy    C34 1110   0.508   0.799   1.720  0.3993 -0.5196  0.1245
   42phy    C32 1111   0.506   0.952   1.507  1.0140  0.8552  0.2415
   42phy    C31 1112   0.475   0.861   1.386  0.1122  0.2490  0.6438
   42phy    C30 1113   0.388   0.932   1.277 -0.2859 -0.3474  0.0012
   42phy    C28 1114   0.354   0.827   1.164 -0.1913  0.2020  0.1606
   42phy    C29 1115   0.204   0.823   1.154  0.5104 -0.6200 -0.2645
   42phy    C27 1116   0.438   0.864   1.042  0.6550 -0.6634 -0.4287
   42phy    C26 1117   0.457   0.757   0.933  0.6663 -0.0465 -0.2608
   42phy    C25 1118   0.555   0.814   0.826 -0.2846 -0.4011  0.1036
   42phy    C23 1119   0.590   0.726   0.706  0.3391  0.1625  0.5097
   42phy    C24 1120   0.602   0.821   0.583 -0.8823 -0.2031  0.3125
   42phy    C22 1121   0.724   0.661   0.737  0.2893 -0.2311  0.1883
   42phy    C21 1122   0.726   0.510   0.712  0.0592 -0.4028 -0.2265
   42phy    C20 1123   0.873   0.468   0.714 -0.0546 -0.5226 -0.0604
   42phy    C18 1124   0.895   0.314   0.692 -0.2998 -0.3928 -0.0016
   42phy    O01 1125   0.802   0.231   0.762  0.1839 -0.4194 -0.4847
   42phy    H01 1126   0.777   0.273   0.842  0.1334  0.8036 -1.1279
   42phy    C19 1127   1.028   0.294   0.767 -0.1100 -0.3148  0.2515
   42phy    C13 1128   0.892   0.273   0.538 -0.2880  0.2605 -0.0788
   42phy     H3 1129   0.784   0.275   0.508  0.2295 -0.2108 -2.1505
   42phy    O33 1130   0.934   0.374   0.444  0.2243 -0.3434  0.5426
   42phy    H1B 1131   1.023   0.358   0.421  0.5384  1.3754  0.4388
   42phy    C12 1132   0.896   0.126   0.473 -0.1016 -0.3558 -0.0310
   42phy    O11 1133   1.015   0.071   0.422  0.1894 -0.1718 -0.3187
   42phy    H1A 1134   1.068   0.137   0.382  1.7966 -1.0612  0.2703
   43phy    C35 1135   0.859   0.630   2.590 -0.4690  0.6318 -0.3218
   43phy    C33 1136   0.783   0.602   2.467 -0.3457 -0.2171 -0.0504
   43phy    C34 1137   0.877   0.559   2.363 -0.6046  0.5541 -0.1786
   43phy    C32 1138   0.687   0.488   2.499 -0.1564  0.2311  0.3050
   43phy    C31 1139   0.542   0.511   2.450 -0.8185  0.3496 -0.1312
   43phy    C30 1140   0.444   0.407   2.504  0.1971 -0.2784 -0.2075
   43phy    C28 1141   0.307   0.399   2.437 -0.4715 -0.4424  0.2408
   43phy    C29 1142   0.309   0.306   2.314  0.0756  0.1816 -0.2575
   43phy    C27 1143   0.202   0.352   2.535  0.3000  0.2747 -0.1440
   43phy    C26 1144   0.126   0.466   2.608 -0.8807 -0.0879 -0.4954
   43phy    C25 1145   0.021   0.413   2.706 -0.3121 -0.3773 -0.4867
   43phy    C23 1146  -0.050   0.515   2.798  0.2938 -0.3490  0.2818
   43phy    C24 1147  -0.201   0.505   2.799  0.1395  0.2431  0.3945
   43phy    C22 1148   0.003   0.499   2.941  0.0600 -0.2500  0.2263
   43phy    C21 1149   0.063   0.620   3.002 -0.2010 -0.2345  0.2974
   43phy    C20 1150   0.114   0.588   3.150 -0.2775 -0.2833  0.0763
   43phy    C18 1151   0.151   0.696   3.251  0.5051  0.1726 -0.0371
   43phy    O01 1152   0.035   0.787   3.267 -0.3124  0.5582 -0.0791
   43phy    H01 1153  -0.039   0.743   3.304  0.7374 -1.2903 -0.0408
   43phy    C19 1154   0.156   0.620   3.387  0.2189  0.6338  0.2709
   43phy    C13 1155   0.288   0.769   3.205  0.7441 -0.1340  0.2858
   43phy     H3 1156   0.273   0.809   3.102  0.3441  1.6270  1.0005
   43phy    O33 1157   0.395   0.673   3.182 -0.2901  0.1109 -0.2931
   43phy    H1B 1158   0.466   0.695   3.238  0.8812 -0.9761 -1.2710
   43phy    C12 1159   0.334   0.897   3.290 -0.3268  0.1258  0.1059
   43phy    O11 1160   0.389   0.858   3.415 -0.2604 -0.3653  0.2807
   43phy    H1A 1161   0.471   0.814   3.400 -1.0502 -2.3663  1.4005
   44phy    C35 1162   2.130   1.851   1.615 -0.2789  0.1844  0.1440
   44phy    C33 1163   1.994   1.799   1.643  0.5948  0.4406 -0.4036
   44phy    C34 1164   1.975   1.769   1.795 -0.0113 -0.1342  0.2584
   44phy    C32 1165   1.887   1.884   1.574 -0.0246 -0.0890 -0.8672
   44phy    C31 1166   1.776   1.813   1.503  0.3886 -0.0692 -0.1308
   44phy    C30 1167   1.670   1.904   1.442 -0.4447 -0.0898 -0.2279
   44phy    C28 1168   1.553   1.832   1.374 -0.1225  0.0723  0.3269
   44phy    C29 1169   1.439   1.820   1.469  0.6695 -0.1800 -0.2952
   44phy    C27 1170   1.512   1.924   1.255 -0.0946 -0.5072  0.4662
   44phy    C26 1171   1.440   1.864   1.136  0.1728  0.2672 -0.2488
   44phy    C25 1172   1.379   1.967   1.034  0.5670 -0.3868 -0.2070
   44phy    C23 1173   1.338   1.911   0.896  0.1567  0.3511 -0.7363
   44phy    C24 1174   1.232   1.992   0.831 -0.1624 -0.1532 -0.3048
   44phy    C22 1175   1.460   1.904   0.800  0.6966  0.0790 -0.2281
   44phy    C21 1176   1.472   1.760   0.733  0.5056  0.1276  0.4286
   44phy    C20 1177   1.604   1.749   0.655  0.1033  0.1284  0.1444
   44phy    C18 1178   1.629   1.617   0.569 -0.3210 -0.0197 -0.0570
   44phy    O01 1179   1.611   1.507   0.649 -0.3233  0.3125 -0.3628
   44phy    H01 1180   1.528   1.512   0.694 -0.0520  1.1188  0.0636
   44phy    C19 1181   1.781   1.619   0.535  0.1282 -0.4756  0.2958
   44phy    C13 1182   1.528   1.610   0.442  0.2620 -0.1960  0.0337
   44phy     H3 1183   1.428   1.592   0.488  0.1340  2.2745  0.8745
   44phy    O33 1184   1.494   1.733   0.377  0.3872 -0.3983 -0.0593
   44phy    H1B 1185   1.540   1.735   0.295  0.2346 -2.2358 -0.2286
   44phy    C12 1186   1.505   1.490   0.349 -0.3254 -0.2835  0.0586
   44phy    O11 1187   1.501   1.355   0.390 -0.2941 -0.1444  0.4790
   44phy    H1A 1188   1.590   1.331   0.408 -0.4814 -0.5333  0.9216
   45phy    C35 1189   1.492   2.616   1.566 -0.1253 -0.1420 -0.0833
   45phy    C33 1190   1.491   2.731   1.664 -0.2543  0.4738  0.2876
   45phy    C34 1191   1.631   2.775   1.682 -0.2882  0.1674 -0.2021
   45phy    C32 1192   1.396   2.838   1.600 -0.0928  0.4395  0.0034
   45phy    C31 1193   1.349   2.952   1.688 -0.0977  0.0714 -0.2619
   45phy    C30 1194   1.225   3.023   1.620 -0.5272 -0.3612 -0.3302
   45phy    C28 1195   1.189   3.156   1.683 -0.3319  0.2616 -0.4817
   45phy    C29 1196   1.122   3.244   1.578 -0.3460 -0.2670 -0.7447
   45phy    C27 1197   1.098   3.137   1.808 -0.2987  0.2694 -0.4087
   45phy    C26 1198   1.182   3.173   1.930 -0.0420  0.3283 -0.0335
   45phy    C25 1199   1.100   3.180   2.056  0.1606 -0.1617 -0.3096
   45phy    C23 1200   1.175   3.168   2.191 -0.2561  0.0522 -0.0572
   45phy    C24 1201   1.209   3.303   2.254 -0.4218 -0.3126 -0.1879
   45phy    C22 1202   1.102   3.073   2.291  0.2469  0.0568 -0.2719
   45phy    C21 1203   1.196   3.003   2.388 -0.3374 -0.3523 -0.2435
   45phy    C20 1204   1.127   2.928   2.505 -0.1697 -0.0834  0.3718
   45phy    C18 1205   1.216   2.879   2.631 -0.1479  0.5647  0.8802
   45phy    O01 1206   1.307   2.982   2.677  0.1202  0.1368 -0.0837
   45phy    H01 1207   1.267   3.066   2.691  2.0040  1.0132  0.4544
   45phy    C19 1208   1.111   2.866   2.742  0.6541 -0.0923 -0.0296
   45phy    C13 1209   1.300   2.738   2.605  0.0835 -0.0080 -0.0269
   45phy     H3 1210   1.249   2.674   2.529 -0.2956 -0.8183  0.8977
   45phy    O33 1211   1.303   2.650   2.714  0.0851 -0.1949 -0.0077
   45phy    H1B 1212   1.312   2.560   2.688 -0.2922 -0.2658  0.1027
   45phy    C12 1213   1.441   2.764   2.543 -0.5062 -0.3342 -0.6060
   45phy    O11 1214   1.538   2.839   2.619  0.0484 -0.1816 -0.4017
   45phy    H1A 1215   1.483   2.900   2.664 -0.3957  0.2720 -1.5088
   46phy    C35 1216   1.499   2.872   2.052  0.2213  0.0418  0.3433
   46phy    C33 1217   1.596   2.975   2.102  0.0547  0.1386 -0.0339
   46phy    C34 1218   1.739   2.918   2.110  0.0360 -0.4625  0.3474
   46phy    C32 1219   1.579   3.097   2.010  0.2442 -0.3876 -0.1366
   46phy    C31 1220   1.603   3.235   2.081 -0.2192 -0.3565 -0.0980
   46phy    C30 1221   1.617   3.355   1.987  0.0201 -0.0572  0.4878
   46phy    C28 1222   1.662   3.484   2.053 -0.4193  0.1758 -0.0919
   46phy    C29 1223   1.757   3.564   1.963  0.2315 -0.1207  0.4206
   46phy    C27 1224   1.542   3.568   2.099  0.2237  0.2075  0.0672
   46phy    C26 1225   1.568   3.667   2.219  0.7197 -0.2571 -0.3216
   46phy    C25 1226   1.440   3.737   2.270  0.3510  0.5668  0.3856
   46phy    C23 1227   1.466   3.854   2.367  0.6506 -0.5491  0.0878
   46phy    C24 1228   1.354   3.956   2.353  0.0296  0.4395  0.2327
   46phy    C22 1229   1.468   3.799   2.510  0.1395  0.0680 -0.2786
   46phy    C21 1230   1.537   3.888   2.610  0.4543  0.3203 -0.0796
   46phy    C20 1231   1.504   3.841   2.750  0.2153  0.1266  0.3243
   46phy    C18 1232   1.548   3.907   2.888  0.1207 -0.0654  0.3824
   46phy    O01 1233   1.662   3.994   2.870  0.0545 -0.1788 -0.4180
   46phy    H01 1234   1.723   3.954   2.811  2.2588  1.5427  0.5328
   46phy    C19 1235   1.430   3.990   2.932 -0.3961 -0.2739  0.2525
   46phy    C13 1236   1.601   3.793   2.992 -0.4978  0.7144  0.4324
   46phy     H3 1237   1.680   3.731   2.942 -1.0411  0.0780  0.3528
   46phy    O33 1238   1.503   3.695   3.011  0.4631 -0.2815 -0.3494
   46phy    H1B 1239   1.527   3.606   2.999  2.1050 -0.1813  1.6818
   46phy    C12 1240   1.685   3.832   3.130 -0.0631 -0.6692  0.2937
   46phy    O11 1241   1.788   3.926   3.113  0.0654 -0.3840  0.6080
   46phy    H1A 1242   1.752   3.998   3.065  1.2900 -0.3980 -0.3492
   47phy    C35 1243   3.831   2.474   1.232  0.0570 -0.4198  0.4950
   47phy    C33 1244   3.749   2.478   1.360 -0.0501  0.1566 -0.4498
   47phy    C34 1245   3.848   2.427   1.467  0.3413 -0.1983 -0.2619
   47phy    C32 1246   3.694   2.613   1.395  0.2365  0.1361 -0.1257
   47phy    C31 1247   3.568   2.656   1.320  0.2038  0.0527 -0.4411
   47phy    C30 1248   3.506   2.785   1.380  0.0443 -0.0636  0.0237
   47phy    C28 1249   3.381   2.845   1.309 -0.6046  0.2503 -0.1658
   47phy    C29 1250   3.248   2.798   1.372 -0.1879 -0.7619 -0.3503
   47phy    C27 1251   3.376   3.003   1.315  0.3715 -0.2621  0.4883
   47phy    C26 1252   3.359   3.069   1.182 -0.1037 -0.2672 -0.1061
   47phy    C25 1253   3.367   3.221   1.185  0.1408  0.1689  0.2396
   47phy    C23 1254   3.319   3.288   1.055 -0.2162  0.4422  0.5214
   47phy    C24 1255   3.165   3.313   1.064 -0.4662 -0.3362 -0.0647
   47phy    C22 1256   3.385   3.426   1.045 -0.1411 -0.3717  0.0112
   47phy    C21 1257   3.521   3.435   0.974 -0.0419  0.7673  0.4135
   47phy    C20 1258   3.579   3.577   0.963 -0.0441 -0.0146 -0.3569
   47phy    C18 1259   3.710   3.618   0.887  0.1513  0.3277 -0.4121
   47phy    O01 1260   3.818   3.541   0.944 -0.1067 -0.0860  0.1389
   47phy    H01 1261   3.830   3.556   1.036 -1.2348  0.8167  0.1557
   47phy    C19 1262   3.733   3.767   0.924  0.0430  0.2580 -0.1971
   47phy    C13 1263   3.704   3.589   0.731 -0.6314  0.0731 -0.4784
   47phy     H3 1264   3.693   3.478   0.726 -0.0287 -0.0883  1.3622
   47phy    O33 1265   3.586   3.622   0.656  0.1794  0.1116  0.5671
   47phy    H1B 1266   3.586   3.702   0.608  1.2383 -0.0678  0.2663
   47phy    C12 1267   3.838   3.564   0.642 -0.0883  0.4921  0.1652
   47phy    O11 1268   3.958   3.526   0.702 -0.5492 -0.1946 -0.1153
   47phy    H1A 1269   3.933   3.509   0.791  0.4624 -0.0960  0.1963
   48phy    C35 1270   2.609   2.372   2.155 -0.0524  0.1335 -0.0583
   48phy    C33 1271   2.576   2.223   2.132  0.1136  0.3977  0.1125
   48phy    C34 1272   2.700   2.141   2.154  0.6482 -0.0843 -0.5073
   48phy    C32 1273   2.459   2.167   2.213 -0.0158 -0.1242 -0.1399
   48phy    C31 1274   2.313   2.200   2.170  0.3247 -0.2244 -0.2597
   48phy    C30 1275   2.209   2.130   2.255 -0.6437  0.0737 -0.1112
   48phy    C28 1276   2.062   2.166   2.227 -0.0251  0.3335  0.4213
   48phy    C29 1277   1.986   2.085   2.119 -0.2560  0.1524  0.5550
   48phy    C27 1278   1.977   2.151   2.356  0.3192  0.2107  0.1345
   48phy    C26 1279   1.890   2.269   2.379  0.1551  0.4309 -0.7764
   48phy    C25 1280   1.803   2.258   2.507  0.2974 -0.0637 -0.7469
   48phy    C23 1281   1.724   2.394   2.532 -0.8337  0.4414 -0.2027
   48phy    C24 1282   1.573   2.370   2.546  0.1439  0.1178 -0.4317
   48phy    C22 1283   1.775   2.475   2.650 -0.2741 -0.2312 -0.0371
   48phy    C21 1284   1.823   2.614   2.608 -0.6947 -0.3129  0.3845
   48phy    C20 1285   1.838   2.719   2.719  0.1380 -0.4486 -0.1702
   48phy    C18 1286   1.865   2.867   2.696 -0.5840 -0.8394  0.3925
   48phy    O01 1287   1.780   2.912   2.591  0.3250 -0.3225  0.5056
   48phy    H01 1288   1.699   2.864   2.599 -1.1337  2.2098  2.5065
   48phy    C19 1289   1.813   2.930   2.829  0.2879  0.5194  0.3894
   48phy    C13 1290   2.023   2.895   2.652  0.1794 -0.1242 -0.1962
   48phy     H3 1291   2.048   2.825   2.567  1.1008  0.9074 -0.8060
   48phy    O33 1292   2.119   2.855   2.754 -0.0636  0.2231 -0.0966
   48phy    H1B 1293   2.204   2.894   2.742  0.2710 -0.0618  1.1712
   48phy    C12 1294   2.066   3.038   2.592 -0.3205 -0.2338  0.2987
   48phy    O11 1295   2.033   3.148   2.672  0.1206  0.6206  0.1983
   48phy    H1A 1296   1.979   3.207   2.622  0.6035 -0.1704 -1.3186
   49phy    C35 1297   1.608   2.161   1.850  0.1400 -0.0669 -0.1268
   49phy    C33 1298   1.692   2.245   1.753 -0.1394 -0.5863 -0.0639
   49phy    C34 1299   1.636   2.248   1.613 -0.0169 -0.6934  0.2116
   49phy    C32 1300   1.734   2.381   1.812  0.2087  0.3170 -0.8423
   49phy    C31 1301   1.877   2.421   1.812 -0.1144 -0.1495  0.6111
   49phy    C30 1302   1.908   2.545   1.891  0.4339 -0.4540 -0.4947
   49phy    C28 1303   2.055   2.573   1.929 -0.2626 -0.3467  0.0186
   49phy    C29 1304   2.137   2.634   1.813 -0.3131 -0.2622  0.3632
   49phy    C27 1305   2.057   2.649   2.064 -0.3119  0.4270 -0.1247
   49phy    C26 1306   2.176   2.625   2.160  0.2822 -0.3716  0.2041
   49phy    C25 1307   2.148   2.682   2.297  0.3459  0.4720 -0.5043
   49phy    C23 1308   2.260   2.639   2.393  0.0239 -0.5666 -0.4872
   49phy    C24 1309   2.350   2.757   2.448  0.1271  0.0825  0.2624
   49phy    C22 1310   2.191   2.571   2.513 -0.1136  0.2378  0.3615
   49phy    C21 1311   2.261   2.446   2.579  0.0961  0.2289  0.1425
   49phy    C20 1312   2.163   2.405   2.696  0.3943  0.0684 -0.3133
   49phy    C18 1313   2.193   2.283   2.795  0.2658  0.2147 -0.8350
   49phy    O01 1314   2.318   2.299   2.863  0.3723  0.2242  0.0216
   49phy    H01 1315   2.331   2.225   2.920  0.0934 -0.3894 -0.6855
   49phy    C19 1316   2.082   2.305   2.906 -0.0742  0.1678 -0.5762
   49phy    C13 1317   2.191   2.131   2.733 -0.6223 -0.0329 -0.2170
   49phy     H3 1318   2.098   2.124   2.670  0.9570 -1.4175 -2.5546
   49phy    O33 1319   2.163   2.026   2.828 -0.1509 -0.1127 -0.2787
   49phy    H1B 1320   2.075   1.998   2.810 -0.5164  1.3534 -0.9636
   49phy    C12 1321   2.304   2.094   2.634  0.2294  0.3627  0.2684
   49phy    O11 1322   2.421   2.047   2.700  0.0648 -0.3782  0.1507
   49phy    H1A 1323   2.402   2.019   2.788 -0.4713 -0.3316  0.0500
   50phy    C35 1324   0.873   2.691   0.334 -0.6810 -0.4460 -0.0790
   50phy    C33 1325   0.765   2.715   0.439 -0.4506 -0.0235 -0.2869
   50phy    C34 1326   0.755   2.863   0.454 -0.4494  0.1487 -0.1752
   50phy    C32 1327   0.634   2.660   0.382  0.4486  0.3678 -0.4780
   50phy    C31 1328   0.607   2.521   0.429  0.1671  0.3039 -0.0407
   50phy    C30 1329   0.485   2.462   0.357  0.4470 -0.7819  0.1504
   50phy    C28 1330   0.455   2.319   0.381  0.5600 -0.0570 -0.1110
   50phy    C29 1331   0.308   2.300   0.402 -0.0023  0.5631 -0.0883
   50phy    C27 1332   0.490   2.234   0.264 -0.3433  0.3654  0.2943
   50phy    C26 1333   0.585   2.111   0.286 -0.5203  0.2991 -0.2282
   50phy    C25 1334   0.608   2.037   0.154  0.2705 -0.1224 -0.4777
   50phy    C23 1335   0.682   1.897   0.168 -0.0795 -0.1029  0.0109
   50phy    C24 1336   0.623   1.797   0.066  0.2839 -0.1215  0.1034
   50phy    C22 1337   0.835   1.917   0.143 -0.1137 -0.2290  0.8700
   50phy    C21 1338   0.928   1.825   0.220 -0.1604  0.3049  0.2999
   50phy    C20 1339   1.073   1.813   0.175 -0.5404 -0.4165 -0.3756
   50phy    C18 1340   1.186   1.924   0.217  0.0971  0.3339  0.1897
   50phy    O01 1341   1.142   2.054   0.167  0.3877  0.1754  0.5496
   50phy    H01 1342   1.156   2.060   0.075 -2.3014  0.6697  0.0795
   50phy    C19 1343   1.314   1.883   0.137  0.1755  0.2929  0.2223
   50phy    C13 1344   1.222   1.938   0.376  0.1349 -0.3940  1.0345
   50phy     H3 1345   1.124   1.964   0.423 -0.4755  0.0360 -0.4152
   50phy    O33 1346   1.244   1.813   0.445  0.0052 -0.3826 -0.4327
   50phy    H1B 1347   1.335   1.796   0.428  0.6677  1.2781  1.1676
   50phy    C12 1348   1.277   2.063   0.444 -0.1756 -0.0006 -0.1266
   50phy    O11 1349   1.262   2.185   0.372 -0.1769  0.3627 -0.0839
   50phy    H1A 1350   1.195   2.174   0.307 -0.0037  2.9721 -0.8145
   51phy    C35 1351   1.075   2.071   1.295 -0.2148 -0.1740 -0.1240
   51phy    C33 1352   0.999   2.124   1.174 -0.1714 -0.0686  0.7773
   51phy    C34 1353   0.850   2.104   1.191 -0.0511 -0.3835  0.3998
   51phy    C32 1354   1.045   2.273   1.150  0.3375  0.1102  0.1228
   51phy    C31 1355   1.032   2.321   1.006  0.0741 -0.0968 -0.0413
   51phy    C30 1356   1.047   2.473   0.995 -0.6417 -0.9403  0.4698
   51phy    C28 1357   1.023   2.530   0.857 -0.1874 -0.4321 -0.2090
   51phy    C29 1358   0.894   2.613   0.850  0.4030 -0.3340 -0.4328
   51phy    C27 1359   1.144   2.619   0.821  0.1027 -0.4453 -0.8242
   51phy    C26 1360   1.176   2.626   0.674  0.1983  0.4479  0.3729
   51phy    C25 1361   1.311   2.701   0.642  0.0361 -0.3397 -0.8314
   51phy    C23 1362   1.383   2.683   0.509  0.0096  0.3940  0.4006
   51phy    C24 1363   1.476   2.804   0.485  0.3144  0.0163 -0.0597
   51phy    C22 1364   1.460   2.551   0.515 -0.3810 -0.2844  0.3659
   51phy    C21 1365   1.472   2.473   0.382  0.2088  0.2411  0.0841
   51phy    C20 1366   1.564   2.348   0.394  0.2898  0.4282  0.2906
   51phy    C18 1367   1.579   2.256   0.267 -0.3743  0.2453 -0.4606
   51phy    O01 1368   1.450   2.233   0.214  0.0588 -0.2611 -0.0377
   51phy    H01 1369   1.393   2.231   0.289  0.7567  0.4938  0.5334
   51phy    C19 1370   1.635   2.124   0.328 -0.3861 -0.0359  0.7364
   51phy    C13 1371   1.684   2.309   0.157  0.5442 -0.4744 -0.2181
   51phy     H3 1372   1.635   2.404   0.127 -0.2762  0.0697  2.5650
   51phy    O33 1373   1.805   2.367   0.199  0.0297  0.1450  0.0460
   51phy    H1B 1374   1.790   2.429   0.268  0.3951  1.3423 -0.9020
   51phy    C12 1375   1.686   2.263   0.008 -0.4606 -0.5130 -0.2934
   51phy    O11 1376   1.566   2.212  -0.038 -0.0940  0.0878 -0.1347
   51phy    H1A 1377   1.503   2.234   0.028 -1.2338 -0.1360 -1.1106
   52phy    C35 1378   2.628   1.362   1.553 -0.0400 -0.1234 -0.0299
   52phy    C33 1379   2.639   1.209   1.569 -0.1346 -0.4765  0.1236
   52phy    C34 1380   2.775   1.168   1.636 -0.2754  0.0498  0.2332
   52phy    C32 1381   2.513   1.143   1.631  0.0290 -0.4493  0.1330
   52phy    C31 1382   2.442   1.048   1.532  0.1023  0.1651 -0.0753
   52phy    C30 1383   2.309   0.983   1.580  0.5689  0.3408 -0.1882
   52phy    C28 1384   2.241   0.880   1.487 -0.3424  0.2227 -0.0443
   52phy    C29 1385   2.256   0.734   1.536  0.1381 -0.2918 -0.4110
   52phy    C27 1386   2.091   0.918   1.478  0.0850 -0.1767 -0.4759
   52phy    C26 1387   2.040   0.899   1.332 -0.1343  0.1769  0.0449
   52phy    C25 1388   1.912   0.984   1.307 -0.4197  0.8870  0.0816
   52phy    C23 1389   1.858   0.973   1.166  0.3499  0.7488  0.4620
   52phy    C24 1390   1.706   0.969   1.180  0.3293 -0.0100 -0.2527
   52phy    C22 1391   1.902   1.093   1.079 -0.3334 -0.9438 -0.3921
   52phy    C21 1392   1.927   1.084   0.933 -0.3296  0.2247  0.4314
   52phy    C20 1393   1.963   1.218   0.874  0.1691  0.3963 -0.1599
   52phy    C18 1394   1.981   1.244   0.719 -0.2255  0.3075 -0.0055
   52phy    O01 1395   2.087   1.162   0.662  0.5871 -0.0691  0.1511
   52phy    H01 1396   2.073   1.076   0.697  0.1681  0.1275  0.4787
   52phy    C19 1397   2.034   1.385   0.723  0.1590 -0.4295  0.1273
   52phy    C13 1398   1.846   1.222   0.634  0.3178  0.2069  0.2742
   52phy     H3 1399   1.836   1.110   0.630  0.5801  0.2103 -1.4161
   52phy    O33 1400   1.721   1.249   0.697  0.5860 -0.0675  0.3229
   52phy    H1B 1401   1.684   1.328   0.661  0.9051 -0.0282  0.0818
   52phy    C12 1402   1.832   1.210   0.471 -0.0247 -0.2886  0.1744
   52phy    O11 1403   1.782   1.317   0.400 -0.1872 -0.1689  0.1056
   52phy    H1A 1404   1.850   1.378   0.382  0.3830 -1.0751 -0.9239
   53phy    C35 1405   1.506   3.363   1.042 -0.2169 -0.2443 -0.1792
   53phy    C33 1406   1.656   3.396   1.021  0.0711  0.1971  0.2501
   53phy    C34 1407   1.709   3.448   1.154 -0.2645  0.3320  0.1626
   53phy    C32 1408   1.720   3.267   0.966  0.1725  0.3604 -0.1150
   53phy    C31 1409   1.794   3.289   0.833 -0.2825  0.3075 -0.5718
   53phy    C30 1410   1.860   3.165   0.765 -0.5533  0.3659  0.5357
   53phy    C28 1411   1.931   3.199   0.629  0.3243  0.4250 -0.0260
   53phy    C29 1412   2.059   3.113   0.617 -0.2761 -0.3251  0.2076
   53phy    C27 1413   1.829   3.167   0.518 -0.3930 -0.2020 -0.0572
   53phy    C26 1414   1.827   3.265   0.400  0.5718  0.3591  0.1288
   53phy    C25 1415   1.699   3.246   0.325  0.2098 -0.2060 -0.3236
   53phy    C23 1416   1.688   3.339   0.201  0.0249 -0.0930  0.2253
   53phy    C24 1417   1.725   3.266   0.071 -0.0863 -0.8286 -0.4299
   53phy    C22 1418   1.543   3.390   0.179  0.0538  0.4575 -0.5663
   53phy    C21 1419   1.489   3.512   0.252 -0.0116 -0.0129  0.3303
   53phy    C20 1420   1.339   3.510   0.239  0.5165 -0.2694  0.1712
   53phy    C18 1421   1.261   3.642   0.280  0.0754  0.3062 -0.0141
   53phy    O01 1422   1.311   3.696   0.401  0.0806  0.4322 -0.6313
   53phy    H01 1423   1.341   3.621   0.449 -2.1882  0.2679  0.6872
   53phy    C19 1424   1.114   3.594   0.303 -0.0666  0.0679 -0.3275
   53phy    C13 1425   1.273   3.756   0.167  0.7306 -0.1778  0.2424
   53phy     H3 1426   1.383   3.771   0.154  0.4764  0.1238 -1.7868
   53phy    O33 1427   1.241   3.732   0.028 -0.1153 -0.3556 -0.0852
   53phy    H1B 1428   1.323   3.724  -0.016  0.3554  1.0628  0.4851
   53phy    C12 1429   1.246   3.911   0.208 -0.0164  0.2234 -0.3286
   53phy    O11 1430   1.293   3.959   0.330 -0.1540  0.5322 -0.6052
   53phy    H1A 1431   1.315   3.888   0.387  0.2810  0.9443 -0.2452
   54phy    C35 1432   2.905   3.099   1.441 -0.3746 -0.3886  0.2552
   54phy    C33 1433   2.862   2.960   1.482 -0.3958 -0.1232 -0.3740
   54phy    C34 1434   2.914   2.938   1.621  0.3495 -0.1549 -0.5250
   54phy    C32 1435   2.712   2.956   1.479 -0.0984 -0.2513 -0.5474
   54phy    C31 1436   2.651   2.828   1.430 -0.6026  0.2056  0.0448
   54phy    C30 1437   2.495   2.835   1.426 -0.4049 -0.0419  0.2832
   54phy    C28 1438   2.431   2.711   1.356  0.2765 -0.7279 -0.0835
   54phy    C29 1439   2.324   2.649   1.444 -0.1659 -0.1124  0.2684
   54phy    C27 1440   2.378   2.744   1.215 -0.1038 -0.3534  0.5008
   54phy    C26 1441   2.387   2.624   1.115  0.1404  0.3857 -0.2445
   54phy    C25 1442   2.316   2.656   0.984 -0.0027 -0.3487 -0.5119
   54phy    C23 1443   2.343   2.560   0.868  0.4457  0.1736 -0.0625
   54phy    C24 1444   2.254   2.435   0.881  0.6726 -0.9133 -0.6939
   54phy    C22 1445   2.311   2.633   0.736 -0.1219 -0.2702 -0.3913
   54phy    C21 1446   2.432   2.691   0.665  0.1253  0.1487 -0.1032
   54phy    C20 1447   2.395   2.801   0.562 -0.1188 -0.1257 -0.0438
   54phy    C18 1448   2.504   2.863   0.465 -0.5834  0.0103  0.0736
   54phy    O01 1449   2.614   2.925   0.541  0.0519 -0.5262  0.8339
   54phy    H01 1450   2.622   2.891   0.629  0.7840  0.4291  1.1473
   54phy    C19 1451   2.434   2.976   0.393  0.1105  0.2368  0.5492
   54phy    C13 1452   2.566   2.749   0.362  0.7129 -0.1542 -0.0962
   54phy     H3 1453   2.637   2.695   0.430 -0.0384  0.0194  0.8579
   54phy    O33 1454   2.480   2.628   0.338 -0.5616 -0.1973  0.0888
   54phy    H1B 1455   2.415   2.606   0.402 -0.6087 -1.4139 -0.3331
   54phy    C12 1456   2.694   2.769   0.268  0.2792 -0.2634  0.0649
   54phy    O11 1457   2.664   2.753   0.130 -0.2899 -0.1808 -0.0711
   54phy    H1A 1458   2.572   2.747   0.111 -0.3828  0.2800  0.2252
   55phy    C35 1459   0.037   4.286   1.056 -0.4619  0.0519 -0.2654
   55phy    C33 1460   0.041   4.395   1.174  0.0402  0.2823  0.0466
   55phy    C34 1461   0.070   4.337   1.314 -0.4583  0.3728  0.0033
   55phy    C32 1462   0.126   4.513   1.131 -0.2135  0.0821 -0.4482
   55phy    C31 1463   0.065   4.653   1.164  0.0949 -0.1388 -0.4799
   55phy    C30 1464   0.158   4.755   1.108  0.1198 -0.4030  0.5196
   55phy    C28 1465   0.118   4.906   1.136  1.0521 -0.3082 -0.8558
   55phy    C29 1466   0.210   4.952   1.250  0.4988  0.0145 -0.1113
   55phy    C27 1467   0.140   4.993   1.015 -0.3276 -0.1156 -0.5844
   55phy    C26 1468   0.017   5.027   0.933 -0.0745 -0.0700 -0.6745
   55phy    C25 1469   0.032   5.115   0.811 -0.4778  0.0561  0.2133
   55phy    C23 1470  -0.085   5.136   0.710  0.2343  0.4340  0.1914
   55phy    C24 1471  -0.186   5.239   0.754  0.3159 -0.0864 -0.0080
   55phy    C22 1472  -0.032   5.162   0.565 -0.5197  0.7966  0.0017
   55phy    C21 1473  -0.012   5.037   0.479  0.2532  0.4324  0.1550
   55phy    C20 1474   0.046   5.080   0.343 -0.4990 -0.2900 -0.0124
   55phy    C18 1475   0.076   4.987   0.218  0.3216 -0.2119  0.2008
   55phy    O01 1476   0.189   4.902   0.251 -0.3008  0.0385  0.1452
   55phy    H01 1477   0.171   4.826   0.199 -1.0524 -0.4688  1.0987
   55phy    C19 1478   0.118   5.085   0.105  0.0679 -0.5257 -0.6020
   55phy    C13 1479  -0.045   4.892   0.172 -0.2198  0.4617 -0.4068
   55phy     H3 1480  -0.070   4.832   0.263  0.2463 -0.4431 -0.8628
   55phy    O33 1481  -0.175   4.948   0.157 -0.0273  0.2791 -0.0540
   55phy    H1B 1482  -0.198   5.003   0.230 -1.2715 -0.2065 -0.0582
   55phy    C12 1483  -0.034   4.760   0.093  0.6035  0.6564 -0.1775
   55phy    O11 1484   0.096   4.725   0.059 -0.1875  0.1094 -0.3794
   55phy    H1A 1485   0.087   4.662  -0.010 -0.5484 -0.1201 -0.1239
   56phy    C35 1486   2.346   2.270   1.803  0.2611  0.0458 -0.1869
   56phy    C33 1487   2.434   2.257   1.682  0.3319 -0.0391  0.2867
   56phy    C34 1488   2.352   2.257   1.554 -0.0829 -0.9002 -0.3106
   56phy    C32 1489   2.536   2.375   1.678 -0.2153  0.0234 -0.3340
   56phy    C31 1490   2.665   2.349   1.758 -0.1982  0.1172 -0.0300
   56phy    C30 1491   2.771   2.456   1.722  0.1240 -0.5879 -0.2947
   56phy    C28 1492   2.900   2.472   1.811 -0.0671 -0.1807 -0.0182
   56phy    C29 1493   3.008   2.381   1.752  0.3034  0.2272 -0.0139
   56phy    C27 1494   2.942   2.619   1.815 -0.0890 -0.2958  0.0630
   56phy    C26 1495   2.986   2.665   1.956 -0.3570 -0.5466  0.1809
   56phy    C25 1496   3.029   2.814   1.965 -0.2122 -0.1925  0.0334
   56phy    C23 1497   3.058   2.859   2.107 -0.7162 -0.1296  0.0622
   56phy    C24 1498   3.209   2.847   2.140 -0.3174  0.3196 -0.0609
   56phy    C22 1499   3.023   3.009   2.123 -0.0062  0.2048 -0.2274
   56phy    C21 1500   2.935   3.021   2.247  0.2869  0.0051 -0.0354
   56phy    C20 1501   2.912   3.165   2.306 -0.0262 -0.1629  0.0273
   56phy    C18 1502   2.806   3.192   2.422  0.4808  0.2282  0.0442
   56phy    O01 1503   2.840   3.098   2.529  0.3294 -0.3942  0.2878
   56phy    H01 1504   2.816   3.011   2.504 -1.0318  0.4671 -1.6109
   56phy    C19 1505   2.833   3.339   2.465 -0.1186 -0.0663  0.1340
   56phy    C13 1506   2.654   3.156   2.369  0.8382  0.4477  0.6554
   56phy     H3 1507   2.656   3.057   2.315  0.9560  0.9566 -0.2964
   56phy    O33 1508   2.603   3.242   2.270  0.3898 -0.0432 -0.3719
   56phy    H1B 1509   2.585   3.329   2.301  1.1846  0.2032 -0.5633
   56phy    C12 1510   2.537   3.136   2.470  0.0849 -0.0127 -0.4241
   56phy    O11 1511   2.559   3.084   2.598 -0.1606 -0.2754 -0.1682
   56phy    H1A 1512   2.642   3.121   2.622  0.8200 -1.4451 -1.5440
   57phy    C35 1513   0.265   3.716   1.311 -0.1089 -0.0973  0.8254
   57phy    C33 1514   0.236   3.821   1.204 -0.3353 -0.2505  0.1998
   57phy    C34 1515   0.126   3.914   1.253 -0.0603 -0.1289 -0.2063
   57phy    C32 1516   0.364   3.901   1.170  0.0406  0.3593  0.3110
   57phy    C31 1517   0.376   3.936   1.019 -0.0722  0.1527  0.3991
   57phy    C30 1518   0.510   4.001   0.978  0.5702 -0.1708 -0.0397
   57phy    C28 1519   0.519   4.053   0.832 -0.2460 -0.1723 -0.2091
   57phy    C29 1520   0.524   4.208   0.825  0.3514 -0.4309 -0.6169
   57phy    C27 1521   0.640   3.991   0.760 -0.9417 -0.2013 -0.3211
   57phy    C26 1522   0.624   3.957   0.611  0.0550 -0.0661 -0.3240
   57phy    C25 1523   0.750   3.897   0.550 -0.1387  0.5788  0.1204
   57phy    C23 1524   0.739   3.860   0.402  0.3643  0.6641 -0.1680
   57phy    C24 1525   0.852   3.929   0.322  0.6145 -0.3806 -0.0275
   57phy    C22 1526   0.723   3.709   0.375 -0.4004  0.1138 -0.2544
   57phy    C21 1527   0.658   3.675   0.242 -0.4756  0.5330  0.2933
   57phy    C20 1528   0.667   3.527   0.203 -0.1683  0.2673 -0.3161
   57phy    C18 1529   0.588   3.478   0.078  0.0336 -0.3623  0.2469
   57phy    O01 1530   0.450   3.525   0.091  0.5550 -0.0704 -0.2299
   57phy    H01 1531   0.388   3.476   0.040 -1.4786  2.2552 -0.1749
   57phy    C19 1532   0.597   3.327   0.090  0.1063  0.0104  0.1234
   57phy    C13 1533   0.663   3.525  -0.059 -0.1139 -0.0864 -0.2876
   57phy     H3 1534   0.649   3.636  -0.063  0.0187 -0.0725 -0.3749
   57phy    O33 1535   0.806   3.525  -0.068  0.1222  0.2908  0.6269
   57phy    H1B 1536   0.836   3.610  -0.040  0.5341  0.0265  1.0000
   57phy    C12 1537   0.600   3.523  -0.205 -0.0245  0.4081 -0.3633
   57phy    O11 1538   0.459   3.516  -0.222  0.1203  0.0272 -0.6291
   57phy    H1A 1539   0.422   3.601  -0.212 -0.0769  0.0883 -1.7454
   58phy    C35 1540   1.072   2.766   1.945 -0.1447  0.0621 -0.0531
   58phy    C33 1541   0.935   2.722   1.984  0.3000 -0.5502  0.5344
   58phy    C34 1542   0.873   2.649   1.865  0.1008  0.4874 -0.6208
   58phy    C32 1543   0.920   2.652   2.116  0.0054  0.3689 -0.6338
   58phy    C31 1544   0.798   2.696   2.198  0.0180 -0.2560  0.2469
   58phy    C30 1545   0.780   2.630   2.337  0.1581  0.1330  0.2625
   58phy    C28 1546   0.643   2.662   2.401  0.2021  0.1213 -0.1007
   58phy    C29 1547   0.563   2.532   2.422 -0.1490  0.4233 -0.2892
   58phy    C27 1548   0.672   2.723   2.538  0.5692 -0.1333 -0.3138
   58phy    C26 1549   0.641   2.872   2.556 -0.1224  0.0017  0.2991
   58phy    C25 1550   0.688   2.916   2.694  0.0799 -0.2430  0.0371
   58phy    C23 1551   0.651   3.058   2.744  0.2075 -0.1627 -0.5830
   58phy    C24 1552   0.511   3.063   2.807 -0.1081 -0.4555 -0.3694
   58phy    C22 1553   0.756   3.106   2.846 -0.0673 -1.0163 -0.4680
   58phy    C21 1554   0.857   3.208   2.791  0.7517 -0.2698 -0.5145
   58phy    C20 1555   0.973   3.244   2.883 -0.2304  0.5114 -0.0077
   58phy    C18 1556   1.076   3.357   2.836 -0.4614 -0.1707 -0.2146
   58phy    O01 1557   0.995   3.477   2.830  0.3764 -0.6493  0.0493
   58phy    H01 1558   0.926   3.463   2.891  0.1100  0.8585  0.1414
   58phy    C19 1559   1.168   3.376   2.958  0.5760  0.0647  0.1477
   58phy    C13 1560   1.153   3.323   2.694 -0.5762 -0.1780 -0.0523
   58phy     H3 1561   1.077   3.283   2.622  0.1776  0.7486 -1.4025
   58phy    O33 1562   1.239   3.211   2.712  0.2065  0.0142 -0.4547
   58phy    H1B 1563   1.306   3.239   2.772  0.1995  1.9916 -1.3165
   58phy    C12 1564   1.225   3.437   2.607 -0.0459  0.0042 -0.3522
   58phy    O11 1565   1.321   3.514   2.679 -0.5745  0.1140  0.3260
   58phy    H1A 1566   1.273   3.585   2.717  0.3743  0.4874  0.8706
   59phy    C35 1567   0.453   2.990   0.247  0.3574 -0.3264  0.3148
   59phy    C33 1568   0.387   2.912   0.133  0.0755 -0.3931  0.2092
   59phy    C34 1569   0.309   3.015   0.050  0.1572  0.3489 -0.0061
   59phy    C32 1570   0.489   2.848   0.034  0.4846  0.0704 -0.6785
   59phy    C31 1571   0.491   2.699   0.024 -0.3758 -0.2209 -0.0320
   59phy    C30 1572   0.577   2.654  -0.095  0.1282 -0.0418  0.3440
   59phy    C28 1573   0.568   2.499  -0.120  0.1672 -0.4932  0.1023
   59phy    C29 1574   0.509   2.470  -0.258  0.0092  0.4594 -0.0649
   59phy    C27 1575   0.713   2.436  -0.118 -0.0074  0.1830 -0.1984
   59phy    C26 1576   0.775   2.395   0.013  0.0949  0.1850 -0.7698
   59phy    C25 1577   0.923   2.366   0.003  0.1506 -0.3582 -0.5697
   59phy    C23 1578   1.012   2.416   0.122 -0.1026 -0.0948  0.3289
   59phy    C24 1579   1.000   2.335   0.252  0.9055 -0.3089 -0.5785
   59phy    C22 1580   1.162   2.421   0.083 -0.1851  0.0916 -0.2767
   59phy    C21 1581   1.214   2.561   0.046  0.2052 -0.5023  0.0268
   59phy    C20 1582   1.366   2.540   0.006  0.0749 -0.1132 -0.3800
   59phy    C18 1583   1.439   2.672  -0.047 -0.3685  0.0719  0.0677
   59phy    O01 1584   1.353   2.751  -0.129  0.0930  0.0492 -0.2192
   59phy    H01 1585   1.330   2.712  -0.211 -0.0728  0.0505 -0.1739
   59phy    C19 1586   1.556   2.615  -0.126  0.1226  0.2817 -0.0942
   59phy    C13 1587   1.497   2.769   0.069  0.1042  0.2744 -0.0444
   59phy     H3 1588   1.407   2.782   0.135 -0.3008 -2.5850  0.1163
   59phy    O33 1589   1.578   2.711   0.172  0.0088  0.3573  0.1692
   59phy    H1B 1590   1.666   2.742   0.181 -0.0843  0.5458  0.4496
   59phy    C12 1591   1.506   2.921   0.063 -0.3335 -0.2679  0.0596
   59phy    O11 1592   1.444   2.985  -0.042  0.4081  0.1840  0.0069
   59phy    H1A 1593   1.379   2.927  -0.079  0.6154  0.3856 -0.6743
   60phy    C35 1594   5.100   0.304   1.478  0.0111  0.4035  0.3829
   60phy    C33 1595   5.047   0.385   1.365  0.5145 -0.2560  0.2045
   60phy    C34 1596   5.020   0.530   1.411  0.0125 -0.0945 -0.1041
   60phy    C32 1597   5.150   0.370   1.249  0.5556  0.3469  0.0546
   60phy    C31 1598   5.115   0.429   1.107 -0.0636 -0.9782  0.1553
   60phy    C30 1599   5.235   0.410   1.009 -0.1439  0.2060 -0.5896
   60phy    C28 1600   5.227   0.449   0.860 -0.6223 -0.0823 -0.7031
   60phy    C29 1601   5.191   0.597   0.824 -0.1729  0.1325 -0.0556
   60phy    C27 1602   5.361   0.419   0.798  0.2216 -0.2054  0.0800
   60phy    C26 1603   5.345   0.337   0.669 -0.0703  0.2814 -0.4820
   60phy    C25 1604   5.478   0.286   0.619  0.4867  0.4946  0.0952
   60phy    C23 1605   5.474   0.240   0.472  0.2820 -0.4487  0.5965
   60phy    C24 1606   5.512   0.347   0.370  0.4553  0.0408  0.3812
   60phy    C22 1607   5.576   0.122   0.460  0.2993 -0.2276  0.1750
   60phy    C21 1608   5.534   0.016   0.353  0.0101  0.0160  0.1665
   60phy    C20 1609   5.638  -0.093   0.356  0.0476 -0.3318 -0.5674
   60phy    C18 1610   5.639  -0.205   0.248 -0.5194 -0.6241  0.0486
   60phy    O01 1611   5.533  -0.294   0.286 -0.1543 -0.4265 -0.5012
   60phy    H01 1612   5.456  -0.241   0.290  1.0913  1.5005 -1.0089
   60phy    C19 1613   5.776  -0.275   0.283  0.0032 -0.5450 -0.0551
   60phy    C13 1614   5.647  -0.154   0.093  0.0671  0.0619  0.2733
   60phy     H3 1615   5.555  -0.092   0.077 -0.3858 -0.4860  0.7062
   60phy    O33 1616   5.744  -0.062   0.037  0.4022 -0.1101 -0.2952
   60phy    H1B 1617   5.808  -0.112  -0.010 -0.5863 -1.1908 -0.5202
   60phy    C12 1618   5.581  -0.245  -0.016 -0.1131  0.1189  0.7801
   60phy    O11 1619   5.571  -0.185  -0.148 -0.3100  0.4487 -0.1735
   60phy    H1A 1620   5.636  -0.117  -0.155 -0.3335  0.8546  2.5364
   61phy    C35 1621   1.281   3.633   1.190 -0.0078 -0.5730 -0.0285
   61phy    C33 1622   1.284   3.609   1.339 -0.1188  0.2464 -0.0872
   61phy    C34 1623   1.147   3.628   1.396 -0.3670 -0.9872  0.4878
   61phy    C32 1624   1.353   3.474   1.368  0.0045 -0.2452 -0.0413
   61phy    C31 1625   1.466   3.480   1.473 -0.6454 -0.2244  0.4305
   61phy    C30 1626   1.550   3.352   1.478 -0.0733 -0.1931  0.1970
   61phy    C28 1627   1.656   3.336   1.583  0.0072 -0.0079  0.6157
   61phy    C29 1628   1.654   3.192   1.623  0.6910 -0.1103  0.0206
   61phy    C27 1629   1.800   3.369   1.533 -0.1296 -0.1899 -0.3592
   61phy    C26 1630   1.900   3.429   1.631 -0.4188 -0.2856 -0.2080
   61phy    C25 1631   2.031   3.473   1.565 -0.4952 -0.1625 -0.0124
   61phy    C23 1632   2.127   3.533   1.668 -0.1950 -0.6924 -0.2791
   61phy    C24 1633   2.272   3.517   1.630 -0.3457  0.8662  0.0495
   61phy    C22 1634   2.097   3.685   1.694  0.2441  0.1125 -0.4514
   61phy    C21 1635   2.117   3.732   1.839  0.1411  0.0099  0.1629
   61phy    C20 1636   2.125   3.882   1.836 -0.3930 -0.6057  0.4686
   61phy    C18 1637   2.143   3.957   1.974  0.4318 -0.0356  0.1947
   61phy    O01 1638   2.217   3.892   2.079 -0.0421 -0.3010  0.1968
   61phy    H01 1639   2.196   3.935   2.159 -0.9430 -1.2546  0.4993
   61phy    C19 1640   2.245   4.064   1.933  0.2466  0.3781  0.0875
   61phy    C13 1641   2.004   4.023   2.033  0.6570  0.1910  0.2356
   61phy     H3 1642   1.939   4.066   1.952  0.1830 -1.1424 -0.1147
   61phy    O33 1643   2.025   4.138   2.117  0.0786 -0.1275 -0.1082
   61phy    H1B 1644   2.061   4.109   2.199 -0.3424 -2.0671 -0.5504
   61phy    C12 1645   1.905   3.928   2.117  0.2216 -0.4755 -0.1097
   61phy    O11 1646   1.963   3.863   2.227  0.3406  0.3650  0.1970
   61phy    H1A 1647   1.908   3.863   2.303  0.6658 -2.2777  0.5339
   62phy    C35 1648   0.971   3.202   0.194 -0.0838  0.4609 -0.2069
   62phy    C33 1649   1.052   3.070   0.217  0.0916 -0.3145  0.4549
   62phy    C34 1650   1.072   3.002   0.087 -0.3820 -0.5783 -0.3583
   62phy    C32 1651   1.185   3.105   0.290 -0.3330  0.2752 -0.0149
   62phy    C31 1652   1.183   3.137   0.445  0.2049  0.0354  0.0681
   62phy    C30 1653   1.331   3.150   0.490 -0.3791  0.1248 -0.3646
   62phy    C28 1654   1.352   3.225   0.625  0.1568  0.1850 -0.3809
   62phy    C29 1655   1.399   3.112   0.719  0.0347  0.3102  0.0374
   62phy    C27 1656   1.469   3.321   0.625  0.1708 -0.2404  0.1666
   62phy    C26 1657   1.426   3.464   0.670 -0.1947 -0.1854  0.2810
   62phy    C25 1658   1.544   3.562   0.638  0.2570  0.0277  0.3146
   62phy    C23 1659   1.519   3.710   0.671  0.1560  0.1599  0.0675
   62phy    C24 1660   1.523   3.750   0.819  0.0583  0.3469 -0.0242
   62phy    C22 1661   1.601   3.802   0.571  0.1734  0.2775 -0.5845
   62phy    C21 1662   1.540   3.943   0.543  0.3730  0.1595  0.4682
   62phy    C20 1663   1.636   4.020   0.460 -0.1547  0.3460 -0.1689
   62phy    C18 1664   1.593   4.159   0.396 -0.3814  1.2322  0.3407
   62phy    O01 1665   1.489   4.137   0.294 -0.3135  0.0276  0.2832
   62phy    H01 1666   1.436   4.063   0.315 -1.7022  1.4429  2.0893
   62phy    C19 1667   1.722   4.208   0.334 -0.0042 -0.1277  0.0625
   62phy    C13 1668   1.545   4.272   0.504  0.2904 -0.3703 -0.1895
   62phy     H3 1669   1.454   4.226   0.551 -0.8274  1.6155 -0.2871
   62phy    O33 1670   1.624   4.286   0.625 -0.0024  0.2556 -0.2111
   62phy    H1B 1671   1.576   4.254   0.699 -0.9048  1.2021 -0.3639
   62phy    C12 1672   1.458   4.396   0.474 -0.0824  0.0233 -0.1042
   62phy    O11 1673   1.518   4.504   0.407 -0.0543 -0.1741  0.4285
   62phy    H1A 1674   1.467   4.534   0.334  0.1492 -0.6693  0.0784
   63phy    C35 1675   1.793   2.637   1.367 -0.2164 -0.3652  0.1133
   63phy    C33 1676   1.915   2.721   1.330 -0.4868 -0.1480  0.0754
   63phy    C34 1677   1.921   2.741   1.178  0.1470  0.4377 -0.0934
   63phy    C32 1678   1.921   2.851   1.408  0.1090  0.4352  0.0128
   63phy    C31 1679   2.037   2.860   1.500  0.1581 -0.4121 -0.1989
   63phy    C30 1680   2.045   2.999   1.568  0.5022 -0.8375 -0.1270
   63phy    C28 1681   2.164   3.018   1.664 -0.2825  0.6571  0.6562
   63phy    C29 1682   2.284   3.081   1.593 -0.4134 -0.4069 -0.3032
   63phy    C27 1683   2.121   3.129   1.768  0.1927 -0.3563  0.1088
   63phy    C26 1684   2.101   3.083   1.911 -0.5320 -0.0236  0.0783
   63phy    C25 1685   2.104   3.203   2.008  0.0719  0.4346  0.4404
   63phy    C23 1686   2.091   3.160   2.156  0.1805  0.2221  0.2159
   63phy    C24 1687   2.230   3.129   2.217  0.2265  0.0354  0.3055
   63phy    C22 1688   2.040   3.284   2.233  0.0885  0.0384  0.4241
   63phy    C21 1689   1.926   3.258   2.330 -0.5626 -0.1768  0.3226
   63phy    C20 1690   1.886   3.401   2.380 -0.1498  0.2876 -0.1083
   63phy    C18 1691   1.801   3.411   2.510 -0.1550  0.4359  0.8306
   63phy    O01 1692   1.867   3.337   2.611 -0.1397  0.1512  0.3397
   63phy    H01 1693   1.839   3.371   2.694  1.0340  0.0721  0.7887
   63phy    C19 1694   1.831   3.556   2.548  0.2911 -0.0038 -0.3486
   63phy    C13 1695   1.647   3.370   2.503  0.3556  0.1095  0.0267
   63phy     H3 1696   1.602   3.410   2.409  0.7542  0.7298  0.0951
   63phy    O33 1697   1.569   3.434   2.605 -0.0627  0.0289 -0.0612
   63phy    H1B 1698   1.477   3.423   2.591  0.1195 -1.0169 -0.5819
   63phy    C12 1699   1.610   3.215   2.504  0.5426  0.0745 -0.2342
   63phy    O11 1700   1.627   3.141   2.625  0.4008  0.1569  0.5709
   63phy    H1A 1701   1.698   3.083   2.604 -0.6569 -0.2556 -2.3213
   64phy    C35 1702   1.664   4.117   0.926 -0.0378 -0.1304  0.0388
   64phy    C33 1703   1.630   4.218   1.031 -0.4635  0.0718 -0.4892
   64phy    C34 1704   1.711   4.175   1.157 -0.3677  0.2229  0.3004
   64phy    C32 1705   1.669   4.360   0.989  0.1406 -0.0553 -0.2301
   64phy    C31 1706   1.567   4.440   0.907  0.1306  0.2550  0.2710
   64phy    C30 1707   1.617   4.584   0.886 -0.0632 -0.3900  0.5539
   64phy    C28 1708   1.547   4.674   0.777 -0.2358  0.5226  0.3640
   64phy    C29 1709   1.415   4.732   0.827  0.2761 -0.0991 -0.6729
   64phy    C27 1710   1.643   4.787   0.748  0.2538 -0.8230  0.0301
   64phy    C26 1711   1.671   4.819   0.602  0.5050  0.4949  0.2820
   64phy    C25 1712   1.756   4.949   0.588  1.0244  0.2958  0.3341
   64phy    C23 1713   1.778   5.005   0.450  0.9197  0.2532  0.2534
   64phy    C24 1714   1.770   5.154   0.458 -0.4319 -0.4706  0.0039
   64phy    C22 1715   1.897   4.952   0.371  0.2464  0.2501 -0.1920
   64phy    C21 1716   1.866   4.883   0.241 -0.1942  0.0198 -0.0339
   64phy    C20 1717   1.977   4.787   0.184  0.2490 -0.1732  0.1728
   64phy    C18 1718   1.947   4.687   0.063 -0.2390 -0.0084  0.6186
   64phy    O01 1719   1.815   4.628   0.097 -0.1475 -0.1726 -0.1166
   64phy    H01 1720   1.810   4.610   0.189  0.5963 -0.8737 -0.1975
   64phy    C19 1721   2.061   4.581   0.064 -0.2432 -0.0339  0.1418
   64phy    C13 1722   1.937   4.766  -0.080  0.4031 -0.0115  0.5540
   64phy     H3 1723   1.838   4.820  -0.077  0.0868 -0.5221 -0.2883
   64phy    O33 1724   2.022   4.883  -0.098 -0.0308  0.2361  0.1858
   64phy    H1B 1725   1.983   4.957  -0.142  1.2182  0.2851 -0.8936
   64phy    C12 1726   1.884   4.710  -0.219 -0.1865 -0.2391 -0.0877
   64phy    O11 1727   1.814   4.591  -0.216  0.8728  0.2314 -0.4137
   64phy    H1A 1728   1.736   4.612  -0.264  0.0560  1.7669  1.4204
   65phy    C35 1729   2.003   4.774   1.407 -0.1987 -0.3806 -0.3454
   65phy    C33 1730   2.125   4.858   1.442 -0.1341  0.2795 -0.2324
   65phy    C34 1731   2.157   4.861   1.590 -0.1892 -0.1321 -0.0425
   65phy    C32 1732   2.229   4.816   1.347  0.4802  0.4848 -0.3241
   65phy    C31 1733   2.319   4.918   1.287  0.1698 -0.1282  0.1554
   65phy    C30 1734   2.429   4.876   1.190 -0.0879  0.0789 -0.3676
   65phy    C28 1735   2.526   4.983   1.141 -0.3012  1.0659 -0.7315
   65phy    C29 1736   2.645   5.002   1.224  0.0333  0.1398 -0.2431
   65phy    C27 1737   2.562   4.944   1.000 -0.2330  0.3910 -0.8489
   65phy    C26 1738   2.604   5.057   0.907 -0.2616 -0.4624  0.0933
   65phy    C25 1739   2.592   5.011   0.763  0.4842 -0.1013 -0.1387
   65phy    C23 1740   2.683   5.097   0.671  0.4233  0.0859 -0.0225
   65phy    C24 1741   2.759   5.011   0.574  0.1457 -0.8296  0.6336
   65phy    C22 1742   2.613   5.209   0.593 -0.7143  0.3857  0.2327
   65phy    C21 1743   2.633   5.348   0.657 -0.2433  0.1932  0.6003
   65phy    C20 1744   2.597   5.464   0.559  0.1972  0.2451 -0.0571
   65phy    C18 1745   2.592   5.609   0.613  0.1846 -0.3521  0.3415
   65phy    O01 1746   2.488   5.622   0.711 -0.4670 -0.1642  0.1344
   65phy    H01 1747   2.497   5.548   0.769  1.1489 -0.0098  0.1255
   65phy    C19 1748   2.532   5.682   0.492 -0.3660 -0.1865 -0.1706
   65phy    C13 1749   2.731   5.672   0.663  0.4025 -0.5513 -0.0417
   65phy     H3 1750   2.751   5.615   0.758 -0.6959  0.2362  0.6873
   65phy    O33 1751   2.849   5.628   0.595  0.7196  0.1026  0.2030
   65phy    H1B 1752   2.871   5.700   0.538 -1.4983  1.1455  0.5683
   65phy    C12 1753   2.748   5.802   0.756  0.0542  0.1459 -0.6070
   65phy    O11 1754   2.631   5.872   0.779  0.2912 -0.2052  0.2852
   65phy    H1A 1755   2.567   5.827   0.831  0.2380 -0.0986  0.3122
   66phy    C35 1756   1.521   0.844   1.821 -0.3082 -0.0791  0.0258
   66phy    C33 1757   1.647   0.857   1.731 -0.1352 -0.3080 -0.1721
   66phy    C34 1758   1.608   0.965   1.631  0.2542 -0.2532 -0.2720
   66phy    C32 1759   1.784   0.894   1.795  0.0259  0.0733 -0.2064
   66phy    C31 1760   1.875   0.778   1.839  0.2760  0.2064  0.3075
   66phy    C30 1761   1.993   0.844   1.913 -0.4118  0.0749 -0.6052
   66phy    C28 1762   2.087   0.742   1.980  0.0280  0.6212 -0.5201
   66phy    C29 1763   2.165   0.646   1.885  0.0840  0.5614  0.2680
   66phy    C27 1764   2.178   0.808   2.081  0.4079  0.0876  0.1092
   66phy    C26 1765   2.226   0.736   2.213 -0.3296 -0.5074  0.3251
   66phy    C25 1766   2.278   0.835   2.316 -0.1707  0.3559  0.2497
   66phy    C23 1767   2.333   0.766   2.439 -0.5664  0.0027 -0.7745
   66phy    C24 1768   2.490   0.782   2.445 -0.0408  0.0751  0.1566
   66phy    C22 1769   2.276   0.830   2.568 -0.0007  0.3869 -0.1362
   66phy    C21 1770   2.158   0.756   2.625 -0.2188 -0.0449  0.0941
   66phy    C20 1771   2.116   0.814   2.765  0.0910 -0.1952  0.0978
   66phy    C18 1772   1.989   0.760   2.834 -0.3873 -0.2170  0.1809
   66phy    O01 1773   1.990   0.617   2.815  0.0693  0.2075 -0.4462
   66phy    H01 1774   1.944   0.572   2.884  0.2257 -0.8240 -0.9921
   66phy    C19 1775   2.026   0.779   2.984 -0.0171 -0.1094 -0.0102
   66phy    C13 1776   1.857   0.841   2.783 -0.0694  0.0660 -0.4269
   66phy     H3 1777   1.862   0.856   2.672 -0.0251  0.6133 -0.3528
   66phy    O33 1778   1.851   0.974   2.830 -0.0515 -0.4745 -0.2822
   66phy    H1B 1779   1.843   0.979   2.923  1.5370  0.9361 -0.1681
   66phy    C12 1780   1.713   0.770   2.802 -0.4671  0.0615  0.3750
   66phy    O11 1781   1.649   0.737   2.918  0.2883  0.1515 -0.0328
   66phy    H1A 1782   1.617   0.818   2.953  0.1800  1.0389 -2.0647
   67phy    C35 1783   4.337   4.461   1.566 -0.0747 -0.1302  0.2025
   67phy    C33 1784   4.208   4.387   1.593 -0.2241 -0.0413  0.0773
   67phy    C34 1785   4.221   4.281   1.703 -0.3280 -0.2266  0.4822
   67phy    C32 1786   4.094   4.492   1.612 -0.0144  0.1245 -0.1287
   67phy    C31 1787   3.991   4.483   1.497 -0.0098  0.2176 -0.0692
   67phy    C30 1788   3.866   4.560   1.528  0.0422 -0.2143 -0.1700
   67phy    C28 1789   3.765   4.543   1.417 -0.0088  0.2240  0.0600
   67phy    C29 1790   3.643   4.461   1.450  0.2512  0.7267  0.0430
   67phy    C27 1791   3.722   4.680   1.361  0.1671 -0.0130 -0.1505
   67phy    C26 1792   3.701   4.694   1.211  0.5451 -0.4168 -0.2718
   67phy    C25 1793   3.670   4.840   1.161  0.7169 -0.0268 -0.3025
   67phy    C23 1794   3.647   4.860   1.012 -0.2311 -0.3282 -0.1732
   67phy    C24 1795   3.498   4.877   0.978 -0.4210  0.1752 -0.6445
   67phy    C22 1796   3.717   4.997   0.974  0.0246 -0.1157  0.2162
   67phy    C21 1797   3.771   4.998   0.829  0.0621 -0.2878 -0.4430
   67phy    C20 1798   3.857   5.129   0.804  0.1840  0.4565 -0.0807
   67phy    C18 1799   3.936   5.164   0.672 -0.0610  0.1993  0.1693
   67phy    O01 1800   4.018   5.053   0.629  0.1000 -0.1600  0.2555
   67phy    H01 1801   3.974   4.970   0.635 -0.1702 -0.0820 -0.5495
   67phy    C19 1802   4.020   5.288   0.712  0.0456  0.1725 -0.2118
   67phy    C13 1803   3.826   5.202   0.558 -0.1480  0.8263  0.1293
   67phy     H3 1804   3.768   5.107   0.549  0.7209  0.2367  0.5574
   67phy    O33 1805   3.717   5.290   0.589  0.0820 -0.0407 -0.1375
   67phy    H1B 1806   3.734   5.374   0.550 -0.3845 -0.1529 -0.6017
   67phy    C12 1807   3.848   5.193   0.399 -0.3998  0.0146 -0.0344
   67phy    O11 1808   3.869   5.310   0.323  0.0356  0.0069  0.4022
   67phy    H1A 1809   3.784   5.346   0.304  0.6311  1.6473  0.7084
   68phy    C35 1810   1.539   4.565   1.401 -0.1736 -0.0924  0.0995
   68phy    C33 1811   1.533   4.656   1.277 -0.0476 -0.2282 -0.2377
   68phy    C34 1812   1.386   4.652   1.235  0.5758 -0.3725  0.7943
   68phy    C32 1813   1.572   4.799   1.309  0.0664  0.1535  0.0822
   68phy    C31 1814   1.656   4.870   1.200  0.3356  0.3525 -0.1334
   68phy    C30 1815   1.701   5.003   1.263 -0.1524 -0.4687 -0.3744
   68phy    C28 1816   1.785   5.109   1.186 -1.1261  0.2894 -0.4342
   68phy    C29 1817   1.791   5.239   1.267  0.1046  0.0081  0.1163
   68phy    C27 1818   1.929   5.065   1.144 -0.7765 -0.0152 -0.1254
   68phy    C26 1819   1.925   5.003   1.004 -0.4867  0.1444  0.0860
   68phy    C25 1820   2.049   4.933   0.971  0.3280  0.2070  0.2802
   68phy    C23 1821   2.069   4.863   0.835  0.3087 -0.0234 -0.0724
   68phy    C24 1822   2.210   4.912   0.780  0.3778 -0.2512  0.0234
   68phy    C22 1823   2.082   4.708   0.845  0.0329  0.1030 -0.0481
   68phy    C21 1824   2.024   4.636   0.721  0.0148 -0.4115 -0.2466
   68phy    C20 1825   2.010   4.481   0.741  0.2436 -0.2932 -0.1534
   68phy    C18 1826   1.970   4.388   0.624  0.2794 -0.0588 -0.0051
   68phy    O01 1827   1.843   4.425   0.565 -0.1278  0.1295  0.0914
   68phy    H01 1828   1.773   4.386   0.614 -1.4967  2.3507  0.0516
   68phy    C19 1829   1.946   4.246   0.688 -0.7529 -0.1647  0.0343
   68phy    C13 1830   2.069   4.393   0.496  0.0477 -0.1157  0.2022
   68phy     H3 1831   2.029   4.317   0.425 -0.3785  0.3608 -0.0768
   68phy    O33 1832   2.063   4.507   0.413  0.1156 -0.1829  0.0006
   68phy    H1B 1833   1.976   4.537   0.394  0.7528  2.5919  1.0296
   68phy    C12 1834   2.219   4.342   0.488  0.0155  0.3409 -0.2167
   68phy    O11 1835   2.267   4.310   0.363 -0.0298  0.2425  0.6220
   68phy    H1A 1836   2.326   4.380   0.345 -0.3315  0.4308  0.3490
   69phy    C35 1837   3.553   3.491   2.107 -0.4943  0.2163  0.1087
   69phy    C33 1838   3.598   3.592   2.009  0.0884  0.3428  0.0800
   69phy    C34 1839   3.710   3.520   1.926 -0.3582 -0.0650 -0.0316
   69phy    C32 1840   3.486   3.629   1.907 -0.0706 -0.0771 -0.1084
   69phy    C31 1841   3.419   3.761   1.931 -0.6224  0.0311  0.2847
   69phy    C30 1842   3.320   3.808   1.826  0.4399 -0.0548 -0.5763
   69phy    C28 1843   3.235   3.931   1.872  0.2589 -0.0725 -0.2934
   69phy    C29 1844   3.298   4.068   1.851  0.0597 -0.7449 -0.2450
   69phy    C27 1845   3.107   3.926   1.783 -0.4586 -0.5306  0.0900
   69phy    C26 1846   2.972   3.952   1.844  0.0801  0.0714 -0.3043
   69phy    C25 1847   2.848   3.952   1.754 -0.5214  0.5450  0.2578
   69phy    C23 1848   2.717   3.972   1.830 -0.3772 -0.2827  0.0487
   69phy    C24 1849   2.632   4.072   1.756  0.0118 -0.2226  0.4860
   69phy    C22 1850   2.643   3.837   1.850  0.2005 -0.4572 -0.2156
   69phy    C21 1851   2.576   3.827   1.985 -0.3520 -0.1058 -0.5220
   69phy    C20 1852   2.499   3.700   2.007  0.1093  0.3527 -0.4279
   69phy    C18 1853   2.444   3.635   2.143 -0.7767  0.1191  0.3645
   69phy    O01 1854   2.327   3.702   2.189 -0.1628  0.1125  0.1268
   69phy    H01 1855   2.313   3.777   2.135 -0.1874  0.0718  0.0747
   69phy    C19 1856   2.388   3.497   2.095  0.1648  0.1576  0.1530
   69phy    C13 1857   2.557   3.613   2.262  0.4059 -0.6240  0.3831
   69phy     H3 1858   2.657   3.591   2.217  0.9215 -1.6513  1.9320
   69phy    O33 1859   2.537   3.491   2.340  0.0406 -0.1072 -0.1226
   69phy    H1B 1860   2.457   3.497   2.388 -0.0704 -0.6001 -0.2447
   69phy    C12 1861   2.577   3.735   2.362 -0.3347 -0.3326  0.8890
   69phy    O11 1862   2.466   3.777   2.445 -0.0949 -0.1075 -0.0657
   69phy    H1A 1863   2.389   3.757   2.397 -1.0575  2.0433  0.4450
   70phy    C35 1864   0.716   0.291   1.495 -0.2038 -0.4831  0.1321
   70phy    C33 1865   0.858   0.273   1.546  0.0495  0.5857  0.3310
   70phy    C34 1866   0.868   0.222   1.686 -0.3836  0.1092 -0.1627
   70phy    C32 1867   0.923   0.176   1.442  0.0564 -0.1532 -0.2294
   70phy    C31 1868   1.074   0.214   1.410  0.0793  0.0757 -0.6603
   70phy    C30 1869   1.131   0.128   1.295 -0.4335 -0.2980 -0.1097
   70phy    C28 1870   1.277   0.149   1.260 -0.3264  0.3457  0.0148
   70phy    C29 1871   1.378   0.082   1.350 -0.0635 -0.4939  0.3765
   70phy    C27 1872   1.303   0.095   1.119  0.1718 -0.3613  0.1466
   70phy    C26 1873   1.379   0.183   1.020 -0.0266 -0.3252 -0.0496
   70phy    C25 1874   1.414   0.101   0.898 -0.0982 -0.6703 -0.5849
   70phy    C23 1875   1.483   0.183   0.787  0.4104  0.1831  0.3023
   70phy    C24 1876   1.633   0.179   0.805 -0.2952 -0.4020  0.2839
   70phy    C22 1877   1.444   0.119   0.650  0.3679 -0.5549  0.1005
   70phy    C21 1878   1.401   0.219   0.547  0.2915  0.0922  0.3890
   70phy    C20 1879   1.376   0.163   0.399  0.1749  0.2993 -0.4126
   70phy    C18 1880   1.317   0.236   0.279  0.5553 -0.4889  0.7560
   70phy    O01 1881   1.177   0.257   0.305  0.3596 -0.0728 -0.1787
   70phy    H01 1882   1.132   0.279   0.226  0.6332  0.9888 -0.0674
   70phy    C19 1883   1.325   0.123   0.173 -0.1201 -0.2969  0.0484
   70phy    C13 1884   1.384   0.377   0.246 -0.1532 -0.4535  0.0765
   70phy     H3 1885   1.347   0.447   0.325  0.3248  0.6494 -0.6496
   70phy    O33 1886   1.522   0.395   0.274 -0.1931 -0.3359  0.1894
   70phy    H1B 1887   1.573   0.327   0.233 -0.6197  0.6913 -2.1695
   70phy    C12 1888   1.319   0.489   0.153 -0.0217 -0.1164  0.6515
   70phy    O11 1889   1.366   0.501   0.024 -0.2041  0.3180  0.1301
   70phy    H1A 1890   1.459   0.513   0.033 -0.2198 -0.1320  1.0947
   71phy    C35 1891   1.000   0.789   1.552  0.0628 -0.7450  0.0952
   71phy    C33 1892   1.085   0.700   1.651  0.3232 -0.2374 -0.0108
   71phy    C34 1893   0.987   0.646   1.754 -0.3469 -0.6000 -0.0806
   71phy    C32 1894   1.161   0.588   1.574 -0.4085 -0.1211 -0.3694
   71phy    C31 1895   1.307   0.618   1.532  0.2386  0.1198  0.4829
   71phy    C30 1896   1.365   0.513   1.441  0.1698  0.3778 -0.1226
   71phy    C28 1897   1.519   0.511   1.430  0.0077  0.1131  0.3926
   71phy    C29 1898   1.575   0.402   1.516 -0.5731  0.4534  0.0880
   71phy    C27 1899   1.556   0.492   1.280  0.4862  0.1055  0.0870
   71phy    C26 1900   1.690   0.551   1.236 -0.4972  0.3166 -0.4070
   71phy    C25 1901   1.753   0.510   1.102  0.4213  0.0563 -0.0263
   71phy    C23 1902   1.890   0.558   1.071  0.2904 -0.4062  0.3765
   71phy    C24 1903   1.992   0.463   1.127 -0.5498  0.5329  0.8328
   71phy    C22 1904   1.915   0.563   0.916  0.3605 -0.2984  0.2864
   71phy    C21 1905   2.017   0.672   0.872 -0.0617  0.5106 -0.8835
   71phy    C20 1906   2.045   0.666   0.723 -0.1311  0.2034  0.0578
   71phy    C18 1907   2.124   0.786   0.661  0.3495 -0.2544 -0.1498
   71phy    O01 1908   2.030   0.896   0.649 -0.5309  0.0723 -0.0070
   71phy    H01 1909   1.950   0.859   0.618 -0.7974  1.5422 -1.1889
   71phy    C19 1910   2.152   0.728   0.521  0.5216  0.2613  0.0577
   71phy    C13 1911   2.261   0.834   0.732 -0.2146 -0.5607 -0.4560
   71phy     H3 1912   2.225   0.891   0.822  0.1721 -1.7889  0.5005
   71phy    O33 1913   2.340   0.740   0.806 -0.1583  0.5507  0.2958
   71phy    H1B 1914   2.352   0.654   0.770 -0.4621  0.1204  1.2068
   71phy    C12 1915   2.347   0.958   0.693  0.2533 -0.0488 -0.2552
   71phy    O11 1916   2.453   0.917   0.610  0.5559 -0.2678  0.4533
   71phy    H1A 1917   2.499   0.859   0.668 -0.9360 -0.9362  1.0054
   72phy    C35 1918   3.123   2.161   0.925 -0.1294  0.2877 -0.1945
   72phy    C33 1919   3.151   2.015   0.954 -0.1563  0.4098  0.3738
   72phy    C34 1920   3.293   1.996   1.003 -0.4882 -0.5317 -0.1738
   72phy    C32 1921   3.053   1.972   1.062  0.4117 -0.0842 -0.4396
   72phy    C31 1922   3.007   1.827   1.040 -0.3633  0.2794 -0.2559
   72phy    C30 1923   2.893   1.787   1.135 -0.1010  0.0678 -0.0460
   72phy    C28 1924   2.819   1.659   1.102 -0.5051 -0.3636 -0.6722
   72phy    C29 1925   2.763   1.612   1.235 -0.2772 -0.1166 -0.2639
   72phy    C27 1926   2.706   1.670   1.000 -0.3528  0.1649  0.2283
   72phy    C26 1927   2.672   1.541   0.924 -0.6816  0.0359  0.1711
   72phy    C25 1928   2.530   1.534   0.874 -0.1782 -0.8848  0.0991
   72phy    C23 1929   2.508   1.404   0.789  0.0352  0.6866 -0.4763
   72phy    C24 1930   2.411   1.316   0.874  0.3783 -0.4854 -0.4574
   72phy    C22 1931   2.466   1.441   0.647 -0.1834  0.3557 -0.3168
   72phy    C21 1932   2.473   1.324   0.547 -0.4406 -0.0698 -0.0316
   72phy    C20 1933   2.433   1.374   0.410  0.1765  0.1936 -0.1631
   72phy    C18 1934   2.377   1.288   0.289 -0.6011 -0.0657 -0.1606
   72phy    O01 1935   2.476   1.207   0.225 -0.1986  0.4513  0.1498
   72phy    H01 1936   2.502   1.135   0.279  0.6647 -0.2400 -1.1315
   72phy    C19 1937   2.354   1.399   0.185 -0.1298 -0.2397 -0.4550
   72phy    C13 1938   2.246   1.198   0.322 -0.3095 -0.4201  0.3266
   72phy     H3 1939   2.286   1.124   0.396  0.3515  2.0181  2.5531
   72phy    O33 1940   2.147   1.258   0.408  0.0560  0.6013 -0.0332
   72phy    H1B 1941   2.147   1.221   0.494  1.8689  0.3082 -0.1240
   72phy    C12 1942   2.183   1.082   0.237 -0.3618 -0.0254  0.3023
   72phy    O11 1943   2.055   1.106   0.191 -0.2447 -0.5966 -0.0151
   72phy    H1A 1944   2.043   1.198   0.182  2.2587 -0.2949 -0.8803
   73phy    C35 1945   3.226   1.502   0.814 -0.0686  0.5354 -0.2542
   73phy    C33 1946   3.359   1.507   0.895 -0.6120  0.2227  0.4650
   73phy    C34 1947   3.397   1.364   0.940 -0.6468  0.0861  0.1263
   73phy    C32 1948   3.472   1.565   0.807  0.4065  0.1230 -0.1233
   73phy    C31 1949   3.518   1.709   0.842 -0.1166  0.4759  0.0485
   73phy    C30 1950   3.617   1.741   0.733  0.3606 -0.2002 -0.4917
   73phy    C28 1951   3.650   1.894   0.726 -0.8264 -0.3206 -0.0014
   73phy    C29 1952   3.799   1.907   0.722 -0.0392  0.2872 -0.1480
   73phy    C27 1953   3.593   1.955   0.597  0.1814 -0.6269  0.4107
   73phy    C26 1954   3.500   2.077   0.611  0.2033 -0.4908  0.2547
   73phy    C25 1955   3.438   2.115   0.476 -0.1979  0.4978  0.4606
   73phy    C23 1956   3.319   2.212   0.480  0.3370 -0.2726  0.3535
   73phy    C24 1957   3.362   2.360   0.470 -0.2121 -0.6661 -0.0606
   73phy    C22 1958   3.232   2.170   0.357  0.2885 -0.2905  0.3785
   73phy    C21 1959   3.085   2.198   0.352  0.0991  0.2096 -0.2419
   73phy    C20 1960   3.024   2.109   0.245  0.3148 -0.1351  0.4475
   73phy    C18 1961   2.870   2.130   0.208 -0.0145 -0.0111  0.2400
   73phy    O01 1962   2.792   2.107   0.326  0.8735  0.2060 -0.3454
   73phy    H01 1963   2.812   2.022   0.359  0.4752 -0.2645 -1.2839
   73phy    C19 1964   2.843   2.010   0.117  0.2351  0.6790 -0.0783
   73phy    C13 1965   2.830   2.271   0.141  0.1607  0.0354  0.0498
   73phy     H3 1966   2.850   2.344   0.224 -0.1019 -0.2889  0.4045
   73phy    O33 1967   2.925   2.320   0.046  0.1846 -0.2160 -0.2983
   73phy    H1B 1968   2.909   2.281  -0.038 -0.0306  0.2530 -0.4809
   73phy    C12 1969   2.682   2.333   0.138  0.1020  0.2439  0.6064
   73phy    O11 1970   2.618   2.308   0.014  0.0614 -0.5181 -0.1621
   73phy    H1A 1971   2.675   2.342  -0.052  0.7619  1.8684  1.5555
   74phy    C35 1972   3.819   2.496   3.049  0.3947 -0.2257 -0.3209
   74phy    C33 1973   3.733   2.385   3.113  0.0819 -0.3754  0.2447
   74phy    C34 1974   3.680   2.432   3.247  0.3147 -0.3344  0.4340
   74phy    C32 1975   3.626   2.325   3.018 -0.4060 -0.1636 -0.2758
   74phy    C31 1976   3.617   2.173   3.017 -0.2077  0.0364  0.0763
   74phy    C30 1977   3.548   2.121   2.892 -0.4775  0.2498  0.0548
   74phy    C28 1978   3.525   1.966   2.879  0.3013  0.2312  0.1710
   74phy    C29 1979   3.391   1.942   2.803  0.3460 -0.0850  0.2000
   74phy    C27 1980   3.643   1.885   2.819 -0.0300 -0.1189  0.2533
   74phy    C26 1981   3.667   1.751   2.892 -0.1459  0.0548 -0.1395
   74phy    C25 1982   3.790   1.682   2.837  0.0722 -0.2307  0.4034
   74phy    C23 1983   3.827   1.545   2.893 -0.0959 -0.6383  0.3504
   74phy    C24 1984   3.750   1.431   2.826 -0.5018 -0.0773  0.3713
   74phy    C22 1985   3.971   1.520   2.864  0.0263 -0.4271 -0.3143
   74phy    C21 1986   4.054   1.493   2.988  0.2305  0.0558  0.0039
   74phy    C20 1987   4.191   1.448   2.945  0.0305  0.3532  0.0565
   74phy    C18 1988   4.305   1.401   3.043  0.2365 -0.3454  0.3305
   74phy    O01 1989   4.347   1.516   3.118  0.0118 -0.1753 -0.0298
   74phy    H01 1990   4.352   1.593   3.065 -1.8522 -0.0074 -0.0411
   74phy    C19 1991   4.420   1.371   2.948 -0.2043 -0.5490 -0.1345
   74phy    C13 1992   4.271   1.270   3.132 -0.0249 -0.1223 -0.1076
   74phy     H3 1993   4.171   1.295   3.177 -0.1899  0.1806 -0.6333
   74phy    O33 1994   4.229   1.152   3.069  0.0939 -0.1452  0.2925
   74phy    H1B 1995   4.137   1.149   3.087 -0.4012  0.1210 -1.8534
   74phy    C12 1996   4.330   1.234   3.273  0.5023 -0.4380 -0.2018
   74phy    O11 1997   4.455   1.169   3.288  0.0308  0.4384 -0.2000
   74phy    H1A 1998   4.436   1.091   3.336  0.3992  0.8021  0.5533
   75phy    C35 1999   0.627   1.249   1.095  0.1885 -0.2369  0.0446
   75phy    C33 2000   0.539   1.303   0.983  0.1674 -0.1961 -0.1707
   75phy    C34 2001   0.587   1.248   0.849  0.4279  0.1118  0.0360
   75phy    C32 2002   0.388   1.291   1.014  0.5505  0.1630  0.3868
   75phy    C31 2003   0.282   1.368   0.935 -0.6180  0.0015  0.4649
   75phy    C30 2004   0.143   1.374   0.998 -0.1725  0.2530  0.7546
   75phy    C28 2005   0.027   1.432   0.913  0.2102  0.2170 -0.7705
   75phy    C29 2006  -0.094   1.384   0.992 -0.1053  0.0747  0.6266
   75phy    C27 2007   0.022   1.585   0.900  0.2880  0.5130 -0.0436
   75phy    C26 2008  -0.036   1.642   0.770  0.1688 -0.4731  0.4813
   75phy    C25 2009  -0.058   1.795   0.772  0.0324 -0.3580 -0.1101
   75phy    C23 2010  -0.121   1.839   0.636  0.1716  0.2488 -0.6225
   75phy    C24 2011  -0.245   1.922   0.655 -0.5614 -0.5077 -0.2368
   75phy    C22 2012  -0.024   1.911   0.540  0.0153  0.3820 -0.1995
   75phy    C21 2013  -0.038   1.878   0.391 -0.3497 -0.0582 -0.0320
   75phy    C20 2014   0.078   1.942   0.312 -0.5963 -0.0805  0.1268
   75phy    C18 2015   0.080   1.934   0.154 -0.0182  0.2387 -0.3810
   75phy    O01 2016   0.063   1.802   0.108  0.3153  0.6364  0.0451
   75phy    H01 2017   0.117   1.734   0.145 -0.8716 -0.5358 -0.3242
   75phy    C19 2018   0.233   1.965   0.125  0.6506 -0.3705  0.2962
   75phy    C13 2019  -0.017   2.033   0.077  0.5197 -0.5369  0.3314
   75phy     H3 2020  -0.116   1.983   0.094  0.8071 -0.7807  1.3488
   75phy    O33 2021  -0.038   2.158   0.146 -0.0665 -0.1959 -0.5081
   75phy    H1B 2022  -0.112   2.207   0.115  1.3006  1.7341 -0.8919
   75phy    C12 2023  -0.050   2.032  -0.077 -0.4384 -0.7393 -0.0528
   75phy    O11 2024   0.020   2.130  -0.154 -0.4159 -0.5074 -0.1531
   75phy    H1A 2025  -0.039   2.165  -0.217  0.7163  2.0644  0.0926
   76phy    C35 2026   3.593   1.477   2.085  0.2409 -0.0770 -0.3560
   76phy    C33 2027   3.637   1.544   1.954 -0.2476  0.1026  0.8094
   76phy    C34 2028   3.624   1.454   1.841 -0.0815 -0.2840 -0.3741
   76phy    C32 2029   3.584   1.690   1.941 -0.0901  0.0344  0.1093
   76phy    C31 2030   3.681   1.779   1.862  0.6138 -0.3976 -0.1361
   76phy    C30 2031   3.629   1.921   1.844  0.0534 -0.0657 -0.0640
   76phy    C28 2032   3.704   2.004   1.744 -0.0744 -0.5441  0.3357
   76phy    C29 2033   3.635   2.013   1.606  0.3849  0.0700  0.4183
   76phy    C27 2034   3.712   2.146   1.804 -0.2679 -0.0081 -0.1984
   76phy    C26 2035   3.848   2.187   1.855 -0.1876  0.1786  0.1308
   76phy    C25 2036   3.848   2.333   1.918 -0.3766  0.3458  0.4200
   76phy    C23 2037   3.975   2.386   1.974 -0.1667  0.3998 -0.4122
   76phy    C24 2038   4.051   2.470   1.870 -0.1038 -0.7061 -0.6978
   76phy    C22 2039   3.947   2.477   2.095 -0.1359 -0.0786 -0.4114
   76phy    C21 2040   3.982   2.410   2.232  0.0587  0.3288 -0.4671
   76phy    C20 2041   3.949   2.494   2.355 -0.3176  0.5879 -0.3568
   76phy    C18 2042   3.995   2.454   2.504  0.3427 -0.4787  0.3642
   76phy    O01 2043   4.130   2.405   2.486  0.6316 -0.1910 -0.4566
   76phy    H01 2044   4.184   2.468   2.440 -0.8618  1.1868 -0.3946
   76phy    C19 2045   4.004   2.587   2.579 -0.1112 -0.1895  0.0028
   76phy    C13 2046   3.909   2.327   2.567 -0.3165 -0.3275 -0.1259
   76phy     H3 2047   3.882   2.257   2.484 -0.6487 -1.3880  0.8467
   76phy    O33 2048   3.780   2.379   2.605 -0.1144  0.0968 -0.5091
   76phy    H1B 2049   3.752   2.446   2.545  1.0469  0.5403 -0.5837
   76phy    C12 2050   3.975   2.239   2.687  0.0658 -0.3039  0.2206
   76phy    O11 2051   3.972   2.311   2.807  0.1395  0.3258 -0.1814
   76phy    H1A 2052   3.883   2.338   2.815 -0.0939  0.0255 -1.5061
   77phy    C35 2053   4.134   0.809   1.606  0.5208 -0.2743  0.2882
   77phy    C33 2054   4.099   0.664   1.575 -0.4690  0.6964  0.0618
   77phy    C34 2055   4.224   0.583   1.572  0.2697  0.1618 -0.1697
   77phy    C32 2056   4.002   0.618   1.687  0.3034 -0.0038  0.0128
   77phy    C31 2057   3.893   0.514   1.643 -0.5577  0.2294  0.3060
   77phy    C30 2058   3.785   0.499   1.756  0.0424 -0.1514 -0.0724
   77phy    C28 2059   3.654   0.423   1.722  0.2114 -0.0426  0.3622
   77phy    C29 2060   3.645   0.293   1.803  0.2832 -0.0352 -0.0035
   77phy    C27 2061   3.529   0.509   1.739  0.3380 -0.6024  0.0674
   77phy    C26 2062   3.437   0.501   1.617  0.0457 -0.1500 -0.4540
   77phy    C25 2063   3.320   0.603   1.604 -0.3008  0.2535 -0.3321
   77phy    C23 2064   3.247   0.606   1.469 -0.3051 -0.0621  0.5436
   77phy    C24 2065   3.099   0.572   1.480  0.1721  0.1240  0.0096
   77phy    C22 2066   3.276   0.741   1.394  0.2885  0.0798  0.3350
   77phy    C21 2067   3.303   0.715   1.247  0.0055  0.1225 -0.2083
   77phy    C20 2068   3.314   0.844   1.170 -0.0079  0.8343  0.4508
   77phy    C18 2069   3.361   0.850   1.019  0.5457  0.0219  0.4577
   77phy    O01 2070   3.489   0.781   1.006  0.6342 -0.2361 -0.4447
   77phy    H01 2071   3.518   0.766   1.094 -0.5807  1.1426  0.2366
   77phy    C19 2072   3.380   0.998   0.989  0.3926  0.3002  0.2351
   77phy    C13 2073   3.251   0.785   0.915 -0.8878  0.1657  0.1923
   77phy     H3 2074   3.248   0.677   0.945 -0.0380 -0.6036 -2.2746
   77phy    O33 2075   3.114   0.814   0.928  0.3003 -0.5633  0.0172
   77phy    H1B 2076   3.092   0.890   0.877  0.1953  0.3224  1.3281
   77phy    C12 2077   3.285   0.737   0.774  0.1626  0.7299  0.1564
   77phy    O11 2078   3.421   0.694   0.761 -0.3169  0.2054  0.2028
   77phy    H1A 2079   3.468   0.724   0.837  1.8216 -1.7189 -0.2636
   78phy    C35 2080   3.969   0.233   1.090  0.0572 -0.1464  1.0008
   78phy    C33 2081   3.983   0.370   1.152 -0.3610  0.2640 -0.1785
   78phy    C34 2082   3.961   0.356   1.300 -0.2374 -0.4128  0.3858
   78phy    C32 2083   4.122   0.418   1.120 -0.9276  0.4404 -0.1054
   78phy    C31 2084   4.127   0.557   1.066  0.3147  0.0257  0.8652
   78phy    C30 2085   4.268   0.601   1.016  0.0385 -0.5778  0.2502
   78phy    C28 2086   4.284   0.754   1.020  0.3577  0.2924  0.6005
   78phy    C29 2087   4.403   0.775   1.116 -0.3761  0.2875 -0.1427
   78phy    C27 2088   4.317   0.815   0.881 -0.2287 -0.6477 -0.2423
   78phy    C26 2089   4.199   0.882   0.814 -0.3568 -0.0167  0.1881
   78phy    C25 2090   4.246   0.936   0.681  0.7996  0.4084 -0.0224
   78phy    C23 2091   4.138   1.002   0.595  0.0990 -0.2020 -0.1740
   78phy    C24 2092   4.161   1.158   0.593  0.2232 -0.3904 -0.3092
   78phy    C22 2093   4.150   0.941   0.451 -0.5282 -0.0321 -0.1633
   78phy    C21 2094   4.026   0.928   0.366  0.2991 -0.2749 -0.4077
   78phy    C20 2095   4.060   0.893   0.221 -0.0539 -0.2879  0.0908
   78phy    C18 2096   3.944   0.877   0.122  0.3830  0.0232  0.5301
   78phy    O01 2097   3.835   0.795   0.173 -0.6644  0.2686  0.3297
   78phy    H01 2098   3.850   0.702   0.182  0.3390  0.3820 -0.0134
   78phy    C19 2099   4.006   0.803  -0.001  0.1583 -0.1603 -0.2501
   78phy    C13 2100   3.875   1.016   0.075 -0.0381 -0.3063  0.3512
   78phy     H3 2101   3.853   1.070   0.170  0.2779 -3.1939  2.1537
   78phy    O33 2102   3.957   1.118   0.007  0.1658 -0.1545  0.0417
   78phy    H1B 2103   3.939   1.118  -0.085 -0.6645 -0.1566  0.1982
   78phy    C12 2104   3.729   1.039   0.021 -0.1560  0.2696 -0.1037
   78phy    O11 2105   3.638   0.938   0.043  0.0369 -0.2184  0.2251
   78phy    H1A 2106   3.695   0.874   0.083  1.0024  0.6371  0.2686
   79phy    C35 2107   2.125   0.228   1.380 -0.1648 -0.4434 -0.1891
   79phy    C33 2108   2.213   0.280   1.488  0.2699  0.3641  0.1369
   79phy    C34 2109   2.139   0.265   1.623 -0.5071 -0.2217 -0.6519
   79phy    C32 2110   2.358   0.229   1.461 -0.1896 -0.3330  0.2298
   79phy    C31 2111   2.469   0.308   1.536  0.3022 -0.0713 -0.6853
   79phy    C30 2112   2.607   0.239   1.512 -0.0772 -0.5530  0.0693
   79phy    C28 2113   2.731   0.318   1.551 -0.2237 -0.4590  0.2195
   79phy    C29 2114   2.792   0.265   1.682 -0.3855  0.2247  0.4086
   79phy    C27 2115   2.843   0.291   1.456 -0.1234 -0.2748  0.1030
   79phy    C26 2116   2.846   0.371   1.321  0.3969 -0.3156 -0.4828
   79phy    C25 2117   2.954   0.331   1.220  0.1139 -0.2577  0.2984
   79phy    C23 2118   2.941   0.397   1.078  0.3272 -0.4810 -0.2087
   79phy    C24 2119   3.001   0.536   1.081 -0.2002  0.6470  0.1532
   79phy    C22 2120   3.002   0.306   0.974 -0.4529  0.1190  0.0785
   79phy    C21 2121   2.960   0.316   0.826  0.1771 -0.1470  0.0980
   79phy    C20 2122   3.048   0.229   0.733  0.4372 -0.1451  0.1203
   79phy    C18 2123   3.057   0.258   0.579  0.7726  0.3297 -0.0554
   79phy    O01 2124   2.923   0.287   0.532 -0.2965 -0.0610  0.0405
   79phy    H01 2125   2.889   0.366   0.569 -2.6954 -1.1933  0.4496
   79phy    C19 2126   3.092   0.117   0.517 -0.5350 -0.0092 -0.1239
   79phy    C13 2127   3.158   0.376   0.537 -0.1757 -0.1299  0.3389
   79phy     H3 2128   3.130   0.467   0.595  2.4735  0.4480  0.8345
   79phy    O33 2129   3.295   0.375   0.585 -0.2846  0.6036  0.1224
   79phy    H1B 2130   3.341   0.299   0.553  0.5400  1.8560 -1.8332
   79phy    C12 2131   3.144   0.459   0.402 -0.3276  0.1623 -0.2920
   79phy    O11 2132   3.179   0.387   0.287  0.0885  0.2665  0.2634
   79phy    H1A 2133   3.272   0.388   0.275  0.0818  1.8301  0.1394
   80phy    C35 2134   3.668   0.573   1.308  0.2012 -0.1888 -0.0183
   80phy    C33 2135   3.689   0.723   1.308 -0.5544 -0.4191 -0.4403
   80phy    C34 2136   3.712   0.764   1.455 -0.1984 -0.1325  0.6393
   80phy    C32 2137   3.792   0.776   1.214  0.2302 -0.2945  0.0652
   80phy    C31 2138   3.766   0.914   1.153  0.1476 -0.1502 -0.1667
   80phy    C30 2139   3.863   0.967   1.053 -0.3448 -0.4041  0.8360
   80phy    C28 2140   3.852   1.124   1.028 -0.1924  0.2467  0.4297
   80phy    C29 2141   3.969   1.201   1.078 -0.2961  0.1038 -0.2770
   80phy    C27 2142   3.847   1.152   0.878 -0.4836 -0.6114  0.0368
   80phy    C26 2143   3.714   1.182   0.820 -0.0241 -0.1201  0.3606
   80phy    C25 2144   3.715   1.154   0.669 -0.4889  0.1229  0.2625
   80phy    C23 2145   3.580   1.157   0.593 -0.2329 -0.3409  0.0487
   80phy    C24 2146   3.536   1.299   0.549 -0.2028  0.1864  0.1388
   80phy    C22 2147   3.595   1.068   0.465  0.0890  0.6006 -0.1465
   80phy    C21 2148   3.476   0.970   0.436  0.3376  0.3145 -0.5198
   80phy    C20 2149   3.509   0.879   0.324  0.2625 -0.0039  0.5314
   80phy    C18 2150   3.401   0.776   0.270 -0.5369 -0.3730 -0.4436
   80phy    O01 2151   3.324   0.729   0.385 -0.2740 -0.1841  0.0395
   80phy    H01 2152   3.384   0.683   0.441  0.9459  0.6652 -0.5044
   80phy    C19 2153   3.491   0.664   0.213 -0.4699 -0.0947  0.4754
   80phy    C13 2154   3.307   0.839   0.156  0.4268 -0.0993  0.0813
   80phy     H3 2155   3.254   0.923   0.207 -1.3073 -0.6177 -0.7899
   80phy    O33 2156   3.363   0.917   0.044  0.0206  0.3001  0.3240
   80phy    H1B 2157   3.454   0.935   0.057  0.2736 -0.1708 -0.7127
   80phy    C12 2158   3.166   0.787   0.124  0.1486  0.7127 -0.5186
   80phy    O11 2159   3.140   0.663   0.062 -0.2941  0.4140  0.3720
   80phy    H1A 2160   3.047   0.650   0.054 -0.2936  1.0376 -1.0847
   81phy    C35 2161   4.068   1.657   0.957 -0.4872  0.1148  0.1362
   81phy    C33 2162   4.114   1.576   0.833 -0.3525 -0.6624 -0.0982
   81phy    C34 2163   4.186   1.448   0.868 -0.5768  0.0865  0.6167
   81phy    C32 2164   3.991   1.551   0.744 -0.1007 -0.0808 -0.2951
   81phy    C31 2165   4.001   1.580   0.598  0.1615  0.1619  0.0950
   81phy    C30 2166   3.879   1.525   0.526  0.8492  0.2710  0.4600
   81phy    C28 2167   3.875   1.547   0.374 -0.0784  0.1368  0.1070
   81phy    C29 2168   3.947   1.438   0.298  0.2732 -0.2317  0.1161
   81phy    C27 2169   3.732   1.540   0.317 -0.0008  0.0679  0.1604
   81phy    C26 2170   3.653   1.672   0.295 -0.0701  0.2753 -0.2049
   81phy    C25 2171   3.502   1.638   0.267  0.0872  0.0045  0.1854
   81phy    C23 2172   3.400   1.749   0.271  0.1532 -0.0221 -0.0326
   81phy    C24 2173   3.407   1.848   0.162 -0.5348  0.1132  0.2640
   81phy    C22 2174   3.255   1.691   0.278 -0.3476 -0.2753  0.1325
   81phy    C21 2175   3.168   1.739   0.399 -0.4030  0.3750 -0.0897
   81phy    C20 2176   3.034   1.675   0.404  0.3629 -0.1325  0.2394
   81phy    C18 2177   2.939   1.705   0.526  0.4212 -0.5110 -0.1270
   81phy    O01 2178   3.024   1.703   0.647  0.1173  0.0822  0.0789
   81phy    H01 2179   3.098   1.645   0.650  2.5654  3.0104  1.9830
   81phy    C19 2180   2.842   1.587   0.526  0.5041 -0.0233 -0.3446
   81phy    C13 2181   2.858   1.843   0.520  0.1566 -0.6164  0.2649
   81phy     H3 2182   2.937   1.922   0.516 -0.6114  0.1234 -0.7307
   81phy    O33 2183   2.798   1.882   0.396  0.3476 -0.0159 -0.0309
   81phy    H1B 2184   2.712   1.843   0.394  0.1347  0.2161  2.2992
   81phy    C12 2185   2.800   1.926   0.646 -0.0970 -0.1479 -0.1625
   81phy    O11 2186   2.664   1.900   0.677 -0.4755  0.4168 -0.1857
   81phy    H1A 2187   2.638   1.961   0.744 -0.2174  1.2229 -0.7969
   82phy    C35 2188   3.739   1.527   1.090  0.1111  0.0103  0.0706
   82phy    C33 2189   3.692   1.559   1.234  0.0227 -0.1190 -0.7673
   82phy    C34 2190   3.810   1.620   1.313  0.0012 -0.0084 -0.1235
   82phy    C32 2191   3.562   1.639   1.233  0.5793  0.1096  0.0654
   82phy    C31 2192   3.467   1.612   1.348  0.3074  0.1364 -0.0725
   82phy    C30 2193   3.323   1.659   1.318 -0.0193  0.2302 -0.2103
   82phy    C28 2194   3.218   1.625   1.430  0.0302  0.3665  0.6590
   82phy    C29 2195   3.147   1.752   1.464  0.1077  0.2872 -0.0619
   82phy    C27 2196   3.106   1.531   1.383 -0.0032 -0.2112  0.3654
   82phy    C26 2197   3.133   1.381   1.370 -0.8282 -0.1053 -0.4980
   82phy    C25 2198   3.024   1.304   1.309  0.5502 -0.2172  0.0450
   82phy    C23 2199   3.055   1.162   1.255  0.1285  0.1641  0.1169
   82phy    C24 2200   3.058   1.053   1.362  0.3417 -0.1182 -0.0521
   82phy    C22 2201   2.947   1.122   1.152 -0.3100 -0.1410  0.1961
   82phy    C21 2202   2.984   1.176   1.011  0.4188 -0.4584 -0.0006
   82phy    C20 2203   2.892   1.129   0.892 -0.2042 -0.5244 -0.1078
   82phy    C18 2204   2.921   1.188   0.749  0.3508 -0.4245  0.6999
   82phy    O01 2205   2.911   1.329   0.756 -0.1479  0.4723 -0.4019
   82phy    H01 2206   2.868   1.349   0.836 -1.7921 -0.5435 -0.9911
   82phy    C19 2207   2.801   1.124   0.669 -0.2743 -0.2682 -0.5676
   82phy    C13 2208   3.060   1.135   0.686  0.0080 -0.4720  0.5866
   82phy     H3 2209   3.136   1.191   0.745 -0.5191 -1.2763  2.0779
   82phy    O33 2210   3.102   1.005   0.727  0.2443 -0.3569 -0.2280
   82phy    H1B 2211   3.076   0.940   0.665  0.7180  0.9511 -1.8634
   82phy    C12 2212   3.136   1.181   0.555  0.0291 -0.0405 -0.1447
   82phy    O11 2213   3.113   1.101   0.438  0.1614  0.0712  0.4760
   82phy    H1A 2214   3.145   1.014   0.447  2.5068  0.6702 -1.1736
   83phy    C35 2215   4.765   1.578   2.088 -0.0570 -0.0331  0.5084
   83phy    C33 2216   4.736   1.700   2.174 -0.3446 -0.4885  0.1842
   83phy    C34 2217   4.862   1.780   2.203 -0.0161  0.1694 -0.1361
   83phy    C32 2218   4.604   1.766   2.122 -0.2799  0.1335 -0.1694
   83phy    C31 2219   4.527   1.838   2.235  0.1927 -0.1275  0.3213
   83phy    C30 2220   4.396   1.892   2.178  0.2368  0.6690 -0.6589
   83phy    C28 2221   4.299   1.957   2.279 -0.3319  0.2353 -0.7275
   83phy    C29 2222   4.287   2.105   2.253  0.1708  0.0788  0.4774
   83phy    C27 2223   4.159   1.901   2.258 -0.4924 -0.5383 -0.7654
   83phy    C26 2224   4.106   1.810   2.377 -0.4327 -0.0940 -0.1271
   83phy    C25 2225   3.963   1.761   2.345 -0.8112  0.2306 -0.9497
   83phy    C23 2226   3.898   1.643   2.428  0.0351 -0.2607  0.1277
   83phy    C24 2227   3.751   1.676   2.447  0.0031 -0.1922  0.3492
   83phy    C22 2228   3.932   1.505   2.369 -0.2860  0.3950  0.0949
   83phy    C21 2229   3.926   1.384   2.468  0.3174 -0.5444 -0.0702
   83phy    C20 2230   3.980   1.253   2.412 -0.1232 -0.2895 -0.7451
   83phy    C18 2231   3.993   1.129   2.508  0.0246  0.2026  0.0658
   83phy    O01 2232   3.865   1.115   2.575 -0.3187  0.0043  0.2635
   83phy    H01 2233   3.802   1.166   2.528 -0.0402  0.1481  0.0470
   83phy    C19 2234   4.000   1.010   2.410 -0.0040  0.2499 -0.1042
   83phy    C13 2235   4.109   1.150   2.622 -0.0026  0.4075  0.1831
   83phy     H3 2236   4.103   1.254   2.663 -0.0196  1.0637 -1.4144
   83phy    O33 2237   4.241   1.153   2.565 -0.1548 -0.1129 -0.2258
   83phy    H1B 2238   4.291   1.075   2.581  1.3353  0.9604  0.5863
   83phy    C12 2239   4.099   1.066   2.755 -0.1441  0.2595 -0.0599
   83phy    O11 2240   3.969   1.069   2.813 -0.1741 -0.3305 -0.0166
   83phy    H1A 2241   3.909   1.045   2.745  0.7712 -0.5728 -0.7916
   84phy    C35 2242   3.712   1.989   1.172  0.2045  0.1384 -0.2106
   84phy    C33 2243   3.841   2.047   1.117 -0.2667 -0.1363  0.1290
   84phy    C34 2244   3.807   2.170   1.035 -0.4547 -0.2475  0.3966
   84phy    C32 2245   3.947   2.056   1.227  0.5870  0.8399 -0.1186
   84phy    C31 2246   4.094   2.049   1.174 -0.2838  0.1466  0.0532
   84phy    C30 2247   4.216   2.049   1.268  0.4085  0.1679 -0.2073
   84phy    C28 2248   4.360   2.064   1.220 -0.2271  0.3174 -0.2649
   84phy    C29 2249   4.442   2.142   1.316  0.3935 -0.0641 -0.1558
   84phy    C27 2250   4.426   1.931   1.197 -0.5415 -0.0104 -0.7081
   84phy    C26 2251   4.474   1.893   1.058  0.1518  0.1082  0.6252
   84phy    C25 2252   4.533   1.754   1.038  0.3352  0.3780  0.1693
   84phy    C23 2253   4.599   1.710   0.909  0.1791 -0.1059 -0.3963
   84phy    C24 2254   4.708   1.609   0.940  0.0655  0.0033 -0.0833
   84phy    C22 2255   4.501   1.652   0.806  0.3444  0.0522 -0.1719
   84phy    C21 2256   4.535   1.669   0.660 -0.2638 -0.8372 -0.7607
   84phy    C20 2257   4.426   1.626   0.565  0.0375 -0.2993 -0.5391
   84phy    C18 2258   4.445   1.635   0.413 -0.5493  0.3204 -0.0476
   84phy    O01 2259   4.474   1.775   0.384  0.1803  0.0537  0.3931
   84phy    H01 2260   4.416   1.836   0.426 -0.6905 -0.7175  0.3359
   84phy    C19 2261   4.302   1.614   0.360  0.2201  0.3638 -0.6977
   84phy    C13 2262   4.559   1.534   0.353 -0.1427  0.4525  0.2435
   84phy     H3 2263   4.654   1.564   0.405 -0.2683 -0.5443  1.0841
   84phy    O33 2264   4.562   1.399   0.400  0.0132  0.7043  0.0406
   84phy    H1B 2265   4.531   1.340   0.334  1.6516 -1.5807  1.1867
   84phy    C12 2266   4.642   1.550   0.216  0.1464  0.6259  0.3186
   84phy    O11 2267   4.605   1.456   0.119 -0.3288  0.3126  0.4020
   84phy    H1A 2268   4.511   1.456   0.118 -0.3527 -1.1561  0.5045
   85phy    C35 2269   2.556   0.630   1.813 -0.2503 -0.4338 -0.2131
   85phy    C33 2270   2.641   0.739   1.880 -0.5093  0.2765 -0.1904
   85phy    C34 2271   2.745   0.790   1.777 -0.4668 -0.2386 -0.0596
   85phy    C32 2272   2.556   0.847   1.942  0.2351 -0.0537 -0.3480
   85phy    C31 2273   2.621   0.955   2.033  0.2899 -0.1067 -0.4485
   85phy    C30 2274   2.521   1.068   2.076  0.2483  0.2381 -0.1449
   85phy    C28 2275   2.580   1.179   2.158 -0.0933  0.1403 -0.2123
   85phy    C29 2276   2.587   1.303   2.075  0.2468 -0.2388 -0.4251
   85phy    C27 2277   2.493   1.189   2.288 -0.5302  0.4704  0.2064
   85phy    C26 2278   2.576   1.204   2.418  0.1356 -0.0400  0.0972
   85phy    C25 2279   2.490   1.222   2.544 -0.1508 -0.2372 -0.3049
   85phy    C23 2280   2.558   1.211   2.683 -0.2937  0.3416  0.1842
   85phy    C24 2281   2.589   1.348   2.746 -0.5031  0.6620 -0.2236
   85phy    C22 2282   2.461   1.142   2.784  0.6579 -0.4288 -0.2833
   85phy    C21 2283   2.530   1.028   2.854  0.0713 -0.5852  0.2982
   85phy    C20 2284   2.440   0.956   2.949 -0.3960 -0.3560  0.1093
   85phy    C18 2285   2.499   0.824   3.025  0.7032  0.1069  0.4279
   85phy    O01 2286   2.609   0.859   3.107  0.1599  0.3792  0.3149
   85phy    H01 2287   2.624   0.951   3.105 -0.6225  0.5178 -1.5710
   85phy    C19 2288   2.387   0.800   3.131  0.7229  0.0593 -0.5332
   85phy    C13 2289   2.529   0.695   2.934 -0.5370  0.2844  0.0744
   85phy     H3 2290   2.449   0.687   2.856 -0.4752 -0.2182  0.0562
   85phy    O33 2291   2.504   0.568   3.000 -0.5259  0.0276  0.1152
   85phy    H1B 2292   2.482   0.504   2.935 -0.0441  0.4046 -0.4207
   85phy    C12 2293   2.672   0.691   2.856 -0.2486  0.3152 -0.7267
   85phy    O11 2294   2.780   0.685   2.943  0.0062 -0.1362  0.4400
   85phy    H1A 2295   2.855   0.707   2.891 -0.6105  0.3688 -0.2487
   86phy    C35 2296   4.539   2.215   1.997  0.2651 -0.3981  0.1331
   86phy    C33 2297   4.404   2.239   1.917 -0.3766 -0.3119 -0.3798
   86phy    C34 2298   4.405   2.378   1.852 -0.3486  0.4964 -0.2482
   86phy    C32 2299   4.393   2.150   1.793  0.2614  0.2816 -0.3583
   86phy    C31 2300   4.270   2.059   1.812 -0.7346 -0.4282  0.5913
   86phy    C30 2301   4.260   1.962   1.694  0.3567  0.0832 -0.4109
   86phy    C28 2302   4.142   1.862   1.708  0.4437  0.0082 -0.3233
   86phy    C29 2303   4.057   1.861   1.577 -0.1097 -0.2170  0.5449
   86phy    C27 2304   4.187   1.722   1.747 -0.4159 -0.0009  0.3000
   86phy    C26 2305   4.174   1.695   1.895  0.3933 -0.3624  0.7548
   86phy    C25 2306   4.213   1.554   1.930 -0.0405 -0.0296  0.4546
   86phy    C23 2307   4.172   1.503   2.071  0.1706 -0.0816  0.0046
   86phy    C24 2308   4.057   1.404   2.070  0.0890 -0.2993  0.0798
   86phy    C22 2309   4.294   1.436   2.137 -0.1040 -0.2133  0.5772
   86phy    C21 2310   4.308   1.454   2.288  0.5022  0.3312 -0.5491
   86phy    C20 2311   4.429   1.380   2.345 -0.2057 -0.7635  0.1067
   86phy    C18 2312   4.469   1.393   2.492 -0.3569  0.5173  0.1003
   86phy    O01 2313   4.358   1.373   2.585 -0.1353  0.3760  0.0822
   86phy    H01 2314   4.319   1.289   2.571 -0.1759  0.3980  0.0635
   86phy    C19 2315   4.556   1.265   2.507  0.4246  0.1331 -0.0318
   86phy    C13 2316   4.541   1.531   2.541 -0.1787 -0.0166  0.2114
   86phy     H3 2317   4.610   1.569   2.462  0.4677 -0.6470  0.4599
   86phy    O33 2318   4.629   1.514   2.646  0.2347 -0.3467  0.0110
   86phy    H1B 2319   4.641   1.426   2.679  3.6031  0.1889  0.6588
   86phy    C12 2320   4.444   1.655   2.577  0.0278  0.0267 -0.5101
   86phy    O11 2321   4.350   1.624   2.678  0.4435 -0.3035 -0.5489
   86phy    H1A 2322   4.317   1.545   2.641 -0.6421  0.3557 -1.0218
   87phy    C35 2323   2.993   2.981   0.817 -0.3017 -0.4048  0.2336
   87phy    C33 2324   3.073   2.906   0.930  0.6126 -0.5166 -0.0037
   87phy    C34 2325   3.001   2.904   1.069 -0.5480  0.4929  0.3450
   87phy    C32 2326   3.112   2.768   0.875 -0.1979 -0.6056  0.4113
   87phy    C31 2327   3.247   2.716   0.937 -0.2348 -0.1495  0.1829
   87phy    C30 2328   3.295   2.581   0.879 -0.5014  0.4360  0.3223
   87phy    C28 2329   3.443   2.546   0.907  0.1601 -0.3642 -0.0649
   87phy    C29 2330   3.438   2.422   0.994 -0.2006  0.1212 -0.4242
   87phy    C27 2331   3.508   2.517   0.770  0.5056  0.2250 -0.1350
   87phy    C26 2332   3.657   2.511   0.759  0.4130  0.1311 -0.1151
   87phy    C25 2333   3.702   2.488   0.610  0.4464  0.2504 -0.1457
   87phy    C23 2334   3.845   2.528   0.586 -0.1795  0.3128 -0.0956
   87phy    C24 2335   3.932   2.399   0.565 -0.1034  0.0188  0.2280
   87phy    C22 2336   3.855   2.612   0.461  0.3447 -0.6272  0.3813
   87phy    C21 2337   3.831   2.762   0.451 -0.5979 -0.5639  0.0426
   87phy    C20 2338   3.847   2.811   0.306  0.4118  0.4208  0.2186
   87phy    C18 2339   3.803   2.960   0.265  0.0469  0.1137 -0.0937
   87phy    O01 2340   3.675   2.993   0.324 -0.5552 -0.1180  0.0434
   87phy    H01 2341   3.624   2.916   0.306  0.5356 -0.7158 -0.6412
   87phy    C19 2342   3.782   2.943   0.112  0.0828 -0.2389 -0.3604
   87phy    C13 2343   3.912   3.066   0.309 -0.1921  0.0354  0.2117
   87phy     H3 2344   3.924   3.046   0.418  1.8940 -1.2135 -0.1861
   87phy    O33 2345   4.046   3.036   0.274  0.0278 -0.0605  0.3226
   87phy    H1B 2346   4.070   3.105   0.215 -2.7151  1.8809  1.3136
   87phy    C12 2347   3.881   3.216   0.353  0.0780  0.8477 -0.0999
   87phy    O11 2348   3.750   3.240   0.391  0.5751  0.2488 -0.2381
   87phy    H1A 2349   3.715   3.153   0.394  0.0873  0.4598  2.1987
   88phy    C35 2350   2.642   1.829   2.436  0.2626  0.1395 -0.2190
   88phy    C33 2351   2.758   1.737   2.445  0.2977  0.7024  0.3682
   88phy    C34 2352   2.715   1.606   2.379  0.2235  0.2997 -0.5692
   88phy    C32 2353   2.877   1.791   2.360  0.4310 -0.0491  0.6469
   88phy    C31 2354   3.011   1.789   2.429  0.0267 -0.3414 -0.0914
   88phy    C30 2355   3.129   1.776   2.331 -0.4709 -0.3230 -0.2097
   88phy    C28 2356   3.266   1.766   2.390 -0.1455 -0.0725 -0.2104
   88phy    C29 2357   3.304   1.619   2.430  0.1130 -0.0827  0.4025
   88phy    C27 2358   3.366   1.819   2.294  0.0450 -0.0431  0.1606
   88phy    C26 2359   3.457   1.934   2.349  0.1284 -0.2705 -0.2962
   88phy    C25 2360   3.549   1.975   2.232  0.0420 -0.0095 -0.1369
   88phy    C23 2361   3.639   2.095   2.266 -0.5353 -0.6996 -0.3341
   88phy    C24 2362   3.773   2.071   2.199  0.2107 -0.0243 -0.3134
   88phy    C22 2363   3.584   2.231   2.226  0.1869  0.1008 -0.2329
   88phy    C21 2364   3.581   2.326   2.354 -0.4466  0.5076 -0.1117
   88phy    C20 2365   3.522   2.461   2.330 -0.3459  0.0922 -0.6218
   88phy    C18 2366   3.517   2.571   2.447 -0.3094 -0.3992 -0.0188
   88phy    O01 2367   3.652   2.591   2.501 -0.3110  0.0894  0.2648
   88phy    H01 2368   3.666   2.682   2.521 -2.7299  0.8118 -0.8770
   88phy    C19 2369   3.480   2.695   2.358  0.2589  0.2622 -0.0392
   88phy    C13 2370   3.408   2.547   2.563  0.6672 -0.2519  0.2042
   88phy     H3 2371   3.315   2.506   2.515  1.1003  0.1964 -1.0762
   88phy    O33 2372   3.355   2.664   2.630 -0.0465 -0.3418  0.1736
   88phy    H1B 2373   3.301   2.639   2.703 -1.7602  0.2728 -0.8337
   88phy    C12 2374   3.443   2.438   2.673 -0.1562  0.2289  0.0310
   88phy    O11 2375   3.558   2.466   2.751  0.1636  0.1310  0.7224
   88phy    H1A 2376   3.624   2.419   2.704 -0.4382 -0.2609  0.2537
   89phy    C35 2377   0.898   2.986   1.093 -0.0879  0.0533  0.0320
   89phy    C33 2378   1.039   3.044   1.095  0.0798  0.1688 -0.2870
   89phy    C34 2379   1.041   3.170   1.185  0.3732  0.3085 -0.4261
   89phy    C32 2380   1.145   2.936   1.131  0.2220  0.7384  0.2334
   89phy    C31 2381   1.286   2.970   1.084  0.1392  0.3646  0.4753
   89phy    C30 2382   1.382   2.862   1.116  0.1478  0.1109 -0.7603
   89phy    C28 2383   1.523   2.884   1.055  0.3497  0.3812  0.0939
   89phy    C29 2384   1.623   2.918   1.163 -0.0836 -0.1740 -0.3579
   89phy    C27 2385   1.561   2.770   0.961  0.2394  0.1009 -0.5622
   89phy    C26 2386   1.662   2.809   0.852 -0.2206 -0.1693 -0.2773
   89phy    C25 2387   1.707   2.690   0.763 -0.3819  0.2156 -0.4533
   89phy    C23 2388   1.855   2.704   0.706  0.1711 -0.3183 -0.2409
   89phy    C24 2389   1.941   2.621   0.802 -0.2518 -0.0996  0.1586
   89phy    C22 2390   1.867   2.639   0.569 -0.0664  0.0677 -0.3913
   89phy    C21 2391   1.862   2.732   0.450 -0.4198 -0.1213  0.1307
   89phy    C20 2392   1.898   2.667   0.315 -0.2781  0.0999 -0.0906
   89phy    C18 2393   1.932   2.766   0.196  0.0709  0.0471 -0.2743
   89phy    O01 2394   1.820   2.857   0.180  0.4831 -0.0968  0.2559
   89phy    H01 2395   1.851   2.940   0.150  2.0841 -1.0645 -0.9370
   89phy    C19 2396   1.934   2.665   0.084  0.2671 -0.2561  0.6036
   89phy    C13 2397   2.070   2.848   0.211  0.0125 -0.0776  0.0027
   89phy     H3 2398   2.058   2.899   0.310 -0.8491  0.9755 -0.6287
   89phy    O33 2399   2.193   2.775   0.242  0.1229 -0.1285 -0.0395
   89phy    H1B 2400   2.255   2.789   0.174 -0.8013 -1.4928 -1.2227
   89phy    C12 2401   2.098   2.992   0.152  0.3313 -0.3288  0.2008
   89phy    O11 2402   1.977   3.045   0.103  0.1106  0.0520  0.1039
   89phy    H1A 2403   1.989   3.099   0.027 -0.0633 -1.0487 -0.7382
   90phy    C35 2404   2.669   2.045   1.329  0.1722  0.1407  0.3569
   90phy    C33 2405   2.666   1.982   1.468 -0.1274 -0.0636 -0.0908
   90phy    C34 2406   2.562   1.870   1.476 -0.0011 -0.0627 -0.1655
   90phy    C32 2407   2.808   1.960   1.525  0.0987 -0.3260  0.1623
   90phy    C31 2408   2.819   1.967   1.678  0.2316  0.2910 -0.2791
   90phy    C30 2409   2.964   1.958   1.720  0.0450 -0.3474  0.1905
   90phy    C28 2410   2.997   1.943   1.869 -0.3541 -0.0216  0.0053
   90phy    C29 2411   3.043   1.797   1.890 -0.0542  0.1498 -0.1321
   90phy    C27 2412   3.080   2.061   1.917  0.4028 -0.4368  0.3395
   90phy    C26 2413   3.053   2.097   2.065 -0.7906  0.0360 -0.1792
   90phy    C25 2414   3.154   2.211   2.111  0.2357 -0.1746 -0.5590
   90phy    C23 2415   3.113   2.244   2.259 -0.5673  0.0277 -0.3189
   90phy    C24 2416   3.203   2.180   2.360  0.1095  0.2469 -1.1187
   90phy    C22 2417   3.123   2.398   2.288 -0.4489  0.0337  0.0905
   90phy    C21 2418   3.016   2.462   2.368 -0.2924  0.5351  0.2146
   90phy    C20 2419   3.053   2.604   2.405 -0.8830 -0.1591  0.2343
   90phy    C18 2420   2.958   2.681   2.501 -0.1535 -0.1872  0.5515
   90phy    O01 2421   2.953   2.607   2.627  0.5668 -0.1672 -0.4341
   90phy    H01 2422   2.922   2.520   2.617 -1.0851  0.1351  1.2712
   90phy    C19 2423   3.046   2.801   2.533 -0.5000  0.4635  0.5181
   90phy    C13 2424   2.812   2.729   2.446 -0.3451 -0.0568 -0.3198
   90phy     H3 2425   2.821   2.769   2.342 -1.1703  0.2492 -0.2837
   90phy    O33 2426   2.765   2.842   2.516 -0.6137 -0.1384  0.0368
   90phy    H1B 2427   2.768   2.827   2.609 -0.3886  0.1880  0.0854
   90phy    C12 2428   2.695   2.622   2.438 -0.1300 -0.2036 -0.0520
   90phy    O11 2429   2.662   2.561   2.559  0.5051 -0.0812 -0.5476
   90phy    H1A 2430   2.702   2.476   2.559 -1.4972 -1.0812  0.0024
   91phy    C35 2431   4.207   3.223   1.528 -0.3825 -0.4377 -0.2002
   91phy    C33 2432   4.296   3.133   1.449  0.4268  0.6307  0.1282
   91phy    C34 2433   4.435   3.195   1.446 -0.0471  0.4714 -0.0519
   91phy    C32 2434   4.282   2.987   1.503 -0.2917 -0.1563 -0.1646
   91phy    C31 2435   4.319   2.870   1.416  0.5958  0.2613 -0.1912
   91phy    C30 2436   4.334   2.735   1.491  0.2969  0.1177 -0.3174
   91phy    C28 2437   4.377   2.611   1.412 -0.7430  0.8051 -0.1154
   91phy    C29 2438   4.428   2.499   1.506  0.0835 -0.1400 -0.0735
   91phy    C27 2439   4.258   2.560   1.327 -0.6216 -0.2349  0.1582
   91phy    C26 2440   4.294   2.541   1.177  0.3574 -0.3000 -0.7139
   91phy    C25 2441   4.158   2.521   1.101 -0.3832  0.2828  0.3243
   91phy    C23 2442   4.191   2.485   0.956 -0.5227 -0.4462  0.5455
   91phy    C24 2443   4.078   2.401   0.906  0.4237 -0.0935 -0.1755
   91phy    C22 2444   4.189   2.609   0.866  0.1627 -0.2117 -0.0940
   91phy    C21 2445   4.319   2.625   0.792  0.1878  0.5681  0.2207
   91phy    C20 2446   4.322   2.752   0.693 -0.1420  0.2506 -0.3504
   91phy    C18 2447   4.439   2.787   0.593 -0.2750 -0.2868 -0.5142
   91phy    O01 2448   4.550   2.806   0.686  0.1925 -0.2241 -0.0011
   91phy    H01 2449   4.529   2.870   0.751  0.5628 -0.9468  0.8508
   91phy    C19 2450   4.404   2.924   0.529  0.3879  0.2898  0.4650
   91phy    C13 2451   4.470   2.671   0.485  0.3047  0.1589  0.3155
   91phy     H3 2452   4.463   2.575   0.541  0.4403 -0.9243 -1.4666
   91phy    O33 2453   4.379   2.638   0.379  0.5666 -0.7390 -0.3194
   91phy    H1B 2454   4.299   2.679   0.405  1.8773  2.6776 -1.1824
   91phy    C12 2455   4.616   2.635   0.450 -0.5952 -0.5348 -0.4520
   91phy    O11 2456   4.660   2.702   0.334  0.1097  0.2916 -0.3448
   91phy    H1A 2457   4.581   2.732   0.292 -1.1614 -1.9328  0.3021
   92phy    C35 2458   3.154   1.462   1.986  0.3482  0.1776 -0.9817
   92phy    C33 2459   3.030   1.438   2.074  0.6457  0.3609 -0.2333
   92phy    C34 2460   2.922   1.376   1.983  0.2441  0.2575  0.2192
   92phy    C32 2461   3.074   1.347   2.194  0.1846 -0.0499 -0.2782
   92phy    C31 2462   2.990   1.352   2.320 -0.0189 -0.1249 -0.4357
   92phy    C30 2463   3.047   1.258   2.432  0.0726 -0.0647 -0.5738
   92phy    C28 2464   2.972   1.258   2.566 -0.7758 -0.3439 -0.1028
   92phy    C29 2465   2.966   1.120   2.629 -0.3248 -0.3427 -0.0013
   92phy    C27 2466   3.050   1.354   2.659  0.3600 -0.4048  0.4693
   92phy    C26 2467   2.959   1.459   2.726  0.2412  0.4284  0.3802
   92phy    C25 2468   3.045   1.550   2.815 -0.3886 -0.5074 -0.1588
   92phy    C23 2469   2.957   1.657   2.884  0.3281  0.3884 -0.1720
   92phy    C24 2470   2.946   1.630   3.037 -0.3570 -0.5596  0.3069
   92phy    C22 2471   3.011   1.793   2.850 -0.0595 -0.1396  0.1617
   92phy    C21 2472   2.924   1.913   2.816  0.1111 -0.3132  0.1595
   92phy    C20 2473   3.014   2.039   2.799 -0.1252  0.2341 -0.8072
   92phy    C18 2474   2.958   2.188   2.785  0.3249  0.1099 -0.3392
   92phy    O01 2475   2.855   2.202   2.891 -0.2316 -0.2028  0.2516
   92phy    H01 2476   2.770   2.183   2.855 -0.2930 -0.3572  0.4714
   92phy    C19 2477   3.081   2.275   2.821 -0.1066 -0.2226  0.5401
   92phy    C13 2478   2.887   2.237   2.648 -0.4015 -1.0456  0.6300
   92phy     H3 2479   2.952   2.224   2.558 -2.7912  0.2077 -1.3980
   92phy    O33 2480   2.861   2.381   2.647 -0.0540  0.3708 -0.1136
   92phy    H1B 2481   2.830   2.398   2.734  0.1219 -0.8114  0.1987
   92phy    C12 2482   2.750   2.170   2.611  0.1267  0.0795  0.1787
   92phy    O11 2483   2.662   2.153   2.722 -0.0738  0.8163 -0.2371
   92phy    H1A 2484   2.589   2.101   2.696 -0.0213  0.9848 -0.7292
   93phy    C35 2485   3.405   0.587   2.416  0.1635 -0.0559 -0.5783
   93phy    C33 2486   3.462   0.714   2.343  0.0532 -0.2826 -0.6355
   93phy    C34 2487   3.464   0.695   2.192 -0.0053  0.3673 -0.3344
   93phy    C32 2488   3.385   0.838   2.388  0.8142  0.4983 -0.3393
   93phy    C31 2489   3.474   0.945   2.434  0.0077  0.0278  0.2356
   93phy    C30 2490   3.393   1.059   2.486  0.2223 -0.2631  0.0419
   93phy    C28 2491   3.486   1.171   2.530  0.6959 -0.0173 -0.0474
   93phy    C29 2492   3.505   1.279   2.427  0.0953 -0.3544  0.4244
   93phy    C27 2493   3.419   1.249   2.646  0.4427 -0.2232 -0.2132
   93phy    C26 2494   3.461   1.221   2.790 -1.0593 -0.3424 -0.1365
   93phy    C25 2495   3.398   1.321   2.889 -0.3248 -0.1633  0.7961
   93phy    C23 2496   3.401   1.284   3.038  0.9853  0.2593  0.0201
   93phy    C24 2497   3.514   1.357   3.099 -0.0063  0.0158  0.4738
   93phy    C22 2498   3.275   1.343   3.105  0.1159  0.1106 -0.1629
   93phy    C21 2499   3.179   1.235   3.158  0.4219  0.0737  0.0876
   93phy    C20 2500   3.045   1.303   3.202  0.5293  0.3457  0.1393
   93phy    C18 2501   2.918   1.203   3.236 -0.2682 -0.2940  0.5089
   93phy    O01 2502   2.951   1.090   3.321  0.4536  0.4326  0.1521
   93phy    H01 2503   3.010   1.109   3.392  0.9108 -2.0909  0.5163
   93phy    C19 2504   2.826   1.291   3.332 -0.2874  0.2917  0.4261
   93phy    C13 2505   2.828   1.152   3.109  0.0062 -0.0509 -0.4102
   93phy     H3 2506   2.802   1.243   3.047 -0.2204  0.3979  0.3302
   93phy    O33 2507   2.696   1.107   3.145 -0.1102  0.3264  0.4854
   93phy    H1B 2508   2.643   1.176   3.180 -1.6022  0.1674 -1.3117
   93phy    C12 2509   2.894   1.041   3.021 -0.2756 -0.3038 -0.0286
   93phy    O11 2510   2.879   0.905   3.059 -0.1969 -0.4031  0.2095
   93phy    H1A 2511   2.793   0.872   3.039 -0.3217  0.2307 -0.3345
   94phy    C35 2512   4.802   2.226   0.854  0.7082 -0.0546  0.3912
   94phy    C33 2513   4.656   2.222   0.898  0.7044  0.3376 -0.0061
   94phy    C34 2514   4.639   2.334   1.004 -0.1972  0.4430 -0.0467
   94phy    C32 2515   4.556   2.251   0.786  0.1071  0.5242 -0.2143
   94phy    C31 2516   4.491   2.123   0.729 -0.0443  0.1366 -0.6413
   94phy    C30 2517   4.350   2.145   0.670  0.0260  0.2985  0.0052
   94phy    C28 2518   4.253   2.023   0.653  0.1715 -0.6235  0.0261
   94phy    C29 2519   4.189   1.988   0.783  0.0743  0.1536  0.9071
   94phy    C27 2520   4.144   2.080   0.560 -0.3283 -0.0018  0.5683
   94phy    C26 2521   4.100   1.987   0.449 -0.1165  0.8755  0.3170
   94phy    C25 2522   3.999   2.061   0.361 -0.0310  0.3668 -0.0755
   94phy    C23 2523   3.943   1.970   0.251 -0.0421 -0.1064 -0.4028
   94phy    C24 2524   3.792   1.996   0.250 -0.2545  0.5680 -0.3429
   94phy    C22 2525   4.006   1.999   0.113  0.1532 -0.1304  0.0239
   94phy    C21 2526   4.140   1.940   0.072 -0.0530  0.4348 -0.3846
   94phy    C20 2527   4.159   1.926  -0.081  0.1415  0.0139  0.1574
   94phy    C18 2528   4.301   1.949  -0.148  0.2667  0.6121  0.5935
   94phy    O01 2529   4.347   2.072  -0.108 -0.1955 -0.2855 -0.3041
   94phy    H01 2530   4.277   2.131  -0.087  0.3196 -0.1739  1.1918
   94phy    C19 2531   4.260   1.965  -0.296  0.5271  0.1371 -0.1721
   94phy    C13 2532   4.412   1.838  -0.111 -0.1078  0.8318 -0.1710
   94phy     H3 2533   4.422   1.841   0.001 -1.4109  0.1338 -0.0150
   94phy    O33 2534   4.380   1.701  -0.124 -0.2143  0.0559 -0.1284
   94phy    H1B 2535   4.378   1.676  -0.214 -0.4383  1.0872 -0.4312
   94phy    C12 2536   4.567   1.855  -0.121 -0.5004  0.0779  0.1817
   94phy    O11 2537   4.608   1.980  -0.088  0.2926 -0.0307 -0.2449
   94phy    H1A 2538   4.531   2.032  -0.104  1.0204  0.4798 -2.4611
   95phy    C35 2539   2.985   3.590   1.566 -0.2965 -0.3470  0.0108
   95phy    C33 2540   3.072   3.508   1.476  0.1947  0.3533 -0.1451
   95phy    C34 2541   3.093   3.595   1.353 -0.0205 -0.1017  0.3766
   95phy    C32 2542   3.209   3.455   1.532 -0.6165  0.0476  0.6496
   95phy    C31 2543   3.211   3.354   1.639 -0.0770  0.5135  0.0645
   95phy    C30 2544   3.346   3.293   1.675  0.4667 -0.4785 -0.5862
   95phy    C28 2545   3.332   3.175   1.772  0.0188 -0.0572 -0.4969
   95phy    C29 2546   3.284   3.047   1.702  0.1871  0.7880  0.2207
   95phy    C27 2547   3.466   3.164   1.841  0.0960 -0.0607  0.0212
   95phy    C26 2548   3.467   3.115   1.983  0.5453  0.1838 -0.1130
   95phy    C25 2549   3.608   3.083   2.032  0.1911  0.0685  0.5357
   95phy    C23 2550   3.620   3.036   2.180  0.0855 -0.1069 -0.1124
   95phy    C24 2551   3.731   2.939   2.188 -0.1350 -0.4513  0.3307
   95phy    C22 2552   3.652   3.161   2.268 -0.1505  0.2041 -0.2378
   95phy    C21 2553   3.586   3.159   2.408  0.0145  0.3546  0.2836
   95phy    C20 2554   3.620   3.286   2.492  0.0702  0.4845 -0.0762
   95phy    C18 2555   3.528   3.317   2.618  0.4448  0.3220 -0.0278
   95phy    O01 2556   3.519   3.200   2.702  0.0827  0.4147  0.5968
   95phy    H01 2557   3.468   3.223   2.777 -0.3565  2.0697 -0.1543
   95phy    C19 2558   3.614   3.414   2.709  0.1867  0.0956  0.2280
   95phy    C13 2559   3.372   3.370   2.598  0.1050 -0.0729  0.4857
   95phy     H3 2560   3.380   3.459   2.531  2.1308 -0.7878 -0.3079
   95phy    O33 2561   3.318   3.428   2.716 -0.8274 -0.1243 -0.1031
   95phy    H1B 2562   3.228   3.450   2.700 -1.1912  0.4287  2.2605
   95phy    C12 2563   3.265   3.280   2.532 -0.1548 -0.1056  0.7278
   95phy    O11 2564   3.252   3.153   2.590 -0.2929 -0.2572  0.4719
   95phy    H1A 2565   3.331   3.104   2.579 -0.2594 -0.7118  2.3787
   96phy    C35 2566   2.516   2.771   2.088 -0.3470  0.5335  0.1119
   96phy    C33 2567   2.586   2.833   1.972  0.6795 -0.2674 -0.0609
   96phy    C34 2568   2.536   2.782   1.840 -0.2944 -0.1236  0.1114
   96phy    C32 2569   2.579   2.990   1.987 -0.2981  0.2967  0.3936
   96phy    C31 2570   2.688   3.073   1.923 -0.1551  0.4434  0.4838
   96phy    C30 2571   2.655   3.227   1.926  0.0892  0.4164  0.4869
   96phy    C28 2572   2.765   3.306   1.855 -0.2453 -0.4077 -0.0580
   96phy    C29 2573   2.713   3.341   1.718  0.0960  0.6866  0.5824
   96phy    C27 2574   2.797   3.438   1.924 -0.5893 -0.2989  0.1864
   96phy    C26 2575   2.909   3.431   2.025  0.1713  0.1460 -0.2312
   96phy    C25 2576   2.946   3.572   2.076  0.0163 -0.1011  0.3785
   96phy    C23 2577   3.045   3.576   2.193  0.1058  0.2653  0.4692
   96phy    C24 2578   3.188   3.570   2.143  0.2116 -0.2326  0.4871
   96phy    C22 2579   3.028   3.711   2.270  0.1647 -0.2738 -0.1236
   96phy    C21 2580   2.998   3.698   2.419 -0.0275 -0.2713 -0.8042
   96phy    C20 2581   3.008   3.842   2.476 -0.5097 -0.3412  0.7540
   96phy    C18 2582   2.996   3.873   2.626  0.2549  0.2106  0.4370
   96phy    O01 2583   3.083   3.784   2.700  0.0278 -0.0242  0.4005
   96phy    H01 2584   3.114   3.824   2.779 -0.5294  0.7668  0.2287
   96phy    C19 2585   3.048   4.018   2.635  0.3460 -0.4017 -0.4027
   96phy    C13 2586   2.840   3.848   2.682 -0.0332  0.0916  0.1015
   96phy     H3 2587   2.803   3.750   2.644 -1.1947  0.3517  0.5262
   96phy    O33 2588   2.746   3.933   2.618  0.1564  0.5064 -0.3327
   96phy    H1B 2589   2.777   3.947   2.530  0.1744 -1.9407 -0.7858
   96phy    C12 2590   2.816   3.831   2.834 -0.0238  0.2098 -0.1990
   96phy    O11 2591   2.840   3.940   2.918 -0.0921  0.2218 -0.2139
   96phy    H1A 2592   2.774   4.004   2.898 -0.1658  0.4251  0.6611
   97phy    C35 2593   2.324   1.489   1.415  0.4993 -0.2322  0.3655
   97phy    C33 2594   2.255   1.459   1.279  0.0795  0.6824 -0.0492
   97phy    C34 2595   2.224   1.312   1.261 -0.2459  0.3580  0.1929
   97phy    C32 2596   2.128   1.546   1.265  0.2445 -0.4744  0.1172
   97phy    C31 2597   2.075   1.590   1.121 -0.1295 -0.3508  0.1315
   97phy    C30 2598   1.963   1.695   1.128 -0.4508  0.5793  0.1658
   97phy    C28 2599   1.893   1.721   0.996 -0.2852  0.1387 -0.2025
   97phy    C29 2600   1.784   1.616   0.961  0.1116  0.3125 -0.6508
   97phy    C27 2601   1.843   1.868   0.986  0.2475 -1.0895  0.1267
   97phy    C26 2602   1.872   1.930   0.847 -0.1520  0.2586 -0.1061
   97phy    C25 2603   1.852   2.083   0.845  0.1956  0.2605  0.1852
   97phy    C23 2604   1.865   2.164   0.717  0.5583 -0.0183 -0.1302
   97phy    C24 2605   1.757   2.274   0.718 -0.0486  0.3486  0.2003
   97phy    C22 2606   1.998   2.222   0.685 -0.7902 -0.2246 -0.3936
   97phy    C21 2607   2.031   2.282   0.544  0.1993 -0.0326 -0.0398
   97phy    C20 2608   2.184   2.303   0.539  0.6310  0.2814  0.3572
   97phy    C18 2609   2.263   2.301   0.406 -0.6430 -0.2088  0.0785
   97phy    O01 2610   2.238   2.177   0.337  0.0236  0.3934 -0.3332
   97phy    H01 2611   2.160   2.191   0.286 -2.3785  0.3739  2.9816
   97phy    C19 2612   2.402   2.286   0.464  0.3718  0.3346 -0.1862
   97phy    C13 2613   2.238   2.432   0.316 -0.3411 -0.7982  0.0615
   97phy     H3 2614   2.129   2.426   0.294 -0.3059  0.4386 -0.5498
   97phy    O33 2615   2.238   2.557   0.389  0.2605  0.1168 -0.0827
   97phy    H1B 2616   2.190   2.622   0.342 -0.6288 -0.9658 -0.7265
   97phy    C12 2617   2.269   2.452   0.164 -0.0156  0.0512  0.1826
   97phy    O11 2618   2.392   2.504   0.127 -0.0470  0.0932  0.0445
   97phy    H1A 2619   2.405   2.583   0.176 -1.1584  0.3344 -0.0314
   98phy    C35 2620   2.680   3.961   1.350 -0.1880 -0.5658  0.2069
   98phy    C33 2621   2.829   3.957   1.321  0.0367  0.5881  0.0280
   98phy    C34 2622   2.847   3.868   1.200 -0.1294 -0.6260  0.3460
   98phy    C32 2623   2.899   4.092   1.307  0.3874 -0.1718 -0.2014
   98phy    C31 2624   3.040   4.108   1.357  0.2840  0.0862 -0.3041
   98phy    C30 2625   3.110   4.245   1.361 -0.9656  0.3006  0.2841
   98phy    C28 2626   3.241   4.249   1.443  0.0821  0.1637  0.0272
   98phy    C29 2627   3.366   4.210   1.355 -0.2895  0.0989 -0.2384
   98phy    C27 2628   3.259   4.394   1.489 -0.4115 -0.0042 -0.2657
   98phy    C26 2629   3.309   4.388   1.631  0.0745  0.2717 -0.3568
   98phy    C25 2630   3.311   4.523   1.704 -0.5606  0.6795 -0.1592
   98phy    C23 2631   3.367   4.515   1.854  0.3988 -0.2411  0.0516
   98phy    C24 2632   3.481   4.611   1.863 -0.0548 -0.2209 -0.1174
   98phy    C22 2633   3.256   4.557   1.955  0.2169 -0.1224  0.2781
   98phy    C21 2634   3.231   4.452   2.062  0.4505  0.3706  0.0769
   98phy    C20 2635   3.146   4.527   2.170  0.0139  0.1939 -0.1105
   98phy    C18 2636   3.120   4.457   2.309  0.6170  0.5093 -0.1493
   98phy    O01 2637   3.242   4.436   2.380  0.3175  0.8473 -0.3193
   98phy    H01 2638   3.269   4.350   2.354  0.2908  0.9051 -0.5435
   98phy    C19 2639   3.040   4.573   2.374 -0.3981  0.5559  0.6078
   98phy    C13 2640   3.031   4.319   2.302  0.0185 -0.0317 -0.5535
   98phy     H3 2641   2.958   4.324   2.217  0.5619  1.0988 -0.9623
   98phy    O33 2642   2.947   4.288   2.420 -0.2734  0.0454 -0.2074
   98phy    H1B 2643   2.969   4.344   2.492 -1.5234  0.1728  0.0997
   98phy    C12 2644   3.111   4.189   2.268  0.1133  0.2590 -0.2897
   98phy    O11 2645   3.236   4.184   2.333  0.5153  0.2187 -0.4650
   98phy    H1A 2646   3.263   4.095   2.348 -0.4875  0.1466  1.1425
   99phy    C35 2647   2.160   3.050   1.095  0.6426 -0.1831  0.2252
   99phy    C33 2648   2.159   3.190   1.161 -0.2217  0.6774  0.0188
   99phy    C34 2649   2.027   3.221   1.233  0.1249 -0.3756 -0.2459
   99phy    C32 2650   2.283   3.212   1.244  0.0862 -0.0064 -0.1128
   99phy    C31 2651   2.352   3.347   1.221  0.4537 -0.3073  0.5328
   99phy    C30 2652   2.479   3.356   1.303 -0.0552 -0.1326 -0.3678
   99phy    C28 2653   2.561   3.485   1.268  0.1717  0.1795 -0.0357
   99phy    C29 2654   2.601   3.559   1.394  0.3660  0.1776  0.4095
   99phy    C27 2655   2.680   3.464   1.177  0.3624  0.3949 -0.5828
   99phy    C26 2656   2.686   3.556   1.050 -0.1640  0.6006  0.0187
   99phy    C25 2657   2.798   3.508   0.962  0.1724 -0.5994 -0.3533
   99phy    C23 2658   2.822   3.581   0.829 -0.3403 -0.2954 -0.2657
   99phy    C24 2659   2.929   3.688   0.851  0.0345  0.3514  0.1925
   99phy    C22 2660   2.886   3.478   0.724  0.0528 -0.1282  0.4942
   99phy    C21 2661   2.801   3.424   0.611  0.6545 -0.2003  0.5623
   99phy    C20 2662   2.869   3.308   0.542 -0.2339  0.4921  0.0923
   99phy    C18 2663   2.807   3.230   0.419 -0.1284 -0.0257 -0.0321
   99phy    O01 2664   2.679   3.177   0.451  0.1547 -0.2604 -0.3349
   99phy    H01 2665   2.681   3.109   0.516  2.2168  1.1156  1.1605
   99phy    C19 2666   2.901   3.109   0.411 -0.2094  0.4647 -0.4597
   99phy    C13 2667   2.795   3.320   0.283 -0.0493  0.4593 -0.2036
   99phy     H3 2668   2.726   3.403   0.314  0.7816  1.3849 -0.8009
   99phy    O33 2669   2.905   3.402   0.256 -0.2036  0.1286  0.1620
   99phy    H1B 2670   2.880   3.482   0.213  1.4014  0.6393  0.1120
   99phy    C12 2671   2.708   3.289   0.156  0.3742 -0.2744 -0.4469
   99phy    O11 2672   2.591   3.213   0.180 -0.1632  0.1830 -0.2665
   99phy    H1A 2673   2.603   3.179   0.267  1.4917 -0.2175 -0.6315
  100phy    C35 2674   3.394   2.291   1.397 -0.3306  0.2452 -0.2679
  100phy    C33 2675   3.256   2.228   1.385 -0.4109 -0.2256  0.1693
  100phy    C34 2676   3.223   2.153   1.514 -0.0460  0.1444 -0.1783
  100phy    C32 2677   3.158   2.341   1.358  0.2286  0.1344  0.3124
  100phy    C31 2678   3.025   2.307   1.280 -0.2482 -0.2425 -0.5135
  100phy    C30 2679   2.939   2.429   1.248 -0.2672  0.3989  0.0566
  100phy    C28 2680   2.816   2.390   1.168 -0.0050  0.1761  0.1835
  100phy    C29 2681   2.697   2.399   1.260 -0.2353  0.5634 -0.0473
  100phy    C27 2682   2.793   2.495   1.050  0.0140  0.0027  0.3069
  100phy    C26 2683   2.843   2.437   0.912  0.6927 -0.2855  0.3705
  100phy    C25 2684   2.812   2.525   0.791 -0.3412 -0.2654 -0.5376
  100phy    C23 2685   2.865   2.471   0.660 -0.8325 -0.4737  1.1613
  100phy    C24 2686   2.782   2.370   0.581 -0.1330  0.3943 -0.6902
  100phy    C22 2687   2.910   2.591   0.568  0.1586  0.0981  0.4684
  100phy    C21 2688   3.045   2.578   0.495  0.3363 -0.1269  0.2315
  100phy    C20 2689   3.058   2.700   0.399  0.3157  0.1096  0.4179
  100phy    C18 2690   3.173   2.693   0.288  0.0517  0.3532 -0.0902
  100phy    O01 2691   3.301   2.674   0.351 -0.0256 -0.8184 -0.1094
  100phy    H01 2692   3.296   2.693   0.443  0.1658 -1.0430 -0.0520
  100phy    C19 2693   3.175   2.833   0.227  0.3328  0.3716 -0.2767
  100phy    C13 2694   3.153   2.574   0.177 -0.2379 -0.0005 -0.2724
  100phy     H3 2695   3.140   2.480   0.236 -2.5000 -0.0744 -0.7706
  100phy    O33 2696   3.023   2.569   0.115 -0.1309  0.7191  0.3737
  100phy    H1B 2697   2.989   2.482   0.103  0.4204  0.7378 -1.8486
  100phy    C12 2698   3.253   2.515   0.073  0.0922 -0.5658 -0.3863
  100phy    O11 2699   3.294   2.587  -0.040 -0.0133 -0.5422  0.3846
  100phy    H1A 2700   3.221   2.586  -0.100  0.1684 -0.0099  0.1433
  101phy    C35 2701   2.302   4.511   1.055 -0.1884 -0.0438 -0.2801
  101phy    C33 2702   2.240   4.377   1.077 -0.2039  0.1831  0.5420
  101phy    C34 2703   2.103   4.401   1.133  0.0701 -0.4422  0.3150
  101phy    C32 2704   2.237   4.277   0.957 -0.1896  0.3362  0.2588
  101phy    C31 2705   2.357   4.183   0.952 -0.2473 -0.2517  0.3295
  101phy    C30 2706   2.330   4.092   0.832 -0.4118  0.7715 -0.4983
  101phy    C28 2707   2.446   3.986   0.800  0.3191  0.1976  0.7519
  101phy    C29 2708   2.441   3.863   0.891  0.4465  0.0657 -0.1349
  101phy    C27 2709   2.408   3.922   0.666  0.2669 -0.5056 -0.1343
  101phy    C26 2710   2.516   3.938   0.553  0.3379  0.0603  0.3026
  101phy    C25 2711   2.499   3.857   0.425 -0.1685 -0.1535  0.3495
  101phy    C23 2712   2.630   3.864   0.336 -0.0205  0.5585  0.1524
  101phy    C24 2713   2.654   3.728   0.280  0.0025  0.3891  0.8687
  101phy    C22 2714   2.621   3.972   0.229  0.1590 -0.5787 -0.1039
  101phy    C21 2715   2.647   4.120   0.275 -0.0620  0.4224  0.5918
  101phy    C20 2716   2.599   4.219   0.168  0.0105  0.1454 -0.1465
  101phy    C18 2717   2.586   4.369   0.196  0.4963 -0.1905 -0.6222
  101phy    O01 2718   2.521   4.387   0.325  0.6230  0.5660 -0.0790
  101phy    H01 2719   2.566   4.346   0.396  0.7510  0.8106 -0.0190
  101phy    C19 2720   2.482   4.410   0.088 -0.4841  0.0879 -0.6407
  101phy    C13 2721   2.721   4.452   0.190 -0.5571 -0.2360 -0.3275
  101phy     H3 2722   2.781   4.418   0.279 -0.4650  2.5690  0.8046
  101phy    O33 2723   2.812   4.412   0.089  0.3365  0.4121  0.3890
  101phy    H1B 2724   2.775   4.385   0.007  1.3823  1.2474 -0.3829
  101phy    C12 2725   2.765   4.594   0.244 -0.1612  0.2740 -0.1286
  101phy    O11 2726   2.738   4.688   0.150  0.0863 -0.8273  0.4586
  101phy    H1A 2727   2.737   4.767   0.201  0.0119 -0.7172  0.2865
  102phy    C35 2728   1.153   0.309   1.957  0.3185 -0.3154 -0.0637
  102phy    C33 2729   1.284   0.264   1.893  0.1522  0.3224  0.3955
  102phy    C34 2730   1.261   0.238   1.743 -0.2499  0.5256 -0.0210
  102phy    C32 2731   1.401   0.357   1.924  0.3639  0.0707 -0.2427
  102phy    C31 2732   1.540   0.292   1.938  0.0197  0.1436 -0.0492
  102phy    C30 2733   1.654   0.394   1.945  0.1628 -0.4673 -0.2051
  102phy    C28 2734   1.796   0.338   1.974 -0.1174  0.3774  0.1089
  102phy    C29 2735   1.880   0.339   1.849  0.2497 -0.0240  0.4407
  102phy    C27 2736   1.877   0.419   2.075  0.0601 -0.7511 -0.4025
  102phy    C26 2737   1.890   0.351   2.212  0.1680  0.0805  0.4068
  102phy    C25 2738   1.991   0.430   2.306  0.2019  0.0594 -0.5124
  102phy    C23 2739   2.015   0.376   2.452 -0.4034 -0.2326  0.4198
  102phy    C24 2740   2.151   0.417   2.499 -0.3893  0.3514 -0.0610
  102phy    C22 2741   1.899   0.414   2.545  0.0060  0.4963 -0.2859
  102phy    C21 2742   1.870   0.308   2.655  0.5149 -0.2487  0.4754
  102phy    C20 2743   1.726   0.332   2.720 -0.2233 -0.0207 -0.2597
  102phy    C18 2744   1.660   0.242   2.832  0.0211  0.1646  0.6125
  102phy    O01 2745   1.740   0.245   2.953  0.7487 -0.5991 -0.5256
  102phy    H01 2746   1.796   0.320   2.945  3.1266 -2.1809  0.1123
  102phy    C19 2747   1.539   0.329   2.862  0.1133  0.2185  0.1649
  102phy    C13 2748   1.612   0.090   2.794  0.6796 -0.3017 -0.2732
  102phy     H3 2749   1.552   0.092   2.699 -0.3646 -1.3556  0.3410
  102phy    O33 2750   1.514   0.032   2.887 -0.4354 -0.3498 -0.1231
  102phy    H1B 2751   1.475  -0.043   2.848  0.4520 -1.2958  0.7468
  102phy    C12 2752   1.724  -0.011   2.765 -0.0606 -0.0202  0.1903
  102phy    O11 2753   1.794  -0.044   2.879  0.4937  0.2488  0.1858
  102phy    H1A 2754   1.733  -0.054   2.950 -0.7098  0.7070 -0.7535
  103phy    C35 2755   1.740   3.770   1.614 -0.1589  0.1361 -0.1578
  103phy    C33 2756   1.731   3.865   1.492 -0.0571 -0.0152 -0.2517
  103phy    C34 2757   1.626   3.818   1.389  0.3273  0.1591 -0.6759
  103phy    C32 2758   1.700   4.003   1.546  0.8584  0.3125  0.1319
  103phy    C31 2759   1.821   4.090   1.583  0.2591 -0.6753 -0.1393
  103phy    C30 2760   1.791   4.241   1.609  0.1482  0.0354  0.2070
  103phy    C28 2761   1.919   4.331   1.612 -0.8265  0.0773  0.9665
  103phy    C29 2762   1.914   4.432   1.494 -0.0432 -0.4145 -0.1917
  103phy    C27 2763   1.946   4.393   1.748 -0.1777  0.0526 -0.4601
  103phy    C26 2764   2.081   4.442   1.792  0.0652  0.3883  0.4776
  103phy    C25 2765   2.089   4.504   1.936  0.3982 -0.1524 -0.2928
  103phy    C23 2766   2.230   4.556   1.977  0.0545  0.1370 -0.0641
  103phy    C24 2767   2.229   4.708   1.972  0.1567  0.0890 -0.2246
  103phy    C22 2768   2.264   4.518   2.120  0.5143  0.1869  0.0486
  103phy    C21 2769   2.395   4.438   2.135 -0.2853 -0.7037  0.5959
  103phy    C20 2770   2.430   4.390   2.277  0.4241 -0.2075 -0.6728
  103phy    C18 2771   2.567   4.325   2.316 -0.0837 -0.4917  0.6521
  103phy    O01 2772   2.668   4.403   2.245 -0.2983  0.0050 -0.1936
  103phy    H01 2773   2.657   4.495   2.258 -0.8800 -0.3941  2.7678
  103phy    C19 2774   2.578   4.359   2.465  0.3902  0.6492 -0.0143
  103phy    C13 2775   2.569   4.169   2.270  0.2186 -0.4385 -0.3641
  103phy     H3 2776   2.531   4.158   2.165  2.2281 -1.3045 -1.0605
  103phy    O33 2777   2.471   4.088   2.340 -0.0432 -0.2567 -0.5842
  103phy    H1B 2778   2.508   4.088   2.426 -0.4065 -0.0122 -0.4258
  103phy    C12 2779   2.705   4.099   2.258 -0.4148  1.0190  0.0746
  103phy    O11 2780   2.777   4.074   2.373  0.1444 -0.2825  0.0857
  103phy    H1A 2781   2.814   4.156   2.395 -0.6754  0.7505 -2.0380
  104phy    C35 2782   2.576   0.976   1.143 -0.4403  0.1747 -0.4132
  104phy    C33 2783   2.648   0.849   1.179  0.3162  0.3916 -0.3385
  104phy    C34 2784   2.710   0.881   1.316 -0.3155 -0.1013  0.5382
  104phy    C32 2785   2.553   0.733   1.195  0.0041 -0.2998 -0.0425
  104phy    C31 2786   2.574   0.614   1.108 -0.4155 -0.1252  0.5990
  104phy    C30 2787   2.472   0.510   1.138 -0.0272  0.0695  0.1482
  104phy    C28 2788   2.480   0.392   1.040  0.1905 -0.0695 -0.2854
  104phy    C29 2789   2.559   0.274   1.099 -0.2526 -0.1768 -0.4841
  104phy    C27 2790   2.338   0.346   1.008  0.3038 -0.2876  0.0752
  104phy    C26 2791   2.309   0.261   0.887  0.1527 -0.0102  0.0723
  104phy    C25 2792   2.172   0.264   0.829  0.3723  0.0956  0.5361
  104phy    C23 2793   2.136   0.201   0.691 -0.3522 -0.0452 -0.6873
  104phy    C24 2794   2.002   0.139   0.701  0.3395 -0.3246  0.1450
  104phy    C22 2795   2.145   0.296   0.566  0.2940 -0.1712  0.2441
  104phy    C21 2796   2.199   0.222   0.441  0.2759 -0.1488  0.0398
  104phy    C20 2797   2.212   0.333   0.331 -0.0592 -0.1600 -0.3400
  104phy    C18 2798   2.227   0.294   0.186  0.2554  0.3056  0.4043
  104phy    O01 2799   2.319   0.188   0.176  0.2486  0.0544 -0.0732
  104phy    H01 2800   2.403   0.217   0.207  0.9938  0.0853 -1.9617
  104phy    C19 2801   2.264   0.424   0.112  0.2853  0.4248 -0.1730
  104phy    C13 2802   2.087   0.225   0.132 -0.1096 -0.5668 -0.1114
  104phy     H3 2803   2.079   0.129   0.189 -0.4759 -0.1612  0.5396
  104phy    O33 2804   1.965   0.284   0.174  0.5954  0.5193 -0.0832
  104phy    H1B 2805   1.899   0.218   0.167  1.3649 -0.2648 -0.1639
  104phy    C12 2806   2.072   0.136   0.003 -0.2076  0.0744 -0.1112
  104phy    O11 2807   2.018   0.187  -0.116  0.0125  0.1771  0.3720
  104phy    H1A 2808   1.929   0.159  -0.125  0.1966 -0.7783  1.2087
  105phy    C35 2809   2.317   4.208   1.524 -0.3207  0.4671  0.1607
  105phy    C33 2810   2.303   4.074   1.460  0.4097 -0.0007  0.0885
  105phy    C34 2811   2.339   3.964   1.561  0.2508 -0.3938 -0.9040
  105phy    C32 2812   2.165   4.060   1.386 -0.2165 -0.0537 -0.0642
  105phy    C31 2813   2.179   3.953   1.272  0.1076  0.0859  0.1031
  105phy    C30 2814   2.049   3.921   1.194 -0.1486  0.8104 -0.0607
  105phy    C28 2815   2.066   3.797   1.102 -0.0377  0.1715 -0.7674
  105phy    C29 2816   2.040   3.668   1.180  0.4002 -0.2430 -0.0507
  105phy    C27 2817   1.970   3.811   0.981  0.5651 -0.1515 -0.9199
  105phy    C26 2818   2.034   3.764   0.847 -0.0352 -0.2309  0.0783
  105phy    C25 2819   1.958   3.814   0.718 -0.0737  0.1349 -0.3712
  105phy    C23 2820   2.010   3.766   0.586 -0.2956 -0.1715  0.0818
  105phy    C24 2821   1.955   3.630   0.549  0.0193 -0.2538  0.5982
  105phy    C22 2822   1.981   3.872   0.481  0.3318 -0.2258 -0.2618
  105phy    C21 2823   2.096   3.911   0.387 -0.0468 -0.2435 -0.2580
  105phy    C20 2824   2.056   4.019   0.287 -0.5362  0.0187 -0.1930
  105phy    C18 2825   2.153   4.062   0.168  0.0635 -0.2596  0.1020
  105phy    O01 2826   2.285   4.093   0.221 -0.3934  0.0413  0.3524
  105phy    H01 2827   2.277   4.161   0.285 -1.8845  1.3743 -1.1555
  105phy    C19 2828   2.077   4.188   0.114 -0.4317  0.0886 -0.4573
  105phy    C13 2829   2.174   3.952   0.055  0.1142  0.1439  0.0548
  105phy     H3 2830   2.237   3.874   0.105  0.2814 -0.6803 -1.3854
  105phy    O33 2831   2.067   3.865   0.024  0.2111  0.2886  0.0195
  105phy    H1B 2832   1.986   3.899   0.057  0.2306  0.0232  0.3491
  105phy    C12 2833   2.289   3.945  -0.050  0.0984 -0.0125  0.6081
  105phy    O11 2834   2.402   4.032  -0.035  0.7993 -0.7416  0.8998
  105phy    H1A 2835   2.383   4.083   0.041 -1.2747 -1.3207  0.8313
  106phy    C35 2836   2.871   4.339   1.950 -0.5664  0.3676  0.4831
  106phy    C33 2837   2.865   4.437   1.842  0.0141 -0.2548 -0.4947
  106phy    C34 2838   2.922   4.373   1.718  0.0314  0.2970 -0.3426
  106phy    C32 2839   2.725   4.503   1.836 -0.0022  0.2779  0.0564
  106phy    C31 2840   2.726   4.651   1.795 -0.0061 -0.0103  0.3451
  106phy    C30 2841   2.596   4.721   1.759 -0.3204  0.0896 -0.0623
  106phy    C28 2842   2.606   4.874   1.756  0.6461 -0.0647  0.1432
  106phy    C29 2843   2.633   4.928   1.616  0.2099 -0.1159 -0.3075
  106phy    C27 2844   2.468   4.923   1.799 -0.1354 -0.9507 -0.2680
  106phy    C26 2845   2.473   5.050   1.882 -0.1825 -0.6678  0.3968
  106phy    C25 2846   2.338   5.072   1.953  0.3998  0.1472 -0.6387
  106phy    C23 2847   2.325   5.195   2.049  0.1015 -0.1201 -0.0496
  106phy    C24 2848   2.286   5.319   1.968 -0.1617  0.2960 -0.6178
  106phy    C22 2849   2.226   5.172   2.164 -0.4558  0.2495 -0.1558
  106phy    C21 2850   2.299   5.108   2.282  0.1639 -0.0740 -0.2301
  106phy    C20 2851   2.199   5.076   2.395 -0.6524  0.6038  0.4927
  106phy    C18 2852   2.226   4.957   2.500  0.0232  0.1069  0.0531
  106phy    O01 2853   2.354   4.981   2.559 -0.1915 -0.0256  0.2194
  106phy    H01 2854   2.417   4.989   2.489 -1.2894  1.2404 -0.6771
  106phy    C19 2855   2.128   4.992   2.613  0.1041 -0.1420  0.2205
  106phy    C13 2856   2.216   4.805   2.439  0.1387 -0.3090 -0.2042
  106phy     H3 2857   2.271   4.803   2.342  0.4382  0.1548 -0.0479
  106phy    O33 2858   2.087   4.767   2.401  0.4320  0.2906  0.0030
  106phy    H1B 2859   2.052   4.833   2.344 -0.5242  1.1771  1.5307
  106phy    C12 2860   2.268   4.680   2.521 -0.4798 -0.8160 -0.0258
  106phy    O11 2861   2.190   4.643   2.632 -0.5973 -0.1915  0.0854
  106phy    H1A 2862   2.111   4.611   2.592  0.1169  1.5733 -3.1239
  107phy    C35 2863   3.601   0.098   2.209 -0.0128  0.4272 -0.0984
  107phy    C33 2864   3.540   0.233   2.197 -0.1882 -0.3166 -0.0912
  107phy    C34 2865   3.639   0.349   2.187 -0.1180 -0.0066 -0.5406
  107phy    C32 2866   3.433   0.234   2.086 -0.1876  0.2101 -0.4408
  107phy    C31 2867   3.301   0.305   2.118 -0.2933  0.2325  0.5390
  107phy    C30 2868   3.210   0.295   1.993  0.4494  0.3052 -0.0192
  107phy    C28 2869   3.076   0.379   2.011  0.3279  0.1694 -0.2512
  107phy    C29 2870   3.042   0.437   1.875 -0.0357 -0.8791  0.1253
  107phy    C27 2871   2.954   0.292   2.068  0.3451  0.2394  0.5991
  107phy    C26 2872   2.865   0.369   2.169 -0.1267 -0.6945 -0.2078
  107phy    C25 2873   2.725   0.319   2.191 -0.2715  0.0507  0.0288
  107phy    C23 2874   2.625   0.409   2.263  0.7241 -0.2232 -0.4871
  107phy    C24 2875   2.527   0.460   2.154 -0.2646 -0.1754  0.0855
  107phy    C22 2876   2.539   0.326   2.358  0.3648  0.0538  0.2504
  107phy    C21 2877   2.573   0.349   2.503  0.8623  0.6391  0.0126
  107phy    C20 2878   2.489   0.251   2.593  0.0419  0.0346  0.7737
  107phy    C18 2879   2.499   0.256   2.749  0.4206  0.2557 -0.2665
  107phy    O01 2880   2.456   0.388   2.793 -0.2988  0.0074 -0.2125
  107phy    H01 2881   2.362   0.395   2.800 -0.2377  0.3389  0.4328
  107phy    C19 2882   2.384   0.154   2.782  0.2365 -0.2220 -0.0136
  107phy    C13 2883   2.645   0.226   2.808 -0.1154 -0.0902  0.5293
  107phy     H3 2884   2.723   0.285   2.752 -0.3868 -0.9566 -0.8031
  107phy    O33 2885   2.695   0.090   2.776  0.0009  0.1480 -0.0565
  107phy    H1B 2886   2.630   0.022   2.779 -0.3027  0.4543  0.3616
  107phy    C12 2887   2.675   0.259   2.958 -0.0625  0.0305 -1.0662
  107phy    O11 2888   2.625   0.168   3.052 -0.0596  0.2628 -0.1343
  107phy    H1A 2889   2.675   0.090   3.039 -0.1269 -0.0075  1.0578
  108phy    C35 2890   3.590   0.023   1.503 -0.0742  0.1996 -0.7656
  108phy    C33 2891   3.451   0.057   1.446  0.3599 -0.1160  0.2165
  108phy    C34 2892   3.360   0.074   1.571  0.0474  0.0058 -0.3056
  108phy    C32 2893   3.454   0.184   1.355  0.1450 -0.0020  0.1871
  108phy    C31 2894   3.515   0.165   1.211 -0.0448 -0.8464  0.2794
  108phy    C30 2895   3.490   0.286   1.124  0.2825  0.1860  0.0031
  108phy    C28 2896   3.539   0.270   0.976  0.3204  0.0201 -0.1254
  108phy    C29 2897   3.433   0.197   0.894  0.1231  0.4248 -0.2452
  108phy    C27 2898   3.563   0.410   0.920 -0.4571  0.3262 -0.8899
  108phy    C26 2899   3.684   0.420   0.827  0.2538  0.1526  0.0626
  108phy    C25 2900   3.726   0.572   0.807  0.6337  0.0795  0.2066
  108phy    C23 2901   3.801   0.615   0.687 -0.0390  0.0327  0.1236
  108phy    C24 2902   3.762   0.758   0.662  0.7225 -0.4623  0.0620
  108phy    C22 2903   3.953   0.591   0.706 -0.2151 -0.3522 -0.4045
  108phy    C21 2904   4.045   0.588   0.586 -0.1409  0.1543  0.1125
  108phy    C20 2905   4.181   0.529   0.633 -0.1153 -0.5064  0.1900
  108phy    C18 2906   4.289   0.473   0.536 -0.5427 -0.3947 -0.1764
  108phy    O01 2907   4.221   0.374   0.459  0.3507 -0.2517  0.1362
  108phy    H01 2908   4.154   0.414   0.407  0.6925  0.8336  0.5180
  108phy    C19 2909   4.392   0.404   0.627 -0.0013 -0.3590 -0.4981
  108phy    C13 2910   4.346   0.587   0.435 -0.1006 -0.0684 -0.1372
  108phy     H3 2911   4.256   0.617   0.376 -0.1721 -2.2737 -1.2391
  108phy    O33 2912   4.382   0.713   0.489  0.4630 -0.0605  0.0165
  108phy    H1B 2913   4.361   0.699   0.579  0.7060 -1.9764 -0.1879
  108phy    C12 2914   4.426   0.564   0.306 -0.3625  0.1348  0.7459
  108phy    O11 2915   4.429   0.664   0.205 -0.1178  0.7302 -0.2239
  108phy    H1A 2916   4.398   0.643   0.119  0.7750 -2.4660  0.1200
  109phy    C35 2917   4.634   1.292   1.898  1.1486 -0.1705 -0.2844
  109phy    C33 2918   4.622   1.317   1.750 -0.7142 -0.0096 -0.2779
  109phy    C34 2919   4.524   1.216   1.683 -0.2472  0.2595 -0.0120
  109phy    C32 2920   4.571   1.461   1.741 -0.3088 -0.0321  0.0910
  109phy    C31 2921   4.662   1.546   1.646  0.3964 -0.0175 -0.0410
  109phy    C30 2922   4.628   1.691   1.676 -0.3320 -0.0507  0.0282
  109phy    C28 2923   4.713   1.799   1.607 -0.0320 -0.1973 -0.0791
  109phy    C29 2924   4.625   1.854   1.497  0.6321 -0.5730 -0.1191
  109phy    C27 2925   4.728   1.914   1.704  0.2194 -0.4510 -0.1591
  109phy    C26 2926   4.866   1.947   1.767 -0.0864  0.0991  0.8071
  109phy    C25 2927   4.868   2.085   1.835 -0.6267  0.1271 -0.1541
  109phy    C23 2928   4.997   2.110   1.915  0.1497 -0.3507 -0.0301
  109phy    C24 2929   5.108   2.179   1.834 -0.0122  0.6533  0.3565
  109phy    C22 2930   4.966   2.210   2.030 -0.0048  0.2169 -0.0955
  109phy    C21 2931   4.923   2.147   2.168  0.2799 -0.6016  0.1447
  109phy    C20 2932   4.885   2.265   2.261  0.3942  0.1571 -0.0551
  109phy    C18 2933   4.821   2.242   2.399 -0.3283  0.6124  0.3953
  109phy    O01 2934   4.920   2.175   2.480 -0.4540 -0.2833 -0.6055
  109phy    H01 2935   4.924   2.083   2.466  3.6844 -0.1192 -1.9568
  109phy    C19 2936   4.815   2.386   2.454 -0.1529 -0.4841 -0.2310
  109phy    C13 2937   4.686   2.147   2.399  0.3110 -0.1755  0.0922
  109phy     H3 2938   4.708   2.051   2.347 -0.4396 -0.1809 -0.2391
  109phy    O33 2939   4.575   2.198   2.327  0.1089  0.3667 -0.4701
  109phy    H1B 2940   4.529   2.269   2.368  1.7706  0.9198  0.5528
  109phy    C12 2941   4.627   2.079   2.532  0.5137 -0.3331 -0.3028
  109phy    O11 2942   4.576   2.163   2.630  0.1675 -0.3397 -1.0826
  109phy    H1A 2943   4.491   2.192   2.603 -0.2373 -0.6583 -0.2230
  110phy    C35 2944   4.935   1.849   1.157  0.2599  0.6025 -0.0574
  110phy    C33 2945   5.064   1.800   1.222 -0.0727  0.3733  0.4052
  110phy    C34 2946   5.160   1.911   1.246  0.2844 -0.4263  0.1237
  110phy    C32 2947   5.039   1.713   1.344  0.4081  0.3272  0.1598
  110phy    C31 2948   5.073   1.566   1.320 -0.2273 -0.5946  0.8513
  110phy    C30 2949   5.064   1.480   1.445  0.2909 -0.3766 -0.1915
  110phy    C28 2950   5.094   1.331   1.421 -0.0763  0.2653  0.0081
  110phy    C29 2951   5.153   1.270   1.549  0.3992 -0.2549 -0.1479
  110phy    C27 2952   4.971   1.245   1.373 -0.4032 -0.4665 -0.0839
  110phy    C26 2953   5.004   1.123   1.290  0.1143  0.2185  0.2484
  110phy    C25 2954   4.889   1.056   1.220 -0.1844 -0.1313 -0.3945
  110phy    C23 2955   4.931   0.926   1.152 -0.2161  0.0165 -0.4336
  110phy    C24 2956   4.837   0.817   1.202  0.0391  0.4671  0.0023
  110phy    C22 2957   4.914   0.926   1.001 -0.1578 -0.0992 -0.4701
  110phy    C21 2958   5.038   0.937   0.919  0.3679 -0.1224 -0.4925
  110phy    C20 2959   5.017   0.917   0.767 -0.0485  0.4845  0.2640
  110phy    C18 2960   5.111   0.987   0.664  0.0257 -0.2944  0.7432
  110phy    O01 2961   5.095   1.128   0.679  0.4124  0.2430 -0.0049
  110phy    H01 2962   5.016   1.152   0.724  0.0303  3.6098 -2.0760
  110phy    C19 2963   5.051   0.953   0.529 -0.0991 -0.2906  0.1090
  110phy    C13 2964   5.270   0.950   0.666  0.1086 -0.2950 -0.5514
  110phy     H3 2965   5.300   0.967   0.772  0.8116 -2.1845 -0.4024
  110phy    O33 2966   5.314   0.812   0.667  0.0922 -0.1171  0.7304
  110phy    H1B 2967   5.343   0.791   0.580  2.9875 -0.6379  1.7232
  110phy    C12 2968   5.385   1.051   0.629 -0.3724 -0.4007  0.0804
  110phy    O11 2969   5.343   1.183   0.617 -0.2444 -0.0632  0.1308
  110phy    H1A 2970   5.273   1.198   0.676 -0.4145 -1.4019  0.2847
  111phy    C35 2971   0.703   1.598   2.333  0.1869 -0.1253  0.2167
  111phy    C33 2972   0.648   1.510   2.217 -0.5548 -0.1453 -0.2920
  111phy    C34 2973   0.684   1.573   2.088 -0.1137  0.2041  0.1263
  111phy    C32 2974   0.693   1.364   2.229  0.1099 -0.4407 -0.4245
  111phy    C31 2975   0.590   1.258   2.186  0.5246 -0.0344  0.2857
  111phy    C30 2976   0.651   1.121   2.207  0.2133 -0.1423  0.2569
  111phy    C28 2977   0.559   1.003   2.172 -0.0081  0.4040  0.2736
  111phy    C29 2978   0.646   0.898   2.111 -0.2580 -0.2121  0.1340
  111phy    C27 2979   0.479   0.934   2.285  0.3216 -0.0665  0.0582
  111phy    C26 2980   0.331   0.970   2.300  0.1453 -0.1687 -0.1211
  111phy    C25 2981   0.268   0.857   2.384 -0.1212  0.1628 -0.3064
  111phy    C23 2982   0.111   0.864   2.397  0.2183  0.3304  0.0063
  111phy    C24 2983   0.047   0.762   2.308  0.1398 -0.1600  0.0740
  111phy    C22 2984   0.060   0.846   2.544 -0.4598 -0.3885  0.3111
  111phy    C21 2985   0.030   0.979   2.611 -0.0482  0.4535 -0.4180
  111phy    C20 2986  -0.010   0.941   2.752  0.4834  0.4153 -0.1312
  111phy    C18 2987  -0.098   1.053   2.835  0.4917 -0.3374 -0.0639
  111phy    O01 2988  -0.196   1.113   2.744 -0.3533 -0.1145  0.0747
  111phy    H01 2989  -0.216   1.048   2.680 -0.2995  0.7677 -0.8687
  111phy    C19 2990  -0.169   0.968   2.939 -0.1664 -0.0528  0.1689
  111phy    C13 2991   0.008   1.166   2.891 -0.3255  0.5914 -0.1918
  111phy     H3 2992   0.084   1.175   2.809 -0.3850 -2.0650 -0.6354
  111phy    O33 2993   0.091   1.112   3.002  0.8205  0.2309  0.0143
  111phy    H1B 2994   0.175   1.153   3.005  1.0603 -0.2815  0.9835
  111phy    C12 2995  -0.053   1.306   2.925  0.1804 -0.0990  0.0927
  111phy    O11 2996   0.040   1.408   2.951  0.1118 -0.0043  0.1025
  111phy    H1A 2997   0.128   1.376   2.958  0.9189  1.2453 -2.9610
  112phy    C35 2998   3.371   2.547   1.916 -0.1267  0.0785 -0.3111
  112phy    C33 2999   3.435   2.572   1.780  0.2141  0.3836  0.5076
  112phy    C34 3000   3.325   2.566   1.683  0.6609 -0.0955  0.5292
  112phy    C32 3001   3.506   2.706   1.769 -0.4635 -0.1181  0.2159
  112phy    C31 3002   3.655   2.711   1.793 -0.5041  0.0375  0.4119
  112phy    C30 3003   3.714   2.843   1.751 -0.0544  0.4977 -0.6251
  112phy    C28 3004   3.868   2.847   1.756  0.1034 -0.4952 -0.4108
  112phy    C29 3005   3.926   2.807   1.613  0.2486 -0.0567 -0.4075
  112phy    C27 3006   3.897   2.995   1.794 -0.3931 -0.1762  0.2620
  112phy    C26 3007   4.026   3.019   1.872 -0.1078  0.4116  0.2239
  112phy    C25 3008   4.039   3.160   1.914 -0.1058 -0.2334 -0.1427
  112phy    C23 3009   4.166   3.197   1.998  0.9498  0.3229 -0.2297
  112phy    C24 3010   4.257   3.272   1.906  0.1751 -0.1242 -0.7757
  112phy    C22 3011   4.130   3.289   2.120 -0.0947 -0.0165 -0.7493
  112phy    C21 3012   4.124   3.222   2.257 -0.1440  0.8187  0.0700
  112phy    C20 3013   4.074   3.309   2.370  0.0626  0.0443  0.3670
  112phy    C18 3014   4.091   3.279   2.526  0.0409  0.0870  0.4788
  112phy    O01 3015   4.231   3.266   2.552  0.1112 -0.1134  0.0202
  112phy    H01 3016   4.263   3.184   2.519  0.3321 -0.6815  1.5611
  112phy    C19 3017   4.062   3.418   2.586  0.1239 -0.5933 -0.1500
  112phy    C13 3018   4.000   3.160   2.593  0.1104  0.2602  0.0388
  112phy     H3 3019   3.893   3.170   2.561 -0.4681 -0.1728  1.7602
  112phy    O33 3020   3.987   3.172   2.736  0.1166 -0.0483 -0.4447
  112phy    H1B 3021   4.073   3.177   2.775 -0.0403  0.5452 -0.1626
  112phy    C12 3022   4.030   3.010   2.555  0.2546 -0.2391  0.4615
  112phy    O11 3023   3.941   2.911   2.608 -0.0574 -0.3902 -0.2042
  112phy    H1A 3024   3.969   2.896   2.697  1.3424  0.0246 -0.5514
  113phy    C35 3025   3.133   4.980   0.833  0.2875 -0.0544 -0.2936
  113phy    C33 3026   3.072   4.916   0.961  0.0001 -0.3461  0.1261
  113phy    C34 3027   2.977   5.020   1.014  0.3447 -0.0988  0.2977
  113phy    C32 3028   2.998   4.787   0.936  0.1471  0.1254 -0.0354
  113phy    C31 3029   3.083   4.665   0.968 -0.2184 -0.0506 -0.1477
  113phy    C30 3030   3.014   4.531   0.936 -0.3226  0.0282  0.1984
  113phy    C28 3031   3.087   4.410   0.992  0.1030 -0.1539 -0.2258
  113phy    C29 3032   2.994   4.291   0.974 -0.0780 -0.6480  0.3399
  113phy    C27 3033   3.218   4.365   0.923  0.6449 -0.4010  0.2705
  113phy    C26 3034   3.350   4.415   0.974  0.2309  0.3498 -0.3081
  113phy    C25 3035   3.462   4.387   0.872 -0.2438 -0.3766 -0.4286
  113phy    C23 3036   3.598   4.456   0.897 -0.5732 -0.4320 -0.5471
  113phy    C24 3037   3.676   4.386   1.015  0.1348  0.3269  0.5844
  113phy    C22 3038   3.672   4.455   0.765 -0.1590  0.4756 -0.1483
  113phy    C21 3039   3.779   4.566   0.748 -0.2475  0.2366 -0.2349
  113phy    C20 3040   3.852   4.561   0.613  0.3411  0.0641  0.2000
  113phy    C18 3041   3.955   4.669   0.578  0.1813  0.2240  0.3386
  113phy    O01 3042   3.904   4.802   0.598 -0.0079  0.2201 -0.1905
  113phy    H01 3043   3.817   4.807   0.563 -0.0052  1.2714 -0.0532
  113phy    C19 3044   3.962   4.657   0.424  0.1369 -0.3986 -0.2486
  113phy    C13 3045   4.099   4.653   0.651  0.1145  0.6614 -0.6758
  113phy     H3 3046   4.072   4.651   0.760 -0.1093  0.9850 -0.7235
  113phy    O33 3047   4.151   4.520   0.638  0.3306  0.2437  0.2056
  113phy    H1B 3048   4.240   4.522   0.608  0.1104  1.9220 -0.4165
  113phy    C12 3049   4.202   4.769   0.686  0.0140 -0.0543 -0.2090
  113phy    O11 3050   4.289   4.804   0.579  0.5597 -0.1704  0.0395
  113phy    H1A 3051   4.249   4.881   0.544 -1.8536 -0.5746  1.6606
  114phy    C35 3052   0.238   3.464   1.558 -0.3224  0.8694  0.6946
  114phy    C33 3053   0.312   3.345   1.499 -0.1019  0.4949 -0.2442
  114phy    C34 3054   0.462   3.360   1.495 -0.8863 -0.1093  0.1144
  114phy    C32 3055   0.297   3.226   1.597  0.2964 -0.2319 -0.0896
  114phy    C31 3056   0.225   3.108   1.535  0.5550 -0.5386 -0.3917
  114phy    C30 3057   0.250   2.982   1.614  0.1168 -0.2272 -0.1139
  114phy    C28 3058   0.165   2.862   1.581  0.1177  0.3622 -0.3074
  114phy    C29 3059   0.220   2.765   1.475 -0.2840 -0.0891  0.3944
  114phy    C27 3060   0.150   2.774   1.704  0.1193 -0.0182 -0.5084
  114phy    C26 3061   0.010   2.760   1.751 -0.0291 -0.5263  0.1247
  114phy    C25 3062  -0.003   2.648   1.857 -0.0290  0.2125  0.0378
  114phy    C23 3063  -0.145   2.649   1.918 -0.5034 -0.0967 -0.1789
  114phy    C24 3064  -0.217   2.521   1.871 -0.2536 -0.4022  0.1010
  114phy    C22 3065  -0.131   2.654   2.070 -0.0572 -0.3161 -0.2877
  114phy    C21 3066  -0.217   2.765   2.121 -0.6200 -0.1530  0.6042
  114phy    C20 3067  -0.230   2.789   2.272 -0.2962  0.1410  0.5619
  114phy    C18 3068  -0.337   2.879   2.333  0.0562 -0.5889 -0.5043
  114phy    O01 3069  -0.463   2.834   2.278 -0.0524 -0.3069  0.1761
  114phy    H01 3070  -0.473   2.745   2.305 -0.2924 -0.1277  0.6950
  114phy    C19 3071  -0.339   2.843   2.483  0.4864  0.4502  0.0885
  114phy    C13 3072  -0.313   3.034   2.300 -0.3934  0.5601  0.1702
  114phy     H3 3073  -0.272   3.045   2.196 -0.0032 -0.1406  0.2513
  114phy    O33 3074  -0.207   3.095   2.377  0.3764 -0.3882  0.2722
  114phy    H1B 3075  -0.137   3.033   2.388 -0.2637 -1.0786  0.5255
  114phy    C12 3076  -0.430   3.138   2.287 -0.4319 -0.0122  0.0553
  114phy    O11 3077  -0.503   3.150   2.405 -0.0803 -0.3060 -0.1256
  114phy    H1A 3078  -0.439   3.144   2.473  0.1986 -2.5153 -0.4794
  115phy    C35 3079   0.335   3.696   0.535  0.3660 -0.5429 -0.0685
  115phy    C33 3080   0.368   3.578   0.625 -0.0570 -0.1794 -0.1573
  115phy    C34 3081   0.520   3.576   0.659  0.2256 -0.7305 -0.9552
  115phy    C32 3082   0.271   3.578   0.741  0.0955  0.3317  0.2096
  115phy    C31 3083   0.239   3.433   0.796  0.0429 -0.0263 -0.8678
  115phy    C30 3084   0.144   3.427   0.917  0.5233  0.5747 -0.0022
  115phy    C28 3085   0.095   3.286   0.962 -0.8479 -0.3109  0.6103
  115phy    C29 3086   0.124   3.285   1.114 -0.1207 -0.0002 -0.1066
  115phy    C27 3087  -0.054   3.258   0.939  0.2707  0.2948  0.0345
  115phy    C26 3088  -0.096   3.203   0.795  0.2551  0.1666  0.0249
  115phy    C25 3089  -0.241   3.162   0.778  0.2206 -0.0359  0.0239
  115phy    C23 3090  -0.275   3.129   0.632 -0.0642  0.9792  0.0508
  115phy    C24 3091  -0.277   2.978   0.612 -0.1244  0.1013  0.1393
  115phy    C22 3092  -0.405   3.200   0.591  0.7452 -0.2040  0.0242
  115phy    C21 3093  -0.433   3.241   0.449  0.7178 -0.3394  0.1216
  115phy    C20 3094  -0.568   3.319   0.416 -0.1501  0.1398 -0.3358
  115phy    C18 3095  -0.589   3.372   0.267  0.2742  0.0012 -0.0112
  115phy    O01 3096  -0.491   3.472   0.239 -0.3070 -0.0592 -0.3250
  115phy    H01 3097  -0.409   3.430   0.222 -0.1263 -0.0043  0.4041
  115phy    C19 3098  -0.727   3.438   0.274 -0.1457  0.4156 -0.1220
  115phy    C13 3099  -0.574   3.260   0.152  0.3297 -0.5085  0.4990
  115phy     H3 3100  -0.468   3.226   0.164  0.6198  0.8272  2.1917
  115phy    O33 3101  -0.643   3.134   0.165 -0.2238 -0.3204  0.3749
  115phy    H1B 3102  -0.728   3.147   0.126  0.7078  1.1882 -1.3055
  115phy    C12 3103  -0.555   3.293  -0.003  0.7649 -0.4025  0.0308
  115phy    O11 3104  -0.514   3.423  -0.044 -0.0330 -0.1241  0.1925
  115phy    H1A 3105  -0.436   3.441   0.007  0.0116  1.9039 -0.5108
  116phy    C35 3106   3.673   4.165   1.714  0.1933  0.9775 -0.0418
  116phy    C33 3107   3.807   4.125   1.766 -0.3054 -0.8355  0.5254
  116phy    C34 3108   3.851   4.215   1.879  0.1820  0.2519 -0.2115
  116phy    C32 3109   3.813   3.978   1.796  0.1464  0.1480  0.0088
  116phy    C31 3110   3.949   3.911   1.755 -0.2766 -0.1000 -0.3599
  116phy    C30 3111   3.965   3.762   1.783 -0.4787  0.5480  0.0961
  116phy    C28 3112   4.077   3.695   1.706 -0.0713  0.1330 -0.4488
  116phy    C29 3113   4.136   3.579   1.787  0.0685 -0.3744 -0.6347
  116phy    C27 3114   4.037   3.649   1.565  0.5131  0.0180  0.1343
  116phy    C26 3115   4.135   3.639   1.448 -0.0574 -0.2095 -0.1030
  116phy    C25 3116   4.065   3.600   1.321 -0.1814  0.0065  0.0885
  116phy    C23 3117   4.163   3.581   1.201  0.2791 -0.2838  0.0377
  116phy    C24 3118   4.197   3.433   1.184 -0.1412  0.2354 -0.1883
  116phy    C22 3119   4.089   3.628   1.072  0.7110 -0.3049 -0.2720
  116phy    C21 3120   4.186   3.687   0.966 -0.2698 -0.6562  0.3155
  116phy    C20 3121   4.102   3.754   0.858 -0.1976  0.0349  0.3099
  116phy    C18 3122   4.168   3.832   0.738  0.3586 -0.3889  0.5137
  116phy    O01 3123   4.271   3.930   0.780  0.5376  0.1157 -0.0300
  116phy    H01 3124   4.306   3.907   0.864 -0.5948 -0.9035  0.1760
  116phy    C19 3125   4.053   3.919   0.679 -0.1378 -0.2416 -0.4753
  116phy    C13 3126   4.243   3.732   0.635  0.1660  0.0026 -0.9528
  116phy     H3 3127   4.319   3.684   0.701 -0.4127 -0.6470 -0.7453
  116phy    O33 3128   4.184   3.607   0.593  0.1157 -0.3930 -0.4343
  116phy    H1B 3129   4.110   3.586   0.647  0.1582 -0.7187 -0.4976
  116phy    C12 3130   4.362   3.767   0.540 -0.1695 -0.0279 -0.6856
  116phy    O11 3131   4.330   3.815   0.411  0.3405  0.3580  0.4748
  116phy    H1A 3132   4.409   3.793   0.366  1.6381 -0.0729  2.8309
  117phy    C35 3133   3.613   4.859   2.423  0.7335  0.7125  0.2142
  117phy    C33 3134   3.528   4.763   2.334  0.4564  0.1642 -0.0578
  117phy    C34 3135   3.423   4.845   2.254 -0.1998  0.0430  0.2318
  117phy    C32 3136   3.599   4.673   2.230  0.0595 -0.1621  0.2548
  117phy    C31 3137   3.574   4.526   2.264 -0.1159  0.9384 -0.1879
  117phy    C30 3138   3.627   4.428   2.162 -0.5673 -0.2230 -0.0226
  117phy    C28 3139   3.625   4.278   2.210  0.0694 -0.1491 -0.1578
  117phy    C29 3140   3.557   4.182   2.114 -0.0246  0.4050  0.1189
  117phy    C27 3141   3.770   4.232   2.246 -0.4203  0.2788  0.4212
  117phy    C26 3142   3.821   4.269   2.388 -0.3714  0.0905  0.4477
  117phy    C25 3143   3.946   4.198   2.430  0.1516 -0.2263  0.0937
  117phy    C23 3144   3.987   4.226   2.575  0.4017  0.2241  0.3461
  117phy    C24 3145   3.958   4.101   2.655 -0.1946 -0.2320 -0.0978
  117phy    C22 3146   4.135   4.256   2.564  0.0025  0.8321 -0.3294
  117phy    C21 3147   4.197   4.315   2.688  0.0352 -0.2292 -0.3190
  117phy    C20 3148   4.343   4.361   2.658  0.1217  0.0296  0.5158
  117phy    C18 3149   4.436   4.396   2.778  0.3304  0.2646 -0.3034
  117phy    O01 3150   4.445   4.288   2.869  0.2628  0.2133  0.2016
  117phy    H01 3151   4.397   4.213   2.839 -1.0974  1.2169 -0.2539
  117phy    C19 3152   4.571   4.396   2.707 -0.1844  0.0943  0.2205
  117phy    C13 3153   4.401   4.539   2.852 -0.8402 -0.5978  0.4120
  117phy     H3 3154   4.365   4.613   2.777 -0.2949 -1.6188 -0.9055
  117phy    O33 3155   4.522   4.607   2.898  0.2013  0.0546  0.1463
  117phy    H1B 3156   4.566   4.560   2.966 -0.3630 -0.4121  0.1995
  117phy    C12 3157   4.296   4.540   2.965 -0.1299 -0.2019  0.0170
  117phy    O11 3158   4.166   4.510   2.917  0.0339 -0.3802 -0.1745
  117phy    H1A 3159   4.117   4.476   2.990  1.1596  0.4383  1.0090
  118phy    C35 3160   5.024   3.110   1.835  0.1497  0.0090 -0.1943
  118phy    C33 3161   5.082   3.200   1.946 -0.4130 -0.1993 -0.5098
  118phy    C34 3162   5.224   3.154   1.965  0.1285  0.0387 -0.1389
  118phy    C32 3163   5.045   3.347   1.924 -0.2032  0.8767  0.1648
  118phy    C31 3164   5.029   3.420   2.053  0.4171  0.6040 -0.6656
  118phy    C30 3165   4.989   3.566   2.037 -0.1570  0.1105 -0.1473
  118phy    C28 3166   4.991   3.654   2.166 -0.3294 -0.0367  0.3847
  118phy    C29 3167   5.132   3.704   2.177  0.0731 -0.2291 -0.2411
  118phy    C27 3168   4.892   3.776   2.156 -0.3875 -0.1303 -0.2152
  118phy    C26 3169   4.851   3.861   2.281  0.1487  0.3498 -0.1093
  118phy    C25 3170   4.746   3.973   2.262 -0.3010  0.3389  0.4397
  118phy    C23 3171   4.697   4.045   2.392  0.3464  0.0284  0.3563
  118phy    C24 3172   4.690   4.195   2.358 -0.3122  0.4428 -0.9643
  118phy    C22 3173   4.565   3.983   2.441 -0.7811  0.1719  0.2598
  118phy    C21 3174   4.526   4.023   2.584  0.3472 -0.3252  0.0482
  118phy    C20 3175   4.420   3.926   2.636 -0.6829  0.1892 -0.0830
  118phy    C18 3176   4.373   3.933   2.788 -0.0826 -0.2266  0.1266
  118phy    O01 3177   4.327   4.069   2.814 -0.2934  0.2871 -0.3779
  118phy    H01 3178   4.247   4.068   2.863 -0.1926 -1.6305 -0.1590
  118phy    C19 3179   4.249   3.833   2.781 -0.1388 -0.2170 -0.5146
  118phy    C13 3180   4.495   3.894   2.885  0.2783 -0.4489  0.3771
  118phy     H3 3181   4.577   3.966   2.861 -0.0140  0.0937  0.9659
  118phy    O33 3182   4.564   3.771   2.858 -0.3212  0.1025  0.1082
  118phy    H1B 3183   4.503   3.701   2.854  0.0901 -0.4208  2.0855
  118phy    C12 3184   4.472   3.919   3.033 -0.0590  0.6172 -0.4766
  118phy    O11 3185   4.410   3.822   3.110 -0.4630 -0.4109  0.3818
  118phy    H1A 3186   4.467   3.813   3.183 -0.3744  1.8951  0.6610
  119phy    C35 3187   4.947   3.256   1.482 -0.1260  0.1480  0.1794
  119phy    C33 3188   4.916   3.398   1.513 -0.3396  0.0769 -0.2811
  119phy    C34 3189   4.951   3.478   1.391 -0.0953  0.0024  0.0485
  119phy    C32 3190   4.773   3.414   1.553 -0.0426  0.0671  0.0453
  119phy    C31 3191   4.746   3.531   1.650 -0.1210 -0.6860  0.0572
  119phy    C30 3192   4.614   3.516   1.728  0.0513 -0.1153 -0.4615
  119phy    C28 3193   4.585   3.618   1.836  0.0799 -0.3917  0.1551
  119phy    C29 3194   4.499   3.734   1.776 -0.2125  0.2941 -0.2898
  119phy    C27 3195   4.511   3.559   1.958 -0.6215  0.0955 -0.1787
  119phy    C26 3196   4.539   3.624   2.095  0.0748 -0.0713 -0.0633
  119phy    C25 3197   4.461   3.558   2.204  0.5197 -0.1178 -0.2261
  119phy    C23 3198   4.461   3.613   2.350  0.3157  0.1163  0.2230
  119phy    C24 3199   4.321   3.630   2.398  0.1074  0.1512  0.1979
  119phy    C22 3200   4.549   3.540   2.454 -0.0993 -0.3187 -0.0155
  119phy    C21 3201   4.639   3.631   2.541 -0.1523 -0.3093 -0.5023
  119phy    C20 3202   4.707   3.549   2.656  0.0601  0.2899 -0.1763
  119phy    C18 3203   4.824   3.619   2.737 -0.1282 -0.0391 -0.8492
  119phy    O01 3204   4.787   3.755   2.770  0.2364  0.0321 -0.1184
  119phy    H01 3205   4.696   3.753   2.792  0.5001  1.3455  1.1927
  119phy    C19 3206   4.831   3.549   2.878  0.3392  0.7257  0.0785
  119phy    C13 3207   4.963   3.626   2.648  0.4579 -0.1568 -0.2534
  119phy     H3 3208   4.935   3.638   2.540 -2.6087 -3.3519  0.0180
  119phy    O33 3209   5.028   3.501   2.640  0.1386 -0.1094  0.0112
  119phy    H1B 3210   4.975   3.440   2.593 -0.4344  0.3965 -0.0079
  119phy    C12 3211   5.069   3.742   2.680 -0.2296 -0.3420  0.2818
  119phy    O11 3212   5.131   3.739   2.811  0.0976  0.0391 -0.2368
  119phy    H1A 3213   5.056   3.728   2.866 -0.6084  0.8676 -1.0032
  120phy    C35 3214   5.091   2.570   1.098 -0.2996  0.1681 -0.3537
  120phy    C33 3215   5.030   2.605   0.965  0.0958 -0.1444 -0.2769
  120phy    C34 3216   5.013   2.760   0.944  0.1240 -0.6854 -0.3996
  120phy    C32 3217   5.096   2.539   0.842 -0.1475  0.0345 -0.0742
  120phy    C31 3218   4.988   2.502   0.738 -0.3055  0.9884 -0.3549
  120phy    C30 3219   5.048   2.414   0.626 -0.7613  0.0806  0.3624
  120phy    C28 3220   4.978   2.409   0.493 -0.1280 -0.2254 -0.0936
  120phy    C29 3221   5.073   2.458   0.381 -0.0496  0.1548 -0.2862
  120phy    C27 3222   4.919   2.273   0.472  0.9659  0.1948  0.0152
  120phy    C26 3223   4.819   2.255   0.363  0.6245  0.7834 -0.2252
  120phy    C25 3224   4.757   2.115   0.365 -0.2109 -0.0555  0.6331
  120phy    C23 3225   4.695   2.074   0.230 -0.1218  0.6787  0.2462
  120phy    C24 3226   4.724   1.922   0.212  0.1715 -0.2555 -0.2395
  120phy    C22 3227   4.544   2.099   0.221 -0.2002  0.4884 -0.1819
  120phy    C21 3228   4.503   2.243   0.166 -0.4783  0.5840  0.0926
  120phy    C20 3229   4.355   2.271   0.187 -0.4157 -0.5456 -0.1251
  120phy    C18 3230   4.289   2.400   0.120 -0.2866 -0.1522  0.0740
  120phy    O01 3231   4.374   2.513   0.144 -0.4499  0.2754 -0.1100
  120phy    H01 3232   4.359   2.552   0.228  0.2471  1.0623 -0.3359
  120phy    C19 3233   4.159   2.445   0.189  0.1459  0.1560  0.1115
  120phy    C13 3234   4.265   2.380  -0.037  0.0748 -0.2708 -0.0734
  120phy     H3 3235   4.367   2.358  -0.078  0.3098  2.3326 -1.0753
  120phy    O33 3236   4.195   2.257  -0.072  0.3198  0.2039 -0.5725
  120phy    H1B 3237   4.120   2.267  -0.127 -0.0527  0.7464  0.0283
  120phy    C12 3238   4.244   2.487  -0.148  0.3466 -0.2598  0.3314
  120phy    O11 3239   4.107   2.531  -0.157 -0.1755 -0.1649  0.0097
  120phy    H1A 3240   4.056   2.458  -0.186 -0.5071  0.0193  0.1300
  121phy    C35 3241   0.721   1.889   1.773  0.4850 -0.5912  0.3802
  121phy    C33 3242   0.728   2.028   1.702  0.3721  0.2125 -0.6415
  121phy    C34 3243   0.740   2.008   1.549 -0.1390  0.4979 -0.0974
  121phy    C32 3244   0.600   2.108   1.719 -0.7379  0.2393  0.2232
  121phy    C31 3245   0.590   2.200   1.838 -0.4616 -0.6229 -0.1756
  121phy    C30 3246   0.456   2.274   1.848  0.1166  0.2021 -0.0573
  121phy    C28 3247   0.446   2.376   1.964  0.0178  0.5163  0.0970
  121phy    C29 3248   0.446   2.518   1.913  0.4310  0.4535 -0.0912
  121phy    C27 3249   0.313   2.361   2.040 -0.1029  0.1667 -0.1965
  121phy    C26 3250   0.319   2.398   2.190 -0.5772 -0.1000  0.3228
  121phy    C25 3251   0.203   2.331   2.268 -0.0476  0.0578  0.3226
  121phy    C23 3252   0.214   2.353   2.424  0.3346  0.3018  0.1250
  121phy    C24 3253   0.099   2.437   2.484  0.3548 -0.9732  0.4685
  121phy    C22 3254   0.233   2.215   2.490  1.1157  0.0294 -0.3178
  121phy    C21 3255   0.345   2.207   2.589  0.0718 -0.2339 -0.0385
  121phy    C20 3256   0.346   2.067   2.651 -0.2839  0.2264  0.0644
  121phy    C18 3257   0.448   2.011   2.763  0.0607  0.2408  0.1522
  121phy    O01 3258   0.465   2.120   2.856  0.4660  0.2274 -0.0865
  121phy    H01 3259   0.391   2.177   2.846  0.1222 -0.3518 -0.9178
  121phy    C19 3260   0.349   1.904   2.825  0.2406 -0.7780  0.1126
  121phy    C13 3261   0.590   1.944   2.711  0.2294 -0.3538 -0.0247
  121phy     H3 3262   0.572   1.879   2.621  1.9812 -1.0053  0.0533
  121phy    O33 3263   0.641   1.849   2.797  0.3796  0.0640 -0.0776
  121phy    H1B 3264   0.653   1.897   2.877  1.5023 -0.0052 -0.1870
  121phy    C12 3265   0.706   2.043   2.670  0.0932  0.2424 -0.2626
  121phy    O11 3266   0.735   2.136   2.772 -0.3499 -0.2145 -0.3058
  121phy    H1A 3267   0.657   2.157   2.820  0.4231  2.2576  0.0020
  122phy    C35 3268   0.581   4.082   1.682  0.1355 -0.0006  0.0659
  122phy    C33 3269   0.445   4.011   1.674 -0.7235 -0.2494 -0.2976
  122phy    C34 3270   0.383   4.044   1.536 -0.3014  0.3141 -0.4587
  122phy    C32 3271   0.457   3.856   1.689  0.2846  0.1060  0.4433
  122phy    C31 3272   0.470   3.803   1.830  0.0303  0.2989  0.1667
  122phy    C30 3273   0.435   3.654   1.847  0.8868  0.2897  0.5467
  122phy    C28 3274   0.433   3.587   1.985  0.4255  0.5880  0.0039
  122phy    C29 3275   0.352   3.458   1.974  0.1383 -0.6275  0.4816
  122phy    C27 3276   0.575   3.560   2.038 -0.3221 -0.0592 -0.3049
  122phy    C26 3277   0.581   3.552   2.193 -1.1211 -0.2736 -0.1846
  122phy    C25 3278   0.714   3.487   2.230 -0.0298 -0.4223 -0.2370
  122phy    C23 3279   0.761   3.475   2.380 -0.2206 -0.6442  0.4677
  122phy    C24 3280   0.855   3.355   2.393  0.2864 -0.0042  0.3747
  122phy    C22 3281   0.836   3.601   2.420 -0.1051 -0.3239 -0.1441
  122phy    C21 3282   0.876   3.625   2.566 -0.1395 -0.6375  0.2586
  122phy    C20 3283   0.952   3.757   2.577 -0.2501 -0.2551  0.1553
  122phy    C18 3284   1.014   3.795   2.720  0.3428  0.4441  0.0815
  122phy    O01 3285   1.094   3.687   2.780  0.1321  0.1023 -0.0489
  122phy    H01 3286   1.039   3.618   2.812 -0.3973 -0.5166 -2.1737
  122phy    C19 3287   1.116   3.894   2.668  0.0027 -0.1554  0.2211
  122phy    C13 3288   0.901   3.849   2.821  0.4508  0.5873  0.0276
  122phy     H3 3289   0.816   3.777   2.816  0.6552  0.3043  0.6038
  122phy    O33 3290   0.841   3.967   2.777 -0.2869 -0.0627  0.2810
  122phy    H1B 3291   0.868   4.048   2.818  1.7050 -0.8114  0.5538
  122phy    C12 3292   0.934   3.856   2.972 -0.1298  0.0044 -0.4657
  122phy    O11 3293   0.977   3.734   3.024 -0.0506 -0.1926  0.2477
  122phy    H1A 3294   1.068   3.739   3.047 -0.3173  3.2466  1.0900
  123phy    C35 3295   3.784   3.172   1.316 -0.2236  0.3875  0.1417
  123phy    C33 3296   3.730   3.267   1.417 -0.0475 -0.7101 -0.9264
  123phy    C34 3297   3.812   3.242   1.543 -0.1367  0.5209 -0.2846
  123phy    C32 3298   3.733   3.414   1.377  0.3594 -0.6700  0.1928
  123phy    C31 3299   3.614   3.497   1.431  0.5542  0.3638 -0.4695
  123phy    C30 3300   3.617   3.638   1.374 -0.2294 -0.2443 -0.2799
  123phy    C28 3301   3.500   3.732   1.407 -0.3686 -0.4374  0.1432
  123phy    C29 3302   3.538   3.794   1.537 -0.3228 -0.2660 -0.1128
  123phy    C27 3303   3.487   3.847   1.307  0.2089  0.2717  0.3051
  123phy    C26 3304   3.402   3.822   1.182  0.1879  0.3291 -0.3471
  123phy    C25 3305   3.384   3.941   1.089  0.2053  0.1085 -0.3421
  123phy    C23 3306   3.301   3.915   0.964 -0.9394  0.4261  0.2973
  123phy    C24 3307   3.165   3.964   0.995  0.2715 -0.6330 -0.0178
  123phy    C22 3308   3.340   4.004   0.842 -0.2506  0.3873  0.3303
  123phy    C21 3309   3.429   3.930   0.738 -0.5291  0.0294 -0.2930
  123phy    C20 3310   3.504   4.039   0.656  0.1364  0.1417 -0.0576
  123phy    C18 3311   3.585   3.999   0.529 -0.2403  1.2536 -0.3257
  123phy    O01 3312   3.651   3.873   0.553  0.1920  0.0692 -0.1045
  123phy    H01 3313   3.720   3.860   0.491  0.4035  0.8809 -0.0449
  123phy    C19 3314   3.694   4.111   0.515 -0.1203  0.2646  0.3130
  123phy    C13 3315   3.487   3.994   0.400 -0.3121 -0.2844 -0.2242
  123phy     H3 3316   3.405   3.925   0.434  0.2206  0.4097  2.7124
  123phy    O33 3317   3.402   4.105   0.370  0.1388 -0.0997  0.3514
  123phy    H1B 3318   3.387   4.116   0.278 -0.4080 -3.7211 -0.1627
  123phy    C12 3319   3.515   3.903   0.278  0.0730  0.1404  0.3343
  123phy    O11 3320   3.570   3.960   0.165  0.0037 -0.0679 -0.3520
  123phy    H1A 3321   3.577   3.889   0.104 -1.6389  0.0771 -0.7424
  124phy    C35 3322   4.155   0.178   1.587 -0.0248 -0.2138 -0.3393
  124phy    C33 3323   4.233   0.067   1.525 -0.0199 -0.2376  0.5895
  124phy    C34 3324   4.282   0.126   1.394  0.3523 -0.0211  0.3644
  124phy    C32 3325   4.351   0.023   1.617 -0.3698 -0.2088 -0.1167
  124phy    C31 3326   4.327  -0.103   1.706 -0.1369 -0.3234 -0.1166
  124phy    C30 3327   4.453  -0.117   1.796  0.2733 -0.0199 -0.3732
  124phy    C28 3328   4.461  -0.254   1.863 -0.0759  0.0296  0.2077
  124phy    C29 3329   4.532  -0.358   1.774  0.1104  0.1960 -0.2437
  124phy    C27 3330   4.527  -0.239   1.996  1.0053  0.4258 -0.3960
  124phy    C26 3331   4.471  -0.326   2.111  0.1189 -0.0069 -0.3561
  124phy    C25 3332   4.541  -0.279   2.242  0.6473  0.0786  0.0845
  124phy    C23 3333   4.500  -0.336   2.377  0.0670  0.9749  0.0158
  124phy    C24 3334   4.628  -0.381   2.459  0.7782  0.3774 -0.0167
  124phy    C22 3335   4.403  -0.243   2.446  0.1403 -0.6405  0.2210
  124phy    C21 3336   4.291  -0.299   2.535 -0.1178  0.0839 -0.1114
  124phy    C20 3337   4.200  -0.187   2.588 -0.3338 -0.4971 -0.3942
  124phy    C18 3338   4.089  -0.225   2.702  0.3149  0.2029 -0.3858
  124phy    O01 3339   4.152  -0.299   2.815  0.1232  0.0495  0.1712
  124phy    H01 3340   4.092  -0.289   2.887 -0.0193  0.3217  0.0176
  124phy    C19 3341   4.064  -0.083   2.754  0.0377  0.0033  0.2737
  124phy    C13 3342   3.954  -0.306   2.655 -0.1669 -0.2827  0.2425
  124phy     H3 3343   3.929  -0.273   2.551 -0.3372 -1.1145  0.0126
  124phy    O33 3344   3.834  -0.272   2.724 -0.0570 -0.1469 -0.1956
  124phy    H1B 3345   3.769  -0.339   2.733  0.2533 -0.4985 -0.5181
  124phy    C12 3346   3.966  -0.462   2.635  0.3979 -0.3209  0.4575
  124phy    O11 3347   3.955  -0.539   2.747  0.0544  0.2967 -0.1546
  124phy    H1A 3348   4.040  -0.535   2.786  0.7588  0.4320 -1.6144
  125phy    C35 3349   3.646   4.975   1.843  0.1879  0.1223  0.1793
  125phy    C33 3350   3.797   4.955   1.847 -0.1796  0.2052  0.2597
  125phy    C34 3351   3.829   4.911   1.706  0.3990 -0.1924 -0.3789
  125phy    C32 3352   3.883   5.076   1.889 -0.0295  0.0452  0.4820
  125phy    C31 3353   3.926   5.050   2.030  0.0890  0.3918  0.2207
  125phy    C30 3354   3.985   5.171   2.094 -0.4921 -0.0577  0.4226
  125phy    C28 3355   4.048   5.142   2.230 -0.1871  0.0549 -0.3439
  125phy    C29 3356   4.201   5.151   2.213  0.1383 -0.0211 -0.6497
  125phy    C27 3357   4.004   5.233   2.349  0.1266  0.1579  0.3355
  125phy    C26 3358   3.883   5.170   2.427  0.1092  0.5103  0.1226
  125phy    C25 3359   3.842   5.268   2.532 -0.3016 -0.2124 -0.1786
  125phy    C23 3360   3.733   5.230   2.637  0.0522  0.0234 -0.0601
  125phy    C24 3361   3.758   5.278   2.781 -0.1573  0.4848  0.3703
  125phy    C22 3362   3.595   5.285   2.593 -0.5152  0.4080 -0.0457
  125phy    C21 3363   3.478   5.189   2.619  0.0077  0.5220 -0.1103
  125phy    C20 3364   3.354   5.221   2.537  0.4986  0.1488  0.5719
  125phy    C18 3365   3.211   5.164   2.578  0.2517  0.2327  0.8938
  125phy    O01 3366   3.172   5.211   2.705 -0.1072 -0.0768  0.0154
  125phy    H01 3367   3.086   5.177   2.717  0.4202 -0.9667  1.5898
  125phy    C19 3368   3.127   5.262   2.484  0.5284 -0.0506 -0.1060
  125phy    C13 3369   3.175   5.007   2.546  0.4149  0.2311 -0.2381
  125phy     H3 3370   3.200   4.978   2.441  1.1152 -0.9712  0.2467
  125phy    O33 3371   3.033   4.986   2.556  0.2956  0.0291  0.6839
  125phy    H1B 3372   3.007   4.991   2.647 -0.7103  0.0544  0.4097
  125phy    C12 3373   3.244   4.905   2.640 -0.3765  0.5910  0.1261
  125phy    O11 3374   3.201   4.775   2.616  0.2466 -0.1208  0.2325
  125phy    H1A 3375   3.108   4.766   2.616  0.3025 -1.6217 -2.3058
  126phy    C35 3376   2.519   4.536   1.423 -0.1360  0.4538 -0.4663
  126phy    C33 3377   2.656   4.493   1.371  0.1340  0.4305  0.4194
  126phy    C34 3378   2.640   4.400   1.261 -0.3836 -0.3181  0.8756
  126phy    C32 3379   2.737   4.615   1.321  0.0844 -0.5129 -0.7790
  126phy    C31 3380   2.850   4.653   1.421 -0.2964 -0.4866  0.4503
  126phy    C30 3381   2.924   4.779   1.358 -0.1567  0.1397  0.1048
  126phy    C28 3382   3.052   4.828   1.422 -0.3947  0.1004 -0.3319
  126phy    C29 3383   3.148   4.910   1.334  0.4494 -0.2108 -0.6408
  126phy    C27 3384   3.025   4.912   1.546 -0.4045  0.1860 -0.2876
  126phy    C26 3385   3.080   4.867   1.684 -0.3617 -0.0365  0.1934
  126phy    C25 3386   3.061   4.979   1.787 -0.2949  0.1083 -0.0301
  126phy    C23 3387   3.121   4.954   1.926  0.3962 -1.0284  0.2619
  126phy    C24 3388   3.262   5.011   1.940  0.2670 -0.4363  0.1352
  126phy    C22 3389   3.040   5.030   2.035 -0.1759 -0.1908  0.0390
  126phy    C21 3390   2.951   4.948   2.124  0.1866  0.0105  0.3566
  126phy    C20 3391   2.879   5.021   2.238 -0.3260 -0.1369  0.0650
  126phy    C18 3392   2.782   4.956   2.347  0.5489 -0.1156 -0.0230
  126phy    O01 3393   2.860   4.862   2.415  0.5861  0.4527  0.1181
  126phy    H01 3394   2.916   4.912   2.471 -1.9610  1.6693  1.7948
  126phy    C19 3395   2.745   5.074   2.440  0.5520 -0.3104  0.0344
  126phy    C13 3396   2.641   4.893   2.289  0.1628  0.0315 -0.4534
  126phy     H3 3397   2.596   4.964   2.214 -0.4320 -0.9081 -1.0006
  126phy    O33 3398   2.532   4.876   2.382 -0.0115  0.1838  0.0484
  126phy    H1B 3399   2.574   4.819   2.443  1.1241 -0.3805 -1.2069
  126phy    C12 3400   2.659   4.748   2.219 -0.4746 -0.0333  0.5298
  126phy    O11 3401   2.698   4.645   2.311 -0.3861  0.4515  0.3568
  126phy    H1A 3402   2.771   4.683   2.357 -0.1575  1.3228 -0.6718
  127phy    C35 3403   2.390   4.772   0.230 -0.3004  0.0328  0.1124
  127phy    C33 3404   2.383   4.846   0.361 -0.6114  0.2693 -0.4273
  127phy    C34 3405   2.276   4.946   0.358 -0.2561 -0.0940 -0.2339
  127phy    C32 3406   2.366   4.748   0.485 -0.2300 -0.1452  0.1381
  127phy    C31 3407   2.497   4.700   0.550 -0.3288  0.7246 -0.3290
  127phy    C30 3408   2.478   4.597   0.664 -0.4086  0.0412 -0.6778
  127phy    C28 3409   2.622   4.549   0.708  0.3804 -0.1311 -0.5023
  127phy    C29 3410   2.643   4.572   0.860 -0.4987  0.1050  0.0013
  127phy    C27 3411   2.636   4.404   0.676 -0.2667  0.2236  0.5191
  127phy    C26 3412   2.777   4.363   0.632 -0.2670  0.0993 -0.2304
  127phy    C25 3413   2.778   4.214   0.595  0.4187 -0.6507  0.2308
  127phy    C23 3414   2.925   4.174   0.571  0.0206  0.7562 -0.5342
  127phy    C24 3415   2.944   4.051   0.659 -0.3497  0.1145  0.1003
  127phy    C22 3416   2.952   4.138   0.426 -0.4189  0.3200 -0.1727
  127phy    C21 3417   3.024   4.247   0.347 -0.0703  0.3017 -0.9400
  127phy    C20 3418   3.037   4.186   0.206  0.1825  0.1590  0.1200
  127phy    C18 3419   3.102   4.271   0.092  0.3267  0.0620  0.0200
  127phy    O01 3420   3.059   4.407   0.108  0.1138  0.2605  0.3230
  127phy    H01 3421   2.970   4.408   0.078  0.2202  0.4024  0.0060
  127phy    C19 3422   3.027   4.221  -0.034 -0.5427  0.0570  0.5732
  127phy    C13 3423   3.262   4.264   0.094  0.0935 -0.3262  0.1750
  127phy     H3 3424   3.292   4.317   0.188  0.3042  0.9502 -0.6022
  127phy    O33 3425   3.327   4.137   0.117  0.6680 -0.2543  0.0510
  127phy    H1B 3426   3.356   4.108   0.032  1.1567  0.5340 -0.0597
  127phy    C12 3427   3.368   4.357   0.030  0.2391  0.2500 -0.3049
  127phy    O11 3428   3.410   4.310  -0.097 -0.0739  0.5453 -0.6232
  127phy    H1A 3429   3.337   4.303  -0.156 -0.7570 -1.1543  0.3553
  128SOL     OW 3430   2.007   4.103   2.789  0.0236  0.0500 -0.2074
  128SOL    HW1 3431   2.098   4.112   2.763  0.1539 -0.2830  0.1175
  128SOL    HW2 3432   1.992   4.190   2.827  1.2576  0.7111 -1.1690
  128SOL     MW 3433   2.017   4.116   2.790 -0.0070 -0.0005  0.0020
  129SOL     OW 3434   1.641   1.722   0.115  0.2889 -0.1966 -0.1981
  129SOL    HW1 3435   1.644   1.638   0.069 -2.8559 -0.3663 -0.3257
  129SOL    HW2 3436   1.641   1.786   0.044 -1.4997 -0.4965 -0.5154
  129SOL     MW 3437   1.641   1.719   0.100 -0.0070 -0.0005  0.0020
  130SOL     OW 3438   2.465   3.059   0.004 -0.1149  0.1357 -0.2014
  130SOL    HW1 3439   2.498   3.131   0.057  1.6017 -0.0635 -0.9289
  130SOL    HW2 3440   2.399   3.106  -0.048  0.6141  1.5064  0.0648
  130SOL     MW 3441   2.460   3.075   0.004 -0.0070 -0.0005  0.0020
  131SOL     OW 3442   1.470   0.901   0.046  0.3126 -0.0592  0.3690
  131SOL    HW1 3443   1.416   0.850  -0.015  0.3749 -0.1271  0.3709
  131SOL    HW2 3444   1.458   0.848   0.125 -1.2679  0.4233  0.4784
  131SOL     MW 3445   1.461   0.888   0.048 -0.0070 -0.0005  0.0020
  132SOL     OW 3446   2.003   3.692   2.907  0.0774  0.0212 -0.1210
  132SOL    HW1 3447   2.075   3.652   2.859 -0.0787 -1.3634  0.7318
  132SOL    HW2 3448   2.051   3.740   2.974 -0.3236 -0.6225  0.6511
  132SOL     MW 3449   2.019   3.693   2.910 -0.0070 -0.0005  0.0020
  133SOL     OW 3450   3.399   0.033   0.309 -0.3472  0.6396  0.1218
  133SOL    HW1 3451   3.400   0.116   0.261  0.2574 -0.6387 -2.2582
  133SOL    HW2 3452   3.423   0.056   0.399  1.8316 -1.3214  0.1449
  133SOL     MW 3453   3.402   0.047   0.315 -0.0070 -0.0005  0.0020
  134SOL     OW 3454   2.181   0.416   2.841 -0.2975 -0.2626 -0.1212
  134SOL    HW1 3455   2.117   0.484   2.825 -0.4034 -0.0739  1.0067
  134SOL    HW2 3456   2.123   0.347   2.874 -0.9762  1.3217  2.2182
  134SOL     MW 3457   2.165   0.416   2.843 -0.0070 -0.0005  0.0020
  135SOL     OW 3458   4.980   2.480   2.892 -0.5421  0.1444 -0.4349
  135SOL    HW1 3459   4.963   2.449   2.981  0.6815  0.6232 -0.0132
  135SOL    HW2 3460   4.979   2.406   2.832  0.2287 -0.6416  0.4829
  135SOL     MW 3461   4.978   2.466   2.896 -0.0070 -0.0005  0.0020
  136SOL     OW 3462   3.473   0.570   0.538  0.0436  0.0499 -0.2467
  136SOL    HW1 3463   3.420   0.492   0.551 -1.2817  1.1730  1.5428
  136SOL    HW2 3464   3.472   0.597   0.630  1.8452 -0.8712  0.0845
  136SOL     MW 3465   3.466   0.563   0.552 -0.0070 -0.0005  0.0020
  137SOL     OW 3466   3.797   3.816   2.830 -0.1838 -0.0481  0.0168
  137SOL    HW1 3467   3.829   3.858   2.910  1.4014 -0.5650 -0.3038
  137SOL    HW2 3468   3.835   3.729   2.841  1.1907  0.5191  0.0140
  137SOL     MW 3469   3.807   3.810   2.842 -0.0070 -0.0005  0.0020
  138SOL     OW 3470   4.347   0.912   3.044 -0.1830 -0.1049 -0.5180
  138SOL    HW1 3471   4.433   0.939   3.076  0.1507  0.2627 -1.6600
  138SOL    HW2 3472   4.299   0.991   3.067 -0.6384 -0.1029 -1.4094
  138SOL     MW 3473   4.352   0.926   3.051 -0.0070 -0.0005  0.0020
  139SOL     OW 3474   2.814   0.137   0.301  0.2057 -0.0790 -0.7517
  139SOL    HW1 3475   2.837   0.192   0.376 -1.3950 -1.0485  0.5360
  139SOL    HW2 3476   2.739   0.188   0.272  0.5422  0.6143 -0.4272
  139SOL     MW 3477   2.808   0.151   0.307 -0.0070 -0.0005  0.0020
  140SOL     OW 3478   3.478   0.131   0.543  0.2284 -0.2446 -0.1270
  140SOL    HW1 3479   3.572   0.147   0.552  0.5982 -0.7979 -2.4256
  140SOL    HW2 3480   3.465   0.045   0.583  1.3421 -1.0951 -1.4936
  140SOL     MW 3481   3.488   0.122   0.549 -0.0070 -0.0005  0.0020
  141SOL     OW 3482   3.569   4.677   2.728 -0.0882  0.2556  0.2606
  141SOL    HW1 3483   3.511   4.624   2.674  1.2404 -0.6649 -0.3081
  141SOL    HW2 3484   3.628   4.610   2.764  1.8462  1.2931 -0.8050
  141SOL     MW 3485   3.569   4.661   2.726 -0.0070 -0.0005  0.0020
  142SOL     OW 3486   2.277   4.858   2.949 -0.1185 -0.2360  0.5391
  142SOL    HW1 3487   2.181   4.865   2.948 -0.1952 -0.9466 -1.2814
  142SOL    HW2 3488   2.302   4.931   3.005 -2.2667 -0.4715  1.9298
  142SOL     MW 3489   2.267   4.869   2.956 -0.0070 -0.0005  0.0020
  143SOL     OW 3490   1.868   3.864   2.759 -0.4213 -0.2126 -0.7921
  143SOL    HW1 3491   1.922   3.803   2.810  0.9604  0.2610 -1.6597
  143SOL    HW2 3492   1.911   3.948   2.773 -0.0961  0.0877 -3.1070
  143SOL     MW 3493   1.881   3.867   2.767 -0.0070 -0.0005  0.0020
  144SOL     OW 3494   3.800   4.925   2.963 -0.3837 -0.6891  0.1835
  144SOL    HW1 3495   3.862   4.873   3.013 -0.8263 -0.4072  1.0486
  144SOL    HW2 3496   3.813   4.897   2.872  0.3179 -0.3100  0.1571
  144SOL     MW 3497   3.810   4.914   2.957 -0.0070 -0.0005  0.0020
  145SOL     OW 3498   1.416   4.286   0.086 -0.0938 -0.3499  0.0108
  145SOL    HW1 3499   1.498   4.319   0.050 -0.1928  1.0821  1.0345
  145SOL    HW2 3500   1.447   4.225   0.154 -2.1407  1.6313  2.9661
  145SOL     MW 3501   1.431   4.282   0.090 -0.0070 -0.0005  0.0020
  146SOL     OW 3502   1.616   5.046   0.036 -0.3113 -0.0544  0.3499
  146SOL    HW1 3503   1.588   4.955   0.028 -2.9392  0.5766  1.2953
  146SOL    HW2 3504   1.563   5.093  -0.029 -1.2950 -2.0864 -0.3881
  146SOL     MW 3505   1.605   5.040   0.026 -0.0070 -0.0005  0.0020
  147SOL     OW 3506   3.076   2.922   2.892 -0.4403  0.1891  0.2253
  147SOL    HW1 3507   3.171   2.935   2.886 -0.0432 -2.3620  0.1184
  147SOL    HW2 3508   3.050   2.981   2.822  0.0091 -0.4061 -0.4599
  147SOL     MW 3509   3.085   2.932   2.882 -0.0070 -0.0005  0.0020
  148SOL     OW 3510   4.558   4.274   0.041 -0.1232 -0.1634 -0.3065
  148SOL    HW1 3511   4.601   4.359   0.042  0.0169 -0.2303  0.4689
  148SOL    HW2 3512   4.528   4.266  -0.049  0.8290  0.2377 -0.6727
  148SOL     MW 3513   4.560   4.284   0.029 -0.0070 -0.0005  0.0020
  149SOL     OW 3514   0.626   0.010   2.781 -0.1793  0.2493  0.2476
  149SOL    HW1 3515   0.539   0.041   2.756 -1.7018 -3.2924  0.6291
  149SOL    HW2 3516   0.650   0.085   2.836 -0.4769  1.2183 -0.9102
  149SOL     MW 3517   0.618   0.024   2.785 -0.0070 -0.0005  0.0020
  150SOL     OW 3518   3.085   0.825   0.492  0.0164  0.6410 -0.3085
  150SOL    HW1 3519   3.165   0.791   0.451 -0.8255 -0.4278 -1.1370
  150SOL    HW2 3520   3.022   0.764   0.455  1.2676 -1.9078  1.4238
  150SOL     MW 3521   3.087   0.813   0.482 -0.0070 -0.0005  0.0020
  151SOL     OW 3522   0.350   1.580   3.024 -0.5228 -0.5868 -0.1393
  151SOL    HW1 3523   0.281   1.628   2.979 -0.4331 -0.9687 -0.6992
  151SOL    HW2 3524   0.415   1.568   2.954  0.3023  0.9714  0.3006
  151SOL     MW 3525   0.350   1.585   3.009 -0.0070 -0.0005  0.0020
  152SOL     OW 3526   2.396   2.796   0.037 -0.3494 -0.0836  0.0802
  152SOL    HW1 3527   2.419   2.889   0.030  0.3872 -0.3894 -2.0062
  152SOL    HW2 3528   2.338   2.782  -0.038  0.2502  0.2195 -0.4393
  152SOL     MW 3529   2.391   2.806   0.026 -0.0070 -0.0005  0.0020
  153SOL     OW 3530   3.743   4.414   0.227 -0.0874  0.2909 -0.2999
  153SOL    HW1 3531   3.720   4.350   0.160  1.4585 -1.4342  0.7046
  153SOL    HW2 3532   3.777   4.485   0.173  0.4289 -0.2655 -0.7253
  153SOL     MW 3533   3.744   4.415   0.211 -0.0070 -0.0005  0.0020
  154SOL     OW 3534   3.584   4.618   0.350  0.2238 -0.2093  0.0510
  154SOL    HW1 3535   3.591   4.676   0.275  0.6397 -0.0614  0.2018
  154SOL    HW2 3536   3.627   4.538   0.319  0.2491  0.8202 -2.8846
  154SOL     MW 3537   3.590   4.615   0.336 -0.0070 -0.0005  0.0020
  155SOL     OW 3538   1.951   1.979   0.359  0.2940 -0.2187  0.0291
  155SOL    HW1 3539   2.037   1.965   0.399  0.3948 -0.3263 -0.2238
  155SOL    HW2 3540   1.943   1.900   0.305  1.6634 -0.2533 -0.1682
  155SOL     MW 3541   1.962   1.967   0.357 -0.0070 -0.0005  0.0020
  156SOL     OW 3542   4.626   0.980   0.031 -0.6901  0.3343 -0.3864
  156SOL    HW1 3543   4.660   0.934   0.107 -2.2823  1.6797  1.2097
  156SOL    HW2 3544   4.669   1.065   0.035  1.6265 -0.8272  1.4476
  156SOL     MW 3545   4.636   0.985   0.041 -0.0070 -0.0005  0.0020
  157SOL     OW 3546   2.165   3.863   2.487  0.2362  0.2890 -0.1984
  157SOL    HW1 3547   2.073   3.883   2.505  0.5296 -0.1082  1.9013
  157SOL    HW2 3548   2.153   3.779   2.442  1.9105  0.1016 -0.3315
  157SOL     MW 3549   2.151   3.855   2.483 -0.0070 -0.0005  0.0020
  158SOL     OW 3550   4.184   4.861   0.209  0.1433  0.2104  0.1769
  158SOL    HW1 3551   4.180   4.912   0.290 -1.1549 -0.2996  0.4538
  158SOL    HW2 3552   4.220   4.778   0.241  0.3705  0.3445  0.2703
  158SOL     MW 3553   4.188   4.857   0.224 -0.0070 -0.0005  0.0020
  159SOL     OW 3554   3.957   4.042   0.232  0.1981 -0.0327 -0.0676
  159SOL    HW1 3555   3.941   4.127   0.273  2.5478  1.1647 -1.4336
  159SOL    HW2 3556   4.042   4.026   0.273 -0.1253  1.3255  1.1783
  159SOL     MW 3557   3.966   4.051   0.243 -0.0070 -0.0005  0.0020
  160SOL     OW 3558   2.930   4.701   2.682 -0.3096 -0.5567  0.3636
  160SOL    HW1 3559   2.843   4.730   2.653 -0.0462  1.1060  1.1043
  160SOL    HW2 3560   2.936   4.747   2.766 -0.3469  0.1453 -0.0091
  160SOL     MW 3561   2.919   4.711   2.689 -0.0070 -0.0005  0.0020
  161SOL     OW 3562   4.517   2.548   2.607 -0.6577  0.4168 -0.2638
  161SOL    HW1 3563   4.570   2.552   2.687 -1.0800  0.0860  0.0354
  161SOL    HW2 3564   4.465   2.628   2.613 -0.7055  0.4982 -1.4950
  161SOL     MW 3565   4.517   2.559   2.618 -0.0070 -0.0005  0.0020
  162SOL     OW 3566   2.449   2.505   2.927  0.2598 -0.3623 -0.0065
  162SOL    HW1 3567   2.405   2.434   2.881  0.5123 -1.2611  1.0939
  162SOL    HW2 3568   2.444   2.480   3.019 -0.4610  0.9353  0.3338
  162SOL     MW 3569   2.443   2.492   2.933 -0.0070 -0.0005  0.0020
  163SOL     OW 3570   0.173   4.523   2.930  0.6488  0.0040 -0.2674
  163SOL    HW1 3571   0.267   4.517   2.915  0.6122 -1.7011 -0.0103
  163SOL    HW2 3572   0.134   4.472   2.859 -0.2345 -0.6242  0.6357
  163SOL     MW 3573   0.180   4.516   2.918 -0.0070 -0.0005  0.0020
  164SOL     OW 3574   1.865   3.458   2.878 -0.1296 -0.0206  0.0291
  164SOL    HW1 3575   1.771   3.475   2.890 -0.5953 -1.2872 -1.4865
  164SOL    HW2 3576   1.909   3.541   2.898 -1.2395  0.5081  0.3592
  164SOL     MW 3577   1.858   3.471   2.883 -0.0070 -0.0005  0.0020
  165SOL     OW 3578   4.712   0.910   0.276  0.2072 -0.1840 -0.0144
  165SOL    HW1 3579   4.622   0.929   0.303  0.2770  1.1319 -0.6647
  165SOL    HW2 3580   4.755   0.995   0.282 -1.1257  0.4615  0.7151
  165SOL     MW 3581   4.706   0.924   0.280 -0.0070 -0.0005  0.0020
  166SOL     OW 3582   0.824   4.673   0.003 -0.0032 -0.0626  0.0060
  166SOL    HW1 3583   0.870   4.628  -0.068 -0.9648 -1.9481  0.4889
  166SOL    HW2 3584   0.771   4.609   0.052  0.3101  1.3239  2.3458
  166SOL     MW 3585   0.823   4.659   0.000 -0.0070 -0.0005  0.0020
  167SOL     OW 3586   2.730   2.470   2.883  0.3927  0.2203 -0.2354
  167SOL    HW1 3587   2.773   2.548   2.919 -1.1530  0.9872  0.0432
  167SOL    HW2 3588   2.641   2.489   2.912  0.9619  0.8005  1.2462
  167SOL     MW 3589   2.724   2.483   2.892 -0.0070 -0.0005  0.0020
  168SOL     OW 3590   4.924   3.143   3.005 -0.7708  0.2454  0.2203
  168SOL    HW1 3591   4.975   3.149   2.924 -1.2621 -1.3020 -0.2553
  168SOL    HW2 3592   4.845   3.098   2.973 -0.6223 -1.3601  1.9189
  168SOL     MW 3593   4.920   3.138   2.990 -0.0070 -0.0005  0.0020
  169SOL     OW 3594   4.894   3.243   2.591  0.2025  0.1448  0.4562
  169SOL    HW1 3595   4.806   3.220   2.621 -0.0267 -0.2596 -0.5021
  169SOL    HW2 3596   4.894   3.204   2.504  1.1479  0.9638  0.0742
  169SOL     MW 3597   4.882   3.235   2.584 -0.0070 -0.0005  0.0020
  170SOL     OW 3598   3.439   4.784   2.954  0.2904 -0.4261 -0.0615
  170SOL    HW1 3599   3.466   4.749   2.870  1.0263 -0.4412  0.1709
  170SOL    HW2 3600   3.344   4.779   2.955  0.1500  1.0995  1.7798
  170SOL     MW 3601   3.430   4.779   2.943 -0.0070 -0.0005  0.0020
  171SOL     OW 3602   2.100   3.656   2.301  0.0895  0.3234 -0.1111
  171SOL    HW1 3603   2.174   3.670   2.242  0.4559  0.1614  0.3059
  171SOL    HW2 3604   2.034   3.717   2.268 -1.1230 -0.8472  0.0475
  171SOL     MW 3605   2.101   3.666   2.289 -0.0070 -0.0005  0.0020
  172SOL     OW 3606   2.775   0.890   0.274 -0.1177  0.1602 -0.1582
  172SOL    HW1 3607   2.749   0.882   0.183  0.4404  0.3208 -0.3366
  172SOL    HW2 3608   2.847   0.954   0.271 -1.0616  1.2039 -1.6529
  172SOL     MW 3609   2.781   0.897   0.262 -0.0070 -0.0005  0.0020
  173SOL     OW 3610   0.247   2.750   2.757 -0.0577 -0.0834 -0.0650
  173SOL    HW1 3611   0.278   2.729   2.669 -0.7816 -0.3444 -0.2712
  173SOL    HW2 3612   0.215   2.670   2.797 -1.4334  1.6022  2.4914
  173SOL     MW 3613   0.247   2.737   2.750 -0.0070 -0.0005  0.0020
  174SOL     OW 3614   2.697   3.072   2.921 -0.2029 -0.2273  0.2906
  174SOL    HW1 3615   2.617   3.051   2.970  0.4336 -0.9628  1.0335
  174SOL    HW2 3616   2.722   2.988   2.883 -1.1865 -0.8729  1.0245
  174SOL     MW 3617   2.689   3.058   2.922 -0.0070 -0.0005  0.0020
  175SOL     OW 3618   3.733   4.489   2.832  0.3952  0.3481  0.0862
  175SOL    HW1 3619   3.723   4.395   2.826 -1.1427  0.4490  0.7728
  175SOL    HW2 3620   3.821   4.504   2.797  1.9038  0.4341  3.5470
  175SOL     MW 3621   3.743   4.479   2.827 -0.0070 -0.0005  0.0020
  176SOL     OW 3622   4.436   2.861   0.199 -0.3264  0.2719  0.0036
  176SOL    HW1 3623   4.345   2.842   0.223  0.1732 -1.4199  0.7078
  176SOL    HW2 3624   4.450   2.951   0.230 -1.3852  0.1830  0.8048
  176SOL     MW 3625   4.426   2.871   0.206 -0.0070 -0.0005  0.0020
  177SOL     OW 3626   4.591   1.039   2.831 -0.1033 -0.0152  0.2614
  177SOL    HW1 3627   4.620   1.130   2.837 -3.8647  1.3234  0.7411
  177SOL    HW2 3628   4.596   1.018   2.924  2.3791  0.9685  0.4270
  177SOL     MW 3629   4.596   1.049   2.844 -0.0070 -0.0005  0.0020
  178SOL     OW 3630   3.803   3.352   3.036 -0.3951  1.0830  0.1387
  178SOL    HW1 3631   3.792   3.277   2.978  0.4090  2.6154 -2.1578
  178SOL    HW2 3632   3.718   3.359   3.080 -0.6733  4.0373 -0.6385
  178SOL     MW 3633   3.790   3.343   3.034 -0.0070 -0.0005  0.0020
  179SOL     OW 3634   1.580   1.137   0.139 -0.0619  0.0075 -0.0509
  179SOL    HW1 3635   1.576   1.123   0.234 -0.5630 -0.1905 -0.0953
  179SOL    HW2 3636   1.554   1.051   0.107  3.1196 -0.9969 -0.2296
  179SOL     MW 3637   1.576   1.124   0.147 -0.0070 -0.0005  0.0020
  180SOL     OW 3638   0.002   1.049   0.169 -0.5044 -0.3253 -0.1845
  180SOL    HW1 3639   0.038   1.071   0.083  0.3145 -1.9035 -0.2908
  180SOL    HW2 3640   0.030   0.958   0.179  1.5905  0.4595  2.2618
  180SOL     MW 3641   0.010   1.040   0.159 -0.0070 -0.0005  0.0020
  181SOL     OW 3642   2.594   4.091   2.864  0.5461 -0.2350 -0.5553
  181SOL    HW1 3643   2.562   4.064   2.779 -1.1720 -0.6281  0.1759
  181SOL    HW2 3644   2.535   4.043   2.923  0.0899 -0.3444 -1.0956
  181SOL     MW 3645   2.582   4.081   2.861 -0.0070 -0.0005  0.0020
  182SOL     OW 3646   2.941   3.881   0.087 -0.0398 -0.1531 -0.3965
  182SOL    HW1 3647   2.897   3.917   0.010  1.9347  3.3476 -0.0742
  182SOL    HW2 3648   2.925   3.786   0.082 -0.0174 -0.2363  0.7466
  182SOL     MW 3649   2.933   3.873   0.076 -0.0070 -0.0005  0.0020
  183SOL     OW 3650   1.877   3.903   2.486 -0.4010 -0.1350  0.3517
  183SOL    HW1 3651   1.870   3.997   2.470  2.4414 -0.0926 -1.4931
  183SOL    HW2 3652   1.855   3.891   2.578 -1.2339  0.6122  0.2558
  183SOL     MW 3653   1.873   3.914   2.496 -0.0070 -0.0005  0.0020
  184SOL     OW 3654   4.771   4.114   0.063 -0.2121 -0.0373  0.3951
  184SOL    HW1 3655   4.786   4.075  -0.023 -2.7812 -0.9959  0.2693
  184SOL    HW2 3656   4.687   4.160   0.055 -0.6818 -0.8290  0.6947
  184SOL     MW 3657   4.762   4.115   0.050 -0.0070 -0.0005  0.0020
  185SOL     OW 3658   3.687   2.852   2.594 -0.3563 -0.3202  0.0786
  185SOL    HW1 3659   3.780   2.872   2.581 -0.3848  0.1451  0.5675
  185SOL    HW2 3660   3.688   2.804   2.677  1.4322  0.6317  0.6784
  185SOL     MW 3661   3.700   2.848   2.603 -0.0070 -0.0005  0.0020
  186SOL     OW 3662   4.598   2.591   3.058  0.5863 -0.3700 -0.0105
  186SOL    HW1 3663   4.526   2.564   3.115 -1.9287 -0.6084 -3.0349
  186SOL    HW2 3664   4.677   2.585   3.112  0.0363 -3.2274  0.6534
  186SOL     MW 3665   4.599   2.587   3.073 -0.0070 -0.0005  0.0020
  187SOL     OW 3666   2.796   4.950   0.234 -0.1389 -0.4419  0.4531
  187SOL    HW1 3667   2.885   4.935   0.266  0.4789  0.5298 -0.7281
  187SOL    HW2 3668   2.782   5.042   0.257 -0.0541  0.4324 -2.5555
  187SOL     MW 3669   2.806   4.960   0.242 -0.0070 -0.0005  0.0020
  188SOL     OW 3670   1.638   4.436   3.048 -0.0994 -0.2918 -0.2573
  188SOL    HW1 3671   1.711   4.493   3.070 -0.9320  1.3667 -1.5414
  188SOL    HW2 3672   1.595   4.487   2.979 -0.3630  0.4926  0.4642
  188SOL     MW 3673   1.642   4.451   3.042 -0.0070 -0.0005  0.0020
  189SOL     OW 3674   2.924   3.618   0.099 -1.0935 -0.0559 -0.6757
  189SOL    HW1 3675   3.017   3.600   0.116 -0.6383  1.6600 -1.1328
  189SOL    HW2 3676   2.905   3.562   0.024  0.9120 -2.5852  0.5454
  189SOL     MW 3677   2.934   3.608   0.091 -0.0070 -0.0005  0.0020
  190SOL     OW 3678   5.068   3.200   2.786  0.0263  0.2762  0.0893
  190SOL    HW1 3679   5.125   3.127   2.761 -2.0319 -1.5483  0.4222
  190SOL    HW2 3680   5.004   3.206   2.715  0.6357  0.2141 -0.4831
  190SOL     MW 3681   5.067   3.191   2.773 -0.0070 -0.0005  0.0020
  191SOL     OW 3682   3.174   3.889   0.238 -0.2910 -0.0429 -0.2361
  191SOL    HW1 3683   3.088   3.897   0.197  0.1151  0.3161 -1.0321
  191SOL    HW2 3684   3.213   3.976   0.229 -0.8214  0.5228  2.2209
  191SOL     MW 3685   3.168   3.901   0.232 -0.0070 -0.0005  0.0020
  192SOL     OW 3686   3.991   4.332   3.053 -0.1561 -0.3808  0.1412
  192SOL    HW1 3687   4.046   4.278   2.996  1.0657  1.3684 -0.4189
  192SOL    HW2 3688   3.922   4.272   3.082  0.2468 -1.9942 -2.0017
  192SOL     MW 3689   3.989   4.317   3.049 -0.0070 -0.0005  0.0020
  193SOL     OW 3690   4.813   3.883   0.201  0.0892 -0.2036  0.5530
  193SOL    HW1 3691   4.802   3.973   0.169 -0.0456  0.8053  3.2106
  193SOL    HW2 3692   4.881   3.892   0.267  1.5403 -0.1647 -0.8828
  193SOL     MW 3693   4.820   3.896   0.205 -0.0070 -0.0005  0.0020
  194SOL     OW 3694   3.820   0.546   0.233 -0.0716  0.5617  0.1865
  194SOL    HW1 3695   3.900   0.508   0.270 -1.6859 -0.6726  2.6780
  194SOL    HW2 3696   3.790   0.479   0.172 -0.4888 -1.4182  2.4100
  194SOL     MW 3697   3.827   0.532   0.230 -0.0070 -0.0005  0.0020
  195SOL     OW 3698   1.999   1.473   0.296 -0.0254 -0.3185 -0.3448
  195SOL    HW1 3699   2.049   1.396   0.323 -0.0516 -0.2407 -0.0645
  195SOL    HW2 3700   1.961   1.443   0.213 -0.1022  0.4631 -0.6034
  195SOL     MW 3701   2.000   1.459   0.289 -0.0070 -0.0005  0.0020
  196SOL     OW 3702   1.420   0.807   0.310  0.1262  0.4640 -0.3566
  196SOL    HW1 3703   1.333   0.791   0.346  0.0569 -0.0002 -0.7200
  196SOL    HW2 3704   1.462   0.728   0.344 -2.5715 -0.9861 -0.1163
  196SOL     MW 3705   1.414   0.794   0.319 -0.0070 -0.0005  0.0020
  197SOL     OW 3706   1.967   4.510   2.477  0.3615  0.1308 -0.1766
  197SOL    HW1 3707   2.000   4.557   2.400  1.0786 -2.6475 -1.6935
  197SOL    HW2 3708   2.010   4.426   2.465 -0.1347 -0.0468 -0.7687
  197SOL     MW 3709   1.977   4.505   2.466 -0.0070 -0.0005  0.0020
  198SOL     OW 3710   4.074   3.645   0.334  0.3819  0.0229 -0.4030
  198SOL    HW1 3711   4.007   3.710   0.355  1.1346  0.5246  0.4948
  198SOL    HW2 3712   4.126   3.632   0.413 -0.7707 -1.2172  0.1867
  198SOL     MW 3713   4.072   3.652   0.347 -0.0070 -0.0005  0.0020
  199SOL     OW 3714   3.177   3.811   2.958 -0.5386 -0.0340 -0.2799
  199SOL    HW1 3715   3.238   3.885   2.958 -0.6001  0.0242  0.6491
  199SOL    HW2 3716   3.125   3.824   3.037 -0.6620 -0.5343 -0.2712
  199SOL     MW 3717   3.178   3.822   2.968 -0.0070 -0.0005  0.0020
  200SOL     OW 3718   0.158   2.326   0.094 -0.0723 -0.2656 -0.4330
  200SOL    HW1 3719   0.091   2.266   0.128 -0.3251 -0.2871 -0.9567
  200SOL    HW2 3720   0.190   2.292   0.010  1.5136 -1.0118  0.4093
  200SOL     MW 3721   0.154   2.313   0.088 -0.0070 -0.0005  0.0020
  201SOL     OW 3722   3.377   3.209   2.933 -0.5680 -0.1945 -0.1138
  201SOL    HW1 3723   3.294   3.249   2.908 -1.4491 -1.5992  0.4639
  201SOL    HW2 3724   3.410   3.264   3.004 -1.9005 -0.6509  0.8925
  201SOL     MW 3725   3.371   3.222   2.939 -0.0070 -0.0005  0.0020
  202SOL     OW 3726   4.091   4.262   0.599 -0.2664  0.0388 -0.1168
  202SOL    HW1 3727   4.029   4.258   0.526 -0.8892 -1.4992  0.4505
  202SOL    HW2 3728   4.100   4.355   0.621  1.1783 -0.3675  1.1552
  202SOL     MW 3729   4.084   4.274   0.593 -0.0070 -0.0005  0.0020
  203SOL     OW 3730   2.535   0.992   0.377  0.1562  0.0479  0.0768
  203SOL    HW1 3731   2.512   0.969   0.467 -1.2052  1.2508  0.0646
  203SOL    HW2 3732   2.612   0.939   0.356  0.3861  0.3173  0.2349
  203SOL     MW 3733   2.542   0.982   0.386 -0.0070 -0.0005  0.0020
  204SOL     OW 3734   4.444   0.903   0.324  0.5945 -0.3570  0.0460
  204SOL    HW1 3735   4.432   0.843   0.251 -0.7112  0.7993 -0.7272
  204SOL    HW2 3736   4.425   0.843   0.397 -0.4389 -0.1659 -0.0534
  204SOL     MW 3737   4.440   0.887   0.324 -0.0070 -0.0005  0.0020
  205SOL     OW 3738   0.649   0.700   0.259 -0.2713 -0.3983 -0.4251
  205SOL    HW1 3739   0.735   0.741   0.267 -0.7340  0.5784 -0.3031
  205SOL    HW2 3740   0.677   0.610   0.272 -0.5525 -0.3253  0.8294
  205SOL     MW 3741   0.664   0.694   0.262 -0.0070 -0.0005  0.0020
  206SOL     OW 3742   1.968   4.346   2.901  0.1693 -0.0060  0.8692
  206SOL    HW1 3743   1.926   4.427   2.871  0.3109  0.4661  1.8963
  206SOL    HW2 3744   1.894   4.299   2.940  0.7959 -0.1434  1.9278
  206SOL     MW 3745   1.953   4.351   2.902 -0.0070 -0.0005  0.0020
  207SOL     OW 3746   1.772   4.551   0.355 -0.0280  0.2906  0.5742
  207SOL    HW1 3747   1.792   4.500   0.433  0.3901 -1.8955 -0.8942
  207SOL    HW2 3748   1.676   4.551   0.362 -0.1395 -2.5617  0.1004
  207SOL     MW 3749   1.762   4.544   0.366 -0.0070 -0.0005  0.0020
  208SOL     OW 3750   0.237   4.136   2.896  0.4051  0.1699 -0.6769
  208SOL    HW1 3751   0.281   4.051   2.894  0.7915  0.2870  1.0198
  208SOL    HW2 3752   0.201   4.143   2.985  1.4167 -0.6788 -0.1834
  208SOL     MW 3753   0.238   4.125   2.908 -0.0070 -0.0005  0.0020
  209SOL     OW 3754   2.937   4.416   2.696 -0.1667 -0.1500 -0.3154
  209SOL    HW1 3755   2.935   4.512   2.696  1.7738 -0.0592  0.1947
  209SOL    HW2 3756   2.863   4.392   2.752  0.3397 -0.0144  0.4254
  209SOL     MW 3757   2.927   4.425   2.703 -0.0070 -0.0005  0.0020
  210SOL     OW 3758   3.780   3.112   2.869 -0.1946  0.0451  0.1162
  210SOL    HW1 3759   3.853   3.134   2.811  1.1509 -2.7971  0.5702
  210SOL    HW2 3760   3.697   3.126   2.824 -0.9727  0.0302  1.4684
  210SOL     MW 3761   3.778   3.117   2.856 -0.0070 -0.0005  0.0020
  211SOL     OW 3762   0.239   2.271   2.922 -0.0656 -0.3313  0.2196
  211SOL    HW1 3763   0.221   2.362   2.900 -0.7062 -0.3643  0.5779
  211SOL    HW2 3764   0.159   2.219   2.915  0.2612 -0.8142 -0.0036
  211SOL     MW 3765   0.226   2.276   2.918 -0.0070 -0.0005  0.0020
  212SOL     OW 3766   3.168   5.069   0.162  0.0773  0.4486  0.0480
  212SOL    HW1 3767   3.139   5.134   0.099  0.4981  1.1100  0.5269
  212SOL    HW2 3768   3.251   5.106   0.192 -0.0131 -0.5283  1.6863
  212SOL     MW 3769   3.175   5.082   0.158 -0.0070 -0.0005  0.0020
  213SOL     OW 3770   2.484   4.928   2.775  0.0285  0.3087 -0.0903
  213SOL    HW1 3771   2.427   4.956   2.704 -1.2596 -1.1116  0.3329
  213SOL    HW2 3772   2.426   4.890   2.842  0.6435 -0.7405 -0.1274
  213SOL     MW 3773   2.469   4.927   2.775 -0.0070 -0.0005  0.0020
  214SOL     OW 3774   4.006   4.792   3.055  0.3391  0.2093 -0.3308
  214SOL    HW1 3775   3.954   4.719   3.090  2.1810 -1.2541 -0.4297
  214SOL    HW2 3776   4.055   4.825   3.130 -0.6008 -0.9308  0.8363
  214SOL     MW 3777   4.006   4.787   3.069 -0.0070 -0.0005  0.0020
  215SOL     OW 3778   4.183   2.815   0.245  0.4520  0.1339 -0.2480
  215SOL    HW1 3779   4.137   2.898   0.256  0.4352  0.2983 -1.4604
  215SOL    HW2 3780   4.157   2.798   0.155 -1.2717  0.3878  0.1641
  215SOL     MW 3781   4.174   2.824   0.235 -0.0070 -0.0005  0.0020
  216SOL     OW 3782   0.163   3.405   2.732 -0.2407  0.0766 -0.3622
  216SOL    HW1 3783   0.084   3.353   2.750 -1.2469  1.5140 -0.5056
  216SOL    HW2 3784   0.118   3.482   2.699  0.0583  0.1192 -0.6675
  216SOL     MW 3785   0.147   3.408   2.730 -0.0070 -0.0005  0.0020
  217SOL     OW 3786   4.812   0.071   0.297  0.2676  0.1111 -0.4457
  217SOL    HW1 3787   4.731   0.028   0.324  0.9796 -0.3075  1.1327
  217SOL    HW2 3788   4.806   0.085   0.203  3.1042  2.4251 -0.4265
  217SOL     MW 3789   4.801   0.067   0.288 -0.0070 -0.0005  0.0020
  218SOL     OW 3790   0.665   4.216   3.033 -0.0802  0.0182 -0.1606
  218SOL    HW1 3791   0.637   4.139   3.082 -0.7081  1.1089  1.2812
  218SOL    HW2 3792   0.605   4.221   2.959  0.3228 -1.4037 -0.5951
  218SOL     MW 3793   0.653   4.207   3.030 -0.0070 -0.0005  0.0020
  219SOL     OW 3794   4.875   1.135   0.269 -0.1756 -0.4064  0.3542
  219SOL    HW1 3795   4.896   1.183   0.349 -0.8298  0.4192  0.0483
  219SOL    HW2 3796   4.961   1.113   0.234 -0.9864 -0.4304 -1.8213
  219SOL     MW 3797   4.889   1.139   0.275 -0.0070 -0.0005  0.0020
  220SOL     OW 3798   3.637   3.459   0.297 -0.2240 -0.0253  0.3146
  220SOL    HW1 3799   3.564   3.482   0.355 -1.3314 -0.1653 -0.9844
  220SOL    HW2 3800   3.664   3.375   0.334 -0.1282 -0.4738 -0.7552
  220SOL     MW 3801   3.631   3.451   0.310 -0.0070 -0.0005  0.0020
  221SOL     OW 3802   0.606   4.495   0.040  0.0203  0.0340 -0.0909
  221SOL    HW1 3803   0.612   4.400   0.032 -0.4318 -0.1758  1.7619
  221SOL    HW2 3804   0.559   4.503   0.123  0.5837  1.1909  0.1455
  221SOL     MW 3805   0.601   4.484   0.050 -0.0070 -0.0005  0.0020
  222SOL     OW 3806   0.111   2.984   2.711 -0.0585 -0.1613  0.1519
  222SOL    HW1 3807   0.180   3.027   2.661 -1.4429  1.0117 -0.8367
  222SOL    HW2 3808   0.151   2.904   2.745  0.5732 -0.6729 -1.6501
  222SOL     MW 3809   0.125   2.979   2.709 -0.0070 -0.0005  0.0020
  223SOL     OW 3810   3.490   2.816   0.239 -0.0540 -0.3976  0.1757
  223SOL    HW1 3811   3.489   2.807   0.144  0.8610  1.9593 -0.1206
  223SOL    HW2 3812   3.429   2.752   0.276 -1.2732  0.9222  0.5146
  223SOL     MW 3813   3.482   2.806   0.231 -0.0070 -0.0005  0.0020
  224SOL     OW 3814   2.138   1.968   0.035 -0.2887  0.0360 -0.0143
  224SOL    HW1 3815   2.104   2.048   0.075  0.1297  0.0949  0.2385
  224SOL    HW2 3816   2.188   1.999  -0.041 -0.1951  0.9489  0.4076
  224SOL     MW 3817   2.140   1.983   0.030 -0.0070 -0.0005  0.0020
  225SOL     OW 3818   3.663   4.216   2.876 -0.2447  0.2451  0.1749
  225SOL    HW1 3819   3.585   4.235   2.928  0.7029  0.7341  1.4471
  225SOL    HW2 3820   3.634   4.141   2.824 -3.0891  0.0995  1.8018
  225SOL     MW 3821   3.649   4.209   2.876 -0.0070 -0.0005  0.0020
  226SOL     OW 3822   4.514   2.849   3.001  0.0628  0.3265  0.2145
  226SOL    HW1 3823   4.522   2.754   2.995  0.1954  0.4318 -2.1645
  226SOL    HW2 3824   4.481   2.864   3.090 -0.9178  0.7548 -0.2007
  226SOL     MW 3825   4.511   2.839   3.012 -0.0070 -0.0005  0.0020
  227SOL     OW 3826   1.392   2.216   2.828 -0.2237 -0.5366  0.0978
  227SOL    HW1 3827   1.427   2.140   2.782  1.0319 -0.8772  1.5487
  227SOL    HW2 3828   1.461   2.236   2.891 -1.1997  1.4562  0.6136
  227SOL     MW 3829   1.406   2.209   2.830 -0.0070 -0.0005  0.0020
  228SOL     OW 3830   3.138   4.653   0.173 -0.0945 -0.1063  0.2500
  228SOL    HW1 3831   3.109   4.564   0.153  1.2027 -0.5015  0.0363
  228SOL    HW2 3832   3.211   4.633   0.232 -0.5704  0.7281  1.1433
  228SOL     MW 3833   3.144   4.639   0.178 -0.0070 -0.0005  0.0020
  229SOL     OW 3834   1.684   0.187   0.138 -0.0168 -0.4105  0.2582
  229SOL    HW1 3835   1.696   0.213   0.047  1.5412  1.8803  1.0025
  229SOL    HW2 3836   1.674   0.092   0.133  0.0570 -0.3919 -0.2801
  229SOL     MW 3837   1.684   0.178   0.126 -0.0070 -0.0005  0.0020
  230SOL     OW 3838   3.268   4.864   0.504  0.2132 -0.5145 -0.4822
  230SOL    HW1 3839   3.194   4.898   0.455  0.8133  1.7148  0.0290
  230SOL    HW2 3840   3.272   4.771   0.480 -1.2512 -0.6536 -0.2634
  230SOL     MW 3841   3.259   4.856   0.495 -0.0070 -0.0005  0.0020
  231SOL     OW 3842   1.603   1.010   0.697  0.2519  0.3418 -0.0481
  231SOL    HW1 3843   1.565   1.024   0.610  0.8279 -0.5731 -0.4662
  231SOL    HW2 3844   1.637   1.097   0.719  0.0072 -0.1048  2.3893
  231SOL     MW 3845   1.603   1.023   0.689 -0.0070 -0.0005  0.0020
  232SOL     OW 3846   3.441   4.981   0.649 -0.5375  0.5655 -0.2344
  232SOL    HW1 3847   3.420   4.970   0.742  1.8153  1.2450  0.4398
  232SOL    HW2 3848   3.376   4.927   0.604  0.7912 -0.9046 -0.4347
  232SOL     MW 3849   3.429   4.972   0.656 -0.0070 -0.0005  0.0020
  233SOL     OW 3850   2.911   2.995   0.039 -0.1015  0.2041 -0.1473
  233SOL    HW1 3851   2.960   2.959  -0.035 -1.6671  0.2821 -1.2584
  233SOL    HW2 3852   2.835   3.037   0.000  0.7810  1.8347 -0.1975
  233SOL     MW 3853   2.908   2.996   0.024 -0.0070 -0.0005  0.0020
  234SOL     OW 3854   3.484   0.378   3.029 -0.0722 -0.1672 -0.1559
  234SOL    HW1 3855   3.421   0.441   2.991 -0.5185 -0.4645  0.0884
  234SOL    HW2 3856   3.443   0.297   2.999  0.4671 -0.2914 -0.5807
  234SOL     MW 3857   3.470   0.376   3.020 -0.0070 -0.0005  0.0020
  235SOL     OW 3858   0.956   4.776   2.565 -0.3028  0.3150  0.1430
  235SOL    HW1 3859   0.887   4.772   2.499  0.5546 -1.4182 -0.7110
  235SOL    HW2 3860   0.913   4.832   2.629  1.0019  2.0522 -0.3972
  235SOL     MW 3861   0.941   4.783   2.565 -0.0070 -0.0005  0.0020
  236SOL     OW 3862   3.137   2.670   2.814 -0.5993  0.2067  0.4342
  236SOL    HW1 3863   3.120   2.761   2.840 -0.7852  0.2844  0.0480
  236SOL    HW2 3864   3.057   2.650   2.765 -0.5404  1.3982 -0.2102
  236SOL     MW 3865   3.124   2.679   2.811 -0.0070 -0.0005  0.0020
  237SOL     OW 3866   4.375   2.787   2.606 -0.2253 -0.0578  0.2149
  237SOL    HW1 3867   4.387   2.867   2.556  0.2149 -0.2852 -0.0456
  237SOL    HW2 3868   4.336   2.811   2.690  1.0398  0.8761  0.5565
  237SOL     MW 3869   4.371   2.801   2.611 -0.0070 -0.0005  0.0020
  238SOL     OW 3870   2.916   4.866   2.900  0.5460 -0.0822  0.4581
  238SOL    HW1 3871   2.916   4.960   2.879 -0.5814  0.1795  1.4382
  238SOL    HW2 3872   2.998   4.849   2.947  0.1137  0.1987  1.3572
  238SOL     MW 3873   2.927   4.876   2.904 -0.0070 -0.0005  0.0020
  239SOL     OW 3874   1.868   0.454   3.032  0.1968  0.0445  0.3807
  239SOL    HW1 3875   1.923   0.421   3.103 -0.2785  0.1975  0.8275
  239SOL    HW2 3876   1.797   0.499   3.078  0.6939  1.2544 -0.0152
  239SOL     MW 3877   1.866   0.455   3.048 -0.0070 -0.0005  0.0020
  240SOL     OW 3878   4.321   0.595   3.020  0.1226  0.2951 -0.1371
  240SOL    HW1 3879   4.323   0.689   3.001  0.6591  0.0076 -1.6458
  240SOL    HW2 3880   4.397   0.560   2.973  0.5138  1.3062 -0.2828
  240SOL     MW 3881   4.331   0.603   3.011 -0.0070 -0.0005  0.0020
  241SOL     OW 3882   0.446   3.925   2.864  0.6483 -0.2277 -0.2556
  241SOL    HW1 3883   0.395   3.844   2.865 -0.6710  0.5719  0.8681
  241SOL    HW2 3884   0.515   3.909   2.800 -0.0911  0.9397 -1.3852
  241SOL     MW 3885   0.449   3.913   2.856 -0.0070 -0.0005  0.0020
  242SOL     OW 3886   4.557   0.534   2.886  0.4076  0.1754  0.1035
  242SOL    HW1 3887   4.613   0.535   2.964  1.2911  0.1270 -0.5076
  242SOL    HW2 3888   4.591   0.608   2.837  1.1481 -0.0034  0.3299
  242SOL     MW 3889   4.569   0.544   2.890 -0.0070 -0.0005  0.0020
  243SOL     OW 3890   3.653   4.867   0.515  0.3074  0.2941 -0.3074
  243SOL    HW1 3891   3.614   4.782   0.493 -1.0022  0.7352  0.2240
  243SOL    HW2 3892   3.584   4.906   0.568  0.7859  1.4368 -0.4792
  243SOL     MW 3893   3.639   4.861   0.519 -0.0070 -0.0005  0.0020
  244SOL     OW 3894   4.419   4.866   2.857  0.4429  0.2678 -0.1316
  244SOL    HW1 3895   4.329   4.847   2.829  0.1612 -1.5557  1.7571
  244SOL    HW2 3896   4.456   4.778   2.854 -2.6621 -1.1410 -1.9384
  244SOL     MW 3897   4.412   4.852   2.853 -0.0070 -0.0005  0.0020
  245SOL     OW 3898   5.003   3.791   0.004  0.2038  0.0643  0.0125
  245SOL    HW1 3899   4.939   3.783   0.075  1.1143 -0.4974  0.8013
  245SOL    HW2 3900   4.968   3.863  -0.047 -0.2823  2.4504  3.3858
  245SOL     MW 3901   4.990   3.799   0.007 -0.0070 -0.0005  0.0020
  246SOL     OW 3902   4.765   1.231   0.034  0.0886 -0.4824 -0.3895
  246SOL    HW1 3903   4.829   1.209   0.101  1.8105  0.4876 -1.6358
  246SOL    HW2 3904   4.721   1.307   0.072  1.8878  0.7183 -0.5573
  246SOL     MW 3905   4.768   1.238   0.048 -0.0070 -0.0005  0.0020
  247SOL     OW 3906   3.432   2.926   2.617  0.3128  0.2617  0.0216
  247SOL    HW1 3907   3.523   2.910   2.592  0.2950  1.0370 -0.5532
  247SOL    HW2 3908   3.399   2.836   2.614  0.9186 -0.0204  1.1995
  247SOL     MW 3909   3.440   2.912   2.613 -0.0070 -0.0005  0.0020
  248SOL     OW 3910   3.062   3.533   2.702  0.1861 -0.3485 -0.0583
  248SOL    HW1 3911   3.073   3.628   2.693 -0.3825 -0.4219 -2.2191
  248SOL    HW2 3912   3.012   3.524   2.783 -1.1487  0.0038 -0.7975
  248SOL     MW 3913   3.057   3.544   2.711 -0.0070 -0.0005  0.0020
  249SOL     OW 3914   3.201   4.353   2.756 -0.1638 -0.2462 -0.1827
  249SOL    HW1 3915   3.252   4.422   2.713 -1.5880  0.4995 -0.7329
  249SOL    HW2 3916   3.110   4.375   2.738 -0.4912 -0.0071  1.6245
  249SOL     MW 3917   3.196   4.365   2.748 -0.0070 -0.0005  0.0020
  250SOL     OW 3918   2.016   3.227   2.918  0.2015  0.4096  0.3852
  250SOL    HW1 3919   1.959   3.303   2.910 -0.1525  0.2062  0.8852
  250SOL    HW2 3920   2.024   3.199   2.827  2.4389  0.6861  0.4299
  250SOL     MW 3921   2.010   3.233   2.905 -0.0070 -0.0005  0.0020
  251SOL     OW 3922   2.662   4.999   0.004 -0.2194  0.4576  0.0324
  251SOL    HW1 3923   2.696   4.988   0.092 -2.0509  1.4837  0.9256
  251SOL    HW2 3924   2.644   4.912  -0.034 -0.3514  0.1289  0.8386
  251SOL     MW 3925   2.664   4.986   0.010 -0.0070 -0.0005  0.0020
  252SOL     OW 3926   3.303   4.329   0.472 -0.2770  0.3917  0.4730
  252SOL    HW1 3927   3.266   4.310   0.559  0.2149  0.1479  0.6357
  252SOL    HW2 3928   3.337   4.244   0.442 -1.1918  0.7720 -1.7768
  252SOL     MW 3929   3.303   4.315   0.480 -0.0070 -0.0005  0.0020
  253SOL     OW 3930   1.582   4.764   0.023 -0.4486  0.1176 -0.7806
  253SOL    HW1 3931   1.662   4.728   0.060 -0.3362  0.3118 -0.8287
  253SOL    HW2 3932   1.512   4.708   0.056 -1.9955  1.7443 -1.1083
  253SOL     MW 3933   1.583   4.752   0.032 -0.0070 -0.0005  0.0020
  254SOL     OW 3934   4.728   2.976   2.907 -0.1980  0.0219  0.0241
  254SOL    HW1 3935   4.651   2.939   2.950 -0.7265  0.3257 -0.6306
  254SOL    HW2 3936   4.788   2.901   2.903 -2.1944 -1.6707 -0.3331
  254SOL     MW 3937   4.725   2.961   2.912 -0.0070 -0.0005  0.0020
  255SOL     OW 3938   0.458   4.535   2.880 -0.2399  0.2104  0.0831
  255SOL    HW1 3939   0.473   4.447   2.846 -0.2028  0.1333  0.3025
  255SOL    HW2 3940   0.510   4.539   2.960 -1.5378  1.3722  0.9154
  255SOL     MW 3941   0.467   4.524   2.886 -0.0070 -0.0005  0.0020
  256SOL     OW 3942   4.718   1.277   2.830 -0.0685 -0.2694  0.4535
  256SOL    HW1 3943   4.795   1.229   2.798  1.5027  0.8762  2.3245
  256SOL    HW2 3944   4.740   1.282   2.923  0.0437  0.8448  0.3733
  256SOL     MW 3945   4.731   1.271   2.838 -0.0070 -0.0005  0.0020
  257SOL     OW 3946   3.147   3.140   0.095  0.3966  0.6738 -0.0922
  257SOL    HW1 3947   3.068   3.089   0.081  0.2716  0.5375  1.0133
  257SOL    HW2 3948   3.135   3.180   0.182 -0.8332 -1.4063  0.7592
  257SOL     MW 3949   3.135   3.139   0.105 -0.0070 -0.0005  0.0020
  258SOL     OW 3950   4.655   3.128   2.675 -0.3437 -0.2195  0.4437
  258SOL    HW1 3951   4.574   3.178   2.687  0.4884  1.9395 -2.0424
  258SOL    HW2 3952   4.668   3.080   2.756  0.6429 -0.7446 -0.0128
  258SOL     MW 3953   4.646   3.128   2.687 -0.0070 -0.0005  0.0020
  259SOL     OW 3954   3.728   0.309   0.099  0.1962  0.4484 -0.6189
  259SOL    HW1 3955   3.666   0.336   0.032 -0.6743 -1.1258 -0.4822
  259SOL    HW2 3956   3.725   0.214   0.087 -0.3549  0.4634 -0.6369
  259SOL     MW 3957   3.720   0.300   0.089 -0.0070 -0.0005  0.0020
  260SOL     OW 3958   4.688   2.547   2.814  0.5905 -0.5807  0.3050
  260SOL    HW1 3959   4.780   2.523   2.828 -0.0338 -3.1513  0.4369
  260SOL    HW2 3960   4.660   2.561   2.904  2.0989  1.3987  0.5303
  260SOL     MW 3961   4.697   2.546   2.828 -0.0070 -0.0005  0.0020
  261SOL     OW 3962   0.188   2.590   0.128 -0.0823 -0.1235  0.4358
  261SOL    HW1 3963   0.256   2.596   0.195 -0.4204  1.1512  0.6922
  261SOL    HW2 3964   0.184   2.495   0.115  1.5228 -0.3006  1.0501
  261SOL     MW 3965   0.196   2.578   0.135 -0.0070 -0.0005  0.0020
  262SOL     OW 3966   2.847   2.681   3.018 -0.0784  0.5040 -0.2388
  262SOL    HW1 3967   2.784   2.715   3.082 -0.9538 -0.4713 -0.5452
  262SOL    HW2 3968   2.928   2.677   3.068  1.5889  2.9692 -2.5071
  262SOL     MW 3969   2.849   2.685   3.033 -0.0070 -0.0005  0.0020
  263SOL     OW 3970   1.175   2.106   2.974  0.1398  0.3638  0.1016
  263SOL    HW1 3971   1.106   2.147   2.922 -0.1605 -0.7466 -0.3980
  263SOL    HW2 3972   1.256   2.146   2.941  0.9589 -0.5348  0.9394
  263SOL     MW 3973   1.177   2.117   2.963 -0.0070 -0.0005  0.0020
  264SOL     OW 3974   4.194   3.178   0.090  0.3312 -0.1749  0.1496
  264SOL    HW1 3975   4.194   3.148  -0.001 -2.4959 -1.4150  0.4318
  264SOL    HW2 3976   4.148   3.261   0.081 -0.3053 -0.4876  0.4160
  264SOL     MW 3977   4.188   3.185   0.077 -0.0070 -0.0005  0.0020
  265SOL     OW 3978   1.502   1.056   0.413  0.2288 -0.5206  0.4084
  265SOL    HW1 3979   1.435   1.125   0.410  1.4856  0.7484  0.0999
  265SOL    HW2 3980   1.464   0.980   0.370  0.8593 -0.1743 -0.8180
  265SOL     MW 3981   1.488   1.055   0.407 -0.0070 -0.0005  0.0020
  266SOL     OW 3982   0.884   4.935   2.987  0.2237  0.2332  0.3409
  266SOL    HW1 3983   0.853   4.922   2.897 -0.6411 -1.8430  0.8804
  266SOL    HW2 3984   0.865   4.850   3.025  0.2579 -0.6869 -1.5816
  266SOL     MW 3985   0.877   4.922   2.980 -0.0070 -0.0005  0.0020
  267SOL     OW 3986   0.947   0.039   0.091  0.3105 -0.3753 -0.3291
  267SOL    HW1 3987   0.989  -0.007   0.164 -0.5648 -0.6318  0.0213
  267SOL    HW2 3988   0.922  -0.030   0.028  0.1869  0.2271 -0.9481
  267SOL     MW 3989   0.949   0.024   0.092 -0.0070 -0.0005  0.0020
  268SOL     OW 3990   4.955   2.257   2.733  0.0407  0.7211 -0.2111
  268SOL    HW1 3991   4.866   2.247   2.768  0.9795  1.3508  2.6194
  268SOL    HW2 3992   4.947   2.237   2.640 -0.1873  0.3910 -0.1231
  268SOL     MW 3993   4.942   2.253   2.726 -0.0070 -0.0005  0.0020
  269SOL     OW 3994   0.714   0.155   0.163  0.7618 -0.1430  0.0725
  269SOL    HW1 3995   0.670   0.082   0.121  1.0643 -1.1562  1.4219
  269SOL    HW2 3996   0.805   0.127   0.153  1.1298  1.0278  0.0166
  269SOL     MW 3997   0.720   0.142   0.156 -0.0070 -0.0005  0.0020
  270SOL     OW 3998   4.327   0.136   0.352  0.1071 -0.2799 -0.2424
  270SOL    HW1 3999   4.281   0.213   0.384 -0.2979 -0.0818 -1.2621
  270SOL    HW2 4000   4.332   0.150   0.257 -0.4231 -1.6900 -0.4955
  270SOL     MW 4001   4.322   0.148   0.344 -0.0070 -0.0005  0.0020
  271SOL     OW 4002   4.327   4.142   0.632 -0.3475 -0.4193  0.5479
  271SOL    HW1 4003   4.247   4.194   0.627  1.0800  2.0428  1.5990
  271SOL    HW2 4004   4.309   4.068   0.690 -0.2276  0.2850  1.5040
  271SOL     MW 4005   4.314   4.139   0.639 -0.0070 -0.0005  0.0020
  272SOL     OW 4006   4.294   4.607   0.315 -0.1168 -0.3508  0.1028
  272SOL    HW1 4007   4.322   4.566   0.397 -0.6254  0.4270  0.6710
  272SOL    HW2 4008   4.248   4.537   0.270 -0.8618  0.0170  0.2802
  272SOL     MW 4009   4.292   4.592   0.320 -0.0070 -0.0005  0.0020
  273SOL     OW 4010   1.011   0.318   0.122 -0.3301 -0.1318  0.1032
  273SOL    HW1 4011   0.994   0.233   0.081 -0.1818  0.4405 -1.1922
  273SOL    HW2 4012   0.950   0.375   0.075 -0.4418 -0.2877  0.0591
  273SOL     MW 4013   1.001   0.314   0.110 -0.0070 -0.0005  0.0020
  274SOL     OW 4014   3.760   3.667   0.153  0.1170 -0.1044 -0.3641
  274SOL    HW1 4015   3.713   3.598   0.199  1.4422 -1.5128 -1.0443
  274SOL    HW2 4016   3.704   3.689   0.078  0.3875  0.5454 -0.3814
  274SOL     MW 4017   3.746   3.661   0.149 -0.0070 -0.0005  0.0020
  275SOL     OW 4018   4.273   5.007   3.046 -0.3279 -0.2410 -0.4667
  275SOL    HW1 4019   4.321   4.949   2.987  1.5299  0.6194  0.1039
  275SOL    HW2 4020   4.248   4.949   3.118  0.5853 -0.4938 -0.3361
  275SOL     MW 4021   4.276   4.991   3.048 -0.0070 -0.0005  0.0020
  276SOL     OW 4022   0.301   1.314   2.980 -0.1942  0.1796 -0.0313
  276SOL    HW1 4023   0.388   1.278   2.998 -0.0757  0.0191 -0.8826
  276SOL    HW2 4024   0.319   1.407   2.997  2.8141 -0.1320 -0.8415
  276SOL     MW 4025   0.315   1.322   2.985 -0.0070 -0.0005  0.0020
  277SOL     OW 4026   2.506   2.689   2.745 -0.2738  0.0941  0.5763
  277SOL    HW1 4027   2.487   2.627   2.816  0.8392 -1.2250 -0.2232
  277SOL    HW2 4028   2.549   2.635   2.678  0.4257  0.8796  0.3737
  277SOL     MW 4029   2.509   2.674   2.745 -0.0070 -0.0005  0.0020
  278SOL     OW 4030   3.114   3.288   2.932 -0.0954 -0.0139  0.3738
  278SOL    HW1 4031   3.114   3.230   3.009  0.4221 -0.0460  0.3565
  278SOL    HW2 4032   3.075   3.232   2.865 -0.4301 -0.2667  0.7718
  278SOL     MW 4033   3.109   3.273   2.934 -0.0070 -0.0005  0.0020
  279SOL     OW 4034   0.104   1.679   2.951 -0.1047 -0.2230 -0.3520
  279SOL    HW1 4035   0.070   1.732   3.023 -0.5304  0.1274 -0.7948
  279SOL    HW2 4036   0.052   1.598   2.954 -0.9803  0.3402  0.1470
  279SOL     MW 4037   0.093   1.676   2.961 -0.0070 -0.0005  0.0020
  280SOL     OW 4038   2.725   4.360   2.890  0.0845 -0.1908 -0.0648
  280SOL    HW1 4039   2.657   4.414   2.850 -0.8909 -0.5383  1.0607
  280SOL    HW2 4040   2.682   4.275   2.886 -1.0308  0.4234 -2.5969
  280SOL     MW 4041   2.710   4.356   2.884 -0.0070 -0.0005  0.0020
  281SOL     OW 4042   4.866   3.976   2.901 -0.1095 -0.1787 -0.2372
  281SOL    HW1 4043   4.939   4.021   2.858 -0.5745  0.2408 -0.5859
  281SOL    HW2 4044   4.836   3.909   2.840  0.9453 -0.9258  0.0312
  281SOL     MW 4045   4.872   3.973   2.888 -0.0070 -0.0005  0.0020
  282SOL     OW 4046   3.909   3.574   2.901 -0.1030  0.7359 -0.1557
  282SOL    HW1 4047   4.003   3.566   2.921 -0.2592 -0.8638  0.0036
  282SOL    HW2 4048   3.872   3.496   2.942  0.6350  0.2488 -0.3904
  282SOL     MW 4049   3.917   3.563   2.909 -0.0070 -0.0005  0.0020
  283SOL     OW 4050   3.383   3.992   2.954  0.2025 -0.2706  0.1668
  283SOL    HW1 4051   3.452   3.926   2.966 -1.3740 -2.1434 -0.5136
  283SOL    HW2 4052   3.401   4.035   2.871  2.7229 -0.0114  0.7699
  283SOL     MW 4053   3.395   3.989   2.945 -0.0070 -0.0005  0.0020
  284SOL     OW 4054   4.300   4.193   0.137  0.3784 -0.0874 -0.0363
  284SOL    HW1 4055   4.388   4.231   0.132 -0.6262  2.6279  1.3407
  284SOL    HW2 4056   4.295   4.148   0.221  0.6707 -0.5593 -0.2701
  284SOL     MW 4057   4.311   4.192   0.147 -0.0070 -0.0005  0.0020
  285SOL     OW 4058   3.725   4.176   0.082  0.1473  0.1124  0.6183
  285SOL    HW1 4059   3.671   4.111   0.126 -0.3038 -0.9379 -1.3814
  285SOL    HW2 4060   3.692   4.178  -0.008 -1.0796 -0.5675  1.0332
  285SOL     MW 4061   3.714   4.168   0.076 -0.0070 -0.0005  0.0020
  286SOL     OW 4062   1.838   1.023   0.063  0.0294 -0.2032  0.0568
  286SOL    HW1 4063   1.919   1.056   0.102  1.1657 -2.1265 -0.5799
  286SOL    HW2 4064   1.764   1.076   0.093 -1.2747 -1.5297 -0.7080
  286SOL     MW 4065   1.839   1.034   0.072 -0.0070 -0.0005  0.0020
  287SOL     OW 4066   2.585   0.269   0.224  0.1967  0.1899 -0.1789
  287SOL    HW1 4067   2.603   0.226   0.140  0.4699 -0.8027  0.3661
  287SOL    HW2 4068   2.590   0.364   0.220 -0.1447  0.2022 -0.3447
  287SOL     MW 4069   2.588   0.276   0.212 -0.0070 -0.0005  0.0020
  288SOL     OW 4070   0.164   2.529   2.894 -0.1374  0.4198  0.4518
  288SOL    HW1 4071   0.175   2.552   2.986 -1.1091 -1.0414  0.9848
  288SOL    HW2 4072   0.069   2.513   2.890 -0.0864  0.3804 -1.9127
  288SOL     MW 4073   0.153   2.530   2.906 -0.0070 -0.0005  0.0020
  289SOL     OW 4074   0.640   4.667   2.730  0.1908  0.2548  0.0499
  289SOL    HW1 4075   0.576   4.619   2.784 -3.4864  3.5243 -0.9220
  289SOL    HW2 4076   0.583   4.682   2.655  0.7502 -0.1883 -0.4639
  289SOL     MW 4077   0.624   4.663   2.727 -0.0070 -0.0005  0.0020
  290SOL     OW 4078   3.677   0.402   0.424  0.3368 -0.2322 -0.3102
  290SOL    HW1 4079   3.719   0.457   0.358 -2.0135  0.5726 -1.2407
  290SOL    HW2 4080   3.623   0.465   0.471  1.4412  0.3821  0.1909
  290SOL     MW 4081   3.676   0.417   0.421 -0.0070 -0.0005  0.0020
  291SOL     OW 4082   0.350   3.966   0.206 -0.2749  0.0350 -0.2934
  291SOL    HW1 4083   0.298   3.886   0.192 -1.3588  0.4928  0.9100
  291SOL    HW2 4084   0.337   3.980   0.300 -0.2005 -0.0962 -0.2625
  291SOL     MW 4085   0.341   3.957   0.217 -0.0070 -0.0005  0.0020
  292SOL     OW 4086   3.163   4.835   3.036 -0.5252  0.1317 -0.5245
  292SOL    HW1 4087   3.182   4.912   3.090  2.0469  1.0155 -2.5007
  292SOL    HW2 4088   3.161   4.764   3.101  0.2432 -0.8070 -1.4753
  292SOL     MW 4089   3.165   4.836   3.052 -0.0070 -0.0005  0.0020
  293SOL     OW 4090   4.427   4.510   0.550 -0.4224  0.0198  0.2194
  293SOL    HW1 4091   4.479   4.430   0.554 -0.5058 -0.0033  0.9215
  293SOL    HW2 4092   4.497   4.576   0.554  0.5524 -0.9663  0.0529
  293SOL     MW 4093   4.443   4.508   0.551 -0.0070 -0.0005  0.0020
  294SOL     OW 4094   2.370   5.071   0.033 -0.1148  0.5235 -0.5190
  294SOL    HW1 4095   2.344   5.135   0.099  0.6943 -0.0802  0.3941
  294SOL    HW2 4096   2.465   5.079   0.034 -0.0755  0.1040  0.8492
  294SOL     MW 4097   2.379   5.080   0.042 -0.0070 -0.0005  0.0020
  295SOL     OW 4098   3.318   4.600   0.385 -0.3282 -0.1410  0.1487
  295SOL    HW1 4099   3.413   4.605   0.373 -0.2365 -0.8198  0.5617
  295SOL    HW2 4100   3.311   4.512   0.422  0.1642  0.0093  0.6242
  295SOL     MW 4101   3.330   4.589   0.389 -0.0070 -0.0005  0.0020
  296SOL     OW 4102   2.252   4.201   2.674  0.7387 -0.0926 -0.0192
  296SOL    HW1 4103   2.337   4.159   2.662 -0.4248 -2.7849  0.3645
  296SOL    HW2 4104   2.262   4.241   2.761 -0.6251 -1.5715  0.8707
  296SOL     MW 4105   2.265   4.201   2.684 -0.0070 -0.0005  0.0020
  297SOL     OW 4106   0.391   3.307   2.644 -0.5787 -0.0331 -0.2455
  297SOL    HW1 4107   0.434   3.371   2.700 -0.7010  1.1056 -1.3920
  297SOL    HW2 4108   0.299   3.321   2.665 -0.2887  0.8389  0.4504
  297SOL     MW 4109   0.385   3.317   2.654 -0.0070 -0.0005  0.0020
  298SOL     OW 4110   3.407   3.091   0.180 -0.4822  0.0709 -0.1838
  298SOL    HW1 4111   3.425   3.001   0.209 -1.7796 -0.2721 -0.3648
  298SOL    HW2 4112   3.316   3.087   0.149  0.0612  0.0760 -1.8435
  298SOL     MW 4113   3.397   3.079   0.180 -0.0070 -0.0005  0.0020
  299SOL     OW 4114   4.715   2.195   2.869 -0.1417  0.0059  0.2585
  299SOL    HW1 4115   4.696   2.106   2.898  0.4011  0.0827  0.8799
  299SOL    HW2 4116   4.668   2.196   2.785  1.0670 -0.6002 -0.4576
  299SOL     MW 4117   4.707   2.184   2.861 -0.0070 -0.0005  0.0020
  300SOL     OW 4118   2.875   0.573   0.112  0.2697  0.3908  0.1890
  300SOL    HW1 4119   2.837   0.593   0.026  0.7607  0.0423 -0.1178
  300SOL    HW2 4120   2.914   0.488   0.092 -0.8883  0.3479 -2.2570
  300SOL     MW 4121   2.875   0.565   0.098 -0.0070 -0.0005  0.0020
  301SOL     OW 4122   3.436   0.294   0.222  0.2867 -0.5252  0.2355
  301SOL    HW1 4123   3.465   0.332   0.139 -0.9029  0.4231  0.2233
  301SOL    HW2 4124   3.504   0.333   0.277  0.8740  1.1281 -1.5419
  301SOL     MW 4125   3.449   0.304   0.219 -0.0070 -0.0005  0.0020
  302SOL     OW 4126   4.378   2.323   2.543 -0.2856 -0.0473 -0.0546
  302SOL    HW1 4127   4.287   2.350   2.533 -0.1025  0.8227  0.5627
  302SOL    HW2 4128   4.422   2.407   2.555 -0.7625  0.1137  0.6093
  302SOL     MW 4129   4.372   2.337   2.543 -0.0070 -0.0005  0.0020
  303SOL     OW 4130   2.109   4.284   2.454 -0.0801 -0.3102 -0.2832
  303SOL    HW1 4131   2.147   4.273   2.541 -0.1819  0.5336 -0.1275
  303SOL    HW2 4132   2.149   4.215   2.401 -0.6933 -0.8854 -0.0280
  303SOL     MW 4133   2.119   4.273   2.458 -0.0070 -0.0005  0.0020
  304SOL     OW 4134   3.694   0.022   0.067 -0.0401  0.0156 -0.0824
  304SOL    HW1 4135   3.747  -0.034   0.010 -0.2354  0.3754 -0.6194
  304SOL    HW2 4136   3.658  -0.045   0.125 -0.2068 -0.4077 -0.6632
  304SOL     MW 4137   3.696   0.006   0.067 -0.0070 -0.0005  0.0020
  305SOL     OW 4138   4.846   2.334   0.022 -0.1105 -0.5560 -0.0211
  305SOL    HW1 4139   4.816   2.404   0.079  1.6760  0.3528 -0.1068
  305SOL    HW2 4140   4.769   2.314  -0.031  0.1078 -1.1848 -0.1130
  305SOL     MW 4141   4.832   2.340   0.023 -0.0070 -0.0005  0.0020
  306SOL     OW 4142   1.906   1.738   0.211  0.3377 -0.0070 -0.1405
  306SOL    HW1 4143   1.923   1.650   0.246 -0.2548  0.1091  0.4631
  306SOL    HW2 4144   1.813   1.732   0.187 -0.0413 -0.2654  1.2957
  306SOL     MW 4145   1.896   1.725   0.212 -0.0070 -0.0005  0.0020
  307SOL     OW 4146   2.503   4.019   2.618 -0.1221  0.2886 -0.2799
  307SOL    HW1 4147   2.592   3.984   2.616  0.6598  2.0687  0.8968
  307SOL    HW2 4148   2.457   3.947   2.574 -0.0494 -0.6321  1.0867
  307SOL     MW 4149   2.509   4.005   2.612 -0.0070 -0.0005  0.0020
  308SOL     OW 4150   2.987   0.307   0.137 -0.4897  0.2260 -0.1536
  308SOL    HW1 4151   3.062   0.332   0.191  0.4041 -1.2124 -0.6934
  308SOL    HW2 4152   2.953   0.237   0.193 -0.9447 -0.0071 -0.7088
  308SOL     MW 4153   2.992   0.301   0.152 -0.0070 -0.0005  0.0020
  309SOL     OW 4154   4.798   2.564   0.171  0.4692 -0.0390  0.1290
  309SOL    HW1 4155   4.884   2.605   0.160  1.7471 -2.6088 -0.1999
  309SOL    HW2 4156   4.756   2.613   0.241 -0.3464 -0.7909  0.1886
  309SOL     MW 4157   4.804   2.576   0.179 -0.0070 -0.0005  0.0020
  310SOL     OW 4158   4.042   3.415   0.128  0.1846  0.0446  0.4846
  310SOL    HW1 4159   4.034   3.488   0.190 -0.6292 -0.5801  1.1515
  310SOL    HW2 4160   3.951   3.406   0.099  0.3682  1.4986 -0.6535
  310SOL     MW 4161   4.029   3.424   0.133 -0.0070 -0.0005  0.0020
  311SOL     OW 4162   3.376   3.598   2.920  0.0192 -0.2252  0.2072
  311SOL    HW1 4163   3.372   3.529   2.854 -0.1862 -1.4052  1.3995
  311SOL    HW2 4164   3.293   3.645   2.913  1.6425  2.6636 -1.6695
  311SOL     MW 4165   3.365   3.595   2.911 -0.0070 -0.0005  0.0020
  312SOL     OW 4166   2.563   4.561   2.791 -0.1997 -0.5547 -0.0897
  312SOL    HW1 4167   2.472   4.572   2.819  0.1481  1.3059  0.4689
  312SOL    HW2 4168   2.604   4.625   2.849 -0.3210 -0.4215 -0.1489
  312SOL     MW 4169   2.556   4.571   2.802 -0.0070 -0.0005  0.0020
  313SOL     OW 4170   0.271   3.723   2.899  0.5120  0.0288 -0.0799
  313SOL    HW1 4171   0.188   3.728   2.850 -0.1461  1.1810  1.0915
  313SOL    HW2 4172   0.242   3.751   2.986  1.4020 -0.5992  0.4290
  313SOL     MW 4173   0.256   3.727   2.904 -0.0070 -0.0005  0.0020
  314SOL     OW 4174   3.553   3.310   0.081 -0.1169 -0.2715 -0.2305
  314SOL    HW1 4175   3.573   3.366   0.157  0.2385 -1.3244  0.4674
  314SOL    HW2 4176   3.504   3.237   0.119  1.5121 -1.7152 -0.7861
  314SOL     MW 4177   3.549   3.308   0.096 -0.0070 -0.0005  0.0020
  315SOL     OW 4178   2.614   0.530   0.167 -0.2326  0.4801  0.6401
  315SOL    HW1 4179   2.576   0.550   0.081  0.3754 -1.4965 -0.1348
  315SOL    HW2 4180   2.707   0.548   0.152 -0.2554 -0.4909 -0.8298
  315SOL     MW 4181   2.622   0.535   0.153 -0.0070 -0.0005  0.0020
  316SOL     OW 4182   1.891   1.360   0.075 -0.2634  0.0250  0.1550
  316SOL    HW1 4183   1.805   1.384   0.043 -0.2045  0.8622  0.6114
  316SOL    HW2 4184   1.944   1.376  -0.003  2.0736  0.2707  1.6638
  316SOL     MW 4185   1.887   1.365   0.060 -0.0070 -0.0005  0.0020
  317SOL     OW 4186   3.608   4.956   0.263  0.2823  0.3147 -0.4556
  317SOL    HW1 4187   3.629   4.928   0.352 -1.9912  0.3229  0.1331
  317SOL    HW2 4188   3.533   5.014   0.279  1.0244  1.2267 -0.1920
  317SOL     MW 4189   3.601   4.960   0.277 -0.0070 -0.0005  0.0020
  318SOL     OW 4190   4.150   4.405   0.201  0.2621  0.1670  0.0019
  318SOL    HW1 4191   4.087   4.410   0.129 -0.8009  1.8264  0.9743
  318SOL    HW2 4192   4.200   4.327   0.179 -0.5368 -0.5575  0.6892
  318SOL     MW 4193   4.149   4.396   0.188 -0.0070 -0.0005  0.0020
  319SOL     OW 4194   3.324   0.177   2.908  0.3071 -0.1640 -0.4884
  319SOL    HW1 4195   3.355   0.092   2.937 -0.2715  0.3287  1.7916
  319SOL    HW2 4196   3.291   0.164   2.819 -0.8155 -2.1191  0.1634
  319SOL     MW 4197   3.324   0.164   2.900 -0.0070 -0.0005  0.0020
  320SOL     OW 4198   4.682   4.537   0.072 -0.9422  0.5204  0.3420
  320SOL    HW1 4199   4.626   4.602   0.116  0.9645  0.4901  3.0641
  320SOL    HW2 4200   4.723   4.499   0.149 -2.2237 -0.4492  0.5727
  320SOL     MW 4201   4.680   4.541   0.088 -0.0070 -0.0005  0.0020
  321SOL     OW 4202   3.596   3.779   3.010 -0.3511  0.5738  0.3208
  321SOL    HW1 4203   3.539   3.710   2.978  0.0002  0.2093  0.4674
  321SOL    HW2 4204   3.662   3.784   2.941 -0.0113 -0.7268  0.5160
  321SOL     MW 4205   3.597   3.770   2.997 -0.0070 -0.0005  0.0020
  322SOL     OW 4206   4.423   3.530   2.859 -0.0582 -0.1693  0.2011
  322SOL    HW1 4207   4.330   3.528   2.883 -0.0670  1.4210  0.3686
  322SOL    HW2 4208   4.474   3.500   2.934  0.8564 -0.7118 -0.6139
  322SOL     MW 4209   4.417   3.526   2.872 -0.0070 -0.0005  0.0020
  323SOL     OW 4210   1.485   3.202   2.851 -0.2729 -0.3091 -0.0017
  323SOL    HW1 4211   1.471   3.127   2.909  1.7881 -0.7124  0.0477
  323SOL    HW2 4212   1.530   3.169   2.773 -0.6012  0.5173 -0.5541
  323SOL     MW 4213   1.489   3.188   2.848 -0.0070 -0.0005  0.0020
  324SOL     OW 4214   3.960   4.282   0.359 -0.1252  0.0520 -0.4526
  324SOL    HW1 4215   4.032   4.336   0.326 -0.2794  0.6710  0.2001
  324SOL    HW2 4216   3.882   4.323   0.322 -1.8308  1.0635  3.7308
  324SOL     MW 4217   3.959   4.295   0.350 -0.0070 -0.0005  0.0020
  325SOL     OW 4218   3.848   3.822   0.355 -0.2066 -0.4231  0.3512
  325SOL    HW1 4219   3.801   3.765   0.293 -1.2566 -0.4833  1.1860
  325SOL    HW2 4220   3.877   3.899   0.305  0.3844 -1.3849 -0.8701
  325SOL     MW 4221   3.846   3.825   0.340 -0.0070 -0.0005  0.0020
  326SOL     OW 4222   0.731   0.435   0.289  0.7480 -0.3938 -0.1735
  326SOL    HW1 4223   0.801   0.433   0.355 -1.4210 -1.2883  2.2599
  326SOL    HW2 4224   0.730   0.348   0.250  0.3419  0.7932 -3.0315
  326SOL     MW 4225   0.740   0.423   0.293 -0.0070 -0.0005  0.0020
  327SOL     OW 4226   3.080   0.126   3.009 -0.6963 -0.5705  0.1688
  327SOL    HW1 4227   3.060   0.203   3.062 -0.0845 -1.0067  1.0448
  327SOL    HW2 4228   3.162   0.150   2.966 -0.6741 -0.9008  0.0283
  327SOL     MW 4229   3.088   0.140   3.010 -0.0070 -0.0005  0.0020
  328SOL     OW 4230   3.585   4.752   0.107 -0.0347  0.0918  0.0428
  328SOL    HW1 4231   3.579   4.832   0.160 -1.1800 -0.0979  0.2217
  328SOL    HW2 4232   3.532   4.771   0.030 -0.0455  0.5891  0.1632
  328SOL     MW 4233   3.578   4.765   0.104 -0.0070 -0.0005  0.0020
  329SOL     OW 4234   2.286   3.183   2.903 -0.3580  0.2918 -0.1774
  329SOL    HW1 4235   2.309   3.120   2.835  0.3160  0.7894 -0.4251
  329SOL    HW2 4236   2.191   3.188   2.893 -0.2911 -0.1411 -1.1800
  329SOL     MW 4237   2.276   3.176   2.893 -0.0070 -0.0005  0.0020
  330SOL     OW 4238   4.037   0.404   0.290  0.4429 -0.4447  0.3338
  330SOL    HW1 4239   4.078   0.399   0.203  0.0540  0.7359  0.0620
  330SOL    HW2 4240   3.992   0.320   0.296  1.5093 -0.9792  1.4046
  330SOL     MW 4241   4.037   0.392   0.279 -0.0070 -0.0005  0.0020
  331SOL     OW 4242   0.170   3.805   0.076 -0.1742  0.2000 -0.7521
  331SOL    HW1 4243   0.172   3.726   0.131 -0.3805  0.1447 -0.8223
  331SOL    HW2 4244   0.079   3.817   0.048  0.0036  2.8739 -0.4481
  331SOL     MW 4245   0.158   3.796   0.080 -0.0070 -0.0005  0.0020
  332SOL     OW 4246   3.890   2.856   2.871  0.1127 -0.2347  0.7904
  332SOL    HW1 4247   3.849   2.942   2.884  0.7602  0.0916  0.7751
  332SOL    HW2 4248   3.820   2.792   2.864  1.4907 -1.6580 -1.3747
  332SOL     MW 4249   3.876   2.859   2.871 -0.0070 -0.0005  0.0020
  333SOL     OW 4250   0.122   4.136   0.086  0.3306 -0.0996 -0.0381
  333SOL    HW1 4251   0.180   4.065   0.115  0.6310 -0.3681 -1.2704
  333SOL    HW2 4252   0.163   4.217   0.115 -0.6312  1.1570 -2.0398
  333SOL     MW 4253   0.135   4.137   0.094 -0.0070 -0.0005  0.0020
  334SOL     OW 4254   2.701   3.330   2.810  0.0383  0.1341 -0.0725
  334SOL    HW1 4255   2.606   3.332   2.800 -0.0512 -0.3084  0.6223
  334SOL    HW2 4256   2.720   3.238   2.828  2.1567  0.5796  0.2056
  334SOL     MW 4257   2.691   3.318   2.811 -0.0070 -0.0005  0.0020
  335SOL     OW 4258   3.344   2.943   2.882  0.2613  0.0138 -0.2169
  335SOL    HW1 4259   3.385   2.945   2.795 -0.6541 -2.1055 -0.7552
  335SOL    HW2 4260   3.349   3.034   2.910 -1.9085 -0.0491  0.5007
  335SOL     MW 4261   3.350   2.955   2.874 -0.0070 -0.0005  0.0020
  336SOL     OW 4262   3.049   4.884   0.311 -0.1475  0.2041 -0.0036
  336SOL    HW1 4263   3.085   4.803   0.276  0.1197 -0.2493  1.2741
  336SOL    HW2 4264   3.094   4.954   0.262  0.0729  0.3181  0.3563
  336SOL     MW 4265   3.060   4.883   0.300 -0.0070 -0.0005  0.0020
  337SOL     OW 4266   0.786   4.896   2.739  0.4183 -0.2916  0.0875
  337SOL    HW1 4267   0.733   4.817   2.747  0.5833 -0.2895  1.5819
  337SOL    HW2 4268   0.723   4.965   2.718  0.9167 -0.0119 -0.5251
  337SOL     MW 4269   0.771   4.895   2.737 -0.0070 -0.0005  0.0020
  338SOL     OW 4270   4.286   2.863   2.845  0.5793  0.2364 -0.4548
  338SOL    HW1 4271   4.359   2.877   2.905 -0.7383  2.0833  0.8439
  338SOL    HW2 4272   4.230   2.811   2.902  0.0926 -0.2892 -1.3854
  338SOL     MW 4273   4.288   2.858   2.861 -0.0070 -0.0005  0.0020
  339SOL     OW 4274   4.112   2.765   3.036 -0.7899  0.3418 -0.1746
  339SOL    HW1 4275   4.114   2.673   3.007  1.2621  0.3624 -0.2566
  339SOL    HW2 4276   4.038   2.803   2.988  0.6588  0.4692 -2.4490
  339SOL     MW 4277   4.102   2.758   3.026 -0.0070 -0.0005  0.0020
  340SOL     OW 4278   1.647   0.581   0.063  0.5197  0.2855  0.4204
  340SOL    HW1 4279   1.681   0.648   0.122 -0.0407  1.4241 -0.5110
  340SOL    HW2 4280   1.639   0.629  -0.019  0.2825 -1.2297 -0.4909
  340SOL     MW 4281   1.650   0.596   0.060 -0.0070 -0.0005  0.0020
  341SOL     OW 4282   2.751   2.826   2.802 -0.0575  0.1120 -0.0207
  341SOL    HW1 4283   2.664   2.787   2.791 -1.4502  1.9068  3.0637
  341SOL    HW2 4284   2.784   2.770   2.873 -0.3226  0.2326  0.2043
  341SOL     MW 4285   2.744   2.813   2.810 -0.0070 -0.0005  0.0020
  342SOL     OW 4286   2.676   4.738   2.959  0.0411 -0.0194  0.1000
  342SOL    HW1 4287   2.753   4.791   2.936  0.0314 -0.2111 -0.3743
  342SOL    HW2 4288   2.697   4.703   3.046  0.0967  0.0754  0.1256
  342SOL     MW 4289   2.689   4.741   2.967 -0.0070 -0.0005  0.0020
  343SOL     OW 4290   2.903   0.658   0.370  0.7024 -0.4526  0.2967
  343SOL    HW1 4291   2.917   0.623   0.282  1.4570  1.1327 -0.2601
  343SOL    HW2 4292   2.839   0.727   0.350 -0.0470 -0.9029  1.0831
  343SOL     MW 4293   2.896   0.663   0.356 -0.0070 -0.0005  0.0020
  344SOL     OW 4294   1.763   4.200   2.996  0.2679 -0.0310  0.2915
  344SOL    HW1 4295   1.715   4.146   2.935  1.2912  0.3153 -0.8691
  344SOL    HW2 4296   1.703   4.273   3.014  0.1649 -0.0092 -0.1314
  344SOL     MW 4297   1.749   4.203   2.990 -0.0070 -0.0005  0.0020
  345SOL     OW 4298   3.934   3.915   3.045 -0.6168  0.3232 -0.1303
  345SOL    HW1 4299   3.921   3.964   3.126 -0.7336  0.0545  0.0149
  345SOL    HW2 4300   4.012   3.864   3.067 -0.7014  0.3962  0.3380
  345SOL     MW 4301   3.943   3.915   3.059 -0.0070 -0.0005  0.0020
  346SOL     OW 4302   2.210   2.713   2.946 -0.5755 -0.5249 -0.0516
  346SOL    HW1 4303   2.248   2.642   2.894 -0.6462 -0.0951 -0.7134
  346SOL    HW2 4304   2.169   2.766   2.878  0.5330 -1.6554 -1.6886
  346SOL     MW 4305   2.210   2.711   2.930 -0.0070 -0.0005  0.0020
  347SOL     OW 4306   1.643   4.695   2.610  0.0195  0.0786  0.4599
  347SOL    HW1 4307   1.651   4.604   2.581 -0.2303 -0.5126  2.1571
  347SOL    HW2 4308   1.704   4.739   2.550 -0.9167 -0.0531 -0.6109
  347SOL     MW 4309   1.652   4.689   2.598 -0.0070 -0.0005  0.0020
  348SOL     OW 4310   1.401   4.557   0.153  0.0590  0.3150  0.3100
  348SOL    HW1 4311   1.381   4.468   0.121  0.2496  0.5888 -0.6061
  348SOL    HW2 4312   1.314   4.596   0.151  0.0585  0.3434  0.7245
  348SOL     MW 4313   1.387   4.550   0.149 -0.0070 -0.0005  0.0020
  349SOL     OW 4314   3.018   3.110   2.721 -0.4209  0.2267 -0.1836
  349SOL    HW1 4315   2.956   3.092   2.651  0.7281 -1.3890 -0.8527
  349SOL    HW2 4316   3.100   3.131   2.676 -0.4450  2.7188  0.7788
  349SOL     MW 4317   3.021   3.110   2.706 -0.0070 -0.0005  0.0020
  350SOL     OW 4318   2.940   0.021   2.787  0.0756  0.4296 -0.5978
  350SOL    HW1 4319   2.855   0.063   2.777 -0.3834  0.3408  2.0806
  350SOL    HW2 4320   2.968   0.055   2.873 -2.3794 -0.7170  0.7474
  350SOL     MW 4321   2.933   0.031   2.797 -0.0070 -0.0005  0.0020
  351SOL     OW 4322   2.012   2.180   0.192  0.2735 -0.4383  0.0848
  351SOL    HW1 4323   1.981   2.114   0.254  2.2555 -1.8442 -0.3103
  351SOL    HW2 4324   1.941   2.243   0.187  0.9744  0.3502 -0.1299
  351SOL     MW 4325   1.999   2.180   0.199 -0.0070 -0.0005  0.0020
  352SOL     OW 4326   2.391   2.936   2.742 -0.1931 -0.0539  0.3447
  352SOL    HW1 4327   2.423   2.846   2.732  0.3116 -0.0207  1.5187
  352SOL    HW2 4328   2.449   2.987   2.686  1.6659 -1.0765  1.2216
  352SOL     MW 4329   2.403   2.931   2.734 -0.0070 -0.0005  0.0020
  353SOL     OW 4330   2.257   4.320   2.918 -0.1679 -0.1253  0.5759
  353SOL    HW1 4331   2.294   4.408   2.906 -1.3212  0.4420  0.9818
  353SOL    HW2 4332   2.163   4.335   2.927 -0.3472 -1.0459  0.3757
  353SOL     MW 4333   2.249   4.334   2.918 -0.0070 -0.0005  0.0020
  354SOL     OW 4334   4.865   3.364   0.102  0.3386 -0.0147 -0.3958
  354SOL    HW1 4335   4.921   3.349   0.179  1.1801 -0.7971 -1.1411
  354SOL    HW2 4336   4.891   3.297   0.039 -0.1809 -0.1425 -0.4719
  354SOL     MW 4337   4.876   3.353   0.104 -0.0070 -0.0005  0.0020
  355SOL     OW 4338   2.918   3.467   2.915  0.4148 -0.0968 -0.1437
  355SOL    HW1 4339   2.840   3.419   2.887  1.7600 -1.8085 -1.1778
  355SOL    HW2 4340   2.981   3.399   2.940  0.4293  0.2409  0.7483
  355SOL     MW 4341   2.916   3.451   2.914 -0.0070 -0.0005  0.0020
  356SOL     OW 4342   2.649   4.767   2.626  0.1864 -0.2267  0.0236
  356SOL    HW1 4343   2.620   4.680   2.656  0.9204  0.0481  1.6099
  356SOL    HW2 4344   2.600   4.822   2.687 -0.8168  0.1006 -1.0557
  356SOL     MW 4345   2.639   4.763   2.638 -0.0070 -0.0005  0.0020
  357SOL     OW 4346   2.298   4.597   2.859 -0.1012 -0.4433 -0.3842
  357SOL    HW1 4347   2.254   4.611   2.775  0.2856  0.0908 -0.4983
  357SOL    HW2 4348   2.291   4.682   2.903  2.3151 -0.1195 -0.4681
  357SOL     MW 4349   2.291   4.610   2.854 -0.0070 -0.0005  0.0020
  358SOL     OW 4350   2.009   1.748   3.021 -0.3036 -0.0813 -0.8397
  358SOL    HW1 4351   1.975   1.735   3.109  1.5645 -0.5708 -0.1433
  358SOL    HW2 4352   2.072   1.819   3.036  0.7788 -0.8212 -1.6871
  358SOL     MW 4353   2.013   1.755   3.034 -0.0070 -0.0005  0.0020
  359SOL     OW 4354   4.437   3.280   2.716  0.4309  0.1999  0.0455
  359SOL    HW1 4355   4.369   3.298   2.651 -0.4590 -1.9500  0.2854
  359SOL    HW2 4356   4.446   3.363   2.763 -0.3825 -0.2592  1.0587
  359SOL     MW 4357   4.429   3.294   2.714 -0.0070 -0.0005  0.0020
  360SOL     OW 4358   3.334   4.540   2.603 -0.7601 -0.3084 -0.8118
  360SOL    HW1 4359   3.311   4.512   2.514  0.5360  1.0107 -1.5991
  360SOL    HW2 4360   3.286   4.622   2.611 -0.7139 -0.3268 -0.3262
  360SOL     MW 4361   3.325   4.547   2.592 -0.0070 -0.0005  0.0020
  361SOL     OW 4362   4.158   3.765   0.075  0.5675 -0.4281 -0.1389
  361SOL    HW1 4363   4.147   3.742   0.168 -0.0114 -0.4592 -0.2126
  361SOL    HW2 4364   4.249   3.792   0.063  0.5626  0.4142  1.3913
  361SOL     MW 4365   4.169   3.766   0.086 -0.0070 -0.0005  0.0020
  362SOL     OW 4366   4.378   3.038   2.474  0.0980 -0.7315  0.4295
  362SOL    HW1 4367   4.356   2.994   2.392 -0.6744  1.9366 -0.9064
  362SOL    HW2 4368   4.461   3.081   2.454 -0.1597 -0.3798  0.0969
  362SOL     MW 4369   4.386   3.038   2.460 -0.0070 -0.0005  0.0020
  363SOL     OW 4370   2.398   2.136   3.046  0.0473 -0.1216  0.2678
  363SOL    HW1 4371   2.402   2.086   3.128  2.3765 -0.0890  0.2578
  363SOL    HW2 4372   2.462   2.204   3.067  2.0781 -1.9213  0.2672
  363SOL     MW 4373   2.407   2.139   3.060 -0.0070 -0.0005  0.0020
  364SOL     OW 4374   3.447   5.059   3.025  0.1488  0.4077  0.4183
  364SOL    HW1 4375   3.531   5.092   3.057 -0.5538  1.1749  1.5411
  364SOL    HW2 4376   3.470   4.972   2.992 -1.5439  0.0351  0.1635
  364SOL     MW 4377   3.461   5.052   3.025 -0.0070 -0.0005  0.0020
  365SOL     OW 4378   4.201   4.023   0.365 -0.3836 -0.0187  0.0339
  365SOL    HW1 4379   4.198   4.078   0.443 -0.5221  0.2803 -0.1817
  365SOL    HW2 4380   4.243   3.943   0.398 -0.0493  0.1449  0.0055
  365SOL     MW 4381   4.206   4.019   0.380 -0.0070 -0.0005  0.0020
  366SOL     OW 4382   4.171   3.553   2.982 -0.8055 -0.0321  0.1268
  366SOL    HW1 4383   4.176   3.637   3.028  0.3506  0.0538 -0.1107
  366SOL    HW2 4384   4.132   3.495   3.047 -0.3839  0.1470  0.5457
  366SOL     MW 4385   4.167   3.557   2.996 -0.0070 -0.0005  0.0020
  367SOL     OW 4386   2.215   4.062   2.307 -0.1574  0.2559 -0.3152
  367SOL    HW1 4387   2.309   4.074   2.319 -0.2108  0.3458  0.0109
  367SOL    HW2 4388   2.192   3.989   2.363 -1.4552  0.2643 -0.8095
  367SOL     MW 4389   2.224   4.054   2.316 -0.0070 -0.0005  0.0020
  368SOL     OW 4390   4.219   3.127   2.880 -0.1578 -0.1672 -0.0914
  368SOL    HW1 4391   4.296   3.165   2.837 -1.3423 -0.4905 -2.7273
  368SOL    HW2 4392   4.224   3.033   2.864 -1.2219 -0.0236 -1.4932
  368SOL     MW 4393   4.230   3.120   2.872 -0.0070 -0.0005  0.0020
  369SOL     OW 4394   0.462   4.270   2.838  0.3204 -0.3258 -0.5692
  369SOL    HW1 4395   0.488   4.221   2.760 -0.1410  0.9904 -1.5850
  369SOL    HW2 4396   0.374   4.237   2.856 -0.6886  2.5281  0.2647
  369SOL     MW 4397   0.454   4.259   2.830 -0.0070 -0.0005  0.0020
  370SOL     OW 4398   3.510   2.774   2.999  0.3483  0.3473  0.1436
  370SOL    HW1 4399   3.453   2.842   2.963 -0.2182  0.3660  1.0326
  370SOL    HW2 4400   3.453   2.697   3.003  0.2135  0.4645  0.7280
  370SOL     MW 4401   3.495   2.773   2.995 -0.0070 -0.0005  0.0020
  371SOL     OW 4402   1.668   1.476   3.038  0.0030  0.1974  0.4609
  371SOL    HW1 4403   1.584   1.430   3.046  0.3758 -0.6449 -0.2740
  371SOL    HW2 4404   1.689   1.481   2.944  2.0575  0.3435  0.8968
  371SOL     MW 4405   1.659   1.471   3.026 -0.0070 -0.0005  0.0020
  372SOL     OW 4406   1.570   3.471   2.852 -0.5259 -0.3509  0.4343
  372SOL    HW1 4407   1.544   3.382   2.875 -4.2930  0.6479  0.6076
  372SOL    HW2 4408   1.563   3.468   2.756 -0.4306 -1.2560  0.4501
  372SOL     MW 4409   1.566   3.459   2.842 -0.0070 -0.0005  0.0020
  373SOL     OW 4410   0.584   3.946   0.033 -0.4307  0.2602  0.1424
  373SOL    HW1 4411   0.508   3.938   0.091 -1.8349  0.0752 -1.6341
  373SOL    HW2 4412   0.549   3.926  -0.054  1.7810  1.7056 -1.1880
  373SOL     MW 4413   0.569   3.943   0.029 -0.0070 -0.0005  0.0020
  374SOL     OW 4414   4.195   5.035   0.430 -0.0359 -0.0702 -0.5176
  374SOL    HW1 4415   4.130   5.062   0.494 -1.2764 -1.6449 -1.0395
  374SOL    HW2 4416   4.242   5.115   0.406  0.0875  0.3670  1.0937
  374SOL     MW 4417   4.192   5.049   0.435 -0.0070 -0.0005  0.0020
  375SOL     OW 4418   4.131   4.117   2.971  0.4453 -0.1023 -0.4969
  375SOL    HW1 4419   4.070   4.047   2.991 -0.7262  0.0538 -3.1857
  375SOL    HW2 4420   4.168   4.141   3.056 -0.7613 -0.3246  0.1011
  375SOL     MW 4421   4.128   4.111   2.985 -0.0070 -0.0005  0.0020
  376SOL     OW 4422   4.564   3.751   0.263 -0.0420  0.0906  0.5198
  376SOL    HW1 4423   4.576   3.657   0.252  1.4295  0.2550  0.4000
  376SOL    HW2 4424   4.651   3.789   0.249  0.4140 -0.9042  0.5654
  376SOL     MW 4425   4.577   3.744   0.260 -0.0070 -0.0005  0.0020
  377SOL     OW 4426   3.671   2.699   2.818 -0.5151 -0.5390  0.0715
  377SOL    HW1 4427   3.623   2.736   2.892 -0.2915 -1.3188  0.6181
  377SOL    HW2 4428   3.627   2.615   2.809 -0.2650 -0.7602  0.8272
  377SOL     MW 4429   3.659   2.693   2.826 -0.0070 -0.0005  0.0020
  378SOL     OW 4430   3.804   4.598   0.004 -0.1563  0.1493  0.0367
  378SOL    HW1 4431   3.728   4.649   0.034 -0.4121  0.1960 -0.6669
  378SOL    HW2 4432   3.773   4.556  -0.077 -0.2191  0.3681 -0.0536
  378SOL     MW 4433   3.790   4.599  -0.003 -0.0070 -0.0005  0.0020
  379SOL     OW 4434   5.003   4.236   0.201  0.4889 -0.1275 -0.2410
  379SOL    HW1 4435   5.087   4.200   0.171 -0.3069 -2.1946 -0.1675
  379SOL    HW2 4436   4.945   4.191   0.140  1.0602  0.3923 -1.1883
  379SOL     MW 4437   5.007   4.225   0.189 -0.0070 -0.0005  0.0020
   5.10133   5.10133   3.06651
