# Supplementary material for: Resolving liquid-to-glass transitions of water under soft nanoconfinement
Source: Nat Commun. 2026 May 8;17:6224. doi: 10.1038/s41467-026-72955-y (PMC13369869; doi:10.1038/s41467-026-72955-y)
Supplement: Supplementary file 3 — Supplementary Data 1 [file 41467_2026_72955_MOESM3_ESM.zip › 200K/sim4/final.gro]

Lamellar phy in tip4pice water
 4417
    1phy    C35    1   3.359   1.721   1.836 -0.2305  0.8686 -0.1692
    1phy    C33    2   3.229   1.696   1.756  0.1716  0.3426 -0.1591
    1phy    C34    3   3.244   1.756   1.613  0.4919  0.2947  0.0621
    1phy    C32    4   3.190   1.541   1.757  0.4348 -0.4736 -0.2520
    1phy    C31    5   3.111   1.495   1.888  0.0996  0.2501 -0.1862
    1phy    C30    6   3.058   1.353   1.883  0.0726  0.4379 -0.1297
    1phy    C28    7   3.002   1.296   2.014  0.0251 -0.5211 -0.1769
    1phy    C29    8   2.858   1.256   2.009 -0.0459 -0.0243  0.6716
    1phy    C27    9   3.090   1.184   2.067 -0.0586 -0.0072  0.3200
    1phy    C26   10   3.116   1.184   2.216 -0.0174 -0.4400 -0.2034
    1phy    C25   11   3.221   1.084   2.255 -0.0313  0.1623  0.1029
    1phy    C23   12   3.262   1.077   2.402 -0.2076  0.1486 -0.1660
    1phy    C24   13   3.151   1.010   2.488  0.2927 -0.3240 -0.4849
    1phy    C22   14   3.389   1.000   2.410 -0.1425 -0.2292 -0.0610
    1phy    C21   15   3.491   1.068   2.495 -0.4806  0.2446 -0.3709
    1phy    C20   16   3.636   1.026   2.458 -0.2237 -0.1203 -0.0868
    1phy    C18   17   3.750   1.083   2.566  0.4545  0.3266 -0.4899
    1phy    O01   18   3.724   1.040   2.699  0.2452  0.4104  0.0760
    1phy    H01   19   3.773   1.086   2.765 -2.6611  0.7146  2.2281
    1phy    C19   20   3.872   0.992   2.542 -0.3224 -0.4471  0.0348
    1phy    C13   21   3.788   1.242   2.561 -0.2475  0.4077  0.0213
    1phy     H3   22   3.823   1.269   2.458 -0.9959  0.2299 -0.2898
    1phy    O33   23   3.906   1.270   2.643  0.3489  0.3167  1.0996
    1phy    H1B   24   3.955   1.341   2.607 -2.6279  1.4535 -1.2247
    1phy    C12   25   3.684   1.344   2.607 -0.4271  0.0850  0.2803
    1phy    O11   26   3.707   1.477   2.570  0.3381  0.2993  0.1119
    1phy    H1A   27   3.675   1.476   2.481  0.3504 -1.6838  0.0986
    2phy    C35   28   3.968   1.192   1.418  0.3312 -0.0846 -0.0031
    2phy    C33   29   4.081   1.195   1.518 -0.9932 -0.3129  0.1113
    2phy    C34   30   4.016   1.244   1.644 -0.2748 -0.3462 -0.0416
    2phy    C32   31   4.157   1.059   1.537 -0.6037 -0.1120 -0.5447
    2phy    C31   32   4.278   1.052   1.441  0.1031 -0.1000 -0.3897
    2phy    C30   33   4.360   0.928   1.470  0.7106  0.0467  0.4979
    2phy    C28   34   4.495   0.921   1.396  0.3891  0.6977  0.0708
    2phy    C29   35   4.607   0.897   1.493  0.0397  0.3519 -0.1604
    2phy    C27   36   4.485   0.830   1.271  0.2694  0.3197 -0.3728
    2phy    C26   37   4.585   0.857   1.156  0.7603  0.4846  0.1821
    2phy    C25   38   4.556   0.777   1.030  0.3544  0.0771  0.4127
    2phy    C23   39   4.676   0.781   0.935  0.1742  0.9474  0.0274
    2phy    C24   40   4.756   0.650   0.941  0.1119 -0.1647  0.0203
    2phy    C22   41   4.625   0.805   0.796  0.2133 -0.1996  0.0876
    2phy    C21   42   4.728   0.894   0.719  0.0153  0.6500  0.5855
    2phy    C20   43   4.676   0.943   0.581  0.6046  0.3406  0.3880
    2phy    C18   44   4.778   1.026   0.493 -0.0807 -0.3900  0.3223
    2phy    O01   45   4.843   1.126   0.568 -0.0568 -0.0318  0.4234
    2phy    H01   46   4.782   1.182   0.612 -0.8310  0.2114 -0.8939
    2phy    C19   47   4.683   1.088   0.387 -0.1752 -0.0582  0.4760
    2phy    C13   48   4.891   0.930   0.427  0.1930 -0.3668  0.3974
    2phy     H3   49   4.940   0.883   0.516 -0.8933 -0.3900  1.0013
    2phy    O33   50   4.851   0.808   0.361  0.3522 -0.4440 -0.1747
    2phy    H1B   51   4.817   0.818   0.274 -0.1011 -1.5222 -0.1443
    2phy    C12   52   5.034   0.976   0.372  0.1562 -0.3417  0.5817
    2phy    O11   53   5.093   1.088   0.435 -0.5527 -0.1201  0.1186
    2phy    H1A   54   5.034   1.134   0.492  2.8235  2.2551  2.0402
    3phy    C35   55   0.126   4.776   1.159 -0.0195  0.1139 -0.2770
    3phy    C33   56  -0.025   4.775   1.134 -0.1185 -0.2802 -0.3618
    3phy    C34   57  -0.070   4.633   1.151  0.3680 -0.1797 -0.0287
    3phy    C32   58  -0.106   4.870   1.225 -0.1279 -0.3358  0.2493
    3phy    C31   59  -0.215   4.953   1.148  0.9099  0.2220  0.1028
    3phy    C30   60  -0.297   5.044   1.241 -0.4727  0.2091 -0.0026
    3phy    C28   61  -0.420   5.103   1.184  0.0449 -0.5904  0.2791
    3phy    C29   62  -0.526   5.109   1.293 -0.4230 -0.1123 -0.0818
    3phy    C27   63  -0.394   5.246   1.133 -0.2386 -0.1941  0.2735
    3phy    C26   64  -0.461   5.270   1.002 -0.0444 -0.3365  0.1287
    3phy    C25   65  -0.427   5.395   0.925 -0.1041  0.4443  0.3244
    3phy    C23   66  -0.516   5.421   0.802  0.4409 -0.1537 -0.2071
    3phy    C24   67  -0.641   5.507   0.842  0.4650 -0.0778  0.1280
    3phy    C22   68  -0.436   5.490   0.686  0.3901 -0.1252 -0.0643
    3phy    C21   69  -0.500   5.486   0.547  0.0303 -0.2950 -0.2053
    3phy    C20   70  -0.410   5.565   0.451  0.0215  0.6637  0.2510
    3phy    C18   71  -0.456   5.604   0.309  0.3940 -0.5373 -0.0978
    3phy    O01   72  -0.503   5.482   0.246 -0.1910  0.3957  0.3644
    3phy    H01   73  -0.446   5.408   0.255  0.2081  0.5637 -0.6222
    3phy    C19   74  -0.325   5.637   0.230 -0.1067  0.1755 -0.3706
    3phy    C13   75  -0.564   5.725   0.297 -0.7041 -0.2459 -0.5326
    3phy     H3   76  -0.653   5.685   0.353 -0.2845 -0.1577  0.2102
    3phy    O33   77  -0.546   5.846   0.371  0.1673  0.2293 -0.0034
    3phy    H1B   78  -0.455   5.867   0.383  0.7061 -0.1942 -2.7305
    3phy    C12   79  -0.655   5.746   0.168  0.5125 -0.1665 -0.1016
    3phy    O11   80  -0.669   5.632   0.083 -0.4070  0.1016 -0.0517
    3phy    H1A   81  -0.617   5.564   0.122 -0.1281  0.9773  1.1669
    4phy    C35   82   1.617   4.535   1.681  0.0486 -0.5412  0.4829
    4phy    C33   83   1.552   4.656   1.746 -0.3782  0.6987  0.5097
    4phy    C34   84   1.653   4.739   1.831 -0.6743 -0.3333  0.6344
    4phy    C32   85   1.480   4.741   1.637 -0.3019 -0.0528 -0.3143
    4phy    C31   86   1.352   4.810   1.683  0.1023  0.2770  0.2462
    4phy    C30   87   1.318   4.911   1.578 -0.0830 -0.2417  0.3704
    4phy    C28   88   1.190   4.994   1.602  0.2360 -0.5583 -0.2357
    4phy    C29   89   1.194   5.120   1.519 -0.2487 -0.3579  0.2142
    4phy    C27   90   1.051   4.923   1.578 -0.3112 -0.0219 -0.4310
    4phy    C26   91   0.951   4.935   1.694 -0.2530  0.3571  0.1436
    4phy    C25   92   0.811   4.900   1.646  0.4483 -0.5407 -0.2390
    4phy    C23   93   0.720   4.875   1.764  0.0413 -0.3485  0.3662
    4phy    C24   94   0.586   4.949   1.755  0.5251 -0.6712  0.3206
    4phy    C22   95   0.692   4.722   1.779  0.0467  0.0615 -0.0751
    4phy    C21   96   0.679   4.678   1.928  0.0164 -0.1653 -0.5690
    4phy    C20   97   0.636   4.532   1.935  0.2139 -0.3460  0.1359
    4phy    C18   98   0.612   4.459   2.076  0.6090  0.3941  0.1460
    4phy    O01   99   0.544   4.551   2.169 -0.2819  0.1431 -0.0143
    4phy    H01  100   0.548   4.511   2.253  0.1705  0.6743  0.2280
    4phy    C19  101   0.498   4.357   2.052  0.4797 -0.9447  0.3070
    4phy    C13  102   0.742   4.394   2.150  0.3543  0.0404 -0.1057
    4phy     H3  103   0.795   4.325   2.080  1.9445  1.8498 -0.7808
    4phy    O33  104   0.699   4.307   2.258 -0.5127 -0.3571  0.1381
    4phy    H1B  105   0.675   4.361   2.331 -0.9444 -0.7517  0.2964
    4phy    C12  106   0.852   4.492   2.210 -0.0718  0.5410 -0.5228
    4phy    O11  107   0.806   4.578   2.310  0.4041  0.0385 -0.0531
    4phy    H1A  108   0.759   4.649   2.270 -0.5468 -0.5464 -0.0275
    5phy    C35  109   4.874   0.469   1.245 -0.1798 -0.1842 -0.2073
    5phy    C33  110   4.874   0.559   1.371  0.6121  0.2012  0.2592
    5phy    C34  111   4.916   0.696   1.333 -0.1904 -0.8174  0.3842
    5phy    C32  112   4.751   0.529   1.462  0.6691  0.7833 -0.3718
    5phy    C31  113   4.775   0.568   1.610  0.2769 -0.0555 -0.1838
    5phy    C30  114   4.653   0.536   1.702  0.3228 -0.2273 -0.0938
    5phy    C28  115   4.680   0.579   1.847 -0.0506 -0.4139 -0.3468
    5phy    C29  116   4.620   0.713   1.871  0.0487 -0.3372 -0.5606
    5phy    C27  117   4.599   0.487   1.941  0.2202  0.4797 -0.0587
    5phy    C26  118   4.670   0.421   2.055 -0.4632  0.6650  0.0305
    5phy    C25  119   4.574   0.361   2.153  0.2403  0.5780 -0.5372
    5phy    C23  120   4.637   0.298   2.278  0.0902  0.0294 -0.1430
    5phy    C24  121   4.700   0.397   2.378 -0.1931 -0.1948  0.0816
    5phy    C22  122   4.534   0.207   2.354 -0.0647 -0.1200  0.0244
    5phy    C21  123   4.590   0.088   2.426  0.3906  0.4207  0.3700
    5phy    C20  124   4.478  -0.013   2.475  0.5183 -0.3769  0.2486
    5phy    C18  125   4.520  -0.130   2.578 -0.6370  0.1829  0.6863
    5phy    O01  126   4.584  -0.067   2.693 -0.1435 -0.1186  0.1878
    5phy    H01  127   4.533   0.006   2.719 -0.3199  0.5857 -1.9135
    5phy    C19  128   4.387  -0.189   2.622 -0.0829  0.0836  0.1931
    5phy    C13  129   4.617  -0.238   2.498 -0.1510  0.3634 -0.0935
    5phy     H3  130   4.694  -0.188   2.435  0.9335 -3.4444 -2.0605
    5phy    O33  131   4.549  -0.308   2.394 -0.4022 -0.1050 -0.0199
    5phy    H1B  132   4.504  -0.248   2.338 -0.4508 -1.1383 -1.1424
    5phy    C12  133   4.704  -0.331   2.593 -0.2805  0.0203  0.0676
    5phy    O11  134   4.639  -0.439   2.648  0.0230 -0.8826 -0.1661
    5phy    H1A  135   4.598  -0.484   2.577 -0.8523  0.9622 -0.9139
    6phy    C35  136   0.825   1.858   1.236  0.6702 -0.4400 -0.0341
    6phy    C33  137   0.679   1.876   1.188 -0.1103 -0.2964 -0.4984
    6phy    C34  138   0.584   1.813   1.295  0.1595 -0.3694 -0.1123
    6phy    C32  139   0.647   2.019   1.145  0.1482 -0.1485 -0.4246
    6phy    C31  140   0.536   2.030   1.036 -0.5076  0.2297 -0.3835
    6phy    C30  141   0.513   2.179   1.007  0.3246  0.1754 -0.8060
    6phy    C28  142   0.386   2.215   0.928  0.1715 -0.2172  0.3809
    6phy    C29  143   0.259   2.236   1.017  0.7011  0.1394  0.3167
    6phy    C27  144   0.413   2.350   0.858  0.1397 -0.2208 -0.6741
    6phy    C26  145   0.349   2.376   0.721  0.0924 -0.0789 -0.2931
    6phy    C25  146   0.334   2.529   0.699 -0.1976 -0.0282  0.1580
    6phy    C23  147   0.278   2.575   0.566 -0.0827 -0.0802 -0.1772
    6phy    C24  148   0.206   2.706   0.584 -0.1237  0.2904 -0.0940
    6phy    C22  149   0.388   2.597   0.458  0.4162 -0.2626 -0.0710
    6phy    C21  150   0.370   2.514   0.326  0.0780 -0.0443 -0.2292
    6phy    C20  151   0.487   2.535   0.224  0.0088 -0.0284 -0.1663
    6phy    C18  152   0.482   2.460   0.085  0.5024 -0.2155 -0.1679
    6phy    O01  153   0.454   2.323   0.109  0.0493 -0.2976  0.1018
    6phy    H01  154   0.371   2.309   0.149  0.0771  0.7648  0.5513
    6phy    C19  155   0.632   2.464   0.037  0.3630 -0.2681  0.0611
    6phy    C13  156   0.372   2.525  -0.019  0.1209 -0.3616 -0.2892
    6phy     H3  157   0.273   2.505   0.029  0.1756 -0.0297 -0.0334
    6phy    O33  158   0.356   2.671  -0.026 -0.2565  0.0825  0.0205
    6phy    H1B  159   0.375   2.714   0.055 -0.8955  2.0921 -0.8115
    6phy    C12  160   0.324   2.452  -0.155  0.3026  0.0954  0.1158
    6phy    O11  161   0.190   2.478  -0.200 -0.9787  0.4065 -0.3734
    6phy    H1A  162   0.188   2.566  -0.232  1.8414  0.1576 -1.5389
    7phy    C35  163   4.825   0.124   1.537  0.2569 -0.1890  0.2754
    7phy    C33  164   4.873   0.111   1.679  0.1275 -0.1238 -0.1213
    7phy    C34  165   4.918  -0.029   1.706  0.1616 -0.6984 -0.1939
    7phy    C32  166   4.978   0.226   1.701 -0.3417  0.0650  0.3421
    7phy    C31  167   5.010   0.268   1.842  0.1178 -0.2363 -0.3318
    7phy    C30  168   5.053   0.412   1.849 -0.4206  0.1673  0.2978
    7phy    C28  169   5.125   0.458   1.979 -0.6767  0.2177 -0.7980
    7phy    C29  170   5.263   0.519   1.943  0.1420 -0.3462  0.2688
    7phy    C27  171   5.048   0.580   2.042  0.1684 -0.1017 -0.0541
    7phy    C26  172   5.075   0.590   2.191 -0.0083 -0.3308 -0.3913
    7phy    C25  173   5.007   0.714   2.263  0.1260  0.2248  0.2473
    7phy    C23  174   5.032   0.726   2.415 -1.0205  0.1398 -0.2073
    7phy    C24  175   5.153   0.820   2.448  0.3358 -0.0726 -0.3148
    7phy    C22  176   4.910   0.775   2.486  0.1178  0.1024 -0.0978
    7phy    C21  177   4.855   0.696   2.606  0.2960 -0.4612 -0.1002
    7phy    C20  178   4.719   0.761   2.649 -0.2891  0.8785  0.1945
    7phy    C18  179   4.646   0.695   2.775  0.5169  0.1895 -0.7129
    7phy    O01  180   4.731   0.676   2.891  0.0460  0.0464 -0.1600
    7phy    H01  181   4.747   0.584   2.891 -0.6287 -0.0810 -0.2060
    7phy    C19  182   4.545   0.806   2.810  0.0157 -0.4397  0.9089
    7phy    C13  183   4.572   0.546   2.747 -0.3601  0.6796 -0.1672
    7phy     H3  184   4.538   0.546   2.640 -0.7150  1.6993 -0.0612
    7phy    O33  185   4.451   0.527   2.815  0.1422 -0.1604 -0.1917
    7phy    H1B  186   4.473   0.506   2.904 -1.7914  0.7011  0.5381
    7phy    C12  187   4.662   0.416   2.767  0.1464  0.2036 -0.0942
    7phy    O11  188   4.738   0.411   2.887 -0.1709 -0.0116  0.5429
    7phy    H1A  189   4.723   0.327   2.927  0.9104 -0.4424  0.0896
    8phy    C35  190   5.001   0.875   1.668  0.5319  0.4840 -0.1252
    8phy    C33  191   5.153   0.856   1.655 -0.2446 -0.3652 -0.0081
    8phy    C34  192   5.223   0.920   1.778  0.0108 -0.0080 -0.4040
    8phy    C32  193   5.183   0.708   1.626 -0.2810 -0.6718  0.0636
    8phy    C31  194   5.325   0.681   1.585  0.3297  0.0216  0.5760
    8phy    C30  195   5.357   0.539   1.538 -0.1583  0.5455 -0.0573
    8phy    C28  196   5.505   0.518   1.508 -0.2802 -0.1940  0.0515
    8phy    C29  197   5.574   0.453   1.623 -0.2641  0.1586  0.5156
    8phy    C27  198   5.520   0.429   1.384  0.2792  0.3832  0.4960
    8phy    C26  199   5.632   0.445   1.282 -0.2902 -0.5773 -0.1889
    8phy    C25  200   5.605   0.357   1.162 -0.1599 -0.6488 -0.3601
    8phy    C23  201   5.716   0.364   1.048 -0.2373  0.1948 -0.2346
    8phy    C24  202   5.798   0.233   1.036  0.3362 -0.0854 -0.3255
    8phy    C22  203   5.655   0.399   0.909 -0.1258  0.2628 -0.0857
    8phy    C21  204   5.736   0.502   0.824 -0.4175  0.2949 -0.3914
    8phy    C20  205   5.645   0.562   0.711 -0.0244  0.1959  0.0270
    8phy    C18  206   5.706   0.690   0.631 -0.2980  0.2730 -0.1572
    8phy    O01  207   5.736   0.786   0.731 -0.0022 -0.3323 -0.0156
    8phy    H01  208   5.706   0.873   0.712 -1.5460 -0.9123 -0.3738
    8phy    C19  209   5.592   0.735   0.539  0.0387  0.3681 -0.5811
    8phy    C13  210   5.843   0.668   0.543 -0.4490 -0.0431 -0.9952
    8phy     H3  211   5.915   0.630   0.620 -0.7143  0.8978 -0.2574
    8phy    O33  212   5.855   0.562   0.458  0.5429 -0.0240  0.1522
    8phy    H1B  213   5.822   0.582   0.372  0.7071  0.7265  0.2597
    8phy    C12  214   5.941   0.779   0.490  0.3174 -0.0311  0.0891
    8phy    O11  215   5.944   0.901   0.561 -0.0845  0.0489  0.4595
    8phy    H1A  216   5.874   0.900   0.624 -0.9640  1.5603 -0.4583
    9phy    C35  217   3.540   0.977   1.880  0.1274 -0.3393 -0.1018
    9phy    C33  218   3.686   0.976   1.834 -0.3087  0.1041 -0.3945
    9phy    C34  219   3.701   0.981   1.679  0.4159 -0.6019 -0.1443
    9phy    C32  220   3.770   1.076   1.909 -0.0490  0.0882 -0.1737
    9phy    C31  221   3.906   1.031   1.958 -0.0607  0.2403  0.2016
    9phy    C30  222   3.968   1.140   2.043  0.2670  0.2585  0.9420
    9phy    C28  223   4.110   1.102   2.087 -0.3794  0.0924  0.2772
    9phy    C29  224   4.215   1.130   1.977  0.4776 -0.5102  0.0746
    9phy    C27  225   4.145   1.173   2.221  0.1573 -0.0734  1.1118
    9phy    C26  226   4.270   1.108   2.292 -0.3503 -0.0956 -0.3683
    9phy    C25  227   4.333   1.201   2.399  0.8316  0.2421 -0.1159
    9phy    C23  228   4.442   1.145   2.492 -0.0358  0.2203  0.8502
    9phy    C24  229   4.582   1.151   2.429  0.7189 -0.6491 -0.2287
    9phy    C22  230   4.448   1.222   2.622 -0.2222  0.2541 -0.2020
    9phy    C21  231   4.405   1.151   2.745  0.1526 -0.0366  0.8783
    9phy    C20  232   4.407   1.255   2.859  0.1497  0.2988 -0.4192
    9phy    C18  233   4.377   1.202   3.008 -0.3372 -0.0293  0.0655
    9phy    O01  234   4.469   1.090   3.032 -0.0039 -0.3819  0.2711
    9phy    H01  235   4.425   1.023   3.080  0.0652 -0.0657  0.7842
    9phy    C19  236   4.437   1.319   3.094  0.2631  0.1603 -0.3225
    9phy    C13  237   4.226   1.146   3.032  0.3254 -0.2511  0.5006
    9phy     H3  238   4.198   1.085   2.942  1.1612  1.1889 -0.7894
    9phy    O33  239   4.126   1.252   3.027 -0.2620  0.9733  0.3086
    9phy    H1B  240   4.042   1.218   3.002 -0.4851  2.2301 -0.7648
    9phy    C12  241   4.201   1.058   3.161  0.0611 -0.0888 -0.1643
    9phy    O11  242   4.296   0.954   3.178 -0.2898 -0.0946  0.0573
    9phy    H1A  243   4.311   0.931   3.267  1.2520  0.3406 -0.0673
   10phy    C35  244   4.880   1.212   0.954 -0.2937  0.5375  0.2895
   10phy    C33  245   4.962   1.169   1.078  0.8076  0.2978  0.6492
   10phy    C34  246   4.964   1.017   1.088 -0.6415  0.0415  0.1220
   10phy    C32  247   5.100   1.227   1.080  0.6286  0.0398  0.2047
   10phy    C31  248   5.113   1.361   1.157  0.2136 -0.1306  0.1033
   10phy    C30  249   5.260   1.402   1.170 -0.4959 -0.0387  0.1787
   10phy    C28  250   5.280   1.541   1.223 -0.3057 -0.5684  0.0551
   10phy    C29  251   5.382   1.527   1.335  0.0576  0.3092  0.3510
   10phy    C27  252   5.345   1.633   1.114 -0.0529  0.2822  0.4116
   10phy    C26  253   5.238   1.727   1.048 -0.2407  0.4372 -0.2209
   10phy    C25  254   5.294   1.801   0.925 -0.0007  0.7794 -0.4067
   10phy    C23  255   5.179   1.854   0.841  0.6165 -0.2879 -0.2553
   10phy    C24  256   5.198   1.997   0.805 -0.3457  0.0973  0.4265
   10phy    C22  257   5.160   1.780   0.709 -0.1773  0.1903  0.1132
   10phy    C21  258   5.052   1.675   0.712  0.3382 -0.2288 -0.3477
   10phy    C20  259   5.055   1.592   0.580 -0.3948 -0.3299  0.2058
   10phy    C18  260   4.950   1.475   0.560 -0.2132  0.5148 -0.6083
   10phy    O01  261   4.958   1.384   0.672 -1.2687  0.3555  0.6087
   10phy    H01  262   5.048   1.366   0.690 -1.6407 -0.8326  1.4334
   10phy    C19  263   4.996   1.403   0.432 -0.1860 -0.1623 -0.2263
   10phy    C13  264   4.798   1.521   0.546 -0.1092 -0.6177 -0.0975
   10phy     H3  265   4.781   1.583   0.637  0.9792  0.3587 -0.5340
   10phy    O33  266   4.768   1.623   0.457  0.0403  0.0673 -0.1135
   10phy    H1B  267   4.768   1.607   0.365  0.5224  0.8304 -0.2583
   10phy    C12  268   4.673   1.433   0.590 -0.4507  0.4633 -0.6302
   10phy    O11  269   4.698   1.316   0.667  0.1661 -0.3389  0.0806
   10phy    H1A  270   4.740   1.350   0.744  0.3133  1.5875 -0.7913
   11phy    C35  271   0.154   2.363   2.392 -0.4774 -0.5388  0.5682
   11phy    C33  272   0.052   2.314   2.295  0.3502 -0.4773  0.4546
   11phy    C34  273  -0.001   2.440   2.220 -0.0842 -0.0164 -0.1405
   11phy    C32  274   0.114   2.215   2.201 -0.0988  0.2720  0.4670
   11phy    C31  275   0.019   2.105   2.159 -0.4333  0.6600 -0.2006
   11phy    C30  276   0.090   1.995   2.082  0.5713  0.1831  0.2159
   11phy    C28  277  -0.010   1.912   2.006 -0.2076 -0.1797 -0.1021
   11phy    C29  278   0.018   1.915   1.856  0.1605  0.2514 -0.2366
   11phy    C27  279  -0.002   1.761   2.048  0.4460  0.1185 -0.0880
   11phy    C26  280  -0.132   1.701   2.107 -0.0971 -0.8235 -0.0444
   11phy    C25  281  -0.114   1.553   2.151  0.6111 -0.1095 -0.5133
   11phy    C23  282  -0.236   1.497   2.233  0.1148 -0.3134 -0.1968
   11phy    C24  283  -0.353   1.449   2.145  0.4225  0.1466 -0.0931
   11phy    C22  284  -0.185   1.381   2.319  0.1866 -0.6676  0.2545
   11phy    C21  285  -0.259   1.368   2.460  0.0765  0.3076  0.1401
   11phy    C20  286  -0.193   1.259   2.553 -0.4270 -0.4518  0.0770
   11phy    C18  287  -0.228   1.242   2.706  0.5023  0.5436 -0.0492
   11phy    O01  288  -0.365   1.194   2.724  0.0188  0.4678  0.1807
   11phy    H01  289  -0.383   1.142   2.800  0.2791 -0.3063 -0.2865
   11phy    C19  290  -0.142   1.120   2.742 -0.2651  0.3397  0.3708
   11phy    C13  291  -0.201   1.368   2.808  0.0751  0.2624 -0.1427
   11phy     H3  292  -0.103   1.416   2.781  0.5683 -1.1732 -1.0498
   11phy    O33  293  -0.171   1.329   2.943  0.0475  0.3415  0.4291
   11phy    H1B  294  -0.097   1.377   2.975 -0.0841  0.1540  1.0108
   11phy    C12  295  -0.314   1.485   2.812  0.1434 -0.1414 -0.1074
   11phy    O11  296  -0.444   1.448   2.840  0.4130 -0.0319 -0.1507
   11phy    H1A  297  -0.457   1.370   2.789  0.1657  1.0540 -1.8462
   12phy    C35  298   1.305   1.575   2.237  0.5045 -0.3215  0.2935
   12phy    C33  299   1.238   1.492   2.130  0.0723 -0.1312 -0.2596
   12phy    C34  300   1.326   1.421   2.026 -0.5014 -0.3985  0.0159
   12phy    C32  301   1.130   1.400   2.193 -0.3856  0.3054  0.0268
   12phy    C31  302   0.983   1.429   2.164 -0.1665 -0.1647  0.3679
   12phy    C30  303   0.876   1.347   2.238 -0.2329  0.2638  0.4178
   12phy    C28  304   0.726   1.364   2.193  0.2275  0.5159  0.1720
   12phy    C29  305   0.708   1.270   2.066  0.2547  0.1184 -0.9053
   12phy    C27  306   0.642   1.301   2.309 -0.1198 -0.0011 -0.0559
   12phy    C26  307   0.525   1.391   2.354 -0.4501 -0.0980  0.3761
   12phy    C25  308   0.434   1.326   2.468  0.1294  0.0369  0.4628
   12phy    C23  309   0.315   1.413   2.516 -0.3470 -0.2773  0.2143
   12phy    C24  310   0.191   1.421   2.421  0.0806  0.1379 -0.4102
   12phy    C22  311   0.271   1.352   2.650 -0.2287  0.0625 -0.1857
   12phy    C21  312   0.212   1.443   2.763 -0.1375  0.1505  0.1197
   12phy    C20  313   0.196   1.359   2.891 -0.0636 -0.1418 -0.6327
   12phy    C18  314   0.155   1.425   3.028 -0.2926  0.2108 -0.0302
   12phy    O01  315   0.032   1.492   3.008 -0.2078 -0.0180 -0.0009
   12phy    H01  316   0.037   1.577   2.970 -0.2836 -0.2609 -0.5670
   12phy    C19  317   0.129   1.304   3.121 -0.4064  0.6713  0.7705
   12phy    C13  318   0.259   1.537   3.079 -0.1208  0.2115 -0.1060
   12phy     H3  319   0.282   1.605   2.993  1.6098 -2.1218 -1.6401
   12phy    O33  320   0.390   1.477   3.103 -0.0636 -0.2908 -0.4511
   12phy    H1B  321   0.383   1.408   3.166  0.5438  0.1463  0.1110
   12phy    C12  322   0.230   1.632   3.203  0.2162 -0.1599  0.3770
   12phy    O11  323   0.108   1.699   3.214 -0.2098 -0.2451 -0.0208
   12phy    H1A  324   0.116   1.777   3.266 -2.4001 -0.9415  1.5373
   13phy    C35  325   4.283   2.518   1.289  0.2611  0.6188 -0.0456
   13phy    C33  326   4.393   2.414   1.271 -0.2789 -0.4141 -0.2283
   13phy    C34  327   4.393   2.343   1.137 -0.3707 -0.4938  0.1621
   13phy    C32  328   4.529   2.471   1.310 -0.6237  0.2689 -0.4423
   13phy    C31  329   4.578   2.427   1.451 -0.1547  0.1181  0.5367
   13phy    C30  330   4.733   2.447   1.473 -0.1387  0.3298  0.6389
   13phy    C28  331   4.778   2.413   1.618 -0.6655  0.1714  0.2905
   13phy    C29  332   4.888   2.304   1.609  0.3868  0.3262 -0.1046
   13phy    C27  333   4.806   2.539   1.703  0.1781  0.4253  0.0979
   13phy    C26  334   4.803   2.519   1.858  0.6475  0.3878  0.0063
   13phy    C25  335   4.814   2.661   1.921  0.5495  0.0386 -0.1370
   13phy    C23  336   4.809   2.665   2.072 -0.2305  0.1325 -0.3554
   13phy    C24  337   4.875   2.792   2.132 -0.2739  0.1685 -0.4640
   13phy    C22  338   4.666   2.643   2.130 -0.1274  0.1890  0.1934
   13phy    C21  339   4.654   2.580   2.269 -0.2392  0.3274 -0.8559
   13phy    C20  340   4.505   2.593   2.311 -0.0323  0.0351 -0.4220
   13phy    C18  341   4.457   2.585   2.458 -0.1398 -0.0107 -0.0137
   13phy    O01  342   4.528   2.685   2.530 -0.1595 -0.5718 -0.3587
   13phy    H01  343   4.614   2.657   2.555 -0.8388 -3.0030 -0.5554
   13phy    C19  344   4.308   2.631   2.442 -0.4203  0.2185 -0.2132
   13phy    C13  345   4.481   2.442   2.523  0.4294 -0.0170 -0.1146
   13phy     H3  346   4.586   2.408   2.505 -0.2882 -1.7613 -1.3092
   13phy    O33  347   4.411   2.337   2.456  0.2902 -0.2236 -0.5410
   13phy    H1B  348   4.338   2.372   2.409 -0.3262 -1.4714 -0.5717
   13phy    C12  349   4.466   2.429   2.682  0.3192 -0.2555  0.1911
   13phy    O11  350   4.333   2.437   2.731 -0.4605  0.6023  0.0618
   13phy    H1A  351   4.284   2.366   2.695 -0.5926  0.7535 -0.0563
   14phy    C35  352   1.151   3.600   1.252  0.2569 -0.0531 -0.2332
   14phy    C33  353   1.008   3.614   1.226  0.3212 -0.2152  0.2475
   14phy    C34  354   0.931   3.511   1.314  0.2919  0.4334 -0.0914
   14phy    C32  355   0.970   3.762   1.238 -0.2562 -0.4299  0.4328
   14phy    C31  356   0.852   3.804   1.150 -0.3680  0.3494  0.2702
   14phy    C30  357   0.811   3.955   1.175  0.3605  0.2494  0.7546
   14phy    C28  358   0.679   4.003   1.114  0.1446  0.1080  0.0029
   14phy    C29  359   0.609   4.102   1.204  0.5224  0.0397 -0.2110
   14phy    C27  360   0.696   4.059   0.973 -0.4467 -0.1062  0.7678
   14phy    C26  361   0.593   4.005   0.876 -0.1032  0.2056  0.5839
   14phy    C25  362   0.613   4.050   0.732 -0.5001  0.2812  0.1623
   14phy    C23  363   0.514   3.995   0.630  0.0881 -0.0933  0.2179
   14phy    C24  364   0.423   4.102   0.568 -0.2172  0.1139 -0.4023
   14phy    C22  365   0.592   3.937   0.509 -0.0440  0.0848  0.4522
   14phy    C21  366   0.535   3.805   0.456  0.4990 -0.1273  0.3662
   14phy    C20  367   0.622   3.753   0.344  0.0040  0.3874 -0.4676
   14phy    C18  368   0.594   3.602   0.300 -0.0649 -0.1043 -0.2549
   14phy    O01  369   0.600   3.518   0.414  0.6206 -0.0824 -0.0481
   14phy    H01  370   0.689   3.497   0.435  0.3345 -1.9313 -0.5204
   14phy    C19  371   0.714   3.577   0.214  0.2462 -0.0061  0.2104
   14phy    C13  372   0.455   3.586   0.219  0.1110  0.2068 -0.0805
   14phy     H3  373   0.384   3.607   0.302  1.0716  0.3312  0.7298
   14phy    O33  374   0.413   3.692   0.132 -0.2194  0.0421 -0.3650
   14phy    H1B  375   0.493   3.711   0.086 -0.7085 -1.4827 -1.9184
   14phy    C12  376   0.375   3.452   0.190  0.0394 -0.1350  0.0646
   14phy    O11  377   0.392   3.396   0.063  0.1718  0.1120  0.0600
   14phy    H1A  378   0.353   3.455   0.001  0.6221 -0.8406 -1.1957
   15phy    C35  379   0.782   4.069   1.929 -0.3914  0.1066  0.0517
   15phy    C33  380   0.766   4.084   1.773  0.1661  0.2501 -0.3491
   15phy    C34  381   0.888   4.019   1.707 -0.1200 -0.2151  0.7172
   15phy    C32  382   0.640   4.008   1.719  0.3950  0.1038  0.4542
   15phy    C31  383   0.516   4.097   1.714  0.4905 -0.3310  0.0840
   15phy    C30  384   0.390   4.024   1.682 -0.0628 -0.0331  0.2289
   15phy    C28  385   0.255   4.106   1.682 -0.1055 -0.1636 -0.1398
   15phy    C29  386   0.184   4.072   1.552  0.2546 -0.6241 -0.4266
   15phy    C27  387   0.174   4.063   1.807 -0.1624 -0.0472  0.3871
   15phy    C26  388   0.155   4.179   1.905  0.3569  0.0906  0.1370
   15phy    C25  389   0.057   4.154   2.025 -0.1597 -0.2827  0.3955
   15phy    C23  390   0.066   4.256   2.143  0.2214  0.2421  0.2321
   15phy    C24  391  -0.072   4.253   2.206  0.0164 -0.5059  0.0087
   15phy    C22  392   0.169   4.215   2.253 -0.5734 -0.5862  0.0910
   15phy    C21  393   0.227   4.339   2.328  0.4497 -0.2854 -0.0636
   15phy    C20  394   0.335   4.287   2.431  0.3741 -0.0120  0.2386
   15phy    C18  395   0.388   4.371   2.547  0.0471  0.1513  0.4557
   15phy    O01  396   0.277   4.397   2.628 -0.3049  0.1145 -0.1910
   15phy    H01  397   0.246   4.310   2.645  2.0566 -0.6701  0.4906
   15phy    C19  398   0.477   4.266   2.621  0.0831 -0.6940  0.2035
   15phy    C13  399   0.468   4.505   2.499 -0.5727 -0.0081 -0.2265
   15phy     H3  400   0.403   4.570   2.433  1.0508  0.9632 -0.9299
   15phy    O33  401   0.574   4.480   2.415  0.2271 -0.0677  0.7448
   15phy    H1B  402   0.655   4.491   2.461  0.0600  0.4320  0.9213
   15phy    C12  403   0.512   4.608   2.611  0.0703 -0.4273  0.0355
   15phy    O11  404   0.419   4.629   2.710  0.1898  0.2409 -1.0572
   15phy    H1A  405   0.353   4.563   2.699  0.1731 -0.0934  0.7446
   16phy    C35  406   4.701   4.985   2.154  0.3829  0.2428 -0.4299
   16phy    C33  407   4.846   5.018   2.130  0.1810 -0.2807  0.0287
   16phy    C34  408   4.858   5.153   2.062 -0.3248 -0.2241  0.3760
   16phy    C32  409   4.934   5.008   2.257  0.2710  0.2588 -0.2285
   16phy    C31  410   5.024   4.887   2.264 -0.1374  0.0042 -0.3721
   16phy    C30  411   5.108   4.883   2.394 -0.3683 -0.3759  0.0024
   16phy    C28  412   5.205   4.764   2.383 -0.1063 -0.0738  0.3968
   16phy    C29  413   5.339   4.820   2.414  0.0333 -0.6268 -0.4335
   16phy    C27  414   5.178   4.670   2.503 -0.3713  0.5095 -0.2150
   16phy    C26  415   5.043   4.593   2.523 -0.1631  0.5368 -0.1520
   16phy    C25  416   5.048   4.482   2.626  0.3626 -0.1300 -0.3335
   16phy    C23  417   4.910   4.420   2.654  0.1815 -0.1238 -0.3740
   16phy    C24  418   4.876   4.297   2.571 -0.6991  0.2574 -0.0339
   16phy    C22  419   4.903   4.380   2.803  0.2296 -0.1475 -0.1717
   16phy    C21  420   4.813   4.469   2.890 -0.7308  0.0555  0.2940
   16phy    C20  421   4.794   4.418   3.031  0.2067  0.1412  0.0991
   16phy    C18  422   4.705   4.499   3.133  0.3643  0.0543  0.3924
   16phy    O01  423   4.576   4.522   3.077 -0.0459 -0.1162 -0.2776
   16phy    H01  424   4.571   4.603   3.029 -1.4182 -0.7103 -1.2345
   16phy    C19  425   4.685   4.388   3.240  0.1975  0.2230 -0.4095
   16phy    C13  426   4.780   4.642   3.177 -0.2399 -0.2552  0.1433
   16phy     H3  427   4.792   4.708   3.088 -0.3450  0.5575  0.7250
   16phy    O33  428   4.917   4.632   3.219  0.3089 -0.4391  0.3178
   16phy    H1B  429   4.971   4.694   3.173  1.0761 -1.4818 -0.2159
   16phy    C12  430   4.705   4.739   3.275 -0.0654  0.0076  0.1782
   16phy    O11  431   4.751   4.874   3.274 -0.2324  0.4661  0.0570
   16phy    H1A  432   4.838   4.878   3.309 -0.2605 -0.9420  0.3571
   17phy    C35  433   4.065   4.594   1.341  0.0390 -0.1463  0.4621
   17phy    C33  434   3.929   4.563   1.403 -0.1433 -0.1512 -0.2399
   17phy    C34  435   3.828   4.659   1.355  0.0851 -0.3546 -0.1982
   17phy    C32  436   3.894   4.422   1.369 -0.5093 -0.2847  0.1495
   17phy    C31  437   3.825   4.349   1.480 -0.4611  0.4255 -0.6542
   17phy    C30  438   3.768   4.208   1.451  0.0730 -0.1675  0.3145
   17phy    C28  439   3.753   4.110   1.573 -0.3101  0.1510  1.0185
   17phy    C29  440   3.646   4.005   1.545 -0.0541 -0.5956  0.1836
   17phy    C27  441   3.889   4.045   1.602  0.2435  0.6787  0.3133
   17phy    C26  442   3.895   4.000   1.746 -0.1216 -0.1928 -0.0002
   17phy    C25  443   4.029   3.936   1.785  0.4859  0.6283  1.0735
   17phy    C23  444   4.043   3.900   1.932 -0.2818  0.2958  0.3817
   17phy    C24  445   4.006   3.752   1.962  0.1387 -0.6736 -0.1790
   17phy    C22  446   4.184   3.937   1.982 -0.0173 -0.5491 -0.5231
   17phy    C21  447   4.182   3.992   2.124  0.1296 -0.2344  0.0382
   17phy    C20  448   4.328   4.027   2.168 -0.2781  0.1669 -0.0768
   17phy    C18  449   4.347   4.111   2.305 -0.0706  0.4078  0.5142
   17phy    O01  450   4.256   4.044   2.400 -0.2335 -0.0861  0.2172
   17phy    H01  451   4.302   3.969   2.433 -2.0777 -1.3387  0.0658
   17phy    C19  452   4.488   4.059   2.340 -0.4876  0.7887 -0.3336
   17phy    C13  453   4.327   4.271   2.304 -0.1170  0.3642 -0.0332
   17phy     H3  454   4.404   4.316   2.236  0.1369  0.0485  0.0408
   17phy    O33  455   4.374   4.321   2.432  0.8360 -0.2381  0.1316
   17phy    H1B  456   4.401   4.411   2.433 -1.3973  0.4947  0.6245
   17phy    C12  457   4.191   4.336   2.266 -0.1084 -0.0484 -0.4924
   17phy    O11  458   4.090   4.330   2.360  0.4221 -0.1714 -0.2216
   17phy    H1A  459   4.084   4.243   2.394  1.8080 -0.9495 -1.8045
   18phy    C35  460   0.279   2.843   0.931 -0.6262  0.4526  0.0761
   18phy    C33  461   0.417   2.895   0.978  0.1498 -0.0178  0.1454
   18phy    C34  462   0.523   2.791   0.952 -0.1883  0.4762  0.1903
   18phy    C32  463   0.438   3.037   0.916  0.0012 -0.0527 -0.3702
   18phy    C31  464   0.413   3.157   1.007 -0.0821 -0.0604 -0.7492
   18phy    C30  465   0.464   3.290   0.945  0.0384  0.2335 -0.1767
   18phy    C28  466   0.451   3.417   1.027  0.1081 -0.3593 -0.1592
   18phy    C29  467   0.589   3.446   1.087  0.2854 -0.4222  0.1969
   18phy    C27  468   0.420   3.526   0.924  0.1267 -0.1883  0.2822
   18phy    C26  469   0.278   3.562   0.884  0.6374 -0.2817  0.0469
   18phy    C25  470   0.270   3.676   0.776 -0.1930 -0.4159  0.0381
   18phy    C23  471   0.135   3.702   0.712  0.3859  0.0996 -0.0852
   18phy    C24  472   0.092   3.850   0.724  0.0918  0.6611 -0.0388
   18phy    C22  473   0.120   3.639   0.573  0.0593  0.5293 -0.5403
   18phy    C21  474  -0.010   3.580   0.538  0.5864  0.4454  0.6812
   18phy    C20  475  -0.014   3.535   0.390 -0.2383  0.3032 -0.1499
   18phy    C18  476  -0.139   3.483   0.313  1.3169  0.0703  0.2677
   18phy    O01  477  -0.182   3.368   0.382 -0.2872  0.1128  0.3004
   18phy    H01  478  -0.274   3.356   0.365  0.0971 -0.5140 -1.6855
   18phy    C19  479  -0.096   3.423   0.178  0.2793  0.3306 -0.3532
   18phy    C13  480  -0.270   3.579   0.311 -0.0426 -0.5906  0.5493
   18phy     H3  481  -0.284   3.608   0.418  1.1247  0.2973  0.4835
   18phy    O33  482  -0.249   3.712   0.258 -0.0917 -0.1371  0.4288
   18phy    H1B  483  -0.170   3.741   0.300  0.8696 -1.0861 -0.6415
   18phy    C12  484  -0.422   3.539   0.313 -0.1093 -0.8603 -0.3873
   18phy    O11  485  -0.443   3.404   0.327 -0.4254 -0.0954 -0.1933
   18phy    H1A  486  -0.525   3.379   0.289 -0.3598 -1.6724  0.6245
   19phy    C35  487   5.041   4.490   1.562 -0.0288 -0.3628 -0.2453
   19phy    C33  488   5.003   4.345   1.564 -0.0312 -0.0047  0.1149
   19phy    C34  489   4.977   4.301   1.707 -0.3660 -0.4005  0.2003
   19phy    C32  490   4.895   4.306   1.463 -0.3008  0.2956 -0.4326
   19phy    C31  491   4.929   4.184   1.378  0.1099  0.3079 -0.1512
   19phy    C30  492   4.822   4.158   1.272 -0.2047 -0.2130 -0.7481
   19phy    C28  493   4.846   4.040   1.176  0.1107  0.2147 -0.1992
   19phy    C29  494   4.775   3.914   1.230 -0.0595 -0.1415 -0.0594
   19phy    C27  495   4.787   4.071   1.039 -0.1848 -0.4038  0.4796
   19phy    C26  496   4.844   3.985   0.927 -0.0697 -0.3856 -0.1392
   19phy    C25  497   4.779   4.024   0.790  0.2217 -0.1962  0.1706
   19phy    C23  498   4.823   3.932   0.675  0.4714  0.0672 -0.1687
   19phy    C24  499   4.710   3.833   0.644 -0.3256 -0.1284 -0.4861
   19phy    C22  500   4.830   4.009   0.540  0.1676 -0.2983  0.0912
   19phy    C21  501   4.966   4.066   0.504  0.2903 -0.2241 -0.2303
   19phy    C20  502   4.975   4.107   0.355 -0.1813  0.0754  0.9825
   19phy    C18  503   5.115   4.107   0.276  0.0392 -0.2713 -0.4214
   19phy    O01  504   5.198   4.212   0.332  0.0032  0.0874 -0.0352
   19phy    H01  505   5.144   4.286   0.350  0.8234  0.5168  0.7451
   19phy    C19  506   5.071   4.147   0.130 -0.2687  0.3426  0.4062
   19phy    C13  507   5.190   3.965   0.272  0.8166 -0.0839  0.0528
   19phy     H3  508   5.209   3.950   0.381 -0.3299  0.2693  0.3169
   19phy    O33  509   5.113   3.848   0.252  0.1086 -0.0889 -0.0396
   19phy    H1B  510   5.114   3.833   0.159  0.0957  0.3320 -0.1132
   19phy    C12  511   5.340   3.942   0.241 -0.1395 -0.2026  0.2071
   19phy    O11  512   5.370   3.917   0.109  0.2400  0.2522 -0.0576
   19phy    H1A  513   5.426   3.841   0.115 -1.4796 -1.0805 -0.0839
   20phy    C35  514   3.881   0.135   1.616  0.4956  0.1810  0.3065
   20phy    C33  515   3.953   0.261   1.568 -0.3142  0.6556  0.0018
   20phy    C34  516   3.884   0.313   1.443  0.0107 -0.3912 -0.5343
   20phy    C32  517   3.942   0.369   1.675  0.2323  0.2337  0.1033
   20phy    C31  518   4.074   0.424   1.718  0.5141  0.3134 -0.1767
   20phy    C30  519   4.054   0.548   1.813  0.2636 -0.0328  0.3378
   20phy    C28  520   4.183   0.609   1.866 -0.7046  0.3816 -0.2858
   20phy    C29  521   4.235   0.724   1.778  0.2655  0.2743 -0.1618
   20phy    C27  522   4.163   0.672   2.003  0.1589  0.3728  0.1787
   20phy    C26  523   4.258   0.617   2.111  0.0562  0.1428  0.4212
   20phy    C25  524   4.245   0.715   2.232  0.3280  0.2601 -0.0626
   20phy    C23  525   4.322   0.666   2.360 -0.0970 -0.4097 -0.5077
   20phy    C24  526   4.466   0.718   2.362  0.2911  0.0889  0.3236
   20phy    C22  527   4.261   0.732   2.483 -0.0535  0.3604 -0.0930
   20phy    C21  528   4.214   0.621   2.575 -0.3011  0.4563 -0.0318
   20phy    C20  529   4.157   0.676   2.702  0.5735 -0.6598  0.0940
   20phy    C18  530   4.115   0.575   2.816 -0.0694 -0.1111 -0.1330
   20phy    O01  531   4.210   0.467   2.827 -0.4146 -0.1762  0.0550
   20phy    H01  532   4.297   0.499   2.815 -0.4967 -0.3145 -0.9830
   20phy    C19  533   4.126   0.665   2.943 -0.6023  0.1189  0.4792
   20phy    C13  534   3.962   0.520   2.791  0.2931  0.4729  0.1372
   20phy     H3  535   3.891   0.604   2.769 -1.4854 -0.8164  0.6534
   20phy    O33  536   3.895   0.468   2.912  0.1698 -0.0790 -0.0638
   20phy    H1B  537   3.866   0.541   2.963  0.0315 -0.0705 -0.1540
   20phy    C12  538   3.945   0.402   2.689  0.1705  0.2823 -0.2346
   20phy    O11  539   3.819   0.393   2.634  0.6988  0.1626  0.0796
   20phy    H1A  540   3.806   0.304   2.607  1.4437 -0.2671  1.0532
   21phy    C35  541   0.156   3.598   1.289  0.6364 -0.1873 -0.3195
   21phy    C33  542   0.091   3.725   1.309  0.0978  0.7136  0.1539
   21phy    C34  543   0.092   3.741   1.457  0.4615  0.0773  0.5211
   21phy    C32  544   0.165   3.837   1.234 -0.0935  0.0525  0.1284
   21phy    C31  545   0.096   3.948   1.152 -0.3332  0.0713  0.2403
   21phy    C30  546   0.186   4.063   1.114 -0.7153 -0.1102 -0.0038
   21phy    C28  547   0.136   4.195   1.056 -0.2035 -0.1884 -0.4202
   21phy    C29  548   0.099   4.294   1.166 -0.0234 -0.6387 -0.2139
   21phy    C27  549   0.241   4.253   0.961  0.2194  0.2529  0.0310
   21phy    C26  550   0.190   4.350   0.859  0.6904 -0.1370 -0.5806
   21phy    C25  551   0.293   4.434   0.788  0.8315  0.0779  0.2624
   21phy    C23  552   0.229   4.532   0.689  0.2749 -0.1656 -0.7476
   21phy    C24  553   0.214   4.668   0.753 -0.1884 -0.3364 -0.0842
   21phy    C22  554   0.327   4.533   0.566 -0.1431 -0.2878 -0.3182
   21phy    C21  555   0.277   4.458   0.443 -0.0079  0.1066  0.4962
   21phy    C20  556   0.382   4.463   0.328  0.1880  0.1740 -0.0790
   21phy    C18  557   0.344   4.410   0.192 -0.2095  0.0482  0.2883
   21phy    O01  558   0.302   4.272   0.197 -0.3990 -0.0824 -0.4428
   21phy    H01  559   0.233   4.259   0.260 -0.0354  0.9696  0.1951
   21phy    C19  560   0.482   4.411   0.110 -0.0091  0.1650  0.0839
   21phy    C13  561   0.239   4.502   0.111 -0.0189 -0.1005  0.1323
   21phy     H3  562   0.153   4.509   0.183 -0.4959  0.7845 -0.4997
   21phy    O33  563   0.267   4.645   0.103 -0.3531 -0.1309  0.7858
   21phy    H1B  564   0.269   4.668   0.012 -0.7218  0.0002  0.8112
   21phy    C12  565   0.135   4.457  -0.001 -0.6653  0.1503  0.2375
   21phy    O11  566   0.168   4.507  -0.130 -0.3164 -0.1726  0.0413
   21phy    H1A  567   0.138   4.447  -0.195 -1.4755 -0.2625  0.6316
   22phy    C35  568   2.414   4.632   1.386 -0.0234 -0.1512  0.4432
   22phy    C33  569   2.490   4.547   1.484 -0.2728 -0.2240  0.0291
   22phy    C34  570   2.442   4.592   1.621  0.4216 -0.7030  0.1262
   22phy    C32  571   2.457   4.399   1.474 -0.4224  0.3092  0.0544
   22phy    C31  572   2.579   4.304   1.462  0.6204 -0.6750  0.3176
   22phy    C30  573   2.523   4.163   1.445 -0.2887  0.4262 -0.1590
   22phy    C28  574   2.634   4.054   1.433  0.0356 -0.0624 -0.0232
   22phy    C29  575   2.617   3.956   1.555 -0.4905 -0.2004  0.2460
   22phy    C27  576   2.614   3.980   1.298 -0.2464 -0.1205  0.3293
   22phy    C26  577   2.702   4.043   1.187  0.4764 -0.0772  0.0591
   22phy    C25  578   2.675   3.978   1.047  0.4463  0.7401  0.5556
   22phy    C23  579   2.750   4.029   0.925  0.5907 -0.2229  0.1013
   22phy    C24  580   2.895   3.982   0.916  0.4715 -0.2508 -0.3993
   22phy    C22  581   2.677   3.968   0.805 -0.3734  0.1774  0.0676
   22phy    C21  582   2.660   4.053   0.679 -0.1397  0.3268  0.1247
   22phy    C20  583   2.593   3.968   0.566  0.0279  0.0167 -0.5930
   22phy    C18  584   2.574   4.029   0.424  0.2359  0.5322 -0.1700
   22phy    O01  585   2.510   4.160   0.415  0.1614  0.2392 -0.0624
   22phy    H01  586   2.431   4.156   0.465 -0.7458 -0.5046 -1.4899
   22phy    C19  587   2.465   3.930   0.362 -0.1257  0.1153  0.4283
   22phy    C13  588   2.716   4.033   0.342 -0.0936  0.0313 -0.2419
   22phy     H3  589   2.782   4.100   0.404 -0.3802  0.1824 -0.0990
   22phy    O33  590   2.804   3.920   0.353  0.1594 -0.2387  0.0913
   22phy    H1B  591   2.890   3.948   0.377 -0.4022  1.8345 -0.1201
   22phy    C12  592   2.739   4.120   0.213  0.2128 -0.1305 -0.1338
   22phy    O11  593   2.872   4.136   0.175  0.2421  0.5066  0.2446
   22phy    H1A  594   2.867   4.179   0.092 -2.0517 -0.3454 -0.1211
   23phy    C35  595   0.932   3.257   1.708 -0.0900  0.3313  0.2847
   23phy    C33  596   1.000   3.145   1.773 -0.2633 -0.1915 -0.4022
   23phy    C34  597   1.008   3.026   1.681 -0.2858 -0.0019 -0.3342
   23phy    C32  598   1.140   3.185   1.829  0.5542  0.2180  0.1101
   23phy    C31  599   1.148   3.228   1.973  0.1285 -0.0823  0.2974
   23phy    C30  600   1.279   3.302   1.999 -0.3959 -0.2157 -0.0283
   23phy    C28  601   1.293   3.370   2.135  0.1759  0.2316 -0.2569
   23phy    C29  602   1.407   3.300   2.215  0.1210 -0.3913 -0.4108
   23phy    C27  603   1.331   3.517   2.108  0.4293  0.3853 -0.2446
   23phy    C26  604   1.291   3.631   2.202  0.2371  0.3690  0.0864
   23phy    C25  605   1.319   3.771   2.146 -0.1116 -0.1300  0.0477
   23phy    C23  606   1.273   3.883   2.244  0.2400  0.1222 -0.2146
   23phy    C24  607   1.368   4.000   2.246  0.0061  0.0748 -0.2466
   23phy    C22  608   1.124   3.918   2.219 -0.0594  0.0414  0.0846
   23phy    C21  609   1.041   3.959   2.346  0.1717  0.6089  0.4245
   23phy    C20  610   0.888   3.953   2.314 -0.0822  0.1912  0.2439
   23phy    C18  611   0.783   4.009   2.416  0.3752  0.3581 -0.4998
   23phy    O01  612   0.793   4.157   2.416  0.0106  0.1811  0.6530
   23phy    H01  613   0.749   4.193   2.342  0.9487  1.7497  0.8206
   23phy    C19  614   0.649   3.986   2.345 -0.2032  0.1932  0.1420
   23phy    C13  615   0.784   3.948   2.566  0.1323  0.0083 -0.3878
   23phy     H3  616   0.805   3.839   2.559  0.0979 -0.1164  1.1050
   23phy    O33  617   0.655   3.949   2.635 -0.4915 -0.2787  0.2902
   23phy    H1B  618   0.635   4.029   2.679  0.5551  1.1772 -1.7127
   23phy    C12  619   0.888   4.005   2.666  0.2541 -0.0301 -0.2139
   23phy    O11  620   0.954   3.924   2.761 -0.3549 -0.5215  0.6576
   23phy    H1A  621   1.024   3.974   2.798  0.3177 -2.2324  1.8132
   24phy    C35  622   5.106   4.796   1.870  0.3828  0.0662  0.1369
   24phy    C33  623   5.235   4.784   1.943 -0.4592  0.3217  0.1602
   24phy    C34  624   5.310   4.656   1.903  0.8591 -0.2390  0.0265
   24phy    C32  625   5.319   4.914   1.917  0.2832 -0.4618 -0.0123
   24phy    C31  626   5.344   4.993   2.042 -0.3090  0.2958 -0.5490
   24phy    C30  627   5.388   5.132   2.010  0.5880 -0.2636  0.7780
   24phy    C28  628   5.416   5.223   2.131 -0.1810 -0.1545  0.6328
   24phy    C29  629   5.511   5.333   2.086 -0.2990  0.0801  0.5176
   24phy    C27  630   5.283   5.278   2.187  0.5997 -0.3665 -0.3980
   24phy    C26  631   5.283   5.302   2.336 -0.0524 -0.3336 -0.1563
   24phy    C25  632   5.144   5.361   2.382  0.1969  0.1164 -0.0096
   24phy    C23  633   5.106   5.370   2.530 -0.1793  0.3424  0.2783
   24phy    C24  634   5.019   5.487   2.551  0.3518  0.2318  0.3040
   24phy    C22  635   5.038   5.237   2.577 -0.0120  0.3573 -0.5778
   24phy    C21  636   5.055   5.192   2.722 -0.0038 -0.0212  0.5769
   24phy    C20  637   4.947   5.089   2.750  0.2073  0.2809 -0.1164
   24phy    C18  638   4.968   5.009   2.889  0.6498  0.3500  0.4533
   24phy    O01  639   5.009   5.095   2.996 -0.0163 -0.0513  0.0657
   24phy    H01  640   4.987   5.060   3.080  1.3522 -0.7949  0.1471
   24phy    C19  641   4.817   4.994   2.925 -0.5030 -0.1536 -0.0385
   24phy    C13  642   5.045   4.863   2.892 -0.3506  0.0233 -0.3646
   24phy     H3  643   5.005   4.791   2.815  0.7160 -0.6765 -0.2875
   24phy    O33  644   5.021   4.789   3.013  0.0762  0.4206  0.6438
   24phy    H1B  645   5.092   4.813   3.069  0.7270 -0.1814  0.1045
   24phy    C12  646   5.198   4.866   2.861  0.1443  0.3129  0.3571
   24phy    O11  647   5.289   4.876   2.965 -0.2271  0.2591 -0.1512
   24phy    H1A  648   5.375   4.884   2.930 -0.0509 -0.0297  0.2043
   25phy    C35  649   1.960   0.034   0.273 -0.3715  0.0507 -0.0078
   25phy    C33  650   1.907  -0.108   0.260  0.1489 -0.0877  0.4639
   25phy    C34  651   2.017  -0.212   0.230 -0.4475  0.4259  0.5388
   25phy    C32  652   1.825  -0.140   0.385 -0.2159 -0.2115  0.0898
   25phy    C31  653   1.692  -0.213   0.364  0.3770 -0.0259 -0.2796
   25phy    C30  654   1.603  -0.215   0.493 -0.4457  0.2143 -0.3225
   25phy    C28  655   1.467  -0.287   0.475 -0.2930 -0.4020  0.2908
   25phy    C29  656   1.474  -0.430   0.531  0.1482 -0.1147  0.0536
   25phy    C27  657   1.355  -0.205   0.545 -0.0651  0.1886  0.4462
   25phy    C26  658   1.212  -0.230   0.495 -0.2054 -0.4421 -0.2249
   25phy    C25  659   1.114  -0.166   0.596  0.2228 -0.0462 -0.0821
   25phy    C23  660   0.969  -0.222   0.589  0.4837 -0.2220 -0.3806
   25phy    C24  661   0.898  -0.177   0.720  0.2050 -0.0242 -0.0495
   25phy    C22  662   0.881  -0.156   0.477 -0.1289  0.1901  0.0467
   25phy    C21  663   0.890  -0.234   0.350  0.0504  0.3302 -0.1762
   25phy    C20  664   0.821  -0.163   0.234 -0.1179 -0.1995 -0.4221
   25phy    C18  665   0.831  -0.221   0.088  0.2077  0.1329  0.1066
   25phy    O01  666   0.969  -0.240   0.057 -0.1129  0.0075 -0.1705
   25phy    H01  667   1.008  -0.155   0.060 -0.3702  0.1403 -0.5671
   25phy    C19  668   0.776  -0.106  -0.001  0.0820 -0.6974 -0.1030
   25phy    C13  669   0.747  -0.356   0.064  0.8058  0.3654  0.2479
   25phy     H3  670   0.761  -0.420   0.155 -2.1317 -1.3868 -0.3904
   25phy    O33  671   0.608  -0.356   0.067 -0.0519 -0.1931 -0.3132
   25phy    H1B  672   0.561  -0.319   0.139 -0.3136 -1.3349  0.1362
   25phy    C12  673   0.794  -0.480  -0.030 -0.5303 -0.0018 -0.1169
   25phy    O11  674   0.934  -0.503  -0.043  0.5727 -0.0392 -0.0441
   25phy    H1A  675   0.974  -0.423  -0.013 -2.0879  1.0313  0.8674
   26phy    C35  676   1.822   0.276   2.504 -0.1548 -0.0442  0.1632
   26phy    C33  677   1.899   0.197   2.398  0.0637  0.2472 -0.0063
   26phy    C34  678   2.053   0.213   2.420  0.0203  0.5159  0.3425
   26phy    C32  679   1.858   0.052   2.401  0.3795  0.6481  0.2651
   26phy    C31  680   1.727   0.016   2.323  0.0537 -0.0658 -0.3966
   26phy    C30  681   1.683  -0.130   2.352  0.5127  0.1026 -0.0622
   26phy    C28  682   1.568  -0.169   2.257  0.3997 -0.2085 -0.0201
   26phy    C29  683   1.634  -0.261   2.153  0.1316 -0.1636 -0.0156
   26phy    C27  684   1.467  -0.261   2.329  0.0213  0.3180  0.1074
   26phy    C26  685   1.360  -0.185   2.416  0.5895 -0.5024  0.1508
   26phy    C25  686   1.247  -0.277   2.472 -0.5505 -1.1839 -0.3527
   26phy    C23  687   1.154  -0.200   2.572  0.2611  0.1596 -0.4205
   26phy    C24  688   1.017  -0.273   2.579  0.1496 -0.4919  0.1771
   26phy    C22  689   1.215  -0.188   2.713  0.3069 -0.1885 -0.5986
   26phy    C21  690   1.168  -0.061   2.791 -0.1953 -0.0930  0.1336
   26phy    C20  691   1.236  -0.067   2.928  0.2308  0.3370 -0.2857
   26phy    C18  692   1.203   0.033   3.042  0.3951 -0.7371 -0.2875
   26phy    O01  693   1.085  -0.012   3.113 -0.0434  0.0190  0.3496
   26phy    H01  694   1.080   0.039   3.192 -1.3608 -1.5019  1.3031
   26phy    C19  695   1.308   0.001   3.147 -0.5004 -0.4181 -0.0434
   26phy    C13  696   1.211   0.191   3.006  0.3192 -0.0822 -0.1176
   26phy     H3  697   1.276   0.205   2.917 -1.3605 -1.7577 -1.6936
   26phy    O33  698   1.282   0.278   3.102 -0.0032  0.6020 -0.1478
   26phy    H1B  699   1.318   0.354   3.059 -0.3958  0.5439 -0.5875
   26phy    C12  700   1.085   0.268   2.966 -0.9202  0.0624  0.2662
   26phy    O11  701   0.994   0.307   3.068  0.0957 -0.5329  0.0059
   26phy    H1A  702   1.021   0.390   3.103 -0.6452  0.2446 -1.1414
   27phy    C35  703   0.230   0.736   1.079  0.0148  0.3495 -0.5491
   27phy    C33  704   0.273   0.856   1.158 -0.2150 -0.0756 -0.3147
   27phy    C34  705   0.158   0.918   1.237  0.4553  0.6451  0.0451
   27phy    C32  706   0.404   0.838   1.241  0.0650 -0.0782  0.1006
   27phy    C31  707   0.533   0.846   1.159  0.1852 -0.1940 -0.1645
   27phy    C30  708   0.657   0.824   1.250  0.0614  0.0096  0.5313
   27phy    C28  709   0.786   0.825   1.163 -0.2121 -0.5225 -0.8681
   27phy    C29  710   0.881   0.952   1.197 -0.2559  0.0663  0.4189
   27phy    C27  711   0.861   0.689   1.184 -0.4012 -0.2425  0.1688
   27phy    C26  712   0.960   0.657   1.069 -0.0504  0.2998 -0.1544
   27phy    C25  713   1.025   0.524   1.089  0.2456 -0.3164  0.8795
   27phy    C23  714   1.089   0.470   0.961  0.0135 -0.4351 -0.0455
   27phy    C24  715   1.229   0.415   0.991 -0.5690 -0.2984 -0.3789
   27phy    C22  716   0.994   0.375   0.885 -0.2142  0.5220  0.5052
   27phy    C21  717   1.006   0.387   0.733  0.3040 -0.0544 -0.3095
   27phy    C20  718   0.918   0.289   0.648 -0.0433  0.1096 -0.2433
   27phy    C18  719   0.931   0.286   0.489  0.2450  0.1985 -0.3789
   27phy    O01  720   0.920   0.419   0.438 -0.0696 -0.1877 -0.1868
   27phy    H01  721   0.842   0.465   0.461 -0.2064 -0.4259 -0.1701
   27phy    C19  722   0.799   0.210   0.444  0.0543 -0.6740  0.2101
   27phy    C13  723   1.058   0.214   0.422  0.5072 -0.0458  0.4157
   27phy     H3  724   1.071   0.119   0.481  1.8378 -1.3578 -1.8434
   27phy    O33  725   1.046   0.155   0.292 -0.6600 -0.2510  0.1615
   27phy    H1B  726   1.015   0.219   0.231 -0.1668  1.6395  1.8033
   27phy    C12  727   1.204   0.252   0.454 -0.0563 -0.6134  0.1462
   27phy    O11  728   1.267   0.337   0.363 -0.2532 -0.0451 -0.5332
   27phy    H1A  729   1.278   0.295   0.280 -1.0563 -0.1129 -0.6203
   28phy    C35  730   3.229   2.084   0.782  0.3753 -0.1281  0.2933
   28phy    C33  731   3.195   1.945   0.732  0.7661 -0.1240 -0.1455
   28phy    C34  732   3.320   1.860   0.739  0.2473 -0.0517  0.3147
   28phy    C32  733   3.073   1.884   0.806 -0.5189 -0.0704 -0.2820
   28phy    C31  734   2.985   1.787   0.730  0.2110 -0.2474 -0.1065
   28phy    C30  735   2.888   1.719   0.825  0.0207  0.4030  0.4493
   28phy    C28  736   2.782   1.632   0.756 -0.2781 -0.0079  0.0951
   28phy    C29  737   2.796   1.483   0.790  0.3952  0.5772 -0.0763
   28phy    C27  738   2.645   1.699   0.782 -0.4082  0.0795  1.0356
   28phy    C26  739   2.532   1.687   0.678 -0.5764  0.9582 -0.1776
   28phy    C25  740   2.402   1.764   0.720  0.2454 -0.3216 -0.0195
   28phy    C23  741   2.315   1.791   0.594  0.3357 -0.5177  0.0619
   28phy    C24  742   2.171   1.774   0.631  0.1277  0.1097 -0.3578
   28phy    C22  743   2.345   1.935   0.543  0.3599  0.1054  0.4124
   28phy    C21  744   2.352   1.950   0.390  0.2206  0.1100  0.5481
   28phy    C20  745   2.418   2.083   0.343 -0.1628  0.0272  0.0308
   28phy    C18  746   2.433   2.108   0.186 -0.4395  0.2256 -0.7384
   28phy    O01  747   2.525   2.016   0.124 -0.2666  0.1154  0.1448
   28phy    H01  748   2.539   2.040   0.035  0.6812 -0.0747  0.2270
   28phy    C19  749   2.511   2.237   0.185 -0.2967 -0.1067 -0.4948
   28phy    C13  750   2.297   2.116   0.102  0.1518 -0.1324  0.0207
   28phy     H3  751   2.250   2.015   0.113 -0.2937  0.0509 -0.1788
   28phy    O33  752   2.187   2.194   0.153 -0.0083  0.0610 -0.1000
   28phy    H1B  753   2.193   2.224   0.242  0.4901  2.2972 -0.8148
   28phy    C12  754   2.282   2.095  -0.051 -0.8231  0.1028  0.2912
   28phy    O11  755   2.292   2.207  -0.136  0.2637 -0.4158 -0.3451
   28phy    H1A  756   2.216   2.262  -0.123 -0.0373 -0.5843 -1.3595
   29phy    C35  757   0.935   5.027   1.164  0.2610 -0.2913  0.1545
   29phy    C33  758   1.066   5.002   1.093 -0.0647 -0.6912 -0.1650
   29phy    C34  759   1.178   5.087   1.155  0.1583  0.0536 -0.1555
   29phy    C32  760   1.105   4.852   1.102 -0.1894 -0.0417  0.3175
   29phy    C31  761   1.121   4.774   0.975 -0.2951  0.1122  0.4792
   29phy    C30  762   1.135   4.620   0.993 -0.0303  0.6998  0.3855
   29phy    C28  763   1.146   4.536   0.864  0.1445  0.2651 -0.5322
   29phy    C29  764   1.293   4.539   0.816  0.2600 -0.0420 -0.3119
   29phy    C27  765   1.092   4.394   0.885  0.0541 -0.0878  0.2424
   29phy    C26  766   1.072   4.313   0.755 -0.1524 -0.0242  0.4843
   29phy    C25  767   1.030   4.166   0.782 -0.3463 -0.5458 -0.2151
   29phy    C23  768   1.076   4.066   0.676  0.2903 -0.1194 -0.0004
   29phy    C24  769   1.084   3.923   0.740  0.7110 -0.1060  0.1014
   29phy    C22  770   0.985   4.061   0.549 -0.5019 -0.0463 -0.2160
   29phy    C21  771   1.038   4.016   0.412 -0.2325 -0.6697 -0.5220
   29phy    C20  772   0.956   4.073   0.294 -0.1453 -0.0906 -0.2518
   29phy    C18  773   0.982   4.033   0.147  0.0672 -0.5825  0.2942
   29phy    O01  774   1.118   4.065   0.119 -0.0711 -0.1221  0.1109
   29phy    H01  775   1.135   4.076   0.027  0.2413  1.3764  0.3102
   29phy    C19  776   0.896   4.139   0.071 -0.3047 -0.1158 -0.0504
   29phy    C13  777   0.949   3.879   0.100 -0.5179  0.6127 -0.3444
   29phy     H3  778   0.890   3.840   0.186  0.3257  0.9837  0.4160
   29phy    O33  779   0.847   3.852  -0.005  0.0911 -0.3133 -0.5190
   29phy    H1B  780   0.874   3.876  -0.092 -0.1895  0.4604 -0.4036
   29phy    C12  781   1.050   3.759   0.122 -0.1648  0.1996  0.1125
   29phy    O11  782   1.003   3.628   0.112 -0.3694  0.8786  0.4894
   29phy    H1A  783   0.969   3.618   0.025 -1.7400  2.2004  0.8318
   30phy    C35  784   1.096   4.526   1.458 -0.1057  0.0265 -0.1145
   30phy    C33  785   0.961   4.461   1.441 -0.5081  0.3413 -0.3009
   30phy    C34  786   0.894   4.424   1.579  0.2205  0.1739 -0.2023
   30phy    C32  787   0.881   4.551   1.347  0.0387  0.1348 -0.4096
   30phy    C31  788   0.812   4.482   1.228 -0.1578 -0.1121 -0.0959
   30phy    C30  789   0.760   4.588   1.131  0.0404 -0.2236  0.0145
   30phy    C28  790   0.680   4.548   1.006 -0.1668 -0.7333  0.3747
   30phy    C29  791   0.528   4.574   1.024 -0.3762 -0.1136  0.0932
   30phy    C27  792   0.726   4.611   0.874  0.3701 -0.0801 -0.1686
   30phy    C26  793   0.726   4.506   0.759  0.1658 -0.2145  0.2944
   30phy    C25  794   0.731   4.547   0.616 -0.1740  0.4403 -0.5326
   30phy    C23  795   0.795   4.452   0.510 -0.5549  0.1262  0.0315
   30phy    C24  796   0.702   4.334   0.468 -0.0670  0.1790  0.1815
   30phy    C22  797   0.851   4.538   0.393  0.3632  0.6363 -0.0568
   30phy    C21  798   0.984   4.482   0.348  0.2036  0.7265  0.3443
   30phy    C20  799   1.066   4.572   0.256  0.3921 -1.0143  0.0909
   30phy    C18  800   1.209   4.543   0.200  0.7903  0.6353 -0.1305
   30phy    O01  801   1.303   4.503   0.301  0.0462 -0.1575 -0.0615
   30phy    H01  802   1.272   4.526   0.386  0.8031  1.7312 -0.2490
   30phy    C19  803   1.259   4.681   0.151 -0.3262 -0.4838 -0.4423
   30phy    C13  804   1.212   4.432   0.085  0.3909  0.3350 -0.1659
   30phy     H3  805   1.163   4.344   0.133  0.9977  0.3407  0.4874
   30phy    O33  806   1.123   4.444  -0.022  0.1117 -0.0322 -0.1996
   30phy    H1B  807   1.056   4.509  -0.013 -0.6019 -0.6925 -0.5862
   30phy    C12  808   1.334   4.341   0.050 -0.3087 -0.1187  0.2956
   30phy    O11  809   1.437   4.320   0.143  0.4333  0.2213  0.1437
   30phy    H1A  810   1.430   4.386   0.210 -0.6833 -0.2089  0.4804
   31phy    C35  811   0.756   0.200   1.500  0.0685  0.3211 -0.1591
   31phy    C33  812   0.885   0.255   1.466  0.2259 -0.5508 -0.5959
   31phy    C34  813   0.916   0.230   1.318  0.3188 -0.5254  0.4501
   31phy    C32  814   0.882   0.408   1.495  0.2406  0.1434 -0.0786
   31phy    C31  815   0.986   0.481   1.581  0.1559  0.0900 -0.5996
   31phy    C30  816   0.984   0.635   1.579 -0.0224 -0.2483  0.4895
   31phy    C28  817   1.098   0.695   1.662  0.3574  0.3882  0.2338
   31phy    C29  818   1.208   0.756   1.576 -0.0577 -0.1298 -0.0404
   31phy    C27  819   1.034   0.801   1.748 -0.3611 -0.0653 -0.7699
   31phy    C26  820   1.069   0.798   1.898 -0.2125 -0.3710  0.1383
   31phy    C25  821   1.003   0.911   1.970  0.2752 -0.4699 -0.4553
   31phy    C23  822   1.066   0.922   2.112  0.3184  0.1612 -0.1798
   31phy    C24  823   1.172   1.030   2.120 -0.0437 -0.3204  0.1726
   31phy    C22  824   0.953   0.960   2.210  0.5853  0.2882  0.0753
   31phy    C21  825   0.886   0.845   2.290 -0.0098  0.1535 -0.2430
   31phy    C20  826   0.786   0.899   2.398 -0.4829 -0.5616 -0.2472
   31phy    C18  827   0.833   0.933   2.550 -0.8681  0.4520 -0.1896
   31phy    O01  828   0.955   1.013   2.557  0.2698  0.3214 -0.0283
   31phy    H01  829   0.939   1.098   2.522 -0.0675  0.2276 -0.1109
   31phy    C19  830   0.724   1.034   2.590 -0.1365  0.6544  0.1829
   31phy    C13  831   0.842   0.808   2.654 -0.1179  0.2865  0.5751
   31phy     H3  832   0.748   0.748   2.644  0.2379 -0.0170 -1.4056
   31phy    O33  833   0.843   0.838   2.797 -0.3013  0.0748  0.0629
   31phy    H1B  834   0.926   0.878   2.816 -0.3761 -0.5524  1.9572
   31phy    C12  835   0.960   0.704   2.626  0.2264  0.2567  0.0122
   31phy    O11  836   1.092   0.732   2.655  0.8260 -0.5068  0.5003
   31phy    H1A  837   1.121   0.793   2.589 -2.2021  0.8153  0.2049
   32phy    C35  838   1.720   0.608   1.736 -0.5087 -0.3161  0.6645
   32phy    C33  839   1.769   0.712   1.637 -0.0818  0.0502  0.2547
   32phy    C34  840   1.791   0.654   1.497  0.0619 -0.4389 -0.1803
   32phy    C32  841   1.678   0.839   1.635  0.3003  0.1025 -0.5566
   32phy    C31  842   1.757   0.965   1.596 -0.6992 -0.1661 -0.5523
   32phy    C30  843   1.678   1.093   1.623 -0.1885 -0.2475  0.4043
   32phy    C28  844   1.758   1.229   1.637  0.3465  0.2417  0.4067
   32phy    C29  845   1.798   1.289   1.500  0.1682  0.3388 -0.3344
   32phy    C27  846   1.668   1.319   1.719 -0.0939  0.1155 -0.1861
   32phy    C26  847   1.742   1.391   1.836 -0.6117  0.5585  0.0678
   32phy    C25  848   1.658   1.483   1.919 -0.0473 -0.2924  0.1744
   32phy    C23  849   1.742   1.576   2.018  0.1913  0.3606  0.0468
   32phy    C24  850   1.686   1.716   2.022  0.0663  0.2168 -0.1167
   32phy    C22  851   1.734   1.517   2.161  0.2046  0.1410 -0.5355
   32phy    C21  852   1.863   1.518   2.248  0.3520 -0.2171 -0.2343
   32phy    C20  853   1.829   1.469   2.388  0.0843 -0.1239 -0.1363
   32phy    C18  854   1.929   1.459   2.503 -0.5215 -0.3273 -0.5307
   32phy    O01  855   2.006   1.577   2.517  0.3331 -0.0700  0.1605
   32phy    H01  856   1.951   1.652   2.512 -1.3600 -1.1980  0.7266
   32phy    C19  857   1.822   1.453   2.612  0.1970  0.2877 -0.1797
   32phy    C13  858   2.027   1.332   2.488 -0.1453  0.1544  0.4695
   32phy     H3  859   2.079   1.338   2.388  0.5779  4.6142  0.9090
   32phy    O33  860   1.963   1.208   2.482  0.2377  0.2733 -0.3275
   32phy    H1B  861   2.025   1.146   2.447  0.7254 -0.1414  1.1967
   32phy    C12  862   2.148   1.312   2.592 -0.0192  0.2394 -0.0400
   32phy    O11  863   2.250   1.230   2.550 -0.5018  0.3452 -0.2126
   32phy    H1A  864   2.337   1.248   2.581 -0.3171  0.3711 -0.7493
   33phy    C35  865   1.195   5.041   2.119 -0.1833 -0.0861  0.1659
   33phy    C33  866   1.094   4.941   2.072  0.2758 -0.2154 -0.1442
   33phy    C34  867   1.181   4.825   2.028 -0.0743  0.0744 -0.0755
   33phy    C32  868   0.997   4.883   2.177 -0.7282  0.1498  0.1192
   33phy    C31  869   0.866   4.949   2.191 -0.0991  0.0118 -0.1814
   33phy    C30  870   0.783   4.879   2.300  0.4511  0.2906  0.4074
   33phy    C28  871   0.642   4.936   2.321 -0.0452  0.2314 -0.2878
   33phy    C29  872   0.537   4.839   2.265  0.3537  0.1668 -0.0120
   33phy    C27  873   0.622   4.966   2.471 -0.0555  0.2426 -0.2344
   33phy    C26  874   0.525   5.076   2.521  0.0748  0.0380  0.2713
   33phy    C25  875   0.532   5.106   2.674 -0.2906 -0.2176 -0.0221
   33phy    C23  876   0.434   5.221   2.724 -0.1281 -0.2600 -0.1986
   33phy    C24  877   0.295   5.170   2.759 -0.2367  0.2905 -0.3239
   33phy    C22  878   0.489   5.277   2.862  0.3282  0.6738  0.1929
   33phy    C21  879   0.490   5.426   2.894  0.7361  0.0872 -0.3139
   33phy    C20  880   0.502   5.436   3.045 -0.1185 -0.1090 -0.3017
   33phy    C18  881   0.527   5.578   3.103 -0.1755 -0.1600  0.0762
   33phy    O01  882   0.441   5.678   3.041 -0.3111  0.5046  0.4541
   33phy    H01  883   0.499   5.741   3.002 -1.3986  1.7559  0.8072
   33phy    C19  884   0.473   5.557   3.246 -0.2501 -0.0459  0.0553
   33phy    C13  885   0.676   5.641   3.110  0.0454  0.1860 -0.1604
   33phy     H3  886   0.747   5.563   3.149  0.1404 -0.0329 -0.7557
   33phy    O33  887   0.691   5.745   3.207 -0.4694 -0.1104  0.1882
   33phy    H1B  888   0.649   5.826   3.185 -0.0269 -0.3187 -1.5371
   33phy    C12  889   0.746   5.700   2.982  0.4942  0.4485 -0.2592
   33phy    O11  890   0.667   5.804   2.932  0.0022 -0.3586  0.8381
   33phy    H1A  891   0.724   5.864   2.887 -1.8714  0.6745 -0.3085
   34phy    C35  892   4.370   3.118   1.170 -0.2391  0.5280 -0.6277
   34phy    C33  893   4.408   3.253   1.232 -0.2468 -0.4148  0.2761
   34phy    C34  894   4.505   3.231   1.348 -0.1330  0.1440  0.1359
   34phy    C32  895   4.467   3.340   1.119 -0.0839 -0.7767 -0.1409
   34phy    C31  896   4.412   3.487   1.117 -0.9303  0.0941  0.1165
   34phy    C30  897   4.462   3.571   0.996  0.3308  0.3325 -0.3108
   34phy    C28  898   4.380   3.696   0.962 -0.1575 -0.0218 -0.1364
   34phy    C29  899   4.431   3.823   1.035 -0.2918 -0.7650  0.2523
   34phy    C27  900   4.384   3.726   0.807 -0.2059  0.4971  0.0731
   34phy    C26  901   4.282   3.659   0.719 -0.0020  0.1782 -0.6604
   34phy    C25  902   4.303   3.664   0.569 -0.4269 -0.2342  0.3984
   34phy    C23  903   4.184   3.601   0.490 -0.4195 -0.0924 -0.1933
   34phy    C24  904   4.082   3.714   0.470  0.0973  0.4109 -0.2791
   34phy    C22  905   4.225   3.567   0.349 -0.0028 -0.2127 -0.6345
   34phy    C21  906   4.265   3.421   0.327 -0.2569  0.4036  0.7314
   34phy    C20  907   4.329   3.408   0.180  0.0422 -0.0961  0.0376
   34phy    C18  908   4.393   3.279   0.139 -0.0252  0.4497  0.1428
   34phy    O01  909   4.482   3.227   0.241 -0.2567 -0.3409  0.0918
   34phy    H01  910   4.486   3.133   0.247  3.3101 -0.2748  2.0852
   34phy    C19  911   4.487   3.311   0.019  0.3671 -0.0645 -0.1485
   34phy    C13  912   4.283   3.161   0.102 -0.0782  0.2235 -0.6990
   34phy     H3  913   4.220   3.156   0.195  1.3508 -0.1708  0.2955
   34phy    O33  914   4.180   3.192   0.005  0.0897  0.3115  0.4885
   34phy    H1B  915   4.219   3.189  -0.081 -1.8007 -1.3479 -0.4046
   34phy    C12  916   4.314   3.007   0.127 -0.0795  0.0829  0.3522
   34phy    O11  917   4.440   2.983   0.178 -0.1655 -0.1666 -0.1892
   34phy    H1A  918   4.464   2.894   0.196  0.2121  0.2668  1.6045
   35phy    C35  919   1.080   2.183   1.413  0.5288  0.1796  0.3642
   35phy    C33  920   1.068   2.107   1.545  0.3768  0.1940 -0.0054
   35phy    C34  921   0.933   2.132   1.610 -0.3362  0.0225  0.2464
   35phy    C32  922   1.090   1.956   1.519 -0.5298  0.1924 -0.1241
   35phy    C31  923   1.237   1.925   1.546  0.1849 -0.1656 -0.1541
   35phy    C30  924   1.264   1.776   1.541 -0.4107 -0.4487 -0.1769
   35phy    C28  925   1.416   1.747   1.564 -0.3547  1.0035 -0.2450
   35phy    C29  926   1.447   1.725   1.714 -0.0899 -0.0983 -0.2154
   35phy    C27  927   1.452   1.611   1.489  0.3176  0.1750 -0.3385
   35phy    C26  928   1.461   1.619   1.336 -0.2337  0.5338 -0.0398
   35phy    C25  929   1.441   1.478   1.271  0.3565  0.3152 -0.1048
   35phy    C23  930   1.440   1.477   1.118 -0.1600 -0.0718  0.9153
   35phy    C24  931   1.575   1.483   1.044 -0.4601  0.1206 -0.3325
   35phy    C22  932   1.356   1.353   1.082 -0.2881 -0.2274  0.2934
   35phy    C21  933   1.258   1.357   0.964  0.1405  0.3172 -0.0701
   35phy    C20  934   1.181   1.221   0.935  0.2006 -0.6923 -0.5702
   35phy    C18  935   1.041   1.229   0.850 -0.1600 -0.8230  0.3561
   35phy    O01  936   0.958   1.324   0.922 -0.2478 -0.0634  0.1884
   35phy    H01  937   0.946   1.291   1.009 -0.9358 -0.3083  0.0073
   35phy    C19  938   0.973   1.088   0.864  0.0886  0.5042  0.3682
   35phy    C13  939   1.059   1.277   0.693 -0.3610  0.4744 -0.0416
   35phy     H3  940   1.110   1.376   0.701 -2.2412  1.4081  1.2130
   35phy    O33  941   1.154   1.207   0.614 -0.3330 -0.3845  0.0363
   35phy    H1B  942   1.202   1.148   0.668 -0.1331  0.9409  1.3597
   35phy    C12  943   0.954   1.357   0.612  0.2033  0.7328  0.2163
   35phy    O11  944   0.848   1.280   0.561 -0.2960 -0.0204 -0.4813
   35phy    H1A  945   0.882   1.236   0.485  0.2657  0.3424 -0.4477
   36phy    C35  946   2.146   2.088   1.434  0.1237 -0.2099 -0.3684
   36phy    C33  947   2.043   2.194   1.399 -0.2860 -0.4769  0.6789
   36phy    C34  948   2.045   2.245   1.251  0.2175 -0.0895 -0.1227
   36phy    C32  949   1.905   2.142   1.446 -0.0708  0.3037  0.4830
   36phy    C31  950   1.801   2.230   1.505 -0.2092 -0.0826  0.1737
   36phy    C30  951   1.664   2.163   1.521  0.7021 -0.3252  0.3055
   36phy    C28  952   1.555   2.257   1.571 -0.0140  0.6429 -0.0393
   36phy    C29  953   1.456   2.289   1.462  0.1667  0.1043  0.1093
   36phy    C27  954   1.484   2.191   1.687  0.3764  0.0755 -0.1383
   36phy    C26  955   1.490   2.268   1.815  0.1873 -0.2584 -0.4723
   36phy    C25  956   1.426   2.188   1.937 -0.1741  0.3835  0.4633
   36phy    C23  957   1.475   2.224   2.078  0.0770  0.1924  0.5609
   36phy    C24  958   1.413   2.354   2.135  0.1869  0.2202 -0.3333
   36phy    C22  959   1.457   2.096   2.169 -0.2126  0.0496  0.2103
   36phy    C21  960   1.548   2.078   2.293 -0.2359  0.6253  0.1796
   36phy    C20  961   1.526   1.943   2.367  0.2231 -0.5284  0.0125
   36phy    C18  962   1.618   1.912   2.490  0.6529  0.5763 -0.4271
   36phy    O01  963   1.589   2.004   2.595  0.5694  0.7151 -0.0754
   36phy    H01  964   1.622   1.966   2.675  0.0880  0.0563 -0.1767
   36phy    C19  965   1.551   1.774   2.529  0.2122 -0.1767 -0.1499
   36phy    C13  966   1.779   1.888   2.463  0.0707  0.0602 -0.1298
   36phy     H3  967   1.799   1.841   2.363  1.7109 -0.1259  0.2557
   36phy    O33  968   1.838   1.787   2.551 -0.4528  0.1815 -0.1221
   36phy    H1B  969   1.828   1.827   2.635 -0.7512  0.7223 -0.4126
   36phy    C12  970   1.874   2.010   2.472  0.2557 -0.1816 -0.0266
   36phy    O11  971   1.896   2.058   2.602 -0.2063  0.1327  0.7313
   36phy    H1A  972   1.953   1.997   2.645 -0.9497 -0.2116  1.2454
   37phy    C35  973   1.083   0.268   1.971 -0.3692  0.0392 -0.3433
   37phy    C33  974   0.934   0.265   1.946 -0.0349  0.0077 -0.9357
   37phy    C34  975   0.884   0.121   1.952  0.0818  0.2304 -0.0912
   37phy    C32  976   0.859   0.365   2.031 -0.0861 -0.1443 -0.4464
   37phy    C31  977   0.763   0.454   1.948 -0.0868  0.3999  0.1440
   37phy    C30  978   0.695   0.566   2.020 -0.1265 -0.1812  0.6569
   37phy    C28  979   0.583   0.642   1.938 -0.1121 -0.2283 -0.0189
   37phy    C29  980   0.454   0.639   2.018 -0.2681  0.0268  0.0439
   37phy    C27  981   0.614   0.788   1.894 -0.0499  0.3427  0.1989
   37phy    C26  982   0.562   0.835   1.757 -0.3402 -0.3188 -0.3590
   37phy    C25  983   0.605   0.976   1.728 -0.1803  0.1038 -0.0939
   37phy    C23  984   0.550   1.034   1.596  0.0583  0.2422 -0.0892
   37phy    C24  985   0.411   1.098   1.611  0.0662 -0.4259 -0.6080
   37phy    C22  986   0.653   1.142   1.547 -0.3546 -0.1564 -0.4987
   37phy    C21  987   0.654   1.179   1.403 -0.3861  0.1622  0.3880
   37phy    C20  988   0.755   1.291   1.382 -0.0995 -0.4762  0.2648
   37phy    C18  989   0.787   1.357   1.242 -0.0441  0.4475  0.1382
   37phy    O01  990   0.839   1.253   1.158 -0.3141 -0.4523 -0.1193
   37phy    H01  991   0.777   1.183   1.164 -1.2628  0.3725  0.0963
   37phy    C19  992   0.905   1.457   1.276  0.4011 -0.0349  0.3100
   37phy    C13  993   0.660   1.427   1.169 -0.5865 -0.0847  0.1721
   37phy     H3  994   0.593   1.344   1.137 -0.7466  0.3827 -0.7326
   37phy    O33  995   0.562   1.500   1.246  0.3317 -0.1037  0.2627
   37phy    H1B  996   0.598   1.583   1.274  1.1294 -0.2699 -0.2317
   37phy    C12  997   0.653   1.480   1.016 -0.6855 -0.6535 -0.5883
   37phy    O11  998   0.690   1.389   0.919  0.0459  0.2726  0.0827
   37phy    H1A  999   0.784   1.396   0.913  0.2510 -1.1615  1.0506
   38phy    C35 1000   1.231   1.121   1.712 -0.4809 -0.4623  0.2398
   38phy    C33 1001   1.150   1.223   1.639 -0.0136 -0.3576  0.0377
   38phy    C34 1002   1.113   1.157   1.503 -0.5295  0.2618  0.3263
   38phy    C32 1003   1.024   1.267   1.711  0.2608 -0.1798 -0.2426
   38phy    C31 1004   0.969   1.409   1.671  0.2126  0.1143 -0.0374
   38phy    C30 1005   0.837   1.455   1.732 -0.3633 -0.1250 -0.3123
   38phy    C28 1006   0.811   1.606   1.712 -0.2479 -0.6200 -0.0923
   38phy    C29 1007   0.683   1.624   1.630  0.4955  0.3924  0.1208
   38phy    C27 1008   0.800   1.697   1.834  0.3715 -0.1076 -0.0853
   38phy    C26 1009   0.928   1.751   1.894  0.3238  0.4181  0.2807
   38phy    C25 1010   0.896   1.873   1.980 -0.0521 -0.2335 -0.1397
   38phy    C23 1011   1.018   1.937   2.053 -0.2255 -0.6839  0.1791
   38phy    C24 1012   1.062   2.058   1.968 -0.4210 -0.3393  0.3895
   38phy    C22 1013   0.995   1.998   2.197 -0.2848 -0.5424 -0.5377
   38phy    C21 1014   1.067   1.908   2.301 -0.0722 -0.1523 -0.2521
   38phy    C20 1015   1.057   1.955   2.446 -0.4444 -0.1515 -0.2985
   38phy    C18 1016   1.057   1.859   2.576  0.0765  0.3781  0.7488
   38phy    O01 1017   1.170   1.765   2.584 -0.1308  0.1861 -0.0925
   38phy    H01 1018   1.184   1.732   2.671 -1.3260 -3.1638 -1.0067
   38phy    C19 1019   1.094   1.972   2.674  0.2612 -0.3260 -0.0501
   38phy    C13 1020   0.922   1.777   2.610 -0.3264  0.7789 -0.5713
   38phy     H3 1021   0.830   1.837   2.589  0.3069  1.3672 -1.7649
   38phy    O33 1022   0.910   1.742   2.754  0.3415 -0.4513  0.0399
   38phy    H1B 1023   0.965   1.668   2.769 -0.9846 -1.6653 -0.7307
   38phy    C12 1024   0.900   1.646   2.523  0.0921  0.3539  0.1974
   38phy    O11 1025   1.000   1.551   2.539  0.4581 -0.3813  0.1284
   38phy    H1A 1026   1.077   1.602   2.528  0.2105 -0.0124  0.1006
   39phy    C35 1027   0.045   2.478   1.834  0.3709  0.3834  0.0129
   39phy    C33 1028   0.171   2.390   1.833 -0.1653 -0.1835  0.6630
   39phy    C34 1029   0.129   2.268   1.749  0.3659 -0.3304 -0.1403
   39phy    C32 1030   0.288   2.469   1.768  0.1876 -0.3485  0.1545
   39phy    C31 1031   0.355   2.579   1.852 -0.0763  0.1441  0.5421
   39phy    C30 1032   0.475   2.648   1.779  0.1062  0.2789 -0.1869
   39phy    C28 1033   0.553   2.750   1.866  0.1068 -0.2690 -0.0988
   39phy    C29 1034   0.700   2.743   1.823 -0.2510  0.6055  0.5575
   39phy    C27 1035   0.501   2.889   1.848 -0.4379 -0.6276  0.2595
   39phy    C26 1036   0.505   2.996   1.963  0.2548 -0.6460  0.7699
   39phy    C25 1037   0.429   3.121   1.922  0.1363 -0.3935  0.2677
   39phy    C23 1038   0.434   3.237   2.027 -0.2098  0.3263 -0.0612
   39phy    C24 1039   0.483   3.362   1.955 -0.1109 -0.1618 -0.3619
   39phy    C22 1040   0.305   3.257   2.112 -0.3560 -0.6007  0.1945
   39phy    C21 1041   0.337   3.287   2.260  0.2153 -0.0972  0.1536
   39phy    C20 1042   0.203   3.276   2.338 -0.1916 -0.5245 -0.4896
   39phy    C18 1043   0.206   3.302   2.495 -0.3275  0.3914 -0.0283
   39phy    O01 1044   0.275   3.424   2.532  0.0895  0.2287  0.2262
   39phy    H01 1045   0.362   3.420   2.497 -0.4345 -2.3326 -1.0245
   39phy    C19 1046   0.059   3.335   2.517 -0.4084  0.0943  0.3169
   39phy    C13 1047   0.263   3.180   2.586  0.3021  0.1191 -0.3712
   39phy     H3 1048   0.217   3.084   2.552  1.4818 -0.0299 -1.6167
   39phy    O33 1049   0.216   3.187   2.721  0.2024  0.1694  0.1481
   39phy    H1B 1050   0.219   3.274   2.757 -1.8016  0.9389 -1.3797
   39phy    C12 1051   0.420   3.151   2.589  0.3664  0.3934 -0.1367
   39phy    O11 1052   0.498   3.245   2.657 -0.3178 -0.1680 -0.2472
   39phy    H1A 1053   0.480   3.226   2.747  0.7642  1.1494  0.2820
   40phy    C35 1054   1.911   4.268   1.444 -0.2468  0.1594 -0.1169
   40phy    C33 1055   1.962   4.393   1.374  0.0280 -0.0550 -0.3266
   40phy    C34 1056   1.910   4.393   1.232  0.0898  0.2778 -0.3871
   40phy    C32 1057   1.906   4.517   1.438  0.3139 -0.4817  0.1309
   40phy    C31 1058   2.000   4.591   1.527 -0.4292  0.0532 -0.3895
   40phy    C30 1059   1.948   4.727   1.587  0.0084 -0.2629  0.0922
   40phy    C28 1060   2.053   4.819   1.656 -0.3987  1.0231 -0.1717
   40phy    C29 1061   2.100   4.929   1.568 -0.2653 -0.6327 -0.4247
   40phy    C27 1062   2.003   4.873   1.787  0.6881  0.0878 -0.0852
   40phy    C26 1063   2.100   4.873   1.906  0.1281 -0.5504  0.2794
   40phy    C25 1064   2.028   4.888   2.039 -0.3060 -0.2911  0.3034
   40phy    C23 1065   2.106   4.866   2.168 -0.3664  0.4675  0.2163
   40phy    C24 1066   2.157   5.000   2.225 -0.1497 -0.1307 -0.0694
   40phy    C22 1067   2.014   4.786   2.261 -0.2965  0.0858  0.2708
   40phy    C21 1068   2.094   4.705   2.366  0.5693  0.1672 -0.3962
   40phy    C20 1069   2.006   4.605   2.441  0.1929 -0.6449  0.4060
   40phy    C18 1070   2.046   4.518   2.570  0.1836  0.5080 -0.4057
   40phy    O01 1071   2.108   4.587   2.680  0.2234  0.4816  0.3959
   40phy    H01 1072   2.186   4.630   2.651 -0.2875  1.2981  0.1931
   40phy    C19 1073   1.906   4.496   2.632  0.0739 -0.4805  0.1140
   40phy    C13 1074   2.125   4.380   2.539  0.2618  0.2071  1.0199
   40phy     H3 1075   2.067   4.317   2.467  0.5144  0.2909  0.7412
   40phy    O33 1076   2.123   4.296   2.649 -0.3218 -0.1478 -0.7776
   40phy    H1B 1077   2.168   4.343   2.716 -0.8488  0.1313 -0.6147
   40phy    C12 1078   2.277   4.387   2.489  0.2105  0.2351 -0.0943
   40phy    O11 1079   2.364   4.433   2.585  0.0612 -0.3582  0.0533
   40phy    H1A 1080   2.375   4.525   2.574  2.4265 -0.4807  0.8632
   41phy    C35 1081   0.500   1.923   1.687  0.0624  0.2698 -0.2232
   41phy    C33 1082   0.560   2.058   1.718 -0.2344 -0.0243  0.1696
   41phy    C34 1083   0.544   2.153   1.600  0.3353  0.2235  0.2637
   41phy    C32 1084   0.505   2.100   1.852 -0.1364  0.1800  0.0806
   41phy    C31 1085   0.598   2.193   1.932  0.0177  0.0604 -0.3667
   41phy    C30 1086   0.540   2.226   2.073 -0.0081 -0.0843 -0.2873
   41phy    C28 1087   0.613   2.335   2.162 -0.0515 -0.1670  0.2054
   41phy    C29 1088   0.560   2.467   2.109 -0.4756 -0.2386  0.0223
   41phy    C27 1089   0.582   2.328   2.314 -0.1086  0.3956  0.1715
   41phy    C26 1090   0.664   2.247   2.411 -0.6011  0.3889 -0.0061
   41phy    C25 1091   0.621   2.262   2.557 -0.6724 -0.1546  0.0778
   41phy    C23 1092   0.741   2.233   2.662  0.5445 -0.1579 -0.0539
   41phy    C24 1093   0.810   2.366   2.700  0.1075 -0.1635  0.4471
   41phy    C22 1094   0.672   2.165   2.785  0.4763 -0.2730 -0.0023
   41phy    C21 1095   0.756   2.080   2.873 -0.7285 -0.1597 -0.0816
   41phy    C20 1096   0.676   1.999   2.977 -0.4851  0.2610  0.3769
   41phy    C18 1097   0.641   1.848   2.957 -0.5320  0.8108  0.1510
   41phy    O01 1098   0.766   1.769   2.956  0.2191  0.4903 -0.3961
   41phy    H01 1099   0.810   1.772   2.873  0.3500  0.3891 -0.3299
   41phy    C19 1100   0.571   1.788   3.085  0.3619  0.1310  0.1003
   41phy    C13 1101   0.554   1.815   2.822 -0.1357 -0.4923 -0.1903
   41phy     H3 1102   0.598   1.871   2.736  0.0204 -1.1393 -0.5398
   41phy    O33 1103   0.426   1.876   2.831  0.0182 -0.2132  0.0545
   41phy    H1B 1104   0.424   1.945   2.894 -1.2109  1.6215 -1.8603
   41phy    C12 1105   0.532   1.671   2.765 -0.1306  0.1806  0.3733
   41phy    O11 1106   0.640   1.583   2.752 -0.3300  0.1238 -0.4179
   41phy    H1A 1107   0.640   1.527   2.827 -0.1177 -0.4985 -0.8717
   42phy    C35 1108   1.901   5.034   1.266 -0.0629 -0.0561 -0.1734
   42phy    C33 1109   1.753   5.057   1.296 -0.2453 -0.3297 -0.1889
   42phy    C34 1110   1.694   4.937   1.378 -0.1202  0.1471 -0.2981
   42phy    C32 1111   1.727   5.195   1.361 -0.3238  0.0760 -0.4198
   42phy    C31 1112   1.591   5.270   1.358 -0.4007  0.8339 -0.1366
   42phy    C30 1113   1.584   5.394   1.451 -0.4391  0.1513  0.2435
   42phy    C28 1114   1.453   5.474   1.419 -0.8493 -0.0765 -0.1662
   42phy    C29 1115   1.351   5.459   1.531  0.0597 -0.2710  0.2449
   42phy    C27 1116   1.490   5.623   1.420 -0.1684 -0.1556 -0.5377
   42phy    C26 1117   1.424   5.709   1.312 -0.3042  0.1063  0.7363
   42phy    C25 1118   1.463   5.855   1.321 -0.5376 -0.5625 -0.2315
   42phy    C23 1119   1.390   5.957   1.230 -0.5879 -1.1802 -0.0725
   42phy    C24 1120   1.404   6.100   1.287  0.4285  0.0459  0.0878
   42phy    C22 1121   1.452   5.970   1.090  0.1763 -0.2905  0.3499
   42phy    C21 1122   1.358   5.963   0.972  0.2336  0.0846  0.0960
   42phy    C20 1123   1.444   5.955   0.840 -0.0752 -0.0246  0.0766
   42phy    C18 1124   1.383   5.905   0.704 -0.1040  0.1888 -0.2395
   42phy    O01 1125   1.307   5.783   0.728 -0.0607 -0.0856  0.1855
   42phy    H01 1126   1.349   5.731   0.794  1.4886 -1.0956 -1.4749
   42phy    C19 1127   1.509   5.882   0.622  0.7275  0.1903  0.0977
   42phy    C13 1128   1.285   6.012   0.635 -0.1440 -0.1590 -0.2306
   42phy     H3 1129   1.201   6.020   0.708 -0.4131 -0.0004 -0.5545
   42phy    O33 1130   1.325   6.147   0.636 -0.0596 -0.4418 -0.0507
   42phy    H1B 1131   1.352   6.169   0.548  0.1622 -0.2980  0.0534
   42phy    C12 1132   1.176   5.982   0.530 -0.2679  0.6077  0.1318
   42phy    O11 1133   1.149   5.843   0.503  0.5764 -0.0614 -0.1477
   42phy    H1A 1134   1.170   5.792   0.579 -1.2773 -1.3936 -0.4712
   43phy    C35 1135   0.870   0.261   2.622 -0.3014 -0.2923 -0.0333
   43phy    C33 1136   0.834   0.286   2.475  0.4511 -0.2493 -0.3047
   43phy    C34 1137   0.901   0.182   2.387 -0.3545 -0.4894 -0.0502
   43phy    C32 1138   0.684   0.284   2.456  0.0902  0.5041 -0.3428
   43phy    C31 1139   0.626   0.422   2.447 -0.0697 -0.4594  0.1816
   43phy    C30 1140   0.476   0.435   2.442  0.6482 -0.2565 -0.3201
   43phy    C28 1141   0.426   0.577   2.453 -0.4411  0.0800 -0.1261
   43phy    C29 1142   0.303   0.584   2.355 -0.4141  0.2937  0.5313
   43phy    C27 1143   0.397   0.622   2.597  0.3499  0.0643 -0.1286
   43phy    C26 1144   0.384   0.775   2.619 -0.5379 -0.2188  0.1166
   43phy    C25 1145   0.386   0.814   2.766  0.1220  0.2450  0.6368
   43phy    C23 1146   0.357   0.964   2.781 -0.2530 -0.3023  0.0796
   43phy    C24 1147   0.208   0.998   2.800 -0.0255 -0.2930 -0.4723
   43phy    C22 1148   0.439   1.008   2.905 -0.3066  0.3249 -0.6709
   43phy    C21 1149   0.511   1.151   2.888 -0.7380  0.2623  0.6571
   43phy    C20 1150   0.579   1.191   3.019  0.1949  0.0486  0.0157
   43phy    C18 1151   0.675   1.314   3.014 -0.1409  0.1327 -0.4687
   43phy    O01 1152   0.598   1.424   2.963 -0.0813 -0.0005  0.1328
   43phy    H01 1153   0.516   1.434   3.007 -0.2400  1.0383 -0.3541
   43phy    C19 1154   0.693   1.337   3.169  0.4586  0.2273  0.4549
   43phy    C13 1155   0.808   1.296   2.923 -0.5980  0.2186 -0.0257
   43phy     H3 1156   0.782   1.250   2.825 -0.9813  0.3231  0.0241
   43phy    O33 1157   0.904   1.198   2.973 -0.1258  0.1686 -0.2182
   43phy    H1B 1158   0.861   1.116   2.989  1.1840 -0.7648 -1.2909
   43phy    C12 1159   0.887   1.431   2.897  0.0822  0.1959 -0.3878
   43phy    O11 1160   1.001   1.424   2.815 -0.3630 -0.3978  0.7804
   43phy    H1A 1161   0.972   1.414   2.726 -1.0679 -0.3498  0.9956
   44phy    C35 1162   0.619   1.694   0.496 -0.2658  0.1482  0.0387
   44phy    C33 1163   0.616   1.768   0.629  0.1939 -0.2164 -0.5797
   44phy    C34 1164   0.478   1.753   0.689 -0.5618 -0.1488 -0.2086
   44phy    C32 1165   0.721   1.707   0.720  0.6034  0.0057 -0.5754
   44phy    C31 1166   0.856   1.771   0.725 -0.1690 -0.3801 -0.2635
   44phy    C30 1167   0.936   1.718   0.841  0.4984  0.1416  0.1578
   44phy    C28 1168   1.086   1.758   0.842 -0.1130  0.1318 -0.3285
   44phy    C29 1169   1.130   1.750   0.991  0.3664 -0.5553 -0.4424
   44phy    C27 1170   1.177   1.667   0.756 -0.0567  0.3254  0.0446
   44phy    C26 1171   1.308   1.727   0.697 -0.4576  0.1866 -0.0744
   44phy    C25 1172   1.401   1.617   0.637  0.8359  0.1359  0.3275
   44phy    C23 1173   1.528   1.672   0.569  0.3766 -0.1874 -0.4700
   44phy    C24 1174   1.652   1.647   0.654  0.1224  0.0481  0.0023
   44phy    C22 1175   1.537   1.611   0.430 -0.9036 -0.2599 -0.2157
   44phy    C21 1176   1.501   1.713   0.318  0.0599  0.3817 -0.1286
   44phy    C20 1177   1.512   1.641   0.187 -0.6028 -0.4488 -0.1528
   44phy    C18 1178   1.508   1.714   0.049 -0.2702 -0.0328  0.7236
   44phy    O01 1179   1.379   1.771   0.027  0.0956  0.1530  0.3065
   44phy    H01 1180   1.377   1.855   0.069  1.8649  0.1045  0.5607
   44phy    C19 1181   1.520   1.594  -0.048 -0.4214 -0.4819 -0.3026
   44phy    C13 1182   1.624   1.823   0.026  0.2367 -0.0905 -0.2985
   44phy     H3 1183   1.602   1.900   0.104 -1.1397 -0.4466 -0.3131
   44phy    O33 1184   1.754   1.789   0.072  0.0336  0.4672 -0.1522
   44phy    H1B 1185   1.758   1.711   0.124  1.3877  0.7752  0.2435
   44phy    C12 1186   1.614   1.939  -0.081 -0.2649 -0.6960 -0.6240
   44phy    O11 1187   1.672   1.915  -0.206  0.3750  0.0388  0.3537
   44phy    H1A 1188   1.761   1.886  -0.195 -0.0591 -2.2076 -1.3073
   45phy    C35 1189   1.609   2.843   1.761 -0.2426 -0.4483  0.0415
   45phy    C33 1190   1.525   2.770   1.656  0.0665 -0.0833 -0.1495
   45phy    C34 1191   1.624   2.728   1.550 -0.0243  0.0039 -0.0603
   45phy    C32 1192   1.453   2.650   1.716  0.0199 -0.0332  0.3062
   45phy    C31 1193   1.302   2.669   1.741 -0.2815  0.0513 -0.0622
   45phy    C30 1194   1.233   2.546   1.795  0.4857 -0.1467 -0.5484
   45phy    C28 1195   1.085   2.561   1.828  0.4253  0.2246  0.0707
   45phy    C29 1196   0.986   2.531   1.710 -0.3284 -0.2874 -0.0287
   45phy    C27 1197   1.049   2.457   1.939  0.2033  0.1819 -0.3520
   45phy    C26 1198   1.049   2.511   2.084 -0.2283 -0.7776 -0.3888
   45phy    C25 1199   1.040   2.400   2.185  0.2566  0.1174  0.1947
   45phy    C23 1200   1.065   2.444   2.331 -0.3386 -0.4192 -0.1965
   45phy    C24 1201   0.935   2.478   2.403  0.6194 -0.5724 -0.4092
   45phy    C22 1202   1.138   2.335   2.411  0.1713 -0.0739 -0.3921
   45phy    C21 1203   1.244   2.401   2.505  0.2472 -0.1245  0.2581
   45phy    C20 1204   1.295   2.297   2.610  0.1199  0.4512  0.0436
   45phy    C18 1205   1.375   2.341   2.737  0.4709  0.0747  0.0716
   45phy    O01 1206   1.336   2.467   2.796  0.2380 -0.0251 -0.0756
   45phy    H01 1207   1.397   2.485   2.865 -1.9401  1.8968  1.5010
   45phy    C19 1208   1.329   2.239   2.841  0.7701 -0.2762  0.4561
   45phy    C13 1209   1.536   2.341   2.712 -0.6200  0.0931 -0.0259
   45phy     H3 1210   1.560   2.248   2.655 -0.9259  0.5243 -0.8829
   45phy    O33 1211   1.617   2.319   2.829 -0.0293  0.1526  0.2906
   45phy    H1B 1212   1.587   2.364   2.906 -1.0933  0.5592 -0.3429
   45phy    C12 1213   1.598   2.458   2.626 -0.4737  0.1529  0.1919
   45phy    O11 1214   1.585   2.592   2.665  0.2412 -0.0311 -0.2770
   45phy    H1A 1215   1.496   2.614   2.649  0.0583  0.0440  0.7657
   46phy    C35 1216   1.629   3.280   1.860  0.0745  0.4226 -0.1982
   46phy    C33 1217   1.642   3.365   1.738  0.3958 -0.3540 -0.2725
   46phy    C34 1218   1.732   3.297   1.637 -0.5747  0.3985 -0.4160
   46phy    C32 1219   1.507   3.394   1.680  0.2412 -0.3181 -0.1386
   46phy    C31 1220   1.462   3.543   1.674 -0.1012 -0.6013 -0.2082
   46phy    C30 1221   1.315   3.548   1.640  0.0798  0.1421  0.0315
   46phy    C28 1222   1.241   3.672   1.677 -0.2119 -0.3337  0.6987
   46phy    C29 1223   1.247   3.791   1.574  0.5616 -0.3959  0.2002
   46phy    C27 1224   1.096   3.633   1.709 -0.0469 -0.1753 -0.4518
   46phy    C26 1225   1.041   3.672   1.849 -0.0481 -0.3158 -0.2488
   46phy    C25 1226   0.905   3.611   1.877  0.5067 -0.2505  0.0610
   46phy    C23 1227   0.847   3.646   2.015  0.5839  0.2933  0.2975
   46phy    C24 1228   0.713   3.713   1.988  0.2117  0.2537  0.4767
   46phy    C22 1229   0.846   3.520   2.108 -0.0283 -0.1134 -0.0971
   46phy    C21 1230   0.886   3.551   2.253  0.2800 -0.4661  0.2316
   46phy    C20 1231   0.866   3.427   2.335 -0.0137  0.2349 -0.2146
   46phy    C18 1232   0.875   3.435   2.495 -0.3721  0.3308  0.2161
   46phy    O01 1233   0.783   3.533   2.543  0.3069  0.7550 -0.0073
   46phy    H01 1234   0.830   3.607   2.577  0.5383  0.5978  0.0138
   46phy    C19 1235   0.819   3.295   2.529 -0.5580  0.4675  0.1461
   46phy    C13 1236   1.024   3.452   2.556  0.0656 -0.2229  0.0449
   46phy     H3 1237   1.092   3.375   2.511  0.0690  0.3648 -0.9784
   46phy    O33 1238   1.029   3.421   2.697 -0.2350 -0.3378  0.2819
   46phy    H1B 1239   0.984   3.484   2.750 -0.1845 -0.9721  1.0928
   46phy    C12 1240   1.092   3.596   2.538 -0.6828  0.3245 -0.3521
   46phy    O11 1241   1.047   3.702   2.608 -0.3136 -0.0059 -0.1281
   46phy    H1A 1242   1.119   3.719   2.666  0.5918  2.3221 -1.7860
   47phy    C35 1243   0.092   3.001   1.178 -0.1589 -0.4206  0.0734
   47phy    C33 1244   0.059   3.146   1.219  0.4768  0.2290  0.4152
   47phy    C34 1245   0.152   3.189   1.335 -0.1691  0.5961  0.3730
   47phy    C32 1246   0.058   3.234   1.095  0.1310 -0.5671  0.0517
   47phy    C31 1247  -0.068   3.320   1.089 -0.0120 -0.1196 -0.1868
   47phy    C30 1248  -0.070   3.409   0.967 -0.2297  0.0905 -0.7995
   47phy    C28 1249  -0.191   3.504   0.971 -0.6914  0.0929 -0.2420
   47phy    C29 1250  -0.151   3.650   0.992  0.4242  0.5032 -0.4444
   47phy    C27 1251  -0.267   3.484   0.838  0.2054 -0.4096  0.1100
   47phy    C26 1252  -0.369   3.367   0.830 -0.4445 -0.0689  0.7662
   47phy    C25 1253  -0.428   3.361   0.691 -0.1352 -0.1565  0.2272
   47phy    C23 1254  -0.515   3.230   0.660 -0.2615  0.3152  0.1111
   47phy    C24 1255  -0.662   3.280   0.668  0.1295  0.1355 -0.0803
   47phy    C22 1256  -0.502   3.176   0.519  0.0641  0.0534  0.3492
   47phy    C21 1257  -0.381   3.103   0.462 -0.5766 -0.0481 -0.0855
   47phy    C20 1258  -0.412   3.039   0.324 -0.1397 -0.3442 -0.6704
   47phy    C18 1259  -0.295   2.990   0.227  0.1003 -0.4111  0.7055
   47phy    O01 1260  -0.198   3.100   0.216 -0.2086  0.2086 -0.0018
   47phy    H01 1261  -0.164   3.118   0.302 -1.7250 -0.7774  0.8328
   47phy    C19 1262  -0.368   2.976   0.093 -0.1387  0.2278 -0.2393
   47phy    C13 1263  -0.231   2.847   0.271 -0.3144 -0.2682 -0.1719
   47phy     H3 1264  -0.180   2.872   0.368 -0.7600 -1.7204  0.4593
   47phy    O33 1265  -0.323   2.756   0.326 -0.1132  0.4516  0.2616
   47phy    H1B 1266  -0.310   2.746   0.418 -0.9248 -1.6836  0.2074
   47phy    C12 1267  -0.095   2.785   0.218  0.2603  0.9545 -0.2327
   47phy    O11 1268  -0.093   2.686   0.117  0.1804  0.5357  0.0589
   47phy    H1A 1269  -0.090   2.720   0.030 -0.1931  0.8456  0.1636
   48phy    C35 1270   2.023   2.785   1.702  0.4923  0.2903  0.0065
   48phy    C33 1271   2.020   2.637   1.719 -0.0657  0.0960 -0.7182
   48phy    C34 1272   2.141   2.571   1.646  0.5120  0.2576 -0.8997
   48phy    C32 1273   2.030   2.607   1.873 -0.6198 -0.0244 -0.1909
   48phy    C31 1274   1.900   2.579   1.947 -0.4532 -0.0259 -0.0186
   48phy    C30 1275   1.931   2.579   2.101  0.3657  0.2467  0.4372
   48phy    C28 1276   1.809   2.571   2.195 -0.1456 -0.0516  0.0997
   48phy    C29 1277   1.770   2.426   2.244  0.2561 -0.0010  0.1786
   48phy    C27 1278   1.844   2.642   2.333  0.0130 -0.0860  0.0111
   48phy    C26 1279   1.834   2.790   2.342 -0.2167  0.3222  0.6269
   48phy    C25 1280   1.792   2.840   2.482 -0.4772 -0.1015 -0.1552
   48phy    C23 1281   1.784   2.995   2.495 -0.5015 -0.0350  0.8833
   48phy    C24 1282   1.652   3.048   2.443 -0.2698 -0.0959 -0.2844
   48phy    C22 1283   1.795   3.044   2.644 -0.1703  0.0251 -0.0789
   48phy    C21 1284   1.932   3.031   2.708 -0.6730 -0.0718  0.1701
   48phy    C20 1285   1.940   3.110   2.842 -0.0015  0.3181 -0.3206
   48phy    C18 1286   2.053   3.065   2.943 -0.3098 -0.4201 -0.0843
   48phy    O01 1287   2.182   3.046   2.871  0.1882  0.0453 -0.6088
   48phy    H01 1288   2.181   2.983   2.802  1.1907 -0.4502 -0.1723
   48phy    C19 1289   2.066   3.190   3.038  0.2975 -0.7967 -0.2314
   48phy    C13 1290   2.015   2.930   3.026 -0.5284 -0.2917  0.9025
   48phy     H3 1291   1.975   2.856   2.952 -0.2462  1.3428 -0.9263
   48phy    O33 1292   1.902   2.952   3.112 -0.3207  0.3143 -0.3399
   48phy    H1B 1293   1.919   2.929   3.201  0.5721  0.2948 -0.5128
   48phy    C12 1294   2.119   2.853   3.107 -0.4900  0.0639  0.2178
   48phy    O11 1295   2.077   2.749   3.190  0.1064 -0.0489  0.3512
   48phy    H1A 1296   2.151   2.697   3.216 -0.8057 -1.1166  0.9202
   49phy    C35 1297   2.915   1.987   1.537  0.0301 -0.0121  0.1903
   49phy    C33 1298   2.901   2.094   1.436 -0.0194 -0.3186  0.1647
   49phy    C34 1299   2.907   2.023   1.304  0.5397  0.2840 -0.0847
   49phy    C32 1300   2.786   2.191   1.460  0.5994 -0.0454 -0.0233
   49phy    C31 1301   2.825   2.327   1.524 -0.2751 -0.5456 -0.4534
   49phy    C30 1302   2.702   2.410   1.571 -0.4856  0.1263  0.1813
   49phy    C28 1303   2.720   2.555   1.614  0.0400  0.4595 -0.3890
   49phy    C29 1304   2.738   2.649   1.490 -0.2763 -0.0591 -0.1963
   49phy    C27 1305   2.597   2.597   1.692  0.0074  0.1611  0.4030
   49phy    C26 1306   2.595   2.567   1.840 -0.0047  0.1130  0.0536
   49phy    C25 1307   2.463   2.614   1.900 -0.1245 -0.1318 -0.1674
   49phy    C23 1308   2.459   2.619   2.057  0.5435  0.5106  0.2387
   49phy    C24 1309   2.447   2.758   2.117 -0.2820  0.0055  0.5606
   49phy    C22 1310   2.342   2.531   2.115 -0.5052 -0.1819  0.0828
   49phy    C21 1311   2.375   2.461   2.245  0.1301 -0.0368 -0.0511
   49phy    C20 1312   2.251   2.393   2.305  0.1949 -0.8290  0.2653
   49phy    C18 1313   2.241   2.333   2.450 -0.9549 -0.6141  0.0962
   49phy    O01 1314   2.290   2.435   2.537  0.3146  0.0746 -0.5123
   49phy    H01 1315   2.251   2.517   2.515  1.6682  0.4247 -1.8371
   49phy    C19 1316   2.090   2.333   2.477  0.0862 -0.4021 -0.8025
   49phy    C13 1317   2.318   2.192   2.485 -0.1551  0.2212 -0.1112
   49phy     H3 1318   2.286   2.114   2.411 -0.3101 -0.7034  0.9147
   49phy    O33 1319   2.276   2.129   2.604 -0.1859  0.1550 -0.0867
   49phy    H1B 1320   2.299   2.171   2.685 -0.3728  0.0881  0.0010
   49phy    C12 1321   2.475   2.187   2.481 -0.4985 -0.1376 -0.0129
   49phy    O11 1322   2.547   2.248   2.591  0.0735  0.1060  0.6244
   49phy    H1A 1323   2.638   2.229   2.578  0.1234  0.4698  0.4191
   50phy    C35 1324   1.522   1.939   0.947 -0.0120 -0.2116  0.5891
   50phy    C33 1325   1.481   1.979   1.089 -0.3786  0.2146  0.1835
   50phy    C34 1326   1.598   2.009   1.184  0.5330 -0.4077 -1.0694
   50phy    C32 1327   1.385   2.100   1.101  0.0696  0.2381 -0.2492
   50phy    C31 1328   1.239   2.087   1.047  0.0598  0.3910 -0.0105
   50phy    C30 1329   1.159   2.215   1.049  0.0849  0.0905 -0.3499
   50phy    C28 1330   1.008   2.212   1.009  0.0669 -0.2230 -0.0248
   50phy    C29 1331   0.942   2.331   1.093 -0.1164  0.5224  0.2481
   50phy    C27 1332   0.991   2.226   0.856 -0.2435  0.1604  0.2377
   50phy    C26 1333   0.862   2.177   0.789 -0.3581 -0.0276 -0.0794
   50phy    C25 1334   0.877   2.208   0.640 -0.4691  0.6365 -0.1774
   50phy    C23 1335   0.763   2.156   0.550  0.0826 -0.2601 -0.6427
   50phy    C24 1336   0.661   2.270   0.529  0.2136 -0.3371  0.0620
   50phy    C22 1337   0.813   2.131   0.408 -0.2601 -0.3116 -0.3223
   50phy    C21 1338   0.891   1.997   0.397 -0.0805 -0.4339 -0.2271
   50phy    C20 1339   0.939   1.977   0.249  0.4373  0.6312  0.5196
   50phy    C18 1340   1.034   1.855   0.209  0.3085  0.3515  0.1960
   50phy    O01 1341   1.165   1.879   0.268  0.0510  0.4809  0.1609
   50phy    H01 1342   1.186   1.795   0.303 -1.2507 -0.0739 -0.3354
   50phy    C19 1343   1.042   1.874   0.056  0.0469 -0.1104  0.0931
   50phy    C13 1344   0.973   1.710   0.248  0.5553 -0.1975  0.6310
   50phy     H3 1345   0.944   1.720   0.355  0.5660  1.0963  0.5275
   50phy    O33 1346   0.847   1.670   0.194  0.4372  0.4349  0.6998
   50phy    H1B 1347   0.837   1.695   0.104 -1.1369 -0.4984  0.5836
   50phy    C12 1348   1.055   1.578   0.269 -0.2370  0.2691 -0.0776
   50phy    O11 1349   1.169   1.611   0.346  0.3039  0.3240 -0.3662
   50phy    H1A 1350   1.217   1.533   0.368 -0.6444  0.0034  0.6842
   51phy    C35 1351   1.974   2.119   0.488  0.3319 -0.2694 -0.6558
   51phy    C33 1352   1.860   2.040   0.417 -0.9601 -0.1477 -0.5458
   51phy    C34 1353   1.919   1.905   0.390 -0.0295  0.3165  0.1019
   51phy    C32 1354   1.730   2.011   0.497 -0.0067 -0.5428  0.0776
   51phy    C31 1355   1.625   2.122   0.495 -0.2544 -0.5780  0.0450
   51phy    C30 1356   1.503   2.076   0.574 -0.0715 -0.3842  0.0667
   51phy    C28 1357   1.384   2.176   0.591 -0.4094 -0.6862  0.3792
   51phy    C29 1358   1.250   2.102   0.604  0.0911  0.2264  0.4630
   51phy    C27 1359   1.401   2.282   0.704  0.3517  0.4185  0.0248
   51phy    C26 1360   1.334   2.418   0.680 -0.1628 -0.2915  0.0513
   51phy    C25 1361   1.349   2.504   0.804 -0.1344  0.5957 -0.9395
   51phy    C23 1362   1.290   2.642   0.786  0.3313  0.5963 -0.5137
   51phy    C24 1363   1.172   2.663   0.877  0.3158 -0.3034  0.1556
   51phy    C22 1364   1.394   2.750   0.815  0.2589 -0.4325  0.7764
   51phy    C21 1365   1.468   2.795   0.690 -0.2223  0.2820  0.1223
   51phy    C20 1366   1.568   2.903   0.733  0.2677 -0.0613  0.2784
   51phy    C18 1367   1.701   2.934   0.649 -0.1547 -0.1861  0.1481
   51phy    O01 1368   1.767   2.811   0.602 -0.3676  0.0404 -0.2969
   51phy    H01 1369   1.726   2.729   0.619 -0.7821  0.3990  0.4826
   51phy    C19 1370   1.791   2.998   0.758 -0.1401 -0.1975 -0.0373
   51phy    C13 1371   1.676   3.026   0.522  0.1001 -0.6865  0.1066
   51phy     H3 1372   1.616   2.959   0.456 -3.3501  0.1083  2.2055
   51phy    O33 1373   1.577   3.133   0.533 -0.1118  0.2384 -0.2122
   51phy    H1B 1374   1.621   3.215   0.539 -0.0317  0.3993 -2.1615
   51phy    C12 1375   1.771   3.063   0.399 -0.8964  0.0222  0.4997
   51phy    O11 1376   1.877   2.971   0.369 -0.2594 -0.2919 -0.0629
   51phy    H1A 1377   1.855   2.889   0.409  0.4738  0.2867  1.6174
   52phy    C35 1378   1.511   5.064   0.896 -0.5290  0.6034  0.1930
   52phy    C33 1379   1.492   5.209   0.856  0.6500  0.3944  0.2680
   52phy    C34 1380   1.345   5.237   0.826 -0.2449 -0.3470 -0.5897
   52phy    C32 1381   1.554   5.297   0.966 -0.2450 -0.3367 -0.1053
   52phy    C31 1382   1.616   5.426   0.921  0.3265 -0.3156  0.2380
   52phy    C30 1383   1.702   5.480   1.030  0.4072 -0.1522  0.0099
   52phy    C28 1384   1.767   5.615   1.009 -0.2324 -0.1641  0.2821
   52phy    C29 1385   1.832   5.668   1.135  0.0129  0.2747 -0.7288
   52phy    C27 1386   1.854   5.633   0.882 -0.8370  0.4900 -0.0851
   52phy    C26 1387   1.844   5.767   0.816  0.1269 -0.4350  0.2317
   52phy    C25 1388   1.919   5.777   0.688  0.0887 -0.2801 -0.0280
   52phy    C23 1389   1.912   5.917   0.622  0.3440  0.6364 -0.4646
   52phy    C24 1390   2.032   6.000   0.669  0.4010 -0.0262 -0.4686
   52phy    C22 1391   1.904   5.905   0.472  0.3860 -0.1920  0.9707
   52phy    C21 1392   1.809   5.997   0.397  0.0085  0.2731 -0.0762
   52phy    C20 1393   1.817   5.984   0.244  0.0426  0.6568  0.4313
   52phy    C18 1394   1.717   6.064   0.156 -0.1344  0.1433  0.1185
   52phy    O01 1395   1.583   6.043   0.206  0.2470 -0.1137 -0.1265
   52phy    H01 1396   1.555   5.954   0.192 -1.2148  0.2016  0.5665
   52phy    C19 1397   1.731   6.008   0.013 -0.1157  0.1082 -0.4542
   52phy    C13 1398   1.747   6.224   0.165  0.4376 -0.5211  0.2761
   52phy     H3 1399   1.730   6.253   0.272  0.5567  0.9750 -0.0800
   52phy    O33 1400   1.882   6.266   0.159 -0.4330 -0.3298 -0.2046
   52phy    H1B 1401   1.897   6.279   0.067  0.0876 -0.0067 -0.0794
   52phy    C12 1402   1.635   6.332   0.140 -0.4843  0.0605  0.2809
   52phy    O11 1403   1.649   6.406   0.017 -0.0630  0.0391 -0.2784
   52phy    H1A 1404   1.582   6.376  -0.041 -1.0797 -0.7385  1.2379
   53phy    C35 1405   1.028   2.724   1.348 -0.4516 -0.2127 -0.0701
   53phy    C33 1406   1.175   2.682   1.354 -0.2435  0.0014  0.0889
   53phy    C34 1407   1.175   2.532   1.324 -0.6069  0.0111 -0.1108
   53phy    C32 1408   1.261   2.770   1.256 -0.4496 -0.0462  0.0089
   53phy    C31 1409   1.318   2.901   1.314 -0.5181  0.2112  0.5442
   53phy    C30 1410   1.418   2.977   1.228 -0.4087 -0.1992 -0.2388
   53phy    C28 1411   1.437   3.131   1.254  0.3385 -0.2987  0.5742
   53phy    C29 1412   1.552   3.143   1.342 -0.0322 -0.5368 -0.0535
   53phy    C27 1413   1.472   3.207   1.126  0.2076  0.2673  0.0231
   53phy    C26 1414   1.365   3.306   1.079  0.1210  0.4448 -0.1448
   53phy    C25 1415   1.411   3.355   0.939  0.5633  0.6061  0.3650
   53phy    C23 1416   1.312   3.461   0.874  0.1441 -0.1112  0.1294
   53phy    C24 1417   1.358   3.602   0.907  0.4906 -0.4810 -0.3493
   53phy    C22 1418   1.329   3.460   0.720 -0.2024 -0.0484 -0.2162
   53phy    C21 1419   1.267   3.336   0.650 -0.0199 -0.5795  0.1176
   53phy    C20 1420   1.315   3.323   0.502  0.7569 -0.0007  0.0642
   53phy    C18 1421   1.285   3.193   0.421  0.4636  0.4637  0.1087
   53phy    O01 1422   1.341   3.082   0.488 -0.3416 -0.2400 -0.3355
   53phy    H01 1423   1.428   3.106   0.515 -0.5747 -0.5478  0.7352
   53phy    C19 1424   1.372   3.213   0.296 -0.4362 -0.3130 -0.0467
   53phy    C13 1425   1.127   3.170   0.394  0.6065  0.6206  0.0342
   53phy     H3 1426   1.085   3.159   0.497  0.3916 -0.2124 -0.1376
   53phy    O33 1427   1.049   3.282   0.355  0.2287  0.1292 -0.1038
   53phy    H1B 1428   1.082   3.310   0.271  2.6477 -1.2308  0.2899
   53phy    C12 1429   1.057   3.037   0.346 -0.2599 -0.2341 -0.3027
   53phy    O11 1430   1.050   3.025   0.208 -0.4551  0.0723  0.1758
   53phy    H1A 1431   1.135   2.996   0.181  0.0937  0.6777  1.1930
   54phy    C35 1432   3.151   3.907   1.397  0.4929 -0.0370 -0.1248
   54phy    C33 1433   3.102   3.771   1.358  0.7182 -0.4179 -0.2504
   54phy    C34 1434   3.211   3.673   1.384 -0.8773 -0.4204 -0.4754
   54phy    C32 1435   2.975   3.735   1.433 -0.2245  0.4375 -0.3370
   54phy    C31 1436   2.871   3.653   1.359 -0.4851 -0.2348 -0.3146
   54phy    C30 1437   2.746   3.626   1.444 -0.4524  0.3484 -0.0247
   54phy    C28 1438   2.646   3.534   1.375 -0.0628 -0.0205 -0.5390
   54phy    C29 1439   2.581   3.439   1.481 -0.9325  0.0978  0.1993
   54phy    C27 1440   2.541   3.617   1.296 -0.1892 -0.2409 -0.0418
   54phy    C26 1441   2.467   3.541   1.184 -0.0001  0.1785  0.2647
   54phy    C25 1442   2.441   3.629   1.064  0.0488 -0.4009  0.2847
   54phy    C23 1443   2.401   3.560   0.936  0.8004 -0.5533 -0.4891
   54phy    C24 1444   2.273   3.615   0.880  0.5029 -0.0726 -0.3594
   54phy    C22 1445   2.512   3.577   0.832  0.2806  0.5479 -0.0305
   54phy    C21 1446   2.532   3.461   0.732 -0.1394  0.0161 -0.1186
   54phy    C20 1447   2.655   3.487   0.639  0.2004 -0.0602  0.4403
   54phy    C18 1448   2.666   3.392   0.506  0.6635 -0.6537  0.4057
   54phy    O01 1449   2.640   3.255   0.541 -0.4467 -0.1395  0.4678
   54phy    H01 1450   2.607   3.256   0.629  0.5011  0.9169  0.8339
   54phy    C19 1451   2.815   3.402   0.471 -0.0153 -0.2549 -0.2606
   54phy    C13 1452   2.563   3.437   0.393 -0.0256  0.2231 -0.7147
   54phy     H3 1453   2.466   3.395   0.431  0.4702 -1.7330 -1.4866
   54phy    O33 1454   2.522   3.576   0.385 -0.2875  0.2696  0.3169
   54phy    H1B 1455   2.431   3.590   0.367 -0.3586  1.2653  1.2765
   54phy    C12 1456   2.525   3.363   0.264  0.2392  0.2416 -0.6369
   54phy    O11 1457   2.572   3.417   0.147 -0.0609 -0.0012  0.4014
   54phy    H1A 1458   2.500   3.424   0.087 -0.4103  1.2233  0.9353
   55phy    C35 1459   0.335   4.437   1.412  0.0990  0.3888 -0.2505
   55phy    C33 1460   0.357   4.551   1.510 -0.0512  0.0890  0.3503
   55phy    C34 1461   0.374   4.496   1.652 -0.2282  0.4214 -0.0828
   55phy    C32 1462   0.481   4.638   1.470 -0.2445  0.7163  0.3088
   55phy    C31 1463   0.439   4.762   1.391  0.3110 -0.2336 -0.4848
   55phy    C30 1464   0.561   4.845   1.343  0.0238  0.3631 -1.0100
   55phy    C28 1465   0.540   4.968   1.256  0.8380  0.0062 -0.1542
   55phy    C29 1466   0.595   5.088   1.330  0.0153  0.2620  0.1328
   55phy    C27 1467   0.592   4.952   1.119  0.7999  0.2172  0.0872
   55phy    C26 1468   0.488   4.990   1.014  0.4125 -0.2500 -0.3221
   55phy    C25 1469   0.536   4.994   0.866  0.0978  0.0653  0.3468
   55phy    C23 1470   0.426   5.040   0.775  0.1454 -0.0653  0.2933
   55phy    C24 1471   0.385   5.184   0.790 -0.2010 -0.4709  0.4734
   55phy    C22 1472   0.491   5.019   0.636 -0.3393 -0.0024  0.0918
   55phy    C21 1473   0.407   4.954   0.527  0.3854  0.4148 -0.0690
   55phy    C20 1474   0.419   5.011   0.383 -0.3700  0.1214 -0.1594
   55phy    C18 1475   0.348   4.950   0.258  1.0022  0.1202  0.0162
   55phy    O01 1476   0.400   4.816   0.236  0.4168  0.6886 -0.2256
   55phy    H01 1477   0.357   4.764   0.172 -0.4286 -0.3013  1.0998
   55phy    C19 1478   0.395   5.041   0.145 -0.6095  0.1030 -0.3427
   55phy    C13 1479   0.188   4.942   0.259  0.4592 -0.5720 -0.4092
   55phy     H3 1480   0.157   4.990   0.356 -1.0919 -0.9096 -0.7037
   55phy    O33 1481   0.101   5.023   0.177 -0.4622 -0.5017  0.2567
   55phy    H1B 1482   0.094   4.981   0.094  0.0687 -0.9726  0.4443
   55phy    C12 1483   0.105   4.821   0.316  0.4191 -0.4532  0.8015
   55phy    O11 1484   0.050   4.745   0.218  0.2840  0.1740  0.3655
   55phy    H1A 1485   0.126   4.705   0.179  2.0765  0.6789  3.0613
   56phy    C35 1486   2.576   3.016   1.689 -0.5936  0.0823  0.3683
   56phy    C33 1487   2.425   3.029   1.682  0.3833  0.5216  0.2647
   56phy    C34 1488   2.380   2.951   1.561  0.4471 -0.1134  0.2216
   56phy    C32 1489   2.353   2.970   1.803  0.2837 -0.4533  0.2729
   56phy    C31 1490   2.240   3.051   1.870  0.1673  0.3286  0.1502
   56phy    C30 1491   2.179   2.997   1.999  0.2044  0.1902 -0.0679
   56phy    C28 1492   2.083   3.098   2.065  0.5299 -0.5956  0.0120
   56phy    C29 1493   1.930   3.070   2.063 -0.0185 -0.3396  0.2068
   56phy    C27 1494   2.130   3.107   2.209  0.2142 -0.5386  0.0407
   56phy    C26 1495   2.123   3.246   2.282 -0.2868  0.0420 -0.4374
   56phy    C25 1496   2.197   3.239   2.415  0.1912  0.2374 -0.0213
   56phy    C23 1497   2.187   3.355   2.515  0.1362 -0.4218  0.1576
   56phy    C24 1498   2.204   3.304   2.659  0.1431  0.4724 -0.0508
   56phy    C22 1499   2.272   3.476   2.474  0.0400 -0.2257  0.2196
   56phy    C21 1500   2.226   3.609   2.540 -0.2272 -0.1668  0.3709
   56phy    C20 1501   2.317   3.728   2.497 -0.4313  0.2264  0.2037
   56phy    C18 1502   2.340   3.845   2.602  0.1524  0.1346 -0.1600
   56phy    O01 1503   2.422   3.795   2.710  0.6501 -0.1027 -0.0803
   56phy    H01 1504   2.429   3.867   2.770  1.1518 -0.2456  0.0474
   56phy    C19 1505   2.435   3.933   2.521 -0.2620 -0.0581 -0.3496
   56phy    C13 1506   2.215   3.937   2.654 -0.4598 -0.1779 -0.2038
   56phy     H3 1507   2.152   3.968   2.566  1.5330 -2.1050 -2.4279
   56phy    O33 1508   2.263   4.068   2.705 -0.0347 -0.0249 -0.1325
   56phy    H1B 1509   2.198   4.136   2.711 -0.2218 -0.3257  2.0260
   56phy    C12 1510   2.113   3.889   2.762  0.1283 -0.2351  0.1137
   56phy    O11 1511   1.999   3.970   2.776 -0.0053 -0.3054  0.0136
   56phy    H1A 1512   2.024   4.038   2.835 -0.3910 -1.4064  1.4810
   57phy    C35 1513   0.535   3.704   1.487 -0.2403  0.5792 -0.0504
   57phy    C33 1514   0.538   3.575   1.565  0.1542 -0.0096 -0.1371
   57phy    C34 1515   0.443   3.579   1.682  0.2815 -0.3017  0.1535
   57phy    C32 1516   0.529   3.458   1.465  0.0555 -0.0758  0.6461
   57phy    C31 1517   0.568   3.309   1.502  0.0989  0.5284 -0.4475
   57phy    C30 1518   0.550   3.202   1.396 -0.6540  0.0276 -0.2898
   57phy    C28 1519   0.646   3.081   1.401 -0.2439 -0.0583  0.0941
   57phy    C29 1520   0.566   2.972   1.475 -0.0642  0.2027 -0.0424
   57phy    C27 1521   0.675   3.021   1.267 -0.2142  0.4728 -0.4535
   57phy    C26 1522   0.811   3.057   1.209  0.1881 -0.1423  0.3817
   57phy    C25 1523   0.838   2.987   1.069  0.2822 -0.7753  0.5572
   57phy    C23 1524   0.942   3.067   0.975  0.8161 -0.1502  0.1725
   57phy    C24 1525   1.017   2.973   0.886 -0.5533  0.2386  0.4471
   57phy    C22 1526   0.856   3.170   0.897  0.5334 -0.3093  0.3689
   57phy    C21 1527   0.928   3.287   0.832  0.7530 -0.2355  0.3606
   57phy    C20 1528   0.826   3.392   0.793 -0.0712 -0.2348  0.3257
   57phy    C18 1529   0.874   3.526   0.722  0.0131 -0.3913  0.8744
   57phy    O01 1530   0.980   3.586   0.802 -0.0875  0.0338  0.0745
   57phy    H01 1531   0.978   3.552   0.889  0.3196 -0.1427  0.0208
   57phy    C19 1532   0.758   3.624   0.740 -0.2939 -0.0489 -0.2988
   57phy    C13 1533   0.915   3.505   0.570 -0.0026 -0.2102  0.5395
   57phy     H3 1534   1.000   3.433   0.573 -1.0606 -1.5078  0.2782
   57phy    O33 1535   0.839   3.432   0.478  0.0227 -0.6560 -0.2013
   57phy    H1B 1536   0.891   3.355   0.461 -0.1216 -1.1323  1.3192
   57phy    C12 1537   1.009   3.609   0.493 -0.0286 -0.5050  0.6991
   57phy    O11 1538   1.120   3.656   0.560 -0.5806  0.1956  0.1696
   57phy    H1A 1539   1.100   3.644   0.651  1.0569 -1.1351  0.4053
   58phy    C35 1540   1.394   2.733   2.301  0.3975 -0.5092  0.4065
   58phy    C33 1541   1.379   2.866   2.220  0.0297 -0.0063 -0.0665
   58phy    C34 1542   1.491   2.874   2.114 -0.3226 -0.1919 -0.1762
   58phy    C32 1543   1.240   2.872   2.157  0.5711  0.1628 -0.1141
   58phy    C31 1544   1.133   2.937   2.245  0.2177 -0.6981 -0.1093
   58phy    C30 1545   0.994   2.914   2.180 -0.2100  0.7231  0.5184
   58phy    C28 1546   0.872   2.978   2.250  0.2829  0.4895 -0.6853
   58phy    C29 1547   0.806   3.089   2.172 -0.3087  0.0367 -0.2190
   58phy    C27 1548   0.765   2.867   2.278  0.5166 -0.3622  0.2495
   58phy    C26 1549   0.710   2.870   2.419  0.5873  0.1035 -0.0909
   58phy    C25 1550   0.641   2.737   2.454 -0.3182 -0.1764 -0.9497
   58phy    C23 1551   0.538   2.735   2.569  1.4135 -0.2295  0.6229
   58phy    C24 1552   0.435   2.627   2.548 -0.2067  0.2241 -0.8269
   58phy    C22 1553   0.591   2.716   2.708  0.4558  0.3321 -0.4030
   58phy    C21 1554   0.587   2.849   2.795  0.8670 -0.5465 -0.1912
   58phy    C20 1555   0.658   2.831   2.936  0.5539 -0.1621 -0.4692
   58phy    C18 1556   0.689   2.948   3.034 -0.0470 -0.2835  0.3486
   58phy    O01 1557   0.568   3.006   3.064 -0.2253 -0.5669 -0.4623
   58phy    H01 1558   0.515   2.943   3.108 -0.3349  1.3467  2.3606
   58phy    C19 1559   0.737   2.870   3.155  0.1179  0.0809  0.5138
   58phy    C13 1560   0.797   3.053   2.973 -0.4465 -0.2032  0.1351
   58phy     H3 1561   0.781   3.072   2.864  0.8799 -0.3180 -0.0935
   58phy    O33 1562   0.928   2.991   2.972  0.3012  0.1274  0.0755
   58phy    H1B 1563   0.963   2.996   3.059 -0.5716 -2.2296  0.6476
   58phy    C12 1564   0.808   3.199   3.031 -0.1562  0.4606 -0.5106
   58phy    O11 1565   0.899   3.285   2.963  0.0268  0.3774 -0.1974
   58phy    H1A 1566   0.979   3.244   2.934  0.1175  1.3347 -1.4306
   59phy    C35 1567   0.580   3.149   0.352  0.0988 -0.1783 -0.1532
   59phy    C33 1568   0.631   3.150   0.495 -0.0925  0.1314 -0.3622
   59phy    C34 1569   0.546   3.250   0.575  0.1206 -0.0946 -0.0898
   59phy    C32 1570   0.623   3.013   0.568  0.0503 -0.0621 -0.1268
   59phy    C31 1571   0.750   2.921   0.552  0.0806 -0.2302  0.0984
   59phy    C30 1572   0.735   2.781   0.618 -0.2110 -0.0858 -0.4431
   59phy    C28 1573   0.850   2.681   0.596 -0.5539  0.1072  0.3430
   59phy    C29 1574   0.840   2.585   0.715 -0.2163 -0.1732  0.1778
   59phy    C27 1575   0.843   2.606   0.462 -0.0842 -0.4713  0.0370
   59phy    C26 1576   0.981   2.567   0.406  0.2509 -0.3654 -0.0553
   59phy    C25 1577   0.965   2.525   0.260 -0.1590 -0.0931 -1.2174
   59phy    C23 1578   1.098   2.476   0.196  0.0877  0.4947 -0.0591
   59phy    C24 1579   1.113   2.323   0.206  0.2362 -0.6341  0.0030
   59phy    C22 1580   1.101   2.507   0.046  0.0315 -0.2289  0.7006
   59phy    C21 1581   1.132   2.651   0.001  0.5689  0.1107  0.3877
   59phy    C20 1582   1.082   2.683  -0.141  0.1381 -0.2342  0.3896
   59phy    C18 1583   1.131   2.817  -0.208  0.4883 -0.3292 -0.3889
   59phy    O01 1584   1.134   2.923  -0.115 -0.3049  0.1456 -0.2596
   59phy    H01 1585   1.047   2.952  -0.095  0.5339  1.8125  1.2464
   59phy    C19 1586   1.029   2.847  -0.318 -0.5542 -0.6218  0.3094
   59phy    C13 1587   1.283   2.805  -0.264  0.0043  0.9544 -0.3866
   59phy     H3 1588   1.347   2.782  -0.175 -0.8360  1.3241  0.3255
   59phy    O33 1589   1.321   2.690  -0.344 -0.0638  0.0134  0.1198
   59phy    H1B 1590   1.280   2.612  -0.312  1.6535 -0.6116  0.9590
   59phy    C12 1591   1.381   2.921  -0.306 -0.7753 -0.2764 -0.0171
   59phy    O11 1592   1.359   3.048  -0.248 -0.0770 -0.0081  0.1185
   59phy    H1A 1593   1.268   3.068  -0.238 -0.0936 -0.3471  0.6775
   60phy    C35 1594   4.931   4.370   0.772 -0.1588  0.1604 -0.0844
   60phy    C33 1595   4.840   4.481   0.714  0.2452  0.2883 -0.0541
   60phy    C34 1596   4.700   4.432   0.753 -0.0366  0.1853 -0.5033
   60phy    C32 1597   4.877   4.624   0.759 -0.4002  0.5289  0.0760
   60phy    C31 1598   4.855   4.736   0.660  0.8724  0.0481  0.4023
   60phy    C30 1599   4.930   4.864   0.709 -0.4233  0.4851 -0.2203
   60phy    C28 1600   4.908   4.986   0.619 -0.5406 -0.5165 -0.1122
   60phy    C29 1601   4.788   5.070   0.671  0.0626 -0.0711  0.3548
   60phy    C27 1602   5.045   5.065   0.620 -0.3563 -0.7200  0.0193
   60phy    C26 1603   5.053   5.178   0.516 -0.3058 -0.2519  0.0832
   60phy    C25 1604   5.193   5.245   0.524  0.5519  0.4596 -0.5102
   60phy    C23 1605   5.224   5.374   0.450 -0.0833  0.1505 -0.2250
   60phy    C24 1606   5.355   5.435   0.515  0.3791 -0.4593  0.5304
   60phy    C22 1607   5.234   5.360   0.293 -0.3930 -0.2545 -0.3413
   60phy    C21 1608   5.165   5.481   0.226  0.7041  0.2094  0.5475
   60phy    C20 1609   5.230   5.507   0.089  0.3181  0.1008  0.1097
   60phy    C18 1610   5.183   5.614  -0.011 -0.4115 -0.2106 -1.2225
   60phy    O01 1611   5.048   5.589  -0.025  0.5751  0.0234  0.1607
   60phy    H01 1612   5.007   5.668  -0.056  2.1835  0.8061 -0.0624
   60phy    C19 1613   5.269   5.580  -0.134 -0.1225 -0.0011  0.3423
   60phy    C13 1614   5.216   5.770   0.036 -0.0470  0.1803  0.4706
   60phy     H3 1615   5.161   5.780   0.134 -1.1616  0.5337 -0.1667
   60phy    O33 1616   5.344   5.801   0.083  0.5824  0.2101  0.4905
   60phy    H1B 1617   5.396   5.723   0.082  0.7816  0.3436  0.0603
   60phy    C12 1618   5.128   5.893  -0.009 -0.2768 -0.4343 -0.4305
   60phy    O11 1619   5.001   5.857  -0.065 -0.1235 -0.2861 -0.4601
   60phy    H1A 1620   4.928   5.909  -0.035  0.3574  0.4584 -0.5418
   61phy    C35 1621   1.113   4.261   2.068  0.0739  0.1620 -0.0696
   61phy    C33 1622   1.163   4.296   1.924  0.0323 -0.3444 -0.0353
   61phy    C34 1623   1.125   4.436   1.893 -0.0353 -0.6398  0.2760
   61phy    C32 1624   1.310   4.283   1.890 -0.3647 -0.0064  0.5158
   61phy    C31 1625   1.365   4.144   1.867 -0.3404  0.3578  0.1723
   61phy    C30 1626   1.522   4.141   1.846  0.2776  0.2547  0.3931
   61phy    C28 1627   1.593   3.999   1.860 -0.0041 -0.0271 -0.1317
   61phy    C29 1628   1.617   3.940   1.725 -0.4992  0.5993  0.0723
   61phy    C27 1629   1.732   4.025   1.925 -0.1482 -0.3850 -0.6526
   61phy    C26 1630   1.734   3.979   2.075 -0.7576 -0.4338  0.3438
   61phy    C25 1631   1.874   4.020   2.135 -0.2440  0.1856 -0.0865
   61phy    C23 1632   1.898   3.971   2.279 -0.8199 -0.3280 -0.2548
   61phy    C24 1633   2.042   3.932   2.305 -0.1376 -0.5172  0.3329
   61phy    C22 1634   1.858   4.071   2.387  0.5144 -0.4095  0.6405
   61phy    C21 1635   1.791   4.013   2.511  0.4831 -0.1274 -0.4916
   61phy    C20 1636   1.752   4.121   2.607 -0.2842  0.0983  0.0365
   61phy    C18 1637   1.671   4.084   2.740 -0.0993  0.6867  0.5843
   61phy    O01 1638   1.731   3.976   2.816  0.0909  0.0084  0.5564
   61phy    H01 1639   1.822   3.956   2.802 -0.3557 -0.7635 -1.8131
   61phy    C19 1640   1.682   4.213   2.823  0.1398 -0.3212  0.4853
   61phy    C13 1641   1.515   4.045   2.708  0.3590 -0.1058 -0.3959
   61phy     H3 1642   1.463   4.126   2.649  0.5424  1.1529  1.0895
   61phy    O33 1643   1.441   4.048   2.832  0.3112 -0.2556 -0.6058
   61phy    H1B 1644   1.496   4.035   2.907 -1.4385 -0.0292  0.7751
   61phy    C12 1645   1.468   3.914   2.636 -0.5266  0.3469 -0.1509
   61phy    O11 1646   1.493   3.787   2.693  0.1286 -0.7056  0.0744
   61phy    H1A 1647   1.426   3.773   2.757  0.6025  1.7556  1.2118
   62phy    C35 1648   1.440   4.145   0.484 -0.0326  0.0325  0.3122
   62phy    C33 1649   1.517   4.258   0.546  0.3440  0.7435 -0.1078
   62phy    C34 1650   1.559   4.239   0.686 -0.0733  0.5250 -0.4278
   62phy    C32 1651   1.634   4.282   0.458  0.1333  0.0060  0.0235
   62phy    C31 1652   1.644   4.418   0.389 -0.0863  0.2386  0.0050
   62phy    C30 1653   1.780   4.422   0.315 -0.0195 -0.3037  0.1941
   62phy    C28 1654   1.827   4.556   0.257  0.3579  0.1958  0.6150
   62phy    C29 1655   1.966   4.582   0.306  0.3122  0.3699  0.3549
   62phy    C27 1656   1.810   4.552   0.104  0.1661 -0.3522 -0.0065
   62phy    C26 1657   1.687   4.623   0.055 -0.2445 -0.1834 -0.1471
   62phy    C25 1658   1.655   4.591  -0.095 -0.1425  0.0846 -0.0826
   62phy    C23 1659   1.550   4.672  -0.171  0.1310 -0.1630 -0.5339
   62phy    C24 1660   1.609   4.796  -0.230 -0.2119  0.5378  0.2130
   62phy    C22 1661   1.498   4.586  -0.287 -0.5608  0.3277 -0.0881
   62phy    C21 1662   1.351   4.545  -0.277  0.3423  0.4216  0.4099
   62phy    C20 1663   1.305   4.461  -0.394  0.5594  0.0478 -0.3657
   62phy    C18 1664   1.162   4.388  -0.380  0.3853 -0.4920  0.1253
   62phy    O01 1665   1.150   4.313  -0.255  0.4703 -0.3033  0.1425
   62phy    H01 1666   1.154   4.381  -0.190 -0.4151  1.4147 -1.5178
   62phy    C19 1667   1.188   4.281  -0.491  0.1592 -0.1924 -0.0059
   62phy    C13 1668   1.034   4.479  -0.403  0.0434 -0.0284 -0.2407
   62phy     H3 1669   1.036   4.559  -0.325 -0.9135  2.3244 -2.4553
   62phy    O33 1670   1.028   4.570  -0.514 -0.1628  0.2099  0.4691
   62phy    H1B 1671   0.951   4.561  -0.567  1.1378 -1.3307 -1.3081
   62phy    C12 1672   0.888   4.451  -0.352  0.3007  0.2124 -0.1828
   62phy    O11 1673   0.800   4.401  -0.449  0.0308 -0.2744 -0.2157
   62phy    H1A 1674   0.836   4.318  -0.474  0.7778 -0.3010  0.8878
   63phy    C35 1675   2.647   3.048   2.378  0.1041  0.0523  0.2923
   63phy    C33 1676   2.611   3.194   2.346 -0.4830  0.2529 -0.4403
   63phy    C34 1677   2.737   3.272   2.386 -0.5349 -0.1931 -0.3500
   63phy    C32 1678   2.568   3.211   2.199 -0.2267  0.0860  0.0072
   63phy    C31 1679   2.496   3.350   2.162  0.0140  0.2502  0.4750
   63phy    C30 1680   2.500   3.401   2.016 -0.0854 -0.2337 -0.3051
   63phy    C28 1681   2.412   3.524   1.974  0.0722 -0.4414  0.4280
   63phy    C29 1682   2.469   3.580   1.846 -0.0053 -0.5800 -0.2096
   63phy    C27 1683   2.261   3.495   1.959 -0.0043  0.6221  0.0857
   63phy    C26 1684   2.163   3.571   2.050 -0.1286  0.7128 -0.7244
   63phy    C25 1685   2.025   3.513   2.021  0.1896 -0.5726 -0.3738
   63phy    C23 1686   1.901   3.573   2.095 -0.2469  0.3451  0.6040
   63phy    C24 1687   1.803   3.621   1.994 -0.0732  0.6741  0.0969
   63phy    C22 1688   1.849   3.475   2.208  0.1590 -0.3750  0.4012
   63phy    C21 1689   1.813   3.544   2.339 -0.3764  0.0642  0.3995
   63phy    C20 1690   1.718   3.456   2.429  0.1434  0.0276  0.7008
   63phy    C18 1691   1.658   3.518   2.560  0.3399 -0.3682  0.0435
   63phy    O01 1692   1.647   3.661   2.550  0.0562 -0.0285 -0.0536
   63phy    H01 1693   1.596   3.702   2.617 -0.1822 -0.1088 -0.1864
   63phy    C19 1694   1.515   3.466   2.544 -0.3861 -0.4602  0.5228
   63phy    C13 1695   1.723   3.478   2.702 -0.3019 -0.0765  0.5033
   63phy     H3 1696   1.729   3.366   2.708 -0.2064 -0.3097 -2.6373
   63phy    O33 1697   1.651   3.511   2.820 -0.1677 -0.0190  0.1959
   63phy    H1B 1698   1.649   3.602   2.839 -0.2244 -0.2234  1.2247
   63phy    C12 1699   1.867   3.543   2.726  0.0649 -0.2934  0.0630
   63phy    O11 1700   1.926   3.523   2.855 -0.0562  0.2202 -0.0874
   63phy    H1A 1701   1.856   3.497   2.911  0.0562  0.7895  0.3236
   64phy    C35 1702   1.318   3.980   1.109 -0.0785 -0.2312 -0.0217
   64phy    C33 1703   1.279   4.117   1.175 -0.0320 -0.4612 -0.1894
   64phy    C34 1704   1.210   4.097   1.315 -0.1059  0.3626  0.3995
   64phy    C32 1705   1.407   4.204   1.191  0.2509  0.6011 -0.0233
   64phy    C31 1706   1.379   4.356   1.184  0.1578  0.5191 -0.3862
   64phy    C30 1707   1.498   4.435   1.206 -0.3726 -0.2124  0.2513
   64phy    C28 1708   1.490   4.587   1.170 -0.8367 -0.5005 -0.6896
   64phy    C29 1709   1.450   4.676   1.289  0.1511 -0.7027 -0.0618
   64phy    C27 1710   1.626   4.639   1.116  0.0078 -0.0490 -0.3850
   64phy    C26 1711   1.649   4.612   0.966  0.0725 -0.8046  0.2582
   64phy    C25 1712   1.794   4.647   0.930  0.2914 -0.4188  0.2436
   64phy    C23 1713   1.845   4.590   0.798 -0.1118 -0.1101  0.2553
   64phy    C24 1714   1.917   4.702   0.717 -0.2730  0.3630  0.1132
   64phy    C22 1715   1.938   4.468   0.817  0.1133 -0.8132  0.5676
   64phy    C21 1716   1.927   4.362   0.708 -0.3477 -0.2807 -0.4195
   64phy    C20 1717   2.037   4.257   0.731  0.0591  0.0138 -0.3107
   64phy    C18 1718   2.064   4.135   0.634 -0.4459 -0.4532  0.8872
   64phy    O01 1719   1.932   4.073   0.615  0.0153  0.0342 -0.1717
   64phy    H01 1720   1.920   3.997   0.670 -0.8533  0.8020  0.7505
   64phy    C19 1721   2.153   4.044   0.716  0.3436  0.2060 -0.4395
   64phy    C13 1722   2.138   4.178   0.496  0.0738 -0.2457  0.7341
   64phy     H3 1723   2.109   4.284   0.476  3.0053  0.4729 -0.1912
   64phy    O33 1724   2.282   4.204   0.491 -0.0229  0.3452 -0.2830
   64phy    H1B 1725   2.296   4.292   0.463 -0.6344 -0.0619 -1.9993
   64phy    C12 1726   2.078   4.143   0.358 -0.3048 -0.0375  0.4168
   64phy    O11 1727   1.941   4.104   0.358 -0.2859 -0.0466  0.0733
   64phy    H1A 1728   1.919   4.089   0.448 -0.0700 -0.6672  0.0353
   65phy    C35 1729   3.024   1.080   0.973 -0.0119  0.0877 -0.2446
   65phy    C33 1730   3.080   0.997   1.091 -0.2872 -0.6189 -0.9939
   65phy    C34 1731   3.094   1.093   1.200  0.1899 -0.1475  0.2571
   65phy    C32 1732   2.977   0.892   1.130 -0.2042 -0.1703 -0.0188
   65phy    C31 1733   2.996   0.752   1.064  0.5114 -0.0892  0.2043
   65phy    C30 1734   2.863   0.673   1.074 -0.6863 -0.0413 -0.0487
   65phy    C28 1735   2.873   0.540   1.001  0.0200 -0.1391  0.5759
   65phy    C29 1736   2.788   0.437   1.074  0.1833  0.0996 -0.2841
   65phy    C27 1737   2.824   0.543   0.856  0.0391  0.4640  0.1663
   65phy    C26 1738   2.927   0.493   0.755 -0.3496 -0.0671 -0.0532
   65phy    C25 1739   2.869   0.487   0.614 -0.5337 -0.2684 -0.5107
   65phy    C23 1740   2.948   0.401   0.512  0.4857  0.1342 -0.3856
   65phy    C24 1741   2.916   0.251   0.523 -0.1748  0.1618 -0.1168
   65phy    C22 1742   2.895   0.437   0.377  0.2427  0.1909  0.2087
   65phy    C21 1743   2.998   0.452   0.271 -0.4272  0.4569 -0.1042
   65phy    C20 1744   2.943   0.412   0.140  0.3368  0.1993  0.0392
   65phy    C18 1745   3.032   0.387   0.015 -0.3016 -0.6103 -0.3340
   65phy    O01 1746   3.102   0.513  -0.012  0.1593 -0.6558 -0.1499
   65phy    H01 1747   3.040   0.582  -0.018  1.4117  0.6440  0.8870
   65phy    C19 1748   2.928   0.363  -0.094  0.2464  0.2878 -1.2437
   65phy    C13 1749   3.133   0.262   0.038  0.6119 -0.4246 -0.4133
   65phy     H3 1750   3.210   0.308   0.104  0.1339  0.0114 -0.1542
   65phy    O33 1751   3.084   0.169   0.134 -0.2074  0.0622 -0.2068
   65phy    H1B 1752   3.006   0.133   0.097 -2.0895  0.7431  2.7915
   65phy    C12 1753   3.249   0.206  -0.054 -0.0656  0.4491 -0.5592
   65phy    O11 1754   3.220   0.101  -0.138  0.0881  0.2290 -0.3027
   65phy    H1A 1755   3.240   0.024  -0.089 -0.8995 -0.8110 -1.4513
   66phy    C35 1756   1.249   0.417   2.605 -0.4303  0.0399 -0.0145
   66phy    C33 1757   1.307   0.381   2.465  0.4933 -0.7481  0.3256
   66phy    C34 1758   1.281   0.232   2.429  0.1123 -0.0782 -0.6195
   66phy    C32 1759   1.275   0.485   2.355  0.2673 -0.5816  0.0042
   66phy    C31 1760   1.375   0.481   2.235  0.1405 -0.3205  0.2752
   66phy    C30 1761   1.327   0.571   2.121 -0.0358  0.0123  0.0497
   66phy    C28 1762   1.428   0.595   2.010 -0.7997 -0.4768  0.4627
   66phy    C29 1763   1.379   0.531   1.882 -0.6435 -0.2519  0.1190
   66phy    C27 1764   1.451   0.744   1.972 -0.0024  0.3902 -0.1144
   66phy    C26 1765   1.555   0.814   2.061 -0.4611 -0.0624 -0.1012
   66phy    C25 1766   1.618   0.940   2.004 -0.0115  0.0118 -0.4889
   66phy    C23 1767   1.715   1.014   2.099 -0.5524  0.3296 -0.0219
   66phy    C24 1768   1.828   1.074   2.006 -0.0256  0.3849 -0.8993
   66phy    C22 1769   1.657   1.132   2.176  0.0455 -0.4214  0.0732
   66phy    C21 1770   1.607   1.107   2.320 -0.1076  0.5340 -0.1848
   66phy    C20 1771   1.532   1.235   2.364 -1.0630 -0.2487 -0.1564
   66phy    C18 1772   1.459   1.240   2.502  0.5847  0.3334  0.4738
   66phy    O01 1773   1.549   1.192   2.604 -0.1894  0.2015 -0.2247
   66phy    H01 1774   1.497   1.188   2.682  0.0742 -2.5426 -0.0973
   66phy    C19 1775   1.447   1.393   2.530  0.1281  0.5117  0.4850
   66phy    C13 1776   1.314   1.166   2.515 -0.2010 -0.0367 -0.1682
   66phy     H3 1777   1.257   1.177   2.419 -1.1392  0.1284  0.3934
   66phy    O33 1778   1.218   1.221   2.616  0.2276  0.0814  0.2248
   66phy    H1B 1779   1.254   1.218   2.702  0.5990  0.6678  0.0900
   66phy    C12 1780   1.321   1.008   2.533  0.0910  0.0618  0.3449
   66phy    O11 1781   1.206   0.934   2.490 -0.0568  0.2604  0.3201
   66phy    H1A 1782   1.133   0.992   2.478 -0.7375 -0.3449  1.3369
   67phy    C35 1783   3.654   1.063   0.954  0.5475 -0.1471 -0.4140
   67phy    C33 1784   3.644   1.038   1.101 -0.1106  0.2089 -0.4375
   67phy    C34 1785   3.615   1.176   1.155 -0.0401  0.0986 -0.3115
   67phy    C32 1786   3.535   0.942   1.144  0.3706 -0.0580  0.1637
   67phy    C31 1787   3.571   0.793   1.137 -0.3102 -0.4132 -0.0852
   67phy    C30 1788   3.452   0.704   1.168  0.1337  0.1886  0.1326
   67phy    C28 1789   3.479   0.551   1.170 -0.4543 -0.2720  0.1479
   67phy    C29 1790   3.556   0.492   1.288 -0.5549 -0.3600  0.2757
   67phy    C27 1791   3.346   0.481   1.138 -0.2601 -0.1687  0.3146
   67phy    C26 1792   3.355   0.345   1.062  0.3421  0.3411  0.0461
   67phy    C25 1793   3.213   0.284   1.031 -0.0992  0.0544  0.1846
   67phy    C23 1794   3.227   0.160   0.936 -0.0837  0.1158  0.4405
   67phy    C24 1795   3.123   0.054   0.975  0.1531  0.1671  0.0356
   67phy    C22 1796   3.202   0.201   0.789 -0.0833 -0.4440  0.4247
   67phy    C21 1797   3.306   0.158   0.686 -0.7050 -0.3371 -0.1783
   67phy    C20 1798   3.292   0.232   0.547  0.0001  0.1781  0.1168
   67phy    C18 1799   3.385   0.189   0.430 -0.2072 -0.0603  0.0282
   67phy    O01 1800   3.519   0.186   0.472 -0.2847  0.0314 -0.0928
   67phy    H01 1801   3.550   0.097   0.474  0.9203  0.4232 -0.2510
   67phy    C19 1802   3.368   0.307   0.329 -0.5272  0.2183  0.0118
   67phy    C13 1803   3.337   0.047   0.366 -0.8645  0.5577  0.7566
   67phy     H3 1804   3.334  -0.026   0.451 -2.4370 -0.8260 -0.3985
   67phy    O33 1805   3.200   0.037   0.332 -0.1486  0.4631 -0.2375
   67phy    H1B 1806   3.178   0.099   0.266  0.4356  0.1338 -0.7555
   67phy    C12 1807   3.427  -0.061   0.291 -0.1038  0.1615 -0.0232
   67phy    O11 1808   3.564  -0.058   0.326 -0.0954  0.0026  0.6986
   67phy    H1A 1809   3.602  -0.144   0.328 -1.3070 -0.5672  0.5577
   68phy    C35 1810   1.556   3.842   1.331  0.0651  0.0516 -0.2023
   68phy    C33 1811   1.655   3.741   1.269 -0.1380 -0.0680  0.5585
   68phy    C34 1812   1.580   3.632   1.206  0.2464  0.3959  0.0681
   68phy    C32 1813   1.759   3.803   1.173 -0.2657 -0.0623  0.1274
   68phy    C31 1814   1.873   3.896   1.218 -0.3020  0.7291  0.4036
   68phy    C30 1815   2.002   3.888   1.137 -0.0305 -0.1414  0.1372
   68phy    C28 1816   2.123   3.956   1.201  0.0832 -0.2828  0.0533
   68phy    C29 1817   2.199   3.857   1.286  0.0758  0.2096  0.0795
   68phy    C27 1818   2.226   4.006   1.097  0.2193  0.1817  0.6175
   68phy    C26 1819   2.252   4.160   1.105  0.4532  0.0879 -0.0088
   68phy    C25 1820   2.361   4.199   1.005 -0.1445  0.2419  0.0967
   68phy    C23 1821   2.383   4.351   0.987 -0.1126  0.0748  0.7371
   68phy    C24 1822   2.480   4.409   1.095  0.6651 -0.0986  0.0432
   68phy    C22 1823   2.449   4.361   0.848 -0.0911  0.0762 -0.1808
   68phy    C21 1824   2.385   4.454   0.740 -0.6142 -0.5136  0.1007
   68phy    C20 1825   2.479   4.451   0.618 -0.1452  0.6162  0.3950
   68phy    C18 1826   2.428   4.532   0.493  0.1263  0.1172  0.7152
   68phy    O01 1827   2.302   4.476   0.442 -0.2213 -0.0239  0.0775
   68phy    H01 1828   2.274   4.504   0.357 -0.3299  1.0310  0.4497
   68phy    C19 1829   2.539   4.506   0.384 -0.0964  0.1543  0.0085
   68phy    C13 1830   2.409   4.690   0.521  0.0731  0.1676 -0.2424
   68phy     H3 1831   2.319   4.697   0.587  0.5987  1.3507  0.3899
   68phy    O33 1832   2.499   4.753   0.614 -0.2216 -0.0301 -0.1343
   68phy    H1B 1833   2.471   4.745   0.703  1.5094  0.1168  0.4568
   68phy    C12 1834   2.335   4.798   0.429 -0.2128  0.3686 -0.0405
   68phy    O11 1835   2.421   4.856   0.333  0.4594 -0.1049  0.2858
   68phy    H1A 1836   2.503   4.888   0.366  0.6824 -1.7559  1.4568
   69phy    C35 1837   1.574   4.335   2.376  0.2409 -0.2025 -0.4644
   69phy    C33 1838   1.537   4.403   2.247 -0.6767 -0.3560 -0.6423
   69phy    C34 1839   1.425   4.501   2.263  0.1628  0.0775 -0.2684
   69phy    C32 1840   1.658   4.481   2.177  0.4377  0.1850  0.1958
   69phy    C31 1841   1.768   4.397   2.113 -0.0623  0.4143  0.1134
   69phy    C30 1842   1.868   4.483   2.034  0.0285  0.2223  0.7746
   69phy    C28 1843   1.996   4.412   1.982 -0.1286  0.0155 -0.3438
   69phy    C29 1844   1.965   4.377   1.834 -0.5175  0.4996  0.0909
   69phy    C27 1845   2.120   4.503   1.981  0.4165 -0.4257 -0.3037
   69phy    C26 1846   2.244   4.449   2.058  0.3357  0.5310  0.1105
   69phy    C25 1847   2.347   4.568   2.045  0.1500  0.6450  0.3668
   69phy    C23 1848   2.495   4.554   2.091 -0.2746  0.7075  0.2827
   69phy    C24 1849   2.566   4.665   2.014  0.5567  0.1861  0.2628
   69phy    C22 1850   2.527   4.560   2.239 -0.2181  0.4794  0.3865
   69phy    C21 1851   2.658   4.484   2.282 -0.1978  0.2074  0.2690
   69phy    C20 1852   2.670   4.490   2.429  0.1551  0.1442 -0.3986
   69phy    C18 1853   2.793   4.405   2.495 -0.1482 -0.0216 -0.1009
   69phy    O01 1854   2.913   4.464   2.450  0.2232 -0.1003  0.4075
   69phy    H01 1855   2.908   4.557   2.450  0.5153 -0.0032 -2.0632
   69phy    C19 1856   2.784   4.454   2.644 -0.1082 -0.3567 -0.1139
   69phy    C13 1857   2.793   4.243   2.485  0.4684  0.0529  0.4475
   69phy     H3 1858   2.689   4.204   2.496 -0.1052  0.7503 -1.8175
   69phy    O33 1859   2.862   4.181   2.593 -0.2993 -0.6712 -0.0797
   69phy    H1B 1860   2.920   4.246   2.628 -1.5873 -0.7595  2.3891
   69phy    C12 1861   2.838   4.188   2.344 -0.2081  0.4119  0.5978
   69phy    O11 1862   2.870   4.047   2.339  0.1367 -0.0837 -0.1797
   69phy    H1A 1863   2.933   4.024   2.404 -0.2724  0.3349  0.3773
   70phy    C35 1864   1.812   0.405   0.419  0.4383 -0.0145  0.0997
   70phy    C33 1865   1.680   0.334   0.403  0.4225  0.2693 -0.4291
   70phy    C34 1866   1.582   0.394   0.506  0.2063  0.2119 -0.0439
   70phy    C32 1867   1.623   0.334   0.260  0.1361  0.1874  0.3202
   70phy    C31 1868   1.654   0.221   0.167 -0.0919  0.3179  0.4776
   70phy    C30 1869   1.608   0.238   0.020 -0.5813  0.1561 -0.1380
   70phy    C28 1870   1.641   0.125  -0.083  0.5627  0.8625 -0.0478
   70phy    C29 1871   1.555   0.131  -0.204 -0.1515  0.1542  0.4134
   70phy    C27 1872   1.788   0.112  -0.118 -0.2563  0.6400 -0.0367
   70phy    C26 1873   1.849  -0.028  -0.143 -0.0271 -0.1713  0.0089
   70phy    C25 1874   1.999  -0.029  -0.171  0.7994 -0.2738  0.4309
   70phy    C23 1875   2.066  -0.163  -0.212  0.6701 -0.7695  0.4794
   70phy    C24 1876   2.064  -0.178  -0.367  0.1481 -0.0084 -0.3166
   70phy    C22 1877   2.209  -0.162  -0.157 -0.3009  0.0115 -0.3381
   70phy    C21 1878   2.253  -0.276  -0.062  0.3568 -0.1297 -0.5163
   70phy    C20 1879   2.402  -0.269  -0.052  0.1870 -0.1723  0.3450
   70phy    C18 1880   2.477  -0.392   0.007 -0.6506  0.0655 -0.3613
   70phy    O01 1881   2.408  -0.433   0.126  0.0427 -0.2984 -0.1216
   70phy    H01 1882   2.395  -0.361   0.185 -1.8454 -1.1303  0.5647
   70phy    C19 1883   2.611  -0.328   0.052 -0.0495  0.0291 -0.1143
   70phy    C13 1884   2.488  -0.516  -0.095 -0.1096 -0.3457  0.1172
   70phy     H3 1885   2.380  -0.536  -0.115 -0.3198  0.0965  0.7839
   70phy    O33 1886   2.530  -0.492  -0.227 -0.3594 -0.8694 -0.1198
   70phy    H1B 1887   2.618  -0.460  -0.235 -0.7996  0.5568  0.3398
   70phy    C12 1888   2.509  -0.668  -0.067  0.3321  0.4308 -0.1452
   70phy    O11 1889   2.552  -0.714   0.059 -0.2028 -0.0207 -0.0442
   70phy    H1A 1890   2.642  -0.687   0.063  0.4387 -1.7752 -1.5646
   71phy    C35 1891   2.090   0.202   1.103 -0.0514 -0.1452 -0.3712
   71phy    C33 1892   2.222   0.273   1.117 -0.0713 -0.1522 -0.4239
   71phy    C34 1893   2.229   0.336   1.252  0.4230 -0.0772 -0.3790
   71phy    C32 1894   2.342   0.181   1.095  0.2874  0.2680  0.0280
   71phy    C31 1895   2.412   0.210   0.963 -0.5037  0.4045 -0.0454
   71phy    C30 1896   2.520   0.108   0.921  0.2828 -0.2232 -0.0113
   71phy    C28 1897   2.589   0.122   0.782 -0.1021 -0.1823  0.2932
   71phy    C29 1898   2.741   0.099   0.782 -0.1285  0.3289 -0.3600
   71phy    C27 1899   2.508   0.047   0.669  0.1484 -0.1849  0.1285
   71phy    C26 1900   2.508   0.125   0.534  0.5141  0.2837 -0.3855
   71phy    C25 1901   2.437   0.042   0.420 -1.0375 -0.1359 -0.1963
   71phy    C23 1902   2.430   0.117   0.280 -0.7264 -0.2719  0.5386
   71phy    C24 1903   2.436   0.002   0.171  0.6532 -0.3700  0.0084
   71phy    C22 1904   2.314   0.216   0.268 -0.0362 -0.1859  0.1234
   71phy    C21 1905   2.317   0.316   0.152  0.2162  0.3066  0.1155
   71phy    C20 1906   2.184   0.405   0.143 -0.3616  0.1909  0.3164
   71phy    C18 1907   2.183   0.509   0.010  0.4419  0.2351 -0.3352
   71phy    O01 1908   2.312   0.581   0.008 -0.3302 -0.7069  0.2116
   71phy    H01 1909   2.310   0.657  -0.047 -1.0417 -0.9963 -0.1798
   71phy    C19 1910   2.073   0.611   0.047  0.2834 -0.4317  0.0411
   71phy    C13 1911   2.152   0.440  -0.135  0.7508  0.3283 -0.3579
   71phy     H3 1912   2.065   0.372  -0.115  0.8852  0.2859  0.0871
   71phy    O33 1913   2.095   0.519  -0.242 -0.0014 -0.2755 -0.2153
   71phy    H1B 1914   2.165   0.560  -0.289 -0.5575  1.6239  0.4859
   71phy    C12 1915   2.223   0.325  -0.204  0.2229  0.1843 -0.1616
   71phy    O11 1916   2.352   0.344  -0.259  0.1020 -0.0618  0.0843
   71phy    H1A 1917   2.411   0.310  -0.194  0.7863  0.6623 -0.1504
   72phy    C35 1918   2.406   0.690   1.041 -0.0291  0.3736 -0.0465
   72phy    C33 1919   2.328   0.710   1.171 -0.2243  0.3554  0.0390
   72phy    C34 1920   2.430   0.692   1.281  0.3491  0.0885  0.3083
   72phy    C32 1921   2.244   0.845   1.184 -0.1210  0.2650 -0.6897
   72phy    C31 1922   2.116   0.851   1.105  0.1077  0.0077  0.0122
   72phy    C30 1923   2.042   0.978   1.113 -0.1980  0.4458  0.3800
   72phy    C28 1924   1.890   0.967   1.081 -0.4642 -0.1852 -0.0337
   72phy    C29 1925   1.807   0.936   1.205 -0.1871 -0.5257 -0.1343
   72phy    C27 1926   1.843   1.102   1.019 -0.1259  0.2570  0.0488
   72phy    C26 1927   1.797   1.075   0.877  0.9636 -0.5974 -0.0292
   72phy    C25 1928   1.725   1.202   0.819 -0.4240  0.1154 -0.3532
   72phy    C23 1929   1.720   1.206   0.665 -0.1622  0.1041  0.2117
   72phy    C24 1930   1.575   1.240   0.623 -0.0067  0.2301  0.0259
   72phy    C22 1931   1.831   1.300   0.616  0.1843  0.0736  0.0277
   72phy    C21 1932   1.865   1.301   0.469  0.6049  0.4264  0.1446
   72phy    C20 1933   1.972   1.400   0.438 -0.2870 -0.1971 -0.3098
   72phy    C18 1934   2.032   1.418   0.292  0.1232  0.0848 -0.3856
   72phy    O01 1935   2.059   1.293   0.233 -0.1269 -0.2320 -0.4473
   72phy    H01 1936   1.989   1.231   0.232  0.1909 -0.6291 -2.4291
   72phy    C19 1937   2.165   1.490   0.314 -0.4032  0.0496  0.6086
   72phy    C13 1938   1.926   1.496   0.199 -0.0565 -0.4525  0.2276
   72phy     H3 1939   1.839   1.426   0.202  0.3899 -1.0823 -0.9529
   72phy    O33 1940   1.856   1.610   0.255  0.1728 -0.0016  0.1271
   72phy    H1B 1941   1.880   1.622   0.345  2.6403 -1.3818 -0.2724
   72phy    C12 1942   1.921   1.494   0.041  0.2520  0.4411 -0.6248
   72phy    O11 1943   1.976   1.387  -0.033  0.2798  0.1513 -0.3517
   72phy    H1A 1944   2.068   1.395  -0.049  0.0669  0.9853 -1.3123
   73phy    C35 1945   2.493   1.967   1.294  0.0256 -0.2161  0.2396
   73phy    C33 1946   2.492   1.956   1.143  0.1137  0.3979  0.2135
   73phy    C34 1947   2.358   1.883   1.118 -0.5087 -0.1104  0.1263
   73phy    C32 1948   2.494   2.094   1.068 -0.0239  0.0952  0.1105
   73phy    C31 1949   2.543   2.088   0.920  0.2449 -0.1829 -0.0276
   73phy    C30 1950   2.546   2.223   0.839 -0.6669  0.4495 -0.3259
   73phy    C28 1951   2.567   2.216   0.687  0.4546 -0.1993 -0.3237
   73phy    C29 1952   2.481   2.322   0.611 -0.3266 -0.4158  0.1350
   73phy    C27 1953   2.714   2.206   0.652  0.1171  0.2308 -0.2092
   73phy    C26 1954   2.742   2.148   0.515  0.4809 -0.4146 -0.5019
   73phy    C25 1955   2.892   2.110   0.496  0.3954 -0.1543 -1.0417
   73phy    C23 1956   2.931   2.043   0.366 -0.3112  0.0750 -0.1945
   73phy    C24 1957   3.080   2.068   0.341  0.0014 -0.0921 -0.3606
   73phy    C22 1958   2.903   1.896   0.356 -0.3080 -0.0670 -0.0494
   73phy    C21 1959   2.774   1.857   0.279 -0.7957 -0.2142 -0.1202
   73phy    C20 1960   2.747   1.707   0.270  0.0794  0.1581  0.1006
   73phy    C18 1961   2.631   1.665   0.168 -0.2611  0.2181 -0.2557
   73phy    O01 1962   2.519   1.759   0.164  0.3562 -0.3354  0.0743
   73phy    H01 1963   2.553   1.846   0.155  0.9953 -0.5889  0.0336
   73phy    C19 1964   2.572   1.536   0.226 -0.1428  0.1676  0.2120
   73phy    C13 1965   2.685   1.639   0.016  0.3854  0.1335  0.0494
   73phy     H3 1966   2.722   1.739  -0.017 -1.6218  0.3975 -1.6290
   73phy    O33 1967   2.805   1.559   0.001 -0.2579  0.0670  0.1781
   73phy    H1B 1968   2.886   1.606  -0.008 -0.4173  0.1069 -1.3195
   73phy    C12 1969   2.609   1.639  -0.119  0.1877 -0.0734 -0.0344
   73phy    O11 1970   2.677   1.680  -0.236 -0.0443  0.4681  0.2360
   73phy    H1A 1971   2.753   1.625  -0.237 -0.8698 -0.7296  0.8066
   74phy    C35 1972   3.048   2.377   1.169 -0.0340 -0.2914 -0.3521
   74phy    C33 1973   2.986   2.352   1.031 -0.5712 -0.0636  0.0697
   74phy    C34 1974   2.837   2.351   1.041  0.1548  0.2250  0.1508
   74phy    C32 1975   3.036   2.456   0.931 -0.0108 -0.0990 -0.2420
   74phy    C31 1976   3.062   2.410   0.785 -0.0460  0.2485 -0.0450
   74phy    C30 1977   3.105   2.531   0.701  0.1710 -0.1224 -0.7111
   74phy    C28 1978   3.119   2.501   0.551  0.0550  0.1948  0.8717
   74phy    C29 1979   3.055   2.611   0.463 -0.2762 -0.4170  0.1791
   74phy    C27 1980   3.269   2.477   0.515 -0.1664  0.5318 -0.6864
   74phy    C26 1981   3.289   2.380   0.400  0.1574  0.1377 -0.4964
   74phy    C25 1982   3.439   2.351   0.373  0.3089 -0.3048  0.0921
   74phy    C23 1983   3.474   2.260   0.252  0.7701 -0.2511 -0.3002
   74phy    C24 1984   3.603   2.311   0.188  0.3311 -0.1441  0.1828
   74phy    C22 1985   3.472   2.112   0.295  0.1726 -0.2809  0.2412
   74phy    C21 1986   3.416   2.017   0.187 -0.3074  0.4598  0.5602
   74phy    C20 1987   3.375   1.876   0.240 -0.1518 -0.1775 -0.0743
   74phy    C18 1988   3.319   1.772   0.138 -0.0180  1.2449 -0.2041
   74phy    O01 1989   3.222   1.841   0.055 -0.3295 -0.0158 -0.1719
   74phy    H01 1990   3.270   1.905   0.005 -1.0930  0.7142  0.0014
   74phy    C19 1991   3.247   1.674   0.227  0.4194  0.2982  0.0224
   74phy    C13 1992   3.430   1.692   0.056  0.2444  0.1962 -0.2002
   74phy     H3 1993   3.482   1.775   0.001 -1.8982  0.9706 -1.1785
   74phy    O33 1994   3.546   1.649   0.131  0.5234 -0.0329  0.3287
   74phy    H1B 1995   3.542   1.556   0.133  2.6705 -0.1919 -0.4473
   74phy    C12 1996   3.406   1.619  -0.081  0.4057  0.3699  0.2813
   74phy    O11 1997   3.394   1.478  -0.065  0.2526 -0.3666  0.3304
   74phy    H1A 1998   3.316   1.447  -0.107  0.5089 -0.2988 -0.2021
   75phy    C35 1999   0.244   2.045   1.329 -0.3812 -0.9191  0.2080
   75phy    C33 2000   0.107   1.986   1.339  0.1177  0.2732  0.4397
   75phy    C34 2001   0.100   1.908   1.466 -0.4763  0.0435 -0.2217
   75phy    C32 2002  -0.004   2.089   1.319 -0.4319 -0.1704  0.1979
   75phy    C31 2003  -0.106   2.060   1.210 -0.3405  0.2653  0.5781
   75phy    C30 2004  -0.195   2.180   1.180  0.0047 -0.0505 -0.1322
   75phy    C28 2005  -0.291   2.158   1.064  0.3383 -0.6969 -0.1601
   75phy    C29 2006  -0.439   2.137   1.110  0.1044  0.0626  0.8209
   75phy    C27 2007  -0.280   2.282   0.975 -0.1202 -0.1365  0.5610
   75phy    C26 2008  -0.222   2.245   0.839  0.4676  0.3506  0.2180
   75phy    C25 2009  -0.194   2.371   0.762  0.0624  0.0030  0.1480
   75phy    C23 2010  -0.155   2.346   0.614 -0.4334 -0.2230  0.1474
   75phy    C24 2011  -0.203   2.459   0.525  0.1703 -0.2390  0.0086
   75phy    C22 2012  -0.011   2.299   0.593 -0.0791 -0.2021  0.6945
   75phy    C21 2013  -0.001   2.208   0.472  0.1124  0.1349 -0.3924
   75phy    C20 2014   0.136   2.148   0.455 -0.1735 -0.1426 -0.2757
   75phy    C18 2015   0.184   2.053   0.345 -0.1800  0.6200  0.0844
   75phy    O01 2016   0.096   1.937   0.341  0.0857 -0.6488  0.3669
   75phy    H01 2017   0.013   1.953   0.383  0.2553  0.0102  0.4684
   75phy    C19 2018   0.316   1.997   0.404 -0.7865 -0.2262 -0.0562
   75phy    C13 2019   0.187   2.124   0.201 -0.5364  0.4383  0.0707
   75phy     H3 2020   0.079   2.145   0.180 -0.4693  1.6734  0.8599
   75phy    O33 2021   0.232   2.258   0.193  0.1325 -0.3551  0.3542
   75phy    H1B 2022   0.156   2.314   0.203  1.4648  1.5812  0.2458
   75phy    C12 2023   0.202   2.048   0.065  0.2221  0.2981  0.1644
   75phy    O11 2024   0.333   2.037   0.018  0.0654  0.0580  0.0298
   75phy    H1A 2025   0.389   2.105   0.050  1.1577  0.5843 -2.7165
   76phy    C35 2026   2.893   1.025   1.582 -0.0313 -0.4659  0.0022
   76phy    C33 2027   2.776   1.092   1.511  0.1382 -0.3146  0.4374
   76phy    C34 2028   2.693   0.976   1.462  0.3942 -0.4495 -0.2398
   76phy    C32 2029   2.686   1.187   1.596 -0.0999 -0.1369  0.1344
   76phy    C31 2030   2.722   1.332   1.619 -0.0024 -0.3126 -0.8430
   76phy    C30 2031   2.626   1.383   1.725 -0.0357  0.1679 -0.5211
   76phy    C28 2032   2.650   1.529   1.771 -0.2191  0.5719 -0.0992
   76phy    C29 2033   2.551   1.623   1.698 -0.1994  0.2506  0.4489
   76phy    C27 2034   2.642   1.548   1.923 -0.3550  0.6774  0.2889
   76phy    C26 2035   2.751   1.628   1.989 -0.4471  0.1068 -0.5284
   76phy    C25 2036   2.726   1.630   2.142  0.2157 -0.0044  0.0238
   76phy    C23 2037   2.819   1.707   2.236  0.3634 -0.0801 -0.1449
   76phy    C24 2038   2.738   1.778   2.345  0.4328  0.1363  0.2957
   76phy    C22 2039   2.937   1.615   2.287  0.1552 -0.3332 -0.0382
   76phy    C21 2040   3.047   1.683   2.362 -0.3178 -0.2584 -1.2275
   76phy    C20 2041   3.154   1.580   2.395 -0.3371  0.2604 -0.0592
   76phy    C18 2042   3.301   1.616   2.452 -0.1144  0.0155 -0.4432
   76phy    O01 2043   3.279   1.707   2.567  0.1834 -0.0765  0.0139
   76phy    H01 2044   3.363   1.738   2.595  0.6751 -0.7952 -0.6446
   76phy    C19 2045   3.338   1.480   2.504  0.9296  0.2000 -0.0789
   76phy    C13 2046   3.405   1.673   2.341  0.0484 -0.4082  0.6575
   76phy     H3 2047   3.408   1.603   2.254 -1.9450  1.3431 -0.9314
   76phy    O33 2048   3.541   1.672   2.387  0.1854 -0.0269 -0.0888
   76phy    H1B 2049   3.547   1.741   2.450 -0.2225 -0.0310 -0.0420
   76phy    C12 2050   3.376   1.818   2.285  0.1727 -0.0672  0.3850
   76phy    O11 2051   3.394   1.929   2.366 -0.2771 -0.0233 -0.3522
   76phy    H1A 2052   3.481   1.928   2.401 -0.1066 -3.5129 -0.5111
   77phy    C35 2053   2.299   0.616   0.411  0.1349  0.2641  0.0328
   77phy    C33 2054   2.327   0.597   0.559  0.1633  0.1447 -0.0261
   77phy    C34 2055   2.291   0.454   0.589 -0.4418 -0.1240 -0.0204
   77phy    C32 2056   2.471   0.632   0.602  0.0027  0.1738  0.3608
   77phy    C31 2057   2.487   0.775   0.658  0.1810  0.1891 -0.0716
   77phy    C30 2058   2.635   0.814   0.667 -0.2057 -0.0307  0.1788
   77phy    C28 2059   2.657   0.948   0.735  0.4919 -0.2623 -0.0782
   77phy    C29 2060   2.657   0.935   0.891  0.0991  0.1777 -0.3934
   77phy    C27 2061   2.777   1.022   0.674  0.6382 -0.1066  0.0693
   77phy    C26 2062   2.752   1.139   0.576 -0.3776 -0.0858  0.0529
   77phy    C25 2063   2.888   1.195   0.534  0.0124 -0.1903  0.3898
   77phy    C23 2064   2.877   1.297   0.423  0.4449  0.3273  0.5972
   77phy    C24 2065   2.951   1.426   0.452  0.5051  0.1753  0.3536
   77phy    C22 2066   2.923   1.221   0.293  0.2414  0.3237 -0.1006
   77phy    C21 2067   2.890   1.278   0.155  0.1074  0.4448 -0.0153
   77phy    C20 2068   2.934   1.191   0.038  0.2274  0.0559  0.3677
   77phy    C18 2069   2.921   1.253  -0.112 -0.1915 -0.0563 -0.4080
   77phy    O01 2070   2.795   1.312  -0.132  0.2201  0.1026  0.0113
   77phy    H01 2071   2.792   1.392  -0.084  0.2230  1.6301 -2.4007
   77phy    C19 2072   2.938   1.130  -0.204 -0.1996 -0.6415 -0.4789
   77phy    C13 2073   3.034   1.365  -0.151  0.1809  0.1454 -0.5187
   77phy     H3 2074   3.025   1.446  -0.073 -3.0536  1.3740 -2.0093
   77phy    O33 2075   3.168   1.333  -0.128 -0.4540  0.0270  0.3251
   77phy    H1B 2076   3.202   1.250  -0.156  1.1937  0.6735  0.3072
   77phy    C12 2077   3.024   1.478  -0.255 -0.2006 -0.1579 -0.0895
   77phy    O11 2078   2.902   1.524  -0.297  0.3315 -0.0158 -0.0154
   77phy    H1A 2079   2.853   1.450  -0.326  1.1299 -0.0934 -1.2582
   78phy    C35 2080   3.292   4.856   0.640  0.0108 -0.4618 -0.1357
   78phy    C33 2081   3.282   4.843   0.795  0.5839 -0.0051 -0.5096
   78phy    C34 2082   3.198   4.722   0.832  0.3222  0.4021 -0.3730
   78phy    C32 2083   3.429   4.848   0.846 -0.1563 -0.1954 -0.4241
   78phy    C31 2084   3.452   4.907   0.990  0.0480  0.2230 -0.1230
   78phy    C30 2085   3.602   4.925   1.036 -0.3947 -0.0347  0.0238
   78phy    C28 2086   3.630   5.036   1.135  0.3117 -0.3161 -1.1259
   78phy    C29 2087   3.623   4.976   1.278  0.0288 -0.3422  0.3464
   78phy    C27 2088   3.776   5.086   1.126 -0.3224 -0.0302 -0.0196
   78phy    C26 2089   3.786   5.218   1.041  0.5326  0.4236 -0.9486
   78phy    C25 2090   3.906   5.307   1.048 -0.1211 -0.4505 -0.0956
   78phy    C23 2091   3.906   5.436   0.962 -0.0209  0.2125  0.5498
   78phy    C24 2092   3.949   5.547   1.060  0.0526 -0.3143  0.3827
   78phy    C22 2093   4.016   5.420   0.853  0.5165 -0.0105  0.3991
   78phy    C21 2094   4.002   5.501   0.724 -0.2177 -0.1278 -0.0819
   78phy    C20 2095   4.131   5.484   0.634  0.2052  0.1735  0.2721
   78phy    C18 2096   4.130   5.533   0.487 -0.2844 -0.1217  0.0013
   78phy    O01 2097   4.019   5.475   0.418  0.2456 -0.3289 -0.1794
   78phy    H01 2098   3.940   5.482   0.468  0.8696  0.6228  0.7277
   78phy    C19 2099   4.255   5.459   0.423  0.6879  0.0482 -0.6425
   78phy    C13 2100   4.136   5.694   0.475  0.0992  0.2929 -0.2357
   78phy     H3 2101   4.050   5.724   0.540  0.0028 -0.6069  0.0741
   78phy    O33 2102   4.236   5.757   0.553  0.3605  0.4801 -0.3194
   78phy    H1B 2103   4.282   5.692   0.604 -1.6323 -1.2306 -0.5868
   78phy    C12 2104   4.070   5.774   0.364  0.0763  0.0465  0.6676
   78phy    O11 2105   3.967   5.722   0.286  0.6972  0.0786 -0.1359
   78phy    H1A 2106   3.981   5.631   0.271  0.6994  0.0489  0.0516
   79phy    C35 2107   2.617   1.268   1.169  0.2024  0.0964 -0.3311
   79phy    C33 2108   2.657   1.413   1.170  0.6254  0.4023  0.1068
   79phy    C34 2109   2.536   1.496   1.219  0.2163 -0.3408 -0.3667
   79phy    C32 2110   2.787   1.441   1.249  0.2561  0.3933 -0.1705
   79phy    C31 2111   2.885   1.515   1.157 -0.1079  0.5258  0.1657
   79phy    C30 2112   3.021   1.522   1.212 -0.2701  0.1898  0.4725
   79phy    C28 2113   3.121   1.575   1.111 -0.1765  0.2637  0.4740
   79phy    C29 2114   3.194   1.690   1.173 -0.0136 -0.2519 -0.8079
   79phy    C27 2115   3.218   1.465   1.066 -0.0723  0.1622  0.6967
   79phy    C26 2116   3.216   1.444   0.914  0.3603  0.1750 -0.5005
   79phy    C25 2117   3.331   1.347   0.874  0.2295 -0.3791  0.4903
   79phy    C23 2118   3.340   1.323   0.721  0.2920 -0.1185 -0.3715
   79phy    C24 2119   3.459   1.406   0.676 -0.2244 -0.1018  0.0972
   79phy    C22 2120   3.378   1.174   0.696  0.3703 -0.0584 -0.5673
   79phy    C21 2121   3.266   1.097   0.634  0.4870 -0.7453 -0.0157
   79phy    C20 2122   3.286   0.945   0.632  0.3325 -0.0712  0.0417
   79phy    C18 2123   3.195   0.854   0.539 -0.4622 -0.5109 -0.6791
   79phy    O01 2124   3.058   0.873   0.580  0.4193  0.2546  0.0800
   79phy    H01 2125   3.043   0.863   0.672 -0.9290 -0.7286 -0.2228
   79phy    C19 2126   3.232   0.715   0.596  0.0445  0.0150 -0.3494
   79phy    C13 2127   3.218   0.882   0.379  0.8656  0.3168 -0.1982
   79phy     H3 2128   3.199   0.991   0.365 -2.1061 -0.1241 -0.2580
   79phy    O33 2129   3.350   0.870   0.324  0.3781  0.6327 -0.2590
   79phy    H1B 2130   3.359   0.785   0.285  0.2159 -0.5871  2.1729
   79phy    C12 2131   3.107   0.868   0.275 -0.1257 -0.0477 -0.4446
   79phy    O11 2132   2.976   0.842   0.326  0.3279 -0.1352  0.1902
   79phy    H1A 2133   2.990   0.849   0.419  1.3450 -0.2995  0.0638
   80phy    C35 2134   4.405   1.379   0.881  0.5357 -0.1610  0.1976
   80phy    C33 2135   4.437   1.246   0.951  0.1369 -0.3940  0.0338
   80phy    C34 2136   4.506   1.268   1.090 -0.0686 -0.3220  0.6165
   80phy    C32 2137   4.315   1.156   0.966  0.2126  0.1963 -0.2904
   80phy    C31 2138   4.281   1.041   0.873  0.0732 -0.2580  0.4551
   80phy    C30 2139   4.162   0.965   0.935 -0.2865  0.6947 -0.1391
   80phy    C28 2140   4.121   0.834   0.858 -0.2227 -0.1888 -0.2648
   80phy    C29 2141   4.196   0.704   0.896 -0.0893  0.1030  0.6264
   80phy    C27 2142   3.973   0.814   0.876  0.4365  0.1173  0.2392
   80phy    C26 2143   3.900   0.766   0.751  0.1182 -0.4347 -0.4057
   80phy    C25 2144   3.752   0.746   0.767 -0.2292  0.1158  0.2860
   80phy    C23 2145   3.684   0.660   0.658 -0.3820  0.1439  0.4379
   80phy    C24 2146   3.564   0.591   0.727 -0.5745  0.3089 -0.2441
   80phy    C22 2147   3.634   0.739   0.534  0.2905 -0.3898 -0.3047
   80phy    C21 2148   3.654   0.671   0.397 -0.0120 -0.0207  0.0097
   80phy    C20 2149   3.683   0.767   0.281  0.2769 -0.1634  0.2114
   80phy    C18 2150   3.680   0.705   0.135 -0.3787 -0.4118  0.1692
   80phy    O01 2151   3.787   0.611   0.118  0.0258  0.0994  0.6001
   80phy    H01 2152   3.846   0.624   0.190  0.9067 -0.7418  0.0527
   80phy    C19 2153   3.706   0.833   0.057  0.4815  0.3701  0.0373
   80phy    C13 2154   3.536   0.641   0.094 -0.3755  0.3343  0.0968
   80phy     H3 2155   3.532   0.552   0.162 -0.3782  0.6143  0.4709
   80phy    O33 2156   3.415   0.702   0.138 -0.4052  0.1796 -0.0903
   80phy    H1B 2157   3.357   0.705   0.065 -1.0854 -1.6872  0.3130
   80phy    C12 2158   3.515   0.534  -0.022  0.2367 -0.6483 -0.2974
   80phy    O11 2159   3.479   0.578  -0.149  0.1943  0.5055 -0.1190
   80phy    H1A 2160   3.531   0.652  -0.172 -0.4296  0.5736 -1.3516
   81phy    C35 2161   4.297   1.835   0.714 -0.3932 -0.2023 -0.1121
   81phy    C33 2162   4.215   1.847   0.842  0.5085  0.6840  0.4739
   81phy    C34 2163   4.185   1.990   0.874  0.0395  0.1396  0.1192
   81phy    C32 2164   4.088   1.755   0.836 -0.0507  0.0800  0.0040
   81phy    C31 2165   4.097   1.608   0.872  0.4451  0.4849  0.3612
   81phy    C30 2166   3.962   1.533   0.883  0.1183  0.1873  0.1195
   81phy    C28 2167   3.993   1.382   0.910 -0.2348  0.1147  0.5420
   81phy    C29 2168   3.947   1.345   1.050 -0.4971 -0.0383  0.1003
   81phy    C27 2169   3.907   1.293   0.820 -0.1376 -0.1212 -0.0088
   81phy    C26 2170   3.936   1.264   0.672 -0.4182  0.1628  0.3925
   81phy    C25 2171   3.850   1.154   0.614 -0.1680 -0.5209  0.2385
   81phy    C23 2172   3.851   1.126   0.466 -0.4215  0.0611  0.1422
   81phy    C24 2173   3.922   0.990   0.450 -0.1742  0.3299 -0.4039
   81phy    C22 2174   3.706   1.117   0.421  0.6585 -0.4614 -0.2165
   81phy    C21 2175   3.662   1.182   0.291  0.2323  0.0383  0.5628
   81phy    C20 2176   3.516   1.189   0.292  0.3425  0.0262  0.2832
   81phy    C18 2177   3.439   1.234   0.158 -0.1781 -0.1617 -0.5780
   81phy    O01 2178   3.494   1.363   0.114  0.0759 -0.3504 -0.4221
   81phy    H01 2179   3.443   1.403   0.047 -0.1066  1.1928  0.5850
   81phy    C19 2180   3.297   1.259   0.215 -0.4861 -0.0700  0.0398
   81phy    C13 2181   3.438   1.117   0.046 -0.3077 -0.1175 -0.1559
   81phy     H3 2182   3.546   1.092   0.026 -0.9104 -1.0228 -2.7579
   81phy    O33 2183   3.405   0.992   0.092 -0.2664 -0.1146 -0.1372
   81phy    H1B 2184   3.406   0.986   0.185 -1.6288 -0.5130 -0.1339
   81phy    C12 2185   3.432   1.139  -0.108  0.5720 -0.4130 -0.0727
   81phy    O11 2186   3.307   1.111  -0.167 -0.0486 -0.4523  0.1464
   81phy    H1A 2187   3.309   1.029  -0.214 -0.6815  0.8010 -2.2425
   82phy    C35 2188   2.083   2.106   0.821  0.3682  0.2515 -0.0237
   82phy    C33 2189   1.966   2.083   0.919 -0.0320  0.1590  0.2157
   82phy    C34 2190   1.856   2.176   0.880 -1.0455  0.8190 -0.2786
   82phy    C32 2191   1.921   1.939   0.911 -0.1089  0.4096 -0.9616
   82phy    C31 2192   1.956   1.858   1.032  0.2158  0.0056  0.2015
   82phy    C30 2193   1.924   1.712   1.011  0.1040 -0.6930 -0.2118
   82phy    C28 2194   2.006   1.616   1.096  0.1267  0.1329  0.3671
   82phy    C29 2195   1.934   1.585   1.225 -0.8836 -1.0121 -0.2336
   82phy    C27 2196   2.036   1.486   1.019  0.5959  0.6715 -0.3087
   82phy    C26 2197   2.140   1.481   0.909 -0.9184  0.2214 -0.6358
   82phy    C25 2198   2.184   1.345   0.853  0.0210  0.2188  0.4084
   82phy    C23 2199   2.299   1.326   0.751 -0.5727  0.2508 -0.0585
   82phy    C24 2200   2.433   1.309   0.824 -0.0013 -0.5187 -0.1643
   82phy    C22 2201   2.273   1.205   0.659 -0.0587  0.5541 -0.1386
   82phy    C21 2202   2.333   1.203   0.515  0.0287 -0.4827 -0.2668
   82phy    C20 2203   2.274   1.096   0.425 -0.0383  0.4670  0.1216
   82phy    C18 2204   2.313   1.083   0.267  0.3224 -0.0011 -0.0283
   82phy    O01 2205   2.301   1.209   0.198  0.4065 -0.2029  0.4054
   82phy    H01 2206   2.212   1.235   0.216 -0.4701 -2.8413  0.3654
   82phy    C19 2207   2.196   0.990   0.220 -0.1408 -0.1559 -0.4731
   82phy    C13 2208   2.463   1.033   0.244 -0.5065 -0.0419 -0.3408
   82phy     H3 2209   2.526   1.121   0.274  0.6121 -1.6238  2.2686
   82phy    O33 2210   2.521   0.944   0.338  0.0486 -0.2365 -0.0154
   82phy    H1B 2211   2.494   0.857   0.316 -1.6078  0.4007 -0.6476
   82phy    C12 2212   2.540   1.028   0.104 -0.0945  0.4298  0.2672
   82phy    O11 2213   2.548   0.904   0.035  0.2796 -0.8670 -0.0613
   82phy    H1A 2214   2.613   0.854   0.081  1.9623  1.7531  0.6345
   83phy    C35 2215   4.801   1.608   1.031 -0.2491 -0.2128 -0.0344
   83phy    C33 2216   4.706   1.726   1.042 -0.8845  0.2836 -0.5381
   83phy    C34 2217   4.701   1.782   0.905  0.3700 -0.0837 -0.3666
   83phy    C32 2218   4.568   1.676   1.091  0.2230 -0.3503  0.4542
   83phy    C31 2219   4.496   1.772   1.179  0.8377 -0.1615 -0.2948
   83phy    C30 2220   4.354   1.714   1.210 -0.1820  0.6358  0.0837
   83phy    C28 2221   4.278   1.791   1.322  0.4121 -0.3064 -0.3782
   83phy    C29 2222   4.248   1.940   1.285 -0.1883 -0.6654  0.5428
   83phy    C27 2223   4.149   1.714   1.347  0.5903 -0.0330 -0.6689
   83phy    C26 2224   4.081   1.733   1.485 -0.6644  0.6267  0.2892
   83phy    C25 2225   3.951   1.657   1.500  0.0859  0.4583 -0.3268
   83phy    C23 2226   3.863   1.706   1.619 -0.1898  0.2558  0.1791
   83phy    C24 2227   3.757   1.810   1.570 -0.4402 -0.4058  0.2967
   83phy    C22 2228   3.798   1.587   1.702  0.1595  0.2208 -0.0106
   83phy    C21 2229   3.780   1.607   1.848  0.0617  0.0488  0.3576
   83phy    C20 2230   3.701   1.485   1.900  0.1870  0.1208 -0.0742
   83phy    C18 2231   3.636   1.501   2.044  0.5831  0.1373 -0.2030
   83phy    O01 2232   3.566   1.620   2.059 -0.1322 -0.7877  0.2275
   83phy    H01 2233   3.607   1.694   2.019 -0.3917 -1.0706 -0.5827
   83phy    C19 2234   3.521   1.393   2.034 -0.4567 -0.5053 -0.4845
   83phy    C13 2235   3.727   1.472   2.175 -0.2714  0.1710  0.1171
   83phy     H3 2236   3.777   1.373   2.162 -0.2384  0.0780  0.9070
   83phy    O33 2237   3.651   1.450   2.295 -0.1340 -0.0818  0.2796
   83phy    H1B 2238   3.588   1.519   2.305 -0.9502 -0.7234 -0.3057
   83phy    C12 2239   3.839   1.580   2.214  0.1315 -0.6054  0.0459
   83phy    O11 2240   3.802   1.717   2.239 -0.0044  0.1652  0.4384
   83phy    H1A 2241   3.718   1.702   2.279 -0.6458  2.0403 -0.1127
   84phy    C35 2242   3.849   2.120   0.785  0.2718 -0.1611  0.6322
   84phy    C33 2243   3.717   2.059   0.752  0.1638  0.4410 -0.0558
   84phy    C34 2244   3.609   2.169   0.760 -0.0444  0.4266  0.0376
   84phy    C32 2245   3.702   1.997   0.616  0.3528 -0.0271 -0.1051
   84phy    C31 2246   3.721   1.839   0.615 -0.1561 -0.1850 -0.2125
   84phy    C30 2247   3.726   1.773   0.473  0.3498  0.4847 -0.1345
   84phy    C28 2248   3.746   1.618   0.485 -0.1653 -0.1035  0.2966
   84phy    C29 2249   3.629   1.553   0.417 -0.4069  0.9932 -0.1422
   84phy    C27 2250   3.868   1.571   0.408  0.4419 -0.0807 -0.1932
   84phy    C26 2251   4.007   1.587   0.475  0.1099 -0.2916  0.4522
   84phy    C25 2252   4.117   1.538   0.380  0.0362 -0.1689  0.0901
   84phy    C23 2253   4.259   1.528   0.445  0.1862  0.0583 -0.3562
   84phy    C24 2254   4.293   1.389   0.485  0.1108 -0.1882  0.2119
   84phy    C22 2255   4.360   1.579   0.346 -0.2427 -0.8220 -0.2236
   84phy    C21 2256   4.419   1.717   0.375 -0.7245 -0.5304 -0.1099
   84phy    C20 2257   4.516   1.778   0.272  0.0163  0.1171 -0.4951
   84phy    C18 2258   4.554   1.927   0.285  0.0345  0.0933 -0.0473
   84phy    O01 2259   4.433   2.004   0.269 -0.3591 -0.1501  0.1217
   84phy    H01 2260   4.374   1.951   0.219 -0.3689 -0.2870  0.2790
   84phy    C19 2261   4.642   1.951   0.160 -0.1232  0.2259 -0.7823
   84phy    C13 2262   4.625   1.972   0.424  0.2583 -0.0896  0.2906
   84phy     H3 2263   4.542   1.958   0.497 -0.7532  0.8945 -0.6431
   84phy    O33 2264   4.715   1.883   0.480  0.1340 -0.3531  0.1514
   84phy    H1B 2265   4.674   1.805   0.510 -1.5081  0.2191 -0.5206
   84phy    C12 2266   4.663   2.118   0.470  0.7646  0.1584 -0.2611
   84phy    O11 2267   4.792   2.162   0.430  0.1592  0.5855  0.3827
   84phy    H1A 2268   4.854   2.101   0.464 -0.2762  0.3935  0.8500
   85phy    C35 2269   2.518   5.083   1.367  0.4046  0.2812  0.1429
   85phy    C33 2270   2.639   5.169   1.384 -0.0391 -0.1748 -0.2805
   85phy    C34 2271   2.735   5.141   1.270 -0.3810 -0.1910  0.5401
   85phy    C32 2272   2.597   5.314   1.398 -0.1425  0.0002  0.5123
   85phy    C31 2273   2.686   5.409   1.483 -0.2611  0.2181 -0.3266
   85phy    C30 2274   2.626   5.550   1.490  0.2455  0.3841  0.2329
   85phy    C28 2275   2.710   5.657   1.566 -0.5086  0.0810  0.3553
   85phy    C29 2276   2.814   5.715   1.471  0.4723 -0.2437  0.1281
   85phy    C27 2277   2.625   5.761   1.634  0.6643  0.1643  0.2809
   85phy    C26 2278   2.684   5.803   1.768  0.2682 -0.3895 -0.1104
   85phy    C25 2279   2.591   5.893   1.849  0.3859  0.0737 -0.1377
   85phy    C23 2280   2.637   5.936   1.987 -0.4430  0.0603 -0.2448
   85phy    C24 2281   2.748   6.047   1.988 -0.0431  0.3566  0.5793
   85phy    C22 2282   2.518   5.976   2.080 -1.3653 -0.0718  0.3650
   85phy    C21 2283   2.533   5.942   2.231 -0.1574 -0.0318  0.1394
   85phy    C20 2284   2.395   5.962   2.301  0.1582 -0.1085 -0.3046
   85phy    C18 2285   2.373   5.946   2.456 -0.2225  0.7613 -0.4723
   85phy    O01 2286   2.469   6.029   2.520 -0.4152 -0.6706  0.2534
   85phy    H01 2287   2.464   6.118   2.490  0.5989 -1.2014 -1.6203
   85phy    C19 2288   2.247   6.035   2.477 -0.4964 -0.0287  0.0498
   85phy    C13 2289   2.366   5.797   2.516  0.4320  0.3471  0.1857
   85phy     H3 2290   2.301   5.729   2.455  3.3849 -1.0986 -1.5549
   85phy    O33 2291   2.306   5.782   2.641 -0.3581 -0.2684  0.0208
   85phy    H1B 2292   2.352   5.830   2.707 -2.0163  1.7373 -0.1972
   85phy    C12 2293   2.507   5.723   2.523  0.1958 -0.3199 -0.4951
   85phy    O11 2294   2.507   5.580   2.548  0.8273  0.1551  0.0196
   85phy    H1A 2295   2.430   5.563   2.599  0.3109  0.0861 -0.7675
   86phy    C35 2296   3.606   1.702   1.271  0.4617 -0.1684 -0.0081
   86phy    C33 2297   3.652   1.776   1.145  0.1263  0.5652 -0.5209
   86phy    C34 2298   3.561   1.743   1.022  0.0982 -0.1810 -0.1038
   86phy    C32 2299   3.642   1.932   1.150 -0.5583 -0.0473  0.6171
   86phy    C31 2300   3.785   1.998   1.158 -0.2099 -0.0143 -0.0501
   86phy    C30 2301   3.782   2.148   1.195  0.0522 -0.0594 -0.1832
   86phy    C28 2302   3.914   2.220   1.238  0.4798  0.2922 -0.1290
   86phy    C29 2303   3.997   2.256   1.116 -0.2546 -0.2473  0.1379
   86phy    C27 2304   3.894   2.347   1.321 -0.4479  0.0584 -0.5015
   86phy    C26 2305   3.892   2.334   1.478 -0.1148  0.2636 -0.4661
   86phy    C25 2306   3.847   2.466   1.548 -0.2194 -0.3002 -0.6534
   86phy    C23 2307   3.853   2.461   1.702 -0.1336  0.0217 -0.1927
   86phy    C24 2308   3.902   2.600   1.756  0.2128 -0.3641 -0.0775
   86phy    C22 2309   3.714   2.422   1.759  0.2100  0.3357 -0.4677
   86phy    C21 2310   3.724   2.311   1.861 -0.0617  0.0588  0.1853
   86phy    C20 2311   3.590   2.246   1.904  0.2165  0.1643  1.0283
   86phy    C18 2312   3.590   2.141   2.021  0.1879 -0.4154  0.4426
   86phy    O01 2313   3.661   2.192   2.139  0.0556 -0.2729 -0.3122
   86phy    H01 2314   3.619   2.271   2.168 -1.8145 -1.6929  1.0723
   86phy    C19 2315   3.440   2.139   2.058  0.3463 -0.0377  0.1626
   86phy    C13 2316   3.649   1.993   1.991  0.4002 -0.2522  0.0335
   86phy     H3 2317   3.589   1.954   1.905 -0.7545  2.4424 -0.4728
   86phy    O33 2318   3.622   1.892   2.089 -0.0333  0.1643  0.3465
   86phy    H1B 2319   3.646   1.921   2.175  1.3582 -2.3500  0.8951
   86phy    C12 2320   3.805   1.968   1.962  0.3439 -0.1705  0.3945
   86phy    O11 2321   3.886   1.933   2.072 -0.1716  0.0163  0.2651
   86phy    H1A 2322   3.864   1.843   2.090 -1.2833  0.4878  1.3728
   87phy    C35 2323   4.096   2.738   0.453  0.3328 -0.3029 -0.4611
   87phy    C33 2324   4.106   2.864   0.538 -0.2509 -0.3654  0.2568
   87phy    C34 2325   4.247   2.920   0.533 -0.0397 -0.6158  0.2454
   87phy    C32 2326   4.014   2.978   0.492  0.0996  0.8192  0.2494
   87phy    C31 2327   3.867   2.969   0.538  0.5739  0.2652  0.2849
   87phy    C30 2328   3.792   3.100   0.507 -0.2112 -0.3789 -0.7319
   87phy    C28 2329   3.657   3.126   0.585 -0.0996 -0.1188 -0.2916
   87phy    C29 2330   3.673   3.201   0.713 -0.3841  0.2740  0.1443
   87phy    C27 2331   3.561   3.207   0.492 -0.3427 -0.4390  0.3523
   87phy    C26 2332   3.466   3.134   0.399 -0.6454  0.2369 -0.4371
   87phy    C25 2333   3.360   3.228   0.337 -0.1548  0.9275 -0.3429
   87phy    C23 2334   3.271   3.153   0.235 -0.0967  0.3080  0.1244
   87phy    C24 2335   3.131   3.202   0.251  0.2552 -0.1910  0.2991
   87phy    C22 2336   3.328   3.174   0.095  0.0959 -0.6964 -0.1379
   87phy    C21 2337   3.290   3.067  -0.010 -0.2950  0.7492  0.3635
   87phy    C20 2338   3.320   3.089  -0.161 -0.3185  0.6841  0.7086
   87phy    C18 2339   3.253   2.999  -0.272  0.2836  0.1364 -0.4339
   87phy    O01 2340   3.280   2.862  -0.239  0.3109  0.2342 -0.0289
   87phy    H01 2341   3.228   2.828  -0.168 -0.9309  3.3842  0.7303
   87phy    C19 2342   3.331   3.039  -0.401 -0.1123  0.2651  0.3546
   87phy    C13 2343   3.092   3.020  -0.276 -0.0063 -0.4555 -0.0966
   87phy     H3 2344   3.055   2.985  -0.176 -0.0007  0.4219  0.2263
   87phy    O33 2345   3.034   3.156  -0.266  0.4117 -0.0337 -0.2432
   87phy    H1B 2346   2.971   3.152  -0.197 -0.9776 -1.2433 -1.4914
   87phy    C12 2347   2.987   2.924  -0.347 -0.0997 -0.3883 -0.0706
   87phy    O11 2348   2.859   2.910  -0.287  0.4990 -0.0460 -0.2244
   87phy    H1A 2349   2.810   2.988  -0.303  2.3838  1.0849 -0.8151
   88phy    C35 2350   3.965   3.042   1.322  0.2484 -0.0758 -0.3881
   88phy    C33 2351   4.023   2.995   1.456 -0.2092  0.3217  0.3322
   88phy    C34 2352   4.146   2.913   1.426 -0.2889  0.2274 -0.0325
   88phy    C32 2353   4.063   3.107   1.551 -0.4628 -0.3216  0.6523
   88phy    C31 2354   4.023   3.090   1.697  0.5010 -0.2199  0.2470
   88phy    C30 2355   4.007   3.229   1.752 -0.1379  0.1261 -0.3855
   88phy    C28 2356   3.964   3.251   1.899  0.2568 -0.3460  0.0707
   88phy    C29 2357   4.022   3.384   1.946 -0.3215 -0.2397  0.1361
   88phy    C27 2358   3.809   3.253   1.916  0.6542  0.0809  0.0442
   88phy    C26 2359   3.754   3.149   2.010 -0.2741 -0.3326  0.2894
   88phy    C25 2360   3.601   3.159   2.031 -0.0171 -0.0044  0.2662
   88phy    C23 2361   3.564   3.087   2.166 -0.2952 -0.2237  0.5549
   88phy    C24 2362   3.548   3.193   2.275  0.3760  0.1472 -0.4342
   88phy    C22 2363   3.458   2.972   2.160  0.3383 -0.6675  0.1382
   88phy    C21 2364   3.481   2.860   2.255 -0.7050 -0.0411 -0.6145
   88phy    C20 2365   3.394   2.739   2.220 -0.1335  0.0552  0.6096
   88phy    C18 2366   3.429   2.597   2.279  0.4983  0.3120  0.2916
   88phy    O01 2367   3.443   2.606   2.423 -0.5805  0.0659  0.3715
   88phy    H01 2368   3.487   2.529   2.456  0.5099  0.5657  0.1351
   88phy    C19 2369   3.292   2.524   2.259 -0.0300  0.0536  0.1022
   88phy    C13 2370   3.555   2.519   2.215  0.1976 -0.1839  0.0022
   88phy     H3 2371   3.551   2.510   2.104  0.4139  0.1647 -0.0348
   88phy    O33 2372   3.559   2.378   2.255  0.2998 -0.0968  0.0046
   88phy    H1B 2373   3.569   2.375   2.348 -0.7560  0.7543  0.1540
   88phy    C12 2374   3.701   2.573   2.233 -0.3069 -0.4349  0.1626
   88phy    O11 2375   3.756   2.568   2.361  0.0374 -0.5531 -0.4569
   88phy    H1A 2376   3.718   2.639   2.409  1.3174 -0.7726  0.9323
   89phy    C35 2377   1.598   2.623   1.167  0.4071  0.2847 -0.1729
   89phy    C33 2378   1.707   2.525   1.117 -0.1073 -0.3719  0.1963
   89phy    C34 2379   1.652   2.382   1.125  0.0494 -0.0563  0.2224
   89phy    C32 2380   1.765   2.572   0.978  0.2466  0.1327  0.2920
   89phy    C31 2381   1.917   2.555   0.968  0.0125  0.0347  0.3113
   89phy    C30 2382   1.951   2.597   0.819 -0.0773 -0.1565  0.1891
   89phy    C28 2383   2.098   2.575   0.773 -0.0446  0.7582 -0.0616
   89phy    C29 2384   2.105   2.434   0.709  0.2873  0.3738 -0.1401
   89phy    C27 2385   2.138   2.663   0.654  0.2506 -0.3898 -0.0404
   89phy    C26 2386   2.197   2.800   0.689  0.7762  0.1299 -0.4442
   89phy    C25 2387   2.214   2.884   0.566  0.1723  0.6880  0.5153
   89phy    C23 2388   2.248   3.033   0.587  0.0010 -0.0156 -0.5187
   89phy    C24 2389   2.396   3.064   0.608 -0.1582 -0.3744 -0.1640
   89phy    C22 2390   2.192   3.108   0.463 -0.1348  0.6227  0.0745
   89phy    C21 2391   2.154   3.254   0.489  0.1229  1.1159  0.4185
   89phy    C20 2392   2.083   3.327   0.371  0.1828 -0.4480 -0.3837
   89phy    C18 2393   2.030   3.476   0.401 -0.2396  0.1459  0.0393
   89phy    O01 2394   1.946   3.470   0.515 -0.0385  0.1412 -0.3192
   89phy    H01 2395   1.860   3.435   0.499 -1.3565  1.2912  3.3104
   89phy    C19 2396   1.950   3.514   0.275  0.3145 -0.1867 -0.3181
   89phy    C13 2397   2.156   3.575   0.431  0.3138 -0.1773 -0.3837
   89phy     H3 2398   2.221   3.526   0.508  0.2131  1.7048  0.9567
   89phy    O33 2399   2.258   3.579   0.328 -0.0240 -0.1582 -0.2201
   89phy    H1B 2400   2.234   3.643   0.263  0.3146  0.5096  0.3073
   89phy    C12 2401   2.145   3.706   0.522 -0.4082  0.2991  0.0231
   89phy    O11 2402   2.034   3.711   0.603  0.5514  0.1972  0.2196
   89phy    H1A 2403   1.989   3.631   0.589  0.9169  0.0776 -0.3394
   90phy    C35 2404   3.152   3.248   2.387 -0.2505 -0.0710 -0.1350
   90phy    C33 2405   3.115   3.304   2.253  0.3905 -0.5754  0.4339
   90phy    C34 2406   3.216   3.405   2.216  0.3775  0.0759 -0.0226
   90phy    C32 2407   3.126   3.202   2.140  0.6752 -0.5975 -0.6022
   90phy    C31 2408   2.998   3.122   2.129  0.4703  0.2803 -0.4172
   90phy    C30 2409   3.009   3.018   2.021 -0.9189 -0.3192  0.0602
   90phy    C28 2410   2.904   2.907   2.041  0.4516 -0.1097  0.4530
   90phy    C29 2411   2.873   2.851   1.900 -0.3744 -0.3151 -0.1027
   90phy    C27 2412   2.951   2.786   2.125 -0.0364 -0.1583  0.4337
   90phy    C26 2413   2.830   2.731   2.211 -0.2553 -0.4283  0.5572
   90phy    C25 2414   2.882   2.617   2.298 -0.2832  0.0597  0.3648
   90phy    C23 2415   2.778   2.525   2.364  0.4251 -0.2695 -0.1494
   90phy    C24 2416   2.815   2.379   2.359  0.5684  0.2062  0.0100
   90phy    C22 2417   2.751   2.585   2.503  0.6260  0.0261  0.2915
   90phy    C21 2418   2.601   2.595   2.543  0.0119 -0.5105 -0.0077
   90phy    C20 2419   2.581   2.682   2.667 -0.6397  0.5913  0.3712
   90phy    C18 2420   2.437   2.710   2.728  0.4545  0.4148 -0.0314
   90phy    O01 2421   2.369   2.586   2.749 -0.6249 -0.1421 -0.2788
   90phy    H01 2422   2.368   2.545   2.665 -0.3227  1.9661 -1.3865
   90phy    C19 2423   2.485   2.761   2.863  0.1978  0.3169  0.0382
   90phy    C13 2424   2.337   2.818   2.652  0.1561  0.2780 -0.2229
   90phy     H3 2425   2.396   2.912   2.645  1.0502 -0.3256 -1.2391
   90phy    O33 2426   2.225   2.856   2.733 -0.0541 -0.0976 -0.1359
   90phy    H1B 2427   2.184   2.776   2.760  2.4208 -1.4875 -0.1735
   90phy    C12 2428   2.281   2.785   2.510  0.3667  0.1171  0.4292
   90phy    O11 2429   2.190   2.674   2.510  0.2551 -0.1202 -0.2808
   90phy    H1A 2430   2.121   2.689   2.572 -0.5625 -1.2598 -0.8875
   91phy    C35 2431   4.111   3.294   0.731 -0.2168 -0.1340  0.0362
   91phy    C33 2432   4.137   3.218   0.862  0.1693 -0.1723  0.2451
   91phy    C34 2433   4.095   3.309   0.979  0.4177  0.0069  0.4363
   91phy    C32 2434   4.053   3.092   0.859  0.4087  0.3392  0.1202
   91phy    C31 2435   4.108   2.980   0.944  0.4664 -0.0502 -0.0935
   91phy    C30 2436   4.015   2.854   0.946  0.4343 -0.3328  0.0995
   91phy    C28 2437   4.086   2.736   1.012  0.2314  0.3887 -0.7375
   91phy    C29 2438   3.992   2.677   1.115 -0.1399 -0.0377  0.7822
   91phy    C27 2439   4.125   2.617   0.920 -0.1054  0.4009  0.1902
   91phy    C26 2440   4.268   2.617   0.865  0.5932 -0.0354  0.2180
   91phy    C25 2441   4.292   2.511   0.762 -0.0567  0.1438 -0.1521
   91phy    C23 2442   4.432   2.516   0.690 -0.4423  0.1862 -0.3812
   91phy    C24 2443   4.543   2.440   0.760 -0.5442 -0.4022  0.2400
   91phy    C22 2444   4.408   2.477   0.543  0.0635  0.2981  0.6797
   91phy    C21 2445   4.500   2.541   0.447 -0.6975  0.3200  0.7402
   91phy    C20 2446   4.436   2.548   0.309 -0.3904 -0.0362 -0.3875
   91phy    C18 2447   4.513   2.612   0.188  0.2111 -0.3783 -0.5154
   91phy    O01 2448   4.571   2.741   0.219 -0.0560  0.1387 -0.2348
   91phy    H01 2449   4.662   2.740   0.242  0.3036 -1.3216 -1.5676
   91phy    C19 2450   4.403   2.634   0.083  0.1586  0.9022  0.2844
   91phy    C13 2451   4.627   2.512   0.134  0.0775 -0.1502  0.1393
   91phy     H3 2452   4.710   2.526   0.208  0.4748  1.1078 -0.5307
   91phy    O33 2453   4.616   2.369   0.157  0.1179  0.4045 -0.5658
   91phy    H1B 2454   4.704   2.338   0.168  0.9038  2.4999 -0.5043
   91phy    C12 2455   4.738   2.550   0.024 -0.4969  0.3473  0.1850
   91phy    O11 2456   4.706   2.511  -0.106 -0.4437 -0.6620 -0.5780
   91phy    H1A 2457   4.696   2.418  -0.111 -0.1038 -0.7335 -0.0486
   92phy    C35 2458   2.327   1.664   2.277  0.4094 -0.0898  0.0621
   92phy    C33 2459   2.246   1.751   2.186 -0.1143 -0.0444 -0.6335
   92phy    C34 2460   2.123   1.788   2.269 -0.0889 -0.3925 -0.2780
   92phy    C32 2461   2.321   1.880   2.149 -0.0717 -0.1453  0.3709
   92phy    C31 2462   2.378   1.894   2.007  0.0950  0.6493 -0.2222
   92phy    C30 2463   2.417   2.040   1.978  0.2715  0.0164 -0.1095
   92phy    C28 2464   2.499   2.064   1.850  0.0280 -0.3630  0.2007
   92phy    C29 2465   2.412   2.133   1.751 -0.3889  0.0407 -0.3265
   92phy    C27 2466   2.623   2.157   1.873 -0.3327  0.4052 -0.2311
   92phy    C26 2467   2.750   2.086   1.925  0.0606 -0.1294 -0.1873
   92phy    C25 2468   2.862   2.185   1.968  0.1526  0.2108 -0.1987
   92phy    C23 2469   2.988   2.105   2.002 -0.2006  0.7228  0.1717
   92phy    C24 2470   3.087   2.084   1.881  0.2454  0.0455  0.3018
   92phy    C22 2471   3.059   2.178   2.116  0.2352  0.0278 -0.1923
   92phy    C21 2472   3.071   2.095   2.246 -0.4594  0.5233  0.0080
   92phy    C20 2473   3.145   2.170   2.351 -0.5029 -0.3638 -0.0784
   92phy    C18 2474   3.151   2.112   2.499 -0.0417  0.9308 -0.4214
   92phy    O01 2475   3.188   1.970   2.499 -0.0648  0.4333  0.3021
   92phy    H01 2476   3.258   1.956   2.438 -0.2722  0.5514  0.0302
   92phy    C19 2477   3.269   2.180   2.563 -0.3537 -0.3489  0.2358
   92phy    C13 2478   3.020   2.129   2.593  0.0644 -0.5807 -0.2102
   92phy     H3 2479   2.983   2.235   2.586  2.7429  0.4456  0.1431
   92phy    O33 2480   3.042   2.122   2.734 -0.1109 -0.0187 -0.2428
   92phy    H1B 2481   3.051   2.209   2.768  0.8839  1.1528 -3.1905
   92phy    C12 2482   2.893   2.042   2.559  0.5294 -0.3074 -0.0198
   92phy    O11 2483   2.774   2.090   2.604 -0.1417 -0.2128  0.3278
   92phy    H1A 2484   2.714   2.018   2.601 -0.9067  0.4216 -0.2801
   93phy    C35 2485   2.047   2.146   2.103  0.1227  0.1863 -0.3642
   93phy    C33 2486   1.946   2.089   2.001  0.7068  0.2319 -0.0967
   93phy    C34 2487   1.853   2.192   1.948 -0.1281 -0.2832  0.2180
   93phy    C32 2488   2.016   2.025   1.875 -0.4534  0.5551 -0.6326
   93phy    C31 2489   1.981   1.878   1.855  0.3609 -0.0644  0.2291
   93phy    C30 2490   2.073   1.806   1.753  0.0032  0.6577 -0.4108
   93phy    C28 2491   2.047   1.657   1.744  0.0231  0.0654 -0.3314
   93phy    C29 2492   1.982   1.620   1.612  0.1751 -0.0200  0.1195
   93phy    C27 2493   2.170   1.570   1.773  0.1631  0.5089  0.5346
   93phy    C26 2494   2.153   1.465   1.882 -0.0333  0.0853  0.2842
   93phy    C25 2495   2.283   1.384   1.912  0.0792 -0.6659  0.8731
   93phy    C23 2496   2.269   1.281   2.026 -0.2059  0.7764  0.0705
   93phy    C24 2497   2.206   1.151   1.970  0.0763 -0.2397  0.0859
   93phy    C22 2498   2.412   1.249   2.079  0.3066 -0.1050  0.1537
   93phy    C21 2499   2.420   1.239   2.234  0.7065  0.2817 -0.0841
   93phy    C20 2500   2.567   1.196   2.274 -0.1344 -0.1434 -0.1863
   93phy    C18 2501   2.604   1.204   2.430 -0.5047 -0.0712  0.3114
   93phy    O01 2502   2.505   1.144   2.517 -0.0387  0.0008 -0.6068
   93phy    H01 2503   2.522   1.178   2.603  0.3923 -2.2951  0.2907
   93phy    C19 2504   2.721   1.105   2.423 -0.2952 -0.4960  0.2331
   93phy    C13 2505   2.642   1.353   2.484  0.1769  0.3906  0.1617
   93phy     H3 2506   2.696   1.409   2.404 -1.1391  1.2131 -0.1687
   93phy    O33 2507   2.739   1.348   2.593 -0.0237  0.6030  0.0907
   93phy    H1B 2508   2.714   1.290   2.662  1.5728 -0.6208 -0.2964
   93phy    C12 2509   2.520   1.446   2.533  0.2904  0.4063  0.0051
   93phy    O11 2510   2.446   1.408   2.649 -0.0083 -0.4931 -0.2920
   93phy    H1A 2511   2.382   1.474   2.667 -0.3001 -1.0274  0.6929
   94phy    C35 2512   3.501   2.068   1.529 -0.4791  0.2471  0.2686
   94phy    C33 2513   3.404   2.162   1.458 -0.3617  0.6784  0.2157
   94phy    C34 2514   3.284   2.180   1.544  0.0300 -0.2601  0.0656
   94phy    C32 2515   3.472   2.293   1.411  0.3252 -0.0577 -0.2676
   94phy    C31 2516   3.424   2.381   1.301 -0.0572 -0.3923  0.2434
   94phy    C30 2517   3.525   2.489   1.255  0.3033  0.5820 -0.1817
   94phy    C28 2518   3.472   2.564   1.128 -0.2142  0.2296  0.5506
   94phy    C29 2519   3.381   2.677   1.156 -0.5087 -0.4761  0.3633
   94phy    C27 2520   3.593   2.599   1.036  0.4426  0.7589 -0.0562
   94phy    C26 2521   3.586   2.548   0.888 -0.2581 -0.5019  0.0022
   94phy    C25 2522   3.723   2.559   0.820 -0.2573 -0.1684 -0.2018
   94phy    C23 2523   3.728   2.537   0.664 -0.0955  0.5246  0.2286
   94phy    C24 2524   3.674   2.655   0.583 -0.6567  0.4366 -0.2813
   94phy    C22 2525   3.868   2.491   0.614  0.0266 -0.2529  0.0171
   94phy    C21 2526   3.879   2.398   0.497  0.2170  0.2298 -0.0220
   94phy    C20 2527   4.014   2.340   0.483 -0.1879  0.1855 -0.1680
   94phy    C18 2528   4.044   2.235   0.374 -0.1388 -0.0899  0.2742
   94phy    O01 2529   3.966   2.118   0.389  0.3836  0.0630 -0.4195
   94phy    H01 2530   3.891   2.149   0.435  0.3888 -0.7503  0.1528
   94phy    C19 2531   4.181   2.183   0.422  0.1185  0.5096  0.6638
   94phy    C13 2532   4.048   2.291   0.219 -0.2020 -0.1614 -0.2849
   94phy     H3 2533   3.957   2.356   0.216  0.0515  0.2335  0.3632
   94phy    O33 2534   4.140   2.393   0.191  0.3678  0.1732 -0.0435
   94phy    H1B 2535   4.227   2.360   0.177  0.0815 -0.3247 -0.7687
   94phy    C12 2536   3.989   2.221   0.090 -0.3580  0.4165  0.3974
   94phy    O11 2537   3.891   2.123   0.119 -0.0759  0.3993 -0.0622
   94phy    H1A 2538   3.913   2.084   0.202 -2.1051  0.3842  0.5190
   95phy    C35 2539   3.940   3.654   1.200 -0.2349  0.1407  0.5629
   95phy    C33 2540   3.824   3.572   1.250 -0.0800  0.4963 -0.1611
   95phy    C34 2541   3.842   3.438   1.184  0.3855 -0.0636  0.3365
   95phy    C32 2542   3.838   3.555   1.403 -0.1875  0.1557 -0.4475
   95phy    C31 2543   3.709   3.568   1.477  0.2524 -0.3472 -0.1746
   95phy    C30 2544   3.711   3.540   1.628 -0.0631 -0.3504 -0.4741
   95phy    C28 2545   3.586   3.571   1.710 -0.4308 -0.2155 -0.0268
   95phy    C29 2546   3.470   3.476   1.694  0.3812 -0.2797 -0.0038
   95phy    C27 2547   3.629   3.598   1.856  0.3712 -0.0179 -0.2123
   95phy    C26 2548   3.553   3.711   1.935  0.0777  0.0034  0.4982
   95phy    C25 2549   3.586   3.686   2.083  0.2074 -0.0001  0.3390
   95phy    C23 2550   3.539   3.785   2.191  0.3776  0.5891 -0.0537
   95phy    C24 2551   3.391   3.769   2.230  0.1181  0.2903 -0.6908
   95phy    C22 2552   3.628   3.750   2.312 -0.1237  0.2729  0.1076
   95phy    C21 2553   3.661   3.868   2.400  0.1919 -0.0878 -0.4134
   95phy    C20 2554   3.708   3.823   2.544  0.6615 -0.2138  0.1781
   95phy    C18 2555   3.781   3.912   2.643 -0.1119  0.6291  0.5471
   95phy    O01 2556   3.695   4.023   2.663  0.0992  0.1230 -0.4436
   95phy    H01 2557   3.676   4.044   2.752 -0.0686 -1.1503 -0.1571
   95phy    C19 2558   3.788   3.830   2.773 -0.3396  0.7469 -0.3695
   95phy    C13 2559   3.924   3.968   2.589  0.1067  0.1352 -0.6834
   95phy     H3 2560   3.916   3.995   2.480  3.1681  1.4501 -0.6885
   95phy    O33 2561   4.027   3.866   2.578 -0.4906 -0.2998 -0.1713
   95phy    H1B 2562   4.068   3.857   2.494  2.0876  0.8957  0.8335
   95phy    C12 2563   3.985   4.102   2.656 -0.3865 -0.7661  0.2305
   95phy    O11 2564   4.078   4.182   2.586 -0.6825 -0.2246 -0.1205
   95phy    H1A 2565   4.149   4.128   2.556 -0.2378  0.5870 -0.5667
   96phy    C35 2566   2.923   2.877   1.248  0.2618 -0.2529  0.1544
   96phy    C33 2567   2.982   2.904   1.387 -0.0078  0.8227  0.1074
   96phy    C34 2568   3.093   2.807   1.419  0.0327  0.5998  0.3313
   96phy    C32 2569   3.018   3.055   1.388  0.6078 -0.0708  0.0698
   96phy    C31 2570   2.987   3.122   1.523  0.0670 -0.3544  0.1464
   96phy    C30 2571   3.044   3.265   1.540 -0.3708  0.0694 -0.0166
   96phy    C28 2572   3.050   3.307   1.687 -0.0358  0.3240 -0.0617
   96phy    C29 2573   3.182   3.257   1.760 -0.2447  0.2815 -0.6287
   96phy    C27 2574   3.056   3.461   1.699  0.3102  0.2804 -0.7551
   96phy    C26 2575   3.007   3.532   1.828 -0.0703 -0.2429  0.2110
   96phy    C25 2576   2.939   3.665   1.798  0.6143  0.0593  0.2143
   96phy    C23 2577   2.923   3.755   1.925  0.2260 -0.7363  0.0571
   96phy    C24 2578   2.886   3.894   1.875 -0.0650  0.5789  0.2001
   96phy    C22 2579   2.827   3.704   2.036  0.3900 -0.4960 -0.0382
   96phy    C21 2580   2.858   3.749   2.179 -0.8792 -0.4839 -0.7251
   96phy    C20 2581   2.774   3.677   2.283  0.5742  0.2465  0.0107
   96phy    C18 2582   2.797   3.711   2.429 -0.3377  0.2342 -0.1443
   96phy    O01 2583   2.746   3.844   2.448 -0.6946 -0.4004  0.0404
   96phy    H01 2584   2.789   3.906   2.393 -1.2178 -1.0663 -1.1669
   96phy    C19 2585   2.680   3.626   2.478  0.0334  0.5242 -0.3958
   96phy    C13 2586   2.942   3.689   2.504 -0.1854  0.1471 -0.2956
   96phy     H3 2587   2.979   3.587   2.475  0.0075 -0.4109  1.7461
   96phy    O33 2588   2.935   3.671   2.649  0.0083 -0.1803 -0.2986
   96phy    H1B 2589   2.949   3.580   2.664  1.2123  0.0386 -0.0051
   96phy    C12 2590   3.057   3.793   2.472  0.3571  0.0363 -0.1920
   96phy    O11 2591   3.036   3.922   2.524 -0.3145  0.2065  0.1080
   96phy    H1A 2592   2.980   3.908   2.598 -0.3180 -0.7353 -0.0632
   97phy    C35 2593   1.897   2.943   1.165 -0.2496  0.0674 -0.0958
   97phy    C33 2594   2.011   2.936   1.262 -0.1882  0.1740 -0.6916
   97phy    C34 2595   1.973   3.000   1.394  0.0677  0.2145  0.5228
   97phy    C32 2596   2.063   2.797   1.292  0.2145 -0.3154  0.1057
   97phy    C31 2597   2.173   2.743   1.203 -0.1573  0.0144  0.0177
   97phy    C30 2598   2.208   2.598   1.247  0.4087 -0.3271 -0.4198
   97phy    C28 2599   2.359   2.573   1.248 -0.1697  0.4217  0.0401
   97phy    C29 2600   2.389   2.458   1.347 -0.5349 -0.4996 -0.1904
   97phy    C27 2601   2.415   2.532   1.107  0.4690  0.5903  0.0072
   97phy    C26 2602   2.484   2.644   1.034  0.3469 -0.2185  0.2810
   97phy    C25 2603   2.580   2.593   0.929 -0.4267 -0.1527 -0.2345
   97phy    C23 2604   2.650   2.699   0.842  0.4841  0.4922  0.0805
   97phy    C24 2605   2.775   2.758   0.908  0.3959 -0.7861  0.2071
   97phy    C22 2606   2.681   2.629   0.714  0.0931  0.4769  0.9444
   97phy    C21 2607   2.615   2.700   0.594  0.5159 -0.4071 -0.0331
   97phy    C20 2608   2.646   2.630   0.459  0.3977 -0.1190 -0.0272
   97phy    C18 2609   2.620   2.696   0.322 -0.0069  0.5311 -0.0320
   97phy    O01 2610   2.478   2.720   0.298 -0.0631  0.3348  0.6315
   97phy    H01 2611   2.474   2.812   0.283  1.5620  0.5733  1.3787
   97phy    C19 2612   2.669   2.590   0.217  0.0915 -0.2742  0.2485
   97phy    C13 2613   2.695   2.838   0.306  0.3863 -0.1748 -0.1632
   97phy     H3 2614   2.661   2.897   0.395 -1.4470 -0.5916 -0.5549
   97phy    O33 2615   2.837   2.844   0.329 -0.1714  0.0424 -0.3922
   97phy    H1B 2616   2.855   2.832   0.420 -0.0241  1.4155 -0.2289
   97phy    C12 2617   2.643   2.961   0.221  0.1686 -0.0345 -0.3345
   97phy    O11 2618   2.503   2.967   0.204 -0.2175 -0.0110  0.4976
   97phy    H1A 2619   2.483   3.020   0.129  2.0061  0.7032  0.3389
   98phy    C35 2620   4.316   3.699   1.718  0.0227  0.3247 -0.1954
   98phy    C33 2621   4.309   3.641   1.580 -0.2897 -0.1691 -0.2559
   98phy    C34 2622   4.205   3.531   1.593  0.2320  0.0156 -0.0785
   98phy    C32 2623   4.277   3.735   1.458 -0.2629  0.5193  0.3267
   98phy    C31 2624   4.377   3.850   1.420  0.6384  0.5909  0.4041
   98phy    C30 2625   4.300   3.982   1.414  0.5038  0.1133  0.2697
   98phy    C28 2626   4.366   4.120   1.400  0.3077 -0.1386 -0.3503
   98phy    C29 2627   4.378   4.149   1.249  0.1503 -0.3689 -0.1232
   98phy    C27 2628   4.283   4.232   1.466 -0.1511 -0.0327  0.0256
   98phy    C26 2629   4.281   4.248   1.614 -0.0779  0.1215 -0.2380
   98phy    C25 2630   4.224   4.386   1.646 -0.3722 -0.2185 -0.2134
   98phy    C23 2631   4.189   4.390   1.797  0.0070  0.1663 -0.3525
   98phy    C24 2632   4.288   4.496   1.861  0.3622 -0.2571 -0.3548
   98phy    C22 2633   4.037   4.424   1.805 -0.8729 -0.3962 -0.0994
   98phy    C21 2634   3.958   4.385   1.933 -0.6598 -0.2010  0.0736
   98phy    C20 2635   3.809   4.417   1.918 -0.2888  0.4242 -0.1637
   98phy    C18 2636   3.711   4.401   2.043  0.1407  0.1445 -0.0071
   98phy    O01 2637   3.749   4.477   2.159  0.3412  0.0681  0.1459
   98phy    H01 2638   3.827   4.450   2.203 -0.4874 -1.2407  0.8768
   98phy    C19 2639   3.580   4.476   1.997 -0.7045  0.3852  0.2642
   98phy    C13 2640   3.684   4.245   2.086 -0.5963 -0.4208  0.0295
   98phy     H3 2641   3.664   4.185   1.993 -0.1741  1.3826 -1.2797
   98phy    O33 2642   3.560   4.230   2.156  0.0202 -0.1716  0.2785
   98phy    H1B 2643   3.532   4.313   2.190  1.9905  0.3034  0.8828
   98phy    C12 2644   3.786   4.164   2.175  0.2567 -0.0084 -0.3577
   98phy    O11 2645   3.808   4.202   2.307  0.7725  0.3611  0.4137
   98phy    H1A 2646   3.728   4.210   2.355  0.1459 -0.3614 -0.4921
   99phy    C35 2647   2.368   3.048   0.996  0.4889 -0.5155  0.2739
   99phy    C33 2648   2.439   3.157   1.072  0.2288 -0.3796  0.1071
   99phy    C34 2649   2.404   3.155   1.222  0.0792 -0.0568 -0.6585
   99phy    C32 2650   2.587   3.139   1.044 -0.1584 -0.0079  0.1704
   99phy    C31 2651   2.675   3.266   1.050  0.6536 -0.4510 -0.3112
   99phy    C30 2652   2.821   3.234   1.009  0.1837 -0.4694 -0.3390
   99phy    C28 2653   2.918   3.356   1.028  0.0980 -0.4975 -0.3610
   99phy    C29 2654   2.996   3.349   1.157 -0.3988 -0.5410  0.2027
   99phy    C27 2655   3.008   3.383   0.905 -0.5216  0.2811 -0.1274
   99phy    C26 2656   3.029   3.529   0.862  0.3076 -0.0035 -0.1944
   99phy    C25 2657   3.108   3.550   0.733  0.4958 -0.3058  0.0682
   99phy    C23 2658   3.103   3.683   0.659 -0.0091 -0.5530 -0.4519
   99phy    C24 2659   3.152   3.803   0.736  0.2154  0.0355  0.3829
   99phy    C22 2660   3.174   3.662   0.530 -0.0852  0.0427 -0.3050
   99phy    C21 2661   3.096   3.686   0.407  0.0806  0.3314 -0.5449
   99phy    C20 2662   3.167   3.636   0.282  0.2207 -0.1824 -0.3166
   99phy    C18 2663   3.100   3.643   0.141  0.5192 -0.2530  0.6086
   99phy    O01 2664   2.971   3.578   0.141  0.4494 -0.5099 -0.1500
   99phy    H01 2665   2.906   3.627   0.186  1.2288 -0.1156  0.5846
   99phy    C19 2666   3.191   3.550   0.055  0.0217 -0.2704 -0.1223
   99phy    C13 2667   3.080   3.793   0.079  0.4256  0.1234 -0.6142
   99phy     H3 2668   2.995   3.835   0.139 -0.3058  0.2181 -1.6864
   99phy    O33 2669   3.174   3.888   0.118  0.2495 -0.4343  0.6517
   99phy    H1B 2670   3.157   3.901   0.209  0.1197 -0.4353  0.6279
   99phy    C12 2671   2.987   3.838  -0.050 -0.7525 -0.0842  0.1075
   99phy    O11 2672   2.891   3.755  -0.102  0.0139  0.3027  0.3187
   99phy    H1A 2673   2.912   3.742  -0.193 -0.4719 -1.8294  0.4544
  100phy    C35 2674   3.087   2.475   1.699  0.5388  0.0631  0.0469
  100phy    C33 2675   3.197   2.538   1.780  0.5111 -0.0049 -0.1298
  100phy    C34 2676   3.229   2.457   1.905  0.3412 -0.3463  0.2549
  100phy    C32 2677   3.318   2.579   1.694 -0.2103 -0.2749  0.1509
  100phy    C31 2678   3.382   2.714   1.726 -0.1859 -0.6918 -0.8516
  100phy    C30 2679   3.498   2.751   1.630 -0.0812  0.2598 -0.3957
  100phy    C28 2680   3.539   2.899   1.632 -0.1887  0.0846  0.0910
  100phy    C29 2681   3.665   2.917   1.718 -0.2514  0.0167 -0.2394
  100phy    C27 2682   3.584   2.942   1.491 -0.3420 -0.0099 -0.2058
  100phy    C26 2683   3.484   3.026   1.407 -0.1675  0.3107  0.2237
  100phy    C25 2684   3.525   3.050   1.261  0.1881  0.3095 -0.3500
  100phy    C23 2685   3.416   3.116   1.178  0.6183 -0.3928  0.0379
  100phy    C24 2686   3.400   3.272   1.197 -0.1497 -0.0751 -0.0925
  100phy    C22 2687   3.427   3.085   1.028 -0.3339 -0.1633  0.1425
  100phy    C21 2688   3.293   3.040   0.961  0.0102  0.2805 -0.0467
  100phy    C20 2689   3.328   2.990   0.821 -0.1987  0.5246  0.2629
  100phy    C18 2690   3.216   2.941   0.723  0.1291  0.8584  0.4285
  100phy    O01 2691   3.132   2.842   0.784 -0.2516  0.0202 -0.4800
  100phy    H01 2692   3.175   2.805   0.858  0.1774 -2.0281 -1.6785
  100phy    C19 2693   3.303   2.868   0.620  0.0850 -0.9055  0.1969
  100phy    C13 2694   3.115   3.056   0.663  0.1619 -0.0394 -0.1801
  100phy     H3 2695   3.045   3.079   0.747 -0.9828  1.3595 -1.4698
  100phy    O33 2696   3.159   3.192   0.649 -0.3710 -0.1429  0.2362
  100phy    H1B 2697   3.252   3.200   0.657 -0.1270 -0.4307 -1.8020
  100phy    C12 2698   2.982   3.023   0.576 -0.4274  0.5961 -0.2266
  100phy    O11 2699   2.921   2.896   0.606  0.2086 -0.0081 -0.3556
  100phy    H1A 2700   2.942   2.855   0.687 -2.1704  0.4026  0.5337
  101phy    C35 2701   3.397   0.166   1.372  0.1371 -0.0537 -0.3109
  101phy    C33 2702   3.271   0.115   1.447 -0.0787 -0.3830 -0.2957
  101phy    C34 2703   3.177   0.231   1.473  0.4559 -0.0327 -0.0099
  101phy    C32 2704   3.205  -0.005   1.373 -0.5712 -0.2531  0.5743
  101phy    C31 2705   3.157  -0.106   1.483 -0.3215 -0.2275  0.2614
  101phy    C30 2706   3.064  -0.217   1.424  0.1411 -0.1628  0.0243
  101phy    C28 2707   3.022  -0.332   1.524  0.3550  0.1788  0.5671
  101phy    C29 2708   2.911  -0.281   1.622  0.0121 -0.7040 -0.2892
  101phy    C27 2709   2.953  -0.446   1.445 -0.0315  0.0333 -0.1537
  101phy    C26 2710   3.036  -0.556   1.379  0.0430  0.0207  0.2829
  101phy    C25 2711   2.948  -0.641   1.289 -0.0551 -0.2363 -0.0964
  101phy    C23 2712   3.014  -0.744   1.199  0.4721 -0.7267  0.4246
  101phy    C24 2713   3.023  -0.876   1.267  0.1087 -0.1087 -0.3542
  101phy    C22 2714   2.930  -0.751   1.070  0.1374  0.7884 -0.2622
  101phy    C21 2715   3.011  -0.739   0.938 -0.4576  0.4615 -0.1197
  101phy    C20 2716   2.923  -0.758   0.818  0.3562  0.8438 -0.4839
  101phy    C18 2717   2.998  -0.777   0.680  0.4074 -0.0281  1.3967
  101phy    O01 2718   3.088  -0.665   0.656 -0.3745 -0.1725  0.3618
  101phy    H01 2719   3.171  -0.698   0.685 -0.1833 -0.7205 -0.7535
  101phy    C19 2720   2.886  -0.767   0.572 -0.3259  0.1239  0.1858
  101phy    C13 2721   3.079  -0.919   0.658 -0.0595  0.6969  0.4706
  101phy     H3 2722   3.083  -0.962   0.761 -1.2902  1.6816  0.9480
  101phy    O33 2723   3.015  -1.029   0.591 -0.1042  0.4174  0.1713
  101phy    H1B 2724   3.011  -1.096   0.657 -0.5356  0.9655  0.7127
  101phy    C12 2725   3.235  -0.921   0.649  0.3845  0.2773 -0.2651
  101phy    O11 2726   3.298  -0.802   0.681  0.4178 -0.5049 -0.1855
  101phy    H1A 2727   3.353  -0.777   0.609 -0.6926 -0.7761 -1.1501
  102phy    C35 2728   2.322   1.370   1.487  0.2570  0.3634 -0.6425
  102phy    C33 2729   2.235   1.256   1.446 -0.1503 -0.2923 -0.5728
  102phy    C34 2730   2.212   1.250   1.293  0.5202 -0.3530 -0.1199
  102phy    C32 2731   2.300   1.129   1.492 -0.0683  1.0853 -0.4394
  102phy    C31 2732   2.211   1.014   1.553 -0.2376  0.0176 -0.4351
  102phy    C30 2733   2.293   0.893   1.598  0.0714  0.0434 -0.0368
  102phy    C28 2734   2.205   0.778   1.656 -0.5105 -0.5707 -0.2426
  102phy    C29 2735   2.234   0.640   1.601 -0.0994  0.3691 -0.3311
  102phy    C27 2736   2.217   0.776   1.810 -0.6273  0.1750 -0.2123
  102phy    C26 2737   2.093   0.745   1.895 -0.2863 -0.4700  0.4360
  102phy    C25 2738   2.126   0.688   2.039 -0.1252  0.0981 -0.1645
  102phy    C23 2739   2.017   0.606   2.105 -0.0328 -0.2458 -0.2367
  102phy    C24 2740   2.014   0.452   2.074 -0.3547 -0.3935  0.0441
  102phy    C22 2741   2.029   0.635   2.258 -0.3773 -0.0547  0.0412
  102phy    C21 2742   1.896   0.641   2.337 -0.0637 -0.0550  0.2980
  102phy    C20 2743   1.937   0.703   2.471 -0.3155 -0.0716 -0.1300
  102phy    C18 2744   1.850   0.698   2.599 -0.2598  0.6502 -0.0906
  102phy    O01 2745   1.860   0.564   2.656  0.1559  0.3972  0.4236
  102phy    H01 2746   1.949   0.536   2.669  0.0928  0.1574  0.3465
  102phy    C19 2747   1.932   0.796   2.686  0.2660 -0.0009 -0.0518
  102phy    C13 2748   1.697   0.741   2.571 -0.0546  0.2085  0.1914
  102phy     H3 2749   1.657   0.681   2.487 -1.0383  0.3483  0.5495
  102phy    O33 2750   1.692   0.875   2.517 -0.2130  0.0783 -0.5138
  102phy    H1B 2751   1.730   0.941   2.571 -2.8082 -0.1642  1.8726
  102phy    C12 2752   1.594   0.708   2.689  0.4391  0.0198  0.2602
  102phy    O11 2753   1.593   0.576   2.734  0.5464  0.5105  0.0825
  102phy    H1A 2754   1.670   0.535   2.700 -0.6481 -0.5119 -1.5316
  103phy    C35 2755   2.411   4.129   2.163  0.8869  0.0586 -0.0438
  103phy    C33 2756   2.542   4.075   2.105 -0.1024 -0.4884 -0.0975
  103phy    C34 2757   2.538   3.919   2.102  0.2939 -0.1875  0.0456
  103phy    C32 2758   2.566   4.137   1.969 -0.0156 -0.2663 -0.4769
  103phy    C31 2759   2.689   4.227   1.966 -0.2795  0.5144  0.4465
  103phy    C30 2760   2.718   4.269   1.819  0.3032 -0.0970  0.1824
  103phy    C28 2761   2.856   4.339   1.794 -0.0219  0.2515  0.0948
  103phy    C29 2762   2.900   4.314   1.649 -0.7434 -0.1060  0.4775
  103phy    C27 2763   2.862   4.490   1.833 -0.2502  0.2861 -0.4839
  103phy    C26 2764   2.997   4.534   1.894  0.4431  0.2897  0.1173
  103phy    C25 2765   2.995   4.676   1.952  0.3610  0.4530 -0.1316
  103phy    C23 2766   3.126   4.735   2.008  0.4647 -0.0715 -0.1765
  103phy    C24 2767   3.113   4.890   2.000 -0.1264 -0.1887 -0.6405
  103phy    C22 2768   3.146   4.700   2.154  0.1074  0.0785 -0.1153
  103phy    C21 2769   3.226   4.569   2.176 -0.0701 -0.1568 -0.3461
  103phy    C20 2770   3.261   4.555   2.325 -0.2581  0.0529 -0.5415
  103phy    C18 2771   3.330   4.430   2.392 -0.1523  0.0591 -0.2987
  103phy    O01 2772   3.452   4.408   2.318  0.1797  0.0098 -0.1484
  103phy    H01 2773   3.504   4.486   2.320  0.0549  0.0944  1.6081
  103phy    C19 2774   3.368   4.483   2.534 -0.0982  0.3854  0.2297
  103phy    C13 2775   3.237   4.298   2.384  0.2614 -0.3804 -0.0138
  103phy     H3 2776   3.199   4.289   2.279 -0.2441  1.2825 -0.0042
  103phy    O33 2777   3.113   4.305   2.460  0.5749  0.1145  0.2053
  103phy    H1B 2778   3.054   4.362   2.416  1.1293  1.1725  0.7964
  103phy    C12 2779   3.289   4.159   2.412 -0.2056  0.7873  0.1859
  103phy    O11 2780   3.426   4.137   2.384  0.1256  0.2391 -0.0573
  103phy    H1A 2781   3.433   4.159   2.293 -0.5708  2.0570  0.2721
  104phy    C35 2782   2.100   0.135   0.583 -0.2564  0.4077  0.2254
  104phy    C33 2783   2.036   0.077   0.713 -0.5180  0.0554 -0.3268
  104phy    C34 2784   1.890   0.112   0.722  0.0441 -0.0889 -0.3771
  104phy    C32 2785   2.065  -0.075   0.729 -0.0709 -0.3335  0.0644
  104phy    C31 2786   2.118  -0.107   0.873  0.6623 -0.4156 -0.0018
  104phy    C30 2787   2.194  -0.243   0.880 -0.0992  0.0221  0.2021
  104phy    C28 2788   2.239  -0.282   1.023 -0.6859 -0.1817  0.3197
  104phy    C29 2789   2.137  -0.368   1.097 -0.3116 -0.1561 -0.1100
  104phy    C27 2790   2.363  -0.372   1.012  0.0287  0.1296  0.9957
  104phy    C26 2791   2.495  -0.301   1.016 -0.2027  0.1751  0.4069
  104phy    C25 2792   2.615  -0.392   0.997 -0.2842 -0.5828  0.1618
  104phy    C23 2793   2.747  -0.321   0.960  0.1761  0.0865 -0.0721
  104phy    C24 2794   2.847  -0.341   1.068  0.1025  0.0231 -0.2383
  104phy    C22 2795   2.808  -0.376   0.831 -0.0171  0.2245  0.2007
  104phy    C21 2796   2.793  -0.301   0.703  0.1359 -0.2629  0.4657
  104phy    C20 2797   2.856  -0.374   0.584 -0.0387 -0.7749  0.1285
  104phy    C18 2798   2.817  -0.317   0.438  0.0561 -0.1567 -0.0829
  104phy    O01 2799   2.679  -0.293   0.435 -0.2372 -0.0735 -0.3470
  104phy    H01 2800   2.635  -0.332   0.508 -1.2539  0.0221 -0.8911
  104phy    C19 2801   2.860  -0.421   0.334  0.4705  0.0489  0.1505
  104phy    C13 2802   2.890  -0.175   0.400  0.3645  0.2054 -0.0474
  104phy     H3 2803   2.859  -0.104   0.481  0.8024  0.8074 -0.3953
  104phy    O33 2804   3.035  -0.177   0.427  0.1009 -0.4982 -0.2889
  104phy    H1B 2805   3.066  -0.089   0.418 -2.5963  0.8678  2.0415
  104phy    C12 2806   2.840  -0.067   0.295  0.3959 -0.3383 -0.0870
  104phy    O11 2807   2.875  -0.083   0.163 -0.0108  0.2573  0.2168
  104phy    H1A 2808   2.819  -0.034   0.104  0.3676  1.1432  0.5712
  105phy    C35 2809   2.183   4.062   1.633 -0.4927 -0.4335  0.0376
  105phy    C33 2810   2.192   3.933   1.712 -0.2096 -0.4904  0.4864
  105phy    C34 2811   2.175   3.971   1.863  0.3917  0.1150 -0.2540
  105phy    C32 2812   2.081   3.835   1.677  0.1678  0.1926  0.3276
  105phy    C31 2813   2.148   3.708   1.611 -0.2509 -0.1847 -0.0307
  105phy    C30 2814   2.045   3.604   1.548 -0.1616  0.0693  0.1045
  105phy    C28 2815   2.098   3.468   1.496  0.3028 -0.3161  0.2958
  105phy    C29 2816   2.120   3.364   1.603  0.3063  0.2964  0.7714
  105phy    C27 2817   2.003   3.415   1.389  0.0783  0.1547 -0.0427
  105phy    C26 2818   2.026   3.443   1.240 -0.3703  0.0010  0.0784
  105phy    C25 2819   1.920   3.379   1.151 -0.1914 -0.3187 -0.6739
  105phy    C23 2820   1.954   3.415   1.006  0.7081 -0.5534 -0.3775
  105phy    C24 2821   2.016   3.290   0.926  0.1256 -0.0982  0.2980
  105phy    C22 2822   1.823   3.473   0.943 -0.4733  0.3456  0.5054
  105phy    C21 2823   1.844   3.564   0.823 -0.5295  0.2571 -0.2952
  105phy    C20 2824   1.746   3.686   0.828 -0.4332 -0.6994  0.3258
  105phy    C18 2825   1.743   3.796   0.721  0.4731  0.3163  0.8158
  105phy    O01 2826   1.876   3.852   0.721 -0.0581 -0.1282 -0.3517
  105phy    H01 2827   1.938   3.788   0.692  0.8194  0.7501 -0.4718
  105phy    C19 2828   1.638   3.888   0.784  0.2581 -0.1045  0.2784
  105phy    C13 2829   1.696   3.752   0.576 -0.6467 -0.1596  0.4446
  105phy     H3 2830   1.781   3.686   0.546  0.1979  0.8777  0.4836
  105phy    O33 2831   1.591   3.657   0.564  0.1877  0.3529 -0.0729
  105phy    H1B 2832   1.514   3.703   0.537  1.0966  1.2001 -1.3664
  105phy    C12 2833   1.716   3.834   0.442 -0.0051  0.0683  0.3793
  105phy    O11 2834   1.743   3.767   0.326  0.0531  0.5698  0.4812
  105phy    H1A 2835   1.682   3.701   0.298  2.5804 -1.4893 -0.7011
  106phy    C35 2836   1.586   0.224   1.946 -0.1311 -0.1954  0.2531
  106phy    C33 2837   1.710   0.140   1.907  0.0361 -0.7497 -0.2399
  106phy    C34 2838   1.658   0.006   1.851  0.0768  0.3557  0.2910
  106phy    C32 2839   1.802   0.227   1.821 -0.0822 -0.0478  0.0515
  106phy    C31 2840   1.944   0.159   1.804 -0.2567 -0.0184  0.1832
  106phy    C30 2841   2.039   0.250   1.727 -0.0462 -0.5058  0.1277
  106phy    C28 2842   2.184   0.201   1.714 -0.3948 -0.2285 -0.3204
  106phy    C29 2843   2.207   0.178   1.561 -0.6074 -0.2102 -0.4546
  106phy    C27 2844   2.283   0.309   1.767 -0.0407 -0.7088 -0.1578
  106phy    C26 2845   2.362   0.264   1.889  0.0709  0.7222 -0.4451
  106phy    C25 2846   2.423   0.366   1.986 -0.3526 -0.3843  0.3152
  106phy    C23 2847   2.513   0.322   2.098 -0.0992 -0.0643 -0.2592
  106phy    C24 2848   2.609   0.438   2.128  0.2762  0.1784  0.1325
  106phy    C22 2849   2.438   0.262   2.219 -0.0720 -0.1014 -0.0412
  106phy    C21 2850   2.525   0.170   2.302 -0.0928 -0.2469 -0.4533
  106phy    C20 2851   2.460   0.096   2.421  0.0077 -0.6933  0.3098
  106phy    C18 2852   2.545  -0.010   2.509  0.3048  0.7631 -0.1045
  106phy    O01 2853   2.678   0.038   2.530 -0.4906 -0.0317 -0.2281
  106phy    H01 2854   2.677   0.127   2.562 -1.3144 -0.4684  1.0465
  106phy    C19 2855   2.464  -0.002   2.637 -0.0464  0.0218  0.1164
  106phy    C13 2856   2.547  -0.161   2.449 -0.0410  0.1695 -0.4173
  106phy     H3 2857   2.455  -0.179   2.388 -0.6621 -0.0450  0.5659
  106phy    O33 2858   2.545  -0.266   2.547  0.4294 -0.4870 -0.0031
  106phy    H1B 2859   2.612  -0.258   2.612  0.8999  0.1458 -0.5539
  106phy    C12 2860   2.665  -0.199   2.348 -0.2351  0.4905 -0.5451
  106phy    O11 2861   2.796  -0.195   2.400 -0.1911 -0.3624  0.4561
  106phy    H1A 2862   2.823  -0.108   2.418 -0.1926 -0.6210  1.8645
  107phy    C35 2863   2.498   5.078   1.966 -0.3120  0.3797  0.2407
  107phy    C33 2864   2.612   5.030   1.873 -0.1971 -0.7363  0.6425
  107phy    C34 2865   2.552   4.945   1.768 -0.0588 -0.3120 -0.2655
  107phy    C32 2866   2.688   5.143   1.805  0.3917  0.1265 -0.4296
  107phy    C31 2867   2.813   5.195   1.880  0.4273 -0.0761  0.7613
  107phy    C30 2868   2.894   5.297   1.802 -0.2898 -0.6156 -0.0167
  107phy    C28 2869   3.025   5.349   1.861  0.3109  0.3236 -0.1683
  107phy    C29 2870   3.143   5.252   1.831  0.0492 -0.1405 -0.3694
  107phy    C27 2871   3.039   5.496   1.810 -0.1746 -0.0107 -0.2330
  107phy    C26 2872   3.112   5.583   1.914 -0.4728 -0.2709 -0.0469
  107phy    C25 2873   3.081   5.733   1.897  0.1350 -0.2487  0.2340
  107phy    C23 2874   3.135   5.840   2.002  0.3256 -0.3942  0.1386
  107phy    C24 2875   3.161   5.959   1.913 -0.1511 -0.3631 -0.1399
  107phy    C22 2876   3.044   5.873   2.125 -0.1202 -0.3431  0.0453
  107phy    C21 2877   3.077   5.796   2.246 -0.0969 -0.1394 -0.2448
  107phy    C20 2878   3.001   5.830   2.374  0.0555 -0.0732  0.0945
  107phy    C18 2879   3.018   5.728   2.493  0.1670 -0.1082 -0.0917
  107phy    O01 2880   3.155   5.732   2.535 -0.2096  0.1476  0.1151
  107phy    H01 2881   3.165   5.688   2.617  1.6718  1.9394  0.9398
  107phy    C19 2882   2.936   5.802   2.606  0.6057  0.1476  0.2286
  107phy    C13 2883   2.961   5.572   2.474 -0.4147  0.6328  0.1861
  107phy     H3 2884   2.852   5.572   2.449 -0.6467 -1.3967  1.0354
  107phy    O33 2885   2.951   5.504   2.600 -0.0159  0.0995 -0.0596
  107phy    H1B 2886   3.011   5.433   2.594  0.3739  0.3891  0.3538
  107phy    C12 2887   3.032   5.475   2.368 -0.3279  0.0467  0.0555
  107phy    O11 2888   3.126   5.389   2.421  0.0786 -0.0377 -0.2194
  107phy    H1A 2889   3.109   5.305   2.385 -2.1109  1.3575 -2.8204
  108phy    C35 2890   4.618   4.690   1.108  0.3236  0.2985 -0.4515
  108phy    C33 2891   4.561   4.552   1.080 -0.2114  0.0089  0.1324
  108phy    C34 2892   4.612   4.452   1.188  0.4647 -0.2738  0.1564
  108phy    C32 2893   4.409   4.555   1.059  0.1289  0.0824 -0.4955
  108phy    C31 2894   4.361   4.593   0.926  0.3031 -0.7513  0.1180
  108phy    C30 2895   4.204   4.599   0.933 -0.2108  0.4677  0.4075
  108phy    C28 2896   4.126   4.628   0.802 -0.0483 -0.2996  0.5342
  108phy    C29 2897   4.062   4.500   0.755  0.6744 -0.1248 -0.1430
  108phy    C27 2898   4.029   4.748   0.820  0.2081  0.1686 -0.1424
  108phy    C26 2899   3.967   4.810   0.696 -0.2295  0.0372  0.5406
  108phy    C25 2900   3.881   4.934   0.715  0.5120 -0.3075 -0.0977
  108phy    C23 2901   3.836   5.013   0.591 -0.0852 -0.0725 -0.0573
  108phy    C24 2902   3.730   5.112   0.644  0.0692  0.1196 -0.2856
  108phy    C22 2903   3.937   5.093   0.507 -0.3577  0.0925 -0.4016
  108phy    C21 2904   3.903   5.099   0.353 -0.1661 -0.0368 -0.3448
  108phy    C20 2905   4.004   5.183   0.279  0.0218  0.3090  0.2614
  108phy    C18 2906   3.968   5.233   0.135 -0.0069 -0.3960  0.2007
  108phy    O01 2907   3.956   5.113   0.046 -0.0025 -0.4873  0.0873
  108phy    H01 2908   3.885   5.055   0.065  0.4105 -1.7126 -1.7529
  108phy    C19 2909   4.092   5.311   0.080 -0.0066 -0.3403 -0.5049
  108phy    C13 2910   3.834   5.322   0.121  0.4363  0.1161 -0.3709
  108phy     H3 2911   3.760   5.266   0.184  0.6264  0.1469 -0.1158
  108phy    O33 2912   3.825   5.446   0.200  0.0893  0.4538  0.0829
  108phy    H1B 2913   3.806   5.516   0.141  0.7149  0.5657  0.0039
  108phy    C12 2914   3.728   5.309   0.008  0.0210 -0.0217  0.1562
  108phy    O11 2915   3.704   5.421  -0.070  0.2028  0.1945  0.1924
  108phy    H1A 2916   3.776   5.480  -0.075 -0.6340  1.5027  2.2336
  109phy    C35 2917   5.077   1.363   1.792 -0.1433 -0.1789 -0.3577
  109phy    C33 2918   5.068   1.409   1.651 -0.1154 -0.4790  0.1389
  109phy    C34 2919   5.084   1.281   1.565  0.1615  0.4321 -0.0328
  109phy    C32 2920   4.934   1.477   1.627 -0.0794 -0.5929 -0.1353
  109phy    C31 2921   4.938   1.624   1.629  0.3355 -0.5765 -0.2568
  109phy    C30 2922   4.798   1.689   1.614  0.0829 -0.0389  0.2960
  109phy    C28 2923   4.810   1.842   1.597 -0.0185 -0.2206 -0.1348
  109phy    C29 2924   4.788   1.878   1.455  0.1209  0.0271  0.1733
  109phy    C27 2925   4.710   1.928   1.677 -0.4392  0.1595  0.3692
  109phy    C26 2926   4.738   1.955   1.827 -0.0164 -0.7184  0.4615
  109phy    C25 2927   4.655   2.072   1.875  0.9603  0.1362  0.0183
  109phy    C23 2928   4.646   2.118   2.026 -0.1365 -0.1371 -0.1240
  109phy    C24 2929   4.772   2.176   2.089  0.5008  0.3845 -0.1558
  109phy    C22 2930   4.532   2.222   2.044 -0.1530  0.3293  0.1650
  109phy    C21 2931   4.415   2.189   2.134  0.7833  0.5698  0.8095
  109phy    C20 2932   4.300   2.285   2.101  0.1286  0.2478  0.1982
  109phy    C18 2933   4.166   2.292   2.181 -0.4628 -0.1467  0.2053
  109phy    O01 2934   4.180   2.353   2.308 -0.4372  0.2211 -0.4839
  109phy    H01 2935   4.099   2.388   2.340 -0.8811 -1.9648  0.9842
  109phy    C19 2936   4.091   2.403   2.101 -0.3362  0.1478  0.4899
  109phy    C13 2937   4.073   2.162   2.199  0.5526  0.0029  0.0954
  109phy     H3 2938   4.076   2.102   2.104 -2.3901  0.3716 -0.3251
  109phy    O33 2939   3.931   2.185   2.202  0.1501 -0.5106 -0.2197
  109phy    H1B 2940   3.889   2.125   2.143 -0.0529  0.0705 -0.6766
  109phy    C12 2941   4.110   2.065   2.320  0.3750  0.6314  0.0846
  109phy    O11 2942   4.056   1.936   2.311 -0.3182  0.0352  0.0763
  109phy    H1A 2943   3.973   1.952   2.269  0.2459 -0.7175 -1.3980
  110phy    C35 2944   0.276   0.094   1.563  0.3720 -0.0992  0.3873
  110phy    C33 2945   0.189   0.015   1.462  0.4158 -0.4010 -0.2958
  110phy    C34 2946   0.131  -0.105   1.534  0.5226  0.2761  0.2502
  110phy    C32 2947   0.080   0.099   1.386  0.3068 -0.1205 -0.0738
  110phy    C31 2948   0.116   0.124   1.240 -0.2147 -0.3128  0.6152
  110phy    C30 2949   0.014   0.214   1.160 -0.0022  0.2014  0.5901
  110phy    C28 2950   0.049   0.223   1.012 -0.1691  0.1591 -0.6349
  110phy    C29 2951  -0.001   0.105   0.921  0.5778 -0.5367  0.6075
  110phy    C27 2952  -0.016   0.354   0.964 -0.3698 -0.2124  0.1486
  110phy    C26 2953   0.051   0.437   0.854  0.2217 -0.8392  0.3863
  110phy    C25 2954  -0.038   0.548   0.808  0.4313 -0.2356 -0.5489
  110phy    C23 2955   0.036   0.635   0.709 -0.4028  0.2815 -0.2639
  110phy    C24 2956  -0.020   0.603   0.566 -0.3079  0.0519 -0.1544
  110phy    C22 2957   0.003   0.783   0.738 -0.1181  0.0125 -0.5615
  110phy    C21 2958   0.117   0.880   0.701  0.5217  0.4382 -0.0805
  110phy    C20 2959   0.100   1.029   0.742  0.2503  0.0850  0.1600
  110phy    C18 2960   0.222   1.129   0.730 -0.2670 -0.2746 -0.2845
  110phy    O01 2961   0.313   1.082   0.630  0.0822  0.0699 -0.1511
  110phy    H01 2962   0.280   1.079   0.543  0.7850  2.1030 -0.5582
  110phy    C19 2963   0.301   1.131   0.865  0.0702  0.1170 -0.3740
  110phy    C13 2964   0.176   1.278   0.689 -0.2409 -0.4253  0.3139
  110phy     H3 2965   0.137   1.265   0.585  0.6011  2.4029 -0.4450
  110phy    O33 2966   0.050   1.331   0.745  0.0075 -0.3621  0.3621
  110phy    H1B 2967   0.066   1.371   0.829 -0.9772 -0.2728  0.5225
  110phy    C12 2968   0.273   1.403   0.642 -0.2510 -0.4181  0.0637
  110phy    O11 2969   0.396   1.377   0.567  0.2217  0.0886 -0.8673
  110phy    H1A 2970   0.451   1.335   0.630 -1.5310  0.5566  1.0905
  111phy    C35 2971   4.754   0.937   2.122  0.1231  0.1131  0.0378
  111phy    C33 2972   4.787   1.061   2.043  0.1722  0.1491 -0.1247
  111phy    C34 2973   4.929   1.054   1.998 -0.2752  0.0116  0.5879
  111phy    C32 2974   4.688   1.087   1.924 -0.1367 -0.4740 -0.0175
  111phy    C31 2975   4.660   1.232   1.867  0.0272  0.0873  0.3284
  111phy    C30 2976   4.545   1.233   1.763 -0.5201 -0.4191  0.0362
  111phy    C28 2977   4.524   1.370   1.692 -0.2778  0.7437  0.2241
  111phy    C29 2978   4.513   1.354   1.541 -0.2964 -0.3618  0.0591
  111phy    C27 2979   4.402   1.440   1.751  0.3883 -0.4879  0.1088
  111phy    C26 2980   4.424   1.563   1.845 -0.6751  0.2884  0.1662
  111phy    C25 2981   4.296   1.616   1.903 -0.2897 -0.1527 -0.2316
  111phy    C23 2982   4.323   1.727   2.013 -0.6282 -0.1850  0.0878
  111phy    C24 2983   4.219   1.838   2.000 -0.2774  0.2069 -0.1885
  111phy    C22 2984   4.330   1.661   2.155  0.1020 -0.8232  0.0758
  111phy    C21 2985   4.409   1.737   2.259  0.2034  1.3717 -0.0992
  111phy    C20 2986   4.432   1.662   2.394  0.8146  0.2696 -0.6951
  111phy    C18 2987   4.513   1.724   2.510 -0.5350 -0.0509 -0.2703
  111phy    O01 2988   4.446   1.834   2.575  0.6235  0.2542 -0.3675
  111phy    H01 2989   4.476   1.914   2.537 -0.9359  0.4424 -1.3002
  111phy    C19 2990   4.496   1.614   2.619  0.8043  0.5936  0.1418
  111phy    C13 2991   4.670   1.754   2.482  0.1151 -0.1081 -0.6102
  111phy     H3 2992   4.709   1.678   2.409  1.0375 -0.8023  0.5627
  111phy    O33 2993   4.758   1.736   2.593  0.1434  0.4966  0.0411
  111phy    H1B 2994   4.849   1.723   2.576 -0.2529 -0.1983 -1.7723
  111phy    C12 2995   4.706   1.892   2.417 -0.3349  0.1090  0.1655
  111phy    O11 2996   4.638   2.005   2.476  0.2398  0.2792 -0.0070
  111phy    H1A 2997   4.695   2.062   2.524 -0.3002 -0.1960  1.2615
  112phy    C35 2998   4.140   2.108   1.711  0.0388 -0.0649  0.2436
  112phy    C33 2999   4.274   2.180   1.696 -0.0818 -0.2071  0.3547
  112phy    C34 3000   4.362   2.120   1.590  0.0735  0.4382  0.2247
  112phy    C32 3001   4.241   2.327   1.677  0.2640 -0.0235 -0.1428
  112phy    C31 3002   4.340   2.436   1.708 -0.1446 -0.6565  0.4394
  112phy    C30 3003   4.268   2.573   1.701 -0.2574 -0.1218 -0.1586
  112phy    C28 3004   4.359   2.692   1.749  0.3121  0.8595  0.4038
  112phy    C29 3005   4.435   2.747   1.631  0.1800  0.3468  0.2658
  112phy    C27 3006   4.284   2.801   1.824  0.6692  0.2962  0.3235
  112phy    C26 3007   4.285   2.807   1.978 -0.3044  0.1196  0.5378
  112phy    C25 3008   4.221   2.933   2.032 -0.1459  0.3976  0.0187
  112phy    C23 3009   4.224   2.952   2.185 -0.7466  0.1900  0.3163
  112phy    C24 3010   4.340   3.029   2.230  0.0531 -0.4494 -0.1561
  112phy    C22 3011   4.098   3.025   2.234 -0.2903  0.3342  0.1657
  112phy    C21 3012   4.042   2.970   2.372  0.0867  0.1660 -0.0640
  112phy    C20 3013   3.913   3.030   2.415 -0.2648 -0.3818 -0.2586
  112phy    C18 3014   3.864   3.005   2.559  0.1621  0.0300 -0.5181
  112phy    O01 3015   3.966   3.040   2.649 -0.1048 -0.2533 -0.1310
  112phy    H01 3016   4.034   2.975   2.645  0.8411  0.7339 -0.5611
  112phy    C19 3017   3.759   3.115   2.574 -0.0603  0.4014  0.0721
  112phy    C13 3018   3.804   2.852   2.580  0.1160  0.6252 -0.3017
  112phy     H3 3019   3.876   2.776   2.542 -0.2623  0.2174 -0.2107
  112phy    O33 3020   3.692   2.820   2.502 -0.5656  0.3492 -0.4151
  112phy    H1B 3021   3.613   2.838   2.548 -0.2737  1.7505 -0.4222
  112phy    C12 3022   3.782   2.802   2.734 -0.4144 -0.3245  0.3846
  112phy    O11 3023   3.726   2.676   2.760  0.4877 -0.4048  0.1750
  112phy    H1A 3024   3.636   2.686   2.740  0.4429 -1.5427 -0.2431
  113phy    C35 3025   4.178   4.949   1.113 -0.4955 -0.4526  0.1170
  113phy    C33 3026   4.214   5.092   1.068  0.1033 -0.4207  0.0167
  113phy    C34 3027   4.259   5.186   1.181 -0.3836  0.2533 -0.0164
  113phy    C32 3028   4.324   5.095   0.958 -0.3774 -0.0546 -0.2837
  113phy    C31 3029   4.286   5.082   0.809  0.1693 -0.3825 -0.4275
  113phy    C30 3030   4.407   5.093   0.714  0.6056  0.2772  0.3928
  113phy    C28 3031   4.383   5.074   0.563  0.4698 -0.1200  0.2269
  113phy    C29 3032   4.463   5.178   0.489  0.3668  0.1687  0.1452
  113phy    C27 3033   4.400   4.926   0.520 -0.0836  0.1661 -0.3818
  113phy    C26 3034   4.313   4.881   0.398  0.5506 -0.2110 -0.5149
  113phy    C25 3035   4.310   4.729   0.383 -0.4553 -0.1412 -1.1911
  113phy    C23 3036   4.198   4.677   0.285 -0.4403 -0.0071 -0.1387
  113phy    C24 3037   4.255   4.563   0.205  0.7408 -0.1427  0.1035
  113phy    C22 3038   4.067   4.648   0.355 -0.2538 -0.5484  0.2996
  113phy    C21 3039   3.937   4.682   0.284 -0.1202  0.0869 -0.1678
  113phy    C20 3040   3.816   4.658   0.372 -0.2557 -0.0602 -0.0415
  113phy    C18 3041   3.674   4.700   0.326  0.0456  0.4315 -0.0509
  113phy    O01 3042   3.666   4.836   0.293  0.2147  0.2334 -0.3275
  113phy    H01 3043   3.722   4.855   0.220  0.8538  0.6355  0.2528
  113phy    C19 3044   3.588   4.687   0.452  0.1723  0.1155  0.0200
  113phy    C13 3045   3.609   4.614   0.199  0.0558  0.0680 -0.6990
  113phy     H3 3046   3.691   4.622   0.123  1.6388  2.3771  1.1271
  113phy    O33 3047   3.596   4.470   0.205  0.0063  0.3065  0.0876
  113phy    H1B 3048   3.631   4.431   0.128  2.1834  1.7368  0.2677
  113phy    C12 3049   3.509   4.665   0.093  0.3535  0.8212 -0.4101
  113phy    O11 3050   3.372   4.642   0.118  0.1755  0.3400 -0.7391
  113phy    H1A 3051   3.360   4.676   0.205  2.2398 -0.7522  0.0635
  114phy    C35 3052   4.656   2.895   1.365  0.5498 -0.3907 -0.5330
  114phy    C33 3053   4.800   2.941   1.340 -0.2146 -0.2462  0.6253
  114phy    C34 3054   4.810   3.058   1.243  0.0234  0.0421 -0.5109
  114phy    C32 3055   4.860   2.995   1.468  0.1546  0.4923 -0.1732
  114phy    C31 3056   4.952   2.901   1.542 -0.1894 -0.1110  0.0624
  114phy    C30 3057   5.032   2.967   1.651  0.0268  0.2224 -0.1807
  114phy    C28 3058   5.137   2.868   1.713 -0.3266  0.1241  0.0332
  114phy    C29 3059   5.262   2.831   1.629 -0.3142 -0.5464 -0.4071
  114phy    C27 3060   5.174   2.934   1.850 -0.0951 -0.2141  0.0663
  114phy    C26 3061   5.217   2.849   1.973  0.2263 -0.0966 -0.1817
  114phy    C25 3062   5.219   2.922   2.109  0.2606  0.1842  0.3869
  114phy    C23 3063   5.258   2.835   2.233 -0.6389 -0.0621  0.2521
  114phy    C24 3064   5.406   2.844   2.270 -0.4718  0.2017 -0.0097
  114phy    C22 3065   5.178   2.879   2.363  0.3107  0.2269 -0.0653
  114phy    C21 3066   5.150   2.780   2.477 -0.3038  0.3318 -0.1862
  114phy    C20 3067   5.049   2.832   2.575 -0.0357  0.3690  0.1935
  114phy    C18 3068   4.980   2.728   2.676  0.0273  0.0406  0.1995
  114phy    O01 3069   5.070   2.649   2.758  0.1746 -0.2701 -0.1374
  114phy    H01 3070   5.144   2.700   2.785 -0.0934  0.4329 -0.7158
  114phy    C19 3071   4.925   2.828   2.775 -0.1586 -0.0217 -0.1107
  114phy    C13 3072   4.864   2.640   2.599  0.4015  0.2080  0.1893
  114phy     H3 3073   4.840   2.687   2.500 -0.5754  1.1270  0.8465
  114phy    O33 3074   4.728   2.632   2.657  0.1591 -0.0913 -0.2776
  114phy    H1B 3075   4.734   2.596   2.743 -0.2366  1.2321  0.3232
  114phy    C12 3076   4.902   2.489   2.560  0.2598  0.0532 -0.4765
  114phy    O11 3077   4.916   2.403   2.672  0.0061 -0.2307 -0.4747
  114phy    H1A 3078   4.983   2.443   2.725 -1.1141  1.1709 -0.0264
  115phy    C35 3079   0.674   2.555   1.245  0.3308  0.1138 -0.2880
  115phy    C33 3080   0.575   2.532   1.363 -0.0979  0.5404  0.1742
  115phy    C34 3081   0.653   2.568   1.484  0.0676 -0.0482 -0.2651
  115phy    C32 3082   0.443   2.604   1.349  0.1072  0.0672  0.1807
  115phy    C31 3083   0.323   2.523   1.302 -0.1990  0.0203 -0.0826
  115phy    C30 3084   0.192   2.603   1.298  0.2551  0.0683 -0.4034
  115phy    C28 3085   0.060   2.529   1.259 -0.2190 -0.2187  0.3166
  115phy    C29 3086   0.006   2.457   1.382 -0.1291  0.4432  0.2122
  115phy    C27 3087  -0.052   2.627   1.218  0.0464  0.1369 -0.3047
  115phy    C26 3088  -0.054   2.675   1.069 -0.0144  0.6964  0.0114
  115phy    C25 3089  -0.188   2.740   1.033 -1.0422 -0.0690 -0.7973
  115phy    C23 3090  -0.220   2.791   0.891 -0.0747 -0.3180  0.4321
  115phy    C24 3091  -0.367   2.786   0.856  0.1061 -0.3034  0.1585
  115phy    C22 3092  -0.155   2.930   0.870  0.2903 -0.3571  0.2069
  115phy    C21 3093  -0.083   2.955   0.736 -0.3663 -0.1811  0.2652
  115phy    C20 3094  -0.014   3.089   0.727 -0.1902  0.2675  0.2926
  115phy    C18 3095   0.111   3.109   0.622  0.0866 -0.2134 -0.1355
  115phy    O01 3096   0.216   3.018   0.649 -0.7516 -0.4509  0.5853
  115phy    H01 3097   0.225   3.001   0.740 -1.4531 -2.7982  0.2892
  115phy    C19 3098   0.165   3.245   0.669  0.0037  0.7518 -0.0350
  115phy    C13 3099   0.066   3.098   0.468  0.7846 -0.2405 -0.3038
  115phy     H3 3100   0.041   2.990   0.452  0.4953 -0.3278  0.6691
  115phy    O33 3101  -0.065   3.147   0.438  0.8826  0.1141 -0.0591
  115phy    H1B 3102  -0.073   3.240   0.444 -1.5036  0.2503 -3.0470
  115phy    C12 3103   0.168   3.092   0.349 -0.2485  0.1408  0.2655
  115phy    O11 3104   0.278   3.011   0.373 -0.8437  0.1294  0.2963
  115phy    H1A 3105   0.279   2.995   0.466 -0.6522 -0.3143  0.2233
  116phy    C35 3106   3.853   3.954   0.970  0.2983  0.4879 -0.0633
  116phy    C33 3107   3.921   4.088   0.952 -0.2662  0.0583 -0.5436
  116phy    C34 3108   3.890   4.161   1.088  0.2935  0.0774 -0.1307
  116phy    C32 3109   4.071   4.074   0.918  0.0421  0.0748  0.1107
  116phy    C31 3110   4.109   4.090   0.771  0.4390 -0.0977  0.2223
  116phy    C30 3111   4.257   4.112   0.738 -0.4981 -0.1174 -0.1081
  116phy    C28 3112   4.289   4.156   0.595  0.1659  0.2571  0.1362
  116phy    C29 3113   4.310   4.308   0.590  0.0093 -0.3018 -0.1172
  116phy    C27 3114   4.402   4.075   0.530 -0.1961  0.2742 -0.2280
  116phy    C26 3115   4.400   4.066   0.379 -0.4529  0.1241 -0.4954
  116phy    C25 3116   4.506   3.960   0.341  0.1403 -0.5775  0.5070
  116phy    C23 3117   4.535   3.951   0.190  0.2483 -0.4092  0.0722
  116phy    C24 3118   4.683   3.971   0.147  0.4590  0.3196  0.0452
  116phy    C22 3119   4.470   3.817   0.134  0.0006 -0.3799  0.4211
  116phy    C21 3120   4.410   3.821  -0.007  0.5446  0.1181  0.4769
  116phy    C20 3121   4.313   3.708  -0.054  0.1217 -0.4492 -0.1648
  116phy    C18 3122   4.267   3.706  -0.201  0.2251  0.3213 -0.0058
  116phy    O01 3123   4.205   3.830  -0.243 -0.2388 -0.7734 -0.2072
  116phy    H01 3124   4.131   3.817  -0.300 -1.1801  0.1636  0.7582
  116phy    C19 3125   4.149   3.603  -0.200 -0.5771 -0.1242 -0.3012
  116phy    C13 3126   4.381   3.659  -0.307 -0.0219 -0.4214  0.2402
  116phy     H3 3127   4.468   3.725  -0.281  0.4154 -0.7484 -0.3705
  116phy    O33 3128   4.450   3.535  -0.291 -0.1734  0.5402  0.4997
  116phy    H1B 3129   4.394   3.462  -0.311  0.8655  0.7684 -4.6232
  116phy    C12 3130   4.390   3.707  -0.458  0.3081 -0.3812  0.1767
  116phy    O11 3131   4.323   3.833  -0.480 -0.0143  0.1181 -0.3745
  116phy    H1A 3132   4.291   3.862  -0.398 -0.8553 -0.2221 -0.5767
  117phy    C35 3133   4.646   4.356   2.084 -0.4532 -0.1565  0.3958
  117phy    C33 3134   4.643   4.506   2.051 -0.3451  0.3379 -0.3458
  117phy    C34 3135   4.719   4.589   2.152  0.1808  0.0325 -0.2664
  117phy    C32 3136   4.698   4.524   1.906 -0.0012  0.3879 -0.3600
  117phy    C31 3137   4.639   4.639   1.825 -0.1316 -0.0504  0.0956
  117phy    C30 3138   4.702   4.659   1.690  0.1344 -0.0157 -0.1566
  117phy    C28 3139   4.656   4.773   1.600 -0.1056  0.4752  0.2736
  117phy    C29 3140   4.741   4.752   1.475 -0.2591  0.8091 -0.1036
  117phy    C27 3141   4.508   4.756   1.546  0.0216 -0.1047  0.2718
  117phy    C26 3142   4.401   4.854   1.609  0.4549  0.0816  0.5170
  117phy    C25 3143   4.268   4.844   1.527 -0.0447  0.2606  0.2166
  117phy    C23 3144   4.150   4.936   1.572 -0.3210  0.3538 -0.3526
  117phy    C24 3145   4.052   4.961   1.455 -0.2045 -0.0259 -0.1212
  117phy    C22 3146   4.073   4.870   1.689  0.0571  0.2261 -0.2426
  117phy    C21 3147   4.112   4.898   1.836  0.1948  0.1099  0.5413
  117phy    C20 3148   4.021   4.826   1.937  0.8217  0.1223 -0.2823
  117phy    C18 3149   4.025   4.852   2.097  0.3870  0.0399  0.2454
  117phy    O01 3150   4.044   4.995   2.124 -0.0852  0.1899 -0.2342
  117phy    H01 3151   3.965   5.037   2.098 -0.6866 -1.2666 -0.8580
  117phy    C19 3152   3.879   4.819   2.136  0.1282  0.0130 -0.4601
  117phy    C13 3153   4.129   4.758   2.177  0.3046  0.6588 -0.5561
  117phy     H3 3154   4.122   4.651   2.144  1.1611  0.8438 -1.3775
  117phy    O33 3155   4.096   4.745   2.315 -0.4639 -0.2259  0.1198
  117phy    H1B 3156   4.129   4.816   2.366 -1.7882  0.3091  0.2665
  117phy    C12 3157   4.283   4.790   2.159  0.1714  0.1950  0.0826
  117phy    O11 3158   4.333   4.911   2.215  0.2138  0.2814 -0.0895
  117phy    H1A 3159   4.288   4.985   2.179 -2.0727 -0.3347  1.2899
  118phy    C35 3160   4.906   3.398   1.461 -0.3320  0.7053  0.0180
  118phy    C33 3161   4.855   3.537   1.448  0.2160  0.3588 -0.1843
  118phy    C34 3162   4.756   3.550   1.330  0.0989 -0.0807  0.5080
  118phy    C32 3163   4.776   3.577   1.575 -0.0085 -0.0167 -0.2218
  118phy    C31 3164   4.819   3.716   1.634  0.4996 -0.0151  0.3461
  118phy    C30 3165   4.745   3.754   1.767 -0.0541 -0.5049  0.4025
  118phy    C28 3166   4.798   3.882   1.832  0.6780 -0.1111 -0.1381
  118phy    C29 3167   4.727   4.003   1.767  0.0938  0.0170 -0.0698
  118phy    C27 3168   4.772   3.910   1.982  0.2947 -0.2686 -0.1772
  118phy    C26 3169   4.856   3.830   2.076  0.3672 -0.1952  0.3747
  118phy    C25 3170   4.821   3.868   2.220 -0.2734 -0.0571 -0.0900
  118phy    C23 3171   4.925   3.830   2.331  0.1543  0.5563 -0.0579
  118phy    C24 3172   5.047   3.919   2.344  0.4504 -0.3384 -0.4524
  118phy    C22 3173   4.861   3.819   2.469 -0.1117 -0.2378  0.4855
  118phy    C21 3174   4.903   3.705   2.561  0.8908 -0.1953 -0.6940
  118phy    C20 3175   4.816   3.681   2.683  0.0061  0.1318 -0.2129
  118phy    C18 3176   4.836   3.559   2.792  0.1231 -0.0472  0.4268
  118phy    O01 3177   4.970   3.566   2.839 -0.7161  0.2449 -0.5171
  118phy    H01 3178   4.987   3.622   2.913  0.8338 -1.1085  0.2275
  118phy    C19 3179   4.739   3.594   2.907 -0.1995  0.7627 -0.4486
  118phy    C13 3180   4.815   3.411   2.727 -0.0369  0.3241  0.8596
  118phy     H3 3181   4.880   3.398   2.637 -1.2720 -1.8326  0.2186
  118phy    O33 3182   4.685   3.394   2.666  0.1096 -0.0734  0.1804
  118phy    H1B 3183   4.628   3.468   2.672  0.1933 -0.1135  1.9416
  118phy    C12 3184   4.858   3.287   2.818 -0.1480  0.1747 -0.4981
  118phy    O11 3185   4.992   3.284   2.866  0.3037 -0.3987 -0.7953
  118phy    H1A 3186   5.026   3.372   2.870  1.2892 -0.8127  1.2262
  119phy    C35 3187   3.905   3.517   2.512 -0.3609  0.7784  0.2186
  119phy    C33 3188   3.974   3.445   2.397 -0.3933 -0.0660  0.0052
  119phy    C34 3189   3.866   3.405   2.289  0.6162  0.1601 -0.1669
  119phy    C32 3190   4.083   3.531   2.331  0.4147 -0.2812 -0.1274
  119phy    C31 3191   4.215   3.460   2.296 -0.3340 -0.3807  0.0298
  119phy    C30 3192   4.297   3.553   2.200 -0.1972 -0.0903 -0.3447
  119phy    C28 3193   4.434   3.514   2.140 -0.3139  0.2018  0.1115
  119phy    C29 3194   4.483   3.624   2.047  0.4542  0.3446 -0.2383
  119phy    C27 3195   4.549   3.481   2.242 -0.2599 -0.0575 -0.7592
  119phy    C26 3196   4.618   3.344   2.225  0.0836  0.8145 -0.0548
  119phy    C25 3197   4.750   3.325   2.310  0.0432 -0.5048  0.0856
  119phy    C23 3198   4.803   3.178   2.307 -0.0675 -0.3770 -0.5436
  119phy    C24 3199   4.954   3.188   2.261  0.2772 -0.5886 -0.0369
  119phy    C22 3200   4.803   3.113   2.444 -0.6278 -0.2133 -0.5272
  119phy    C21 3201   4.667   3.042   2.480 -0.3565  0.1568  0.3721
  119phy    C20 3202   4.642   3.012   2.626  0.6949  0.4724 -0.1810
  119phy    C18 3203   4.497   2.990   2.672  0.0542 -0.6827  0.2414
  119phy    O01 3204   4.419   2.906   2.577  0.1057 -0.1124 -0.1639
  119phy    H01 3205   4.467   2.829   2.552  0.7025 -0.1054  0.8896
  119phy    C19 3206   4.518   2.916   2.804  0.0236 -0.1331 -0.3345
  119phy    C13 3207   4.411   3.125   2.694 -0.1244 -0.0524 -0.4636
  119phy     H3 3208   4.472   3.202   2.749 -1.8274  2.0288 -1.3159
  119phy    O33 3209   4.303   3.100   2.784 -0.1487 -0.0048 -0.3813
  119phy    H1B 3210   4.259   3.022   2.755  0.4183 -0.5616  0.2347
  119phy    C12 3211   4.350   3.205   2.572 -0.7185 -0.6639  0.0391
  119phy    O11 3212   4.294   3.327   2.617 -0.0447 -0.1745 -0.0506
  119phy    H1A 3213   4.214   3.302   2.658 -1.3467 -0.4762 -2.5767
  120phy    C35 3214   3.301   3.501   2.686 -0.0475 -0.2650  0.1192
  120phy    C33 3215   3.431   3.439   2.664  0.4296  0.1981 -0.3457
  120phy    C34 3216   3.477   3.470   2.521  0.1016 -0.1160  0.4367
  120phy    C32 3217   3.536   3.471   2.774  0.1537 -0.4771  0.0549
  120phy    C31 3218   3.616   3.353   2.827  0.0889 -0.7235 -0.2322
  120phy    C30 3219   3.688   3.390   2.959  0.7977  0.0158  0.0121
  120phy    C28 3220   3.799   3.289   3.001 -0.2335 -0.1887 -0.2359
  120phy    C29 3221   3.924   3.365   3.044 -0.1354 -0.3950 -0.1012
  120phy    C27 3222   3.745   3.189   3.105  0.3518 -0.4970  0.2910
  120phy    C26 3223   3.753   3.040   3.065  0.1041  0.2711  0.0716
  120phy    C25 3224   3.699   2.945   3.170 -0.6343 -0.1416 -0.2338
  120phy    C23 3225   3.690   2.794   3.138  0.1885 -0.8639  0.0623
  120phy    C24 3226   3.790   2.715   3.212 -0.0647 -0.2474  0.0102
  120phy    C22 3227   3.548   2.739   3.175  0.0600  0.1846  0.2485
  120phy    C21 3228   3.453   2.718   3.055 -0.0671 -0.4282 -0.3656
  120phy    C20 3229   3.322   2.657   3.104  0.2953  0.3938  0.0211
  120phy    C18 3230   3.203   2.624   3.010  0.7076  0.0908 -0.4727
  120phy    O01 3231   3.147   2.748   2.954  0.0512 -0.3019 -0.4962
  120phy    H01 3232   3.097   2.797   3.016 -0.0147  0.8237 -1.4071
  120phy    C19 3233   3.100   2.568   3.112  0.2452  0.4937 -0.4901
  120phy    C13 3234   3.227   2.525   2.890 -0.0061 -0.3006 -0.2427
  120phy     H3 3235   3.303   2.573   2.824  1.8635 -2.4245  0.2287
  120phy    O33 3236   3.310   2.408   2.920  0.6256  0.2838  0.6513
  120phy    H1B 3237   3.253   2.345   2.959 -0.3452 -0.8395 -2.3062
  120phy    C12 3238   3.124   2.492   2.767 -0.0012 -0.1243  0.2795
  120phy    O11 3239   3.026   2.396   2.801  0.5444  0.4624  0.0538
  120phy    H1A 3240   2.961   2.439   2.854 -0.6558  0.0444 -1.0139
  121phy    C35 3241   0.330   1.030   2.277 -0.1956 -0.4258  0.1811
  121phy    C33 3242   0.295   1.014   2.127  0.0551 -0.2067 -0.6097
  121phy    C34 3243   0.190   0.904   2.122 -0.8158  0.2141 -0.3501
  121phy    C32 3244   0.244   1.142   2.061 -0.3015 -0.2125  0.0624
  121phy    C31 3245   0.349   1.232   1.993  0.1516  0.5243 -0.0702
  121phy    C30 3246   0.281   1.370   1.978 -0.2625 -0.1188  0.3182
  121phy    C28 3247   0.376   1.477   1.908  0.0683 -0.2211 -0.4903
  121phy    C29 3248   0.353   1.484   1.759  0.2549  0.4160 -0.0378
  121phy    C27 3249   0.360   1.621   1.963  0.3503  0.2341 -0.0547
  121phy    C26 3250   0.423   1.651   2.096  0.2380 -0.2040  0.0341
  121phy    C25 3251   0.426   1.799   2.143 -0.1598  0.1694  0.0848
  121phy    C23 3252   0.504   1.818   2.277 -0.1700 -0.0404 -0.5611
  121phy    C24 3253   0.644   1.873   2.245 -0.2647  0.1915  0.3040
  121phy    C22 3254   0.439   1.926   2.373 -0.4753  1.2062 -0.4502
  121phy    C21 3255   0.333   1.868   2.468  0.2323 -0.4486  0.2950
  121phy    C20 3256   0.274   1.983   2.553 -0.2608  0.1276 -0.2433
  121phy    C18 3257   0.145   1.957   2.639  0.3811  0.0856  0.6825
  121phy    O01 3258   0.179   1.870   2.745  0.2659  0.3362 -0.1830
  121phy    H01 3259   0.272   1.874   2.758  0.1599 -0.4871  1.0248
  121phy    C19 3260   0.141   2.104   2.704 -0.2538 -0.1456  0.2895
  121phy    C13 3261   0.002   1.920   2.564  0.2695 -0.2258 -0.4944
  121phy     H3 3262  -0.015   1.981   2.472  0.4455 -1.1808 -1.1797
  121phy    O33 3263  -0.111   1.962   2.647 -0.1357 -0.1591 -0.1437
  121phy    H1B 3264  -0.122   1.908   2.723  1.8557 -0.5298 -0.0788
  121phy    C12 3265  -0.020   1.776   2.512 -0.3281  0.2069 -0.4605
  121phy    O11 3266  -0.090   1.686   2.595  0.4924  0.2540 -0.0754
  121phy    H1A 3267  -0.040   1.680   2.674  1.3206  0.6008 -0.5504
  122phy    C35 3268   4.600   3.091   1.934  0.3928 -0.5718  0.1742
  122phy    C33 3269   4.637   3.154   1.801 -0.1476 -0.5963 -0.1839
  122phy    C34 3270   4.506   3.205   1.744  0.9215  0.3134  0.1399
  122phy    C32 3271   4.734   3.271   1.816 -0.5400  0.3661  0.1163
  122phy    C31 3272   4.882   3.251   1.847 -0.1511 -0.3371  0.2519
  122phy    C30 3273   4.951   3.390   1.852 -0.0195 -0.0358 -0.1434
  122phy    C28 3274   5.106   3.403   1.861 -0.2036  0.2906  0.1329
  122phy    C29 3275   5.173   3.387   1.730 -0.7121 -0.3795  0.2358
  122phy    C27 3276   5.135   3.543   1.913 -0.2395 -0.5318  0.1152
  122phy    C26 3277   5.255   3.554   2.006  0.3358 -0.0169 -0.3541
  122phy    C25 3278   5.275   3.688   2.067  0.2677  0.1832 -0.2070
  122phy    C23 3279   5.412   3.712   2.133  0.7030  0.6175  0.2999
  122phy    C24 3280   5.499   3.783   2.035  0.1893 -0.2140  0.0440
  122phy    C22 3281   5.401   3.786   2.270  0.0874  0.0745  0.1762
  122phy    C21 3282   5.424   3.710   2.399 -0.7370  0.1056  0.1084
  122phy    C20 3283   5.409   3.804   2.521  0.0610 -0.3076 -0.0835
  122phy    C18 3284   5.421   3.748   2.668 -0.0477  0.3009  0.3090
  122phy    O01 3285   5.533   3.652   2.671 -0.0311 -0.1483 -0.0342
  122phy    H01 3286   5.533   3.590   2.601 -2.2658 -0.4803  0.1889
  122phy    C19 3287   5.456   3.870   2.746  0.1876  0.1869  0.4684
  122phy    C13 3288   5.284   3.669   2.718 -0.0325  0.4341  0.1947
  122phy     H3 3289   5.243   3.603   2.638 -0.4958 -0.3343  1.0490
  122phy    O33 3290   5.174   3.760   2.739  0.8278  0.2058 -0.2552
  122phy    H1B 3291   5.096   3.710   2.750  0.4044  1.0592  0.7520
  122phy    C12 3292   5.298   3.563   2.839  0.3296  0.2990  0.5938
  122phy    O11 3293   5.397   3.464   2.832  0.2934 -0.2861  0.2920
  122phy    H1A 3294   5.463   3.500   2.776 -0.4144  0.0909 -0.3081
  123phy    C35 3295   3.264   4.078   1.074  0.0612 -0.4861 -0.1880
  123phy    C33 3296   3.394   4.003   1.071 -0.2195  0.2111 -1.0409
  123phy    C34 3297   3.464   3.998   1.210  0.1556 -0.6509 -0.6615
  123phy    C32 3298   3.379   3.861   1.011 -0.3437 -0.3157  0.1813
  123phy    C31 3299   3.500   3.814   0.928  0.5519 -0.0725 -0.5285
  123phy    C30 3300   3.499   3.667   0.889  0.4223 -0.0735  0.4619
  123phy    C28 3301   3.610   3.650   0.782  0.2972 -0.4366 -0.6610
  123phy    C29 3302   3.714   3.548   0.838 -0.1287 -0.2521 -0.0244
  123phy    C27 3303   3.554   3.601   0.644  0.3965  0.4026 -0.0545
  123phy    C26 3304   3.634   3.659   0.524 -0.6821  0.4403 -0.1921
  123phy    C25 3305   3.577   3.656   0.382  0.1200  0.1094 -0.0529
  123phy    C23 3306   3.667   3.722   0.273  0.1117  0.3733 -0.1195
  123phy    C24 3307   3.794   3.638   0.228  0.1707 -0.4040 -0.0187
  123phy    C22 3308   3.590   3.732   0.135  0.9990  0.2265 -0.1911
  123phy    C21 3309   3.497   3.852   0.111 -0.2107  0.2175  0.0991
  123phy    C20 3310   3.477   3.874  -0.039 -0.7034 -0.6168  0.1199
  123phy    C18 3311   3.407   4.008  -0.092  0.2307  0.3836 -0.2450
  123phy    O01 3312   3.292   4.049  -0.013 -0.3440 -0.4401  0.1337
  123phy    H01 3313   3.251   3.981   0.037  2.3259 -2.3746 -0.0663
  123phy    C19 3314   3.349   3.975  -0.232  0.2454  0.0306 -0.2637
  123phy    C13 3315   3.507   4.136  -0.094  0.2653 -0.3009  0.3647
  123phy     H3 3316   3.522   4.160   0.015  2.1264  1.2687 -0.1809
  123phy    O33 3317   3.645   4.111  -0.120 -0.1501  0.2377 -0.4892
  123phy    H1B 3318   3.688   4.178  -0.069 -0.9990  0.4279 -0.0047
  123phy    C12 3319   3.464   4.285  -0.122  0.8090  0.2624 -0.0124
  123phy    O11 3320   3.320   4.308  -0.120 -0.0630  0.1811  0.1993
  123phy    H1A 3321   3.281   4.243  -0.175  3.1386 -0.6497 -1.3614
  124phy    C35 3322   3.871   0.736   1.461 -0.0706 -0.2708  0.4747
  124phy    C33 3323   3.961   0.716   1.342 -0.3068 -0.3655 -0.0320
  124phy    C34 3324   3.948   0.843   1.262  0.4378 -0.2271  0.4208
  124phy    C32 3325   4.102   0.686   1.384  0.0862 -0.1276 -0.0881
  124phy    C31 3326   4.148   0.546   1.333 -0.3874  0.0466 -0.3160
  124phy    C30 3327   4.288   0.508   1.390 -0.3120  0.0641  0.3711
  124phy    C28 3328   4.343   0.374   1.353  0.0818 -0.1018 -0.2793
  124phy    C29 3329   4.429   0.384   1.235 -0.2745  0.2659  0.1126
  124phy    C27 3330   4.430   0.323   1.468 -0.2690 -0.1695  0.3036
  124phy    C26 3331   4.365   0.223   1.562  0.1360 -0.1540  0.1933
  124phy    C25 3332   4.462   0.184   1.678 -0.7915 -0.2040 -0.2202
  124phy    C23 3333   4.410   0.092   1.794  0.0841 -0.1924 -0.0068
  124phy    C24 3334   4.523   0.013   1.853 -0.3492 -0.0332  0.0691
  124phy    C22 3335   4.343   0.179   1.905  0.5285 -0.3453  0.3792
  124phy    C21 3336   4.262   0.110   2.015 -0.2886  0.4500  0.2149
  124phy    C20 3337   4.223   0.213   2.118 -0.5669  0.3608  0.1997
  124phy    C18 3338   4.098   0.183   2.215  0.0135 -0.5952  0.0660
  124phy    O01 3339   4.102   0.048   2.265 -0.4445 -0.3943 -0.8061
  124phy    H01 3340   4.093  -0.016   2.197 -0.3939 -1.7247  0.3878
  124phy    C19 3341   4.136   0.268   2.335 -0.4303  0.5928  0.4504
  124phy    C13 3342   3.951   0.218   2.161 -0.5635 -0.4247 -0.0303
  124phy     H3 3343   3.956   0.322   2.121  1.2368 -0.0308  1.0977
  124phy    O33 3344   3.857   0.241   2.268 -0.0035 -0.0230 -0.4226
  124phy    H1B 3345   3.850   0.170   2.329 -0.4130  0.8622  0.5950
  124phy    C12 3346   3.888   0.123   2.056  0.0541  0.1119  0.0166
  124phy    O11 3347   3.831   0.003   2.101 -0.0525 -0.1127  0.6793
  124phy    H1A 3348   3.751   0.024   2.144  0.2041  0.8936  0.6825
  125phy    C35 3349   3.550   1.324   1.581 -0.6123 -0.0939 -0.6034
  125phy    C33 3350   3.416   1.298   1.508  0.2024 -0.1935 -0.1830
  125phy    C34 3351   3.400   1.393   1.396 -0.5196 -0.2895 -0.5887
  125phy    C32 3352   3.398   1.159   1.457 -0.1140 -0.1109  0.2926
  125phy    C31 3353   3.352   1.049   1.556 -0.3807  0.4095  0.4984
  125phy    C30 3354   3.297   0.932   1.472  0.2084  0.6234  0.1895
  125phy    C28 3355   3.261   0.806   1.542  0.2083  0.2832 -0.0543
  125phy    C29 3356   3.147   0.744   1.465  0.3385 -0.3620  0.0941
  125phy    C27 3357   3.383   0.710   1.550  0.5196  0.4113 -0.3201
  125phy    C26 3358   3.386   0.632   1.678 -0.2019  0.5138  0.1346
  125phy    C25 3359   3.509   0.539   1.684 -0.3634  0.1965 -0.0299
  125phy    C23 3360   3.521   0.484   1.828 -0.0390 -0.1373  0.0922
  125phy    C24 3361   3.543   0.329   1.828  1.2722  0.1877 -0.4908
  125phy    C22 3362   3.621   0.558   1.916  0.3192 -0.0016  0.2927
  125phy    C21 3363   3.603   0.532   2.070  0.1737  0.0455  0.0462
  125phy    C20 3364   3.711   0.601   2.153  0.0014  0.1683 -0.1102
  125phy    C18 3365   3.738   0.569   2.310  1.1468  0.6716  0.0341
  125phy    O01 3366   3.730   0.431   2.342  0.3729 -0.4557 -0.2912
  125phy    H01 3367   3.776   0.370   2.288 -0.1692 -0.6697 -0.5114
  125phy    C19 3368   3.888   0.603   2.309 -0.5561 -0.2069  0.6587
  125phy    C13 3369   3.648   0.644   2.425  0.6475 -0.3359  0.7868
  125phy     H3 3370   3.655   0.754   2.405  0.5951 -0.4061  0.3737
  125phy    O33 3371   3.713   0.630   2.548 -0.3370 -0.3297  0.2366
  125phy    H1B 3372   3.721   0.538   2.562  0.7357 -0.7452 -2.5446
  125phy    C12 3373   3.497   0.604   2.433 -0.3342  0.2521 -0.2255
  125phy    O11 3374   3.409   0.666   2.526 -0.1311  0.2510  0.2672
  125phy    H1A 3375   3.324   0.635   2.504 -0.0750 -0.6083  1.1504
  126phy    C35 3376   3.198   4.042   1.993 -0.0904 -0.6100  0.5872
  126phy    C33 3377   3.284   4.056   1.864 -0.5361 -0.1057 -0.3535
  126phy    C34 3378   3.284   3.925   1.788 -0.4049  0.2144  0.4952
  126phy    C32 3379   3.242   4.185   1.791  0.1650  0.1901  0.4672
  126phy    C31 3380   3.350   4.250   1.703 -0.1258  0.8228 -0.1881
  126phy    C30 3381   3.307   4.378   1.625 -0.1059 -0.0556 -0.5417
  126phy    C28 3382   3.424   4.446   1.552 -0.5982  0.2075 -0.3638
  126phy    C29 3383   3.415   4.404   1.404 -0.3012  0.4940  0.0651
  126phy    C27 3384   3.404   4.600   1.545 -0.0865 -0.1585 -0.1537
  126phy    C26 3385   3.494   4.667   1.648  0.1486  0.0470 -0.0484
  126phy    C25 3386   3.466   4.818   1.662  0.2508 -0.0061  0.6796
  126phy    C23 3387   3.559   4.886   1.762 -0.0260  0.0096 -0.9458
  126phy    C24 3388   3.680   4.940   1.692 -0.1846 -0.2641  0.0477
  126phy    C22 3389   3.480   4.998   1.831  0.3017 -0.5474  0.3618
  126phy    C21 3390   3.526   5.040   1.972 -0.2129 -0.6927 -0.0908
  126phy    C20 3391   3.440   5.154   2.032  0.0252  0.4041  0.4408
  126phy    C18 3392   3.461   5.193   2.183 -0.0643 -0.2409  0.2521
  126phy    O01 3393   3.596   5.221   2.216  0.6252 -0.2151  0.3266
  126phy    H01 3394   3.592   5.260   2.302  0.4602  0.6896 -0.0764
  126phy    C19 3395   3.382   5.330   2.186 -0.1122 -0.1446 -0.2970
  126phy    C13 3396   3.400   5.086   2.293  0.1697  0.1840 -0.0177
  126phy     H3 3397   3.296   5.055   2.266 -0.1405 -0.0395  1.3479
  126phy    O33 3398   3.374   5.150   2.420  0.1329 -0.0170 -0.6425
  126phy    H1B 3399   3.449   5.153   2.477 -1.6078 -1.5847  1.9564
  126phy    C12 3400   3.486   4.952   2.317 -0.0191 -0.6276 -0.2932
  126phy    O11 3401   3.417   4.846   2.378 -0.0589  0.1402 -0.0424
  126phy    H1A 3402   3.467   4.767   2.368 -1.9219 -1.1414  0.2774
  127phy    C35 3403   3.728   4.561   0.972  0.1948 -0.2225  0.2144
  127phy    C33 3404   3.623   4.451   0.949  0.0867 -0.1594  0.2927
  127phy    C34 3405   3.494   4.479   1.031  0.0771 -0.2899 -0.0735
  127phy    C32 3406   3.601   4.436   0.801  0.5668  0.8617 -0.1977
  127phy    C31 3407   3.678   4.317   0.736 -0.4197 -0.5780  0.3086
  127phy    C30 3408   3.639   4.293   0.590  0.2763 -0.0781  0.1307
  127phy    C28 3409   3.702   4.167   0.533  0.0140 -0.4972  0.4764
  127phy    C29 3410   3.612   4.047   0.563  0.0122  0.3622 -0.3610
  127phy    C27 3411   3.730   4.182   0.382 -0.3471 -0.3920  0.1807
  127phy    C26 3412   3.867   4.131   0.338 -0.2382  0.0477 -0.0075
  127phy    C25 3413   3.907   4.155   0.194 -0.5812 -0.7208  0.2135
  127phy    C23 3414   4.038   4.090   0.151  0.0601  0.8055  0.0449
  127phy    C24 3415   4.017   3.947   0.116 -0.0865  0.1933  0.1467
  127phy    C22 3416   4.087   4.169   0.029  0.2437 -0.3015 -0.6660
  127phy    C21 3417   4.236   4.168  -0.001 -0.1725  0.2557 -0.1106
  127phy    C20 3418   4.272   4.270  -0.110  0.4973  0.2375  0.1898
  127phy    C18 3419   4.422   4.261  -0.162 -0.0750  0.3070  0.1344
  127phy    O01 3420   4.508   4.256  -0.045 -0.2449  0.2684 -0.1527
  127phy    H01 3421   4.493   4.332   0.009 -0.5564 -0.2235  0.4728
  127phy    C19 3422   4.444   4.398  -0.231  0.0833 -0.3490  1.2334
  127phy    C13 3423   4.454   4.137  -0.260 -0.7152 -0.2504 -0.0186
  127phy     H3 3424   4.437   4.046  -0.198  0.9127 -0.3272  0.3561
  127phy    O33 3425   4.351   4.111  -0.354  0.5417 -0.0004 -0.2272
  127phy    H1B 3426   4.357   4.175  -0.423  2.8217  0.6564  0.5128
  127phy    C12 3427   4.592   4.070  -0.281 -0.2476  0.0776  0.3469
  127phy    O11 3428   4.683   4.091  -0.178  0.0411 -0.5504 -0.3079
  127phy    H1A 3429   4.650   4.150  -0.113  1.7031  0.8300 -0.6296
  128SOL     OW 3430   0.618   1.278   0.697  0.1792  0.1260 -0.1396
  128SOL    HW1 3431   0.705   1.283   0.659  0.1411  0.3314 -0.2000
  128SOL    HW2 3432   0.622   1.328   0.779  0.5723 -2.2129  1.3654
  128SOL     MW 3433   0.630   1.285   0.703  0.0054  0.0003  0.0006
  129SOL     OW 3434   3.053   0.099   2.676 -0.3537 -0.1523  0.0382
  129SOL    HW1 3435   2.987   0.040   2.712 -0.1318 -0.5624 -0.2294
  129SOL    HW2 3436   3.119   0.105   2.746 -0.5275 -0.5275  0.2352
  129SOL     MW 3437   3.053   0.092   2.690  0.0054  0.0003  0.0006
  130SOL     OW 3438   0.223   1.075   0.382 -0.6224 -0.6022  0.5584
  130SOL    HW1 3439   0.245   1.003   0.322 -0.9887 -0.5574  0.3647
  130SOL    HW2 3440   0.128   1.075   0.380 -0.6565 -1.0498  1.5930
  130SOL     MW 3441   0.214   1.065   0.374  0.0054  0.0003  0.0006
  131SOL     OW 3442   3.770   4.457   2.557 -0.5545 -0.2882 -0.1818
  131SOL    HW1 3443   3.720   4.377   2.540 -0.6962 -0.3172  0.3566
  131SOL    HW2 3444   3.820   4.468   2.475  0.1340 -2.3062 -0.0778
  131SOL     MW 3445   3.770   4.448   2.544  0.0054  0.0003  0.0006
  132SOL     OW 3446   2.155   3.548   2.984  0.1547 -0.1104  0.0027
  132SOL    HW1 3447   2.155   3.628   3.037 -2.4181 -1.1017  1.7202
  132SOL    HW2 3448   2.079   3.555   2.926  0.5629 -0.3468 -0.5621
  132SOL     MW 3449   2.145   3.559   2.984  0.0054  0.0003  0.0006
  133SOL     OW 3450   4.034   2.585   0.016  0.2703  0.3664 -0.5794
  133SOL    HW1 3451   4.055   2.526   0.089 -0.4226  1.0543  0.2023
  133SOL    HW2 3452   3.945   2.557  -0.003  0.5799  0.1035 -1.7543
  133SOL     MW 3453   4.025   2.574   0.023  0.0054  0.0003  0.0006
  134SOL     OW 3454   3.068   4.885   0.085 -0.0590 -0.4739 -0.2096
  134SOL    HW1 3455   3.114   4.851   0.162  1.0658 -0.5297 -0.8841
  134SOL    HW2 3456   3.001   4.943   0.123 -1.2576 -2.5453  1.0397
  134SOL     MW 3457   3.065   4.888   0.101  0.0054  0.0003  0.0006
  135SOL     OW 3458   2.595   1.898   2.660  0.3250  0.2135  0.2305
  135SOL    HW1 3459   2.584   1.954   2.736 -1.6579  1.5162 -0.9134
  135SOL    HW2 3460   2.621   1.813   2.694 -0.7561 -1.6761 -3.1143
  135SOL     MW 3461   2.597   1.894   2.674  0.0054  0.0003  0.0006
  136SOL     OW 3462   3.520   0.104   2.729  0.7060 -0.0125 -0.7685
  136SOL    HW1 3463   3.459   0.145   2.668  1.2214  0.9960 -0.6205
  136SOL    HW2 3464   3.556   0.177   2.779  0.5169 -0.7807  0.5261
  136SOL     MW 3465   3.516   0.119   2.728  0.0054  0.0003  0.0006
  137SOL     OW 3466   0.983   1.286   2.549  0.2165 -0.0870  0.2722
  137SOL    HW1 3467   1.073   1.265   2.574  0.1424 -1.8985 -0.7968
  137SOL    HW2 3468   0.986   1.380   2.529  0.5281 -0.3041 -0.7370
  137SOL     MW 3469   0.995   1.296   2.550  0.0054  0.0003  0.0006
  138SOL     OW 3470   1.833   4.103   0.115 -0.0521 -0.7577  0.2896
  138SOL    HW1 3471   1.895   4.150   0.060  0.7789 -0.8959  1.0846
  138SOL    HW2 3472   1.869   4.117   0.203 -2.3106  0.6552  1.0631
  138SOL     MW 3473   1.846   4.111   0.120  0.0054  0.0003  0.0006
  139SOL     OW 3474   2.342   0.803   2.878 -0.4278 -0.1328  0.1036
  139SOL    HW1 3475   2.414   0.833   2.933 -0.4014  0.6862 -0.3629
  139SOL    HW2 3476   2.296   0.884   2.856 -0.0230 -0.4202 -2.0328
  139SOL     MW 3477   2.346   0.817   2.882  0.0054  0.0003  0.0006
  140SOL     OW 3478   3.151   2.212   0.042 -0.4068  0.7072 -0.1184
  140SOL    HW1 3479   3.174   2.145   0.106  0.4245 -0.8949 -1.9923
  140SOL    HW2 3480   3.061   2.234   0.065  0.1186  1.6993  1.1148
  140SOL     MW 3481   3.142   2.206   0.053  0.0054  0.0003  0.0006
  141SOL     OW 3482   2.952   0.732   2.944  0.0394  0.1368 -0.0659
  141SOL    HW1 3483   3.033   0.780   2.965  0.6011 -0.6724 -0.3687
  141SOL    HW2 3484   2.896   0.752   3.019  0.1618  0.4195 -0.0496
  141SOL     MW 3485   2.955   0.741   2.957  0.0054  0.0003  0.0006
  142SOL     OW 3486   1.484   2.521   0.009  0.3907 -0.2453 -0.5474
  142SOL    HW1 3487   1.479   2.455   0.078 -1.4112  0.8178  0.4160
  142SOL    HW2 3488   1.527   2.592   0.058 -0.1820  0.3636 -0.9109
  142SOL     MW 3489   1.489   2.522   0.024  0.0054  0.0003  0.0006
  143SOL     OW 3490   4.229   4.707   2.873 -0.0338 -0.2564 -0.1120
  143SOL    HW1 3491   4.208   4.798   2.892  1.3043  0.4193 -1.5586
  143SOL    HW2 3492   4.169   4.655   2.926 -0.5896  0.7126  0.2340
  143SOL     MW 3493   4.218   4.712   2.882  0.0054  0.0003  0.0006
  144SOL     OW 3494   1.055   1.042   2.812 -0.4207 -0.1315 -0.0699
  144SOL    HW1 3495   1.033   1.057   2.720  2.7181  0.7089 -0.7916
  144SOL    HW2 3496   1.009   1.112   2.858  0.7135  0.6353 -0.0658
  144SOL     MW 3497   1.046   1.053   2.806  0.0054  0.0003  0.0006
  145SOL     OW 3498   3.132   1.834   2.726  0.0599  0.4064  0.4548
  145SOL    HW1 3499   3.119   1.910   2.669  0.5049  0.2191  0.0943
  145SOL    HW2 3500   3.182   1.776   2.668  0.7454  1.4566 -0.0350
  145SOL     MW 3501   3.137   1.836   2.711  0.0054  0.0003  0.0006
  146SOL     OW 3502   1.497   2.551   0.380  0.0701 -0.0878 -0.1200
  146SOL    HW1 3503   1.540   2.569   0.464 -0.1740  1.5644 -0.3167
  146SOL    HW2 3504   1.425   2.615   0.380 -1.2375 -1.4927  0.0583
  146SOL     MW 3505   1.493   2.562   0.391  0.0054  0.0003  0.0006
  147SOL     OW 3506   3.773   1.969   2.941 -0.0225 -0.3333  0.0488
  147SOL    HW1 3507   3.685   2.002   2.924 -0.0296  0.0783  0.8669
  147SOL    HW2 3508   3.799   2.031   3.009 -0.8331 -0.2083  0.2468
  147SOL     MW 3509   3.765   1.981   2.948  0.0054  0.0003  0.0006
  148SOL     OW 3510   4.963   1.901   0.394  0.1937 -0.2041  0.2724
  148SOL    HW1 3511   4.873   1.883   0.421 -0.3303  0.5319 -0.9158
  148SOL    HW2 3512   4.972   1.845   0.317  0.9449 -0.4182  0.5058
  148SOL     MW 3513   4.952   1.891   0.387  0.0054  0.0003  0.0006
  149SOL     OW 3514   2.344   4.713   2.624  0.2106 -0.0087  0.0632
  149SOL    HW1 3515   2.407   4.682   2.689 -0.2274  1.2790  1.1519
  149SOL    HW2 3516   2.393   4.788   2.591 -0.9272  0.9884  0.5312
  149SOL     MW 3517   2.358   4.719   2.628  0.0054  0.0003  0.0006
  150SOL     OW 3518   4.014   2.439   2.751  0.2293  0.0819  0.2991
  150SOL    HW1 3519   4.057   2.355   2.734 -0.7519 -0.0051 -2.2336
  150SOL    HW2 3520   4.082   2.505   2.743 -0.4082  0.5725 -1.7310
  150SOL     MW 3521   4.029   2.436   2.748  0.0054  0.0003  0.0006
  151SOL     OW 3522   4.857   2.156   2.649  0.0322 -0.0700  0.0674
  151SOL    HW1 3523   4.937   2.104   2.653  0.4052  0.3516 -1.3310
  151SOL    HW2 3524   4.889   2.246   2.645  1.0854 -0.4381 -0.1583
  151SOL     MW 3525   4.871   2.161   2.649  0.0054  0.0003  0.0006
  152SOL     OW 3526   3.544   2.362   2.805  0.3924  0.3345  0.1560
  152SOL    HW1 3527   3.623   2.371   2.858  1.5002 -2.2164 -0.9275
  152SOL    HW2 3528   3.469   2.392   2.857  0.2372 -1.1694  0.8705
  152SOL     MW 3529   3.544   2.367   2.819  0.0054  0.0003  0.0006
  153SOL     OW 3530   4.968   5.038   0.233  0.4054  0.1293  0.0757
  153SOL    HW1 3531   5.061   5.040   0.254  0.6703  1.2476 -1.0574
  153SOL    HW2 3532   4.932   5.114   0.278 -0.2555  0.7423 -1.4174
  153SOL     MW 3533   4.975   5.048   0.242  0.0054  0.0003  0.0006
  154SOL     OW 3534   4.094   5.038   2.480  0.3503 -0.0006 -0.1454
  154SOL    HW1 3535   4.118   5.095   2.407  0.2449 -0.8380 -0.8498
  154SOL    HW2 3536   4.097   5.094   2.557  1.0418  0.6017 -0.5982
  154SOL     MW 3537   4.097   5.053   2.480  0.0054  0.0003  0.0006
  155SOL     OW 3538   4.026   4.516   2.953 -0.1983 -0.3480 -0.2903
  155SOL    HW1 3539   3.978   4.597   2.938  0.4654  0.4374  1.6339
  155SOL    HW2 3540   4.037   4.473   2.868 -0.9207 -2.2007  0.4772
  155SOL     MW 3541   4.021   4.521   2.940  0.0054  0.0003  0.0006
  156SOL     OW 3542   3.285   4.980   2.935 -0.2265  0.1141  0.1814
  156SOL    HW1 3543   3.279   4.908   2.873  0.7318 -0.6315  0.9103
  156SOL    HW2 3544   3.221   4.957   3.002 -0.2543 -0.0693  0.0920
  156SOL     MW 3545   3.276   4.968   2.936  0.0054  0.0003  0.0006
  157SOL     OW 3546   3.844   1.604   2.982 -0.0148 -0.0515  0.1826
  157SOL    HW1 3547   3.808   1.631   2.898  0.7304  0.0544 -0.1142
  157SOL    HW2 3548   3.824   1.678   3.039  1.6137  0.9643 -0.4774
  157SOL     MW 3549   3.837   1.617   2.978  0.0054  0.0003  0.0006
  158SOL     OW 3550   1.268   1.374   2.857 -0.2820  0.3362  0.6643
  158SOL    HW1 3551   1.174   1.383   2.844 -0.2398 -0.2335 -0.1029
  158SOL    HW2 3552   1.281   1.395   2.949 -0.0848  0.2083  0.6665
  158SOL     MW 3553   1.258   1.378   2.867  0.0054  0.0003  0.0006
  159SOL     OW 3554   1.473   0.678   0.130  0.0082 -0.3899 -0.6027
  159SOL    HW1 3555   1.402   0.647   0.187  1.0834 -0.5390  0.6973
  159SOL    HW2 3556   1.479   0.613   0.060  0.0432 -0.0374 -0.9310
  159SOL     MW 3557   1.464   0.666   0.129  0.0054  0.0003  0.0006
  160SOL     OW 3558   2.524   3.565   2.804 -0.3171  0.0552 -0.4401
  160SOL    HW1 3559   2.569   3.618   2.869  0.0451 -0.4078 -0.3057
  160SOL    HW2 3560   2.478   3.631   2.753  0.9994  1.6639  0.3722
  160SOL     MW 3561   2.524   3.580   2.806  0.0054  0.0003  0.0006
  161SOL     OW 3562   2.432   3.129   2.963  0.0835 -0.0898 -0.0333
  161SOL    HW1 3563   2.347   3.102   2.928  0.7538 -0.5893 -1.3526
  161SOL    HW2 3564   2.418   3.224   2.962  0.0229 -0.0538  1.8139
  161SOL     MW 3565   2.419   3.138   2.958  0.0054  0.0003  0.0006
  162SOL     OW 3566   4.709   1.824   2.829 -0.2513 -0.1097 -0.2737
  162SOL    HW1 3567   4.658   1.759   2.877 -0.6860 -0.1128 -0.7184
  162SOL    HW2 3568   4.707   1.790   2.739  1.1943  0.6584 -0.6259
  162SOL     MW 3569   4.702   1.811   2.823  0.0054  0.0003  0.0006
  163SOL     OW 3570   1.397   3.751   0.076 -0.2424  0.2974  0.2618
  163SOL    HW1 3571   1.384   3.826   0.134  1.0443 -0.2363  1.2597
  163SOL    HW2 3572   1.487   3.760   0.045 -0.2978  1.2901  0.3432
  163SOL     MW 3573   1.407   3.762   0.079  0.0054  0.0003  0.0006
  164SOL     OW 3574   4.531   4.716   2.903 -0.3463 -0.1689  0.0082
  164SOL    HW1 3575   4.439   4.699   2.884 -0.4102  0.2892 -0.0907
  164SOL    HW2 3576   4.565   4.699   2.816 -1.0593  0.5869 -0.4337
  164SOL     MW 3577   4.523   4.712   2.889  0.0054  0.0003  0.0006
  165SOL     OW 3578   2.826   4.477   0.047  0.3856 -0.1802  0.4654
  165SOL    HW1 3579   2.884   4.461   0.121  1.2724 -0.7259 -0.3182
  165SOL    HW2 3580   2.858   4.411  -0.016  0.9123 -1.1678  1.7211
  165SOL     MW 3581   2.838   4.466   0.048  0.0054  0.0003  0.0006
  166SOL     OW 3582   2.775   2.454   2.921 -0.0706 -0.2832 -0.4017
  166SOL    HW1 3583   2.778   2.549   2.932 -0.0300 -0.2476 -0.7102
  166SOL    HW2 3584   2.681   2.435   2.920 -0.5866  1.8103  1.3719
  166SOL     MW 3585   2.763   2.464   2.922  0.0054  0.0003  0.0006
  167SOL     OW 3586   3.549   2.071   2.790 -0.5292  0.2063  0.6024
  167SOL    HW1 3587   3.461   2.071   2.828  0.3396  1.4116  2.8170
  167SOL    HW2 3588   3.563   2.165   2.777 -2.1623  0.4696  0.5775
  167SOL     MW 3589   3.539   2.083   2.793  0.0054  0.0003  0.0006
  168SOL     OW 3590   1.354   3.561   0.262 -0.5486 -0.0195 -0.3211
  168SOL    HW1 3591   1.340   3.615   0.340 -1.7439  0.6686 -0.9779
  168SOL    HW2 3592   1.360   3.626   0.193 -1.1730  0.5104  0.1087
  168SOL     MW 3593   1.353   3.576   0.264  0.0054  0.0003  0.0006
  169SOL     OW 3594   4.725   1.066   2.962 -0.3411 -0.1221  0.2326
  169SOL    HW1 3595   4.632   1.081   2.978 -0.2275  0.4694  0.3611
  169SOL    HW2 3596   4.760   1.125   3.028  1.8708 -0.5458 -0.4927
  169SOL     MW 3597   4.717   1.076   2.973  0.0054  0.0003  0.0006
  170SOL     OW 3598   0.146   4.193   2.729 -0.1469  0.2921 -0.1286
  170SOL    HW1 3599   0.065   4.143   2.716 -0.1352  0.2644 -0.0932
  170SOL    HW2 3600   0.185   4.159   2.809  0.1368 -0.6071 -0.6289
  170SOL     MW 3601   0.140   4.182   2.738  0.0054  0.0003  0.0006
  171SOL     OW 3602   4.458   0.098   2.844 -0.8942 -0.6702  0.8507
  171SOL    HW1 3603   4.517   0.131   2.912 -0.6981 -2.0481  1.3775
  171SOL    HW2 3604   4.422   0.017   2.881 -1.0048 -0.6623  0.7624
  171SOL     MW 3605   4.461   0.092   2.858  0.0054  0.0003  0.0006
  172SOL     OW 3606   3.893   1.156   2.880  0.2604  0.4528  0.3772
  172SOL    HW1 3607   3.907   1.201   2.797  0.0357 -1.0913 -0.5433
  172SOL    HW2 3608   3.834   1.218   2.922  0.5359  1.0497 -0.1098
  172SOL     MW 3609   3.887   1.170   2.874  0.0054  0.0003  0.0006
  173SOL     OW 3610   2.640   0.901   2.718  0.1262  0.0020  0.2727
  173SOL    HW1 3611   2.638   0.994   2.740  3.6884  0.3702 -0.4586
  173SOL    HW2 3612   2.570   0.892   2.652 -0.2462  2.3420  0.2695
  173SOL     MW 3613   2.630   0.912   2.712  0.0054  0.0003  0.0006
  174SOL     OW 3614   2.038   4.190   2.954 -0.2700  0.0389  0.6200
  174SOL    HW1 3615   2.113   4.151   2.999  0.3110 -0.8867 -1.0875
  174SOL    HW2 3616   2.071   4.277   2.931 -0.2487 -0.6904 -2.4832
  174SOL     MW 3617   2.052   4.197   2.957  0.0054  0.0003  0.0006
  175SOL     OW 3618   4.015   1.902   0.224  0.0604 -0.4790 -0.0705
  175SOL    HW1 3619   4.020   1.954   0.304 -0.8321 -0.0676 -0.2676
  175SOL    HW2 3620   3.931   1.857   0.227  0.0892 -0.8154 -2.5977
  175SOL     MW 3621   4.004   1.903   0.235  0.0054  0.0003  0.0006
  176SOL     OW 3622   4.879   2.284   0.223  0.0024 -0.3804 -0.6135
  176SOL    HW1 3623   4.904   2.224   0.153  1.3568  2.0654 -2.4218
  176SOL    HW2 3624   4.849   2.234   0.298  3.7787 -1.6705  0.2431
  176SOL     MW 3625   4.878   2.270   0.224  0.0054  0.0003  0.0006
  177SOL     OW 3626   3.209   4.797   0.311 -0.5835 -0.2901  0.1202
  177SOL    HW1 3627   3.156   4.854   0.367 -0.7089 -1.3773  1.1589
  177SOL    HW2 3628   3.202   4.715   0.360 -1.5443 -0.0729  0.3791
  177SOL     MW 3629   3.201   4.794   0.325  0.0054  0.0003  0.0006
  178SOL     OW 3630   3.378   4.385   0.361 -0.3051 -0.2818 -0.0976
  178SOL    HW1 3631   3.353   4.305   0.314 -0.6656  0.2032 -0.7574
  178SOL    HW2 3632   3.450   4.418   0.306 -0.5226  0.1346 -0.1316
  178SOL     MW 3633   3.384   4.379   0.347  0.0054  0.0003  0.0006
  179SOL     OW 3634   1.793   1.100   2.648 -0.3203 -0.5964  0.1979
  179SOL    HW1 3635   1.847   1.137   2.578 -2.0805  1.4495 -0.1747
  179SOL    HW2 3636   1.713   1.149   2.630  0.2713  0.2038 -0.2933
  179SOL     MW 3637   1.789   1.111   2.636  0.0054  0.0003  0.0006
  180SOL     OW 3638   2.813   5.072   2.732 -0.5161 -0.0180  0.0618
  180SOL    HW1 3639   2.817   4.978   2.714 -0.6653  0.0825 -0.5044
  180SOL    HW2 3640   2.765   5.115   2.661 -0.5084  0.2122  0.1953
  180SOL     MW 3641   2.807   5.065   2.720  0.0054  0.0003  0.0006
  181SOL     OW 3642   1.341   3.775   0.475  0.4017 -0.7254 -0.0761
  181SOL    HW1 3643   1.258   3.746   0.511 -0.8954  2.1957 -0.4371
  181SOL    HW2 3644   1.312   3.841   0.412  1.1380 -1.2277 -0.9790
  181SOL     MW 3645   1.327   3.780   0.471  0.0054  0.0003  0.0006
  182SOL     OW 3646   0.402   1.290   0.327 -0.1151 -0.3068  0.2673
  182SOL    HW1 3647   0.335   1.223   0.338 -0.1688 -0.0883  1.4437
  182SOL    HW2 3648   0.400   1.338   0.410  0.5021 -1.1500  0.7861
  182SOL     MW 3649   0.393   1.287   0.340  0.0054  0.0003  0.0006
  183SOL     OW 3650   1.326   3.963   0.230 -0.1336  0.2470 -0.1981
  183SOL    HW1 3651   1.394   4.027   0.212 -1.9252  2.3531  0.1164
  183SOL    HW2 3652   1.252   4.011   0.193  0.7190  1.0417 -0.9197
  183SOL     MW 3653   1.325   3.977   0.223  0.0054  0.0003  0.0006
  184SOL     OW 3654   1.851   2.442   0.383 -0.3362  0.1251 -0.1000
  184SOL    HW1 3655   1.821   2.383   0.313  0.6682 -1.8170  1.0170
  184SOL    HW2 3656   1.934   2.402   0.408 -1.5431 -1.9044  0.8613
  184SOL     MW 3657   1.858   2.429   0.377  0.0054  0.0003  0.0006
  185SOL     OW 3658   2.282   2.569   0.254 -0.0604  0.1311  0.2251
  185SOL    HW1 3659   2.298   2.550   0.162 -0.7911 -0.5529  0.2315
  185SOL    HW2 3660   2.361   2.614   0.285 -0.8782  1.3991  0.5440
  185SOL     MW 3661   2.294   2.573   0.246  0.0054  0.0003  0.0006
  186SOL     OW 3662   1.022   0.566   0.213  0.0274 -0.0160  0.2370
  186SOL    HW1 3663   0.976   0.532   0.289  0.6342  2.6359  1.9209
  186SOL    HW2 3664   1.109   0.573   0.253 -0.4297  0.7133  1.1384
  186SOL     MW 3665   1.028   0.562   0.228  0.0054  0.0003  0.0006
  187SOL     OW 3666   1.141   3.219   2.836 -0.3173  0.2773  0.3397
  187SOL    HW1 3667   1.214   3.266   2.877  0.4364 -0.1614 -0.4700
  187SOL    HW2 3668   1.106   3.284   2.775 -1.0163 -0.9384 -0.5940
  187SOL     MW 3669   1.146   3.234   2.834  0.0054  0.0003  0.0006
  188SOL     OW 3670   3.182   4.555   0.431 -0.0473 -0.0971 -0.5694
  188SOL    HW1 3671   3.250   4.492   0.409 -0.3438 -0.2983 -0.9281
  188SOL    HW2 3672   3.144   4.527   0.515 -0.0822  2.4102  0.3423
  188SOL     MW 3673   3.186   4.543   0.439  0.0054  0.0003  0.0006
  189SOL     OW 3674   3.344   0.257   2.575 -0.2279  0.1283 -0.0359
  189SOL    HW1 3675   3.322   0.318   2.645  1.1525  1.5956 -0.7924
  189SOL    HW2 3676   3.267   0.248   2.520  0.5688  1.9260 -1.5603
  189SOL     MW 3677   3.331   0.264   2.577  0.0054  0.0003  0.0006
  190SOL     OW 3678   3.344   0.839   2.720  0.2527  0.1192 -0.1825
  190SOL    HW1 3679   3.339   0.810   2.629 -1.4646  1.2163 -0.4819
  190SOL    HW2 3680   3.438   0.831   2.738  0.5574  1.7382 -0.8221
  190SOL     MW 3681   3.356   0.834   2.710  0.0054  0.0003  0.0006
  191SOL     OW 3682   1.054   0.804   0.076  0.2467  0.0537  0.2005
  191SOL    HW1 3683   1.007   0.737   0.125 -0.2992  0.4524  0.2331
  191SOL    HW2 3684   1.113   0.762   0.014  0.9091 -0.4756  1.1668
  191SOL     MW 3685   1.056   0.790   0.074  0.0054  0.0003  0.0006
  192SOL     OW 3686   1.596   2.751   0.155  0.3528 -0.1816 -0.1471
  192SOL    HW1 3687   1.534   2.775   0.223  0.4564  1.1577 -0.5090
  192SOL    HW2 3688   1.674   2.724   0.204  0.0690  0.3874  0.6335
  192SOL     MW 3689   1.598   2.751   0.171  0.0054  0.0003  0.0006
  193SOL     OW 3690   0.595   3.814   2.979 -0.0728  0.0034  0.2661
  193SOL    HW1 3691   0.611   3.775   2.893  0.2456  1.7147 -0.4920
  193SOL    HW2 3692   0.686   3.832   3.004  0.0586 -1.3899  0.8806
  193SOL     MW 3693   0.609   3.811   2.971  0.0054  0.0003  0.0006
  194SOL     OW 3694   4.163   2.204   2.698 -0.0467  0.0426 -0.1012
  194SOL    HW1 3695   4.093   2.139   2.700 -0.2876  0.3062 -0.0551
  194SOL    HW2 3696   4.211   2.175   2.775  0.3827 -0.0142 -0.3833
  194SOL     MW 3697   4.160   2.191   2.708  0.0054  0.0003  0.0006
  195SOL     OW 3698   1.207   0.697   2.890  0.0887 -0.1878  0.2214
  195SOL    HW1 3699   1.165   0.702   2.804  2.1914 -0.1273 -0.8550
  195SOL    HW2 3700   1.252   0.781   2.895 -0.5982  0.2228 -0.2678
  195SOL     MW 3701   1.207   0.708   2.879  0.0054  0.0003  0.0006
  196SOL     OW 3702   2.538   2.311   2.838 -0.0117  0.2926 -0.3424
  196SOL    HW1 3703   2.538   2.301   2.743  1.4396 -1.5235 -0.2008
  196SOL    HW2 3704   2.448   2.292   2.864  0.4761 -1.2627  0.3139
  196SOL     MW 3705   2.526   2.307   2.829  0.0054  0.0003  0.0006
  197SOL     OW 3706   2.285   2.508   2.991  0.0039  0.4303 -0.2403
  197SOL    HW1 3707   2.327   2.526   2.907  0.7029  2.0187  0.4094
  197SOL    HW2 3708   2.196   2.488   2.962  0.0594  1.9866 -1.6752
  197SOL     MW 3709   2.279   2.508   2.976  0.0054  0.0003  0.0006
  198SOL     OW 3710   2.639   3.746   2.991 -0.0089 -0.1807  0.2331
  198SOL    HW1 3711   2.725   3.769   2.953  0.2952  1.5395  1.8382
  198SOL    HW2 3712   2.660   3.733   3.083  1.7515 -1.0932 -0.2388
  198SOL     MW 3713   2.653   3.747   2.998  0.0054  0.0003  0.0006
  199SOL     OW 3714   2.590   1.177   2.778 -0.3544  0.2922  0.0286
  199SOL    HW1 3715   2.519   1.205   2.836 -1.2940 -1.0342 -0.4157
  199SOL    HW2 3716   2.669   1.206   2.824 -0.5288  0.0720  0.4729
  199SOL     MW 3717   2.591   1.185   2.791  0.0054  0.0003  0.0006
  200SOL     OW 3718   3.133   4.545   2.807  0.3828  0.1271 -0.0106
  200SOL    HW1 3719   3.168   4.517   2.891  2.1039  0.0570 -0.7162
  200SOL    HW2 3720   3.068   4.611   2.829 -0.2130  0.3611 -2.1805
  200SOL     MW 3721   3.129   4.550   2.821  0.0054  0.0003  0.0006
  201SOL     OW 3722   0.529   3.473   2.540  0.4351  0.3353 -0.0193
  201SOL    HW1 3723   0.623   3.490   2.536  0.6087 -0.2565  1.0659
  201SOL    HW2 3724   0.524   3.391   2.590 -0.2951  0.4631  0.1290
  201SOL     MW 3725   0.540   3.464   2.546  0.0054  0.0003  0.0006
  202SOL     OW 3726   3.727   1.349   2.983 -0.1555 -0.0299  0.2984
  202SOL    HW1 3727   3.665   1.354   3.057 -0.8534 -1.7445 -0.1215
  202SOL    HW2 3728   3.775   1.431   2.996  1.2232 -0.3051 -2.4804
  202SOL     MW 3729   3.725   1.361   2.994  0.0054  0.0003  0.0006
  203SOL     OW 3730   4.590   1.635   2.983  0.4161 -0.0312 -0.4092
  203SOL    HW1 3731   4.497   1.658   2.974  0.0194 -0.8918  1.1256
  203SOL    HW2 3732   4.594   1.561   2.922 -2.9316  0.1871 -1.1146
  203SOL     MW 3733   4.578   1.628   2.974  0.0054  0.0003  0.0006
  204SOL     OW 3734   2.785   4.797   2.710 -0.1101 -0.1352  0.2022
  204SOL    HW1 3735   2.836   4.771   2.786  1.8997  1.3746 -0.5567
  204SOL    HW2 3736   2.843   4.760   2.643  3.0508 -0.8626  3.0780
  204SOL     MW 3737   2.799   4.788   2.711  0.0054  0.0003  0.0006
  205SOL     OW 3738   1.179   4.081   2.857 -0.3661 -0.0807  0.3520
  205SOL    HW1 3739   1.166   4.166   2.815  1.8657  0.1031 -0.1170
  205SOL    HW2 3740   1.272   4.065   2.838 -0.5743 -0.2731 -0.5551
  205SOL     MW 3741   1.190   4.090   2.849  0.0054  0.0003  0.0006
  206SOL     OW 3742   4.189   2.643   2.811 -0.1394  0.0810  0.1678
  206SOL    HW1 3743   4.145   2.612   2.890 -0.2064 -1.3213 -0.3891
  206SOL    HW2 3744   4.256   2.575   2.801  0.7367  1.1079 -1.4589
  206SOL     MW 3745   4.192   2.630   2.820  0.0054  0.0003  0.0006
  207SOL     OW 3746   4.652   0.158   0.015  0.2449 -0.2158  0.1474
  207SOL    HW1 3747   4.748   0.165   0.019  0.2073  0.2389  0.3548
  207SOL    HW2 3748   4.635   0.083   0.071  1.7466 -0.5290  0.2311
  207SOL     MW 3749   4.663   0.149   0.023  0.0054  0.0003  0.0006
  208SOL     OW 3750   1.367   2.835   0.327  0.5410  0.3939  0.2596
  208SOL    HW1 3751   1.350   2.910   0.384  0.6063  1.5725 -1.2266
  208SOL    HW2 3752   1.339   2.864   0.240  0.3769  0.9669  0.5035
  208SOL     MW 3753   1.361   2.848   0.323  0.0054  0.0003  0.0006
  209SOL     OW 3754   5.089   4.013   2.661  0.1239  0.0760  0.5028
  209SOL    HW1 3755   5.115   3.921   2.671  0.5362  0.2977  1.5238
  209SOL    HW2 3756   5.050   4.017   2.573 -1.2563  1.5862  1.1455
  209SOL     MW 3757   5.087   4.001   2.651  0.0054  0.0003  0.0006
  210SOL     OW 3758   2.789   3.942   2.693  0.1339  0.1728  0.2323
  210SOL    HW1 3759   2.768   3.882   2.621  2.1842 -0.8587  0.4222
  210SOL    HW2 3760   2.805   4.026   2.651 -0.2021  0.1859  0.1231
  210SOL     MW 3761   2.788   3.945   2.678  0.0054  0.0003  0.0006
  211SOL     OW 3762   2.139   4.444   2.908  0.0997  0.4508 -0.4516
  211SOL    HW1 3763   2.141   4.490   2.992 -0.7407 -1.1536  0.5010
  211SOL    HW2 3764   2.118   4.512   2.845 -0.5752  0.0989 -0.6187
  211SOL     MW 3765   2.136   4.459   2.911  0.0054  0.0003  0.0006
  212SOL     OW 3766   0.863   1.089   0.342 -0.1976 -0.2767 -0.3147
  212SOL    HW1 3767   0.868   1.047   0.427 -0.3916  0.2550 -0.0350
  212SOL    HW2 3768   0.768   1.095   0.338 -0.1383  0.3885 -1.2252
  212SOL     MW 3769   0.851   1.084   0.352  0.0054  0.0003  0.0006
  213SOL     OW 3770   4.207   4.635   2.601 -0.0166  0.2987  0.2620
  213SOL    HW1 3771   4.147   4.561   2.603 -0.2001  0.4543  1.8891
  213SOL    HW2 3772   4.206   4.661   2.693 -1.2925 -0.6382  0.5382
  213SOL     MW 3773   4.199   4.628   2.614  0.0054  0.0003  0.0006
  214SOL     OW 3774   4.094   1.512   2.886 -0.1521 -0.3411 -0.0995
  214SOL    HW1 3775   4.009   1.538   2.922 -0.0019 -2.7470  2.3039
  214SOL    HW2 3776   4.112   1.423   2.916 -0.5003 -0.0133  1.1766
  214SOL     MW 3777   4.085   1.503   2.895  0.0054  0.0003  0.0006
  215SOL     OW 3778   2.736   3.689   0.240 -0.4514  0.1967  0.2220
  215SOL    HW1 3779   2.674   3.638   0.292 -0.1019 -1.8430 -1.2319
  215SOL    HW2 3780   2.747   3.770   0.290  0.9664  0.1205  0.0534
  215SOL     MW 3781   2.729   3.693   0.253  0.0054  0.0003  0.0006
  216SOL     OW 3782   4.179   2.873   2.650  0.4421 -0.2257  0.2270
  216SOL    HW1 3783   4.179   2.799   2.711  0.2519  0.8268  1.5480
  216SOL    HW2 3784   4.264   2.870   2.607  0.4100  1.5395 -0.0589
  216SOL     MW 3785   4.190   2.863   2.653  0.0054  0.0003  0.0006
  217SOL     OW 3786   1.447   1.176   2.834 -0.1492  0.6727  0.5687
  217SOL    HW1 3787   1.380   1.241   2.854 -0.7655  0.4553 -0.6462
  217SOL    HW2 3788   1.414   1.101   2.884 -0.4652 -0.0540 -0.6720
  217SOL     MW 3789   1.434   1.175   2.843  0.0054  0.0003  0.0006
  218SOL     OW 3790   1.220   1.653   2.815  0.3738  0.3575 -0.0384
  218SOL    HW1 3791   1.244   1.561   2.825 -1.6210 -0.2919 -0.7315
  218SOL    HW2 3792   1.264   1.699   2.886 -0.9927 -0.2473  1.2487
  218SOL     MW 3793   1.229   1.647   2.826  0.0054  0.0003  0.0006
  219SOL     OW 3794   0.605   0.885   0.185  0.2436  0.0292  0.6592
  219SOL    HW1 3795   0.684   0.902   0.133  2.1942 -2.1408  2.6807
  219SOL    HW2 3796   0.614   0.946   0.258  2.3224  1.2025 -0.4527
  219SOL     MW 3797   0.617   0.896   0.188  0.0054  0.0003  0.0006
  220SOL     OW 3798   3.235   0.833   2.979  0.0429 -0.0079  0.7373
  220SOL    HW1 3799   3.295   0.901   3.010 -0.6242  1.0026 -0.1206
  220SOL    HW2 3800   3.261   0.818   2.888 -1.4898  1.2317  0.0445
  220SOL     MW 3801   3.246   0.840   2.971  0.0054  0.0003  0.0006
  221SOL     OW 3802   3.749   0.320   0.476  0.1228 -0.1185  0.4448
  221SOL    HW1 3803   3.756   0.299   0.383 -0.0133  1.9432 -0.0943
  221SOL    HW2 3804   3.661   0.294   0.502 -0.2437  0.9040  0.2690
  221SOL     MW 3805   3.739   0.314   0.467  0.0054  0.0003  0.0006
  222SOL     OW 3806   0.172   2.763   2.818 -0.1019  0.0201 -0.0784
  222SOL    HW1 3807   0.229   2.716   2.880 -0.4090 -1.0735 -0.5908
  222SOL    HW2 3808   0.182   2.857   2.832  0.6985  0.0009 -0.4487
  222SOL     MW 3809   0.181   2.769   2.828  0.0054  0.0003  0.0006
  223SOL     OW 3810   2.840   2.719   2.931  0.4279 -0.3546 -0.0708
  223SOL    HW1 3811   2.832   2.787   2.864 -2.1992 -0.9241 -0.4552
  223SOL    HW2 3812   2.877   2.767   3.005  0.6502  0.8823 -0.9659
  223SOL     MW 3813   2.844   2.734   2.932  0.0054  0.0003  0.0006
  224SOL     OW 3814   1.939   1.128   2.899  0.4837 -0.0546 -0.0472
  224SOL    HW1 3815   1.881   1.122   2.824  1.3125  1.7542 -0.8791
  224SOL    HW2 3816   1.956   1.222   2.909  0.5921  0.0292 -0.9442
  224SOL     MW 3817   1.934   1.140   2.891  0.0054  0.0003  0.0006
  225SOL     OW 3818   2.685   0.690   2.881 -0.0853 -0.2849  0.1451
  225SOL    HW1 3819   2.670   0.764   2.822 -0.3881 -1.8158 -1.7846
  225SOL    HW2 3820   2.778   0.699   2.899  0.6136 -1.5628 -2.4313
  225SOL     MW 3821   2.695   0.701   2.876  0.0054  0.0003  0.0006
  226SOL     OW 3822   4.956   2.150   2.978 -0.3545 -0.2844 -0.1808
  226SOL    HW1 3823   5.011   2.226   2.957 -1.3111  0.8311  1.2056
  226SOL    HW2 3824   4.872   2.176   2.941 -0.2050 -0.4414 -0.6359
  226SOL     MW 3825   4.952   2.164   2.970  0.0054  0.0003  0.0006
  227SOL     OW 3826   0.875   3.545   2.897 -0.4952  0.2192  0.4978
  227SOL    HW1 3827   0.815   3.589   2.837  0.4793  0.9817  0.0463
  227SOL    HW2 3828   0.845   3.455   2.912  1.9297 -0.6298  0.5911
  227SOL     MW 3829   0.863   3.539   2.891  0.0054  0.0003  0.0006
  228SOL     OW 3830   2.149   3.786   0.130  0.2065 -0.1029  0.2779
  228SOL    HW1 3831   2.193   3.871   0.125 -0.3862  0.2231  0.4825
  228SOL    HW2 3832   2.059   3.806   0.104 -0.2134 -2.9429 -0.7984
  228SOL     MW 3833   2.143   3.800   0.126  0.0054  0.0003  0.0006
  229SOL     OW 3834   3.629   0.809   2.741  0.6819 -0.5036  0.4198
  229SOL    HW1 3835   3.685   0.886   2.726  1.3210 -0.6120  2.0165
  229SOL    HW2 3836   3.644   0.760   2.661 -0.8612  1.0214 -0.8702
  229SOL     MW 3837   3.638   0.813   2.729  0.0054  0.0003  0.0006
  230SOL     OW 3838   3.110   5.121   2.445  0.0938  0.0118 -0.0360
  230SOL    HW1 3839   3.205   5.131   2.453 -0.0513  0.9814  0.6581
  230SOL    HW2 3840   3.082   5.151   2.531 -1.5934 -0.7445 -0.2712
  230SOL     MW 3841   3.119   5.126   2.457  0.0054  0.0003  0.0006
  231SOL     OW 3842   4.083   1.478   2.608 -0.2299  0.0286 -0.1303
  231SOL    HW1 3843   4.082   1.556   2.553 -1.8463 -0.2294 -0.4956
  231SOL    HW2 3844   4.093   1.515   2.696 -0.3665 -0.3421  0.0420
  231SOL     MW 3845   4.085   1.493   2.613  0.0054  0.0003  0.0006
  232SOL     OW 3846   2.165   1.666   2.691 -0.1486  0.0533  0.1777
  232SOL    HW1 3847   2.116   1.632   2.616  1.2479 -0.6085 -0.4773
  232SOL    HW2 3848   2.213   1.737   2.649  0.3860 -0.1772  0.3810
  232SOL     MW 3849   2.165   1.671   2.676  0.0054  0.0003  0.0006
  233SOL     OW 3850   2.555   0.494   0.013  0.0405 -0.3787 -0.0875
  233SOL    HW1 3851   2.595   0.566  -0.035 -0.2663 -0.5963 -0.6829
  233SOL    HW2 3852   2.463   0.510  -0.006  0.3243 -0.0631 -1.2513
  233SOL     MW 3853   2.548   0.506   0.004  0.0054  0.0003  0.0006
  234SOL     OW 3854   1.964   1.837   2.793 -0.0716 -0.0951 -0.1529
  234SOL    HW1 3855   2.032   1.779   2.757 -0.9533 -0.5066 -1.2184
  234SOL    HW2 3856   1.990   1.841   2.885  1.1152 -0.0141 -0.4779
  234SOL     MW 3857   1.976   1.830   2.801  0.0054  0.0003  0.0006
  235SOL     OW 3858   3.580   2.398   2.535  0.4326 -0.1379  0.5282
  235SOL    HW1 3859   3.571   2.397   2.631 -0.5159 -0.1826  0.4523
  235SOL    HW2 3860   3.654   2.342   2.510  0.8489  1.2757 -1.6043
  235SOL     MW 3861   3.588   2.390   2.544  0.0054  0.0003  0.0006
  236SOL     OW 3862   5.129   2.434   0.172  0.0542 -0.2927 -0.4367
  236SOL    HW1 3863   5.044   2.395   0.194 -0.1108  0.5339  0.4875
  236SOL    HW2 3864   5.109   2.528   0.170 -0.2509 -0.3219  0.7183
  236SOL     MW 3865   5.115   2.441   0.175  0.0054  0.0003  0.0006
  237SOL     OW 3866   2.334   1.861   2.565 -0.4057 -0.3719  0.2817
  237SOL    HW1 3867   2.305   1.949   2.588 -0.6243 -0.2667 -0.3771
  237SOL    HW2 3868   2.425   1.858   2.595 -0.3997 -0.2355  0.2766
  237SOL     MW 3869   2.342   1.872   2.572  0.0054  0.0003  0.0006
  238SOL     OW 3870   4.920   0.211   0.024 -0.1718  0.1676  0.5274
  238SOL    HW1 3871   4.948   0.134  -0.026 -1.7271  0.1850 -0.4317
  238SOL    HW2 3872   4.977   0.284   0.001 -1.1090  0.7298 -0.0500
  238SOL     MW 3873   4.931   0.210   0.014  0.0054  0.0003  0.0006
  239SOL     OW 3874   4.771   1.540   0.170  0.1462  0.4691 -0.0860
  239SOL    HW1 3875   4.834   1.612   0.182  0.9977 -0.0759 -1.0681
  239SOL    HW2 3876   4.709   1.563   0.101 -1.0335 -0.5850  0.5850
  239SOL     MW 3877   4.771   1.553   0.163  0.0054  0.0003  0.0006
  240SOL     OW 3878   3.719   1.681   2.755  0.4349  0.5609 -0.2047
  240SOL    HW1 3879   3.772   1.739   2.701  0.1561 -0.4093 -1.5746
  240SOL    HW2 3880   3.717   1.602   2.700 -0.6025 -0.4784  1.2343
  240SOL     MW 3881   3.725   1.678   2.741  0.0054  0.0003  0.0006
  241SOL     OW 3882   3.782   4.390   2.974 -0.5078  0.3409 -0.0853
  241SOL    HW1 3883   3.877   4.395   2.981 -0.4360 -0.8927  0.0505
  241SOL    HW2 3884   3.760   4.445   2.898  0.5072 -1.6052 -1.9055
  241SOL     MW 3885   3.791   4.398   2.965  0.0054  0.0003  0.0006
  242SOL     OW 3886   1.471   3.130   2.972 -0.0451 -0.1003 -0.4705
  242SOL    HW1 3887   1.436   3.125   2.883  0.1734  0.1262 -0.5706
  242SOL    HW2 3888   1.547   3.072   2.973 -0.5983 -0.8486  1.1476
  242SOL     MW 3889   1.476   3.122   2.961  0.0054  0.0003  0.0006
  243SOL     OW 3890   2.895   4.264   2.909  0.1313  0.1377 -0.2113
  243SOL    HW1 3891   2.817   4.221   2.875 -1.9992  2.2460  1.6929
  243SOL    HW2 3892   2.963   4.254   2.842  1.7730  0.5372  1.3265
  243SOL     MW 3893   2.894   4.257   2.896  0.0054  0.0003  0.0006
  244SOL     OW 3894   4.432   4.983   2.982 -0.8831 -0.6469 -0.1272
  244SOL    HW1 3895   4.487   4.914   2.946 -1.0893  0.0120 -1.8142
  244SOL    HW2 3896   4.345   4.954   2.952 -0.4150 -1.5734 -0.6489
  244SOL     MW 3897   4.428   4.970   2.974  0.0054  0.0003  0.0006
  245SOL     OW 3898   2.452   3.949   2.926  0.2576 -0.0765 -0.4143
  245SOL    HW1 3899   2.507   4.024   2.905 -1.6718  1.8305  0.8823
  245SOL    HW2 3900   2.510   3.882   2.962 -0.2469 -0.2133  0.1545
  245SOL     MW 3901   2.467   3.950   2.928  0.0054  0.0003  0.0006
  246SOL     OW 3902   4.521   2.037   2.799  0.2179  0.2249 -0.2832
  246SOL    HW1 3903   4.572   1.957   2.789 -0.2589 -0.3349  1.3542
  246SOL    HW2 3904   4.480   2.042   2.713  1.2622  1.4760 -0.7464
  246SOL     MW 3905   4.523   2.027   2.787  0.0054  0.0003  0.0006
  247SOL     OW 3906   5.079   4.447   0.353  0.0776 -0.0227  0.0143
  247SOL    HW1 3907   5.107   4.492   0.432  1.6416 -1.0832  0.1190
  247SOL    HW2 3908   5.011   4.501   0.312 -0.2296 -0.4147 -0.0097
  247SOL     MW 3909   5.074   4.460   0.358  0.0054  0.0003  0.0006
  248SOL     OW 3910   2.981   3.398   2.675  0.0502 -0.0128 -0.1976
  248SOL    HW1 3911   3.009   3.309   2.699 -0.5454 -0.3556 -0.7315
  248SOL    HW2 3912   2.891   3.400   2.706  0.2215  1.7420  0.2402
  248SOL     MW 3913   2.973   3.386   2.682  0.0054  0.0003  0.0006
  249SOL     OW 3914   3.794   2.251   2.422 -0.1679  0.1604  0.2992
  249SOL    HW1 3915   3.829   2.225   2.337 -1.4097  0.7219 -0.4228
  249SOL    HW2 3916   3.867   2.306   2.450 -0.2075  0.3085  0.1113
  249SOL     MW 3917   3.808   2.255   2.414  0.0054  0.0003  0.0006
  250SOL     OW 3918   1.156   3.422   0.136  0.2602  0.3004 -0.1067
  250SOL    HW1 3919   1.218   3.471   0.190  0.8053 -0.9076  0.3942
  250SOL    HW2 3920   1.081   3.482   0.139  0.0232  0.0012 -0.1093
  250SOL     MW 3921   1.154   3.437   0.143  0.0054  0.0003  0.0006
  251SOL     OW 3922   2.245   1.718   0.038 -0.2963  0.0027 -0.1291
  251SOL    HW1 3923   2.172   1.757   0.087 -0.7716 -0.9136 -0.0967
  251SOL    HW2 3924   2.318   1.726   0.099  0.7538  1.6373 -1.5062
  251SOL     MW 3925   2.245   1.724   0.053  0.0054  0.0003  0.0006
  252SOL     OW 3926   3.468   2.713   2.655  0.1265 -0.0696 -0.1694
  252SOL    HW1 3927   3.395   2.768   2.684  1.2026  0.5841  1.4583
  252SOL    HW2 3928   3.451   2.686   2.565  0.5408  0.9334 -0.5684
  252SOL     MW 3929   3.456   2.717   2.647  0.0054  0.0003  0.0006
  253SOL     OW 3930   2.370   3.381   2.939 -0.5179 -0.5304 -0.2073
  253SOL    HW1 3931   2.423   3.445   2.892 -0.0634 -0.6855  0.0925
  253SOL    HW2 3932   2.284   3.422   2.949 -0.1148  0.2698  0.0446
  253SOL     MW 3933   2.366   3.395   2.934  0.0054  0.0003  0.0006
  254SOL     OW 3934   2.052   2.388   2.916  0.2766  0.1052 -0.0251
  254SOL    HW1 3935   1.989   2.446   2.959 -2.4046 -1.2646 -1.8014
  254SOL    HW2 3936   1.994   2.335   2.861  0.7363 -1.5933  1.0609
  254SOL     MW 3937   2.036   2.389   2.914  0.0054  0.0003  0.0006
  255SOL     OW 3938   1.280   3.695   2.854  0.1311  0.3538 -0.0168
  255SOL    HW1 3939   1.297   3.601   2.857 -1.3528  0.0807  0.5755
  255SOL    HW2 3940   1.311   3.722   2.941 -0.1423  1.3216 -0.2092
  255SOL     MW 3941   1.287   3.686   2.866  0.0054  0.0003  0.0006
  256SOL     OW 3942   2.248   4.047   0.076  0.5041  0.7169 -0.1518
  256SOL    HW1 3943   2.310   4.010   0.013 -0.1206 -0.0230 -0.3391
  256SOL    HW2 3944   2.305   4.109   0.121  0.2448  1.0110 -0.2274
  256SOL     MW 3945   2.264   4.050   0.074  0.0054  0.0003  0.0006
  257SOL     OW 3946   4.062   1.723   2.496  0.0153 -0.1080 -0.3295
  257SOL    HW1 3947   4.115   1.770   2.560  1.0386  1.4028 -2.1816
  257SOL    HW2 3948   4.073   1.777   2.417  0.2534 -1.3928 -1.2146
  257SOL     MW 3949   4.071   1.736   2.494  0.0054  0.0003  0.0006
  258SOL     OW 3950   4.262   1.906   0.096 -0.1575 -0.1408  0.4216
  258SOL    HW1 3951   4.262   1.986   0.045  1.3652  0.4643  1.2908
  258SOL    HW2 3952   4.175   1.901   0.136 -0.2933  0.0362  0.1469
  258SOL     MW 3953   4.251   1.916   0.095  0.0054  0.0003  0.0006
  259SOL     OW 3954   3.057   4.045   0.350  0.4727 -0.0794  0.1177
  259SOL    HW1 3955   3.052   4.083   0.437  1.2135  0.3875 -0.0316
  259SOL    HW2 3956   2.994   4.100   0.303  0.6786 -0.0542 -0.1307
  259SOL     MW 3957   3.048   4.057   0.355  0.0054  0.0003  0.0006
  260SOL     OW 3958   4.970   1.723   0.185 -0.5480 -0.1895 -0.0924
  260SOL    HW1 3959   5.060   1.689   0.182 -0.5827 -0.3331  0.4172
  260SOL    HW2 3960   4.973   1.790   0.117 -0.5099  0.2197  0.2992
  260SOL     MW 3961   4.982   1.727   0.176  0.0054  0.0003  0.0006
  261SOL     OW 3962   5.003   3.752   0.019  0.1716  0.0253  0.4287
  261SOL    HW1 3963   4.965   3.827  -0.026 -2.1388 -0.8655  0.7955
  261SOL    HW2 3964   4.951   3.749   0.099  0.8255  0.4092  0.8853
  261SOL     MW 3965   4.991   3.762   0.023  0.0054  0.0003  0.0006
  262SOL     OW 3966   2.212   1.054   2.860  0.0416  0.1812 -0.2809
  262SOL    HW1 3967   2.263   1.132   2.884 -1.3833  0.4035  2.4811
  262SOL    HW2 3968   2.120   1.081   2.872 -0.7372 -1.5977 -1.8315
  262SOL     MW 3969   2.206   1.068   2.865  0.0054  0.0003  0.0006
  263SOL     OW 3970   1.372   2.043   0.174  0.2848  0.2689 -0.1706
  263SOL    HW1 3971   1.396   2.125   0.216 -0.3084  0.2618  0.2009
  263SOL    HW2 3972   1.299   2.012   0.229  0.2481 -0.1651 -0.4599
  263SOL     MW 3973   1.365   2.049   0.187  0.0054  0.0003  0.0006
  264SOL     OW 3974   1.576   3.370   0.017  0.5254  0.0041  0.0103
  264SOL    HW1 3975   1.595   3.405  -0.070 -1.1340 -1.6155 -1.0612
  264SOL    HW2 3976   1.563   3.277   0.000  1.1070  0.1101 -1.0678
  264SOL     MW 3977   1.577   3.362   0.004  0.0054  0.0003  0.0006
  265SOL     OW 3978   4.829   1.237   0.133 -0.2591 -0.1138 -0.2444
  265SOL    HW1 3979   4.888   1.253   0.060 -0.0710  0.9319  0.1176
  265SOL    HW2 3980   4.823   1.327   0.166  1.5904 -0.0951  0.1316
  265SOL     MW 3981   4.836   1.251   0.128  0.0054  0.0003  0.0006
  266SOL     OW 3982   1.684   2.561   0.589  0.0252 -0.2258  0.0861
  266SOL    HW1 3983   1.740   2.529   0.518  1.4657 -1.0306  1.5141
  266SOL    HW2 3984   1.692   2.500   0.663 -0.3388 -0.3501  0.0260
  266SOL     MW 3985   1.693   2.549   0.590  0.0054  0.0003  0.0006
  267SOL     OW 3986   1.292   1.319   0.120  0.4101  0.1810 -0.2346
  267SOL    HW1 3987   1.220   1.261   0.145  0.4601 -0.3331 -1.2170
  267SOL    HW2 3988   1.323   1.357   0.202 -1.6446  1.0601  0.2082
  267SOL     MW 3989   1.286   1.317   0.134  0.0054  0.0003  0.0006
  268SOL     OW 3990   2.001   1.868   0.057 -0.0519 -0.5060 -0.1366
  268SOL    HW1 3991   1.984   1.962   0.062 -1.1087 -0.6769 -0.4511
  268SOL    HW2 3992   1.913   1.835   0.075 -0.3493 -0.0629 -0.7282
  268SOL     MW 3993   1.987   1.876   0.060  0.0054  0.0003  0.0006
  269SOL     OW 3994   1.887   3.838   0.100  0.4154  0.0637  0.2568
  269SOL    HW1 3995   1.882   3.934   0.100 -1.1931  0.0828 -2.3967
  269SOL    HW2 3996   1.840   3.818   0.180 -0.4647 -0.2170 -0.3215
  269SOL     MW 3997   1.880   3.848   0.110  0.0054  0.0003  0.0006
  270SOL     OW 3998   2.779   0.073   2.986  0.4482 -0.0907  0.0744
  270SOL    HW1 3999   2.798   0.039   2.899 -0.3582  0.4408 -0.3177
  270SOL    HW2 4000   2.709   0.134   2.964 -0.8096 -2.0837 -1.7708
  270SOL     MW 4001   2.772   0.077   2.972  0.0054  0.0003  0.0006
  271SOL     OW 4002   5.094   3.093   0.012  0.3311 -0.1504  0.2189
  271SOL    HW1 4003   5.037   3.104   0.088 -0.1504  1.0670 -0.2948
  271SOL    HW2 4004   5.063   3.161  -0.049 -1.2507 -1.4984 -0.5493
  271SOL     MW 4005   5.082   3.104   0.014  0.0054  0.0003  0.0006
  272SOL     OW 4006   2.604   2.049   2.880 -0.1807  0.0913 -0.0436
  272SOL    HW1 4007   2.587   2.143   2.871 -0.5010  0.0913  0.4771
  272SOL    HW2 4008   2.698   2.038   2.893 -0.0525  0.2230 -0.8431
  272SOL     MW 4009   2.614   2.060   2.881  0.0054  0.0003  0.0006
  273SOL     OW 4010   2.250   1.500   2.889  0.5084 -0.4536  0.1485
  273SOL    HW1 4011   2.250   1.578   2.945  0.3061  0.9531 -1.6851
  273SOL    HW2 4012   2.227   1.544   2.807 -0.4505 -0.8371  0.2013
  273SOL     MW 4013   2.247   1.516   2.886  0.0054  0.0003  0.0006
  274SOL     OW 4014   4.163   5.002   2.900  0.5582 -0.4425  0.0412
  274SOL    HW1 4015   4.104   5.026   2.972 -0.4347 -0.0363 -0.8789
  274SOL    HW2 4016   4.129   5.061   2.833  0.2577 -1.6068 -0.8585
  274SOL     MW 4017   4.151   5.013   2.901  0.0054  0.0003  0.0006
  275SOL     OW 4018   2.423   4.243   0.189 -0.7457  0.2028  0.0503
  275SOL    HW1 4019   2.480   4.225   0.264  2.1642 -0.5527 -2.1561
  275SOL    HW2 4020   2.479   4.305   0.143  2.1055 -1.9944  0.3057
  275SOL     MW 4021   2.438   4.249   0.193  0.0054  0.0003  0.0006
  276SOL     OW 4022   1.491   2.319   0.193 -0.1420 -0.4840 -0.3514
  276SOL    HW1 4023   1.483   2.389   0.258 -1.8824  0.1170 -1.1271
  276SOL    HW2 4024   1.586   2.310   0.185  0.5054  3.2829  0.9019
  276SOL     MW 4025   1.502   2.327   0.200  0.0054  0.0003  0.0006
  277SOL     OW 4026   1.058   1.187   0.178  0.4462  0.2100  0.1423
  277SOL    HW1 4027   1.013   1.200   0.094  0.0486 -1.6980  0.0307
  277SOL    HW2 4028   0.989   1.159   0.238 -0.6426 -1.6809 -1.8442
  277SOL     MW 4029   1.043   1.185   0.175  0.0054  0.0003  0.0006
  278SOL     OW 4030   0.661   3.677   2.739 -0.6231 -0.1278 -0.5669
  278SOL    HW1 4031   0.679   3.753   2.685  1.6869 -1.0034 -1.1500
  278SOL    HW2 4032   0.573   3.652   2.711 -0.7443 -0.1392 -0.1938
  278SOL     MW 4033   0.651   3.683   2.728  0.0054  0.0003  0.0006
  279SOL     OW 4034   2.379   1.264   2.954  0.5014  0.5045  0.0304
  279SOL    HW1 4035   2.334   1.345   2.931  0.6954  0.3175 -1.0515
  279SOL    HW2 4036   2.358   1.251   3.047 -0.7228  0.0817 -0.2784
  279SOL     MW 4037   2.370   1.273   2.963  0.0054  0.0003  0.0006
  280SOL     OW 4038   2.565   0.637   0.234  0.2514  0.3862 -0.5641
  280SOL    HW1 4039   2.525   0.572   0.292  0.2588 -0.3879 -1.4054
  280SOL    HW2 4040   2.564   0.584   0.155 -0.5251 -0.3653 -0.0719
  280SOL     MW 4041   2.560   0.622   0.232  0.0054  0.0003  0.0006
  281SOL     OW 4042   1.852   2.698   0.267 -0.2545  0.0178 -0.6265
  281SOL    HW1 4043   1.938   2.719   0.228 -0.2439  0.1345 -0.5402
  281SOL    HW2 4044   1.868   2.624   0.326  0.9889 -0.2960 -1.3106
  281SOL     MW 4045   1.866   2.691   0.270  0.0054  0.0003  0.0006
  282SOL     OW 4046   3.296   2.021   2.888  0.1731 -0.6320  0.3934
  282SOL    HW1 4047   3.241   2.096   2.911  0.0233 -1.1047  1.6484
  282SOL    HW2 4048   3.237   1.968   2.835 -1.7262  1.1962  0.5407
  282SOL     MW 4049   3.281   2.024   2.884  0.0054  0.0003  0.0006
  283SOL     OW 4050   1.551   4.060   0.090  0.1085  0.0501 -0.0864
  283SOL    HW1 4051   1.514   4.147   0.106 -0.8665 -0.2214 -0.8113
  283SOL    HW2 4052   1.644   4.077   0.101  0.2231 -1.1668  1.1623
  283SOL     MW 4053   1.558   4.074   0.094  0.0054  0.0003  0.0006
  284SOL     OW 4054   1.285   0.962   2.911 -0.5451  0.0466 -0.4384
  284SOL    HW1 4055   1.206   0.988   2.864 -0.4989 -1.0731 -1.1580
  284SOL    HW2 4056   1.260   0.975   3.003  3.0430  2.2767  0.4271
  284SOL     MW 4057   1.271   0.967   2.917  0.0054  0.0003  0.0006
  285SOL     OW 4058   3.772   4.928   0.061 -0.2607 -0.0214  0.3940
  285SOL    HW1 4059   3.695   4.940   0.004 -1.3987  1.4824  2.1464
  285SOL    HW2 4060   3.823   4.858   0.020  0.7681 -0.0167  1.6178
  285SOL     MW 4061   3.768   4.920   0.048  0.0054  0.0003  0.0006
  286SOL     OW 4062   3.635   4.223   2.515  0.1172  0.4242  0.2408
  286SOL    HW1 4063   3.551   4.202   2.474 -0.6514 -1.4877  2.5692
  286SOL    HW2 4064   3.656   4.139   2.556 -0.7385  0.2632  0.3680
  286SOL     MW 4065   3.627   4.209   2.515  0.0054  0.0003  0.0006
  287SOL     OW 4066   0.405   4.782   2.914  0.0162 -0.4075  0.4686
  287SOL    HW1 4067   0.482   4.762   2.968 -1.3398 -0.7562  2.3653
  287SOL    HW2 4068   0.414   4.736   2.830 -1.5751 -0.3488  0.2327
  287SOL     MW 4069   0.416   4.773   2.910  0.0054  0.0003  0.0006
  288SOL     OW 4070   3.807   0.102   2.638  0.3077  0.3711  0.2935
  288SOL    HW1 4071   3.716   0.096   2.665  0.0090  0.1857 -0.6999
  288SOL    HW2 4072   3.805   0.054   2.555 -1.4158  2.6718 -1.1156
  288SOL     MW 4073   3.795   0.095   2.631  0.0054  0.0003  0.0006
  289SOL     OW 4074   1.663   3.767   2.951 -0.2824  0.3911  0.0221
  289SOL    HW1 4075   1.754   3.772   2.979 -0.2922  1.0463 -0.0611
  289SOL    HW2 4076   1.656   3.845   2.897 -2.1666  1.2595  1.4079
  289SOL     MW 4077   1.674   3.778   2.948  0.0054  0.0003  0.0006
  290SOL     OW 4078   3.790   2.465   2.905 -0.3713 -0.2363 -0.5896
  290SOL    HW1 4079   3.864   2.448   2.847 -0.6783  2.7435 -2.0416
  290SOL    HW2 4080   3.753   2.544   2.866  0.3898  0.2668 -0.3000
  290SOL     MW 4081   3.795   2.473   2.892  0.0054  0.0003  0.0006
  291SOL     OW 4082   2.662   3.114   2.786 -0.2909 -0.2276  0.0731
  291SOL    HW1 4083   2.682   3.206   2.766  1.8239 -0.8970 -1.1522
  291SOL    HW2 4084   2.578   3.112   2.832 -0.5077 -1.6816 -0.3435
  291SOL     MW 4085   2.653   3.126   2.789  0.0054  0.0003  0.0006
  292SOL     OW 4086   4.023   4.438   2.680 -0.0887 -0.1631  0.7726
  292SOL    HW1 4087   3.936   4.440   2.638 -0.4267  0.4195  1.4761
  292SOL    HW2 4088   4.060   4.354   2.654 -0.4253  0.0241 -0.3626
  292SOL     MW 4089   4.016   4.427   2.671  0.0054  0.0003  0.0006
  293SOL     OW 4090   0.286   4.140   2.961  0.5418  0.0687  0.1041
  293SOL    HW1 4091   0.259   4.058   3.002  0.1955  0.8931  1.5666
  293SOL    HW2 4092   0.268   4.201   3.032  1.6091  0.1253  0.3409
  293SOL     MW 4093   0.280   4.137   2.976  0.0054  0.0003  0.0006
  294SOL     OW 4094   0.557   1.027   0.669 -0.1189  0.1443  0.5605
  294SOL    HW1 4095   0.462   1.039   0.663 -0.0413  0.3999 -0.3685
  294SOL    HW2 4096   0.596   1.114   0.676  0.7418 -0.2558  0.8171
  294SOL     MW 4097   0.549   1.040   0.669  0.0054  0.0003  0.0006
  295SOL     OW 4098   1.399   0.483   2.920  0.1702  0.3707 -0.2013
  295SOL    HW1 4099   1.332   0.551   2.910  0.9733  1.1265 -0.7174
  295SOL    HW2 4100   1.472   0.520   2.870  0.0704  0.1685 -0.4996
  295SOL     MW 4101   1.400   0.497   2.912  0.0054  0.0003  0.0006
  296SOL     OW 4102   3.112   4.259   2.711 -0.7164  0.6864 -0.1959
  296SOL    HW1 4103   3.108   4.282   2.618 -1.4476 -0.5460 -0.4918
  296SOL    HW2 4104   3.116   4.348   2.747  1.3384  0.9405 -0.8749
  296SOL     MW 4105   3.112   4.274   2.703  0.0054  0.0003  0.0006
  297SOL     OW 4106   0.595   1.077   0.389  0.2596  0.0428  0.2279
  297SOL    HW1 4107   0.576   1.050   0.478  0.0593 -1.9345 -0.3696
  297SOL    HW2 4108   0.541   1.153   0.368 -1.0051 -0.5801  1.1207
  297SOL     MW 4109   0.586   1.083   0.398  0.0054  0.0003  0.0006
  298SOL     OW 4110   2.736   3.395   2.790  0.1148 -0.3008  0.1567
  298SOL    HW1 4111   2.762   3.399   2.882  0.3565 -0.0659  0.0793
  298SOL    HW2 4112   2.657   3.449   2.782  0.8350  1.0349  1.5548
  298SOL     MW 4113   2.729   3.403   2.801  0.0054  0.0003  0.0006
  299SOL     OW 4114   5.106   2.372   2.906 -0.1607  0.1645 -0.4801
  299SOL    HW1 4115   5.189   2.401   2.868 -0.3855  0.7660 -0.5324
  299SOL    HW2 4116   5.122   2.390   2.999 -1.9158 -2.6473  0.4762
  299SOL     MW 4117   5.119   2.379   2.913  0.0054  0.0003  0.0006
  300SOL     OW 4118   2.473   4.207   2.699  0.1823  0.0472 -0.0990
  300SOL    HW1 4119   2.420   4.278   2.663 -0.0523 -0.6194 -1.1143
  300SOL    HW2 4120   2.407   4.138   2.709  0.3306  0.0776  1.1743
  300SOL     MW 4121   2.457   4.207   2.695  0.0054  0.0003  0.0006
  301SOL     OW 4122   0.436   3.196   2.928  0.1613 -0.3064  0.1879
  301SOL    HW1 4123   0.488   3.132   2.977  0.1893 -0.0364  0.5071
  301SOL    HW2 4124   0.424   3.266   2.991  0.4595 -0.9420  0.9775
  301SOL     MW 4125   0.441   3.197   2.943  0.0054  0.0003  0.0006
  302SOL     OW 4126   3.245   0.478   2.753 -0.1120  0.0672 -0.0669
  302SOL    HW1 4127   3.325   0.530   2.755  1.0045 -1.5740  1.2459
  302SOL    HW2 4128   3.206   0.493   2.839 -0.7075 -1.0484 -0.1180
  302SOL     MW 4129   3.250   0.487   2.765  0.0054  0.0003  0.0006
  303SOL     OW 4130   1.279   0.595   0.311  0.3089 -0.3926  0.2408
  303SOL    HW1 4131   1.254   0.651   0.384  2.6284 -0.3645  1.0912
  303SOL    HW2 4132   1.275   0.505   0.344 -2.1541 -0.3601  0.2082
  303SOL     MW 4133   1.275   0.590   0.325  0.0054  0.0003  0.0006
  304SOL     OW 4134   1.613   3.513   0.256  0.2838 -0.1638 -0.3173
  304SOL    HW1 4135   1.519   3.528   0.269  0.2880 -1.1173  1.0635
  304SOL    HW2 4136   1.609   3.468   0.172 -1.5458 -0.1160 -0.2879
  304SOL     MW 4137   1.600   3.509   0.247  0.0054  0.0003  0.0006
  305SOL     OW 4138   2.821   3.366   0.047  0.2133  0.0504 -0.0579
  305SOL    HW1 4139   2.740   3.374   0.097 -0.0558 -0.6882 -0.3690
  305SOL    HW2 4140   2.871   3.441   0.079  0.0978 -0.7642  2.1702
  305SOL     MW 4141   2.817   3.377   0.057  0.0054  0.0003  0.0006
  306SOL     OW 4142   3.667   1.992   2.404  0.3017  0.1833  0.3323
  306SOL    HW1 4143   3.698   2.080   2.426  0.3544  0.3926 -0.5329
  306SOL    HW2 4144   3.711   1.939   2.470 -0.5286 -0.6555  0.2254
  306SOL     MW 4145   3.677   1.997   2.416  0.0054  0.0003  0.0006
  307SOL     OW 4146   4.597   5.082   0.169  0.2402 -0.0920  0.1722
  307SOL    HW1 4147   4.651   5.007   0.194 -0.4569 -0.9714 -0.8618
  307SOL    HW2 4148   4.525   5.037   0.125 -2.3201  1.8788  2.0095
  307SOL     MW 4149   4.595   5.066   0.166  0.0054  0.0003  0.0006
  308SOL     OW 4150   2.929   4.728   2.472 -0.1855 -0.6890 -0.3474
  308SOL    HW1 4151   3.024   4.743   2.471 -0.4061  0.9362 -0.8319
  308SOL    HW2 4152   2.891   4.809   2.437 -1.9126 -0.5396  1.7176
  308SOL     MW 4153   2.937   4.741   2.467  0.0054  0.0003  0.0006
  309SOL     OW 4154   3.610   4.624   2.328  0.1062  0.4303 -0.1908
  309SOL    HW1 4155   3.656   4.681   2.390 -0.1255  0.6967 -0.2611
  309SOL    HW2 4156   3.680   4.589   2.273  0.2020  0.9848 -0.4308
  309SOL     MW 4157   3.625   4.627   2.329  0.0054  0.0003  0.0006
  310SOL     OW 4158   2.884   2.011   2.921  0.1842  0.4052  0.4673
  310SOL    HW1 4159   2.902   1.920   2.941  0.1738 -0.6660 -3.4824
  310SOL    HW2 4160   2.944   2.024   2.847  0.0205 -0.3097  0.2009
  310SOL     MW 4161   2.894   2.001   2.914  0.0054  0.0003  0.0006
  311SOL     OW 4162   1.931   2.137   0.037 -0.5310  0.1476 -0.2579
  311SOL    HW1 4163   1.893   2.145  -0.051  0.0940 -0.4145 -0.5925
  311SOL    HW2 4164   2.004   2.199   0.039 -1.3148  1.0977 -0.3519
  311SOL     MW 4165   1.936   2.146   0.025  0.0054  0.0003  0.0006
  312SOL     OW 4166   2.583   0.244   2.897 -0.5030 -0.2962  0.0107
  312SOL    HW1 4167   2.581   0.329   2.942 -0.5539  0.6688 -1.7093
  312SOL    HW2 4168   2.634   0.265   2.819  0.2976 -0.3928  0.5063
  312SOL     MW 4169   2.589   0.258   2.893  0.0054  0.0003  0.0006
  313SOL     OW 4170   4.909   3.952   2.850 -0.1338  0.1285  0.0448
  313SOL    HW1 4171   4.832   4.006   2.832 -0.2308  0.1409  0.4604
  313SOL    HW2 4172   4.971   3.992   2.789  0.1427 -1.5669 -0.8251
  313SOL     MW 4173   4.907   3.964   2.840  0.0054  0.0003  0.0006
  314SOL     OW 4174   0.210   2.994   2.985 -0.0110 -0.5400  0.4269
  314SOL    HW1 4175   0.262   3.069   2.956  0.5231 -0.0176  2.6152
  314SOL    HW2 4176   0.123   3.030   2.996  0.4457  0.1867  1.8324
  314SOL     MW 4177   0.205   3.008   2.982  0.0054  0.0003  0.0006
  315SOL     OW 4178   3.174   4.848   2.477 -0.1281  0.0031  0.2639
  315SOL    HW1 4179   3.152   4.939   2.456 -0.3590 -0.3266 -1.0028
  315SOL    HW2 4180   3.255   4.834   2.429 -0.6039 -2.6192  0.0505
  315SOL     MW 4181   3.182   4.858   2.468  0.0054  0.0003  0.0006
  316SOL     OW 4182   3.821   5.075   2.409  0.2356  0.1148  0.0708
  316SOL    HW1 4183   3.796   4.986   2.430  0.9910  0.1772  1.3221
  316SOL    HW2 4184   3.916   5.063   2.407  0.3025  0.6487 -1.5794
  316SOL     MW 4185   3.830   5.062   2.411  0.0054  0.0003  0.0006
  317SOL     OW 4186   3.747   4.810   2.487  0.1804 -0.3353 -0.3087
  317SOL    HW1 4187   3.828   4.782   2.529  0.3717  0.7616  0.0830
  317SOL    HW2 4188   3.683   4.814   2.557  0.5845  0.2129  0.0432
  317SOL     MW 4189   3.749   4.807   2.501  0.0054  0.0003  0.0006
  318SOL     OW 4190   1.773   2.703   2.828  0.0826 -0.1684  0.2434
  318SOL    HW1 4191   1.725   2.781   2.857  2.1518  1.5779 -0.7251
  318SOL    HW2 4192   1.709   2.660   2.772  1.4193 -0.6909 -0.9470
  318SOL     MW 4193   1.759   2.708   2.825  0.0054  0.0003  0.0006
  319SOL     OW 4194   3.701   4.599   2.784 -0.4471 -0.2303 -0.2851
  319SOL    HW1 4195   3.636   4.661   2.751  0.1881  0.8525  0.4520
  319SOL    HW2 4196   3.726   4.544   2.710  0.8886 -0.7821  0.5245
  319SOL     MW 4197   3.695   4.600   2.770  0.0054  0.0003  0.0006
  320SOL     OW 4198   4.394   2.096   2.576  0.0104  0.2933  0.0765
  320SOL    HW1 4199   4.303   2.112   2.604  0.4437  1.1267  1.0983
  320SOL    HW2 4200   4.415   2.169   2.518 -0.4520 -0.4232 -1.0050
  320SOL     MW 4201   4.385   2.108   2.572  0.0054  0.0003  0.0006
  321SOL     OW 4202   3.939   4.534   2.342  0.4045 -0.1073 -0.3318
  321SOL    HW1 4203   3.989   4.612   2.318  2.3279 -1.8245 -2.2762
  321SOL    HW2 4204   4.002   4.463   2.355  1.1975  0.5533 -0.4886
  321SOL     MW 4205   3.954   4.535   2.340  0.0054  0.0003  0.0006
  322SOL     OW 4206   3.602   0.217   2.441 -0.0610  0.6554  0.1285
  322SOL    HW1 4207   3.656   0.290   2.410 -0.1318  0.7154  0.1454
  322SOL    HW2 4208   3.526   0.251   2.489 -0.1007 -0.1152  0.6229
  322SOL     MW 4209   3.599   0.231   2.443  0.0054  0.0003  0.0006
  323SOL     OW 4210   4.805   0.133   0.280 -0.5787  0.8337 -0.2251
  323SOL    HW1 4211   4.845   0.162   0.198  1.1142  1.7248  0.8668
  323SOL    HW2 4212   4.729   0.081   0.252 -0.7437  0.4690  0.8470
  323SOL     MW 4213   4.800   0.130   0.265  0.0054  0.0003  0.0006
  324SOL     OW 4214   0.372   2.871   0.160 -0.6700 -0.6267 -0.2764
  324SOL    HW1 4215   0.310   2.903   0.095 -1.9112  0.6787  1.4661
  324SOL    HW2 4216   0.338   2.913   0.239  0.7673  0.6559 -0.2833
  324SOL     MW 4217   0.360   2.881   0.162  0.0054  0.0003  0.0006
  325SOL     OW 4218   1.761   2.321   0.143  0.1870  0.3868  0.2839
  325SOL    HW1 4219   1.791   2.401   0.099 -0.9316 -0.2690 -1.7733
  325SOL    HW2 4220   1.816   2.254   0.103  2.2950  2.1496  0.0227
  325SOL     MW 4221   1.772   2.323   0.132  0.0054  0.0003  0.0006
  326SOL     OW 4222   3.902   4.753   2.886 -0.2190  0.3195 -0.3379
  326SOL    HW1 4223   3.957   4.797   2.820 -0.9796  0.7518 -0.6908
  326SOL    HW2 4224   3.829   4.716   2.837  0.1434 -2.0804  0.8247
  326SOL     MW 4225   3.900   4.754   2.871  0.0054  0.0003  0.0006
  327SOL     OW 4226   4.379   0.847   0.423 -0.1285  0.4252 -0.0347
  327SOL    HW1 4227   4.336   0.778   0.473  0.2592 -0.0269 -0.3248
  327SOL    HW2 4228   4.466   0.811   0.406  0.1165  1.4473 -1.1321
  327SOL     MW 4229   4.384   0.833   0.427  0.0054  0.0003  0.0006
  328SOL     OW 4230   1.854   2.221   2.796  0.1288  0.0336 -0.8350
  328SOL    HW1 4231   1.860   2.159   2.723  2.1145 -2.4253  1.1863
  328SOL    HW2 4232   1.764   2.251   2.803  0.3734  0.5002  0.7983
  328SOL     MW 4233   1.843   2.217   2.787  0.0054  0.0003  0.0006
  329SOL     OW 4234   4.754   0.840   0.095 -0.2939  0.0311 -0.0972
  329SOL    HW1 4235   4.730   0.777   0.027  0.8771 -0.1465 -0.3676
  329SOL    HW2 4236   4.741   0.922   0.047  0.5816  0.1465 -0.1523
  329SOL     MW 4237   4.749   0.843   0.080  0.0054  0.0003  0.0006
  330SOL     OW 4238   3.973   2.456   2.466  0.2164  0.5604  0.5181
  330SOL    HW1 4239   3.964   2.475   2.560 -1.2156  0.0282  0.5089
  330SOL    HW2 4240   3.900   2.503   2.426 -2.5468 -2.0716  2.0170
  330SOL     MW 4241   3.963   2.464   2.473  0.0054  0.0003  0.0006
  331SOL     OW 4242   1.302   2.933   0.070 -0.1302 -0.2120 -0.0539
  331SOL    HW1 4243   1.240   2.919  -0.002  0.2622 -1.5372 -0.1417
  331SOL    HW2 4244   1.348   3.011   0.038  0.3499 -0.3325  0.3410
  331SOL     MW 4245   1.300   2.942   0.057  0.0054  0.0003  0.0006
  332SOL     OW 4246   3.826   1.844   2.565  0.0254  0.4297 -0.0234
  332SOL    HW1 4247   3.899   1.794   2.529  1.0172  1.2848  0.7320
  332SOL    HW2 4248   3.871   1.919   2.604  0.4933  0.8761 -1.3827
  332SOL     MW 4249   3.842   1.847   2.566  0.0054  0.0003  0.0006
  333SOL     OW 4250   4.961   1.891   2.918 -0.1933  0.2289 -0.0690
  333SOL    HW1 4251   4.873   1.865   2.890  0.2577  0.4408 -1.7983
  333SOL    HW2 4252   4.948   1.985   2.922 -2.8993 -0.0120 -1.0074
  333SOL     MW 4253   4.947   1.900   2.915  0.0054  0.0003  0.0006
  334SOL     OW 4254   3.187   4.462   0.051 -0.2986  0.5811  0.4605
  334SOL    HW1 4255   3.240   4.389   0.020 -1.5135 -0.7540  1.3492
  334SOL    HW2 4256   3.259   4.523   0.069  1.6605 -1.2631 -0.7010
  334SOL     MW 4257   3.203   4.461   0.049  0.0054  0.0003  0.0006
  335SOL     OW 4258   3.544   4.802   2.675 -0.2528  0.1696 -0.0386
  335SOL    HW1 4259   3.563   4.883   2.722  0.5241  0.2287 -0.4334
  335SOL    HW2 4260   3.455   4.780   2.701  0.4282 -1.8163  0.7941
  335SOL     MW 4261   3.535   4.810   2.685  0.0054  0.0003  0.0006
  336SOL     OW 4262   4.441   4.602   2.464 -0.1042 -0.1660 -0.4494
  336SOL    HW1 4263   4.358   4.622   2.508  0.7561  0.8335  0.7857
  336SOL    HW2 4264   4.480   4.684   2.435  2.3239 -1.0899 -0.0269
  336SOL     MW 4265   4.435   4.615   2.466  0.0054  0.0003  0.0006
  337SOL     OW 4266   0.315   0.885   0.200 -0.0179 -0.1384 -0.5040
  337SOL    HW1 4267   0.410   0.892   0.189  0.1413 -2.3370 -0.8609
  337SOL    HW2 4268   0.295   0.797   0.168 -2.4785  0.2867 -0.3585
  337SOL     MW 4269   0.325   0.875   0.194  0.0054  0.0003  0.0006
  338SOL     OW 4270   2.035   2.638   2.746 -0.4267 -0.2422  0.2704
  338SOL    HW1 4271   2.042   2.563   2.806 -0.1592  0.0573  0.6152
  338SOL    HW2 4272   1.942   2.662   2.749 -0.7789 -1.4119 -0.3605
  338SOL     MW 4273   2.024   2.631   2.754  0.0054  0.0003  0.0006
  339SOL     OW 4274   0.563   4.069   2.906  0.1597  0.3306 -0.4377
  339SOL    HW1 4275   0.548   3.977   2.926 -1.7532  0.6570 -0.1942
  339SOL    HW2 4276   0.481   4.111   2.930 -0.2903 -0.0724 -1.2183
  339SOL     MW 4277   0.550   4.063   2.912  0.0054  0.0003  0.0006
  340SOL     OW 4278   2.882   2.242   0.056 -0.1215 -0.1787 -0.4417
  340SOL    HW1 4279   2.880   2.167  -0.004 -0.6273 -0.1022 -0.5205
  340SOL    HW2 4280   2.844   2.315   0.008 -0.4706 -0.1852 -0.1799
  340SOL     MW 4281   2.877   2.242   0.042  0.0054  0.0003  0.0006
  341SOL     OW 4282   1.318   3.415   2.930 -0.2253  0.1255 -0.1859
  341SOL    HW1 4283   1.405   3.407   2.970  0.1319  1.7709 -0.5470
  341SOL    HW2 4284   1.260   3.422   3.007  1.6814 -0.2241  1.3706
  341SOL     MW 4285   1.322   3.415   2.946  0.0054  0.0003  0.0006
  342SOL     OW 4286   2.995   1.766   2.960 -0.3835  0.2043  0.1157
  342SOL    HW1 4287   3.074   1.793   3.007 -1.4025 -0.0537  2.0594
  342SOL    HW2 4288   3.027   1.763   2.870  0.2650  0.5095  0.3327
  342SOL     MW 4289   3.010   1.769   2.954  0.0054  0.0003  0.0006
  343SOL     OW 4290   1.677   2.926   2.971 -0.3140 -0.0519 -0.0029
  343SOL    HW1 4291   1.761   2.949   3.010  1.0549 -0.9235 -2.2731
  343SOL    HW2 4292   1.638   2.867   3.036  1.7695 -1.0948  0.3638
  343SOL     MW 4293   1.683   2.922   2.985  0.0054  0.0003  0.0006
  344SOL     OW 4294   2.655   4.109   2.861 -0.2418  0.0096 -0.3455
  344SOL    HW1 4295   2.602   4.148   2.792  0.0872  1.6332  0.2728
  344SOL    HW2 4296   2.691   4.033   2.815 -1.6490 -0.7661 -0.2051
  344SOL     MW 4297   2.653   4.104   2.846  0.0054  0.0003  0.0006
  345SOL     OW 4298   2.857   3.110   2.976  0.2978  0.6853 -0.0481
  345SOL    HW1 4299   2.849   3.200   3.007  0.9996  0.6919  0.1378
  345SOL    HW2 4300   2.782   3.099   2.917 -0.2838 -0.1263  0.8155
  345SOL     MW 4301   2.846   3.121   2.972  0.0054  0.0003  0.0006
  346SOL     OW 4302   2.784   0.788   0.154 -0.3035 -0.2926  0.1958
  346SOL    HW1 4303   2.831   0.820   0.231 -0.3769 -1.7380  0.8825
  346SOL    HW2 4304   2.717   0.728   0.188 -0.8034  0.8046  1.2147
  346SOL     MW 4305   2.781   0.785   0.169  0.0054  0.0003  0.0006
  347SOL     OW 4306   1.231   0.983   0.173 -0.1668 -0.0163 -0.5467
  347SOL    HW1 4307   1.168   1.055   0.172 -1.2693 -0.8674  1.0253
  347SOL    HW2 4308   1.174   0.905   0.171  0.5332 -0.6540  1.4976
  347SOL     MW 4309   1.215   0.982   0.173  0.0054  0.0003  0.0006
  348SOL     OW 4310   2.929   4.722   2.927  0.3980 -0.2572  0.0623
  348SOL    HW1 4311   2.891   4.652   2.980  0.6147 -0.8811 -0.5868
  348SOL    HW2 4312   2.984   4.774   2.986  0.2698 -0.2864  0.2085
  348SOL     MW 4313   2.932   4.720   2.942  0.0054  0.0003  0.0006
  349SOL     OW 4314   3.738   1.807   0.148 -0.4634  0.2883 -0.0605
  349SOL    HW1 4315   3.745   1.850   0.063  0.2108  1.3967  0.5371
  349SOL    HW2 4316   3.666   1.746   0.134 -0.3070  0.5019 -2.0504
  349SOL     MW 4317   3.730   1.804   0.135  0.0054  0.0003  0.0006
  350SOL     OW 4318   4.286   1.686   2.924  0.3522  0.0399  0.7129
  350SOL    HW1 4319   4.210   1.630   2.913 -0.4864  1.4188 -0.9153
  350SOL    HW2 4320   4.260   1.754   2.986 -2.0754 -1.5583  1.5880
  350SOL     MW 4321   4.273   1.688   2.931  0.0054  0.0003  0.0006
  351SOL     OW 4322   3.012   4.426   0.253 -0.0324 -0.2121  0.0255
  351SOL    HW1 4323   3.040   4.478   0.328 -1.3901 -0.1676  0.5159
  351SOL    HW2 4324   3.085   4.433   0.191 -0.4973  0.3590 -0.4789
  351SOL     MW 4325   3.025   4.434   0.255  0.0054  0.0003  0.0006
  352SOL     OW 4326   1.861   2.552   0.030 -0.4815 -0.1294 -0.2166
  352SOL    HW1 4327   1.848   2.600   0.111 -0.8881 -0.0436 -0.3301
  352SOL    HW2 4328   1.831   2.614  -0.036  1.8677  0.6359 -0.6614
  352SOL     MW 4329   1.855   2.566   0.032  0.0054  0.0003  0.0006
  353SOL     OW 4330   4.000   4.825   2.637  0.0061  0.1433  0.0331
  353SOL    HW1 4331   4.051   4.749   2.607 -1.1352 -0.3623 -0.6969
  353SOL    HW2 4332   4.036   4.894   2.581  0.6422 -1.6855 -1.9576
  353SOL     MW 4333   4.012   4.824   2.625  0.0054  0.0003  0.0006
  354SOL     OW 4334   1.330   1.300   0.406 -0.0747  0.3986  0.2158
  354SOL    HW1 4335   1.378   1.220   0.381 -1.7252 -1.0950  1.6042
  354SOL    HW2 4336   1.290   1.277   0.489  0.4685  0.6873  0.5658
  354SOL     MW 4337   1.331   1.286   0.413  0.0054  0.0003  0.0006
  355SOL     OW 4338   0.824   0.942   0.029  0.0249 -0.2166  0.2812
  355SOL    HW1 4339   0.914   0.929   0.057 -0.5339 -0.5980  2.0172
  355SOL    HW2 4340   0.818   0.881  -0.045  0.1054  0.0896  0.0220
  355SOL     MW 4341   0.835   0.932   0.023  0.0054  0.0003  0.0006
  356SOL     OW 4342   4.387   2.248   0.154 -0.2079  0.6553  0.2899
  356SOL    HW1 4343   4.411   2.160   0.184  0.1805  0.2380 -1.1954
  356SOL    HW2 4344   4.472   2.290   0.148 -0.0513  0.0935 -2.1433
  356SOL     MW 4345   4.401   2.242   0.157  0.0054  0.0003  0.0006
  357SOL     OW 4346   4.720   2.229   2.859  0.3285  0.2099 -0.1738
  357SOL    HW1 4347   4.757   2.213   2.772 -0.6080  1.0760 -0.7432
  357SOL    HW2 4348   4.651   2.163   2.863 -0.4882  0.9920 -0.9232
  357SOL     MW 4349   4.716   2.218   2.848  0.0054  0.0003  0.0006
  358SOL     OW 4350   1.671   3.403   0.494 -0.0580  0.3862  0.3246
  358SOL    HW1 4351   1.635   3.436   0.411  0.0053  0.7295  0.4323
  358SOL    HW2 4352   1.645   3.470   0.557  0.0435 -0.7809  1.6577
  358SOL     MW 4353   1.663   3.416   0.491  0.0054  0.0003  0.0006
  359SOL     OW 4354   2.699   0.287   2.637 -0.1272 -0.2846 -0.4078
  359SOL    HW1 4355   2.776   0.343   2.631  0.9637 -1.5119  1.2426
  359SOL    HW2 4356   2.631   0.342   2.598  2.7548  2.3845 -2.1338
  359SOL     MW 4357   2.700   0.302   2.631  0.0054  0.0003  0.0006
  360SOL     OW 4358   0.014   1.710   2.864 -0.6042  0.1376 -0.4559
  360SOL    HW1 4359  -0.047   1.772   2.905  0.5319  1.0865 -0.1519
  360SOL    HW2 4360   0.070   1.768   2.814 -1.0703  0.2176 -0.8876
  360SOL     MW 4361   0.013   1.726   2.863  0.0054  0.0003  0.0006
  361SOL     OW 4362   4.220   1.828   2.706  0.0560  0.0570  0.1027
  361SOL    HW1 4363   4.231   1.765   2.776  0.1487  1.0401  1.0078
  361SOL    HW2 4364   4.307   1.832   2.667 -0.6640  1.0178 -1.5148
  361SOL     MW 4365   4.233   1.820   2.710  0.0054  0.0003  0.0006
  362SOL     OW 4366   4.050   3.261   2.763 -0.4632 -0.1942  0.0764
  362SOL    HW1 4367   4.040   3.251   2.858 -1.7606  0.4951  0.0348
  362SOL    HW2 4368   4.005   3.183   2.730  0.9959 -0.4816 -1.3535
  362SOL     MW 4369   4.043   3.249   2.771  0.0054  0.0003  0.0006
  363SOL     OW 4370   2.257   4.491   0.181  0.2896 -0.3673  0.1386
  363SOL    HW1 4371   2.295   4.404   0.167  1.7442  0.2161  0.3354
  363SOL    HW2 4372   2.326   4.554   0.161 -1.0464  0.7811 -1.0178
  363SOL     MW 4373   2.271   4.488   0.176  0.0054  0.0003  0.0006
  364SOL     OW 4374   3.515   1.819   2.630  0.4551 -0.1603  0.1579
  364SOL    HW1 4375   3.523   1.911   2.655  0.7183 -0.0516 -0.3046
  364SOL    HW2 4376   3.578   1.776   2.688 -0.5407 -0.4697  1.0334
  364SOL     MW 4377   3.525   1.826   2.641  0.0054  0.0003  0.0006
  365SOL     OW 4378   4.246   0.229   2.737  0.3099 -0.5338  0.2335
  365SOL    HW1 4379   4.221   0.315   2.769  1.0556  0.5069 -1.7927
  365SOL    HW2 4380   4.309   0.192   2.798 -0.7478 -1.0329  1.0694
  365SOL     MW 4381   4.251   0.235   2.749  0.0054  0.0003  0.0006
  366SOL     OW 4382   4.064   0.037   2.715 -0.2067 -0.2447 -0.7263
  366SOL    HW1 4383   3.977   0.075   2.703 -0.3730 -0.2971  0.2706
  366SOL    HW2 4384   4.119   0.114   2.728  0.8580 -1.0706 -0.1661
  366SOL     MW 4385   4.060   0.052   2.715  0.0054  0.0003  0.0006
  367SOL     OW 4386   2.154   2.359   0.385 -0.0248 -0.6202 -0.3199
  367SOL    HW1 4387   2.179   2.434   0.331  1.6530 -2.3191 -2.0586
  367SOL    HW2 4388   2.231   2.353   0.442 -0.9368  0.0710  1.0394
  367SOL     MW 4389   2.167   2.368   0.385  0.0054  0.0003  0.0006
  368SOL     OW 4390   3.985   2.000   2.730  0.4786  0.1259  0.0488
  368SOL    HW1 4391   3.940   1.986   2.813 -0.3865  0.8350 -0.2889
  368SOL    HW2 4392   4.064   1.946   2.731  0.0030 -0.6682 -1.5556
  368SOL     MW 4393   3.989   1.991   2.741  0.0054  0.0003  0.0006
  369SOL     OW 4394   3.549   4.997   2.874 -0.0141 -0.0900  0.2060
  369SOL    HW1 4395   3.531   5.087   2.847  1.5959 -0.0669 -0.9476
  369SOL    HW2 4396   3.465   4.963   2.904 -0.3108  0.9454  0.5887
  369SOL     MW 4397   3.536   5.005   2.874  0.0054  0.0003  0.0006
  370SOL     OW 4398   3.282   4.177   0.218 -0.0024  0.0612 -0.2096
  370SOL    HW1 4399   3.283   4.154   0.125 -0.1024 -1.6859  0.1759
  370SOL    HW2 4400   3.208   4.129   0.256  0.1101 -0.9579 -1.2020
  370SOL     MW 4401   3.273   4.167   0.211  0.0054  0.0003  0.0006
  371SOL     OW 4402   1.423   1.027   0.367  0.1908 -0.0221  0.1223
  371SOL    HW1 4403   1.343   1.006   0.319 -0.6502 -1.3763  1.9986
  371SOL    HW2 4404   1.491   0.980   0.317 -1.2155 -1.3889 -0.5887
  371SOL     MW 4405   1.421   1.018   0.354  0.0054  0.0003  0.0006
  372SOL     OW 4406   2.970   2.892   0.098  0.1073  0.0517 -0.1213
  372SOL    HW1 4407   2.938   2.972   0.056  1.3119  0.6225 -0.0127
  372SOL    HW2 4408   2.933   2.893   0.185  1.2928 -0.3492  0.4151
  372SOL     MW 4409   2.961   2.902   0.104  0.0054  0.0003  0.0006
  373SOL     OW 4410   3.278   4.790   2.731 -0.0285 -0.2384 -0.1685
  373SOL    HW1 4411   3.221   4.713   2.736  0.4328 -0.6943 -1.4539
  373SOL    HW2 4412   3.254   4.825   2.645 -1.9817 -0.9788  0.0219
  373SOL     MW 4413   3.267   4.784   2.720  0.0054  0.0003  0.0006
  374SOL     OW 4414   4.300   2.123   2.929 -0.0469 -0.0901  0.1332
  374SOL    HW1 4415   4.380   2.102   2.881 -0.1370  2.0181 -1.0624
  374SOL    HW2 4416   4.331   2.174   3.003  0.4382  0.5011 -0.4701
  374SOL     MW 4417   4.315   2.127   2.932  0.0054  0.0003  0.0006
   5.13750   5.13750   3.00868
