# Supplementary material for: Resolving liquid-to-glass transitions of water under soft nanoconfinement
Source: Nat Commun. 2026 May 8;17:6224. doi: 10.1038/s41467-026-72955-y (PMC13369869; doi:10.1038/s41467-026-72955-y)
Supplement: Supplementary file 3 — Supplementary Data 1 [file 41467_2026_72955_MOESM3_ESM.zip › 200K/sim4/initial.gro]

Lamellar phy in tip4pice water
 4417
    1phy    C35    1   3.426   1.692   1.744 -0.1297 -0.2906 -0.6774
    1phy    C33    2   3.285   1.728   1.788 -0.2482 -0.0955 -0.0936
    1phy    C34    3   3.235   1.837   1.691 -0.0755  0.4384  0.0322
    1phy    C32    4   3.187   1.613   1.783 -0.4577 -0.4376 -0.2178
    1phy    C31    5   3.190   1.516   1.899 -0.1765 -0.2899  0.2387
    1phy    C30    6   3.092   1.402   1.874  0.1859  0.3751  0.2159
    1phy    C28    7   3.045   1.323   1.998 -0.2402 -0.3508  0.2148
    1phy    C29    8   2.918   1.247   1.951  0.5286 -0.1899 -0.0246
    1phy    C27    9   3.150   1.226   2.055  0.1136  0.5718 -0.2830
    1phy    C26   10   3.158   1.214   2.208 -0.4842  0.1239 -0.4190
    1phy    C25   11   3.266   1.113   2.250 -0.0076  0.0812 -0.7924
    1phy    C23   12   3.316   1.120   2.399  0.1243 -0.2392  0.5029
    1phy    C24   13   3.222   1.051   2.500 -0.1856 -0.4679 -0.0751
    1phy    C22   14   3.457   1.054   2.396  0.2879 -0.3658 -0.6664
    1phy    C21   15   3.556   1.099   2.500  0.4180  0.4915  0.1008
    1phy    C20   16   3.701   1.054   2.467 -0.0999 -0.3790 -0.5487
    1phy    C18   17   3.805   1.063   2.585  0.1825  0.5768 -0.3947
    1phy    O01   18   3.748   1.022   2.714 -0.2345 -0.1579  0.2648
    1phy    H01   19   3.801   1.053   2.785 -2.8633  1.4700  1.6889
    1phy    C19   20   3.894   0.944   2.550 -0.4359  0.1403 -0.0826
    1phy    C13   21   3.883   1.206   2.601  0.0153 -0.2692  0.2303
    1phy     H3   22   3.917   1.247   2.503 -1.0566  1.2911  0.4775
    1phy    O33   23   4.004   1.198   2.679 -0.2748 -0.0733 -0.3595
    1phy    H1B   24   4.062   1.270   2.662  0.3902 -0.6275 -0.4451
    1phy    C12   25   3.797   1.328   2.652 -0.2503  0.2898  0.3921
    1phy    O11   26   3.831   1.456   2.628 -0.2310 -0.0480  0.3559
    1phy    H1A   27   3.922   1.461   2.606 -0.4589  1.9232 -0.3223
    2phy    C35   28   3.978   1.193   1.333 -0.0800  0.1580  0.3172
    2phy    C33   29   4.048   1.172   1.468  0.4914  0.1738 -0.1739
    2phy    C34   30   3.937   1.159   1.573 -0.7752  0.0039  0.2295
    2phy    C32   31   4.148   1.055   1.489  0.5789 -0.0155  0.5139
    2phy    C31   32   4.282   1.077   1.411  0.0724  0.5324  0.2897
    2phy    C30   33   4.395   0.985   1.451  0.1200 -0.1189 -0.4710
    2phy    C28   34   4.526   0.995   1.374 -0.7256 -0.4412  0.0341
    2phy    C29   35   4.651   0.994   1.465  0.1450  0.1090  0.2852
    2phy    C27   36   4.521   0.886   1.260  0.2748 -0.1915 -0.4231
    2phy    C26   37   4.606   0.915   1.134  0.0556 -0.3360  0.0496
    2phy    C25   38   4.618   0.795   1.041 -0.0174  0.1265  0.7220
    2phy    C23   39   4.716   0.804   0.924 -0.1611 -0.0718  0.6704
    2phy    C24   40   4.778   0.671   0.905  0.0864  0.4050  0.3559
    2phy    C22   41   4.656   0.855   0.791 -0.3900 -0.2484  0.1613
    2phy    C21   42   4.745   0.935   0.696 -0.4998 -0.1212 -0.3318
    2phy    C20   43   4.673   1.000   0.580  0.1941 -0.0107  0.1367
    2phy    C18   44   4.754   1.078   0.468 -0.0853  0.6463 -0.2995
    2phy    O01   45   4.830   1.190   0.521  0.4645  0.1939 -0.2418
    2phy    H01   46   4.771   1.250   0.563 -0.2283  0.8040 -1.9880
    2phy    C19   47   4.635   1.131   0.386  0.0344  0.2162 -0.1118
    2phy    C13   48   4.857   0.983   0.384  0.0258 -0.3663  0.6051
    2phy     H3   49   4.911   0.919   0.458 -0.1364 -2.1331 -0.7261
    2phy    O33   50   4.802   0.873   0.306  0.2082  0.1982 -0.1334
    2phy    H1B   51   4.825   0.878   0.216  1.7388 -0.4169  0.1925
    2phy    C12   52   5.000   1.035   0.326  0.1818  0.3650  0.1311
    2phy    O11   53   5.076   1.120   0.412 -0.1625  0.1851  0.1366
    2phy    H1A   54   5.012   1.155   0.471 -0.3515  1.0066 -0.5306
    3phy    C35   55   0.201   4.860   1.085  0.2403 -0.3879 -0.0049
    3phy    C33   56   0.057   4.813   1.067  0.0999  0.0124 -0.5054
    3phy    C34   57   0.048   4.658   1.083 -0.5471  0.1322  0.4404
    3phy    C32   58  -0.031   4.896   1.158  0.0391 -0.4804  0.6880
    3phy    C31   59  -0.178   4.921   1.114  0.2561 -0.5741  0.1627
    3phy    C30   60  -0.267   5.006   1.209  0.2831 -0.0130 -0.7042
    3phy    C28   61  -0.401   5.056   1.155  0.4643  0.2975  0.1309
    3phy    C29   62  -0.510   5.053   1.262  0.1452  0.0527  0.3814
    3phy    C27   63  -0.385   5.194   1.089 -0.2002 -0.1303 -0.1975
    3phy    C26   64  -0.480   5.246   0.981  0.9831  0.3088 -0.0103
    3phy    C25   65  -0.451   5.389   0.924 -0.3142  0.3520  0.3363
    3phy    C23   66  -0.537   5.429   0.799 -0.1932  0.3141 -0.3042
    3phy    C24   67  -0.665   5.498   0.838  0.3577 -0.1208  0.2243
    3phy    C22   68  -0.459   5.509   0.693 -0.4643  0.0022  0.1344
    3phy    C21   69  -0.511   5.508   0.547  0.3347  0.1737 -0.2737
    3phy    C20   70  -0.425   5.603   0.470 -1.1029 -0.4936 -0.0397
    3phy    C18   71  -0.457   5.642   0.316 -0.0312  0.9908 -0.4683
    3phy    O01   72  -0.495   5.517   0.250 -0.0247 -0.2429 -0.5985
    3phy    H01   73  -0.447   5.444   0.283 -0.5974 -1.2260 -1.8354
    3phy    C19   74  -0.316   5.680   0.260  0.2453  0.3135 -0.2555
    3phy    C13   75  -0.571   5.751   0.307  0.3481  0.4747 -0.1620
    3phy     H3   76  -0.658   5.700   0.355  0.9440 -0.3607  0.0474
    3phy    O33   77  -0.564   5.861   0.395 -0.6582  0.1373 -0.5419
    3phy    H1B   78  -0.483   5.908   0.389  0.1391 -1.3026 -1.5507
    3phy    C12   79  -0.654   5.786   0.178 -0.1758  0.1151 -0.0551
    3phy    O11   80  -0.699   5.674   0.100 -0.3822  0.3217  0.2989
    3phy    H1A   81  -0.663   5.596   0.138  1.6661  1.3642  0.6506
    4phy    C35   82   1.519   4.445   1.661 -0.5600  0.2432  0.1757
    4phy    C33   83   1.519   4.578   1.733  0.0531 -0.3404 -0.1742
    4phy    C34   84   1.651   4.612   1.801 -0.3321  0.5049  0.2990
    4phy    C32   85   1.470   4.678   1.624 -0.0220 -0.0258  0.2011
    4phy    C31   86   1.380   4.788   1.679 -0.1832 -0.2814  0.0785
    4phy    C30   87   1.282   4.840   1.568  0.1474 -0.2430  0.1000
    4phy    C28   88   1.196   4.958   1.624  0.3448  0.3768  0.1437
    4phy    C29   89   1.244   5.096   1.588  0.2531 -0.0905  0.3149
    4phy    C27   90   1.051   4.931   1.574 -0.0120  0.4959  0.5132
    4phy    C26   91   0.962   4.908   1.693  0.0040 -0.5947  0.3237
    4phy    C25   92   0.812   4.880   1.649 -0.0855 -0.3715 -0.1925
    4phy    C23   93   0.719   4.853   1.772 -0.1197 -0.0326 -0.1245
    4phy    C24   94   0.579   4.928   1.769  0.0844 -0.1096  0.5183
    4phy    C22   95   0.686   4.702   1.783 -0.3268  0.0947 -0.1579
    4phy    C21   96   0.687   4.649   1.927  0.3695 -0.0289  0.3669
    4phy    C20   97   0.659   4.501   1.938 -0.2190 -0.1521 -0.3921
    4phy    C18   98   0.625   4.430   2.078 -0.6682 -0.8057 -0.0532
    4phy    O01   99   0.560   4.517   2.176 -0.5484 -0.2465 -0.2242
    4phy    H01  100   0.553   4.479   2.262  0.6010  1.3192  0.5965
    4phy    C19  101   0.514   4.329   2.041  0.3042  0.4866 -0.4345
    4phy    C13  102   0.753   4.361   2.154  0.1331  0.4143  0.2398
    4phy     H3  103   0.800   4.290   2.082 -1.5189 -1.6937  1.1171
    4phy    O33  104   0.711   4.272   2.253  0.3313  0.0881  0.4834
    4phy    H1B  105   0.649   4.318   2.307 -0.4828  1.7942 -1.7413
    4phy    C12  106   0.866   4.461   2.215 -0.4753 -0.1788 -0.6219
    4phy    O11  107   0.815   4.558   2.295  0.6326 -0.6647 -0.3730
    4phy    H1A  108   0.763   4.614   2.240  2.0075  1.4219  0.3442
    5phy    C35  109   5.051   0.460   1.387  0.5084  0.3290  0.1104
    5phy    C33  110   4.956   0.578   1.384 -0.0695 -0.1165  0.3643
    5phy    C34  111   4.928   0.600   1.238  0.0368  0.2622  0.2172
    5phy    C32  112   4.825   0.548   1.458  0.4029  0.6092 -0.3104
    5phy    C31  113   4.835   0.567   1.605 -0.0477  0.6149 -0.1072
    5phy    C30  114   4.700   0.526   1.670  0.0262  0.2288  0.4546
    5phy    C28  115   4.685   0.583   1.813 -0.0294  0.3582 -0.4710
    5phy    C29  116   4.600   0.711   1.796  0.0042  0.0040 -0.3033
    5phy    C27  117   4.603   0.489   1.903 -0.3425 -0.4533  0.0626
    5phy    C26  118   4.677   0.427   2.024  0.0307 -0.6421 -0.4495
    5phy    C25  119   4.577   0.378   2.126  0.0330 -0.2105 -0.0577
    5phy    C23  120   4.625   0.312   2.258 -0.4686  0.8372 -0.4028
    5phy    C24  121   4.680   0.413   2.356  0.2055 -0.3534 -0.3964
    5phy    C22  122   4.514   0.231   2.330 -0.1315 -0.2709 -0.3968
    5phy    C21  123   4.554   0.093   2.380 -0.2217 -0.2114  0.6080
    5phy    C20  124   4.440   0.015   2.443  0.7318 -0.2582 -0.0577
    5phy    C18  125   4.487  -0.109   2.528 -0.2397  0.0592  0.2146
    5phy    O01  126   4.574  -0.057   2.634  0.0957  0.1496  0.3698
    5phy    H01  127   4.530   0.007   2.686  1.2713  0.8965  0.4889
    5phy    C19  128   4.359  -0.159   2.601 -0.7126 -0.0478  0.4323
    5phy    C13  129   4.572  -0.229   2.448  0.3574 -0.3266  0.4176
    5phy     H3  130   4.632  -0.180   2.368 -0.2679  1.4358  0.9858
    5phy    O33  131   4.487  -0.317   2.374  0.0281 -0.2857  0.3191
    5phy    H1B  132   4.424  -0.269   2.325 -0.4289 -2.4838 -1.3933
    5phy    C12  133   4.675  -0.316   2.532  0.2212  0.2738 -0.2745
    5phy    O11  134   4.613  -0.416   2.611  0.1194  0.2101 -0.1525
    5phy    H1A  135   4.601  -0.494   2.559  1.6701  0.3791 -0.8085
    6phy    C35  136   0.872   1.892   1.225 -0.0218 -0.1013  0.1197
    6phy    C33  137   0.723   1.925   1.193  0.2495  0.8712 -0.5280
    6phy    C34  138   0.637   1.872   1.310  0.3077 -0.2060 -0.1289
    6phy    C32  139   0.706   2.075   1.164 -0.1965 -0.2174 -0.1269
    6phy    C31  140   0.583   2.097   1.073  0.3313 -0.3593  0.1614
    6phy    C30  141   0.571   2.238   1.019  0.5596  0.1675  0.0740
    6phy    C28  142   0.435   2.267   0.953 -0.3058 -0.3168  0.1411
    6phy    C29  143   0.318   2.265   1.055  0.2625  0.0279  0.3371
    6phy    C27  144   0.445   2.406   0.876  0.0357 -0.0710 -0.2975
    6phy    C26  145   0.339   2.420   0.768  0.0967 -0.1674  0.1950
    6phy    C25  146   0.347   2.558   0.700 -0.3798 -0.3606  0.1186
    6phy    C23  147   0.262   2.586   0.576  0.0971  0.1142  0.4253
    6phy    C24  148   0.165   2.702   0.587 -0.0123 -0.1118  0.4311
    6phy    C22  149   0.365   2.610   0.461 -0.2231 -0.0610 -0.1418
    6phy    C21  150   0.349   2.527   0.337  0.0714  0.4356 -0.2870
    6phy    C20  151   0.472   2.525   0.246  0.0184  0.1867 -0.5294
    6phy    C18  152   0.476   2.439   0.117 -0.0972 -0.0075 -0.6551
    6phy    O01  153   0.439   2.305   0.151 -0.0969  0.4270 -0.4619
    6phy    H01  154   0.355   2.298   0.193  0.2844 -1.3091  0.1139
    6phy    C19  155   0.627   2.427   0.082 -0.1806 -0.6951  0.0967
    6phy    C13  156   0.377   2.497  -0.003  0.1100  0.3959 -0.9073
    6phy     H3  157   0.273   2.491   0.041 -0.9816  1.0726 -3.2294
    6phy    O33  158   0.373   2.639  -0.030 -0.0905 -0.2513  0.6421
    6phy    H1B  159   0.381   2.690   0.048  0.7898  0.5794  0.0279
    6phy    C12  160   0.331   2.403  -0.124 -0.3039 -0.3714 -0.0172
    6phy    O11  161   0.215   2.445  -0.190  0.3988  0.1788  0.1880
    6phy    H1A  162   0.221   2.533  -0.223  0.5857  0.1003  0.0039
    7phy    C35  163   4.859   0.104   1.555 -0.3063 -0.5056  0.1365
    7phy    C33  164   4.931   0.099   1.688 -0.4901 -0.1207 -0.2635
    7phy    C34  165   5.038  -0.011   1.686 -0.0196 -0.6185  0.0779
    7phy    C32  166   4.990   0.243   1.719  0.1236  0.0478 -0.5609
    7phy    C31  167   5.015   0.281   1.862  0.2146  0.0877  0.3318
    7phy    C30  168   5.086   0.418   1.875 -0.2386  0.2930 -0.1015
    7phy    C28  169   5.141   0.468   2.014 -0.2377 -0.4060  0.0415
    7phy    C29  170   5.291   0.504   2.004 -0.0199  0.2302 -0.0467
    7phy    C27  171   5.048   0.573   2.072 -0.0984 -0.0107  0.7581
    7phy    C26  172   5.060   0.587   2.228 -0.2081  0.0383 -0.6784
    7phy    C25  173   4.983   0.704   2.283 -0.3540  0.1422 -0.3233
    7phy    C23  174   5.010   0.735   2.431  0.1076  0.3359  0.3485
    7phy    C24  175   5.116   0.839   2.447 -0.0937  0.4140  0.3526
    7phy    C22  176   4.874   0.785   2.485  0.3216  0.4636 -0.4771
    7phy    C21  177   4.832   0.721   2.620  0.2899 -0.2236 -0.2689
    7phy    C20  178   4.684   0.758   2.655 -0.0428 -0.6330 -0.2842
    7phy    C18  179   4.620   0.695   2.791 -0.6525 -0.3501  0.5385
    7phy    O01  180   4.711   0.708   2.901 -0.3018 -0.1847 -0.0042
    7phy    H01  181   4.740   0.622   2.927 -1.6196 -0.1388  1.7305
    7phy    C19  182   4.513   0.798   2.824  0.1200 -0.2143  0.5348
    7phy    C13  183   4.573   0.539   2.772  0.2683  0.4664  0.1945
    7phy     H3  184   4.540   0.523   2.666  2.2552  1.5143 -0.6380
    7phy    O33  185   4.449   0.504   2.843  0.1094 -0.0674  0.2967
    7phy    H1B  186   4.478   0.487   2.931 -0.9365 -1.5304  0.4010
    7phy    C12  187   4.683   0.432   2.799 -0.1889  0.5283 -0.0104
    7phy    O11  188   4.746   0.443   2.924  0.3488  0.0413 -0.6539
    7phy    H1A  189   4.756   0.361   2.969 -1.4242  0.0194 -0.2080
    8phy    C35  190   5.021   0.885   1.691  0.0677 -0.0261  0.7924
    8phy    C33  191   5.168   0.901   1.660  0.3733 -0.6994 -0.0487
    8phy    C34  192   5.221   1.018   1.739 -0.6993  0.0864 -0.2808
    8phy    C32  193   5.244   0.766   1.677  0.0951 -0.1525 -0.4101
    8phy    C31  194   5.380   0.746   1.606  0.2890 -0.3729  0.5531
    8phy    C30  195   5.426   0.606   1.639  0.1850  0.0118 -0.4545
    8phy    C28  196   5.548   0.547   1.565 -0.4305  0.5163 -0.0996
    8phy    C29  197   5.609   0.435   1.657  0.0424 -0.2987  0.3327
    8phy    C27  198   5.514   0.490   1.424  0.3142  0.2118 -0.2381
    8phy    C26  199   5.634   0.467   1.331 -0.2553 -0.0996  0.0242
    8phy    C25  200   5.594   0.415   1.190  0.2995 -0.1080  0.4253
    8phy    C23  201   5.704   0.387   1.085  0.0858  0.2125  0.2030
    8phy    C24  202   5.741   0.238   1.081  0.1134  0.2913  0.6439
    8phy    C22  203   5.646   0.430   0.950 -0.2581  0.7883  0.0747
    8phy    C21  204   5.726   0.516   0.854 -0.3598  0.0471  0.5901
    8phy    C20  205   5.643   0.557   0.728 -0.0401 -0.0181  0.2104
    8phy    C18  206   5.691   0.672   0.631  0.3739 -0.4367  0.2639
    8phy    O01  207   5.731   0.785   0.712  0.0840  0.3429  0.5020
    8phy    H01  208   5.691   0.867   0.691 -1.5783  0.5439  3.8723
    8phy    C19  209   5.569   0.718   0.548 -0.0804 -0.2514 -0.5116
    8phy    C13  210   5.813   0.627   0.536  0.3803  0.1110 -0.3450
    8phy     H3  211   5.888   0.595   0.612 -1.2580 -2.9424  0.1708
    8phy    O33  212   5.799   0.499   0.477  0.1445  0.4579 -0.0817
    8phy    H1B  213   5.769   0.509   0.389  1.3150  0.1123 -0.5497
    8phy    C12  214   5.916   0.723   0.465 -0.9591 -0.4251 -0.3737
    8phy    O11  215   5.931   0.847   0.524  0.3853 -0.3777 -0.6215
    8phy    H1A  216   5.872   0.846   0.597  1.4897 -0.2533  0.2855
    9phy    C35  217   3.544   0.866   2.085  0.1994 -0.0112 -0.8303
    9phy    C33  218   3.634   0.934   1.984  0.4746 -0.1170 -0.0990
    9phy    C34  219   3.539   1.008   1.887 -0.2658  0.0910  0.1981
    9phy    C32  220   3.726   1.028   2.061  0.2361  0.0447 -0.1425
    9phy    C31  221   3.863   1.050   1.994  0.4055  0.1714  0.0166
    9phy    C30  222   3.952   1.140   2.082  0.1830  0.1421  0.1139
    9phy    C28  223   4.104   1.151   2.054  0.1633  0.0304  0.3527
    9phy    C29  224   4.141   1.228   1.928  0.0927 -0.1209 -0.0454
    9phy    C27  225   4.170   1.230   2.172  0.6563 -0.1805  0.6086
    9phy    C26  226   4.239   1.148   2.280  0.0344 -0.1802 -0.0066
    9phy    C25  227   4.327   1.226   2.379 -0.1987  0.1405 -0.3992
    9phy    C23  228   4.378   1.136   2.499  0.2747  0.2107 -0.1387
    9phy    C24  229   4.514   1.074   2.471 -0.1822  0.0684  0.3616
    9phy    C22  230   4.381   1.219   2.625 -0.4722  0.4683  0.1047
    9phy    C21  231   4.348   1.155   2.762 -0.7446  0.4373  0.1438
    9phy    C20  232   4.370   1.260   2.868 -0.2425  0.3912 -0.0853
    9phy    C18  233   4.360   1.229   3.020  0.1334 -0.4973 -0.0049
    9phy    O01  234   4.460   1.134   3.051 -0.0616  0.3255 -0.0593
    9phy    H01  235   4.433   1.077   3.121  1.2331 -0.5927 -0.2769
    9phy    C19  236   4.399   1.365   3.087  0.1884  0.2259 -0.1156
    9phy    C13  237   4.217   1.163   3.061 -0.2482 -0.0337 -0.8882
    9phy     H3  238   4.201   1.080   2.988  2.0271 -0.5661 -0.8469
    9phy    O33  239   4.100   1.245   3.032  0.6881 -0.5830 -0.0775
    9phy    H1B  240   4.023   1.191   3.035  0.0563  0.3248  0.4955
    9phy    C12  241   4.204   1.084   3.202  0.4181  0.7134  0.1336
    9phy    O11  242   4.321   1.012   3.237 -0.0300 -0.0078  0.3378
    9phy    H1A  243   4.304   0.985   3.325 -0.1374  1.0482  0.6493
   10phy    C35  244   4.948   1.195   0.946  0.4104 -0.0662  0.1934
   10phy    C33  245   4.983   1.191   1.096 -0.1463  0.0799  0.3034
   10phy    C34  246   4.976   1.044   1.139 -0.0493 -0.3744  0.3032
   10phy    C32  247   5.123   1.239   1.129  0.5615 -0.0757 -0.0242
   10phy    C31  248   5.141   1.388   1.148 -0.2673  0.1133 -0.2162
   10phy    C30  249   5.284   1.411   1.197 -0.0169 -0.2940 -0.0396
   10phy    C28  250   5.310   1.560   1.227  0.0817  0.5677 -0.1019
   10phy    C29  251   5.415   1.559   1.337 -0.2433  0.3080 -0.0142
   10phy    C27  252   5.369   1.635   1.105 -0.0807 -0.8153  0.0421
   10phy    C26  253   5.273   1.747   1.059 -0.0724 -0.0827 -0.3425
   10phy    C25  254   5.326   1.814   0.929  0.2226 -0.4894 -0.0700
   10phy    C23  255   5.222   1.898   0.850  0.3494 -0.0782 -0.2194
   10phy    C24  256   5.284   2.039   0.821 -0.2721 -0.0719  0.4726
   10phy    C22  257   5.194   1.824   0.718 -0.3615 -0.3986  0.2056
   10phy    C21  258   5.069   1.733   0.714  0.1001  0.1135  0.4040
   10phy    C20  259   5.060   1.661   0.580  1.1226  0.0381 -0.0379
   10phy    C18  260   4.956   1.538   0.573  0.0447  0.1089  0.0329
   10phy    O01  261   4.980   1.457   0.694  0.6893 -0.0805  0.3756
   10phy    H01  262   5.066   1.422   0.702  0.5719 -0.6370 -0.6775
   10phy    C19  263   5.012   1.452   0.459 -0.0211  0.7356  0.0397
   10phy    C13  264   4.799   1.570   0.559 -0.6504  0.3106 -0.3642
   10phy     H3  265   4.778   1.627   0.653 -1.2584  1.7756 -1.3546
   10phy    O33  266   4.768   1.676   0.469 -0.2109  0.7691 -0.4588
   10phy    H1B  267   4.778   1.650   0.380 -1.1508 -0.2041 -0.3039
   10phy    C12  268   4.683   1.485   0.606 -0.0099  0.0564 -0.3177
   10phy    O11  269   4.710   1.365   0.669 -0.2212  0.1293  0.0627
   10phy    H1A  270   4.770   1.381   0.739 -1.1706 -0.5152  1.0663
   11phy    C35  271   0.168   2.337   2.389  0.3432 -0.0942  0.0199
   11phy    C33  272   0.092   2.295   2.261 -0.0736  0.0270 -0.1963
   11phy    C34  273   0.074   2.418   2.174  0.3240  0.7327  0.4857
   11phy    C32  274   0.148   2.169   2.189  0.0047 -0.2179 -0.2508
   11phy    C31  275   0.042   2.087   2.117 -0.0746  0.1515 -0.2268
   11phy    C30  276   0.095   1.948   2.081  0.2671 -0.2389 -0.3816
   11phy    C28  277   0.002   1.868   1.986  0.1455  0.4087 -0.4616
   11phy    C29  278   0.057   1.888   1.849 -0.7167 -0.2985  0.1157
   11phy    C27  279  -0.000   1.715   2.003 -0.1244  0.5901 -0.0320
   11phy    C26  280  -0.107   1.664   2.100 -0.1990 -0.0060  0.0211
   11phy    C25  281  -0.096   1.511   2.124  0.3322 -0.2620 -0.0502
   11phy    C23  282  -0.221   1.468   2.196  0.2243  0.3402  0.1117
   11phy    C24  283  -0.343   1.427   2.107  0.0572 -0.2201  0.4898
   11phy    C22  284  -0.182   1.358   2.298  0.6462 -0.1481 -0.0836
   11phy    C21  285  -0.250   1.359   2.435  0.4318  0.0243  0.1775
   11phy    C20  286  -0.183   1.244   2.522  0.3056 -0.0358 -0.2387
   11phy    C18  287  -0.234   1.227   2.675 -0.2461 -0.1223  0.4760
   11phy    O01  288  -0.374   1.192   2.688  0.3611 -0.0633  0.0497
   11phy    H01  289  -0.391   1.166   2.776 -1.0912 -0.0913 -0.2114
   11phy    C19  290  -0.164   1.101   2.721 -0.3070 -0.3934 -0.3242
   11phy    C13  291  -0.196   1.353   2.774 -0.5732 -0.0990 -0.2117
   11phy     H3  292  -0.096   1.393   2.742 -0.8576  1.4178  0.7184
   11phy    O33  293  -0.166   1.322   2.912  0.4613 -0.1135 -0.2915
   11phy    H1B  294  -0.127   1.401   2.946 -1.0114  0.5226 -0.0044
   11phy    C12  295  -0.294   1.474   2.769  0.0004  0.2369  0.3553
   11phy    O11  296  -0.424   1.457   2.820  0.5746  0.0026 -0.2200
   11phy    H1A  297  -0.456   1.374   2.791 -1.2341  0.1225  1.2368
   12phy    C35  298   1.307   1.596   2.231 -0.2784  0.3070 -0.1697
   12phy    C33  299   1.198   1.538   2.144  0.1088  0.0314  0.0221
   12phy    C34  300   1.268   1.474   2.024 -0.4192  0.4782  0.6481
   12phy    C32  301   1.093   1.445   2.218  0.3837  0.1257 -0.5966
   12phy    C31  302   0.944   1.463   2.187  0.1810 -0.0604 -0.5438
   12phy    C30  303   0.864   1.352   2.263  0.4255  0.1630  0.4075
   12phy    C28  304   0.712   1.353   2.232  0.6395 -0.1408  0.0783
   12phy    C29  305   0.675   1.284   2.101  0.3095 -0.1719 -0.3626
   12phy    C27  306   0.632   1.312   2.360 -0.3162 -0.2558  0.2760
   12phy    C26  307   0.501   1.396   2.372 -0.3980 -0.2367  0.1703
   12phy    C25  308   0.417   1.342   2.484  0.3456  0.0805 -0.0444
   12phy    C23  309   0.300   1.424   2.547  0.1846  0.0218 -0.1406
   12phy    C24  310   0.180   1.421   2.462  0.5115  0.0012  0.3949
   12phy    C22  311   0.267   1.358   2.685 -0.3216  0.2223  0.0378
   12phy    C21  312   0.198   1.440   2.795  0.3807 -0.1141  0.4893
   12phy    C20  313   0.177   1.357   2.925 -0.0541  0.2314  0.2758
   12phy    C18  314   0.127   1.426   3.053 -0.7093  0.0905 -0.3890
   12phy    O01  315   0.008   1.502   3.019  0.1026  0.2648 -0.1135
   12phy    H01  316   0.037   1.576   2.969 -0.4938  1.2722  0.9909
   12phy    C19  317   0.081   1.307   3.141 -0.3339  0.1991 -0.1967
   12phy    C13  318   0.242   1.528   3.119  0.2888  0.4621 -0.1145
   12phy     H3  319   0.270   1.602   3.040  0.7554 -0.6171 -0.9842
   12phy    O33  320   0.366   1.462   3.135 -0.0871 -0.0769 -0.0546
   12phy    H1B  321   0.362   1.399   3.204 -1.0681 -0.0629 -0.0771
   12phy    C12  322   0.212   1.614   3.247 -0.1666  0.1525 -0.0282
   12phy    O11  323   0.108   1.707   3.242  0.2704 -0.2743  0.6381
   12phy    H1A  324   0.139   1.783   3.288  0.9251 -0.4476  0.4780
   13phy    C35  325   4.325   2.511   1.291 -0.7022  0.5003  0.3294
   13phy    C33  326   4.441   2.422   1.249  0.1312 -0.0345 -0.1291
   13phy    C34  327   4.440   2.410   1.096 -0.1710 -0.1298 -0.0794
   13phy    C32  328   4.587   2.464   1.291 -0.4955 -0.0929  0.4063
   13phy    C31  329   4.616   2.424   1.437  0.0310 -0.2134  0.2736
   13phy    C30  330   4.758   2.441   1.485 -0.4279  0.5546 -0.4448
   13phy    C28  331   4.792   2.403   1.630 -0.2650 -0.3209 -0.7090
   13phy    C29  332   4.914   2.322   1.632 -0.5146  0.0782  0.1077
   13phy    C27  333   4.808   2.544   1.704 -0.4917 -0.2484 -0.1145
   13phy    C26  334   4.796   2.539   1.857 -0.5326 -0.3395  0.2029
   13phy    C25  335   4.811   2.678   1.914 -0.4161 -0.2104  0.1271
   13phy    C23  336   4.794   2.690   2.069  0.2555 -0.2229 -0.0048
   13phy    C24  337   4.868   2.817   2.107  0.4051 -0.1031 -0.2799
   13phy    C22  338   4.645   2.669   2.115 -0.1180 -0.6390  0.4465
   13phy    C21  339   4.630   2.616   2.257 -0.4208  0.0927 -0.0950
   13phy    C20  340   4.486   2.600   2.303 -0.2743 -0.4649 -0.2241
   13phy    C18  341   4.453   2.582   2.454  0.5604  0.0052 -0.2918
   13phy    O01  342   4.525   2.681   2.533  0.1626 -0.1900  0.2248
   13phy    H01  343   4.604   2.637   2.557  0.1265 -0.0141  0.6743
   13phy    C19  344   4.307   2.635   2.450  0.2036 -0.1249 -0.0108
   13phy    C13  345   4.490   2.439   2.522  0.3957 -0.2724 -0.1691
   13phy     H3  346   4.593   2.409   2.492  0.5235  1.5922 -1.7744
   13phy    O33  347   4.416   2.333   2.459  0.2190  0.3847  0.2126
   13phy    H1B  348   4.334   2.360   2.424 -0.0893 -0.3090  0.3928
   13phy    C12  349   4.469   2.419   2.680 -0.2082  0.1518 -0.4588
   13phy    O11  350   4.338   2.404   2.736 -0.4547 -0.0021 -0.0006
   13phy    H1A  351   4.295   2.485   2.755  0.6318  0.4597  0.5588
   14phy    C35  352   0.963   3.522   1.098  0.0147 -0.7776 -0.0143
   14phy    C33  353   0.894   3.578   1.215 -0.1621 -0.4807 -0.5222
   14phy    C34  354   0.971   3.523   1.335  0.7112  0.4090 -0.2715
   14phy    C32  355   0.902   3.731   1.207  0.1807  0.1168 -0.3160
   14phy    C31  356   0.766   3.792   1.169  0.3451 -0.5285 -0.5999
   14phy    C30  357   0.777   3.946   1.138  0.6123 -0.0611  0.5083
   14phy    C28  358   0.640   4.010   1.106 -0.0290 -0.3889  0.3011
   14phy    C29  359   0.609   4.114   1.215 -0.2979 -0.3115  0.0491
   14phy    C27  360   0.643   4.073   0.966 -0.7455 -0.0574  0.6682
   14phy    C26  361   0.584   3.998   0.844 -0.3933  0.2217 -0.2301
   14phy    C25  362   0.634   4.039   0.703 -0.0895  0.3042  0.2390
   14phy    C23  363   0.548   3.986   0.591  0.4863 -0.2765 -0.0296
   14phy    C24  364   0.483   4.096   0.513 -0.0059  0.5022  0.6756
   14phy    C22  365   0.640   3.899   0.499  0.6959 -0.7808  0.4793
   14phy    C21  366   0.571   3.774   0.446  0.2090  0.0130 -0.0499
   14phy    C20  367   0.633   3.720   0.318  0.3628  0.4903  0.2045
   14phy    C18  368   0.588   3.575   0.271 -0.0922  0.0971  0.1521
   14phy    O01  369   0.607   3.485   0.376  0.2391 -0.1679  0.2185
   14phy    H01  370   0.696   3.462   0.393 -0.0330 -0.2349  1.7692
   14phy    C19  371   0.698   3.532   0.167 -0.1834 -0.2751 -0.0072
   14phy    C13  372   0.439   3.574   0.220  0.2228  0.3101 -0.0207
   14phy     H3  373   0.379   3.588   0.314 -1.0885 -0.0419 -0.7729
   14phy    O33  374   0.392   3.689   0.150  0.0482  0.1756  0.2059
   14phy    H1B  375   0.467   3.726   0.106  0.4143 -0.7823 -0.0088
   14phy    C12  376   0.350   3.444   0.193  0.0101 -0.4624 -0.1458
   14phy    O11  377   0.335   3.377   0.072  0.2585  0.3709  0.4313
   14phy    H1A  378   0.292   3.436   0.013  1.4191  1.3347  0.5022
   15phy    C35  379   0.722   3.962   1.778 -0.0204  0.0064  0.2807
   15phy    C33  380   0.707   4.054   1.660  0.1603 -0.2258  0.3246
   15phy    C34  381   0.810   4.027   1.553  0.0362  0.5742 -0.0050
   15phy    C32  382   0.562   4.038   1.603  0.0065  0.1050  0.8337
   15phy    C31  383   0.454   4.130   1.657 -0.1046 -0.1137 -0.2191
   15phy    C30  384   0.317   4.095   1.596 -0.4501  0.5834 -0.3522
   15phy    C28  385   0.193   4.164   1.653 -0.5945  0.6428 -0.2327
   15phy    C29  386   0.087   4.134   1.546  0.0565  0.1761  0.3817
   15phy    C27  387   0.150   4.100   1.793  0.7377 -0.6000  0.3535
   15phy    C26  388   0.125   4.210   1.893 -0.4115  0.5702 -0.0766
   15phy    C25  389   0.050   4.165   2.014  0.1812 -0.5808 -0.6030
   15phy    C23  390   0.046   4.269   2.133  0.0929 -0.1663  0.0701
   15phy    C24  391  -0.095   4.293   2.181 -0.1997  0.1602 -0.0938
   15phy    C22  392   0.144   4.226   2.246 -0.5382  0.2398  0.3641
   15phy    C21  393   0.202   4.329   2.340  0.3111 -0.7675 -0.1546
   15phy    C20  394   0.319   4.265   2.425  0.5333 -0.4000 -0.1500
   15phy    C18  395   0.382   4.355   2.545  0.6042 -0.1227  0.6214
   15phy    O01  396   0.278   4.392   2.639 -0.0454  0.2974 -0.0714
   15phy    H01  397   0.230   4.321   2.678  1.3027 -1.0949 -0.8416
   15phy    C19  398   0.469   4.243   2.609  0.2908 -0.0048 -0.2727
   15phy    C13  399   0.458   4.490   2.491  0.0876  0.0648 -0.0263
   15phy     H3  400   0.392   4.541   2.415 -0.4533  0.3422  0.6205
   15phy    O33  401   0.570   4.454   2.410  0.2837  0.2200  0.1085
   15phy    H1B  402   0.648   4.455   2.463 -0.0090  0.0864  0.5445
   15phy    C12  403   0.499   4.602   2.593  0.1331  0.1277 -0.2075
   15phy    O11  404   0.403   4.623   2.695  0.5682  0.4198  0.4067
   15phy    H1A  405   0.358   4.541   2.706  0.7746  0.3565  0.7999
   16phy    C35  406   4.687   4.928   2.079 -0.3722  0.3992 -0.2744
   16phy    C33  407   4.817   5.015   2.073  0.2401 -0.0773  0.1295
   16phy    C34  408   4.770   5.158   2.050  0.0063  0.4121 -0.0346
   16phy    C32  409   4.898   5.005   2.205  0.5111 -0.0916  0.2512
   16phy    C31  410   4.982   4.876   2.237  0.3261 -0.1786  0.3058
   16phy    C30  411   5.069   4.885   2.361 -0.1372  0.1294  0.2760
   16phy    C28  412   5.167   4.766   2.376  0.0992  0.0697  0.4180
   16phy    C29  413   5.305   4.826   2.402 -0.0272 -0.8486  0.3493
   16phy    C27  414   5.133   4.679   2.500  0.4585 -0.2846 -0.3464
   16phy    C26  415   5.048   4.550   2.471  0.1697 -0.1769 -0.1498
   16phy    C25  416   5.040   4.471   2.603  0.0031  0.4274  0.1160
   16phy    C23  417   4.905   4.406   2.630 -0.1034 -0.0026 -0.2679
   16phy    C24  418   4.908   4.264   2.577 -0.8172  0.2376  0.6016
   16phy    C22  419   4.889   4.369   2.779  0.2160  0.1325  0.0881
   16phy    C21  420   4.791   4.466   2.853 -0.4954  0.3881 -0.7430
   16phy    C20  421   4.775   4.437   3.002 -0.7613  0.2020 -0.4800
   16phy    C18  422   4.673   4.515   3.095  0.3219  0.2065 -0.4065
   16phy    O01  423   4.552   4.532   3.018 -0.4233  0.0030 -0.5448
   16phy    H01  424   4.552   4.612   2.970  1.4378  0.8354  0.7042
   16phy    C19  425   4.642   4.407   3.203  0.2286 -0.2289 -0.3804
   16phy    C13  426   4.731   4.663   3.134 -0.4861  0.0788 -0.0031
   16phy     H3  427   4.755   4.722   3.042 -0.3572 -0.1258 -0.1016
   16phy    O33  428   4.858   4.653   3.198 -0.2561 -0.3964  0.1124
   16phy    H1B  429   4.923   4.668   3.132 -0.4738 -0.5092 -0.1269
   16phy    C12  430   4.642   4.756   3.221 -0.1619 -0.1659  0.0851
   16phy    O11  431   4.693   4.884   3.243 -0.0745  0.1077 -0.0759
   16phy    H1A  432   4.786   4.876   3.251 -0.1421 -0.7528 -0.0433
   17phy    C35  433   3.997   4.587   1.311  0.2220 -0.4424  0.0689
   17phy    C33  434   3.880   4.548   1.397 -0.2707  0.5744 -0.4289
   17phy    C34  435   3.768   4.651   1.380 -0.4010 -0.6551  0.6011
   17phy    C32  436   3.840   4.400   1.387  0.3530  0.3350 -0.1134
   17phy    C31  437   3.761   4.332   1.502 -0.0357 -0.1571  0.4230
   17phy    C30  438   3.739   4.185   1.471 -0.2071 -0.2627 -0.2199
   17phy    C28  439   3.690   4.093   1.582  0.0595 -0.1289 -0.5000
   17phy    C29  440   3.566   4.015   1.548  0.4294 -0.0351  0.2658
   17phy    C27  441   3.808   3.996   1.607 -0.3824  0.0461  0.1218
   17phy    C26  442   3.857   3.990   1.752 -0.0218 -0.3240 -0.4189
   17phy    C25  443   3.965   3.882   1.778  0.2668 -0.0779 -0.0097
   17phy    C23  444   4.000   3.862   1.928 -0.3724 -0.0136 -0.2245
   17phy    C24  445   4.012   3.714   1.961  0.1221 -0.1180  0.3811
   17phy    C22  446   4.131   3.938   1.962 -0.0835  0.3309  0.1685
   17phy    C21  447   4.148   3.977   2.111  0.2321 -0.1309  0.2980
   17phy    C20  448   4.292   3.990   2.151  0.3732  0.0572 -0.4649
   17phy    C18  449   4.320   4.056   2.294  0.1493 -0.0918  0.0554
   17phy    O01  450   4.233   3.994   2.391  0.1791 -0.1638 -0.1159
   17phy    H01  451   4.279   3.940   2.453  1.9660  0.7075 -0.6180
   17phy    C19  452   4.469   4.013   2.323  0.5466  0.3524 -0.3381
   17phy    C13  453   4.299   4.220   2.295  0.3913  0.1871  0.1503
   17phy     H3  454   4.355   4.262   2.208  2.6176  0.3873  1.6095
   17phy    O33  455   4.368   4.278   2.406 -0.6687  0.2179 -0.5089
   17phy    H1B  456   4.380   4.371   2.404  0.8529  0.1224  1.0951
   17phy    C12  457   4.148   4.277   2.293 -0.0951  0.2515 -0.5886
   17phy    O11  458   4.138   4.416   2.287 -0.1855  0.4172 -0.5100
   17phy    H1A  459   4.211   4.454   2.334 -1.2105  1.0003  0.6687
   18phy    C35  460   0.288   2.872   0.988 -0.6189  0.3720  0.5648
   18phy    C33  461   0.435   2.912   1.009 -0.0660 -0.4112  0.2979
   18phy    C34  462   0.531   2.819   0.941 -0.3890  0.4863 -0.2110
   18phy    C32  463   0.467   3.049   0.949 -0.0589 -0.0309  0.4162
   18phy    C31  464   0.442   3.174   1.038  0.3614  0.4956 -0.7288
   18phy    C30  465   0.460   3.308   0.972 -0.0192 -0.0846 -0.6044
   18phy    C28  466   0.421   3.442   1.046 -0.0932  0.2271 -0.8460
   18phy    C29  467   0.527   3.482   1.146 -0.6806  0.0180  0.0592
   18phy    C27  468   0.414   3.553   0.946  0.6850  0.0457  0.4187
   18phy    C26  469   0.280   3.585   0.879  0.2033 -0.1854 -0.6793
   18phy    C25  470   0.285   3.698   0.777  0.3510  0.0953  0.1273
   18phy    C23  471   0.149   3.728   0.711  0.2177 -0.0360  0.1159
   18phy    C24  472   0.130   3.880   0.707 -0.1227 -0.3360 -0.3166
   18phy    C22  473   0.144   3.682   0.566 -0.1406  0.7644  0.0746
   18phy    C21  474   0.010   3.617   0.536  0.4865  0.1194  0.2503
   18phy    C20  475   0.003   3.573   0.391  0.7128 -0.0662  0.1434
   18phy    C18  476  -0.122   3.503   0.329  0.1360  0.1362  0.0344
   18phy    O01  477  -0.153   3.392   0.418  0.0027 -0.1440 -0.2497
   18phy    H01  478  -0.246   3.379   0.418 -0.1245  0.5685 -1.5357
   18phy    C19  479  -0.072   3.453   0.194 -0.3466  0.4730  0.5086
   18phy    C13  480  -0.257   3.595   0.313  0.0330  0.1442 -0.8664
   18phy     H3  481  -0.278   3.628   0.418 -1.3649  1.5818 -1.5548
   18phy    O33  482  -0.243   3.728   0.257 -0.8250  0.0653 -0.4609
   18phy    H1B  483  -0.170   3.771   0.296 -1.2515 -1.4645  2.2698
   18phy    C12  484  -0.401   3.538   0.318 -0.1069 -0.0003 -0.0402
   18phy    O11  485  -0.406   3.398   0.335  0.0883  0.0172  0.0730
   18phy    H1A  486  -0.496   3.371   0.329 -0.4973  1.8136 -0.0083
   19phy    C35  487   4.942   4.608   1.438 -0.0717 -0.3021 -0.3120
   19phy    C33  488   4.954   4.458   1.469 -0.1666 -0.1406 -0.2453
   19phy    C34  489   4.951   4.433   1.614  1.0050 -0.2099 -0.0779
   19phy    C32  490   4.852   4.377   1.389 -0.0789  0.1588 -0.1728
   19phy    C31  491   4.896   4.255   1.315 -0.1786  0.4876  0.4897
   19phy    C30  492   4.782   4.184   1.254  0.5770  0.0869  0.2087
   19phy    C28  493   4.810   4.063   1.158  0.0313  0.0519  0.6624
   19phy    C29  494   4.729   3.935   1.196  0.1001 -0.3937 -0.0621
   19phy    C27  495   4.777   4.103   1.013 -0.4055 -0.1180  0.1910
   19phy    C26  496   4.865   4.043   0.906 -0.3624  0.1245  0.3360
   19phy    C25  497   4.799   4.045   0.764  0.6124 -0.7083 -0.0111
   19phy    C23  498   4.880   3.969   0.664 -0.1169  0.5762 -0.1298
   19phy    C24  499   4.811   3.842   0.633  0.1195 -0.3523 -0.5146
   19phy    C22  500   4.884   4.045   0.536 -0.0222  0.0072 -0.0365
   19phy    C21  501   5.018   4.089   0.484 -0.2678 -0.3094  0.2693
   19phy    C20  502   5.005   4.097   0.330 -0.0793 -0.3271 -0.6416
   19phy    C18  503   5.134   4.106   0.239 -0.3241  0.0615  0.0936
   19phy    O01  504   5.209   4.229   0.256  0.0859 -0.2711 -0.0348
   19phy    H01  505   5.146   4.290   0.288 -1.3438 -0.9517 -1.4545
   19phy    C19  506   5.063   4.127   0.104 -0.0585  0.4099  0.3313
   19phy    C13  507   5.223   3.970   0.235 -0.0313 -0.1545 -0.1587
   19phy     H3  508   5.262   3.964   0.340 -0.2495  2.0565  0.1095
   19phy    O33  509   5.152   3.848   0.235  0.0663 -0.1117 -0.0297
   19phy    H1B  510   5.152   3.795   0.157 -1.3909  1.0421 -0.8831
   19phy    C12  511   5.374   3.966   0.191 -0.1690 -0.2694 -0.1405
   19phy    O11  512   5.407   3.923   0.059 -0.0397 -0.3688 -0.1699
   19phy    H1A  513   5.448   3.839   0.069  1.9572  0.3032 -1.9388
   20phy    C35  514   3.806   0.137   1.650  0.1694  0.1820 -0.3005
   20phy    C33  515   3.936   0.218   1.635 -0.0883  0.2104  0.2138
   20phy    C34  516   3.968   0.238   1.486 -0.0687 -0.5054 -0.0438
   20phy    C32  517   3.922   0.351   1.707 -0.2119 -0.3244 -0.4427
   20phy    C31  518   4.051   0.420   1.754  0.0486 -0.0962 -0.1313
   20phy    C30  519   4.021   0.549   1.837  0.2527  0.3786  0.0802
   20phy    C28  520   4.139   0.647   1.860  0.4264  1.3405 -0.1060
   20phy    C29  521   4.137   0.756   1.758 -0.0056  0.0636  0.3103
   20phy    C27  522   4.146   0.722   1.996 -0.0316  0.2775 -0.4107
   20phy    C26  523   4.230   0.646   2.106  0.4182 -0.1729 -0.1372
   20phy    C25  524   4.234   0.725   2.236 -0.2506  0.1212  0.3121
   20phy    C23  525   4.320   0.669   2.352  0.1060 -0.1940 -0.0461
   20phy    C24  526   4.469   0.701   2.344  0.1581 -0.1848  0.0853
   20phy    C22  527   4.263   0.713   2.486  0.0000 -0.0455 -0.2225
   20phy    C21  528   4.200   0.610   2.576 -0.3273  0.1891  0.8950
   20phy    C20  529   4.158   0.672   2.709 -0.2197 -0.3739  0.1232
   20phy    C18  530   4.095   0.583   2.821  0.0189  0.2244 -0.0448
   20phy    O01  531   4.184   0.472   2.835 -0.1582  0.1164 -0.2534
   20phy    H01  532   4.269   0.511   2.824 -0.2986  0.3811 -0.4096
   20phy    C19  533   4.114   0.675   2.942  0.2174 -0.1265 -0.5617
   20phy    C13  534   3.943   0.535   2.807 -0.1515  0.2936  0.6818
   20phy     H3  535   3.877   0.622   2.785 -1.3054 -0.8511 -0.5491
   20phy    O33  536   3.895   0.485   2.932  0.2539  0.2792 -0.1311
   20phy    H1B  537   3.883   0.550   2.998 -1.1944  1.0540 -1.1032
   20phy    C12  538   3.909   0.430   2.687  0.2179 -0.0134 -0.3684
   20phy    O11  539   3.773   0.409   2.662  0.2884 -0.4261 -0.0297
   20phy    H1A  540   3.754   0.341   2.724  0.9495 -1.7053 -1.1846
   21phy    C35  541   0.217   3.605   1.348 -0.6727 -0.0009  0.5517
   21phy    C33  542   0.146   3.731   1.313  0.8451  0.6894 -0.4474
   21phy    C34  543   0.058   3.769   1.434  0.2043 -0.2347  0.4883
   21phy    C32  544   0.236   3.838   1.245  0.0766 -0.2309  0.9513
   21phy    C31  545   0.158   3.938   1.161 -0.5186 -0.3522  0.2711
   21phy    C30  546   0.234   4.060   1.096 -0.2224 -0.3603  0.5569
   21phy    C28  547   0.147   4.173   1.034 -0.2253  0.0399  0.3016
   21phy    C29  548   0.097   4.279   1.137  0.2540  0.4500 -0.2640
   21phy    C27  549   0.237   4.239   0.931 -0.3865 -0.7129  0.4975
   21phy    C26  550   0.170   4.311   0.815  0.0460  0.1423 -0.1480
   21phy    C25  551   0.277   4.387   0.732  0.0873  0.2310 -0.4522
   21phy    C23  552   0.240   4.492   0.625  0.1296  0.1069 -0.2159
   21phy    C24  553   0.229   4.635   0.682 -0.2227 -0.2562 -0.1985
   21phy    C22  554   0.351   4.500   0.520  0.3940 -0.0868 -0.5314
   21phy    C21  555   0.295   4.431   0.389 -0.5646 -0.3694  0.0738
   21phy    C20  556   0.394   4.446   0.271  0.0276 -0.5896  0.3651
   21phy    C18  557   0.340   4.411   0.132 -0.7670  0.3100  0.5511
   21phy    O01  558   0.294   4.274   0.131  0.1106 -0.1578  0.0923
   21phy    H01  559   0.224   4.262   0.192  0.7233 -1.0117  0.6433
   21phy    C19  560   0.466   4.419   0.045  0.6227 -0.1906 -0.0354
   21phy    C13  561   0.223   4.516   0.084 -0.0829 -0.3032 -0.0383
   21phy     H3  562   0.140   4.500   0.158 -0.4036 -1.9400 -0.7072
   21phy    O33  563   0.249   4.655   0.108 -0.3355  0.5923 -0.0586
   21phy    H1B  564   0.271   4.696   0.026  0.4686 -0.2858 -0.3092
   21phy    C12  565   0.116   4.490  -0.033  0.4066 -0.0245 -0.0485
   21phy    O11  566   0.164   4.539  -0.154 -0.3488 -0.3796  0.1665
   21phy    H1A  567   0.133   4.482  -0.221 -0.1043  0.7580 -0.9666
   22phy    C35  568   2.373   4.686   1.455  0.2629 -0.1544  0.4918
   22phy    C33  569   2.422   4.574   1.541 -0.2329 -0.0994  0.0980
   22phy    C34  570   2.367   4.591   1.679  0.0320 -0.0307 -0.1517
   22phy    C32  571   2.390   4.432   1.491 -0.1359 -0.6043  0.0911
   22phy    C31  572   2.503   4.333   1.499 -0.6785  0.7342 -0.4675
   22phy    C30  573   2.466   4.187   1.456 -0.0208 -0.3931 -0.4699
   22phy    C28  574   2.590   4.094   1.449  0.1519 -0.2717 -0.1869
   22phy    C29  575   2.572   3.988   1.549  0.0467  0.0369 -0.3002
   22phy    C27  576   2.581   4.026   1.310  0.4168  0.3581 -0.3815
   22phy    C26  577   2.682   4.068   1.200 -0.3185 -0.2009  0.3121
   22phy    C25  578   2.641   3.993   1.070 -0.0255  0.1457  0.0149
   22phy    C23  579   2.720   4.025   0.938 -0.0315  0.3293  0.2294
   22phy    C24  580   2.856   3.954   0.928 -0.7079  0.1443 -0.1046
   22phy    C22  581   2.626   3.980   0.824 -0.2095  0.0743 -0.6999
   22phy    C21  582   2.626   4.061   0.692 -0.5665 -0.3252  0.0680
   22phy    C20  583   2.548   3.983   0.583 -0.4642  0.3528 -0.0507
   22phy    C18  584   2.554   4.029   0.431 -0.9841  0.5429  0.1022
   22phy    O01  585   2.495   4.162   0.425  0.3629 -0.0200  0.4179
   22phy    H01  586   2.406   4.158   0.455  0.2606 -0.5033  0.0701
   22phy    C19  587   2.453   3.929   0.364  0.1243 -0.1554 -0.2270
   22phy    C13  588   2.700   4.036   0.354  0.0917  0.0031  0.8199
   22phy     H3  589   2.757   4.111   0.414  0.9571 -0.4632  0.5944
   22phy    O33  590   2.787   3.927   0.375 -0.0147  0.0030 -0.1131
   22phy    H1B  591   2.875   3.945   0.350  1.0260 -2.9112  1.1175
   22phy    C12  592   2.734   4.120   0.218 -0.8890  0.0174  0.1595
   22phy    O11  593   2.870   4.161   0.197  0.2248  0.3551  0.3818
   22phy    H1A  594   2.870   4.209   0.117  0.8200  1.0348  0.7807
   23phy    C35  595   1.116   3.120   1.587  0.3414 -0.1209  0.2348
   23phy    C33  596   1.074   3.122   1.734 -0.5779  0.0817 -0.4963
   23phy    C34  597   1.019   2.983   1.771 -0.2135 -0.2986  0.1158
   23phy    C32  598   1.196   3.172   1.814 -0.0471  0.3662 -0.3780
   23phy    C31  599   1.174   3.230   1.955  0.1735  0.3527  0.1996
   23phy    C30  600   1.312   3.275   2.013 -0.7971  0.2201 -0.0010
   23phy    C28  601   1.314   3.358   2.137  0.4350 -0.2122  0.3445
   23phy    C29  602   1.383   3.278   2.250  0.1907 -0.2700 -0.0520
   23phy    C27  603   1.363   3.503   2.106 -0.4239 -0.4164  0.3321
   23phy    C26  604   1.279   3.601   2.187  0.1351  0.0526 -0.6199
   23phy    C25  605   1.314   3.748   2.153  0.0440  0.4463  0.1233
   23phy    C23  606   1.257   3.851   2.250 -0.3198  0.2598 -0.2480
   23phy    C24  607   1.329   3.990   2.224 -0.1075 -0.3057  0.2084
   23phy    C22  608   1.108   3.877   2.230 -0.2870  0.0167  0.6030
   23phy    C21  609   1.032   3.920   2.354 -0.4276  0.2583 -0.4794
   23phy    C20  610   0.881   3.934   2.324 -0.5707 -0.2114  0.4257
   23phy    C18  611   0.772   3.976   2.432 -0.4253 -0.0199 -0.2002
   23phy    O01  612   0.782   4.120   2.446  0.3393 -0.2475  0.2920
   23phy    H01  613   0.771   4.154   2.360  2.0617  0.8791  0.4632
   23phy    C19  614   0.638   3.951   2.356 -0.2186 -0.2670 -0.3331
   23phy    C13  615   0.760   3.896   2.574 -0.6997 -0.4195  0.2408
   23phy     H3  616   0.769   3.785   2.560  0.4285 -0.4508  1.0920
   23phy    O33  617   0.637   3.912   2.645 -0.0692 -0.6254 -0.1194
   23phy    H1B  618   0.643   3.986   2.702 -0.0525  0.5518 -1.5846
   23phy    C12  619   0.879   3.926   2.678  0.4619 -0.2776 -0.0708
   23phy    O11  620   0.908   3.819   2.767 -0.4416  0.1516  0.0972
   23phy    H1A  621   0.975   3.772   2.722 -0.2613 -0.7920  1.2954
   24phy    C35  622   0.064   4.719   1.791  0.1500 -0.0569 -0.1592
   24phy    C33  623   0.127   4.747   1.929  0.6238  0.0117  0.2442
   24phy    C34  624   0.213   4.631   1.982  0.2292  0.7526 -0.6872
   24phy    C32  625   0.196   4.886   1.912 -0.0891  0.2956  0.1025
   24phy    C31  626   0.166   4.991   2.020  0.0888 -0.0666 -0.6251
   24phy    C30  627   0.235   5.124   1.998  0.0912 -0.3638  0.6613
   24phy    C28  628   0.271   5.203   2.128  0.0646 -0.1521 -0.5876
   24phy    C29  629   0.402   5.284   2.115  0.1728  0.0269  0.0430
   24phy    C27  630   0.153   5.296   2.173  0.1331  0.3300 -0.2082
   24phy    C26  631   0.119   5.276   2.321 -0.1025 -0.2455 -0.2693
   24phy    C25  632  -0.001   5.355   2.355 -0.2419  0.0262 -0.3401
   24phy    C23  633  -0.040   5.358   2.505  0.0079  0.0965 -0.0062
   24phy    C24  634  -0.114   5.485   2.537 -0.2796 -0.5881  0.0129
   24phy    C22  635  -0.122   5.234   2.543 -0.0797  0.5213  0.6227
   24phy    C21  636  -0.118   5.194   2.689  0.2024  0.4019  0.4142
   24phy    C20  637  -0.222   5.089   2.730  0.2823 -0.2006 -0.3777
   24phy    C18  638  -0.215   5.028   2.877  0.3443  0.1959 -0.7763
   24phy    O01  639  -0.165   5.123   2.977  0.4715 -0.1450  0.0137
   24phy    H01  640  -0.179   5.083   3.061  1.1893  2.0970  1.2957
   24phy    C19  641  -0.364   5.011   2.911 -0.6087 -0.1181  0.0217
   24phy    C13  642  -0.135   4.889   2.885 -0.5253  0.0721  0.0631
   24phy     H3  643  -0.179   4.819   2.809  0.8228 -1.3279  0.5261
   24phy    O33  644  -0.153   4.816   3.011  0.3089 -0.6490 -0.1462
   24phy    H1B  645  -0.133   4.872   3.084  0.6323 -0.3793 -0.4358
   24phy    C12  646   0.020   4.881   2.857 -0.1373 -0.4753 -0.1453
   24phy    O11  647   0.116   4.952   2.931  0.0033  0.1898 -0.2845
   24phy    H1A  648   0.202   4.923   2.909  0.4379  0.3442  1.0694
   25phy    C35  649   1.916   0.008   0.213  0.3006 -0.0124  0.0497
   25phy    C33  650   1.860  -0.133   0.231  0.3111  0.4075 -0.3782
   25phy    C34  651   1.986  -0.213   0.254  0.0150  0.1746  0.3131
   25phy    C32  652   1.758  -0.136   0.344  0.5498 -0.3332 -0.2057
   25phy    C31  653   1.651  -0.238   0.328 -0.3462 -0.4505  0.2435
   25phy    C30  654   1.554  -0.218   0.448 -0.1159  0.0998 -0.6357
   25phy    C28  655   1.443  -0.326   0.474  0.2590 -0.1451 -0.3752
   25phy    C29  656   1.493  -0.463   0.519  0.5263 -0.2563  0.2927
   25phy    C27  657   1.333  -0.263   0.566  0.2266 -0.0308 -0.0523
   25phy    C26  658   1.187  -0.307   0.537 -0.0953  0.0423 -0.2550
   25phy    C25  659   1.080  -0.220   0.606  0.0569 -0.3412  0.4755
   25phy    C23  660   0.935  -0.264   0.576 -0.2479 -0.3246  0.3796
   25phy    C24  661   0.846  -0.229   0.698  0.3566 -0.1562 -0.2326
   25phy    C22  662   0.882  -0.186   0.454  0.2408 -0.5077  0.5029
   25phy    C21  663   0.774  -0.255   0.366  0.2102  0.0777  0.7833
   25phy    C20  664   0.748  -0.173   0.239  0.1745  0.3646  0.0939
   25phy    C18  665   0.803  -0.233   0.098  0.3594 -0.0174 -0.3026
   25phy    O01  666   0.947  -0.245   0.107  0.0306 -0.0010  0.0802
   25phy    H01  667   0.996  -0.166   0.116  1.8480 -1.1962  1.5538
   25phy    C19  668   0.763  -0.128  -0.007 -0.0160 -0.1537 -0.2072
   25phy    C13  669   0.738  -0.373   0.054  0.7996 -0.3596 -0.2391
   25phy     H3  670   0.763  -0.438   0.142  2.2655 -0.9056 -1.0150
   25phy    O33  671   0.598  -0.382   0.063 -0.1416  0.2838  0.0816
   25phy    H1B  672   0.569  -0.359   0.149 -1.7696 -1.6484  0.1214
   25phy    C12  673   0.800  -0.482  -0.038  0.0664  0.4525 -0.5125
   25phy    O11  674   0.940  -0.479  -0.042 -0.1415  0.0023 -0.0904
   25phy    H1A  675   0.970  -0.398  -0.004 -1.8223  0.2211  0.8604
   26phy    C35  676   1.717   0.280   2.524  0.6845 -0.0419  0.4712
   26phy    C33  677   1.812   0.193   2.444  1.0450  0.0413  0.5973
   26phy    C34  678   1.951   0.228   2.477 -0.0332  0.0279 -0.1385
   26phy    C32  679   1.783   0.046   2.455  0.1535  0.5863 -0.4620
   26phy    C31  680   1.681  -0.022   2.366 -0.0487 -0.6566 -0.2269
   26phy    C30  681   1.642  -0.165   2.409 -0.3793  0.3795  0.1095
   26phy    C28  682   1.524  -0.207   2.325  0.3404 -0.1577  0.2047
   26phy    C29  683   1.569  -0.315   2.229  0.5021  0.0211 -0.1915
   26phy    C27  684   1.405  -0.270   2.401  0.2706 -0.5018 -0.1539
   26phy    C26  685   1.301  -0.173   2.469  0.1880 -0.1274  0.1572
   26phy    C25  686   1.197  -0.263   2.530  0.3452 -0.7229 -0.1506
   26phy    C23  687   1.103  -0.192   2.634 -0.4658 -0.1307  0.0834
   26phy    C24  688   0.966  -0.243   2.622  0.5724  0.4384  0.3138
   26phy    C22  689   1.162  -0.198   2.776 -0.0850  0.0885 -0.1790
   26phy    C21  690   1.145  -0.071   2.857  0.4648 -0.1012 -0.2393
   26phy    C20  691   1.234  -0.072   2.977  0.2189  0.4395  0.3215
   26phy    C18  692   1.197   0.018   3.097  0.0645 -0.0058  0.3431
   26phy    O01  693   1.079  -0.028   3.157  0.1857  0.8006  0.1396
   26phy    H01  694   1.056   0.024   3.232  0.6837  1.0962  0.0952
   26phy    C19  695   1.306  -0.007   3.204 -0.3825 -0.3609  0.0627
   26phy    C13  696   1.191   0.178   3.061 -0.0173  0.3196  0.4166
   26phy     H3  697   1.251   0.191   2.967 -1.0261  0.0467 -0.2855
   26phy    O33  698   1.255   0.271   3.149  0.0261  0.4393  0.1576
   26phy    H1B  699   1.292   0.346   3.106 -1.2862  1.1417  0.2045
   26phy    C12  700   1.047   0.234   3.023 -0.0802  0.0771  0.3117
   26phy    O11  701   0.966   0.263   3.133 -0.1467 -0.0257  0.4370
   26phy    H1A  702   0.981   0.351   3.161 -0.1419  0.1730 -0.1752
   27phy    C35  703   0.220   0.845   1.150  0.5577 -0.4903 -0.2376
   27phy    C33  704   0.335   0.926   1.207  0.5296 -0.1881 -0.0539
   27phy    C34  705   0.291   1.029   1.309  0.0671 -0.6671 -0.0806
   27phy    C32  706   0.447   0.834   1.251  0.1932 -0.2367  0.2877
   27phy    C31  707   0.584   0.889   1.206 -0.2586 -0.1049 -0.2662
   27phy    C30  708   0.697   0.803   1.259  0.3926  0.0787 -0.7489
   27phy    C28  709   0.837   0.831   1.194  0.3005 -0.4539 -0.0580
   27phy    C29  710   0.920   0.953   1.250  0.5832  0.5179 -1.1389
   27phy    C27  711   0.918   0.703   1.197 -0.1287 -0.6144  0.0184
   27phy    C26  712   0.965   0.659   1.059 -0.1080 -0.0142  0.2527
   27phy    C25  713   1.033   0.522   1.073  0.1166 -0.4330 -0.2585
   27phy    C23  714   1.084   0.451   0.952  0.9110  0.3666 -0.3104
   27phy    C24  715   1.217   0.387   0.985  0.6700  0.2521  0.0686
   27phy    C22  716   0.978   0.346   0.905  0.1229  0.0781  0.7240
   27phy    C21  717   0.971   0.352   0.754  0.0169 -0.1210  0.5715
   27phy    C20  718   0.878   0.252   0.685  0.1414  0.1390  0.3845
   27phy    C18  719   0.890   0.245   0.532 -0.1914 -0.0849 -0.0103
   27phy    O01  720   0.883   0.375   0.472 -0.0811 -0.0395 -0.4895
   27phy    H01  721   0.806   0.419   0.501 -0.7012 -1.1886 -0.3683
   27phy    C19  722   0.760   0.178   0.485  0.1525 -0.1419  0.0020
   27phy    C13  723   1.015   0.170   0.467  0.4941  0.1420 -0.1801
   27phy     H3  724   1.028   0.079   0.530  1.4922  1.1885  1.1954
   27phy    O33  725   1.003   0.108   0.332  0.2805  0.3508 -0.1095
   27phy    H1B  726   0.958   0.169   0.277 -2.3011 -0.1381  1.3476
   27phy    C12  727   1.168   0.200   0.489  0.3141 -0.6586  0.0659
   27phy    O11  728   1.225   0.294   0.399 -0.1565 -0.2220  0.2631
   27phy    H1A  729   1.224   0.262   0.310  0.6767  0.6452 -0.0658
   28phy    C35  730   3.287   2.001   0.612 -0.0244 -0.2821 -0.1510
   28phy    C33  731   3.271   1.933   0.750  0.0314  0.1977 -0.5282
   28phy    C34  732   3.357   2.006   0.846 -0.2905 -0.0850 -0.0338
   28phy    C32  733   3.126   1.929   0.800  0.1544  0.4953 -0.4200
   28phy    C31  734   3.043   1.812   0.741 -0.1178 -0.0153  0.4726
   28phy    C30  735   2.906   1.794   0.809 -0.2714  0.2822 -0.1625
   28phy    C28  736   2.817   1.686   0.749  0.2746  0.0431  0.5873
   28phy    C29  737   2.850   1.552   0.818  0.0503 -0.4686 -0.2247
   28phy    C27  738   2.668   1.716   0.782 -0.1297 -0.4791  0.1935
   28phy    C26  739   2.592   1.709   0.645 -0.2605 -0.7388  0.6094
   28phy    C25  740   2.443   1.730   0.665  0.1631  0.0201  0.3169
   28phy    C23  741   2.341   1.755   0.553 -0.4207 -0.2074  0.1379
   28phy    C24  742   2.202   1.717   0.614  0.2291 -0.1449 -0.1860
   28phy    C22  743   2.345   1.895   0.498  0.4816 -0.4919 -0.1645
   28phy    C21  744   2.343   1.907   0.348  0.1313 -0.4252  0.1040
   28phy    C20  745   2.409   2.038   0.303 -0.4034 -0.4831 -0.2084
   28phy    C18  746   2.449   2.067   0.154  0.4905 -0.6594 -0.7328
   28phy    O01  747   2.523   1.950   0.101 -0.4469  0.0266  0.2655
   28phy    H01  748   2.571   1.976   0.025 -1.7983  0.0641 -0.5982
   28phy    C19  749   2.546   2.185   0.168  0.1993  0.0545 -0.2223
   28phy    C13  750   2.318   2.099   0.062  0.9686  0.2449 -0.3004
   28phy     H3  751   2.258   2.005   0.070 -0.0363  0.8503 -0.5642
   28phy    O33  752   2.221   2.186   0.121  0.1149  0.1549  0.4015
   28phy    H1B  753   2.264   2.226   0.194  1.2897 -0.9517  0.3506
   28phy    C12  754   2.312   2.090  -0.091  0.0186 -0.0566 -0.1331
   28phy    O11  755   2.331   2.206  -0.172  0.1371 -0.0534 -0.0616
   28phy    H1A  756   2.295   2.275  -0.119  0.3151  0.1068 -0.1499
   29phy    C35  757   1.016   5.061   1.038 -0.0234  0.0201 -0.0265
   29phy    C33  758   1.158   5.003   1.060 -0.0263 -0.4190  0.1606
   29phy    C34  759   1.218   5.058   1.185 -0.1968  0.4283 -0.6953
   29phy    C32  760   1.159   4.850   1.060  0.2759 -0.6876  0.3993
   29phy    C31  761   1.159   4.773   0.926 -0.1318  0.3218 -0.5470
   29phy    C30  762   1.167   4.620   0.946 -0.7152  0.0994  0.2539
   29phy    C28  763   1.202   4.533   0.828 -0.1713 -0.4426 -0.0966
   29phy    C29  764   1.359   4.517   0.807 -0.2573 -0.4297 -0.1964
   29phy    C27  765   1.133   4.396   0.856 -0.0054  0.1979  0.2850
   29phy    C26  766   1.131   4.296   0.732 -0.3453  0.1123 -0.4648
   29phy    C25  767   1.054   4.169   0.763  0.0452 -0.6316 -0.3467
   29phy    C23  768   1.069   4.048   0.670  0.7284 -0.4632  0.2154
   29phy    C24  769   1.049   3.917   0.751 -0.2490  0.0127 -0.1770
   29phy    C22  770   0.987   4.057   0.541 -0.2032  0.1821 -0.2398
   29phy    C21  771   1.042   3.987   0.411 -0.2493  0.4727  0.5192
   29phy    C20  772   0.968   4.044   0.288 -0.1974 -0.1691 -0.2217
   29phy    C18  773   0.998   4.006   0.142  0.3428  0.3897  0.3979
   29phy    O01  774   1.137   4.029   0.104 -0.4365 -0.2507  0.1435
   29phy    H01  775   1.146   4.044   0.012  1.5935 -0.1709  0.3208
   29phy    C19  776   0.923   4.122   0.064 -0.3993  0.1582 -0.1431
   29phy    C13  777   0.951   3.858   0.092  0.2742 -0.2208  0.3394
   29phy     H3  778   0.915   3.809   0.186  0.3951  0.7210  0.8915
   29phy    O33  779   0.831   3.834   0.015  0.1060  0.0528 -0.0172
   29phy    H1B  780   0.854   3.841  -0.076  0.7770 -1.0212  0.0549
   29phy    C12  781   1.056   3.741   0.070  1.0550 -0.1032  0.2551
   29phy    O11  782   1.014   3.608   0.069  0.4070 -0.0438 -0.3720
   29phy    H1A  783   0.950   3.603   0.000  0.5561  0.6000 -0.5616
   30phy    C35  784   1.094   4.503   1.433 -0.1963  0.0740 -0.0146
   30phy    C33  785   0.952   4.464   1.381  0.3229 -0.1848  0.1842
   30phy    C34  786   0.843   4.452   1.489 -0.0720  0.0605 -0.2805
   30phy    C32  787   0.920   4.544   1.250 -0.3319  0.0119 -0.1613
   30phy    C31  788   0.852   4.466   1.139  0.2976  0.6709  0.2055
   30phy    C30  789   0.803   4.558   1.021  0.1143 -0.1546 -0.0946
   30phy    C28  790   0.693   4.485   0.936  0.0658 -0.1529  0.2321
   30phy    C29  791   0.551   4.505   0.987 -0.0374  0.3434 -0.3671
   30phy    C27  792   0.687   4.531   0.789 -0.2355  0.1157 -0.1515
   30phy    C26  793   0.759   4.440   0.693  0.1208 -0.3512 -0.0572
   30phy    C25  794   0.725   4.478   0.547 -0.2082 -0.0936 -0.0048
   30phy    C23  795   0.812   4.406   0.441 -0.2539 -0.3567 -0.6470
   30phy    C24  796   0.734   4.307   0.361  0.0027 -0.0796 -0.0601
   30phy    C22  797   0.870   4.513   0.348  0.1727 -0.3803  0.0022
   30phy    C21  798   1.022   4.493   0.341 -0.7311 -0.3468  0.2995
   30phy    C20  799   1.093   4.581   0.233 -0.2177 -0.1134  0.4385
   30phy    C18  800   1.232   4.539   0.175 -0.5171 -0.3397  0.1262
   30phy    O01  801   1.326   4.505   0.275 -0.5619 -0.1455  0.3194
   30phy    H01  802   1.309   4.553   0.354 -1.0632 -0.7757  0.6065
   30phy    C19  803   1.286   4.668   0.112  0.0593  0.1036 -0.6899
   30phy    C13  804   1.224   4.415   0.072  0.2370  0.2617  0.1839
   30phy     H3  805   1.175   4.332   0.129  0.9713 -1.5327 -1.6732
   30phy    O33  806   1.130   4.427  -0.037  0.6793  0.5965  0.2487
   30phy    H1B  807   1.067   4.496  -0.026  0.3337  0.1476  1.1466
   30phy    C12  808   1.333   4.309   0.049 -0.3863  0.0472  0.4017
   30phy    O11  809   1.440   4.282   0.133 -0.1834 -0.0773  0.2417
   30phy    H1A  810   1.425   4.353   0.192 -0.0566  1.9172 -1.9802
   31phy    C35  811   0.743   0.187   1.497  0.4796  0.1869 -0.2710
   31phy    C33  812   0.888   0.217   1.459  0.0583 -0.8500  0.3141
   31phy    C34  813   0.897   0.196   1.313  0.2227  0.2789 -0.0843
   31phy    C32  814   0.919   0.364   1.472 -0.6237 -0.1467 -0.3590
   31phy    C31  815   1.004   0.411   1.589 -0.6997  0.1020 -0.1993
   31phy    C30  816   1.032   0.563   1.577  0.0711  0.0780 -0.2315
   31phy    C28  817   1.117   0.612   1.699  0.7090  0.1489 -0.2071
   31phy    C29  818   1.260   0.634   1.655 -0.1032 -0.6569 -0.1780
   31phy    C27  819   1.069   0.735   1.770  0.8705 -0.1530  0.0823
   31phy    C26  820   1.090   0.760   1.923 -0.1449  0.3689  0.0015
   31phy    C25  821   1.058   0.904   1.963 -0.6029  0.1516 -0.6783
   31phy    C23  822   1.089   0.936   2.111 -0.0225 -0.2373  0.3832
   31phy    C24  823   1.191   1.049   2.132  0.4071 -0.5804 -0.4292
   31phy    C22  824   0.955   0.968   2.186 -0.3830 -0.1243 -0.0075
   31phy    C21  825   0.953   0.922   2.328  0.1317 -0.3076  0.4929
   31phy    C20  826   0.832   0.972   2.406 -0.0599 -0.3842 -0.1073
   31phy    C18  827   0.825   0.946   2.563  0.3729 -0.6292  0.5178
   31phy    O01  828   0.937   1.007   2.627 -0.0789  0.2452 -0.2168
   31phy    H01  829   0.948   1.093   2.592 -0.8106  0.5233  0.2007
   31phy    C19  830   0.702   1.026   2.597 -0.1234  0.2438 -0.0611
   31phy    C13  831   0.811   0.789   2.614  0.0348 -0.3166 -0.4892
   31phy     H3  832   0.737   0.736   2.549  1.2118 -0.7036 -1.5500
   31phy    O33  833   0.750   0.776   2.738  0.1257 -0.0978 -0.0621
   31phy    H1B  834   0.784   0.839   2.798  1.6921 -1.2973  0.3833
   31phy    C12  835   0.940   0.698   2.612 -0.6865  0.0597  0.1300
   31phy    O11  836   1.058   0.741   2.677  0.1092 -0.3163  0.5892
   31phy    H1A  837   1.070   0.824   2.635 -0.2643 -0.1751  0.7574
   32phy    C35  838   1.689   0.598   1.742 -0.1240 -0.2868  0.2829
   32phy    C33  839   1.765   0.711   1.669  1.0017 -0.3799 -0.8067
   32phy    C34  840   1.807   0.667   1.531 -0.1022  0.0547  0.3161
   32phy    C32  841   1.686   0.850   1.661 -0.1357  0.1839 -0.5116
   32phy    C31  842   1.760   0.978   1.644  0.3370  0.2201  0.4263
   32phy    C30  843   1.662   1.091   1.631 -0.4988  0.2081 -0.1596
   32phy    C28  844   1.719   1.235   1.636  0.1782  0.1770  0.2746
   32phy    C29  845   1.750   1.283   1.492 -0.5393  0.3757 -0.4659
   32phy    C27  846   1.630   1.333   1.718  0.8300  0.0474 -0.2289
   32phy    C26  847   1.706   1.388   1.840 -0.0874  0.2305 -0.6872
   32phy    C25  848   1.641   1.512   1.900 -0.0247 -0.0895 -0.4027
   32phy    C23  849   1.714   1.592   2.006  0.0290 -0.0496  0.1499
   32phy    C24  850   1.683   1.738   1.982  0.0014 -0.2571 -0.5014
   32phy    C22  851   1.685   1.548   2.152  0.1178 -0.1122 -0.1554
   32phy    C21  852   1.813   1.525   2.235  0.2602 -0.1375 -0.2424
   32phy    C20  853   1.772   1.493   2.377 -0.3304  0.3625 -0.0026
   32phy    C18  854   1.874   1.450   2.485 -0.5993  0.4191  0.0720
   32phy    O01  855   1.965   1.562   2.495 -0.2705  0.3171  0.0869
   32phy    H01  856   1.916   1.642   2.504  0.1797  0.5367  0.6506
   32phy    C19  857   1.796   1.453   2.617 -0.0294  0.5891  0.0203
   32phy    C13  858   1.951   1.309   2.451  0.7713 -0.3986 -0.3817
   32phy     H3  859   1.983   1.311   2.344  0.0250 -1.6473 -0.6401
   32phy    O33  860   1.863   1.198   2.452 -0.0917  0.8836 -0.0579
   32phy    H1B  861   1.837   1.171   2.366 -0.9604  0.4083  0.3391
   32phy    C12  862   2.083   1.276   2.533  0.3556  0.1128  0.3437
   32phy    O11  863   2.190   1.354   2.498  0.3300 -0.0471  0.2061
   32phy    H1A  864   2.164   1.442   2.481 -0.4969 -0.2115  0.5563
   33phy    C35  865   1.193   5.042   2.072  0.7954  0.2115  0.4374
   33phy    C33  866   1.117   4.910   2.055 -0.2799  0.0061 -0.2821
   33phy    C34  867   1.224   4.802   2.051 -0.1147 -0.4616 -0.1945
   33phy    C32  868   1.004   4.882   2.158 -0.1560 -0.2034 -0.1502
   33phy    C31  869   0.875   4.963   2.152 -0.2558  0.2754 -0.3069
   33phy    C30  870   0.776   4.913   2.260  0.0676  0.1559 -0.4738
   33phy    C28  871   0.637   4.980   2.267  0.2320  0.3682  0.0680
   33phy    C29  872   0.531   4.915   2.178  0.1121  0.1217  0.3519
   33phy    C27  873   0.593   4.954   2.414  0.0015 -0.1243 -0.7507
   33phy    C26  874   0.535   5.084   2.475  0.1092 -0.2552  0.0870
   33phy    C25  875   0.502   5.070   2.625  0.7458  0.7445 -0.1736
   33phy    C23  876   0.430   5.192   2.689 -0.6243  0.1133  0.0757
   33phy    C24  877   0.280   5.172   2.692 -0.0536 -0.1767  0.6656
   33phy    C22  878   0.479   5.218   2.835 -0.0082 -0.3781  0.2391
   33phy    C21  879   0.481   5.366   2.875 -0.2742 -0.6958  0.0929
   33phy    C20  880   0.514   5.381   3.027 -0.2262  0.0953 -0.4850
   33phy    C18  881   0.507   5.521   3.105  0.0529  0.0389  0.0993
   33phy    O01  882   0.408   5.610   3.051 -0.0945  0.3883  0.1028
   33phy    H01  883   0.454   5.681   3.011  0.2169  0.0445 -0.1535
   33phy    C19  884   0.453   5.483   3.246  0.2828 -0.3795  0.1226
   33phy    C13  885   0.652   5.595   3.110  0.3238 -0.4429 -0.0487
   33phy     H3  886   0.728   5.524   3.151 -1.0120 -2.0050 -0.1562
   33phy    O33  887   0.653   5.700   3.211 -0.0318  0.4146 -0.5491
   33phy    H1B  888   0.626   5.783   3.177  1.9753  1.7082  0.8144
   33phy    C12  889   0.713   5.655   2.977  0.1610  0.4047  1.0667
   33phy    O11  890   0.627   5.754   2.921 -0.1077 -0.0399  0.0016
   33phy    H1A  891   0.666   5.800   2.849  0.7189  1.4757  1.3767
   34phy    C35  892   4.430   2.995   1.107 -0.1198 -0.3690  0.0986
   34phy    C33  893   4.359   3.113   1.169  0.3462 -0.1234 -0.4881
   34phy    C34  894   4.376   3.101   1.320  0.2407 -0.3799 -0.0689
   34phy    C32  895   4.423   3.239   1.111  0.2095 -0.8049  0.2147
   34phy    C31  896   4.327   3.355   1.071 -0.1977  0.2302 -0.4813
   34phy    C30  897   4.393   3.485   1.050  0.0527 -0.2028  0.0560
   34phy    C28  898   4.307   3.603   1.005 -0.1171 -0.3869  0.0813
   34phy    C29  899   4.356   3.729   1.082  0.1227  0.0672  0.0029
   34phy    C27  900   4.327   3.643   0.858 -0.5664 -0.0200  0.2307
   34phy    C26  901   4.236   3.588   0.747  0.4051 -0.1705 -0.0533
   34phy    C25  902   4.270   3.627   0.601 -0.1020 -0.1473  0.0125
   34phy    C23  903   4.156   3.597   0.502  0.1959  0.3612  0.5488
   34phy    C24  904   4.082   3.727   0.483 -0.4133  0.2311 -0.4917
   34phy    C22  905   4.206   3.564   0.361  0.7641 -1.1291 -0.7054
   34phy    C21  906   4.246   3.416   0.324  0.1118 -0.2646 -0.2330
   34phy    C20  907   4.339   3.413   0.196 -0.1467 -0.1650 -0.0947
   34phy    C18  908   4.423   3.284   0.164 -0.5952  0.7330 -0.3444
   34phy    O01  909   4.500   3.254   0.282  0.4095 -0.2235 -0.5406
   34phy    H01  910   4.492   3.163   0.303 -2.9881 -0.2188 -1.2940
   34phy    C19  911   4.518   3.326   0.054  0.6979  0.6091 -0.1583
   34phy    C13  912   4.326   3.152   0.131  0.0400  0.1436  0.1423
   34phy     H3  913   4.262   3.137   0.222  1.1027 -2.1051  0.5811
   34phy    O33  914   4.218   3.166   0.035  0.0323  0.5313  0.2086
   34phy    H1B  915   4.244   3.143  -0.052  0.1275  0.3168  0.2954
   34phy    C12  916   4.372   3.005   0.151 -0.1696 -0.1568  0.3669
   34phy    O11  917   4.481   2.970   0.236 -0.0594  0.2236 -0.3390
   34phy    H1A  918   4.517   2.890   0.204  0.0036  0.3469 -0.5760
   35phy    C35  919   1.019   2.187   1.446 -0.2002  0.0182  0.5780
   35phy    C33  920   1.049   2.112   1.572  0.3774 -0.5031 -0.3979
   35phy    C34  921   0.927   2.140   1.665  0.4398 -0.1772 -0.1097
   35phy    C32  922   1.072   1.962   1.546  0.0128  0.2406 -0.1458
   35phy    C31  923   1.221   1.925   1.521  0.0210  0.3167 -0.0011
   35phy    C30  924   1.228   1.777   1.487 -0.4551  0.0137 -0.3313
   35phy    C28  925   1.368   1.710   1.502  0.3171 -0.4066 -0.5940
   35phy    C29  926   1.401   1.678   1.649 -0.1921 -0.0988  0.4590
   35phy    C27  927   1.360   1.576   1.430 -0.3555  0.3882 -0.6205
   35phy    C26  928   1.399   1.574   1.285 -0.0601  0.0173  0.2423
   35phy    C25  929   1.393   1.430   1.234  0.1238 -0.2489 -0.0943
   35phy    C23  930   1.401   1.402   1.085 -0.0454 -0.2338  0.1068
   35phy    C24  931   1.547   1.382   1.049 -0.1514 -0.6027 -0.2910
   35phy    C22  932   1.323   1.275   1.040 -0.3516  0.3324 -0.0924
   35phy    C21  933   1.186   1.306   0.976 -0.6409  0.0160 -0.0682
   35phy    C20  934   1.115   1.178   0.921 -0.2654 -0.2592  0.1389
   35phy    C18  935   0.990   1.199   0.836 -0.4729  0.6595 -0.2891
   35phy    O01  936   0.909   1.288   0.905  0.6278  0.0694  0.4880
   35phy    H01  937   0.898   1.252   0.991 -1.6275 -2.3240 -0.6579
   35phy    C19  938   0.912   1.068   0.836 -0.3128 -0.3510 -0.1195
   35phy    C13  939   1.024   1.260   0.691 -0.0529  0.6586 -0.1124
   35phy     H3  940   1.080   1.355   0.711  1.3001  0.2766 -1.7763
   35phy    O33  941   1.119   1.199   0.602 -0.3330 -0.3089  0.2105
   35phy    H1B  942   1.167   1.138   0.655 -1.3853  0.1961  1.8403
   35phy    C12  943   0.919   1.337   0.603 -0.2031 -0.0207 -0.2896
   35phy    O11  944   0.802   1.272   0.560  0.1126 -0.2279  0.0122
   35phy    H1A  945   0.833   1.210   0.496  1.3565 -0.7935  1.1141
   36phy    C35  946   2.140   2.119   1.468 -0.7331  0.1710 -0.1250
   36phy    C33  947   2.024   2.194   1.407 -0.1663 -0.4297 -0.9226
   36phy    C34  948   2.053   2.207   1.261  0.0924 -0.1065 -0.4033
   36phy    C32  949   1.891   2.124   1.448  0.2984 -0.3291  0.2297
   36phy    C31  950   1.789   2.233   1.492  0.0271 -0.0291  0.3726
   36phy    C30  951   1.646   2.172   1.498 -0.0196  0.1047  0.1174
   36phy    C28  952   1.543   2.267   1.554 -0.0645  0.1803  0.1020
   36phy    C29  953   1.444   2.302   1.446  0.1880 -0.2895  0.1568
   36phy    C27  954   1.457   2.194   1.661  0.0598 -0.0286 -0.3690
   36phy    C26  955   1.503   2.218   1.807  0.1810  0.6824  0.7361
   36phy    C25  956   1.428   2.135   1.917  0.4000 -0.5127  0.5670
   36phy    C23  957   1.479   2.181   2.055 -0.4714  0.2047 -0.2309
   36phy    C24  958   1.401   2.302   2.111  0.0100  0.2708  0.1833
   36phy    C22  959   1.462   2.056   2.148  0.6066  0.1580  0.0318
   36phy    C21  960   1.532   2.061   2.285  0.0034 -0.5360  0.1826
   36phy    C20  961   1.529   1.925   2.354 -0.1846  0.6140 -0.3257
   36phy    C18  962   1.615   1.895   2.484  0.0016  0.4958  0.0567
   36phy    O01  963   1.582   1.983   2.592  0.2077 -0.1017 -0.0805
   36phy    H01  964   1.632   1.959   2.668 -0.3048 -0.0253  0.2844
   36phy    C19  965   1.538   1.766   2.528  0.1322  0.0231 -0.0187
   36phy    C13  966   1.776   1.882   2.464  0.1048  0.3188  0.2654
   36phy     H3  967   1.796   1.839   2.362 -0.4185 -0.5931  0.5345
   36phy    O33  968   1.837   1.785   2.545  0.1936  0.6177 -0.0975
   36phy    H1B  969   1.816   1.805   2.635 -0.0802 -0.5134  0.0997
   36phy    C12  970   1.854   2.016   2.462 -0.4133 -0.2751 -0.8235
   36phy    O11  971   1.868   2.072   2.591  0.0893  0.1001 -0.2904
   36phy    H1A  972   1.934   2.023   2.635 -0.4539 -0.4461 -0.0712
   37phy    C35  973   0.987   0.297   2.005  0.2205 -0.3049  0.0343
   37phy    C33  974   0.837   0.323   1.988 -0.3647 -0.0610  0.1804
   37phy    C34  975   0.754   0.217   2.056  0.0698 -0.1246  0.2951
   37phy    C32  976   0.812   0.461   2.052  0.2173 -0.6479  0.3507
   37phy    C31  977   0.681   0.539   2.023 -0.2485  0.0048  0.0986
   37phy    C30  978   0.692   0.687   2.068 -0.4085  0.3056 -0.2219
   37phy    C28  979   0.574   0.775   2.029  0.5364  0.6985  0.0480
   37phy    C29  980   0.489   0.801   2.153  0.3181 -0.0447  0.4558
   37phy    C27  981   0.620   0.904   1.968 -0.5838 -0.2075  0.1991
   37phy    C26  982   0.593   0.917   1.817 -0.1690 -0.1122  0.0227
   37phy    C25  983   0.616   1.064   1.777 -0.3821 -0.0385  0.2933
   37phy    C23  984   0.575   1.098   1.633 -0.0023  0.0238 -0.1636
   37phy    C24  985   0.429   1.152   1.637 -0.1538 -0.4380  0.8374
   37phy    C22  986   0.675   1.206   1.586 -0.4194  0.3217 -0.4198
   37phy    C21  987   0.683   1.211   1.435 -0.8145 -0.0109 -0.7268
   37phy    C20  988   0.785   1.309   1.378 -0.3419 -0.0471  0.0677
   37phy    C18  989   0.794   1.359   1.228 -0.2694 -0.1692  0.2537
   37phy    O01  990   0.807   1.247   1.144 -0.2263 -0.1116 -0.3556
   37phy    H01  991   0.781   1.170   1.192 -0.6322 -0.5864 -1.3128
   37phy    C19  992   0.926   1.442   1.211  0.2059  0.6819 -0.1819
   37phy    C13  993   0.658   1.438   1.188  0.4889 -0.5391 -0.1104
   37phy     H3  994   0.577   1.361   1.199 -0.1443  0.2246  0.6823
   37phy    O33  995   0.604   1.536   1.280 -0.5130  0.1073  0.4118
   37phy    H1B  996   0.524   1.508   1.319 -0.7014 -1.0907 -0.7742
   37phy    C12  997   0.608   1.468   1.038  0.0076 -0.0844 -0.1960
   37phy    O11  998   0.651   1.382   0.934 -0.0571  0.3804 -0.0986
   37phy    H1A  999   0.744   1.371   0.933 -0.1661 -0.5364 -0.6461
   38phy    C35 1000   1.283   1.158   1.728 -0.1468 -0.0114  0.5702
   38phy    C33 1001   1.183   1.223   1.641 -0.4216 -0.2760 -0.1792
   38phy    C34 1002   1.127   1.127   1.536 -0.3523 -0.0701  0.0472
   38phy    C32 1003   1.072   1.283   1.728 -0.4172  0.3895  0.2860
   38phy    C31 1004   1.013   1.419   1.696 -0.1552 -0.2417  0.5649
   38phy    C30 1005   0.892   1.460   1.784 -0.3555  0.1440  0.2468
   38phy    C28 1006   0.836   1.598   1.747 -0.0608  0.2451 -0.2334
   38phy    C29 1007   0.694   1.583   1.695  0.4457 -0.0894  0.1846
   38phy    C27 1008   0.822   1.693   1.870 -0.1868 -0.6364  0.1818
   38phy    C26 1009   0.949   1.772   1.906 -0.2487  0.2090 -0.2428
   38phy    C25 1010   0.923   1.871   2.022  0.5136  0.3429 -0.0473
   38phy    C23 1011   1.051   1.945   2.075  0.7423  0.3391  0.4828
   38phy    C24 1012   1.067   2.077   1.993  0.1094  0.2990 -0.5663
   38phy    C22 1013   1.036   1.989   2.217 -0.3982 -0.0336 -0.0667
   38phy    C21 1014   1.064   1.880   2.329 -0.2811  0.0271 -0.5328
   38phy    C20 1015   1.064   1.939   2.471 -0.2794 -0.2159 -0.4649
   38phy    C18 1016   1.072   1.847   2.600  0.2411 -0.2065 -0.0907
   38phy    O01 1017   1.191   1.759   2.615  0.6498 -0.0781 -0.4635
   38phy    H01 1018   1.189   1.743   2.707 -0.2078 -0.2848 -0.5123
   38phy    C19 1019   1.108   1.958   2.699 -0.0598  0.3046 -0.2549
   38phy    C13 1020   0.934   1.775   2.643 -0.5186  0.2478  0.2411
   38phy     H3 1021   0.852   1.851   2.634 -1.0861 -0.1913  1.4135
   38phy    O33 1022   0.923   1.744   2.783  0.3224  0.0699  0.2422
   38phy    H1B 1023   0.998   1.697   2.814 -0.6375 -0.5339  1.7641
   38phy    C12 1024   0.889   1.646   2.572 -0.7237 -0.3011  0.1202
   38phy    O11 1025   0.985   1.541   2.556 -0.2516  0.1251 -0.1530
   38phy    H1A 1026   1.068   1.584   2.568  0.6943 -1.8085  0.6938
   39phy    C35 1027   0.075   2.474   1.782  0.0072  0.5259  0.3214
   39phy    C33 1028   0.197   2.391   1.809 -0.1695  0.2852  0.0307
   39phy    C34 1029   0.182   2.256   1.741  0.5009 -0.0606 -0.2649
   39phy    C32 1030   0.331   2.459   1.768 -0.0138 -0.1828  0.5427
   39phy    C31 1031   0.397   2.554   1.869  0.6733  0.3773  0.0068
   39phy    C30 1032   0.489   2.660   1.808 -0.0525 -0.2178 -0.3506
   39phy    C28 1033   0.560   2.745   1.904 -0.2567  0.4587 -0.3992
   39phy    C29 1034   0.710   2.743   1.878 -0.6362 -0.5610 -0.6562
   39phy    C27 1035   0.511   2.889   1.877 -0.3985  0.3590 -0.2517
   39phy    C26 1036   0.525   2.992   1.988 -0.3523  0.2884  0.1046
   39phy    C25 1037   0.444   3.108   1.947 -0.1647 -0.5070  0.4032
   39phy    C23 1038   0.448   3.234   2.038 -0.0658 -0.5375  0.1280
   39phy    C24 1039   0.458   3.358   1.949  0.1457  0.1266 -0.0083
   39phy    C22 1040   0.331   3.239   2.135  0.1486  0.2209 -0.2140
   39phy    C21 1041   0.362   3.263   2.283 -0.0779 -0.2120  0.0322
   39phy    C20 1042   0.237   3.240   2.368 -0.1814  0.4087  0.0359
   39phy    C18 1043   0.240   3.248   2.527 -0.5978  0.5012  0.2196
   39phy    O01 1044   0.283   3.377   2.571  0.1645  0.0481 -0.3163
   39phy    H01 1045   0.365   3.393   2.529  0.9014 -1.2759  0.5495
   39phy    C19 1046   0.087   3.242   2.563 -0.2005 -0.0698  0.0392
   39phy    C13 1047   0.332   3.131   2.598 -0.2957  0.1660 -0.2505
   39phy     H3 1048   0.301   3.030   2.561  2.0621 -0.4368 -0.7364
   39phy    O33 1049   0.293   3.119   2.739  0.2873  0.4885 -0.3680
   39phy    H1B 1050   0.319   3.196   2.786  0.0960 -0.1586  0.8447
   39phy    C12 1051   0.488   3.137   2.590  0.5404  0.3858 -0.2358
   39phy    O11 1052   0.550   3.247   2.648  0.2300  0.0884 -0.3070
   39phy    H1A 1053   0.540   3.246   2.741 -1.0581 -0.3179 -0.4430
   40phy    C35 1054   1.827   4.318   1.434  0.1923 -0.1492  0.5207
   40phy    C33 1055   1.927   4.429   1.430  0.2951  0.5542  0.0512
   40phy    C34 1056   1.969   4.451   1.288  0.1031  0.2173 -0.2577
   40phy    C32 1057   1.883   4.554   1.508 -0.0036 -0.1494  0.1815
   40phy    C31 1058   1.995   4.644   1.566 -0.3271 -0.3260  0.4338
   40phy    C30 1059   1.936   4.761   1.640 -0.4859 -0.4515  0.0886
   40phy    C28 1060   2.041   4.864   1.687 -0.1014 -0.1217  0.0040
   40phy    C29 1061   2.060   4.982   1.592  0.6898 -0.1763 -0.1726
   40phy    C27 1062   1.987   4.918   1.819 -0.0564 -0.0185  0.0896
   40phy    C26 1063   2.077   4.885   1.940  0.0533  0.5335 -0.0471
   40phy    C25 1064   2.008   4.935   2.071 -0.0935 -0.1813 -0.0474
   40phy    C23 1065   2.089   4.906   2.201  0.0753 -0.7148 -0.0863
   40phy    C24 1066   2.096   5.035   2.280 -0.2829 -0.0202  0.2713
   40phy    C22 1067   2.009   4.796   2.278 -0.0599 -0.1114 -0.3359
   40phy    C21 1068   2.085   4.709   2.377  0.0933  0.9511 -0.6135
   40phy    C20 1069   1.993   4.615   2.457  0.1060  0.4203  0.0836
   40phy    C18 1070   2.051   4.509   2.564  0.2426 -0.1693 -0.1181
   40phy    O01 1071   2.138   4.569   2.661  0.0237  0.1406  0.0285
   40phy    H01 1072   2.208   4.614   2.617 -0.2005  2.0422  1.5274
   40phy    C19 1073   1.923   4.497   2.653  0.1963 -0.0400  0.1044
   40phy    C13 1074   2.111   4.369   2.515 -0.5354  0.7862 -0.5205
   40phy     H3 1075   2.035   4.314   2.454  0.9936 -1.4075 -0.5615
   40phy    O33 1076   2.129   4.274   2.626  0.2081  0.6169  0.2122
   40phy    H1B 1077   2.129   4.328   2.703 -0.4853 -0.4489  0.9907
   40phy    C12 1078   2.247   4.362   2.432  0.1725 -0.4346  0.2262
   40phy    O11 1079   2.366   4.395   2.493 -0.3674  0.6604  0.3740
   40phy    H1A 1080   2.378   4.486   2.513 -0.8862  0.7749  0.1940
   41phy    C35 1081   0.428   1.916   1.706 -0.0732  0.0058 -0.2577
   41phy    C33 1082   0.524   2.027   1.734 -0.1367 -0.7569 -0.1420
   41phy    C34 1083   0.543   2.112   1.612  0.7433 -0.0961  0.5079
   41phy    C32 1084   0.483   2.104   1.865 -0.0513 -0.0219  0.7234
   41phy    C31 1085   0.593   2.150   1.954 -0.0035  0.5214 -0.2164
   41phy    C30 1086   0.529   2.218   2.078 -0.0156 -0.7097 -0.2323
   41phy    C28 1087   0.627   2.276   2.182  0.3364  0.1101 -0.7271
   41phy    C29 1088   0.645   2.425   2.155  0.0598  0.1275 -0.2459
   41phy    C27 1089   0.589   2.247   2.329  0.7015 -1.0597  0.5185
   41phy    C26 1090   0.704   2.246   2.432  0.0034  0.1723 -0.0745
   41phy    C25 1091   0.657   2.217   2.574  0.2656  0.2464 -0.6898
   41phy    C23 1092   0.770   2.202   2.685  0.0085  0.2420 -0.2718
   41phy    C24 1093   0.842   2.335   2.729 -0.0156  0.0295 -0.5945
   41phy    C22 1094   0.690   2.145   2.805  0.1175 -0.1194  0.2315
   41phy    C21 1095   0.765   2.056   2.902 -0.3500 -0.1597 -0.0503
   41phy    C20 1096   0.679   1.983   3.003 -0.4168 -0.0754 -0.2509
   41phy    C18 1097   0.629   1.833   2.974  0.0736 -0.2029 -0.0244
   41phy    O01 1098   0.742   1.738   2.965  0.0191  0.3284  0.1281
   41phy    H01 1099   0.773   1.737   2.877 -1.0177 -1.0938 -0.2537
   41phy    C19 1100   0.558   1.807   3.108  0.3310 -0.6033  0.3511
   41phy    C13 1101   0.537   1.816   2.841  0.2990  0.6615  0.0800
   41phy     H3 1102   0.586   1.863   2.751 -0.0826 -0.2265 -0.6030
   41phy    O33 1103   0.415   1.883   2.851 -0.5208 -0.0659  0.3323
   41phy    H1B 1104   0.413   1.946   2.920  0.0571  0.2129  0.1046
   41phy    C12 1105   0.505   1.667   2.787 -0.1348  0.3353  0.2512
   41phy    O11 1106   0.609   1.582   2.761 -0.1776  0.2895 -0.0878
   41phy    H1A 1107   0.636   1.537   2.839  1.0379  0.2145 -0.5358
   42phy    C35 1108   1.915   5.034   1.239 -0.0259 -0.0302  0.8539
   42phy    C33 1109   1.766   5.058   1.272 -0.2457  0.3908 -0.2140
   42phy    C34 1110   1.727   4.952   1.369  0.9312 -0.2550 -0.0866
   42phy    C32 1111   1.744   5.204   1.318 -0.2306 -0.6182 -0.2296
   42phy    C31 1112   1.603   5.255   1.301 -0.0804 -0.0659  0.1616
   42phy    C30 1113   1.586   5.393   1.372  0.3328  0.2077  0.0622
   42phy    C28 1114   1.464   5.472   1.336  0.0253  0.4216  0.1107
   42phy    C29 1115   1.331   5.416   1.396 -0.2177 -0.2942  0.0846
   42phy    C27 1116   1.487   5.615   1.386  0.4494  0.1765  0.6017
   42phy    C26 1117   1.419   5.732   1.309 -0.0478  0.2363  0.2612
   42phy    C25 1118   1.487   5.869   1.338  0.2263  0.0936  0.0750
   42phy    C23 1119   1.431   5.988   1.266  0.3728 -0.2242 -0.3234
   42phy    C24 1120   1.472   6.119   1.335 -0.0506  0.0327  0.3989
   42phy    C22 1121   1.477   6.014   1.122  0.5291  0.1578 -0.0761
   42phy    C21 1122   1.386   5.956   1.013  0.3407  0.1544 -0.7040
   42phy    C20 1123   1.460   5.981   0.887  0.2725 -0.8923 -0.0709
   42phy    C18 1124   1.406   5.918   0.752  0.6146  0.1196 -0.3028
   42phy    O01 1125   1.355   5.788   0.777 -0.4448 -0.1304  0.2681
   42phy    H01 1126   1.400   5.744   0.847 -2.9205 -0.4589  1.7498
   42phy    C19 1127   1.525   5.907   0.662 -0.1239  0.5512 -0.4704
   42phy    C13 1128   1.287   6.007   0.685 -0.1362 -0.4997  0.6317
   42phy     H3 1129   1.210   6.021   0.765 -0.7030  2.5428 -0.3004
   42phy    O33 1130   1.310   6.150   0.665  0.0417 -0.1840  0.0138
   42phy    H1B 1131   1.356   6.164   0.585  0.6560 -1.3347  0.1377
   42phy    C12 1132   1.176   5.961   0.590 -0.3331  0.3752  0.2776
   42phy    O11 1133   1.164   5.822   0.588 -0.0638  0.3559 -0.2661
   42phy    H1A 1134   1.191   5.792   0.673 -2.1435  0.3160  0.4488
   43phy    C35 1135   0.865   0.198   2.634 -0.1155 -0.6988  0.8342
   43phy    C33 1136   0.852   0.277   2.504  0.2031  0.2569 -0.3179
   43phy    C34 1137   0.914   0.183   2.403  0.3227  0.3711  0.0516
   43phy    C32 1138   0.701   0.301   2.472 -0.0880 -0.0343 -0.0801
   43phy    C31 1139   0.646   0.442   2.478  0.3814  0.1026  0.2684
   43phy    C30 1140   0.498   0.440   2.458  0.4574 -0.1108  0.4643
   43phy    C28 1141   0.411   0.567   2.479  0.1580 -0.1895  0.2836
   43phy    C29 1142   0.281   0.538   2.407  0.2574  0.4162 -0.3617
   43phy    C27 1143   0.390   0.613   2.624 -0.7173  0.0050 -0.4203
   43phy    C26 1144   0.388   0.763   2.640  0.2096 -0.3971 -0.0341
   43phy    C25 1145   0.380   0.805   2.791 -0.0260  0.0347  0.0644
   43phy    C23 1146   0.355   0.958   2.798 -0.4260 -0.0132 -0.1996
   43phy    C24 1147   0.204   0.980   2.814 -0.3577 -0.1469 -0.2249
   43phy    C22 1148   0.433   1.008   2.922  0.0493  0.4521 -0.5073
   43phy    C21 1149   0.485   1.154   2.911  0.2810 -0.1692 -0.1642
   43phy    C20 1150   0.558   1.195   3.041  0.7493  0.0229 -0.2699
   43phy    C18 1151   0.657   1.318   3.039 -0.0020  0.5197  0.3529
   43phy    O01 1152   0.581   1.430   2.992  0.1187  0.2128 -0.2857
   43phy    H01 1153   0.498   1.435   3.036  0.1340 -0.3740 -0.1856
   43phy    C19 1154   0.682   1.347   3.190  0.0095 -0.0373 -0.1977
   43phy    C13 1155   0.789   1.289   2.948 -0.2896 -0.0835 -0.6350
   43phy     H3 1156   0.757   1.234   2.856 -2.6601 -2.0061  1.1828
   43phy    O33 1157   0.868   1.184   3.010  0.1069 -0.1102 -0.1360
   43phy    H1B 1158   0.936   1.216   3.066  1.9449 -1.1917 -1.6441
   43phy    C12 1159   0.880   1.412   2.905 -0.3680  0.6706  0.1713
   43phy    O11 1160   0.985   1.380   2.811 -0.1245 -0.2902 -0.7016
   43phy    H1A 1161   0.949   1.383   2.724  0.3611  3.3700 -0.9321
   44phy    C35 1162   0.587   1.610   0.484  0.6572 -0.1573 -0.5546
   44phy    C33 1163   0.596   1.721   0.589  0.1689 -0.3179 -0.9385
   44phy    C34 1164   0.458   1.755   0.642 -0.6324 -0.3253  0.0690
   44phy    C32 1165   0.692   1.681   0.699  0.3745 -0.0080  0.3741
   44phy    C31 1166   0.840   1.731   0.693 -0.1019  0.1935  0.5495
   44phy    C30 1167   0.912   1.678   0.817  0.1757 -0.0265  0.3016
   44phy    C28 1168   1.056   1.722   0.829 -0.1827  0.0998  0.0673
   44phy    C29 1169   1.096   1.728   0.981  0.0174  0.2302 -0.0331
   44phy    C27 1170   1.158   1.630   0.756  0.1153 -0.2668 -0.5307
   44phy    C26 1171   1.285   1.685   0.696 -0.1415  0.4159  0.1599
   44phy    C25 1172   1.369   1.585   0.619 -0.4702  0.1265 -0.2106
   44phy    C23 1173   1.502   1.645   0.565  0.2377  0.5346  0.1659
   44phy    C24 1174   1.617   1.600   0.651  0.0017 -0.3315 -0.2565
   44phy    C22 1175   1.530   1.582   0.422  0.5800  0.0988 -0.4592
   44phy    C21 1176   1.498   1.680   0.308 -0.0769  0.0673  0.3044
   44phy    C20 1177   1.518   1.624   0.166  0.0345 -0.0367  0.2499
   44phy    C18 1178   1.522   1.712   0.033 -0.0985 -0.0483 -0.7993
   44phy    O01 1179   1.401   1.790   0.024  0.0727 -0.1468  0.5040
   44phy    H01 1180   1.405   1.850   0.096 -1.3188 -1.1675  1.4762
   44phy    C19 1181   1.519   1.602  -0.079  0.6181 -0.7817  0.3726
   44phy    C13 1182   1.647   1.814   0.017 -0.5543 -0.1248  0.0999
   44phy     H3 1183   1.641   1.884   0.104  0.6601 -0.0589  0.1465
   44phy    O33 1184   1.778   1.753   0.045 -0.2645  0.2701  0.1361
   44phy    H1B 1185   1.761   1.700   0.121  0.1044  0.2095  0.1780
   44phy    C12 1186   1.655   1.939  -0.082 -0.2143  0.2561  0.1354
   44phy    O11 1187   1.726   1.925  -0.205  0.2289  0.4617  0.3390
   44phy    H1A 1188   1.816   1.943  -0.186  0.5230  0.7698 -1.1926
   45phy    C35 1189   1.652   2.801   1.805 -0.6474  0.1059 -0.2434
   45phy    C33 1190   1.509   2.828   1.768 -0.1344  0.3427  0.3041
   45phy    C34 1191   1.505   2.896   1.636 -0.0041 -0.1084  0.0463
   45phy    C32 1192   1.428   2.699   1.770 -0.2533  0.3145  0.5842
   45phy    C31 1193   1.273   2.713   1.795  0.1364 -0.1557  0.4554
   45phy    C30 1194   1.213   2.569   1.794  0.5061 -0.0630  0.6696
   45phy    C28 1195   1.065   2.556   1.831 -0.4361 -0.4074 -0.3011
   45phy    C29 1196   0.989   2.506   1.709  0.6458  0.3507  0.4147
   45phy    C27 1197   1.038   2.457   1.942  0.4300  0.3768  0.1043
   45phy    C26 1198   1.066   2.511   2.084  0.1831 -0.1818 -0.4819
   45phy    C25 1199   1.049   2.409   2.199 -0.0525 -0.7881  0.3389
   45phy    C23 1200   1.079   2.468   2.338  0.3835 -0.2150  0.3796
   45phy    C24 1201   0.966   2.551   2.405  0.0882  0.0397 -0.3718
   45phy    C22 1202   1.124   2.357   2.430  0.0982 -0.2221  0.2412
   45phy    C21 1203   1.251   2.383   2.507 -0.4459 -0.1119 -0.0464
   45phy    C20 1204   1.285   2.278   2.612 -0.0441 -0.9834 -0.3208
   45phy    C18 1205   1.398   2.319   2.722 -0.1729  0.3914  0.2620
   45phy    O01 1206   1.354   2.433   2.797  0.1290  0.1170 -0.0354
   45phy    H01 1207   1.416   2.464   2.860  0.6339  0.3719 -0.6397
   45phy    C19 1208   1.385   2.198   2.825  0.2886  0.0277 -0.0265
   45phy    C13 1209   1.555   2.337   2.679  0.6021 -0.0153  0.4380
   45phy     H3 1210   1.587   2.248   2.619 -0.2007 -1.1813  1.6881
   45phy    O33 1211   1.646   2.334   2.792  0.5529 -0.3868 -0.2406
   45phy    H1B 1212   1.621   2.398   2.856  0.0394  0.4327 -1.2242
   45phy    C12 1213   1.585   2.464   2.592  0.1438 -0.0865  0.3075
   45phy    O11 1214   1.582   2.585   2.667 -0.3221  0.1561 -0.5037
   45phy    H1A 1215   1.504   2.633   2.648 -0.0924  0.3412 -1.0004
   46phy    C35 1216   1.652   3.251   1.861  0.0693  0.0744  0.3393
   46phy    C33 1217   1.675   3.330   1.737 -0.1545  0.0514  0.0256
   46phy    C34 1218   1.780   3.257   1.657 -0.2170 -0.6116 -0.0433
   46phy    C32 1219   1.547   3.366   1.651 -0.2438 -0.0107 -0.3178
   46phy    C31 1220   1.471   3.484   1.703 -0.2365 -0.5316  0.0258
   46phy    C30 1221   1.337   3.514   1.634  0.0735  0.2274 -0.2967
   46phy    C28 1222   1.255   3.635   1.691 -0.4161  0.4257  0.3010
   46phy    C29 1223   1.247   3.749   1.591 -0.0211  0.4018 -0.4481
   46phy    C27 1224   1.120   3.578   1.723 -0.4740  0.0890 -0.0085
   46phy    C26 1225   1.065   3.626   1.858  0.3711 -0.0077  0.4453
   46phy    C25 1226   0.917   3.579   1.873  0.0075 -0.4639 -0.1170
   46phy    C23 1227   0.849   3.613   2.009  0.1000 -0.4321  0.1748
   46phy    C24 1228   0.700   3.662   1.987 -0.1483  0.4653 -0.1211
   46phy    C22 1229   0.871   3.506   2.117  0.1158  0.1777  0.0473
   46phy    C21 1230   0.881   3.538   2.267 -0.1669 -0.2185  0.0921
   46phy    C20 1231   0.917   3.414   2.352  0.0176 -0.0368  0.5358
   46phy    C18 1232   0.938   3.429   2.506  0.8807  0.2549 -0.2540
   46phy    O01 1233   0.845   3.520   2.570  0.1422  0.1233  0.1928
   46phy    H01 1234   0.873   3.523   2.659  0.1912  0.4999  0.1661
   46phy    C19 1235   0.891   3.288   2.551 -0.6752 -0.0789  0.0622
   46phy    C13 1236   1.091   3.454   2.545 -0.1827  0.2172  0.0374
   46phy     H3 1237   1.159   3.400   2.474 -0.3927  1.1747 -0.9277
   46phy    O33 1238   1.135   3.404   2.671 -0.5727 -0.0649  0.1492
   46phy    H1B 1239   1.088   3.449   2.739  0.3537  2.8955 -1.0086
   46phy    C12 1240   1.142   3.606   2.546  0.2454 -0.2357  0.2432
   46phy    O11 1241   1.121   3.678   2.665  0.2729 -0.1835 -0.0422
   46phy    H1A 1242   1.195   3.665   2.722 -0.2429  1.5751  1.0944
   47phy    C35 1243   0.132   3.052   1.227 -0.2576 -0.2433  0.1535
   47phy    C33 1244   0.061   3.178   1.264 -0.3740  0.1711 -0.2432
   47phy    C34 1245   0.128   3.246   1.381  0.0682  0.1840  0.2991
   47phy    C32 1246   0.049   3.273   1.140 -0.1079  0.3812 -0.2870
   47phy    C31 1247  -0.093   3.331   1.115 -0.0485  0.2547 -0.0431
   47phy    C30 1248  -0.079   3.446   1.015 -0.0269  0.1525  0.0707
   47phy    C28 1249  -0.220   3.504   0.988  0.4131 -0.2573  0.2797
   47phy    C29 1250  -0.207   3.653   1.003 -0.2571 -0.2554 -0.1445
   47phy    C27 1251  -0.269   3.475   0.843  0.1552 -0.0882 -0.5488
   47phy    C26 1252  -0.348   3.345   0.832 -0.0795  0.2479  0.6251
   47phy    C25 1253  -0.412   3.311   0.694  0.7322 -0.3213  0.6356
   47phy    C23 1254  -0.459   3.167   0.677  0.1916 -0.2494  0.1665
   47phy    C24 1255  -0.595   3.145   0.741  0.1417  0.1875 -0.3707
   47phy    C22 1256  -0.475   3.128   0.527  0.1552 -0.1613 -0.1234
   47phy    C21 1257  -0.347   3.066   0.469 -0.0014  0.1490  0.2233
   47phy    C20 1258  -0.368   3.051   0.315 -0.1424 -0.0494  0.3979
   47phy    C18 1259  -0.261   2.985   0.219 -0.4671  0.2029 -0.0843
   47phy    O01 1260  -0.142   3.071   0.204 -0.1469  0.2038 -0.3189
   47phy    H01 1261  -0.123   3.110   0.287  1.5525  0.8176 -0.9510
   47phy    C19 1262  -0.333   2.992   0.082 -0.1181 -0.2868  0.3188
   47phy    C13 1263  -0.217   2.837   0.263  0.4999  0.0780 -0.3398
   47phy     H3 1264  -0.161   2.854   0.359 -1.4071 -0.0762  0.8587
   47phy    O33 1265  -0.315   2.746   0.316 -0.2248  0.1441  0.4846
   47phy    H1B 1266  -0.265   2.684   0.366 -0.9541 -0.1144  0.9030
   47phy    C12 1267  -0.093   2.760   0.211  0.0435 -0.1854  0.6035
   47phy    O11 1268  -0.055   2.640   0.277  0.0785  0.3186 -0.0090
   47phy    H1A 1269  -0.038   2.575   0.211 -0.2939  0.6311 -0.4215
   48phy    C35 1270   2.060   2.756   1.642  0.1636  0.3587  0.1771
   48phy    C33 1271   1.997   2.636   1.703 -0.0957 -0.2241  0.3851
   48phy    C34 1272   2.048   2.510   1.628 -0.3451 -0.0907  0.1709
   48phy    C32 1273   2.046   2.637   1.846 -0.2680 -0.1540  0.0130
   48phy    C31 1274   1.928   2.643   1.936  0.4125  0.5160 -0.0320
   48phy    C30 1275   1.953   2.612   2.083  0.2608  0.2607 -0.3868
   48phy    C28 1276   1.824   2.599   2.172 -0.0203 -0.0558 -0.2706
   48phy    C29 1277   1.774   2.454   2.185  0.1649 -0.2495  0.3323
   48phy    C27 1278   1.834   2.659   2.318 -0.0302  0.4115 -0.0473
   48phy    C26 1279   1.837   2.810   2.330 -0.2241 -0.2735 -0.2860
   48phy    C25 1280   1.804   2.851   2.475 -1.0141 -0.2029  0.0123
   48phy    C23 1281   1.819   3.002   2.500 -0.1833 -0.4524  0.1572
   48phy    C24 1282   1.694   3.083   2.454 -0.0393  0.0844 -0.0934
   48phy    C22 1283   1.849   3.055   2.639  0.1441  0.0057 -0.2318
   48phy    C21 1284   1.978   3.012   2.715 -0.1866  0.1487 -0.1133
   48phy    C20 1285   1.987   3.097   2.841  0.2803 -0.9476  0.4994
   48phy    C18 1286   2.090   3.056   2.951  0.2728  0.1267 -0.0091
   48phy    O01 1287   2.217   3.029   2.887 -0.5124  0.1246 -0.1276
   48phy    H01 1288   2.213   2.962   2.822  0.6624 -0.4381  0.3566
   48phy    C19 1289   2.108   3.194   3.020 -0.3091 -0.0503  0.2870
   48phy    C13 1290   2.039   2.928   3.035 -0.4661 -0.3940 -0.7882
   48phy     H3 1291   2.007   2.847   2.964  0.1386  0.6346 -2.2538
   48phy    O33 1292   1.913   2.953   3.098 -0.3218  0.1971 -0.1923
   48phy    H1B 1293   1.924   2.974   3.188  1.6047 -1.2582 -0.0263
   48phy    C12 1294   2.145   2.857   3.128  0.0863 -0.1445 -0.2080
   48phy    O11 1295   2.117   2.732   3.190 -0.1107  0.1481  0.0599
   48phy    H1A 1296   2.196   2.683   3.202  0.2727  0.7846  0.1678
   49phy    C35 1297   2.886   1.900   1.498  0.3518 -0.0062  0.0258
   49phy    C33 1298   2.915   2.019   1.407  0.0491  0.0286 -0.3258
   49phy    C34 1299   2.909   1.969   1.265 -0.4121  0.2856  0.2085
   49phy    C32 1300   2.817   2.138   1.419  0.1899 -0.0772 -0.0526
   49phy    C31 1301   2.849   2.230   1.536 -0.0542  0.3171  0.1182
   49phy    C30 1302   2.744   2.341   1.543  0.0691 -0.1583  0.1444
   49phy    C28 1303   2.761   2.442   1.658  0.0029  0.4599 -0.1036
   49phy    C29 1304   2.841   2.563   1.608 -0.0227 -0.3065 -0.2117
   49phy    C27 1305   2.624   2.502   1.700  0.2674  0.0550 -0.1787
   49phy    C26 1306   2.606   2.527   1.850  0.0183 -0.4558  0.3722
   49phy    C25 1307   2.468   2.570   1.893 -0.1514 -0.0129 -0.1204
   49phy    C23 1308   2.459   2.582   2.047 -0.7720 -0.2353 -0.1719
   49phy    C24 1309   2.478   2.728   2.095  0.4216 -0.0374 -0.6514
   49phy    C22 1310   2.336   2.516   2.100 -0.0897  0.0657 -0.1476
   49phy    C21 1311   2.367   2.432   2.225  0.1056 -0.2394  0.3372
   49phy    C20 1312   2.237   2.374   2.282  0.2238 -0.2796  0.1614
   49phy    C18 1313   2.230   2.326   2.433  0.5025 -0.4885 -0.8754
   49phy    O01 1314   2.301   2.420   2.517 -0.1850  0.3268  0.3571
   49phy    H01 1315   2.272   2.505   2.488 -0.4158 -0.0793 -0.6180
   49phy    C19 1316   2.079   2.336   2.474  0.0344  0.7131  0.5431
   49phy    C13 1317   2.291   2.176   2.459  0.2383 -0.1649  0.0859
   49phy     H3 1318   2.249   2.105   2.384  1.3255 -0.4658 -0.2552
   49phy    O33 1319   2.247   2.114   2.583 -0.3119 -0.1737 -0.4199
   49phy    H1B 1320   2.285   2.162   2.654 -0.2616 -0.1749 -0.4456
   49phy    C12 1321   2.452   2.166   2.460 -0.3696  0.0935  0.7048
   49phy    O11 1322   2.518   2.262   2.539 -0.1951 -0.0266  0.0085
   49phy    H1A 1323   2.464   2.338   2.540  0.2317  0.3147 -1.2140
   50phy    C35 1324   1.483   1.889   0.958  0.0202  0.0070 -0.1416
   50phy    C33 1325   1.446   1.940   1.097  0.1316 -0.3982  0.0612
   50phy    C34 1326   1.564   1.917   1.179  0.1636 -0.0970 -0.0134
   50phy    C32 1327   1.402   2.087   1.100 -0.2019  0.3262 -0.5574
   50phy    C31 1328   1.252   2.098   1.069 -0.0565 -0.1299  0.1043
   50phy    C30 1329   1.193   2.241   1.060 -0.1198  0.0549  0.1814
   50phy    C28 1330   1.041   2.248   1.031 -0.1755 -0.1094 -0.6497
   50phy    C29 1331   0.977   2.349   1.127 -0.2320 -0.0955 -0.0214
   50phy    C27 1332   1.007   2.279   0.885 -0.5712 -0.0162 -0.3550
   50phy    C26 1333   0.891   2.207   0.817  0.4174  0.7416  0.0942
   50phy    C25 1334   0.886   2.232   0.664  0.3145 -0.4156 -0.7179
   50phy    C23 1335   0.782   2.150   0.579 -0.0940  0.1571  0.7641
   50phy    C24 1336   0.652   2.226   0.570  0.1584  0.1070 -0.0646
   50phy    C22 1337   0.832   2.127   0.436  0.4216  0.4720 -0.1860
   50phy    C21 1338   0.890   1.987   0.428 -0.4997 -0.0690 -0.3213
   50phy    C20 1339   0.934   1.964   0.279 -0.7087 -0.4629 -0.4277
   50phy    C18 1340   1.032   1.846   0.245 -0.3622 -0.3788  0.3051
   50phy    O01 1341   1.154   1.858   0.324 -0.1339 -0.4767 -0.3785
   50phy    H01 1342   1.191   1.772   0.332  0.5546 -0.1281  0.3859
   50phy    C19 1343   1.069   1.882   0.098  0.6015 -0.0231 -0.1625
   50phy    C13 1344   0.966   1.702   0.267  0.0269  0.5287  0.2155
   50phy     H3 1345   0.947   1.697   0.377 -0.8413  0.8976  0.0880
   50phy    O33 1346   0.831   1.672   0.220  0.1269 -0.0172  0.3197
   50phy    H1B 1347   0.820   1.695   0.130  1.8938  0.1479  0.1109
   50phy    C12 1348   1.050   1.567   0.290  0.0895  0.0001 -0.0873
   50phy    O11 1349   1.188   1.582   0.318  0.1686 -0.2165  0.2228
   50phy    H1A 1350   1.227   1.498   0.304 -1.0391 -0.9566  1.1256
   51phy    C35 1351   1.975   2.066   0.462  0.0019 -0.2553  0.4315
   51phy    C33 1352   1.865   1.974   0.401 -0.4520 -0.4647  0.1757
   51phy    C34 1353   1.930   1.835   0.397  0.6755  0.0429  0.1970
   51phy    C32 1354   1.746   1.957   0.493 -0.0670 -0.2754  0.3690
   51phy    C31 1355   1.637   2.065   0.479  0.3645 -0.1343  0.2654
   51phy    C30 1356   1.520   2.046   0.581 -0.2499 -0.2757  0.9776
   51phy    C28 1357   1.404   2.144   0.568  0.2177  0.2355 -0.0172
   51phy    C29 1358   1.274   2.072   0.586  0.4379  0.1903 -0.2215
   51phy    C27 1359   1.407   2.250   0.683 -0.1394  0.2270 -0.3069
   51phy    C26 1360   1.348   2.387   0.655  0.6876  0.0561 -0.5073
   51phy    C25 1361   1.397   2.483   0.760  0.0403  0.0886  0.4379
   51phy    C23 1362   1.316   2.620   0.769  0.3662  0.0779  0.3454
   51phy    C24 1363   1.214   2.616   0.886  0.0822 -0.3206 -0.4423
   51phy    C22 1364   1.417   2.741   0.792 -0.1635 -0.0375 -0.4353
   51phy    C21 1365   1.504   2.789   0.675  0.4005  0.5290 -0.9066
   51phy    C20 1366   1.620   2.877   0.727 -0.1964  0.2543 -0.0736
   51phy    C18 1367   1.737   2.921   0.628  0.3002  0.2713 -0.2983
   51phy    O01 1368   1.797   2.803   0.568  0.5762 -0.3455  0.9160
   51phy    H01 1369   1.735   2.732   0.567  0.6019 -0.3707  1.0521
   51phy    C19 1370   1.840   2.990   0.718  0.2117 -0.6003  0.2819
   51phy    C13 1371   1.680   3.023   0.516 -0.0085  0.1324 -0.0175
   51phy     H3 1372   1.613   2.955   0.457  0.1048 -0.8915  0.9808
   51phy    O33 1373   1.576   3.114   0.552 -0.1446  0.1093  0.0408
   51phy    H1B 1374   1.610   3.201   0.561  0.2084  0.2908 -2.4601
   51phy    C12 1375   1.745   3.062   0.382  0.0760  0.3150 -0.0944
   51phy    O11 1376   1.855   2.980   0.350 -0.1910 -0.2891  0.3774
   51phy    H1A 1377   1.859   2.904   0.406 -0.7383 -1.1079 -0.6601
   52phy    C35 1378   1.477   0.100   0.700 -0.2695 -0.6399  0.0594
   52phy    C33 1379   1.494   0.098   0.847 -0.2894 -0.4188  0.3873
   52phy    C34 1380   1.502  -0.048   0.892  0.2989  0.0023  1.0396
   52phy    C32 1381   1.629   0.162   0.887  0.1108  0.1512 -0.2761
   52phy    C31 1382   1.627   0.312   0.921  0.1622 -0.2064 -0.0466
   52phy    C30 1383   1.764   0.354   0.983  0.3817 -0.1007  0.0113
   52phy    C28 1384   1.789   0.502   0.996  0.0756 -0.1860 -0.2569
   52phy    C29 1385   1.819   0.526   1.142  0.0321 -0.0348 -0.2221
   52phy    C27 1386   1.909   0.544   0.911 -0.1559 -0.7104 -0.0068
   52phy    C26 1387   1.887   0.665   0.824 -0.3422  0.2945 -0.2418
   52phy    C25 1388   2.011   0.710   0.747 -0.5272 -0.1225 -0.3323
   52phy    C23 1389   1.986   0.834   0.667 -0.3564 -0.2344  0.7461
   52phy    C24 1390   2.107   0.924   0.682 -0.1777 -0.0252  0.0286
   52phy    C22 1391   1.968   0.803   0.517  0.5170  0.6565  0.2075
   52phy    C21 1392   1.851   0.871   0.442 -0.4029 -0.0228 -0.4447
   52phy    C20 1393   1.835   0.830   0.291  0.3354  0.6378  0.2836
   52phy    C18 1394   1.722   0.892   0.209  0.3704 -0.4993  0.9047
   52phy    O01 1395   1.598   0.872   0.279  0.0743 -0.3006  0.0909
   52phy    H01 1396   1.559   0.791   0.250 -1.1080 -0.1945  1.2631
   52phy    C19 1397   1.721   0.811   0.078  0.2573  0.3776 -0.0051
   52phy    C13 1398   1.746   1.051   0.183  0.3682  0.1567 -0.2954
   52phy     H3 1399   1.732   1.094   0.285  0.7099 -1.6404  0.5532
   52phy    O33 1400   1.871   1.112   0.158  0.1360 -0.0770  0.0016
   52phy    H1B 1401   1.887   1.116   0.066 -1.1930 -0.6631 -0.2843
   52phy    C12 1402   1.630   1.150   0.126 -0.2187  0.3331 -0.5390
   52phy    O11 1403   1.644   1.166  -0.017 -0.3811 -0.3264  0.2893
   52phy    H1A 1404   1.559   1.171  -0.057  0.1462 -1.4547 -1.0679
   53phy    C35 1405   0.990   2.673   1.332  0.1603  0.3660  0.4186
   53phy    C33 1406   1.135   2.719   1.356 -0.1264 -0.9040 -0.1208
   53phy    C34 1407   1.227   2.595   1.384 -0.1098 -0.3864  0.1950
   53phy    C32 1408   1.188   2.802   1.236  0.1467  0.0223 -0.4304
   53phy    C31 1409   1.261   2.925   1.289 -0.9085 -0.3114  0.3879
   53phy    C30 1410   1.351   2.998   1.190 -0.1882 -0.0198  0.1114
   53phy    C28 1411   1.431   3.116   1.248  0.7154 -0.3988  0.1695
   53phy    C29 1412   1.561   3.063   1.317  0.2150 -0.1226  0.4620
   53phy    C27 1413   1.467   3.221   1.133 -0.2819  0.4440  0.3757
   53phy    C26 1414   1.367   3.300   1.044 -0.0660  0.5603  0.6233
   53phy    C25 1415   1.424   3.370   0.919  0.2482  0.2123  0.3920
   53phy    C23 1416   1.312   3.436   0.832 -0.3189  0.3407  0.1180
   53phy    C24 1417   1.315   3.588   0.853 -0.0612  0.2107  0.0741
   53phy    C22 1418   1.337   3.408   0.684 -0.3414  0.1171 -0.1342
   53phy    C21 1419   1.283   3.274   0.625 -0.5496  0.2926 -0.4728
   53phy    C20 1420   1.314   3.274   0.474 -0.1048 -0.2003  0.1481
   53phy    C18 1421   1.296   3.141   0.385  0.2217 -0.3074  0.2911
   53phy    O01 1422   1.367   3.031   0.452 -0.4865  0.0637  0.1278
   53phy    H01 1423   1.431   3.061   0.514 -0.8850  0.2472  0.4541
   53phy    C19 1424   1.362   3.175   0.250 -0.4130 -0.6008  0.3609
   53phy    C13 1425   1.138   3.117   0.366 -0.3010  0.1634 -0.0583
   53phy     H3 1426   1.104   3.093   0.470 -0.5619  0.4878 -0.0673
   53phy    O33 1427   1.051   3.231   0.343 -0.1354  0.0911  0.3480
   53phy    H1B 1428   1.099   3.298   0.298  0.7297 -0.1974  0.8188
   53phy    C12 1429   1.072   2.980   0.327  0.0432 -0.0323  0.1314
   53phy    O11 1430   1.069   2.952   0.189 -0.2884  0.4115 -0.4584
   53phy    H1A 1431   1.158   2.941   0.161 -0.3126 -0.4735 -0.2276
   54phy    C35 1432   3.137   3.918   1.392  0.4090 -0.0310 -0.0632
   54phy    C33 1433   3.081   3.796   1.319 -0.0975 -0.5125 -0.0332
   54phy    C34 1434   3.183   3.688   1.288 -0.1133  0.0035 -0.2009
   54phy    C32 1435   2.954   3.752   1.396 -0.2654 -0.1759 -0.2114
   54phy    C31 1436   2.837   3.695   1.314 -0.2411 -0.1668 -0.7101
   54phy    C30 1437   2.727   3.650   1.412 -0.4395  0.2680  0.0741
   54phy    C28 1438   2.624   3.552   1.347 -0.1066 -0.1253  0.2629
   54phy    C29 1439   2.578   3.458   1.453 -0.3423  0.3640  0.0543
   54phy    C27 1440   2.504   3.629   1.276 -0.4823  0.2134 -0.1886
   54phy    C26 1441   2.466   3.569   1.145  0.3906  0.7975 -0.1863
   54phy    C25 1442   2.376   3.655   1.061  0.1423 -0.0104 -0.1846
   54phy    C23 1443   2.337   3.620   0.914 -0.3487 -0.2780 -0.0328
   54phy    C24 1444   2.219   3.701   0.869 -0.5229 -0.2392  0.0507
   54phy    C22 1445   2.457   3.632   0.815 -0.3848 -0.1308 -0.5608
   54phy    C21 1446   2.466   3.520   0.715 -0.5659 -0.5807  0.2294
   54phy    C20 1447   2.602   3.512   0.642 -0.7572 -0.1015  0.3251
   54phy    C18 1448   2.623   3.417   0.524 -0.3760  0.5250  0.8938
   54phy    O01 1449   2.598   3.283   0.564 -0.0153 -0.3417  0.3201
   54phy    H01 1450   2.626   3.270   0.653  1.6323 -1.8999 -0.3611
   54phy    C19 1451   2.772   3.429   0.495  0.5845 -0.3699 -0.2584
   54phy    C13 1452   2.537   3.457   0.391  0.1869 -0.2146 -0.1734
   54phy     H3 1453   2.435   3.421   0.419  0.1588 -0.6697 -0.8358
   54phy    O33 1454   2.508   3.591   0.371  0.1305 -0.1321  0.0328
   54phy    H1B 1455   2.415   3.591   0.357  0.0302  1.2172  0.4889
   54phy    C12 1456   2.508   3.365   0.262  0.2605 -0.2381 -0.0450
   54phy    O11 1457   2.578   3.406   0.146 -0.6446  0.3554  0.0664
   54phy    H1A 1458   2.516   3.447   0.088 -0.5888 -0.1585 -0.3710
   55phy    C35 1459   0.220   4.508   1.434  0.4834  0.0062 -0.4859
   55phy    C33 1460   0.338   4.595   1.480  0.6545 -0.8404  0.0286
   55phy    C34 1461   0.396   4.537   1.611  0.2134  0.2596  0.3247
   55phy    C32 1462   0.447   4.621   1.373  0.2771 -0.0921  0.3311
   55phy    C31 1463   0.478   4.770   1.357  0.0817 -0.0946 -0.0030
   55phy    C30 1464   0.592   4.794   1.256 -0.0703 -0.3384  0.3379
   55phy    C28 1465   0.617   4.946   1.226  0.1174 -0.2360 -0.1087
   55phy    C29 1466   0.746   4.987   1.289 -0.0752 -0.1775  0.0872
   55phy    C27 1467   0.645   4.971   1.074 -0.1349  0.1937  0.6884
   55phy    C26 1468   0.518   5.001   0.995 -0.2505 -0.0946  0.6982
   55phy    C25 1469   0.537   5.030   0.852 -0.1250 -0.1203 -0.0251
   55phy    C23 1470   0.417   5.077   0.767  0.0563 -1.0045 -0.3320
   55phy    C24 1471   0.388   5.228   0.799 -0.4291 -0.0868 -0.0848
   55phy    C22 1472   0.459   5.069   0.619 -0.3800  0.0499 -0.2078
   55phy    C21 1473   0.400   4.959   0.529 -0.2809 -0.5651  0.2548
   55phy    C20 1474   0.382   5.013   0.390  0.6773  0.2143 -0.0891
   55phy    C18 1475   0.307   4.940   0.276  0.4984 -0.2198 -0.3045
   55phy    O01 1476   0.376   4.820   0.246  0.3276 -0.0640  0.3367
   55phy    H01 1477   0.316   4.757   0.211  0.2377 -1.2995  2.5289
   55phy    C19 1478   0.341   5.036   0.162 -0.0602  0.2783 -0.4799
   55phy    C13 1479   0.147   4.919   0.286 -0.0686 -0.4008  0.6670
   55phy     H3 1480   0.121   4.992   0.367 -0.7482 -0.3079  0.3653
   55phy    O33 1481   0.049   4.973   0.186 -0.2387 -0.2829 -0.5355
   55phy    H1B 1482   0.080   4.963   0.099  1.1279 -1.3238  0.0472
   55phy    C12 1483   0.085   4.807   0.372 -0.0151  0.3035  0.1833
   55phy    O11 1484   0.047   4.702   0.292  0.4739 -0.2905  0.2422
   55phy    H1A 1485   0.099   4.705   0.214  1.4020 -0.1173  0.8503
   56phy    C35 1486   2.577   2.948   1.693 -0.3937  0.0533 -0.4014
   56phy    C33 1487   2.445   3.023   1.685  0.3638  0.3174  0.0913
   56phy    C34 1488   2.397   3.047   1.542  0.1498  0.8846 -0.3747
   56phy    C32 1489   2.343   2.953   1.776 -0.1521 -0.0508 -0.1506
   56phy    C31 1490   2.264   3.051   1.865 -0.5339  0.1325 -0.0117
   56phy    C30 1491   2.171   2.980   1.962 -0.0113  0.2585  0.3521
   56phy    C28 1492   2.106   3.078   2.063  0.0662  0.4093 -0.9273
   56phy    C29 1493   1.957   3.097   2.051  0.2058  0.4459  0.0683
   56phy    C27 1494   2.148   3.054   2.206 -0.3482 -0.0810 -0.2327
   56phy    C26 1495   2.159   3.190   2.282 -0.2572 -0.0416 -0.3507
   56phy    C25 1496   2.264   3.198   2.400 -0.1159  0.1255  0.4865
   56phy    C23 1497   2.256   3.302   2.512 -0.3698  0.1390  0.2481
   56phy    C24 1498   2.319   3.232   2.634 -0.0865 -0.0123 -0.2988
   56phy    C22 1499   2.309   3.441   2.470  0.0822 -0.5021 -0.0140
   56phy    C21 1500   2.281   3.565   2.561 -0.1426 -0.1480 -0.0073
   56phy    C20 1501   2.312   3.700   2.494 -0.6393 -0.5465 -0.1417
   56phy    C18 1502   2.348   3.821   2.591  0.3392  0.5961  0.4944
   56phy    O01 1503   2.417   3.778   2.712  0.1452  0.4791  0.4899
   56phy    H01 1504   2.434   3.856   2.762  1.0454  0.2136  0.6154
   56phy    C19 1505   2.454   3.893   2.509  0.5436 -0.2782 -0.1608
   56phy    C13 1506   2.219   3.919   2.629 -0.2610  0.1174 -0.4343
   56phy     H3 1507   2.165   3.944   2.534 -0.0599 -0.1459 -0.6230
   56phy    O33 1508   2.256   4.048   2.675 -0.4136 -0.0331  0.1832
   56phy    H1B 1509   2.186   4.111   2.668 -1.4168 -1.2703 -1.6026
   56phy    C12 1510   2.117   3.859   2.740  0.0857  0.1000  0.4055
   56phy    O11 1511   2.006   3.941   2.766 -0.0139 -0.1394 -0.0789
   56phy    H1A 1512   2.035   4.013   2.819 -1.1849  0.8195 -0.7160
   57phy    C35 1513   0.649   3.629   1.550  0.5552  0.1995  0.2968
   57phy    C33 1514   0.566   3.522   1.623  0.1326 -0.1434  0.4642
   57phy    C34 1515   0.438   3.596   1.668  0.3221  0.2998  0.3457
   57phy    C32 1516   0.528   3.409   1.531  0.0529  0.2734 -0.6206
   57phy    C31 1517   0.621   3.285   1.535  0.0523 -0.1825  0.0849
   57phy    C30 1518   0.592   3.176   1.426  0.3913 -0.7912  0.4799
   57phy    C28 1519   0.672   3.043   1.441  0.5041  0.0455  0.3568
   57phy    C29 1520   0.595   2.940   1.513 -0.1925  0.0027  0.1884
   57phy    C27 1521   0.706   2.986   1.299 -0.4904 -0.2461  0.1691
   57phy    C26 1522   0.824   3.051   1.227 -0.1609  0.1425  0.1763
   57phy    C25 1523   0.853   2.992   1.086 -0.0966 -0.0857 -0.5367
   57phy    C23 1524   0.938   3.084   1.000  0.3135 -0.7697  0.0150
   57phy    C24 1525   1.043   2.999   0.925  0.0513 -0.1872 -0.2271
   57phy    C22 1526   0.856   3.170   0.899 -0.0614  0.5165  0.3309
   57phy    C21 1527   0.923   3.283   0.829 -0.5929  0.1409  0.1560
   57phy    C20 1528   0.821   3.369   0.761 -0.1150  0.3195 -0.4139
   57phy    C18 1529   0.869   3.502   0.694  0.2892 -0.0803  0.0625
   57phy    O01 1530   0.973   3.565   0.771 -0.0668 -0.1126  0.0041
   57phy    H01 1531   0.941   3.582   0.857  0.8243 -0.2238  0.3767
   57phy    C19 1532   0.737   3.588   0.707 -0.3976 -0.0379 -0.0829
   57phy    C13 1533   0.930   3.481   0.546  0.5334 -0.1837 -0.6069
   57phy     H3 1534   1.005   3.400   0.566 -1.2187 -1.3533  1.6828
   57phy    O33 1535   0.855   3.416   0.441 -0.1558  0.3693 -0.4498
   57phy    H1B 1536   0.909   3.346   0.409 -0.8384  0.2643 -1.3934
   57phy    C12 1537   1.029   3.583   0.477  0.6087 -0.5396 -0.1683
   57phy    O11 1538   1.107   3.663   0.557  0.2382  0.0060 -0.2374
   57phy    H1A 1539   1.075   3.656   0.644  0.2400 -0.2627 -0.2549
   58phy    C35 1540   1.389   2.707   2.208 -0.3973  0.3705 -0.1813
   58phy    C33 1541   1.368   2.855   2.233 -0.1689 -0.1441  0.1441
   58phy    C34 1542   1.489   2.924   2.173  0.2517 -0.5023  0.4685
   58phy    C32 1543   1.240   2.899   2.165 -0.1814 -0.2372 -0.0017
   58phy    C31 1544   1.122   2.918   2.261  0.4775  0.3306 -0.1269
   58phy    C30 1545   0.991   2.942   2.189  0.0299  0.1404 -0.1405
   58phy    C28 1546   0.861   2.968   2.274 -0.4665 -0.1537  0.0365
   58phy    C29 1547   0.794   3.092   2.211 -0.2634 -0.3022 -0.2260
   58phy    C27 1548   0.765   2.845   2.281 -0.1191 -0.9026  0.5584
   58phy    C26 1549   0.661   2.846   2.401  0.0923 -0.2086  0.3856
   58phy    C25 1550   0.608   2.709   2.432 -0.1013 -0.2089  0.5945
   58phy    C23 1551   0.529   2.683   2.565 -0.1078  0.0285 -0.2827
   58phy    C24 1552   0.457   2.553   2.550 -0.2512  0.4486 -0.0128
   58phy    C22 1553   0.609   2.683   2.699 -0.1221  0.2697  0.0328
   58phy    C21 1554   0.607   2.818   2.768 -0.0112  0.0402  0.3276
   58phy    C20 1555   0.685   2.801   2.900 -0.3205  0.7295  0.0953
   58phy    C18 1556   0.687   2.917   3.006  0.1971  0.5741 -0.7435
   58phy    O01 1557   0.557   2.984   3.010 -0.0520  0.1232 -0.1096
   58phy    H01 1558   0.498   2.930   3.059  0.2278 -0.2505 -0.1804
   58phy    C19 1559   0.710   2.849   3.144 -0.2035  0.3899  0.3805
   58phy    C13 1560   0.806   3.019   2.961 -0.3058 -0.3348  0.0698
   58phy     H3 1561   0.808   3.034   2.850 -0.3748  3.6453  0.4422
   58phy    O33 1562   0.934   2.966   2.979 -0.1693 -0.1116  0.1237
   58phy    H1B 1563   0.952   2.957   3.070  0.5150  0.7997  0.0930
   58phy    C12 1564   0.807   3.170   3.016  0.4808  0.0800  0.3426
   58phy    O11 1565   0.883   3.255   2.927  0.6050 -0.4363  0.2620
   58phy    H1A 1566   0.973   3.229   2.934  1.1682  1.3970  0.2873
   59phy    C35 1567   0.581   3.123   0.342 -0.3052  0.6202  0.2748
   59phy    C33 1568   0.616   3.113   0.486  0.5547 -0.5559 -0.1333
   59phy    C34 1569   0.524   3.206   0.566 -0.2490 -0.0671  0.2490
   59phy    C32 1570   0.604   2.971   0.548 -0.4739 -0.0750  0.5042
   59phy    C31 1571   0.732   2.888   0.553  0.7141 -0.4601  0.1162
   59phy    C30 1572   0.718   2.736   0.555  0.2268 -0.1389 -0.0968
   59phy    C28 1573   0.853   2.662   0.558  0.0957 -0.2976  0.2601
   59phy    C29 1574   0.875   2.593   0.691 -0.7601  0.5920 -0.2762
   59phy    C27 1575   0.854   2.568   0.439  0.0632  0.4228 -0.7834
   59phy    C26 1576   0.983   2.566   0.365  0.1472 -0.0172  0.0967
   59phy    C25 1577   0.974   2.467   0.249 -0.1191  0.4930 -0.3735
   59phy    C23 1578   1.108   2.457   0.167  0.2626 -0.3638  0.4172
   59phy    C24 1579   1.176   2.321   0.186  0.0533  0.1282  0.0472
   59phy    C22 1580   1.080   2.476   0.011 -0.4095  0.0810 -0.0376
   59phy    C21 1581   1.134   2.614  -0.035  0.3114  0.2107  0.1294
   59phy    C20 1582   1.091   2.663  -0.177  0.6708  0.1638 -0.3043
   59phy    C18 1583   1.149   2.797  -0.231 -0.7049 -0.0074 -0.6195
   59phy    O01 1584   1.146   2.894  -0.120  0.8675  0.0830 -0.3646
   59phy    H01 1585   1.057   2.906  -0.092  0.9615 -1.0355  0.4999
   59phy    C19 1586   1.047   2.841  -0.334  0.3703 -0.1018 -0.3450
   59phy    C13 1587   1.300   2.784  -0.288 -0.5279  0.2656 -0.0851
   59phy     H3 1588   1.361   2.756  -0.198  0.1134 -0.4355 -0.7222
   59phy    O33 1589   1.329   2.663  -0.360  0.0978 -0.1259  0.3682
   59phy    H1B 1590   1.287   2.592  -0.315 -0.4196  0.4969  0.9050
   59phy    C12 1591   1.403   2.903  -0.307  0.8559 -0.1599 -0.5965
   59phy    O11 1592   1.398   3.009  -0.210 -0.1991 -0.3507 -0.0729
   59phy    H1A 1593   1.316   3.045  -0.183  1.2306  1.0176  2.9321
   60phy    C35 1594   4.950   4.416   0.835 -0.1644 -0.3382  0.1707
   60phy    C33 1595   4.908   4.498   0.710 -0.3295  0.4425 -0.3317
   60phy    C34 1596   4.785   4.426   0.647 -0.0991 -0.1813  0.0510
   60phy    C32 1597   4.888   4.644   0.756 -0.3909  0.2972 -0.3921
   60phy    C31 1598   4.888   4.756   0.651  0.1379 -0.1011  0.2352
   60phy    C30 1599   4.843   4.892   0.710 -0.2517  0.0664  0.0915
   60phy    C28 1600   4.847   5.012   0.614  0.3784 -0.2284 -0.1913
   60phy    C29 1601   4.726   5.098   0.646 -0.1607 -0.0011 -0.0362
   60phy    C27 1602   4.974   5.094   0.624 -0.3247 -0.1952 -0.0311
   60phy    C26 1603   5.011   5.196   0.517  0.1479 -0.0403  0.3204
   60phy    C25 1604   5.159   5.231   0.527  0.2670  0.3040 -0.5441
   60phy    C23 1605   5.211   5.355   0.453  0.2273 -0.3372  0.3013
   60phy    C24 1606   5.351   5.396   0.514  0.5902 -0.1081  0.2422
   60phy    C22 1607   5.207   5.350   0.299 -0.2930  0.1516 -0.0544
   60phy    C21 1608   5.179   5.483   0.224 -0.4763  0.3968  0.2957
   60phy    C20 1609   5.238   5.474   0.080  0.0133  0.2607 -0.4787
   60phy    C18 1610   5.184   5.576  -0.026  0.1581 -0.0303  0.0084
   60phy    O01 1611   5.040   5.557  -0.034 -0.2186  0.0233 -0.2087
   60phy    H01 1612   4.996   5.633  -0.067  0.3141 -0.0581 -1.1165
   60phy    C19 1613   5.245   5.539  -0.164 -0.1840 -0.0725 -0.2583
   60phy    C13 1614   5.203   5.728   0.014 -0.1592 -0.3797 -0.4639
   60phy     H3 1615   5.140   5.737   0.106  0.0843  0.0411 -0.3346
   60phy    O33 1616   5.327   5.775   0.075 -0.1877  0.3689 -0.2402
   60phy    H1B 1617   5.385   5.702   0.088  1.1206  1.1692 -1.3424
   60phy    C12 1618   5.124   5.852  -0.033  0.6731 -0.5055  0.1019
   60phy    O11 1619   4.993   5.823  -0.072  0.3359 -0.1043  0.2586
   60phy    H1A 1620   4.945   5.903  -0.065  0.2688 -0.2279  1.5283
   61phy    C35 1621   1.030   4.141   1.940  0.1553  0.5232 -0.1121
   61phy    C33 1622   1.106   4.210   1.830 -0.4025  0.5108 -0.0350
   61phy    C34 1623   1.055   4.352   1.816  0.7096 -0.1473  0.0963
   61phy    C32 1624   1.261   4.220   1.851  0.2531  0.9441  0.1068
   61phy    C31 1625   1.341   4.092   1.814 -0.6336  0.1598 -0.4822
   61phy    C30 1626   1.491   4.113   1.816  0.0897 -0.3839  0.6058
   61phy    C28 1627   1.581   3.989   1.814  0.3066  0.0337  0.0276
   61phy    C29 1628   1.623   3.948   1.674 -0.5470 -0.4160 -0.1264
   61phy    C27 1629   1.708   4.009   1.895 -0.0730  0.2745  0.5222
   61phy    C26 1630   1.726   3.967   2.043 -0.5554 -0.0687 -0.0553
   61phy    C25 1631   1.862   4.004   2.099  0.1822  0.2157 -0.6283
   61phy    C23 1632   1.886   3.954   2.242 -0.5187 -0.1823  0.1583
   61phy    C24 1633   2.027   3.903   2.262 -0.3150  0.0904 -0.0697
   61phy    C22 1634   1.841   4.058   2.353 -0.5470  0.3548 -0.2675
   61phy    C21 1635   1.798   4.002   2.492  0.1918  0.0714 -0.0042
   61phy    C20 1636   1.761   4.117   2.587 -0.2510  0.0135  0.1618
   61phy    C18 1637   1.682   4.071   2.716  0.2398  0.4648  0.4587
   61phy    O01 1638   1.752   3.968   2.788 -0.1610  0.1237  0.2941
   61phy    H01 1639   1.843   3.990   2.789 -0.2632  0.6857 -1.2485
   61phy    C19 1640   1.703   4.192   2.802 -0.1650 -0.2239 -0.0553
   61phy    C13 1641   1.522   4.041   2.699 -0.0284 -0.1869  0.1187
   61phy     H3 1642   1.474   4.126   2.645  2.1654  0.7513 -0.4744
   61phy    O33 1643   1.455   4.039   2.829  0.0000  0.1198  0.0747
   61phy    H1B 1644   1.516   4.001   2.889  0.5677  0.3605 -0.3470
   61phy    C12 1645   1.478   3.913   2.615  0.7450  0.3334 -0.1213
   61phy    O11 1646   1.532   3.788   2.650  0.0696 -0.1454  0.3043
   61phy    H1A 1647   1.489   3.753   2.725  1.4323  0.6763  1.5047
   62phy    C35 1648   1.449   4.114   0.553  0.1473 -0.1181 -0.3955
   62phy    C33 1649   1.536   4.242   0.548 -0.1952 -0.4710  0.1411
   62phy    C34 1650   1.609   4.257   0.681 -0.3645  0.0952 -0.1876
   62phy    C32 1651   1.635   4.242   0.428 -0.3021 -0.4447 -0.1608
   62phy    C31 1652   1.686   4.378   0.381  0.4172  0.2640 -0.3067
   62phy    C30 1653   1.768   4.378   0.251  0.5189 -0.0508  0.3955
   62phy    C28 1654   1.801   4.526   0.220  0.2505 -0.0379  0.4494
   62phy    C29 1655   1.941   4.563   0.260  0.0800 -0.1264  0.0875
   62phy    C27 1656   1.787   4.540   0.068 -0.3993 -0.2342  0.3089
   62phy    C26 1657   1.654   4.599   0.014 -0.2306  0.3151 -0.2633
   62phy    C25 1658   1.642   4.611  -0.134 -0.0499 -0.3255  0.1950
   62phy    C23 1659   1.521   4.692  -0.185 -0.4282  0.2710 -0.0699
   62phy    C24 1660   1.549   4.838  -0.226 -0.4816  0.0260  0.6802
   62phy    C22 1661   1.464   4.613  -0.307 -0.6802 -0.2775  0.2139
   62phy    C21 1662   1.313   4.583  -0.296  0.1047  0.0670  0.1883
   62phy    C20 1663   1.271   4.478  -0.399  0.0651 -0.1040 -0.4132
   62phy    C18 1664   1.144   4.397  -0.382 -0.2008  0.3087 -0.5072
   62phy    O01 1665   1.162   4.319  -0.259  0.0993 -0.4793  0.6347
   62phy    H01 1666   1.145   4.370  -0.182 -1.2131  0.6923 -0.3699
   62phy    C19 1667   1.163   4.292  -0.494 -0.1347  0.1728  0.1755
   62phy    C13 1668   1.009   4.484  -0.379 -0.1088  0.0743  0.4180
   62phy     H3 1669   1.013   4.545  -0.285 -0.8525 -0.6738  0.9637
   62phy    O33 1670   0.996   4.591  -0.473  0.0859  0.5752  0.1272
   62phy    H1B 1671   0.948   4.557  -0.546  1.3207  0.7199 -0.7806
   62phy    C12 1672   0.866   4.422  -0.344  0.1519 -0.5319  0.6801
   62phy    O11 1673   0.787   4.378  -0.457 -0.1512  0.3377 -0.3763
   62phy    H1A 1674   0.810   4.289  -0.474 -0.3525  0.5072 -1.6313
   63phy    C35 1675   2.680   2.990   2.326  0.4986  0.6454 -0.0388
   63phy    C33 1676   2.640   3.130   2.312 -0.0242 -0.3658 -0.3157
   63phy    C34 1677   2.745   3.217   2.389 -0.2799  0.5899 -0.1463
   63phy    C32 1678   2.609   3.167   2.166 -0.3907 -0.2892  0.5003
   63phy    C31 1679   2.539   3.305   2.146 -0.0421 -0.3841  0.4916
   63phy    C30 1680   2.517   3.340   1.999 -0.5613  0.0228  0.0999
   63phy    C28 1681   2.430   3.465   1.973 -0.6698 -0.3698 -0.0584
   63phy    C29 1682   2.479   3.540   1.849 -0.3427  0.3126  0.3379
   63phy    C27 1683   2.281   3.430   1.949 -0.7228 -0.3451 -0.0859
   63phy    C26 1684   2.183   3.507   2.034  0.0556  0.2995  0.7285
   63phy    C25 1685   2.037   3.458   2.001 -0.4372  0.2919 -0.1090
   63phy    C23 1686   1.923   3.534   2.069  0.3872  0.0355  0.2437
   63phy    C24 1687   1.810   3.573   1.968 -0.0549  0.5715  0.0846
   63phy    C22 1688   1.876   3.452   2.195 -0.3756 -0.5588  0.2743
   63phy    C21 1689   1.813   3.533   2.312 -0.2970 -0.0108 -0.1282
   63phy    C20 1690   1.774   3.445   2.432  0.4433 -0.4064 -0.2698
   63phy    C18 1691   1.712   3.508   2.566  0.2096  0.8357  0.3062
   63phy    O01 1692   1.742   3.650   2.578  0.0636 -0.0903 -0.0702
   63phy    H01 1693   1.665   3.701   2.591 -0.1140 -0.4419  0.2463
   63phy    C19 1694   1.558   3.500   2.543  0.0799 -0.1915 -0.0763
   63phy    C13 1695   1.754   3.440   2.709  0.2727 -0.5609 -0.0388
   63phy     H3 1696   1.742   3.329   2.703  0.8538 -0.6861  0.8746
   63phy    O33 1697   1.678   3.473   2.819  0.3885 -0.0262 -0.1095
   63phy    H1B 1698   1.687   3.565   2.835  1.6422 -0.5884  3.3717
   63phy    C12 1699   1.901   3.455   2.759 -0.4255  0.2511  0.1013
   63phy    O11 1700   1.944   3.584   2.786 -0.2898  0.1504  0.2249
   63phy    H1A 1701   1.910   3.635   2.715 -0.9842 -0.0595  0.4036
   64phy    C35 1702   1.395   4.037   1.158 -0.3765 -0.1974  0.8080
   64phy    C33 1703   1.333   4.156   1.224  0.2542 -0.4072 -0.5812
   64phy    C34 1704   1.244   4.102   1.343  0.0352 -0.5494  0.4097
   64phy    C32 1705   1.443   4.255   1.255  0.1038  0.0216 -0.3296
   64phy    C31 1706   1.427   4.396   1.194  0.3799 -0.0043 -0.0192
   64phy    C30 1707   1.542   4.494   1.227 -0.1078 -0.1909  0.3360
   64phy    C28 1708   1.520   4.632   1.160  0.1502  0.3878 -0.1485
   64phy    C29 1709   1.465   4.735   1.257 -0.3328  0.4023 -0.4809
   64phy    C27 1710   1.657   4.674   1.109 -0.7407  0.3212  0.1816
   64phy    C26 1711   1.693   4.656   0.960  0.2087  0.2780  0.4364
   64phy    C25 1712   1.839   4.678   0.933 -0.0058 -0.1496  0.1735
   64phy    C23 1713   1.884   4.609   0.805 -0.0316 -0.3814  0.0225
   64phy    C24 1714   1.917   4.714   0.695  0.6077  0.3091 -0.3955
   64phy    C22 1715   1.980   4.490   0.813  0.3613 -0.4186 -0.3746
   64phy    C21 1716   1.959   4.376   0.719 -0.2879 -0.3148  0.2215
   64phy    C20 1717   2.054   4.261   0.731  0.4030  0.0011  0.1010
   64phy    C18 1718   2.059   4.141   0.625  0.2942  0.1344  0.3926
   64phy    O01 1719   1.928   4.089   0.606 -0.2088  0.0243 -0.4493
   64phy    H01 1720   1.906   4.042   0.684  0.1253 -0.7255 -0.7981
   64phy    C19 1721   2.143   4.033   0.701 -0.1050  0.3400  0.4379
   64phy    C13 1722   2.121   4.176   0.479  0.3117 -0.3011 -0.1841
   64phy     H3 1723   2.076   4.276   0.457  0.4225  0.4133  2.4243
   64phy    O33 1724   2.257   4.218   0.471  0.2194  0.0384 -0.0907
   64phy    H1B 1725   2.266   4.302   0.511 -1.7840  0.0104  0.5614
   64phy    C12 1726   2.068   4.114   0.344  0.4628  0.4494 -0.0679
   64phy    O11 1727   1.937   4.069   0.340 -0.0434  0.0569  0.4736
   64phy    H1A 1728   1.901   4.065   0.426  1.0526  0.4855  0.9765
   65phy    C35 1729   2.982   1.218   1.007 -0.3438 -0.1629 -0.0318
   65phy    C33 1730   3.087   1.114   1.049 -0.0713 -0.1509 -0.1024
   65phy    C34 1731   3.196   1.187   1.131  0.0440 -0.3063 -0.2106
   65phy    C32 1732   3.015   0.996   1.123  0.9079 -0.1475  0.0608
   65phy    C31 1733   3.026   0.860   1.048 -0.3487  0.6408  0.1499
   65phy    C30 1734   2.949   0.742   1.106 -0.2035  0.4225 -0.4994
   65phy    C28 1735   2.960   0.607   1.038  0.7246 -0.0754  0.2058
   65phy    C29 1736   2.924   0.506   1.140 -0.4614  0.1258 -0.4728
   65phy    C27 1737   2.877   0.601   0.909 -0.1517  0.0795  0.1495
   65phy    C26 1738   2.956   0.526   0.801 -0.6400 -0.1152  0.2152
   65phy    C25 1739   2.889   0.496   0.666  0.0030 -0.4133  0.1375
   65phy    C23 1740   2.973   0.434   0.556  0.5482 -0.5031  0.4663
   65phy    C24 1741   2.975   0.288   0.586 -0.1120  0.3462  0.4079
   65phy    C22 1742   2.913   0.455   0.412  0.3735 -0.1352 -0.0728
   65phy    C21 1743   3.013   0.445   0.290  0.0628  0.1886 -0.4205
   65phy    C20 1744   2.949   0.402   0.159 -0.0989  0.4404  0.1419
   65phy    C18 1745   3.035   0.372   0.028  0.0892  0.3712 -0.5233
   65phy    O01 1746   3.107   0.487  -0.013 -0.8402  0.1127 -0.0139
   65phy    H01 1747   3.056   0.566  -0.018  0.3265  0.9764  1.1750
   65phy    C19 1748   2.920   0.349  -0.072 -0.2626  0.4538  0.5013
   65phy    C13 1749   3.135   0.243   0.033  0.0454 -0.1359  0.0366
   65phy     H3 1750   3.224   0.283   0.087  0.2293 -0.1709 -0.2383
   65phy    O33 1751   3.110   0.133   0.120 -0.2292 -0.0223  0.2740
   65phy    H1B 1752   3.040   0.072   0.104 -1.3220  0.8372  1.5126
   65phy    C12 1753   3.230   0.191  -0.079 -0.2757  0.0125 -0.6587
   65phy    O11 1754   3.179   0.087  -0.159 -0.0483  0.3882  0.0018
   65phy    H1A 1755   3.216   0.005  -0.130  0.1730 -0.1283 -1.6397
   66phy    C35 1756   1.213   0.413   2.704  0.3314  0.4463  0.3314
   66phy    C33 1757   1.283   0.357   2.579  0.3368 -0.2864  0.5285
   66phy    C34 1758   1.250   0.207   2.555 -0.7693  0.0012  0.0793
   66phy    C32 1759   1.243   0.445   2.457  0.1914  0.0024 -0.0940
   66phy    C31 1760   1.352   0.487   2.360 -0.4576  0.0748  0.2194
   66phy    C30 1761   1.322   0.581   2.244 -0.5412  0.2019  0.4210
   66phy    C28 1762   1.435   0.573   2.134 -0.1348  0.0840 -0.1970
   66phy    C29 1763   1.378   0.489   2.020 -0.0271  0.7028 -0.1467
   66phy    C27 1764   1.481   0.701   2.061  0.4236 -0.1049 -0.4196
   66phy    C26 1765   1.571   0.796   2.139 -0.1897 -0.4990  0.0522
   66phy    C25 1766   1.605   0.927   2.068 -0.0536  0.1029 -0.1347
   66phy    C23 1767   1.705   1.006   2.156  0.3332  0.1388  0.4597
   66phy    C24 1768   1.826   1.032   2.073 -0.2163  0.3330 -0.4518
   66phy    C22 1769   1.652   1.140   2.212 -0.3078  0.5689 -0.3868
   66phy    C21 1770   1.579   1.118   2.343  0.0473 -0.8854 -0.0689
   66phy    C20 1771   1.493   1.238   2.381 -0.3266  0.2990 -0.6801
   66phy    C18 1772   1.407   1.235   2.514 -0.5080  0.8947  0.1213
   66phy    O01 1773   1.498   1.206   2.620 -0.1763 -0.4320 -0.3731
   66phy    H01 1774   1.455   1.187   2.701  1.9369  2.0592  1.5563
   66phy    C19 1775   1.379   1.381   2.542  0.2138 -0.2791  0.1202
   66phy    C13 1776   1.278   1.138   2.528  0.5490  0.2632  0.2036
   66phy     H3 1777   1.207   1.150   2.441 -1.0393 -0.9318  1.2812
   66phy    O33 1778   1.187   1.174   2.631 -0.2543  0.4326  0.3730
   66phy    H1B 1779   1.234   1.197   2.708 -0.2178 -0.2051  0.5468
   66phy    C12 1780   1.301   0.985   2.546 -0.0171  0.5538  0.0317
   66phy    O11 1781   1.383   0.913   2.455  0.2252  0.0800 -0.3228
   66phy    H1A 1782   1.450   0.872   2.506  1.0265  0.9292 -0.6635
   67phy    C35 1783   3.632   1.096   0.947 -0.2276  0.1015  0.1102
   67phy    C33 1784   3.617   1.074   1.093 -0.2682 -0.5054 -0.3412
   67phy    C34 1785   3.577   1.211   1.153 -0.3275  0.2605 -0.3433
   67phy    C32 1786   3.512   0.966   1.119  0.0967 -0.3638  0.2971
   67phy    C31 1787   3.567   0.821   1.107  0.3786 -0.1655  0.0640
   67phy    C30 1788   3.463   0.711   1.143 -0.7060  0.2457  0.1044
   67phy    C28 1789   3.502   0.563   1.125 -0.2236 -0.0548  0.8014
   67phy    C29 1790   3.592   0.500   1.232 -0.6179 -0.4536 -0.3495
   67phy    C27 1791   3.368   0.481   1.120 -0.0862  0.0390  0.7842
   67phy    C26 1792   3.379   0.355   1.032  0.0984  0.4304  0.1970
   67phy    C25 1793   3.243   0.282   1.015  0.7838 -0.1266  0.3544
   67phy    C23 1794   3.236   0.154   0.930 -0.0076  0.7762 -0.5415
   67phy    C24 1795   3.111   0.073   0.970  0.1410  0.2392  0.2056
   67phy    C22 1796   3.243   0.187   0.781 -0.4673 -0.4402 -0.5620
   67phy    C21 1797   3.381   0.178   0.710 -0.2211 -0.3308 -0.4140
   67phy    C20 1798   3.371   0.250   0.579  0.4137 -0.8090  0.4521
   67phy    C18 1799   3.427   0.204   0.446  0.0724  0.0925  0.1488
   67phy    O01 1800   3.570   0.178   0.459  0.1136  0.6588 -0.3365
   67phy    H01 1801   3.590   0.099   0.413 -0.4196  0.4672 -0.2439
   67phy    C19 1802   3.419   0.333   0.361 -0.0371 -0.2289  0.3487
   67phy    C13 1803   3.351   0.082   0.379  0.3741  0.5419 -0.8025
   67phy     H3 1804   3.361   0.001   0.455 -0.1278  1.1073 -0.1208
   67phy    O33 1805   3.212   0.084   0.374  0.3325 -0.2964  0.1487
   67phy    H1B 1806   3.178   0.127   0.298 -0.5624 -1.0377  0.1174
   67phy    C12 1807   3.416  -0.016   0.275 -0.9179 -0.2347 -0.4051
   67phy    O11 1808   3.553  -0.006   0.277  0.2873  0.2733  0.3065
   67phy    H1A 1809   3.585  -0.088   0.245  0.1780  1.0801 -2.0265
   68phy    C35 1810   1.574   3.625   1.199 -0.0811  0.5394  0.7361
   68phy    C33 1811   1.656   3.726   1.278  0.4832  0.5397 -0.0783
   68phy    C34 1812   1.671   3.673   1.425 -0.4146 -0.5246 -0.1318
   68phy    C32 1813   1.790   3.752   1.212  0.1085  0.3414 -0.2384
   68phy    C31 1814   1.879   3.875   1.262  0.2368  0.3238  0.1676
   68phy    C30 1815   1.998   3.906   1.163  0.1283 -0.5362 -0.5393
   68phy    C28 1816   2.092   4.015   1.222  0.3984 -0.2902 -0.0198
   68phy    C29 1817   2.184   3.962   1.338  0.5649  0.1586 -0.0752
   68phy    C27 1818   2.184   4.068   1.106  0.0765 -0.0272  0.0433
   68phy    C26 1819   2.199   4.221   1.102 -0.0575  0.4800  0.4225
   68phy    C25 1820   2.324   4.251   1.004  0.0792 -0.3188 -0.2995
   68phy    C23 1821   2.397   4.389   1.003 -0.1749 -0.3705 -0.0925
   68phy    C24 1822   2.487   4.405   1.124  0.0054  0.0340 -0.1154
   68phy    C22 1823   2.488   4.410   0.880  0.3402 -0.7199  1.1339
   68phy    C21 1824   2.405   4.446   0.758  0.3325 -0.2039  0.3174
   68phy    C20 1825   2.490   4.452   0.629 -0.3535 -0.2814  0.4524
   68phy    C18 1826   2.435   4.536   0.500  0.0385  0.0949 -0.4653
   68phy    O01 1827   2.306   4.476   0.473  0.0683  0.0687 -0.2525
   68phy    H01 1828   2.275   4.509   0.391 -0.6574  0.4984  0.1770
   68phy    C19 1829   2.529   4.493   0.385  0.0540 -0.2694 -0.2661
   68phy    C13 1830   2.425   4.698   0.509  0.1681  0.3123 -0.4090
   68phy     H3 1831   2.352   4.715   0.592  0.7608 -1.0626  0.4357
   68phy    O33 1832   2.534   4.763   0.575 -0.2152  0.0336  0.2935
   68phy    H1B 1833   2.521   4.768   0.668 -2.2824 -0.5179  0.0968
   68phy    C12 1834   2.342   4.798   0.421  0.3508  0.1579  0.4834
   68phy    O11 1835   2.420   4.865   0.327 -0.3879  0.0044 -0.0888
   68phy    H1A 1836   2.487   4.914   0.371 -0.5684  1.0752 -0.9431
   69phy    C35 1837   1.550   4.361   2.386  0.6676  0.4803 -0.2402
   69phy    C33 1838   1.537   4.349   2.234  0.0470 -0.2208  0.0559
   69phy    C34 1839   1.402   4.411   2.196  0.0281  0.2575  0.5226
   69phy    C32 1840   1.638   4.441   2.163 -0.1054 -0.4481  0.1249
   69phy    C31 1841   1.772   4.375   2.128 -0.2813  0.3146 -0.1357
   69phy    C30 1842   1.868   4.460   2.038  0.1575  0.8865 -0.6292
   69phy    C28 1843   2.006   4.393   2.012  0.1582 -0.1620 -0.0513
   69phy    C29 1844   2.004   4.321   1.876  0.1523 -0.0607  0.6815
   69phy    C27 1845   2.112   4.508   1.991  0.7045  0.5201 -0.4833
   69phy    C26 1846   2.252   4.488   2.054 -0.5332  0.4329 -0.0720
   69phy    C25 1847   2.344   4.615   2.038  0.0855  0.1508 -0.1411
   69phy    C23 1848   2.491   4.602   2.081  0.0467 -0.1744 -0.1403
   69phy    C24 1849   2.563   4.718   2.016 -0.8819 -0.0166  0.0701
   69phy    C22 1850   2.519   4.596   2.233 -0.0386  0.1304  0.4642
   69phy    C21 1851   2.624   4.487   2.265  0.1746 -0.2624 -0.1122
   69phy    C20 1852   2.655   4.484   2.411 -0.2474  0.0226 -0.0181
   69phy    C18 1853   2.774   4.403   2.467  0.1268 -0.6483 -0.5795
   69phy    O01 1854   2.899   4.461   2.420 -0.0433  0.1326  0.0741
   69phy    H01 1855   2.889   4.552   2.437  2.3815  0.5808 -0.5357
   69phy    C19 1856   2.765   4.456   2.612 -0.1679  0.6933  0.1338
   69phy    C13 1857   2.777   4.239   2.466 -0.1117 -0.6039 -0.2782
   69phy     H3 1858   2.675   4.208   2.502 -0.3486  0.9516  0.4791
   69phy    O33 1859   2.861   4.177   2.559  0.1836  0.3211 -0.0872
   69phy    H1B 1860   2.948   4.211   2.545 -1.0732  3.0470 -2.2746
   69phy    C12 1861   2.812   4.165   2.333 -1.2440  0.5516 -0.2546
   69phy    O11 1862   2.840   4.021   2.332  0.3089 -0.1716  0.1310
   69phy    H1A 1863   2.905   4.012   2.399  1.0002 -2.0267 -0.7226
   70phy    C35 1864   1.793   0.409   0.545  0.3503 -0.1923  0.3825
   70phy    C33 1865   1.675   0.356   0.457  0.0280 -0.2279  0.1673
   70phy    C34 1866   1.546   0.406   0.512 -0.0924 -0.5242  0.0530
   70phy    C32 1867   1.706   0.382   0.307 -0.1779 -0.0768  0.3417
   70phy    C31 1868   1.640   0.292   0.202  0.7175 -0.2290  0.1995
   70phy    C30 1869   1.695   0.317   0.059 -0.7003 -0.4315 -0.0395
   70phy    C28 1870   1.660   0.200  -0.033  0.0765 -0.1302  0.4229
   70phy    C29 1871   1.545   0.243  -0.123  0.9770  0.4583 -0.2623
   70phy    C27 1872   1.784   0.170  -0.124  0.3701  0.2340 -0.4167
   70phy    C26 1873   1.806   0.020  -0.150  0.0369 -0.5324 -0.7496
   70phy    C25 1874   1.954  -0.015  -0.198  0.1302 -0.0744 -0.0624
   70phy    C23 1875   1.997  -0.165  -0.184  0.5159 -0.0875 -0.5254
   70phy    C24 1876   1.948  -0.243  -0.310 -0.1240  0.5004 -0.0554
   70phy    C22 1877   2.149  -0.169  -0.157  0.0496  0.1122 -0.4277
   70phy    C21 1878   2.220  -0.296  -0.119 -0.2528  0.2385 -0.1748
   70phy    C20 1879   2.362  -0.270  -0.081  0.7263  0.0770 -0.1271
   70phy    C18 1880   2.459  -0.377  -0.024  0.0421 -0.3179 -0.0344
   70phy    O01 1881   2.405  -0.432   0.099 -0.4342 -0.0047 -0.3667
   70phy    H01 1882   2.403  -0.366   0.166 -2.4814 -1.6111  1.2711
   70phy    C19 1883   2.588  -0.302   0.017  0.0550  0.3110 -0.2524
   70phy    C13 1884   2.489  -0.497  -0.127 -0.1480  0.1150  0.0906
   70phy     H3 1885   2.390  -0.538  -0.157  0.6887 -1.8700 -0.1226
   70phy    O33 1886   2.531  -0.458  -0.259 -0.2202  0.2235 -0.3794
   70phy    H1B 1887   2.621  -0.430  -0.258 -0.5590  1.3574  0.0186
   70phy    C12 1888   2.519  -0.651  -0.093  0.2589 -0.6102 -0.3769
   70phy    O11 1889   2.527  -0.692   0.036  0.3839 -0.0815 -0.5227
   70phy    H1A 1890   2.617  -0.699   0.061  0.6371 -1.7151 -1.7074
   71phy    C35 1891   2.131   0.205   1.252 -0.2833 -0.8370 -0.0030
   71phy    C33 1892   2.228   0.280   1.157  0.3517  0.1026 -0.5635
   71phy    C34 1893   2.288   0.396   1.239 -0.0401 -0.3761  0.1417
   71phy    C32 1894   2.331   0.183   1.097  0.6001  0.2671  0.0848
   71phy    C31 1895   2.397   0.234   0.968 -0.0931  0.8175  0.5420
   71phy    C30 1896   2.472   0.122   0.889  0.3067 -0.1064  0.7503
   71phy    C28 1897   2.553   0.169   0.763  0.6328  0.1403 -0.5842
   71phy    C29 1898   2.702   0.151   0.785 -0.0827 -0.0479 -0.0543
   71phy    C27 1899   2.494   0.085   0.646  0.3810  0.3461  0.0246
   71phy    C26 1900   2.521   0.138   0.502  0.2493  0.1121  0.4362
   71phy    C25 1901   2.440   0.064   0.402  0.0357  0.0631  0.6825
   71phy    C23 1902   2.425   0.123   0.258  0.0272  0.4145 -0.8544
   71phy    C24 1903   2.427   0.002   0.163  0.3962  0.2507  0.2587
   71phy    C22 1904   2.293   0.210   0.243 -0.0319  0.0496 -0.1529
   71phy    C21 1905   2.296   0.300   0.114 -0.0695  0.2316 -0.1649
   71phy    C20 1906   2.198   0.416   0.107 -0.4711  0.3135 -0.2886
   71phy    C18 1907   2.194   0.507  -0.019 -0.5520  0.2469 -0.0509
   71phy    O01 1908   2.323   0.555  -0.049 -0.2094 -0.4222 -0.4548
   71phy    H01 1909   2.318   0.640  -0.087  2.4386  0.2535  0.5321
   71phy    C19 1910   2.107   0.622   0.028 -0.4000 -0.0363  0.2055
   71phy    C13 1911   2.136   0.430  -0.152 -0.1912 -0.5413 -0.2744
   71phy     H3 1912   2.047   0.373  -0.115 -0.4175  0.2571  0.4316
   71phy    O33 1913   2.073   0.501  -0.262  0.5325  0.3803  0.2913
   71phy    H1B 1914   2.139   0.535  -0.319 -0.3708  2.5369  0.3971
   71phy    C12 1915   2.202   0.305  -0.228 -0.5460  0.1444 -0.1168
   71phy    O11 1916   2.322   0.329  -0.295 -0.4885  0.3679 -0.1626
   71phy    H1A 1917   2.389   0.282  -0.249  1.2691  0.4938 -2.4305
   72phy    C35 1918   2.494   0.685   1.059  0.1941 -0.2468  0.2388
   72phy    C33 1919   2.389   0.751   1.143 -0.5712 -0.1551 -0.3671
   72phy    C34 1920   2.448   0.768   1.282  0.3141 -0.0036  0.4260
   72phy    C32 1921   2.318   0.872   1.079 -0.6179 -0.2297 -0.2915
   72phy    C31 1922   2.163   0.862   1.108 -0.0297  0.1134  0.0057
   72phy    C30 1923   2.075   0.986   1.088 -0.0530 -0.2108 -0.2722
   72phy    C28 1924   1.927   0.987   1.128 -0.4232  0.0236  0.4057
   72phy    C29 1925   1.908   1.003   1.277  0.3846  0.2582  0.6481
   72phy    C27 1926   1.858   1.105   1.060  0.2264 -0.0183  0.2695
   72phy    C26 1927   1.808   1.086   0.912  0.0698  0.6655  0.1175
   72phy    C25 1928   1.786   1.219   0.836  0.5915  0.5260  0.4343
   72phy    C23 1929   1.766   1.209   0.684 -0.1284  0.2389 -0.3585
   72phy    C24 1930   1.617   1.230   0.650 -0.0320 -0.3814  0.7519
   72phy    C22 1931   1.862   1.308   0.618 -0.0809 -0.1636  0.3640
   72phy    C21 1932   1.889   1.296   0.465  0.5437  0.8713 -0.3629
   72phy    C20 1933   1.980   1.410   0.415  0.1271 -0.0856  0.2673
   72phy    C18 1934   2.027   1.419   0.266 -0.1206 -0.0512 -0.4137
   72phy    O01 1935   2.069   1.283   0.228 -0.3277  0.1600 -0.1269
   72phy    H01 1936   1.995   1.226   0.216 -0.0633 -0.3728  0.6947
   72phy    C19 1937   2.148   1.514   0.271  0.4972 -0.0843 -0.0441
   72phy    C13 1938   1.912   1.476   0.166 -0.3203 -0.1310  0.3738
   72phy     H3 1939   1.836   1.393   0.163 -0.8755  0.3902 -0.6465
   72phy    O33 1940   1.820   1.568   0.219  0.2460 -0.0371  0.4678
   72phy    H1B 1941   1.815   1.557   0.312  0.1154  0.0862  0.4760
   72phy    C12 1942   1.915   1.463   0.007 -0.3223 -0.2906 -0.0907
   72phy    O11 1943   2.004   1.371  -0.049 -0.4344  0.4325 -0.0507
   72phy    H1A 1944   2.094   1.394  -0.035  0.3728 -2.4207  0.1218
   73phy    C35 1945   2.451   2.033   1.288  0.2439  0.2989  0.0688
   73phy    C33 1946   2.452   1.982   1.140 -0.2255 -0.3395 -0.5020
   73phy    C34 1947   2.318   1.911   1.106 -0.7152 -0.2024 -0.1429
   73phy    C32 1948   2.477   2.102   1.046  0.5620  0.1488 -0.4894
   73phy    C31 1949   2.519   2.076   0.901 -0.1672  0.1625  0.0931
   73phy    C30 1950   2.547   2.207   0.827  0.6105  0.1326 -0.0704
   73phy    C28 1951   2.570   2.195   0.672  0.3702  0.0043 -0.2208
   73phy    C29 1952   2.506   2.313   0.601  0.1012  0.1132  0.1893
   73phy    C27 1953   2.724   2.177   0.650 -0.3363 -0.3341 -0.2528
   73phy    C26 1954   2.752   2.099   0.523  0.0263 -0.4405 -0.1742
   73phy    C25 1955   2.896   2.077   0.478  0.2474 -0.1936 -0.9681
   73phy    C23 1956   2.918   2.001   0.343  0.4311 -0.5442  0.0768
   73phy    C24 1957   3.062   2.027   0.303 -0.5408 -0.0061  0.1791
   73phy    C22 1958   2.883   1.850   0.349  0.3217 -0.5533  0.2908
   73phy    C21 1959   2.777   1.812   0.250  0.1529  0.3332  0.5586
   73phy    C20 1960   2.720   1.668   0.274  0.0950 -0.6534 -0.6367
   73phy    C18 1961   2.619   1.620   0.167 -0.4352  0.3314  0.2734
   73phy    O01 1962   2.501   1.708   0.163 -0.3426  0.0628  0.1057
   73phy    H01 1963   2.528   1.798   0.169 -2.3380  0.6620  0.9619
   73phy    C19 1964   2.564   1.493   0.231  0.5670  0.2573 -0.4292
   73phy    C13 1965   2.676   1.597   0.019 -0.3858  0.1120 -0.3523
   73phy     H3 1966   2.704   1.702  -0.009 -2.1746  1.2440  1.7960
   73phy    O33 1967   2.809   1.536   0.002 -0.4226 -0.0519  0.0180
   73phy    H1B 1968   2.874   1.603   0.002 -0.3313 -0.0590  2.3855
   73phy    C12 1969   2.588   1.600  -0.114 -0.7450  0.0433 -0.4045
   73phy    O11 1970   2.656   1.645  -0.232 -0.2025  0.2156  0.0383
   73phy    H1A 1971   2.738   1.600  -0.241  0.1489  0.8375  0.0744
   74phy    C35 1972   3.035   2.442   1.180 -0.3880  0.0105 -0.0484
   74phy    C33 1973   3.006   2.367   1.052  0.1909  0.4231 -0.1246
   74phy    C34 1974   2.872   2.289   1.063 -0.6425 -0.3224 -0.0758
   74phy    C32 1975   3.025   2.464   0.937  0.2680 -0.4067  0.3248
   74phy    C31 1976   3.077   2.405   0.806 -0.3080 -0.4621 -0.5194
   74phy    C30 1977   3.099   2.519   0.703  0.0840 -0.2161 -0.0579
   74phy    C28 1978   3.120   2.463   0.560 -0.2611  0.1948 -0.1195
   74phy    C29 1979   3.056   2.562   0.467  0.2400 -0.0389 -0.5114
   74phy    C27 1980   3.272   2.446   0.528 -0.1114  0.4180 -0.1196
   74phy    C26 1981   3.297   2.340   0.422  0.6156 -0.1274 -0.1981
   74phy    C25 1982   3.442   2.351   0.363 -0.2319 -0.7589  0.2915
   74phy    C23 1983   3.465   2.275   0.232  0.0920  0.2781  0.4283
   74phy    C24 1984   3.579   2.342   0.155  0.0169  0.0342  0.4325
   74phy    C22 1985   3.483   2.127   0.263 -0.1554  0.8988  0.4843
   74phy    C21 1986   3.440   2.024   0.158  0.0531 -0.4272  0.2727
   74phy    C20 1987   3.411   1.886   0.219 -0.4984 -0.1642 -0.0190
   74phy    C18 1988   3.339   1.776   0.134  0.5332 -0.0698  0.8186
   74phy    O01 1989   3.228   1.832   0.069  0.0309 -0.0928 -0.1724
   74phy    H01 1990   3.256   1.875  -0.010 -0.3341  0.7474  0.1352
   74phy    C19 1991   3.286   1.679   0.241  0.5678 -0.4192 -0.2195
   74phy    C13 1992   3.450   1.710   0.034  0.0456  0.2722 -0.1115
   74phy     H3 1993   3.476   1.793  -0.036 -0.1381  0.0457 -0.4486
   74phy    O33 1994   3.584   1.691   0.090  0.1371  0.5401  0.2736
   74phy    H1B 1995   3.612   1.606   0.061 -1.0568  0.1295  0.2646
   74phy    C12 1996   3.411   1.614  -0.083 -0.1920  0.2167  0.3059
   74phy    O11 1997   3.416   1.477  -0.060  0.4407 -0.1505  0.1913
   74phy    H1A 1998   3.335   1.443  -0.091  0.8928 -0.6724 -0.4346
   75phy    C35 1999   0.224   2.089   1.400 -0.2315  0.2766 -0.0174
   75phy    C33 2000   0.111   2.002   1.353  0.0213 -0.7212 -0.3332
   75phy    C34 2001   0.096   1.880   1.444  0.2404 -0.0110 -0.4211
   75phy    C32 2002  -0.012   2.096   1.337  0.0390  0.2778 -0.1499
   75phy    C31 2003  -0.099   2.070   1.218  0.2943 -0.1684  0.5535
   75phy    C30 2004  -0.233   2.141   1.223  0.4897 -0.0693  0.2846
   75phy    C28 2005  -0.308   2.124   1.090 -0.2099  0.1228  0.1653
   75phy    C29 2006  -0.458   2.095   1.100 -0.0088  0.3595 -0.3093
   75phy    C27 2007  -0.285   2.248   1.002 -0.4892 -0.8265  0.1748
   75phy    C26 2008  -0.299   2.231   0.852 -0.3512 -0.1572 -0.2435
   75phy    C25 2009  -0.225   2.351   0.786  0.2265 -0.0278  0.0171
   75phy    C23 2010  -0.206   2.354   0.631 -0.1872 -0.4296 -0.2453
   75phy    C24 2011  -0.252   2.481   0.578 -0.0622 -0.0388  0.4495
   75phy    C22 2012  -0.062   2.325   0.589 -0.1966  0.1028 -0.5519
   75phy    C21 2013  -0.030   2.240   0.465  0.2811  0.2934 -0.5087
   75phy    C20 2014   0.118   2.190   0.468 -0.1336  0.0575  0.5725
   75phy    C18 2015   0.174   2.087   0.358  0.0473 -0.0864  0.0965
   75phy    O01 2016   0.103   1.959   0.369  0.1646 -0.2408  0.1349
   75phy    H01 2017   0.012   1.977   0.385  0.3344  0.4497  0.3630
   75phy    C19 2018   0.316   2.070   0.418 -0.6672 -0.1061  0.0878
   75phy    C13 2019   0.179   2.141   0.211  0.7884  0.7818 -0.0772
   75phy     H3 2020   0.072   2.136   0.180  0.7626 -3.9546  0.1582
   75phy    O33 2021   0.203   2.283   0.197  0.0985  0.2383  0.2013
   75phy    H1B 2022   0.123   2.328   0.177  0.8630  2.0244  0.8909
   75phy    C12 2023   0.216   2.051   0.085 -0.3467 -0.3364  0.2703
   75phy    O11 2024   0.347   2.054   0.036  0.1370 -0.1451 -0.0780
   75phy    H1A 2025   0.395   2.126   0.074  0.7235 -0.3494 -0.4173
   76phy    C35 2026   2.922   1.147   1.538 -0.1983 -0.1561 -0.3379
   76phy    C33 2027   2.810   1.213   1.459  0.5485 -0.3403  0.5667
   76phy    C34 2028   2.758   1.102   1.372 -0.1546 -0.1735 -0.1733
   76phy    C32 2029   2.706   1.280   1.554  0.0407  0.0201  0.1960
   76phy    C31 2030   2.736   1.429   1.585 -0.2494  0.1110 -0.1595
   76phy    C30 2031   2.659   1.473   1.711 -0.5078  0.2122  0.3548
   76phy    C28 2032   2.694   1.607   1.776 -0.1878 -0.7340 -0.1887
   76phy    C29 2033   2.602   1.723   1.722 -0.1029 -0.3436 -0.3852
   76phy    C27 2034   2.668   1.580   1.926 -0.5587  0.6820  0.0952
   76phy    C26 2035   2.767   1.644   2.020  0.2152  0.3669 -0.1487
   76phy    C25 2036   2.726   1.615   2.162 -0.1395 -0.0097  0.3402
   76phy    C23 2037   2.812   1.689   2.269  0.1386 -0.0268 -0.2968
   76phy    C24 2038   2.724   1.757   2.377  0.9645  0.0592  0.1893
   76phy    C22 2039   2.911   1.589   2.335 -0.4158  0.0136  0.2408
   76phy    C21 2040   3.038   1.648   2.396 -0.3239 -0.0901 -0.5048
   76phy    C20 2041   3.151   1.546   2.427 -0.0008 -0.2549  0.6521
   76phy    C18 2042   3.287   1.612   2.478 -0.1952 -0.3105 -0.2487
   76phy    O01 2043   3.262   1.713   2.581 -0.0801  0.3241 -0.1726
   76phy    H01 2044   3.335   1.770   2.592 -0.2052  0.0259  3.2671
   76phy    C19 2045   3.357   1.497   2.556  0.1166  0.3473 -0.0605
   76phy    C13 2046   3.386   1.665   2.358  0.2522  0.0698 -0.4759
   76phy     H3 2047   3.403   1.583   2.285  0.5648  0.7975 -1.2416
   76phy    O33 2048   3.519   1.693   2.401 -0.5428 -0.0637  0.3008
   76phy    H1B 2049   3.522   1.778   2.442 -1.1963  0.1453 -0.0773
   76phy    C12 2050   3.339   1.795   2.282  0.0308 -0.0217 -0.1799
   76phy    O11 2051   3.336   1.917   2.357 -0.2687  0.4191  0.2998
   76phy    H1A 2052   3.424   1.944   2.375  0.1699 -0.4307 -0.4733
   77phy    C35 2053   2.330   0.633   0.440  0.0024  0.2256 -0.3713
   77phy    C33 2054   2.378   0.623   0.582 -0.6400 -0.1707  0.7808
   77phy    C34 2055   2.355   0.484   0.635 -0.0574  0.1877  0.2219
   77phy    C32 2056   2.526   0.668   0.598 -0.3534  0.2507 -0.7447
   77phy    C31 2057   2.527   0.812   0.653 -0.3840  0.5494  0.6311
   77phy    C30 2058   2.666   0.867   0.678 -0.2846  0.3276 -0.0679
   77phy    C28 2059   2.655   1.006   0.746  0.1009  0.4818 -0.1568
   77phy    C29 2060   2.661   0.995   0.893 -0.1167  0.2916 -0.2807
   77phy    C27 2061   2.780   1.095   0.717 -0.3367  0.6006 -0.0280
   77phy    C26 2062   2.778   1.177   0.593 -0.4869 -0.2154  0.1994
   77phy    C25 2063   2.918   1.238   0.573 -0.1983 -0.0420 -0.7475
   77phy    C23 2064   2.930   1.328   0.450  0.5817 -0.0826 -0.1486
   77phy    C24 2065   3.014   1.451   0.488  0.3053  0.1705 -0.1508
   77phy    C22 2066   2.979   1.251   0.326 -0.1783  0.1068  0.1171
   77phy    C21 2067   2.931   1.303   0.190  0.4515  0.2806 -0.4174
   77phy    C20 2068   2.964   1.207   0.080 -0.4371  0.1969  0.0223
   77phy    C18 2069   2.934   1.239  -0.068 -0.4518  0.4155  0.3677
   77phy    O01 2070   2.802   1.284  -0.089  0.4234 -0.1148 -0.1016
   77phy    H01 2071   2.790   1.370  -0.053 -0.0463  0.0085 -0.5419
   77phy    C19 2072   2.943   1.102  -0.142 -0.5634  0.0817  0.1772
   77phy    C13 2073   3.039   1.345  -0.128 -0.0143  0.4820 -0.0683
   77phy     H3 2074   3.028   1.436  -0.063 -0.3045  1.0019 -0.8329
   77phy    O33 2075   3.178   1.319  -0.111 -0.4325 -0.2437 -0.4848
   77phy    H1B 2076   3.202   1.232  -0.135 -1.3413 -1.3464  2.2384
   77phy    C12 2077   3.013   1.432  -0.257  0.6643 -0.3919 -0.5258
   77phy    O11 2078   2.876   1.478  -0.267  0.1289 -0.0377 -0.2921
   77phy    H1A 2079   2.825   1.405  -0.298  0.1285  0.0506 -0.4967
   78phy    C35 2080   3.280   4.911   0.684 -0.1676 -0.2612 -0.3975
   78phy    C33 2081   3.302   4.841   0.821 -0.7476 -0.2897 -0.0044
   78phy    C34 2082   3.288   4.689   0.821  0.6432 -0.4601  0.2898
   78phy    C32 2083   3.435   4.869   0.879 -0.5052 -0.1050 -0.3493
   78phy    C31 2084   3.435   4.965   1.000  0.3991 -0.0242  0.2505
   78phy    C30 2085   3.583   4.989   1.041  0.5094  0.3668 -0.1914
   78phy    C28 2086   3.620   5.092   1.149  0.6567 -0.1371 -0.2483
   78phy    C29 2087   3.643   5.017   1.277  0.0672  0.7386 -0.0643
   78phy    C27 2088   3.750   5.171   1.127  0.8473  0.3983  0.3477
   78phy    C26 2089   3.759   5.297   1.045  0.2255 -1.0560  0.7701
   78phy    C25 2090   3.903   5.343   1.027 -0.7469  0.1664 -0.5560
   78phy    C23 2091   3.923   5.472   0.948 -0.1879  0.2332 -0.6524
   78phy    C24 2092   3.933   5.591   1.050 -0.3010  0.3489  0.0169
   78phy    C22 2093   4.043   5.473   0.853  0.1839 -0.2469 -0.3107
   78phy    C21 2094   4.004   5.517   0.713  0.1624 -0.4247  0.5703
   78phy    C20 2095   4.128   5.509   0.622  0.0594  0.6220 -0.1594
   78phy    C18 2096   4.134   5.569   0.482  0.3696 -0.2501 -0.5298
   78phy    O01 2097   4.039   5.508   0.390 -0.3603 -0.0527 -0.0794
   78phy    H01 2098   3.957   5.493   0.433 -0.5263  1.1295  0.0322
   78phy    C19 2099   4.270   5.524   0.423 -0.1232  0.5501 -0.0054
   78phy    C13 2100   4.117   5.733   0.480  0.2925  0.0120  0.3699
   78phy     H3 2101   4.012   5.749   0.515 -0.2736  1.3736 -1.7575
   78phy    O33 2102   4.185   5.819   0.578 -0.0207 -0.0673 -0.2865
   78phy    H1B 2103   4.187   5.778   0.663  0.0249 -0.3227 -0.4090
   78phy    C12 2104   4.075   5.810   0.353 -0.5030 -0.1026  0.5510
   78phy    O11 2105   3.991   5.743   0.260 -0.0668  0.1836  0.4032
   78phy    H1A 2106   4.006   5.654   0.284 -0.6173  0.0358  0.2061
   79phy    C35 2107   2.599   1.500   1.110 -0.1558  0.3023  0.1146
   79phy    C33 2108   2.687   1.602   1.174 -0.0754 -0.2428  0.1798
   79phy    C34 2109   2.613   1.673   1.289 -0.0429 -0.7917 -0.1889
   79phy    C32 2110   2.813   1.538   1.233  0.4414 -0.1019 -0.7003
   79phy    C31 2111   2.937   1.612   1.188 -0.6840 -0.0825 -0.3783
   79phy    C30 2112   3.070   1.551   1.217  0.4839 -0.1467  0.0600
   79phy    C28 2113   3.190   1.632   1.158  0.2669  0.5843 -0.1302
   79phy    C29 2114   3.268   1.683   1.274 -0.0233 -0.0526 -0.0552
   79phy    C27 2115   3.288   1.549   1.077 -0.4803  0.2920 -0.3977
   79phy    C26 2116   3.264   1.538   0.928  0.0655 -0.6064  0.1858
   79phy    C25 2117   3.377   1.463   0.847  0.2188 -0.3656 -0.3839
   79phy    C23 2118   3.336   1.402   0.713 -0.3323 -0.1476 -0.5737
   79phy    C24 2119   3.394   1.483   0.595 -0.1325  0.1496 -0.1372
   79phy    C22 2120   3.399   1.261   0.703 -0.0326 -0.0469 -0.0852
   79phy    C21 2121   3.307   1.161   0.631 -0.1022 -0.0492 -0.2471
   79phy    C20 2122   3.327   1.010   0.644 -0.3467  0.3070  0.4739
   79phy    C18 2123   3.221   0.915   0.583 -0.0777  0.6387  0.3016
   79phy    O01 2124   3.090   0.952   0.620 -0.3801  0.2257  0.2378
   79phy    H01 2125   3.090   1.020   0.684  0.4481  1.8017 -1.3286
   79phy    C19 2126   3.253   0.783   0.662  0.0414  0.0747 -0.0698
   79phy    C13 2127   3.230   0.903   0.422  0.1762 -0.4812 -0.1659
   79phy     H3 2128   3.211   1.010   0.394  1.3505  0.1158  1.1872
   79phy    O33 2129   3.361   0.892   0.355  0.0755 -0.7561  0.0094
   79phy    H1B 2130   3.384   0.805   0.330  2.2778 -0.4391  0.7303
   79phy    C12 2131   3.116   0.856   0.329  0.5545  0.0633  0.4217
   79phy    O11 2132   2.986   0.905   0.359  0.0359 -0.4579 -0.2453
   79phy    H1A 2133   2.995   0.927   0.450  0.0515  0.5741 -0.4839
   80phy    C35 2134   4.411   1.429   0.910  0.2966  0.3473  0.3931
   80phy    C33 2135   4.422   1.281   0.879 -0.1756  0.1960  0.0309
   80phy    C34 2136   4.563   1.237   0.923  0.2469 -0.4612  0.2093
   80phy    C32 2137   4.304   1.207   0.941  0.2654 -0.1206 -0.2774
   80phy    C31 2138   4.274   1.070   0.887  0.4132 -0.4061  0.5169
   80phy    C30 2139   4.139   1.014   0.931 -0.2237  0.6568 -0.2802
   80phy    C28 2140   4.103   0.867   0.882  0.5791 -0.2281  0.0435
   80phy    C29 2141   4.168   0.765   0.980  0.0414 -0.4949  0.0964
   80phy    C27 2142   3.948   0.848   0.883  0.0518 -0.4150 -0.5469
   80phy    C26 2143   3.896   0.752   0.784 -0.1015 -0.0220  0.1235
   80phy    C25 2144   3.747   0.719   0.794  0.1197 -0.0330 -0.0244
   80phy    C23 2145   3.677   0.651   0.675  0.3455  0.3912 -0.0441
   80phy    C24 2146   3.560   0.563   0.724 -0.9423  0.3035 -0.0630
   80phy    C22 2147   3.637   0.730   0.551 -0.0556 -0.4340 -0.6014
   80phy    C21 2148   3.687   0.668   0.425  0.2005  0.0304  0.3216
   80phy    C20 2149   3.681   0.763   0.303 -0.0165 -0.0150  0.0086
   80phy    C18 2150   3.683   0.700   0.157 -0.5702  0.0110 -0.0245
   80phy    O01 2151   3.776   0.591   0.142  0.4377 -0.3377 -0.1125
   80phy    H01 2152   3.856   0.606   0.188  0.4613  0.0072 -0.2641
   80phy    C19 2153   3.735   0.815   0.072  0.1883 -0.9675 -0.2537
   80phy    C13 2154   3.534   0.646   0.111 -0.1975 -0.2507 -0.3635
   80phy     H3 2155   3.519   0.560   0.181 -1.9408  1.0257  0.9334
   80phy    O33 2156   3.419   0.722   0.154  0.6243  0.4500 -0.6958
   80phy    H1B 2157   3.379   0.772   0.086  1.4249  1.5968 -0.3620
   80phy    C12 2158   3.526   0.540  -0.004 -0.3070  0.1429  0.1824
   80phy    O11 2159   3.488   0.582  -0.131  0.2344  0.2324 -0.7102
   80phy    H1A 2160   3.559   0.622  -0.179  1.1026 -0.0198  0.3148
   81phy    C35 2161   4.411   1.902   0.751 -0.1988  0.8566 -0.1590
   81phy    C33 2162   4.278   1.930   0.824  0.1878 -0.2535  0.3994
   81phy    C34 2163   4.242   2.075   0.783 -0.1587 -0.5519 -0.3810
   81phy    C32 2164   4.160   1.834   0.805 -0.2125  0.1578  0.5553
   81phy    C31 2165   4.164   1.697   0.865  0.1628  0.6434 -0.0533
   81phy    C30 2166   4.030   1.631   0.854  0.3051 -0.0137 -0.1797
   81phy    C28 2167   4.025   1.485   0.901  0.4803  0.2832 -0.0062
   81phy    C29 2168   4.007   1.470   1.053 -0.2701 -0.3390  0.0370
   81phy    C27 2169   3.903   1.410   0.842 -0.3018  0.2432  0.2333
   81phy    C26 2170   3.945   1.315   0.733  0.0357  0.0425  0.4004
   81phy    C25 2171   3.825   1.244   0.663 -0.1587  0.0762 -0.4737
   81phy    C23 2172   3.840   1.176   0.527  0.5551  0.0735 -0.1540
   81phy    C24 2173   3.906   1.040   0.538 -0.0416  0.0465 -0.3395
   81phy    C22 2174   3.696   1.156   0.473  0.4603 -0.2439 -0.0774
   81phy    C21 2175   3.678   1.145   0.321  0.1991  0.3066  0.2489
   81phy    C20 2176   3.534   1.173   0.287 -0.7841  0.1270  0.7047
   81phy    C18 2177   3.480   1.220   0.148 -0.5343 -0.0289  0.1736
   81phy    O01 2178   3.555   1.330   0.101 -0.0449 -0.1229  0.2994
   81phy    H01 2179   3.502   1.385   0.047  1.2373  0.9749  0.0915
   81phy    C19 2180   3.341   1.280   0.179  0.2066 -0.3602  0.5539
   81phy    C13 2181   3.473   1.097   0.046 -0.0551 -0.4810  0.0115
   81phy     H3 2182   3.581   1.070   0.033  0.3831  0.9807  0.4292
   81phy    O33 2183   3.423   0.974   0.092  0.3440 -0.0689  0.3106
   81phy    H1B 2184   3.431   0.964   0.185  1.8996  0.0461  0.2139
   81phy    C12 2185   3.461   1.108  -0.110 -0.2749  0.0548  0.5725
   81phy    O11 2186   3.333   1.103  -0.166  0.2458 -0.1213  0.6506
   81phy    H1A 2187   3.340   1.033  -0.228  2.2595  2.4128 -2.3098
   82phy    C35 2188   2.063   2.127   0.852 -0.5226  0.1119  0.3236
   82phy    C33 2189   1.930   2.087   0.912 -0.1494 -0.7272 -0.4835
   82phy    C34 2190   1.824   2.163   0.837 -0.4808 -0.4479  0.5846
   82phy    C32 2191   1.896   1.937   0.896  0.1448 -0.4364  0.6138
   82phy    C31 2192   1.960   1.839   0.995  0.1195 -0.0849  0.5610
   82phy    C30 2193   1.903   1.696   0.972 -0.1872 -0.2074  0.2224
   82phy    C28 2194   1.976   1.584   1.054 -0.0187  0.5027 -0.2034
   82phy    C29 2195   1.884   1.533   1.167  0.4088 -0.1496  0.4898
   82phy    C27 2196   2.027   1.465   0.969  0.3949  0.1240  0.2931
   82phy    C26 2197   2.168   1.482   0.900 -0.0279 -0.0961  0.2180
   82phy    C25 2198   2.209   1.348   0.837 -0.0751  0.0087 -0.3544
   82phy    C23 2199   2.328   1.352   0.741 -0.4090  0.1848 -0.4425
   82phy    C24 2200   2.474   1.341   0.805  0.7556 -0.2425 -0.1693
   82phy    C22 2201   2.300   1.227   0.649  0.1378 -0.4213  0.3686
   82phy    C21 2202   2.357   1.232   0.508 -0.2170 -0.0330  0.3482
   82phy    C20 2203   2.296   1.119   0.417 -0.3247  0.4059 -0.3704
   82phy    C18 2204   2.345   1.092   0.270 -0.3929 -0.1224 -0.3169
   82phy    O01 2205   2.316   1.210   0.186  0.1970  0.0941 -0.0686
   82phy    H01 2206   2.226   1.227   0.206  0.9693  2.7963  1.5454
   82phy    C19 2207   2.253   0.975   0.227 -0.1534  0.2341  0.4516
   82phy    C13 2208   2.504   1.057   0.264 -0.7545 -0.1045  0.1180
   82phy     H3 2209   2.557   1.151   0.293  0.5184 -0.7237 -0.1389
   82phy    O33 2210   2.569   0.972   0.357  0.6480  0.1369  0.2807
   82phy    H1B 2211   2.552   0.881   0.340  1.4562  0.3893 -2.2950
   82phy    C12 2212   2.584   1.068   0.133  0.0127 -0.1910 -0.2185
   82phy    O11 2213   2.602   0.960   0.049  0.3936 -0.0009  0.4121
   82phy    H1A 2214   2.665   0.899   0.082 -1.5644 -2.3314  0.1375
   83phy    C35 2215   4.861   1.669   1.221  0.4605  0.2413 -0.3590
   83phy    C33 2216   4.747   1.657   1.119 -0.0140 -0.3349 -0.3015
   83phy    C34 2217   4.796   1.568   1.000 -0.3402  0.2381 -0.1644
   83phy    C32 2218   4.617   1.606   1.183 -0.3587 -0.2546 -0.0475
   83phy    C31 2219   4.513   1.716   1.212  0.4147  0.4000  0.4411
   83phy    C30 2220   4.375   1.659   1.260  0.3478 -0.0203  0.1258
   83phy    C28 2221   4.262   1.750   1.320 -0.1626  0.8437  0.4221
   83phy    C29 2222   4.210   1.849   1.214 -0.0584  0.2537  0.0738
   83phy    C27 2223   4.149   1.660   1.374  0.2338  0.0836 -0.5466
   83phy    C26 2224   4.064   1.718   1.493  0.4603 -0.1719  0.1014
   83phy    C25 2225   3.945   1.632   1.533 -0.0823  0.1258  0.3067
   83phy    C23 2226   3.871   1.690   1.655  0.0379 -0.0189  0.4314
   83phy    C24 2227   3.765   1.796   1.611  0.2363 -0.1465 -0.1991
   83phy    C22 2228   3.807   1.573   1.730  0.0071  0.0775  0.1525
   83phy    C21 2229   3.781   1.589   1.883 -0.2437  0.2258 -0.6448
   83phy    C20 2230   3.701   1.473   1.949  0.4105  0.1718 -0.6600
   83phy    C18 2231   3.651   1.490   2.097  0.4475 -0.5962  0.5321
   83phy    O01 2232   3.578   1.616   2.107 -0.1684  0.4907  0.4091
   83phy    H01 2233   3.627   1.685   2.067 -0.4121 -0.7225 -2.1379
   83phy    C19 2234   3.533   1.385   2.089 -0.2800  0.0177  0.1604
   83phy    C13 2235   3.751   1.471   2.223  0.4383  0.3662  0.1055
   83phy     H3 2236   3.800   1.371   2.219 -0.0902  0.1194 -0.2464
   83phy    O33 2237   3.675   1.468   2.344  0.1930  0.2872 -0.0169
   83phy    H1B 2238   3.611   1.537   2.340 -0.1692 -0.0107  0.4613
   83phy    C12 2239   3.862   1.579   2.248  0.3527  0.3609 -0.6394
   83phy    O11 2240   3.834   1.713   2.273  0.0701  0.0151  0.1192
   83phy    H1A 2241   3.782   1.719   2.351  0.1094  1.4689  0.0653
   84phy    C35 2242   3.816   2.122   0.761  0.2276  0.0034 -0.2444
   84phy    C33 2243   3.690   2.085   0.679  0.3195 -0.1767 -0.4582
   84phy    C34 2244   3.612   2.209   0.647 -0.6162  0.1603  0.7181
   84phy    C32 2245   3.719   2.003   0.554 -0.6600  0.4895  0.0067
   84phy    C31 2246   3.704   1.852   0.549 -0.2701  0.8162 -0.0961
   84phy    C30 2247   3.745   1.782   0.420  0.0253 -0.5854 -0.2631
   84phy    C28 2248   3.773   1.629   0.436 -0.2038 -0.0155 -0.6720
   84phy    C29 2249   3.665   1.549   0.367  0.2676  0.2032 -0.2860
   84phy    C27 2250   3.897   1.587   0.363 -0.0716  0.2268  0.5079
   84phy    C26 2251   4.020   1.616   0.446  0.1965 -0.2156  0.0985
   84phy    C25 2252   4.145   1.559   0.378  0.0649 -0.3148  0.1824
   84phy    C23 2253   4.277   1.566   0.455 -0.1620 -0.3589  0.3293
   84phy    C24 2254   4.306   1.428   0.508 -0.1685 -0.3675 -0.2304
   84phy    C22 2255   4.395   1.612   0.365 -0.0415 -0.0637  0.3423
   84phy    C21 2256   4.415   1.761   0.366 -0.1099  0.0249  0.3950
   84phy    C20 2257   4.527   1.797   0.270  0.0178 -0.3065 -0.0133
   84phy    C18 2258   4.561   1.950   0.250  0.5924 -0.0230 -0.9985
   84phy    O01 2259   4.434   2.016   0.220 -0.4831 -0.0408 -0.0548
   84phy    H01 2260   4.370   1.964   0.176 -1.8704 -0.4527  2.3210
   84phy    C19 2261   4.643   1.970   0.119  0.6999 -0.0322 -0.3971
   84phy    C13 2262   4.642   2.014   0.373  0.0726  0.1129  0.0809
   84phy     H3 2263   4.574   1.996   0.460 -1.1964 -0.9636 -1.0758
   84phy    O33 2264   4.756   1.938   0.419 -0.0128  0.2852  0.4671
   84phy    H1B 2265   4.731   1.854   0.452 -0.0731  0.8100  1.8401
   84phy    C12 2266   4.637   2.168   0.415 -0.5533  0.1070  0.0521
   84phy    O11 2267   4.735   2.251   0.357  0.5652 -0.2872 -0.5872
   84phy    H1A 2268   4.820   2.230   0.390  0.6827 -0.4879 -1.0082
   85phy    C35 2269   2.609   0.008   1.326  0.2448 -0.4339  0.0652
   85phy    C33 2270   2.704   0.128   1.337 -0.1051 -0.0758  0.3217
   85phy    C34 2271   2.761   0.157   1.198  0.0701 -0.7307 -0.2046
   85phy    C32 2272   2.635   0.244   1.410 -0.2330 -0.3625 -0.2547
   85phy    C31 2273   2.725   0.361   1.457  0.0525  0.0915 -0.2180
   85phy    C30 2274   2.648   0.483   1.505  0.5550 -0.2026  0.4605
   85phy    C28 2275   2.727   0.598   1.568  0.0071 -0.2150 -0.3125
   85phy    C29 2276   2.783   0.691   1.463  0.1887 -0.0204  0.2176
   85phy    C27 2277   2.631   0.682   1.654  0.0378 -0.3605  0.1997
   85phy    C26 2278   2.666   0.702   1.801 -0.0645 -0.1394  0.0203
   85phy    C25 2279   2.580   0.822   1.853 -0.1627  0.5435 -0.1268
   85phy    C23 2280   2.628   0.857   1.993  0.0009 -0.2193 -0.4801
   85phy    C24 2281   2.712   0.982   1.993 -0.0796  0.2265 -0.2560
   85phy    C22 2282   2.504   0.860   2.079 -0.0163  0.0332 -0.4820
   85phy    C21 2283   2.524   0.839   2.231 -0.2556  0.2348 -0.7083
   85phy    C20 2284   2.387   0.843   2.305  0.1091 -0.1577 -0.2434
   85phy    C18 2285   2.373   0.823   2.462 -0.0413 -0.7926  0.1333
   85phy    O01 2286   2.480   0.889   2.535 -0.2920 -0.1024 -0.0920
   85phy    H01 2287   2.497   0.971   2.493 -0.1220  0.1398  0.4400
   85phy    C19 2288   2.250   0.910   2.493 -0.0512 -0.1717 -0.0855
   85phy    C13 2289   2.353   0.671   2.507 -0.1993  0.0960 -0.0928
   85phy     H3 2290   2.291   0.616   2.431  0.2145 -0.0555 -0.3221
   85phy    O33 2291   2.276   0.652   2.630 -0.1240 -0.1895 -0.1074
   85phy    H1B 2292   2.318   0.695   2.702 -1.7368 -0.8770  1.3126
   85phy    C12 2293   2.487   0.593   2.529  0.1871  0.1927  0.1881
   85phy    O11 2294   2.472   0.456   2.544 -0.0249  0.3426  0.2872
   85phy    H1A 2295   2.381   0.448   2.566 -0.4515  1.3543 -0.9439
   86phy    C35 2296   3.629   1.741   1.219  0.0070  0.0727  0.0982
   86phy    C33 2297   3.691   1.797   1.096  0.3536 -0.5631  0.0922
   86phy    C34 2298   3.621   1.756   0.971  0.1979  0.3994 -0.1982
   86phy    C32 2299   3.692   1.947   1.110 -0.0475 -0.8547 -0.0576
   86phy    C31 2300   3.825   2.007   1.155 -0.3440 -0.5470 -0.3023
   86phy    C30 2301   3.822   2.160   1.172  0.0862  0.2621  0.4438
   86phy    C28 2302   3.933   2.226   1.249  0.2113 -0.0926  0.1633
   86phy    C29 2303   4.037   2.279   1.149 -1.0053 -0.2644 -0.6416
   86phy    C27 2304   3.869   2.344   1.325 -0.2503 -0.1741 -0.3747
   86phy    C26 2305   3.881   2.336   1.479  0.6508 -0.0727 -0.0980
   86phy    C25 2306   3.802   2.454   1.551 -0.0514  0.2449  0.0721
   86phy    C23 2307   3.830   2.442   1.702 -0.1303 -0.0402  0.1618
   86phy    C24 2308   3.878   2.574   1.755  0.5159 -0.4161 -0.2231
   86phy    C22 2309   3.697   2.397   1.776 -0.1927  0.1585 -0.3509
   86phy    C21 2310   3.717   2.312   1.903  0.5830  0.1116  0.2264
   86phy    C20 2311   3.585   2.238   1.933 -0.0723  0.0563  0.1588
   86phy    C18 2312   3.581   2.124   2.041 -0.3341  0.0057  0.0261
   86phy    O01 2313   3.647   2.173   2.160  0.5387 -0.0113  0.2166
   86phy    H01 2314   3.618   2.261   2.177 -1.6905 -0.6193 -0.1608
   86phy    C19 2315   3.427   2.122   2.080  0.3059 -0.4251  0.0367
   86phy    C13 2316   3.636   1.975   1.999 -0.2081  0.5912  0.2570
   86phy     H3 2317   3.602   1.955   1.894  1.5904 -1.1178 -0.0630
   86phy    O33 2318   3.588   1.856   2.063  0.0169 -0.5903 -0.7669
   86phy    H1B 2319   3.580   1.877   2.154  1.4761 -2.7482 -0.0848
   86phy    C12 2320   3.799   1.963   1.993  0.7287  0.1530  0.6198
   86phy    O11 2321   3.865   1.949   2.118 -0.0244  0.4445 -0.1999
   86phy    H1A 2322   3.830   1.876   2.165  1.7991 -0.2471  0.1849
   87phy    C35 2323   4.100   2.853   0.367 -0.1307 -0.2890  0.1069
   87phy    C33 2324   4.106   2.933   0.497 -0.5057  0.0117 -0.2610
   87phy    C34 2325   4.250   2.966   0.530 -0.0858 -0.9955 -0.1874
   87phy    C32 2326   4.033   3.069   0.486 -0.1115  0.2733 -0.3518
   87phy    C31 2327   3.892   3.058   0.536  0.0655 -0.2413  0.3045
   87phy    C30 2328   3.798   3.178   0.522 -0.1612  0.0159  0.2054
   87phy    C28 2329   3.650   3.172   0.565 -0.5174 -0.0926  0.2558
   87phy    C29 2330   3.626   3.219   0.711  0.7100 -0.2750  0.2772
   87phy    C27 2331   3.572   3.261   0.464 -0.0628 -0.0468  0.3791
   87phy    C26 2332   3.448   3.199   0.405  0.1644  0.2244  0.4487
   87phy    C25 2333   3.360   3.285   0.304  0.1547  0.0047  0.4396
   87phy    C23 2334   3.267   3.199   0.220 -0.5847  0.2953  0.0512
   87phy    C24 2335   3.121   3.231   0.242  0.0151  0.4364  0.0009
   87phy    C22 2336   3.319   3.204   0.072 -0.1031 -0.3202 -0.3121
   87phy    C21 2337   3.276   3.093  -0.025  0.2110  0.0473 -0.1377
   87phy    C20 2338   3.305   3.118  -0.176  0.8706  0.4558  0.4178
   87phy    C18 2339   3.250   3.012  -0.285  0.2912  0.6541  0.4318
   87phy    O01 2340   3.299   2.881  -0.251 -0.4049 -0.6251  0.3780
   87phy    H01 2341   3.273   2.846  -0.168 -1.0667  1.2555  0.9900
   87phy    C19 2342   3.319   3.059  -0.408  0.1988 -0.3073  0.2379
   87phy    C13 2343   3.090   3.005  -0.297  0.4706 -0.6744  0.0007
   87phy     H3 2344   3.060   2.961  -0.198 -1.4524 -0.4073 -0.4200
   87phy    O33 2345   3.024   3.135  -0.284 -0.2094  0.4514 -0.7264
   87phy    H1B 2346   3.011   3.165  -0.196  0.0840  0.9581 -0.8487
   87phy    C12 2347   2.992   2.904  -0.372 -0.0949 -0.5375 -0.4071
   87phy    O11 2348   2.867   2.884  -0.306 -0.4205 -0.2207 -0.0233
   87phy    H1A 2349   2.833   2.969  -0.286 -0.2439  0.0268 -0.7393
   88phy    C35 2350   3.904   2.877   1.366 -0.3527 -0.0932  0.2891
   88phy    C33 2351   3.980   2.883   1.496  0.2645 -0.1738 -0.6675
   88phy    C34 2352   4.109   2.809   1.463 -0.2362  0.4850  0.7360
   88phy    C32 2353   4.001   3.025   1.555 -0.6312  0.5424  0.5176
   88phy    C31 2354   3.983   3.028   1.709  0.3385 -0.4446 -0.2173
   88phy    C30 2355   4.026   3.169   1.763 -0.1397 -0.3216 -0.2935
   88phy    C28 2356   4.004   3.185   1.913  0.0690 -0.4349  0.2791
   88phy    C29 2357   4.098   3.292   1.974  0.3803 -0.2194  0.0288
   88phy    C27 2358   3.859   3.221   1.960  0.0452 -0.2535  0.0014
   88phy    C26 2359   3.795   3.132   2.070 -0.4690  0.2639 -0.1380
   88phy    C25 2360   3.659   3.186   2.113 -0.2235 -0.1664 -0.0306
   88phy    C23 2361   3.590   3.114   2.234 -0.4759 -0.2891 -0.1622
   88phy    C24 2362   3.507   3.215   2.302  0.0667 -0.6271 -0.1598
   88phy    C22 2363   3.504   2.997   2.184 -0.4869 -0.4771  0.1849
   88phy    C21 2364   3.526   2.872   2.276  0.2694 -0.7413  0.4575
   88phy    C20 2365   3.444   2.750   2.231 -0.2218 -0.4606 -0.1164
   88phy    C18 2366   3.488   2.601   2.278  0.6914 -0.3942  0.3570
   88phy    O01 2367   3.504   2.595   2.415  0.0978  0.1167  0.4050
   88phy    H01 2368   3.524   2.506   2.438  2.2826  0.1938 -0.9815
   88phy    C19 2369   3.358   2.523   2.237  0.2417 -0.0701  0.3412
   88phy    C13 2370   3.617   2.538   2.199 -0.4845 -0.7351  0.1727
   88phy     H3 2371   3.600   2.535   2.088  1.7124  0.8755 -0.2736
   88phy    O33 2372   3.630   2.399   2.229 -0.2086  0.2651 -0.2819
   88phy    H1B 2373   3.657   2.383   2.318 -2.0152  0.3932  0.3332
   88phy    C12 2374   3.758   2.601   2.218  0.2145  0.3039 -0.7656
   88phy    O11 2375   3.803   2.594   2.350 -0.0834  0.3699 -0.0194
   88phy    H1A 2376   3.766   2.666   2.398 -0.8674 -0.8055  1.2214
   89phy    C35 2377   1.653   2.669   1.123 -0.3793  0.2526  0.0572
   89phy    C33 2378   1.721   2.534   1.091  0.0765  0.1875 -0.2660
   89phy    C34 2379   1.635   2.410   1.117  0.0313  0.0642 -0.5824
   89phy    C32 2380   1.761   2.527   0.946 -0.0183  0.1484 -0.4711
   89phy    C31 2381   1.917   2.542   0.945 -0.5599  0.0547  0.4873
   89phy    C30 2382   1.970   2.546   0.800 -0.2151  0.0597 -0.5642
   89phy    C28 2383   2.118   2.591   0.786  0.6258 -0.0858 -0.2251
   89phy    C29 2384   2.217   2.475   0.793 -0.0191 -0.6239 -0.0774
   89phy    C27 2385   2.131   2.658   0.649 -0.1513  0.3124 -0.1289
   89phy    C26 2386   2.194   2.799   0.664 -0.3281 -0.4628  0.3404
   89phy    C25 2387   2.195   2.871   0.529 -0.6244  0.0650 -0.0359
   89phy    C23 2388   2.253   3.015   0.537  0.0211  0.1279  0.0792
   89phy    C24 2389   2.397   3.020   0.499 -0.3270 -0.3468  0.2931
   89phy    C22 2390   2.177   3.107   0.442 -0.2283  0.2673  0.4452
   89phy    C21 2391   2.169   3.255   0.479 -0.2058  0.1312  0.1191
   89phy    C20 2392   2.084   3.322   0.366 -0.2358 -0.7650 -0.1595
   89phy    C18 2393   2.025   3.464   0.389 -0.0188 -0.2721  0.5701
   89phy    O01 2394   1.950   3.468   0.511  0.4096 -0.2393  0.7073
   89phy    H01 2395   1.877   3.409   0.513  0.4609 -0.3420 -0.0735
   89phy    C19 2396   1.934   3.487   0.268  0.4209  0.0651  0.1827
   89phy    C13 2397   2.138   3.580   0.403  0.0647 -0.5109  0.4869
   89phy     H3 2398   2.201   3.539   0.485  0.9308  0.9690  0.6060
   89phy    O33 2399   2.244   3.583   0.304  0.2062  0.1666  0.3242
   89phy    H1B 2400   2.215   3.631   0.229 -0.4393 -2.2542 -1.0708
   89phy    C12 2401   2.127   3.715   0.485 -0.1720  0.4517  0.6019
   89phy    O11 2402   2.027   3.715   0.585 -0.2556  0.1215 -0.4492
   89phy    H1A 2403   1.972   3.643   0.562 -0.0376  0.3136 -1.6291
   90phy    C35 2404   3.142   3.369   2.337  0.2168  0.0050  0.1525
   90phy    C33 2405   3.138   3.376   2.179 -0.1506  0.4948 -0.1100
   90phy    C34 2406   3.233   3.479   2.135 -0.1349 -0.3670 -0.1244
   90phy    C32 2407   3.174   3.243   2.112 -0.0565  0.3612 -0.2527
   90phy    C31 2408   3.055   3.153   2.077  0.1761 -0.1270 -0.0012
   90phy    C30 2409   3.104   3.020   2.026  0.3568  0.5582  0.2238
   90phy    C28 2410   2.997   2.909   2.023  0.4928  0.0908 -0.0434
   90phy    C29 2411   2.982   2.849   1.883  0.1730 -0.1126 -0.5521
   90phy    C27 2412   3.034   2.796   2.126 -0.6352 -0.0621  0.8244
   90phy    C26 2413   2.905   2.727   2.183 -0.1670  0.2148  0.6007
   90phy    C25 2414   2.924   2.606   2.272  0.1061 -0.2266 -0.0845
   90phy    C23 2415   2.794   2.548   2.336 -0.2880 -0.1476 -0.3293
   90phy    C24 2416   2.802   2.398   2.338  0.2555  0.1455  0.0675
   90phy    C22 2417   2.766   2.602   2.479  0.0935 -0.1260  0.4028
   90phy    C21 2418   2.620   2.639   2.503  0.1119 -0.4895 -0.2822
   90phy    C20 2419   2.592   2.708   2.638  0.0167 -0.3004  0.0377
   90phy    C18 2420   2.451   2.722   2.700 -0.1125  0.1797 -0.6500
   90phy    O01 2421   2.390   2.593   2.721 -0.2351  0.4939  0.4118
   90phy    H01 2422   2.345   2.566   2.643 -0.7137  0.8107  0.5681
   90phy    C19 2423   2.482   2.787   2.838  0.2907 -0.1717 -0.6024
   90phy    C13 2424   2.342   2.820   2.632 -0.1454  0.1201 -0.0890
   90phy     H3 2425   2.385   2.922   2.619  0.4186  0.1037  1.3899
   90phy    O33 2426   2.232   2.841   2.720  0.0821  0.0003  0.3421
   90phy    H1B 2427   2.185   2.759   2.727  0.2178 -0.0730  0.4062
   90phy    C12 2428   2.287   2.780   2.491 -0.6921 -0.1629  0.3124
   90phy    O11 2429   2.216   2.660   2.484 -0.5542  0.5546  0.2642
   90phy    H1A 2430   2.134   2.673   2.527 -0.6951 -1.7113  0.8415
   91phy    C35 2431   3.934   3.348   0.907 -0.3432 -0.1344  0.3346
   91phy    C33 2432   3.942   3.240   1.010 -0.6026  0.2497 -0.1920
   91phy    C34 2433   3.837   3.267   1.118  0.3620  0.2087  0.3009
   91phy    C32 2434   3.924   3.109   0.935 -0.1741 -0.5426 -0.3251
   91phy    C31 2435   3.993   2.985   0.997 -0.3974  0.1348 -0.1067
   91phy    C30 2436   3.985   2.858   0.914  0.1291 -0.4447 -0.0861
   91phy    C28 2437   4.083   2.754   0.962  0.1691 -0.1063  0.5381
   91phy    C29 2438   4.027   2.664   1.072  0.1397  0.4061 -0.0971
   91phy    C27 2439   4.129   2.684   0.834 -0.4292  0.2647 -0.2524
   91phy    C26 2440   4.282   2.659   0.815 -0.0920  0.5747 -0.4547
   91phy    C25 2441   4.297   2.562   0.698 -0.0377 -0.0462  0.2713
   91phy    C23 2442   4.440   2.533   0.648  0.1559 -0.3887 -0.2615
   91phy    C24 2443   4.499   2.407   0.712 -0.1479 -0.1917 -0.2210
   91phy    C22 2444   4.425   2.507   0.496  0.5613 -0.0315 -0.0720
   91phy    C21 2445   4.534   2.570   0.403  0.3330  0.3301 -0.4244
   91phy    C20 2446   4.481   2.550   0.262 -0.2213 -0.3635  0.1914
   91phy    C18 2447   4.562   2.602   0.132 -0.1776 -0.0518  0.1306
   91phy    O01 2448   4.622   2.732   0.156 -0.0859 -0.3592  0.0021
   91phy    H01 2449   4.697   2.721   0.211  1.5858  0.2804 -2.0140
   91phy    C19 2450   4.447   2.636   0.036  0.0666  0.3980 -0.5890
   91phy    C13 2451   4.675   2.495   0.082  0.4760 -0.3525  0.3194
   91phy     H3 2452   4.750   2.495   0.165  2.3169  0.3754 -1.2844
   91phy    O33 2453   4.644   2.356   0.092  0.1195  0.1467 -0.0212
   91phy    H1B 2454   4.703   2.315   0.153 -1.3142 -1.2338  0.5476
   91phy    C12 2455   4.798   2.527  -0.019  0.2895  0.1386  0.1648
   91phy    O11 2456   4.791   2.461  -0.143  0.5737 -0.1055 -0.2813
   91phy    H1A 2457   4.749   2.378  -0.136 -0.0986  0.1222 -1.4143
   92phy    C35 2458   2.351   1.676   2.313 -0.1500 -0.3153 -0.1225
   92phy    C33 2459   2.248   1.730   2.209  0.4548 -0.6230  0.2581
   92phy    C34 2460   2.111   1.740   2.275  0.1045  0.0545  0.1827
   92phy    C32 2461   2.273   1.874   2.165  0.2389  0.3193 -0.1518
   92phy    C31 2462   2.361   1.901   2.044  0.3031 -0.2870 -0.4721
   92phy    C30 2463   2.359   2.047   2.011  0.1046 -0.4390  0.3516
   92phy    C28 2464   2.448   2.088   1.892  0.2451  0.1725  0.1168
   92phy    C29 2465   2.378   2.172   1.795  0.0325 -0.6466 -0.2800
   92phy    C27 2466   2.587   2.147   1.933  0.2820  0.4002  0.1045
   92phy    C26 2467   2.699   2.050   1.956 -0.1510 -0.5897 -0.1791
   92phy    C25 2468   2.828   2.130   1.994 -0.5559  0.1691  0.3510
   92phy    C23 2469   2.954   2.043   2.008 -0.0800 -0.1440  0.5602
   92phy    C24 2470   3.035   2.039   1.882  0.9964  0.0313 -0.0384
   92phy    C22 2471   3.048   2.104   2.116  0.3390 -0.2963 -0.1939
   92phy    C21 2472   3.018   2.073   2.262  0.3060  0.0125 -0.2350
   92phy    C20 2473   3.107   2.148   2.363 -0.7543  0.6856 -0.1897
   92phy    C18 2474   3.114   2.107   2.514  0.3632  0.6092  0.1230
   92phy    O01 2475   3.146   1.967   2.525  0.2818 -0.3415 -0.4913
   92phy    H01 2476   3.198   1.943   2.450 -0.4069  0.9594 -1.4190
   92phy    C19 2477   3.245   2.171   2.564 -0.0894  0.0110  0.1703
   92phy    C13 2478   2.983   2.150   2.606 -0.6041  0.0396  0.0832
   92phy     H3 2479   2.954   2.254   2.577  0.9489  0.1216 -1.3054
   92phy    O33 2480   3.003   2.162   2.749 -0.1313  0.0059 -0.4015
   92phy    H1B 2481   3.063   2.233   2.762  1.6072 -1.2056 -1.2245
   92phy    C12 2482   2.851   2.063   2.579  0.1081 -0.3412  0.0656
   92phy    O11 2483   2.858   1.932   2.623 -0.1249  0.2655 -0.1620
   92phy    H1A 2484   2.771   1.901   2.641 -1.0953  1.1822 -2.7999
   93phy    C35 2485   1.969   2.123   2.086  0.0418 -0.2426 -0.3667
   93phy    C33 2486   1.910   2.104   1.948  0.1282  0.3075  0.1123
   93phy    C34 2487   1.867   2.240   1.898 -0.3245 -0.2736 -0.1650
   93phy    C32 2488   1.993   2.039   1.840 -0.0595 -0.0954  0.3612
   93phy    C31 2489   2.002   1.887   1.847 -0.3375  0.3442  0.0911
   93phy    C30 2490   2.083   1.830   1.730  0.1964  0.1148 -0.6006
   93phy    C28 2491   2.079   1.680   1.705  0.0509  0.3323 -0.1351
   93phy    C29 2492   2.043   1.647   1.556 -0.3714  0.2645 -0.1531
   93phy    C27 2493   2.212   1.600   1.740  0.6129 -0.4544 -0.6178
   93phy    C26 2494   2.197   1.521   1.868  0.0404 -0.5766  0.0567
   93phy    C25 2495   2.307   1.416   1.895  0.1271 -0.0854  0.8097
   93phy    C23 2496   2.299   1.344   2.027  0.0069 -0.2775 -0.4395
   93phy    C24 2497   2.188   1.241   2.029 -0.0866  0.0277  0.0415
   93phy    C22 2498   2.435   1.274   2.060 -0.6359  0.3544 -0.4168
   93phy    C21 2499   2.468   1.277   2.204  0.1948  0.0483 -0.1319
   93phy    C20 2500   2.610   1.235   2.239  0.0090 -0.4436  0.1854
   93phy    C18 2501   2.636   1.198   2.393 -0.1201  0.2626  0.2146
   93phy    O01 2502   2.543   1.113   2.454  0.7986 -0.3882  0.2841
   93phy    H01 2503   2.482   1.165   2.504 -0.7780 -1.7569 -0.1205
   93phy    C19 2504   2.762   1.107   2.380  0.0061 -0.5607 -0.3113
   93phy    C13 2505   2.661   1.327   2.491 -0.4716 -0.0235  0.0818
   93phy     H3 2506   2.736   1.397   2.447 -1.3162  1.2628  0.6156
   93phy    O33 2507   2.728   1.296   2.618 -0.0818  0.2098  0.4149
   93phy    H1B 2508   2.665   1.264   2.679  1.2470 -0.1508  1.6519
   93phy    C12 2509   2.537   1.413   2.530 -0.1324  0.4522  0.1242
   93phy    O11 2510   2.453   1.339   2.610 -0.1924  0.0609 -0.1187
   93phy    H1A 2511   2.371   1.383   2.622  0.1104  0.1563  1.8919
   94phy    C35 2512   3.540   2.131   1.495 -0.4420  0.0339 -0.5258
   94phy    C33 2513   3.445   2.168   1.384  0.5169  0.1687  0.2380
   94phy    C34 2514   3.310   2.096   1.403  0.2856  0.5547  0.0906
   94phy    C32 2515   3.449   2.319   1.358  0.7319 -0.1940 -0.1737
   94phy    C31 2516   3.492   2.361   1.215  0.3824 -0.2225 -0.3601
   94phy    C30 2517   3.457   2.512   1.185 -0.2522  0.2164 -0.1856
   94phy    C28 2518   3.445   2.562   1.039 -0.1394  0.7346  0.1439
   94phy    C29 2519   3.351   2.680   1.033 -0.2776  0.0526  0.3167
   94phy    C27 2520   3.575   2.592   0.960  0.3780 -0.2460  0.5236
   94phy    C26 2521   3.571   2.585   0.809  0.3077  0.5663  0.5095
   94phy    C25 2522   3.710   2.592   0.744 -0.5783  0.1066  0.0529
   94phy    C23 2523   3.720   2.589   0.592 -0.1364  0.1236  0.0621
   94phy    C24 2524   3.701   2.729   0.531  0.1714  0.3604 -0.1210
   94phy    C22 2525   3.864   2.543   0.568 -0.1022  0.0640 -0.3721
   94phy    C21 2526   3.890   2.450   0.448  0.3168 -0.2454 -0.0324
   94phy    C20 2527   4.031   2.395   0.449 -0.0266 -0.2053 -0.7984
   94phy    C18 2528   4.059   2.273   0.354  0.1016 -0.6481 -0.2365
   94phy    O01 2529   3.947   2.182   0.358  0.2784 -0.3257 -0.5943
   94phy    H01 2530   3.886   2.207   0.425  0.6711 -0.2347 -0.2655
   94phy    C19 2531   4.172   2.194   0.416 -0.0382  0.2256 -0.0937
   94phy    C13 2532   4.080   2.321   0.198  0.4019 -0.1883 -0.4507
   94phy     H3 2533   3.987   2.380   0.176 -0.2129 -0.7635  0.5348
   94phy    O33 2534   4.178   2.423   0.171 -0.0064  0.4436  0.1954
   94phy    H1B 2535   4.253   2.374   0.143 -0.9987  0.3401 -2.6336
   94phy    C12 2536   4.055   2.239   0.064 -0.1267  0.3581  0.2473
   94phy    O11 2537   3.958   2.139   0.076  0.3671  0.4732 -0.0023
   94phy    H1A 2538   3.964   2.106   0.164 -1.0058 -0.7703 -0.3361
   95phy    C35 2539   3.935   3.793   1.321 -0.0844  0.4175  0.0982
   95phy    C33 2540   3.834   3.688   1.269 -0.1256 -0.3096  0.5904
   95phy    C34 2541   3.897   3.635   1.148  0.2450 -0.7071 -0.0027
   95phy    C32 2542   3.780   3.591   1.373  0.2204  0.1947 -0.2222
   95phy    C31 2543   3.644   3.626   1.441 -0.4062  0.1209 -0.8368
   95phy    C30 2544   3.614   3.553   1.576  0.3110  0.2876 -0.0111
   95phy    C28 2545   3.542   3.638   1.683  0.3008  0.1018  0.0355
   95phy    C29 2546   3.391   3.639   1.661 -0.3174  0.4786 -0.1588
   95phy    C27 2547   3.593   3.602   1.825 -0.2766 -0.0399 -0.0524
   95phy    C26 2548   3.586   3.719   1.926  0.3267  0.1269  0.2108
   95phy    C25 2549   3.593   3.680   2.071 -0.2790 -0.2584 -0.0028
   95phy    C23 2550   3.561   3.785   2.182  0.3593  0.4977 -0.0940
   95phy    C24 2551   3.413   3.803   2.220  0.0864 -0.5729 -0.0976
   95phy    C22 2552   3.641   3.746   2.305 -0.1017  0.1132 -0.1566
   95phy    C21 2553   3.685   3.867   2.390 -0.0224  0.0428  0.2136
   95phy    C20 2554   3.739   3.805   2.523  0.5666 -0.4166  0.3598
   95phy    C18 2555   3.785   3.902   2.646 -0.5409 -0.3875 -0.1920
   95phy    O01 2556   3.685   4.000   2.675  0.0002  0.3996 -0.2465
   95phy    H01 2557   3.689   4.026   2.765  0.1992 -0.6395  0.0642
   95phy    C19 2558   3.790   3.805   2.766 -0.3490  0.5412 -0.6266
   95phy    C13 2559   3.930   3.971   2.606 -0.0527 -0.0687  0.4447
   95phy     H3 2560   3.929   3.998   2.497 -0.8784 -0.8968  0.2308
   95phy    O33 2561   4.045   3.885   2.612 -0.0108 -0.0632 -0.4832
   95phy    H1B 2562   4.090   3.887   2.530 -0.2623  1.7936 -0.6287
   95phy    C12 2563   3.964   4.106   2.686  0.3091 -0.1168  0.2005
   95phy    O11 2564   4.077   4.181   2.638  0.2480  0.0957 -0.3083
   95phy    H1A 2565   4.151   4.126   2.655 -0.1571  0.0408  1.4809
   96phy    C35 2566   2.804   2.854   1.329  0.5083  0.1528  0.2886
   96phy    C33 2567   2.942   2.882   1.381 -0.3153  0.6311  0.5919
   96phy    C34 2568   3.048   2.827   1.287 -0.7248 -0.3598  0.2743
   96phy    C32 2569   2.946   3.032   1.410 -0.1489 -0.6234 -0.1383
   96phy    C31 2570   3.015   3.074   1.540  0.1201 -0.0807 -0.0335
   96phy    C30 2571   3.005   3.228   1.561  0.0280 -0.7124  0.1226
   96phy    C28 2572   3.094   3.294   1.673 -0.1969  0.0604 -0.0609
   96phy    C29 2573   3.239   3.299   1.637  0.0420  0.3246  0.6859
   96phy    C27 2574   3.036   3.439   1.673 -0.1355 -0.0113 -0.3761
   96phy    C26 2575   3.041   3.525   1.800  0.0518  0.0873 -0.2223
   96phy    C25 2576   2.960   3.656   1.778  0.1033 -0.8928 -0.3368
   96phy    C23 2577   2.924   3.745   1.901  0.1075 -0.1818  0.1318
   96phy    C24 2578   2.864   3.869   1.834  0.1501 -0.3297  0.0931
   96phy    C22 2579   2.829   3.679   2.005 -0.1224 -0.4622  0.2469
   96phy    C21 2580   2.866   3.719   2.153 -0.0298  0.1152 -0.2174
   96phy    C20 2581   2.790   3.650   2.272 -0.5439  0.2795 -0.3190
   96phy    C18 2582   2.810   3.681   2.425 -0.2329 -0.3927  0.5322
   96phy    O01 2583   2.755   3.813   2.449 -0.0946  0.3855  0.0615
   96phy    H01 2584   2.779   3.864   2.375 -1.8735  0.9703 -0.1709
   96phy    C19 2585   2.705   3.584   2.483 -0.1747  0.8578  0.2628
   96phy    C13 2586   2.960   3.677   2.493  0.6586  0.0918  0.1073
   96phy     H3 2587   3.010   3.578   2.475 -0.3496 -0.5587  0.7931
   96phy    O33 2588   2.952   3.676   2.635  0.1113 -0.2160  0.0237
   96phy    H1B 2589   2.974   3.590   2.663  0.6195 -0.3882 -0.8700
   96phy    C12 2590   3.058   3.791   2.451  0.0101  0.3072 -0.1902
   96phy    O11 2591   3.028   3.916   2.518 -0.2187  0.1152 -0.3585
   96phy    H1A 2592   2.993   3.900   2.604  2.3840  1.2119  1.0389
   97phy    C35 2593   1.891   2.975   1.129  0.4895 -0.3274  0.1469
   97phy    C33 2594   2.010   2.940   1.224 -0.3386 -0.0699  0.2581
   97phy    C34 2595   1.982   2.979   1.367  0.4478  0.7609  0.1985
   97phy    C32 2596   2.054   2.793   1.203  0.3142  0.1499 -0.5015
   97phy    C31 2597   2.200   2.766   1.230  0.0095 -0.2412  0.0753
   97phy    C30 2598   2.234   2.620   1.233 -0.2910 -0.0046 -0.1009
   97phy    C28 2599   2.383   2.573   1.253 -0.5243 -0.4938 -0.0122
   97phy    C29 2600   2.383   2.454   1.349  0.0957  0.9385 -0.3571
   97phy    C27 2601   2.454   2.540   1.118 -0.0068  0.0151  0.4177
   97phy    C26 2602   2.531   2.659   1.060  0.3710  0.1824  0.2789
   97phy    C25 2603   2.614   2.617   0.937 -0.3085 -0.3569 -0.3014
   97phy    C23 2604   2.650   2.735   0.845  0.2124  0.1659  0.2879
   97phy    C24 2605   2.773   2.814   0.899  0.1531 -0.2109  0.1512
   97phy    C22 2606   2.702   2.673   0.710 -0.4276 -0.2289 -0.0082
   97phy    C21 2607   2.622   2.733   0.591 -0.4295 -0.4514 -0.0036
   97phy    C20 2608   2.693   2.681   0.461 -0.0187 -0.0889  0.4634
   97phy    C18 2609   2.658   2.733   0.313 -0.2735  0.3362 -0.1471
   97phy    O01 2610   2.513   2.746   0.305  0.4782  0.6015 -0.3196
   97phy    H01 2611   2.486   2.819   0.253 -2.2134 -1.0213 -1.4187
   97phy    C19 2612   2.703   2.618   0.218 -0.3880  0.1052 -0.4023
   97phy    C13 2613   2.710   2.885   0.281  0.4054  0.0432 -0.1661
   97phy     H3 2614   2.666   2.942   0.367 -0.5594 -0.7419 -0.1173
   97phy    O33 2615   2.848   2.909   0.311  0.3491  0.0454  0.3343
   97phy    H1B 2616   2.865   2.924   0.402 -0.8383 -0.2619  0.6212
   97phy    C12 2617   2.643   2.990   0.182 -0.0338 -0.3765 -0.6888
   97phy    O11 2618   2.507   2.965   0.145 -0.3625  0.1841 -0.4465
   97phy    H1A 2619   2.476   3.044   0.106  0.8651  1.7396  1.5346
   98phy    C35 2620   4.236   3.541   1.692 -0.6002  0.5620  0.2721
   98phy    C33 2621   4.297   3.597   1.566  0.3042  0.1882 -0.2216
   98phy    C34 2622   4.306   3.497   1.452  0.2818  0.3529  0.0673
   98phy    C32 2623   4.233   3.737   1.537  0.0222  0.3119 -0.2151
   98phy    C31 2624   4.333   3.845   1.492  0.0704  0.1169 -0.0983
   98phy    C30 2625   4.251   3.974   1.446  0.1541  0.7362  0.7384
   98phy    C28 2626   4.338   4.100   1.436 -0.1889  0.3914  0.2912
   98phy    C29 2627   4.356   4.114   1.284  0.5218 -0.1448 -0.0787
   98phy    C27 2628   4.261   4.224   1.482  0.3067  0.0384 -0.1548
   98phy    C26 2629   4.252   4.259   1.631 -0.1213 -0.1707  0.0329
   98phy    C25 2630   4.157   4.374   1.671 -0.4152  0.1175  0.7460
   98phy    C23 2631   4.113   4.371   1.818  0.4771 -0.0106 -0.4520
   98phy    C24 2632   4.215   4.435   1.905  0.0633 -0.7753 -0.0246
   98phy    C22 2633   3.982   4.450   1.826 -0.2141  0.0199  0.6689
   98phy    C21 2634   3.882   4.402   1.939 -0.3544 -0.3352 -0.2604
   98phy    C20 2635   3.740   4.458   1.915 -0.0526  0.6572  0.3759
   98phy    C18 2636   3.634   4.430   2.030  0.2469  0.0859 -0.7622
   98phy    O01 2637   3.668   4.502   2.145 -0.3640 -0.1167 -0.2847
   98phy    H01 2638   3.726   4.457   2.202 -0.4741  0.2140  0.0923
   98phy    C19 2639   3.514   4.513   1.977 -0.2094 -0.1021  0.0349
   98phy    C13 2640   3.591   4.279   2.079 -0.3742 -0.3161  0.3333
   98phy     H3 2641   3.576   4.216   1.987  0.7360  0.2169 -0.2284
   98phy    O33 2642   3.469   4.260   2.150  0.2811  0.4983  0.6156
   98phy    H1B 2643   3.471   4.338   2.201 -0.2944  1.5935 -0.9439
   98phy    C12 2644   3.703   4.210   2.164  0.0476  0.3377  0.1585
   98phy    O11 2645   3.732   4.280   2.283  0.4468 -0.1968 -0.0425
   98phy    H1A 2646   3.697   4.227   2.353  1.1323 -1.1147 -0.3814
   99phy    C35 2647   2.368   3.100   0.937 -0.1098  0.3634  0.1633
   99phy    C33 2648   2.483   3.137   1.031  0.1420 -0.3279 -0.3878
   99phy    C34 2649   2.496   3.039   1.143  0.4668 -0.5799  0.4097
   99phy    C32 2650   2.617   3.179   0.960  0.3175  0.1733  0.0955
   99phy    C31 2651   2.702   3.280   1.032 -0.2023 -0.4482  0.4507
   99phy    C30 2652   2.844   3.294   0.968 -0.1608 -0.3158 -0.0143
   99phy    C28 2653   2.948   3.390   1.029 -0.1815 -0.0342 -0.1536
   99phy    C29 2654   3.011   3.328   1.151 -0.3755 -0.0753 -0.0392
   99phy    C27 2655   3.062   3.431   0.931  0.3993 -0.4617 -0.1944
   99phy    C26 2656   3.027   3.557   0.850  0.4320  0.2996  0.6298
   99phy    C25 2657   3.127   3.581   0.740  0.0731 -0.1136  0.0084
   99phy    C23 2658   3.100   3.708   0.654 -0.2442  0.2386 -0.5953
   99phy    C24 2659   3.170   3.825   0.715  0.2908  0.2653  0.0371
   99phy    C22 2660   3.161   3.680   0.516  0.0384  0.0851 -0.2814
   99phy    C21 2661   3.058   3.680   0.406  0.3204 -0.1079 -0.4710
   99phy    C20 2662   3.127   3.662   0.274 -0.3513  0.2684  0.2977
   99phy    C18 2663   3.056   3.674   0.134 -0.3942  0.0084 -0.1322
   99phy    O01 2664   2.935   3.597   0.132  0.0445 -0.0880  0.2246
   99phy    H01 2665   2.873   3.629   0.195 -0.7303  0.6710 -0.8777
   99phy    C19 2666   3.152   3.588   0.048 -0.3670 -0.0169 -0.0111
   99phy    C13 2667   3.035   3.828   0.086  0.3233 -0.0865  0.1261
   99phy     H3 2668   2.950   3.864   0.149  0.2017  0.1374 -0.1703
   99phy    O33 2669   3.135   3.926   0.129  0.5480  0.6008 -0.3470
   99phy    H1B 2670   3.150   3.922   0.221 -0.0112 -0.1406 -0.2779
   99phy    C12 2671   2.964   3.876  -0.043 -0.1800  0.2319  0.0841
   99phy    O11 2672   2.868   3.790  -0.096  0.2221  0.1750 -0.2196
   99phy    H1A 2673   2.880   3.759  -0.183  0.9638  0.3141 -0.1689
  100phy    C35 2674   3.236   2.342   1.753 -0.5560 -0.6627  0.2026
  100phy    C33 2675   3.203   2.489   1.782 -0.2951  0.2262  0.4266
  100phy    C34 2676   3.133   2.508   1.914  0.3185  0.3587  0.3560
  100phy    C32 2677   3.333   2.571   1.763 -0.0207 -0.0883 -0.4168
  100phy    C31 2678   3.312   2.715   1.722 -0.0423  0.1936 -0.2765
  100phy    C30 2679   3.454   2.771   1.692 -0.7180  0.4594  0.0471
  100phy    C28 2680   3.445   2.920   1.649 -0.7221  0.0392 -0.3649
  100phy    C29 2681   3.525   3.011   1.748  0.3027  0.1313  0.2372
  100phy    C27 2682   3.497   2.931   1.502 -0.3735  0.0990 -0.0594
  100phy    C26 2683   3.409   3.023   1.412  0.3414  0.3912  0.0864
  100phy    C25 2684   3.448   3.021   1.264  0.3755  0.2864  0.0668
  100phy    C23 2685   3.392   3.124   1.172 -0.0675 -0.2216  0.4451
  100phy    C24 2686   3.467   3.257   1.195  0.3160 -0.3023  0.0945
  100phy    C22 2687   3.408   3.078   1.025 -0.5210 -0.1229 -0.0120
  100phy    C21 2688   3.281   3.073   0.937  0.3691 -0.1206 -0.4678
  100phy    C20 2689   3.312   3.028   0.791  0.5482 -0.1147  0.3311
  100phy    C18 2690   3.201   2.965   0.695 -0.4735  0.0951 -0.5184
  100phy    O01 2691   3.137   2.857   0.770 -0.5182  0.3208 -0.1434
  100phy    H01 2692   3.204   2.803   0.806 -0.6800  0.8267  0.9823
  100phy    C19 2693   3.273   2.909   0.569  0.1444  0.4463  0.7149
  100phy    C13 2694   3.087   3.080   0.663  0.0388 -0.1959  0.1522
  100phy     H3 2695   3.036   3.091   0.762  1.1065 -2.5175  1.0301
  100phy    O33 2696   3.135   3.215   0.644  0.6409  0.3449 -0.2660
  100phy    H1B 2697   3.224   3.231   0.667  0.7418  0.7767 -0.9274
  100phy    C12 2698   2.943   3.054   0.602 -0.1089 -0.1799  0.1122
  100phy    O11 2699   2.921   2.918   0.576 -0.1369  0.0064 -0.0982
  100phy    H1A 2700   2.932   2.879   0.660  0.3839 -0.2371 -0.2771
  101phy    C35 2701   3.346   0.139   1.382 -0.2119  0.0045 -0.3341
  101phy    C33 2702   3.217   0.144   1.459 -0.2533  1.0529 -0.1935
  101phy    C34 2703   3.158   0.277   1.436 -0.0244  0.1934  0.2003
  101phy    C32 2704   3.104   0.048   1.411 -0.7262 -0.0060 -0.1934
  101phy    C31 2705   3.116  -0.088   1.473  0.2650 -0.3390  0.4490
  101phy    C30 2706   2.991  -0.172   1.463  0.2017 -0.0747 -0.1182
  101phy    C28 2707   2.989  -0.306   1.539  0.1717  0.2365 -0.5168
  101phy    C29 2708   2.918  -0.286   1.669  1.1474  0.2885  0.6516
  101phy    C27 2709   2.910  -0.416   1.470  0.0989  0.0145 -0.3522
  101phy    C26 2710   2.987  -0.496   1.365  0.3867  0.0035 -0.4683
  101phy    C25 2711   2.895  -0.602   1.300  0.0617  0.1934 -0.2317
  101phy    C23 2712   2.973  -0.703   1.217  0.2628  0.2431  0.4645
  101phy    C24 2713   2.993  -0.839   1.290 -0.3771 -0.7072  0.0524
  101phy    C22 2714   2.897  -0.726   1.084 -0.8949 -0.4502  0.3458
  101phy    C21 2715   2.983  -0.709   0.962 -0.1601  0.0937  0.2656
  101phy    C20 2716   2.899  -0.730   0.832 -0.5806 -0.2843  0.2387
  101phy    C18 2717   2.964  -0.752   0.695  0.7294  0.4486  0.1469
  101phy    O01 2718   3.047  -0.637   0.673  0.3457 -0.0466  0.0609
  101phy    H01 2719   3.120  -0.644   0.732 -1.5517 -0.7349  2.5138
  101phy    C19 2720   2.849  -0.733   0.588 -0.0065  0.5755 -0.0318
  101phy    C13 2721   3.043  -0.894   0.668  0.0199  0.1741 -0.4040
  101phy     H3 2722   3.051  -0.942   0.769  1.5990 -0.2143 -0.6931
  101phy    O33 2723   2.981  -1.003   0.600  0.0489 -0.0942 -0.1112
  101phy    H1B 2724   2.960  -1.068   0.665  0.5191  0.1509  0.2965
  101phy    C12 2725   3.201  -0.895   0.663 -0.0308  0.2878 -0.1777
  101phy    O11 2726   3.272  -0.805   0.744  0.3383 -0.2264 -0.4500
  101phy    H1A 2727   3.361  -0.807   0.715  0.3756  1.1657 -0.4945
  102phy    C35 2728   2.311   1.419   1.410 -0.3051  0.0614 -0.1564
  102phy    C33 2729   2.263   1.275   1.387 -0.0675  0.1696 -0.2487
  102phy    C34 2730   2.313   1.227   1.250  0.3301 -0.4978 -0.1508
  102phy    C32 2731   2.308   1.191   1.515 -0.2701  0.1670  0.3221
  102phy    C31 2732   2.235   1.060   1.540 -0.6885  0.0447  0.0572
  102phy    C30 2733   2.266   0.991   1.673 -0.1604 -0.3447 -0.0423
  102phy    C28 2734   2.190   0.864   1.696  0.5289  0.0724  0.2126
  102phy    C29 2735   2.240   0.741   1.617 -0.7215 -0.3616 -0.6229
  102phy    C27 2736   2.182   0.857   1.851 -0.0385 -0.5470  0.1246
  102phy    C26 2737   2.065   0.775   1.906  0.3374  0.1788 -0.1363
  102phy    C25 2738   2.090   0.740   2.051  0.5762  0.9089 -0.3888
  102phy    C23 2739   1.989   0.655   2.125  0.1802  0.0406  0.0814
  102phy    C24 2740   2.027   0.508   2.113  0.1230 -0.3573  0.0152
  102phy    C22 2741   1.988   0.711   2.270 -0.1577 -0.5194  0.0704
  102phy    C21 2742   1.869   0.681   2.366 -0.5456  0.2960 -0.2743
  102phy    C20 2743   1.892   0.752   2.498 -0.3448 -0.3514  0.0251
  102phy    C18 2744   1.812   0.710   2.630 -0.3055 -0.3118 -0.4832
  102phy    O01 2745   1.831   0.563   2.660 -0.2441 -0.6853  0.2245
  102phy    H01 2746   1.918   0.549   2.690  0.9941  1.8734 -1.7871
  102phy    C19 2747   1.888   0.801   2.733  0.4100  0.4136 -0.5214
  102phy    C13 2748   1.652   0.730   2.620  0.3038  0.4769 -0.3901
  102phy     H3 2749   1.611   0.676   2.531  0.4888  1.0593 -0.8304
  102phy    O33 2750   1.611   0.857   2.593 -0.1807  0.3702  0.9683
  102phy    H1B 2751   1.658   0.924   2.639  0.8584 -0.5939  1.3513
  102phy    C12 2752   1.555   0.686   2.735  0.3179 -0.3839 -0.2219
  102phy    O11 2753   1.569   0.559   2.798  0.0240  0.0800 -0.0634
  102phy    H1A 2754   1.649   0.523   2.763  0.3397  0.9835 -0.2890
  103phy    C35 2755   2.309   4.112   2.132  0.2859 -0.1368 -0.0912
  103phy    C33 2756   2.453   4.092   2.118 -0.0726  0.1102 -0.1486
  103phy    C34 2757   2.486   3.941   2.115  0.1627  0.5776  0.1665
  103phy    C32 2758   2.517   4.167   1.996  0.0039  0.1583 -0.3538
  103phy    C31 2759   2.665   4.199   1.988 -0.1502 -0.0354 -0.1239
  103phy    C30 2760   2.680   4.300   1.866  0.0272 -0.0941 -0.5393
  103phy    C28 2761   2.824   4.340   1.830  0.3094 -0.1562 -0.2622
  103phy    C29 2762   2.860   4.310   1.684  0.1603  0.3293  0.0153
  103phy    C27 2763   2.837   4.494   1.844  0.2222  0.4461  0.1979
  103phy    C26 2764   2.932   4.527   1.958 -0.2031  0.6058  0.0151
  103phy    C25 2765   2.955   4.679   1.982 -0.3626 -0.0691  0.1470
  103phy    C23 2766   3.101   4.716   2.023 -0.0501 -0.2025  0.1953
  103phy    C24 2767   3.128   4.857   1.979 -0.2892  0.1490  0.0437
  103phy    C22 2768   3.138   4.700   2.175 -0.0102 -0.8065  0.2351
  103phy    C21 2769   3.209   4.567   2.210 -0.3762 -0.0877 -0.4824
  103phy    C20 2770   3.228   4.546   2.360 -0.1507  0.5044 -0.2366
  103phy    C18 2771   3.309   4.426   2.423  0.1075 -0.1236  0.2040
  103phy    O01 2772   3.439   4.413   2.359  0.0624 -0.0728 -0.4763
  103phy    H01 2773   3.483   4.496   2.363  1.6171 -0.8878  0.8323
  103phy    C19 2774   3.341   4.480   2.562 -0.0198 -0.4529  0.5813
  103phy    C13 2775   3.227   4.290   2.405  0.1214  0.4535  0.6273
  103phy     H3 2776   3.199   4.280   2.298  0.8164 -0.3375  0.5114
  103phy    O33 2777   3.098   4.298   2.466 -0.0713 -0.3617 -0.0262
  103phy    H1B 2778   3.047   4.361   2.418  1.1241 -0.2338 -1.1859
  103phy    C12 2779   3.295   4.151   2.438  0.3085  0.4781 -0.8516
  103phy    O11 2780   3.420   4.129   2.380 -0.3382 -0.0901 -0.5827
  103phy    H1A 2781   3.419   4.145   2.287  2.1667 -1.1102 -0.8762
  104phy    C35 2782   2.117   0.128   0.645 -0.3435 -0.0360 -0.2093
  104phy    C33 2783   2.040   0.038   0.744  0.6021 -0.0534  0.3577
  104phy    C34 2784   1.895   0.020   0.699  0.3918 -0.2224  0.0954
  104phy    C32 2785   2.116  -0.093   0.755 -0.1317  0.5082  0.0702
  104phy    C31 2786   2.163  -0.133   0.897  0.3157 -0.2453 -0.0378
  104phy    C30 2787   2.218  -0.272   0.905  0.5685  0.6315 -0.4586
  104phy    C28 2788   2.295  -0.298   1.038  0.6558 -0.1557 -0.2622
  104phy    C29 2789   2.218  -0.389   1.132  0.1798  0.5129 -0.0687
  104phy    C27 2790   2.435  -0.362   1.022 -0.3377 -0.1235 -0.5399
  104phy    C26 2791   2.552  -0.262   1.013  0.1078  0.4707 -0.1339
  104phy    C25 2792   2.679  -0.338   0.976  0.2652 -0.0895  0.2104
  104phy    C23 2793   2.805  -0.253   0.959  0.1931 -0.2395 -0.2678
  104phy    C24 2794   2.889  -0.261   1.086  0.9746  0.0127  0.3049
  104phy    C22 2795   2.883  -0.295   0.829 -0.2235  0.3206  0.6686
  104phy    C21 2796   2.831  -0.236   0.701 -0.0906 -0.1218 -0.3999
  104phy    C20 2797   2.861  -0.315   0.577 -0.0250  0.0569 -0.1462
  104phy    C18 2798   2.813  -0.255   0.439 -0.0491  0.4389 -0.1381
  104phy    O01 2799   2.670  -0.217   0.449  0.0538  0.3240  0.0656
  104phy    H01 2800   2.624  -0.279   0.502  0.8020 -0.6262 -0.3621
  104phy    C19 2801   2.832  -0.370   0.339  0.0719 -0.2062  0.1009
  104phy    C13 2802   2.894  -0.122   0.387 -1.1166  0.4690  0.8076
  104phy     H3 2803   2.880  -0.051   0.473 -2.0444  0.4975  0.6488
  104phy    O33 2804   3.037  -0.128   0.389 -0.4332  0.0588  0.5616
  104phy    H1B 2805   3.076  -0.045   0.368  0.2708 -0.4694 -0.2732
  104phy    C12 2806   2.837  -0.012   0.289 -0.2597 -0.3859  0.0014
  104phy    O11 2807   2.886  -0.030   0.161 -0.2679 -0.0605 -0.3420
  104phy    H1A 2808   2.817  -0.006   0.103 -0.7062 -0.1276  0.1460
  105phy    C35 2809   2.082   4.014   1.722 -0.2861  0.6133 -0.3112
  105phy    C33 2810   2.167   3.889   1.713 -0.2792 -0.1305  0.0650
  105phy    C34 2811   2.254   3.871   1.835 -0.3937 -0.3725 -0.2667
  105phy    C32 2812   2.087   3.757   1.688 -0.1143  0.3048  0.0017
  105phy    C31 2813   2.143   3.662   1.579 -0.3557 -0.1202  0.1514
  105phy    C30 2814   2.048   3.542   1.563 -0.5481 -0.3171  0.1357
  105phy    C28 2815   2.124   3.422   1.496 -0.4000  0.4715 -0.5150
  105phy    C29 2816   2.120   3.296   1.587 -0.0210 -0.7024 -0.0799
  105phy    C27 2817   2.050   3.370   1.372 -0.3685 -0.5777 -0.1473
  105phy    C26 2818   2.062   3.433   1.236  0.2284  0.8606  0.2708
  105phy    C25 2819   1.981   3.354   1.130  0.2679  0.2592 -0.5884
  105phy    C23 2820   1.988   3.404   0.981 -0.2174  0.2045 -0.2590
  105phy    C24 2821   2.017   3.284   0.897 -0.0299 -0.0223 -0.0851
  105phy    C22 2822   1.854   3.471   0.947  0.3310  0.0616  0.3504
  105phy    C21 2823   1.848   3.576   0.836 -0.3440  0.0812 -0.1206
  105phy    C20 2824   1.728   3.669   0.837 -0.0673 -0.1343  0.3796
  105phy    C18 2825   1.724   3.792   0.738 -0.2904  0.5168  0.1451
  105phy    O01 2826   1.846   3.868   0.742  0.3218 -0.5144 -0.4392
  105phy    H01 2827   1.920   3.815   0.718  0.4762  0.0038 -1.1162
  105phy    C19 2828   1.613   3.875   0.799  0.6667 -0.3554 -0.0454
  105phy    C13 2829   1.688   3.742   0.589 -0.4162  0.0230  0.0853
  105phy     H3 2830   1.772   3.673   0.562  0.7952  1.6443 -0.4563
  105phy    O33 2831   1.580   3.642   0.578  0.2299 -0.4213  0.1316
  105phy    H1B 2832   1.496   3.684   0.576  0.9626  1.1048  0.0004
  105phy    C12 2833   1.717   3.819   0.453 -0.1965 -0.1157 -0.5068
  105phy    O11 2834   1.766   3.753   0.340 -0.2833 -0.3451  0.5518
  105phy    H1A 2835   1.711   3.679   0.324  0.2087 -0.4125 -0.9544
  106phy    C35 2836   1.664   0.245   1.952  0.0102  0.0480  0.3197
  106phy    C33 2837   1.698   0.152   1.836 -0.0682  0.3983 -0.3771
  106phy    C34 2838   1.569   0.130   1.754 -0.3616  0.8069 -0.6288
  106phy    C32 2839   1.805   0.206   1.740 -0.1199 -0.0328 -0.3160
  106phy    C31 2840   1.950   0.187   1.785 -0.0019  0.6130  0.1165
  106phy    C30 2841   2.059   0.234   1.684  0.0396 -0.0782 -0.3754
  106phy    C28 2842   2.205   0.203   1.729  0.0144 -0.7618 -0.1024
  106phy    C29 2843   2.290   0.159   1.613  0.2207  0.5581  0.0552
  106phy    C27 2844   2.271   0.327   1.801  0.0245  0.1431  0.2183
  106phy    C26 2845   2.381   0.282   1.900  0.1701  0.4663 -0.1384
  106phy    C25 2846   2.425   0.389   1.997  0.4914 -0.2205 -0.4065
  106phy    C23 2847   2.518   0.344   2.110  0.5338  0.4629  0.1537
  106phy    C24 2848   2.597   0.458   2.147 -0.0539 -0.4938  0.0760
  106phy    C22 2849   2.449   0.277   2.230  0.4119  0.0626 -0.1161
  106phy    C21 2850   2.529   0.167   2.303  0.2866 -0.0953 -0.3634
  106phy    C20 2851   2.453   0.096   2.417  0.6018  0.4190 -0.0956
  106phy    C18 2852   2.534  -0.020   2.491  0.0766  0.1810 -0.1220
  106phy    O01 2853   2.666   0.033   2.525 -0.0091  0.0977  0.1374
  106phy    H01 2854   2.670   0.126   2.536  2.4427  0.2555 -1.2479
  106phy    C19 2855   2.460  -0.031   2.630 -0.1074 -0.0428  0.2322
  106phy    C13 2856   2.544  -0.166   2.414  0.2168  0.1043  0.7266
  106phy     H3 2857   2.449  -0.183   2.358  0.5113  0.6811  0.0342
  106phy    O33 2858   2.543  -0.283   2.499 -0.4057  0.0450  0.2247
  106phy    H1B 2859   2.630  -0.288   2.535 -0.1592 -1.3270 -0.4918
  106phy    C12 2860   2.654  -0.185   2.305  0.2139 -0.5409 -0.3559
  106phy    O11 2861   2.784  -0.207   2.340  0.3147  0.0813  0.4020
  106phy    H1A 2862   2.827  -0.124   2.353  1.5740 -0.6221  0.8687
  107phy    C35 2863   2.463   5.062   1.944 -0.2058 -0.3913  0.2229
  107phy    C33 2864   2.564   5.049   1.833 -0.0887 -0.3147  0.4418
  107phy    C34 2865   2.487   5.005   1.707  0.1129 -0.1784  0.0603
  107phy    C32 2866   2.645   5.174   1.792 -0.8436  0.0470 -0.5838
  107phy    C31 2867   2.764   5.207   1.885 -0.2367  0.1819 -0.3086
  107phy    C30 2868   2.844   5.325   1.826 -0.5596  0.1749 -0.2742
  107phy    C28 2869   2.979   5.384   1.874 -0.6476  0.3092 -0.2291
  107phy    C29 2870   3.098   5.296   1.835  0.1892  0.3631 -0.0041
  107phy    C27 2871   2.979   5.533   1.836 -0.4372 -0.4704 -0.0035
  107phy    C26 2872   3.086   5.629   1.885 -0.1650 -0.2435 -0.1963
  107phy    C25 2873   3.046   5.777   1.875  0.1339 -0.0426  0.5064
  107phy    C23 2874   3.128   5.874   1.959  0.0085  0.3210 -0.1412
  107phy    C24 2875   3.135   6.011   1.895  0.2911 -0.0477 -0.0301
  107phy    C22 2876   3.064   5.908   2.096  0.0192  0.5965  0.6311
  107phy    C21 2877   3.078   5.811   2.216 -0.2544 -0.0975  0.3128
  107phy    C20 2878   3.025   5.869   2.346  0.0726  0.3878  0.1452
  107phy    C18 2879   3.024   5.784   2.481 -0.0695  0.1926 -0.9186
  107phy    O01 2880   3.158   5.746   2.524 -0.1765 -0.0953  0.2945
  107phy    H01 2881   3.156   5.692   2.601 -0.9488 -0.3566  0.1065
  107phy    C19 2882   2.983   5.894   2.580 -0.1804 -0.1012  0.2173
  107phy    C13 2883   2.916   5.659   2.475 -0.7404  0.1665  0.1796
  107phy     H3 2884   2.820   5.690   2.426 -0.2156  2.2979  0.3818
  107phy    O33 2885   2.870   5.617   2.606 -0.2647  0.0308  0.0049
  107phy    H1B 2886   2.842   5.690   2.658  1.3326 -0.5401  1.7734
  107phy    C12 2887   2.965   5.528   2.400 -0.1401  0.0964 -0.8711
  107phy    O11 2888   3.074   5.454   2.445 -0.0287 -0.3552  0.5864
  107phy    H1A 2889   3.051   5.408   2.524 -0.3708 -0.4963  0.4070
  108phy    C35 2890   4.470   4.694   1.173 -0.2580  0.3235  0.2074
  108phy    C33 2891   4.480   4.601   1.052 -0.5052 -0.3603  0.4995
  108phy    C34 2892   4.584   4.491   1.080 -0.0967 -0.0277 -0.2630
  108phy    C32 2893   4.352   4.528   1.015 -0.0174 -0.0963 -0.3297
  108phy    C31 2894   4.278   4.615   0.908  0.1026 -0.4132 -0.0999
  108phy    C30 2895   4.142   4.550   0.878 -0.3476  0.5801  0.6933
  108phy    C28 2896   4.068   4.598   0.754  0.3355  0.3769  0.1226
  108phy    C29 2897   3.994   4.478   0.695 -0.2256 -0.2476 -0.1551
  108phy    C27 2898   3.982   4.723   0.776  0.5389 -0.1992  0.4366
  108phy    C26 2899   3.940   4.809   0.655 -0.5683 -0.0148 -0.3591
  108phy    C25 2900   3.894   4.951   0.694 -0.3082  0.1518  0.2740
  108phy    C23 2901   3.818   5.028   0.583  0.4003  0.2493  0.0464
  108phy    C24 2902   3.693   5.092   0.642 -0.2496 -0.2740 -0.3202
  108phy    C22 2903   3.912   5.129   0.508 -0.2293 -0.1562 -0.4475
  108phy    C21 2904   3.887   5.124   0.358 -0.5437  0.3194 -0.1779
  108phy    C20 2905   3.974   5.224   0.273 -0.8573 -0.1342  0.1332
  108phy    C18 2906   3.951   5.232   0.119  0.1977 -0.0282 -0.3285
  108phy    O01 2907   3.954   5.100   0.060  0.1875 -0.0885  0.1864
  108phy    H01 2908   3.865   5.069   0.057  0.5775 -1.3046  0.3121
  108phy    C19 2909   4.085   5.300   0.075  0.2903  0.5099 -0.4914
  108phy    C13 2910   3.825   5.321   0.078  0.2272 -0.1143  0.2961
  108phy     H3 2911   3.738   5.256   0.106 -0.5664  0.3273 -1.0559
  108phy    O33 2912   3.784   5.431   0.159  0.3432 -0.4380 -0.1156
  108phy    H1B 2913   3.798   5.514   0.118  1.3172 -0.1186  0.8061
  108phy    C12 2914   3.751   5.314  -0.062  0.1668  0.2097 -0.0045
  108phy    O11 2915   3.815   5.228  -0.154 -0.3842  0.4213 -0.0457
  108phy    H1A 2916   3.764   5.240  -0.231  0.8759 -0.5696 -1.0627
  109phy    C35 2917   4.984   1.280   1.751  0.4694 -0.3480 -0.1044
  109phy    C33 2918   5.014   1.409   1.680  0.3083 -0.1109 -0.2631
  109phy    C34 2919   5.066   1.378   1.538  0.3680  0.0654 -0.1988
  109phy    C32 2920   4.889   1.501   1.679  0.4132  0.7236 -0.4666
  109phy    C31 2921   4.915   1.648   1.647 -0.0451  0.0336 -0.2476
  109phy    C30 2922   4.797   1.733   1.677 -0.0817  0.5050 -0.2796
  109phy    C28 2923   4.802   1.881   1.639 -0.8961 -0.2038 -0.1344
  109phy    C29 2924   4.754   1.905   1.499 -0.2131  0.3289 -0.4027
  109phy    C27 2925   4.704   1.962   1.722  0.3443 -0.2057 -0.2010
  109phy    C26 2926   4.755   2.021   1.852  0.2436 -0.4130  0.1563
  109phy    C25 2927   4.644   2.112   1.913 -0.0592  0.4264 -0.3188
  109phy    C23 2928   4.655   2.177   2.055 -0.0802  0.6396  0.1918
  109phy    C24 2929   4.775   2.259   2.084 -0.5807  0.1432 -0.1088
  109phy    C22 2930   4.537   2.268   2.080  0.2942  0.2094 -0.2314
  109phy    C21 2931   4.408   2.210   2.142 -0.7804 -0.6982 -0.2851
  109phy    C20 2932   4.290   2.299   2.099 -0.2011  0.1998  0.0980
  109phy    C18 2933   4.164   2.304   2.187 -0.1065 -0.0022  0.6270
  109phy    O01 2934   4.184   2.376   2.309 -0.0724  0.3079 -0.0517
  109phy    H01 2935   4.105   2.374   2.358  0.4899  0.6117  0.8876
  109phy    C19 2936   4.078   2.403   2.098 -0.1843  0.2663  0.4767
  109phy    C13 2937   4.081   2.163   2.218 -0.3126 -0.0796 -0.2053
  109phy     H3 2938   4.086   2.096   2.128  0.0248 -1.2691  0.6690
  109phy    O33 2939   3.941   2.175   2.231 -0.0338  0.1737 -0.2209
  109phy    H1B 2940   3.901   2.119   2.168  1.1929  0.5381 -1.3871
  109phy    C12 2941   4.138   2.072   2.335  0.0356  0.3768  0.4009
  109phy    O11 2942   4.104   1.933   2.329  0.0350  0.1240  0.1770
  109phy    H1A 2943   4.045   1.920   2.258  0.5267  1.2999 -0.4610
  110phy    C35 2944   0.236   0.126   1.583  0.0427  0.5116  0.0691
  110phy    C33 2945   0.243   0.093   1.436 -0.1979 -0.0680 -0.1213
  110phy    C34 2946   0.272  -0.055   1.435  0.3851 -0.0399  0.5233
  110phy    C32 2947   0.111   0.129   1.368  0.2455 -0.3816  0.5556
  110phy    C31 2948   0.142   0.171   1.225 -0.1730  0.0728 -0.2234
  110phy    C30 2949   0.018   0.199   1.141 -0.4340  0.3401  0.0692
  110phy    C28 2950   0.054   0.231   0.994 -0.0446  0.1731  0.0584
  110phy    C29 2951   0.036   0.101   0.903 -0.2124  0.0921 -0.0768
  110phy    C27 2952  -0.037   0.345   0.938  0.3810  0.0243  0.4193
  110phy    C26 2953   0.040   0.446   0.856 -0.5354  0.5284 -0.1965
  110phy    C25 2954  -0.053   0.534   0.776  0.2246  0.4733  0.3161
  110phy    C23 2955   0.014   0.639   0.681  0.0151  0.2179 -0.0142
  110phy    C24 2956  -0.061   0.648   0.548  0.0926 -0.2772 -0.0384
  110phy    C22 2957   0.010   0.774   0.750 -0.4486 -0.1345  0.4261
  110phy    C21 2958   0.127   0.865   0.707 -0.1245 -0.0387 -0.2986
  110phy    C20 2959   0.124   1.004   0.780 -0.2298 -0.1198  0.9314
  110phy    C18 2960   0.225   1.118   0.744 -0.3135  0.0219 -0.5687
  110phy    O01 2961   0.310   1.075   0.641 -0.1787  0.3778  0.1047
  110phy    H01 2962   0.269   1.061   0.557 -1.9131 -0.3655  1.0260
  110phy    C19 2963   0.309   1.136   0.874  0.5609  0.5192  0.0111
  110phy    C13 2964   0.148   1.252   0.690 -0.4593  0.4812 -0.4743
  110phy     H3 2965   0.111   1.222   0.589 -1.1387  1.2243 -0.4590
  110phy    O33 2966   0.021   1.289   0.742 -0.0528 -0.2245  0.2857
  110phy    H1B 2967  -0.002   1.230   0.811  0.2337  0.8335  1.3286
  110phy    C12 2968   0.218   1.379   0.627 -0.4645 -0.0363 -0.1790
  110phy    O11 2969   0.338   1.365   0.549  0.0615 -0.6385  0.0931
  110phy    H1A 2970   0.409   1.343   0.606  0.6316  0.4793 -0.1582
  111phy    C35 2971   4.585   0.969   2.111 -0.4223  0.0969  0.0272
  111phy    C33 2972   4.654   1.079   2.034 -0.1977  0.2542  0.1629
  111phy    C34 2973   4.802   1.048   2.001  0.5839 -0.1470  0.2163
  111phy    C32 2974   4.565   1.105   1.915 -0.1438 -0.3667  0.5013
  111phy    C31 2975   4.578   1.245   1.851 -0.3050  0.3381  0.1442
  111phy    C30 2976   4.482   1.257   1.731 -0.3225  0.7031 -0.0730
  111phy    C28 2977   4.488   1.394   1.661  0.1079  0.0744 -0.4654
  111phy    C29 2978   4.474   1.370   1.513 -0.0036 -0.0939 -0.1098
  111phy    C27 2979   4.369   1.475   1.706 -0.6171 -0.2222 -0.1264
  111phy    C26 2980   4.406   1.582   1.817  0.0792 -0.2730 -0.2548
  111phy    C25 2981   4.280   1.649   1.875 -0.0466  0.5222 -0.6558
  111phy    C23 2982   4.306   1.745   1.995 -0.0962  0.5846  0.6616
  111phy    C24 2983   4.196   1.854   1.994 -0.0853  0.0769 -0.4550
  111phy    C22 2984   4.321   1.666   2.128  0.1739  0.4286  1.1874
  111phy    C21 2985   4.404   1.741   2.226 -0.2427 -0.6268 -0.3738
  111phy    C20 2986   4.446   1.657   2.346  0.2099  0.1054  0.5222
  111phy    C18 2987   4.530   1.718   2.464  0.4796  0.2082  0.4359
  111phy    O01 2988   4.465   1.824   2.532 -0.1897 -0.2618 -0.2539
  111phy    H01 2989   4.460   1.910   2.496  2.0567  0.7207  1.5304
  111phy    C19 2990   4.518   1.615   2.579 -0.0284  0.3396 -0.3338
  111phy    C13 2991   4.685   1.748   2.433 -0.2119 -0.0249 -0.1280
  111phy     H3 2992   4.729   1.665   2.371  0.1001  0.3158 -0.3697
  111phy    O33 2993   4.774   1.749   2.548 -0.4189 -0.2969  0.2800
  111phy    H1B 2994   4.856   1.705   2.535 -0.2991 -0.1726  0.6181
  111phy    C12 2995   4.719   1.872   2.344 -0.0834 -0.7864  0.1478
  111phy    O11 2996   4.682   1.995   2.404  0.8653  0.3204  0.2100
  111phy    H1A 2997   4.744   2.026   2.468 -0.5269  1.0627  1.2625
  112phy    C35 2998   4.122   2.110   1.668  0.4465  0.3920  0.7025
  112phy    C33 2999   4.255   2.170   1.670  0.4315 -0.1882 -0.0606
  112phy    C34 3000   4.343   2.099   1.563 -0.3548  0.2120 -0.1948
  112phy    C32 3001   4.236   2.321   1.639 -0.0840 -0.1161 -0.0606
  112phy    C31 3002   4.302   2.413   1.739 -0.0603  0.1243  0.0974
  112phy    C30 3003   4.268   2.559   1.709 -0.5747  0.1418  0.0759
  112phy    C28 3004   4.344   2.656   1.797  0.0264 -0.0115 -0.2832
  112phy    C29 3005   4.447   2.729   1.709  0.0184 -0.3173 -0.7881
  112phy    C27 3006   4.246   2.754   1.868  0.3081 -0.0850  0.3292
  112phy    C26 3007   4.287   2.794   2.011  0.1052 -0.2032  0.4246
  112phy    C25 3008   4.197   2.902   2.071  0.0270 -0.1333  0.1085
  112phy    C23 3009   4.243   2.959   2.207 -0.0653 -0.1544 -0.2443
  112phy    C24 3010   4.349   3.062   2.181 -0.1507  0.7379 -0.0510
  112phy    C22 3011   4.121   3.024   2.274 -0.5631  0.3590  0.2581
  112phy    C21 3012   4.086   2.974   2.409 -0.1291  0.2222  0.3448
  112phy    C20 3013   3.949   3.032   2.452 -0.3293 -0.2792 -0.0336
  112phy    C18 3014   3.897   3.001   2.595 -0.0587  0.2539 -0.3941
  112phy    O01 3015   3.999   3.026   2.697  0.1816  0.2080 -0.0768
  112phy    H01 3016   4.065   2.961   2.685 -0.0017 -0.6067  2.5263
  112phy    C19 3017   3.784   3.103   2.617  0.2925 -0.0906 -0.0239
  112phy    C13 3018   3.854   2.842   2.610 -0.2782 -0.1141 -0.0726
  112phy     H3 3019   3.934   2.777   2.565 -0.5105 -0.3781 -0.1096
  112phy    O33 3020   3.746   2.814   2.523  0.1195 -0.4967  0.2213
  112phy    H1B 3021   3.663   2.809   2.567 -0.7421 -0.8486 -1.3782
  112phy    C12 3022   3.825   2.783   2.761  0.3550 -0.0222  0.3679
  112phy    O11 3023   3.756   2.658   2.758 -0.3123  0.6294  0.4564
  112phy    H1A 3024   3.675   2.661   2.710 -0.7757 -2.1354  0.8517
  113phy    C35 3025   4.139   4.915   1.126  0.1148 -0.3024  0.2410
  113phy    C33 3026   4.176   5.056   1.088 -0.0560 -0.4028  0.3087
  113phy    C34 3027   4.234   5.138   1.201 -0.0522 -0.1305 -0.7014
  113phy    C32 3028   4.280   5.048   0.976  0.4698 -0.3795  0.6808
  113phy    C31 3029   4.227   5.075   0.831 -0.7923  0.1335  0.3731
  113phy    C30 3030   4.338   5.031   0.728 -0.6840 -0.1795  0.4336
  113phy    C28 3031   4.298   5.033   0.578  0.4536  0.1110  0.0184
  113phy    C29 3032   4.386   5.131   0.500  0.1336 -0.1265 -0.1807
  113phy    C27 3033   4.319   4.892   0.524 -0.3780 -0.0910 -0.6771
  113phy    C26 3034   4.230   4.855   0.407  0.6347  0.7752  0.6247
  113phy    C25 3035   4.245   4.703   0.374 -0.3286  0.0007 -0.0565
  113phy    C23 3036   4.162   4.649   0.255 -0.0460 -0.0799  0.3832
  113phy    C24 3037   4.237   4.542   0.172 -0.0250 -0.3537  0.0473
  113phy    C22 3038   4.026   4.596   0.301  0.6981  0.1102 -0.1023
  113phy    C21 3039   3.901   4.680   0.260 -0.0590 -0.2734 -0.3176
  113phy    C20 3040   3.770   4.665   0.344  0.0439 -0.0330 -0.7854
  113phy    C18 3041   3.632   4.727   0.294 -0.2944  0.2454  0.0597
  113phy    O01 3042   3.652   4.863   0.251 -0.2198 -0.2297  0.1444
  113phy    H01 3043   3.697   4.868   0.169 -0.3812  0.8713  0.1075
  113phy    C19 3044   3.548   4.734   0.423 -0.1194  0.6891  0.6322
  113phy    C13 3045   3.578   4.638   0.170  0.0762 -0.1525  0.1763
  113phy     H3 3046   3.657   4.650   0.092 -1.9567 -0.1015 -1.9937
  113phy    O33 3047   3.578   4.499   0.176 -0.0499 -0.2684 -0.3446
  113phy    H1B 3048   3.664   4.465   0.158 -0.2576 -1.3677  0.5954
  113phy    C12 3049   3.477   4.691   0.061  0.0754 -0.2213  0.2618
  113phy    O11 3050   3.345   4.680   0.099  0.1908 -0.3658 -0.1024
  113phy    H1A 3051   3.323   4.746   0.162  1.9436 -0.2100  0.3841
  114phy    C35 3052   4.687   2.872   1.383 -0.1168  0.1864  0.3031
  114phy    C33 3053   4.816   2.958   1.373 -0.0254 -0.0335  0.0227
  114phy    C34 3054   4.780   3.083   1.291  0.2515 -0.3179 -0.0124
  114phy    C32 3055   4.875   2.981   1.516 -0.0819  0.2433  0.2373
  114phy    C31 3056   5.015   2.918   1.534  0.1922  0.3542 -0.1807
  114phy    C30 3057   5.065   2.959   1.673  0.1768 -0.1173 -0.5424
  114phy    C28 3058   5.194   2.895   1.736 -0.1284  0.8011 -0.1493
  114phy    C29 3059   5.330   2.920   1.668 -0.0977 -0.3139  0.3297
  114phy    C27 3060   5.203   2.957   1.875 -0.1212 -0.1365  0.2438
  114phy    C26 3061   5.238   2.848   1.979 -0.2860 -0.0015 -0.3819
  114phy    C25 3062   5.267   2.913   2.119 -0.1974 -0.2985 -0.2056
  114phy    C23 3063   5.303   2.814   2.233 -0.5784  0.0011 -0.2266
  114phy    C24 3064   5.449   2.778   2.240 -0.3762  0.2445 -0.0046
  114phy    C22 3065   5.248   2.857   2.372  0.3924  0.3518  0.3027
  114phy    C21 3066   5.189   2.745   2.453 -0.1051  0.2300  0.7257
  114phy    C20 3067   5.089   2.808   2.554 -0.0814  0.0854 -0.0233
  114phy    C18 3068   5.005   2.712   2.643  0.4361  0.2252  0.3437
  114phy    O01 3069   5.088   2.625   2.724  0.3701  0.2340 -0.2752
  114phy    H01 3070   5.167   2.668   2.753  1.1685 -0.5212 -1.2313
  114phy    C19 3071   4.943   2.813   2.742 -0.2401 -0.2915 -0.0497
  114phy    C13 3072   4.890   2.628   2.562  0.6971  0.1100 -0.2813
  114phy     H3 3073   4.843   2.697   2.488 -0.2150  0.5163  0.6612
  114phy    O33 3074   4.776   2.601   2.638  0.1867 -0.3644  0.3579
  114phy    H1B 3075   4.802   2.540   2.705  0.7169  0.4967  0.9623
  114phy    C12 3076   4.932   2.493   2.485 -0.2755  0.0292  0.6113
  114phy    O11 3077   4.971   2.388   2.566  0.5858  0.3017  0.0684
  114phy    H1A 3078   5.031   2.413   2.634  0.1746  2.5308 -0.2973
  115phy    C35 3079   0.675   2.528   1.237  0.0744 -0.0839  0.4212
  115phy    C33 3080   0.589   2.514   1.362 -0.7082 -0.1975 -0.5585
  115phy    C34 3081   0.670   2.548   1.484  0.1162  0.0311 -0.3711
  115phy    C32 3082   0.458   2.602   1.367 -0.4213  0.0189  0.0932
  115phy    C31 3083   0.333   2.533   1.318 -0.7501  0.2872  0.1768
  115phy    C30 3084   0.209   2.625   1.319  0.2444 -0.4771 -0.0245
  115phy    C28 3085   0.071   2.565   1.296 -0.1074 -0.2994  0.1020
  115phy    C29 3086   0.013   2.524   1.424 -0.3196 -0.2850  0.0589
  115phy    C27 3087  -0.013   2.685   1.245 -0.9491 -0.0530  0.2313
  115phy    C26 3088  -0.077   2.670   1.102  0.0694  0.1250 -0.3241
  115phy    C25 3089  -0.132   2.805   1.067  0.1017  0.1099 -0.5640
  115phy    C23 3090  -0.206   2.811   0.931  0.2826 -0.0801  0.5662
  115phy    C24 3091  -0.352   2.815   0.959 -0.5130  0.4494  0.5197
  115phy    C22 3092  -0.190   2.935   0.846  0.4761 -0.2938 -0.0327
  115phy    C21 3093  -0.060   2.945   0.763  0.1112 -0.2413 -0.5744
  115phy    C20 3094  -0.013   3.090   0.736  0.4184  0.6033  0.2267
  115phy    C18 3095   0.103   3.126   0.638  0.7032 -0.3244  0.6764
  115phy    O01 3096   0.212   3.046   0.679  0.1402 -0.2235 -0.1923
  115phy    H01 3097   0.208   3.021   0.769  1.0642 -2.0674 -0.6141
  115phy    C19 3098   0.143   3.271   0.668 -0.2236 -0.1686 -0.5386
  115phy    C13 3099   0.065   3.108   0.480 -0.1494 -0.3506  0.1244
  115phy     H3 3100   0.021   3.005   0.476 -1.2483  0.1179 -0.3673
  115phy    O33 3101  -0.041   3.172   0.417  0.0650  0.1903  0.4345
  115phy    H1B 3102  -0.049   3.261   0.444 -0.9879  0.6756 -1.3648
  115phy    C12 3103   0.172   3.065   0.376  0.1234 -0.0493  0.3953
  115phy    O11 3104   0.273   2.976   0.413  0.4969  0.0144 -0.1339
  115phy    H1A 3105   0.279   2.979   0.506  0.2679  1.5763 -0.1467
  116phy    C35 3106   3.959   3.859   0.887  0.0378  0.2115  0.0171
  116phy    C33 3107   3.950   4.014   0.895  0.0322 -0.3469  0.2643
  116phy    C34 3108   3.885   4.052   1.030  0.0570 -0.0667 -0.0420
  116phy    C32 3109   4.098   4.073   0.893 -0.1429 -0.2646  0.1916
  116phy    C31 3110   4.166   4.093   0.754  0.1006  0.2389 -0.8440
  116phy    C30 3111   4.315   4.134   0.757  0.2030 -0.1283  0.0165
  116phy    C28 3112   4.358   4.198   0.626 -0.5184 -0.1623  0.0531
  116phy    C29 3113   4.422   4.324   0.657 -0.4518  0.2288 -0.3879
  116phy    C27 3114   4.458   4.108   0.545 -0.3048 -0.3306 -0.4796
  116phy    C26 3115   4.444   4.101   0.395  0.0079  0.1139 -0.3256
  116phy    C25 3116   4.545   3.996   0.350  0.1362  0.0076 -0.0424
  116phy    C23 3117   4.560   3.975   0.200  0.0389 -0.1155  0.2140
  116phy    C24 3118   4.704   3.979   0.153 -0.2653 -0.3873  0.0005
  116phy    C22 3119   4.482   3.849   0.155  0.1646  1.0172 -0.1495
  116phy    C21 3120   4.426   3.838   0.011 -0.1200 -0.6050 -0.4484
  116phy    C20 3121   4.333   3.728  -0.008  0.2706  0.0756 -0.0851
  116phy    C18 3122   4.267   3.719  -0.154  0.3918 -0.0988 -0.1849
  116phy    O01 3123   4.213   3.847  -0.192 -0.1566 -0.3262  0.2310
  116phy    H01 3124   4.126   3.845  -0.227 -1.2327  2.8135  2.2872
  116phy    C19 3125   4.140   3.628  -0.132 -0.3244 -0.6138 -0.1564
  116phy    C13 3126   4.366   3.661  -0.271 -0.0689  0.0000  0.5325
  116phy     H3 3127   4.457   3.725  -0.259 -0.9677  1.2911  0.7475
  116phy    O33 3128   4.425   3.537  -0.249  0.0284 -0.5345  0.3641
  116phy    H1B 3129   4.358   3.473  -0.261 -0.8982  0.2256  1.2099
  116phy    C12 3130   4.358   3.707  -0.423 -0.4516 -0.3773  0.1352
  116phy    O11 3131   4.311   3.844  -0.445 -0.2324 -0.3472  0.1318
  116phy    H1A 3132   4.304   3.888  -0.363 -2.7000  0.8688 -0.6354
  117phy    C35 3133   4.604   4.234   2.027  0.7373  0.4188  0.2425
  117phy    C33 3134   4.585   4.389   2.023 -0.0263 -0.0935 -0.4160
  117phy    C34 3135   4.675   4.453   2.128  0.0116 -0.4145  0.1894
  117phy    C32 3136   4.600   4.445   1.880 -0.0776  0.6178  0.6822
  117phy    C31 3137   4.560   4.578   1.836  0.2734  0.1882  0.2843
  117phy    C30 3138   4.596   4.608   1.690 -0.2863 -0.3143 -0.1510
  117phy    C28 3139   4.559   4.755   1.650  0.2477  0.6013 -0.6036
  117phy    C29 3140   4.678   4.839   1.607 -0.2413  0.1188 -0.4751
  117phy    C27 3141   4.436   4.746   1.559 -0.1971 -0.0506 -0.5262
  117phy    C26 3142   4.333   4.851   1.585 -0.4395 -0.5832 -0.0349
  117phy    C25 3143   4.201   4.841   1.513  0.4436 -0.3278  0.4047
  117phy    C23 3144   4.086   4.935   1.567  0.0562 -0.4781 -0.0540
  117phy    C24 3145   3.983   4.963   1.458 -0.0453  0.5852  0.0351
  117phy    C22 3146   4.011   4.866   1.682  0.1153  0.6666  0.6842
  117phy    C21 3147   4.044   4.912   1.828  0.2942 -0.0691 -0.2843
  117phy    C20 3148   3.945   4.840   1.924  0.0680  0.0545  0.4611
  117phy    C18 3149   3.952   4.860   2.076  0.1855  0.5875  0.1611
  117phy    O01 3150   3.961   4.999   2.105 -0.1821 -0.1949  0.3225
  117phy    H01 3151   3.881   5.037   2.074  0.7419  1.0547 -0.5961
  117phy    C19 3152   3.811   4.818   2.118 -0.2414  0.1603  0.1112
  117phy    C13 3153   4.075   4.779   2.151  0.4902  0.2724 -0.2684
  117phy     H3 3154   4.068   4.671   2.122 -0.2756 -0.1317  1.3588
  117phy    O33 3155   4.062   4.760   2.299  0.1348  0.0104  0.3029
  117phy    H1B 3156   4.086   4.842   2.338  1.6202 -0.3357  0.1548
  117phy    C12 3157   4.226   4.827   2.119 -0.1223 -0.6950 -0.0117
  117phy    O11 3158   4.275   4.951   2.177 -0.0915  0.7637 -0.2253
  117phy    H1A 3159   4.213   5.020   2.161 -0.9200  0.4187  1.3553
  118phy    C35 3160   4.780   3.427   1.465 -0.0637  0.0460  0.7131
  118phy    C33 3161   4.777   3.577   1.427  0.1515  0.6159 -0.0723
  118phy    C34 3162   4.692   3.589   1.298 -0.9660 -0.1708  0.0819
  118phy    C32 3163   4.724   3.675   1.534  0.0713 -0.2221  0.0389
  118phy    C31 3164   4.822   3.733   1.634 -0.0881  0.4109  0.4017
  118phy    C30 3165   4.746   3.832   1.725 -0.4148 -0.3617 -0.2769
  118phy    C28 3166   4.840   3.916   1.817 -0.6975 -0.2953 -0.3894
  118phy    C29 3167   4.854   4.056   1.762 -0.2103  0.1649 -0.7063
  118phy    C27 3168   4.793   3.920   1.964 -0.7095  0.0380 -0.4551
  118phy    C26 3169   4.859   3.829   2.068 -0.0693  0.0744 -0.0474
  118phy    C25 3170   4.825   3.861   2.216  0.1322  0.2739 -0.1091
  118phy    C23 3171   4.910   3.801   2.328 -0.2727 -0.1180 -0.2079
  118phy    C24 3172   5.033   3.891   2.353  0.0426  0.0459  0.1781
  118phy    C22 3173   4.828   3.785   2.453  0.0737  0.0560 -0.3886
  118phy    C21 3174   4.871   3.675   2.556 -0.4879 -0.4815 -0.1097
  118phy    C20 3175   4.781   3.678   2.675  0.1177  0.1902 -0.0706
  118phy    C18 3176   4.808   3.568   2.789 -0.8809 -0.1008 -0.1255
  118phy    O01 3177   4.939   3.576   2.839 -0.2724 -0.2173  0.0606
  118phy    H01 3178   4.946   3.640   2.908  1.8651  0.8504 -1.0426
  118phy    C19 3179   4.715   3.614   2.904  0.2046 -0.2306 -0.2973
  118phy    C13 3180   4.790   3.418   2.737 -0.0078 -0.1929 -0.5651
  118phy     H3 3181   4.852   3.403   2.645  0.5046  0.6015 -0.3581
  118phy    O33 3182   4.656   3.393   2.684 -0.3099  0.3542 -0.0319
  118phy    H1B 3183   4.591   3.458   2.703 -1.6736 -0.5363 -1.3414
  118phy    C12 3184   4.847   3.291   2.819  0.6118 -0.0156  0.1167
  118phy    O11 3185   4.973   3.312   2.871  0.0417 -0.2032  0.1731
  118phy    H1A 3186   4.994   3.403   2.861  1.4464 -0.4703  0.4820
  119phy    C35 3187   3.946   3.528   2.534 -0.1383 -0.5170 -0.1323
  119phy    C33 3188   3.992   3.470   2.401 -0.3698 -0.5976  0.3293
  119phy    C34 3189   3.875   3.465   2.306  0.4285 -0.1900  0.6500
  119phy    C32 3190   4.104   3.554   2.333 -0.1779 -0.4944  0.5241
  119phy    C31 3191   4.230   3.480   2.285 -0.1829  0.3810 -0.3788
  119phy    C30 3192   4.339   3.588   2.242  0.1237 -0.5661 -0.3269
  119phy    C28 3193   4.443   3.536   2.142  0.0167  0.4228 -0.1060
  119phy    C29 3194   4.446   3.631   2.024  0.0079  0.0225 -0.4300
  119phy    C27 3195   4.578   3.523   2.212  0.0289  0.2178  0.7645
  119phy    C26 3196   4.609   3.380   2.259  0.2650  0.0829  0.5392
  119phy    C25 3197   4.754   3.364   2.304 -0.0987 -0.3435  0.0121
  119phy    C23 3198   4.796   3.215   2.307  0.4544  0.3043  0.1905
  119phy    C24 3199   4.940   3.215   2.259 -0.4300  0.0469  0.0599
  119phy    C22 3200   4.782   3.129   2.434 -0.3262  0.1698 -0.5572
  119phy    C21 3201   4.646   3.068   2.461  0.4640  0.2401 -0.2914
  119phy    C20 3202   4.638   3.004   2.600 -0.3205  0.0469 -0.4734
  119phy    C18 3203   4.495   2.982   2.661 -0.6725 -0.2464 -0.5015
  119phy    O01 3204   4.414   2.905   2.576  0.2412 -0.2612  0.5512
  119phy    H01 3205   4.463   2.831   2.546 -0.1101 -0.3783  0.2513
  119phy    C19 3206   4.527   2.887   2.777  0.0355  0.2355  0.5865
  119phy    C13 3207   4.412   3.113   2.711  0.5346 -0.5477 -0.2906
  119phy     H3 3208   4.486   3.176   2.767  2.3122 -2.0501 -0.8667
  119phy    O33 3209   4.320   3.079   2.810  0.0754 -0.2404 -0.3754
  119phy    H1B 3210   4.258   3.020   2.772 -0.0215 -0.2883 -0.1479
  119phy    C12 3211   4.347   3.217   2.608 -0.2214  0.2903  0.0685
  119phy    O11 3212   4.284   3.337   2.646 -0.0614 -0.0183  0.0911
  119phy    H1A 3213   4.219   3.311   2.709  0.0442 -0.6792 -0.0620
  120phy    C35 3214   3.328   3.586   2.697 -0.3299  0.0168  0.1931
  120phy    C33 3215   3.443   3.488   2.705 -0.0322  0.4482 -0.0252
  120phy    C34 3216   3.515   3.504   2.573 -0.3755  0.5233  0.2881
  120phy    C32 3217   3.525   3.509   2.831  0.1678  0.4747  0.3527
  120phy    C31 3218   3.630   3.408   2.869  0.1757 -0.3236 -0.3650
  120phy    C30 3219   3.681   3.432   3.008 -0.3800 -0.3359 -0.1230
  120phy    C28 3220   3.802   3.342   3.053 -0.1954 -0.5108  0.2358
  120phy    C29 3221   3.911   3.424   3.114 -0.1331 -0.3372 -0.1181
  120phy    C27 3222   3.761   3.228   3.148 -0.0604 -0.0367 -0.0526
  120phy    C26 3223   3.732   3.096   3.079 -0.2084 -0.0710 -0.3559
  120phy    C25 3224   3.692   2.995   3.186  0.1138  0.1149 -0.0980
  120phy    C23 3225   3.668   2.858   3.119  0.0887  0.4918  0.1187
  120phy    C24 3226   3.779   2.756   3.156 -0.2422  0.4686 -0.0386
  120phy    C22 3227   3.546   2.787   3.183  0.3370 -0.5274 -0.0380
  120phy    C21 3228   3.450   2.735   3.075 -0.2633 -0.2018 -0.1231
  120phy    C20 3229   3.330   2.653   3.111  0.5648  0.1025 -0.0281
  120phy    C18 3230   3.216   2.631   3.005  0.5688  0.5394  0.0578
  120phy    O01 3231   3.176   2.757   2.955  0.0334  0.2671  0.1144
  120phy    H01 3232   3.104   2.788   3.005 -2.0883 -1.3112 -1.7425
  120phy    C19 3233   3.106   2.574   3.102 -0.4403 -0.1436 -0.0830
  120phy    C13 3234   3.269   2.542   2.880 -0.2289  0.1044 -0.3858
  120phy     H3 3235   3.352   2.605   2.838  0.1714  0.9035  1.5007
  120phy    O33 3236   3.350   2.427   2.901  0.1872 -0.5631 -0.3862
  120phy    H1B 3237   3.294   2.352   2.906  0.0426 -0.3642  2.6338
  120phy    C12 3238   3.183   2.526   2.751  0.5525  0.2328 -0.0605
  120phy    O11 3239   3.077   2.426   2.753  0.1998  0.3921 -0.4226
  120phy    H1A 3240   3.000   2.464   2.791 -0.0904 -1.2352  0.7012
  121phy    C35 3241   0.204   1.072   2.290  0.4042 -0.3497 -0.2154
  121phy    C33 3242   0.176   1.060   2.137 -0.5654 -0.9228 -0.0587
  121phy    C34 3243   0.052   0.976   2.122 -0.6883  0.3505  0.2215
  121phy    C32 3244   0.154   1.200   2.072  0.2851 -0.1575  0.0268
  121phy    C31 3245   0.279   1.273   2.018  0.2443  0.5053  0.7002
  121phy    C30 3246   0.236   1.389   1.927  0.2593  0.0619  0.1135
  121phy    C28 3247   0.351   1.469   1.862  0.0184 -0.2192  0.5052
  121phy    C29 3248   0.327   1.484   1.708  0.6951 -0.4289  0.4770
  121phy    C27 3249   0.366   1.612   1.919 -0.0704  0.7450  0.5426
  121phy    C26 3250   0.434   1.623   2.056 -0.0680  0.1182 -0.2048
  121phy    C25 3251   0.441   1.765   2.116  0.4626 -0.3622  0.1321
  121phy    C23 3252   0.512   1.767   2.252  0.0212  0.1525  0.2648
  121phy    C24 3253   0.653   1.818   2.230 -0.0469 -0.4371  0.0963
  121phy    C22 3254   0.450   1.872   2.346  0.3285 -0.3203 -0.0078
  121phy    C21 3255   0.336   1.835   2.440  0.2783 -0.5555  0.0723
  121phy    C20 3256   0.284   1.955   2.520  0.1484  0.5444 -0.3522
  121phy    C18 3257   0.166   1.939   2.618  0.4924 -0.3656  0.1267
  121phy    O01 3258   0.192   1.838   2.719  0.3696 -0.2784  0.0588
  121phy    H01 3259   0.281   1.842   2.749  0.7141 -0.6011 -0.8878
  121phy    C19 3260   0.173   2.069   2.700  0.0889  0.6253  0.1494
  121phy    C13 3261   0.022   1.917   2.543 -0.2947  0.3560 -0.0615
  121phy     H3 3262   0.014   1.985   2.455 -0.4079  1.0068  0.4378
  121phy    O33 3263  -0.084   1.962   2.626  0.3023 -0.6916 -0.4181
  121phy    H1B 3264  -0.094   1.906   2.700 -0.0988 -0.0851 -0.0079
  121phy    C12 3265  -0.010   1.772   2.486  0.6471  0.3340 -0.2749
  121phy    O11 3266  -0.062   1.673   2.574 -0.7255  0.1470 -0.2843
  121phy    H1A 3267  -0.018   1.673   2.657 -1.1257 -1.1725 -0.0608
  122phy    C35 3268   4.597   3.066   1.865  0.0406  0.0446  0.3298
  122phy    C33 3269   4.623   3.178   1.765  0.0911 -0.1032  0.0433
  122phy    C34 3270   4.498   3.223   1.700  0.6532 -0.2269 -0.0338
  122phy    C32 3271   4.707   3.304   1.827  0.3203  0.0602 -0.3811
  122phy    C31 3272   4.852   3.279   1.842  0.0709 -0.2319  0.1440
  122phy    C30 3273   4.925   3.413   1.882  0.0311 -0.0019 -0.0310
  122phy    C28 3274   5.079   3.405   1.901  0.0072 -0.1409 -0.3259
  122phy    C29 3275   5.159   3.387   1.772 -0.2759  0.1961  0.1101
  122phy    C27 3276   5.122   3.540   1.965 -0.0516  0.6030  0.0267
  122phy    C26 3277   5.251   3.545   2.056  0.5091  0.1963  0.0502
  122phy    C25 3278   5.291   3.695   2.062  0.2433  0.2111  0.3117
  122phy    C23 3279   5.426   3.720   2.130 -0.1762  0.1354 -0.6149
  122phy    C24 3280   5.503   3.806   2.030 -0.0812 -0.0342  0.4534
  122phy    C22 3281   5.405   3.796   2.260 -0.0363  0.2000  0.0570
  122phy    C21 3282   5.399   3.704   2.387  0.1972 -0.0136 -0.1664
  122phy    C20 3283   5.382   3.786   2.517 -0.1717  0.5253 -0.2206
  122phy    C18 3284   5.395   3.718   2.665 -0.6285  0.3034  0.4774
  122phy    O01 3285   5.513   3.633   2.666 -0.0315  0.4938  0.3699
  122phy    H01 3286   5.540   3.594   2.585 -0.4893  1.6821 -0.3702
  122phy    C19 3287   5.431   3.845   2.741 -0.0893 -0.3689  0.2496
  122phy    C13 3288   5.262   3.644   2.722 -0.2734 -0.0535 -0.4621
  122phy     H3 3289   5.217   3.578   2.643 -1.1653 -2.0323  1.5879
  122phy    O33 3290   5.152   3.739   2.746  0.4220  0.3019  0.3854
  122phy    H1B 3291   5.078   3.693   2.780 -0.3653  1.2672  0.0286
  122phy    C12 3292   5.268   3.547   2.850 -0.2638 -0.1352  0.0654
  122phy    O11 3293   5.366   3.451   2.842 -0.3880  0.1148  0.1384
  122phy    H1A 3294   5.401   3.436   2.756  0.3097 -0.9231  0.5874
  123phy    C35 3295   3.304   4.178   1.026 -0.3319 -0.0882  0.3204
  123phy    C33 3296   3.433   4.103   1.053 -0.1236  0.0358  0.1102
  123phy    C34 3297   3.482   4.146   1.186 -0.3696 -0.2767  0.7962
  123phy    C32 3298   3.417   3.947   1.049 -0.0607 -0.7137 -0.1681
  123phy    C31 3299   3.526   3.870   0.970 -0.5139 -0.1408 -0.3245
  123phy    C30 3300   3.466   3.733   0.942 -0.3424 -0.4633 -0.0223
  123phy    C28 3301   3.555   3.633   0.862  0.4485 -0.1636 -0.1504
  123phy    C29 3302   3.549   3.498   0.928 -0.3088  0.1690 -0.3752
  123phy    C27 3303   3.511   3.613   0.714  0.1892  0.2912 -0.3585
  123phy    C26 3304   3.583   3.695   0.614 -0.4951 -0.4934 -0.0830
  123phy    C25 3305   3.539   3.681   0.469  0.3431  0.0917  0.3394
  123phy    C23 3306   3.600   3.766   0.358  0.4447 -0.0599 -0.3575
  123phy    C24 3307   3.746   3.727   0.339  0.0563  0.2472  0.0332
  123phy    C22 3308   3.521   3.757   0.225  0.2077  0.0715  0.3164
  123phy    C21 3309   3.507   3.897   0.161 -0.5690 -0.2247 -0.1885
  123phy    C20 3310   3.471   3.881   0.011  0.2385 -0.2592  0.3939
  123phy    C18 3311   3.415   4.007  -0.065 -0.2982 -0.2475  0.3619
  123phy    O01 3312   3.287   4.046  -0.002 -0.5705 -0.1688  0.3995
  123phy    H01 3313   3.235   3.975   0.033  0.3334 -0.3677  1.3692
  123phy    C19 3314   3.369   3.950  -0.202 -0.0813  0.2962  0.0845
  123phy    C13 3315   3.514   4.136  -0.080  0.2290  0.1163 -0.7231
  123phy     H3 3316   3.530   4.163   0.027  2.2140 -1.3120 -0.6017
  123phy    O33 3317   3.655   4.112  -0.107  0.0100  0.3238  0.3956
  123phy    H1B 3318   3.705   4.181  -0.068  0.7805 -1.0497  1.9978
  123phy    C12 3319   3.479   4.282  -0.120  0.1503 -0.3366 -0.0970
  123phy    O11 3320   3.339   4.310  -0.113  0.4942  0.0506  0.5260
  123phy    H1A 3321   3.290   4.247  -0.162  0.9609 -0.6269  0.9114
  124phy    C35 3322   3.881   0.721   1.506  0.6870  0.0078 -0.1969
  124phy    C33 3323   3.962   0.682   1.382 -0.3486 -0.4486 -0.0644
  124phy    C34 3324   3.950   0.791   1.276  0.0019  0.1229 -0.3305
  124phy    C32 3325   4.118   0.666   1.413  0.4034 -0.2336  0.1429
  124phy    C31 3326   4.171   0.532   1.370 -0.0969 -0.1197  0.6902
  124phy    C30 3327   4.315   0.517   1.414 -0.1750  0.6016 -0.0128
  124phy    C28 3328   4.372   0.379   1.381 -0.1061  0.1991 -0.2758
  124phy    C29 3329   4.478   0.394   1.275 -0.3015  0.5883 -0.1577
  124phy    C27 3330   4.442   0.303   1.497  0.5180 -0.0602  0.1748
  124phy    C26 3331   4.345   0.232   1.589  0.1135  0.3005  0.1030
  124phy    C25 3332   4.431   0.167   1.695 -0.3545 -0.1042  0.3565
  124phy    C23 3333   4.367   0.073   1.803 -0.5554 -0.7389 -0.0358
  124phy    C24 3334   4.463  -0.042   1.836  0.1718 -0.4722 -0.1778
  124phy    C22 3335   4.325   0.155   1.929  0.1187  0.0891 -0.4669
  124phy    C21 3336   4.210   0.106   2.011  0.3818 -0.1097  0.0429
  124phy    C20 3337   4.167   0.200   2.121  0.2996 -0.2897  0.0775
  124phy    C18 3338   4.042   0.164   2.222 -0.6820  0.7967  0.0572
  124phy    O01 3339   4.055   0.022   2.255 -0.0799  0.3962 -0.1009
  124phy    H01 3340   4.016  -0.036   2.192 -1.9542  1.0613  0.3643
  124phy    C19 3341   4.084   0.237   2.351  0.6089 -0.1492 -0.2177
  124phy    C13 3342   3.892   0.202   2.174 -0.5096  0.3306 -0.5877
  124phy     H3 3343   3.891   0.312   2.150  0.3970  1.1154  2.4419
  124phy    O33 3344   3.797   0.194   2.277 -0.3920  0.1144 -0.1695
  124phy    H1B 3345   3.790   0.109   2.316  0.2875  0.5381  0.9313
  124phy    C12 3346   3.829   0.137   2.045  0.1226  0.0740 -0.0696
  124phy    O11 3347   3.778   0.007   2.071  0.2336  0.0296  0.5642
  124phy    H1A 3348   3.692   0.021   2.106 -0.6957 -0.2547 -1.4567
  125phy    C35 3349   3.591   1.264   1.530 -0.0515  0.0308 -0.1808
  125phy    C33 3350   3.445   1.294   1.553 -0.3592 -0.3393 -0.1220
  125phy    C34 3351   3.411   1.424   1.489 -0.5703  0.2653  0.0196
  125phy    C32 3352   3.363   1.184   1.485  0.2159 -0.0816 -0.2348
  125phy    C31 3353   3.320   1.059   1.559  0.1083 -0.0523 -0.4962
  125phy    C30 3354   3.286   0.946   1.461 -0.1081  0.0642  0.0467
  125phy    C28 3355   3.251   0.805   1.512  0.2358  0.3280  0.3213
  125phy    C29 3356   3.138   0.731   1.440  0.3601 -0.2589 -0.1034
  125phy    C27 3357   3.371   0.707   1.525  0.1746 -0.3683 -0.0184
  125phy    C26 3358   3.373   0.641   1.663 -0.5412  0.1090  0.0049
  125phy    C25 3359   3.480   0.528   1.688  0.1427 -0.0626  0.1853
  125phy    C23 3360   3.495   0.463   1.824 -0.1940  0.0555 -0.4707
  125phy    C24 3361   3.517   0.314   1.797 -0.0856  0.1725 -0.7100
  125phy    C22 3362   3.600   0.529   1.916 -0.3840 -0.3617 -0.2303
  125phy    C21 3363   3.582   0.514   2.070 -0.2362  0.0795  0.2660
  125phy    C20 3364   3.708   0.552   2.148 -0.3114  0.6029 -0.0255
  125phy    C18 3365   3.727   0.541   2.305 -0.3771 -0.3985  0.2567
  125phy    O01 3366   3.718   0.406   2.353  0.4571  0.0772 -0.5854
  125phy    H01 3367   3.762   0.342   2.300  0.9252 -0.3125  0.2468
  125phy    C19 3368   3.877   0.585   2.321  0.3917 -0.3908  0.2639
  125phy    C13 3369   3.631   0.636   2.400 -1.2328 -0.0254  0.1164
  125phy     H3 3370   3.645   0.741   2.364 -0.1652 -1.1097 -2.9721
  125phy    O33 3371   3.681   0.638   2.535  0.0170 -0.0037  0.2264
  125phy    H1B 3372   3.694   0.549   2.560  0.9624 -0.2932 -1.1295
  125phy    C12 3373   3.475   0.607   2.409  0.7490 -0.1180  0.1484
  125phy    O11 3374   3.399   0.711   2.464  0.1587 -0.1466  0.0072
  125phy    H1A 3375   3.311   0.681   2.454  0.5235 -1.2328 -0.0508
  126phy    C35 3376   3.102   4.095   2.022 -0.4940 -0.4315  0.2181
  126phy    C33 3377   3.225   4.108   1.931  0.1640 -0.3676 -0.2024
  126phy    C34 3378   3.285   3.972   1.904  0.1429  0.1162 -0.0608
  126phy    C32 3379   3.187   4.175   1.796 -0.3125  0.1987  0.1353
  126phy    C31 3380   3.298   4.260   1.742  0.2263 -0.0450  0.3937
  126phy    C30 3381   3.252   4.336   1.618  0.2876 -0.2975  0.0787
  126phy    C28 3382   3.360   4.431   1.559  0.0606 -0.3981 -0.2235
  126phy    C29 3383   3.357   4.412   1.409  0.1114 -0.6220  0.0615
  126phy    C27 3384   3.331   4.577   1.594  0.2645 -0.3415 -0.1086
  126phy    C26 3385   3.453   4.665   1.626  0.0824  0.4432  0.1152
  126phy    C25 3386   3.430   4.812   1.668 -0.1993  0.2696 -0.5681
  126phy    C23 3387   3.541   4.889   1.746  0.3835 -0.1133 -0.2091
  126phy    C24 3388   3.651   4.940   1.648  0.4872 -0.5045 -0.5695
  126phy    C22 3389   3.467   5.011   1.805  0.0911  0.0567 -0.0337
  126phy    C21 3390   3.488   5.032   1.953  0.5081  0.2784  0.3298
  126phy    C20 3391   3.407   5.150   2.009 -0.4365  0.0661 -0.0806
  126phy    C18 3392   3.408   5.190   2.159  0.0413  0.2116 -0.3940
  126phy    O01 3393   3.539   5.226   2.202  0.4237 -0.0730  0.4327
  126phy    H01 3394   3.536   5.282   2.277 -3.4141  0.3087  0.2015
  126phy    C19 3395   3.319   5.315   2.142 -0.2351  0.2572 -0.5790
  126phy    C13 3396   3.333   5.086   2.258  0.4055 -0.0794  0.1154
  126phy     H3 3397   3.237   5.053   2.212 -0.4964  1.9705  0.4507
  126phy    O33 3398   3.276   5.150   2.374  0.0848  0.1207 -0.2992
  126phy    H1B 3399   3.339   5.148   2.444  1.4321 -1.1228 -1.4862
  126phy    C12 3400   3.416   4.964   2.300 -0.5066  0.1362  0.1485
  126phy    O11 3401   3.353   4.857   2.371 -0.1037  0.5914  0.1959
  126phy    H1A 3402   3.400   4.777   2.355 -1.3195 -0.4367  1.4872
  127phy    C35 3403   3.720   4.631   0.980 -0.3594 -0.2603  0.2496
  127phy    C33 3404   3.640   4.499   0.975  0.5720 -0.1049 -0.1262
  127phy    C34 3405   3.522   4.522   1.071 -0.1466  0.0395 -0.0092
  127phy    C32 3406   3.591   4.459   0.836  0.2900  0.9806 -0.0661
  127phy    C31 3407   3.658   4.331   0.779 -0.0786  0.2779  0.6368
  127phy    C30 3408   3.629   4.324   0.630  0.6844  0.0851  0.3073
  127phy    C28 3409   3.686   4.206   0.551  0.2431  0.0234  0.4852
  127phy    C29 3410   3.570   4.114   0.519  0.0825  0.2254  0.0676
  127phy    C27 3411   3.747   4.258   0.419 -0.0852 -0.3062  0.3803
  127phy    C26 3412   3.870   4.177   0.369  0.1401  0.1654  0.3251
  127phy    C25 3413   3.935   4.217   0.233 -0.1598 -0.3227 -0.7665
  127phy    C23 3414   4.051   4.129   0.176  0.1456  0.2178 -0.3976
  127phy    C24 3415   4.004   3.998   0.124 -0.1391 -0.1429  0.5244
  127phy    C22 3416   4.103   4.213   0.057  0.4495 -0.1481  0.3609
  127phy    C21 3417   4.247   4.197   0.003  0.3221 -0.2660  0.2461
  127phy    C20 3418   4.274   4.290  -0.114  0.2781  0.5095  0.3367
  127phy    C18 3419   4.412   4.279  -0.187  0.1599  1.0290  0.1080
  127phy    O01 3420   4.512   4.289  -0.087 -0.3223  0.3408 -0.0562
  127phy    H01 3421   4.507   4.372  -0.045  0.3493  0.4074 -0.0979
  127phy    C19 3422   4.416   4.408  -0.268  0.3518  0.2783  0.2562
  127phy    C13 3423   4.434   4.141  -0.269 -0.0881  0.1176  0.2045
  127phy     H3 3424   4.408   4.060  -0.196 -2.2044  0.1756 -0.4219
  127phy    O33 3425   4.328   4.105  -0.365  0.0656 -0.1989 -0.0576
  127phy    H1B 3426   4.347   4.123  -0.454  0.2855  1.9218  0.3776
  127phy    C12 3427   4.571   4.063  -0.288  0.1845 -0.3061 -0.2720
  127phy    O11 3428   4.665   4.081  -0.183 -0.4498 -0.7202 -0.1899
  127phy    H1A 3429   4.628   4.145  -0.126 -0.1956  0.8161 -1.6820
  128SOL     OW 3430   0.590   1.296   0.700  0.1815  0.4618 -0.2524
  128SOL    HW1 3431   0.676   1.302   0.657 -0.1200 -0.2849 -0.9955
  128SOL    HW2 3432   0.604   1.335   0.786  1.0989 -2.0483  0.8453
  128SOL     MW 3433   0.604   1.302   0.706  0.0010  0.0013  0.0001
  129SOL     OW 3434   3.039   0.111   2.641 -0.2128 -0.4396 -0.5508
  129SOL    HW1 3435   2.971   0.051   2.673 -0.4507 -0.3015 -0.7954
  129SOL    HW2 3436   3.102   0.104   2.712  0.4116 -0.1922 -1.0757
  129SOL     MW 3437   3.038   0.102   2.655  0.0010  0.0013  0.0001
  130SOL     OW 3438   0.216   1.054   0.384 -0.4575  0.0894 -0.3031
  130SOL    HW1 3439   0.239   0.986   0.320  0.4026  1.2836 -1.2920
  130SOL    HW2 3440   0.120   1.057   0.384 -0.5358 -0.8633  1.4204
  130SOL     MW 3441   0.206   1.045   0.376  0.0010  0.0013  0.0001
  131SOL     OW 3442   3.766   4.463   2.545 -0.2340  0.5516 -0.0927
  131SOL    HW1 3443   3.721   4.380   2.528 -1.1612  1.3312 -1.7805
  131SOL    HW2 3444   3.805   4.484   2.460 -0.7008 -1.6352 -0.9041
  131SOL     MW 3445   3.765   4.455   2.532  0.0010  0.0013  0.0001
  132SOL     OW 3446   2.166   3.558   2.940  0.0361 -0.0618  0.3364
  132SOL    HW1 3447   2.162   3.641   2.988 -0.7911  0.6407 -0.8919
  132SOL    HW2 3448   2.087   3.563   2.887 -1.1953 -0.8458  2.0050
  132SOL     MW 3449   2.155   3.570   2.939  0.0010  0.0013  0.0001
  133SOL     OW 3450   4.069   2.613   0.029 -0.1123  0.1512  0.0239
  133SOL    HW1 3451   3.979   2.583   0.019  0.0608 -0.6151  0.6432
  133SOL    HW2 3452   4.106   2.550   0.092 -0.2981  0.0497  0.0318
  133SOL     MW 3453   4.062   2.600   0.036  0.0010  0.0013  0.0001
  134SOL     OW 3454   3.056   4.880   0.097 -0.0927  0.3894 -0.0767
  134SOL    HW1 3455   3.099   4.850   0.177 -0.6838  1.6523  0.7569
  134SOL    HW2 3456   2.990   4.941   0.130  0.0699  0.9663 -0.7802
  134SOL     MW 3457   3.053   4.884   0.112  0.0010  0.0013  0.0001
  135SOL     OW 3458   2.541   1.862   2.672 -0.0154  0.1285 -0.3112
  135SOL    HW1 3459   2.581   1.924   2.733  0.3202 -0.9109  0.5540
  135SOL    HW2 3460   2.560   1.775   2.707 -0.6672 -0.2457 -0.8890
  135SOL     MW 3461   2.549   1.859   2.685  0.0010  0.0013  0.0001
  136SOL     OW 3462   3.398   0.020   2.638 -0.0316 -0.2447  0.1187
  136SOL    HW1 3463   3.347   0.099   2.652 -0.0786 -0.3254  0.4076
  136SOL    HW2 3464   3.489   0.045   2.619  0.0994 -1.2265 -0.5974
  136SOL     MW 3465   3.404   0.034   2.637  0.0010  0.0013  0.0001
  137SOL     OW 3466   0.965   1.259   2.550 -0.1828  0.3945 -0.3105
  137SOL    HW1 3467   1.055   1.241   2.577  0.1652  0.7354 -1.1999
  137SOL    HW2 3468   0.965   1.349   2.518 -1.8663  0.4699 -0.1838
  137SOL     MW 3469   0.977   1.268   2.549  0.0010  0.0013  0.0001
  138SOL     OW 3470   1.832   4.075   0.089  0.0089 -0.0569  0.3962
  138SOL    HW1 3471   1.878   4.135   0.031 -0.3580  0.7272  0.9069
  138SOL    HW2 3472   1.883   4.092   0.168  0.4935  1.7384 -0.2617
  138SOL     MW 3473   1.845   4.085   0.092  0.0010  0.0013  0.0001
  139SOL     OW 3474   2.367   0.794   2.870  0.0254  0.1661 -0.3812
  139SOL    HW1 3475   2.446   0.835   2.835 -0.2457  1.6410  0.6332
  139SOL    HW2 3476   2.307   0.866   2.892  0.1660 -0.1960  1.2744
  139SOL     MW 3477   2.369   0.809   2.868  0.0010  0.0013  0.0001
  140SOL     OW 3478   3.171   2.205   2.987  0.0676  0.3184 -0.0974
  140SOL    HW1 3479   3.085   2.240   3.012  0.2740  0.2718  0.7024
  140SOL    HW2 3480   3.205   2.183   3.074  0.4973 -1.7184 -0.7271
  140SOL     MW 3481   3.164   2.207   3.002  0.0010  0.0013  0.0001
  141SOL     OW 3482   2.974   0.708   2.976 -0.0260 -0.4426  0.3857
  141SOL    HW1 3483   3.055   0.760   2.976  0.5210 -1.2830  0.1463
  141SOL    HW2 3484   2.932   0.740   3.057  1.3769  1.7855  0.3426
  141SOL     MW 3485   2.979   0.719   2.987  0.0010  0.0013  0.0001
  142SOL     OW 3486   1.536   2.474   3.005  0.2105 -0.0762 -0.0095
  142SOL    HW1 3487   1.518   2.400   3.064  0.8670 -0.7366 -0.6314
  142SOL    HW2 3488   1.558   2.543   3.068 -0.1594  0.1621 -0.1370
  142SOL     MW 3489   1.536   2.474   3.021  0.0010  0.0013  0.0001
  143SOL     OW 3490   4.227   4.725   2.847 -0.3212  0.3168  0.2151
  143SOL    HW1 3491   4.188   4.800   2.892 -0.9568 -0.8631  1.7110
  143SOL    HW2 3492   4.184   4.652   2.890  1.0946  0.6689  2.4022
  143SOL     MW 3493   4.216   4.726   2.859  0.0010  0.0013  0.0001
  144SOL     OW 3494   0.997   1.010   2.881  0.1212  0.1215 -0.2664
  144SOL    HW1 3495   0.976   0.999   2.788 -0.3869  0.1114 -0.1500
  144SOL    HW2 3496   0.981   1.103   2.893  0.0687  0.1785 -0.7582
  144SOL     MW 3497   0.992   1.021   2.870  0.0010  0.0013  0.0001
  145SOL     OW 3498   3.077   1.802   2.734  0.3955  0.1699 -0.1881
  145SOL    HW1 3499   3.029   1.857   2.672  1.3795  0.8241 -0.3863
  145SOL    HW2 3500   3.146   1.764   2.679  1.7009 -0.1652  1.5704
  145SOL     MW 3501   3.080   1.804   2.719  0.0010  0.0013  0.0001
  146SOL     OW 3502   1.495   2.495   0.376 -0.2952 -0.1461  0.1449
  146SOL    HW1 3503   1.571   2.522   0.427 -1.0325 -0.9698  1.7300
  146SOL    HW2 3504   1.432   2.568   0.367  1.0716  0.8646 -2.1720
  146SOL     MW 3505   1.497   2.508   0.381  0.0010  0.0013  0.0001
  147SOL     OW 3506   3.805   2.058   2.872 -0.2780 -0.2106  0.0227
  147SOL    HW1 3507   3.714   2.083   2.888 -0.6806 -2.4791  1.6854
  147SOL    HW2 3508   3.850   2.107   2.941 -1.4576  0.0596  0.6136
  147SOL     MW 3509   3.799   2.068   2.883  0.0010  0.0013  0.0001
  148SOL     OW 3510   4.977   1.975   0.282 -0.1253  0.1172  0.0971
  148SOL    HW1 3511   4.905   1.968   0.345  0.4407  0.8962  0.8466
  148SOL    HW2 3512   4.969   1.902   0.220  0.7699  0.3339 -0.2801
  148SOL     MW 3513   4.966   1.965   0.282  0.0010  0.0013  0.0001
  149SOL     OW 3514   2.363   4.680   2.561  0.0525 -0.1561 -0.6976
  149SOL    HW1 3515   2.411   4.674   2.644  0.5030  0.2076 -0.9249
  149SOL    HW2 3516   2.413   4.747   2.514 -0.1669 -0.9449 -2.0674
  149SOL     MW 3517   2.376   4.688   2.566  0.0010  0.0013  0.0001
  150SOL     OW 3518   3.983   2.388   2.725 -0.2750 -0.5483 -0.3348
  150SOL    HW1 3519   4.046   2.317   2.720 -1.1950 -1.3892 -0.2944
  150SOL    HW2 3520   3.960   2.404   2.634  0.5097  0.2970 -0.4002
  150SOL     MW 3521   3.988   2.381   2.713  0.0010  0.0013  0.0001
  151SOL     OW 3522   4.875   2.149   2.546 -0.0980 -0.4029 -0.4642
  151SOL    HW1 3523   4.953   2.101   2.571 -0.4138  0.2348  2.0575
  151SOL    HW2 3524   4.901   2.240   2.533 -1.3990  0.4230  2.0206
  151SOL     MW 3525   4.889   2.155   2.547  0.0010  0.0013  0.0001
  152SOL     OW 3526   3.573   2.349   2.785  0.1393  0.4767 -0.1009
  152SOL    HW1 3527   3.645   2.386   2.836 -0.6079  0.9753  0.6286
  152SOL    HW2 3528   3.495   2.390   2.823 -1.7537 -1.2324 -1.8660
  152SOL     MW 3529   3.572   2.359   2.797  0.0010  0.0013  0.0001
  153SOL     OW 3530   4.939   5.033   0.219 -0.2801  0.2797 -0.2194
  153SOL    HW1 3531   5.032   5.037   0.243 -0.2661  1.1602 -0.3964
  153SOL    HW2 3532   4.893   5.088   0.283 -0.8950  0.5709 -0.8946
  153SOL     MW 3533   4.945   5.040   0.231  0.0010  0.0013  0.0001
  154SOL     OW 3534   4.028   5.031   2.469  0.2042 -0.0130  0.1705
  154SOL    HW1 3535   4.057   5.089   2.399 -0.3374  1.9832  1.5315
  154SOL    HW2 3536   4.037   5.086   2.547  1.8448  1.0928 -0.7439
  154SOL     MW 3537   4.033   5.046   2.470  0.0010  0.0013  0.0001
  155SOL     OW 3538   4.015   4.538   2.911  0.1942 -0.1787 -0.1917
  155SOL    HW1 3539   3.972   4.623   2.903  0.1939 -0.0097  1.2854
  155SOL    HW2 3540   4.010   4.500   2.824 -0.0630  0.9814 -0.7127
  155SOL     MW 3541   4.009   4.545   2.899  0.0010  0.0013  0.0001
  156SOL     OW 3542   3.274   4.955   2.974  0.3049  0.0364  0.3198
  156SOL    HW1 3543   3.261   4.894   2.902 -2.1528  0.8863 -0.0488
  156SOL    HW2 3544   3.200   4.927   3.028 -0.6165 -1.0948 -1.4387
  156SOL     MW 3545   3.263   4.944   2.971  0.0010  0.0013  0.0001
  157SOL     OW 3546   3.821   1.568   2.949 -0.2110  0.2632 -0.2196
  157SOL    HW1 3547   3.777   1.591   2.868 -0.2460  0.4634 -0.1456
  157SOL    HW2 3548   3.809   1.645   3.005 -1.6397 -0.7317  0.8973
  157SOL     MW 3549   3.814   1.582   2.946  0.0010  0.0013  0.0001
  158SOL     OW 3550   1.206   1.356   2.976  0.2177  0.0878 -0.2455
  158SOL    HW1 3551   1.126   1.354   2.924 -0.9397 -0.1756  1.4674
  158SOL    HW2 3552   1.171   1.309   3.052 -0.5537 -1.3325 -1.4174
  158SOL     MW 3553   1.191   1.350   2.979  0.0010  0.0013  0.0001
  159SOL     OW 3554   1.418   0.674   0.185 -0.4495  0.4897 -0.0320
  159SOL    HW1 3555   1.369   0.620   0.248 -0.2622 -0.5794 -0.7739
  159SOL    HW2 3556   1.427   0.610   0.114 -1.4774  0.2777  0.0123
  159SOL     MW 3557   1.413   0.658   0.184  0.0010  0.0013  0.0001
  160SOL     OW 3558   2.574   3.607   2.815 -0.1265  0.0751  0.3704
  160SOL    HW1 3559   2.596   3.663   2.890 -1.6585  0.7796  0.3397
  160SOL    HW2 3560   2.515   3.665   2.766 -1.8794 -1.0466  1.0594
  160SOL     MW 3561   2.569   3.622   2.818  0.0010  0.0013  0.0001
  161SOL     OW 3562   2.461   3.156   2.943 -0.0763 -0.4094  0.0777
  161SOL    HW1 3563   2.372   3.131   2.919  0.0201  0.0402 -0.7542
  161SOL    HW2 3564   2.457   3.252   2.945  0.1244 -0.3582 -1.3941
  161SOL     MW 3565   2.449   3.165   2.940  0.0010  0.0013  0.0001
  162SOL     OW 3566   4.719   1.844   2.781 -0.0101  0.3755 -0.0816
  162SOL    HW1 3567   4.691   1.763   2.824 -1.6322  1.1761  0.4308
  162SOL    HW2 3568   4.729   1.810   2.692 -1.3160  0.6193 -0.3466
  162SOL     MW 3569   4.717   1.829   2.775  0.0010  0.0013  0.0001
  163SOL     OW 3570   1.459   3.786   0.052  0.0557  0.2374 -0.2681
  163SOL    HW1 3571   1.477   3.876   0.077  0.3040  0.3102 -0.7006
  163SOL    HW2 3572   1.540   3.771   0.002  0.6691  0.5325  0.6191
  163SOL     MW 3573   1.472   3.796   0.048  0.0010  0.0013  0.0001
  164SOL     OW 3574   4.500   4.767   2.870 -0.3158 -0.0599 -0.3968
  164SOL    HW1 3575   4.406   4.749   2.878 -0.6686  0.9991 -1.7436
  164SOL    HW2 3576   4.522   4.749   2.778  1.3772 -1.4106  0.2219
  164SOL     MW 3577   4.490   4.763   2.859  0.0010  0.0013  0.0001
  165SOL     OW 3578   2.804   4.476   0.056  0.0445  0.3460  0.0532
  165SOL    HW1 3579   2.865   4.473   0.130  0.4084  1.9892 -0.1475
  165SOL    HW2 3580   2.838   4.405   0.001  0.2533 -1.4484  2.3480
  165SOL     MW 3581   2.817   4.466   0.059  0.0010  0.0013  0.0001
  166SOL     OW 3582   2.816   2.458   2.879  0.1277  0.4320 -0.0466
  166SOL    HW1 3583   2.829   2.553   2.886  0.2084  0.3774  0.6103
  166SOL    HW2 3584   2.729   2.453   2.840  0.0180  0.8299  0.1388
  166SOL     MW 3585   2.806   2.470   2.875  0.0010  0.0013  0.0001
  167SOL     OW 3586   3.523   2.060   2.808  0.2682  0.1232 -0.3982
  167SOL    HW1 3587   3.436   2.031   2.832  1.3662 -3.2836 -0.0335
  167SOL    HW2 3588   3.509   2.152   2.786  0.8040  0.1690 -0.5638
  167SOL     MW 3589   3.510   2.068   2.808  0.0010  0.0013  0.0001
  168SOL     OW 3590   1.350   3.627   0.252 -0.5396 -0.3593  0.2774
  168SOL    HW1 3591   1.347   3.672   0.336 -0.1446 -0.0194  0.1131
  168SOL    HW2 3592   1.384   3.696   0.195 -1.1138 -0.0673  0.2799
  168SOL     MW 3593   1.354   3.642   0.255  0.0010  0.0013  0.0001
  169SOL     OW 3594   4.702   1.125   2.943  0.2300  0.6586 -0.1500
  169SOL    HW1 3595   4.609   1.116   2.963  0.3519 -1.7522 -0.3751
  169SOL    HW2 3596   4.734   1.187   3.008  0.1831  1.5706 -0.9776
  169SOL     MW 3597   4.694   1.132   2.954  0.0010  0.0013  0.0001
  170SOL     OW 3598   0.138   4.218   2.763 -0.2010  0.4905  0.5571
  170SOL    HW1 3599   0.086   4.145   2.727  1.5484  0.5886 -2.5569
  170SOL    HW2 3600   0.201   4.179   2.824 -1.0562 -0.4531  0.8545
  170SOL     MW 3601   0.140   4.203   2.766  0.0010  0.0013  0.0001
  171SOL     OW 3602   4.449   0.110   2.823 -0.0599  0.4509 -0.1752
  171SOL    HW1 3603   4.459   0.176   2.892  0.8126 -0.1667  0.3148
  171SOL    HW2 3604   4.429   0.036   2.880 -0.6900  1.0737  0.4256
  171SOL     MW 3605   4.448   0.109   2.840  0.0010  0.0013  0.0001
  172SOL     OW 3606   3.907   1.089   2.913 -0.1091  0.1152 -0.3727
  172SOL    HW1 3607   3.948   1.125   2.834  0.3861  1.1749  0.3332
  172SOL    HW2 3608   3.858   1.165   2.943 -1.3454 -0.5846 -0.5782
  172SOL     MW 3609   3.906   1.104   2.906  0.0010  0.0013  0.0001
  173SOL     OW 3610   2.602   0.893   2.764  0.1791 -0.2036  0.3737
  173SOL    HW1 3611   2.601   0.984   2.792 -0.0124 -0.1804  0.2867
  173SOL    HW2 3612   2.561   0.901   2.678  1.2325  1.3687 -0.0165
  173SOL     MW 3613   2.597   0.906   2.756  0.0010  0.0013  0.0001
  174SOL     OW 3614   2.034   4.155   2.948 -0.0531 -0.6206  0.3925
  174SOL    HW1 3615   2.105   4.106   2.990  0.2799  0.4525  1.1069
  174SOL    HW2 3616   2.069   4.243   2.936 -1.1197 -0.3869 -1.3181
  174SOL     MW 3617   2.048   4.160   2.952  0.0010  0.0013  0.0001
  175SOL     OW 3618   4.017   1.889   0.199 -0.2006  0.4916 -0.2223
  175SOL    HW1 3619   3.982   1.869   0.285  0.2300  2.4081  0.4466
  175SOL    HW2 3620   3.943   1.870   0.141 -0.4248  1.6574 -0.3512
  175SOL     MW 3621   4.002   1.884   0.202  0.0010  0.0013  0.0001
  176SOL     OW 3622   4.937   2.206   0.137 -0.0108  0.3829 -0.0724
  176SOL    HW1 3623   4.937   2.187   0.043 -2.4213 -0.4910  0.0428
  176SOL    HW2 3624   4.960   2.123   0.178 -0.5621 -0.0493 -0.6174
  176SOL     MW 3625   4.940   2.193   0.130  0.0010  0.0013  0.0001
  177SOL     OW 3626   3.190   4.805   0.321  0.6873  0.4778  0.3664
  177SOL    HW1 3627   3.155   4.878   0.371 -1.2947 -0.3402  0.2565
  177SOL    HW2 3628   3.165   4.730   0.376 -0.1199  0.7917  0.4365
  177SOL     MW 3629   3.182   4.804   0.335  0.0010  0.0013  0.0001
  178SOL     OW 3630   3.393   4.406   0.370 -0.0775  0.0092  0.3487
  178SOL    HW1 3631   3.348   4.337   0.322  1.8325 -0.7495 -0.4359
  178SOL    HW2 3632   3.452   4.441   0.304 -0.3424  0.4668  0.3511
  178SOL     MW 3633   3.395   4.402   0.355  0.0010  0.0013  0.0001
  179SOL     OW 3634   1.740   1.089   2.658 -0.0964 -0.1641 -0.0153
  179SOL    HW1 3635   1.796   1.127   2.589 -0.4814 -1.0506 -0.8352
  179SOL    HW2 3636   1.661   1.142   2.645 -0.5457 -1.0442 -0.9972
  179SOL     MW 3637   1.737   1.101   2.647  0.0010  0.0013  0.0001
  180SOL     OW 3638   2.827   5.078   2.718  0.0765  0.2131 -0.1036
  180SOL    HW1 3639   2.818   4.984   2.705  1.1650  0.0034  0.5320
  180SOL    HW2 3640   2.770   5.108   2.647  0.1875  0.0967 -0.2421
  180SOL     MW 3641   2.818   5.070   2.707  0.0010  0.0013  0.0001
  181SOL     OW 3642   1.337   3.757   0.484  0.3204  0.2094 -0.0562
  181SOL    HW1 3643   1.253   3.725   0.517 -0.2532  1.3719 -0.3238
  181SOL    HW2 3644   1.313   3.838   0.439  0.3058 -0.0959 -0.6134
  181SOL     MW 3645   1.322   3.764   0.483  0.0010  0.0013  0.0001
  182SOL     OW 3646   0.392   1.262   0.319 -0.0973 -0.5207  1.1223
  182SOL    HW1 3647   0.328   1.190   0.325 -0.6802 -0.1127  0.0785
  182SOL    HW2 3648   0.371   1.307   0.401 -0.3901  0.5028  0.5016
  182SOL     MW 3649   0.381   1.258   0.331  0.0010  0.0013  0.0001
  183SOL     OW 3650   1.326   3.955   0.290  0.2169 -0.1093  0.4939
  183SOL    HW1 3651   1.398   4.000   0.246 -0.2306 -0.7930 -1.0040
  183SOL    HW2 3652   1.253   3.978   0.232 -0.5721 -1.5304  0.8682
  183SOL     MW 3653   1.326   3.964   0.277  0.0010  0.0013  0.0001
  184SOL     OW 3654   1.962   2.433   0.425  0.6445  0.4051  0.0341
  184SOL    HW1 3655   1.900   2.379   0.377 -1.2019  1.7452  0.8053
  184SOL    HW2 3656   2.048   2.392   0.417  0.4979  0.2570 -0.8956
  184SOL     MW 3657   1.965   2.421   0.418  0.0010  0.0013  0.0001
  185SOL     OW 3658   2.343   2.554   0.233 -0.0350  0.0057 -0.4482
  185SOL    HW1 3659   2.367   2.536   0.141 -0.2889 -0.6806 -0.3889
  185SOL    HW2 3660   2.411   2.614   0.264  0.0858 -0.2344 -0.2505
  185SOL     MW 3661   2.355   2.559   0.225  0.0010  0.0013  0.0001
  186SOL     OW 3662   0.966   0.518   0.278  0.1714 -0.1362 -0.1380
  186SOL    HW1 3663   0.926   0.460   0.343  0.0987  0.4379  0.3337
  186SOL    HW2 3664   1.058   0.522   0.305  0.3487  0.5997 -0.8244
  186SOL     MW 3665   0.973   0.511   0.290  0.0010  0.0013  0.0001
  187SOL     OW 3666   1.166   3.199   2.843 -0.2339  0.2608  0.0417
  187SOL    HW1 3667   1.231   3.250   2.893  0.3223  2.1513 -2.4298
  187SOL    HW2 3668   1.165   3.252   2.764  0.3322  2.3599  1.3344
  187SOL     MW 3669   1.175   3.213   2.839  0.0010  0.0013  0.0001
  188SOL     OW 3670   3.158   4.564   0.437  0.0914  0.1359  0.0443
  188SOL    HW1 3671   3.235   4.508   0.424 -0.1583  0.2132 -2.1306
  188SOL    HW2 3672   3.121   4.543   0.523 -0.8390 -0.5929 -0.5130
  188SOL     MW 3673   3.163   4.554   0.447  0.0010  0.0013  0.0001
  189SOL     OW 3674   3.317   0.314   2.561  0.3393  0.3815  0.3655
  189SOL    HW1 3675   3.291   0.370   2.634 -1.0625  0.6727 -0.3130
  189SOL    HW2 3676   3.247   0.324   2.497  1.4850 -1.3504 -1.2563
  189SOL     MW 3677   3.304   0.322   2.563  0.0010  0.0013  0.0001
  190SOL     OW 3678   3.378   0.832   2.685 -0.2881  0.0850  0.0777
  190SOL    HW1 3679   3.386   0.782   2.604  2.1645  0.2420  0.1370
  190SOL    HW2 3680   3.468   0.828   2.719  0.2169 -1.6548 -1.3177
  190SOL     MW 3681   3.391   0.825   2.679  0.0010  0.0013  0.0001
  191SOL     OW 3682   0.968   0.730   0.096 -0.3662 -0.4291  0.1609
  191SOL    HW1 3683   0.970   0.653   0.154  1.0953 -1.2294 -0.8793
  191SOL    HW2 3684   1.039   0.712   0.034 -0.2775  0.7325 -0.0835
  191SOL     MW 3685   0.977   0.717   0.095  0.0010  0.0013  0.0001
  192SOL     OW 3686   1.624   2.669   0.172  0.4270 -0.2090 -0.3591
  192SOL    HW1 3687   1.552   2.697   0.228 -0.1508 -1.9466 -0.1924
  192SOL    HW2 3688   1.701   2.664   0.230  0.7236 -1.9156 -0.8505
  192SOL     MW 3689   1.625   2.672   0.187  0.0010  0.0013  0.0001
  193SOL     OW 3690   0.571   3.837   0.002 -0.0703 -0.1425  0.0104
  193SOL    HW1 3691   0.568   3.781  -0.075  0.0849  0.8820 -0.7656
  193SOL    HW2 3692   0.665   3.830   0.022  0.2715  2.0623 -0.5436
  193SOL     MW 3693   0.583   3.829  -0.005  0.0010  0.0013  0.0001
  194SOL     OW 3694   4.175   2.187   2.665  0.1615  0.0726 -0.0220
  194SOL    HW1 3695   4.254   2.238   2.650  0.6250 -0.8560 -0.7862
  194SOL    HW2 3696   4.195   2.131   2.740 -0.9843  1.0931  1.0966
  194SOL     MW 3697   4.188   2.187   2.673  0.0010  0.0013  0.0001
  195SOL     OW 3698   1.189   0.698   2.926  0.2864  0.3694 -0.0962
  195SOL    HW1 3699   1.150   0.690   2.838  0.0115 -1.1299  0.1436
  195SOL    HW2 3700   1.223   0.788   2.930  1.9259 -0.2386  0.5134
  195SOL     MW 3701   1.188   0.709   2.915  0.0010  0.0013  0.0001
  196SOL     OW 3702   2.583   2.294   2.792  0.3916  0.5940  0.0714
  196SOL    HW1 3703   2.591   2.264   2.701  0.3578  0.2498  0.1772
  196SOL    HW2 3704   2.496   2.264   2.819  1.0897 -0.1217  1.6721
  196SOL     MW 3705   2.573   2.286   2.784  0.0010  0.0013  0.0001
  197SOL     OW 3706   2.349   2.461   2.966 -0.3403  0.3241  0.2778
  197SOL    HW1 3707   2.391   2.517   2.900 -0.6453  2.4497  1.7651
  197SOL    HW2 3708   2.261   2.460   2.930 -0.1176  0.2399 -0.2798
  197SOL     MW 3709   2.343   2.469   2.953  0.0010  0.0013  0.0001
  198SOL     OW 3710   2.644   3.780   0.029 -0.1743 -0.0072 -0.0337
  198SOL    HW1 3711   2.728   3.788  -0.015 -0.2138  0.3164 -0.0533
  198SOL    HW2 3712   2.669   3.733   0.108 -1.0184 -0.7677 -0.1954
  198SOL     MW 3713   2.658   3.775   0.034  0.0010  0.0013  0.0001
  199SOL     OW 3714   2.581   1.171   2.820 -0.3992  0.1683 -0.4082
  199SOL    HW1 3715   2.503   1.211   2.859  0.2387  0.5853  0.4842
  199SOL    HW2 3716   2.658   1.213   2.859 -0.7444 -0.5021  1.0655
  199SOL     MW 3717   2.581   1.182   2.831  0.0010  0.0013  0.0001
  200SOL     OW 3718   3.107   4.559   2.832 -0.1133 -0.7675 -0.1041
  200SOL    HW1 3719   3.153   4.538   2.914 -1.4684 -1.2580  0.5620
  200SOL    HW2 3720   3.029   4.609   2.858  0.1820  0.5721 -1.6581
  200SOL     MW 3721   3.103   4.563   2.846  0.0010  0.0013  0.0001
  201SOL     OW 3722   0.545   3.485   2.527 -0.2931 -0.2766  0.5761
  201SOL    HW1 3723   0.561   3.404   2.575 -1.4543 -0.1914  1.1418
  201SOL    HW2 3724   0.633   3.505   2.496 -0.4212 -0.2978  0.1864
  201SOL     MW 3725   0.558   3.477   2.529  0.0010  0.0013  0.0001
  202SOL     OW 3726   3.804   1.308   0.031 -0.1446 -0.0822  0.2517
  202SOL    HW1 3727   3.735   1.322   0.096 -0.3159 -0.7118  0.2138
  202SOL    HW2 3728   3.821   1.397  -0.001 -1.4133 -0.1622 -0.7119
  202SOL     MW 3729   3.797   1.322   0.035  0.0010  0.0013  0.0001
  203SOL     OW 3730   4.599   1.654   2.965 -0.4744  0.4858  0.2047
  203SOL    HW1 3731   4.504   1.666   2.958 -0.6483  0.1916  1.7015
  203SOL    HW2 3732   4.616   1.576   2.913  1.3078  0.5269  0.6465
  203SOL     MW 3733   4.589   1.646   2.958  0.0010  0.0013  0.0001
  204SOL     OW 3734   2.783   4.794   2.719  0.5936 -0.3023 -0.0586
  204SOL    HW1 3735   2.829   4.756   2.794 -0.9914  0.8243  1.5420
  204SOL    HW2 3736   2.840   4.774   2.645 -0.3931 -0.4289 -0.8040
  204SOL     MW 3737   2.797   4.786   2.719  0.0010  0.0013  0.0001
  205SOL     OW 3738   1.198   4.065   2.839  0.7621  0.3882 -0.3377
  205SOL    HW1 3739   1.193   4.151   2.797  1.0556  0.9246  0.7032
  205SOL    HW2 3740   1.291   4.043   2.834  0.7597  0.5000 -0.9928
  205SOL     MW 3741   1.210   4.074   2.833  0.0010  0.0013  0.0001
  206SOL     OW 3742   4.158   2.606   2.772  0.3614 -0.3494 -0.9149
  206SOL    HW1 3743   4.140   2.623   2.864  0.1877 -1.2645 -0.7712
  206SOL    HW2 3744   4.106   2.527   2.756 -0.3399  0.2505 -1.7267
  206SOL     MW 3745   4.149   2.598   2.782  0.0010  0.0013  0.0001
  207SOL     OW 3746   4.514   0.238   0.069 -0.1214  0.4924 -0.1633
  207SOL    HW1 3747   4.527   0.150   0.105 -1.3550  0.2738 -0.2130
  207SOL    HW2 3748   4.568   0.289   0.129  0.9810  0.8155 -1.3940
  207SOL     MW 3749   4.523   0.233   0.082  0.0010  0.0013  0.0001
  208SOL     OW 3750   1.378   2.769   0.321  0.0726  0.1355 -0.0021
  208SOL    HW1 3751   1.365   2.855   0.361 -1.6567  0.1663 -0.5799
  208SOL    HW2 3752   1.369   2.792   0.228  1.0176  0.9381  0.0864
  208SOL     MW 3753   1.375   2.784   0.314  0.0010  0.0013  0.0001
  209SOL     OW 3754   5.097   4.011   2.688 -0.5599  0.7848 -0.1406
  209SOL    HW1 3755   5.122   3.921   2.710 -1.6771  0.2416 -1.0233
  209SOL    HW2 3756   5.063   4.006   2.599  1.2243  0.1105 -0.8373
  209SOL     MW 3757   5.096   3.998   2.680  0.0010  0.0013  0.0001
  210SOL     OW 3758   2.788   3.956   2.661  0.2168  0.0466  0.1766
  210SOL    HW1 3759   2.776   3.889   2.593  0.1180 -0.6781  0.8856
  210SOL    HW2 3760   2.812   4.035   2.614  1.4509 -1.5554 -2.0982
  210SOL     MW 3761   2.790   3.957   2.646  0.0010  0.0013  0.0001
  211SOL     OW 3762   2.167   4.418   2.908 -0.0561 -0.1811 -0.1154
  211SOL    HW1 3763   2.200   4.466   2.984  1.9142  0.8112 -1.5041
  211SOL    HW2 3764   2.177   4.481   2.837  0.2340 -0.7745 -0.6101
  211SOL     MW 3765   2.172   4.433   2.908  0.0010  0.0013  0.0001
  212SOL     OW 3766   0.835   1.057   0.389  0.4313  0.4745  0.0980
  212SOL    HW1 3767   0.820   0.983   0.448 -0.1271  0.4118 -0.1188
  212SOL    HW2 3768   0.754   1.058   0.338 -0.3489  0.6762  1.2982
  212SOL     MW 3769   0.822   1.047   0.390  0.0010  0.0013  0.0001
  213SOL     OW 3770   4.202   4.647   2.592  0.1149  0.1784 -0.5057
  213SOL    HW1 3771   4.135   4.580   2.607 -0.1072  0.2942 -0.9707
  213SOL    HW2 3772   4.219   4.676   2.682 -0.3170 -0.5940 -0.1600
  213SOL     MW 3773   4.195   4.642   2.606  0.0010  0.0013  0.0001
  214SOL     OW 3774   4.087   1.504   2.868  0.2696 -0.1955  0.4829
  214SOL    HW1 3775   4.003   1.547   2.882  0.8898  1.1867  0.1368
  214SOL    HW2 3776   4.085   1.432   2.931  1.0100 -0.1038  0.6284
  214SOL     MW 3777   4.076   1.500   2.879  0.0010  0.0013  0.0001
  215SOL     OW 3778   2.741   3.693   0.276  0.1953  0.2541  0.4756
  215SOL    HW1 3779   2.658   3.665   0.316  0.2104  1.1105  1.1277
  215SOL    HW2 3780   2.746   3.781   0.313 -1.3085  0.4847  0.1922
  215SOL     MW 3781   2.730   3.701   0.286  0.0010  0.0013  0.0001
  216SOL     OW 3782   4.192   2.856   2.693 -0.0494 -0.1701 -0.2812
  216SOL    HW1 3783   4.180   2.766   2.721 -0.6851  0.0617  0.1953
  216SOL    HW2 3784   4.274   2.854   2.643 -0.6776 -1.6852 -1.3228
  216SOL     MW 3785   4.201   2.844   2.690  0.0010  0.0013  0.0001
  217SOL     OW 3786   1.378   1.187   2.852  0.1090  0.4948 -0.0567
  217SOL    HW1 3787   1.333   1.250   2.908  0.5490  0.4714  0.3262
  217SOL    HW2 3788   1.341   1.106   2.886 -0.7049  0.9313  0.1070
  217SOL     MW 3789   1.367   1.185   2.864  0.0010  0.0013  0.0001
  218SOL     OW 3790   1.176   1.659   2.881  0.0089  0.1636 -0.2585
  218SOL    HW1 3791   1.194   1.570   2.912  0.6825  0.4894  0.3182
  218SOL    HW2 3792   1.234   1.717   2.930  1.3694 -0.2661 -1.2797
  218SOL     MW 3793   1.186   1.655   2.892  0.0010  0.0013  0.0001
  219SOL     OW 3794   0.553   0.818   0.180 -0.2588 -0.0400  0.1168
  219SOL    HW1 3795   0.622   0.850   0.123  1.2520  0.9231  2.3598
  219SOL    HW2 3796   0.559   0.890   0.243  0.9525  0.2522 -0.3176
  219SOL     MW 3797   0.563   0.832   0.181  0.0010  0.0013  0.0001
  220SOL     OW 3798   3.232   0.849   2.951  0.6209  0.2620 -0.0690
  220SOL    HW1 3799   3.288   0.910   2.999  1.2759 -0.4516  0.1045
  220SOL    HW2 3800   3.275   0.847   2.865 -1.0972 -0.7595 -0.9704
  220SOL     MW 3801   3.245   0.857   2.946  0.0010  0.0013  0.0001
  221SOL     OW 3802   3.782   0.318   0.423  0.2111 -0.2109  0.1119
  221SOL    HW1 3803   3.700   0.272   0.443  0.1190 -0.1639 -0.1546
  221SOL    HW2 3804   3.784   0.304   0.329 -2.9590  1.1095 -0.2809
  221SOL     MW 3805   3.771   0.310   0.413  0.0010  0.0013  0.0001
  222SOL     OW 3806   0.182   2.730   2.837 -0.6978  0.3045  0.3349
  222SOL    HW1 3807   0.261   2.697   2.880  0.3217 -0.2346 -1.8339
  222SOL    HW2 3808   0.196   2.824   2.853 -1.0731  0.5797 -0.8378
  222SOL     MW 3809   0.194   2.738   2.845  0.0010  0.0013  0.0001
  223SOL     OW 3810   2.822   2.737   2.900 -0.0719  0.0213  0.1022
  223SOL    HW1 3811   2.833   2.780   2.815  0.9203 -0.5538 -0.0747
  223SOL    HW2 3812   2.876   2.793   2.956  0.1624  0.5831 -0.6679
  223SOL     MW 3813   2.831   2.750   2.896  0.0010  0.0013  0.0001
  224SOL     OW 3814   1.938   1.125   2.883  0.5747  0.0235 -0.0155
  224SOL    HW1 3815   1.873   1.120   2.813  0.9171 -2.1787 -0.2424
  224SOL    HW2 3816   1.963   1.217   2.887  1.3914  0.0129 -2.8355
  224SOL     MW 3817   1.933   1.136   2.875  0.0010  0.0013  0.0001
  225SOL     OW 3818   2.750   0.658   2.807 -0.2333 -0.7379 -0.1497
  225SOL    HW1 3819   2.695   0.735   2.795  1.0871  0.1862 -0.4542
  225SOL    HW2 3820   2.830   0.683   2.853  0.9694 -1.4684 -1.7331
  225SOL     MW 3821   2.753   0.672   2.811  0.0010  0.0013  0.0001
  226SOL     OW 3822   4.970   2.156   2.874  0.0437 -0.0153 -0.0501
  226SOL    HW1 3823   5.009   2.242   2.856  1.0896 -0.6053 -0.6795
  226SOL    HW2 3824   4.881   2.174   2.844 -0.0006 -0.3745 -0.1335
  226SOL     MW 3825   4.963   2.170   2.868  0.0010  0.0013  0.0001
  227SOL     OW 3826   0.863   3.521   2.842  0.2418  0.2766  0.0400
  227SOL    HW1 3827   0.776   3.559   2.830  0.1544 -0.4519 -2.0000
  227SOL    HW2 3828   0.848   3.428   2.855  0.5619  0.0105 -1.3084
  227SOL     MW 3829   0.850   3.514   2.842  0.0010  0.0013  0.0001
  228SOL     OW 3830   2.149   3.775   0.086  0.1903 -0.0360 -0.1497
  228SOL    HW1 3831   2.174   3.868   0.082 -0.4464  0.2150  1.2636
  228SOL    HW2 3832   2.054   3.779   0.080  0.0686 -1.6173  0.4823
  228SOL     MW 3833   2.140   3.788   0.085  0.0010  0.0013  0.0001
  229SOL     OW 3834   3.640   0.789   2.749 -0.2175 -0.0359  0.2431
  229SOL    HW1 3835   3.689   0.870   2.731 -0.4517 -0.2366 -1.4448
  229SOL    HW2 3836   3.659   0.737   2.671  0.8571  0.0182  0.4444
  229SOL     MW 3837   3.649   0.793   2.737  0.0010  0.0013  0.0001
  230SOL     OW 3838   2.993   5.111   2.413 -0.2560 -0.5820 -0.4548
  230SOL    HW1 3839   3.078   5.110   2.369 -0.2245  1.9520 -0.5996
  230SOL    HW2 3840   3.003   5.181   2.477 -0.4743  2.0814 -3.0898
  230SOL     MW 3841   3.006   5.120   2.415  0.0010  0.0013  0.0001
  231SOL     OW 3842   4.122   1.482   2.596  0.0018 -0.2883 -0.5522
  231SOL    HW1 3843   4.147   1.498   2.687 -1.1934 -0.6085 -0.1576
  231SOL    HW2 3844   4.125   1.568   2.554 -0.7006  0.9842  1.7977
  231SOL     MW 3845   4.126   1.496   2.602  0.0010  0.0013  0.0001
  232SOL     OW 3846   2.176   1.604   2.631  0.1862  0.4445  0.4425
  232SOL    HW1 3847   2.096   1.595   2.579  0.8162 -2.0845 -0.2402
  232SOL    HW2 3848   2.203   1.696   2.634  0.9162  0.2452  0.3553
  232SOL     MW 3849   2.169   1.615   2.625  0.0010  0.0013  0.0001
  233SOL     OW 3850   2.570   0.470   2.976  0.6083 -0.1681 -0.0896
  233SOL    HW1 3851   2.622   0.535   2.929  1.1060 -0.3526  0.1965
  233SOL    HW2 3852   2.478   0.495   2.967  0.7923  0.4888 -0.1776
  233SOL     MW 3853   2.565   0.482   2.969  0.0010  0.0013  0.0001
  234SOL     OW 3854   2.001   1.903   2.780  0.0140  0.2274  0.0168
  234SOL    HW1 3855   2.092   1.922   2.755  1.0015  0.4513  3.2674
  234SOL    HW2 3856   2.016   1.861   2.865  2.1856  0.5248 -0.1519
  234SOL     MW 3857   2.015   1.900   2.788  0.0010  0.0013  0.0001
  235SOL     OW 3858   3.571   2.361   2.514  0.5261 -0.7587  0.1163
  235SOL    HW1 3859   3.581   2.359   2.609 -0.5329  0.2800  0.2730
  235SOL    HW2 3860   3.617   2.284   2.480  0.6491 -0.5346 -0.2332
  235SOL     MW 3861   3.578   2.350   2.522  0.0010  0.0013  0.0001
  236SOL     OW 3862   5.106   2.415   0.108  0.1419  0.5823  0.0125
  236SOL    HW1 3863   5.045   2.346   0.137  0.4885  0.5006  0.5618
  236SOL    HW2 3864   5.101   2.412   0.012 -2.3233 -0.4770  0.0996
  236SOL     MW 3865   5.097   2.406   0.099  0.0010  0.0013  0.0001
  237SOL     OW 3866   2.267   1.864   2.650  0.2483  0.4545  0.3303
  237SOL    HW1 3867   2.261   1.947   2.602 -1.1887  0.4765  0.4964
  237SOL    HW2 3868   2.360   1.852   2.669  0.2094 -2.8576 -0.8004
  237SOL     MW 3869   2.278   1.873   2.646  0.0010  0.0013  0.0001
  238SOL     OW 3870   4.908   0.221   0.049 -0.6753 -0.0934  0.4334
  238SOL    HW1 3871   4.939   0.138   0.012  1.1948  0.7346  0.0306
  238SOL    HW2 3872   4.964   0.288   0.011 -0.8886 -0.2590 -0.1928
  238SOL     MW 3873   4.920   0.219   0.039  0.0010  0.0013  0.0001
  239SOL     OW 3874   4.794   1.556   0.187 -0.1255  0.0476  0.5976
  239SOL    HW1 3875   4.871   1.606   0.160  0.6712 -0.1851  2.2914
  239SOL    HW2 3876   4.723   1.593   0.134  0.6825  0.1661 -0.4356
  239SOL     MW 3877   4.795   1.568   0.176  0.0010  0.0013  0.0001
  240SOL     OW 3878   3.687   1.678   2.708 -0.6068 -0.6282  0.2928
  240SOL    HW1 3879   3.737   1.742   2.658 -0.1210 -1.0211  0.2663
  240SOL    HW2 3880   3.710   1.603   2.652  0.8216  1.2960 -1.8737
  240SOL     MW 3881   3.696   1.676   2.694  0.0010  0.0013  0.0001
  241SOL     OW 3882   3.787   4.371   2.973 -0.5913 -0.4380  0.3789
  241SOL    HW1 3883   3.880   4.393   2.983 -0.5796 -0.5689  0.5666
  241SOL    HW2 3884   3.763   4.434   2.905  1.9873 -0.0143 -0.2459
  241SOL     MW 3885   3.796   4.382   2.966  0.0010  0.0013  0.0001
  242SOL     OW 3886   1.568   3.080   2.979  0.3461 -0.0504 -0.4124
  242SOL    HW1 3887   1.524   3.062   2.896  0.6109  1.1648 -0.8329
  242SOL    HW2 3888   1.627   3.005   2.982  0.0685 -0.2402  0.2982
  242SOL     MW 3889   1.570   3.068   2.969  0.0010  0.0013  0.0001
  243SOL     OW 3890   2.890   4.262   2.930 -0.1330 -0.2522  0.0899
  243SOL    HW1 3891   2.826   4.208   2.883  0.5868 -0.0535 -1.1654
  243SOL    HW2 3892   2.965   4.257   2.870 -0.1899 -1.0876  0.0759
  243SOL     MW 3893   2.891   4.254   2.916  0.0010  0.0013  0.0001
  244SOL     OW 3894   4.395   5.016   2.953 -0.2287  0.2625  0.2050
  244SOL    HW1 3895   4.441   4.938   2.922 -1.3053 -1.0699  1.8344
  244SOL    HW2 3896   4.304   4.992   2.936 -0.2193  1.2599 -1.4466
  244SOL     MW 3897   4.389   5.003   2.947  0.0010  0.0013  0.0001
  245SOL     OW 3898   2.456   3.968   2.909 -0.0549 -0.3854 -0.6178
  245SOL    HW1 3899   2.523   4.032   2.883 -0.9525  0.2808 -1.3687
  245SOL    HW2 3900   2.504   3.902   2.958 -1.2819 -0.4390  0.5663
  245SOL     MW 3901   2.471   3.968   2.912  0.0010  0.0013  0.0001
  246SOL     OW 3902   4.533   2.044   2.765  0.3386 -0.5581  1.1963
  246SOL    HW1 3903   4.574   1.957   2.765 -0.4006 -0.9159  0.9183
  246SOL    HW2 3904   4.519   2.059   2.672  0.6501 -0.0130  1.2334
  246SOL     MW 3905   4.537   2.034   2.753  0.0010  0.0013  0.0001
  247SOL     OW 3906   5.048   4.459   0.304  0.4678 -0.3630  0.2433
  247SOL    HW1 3907   5.101   4.535   0.328 -2.3407  1.8413 -0.0410
  247SOL    HW2 3908   4.962   4.500   0.298  0.1968 -0.9585 -0.0568
  247SOL     MW 3909   5.044   4.475   0.306  0.0010  0.0013  0.0001
  248SOL     OW 3910   2.991   3.393   2.706  0.0498 -0.4174  0.2120
  248SOL    HW1 3911   3.012   3.300   2.700 -0.9613 -0.6543  0.0971
  248SOL    HW2 3912   2.898   3.384   2.728 -0.1218 -1.8292 -0.9832
  248SOL     MW 3913   2.981   3.380   2.708  0.0010  0.0013  0.0001
  249SOL     OW 3914   3.764   2.206   2.414  0.0502  0.3662 -0.2855
  249SOL    HW1 3915   3.826   2.196   2.342  0.2459 -1.2573  0.0522
  249SOL    HW2 3916   3.809   2.165   2.488 -2.6861 -2.8052 -0.1416
  249SOL     MW 3917   3.778   2.199   2.414  0.0010  0.0013  0.0001
  250SOL     OW 3918   1.176   3.422   0.168  0.0725  0.0872  0.1599
  250SOL    HW1 3919   1.248   3.480   0.193  0.4132 -0.2513 -0.0170
  250SOL    HW2 3920   1.109   3.484   0.141 -0.1947 -0.0519  0.4980
  250SOL     MW 3921   1.177   3.438   0.168  0.0010  0.0013  0.0001
  251SOL     OW 3922   2.273   1.730   0.009 -0.3334  0.1599 -0.1156
  251SOL    HW1 3923   2.187   1.763   0.037  0.7938  2.1925  1.1744
  251SOL    HW2 3924   2.334   1.738   0.082 -0.3085 -1.2787  0.0629
  251SOL     MW 3925   2.270   1.735   0.022  0.0010  0.0013  0.0001
  252SOL     OW 3926   3.492   2.723   2.639  0.0722 -0.4011 -0.3186
  252SOL    HW1 3927   3.424   2.786   2.664  0.1508 -1.2024  2.1094
  252SOL    HW2 3928   3.467   2.694   2.551 -0.1996  0.4114 -0.5194
  252SOL     MW 3929   3.480   2.728   2.631  0.0010  0.0013  0.0001
  253SOL     OW 3930   2.408   3.437   2.943 -0.3798  0.0623 -0.6160
  253SOL    HW1 3931   2.453   3.499   2.886  1.0156  0.5329  0.9368
  253SOL    HW2 3932   2.315   3.459   2.931 -0.6644 -1.2152 -0.9511
  253SOL     MW 3933   2.402   3.448   2.934  0.0010  0.0013  0.0001
  254SOL     OW 3934   2.104   2.430   2.880  0.3389 -0.0036  0.3959
  254SOL    HW1 3935   2.036   2.469   2.935  1.1506  1.2153  0.5780
  254SOL    HW2 3936   2.059   2.354   2.843  0.5497 -0.2830  0.6950
  254SOL     MW 3937   2.089   2.425   2.882  0.0010  0.0013  0.0001
  255SOL     OW 3938   1.352   3.647   2.844  0.2765 -0.2398  0.0674
  255SOL    HW1 3939   1.348   3.559   2.881  0.1009  0.2804  1.3218
  255SOL    HW2 3940   1.360   3.700   2.923 -1.5768  0.4555 -0.1390
  255SOL     MW 3941   1.352   3.642   2.859  0.0010  0.0013  0.0001
  256SOL     OW 3942   2.255   4.040   0.058  0.2290  0.1827 -0.1407
  256SOL    HW1 3943   2.327   4.021  -0.003 -1.0969 -0.9578 -1.4426
  256SOL    HW2 3944   2.289   4.119   0.100 -0.8276  0.7499 -0.3231
  256SOL     MW 3945   2.269   4.048   0.055  0.0010  0.0013  0.0001
  257SOL     OW 3946   4.070   1.757   2.519 -0.1242 -0.1885  0.0013
  257SOL    HW1 3947   4.123   1.784   2.594  0.7021 -2.2883  0.2416
  257SOL    HW2 3948   4.097   1.815   2.447  1.0657 -0.3087  0.3207
  257SOL     MW 3949   4.081   1.768   2.519  0.0010  0.0013  0.0001
  258SOL     OW 3950   4.254   1.877   0.071 -0.4324 -0.7544 -0.2490
  258SOL    HW1 3951   4.252   1.934  -0.006  1.2232 -0.7145 -0.3033
  258SOL    HW2 3952   4.167   1.876   0.110 -0.6645  0.7966 -0.6646
  258SOL     MW 3953   4.242   1.884   0.066  0.0010  0.0013  0.0001
  259SOL     OW 3954   3.059   4.085   0.351 -0.0433 -0.0022  0.0713
  259SOL    HW1 3955   3.029   4.106   0.439 -0.1966 -0.9193  0.2445
  259SOL    HW2 3956   2.997   4.121   0.288  1.0599  1.1391 -0.4152
  259SOL     MW 3957   3.047   4.092   0.354  0.0010  0.0013  0.0001
  260SOL     OW 3958   4.975   1.752   0.135 -0.2720  0.2108  0.2575
  260SOL    HW1 3959   5.065   1.724   0.150 -0.4333 -1.3599 -1.2830
  260SOL    HW2 3960   4.984   1.799   0.052 -0.0682 -0.7132 -0.2648
  260SOL     MW 3961   4.988   1.754   0.126  0.0010  0.0013  0.0001
  261SOL     OW 3962   4.995   3.772   0.024  0.1269 -0.3486 -0.2134
  261SOL    HW1 3963   4.969   3.846  -0.030 -0.9198 -0.2598  0.3861
  261SOL    HW2 3964   4.940   3.784   0.102 -2.9157 -0.1609 -2.2509
  261SOL     MW 3965   4.984   3.783   0.027  0.0010  0.0013  0.0001
  262SOL     OW 3966   2.179   1.001   2.881 -0.1735 -0.2494  0.0502
  262SOL    HW1 3967   2.221   1.087   2.873  1.0541 -0.7269  1.0674
  262SOL    HW2 3968   2.086   1.025   2.882 -0.5898 -1.7481  0.8926
  262SOL     MW 3969   2.172   1.016   2.880  0.0010  0.0013  0.0001
  263SOL     OW 3970   1.391   1.986   0.194 -0.1255 -0.3075  0.0207
  263SOL    HW1 3971   1.422   2.075   0.211 -0.9173  0.0097 -0.1431
  263SOL    HW2 3972   1.332   1.975   0.268  1.5408 -0.5830  1.3698
  263SOL     MW 3973   1.388   1.996   0.206  0.0010  0.0013  0.0001
  264SOL     OW 3974   1.584   3.364   0.021  0.0669  0.4497 -0.2378
  264SOL    HW1 3975   1.629   3.413  -0.048  2.5351  0.6390  1.3773
  264SOL    HW2 3976   1.577   3.275  -0.013 -0.5205  0.7080 -0.8197
  264SOL     MW 3977   1.589   3.358   0.008  0.0010  0.0013  0.0001
  265SOL     OW 3978   4.833   1.290   0.114  0.0595 -0.2222  0.3795
  265SOL    HW1 3979   4.887   1.308   0.038  0.2720 -0.0631  0.5662
  265SOL    HW2 3980   4.810   1.380   0.136 -0.8844  0.3073 -2.4171
  265SOL     MW 3981   4.837   1.304   0.107  0.0010  0.0013  0.0001
  266SOL     OW 3982   1.713   2.544   0.563 -0.1474  0.0336 -0.0779
  266SOL    HW1 3983   1.805   2.531   0.538 -0.4418  0.2953 -1.3198
  266SOL    HW2 3984   1.700   2.512   0.652  0.8476 -0.9284 -0.2638
  266SOL     MW 3985   1.724   2.538   0.572  0.0010  0.0013  0.0001
  267SOL     OW 3986   1.078   1.215   0.166  0.3659 -0.5463 -0.0604
  267SOL    HW1 3987   1.058   1.126   0.196  0.7249 -0.1268  1.5112
  267SOL    HW2 3988   1.139   1.243   0.234  1.9324 -1.6319 -0.9544
  267SOL     MW 3989   1.084   1.207   0.179  0.0010  0.0013  0.0001
  268SOL     OW 3990   2.013   1.851   0.046 -0.9116 -0.1659  0.5088
  268SOL    HW1 3991   1.996   1.944   0.060 -0.5156 -0.1256  0.7469
  268SOL    HW2 3992   1.923   1.818   0.047 -0.8359 -0.3867  0.3215
  268SOL     MW 3993   1.999   1.859   0.048  0.0010  0.0013  0.0001
  269SOL     OW 3994   1.880   3.804   0.116  0.0812  0.5115 -0.4873
  269SOL    HW1 3995   1.875   3.898   0.098 -1.1818  0.5585 -0.0009
  269SOL    HW2 3996   1.846   3.793   0.204 -0.6393  0.0368 -0.8175
  269SOL     MW 3997   1.875   3.815   0.125  0.0010  0.0013  0.0001
  270SOL     OW 3998   2.739   0.054   2.942 -0.1818 -0.4809 -0.5037
  270SOL    HW1 3999   2.780   0.019   2.862  2.1301 -1.2777  0.9148
  270SOL    HW2 4000   2.664   0.104   2.910  0.0823 -0.9027 -1.8619
  270SOL     MW 4001   2.734   0.056   2.927  0.0010  0.0013  0.0001
  271SOL     OW 4002   0.004   3.136   0.003  0.2076 -0.3254 -0.0037
  271SOL    HW1 4003  -0.053   3.104   0.073 -0.4851 -0.5639 -0.6532
  271SOL    HW2 4004  -0.046   3.208  -0.035  0.5101  0.5641  1.2045
  271SOL     MW 4005  -0.010   3.141   0.007  0.0010  0.0013  0.0001
  272SOL     OW 4006   2.648   2.034   2.869 -0.2002  0.2490  0.4685
  272SOL    HW1 4007   2.634   2.128   2.856  1.0559  0.3790 -0.1481
  272SOL    HW2 4008   2.742   2.032   2.887  0.1623  0.5681 -1.1915
  272SOL     MW 4009   2.658   2.046   2.869  0.0010  0.0013  0.0001
  273SOL     OW 4010   2.260   1.505   2.879 -0.0833 -0.6802  0.3620
  273SOL    HW1 4011   2.271   1.585   2.932  0.1416 -0.4714  0.0038
  273SOL    HW2 4012   2.243   1.542   2.793 -1.4317  1.2835  1.3799
  273SOL     MW 4013   2.259   1.521   2.875  0.0010  0.0013  0.0001
  274SOL     OW 4014   4.131   4.984   2.908  0.0699  0.3742 -0.3841
  274SOL    HW1 4015   4.079   5.030   2.973 -0.5191 -0.2692 -0.3857
  274SOL    HW2 4016   4.110   5.030   2.827 -0.5513  1.6168  0.4572
  274SOL     MW 4017   4.122   4.996   2.906  0.0010  0.0013  0.0001
  275SOL     OW 4018   2.380   4.261   0.154  0.4275 -0.6538 -0.2351
  275SOL    HW1 4019   2.424   4.248   0.239 -0.8263  0.9473  0.7108
  275SOL    HW2 4020   2.441   4.306   0.097  1.0661 -1.0443  0.1259
  275SOL     MW 4021   2.393   4.265   0.158  0.0010  0.0013  0.0001
  276SOL     OW 4022   1.539   2.271   0.207 -0.0911  0.6074 -0.1038
  276SOL    HW1 4023   1.522   2.335   0.276  0.7905 -0.4621  1.1613
  276SOL    HW2 4024   1.634   2.262   0.216  0.0438  1.0781 -1.0004
  276SOL     MW 4025   1.549   2.278   0.217  0.0010  0.0013  0.0001
  277SOL     OW 4026   1.044   0.950   0.242  0.5938 -0.1827  0.0146
  277SOL    HW1 4027   0.999   0.883   0.190 -1.3706  0.3749  0.9098
  277SOL    HW2 4028   0.975   0.967   0.305  0.0070 -0.1271 -0.6343
  277SOL     MW 4029   1.029   0.944   0.243  0.0010  0.0013  0.0001
  278SOL     OW 4030   0.612   3.652   2.795 -0.1947  0.0438 -0.0009
  278SOL    HW1 4031   0.631   3.718   2.728 -0.9813 -1.1886 -1.4938
  278SOL    HW2 4032   0.528   3.621   2.762 -0.2404  0.6620 -0.4953
  278SOL     MW 4033   0.604   3.657   2.782  0.0010  0.0013  0.0001
  279SOL     OW 4034   2.352   1.261   2.946  0.3996  0.4413  0.4112
  279SOL    HW1 4035   2.323   1.352   2.936 -1.2366  0.6316  4.6532
  279SOL    HW2 4036   2.345   1.243   3.040  1.3500 -0.0394  0.3960
  279SOL     MW 4037   2.347   1.271   2.957  0.0010  0.0013  0.0001
  280SOL     OW 4038   2.547   0.675   0.164 -0.1741  0.2112 -0.0842
  280SOL    HW1 4039   2.492   0.714   0.096  1.0857 -0.5559 -1.5822
  280SOL    HW2 4040   2.548   0.584   0.133 -0.3734  0.2321 -0.1522
  280SOL     MW 4041   2.540   0.668   0.151  0.0010  0.0013  0.0001
  281SOL     OW 4042   1.891   2.668   0.282 -0.2908 -0.2218  0.0730
  281SOL    HW1 4043   1.976   2.700   0.253 -0.4013 -0.9786 -1.1814
  281SOL    HW2 4044   1.915   2.594   0.338 -0.0556 -0.4121 -0.2725
  281SOL     MW 4045   1.905   2.662   0.285  0.0010  0.0013  0.0001
  282SOL     OW 4046   3.258   1.970   2.863  0.1771  0.1083 -0.1900
  282SOL    HW1 4047   3.212   2.045   2.902 -2.4064 -0.9595 -0.9611
  282SOL    HW2 4048   3.196   1.930   2.802  1.1535 -0.2481 -0.9634
  282SOL     MW 4049   3.243   1.975   2.860  0.0010  0.0013  0.0001
  283SOL     OW 4050   1.544   4.053   0.098  0.0449 -0.0500 -0.2498
  283SOL    HW1 4051   1.507   4.140   0.112 -1.1622 -0.5511 -0.2651
  283SOL    HW2 4052   1.638   4.066   0.112 -0.0950 -1.6781  2.8701
  283SOL     MW 4053   1.552   4.066   0.101  0.0010  0.0013  0.0001
  284SOL     OW 4054   1.253   0.951   2.940 -0.2455  0.1553 -0.2831
  284SOL    HW1 4055   1.160   0.972   2.942 -0.3058 -0.1432  0.2921
  284SOL    HW2 4056   1.274   0.956   3.033  0.8140  1.3366 -0.5550
  284SOL     MW 4057   1.243   0.954   2.953  0.0010  0.0013  0.0001
  285SOL     OW 4058   3.748   4.955   0.012 -0.0110 -0.1862  0.1654
  285SOL    HW1 4059   3.686   4.994  -0.050  0.8727  0.8932 -0.0702
  285SOL    HW2 4060   3.795   4.888  -0.037 -0.8017  0.1857 -1.1526
  285SOL     MW 4061   3.746   4.951  -0.003  0.0010  0.0013  0.0001
  286SOL     OW 4062   3.629   4.212   2.544  0.1429  0.4092 -0.1720
  286SOL    HW1 4063   3.545   4.190   2.503  0.3449  0.2267 -0.4994
  286SOL    HW2 4064   3.643   4.130   2.592  0.6663  0.6513  0.0962
  286SOL     MW 4065   3.620   4.198   2.545  0.0010  0.0013  0.0001
  287SOL     OW 4066   0.369   4.797   2.897  0.0139  0.6627  0.1182
  287SOL    HW1 4067   0.457   4.779   2.933 -0.3234  0.8521  1.0738
  287SOL    HW2 4068   0.370   4.735   2.825  0.5752  0.7840  0.0083
  287SOL     MW 4069   0.381   4.787   2.892  0.0010  0.0013  0.0001
  288SOL     OW 4070   3.659   0.081   2.600  0.0856 -0.2042 -0.2158
  288SOL    HW1 4071   3.644   0.148   2.534  1.2213  0.5333  0.2369
  288SOL    HW2 4072   3.695   0.011   2.546  1.0307 -0.1953  0.3672
  288SOL     MW 4073   3.662   0.081   2.584  0.0010  0.0013  0.0001
  289SOL     OW 4074   1.698   3.743   2.919 -0.1801 -0.2238  0.2589
  289SOL    HW1 4075   1.762   3.738   2.990  0.0533 -0.1568  0.0546
  289SOL    HW2 4076   1.726   3.817   2.866  0.6520 -0.4092  0.4361
  289SOL     MW 4077   1.710   3.752   2.921  0.0010  0.0013  0.0001
  290SOL     OW 4078   3.789   2.454   2.923 -0.2996 -0.4696 -0.0449
  290SOL    HW1 4079   3.861   2.434   2.863 -0.0574  1.4130 -0.4645
  290SOL    HW2 4080   3.756   2.533   2.879  1.7058  1.4408  1.6667
  290SOL     MW 4081   3.794   2.462   2.909  0.0010  0.0013  0.0001
  291SOL     OW 4082   2.687   3.087   2.791 -0.0852  0.0049 -0.6616
  291SOL    HW1 4083   2.711   3.180   2.786 -1.5436  0.4131 -0.5531
  291SOL    HW2 4084   2.604   3.100   2.836  0.3438 -2.1578  0.9145
  291SOL     MW 4085   2.679   3.101   2.796  0.0010  0.0013  0.0001
  292SOL     OW 4086   4.021   4.448   2.644 -0.0168  0.0296 -0.3296
  292SOL    HW1 4087   3.939   4.452   2.595  0.2443 -3.1721 -1.2672
  292SOL    HW2 4088   4.043   4.355   2.632  0.1343 -0.0456  0.4670
  292SOL     MW 4089   4.013   4.436   2.636  0.0010  0.0013  0.0001
  293SOL     OW 4090   0.338   4.133   2.919 -0.0872  0.1589  0.0324
  293SOL    HW1 4091   0.305   4.051   2.956 -1.6806  0.1162 -1.3804
  293SOL    HW2 4092   0.336   4.190   2.996 -0.6970  0.9136 -0.5267
  293SOL     MW 4093   0.334   4.130   2.934  0.0010  0.0013  0.0001
  294SOL     OW 4094   0.566   1.039   0.630 -0.1528 -0.3693 -0.1219
  294SOL    HW1 4095   0.474   1.061   0.622 -0.0745  0.2076  0.4231
  294SOL    HW2 4096   0.596   1.120   0.672 -0.5129 -1.2958  2.0717
  294SOL     MW 4097   0.558   1.052   0.635  0.0010  0.0013  0.0001
  295SOL     OW 4098   1.361   0.488   2.986 -0.4788 -0.4430 -0.6054
  295SOL    HW1 4099   1.289   0.550   2.972  0.6977  1.1003 -0.0428
  295SOL    HW2 4100   1.422   0.508   2.915 -0.2602 -1.0843 -0.6037
  295SOL     MW 4101   1.359   0.499   2.975  0.0010  0.0013  0.0001
  296SOL     OW 4102   3.102   4.274   2.739 -0.2348 -0.4595 -0.1482
  296SOL    HW1 4103   3.131   4.279   2.648  1.5327 -1.6238  0.2900
  296SOL    HW2 4104   3.105   4.367   2.761  1.2213 -0.0721 -1.7896
  296SOL     MW 4105   3.107   4.287   2.730  0.0010  0.0013  0.0001
  297SOL     OW 4106   0.559   1.039   0.350 -0.2129 -0.2292 -0.1005
  297SOL    HW1 4107   0.568   1.045   0.445  0.3471  0.1332 -0.1720
  297SOL    HW2 4108   0.516   1.121   0.326  0.6240  0.8079  1.7556
  297SOL     MW 4109   0.555   1.050   0.359  0.0010  0.0013  0.0001
  298SOL     OW 4110   2.722   3.382   2.803  0.4051  0.1139  0.0458
  298SOL    HW1 4111   2.751   3.393   2.894 -1.0794  1.5059  0.3988
  298SOL    HW2 4112   2.667   3.460   2.794 -0.0786 -0.2432 -0.1207
  298SOL     MW 4113   2.719   3.394   2.814  0.0010  0.0013  0.0001
  299SOL     OW 4114   5.096   2.399   2.849 -0.2048  0.0070  0.1193
  299SOL    HW1 4115   5.190   2.418   2.844  0.2788 -1.6687  1.7597
  299SOL    HW2 4116   5.056   2.483   2.826 -0.0661 -0.3909 -1.7179
  299SOL     MW 4117   5.103   2.413   2.846  0.0010  0.0013  0.0001
  300SOL     OW 4118   2.454   4.234   2.674 -0.3510  0.1176  0.1740
  300SOL    HW1 4119   2.421   4.297   2.610  1.4161  0.3498 -0.5527
  300SOL    HW2 4120   2.389   4.164   2.671 -1.3734  1.0700 -1.7444
  300SOL     MW 4121   2.441   4.233   2.665  0.0010  0.0013  0.0001
  301SOL     OW 4122   0.459   3.224   2.928  0.3320  0.1348 -0.0617
  301SOL    HW1 4123   0.490   3.141   2.965 -0.1909 -0.3844 -0.7475
  301SOL    HW2 4124   0.420   3.273   2.999 -0.0280 -2.2114  1.4735
  301SOL     MW 4125   0.458   3.219   2.942  0.0010  0.0013  0.0001
  302SOL     OW 4126   3.238   0.502   2.768  0.1641 -0.0838 -0.1390
  302SOL    HW1 4127   3.317   0.545   2.801 -0.0223 -0.4928  0.8911
  302SOL    HW2 4128   3.192   0.482   2.850  0.5718 -2.2597 -0.3824
  302SOL     MW 4129   3.242   0.505   2.783  0.0010  0.0013  0.0001
  303SOL     OW 4130   1.235   0.564   0.358  0.5122 -0.2460  0.0442
  303SOL    HW1 4131   1.216   0.618   0.434  1.3930 -0.4350  0.4105
  303SOL    HW2 4132   1.247   0.475   0.390  0.9830  0.0116  0.5967
  303SOL     MW 4133   1.234   0.559   0.372  0.0010  0.0013  0.0001
  304SOL     OW 4134   1.577   3.472   0.278  0.3568  0.1093  0.3278
  304SOL    HW1 4135   1.504   3.533   0.266 -0.1285 -0.5403 -0.1009
  304SOL    HW2 4136   1.592   3.442   0.188  1.1604 -1.2820  0.9046
  304SOL     MW 4137   1.569   3.476   0.265  0.0010  0.0013  0.0001
  305SOL     OW 4138   2.812   3.372   0.063  0.0425  0.6814  0.5442
  305SOL    HW1 4139   2.731   3.392   0.110  0.1600  1.0551  0.5912
  305SOL    HW2 4140   2.875   3.434   0.101  1.2662 -0.4075  0.3953
  305SOL     MW 4141   2.810   3.382   0.074  0.0010  0.0013  0.0001
  306SOL     OW 4142   3.639   1.953   2.346 -0.4521  0.0662 -0.6704
  306SOL    HW1 4143   3.667   2.045   2.344 -0.3586  0.0769  0.5242
  306SOL    HW2 4144   3.709   1.909   2.394 -1.0616  0.3674  0.5273
  306SOL     MW 4145   3.652   1.959   2.352  0.0010  0.0013  0.0001
  307SOL     OW 4146   4.549   5.105   0.172  0.0861  0.4374  0.1902
  307SOL    HW1 4147   4.578   5.024   0.213  0.7127  0.2483 -0.6068
  307SOL    HW2 4148   4.495   5.074   0.099  0.3778 -0.6994  0.4348
  307SOL     MW 4149   4.546   5.090   0.167  0.0010  0.0013  0.0001
  308SOL     OW 4150   2.895   4.738   2.474  0.0627 -0.3939  0.1426
  308SOL    HW1 4151   2.986   4.766   2.482 -0.1053  0.5689 -1.0502
  308SOL    HW2 4152   2.855   4.805   2.418 -2.4513 -0.7908  1.3203
  308SOL     MW 4153   2.902   4.751   2.468  0.0010  0.0013  0.0001
  309SOL     OW 4154   3.560   4.648   2.325 -0.4247  0.1149  0.0692
  309SOL    HW1 4155   3.625   4.701   2.370  0.0642 -0.9206  0.6094
  309SOL    HW2 4156   3.605   4.607   2.251 -1.6864  0.9835 -1.2494
  309SOL     MW 4157   3.574   4.649   2.321  0.0010  0.0013  0.0001
  310SOL     OW 4158   2.897   2.025   2.952  0.3421  0.1334 -0.3318
  310SOL    HW1 4159   2.928   1.936   2.969 -0.5611 -0.2066 -0.4083
  310SOL    HW2 4160   2.949   2.059   2.879 -1.7868  1.9245 -1.1145
  310SOL     MW 4161   2.908   2.018   2.944  0.0010  0.0013  0.0001
  311SOL     OW 4162   1.958   2.144   0.036 -0.0794  0.6031 -0.3008
  311SOL    HW1 4163   1.938   2.189  -0.046 -0.7181 -0.1450 -0.5680
  311SOL    HW2 4164   2.040   2.180   0.068  0.4999  0.1355 -1.2438
  311SOL     MW 4165   1.966   2.154   0.030  0.0010  0.0013  0.0001
  312SOL     OW 4166   2.551   0.228   2.849  0.1291  0.0640  0.1818
  312SOL    HW1 4167   2.560   0.296   2.915  1.1392  0.8974 -0.7879
  312SOL    HW2 4168   2.601   0.265   2.777 -0.4346 -0.8269 -0.7054
  312SOL     MW 4169   2.559   0.242   2.848  0.0010  0.0013  0.0001
  313SOL     OW 4170   4.882   3.958   2.841 -0.1531 -0.0907  0.1891
  313SOL    HW1 4171   4.802   4.009   2.832 -0.4701 -0.6231 -0.0523
  313SOL    HW2 4172   4.951   3.997   2.787 -0.4148 -1.7903 -1.4651
  313SOL     MW 4173   4.881   3.970   2.833  0.0010  0.0013  0.0001
  314SOL     OW 4174   0.242   2.976   2.948  0.1601 -0.3368 -0.7745
  314SOL    HW1 4175   0.262   3.029   2.871  0.5592  0.2568 -0.2739
  314SOL    HW2 4176   0.165   3.019   2.985 -0.6789 -1.8094 -0.7569
  314SOL     MW 4177   0.235   2.989   2.943  0.0010  0.0013  0.0001
  315SOL     OW 4178   3.122   4.869   2.514 -0.4519  0.7158 -0.0094
  315SOL    HW1 4179   3.102   4.963   2.507  0.5826  0.8458 -2.2386
  315SOL    HW2 4180   3.182   4.858   2.440 -0.2212 -1.1431  0.4190
  315SOL     MW 4181   3.127   4.880   2.503  0.0010  0.0013  0.0001
  316SOL     OW 4182   3.763   5.064   2.408 -0.0234  0.6074 -0.2493
  316SOL    HW1 4183   3.741   4.971   2.397 -1.7353  1.0034 -0.5107
  316SOL    HW2 4184   3.853   5.062   2.439 -0.4040 -2.0674  1.0552
  316SOL     MW 4185   3.772   5.051   2.411  0.0010  0.0013  0.0001
  317SOL     OW 4186   3.730   4.797   2.473  0.2137  0.3861  0.3726
  317SOL    HW1 4187   3.811   4.782   2.522  1.3671 -0.0098 -1.5253
  317SOL    HW2 4188   3.662   4.811   2.538  1.0977  1.0323  1.1787
  317SOL     MW 4189   3.732   4.797   2.488  0.0010  0.0013  0.0001
  318SOL     OW 4190   1.783   2.633   2.835 -0.1162  0.1809  0.0808
  318SOL    HW1 4191   1.747   2.709   2.882  0.1408  0.4816 -0.2052
  318SOL    HW2 4192   1.718   2.617   2.767  0.3895 -3.5966  0.2488
  318SOL     MW 4193   1.769   2.641   2.832  0.0010  0.0013  0.0001
  319SOL     OW 4194   3.660   4.601   2.769  0.4747  0.0120 -0.2660
  319SOL    HW1 4195   3.596   4.659   2.729  0.0113 -0.4410 -0.1850
  319SOL    HW2 4196   3.681   4.541   2.698 -1.7123 -0.8215 -0.2763
  319SOL     MW 4197   3.655   4.601   2.755  0.0010  0.0013  0.0001
  320SOL     OW 4198   4.468   2.080   2.501  0.2534 -0.0435 -0.0956
  320SOL    HW1 4199   4.446   2.171   2.483 -1.3718  0.0206  1.8216
  320SOL    HW2 4200   4.542   2.059   2.445 -1.3584 -4.5741 -0.9539
  320SOL     MW 4201   4.475   2.089   2.491  0.0010  0.0013  0.0001
  321SOL     OW 4202   3.908   4.533   2.327  0.1873  0.2007 -0.1923
  321SOL    HW1 4203   3.951   4.618   2.318  2.1155 -0.6313  0.6632
  321SOL    HW2 4204   3.984   4.477   2.315  0.6124  0.8289 -0.5378
  321SOL     MW 4205   3.924   4.537   2.324  0.0010  0.0013  0.0001
  322SOL     OW 4206   3.527   0.239   2.416 -0.1741  0.1719  0.1455
  322SOL    HW1 4207   3.575   0.317   2.388 -0.8229  0.2408 -0.8048
  322SOL    HW2 4208   3.450   0.272   2.462 -0.4278 -0.3961  0.1328
  322SOL     MW 4209   3.523   0.254   2.419  0.0010  0.0013  0.0001
  323SOL     OW 4210   4.756   0.131   0.271 -0.0486 -0.6440  0.5253
  323SOL    HW1 4211   4.813   0.150   0.197 -1.4240  1.5850 -0.0366
  323SOL    HW2 4212   4.694   0.068   0.235 -0.9454  0.0784  0.7539
  323SOL     MW 4213   4.756   0.125   0.257  0.0010  0.0013  0.0001
  324SOL     OW 4214   0.376   2.865   0.168 -0.5905 -0.0998 -0.1219
  324SOL    HW1 4215   0.321   2.926   0.120 -0.3116 -0.2284 -0.6064
  324SOL    HW2 4216   0.359   2.889   0.259  0.7685 -1.7359  0.6303
  324SOL     MW 4217   0.366   2.876   0.174  0.0010  0.0013  0.0001
  325SOL     OW 4218   1.826   2.288   0.214 -0.0378 -0.2654  0.0994
  325SOL    HW1 4219   1.846   2.370   0.169  0.8080 -1.0975 -1.1073
  325SOL    HW2 4220   1.879   2.227   0.163  0.1447  0.5917 -0.7640
  325SOL     MW 4221   1.836   2.291   0.201  0.0010  0.0013  0.0001
  326SOL     OW 4222   3.868   4.753   2.876  0.3192 -0.1530  0.1542
  326SOL    HW1 4223   3.910   4.788   2.797  0.6142 -0.8322  0.0051
  326SOL    HW2 4224   3.797   4.698   2.844 -0.1121 -0.0719  0.9416
  326SOL     MW 4225   3.865   4.751   2.861  0.0010  0.0013  0.0001
  327SOL     OW 4226   4.336   0.889   0.501  0.0190 -0.0564 -0.2061
  327SOL    HW1 4227   4.271   0.827   0.535 -1.1537  1.2579  0.0690
  327SOL    HW2 4228   4.403   0.832   0.462 -1.5235 -1.7259 -0.5714
  327SOL     MW 4229   4.336   0.873   0.500  0.0010  0.0013  0.0001
  328SOL     OW 4230   1.902   2.263   2.782 -0.4274  0.0430 -0.2847
  328SOL    HW1 4231   1.887   2.190   2.722  0.4612 -0.0069 -0.4527
  328SOL    HW2 4232   1.815   2.303   2.781 -0.6530 -0.4348 -1.2678
  328SOL     MW 4233   1.889   2.259   2.774  0.0010  0.0013  0.0001
  329SOL     OW 4234   4.811   0.894   0.027 -0.0952 -0.2700  0.0098
  329SOL    HW1 4235   4.763   0.829  -0.025 -0.2868  1.1376 -1.6751
  329SOL    HW2 4236   4.776   0.978  -0.002  0.2475  0.3696  1.3882
  329SOL     MW 4237   4.800   0.896   0.016  0.0010  0.0013  0.0001
  330SOL     OW 4238   3.941   2.405   2.453 -0.2944 -0.2136 -0.0374
  330SOL    HW1 4239   3.873   2.339   2.441 -1.6038  1.1203 -0.2536
  330SOL    HW2 4240   3.895   2.484   2.424  0.1803  0.3315  0.6673
  330SOL     MW 4241   3.926   2.406   2.447  0.0010  0.0013  0.0001
  331SOL     OW 4242   1.326   2.878   0.074  0.3502 -0.1038 -0.0862
  331SOL    HW1 4243   1.265   2.869   0.000 -0.0070 -2.9051  0.4755
  331SOL    HW2 4244   1.389   2.943   0.044  0.0412 -0.4037 -1.4355
  331SOL     MW 4245   1.326   2.886   0.060  0.0010  0.0013  0.0001
  332SOL     OW 4246   3.813   1.841   2.539 -0.1493  0.2564 -0.1668
  332SOL    HW1 4247   3.902   1.808   2.529 -0.5322 -0.5692 -1.0616
  332SOL    HW2 4248   3.830   1.932   2.562  0.7658  0.3847 -1.2410
  332SOL     MW 4249   3.827   1.849   2.540  0.0010  0.0013  0.0001
  333SOL     OW 4250   4.969   1.892   2.897  0.0593 -0.9293  0.3864
  333SOL    HW1 4251   4.885   1.879   2.853  0.8349 -0.4899 -1.3340
  333SOL    HW2 4252   4.972   1.988   2.893  0.3959 -0.9681 -0.4381
  333SOL     MW 4253   4.958   1.903   2.891  0.0010  0.0013  0.0001
  334SOL     OW 4254   3.209   4.453   0.065  0.0688 -0.1367 -0.0780
  334SOL    HW1 4255   3.265   4.396   0.013  0.1681 -0.3470  0.2516
  334SOL    HW2 4256   3.272   4.520   0.091  0.7911 -0.7501 -0.1955
  334SOL     MW 4257   3.225   4.454   0.062  0.0010  0.0013  0.0001
  335SOL     OW 4258   3.524   4.820   2.644  0.3208  0.3657 -0.0821
  335SOL    HW1 4259   3.528   4.860   2.731  0.7956 -1.5108  0.8078
  335SOL    HW2 4260   3.431   4.802   2.634  0.7191 -1.5372 -1.0173
  335SOL     MW 4261   3.513   4.823   2.654  0.0010  0.0013  0.0001
  336SOL     OW 4262   4.399   4.572   2.402 -0.3956 -0.1997 -0.0927
  336SOL    HW1 4263   4.333   4.606   2.462  0.2767  0.2978  0.3810
  336SOL    HW2 4264   4.459   4.645   2.393  0.4930 -0.8895  0.0429
  336SOL     MW 4265   4.398   4.586   2.409  0.0010  0.0013  0.0001
  337SOL     OW 4266   0.262   0.855   0.194 -0.1431  0.0344  0.7378
  337SOL    HW1 4267   0.355   0.834   0.183  0.6595  2.6330  1.6933
  337SOL    HW2 4268   0.225   0.773   0.160  0.7113  0.5935 -1.7317
  337SOL     MW 4269   0.270   0.841   0.188  0.0010  0.0013  0.0001
  338SOL     OW 4270   2.031   2.639   2.704  0.0735 -0.4750 -0.1453
  338SOL    HW1 4271   2.067   2.560   2.745  0.3832  0.0951  0.7187
  338SOL    HW2 4272   1.944   2.641   2.744 -0.9867 -1.5020 -2.2491
  338SOL     MW 4273   2.024   2.629   2.715  0.0010  0.0013  0.0001
  339SOL     OW 4274   0.610   4.077   2.870  0.3540  0.2687  0.2144
  339SOL    HW1 4275   0.626   4.004   2.931  0.5071  0.2337  0.1343
  339SOL    HW2 4276   0.522   4.104   2.896 -0.8506 -1.6326 -1.6754
  339SOL     MW 4277   0.601   4.071   2.882  0.0010  0.0013  0.0001
  340SOL     OW 4278   2.902   2.270   0.060  0.3223  0.1055  0.0724
  340SOL    HW1 4279   2.886   2.184   0.022  0.6097 -0.2293  0.6933
  340SOL    HW2 4280   2.864   2.329  -0.005  0.5939  0.9435  0.6538
  340SOL     MW 4281   2.895   2.267   0.046  0.0010  0.0013  0.0001
  341SOL     OW 4282   1.324   3.386   2.947 -0.2774  0.3555 -0.2207
  341SOL    HW1 4283   1.411   3.375   2.983 -0.3386  0.8759  0.0914
  341SOL    HW2 4284   1.271   3.393   3.026 -0.0771 -0.4878 -0.0029
  341SOL     MW 4285   1.328   3.386   2.962  0.0010  0.0013  0.0001
  342SOL     OW 4286   3.003   1.756   2.993  0.2381 -0.0755  0.1216
  342SOL    HW1 4287   3.090   1.767   3.032 -0.2072 -0.9462  1.4429
  342SOL    HW2 4288   3.017   1.753   2.899  0.5498 -0.1737  0.1696
  342SOL     MW 4289   3.017   1.757   2.986  0.0010  0.0013  0.0001
  343SOL     OW 4290   1.711   2.833   2.995  0.2891 -0.4131 -0.4190
  343SOL    HW1 4291   1.789   2.873   3.032 -0.9158  2.0906 -0.3561
  343SOL    HW2 4292   1.676   2.783   3.069  0.9835 -0.1827  0.0696
  343SOL     MW 4293   1.717   2.832   3.010  0.0010  0.0013  0.0001
  344SOL     OW 4294   2.663   4.138   2.821 -0.1779 -0.6294  0.3266
  344SOL    HW1 4295   2.593   4.188   2.778 -1.9339 -2.0519  1.3884
  344SOL    HW2 4296   2.681   4.072   2.754 -0.2747  0.3758 -0.7307
  344SOL     MW 4297   2.656   4.136   2.806  0.0010  0.0013  0.0001
  345SOL     OW 4298   2.896   3.110   2.966 -0.0492 -0.3065  0.0065
  345SOL    HW1 4299   2.862   3.180   3.022  0.6770 -0.2743  0.4094
  345SOL    HW2 4300   2.823   3.075   2.915  1.1177 -0.2902 -1.7724
  345SOL     MW 4301   2.882   3.115   2.967  0.0010  0.0013  0.0001
  346SOL     OW 4302   2.795   0.794   0.165  0.2932  0.5410 -0.5023
  346SOL    HW1 4303   2.835   0.830   0.244  2.0534 -1.7904 -0.2462
  346SOL    HW2 4304   2.719   0.747   0.199  0.1382  0.6988 -0.6262
  346SOL     MW 4305   2.790   0.792   0.180  0.0010  0.0013  0.0001
  347SOL     OW 4306   1.312   0.924   0.184 -0.2107 -0.1363  0.4151
  347SOL    HW1 4307   1.221   0.919   0.215 -0.4380  0.7251 -0.0910
  347SOL    HW2 4308   1.332   0.830   0.193  0.1913  0.0022  0.9775
  347SOL     MW 4309   1.302   0.911   0.189  0.0010  0.0013  0.0001
  348SOL     OW 4310   2.911   4.700   2.942  0.3485 -0.3298  0.1683
  348SOL    HW1 4311   2.873   4.631   2.995 -0.8277  1.6241  2.0679
  348SOL    HW2 4312   2.947   4.759   3.009 -1.2692 -1.8557  2.4842
  348SOL     MW 4313   2.911   4.699   2.958  0.0010  0.0013  0.0001
  349SOL     OW 4314   3.810   1.832   0.038 -0.5151  0.4166 -0.2106
  349SOL    HW1 4315   3.812   1.897  -0.032 -2.7268  0.7434 -0.0460
  349SOL    HW2 4316   3.717   1.827   0.060 -0.4824  1.8932  0.4209
  349SOL     MW 4317   3.798   1.840   0.032  0.0010  0.0013  0.0001
  350SOL     OW 4318   4.332   1.668   2.931 -0.2337  0.0948 -0.5342
  350SOL    HW1 4319   4.259   1.606   2.930  0.5100 -0.8579  0.4163
  350SOL    HW2 4320   4.297   1.741   2.982 -1.3932 -0.2493 -0.8269
  350SOL     MW 4321   4.318   1.669   2.938  0.0010  0.0013  0.0001
  351SOL     OW 4322   3.012   4.409   0.269  0.1650  0.3684 -0.3046
  351SOL    HW1 4323   3.063   4.450   0.338 -2.1657  0.9883  1.1692
  351SOL    HW2 4324   3.074   4.401   0.197 -0.8411  2.4948 -1.5242
  351SOL     MW 4325   3.027   4.413   0.268  0.0010  0.0013  0.0001
  352SOL     OW 4326   1.898   2.506   0.054  0.4521  0.0456 -0.0908
  352SOL    HW1 4327   1.893   2.581   0.113 -1.2464  0.8674 -1.1940
  352SOL    HW2 4328   1.837   2.537  -0.013  0.4802  0.7374  0.1955
  352SOL     MW 4329   1.889   2.520   0.053  0.0010  0.0013  0.0001
  353SOL     OW 4330   3.960   4.811   2.615  0.0351  0.4462  0.1437
  353SOL    HW1 4331   4.037   4.759   2.593 -0.4648 -0.4141  0.3690
  353SOL    HW2 4332   3.988   4.894   2.577 -0.2283  0.0348 -1.0130
  353SOL     MW 4333   3.974   4.815   2.607  0.0010  0.0013  0.0001
  354SOL     OW 4334   1.234   1.284   0.378 -0.1409  0.3949  0.0830
  354SOL    HW1 4335   1.311   1.227   0.383 -0.3186  0.1677  0.2202
  354SOL    HW2 4336   1.182   1.266   0.457  0.2398 -0.2218  0.2016
  354SOL     MW 4337   1.238   1.274   0.389  0.0010  0.0013  0.0001
  355SOL     OW 4338   0.773   0.914   0.036 -0.1652 -0.0106 -0.0985
  355SOL    HW1 4339   0.817   0.991   0.000  0.2484 -0.3867 -0.4105
  355SOL    HW2 4340   0.843   0.849   0.039  0.2028  0.3168 -1.1068
  355SOL     MW 4341   0.788   0.915   0.032  0.0010  0.0013  0.0001
  356SOL     OW 4342   4.403   2.260   0.095 -0.1560 -0.0016  0.1635
  356SOL    HW1 4343   4.412   2.183   0.151 -1.6591 -0.4071 -0.1157
  356SOL    HW2 4344   4.495   2.284   0.083 -0.1833 -0.1072 -0.2976
  356SOL     MW 4345   4.416   2.253   0.101  0.0010  0.0013  0.0001
  357SOL     OW 4346   4.733   2.215   2.766  0.1689  0.1481  0.8524
  357SOL    HW1 4347   4.773   2.182   2.686 -1.8990 -2.3046  0.6680
  357SOL    HW2 4348   4.660   2.152   2.773 -0.2454  0.4744 -0.3625
  357SOL     MW 4349   4.728   2.202   2.756  0.0010  0.0013  0.0001
  358SOL     OW 4350   1.679   3.401   0.527 -0.0060 -0.0566  0.0880
  358SOL    HW1 4351   1.653   3.411   0.436 -1.1406  0.7321  0.4891
  358SOL    HW2 4352   1.653   3.485   0.563  0.2584 -0.0934  0.3809
  358SOL     MW 4353   1.672   3.413   0.520  0.0010  0.0013  0.0001
  359SOL     OW 4354   2.675   0.303   2.621  0.4691 -0.1662  0.4290
  359SOL    HW1 4355   2.751   0.360   2.627  0.8415 -0.7255  1.0609
  359SOL    HW2 4356   2.610   0.362   2.582  1.4948  0.6817 -0.0654
  359SOL     MW 4357   2.676   0.318   2.616  0.0010  0.0013  0.0001
  360SOL     OW 4358   0.013   1.702   2.851 -0.0815  0.3858  0.5838
  360SOL    HW1 4359  -0.061   1.762   2.863 -1.3119 -0.4070 -2.1835
  360SOL    HW2 4360   0.078   1.758   2.810 -2.0125  1.2378 -1.4791
  360SOL     MW 4361   0.011   1.717   2.847  0.0010  0.0013  0.0001
  361SOL     OW 4362   4.270   1.822   2.712  0.0955 -0.0886 -0.0005
  361SOL    HW1 4363   4.295   1.764   2.783  0.4819  0.5077  0.3536
  361SOL    HW2 4364   4.353   1.822   2.664  0.0102  2.2218 -0.2585
  361SOL     MW 4365   4.284   1.814   2.715  0.0010  0.0013  0.0001
  362SOL     OW 4366   4.070   3.242   2.813  0.1141  0.1316  0.3703
  362SOL    HW1 4367   4.080   3.219   2.906  0.1843 -0.6010  0.1893
  362SOL    HW2 4368   4.036   3.163   2.771 -0.5535  0.0488  1.0431
  362SOL     MW 4369   4.067   3.228   2.820  0.0010  0.0013  0.0001
  363SOL     OW 4370   2.248   4.509   0.174 -0.0691  0.2958 -0.0279
  363SOL    HW1 4371   2.299   4.428   0.174  0.0422  0.2394 -3.2347
  363SOL    HW2 4372   2.311   4.574   0.145 -0.2409 -0.5385 -2.5217
  363SOL     MW 4373   2.263   4.507   0.170  0.0010  0.0013  0.0001
  364SOL     OW 4374   3.490   1.856   2.625  0.2396 -0.0280  0.1799
  364SOL    HW1 4375   3.496   1.927   2.689  1.6845 -0.8165  0.9487
  364SOL    HW2 4376   3.557   1.797   2.657  1.4836  1.0087 -0.4286
  364SOL     MW 4377   3.499   1.858   2.637  0.0010  0.0013  0.0001
  365SOL     OW 4378   4.205   0.232   2.753  0.2339  0.0693 -0.5143
  365SOL    HW1 4379   4.192   0.316   2.797  2.0924 -0.1894  0.6752
  365SOL    HW2 4380   4.297   0.210   2.770 -0.2338 -2.0940 -0.4246
  365SOL     MW 4381   4.215   0.240   2.761  0.0010  0.0013  0.0001
  366SOL     OW 4382   4.038   0.017   2.719 -0.0266 -0.5426  0.1610
  366SOL    HW1 4383   3.964   0.041   2.776 -0.6702 -1.4838 -0.2370
  366SOL    HW2 4384   4.103   0.084   2.737  0.5968 -1.5728  2.1073
  366SOL     MW 4385   4.037   0.029   2.729  0.0010  0.0013  0.0001
  367SOL     OW 4386   2.230   2.335   0.346  0.2133  0.2115 -0.1116
  367SOL    HW1 4387   2.255   2.339   0.438 -0.3256 -0.3622  0.0632
  367SOL    HW2 4388   2.265   2.418   0.313  0.8116 -0.2459 -0.6477
  367SOL     MW 4389   2.238   2.346   0.353  0.0010  0.0013  0.0001
  368SOL     OW 4390   3.892   2.091   2.623  0.3192 -0.0870  0.2036
  368SOL    HW1 4391   3.861   2.082   2.713  0.9668 -0.1766  0.4211
  368SOL    HW2 4392   3.987   2.095   2.629  0.4267 -1.7426  0.0522
  368SOL     MW 4393   3.900   2.090   2.636  0.0010  0.0013  0.0001
  369SOL     OW 4394   3.527   5.031   2.858 -0.5587 -0.0448 -0.6045
  369SOL    HW1 4395   3.491   5.074   2.780  0.7474 -0.3326 -1.4165
  369SOL    HW2 4396   3.449   5.010   2.909 -0.4433 -0.4563 -0.5940
  369SOL     MW 4397   3.512   5.034   2.854  0.0010  0.0013  0.0001
  370SOL     OW 4398   3.277   4.191   0.223 -0.3834  0.0870  0.4074
  370SOL    HW1 4399   3.279   4.140   0.142  0.7891 -2.4383  1.9141
  370SOL    HW2 4400   3.209   4.152   0.277  1.2774 -0.3122  2.3387
  370SOL     MW 4401   3.268   4.179   0.219  0.0010  0.0013  0.0001
  371SOL     OW 4402   1.419   1.060   0.397  0.1171 -0.0565 -0.1860
  371SOL    HW1 4403   1.383   1.013   0.322 -0.7415 -0.2035  0.3000
  371SOL    HW2 4404   1.498   1.008   0.410 -1.0052 -1.7861 -0.0656
  371SOL     MW 4405   1.425   1.047   0.388  0.0010  0.0013  0.0001
  372SOL     OW 4406   2.979   2.878   0.060 -0.3225  0.1210 -0.0451
  372SOL    HW1 4407   2.952   2.960   0.018  2.9109  1.0753 -0.5077
  372SOL    HW2 4408   2.939   2.891   0.147  0.6916  1.7866  0.2160
  372SOL     MW 4409   2.970   2.891   0.066  0.0010  0.0013  0.0001
  373SOL     OW 4410   3.267   4.792   2.741  0.1706  0.6671  0.1635
  373SOL    HW1 4411   3.218   4.714   2.770  0.7415  0.6808  1.1632
  373SOL    HW2 4412   3.214   4.826   2.668 -0.7033  0.3607  0.6345
  373SOL     MW 4413   3.253   4.786   2.735  0.0010  0.0013  0.0001
  374SOL     OW 4414   4.305   2.092   2.899  0.3783 -0.2103  0.2332
  374SOL    HW1 4415   4.386   2.072   2.853  0.6024 -0.9975  0.9346
  374SOL    HW2 4416   4.337   2.158   2.960  1.5546  1.6575 -2.2177
  374SOL     MW 4417   4.320   2.098   2.901  0.0010  0.0013  0.0001
   5.13750   5.13750   3.00868
