# Supplementary material for: Resolving liquid-to-glass transitions of water under soft nanoconfinement
Source: Nat Commun. 2026 May 8;17:6224. doi: 10.1038/s41467-026-72955-y (PMC13369869; doi:10.1038/s41467-026-72955-y)
Supplement: Supplementary file 3 — Supplementary Data 1 [file 41467_2026_72955_MOESM3_ESM.zip › 200K/sim5/final.gro]

Lamellar phy in tip4pice water
 4489
    1phy    C35    1   3.336   0.874   1.737 -0.0674  0.2796 -0.3065
    1phy    C33    2   3.381   1.014   1.765  0.3630 -0.1611 -0.6837
    1phy    C34    3   3.390   1.102   1.645 -0.4342  0.4847  0.1646
    1phy    C32    4   3.309   1.083   1.889 -0.2267  0.4018 -0.1212
    1phy    C31    5   3.408   1.149   1.979  0.2586 -0.0159 -0.2394
    1phy    C30    6   3.345   1.212   2.105 -0.0528 -0.3858  0.2944
    1phy    C28    7   3.442   1.306   2.178  0.1660  0.4420 -0.3777
    1phy    C29    8   3.406   1.454   2.144  0.2150 -0.3862 -0.0984
    1phy    C27    9   3.437   1.291   2.330  0.0250  0.1982 -0.1033
    1phy    C26   10   3.546   1.208   2.401  0.1530  0.3166 -0.0181
    1phy    C25   11   3.557   1.198   2.554 -0.1079 -0.3950 -0.0998
    1phy    C23   12   3.666   1.102   2.600  0.1990  0.0056  0.1873
    1phy    C24   13   3.741   1.168   2.713  0.5191 -0.0275  0.4023
    1phy    C22   14   3.612   0.960   2.634  0.7055 -0.0408 -0.0516
    1phy    C21   15   3.693   0.840   2.676 -0.5226  0.1813  0.3128
    1phy    C20   16   3.607   0.714   2.686 -0.3241  0.6387  0.6758
    1phy    C18   17   3.667   0.576   2.739  0.3481 -0.2076 -0.8678
    1phy    O01   18   3.724   0.611   2.866 -0.3632  0.0293  0.5938
    1phy    H01   19   3.723   0.540   2.927  0.3850 -1.5940 -1.2174
    1phy    C19   20   3.540   0.494   2.770  0.1529  0.7809 -0.1532
    1phy    C13   21   3.776   0.492   2.653 -0.4777 -0.4805  0.2322
    1phy     H3   22   3.728   0.460   2.556 -1.9869  0.8600  0.4871
    1phy    O33   23   3.812   0.364   2.714 -0.3491  0.0903 -0.2863
    1phy    H1B   24   3.868   0.382   2.787 -0.8047  1.5080 -0.2661
    1phy    C12   25   3.913   0.549   2.609 -0.1813 -0.4170 -0.3140
    1phy    O11   26   3.995   0.580   2.717 -0.5514 -0.2613  0.2472
    1phy    H1A   27   3.942   0.616   2.786  0.1241 -1.9784  1.7474
    2phy    C35   28   0.061   5.020   1.671  0.0641 -0.1057  0.2132
    2phy    C33   29  -0.016   5.133   1.594  0.1575 -0.4473  0.2066
    2phy    C34   30  -0.152   5.064   1.565 -0.0025 -0.4601  0.4478
    2phy    C32   31  -0.028   5.259   1.669 -0.5515 -0.1067  0.6415
    2phy    C31   32  -0.026   5.388   1.584 -0.1147 -0.1498 -0.5033
    2phy    C30   33  -0.079   5.500   1.672  0.5462  0.0799  0.0225
    2phy    C28   34  -0.076   5.640   1.611 -0.2066  0.6083 -0.4918
    2phy    C29   35  -0.185   5.727   1.674 -0.1912  0.5396 -0.1648
    2phy    C27   36   0.064   5.702   1.615 -0.0369 -0.2887 -0.0812
    2phy    C26   37   0.098   5.786   1.492  0.0158 -0.2277 -0.0217
    2phy    C25   38   0.236   5.845   1.500 -0.4971  0.1768 -0.0421
    2phy    C23   39   0.270   5.947   1.394 -0.1637  0.2495 -0.1318
    2phy    C24   40   0.288   6.092   1.441  0.2630  0.2963 -0.0933
    2phy    C22   41   0.403   5.905   1.327  0.5892  0.5793  0.2093
    2phy    C21   42   0.410   5.945   1.180  0.4425  0.0847  0.1694
    2phy    C20   43   0.552   5.923   1.119  0.1067 -0.4549  0.3140
    2phy    C18   44   0.565   5.922   0.958 -0.1655 -0.5001 -0.1075
    2phy    O01   45   0.461   5.841   0.897 -0.2195  0.5120  0.3692
    2phy    H01   46   0.377   5.881   0.909 -0.5991 -0.0241 -0.4202
    2phy    C19   47   0.699   5.843   0.948  0.3878 -0.5806 -0.2047
    2phy    C13   48   0.566   6.072   0.897 -0.3918 -0.2010  0.1796
    2phy     H3   49   0.463   6.106   0.924 -0.1499 -1.4529  3.1074
    2phy    O33   50   0.636   6.177   0.970 -0.0863 -0.4837 -0.4046
    2phy    H1B   51   0.690   6.140   1.037  0.9692  1.7150  0.0584
    2phy    C12   52   0.551   6.117   0.744 -0.1944 -0.2091  0.4807
    2phy    O11   53   0.615   6.235   0.702  0.1046  0.3780  0.3126
    2phy    H1A   54   0.559   6.298   0.743 -0.3715  0.5621 -0.6014
    3phy    C35   55   4.971   0.795   1.123  0.2652  0.3469  0.4570
    3phy    C33   56   4.861   0.843   1.214  0.4322 -0.3009 -0.2893
    3phy    C34   57   4.913   0.964   1.296  0.1735  0.1575 -0.2103
    3phy    C32   58   4.731   0.863   1.135 -0.0775 -0.0249  0.1395
    3phy    C31   59   4.629   0.755   1.172  0.1768 -0.1356 -0.6246
    3phy    C30   60   4.507   0.763   1.077 -0.6114  0.1956  0.1117
    3phy    C28   61   4.398   0.654   1.105  0.0133 -0.4478  0.2651
    3phy    C29   62   4.286   0.721   1.183  0.2304 -0.7274  0.1878
    3phy    C27   63   4.342   0.605   0.969 -0.2417 -0.1224 -0.0360
    3phy    C26   64   4.417   0.500   0.885  0.5372  0.1864  0.3082
    3phy    C25   65   4.373   0.499   0.736  0.0306  0.0548 -0.2232
    3phy    C23   66   4.425   0.379   0.658 -0.6878 -0.1135  0.1505
    3phy    C24   67   4.348   0.247   0.677 -0.0397  0.1240 -0.0064
    3phy    C22   68   4.422   0.417   0.512 -0.4798  0.8367  0.5040
    3phy    C21   69   4.561   0.390   0.452 -0.0723 -0.0326 -0.1294
    3phy    C20   70   4.568   0.414   0.300  0.0035 -0.3713  0.3328
    3phy    C18   71   4.715   0.438   0.243 -0.0321 -0.4930 -0.4909
    3phy    O01   72   4.770   0.556   0.313 -0.3563  0.5167 -0.2013
    3phy    H01   73   4.706   0.591   0.372 -2.3067 -2.7323 -0.1604
    3phy    C19   74   4.692   0.478   0.097  0.4730  0.1652 -0.0883
    3phy    C13   75   4.816   0.313   0.249 -0.3088  0.2717  0.1909
    3phy     H3   76   4.807   0.277   0.355  0.0245  0.4750  0.2902
    3phy    O33   77   4.773   0.188   0.189  0.1321 -0.1527 -0.1872
    3phy    H1B   78   4.683   0.192   0.163  0.0574  0.1913  0.1282
    3phy    C12   79   4.973   0.319   0.269 -0.0802 -0.0493 -0.0175
    3phy    O11   80   5.044   0.334   0.150 -0.1994  0.1154  0.4095
    3phy    H1A   81   5.131   0.354   0.178  0.7108 -1.2775 -1.2041
    4phy    C35   82   0.881   3.940   1.759 -0.1172 -0.5760 -0.1274
    4phy    C33   83   0.867   4.088   1.781  0.2161  0.0308  0.2332
    4phy    C34   84   0.958   4.156   1.676  0.1296  0.3374 -0.0719
    4phy    C32   85   0.723   4.133   1.763  0.0823 -0.1324  0.2611
    4phy    C31   86   0.699   4.255   1.852  0.6406  0.3143 -0.8910
    4phy    C30   87   0.546   4.274   1.870  0.2360 -0.1288 -0.0558
    4phy    C28   88   0.493   4.402   1.937 -0.0745 -0.3044 -0.6374
    4phy    C29   89   0.465   4.505   1.824  0.0156  0.1748 -0.1584
    4phy    C27   90   0.365   4.370   2.019  0.5150  0.5689  0.0723
    4phy    C26   91   0.372   4.428   2.160  0.3150  0.2546 -0.2546
    4phy    C25   92   0.248   4.389   2.241 -0.3625  0.0775 -0.0300
    4phy    C23   93   0.246   4.398   2.396 -0.8159  0.0638  0.4986
    4phy    C24   94   0.098   4.412   2.449 -0.6816  0.3994  0.0967
    4phy    C22   95   0.331   4.292   2.465 -0.2814  0.0400  0.1154
    4phy    C21   96   0.371   4.300   2.612 -0.3772 -0.1335 -0.6181
    4phy    C20   97   0.422   4.162   2.663 -0.0379 -0.1754 -0.3124
    4phy    C18   98   0.483   4.150   2.809 -0.3362  0.2769  0.7820
    4phy    O01   99   0.403   4.219   2.905 -0.0291 -0.4525 -0.4009
    4phy    H01  100   0.412   4.181   2.991  0.0349 -0.2959 -0.3375
    4phy    C19  101   0.449   4.002   2.836 -0.1850  0.3297 -0.9455
    4phy    C13  102   0.643   4.195   2.823  0.1269 -0.1752  0.4672
    4phy     H3  103   0.697   4.153   2.735 -1.1491  1.3598 -1.1065
    4phy    O33  104   0.701   4.124   2.930  0.4114 -0.3012 -0.3930
    4phy    H1B  105   0.702   4.171   3.011 -0.4970 -1.5053  0.3656
    4phy    C12  106   0.681   4.345   2.832 -0.3442 -0.1124 -0.1309
    4phy    O11  107   0.608   4.423   2.931 -0.1388 -0.0529  0.1224
    4phy    H1A  108   0.519   4.404   2.908 -0.3702  1.8847 -0.8525
    5phy    C35  109   4.989   4.411   2.106  0.1922  0.0195  0.1983
    5phy    C33  110   4.958   4.423   1.954  0.1606 -0.4844 -0.6402
    5phy    C34  111   5.069   4.347   1.883  0.0498  0.2994  0.3149
    5phy    C32  112   4.816   4.386   1.921  0.5769 -0.4510 -0.0539
    5phy    C31  113   4.719   4.504   1.915  0.3733  0.0207 -0.7207
    5phy    C30  114   4.620   4.476   1.802 -0.1056 -0.1984 -0.0125
    5phy    C28  115   4.512   4.582   1.766 -0.0736 -0.1847 -0.3125
    5phy    C29  116   4.493   4.592   1.621 -0.2363 -0.1252  0.3312
    5phy    C27  117   4.376   4.544   1.828 -0.1624  0.2507  1.3810
    5phy    C26  118   4.327   4.650   1.927  0.4269 -0.1942 -0.3720
    5phy    C25  119   4.193   4.610   1.991  0.0062  0.0874 -0.1739
    5phy    C23  120   4.151   4.710   2.099  0.1913 -0.2420 -0.3876
    5phy    C24  121   4.063   4.824   2.045  0.6961  0.3474  0.0773
    5phy    C22  122   4.064   4.638   2.204  0.4500 -0.3220  0.1224
    5phy    C21  123   4.113   4.649   2.348  0.1625 -0.1606 -0.5469
    5phy    C20  124   4.015   4.581   2.442 -0.5844 -0.1456 -0.2194
    5phy    C18  125   4.048   4.577   2.599 -0.2251 -0.1503 -0.4192
    5phy    O01  126   4.076   4.709   2.644  0.4181  0.5172 -0.6159
    5phy    H01  127   4.009   4.773   2.628  0.5878  1.0987  0.8438
    5phy    C19  128   3.913   4.532   2.658 -0.6250 -0.5647  0.1987
    5phy    C13  129   4.169   4.485   2.653  0.1470 -0.0790 -0.6015
    5phy     H3  130   4.171   4.382   2.608  0.2710  0.0658 -0.9257
    5phy    O33  131   4.154   4.454   2.794  0.1396  0.4797  0.4900
    5phy    H1B  132   4.165   4.531   2.846  0.7277  2.1873 -2.0227
    5phy    C12  133   4.316   4.536   2.637 -0.0669 -0.0094  0.5440
    5phy    O11  134   4.349   4.649   2.717  0.2197 -0.1224 -0.1758
    5phy    H1A  135   4.283   4.715   2.715 -1.2349 -1.5374 -0.9911
    6phy    C35  136   0.458   1.715   1.751  0.3874  0.6564 -0.4040
    6phy    C33  137   0.326   1.739   1.681  0.0744 -0.0778 -0.3073
    6phy    C34  138   0.219   1.751   1.793  0.0036  0.3968  0.1805
    6phy    C32  139   0.335   1.863   1.589 -0.0497 -0.0210 -0.4012
    6phy    C31  140   0.240   1.866   1.464  0.3327  0.2481 -0.2404
    6phy    C30  141   0.277   1.988   1.381  0.3973  0.0542 -0.3042
    6phy    C28  142   0.195   2.010   1.247 -0.5543  0.5696  0.2204
    6phy    C29  143   0.062   2.080   1.274  0.0402  0.3787 -0.0701
    6phy    C27  144   0.281   2.091   1.149  0.7526  0.5696  0.4784
    6phy    C26  145   0.244   2.076   0.996  0.6382  0.0725  0.1152
    6phy    C25  146   0.326   2.168   0.909 -0.0537 -0.2238  0.3023
    6phy    C23  147   0.264   2.198   0.773  0.2250 -0.2905  0.3877
    6phy    C24  148   0.267   2.346   0.758  0.0847 -0.5303 -0.0298
    6phy    C22  149   0.342   2.149   0.651  0.1276 -0.0053  0.4316
    6phy    C21  150   0.272   2.045   0.573  0.1666 -0.1512  0.0368
    6phy    C20  151   0.370   1.980   0.464 -0.0103 -0.3933  0.7999
    6phy    C18  152   0.327   1.847   0.389  0.2026 -0.3845  0.1222
    6phy    O01  153   0.327   1.740   0.482 -0.0635  0.6896  0.0514
    6phy    H01  154   0.416   1.718   0.504  0.0685  1.0637 -0.1120
    6phy    C19  155   0.439   1.820   0.287 -0.4036 -0.5234  0.0683
    6phy    C13  156   0.177   1.851   0.325 -0.7514  0.2713 -0.0742
    6phy     H3  157   0.110   1.860   0.414 -1.8279 -1.2747 -0.6854
    6phy    O33  158   0.133   1.970   0.257  0.5221  0.1351  0.3846
    6phy    H1B  159   0.191   2.041   0.279 -0.1721  0.5877  0.8083
    6phy    C12  160   0.087   1.727   0.291 -0.1105  0.2858 -0.0267
    6phy    O11  161   0.135   1.604   0.349  0.0196 -0.1594 -0.4690
    6phy    H1A  162   0.199   1.630   0.412 -1.0013  1.2411  0.0323
    7phy    C35  163   0.245   4.924   2.238  0.0268  0.4568  0.5882
    7phy    C33  164   0.366   4.894   2.140 -0.2357  0.3377 -0.8019
    7phy    C34  165   0.319   4.820   2.016  0.5708 -0.2519 -0.3733
    7phy    C32  166   0.454   5.020   2.116 -0.3177 -0.0824  0.0783
    7phy    C31  167   0.559   5.064   2.219  0.2453 -0.8064  0.4440
    7phy    C30  168   0.638   5.186   2.172  0.0708  0.2325  0.0552
    7phy    C28  169   0.727   5.264   2.276  0.2920  0.3419  0.6533
    7phy    C29  170   0.874   5.233   2.254 -0.1028  0.2266  0.0912
    7phy    C27  171   0.713   5.416   2.242  0.6608 -0.0547  0.2486
    7phy    C26  172   0.608   5.481   2.334  0.1788  0.4186  0.0755
    7phy    C25  173   0.604   5.636   2.318 -0.0395 -0.0989 -0.2193
    7phy    C23  174   0.526   5.706   2.435  0.6164 -0.0426 -0.0973
    7phy    C24  175   0.576   5.851   2.423 -0.0112  0.1328  0.0644
    7phy    C22  176   0.373   5.715   2.406 -0.3747  0.2343  0.7570
    7phy    C21  177   0.286   5.620   2.487  0.0024  0.1178 -0.6363
    7phy    C20  178   0.136   5.625   2.452  0.2377  0.5067  0.0565
    7phy    C18  179   0.036   5.510   2.494 -0.3239  0.2095 -0.4576
    7phy    O01  180   0.044   5.483   2.635  0.0853  0.0256  0.3218
    7phy    H01  181  -0.013   5.412   2.655 -0.2075  0.4035  0.8492
    7phy    C19  182  -0.104   5.580   2.476 -0.4050 -0.0183 -0.2098
    7phy    C13  183   0.052   5.368   2.408  0.5268 -0.2273 -0.3269
    7phy     H3  184   0.055   5.395   2.299  1.7194 -0.7063 -0.4252
    7phy    O33  185  -0.069   5.288   2.412 -0.5737  0.1726 -0.4437
    7phy    H1B  186  -0.149   5.332   2.435 -1.6021 -1.8625  0.1805
    7phy    C12  187   0.174   5.275   2.440 -0.0388  0.5814  0.1878
    7phy    O11  188   0.161   5.204   2.562  0.1676 -0.3111  0.0259
    7phy    H1A  189   0.076   5.165   2.558 -0.0810  0.2688 -0.6968
    8phy    C35  190   0.389   0.290   1.432  0.3340 -0.4128  0.2705
    8phy    C33  191   0.507   0.370   1.397 -0.1439 -0.1324 -0.2411
    8phy    C34  192   0.536   0.476   1.511 -0.8724  0.2777  0.7820
    8phy    C32  193   0.628   0.277   1.351 -0.0774 -0.5480 -0.2454
    8phy    C31  194   0.726   0.339   1.253  0.6254  0.3540 -0.3203
    8phy    C30  195   0.854   0.260   1.227  0.5745  0.7340  0.2361
    8phy    C28  196   0.944   0.334   1.135  0.0943  0.1567 -0.3422
    8phy    C29  197   1.088   0.289   1.176  0.3278 -0.6420  0.3471
    8phy    C27  198   0.927   0.307   0.987  0.2159  0.1091 -0.0607
    8phy    C26  199   0.851   0.418   0.910  0.4225  0.1172 -0.2879
    8phy    C25  200   0.868   0.391   0.755 -0.2394 -0.4750 -0.3635
    8phy    C23  201   0.819   0.494   0.651  0.2500 -0.2704 -0.6341
    8phy    C24  202   0.918   0.511   0.537  0.3960  0.3409 -0.2554
    8phy    C22  203   0.680   0.462   0.598  0.3259 -0.2379  0.2977
    8phy    C21  204   0.597   0.588   0.606 -0.1749 -0.1436 -0.0254
    8phy    C20  205   0.466   0.591   0.522 -0.1327  0.8347  0.5576
    8phy    C18  206   0.369   0.712   0.512 -0.2137  0.1911 -0.1032
    8phy    O01  207   0.363   0.781   0.637 -0.2759  0.2448  0.6348
    8phy    H01  208   0.378   0.722   0.708  0.2905  1.7119  1.7834
    8phy    C19  209   0.228   0.649   0.491 -0.4674 -0.3825 -0.4559
    8phy    C13  210   0.412   0.815   0.395 -0.4521 -0.1497 -0.3173
    8phy     H3  211   0.497   0.871   0.441 -2.1926  1.0897  1.5621
    8phy    O33  212   0.483   0.777   0.276 -0.3088 -0.1376  0.6797
    8phy    H1B  213   0.449   0.700   0.234  0.1308  0.1408 -0.2253
    8phy    C12  214   0.350   0.959   0.371 -0.0099  0.2411 -0.0371
    8phy    O11  215   0.290   1.026   0.477  0.5675  0.0729  0.0959
    8phy    H1A  216   0.279   0.950   0.531 -1.2327 -0.9193 -1.5391
    9phy    C35  217   3.759   1.444   1.950 -0.2052  0.0386 -0.4289
    9phy    C33  218   3.793   1.302   1.912  0.1081  0.0274 -0.2353
    9phy    C34  219   3.732   1.288   1.774  0.4805 -0.4244 -0.2188
    9phy    C32  220   3.940   1.258   1.935 -0.2465 -0.4189 -0.3131
    9phy    C31  221   3.962   1.110   1.934 -0.4862 -0.0107 -0.6174
    9phy    C30  222   4.112   1.083   1.911  0.2786  0.2620 -0.0027
    9phy    C28  223   4.167   0.949   1.961  0.1268 -0.0013  0.1370
    9phy    C29  224   4.159   0.848   1.849 -0.0656  0.2546  0.4883
    9phy    C27  225   4.311   0.975   2.007  0.1530 -0.2495  0.5361
    9phy    C26  226   4.366   0.867   2.102 -0.2797  0.3904 -0.0389
    9phy    C25  227   4.506   0.903   2.151 -0.0883  0.1928 -0.1772
    9phy    C23  228   4.590   0.796   2.220 -0.0015  0.2228 -0.3052
    9phy    C24  229   4.729   0.776   2.156  0.1096  0.4987 -0.2523
    9phy    C22  230   4.607   0.829   2.371  0.1717  0.3918 -0.7017
    9phy    C21  231   4.606   0.705   2.461  0.4684 -0.3339  0.4223
    9phy    C20  232   4.615   0.741   2.612  0.1892  0.5395 -0.0366
    9phy    C18  233   4.597   0.627   2.720 -0.0848  0.6549  0.2508
    9phy    O01  234   4.664   0.505   2.678  0.1555  0.5510 -0.3632
    9phy    H01  235   4.707   0.459   2.747 -1.1017  0.8383  0.6575
    9phy    C19  236   4.687   0.677   2.831  0.9096  0.6842  0.1410
    9phy    C13  237   4.449   0.593   2.775 -0.4107 -0.3686 -0.5820
    9phy     H3  238   4.397   0.689   2.801  0.1652 -0.4293  0.8724
    9phy    O33  239   4.445   0.528   2.898  0.1750 -0.2649 -0.1183
    9phy    H1B  240   4.474   0.440   2.882  0.0779 -0.6405  1.5180
    9phy    C12  241   4.356   0.503   2.684 -0.4472  0.2843 -0.1134
    9phy    O11  242   4.237   0.454   2.735  0.1616  0.0925 -0.3137
    9phy    H1A  243   4.163   0.502   2.705  0.1367 -0.5386 -1.2950
   10phy    C35  244   4.964   1.173   1.750 -0.3466  1.1326  0.1360
   10phy    C33  245   4.869   1.056   1.771  0.5569 -0.1190 -0.4730
   10phy    C34  246   4.882   0.994   1.905 -0.0033 -0.0794 -0.2446
   10phy    C32  247   4.715   1.080   1.754 -0.0770  0.4453 -0.3359
   10phy    C31  248   4.658   1.051   1.615 -0.1646 -0.2665  0.3749
   10phy    C30  249   4.511   1.106   1.597 -0.2029  0.8426 -0.5871
   10phy    C28  250   4.457   1.077   1.457  0.0723  0.2280 -0.1162
   10phy    C29  251   4.320   1.015   1.476  0.1485 -0.3857  0.5074
   10phy    C27  252   4.464   1.199   1.366  0.3138 -0.0339  0.3588
   10phy    C26  253   4.579   1.195   1.265  0.0165  0.1954 -0.5698
   10phy    C25  254   4.586   1.316   1.170  0.6776 -0.0239 -0.6421
   10phy    C23  255   4.661   1.300   1.035 -0.0756 -0.5277 -0.8242
   10phy    C24  256   4.604   1.402   0.936  0.2964 -0.2395 -0.0111
   10phy    C22  257   4.808   1.340   1.052  0.1310 -0.0446  0.3081
   10phy    C21  258   4.910   1.222   1.035 -0.0050  0.0774  0.3140
   10phy    C20  259   5.052   1.267   1.018 -0.3426  0.2014  0.1646
   10phy    C18  260   5.162   1.157   0.988 -0.2611 -0.2341 -0.0335
   10phy    O01  261   5.163   1.056   1.089 -0.1725 -0.0141  0.8447
   10phy    H01  262   5.114   1.079   1.165 -1.6941  0.4873 -0.2434
   10phy    C19  263   5.292   1.233   1.006  0.1810 -0.1124 -0.2206
   10phy    C13  264   5.156   1.097   0.842 -0.1463 -0.5405 -0.3004
   10phy     H3  265   5.065   1.032   0.846 -0.0494 -0.6612  0.0131
   10phy    O33  266   5.115   1.180   0.732  0.0580  0.3922 -0.3183
   10phy    H1B  267   5.190   1.204   0.680  0.2799  0.2710 -0.0518
   10phy    C12  268   5.239   0.967   0.793 -0.5289 -0.3695 -0.2909
   10phy    O11  269   5.285   0.881   0.898  0.2141 -0.2220 -0.1751
   10phy    H1A  270   5.225   0.896   0.968 -0.8721  0.1901 -1.1559
   11phy    C35  271   4.293   1.743   2.422  0.0698 -0.7235 -0.2082
   11phy    C33  272   4.276   1.617   2.511 -0.4088 -0.0904 -0.0523
   11phy    C34  273   4.284   1.504   2.412  0.0070  0.5769 -0.0782
   11phy    C32  274   4.395   1.590   2.598 -0.2971 -0.2250 -0.0748
   11phy    C31  275   4.361   1.598   2.752  0.3454  0.8786  0.2160
   11phy    C30  276   4.476   1.549   2.847 -0.0273 -0.0446 -0.1046
   11phy    C28  277   4.432   1.539   2.994  0.3442 -0.9611 -0.9137
   11phy    C29  278   4.367   1.400   3.017  0.2131  0.1306  0.0069
   11phy    C27  279   4.558   1.558   3.079  0.3967 -0.9919  0.6194
   11phy    C26  280   4.548   1.638   3.208 -0.2316  0.0175  0.3605
   11phy    C25  281   4.685   1.646   3.286  0.4207  0.0688  0.2676
   11phy    C23  282   4.671   1.737   3.410 -0.2796  0.0876 -0.2235
   11phy    C24  283   4.679   1.647   3.533 -0.6161 -0.0776  0.1104
   11phy    C22  284   4.783   1.841   3.425 -0.3593  0.4737 -0.1035
   11phy    C21  285   4.780   1.969   3.338  0.0974 -0.0952  0.1048
   11phy    C20  286   4.877   2.065   3.408  0.2215  0.2157 -0.1451
   11phy    C18  287   4.898   2.210   3.366  0.2377  0.4404  0.1492
   11phy    O01  288   4.771   2.277   3.370 -0.4169 -0.0183  0.5950
   11phy    H01  289   4.766   2.319   3.286  1.2454 -0.1203  0.4151
   11phy    C19  290   4.985   2.265   3.482 -0.0105  0.2532  0.4512
   11phy    C13  291   4.965   2.220   3.220  0.1809  0.3765 -0.8185
   11phy     H3  292   4.907   2.155   3.149 -1.5074  1.1660 -0.2274
   11phy    O33  293   5.096   2.170   3.206  0.4037 -0.3142 -0.0516
   11phy    H1B  294   5.118   2.103   3.268 -1.0740 -0.1503  0.6811
   11phy    C12  295   4.955   2.358   3.143  0.7959 -0.1432  0.3613
   11phy    O11  296   4.824   2.420   3.145  0.7030 -0.2377  0.2159
   11phy    H1A  297   4.833   2.504   3.103 -0.1923  0.0363  0.5679
   12phy    C35  298   4.586   1.258   2.284 -0.2898 -0.1369 -0.0956
   12phy    C33  299   4.613   1.310   2.142  0.4264  0.4705 -0.4941
   12phy    C34  300   4.493   1.388   2.095 -0.0398 -1.2432 -0.1340
   12phy    C32  301   4.739   1.403   2.134  0.1333  0.3609 -0.2596
   12phy    C31  302   4.876   1.333   2.121  0.1576 -0.1003  0.2101
   12phy    C30  303   4.987   1.433   2.131 -0.1135 -0.0223  0.0944
   12phy    C28  304   5.128   1.375   2.174 -0.3905 -0.5049 -0.1778
   12phy    C29  305   5.234   1.375   2.058 -0.0807  0.1303  0.3052
   12phy    C27  306   5.182   1.457   2.289  0.2585 -0.7141 -0.2053
   12phy    C26  307   5.286   1.403   2.390  0.4295  0.1095  0.2840
   12phy    C25  308   5.302   1.496   2.504 -0.3773  0.1183 -0.3953
   12phy    C23  309   5.420   1.465   2.595 -0.4898  0.3389  0.3612
   12phy    C24  310   5.526   1.569   2.572 -0.3155  0.1428  0.0685
   12phy    C22  311   5.368   1.464   2.736  0.4750  0.1658  0.1134
   12phy    C21  312   5.452   1.396   2.845 -0.0234  0.3302 -0.5280
   12phy    C20  313   5.415   1.422   2.985  0.3548  0.1881  0.3633
   12phy    C18  314   5.514   1.396   3.106  0.0983 -0.3610  0.4046
   12phy    O01  315   5.623   1.490   3.097  0.2036 -0.1525 -0.1707
   12phy    H01  316   5.584   1.573   3.077 -1.7246 -1.3902 -1.9299
   12phy    C19  317   5.423   1.443   3.222  0.3060 -0.2607 -0.0878
   12phy    C13  318   5.572   1.246   3.125 -0.0604  0.2544  0.4969
   12phy     H3  319   5.608   1.204   3.028 -0.8652 -0.5387  0.5338
   12phy    O33  320   5.468   1.151   3.165  0.3974  0.2926 -0.4496
   12phy    H1B  321   5.388   1.157   3.116 -0.2222  1.1814  0.6086
   12phy    C12  322   5.698   1.223   3.219 -0.0633 -0.1115 -0.2581
   12phy    O11  323   5.768   1.101   3.206 -0.5452 -0.1075  0.2242
   12phy    H1A  324   5.822   1.107   3.129 -0.4177 -1.5307  0.1830
   13phy    C35  325   0.397   3.897   1.629  0.4973 -0.9458  0.2987
   13phy    C33  326   0.407   3.759   1.558 -0.7323 -0.3888  0.1413
   13phy    C34  327   0.524   3.756   1.457  0.2860 -0.1444  0.0333
   13phy    C32  328   0.395   3.646   1.662 -0.1059  0.1731 -0.2670
   13phy    C31  329   0.319   3.516   1.622 -0.2102  0.3994 -0.2218
   13phy    C30  330   0.334   3.402   1.727  0.2746 -0.0127  0.1623
   13phy    C28  331   0.282   3.260   1.689 -0.3704 -0.0209 -0.1390
   13phy    C29  332   0.402   3.175   1.646  0.0580 -0.3792 -0.1846
   13phy    C27  333   0.229   3.186   1.810 -0.0348  0.5005  0.2619
   13phy    C26  334   0.083   3.215   1.846 -0.1766 -0.3379  0.4296
   13phy    C25  335   0.031   3.096   1.929 -0.0205 -0.2106  0.2481
   13phy    C23  336  -0.094   3.111   2.018  0.7288 -0.1991  0.0516
   13phy    C24  337  -0.222   3.097   1.935 -0.3837  0.7115  0.2750
   13phy    C22  338  -0.091   3.002   2.128 -0.9628 -0.4368 -0.2920
   13phy    C21  339  -0.152   3.044   2.261  0.4271 -0.1276 -0.3163
   13phy    C20  340  -0.137   2.932   2.374 -0.0153  0.1271 -0.0764
   13phy    C18  341  -0.177   2.942   2.526  0.6057 -0.2430 -0.1642
   13phy    O01  342  -0.321   2.934   2.535  0.0185 -0.0437  0.2392
   13phy    H01  343  -0.351   2.936   2.446 -0.1376  1.7642  0.2855
   13phy    C19  344  -0.137   2.806   2.588  0.0377 -0.2088  0.3819
   13phy    C13  345  -0.118   3.071   2.610  0.5444 -0.0101  0.1106
   13phy     H3  346  -0.006   3.075   2.599  0.4083 -0.8847 -1.8906
   13phy    O33  347  -0.133   3.051   2.757 -0.1218  0.3741 -0.3445
   13phy    H1B  348  -0.219   3.069   2.790 -0.5088  0.7657 -1.5137
   13phy    C12  349  -0.176   3.211   2.582 -0.3188 -0.0518  0.3036
   13phy    O11  350  -0.118   3.318   2.653  0.2282 -0.6003  0.1873
   13phy    H1A  351  -0.118   3.293   2.743  1.2563 -1.9933 -0.1668
   14phy    C35  352   1.004   4.000   1.258 -0.1789 -0.3931  0.0205
   14phy    C33  353   0.857   3.972   1.243 -0.3763 -0.4584 -0.1815
   14phy    C34  354   0.836   3.823   1.274  0.1672  0.1729  0.1127
   14phy    C32  355   0.768   4.055   1.335 -0.2171  0.1577  0.0209
   14phy    C31  356   0.626   4.090   1.290 -0.3566 -0.1055  0.4598
   14phy    C30  357   0.567   4.185   1.395 -0.1615 -0.0707 -0.3166
   14phy    C28  358   0.429   4.241   1.364 -0.0315  0.2929 -0.5608
   14phy    C29  359   0.362   4.276   1.498 -0.2732 -0.4140  0.6135
   14phy    C27  360   0.431   4.357   1.263 -0.1538 -0.0092 -0.0335
   14phy    C26  361   0.313   4.367   1.167  0.3710 -0.6704 -0.2525
   14phy    C25  362   0.337   4.472   1.057 -0.6406 -0.1700  0.3078
   14phy    C23  363   0.266   4.459   0.920 -0.5947  0.2932 -0.0048
   14phy    C24  364   0.166   4.572   0.899  0.2795  0.1529 -0.4091
   14phy    C22  365   0.362   4.476   0.798  0.4600 -0.0458  0.1263
   14phy    C21  366   0.377   4.344   0.723 -0.5351  0.4179 -0.2154
   14phy    C20  367   0.469   4.364   0.604  0.0360 -0.6380  0.0130
   14phy    C18  368   0.474   4.253   0.496 -0.1492 -0.0157  0.1081
   14phy    O01  369   0.516   4.133   0.565  0.1351 -0.2802  0.8070
   14phy    H01  370   0.596   4.136   0.614  0.0630 -0.7648  0.9572
   14phy    C19  371   0.582   4.296   0.400 -0.0502 -0.3017  0.4450
   14phy    C13  372   0.335   4.234   0.416  0.1042  0.2451 -0.2453
   14phy     H3  373   0.258   4.223   0.497 -0.4482  1.6406 -0.5474
   14phy    O33  374   0.274   4.346   0.347 -0.1867 -0.0463 -0.1684
   14phy    H1B  375   0.311   4.356   0.261  3.2908 -1.2229  1.0311
   14phy    C12  376   0.287   4.094   0.362 -0.5242  0.4717  0.5925
   14phy    O11  377   0.334   3.984   0.437 -0.0559 -0.2141 -0.2122
   14phy    H1A  378   0.400   4.022   0.492 -0.6370  1.7004 -0.7487
   15phy    C35  379   0.361   3.921   2.122 -0.0284  0.1229  0.0219
   15phy    C33  380   0.498   3.888   2.179  0.2066 -0.5278 -0.4313
   15phy    C34  381   0.538   3.762   2.111  0.3994  0.5751  0.5004
   15phy    C32  382   0.601   4.002   2.154  0.5853 -0.0186  0.4771
   15phy    C31  383   0.661   4.066   2.277 -0.4185  0.1148 -0.0849
   15phy    C30  384   0.775   4.157   2.239  0.3333  0.2936 -0.2210
   15phy    C28  385   0.826   4.243   2.356 -0.0067  0.4177 -0.2693
   15phy    C29  386   0.974   4.208   2.378  0.5866  0.2895 -0.0604
   15phy    C27  387   0.801   4.394   2.330  0.4332 -0.3483  0.0614
   15phy    C26  388   0.746   4.466   2.451 -0.2695 -0.1767 -0.7532
   15phy    C25  389   0.734   4.612   2.408 -0.0045  0.4096 -0.2439
   15phy    C23  390   0.683   4.705   2.519  0.5703  0.1773 -0.4746
   15phy    C24  391   0.768   4.836   2.522 -0.0577  0.1742  0.6831
   15phy    C22  392   0.530   4.717   2.512 -0.0410 -0.0946 -0.3176
   15phy    C21  393   0.457   4.753   2.640  0.0014  0.2440 -0.1573
   15phy    C20  394   0.305   4.765   2.622  0.3034  0.0564 -0.4733
   15phy    C18  395   0.213   4.769   2.759  0.4588 -0.1519  0.1830
   15phy    O01  396   0.260   4.868   2.854  0.0217  0.1104 -0.2480
   15phy    H01  397   0.294   4.942   2.808  0.6777 -0.0000  0.0537
   15phy    C19  398   0.080   4.821   2.699  0.5345  0.1834  0.1213
   15phy    C13  399   0.188   4.625   2.840  0.3394 -0.3367  0.1989
   15phy     H3  400   0.169   4.545   2.764 -0.1266 -0.1114  0.0758
   15phy    O33  401   0.065   4.617   2.921  0.2372 -0.0995  0.1327
   15phy    H1B  402   0.078   4.579   3.006  1.4633  0.7889  0.3736
   15phy    C12  403   0.307   4.567   2.927 -0.0681  0.1332  0.2111
   15phy    O11  404   0.290   4.444   2.998 -0.1655 -0.2509  0.0154
   15phy    H1A  405   0.254   4.379   2.941 -1.2331  1.3098 -1.1694
   16phy    C35  406   4.683   0.371   2.121 -0.3365  0.2281  0.0695
   16phy    C33  407   4.812   0.341   2.049  0.5703 -0.4539  0.1655
   16phy    C34  408   4.892   0.469   2.067  0.3529  0.3046  0.4755
   16phy    C32  409   4.894   0.227   2.113 -0.3334 -0.3797 -0.1630
   16phy    C31  410   4.856   0.089   2.069 -0.2051  0.3536  0.2323
   16phy    C30  411   4.941  -0.018   2.129 -0.3966 -0.5832  0.5379
   16phy    C28  412   4.893  -0.159   2.095  0.7701 -0.8067  0.1356
   16phy    C29  413   4.978  -0.218   1.984  0.1990  0.1371  0.2006
   16phy    C27  414   4.920  -0.245   2.220  0.0789 -0.1482 -0.3840
   16phy    C26  415   4.804  -0.311   2.294 -0.1322 -0.4026  0.4730
   16phy    C25  416   4.855  -0.395   2.412  0.5235  0.2276 -0.2236
   16phy    C23  417   4.730  -0.455   2.485 -0.0087  0.3323  0.1176
   16phy    C24  418   4.705  -0.595   2.426  0.4905  0.1300  0.0690
   16phy    C22  419   4.752  -0.473   2.637  0.1747  0.1991 -0.2855
   16phy    C21  420   4.736  -0.346   2.733 -0.1525 -0.5361 -0.1327
   16phy    C20  421   4.760  -0.374   2.884  0.3308 -0.1919  0.5129
   16phy    C18  422   4.746  -0.263   2.994 -0.2696  0.1586  0.5113
   16phy    O01  423   4.617  -0.205   2.976 -0.2184  0.1815  0.3094
   16phy    H01  424   4.615  -0.150   2.900  3.6742 -1.0154 -0.8579
   16phy    C19  425   4.740  -0.348   3.126  0.0253  0.1160  0.1595
   16phy    C13  426   4.867  -0.153   2.978  0.0426 -0.0545  0.4250
   16phy     H3  427   4.875  -0.121   2.870 -0.0913  1.1786  0.7625
   16phy    O33  428   4.997  -0.213   3.001  0.1260 -0.6391  0.0634
   16phy    H1B  429   4.996  -0.299   2.964  0.0941  0.1537 -1.9215
   16phy    C12  430   4.844  -0.019   3.051  0.0808 -0.3437  0.0279
   16phy    O11  431   4.880  -0.017   3.186 -0.4778  0.6441  0.4721
   16phy    H1A  432   4.836   0.058   3.220 -3.1652  0.5808 -2.3959
   17phy    C35  433   4.573   3.395   1.879 -0.5390 -0.0784  0.4981
   17phy    C33  434   4.610   3.469   1.750  0.6078 -0.3285 -0.1604
   17phy    C34  435   4.591   3.366   1.640  0.0719 -0.0973 -0.0544
   17phy    C32  436   4.519   3.590   1.719  0.0005  0.3051  0.2937
   17phy    C31  437   4.580   3.728   1.762 -0.0465 -0.1889 -0.1165
   17phy    C30  438   4.491   3.843   1.724 -0.2678 -0.1230  0.0450
   17phy    C28  439   4.547   3.975   1.790 -0.0649 -0.2773  0.3448
   17phy    C29  440   4.636   4.053   1.683  0.0966  0.2156  0.0094
   17phy    C27  441   4.437   4.064   1.851  0.4723  0.3215 -0.3784
   17phy    C26  442   4.476   4.111   1.987 -0.1076  0.0696  0.1256
   17phy    C25  443   4.349   4.174   2.049  0.0619 -0.5582 -0.0898
   17phy    C23  444   4.363   4.225   2.196 -0.2477  0.2859  0.0164
   17phy    C24  445   4.420   4.369   2.201 -0.2840  0.1877 -0.3454
   17phy    C22  446   4.226   4.218   2.265 -0.1024 -0.5222  0.7191
   17phy    C21  447   4.221   4.116   2.378 -0.2483  0.2594  0.1359
   17phy    C20  448   4.085   4.104   2.456 -0.4628  0.3016 -0.3136
   17phy    C18  449   4.070   4.019   2.593  0.1997 -0.6559 -0.3283
   17phy    O01  450   4.175   4.070   2.684 -0.2643  0.3123 -0.6091
   17phy    H01  451   4.225   3.994   2.702 -0.7345 -0.6847 -3.0491
   17phy    C19  452   3.929   4.065   2.641 -0.6374  0.1588 -0.6194
   17phy    C13  453   4.087   3.859   2.559 -0.7973  0.5537 -0.0071
   17phy     H3  454   4.173   3.844   2.490 -2.0904 -3.0550 -1.1026
   17phy    O33  455   3.984   3.797   2.483  0.6862 -0.3002  0.1908
   17phy    H1B  456   4.012   3.719   2.440  1.1902 -0.1820  0.2981
   17phy    C12  457   4.121   3.767   2.689  0.2019  0.7921 -0.4234
   17phy    O11  458   4.227   3.825   2.761 -0.2576  0.4048  0.0677
   17phy    H1A  459   4.247   3.777   2.839  1.5401  0.0553 -0.5608
   18phy    C35  460   1.140   4.128   0.928 -0.6978 -0.1074 -0.6994
   18phy    C33  461   1.098   4.030   0.827 -0.1483  0.3078  0.2702
   18phy    C34  462   1.169   4.053   0.691  0.1739 -0.1302 -0.5334
   18phy    C32  463   1.126   3.889   0.882 -0.0167  0.3518 -0.1803
   18phy    C31  464   1.036   3.774   0.827 -0.0844 -0.0393 -0.6246
   18phy    C30  465   1.094   3.652   0.885 -0.6350 -0.7807 -0.0390
   18phy    C28  466   1.058   3.514   0.842 -0.5645 -0.1604 -0.3994
   18phy    C29  467   1.177   3.420   0.871  0.2300  0.1571 -0.0446
   18phy    C27  468   0.921   3.468   0.899  0.1562 -0.0805 -0.0889
   18phy    C26  469   0.833   3.389   0.802 -0.1783 -0.2190  0.2141
   18phy    C25  470   0.690   3.364   0.865 -0.0374  0.1663 -0.0446
   18phy    C23  471   0.592   3.305   0.755 -0.4265 -0.1956 -0.3986
   18phy    C24  472   0.572   3.158   0.784 -0.5765 -0.2080 -0.1306
   18phy    C22  473   0.460   3.388   0.763 -0.0236 -0.2878  0.2171
   18phy    C21  474   0.438   3.472   0.639  0.5000 -0.3390 -0.0490
   18phy    C20  475   0.300   3.544   0.638 -0.2257  0.0489  0.4033
   18phy    C18  476   0.265   3.638   0.519  0.6194  0.3728  0.2749
   18phy    O01  477   0.373   3.726   0.488 -0.4352  0.1364  0.0924
   18phy    H01  478   0.335   3.809   0.467 -0.8724  0.2382  1.2526
   18phy    C19  479   0.155   3.720   0.584  0.0611 -0.2510  0.1643
   18phy    C13  480   0.216   3.561   0.388  0.2970 -0.5009  0.4317
   18phy     H3  481   0.307   3.503   0.357  1.2046  0.9104  0.3739
   18phy    O33  482   0.122   3.452   0.405  0.1359 -0.3276 -0.0078
   18phy    H1B  483   0.127   3.424   0.494 -2.2217  0.0043  0.2761
   18phy    C12  484   0.199   3.618   0.242 -0.1015 -0.0073 -0.3139
   18phy    O11  485   0.234   3.754   0.228  0.2129  0.4638  0.7283
   18phy    H1A  486   0.161   3.795   0.271  1.3662  1.1273  2.1061
   19phy    C35  487   2.884   4.370   1.182 -0.0638 -0.3895 -0.0844
   19phy    C33  488   2.971   4.434   1.288 -0.5237 -0.1451  0.2120
   19phy    C34  489   2.894   4.438   1.417  0.4488 -0.3768  0.2135
   19phy    C32  490   3.111   4.364   1.296  0.0801  0.1490  0.0658
   19phy    C31  491   3.232   4.449   1.324 -0.2352 -0.3923  0.4833
   19phy    C30  492   3.357   4.369   1.305 -0.3733 -0.2126 -0.3563
   19phy    C28  493   3.490   4.437   1.316 -0.6142 -0.0022 -0.2137
   19phy    C29  494   3.556   4.431   1.461 -0.0342 -0.5353  0.2467
   19phy    C27  495   3.575   4.367   1.206 -0.0685  0.0190  0.3766
   19phy    C26  496   3.704   4.435   1.162  0.0901  0.1144  0.1820
   19phy    C25  497   3.799   4.345   1.090  0.0423  0.4915  0.3421
   19phy    C23  498   3.943   4.399   1.085 -0.3324  0.1196  0.0420
   19phy    C24  499   4.022   4.314   1.185 -0.3266 -0.3597 -0.1413
   19phy    C22  500   4.012   4.386   0.950 -0.3025 -0.0594 -0.0032
   19phy    C21  501   3.999   4.508   0.863 -0.2092  0.4621 -0.0292
   19phy    C20  502   4.083   4.482   0.737  0.1272  0.5214 -0.6562
   19phy    C18  503   4.110   4.601   0.644  0.0146 -0.1953  0.4677
   19phy    O01  504   3.986   4.654   0.607  0.3776  0.0586 -0.3545
   19phy    H01  505   3.992   4.745   0.628 -0.6757  0.1177 -0.2466
   19phy    C19  506   4.172   4.530   0.521  0.3220 -0.2373  0.5343
   19phy    C13  507   4.199   4.720   0.713 -0.1405  0.2111 -0.3716
   19phy     H3  508   4.143   4.749   0.805 -0.6362 -0.1659 -0.5543
   19phy    O33  509   4.324   4.697   0.778  0.1014 -0.4252  0.4364
   19phy    H1B  510   4.319   4.613   0.820  1.2024 -0.9190 -0.3787
   19phy    C12  511   4.187   4.873   0.665 -0.1175  0.5299 -0.4396
   19phy    O11  512   4.065   4.913   0.616  0.4937  0.0696  0.6715
   19phy    H1A  513   4.085   4.979   0.553  0.0902 -0.1141  0.3470
   20phy    C35  514   4.723   0.191   1.160 -0.2975  0.6097 -0.3525
   20phy    C33  515   4.748   0.299   1.261  0.5282 -0.1447  0.3022
   20phy    C34  516   4.844   0.401   1.200 -0.0185 -0.2351 -0.3466
   20phy    C32  517   4.613   0.358   1.302 -0.3608 -0.3603  0.5109
   20phy    C31  518   4.608   0.382   1.453 -0.7773  0.1134  0.2860
   20phy    C30  519   4.478   0.443   1.511  0.0863  0.4675 -0.0281
   20phy    C28  520   4.489   0.501   1.655 -0.4983  0.2137 -0.5905
   20phy    C29  521   4.519   0.652   1.651  0.2097  0.1694  0.1463
   20phy    C27  522   4.350   0.470   1.724  0.6077 -0.5603  0.0457
   20phy    C26  523   4.348   0.455   1.875  1.1341 -0.1027 -0.1714
   20phy    C25  524   4.214   0.409   1.941  0.0478  0.5452  0.1295
   20phy    C23  525   4.228   0.380   2.090 -0.0694 -0.1256  0.2640
   20phy    C24  526   4.100   0.417   2.155  0.2075 -0.6049 -0.0153
   20phy    C22  527   4.274   0.234   2.120 -0.0490 -0.8608  0.1394
   20phy    C21  528   4.339   0.214   2.255 -0.1812 -0.1480  0.0311
   20phy    C20  529   4.401   0.074   2.261 -0.0105 -0.2483  0.0238
   20phy    C18  530   4.459   0.016   2.397 -0.3436  0.2741  0.3755
   20phy    O01  531   4.362   0.033   2.501  0.0555 -0.3425 -0.3426
   20phy    H01  532   4.271   0.026   2.480  0.3692 -0.8544 -1.5827
   20phy    C19  533   4.473  -0.134   2.363 -0.2204 -0.0747  0.0500
   20phy    C13  534   4.606   0.075   2.443  0.0905 -0.5335 -0.0976
   20phy     H3  535   4.672   0.078   2.352 -0.3545  0.7859 -0.3941
   20phy    O33  536   4.683  -0.006   2.528  0.0475 -0.0311 -0.3201
   20phy    H1B  537   4.636  -0.025   2.607  1.5083  1.4831  0.9910
   20phy    C12  538   4.600   0.223   2.502 -0.2475 -0.8682 -0.2656
   20phy    O11  539   4.721   0.292   2.501 -0.2569  0.2096  0.5798
   20phy    H1A  540   4.703   0.370   2.549 -1.6990  0.5411 -0.4242
   21phy    C35  541   5.014   3.978   1.932 -0.5345 -0.0697 -0.4128
   21phy    C33  542   5.075   3.878   1.840 -0.2036 -0.3772 -0.3382
   21phy    C34  543   5.162   3.777   1.915 -0.5247 -0.0915  0.0281
   21phy    C32  544   4.962   3.807   1.760 -0.4610  0.0377  0.0372
   21phy    C31  545   5.006   3.774   1.618 -0.0800  0.5114  0.1916
   21phy    C30  546   4.903   3.693   1.540  0.0347 -0.6728 -0.3260
   21phy    C28  547   4.945   3.640   1.402 -0.3859  0.4963  0.2115
   21phy    C29  548   4.973   3.490   1.397  0.3338 -0.3693 -0.7003
   21phy    C27  549   4.832   3.668   1.301 -0.2796  0.1736 -0.8768
   21phy    C26  550   4.872   3.752   1.177  0.4264 -0.6646 -0.2892
   21phy    C25  551   4.760   3.733   1.074 -0.0829  0.1420  0.2600
   21phy    C23  552   4.792   3.771   0.927 -0.1056 -0.0888 -0.2335
   21phy    C24  553   4.841   3.642   0.860  0.0582  0.3218  0.1106
   21phy    C22  554   4.658   3.802   0.856 -0.4035  0.4288  0.1957
   21phy    C21  555   4.620   3.947   0.842 -0.4871 -0.7268 -0.1683
   21phy    C20  556   4.481   3.970   0.771  0.1559  0.1127  0.3928
   21phy    C18  557   4.426   4.117   0.771  0.0358 -0.8180  0.4444
   21phy    O01  558   4.416   4.176   0.904 -0.5897  0.4499  0.1599
   21phy    H01  559   4.419   4.110   0.971 -0.2789  2.3677  2.1611
   21phy    C19  560   4.281   4.096   0.726  0.2132  0.4423  0.4981
   21phy    C13  561   4.507   4.224   0.684 -0.3216 -0.8856 -0.0191
   21phy     H3  562   4.611   4.221   0.727  0.3468 -1.7094 -1.6455
   21phy    O33  563   4.548   4.192   0.552 -0.1592 -0.6931  0.1497
   21phy    H1B  564   4.497   4.246   0.495 -1.3823 -0.9297  0.9755
   21phy    C12  565   4.501   4.380   0.705  0.2517 -0.9500 -0.2784
   21phy    O11  566   4.437   4.430   0.816 -0.1077  0.3093  0.2767
   21phy    H1A  567   4.425   4.359   0.876  2.8566 -0.9918 -0.4842
   22phy    C35  568   1.212   3.614   1.305 -0.1800 -0.3733 -0.2704
   22phy    C33  569   1.252   3.536   1.434  0.0518  0.2936  0.1312
   22phy    C34  570   1.149   3.425   1.441 -0.2281 -0.4577 -0.5024
   22phy    C32  571   1.393   3.479   1.423 -0.4194 -0.2892 -0.1333
   22phy    C31  572   1.509   3.560   1.481  0.0315 -0.3799 -0.2743
   22phy    C30  573   1.644   3.486   1.469 -0.3066 -0.4254 -0.2444
   22phy    C28  574   1.761   3.568   1.530  0.1856  0.0438 -0.2900
   22phy    C29  575   1.795   3.520   1.673 -0.6363 -0.5177  0.2700
   22phy    C27  576   1.882   3.537   1.441  0.2282  0.0081 -0.2816
   22phy    C26  577   1.953   3.661   1.401  0.3955 -0.3989  0.6188
   22phy    C25  578   2.087   3.617   1.342 -0.6123 -0.1225  0.0123
   22phy    C23  579   2.181   3.724   1.290 -0.2335 -0.7394  0.0552
   22phy    C24  580   2.315   3.654   1.277 -0.1553 -0.0010  0.1561
   22phy    C22  581   2.151   3.767   1.147 -0.3728 -0.0084  0.3533
   22phy    C21  582   2.066   3.887   1.121  0.8933 -0.6463  0.3807
   22phy    C20  583   2.021   3.905   0.970  0.0093  0.7063  0.0370
   22phy    C18  584   2.100   3.970   0.849 -0.1117  0.1699 -0.2963
   22phy    O01  585   2.150   4.092   0.897  0.1436 -0.3524  0.0390
   22phy    H01  586   2.101   4.139   0.961  1.4352 -0.2923  1.0228
   22phy    C19  587   1.990   4.009   0.744  0.3890  0.0010 -0.1769
   22phy    C13  588   2.216   3.881   0.785  0.1355  0.0069  0.2547
   22phy     H3  589   2.288   3.866   0.870  0.3288 -0.6306 -0.0089
   22phy    O33  590   2.184   3.743   0.765  0.1545  0.3937  0.3604
   22phy    H1B  591   2.177   3.712   0.853  0.2871  2.3822  1.1280
   22phy    C12  592   2.337   3.926   0.698 -0.2009 -0.2055  0.0729
   22phy    O11  593   2.316   3.944   0.561  0.2410  0.0803  0.3469
   22phy    H1A  594   2.389   3.904   0.520 -0.4716 -1.1693  0.2441
   23phy    C35  595   0.925   3.729   2.199  0.0242 -0.0624  0.4310
   23phy    C33  596   1.077   3.744   2.187  0.1709 -0.3104  0.4473
   23phy    C34  597   1.142   3.615   2.180 -0.2198 -0.0750  0.3104
   23phy    C32  598   1.118   3.857   2.086 -0.2037  0.1361  0.2608
   23phy    C31  599   1.239   3.945   2.113 -0.7755  0.2600  0.2696
   23phy    C30  600   1.250   4.071   2.021  0.4677 -0.1119 -0.2744
   23phy    C28  601   1.355   4.169   2.059 -0.9345 -0.3943 -0.1642
   23phy    C29  602   1.425   4.233   1.935  0.4119  0.1297  0.2426
   23phy    C27  603   1.303   4.283   2.154  0.9022  0.1706  0.3082
   23phy    C26  604   1.400   4.313   2.270  0.0182 -0.3072 -0.7882
   23phy    C25  605   1.348   4.418   2.366 -0.0386  0.0632 -0.0013
   23phy    C23  606   1.450   4.460   2.472 -0.3530 -0.0450 -0.3205
   23phy    C24  607   1.464   4.611   2.482 -0.8079 -0.0696  0.1894
   23phy    C22  608   1.414   4.397   2.610 -0.5803  1.1219 -0.6024
   23phy    C21  609   1.529   4.373   2.710 -0.5219 -0.4632  0.4906
   23phy    C20  610   1.473   4.292   2.823 -0.6129  0.0569  0.2610
   23phy    C18  611   1.575   4.250   2.938  0.4067  0.4083  0.2834
   23phy    O01  612   1.638   4.373   2.985 -0.0916 -0.1338 -0.1157
   23phy    H01  613   1.613   4.389   3.074  0.0911  1.8792 -0.3769
   23phy    C19  614   1.476   4.208   3.054 -0.1044  0.0373  0.3362
   23phy    C13  615   1.683   4.130   2.906  0.3371  0.0774 -0.2144
   23phy     H3  616   1.630   4.044   2.857 -0.6074 -0.3355  1.4686
   23phy    O33  617   1.743   4.065   3.021 -0.4577  0.0325  0.0149
   23phy    H1B  618   1.690   4.080   3.097 -1.9910  1.1495 -1.2012
   23phy    C12  619   1.802   4.165   2.817  0.1177 -0.3571 -0.0404
   23phy    O11  620   1.880   4.059   2.775 -0.1845 -0.3330 -0.3706
   23phy    H1A  621   1.956   4.093   2.732 -1.3498  0.7108 -1.6793
   24phy    C35  622   0.776   4.723   1.944 -0.4569 -0.1261 -0.6818
   24phy    C33  623   0.897   4.679   2.025 -0.1143 -0.2379  0.7117
   24phy    C34  624   0.982   4.568   1.959  0.4881  0.0129  0.0942
   24phy    C32  625   0.979   4.804   2.056 -0.7018  0.1467 -0.0041
   24phy    C31  626   1.083   4.800   2.175  0.5141 -0.0647  0.2010
   24phy    C30  627   1.172   4.923   2.173  0.5655 -0.1887  0.6105
   24phy    C28  628   1.281   4.933   2.285  0.0718 -0.1222  0.3502
   24phy    C29  629   1.416   4.959   2.231 -0.2800 -0.0835 -0.1663
   24phy    C27  630   1.253   5.047   2.379  0.6583 -0.1950 -0.8950
   24phy    C26  631   1.159   5.034   2.504  0.4696  0.2197  0.3994
   24phy    C25  632   1.119   5.167   2.567  0.1241 -0.0448 -0.4996
   24phy    C23  633   1.015   5.161   2.680  0.4668  0.8298  0.0038
   24phy    C24  634   1.079   5.162   2.824 -0.1901  0.0882 -0.4116
   24phy    C22  635   0.923   5.283   2.662  0.0447 -0.2115  0.1605
   24phy    C21  636   0.777   5.258   2.712 -0.5220 -0.1939 -0.2096
   24phy    C20  637   0.704   5.395   2.734  0.2838  0.0124  0.0929
   24phy    C18  638   0.574   5.398   2.830  0.0788  0.2466 -0.2868
   24phy    O01  639   0.605   5.357   2.969 -0.2435 -0.4574  0.2947
   24phy    H01  640   0.687   5.395   2.995  0.1013 -1.3718  0.6321
   24phy    C19  641   0.546   5.549   2.841  0.4550 -0.0073  0.2334
   24phy    C13  642   0.444   5.317   2.772  0.6878  0.0075 -0.2276
   24phy     H3  643   0.434   5.345   2.664  1.2455 -2.4515 -0.9839
   24phy    O33  644   0.316   5.360   2.829 -0.2014 -0.2033  0.2252
   24phy    H1B  645   0.307   5.453   2.829  2.0457  0.0538 -0.0454
   24phy    C12  646   0.446   5.161   2.776  0.0126  0.1600  0.2670
   24phy    O11  647   0.329   5.087   2.738 -0.0823 -0.1028 -0.7161
   24phy    H1A  648   0.280   5.144   2.682 -0.5715  1.2187  0.9623
   25phy    C35  649   1.401   4.401   1.075 -0.3411 -0.1897 -0.0350
   25phy    C33  650   1.320   4.454   1.195 -0.0339 -0.0621  0.5549
   25phy    C34  651   1.397   4.422   1.321 -0.2215  0.3701  0.2605
   25phy    C32  652   1.307   4.608   1.191 -0.7640 -0.1340  0.3577
   25phy    C31  653   1.194   4.666   1.110  0.1771 -0.0437  0.0227
   25phy    C30  654   1.196   4.819   1.108  0.1257 -0.0144  0.0005
   25phy    C28  655   1.068   4.877   1.051 -0.4007 -0.0854  0.7534
   25phy    C29  656   0.971   4.928   1.160 -0.3209 -0.0736 -0.2125
   25phy    C27  657   1.091   4.985   0.946  0.6663  0.1518  0.0542
   25phy    C26  658   1.005   4.967   0.818 -0.3869  0.0802 -0.0661
   25phy    C25  659   1.033   5.068   0.704  0.1067  0.0030 -0.3779
   25phy    C23  660   0.948   5.050   0.579  0.2404  0.0998  0.1429
   25phy    C24  661   0.815   5.132   0.591  0.4876  0.2604 -0.0859
   25phy    C22  662   1.026   5.096   0.454  0.2189 -0.2006 -0.1123
   25phy    C21  663   1.119   4.996   0.385  0.0928  0.3527 -0.5153
   25phy    C20  664   1.156   5.017   0.238  0.0583 -0.2329  0.0662
   25phy    C18  665   1.268   4.928   0.179 -0.1510 -0.3702 -0.2120
   25phy    O01  666   1.379   4.920   0.273 -0.0888  0.0199 -0.2104
   25phy    H01  667   1.378   4.998   0.325 -1.1337 -0.3980  0.4345
   25phy    C19  668   1.319   5.007   0.054 -0.1179 -0.1520 -0.7627
   25phy    C13  669   1.221   4.775   0.149 -0.5294 -0.1272  0.3235
   25phy     H3  670   1.210   4.738   0.254 -0.3751  0.6081  0.6106
   25phy    O33  671   1.083   4.754   0.110  0.1647  0.2367  0.2130
   25phy    H1B  672   1.025   4.793   0.173  0.5581  1.6084 -0.2329
   25phy    C12  673   1.306   4.651   0.126  0.3068  0.1640 -0.3415
   25phy    O11  674   1.431   4.652   0.191  0.0609  0.0698  0.1404
   25phy    H1A  675   1.427   4.715   0.261 -1.7930 -0.1952  0.3262
   26phy    C35  676   1.663   4.914   2.879  0.1304 -0.0925 -0.6534
   26phy    C33  677   1.534   4.942   2.796 -0.1987  0.4020 -0.6024
   26phy    C34  678   1.580   4.974   2.659 -0.3676 -0.0696 -0.5766
   26phy    C32  679   1.444   4.819   2.817 -0.2089  0.2854  0.0858
   26phy    C31  680   1.301   4.841   2.809  0.3939  0.4361  0.4468
   26phy    C30  681   1.233   4.705   2.802 -0.0592  0.1425  0.1136
   26phy    C28  682   1.082   4.698   2.778  0.1617 -0.4659 -0.0371
   26phy    C29  683   1.062   4.571   2.693 -0.1340 -0.7429 -0.0589
   26phy    C27  684   0.996   4.679   2.906  0.2847  0.2070  0.6761
   26phy    C26  685   0.906   4.804   2.923  0.0567 -0.0562 -0.3669
   26phy    C25  686   0.809   4.786   3.039  0.1458 -0.2464 -0.1652
   26phy    C23  687   0.705   4.898   3.057 -0.0185 -0.6360 -0.1434
   26phy    C24  688   0.584   4.829   3.105  0.3159 -0.0907 -0.0090
   26phy    C22  689   0.737   5.010   3.158 -0.1768 -0.3385  0.1114
   26phy    C21  690   0.808   5.135   3.115  0.7607 -0.2625 -0.2440
   26phy    C20  691   0.776   5.252   3.211 -0.6707  0.3067 -0.0591
   26phy    C18  692   0.833   5.401   3.195 -0.2183 -0.0263 -0.0149
   26phy    O01  693   0.817   5.443   3.054  0.1875 -0.0781 -0.1887
   26phy    H01  694   0.862   5.524   3.035  0.5803 -0.4750 -1.0115
   26phy    C19  695   0.730   5.488   3.268  0.0810 -0.0929  0.1810
   26phy    C13  696   0.986   5.421   3.245 -0.6864 -0.1462  0.1149
   26phy     H3  697   0.999   5.358   3.337  0.2997 -1.6398 -0.9881
   26phy    O33  698   1.016   5.552   3.287  0.1891  0.0353 -0.6145
   26phy    H1B  699   1.106   5.570   3.306  0.1025  1.6403 -1.5350
   26phy    C12  700   1.103   5.363   3.154  0.5665  0.3448 -0.0930
   26phy    O11  701   1.219   5.347   3.231  0.5730  0.0951  0.1255
   26phy    H1A  702   1.268   5.427   3.230  0.2572  0.3349 -2.0856
   27phy    C35  703   1.338   1.256   1.338  0.1214 -0.4930  0.1109
   27phy    C33  704   1.250   1.227   1.459 -0.1910 -0.0406  0.2909
   27phy    C34  705   1.222   1.353   1.542  0.0830  0.3174  0.6327
   27phy    C32  706   1.112   1.170   1.419 -0.3638 -0.2042  0.5813
   27phy    C31  707   1.112   1.018   1.397 -0.3559  0.5515 -0.5209
   27phy    C30  708   0.969   0.962   1.374 -0.0507  0.4383  0.3525
   27phy    C28  709   0.940   0.808   1.345  0.0092 -0.2160 -0.3742
   27phy    C29  710   0.795   0.780   1.384 -0.3673  0.5865 -0.0315
   27phy    C27  711   0.963   0.766   1.198  0.1092  0.4008 -0.1917
   27phy    C26  712   1.105   0.761   1.134  0.0638  0.3712 -0.1588
   27phy    C25  713   1.093   0.733   0.980  0.5476  0.5297 -0.0414
   27phy    C23  714   1.222   0.702   0.903  0.0741 -0.3364  0.0302
   27phy    C24  715   1.281   0.567   0.928 -0.0744  0.5214 -0.1408
   27phy    C22  716   1.174   0.709   0.754 -0.5836 -0.1928  0.0123
   27phy    C21  717   1.276   0.774   0.663 -0.1410 -0.2030  0.0084
   27phy    C20  718   1.223   0.771   0.514 -0.2345 -0.4511  0.2902
   27phy    C18  719   1.303   0.841   0.397  0.0149  0.5588 -0.1831
   27phy    O01  720   1.332   0.974   0.436 -0.8074 -0.1671 -0.2191
   27phy    H01  721   1.251   1.021   0.439  0.0244  1.3519 -0.3675
   27phy    C19  722   1.186   0.836   0.291 -0.2781 -0.4573  0.5879
   27phy    C13  723   1.435   0.766   0.343 -0.4358 -0.0669  0.0763
   27phy     H3  724   1.507   0.786   0.427 -0.1701  2.4597 -0.6702
   27phy    O33  725   1.438   0.621   0.346 -0.1781  0.0203  0.9397
   27phy    H1B  726   1.481   0.589   0.423  0.4787  1.3484  1.1554
   27phy    C12  727   1.539   0.833   0.244  0.5105 -0.1414  0.2945
   27phy    O11  728   1.675   0.796   0.255  0.1691 -0.0477 -0.2960
   27phy    H1A  729   1.676   0.703   0.268  2.4423  0.1239  1.4478
   28phy    C35  730   2.922   1.964   0.918 -0.0326  0.7809  0.6620
   28phy    C33  731   2.799   1.880   0.916  0.5331 -0.2815  0.1515
   28phy    C34  732   2.834   1.734   0.909  0.0420  0.1581  0.1394
   28phy    C32  733   2.690   1.926   1.017  0.2832 -0.2600  0.0842
   28phy    C31  734   2.541   1.889   0.989 -0.1287 -0.3071 -0.2475
   28phy    C30  735   2.449   1.955   1.096 -0.0591 -0.0431  0.4498
   28phy    C28  736   2.295   1.954   1.076  0.0268  0.3945  0.0764
   28phy    C29  737   2.232   1.941   1.220  0.1751 -0.0725  0.4420
   28phy    C27  738   2.241   2.079   1.000  0.0272  0.6096  0.2750
   28phy    C26  739   2.189   2.041   0.860 -0.3973 -0.6249 -0.0204
   28phy    C25  740   2.190   2.159   0.765  0.1108  0.0892  0.0268
   28phy    C23  741   2.153   2.113   0.620  0.1724  0.2258 -0.0136
   28phy    C24  742   2.009   2.126   0.591  0.1451  0.3188 -0.2397
   28phy    C22  743   2.222   2.208   0.520 -0.4444 -0.2510  0.2501
   28phy    C21  744   2.340   2.150   0.443  0.3163 -0.1796  0.7878
   28phy    C20  745   2.381   2.227   0.313 -0.0560 -0.0522  0.2296
   28phy    C18  746   2.493   2.184   0.219  0.1296 -0.0998 -0.1614
   28phy    O01  747   2.623   2.175   0.281 -0.4141 -0.2594 -0.0670
   28phy    H01  748   2.684   2.242   0.256 -1.2290 -0.0682 -1.6813
   28phy    C19  749   2.480   2.299   0.117  0.2367 -0.4517  0.2717
   28phy    C13  750   2.459   2.045   0.143 -0.5778  0.1800 -0.0849
   28phy     H3  751   2.474   1.978   0.231  0.5985  4.0982  2.9697
   28phy    O33  752   2.323   2.009   0.112 -0.6769 -0.1257  0.0085
   28phy    H1B  753   2.260   2.067   0.150 -3.6562 -1.1628 -2.8731
   28phy    C12  754   2.565   1.958   0.070  0.1512  0.0973 -0.4258
   28phy    O11  755   2.700   1.996   0.089 -0.1510  0.4071  0.4105
   28phy    H1A  756   2.721   2.012   0.179  1.6258  0.1789  0.0650
   29phy    C35  757   1.272   3.880   1.629  0.0559 -0.3274 -0.0685
   29phy    C33  758   1.304   3.983   1.522 -0.3261 -0.3480 -0.5650
   29phy    C34  759   1.307   4.123   1.584  0.1305  0.1966 -0.0780
   29phy    C32  760   1.432   3.953   1.439  0.5235 -0.2135 -0.2543
   29phy    C31  761   1.441   4.020   1.303  0.5956 -0.4700 -0.2841
   29phy    C30  762   1.548   3.961   1.214 -0.0370  0.4795  0.5288
   29phy    C28  763   1.592   4.049   1.099 -0.4212  0.1564  0.1530
   29phy    C29  764   1.732   4.100   1.133 -0.2241  0.0162  0.1032
   29phy    C27  765   1.584   3.966   0.968 -0.2209  0.0943 -0.1396
   29phy    C26  766   1.565   4.039   0.833 -0.1174  0.0094 -0.2206
   29phy    C25  767   1.561   3.937   0.718  0.1606 -0.0652 -0.1369
   29phy    C23  768   1.557   3.993   0.578 -0.1833 -0.1627  0.1465
   29phy    C24  769   1.698   3.999   0.516 -0.3940 -0.1147 -0.1652
   29phy    C22  770   1.475   3.898   0.496 -0.1496  0.2943 -0.0918
   29phy    C21  771   1.388   3.969   0.395  0.2236  0.3783 -0.3830
   29phy    C20  772   1.306   3.858   0.327 -0.0864  0.2738  0.7078
   29phy    C18  773   1.177   3.896   0.249  0.1179  0.5448 -0.4543
   29phy    O01  774   1.091   3.976   0.335 -0.4628  0.2097 -0.4487
   29phy    H01  775   1.115   4.066   0.329 -0.4850  0.2512 -0.0007
   29phy    C19  776   1.116   3.755   0.226 -0.0759  0.2224 -0.2650
   29phy    C13  777   1.215   3.962   0.104  0.4098  0.4040 -0.0106
   29phy     H3  778   1.269   4.056   0.134  1.5551 -0.1307 -0.3414
   29phy    O33  779   1.325   3.902   0.032 -0.0480 -0.1006 -0.4139
   29phy    H1B  780   1.296   3.840  -0.032  0.0441  0.1982 -0.7467
   29phy    C12  781   1.112   4.051   0.025 -0.3986  0.4178  0.6455
   29phy    O11  782   1.039   3.997  -0.084 -0.2753 -0.0066 -0.1489
   29phy    H1A  783   0.967   3.944  -0.052  0.8789 -1.0944  0.7724
   30phy    C35  784   4.866   4.628   1.497 -0.3074 -0.2197  0.4075
   30phy    C33  785   4.995   4.560   1.455 -0.0655  0.1843 -0.6875
   30phy    C34  786   5.100   4.608   1.553  0.1380  0.2192  0.4515
   30phy    C32  787   4.971   4.409   1.457 -0.0037  0.5758  0.3178
   30phy    C31  788   5.058   4.342   1.352  0.0280 -0.0855  0.3814
   30phy    C30  789   5.033   4.189   1.334  0.0975 -0.1280  0.3353
   30phy    C28  790   5.105   4.123   1.216  0.0660 -0.7891 -0.3981
   30phy    C29  791   5.186   4.001   1.259 -0.1583  0.3153 -0.0639
   30phy    C27  792   5.018   4.102   1.089  0.1286 -0.3515 -0.6004
   30phy    C26  793   5.085   4.131   0.950 -0.1403  0.0935 -0.1266
   30phy    C25  794   4.971   4.134   0.843 -0.0880 -0.3113  0.0405
   30phy    C23  795   5.019   4.151   0.693 -0.0841  0.0464  0.0808
   30phy    C24  796   4.971   4.035   0.598 -0.4200  0.7448 -0.2911
   30phy    C22  797   4.977   4.293   0.651 -0.4074 -0.1189  0.4099
   30phy    C21  798   5.079   4.356   0.557 -0.1130 -0.4339 -0.4862
   30phy    C20  799   5.067   4.505   0.554 -0.1560 -0.0146  0.1187
   30phy    C18  800   5.156   4.594   0.453  0.4965 -0.3491  0.2940
   30phy    O01  801   5.290   4.555   0.464  0.1039 -0.1704  0.1554
   30phy    H01  802   5.308   4.470   0.431  2.2592 -0.9972  3.0066
   30phy    C19  803   5.156   4.731   0.528  0.1115 -0.3002 -0.0846
   30phy    C13  804   5.108   4.583   0.300  0.4790  0.2050  0.1960
   30phy     H3  805   5.113   4.475   0.271  0.5959  0.7793 -2.0951
   30phy    O33  806   4.966   4.603   0.280  0.5120 -0.4593 -0.0806
   30phy    H1B  807   4.937   4.692   0.282  1.0381 -0.1507 -2.6378
   30phy    C12  808   5.193   4.620   0.178  0.2573  0.5429  0.6653
   30phy    O11  809   5.154   4.568   0.053 -0.0905  0.4282  0.2924
   30phy    H1A  810   5.148   4.475   0.060  0.7357  0.4078  0.8619
   31phy    C35  811   0.618   0.671   1.828  0.1365 -0.3631 -0.1782
   31phy    C33  812   0.765   0.639   1.838 -0.1113 -0.5177 -0.5016
   31phy    C34  813   0.791   0.511   1.766 -0.0429  0.1806 -0.0434
   31phy    C32  814   0.842   0.755   1.778  0.6922  0.0219 -0.1775
   31phy    C31  815   0.986   0.776   1.836  0.1586  0.2594  0.5457
   31phy    C30  816   1.046   0.909   1.803 -0.1240 -0.2675 -0.1973
   31phy    C28  817   1.195   0.927   1.851  0.2851  0.2637  0.1717
   31phy    C29  818   1.295   0.902   1.739  0.1628  0.4677  0.4608
   31phy    C27  819   1.205   1.072   1.902 -0.1030  0.0137 -0.0523
   31phy    C26  820   1.322   1.102   2.002 -0.3033 -0.1653 -0.2393
   31phy    C25  821   1.323   1.236   2.073  0.2118  0.6794  0.0776
   31phy    C23  822   1.428   1.243   2.187 -0.1560 -0.0551  0.1924
   31phy    C24  823   1.517   1.366   2.175 -0.2674 -0.2739  0.1300
   31phy    C22  824   1.353   1.242   2.320 -0.3508 -0.2601  0.2832
   31phy    C21  825   1.416   1.155   2.433  0.1214  0.0170 -0.2861
   31phy    C20  826   1.320   1.162   2.557 -0.5028  0.3738 -0.1112
   31phy    C18  827   1.364   1.102   2.694 -0.1671  0.0361 -0.0569
   31phy    O01  828   1.505   1.141   2.718  0.5323 -0.1378 -0.2219
   31phy    H01  829   1.517   1.234   2.716  1.9988 -0.3183 -0.9658
   31phy    C19  830   1.284   1.181   2.798 -0.6988 -0.2796 -0.4107
   31phy    C13  831   1.349   0.939   2.702 -0.3043  0.4214  0.1156
   31phy     H3  832   1.260   0.907   2.642 -0.0464  0.2860 -0.1932
   31phy    O33  833   1.314   0.896   2.835  0.7168 -0.0804 -0.1390
   31phy    H1B  834   1.365   0.939   2.901 -0.9385  1.1806  0.3843
   31phy    C12  835   1.463   0.845   2.650 -0.1229 -0.0135  0.0697
   31phy    O11  836   1.588   0.869   2.710 -0.1001  0.3663  0.3389
   31phy    H1A  837   1.595   0.962   2.724  0.6863  0.4130 -0.2504
   32phy    C35  838   2.921   1.410   1.723  0.1769 -0.3146  0.0147
   32phy    C33  839   2.869   1.510   1.824 -0.2945 -0.3387 -0.5677
   32phy    C34  840   2.988   1.598   1.865 -0.3440 -0.5112 -0.0505
   32phy    C32  841   2.754   1.595   1.765  0.5412 -0.0252 -0.1782
   32phy    C31  842   2.646   1.624   1.871  0.5999 -0.4201  0.1757
   32phy    C30  843   2.536   1.711   1.800  0.0788  0.9321 -0.7940
   32phy    C28  844   2.415   1.744   1.888 -0.3890 -0.2767  0.5395
   32phy    C29  845   2.364   1.881   1.847  0.0157  0.2971 -0.6701
   32phy    C27  846   2.301   1.637   1.882 -0.2895 -0.1223  0.5529
   32phy    C26  847   2.218   1.627   2.014 -0.0438  0.0314  0.1608
   32phy    C25  848   2.114   1.510   2.008 -0.7491 -0.1820 -0.0900
   32phy    C23  849   2.043   1.495   2.146 -0.3790  0.5583 -0.0838
   32phy    C24  850   1.906   1.564   2.141 -0.4641 -0.3717  0.2839
   32phy    C22  851   2.021   1.345   2.176 -0.2162  0.0089  0.1688
   32phy    C21  852   2.039   1.306   2.325  0.5736 -0.1905  0.3015
   32phy    C20  853   1.934   1.197   2.367  0.1109  0.2729 -0.1605
   32phy    C18  854   1.934   1.161   2.520 -0.5811  0.4157 -0.2636
   32phy    O01  855   1.915   1.274   2.604 -0.3963 -0.0965 -0.1203
   32phy    H01  856   1.859   1.339   2.566  0.8138  1.2491  0.3064
   32phy    C19  857   1.797   1.088   2.523  0.2805  0.0042 -0.3032
   32phy    C13  858   2.059   1.069   2.577 -0.5672  0.1789 -0.1476
   32phy     H3  859   2.075   0.982   2.508 -0.6715  0.0840 -0.0515
   32phy    O33  860   2.028   0.996   2.696 -0.0198  0.0022 -0.1389
   32phy    H1B  861   1.996   1.055   2.761 -0.1591 -2.1210  1.8447
   32phy    C12  862   2.198   1.148   2.604 -0.5865  0.2918  0.0297
   32phy    O11  863   2.194   1.241   2.707 -0.0725 -0.2463 -0.2102
   32phy    H1A  864   2.120   1.299   2.698  0.2998  0.4615  1.0502
   33phy    C35  865   0.794   5.015   1.736 -0.0004 -0.4733 -0.1125
   33phy    C33  866   0.925   5.047   1.669  0.2167 -0.1508 -0.2804
   33phy    C34  867   0.908   5.047   1.519  0.5647  0.3979  0.0291
   33phy    C32  868   0.982   5.190   1.711  0.3903  0.2139  0.1560
   33phy    C31  869   1.044   5.192   1.851  0.1740 -0.4220  0.4947
   33phy    C30  870   1.091   5.336   1.887  0.2855  0.4970  0.7658
   33phy    C28  871   1.158   5.365   2.025  0.1779 -0.3177  0.1146
   33phy    C29  872   1.299   5.318   2.025  0.2612  0.4771  0.4261
   33phy    C27  873   1.156   5.519   2.037  0.2376  0.0848 -0.3750
   33phy    C26  874   1.170   5.588   2.174  0.6663  0.1677 -0.2863
   33phy    C25  875   1.105   5.727   2.169  0.5666 -0.0209 -0.6634
   33phy    C23  876   1.107   5.810   2.297  0.2366 -0.0288 -0.5464
   33phy    C24  877   1.142   5.954   2.272 -0.6372 -0.2398  0.3195
   33phy    C22  878   0.996   5.786   2.399  0.3173  0.6674  0.5004
   33phy    C21  879   1.036   5.809   2.545 -0.4256  0.1477 -0.2267
   33phy    C20  880   0.910   5.796   2.630  0.0784 -0.3076  0.1694
   33phy    C18  881   0.937   5.799   2.784  0.1208 -0.0832 -0.5235
   33phy    O01  882   1.025   5.913   2.823  0.0603 -0.6544  0.1066
   33phy    H01  883   1.015   5.988   2.767 -0.2458 -1.1098 -0.4607
   33phy    C19  884   0.795   5.838   2.836 -0.5759 -0.2121 -0.0519
   33phy    C13  885   0.986   5.656   2.847 -0.2202 -0.3110 -0.1729
   33phy     H3  886   0.932   5.572   2.794 -2.1113  0.6101  0.2070
   33phy    O33  887   0.945   5.633   2.985 -0.1515 -0.2832 -0.0242
   33phy    H1B  888   0.964   5.701   3.046 -0.7331 -0.6780  0.6119
   33phy    C12  889   1.146   5.625   2.840 -0.1033  0.4365  0.3006
   33phy    O11  890   1.219   5.735   2.885  0.1131  0.0981  0.9670
   33phy    H1A  891   1.193   5.814   2.840  0.2299 -0.6508 -0.4954
   34phy    C35  892   5.065   2.503   0.984 -0.2023 -0.1678  0.0936
   34phy    C33  893   5.082   2.538   1.132  0.0232 -0.3046  0.0127
   34phy    C34  894   5.219   2.482   1.165 -0.1296 -0.1924  0.3069
   34phy    C32  895   5.081   2.693   1.153  0.2425  0.4020 -0.3898
   34phy    C31  896   4.953   2.754   1.201 -0.2788  0.1086 -0.1691
   34phy    C30  897   4.980   2.901   1.219  0.0339  0.5501  0.0565
   34phy    C28  898   4.869   2.984   1.293 -0.1650  0.0593 -0.2587
   34phy    C29  899   4.903   2.999   1.439 -0.0040  0.2880 -0.3653
   34phy    C27  900   4.857   3.126   1.236  0.0058 -0.7415 -0.0511
   34phy    C26  901   4.749   3.138   1.124 -0.1512 -0.3580  0.1446
   34phy    C25  902   4.779   3.238   1.016  0.6853 -0.1720 -0.2987
   34phy    C23  903   4.671   3.255   0.909 -0.1203 -0.0572 -0.2484
   34phy    C24  904   4.585   3.372   0.947  0.1136 -0.1286  0.4283
   34phy    C22  905   4.731   3.272   0.765 -0.2183 -0.1786  0.0303
   34phy    C21  906   4.659   3.181   0.665 -0.0887  0.2721 -0.0955
   34phy    C20  907   4.710   3.181   0.527 -0.1302  0.0293 -0.6316
   34phy    C18  908   4.652   3.091   0.417 -0.0024 -0.1137  0.0111
   34phy    O01  909   4.649   2.955   0.469  0.4826 -0.3946 -0.1559
   34phy    H01  910   4.576   2.912   0.429  0.1144  0.0320  0.0462
   34phy    C19  911   4.760   3.089   0.303 -0.3017  0.1649 -0.2098
   34phy    C13  912   4.510   3.144   0.363 -0.5608  0.0589 -0.1844
   34phy     H3  913   4.451   3.139   0.458  0.7176 -1.4748  0.5787
   34phy    O33  914   4.483   3.284   0.328 -0.1608  0.2129 -0.0119
   34phy    H1B  915   4.551   3.333   0.369  0.3021 -1.0921  0.8585
   34phy    C12  916   4.401   3.046   0.299  0.4464  0.3988 -0.1410
   34phy    O11  917   4.424   2.911   0.319 -0.2980  0.0831 -0.2433
   34phy    H1A  918   4.381   2.859   0.253 -1.2932  0.6448 -0.0612
   35phy    C35  919   2.222   2.233   1.574 -0.2237 -0.5737 -0.1682
   35phy    C33  920   2.093   2.255   1.652  0.2130 -0.6280 -0.3272
   35phy    C34  921   2.111   2.237   1.802  0.1851  0.2013  0.5798
   35phy    C32  922   2.040   2.392   1.609  0.0549 -0.6978  0.0695
   35phy    C31  923   1.891   2.394   1.573 -0.1108  0.7356 -0.3356
   35phy    C30  924   1.821   2.523   1.538 -0.0763  0.3471  0.0296
   35phy    C28  925   1.667   2.493   1.519  0.2088 -0.2741 -0.3209
   35phy    C29  926   1.582   2.559   1.629 -0.5345 -0.1324 -0.1141
   35phy    C27  927   1.621   2.542   1.381 -0.3673 -0.2213 -0.2262
   35phy    C26  928   1.528   2.459   1.303  0.0750 -0.0768 -0.4884
   35phy    C25  929   1.495   2.522   1.164  0.0101  0.0877 -0.1475
   35phy    C23  930   1.368   2.463   1.096 -0.7264 -0.6881  0.2208
   35phy    C24  931   1.246   2.549   1.118 -0.1257 -0.5810  0.1727
   35phy    C22  932   1.375   2.442   0.942  0.1943 -0.5720  0.2736
   35phy    C21  933   1.428   2.316   0.893 -0.6865  0.2278  0.2986
   35phy    C20  934   1.353   2.269   0.761 -0.6527  0.3709  0.1201
   35phy    C18  935   1.411   2.142   0.689  0.5295 -0.0699 -0.5114
   35phy    O01  936   1.552   2.163   0.674 -0.6936 -0.2316 -0.4398
   35phy    H01  937   1.582   2.197   0.756  2.1714 -1.6721 -0.7747
   35phy    C19  938   1.346   2.155   0.553  0.1461  0.3183 -0.0799
   35phy    C13  939   1.379   2.001   0.764 -0.4538 -0.2940 -0.3358
   35phy     H3  940   1.443   2.006   0.856 -0.2465  2.6241 -0.5345
   35phy    O33  941   1.252   1.989   0.832 -0.1791 -0.3748  0.0841
   35phy    H1B  942   1.236   2.062   0.890  0.0130 -0.2898  0.0319
   35phy    C12  943   1.455   1.862   0.730 -0.6760 -0.3977 -0.1280
   35phy    O11  944   1.395   1.785   0.631  0.0523 -0.4949 -0.5937
   35phy    H1A  945   1.441   1.704   0.640  1.0937  0.1905  0.8544
   36phy    C35  946   1.987   1.599   1.519 -0.2763 -0.1053 -0.0946
   36phy    C33  947   1.996   1.720   1.607 -0.3353 -0.0414  0.2138
   36phy    C34  948   2.129   1.789   1.574 -0.1243  0.6591  0.4107
   36phy    C32  949   1.872   1.801   1.608  0.2072 -0.2721 -0.1566
   36phy    C31  950   1.836   1.861   1.750  0.1665  0.0773  0.0659
   36phy    C30  951   1.712   1.950   1.732 -0.1091  0.4310 -0.7804
   36phy    C28  952   1.678   2.041   1.853 -0.0881  0.1437 -0.3910
   36phy    C29  953   1.599   2.163   1.803 -0.2734  0.3233 -0.3798
   36phy    C27  954   1.611   1.972   1.972 -0.0782  0.3379 -0.2547
   36phy    C26  955   1.661   2.023   2.107  0.0851  0.2514  0.2758
   36phy    C25  956   1.582   1.968   2.228 -0.4284  0.2372 -0.1470
   36phy    C23  957   1.608   2.030   2.369  0.6854  0.0665  0.0741
   36phy    C24  958   1.563   2.181   2.372 -0.2611  0.3797 -0.5574
   36phy    C22  959   1.535   1.944   2.474  0.2750 -0.6058  0.0486
   36phy    C21  960   1.623   1.851   2.558  0.2878  0.5909  0.2672
   36phy    C20  961   1.551   1.784   2.672  0.0311  0.8074  0.5480
   36phy    C18  962   1.600   1.652   2.741 -0.3391  0.7801 -0.5889
   36phy    O01  963   1.743   1.664   2.769  0.4506  0.3470 -0.9077
   36phy    H01  964   1.770   1.598   2.830  1.4366  0.4407 -1.2235
   36phy    C19  965   1.536   1.661   2.881 -0.1165 -0.2559  0.1077
   36phy    C13  966   1.563   1.514   2.657 -0.0763 -0.0376  0.1369
   36phy     H3  967   1.465   1.524   2.604 -0.3090  0.6062  0.6739
   36phy    O33  968   1.540   1.392   2.732 -0.3463  0.4605  0.3027
   36phy    H1B  969   1.514   1.411   2.820  0.2617 -1.2308  0.8894
   36phy    C12  970   1.665   1.486   2.531  0.1432  0.0678 -0.0352
   36phy    O11  971   1.799   1.483   2.565  0.4655 -0.1002  0.6703
   36phy    H1A  972   1.814   1.555   2.623  1.8224  1.5491 -1.5374
   37phy    C35  973   1.154   2.502   1.489 -0.3670  0.3821 -0.1239
   37phy    C33  974   1.148   2.432   1.626  0.5155 -0.6490 -0.6815
   37phy    C34  975   1.181   2.535   1.735 -0.0824 -0.1846 -0.0312
   37phy    C32  976   1.008   2.373   1.651  0.1482  0.5623 -0.6194
   37phy    C31  977   1.003   2.220   1.625 -0.4957  0.1296  0.8674
   37phy    C30  978   0.863   2.166   1.666  0.1799  0.3849  0.1290
   37phy    C28  979   0.829   2.025   1.611  0.1640  0.3360 -0.3134
   37phy    C29  980   0.792   1.926   1.723 -0.1843 -0.0172  0.4608
   37phy    C27  981   0.733   2.035   1.491  0.2626 -0.6461  0.0089
   37phy    C26  982   0.764   1.953   1.363 -0.6458 -0.3726  0.5140
   37phy    C25  983   0.660   1.947   1.247 -0.2630  0.2506 -0.1713
   37phy    C23  984   0.679   1.836   1.136  0.6788 -0.4802 -0.5129
   37phy    C24  985   0.542   1.779   1.101  0.3877  0.4844  0.2493
   37phy    C22  986   0.748   1.899   1.013 -0.0276  0.3440  0.2123
   37phy    C21  987   0.832   1.807   0.923  0.4129  0.0422 -0.0565
   37phy    C20  988   0.885   1.882   0.799  0.2359  0.2550 -0.3604
   37phy    C18  989   0.989   1.816   0.705  0.2023  0.4642 -0.0639
   37phy    O01  990   1.101   1.778   0.783 -0.0092 -0.0390 -0.3801
   37phy    H01  991   1.154   1.852   0.804  0.4216 -0.7043  1.0512
   37phy    C19  992   1.038   1.930   0.610  0.2119 -0.0724  0.1728
   37phy    C13  993   0.935   1.688   0.625 -0.1372  0.2946 -0.0855
   37phy     H3  994   0.891   1.620   0.703 -0.3357 -0.2026 -0.6246
   37phy    O33  995   0.812   1.709   0.553 -0.0803 -0.0763  0.3625
   37phy    H1B  996   0.826   1.770   0.482 -0.0965 -1.0339 -0.4788
   37phy    C12  997   1.024   1.565   0.580  0.2914  0.1060 -0.0279
   37phy    O11  998   1.137   1.546   0.654 -0.6646 -0.2634  0.0813
   37phy    H1A  999   1.137   1.613   0.720  0.0681  0.3056 -0.4822
   38phy    C35 1000   0.481   1.035   1.814  0.0481 -0.1351 -0.4692
   38phy    C33 1001   0.606   1.078   1.742 -0.4464 -0.4089  0.1591
   38phy    C34 1002   0.631   1.006   1.615  0.4453 -0.3228  0.3364
   38phy    C32 1003   0.608   1.229   1.741 -0.1734  0.0496 -0.4425
   38phy    C31 1004   0.752   1.284   1.737 -0.3343 -0.1053 -0.2493
   38phy    C30 1005   0.769   1.428   1.782 -0.2764 -0.4936 -0.0255
   38phy    C28 1006   0.919   1.480   1.763 -0.6492  0.2387 -0.3731
   38phy    C29 1007   0.932   1.563   1.638  0.2190  0.2141 -0.5639
   38phy    C27 1008   0.964   1.576   1.876 -0.5237 -0.5780  0.4245
   38phy    C26 1009   1.022   1.496   2.000 -0.6876 -0.2092 -0.5108
   38phy    C25 1010   1.059   1.600   2.110 -0.1081 -0.2826 -0.7792
   38phy    C23 1011   1.120   1.546   2.241 -0.6998 -0.1753  0.1509
   38phy    C24 1012   1.223   1.650   2.288 -0.0509  0.2001 -0.1009
   38phy    C22 1013   1.014   1.531   2.347 -0.0051  0.2549  0.3409
   38phy    C21 1014   1.017   1.423   2.462 -0.0001  0.8387 -0.2153
   38phy    C20 1015   0.893   1.453   2.548  0.1248 -0.0141 -0.0360
   38phy    C18 1016   0.871   1.368   2.682 -0.6065 -0.2784 -0.4140
   38phy    O01 1017   0.997   1.350   2.761 -0.1196  0.0302 -0.0251
   38phy    H01 1018   1.055   1.419   2.736  0.5653 -0.6308 -0.2995
   38phy    C19 1019   0.792   1.469   2.767  0.3994  0.3217 -0.3843
   38phy    C13 1020   0.790   1.225   2.664  0.1868 -0.3244 -0.6248
   38phy     H3 1021   0.710   1.240   2.587  0.1098 -0.0140 -0.4828
   38phy    O33 1022   0.718   1.177   2.782 -0.4051 -0.1324 -0.6695
   38phy    H1B 1023   0.775   1.157   2.854 -0.8215 -0.4617 -0.4298
   38phy    C12 1024   0.882   1.111   2.606 -0.2963  0.2554 -0.5195
   38phy    O11 1025   0.970   1.062   2.706 -0.3491  0.3941  0.1510
   38phy    H1A 1026   0.976   1.125   2.775  3.0584 -0.0028  0.3753
   39phy    C35 1027   4.918   1.814   2.390  0.1346 -0.1810 -0.3220
   39phy    C33 1028   4.821   1.796   2.273 -0.2682  0.6319  0.1954
   39phy    C34 1029   4.682   1.777   2.335 -0.5022  0.0098  0.2002
   39phy    C32 1030   4.816   1.918   2.173 -0.0379  0.0842 -0.2126
   39phy    C31 1031   4.936   1.921   2.073 -0.1600 -0.7008 -0.0140
   39phy    C30 1032   4.931   2.044   1.981 -0.0663  0.1550 -0.0640
   39phy    C28 1033   5.042   2.038   1.870 -0.0456 -0.7437 -0.2157
   39phy    C29 1034   4.982   2.092   1.738 -0.1239  0.4446 -0.3021
   39phy    C27 1035   5.161   2.134   1.892 -0.0705 -0.3469 -0.0798
   39phy    C26 1036   5.268   2.101   1.996 -0.0773  0.7345  0.1313
   39phy    C25 1037   5.355   2.227   2.015 -0.1840  0.8422 -0.3232
   39phy    C23 1038   5.482   2.203   2.095  0.2933  0.2503 -0.0685
   39phy    C24 1039   5.594   2.179   1.991 -0.1342 -0.0333  0.3309
   39phy    C22 1040   5.516   2.322   2.184 -0.4404 -0.4068 -0.1126
   39phy    C21 1041   5.573   2.294   2.323  0.3899 -0.0322  0.4152
   39phy    C20 1042   5.592   2.417   2.415  0.3007  0.0947  0.1193
   39phy    C18 1043   5.634   2.399   2.565 -0.1118 -0.7113 -0.2799
   39phy    O01 1044   5.746   2.308   2.559  0.2456 -0.0223  0.0282
   39phy    H01 1045   5.804   2.337   2.491 -0.3049  1.1726  0.0474
   39phy    C19 1046   5.693   2.542   2.598  0.3584  0.0553  0.7838
   39phy    C13 1047   5.524   2.341   2.673  0.0654  0.1246  0.2288
   39phy     H3 1048   5.472   2.255   2.624  0.9959  0.5129 -1.5280
   39phy    O33 1049   5.414   2.433   2.696 -0.3076  0.0414 -0.4355
   39phy    H1B 1050   5.344   2.380   2.728  0.2978  0.8391  2.6395
   39phy    C12 1051   5.577   2.299   2.815 -0.1070  0.0568 -0.6822
   39phy    O11 1052   5.695   2.219   2.815  0.2567 -0.5096  0.0725
   39phy    H1A 1053   5.740   2.232   2.734  1.4077 -0.3290  0.7162
   40phy    C35 1054   2.845   5.007   1.858  0.5327  0.1250 -0.0725
   40phy    C33 1055   2.707   5.064   1.909 -0.0489  0.4157  0.2904
   40phy    C34 1056   2.656   5.171   1.815 -0.4959  0.1848 -0.1219
   40phy    C32 1057   2.618   4.944   1.940  0.3560  0.1885  0.1832
   40phy    C31 1058   2.495   4.974   2.029  0.1836  0.8168 -0.0212
   40phy    C30 1059   2.404   4.855   2.050  0.3523  0.1689  0.0264
   40phy    C28 1060   2.279   4.878   2.137 -0.0328  0.3931  0.0012
   40phy    C29 1061   2.170   4.910   2.036  0.0235  0.2624  0.4936
   40phy    C27 1062   2.234   4.743   2.215 -0.4080 -0.2857 -0.0890
   40phy    C26 1063   2.160   4.763   2.348 -0.0941 -0.1211 -0.0103
   40phy    C25 1064   2.082   4.640   2.382 -0.3982  0.5980 -0.0669
   40phy    C23 1065   1.989   4.649   2.506  0.0060 -0.1349 -0.3644
   40phy    C24 1066   1.845   4.618   2.471  0.3293 -0.2609  0.2256
   40phy    C22 1067   2.035   4.566   2.627  0.1321 -0.4322 -0.2494
   40phy    C21 1068   1.979   4.620   2.763  0.0976 -0.0153 -0.2240
   40phy    C20 1069   2.010   4.525   2.883  0.0013 -0.0220  0.2952
   40phy    C18 1070   1.929   4.554   3.016  0.0576 -0.0501 -0.7141
   40phy    O01 1071   1.788   4.565   2.980 -0.7836  0.6685 -0.3299
   40phy    H01 1072   1.749   4.482   2.960  1.2442 -0.4346  0.0137
   40phy    C19 1073   1.949   4.428   3.095 -0.0522  0.2645 -0.4088
   40phy    C13 1074   1.974   4.691   3.094 -0.2256  0.0092  0.1139
   40phy     H3 1075   1.976   4.773   3.017 -0.1384  0.3145  0.4379
   40phy    O33 1076   2.112   4.690   3.135  0.3270  0.0886  0.4238
   40phy    H1B 1077   2.119   4.709   3.226 -1.9981  1.8048  0.3508
   40phy    C12 1078   1.880   4.752   3.205  0.0437 -0.0355 -0.1547
   40phy    O11 1079   1.745   4.766   3.170  0.0305  0.2324  0.0314
   40phy    H1A 1080   1.722   4.693   3.116  1.0261  0.1665 -0.3168
   41phy    C35 1081   1.765   1.261   1.932  0.2949  0.1991  0.0611
   41phy    C33 1082   1.718   1.305   1.791 -0.1474  0.1203 -0.0628
   41phy    C34 1083   1.748   1.198   1.687  0.4533  0.1239  0.2508
   41phy    C32 1084   1.573   1.352   1.773 -0.2124 -0.0713  0.0618
   41phy    C31 1085   1.568   1.506   1.771  0.1907 -0.6875 -0.3541
   41phy    C30 1086   1.426   1.563   1.764  0.0602  0.2255 -0.1588
   41phy    C28 1087   1.407   1.714   1.737  0.0769 -0.4147  0.4657
   41phy    C29 1088   1.414   1.751   1.588 -0.3349 -0.3658 -0.0450
   41phy    C27 1089   1.274   1.775   1.770  0.4204 -0.2837  0.0863
   41phy    C26 1090   1.277   1.861   1.898  0.4467  0.0352 -0.0447
   41phy    C25 1091   1.189   1.986   1.891  0.1884  0.0776  0.0240
   41phy    C23 1092   1.174   2.062   2.023  0.6749 -0.2066  0.4115
   41phy    C24 1093   1.207   2.210   1.993  0.3471 -0.6071  0.2148
   41phy    C22 1094   1.045   2.039   2.105 -0.0099 -0.5644 -0.3900
   41phy    C21 1095   1.061   2.031   2.254  0.3546 -0.3988  0.0232
   41phy    C20 1096   0.924   1.982   2.315 -0.4210 -0.0749  0.2806
   41phy    C18 1097   0.890   1.999   2.464 -0.3811  0.1225 -0.1208
   41phy    O01 1098   0.924   2.129   2.518  0.1709  0.1525  0.4467
   41phy    H01 1099   0.879   2.193   2.466  0.5176  0.4446  0.4978
   41phy    C19 1100   0.736   1.990   2.457 -0.5715  0.3522  0.0772
   41phy    C13 1101   0.960   1.888   2.560  0.1364 -1.0165 -0.0891
   41phy     H3 1102   0.945   1.786   2.518  2.5625 -0.8604 -1.4875
   41phy    O33 1103   0.894   1.877   2.690  0.1957  0.3919  0.2963
   41phy    H1B 1104   0.941   1.921   2.758  0.4225  0.5471  0.0411
   41phy    C12 1105   1.117   1.896   2.590 -0.0656 -0.1568  0.6569
   41phy    O11 1106   1.169   1.811   2.683 -0.0113  0.3829 -0.0644
   41phy    H1A 1107   1.214   1.861   2.749 -0.1338  0.5891 -0.1372
   42phy    C35 1108   5.015   1.381   1.415  0.1762  0.4594  0.2094
   42phy    C33 1109   5.126   1.455   1.351 -0.6559  0.2990  0.4403
   42phy    C34 1110   5.090   1.603   1.348 -0.1714 -0.3232 -0.1797
   42phy    C32 1111   5.263   1.420   1.416  0.5957 -0.4474  0.1465
   42phy    C31 1112   5.388   1.456   1.333  0.2078 -0.1486  0.6344
   42phy    C30 1113   5.511   1.400   1.399 -0.3277 -0.4801 -0.2794
   42phy    C28 1114   5.643   1.453   1.342 -0.5438  0.2158  0.3487
   42phy    C29 1115   5.696   1.554   1.445 -0.6907 -0.1356  0.1219
   42phy    C27 1116   5.748   1.346   1.299 -0.3823 -0.8486 -0.7548
   42phy    C26 1117   5.826   1.391   1.177 -0.1118  0.0358  0.6942
   42phy    C25 1118   5.941   1.303   1.137  0.1162  0.4994  0.6893
   42phy    C23 1119   6.019   1.339   1.004 -0.0321  0.2127  0.1079
   42phy    C24 1120   6.156   1.391   1.035 -0.2769  0.1379  0.0728
   42phy    C22 1121   6.020   1.212   0.914  0.2679 -0.4967  0.1379
   42phy    C21 1122   6.028   1.236   0.760 -0.6186  0.4632 -0.0024
   42phy    C20 1123   6.025   1.104   0.683  0.0103  0.1781 -0.6657
   42phy    C18 1124   5.979   1.113   0.529 -0.2056  0.3039 -0.0927
   42phy    O01 1125   5.856   1.191   0.521  0.0537  0.0078  0.1776
   42phy    H01 1126   5.793   1.168   0.587 -1.4046 -0.6456 -1.3838
   42phy    C19 1127   5.918   0.974   0.503 -0.1495  0.2829 -0.2780
   42phy    C13 1128   6.087   1.171   0.423 -0.2881  0.1454 -0.3558
   42phy     H3 1129   6.085   1.280   0.449 -0.8086 -0.1395  0.9208
   42phy    O33 1130   6.229   1.150   0.449 -0.6441 -0.0707  0.0001
   42phy    H1B 1131   6.272   1.233   0.450 -0.6654  0.0362 -2.3757
   42phy    C12 1132   6.059   1.211   0.269 -0.4301  0.0406 -0.6831
   42phy    O11 1133   6.123   1.334   0.223 -0.5061  0.7691  0.7044
   42phy    H1A 1134   6.213   1.309   0.210 -0.7872 -1.0701  1.8519
   43phy    C35 1135   0.246   0.207   1.970 -0.3467  0.2524 -0.1307
   43phy    C33 1136   0.314   0.344   1.960  0.5737 -0.2256  0.1034
   43phy    C34 1137   0.410   0.350   1.844  0.6092 -0.1011 -0.3226
   43phy    C32 1138   0.207   0.452   1.939  0.7559 -0.4316  0.2497
   43phy    C31 1139   0.239   0.583   2.005 -0.0071 -0.2812  0.2553
   43phy    C30 1140   0.119   0.677   2.007 -0.4910 -0.4447 -0.1251
   43phy    C28 1141   0.150   0.808   2.083  0.3368  0.1290 -0.0439
   43phy    C29 1142   0.187   0.927   1.991 -0.1663  0.0002 -0.3421
   43phy    C27 1143   0.029   0.832   2.176 -0.0037  0.7150 -0.3915
   43phy    C26 1144   0.061   0.913   2.309 -0.1771  0.7099  0.2221
   43phy    C25 1145  -0.072   0.948   2.374 -0.3338 -0.8546  0.1813
   43phy    C23 1146  -0.049   1.032   2.500  0.2760  0.1457 -0.1367
   43phy    C24 1147  -0.161   1.135   2.516  0.1828  0.5272  0.3045
   43phy    C22 1148  -0.034   0.952   2.638 -0.1557  0.0871 -0.2612
   43phy    C21 1149   0.067   1.012   2.734 -0.0651  0.1376  0.6086
   43phy    C20 1150   0.084   0.931   2.862  0.3542 -0.4833  0.3947
   43phy    C18 1151   0.191   0.963   2.972  0.1671  0.1341 -0.0137
   43phy    O01 1152   0.216   1.106   2.980  0.6146  0.0331  0.0970
   43phy    H01 1153   0.251   1.132   2.897 -1.5519  0.3256 -0.7953
   43phy    C19 1154   0.120   0.924   3.102 -0.5459  0.2825  0.2524
   43phy    C13 1155   0.333   0.887   2.958  0.0479  0.1128  0.1457
   43phy     H3 1156   0.323   0.776   2.946 -0.3086  0.0441  1.0283
   43phy    O33 1157   0.414   0.896   3.077  0.0596  0.2021  0.4303
   43phy    H1B 1158   0.426   0.984   3.108  1.5106  0.4347 -0.7067
   43phy    C12 1159   0.433   0.931   2.839 -0.7310  0.2853 -0.5453
   43phy    O11 1160   0.473   1.067   2.845 -0.2936 -0.0100  0.0532
   43phy    H1A 1161   0.565   1.067   2.823 -0.0897 -0.9853  0.8046
   44phy    C35 1162   1.418   1.596   1.060  0.5099  0.1772 -0.1059
   44phy    C33 1163   1.510   1.665   1.158 -0.0527 -0.5019  0.1776
   44phy    C34 1164   1.585   1.554   1.235 -0.2192 -0.2716 -0.5538
   44phy    C32 1165   1.606   1.756   1.081 -0.1178  0.1116 -0.0695
   44phy    C31 1166   1.615   1.893   1.145  0.3145  0.2497 -0.2916
   44phy    C30 1167   1.739   1.973   1.106  0.0549  0.4425  0.4331
   44phy    C28 1168   1.737   2.122   1.152  0.0169 -0.2508  0.1403
   44phy    C29 1169   1.784   2.134   1.297 -0.0498  0.0125 -0.1704
   44phy    C27 1170   1.833   2.200   1.067  0.7075 -0.1924 -0.0079
   44phy    C26 1171   1.770   2.297   0.968  0.2085 -0.2026  0.3817
   44phy    C25 1172   1.868   2.379   0.889  0.5161  0.3790  0.1855
   44phy    C23 1173   1.791   2.469   0.786  0.3278  0.1971 -0.1887
   44phy    C24 1174   1.754   2.604   0.842 -0.1027 -0.2104 -0.0245
   44phy    C22 1175   1.893   2.489   0.668 -0.3435 -0.2534  0.0995
   44phy    C21 1176   1.831   2.452   0.537 -0.0677 -0.6212 -0.4447
   44phy    C20 1177   1.920   2.487   0.417 -0.0824 -0.1868 -0.1197
   44phy    C18 1178   1.885   2.420   0.276 -0.7575  0.5005 -0.2463
   44phy    O01 1179   1.901   2.276   0.288 -0.3763  0.1746  0.2328
   44phy    H01 1180   1.843   2.235   0.350 -0.8645 -0.8517 -0.8538
   44phy    C19 1181   2.000   2.469   0.182 -0.5429  0.0323  0.0457
   44phy    C13 1182   1.736   2.462   0.225 -0.2392 -0.2687  0.4331
   44phy     H3 1183   1.667   2.434   0.308 -1.9368  0.8956 -0.5264
   44phy    O33 1184   1.701   2.601   0.223 -0.1723  0.2687 -0.1896
   44phy    H1B 1185   1.728   2.642   0.143 -0.5829 -0.3191 -0.6406
   44phy    C12 1186   1.651   2.374   0.119  0.0770  0.1091 -0.5602
   44phy    O11 1187   1.650   2.413  -0.013  0.0940  0.5557 -0.3499
   44phy    H1A 1188   1.644   2.507  -0.010  0.6429  0.5722  1.5265
   45phy    C35 1189   1.636   3.492   2.046 -0.2735 -0.6336 -0.2574
   45phy    C33 1190   1.495   3.525   2.001  0.0351  0.3420  0.0726
   45phy    C34 1191   1.501   3.633   1.899  0.3116  0.3884 -0.1438
   45phy    C32 1192   1.427   3.404   1.934 -0.3930  0.3625  0.2801
   45phy    C31 1193   1.367   3.305   2.033  0.3956  0.1854 -0.3025
   45phy    C30 1194   1.286   3.198   1.963 -0.1209  0.5723  0.1225
   45phy    C28 1195   1.233   3.072   2.043  0.0821 -0.2314 -0.3455
   45phy    C29 1196   1.104   3.015   1.984 -0.3412 -0.0165  0.2015
   45phy    C27 1197   1.341   2.957   2.044 -0.3120  0.0527 -0.3149
   45phy    C26 1198   1.343   2.857   2.156  0.4490 -0.1217  0.0656
   45phy    C25 1199   1.443   2.742   2.134 -0.0627 -0.2208 -0.1352
   45phy    C23 1200   1.466   2.663   2.266  0.0616  0.1166 -0.2038
   45phy    C24 1201   1.485   2.515   2.226 -0.1673  0.6811 -0.3887
   45phy    C22 1202   1.582   2.711   2.355 -0.5827 -0.0644  0.5269
   45phy    C21 1203   1.525   2.737   2.496 -0.1199 -0.0786 -0.4772
   45phy    C20 1204   1.614   2.824   2.594  0.3103  0.2038  0.2599
   45phy    C18 1205   1.572   2.849   2.748 -0.1170 -1.0633 -0.1641
   45phy    O01 1206   1.560   2.726   2.818 -0.0821  0.1698 -0.6726
   45phy    H01 1207   1.516   2.662   2.766  1.0048 -1.1581 -0.0400
   45phy    C19 1208   1.703   2.916   2.795  0.0091  0.2841  0.0779
   45phy    C13 1209   1.430   2.930   2.765 -0.4351  1.0887  0.4126
   45phy     H3 1210   1.349   2.865   2.724  0.3299  0.5974 -0.3569
   45phy    O33 1211   1.419   3.044   2.679 -0.1007  0.0144 -0.3124
   45phy    H1B 1212   1.468   3.112   2.721 -0.9625  0.0628  0.6465
   45phy    C12 1213   1.372   2.964   2.909  0.0375 -0.7701 -0.1644
   45phy    O11 1214   1.234   2.995   2.905  0.8898  0.1421 -0.4256
   45phy    H1A 1215   1.224   3.087   2.891  0.1348  0.3180  1.0739
   46phy    C35 1216   1.709   4.250   1.510 -0.4948  0.0039  0.3583
   46phy    C33 1217   1.781   4.125   1.553  0.1172  0.2076  0.3192
   46phy    C34 1218   1.907   4.109   1.466  0.4946  0.0536  0.4136
   46phy    C32 1219   1.802   4.131   1.709 -0.1308 -0.3851 -0.1036
   46phy    C31 1220   1.812   3.995   1.785  0.0302  0.2172 -0.0801
   46phy    C30 1221   1.823   4.030   1.936  0.4249  0.5467  0.0101
   46phy    C28 1222   1.823   3.911   2.026  0.2200  0.2737 -0.0535
   46phy    C29 1223   1.961   3.838   2.041  0.3777  0.0543 -0.1356
   46phy    C27 1224   1.785   3.969   2.161  0.3041 -0.1816 -0.2573
   46phy    C26 1225   1.686   3.874   2.234 -0.0177  0.2661 -0.5160
   46phy    C25 1226   1.680   3.903   2.383  0.6903 -0.1760 -0.5629
   46phy    C23 1227   1.573   3.832   2.466  0.3365 -0.0362 -0.2556
   46phy    C24 1228   1.635   3.759   2.581  0.2780 -0.1406  0.5416
   46phy    C22 1229   1.458   3.931   2.503 -0.0397 -0.1939 -0.0671
   46phy    C21 1230   1.330   3.890   2.572  0.1265  0.3750  0.0364
   46phy    C20 1231   1.231   4.008   2.597 -0.6992 -0.3468 -0.0713
   46phy    C18 1232   1.115   3.992   2.703  0.3369  0.5264 -0.1687
   46phy    O01 1233   1.165   3.960   2.832 -0.2323  0.0499  0.0232
   46phy    H01 1234   1.103   3.977   2.901  0.4917 -0.1299  0.7376
   46phy    C19 1235   1.084   4.144   2.736 -0.3889 -0.7112  0.6507
   46phy    C13 1236   0.995   3.893   2.659 -0.2117 -0.2374 -0.0161
   46phy     H3 1237   0.977   3.898   2.549 -2.1872  1.9259  0.3451
   46phy    O33 1238   0.868   3.936   2.713  0.0679  0.0255 -0.4147
   46phy    H1B 1239   0.849   3.885   2.789  0.4879  1.4191  0.6506
   46phy    C12 1240   1.013   3.739   2.682 -0.6705 -0.0179  0.1154
   46phy    O11 1241   0.949   3.651   2.593  0.1913 -0.4714  0.1258
   46phy    H1A 1242   1.005   3.579   2.573  0.0841 -1.2556  2.3721
   47phy    C35 1243   0.088   2.514   1.571 -0.0439 -0.3206  0.0400
   47phy    C33 1244   0.225   2.524   1.640 -0.6488  0.0989  0.0042
   47phy    C34 1245   0.203   2.502   1.789 -0.2143  0.4052 -0.1847
   47phy    C32 1246   0.331   2.419   1.595 -0.1672 -0.4699  0.1807
   47phy    C31 1247   0.420   2.477   1.482  0.6409  0.6019 -0.1524
   47phy    C30 1248   0.517   2.376   1.425 -0.1394  0.5453 -0.0445
   47phy    C28 1249   0.614   2.443   1.325 -0.0370  0.2949 -0.1296
   47phy    C29 1250   0.756   2.396   1.324 -0.2493 -0.3008 -0.1100
   47phy    C27 1251   0.565   2.434   1.180 -0.0208  0.7635  0.2972
   47phy    C26 1252   0.538   2.563   1.108 -0.0247  0.4338  0.0064
   47phy    C25 1253   0.512   2.542   0.954 -0.3525  0.5115 -0.1588
   47phy    C23 1254   0.509   2.672   0.874 -0.0713  0.6749 -0.6892
   47phy    C24 1255   0.588   2.645   0.744  0.2036  0.2630  0.4516
   47phy    C22 1256   0.363   2.706   0.835 -0.1875 -0.3364 -0.0456
   47phy    C21 1257   0.327   2.858   0.816 -0.1439 -0.1077 -0.3320
   47phy    C20 1258   0.174   2.878   0.808 -0.6158 -0.3584  0.1889
   47phy    C18 1259   0.109   3.010   0.766 -0.1224  0.3021  0.1385
   47phy    O01 1260   0.172   3.126   0.826 -0.0271 -0.3000 -0.0803
   47phy    H01 1261   0.242   3.102   0.883 -0.1007  0.5014  0.3633
   47phy    C19 1262  -0.036   3.001   0.821  0.7442 -0.0001  0.0982
   47phy    C13 1263   0.112   3.027   0.608 -0.0445 -0.5461 -0.0329
   47phy     H3 1264   0.220   3.038   0.581  0.0546 -1.3325  0.0169
   47phy    O33 1265   0.086   2.912   0.531  0.7008  0.1917  0.2931
   47phy    H1B 1266  -0.005   2.898   0.516  0.7930 -0.1678  0.0465
   47phy    C12 1267   0.094   3.163   0.529  0.6161 -0.2234  0.3829
   47phy    O11 1268   0.100   3.274   0.609  0.5189  0.1953  0.3155
   47phy    H1A 1269   0.094   3.244   0.698  0.2183 -0.8019 -0.0294
   48phy    C35 1270   2.847   2.987   2.345 -0.1818  0.3221 -0.5751
   48phy    C33 1271   2.732   2.920   2.278  0.5584 -0.0889 -0.0278
   48phy    C34 1272   2.778   2.793   2.208  0.2176  0.0825  0.3996
   48phy    C32 1273   2.623   2.883   2.383 -0.1391  0.2226  0.2810
   48phy    C31 1274   2.506   2.981   2.410  0.3288  0.0157  0.4195
   48phy    C30 1275   2.389   2.931   2.492  0.3539  0.1413 -0.3715
   48phy    C28 1276   2.265   3.024   2.492 -0.2846  0.1530 -0.3496
   48phy    C29 1277   2.155   2.964   2.404 -0.1787 -0.4085 -0.0952
   48phy    C27 1278   2.200   3.038   2.628 -0.0167  0.2773  0.1040
   48phy    C26 1279   2.234   3.160   2.716  0.4084 -0.2135 -0.5722
   48phy    C25 1280   2.181   3.139   2.861 -0.1865 -0.5505  0.1270
   48phy    C23 1281   2.235   3.249   2.948  0.2928 -0.1620 -0.1967
   48phy    C24 1282   2.130   3.361   2.964 -0.3575 -1.0554  0.3908
   48phy    C22 1283   2.254   3.194   3.090  0.0544 -0.3513 -0.7907
   48phy    C21 1284   2.397   3.195   3.136  0.0998  0.0018  0.3778
   48phy    C20 1285   2.408   3.186   3.286  0.2899  0.3634 -0.4754
   48phy    C18 1286   2.552   3.196   3.357 -0.4056 -0.0116  0.4223
   48phy    O01 1287   2.609   3.327   3.329  0.0623 -0.0920 -0.5031
   48phy    H01 1288   2.631   3.330   3.237 -2.7717  0.5643 -1.2633
   48phy    C19 1289   2.511   3.202   3.506 -0.2346  0.0126  0.4433
   48phy    C13 1290   2.670   3.087   3.332  0.2147 -1.1254 -0.7565
   48phy     H3 1291   2.634   2.988   3.369  0.0670 -1.2524 -1.2251
   48phy    O33 1292   2.784   3.113   3.417  0.2038 -0.4265 -0.4725
   48phy    H1B 1293   2.817   3.200   3.425 -0.7772 -0.0756 -0.1950
   48phy    C12 1294   2.732   3.065   3.191 -0.2193  0.7259 -0.4643
   48phy    O11 1295   2.826   2.961   3.192 -0.0334  0.2408  0.2729
   48phy    H1A 1296   2.876   2.977   3.270  0.3255  1.0040 -0.0970
   49phy    C35 1297   2.461   2.893   1.946 -0.3034 -0.4114  0.7355
   49phy    C33 1298   2.330   2.923   2.013  0.2376  0.0221 -0.1450
   49phy    C34 1299   2.303   3.074   2.018  0.0810 -0.3414  0.6620
   49phy    C32 1300   2.215   2.851   1.945  0.1517 -0.0283 -0.1541
   49phy    C31 1301   2.115   2.776   2.041 -0.0585 -0.5541  0.3134
   49phy    C30 1302   2.012   2.693   1.960 -0.1331  0.0426  0.0956
   49phy    C28 1303   1.920   2.609   2.054  0.0389 -0.3091 -0.3272
   49phy    C29 1304   1.782   2.600   1.982 -0.1639  0.3651 -0.3635
   49phy    C27 1305   1.981   2.465   2.076 -0.4552 -0.0196 -0.0065
   49phy    C26 1306   1.947   2.392   2.206  0.1480  0.0722 -0.1261
   49phy    C25 1307   2.027   2.263   2.217 -0.5723 -0.4243 -0.2464
   49phy    C23 1308   2.004   2.162   2.331  0.1895  0.4301  0.0603
   49phy    C24 1309   2.046   2.025   2.273  0.4189  0.0201  0.3065
   49phy    C22 1310   2.060   2.191   2.470 -0.0870  0.1002 -0.1741
   49phy    C21 1311   2.029   2.111   2.596 -0.0343 -0.7214  0.4715
   49phy    C20 1312   2.095   2.176   2.721  0.2233  0.0897 -0.7911
   49phy    C18 1313   2.100   2.091   2.858  0.7565 -0.0909 -0.2187
   49phy    O01 1314   2.156   1.955   2.843 -0.1421 -0.0378  0.1099
   49phy    H01 1315   2.158   1.927   2.753 -2.6940 -1.2784  0.3601
   49phy    C19 1316   2.214   2.160   2.936 -0.2869 -0.0281 -0.4042
   49phy    C13 1317   1.960   2.087   2.942  0.2770 -0.2401  0.2395
   49phy     H3 1318   1.921   2.191   2.956 -1.4874 -0.7484 -0.5395
   49phy    O33 1319   1.975   2.051   3.080 -0.1738  0.1373  0.0694
   49phy    H1B 1320   1.994   1.959   3.077  0.1324  0.2084 -0.2166
   49phy    C12 1321   1.838   2.007   2.885  0.1117  0.5616 -0.0894
   49phy    O11 1322   1.860   1.870   2.865  0.1408 -0.1867  0.1607
   49phy    H1A 1323   1.795   1.835   2.808  0.7282 -0.3853 -0.3983
   50phy    C35 1324   0.903   2.240   0.397 -0.0811  0.4668 -0.0467
   50phy    C33 1325   0.754   2.217   0.396  0.2193  0.3189 -0.1668
   50phy    C34 1326   0.719   2.076   0.442 -0.1943  0.3223 -0.1781
   50phy    C32 1327   0.674   2.335   0.452  0.5040 -0.6292  0.1146
   50phy    C31 1328   0.576   2.395   0.351  0.4640  0.0812 -0.7291
   50phy    C30 1329   0.510   2.511   0.423  0.3546  0.0809 -0.1251
   50phy    C28 1330   0.400   2.586   0.342  0.2462 -0.2423  1.0191
   50phy    C29 1331   0.263   2.525   0.355  0.1007  0.3017  0.1101
   50phy    C27 1332   0.381   2.731   0.390 -0.4103 -0.2231  0.0070
   50phy    C26 1333   0.480   2.831   0.330  0.0669 -0.0870  0.3229
   50phy    C25 1334   0.453   2.970   0.380 -0.1436  0.1892 -0.3512
   50phy    C23 1335   0.509   3.096   0.312  0.2873  0.0593  0.1963
   50phy    C24 1336   0.404   3.209   0.305  0.0287  0.0684  0.2259
   50phy    C22 1337   0.632   3.158   0.387 -0.0486 -0.6473  0.3071
   50phy    C21 1338   0.775   3.126   0.343  0.1993  0.0425 -0.3020
   50phy    C20 1339   0.887   3.193   0.420  0.4740 -0.0686  0.3288
   50phy    C18 1340   1.037   3.170   0.378  0.4912 -0.1804  0.2102
   50phy    O01 1341   1.065   3.029   0.361  0.1356 -0.6569  0.6643
   50phy    H01 1342   1.025   2.997   0.282 -0.8596 -1.2128  1.3684
   50phy    C19 1343   1.113   3.202   0.509  0.1209  0.3022  0.0817
   50phy    C13 1344   1.084   3.263   0.255 -0.0727 -0.1224 -0.2414
   50phy     H3 1345   1.010   3.238   0.175 -0.7352 -0.5168  0.4849
   50phy    O33 1346   1.052   3.406   0.270  0.1303  0.1537  0.4594
   50phy    H1B 1347   1.110   3.442   0.334 -0.2541  1.0992  0.2948
   50phy    C12 1348   1.199   3.244   0.142  0.3478 -0.1940 -0.1697
   50phy    O11 1349   1.328   3.286   0.184  0.0746 -0.1981 -0.1028
   50phy    H1A 1350   1.355   3.241   0.262  1.3460 -0.7283 -0.8273
   51phy    C35 1351   2.271   2.612   0.475  0.0025 -0.1141  0.4952
   51phy    C33 1352   2.327   2.724   0.384  0.2085  0.6348 -0.3185
   51phy    C34 1353   2.438   2.795   0.455 -0.3255  0.1563 -0.0755
   51phy    C32 1354   2.361   2.656   0.252 -0.2178 -0.3662  0.9913
   51phy    C31 1355   2.315   2.736   0.129 -0.1063  0.0798 -0.0139
   51phy    C30 1356   2.339   2.665  -0.010 -0.0340 -0.6977  0.1897
   51phy    C28 1357   2.311   2.750  -0.133 -0.1073 -0.2607 -0.2028
   51phy    C29 1358   2.433   2.832  -0.182 -0.5516 -0.3153 -0.3814
   51phy    C27 1359   2.268   2.648  -0.245  0.3578 -0.4818 -0.1463
   51phy    C26 1360   2.117   2.654  -0.274  0.0884 -0.0224 -0.1003
   51phy    C25 1361   2.062   2.546  -0.368  0.3814 -0.4695  0.0470
   51phy    C23 1362   1.932   2.598  -0.438 -0.0127 -0.6626 -0.5335
   51phy    C24 1363   1.953   2.672  -0.573 -0.0777  0.3772 -0.4485
   51phy    C22 1364   1.826   2.492  -0.465 -0.0826 -0.3939  0.2649
   51phy    C21 1365   1.742   2.441  -0.345  0.4087 -0.2325 -0.0354
   51phy    C20 1366   1.636   2.343  -0.405  0.3424  0.4236 -0.2127
   51phy    C18 1367   1.514   2.315  -0.310  0.4297 -0.5447  0.2399
   51phy    O01 1368   1.566   2.254  -0.189  0.4081 -0.5652  0.1768
   51phy    H01 1369   1.619   2.316  -0.144  0.2792 -0.3326  0.0113
   51phy    C19 1370   1.445   2.201  -0.383  0.1626  0.0872 -0.4145
   51phy    C13 1371   1.419   2.443  -0.274  0.3497  0.5466  0.0848
   51phy     H3 1372   1.491   2.502  -0.211  2.0229  0.2808 -1.4975
   51phy    O33 1373   1.397   2.549  -0.372  0.0477  0.2617  0.4661
   51phy    H1B 1374   1.309   2.581  -0.373 -0.6411 -1.3552 -2.3117
   51phy    C12 1375   1.316   2.456  -0.153  0.6021  0.1067 -0.0242
   51phy    O11 1376   1.179   2.451  -0.192 -0.1166  0.2465  0.5083
   51phy    H1A 1377   1.132   2.423  -0.116 -1.6699  0.9187 -0.1634
   52phy    C35 1378   2.195   0.765   0.955  0.1838  0.1999  0.5119
   52phy    C33 1379   2.198   0.808   1.101 -0.2608 -0.2668  0.2970
   52phy    C34 1380   2.314   0.744   1.166  0.6368 -0.0299  0.0383
   52phy    C32 1381   2.216   0.959   1.126  0.0919  0.0403  0.1794
   52phy    C31 1382   2.086   1.030   1.151  0.4777  0.3981 -0.1361
   52phy    C30 1383   2.096   1.177   1.181 -0.2872 -0.3081 -0.7538
   52phy    C28 1384   1.960   1.253   1.187  0.2311  0.2531 -0.1597
   52phy    C29 1385   1.901   1.263   1.326 -0.2859 -0.4290 -0.7528
   52phy    C27 1386   1.980   1.394   1.146 -0.5804 -0.4765 -0.3937
   52phy    C26 1387   1.933   1.435   1.003 -0.0132 -0.0121  0.4561
   52phy    C25 1388   1.984   1.575   0.964  0.0537  0.0455 -0.1179
   52phy    C23 1389   1.958   1.618   0.820  0.6305  0.8264 -0.1417
   52phy    C24 1390   1.833   1.706   0.817 -0.0516 -0.1477  0.3346
   52phy    C22 1391   2.065   1.697   0.751  0.4545  0.1903  0.5162
   52phy    C21 1392   2.098   1.626   0.616  0.0010  0.1719 -0.5567
   52phy    C20 1393   2.180   1.701   0.513  0.2431  0.0427  0.1461
   52phy    C18 1394   2.157   1.677   0.361  0.1453 -0.0773 -0.4584
   52phy    O01 1395   2.148   1.533   0.349  0.5125  0.4705 -0.0741
   52phy    H01 1396   2.229   1.495   0.321  0.8373  0.2859  1.0624
   52phy    C19 1397   2.287   1.733   0.296 -0.0668  0.0146  0.0473
   52phy    C13 1398   2.023   1.743   0.305  0.5068  0.3091  0.2843
   52phy     H3 1399   1.942   1.688   0.359 -0.3791  2.1075  0.8863
   52phy    O33 1400   1.979   1.872   0.345  0.1004 -0.0989  0.2278
   52phy    H1B 1401   2.034   1.936   0.304  0.3298  0.8948  1.9999
   52phy    C12 1402   1.959   1.706   0.162 -0.0986 -0.2763  0.5625
   52phy    O11 1403   1.951   1.815   0.069 -0.2757  0.2606  0.1043
   52phy    H1A 1404   1.870   1.859   0.084 -0.5356  0.3462 -1.4168
   53phy    C35 1405   0.802   3.466   1.274  0.1967  0.3151  0.0303
   53phy    C33 1406   0.771   3.326   1.333 -0.2028  0.1771  0.1533
   53phy    C34 1407   0.639   3.329   1.415 -0.3911  0.1655  0.4345
   53phy    C32 1408   0.766   3.218   1.223  0.2643  0.0304  0.0109
   53phy    C31 1409   0.889   3.125   1.232  0.1689 -0.4113  0.1661
   53phy    C30 1410   0.898   3.034   1.111 -0.3568  0.5169 -0.4727
   53phy    C28 1411   1.004   2.924   1.134 -0.4284  0.5500  0.0692
   53phy    C29 1412   0.936   2.789   1.166 -0.0409  0.1206 -0.0457
   53phy    C27 1413   1.097   2.907   1.015 -0.5618  0.3438 -0.0633
   53phy    C26 1414   1.243   2.966   1.027 -0.0930  0.1780 -0.0432
   53phy    C25 1415   1.333   2.944   0.900  0.0905 -0.3244  0.0628
   53phy    C23 1416   1.474   3.010   0.916  0.4372 -0.0907 -0.0497
   53phy    C24 1417   1.572   2.916   0.990  0.1714  0.0430 -0.7789
   53phy    C22 1418   1.551   3.041   0.783  0.1743 -0.0006  0.3520
   53phy    C21 1419   1.519   3.176   0.717 -0.3538  0.2057 -0.5073
   53phy    C20 1420   1.601   3.188   0.586 -0.3465  0.1386 -0.6663
   53phy    C18 1421   1.542   3.276   0.470 -0.2533 -0.1144  0.3803
   53phy    O01 1422   1.419   3.212   0.426 -0.1155  0.0871 -0.4898
   53phy    H01 1423   1.424   3.122   0.450 -0.9892  0.5358  1.6550
   53phy    C19 1424   1.643   3.258   0.349 -0.0542  0.2038  0.0445
   53phy    C13 1425   1.522   3.436   0.496  0.8470  0.4588  0.4096
   53phy     H3 1426   1.546   3.448   0.605 -0.8679  0.2208  0.8411
   53phy    O33 1427   1.612   3.534   0.444 -0.0224 -0.2707  0.1479
   53phy    H1B 1428   1.697   3.496   0.443  0.3902  0.6310  0.0309
   53phy    C12 1429   1.377   3.495   0.534  0.0713  0.5328  0.0900
   53phy    O11 1430   1.291   3.516   0.423  0.2086  0.0386  0.4037
   53phy    H1A 1431   1.340   3.548   0.349 -0.8586 -0.6314 -0.6315
   54phy    C35 1432   2.258   2.773   1.540  0.8456 -0.0497 -0.5504
   54phy    C33 1433   2.388   2.760   1.466 -0.4577  0.2078  0.1451
   54phy    C34 1434   2.491   2.859   1.524 -0.4441  0.2183 -0.6061
   54phy    C32 1435   2.425   2.611   1.450 -0.1157 -0.0606 -0.4082
   54phy    C31 1436   2.528   2.573   1.338 -0.1531  0.2520 -0.0759
   54phy    C30 1437   2.553   2.422   1.336 -0.0398  0.0932  0.3435
   54phy    C28 1438   2.656   2.375   1.231 -0.2253 -0.1863 -0.3363
   54phy    C29 1439   2.720   2.240   1.276  0.3934 -0.2775  0.4114
   54phy    C27 1440   2.595   2.352   1.093 -0.1367  0.0919  0.1393
   54phy    C26 1441   2.688   2.373   0.970  0.0701 -0.1622 -0.1816
   54phy    C25 1442   2.609   2.339   0.845 -0.2441 -0.2176  0.6426
   54phy    C23 1443   2.687   2.314   0.716 -0.6860 -0.0633 -0.7569
   54phy    C24 1444   2.662   2.165   0.679 -0.3221  0.4519 -0.0749
   54phy    C22 1445   2.644   2.418   0.610  0.4294  0.1346 -0.5725
   54phy    C21 1446   2.752   2.436   0.502  0.6573  0.3278 -0.3961
   54phy    C20 1447   2.701   2.514   0.385 -0.1087 -0.0968 -0.0791
   54phy    C18 1448   2.808   2.551   0.271 -0.5543  0.1510 -0.2063
   54phy    O01 1449   2.907   2.635   0.334 -0.1808  0.0984 -0.1785
   54phy    H01 1450   2.865   2.712   0.368 -0.8938  0.0762 -0.9804
   54phy    C19 1451   2.733   2.641   0.171  0.2428  0.2375  0.1535
   54phy    C13 1452   2.890   2.430   0.199 -0.2427  0.3698  0.2152
   54phy     H3 1453   2.944   2.383   0.285  0.4540  2.3867  0.9295
   54phy    O33 1454   2.814   2.312   0.164 -0.0775  0.5063 -0.3143
   54phy    H1B 1455   2.803   2.299   0.072 -1.2891 -1.7764  0.0704
   54phy    C12 1456   3.030   2.453   0.129  0.0562  0.0841  0.0257
   54phy    O11 1457   3.024   2.497  -0.004  0.3471  0.0684  0.5878
   54phy    H1A 1458   3.010   2.588  -0.019  0.3326 -0.0333 -0.0553
   55phy    C35 1459   0.520   4.746   1.378  0.4991 -0.3306 -0.0965
   55phy    C33 1460   0.430   4.842   1.452 -0.0875 -0.1479  0.4230
   55phy    C34 1461   0.514   4.902   1.563 -0.3996 -0.2879 -0.1022
   55phy    C32 1462   0.342   4.942   1.374  0.4366  0.2787 -0.1438
   55phy    C31 1463   0.226   4.887   1.289 -0.4292 -0.5220  0.4449
   55phy    C30 1464   0.128   4.994   1.236  0.4791  0.0483  0.2081
   55phy    C28 1465   0.008   4.926   1.157 -0.4317  0.0663  0.1141
   55phy    C29 1466  -0.108   4.881   1.246 -0.9083 -0.0824 -0.3888
   55phy    C27 1467  -0.060   5.031   1.065  0.0099 -0.2079  0.5179
   55phy    C26 1468  -0.016   5.020   0.919 -0.0543 -0.5141  0.7738
   55phy    C25 1469  -0.082   5.127   0.825 -0.0224 -0.0277 -0.3711
   55phy    C23 1470  -0.063   5.120   0.674  0.0420 -0.4727  0.2796
   55phy    C24 1471  -0.172   5.199   0.598 -0.4672  0.2331 -0.5860
   55phy    C22 1472   0.077   5.177   0.635  0.3567 -0.1835  0.2933
   55phy    C21 1473   0.146   5.135   0.506  0.1148 -0.0168 -0.3539
   55phy    C20 1474   0.287   5.201   0.487 -0.3585  0.1855 -0.1979
   55phy    C18 1475   0.370   5.182   0.354 -0.1498 -0.1306  0.3972
   55phy    O01 1476   0.385   5.045   0.311 -0.2220  0.1127 -0.0082
   55phy    H01 1477   0.303   5.011   0.280  0.4861  0.0481 -1.9379
   55phy    C19 1478   0.513   5.220   0.400 -0.1910 -0.4091 -0.1650
   55phy    C13 1479   0.316   5.275   0.238 -0.2618  0.7363  0.5118
   55phy     H3 1480   0.222   5.221   0.212  0.6954 -1.4402  1.3153
   55phy    O33 1481   0.255   5.398   0.266  0.7126  0.1124 -0.3856
   55phy    H1B 1482   0.318   5.468   0.260 -1.1324  2.0120  0.9161
   55phy    C12 1483   0.350   5.246   0.083  0.2266 -0.2408 -0.4740
   55phy    O11 1484   0.418   5.354   0.023  0.1693 -0.5829  0.0384
   55phy    H1A 1485   0.460   5.321  -0.054  0.9434  1.2582 -0.3970
   56phy    C35 1486   2.112   3.497   2.458  0.2801 -0.0466  0.7864
   56phy    C33 1487   2.080   3.481   2.311  0.5138 -0.2834  0.0295
   56phy    C34 1488   1.939   3.533   2.279  0.0242  0.1964 -0.2323
   56phy    C32 1489   2.194   3.538   2.223 -0.2531  0.7306  0.3631
   56phy    C31 1490   2.300   3.432   2.178  0.0006 -0.8656  0.1568
   56phy    C30 1491   2.420   3.504   2.114  0.0327 -0.0708  0.1441
   56phy    C28 1492   2.544   3.415   2.100 -0.1331 -0.0765 -0.1877
   56phy    C29 1493   2.555   3.352   1.960 -0.0502  0.3496  0.1535
   56phy    C27 1494   2.671   3.492   2.133  0.0021  0.4840  0.4652
   56phy    C26 1495   2.787   3.407   2.192  0.1737 -0.4672 -0.0537
   56phy    C25 1496   2.922   3.479   2.220 -0.3832 -0.1225  0.4327
   56phy    C23 1497   3.025   3.383   2.281 -0.4172  0.2175  0.2687
   56phy    C24 1498   3.153   3.372   2.204 -0.4528 -0.0121 -0.1761
   56phy    C22 1499   3.047   3.420   2.430 -0.5353 -0.1007 -0.2831
   56phy    C21 1500   2.996   3.305   2.518  0.4929  0.4683 -0.1752
   56phy    C20 1501   3.005   3.337   2.666 -0.3758 -0.4832 -0.1381
   56phy    C18 1502   2.965   3.214   2.759  0.4787 -0.2917  0.5558
   56phy    O01 1503   3.044   3.096   2.719 -0.1540 -0.1412  0.3215
   56phy    H01 1504   3.125   3.101   2.766 -0.6408  0.7504  1.1089
   56phy    C19 1505   3.018   3.260   2.892  1.1162  0.1859 -0.0235
   56phy    C13 1506   2.804   3.181   2.753  0.5100 -0.2503 -0.4863
   56phy     H3 1507   2.767   3.184   2.647 -1.2270 -0.2240  0.0807
   56phy    O33 1508   2.721   3.283   2.811 -0.2136  0.0495  0.4766
   56phy    H1B 1509   2.668   3.313   2.739 -0.0464 -0.4934  0.1171
   56phy    C12 1510   2.759   3.034   2.801 -0.1056  0.1110 -0.0782
   56phy    O11 1511   2.839   2.937   2.745  0.1701 -0.3498  0.2088
   56phy    H1A 1512   2.922   2.976   2.724  0.4585 -0.7181  0.6199
   57phy    C35 1513   0.528   2.937   1.220  0.2117  0.0751  0.2386
   57phy    C33 1514   0.375   2.953   1.230 -0.2055 -0.0006 -0.2409
   57phy    C34 1515   0.329   2.847   1.320 -0.6694 -0.4088  0.0818
   57phy    C32 1516   0.322   3.095   1.261  0.1624 -0.1067  0.2660
   57phy    C31 1517   0.339   3.208   1.155 -0.4123 -0.3340  0.3618
   57phy    C30 1518   0.267   3.333   1.208 -0.6612 -0.1255 -0.1015
   57phy    C28 1519   0.245   3.430   1.093 -0.2931  0.3297  0.7073
   57phy    C29 1520   0.095   3.434   1.070  0.2354  0.3019 -0.6585
   57phy    C27 1521   0.300   3.568   1.127  0.1660  0.2969  0.3355
   57phy    C26 1522   0.326   3.664   1.011  0.4177 -0.4483 -0.0152
   57phy    C25 1523   0.423   3.776   1.046  0.0757 -0.1750  0.7095
   57phy    C23 1524   0.451   3.871   0.929 -0.1865  0.2365  0.3558
   57phy    C24 1525   0.449   4.017   0.961 -0.4936 -0.3890  0.4283
   57phy    C22 1526   0.588   3.822   0.874 -0.6741 -0.1395  0.4420
   57phy    C21 1527   0.588   3.817   0.716  0.0785 -0.1567  0.0282
   57phy    C20 1528   0.721   3.765   0.664 -0.5934  0.7535 -0.4455
   57phy    C18 1529   0.732   3.738   0.512  0.3986 -0.1529  0.8531
   57phy    O01 1530   0.614   3.665   0.473 -0.1387 -0.3390  0.5901
   57phy    H01 1531   0.533   3.710   0.486  0.5097  0.2968  2.8602
   57phy    C19 1532   0.843   3.632   0.499 -0.1125 -0.3682 -0.3979
   57phy    C13 1533   0.756   3.868   0.421 -0.0866  0.4745  0.1166
   57phy     H3 1534   0.670   3.936   0.445 -0.9907 -0.7458  0.3948
   57phy    O33 1535   0.859   3.949   0.469  0.2036 -0.1908  0.1652
   57phy    H1B 1536   0.937   3.937   0.418 -0.6942 -2.6888 -0.7232
   57phy    C12 1537   0.707   3.882   0.273 -0.0580  0.0753  0.2852
   57phy    O11 1538   0.607   3.791   0.223 -0.0869  0.1275  0.3329
   57phy    H1A 1539   0.617   3.710   0.268  0.3544 -0.8704 -1.4551
   58phy    C35 1540   0.984   3.518   1.849  0.2381  0.3126 -0.3942
   58phy    C33 1541   0.863   3.424   1.860  0.2845  0.1410  0.3252
   58phy    C34 1542   0.737   3.509   1.857  0.1845  0.0133  0.3382
   58phy    C32 1543   0.863   3.328   1.742 -0.1607 -0.0772 -0.5779
   58phy    C31 1544   0.796   3.191   1.775  0.2283  0.0294 -0.2861
   58phy    C30 1545   0.834   3.092   1.667 -0.1497  0.1125 -0.3243
   58phy    C28 1546   0.767   2.951   1.670 -0.5051 -0.6736  0.4523
   58phy    C29 1547   0.713   2.924   1.528  0.5845  0.1498  0.4575
   58phy    C27 1548   0.861   2.838   1.719 -0.1314  0.3469  0.8484
   58phy    C26 1549   0.817   2.779   1.853 -0.1052 -0.0614 -0.2963
   58phy    C25 1550   0.890   2.652   1.893  0.3253  0.0635  0.4724
   58phy    C23 1551   0.847   2.606   2.032 -0.2036 -0.3818 -0.0618
   58phy    C24 1552   0.759   2.485   2.025  1.0981 -0.1776  0.3788
   58phy    C22 1553   0.973   2.587   2.117  0.0288  0.0138 -0.0571
   58phy    C21 1554   0.962   2.606   2.265 -0.0449 -0.6482  0.2913
   58phy    C20 1555   1.092   2.575   2.334  0.0687  0.3977  0.0095
   58phy    C18 1556   1.091   2.558   2.492  0.5990 -0.2923  0.1054
   58phy    O01 1557   0.973   2.485   2.535 -0.3611  0.0612  0.0661
   58phy    H01 1558   0.958   2.476   2.628  1.3541 -1.0498  0.2749
   58phy    C19 1559   1.199   2.445   2.498  0.3755 -0.1388  0.1288
   58phy    C13 1560   1.108   2.698   2.579 -0.0499  0.9779 -0.0031
   58phy     H3 1561   1.186   2.764   2.534  0.4893 -0.2126 -0.8633
   58phy    O33 1562   1.164   2.677   2.712 -0.1164  0.0390 -0.0077
   58phy    H1B 1563   1.111   2.720   2.776  0.8595  1.0878  0.1349
   58phy    C12 1564   0.979   2.787   2.599  0.0704 -0.1124 -0.0888
   58phy    O11 1565   0.999   2.914   2.657  0.0109  0.4514  0.1325
   58phy    H1A 1566   1.065   2.964   2.613 -0.2173  0.6527  0.0159
   59phy    C35 1567   1.260   2.027   1.385 -0.0230 -0.1123  0.2319
   59phy    C33 1568   1.202   2.003   1.244 -0.8130 -0.4366  0.4050
   59phy    C34 1569   1.165   1.856   1.235  0.2033 -0.8118  0.3695
   59phy    C32 1570   1.091   2.106   1.221  0.3176  0.5663 -0.0747
   59phy    C31 1571   1.072   2.134   1.068 -0.1074  0.0020 -0.2383
   59phy    C30 1572   0.954   2.235   1.051  0.3608 -0.1909 -0.0035
   59phy    C28 1573   0.933   2.283   0.908  0.0856 -0.2940 -0.3164
   59phy    C29 1574   0.793   2.233   0.865 -0.2603 -0.0170 -0.4957
   59phy    C27 1575   0.933   2.438   0.903  0.4451 -0.3892  0.1912
   59phy    C26 1576   0.967   2.485   0.759 -0.0218 -0.2468 -0.5857
   59phy    C25 1577   0.954   2.636   0.746  0.2768  0.1788  0.1753
   59phy    C23 1578   0.982   2.694   0.607  0.6186 -0.6923  0.5586
   59phy    C24 1579   0.906   2.822   0.588  0.0260 -0.1731  0.1456
   59phy    C22 1580   1.133   2.736   0.588  0.4452 -0.1027  0.0927
   59phy    C21 1581   1.234   2.632   0.553  0.4098  0.1158 -0.4467
   59phy    C20 1582   1.377   2.689   0.565  0.5383  0.0154 -0.1208
   59phy    C18 1583   1.468   2.734   0.442  0.3149  0.1230  0.2507
   59phy    O01 1584   1.490   2.624   0.351  0.1872  0.0413  0.0501
   59phy    H01 1585   1.571   2.623   0.304 -0.0503 -1.1928 -0.3675
   59phy    C19 1586   1.594   2.774   0.521 -0.3015  0.4487 -0.2333
   59phy    C13 1587   1.402   2.860   0.365  0.1626 -0.2292  0.9259
   59phy     H3 1588   1.307   2.817   0.322  0.1018  0.5676  0.2355
   59phy    O33 1589   1.343   2.971   0.434 -0.0844  0.5807 -0.0887
   59phy    H1B 1590   1.251   2.959   0.440  0.0934 -0.5128  0.8325
   59phy    C12 1591   1.443   2.905   0.213 -0.4956  0.1241  0.1070
   59phy    O11 1592   1.453   2.798   0.120 -0.3534 -0.0353 -0.3507
   59phy    H1A 1593   1.366   2.768   0.104 -0.8905  1.5380 -0.5663
   60phy    C35 1594   4.828   0.497   0.837  0.2374  0.1607  0.2194
   60phy    C33 1595   4.964   0.498   0.771 -0.0053 -0.8561 -0.1625
   60phy    C34 1596   4.959   0.603   0.661  0.1657 -0.2467  0.5327
   60phy    C32 1597   5.080   0.525   0.868  0.3860  0.4400  0.1880
   60phy    C31 1598   5.213   0.466   0.827  0.3418 -0.0378 -0.4807
   60phy    C30 1599   5.313   0.463   0.935  0.0774 -0.2078 -0.9519
   60phy    C28 1600   5.443   0.386   0.902  0.0339  0.1554 -0.2303
   60phy    C29 1601   5.552   0.466   0.972  0.5904  0.0903 -0.5764
   60phy    C27 1602   5.435   0.239   0.958  0.0080  0.1698 -0.2943
   60phy    C26 1603   5.535   0.134   0.913  0.1760  0.3765 -0.0261
   60phy    C25 1604   5.475  -0.003   0.955 -0.0534 -0.3948  0.0137
   60phy    C23 1605   5.558  -0.123   0.905  0.2778 -0.0135  0.0132
   60phy    C24 1606   5.570  -0.237   1.011  0.2256  0.4536 -0.2321
   60phy    C22 1607   5.510  -0.179   0.766  0.5751 -0.0314  0.2122
   60phy    C21 1608   5.607  -0.193   0.650  0.1276  0.2099  0.3391
   60phy    C20 1609   5.556  -0.275   0.534 -0.6462  0.0606  0.0500
   60phy    C18 1610   5.654  -0.295   0.410  0.0038  0.3714 -0.6296
   60phy    O01 1611   5.690  -0.168   0.354 -0.2184 -0.0510 -0.2423
   60phy    H01 1612   5.611  -0.127   0.324 -0.3270  0.4145  0.6643
   60phy    C19 1613   5.565  -0.370   0.307 -0.1294 -0.9049 -0.2373
   60phy    C13 1614   5.793  -0.379   0.446  0.6106 -0.3885 -0.4786
   60phy     H3 1615   5.850  -0.306   0.509  0.8478 -0.4357 -0.6369
   60phy    O33 1616   5.781  -0.482   0.546 -0.4055 -0.1703 -0.2342
   60phy    H1B 1617   5.714  -0.459   0.607 -0.8437  0.3547 -0.9055
   60phy    C12 1618   5.927  -0.385   0.354  0.1536  0.0949 -0.1674
   60phy    O11 1619   5.953  -0.280   0.269 -0.5044  0.1061 -0.0898
   60phy    H1A 1620   5.882  -0.218   0.270  1.7923  2.9688  0.6217
   61phy    C35 1621   2.635   3.491   1.594 -0.0606  0.3451 -0.2370
   61phy    C33 1622   2.703   3.610   1.533  0.3078  0.7844  0.1443
   61phy    C34 1623   2.809   3.563   1.432  0.2998  0.5895 -0.1427
   61phy    C32 1624   2.605   3.717   1.492  0.2822 -0.3810  0.2214
   61phy    C31 1625   2.651   3.853   1.545  0.1910 -0.0069  0.0972
   61phy    C30 1626   2.533   3.949   1.528  0.1198  0.4093  0.1758
   61phy    C28 1627   2.561   4.088   1.601  0.5191  0.2792  0.2284
   61phy    C29 1628   2.646   4.179   1.517  0.3072 -0.0334  0.1547
   61phy    C27 1629   2.433   4.164   1.619 -0.0999 -0.2317 -0.6319
   61phy    C26 1630   2.425   4.219   1.767  0.2424 -0.4202  0.1644
   61phy    C25 1631   2.282   4.273   1.808 -0.0359 -0.1108  0.0737
   61phy    C23 1632   2.280   4.363   1.935  0.3456  0.1244  0.5400
   61phy    C24 1633   2.276   4.509   1.897  0.3553 -0.1499 -0.2094
   61phy    C22 1634   2.172   4.329   2.031  0.2938 -0.1970 -0.6669
   61phy    C21 1635   2.210   4.259   2.155 -0.1587  0.5728  0.2095
   61phy    C20 1636   2.088   4.227   2.239 -0.3323 -0.7655 -0.2775
   61phy    C18 1637   2.098   4.169   2.387  0.1790 -0.0093  1.0881
   61phy    O01 1638   2.205   4.231   2.469 -0.5525 -0.2801  0.2119
   61phy    H01 1639   2.186   4.208   2.557  0.7893 -0.8425  0.3763
   61phy    C19 1640   1.972   4.233   2.435 -0.0370 -0.3777 -0.1648
   61phy    C13 1641   2.103   4.008   2.408 -0.2822  0.1733 -0.4785
   61phy     H3 1642   2.021   3.952   2.356  0.1739 -1.0199  0.0308
   61phy    O33 1643   2.086   3.971   2.545 -0.1202 -0.4158 -0.2035
   61phy    H1B 1644   2.174   3.969   2.579  0.0839 -0.0606 -0.6861
   61phy    C12 1645   2.239   3.935   2.358 -0.1475  0.0047 -0.3419
   61phy    O11 1646   2.361   3.940   2.428  0.0799 -0.4296 -0.5534
   61phy    H1A 1647   2.411   4.010   2.390  0.5763 -0.0203  0.8034
   62phy    C35 1648   1.502   4.604   1.704  0.2089  0.4470 -0.1217
   62phy    C33 1649   1.355   4.605   1.745 -0.3007  0.2256 -0.2762
   62phy    C34 1650   1.338   4.678   1.881 -0.1102 -0.0895  0.0910
   62phy    C32 1651   1.258   4.652   1.636 -0.2182  0.0961 -0.1071
   62phy    C31 1652   1.138   4.561   1.610 -0.0686  0.1191 -0.3399
   62phy    C30 1653   1.024   4.634   1.534 -0.2168  0.2222 -0.4026
   62phy    C28 1654   0.903   4.545   1.495  0.1472  0.3227  0.1118
   62phy    C29 1655   0.789   4.556   1.599  0.4281 -0.3827 -0.2494
   62phy    C27 1656   0.859   4.585   1.353  0.1469  0.1475  0.0215
   62phy    C26 1657   0.897   4.481   1.242 -0.1465  0.7445 -0.5390
   62phy    C25 1658   0.821   4.509   1.115 -0.3002  0.1310  0.4173
   62phy    C23 1659   0.848   4.416   0.995 -0.6198  0.2105  0.2954
   62phy    C24 1660   0.717   4.352   0.951  0.2693 -0.0895 -0.4012
   62phy    C22 1661   0.882   4.501   0.867  0.0756  0.4885  0.2000
   62phy    C21 1662   1.033   4.511   0.834  0.1780 -0.4361  0.3048
   62phy    C20 1663   1.071   4.585   0.709  0.0662 -0.3426  0.1911
   62phy    C18 1664   1.225   4.592   0.672 -0.1632  0.2830  0.0220
   62phy    O01 1665   1.300   4.646   0.783 -0.2103  0.0019 -0.1633
   62phy    H01 1666   1.241   4.664   0.853 -1.6816  1.0532 -1.6009
   62phy    C19 1667   1.220   4.688   0.556 -0.2311 -0.0995 -0.0545
   62phy    C13 1668   1.282   4.449   0.622  0.4682  0.5360 -0.1621
   62phy     H3 1669   1.285   4.388   0.716 -0.9909  0.9280  0.1496
   62phy    O33 1670   1.184   4.362   0.555  0.1424 -0.1716 -0.0979
   62phy    H1B 1671   1.103   4.379   0.599  1.0252  0.3839  1.3939
   62phy    C12 1672   1.436   4.415   0.613 -0.1109 -0.0454  0.1321
   62phy    O11 1673   1.508   4.485   0.712 -0.1264  0.3248  0.4355
   62phy    H1A 1674   1.452   4.546   0.757  0.7145  0.9158  0.7011
   63phy    C35 1675   1.173   3.071   1.534 -0.1016 -0.2112  0.1267
   63phy    C33 1676   1.291   2.972   1.543  0.2906  0.0317  0.4405
   63phy    C34 1677   1.298   2.882   1.417  0.3958 -0.4688 -0.0700
   63phy    C32 1678   1.418   3.046   1.579 -0.0754  0.2539  0.1372
   63phy    C31 1679   1.523   2.981   1.665  0.2147 -0.2542 -0.3072
   63phy    C30 1680   1.629   3.077   1.710  0.2962  0.0625  0.2815
   63phy    C28 1681   1.733   3.010   1.803 -0.6117  0.0813  0.3568
   63phy    C29 1682   1.853   2.971   1.721 -0.1372 -0.2069  0.1818
   63phy    C27 1683   1.779   3.099   1.921  0.4012 -0.8064  0.1935
   63phy    C26 1684   1.709   3.081   2.050 -0.2183 -0.0435  0.5352
   63phy    C25 1685   1.793   3.139   2.162 -0.3338 -0.5848 -0.0058
   63phy    C23 1686   1.723   3.126   2.301 -0.2184  0.4547  0.0718
   63phy    C24 1687   1.830   3.100   2.403  0.1192 -0.2588  0.1706
   63phy    C22 1688   1.642   3.251   2.348 -0.0646 -0.1176 -0.3219
   63phy    C21 1689   1.511   3.224   2.418 -0.3857 -0.3222 -0.0338
   63phy    C20 1690   1.454   3.365   2.460  0.1752  0.2923 -0.4313
   63phy    C18 1691   1.335   3.377   2.561  0.1020 -0.6429  0.5349
   63phy    O01 1692   1.373   3.304   2.679  0.2129  0.0149  0.1675
   63phy    H01 1693   1.313   3.300   2.751  1.2106  1.3171  1.1368
   63phy    C19 1694   1.346   3.527   2.598  0.2622 -0.0743 -0.7871
   63phy    C13 1695   1.188   3.336   2.501  0.5604  0.2036  0.2304
   63phy     H3 1696   1.170   3.386   2.403  1.5397 -0.2021 -0.1694
   63phy    O33 1697   1.081   3.384   2.583  0.2902 -0.2084  0.8500
   63phy    H1B 1698   1.049   3.320   2.643  0.0207  1.0159  2.0613
   63phy    C12 1699   1.166   3.180   2.468 -0.0663  0.7627  0.1486
   63phy    O11 1700   1.181   3.090   2.577 -0.0457  0.0635 -0.0753
   63phy    H1A 1701   1.272   3.088   2.598  0.4865 -3.1780 -1.9292
   64phy    C35 1702   1.274   0.548   1.401 -0.6879 -0.4169 -0.0143
   64phy    C33 1703   1.310   0.474   1.529  0.2368 -0.5514 -0.5020
   64phy    C34 1704   1.229   0.530   1.642  0.5424 -0.3212 -0.0456
   64phy    C32 1705   1.297   0.324   1.520 -0.4049 -0.2220  0.2450
   64phy    C31 1706   1.430   0.253   1.521  0.2834  0.0195  0.5770
   64phy    C30 1707   1.412   0.099   1.545  0.0082  0.1035 -0.0805
   64phy    C28 1708   1.545   0.026   1.542  0.0477  0.3088 -0.2099
   64phy    C29 1709   1.579  -0.013   1.686  0.0203  0.2916 -0.0786
   64phy    C27 1710   1.527  -0.096   1.455 -0.0655 -0.0351  0.5839
   64phy    C26 1711   1.654  -0.150   1.391 -0.2104  0.0365 -0.0698
   64phy    C25 1712   1.621  -0.265   1.297  0.3137 -0.1195 -0.2697
   64phy    C23 1713   1.731  -0.370   1.281 -0.2205  0.2333  0.0702
   64phy    C24 1714   1.743  -0.464   1.406 -0.4761  0.1740  0.2165
   64phy    C22 1715   1.690  -0.458   1.155  0.1459 -0.5670 -0.2325
   64phy    C21 1716   1.820  -0.485   1.070 -0.4843 -0.2440 -0.3175
   64phy    C20 1717   1.792  -0.590   0.964  0.1511 -0.2980  0.6858
   64phy    C18 1718   1.904  -0.613   0.852  0.2870 -0.4543  0.0730
   64phy    O01 1719   1.932  -0.479   0.795  0.5226  0.2096  0.0634
   64phy    H01 1720   1.849  -0.444   0.769  0.4275 -0.6695 -0.8610
   64phy    C19 1721   1.834  -0.693   0.741  0.1419 -0.9432  0.7848
   64phy    C13 1722   2.040  -0.672   0.916  0.3882  0.0700 -0.4229
   64phy     H3 1723   2.074  -0.601   0.996  1.7396 -3.0036  1.9316
   64phy    O33 1724   2.033  -0.787   1.008  0.5016 -0.3743  0.3497
   64phy    H1B 1725   1.966  -0.771   1.072  0.2767  1.7627 -0.3399
   64phy    C12 1726   2.183  -0.653   0.852 -0.0475  0.8132  0.3032
   64phy    O11 1727   2.218  -0.764   0.767  0.0569 -0.2582 -0.0420
   64phy    H1A 1728   2.239  -0.839   0.820  1.5770 -0.1286 -0.4161
   65phy    C35 1729   3.262   4.773   1.073 -0.1415  0.3190 -0.1323
   65phy    C33 1730   3.138   4.870   1.098  0.0272  0.1287 -0.1678
   65phy    C34 1731   3.115   4.895   1.244 -0.2162 -0.7598 -0.3642
   65phy    C32 1732   3.156   4.999   1.015  0.2736  0.0519  0.3627
   65phy    C31 1733   3.075   5.011   0.884  0.5088  0.0838 -0.3644
   65phy    C30 1734   3.094   5.140   0.813 -0.1137 -0.3862 -0.1545
   65phy    C28 1735   3.010   5.165   0.684 -0.0599  0.1594 -0.2893
   65phy    C29 1736   2.995   5.313   0.647  0.0925 -0.0057  0.3844
   65phy    C27 1737   3.046   5.075   0.557 -0.1913  0.0860  0.0462
   65phy    C26 1738   2.918   5.009   0.507 -0.5131  0.5826 -0.3440
   65phy    C25 1739   2.942   4.907   0.389 -0.3232 -0.2864 -0.1083
   65phy    C23 1740   2.816   4.858   0.324  0.1447 -0.2285 -0.5027
   65phy    C24 1741   2.811   4.900   0.176  0.2057 -0.5136 -0.4184
   65phy    C22 1742   2.801   4.708   0.344 -0.0885 -0.0750  0.0200
   65phy    C21 1743   2.662   4.662   0.369  0.1100 -0.2252 -0.3037
   65phy    C20 1744   2.652   4.509   0.373 -0.6245 -0.3302 -0.6609
   65phy    C18 1745   2.511   4.440   0.351  0.5016  0.5408  0.0678
   65phy    O01 1746   2.411   4.499   0.440  0.0366 -0.4494 -0.1192
   65phy    H01 1747   2.342   4.437   0.455 -0.8010  0.2614 -0.9937
   65phy    C19 1748   2.542   4.293   0.387  0.3819 -0.2634 -0.2311
   65phy    C13 1749   2.453   4.458   0.199 -0.0425  0.4972  0.5303
   65phy     H3 1750   2.422   4.565   0.195 -0.6977  0.3148  0.5635
   65phy    O33 1751   2.553   4.457   0.092  0.4208 -0.3318  0.1421
   65phy    H1B 1752   2.525   4.387   0.035 -1.5752  0.6280 -0.1357
   65phy    C12 1753   2.312   4.427   0.154 -0.0543 -0.4958 -0.0702
   65phy    O11 1754   2.308   4.317   0.070  0.1784  0.0810  0.2178
   65phy    H1A 1755   2.329   4.243   0.124  0.2343  0.5738  0.8789
   66phy    C35 1756   2.486   1.411   2.227 -0.1339 -0.3851 -0.1713
   66phy    C33 1757   2.473   1.282   2.160  0.1432  0.2468 -0.2051
   66phy    C34 1758   2.544   1.289   2.030 -0.6700  0.0349 -0.2092
   66phy    C32 1759   2.512   1.169   2.253  0.1589  0.0009 -0.5904
   66phy    C31 1760   2.426   1.044   2.250  0.0510 -0.1666  0.2987
   66phy    C30 1761   2.466   0.929   2.350 -0.0964 -0.0164 -0.3974
   66phy    C28 1762   2.390   0.794   2.328 -0.0113 -0.2290 -0.8103
   66phy    C29 1763   2.492   0.679   2.313 -0.2873  0.1474  0.1252
   66phy    C27 1764   2.285   0.768   2.442  0.2497 -0.1392 -0.1609
   66phy    C26 1765   2.170   0.678   2.402 -0.0910 -0.2079  0.2961
   66phy    C25 1766   2.101   0.618   2.524  0.1138 -0.0061  0.4920
   66phy    C23 1767   1.955   0.574   2.521  0.9740  0.3117 -0.5141
   66phy    C24 1768   1.939   0.436   2.460 -0.5284 -0.3396  0.1906
   66phy    C22 1769   1.910   0.548   2.670  0.1700  0.8968  0.1339
   66phy    C21 1770   1.850   0.662   2.739 -0.0274  0.3085  0.0740
   66phy    C20 1771   1.849   0.640   2.890 -0.7703 -0.0004 -0.0728
   66phy    C18 1772   1.762   0.734   2.977  0.0338  0.1309 -0.0578
   66phy    O01 1773   1.629   0.713   2.936  0.6019 -0.3360  0.1626
   66phy    H01 1774   1.631   0.733   2.844 -1.9059  2.2659  0.5176
   66phy    C19 1775   1.784   0.665   3.116 -0.8318  0.2549  0.1568
   66phy    C13 1776   1.802   0.890   2.969 -1.2157 -0.0827  0.5184
   66phy     H3 1777   1.821   0.916   2.862 -0.6576  1.4334  0.9599
   66phy    O33 1778   1.929   0.921   3.024 -0.3110  0.0839 -0.4467
   66phy    H1B 1779   1.996   0.856   3.012 -0.4098 -0.3048  0.9343
   66phy    C12 1780   1.697   0.999   3.010  0.7343  0.3702 -0.4446
   66phy    O11 1781   1.706   1.117   2.942  0.1136 -0.1077  0.3898
   66phy    H1A 1782   1.626   1.165   2.946 -1.0608 -1.6119 -2.6741
   67phy    C35 1783   4.059   0.401   1.290 -0.0780  0.5844 -0.5323
   67phy    C33 1784   3.967   0.311   1.205 -0.2022  0.0569 -0.0776
   67phy    C34 1785   4.007   0.166   1.228 -0.2542  0.8726  0.0777
   67phy    C32 1786   3.821   0.344   1.223 -0.1407  0.4222 -0.2213
   67phy    C31 1787   3.726   0.300   1.111  0.4206  0.2280  0.0122
   67phy    C30 1788   3.580   0.346   1.132  0.5908  0.1041 -0.1520
   67phy    C28 1789   3.472   0.291   1.034 -0.2951 -0.2995 -0.8091
   67phy    C29 1790   3.336   0.296   1.103 -0.5722  0.2581  0.0987
   67phy    C27 1791   3.460   0.374   0.906 -0.3538 -0.4623 -0.5356
   67phy    C26 1792   3.472   0.300   0.775 -0.6037  0.4104 -0.0947
   67phy    C25 1793   3.434   0.405   0.667  0.0854  0.5150  0.5781
   67phy    C23 1794   3.436   0.354   0.517 -0.1632  0.4019 -0.1011
   67phy    C24 1795   3.294   0.369   0.453 -0.2313  0.1486  0.0989
   67phy    C22 1796   3.539   0.440   0.437  0.1023  0.1408  0.0057
   67phy    C21 1797   3.609   0.376   0.312 -0.0710  0.5764 -0.1179
   67phy    C20 1798   3.710   0.477   0.248  0.2446 -0.2089  0.2879
   67phy    C18 1799   3.824   0.424   0.159  0.4943 -0.1565  0.4270
   67phy    O01 1800   3.885   0.312   0.233  0.0682 -0.2065 -0.7026
   67phy    H01 1801   3.824   0.252   0.270  1.3564 -1.0542  0.1420
   67phy    C19 1802   3.915   0.541   0.162 -0.0655 -0.0860 -0.2950
   67phy    C13 1803   3.770   0.379   0.013  0.0410  0.2042 -0.0083
   67phy     H3 1804   3.709   0.289   0.037 -1.0689  1.3125  1.5978
   67phy    O33 1805   3.672   0.454  -0.055 -0.4225  0.3303 -0.6034
   67phy    H1B 1806   3.631   0.502   0.014  0.3288 -1.0536  0.8800
   67phy    C12 1807   3.853   0.292  -0.087 -0.0837  0.1181 -0.1312
   67phy    O11 1808   3.931   0.371  -0.177  0.1723  0.8183 -0.2502
   67phy    H1A 1809   4.020   0.343  -0.175 -0.3953 -1.1230 -0.0253
   68phy    C35 1810   1.877   0.515   1.610 -0.1399  0.1113 -0.5851
   68phy    C33 1811   1.883   0.396   1.711 -0.0428  0.2305  0.3885
   68phy    C34 1812   1.764   0.414   1.806 -0.2287 -0.2248  0.0575
   68phy    C32 1813   1.887   0.259   1.640  0.5995 -0.1303 -0.2380
   68phy    C31 1814   2.018   0.197   1.593 -0.3208  0.0667  0.2763
   68phy    C30 1815   1.998   0.048   1.552  0.7623 -0.1647 -0.4510
   68phy    C28 1816   2.129  -0.024   1.517 -0.4922  0.1047  0.7371
   68phy    C29 1817   2.171  -0.112   1.629  0.1879  0.3243  0.3738
   68phy    C27 1818   2.101  -0.119   1.400 -0.1888  0.1068  0.3355
   68phy    C26 1819   2.119  -0.070   1.257 -0.0062 -0.6368 -0.1037
   68phy    C25 1820   2.094  -0.181   1.159 -0.4247 -0.2221  0.3368
   68phy    C23 1821   2.069  -0.136   1.014 -0.1280 -0.1503 -1.1245
   68phy    C24 1822   2.163  -0.207   0.922 -0.5326  0.1597 -0.2840
   68phy    C22 1823   1.922  -0.158   0.968 -0.1227 -0.3934  0.2184
   68phy    C21 1824   1.858  -0.102   0.838 -0.3283 -0.5876 -0.4893
   68phy    C20 1825   1.711  -0.156   0.824  0.5100  0.8694  0.1005
   68phy    C18 1826   1.645  -0.163   0.679  0.1398  0.4541  0.3235
   68phy    O01 1827   1.662  -0.041   0.600 -0.2869  0.3234 -0.4122
   68phy    H01 1828   1.746  -0.000   0.609 -0.2097 -0.1194  1.0360
   68phy    C19 1829   1.492  -0.177   0.710  0.3004 -0.2848  0.1688
   68phy    C13 1830   1.710  -0.290   0.604 -0.2375 -0.3306 -0.8950
   68phy     H3 1831   1.817  -0.260   0.591  0.3279 -2.3465 -1.2837
   68phy    O33 1832   1.732  -0.410   0.678  0.0026  0.0660 -0.1975
   68phy    H1B 1833   1.664  -0.470   0.658  0.0334  0.4341 -1.5451
   68phy    C12 1834   1.713  -0.312   0.451  0.0138  0.4048 -0.1063
   68phy    O11 1835   1.603  -0.379   0.412 -0.1472  0.6531 -0.0488
   68phy    H1A 1836   1.638  -0.459   0.377 -0.9520 -0.7447  2.1221
   69phy    C35 1837   2.370   3.206   1.621  0.1924 -0.2174  0.1032
   69phy    C33 1838   2.250   3.291   1.576 -0.4188 -0.1146  0.0498
   69phy    C34 1839   2.143   3.191   1.538  0.0556 -0.0924 -0.0712
   69phy    C32 1840   2.196   3.387   1.691 -0.1817  0.6693  0.2908
   69phy    C31 1841   2.266   3.524   1.683  0.0780  0.3473 -0.0561
   69phy    C30 1842   2.212   3.625   1.780 -0.1279 -0.2732  0.0940
   69phy    C28 1843   2.267   3.767   1.759 -0.0236  0.3488  0.6300
   69phy    C29 1844   2.160   3.863   1.697  0.1013 -0.4020 -0.0320
   69phy    C27 1845   2.318   3.833   1.890  0.1187 -0.3150  0.2741
   69phy    C26 1846   2.469   3.827   1.907 -0.2421 -0.2183  0.2380
   69phy    C25 1847   2.505   3.902   2.036  0.1922 -0.2005 -0.0711
   69phy    C23 1848   2.655   3.913   2.073  0.0748 -0.0823 -0.4804
   69phy    C24 1849   2.717   4.037   2.002 -0.0159  0.6068  0.2114
   69phy    C22 1850   2.678   3.942   2.224  0.0712  0.6654  0.5556
   69phy    C21 1851   2.693   3.821   2.322 -0.0704  0.5074  0.2342
   69phy    C20 1852   2.659   3.846   2.472 -0.2382  0.1650  0.6398
   69phy    C18 1853   2.642   3.718   2.568  0.1340 -0.5452  0.3984
   69phy    O01 1854   2.770   3.651   2.574  0.0257  0.4728 -0.2089
   69phy    H01 1855   2.835   3.709   2.611 -0.9728  1.4501  0.0476
   69phy    C19 1856   2.629   3.791   2.706  0.3675 -0.0852 -0.0149
   69phy    C13 1857   2.524   3.619   2.528  0.3359 -0.1575  0.7314
   69phy     H3 1858   2.531   3.591   2.420 -0.3471  1.4128  0.2532
   69phy    O33 1859   2.391   3.677   2.532  0.3052  0.0859 -0.4771
   69phy    H1B 1860   2.383   3.759   2.488 -0.1120 -0.7887 -2.0852
   69phy    C12 1861   2.512   3.479   2.597  0.2024 -0.0096  0.5779
   69phy    O11 1862   2.634   3.408   2.595  0.4818 -0.1991 -0.3092
   69phy    H1A 1863   2.699   3.465   2.558 -0.4139 -1.0568 -3.4867
   70phy    C35 1864   1.339   1.081   0.960  0.0012 -0.4512  0.4336
   70phy    C33 1865   1.493   1.076   0.954  0.2786 -0.2303  0.5773
   70phy    C34 1866   1.541   1.218   0.972 -0.0044  0.0836  0.1485
   70phy    C32 1867   1.548   0.996   1.077 -0.1023  0.3166 -0.5310
   70phy    C31 1868   1.606   0.856   1.046 -0.1814 -0.2254 -0.2017
   70phy    C30 1869   1.650   0.789   1.175 -0.3004  0.3639  0.0268
   70phy    C28 1870   1.710   0.649   1.164 -0.0772 -0.4766  0.0094
   70phy    C29 1871   1.835   0.636   1.244  0.3423  0.5409 -0.7812
   70phy    C27 1872   1.606   0.539   1.181  0.9595  0.3261 -0.5013
   70phy    C26 1873   1.627   0.417   1.092  0.0299  0.0631  0.0064
   70phy    C25 1874   1.524   0.304   1.119  0.1160 -0.0585 -0.6621
   70phy    C23 1875   1.518   0.198   1.008  0.3019 -0.2299  0.0607
   70phy    C24 1876   1.501   0.061   1.067 -0.2512  0.0358  0.1747
   70phy    C22 1877   1.402   0.221   0.905 -0.3720  0.2501  0.5425
   70phy    C21 1878   1.456   0.230   0.761  0.2471 -0.4116 -0.4017
   70phy    C20 1879   1.346   0.268   0.660 -0.0290 -0.2020  0.4162
   70phy    C18 1880   1.387   0.306   0.512 -0.1444  0.1120 -0.2823
   70phy    O01 1881   1.468   0.426   0.520  0.3546  0.4519  0.1429
   70phy    H01 1882   1.551   0.399   0.552 -0.6747 -2.0574  0.9440
   70phy    C19 1883   1.256   0.356   0.448  0.6530 -0.1907 -0.2047
   70phy    C13 1884   1.461   0.189   0.427 -0.6343  0.3665 -0.1290
   70phy     H3 1885   1.563   0.185   0.474 -0.0639  0.3426 -1.3318
   70phy    O33 1886   1.426   0.052   0.447 -0.3418  0.1950 -0.3334
   70phy    H1B 1887   1.472   0.013   0.519  0.6114  1.0865 -0.4318
   70phy    C12 1888   1.537   0.210   0.286  0.2790 -0.2725  0.1686
   70phy    O11 1889   1.556   0.335   0.233  0.0812 -0.8473  0.1813
   70phy    H1A 1890   1.474   0.369   0.201 -0.4900  1.6514  3.6847
   71phy    C35 1891   2.605   0.932   1.653 -0.0446  0.0763  0.4627
   71phy    C33 1892   2.564   0.821   1.743  0.1418 -0.4733 -0.4669
   71phy    C34 1893   2.507   0.872   1.876  0.6287  0.1505 -0.6033
   71phy    C32 1894   2.454   0.737   1.675  0.0061  0.3147  0.5077
   71phy    C31 1895   2.502   0.610   1.598 -0.1866  0.1628 -0.0800
   71phy    C30 1896   2.385   0.529   1.529  0.2040  0.2806 -0.5230
   71phy    C28 1897   2.410   0.417   1.429  0.2377  0.5359  0.4165
   71phy    C29 1898   2.483   0.298   1.493  0.2323  0.1682  0.2276
   71phy    C27 1899   2.274   0.361   1.387  0.1526  0.4950  0.1451
   71phy    C26 1900   2.252   0.372   1.239 -0.0887  0.3310  0.0724
   71phy    C25 1901   2.119   0.339   1.174 -0.0130  0.2984  0.1391
   71phy    C23 1902   2.118   0.356   1.019 -0.2427 -0.1597  0.3902
   71phy    C24 1903   2.174   0.234   0.940  0.1084 -0.0268 -0.3074
   71phy    C22 1904   1.975   0.386   0.965 -0.4872 -0.9489  0.3181
   71phy    C21 1905   1.979   0.485   0.847  0.1287  0.4996 -0.0643
   71phy    C20 1906   1.837   0.530   0.811 -0.1472 -0.1672  0.2306
   71phy    C18 1907   1.814   0.588   0.668 -0.3520  0.0109  0.2282
   71phy    O01 1908   1.918   0.683   0.638 -0.0573 -0.3128  0.3601
   71phy    H01 1909   1.881   0.745   0.578 -1.3557 -0.3301  1.0954
   71phy    C19 1910   1.676   0.665   0.691 -0.1260  0.2060 -0.1937
   71phy    C13 1911   1.799   0.477   0.552  0.3439  0.1935  0.3181
   71phy     H3 1912   1.892   0.416   0.554  1.1119  1.2574 -0.9627
   71phy    O33 1913   1.704   0.376   0.588 -0.2255 -0.2055 -0.6463
   71phy    H1B 1914   1.743   0.291   0.585 -0.7750 -0.6538  2.1752
   71phy    C12 1915   1.821   0.505   0.400 -0.1530  0.2631  0.5095
   71phy    O11 1916   1.709   0.541   0.323  0.4223  0.1071  0.3723
   71phy    H1A 1917   1.661   0.462   0.305  0.6735  0.1873 -0.7718
   72phy    C35 1918   2.224   1.056   1.598  0.4901  0.4900 -0.1566
   72phy    C33 1919   2.236   1.193   1.647 -0.3752 -0.2454  0.2365
   72phy    C34 1920   2.242   1.200   1.798 -0.5689 -0.1582  0.2888
   72phy    C32 1921   2.359   1.258   1.586 -0.4073 -0.3686  0.4823
   72phy    C31 1922   2.327   1.391   1.513  0.2059  0.0334 -0.1965
   72phy    C30 1923   2.446   1.428   1.426 -0.1110 -0.2749  0.0784
   72phy    C28 1924   2.416   1.551   1.333  0.0211 -0.3313 -0.1513
   72phy    C29 1925   2.465   1.678   1.398 -0.1871  0.3215 -0.0960
   72phy    C27 1926   2.504   1.523   1.208  0.3597 -0.1328  0.6071
   72phy    C26 1927   2.413   1.485   1.090 -0.2546  0.4578 -0.4356
   72phy    C25 1928   2.500   1.425   0.975 -0.0326 -0.3638  0.2251
   72phy    C23 1929   2.415   1.410   0.846  0.7471  0.1818 -0.2310
   72phy    C24 1930   2.507   1.432   0.729  0.2797 -0.5209 -0.6167
   72phy    C22 1931   2.332   1.274   0.845 -0.3644 -0.2071  0.1117
   72phy    C21 1932   2.208   1.259   0.752 -0.4782  0.3185  1.0113
   72phy    C20 1933   2.105   1.152   0.792 -0.1203  0.0713 -0.2862
   72phy    C18 1934   1.977   1.114   0.709  0.0318 -0.3002  0.0441
   72phy    O01 1935   1.915   1.233   0.657  0.0359 -0.0460  0.3282
   72phy    H01 1936   1.969   1.285   0.601 -0.3139  0.4260  0.4206
   72phy    C19 1937   1.872   1.054   0.808  0.0619  0.3473 -0.1685
   72phy    C13 1938   2.012   1.014   0.591 -0.0698  0.7361 -0.1208
   72phy     H3 1939   2.083   1.068   0.524  0.5859 -0.5338 -0.4868
   72phy    O33 1940   2.092   0.895   0.619  0.1209 -0.3722 -0.3268
   72phy    H1B 1941   2.033   0.833   0.656  0.0167  0.6447  1.3417
   72phy    C12 1942   1.936   0.989   0.459  0.5677 -0.4620  0.2891
   72phy    O11 1943   1.847   0.881   0.465 -0.4125 -0.1234 -0.2182
   72phy    H1A 1944   1.807   0.879   0.380  0.9939  0.3135 -0.9182
   73phy    C35 1945   2.642   0.931   0.678  0.1973 -0.0904  0.4563
   73phy    C33 1946   2.621   1.013   0.800  0.3768  0.1050 -0.1839
   73phy    C34 1947   2.539   0.938   0.899  0.6192  0.3775 -0.2879
   73phy    C32 1948   2.748   1.060   0.861  0.8072 -0.2546  0.4253
   73phy    C31 1949   2.812   1.192   0.805  0.0077 -0.4900  0.0762
   73phy    C30 1950   2.954   1.216   0.861 -0.0083  0.3393  0.2247
   73phy    C28 1951   3.030   1.341   0.829  0.2449  0.5839 -0.0647
   73phy    C29 1952   3.137   1.371   0.940  0.4000 -0.0826  0.8484
   73phy    C27 1953   3.096   1.338   0.687  0.2172  0.2376  0.5589
   73phy    C26 1954   3.122   1.473   0.611  0.3469 -0.7312  0.1231
   73phy    C25 1955   3.189   1.442   0.478 -0.1611 -0.1780  0.1101
   73phy    C23 1956   3.221   1.572   0.402 -0.2184 -0.2286  0.1165
   73phy    C24 1957   3.372   1.604   0.427 -0.1856 -1.0713 -0.1052
   73phy    C22 1958   3.209   1.557   0.252  0.1382 -0.0385  0.0469
   73phy    C21 1959   3.070   1.574   0.191  0.1178 -0.0148  0.4291
   73phy    C20 1960   3.087   1.555   0.040 -0.0900 -0.3357 -0.1869
   73phy    C18 1961   2.973   1.518  -0.056  0.0128  0.3613  0.0673
   73phy    O01 1962   2.884   1.417   0.007 -0.2871 -0.0876  0.1411
   73phy    H01 1963   2.795   1.439  -0.013 -0.4046 -0.5187  0.1916
   73phy    C19 1964   3.047   1.445  -0.175  0.4694  0.4242 -0.5281
   73phy    C13 1965   2.887   1.646  -0.109 -0.3789  0.1432  0.5105
   73phy     H3 1966   2.863   1.702  -0.015 -1.8055 -0.2944  0.4433
   73phy    O33 1967   2.957   1.757  -0.177  0.1908 -0.3787  0.1354
   73phy    H1B 1968   2.940   1.764  -0.269  0.0871 -0.5726  0.1377
   73phy    C12 1969   2.737   1.634  -0.151  0.4032 -0.3671  0.3991
   73phy    O11 1970   2.673   1.531  -0.086 -0.6213 -0.0467  0.0147
   73phy    H1A 1971   2.581   1.550  -0.081 -0.7584 -0.1799 -1.4571
   74phy    C35 1972   3.502   1.725   1.845  0.0133  0.6898  0.3507
   74phy    C33 1973   3.435   1.640   1.740  0.1625  0.0994  0.3612
   74phy    C34 1974   3.423   1.496   1.785  0.1709  0.4977  0.1307
   74phy    C32 1975   3.301   1.698   1.695 -0.0158  0.1207 -0.0104
   74phy    C31 1976   3.266   1.673   1.549  0.0991  0.2222  0.4993
   74phy    C30 1977   3.132   1.735   1.511 -0.2707 -0.6358  0.0909
   74phy    C28 1978   3.100   1.694   1.362 -0.2671 -0.2156 -0.0869
   74phy    C29 1979   2.955   1.646   1.359  0.4178 -0.5415 -0.4001
   74phy    C27 1980   3.131   1.808   1.265  0.0572 -0.3494  0.2206
   74phy    C26 1981   3.237   1.778   1.167 -0.1712 -0.2389  0.4774
   74phy    C25 1982   3.246   1.889   1.054  0.2247  0.0265  0.1897
   74phy    C23 1983   3.340   1.879   0.942 -0.7243  0.0770  0.6322
   74phy    C24 1984   3.280   1.795   0.829 -0.1139 -0.1564 -0.3122
   74phy    C22 1985   3.361   2.017   0.878 -0.5914  0.1211 -0.5006
   74phy    C21 1986   3.513   2.053   0.872  0.8006 -0.2554 -0.0552
   74phy    C20 1987   3.521   2.207   0.882  0.0285 -0.0924  0.3291
   74phy    C18 1988   3.655   2.284   0.849  0.4513 -0.3035  0.2273
   74phy    O01 1989   3.765   2.243   0.932 -0.1436  0.0529 -0.0376
   74phy    H01 1990   3.732   2.239   1.020  0.9736 -1.2883  0.3376
   74phy    C19 1991   3.624   2.424   0.899  0.4926 -0.5760 -0.1552
   74phy    C13 1992   3.693   2.278   0.693 -0.0336 -0.5677 -0.0340
   74phy     H3 1993   3.705   2.169   0.673  1.9478  0.0216 -2.4613
   74phy    O33 1994   3.588   2.303   0.605  0.2420 -0.2860 -0.3472
   74phy    H1B 1995   3.505   2.292   0.649 -0.6190 -1.4400 -2.1407
   74phy    C12 1996   3.836   2.295   0.625 -0.3594  0.3506  0.2985
   74phy    O11 1997   3.944   2.290   0.716 -0.0291 -0.3430 -0.1417
   74phy    H1A 1998   3.907   2.276   0.801 -0.7376  0.9906 -0.2002
   75phy    C35 1999   3.593   1.625   1.269 -0.3703  0.3091  0.0343
   75phy    C33 2000   3.713   1.558   1.341 -0.2050  0.3424  0.5129
   75phy    C34 2001   3.647   1.463   1.438  0.0574 -0.1297  0.0001
   75phy    C32 2002   3.818   1.479   1.256  0.0761 -0.2007 -0.6155
   75phy    C31 2003   3.924   1.565   1.184  0.1958 -0.0659  0.4817
   75phy    C30 2004   4.044   1.487   1.130  0.1134 -0.2977  0.1289
   75phy    C28 2005   4.170   1.567   1.093 -0.2923 -0.1228  0.4396
   75phy    C29 2006   4.285   1.524   1.181 -0.0891  0.2326  0.4520
   75phy    C27 2007   4.214   1.557   0.945  0.0617 -0.2304  0.0387
   75phy    C26 2008   4.273   1.686   0.886 -0.2328 -0.3972  0.1109
   75phy    C25 2009   4.321   1.690   0.738 -0.0955 -0.6030 -0.3178
   75phy    C23 2010   4.396   1.821   0.706  0.7491 -0.0650  0.1000
   75phy    C24 2011   4.546   1.802   0.718 -0.0559 -0.2518  0.0789
   75phy    C22 2012   4.345   1.877   0.569 -0.0663  0.3007  0.0298
   75phy    C21 2013   4.375   2.021   0.542 -0.4477  0.4467  0.0555
   75phy    C20 2014   4.386   2.055   0.392 -0.3536 -0.4301  0.2048
   75phy    C18 2015   4.394   2.207   0.348  0.2469  0.5921  0.4702
   75phy    O01 2016   4.265   2.265   0.365  0.0200  0.3919 -0.6761
   75phy    H01 2017   4.256   2.274   0.458  1.4959 -0.3922 -0.4153
   75phy    C19 2018   4.413   2.202   0.193 -0.0579  0.1531  0.0477
   75phy    C13 2019   4.505   2.298   0.418 -0.6133  0.0753 -0.3377
   75phy     H3 2020   4.461   2.311   0.520  1.4914 -0.2937  0.6621
   75phy    O33 2021   4.629   2.243   0.462  0.2914  0.1969  0.2819
   75phy    H1B 2022   4.684   2.250   0.387 -0.7928  1.9420 -0.4260
   75phy    C12 2023   4.515   2.458   0.425 -0.0460  0.1766 -0.6070
   75phy    O11 2024   4.617   2.516   0.352 -0.1860 -0.1681 -0.2592
   75phy    H1A 2025   4.695   2.498   0.401 -0.9406 -0.2632  0.9302
   76phy    C35 2026   3.753   2.125   2.055 -0.3738  0.4456 -0.0225
   76phy    C33 2027   3.773   1.985   1.998 -0.6007 -0.2464  0.0987
   76phy    C34 2028   3.839   1.991   1.859  0.5485  0.3304  0.2226
   76phy    C32 2029   3.852   1.907   2.102 -0.4542 -0.4917 -0.1605
   76phy    C31 2030   3.764   1.792   2.157  0.1208  0.4493  0.1542
   76phy    C30 2031   3.840   1.719   2.268 -0.1604 -0.0737  0.2255
   76phy    C28 2032   3.772   1.595   2.335 -0.5295 -0.0057  0.4717
   76phy    C29 2033   3.869   1.487   2.350 -0.2189  0.4445  0.6193
   76phy    C27 2034   3.715   1.635   2.474 -0.2189 -0.6252  0.3435
   76phy    C26 2035   3.558   1.624   2.483 -0.3034 -0.1771  0.0420
   76phy    C25 2036   3.495   1.653   2.619 -0.0932  0.2462  0.3614
   76phy    C23 2037   3.343   1.676   2.631 -0.6408  0.4080 -0.0648
   76phy    C24 2038   3.269   1.544   2.645 -0.1301 -0.2715 -0.1351
   76phy    C22 2039   3.326   1.752   2.764  0.4038  0.4258  0.1635
   76phy    C21 2040   3.271   1.898   2.762 -0.2378  0.2699  0.2417
   76phy    C20 2041   3.267   1.960   2.907 -0.2965  0.2983 -0.0515
   76phy    C18 2042   3.209   2.104   2.934  0.3397  0.4748 -0.6775
   76phy    O01 2043   3.070   2.117   2.883 -0.0924 -0.3243  0.1917
   76phy    H01 2044   3.005   2.093   2.946  0.4163  0.1525  0.9112
   76phy    C19 2045   3.193   2.091   3.085 -0.3975  0.5687  0.3551
   76phy    C13 2046   3.302   2.217   2.872 -0.5683 -0.1628  0.3068
   76phy     H3 2047   3.338   2.185   2.770 -0.6719  1.2649 -0.1988
   76phy    O33 2048   3.426   2.222   2.948  0.1293 -0.3601 -0.2072
   76phy    H1B 2049   3.479   2.293   2.915 -1.5007  0.8295 -0.4152
   76phy    C12 2050   3.247   2.362   2.845 -0.5373 -0.4554  0.1582
   76phy    O11 2051   3.218   2.452   2.948  0.0292  0.2333  0.3214
   76phy    H1A 2052   3.155   2.414   3.005 -0.6237  0.1266 -0.4539
   77phy    C35 2053   2.793   1.289   1.247 -0.1289  0.2183 -0.7451
   77phy    C33 2054   2.898   1.189   1.276 -0.2571  0.0836 -0.1409
   77phy    C34 2055   3.000   1.254   1.370  0.6522 -0.7833 -0.2170
   77phy    C32 2056   2.841   1.059   1.330  0.0305  0.1043  0.4529
   77phy    C31 2057   2.830   0.943   1.229  0.3791 -0.3692 -0.2508
   77phy    C30 2058   2.807   0.811   1.302  0.0080  0.0134 -0.4307
   77phy    C28 2059   2.841   0.689   1.216 -0.2776  0.4232  0.4058
   77phy    C29 2060   2.940   0.602   1.297 -0.1141  0.4789  0.3815
   77phy    C27 2061   2.722   0.599   1.181  0.3292 -0.5719  0.3468
   77phy    C26 2062   2.709   0.582   1.029  0.0610 -0.5355  0.0208
   77phy    C25 2063   2.606   0.484   0.976  0.7224 -0.3258  0.0999
   77phy    C23 2064   2.599   0.497   0.825  0.2475 -0.0593 -0.4582
   77phy    C24 2065   2.669   0.385   0.753 -0.3732 -0.1062 -0.1232
   77phy    C22 2066   2.453   0.512   0.777 -0.0987 -0.3850  0.0331
   77phy    C21 2067   2.431   0.629   0.679  0.1377 -0.1730  0.2764
   77phy    C20 2068   2.314   0.610   0.579  0.1077 -0.3020 -0.1616
   77phy    C18 2069   2.313   0.693   0.444  0.5980  0.0394  0.7976
   77phy    O01 2070   2.307   0.829   0.475  0.1454 -0.0176  0.3627
   77phy    H01 2071   2.245   0.841   0.544  0.8904 -3.4700  1.8732
   77phy    C19 2072   2.178   0.656   0.368 -0.5229  0.2846 -0.2770
   77phy    C13 2073   2.440   0.666   0.348 -0.4550 -0.3323  0.0833
   77phy     H3 2074   2.524   0.677   0.420  0.0481  1.4985 -0.7345
   77phy    O33 2075   2.470   0.529   0.313  0.5774  0.0191 -0.1025
   77phy    H1B 2076   2.412   0.467   0.352  1.3546 -0.3667  0.4636
   77phy    C12 2077   2.510   0.772   0.250  0.2767  0.1110  0.1753
   77phy    O11 2078   2.450   0.800   0.130  0.0277  0.3698  0.3530
   77phy    H1A 2079   2.379   0.851   0.163  0.3011  1.2291 -0.3392
   78phy    C35 2080   3.958   0.492   1.657  0.0104  0.0880 -0.2116
   78phy    C33 2081   3.854   0.601   1.648 -0.0892 -0.5970 -0.6299
   78phy    C34 2082   3.779   0.611   1.784 -0.4042  0.0881 -0.3737
   78phy    C32 2083   3.917   0.731   1.593 -0.1385  0.2259 -0.5600
   78phy    C31 2084   3.838   0.804   1.492 -0.6992  0.2582 -0.3734
   78phy    C30 2085   3.927   0.918   1.444  0.2412 -0.3953  0.2549
   78phy    C28 2086   3.872   1.011   1.330 -0.0541 -0.2527  0.6175
   78phy    C29 2087   3.793   1.125   1.393  0.1556 -0.3237 -0.3574
   78phy    C27 2088   3.981   1.081   1.245 -0.0446 -0.1280 -0.4783
   78phy    C26 2089   4.026   1.015   1.112 -0.0388  0.1504  0.0140
   78phy    C25 2090   4.134   1.098   1.040  0.0251  0.6789 -0.1516
   78phy    C23 2091   4.166   1.058   0.895  1.0678  0.2942 -0.1285
   78phy    C24 2092   4.077   1.135   0.793 -0.3190  0.1976  0.5869
   78phy    C22 2093   4.316   1.076   0.862  0.3222  0.4880  0.0763
   78phy    C21 2094   4.385   0.974   0.777  0.3353 -0.0016  0.3953
   78phy    C20 2095   4.538   1.011   0.770  0.4012 -0.5182 -0.5487
   78phy    C18 2096   4.648   0.918   0.704 -0.2770  0.0139  0.2088
   78phy    O01 2097   4.613   0.781   0.738  0.0814  0.0411 -0.1464
   78phy    H01 2098   4.555   0.782   0.811 -0.8028 -2.6626 -0.7212
   78phy    C19 2099   4.780   0.945   0.775  0.5247 -0.4557  0.1425
   78phy    C13 2100   4.658   0.945   0.544 -0.0493  0.1705  0.0018
   78phy     H3 2101   4.553   0.956   0.508  0.0960  0.1167 -0.4465
   78phy    O33 2102   4.709   1.069   0.499 -0.4078  0.2051 -0.0892
   78phy    H1B 2103   4.720   1.126   0.573  0.2625 -1.1589  0.9108
   78phy    C12 2104   4.680   0.833   0.438  0.1095  0.2612 -0.0085
   78phy    O11 2105   4.637   0.706   0.475 -0.3295  0.3168  0.0605
   78phy    H1A 2106   4.640   0.693   0.568  0.0696  0.6281  0.0905
   79phy    C35 2107   3.502   1.453   0.753  0.1881 -0.0478  0.1929
   79phy    C33 2108   3.571   1.326   0.801 -0.2589  0.4298 -0.5734
   79phy    C34 2109   3.722   1.332   0.799 -0.1899 -0.4363  0.4029
   79phy    C32 2110   3.511   1.292   0.940 -0.0558  0.4121  0.1391
   79phy    C31 2111   3.478   1.143   0.967 -0.1499  0.1166 -0.1452
   79phy    C30 2112   3.382   1.125   1.086  0.1651  0.2755 -0.2199
   79phy    C28 2113   3.326   0.981   1.117 -0.3988 -0.1389 -0.1293
   79phy    C29 2114   3.289   0.973   1.265 -0.4420  0.2156 -0.5230
   79phy    C27 2115   3.203   0.942   1.029  0.4662 -0.3295  0.4013
   79phy    C26 2116   3.222   0.835   0.921 -0.0246 -0.4747 -0.1206
   79phy    C25 2117   3.094   0.781   0.860  0.4747  0.3997  0.2485
   79phy    C23 2118   3.112   0.657   0.766 -0.2493  0.1613 -0.2712
   79phy    C24 2119   3.069   0.527   0.841  0.2591 -0.0197 -0.5442
   79phy    C22 2120   3.008   0.675   0.655  0.0992  0.6814  0.3445
   79phy    C21 2121   3.048   0.613   0.524 -0.3998 -0.4610 -0.0255
   79phy    C20 2122   2.946   0.645   0.413  0.0080 -0.1830  0.0140
   79phy    C18 2123   2.917   0.551   0.292 -0.2676 -0.0939  0.2247
   79phy    O01 2124   3.040   0.496   0.234  0.2995 -0.4557 -0.0425
   79phy    H01 2125   3.104   0.560   0.209  1.3294 -0.6016  2.0103
   79phy    C19 2126   2.861   0.643   0.188 -0.1759  0.2031  0.2504
   79phy    C13 2127   2.820   0.432   0.338 -0.0247  0.4108  0.2967
   79phy     H3 2128   2.881   0.381   0.417 -0.3661  1.7537  1.4742
   79phy    O33 2129   2.706   0.451   0.422 -0.0509 -0.2343  0.3384
   79phy    H1B 2130   2.637   0.488   0.371  0.8010 -0.7122 -1.2509
   79phy    C12 2131   2.806   0.299   0.254 -0.4492  0.0886 -0.4940
   79phy    O11 2132   2.882   0.280   0.136  0.0825 -0.0303 -0.2568
   79phy    H1A 2133   2.961   0.329   0.147  0.1126  0.0250 -0.6821
   80phy    C35 2134   4.041   0.320   0.534  0.4654  0.0812  0.4767
   80phy    C33 2135   3.949   0.296   0.659 -0.1501 -0.2457  0.1503
   80phy    C34 2136   4.000   0.186   0.746  0.2112 -0.3744 -0.0262
   80phy    C32 2137   3.946   0.418   0.747  0.2924  0.0525  0.0755
   80phy    C31 2138   3.831   0.514   0.736  0.1464 -0.1122  0.4282
   80phy    C30 2139   3.850   0.633   0.836  0.5633 -0.2954  0.2184
   80phy    C28 2140   3.734   0.738   0.854  0.0693 -0.1640 -0.3813
   80phy    C29 2141   3.729   0.790   0.998 -0.5023  0.2829 -0.1069
   80phy    C27 2142   3.746   0.854   0.754  0.0521 -0.0092 -0.3537
   80phy    C26 2143   3.613   0.846   0.671  0.5432 -0.1357 -0.1435
   80phy    C25 2144   3.603   0.945   0.555 -0.1905  0.0289 -0.4933
   80phy    C23 2145   3.465   0.946   0.489  0.2069  0.0325  0.2184
   80phy    C24 2146   3.392   1.077   0.529 -0.5010 -0.5494  0.1120
   80phy    C22 2147   3.473   0.955   0.338 -0.4069 -0.2219  0.2694
   80phy    C21 2148   3.477   0.820   0.268 -0.3426  0.3424 -0.1248
   80phy    C20 2149   3.428   0.845   0.126  0.1443 -0.1962  0.1432
   80phy    C18 2150   3.403   0.732   0.021 -0.3334 -0.0374 -0.0446
   80phy    O01 2151   3.528   0.660   0.003 -0.4300  0.0500 -0.0667
   80phy    H01 2152   3.591   0.729   0.008 -1.0370  0.7005 -1.0798
   80phy    C19 2153   3.368   0.807  -0.110  0.1803 -0.0665 -0.2500
   80phy    C13 2154   3.295   0.626   0.072  0.3264 -0.8180  0.0275
   80phy     H3 2155   3.342   0.585   0.165  1.2396 -0.1388 -0.1201
   80phy    O33 2156   3.174   0.675   0.136  0.0881 -0.2797  0.6740
   80phy    H1B 2157   3.163   0.767   0.119 -0.4771 -0.0544  2.1865
   80phy    C12 2158   3.283   0.479   0.027 -1.0092  0.9440 -0.0456
   80phy    O11 2159   3.385   0.419  -0.050 -0.3635 -0.3624  0.6975
   80phy    H1A 2160   3.453   0.483  -0.059 -2.1351  1.7074  1.2609
   81phy    C35 2161   4.244   0.785   0.321  0.0332 -0.0873 -0.6401
   81phy    C33 2162   4.118   0.818   0.403 -0.0264  0.0413 -0.2120
   81phy    C34 2163   4.093   0.727   0.522 -0.0052  0.0096  0.2960
   81phy    C32 2164   4.104   0.971   0.427 -0.0550  0.0483  0.1091
   81phy    C31 2165   3.966   1.030   0.389 -0.0649  0.1617  0.4644
   81phy    C30 2166   3.970   1.182   0.369  0.1219  0.3049  0.2519
   81phy    C28 2167   3.830   1.245   0.364  0.9305  0.5339 -0.0537
   81phy    C29 2168   3.834   1.369   0.453 -0.1261 -0.0526 -0.4552
   81phy    C27 2169   3.793   1.270   0.221  0.4785 -0.2810  0.4276
   81phy    C26 2170   3.642   1.271   0.180  0.0076 -0.3801  0.2565
   81phy    C25 2171   3.612   1.288   0.030  0.7322 -0.6945  0.2425
   81phy    C23 2172   3.475   1.355   0.008  0.1666  0.2916  0.5462
   81phy    C24 2173   3.490   1.453  -0.107 -0.2207 -0.3106 -0.4392
   81phy    C22 2174   3.358   1.261  -0.035  0.4502  0.3129 -0.4233
   81phy    C21 2175   3.283   1.190   0.075  0.0551  0.2301 -0.0940
   81phy    C20 2176   3.155   1.133   0.020  0.4140  0.3164 -0.3584
   81phy    C18 2177   3.056   1.050   0.108 -0.2495 -0.5663 -0.3455
   81phy    O01 2178   3.116   0.932   0.168 -0.3552 -0.2672  0.2651
   81phy    H01 2179   3.105   0.936   0.261 -3.3000 -0.4100  0.0050
   81phy    C19 2180   2.952   0.999   0.008 -0.1472 -0.1405 -0.3251
   81phy    C13 2181   2.990   1.136   0.233  0.1280  0.0754  0.3254
   81phy     H3 2182   3.068   1.210   0.261 -0.3085  1.5373 -2.0558
   81phy    O33 2183   2.889   1.232   0.203 -0.0214 -0.3032 -0.2937
   81phy    H1B 2184   2.913   1.303   0.147  1.5520 -0.2592  0.3773
   81phy    C12 2185   2.966   1.084   0.379  0.3185  0.3570  0.2609
   81phy    O11 2186   3.066   0.988   0.416 -0.0120  0.1785 -0.2549
   81phy    H1A 2187   3.061   0.964   0.506  0.4945 -0.3336 -0.3520
   82phy    C35 2188   3.563   1.931   0.040 -0.6892 -0.2255  0.5870
   82phy    C33 2189   3.519   1.904   0.185  0.2687  0.4035  0.0635
   82phy    C34 2190   3.632   1.846   0.267  0.2379 -0.6750 -0.3230
   82phy    C32 2191   3.446   2.024   0.247 -0.0110  0.2371 -0.0052
   82phy    C31 2192   3.329   1.986   0.343  0.2557 -0.5697  0.3811
   82phy    C30 2193   3.249   2.109   0.400 -0.5307  0.8589 -0.4387
   82phy    C28 2194   3.128   2.088   0.491  1.1467  0.2813  0.5715
   82phy    C29 2195   3.096   2.214   0.569  0.3874  0.0754 -0.1892
   82phy    C27 2196   3.005   2.032   0.414  0.0306  0.3854  0.1554
   82phy    C26 2197   2.915   1.926   0.482 -0.1457 -0.4664 -0.3787
   82phy    C25 2198   2.798   1.876   0.402 -0.1007  0.2439  0.6415
   82phy    C23 2199   2.715   1.760   0.461 -0.0788  0.2324  0.4690
   82phy    C24 2200   2.600   1.794   0.560  0.7123  0.2267 -0.1687
   82phy    C22 2201   2.676   1.672   0.338  0.1890  0.0419 -0.4135
   82phy    C21 2202   2.655   1.519   0.366  0.1973 -0.6457 -0.1527
   82phy    C20 2203   2.624   1.434   0.240 -0.2533  0.1124 -0.0737
   82phy    C18 2204   2.572   1.284   0.255  0.5566  0.2198  0.4598
   82phy    O01 2205   2.667   1.208   0.327  0.3159  0.4013  0.2578
   82phy    H01 2206   2.755   1.220   0.296  0.6779  1.9986  1.7762
   82phy    C19 2207   2.564   1.225   0.108 -0.2706 -0.3369  0.1537
   82phy    C13 2208   2.426   1.278   0.325  0.0768 -0.6167  0.1719
   82phy     H3 2209   2.442   1.330   0.424 -3.1531 -0.2552  0.6143
   82phy    O33 2210   2.324   1.365   0.279  0.1029 -0.8576  0.0769
   82phy    H1B 2211   2.315   1.361   0.186 -0.1406  1.0682 -0.0265
   82phy    C12 2212   2.363   1.155   0.403 -0.1733 -0.6653  0.0782
   82phy    O11 2213   2.301   1.059   0.326 -0.3793 -0.3257  0.5141
   82phy    H1A 2214   2.306   0.979   0.375  0.2599  0.3771  1.6378
   83phy    C35 2215   3.199   0.634   2.355 -0.0803 -0.2907  0.6895
   83phy    C33 2216   3.292   0.651   2.235  0.1948  0.3997  0.1837
   83phy    C34 2217   3.204   0.670   2.116  0.4689 -0.1386 -0.3447
   83phy    C32 2218   3.385   0.772   2.250  0.0594 -0.2505  0.3676
   83phy    C31 2219   3.530   0.725   2.279 -0.6045 -0.3384  0.2060
   83phy    C30 2220   3.639   0.821   2.225  0.6091 -0.2581 -0.2668
   83phy    C28 2221   3.783   0.781   2.253  0.5899  0.1386 -0.4036
   83phy    C29 2222   3.850   0.697   2.145 -0.2021  0.3962  0.0122
   83phy    C27 2223   3.862   0.907   2.290 -0.2379 -0.8247  0.3210
   83phy    C26 2224   3.982   0.898   2.385 -0.0299 -0.0638 -0.0177
   83phy    C25 2225   4.055   1.037   2.403 -0.0390 -0.0266 -0.0329
   83phy    C23 2226   4.168   1.043   2.509  0.2686 -0.4130 -0.1404
   83phy    C24 2227   4.288   1.120   2.454  0.4316 -0.1830  0.1561
   83phy    C22 2228   4.108   1.084   2.643  0.3302 -0.4027 -0.2178
   83phy    C21 2229   4.157   1.001   2.764  0.0794 -0.3204  0.0885
   83phy    C20 2230   4.105   1.053   2.899  1.0199  0.1321  0.2147
   83phy    C18 2231   4.100   0.965   3.024 -0.3958  0.0395  0.3349
   83phy    O01 2232   4.218   0.881   3.038 -0.0685 -0.2011 -0.0015
   83phy    H01 2233   4.293   0.937   3.027 -0.1881 -0.3690 -2.2726
   83phy    C19 2234   4.111   1.065   3.145  0.5017 -0.3468 -0.0203
   83phy    C13 2235   3.979   0.856   3.024  0.1418  0.0878 -0.2415
   83phy     H3 2236   3.987   0.791   3.114  0.4616  0.4226 -0.0262
   83phy    O33 2237   3.993   0.757   2.920  0.0112 -0.1572 -0.0338
   83phy    H1B 2238   4.082   0.726   2.925 -0.0414 -0.3929 -0.5168
   83phy    C12 2239   3.827   0.899   3.028  0.1428 -0.4578  0.3393
   83phy    O11 2240   3.728   0.800   3.045  0.2094 -0.0253 -0.0676
   83phy    H1A 2241   3.720   0.746   2.969 -2.4449 -1.1220  0.8623
   84phy    C35 2242   3.994   1.448   2.847  0.4825 -0.5718  0.1238
   84phy    C33 2243   3.928   1.573   2.901  0.5424  0.2241  0.3884
   84phy    C34 2244   3.792   1.582   2.840  0.0069 -0.4063  0.5019
   84phy    C32 2245   3.905   1.568   3.052 -0.5270  0.3020  0.1179
   84phy    C31 2246   4.016   1.627   3.138 -0.3040 -0.1681  0.1983
   84phy    C30 2247   3.970   1.647   3.280 -0.4212 -0.2971 -0.3546
   84phy    C28 2248   4.083   1.692   3.373 -0.5327 -0.0886 -0.3374
   84phy    C29 2249   4.036   1.811   3.452 -0.2670  0.5417  0.6810
   84phy    C27 2250   4.128   1.582   3.466  0.0079  0.3675  0.0654
   84phy    C26 2251   4.263   1.516   3.426  0.0742  0.0806  0.2785
   84phy    C25 2252   4.291   1.414   3.537 -0.1592  0.0112 -0.3218
   84phy    C23 2253   4.427   1.343   3.539  0.2309  0.3664 -0.2682
   84phy    C24 2254   4.486   1.334   3.680  0.2477  0.0370  0.4387
   84phy    C22 2255   4.421   1.203   3.471 -0.2347 -0.1495  0.4486
   84phy    C21 2256   4.490   1.197   3.334  0.3234  0.0998  0.4724
   84phy    C20 2257   4.488   1.050   3.294  0.5640  0.1631  0.3299
   84phy    C18 2258   4.527   1.004   3.146  0.0201 -0.5469 -0.0593
   84phy    O01 2259   4.424   1.032   3.049 -0.0929 -0.1750  0.1690
   84phy    H01 2260   4.469   1.096   2.997  0.6074 -0.2023  0.7399
   84phy    C19 2261   4.543   0.853   3.162  0.0144 -0.3868  0.3983
   84phy    C13 2262   4.669   1.069   3.100 -0.3182 -0.4088  0.1057
   84phy     H3 2263   4.663   1.176   3.132 -2.4985 -0.6887  0.7840
   84phy    O33 2264   4.791   1.036   3.168 -0.3467  0.3436  0.0204
   84phy    H1B 2265   4.799   1.089   3.245 -0.8502  0.0749  0.2678
   84phy    C12 2266   4.705   1.110   2.952  0.2722 -0.2694  0.2721
   84phy    O11 2267   4.591   1.150   2.876 -0.0208  0.1394 -0.6387
   84phy    H1A 2268   4.625   1.165   2.789 -0.3554 -1.5244 -1.0877
   85phy    C35 2269   2.099   0.886   2.040  0.2883 -0.1429 -0.0035
   85phy    C33 2270   2.045   0.758   1.971 -0.8460 -0.3941  0.0296
   85phy    C34 2271   2.009   0.796   1.831  0.3470  0.1643 -0.0159
   85phy    C32 2272   2.164   0.659   1.981  0.0600  0.1486 -0.2127
   85phy    C31 2273   2.124   0.525   2.041  0.1412 -0.3008 -0.1271
   85phy    C30 2274   2.248   0.441   2.076 -0.5200  0.0646  0.5953
   85phy    C28 2275   2.205   0.301   2.132  0.2843  0.4670  0.0707
   85phy    C29 2276   2.219   0.201   2.017  0.0723 -0.3255  0.2413
   85phy    C27 2277   2.303   0.251   2.239 -0.7103  0.1386  0.0835
   85phy    C26 2278   2.291   0.287   2.391 -0.2113  0.1915 -0.3204
   85phy    C25 2279   2.420   0.271   2.473  0.4072 -0.0492  0.4514
   85phy    C23 2280   2.401   0.311   2.621  0.1704  0.7300  0.1015
   85phy    C24 2281   2.428   0.183   2.708  0.4810 -0.2642  0.3309
   85phy    C22 2282   2.480   0.443   2.648 -0.2634 -0.4746  0.1477
   85phy    C21 2283   2.427   0.524   2.766 -0.9843  0.1853 -0.7792
   85phy    C20 2284   2.509   0.648   2.794 -0.2327  0.3494  0.2169
   85phy    C18 2285   2.481   0.747   2.917 -0.0784  0.0206  0.6926
   85phy    O01 2286   2.449   0.675   3.036  0.2025 -0.1389 -0.3254
   85phy    H01 2287   2.455   0.734   3.108  1.1112  0.7020 -1.0482
   85phy    C19 2288   2.623   0.788   2.955 -0.1986 -0.1574  0.5001
   85phy    C13 2289   2.374   0.865   2.899  0.3336  0.2170  0.2394
   85phy     H3 2290   2.400   0.930   2.811  1.2864 -0.1833  0.2103
   85phy    O33 2291   2.375   0.965   3.001  0.0507 -0.0180 -0.0952
   85phy    H1B 2292   2.323   0.930   3.070 -0.0849  1.8221  0.7805
   85phy    C12 2293   2.223   0.823   2.884 -0.1895 -0.0676 -0.1602
   85phy    O11 2294   2.165   0.772   2.997  0.1499  0.3744 -0.1214
   85phy    H1A 2295   2.208   0.696   3.032 -0.1059  0.3458  0.1329
   86phy    C35 2296   4.777   2.223   2.456 -0.4471 -0.2220 -0.3861
   86phy    C33 2297   4.659   2.278   2.382  0.1104  0.2206 -0.1855
   86phy    C34 2298   4.699   2.311   2.239  0.0990  0.0858  0.4892
   86phy    C32 2299   4.537   2.183   2.389  0.3814  0.1995  0.1932
   86phy    C31 2300   4.414   2.250   2.453 -0.3791 -0.0432  0.0614
   86phy    C30 2301   4.289   2.157   2.435 -0.4710 -0.2457 -0.7984
   86phy    C28 2302   4.161   2.217   2.476 -0.2966 -0.5183 -0.2212
   86phy    C29 2303   4.098   2.300   2.358  0.1920 -0.1955 -0.4778
   86phy    C27 2304   4.059   2.113   2.526 -0.6774 -0.3025  0.1154
   86phy    C26 2305   3.951   2.152   2.622  0.0315 -0.6684 -0.1027
   86phy    C25 2306   3.867   2.027   2.676  0.3119  0.1705 -0.0518
   86phy    C23 2307   3.768   2.074   2.786 -0.0034  0.3500  0.2278
   86phy    C24 2308   3.631   1.994   2.765  0.1586  0.3035  0.3494
   86phy    C22 2309   3.828   2.033   2.918 -0.6065  0.2945 -0.4810
   86phy    C21 2310   3.842   2.151   3.015  0.1383  0.2510 -0.0355
   86phy    C20 2311   3.904   2.120   3.151  0.0114  0.2483  0.1039
   86phy    C18 2312   3.924   2.241   3.253 -0.3548 -0.6569 -0.0203
   86phy    O01 2313   3.808   2.325   3.257  0.0421 -0.5629  0.1852
   86phy    H01 2314   3.821   2.398   3.314  0.2419 -0.5742  0.1533
   86phy    C19 2315   3.928   2.172   3.386  0.3908  0.1230 -0.0080
   86phy    C13 2316   4.055   2.335   3.227  0.2549  0.1643  0.4008
   86phy     H3 2317   4.141   2.270   3.197  0.3982  0.7081 -0.4106
   86phy    O33 2318   4.111   2.411   3.334 -0.1985  0.2171  0.3185
   86phy    H1B 2319   4.145   2.350   3.397 -1.0525 -0.9862 -0.3319
   86phy    C12 2320   4.044   2.443   3.114  0.1760 -0.4429  0.2869
   86phy    O11 2321   4.154   2.486   3.043 -0.5093  0.3976 -0.1452
   86phy    H1A 2322   4.206   2.531   3.106  0.6962  0.3851 -1.0993
   87phy    C35 2323   4.136   3.100   1.001  0.5312  0.0569  0.3713
   87phy    C33 2324   4.097   3.115   1.150  0.5257  0.3883  0.3016
   87phy    C34 2325   4.217   3.101   1.240  0.1025  0.0910  0.4251
   87phy    C32 2326   4.018   3.247   1.156  0.6498 -0.0407  0.5159
   87phy    C31 2327   3.908   3.268   1.259  0.1052  0.7871 -0.0706
   87phy    C30 2328   3.829   3.391   1.244 -0.1798  0.2726 -0.1795
   87phy    C28 2329   3.697   3.398   1.329 -0.0459  0.1025  0.2260
   87phy    C29 2330   3.721   3.445   1.468  0.8416  0.1577  0.2591
   87phy    C27 2331   3.595   3.490   1.252 -0.7881  0.1864  0.2076
   87phy    C26 2332   3.454   3.439   1.230 -0.2854  0.1497 -0.2259
   87phy    C25 2333   3.356   3.536   1.161  0.2115  0.3920  0.3631
   87phy    C23 2334   3.236   3.469   1.099  0.1647 -0.3173 -0.4364
   87phy    C24 2335   3.126   3.439   1.202  0.2181 -0.1083  0.0135
   87phy    C22 2336   3.172   3.561   0.989 -0.2004  0.1486 -0.4051
   87phy    C21 2337   3.239   3.555   0.849  0.4847  0.0754 -0.0725
   87phy    C20 2338   3.174   3.651   0.751  0.6848 -0.5343  0.4229
   87phy    C18 2339   3.202   3.659   0.602  0.3889 -0.3759  0.2742
   87phy    O01 2340   3.342   3.689   0.587  0.3003 -0.0720  0.0898
   87phy    H01 2341   3.378   3.633   0.653 -0.1607  0.4023  0.7505
   87phy    C19 2342   3.129   3.785   0.551 -0.0543 -0.0825  0.4935
   87phy    C13 2343   3.164   3.532   0.514  0.9502 -0.5212 -0.2524
   87phy     H3 2344   3.224   3.449   0.560  2.4992  0.0114 -1.2252
   87phy    O33 2345   3.036   3.475   0.537  0.0298 -0.2938  0.3025
   87phy    H1B 2346   3.038   3.431   0.619  1.0852 -0.1011  0.3858
   87phy    C12 2347   3.220   3.486   0.372  0.0723 -0.5227  0.3803
   87phy    O11 2348   3.350   3.506   0.325  0.1806 -0.3456 -0.0130
   87phy    H1A 2349   3.353   3.474   0.237  2.2412  0.2126 -0.1933
   88phy    C35 2350   3.169   2.242   1.756 -0.1512  0.5355 -0.0863
   88phy    C33 2351   3.308   2.189   1.741 -0.6454 -0.2412  0.0043
   88phy    C34 2352   3.311   2.072   1.641  0.4309 -0.6813  0.3762
   88phy    C32 2353   3.407   2.301   1.700 -0.1406  0.4008 -0.6344
   88phy    C31 2354   3.544   2.293   1.769  0.1950  0.0667  0.3776
   88phy    C30 2355   3.616   2.431   1.772  0.0453  0.1658 -0.0531
   88phy    C28 2356   3.766   2.438   1.813  0.1728 -0.7628 -0.0239
   88phy    C29 2357   3.862   2.406   1.699 -0.1510  0.1853 -0.0013
   88phy    C27 2358   3.798   2.582   1.856  0.0847  0.2458  0.0832
   88phy    C26 2359   3.901   2.592   1.974  0.1996  0.2179  0.5098
   88phy    C25 2360   3.910   2.739   2.025  0.1785  0.2442  0.1474
   88phy    C23 2361   3.974   2.769   2.163 -0.3054 -0.4580 -0.2689
   88phy    C24 2362   4.055   2.900   2.145 -0.5212  0.2552  0.4195
   88phy    C22 2363   3.865   2.777   2.273 -0.0774 -0.9104  0.3368
   88phy    C21 2364   3.915   2.742   2.415  0.4774  0.0411 -0.0939
   88phy    C20 2365   3.797   2.746   2.516  0.4521 -0.4837 -0.1381
   88phy    C18 2366   3.807   2.729   2.670  0.0920  0.0966  0.0481
   88phy    O01 2367   3.890   2.836   2.727 -0.2360  0.2801  0.0658
   88phy    H01 2368   3.893   2.824   2.820 -1.4092 -0.3489  0.0431
   88phy    C19 2369   3.671   2.769   2.723  0.5291 -0.5053 -0.1864
   88phy    C13 2370   3.856   2.585   2.724 -0.1042 -0.0133 -0.3345
   88phy     H3 2371   3.797   2.500   2.681 -0.1084  0.1893 -0.7362
   88phy    O33 2372   3.829   2.570   2.861 -0.1916  0.0216 -0.1713
   88phy    H1B 2373   3.881   2.631   2.910  0.5734 -0.6322 -0.1641
   88phy    C12 2374   4.008   2.545   2.713 -0.0104  0.3748  0.1660
   88phy    O11 2375   4.109   2.605   2.792  0.2799 -0.0206  0.0364
   88phy    H1A 2376   4.110   2.549   2.868 -0.9236 -1.0560 -0.6636
   89phy    C35 2377   2.377   3.427   0.706  0.0586 -0.3370 -0.2126
   89phy    C33 2378   2.308   3.355   0.820  0.0300 -0.9872 -0.0127
   89phy    C34 2379   2.294   3.451   0.941  0.2666  0.0614 -0.3738
   89phy    C32 2380   2.172   3.304   0.782 -0.1563 -0.1393 -0.1852
   89phy    C31 2381   2.178   3.168   0.712 -0.5892  0.8007  0.0719
   89phy    C30 2382   2.040   3.105   0.688  0.2716 -0.4001  0.0167
   89phy    C28 2383   2.047   2.971   0.613 -0.1075 -0.0555  0.2621
   89phy    C29 2384   2.059   2.849   0.703  0.2799  0.4431  0.0196
   89phy    C27 2385   1.923   2.949   0.524 -0.2738  0.4883 -0.3170
   89phy    C26 2386   1.965   2.965   0.375 -0.1460 -0.0249 -0.4504
   89phy    C25 2387   1.854   2.948   0.274  0.3965  0.4115 -0.6525
   89phy    C23 2388   1.894   2.986   0.128 -0.1017  0.0176 -0.2696
   89phy    C24 2389   1.942   2.866   0.043  0.2983 -0.0519 -0.1950
   89phy    C22 2390   1.771   3.049   0.060 -0.1282 -0.5666  0.3539
   89phy    C21 2391   1.794   3.177  -0.024  0.5081  0.4375  0.3772
   89phy    C20 2392   1.662   3.253  -0.066 -0.0051 -0.6984 -0.6074
   89phy    C18 2393   1.692   3.367  -0.169 -0.4790 -0.4343  0.2675
   89phy    O01 2394   1.797   3.456  -0.120 -0.3080  0.4346  0.2605
   89phy    H01 2395   1.854   3.461  -0.195 -1.1768 -0.4753 -0.4994
   89phy    C19 2396   1.562   3.447  -0.166 -0.2376 -0.3020  0.0014
   89phy    C13 2397   1.731   3.322  -0.322 -0.3078  0.1681 -0.0319
   89phy     H3 2398   1.817   3.251  -0.309  0.5714  0.9080 -1.5444
   89phy    O33 2399   1.640   3.240  -0.397  0.1845  0.4814  0.3260
   89phy    H1B 2400   1.586   3.299  -0.447  0.1984  0.2470  0.0279
   89phy    C12 2401   1.811   3.408  -0.429 -0.1844  0.2293 -0.2714
   89phy    O11 2402   1.905   3.487  -0.362 -0.2667  0.3711  0.2973
   89phy    H1A 2403   1.939   3.557  -0.414  1.5436  0.3634  1.4027
   90phy    C35 2404   3.156   1.989   2.143  0.2773 -0.1446  0.0770
   90phy    C33 2405   3.288   1.973   2.223  0.1698 -0.2007  0.8712
   90phy    C34 2406   3.352   1.837   2.198 -1.3354  0.1893  0.4896
   90phy    C32 2407   3.399   2.078   2.191  0.1377 -0.2528  0.1831
   90phy    C31 2408   3.401   2.180   2.308 -0.0884  0.1731 -0.2996
   90phy    C30 2409   3.532   2.266   2.284 -0.3076 -0.1092  0.0205
   90phy    C28 2410   3.557   2.378   2.387  0.1999  0.1271 -0.1046
   90phy    C29 2411   3.710   2.378   2.405  0.1944 -0.2892  0.2029
   90phy    C27 2412   3.499   2.520   2.359 -0.2824 -0.5209  0.4780
   90phy    C26 2413   3.409   2.565   2.475  0.1856 -0.5826 -0.3102
   90phy    C25 2414   3.316   2.680   2.433  0.1314 -0.6200 -0.3271
   90phy    C23 2415   3.242   2.732   2.560  0.1885  0.0023  0.2014
   90phy    C24 2416   3.262   2.882   2.580 -0.2930 -0.2029 -0.2140
   90phy    C22 2417   3.092   2.703   2.553 -0.2237  0.0063  0.2040
   90phy    C21 2418   3.010   2.677   2.678 -0.3276 -0.0621 -0.0625
   90phy    C20 2419   2.870   2.627   2.641 -0.3696 -0.3169 -0.5829
   90phy    C18 2420   2.760   2.608   2.754 -0.4302 -0.2446  0.2644
   90phy    O01 2421   2.770   2.715   2.851 -0.5004  0.1440 -0.0592
   90phy    H01 2422   2.792   2.796   2.809 -1.4772  0.5562  0.2148
   90phy    C19 2423   2.630   2.632   2.680 -0.2491  0.3184  0.0786
   90phy    C13 2424   2.791   2.467   2.828  1.1579  0.2001 -0.5900
   90phy     H3 2425   2.896   2.474   2.866  0.5089  0.4056  1.2882
   90phy    O33 2426   2.797   2.360   2.735 -0.2718 -0.0925 -0.0633
   90phy    H1B 2427   2.883   2.334   2.711  0.4144  1.4762  0.5539
   90phy    C12 2428   2.705   2.426   2.955  0.2252 -0.3886 -0.5266
   90phy    O11 2429   2.744   2.309   3.027 -0.3736  0.1450  0.1238
   90phy    H1A 2430   2.751   2.240   2.964  0.4676  0.5265 -0.2144
   91phy    C35 2431   4.837   2.706   1.905  0.3381  0.4986 -0.4037
   91phy    C33 2432   4.783   2.610   1.798  0.0246  0.0631 -0.5813
   91phy    C34 2433   4.729   2.483   1.865  0.0480  0.0210  0.2336
   91phy    C32 2434   4.673   2.683   1.717  0.2961  0.4593 -1.1254
   91phy    C31 2435   4.640   2.621   1.581  0.4718  0.3874  0.3758
   91phy    C30 2436   4.529   2.692   1.499 -0.2336  0.0860 -0.2520
   91phy    C28 2437   4.499   2.620   1.367 -0.0644 -0.0361 -0.5800
   91phy    C29 2438   4.371   2.537   1.380 -0.3986 -0.4606 -0.2309
   91phy    C27 2439   4.477   2.731   1.264 -0.3279  0.0706  0.4137
   91phy    C26 2440   4.491   2.694   1.114 -0.0484  0.0953  0.1023
   91phy    C25 2441   4.484   2.810   1.014  0.3580 -0.2122  0.3552
   91phy    C23 2442   4.501   2.779   0.866  0.1134 -0.0942 -0.1208
   91phy    C24 2443   4.422   2.891   0.788  0.5783  0.4573  0.3566
   91phy    C22 2444   4.652   2.774   0.834  0.5096  0.1549 -0.1258
   91phy    C21 2445   4.685   2.693   0.716 -0.2447  0.0175  0.4230
   91phy    C20 2446   4.836   2.679   0.694 -0.1301 -0.1278  0.3606
   91phy    C18 2447   4.896   2.612   0.563 -0.2530 -0.1655 -0.8917
   91phy    O01 2448   4.821   2.498   0.533 -0.2926  0.3398  0.5543
   91phy    H01 2449   4.823   2.430   0.597 -0.3474 -0.8221 -0.6429
   91phy    C19 2450   5.038   2.576   0.614 -0.2615  0.0949 -0.0509
   91phy    C13 2451   4.884   2.713   0.441  0.7678  0.2658 -0.0631
   91phy     H3 2452   4.773   2.715   0.427  0.4593 -1.4380  1.6924
   91phy    O33 2453   4.901   2.854   0.467 -0.1706  0.1775 -0.6711
   91phy    H1B 2454   4.816   2.895   0.472 -1.2047 -1.9073 -0.1410
   91phy    C12 2455   4.893   2.674   0.289  0.4083  0.0681  0.2259
   91phy    O11 2456   5.010   2.712   0.226 -0.4111  0.0484 -0.2092
   91phy    H1A 2457   4.999   2.708   0.133 -1.2495  0.0703 -0.1177
   92phy    C35 2458   2.865   1.976   1.714  0.4508 -0.0275  0.1499
   92phy    C33 2459   2.773   2.064   1.630  0.2322  0.2665 -0.3352
   92phy    C34 2460   2.733   1.976   1.509 -0.2120  0.1623 -0.3130
   92phy    C32 2461   2.640   2.098   1.709 -0.1111 -0.0258 -0.6972
   92phy    C31 2462   2.646   2.238   1.773  0.3558 -0.0304 -0.1028
   92phy    C30 2463   2.514   2.261   1.851 -0.0845 -0.5444  0.5781
   92phy    C28 2464   2.510   2.402   1.915 -0.0840  0.1634  0.3490
   92phy    C29 2465   2.466   2.514   1.817 -0.1077  0.1995  0.0378
   92phy    C27 2466   2.408   2.398   2.027 -0.3173 -0.1309  0.4908
   92phy    C26 2467   2.464   2.422   2.166 -0.6902  0.0705  0.0340
   92phy    C25 2468   2.358   2.436   2.274  0.0171  0.0277 -0.1223
   92phy    C23 2469   2.416   2.431   2.417  0.0543  0.1139  0.5534
   92phy    C24 2470   2.340   2.529   2.509  0.2977 -0.0346  0.0622
   92phy    C22 2471   2.422   2.288   2.473 -0.5514 -0.3268 -0.2869
   92phy    C21 2472   2.538   2.257   2.571  0.1407 -0.3123  0.6310
   92phy    C20 2473   2.528   2.113   2.632  0.4211  0.2002  0.2476
   92phy    C18 2474   2.644   2.055   2.719  0.0238 -0.5670  0.1978
   92phy    O01 2475   2.691   2.149   2.814 -0.1814 -0.2521  0.1288
   92phy    H01 2476   2.713   2.226   2.765 -1.1523  0.7514  1.1887
   92phy    C19 2477   2.562   1.955   2.801  0.5765  0.0801 -0.0831
   92phy    C13 2478   2.769   1.973   2.647 -0.1258 -0.0492  0.3955
   92phy     H3 2479   2.726   1.889   2.586  0.6977  1.0055 -1.7250
   92phy    O33 2480   2.849   1.907   2.744  0.2888  0.5200  0.7809
   92phy    H1B 2481   2.857   1.960   2.821  2.4044  0.1881  0.8383
   92phy    C12 2482   2.873   2.047   2.558 -0.5337 -0.0769  0.3087
   92phy    O11 2483   2.959   2.144   2.620 -0.1238 -0.1351  0.5529
   92phy    H1A 2484   2.991   2.108   2.700  1.8682 -0.3682 -0.2930
   93phy    C35 2485   2.570   1.159   2.715 -0.1906  0.0607 -0.1729
   93phy    C33 2486   2.692   1.250   2.732 -0.1259 -0.0747  0.1402
   93phy    C34 2487   2.783   1.182   2.837 -0.1407 -0.2683  0.5502
   93phy    C32 2488   2.756   1.267   2.589  0.4808 -0.0057  0.1679
   93phy    C31 2489   2.808   1.407   2.556  0.1173  0.2099 -0.3138
   93phy    C30 2490   2.852   1.405   2.412 -0.5312  0.2642  0.2855
   93phy    C28 2491   2.939   1.524   2.365 -0.2269 -0.3502  0.0921
   93phy    C29 2492   3.078   1.484   2.321  0.2505  0.2078  0.0060
   93phy    C27 2493   2.873   1.618   2.259 -0.3652  0.2574 -0.2349
   93phy    C26 2494   2.779   1.729   2.319 -0.0786 -0.0125 -0.6899
   93phy    C25 2495   2.709   1.815   2.217  0.1647 -0.0412 -0.3261
   93phy    C23 2496   2.612   1.924   2.269  0.5841  0.4503  0.3127
   93phy    C24 2497   2.610   2.034   2.165  0.1832  0.2383 -0.7828
   93phy    C22 2498   2.462   1.866   2.270 -0.4012 -0.4551 -0.6059
   93phy    C21 2499   2.419   1.794   2.400 -0.0848 -0.1177 -0.0298
   93phy    C20 2500   2.265   1.754   2.407  0.1792 -0.4435  0.7256
   93phy    C18 2501   2.203   1.716   2.545 -0.0656  0.2417  0.5932
   93phy    O01 2502   2.226   1.817   2.647 -0.0842  0.6520 -0.2736
   93phy    H01 2503   2.298   1.789   2.700 -0.7264  1.6906  1.2026
   93phy    C19 2504   2.056   1.733   2.507  0.1189  0.2927  0.4767
   93phy    C13 2505   2.237   1.570   2.603 -0.1085  0.2211 -0.0379
   93phy     H3 2506   2.237   1.498   2.518  1.9367 -0.5537  0.5640
   93phy    O33 2507   2.129   1.515   2.684 -0.1759 -0.4850 -0.1726
   93phy    H1B 2508   2.114   1.566   2.762 -0.9229  0.6582 -1.0339
   93phy    C12 2509   2.374   1.554   2.687  0.1364  0.3992 -0.3335
   93phy    O11 2510   2.383   1.651   2.790 -0.3073 -0.1607  0.5587
   93phy    H1A 2511   2.379   1.602   2.870  0.5983 -1.2952 -0.0519
   94phy    C35 2512   3.760   1.820   0.608 -0.0632 -0.6093  0.1702
   94phy    C33 2513   3.834   1.782   0.732 -0.5458 -0.3902 -0.0033
   94phy    C34 2514   3.901   1.643   0.711 -0.7520  0.4236 -0.3558
   94phy    C32 2515   3.946   1.889   0.750  0.3171 -0.0827  0.1821
   94phy    C31 2516   3.962   1.941   0.896  0.1849 -0.3585 -0.4991
   94phy    C30 2517   4.084   2.038   0.899  0.6571 -0.2139 -0.0732
   94phy    C28 2518   4.125   2.085   1.040 -0.3245 -0.0010  0.6739
   94phy    C29 2519   4.244   2.005   1.086  0.1880  0.2164 -0.4868
   94phy    C27 2520   4.177   2.231   1.048 -0.3527 -0.0376 -0.3942
   94phy    C26 2521   4.076   2.348   1.059 -0.5688 -0.0869  0.0228
   94phy    C25 2522   4.142   2.481   1.035 -0.1415 -0.3390  0.2395
   94phy    C23 2523   4.033   2.592   1.025 -0.2145 -0.6079 -0.0519
   94phy    C24 2524   4.032   2.683   1.151  0.0677 -0.0927 -0.0743
   94phy    C22 2525   4.054   2.676   0.901 -0.6493 -0.1560  0.1144
   94phy    C21 2526   4.009   2.621   0.765 -0.4664 -0.0837 -0.1092
   94phy    C20 2527   4.034   2.722   0.658  0.1001  0.0713  0.3562
   94phy    C18 2528   4.007   2.701   0.503  0.1593 -0.0121  0.0444
   94phy    O01 2529   4.080   2.582   0.467  0.4064 -0.2383 -0.2534
   94phy    H01 2530   4.141   2.553   0.532 -0.2309  0.9782  0.9285
   94phy    C19 2531   4.080   2.820   0.433 -0.1277  0.2749 -0.4154
   94phy    C13 2532   3.851   2.682   0.462 -0.2617 -0.7341 -0.2745
   94phy     H3 2533   3.813   2.604   0.533 -0.3846 -0.0189  0.4628
   94phy    O33 2534   3.758   2.789   0.500  0.3235  0.7030 -0.2906
   94phy    H1B 2535   3.675   2.746   0.508  0.6559  0.0601 -0.2203
   94phy    C12 2536   3.799   2.603   0.342 -0.2126  0.3444  0.0801
   94phy    O11 2537   3.869   2.487   0.305  0.0662 -0.1573 -0.4414
   94phy    H1A 2538   3.955   2.503   0.338  0.3198 -0.4807 -0.9445
   95phy    C35 2539   4.476   3.417   1.279 -0.2229  0.3400  0.1186
   95phy    C33 2540   4.373   3.528   1.263  0.4941  0.3596  0.2530
   95phy    C34 2541   4.307   3.517   1.128  0.0295  0.1651 -0.2174
   95phy    C32 2542   4.273   3.530   1.381 -0.1345 -0.2482 -0.0136
   95phy    C31 2543   4.247   3.668   1.442 -0.7649  0.3337 -0.4697
   95phy    C30 2544   4.112   3.688   1.513  0.0966  0.1100 -0.2669
   95phy    C28 2545   4.089   3.828   1.574  0.4213  0.5918  0.4285
   95phy    C29 2546   4.056   3.937   1.469  0.2370 -0.3052 -0.2678
   95phy    C27 2547   3.983   3.811   1.684 -0.1570  0.1133  0.1003
   95phy    C26 2548   4.021   3.861   1.819 -0.2939 -0.3472  0.5055
   95phy    C25 2549   3.899   3.875   1.912  0.1424  0.7377 -0.8062
   95phy    C23 2550   3.914   3.918   2.060  0.2071 -0.1142  0.3049
   95phy    C24 2551   3.945   4.070   2.071  0.3297  0.1966  0.0774
   95phy    C22 2552   3.782   3.888   2.131 -0.1982  0.1552  0.2185
   95phy    C21 2553   3.796   3.796   2.248 -0.6727 -0.4056  0.3464
   95phy    C20 2554   3.672   3.768   2.327  0.2428 -0.1646 -0.3411
   95phy    C18 2555   3.664   3.689   2.464 -0.0866  0.4308 -0.2457
   95phy    O01 2556   3.753   3.743   2.561 -0.0525  0.1685  0.4733
   95phy    H01 2557   3.839   3.746   2.524 -0.0632  0.4199  0.4630
   95phy    C19 2558   3.524   3.725   2.514  0.1415  0.6665 -0.1729
   95phy    C13 2559   3.690   3.527   2.456  0.0694 -0.2351 -0.5347
   95phy     H3 2560   3.609   3.482   2.393 -1.2849  0.2581  0.7955
   95phy    O33 2561   3.662   3.469   2.583  0.2397  0.3976 -0.4029
   95phy    H1B 2562   3.711   3.519   2.645 -2.5053 -0.1418  2.4342
   95phy    C12 2563   3.832   3.475   2.415 -0.1351 -0.5716  0.4902
   95phy    O11 2564   3.937   3.530   2.488  0.1686 -0.6010  0.2683
   95phy    H1A 2565   3.954   3.481   2.566  2.1112 -1.5618 -0.6821
   96phy    C35 2566   2.962   2.358   2.340  0.0837 -0.1526 -0.3266
   96phy    C33 2567   3.000   2.355   2.193 -0.0813  0.4688  0.2414
   96phy    C34 2568   2.880   2.293   2.119  0.3392  0.0204  0.1174
   96phy    C32 2569   3.024   2.496   2.137  0.0918  0.0324 -0.2848
   96phy    C31 2570   3.161   2.540   2.091  0.0945 -0.5135 -0.6827
   96phy    C30 2571   3.166   2.669   2.012  0.3851  0.1186 -0.3259
   96phy    C28 2572   3.308   2.717   1.976  0.2713  0.1258  0.6855
   96phy    C29 2573   3.332   2.701   1.827 -0.1768 -0.2926  0.1740
   96phy    C27 2574   3.331   2.863   2.006  0.4414 -0.1090  0.2589
   96phy    C26 2575   3.429   2.882   2.123  0.4115 -0.2619 -0.1023
   96phy    C25 2576   3.424   3.028   2.165 -0.3227  0.1540 -0.1796
   96phy    C23 2577   3.545   3.067   2.251 -0.4231 -0.1649  0.5714
   96phy    C24 2578   3.650   3.133   2.157  0.6641 -0.3953  0.4228
   96phy    C22 2579   3.494   3.176   2.342 -0.1024  0.3044 -0.1206
   96phy    C21 2580   3.502   3.153   2.494  0.2927  0.1099 -0.0282
   96phy    C20 2581   3.414   3.250   2.582  0.0741 -0.4295  0.7951
   96phy    C18 2582   3.445   3.268   2.732  0.0526 -0.0862 -0.1826
   96phy    O01 2583   3.581   3.301   2.741  0.3985 -0.7643 -0.3037
   96phy    H01 2584   3.591   3.371   2.680  0.4355  1.1920  1.8224
   96phy    C19 2585   3.371   3.398   2.761 -0.2063 -0.3194  0.1900
   96phy    C13 2586   3.423   3.134   2.821  0.5064  0.0781  0.2450
   96phy     H3 2587   3.466   3.046   2.767 -1.1013 -1.3232  1.1604
   96phy    O33 2588   3.288   3.097   2.816  0.1330 -0.0089 -0.3410
   96phy    H1B 2589   3.279   3.019   2.868 -0.0734  1.3505  1.7763
   96phy    C12 2590   3.473   3.136   2.975 -0.2404  0.1892 -0.1339
   96phy    O11 2591   3.471   3.014   3.049 -0.6824 -0.0117 -0.0350
   96phy    H1A 2592   3.411   3.030   3.120  0.1438  0.7571  0.5015
   97phy    C35 2593   2.903   3.260   1.734  0.2697  0.0370 -0.1331
   97phy    C33 2594   2.939   3.126   1.797 -0.4316 -0.3242  0.2015
   97phy    C34 2595   2.897   3.111   1.935  0.5879  0.2491 -0.1771
   97phy    C32 2596   2.902   3.010   1.703  0.2995 -0.2143  0.1658
   97phy    C31 2597   2.978   2.880   1.709  0.3112 -0.0677 -0.0271
   97phy    C30 2598   2.917   2.782   1.609  0.5614 -0.3093  0.3450
   97phy    C28 2599   2.970   2.637   1.616  0.3371 -0.5445 -0.2951
   97phy    C29 2600   2.904   2.556   1.727 -0.0555  0.6929  0.2534
   97phy    C27 2601   2.956   2.576   1.482 -0.3576  0.5660  0.1640
   97phy    C26 2602   3.092   2.543   1.415 -0.3105  0.1278  0.3340
   97phy    C25 2603   3.073   2.481   1.278 -0.0134  0.0634  0.5734
   97phy    C23 2604   3.198   2.428   1.198 -0.2625 -0.2559 -0.0042
   97phy    C24 2605   3.234   2.285   1.237  0.7062 -0.1237 -0.2328
   97phy    C22 2606   3.152   2.437   1.057 -0.0619  0.1488 -0.8347
   97phy    C21 2607   3.214   2.545   0.971 -0.0724 -0.1137 -0.2297
   97phy    C20 2608   3.144   2.547   0.827  0.3417  0.0708  0.4592
   97phy    C18 2609   3.194   2.646   0.720  0.0932 -0.1693  0.1089
   97phy    O01 2610   3.164   2.781   0.756 -0.1203 -0.0468 -0.2693
   97phy    H01 2611   3.139   2.772   0.846  0.1199  0.0670 -0.1893
   97phy    C19 2612   3.108   2.593   0.604 -0.3780 -0.0643  0.1238
   97phy    C13 2613   3.351   2.632   0.687  0.5714  0.4761  0.3756
   97phy     H3 2614   3.396   2.643   0.789  0.1794 -0.4175  0.6564
   97phy    O33 2615   3.406   2.499   0.661 -0.0265  0.0460 -0.5664
   97phy    H1B 2616   3.421   2.484   0.570  0.8861 -1.0975 -0.2412
   97phy    C12 2617   3.444   2.742   0.634 -0.2033  0.1914 -0.3870
   97phy    O11 2618   3.489   2.737   0.498  0.2306  0.0875 -0.2620
   97phy    H1A 2619   3.428   2.691   0.444  0.7378 -1.7498  0.6526
   98phy    C35 2620   3.675   4.792   1.939 -0.0270  0.1898 -0.1553
   98phy    C33 2621   3.683   4.678   1.837 -0.6054  0.3111  0.3651
   98phy    C34 2622   3.807   4.689   1.754  0.0329 -0.5169  0.0835
   98phy    C32 2623   3.679   4.541   1.912  0.0049  0.4218 -0.1177
   98phy    C31 2624   3.566   4.444   1.866 -0.3037 -0.2236  0.1429
   98phy    C30 2625   3.562   4.312   1.946  0.1462 -0.1361  0.8316
   98phy    C28 2626   3.480   4.199   1.880 -0.1511  0.3035  0.6189
   98phy    C29 2627   3.546   4.144   1.750 -0.0152  0.6116  0.2626
   98phy    C27 2628   3.450   4.086   1.980  0.0856 -0.1810  0.4431
   98phy    C26 2629   3.313   4.074   2.035 -0.6362  0.2711 -0.1613
   98phy    C25 2630   3.303   3.936   2.103  0.0794 -0.0888  0.2606
   98phy    C23 2631   3.164   3.897   2.167 -0.4578 -0.2480  0.0124
   98phy    C24 2632   3.087   3.792   2.082 -0.4326 -0.4398 -0.2880
   98phy    C22 2633   3.196   3.838   2.305 -0.1624  0.8518  0.1294
   98phy    C21 2634   3.092   3.862   2.423  0.0640  0.2487 -0.1031
   98phy    C20 2635   3.155   3.810   2.553 -0.0928 -0.0068  0.3387
   98phy    C18 2636   3.097   3.823   2.696  0.0060  0.0620  0.1076
   98phy    O01 2637   2.974   3.754   2.712  0.2842  0.1174  0.0848
   98phy    H01 2638   2.954   3.734   2.801 -0.9602 -1.2726 -0.4604
   98phy    C19 2639   3.194   3.732   2.776 -0.3804  0.2855  0.1090
   98phy    C13 2640   3.089   3.973   2.752  0.3930  0.0329  0.1008
   98phy     H3 2641   3.179   4.034   2.724 -0.7172  1.7925  0.2019
   98phy    O33 2642   3.096   3.970   2.900  0.4292  0.0422  0.1035
   98phy    H1B 2643   3.024   3.923   2.938  1.3440 -2.5124 -1.0794
   98phy    C12 2644   2.966   4.050   2.707  0.2563  0.4891 -0.2423
   98phy    O11 2645   2.942   4.176   2.757 -0.1890 -0.1316 -0.2143
   98phy    H1A 2646   2.864   4.206   2.715  0.4858  1.3644 -0.4642
   99phy    C35 2647   2.783   2.719   0.814 -0.1444 -0.0209  0.0139
   99phy    C33 2648   2.678   2.822   0.858  0.1368 -0.3907  0.3538
   99phy    C34 2649   2.539   2.765   0.829 -0.0224 -0.2169 -0.0103
   99phy    C32 2650   2.709   2.868   1.003  0.2541  0.2311 -0.5855
   99phy    C31 2651   2.647   2.997   1.048 -0.1131  0.0673  0.0447
   99phy    C30 2652   2.685   3.038   1.195 -0.3028  0.1336  0.0548
   99phy    C28 2653   2.659   3.186   1.229 -0.4282  0.3377  0.5590
   99phy    C29 2654   2.662   3.201   1.382 -0.1545 -0.3216  0.1909
   99phy    C27 2655   2.758   3.289   1.169  0.0250  0.1309  0.6900
   99phy    C26 2656   2.685   3.401   1.088 -0.0777 -0.5013  0.5676
   99phy    C25 2657   2.779   3.479   0.995 -0.0833  0.2202 -0.1262
   99phy    C23 2658   2.720   3.601   0.921  0.4995 -0.1005 -0.3691
   99phy    C24 2659   2.717   3.723   0.998  0.3256 -0.1913  0.3260
   99phy    C22 2660   2.783   3.637   0.786 -0.2022 -0.2074  0.2948
   99phy    C21 2661   2.707   3.599   0.658 -0.0760 -1.3164  0.4210
   99phy    C20 2662   2.754   3.679   0.538  0.5543  0.2719  0.0016
   99phy    C18 2663   2.680   3.652   0.401 -0.2847  0.4493  0.4503
   99phy    O01 2664   2.665   3.511   0.381  0.0855 -0.3757  0.5613
   99phy    H01 2665   2.610   3.489   0.308 -0.0494 -0.9684  0.8371
   99phy    C19 2666   2.783   3.699   0.294  0.2563 -0.2486 -0.3274
   99phy    C13 2667   2.545   3.732   0.382 -0.0487  0.5283 -0.0903
   99phy     H3 2668   2.490   3.696   0.473  0.6233  0.7688  0.4198
   99phy    O33 2669   2.540   3.871   0.412  0.3366 -0.1384 -0.0562
   99phy    H1B 2670   2.583   3.925   0.349  0.8090 -0.1447  0.2634
   99phy    C12 2671   2.426   3.694   0.290 -0.3912 -0.2175 -0.4754
   99phy    O11 2672   2.427   3.566   0.228  0.3528  0.2534 -0.1000
   99phy    H1A 2673   2.348   3.524   0.259  1.0144 -1.2418 -0.4012
  100phy    C35 2674   3.521   3.641   1.900 -0.3184 -0.3436  0.1143
  100phy    C33 2675   3.574   3.506   1.931 -0.3376 -0.2164 -0.0533
  100phy    C34 2676   3.590   3.492   2.080  0.2243 -0.6033 -0.4378
  100phy    C32 2677   3.475   3.403   1.874  0.2937 -0.3408 -0.8235
  100phy    C31 2678   3.541   3.310   1.769  0.6861  0.2767 -0.1982
  100phy    C30 2679   3.432   3.205   1.730 -0.7248  0.1092 -0.4694
  100phy    C28 2680   3.470   3.134   1.598  0.1869  0.2397  0.2966
  100phy    C29 2681   3.560   3.008   1.616  0.4987 -0.0419 -0.3107
  100phy    C27 2682   3.338   3.105   1.529  0.0624  0.3181  0.0683
  100phy    C26 2683   3.341   3.088   1.376  0.2233  0.3023 -0.0624
  100phy    C25 2684   3.198   3.072   1.325  0.2898 -0.1002  0.3114
  100phy    C23 2685   3.194   3.005   1.187 -0.2228  0.4209  0.2006
  100phy    C24 2686   3.177   2.855   1.196  0.0804 -0.1437 -0.0685
  100phy    C22 2687   3.083   3.064   1.094 -0.0981 -0.4217 -0.1802
  100phy    C21 2688   3.116   3.066   0.943 -0.2866  0.1910 -0.4459
  100phy    C20 2689   2.995   3.114   0.863 -0.0396  0.2509 -0.2205
  100phy    C18 2690   3.000   3.168   0.712 -0.3533  1.1694  0.1916
  100phy    O01 2691   3.081   3.287   0.720 -0.1925  0.1586  0.2684
  100phy    H01 2692   3.170   3.258   0.725 -0.6817 -1.3522  0.6318
  100phy    C19 2693   2.856   3.212   0.681  0.0381 -0.4997  0.5481
  100phy    C13 2694   3.059   3.061   0.610  0.0204  0.2509 -0.1922
  100phy     H3 2695   3.159   3.035   0.654 -1.0726 -1.8543  1.2423
  100phy    O33 2696   3.009   2.927   0.602  0.1057 -0.0169  0.1185
  100phy    H1B 2697   3.075   2.874   0.643 -0.3172 -0.9362 -0.3449
  100phy    C12 2698   3.131   3.094   0.472 -0.0870 -0.4939  0.0773
  100phy    O11 2699   3.072   3.060   0.350  0.2170  0.0552  0.4361
  100phy    H1A 2700   3.060   2.967   0.357 -0.9150  0.2078  0.6773
  101phy    C35 2701   3.677   3.978   1.244 -0.1340 -0.0790 -0.0220
  101phy    C33 2702   3.569   3.907   1.328  0.0235  0.1451  0.2478
  101phy    C34 2703   3.617   3.871   1.465 -0.2533 -0.5176  0.0838
  101phy    C32 2704   3.434   3.978   1.330 -0.1245 -0.1668 -0.2196
  101phy    C31 2705   3.319   3.902   1.271  0.3929  0.3116 -0.3691
  101phy    C30 2706   3.198   3.985   1.251  0.3635 -0.9748 -0.2981
  101phy    C28 2707   3.088   3.917   1.168 -0.6916  0.4198 -0.1419
  101phy    C29 2708   2.990   3.838   1.254 -0.3016  0.1157  0.3137
  101phy    C27 2709   3.019   4.026   1.083 -0.0261  0.7461  0.3648
  101phy    C26 2710   2.986   3.987   0.937  0.0471  0.3487  0.1577
  101phy    C25 2711   2.937   4.105   0.854  0.4075  0.0907 -0.1197
  101phy    C23 2712   2.873   4.078   0.715 -0.4647  0.9848 -0.1843
  101phy    C24 2713   2.728   4.048   0.732 -0.0080 -0.1448  0.2911
  101phy    C22 2714   2.893   4.195   0.621  0.3691 -0.8374 -0.3120
  101phy    C21 2715   2.934   4.144   0.491 -0.0273  0.0252  0.7759
  101phy    C20 2716   2.950   4.261   0.391 -0.1854 -0.1487  0.3854
  101phy    C18 2717   3.018   4.236   0.252 -0.2327 -0.1399  0.3387
  101phy    O01 2718   3.130   4.153   0.267 -0.1596 -0.1156  0.0936
  101phy    H01 2719   3.207   4.200   0.291 -0.9836  1.5224 -0.3268
  101phy    C19 2720   3.067   4.378   0.220  0.1024  0.1409 -0.4426
  101phy    C13 2721   2.916   4.179   0.147  0.7509 -0.3564  0.0825
  101phy     H3 2722   2.894   4.076   0.184  2.0859 -0.6757  0.0597
  101phy    O33 2723   2.781   4.233   0.150 -0.3966 -0.2153 -0.1200
  101phy    H1B 2724   2.781   4.319   0.114 -1.6961 -0.8731 -1.8739
  101phy    C12 2725   2.944   4.115   0.008 -0.1058  0.1280  0.0340
  101phy    O11 2726   2.946   4.202  -0.105 -0.1035  0.1276  0.2026
  101phy    H1A 2727   2.986   4.154  -0.175  1.4379  0.1658  1.0307
  102phy    C35 2728   1.696   0.871   2.202  0.1369 -0.2781 -0.2062
  102phy    C33 2729   1.578   0.801   2.138  0.2091  0.4805  0.6771
  102phy    C34 2730   1.585   0.827   1.987 -0.5026 -0.6200  0.4096
  102phy    C32 2731   1.583   0.651   2.173 -0.1035  0.7838  0.7552
  102phy    C31 2732   1.515   0.619   2.307 -0.1397  0.5573 -0.0213
  102phy    C30 2733   1.514   0.468   2.349 -0.0240  0.3745  0.1897
  102phy    C28 2734   1.445   0.436   2.485 -0.0113 -0.1604  0.2492
  102phy    C29 2735   1.313   0.366   2.461 -0.1008 -0.5510 -0.6096
  102phy    C27 2736   1.536   0.341   2.564 -0.1101  0.2126 -0.5743
  102phy    C26 2737   1.563   0.390   2.707  0.0416  0.4808 -0.6713
  102phy    C25 2738   1.621   0.276   2.789 -0.8973  0.1256  0.3315
  102phy    C23 2739   1.624   0.291   2.940 -0.3640 -0.1573  0.0281
  102phy    C24 2740   1.496   0.241   3.006  0.1163 -0.1230  0.1175
  102phy    C22 2741   1.735   0.202   3.000 -0.3717  0.3161  0.1555
  102phy    C21 2742   1.834   0.263   3.094  0.2111 -0.2780 -0.2841
  102phy    C20 2743   1.935   0.161   3.139  0.4542 -0.0464  0.2274
  102phy    C18 2744   2.062   0.178   3.227  0.4889 -0.1631 -0.5676
  102phy    O01 2745   2.018   0.219   3.359 -0.0157 -0.2608  0.1502
  102phy    H01 2746   1.938   0.171   3.373  0.5420 -1.2517  0.0111
  102phy    C19 2747   2.114   0.032   3.251 -0.3299 -0.0916 -0.0423
  102phy    C13 2748   2.174   0.281   3.167  0.0423  0.4513 -0.1427
  102phy     H3 2749   2.191   0.257   3.059  0.1205  0.4099 -0.1220
  102phy    O33 2750   2.304   0.253   3.228  0.3572  0.0160 -0.2938
  102phy    H1B 2751   2.373   0.297   3.183 -0.3311  1.1097 -0.3309
  102phy    C12 2752   2.141   0.438   3.179 -0.2714 -0.0314 -0.1814
  102phy    O11 2753   2.221   0.523   3.102 -0.0910 -0.3703  0.1609
  102phy    H1A 2754   2.308   0.489   3.101  0.5654  1.1192  1.6420
  103phy    C35 2755   3.126   3.529   1.691  0.7912 -0.3230  0.1591
  103phy    C33 2756   3.213   3.643   1.649  0.7829 -0.0452  0.4112
  103phy    C34 2757   3.306   3.598   1.536  0.3402  0.1875 -0.3385
  103phy    C32 2758   3.119   3.757   1.607 -0.3437  0.1352  0.4726
  103phy    C31 2759   3.155   3.899   1.656 -0.6774 -0.1531 -0.6268
  103phy    C30 2760   3.034   3.990   1.656 -0.4429  0.2394 -0.4574
  103phy    C28 2761   3.064   4.125   1.723  0.5309 -0.1115 -0.2470
  103phy    C29 2762   3.149   4.218   1.631  0.4793  0.4380 -0.2101
  103phy    C27 2763   2.927   4.189   1.758 -0.0811 -0.4028 -0.4412
  103phy    C26 2764   2.923   4.300   1.858  0.3606 -0.0682  0.1721
  103phy    C25 2765   2.785   4.365   1.862  0.1481 -0.3158 -0.4056
  103phy    C23 2766   2.774   4.498   1.940 -0.2519  0.3242  0.0305
  103phy    C24 2767   2.771   4.617   1.844  0.4746  0.3303  0.1174
  103phy    C22 2768   2.661   4.513   2.042  0.3879 -0.1150  0.2000
  103phy    C21 2769   2.673   4.449   2.175 -0.5217 -0.3597 -0.0844
  103phy    C20 2770   2.553   4.479   2.263  0.8579 -0.1946 -0.0912
  103phy    C18 2771   2.548   4.429   2.412  0.0369  0.0169 -0.0487
  103phy    O01 2772   2.645   4.504   2.486 -0.0220  0.1070 -0.0523
  103phy    H01 2773   2.668   4.586   2.446 -0.6083  0.6743  0.7490
  103phy    C19 2774   2.409   4.477   2.460  0.1596 -0.5693 -0.2555
  103phy    C13 2775   2.569   4.267   2.428 -0.1069 -0.0691 -0.2583
  103phy     H3 2776   2.658   4.240   2.364  0.9486 -0.3395  1.2561
  103phy    O33 2777   2.462   4.193   2.361  0.1037 -0.2509  0.5367
  103phy    H1B 2778   2.380   4.211   2.404  0.2477 -0.7495  1.0377
  103phy    C12 2779   2.610   4.204   2.565  0.3081 -0.1141 -0.0265
  103phy    O11 2780   2.715   4.273   2.626  0.3581 -0.6246  0.3605
  103phy    H1A 2781   2.715   4.361   2.593  1.2081 -1.4308 -1.9077
  104phy    C35 2782   2.092   4.401   1.304  0.0340 -0.3048 -0.4962
  104phy    C33 2783   2.152   4.508   1.395  0.2920 -0.0400  0.2029
  104phy    C34 2784   2.105   4.478   1.541  0.6629 -0.0517 -0.1334
  104phy    C32 2785   2.306   4.515   1.385  0.4059 -0.1747 -0.5378
  104phy    C31 2786   2.371   4.654   1.404 -0.2833  0.1865  0.4166
  104phy    C30 2787   2.527   4.650   1.368 -0.2423  0.1149  0.2298
  104phy    C28 2788   2.607   4.783   1.385 -0.2124  0.7399  0.2427
  104phy    C29 2789   2.727   4.763   1.475 -0.0906  0.4265  0.0528
  104phy    C27 2790   2.669   4.817   1.251 -0.1778  0.1885 -0.0645
  104phy    C26 2791   2.588   4.909   1.159  0.0204 -0.2776 -0.1233
  104phy    C25 2792   2.658   4.946   1.028 -0.1409  0.3133  0.0464
  104phy    C23 2793   2.590   5.051   0.943  0.0407  0.2183  0.4227
  104phy    C24 2794   2.635   5.195   0.979  0.0245 -0.0327  0.2340
  104phy    C22 2795   2.618   5.031   0.793  0.3793 -0.0263  0.1234
  104phy    C21 2796   2.502   5.072   0.703 -0.2689 -0.1866  0.1301
  104phy    C20 2797   2.529   5.099   0.553 -0.1748  0.4239 -0.0985
  104phy    C18 2798   2.402   5.129   0.456 -0.5134  0.2041  0.1279
  104phy    O01 2799   2.305   5.020   0.468 -0.1722 -0.0046  0.0275
  104phy    H01 2800   2.342   4.946   0.510 -0.4460 -0.0092  0.2675
  104phy    C19 2801   2.468   5.104   0.316 -0.4525  0.0527  0.0798
  104phy    C13 2802   2.338   5.279   0.467  0.0552  0.0044  0.2512
  104phy     H3 2803   2.408   5.339   0.529  1.0830  0.2303 -1.0902
  104phy    O33 2804   2.334   5.373   0.358  0.0757  0.0781 -0.5153
  104phy    H1B 2805   2.309   5.327   0.281  1.6234 -0.5164 -0.6978
  104phy    C12 2806   2.216   5.302   0.561 -0.0096 -0.2453 -0.0470
  104phy    O11 2807   2.095   5.304   0.489  0.3232 -0.2223  0.2413
  104phy    H1A 2808   2.126   5.328   0.404 -0.3563  0.7566  0.2576
  105phy    C35 2809   2.243   2.618   1.005  0.7584  0.0078  0.0149
  105phy    C33 2810   2.115   2.661   1.072  0.7915 -0.5778 -0.1837
  105phy    C34 2811   2.070   2.560   1.176 -0.3275  0.1356 -0.0078
  105phy    C32 2812   2.120   2.805   1.130  0.0462 -0.0647  0.0026
  105phy    C31 2813   1.985   2.883   1.128 -0.3560 -0.1003  0.2242
  105phy    C30 2814   1.991   3.018   1.204 -0.0589 -0.4260  0.2206
  105phy    C28 2815   1.855   3.092   1.186 -0.4512 -0.1061  0.2647
  105phy    C29 2816   1.764   3.067   1.301 -0.1486 -0.2856  0.1613
  105phy    C27 2817   1.881   3.241   1.171 -0.1798 -0.1406  0.3634
  105phy    C26 2818   1.798   3.301   1.052  0.3359  0.4581  0.3280
  105phy    C25 2819   1.811   3.455   1.025  0.3520  0.1011 -0.0808
  105phy    C23 2820   1.708   3.501   0.918  0.7038 -0.6945  0.0883
  105phy    C24 2821   1.583   3.572   0.991 -0.0733  0.0417 -0.0280
  105phy    C22 2822   1.764   3.599   0.807 -0.0678  0.0145  0.3373
  105phy    C21 2823   1.857   3.537   0.700 -0.2283 -1.0469  0.2047
  105phy    C20 2824   1.904   3.643   0.593 -0.2138 -0.3147  0.1547
  105phy    C18 2825   2.028   3.609   0.500 -0.3199 -0.2743 -0.6436
  105phy    O01 2826   2.146   3.586   0.580  0.1987  0.1837  0.4133
  105phy    H01 2827   2.152   3.659   0.638  1.3491  2.3280 -2.1847
  105phy    C19 2828   2.048   3.746   0.425  0.1843 -0.2056  0.5941
  105phy    C13 2829   1.997   3.486   0.402 -0.4383 -0.4548 -0.1135
  105phy     H3 2830   1.981   3.399   0.470 -0.4408  0.0538  0.5401
  105phy    O33 2831   1.872   3.484   0.340 -0.7636 -0.1887  0.0146
  105phy    H1B 2832   1.883   3.524   0.256  3.0992 -0.5436  0.1870
  105phy    C12 2833   2.106   3.406   0.321 -0.7082  0.1754 -0.3829
  105phy    O11 2834   2.241   3.415   0.368 -0.2581 -0.3758  0.3931
  105phy    H1A 2835   2.239   3.428   0.461 -1.2086  1.5284  0.1654
  106phy    C35 2836   1.779   4.540   2.092  0.1156  0.3543 -0.4724
  106phy    C33 2837   1.831   4.653   2.002  0.5001 -0.1594  0.0072
  106phy    C34 2838   1.813   4.610   1.854 -0.1528  0.5396  0.2806
  106phy    C32 2839   1.754   4.788   2.032 -0.2306 -0.2320  0.0833
  106phy    C31 2840   1.828   4.877   2.131 -0.1074 -0.3053 -0.5052
  106phy    C30 2841   1.759   5.012   2.141  0.2518  0.1986  0.3776
  106phy    C28 2842   1.830   5.120   2.219 -0.1029 -0.2901  0.0640
  106phy    C29 2843   1.780   5.257   2.181 -0.1800  0.0647 -0.4037
  106phy    C27 2844   1.825   5.091   2.375 -0.4402 -0.4468  0.0354
  106phy    C26 2845   1.951   5.120   2.458  0.2159  0.1269 -0.0000
  106phy    C25 2846   1.937   5.072   2.603 -0.1369 -0.2160  0.0459
  106phy    C23 2847   2.056   5.114   2.691 -0.1956 -0.0006 -0.5529
  106phy    C24 2848   2.039   5.246   2.765  0.1199  0.0903  0.0854
  106phy    C22 2849   2.074   5.010   2.799  0.2643  0.0526 -0.2377
  106phy    C21 2850   2.208   4.941   2.786  0.0608  0.6544  0.0121
  106phy    C20 2851   2.264   4.895   2.922 -0.3255  0.0769 -0.5934
  106phy    C18 2852   2.396   4.814   2.947 -0.6031  0.5323  0.2744
  106phy    O01 2853   2.501   4.891   2.877  0.0269  0.4141  0.3461
  106phy    H01 2854   2.567   4.832   2.844  0.1331  0.8490 -0.2197
  106phy    C19 2855   2.413   4.826   3.100  0.0323  0.2963 -0.0200
  106phy    C13 2856   2.383   4.660   2.891  0.5605 -0.8677 -0.0785
  106phy     H3 2857   2.326   4.662   2.794  0.4304  1.5219 -0.0100
  106phy    O33 2858   2.295   4.579   2.975 -0.3582 -0.0616  0.3241
  106phy    H1B 2859   2.240   4.633   3.029 -0.3037  0.1866  0.1367
  106phy    C12 2860   2.515   4.592   2.843  0.1543 -0.0045 -0.5510
  106phy    O11 2861   2.613   4.684   2.791 -0.1171  0.1306 -0.2222
  106phy    H1A 2862   2.680   4.641   2.741 -1.2345 -0.1630 -1.5215
  107phy    C35 2863   2.798   0.915   2.056 -0.0801 -0.3034  0.0307
  107phy    C33 2864   2.919   1.010   2.054  0.1397  0.2673 -0.3925
  107phy    C34 2865   2.882   1.109   1.942 -0.3713  0.0981 -0.0255
  107phy    C32 2866   2.941   1.082   2.194  0.1370  0.5387 -0.1404
  107phy    C31 2867   3.029   0.994   2.291 -0.0759  0.4965 -0.4051
  107phy    C30 2868   3.059   1.063   2.424 -0.2728 -0.3590  0.2897
  107phy    C28 2869   3.134   0.982   2.531  0.2543  0.1982  0.3740
  107phy    C29 2870   3.203   1.084   2.620  0.2545 -0.3104 -0.5399
  107phy    C27 2871   3.027   0.894   2.605  0.1242 -0.5285  0.6765
  107phy    C26 2872   3.080   0.770   2.677 -0.1182  0.2061  0.1682
  107phy    C25 2873   2.959   0.686   2.717  0.3165 -0.4319 -0.5629
  107phy    C23 2874   2.975   0.580   2.825 -0.1399 -0.3949 -0.1885
  107phy    C24 2875   2.976   0.641   2.966 -0.2692  0.7889  0.1400
  107phy    C22 2876   2.862   0.479   2.819  0.8217 -0.3248 -0.1577
  107phy    C21 2877   2.886   0.336   2.863  0.0441 -0.6632  0.0144
  107phy    C20 2878   2.759   0.261   2.914 -0.2473  0.0330 -0.1643
  107phy    C18 2879   2.770   0.117   2.976  0.0897  0.2157 -0.4318
  107phy    O01 2880   2.882   0.113   3.069  0.1116  0.2958  0.1530
  107phy    H01 2881   2.873   0.180   3.134 -1.9107 -1.0856  1.3970
  107phy    C19 2882   2.635   0.107   3.058 -0.2108  0.0671  0.2339
  107phy    C13 2883   2.806  -0.000   2.868  0.1435  0.6243  0.0538
  107phy     H3 2884   2.882   0.039   2.795 -0.5415  1.7094 -0.0802
  107phy    O33 2885   2.696  -0.022   2.776  0.1577 -0.4231  0.3704
  107phy    H1B 2886   2.612  -0.029   2.817 -0.0769 -0.1411 -0.0448
  107phy    C12 2887   2.860  -0.142   2.914  0.1827  0.1611 -0.3311
  107phy    O11 2888   2.968  -0.147   3.004 -0.2100  0.0981 -0.3595
  107phy    H1A 2889   2.951  -0.077   3.064 -2.0677  0.3497 -1.1026
  108phy    C35 2890   4.077   4.263   1.795 -0.5016  0.1909 -0.4854
  108phy    C33 2891   4.046   4.300   1.655  0.0900 -0.0871 -0.2310
  108phy    C34 2892   3.892   4.282   1.629  0.4291 -0.1870 -0.0731
  108phy    C32 2893   4.078   4.447   1.632  0.0818 -0.1036  0.6281
  108phy    C31 2894   4.109   4.503   1.491 -0.5020  0.4515 -0.7780
  108phy    C30 2895   4.142   4.653   1.491 -0.3851 -0.3669 -0.0751
  108phy    C28 2896   4.124   4.722   1.354 -0.5696 -0.1191 -0.2727
  108phy    C29 2897   3.999   4.807   1.370  0.1367 -0.4063  0.2237
  108phy    C27 2898   4.244   4.815   1.334  0.0682  0.0955  0.0601
  108phy    C26 2899   4.265   4.854   1.187  0.2166 -0.4272 -0.1395
  108phy    C25 2900   4.381   4.952   1.171 -0.1390 -0.2866 -1.0141
  108phy    C23 2901   4.396   5.023   1.035  0.4853 -0.1056 -0.1517
  108phy    C24 2902   4.374   5.175   1.045 -0.0708  0.0246 -0.2568
  108phy    C22 2903   4.533   4.989   0.980 -0.3571  0.3467  0.1353
  108phy    C21 2904   4.533   4.970   0.828  0.0517 -0.7150 -0.1192
  108phy    C20 2905   4.633   4.866   0.778 -0.2917 -0.0166  0.0999
  108phy    C18 2906   4.620   4.804   0.631  0.0333 -0.0877  0.2589
  108phy    O01 2907   4.495   4.748   0.606  0.0739 -0.1610 -0.1424
  108phy    H01 2908   4.451   4.724   0.686 -0.7712 -1.8437 -1.0500
  108phy    C19 2909   4.715   4.680   0.638 -0.2131  0.1978  0.7093
  108phy    C13 2910   4.651   4.898   0.505  0.0809  0.4711 -0.4072
  108phy     H3 2911   4.732   4.970   0.535  0.5767  0.4755 -1.7152
  108phy    O33 2912   4.714   4.847   0.389 -0.5383  0.3564 -0.1154
  108phy    H1B 2913   4.658   4.795   0.335  0.5637  0.1272 -1.0737
  108phy    C12 2914   4.558   5.016   0.457 -0.3769 -0.4295  0.0900
  108phy    O11 2915   4.455   4.991   0.366  0.0640  0.0341  0.4337
  108phy    H1A 2916   4.483   4.970   0.279 -0.0022  0.7010  0.2406
  109phy    C35 2917   4.247   1.880   2.092 -0.0587 -0.6992  0.0895
  109phy    C33 2918   4.347   1.967   2.023 -0.4387  0.1232 -0.0912
  109phy    C34 2919   4.444   1.892   1.931 -0.1821  0.1430 -0.2301
  109phy    C32 2920   4.269   2.083   1.959  0.8189  0.0873  0.2539
  109phy    C31 2921   4.346   2.216   1.939 -0.0177  0.9338 -0.1289
  109phy    C30 2922   4.245   2.323   1.898 -0.3335  0.3493 -0.4686
  109phy    C28 2923   4.310   2.460   1.872 -0.1378  0.0005 -0.2476
  109phy    C29 2924   4.233   2.521   1.756  0.4668  0.0438  0.0872
  109phy    C27 2925   4.300   2.554   1.992  0.0822  0.2289  0.2064
  109phy    C26 2926   4.426   2.572   2.081 -0.4109  0.4460  0.2558
  109phy    C25 2927   4.394   2.640   2.218 -0.1798  0.3883 -0.3721
  109phy    C23 2928   4.507   2.677   2.311  0.1034  0.0144 -0.2877
  109phy    C24 2929   4.572   2.814   2.282  0.0860  0.9990 -0.0129
  109phy    C22 2930   4.447   2.673   2.456  0.1768  0.3521 -0.0237
  109phy    C21 2931   4.538   2.643   2.574  0.1096 -0.3747 -0.4725
  109phy    C20 2932   4.451   2.647   2.705 -0.1883 -0.3065 -0.4633
  109phy    C18 2933   4.522   2.622   2.842 -0.4733  0.0209 -0.4656
  109phy    O01 2934   4.636   2.708   2.863  0.1994 -0.2284 -0.0825
  109phy    H01 2935   4.618   2.793   2.829  0.6940  0.3752  1.1071
  109phy    C19 2936   4.407   2.685   2.925  0.0697 -0.9623 -0.2994
  109phy    C13 2937   4.549   2.468   2.882  0.0970 -0.2105  0.0404
  109phy     H3 2938   4.457   2.409   2.858 -1.0925  1.6337 -0.0891
  109phy    O33 2939   4.558   2.448   3.025  0.1017 -0.1868  0.0744
  109phy    H1B 2940   4.582   2.524   3.074  0.3554 -0.0327 -0.2848
  109phy    C12 2941   4.668   2.386   2.812  0.0717  0.2383  0.2140
  109phy    O11 2942   4.801   2.382   2.863 -0.4295 -0.3555  0.3026
  109phy    H1A 2943   4.793   2.364   2.955  1.9983 -0.1162  0.6394
  110phy    C35 2944   4.904   1.633   1.726  0.5801  0.2260 -0.3249
  110phy    C33 2945   4.762   1.630   1.671 -0.0242  0.6915 -0.3584
  110phy    C34 2946   4.657   1.638   1.786  0.0901 -0.2481  0.0114
  110phy    C32 2947   4.727   1.736   1.568 -0.0945  0.2410  0.2918
  110phy    C31 2948   4.742   1.682   1.425  0.3561 -0.0134  0.2240
  110phy    C30 2949   4.680   1.783   1.323  0.1034 -0.4156  0.0773
  110phy    C28 2950   4.697   1.746   1.175 -0.7765  0.0132  0.6274
  110phy    C29 2951   4.590   1.812   1.086  0.2817  0.4657 -0.3293
  110phy    C27 2952   4.841   1.781   1.126  0.1888  0.1343  0.3053
  110phy    C26 2953   4.887   1.699   1.015 -0.3330 -0.0025  0.0331
  110phy    C25 2954   5.018   1.763   0.964 -0.3768  0.3194  0.2224
  110phy    C23 2955   5.072   1.693   0.837  0.3478  0.2192 -0.0412
  110phy    C24 2956   5.041   1.773   0.708  0.3863  0.8110  0.3818
  110phy    C22 2957   5.225   1.685   0.847  0.5952  0.7884  0.3087
  110phy    C21 2958   5.297   1.568   0.775  0.3813  0.0577  0.3735
  110phy    C20 2959   5.446   1.587   0.803 -0.5062  1.0341  0.0235
  110phy    C18 2960   5.543   1.482   0.735 -0.0550  0.0515  0.1239
  110phy    O01 2961   5.488   1.350   0.739  0.1608 -0.0547  0.1339
  110phy    H01 2962   5.423   1.339   0.672 -1.1143  0.3253  1.2640
  110phy    C19 2963   5.662   1.475   0.832  0.2031  0.3021  0.2176
  110phy    C13 2964   5.590   1.521   0.585  0.3135 -0.1146  0.3070
  110phy     H3 2965   5.497   1.517   0.523  0.6568 -1.1496 -0.1535
  110phy    O33 2966   5.617   1.662   0.564 -0.0929 -0.4723  0.3224
  110phy    H1B 2967   5.710   1.670   0.572 -0.0569 -0.4477 -0.1074
  110phy    C12 2968   5.647   1.427   0.475  0.2284 -0.1205 -0.5082
  110phy    O11 2969   5.784   1.423   0.450 -0.2307  0.0598  0.1649
  110phy    H1A 2970   5.822   1.352   0.498  1.5528  0.3728 -0.6999
  111phy    C35 2971   4.185   1.960   2.950  0.7714  0.6155 -0.1447
  111phy    C33 2972   4.304   2.022   2.883 -0.6098  0.1314 -0.2573
  111phy    C34 2973   4.292   2.174   2.895  0.0812  0.2926 -0.4837
  111phy    C32 2974   4.433   1.963   2.945 -0.4637  0.4409  0.1038
  111phy    C31 2975   4.564   1.968   2.853 -0.0818  0.6720 -0.4364
  111phy    C30 2976   4.687   1.955   2.944  0.5196  0.3510 -0.1513
  111phy    C28 2977   4.813   1.918   2.868 -0.7103 -0.5034  0.7731
  111phy    C29 2978   4.895   2.050   2.853 -0.4046 -0.0002  0.1671
  111phy    C27 2979   4.900   1.826   2.954 -0.0181 -0.2322 -0.5901
  111phy    C26 2980   4.890   1.678   2.910  0.9183  0.1935  0.7391
  111phy    C25 2981   4.987   1.589   2.979  0.1827  0.3233 -0.0798
  111phy    C23 2982   4.968   1.437   2.964 -0.3787  0.4282  0.4495
  111phy    C24 2983   5.018   1.383   2.829  0.2661 -0.6288 -0.1096
  111phy    C22 2984   5.035   1.351   3.077 -0.3359  0.1729  0.6045
  111phy    C21 2985   4.945   1.341   3.199 -0.5905  0.2464 -0.0778
  111phy    C20 2986   5.010   1.251   3.305  0.6423  0.1374  0.4871
  111phy    C18 2987   4.941   1.213   3.443 -0.6802 -0.2212  0.2160
  111phy    O01 2988   4.805   1.177   3.417 -0.1932 -0.2364 -0.2204
  111phy    H01 2989   4.761   1.153   3.497 -0.5500  0.1342 -0.3076
  111phy    C19 2990   5.008   1.081   3.477 -0.4359  0.2242  0.2367
  111phy    C13 2991   4.965   1.338   3.541 -0.0224  0.1143 -0.1587
  111phy     H3 2992   4.940   1.435   3.490 -1.0169  0.1429  0.3622
  111phy    O33 2993   5.105   1.362   3.571  0.3744 -0.5178 -0.4168
  111phy    H1B 2994   5.128   1.434   3.515  0.9710 -0.0888  0.3660
  111phy    C12 2995   4.864   1.348   3.666 -0.0665  0.2207  0.2503
  111phy    O11 2996   4.868   1.240   3.757  0.4169 -0.0504 -0.1677
  111phy    H1A 2997   4.957   1.236   3.787  0.9924  0.0149 -1.7778
  112phy    C35 2998   3.916   2.912   1.455 -0.1594 -0.0808  0.1723
  112phy    C33 2999   3.987   2.845   1.570 -0.1307 -0.4284 -0.6530
  112phy    C34 3000   4.012   2.697   1.551 -0.1596  0.1265  0.2547
  112phy    C32 3001   4.119   2.928   1.587 -0.3155  0.7440 -0.2770
  112phy    C31 3002   4.188   2.911   1.725  0.7012  0.5419  0.2799
  112phy    C30 3003   4.314   2.999   1.727 -0.2562 -0.3825 -0.5705
  112phy    C28 3004   4.398   2.989   1.856 -0.4700  0.2661 -0.3796
  112phy    C29 3005   4.545   3.005   1.816 -0.1227  0.3285 -0.1042
  112phy    C27 3006   4.358   3.097   1.957 -0.2654  0.0608  0.5811
  112phy    C26 3007   4.388   3.056   2.102  0.1284 -0.2064 -0.1707
  112phy    C25 3008   4.360   3.172   2.195 -0.2130  0.3842  0.2704
  112phy    C23 3009   4.408   3.158   2.343  0.0905  0.3672 -0.4435
  112phy    C24 3010   4.557   3.205   2.383 -0.0087 -0.0642  0.3104
  112phy    C22 3011   4.310   3.244   2.423 -0.4394 -0.6482 -0.0031
  112phy    C21 3012   4.244   3.182   2.552 -0.3772 -0.3587 -0.3487
  112phy    C20 3013   4.182   3.286   2.639 -0.2256 -0.3207 -0.6230
  112phy    C18 3014   4.118   3.251   2.777 -0.0395 -0.3158  0.0640
  112phy    O01 3015   4.178   3.125   2.828  0.3318 -0.0779 -0.0232
  112phy    H01 3016   4.166   3.056   2.765  0.0694  0.6871 -0.8442
  112phy    C19 3017   4.162   3.361   2.879  0.0174 -0.2357  0.3623
  112phy    C13 3018   3.956   3.227   2.760  0.3116  0.1114  0.0147
  112phy     H3 3019   3.940   3.155   2.676  0.1352  0.9243 -0.6536
  112phy    O33 3020   3.884   3.343   2.714  0.3819  0.6472 -0.0918
  112phy    H1B 3021   3.798   3.343   2.751  0.3192  0.2349 -0.2325
  112phy    C12 3022   3.871   3.158   2.886  0.3397  0.5704  0.3587
  112phy    O11 3023   3.805   3.243   2.970  0.0193  0.5815 -0.7200
  112phy    H1A 3024   3.744   3.294   2.920  0.9374  1.4491 -1.0037
  113phy    C35 3025   3.327   0.524   1.464  0.1270 -0.0031 -0.1884
  113phy    C33 3026   3.422   0.422   1.533 -0.8794  0.1562 -0.3667
  113phy    C34 3027   3.440   0.435   1.686  0.3740 -0.0487 -0.1256
  113phy    C32 3028   3.380   0.281   1.494 -0.4001  0.1726 -0.1365
  113phy    C31 3029   3.490   0.174   1.482  0.2270 -0.2708  0.0115
  113phy    C30 3030   3.444   0.030   1.438 -0.0005  0.1976 -0.2138
  113phy    C28 3031   3.552  -0.078   1.435  0.2192 -0.0199  0.0233
  113phy    C29 3032   3.514  -0.171   1.549  0.0276 -0.1877  0.1227
  113phy    C27 3033   3.555  -0.163   1.310 -0.7315 -0.4839 -0.2503
  113phy    C26 3034   3.647  -0.119   1.195  0.2366  0.3836 -0.2853
  113phy    C25 3035   3.658  -0.225   1.090  0.0217  0.1832 -0.5610
  113phy    C23 3036   3.736  -0.181   0.967  0.2347  0.1669 -0.0393
  113phy    C24 3037   3.882  -0.208   0.984 -0.4267 -0.3117  0.0562
  113phy    C22 3038   3.682  -0.247   0.841 -0.0161 -0.3111  0.4768
  113phy    C21 3039   3.673  -0.150   0.728 -0.2589 -0.0776  0.1918
  113phy    C20 3040   3.592  -0.200   0.607  0.4897 -0.0302 -0.3466
  113phy    C18 3041   3.592  -0.117   0.478  0.1164  0.2827  0.2955
  113phy    O01 3042   3.554   0.019   0.505  0.1519  0.7292 -0.4487
  113phy    H01 3043   3.485   0.026   0.567  1.4000 -1.9930  1.4691
  113phy    C19 3044   3.472  -0.175   0.397  0.6949 -0.1829 -0.0499
  113phy    C13 3045   3.730  -0.134   0.391 -0.0727 -0.4736  0.3608
  113phy     H3 3046   3.810  -0.112   0.466 -0.6838  0.5906  0.7188
  113phy    O33 3047   3.774  -0.273   0.356 -0.3988 -0.2207  0.2170
  113phy    H1B 3048   3.732  -0.339   0.409 -0.4722 -0.6078 -0.3134
  113phy    C12 3049   3.792  -0.024   0.302  0.0274 -0.3185 -0.6741
  113phy    O11 3050   3.745   0.108   0.331  0.0241  0.0290 -0.2951
  113phy    H1A 3051   3.685   0.104   0.403  0.3373  0.7002  0.0132
  114phy    C35 3052   0.274   2.866   2.553  0.1970 -0.3213 -0.2396
  114phy    C33 3053   0.313   3.010   2.566  0.0169 -0.1120 -0.1709
  114phy    C34 3054   0.467   3.018   2.579  0.0463  0.5111  0.1938
  114phy    C32 3055   0.257   3.083   2.441  0.1999  0.1384 -0.1330
  114phy    C31 3056   0.264   3.239   2.439  0.2778 -0.2703  0.0198
  114phy    C30 3057   0.212   3.297   2.306 -0.0143  0.1603  0.0460
  114phy    C28 3058   0.247   3.440   2.282  0.1893 -0.0904  0.1268
  114phy    C29 3059   0.291   3.460   2.136 -0.2518 -0.3385 -0.5607
  114phy    C27 3060   0.136   3.539   2.320 -0.3064  0.2074 -0.0201
  114phy    C26 3061   0.175   3.683   2.368  0.0359  0.2121 -0.3191
  114phy    C25 3062   0.056   3.771   2.424 -0.2232  0.4436 -0.0506
  114phy    C23 3063   0.093   3.906   2.488 -0.6604 -0.3478  0.1457
  114phy    C24 3064   0.095   4.015   2.377  0.0307  0.1755  0.0710
  114phy    C22 3065  -0.011   3.950   2.588 -0.6237  0.1553 -0.0532
  114phy    C21 3066   0.051   4.035   2.700 -0.5212  0.9595 -0.1048
  114phy    C20 3067  -0.051   4.122   2.784  0.6123 -0.4137 -0.4985
  114phy    C18 3068  -0.003   4.220   2.901  0.2406  0.6562  0.0258
  114phy    O01 3069   0.125   4.275   2.864 -0.0549  0.0301  0.3520
  114phy    H01 3070   0.171   4.212   2.811  1.1860  0.5519  0.7672
  114phy    C19 3071  -0.104   4.340   2.885  0.1518  0.1051  0.0221
  114phy    C13 3072  -0.007   4.140   3.042 -0.4152  0.1839  0.4140
  114phy     H3 3073   0.050   4.044   3.032  0.7601  0.7053  1.6939
  114phy    O33 3074  -0.135   4.093   3.072 -0.2208 -0.1170 -0.2665
  114phy    H1B 3075  -0.196   4.161   3.094 -2.1171 -2.0397  0.8251
  114phy    C12 3076   0.075   4.201   3.157  0.1056 -0.2204 -0.2638
  114phy    O11 3077   0.007   4.299   3.224  0.2265 -0.3853 -0.3819
  114phy    H1A 3078  -0.063   4.268   3.278 -0.1420  0.3548 -0.4233
  115phy    C35 3079   4.280   1.435   1.709 -0.0761  0.6193 -0.1120
  115phy    C33 3080   4.199   1.499   1.596  0.4752  0.2702  0.2908
  115phy    C34 3081   4.078   1.407   1.579 -0.5883  0.4750  0.8031
  115phy    C32 3082   4.158   1.640   1.627 -0.3616 -0.1755  0.2103
  115phy    C31 3083   4.196   1.752   1.531 -0.2301  0.1521  0.5889
  115phy    C30 3084   4.169   1.896   1.580  0.2061 -0.1651  0.3654
  115phy    C28 3085   4.212   2.016   1.501  0.3229 -0.2580 -0.0512
  115phy    C29 3086   4.113   2.131   1.520  0.0833 -0.0262  0.1805
  115phy    C27 3087   4.358   2.052   1.538  0.1358  0.4586 -0.3241
  115phy    C26 3088   4.448   2.114   1.432  0.3768  0.2952 -0.4601
  115phy    C25 3089   4.583   2.144   1.498 -0.4747 -0.3984  0.1301
  115phy    C23 3090   4.682   2.239   1.418 -0.2762  0.3835  0.3473
  115phy    C24 3091   4.787   2.285   1.521  0.0491  0.0429  0.2319
  115phy    C22 3092   4.767   2.184   1.300 -0.6280 -0.0883  0.2259
  115phy    C21 3093   4.694   2.182   1.162 -0.0654 -0.3205 -0.3387
  115phy    C20 3094   4.803   2.193   1.054  0.0523 -0.3546 -0.3243
  115phy    C18 3095   4.760   2.170   0.906  0.2914 -0.1937  0.3581
  115phy    O01 3096   4.683   2.051   0.888  0.1010  0.1442  0.1689
  115phy    H01 3097   4.679   2.007   0.971 -1.0771 -0.4856 -0.2006
  115phy    C19 3098   4.894   2.145   0.837 -0.4623  0.0948 -0.1380
  115phy    C13 3099   4.680   2.291   0.830  0.0636 -0.2761  0.4895
  115phy     H3 3100   4.722   2.383   0.879 -0.3303  0.4302 -0.4614
  115phy    O33 3101   4.719   2.336   0.693  0.0827  0.1069  0.0562
  115phy    H1B 3102   4.677   2.282   0.629 -0.2529  0.1295  0.2546
  115phy    C12 3103   4.531   2.335   0.864 -0.3313 -0.2308 -0.4903
  115phy    O11 3104   4.431   2.275   0.786 -0.2624 -0.2557 -0.4789
  115phy    H1A 3105   4.453   2.184   0.790 -1.3519 -0.5790 -1.4787
  116phy    C35 3106   4.589   4.632   1.212 -0.1961  0.1932  0.1346
  116phy    C33 3107   4.630   4.503   1.135  0.1436 -0.0458 -0.1393
  116phy    C34 3108   4.760   4.521   1.056  0.7904  0.4493  0.4533
  116phy    C32 3109   4.629   4.383   1.228  0.3105  0.2408 -0.1665
  116phy    C31 3110   4.563   4.255   1.174  0.0432  0.1663  0.0992
  116phy    C30 3111   4.556   4.145   1.280  0.3944  0.0057  0.3780
  116phy    C28 3112   4.497   4.008   1.233 -0.2919  0.1579  0.3224
  116phy    C29 3113   4.518   3.905   1.345 -0.0618 -0.2108  0.1728
  116phy    C27 3114   4.343   4.018   1.213  0.1861  0.1732  0.2065
  116phy    C26 3115   4.277   3.935   1.098  0.2939 -0.0112 -0.3499
  116phy    C25 3116   4.125   3.930   1.104 -0.1134  0.4099 -0.0323
  116phy    C23 3117   4.057   3.828   1.006 -0.0840 -0.1728  0.6450
  116phy    C24 3118   3.963   3.734   1.084 -0.4809  0.3700  0.1747
  116phy    C22 3119   3.984   3.897   0.892 -0.5574  0.3443  0.6259
  116phy    C21 3120   4.025   3.835   0.757 -0.2539 -0.4467  0.2024
  116phy    C20 3121   3.955   3.920   0.647 -0.1411  0.5799 -0.1225
  116phy    C18 3122   3.969   3.879   0.494  0.0990  0.5116 -0.4689
  116phy    O01 3123   4.104   3.831   0.465  0.1800  0.3959  0.2687
  116phy    H01 3124   4.167   3.900   0.455  0.7217 -0.3133 -1.7325
  116phy    C19 3125   3.946   4.009   0.417  0.0935 -0.3174 -0.8123
  116phy    C13 3126   3.865   3.760   0.445  0.1969 -0.9143 -0.0084
  116phy     H3 3127   3.887   3.673   0.513 -1.9544 -1.6040 -0.1219
  116phy    O33 3128   3.723   3.770   0.471 -0.2968 -0.0856 -0.4290
  116phy    H1B 3129   3.689   3.685   0.491  0.4636 -0.2473  0.2656
  116phy    C12 3130   3.893   3.674   0.311  0.0467  0.1390  0.1153
  116phy    O11 3131   4.030   3.643   0.290 -0.0640 -0.4495 -0.0318
  116phy    H1A 3132   4.076   3.691   0.356 -0.9686 -2.4897  2.2433
  117phy    C35 3133   3.254   0.208   2.041 -0.7060  0.2234 -0.8166
  117phy    C33 3134   3.198   0.107   1.948  0.0308 -0.0760 -0.4264
  117phy    C34 3135   3.184   0.161   1.805  0.0955 -0.3333  0.5643
  117phy    C32 3136   3.282  -0.022   1.953 -0.3213 -0.0726 -0.4263
  117phy    C31 3137   3.200  -0.151   1.924  0.0046 -0.0708  0.3204
  117phy    C30 3138   3.275  -0.281   1.937  0.1850  0.1331  0.1605
  117phy    C28 3139   3.180  -0.405   1.915 -0.1394 -0.0842 -0.3136
  117phy    C29 3140   3.193  -0.458   1.772 -0.4147 -0.2146 -0.0165
  117phy    C27 3141   3.225  -0.521   2.010 -0.1882  0.1530  0.2623
  117phy    C26 3142   3.108  -0.548   2.110  0.1784  0.6209 -0.4270
  117phy    C25 3143   3.157  -0.652   2.211  0.3279  0.8894  0.4324
  117phy    C23 3144   3.051  -0.695   2.308  0.0536  0.0636 -0.3954
  117phy    C24 3145   2.989  -0.826   2.255 -0.0615  0.4668 -0.3799
  117phy    C22 3146   3.123  -0.736   2.438 -0.0186  0.1577  0.0942
  117phy    C21 3147   3.139  -0.632   2.545 -0.7723  0.2135 -0.3900
  117phy    C20 3148   3.215  -0.679   2.668  0.1420  0.7591 -0.6772
  117phy    C18 3149   3.214  -0.597   2.803  0.2736  0.2680  0.3955
  117phy    O01 3150   3.078  -0.558   2.838  0.2545  0.3623  0.4268
  117phy    H01 3151   3.078  -0.519   2.923  0.2811  0.5444  0.3448
  117phy    C19 3152   3.256  -0.710   2.902 -0.0501  0.5099 -0.4983
  117phy    C13 3153   3.316  -0.470   2.804 -0.1261 -0.5747 -0.3639
  117phy     H3 3154   3.416  -0.503   2.764 -0.6241 -3.4756  0.4951
  117phy    O33 3155   3.349  -0.423   2.937 -0.1463  0.0061  0.2216
  117phy    H1B 3156   3.279  -0.369   2.968  0.9758 -0.4059  3.9237
  117phy    C12 3157   3.274  -0.341   2.728  0.4569  0.0578 -0.1879
  117phy    O11 3158   3.155  -0.274   2.783  0.0535  0.4973 -0.3086
  117phy    H1A 3159   3.086  -0.300   2.726 -0.2079 -0.8797  0.5899
  118phy    C35 3160   4.796   3.443   2.220 -0.3163  0.4555  0.0002
  118phy    C33 3161   4.870   3.553   2.141  0.1116  0.5114 -0.3261
  118phy    C34 3162   4.917   3.501   2.002  1.0560  0.1665 -0.0935
  118phy    C32 3163   4.770   3.673   2.128 -0.1797  0.3644 -0.1912
  118phy    C31 3164   4.800   3.793   2.223  0.0733  0.1772  0.5091
  118phy    C30 3165   4.702   3.910   2.220 -0.4913 -0.0674 -0.1026
  118phy    C28 3166   4.733   4.019   2.328  0.6373  0.1246 -0.3212
  118phy    C29 3167   4.756   4.149   2.250 -0.1602 -0.5028 -0.2037
  118phy    C27 3168   4.609   4.031   2.422 -0.0436  0.4325 -0.2557
  118phy    C26 3169   4.644   4.077   2.566  0.5854 -0.0829  0.6137
  118phy    C25 3170   4.525   4.057   2.661  0.5019  0.0229 -0.1688
  118phy    C23 3171   4.552   4.089   2.809  0.1937  0.6253  0.0375
  118phy    C24 3172   4.428   4.167   2.855 -0.1900 -0.0726 -0.1373
  118phy    C22 3173   4.573   3.957   2.889 -0.0598 -0.1867  0.0882
  118phy    C21 3174   4.707   3.937   2.957  0.0291 -0.1877  0.2508
  118phy    C20 3175   4.723   3.803   3.025  0.1730 -0.0481  0.5266
  118phy    C18 3176   4.867   3.757   3.056 -0.1756  0.2721  0.1086
  118phy    O01 3177   4.929   3.856   3.133 -0.2189  0.3631  0.1862
  118phy    H01 3178   4.926   3.942   3.095 -0.4600  0.0616 -0.4899
  118phy    C19 3179   4.835   3.639   3.155  0.0235  0.3700  0.1303
  118phy    C13 3180   4.968   3.717   2.929  0.2013 -0.2836  0.6122
  118phy     H3 3181   4.953   3.792   2.847 -0.9799  0.1256  1.1812
  118phy    O33 3182   4.932   3.599   2.864  0.2077  0.0899 -0.3571
  118phy    H1B 3183   4.979   3.598   2.783 -0.3464  0.9689 -0.7103
  118phy    C12 3184   5.121   3.708   2.957  0.1521 -0.0714  0.4045
  118phy    O11 3185   5.208   3.719   2.850 -0.3568  0.0347  0.0741
  118phy    H1A 3186   5.189   3.649   2.790 -1.4901  0.7651 -0.4524
  119phy    C35 3187   3.934   3.212   1.911 -0.2074 -0.0183 -0.1531
  119phy    C33 3188   4.034   3.319   1.875 -0.1596 -0.2028  0.0506
  119phy    C34 3189   4.008   3.380   1.741 -0.4961 -0.5420  0.5116
  119phy    C32 3190   4.031   3.424   1.989  0.6317  0.0450  0.5583
  119phy    C31 3191   4.171   3.473   2.039 -0.0168 -0.0943  0.1115
  119phy    C30 3192   4.163   3.588   2.133  0.6204  0.2237 -0.7520
  119phy    C28 3193   4.299   3.656   2.172  0.4184 -0.3148  0.8342
  119phy    C29 3194   4.310   3.794   2.112  0.3484  0.2576 -0.0817
  119phy    C27 3195   4.323   3.643   2.322  0.3239 -0.1033  0.1261
  119phy    C26 3196   4.469   3.618   2.367 -0.1260  0.1478  0.4161
  119phy    C25 3197   4.473   3.630   2.516 -0.3761  0.1169 -0.1972
  119phy    C23 3198   4.601   3.579   2.578 -0.1783  0.1073  0.5453
  119phy    C24 3199   4.717   3.668   2.583  0.0312  0.1761 -0.1878
  119phy    C22 3200   4.558   3.539   2.719  0.1143  0.5497 -0.6865
  119phy    C21 3201   4.616   3.407   2.773  0.3191  0.4168 -0.4873
  119phy    C20 3202   4.593   3.388   2.922 -0.3088 -0.2819 -0.1524
  119phy    C18 3203   4.626   3.243   2.980 -0.0895  0.2829 -0.2450
  119phy    O01 3204   4.758   3.192   2.951 -0.2913 -0.0130  0.0788
  119phy    H01 3205   4.779   3.112   2.995  0.0852 -0.8387 -1.5296
  119phy    C19 3206   4.626   3.287   3.129 -0.2382 -0.0710 -0.0359
  119phy    C13 3207   4.525   3.125   2.937  0.6144  0.1177 -0.0704
  119phy     H3 3208   4.420   3.166   2.939  1.0911  1.3822  0.2824
  119phy    O33 3209   4.514   3.022   3.035 -0.5076 -0.5085  0.2212
  119phy    H1B 3210   4.597   2.979   3.044 -0.0845  0.5536  1.6507
  119phy    C12 3211   4.542   3.052   2.794  0.3313  0.3095 -0.3993
  119phy    O11 3212   4.668   2.993   2.786 -0.0236 -0.3101 -0.2455
  119phy    H1A 3213   4.684   2.971   2.697  2.4688  2.0587 -0.5110
  120phy    C35 3214   3.773   2.020   1.210  0.2051 -0.5367 -0.2003
  120phy    C33 3215   3.697   2.085   1.329  0.6054  0.4922  0.2556
  120phy    C34 3216   3.734   2.020   1.457 -0.3350  0.1535 -0.4014
  120phy    C32 3217   3.719   2.236   1.322 -0.9960 -0.2361  0.0508
  120phy    C31 3218   3.607   2.336   1.329  0.1373 -0.2218  0.1954
  120phy    C30 3219   3.660   2.483   1.310  0.2603 -0.3078 -0.2590
  120phy    C28 3220   3.566   2.607   1.318 -0.0695  0.5612  0.5180
  120phy    C29 3221   3.537   2.661   1.460  0.0485 -0.1746 -0.0217
  120phy    C27 3222   3.636   2.716   1.234 -0.0999 -0.2515 -0.1988
  120phy    C26 3223   3.563   2.818   1.144 -0.4349  0.3540  0.3125
  120phy    C25 3224   3.665   2.901   1.065  0.0254  0.1053 -0.5001
  120phy    C23 3225   3.614   3.010   0.969 -0.1594  1.2464 -0.2840
  120phy    C24 3226   3.580   3.133   1.038  0.4978  0.1871 -0.3928
  120phy    C22 3227   3.721   3.040   0.861  0.0476  0.0056  0.3449
  120phy    C21 3228   3.671   3.033   0.715 -0.8151  0.2685  0.2390
  120phy    C20 3229   3.755   3.109   0.619 -0.1446  0.2327  0.3839
  120phy    C18 3230   3.722   3.122   0.470 -0.6051 -0.1123  0.2211
  120phy    O01 3231   3.783   3.012   0.401  0.1393  0.2504  0.2183
  120phy    H01 3232   3.778   2.935   0.454 -1.9613 -0.6892 -1.2038
  120phy    C19 3233   3.808   3.244   0.431  0.0430  0.2312 -0.0883
  120phy    C13 3234   3.574   3.159   0.423 -0.3167  0.4441  0.3386
  120phy     H3 3235   3.513   3.070   0.455 -0.7148  0.5081 -0.2214
  120phy    O33 3236   3.500   3.257   0.501 -0.2756  0.4437 -0.3361
  120phy    H1B 3237   3.558   3.331   0.510 -0.3195  0.2385  2.5321
  120phy    C12 3238   3.514   3.122   0.283 -0.1961  0.5669  0.5432
  120phy    O11 3239   3.526   3.218   0.183  0.2552 -0.2153  0.4233
  120phy    H1A 3240   3.569   3.294   0.219  1.6200  0.2470 -1.9636
  121phy    C35 3241   0.529   1.117   2.248  0.4599  0.5088 -0.4198
  121phy    C33 3242   0.654   1.194   2.209  0.5270  0.7484  0.4323
  121phy    C34 3243   0.751   1.103   2.141 -0.4223  0.8622 -0.1440
  121phy    C32 3244   0.616   1.313   2.127 -0.2848  0.0040 -0.0459
  121phy    C31 3245   0.624   1.447   2.205 -0.0469 -0.5455  0.1520
  121phy    C30 3246   0.594   1.559   2.104  0.0160 -0.2660  0.5650
  121phy    C28 3247   0.579   1.702   2.158  0.0067 -0.6398 -0.3064
  121phy    C29 3248   0.671   1.797   2.079  0.1761  0.0803  0.2160
  121phy    C27 3249   0.436   1.752   2.174  0.4971 -0.0724 -0.3438
  121phy    C26 3250   0.410   1.837   2.297  0.4754 -0.4170 -0.6490
  121phy    C25 3251   0.262   1.867   2.326 -0.2303  0.2878 -0.2071
  121phy    C23 3252   0.235   1.975   2.436  0.2118  0.0175 -0.1426
  121phy    C24 3253   0.125   2.070   2.396 -0.0532 -0.0566 -0.2132
  121phy    C22 3254   0.184   1.912   2.566 -0.1592  0.3710  0.3792
  121phy    C21 3255   0.283   1.932   2.677  0.2068  0.1033 -0.1206
  121phy    C20 3256   0.237   1.885   2.817 -0.1810 -0.0857 -0.1781
  121phy    C18 3257   0.331   1.882   2.949  0.5680  0.5527 -0.5143
  121phy    O01 3258   0.362   2.011   2.997  0.3029 -0.2122 -0.2407
  121phy    H01 3259   0.299   2.074   2.971  1.1180  0.8725  0.2973
  121phy    C19 3260   0.228   1.835   3.059 -0.2269 -0.3969 -0.5213
  121phy    C13 3261   0.467   1.790   2.941 -0.1577 -0.6044 -0.2271
  121phy     H3 3262   0.443   1.697   2.883 -0.1244 -0.3314 -0.6807
  121phy    O33 3263   0.500   1.728   3.070 -0.5393  0.1379  0.1142
  121phy    H1B 3264   0.556   1.779   3.125  0.9089 -0.5801 -0.6124
  121phy    C12 3265   0.584   1.861   2.866  0.5142  0.5110  0.2052
  121phy    O11 3266   0.676   1.770   2.816  0.4221 -0.1261  0.0671
  121phy    H1A 3267   0.737   1.816   2.762 -0.0717  0.5031  0.0286
  122phy    C35 3268   0.021   2.501   2.366 -0.1943 -1.2126  0.3930
  122phy    C33 3269   0.084   2.520   2.226  0.2867  0.2903 -0.1382
  122phy    C34 3270  -0.023   2.481   2.124  0.1409 -0.1812 -0.1371
  122phy    C32 3271   0.120   2.671   2.206 -0.5115  0.4173 -0.2130
  122phy    C31 3272   0.255   2.695   2.131  0.0118 -0.0784  0.2623
  122phy    C30 3273   0.275   2.847   2.101 -0.1595 -0.0369 -0.1037
  122phy    C28 3274   0.406   2.868   2.022 -0.5340  0.1338 -0.4146
  122phy    C29 3275   0.390   2.847   1.873 -0.0147 -0.3782 -0.0417
  122phy    C27 3276   0.471   3.003   2.053 -0.1488  0.3472  0.3552
  122phy    C26 3277   0.562   3.025   2.178 -0.3824  0.0234  0.3025
  122phy    C25 3278   0.605   3.172   2.188  0.1735 -0.2257  0.2477
  122phy    C23 3279   0.698   3.225   2.292  0.3699 -0.3205 -0.0108
  122phy    C24 3280   0.845   3.212   2.252 -0.1753  0.2721 -0.2782
  122phy    C22 3281   0.659   3.373   2.320 -0.2171  0.4563  0.0899
  122phy    C21 3282   0.663   3.413   2.464 -0.0454  0.3095 -0.3525
  122phy    C20 3283   0.593   3.549   2.480  0.0060  0.0367 -0.4849
  122phy    C18 3284   0.585   3.614   2.624 -0.1748  0.0534 -0.2627
  122phy    O01 3285   0.704   3.600   2.701 -0.3885  0.2086  0.1711
  122phy    H01 3286   0.777   3.638   2.656  0.3708 -0.2060  0.9996
  122phy    C19 3287   0.584   3.761   2.579 -0.0417  0.2530  0.0257
  122phy    C13 3288   0.447   3.579   2.703  0.1268 -0.3621 -0.2485
  122phy     H3 3289   0.361   3.605   2.636  0.9061  1.4148 -0.6088
  122phy    O33 3290   0.419   3.666   2.813 -0.2675 -0.1679  0.2536
  122phy    H1B 3291   0.332   3.700   2.819  0.5105  2.4970 -1.8362
  122phy    C12 3292   0.428   3.429   2.750  0.2900 -0.2931  0.0206
  122phy    O11 3293   0.297   3.378   2.759 -0.1524 -0.1535  0.4389
  122phy    H1A 3294   0.306   3.294   2.799  0.5382 -0.5307 -0.5023
  123phy    C35 3295   3.516   4.097   0.897 -0.2620 -0.3163 -0.1056
  123phy    C33 3296   3.442   3.984   0.826  0.1466  0.0947  0.4077
  123phy    C34 3297   3.354   4.048   0.723 -0.1463 -0.4267  0.1342
  123phy    C32 3298   3.539   3.887   0.755 -0.1922 -0.7076  0.1014
  123phy    C31 3299   3.575   3.768   0.846  0.1540  0.3278 -0.0079
  123phy    C30 3300   3.658   3.670   0.764  0.4734 -0.0402  0.3723
  123phy    C28 3301   3.709   3.538   0.834 -0.2786 -0.2289 -0.0191
  123phy    C29 3302   3.597   3.438   0.860 -0.1126  0.2471 -0.0740
  123phy    C27 3303   3.804   3.454   0.745  0.2096 -0.5196 -0.2957
  123phy    C26 3304   3.951   3.476   0.789 -0.4499  0.6484 -0.0750
  123phy    C25 3305   4.054   3.428   0.689  0.4935 -0.0428  0.3392
  123phy    C23 3306   4.194   3.465   0.709 -0.7529  0.0227 -0.1366
  123phy    C24 3307   4.269   3.346   0.767 -0.2197  0.1585  0.1302
  123phy    C22 3308   4.255   3.496   0.568  0.2004  0.1143 -0.5496
  123phy    C21 3309   4.359   3.603   0.561 -0.1276  0.0324  0.0178
  123phy    C20 3310   4.388   3.630   0.415 -0.4719 -0.1204  0.3619
  123phy    C18 3311   4.524   3.696   0.374 -0.0119  0.5383 -0.3540
  123phy    O01 3312   4.527   3.823   0.434 -0.2306  0.0862 -0.2126
  123phy    H01 3313   4.442   3.862   0.423 -0.3565 -0.5671 -1.7058
  123phy    C19 3314   4.515   3.724   0.225  0.5678 -0.0902 -0.0340
  123phy    C13 3315   4.667   3.619   0.407  0.9465  0.0595  0.3412
  123phy     H3 3316   4.653   3.593   0.515 -2.2335 -1.7721 -0.4045
  123phy    O33 3317   4.682   3.481   0.363  0.1576 -0.0480  0.5973
  123phy    H1B 3318   4.758   3.471   0.309 -0.2711  1.8894 -0.4774
  123phy    C12 3319   4.801   3.683   0.453  0.1579 -0.0024 -0.5571
  123phy    O11 3320   4.894   3.705   0.352  0.0912  0.0833  0.3317
  123phy    H1A 3321   4.909   3.617   0.324  0.5360 -0.1448  1.2498
  124phy    C35 3322   4.611   5.047   1.792 -0.1997 -0.1489  0.3691
  124phy    C33 3323   4.507   5.099   1.697  0.4889 -0.1394  0.0697
  124phy    C34 3324   4.533   5.058   1.551 -0.2330 -0.1338  0.4049
  124phy    C32 3325   4.366   5.055   1.746 -0.5003  0.0532  0.3235
  124phy    C31 3326   4.239   5.145   1.718 -0.3962 -0.0763 -0.5726
  124phy    C30 3327   4.104   5.099   1.773  0.8480  0.3316  0.5709
  124phy    C28 3328   3.981   5.170   1.708  0.7944 -0.2945 -0.1926
  124phy    C29 3329   3.943   5.098   1.581  0.4138 -0.1895  0.0919
  124phy    C27 3330   3.856   5.144   1.800 -0.5017 -0.3262  0.7417
  124phy    C26 3331   3.826   5.254   1.906  0.3198 -0.0515 -0.1082
  124phy    C25 3332   3.717   5.228   2.008 -0.1971  0.1547  0.9245
  124phy    C23 3333   3.698   5.332   2.116 -0.3266  0.0328 -0.4520
  124phy    C24 3334   3.587   5.435   2.086  0.2979 -0.0237 -0.3497
  124phy    C22 3335   3.648   5.264   2.246  0.5118  0.5672  0.3875
  124phy    C21 3336   3.749   5.261   2.364  0.1325  0.5472 -0.2275
  124phy    C20 3337   3.700   5.195   2.494 -0.0530  0.5305 -0.4340
  124phy    C18 3338   3.814   5.132   2.587  0.6188  0.6542 -0.3501
  124phy    O01 3339   3.902   5.237   2.633  0.0397 -0.3978  0.4421
  124phy    H01 3340   3.850   5.304   2.673  0.2237  0.1076 -0.1554
  124phy    C19 3341   3.726   5.093   2.708 -0.3382 -0.2953  0.1710
  124phy    C13 3342   3.894   5.002   2.539 -0.3007 -0.3663  0.2966
  124phy     H3 3343   3.828   4.931   2.484  0.6339 -1.2098  0.2296
  124phy    O33 3344   3.942   4.918   2.649 -0.2334 -0.3077 -0.2528
  124phy    H1B 3345   3.995   4.966   2.710 -1.4279  0.0631  0.5368
  124phy    C12 3346   4.010   5.029   2.441 -0.0474  0.1811  0.5288
  124phy    O11 3347   4.126   5.088   2.500  0.3356  0.1195  0.1428
  124phy    H1A 3348   4.094   5.143   2.569  0.7698  1.6716 -0.8401
  125phy    C35 3349   3.559   4.215   2.559  0.2782  0.0042 -0.8627
  125phy    C33 3350   3.610   4.260   2.426 -0.2934 -0.1500  0.1799
  125phy    C34 3351   3.609   4.138   2.332  0.3003 -0.0155 -0.3339
  125phy    C32 3352   3.521   4.369   2.361  0.1930 -0.0230 -0.0756
  125phy    C31 3353   3.552   4.510   2.414  0.2741  0.1497 -0.2126
  125phy    C30 3354   3.473   4.619   2.346  0.1528  0.3029  0.0700
  125phy    C28 3355   3.523   4.762   2.373  0.2042  0.1520 -0.4698
  125phy    C29 3356   3.629   4.816   2.284 -0.0745 -0.1059  0.7394
  125phy    C27 3357   3.394   4.849   2.366 -0.2405  0.2690  0.0428
  125phy    C26 3358   3.386   4.980   2.444  0.4205 -0.9853  0.2791
  125phy    C25 3359   3.252   5.052   2.424  0.4760  0.3429 -0.3029
  125phy    C23 3360   3.249   5.182   2.510 -0.2416 -0.4156  0.2267
  125phy    C24 3361   3.180   5.286   2.421 -0.4320 -0.0201 -0.9131
  125phy    C22 3362   3.181   5.172   2.648 -0.4992  0.1607 -0.2084
  125phy    C21 3363   3.268   5.202   2.773  0.2836 -0.4338  0.4617
  125phy    C20 3364   3.194   5.193   2.909 -0.4759 -0.2079  0.7087
  125phy    C18 3365   3.283   5.148   3.028  0.3529 -0.2641 -0.7227
  125phy    O01 3366   3.398   5.243   3.037 -0.0074  0.1380  0.1682
  125phy    H01 3367   3.370   5.331   3.023 -0.9096 -0.2155 -0.4321
  125phy    C19 3368   3.189   5.164   3.149 -0.0844  0.2376  0.1767
  125phy    C13 3369   3.335   4.994   3.008  0.0322 -0.3588 -0.2128
  125phy     H3 3370   3.359   4.977   2.900  1.8845  2.3706 -0.3281
  125phy    O33 3371   3.229   4.900   3.032  0.4256  0.0206  0.0258
  125phy    H1B 3372   3.163   4.906   2.967  0.8228  0.0511 -0.3791
  125phy    C12 3373   3.467   4.956   3.084 -0.0496  0.3190 -0.4827
  125phy    O11 3374   3.580   5.034   3.053 -0.1068  0.3928  0.5993
  125phy    H1A 3375   3.549   5.122   3.049 -0.1231  0.4884  2.2155
  126phy    C35 3376   3.001   0.059   1.483 -0.4317 -0.1254 -0.2889
  126phy    C33 3377   2.943   0.180   1.417  0.0359 -0.0295 -0.0684
  126phy    C34 3378   2.862   0.132   1.302  0.3839 -0.1486 -0.0485
  126phy    C32 3379   2.866   0.267   1.518  0.1509 -0.5214 -0.7037
  126phy    C31 3380   2.950   0.370   1.596 -0.1089  0.1515  0.1133
  126phy    C30 3381   2.861   0.436   1.701 -0.2516 -0.1452 -0.1180
  126phy    C28 3382   2.946   0.517   1.802  0.0809 -0.8500  0.4029
  126phy    C29 3383   2.969   0.662   1.748 -0.3696  0.3090 -0.2878
  126phy    C27 3384   2.863   0.541   1.930  0.1726  0.0428  0.6627
  126phy    C26 3385   2.875   0.438   2.042  0.1729 -0.0920  0.2870
  126phy    C25 3386   2.796   0.465   2.168 -0.2257 -0.1665  0.0013
  126phy    C23 3387   2.830   0.369   2.282 -0.6103  0.5185 -0.6049
  126phy    C24 3388   2.838   0.446   2.409 -0.4858 -0.3676 -0.5411
  126phy    C22 3389   2.733   0.251   2.287  0.2245 -0.0047 -0.0918
  126phy    C21 3390   2.773   0.127   2.363 -0.8572  0.5133 -0.3723
  126phy    C20 3391   2.659   0.019   2.377  0.5983  0.0847 -0.5086
  126phy    C18 3392   2.684  -0.127   2.431  0.2097  0.4136  0.1209
  126phy    O01 3393   2.768  -0.123   2.550  0.4713 -0.4200 -0.0643
  126phy    H01 3394   2.727  -0.070   2.616  0.5996  0.5869 -0.7605
  126phy    C19 3395   2.549  -0.174   2.491  0.6685 -0.2065  0.9904
  126phy    C13 3396   2.743  -0.233   2.320 -0.5927  0.3645  0.6685
  126phy     H3 3397   2.670  -0.245   2.235  0.0025 -0.3211  0.2384
  126phy    O33 3398   2.743  -0.363   2.371  0.4928  0.4715  0.3038
  126phy    H1B 3399   2.811  -0.368   2.435  0.7002  0.6550  0.0982
  126phy    C12 3400   2.879  -0.210   2.247 -0.1799 -0.1218  0.2084
  126phy    O11 3401   2.995  -0.222   2.324 -0.1112 -0.1002 -0.3367
  126phy    H1A 3402   3.062  -0.190   2.267  1.6048 -0.8207  1.1803
  127phy    C35 3403   2.548   4.013   1.099 -0.1999 -0.0008  0.4063
  127phy    C33 3404   2.457   4.134   1.069 -0.0422 -0.5427  0.1726
  127phy    C34 3405   2.352   4.137   1.176  0.0426 -0.2650 -0.2375
  127phy    C32 3406   2.538   4.264   1.064 -0.4494  0.1455  0.2697
  127phy    C31 3407   2.571   4.307   0.924  0.1084 -0.6516 -0.0185
  127phy    C30 3408   2.633   4.447   0.929 -0.1325 -0.4914  0.0931
  127phy    C28 3409   2.690   4.504   0.797 -0.3689 -0.1387 -0.3116
  127phy    C29 3410   2.591   4.610   0.748 -0.2517 -0.2456 -0.1866
  127phy    C27 3411   2.828   4.564   0.825 -0.5800 -0.4904 -0.4904
  127phy    C26 3412   2.930   4.551   0.712  0.3766 -0.0027  0.1640
  127phy    C25 3413   3.077   4.578   0.754 -0.1425  0.2121 -0.7316
  127phy    C23 3414   3.185   4.578   0.645 -0.0938 -0.0120  0.3081
  127phy    C24 3415   3.209   4.725   0.601 -0.3929  0.1099 -0.7258
  127phy    C22 3416   3.318   4.523   0.699 -0.4078  0.0371  0.0289
  127phy    C21 3417   3.396   4.436   0.596 -0.3374 -0.3536  0.1701
  127phy    C20 3418   3.532   4.413   0.651 -0.4405  0.1857 -0.1729
  127phy    C18 3419   3.642   4.343   0.563 -0.0747 -0.3777  0.1229
  127phy    O01 3420   3.582   4.221   0.503 -0.7543  0.3510  0.0351
  127phy    H01 3421   3.509   4.242   0.447  0.3675 -0.7285 -1.9800
  127phy    C19 3422   3.754   4.292   0.660 -0.4305 -0.3062  0.0036
  127phy    C13 3423   3.709   4.440   0.445  0.2440  0.3473  0.4556
  127phy     H3 3424   3.619   4.470   0.385  0.7782  1.8647  0.3720
  127phy    O33 3425   3.744   4.576   0.483  0.1032  0.4642 -0.4667
  127phy    H1B 3426   3.829   4.592   0.520  0.3746 -0.8091 -0.4977
  127phy    C12 3427   3.772   4.383   0.309 -0.0515  0.0365 -0.0887
  127phy    O11 3428   3.908   4.401   0.287 -0.2929  0.3134 -0.1152
  127phy    H1A 3429   3.912   4.493   0.308 -1.9672  0.1168  1.3531
  128SOL     OW 3430   0.244   1.279   0.551  0.3182 -0.1403 -0.4432
  128SOL    HW1 3431   0.163   1.315   0.514 -0.1219  0.5091  1.0808
  128SOL    HW2 3432   0.251   1.190   0.516  0.7323  0.2273 -1.3232
  128SOL     MW 3433   0.234   1.272   0.542  0.0006 -0.0090  0.0019
  129SOL     OW 3434   2.253   3.669   2.986 -0.5097  0.2485  0.0639
  129SOL    HW1 3435   2.258   3.664   2.890  0.2364  0.3525  0.0842
  129SOL    HW2 3436   2.340   3.633   3.007 -0.4144  0.4700  0.0601
  129SOL     MW 3437   2.265   3.663   2.976  0.0006 -0.0090  0.0019
  130SOL     OW 3438   0.718   1.928   0.073 -0.4187 -0.1917 -0.3738
  130SOL    HW1 3439   0.777   1.881   0.014 -0.7429 -2.4577  1.0274
  130SOL    HW2 3440   0.750   1.895   0.157 -0.8576 -0.6779 -0.3921
  130SOL     MW 3441   0.730   1.918   0.076  0.0006 -0.0090  0.0019
  131SOL     OW 3442   3.477   2.402   0.387  0.3698  0.4482  0.2807
  131SOL    HW1 3443   3.514   2.367   0.306  1.5933  2.0159  0.1101
  131SOL    HW2 3444   3.534   2.352   0.445 -1.4798 -1.4135  0.6002
  131SOL     MW 3445   3.490   2.391   0.384  0.0006 -0.0090  0.0019
  132SOL     OW 3446   0.891   4.356   0.526  0.2620 -0.3483  0.1111
  132SOL    HW1 3447   0.876   4.325   0.437  1.4717  0.4140 -0.3922
  132SOL    HW2 3448   0.852   4.443   0.525  1.0368  0.1534 -3.4799
  132SOL     MW 3449   0.884   4.363   0.514  0.0006 -0.0090  0.0019
  133SOL     OW 3450   0.770   4.153   0.645 -0.2728 -0.0015  0.2813
  133SOL    HW1 3451   0.829   4.222   0.615  0.6765 -0.7823  0.2879
  133SOL    HW2 3452   0.807   4.080   0.595  0.7733  0.7806 -0.1189
  133SOL     MW 3453   0.783   4.153   0.634  0.0006 -0.0090  0.0019
  134SOL     OW 3454   3.928   3.586   3.032  0.6682 -0.3477 -0.2169
  134SOL    HW1 3455   3.991   3.554   3.096  1.7440 -1.2111 -1.6761
  134SOL    HW2 3456   3.930   3.682   3.033 -0.2155 -0.3202 -0.1273
  134SOL     MW 3457   3.936   3.595   3.041  0.0006 -0.0090  0.0019
  135SOL     OW 3458   2.931   2.769   3.049  0.5880 -0.0177  0.0440
  135SOL    HW1 3459   2.858   2.747   2.992 -0.0689  0.9347  0.5043
  135SOL    HW2 3460   2.895   2.833   3.110  0.6879 -0.1472  0.2413
  135SOL     MW 3461   2.917   2.774   3.049  0.0006 -0.0090  0.0019
  136SOL     OW 3462   0.126   2.902   0.261  0.3364  0.2198 -0.0627
  136SOL    HW1 3463   0.149   2.910   0.354  1.4447 -0.5876 -0.2563
  136SOL    HW2 3464   0.068   2.826   0.262  2.6359 -1.6659  1.5135
  136SOL     MW 3465   0.121   2.893   0.274  0.0006 -0.0090  0.0019
  137SOL     OW 3466   3.312   3.346   0.073 -0.0299  0.0003  0.2938
  137SOL    HW1 3467   3.386   3.290   0.097 -0.3878 -0.1351  1.1021
  137SOL    HW2 3468   3.239   3.287   0.092  1.2217 -1.5988  0.4201
  137SOL     MW 3469   3.312   3.331   0.078  0.0006 -0.0090  0.0019
  138SOL     OW 3470   1.833   3.816   2.854 -0.2880  0.0503  0.0824
  138SOL    HW1 3471   1.881   3.806   2.936 -0.4499 -0.4889  0.1148
  138SOL    HW2 3472   1.835   3.911   2.840 -1.1287 -0.1304 -1.5031
  138SOL     MW 3473   1.839   3.827   2.863  0.0006 -0.0090  0.0019
  139SOL     OW 3474   0.076   2.651   3.126  0.5008 -0.4122 -0.4773
  139SOL    HW1 3475   0.149   2.704   3.157  1.5959 -2.3137  0.4088
  139SOL    HW2 3476   0.059   2.674   3.035  1.6122 -1.0347 -0.8511
  139SOL     MW 3477   0.083   2.661   3.118  0.0006 -0.0090  0.0019
  140SOL     OW 3478   2.314   4.323   2.924 -0.1086 -0.3434  0.0626
  140SOL    HW1 3479   2.304   4.303   3.017  0.5298 -1.0448 -0.0099
  140SOL    HW2 3480   2.297   4.417   2.921 -0.5077 -0.4254 -0.4668
  140SOL     MW 3481   2.311   4.333   2.936  0.0006 -0.0090  0.0019
  141SOL     OW 3482   0.950   3.235   2.770 -0.0958 -0.4525  0.1852
  141SOL    HW1 3483   0.890   3.306   2.792  0.0732 -0.1042 -0.4601
  141SOL    HW2 3484   0.893   3.159   2.780 -0.1334 -0.5874 -0.9280
  141SOL     MW 3485   0.935   3.234   2.774  0.0006 -0.0090  0.0019
  142SOL     OW 3486   4.754   4.291   0.063 -0.3317 -0.4604  0.1029
  142SOL    HW1 3487   4.676   4.344   0.047 -0.5603 -0.1039  2.1815
  142SOL    HW2 3488   4.784   4.324   0.147 -0.4642 -1.1603  0.4259
  142SOL     MW 3489   4.747   4.302   0.072  0.0006 -0.0090  0.0019
  143SOL     OW 3490   0.291   2.813   0.057  0.1661  0.2708 -0.3522
  143SOL    HW1 3491   0.246   2.856   0.129  0.7475  1.2843 -0.5652
  143SOL    HW2 3492   0.352   2.881   0.028 -1.1101  1.1322 -1.1533
  143SOL     MW 3493   0.293   2.828   0.062  0.0006 -0.0090  0.0019
  144SOL     OW 3494   1.170   2.730   0.078  0.0949 -0.0681 -0.2767
  144SOL    HW1 3495   1.113   2.802   0.102  1.0644  0.4497  0.5378
  144SOL    HW2 3496   1.128   2.653   0.116  0.2741  0.4820  1.0847
  144SOL     MW 3497   1.157   2.729   0.086  0.0006 -0.0090  0.0019
  145SOL     OW 3498   2.214   0.937   0.111 -0.1016 -0.0015  0.1944
  145SOL    HW1 3499   2.149   0.992   0.068  1.8610  1.3209 -1.2067
  145SOL    HW2 3500   2.235   0.986   0.191 -0.5350 -0.7163  0.7692
  145SOL     MW 3501   2.208   0.951   0.116  0.0006 -0.0090  0.0019
  146SOL     OW 3502   2.507   3.597   3.078 -0.0375 -0.1871  0.0086
  146SOL    HW1 3503   2.493   3.590   3.172  0.5679 -2.3219 -0.0074
  146SOL    HW2 3504   2.556   3.517   3.062 -1.3887 -1.2950  1.1298
  146SOL     MW 3505   2.511   3.586   3.088  0.0006 -0.0090  0.0019
  147SOL     OW 3506   2.967   4.764   2.569  0.1082  0.3249 -0.1107
  147SOL    HW1 3507   2.908   4.839   2.564  0.5143  0.5971 -1.0614
  147SOL    HW2 3508   3.008   4.770   2.483  1.8656  0.3331  0.6900
  147SOL     MW 3509   2.965   4.775   2.557  0.0006 -0.0090  0.0019
  148SOL     OW 3510   0.873   1.754   3.031 -0.4268 -0.0775  0.3303
  148SOL    HW1 3511   0.852   1.667   3.065 -1.9273  0.6630  1.4007
  148SOL    HW2 3512   0.839   1.754   2.942 -0.1188  1.9737  0.1602
  148SOL     MW 3513   0.866   1.742   3.024  0.0006 -0.0090  0.0019
  149SOL     OW 3514   4.091   3.165   0.124  0.2558  0.1202  0.2321
  149SOL    HW1 3515   4.128   3.120   0.049  1.7670  0.9212  0.4715
  149SOL    HW2 3516   4.013   3.112   0.141  0.8532 -0.5601  0.9148
  149SOL     MW 3517   4.085   3.152   0.117  0.0006 -0.0090  0.0019
  150SOL     OW 3518   4.202   4.517   3.085 -0.0240  0.0588  0.1963
  150SOL    HW1 3519   4.281   4.553   3.045 -0.0017 -0.4321 -0.2148
  150SOL    HW2 3520   4.227   4.427   3.106  2.2364  0.4658 -0.4833
  150SOL     MW 3521   4.215   4.510   3.082  0.0006 -0.0090  0.0019
  151SOL     OW 3522   1.977   3.750   2.630  0.4503  0.3213 -0.0405
  151SOL    HW1 3523   2.000   3.832   2.585  0.4706  0.9585  1.1016
  151SOL    HW2 3524   1.922   3.782   2.701  0.6528  1.4425 -0.3728
  151SOL     MW 3525   1.973   3.765   2.633  0.0006 -0.0090  0.0019
  152SOL     OW 3526   1.697   1.407   0.062 -0.5127 -0.1220  0.3486
  152SOL    HW1 3527   1.751   1.436  -0.012 -0.9761 -1.4968 -0.5594
  152SOL    HW2 3528   1.768   1.367   0.112  1.7913  1.5101 -1.3707
  152SOL     MW 3529   1.714   1.406   0.059  0.0006 -0.0090  0.0019
  153SOL     OW 3530   3.117   2.794   0.260 -0.1559  0.2007  0.2521
  153SOL    HW1 3531   3.193   2.736   0.264 -0.8745 -0.8020 -0.3827
  153SOL    HW2 3532   3.047   2.739   0.294 -1.6842  1.5179 -0.6718
  153SOL     MW 3533   3.118   2.779   0.265  0.0006 -0.0090  0.0019
  154SOL     OW 3534   4.923   4.139   0.295 -0.1362  0.2177  0.4866
  154SOL    HW1 3535   4.983   4.064   0.297  0.9145  1.0585  1.1734
  154SOL    HW2 3536   4.842   4.097   0.325 -0.5717  0.1618 -0.7086
  154SOL     MW 3537   4.920   4.123   0.299  0.0006 -0.0090  0.0019
  155SOL     OW 3538   0.346   2.666   2.821 -0.0889 -0.2092  0.4618
  155SOL    HW1 3539   0.349   2.596   2.756 -1.3869 -0.8143  1.0175
  155SOL    HW2 3540   0.386   2.624   2.896 -0.2106 -1.6634 -0.2432
  155SOL     MW 3541   0.351   2.651   2.822  0.0006 -0.0090  0.0019
  156SOL     OW 3542   1.034   2.007   2.932 -0.5723 -0.4718  0.0268
  156SOL    HW1 3543   1.040   2.028   3.025 -0.4336  1.3666 -0.3581
  156SOL    HW2 3544   0.989   2.081   2.891  0.2781  0.0494 -0.0125
  156SOL     MW 3545   1.029   2.020   2.939  0.0006 -0.0090  0.0019
  157SOL     OW 3546   1.993   4.035   3.105  0.1316 -0.1703 -0.4265
  157SOL    HW1 3547   1.987   3.939   3.105 -0.2534 -0.1463 -0.8077
  157SOL    HW2 3548   1.911   4.066   3.066 -0.4517  0.2928  1.0867
  157SOL     MW 3549   1.981   4.026   3.100  0.0006 -0.0090  0.0019
  158SOL     OW 3550   3.878   2.971   0.164  0.1398  0.3417 -0.1191
  158SOL    HW1 3551   3.847   2.995   0.252 -1.8544 -0.0775 -0.6528
  158SOL    HW2 3552   3.797   2.942   0.122 -0.2740 -0.0106  0.8799
  158SOL     MW 3553   3.863   2.970   0.170  0.0006 -0.0090  0.0019
  159SOL     OW 3554   3.936   4.480   3.125 -0.3302 -0.6282  0.2378
  159SOL    HW1 3555   4.031   4.485   3.118 -0.3340  0.1697  0.6697
  159SOL    HW2 3556   3.925   4.537   3.201  1.6106  0.2904 -0.1033
  159SOL     MW 3557   3.947   4.488   3.134  0.0006 -0.0090  0.0019
  160SOL     OW 3558   2.868   4.546   2.712 -0.0376  0.0104 -0.2089
  160SOL    HW1 3559   2.890   4.614   2.648  1.2409  0.3197  0.5203
  160SOL    HW2 3560   2.947   4.537   2.765  0.7850 -1.5290 -1.6519
  160SOL     MW 3561   2.881   4.554   2.711  0.0006 -0.0090  0.0019
  161SOL     OW 3562   0.579   2.822   2.825 -0.1825 -0.1455 -0.0406
  161SOL    HW1 3563   0.648   2.763   2.855 -0.2919 -0.0178  0.4661
  161SOL    HW2 3564   0.510   2.764   2.795  0.2058 -0.0814 -1.1077
  161SOL     MW 3565   0.579   2.807   2.825  0.0006 -0.0090  0.0019
  162SOL     OW 3566   1.156   1.791   3.093 -0.2733 -0.4971  0.1667
  162SOL    HW1 3567   1.065   1.787   3.062 -0.0751 -0.1724 -0.4716
  162SOL    HW2 3568   1.203   1.847   3.032  0.0556 -0.0896  0.7890
  162SOL     MW 3569   1.150   1.798   3.081  0.0006 -0.0090  0.0019
  163SOL     OW 3570   0.576   3.690   2.999  0.0903 -0.2640  0.6618
  163SOL    HW1 3571   0.521   3.667   2.925  0.0443 -0.2293  0.6851
  163SOL    HW2 3572   0.508   3.728   3.054 -1.3508  0.2066 -1.3728
  163SOL     MW 3573   0.560   3.692   2.997  0.0006 -0.0090  0.0019
  164SOL     OW 3574   0.792   3.867   2.985  0.2589 -0.3174 -0.0229
  164SOL    HW1 3575   0.761   3.956   2.970  0.1908 -0.2968  0.2275
  164SOL    HW2 3576   0.709   3.819   2.988 -0.3023  0.6704  1.4080
  164SOL     MW 3577   0.777   3.872   2.984  0.0006 -0.0090  0.0019
  165SOL     OW 3578   1.306   1.831   0.384 -0.2153 -0.1883  0.3862
  165SOL    HW1 3579   1.313   1.754   0.327  0.3118 -0.4681  0.8128
  165SOL    HW2 3580   1.343   1.804   0.469  2.2723  0.0578 -0.5156
  165SOL     MW 3581   1.312   1.817   0.388  0.0006 -0.0090  0.0019
  166SOL     OW 3582   4.504   0.173   0.019 -0.1745  0.1857 -0.5088
  166SOL    HW1 3583   4.495   0.080   0.036  0.3225  0.0233 -1.0975
  166SOL    HW2 3584   4.422   0.216   0.043  0.5634  0.6257  1.4679
  166SOL     MW 3585   4.492   0.167   0.024  0.0006 -0.0090  0.0019
  167SOL     OW 3586   4.108   4.246   0.210 -0.2077  0.5099 -0.2570
  167SOL    HW1 3587   4.036   4.303   0.234 -0.2562  0.9342 -1.3643
  167SOL    HW2 3588   4.071   4.161   0.185  1.7189 -0.2659 -0.7119
  167SOL     MW 3589   4.094   4.242   0.210  0.0006 -0.0090  0.0019
  168SOL     OW 3590   3.971   3.857   3.006 -0.0096 -0.0404 -0.2709
  168SOL    HW1 3591   4.064   3.833   3.002  0.2009  0.7081  0.0215
  168SOL    HW2 3592   3.970   3.910   3.085 -1.5351 -0.9535  0.3637
  168SOL     MW 3593   3.983   3.860   3.016  0.0006 -0.0090  0.0019
  169SOL     OW 3594   1.584   4.466   0.107 -0.1470  0.3286 -0.0004
  169SOL    HW1 3595   1.534   4.543   0.133 -1.0649  0.3066 -1.5773
  169SOL    HW2 3596   1.670   4.474   0.147  0.4095 -0.9909 -0.8630
  169SOL     MW 3597   1.589   4.477   0.116  0.0006 -0.0090  0.0019
  170SOL     OW 3598   0.931   0.705   0.080 -0.0590  0.6739 -0.4776
  170SOL    HW1 3599   0.940   0.625   0.130 -1.8512  0.6329 -0.1569
  170SOL    HW2 3600   0.860   0.750   0.125 -0.4538 -0.0864 -0.3307
  170SOL     MW 3601   0.923   0.701   0.092  0.0006 -0.0090  0.0019
  171SOL     OW 3602   0.266   2.213   0.216 -0.4067 -0.4937  0.1424
  171SOL    HW1 3603   0.354   2.195   0.183 -0.5670  0.0018 -0.5917
  171SOL    HW2 3604   0.231   2.273   0.150  0.5055  0.2316  0.3002
  171SOL     MW 3605   0.273   2.219   0.203  0.0006 -0.0090  0.0019
  172SOL     OW 3606   2.083   2.097   0.201 -0.2123  0.2175 -0.1029
  172SOL    HW1 3607   2.017   2.158   0.233 -1.2370 -1.6142  1.4341
  172SOL    HW2 3608   2.043   2.072   0.118  0.4796  0.6589 -0.5808
  172SOL     MW 3609   2.069   2.102   0.194  0.0006 -0.0090  0.0019
  173SOL     OW 3610   3.856   3.342   0.088 -0.0787  0.2576 -0.4244
  173SOL    HW1 3611   3.945   3.313   0.105  0.2425  0.4180 -1.7134
  173SOL    HW2 3612   3.846   3.301   0.002  2.5349 -1.0977 -0.1866
  173SOL     MW 3613   3.866   3.333   0.079  0.0006 -0.0090  0.0019
  174SOL     OW 3614   1.647   1.648   0.391 -0.6614  0.3724  0.0285
  174SOL    HW1 3615   1.693   1.729   0.415 -0.5662 -0.5707  3.4945
  174SOL    HW2 3616   1.641   1.651   0.296 -4.2312 -2.1965 -0.0198
  174SOL     MW 3617   1.652   1.659   0.382  0.0006 -0.0090  0.0019
  175SOL     OW 3618   1.333   2.195   0.124 -0.1859 -0.4555 -0.3837
  175SOL    HW1 3619   1.395   2.141   0.174  1.7208  1.1239 -0.9165
  175SOL    HW2 3620   1.343   2.276   0.174 -0.5051 -1.7952  2.0038
  175SOL     MW 3621   1.343   2.199   0.137  0.0006 -0.0090  0.0019
  176SOL     OW 3622   4.957   3.429   0.278  0.2590 -0.1292  0.2595
  176SOL    HW1 3623   5.043   3.433   0.319  0.2691 -0.3650  0.2658
  176SOL    HW2 3624   4.981   3.385   0.196  0.5097 -0.3267  0.4349
  176SOL     MW 3625   4.972   3.423   0.273  0.0006 -0.0090  0.0019
  177SOL     OW 3626   2.790   4.530   0.046  0.1499 -0.4475 -0.1765
  177SOL    HW1 3627   2.699   4.518   0.072 -1.6343  5.1158 -2.3621
  177SOL    HW2 3628   2.790   4.489  -0.040 -0.7756 -1.9535  0.4997
  177SOL     MW 3629   2.778   4.523   0.038  0.0006 -0.0090  0.0019
  178SOL     OW 3630   1.344   0.971   3.120 -0.2283  0.1488  0.1322
  178SOL    HW1 3631   1.369   0.880   3.105 -0.8336 -0.3661  2.0338
  178SOL    HW2 3632   1.249   0.962   3.107  0.1237 -1.0581 -2.1593
  178SOL     MW 3633   1.335   0.958   3.116  0.0006 -0.0090  0.0019
  179SOL     OW 3634   2.344   4.060   0.159  0.4824 -0.0248  0.4249
  179SOL    HW1 3635   2.314   4.006   0.086  0.7425  0.6393 -0.1863
  179SOL    HW2 3636   2.439   4.050   0.158  0.5342  0.4517 -0.9893
  179SOL     MW 3637   2.352   4.052   0.149  0.0006 -0.0090  0.0019
  180SOL     OW 3638   4.338   4.242   0.377 -0.1367 -0.3316  0.3737
  180SOL    HW1 3639   4.256   4.247   0.328  0.3296  1.9114 -0.3069
  180SOL    HW2 3640   4.393   4.295   0.321  0.3270  0.0694  1.1967
  180SOL     MW 3641   4.334   4.249   0.363  0.0006 -0.0090  0.0019
  181SOL     OW 3642   0.833   3.487   0.172 -0.1408 -0.1567  0.4328
  181SOL    HW1 3643   0.911   3.454   0.217  0.7025 -0.1887 -0.9988
  181SOL    HW2 3644   0.804   3.413   0.119 -1.2541 -0.5476  1.5345
  181SOL     MW 3645   0.839   3.473   0.171  0.0006 -0.0090  0.0019
  182SOL     OW 3646   0.819   3.010   2.823 -0.1541  0.0817  0.2165
  182SOL    HW1 3647   0.727   2.987   2.810 -0.5585  0.8336  1.5652
  182SOL    HW2 3648   0.861   2.975   2.744 -0.6216  1.1715 -0.5445
  182SOL     MW 3649   0.813   3.003   2.811  0.0006 -0.0090  0.0019
  183SOL     OW 3650   0.981   2.373   0.008 -0.0455 -0.0413 -0.0474
  183SOL    HW1 3651   1.020   2.287   0.027  0.6715 -0.3064 -2.3599
  183SOL    HW2 3652   0.896   2.346  -0.025 -1.1232 -1.2297  3.3109
  183SOL     MW 3653   0.975   2.358   0.006  0.0006 -0.0090  0.0019
  184SOL     OW 3654   0.138   4.973   3.079 -0.0672  0.2009  0.1553
  184SOL    HW1 3655   0.050   4.948   3.051 -0.3019  1.5177 -0.3963
  184SOL    HW2 3656   0.190   4.926   3.015  0.7072  1.4732 -0.1961
  184SOL     MW 3657   0.133   4.964   3.067  0.0006 -0.0090  0.0019
  185SOL     OW 3658   4.961   4.905   0.282  0.1334  0.0637 -0.0093
  185SOL    HW1 3659   4.875   4.898   0.324  0.1019 -0.0675 -0.0964
  185SOL    HW2 3660   4.943   4.929   0.192  1.4931 -1.2425 -0.6830
  185SOL     MW 3661   4.948   4.907   0.276  0.0006 -0.0090  0.0019
  186SOL     OW 3662   1.072   0.932   3.064 -0.0571 -0.4722 -0.4665
  186SOL    HW1 3663   1.042   0.896   2.981 -0.5684 -0.2051 -0.4002
  186SOL    HW2 3664   1.040   0.867   3.127 -1.2783 -0.6488 -1.2256
  186SOL     MW 3665   1.064   0.918   3.061  0.0006 -0.0090  0.0019
  187SOL     OW 3666   5.055   0.593   2.999 -0.3318  0.0321 -0.1492
  187SOL    HW1 3667   5.021   0.505   2.987 -0.2382 -0.1229  0.6680
  187SOL    HW2 3668   4.981   0.650   3.021 -0.3031  0.4702 -1.1472
  187SOL     MW 3669   5.041   0.589   3.000  0.0006 -0.0090  0.0019
  188SOL     OW 3670   0.927   4.284   0.249  0.0738  0.5493  0.2368
  188SOL    HW1 3671   1.019   4.270   0.272  0.4376  0.2706 -1.2871
  188SOL    HW2 3672   0.943   4.353   0.185 -0.0331 -0.2532 -0.6894
  188SOL     MW 3673   0.941   4.291   0.244  0.0006 -0.0090  0.0019
  189SOL     OW 3674   1.166   1.563   2.780  0.9236  0.3329  0.3555
  189SOL    HW1 3675   1.170   1.650   2.741  0.4925  0.8227  1.3598
  189SOL    HW2 3676   1.197   1.574   2.870 -1.4052 -0.4050  1.3132
  189SOL     MW 3677   1.171   1.576   2.787  0.0006 -0.0090  0.0019
  190SOL     OW 3678   3.191   3.896   0.172  0.2441 -0.2641 -0.9653
  190SOL    HW1 3679   3.261   3.875   0.235 -0.4801 -2.8391 -0.8870
  190SOL    HW2 3680   3.156   3.977   0.209  0.3811 -0.3790 -0.5807
  190SOL     MW 3681   3.196   3.904   0.185  0.0006 -0.0090  0.0019
  191SOL     OW 3682   0.806   2.685   2.929 -0.0000  0.1075 -0.3495
  191SOL    HW1 3683   0.881   2.743   2.942 -0.5976  0.7850  0.2057
  191SOL    HW2 3684   0.798   2.650   3.018  0.8609  0.7835  0.0135
  191SOL     MW 3685   0.815   2.688   2.942  0.0006 -0.0090  0.0019
  192SOL     OW 3686   0.834   1.829   0.296  0.0225 -0.2478  0.3341
  192SOL    HW1 3687   0.855   1.737   0.278 -1.3555 -0.5191  0.0268
  192SOL    HW2 3688   0.916   1.875   0.279 -0.5484  0.6585  0.0134
  192SOL     MW 3689   0.848   1.823   0.291  0.0006 -0.0090  0.0019
  193SOL     OW 3690   3.301   4.002   3.061 -0.7757 -0.1099 -0.2099
  193SOL    HW1 3691   3.266   3.958   3.139 -0.1100  0.5130  0.4532
  193SOL    HW2 3692   3.228   4.009   2.999 -1.1455  1.0831  0.3298
  193SOL     MW 3693   3.287   3.997   3.063  0.0006 -0.0090  0.0019
  194SOL     OW 3694   2.049   4.516   0.398 -0.1520  0.5464  0.1232
  194SOL    HW1 3695   2.055   4.578   0.470 -0.5395 -1.1583  1.6818
  194SOL    HW2 3696   2.114   4.452   0.427 -0.0182  0.5530 -0.1586
  194SOL     MW 3697   2.058   4.516   0.411  0.0006 -0.0090  0.0019
  195SOL     OW 3698   2.204   1.404   0.033 -0.0310 -0.1200  0.4703
  195SOL    HW1 3699   2.232   1.339  -0.032  0.5099  0.5072  0.0523
  195SOL    HW2 3700   2.118   1.377   0.062 -0.1755 -0.4286 -0.2195
  195SOL     MW 3701   2.197   1.392   0.028  0.0006 -0.0090  0.0019
  196SOL     OW 3702   1.091   1.903   0.214 -0.1990  0.1012 -0.3028
  196SOL    HW1 3703   1.159   1.883   0.278 -0.5486 -0.7054 -0.1766
  196SOL    HW2 3704   1.118   1.844   0.144  0.5962 -0.6236  0.5901
  196SOL     MW 3705   1.103   1.892   0.213  0.0006 -0.0090  0.0019
  197SOL     OW 3706   1.488   1.230   0.339  0.3350  0.3020  0.1152
  197SOL    HW1 3707   1.490   1.192   0.426  1.6872 -0.2249 -0.1247
  197SOL    HW2 3708   1.569   1.280   0.335  0.2424  0.4127 -0.9199
  197SOL     MW 3709   1.499   1.232   0.350  0.0006 -0.0090  0.0019
  198SOL     OW 3710   4.955   0.715   0.250 -0.1286 -0.2644 -0.0656
  198SOL    HW1 3711   5.029   0.668   0.213  1.5651  1.2823  1.1887
  198SOL    HW2 3712   4.886   0.649   0.260 -1.3905  0.8726 -0.8290
  198SOL     MW 3713   4.956   0.700   0.247  0.0006 -0.0090  0.0019
  199SOL     OW 3714   2.496   4.010   2.956  0.4513 -0.1597  0.5017
  199SOL    HW1 3715   2.522   4.101   2.974  0.1473  0.4684 -1.8266
  199SOL    HW2 3716   2.404   4.004   2.978  0.0301 -0.2212 -1.1374
  199SOL     MW 3717   2.487   4.021   2.961  0.0006 -0.0090  0.0019
  200SOL     OW 3718   2.496   0.452   0.049  0.3691  0.7870 -0.4514
  200SOL    HW1 3719   2.492   0.485   0.139 -3.2176 -0.8821  0.1858
  200SOL    HW2 3720   2.508   0.530  -0.006  1.6394  0.6903 -0.3316
  200SOL     MW 3721   2.497   0.467   0.054  0.0006 -0.0090  0.0019
  201SOL     OW 3722   1.581   3.809   2.941  0.1014 -0.1918 -0.2973
  201SOL    HW1 3723   1.668   3.807   2.900  0.3722 -0.2539  0.2745
  201SOL    HW2 3724   1.597   3.852   3.025  1.7366 -0.4465 -0.4367
  201SOL     MW 3725   1.595   3.814   2.946  0.0006 -0.0090  0.0019
  202SOL     OW 3726   2.688   3.385   3.067  0.2493  0.2181 -0.0708
  202SOL    HW1 3727   2.778   3.407   3.092  0.5836 -0.2852 -0.8027
  202SOL    HW2 3728   2.698   3.341   2.982 -2.6600 -1.7069  0.4511
  202SOL     MW 3729   2.701   3.382   3.059  0.0006 -0.0090  0.0019
  203SOL     OW 3730   0.576   3.500   0.269  0.0113  0.4187  0.3297
  203SOL    HW1 3731   0.572   3.526   0.361  1.0038  0.1167  0.4656
  203SOL    HW2 3732   0.669   3.504   0.249 -0.2449 -1.7023 -1.7090
  203SOL     MW 3733   0.588   3.504   0.279  0.0006 -0.0090  0.0019
  204SOL     OW 3734   0.498   2.951   3.040 -0.3039 -0.2321 -0.4866
  204SOL    HW1 3735   0.577   2.960   3.093 -0.8843 -0.9185  0.5204
  204SOL    HW2 3736   0.530   2.911   2.958  0.2756  0.1785 -0.4612
  204SOL     MW 3737   0.513   2.947   3.036  0.0006 -0.0090  0.0019
  205SOL     OW 3738   4.229   3.781   3.046  0.2204 -0.0337  0.1200
  205SOL    HW1 3739   4.203   3.705   3.098 -2.1213 -0.0794 -1.0050
  205SOL    HW2 3740   4.258   3.845   3.111  0.4904 -1.2859  1.2896
  205SOL     MW 3741   4.230   3.779   3.062  0.0006 -0.0090  0.0019
  206SOL     OW 3742   5.047   3.031   0.054  0.3670 -0.1548 -0.3671
  206SOL    HW1 3743   5.034   3.126   0.062 -1.5869 -0.3265 -1.0890
  206SOL    HW2 3744   5.092   3.011   0.137  0.6692 -3.3691 -1.1672
  206SOL     MW 3745   5.051   3.041   0.066  0.0006 -0.0090  0.0019
  207SOL     OW 3746   4.270   4.842   3.099  0.4331  0.3146 -0.1420
  207SOL    HW1 3747   4.203   4.808   3.039  0.2290  0.1340  0.1901
  207SOL    HW2 3748   4.247   4.799   3.181  0.1616  0.5909 -0.0686
  207SOL     MW 3749   4.258   4.832   3.102  0.0006 -0.0090  0.0019
  208SOL     OW 3750   3.675   2.858   0.011  0.4702  0.4823  0.0787
  208SOL    HW1 3751   3.636   2.774   0.033 -0.0647  0.3688 -1.2335
  208SOL    HW2 3752   3.601   2.910  -0.021  1.6593  2.1309 -0.1046
  208SOL     MW 3753   3.660   2.854   0.010  0.0006 -0.0090  0.0019
  209SOL     OW 3754   0.867   1.555   0.260 -0.0188  0.5473 -0.6487
  209SOL    HW1 3755   0.803   1.519   0.321  0.7771 -1.7185 -1.0526
  209SOL    HW2 3756   0.935   1.487   0.254 -0.0340  0.4021  0.6087
  209SOL     MW 3757   0.868   1.541   0.267  0.0006 -0.0090  0.0019
  210SOL     OW 3758   0.954   2.900   0.167 -0.1782  0.3288  0.2025
  210SOL    HW1 3759   0.903   2.942   0.098 -0.9188  0.6999  0.9574
  210SOL    HW2 3760   0.899   2.824   0.189 -0.6136  0.5515 -0.1102
  210SOL     MW 3761   0.940   2.895   0.161  0.0006 -0.0090  0.0019
  211SOL     OW 3762   0.726   2.280   3.055 -0.0272  0.0981  0.0172
  211SOL    HW1 3763   0.701   2.255   2.966  0.6747  1.0005 -0.4491
  211SOL    HW2 3764   0.655   2.232   3.098  0.1095 -1.9487 -1.8240
  211SOL     MW 3765   0.714   2.270   3.049  0.0006 -0.0090  0.0019
  212SOL     OW 3766   1.063   2.783   2.960  0.3598 -0.2011  0.0709
  212SOL    HW1 3767   1.095   2.869   2.931 -1.0852  0.4060  0.1934
  212SOL    HW2 3768   1.115   2.758   3.037  0.8087  1.2112  0.2550
  212SOL     MW 3769   1.074   2.791   2.967  0.0006 -0.0090  0.0019
  213SOL     OW 3770   2.639   3.830   3.088 -0.4169  0.2818  0.1723
  213SOL    HW1 3771   2.593   3.749   3.069 -2.3236  1.3126  0.2219
  213SOL    HW2 3772   2.587   3.891   3.036 -0.1726  0.9799  0.7292
  213SOL     MW 3773   2.626   3.828   3.078  0.0006 -0.0090  0.0019
  214SOL     OW 3774   2.090   4.692   0.599 -0.3494 -0.7839 -0.1560
  214SOL    HW1 3775   2.061   4.779   0.570  0.3179 -0.2984  0.5771
  214SOL    HW2 3776   2.027   4.663   0.664 -0.5843 -0.5949 -0.2978
  214SOL     MW 3777   2.078   4.700   0.604  0.0006 -0.0090  0.0019
  215SOL     OW 3778   1.306   3.747   2.930 -0.1989 -0.0618  0.0203
  215SOL    HW1 3779   1.400   3.755   2.913 -0.0935  0.1089  0.6600
  215SOL    HW2 3780   1.270   3.811   2.868 -0.1645  0.4359  0.5081
  215SOL     MW 3781   1.314   3.756   2.919  0.0006 -0.0090  0.0019
  216SOL     OW 3782   3.334   3.254   0.710 -0.1788  0.2638 -0.0220
  216SOL    HW1 3783   3.386   3.245   0.630 -1.9532 -0.6032 -1.1561
  216SOL    HW2 3784   3.396   3.259   0.783  0.3531 -1.2559 -0.3124
  216SOL     MW 3785   3.349   3.253   0.709  0.0006 -0.0090  0.0019
  217SOL     OW 3786   1.608   3.654   0.219 -0.0818  0.2476 -0.0650
  217SOL    HW1 3787   1.525   3.626   0.181 -0.8092  0.7404  1.1311
  217SOL    HW2 3788   1.604   3.613   0.306 -0.7156  1.1262  0.3319
  217SOL     MW 3789   1.597   3.645   0.225  0.0006 -0.0090  0.0019
  218SOL     OW 3790   2.328   3.978   2.727  0.2468 -0.3252  0.3572
  218SOL    HW1 3791   2.303   3.886   2.740 -1.7582  0.0402 -0.4789
  218SOL    HW2 3792   2.401   3.994   2.786  1.0594 -0.0796 -0.6836
  218SOL     MW 3793   2.334   3.968   2.736  0.0006 -0.0090  0.0019
  219SOL     OW 3794   1.288   1.932   2.898  0.3787  0.5279 -0.3383
  219SOL    HW1 3795   1.349   1.977   2.958 -0.5970 -0.0894  1.1694
  219SOL    HW2 3796   1.209   1.987   2.896  0.0276  0.0795 -3.3618
  219SOL     MW 3797   1.286   1.945   2.906  0.0006 -0.0090  0.0019
  220SOL     OW 3798   2.265   1.204   2.958  0.2170  0.0495  0.2503
  220SOL    HW1 3799   2.332   1.136   2.965  0.6793  0.2919 -1.4627
  220SOL    HW2 3800   2.252   1.214   2.864 -0.5315  0.5080  0.3935
  220SOL     MW 3801   2.272   1.196   2.946  0.0006 -0.0090  0.0019
  221SOL     OW 3802   0.928   3.637   3.069 -0.1359 -0.4991 -0.3534
  221SOL    HW1 3803   0.898   3.603   3.154 -1.6722  1.8820  0.1620
  221SOL    HW2 3804   0.878   3.718   3.058 -0.8117 -1.0145 -1.1436
  221SOL     MW 3805   0.917   3.643   3.079  0.0006 -0.0090  0.0019
  222SOL     OW 3806   4.319   3.969   0.379 -0.4066 -0.4376  0.1922
  222SOL    HW1 3807   4.334   4.063   0.370  0.2317 -0.5346  0.1635
  222SOL    HW2 3808   4.317   3.942   0.287  0.0868 -1.4167  0.4453
  222SOL     MW 3809   4.321   3.978   0.366  0.0006 -0.0090  0.0019
  223SOL     OW 3810   4.258   4.244   3.110 -0.0781 -0.1281 -0.0915
  223SOL    HW1 3811   4.207   4.219   3.033 -0.0766  0.8059 -0.4101
  223SOL    HW2 3812   4.197   4.242   3.184  0.4668  1.7204  0.4662
  223SOL     MW 3813   4.243   4.241   3.110  0.0006 -0.0090  0.0019
  224SOL     OW 3814   2.227   3.719   2.727 -0.0377 -0.4116  0.2518
  224SOL    HW1 3815   2.140   3.726   2.690  0.8547 -0.8464 -2.1089
  224SOL    HW2 3816   2.282   3.696   2.651  1.6924  0.8147  1.0495
  224SOL     MW 3817   2.223   3.717   2.712  0.0006 -0.0090  0.0019
  225SOL     OW 3818   1.926   1.229   2.855  0.1526 -0.3726  1.1103
  225SOL    HW1 3819   1.838   1.192   2.868  0.0706 -0.8645 -0.5931
  225SOL    HW2 3820   1.928   1.253   2.763  0.4026  0.5245  1.3348
  225SOL     MW 3821   1.914   1.228   2.845  0.0006 -0.0090  0.0019
  226SOL     OW 3822   3.532   2.643   0.083 -0.0401 -0.0420 -0.0849
  226SOL    HW1 3823   3.468   2.668   0.016 -0.8088  1.5359  1.1594
  226SOL    HW2 3824   3.531   2.548   0.078 -0.0034 -0.0512  0.0623
  226SOL     MW 3825   3.524   2.634   0.074  0.0006 -0.0090  0.0019
  227SOL     OW 3826   0.709   4.229   0.066 -0.2398  0.1293 -0.0111
  227SOL    HW1 3827   0.774   4.224   0.137 -0.9994 -0.1705  0.6695
  227SOL    HW2 3828   0.703   4.322   0.044  0.8374  0.4142  0.7812
  227SOL     MW 3829   0.717   4.241   0.072  0.0006 -0.0090  0.0019
  228SOL     OW 3830   0.525   2.141   0.048 -0.1055 -0.0607 -0.3191
  228SOL    HW1 3831   0.478   2.111  -0.030 -0.3959  0.9268 -0.5440
  228SOL    HW2 3832   0.591   2.076   0.070  2.7965  2.2319 -1.5432
  228SOL     MW 3833   0.527   2.129   0.040  0.0006 -0.0090  0.0019
  229SOL     OW 3834   4.194   0.267   2.925  0.2959 -0.6977 -0.1981
  229SOL    HW1 3835   4.244   0.305   2.998 -0.9857  0.0913  0.3180
  229SOL    HW2 3836   4.208   0.330   2.854  0.5928  0.1598  0.5923
  229SOL     MW 3837   4.202   0.281   2.926  0.0006 -0.0090  0.0019
  230SOL     OW 3838   4.550   5.038   2.797  0.0034 -0.0537  0.0480
  230SOL    HW1 3839   4.537   5.128   2.825 -0.4847 -0.1014 -0.0342
  230SOL    HW2 3840   4.461   5.012   2.774  0.6501 -0.9198 -1.6343
  230SOL     MW 3841   4.537   5.046   2.798  0.0006 -0.0090  0.0019
  231SOL     OW 3842   3.945   4.681   0.186 -0.4654  0.1882  0.1818
  231SOL    HW1 3843   4.030   4.714   0.215 -0.7673  1.3392 -0.1870
  231SOL    HW2 3844   3.883   4.739   0.230 -0.8003 -0.5454  0.6957
  231SOL     MW 3845   3.948   4.693   0.196  0.0006 -0.0090  0.0019
  232SOL     OW 3846   1.481   1.132   0.600 -0.0744 -0.7148  0.1536
  232SOL    HW1 3847   1.404   1.179   0.632 -0.7571 -1.5861 -0.1669
  232SOL    HW2 3848   1.443   1.052   0.564  0.9098 -1.0413 -0.1792
  232SOL     MW 3849   1.465   1.128   0.600  0.0006 -0.0090  0.0019
  233SOL     OW 3850   2.873   3.360   0.358 -0.5609  0.0813 -0.0905
  233SOL    HW1 3851   2.923   3.406   0.426 -1.4719 -0.9777  1.3673
  233SOL    HW2 3852   2.788   3.404   0.363  0.1855  1.9814 -2.5278
  233SOL     MW 3853   2.868   3.372   0.368  0.0006 -0.0090  0.0019
  234SOL     OW 3854   1.635   4.977   0.178  0.1023  0.0879  0.5554
  234SOL    HW1 3855   1.670   4.906   0.124 -1.7777 -1.7997  1.6502
  234SOL    HW2 3856   1.569   4.933   0.232 -0.5163  1.0764  0.6232
  234SOL     MW 3857   1.631   4.962   0.178  0.0006 -0.0090  0.0019
  235SOL     OW 3858   4.293   3.352   0.126  0.0454  0.1869 -0.3280
  235SOL    HW1 3859   4.346   3.314   0.196 -0.6850 -1.4084 -0.5857
  235SOL    HW2 3860   4.216   3.295   0.126  0.5459 -0.5375  0.9951
  235SOL     MW 3861   4.290   3.340   0.136  0.0006 -0.0090  0.0019
  236SOL     OW 3862   2.827   2.883   0.421 -0.0203 -0.6915 -0.1949
  236SOL    HW1 3863   2.793   2.968   0.391  0.2224 -0.7309 -0.5873
  236SOL    HW2 3864   2.869   2.907   0.503 -1.3367 -1.9817  0.9182
  236SOL     MW 3865   2.828   2.898   0.428  0.0006 -0.0090  0.0019
  237SOL     OW 3866   4.318   4.938   2.711 -0.1844 -0.5885 -0.9133
  237SOL    HW1 3867   4.243   4.985   2.748 -0.0032 -0.5944 -0.5406
  237SOL    HW2 3868   4.328   4.979   2.625 -0.2145 -1.2468 -1.2405
  237SOL     MW 3869   4.309   4.949   2.704  0.0006 -0.0090  0.0019
  238SOL     OW 3870   1.504   1.312   3.024 -0.0165  0.2031 -0.2517
  238SOL    HW1 3871   1.441   1.280   3.089  0.2440 -1.5120 -0.8020
  238SOL    HW2 3872   1.569   1.365   3.070 -0.1719  0.2155 -0.0451
  238SOL     MW 3873   1.504   1.315   3.039  0.0006 -0.0090  0.0019
  239SOL     OW 3874   2.164   4.201   2.727 -0.0800 -0.5941  0.3292
  239SOL    HW1 3875   2.229   4.131   2.734  0.2617 -0.2842  0.3030
  239SOL    HW2 3876   2.194   4.264   2.793 -1.7422 -0.8427  1.3633
  239SOL     MW 3877   2.177   4.200   2.737  0.0006 -0.0090  0.0019
  240SOL     OW 3878   2.930   3.421   0.095 -0.0311  0.3574  0.0204
  240SOL    HW1 3879   2.917   3.406   0.189 -2.0581 -0.3960 -0.3295
  240SOL    HW2 3880   2.975   3.506   0.092  0.0097  0.3375  0.0835
  240SOL     MW 3881   2.934   3.431   0.107  0.0006 -0.0090  0.0019
  241SOL     OW 3882   3.094   3.200   0.120 -0.1130  0.3433 -0.2957
  241SOL    HW1 3883   3.072   3.175   0.209  0.1497  1.9385  0.2404
  241SOL    HW2 3884   3.035   3.274   0.104 -2.1010 -1.0058  0.3363
  241SOL     MW 3885   3.083   3.207   0.129  0.0006 -0.0090  0.0019
  242SOL     OW 3886   4.868   0.783   3.126 -0.2499  0.1599  0.1756
  242SOL    HW1 3887   4.896   0.759   3.215  1.7008  1.1456 -0.1309
  242SOL    HW2 3888   4.854   0.878   3.127  0.8317  0.3515 -1.2814
  242SOL     MW 3889   4.870   0.792   3.138  0.0006 -0.0090  0.0019
  243SOL     OW 3890   2.371   4.759   0.497  0.0923 -0.2620  0.3143
  243SOL    HW1 3891   2.300   4.743   0.560 -0.5615 -0.1832 -0.3919
  243SOL    HW2 3892   2.411   4.672   0.493 -1.7158 -1.1883  0.9391
  243SOL     MW 3893   2.367   4.745   0.505  0.0006 -0.0090  0.0019
  244SOL     OW 3894   2.191   4.722   0.288  0.3555 -0.4844  0.5580
  244SOL    HW1 3895   2.264   4.727   0.351  1.7159 -2.1005 -0.7973
  244SOL    HW2 3896   2.139   4.648   0.318 -0.4051 -0.9699 -1.8218
  244SOL     MW 3897   2.194   4.713   0.300  0.0006 -0.0090  0.0019
  245SOL     OW 3898   4.224   0.595   3.032 -0.2438 -0.0895  0.5229
  245SOL    HW1 3899   4.249   0.687   3.042  0.5016 -0.0387 -1.3637
  245SOL    HW2 3900   4.306   0.569   2.991  0.4953  2.3400  0.3328
  245SOL     MW 3901   4.238   0.604   3.028  0.0006 -0.0090  0.0019
  246SOL     OW 3902   3.959   4.043   0.085 -0.0503 -0.2217 -0.5960
  246SOL    HW1 3903   3.951   4.119   0.028 -0.8709 -0.5070 -0.8733
  246SOL    HW2 3904   3.870   4.016   0.107 -0.4711  1.9725  0.6799
  246SOL     MW 3905   3.947   4.049   0.080  0.0006 -0.0090  0.0019
  247SOL     OW 3906   0.098   2.274   2.735  0.1933  0.1807 -0.2954
  247SOL    HW1 3907   0.033   2.345   2.735  0.1985  0.1869  0.4826
  247SOL    HW2 3908   0.065   2.226   2.659  1.6664 -0.2616 -0.6698
  247SOL     MW 3909   0.085   2.277   2.725  0.0006 -0.0090  0.0019
  248SOL     OW 3910   0.400   0.533   0.111 -0.0244  0.1279 -0.3219
  248SOL    HW1 3911   0.419   0.443   0.084 -0.4595 -0.8778  2.3884
  248SOL    HW2 3912   0.466   0.587   0.069 -0.0271  1.4876  1.3376
  248SOL     MW 3913   0.411   0.528   0.102  0.0006 -0.0090  0.0019
  249SOL     OW 3914   4.560   2.623   0.126  0.1864 -0.0259  0.0796
  249SOL    HW1 3915   4.465   2.630   0.122  0.0283 -1.1439  1.3116
  249SOL    HW2 3916   4.571   2.585   0.213  1.5212  0.1998  0.0241
  249SOL     MW 3917   4.549   2.619   0.137  0.0006 -0.0090  0.0019
  250SOL     OW 3918   2.059   4.917   0.443 -0.5018 -0.3076  0.5575
  250SOL    HW1 3919   2.118   4.987   0.470 -0.0957  0.4422 -2.0198
  250SOL    HW2 3920   2.118   4.870   0.384  0.0088  0.9525  0.0138
  250SOL     MW 3921   2.075   4.920   0.439  0.0006 -0.0090  0.0019
  251SOL     OW 3922   3.374   4.272   0.314 -0.3137 -0.4301  0.1808
  251SOL    HW1 3923   3.365   4.364   0.289 -1.0187 -0.5609 -0.0844
  251SOL    HW2 3924   3.408   4.239   0.231  1.0481  0.1611  0.4835
  251SOL     MW 3925   3.377   4.280   0.300  0.0006 -0.0090  0.0019
  252SOL     OW 3926   1.311   1.618   0.196 -0.4005  0.0046  0.0421
  252SOL    HW1 3927   1.298   1.571   0.114  0.5820 -0.1206 -0.0566
  252SOL    HW2 3928   1.300   1.550   0.263  0.5104  0.7021  0.9196
  252SOL     MW 3929   1.308   1.603   0.194  0.0006 -0.0090  0.0019
  253SOL     OW 3930   4.454   4.674   0.350  0.5572  0.1936  0.2059
  253SOL    HW1 3931   4.498   4.589   0.348  0.4783  0.1465 -1.9679
  253SOL    HW2 3932   4.460   4.697   0.442 -0.9980  0.9216  0.1630
  253SOL     MW 3933   4.460   4.666   0.362  0.0006 -0.0090  0.0019
  254SOL     OW 3934   2.908   3.777   2.998  0.0996 -0.1450  0.1418
  254SOL    HW1 3935   2.954   3.754   3.079  0.6938  0.6064  0.0335
  254SOL    HW2 3936   2.823   3.803   3.034 -0.2268 -1.7940  0.6459
  254SOL     MW 3937   2.902   3.778   3.014  0.0006 -0.0090  0.0019
  255SOL     OW 3938   2.051   1.124   3.121  0.1922 -0.0645 -0.0314
  255SOL    HW1 3939   1.994   1.064   3.074  0.3964 -0.4808  0.2427
  255SOL    HW2 3940   2.103   1.165   3.052  0.9915  0.3506  0.7753
  255SOL     MW 3941   2.050   1.121   3.106  0.0006 -0.0090  0.0019
  256SOL     OW 3942   0.255   2.424   3.121 -0.4650  0.2826 -0.0953
  256SOL    HW1 3943   0.203   2.499   3.094  1.7100  1.3150 -1.6954
  256SOL    HW2 3944   0.225   2.353   3.063  1.8568 -0.1905 -0.8381
  256SOL     MW 3945   0.244   2.424   3.110  0.0006 -0.0090  0.0019
  257SOL     OW 3946   0.584   0.703   3.123  0.2645 -0.3755 -0.0414
  257SOL    HW1 3947   0.517   0.766   3.097 -0.2599 -0.4549  1.0463
  257SOL    HW2 3948   0.656   0.755   3.161 -0.1486 -1.5936  2.6243
  257SOL     MW 3949   0.585   0.718   3.125  0.0006 -0.0090  0.0019
  258SOL     OW 3950   4.154   3.582   0.074 -0.2141 -0.5831 -0.5542
  258SOL    HW1 3951   4.216   3.517   0.107  1.2127  0.3171 -1.3894
  258SOL    HW2 3952   4.094   3.594   0.148 -0.5900 -3.7005 -0.2299
  258SOL     MW 3953   4.154   3.575   0.088  0.0006 -0.0090  0.0019
  259SOL     OW 3954   4.201   2.335   0.609  0.0890 -0.1701  0.7062
  259SOL    HW1 3955   4.112   2.319   0.639  0.6194 -1.0715  1.9264
  259SOL    HW2 3956   4.255   2.316   0.687 -0.7412 -1.5460  0.9604
  259SOL     MW 3957   4.197   2.331   0.623  0.0006 -0.0090  0.0019
  260SOL     OW 3958   1.946   1.335   0.143 -0.2072 -0.1875 -0.1474
  260SOL    HW1 3959   1.964   1.313   0.235 -1.8144  0.9272  0.4718
  260SOL    HW2 3960   1.967   1.254   0.095 -0.6405  0.2089 -1.0286
  260SOL     MW 3961   1.951   1.321   0.149  0.0006 -0.0090  0.0019
  261SOL     OW 3962   4.977   0.213   2.727  0.1692  0.3841 -0.2034
  261SOL    HW1 3963   5.049   0.177   2.780  0.8760 -0.4807 -1.6928
  261SOL    HW2 3964   4.943   0.137   2.680 -0.8728  0.7175 -0.0101
  261SOL     MW 3965   4.982   0.198   2.728  0.0006 -0.0090  0.0019
  262SOL     OW 3966   0.495   3.440   0.003  0.1931  0.2467 -0.3132
  262SOL    HW1 3967   0.497   3.478   0.091  2.0286 -0.4419 -0.0229
  262SOL    HW2 3968   0.533   3.512  -0.048  2.6090  0.3373  1.4480
  262SOL     MW 3969   0.500   3.455   0.008  0.0006 -0.0090  0.0019
  263SOL     OW 3970   4.137   2.887   2.713  0.1999  0.2249 -0.0034
  263SOL    HW1 3971   4.158   2.797   2.738  0.7961  0.4425  0.3123
  263SOL    HW2 3972   4.043   2.886   2.695 -0.2219 -0.2604  1.9895
  263SOL     MW 3973   4.127   2.875   2.714  0.0006 -0.0090  0.0019
  264SOL     OW 3974   4.942   0.017   2.560  0.1129  0.4869 -0.0234
  264SOL    HW1 3975   4.959   0.074   2.484 -0.2632  0.6972  0.0498
  264SOL    HW2 3976   4.851  -0.009   2.545 -0.2093  1.0003  0.9989
  264SOL     MW 3977   4.933   0.021   2.548  0.0006 -0.0090  0.0019
  265SOL     OW 3978   3.578   4.556   3.074  0.5094 -0.0617 -0.4544
  265SOL    HW1 3979   3.498   4.592   3.034  0.3381 -0.3340 -0.3589
  265SOL    HW2 3980   3.600   4.478   3.024  1.4529  0.0509 -0.2235
  265SOL     MW 3981   3.570   4.551   3.062  0.0006 -0.0090  0.0019
  266SOL     OW 3982   4.431   4.611   2.963  0.0737 -0.2193 -0.4129
  266SOL    HW1 3983   4.430   4.696   3.006 -0.3413 -0.4777  0.0941
  266SOL    HW2 3984   4.406   4.629   2.872  1.0958 -0.5790 -0.7883
  266SOL     MW 3985   4.428   4.625   2.956  0.0006 -0.0090  0.0019
  267SOL     OW 3986   0.324   3.129   2.918  0.3013 -0.2535  0.7324
  267SOL    HW1 3987   0.251   3.072   2.894  0.8502 -0.3824 -0.7492
  267SOL    HW2 3988   0.384   3.067   2.958 -0.1449 -2.1997 -1.4190
  267SOL     MW 3989   0.322   3.113   2.920  0.0006 -0.0090  0.0019
  268SOL     OW 3990   0.903   2.195   2.774  0.1680  0.0891  0.3645
  268SOL    HW1 3991   0.911   2.290   2.783  1.6400  0.1071 -0.8738
  268SOL    HW2 3992   0.906   2.174   2.681  0.3095 -0.6824  0.5321
  268SOL     MW 3993   0.904   2.205   2.763  0.0006 -0.0090  0.0019
  269SOL     OW 3994   1.298   1.338   0.641 -0.3014  0.2225 -0.6837
  269SOL    HW1 3995   1.381   1.384   0.627  1.4252 -2.6492 -0.6540
  269SOL    HW2 3996   1.236   1.405   0.670 -1.1234 -1.5384  1.9113
  269SOL     MW 3997   1.301   1.353   0.643  0.0006 -0.0090  0.0019
  270SOL     OW 3998   0.091   2.971   2.918 -0.6220  0.4986  0.4033
  270SOL    HW1 3999   0.080   3.007   3.006  0.2746  2.9051 -0.3909
  270SOL    HW2 4000   0.017   3.000   2.865 -0.3555 -0.7301 -0.7055
  270SOL     MW 4001   0.080   2.979   2.923  0.0006 -0.0090  0.0019
  271SOL     OW 4002   4.274   2.629   0.142 -0.3818  0.1582  0.2821
  271SOL    HW1 4003   4.222   2.703   0.110  1.5498  0.8287 -1.5849
  271SOL    HW2 4004   4.217   2.572   0.192  1.0743 -1.8497 -0.2074
  271SOL     MW 4005   4.260   2.631   0.144  0.0006 -0.0090  0.0019
  272SOL     OW 4006   0.953   2.465   2.786  0.2374 -0.1612  0.0270
  272SOL    HW1 4007   1.042   2.468   2.821  0.9845  1.0965 -1.8030
  272SOL    HW2 4008   0.907   2.539   2.826 -0.5379 -0.4151 -0.3846
  272SOL     MW 4009   0.959   2.475   2.796  0.0006 -0.0090  0.0019
  273SOL     OW 4010   4.782   0.351   2.859  0.2218  0.0240  0.0007
  273SOL    HW1 4011   4.830   0.354   2.942  0.3989 -1.9416  0.0289
  273SOL    HW2 4012   4.847   0.300   2.810 -1.1820 -1.8641 -0.0170
  273SOL     MW 4013   4.797   0.344   2.864  0.0006 -0.0090  0.0019
  274SOL     OW 4014   3.479   4.158   0.085  0.2879  0.1393  0.3443
  274SOL    HW1 4015   3.415   4.103   0.040  0.4400 -0.3146  0.6778
  274SOL    HW2 4016   3.522   4.202   0.012 -1.3949 -1.4146 -1.6935
  274SOL     MW 4017   3.476   4.157   0.069  0.0006 -0.0090  0.0019
  275SOL     OW 4018   5.042   3.890   0.262  0.4989  0.1285  0.2233
  275SOL    HW1 4019   5.015   3.895   0.170  1.3881  1.3055 -0.0039
  275SOL    HW2 4020   4.972   3.836   0.297 -1.2664  1.1572 -1.5192
  275SOL     MW 4021   5.029   3.884   0.254  0.0006 -0.0090  0.0019
  276SOL     OW 4022   2.001   3.766   3.086 -0.0554  0.0257 -0.5092
  276SOL    HW1 4023   2.068   3.704   3.055  1.0559  0.4113  0.9758
  276SOL    HW2 4024   1.940   3.709   3.133 -0.1446  0.6212  0.1161
  276SOL     MW 4025   2.002   3.750   3.088  0.0006 -0.0090  0.0019
  277SOL     OW 4026   3.395   4.533   0.193  0.3906 -0.6734  0.2969
  277SOL    HW1 4027   3.326   4.588   0.155  0.1004 -1.3969 -0.2300
  277SOL    HW2 4028   3.467   4.546   0.132  0.0133 -1.3805 -0.3101
  277SOL     MW 4029   3.395   4.542   0.180  0.0006 -0.0090  0.0019
  278SOL     OW 4030   0.962   4.493   0.068  0.1932 -0.1152 -0.0104
  278SOL    HW1 4031   0.868   4.507   0.059 -0.0237 -2.0756 -1.5549
  278SOL    HW2 4032   1.005   4.578   0.075 -0.9563  0.6208 -1.4277
  278SOL     MW 4033   0.956   4.506   0.068  0.0006 -0.0090  0.0019
  279SOL     OW 4034   3.829   4.937   3.076 -0.0405 -0.0519 -0.3654
  279SOL    HW1 4035   3.741   4.967   3.051  0.2364  0.8257 -0.3315
  279SOL    HW2 4036   3.828   4.844   3.053  1.5251  0.2715 -1.9905
  279SOL     MW 4037   3.817   4.929   3.069  0.0006 -0.0090  0.0019
  280SOL     OW 4038   4.339   3.989   0.079 -0.1320 -0.0345  0.0530
  280SOL    HW1 4039   4.425   4.008   0.117 -1.1896  1.0219  2.1014
  280SOL    HW2 4040   4.318   4.076   0.046 -1.8992 -0.6999 -0.6966
  280SOL     MW 4041   4.348   4.003   0.080  0.0006 -0.0090  0.0019
  281SOL     OW 4042   5.007   2.472   2.707  0.5567  0.0322 -0.0024
  281SOL    HW1 4043   4.929   2.438   2.751 -0.1389  0.6365 -0.7294
  281SOL    HW2 4044   5.019   2.558   2.747  0.8817  0.1033 -0.2495
  281SOL     MW 4045   4.998   2.479   2.718  0.0006 -0.0090  0.0019
  282SOL     OW 4046   0.739   3.304   3.113 -0.2417  0.5183  0.3879
  282SOL    HW1 4047   0.764   3.342   3.029  1.2113  0.5758  0.8178
  282SOL    HW2 4048   0.647   3.328   3.121 -0.3623  0.7959 -1.4261
  282SOL     MW 4049   0.731   3.312   3.103  0.0006 -0.0090  0.0019
  283SOL     OW 4050   3.817   4.680   2.979  0.1433 -0.1642 -0.0565
  283SOL    HW1 4051   3.869   4.614   3.026  1.2637 -0.2182 -1.3177
  283SOL    HW2 4052   3.725   4.657   2.995 -0.4631  0.4937 -2.3011
  283SOL     MW 4053   3.812   4.668   2.987  0.0006 -0.0090  0.0019
  284SOL     OW 4054   4.103   0.007   2.817  0.1640  0.1478  1.0538
  284SOL    HW1 4055   4.070  -0.022   2.903 -0.8601  1.4474  1.1202
  284SOL    HW2 4056   4.131   0.097   2.832 -1.3015  1.1687 -1.7067
  284SOL     MW 4057   4.102   0.015   2.831  0.0006 -0.0090  0.0019
  285SOL     OW 4058   3.212   4.686   0.066  0.3890 -0.2490  0.0047
  285SOL    HW1 4059   3.230   4.777   0.041 -0.1162  0.1550  1.0509
  285SOL    HW2 4060   3.141   4.663   0.006  0.7553 -1.9547  0.1941
  285SOL     MW 4061   3.205   4.695   0.055  0.0006 -0.0090  0.0019
  286SOL     OW 4062   4.527   4.424   0.017 -0.4203  0.5958  0.2924
  286SOL    HW1 4063   4.522   4.492  -0.051 -0.1269 -0.6610 -1.0419
  286SOL    HW2 4064   4.481   4.351  -0.026  1.5863  0.3624 -1.6594
  286SOL     MW 4065   4.520   4.423   0.002  0.0006 -0.0090  0.0019
  287SOL     OW 4066   4.687   4.020   0.402  0.2795  0.2910 -0.2848
  287SOL    HW1 4067   4.645   4.072   0.471  1.4178  0.3073  0.4259
  287SOL    HW2 4068   4.645   3.935   0.417  0.3640  0.5027  1.2769
  287SOL     MW 4069   4.676   4.016   0.413  0.0006 -0.0090  0.0019
  288SOL     OW 4070   0.181   2.199   2.993 -0.1062  0.1818  0.3797
  288SOL    HW1 4071   0.129   2.221   2.915 -0.9580 -1.8523  0.3197
  288SOL    HW2 4072   0.115   2.188   3.062  0.7771  1.2755  1.4487
  288SOL     MW 4073   0.165   2.200   2.992  0.0006 -0.0090  0.0019
  289SOL     OW 4074   0.192   0.530   2.817  0.7144 -0.0341  0.0241
  289SOL    HW1 4075   0.141   0.495   2.745 -2.2869  1.2695  1.3395
  289SOL    HW2 4076   0.122   0.566   2.872 -0.6574 -0.5706 -1.3165
  289SOL     MW 4077   0.176   0.530   2.815  0.0006 -0.0090  0.0019
  290SOL     OW 4078   1.997   1.331   0.416 -0.2323  0.4527  0.4431
  290SOL    HW1 4079   1.905   1.353   0.405 -0.2037 -0.3569 -1.9738
  290SOL    HW2 4080   2.045   1.410   0.392  0.0628 -0.3312 -1.7657
  290SOL     MW 4081   1.991   1.344   0.412  0.0006 -0.0090  0.0019
  291SOL     OW 4082   4.959   3.338   2.937 -0.1055 -0.2698  0.2823
  291SOL    HW1 4083   4.874   3.293   2.939 -0.8759  1.0081 -1.5595
  291SOL    HW2 4084   4.935   3.428   2.915 -0.1616 -0.8255 -2.2845
  291SOL     MW 4085   4.944   3.344   2.934  0.0006 -0.0090  0.0019
  292SOL     OW 4086   2.804   4.393   2.938  0.2191 -0.2084  0.2291
  292SOL    HW1 4087   2.854   4.311   2.944 -2.0773 -1.8479 -1.2789
  292SOL    HW2 4088   2.838   4.429   2.856  0.6476  1.2658  1.0278
  292SOL     MW 4089   2.815   4.387   2.928  0.0006 -0.0090  0.0019
  293SOL     OW 4090   4.758   2.697   3.083 -0.0509  0.1060  0.4252
  293SOL    HW1 4091   4.712   2.678   3.002 -0.4759  0.5210  0.5672
  293SOL    HW2 4092   4.690   2.688   3.150  0.0367 -0.5193  0.4425
  293SOL     MW 4093   4.743   2.693   3.081  0.0006 -0.0090  0.0019
  294SOL     OW 4094   2.992   4.656   3.047  0.3878 -0.1170 -0.1102
  294SOL    HW1 4095   2.927   4.624   3.108 -0.9501  1.4959 -0.6107
  294SOL    HW2 4096   2.957   4.743   3.026 -1.4801 -0.5746  0.9074
  294SOL     MW 4097   2.979   4.664   3.052  0.0006 -0.0090  0.0019
  295SOL     OW 4098   2.229   4.330   0.498  0.4694 -0.3433  0.2180
  295SOL    HW1 4099   2.206   4.250   0.449 -0.2074 -0.6700  1.0434
  295SOL    HW2 4100   2.211   4.309   0.589 -0.0918 -1.7985 -0.1903
  295SOL     MW 4101   2.223   4.317   0.503  0.0006 -0.0090  0.0019
  296SOL     OW 4102   1.316   2.410   0.286 -0.6258 -0.0850  0.0904
  296SOL    HW1 4103   1.367   2.485   0.317 -2.2408  0.7724  0.8413
  296SOL    HW2 4104   1.227   2.446   0.280  0.3420  2.1256 -2.5366
  296SOL     MW 4105   1.311   2.425   0.289  0.0006 -0.0090  0.0019
  297SOL     OW 4106   1.329   1.217   0.108  0.2885 -0.0839 -0.1806
  297SOL    HW1 4107   1.346   1.130   0.071 -0.2306 -0.7671  1.1388
  297SOL    HW2 4108   1.380   1.214   0.189 -1.1060 -0.1459  0.7276
  297SOL     MW 4109   1.338   1.205   0.114  0.0006 -0.0090  0.0019
  298SOL     OW 4110   1.500   2.038   0.258 -0.2076  0.2218  0.1240
  298SOL    HW1 4111   1.562   1.986   0.208  0.6255  1.3895 -0.0875
  298SOL    HW2 4112   1.454   1.975   0.315 -1.9517  0.5808 -0.8124
  298SOL     MW 4113   1.502   2.023   0.259  0.0006 -0.0090  0.0019
  299SOL     OW 4114   3.584   2.472   2.927  0.1048  0.5809  0.4587
  299SOL    HW1 4115   3.666   2.517   2.906  0.0692  0.3435 -0.1948
  299SOL    HW2 4116   3.522   2.542   2.947 -0.6621  0.3117 -0.9063
  299SOL     MW 4117   3.587   2.487   2.927  0.0006 -0.0090  0.0019
  300SOL     OW 4118   0.063   2.686   2.856  0.2598  0.1747  0.1185
  300SOL    HW1 4119   0.046   2.780   2.867 -0.2280  0.1689 -0.5291
  300SOL    HW2 4120   0.155   2.684   2.833  0.9305  0.7192  2.4307
  300SOL     MW 4121   0.073   2.698   2.855  0.0006 -0.0090  0.0019
  301SOL     OW 4122   3.525   3.686   2.968 -0.2715  0.7534 -0.1561
  301SOL    HW1 4123   3.554   3.717   3.054  1.9588 -0.6566 -0.3240
  301SOL    HW2 4124   3.572   3.751   2.916  0.3169  1.1901  0.9059
  301SOL     MW 4125   3.535   3.698   2.972  0.0006 -0.0090  0.0019
  302SOL     OW 4126   4.082   4.779   2.901  0.7257  0.1628  0.2240
  302SOL    HW1 4127   3.988   4.763   2.909  0.5273  0.4893 -1.1996
  302SOL    HW2 4128   4.105   4.758   2.810  2.7967  1.9757  0.2300
  302SOL     MW 4129   4.073   4.774   2.890  0.0006 -0.0090  0.0019
  303SOL     OW 4130   2.858   2.008   3.005 -0.1892  0.4644 -0.1669
  303SOL    HW1 4131   2.891   1.919   3.004  0.2928  0.5868  1.2867
  303SOL    HW2 4132   2.805   2.005   3.085  2.2797 -0.4280  1.5655
  303SOL     MW 4133   2.855   1.996   3.016  0.0006 -0.0090  0.0019
  304SOL     OW 4134   2.395   1.600   3.076  0.0972 -0.0894  0.0173
  304SOL    HW1 4135   2.352   1.685   3.066 -0.3084 -0.3483 -0.4492
  304SOL    HW2 4136   2.322   1.544   3.102  0.6111 -0.3961  0.8406
  304SOL     MW 4137   2.380   1.604   3.078  0.0006 -0.0090  0.0019
  305SOL     OW 4138   0.799   1.502   3.122 -0.1331 -0.2012  0.4273
  305SOL    HW1 4139   0.800   1.512   3.217  2.7725  2.7253  0.2833
  305SOL    HW2 4140   0.706   1.484   3.108 -0.4224 -0.0611  2.0203
  305SOL     MW 4141   0.787   1.501   3.132  0.0006 -0.0090  0.0019
  306SOL     OW 4142   1.373   3.537   0.114  0.3656 -0.0002  0.2427
  306SOL    HW1 4143   1.375   3.443   0.132 -1.0139 -0.3208 -1.0910
  306SOL    HW2 4144   1.305   3.544   0.047 -0.4739  0.1345  1.0897
  306SOL     MW 4145   1.364   3.525   0.108  0.0006 -0.0090  0.0019
  307SOL     OW 4146   3.408   3.811   0.326 -0.0121 -0.5416  0.2720
  307SOL    HW1 4147   3.369   3.763   0.400  1.1841 -0.6229  0.8794
  307SOL    HW2 4148   3.456   3.884   0.366 -0.1113 -0.8165  0.9017
  307SOL     MW 4149   3.409   3.814   0.341  0.0006 -0.0090  0.0019
  308SOL     OW 4150   0.813   2.671   0.242 -0.1469  0.0241  0.3974
  308SOL    HW1 4151   0.749   2.657   0.312 -0.4036 -2.4566 -0.2416
  308SOL    HW2 4152   0.772   2.623   0.171  0.2754  0.3278 -0.0594
  308SOL     MW 4153   0.799   2.663   0.242  0.0006 -0.0090  0.0019
  309SOL     OW 4154   1.451   4.282   0.262 -0.0977  0.2365 -0.2046
  309SOL    HW1 4155   1.522   4.219   0.267 -0.5732 -0.2452  1.0983
  309SOL    HW2 4156   1.491   4.352   0.211  1.1558 -0.1138  0.2615
  309SOL     MW 4157   1.466   4.283   0.256  0.0006 -0.0090  0.0019
  310SOL     OW 4158   4.288   0.366   0.059 -0.2275  0.1098 -0.1091
  310SOL    HW1 4159   4.263   0.458   0.047  0.5519  0.5058  1.1720
  310SOL    HW2 4160   4.214   0.335   0.110  0.3672  0.5854  1.0795
  310SOL     MW 4161   4.275   0.374   0.064  0.0006 -0.0090  0.0019
  311SOL     OW 4162   3.867   4.244   3.038 -0.9762  0.2363 -0.1148
  311SOL    HW1 4163   3.876   4.336   3.064  1.0496  0.4514 -1.3107
  311SOL    HW2 4164   3.939   4.232   2.975 -0.3588 -1.0416  0.8005
  311SOL     MW 4165   3.877   4.255   3.033  0.0006 -0.0090  0.0019
  312SOL     OW 4166   1.085   2.131   0.064  0.2718 -0.2053  0.2364
  312SOL    HW1 4167   1.179   2.140   0.079  0.3707  0.9196 -0.9467
  312SOL    HW2 4168   1.059   2.071   0.134  0.6786  0.4053  0.9201
  312SOL     MW 4169   1.094   2.124   0.075  0.0006 -0.0090  0.0019
  313SOL     OW 4170   0.841   2.323   2.390 -0.1853 -0.4059  0.1095
  313SOL    HW1 4171   0.904   2.385   2.427 -0.2761  0.5875 -1.2843
  313SOL    HW2 4172   0.838   2.359   2.301  1.6062  0.9959  0.5317
  313SOL     MW 4173   0.849   2.336   2.383  0.0006 -0.0090  0.0019
  314SOL     OW 4174   3.167   2.886   2.965  0.1788  0.2080 -0.0105
  314SOL    HW1 4175   3.201   2.900   3.054  0.2840  0.5461 -0.1047
  314SOL    HW2 4176   3.077   2.855   2.981 -0.2382  0.8656 -1.0388
  314SOL     MW 4177   3.159   2.884   2.979  0.0006 -0.0090  0.0019
  315SOL     OW 4178   4.231   3.020   3.052 -0.3703 -0.3944 -0.2937
  315SOL    HW1 4179   4.203   3.064   2.972 -0.5151  0.8391  0.4093
  315SOL    HW2 4180   4.327   3.019   3.051 -0.3507  0.7185 -0.7939
  315SOL     MW 4181   4.240   3.026   3.041  0.0006 -0.0090  0.0019
  316SOL     OW 4182   1.370   0.517   0.135 -0.7564 -0.2783  0.3057
  316SOL    HW1 4183   1.375   0.585   0.067 -1.2061 -1.2605 -0.7461
  316SOL    HW2 4184   1.406   0.560   0.213 -1.6311  1.3867 -0.1410
  316SOL     MW 4185   1.375   0.532   0.136  0.0006 -0.0090  0.0019
  317SOL     OW 4186   3.639   3.468   0.192  0.3618  0.3940  0.6919
  317SOL    HW1 4187   3.718   3.436   0.150  0.8727  0.8786  1.2616
  317SOL    HW2 4188   3.624   3.549   0.142 -0.0042 -0.2805 -0.3055
  317SOL     MW 4189   3.647   3.475   0.180  0.0006 -0.0090  0.0019
  318SOL     OW 4190   1.250   1.543   3.064 -0.6193  0.3629  0.3723
  318SOL    HW1 4191   1.169   1.492   3.060  0.6504 -1.7230 -1.5454
  318SOL    HW2 4192   1.227   1.634   3.078  2.3485  0.9837  1.9521
  318SOL     MW 4193   1.236   1.548   3.065  0.0006 -0.0090  0.0019
  319SOL     OW 4194   3.720   3.514   2.874 -0.1158 -0.2940 -0.2585
  319SOL    HW1 4195   3.641   3.548   2.916  0.7611 -0.2806  1.4433
  319SOL    HW2 4196   3.793   3.544   2.928  0.4684 -0.3789 -0.9767
  319SOL     MW 4197   3.719   3.522   2.887  0.0006 -0.0090  0.0019
  320SOL     OW 4198   3.336   2.624   0.288  0.4168 -0.1946 -0.1027
  320SOL    HW1 4199   3.371   2.538   0.311  0.5760  0.5709  2.8719
  320SOL    HW2 4200   3.401   2.653   0.223 -0.5518  0.2629 -0.9072
  320SOL     MW 4201   3.349   2.617   0.282  0.0006 -0.0090  0.0019
  321SOL     OW 4202   3.610   3.993   0.381 -0.3314 -0.4164 -0.3200
  321SOL    HW1 4203   3.663   3.924   0.420  0.0008 -1.3324 -2.2611
  321SOL    HW2 4204   3.619   4.067   0.442  0.1408 -0.6242 -0.1310
  321SOL     MW 4205   3.618   3.994   0.394  0.0006 -0.0090  0.0019
  322SOL     OW 4206   1.670   1.916   0.073  0.0067 -0.8934 -0.0681
  322SOL    HW1 4207   1.617   1.974   0.018  1.1652  0.9966  0.7115
  322SOL    HW2 4208   1.628   1.831   0.062 -0.5544 -0.5025 -1.1370
  322SOL     MW 4209   1.658   1.912   0.064  0.0006 -0.0090  0.0019
  323SOL     OW 4210   0.414   4.413   0.094 -0.2344  0.0950 -0.0803
  323SOL    HW1 4211   0.365   4.434   0.015 -1.2554 -1.0226  0.2367
  323SOL    HW2 4212   0.433   4.320   0.084  1.0064  0.3683 -0.4324
  323SOL     MW 4213   0.410   4.404   0.082  0.0006 -0.0090  0.0019
  324SOL     OW 4214   0.464   2.598   3.075  0.3026  0.4259 -0.5204
  324SOL    HW1 4215   0.427   2.673   3.121 -1.2668 -0.5675 -0.1105
  324SOL    HW2 4216   0.402   2.528   3.093 -1.1822  1.6932 -0.5333
  324SOL     MW 4217   0.451   2.599   3.083  0.0006 -0.0090  0.0019
  325SOL     OW 4218   2.255   3.933   3.066 -0.3866 -0.2522  0.4784
  325SOL    HW1 4219   2.169   3.969   3.087 -0.2214 -0.2400  1.1737
  325SOL    HW2 4220   2.233   3.853   3.018 -0.0218  0.1957 -0.4663
  325SOL     MW 4221   2.241   3.927   3.063  0.0006 -0.0090  0.0019
  326SOL     OW 4222   0.907   1.137   2.991 -0.1922 -0.2960 -0.6314
  326SOL    HW1 4223   0.953   1.220   3.007 -0.9712  0.3740 -1.7361
  326SOL    HW2 4224   0.963   1.074   3.036  0.3080 -0.2873 -1.2240
  326SOL     MW 4225   0.921   1.140   2.999  0.0006 -0.0090  0.0019
  327SOL     OW 4226   4.192   5.030   0.355 -0.0205 -0.4382  0.0207
  327SOL    HW1 4227   4.282   5.045   0.385  0.2896 -0.2611 -0.9806
  327SOL    HW2 4228   4.165   5.115   0.319 -0.0601 -0.6452 -0.4295
  327SOL     MW 4229   4.200   5.043   0.354  0.0006 -0.0090  0.0019
  328SOL     OW 4230   1.841   3.592   0.091 -0.2801  0.1400  0.3936
  328SOL    HW1 4231   1.817   3.536   0.017 -0.5798  0.6573  0.0996
  328SOL    HW2 4232   1.756   3.620   0.126 -0.4032  0.6885 -0.3151
  328SOL     MW 4233   1.827   3.588   0.086  0.0006 -0.0090  0.0019
  329SOL     OW 4234   1.493   1.519   0.607  0.4301 -0.2482  0.6595
  329SOL    HW1 4235   1.567   1.470   0.643 -0.5413 -2.6419 -0.3364
  329SOL    HW2 4236   1.530   1.554   0.526  0.3288 -0.7240  0.3985
  329SOL     MW 4237   1.507   1.517   0.601  0.0006 -0.0090  0.0019
  330SOL     OW 4238   4.534   0.227   2.865 -0.3321 -0.0889 -0.3730
  330SOL    HW1 4239   4.622   0.263   2.866  0.5703 -2.0848  1.5951
  330SOL    HW2 4240   4.515   0.210   2.958  0.6382 -1.7167 -0.4290
  330SOL     MW 4241   4.543   0.229   2.878  0.0006 -0.0090  0.0019
  331SOL     OW 4242   2.561   4.268   3.017 -0.0073  0.2427 -0.2358
  331SOL    HW1 4243   2.641   4.313   2.988  0.3198 -0.0036  0.2761
  331SOL    HW2 4244   2.495   4.312   2.963 -1.2704 -2.5733 -1.1605
  331SOL     MW 4245   2.563   4.280   3.006  0.0006 -0.0090  0.0019
  332SOL     OW 4246   3.545   2.363   0.107  0.1266 -0.0847  0.3119
  332SOL    HW1 4247   3.640   2.353   0.095  0.1461  0.5024 -0.0496
  332SOL    HW2 4248   3.513   2.326   0.025 -2.2231  2.6739 -0.1684
  332SOL     MW 4249   3.553   2.357   0.094  0.0006 -0.0090  0.0019
  333SOL     OW 4250   4.123   0.193   0.194 -0.0342 -0.0798 -0.5751
  333SOL    HW1 4251   4.038   0.232   0.215 -0.3284 -0.6557 -0.6746
  333SOL    HW2 4252   4.101   0.125   0.130  0.2222 -0.2249 -0.5085
  333SOL     MW 4253   4.109   0.190   0.188  0.0006 -0.0090  0.0019
  334SOL     OW 4254   1.581   1.637   0.125  0.0043 -0.1802  0.6535
  334SOL    HW1 4255   1.489   1.618   0.143  0.0332 -0.2902  0.6865
  334SOL    HW2 4256   1.617   1.556   0.090  0.1274  0.5713 -1.0967
  334SOL     MW 4257   1.573   1.624   0.123  0.0006 -0.0090  0.0019
  335SOL     OW 4258   1.395   0.723   3.059  0.4950  0.1544 -0.2379
  335SOL    HW1 4259   1.480   0.709   3.017 -0.0529 -1.6567 -0.8215
  335SOL    HW2 4260   1.335   0.713   2.985 -0.1711  3.0688 -0.2050
  335SOL     MW 4261   1.399   0.720   3.044  0.0006 -0.0090  0.0019
  336SOL     OW 4262   0.087   0.159   2.931 -0.2270 -0.6784 -0.0194
  336SOL    HW1 4263   0.107   0.078   2.976  0.3722 -0.6131 -0.1657
  336SOL    HW2 4264   0.172   0.192   2.903 -0.6687  0.4238 -0.1246
  336SOL     MW 4265   0.101   0.153   2.933  0.0006 -0.0090  0.0019
  337SOL     OW 4266   0.677   4.481   0.040 -0.0945 -0.2742 -0.1095
  337SOL    HW1 4267   0.672   4.467  -0.054 -0.5599 -2.0912  0.1442
  337SOL    HW2 4268   0.584   4.489   0.064  0.3538 -1.2260  2.2585
  337SOL     MW 4269   0.664   4.480   0.031  0.0006 -0.0090  0.0019
  338SOL     OW 4270   3.590   3.520   0.458  0.3617  0.1824  0.1525
  338SOL    HW1 4271   3.497   3.526   0.435  0.5036  0.7047 -0.3093
  338SOL    HW2 4272   3.620   3.504   0.368  0.7734 -0.9614  0.4729
  338SOL     MW 4273   3.581   3.519   0.443  0.0006 -0.0090  0.0019
  339SOL     OW 4274   0.805   3.450   2.889  0.2875  0.3992 -0.3394
  339SOL    HW1 4275   0.754   3.500   2.826  1.1427  1.8249  0.0503
  339SOL    HW2 4276   0.841   3.520   2.945  0.7847 -0.2331  0.1483
  339SOL     MW 4277   0.803   3.466   2.888  0.0006 -0.0090  0.0019
  340SOL     OW 4278   3.062   3.671   0.082 -0.4505  0.0795 -0.2823
  340SOL    HW1 4279   3.140   3.651   0.030 -1.0318 -0.0848 -1.1260
  340SOL    HW2 4280   3.085   3.754   0.122 -1.8712 -0.4241  1.7928
  340SOL     MW 4281   3.075   3.679   0.080  0.0006 -0.0090  0.0019
  341SOL     OW 4282   4.214   4.784   0.230 -0.1204  0.5059 -0.5819
  341SOL    HW1 4283   4.209   4.871   0.271 -1.8684 -0.2029  0.8078
  341SOL    HW2 4284   4.298   4.755   0.266 -0.1742  0.7876 -0.2139
  341SOL     MW 4285   4.225   4.792   0.240  0.0006 -0.0090  0.0019
  342SOL     OW 4286   1.837   0.015   0.333  0.3779  0.4553  0.0228
  342SOL    HW1 4287   1.902  -0.051   0.354  0.6969  1.0779  1.0752
  342SOL    HW2 4288   1.770  -0.026   0.278  0.2461  2.1119 -1.1251
  342SOL     MW 4289   1.836   0.001   0.329  0.0006 -0.0090  0.0019
  343SOL     OW 4290   1.818   4.422   0.282 -0.0547 -0.3346 -0.1558
  343SOL    HW1 4291   1.898   4.456   0.321 -0.9921  2.0432 -0.1137
  343SOL    HW2 4292   1.833   4.329   0.266  2.8541 -0.0284  0.3537
  343SOL     MW 4293   1.830   4.414   0.285  0.0006 -0.0090  0.0019
  344SOL     OW 4294   1.844   0.143   0.580  0.1266  0.0899 -0.3979
  344SOL    HW1 4295   1.929   0.186   0.581 -0.7477  1.9095  0.7070
  344SOL    HW2 4296   1.835   0.122   0.487 -2.7669  2.8927 -0.9149
  344SOL     MW 4297   1.854   0.146   0.568  0.0006 -0.0090  0.0019
  345SOL     OW 4298   1.751   1.887   0.454 -0.2670  0.1898 -0.2650
  345SOL    HW1 4299   1.715   1.976   0.448 -1.5822 -0.3603 -1.1182
  345SOL    HW2 4300   1.837   1.895   0.413 -0.3245  0.1191 -0.4013
  345SOL     MW 4301   1.757   1.900   0.448  0.0006 -0.0090  0.0019
  346SOL     OW 4302   3.688   3.865   2.827 -0.3705  0.4927 -0.1347
  346SOL    HW1 4303   3.713   3.818   2.747 -0.3828 -3.0043  1.7140
  346SOL    HW2 4304   3.770   3.864   2.875 -0.3581 -1.8586 -0.0921
  346SOL     MW 4305   3.702   3.859   2.823  0.0006 -0.0090  0.0019
  347SOL     OW 4306   3.688   3.972   0.119  0.1159  0.0296 -0.0050
  347SOL    HW1 4307   3.673   3.983   0.213  1.3859  1.9626  0.0213
  347SOL    HW2 4308   3.616   4.025   0.085 -0.6988 -0.8754  0.2432
  347SOL     MW 4309   3.677   3.980   0.127  0.0006 -0.0090  0.0019
  348SOL     OW 4310   1.057   2.538   0.211 -0.1117 -0.2362 -0.3182
  348SOL    HW1 4311   0.983   2.591   0.240 -0.6253 -1.4864  0.7786
  348SOL    HW2 4312   1.010   2.481   0.151 -1.4749  0.9752 -0.4578
  348SOL     MW 4313   1.041   2.538   0.207  0.0006 -0.0090  0.0019
  349SOL     OW 4314   1.722   1.379   0.391 -0.3760  0.0190 -0.4310
  349SOL    HW1 4315   1.707   1.351   0.481  1.1250  0.3268 -0.0538
  349SOL    HW2 4316   1.705   1.473   0.397 -1.4370 -0.0878 -1.4963
  349SOL     MW 4317   1.718   1.388   0.404  0.0006 -0.0090  0.0019
  350SOL     OW 4318   3.239   2.970   0.101 -0.5340 -0.4647 -0.0519
  350SOL    HW1 4319   3.192   2.916   0.165  1.6141 -0.1444  1.9169
  350SOL    HW2 4320   3.189   3.051   0.096  0.0343 -0.1530 -0.7709
  350SOL     MW 4321   3.226   2.973   0.109  0.0006 -0.0090  0.0019
  351SOL     OW 4322   1.583   3.900   0.079  0.2180 -0.3944  0.1636
  351SOL    HW1 4323   1.587   3.826   0.139  0.2698 -1.1754 -0.7941
  351SOL    HW2 4324   1.489   3.912   0.065  0.2180  0.4829  0.8089
  351SOL     MW 4325   1.571   3.892   0.085  0.0006 -0.0090  0.0019
  352SOL     OW 4326   0.116   0.585   0.126  0.6105  0.1927  0.5622
  352SOL    HW1 4327   0.203   0.547   0.109 -0.5617 -1.7640 -1.5383
  352SOL    HW2 4328   0.076   0.574   0.040  0.6803  0.7000  0.4608
  352SOL     MW 4329   0.122   0.579   0.113  0.0006 -0.0090  0.0019
  353SOL     OW 4330   4.594   4.077   0.157  0.0466 -0.3081 -0.2099
  353SOL    HW1 4331   4.634   4.065   0.243  1.1509  1.8820 -0.3515
  353SOL    HW2 4332   4.652   4.144   0.122  0.7061 -0.4194  0.6300
  353SOL     MW 4333   4.607   4.084   0.164  0.0006 -0.0090  0.0019
  354SOL     OW 4334   1.681   4.129   0.200 -0.2700  0.5623 -0.4500
  354SOL    HW1 4335   1.653   4.046   0.162 -1.1222  0.6154  0.0340
  354SOL    HW2 4336   1.771   4.115   0.230  0.6379  1.7251 -2.4165
  354SOL     MW 4337   1.689   4.117   0.199  0.0006 -0.0090  0.0019
  355SOL     OW 4338   1.215   3.275   2.878 -0.1567  0.1584 -0.0407
  355SOL    HW1 4339   1.122   3.269   2.855 -0.4006  0.9853  0.6908
  355SOL    HW2 4340   1.216   3.352   2.935 -0.0905 -0.5080  0.8694
  355SOL     MW 4341   1.203   3.284   2.882  0.0006 -0.0090  0.0019
  356SOL     OW 4342   3.573   3.724   0.112  0.4821 -0.4957  0.2689
  356SOL    HW1 4343   3.505   3.733   0.179 -1.2332 -1.4237 -1.2400
  356SOL    HW2 4344   3.621   3.806   0.119  0.8471 -0.6144 -0.7407
  356SOL     MW 4345   3.570   3.736   0.122  0.0006 -0.0090  0.0019
  357SOL     OW 4346   1.032   1.380   3.033  0.1339 -0.0583  0.1064
  357SOL    HW1 4347   1.037   1.384   2.937  1.3944 -0.6168  0.1241
  357SOL    HW2 4348   0.950   1.421   3.059 -0.0539 -0.0915 -0.4032
  357SOL     MW 4349   1.022   1.386   3.023  0.0006 -0.0090  0.0019
  358SOL     OW 4350   4.818   4.416   0.300  0.6838 -0.1707  0.0188
  358SOL    HW1 4351   4.859   4.346   0.351 -0.3296 -0.2403  0.7835
  358SOL    HW2 4352   4.886   4.483   0.304  0.5600 -0.0547  0.1938
  358SOL     MW 4353   4.832   4.415   0.308  0.0006 -0.0090  0.0019
  359SOL     OW 4354   2.188   4.092   0.382 -0.1640  0.0368 -0.2052
  359SOL    HW1 4355   2.226   4.045   0.457  0.6130  1.5552  0.4132
  359SOL    HW2 4356   2.249   4.066   0.312  0.0770 -1.0048  0.3648
  359SOL     MW 4357   2.201   4.083   0.383  0.0006 -0.0090  0.0019
  360SOL     OW 4358   4.975   0.323   3.047 -0.2880 -0.0086 -0.1560
  360SOL    HW1 4359   4.999   0.324   3.140 -0.3932 -4.1406  0.1071
  360SOL    HW2 4360   5.028   0.251   3.011  0.6899  0.1917  0.8175
  360SOL     MW 4361   4.985   0.314   3.055  0.0006 -0.0090  0.0019
  361SOL     OW 4362   1.958   4.119   0.248  0.3750 -0.0097  0.2420
  361SOL    HW1 4363   2.038   4.100   0.297 -0.4533 -0.6140  1.4222
  361SOL    HW2 4364   1.989   4.103   0.159 -0.2888  2.3715 -0.4927
  361SOL     MW 4365   1.972   4.114   0.243  0.0006 -0.0090  0.0019
  362SOL     OW 4366   2.608   4.026   0.171  0.1240  0.0348  0.1254
  362SOL    HW1 4367   2.666   4.101   0.160  0.3306 -0.2598 -0.9541
  362SOL    HW2 4368   2.635   3.971   0.098 -1.4239 -1.0237  0.2924
  362SOL     MW 4369   2.619   4.029   0.160  0.0006 -0.0090  0.0019
  363SOL     OW 4370   3.911   2.796   2.995  0.1125 -0.1848 -0.1660
  363SOL    HW1 4371   3.981   2.804   3.060  0.5875 -0.3149 -0.6566
  363SOL    HW2 4372   3.833   2.820   3.045  0.3866 -0.3707  0.3644
  363SOL     MW 4373   3.910   2.800   3.010  0.0006 -0.0090  0.0019
  364SOL     OW 4374   1.834   1.473   2.953  0.0735  0.2766 -0.0967
  364SOL    HW1 4375   1.872   1.389   2.927 -0.0577  0.1070  0.2528
  364SOL    HW2 4376   1.907   1.532   2.972 -0.6010  0.7108  1.2923
  364SOL     MW 4377   1.849   1.470   2.952  0.0006 -0.0090  0.0019
  365SOL     OW 4378   4.093   4.227   2.888  0.9488  0.4108 -0.0608
  365SOL    HW1 4379   4.111   4.172   2.811  0.5421 -0.6078  0.5541
  365SOL    HW2 4380   4.116   4.315   2.860  1.6017 -0.0187 -0.9450
  365SOL     MW 4381   4.098   4.231   2.874  0.0006 -0.0090  0.0019
  366SOL     OW 4382   0.161   4.955   0.230  0.5104  0.0221 -0.0832
  366SOL    HW1 4383   0.164   4.942   0.135  0.2403 -2.7862  0.2140
  366SOL    HW2 4384   0.070   4.936   0.250  0.7109  0.2922  1.1342
  366SOL     MW 4385   0.150   4.951   0.220  0.0006 -0.0090  0.0019
  367SOL     OW 4386   1.303   1.416   0.380 -0.1451  0.1204  0.0622
  367SOL    HW1 4387   1.301   1.405   0.475  0.8443 -1.0634 -0.0380
  367SOL    HW2 4388   1.371   1.356   0.351 -0.1135  0.9530 -1.7659
  367SOL     MW 4389   1.311   1.407   0.389  0.0006 -0.0090  0.0019
  368SOL     OW 4390   3.359   2.665   2.989  0.2190 -0.0816  0.2971
  368SOL    HW1 4391   3.303   2.742   2.984 -0.0913 -0.1766  1.9208
  368SOL    HW2 4392   3.297   2.592   2.983 -0.6651  0.4716  2.1336
  368SOL     MW 4393   3.343   2.665   2.987  0.0006 -0.0090  0.0019
  369SOL     OW 4394   0.771   3.017   3.110  0.6344 -0.1612  0.6708
  369SOL    HW1 4395   0.765   3.113   3.112  0.3651 -0.0428 -2.1467
  369SOL    HW2 4396   0.800   3.008   3.019  1.7024 -0.9835  1.0750
  369SOL     MW 4397   0.774   3.028   3.098  0.0006 -0.0090  0.0019
  370SOL     OW 4398   4.807   2.971   3.067  0.0820 -0.0087 -0.2811
  370SOL    HW1 4399   4.785   2.878   3.068  0.3436 -0.1246  2.2756
  370SOL    HW2 4400   4.892   2.966   3.111 -0.5076 -0.3171  0.8615
  370SOL     MW 4401   4.815   2.958   3.073  0.0006 -0.0090  0.0019
  371SOL     OW 4402   2.231   1.828   3.052 -0.0570  0.0359 -0.4185
  371SOL    HW1 4403   2.275   1.891   3.109 -0.9227  0.8090 -0.5782
  371SOL    HW2 4404   2.205   1.881   2.977 -0.9943  1.2386  0.7076
  371SOL     MW 4405   2.233   1.843   3.049  0.0006 -0.0090  0.0019
  372SOL     OW 4406   4.075   5.056   0.024 -0.4912  0.4182 -0.0580
  372SOL    HW1 4407   3.992   5.010   0.016 -0.0205 -0.1550 -2.3537
  372SOL    HW2 4408   4.141   4.987   0.025  0.7789  1.6042  0.1777
  372SOL     MW 4409   4.073   5.041   0.023  0.0006 -0.0090  0.0019
  373SOL     OW 4410   1.667   1.314   0.648  0.3349  0.2958  0.2057
  373SOL    HW1 4411   1.610   1.237   0.642 -1.9769  2.0063 -0.9389
  373SOL    HW2 4412   1.754   1.280   0.671  0.1285 -0.4948 -0.1279
  373SOL     MW 4413   1.671   1.299   0.650  0.0006 -0.0090  0.0019
  374SOL     OW 4414   5.040   3.297   0.062 -0.1203 -0.0310  0.0692
  374SOL    HW1 4415   5.026   3.319  -0.030  1.0648  1.8940  0.2955
  374SOL    HW2 4416   5.133   3.274   0.064 -0.4554 -1.9811 -2.2380
  374SOL     MW 4417   5.050   3.297   0.050  0.0006 -0.0090  0.0019
  375SOL     OW 4418   1.179   3.521   3.019 -0.3848  0.0947  0.0309
  375SOL    HW1 4419   1.220   3.598   2.980 -1.0033  0.0772 -0.6649
  375SOL    HW2 4420   1.091   3.552   3.040 -0.5376 -0.2570 -0.0769
  375SOL     MW 4421   1.173   3.535   3.016  0.0006 -0.0090  0.0019
  376SOL     OW 4422   3.608   4.289   2.999 -0.2062  0.0939 -0.2198
  376SOL    HW1 4423   3.569   4.230   2.935  0.9806 -0.3516 -0.5398
  376SOL    HW2 4424   3.699   4.262   2.996 -0.3408 -0.2479 -2.2605
  376SOL     MW 4425   3.615   4.278   2.990  0.0006 -0.0090  0.0019
  377SOL     OW 4426   1.630   2.695   3.085 -0.1533  0.4664  0.1923
  377SOL    HW1 4427   1.557   2.736   3.131 -0.4126 -0.4562  0.6182
  377SOL    HW2 4428   1.615   2.706   2.991 -0.4611  0.1472  0.2021
  377SOL     MW 4429   1.619   2.702   3.078  0.0006 -0.0090  0.0019
  378SOL     OW 4430   3.294   3.592   3.079  0.1234 -0.1801 -0.2457
  378SOL    HW1 4431   3.382   3.617   3.051  0.1601 -0.9214 -0.8195
  378SOL    HW2 4432   3.304   3.506   3.119  0.3902 -0.2791 -0.5289
  378SOL     MW 4433   3.307   3.584   3.081  0.0006 -0.0090  0.0019
  379SOL     OW 4434   0.718   2.528   0.020  0.1083 -0.1915  0.1739
  379SOL    HW1 4435   0.627   2.539  -0.007 -0.3836 -2.1681  0.8574
  379SOL    HW2 4436   0.737   2.441  -0.015 -1.0269 -0.3872  0.0220
  379SOL     MW 4437   0.709   2.518   0.012  0.0006 -0.0090  0.0019
  380SOL     OW 4438   0.723   0.857   0.192  0.4834  0.0444  0.3354
  380SOL    HW1 4439   0.707   0.946   0.158  1.5085 -0.0141 -0.3215
  380SOL    HW2 4440   0.643   0.839   0.241  0.0355  2.4273  0.6160
  380SOL     MW 4441   0.710   0.867   0.194  0.0006 -0.0090  0.0019
  381SOL     OW 4442   4.500   4.977   0.047  0.2394  0.3648  0.0174
  381SOL    HW1 4443   4.422   4.924   0.029  1.4965 -0.9231 -1.9822
  381SOL    HW2 4444   4.551   4.944  -0.026 -1.5850 -0.1739 -1.0879
  381SOL     MW 4445   4.496   4.966   0.035  0.0006 -0.0090  0.0019
  382SOL     OW 4446   0.445   4.140   0.026  0.0253  0.1611 -0.3567
  382SOL    HW1 4447   0.538   4.146   0.048  0.1863 -1.7298 -0.3444
  382SOL    HW2 4448   0.429   4.046   0.036 -0.5148  0.0624 -1.8426
  382SOL     MW 4449   0.455   4.128   0.030  0.0006 -0.0090  0.0019
  383SOL     OW 4450   1.483   2.056   3.062  0.3017  0.6265 -0.0940
  383SOL    HW1 4451   1.435   2.101   3.131  1.6545  1.1493  0.5445
  383SOL    HW2 4452   1.523   2.126   3.010  1.1385 -1.2354 -2.1553
  383SOL     MW 4453   1.482   2.071   3.064  0.0006 -0.0090  0.0019
  384SOL     OW 4454   1.685   2.146   0.431  0.2304 -0.1145  0.1928
  384SOL    HW1 4455   1.620   2.121   0.365  1.5406  1.0613 -1.6432
  384SOL    HW2 4456   1.634   2.160   0.510 -0.4663  1.0958 -0.4498
  384SOL     MW 4457   1.670   2.144   0.433  0.0006 -0.0090  0.0019
  385SOL     OW 4458   4.536   4.416   0.285  0.2538  0.1180  0.2717
  385SOL    HW1 4459   4.630   4.432   0.291  0.4981 -0.9116 -0.5886
  385SOL    HW2 4460   4.529   4.421   0.190  0.4174 -4.1952 -0.1742
  385SOL     MW 4461   4.547   4.419   0.274  0.0006 -0.0090  0.0019
  386SOL     OW 4462   0.247   3.285   0.008  0.2021 -0.2100  0.3249
  386SOL    HW1 4463   0.322   3.345   0.008  1.2233 -1.4237  0.1468
  386SOL    HW2 4464   0.273   3.223  -0.061 -0.0983  0.0378 -0.0171
  386SOL     MW 4465   0.261   3.284  -0.001  0.0006 -0.0090  0.0019
  387SOL     OW 4466   3.513   4.070   2.881  0.6702 -0.1155  0.1245
  387SOL    HW1 4467   3.455   4.021   2.939 -0.9125  1.8471  0.3393
  387SOL    HW2 4468   3.579   4.008   2.850  1.0991  0.5330 -0.2851
  387SOL     MW 4469   3.514   4.056   2.885  0.0006 -0.0090  0.0019
  388SOL     OW 4470   4.103   2.841   0.087  0.5274 -0.1200  0.1872
  388SOL    HW1 4471   4.143   2.909   0.034 -0.3213 -0.0061 -0.3351
  388SOL    HW2 4472   4.030   2.886   0.128  0.8504 -0.1104  0.7543
  388SOL     MW 4473   4.098   2.856   0.085  0.0006 -0.0090  0.0019
  389SOL     OW 4474   2.038   1.661   2.919 -0.4791  0.1129  0.5111
  389SOL    HW1 4475   2.108   1.689   2.978 -0.2669 -1.0096  0.8164
  389SOL    HW2 4476   1.988   1.738   2.892 -0.7454 -0.3932 -0.5033
  389SOL     MW 4477   2.040   1.675   2.923  0.0006 -0.0090  0.0019
  390SOL     OW 4478   0.421   3.865   0.080  0.4154  0.6373  0.1704
  390SOL    HW1 4479   0.344   3.832   0.126  0.3602  1.6664  0.8568
  390SOL    HW2 4480   0.489   3.835   0.140 -0.2166  0.9570  1.0739
  390SOL     MW 4481   0.419   3.857   0.094  0.0006 -0.0090  0.0019
  391SOL     OW 4482   0.080   3.499   2.660  0.0328 -0.3164  0.1915
  391SOL    HW1 4483   0.161   3.452   2.679  0.8446  0.7366 -0.4799
  391SOL    HW2 4484   0.014   3.430   2.653  0.8391 -1.0834 -0.0063
  391SOL     MW 4485   0.082   3.484   2.661  0.0006 -0.0090  0.0019
  392SOL     OW 4486   1.189   4.225   0.333 -0.3910  0.2581  0.0201
  392SOL    HW1 4487   1.188   4.272   0.416  0.2458 -1.2207  0.9051
  392SOL    HW2 4488   1.277   4.252   0.306  0.1063 -0.7366  0.5586
  392SOL     MW 4489   1.200   4.235   0.340  0.0006 -0.0090  0.0019
   5.07052   5.07052   3.12741
