# Supplementary material for: Resolving liquid-to-glass transitions of water under soft nanoconfinement
Source: Nat Commun. 2026 May 8;17:6224. doi: 10.1038/s41467-026-72955-y (PMC13369869; doi:10.1038/s41467-026-72955-y)
Supplement: Supplementary file 3 — Supplementary Data 1 [file 41467_2026_72955_MOESM3_ESM.zip › 200K/sim5/initial.gro]

Lamellar phy in tip4pice water
 4489
    1phy    C35    1   3.556   0.836   1.800  0.1611 -0.0355  0.3241
    1phy    C33    2   3.450   0.949   1.763 -0.1130  0.6018  0.0208
    1phy    C34    3   3.378   0.909   1.634  0.4155 -0.2544  0.1355
    1phy    C32    4   3.356   1.000   1.879 -0.1958  0.2993 -0.3334
    1phy    C31    5   3.423   1.109   1.962 -0.3923 -0.4778 -0.2867
    1phy    C30    6   3.345   1.158   2.085  0.1938 -0.1147 -0.4274
    1phy    C28    7   3.422   1.263   2.166  0.2468 -0.4376  0.0692
    1phy    C29    8   3.354   1.401   2.134 -0.2014  0.3887 -0.2598
    1phy    C27    9   3.392   1.245   2.316 -0.1913  0.2958 -0.3520
    1phy    C26   10   3.515   1.182   2.393 -0.2474 -0.0611  0.0381
    1phy    C25   11   3.495   1.169   2.547  0.2290 -0.2685  0.4874
    1phy    C23   12   3.599   1.086   2.621 -0.2981 -0.2514 -0.0266
    1phy    C24   13   3.645   1.156   2.755 -0.4183  0.1115 -0.2772
    1phy    C22   14   3.563   0.936   2.644 -0.2449  0.0170 -0.8404
    1phy    C21   15   3.674   0.835   2.672  0.0690  0.0740  0.0310
    1phy    C20   16   3.606   0.694   2.675  0.6407  0.2418 -0.4488
    1phy    C18   17   3.677   0.560   2.712  0.6810 -0.3203  0.0300
    1phy    O01   18   3.719   0.566   2.849 -0.2697 -0.1554 -0.0817
    1phy    H01   19   3.707   0.485   2.895 -0.0827 -0.5378 -0.6923
    1phy    C19   20   3.566   0.454   2.716 -0.1526  0.1446  0.0239
    1phy    C13   21   3.803   0.506   2.625 -0.5014  0.8396 -0.3541
    1phy     H3   22   3.774   0.486   2.519  1.4092 -0.5992 -0.6627
    1phy    O33   23   3.847   0.374   2.666 -0.2791  0.1221 -0.4466
    1phy    H1B   24   3.868   0.383   2.757 -3.4840  1.7080  0.2669
    1phy    C12   25   3.933   0.602   2.622 -0.1765 -0.0309  0.1730
    1phy    O11   26   4.021   0.602   2.734 -0.3897  0.3352 -0.2483
    1phy    H1A   27   3.979   0.647   2.804 -0.5702  0.8840 -0.7046
    2phy    C35   28   0.095   5.027   1.721 -0.1326  0.0282 -0.4138
    2phy    C33   29   0.010   5.127   1.644 -0.1889 -0.3452  0.0306
    2phy    C34   30  -0.126   5.067   1.614  0.0697  0.0983 -0.0451
    2phy    C32   31   0.015   5.266   1.714 -0.1919 -0.0021  0.6855
    2phy    C31   32  -0.026   5.394   1.643  0.4910 -0.2516 -0.0485
    2phy    C30   33  -0.049   5.511   1.741  0.5180  0.0265  0.2747
    2phy    C28   34  -0.105   5.634   1.666  0.1519 -0.0169  0.0772
    2phy    C29   35  -0.220   5.689   1.751 -0.0072  0.2498  0.1290
    2phy    C27   36  -0.009   5.753   1.657  0.2587 -0.0907  0.3187
    2phy    C26   37   0.067   5.765   1.522  0.5522 -1.2210 -0.4319
    2phy    C25   38   0.171   5.875   1.534 -0.1074  0.1153  0.1600
    2phy    C23   39   0.206   5.938   1.397 -0.4773 -0.2350 -0.3926
    2phy    C24   40   0.191   6.089   1.425  0.0275 -0.6918  0.5320
    2phy    C22   41   0.348   5.903   1.345 -0.0424 -0.2884  0.2662
    2phy    C21   42   0.356   5.932   1.193 -0.1627 -0.0011  0.3610
    2phy    C20   43   0.493   5.891   1.136 -0.2503  0.0242 -0.3638
    2phy    C18   44   0.525   5.908   0.986 -0.0189  0.3161 -0.2863
    2phy    O01   45   0.429   5.833   0.910 -0.7005  0.5432 -0.0563
    2phy    H01   46   0.346   5.831   0.953 -0.6647 -0.3735 -0.0071
    2phy    C19   47   0.659   5.828   0.974  0.2619 -0.0193  0.1738
    2phy    C13   48   0.532   6.056   0.935  0.2210  0.0674 -0.4310
    2phy     H3   49   0.428   6.093   0.958 -0.3937 -2.4355  1.2634
    2phy    O33   50   0.603   6.150   1.011  0.0726 -0.2608  0.6610
    2phy    H1B   51   0.694   6.150   0.988 -0.3271  0.9669 -1.1352
    2phy    C12   52   0.505   6.093   0.786  0.3500 -0.3780 -0.0057
    2phy    O11   53   0.579   6.198   0.727 -0.3001  0.0618  0.2768
    2phy    H1A   54   0.550   6.277   0.767 -0.6159  0.1739 -0.1574
    3phy    C35   55   4.879   0.721   1.132 -0.3277 -0.2817  0.6590
    3phy    C33   56   4.800   0.767   1.246 -0.2268 -0.0988 -0.2766
    3phy    C34   57   4.875   0.887   1.303  0.5050 -0.0597 -0.3554
    3phy    C32   58   4.660   0.807   1.200  0.0967 -0.4040 -0.0331
    3phy    C31   59   4.560   0.697   1.187 -0.0832  0.1499 -0.0335
    3phy    C30   60   4.431   0.745   1.133 -0.3548  0.3795 -0.4672
    3phy    C28   61   4.316   0.645   1.104  0.0859 -0.0379 -0.5395
    3phy    C29   62   4.181   0.685   1.179 -0.2223 -0.1025 -0.6994
    3phy    C27   63   4.297   0.623   0.957 -0.2421  0.0099  0.0930
    3phy    C26   64   4.371   0.505   0.889 -0.1647 -0.3553  0.0800
    3phy    C25   65   4.331   0.488   0.743  0.3130  0.6218 -0.1826
    3phy    C23   66   4.386   0.364   0.671  0.0833  0.0486 -0.0413
    3phy    C24   67   4.300   0.239   0.683  0.0320  0.0858  0.4483
    3phy    C22   68   4.413   0.400   0.523  0.1571 -0.0828 -0.5876
    3phy    C21   69   4.552   0.378   0.464  0.2329  0.0688  0.0072
    3phy    C20   70   4.572   0.413   0.309  0.0402  0.2649  0.1271
    3phy    C18   71   4.722   0.421   0.254 -0.0127 -0.2606 -0.3765
    3phy    O01   72   4.796   0.522   0.336  0.4480  0.5558  0.4173
    3phy    H01   73   4.738   0.586   0.372 -0.3340  0.1518 -0.0901
    3phy    C19   74   4.703   0.478   0.111  0.0480 -0.1375 -0.0671
    3phy    C13   75   4.812   0.285   0.253  0.6499  0.3747  0.2167
    3phy     H3   76   4.793   0.240   0.353  0.7105  0.1469  0.1258
    3phy    O33   77   4.762   0.177   0.174 -0.1047 -0.0616  0.5623
    3phy    H1B   78   4.670   0.187   0.165 -0.1639  0.6828  1.8074
    3phy    C12   79   4.966   0.273   0.288  0.1682  0.0003 -0.1031
    3phy    O11   80   5.061   0.276   0.185 -0.3642 -0.0276  0.0070
    3phy    H1A   81   5.138   0.317   0.219 -0.7872  0.4139  0.4437
    4phy    C35   82   0.913   3.931   1.811 -0.1132  0.1195  0.2198
    4phy    C33   83   0.902   4.083   1.812  0.5946  0.1879  0.2854
    4phy    C34   84   1.009   4.139   1.721 -0.0049 -0.1071  0.2270
    4phy    C32   85   0.758   4.121   1.781  0.3554 -0.0444  0.1764
    4phy    C31   86   0.713   4.255   1.839 -0.4066 -0.5617  0.7452
    4phy    C30   87   0.565   4.293   1.811 -0.4389  0.6994  0.1625
    4phy    C28   88   0.507   4.407   1.895  0.2508 -0.1386 -0.3812
    4phy    C29   89   0.442   4.521   1.811  0.7179 -0.5590  0.1231
    4phy    C27   90   0.422   4.358   2.018 -0.1550 -0.3437  0.3568
    4phy    C26   91   0.425   4.445   2.148  0.1881 -0.0932  0.5213
    4phy    C25   92   0.331   4.377   2.254 -0.0747  0.3091  0.1746
    4phy    C23   93   0.343   4.405   2.406  0.1321  0.4060  0.4931
    4phy    C24   94   0.201   4.428   2.459 -0.0648  0.0174 -0.4178
    4phy    C22   95   0.397   4.279   2.479  0.1066  0.1633 -0.1824
    4phy    C21   96   0.454   4.294   2.617 -0.2845 -0.0090 -0.0160
    4phy    C20   97   0.492   4.151   2.676 -0.2950  0.0647 -0.0533
    4phy    C18   98   0.552   4.134   2.824  0.2702 -0.4469 -0.4016
    4phy    O01   99   0.461   4.179   2.926  0.2899 -0.0780 -0.1708
    4phy    H01  100   0.475   4.148   3.013  1.1354  0.4988 -0.0934
    4phy    C19  101   0.554   3.986   2.827  0.1354 -0.1658  0.3712
    4phy    C13  102   0.701   4.197   2.844  0.2032  0.0429 -0.8505
    4phy     H3  103   0.759   4.175   2.751  0.4039  0.8941 -0.9331
    4phy    O33  104   0.784   4.130   2.943  0.4380 -0.1098 -0.0054
    4phy    H1B  105   0.762   4.158   3.031  1.4684 -0.9183  0.5291
    4phy    C12  106   0.712   4.350   2.873  0.0449 -0.1897 -0.0495
    4phy    O11  107   0.624   4.398   2.972  0.4071  0.2382  0.4589
    4phy    H1A  108   0.542   4.360   2.947  0.8820 -1.8055  1.7035
    5phy    C35  109   0.040   4.502   2.083 -0.0991 -0.1391 -0.2925
    5phy    C33  110  -0.026   4.399   1.988  0.1265 -0.6237 -0.4152
    5phy    C34  111   0.031   4.257   2.018  0.6283 -0.1500 -0.3448
    5phy    C32  112  -0.178   4.412   1.996 -0.3892 -0.0101 -0.1876
    5phy    C31  113  -0.244   4.496   1.884 -0.3033 -0.0589 -0.5896
    5phy    C30  114  -0.398   4.480   1.894 -0.6581 -0.7874 -0.1789
    5phy    C28  115  -0.494   4.554   1.793  0.3337  0.1348  0.5221
    5phy    C29  116  -0.486   4.485   1.653  0.0978 -0.4199 -0.5330
    5phy    C27  117  -0.644   4.552   1.832  0.1530 -0.1133  0.0579
    5phy    C26  118  -0.684   4.656   1.935  0.0399  0.3038 -0.1603
    5phy    C25  119  -0.827   4.640   1.988 -0.1540  0.1169 -0.0403
    5phy    C23  120  -0.857   4.737   2.104 -0.0002  0.6859 -0.2591
    5phy    C24  121  -0.895   4.880   2.059 -0.3061 -0.1738 -0.6829
    5phy    C22  122  -0.976   4.688   2.190 -0.6648 -0.3796  0.2673
    5phy    C21  123  -0.933   4.673   2.339  0.2164 -0.5025 -0.2551
    5phy    C20  124  -1.022   4.595   2.434  0.0243  0.2688 -0.2819
    5phy    C18  125  -0.981   4.587   2.589  0.1460 -0.0968  0.1770
    5phy    O01  126  -0.966   4.718   2.645  0.2110  0.1476 -0.0462
    5phy    H01  127  -1.021   4.782   2.605  0.6577  0.5108 -0.0867
    5phy    C19  128  -1.110   4.543   2.657 -0.2555  0.0376 -0.3755
    5phy    C13  129  -0.847   4.501   2.629 -0.0333  0.5477  0.3438
    5phy     H3  130  -0.853   4.400   2.580  1.0232  1.6345 -2.2009
    5phy    O33  131  -0.840   4.468   2.767 -0.4752  0.1614 -0.5547
    5phy    H1B  132  -0.799   4.535   2.819  0.8015  0.4034 -1.8095
    5phy    C12  133  -0.705   4.567   2.607 -0.3298  0.3420 -0.1766
    5phy    O11  134  -0.674   4.658   2.709  0.2337  0.2771  0.2857
    5phy    H1A  135  -0.738   4.727   2.710 -0.2634 -0.1697  1.7314
    6phy    C35  136   0.467   1.636   1.762  0.4633  0.0411 -0.9494
    6phy    C33  137   0.332   1.712   1.740 -0.2293 -0.1432 -0.0368
    6phy    C34  138   0.284   1.744   1.879  0.2649  0.2854  0.3150
    6phy    C32  139   0.349   1.842   1.662 -0.0035  0.0770  0.2471
    6phy    C31  140   0.273   1.842   1.529  0.0971  0.6040 -0.5636
    6phy    C30  141   0.270   1.966   1.441 -0.0203 -0.4728  0.1090
    6phy    C28  142   0.187   1.953   1.315 -0.3321  0.2611 -0.0020
    6phy    C29  143   0.032   1.971   1.336  0.0106 -0.2956  0.0246
    6phy    C27  144   0.230   2.067   1.219 -0.3513  0.2597 -0.2365
    6phy    C26  145   0.227   2.060   1.063  0.1892 -0.1406 -0.4239
    6phy    C25  146   0.255   2.190   0.978 -0.2582  0.0141 -0.2289
    6phy    C23  147   0.222   2.178   0.824 -0.2155 -0.0342 -0.0423
    6phy    C24  148   0.180   2.314   0.763 -0.0390 -0.3596 -0.2774
    6phy    C22  149   0.332   2.107   0.737 -0.2208  0.3266 -0.1888
    6phy    C21  150   0.271   2.011   0.634  0.4756  0.0117 -0.1090
    6phy    C20  151   0.361   1.967   0.515  0.7705 -0.3033  0.1484
    6phy    C18  152   0.310   1.841   0.428 -0.1260  0.8893 -0.6174
    6phy    O01  153   0.318   1.728   0.514 -0.1468 -0.1613  0.7868
    6phy    H01  154   0.404   1.725   0.551  0.9450 -0.4865 -1.5446
    6phy    C19  155   0.428   1.822   0.332  0.2234  0.1346 -0.2303
    6phy    C13  156   0.167   1.848   0.353  0.1657  0.2318 -0.2279
    6phy     H3  157   0.092   1.876   0.432 -0.3355  1.1416 -1.0104
    6phy    O33  158   0.140   1.966   0.271  0.1684  0.3056  0.0326
    6phy    H1B  159   0.206   2.032   0.271 -0.5960  1.0903 -0.5499
    6phy    C12  160   0.080   1.720   0.318 -0.2131  0.0723 -0.1519
    6phy    O11  161   0.071   1.622   0.415  0.1973  0.0559  0.0825
    6phy    H1A  162   0.139   1.650   0.474  0.5319  1.4716 -0.9187
    7phy    C35  163   0.310   4.854   2.311 -0.4290  0.0420 -0.0766
    7phy    C33  164   0.374   4.868   2.172  0.3333 -0.0764  0.0365
    7phy    C34  165   0.269   4.848   2.061  0.2876  0.1051 -0.9498
    7phy    C32  166   0.439   5.004   2.149  0.0151 -0.1362 -0.1241
    7phy    C31  167   0.576   5.036   2.202 -0.4773 -0.1955 -0.8738
    7phy    C30  168   0.609   5.182   2.163  0.0898 -0.1622 -0.0353
    7phy    C28  169   0.704   5.251   2.266 -0.2485  0.1049 -0.4168
    7phy    C29  170   0.855   5.227   2.265  0.3294 -0.2550 -0.3009
    7phy    C27  171   0.682   5.402   2.250  0.1034 -0.5398  0.1284
    7phy    C26  172   0.630   5.473   2.373 -0.1338  0.2730  0.0843
    7phy    C25  173   0.605   5.626   2.349  0.3593 -0.0375 -0.2287
    7phy    C23  174   0.545   5.702   2.468 -0.2167  0.1323 -0.2126
    7phy    C24  175   0.602   5.839   2.475 -0.3788  0.2088  0.0039
    7phy    C22  176   0.393   5.732   2.470 -0.4756  0.0510 -0.2943
    7phy    C21  177   0.314   5.609   2.531 -0.4655 -0.7082  0.6423
    7phy    C20  178   0.162   5.624   2.505 -0.2172  0.2760  0.2865
    7phy    C18  179   0.052   5.507   2.538  0.0502  0.0849 -0.3244
    7phy    O01  180   0.067   5.469   2.677 -0.8374 -0.5276 -0.2899
    7phy    H01  181   0.034   5.384   2.700  1.0047 -0.7531  1.9410
    7phy    C19  182  -0.074   5.595   2.542  0.1655 -0.2383  0.0667
    7phy    C13  183   0.054   5.378   2.441  0.3196  0.2937  0.2263
    7phy     H3  184   0.062   5.413   2.335 -0.2366  1.2745  0.4880
    7phy    O33  185  -0.073   5.303   2.434 -0.0321  0.2363  0.6089
    7phy    H1B  186  -0.152   5.353   2.428 -0.6518 -0.8715 -1.2135
    7phy    C12  187   0.161   5.272   2.466 -0.2882  0.1638  0.3923
    7phy    O11  188   0.166   5.194   2.586  0.3166 -0.0843 -0.3081
    7phy    H1A  189   0.083   5.151   2.592 -0.8603  2.1073  0.1999
    8phy    C35  190   0.308   0.375   1.402  0.0832 -0.2203 -0.0283
    8phy    C33  191   0.428   0.315   1.480  0.1341 -0.0405  0.2680
    8phy    C34  192   0.376   0.217   1.591 -0.4089 -0.2774 -0.3691
    8phy    C32  193   0.523   0.236   1.387  0.4436  0.4276  0.0252
    8phy    C31  194   0.623   0.321   1.306  0.6491 -0.3552 -0.2407
    8phy    C30  195   0.726   0.229   1.236 -0.7742  0.4372 -0.0088
    8phy    C28  196   0.842   0.306   1.157  0.2348  0.4513  0.1826
    8phy    C29  197   0.971   0.262   1.219  0.0783  0.2687  0.1783
    8phy    C27  198   0.837   0.272   1.005  0.1458 -0.1003  0.0869
    8phy    C26  199   0.837   0.403   0.918 -0.0800  0.4250 -0.4125
    8phy    C25  200   0.845   0.366   0.769 -0.0505  0.0812 -0.0958
    8phy    C23  201   0.819   0.477   0.665  0.0457 -0.2398  0.1973
    8phy    C24  202   0.928   0.472   0.556 -0.2573 -0.5056  0.4821
    8phy    C22  203   0.675   0.482   0.616  0.2684  0.1672  0.3369
    8phy    C21  204   0.609   0.613   0.578 -0.4792 -0.0992 -0.3323
    8phy    C20  205   0.464   0.582   0.538  0.1450  0.1447 -0.8398
    8phy    C18  206   0.367   0.703   0.512  0.4545  0.3968  0.4646
    8phy    O01  207   0.360   0.787   0.629 -0.0276  0.0447  0.1184
    8phy    H01  208   0.377   0.739   0.707  1.2671 -0.9439 -0.7184
    8phy    C19  209   0.238   0.621   0.490  0.4012 -0.0214  0.4765
    8phy    C13  210   0.409   0.802   0.389 -0.1630  0.4458  0.1530
    8phy     H3  211   0.503   0.846   0.431  2.0624 -1.6475 -2.2746
    8phy    O33  212   0.475   0.736   0.280 -0.1144  0.1192 -0.2352
    8phy    H1B  213   0.424   0.668   0.241  1.4235 -1.3202  0.1556
    8phy    C12  214   0.348   0.940   0.356  0.4469 -0.2802  0.5918
    8phy    O11  215   0.290   1.016   0.460 -0.1489  0.3332  0.4129
    8phy    H1A  216   0.290   0.953   0.529 -0.0876 -0.7529 -0.5459
    9phy    C35  217   3.769   1.447   1.838 -0.1958 -0.3025  0.8985
    9phy    C33  218   3.799   1.306   1.827  0.4075  1.2724 -0.6456
    9phy    C34  219   3.731   1.246   1.700  0.3042 -0.1472 -0.5516
    9phy    C32  220   3.947   1.275   1.845  0.2824  0.1554 -0.1896
    9phy    C31  221   3.975   1.123   1.890 -0.0752 -0.4059  0.6662
    9phy    C30  222   4.132   1.102   1.915  0.1376 -0.4308 -0.0400
    9phy    C28  223   4.180   0.958   1.920  0.0019  0.0708 -0.3327
    9phy    C29  224   4.188   0.902   1.778  0.2190  0.5718  0.0099
    9phy    C27  225   4.321   0.953   1.984  0.3706 -0.3565 -0.6508
    9phy    C26  226   4.354   0.837   2.084  0.2644 -0.4034  0.0827
    9phy    C25  227   4.487   0.873   2.159  0.5149  0.3458 -0.0783
    9phy    C23  228   4.573   0.761   2.222  0.4785 -0.3866 -0.3452
    9phy    C24  229   4.696   0.750   2.141  0.2251 -0.2119  0.5294
    9phy    C22  230   4.616   0.800   2.365  0.1824 -0.9381  0.6209
    9phy    C21  231   4.605   0.692   2.475  0.2744 -0.2047  0.4365
    9phy    C20  232   4.645   0.728   2.620  0.1241 -0.0345 -0.3570
    9phy    C18  233   4.626   0.611   2.726 -0.2091 -0.0170 -0.2802
    9phy    O01  234   4.691   0.489   2.690  0.0515  0.1338  0.1254
    9phy    H01  235   4.717   0.440   2.765 -0.7933 -1.8055 -0.7770
    9phy    C19  236   4.718   0.662   2.840  0.3806 -0.5530 -0.2156
    9phy    C13  237   4.472   0.573   2.776  0.5241  0.4712 -0.0283
    9phy     H3  238   4.417   0.668   2.798  0.9174  0.9234 -0.9526
    9phy    O33  239   4.467   0.507   2.906 -0.0690 -0.1385  0.1941
    9phy    H1B  240   4.464   0.414   2.893  1.1328 -0.2366  0.4844
    9phy    C12  241   4.379   0.491   2.681  0.1527  0.2195 -0.0067
    9phy    O11  242   4.254   0.444   2.732 -0.1571 -0.4082  0.4064
    9phy    H1A  243   4.185   0.507   2.728 -0.6210 -0.9816 -1.4268
   10phy    C35  244   4.992   1.160   1.744  0.2178  0.0347  0.0773
   10phy    C33  245   4.872   1.060   1.762 -0.3540 -0.0552 -0.0087
   10phy    C34  246   4.904   0.979   1.888 -0.0892 -0.5134 -0.5078
   10phy    C32  247   4.733   1.131   1.769  0.1500  0.1912 -0.7069
   10phy    C31  248   4.659   1.123   1.633  0.0522 -0.5326 -0.0371
   10phy    C30  249   4.516   1.175   1.623  0.1048  0.4363 -0.1179
   10phy    C28  250   4.454   1.142   1.486 -0.0053 -0.1881  0.1101
   10phy    C29  251   4.305   1.115   1.495 -0.0581 -0.1394 -0.1635
   10phy    C27  252   4.488   1.256   1.384 -0.0451 -0.4145 -0.3941
   10phy    C26  253   4.534   1.213   1.243 -0.1174 -0.5654 -0.2079
   10phy    C25  254   4.556   1.327   1.147 -0.2642 -0.4017  0.1319
   10phy    C23  255   4.629   1.295   1.013 -0.5965 -0.1109  0.8579
   10phy    C24  256   4.562   1.377   0.900  0.4398  0.1587 -0.1382
   10phy    C22  257   4.780   1.335   1.018  0.3818  0.5298  0.3612
   10phy    C21  258   4.872   1.217   1.038  0.3918  0.8570  0.0492
   10phy    C20  259   5.018   1.252   1.009  0.2903  0.6148 -0.5630
   10phy    C18  260   5.131   1.141   0.995  0.0108  0.1475  0.2972
   10phy    O01  261   5.140   1.061   1.116 -0.1295  0.1048 -0.2580
   10phy    H01  262   5.134   1.115   1.193  0.6916  1.8120 -1.3357
   10phy    C19  263   5.259   1.228   0.995  0.1478  0.0443  0.3141
   10phy    C13  264   5.120   1.048   0.863 -0.0184  0.1339 -0.2630
   10phy     H3  265   5.028   0.990   0.889 -0.6464  1.6912  1.1586
   10phy    O33  266   5.068   1.106   0.747 -0.0826  0.0362  0.1615
   10phy    H1B  267   5.131   1.137   0.685 -0.4261  0.2266 -0.1034
   10phy    C12  268   5.197   0.913   0.846 -0.2776  0.7527  0.5206
   10phy    O11  269   5.244   0.858   0.970 -0.1484 -0.2652  0.2771
   10phy    H1A  270   5.226   0.915   1.042 -1.0339 -0.7964  0.4962
   11phy    C35  271   4.375   1.726   2.398  0.0618 -0.0347  0.0702
   11phy    C33  272   4.298   1.637   2.489 -0.1974 -0.6820  0.4879
   11phy    C34  273   4.210   1.542   2.407 -0.1014  0.5390  0.3097
   11phy    C32  274   4.390   1.560   2.586  0.0262 -0.2929 -0.2610
   11phy    C31  275   4.342   1.542   2.732  0.4447  0.1174  0.3700
   11phy    C30  276   4.453   1.483   2.815  0.1846  0.4843  0.0412
   11phy    C28  277   4.416   1.484   2.965 -0.4300  0.1785 -0.2416
   11phy    C29  278   4.346   1.353   3.008  0.3844  0.5809 -0.0830
   11phy    C27  279   4.533   1.522   3.051  0.0958 -0.0164  0.6211
   11phy    C26  280   4.508   1.602   3.174 -0.8929 -0.5020  0.3345
   11phy    C25  281   4.646   1.630   3.240  0.0025  0.7164 -0.4770
   11phy    C23  282   4.635   1.718   3.365  0.3878 -0.1378 -0.3287
   11phy    C24  283   4.641   1.642   3.493  0.0470  0.0363  0.2550
   11phy    C22  284   4.769   1.795   3.375 -0.4318  0.1568 -0.3726
   11phy    C21  285   4.746   1.945   3.349 -0.2100  0.0591  0.2612
   11phy    C20  286   4.868   2.025   3.407  0.5471  0.0959 -0.0088
   11phy    C18  287   4.894   2.167   3.352  0.0679 -0.0210  0.7233
   11phy    O01  288   4.776   2.243   3.355  0.3259  0.1421 -0.7000
   11phy    H01  289   4.780   2.305   3.285 -0.1618  0.9980  0.0065
   11phy    C19  290   4.984   2.235   3.461  0.4075 -0.8428 -0.0121
   11phy    C13  291   4.941   2.170   3.198 -0.6348 -0.2437 -0.5503
   11phy     H3  292   4.870   2.108   3.137 -1.5586 -0.3804  0.6184
   11phy    O33  293   5.067   2.103   3.177  0.0892  0.0923  0.0160
   11phy    H1B  294   5.085   2.057   3.257 -0.3418 -0.0981  0.0061
   11phy    C12  295   4.958   2.305   3.122  0.7855 -0.0387 -0.2614
   11phy    O11  296   4.848   2.392   3.137 -0.3653  0.2999 -0.4545
   11phy    H1A  297   4.873   2.477   3.107 -0.2110 -0.0269 -1.2858
   12phy    C35  298   4.574   1.297   2.308 -0.1987 -0.3186  0.1909
   12phy    C33  299   4.625   1.262   2.167  0.1246  0.0407  0.0573
   12phy    C34  300   4.514   1.284   2.067  0.1985  0.5759 -0.5810
   12phy    C32  301   4.752   1.344   2.128  0.5749 -0.1291 -0.2088
   12phy    C31  302   4.887   1.285   2.179 -0.0866  0.4016  0.1798
   12phy    C30  303   5.008   1.362   2.121  0.2822 -0.4099 -0.1403
   12phy    C28  304   5.150   1.324   2.176 -0.0249  0.3725  0.3220
   12phy    C29  305   5.250   1.362   2.066 -0.0249  0.1132 -0.1517
   12phy    C27  306   5.184   1.381   2.314  0.1892 -0.8319  0.2830
   12phy    C26  307   5.299   1.336   2.401 -0.1621 -0.0725 -0.4499
   12phy    C25  308   5.292   1.412   2.538 -0.2805 -0.3470 -0.0115
   12phy    C23  309   5.422   1.410   2.626  0.2185  0.2170 -0.2368
   12phy    C24  310   5.527   1.517   2.588  0.5738  0.2281 -0.1762
   12phy    C22  311   5.384   1.435   2.774  0.4006 -0.0525  0.0164
   12phy    C21  312   5.470   1.372   2.885 -0.0757  0.4658  0.2976
   12phy    C20  313   5.423   1.402   3.027  0.0195 -0.1992 -0.1915
   12phy    C18  314   5.512   1.377   3.152 -0.3572  0.4222  0.2660
   12phy    O01  315   5.625   1.463   3.136 -0.3316  0.0736 -0.1901
   12phy    H01  316   5.600   1.551   3.115  0.1380  0.4071  0.5687
   12phy    C19  317   5.428   1.432   3.269  0.0011  0.1383 -0.1578
   12phy    C13  318   5.566   1.225   3.168  0.3093  0.1032  0.4234
   12phy     H3  319   5.606   1.183   3.073  0.2581 -0.5118  0.6638
   12phy    O33  320   5.463   1.131   3.195 -0.2783  0.2793 -0.1764
   12phy    H1B  321   5.385   1.149   3.146  0.1305  0.3757 -0.7977
   12phy    C12  322   5.683   1.193   3.274  0.3600 -0.9132 -0.0385
   12phy    O11  323   5.755   1.080   3.249 -0.0327 -0.3006  0.2924
   12phy    H1A  324   5.801   1.079   3.167  0.2498  0.6612  0.4312
   13phy    C35  325   0.475   3.841   1.672 -0.1308  0.5765 -0.0377
   13phy    C33  326   0.433   3.722   1.587 -0.0280 -0.5259 -0.5894
   13phy    C34  327   0.504   3.726   1.455  0.1781  0.3679 -0.1345
   13phy    C32  328   0.455   3.599   1.677 -0.7261  0.0966  0.3550
   13phy    C31  329   0.360   3.480   1.653 -0.3707  0.5986  0.3903
   13phy    C30  330   0.372   3.360   1.754 -0.4634  0.0261  0.0125
   13phy    C28  331   0.306   3.227   1.715 -0.2861  0.6413  1.0875
   13phy    C29  332   0.409   3.147   1.640 -0.2534  0.6231  0.0247
   13phy    C27  333   0.255   3.132   1.828  0.1926 -0.3225  0.0422
   13phy    C26  334   0.101   3.145   1.858 -0.2978 -0.2381  0.6003
   13phy    C25  335   0.047   3.036   1.951 -0.1654 -0.5219 -0.6043
   13phy    C23  336  -0.089   3.049   2.022 -0.2210  0.1305 -0.3050
   13phy    C24  337  -0.197   3.003   1.921 -0.0525  0.0431  0.5283
   13phy    C22  338  -0.085   2.951   2.138  0.1894 -0.1431 -0.1814
   13phy    C21  339  -0.137   3.002   2.270  0.2248 -0.1775 -0.0627
   13phy    C20  340  -0.122   2.891   2.377 -0.1681  0.3664  0.0120
   13phy    C18  341  -0.182   2.901   2.524  0.5746 -0.3864 -0.3982
   13phy    O01  342  -0.324   2.925   2.520  0.1109  0.1190  0.3408
   13phy    H01  343  -0.346   2.895   2.434 -1.6940  2.5850 -0.1480
   13phy    C19  344  -0.178   2.756   2.577 -0.0288 -0.1465  0.0399
   13phy    C13  345  -0.110   2.995   2.639 -0.0392  0.1396  0.5028
   13phy     H3  346  -0.001   2.972   2.643  0.2606  1.4903  0.4736
   13phy    O33  347  -0.146   2.968   2.777  0.4237 -0.1080  0.6254
   13phy    H1B  348  -0.238   2.984   2.785  0.8875  2.8703  1.4985
   13phy    C12  349  -0.126   3.148   2.625 -0.0645 -0.4118 -0.1958
   13phy    O11  350  -0.031   3.218   2.702  0.3121 -0.2905  0.4611
   13phy    H1A  351  -0.050   3.199   2.792 -0.8096  0.2167  0.3549
   14phy    C35  352   0.965   4.013   1.205 -0.3577  0.2375  0.6436
   14phy    C33  353   0.850   3.938   1.269  0.2869 -0.6614  0.3699
   14phy    C34  354   0.894   3.806   1.330 -0.1409  0.3310  0.5378
   14phy    C32  355   0.786   4.028   1.379  0.3928 -0.4229 -0.4914
   14phy    C31  356   0.651   4.081   1.328 -0.3073  0.2437  0.0861
   14phy    C30  357   0.584   4.192   1.406 -0.5729  0.0815 -0.4601
   14phy    C28  358   0.438   4.220   1.364  0.2825  0.3151  0.3778
   14phy    C29  359   0.346   4.238   1.488  0.7086  0.1427  0.2896
   14phy    C27  360   0.428   4.349   1.281 -0.3315  0.1998  0.2297
   14phy    C26  361   0.345   4.348   1.153 -0.3270 -0.1368 -0.0324
   14phy    C25  362   0.334   4.483   1.074  0.2014 -0.4442  0.1862
   14phy    C23  363   0.262   4.467   0.939  0.4790  1.0659  0.3088
   14phy    C24  364   0.140   4.553   0.923  0.2632  0.1424 -0.4868
   14phy    C22  365   0.357   4.479   0.818 -0.0634 -0.2723  0.3471
   14phy    C21  366   0.360   4.354   0.732 -0.8403  0.0053 -0.1565
   14phy    C20  367   0.455   4.384   0.613 -0.7280  0.0260  0.3485
   14phy    C18  368   0.472   4.259   0.512  0.1667  0.3611 -0.6687
   14phy    O01  369   0.523   4.143   0.583 -0.2757  0.1890  0.3824
   14phy    H01  370   0.613   4.161   0.602 -0.0251  0.6183 -1.0748
   14phy    C19  371   0.581   4.305   0.417  0.3955  0.2623  0.0855
   14phy    C13  372   0.332   4.221   0.441 -0.1590  0.0381  0.1039
   14phy     H3  373   0.258   4.213   0.525 -0.4953  0.2781 -0.1712
   14phy    O33  374   0.262   4.323   0.370  0.2814  0.0074 -0.3579
   14phy    H1B  375   0.291   4.331   0.281  0.1628 -1.9070 -0.6203
   14phy    C12  376   0.296   4.073   0.392  0.3686 -0.0209 -0.2314
   14phy    O11  377   0.347   3.959   0.454  0.2451  0.0668 -0.3473
   14phy    H1A  378   0.398   3.998   0.523 -0.5355  0.1751  0.1733
   15phy    C35  379   0.443   3.861   2.061 -0.0080 -0.5240 -0.1476
   15phy    C33  380   0.546   3.865   2.171  0.3644 -0.1939  0.1109
   15phy    C34  381   0.629   3.732   2.177  0.5136 -0.1919 -0.0568
   15phy    C32  382   0.634   3.990   2.164  0.1349 -0.0630 -0.0377
   15phy    C31  383   0.698   4.050   2.286  0.3272 -0.4134  0.0989
   15phy    C30  384   0.777   4.176   2.258 -0.7542 -0.2389 -0.3346
   15phy    C28  385   0.855   4.232   2.378 -0.3970 -0.3370 -0.2633
   15phy    C29  386   0.993   4.167   2.393  0.0523  0.0775 -0.3581
   15phy    C27  387   0.863   4.382   2.361  0.2824 -0.3592  0.6957
   15phy    C26  388   0.803   4.473   2.475  0.3635  0.0905 -0.3856
   15phy    C25  389   0.799   4.621   2.436  0.6714  0.0902 -0.2688
   15phy    C23  390   0.741   4.717   2.545 -0.0673  0.0038  0.3293
   15phy    C24  391   0.791   4.861   2.512  0.6689 -0.1003 -0.2152
   15phy    C22  392   0.585   4.720   2.542  0.3322 -0.3191  0.5043
   15phy    C21  393   0.518   4.732   2.678  0.1464  0.1575  0.2511
   15phy    C20  394   0.370   4.740   2.646  0.2176  0.4933 -0.2427
   15phy    C18  395   0.263   4.748   2.767 -0.2842 -0.3638  0.0256
   15phy    O01  396   0.297   4.862   2.856 -0.1574  0.0567 -0.2255
   15phy    H01  397   0.313   4.936   2.801 -1.4177 -0.3094 -1.1534
   15phy    C19  398   0.139   4.807   2.691  0.3623 -0.3514 -0.5709
   15phy    C13  399   0.231   4.615   2.858  0.4647  0.2165  0.2837
   15phy     H3  400   0.210   4.528   2.790  1.8013 -0.3773  0.5977
   15phy    O33  401   0.110   4.627   2.935  0.3079  0.0889  0.0346
   15phy    H1B  402   0.127   4.625   3.027 -0.2776  1.5539  0.1867
   15phy    C12  403   0.343   4.569   2.957  0.2326 -0.1632 -0.6882
   15phy    O11  404   0.312   4.444   3.022  0.1644  0.1856  0.1300
   15phy    H1A  405   0.238   4.404   2.981 -0.9418  0.9925  1.2474
   16phy    C35  406   4.938   0.451   2.098 -0.0183 -0.1238 -0.3536
   16phy    C33  407   4.834   0.340   2.130 -0.6958  0.3484 -0.3285
   16phy    C34  408   4.695   0.377   2.079 -0.1992  0.4401 -0.0244
   16phy    C32  409   4.893   0.208   2.074  0.2621 -0.1020  0.2059
   16phy    C31  410   4.862   0.078   2.139 -0.3456 -0.4495  0.1129
   16phy    C30  411   4.934  -0.045   2.088  0.5173  0.2591  0.6382
   16phy    C28  412   4.851  -0.167   2.129 -0.0454 -0.2842  0.2388
   16phy    C29  413   4.816  -0.245   2.006 -0.5820 -0.0190 -0.0491
   16phy    C27  414   4.928  -0.266   2.224 -0.1510  0.1514 -0.1108
   16phy    C26  415   4.833  -0.345   2.313  0.2737  0.0086  0.4394
   16phy    C25  416   4.898  -0.429   2.422 -0.3040 -0.3477  0.2308
   16phy    C23  417   4.797  -0.510   2.511  0.2536  0.6829  0.1905
   16phy    C24  418   4.806  -0.659   2.479 -0.1390  0.3438  0.9318
   16phy    C22  419   4.828  -0.503   2.656 -0.6561 -0.4543 -0.0027
   16phy    C21  420   4.777  -0.382   2.734  0.0763 -0.2151 -0.1044
   16phy    C20  421   4.805  -0.402   2.883  0.2776 -0.2751  0.3326
   16phy    C18  422   4.789  -0.289   2.991  0.0829  0.3123  0.1874
   16phy    O01  423   4.655  -0.237   2.979  0.0392 -0.3413 -0.1733
   16phy    H01  424   4.634  -0.190   2.901 -3.1567 -0.2034  0.6441
   16phy    C19  425   4.791  -0.371   3.124  0.3104  0.0302  0.0176
   16phy    C13  426   4.890  -0.164   2.967  0.4508  0.0054 -0.2509
   16phy     H3  427   4.886  -0.136   2.859  1.0179 -1.3846 -0.6537
   16phy    O33  428   5.024  -0.216   2.978 -0.2607 -0.1586 -0.0918
   16phy    H1B  429   5.043  -0.284   2.915  0.5442 -0.6862  0.6864
   16phy    C12  430   4.868  -0.035   3.051 -0.0161  0.6001 -0.2718
   16phy    O11  431   4.895  -0.037   3.192 -0.0550  0.3655  0.0395
   16phy    H1A  432   4.858   0.038   3.236 -1.5883 -1.0569  1.3259
   17phy    C35  433   4.442   3.448   1.754  0.3853  0.0456  0.0262
   17phy    C33  434   4.558   3.524   1.695 -0.6015 -0.5809 -0.4619
   17phy    C34  435   4.620   3.431   1.593 -0.0711  0.3197 -0.1096
   17phy    C32  436   4.523   3.659   1.643 -0.0145 -0.2324 -0.0843
   17phy    C31  437   4.580   3.765   1.730  0.4000  0.0541 -0.0795
   17phy    C30  438   4.517   3.905   1.705  0.2056  0.2900 -0.4928
   17phy    C28  439   4.575   4.020   1.795  0.2759  0.1382  0.2153
   17phy    C29  440   4.678   4.099   1.715 -0.5089 -0.2623  0.0970
   17phy    C27  441   4.454   4.102   1.847  0.0387 -0.0480  0.3163
   17phy    C26  442   4.464   4.127   1.998 -0.1834  0.0717 -0.1888
   17phy    C25  443   4.354   4.214   2.059  0.2307 -0.0527  0.0122
   17phy    C23  444   4.373   4.237   2.216 -0.0768  0.0349  0.4162
   17phy    C24  445   4.428   4.375   2.247  0.5482  0.0306 -0.1392
   17phy    C22  446   4.240   4.218   2.290 -0.1937 -0.0615  1.0994
   17phy    C21  447   4.237   4.095   2.385 -0.4273  0.5046 -0.3995
   17phy    C20  448   4.107   4.080   2.463  0.8922 -0.2945 -0.5768
   17phy    C18  449   4.109   3.998   2.601  0.1631  0.2706  1.0892
   17phy    O01  450   4.210   4.054   2.691  0.5864 -0.4443 -0.0224
   17phy    H01  451   4.243   3.982   2.740  0.1880  1.2501  3.0084
   17phy    C19  452   3.964   4.030   2.652  0.4861  0.4948  0.2052
   17phy    C13  453   4.142   3.840   2.574  0.6323 -0.3210 -0.1235
   17phy     H3  454   4.221   3.833   2.495  0.7073  1.9269 -0.3028
   17phy    O33  455   4.036   3.763   2.511  0.2627 -0.5449  0.0650
   17phy    H1B  456   4.067   3.678   2.486  2.4959 -0.3384  1.7669
   17phy    C12  457   4.199   3.762   2.697  0.4608  0.5662 -0.1238
   17phy    O11  458   4.296   3.827   2.775 -0.2361  0.1441  0.0694
   17phy    H1A  459   4.322   3.775   2.848  0.3034 -0.2080 -0.3682
   18phy    C35  460   1.069   4.011   0.710  0.2560  0.3599  0.7417
   18phy    C33  461   1.200   3.965   0.778 -0.2920 -0.0922  0.1160
   18phy    C34  462   1.240   4.073   0.871  0.3817  0.0135 -0.0462
   18phy    C32  463   1.195   3.839   0.860 -0.4082  0.2384  0.1234
   18phy    C31  464   1.148   3.711   0.788  0.0199  0.2751  0.2583
   18phy    C30  465   1.137   3.599   0.891  0.1593  0.0475  0.0920
   18phy    C28  466   1.057   3.475   0.842  0.4583  0.2623 -0.1450
   18phy    C29  467   1.124   3.364   0.920 -0.6861 -0.3407 -0.0481
   18phy    C27  468   0.907   3.477   0.883  0.3241  0.3719  0.4362
   18phy    C26  469   0.825   3.386   0.794  0.0606 -0.1428  0.1688
   18phy    C25  470   0.687   3.375   0.852 -0.2730 -0.0708 -0.1321
   18phy    C23  471   0.583   3.297   0.767  0.0242 -0.3134  0.3934
   18phy    C24  472   0.545   3.172   0.849 -0.1136 -0.4116  0.1281
   18phy    C22  473   0.449   3.369   0.757 -0.0474  0.2823 -0.3294
   18phy    C21  474   0.422   3.456   0.637  0.5844  0.1523 -0.1508
   18phy    C20  475   0.299   3.544   0.656 -0.2430  0.2886  0.2724
   18phy    C18  476   0.256   3.645   0.543 -0.1469  0.5466 -0.2995
   18phy    O01  477   0.368   3.726   0.510 -0.9210  0.2899 -0.1413
   18phy    H01  478   0.352   3.818   0.498  1.2377  0.9934  1.6545
   18phy    C19  479   0.150   3.738   0.612  0.0380  0.1651 -0.2453
   18phy    C13  480   0.203   3.576   0.408  0.3221 -0.2928  0.1873
   18phy     H3  481   0.292   3.513   0.381  0.9775  0.6216  0.1596
   18phy    O33  482   0.110   3.469   0.432 -0.1086  0.4239  0.2108
   18phy    H1B  483   0.135   3.415   0.505 -1.2158  0.3362  0.5421
   18phy    C12  484   0.204   3.634   0.263  0.1395  0.3526  0.2598
   18phy    O11  485   0.245   3.761   0.236 -0.2621 -0.3961  0.0260
   18phy    H1A  486   0.173   3.808   0.275  0.0851 -0.8334  1.2224
   19phy    C35  487   2.902   4.388   1.186  0.1015  0.0084 -0.1618
   19phy    C33  488   3.019   4.446   1.263  0.1831 -0.5967  0.1007
   19phy    C34  489   2.980   4.467   1.413  0.4732 -0.0213  0.1838
   19phy    C32  490   3.145   4.363   1.237  0.2985  0.4847 -0.1391
   19phy    C31  491   3.276   4.439   1.254 -0.1365 -0.3356  0.1702
   19phy    C30  492   3.404   4.352   1.259  0.0907  0.1462 -0.3630
   19phy    C28  493   3.532   4.429   1.295  0.3492  0.2479 -0.1957
   19phy    C29  494   3.545   4.454   1.450  0.4483 -0.2741  0.3205
   19phy    C27  495   3.639   4.339   1.236  0.0688  0.6684  0.4099
   19phy    C26  496   3.769   4.403   1.191 -0.2251 -0.2138  0.3502
   19phy    C25  497   3.879   4.302   1.143  0.3927 -0.4797  0.3466
   19phy    C23  498   4.006   4.370   1.091 -0.1022 -0.3556 -0.2219
   19phy    C24  499   4.131   4.334   1.168  0.2022  0.5692  0.4251
   19phy    C22  500   4.023   4.333   0.943  0.1855  0.4604  0.2737
   19phy    C21  501   4.058   4.460   0.869 -0.2608  0.0292  0.2262
   19phy    C20  502   4.079   4.441   0.721  0.0754 -0.0010  0.0909
   19phy    C18  503   4.080   4.566   0.625 -0.2775 -0.1717 -0.7039
   19phy    O01  504   3.944   4.612   0.621  0.1517 -0.2392 -0.0819
   19phy    H01  505   3.944   4.703   0.597 -3.0347  0.0760  0.7182
   19phy    C19  506   4.117   4.505   0.489 -0.4345 -0.1889 -0.0080
   19phy    C13  507   4.183   4.688   0.666 -0.1990 -0.0362  0.1039
   19phy     H3  508   4.165   4.707   0.775 -1.1027  2.0692 -0.3683
   19phy    O33  509   4.322   4.660   0.676 -0.0417  0.2111  0.0628
   19phy    H1B  510   4.336   4.602   0.748  0.3682 -0.2975 -0.4134
   19phy    C12  511   4.153   4.836   0.635 -0.3708 -0.2960 -0.3302
   19phy    O11  512   4.033   4.868   0.571 -0.3387 -0.0002  0.0467
   19phy    H1A  513   4.048   4.941   0.513  1.4644 -0.7495 -0.5162
   20phy    C35  514   4.739   0.109   1.284  0.3136  0.1826  0.3918
   20phy    C33  515   4.742   0.249   1.335 -0.0324 -0.0555 -0.0979
   20phy    C34  516   4.795   0.336   1.225  0.0256  0.2051  0.0470
   20phy    C32  517   4.603   0.295   1.371  0.5854  0.6301  0.5710
   20phy    C31  518   4.590   0.392   1.489  0.1605 -0.6914 -0.2656
   20phy    C30  519   4.443   0.421   1.532 -0.4744 -0.2188 -0.2259
   20phy    C28  520   4.415   0.532   1.634 -0.2260  0.4550  0.1253
   20phy    C29  521   4.364   0.658   1.565 -0.5276  0.0443 -0.3902
   20phy    C27  522   4.303   0.493   1.730  0.0283 -0.0887  0.1662
   20phy    C26  523   4.352   0.435   1.864  0.2908  0.6536  0.5041
   20phy    C25  524   4.239   0.370   1.947  0.0952  0.1335 -0.0706
   20phy    C23  525   4.281   0.349   2.091  0.5336 -0.1547  0.3853
   20phy    C24  526   4.181   0.420   2.178  0.3314 -0.4311 -0.4896
   20phy    C22  527   4.304   0.200   2.134  0.0299 -0.1218  0.7751
   20phy    C21  528   4.393   0.186   2.256  0.1483 -0.0541  0.0820
   20phy    C20  529   4.439   0.041   2.272 -0.1102 -0.3116  0.0897
   20phy    C18  530   4.500  -0.009   2.415  0.1506  0.1034 -0.2608
   20phy    O01  531   4.395   0.013   2.517 -0.1303 -0.2034  0.6130
   20phy    H01  532   4.314   0.037   2.475  1.2329  0.2674 -1.9729
   20phy    C19  533   4.513  -0.161   2.384 -0.2023 -0.0384 -0.1595
   20phy    C13  534   4.637   0.059   2.470 -0.2349  0.4361 -0.1280
   20phy     H3  535   4.709   0.062   2.384  0.1033  1.3566  0.1787
   20phy    O33  536   4.711  -0.021   2.562 -0.2540  0.0302  0.5651
   20phy    H1B  537   4.659  -0.040   2.638 -0.5121 -2.2714 -0.1115
   20phy    C12  538   4.627   0.212   2.521 -0.4812  0.7897 -0.5578
   20phy    O11  539   4.739   0.293   2.506 -0.0427  0.0062 -0.2390
   20phy    H1A  540   4.720   0.373   2.550  1.9906 -0.0105  0.7902
   21phy    C35  541   0.106   3.979   1.736 -0.1702  1.3628 -0.6934
   21phy    C33  542   0.065   3.847   1.800  0.5146  0.2380  0.1523
   21phy    C34  543   0.032   3.859   1.950 -0.1893 -0.1104 -0.2945
   21phy    C32  544  -0.045   3.770   1.727  0.1720  0.2854 -0.0695
   21phy    C31  545  -0.011   3.703   1.588  0.0160  0.4793 -0.4941
   21phy    C30  546  -0.141   3.664   1.513  0.0493 -0.0134 -0.1517
   21phy    C28  547  -0.119   3.601   1.373  0.1670 -0.2250  0.8992
   21phy    C29  548  -0.113   3.450   1.385  0.3196 -0.3506  0.2945
   21phy    C27  549  -0.246   3.629   1.291  0.2663 -0.2365  0.3555
   21phy    C26  550  -0.222   3.693   1.155  0.2364  0.2351  0.7478
   21phy    C25  551  -0.336   3.717   1.049  0.1913  0.1470 -0.1356
   21phy    C23  552  -0.293   3.777   0.916  0.0844 -0.0612  0.0771
   21phy    C24  553  -0.206   3.673   0.837  0.1976 -0.0664 -0.5898
   21phy    C22  554  -0.412   3.809   0.829  0.3653 -0.4896  0.9285
   21phy    C21  555  -0.459   3.953   0.820 -0.1952  0.8763  0.2014
   21phy    C20  556  -0.587   3.968   0.734 -0.5736  0.2675  0.5403
   21phy    C18  557  -0.654   4.114   0.733  0.8392  0.1593  0.3458
   21phy    O01  558  -0.680   4.158   0.870  0.1644  0.4238  0.4943
   21phy    H01  559  -0.718   4.089   0.922 -0.6964 -0.6051 -1.3918
   21phy    C19  560  -0.794   4.098   0.669  0.0979  0.0427  0.5564
   21phy    C13  561  -0.565   4.231   0.671 -0.0911  0.0163  0.1184
   21phy     H3  562  -0.473   4.219   0.733 -1.4606 -0.2104  2.1845
   21phy    O33  563  -0.506   4.215   0.543  0.0001 -0.2050 -0.1397
   21phy    H1B  564  -0.563   4.236   0.472  0.4517 -0.9859 -0.7575
   21phy    C12  565  -0.568   4.385   0.706  0.1123  0.3414 -0.3365
   21phy    O11  566  -0.659   4.428   0.811 -0.5875 -0.1733  0.1578
   21phy    H1A  567  -0.659   4.359   0.874  0.5062 -1.9336 -1.6266
   22phy    C35  568   1.364   3.302   1.240  0.4267 -0.3974 -0.1028
   22phy    C33  569   1.337   3.416   1.330 -0.0859  0.1535 -0.2022
   22phy    C34  570   1.192   3.399   1.382  0.1080 -0.5122 -0.2022
   22phy    C32  571   1.431   3.408   1.455 -0.3860 -0.4780 -0.2009
   22phy    C31  572   1.560   3.486   1.440  0.1225  0.3312  0.1995
   22phy    C30  573   1.664   3.449   1.540  0.1955 -0.3299  0.0582
   22phy    C28  574   1.790   3.540   1.549 -0.0545 -0.5269  0.7517
   22phy    C29  575   1.847   3.538   1.687  0.0146  0.2704 -0.3689
   22phy    C27  576   1.902   3.511   1.451  0.2216 -0.1854  0.7066
   22phy    C26  577   1.982   3.631   1.397 -0.5776  0.1712 -0.4275
   22phy    C25  578   2.100   3.604   1.299  0.2969 -0.2150  0.5050
   22phy    C23  579   2.170   3.734   1.250  0.7160  0.2241  0.1053
   22phy    C24  580   2.323   3.722   1.252  0.2694  0.3469 -0.0639
   22phy    C22  581   2.127   3.760   1.100 -0.1524 -0.4160 -0.4561
   22phy    C21  582   2.088   3.902   1.069  0.1955 -0.1868  0.0090
   22phy    C20  583   2.049   3.914   0.921  0.2086 -0.0495 -0.3784
   22phy    C18  584   2.143   3.983   0.819  0.1389  0.1467  0.5844
   22phy    O01  585   2.193   4.109   0.865 -0.4965 -0.0819 -0.0034
   22phy    H01  586   2.130   4.158   0.914  0.9448  0.0671  1.8060
   22phy    C19  587   2.040   4.026   0.711  0.1598  0.5379 -0.1358
   22phy    C13  588   2.263   3.888   0.778 -0.0831  0.1246  0.2930
   22phy     H3  589   2.330   3.886   0.868  0.5280  0.6321 -0.1393
   22phy    O33  590   2.243   3.747   0.759  0.0256  0.0412 -0.1035
   22phy    H1B  591   2.301   3.688   0.803 -0.8021 -0.9753 -0.3205
   22phy    C12  592   2.382   3.930   0.689 -0.1618 -0.2902  0.1887
   22phy    O11  593   2.361   3.924   0.553  0.1030 -0.5679  0.0941
   22phy    H1A  594   2.434   3.890   0.505 -0.1837  0.2816 -0.9880
   23phy    C35  595   1.081   3.684   2.308  0.1848  0.0560 -0.5206
   23phy    C33  596   1.138   3.664   2.171  0.0986  0.0278 -0.0220
   23phy    C34  597   1.032   3.572   2.112 -0.3882 -0.3298  0.2610
   23phy    C32  598   1.147   3.795   2.088 -0.2432 -0.2150  0.1496
   23phy    C31  599   1.270   3.879   2.128 -0.4037 -0.5894  0.1657
   23phy    C30  600   1.274   4.006   2.038 -0.3466  0.7371 -0.3349
   23phy    C28  601   1.389   4.107   2.052 -0.0734  0.0939 -0.1740
   23phy    C29  602   1.440   4.129   1.913 -0.2660  0.0869  0.3221
   23phy    C27  603   1.343   4.242   2.108 -0.1831  0.1877 -0.1070
   23phy    C26  604   1.420   4.283   2.234 -0.3745 -0.3168  0.1244
   23phy    C25  605   1.383   4.420   2.295  0.3054 -0.1614  0.2600
   23phy    C23  606   1.459   4.467   2.419  0.5601 -0.5352 -0.5249
   23phy    C24  607   1.442   4.618   2.435  0.0594 -0.2744  1.4233
   23phy    C22  608   1.429   4.387   2.553 -0.1441  0.2072  0.4757
   23phy    C21  609   1.542   4.359   2.655 -0.6176  0.1355 -0.1359
   23phy    C20  610   1.492   4.294   2.783  0.6810  0.1382 -0.3114
   23phy    C18  611   1.582   4.247   2.902 -0.4596  0.1407 -0.1853
   23phy    O01  612   1.633   4.368   2.970  0.2230  0.8486 -0.0428
   23phy    H01  613   1.616   4.359   3.062 -2.1671 -1.5460 -0.5730
   23phy    C19  614   1.476   4.192   3.002 -0.6206  0.2395  0.0685
   23phy    C13  615   1.704   4.146   2.875 -0.6789 -0.9809 -0.0707
   23phy     H3  616   1.664   4.048   2.837 -1.8596 -0.9657  1.0700
   23phy    O33  617   1.763   4.104   2.999 -0.4090 -0.3689 -0.1276
   23phy    H1B  618   1.707   4.130   3.070 -0.4643  2.3628 -1.0344
   23phy    C12  619   1.831   4.191   2.793 -0.2287  0.0615 -0.2014
   23phy    O11  620   1.941   4.101   2.787 -0.0484  0.0218  0.3808
   23phy    H1A  621   2.014   4.156   2.768 -1.0288  1.2329 -0.0362
   24phy    C35  622   0.751   4.758   1.977  0.3717 -0.2569 -0.1575
   24phy    C33  623   0.883   4.713   2.037  0.4155  0.1981 -0.2880
   24phy    C34  624   0.913   4.571   1.986  0.5786  0.0055 -0.0772
   24phy    C32  625   0.992   4.825   2.042  0.6147  0.4503  0.0372
   24phy    C31  626   1.071   4.843   2.175  0.4887  0.4315  0.3247
   24phy    C30  627   1.180   4.942   2.146 -0.2014  0.0404  0.0309
   24phy    C28  628   1.261   4.975   2.271 -0.4467  0.4445 -0.4969
   24phy    C29  629   1.404   5.003   2.222  0.3499  0.4524 -0.2192
   24phy    C27  630   1.214   5.095   2.354 -0.0382  0.0060  0.1860
   24phy    C26  631   1.134   5.061   2.480  0.0266  0.2711  0.4740
   24phy    C25  632   1.097   5.185   2.563 -0.1476  0.6976 -0.4826
   24phy    C23  633   1.015   5.154   2.689  0.2962  0.1680 -0.3001
   24phy    C24  634   1.113   5.154   2.810  0.6302  0.5677  0.5937
   24phy    C22  635   0.927   5.282   2.699 -0.0282 -0.2535 -0.0701
   24phy    C21  636   0.796   5.273   2.778  0.3445  0.6466 -0.2982
   24phy    C20  637   0.707   5.400   2.780  0.0136 -0.0544 -0.0014
   24phy    C18  638   0.572   5.391   2.864  0.0727 -0.1793 -0.4655
   24phy    O01  639   0.606   5.349   2.998 -0.7504 -0.3089  0.0599
   24phy    H01  640   0.691   5.385   3.016 -0.8252  1.2131 -2.2221
   24phy    C19  641   0.548   5.544   2.867  0.0763  0.2955  0.7396
   24phy    C13  642   0.444   5.305   2.805 -0.2377  0.2712  0.0120
   24phy     H3  643   0.427   5.336   2.699  0.4288  1.0824  0.1288
   24phy    O33  644   0.323   5.343   2.859 -0.2838  0.7522  0.2806
   24phy    H1B  645   0.319   5.436   2.848  0.0174  0.7255 -0.0610
   24phy    C12  646   0.458   5.147   2.802  1.0191 -0.0750 -0.4180
   24phy    O11  647   0.359   5.074   2.740 -0.2585  0.2007  0.3189
   24phy    H1A  648   0.299   5.134   2.698  1.1609  1.4046 -0.0653
   25phy    C35  649   1.360   4.335   1.128 -0.0328  0.2768  0.1433
   25phy    C33  650   1.277   4.419   1.211 -0.1037  0.5060 -0.2978
   25phy    C34  651   1.320   4.395   1.353 -0.1377  0.5639  0.0752
   25phy    C32  652   1.284   4.565   1.160 -0.1177 -0.4817  0.2451
   25phy    C31  653   1.174   4.673   1.191  0.2799  0.1036 -0.0880
   25phy    C30  654   1.206   4.798   1.101 -0.0760  0.1667  0.4966
   25phy    C28  655   1.096   4.908   1.083 -0.0654  0.6496 -0.3582
   25phy    C29  656   1.067   4.989   1.213  0.2766 -0.1944 -0.8509
   25phy    C27  657   1.134   5.008   0.978 -0.5903 -0.0410 -0.1830
   25phy    C26  658   1.052   4.990   0.848 -0.2174  0.5440 -0.1331
   25phy    C25  659   1.070   5.092   0.734  0.2658  0.0977  0.4390
   25phy    C23  660   0.994   5.040   0.608  0.1656 -0.4331 -0.0454
   25phy    C24  661   0.848   5.092   0.615 -0.6460 -0.3878  0.3268
   25phy    C22  662   1.039   5.094   0.471  0.4448  0.8310  0.1611
   25phy    C21  663   1.141   5.004   0.413 -0.0045  0.0834  0.0515
   25phy    C20  664   1.155   5.013   0.258  0.1070 -0.3280  0.3503
   25phy    C18  665   1.267   4.923   0.199 -0.2892 -0.1472 -0.2028
   25phy    O01  666   1.396   4.937   0.270 -0.6327 -0.6841 -0.3583
   25phy    H01  667   1.393   5.011   0.328  1.0061 -2.0233  1.5840
   25phy    C19  668   1.292   4.985   0.065  0.3981 -0.3490 -0.2542
   25phy    C13  669   1.227   4.770   0.189 -0.1239  0.3425 -0.5882
   25phy     H3  670   1.232   4.735   0.295 -0.4754  0.3127 -0.5810
   25phy    O33  671   1.091   4.725   0.166  0.1953  0.6343  0.3077
   25phy    H1B  672   1.023   4.789   0.179 -1.3930 -0.7066 -0.9670
   25phy    C12  673   1.324   4.648   0.152  0.1875 -0.1877 -0.7660
   25phy    O11  674   1.462   4.655   0.186 -0.0090  0.3646 -0.0533
   25phy    H1A  675   1.472   4.701   0.267 -0.6491  2.9064 -1.3276
   26phy    C35  676   1.696   4.852   2.844  0.1447 -0.3249 -0.0794
   26phy    C33  677   1.574   4.857   2.757  0.1739 -0.2796  0.0662
   26phy    C34  678   1.611   4.894   2.618 -0.0066  0.2730 -0.0176
   26phy    C32  679   1.483   4.738   2.785 -0.5053 -0.2887  0.1722
   26phy    C31  680   1.340   4.757   2.742 -0.2168  0.1611 -0.0731
   26phy    C30  681   1.258   4.645   2.801  0.1526  0.0427  0.3149
   26phy    C28  682   1.102   4.659   2.800 -0.5047 -0.0647  0.1781
   26phy    C29  683   1.047   4.521   2.768 -0.0030  0.1614  0.2669
   26phy    C27  684   1.058   4.707   2.942  0.4957  0.6746  0.2817
   26phy    C26  685   0.916   4.774   2.937 -0.0322 -0.3057  0.0324
   26phy    C25  686   0.862   4.816   3.076  0.6677 -0.3180  0.2976
   26phy    C23  687   0.735   4.903   3.064  0.6389 -0.0474  0.1805
   26phy    C24  688   0.617   4.820   3.099 -0.2604  0.0643 -0.0616
   26phy    C22  689   0.732   5.017   3.170 -0.0919  0.4960 -0.6626
   26phy    C21  690   0.803   5.142   3.130  0.1764  0.4124  0.1446
   26phy    C20  691   0.784   5.248   3.237  0.5406 -0.1092 -0.1882
   26phy    C18  692   0.839   5.393   3.227 -0.0285 -0.8237 -0.0970
   26phy    O01  693   0.814   5.446   3.095 -0.3734 -0.1622 -0.0243
   26phy    H01  694   0.869   5.520   3.078 -0.2782 -0.2116  0.0622
   26phy    C19  695   0.741   5.472   3.318 -0.2028  0.2311  0.4278
   26phy    C13  696   0.991   5.430   3.269  0.0167  0.0876  0.3219
   26phy     H3  697   1.011   5.383   3.368  0.9911  0.5740  0.3697
   26phy    O33  698   1.024   5.568   3.298 -0.2203  0.4319 -0.2905
   26phy    H1B  699   1.116   5.583   3.293 -0.0795 -0.5091 -0.8328
   26phy    C12  700   1.101   5.365   3.177 -0.4626 -0.1673  0.3733
   26phy    O11  701   1.218   5.330   3.247 -0.5140 -0.1376 -0.5973
   26phy    H1A  702   1.260   5.410   3.271  0.5575 -0.7076 -0.5547
   27phy    C35  703   1.410   1.221   1.335  0.0315  0.2705 -0.1326
   27phy    C33  704   1.292   1.230   1.431 -0.3570 -0.0172  0.6200
   27phy    C34  705   1.277   1.375   1.466  0.3608 -0.2400 -0.1154
   27phy    C32  706   1.160   1.171   1.379  0.2615 -0.4064  0.3081
   27phy    C31  707   1.135   1.020   1.394  0.3697 -0.2090 -0.1319
   27phy    C30  708   0.990   0.972   1.366  0.9910 -0.3216  0.3604
   27phy    C28  709   0.970   0.816   1.342  0.0767 -0.9724  0.3325
   27phy    C29  710   0.832   0.787   1.394  0.1601 -0.3203  0.1360
   27phy    C27  711   0.982   0.781   1.192 -0.0508  0.1273 -0.9305
   27phy    C26  712   1.119   0.753   1.136 -0.1025  0.3689 -0.0430
   27phy    C25  713   1.099   0.681   1.004  0.4058 -0.1910  0.0506
   27phy    C23  714   1.223   0.635   0.922  0.5107 -0.2316 -0.3852
   27phy    C24  715   1.230   0.484   0.936 -0.0125  0.3983  0.1084
   27phy    C22  716   1.184   0.663   0.781  0.1375 -0.4100 -0.2473
   27phy    C21  717   1.289   0.730   0.688 -0.0428 -0.1900  0.1503
   27phy    C20  718   1.228   0.765   0.553  0.2216 -0.3149  0.0543
   27phy    C18  719   1.311   0.837   0.432 -0.0297  0.2661 -0.3973
   27phy    O01  720   1.336   0.972   0.475  0.3820  0.2599 -0.1600
   27phy    H01  721   1.254   1.005   0.506 -0.1016 -0.7656 -0.3106
   27phy    C19  722   1.211   0.828   0.322 -0.1354 -0.2177  0.1714
   27phy    C13  723   1.452   0.765   0.390 -0.1036  0.0920  0.3025
   27phy     H3  724   1.519   0.780   0.478 -0.1918  1.0622  0.2130
   27phy    O33  725   1.460   0.621   0.380 -0.1436 -0.5183 -0.1913
   27phy    H1B  726   1.480   0.581   0.462  0.2375  1.6553  0.8477
   27phy    C12  727   1.568   0.835   0.309 -0.0827  0.1659  0.4244
   27phy    O11  728   1.694   0.771   0.288  0.2297 -0.3113 -0.0744
   27phy    H1A  729   1.683   0.678   0.298 -0.9105 -0.2026 -0.2159
   28phy    C35  730   2.878   1.832   0.809 -0.0214  0.2508  0.4250
   28phy    C33  731   2.779   1.774   0.912  0.1555  0.0240 -0.2696
   28phy    C34  732   2.850   1.666   0.995  0.0099  0.2811 -0.0362
   28phy    C32  733   2.715   1.889   0.988  0.0622  0.3628 -0.8192
   28phy    C31  734   2.571   1.861   1.024 -0.3271  0.2119  0.1907
   28phy    C30  735   2.501   1.978   1.092 -0.7615  0.6196  0.0349
   28phy    C28  736   2.348   1.960   1.078 -0.0864  0.2327  0.3868
   28phy    C29  737   2.277   1.941   1.213  0.2880  0.1023 -0.0397
   28phy    C27  738   2.275   2.067   0.997 -0.0407 -0.1844  0.2584
   28phy    C26  739   2.246   2.031   0.847 -0.1892  0.1299 -0.8145
   28phy    C25  740   2.190   2.141   0.757 -0.7023 -0.2757  0.5118
   28phy    C23  741   2.154   2.075   0.621 -0.2264  0.2964 -0.2966
   28phy    C24  742   2.000   2.066   0.620 -0.4905  0.0515  0.1505
   28phy    C22  743   2.195   2.150   0.495  0.7669  0.2502  0.1452
   28phy    C21  744   2.329   2.112   0.430  0.0112  0.0110  0.1218
   28phy    C20  745   2.356   2.203   0.312  0.1806 -0.4693 -0.0081
   28phy    C18  746   2.467   2.166   0.206  0.6346  0.2188 -0.1874
   28phy    O01  747   2.595   2.159   0.269 -0.4020  0.3603 -0.1599
   28phy    H01  748   2.646   2.235   0.247  0.7092 -0.4634 -0.5519
   28phy    C19  749   2.454   2.284   0.107 -0.5809  0.0343 -0.4227
   28phy    C13  750   2.446   2.024   0.126 -0.2986 -0.4776 -0.5939
   28phy     H3  751   2.455   1.948   0.208  2.5021  0.7434  0.3634
   28phy    O33  752   2.311   1.992   0.083 -0.0383 -0.7949  0.6086
   28phy    H1B  753   2.249   2.052   0.120  0.3697  1.1034 -1.6233
   28phy    C12  754   2.564   1.948   0.055 -0.2801  0.6336  0.1345
   28phy    O11  755   2.692   1.998   0.083 -0.8912 -0.6345  0.0547
   28phy    H1A  756   2.682   2.035   0.169 -1.7891 -0.8238  0.0402
   29phy    C35  757   1.219   3.813   1.516  0.3705  0.0522  0.7512
   29phy    C33  758   1.319   3.915   1.472 -0.1821  0.1943 -0.3698
   29phy    C34  759   1.385   3.959   1.597 -0.0487 -0.3375 -0.3353
   29phy    C32  760   1.414   3.857   1.367 -0.2661  0.7561 -0.2545
   29phy    C31  761   1.448   3.948   1.245 -0.5486  0.3790 -0.4513
   29phy    C30  762   1.570   3.905   1.167  0.3731  0.2064  0.0011
   29phy    C28  763   1.623   4.010   1.068  0.6458  0.4031 -0.1492
   29phy    C29  764   1.730   4.095   1.133  0.0387 -0.6021 -0.2590
   29phy    C27  765   1.691   3.935   0.951  0.2735 -0.0377  0.3297
   29phy    C26  766   1.654   4.006   0.819 -0.2416  0.2139 -0.2575
   29phy    C25  767   1.674   3.927   0.688 -0.4840 -0.0904 -0.3702
   29phy    C23  768   1.613   3.997   0.569 -0.1564 -0.5101 -0.2611
   29phy    C24  769   1.722   4.063   0.483 -0.1255  0.1623 -0.1108
   29phy    C22  770   1.526   3.892   0.490  0.1809 -0.2553 -0.1080
   29phy    C21  771   1.405   3.945   0.414  0.1389 -0.8131  1.1201
   29phy    C20  772   1.320   3.829   0.357 -0.5720 -0.5800 -0.0722
   29phy    C18  773   1.187   3.863   0.279 -0.2861  0.4243 -0.4819
   29phy    O01  774   1.098   3.946   0.361 -0.0527 -0.0926  0.2244
   29phy    H01  775   1.138   4.030   0.373  0.2750 -0.3744  1.1438
   29phy    C19  776   1.123   3.723   0.274  0.0094  0.0509  0.1180
   29phy    C13  777   1.215   3.928   0.135 -0.2845  0.3865 -0.8594
   29phy     H3  778   1.273   4.020   0.160  1.3293 -0.8477  0.1714
   29phy    O33  779   1.316   3.865   0.053  0.2093 -0.3083 -0.2054
   29phy    H1B  780   1.281   3.811  -0.015 -2.8938  1.8701 -0.5801
   29phy    C12  781   1.113   4.013   0.054 -0.2023  0.0893 -0.1311
   29phy    O11  782   1.044   3.948  -0.049 -0.2987  0.0034  0.0132
   29phy    H1A  783   0.968   3.905  -0.013 -0.6184 -0.4227 -1.1298
   30phy    C35  784   4.953   4.651   1.563  0.0408 -0.0479 -0.2602
   30phy    C33  785   5.059   4.550   1.522  0.1521 -0.2794 -0.4782
   30phy    C34  786   5.161   4.553   1.631 -0.2266  0.0977  0.4914
   30phy    C32  787   4.998   4.414   1.484  0.6151  0.2744 -0.7006
   30phy    C31  788   5.073   4.333   1.384 -0.0185 -0.2100 -0.2734
   30phy    C30  789   5.006   4.198   1.362 -0.2393  0.3231 -0.0505
   30phy    C28  790   5.067   4.106   1.256  0.0575 -0.0364 -0.0923
   30phy    C29  791   5.089   3.968   1.313 -0.1812  0.3952  0.2967
   30phy    C27  792   4.973   4.096   1.127  0.3416 -0.0085 -0.5424
   30phy    C26  793   5.045   4.141   0.999 -0.3351  0.3600 -0.1405
   30phy    C25  794   4.956   4.108   0.875 -1.1738  0.3260 -0.4565
   30phy    C23  795   5.012   4.136   0.732  0.2209 -0.4913  0.3089
   30phy    C24  796   4.984   4.021   0.632 -0.2013 -0.0670  0.1640
   30phy    C22  797   4.973   4.277   0.687 -0.5118 -0.5471  0.1161
   30phy    C21  798   5.063   4.342   0.577 -0.0058  0.2979 -0.1171
   30phy    C20  799   5.046   4.494   0.577 -0.3309  0.0081  0.3767
   30phy    C18  800   5.135   4.574   0.479  0.0156  0.2589  0.5100
   30phy    O01  801   5.274   4.538   0.486  0.2009 -0.1617  0.2054
   30phy    H01  802   5.291   4.455   0.448  1.4439  0.4659 -0.6775
   30phy    C19  803   5.127   4.718   0.533  0.0340  0.0398  0.3383
   30phy    C13  804   5.093   4.566   0.323 -0.3136  0.0506  0.4369
   30phy     H3  805   5.101   4.457   0.298  0.8480  0.4129 -0.9151
   30phy    O33  806   4.955   4.586   0.292  0.5826  0.0370 -0.1619
   30phy    H1B  807   4.951   4.672   0.255 -0.0910  0.2078  0.3038
   30phy    C12  808   5.185   4.600   0.195  0.0702  0.0862 -0.1689
   30phy    O11  809   5.145   4.550   0.071  0.2827 -0.2063 -0.4810
   30phy    H1A  810   5.129   4.457   0.071  0.4462 -0.2356  0.2389
   31phy    C35  811   0.716   0.629   2.002 -0.2135 -0.5534  0.0767
   31phy    C33  812   0.748   0.632   1.853  0.3187  0.4876 -0.3500
   31phy    C34  813   0.615   0.625   1.775 -0.4887  0.1052  0.0439
   31phy    C32  814   0.812   0.768   1.815 -0.1796  0.1596 -0.2199
   31phy    C31  815   0.961   0.763   1.816  0.1556  0.0532  0.0842
   31phy    C30  816   1.013   0.902   1.783  0.0750 -0.1339  0.4964
   31phy    C28  817   1.156   0.918   1.835  0.3396 -0.2211 -0.6316
   31phy    C29  818   1.263   0.871   1.738 -0.1014 -0.7496  0.0263
   31phy    C27  819   1.179   1.064   1.881 -0.0389 -0.8647 -0.3578
   31phy    C26  820   1.274   1.073   2.003 -0.0854  0.1856  0.1071
   31phy    C25  821   1.297   1.217   2.054 -0.4622  0.0344  0.0074
   31phy    C23  822   1.402   1.228   2.169 -0.1616 -0.2456  0.0710
   31phy    C24  823   1.476   1.357   2.145  0.1256  0.0898 -0.1445
   31phy    C22  824   1.334   1.226   2.312  0.0627 -0.3161  0.4844
   31phy    C21  825   1.414   1.167   2.431  0.3284 -0.0816 -0.2846
   31phy    C20  826   1.323   1.167   2.558  0.0349 -0.2699  0.5459
   31phy    C18  827   1.378   1.101   2.689 -0.4946  0.2797  0.4887
   31phy    O01  828   1.517   1.133   2.711  0.1607 -0.2375  0.1069
   31phy    H01  829   1.527   1.224   2.732 -2.0920  0.1351 -0.1753
   31phy    C19  830   1.293   1.170   2.797  0.3433 -0.4779 -0.1774
   31phy    C13  831   1.353   0.938   2.688  0.3024  0.1443  0.1948
   31phy     H3  832   1.262   0.919   2.626 -0.5523  1.7525  0.8957
   31phy    O33  833   1.310   0.888   2.817  0.4251  0.7815  0.2377
   31phy    H1B  834   1.342   0.942   2.886  1.7639  1.7280 -1.0614
   31phy    C12  835   1.468   0.845   2.632  0.0125 -0.1699  0.1474
   31phy    O11  836   1.582   0.838   2.718  0.3029  0.1078  0.1461
   31phy    H1A  837   1.610   0.928   2.718  1.5181 -0.2556  0.3618
   32phy    C35  838   2.827   1.527   1.678  0.3274 -0.8684  0.3164
   32phy    C33  839   2.764   1.616   1.780  0.5950 -0.0625 -0.1053
   32phy    C34  840   2.868   1.709   1.840 -0.1950 -0.2148 -0.4990
   32phy    C32  841   2.639   1.694   1.732 -0.1235  0.1012  0.1241
   32phy    C31  842   2.523   1.685   1.826  0.4806  0.0105 -0.0555
   32phy    C30  843   2.399   1.771   1.787  0.1126 -0.0722  0.6362
   32phy    C28  844   2.287   1.798   1.891 -0.1936  0.0884 -0.0129
   32phy    C29  845   2.210   1.920   1.853  0.1805  0.3750  0.3290
   32phy    C27  846   2.193   1.675   1.912  0.2386 -0.7443  0.2568
   32phy    C26  847   2.128   1.652   2.050 -0.0362 -0.1486  0.3076
   32phy    C25  848   2.036   1.528   2.034 -0.3072 -0.1919 -0.0997
   32phy    C23  849   1.942   1.513   2.155  0.1617  0.1101 -0.1228
   32phy    C24  850   1.802   1.569   2.127 -0.1358 -0.7939 -0.3676
   32phy    C22  851   1.924   1.363   2.176  0.6061 -0.2687  0.1857
   32phy    C21  852   1.982   1.320   2.310 -0.0581 -0.0728 -0.1192
   32phy    C20  853   1.914   1.193   2.368 -0.4493  0.2479  0.3499
   32phy    C18  854   1.928   1.145   2.524  0.2516 -0.3827  0.4350
   32phy    O01  855   1.905   1.255   2.622 -0.0690 -0.2112  0.1608
   32phy    H01  856   1.851   1.326   2.593 -0.9803 -0.4944  1.0988
   32phy    C19  857   1.807   1.056   2.539 -0.0420 -0.1779 -0.2793
   32phy    C13  858   2.068   1.068   2.560 -0.3415  0.4744 -0.3975
   32phy     H3  859   2.090   0.991   2.482  0.0095 -0.5418  0.6794
   32phy    O33  860   2.054   0.989   2.676  0.0957 -0.3523  0.1531
   32phy    H1B  861   2.055   1.048   2.749  0.4770  1.5690 -1.3329
   32phy    C12  862   2.199   1.150   2.579  0.0086  0.0636  0.4781
   32phy    O11  863   2.208   1.239   2.693  0.2770  0.1799 -0.0452
   32phy    H1A  864   2.151   1.312   2.681 -0.5985 -0.4675  0.0359
   33phy    C35  865   0.726   0.125   1.719  0.1583 -0.3503 -0.0243
   33phy    C33  866   0.856   0.048   1.711 -0.3361  0.7573 -0.5122
   33phy    C34  867   0.858  -0.032   1.585  0.0510  0.1258 -0.4690
   33phy    C32  868   0.983   0.136   1.717  0.5287 -0.0673 -0.4039
   33phy    C31  869   1.033   0.175   1.854  0.3356 -0.6363 -0.0732
   33phy    C30  870   1.160   0.264   1.843 -0.0827 -0.0213 -0.5484
   33phy    C28  871   1.224   0.336   1.964  0.1059 -0.3554 -0.0390
   33phy    C29  872   1.376   0.354   1.944 -0.3933  0.0334  0.1887
   33phy    C27  873   1.142   0.461   1.999 -0.4936 -0.0989  0.2712
   33phy    C26  874   1.148   0.516   2.138 -0.5026  0.5460 -0.2822
   33phy    C25  875   1.061   0.644   2.164  0.0662  0.5729  0.3678
   33phy    C23  876   1.099   0.702   2.299 -0.4380  0.2094  0.2228
   33phy    C24  877   1.157   0.844   2.294  0.1921  0.2351 -0.5864
   33phy    C22  878   0.978   0.689   2.391  0.2594  0.2174 -0.0799
   33phy    C21  879   1.028   0.672   2.533  0.5843  0.2649 -0.0904
   33phy    C20  880   0.917   0.686   2.641  0.1935 -0.0582 -0.2211
   33phy    C18  881   0.947   0.705   2.796 -0.0075  0.6066 -0.5723
   33phy    O01  882   1.025   0.823   2.811  0.2372  0.2575  0.5019
   33phy    H01  883   1.001   0.893   2.753 -0.9951 -0.3492  0.2400
   33phy    C19  884   0.812   0.758   2.845  0.1893  0.1972 -0.2594
   33phy    C13  885   1.006   0.574   2.880 -0.2394 -0.6927  0.2476
   33phy     H3  886   0.960   0.481   2.838 -1.2322 -0.1895  0.1833
   33phy    O33  887   0.969   0.559   3.013  0.3135  0.2413  0.5470
   33phy    H1B  888   0.977   0.635   3.068  0.5581  0.1665  0.6175
   33phy    C12  889   1.161   0.548   2.863 -0.2227  0.1094  0.2021
   33phy    O11  890   1.249   0.646   2.906 -0.0870  0.0080 -0.4156
   33phy    H1A  891   1.231   0.728   2.864  0.9660  1.0638  1.0932
   34phy    C35  892   5.045   2.546   0.988  0.1161 -0.2575 -0.0212
   34phy    C33  893   5.033   2.531   1.141  0.2252  0.7649  0.2820
   34phy    C34  894   5.129   2.424   1.185 -0.0543  0.8445  0.1208
   34phy    C32  895   5.051   2.659   1.221  0.3528  0.1945  0.1718
   34phy    C31  896   4.930   2.751   1.243 -0.1214 -0.5271  0.7037
   34phy    C30  897   4.991   2.882   1.297 -0.4192 -0.0972 -0.1689
   34phy    C28  898   4.885   2.989   1.313 -0.6768  0.2673 -0.3605
   34phy    C29  899   4.905   3.058   1.451  0.3041  0.3108  0.0198
   34phy    C27  900   4.898   3.090   1.196  0.7633 -0.5644 -0.1033
   34phy    C26  901   4.771   3.133   1.122  0.3172 -0.0969  0.3936
   34phy    C25  902   4.804   3.227   1.002  0.0499  0.5971 -0.4520
   34phy    C23  903   4.681   3.262   0.925  0.4004 -0.0427 -0.1160
   34phy    C24  904   4.609   3.383   0.986 -0.3840 -0.4604  0.3187
   34phy    C22  905   4.730   3.297   0.783  0.5570 -0.1113 -0.0963
   34phy    C21  906   4.678   3.191   0.679 -0.3901 -0.2076  0.3238
   34phy    C20  907   4.745   3.201   0.541  0.3533 -0.3089 -0.1967
   34phy    C18  908   4.696   3.096   0.432 -0.0395  1.0920  0.6563
   34phy    O01  909   4.702   2.963   0.485 -0.2453  0.8850  0.4130
   34phy    H01  910   4.628   2.912   0.458  0.3557  0.1238  0.2037
   34phy    C19  911   4.798   3.101   0.317  0.1259  0.3070  0.1269
   34phy    C13  912   4.550   3.122   0.366 -0.3382 -0.3195  0.0773
   34phy     H3  913   4.480   3.129   0.454 -0.6523  1.2287 -0.2773
   34phy    O33  914   4.526   3.254   0.311  0.2137 -0.0563 -0.0837
   34phy    H1B  915   4.583   3.317   0.350  1.2469 -0.7367 -0.4323
   34phy    C12  916   4.463   3.003   0.298  0.3232 -0.2659  0.5183
   34phy    O11  917   4.504   2.875   0.338 -0.2882 -0.2411  0.0629
   34phy    H1A  918   4.496   2.822   0.261  1.0432  0.4656 -0.6063
   35phy    C35  919   2.272   2.197   1.521  0.4824 -0.1671 -0.5623
   35phy    C33  920   2.162   2.261   1.608 -0.1668 -0.1507 -0.2569
   35phy    C34  921   2.212   2.287   1.751  0.3470 -0.5576 -0.1870
   35phy    C32  922   2.094   2.379   1.544 -0.1209 -0.6416 -0.2749
   35phy    C31  923   1.943   2.376   1.556  0.0868 -0.1058 -0.0662
   35phy    C30  924   1.887   2.489   1.470 -0.0417 -0.1434  0.2606
   35phy    C28  925   1.735   2.486   1.478 -0.4617  0.3243  0.2244
   35phy    C29  926   1.677   2.566   1.598 -0.1684 -0.4091  0.1570
   35phy    C27  927   1.671   2.543   1.350  0.7951  0.4170  0.8585
   35phy    C26  928   1.536   2.482   1.299 -0.2424 -0.2816 -0.2155
   35phy    C25  929   1.483   2.538   1.165  0.8620 -0.2350 -0.2375
   35phy    C23  930   1.349   2.476   1.120  0.2583 -0.0021 -0.1121
   35phy    C24  931   1.236   2.584   1.140  0.0620 -0.2571  0.0013
   35phy    C22  932   1.342   2.440   0.969  0.5440  0.1134  0.3333
   35phy    C21  933   1.386   2.297   0.931  0.2227 -0.6170  0.0394
   35phy    C20  934   1.365   2.262   0.784 -0.0841 -0.2476  0.2043
   35phy    C18  935   1.436   2.136   0.713 -0.5373  0.2688  0.0131
   35phy    O01  936   1.580   2.162   0.707  0.6850 -0.3973 -0.8442
   35phy    H01  937   1.611   2.170   0.795 -1.0671  0.9601 -0.2682
   35phy    C19  938   1.384   2.150   0.569 -0.0642  0.1516  0.0035
   35phy    C13  939   1.409   1.996   0.794  0.5301 -0.0570  0.4561
   35phy     H3  940   1.470   2.006   0.887  1.6754 -1.4788 -0.0884
   35phy    O33  941   1.277   1.979   0.862  0.1214 -0.2258  0.4200
   35phy    H1B  942   1.251   2.062   0.895 -0.8903  0.0670 -1.0307
   35phy    C12  943   1.475   1.859   0.760 -0.2087  0.5508 -0.4646
   35phy    O11  944   1.409   1.775   0.674 -0.1977  0.5192  0.2104
   35phy    H1A  945   1.412   1.688   0.708 -1.1849  0.0259 -0.8710
   36phy    C35  946   1.916   1.560   1.572  0.1178  0.6417  0.5275
   36phy    C33  947   1.944   1.709   1.555 -0.4872 -0.1592  0.0968
   36phy    C34  948   1.995   1.751   1.423  0.2363 -0.1046  0.0810
   36phy    C32  949   1.810   1.785   1.588 -0.4752  0.3337  0.0335
   36phy    C31  950   1.832   1.893   1.691  0.7816  0.3509 -0.2495
   36phy    C30  951   1.703   1.987   1.696 -0.2908 -0.5509  0.1688
   36phy    C28  952   1.686   2.079   1.820  0.2106  0.1764  0.3754
   36phy    C29  953   1.639   2.217   1.773 -0.6771  0.0378  0.0724
   36phy    C27  954   1.599   2.011   1.926 -0.1831  0.0450  0.1386
   36phy    C26  955   1.619   2.042   2.073 -0.1838 -0.2296 -0.8153
   36phy    C25  956   1.521   1.983   2.175  0.0325 -0.2235  0.1348
   36phy    C23  957   1.542   2.024   2.317 -0.2077 -0.3270 -0.2392
   36phy    C24  958   1.468   2.150   2.356 -0.7246 -0.1604 -0.5683
   36phy    C22  959   1.480   1.925   2.418  0.0023  0.3198 -0.1948
   36phy    C21  960   1.575   1.825   2.482 -0.5969 -0.1228 -0.0187
   36phy    C20  961   1.508   1.766   2.610 -0.2047  0.2174  0.0203
   36phy    C18  962   1.579   1.646   2.691 -0.4921  0.5043  0.0705
   36phy    O01  963   1.717   1.675   2.688 -0.1037  0.0008 -0.1434
   36phy    H01  964   1.732   1.756   2.733 -0.1336  0.7077 -1.3759
   36phy    C19  965   1.524   1.675   2.831 -0.3972 -0.1378  0.0454
   36phy    C13  966   1.556   1.498   2.635  0.5894 -0.4205  0.1816
   36phy     H3  967   1.447   1.477   2.622  0.6994 -2.3929  1.8128
   36phy    O33  968   1.589   1.393   2.732 -0.2758  0.1815 -0.4731
   36phy    H1B  969   1.675   1.408   2.768 -0.0197 -0.6013 -0.7344
   36phy    C12  970   1.630   1.460   2.500  0.1338  0.0875 -0.0698
   36phy    O11  971   1.768   1.444   2.528 -0.1209 -0.0238 -0.6471
   36phy    H1A  972   1.792   1.521   2.577 -2.1493  0.3175 -0.1173
   37phy    C35  973   1.161   2.517   1.564  0.1158 -0.1383 -0.4317
   37phy    C33  974   1.179   2.369   1.600  0.0870  0.5292  0.2552
   37phy    C34  975   1.306   2.336   1.679  0.0506 -0.0513  0.3798
   37phy    C32  976   1.058   2.305   1.665 -0.1526 -0.5769  0.2391
   37phy    C31  977   1.028   2.171   1.605 -0.0097  0.1277  0.4627
   37phy    C30  978   0.911   2.094   1.676 -0.3569  0.0188  0.2103
   37phy    C28  979   0.859   1.963   1.610  0.1127  0.0579 -0.3444
   37phy    C29  980   0.788   1.877   1.718 -0.2641 -0.2751  0.0543
   37phy    C27  981   0.755   1.985   1.498 -0.0839  0.2587 -0.1197
   37phy    C26  982   0.780   1.907   1.367  0.7387  0.2563  0.3847
   37phy    C25  983   0.674   1.937   1.259  0.6292  0.1560  0.0730
   37phy    C23  984   0.659   1.836   1.140  0.1984  0.2117  0.5985
   37phy    C24  985   0.512   1.832   1.091  0.5057  0.3214 -0.1129
   37phy    C22  986   0.735   1.883   1.017  0.3361 -0.1056 -0.1891
   37phy    C21  987   0.844   1.790   0.968  0.2759 -0.2130 -0.2362
   37phy    C20  988   0.894   1.860   0.840 -0.5771 -0.0285 -0.6548
   37phy    C18  989   0.995   1.799   0.738 -0.0243 -0.2621 -0.3252
   37phy    O01  990   1.119   1.762   0.801  0.0119  0.2244 -0.3242
   37phy    H01  991   1.165   1.840   0.826  0.6013 -0.3072  0.2932
   37phy    C19  992   1.038   1.908   0.638 -0.2807 -0.2038  0.4709
   37phy    C13  993   0.935   1.671   0.661 -0.4231  0.0113 -0.4113
   37phy     H3  994   0.915   1.599   0.744 -1.2878 -0.5985 -1.1342
   37phy    O33  995   0.801   1.676   0.610  0.9155  0.0269  0.0058
   37phy    H1B  996   0.812   1.698   0.520 -1.2635 -1.1294 -0.6205
   37phy    C12  997   1.027   1.553   0.603 -0.3035 -0.1269  0.2138
   37phy    O11  998   1.155   1.538   0.665  0.2298  0.6321 -0.0270
   37phy    H1A  999   1.164   1.606   0.729  0.9361  0.3608  0.1690
   38phy    C35 1000   0.332   1.129   1.757  0.1975 -0.0896 -0.4072
   38phy    C33 1001   0.486   1.101   1.754  0.6342 -0.3410 -0.4593
   38phy    C34 1002   0.510   0.997   1.640 -0.2809 -0.3830 -0.1495
   38phy    C32 1003   0.560   1.230   1.732  0.3520  0.2300  0.4499
   38phy    C31 1004   0.705   1.241   1.776 -0.4154 -0.5419 -0.0073
   38phy    C30 1005   0.756   1.385   1.759 -0.3970 -0.3194 -0.2330
   38phy    C28 1006   0.912   1.402   1.785  0.0669  0.0038  0.0681
   38phy    C29 1007   0.969   1.452   1.655  0.3408 -0.4742  0.1923
   38phy    C27 1008   0.934   1.502   1.901 -0.7364 -0.5356 -0.3983
   38phy    C26 1009   0.972   1.451   2.040  0.5466  0.3577  0.0117
   38phy    C25 1010   1.011   1.561   2.136  0.5250  0.0532 -0.0375
   38phy    C23 1011   1.054   1.520   2.279  0.1530 -0.1863  0.4533
   38phy    C24 1012   1.169   1.610   2.331  0.0834  0.5434 -0.0839
   38phy    C22 1013   0.932   1.513   2.375 -0.4124 -0.1403  0.6790
   38phy    C21 1014   0.964   1.417   2.491  0.0513  0.1875 -0.3298
   38phy    C20 1015   0.852   1.414   2.594 -0.2657 -0.2956  0.1324
   38phy    C18 1016   0.853   1.325   2.723 -0.3405 -0.0453  0.0665
   38phy    O01 1017   0.988   1.313   2.777  0.1831 -0.2492  0.6332
   38phy    H01 1018   1.044   1.378   2.739 -0.0465 -0.0452  0.6354
   38phy    C19 1019   0.772   1.413   2.818 -1.0365  0.2146 -0.1329
   38phy    C13 1020   0.790   1.174   2.705  0.6265 -0.0679 -0.0449
   38phy     H3 1021   0.694   1.178   2.647  1.1123  0.5436 -0.8187
   38phy    O33 1022   0.743   1.120   2.825  0.5048  0.2007 -0.6133
   38phy    H1B 1023   0.812   1.097   2.883  1.9756  2.1891 -1.4519
   38phy    C12 1024   0.873   1.072   2.630  0.0231 -0.0331  0.2683
   38phy    O11 1025   0.993   1.048   2.695  0.3148  0.4229 -0.1663
   38phy    H1A 1026   1.018   1.128   2.738  0.0737 -0.1684  1.1239
   39phy    C35 1027   4.984   1.659   2.450  0.8121 -0.0180 -0.0872
   39phy    C33 1028   4.873   1.687   2.349  0.1952  0.1902 -0.1267
   39phy    C34 1029   4.737   1.686   2.422 -0.0136  0.0395 -0.2188
   39phy    C32 1030   4.887   1.821   2.276  0.3385 -0.0642  0.2112
   39phy    C31 1031   4.979   1.822   2.150  0.4638  0.0205  0.1450
   39phy    C30 1032   4.949   1.945   2.060 -0.3647 -0.3624  0.0435
   39phy    C28 1033   5.033   1.966   1.936 -0.6373 -0.2861  0.5884
   39phy    C29 1034   4.939   2.006   1.826 -0.4351  0.3089  0.2330
   39phy    C27 1035   5.133   2.081   1.947 -0.2668  0.2567 -0.0857
   39phy    C26 1036   5.269   2.056   2.015 -0.1367  0.4145  0.3693
   39phy    C25 1037   5.367   2.176   2.020 -0.4261  0.4094 -0.1757
   39phy    C23 1038   5.487   2.139   2.110  0.2379 -0.2545 -0.1321
   39phy    C24 1039   5.608   2.089   2.029  0.0868 -0.0527  0.0942
   39phy    C22 1040   5.534   2.263   2.183 -0.0436  0.0157 -0.4369
   39phy    C21 1041   5.565   2.242   2.333 -0.1216  0.1063  0.5281
   39phy    C20 1042   5.599   2.369   2.403 -0.1376  0.1701  0.0169
   39phy    C18 1043   5.644   2.378   2.551 -0.3308  0.8660  0.5827
   39phy    O01 1044   5.765   2.298   2.559 -0.0584  0.0176 -0.2071
   39phy    H01 1045   5.806   2.300   2.475 -0.2133 -3.3413 -0.4890
   39phy    C19 1046   5.682   2.529   2.564  0.1914  0.1654  0.1216
   39phy    C13 1047   5.545   2.317   2.663 -0.0816 -0.1147  0.4589
   39phy     H3 1048   5.511   2.214   2.636  0.3353 -0.7509  2.2055
   39phy    O33 1049   5.422   2.390   2.669  0.0187 -0.2678  0.4625
   39phy    H1B 1050   5.350   2.331   2.680 -0.5166  0.3736  0.4590
   39phy    C12 1051   5.597   2.296   2.815  0.4042  0.3888  0.0219
   39phy    O11 1052   5.729   2.241   2.828 -0.2730 -0.0652  0.2180
   39phy    H1A 1053   5.771   2.253   2.745  1.6611  1.3664  1.2850
   40phy    C35 1054   2.815   0.046   1.874 -0.1462  0.4704 -0.0512
   40phy    C33 1055   2.672   0.064   1.932 -0.1564 -0.6888 -0.3786
   40phy    C34 1056   2.605   0.165   1.842 -0.1953  0.3127  0.1166
   40phy    C32 1057   2.589  -0.064   1.946 -0.1033  0.3932  0.1865
   40phy    C31 1058   2.468  -0.070   2.046  0.5356  1.0106 -0.2957
   40phy    C30 1059   2.413  -0.217   2.056  0.3667  0.4554 -0.0778
   40phy    C28 1060   2.266  -0.224   2.098 -0.0455  0.0637 -0.6615
   40phy    C29 1061   2.169  -0.239   1.979  0.1162  0.0004 -0.2656
   40phy    C27 1062   2.238  -0.347   2.191  0.1966 -0.1308 -0.4564
   40phy    C26 1063   2.148  -0.322   2.315  0.1595  0.1313 -0.2333
   40phy    C25 1064   2.117  -0.451   2.391  0.2225  0.5548 -0.0443
   40phy    C23 1065   2.002  -0.447   2.492  0.0499  0.1140 -0.3026
   40phy    C24 1066   1.873  -0.505   2.423  0.1768 -0.0301 -0.0996
   40phy    C22 1067   2.038  -0.521   2.620  0.3334  0.0210  0.4179
   40phy    C21 1068   1.966  -0.466   2.746 -0.1495  0.0922 -0.0230
   40phy    C20 1069   1.992  -0.554   2.867  0.0299  0.1329  0.5775
   40phy    C18 1070   1.931  -0.521   3.013 -0.0780  0.2374  1.0448
   40phy    O01 1071   1.784  -0.515   3.006 -0.2355  0.2124  0.0438
   40phy    H01 1072   1.748  -0.600   2.990  1.4872 -0.9509  1.9272
   40phy    C19 1073   1.974  -0.651   3.081 -0.5189  0.5067 -0.4261
   40phy    C13 1074   1.990  -0.382   3.073 -0.2034 -0.0788 -0.0926
   40phy     H3 1075   1.972  -0.298   3.001  0.7590 -0.7749 -1.1853
   40phy    O33 1076   2.132  -0.376   3.090 -0.2577  0.0391  0.2507
   40phy    H1B 1077   2.157  -0.367   3.180 -1.9702 -1.1596  0.9105
   40phy    C12 1078   1.905  -0.335   3.203  0.0521 -0.3163  0.2522
   40phy    O11 1079   1.766  -0.323   3.191  0.1671  0.5675  0.1578
   40phy    H1A 1080   1.743  -0.394   3.134  1.0681  0.1602  0.2754
   41phy    C35 1081   1.682   1.191   1.876  0.0907 -0.3325 -0.1238
   41phy    C33 1082   1.659   1.248   1.733 -0.3412  0.3378  0.0227
   41phy    C34 1083   1.655   1.136   1.633 -0.8031 -0.4793  0.4080
   41phy    C32 1084   1.533   1.337   1.735  0.1754  0.3166 -0.2197
   41phy    C31 1085   1.548   1.488   1.733 -0.0157  0.1006 -0.1880
   41phy    C30 1086   1.407   1.553   1.748 -0.7081  0.1805  0.4130
   41phy    C28 1087   1.402   1.710   1.753  0.3172 -0.2132  0.0746
   41phy    C29 1088   1.432   1.773   1.620  0.1493  0.0092 -0.3257
   41phy    C27 1089   1.259   1.753   1.796 -0.2556  0.0704  0.4411
   41phy    C26 1090   1.256   1.847   1.912  0.5824  0.2036 -0.0605
   41phy    C25 1091   1.121   1.916   1.937 -0.0653 -0.6401 -0.2117
   41phy    C23 1092   1.114   2.003   2.069  0.0569  0.7169 -0.1904
   41phy    C24 1093   1.139   2.155   2.046  0.1584  0.5440 -0.2851
   41phy    C22 1094   0.982   1.984   2.151  0.0534 -0.0658 -0.4951
   41phy    C21 1095   1.002   1.997   2.302  0.7447 -0.4657  0.0389
   41phy    C20 1096   0.872   1.967   2.382  0.2877  0.3156  0.0806
   41phy    C18 1097   0.871   1.989   2.539  0.0896  0.1176  0.3526
   41phy    O01 1098   0.915   2.122   2.569  0.2941  0.2314  0.0163
   41phy    H01 1099   0.911   2.172   2.490  1.2048 -0.4776 -0.5004
   41phy    C19 1100   0.718   1.980   2.549 -0.0419 -0.1124 -0.5137
   41phy    C13 1101   0.953   1.884   2.638  0.0160  0.1914  0.0666
   41phy     H3 1102   0.916   1.781   2.615  2.7117 -0.4881 -1.6863
   41phy    O33 1103   0.912   1.899   2.775 -0.3497  0.2181 -0.3264
   41phy    H1B 1104   0.948   1.982   2.801  2.0140 -1.1460  1.1549
   41phy    C12 1105   1.108   1.880   2.626 -0.1150  0.0490  0.0569
   41phy    O11 1106   1.173   1.779   2.700  0.3194  0.6035 -0.3226
   41phy    H1A 1107   1.168   1.795   2.792  0.2867  0.8072 -0.3575
   42phy    C35 1108   5.049   1.469   1.294 -0.2650  0.3056 -0.1421
   42phy    C33 1109   5.140   1.486   1.413 -0.4908  0.2042 -0.0365
   42phy    C34 1110   5.058   1.455   1.537  0.1781 -0.0922  0.1090
   42phy    C32 1111   5.267   1.393   1.399  0.2135  0.2890  0.3062
   42phy    C31 1112   5.385   1.473   1.353 -0.0179 -0.3049 -0.1724
   42phy    C30 1113   5.515   1.391   1.350 -0.4004 -0.0600 -0.2810
   42phy    C28 1114   5.648   1.467   1.331 -0.3551 -0.0883  0.0774
   42phy    C29 1115   5.698   1.547   1.454  0.0889 -0.1052 -0.1987
   42phy    C27 1116   5.752   1.358   1.302 -0.0821 -0.5038  0.3580
   42phy    C26 1117   5.850   1.389   1.186 -0.4287  0.4260 -0.4685
   42phy    C25 1118   5.952   1.275   1.164 -0.4171 -0.5386 -0.3731
   42phy    C23 1119   6.030   1.300   1.034 -0.2733 -0.2963 -0.5071
   42phy    C24 1120   6.174   1.344   1.055 -0.4390  0.3168 -0.1108
   42phy    C22 1121   6.019   1.163   0.958 -0.0639 -0.5798  0.0004
   42phy    C21 1122   5.992   1.177   0.810 -0.1470 -0.2954  0.8560
   42phy    C20 1123   5.984   1.045   0.736  0.5252 -0.3398 -0.4527
   42phy    C18 1124   5.951   1.052   0.580 -0.0252 -0.2717  0.0171
   42phy    O01 1125   5.825   1.120   0.554 -0.0576 -0.1957 -0.5013
   42phy    H01 1126   5.767   1.097   0.624  0.3835 -0.2258 -0.1459
   42phy    C19 1127   5.920   0.903   0.538 -0.5228 -0.5332  0.2429
   42phy    C13 1128   6.066   1.127   0.493 -0.6085 -0.1454  0.0143
   42phy     H3 1129   6.059   1.232   0.528 -0.9615  0.1587 -0.9166
   42phy    O33 1130   6.206   1.105   0.522  0.0889 -0.3721  0.4926
   42phy    H1B 1131   6.246   1.182   0.557  1.6022 -1.5007  1.4237
   42phy    C12 1132   6.049   1.182   0.344  0.0911 -0.0111 -0.0768
   42phy    O11 1133   6.106   1.305   0.307 -0.3291  0.0878 -0.5221
   42phy    H1A 1134   6.199   1.299   0.294 -0.3002  0.3787 -0.4626
   43phy    C35 1135   0.235   0.246   2.023 -0.1478 -0.0571 -0.0885
   43phy    C33 1136   0.325   0.366   2.021 -0.3843 -0.1378  0.0536
   43phy    C34 1137   0.446   0.342   1.933  0.2023 -0.3802 -0.2641
   43phy    C32 1138   0.254   0.501   1.983  0.1878 -0.1320  0.4488
   43phy    C31 1139   0.248   0.601   2.092  0.6847  0.3055  0.2001
   43phy    C30 1140   0.139   0.707   2.057  0.0434  0.2758  0.8070
   43phy    C28 1141   0.151   0.833   2.145 -0.0442 -0.1247 -0.1889
   43phy    C29 1142   0.177   0.950   2.047  0.2002  0.0573 -0.6102
   43phy    C27 1143   0.020   0.859   2.224 -0.2993 -0.3795 -0.3326
   43phy    C26 1144   0.042   0.929   2.356  0.4679 -0.0008 -0.3405
   43phy    C25 1145  -0.098   0.976   2.412 -0.4292 -0.2939  0.2468
   43phy    C23 1146  -0.099   1.050   2.548 -0.1153  0.4731 -0.1755
   43phy    C24 1147  -0.234   1.113   2.566  0.1997  0.5830 -0.2773
   43phy    C22 1148  -0.072   0.958   2.673  0.0826  0.0901  0.2175
   43phy    C21 1149   0.063   0.990   2.741 -0.1157  0.5849 -0.1580
   43phy    C20 1150   0.079   0.916   2.879 -0.4548  0.2175 -0.0053
   43phy    C18 1151   0.204   0.959   2.966 -0.0221 -0.5473 -0.1133
   43phy    O01 1152   0.229   1.100   2.965  0.0818  0.1938  0.2511
   43phy    H01 1153   0.278   1.134   2.893  0.0792  0.4603  0.3720
   43phy    C19 1154   0.144   0.938   3.107  0.0075 -0.1625  0.3436
   43phy    C13 1155   0.352   0.894   2.946  0.1733  0.0467 -0.0225
   43phy     H3 1156   0.340   0.784   2.924 -1.2177  0.4776 -1.5955
   43phy    O33 1157   0.435   0.889   3.064  0.5026 -0.5774 -0.3229
   43phy    H1B 1158   0.431   0.974   3.104  1.0332 -0.2700 -0.9064
   43phy    C12 1159   0.434   0.946   2.817  0.1538  0.2193 -0.1562
   43phy    O11 1160   0.475   1.079   2.810 -0.1654  0.1311 -0.4116
   43phy    H1A 1161   0.565   1.079   2.837  0.6319  0.9023 -2.8068
   44phy    C35 1162   1.415   1.647   1.095 -0.4820  0.2823  0.0343
   44phy    C33 1163   1.519   1.697   1.190 -0.0021  0.2595 -0.6365
   44phy    C34 1164   1.592   1.576   1.258  0.3043  0.0468  0.0661
   44phy    C32 1165   1.607   1.805   1.130  0.1535 -0.0181  0.3783
   44phy    C31 1166   1.668   1.915   1.220  0.4905 -0.1757 -0.2385
   44phy    C30 1167   1.766   2.004   1.145  0.0445  0.0109 -0.1924
   44phy    C28 1168   1.813   2.138   1.208 -0.2741  0.4636  0.3563
   44phy    C29 1169   1.910   2.104   1.313  0.0238  0.3695 -0.0395
   44phy    C27 1170   1.884   2.229   1.104 -0.1641  0.0179  0.1947
   44phy    C26 1171   1.802   2.321   1.011 -0.1720  0.3501 -0.1400
   44phy    C25 1172   1.886   2.405   0.909  0.0943  0.3320 -0.3449
   44phy    C23 1173   1.807   2.470   0.791 -0.2521  0.1712 -0.5562
   44phy    C24 1174   1.747   2.600   0.840  0.4420 -0.1201  0.3523
   44phy    C22 1175   1.890   2.500   0.668 -1.0087 -0.4224  0.5970
   44phy    C21 1176   1.823   2.434   0.544  0.5332 -0.5341 -0.2014
   44phy    C20 1177   1.897   2.464   0.413  0.2093 -0.2145  0.5430
   44phy    C18 1178   1.871   2.387   0.275 -0.2082  0.0446 -0.0660
   44phy    O01 1179   1.881   2.241   0.294  0.0950  0.0775 -0.1949
   44phy    H01 1180   1.822   2.212   0.361 -0.4255 -1.3588 -1.2341
   44phy    C19 1181   1.995   2.437   0.193 -0.3874 -0.0036 -0.0877
   44phy    C13 1182   1.728   2.425   0.216  0.1517 -0.1455 -0.1464
   44phy     H3 1183   1.661   2.385   0.296 -1.0056  2.3957  0.2509
   44phy    O33 1184   1.689   2.559   0.225  0.6493  0.2999  0.1694
   44phy    H1B 1185   1.714   2.603   0.146 -0.1107  0.5389  0.0534
   44phy    C12 1186   1.651   2.335   0.111  0.3336  0.2168 -0.4993
   44phy    O11 1187   1.650   2.380  -0.025  0.4011 -0.1312  0.0050
   44phy    H1A 1188   1.685   2.467  -0.027 -1.6119  0.7402  0.3468
   45phy    C35 1189   1.698   3.444   1.986  0.1335  0.5730 -0.1483
   45phy    C33 1190   1.553   3.500   1.974  0.5820  0.2125 -0.4223
   45phy    C34 1191   1.559   3.635   1.912  0.6147  0.0188 -0.3969
   45phy    C32 1192   1.443   3.399   1.924 -0.3708 -0.1314 -0.0881
   45phy    C31 1193   1.394   3.291   2.025 -0.5561  0.0096  0.3040
   45phy    C30 1194   1.316   3.185   1.942  0.4370  0.0666  0.2449
   45phy    C28 1195   1.271   3.065   2.018  0.4526  0.1015  0.5020
   45phy    C29 1196   1.147   3.020   1.938  0.2589 -0.2292 -0.1439
   45phy    C27 1197   1.371   2.947   2.024  0.2631 -0.0437 -0.1217
   45phy    C26 1198   1.379   2.852   2.147 -0.1225 -0.4493  0.0442
   45phy    C25 1199   1.481   2.736   2.140 -0.1727  0.0577  0.5798
   45phy    C23 1200   1.508   2.646   2.263 -0.5748 -0.3656 -0.3310
   45phy    C24 1201   1.567   2.510   2.215  0.1192 -0.3182  0.3763
   45phy    C22 1202   1.597   2.721   2.365  0.2960 -0.1748 -0.0211
   45phy    C21 1203   1.536   2.722   2.505  0.0978 -0.0865  0.0304
   45phy    C20 1204   1.606   2.811   2.606  0.0992  0.1019  0.0855
   45phy    C18 1205   1.563   2.833   2.755 -0.1007  0.0230  0.1512
   45phy    O01 1206   1.561   2.712   2.830  0.4810  0.3721  0.1944
   45phy    H01 1207   1.502   2.648   2.795  0.6273  0.3248  0.0348
   45phy    C19 1208   1.695   2.906   2.802 -0.0612 -0.0462 -0.2299
   45phy    C13 1209   1.427   2.913   2.768  0.2998  0.4459  0.5544
   45phy     H3 1210   1.347   2.857   2.712  0.0610 -1.4298  2.6283
   45phy    O33 1211   1.428   3.037   2.696 -0.0556  0.2023  0.1497
   45phy    H1B 1212   1.513   3.076   2.700 -0.0336  0.1430  3.8457
   45phy    C12 1213   1.361   2.935   2.910  0.1330  0.2119  0.0039
   45phy    O11 1214   1.229   2.982   2.893  0.0203  0.0102  0.0850
   45phy    H1A 1215   1.232   3.065   2.851 -1.8639  0.0938 -0.0029
   46phy    C35 1216   1.675   4.174   1.510 -0.6501 -0.2727  0.3397
   46phy    C33 1217   1.756   4.056   1.560 -0.2901 -0.1688 -0.3238
   46phy    C34 1218   1.871   4.041   1.454  0.5104 -0.1975  0.1520
   46phy    C32 1219   1.819   4.078   1.699 -0.2938  0.0652  0.4647
   46phy    C31 1220   1.787   3.968   1.801  0.3470 -0.4227  0.4972
   46phy    C30 1221   1.872   3.996   1.932  0.2361  0.8078  0.4817
   46phy    C28 1222   1.853   3.891   2.043 -0.2597  0.0129 -0.3596
   46phy    C29 1223   1.986   3.811   2.075 -0.0810  0.2521  0.0400
   46phy    C27 1224   1.786   3.956   2.166  0.5066  0.1064 -0.1400
   46phy    C26 1225   1.694   3.877   2.255 -0.1944  0.4440 -0.2245
   46phy    C25 1226   1.628   3.958   2.371  0.5435 -0.3602  0.9964
   46phy    C23 1227   1.557   3.879   2.480  0.0171 -0.1326  0.1708
   46phy    C24 1228   1.662   3.821   2.581 -0.0320  0.0971  0.2919
   46phy    C22 1229   1.457   3.977   2.542 -0.1263 -0.2895 -0.0423
   46phy    C21 1230   1.344   3.925   2.625 -0.1631 -0.1940  0.2160
   46phy    C20 1231   1.228   4.017   2.653 -0.0571  0.0357  0.5069
   46phy    C18 1232   1.121   3.990   2.771 -0.1107  0.5607  0.8790
   46phy    O01 1233   1.189   3.946   2.885  0.0235  0.0584  0.1390
   46phy    H01 1234   1.131   3.951   2.959 -1.7178 -1.0529 -1.0587
   46phy    C19 1235   1.078   4.134   2.794  0.5144 -0.1410 -0.3617
   46phy    C13 1236   0.998   3.888   2.736 -0.0183 -0.0100 -0.0229
   46phy     H3 1237   0.947   3.915   2.640 -0.4272  2.5744  0.8579
   46phy    O33 1238   0.887   3.902   2.831 -0.1907 -0.1797 -0.0339
   46phy    H1B 1239   0.883   3.988   2.869  0.2174  0.4359 -1.3367
   46phy    C12 1240   1.031   3.731   2.739 -0.1182 -0.3316  0.3533
   46phy    O11 1241   0.970   3.639   2.651 -0.4943  0.3395  0.0524
   46phy    H1A 1242   1.032   3.577   2.619  0.3491 -0.4817  3.0153
   47phy    C35 1243   0.044   2.566   1.593  0.0319  0.2341  0.0963
   47phy    C33 1244   0.158   2.533   1.687  0.0319 -0.7606  0.9987
   47phy    C34 1245   0.100   2.497   1.823  0.1400 -0.4033 -0.3129
   47phy    C32 1246   0.251   2.422   1.636 -1.1528  0.3938 -0.0066
   47phy    C31 1247   0.373   2.475   1.554  0.3994  0.0887 -0.0946
   47phy    C30 1248   0.456   2.370   1.480 -0.3168 -0.1851 -0.1236
   47phy    C28 1249   0.567   2.434   1.388 -0.2602  0.1313  0.1880
   47phy    C29 1250   0.707   2.372   1.409 -0.2391  0.0826 -0.2260
   47phy    C27 1251   0.524   2.414   1.239  0.2798  0.1543 -0.1325
   47phy    C26 1252   0.511   2.543   1.155  0.0378 -0.2620 -0.7052
   47phy    C25 1253   0.450   2.518   1.015 -0.1322 -0.5061  0.0069
   47phy    C23 1254   0.453   2.638   0.922 -0.2760  0.0329 -0.2192
   47phy    C24 1255   0.533   2.609   0.794  0.1245 -0.1751  0.6187
   47phy    C22 1256   0.310   2.677   0.873 -0.0479  0.2375  0.0485
   47phy    C21 1257   0.289   2.826   0.838  0.0645 -0.2268  0.0472
   47phy    C20 1258   0.146   2.860   0.814  0.3789  0.1900 -0.3163
   47phy    C18 1259   0.085   2.994   0.755 -0.3041  0.1797 -0.1119
   47phy    O01 1260   0.115   3.111   0.836  0.1834 -0.2715  0.1494
   47phy    H01 1261   0.165   3.079   0.909  0.2495  0.6161  0.5047
   47phy    C19 1262  -0.066   2.964   0.775  0.0305 -0.3757  0.2694
   47phy    C13 1263   0.123   3.027   0.601 -0.3280 -0.0976 -0.2570
   47phy     H3 1264   0.234   3.046   0.605 -0.2924 -0.1652 -0.7865
   47phy    O33 1265   0.131   2.925   0.502  0.2607 -0.3289 -0.1030
   47phy    H1B 1266   0.045   2.889   0.487 -0.2087  0.1023  1.3610
   47phy    C12 1267   0.100   3.164   0.533 -0.1657  0.0333 -0.3439
   47phy    O11 1268   0.134   3.272   0.617 -0.2320 -0.2199  0.2279
   47phy    H1A 1269   0.125   3.240   0.705 -1.4747  0.0470  0.2181
   48phy    C35 1270   2.908   2.929   2.358  0.5171 -0.4161 -0.0988
   48phy    C33 1271   2.785   2.932   2.260  0.3660  0.5106  0.7577
   48phy    C34 1272   2.824   2.894   2.119  0.1856 -0.1027  0.2052
   48phy    C32 1273   2.661   2.858   2.322  0.1569 -0.1337  0.2368
   48phy    C31 1274   2.555   2.952   2.367 -0.4510 -0.3398 -0.0889
   48phy    C30 1275   2.449   2.875   2.438  0.1826  0.2937  0.0725
   48phy    C28 1276   2.320   2.962   2.467  0.8246  0.1593  0.1887
   48phy    C29 1277   2.206   2.904   2.383  0.2834  0.0395  0.2328
   48phy    C27 1278   2.286   2.961   2.622  0.5003  0.1817 -0.1504
   48phy    C26 1279   2.294   3.095   2.695 -0.0361 -0.7880  0.2548
   48phy    C25 1280   2.241   3.083   2.835 -0.2402  0.1107 -0.9448
   48phy    C23 1281   2.253   3.218   2.918  0.6223  0.5815  0.2088
   48phy    C24 1282   2.126   3.303   2.910 -0.2727 -0.3647 -0.5492
   48phy    C22 1283   2.277   3.181   3.068 -0.4706  0.0111  0.4650
   48phy    C21 1284   2.424   3.188   3.111 -0.6475  0.3776 -0.6098
   48phy    C20 1285   2.438   3.172   3.266 -0.2460  0.3223  0.0766
   48phy    C18 1286   2.581   3.183   3.337  0.7995 -0.0632  0.0892
   48phy    O01 1287   2.642   3.310   3.308 -0.1128 -0.0374 -0.3618
   48phy    H01 1288   2.643   3.321   3.215  1.3487  0.1460 -0.3601
   48phy    C19 1289   2.528   3.196   3.485 -0.2034  0.4489 -0.5517
   48phy    C13 1290   2.693   3.068   3.317  0.3304 -0.0482  0.8543
   48phy     H3 1291   2.648   2.968   3.339 -1.4506  0.3796 -0.6225
   48phy    O33 1292   2.792   3.084   3.418  0.2951  0.3009 -0.4384
   48phy    H1B 1293   2.821   3.173   3.420 -2.0124  1.1533 -1.2696
   48phy    C12 1294   2.765   3.051   3.176 -0.2810 -0.0333  0.1671
   48phy    O11 1295   2.874   2.961   3.171 -0.1185  0.0900 -0.0447
   48phy    H1A 1296   2.921   2.978   3.250 -1.4624 -0.0075  0.8054
   49phy    C35 1297   2.454   2.970   1.968 -0.0403  0.3856  0.3196
   49phy    C33 1298   2.312   2.950   2.023  0.2706 -0.5664  0.0302
   49phy    C34 1299   2.230   3.082   2.028 -0.0009  0.7455  0.6864
   49phy    C32 1300   2.246   2.834   1.946 -0.5644 -0.0520  0.0125
   49phy    C31 1301   2.149   2.753   2.026 -0.4152  0.5708 -0.1796
   49phy    C30 1302   2.095   2.632   1.943  0.5196 -0.9724 -0.3558
   49phy    C28 1303   1.976   2.559   2.008  0.2656 -0.2936  0.2843
   49phy    C29 1304   1.863   2.531   1.904 -0.1455 -0.3369  0.0042
   49phy    C27 1305   2.029   2.422   2.059 -0.2829 -0.1696 -0.4456
   49phy    C26 1306   1.952   2.356   2.175  0.4011  0.0326 -0.3008
   49phy    C25 1307   2.010   2.224   2.186 -0.4031 -0.0435  0.2215
   49phy    C23 1308   1.982   2.128   2.303  0.3425 -0.5771  0.3198
   49phy    C24 1309   2.026   1.991   2.254  0.0579 -0.0040  0.4113
   49phy    C22 1310   2.051   2.173   2.436 -0.3538  0.6795 -0.6858
   49phy    C21 1311   2.017   2.095   2.567  0.7474  0.2219 -0.2325
   49phy    C20 1312   2.079   2.139   2.699  0.2809 -0.8610  0.6364
   49phy    C18 1313   2.051   2.081   2.836  0.1245  0.3465 -0.5285
   49phy    O01 1314   2.102   1.942   2.842  0.4410  0.2505 -0.5961
   49phy    H01 1315   2.118   1.908   2.756 -0.5624  0.8780 -1.0454
   49phy    C19 1316   2.151   2.156   2.923 -0.3805 -0.6971  0.6088
   49phy    C13 1317   1.900   2.088   2.894 -0.1979 -0.2663 -0.1706
   49phy     H3 1318   1.859   2.191   2.881 -2.4265 -1.1397 -0.4641
   49phy    O33 1319   1.900   2.075   3.036  0.1203 -0.0405 -0.5417
   49phy    H1B 1320   1.834   2.012   3.058  0.4461 -0.3156 -0.3360
   49phy    C12 1321   1.796   1.992   2.824 -0.0021  0.3678 -0.3421
   49phy    O11 1322   1.825   1.856   2.826  0.1481 -0.1077 -0.0479
   49phy    H1A 1323   1.914   1.847   2.855  0.8752 -0.4711 -2.2421
   50phy    C35 1324   0.902   2.264   0.484 -0.2638  0.2812 -0.2697
   50phy    C33 1325   0.773   2.236   0.407 -0.0479  0.0062  0.2567
   50phy    C34 1326   0.754   2.088   0.392 -0.1127  0.5315 -0.1971
   50phy    C32 1327   0.660   2.311   0.466  0.2563 -0.9234 -0.3186
   50phy    C31 1328   0.592   2.417   0.378 -0.4157  0.3623 -0.8110
   50phy    C30 1329   0.449   2.442   0.428  0.5572 -0.0192  0.0189
   50phy    C28 1330   0.377   2.551   0.352  0.0574 -0.7054  0.0775
   50phy    C29 1331   0.228   2.515   0.350 -0.0219 -0.0453  0.0927
   50phy    C27 1332   0.397   2.692   0.419  0.3005 -0.2689  0.3154
   50phy    C26 1333   0.491   2.795   0.353 -0.1989  0.1283 -0.3831
   50phy    C25 1334   0.486   2.933   0.421 -0.2697 -0.2016  0.4404
   50phy    C23 1335   0.534   3.047   0.325 -0.3236  0.3442  0.3971
   50phy    C24 1336   0.422   3.143   0.287 -0.1978 -0.1264  0.1546
   50phy    C22 1337   0.659   3.129   0.380  0.5497  0.0279  0.0737
   50phy    C21 1338   0.797   3.062   0.366 -0.0217 -0.0670  0.1219
   50phy    C20 1339   0.909   3.128   0.443  0.2100  0.3098  0.2732
   50phy    C18 1340   1.058   3.120   0.393 -0.4949  0.3476 -0.1125
   50phy    O01 1341   1.092   2.981   0.365 -0.4436  0.2277  0.1383
   50phy    H01 1342   1.034   2.948   0.299 -0.0642 -1.3018  0.5173
   50phy    C19 1343   1.133   3.160   0.524 -0.2638  0.3434 -0.6689
   50phy    C13 1344   1.091   3.222   0.267  0.0736  0.6195 -0.4544
   50phy     H3 1345   1.010   3.197   0.193  0.7220 -0.4963 -0.8163
   50phy    O33 1346   1.072   3.363   0.275  0.3032 -0.1850  0.1450
   50phy    H1B 1347   1.149   3.407   0.244 -0.1364 -0.3873 -1.3075
   50phy    C12 1348   1.193   3.175   0.152 -0.0191  0.2981 -0.4378
   50phy    O11 1349   1.322   3.233   0.151 -0.1871  0.2584 -0.1537
   50phy    H1A 1350   1.356   3.211   0.236 -0.3372  1.5679  0.2790
   51phy    C35 1351   2.315   2.614   0.530 -0.1086 -0.1045 -0.2420
   51phy    C33 1352   2.328   2.714   0.419 -0.4647 -0.0539  0.4761
   51phy    C34 1353   2.432   2.820   0.450  0.1875 -0.3050  0.0054
   51phy    C32 1354   2.342   2.641   0.283  0.0421 -0.1412 -0.3027
   51phy    C31 1355   2.302   2.718   0.152  0.7583 -0.0513  0.4727
   51phy    C30 1356   2.316   2.622   0.034  0.3417  0.0001  0.0065
   51phy    C28 1357   2.303   2.681  -0.107 -0.2124  0.0899  0.8795
   51phy    C29 1358   2.438   2.723  -0.182  0.0398 -1.0218 -0.0867
   51phy    C27 1359   2.235   2.580  -0.202  0.2189 -0.3895  0.2272
   51phy    C26 1360   2.124   2.634  -0.289  0.0949 -0.2767 -0.2186
   51phy    C25 1361   2.058   2.526  -0.374 -0.4562 -0.8314  0.1052
   51phy    C23 1362   1.937   2.576  -0.458  0.1215  0.4669  0.3651
   51phy    C24 1363   1.984   2.603  -0.606 -0.1549  0.1027 -0.3967
   51phy    C22 1364   1.836   2.463  -0.475 -0.4841  0.4262 -0.1429
   51phy    C21 1365   1.732   2.439  -0.366  0.0175 -0.1426 -0.0449
   51phy    C20 1366   1.624   2.348  -0.410  0.4050  0.1096 -0.2881
   51phy    C18 1367   1.507   2.302  -0.315  0.0564 -0.5152 -0.1538
   51phy    O01 1368   1.572   2.238  -0.206 -0.4595 -0.4052  0.3842
   51phy    H01 1369   1.607   2.303  -0.147  1.2166 -0.5363 -0.3988
   51phy    C19 1370   1.429   2.193  -0.394  0.1146 -0.1791 -0.1196
   51phy    C13 1371   1.411   2.425  -0.270  0.3191  0.0748  0.3176
   51phy     H3 1372   1.475   2.477  -0.194 -0.6762  0.9150  0.5983
   51phy    O33 1373   1.402   2.540  -0.355  0.5495  0.3749 -0.2103
   51phy    H1B 1374   1.317   2.539  -0.394 -0.2779 -0.3733  1.5410
   51phy    C12 1375   1.302   2.428  -0.155  0.1952 -0.1437  0.2307
   51phy    O11 1376   1.160   2.426  -0.185  0.0327  0.2982 -0.1492
   51phy    H1A 1377   1.116   2.413  -0.103  0.3362  0.4838  0.0450
   52phy    C35 1378   2.258   0.736   1.204  0.0558  0.1374  0.1486
   52phy    C33 1379   2.149   0.814   1.276  0.3028  0.1616 -0.6549
   52phy    C34 1380   2.141   0.758   1.414  0.9116  0.2390 -0.1774
   52phy    C32 1381   2.181   0.966   1.288 -0.0463  0.1320  0.0290
   52phy    C31 1382   2.059   1.045   1.239  0.4706 -0.4370 -0.0981
   52phy    C30 1383   2.067   1.194   1.251 -0.3317  0.5838 -0.3252
   52phy    C28 1384   1.951   1.274   1.189  0.5012 -0.7375 -0.2632
   52phy    C29 1385   1.834   1.296   1.282 -0.1301 -0.0433  0.4135
   52phy    C27 1386   2.006   1.408   1.131 -0.1905  0.1040 -0.6855
   52phy    C26 1387   1.934   1.446   0.999  0.0920 -0.1880 -0.4027
   52phy    C25 1388   1.993   1.579   0.948  0.4771  0.3076 -0.5826
   52phy    C23 1389   1.919   1.622   0.816 -0.0281  0.1962  0.3100
   52phy    C24 1390   1.833   1.746   0.843  0.0882 -0.3445 -0.0081
   52phy    C22 1391   2.030   1.676   0.722  0.4169  0.6306 -0.2510
   52phy    C21 1392   2.025   1.621   0.583 -0.2569  0.2677 -0.1177
   52phy    C20 1393   2.137   1.673   0.494 -0.3833  0.1452 -0.2379
   52phy    C18 1394   2.140   1.649   0.336  0.2430  0.1899 -0.2188
   52phy    O01 1395   2.130   1.507   0.312  0.0889  0.2992 -0.5346
   52phy    H01 1396   2.218   1.476   0.298  0.8811  1.5419  1.2825
   52phy    C19 1397   2.280   1.700   0.288 -0.3003 -0.3188  0.1858
   52phy    C13 1398   2.017   1.731   0.268  0.3358  0.5967 -0.0256
   52phy     H3 1399   1.926   1.674   0.300  0.6367 -0.6457 -1.2988
   52phy    O33 1400   1.975   1.857   0.319  0.0700  0.2375  0.2264
   52phy    H1B 1401   1.987   1.925   0.256  0.2924 -0.8690 -0.9604
   52phy    C12 1402   1.959   1.700   0.126  0.1312 -0.3205 -0.3398
   52phy    O11 1403   1.975   1.793   0.020  0.9041  0.1030 -0.2151
   52phy    H1A 1404   2.042   1.853   0.043  2.5043 -1.2570 -1.0829
   53phy    C35 1405   0.811   3.454   1.252 -0.8257 -0.1863 -0.7287
   53phy    C33 1406   0.717   3.339   1.293  0.0465  0.1218  0.2839
   53phy    C34 1407   0.576   3.392   1.293 -0.1644  0.5385 -0.0092
   53phy    C32 1408   0.737   3.214   1.209  0.0010 -0.0162 -0.4549
   53phy    C31 1409   0.865   3.134   1.233 -0.3916  0.0309  0.2340
   53phy    C30 1410   0.884   3.033   1.116  0.3912  0.4946  0.2655
   53phy    C28 1411   0.999   2.934   1.152  0.1309  0.0660  0.2797
   53phy    C29 1412   0.940   2.799   1.194 -0.5540 -0.0556 -0.0901
   53phy    C27 1413   1.085   2.910   1.026 -0.6615 -0.0290  0.6426
   53phy    C26 1414   1.206   3.002   0.999  0.7348  0.3286 -0.3337
   53phy    C25 1415   1.312   2.956   0.903 -0.3544  0.3847  0.5411
   53phy    C23 1416   1.456   3.017   0.922  0.0611 -0.8905 -0.2104
   53phy    C24 1417   1.532   2.930   1.025  0.0201 -0.3238  0.0741
   53phy    C22 1418   1.546   3.030   0.801  0.3742 -0.2568  0.3533
   53phy    C21 1419   1.515   3.147   0.704  0.0971 -0.2093 -0.4372
   53phy    C20 1420   1.600   3.148   0.574 -0.1010 -0.3768 -0.2556
   53phy    C18 1421   1.562   3.240   0.452 -0.1730  0.3192  0.3824
   53phy    O01 1422   1.446   3.186   0.389  0.2282 -0.1076  0.5609
   53phy    H01 1423   1.436   3.095   0.407 -0.2968  0.0278  0.9636
   53phy    C19 1424   1.679   3.212   0.349 -0.6235  0.2707 -0.1859
   53phy    C13 1425   1.548   3.398   0.472 -0.3823 -0.0085  0.5760
   53phy     H3 1426   1.581   3.419   0.577 -1.1794  0.6722  0.6961
   53phy    O33 1427   1.638   3.488   0.409  0.8215  0.4209 -0.3580
   53phy    H1B 1428   1.723   3.448   0.408  0.0825 -1.2687  0.9686
   53phy    C12 1429   1.410   3.466   0.504  0.3541  0.4162  0.6142
   53phy    O11 1430   1.315   3.471   0.401  0.3921 -0.1658 -0.2579
   53phy    H1A 1431   1.358   3.509   0.327  1.1993 -0.5352  0.0076
   54phy    C35 1432   2.242   2.743   1.516  0.4959 -0.1911  0.3554
   54phy    C33 1433   2.391   2.742   1.490  0.4006 -0.4114 -0.2385
   54phy    C34 1434   2.461   2.801   1.614 -0.1510 -0.0128  0.4543
   54phy    C32 1435   2.446   2.600   1.477  0.4925 -0.0001  0.1508
   54phy    C31 1436   2.520   2.571   1.347 -0.4913 -0.1726 -0.3820
   54phy    C30 1437   2.567   2.425   1.337 -0.2297  0.2568 -0.0549
   54phy    C28 1438   2.653   2.376   1.219  0.1587  0.1362  0.0755
   54phy    C29 1439   2.736   2.253   1.262  0.2100  0.0383 -0.3115
   54phy    C27 1440   2.574   2.357   1.084 -0.2458 -0.3356  0.2115
   54phy    C26 1441   2.654   2.319   0.963 -0.7556  0.1572 -0.4329
   54phy    C25 1442   2.577   2.316   0.832 -0.5092  0.1991 -0.2968
   54phy    C23 1443   2.664   2.286   0.709 -0.5407 -0.4962  0.4010
   54phy    C24 1444   2.658   2.142   0.659 -0.1775  0.6171 -0.0653
   54phy    C22 1445   2.623   2.377   0.593 -0.1076 -0.3559 -0.0356
   54phy    C21 1446   2.738   2.426   0.505  0.1055 -0.1750 -0.0112
   54phy    C20 1447   2.692   2.515   0.383 -0.5565  0.2374 -0.5326
   54phy    C18 1448   2.797   2.543   0.268 -0.0551 -0.0611  0.1594
   54phy    O01 1449   2.897   2.627   0.325  0.8932  0.2955 -0.3988
   54phy    H01 1450   2.857   2.704   0.361 -1.7397 -0.5600 -1.2435
   54phy    C19 1451   2.709   2.629   0.174  0.2750 -0.0634  0.1777
   54phy    C13 1452   2.870   2.416   0.200  0.3640 -0.3114 -0.0071
   54phy     H3 1453   2.922   2.361   0.282 -1.5644 -2.1077  0.0938
   54phy    O33 1454   2.786   2.315   0.154  0.0950 -0.5426  0.5060
   54phy    H1B 1455   2.775   2.331   0.063 -0.1226 -1.9036  0.2591
   54phy    C12 1456   3.007   2.410   0.122 -0.0675 -0.4757 -0.0049
   54phy    O11 1457   2.996   2.425  -0.016 -0.5621 -0.1442  0.7368
   54phy    H1A 1458   2.999   2.516  -0.039  1.0319 -0.1819  0.7171
   55phy    C35 1459   0.515   4.792   1.385  0.4498 -0.3337 -0.3614
   55phy    C33 1460   0.389   4.824   1.469  0.1347  0.4320 -0.4815
   55phy    C34 1461   0.438   4.876   1.604  0.3274 -0.1486  0.2340
   55phy    C32 1462   0.286   4.919   1.410 -0.5449 -0.2247 -0.1292
   55phy    C31 1463   0.178   4.845   1.322  0.0951 -0.4729  0.0665
   55phy    C30 1464   0.078   4.933   1.253 -0.4922 -0.7403 -0.2354
   55phy    C28 1465  -0.017   4.858   1.161  0.1559  0.3634 -0.4580
   55phy    C29 1466  -0.140   4.833   1.248  0.1573  0.4948 -0.0403
   55phy    C27 1467  -0.078   4.959   1.062 -0.2589  0.2744  0.0098
   55phy    C26 1468  -0.032   4.961   0.918  0.1724 -0.0187 -0.0345
   55phy    C25 1469  -0.072   5.093   0.852  0.2369  0.7442 -0.0020
   55phy    C23 1470  -0.052   5.104   0.697 -0.3104  0.3790  0.5118
   55phy    C24 1471  -0.174   5.158   0.629  0.0638 -0.2781 -0.1606
   55phy    C22 1472   0.090   5.163   0.664 -0.1214 -0.1856  0.4718
   55phy    C21 1473   0.150   5.129   0.530  0.7204 -0.7218  0.3559
   55phy    C20 1474   0.283   5.212   0.512  0.0191 -0.2323  0.0625
   55phy    C18 1475   0.367   5.195   0.380 -0.1885 -0.0773 -0.5747
   55phy    O01 1476   0.385   5.054   0.347  0.2704  0.2683 -0.4106
   55phy    H01 1477   0.304   5.013   0.324  0.6230 -0.2684 -0.6965
   55phy    C19 1478   0.503   5.246   0.434  0.0306 -0.2611  0.0480
   55phy    C13 1479   0.311   5.277   0.254 -0.7808  0.1255  0.2584
   55phy     H3 1480   0.214   5.225   0.232 -0.9187 -0.5109  2.1682
   55phy    O33 1481   0.257   5.407   0.278  0.1904 -0.6414 -0.3635
   55phy    H1B 1482   0.308   5.466   0.226 -0.2577 -1.0435 -1.3004
   55phy    C12 1483   0.355   5.253   0.108  0.2775 -0.5778  0.0835
   55phy    O11 1484   0.411   5.363   0.045 -0.6241  0.2247  0.4361
   55phy    H1A 1485   0.455   5.327  -0.029 -0.3829 -0.8295  1.0748
   56phy    C35 1486   2.119   3.481   2.412 -0.5126  0.0717  0.1022
   56phy    C33 1487   2.139   3.430   2.270 -0.0521  0.1469  0.1172
   56phy    C34 1488   2.017   3.457   2.186 -0.2947 -0.2071  0.4405
   56phy    C32 1489   2.255   3.506   2.206 -0.6086 -0.5988  0.1001
   56phy    C31 1490   2.389   3.425   2.192  0.4303  0.1334 -0.1239
   56phy    C30 1491   2.499   3.483   2.103  0.3265 -0.7764 -0.0245
   56phy    C28 1492   2.613   3.390   2.062  0.4569 -0.0023  0.2651
   56phy    C29 1493   2.613   3.345   1.914  0.2191  0.3728  0.5854
   56phy    C27 1494   2.752   3.455   2.085 -0.1649  0.1307 -0.4379
   56phy    C26 1495   2.845   3.366   2.164  0.5214  0.3274 -0.3499
   56phy    C25 1496   2.990   3.424   2.177  0.3906  0.5349  0.6406
   56phy    C23 1497   3.081   3.340   2.268  0.0594  0.1037  0.0655
   56phy    C24 1498   3.224   3.361   2.215  0.6223  0.3265  0.0594
   56phy    C22 1499   3.074   3.376   2.417  0.2511  0.3704  0.5796
   56phy    C21 1500   3.024   3.259   2.505 -0.1914 -0.0496 -0.0369
   56phy    C20 1501   3.008   3.289   2.656  0.1430  0.1776 -0.4047
   56phy    C18 1502   2.962   3.170   2.749 -0.3480  0.1877 -0.5450
   56phy    O01 1503   3.034   3.048   2.714 -0.4807 -0.2578 -0.2550
   56phy    H01 1504   3.125   3.057   2.737 -0.6172  0.0331  0.1715
   56phy    C19 1505   3.013   3.210   2.891 -0.3824 -0.2875  0.4722
   56phy    C13 1506   2.797   3.148   2.741  0.2838 -0.1071  0.0311
   56phy     H3 1507   2.764   3.159   2.634  1.2806 -2.0807 -0.5295
   56phy    O33 1508   2.712   3.242   2.811 -0.1242  0.3559  0.0924
   56phy    H1B 1509   2.663   3.297   2.753 -0.1337  0.7664  0.4838
   56phy    C12 1510   2.742   3.002   2.775  0.5456  0.3955 -0.0005
   56phy    O11 1511   2.799   2.892   2.705 -0.6442 -0.1560  0.0071
   56phy    H1A 1512   2.886   2.916   2.678 -1.4996  2.6350 -0.5496
   57phy    C35 1513   0.468   2.935   1.227  0.5460  0.4801  0.4854
   57phy    C33 1514   0.322   2.961   1.259  0.6976 -0.6403  0.0009
   57phy    C34 1515   0.283   2.870   1.373 -0.0716 -0.0361  0.3325
   57phy    C32 1516   0.281   3.105   1.288 -0.4104  0.1460  0.1835
   57phy    C31 1517   0.229   3.181   1.164 -0.0802  0.1088 -0.5252
   57phy    C30 1518   0.215   3.332   1.197  0.7444  0.2021 -0.2223
   57phy    C28 1519   0.180   3.428   1.086  0.0472  0.4049  0.3717
   57phy    C29 1520   0.033   3.425   1.048 -0.1882  0.0408  0.4121
   57phy    C27 1521   0.235   3.565   1.125  0.2595 -0.8138 -0.1474
   57phy    C26 1522   0.299   3.649   1.016 -0.1756 -0.0993 -0.2308
   57phy    C25 1523   0.371   3.779   1.057  0.1569  0.1138 -0.6491
   57phy    C23 1524   0.421   3.861   0.937  0.6333 -0.0937 -0.2327
   57phy    C24 1525   0.420   4.012   0.972  0.2699  0.2003  0.1876
   57phy    C22 1526   0.557   3.815   0.879  0.4989 -0.5905 -0.1848
   57phy    C21 1527   0.563   3.835   0.721 -0.1943  0.3056  0.0291
   57phy    C20 1528   0.691   3.768   0.663 -0.7113  0.0887  0.0380
   57phy    C18 1529   0.708   3.739   0.514 -0.0044 -0.1571  0.3575
   57phy    O01 1530   0.591   3.671   0.459 -0.2044 -0.4131 -0.2463
   57phy    H01 1531   0.511   3.694   0.503 -0.1287  0.1936 -0.4207
   57phy    C19 1532   0.825   3.639   0.513  0.1450  0.6123 -0.4878
   57phy    C13 1533   0.741   3.868   0.424 -0.2944  0.0197 -0.1012
   57phy     H3 1534   0.656   3.938   0.444 -0.0839 -0.1025  1.3423
   57phy    O33 1535   0.850   3.955   0.470 -0.3233 -0.1570  0.3407
   57phy    H1B 1536   0.928   3.947   0.418  0.6122 -0.6343  1.7814
   57phy    C12 1537   0.710   3.881   0.269  0.0949  0.4608 -0.1313
   57phy    O11 1538   0.601   3.806   0.217  0.0429  0.1143 -0.0693
   57phy    H1A 1539   0.585   3.743   0.284  3.1882  1.7676  2.5484
   58phy    C35 1540   1.028   3.528   1.743  0.1725  0.0066 -0.3236
   58phy    C33 1541   0.910   3.444   1.777  0.5524 -0.1037 -0.0579
   58phy    C34 1542   0.794   3.541   1.785  0.4145  0.3499 -0.3944
   58phy    C32 1543   0.892   3.337   1.667 -0.2446  0.0448 -0.2952
   58phy    C31 1544   0.826   3.210   1.729 -0.3213  0.2248 -0.0162
   58phy    C30 1545   0.845   3.091   1.634  0.5414 -0.0778  0.6501
   58phy    C28 1546   0.775   2.961   1.680 -0.0718  0.3844 -0.1878
   58phy    C29 1547   0.677   2.922   1.568  0.6111 -0.3395  0.0284
   58phy    C27 1548   0.871   2.841   1.702 -0.1581 -0.1738  0.0715
   58phy    C26 1549   0.845   2.783   1.842  0.7230 -0.5097 -0.2902
   58phy    C25 1550   0.908   2.645   1.863  0.4690 -0.1701 -0.8044
   58phy    C23 1551   0.874   2.597   2.005 -0.2048  0.4656  0.6042
   58phy    C24 1552   0.790   2.472   1.998  0.2845  0.3726  0.3233
   58phy    C22 1553   1.004   2.594   2.087  0.2210 -0.0247  0.2497
   58phy    C21 1554   0.991   2.648   2.224  0.0139  0.0136  0.0084
   58phy    C20 1555   1.100   2.582   2.310  0.0572  0.1331  0.5174
   58phy    C18 1556   1.091   2.565   2.464  0.0966 -0.5452 -0.0177
   58phy    O01 1557   0.983   2.477   2.500  0.0818  0.0897 -0.6383
   58phy    H01 1558   0.964   2.482   2.592  1.0157  0.8395 -0.4571
   58phy    C19 1559   1.216   2.471   2.483 -0.3977  0.5625  0.2110
   58phy    C13 1560   1.113   2.700   2.551  0.1062  0.1929  0.2647
   58phy     H3 1561   1.185   2.768   2.499 -1.2295  0.4409 -1.3321
   58phy    O33 1562   1.173   2.671   2.677  0.0057  0.2485  0.1545
   58phy    H1B 1563   1.129   2.707   2.752  0.4144 -0.9666  1.0122
   58phy    C12 1564   0.985   2.787   2.561  0.4788 -0.2818  0.6994
   58phy    O11 1565   0.984   2.890   2.651  0.0406 -0.1139  0.0842
   58phy    H1A 1566   1.044   2.955   2.621  0.9335 -0.2920  1.3884
   59phy    C35 1567   1.306   2.084   1.273  0.2584  0.6095  0.1907
   59phy    C33 1568   1.185   2.008   1.223  0.0405 -0.4052 -0.6492
   59phy    C34 1569   1.174   1.890   1.321 -0.5874 -0.2729 -0.5167
   59phy    C32 1570   1.064   2.099   1.218  0.2167 -0.2540  0.3280
   59phy    C31 1571   1.025   2.152   1.078 -0.2746 -0.1494  0.0214
   59phy    C30 1572   0.901   2.237   1.075  0.1602 -0.0894  0.0205
   59phy    C28 1573   0.850   2.264   0.930 -0.1523 -0.5156  0.4123
   59phy    C29 1574   0.715   2.197   0.899 -0.5401 -0.1223  0.0299
   59phy    C27 1575   0.850   2.423   0.931 -0.3055  0.3308  0.4040
   59phy    C26 1576   0.914   2.473   0.803 -0.3759 -0.1970 -0.1214
   59phy    C25 1577   0.919   2.623   0.785 -0.0771 -0.0893  0.2574
   59phy    C23 1578   0.979   2.670   0.650 -0.5258 -0.0625  0.2097
   59phy    C24 1579   0.926   2.812   0.636 -0.3222  0.4091 -0.1012
   59phy    C22 1580   1.133   2.666   0.658 -0.1688 -0.2250  0.0560
   59phy    C21 1581   1.204   2.643   0.526 -0.1738  0.0853 -0.2629
   59phy    C20 1582   1.345   2.687   0.546  0.3459  0.0315  0.2383
   59phy    C18 1583   1.441   2.707   0.425  0.0116  0.1357  0.1954
   59phy    O01 1584   1.458   2.575   0.364 -0.1324 -0.6327 -0.3653
   59phy    H01 1585   1.544   2.578   0.327  0.6893  1.7711  1.4598
   59phy    C19 1586   1.570   2.731   0.506  0.2526 -0.3269  0.6723
   59phy    C13 1587   1.399   2.822   0.322 -0.0516 -0.1756  0.2217
   59phy     H3 1588   1.299   2.787   0.284  0.4860 -0.7988 -0.6454
   59phy    O33 1589   1.359   2.951   0.369  0.0125  0.4512 -0.4052
   59phy    H1B 1590   1.267   2.948   0.388 -0.2894  2.1150 -1.3938
   59phy    C12 1591   1.456   2.837   0.175  0.5320  0.0563 -0.1449
   59phy    O11 1592   1.451   2.722   0.089  0.2503  0.1125 -0.3045
   59phy    H1A 1593   1.362   2.691   0.085 -0.1430  1.2324 -0.3598
   60phy    C35 1594   4.789   0.470   0.787 -0.0412 -0.3145  0.0456
   60phy    C33 1595   4.933   0.480   0.740  0.4478 -0.2386 -0.4790
   60phy    C34 1596   4.957   0.598   0.643  0.4401  0.0722 -0.1065
   60phy    C32 1597   5.034   0.483   0.862 -0.0295 -0.4974  0.0689
   60phy    C31 1598   5.178   0.426   0.852 -0.2109  0.3859  0.6501
   60phy    C30 1599   5.255   0.434   0.982 -0.4699 -0.1114 -0.1083
   60phy    C28 1600   5.391   0.362   0.968  0.2571  0.3916 -0.7173
   60phy    C29 1601   5.503   0.457   1.011  0.2297  0.1614 -0.0622
   60phy    C27 1602   5.396   0.227   1.037 -0.4337  0.1391  0.4729
   60phy    C26 1603   5.502   0.134   0.963  0.1796 -0.3565 -0.2879
   60phy    C25 1604   5.535  -0.005   1.019  0.2228 -0.1599  1.0381
   60phy    C23 1605   5.639  -0.088   0.943 -0.2519  0.2480  0.0745
   60phy    C24 1606   5.736  -0.160   1.040 -0.1027 -0.2405  0.4680
   60phy    C22 1607   5.579  -0.174   0.831  0.3422 -0.2194 -0.0547
   60phy    C21 1608   5.648  -0.182   0.698 -0.1247 -0.3270 -0.1009
   60phy    C20 1609   5.574  -0.269   0.593 -0.0093 -0.0521  0.2552
   60phy    C18 1610   5.647  -0.283   0.452 -0.2822 -0.2832  0.2609
   60phy    O01 1611   5.676  -0.150   0.394  0.1435  0.5621  0.1003
   60phy    H01 1612   5.605  -0.089   0.394  0.2823  0.7767 -1.8079
   60phy    C19 1613   5.534  -0.348   0.365 -0.3340 -0.0706  0.1529
   60phy    C13 1614   5.781  -0.371   0.461 -0.4229 -0.4429  0.8392
   60phy     H3 1615   5.844  -0.308   0.529 -1.7868  0.0566  1.6757
   60phy    O33 1616   5.791  -0.496   0.538  0.1181 -0.1405 -0.2020
   60phy    H1B 1617   5.734  -0.496   0.613 -0.0678 -0.7711 -0.3346
   60phy    C12 1618   5.897  -0.375   0.350  0.2010  0.0873  0.2544
   60phy    O11 1619   5.911  -0.254   0.277  0.3320 -0.3047  0.0559
   60phy    H1A 1620   5.837  -0.201   0.299 -0.0695 -0.9916  0.4010
   61phy    C35 1621   2.655   3.487   1.598  0.0227  0.4100  0.0460
   61phy    C33 1622   2.748   3.587   1.539 -0.2169 -0.1165  0.6287
   61phy    C34 1623   2.846   3.525   1.446 -0.3140 -0.5196  0.0130
   61phy    C32 1624   2.667   3.698   1.475  0.0739 -0.1992 -0.4923
   61phy    C31 1625   2.693   3.844   1.519 -0.3839 -0.1222  0.3927
   61phy    C30 1626   2.582   3.940   1.463 -0.2735  0.5453  0.4443
   61phy    C28 1627   2.607   4.078   1.525  0.5685 -0.3693  0.2763
   61phy    C29 1628   2.655   4.179   1.424 -0.3990  0.3700 -0.2164
   61phy    C27 1629   2.477   4.132   1.590  0.0478  0.5299  0.3782
   61phy    C26 1630   2.491   4.196   1.731 -0.0063  0.4694 -0.0859
   61phy    C25 1631   2.351   4.247   1.783 -0.1786  0.1843  0.0929
   61phy    C23 1632   2.349   4.332   1.909  0.2816 -0.2980 -0.1185
   61phy    C24 1633   2.353   4.478   1.875 -0.2724  0.4884 -0.0990
   61phy    C22 1634   2.217   4.305   1.985  0.0347 -0.2347 -0.1830
   61phy    C21 1635   2.240   4.252   2.132 -0.1416  0.0649 -0.2892
   61phy    C20 1636   2.114   4.217   2.217  0.3207  0.0462 -0.0284
   61phy    C18 1637   2.128   4.156   2.362 -0.1368  0.5106 -0.1529
   61phy    O01 1638   2.221   4.230   2.440 -0.2419 -0.0431  0.2181
   61phy    H01 1639   2.209   4.215   2.532  0.1925  1.4781  0.5511
   61phy    C19 1640   1.987   4.182   2.422 -0.2467 -0.6940 -0.0075
   61phy    C13 1641   2.162   3.998   2.377  0.1347 -0.1849  0.0381
   61phy     H3 1642   2.084   3.940   2.321  0.6509 -1.1273  0.2696
   61phy    O33 1643   2.149   3.937   2.506 -0.5313  0.1882 -0.3632
   61phy    H1B 1644   2.219   3.961   2.562 -0.7703 -0.9395  0.4589
   61phy    C12 1645   2.295   3.941   2.318 -0.2043 -0.0833  0.0094
   61phy    O11 1646   2.403   3.943   2.405 -0.2935  0.2316  0.2543
   61phy    H1A 1647   2.457   4.017   2.385  1.0305 -0.4664  1.0897
   62phy    C35 1648   1.419   4.503   1.729 -0.5320  0.0959 -0.1782
   62phy    C33 1649   1.301   4.557   1.801  0.2587 -0.3104 -0.1659
   62phy    C34 1650   1.359   4.640   1.915 -0.5650 -0.4227 -0.2291
   62phy    C32 1651   1.207   4.638   1.706 -0.0063 -0.5447 -0.0766
   62phy    C31 1652   1.098   4.562   1.634 -0.0496  0.2562 -0.1974
   62phy    C30 1653   0.989   4.646   1.575  0.0093  0.3352 -0.1683
   62phy    C28 1654   0.882   4.559   1.507 -0.1650 -0.3463  0.1083
   62phy    C29 1655   0.754   4.556   1.594 -0.1631  0.4712 -0.4507
   62phy    C27 1656   0.850   4.603   1.360  0.3959 -0.0844  0.3378
   62phy    C26 1657   0.821   4.484   1.268 -0.0655 -0.7590  0.1009
   62phy    C25 1658   0.790   4.526   1.122  0.2016  0.7031 -0.1006
   62phy    C23 1659   0.816   4.416   1.012 -0.2656  0.0005 -0.3092
   62phy    C24 1660   0.691   4.330   0.982 -0.1507  0.2942  0.1205
   62phy    C22 1661   0.863   4.489   0.880  0.1273 -0.0652 -0.2989
   62phy    C21 1662   1.011   4.467   0.863 -0.3059  0.0659  0.4986
   62phy    C20 1663   1.059   4.540   0.735  0.1463  0.1390 -0.2990
   62phy    C18 1664   1.213   4.557   0.706 -0.1414  0.1573 -0.9614
   62phy    O01 1665   1.291   4.596   0.825 -0.3182  0.3428  0.0621
   62phy    H01 1666   1.234   4.655   0.869 -0.7722 -0.0866  0.0525
   62phy    C19 1667   1.224   4.661   0.593  0.3311 -0.3357  0.2552
   62phy    C13 1668   1.271   4.416   0.655  0.4915  0.6939  0.0923
   62phy     H3 1669   1.273   4.355   0.748  0.6984 -1.0022 -0.9820
   62phy    O33 1670   1.186   4.328   0.576  0.1393 -0.0494 -0.2666
   62phy    H1B 1671   1.096   4.357   0.570  0.6161  1.9230  1.0578
   62phy    C12 1672   1.423   4.376   0.639 -0.1195  0.0762  0.1587
   62phy    O11 1673   1.507   4.463   0.710 -0.3299 -0.2836 -0.6412
   62phy    H1A 1674   1.448   4.499   0.773  0.1542  0.4585 -0.5987
   63phy    C35 1675   1.220   2.953   1.518  0.3010  0.0109  0.0637
   63phy    C33 1676   1.375   2.930   1.490  0.2516  0.1982  0.2578
   63phy    C34 1677   1.385   2.931   1.344 -0.0849  0.1031 -0.3435
   63phy    C32 1678   1.477   3.018   1.564  0.2581 -0.1293 -0.0386
   63phy    C31 1679   1.568   2.943   1.655 -0.6768  0.3175  0.8016
   63phy    C30 1680   1.669   3.031   1.728 -0.5800 -0.4103 -0.1634
   63phy    C28 1681   1.771   2.964   1.827 -0.0477  0.2024 -0.1834
   63phy    C29 1682   1.893   2.907   1.758 -0.1331 -0.1434 -0.2862
   63phy    C27 1683   1.833   3.065   1.922  0.4905  0.2708 -0.3252
   63phy    C26 1684   1.801   3.032   2.072 -0.1509  0.2399  0.3016
   63phy    C25 1685   1.812   3.149   2.166 -0.7612 -0.1225 -0.2844
   63phy    C23 1686   1.751   3.120   2.306  0.2386 -0.1967  0.0861
   63phy    C24 1687   1.862   3.106   2.408 -0.0504 -0.1158  0.5200
   63phy    C22 1688   1.665   3.249   2.337  0.5730  0.0558  0.3758
   63phy    C21 1689   1.538   3.226   2.415 -0.4807 -0.3096  0.3690
   63phy    C20 1690   1.456   3.358   2.436  0.2642  0.0902 -0.1157
   63phy    C18 1691   1.339   3.368   2.538  0.5060 -0.2321  0.4670
   63phy    O01 1692   1.375   3.304   2.661  0.5327 -0.4252 -0.6895
   63phy    H01 1693   1.303   3.313   2.720  0.7897 -1.4631 -0.2022
   63phy    C19 1694   1.345   3.518   2.564  0.2042 -0.0846 -0.1652
   63phy    C13 1695   1.194   3.310   2.495 -0.3335  0.0003  0.0704
   63phy     H3 1696   1.161   3.363   2.402  1.6180  0.5990 -0.3355
   63phy    O33 1697   1.098   3.354   2.586  0.1582  0.0812 -0.0017
   63phy    H1B 1698   1.061   3.287   2.639 -0.6282  0.4906 -0.0074
   63phy    C12 1699   1.181   3.157   2.461 -0.2864  0.4621 -0.4553
   63phy    O11 1700   1.175   3.078   2.576 -0.6249  0.0494 -0.4717
   63phy    H1A 1701   1.258   3.080   2.620 -0.9079 -2.4218  0.3438
   64phy    C35 1702   1.300   0.511   1.318 -0.4004  0.2802 -0.1514
   64phy    C33 1703   1.305   0.433   1.448  0.2516  0.0891  0.5133
   64phy    C34 1704   1.218   0.509   1.551  0.0503 -0.2216  0.2572
   64phy    C32 1705   1.275   0.283   1.438 -0.2462 -0.3995 -0.0878
   64phy    C31 1706   1.394   0.209   1.484 -0.1269 -0.5591  0.3143
   64phy    C30 1707   1.370   0.055   1.492 -0.1944 -0.3074  0.1393
   64phy    C28 1708   1.494  -0.029   1.529 -0.1097  0.4620  0.0666
   64phy    C29 1709   1.511  -0.039   1.683  0.3844  0.5044 -0.0976
   64phy    C27 1710   1.479  -0.164   1.461  0.4604  0.1105 -0.1406
   64phy    C26 1711   1.600  -0.228   1.409 -0.5916 -0.3371 -0.1738
   64phy    C25 1712   1.584  -0.368   1.348  0.4471 -0.4618  0.0222
   64phy    C23 1713   1.711  -0.442   1.311  0.4824 -0.1941 -0.2266
   64phy    C24 1714   1.744  -0.543   1.426 -0.2097  0.1121  0.6487
   64phy    C22 1715   1.694  -0.520   1.180 -0.4233  0.0058  0.2116
   64phy    C21 1716   1.820  -0.503   1.092 -0.2258  0.4924  0.0813
   64phy    C20 1717   1.805  -0.591   0.962  0.0813 -0.0761 -0.3082
   64phy    C18 1718   1.917  -0.608   0.854 -0.2553 -0.2816 -0.7790
   64phy    O01 1719   1.938  -0.489   0.781 -0.4856 -0.0871  0.1077
   64phy    H01 1720   1.856  -0.449   0.758 -0.1168  1.0367  0.6727
   64phy    C19 1721   1.853  -0.703   0.754  0.2645  0.1150  0.0616
   64phy    C13 1722   2.060  -0.661   0.901  0.4850 -0.0826 -0.1048
   64phy     H3 1723   2.097  -0.590   0.979  2.2859 -0.4466 -0.5631
   64phy    O33 1724   2.065  -0.780   0.976 -0.2822 -0.4154  0.2186
   64phy    H1B 1725   1.994  -0.785   1.037 -0.1180 -1.4880  0.3401
   64phy    C12 1726   2.195  -0.642   0.821 -0.7037 -0.3754  0.7036
   64phy    O11 1727   2.218  -0.738   0.721 -0.1946 -0.0400  0.1320
   64phy    H1A 1728   2.247  -0.810   0.773  0.7661  1.2238  1.4348
   65phy    C35 1729   3.271   4.720   0.987 -0.1055 -0.1309 -0.6663
   65phy    C33 1730   3.162   4.820   1.027  0.4359 -0.8835 -0.0437
   65phy    C34 1731   3.176   4.838   1.179  0.0677 -0.4770  0.0464
   65phy    C32 1732   3.173   4.959   0.961 -0.0695 -0.3948  0.2683
   65phy    C31 1733   3.054   4.990   0.872  0.0158  0.1431 -0.5417
   65phy    C30 1734   3.084   5.110   0.787 -0.2127 -1.1475  0.6937
   65phy    C28 1735   2.981   5.146   0.674 -0.2995  0.2221  0.2859
   65phy    C29 1736   2.972   5.299   0.659  0.1773 -0.6263 -0.4389
   65phy    C27 1737   3.009   5.075   0.542 -0.4881 -0.3339 -0.5358
   65phy    C26 1738   2.902   4.988   0.477 -0.1321 -0.3670  0.0685
   65phy    C25 1739   2.940   4.955   0.330  0.1583  0.1789  0.1134
   65phy    C23 1740   2.833   4.874   0.253  0.3123  0.0902 -0.1753
   65phy    C24 1741   2.841   4.901   0.108  0.1906 -0.1049 -0.1171
   65phy    C22 1742   2.820   4.723   0.280  0.4187 -0.1174  0.0376
   65phy    C21 1743   2.679   4.674   0.291 -0.2493  0.3143  0.1592
   65phy    C20 1744   2.673   4.528   0.331  0.2954  0.1637  0.4803
   65phy    C18 1745   2.536   4.446   0.311  0.2051  1.0085  0.1780
   65phy    O01 1746   2.439   4.512   0.398  0.1201 -0.2062  0.0682
   65phy    H01 1747   2.384   4.447   0.437 -1.7368  0.7903 -0.7900
   65phy    C19 1748   2.571   4.302   0.366 -0.2109  0.0575 -0.0068
   65phy    C13 1749   2.482   4.450   0.157  0.0653 -0.2301 -0.6246
   65phy     H3 1750   2.458   4.558   0.136 -1.0745 -0.4389 -0.4641
   65phy    O33 1751   2.574   4.432   0.052 -0.7091 -0.0792  0.6771
   65phy    H1B 1752   2.557   4.359  -0.005  0.1232  0.7652 -0.7270
   65phy    C12 1753   2.333   4.431   0.115  0.1165 -0.2542  0.3318
   65phy    O11 1754   2.309   4.306   0.050  0.1774 -0.3916  0.2162
   65phy    H1A 1755   2.321   4.239   0.115 -1.0021 -0.3462  0.4867
   66phy    C35 1756   2.442   1.439   2.213  0.5755 -0.0531  0.3125
   66phy    C33 1757   2.471   1.302   2.156 -0.2685  0.2196 -0.0644
   66phy    C34 1758   2.600   1.296   2.073 -0.1966 -0.4358  0.3770
   66phy    C32 1759   2.458   1.198   2.273  0.3053  0.7138  0.6804
   66phy    C31 1760   2.422   1.053   2.224  0.3869 -0.2060 -0.6423
   66phy    C30 1761   2.446   0.958   2.341 -0.0205  0.1639  0.4541
   66phy    C28 1762   2.429   0.813   2.294 -0.2570 -0.5187 -0.2142
   66phy    C29 1763   2.559   0.739   2.262  0.5504 -0.6291 -0.3243
   66phy    C27 1764   2.378   0.725   2.408  0.1010  0.0974  0.4054
   66phy    C26 1765   2.228   0.697   2.379  0.2621  0.2085 -0.0339
   66phy    C25 1766   2.158   0.607   2.487 -0.1064  0.4427 -0.3000
   66phy    C23 1767   2.004   0.596   2.501 -0.1455  0.6038 -0.0996
   66phy    C24 1768   1.938   0.493   2.407  0.6740 -0.0549  0.2460
   66phy    C22 1769   1.975   0.548   2.647  0.1951  0.3287 -0.1042
   66phy    C21 1770   1.881   0.647   2.718 -0.0898 -0.6120 -0.2870
   66phy    C20 1771   1.872   0.616   2.869  0.5664  0.7028 -0.3062
   66phy    C18 1772   1.777   0.701   2.962 -0.3292 -0.4058  0.4187
   66phy    O01 1773   1.646   0.667   2.919 -0.0826  0.0542 -0.1719
   66phy    H01 1774   1.618   0.710   2.840  1.0092  2.3672  0.6058
   66phy    C19 1775   1.795   0.624   3.098 -0.3389  0.0334 -0.3760
   66phy    C13 1776   1.808   0.862   2.955  0.6724  0.2299  0.3038
   66phy     H3 1777   1.823   0.895   2.849  0.0658  0.2922  0.2309
   66phy    O33 1778   1.933   0.898   3.017 -0.1138 -0.1123 -0.1779
   66phy    H1B 1779   1.999   0.834   3.001  0.1492  0.0657  0.1927
   66phy    C12 1780   1.701   0.964   3.015 -0.1844 -0.6614  0.5136
   66phy    O11 1781   1.720   1.098   2.970 -0.0980  0.4709  0.1862
   66phy    H1A 1782   1.648   1.151   2.997  0.6703  1.6509 -0.0221
   67phy    C35 1783   4.104   0.198   1.030  0.6744 -0.3117 -0.9060
   67phy    C33 1784   4.010   0.230   1.149  0.0499 -0.1761  0.2203
   67phy    C34 1785   4.090   0.318   1.239  0.0494 -0.2113  0.3096
   67phy    C32 1786   3.881   0.307   1.106  0.3972  0.2677 -0.1889
   67phy    C31 1787   3.761   0.214   1.068 -0.3903  0.2072  0.6597
   67phy    C30 1788   3.635   0.290   1.031  0.0878 -0.2684 -0.1457
   67phy    C28 1789   3.522   0.207   0.964 -0.2173  0.3309  0.3471
   67phy    C29 1790   3.419   0.169   1.071 -0.4299 -0.2041 -0.0820
   67phy    C27 1791   3.448   0.301   0.871 -0.1299 -0.2373  0.5373
   67phy    C26 1792   3.489   0.278   0.719 -0.2767 -0.0962 -0.0848
   67phy    C25 1793   3.410   0.363   0.616  0.0224  0.5897  0.1709
   67phy    C23 1794   3.429   0.318   0.470  0.7993  0.1971 -0.2542
   67phy    C24 1795   3.289   0.308   0.410 -0.6075  0.4499  0.4234
   67phy    C22 1796   3.524   0.405   0.391  0.3398  0.0262  0.0831
   67phy    C21 1797   3.598   0.339   0.276 -0.3198 -0.2491  0.0711
   67phy    C20 1798   3.701   0.436   0.222  0.3616 -0.7091 -0.3906
   67phy    C18 1799   3.804   0.382   0.122 -0.2917  0.4098 -0.5388
   67phy    O01 1800   3.869   0.272   0.185 -0.2731  0.5542 -0.0365
   67phy    H01 1801   3.815   0.196   0.197  0.5407 -0.0244  0.0832
   67phy    C19 1802   3.908   0.492   0.119  0.3924  0.4753  0.9235
   67phy    C13 1803   3.745   0.337  -0.020 -0.7177  0.5095  0.3534
   67phy     H3 1804   3.671   0.257   0.005 -1.5179  0.9726 -0.4748
   67phy    O33 1805   3.653   0.429  -0.080 -0.2215  0.1790  0.3704
   67phy    H1B 1806   3.630   0.501  -0.024  1.9468  1.5773 -0.4279
   67phy    C12 1807   3.812   0.249  -0.128 -0.3054 -0.2989  0.0247
   67phy    O11 1808   3.916   0.304  -0.212 -0.2437 -1.1350 -0.2447
   67phy    H1A 1809   3.998   0.265  -0.189  0.0781 -0.1430  0.3697
   68phy    C35 1810   1.717   0.479   1.603 -0.0448 -0.6162 -0.8828
   68phy    C33 1811   1.820   0.416   1.695 -0.0372  0.2224  0.1494
   68phy    C34 1812   1.763   0.426   1.831 -0.2326  0.1637 -0.4772
   68phy    C32 1813   1.846   0.265   1.665  0.0898 -0.7085  0.8126
   68phy    C31 1814   1.982   0.233   1.600  0.2221  0.6431  0.3322
   68phy    C30 1815   2.000   0.080   1.584 -0.3154 -0.1240  0.3970
   68phy    C28 1816   2.135   0.021   1.528  0.2761 -0.0847  0.2749
   68phy    C29 1817   2.212  -0.050   1.641 -0.5688 -0.3778  0.6290
   68phy    C27 1818   2.120  -0.086   1.419 -0.1157 -0.0678  0.6218
   68phy    C26 1819   2.127  -0.056   1.266 -0.3554  0.3088 -0.3969
   68phy    C25 1820   2.106  -0.185   1.182  0.1326  0.3427 -0.0810
   68phy    C23 1821   2.096  -0.163   1.028  0.7223 -0.1272  0.1400
   68phy    C24 1822   2.199  -0.251   0.957 -0.6149  0.5598  0.7329
   68phy    C22 1823   1.946  -0.176   0.983  0.2462  0.3706  0.0857
   68phy    C21 1824   1.894  -0.136   0.846  0.1001 -0.4656 -0.0807
   68phy    C20 1825   1.743  -0.168   0.840  0.1816  0.3443 -0.1902
   68phy    C18 1826   1.659  -0.172   0.703 -0.3414 -0.1312  0.2166
   68phy    O01 1827   1.666  -0.054   0.623  0.1891 -0.1186 -0.2795
   68phy    H01 1828   1.754  -0.024   0.630  0.2916 -0.6736  1.4377
   68phy    C19 1829   1.516  -0.180   0.762 -0.0101 -0.4284  0.4130
   68phy    C13 1830   1.695  -0.300   0.616 -0.4474 -0.3157 -0.0669
   68phy     H3 1831   1.802  -0.287   0.584 -0.5111 -1.3811 -0.7507
   68phy    O33 1832   1.711  -0.423   0.686 -0.2451 -0.2191 -0.0535
   68phy    H1B 1833   1.638  -0.481   0.681  0.7783 -1.5466 -0.0807
   68phy    C12 1834   1.666  -0.313   0.460  0.2892 -0.2452  0.0569
   68phy    O11 1835   1.561  -0.401   0.429 -0.1940 -0.1073 -0.1145
   68phy    H1A 1836   1.592  -0.488   0.444 -1.7171 -0.9234 -1.4016
   69phy    C35 1837   2.361   3.174   1.670 -0.0123 -0.1816  0.0004
   69phy    C33 1838   2.264   3.285   1.628 -0.2406  0.5327 -0.4271
   69phy    C34 1839   2.127   3.221   1.616 -0.3384  0.6148  0.1441
   69phy    C32 1840   2.267   3.396   1.733  0.1577 -0.2149  0.0444
   69phy    C31 1841   2.284   3.539   1.680  0.3605  0.2421  0.1361
   69phy    C30 1842   2.262   3.636   1.794  0.1295 -0.1379 -0.1942
   69phy    C28 1843   2.298   3.784   1.760  0.2832  0.0187 -0.7069
   69phy    C29 1844   2.168   3.856   1.717 -0.0395 -0.2338  0.1990
   69phy    C27 1845   2.350   3.860   1.888 -0.4864 -0.0540  0.1622
   69phy    C26 1846   2.502   3.850   1.910 -0.2800 -0.4758 -0.1363
   69phy    C25 1847   2.568   3.917   2.026 -0.2153 -0.2880 -0.0456
   69phy    C23 1848   2.717   3.890   2.061 -0.0031  0.5734 -0.7085
   69phy    C24 1849   2.801   4.007   2.011  0.3965  0.3066  0.3275
   69phy    C22 1850   2.745   3.898   2.217 -0.4779 -0.1984  0.2377
   69phy    C21 1851   2.738   3.776   2.303  0.0793 -0.6789 -0.5051
   69phy    C20 1852   2.703   3.810   2.448  0.7682  0.2248  0.6257
   69phy    C18 1853   2.671   3.694   2.550  0.0018 -0.4813  0.3507
   69phy    O01 1854   2.786   3.608   2.556  0.1263 -0.2672  0.6729
   69phy    H01 1855   2.861   3.655   2.587  0.3021  2.4153 -3.1661
   69phy    C19 1856   2.669   3.768   2.684  0.0469  0.2631  0.2249
   69phy    C13 1857   2.545   3.603   2.510  0.1281  0.5004  0.0136
   69phy     H3 1858   2.549   3.572   2.403 -0.4761 -0.8448  0.3620
   69phy    O33 1859   2.418   3.677   2.509  0.0071  0.1243 -0.1064
   69phy    H1B 1860   2.424   3.738   2.438  1.8730 -1.5775 -1.5577
   69phy    C12 1861   2.521   3.456   2.574  0.5517 -0.2356  0.3173
   69phy    O11 1862   2.636   3.381   2.599  0.2173 -0.2701 -0.2357
   69phy    H1A 1863   2.704   3.431   2.558 -0.2096  0.3562 -0.2064
   70phy    C35 1864   1.320   1.089   0.863  0.0055  0.2723  0.0915
   70phy    C33 1865   1.470   1.058   0.896 -0.1820 -0.1537 -0.2275
   70phy    C34 1866   1.547   1.193   0.921 -0.0637 -0.1719  0.1983
   70phy    C32 1867   1.468   0.970   1.026  0.2968 -0.4430  0.6086
   70phy    C31 1868   1.579   0.864   1.039 -0.0238 -0.3950 -0.1885
   70phy    C30 1869   1.571   0.775   1.165  0.0521 -0.0218 -0.5695
   70phy    C28 1870   1.688   0.677   1.177  0.5804  0.3666 -0.0789
   70phy    C29 1871   1.788   0.723   1.286 -0.2981 -0.1761 -0.4034
   70phy    C27 1872   1.645   0.537   1.218 -0.4302 -0.0487  0.0206
   70phy    C26 1873   1.637   0.434   1.108  0.2289  0.0467  0.1977
   70phy    C25 1874   1.585   0.294   1.138 -0.0087  0.0839 -0.0090
   70phy    C23 1875   1.577   0.187   1.022  0.2391 -0.1651 -0.5214
   70phy    C24 1876   1.569   0.051   1.084 -0.1203 -0.2068 -0.1132
   70phy    C22 1877   1.471   0.210   0.915 -0.3656 -0.2005 -0.1318
   70phy    C21 1878   1.523   0.249   0.774 -0.0070  0.3596 -0.0894
   70phy    C20 1879   1.400   0.251   0.681 -0.2111  0.4662  0.1607
   70phy    C18 1880   1.413   0.288   0.529  0.1855 -0.5065 -0.4173
   70phy    O01 1881   1.493   0.413   0.527  0.4252 -0.0366  0.4770
   70phy    H01 1882   1.574   0.394   0.570  0.9365 -0.7432 -0.7325
   70phy    C19 1883   1.267   0.326   0.489  0.3081  0.3411  0.0398
   70phy    C13 1884   1.484   0.174   0.441  0.3496 -0.0606  0.3117
   70phy     H3 1885   1.588   0.167   0.483  0.5759 -0.7126 -0.3280
   70phy    O33 1886   1.455   0.036   0.458  0.2131 -0.4658  0.4774
   70phy    H1B 1887   1.530  -0.002   0.499  1.1417  0.8131  0.0353
   70phy    C12 1888   1.542   0.192   0.290 -0.3847  0.5063 -0.4137
   70phy    O11 1889   1.571   0.318   0.240 -0.1376 -0.1002  0.0400
   70phy    H1A 1890   1.493   0.358   0.206  0.4818  1.5517  0.4557
   71phy    C35 1891   2.493   0.905   1.589 -0.8304 -0.1459  0.0414
   71phy    C33 1892   2.534   0.797   1.693 -0.6313  0.0417  0.1947
   71phy    C34 1893   2.522   0.852   1.829  0.1210 -0.1978  0.0268
   71phy    C32 1894   2.453   0.668   1.670 -0.1962 -0.2330 -0.5434
   71phy    C31 1895   2.505   0.568   1.570 -0.1200 -0.1315  0.4711
   71phy    C30 1896   2.434   0.435   1.580  0.7455  0.3626  0.0352
   71phy    C28 1897   2.443   0.347   1.455 -0.1478 -0.3828 -0.2234
   71phy    C29 1898   2.498   0.211   1.492 -0.3292 -0.0490  0.0427
   71phy    C27 1899   2.308   0.335   1.382 -0.2391  0.2493  0.3170
   71phy    C26 1900   2.307   0.340   1.227 -0.3605  0.3219 -0.1029
   71phy    C25 1901   2.172   0.329   1.160  0.0092 -0.1001  0.1800
   71phy    C23 1902   2.168   0.359   1.010  0.0194  0.4979 -0.1408
   71phy    C24 1903   2.214   0.233   0.924  0.3258  0.1861  0.2496
   71phy    C22 1904   2.029   0.410   0.974 -0.2005 -0.0965 -0.0510
   71phy    C21 1905   2.020   0.484   0.840  0.3445 -0.0228  0.2319
   71phy    C20 1906   1.881   0.543   0.815  0.3412 -0.6451 -0.1227
   71phy    C18 1907   1.837   0.588   0.670  0.1164 -0.4833  0.3389
   71phy    O01 1908   1.935   0.689   0.628  0.1049 -0.3021 -0.2015
   71phy    H01 1909   1.897   0.746   0.564 -0.2661 -0.2077  0.1005
   71phy    C19 1910   1.705   0.662   0.682 -0.0155  0.2383 -0.0978
   71phy    C13 1911   1.818   0.476   0.562 -0.0639 -0.1877  0.4046
   71phy     H3 1912   1.918   0.424   0.555  0.0505  0.1799 -0.9798
   71phy    O33 1913   1.740   0.362   0.601  0.3257  0.2692 -0.0269
   71phy    H1B 1914   1.796   0.287   0.605  0.6036  0.4478 -0.4510
   71phy    C12 1915   1.840   0.487   0.404 -0.1085  0.1974 -0.1647
   71phy    O11 1916   1.731   0.506   0.322 -0.2510  0.1703 -0.6998
   71phy    H1A 1917   1.684   0.426   0.314  1.2555 -0.7756 -0.4244
   72phy    C35 1918   2.109   1.156   1.695 -0.2304 -0.0053 -0.1639
   72phy    C33 1919   2.235   1.218   1.758  0.3602 -0.0944  0.6885
   72phy    C34 1920   2.285   1.127   1.863  0.3668 -0.3957 -0.2300
   72phy    C32 1921   2.337   1.252   1.652  0.1770 -0.5750  0.6312
   72phy    C31 1922   2.307   1.371   1.558 -0.1515  0.0286 -0.1908
   72phy    C30 1923   2.431   1.400   1.474 -0.6950 -0.3314  0.3256
   72phy    C28 1924   2.419   1.515   1.371 -0.3515  0.2625  0.1862
   72phy    C29 1925   2.461   1.654   1.413 -0.0189  0.2230 -0.3176
   72phy    C27 1926   2.484   1.462   1.242  0.1122  1.1012 -1.0100
   72phy    C26 1927   2.411   1.480   1.112  0.6408 -0.0608  0.0008
   72phy    C25 1928   2.487   1.409   1.002  0.0692 -0.4888 -0.3060
   72phy    C23 1929   2.405   1.397   0.872  0.2342 -0.2940 -0.0228
   72phy    C24 1930   2.498   1.423   0.752  0.7638  0.0329  0.1068
   72phy    C22 1931   2.329   1.266   0.868 -0.6289 -0.0042 -0.1040
   72phy    C21 1932   2.219   1.256   0.769 -0.3283  0.6231 -0.0570
   72phy    C20 1933   2.124   1.138   0.805  0.0024  0.3509 -0.0015
   72phy    C18 1934   2.001   1.105   0.712 -0.0061  0.9488  0.0969
   72phy    O01 1935   1.948   1.226   0.654 -1.0499 -0.0664  0.2771
   72phy    H01 1936   1.994   1.253   0.577 -2.7563  1.7458 -0.1709
   72phy    C19 1937   1.893   1.057   0.808  0.3558 -0.1573  0.1066
   72phy    C13 1938   2.041   1.000   0.595  0.7186  0.1030  0.8362
   72phy     H3 1939   2.118   1.057   0.537  0.1336  1.2634  1.1828
   72phy    O33 1940   2.117   0.885   0.625  0.1999  0.2687 -0.4371
   72phy    H1B 1941   2.057   0.823   0.663  0.9645 -0.0088  0.3524
   72phy    C12 1942   1.956   0.975   0.463  0.5227  0.0122 -0.0934
   72phy    O11 1943   1.868   0.862   0.463 -0.1579 -0.1246  0.3381
   72phy    H1A 1944   1.808   0.873   0.391 -1.0964  1.3113  1.2625
   73phy    C35 1945   2.676   0.882   0.595  0.3083 -0.0534  0.4775
   73phy    C33 1946   2.652   0.986   0.703  0.3535  0.1076  0.2837
   73phy    C34 1947   2.541   0.938   0.794  0.2446 -0.2335 -0.4767
   73phy    C32 1948   2.789   1.016   0.765 -0.2395 -0.4802 -0.0241
   73phy    C31 1949   2.827   1.164   0.768  0.3469 -0.1078  0.2946
   73phy    C30 1950   2.972   1.185   0.816  0.2838 -0.1962  0.4300
   73phy    C28 1951   3.016   1.335   0.795  0.5292  0.1855 -0.3247
   73phy    C29 1952   3.097   1.381   0.920  0.2507  0.2925  0.2747
   73phy    C27 1953   3.106   1.347   0.670  0.4724  0.2560  0.4240
   73phy    C26 1954   3.124   1.479   0.595 -0.1522 -0.0409 -0.0583
   73phy    C25 1955   3.205   1.457   0.467 -0.3034  0.0646 -0.2210
   73phy    C23 1956   3.234   1.588   0.390 -0.0660  0.0754 -0.0977
   73phy    C24 1957   3.374   1.638   0.427  0.4193  0.1574 -0.1220
   73phy    C22 1958   3.234   1.570   0.237  0.1906 -0.3352 -0.3000
   73phy    C21 1959   3.101   1.547   0.159  0.1455  0.1961  0.5159
   73phy    C20 1960   3.112   1.538   0.004  0.1997 -0.1726 -0.2604
   73phy    C18 1961   2.986   1.506  -0.088 -0.2496 -0.3409  0.3789
   73phy    O01 1962   2.900   1.404  -0.033 -0.4943 -0.2741 -0.4608
   73phy    H01 1963   2.816   1.420  -0.072 -0.6718 -0.2829 -0.0959
   73phy    C19 1964   3.051   1.455  -0.224 -0.2329  0.4890 -0.2966
   73phy    C13 1965   2.895   1.637  -0.111 -0.1111 -0.0992  0.0890
   73phy     H3 1966   2.854   1.657  -0.008 -1.2889 -2.1559  0.0670
   73phy    O33 1967   2.956   1.765  -0.133 -0.5454  0.0143  0.0120
   73phy    H1B 1968   2.989   1.775  -0.220  2.4089  2.0455  1.2159
   73phy    C12 1969   2.748   1.628  -0.157  0.0677  0.0392  0.2637
   73phy    O11 1970   2.677   1.517  -0.112 -0.0860  0.1812 -0.4275
   73phy    H1A 1971   2.585   1.535  -0.111 -0.1112  0.2176  1.8090
   74phy    C35 1972   3.459   1.692   1.831 -0.1988  0.2052  0.0279
   74phy    C33 1973   3.397   1.617   1.715  0.1491 -0.2095 -0.1893
   74phy    C34 1974   3.362   1.473   1.749 -0.0163  0.1761  0.0332
   74phy    C32 1975   3.275   1.696   1.668 -0.2951  0.1529 -0.0901
   74phy    C31 1976   3.246   1.702   1.521  0.6315  0.2277 -0.4924
   74phy    C30 1977   3.108   1.773   1.496 -0.0980 -0.0058  0.0509
   74phy    C28 1978   3.054   1.745   1.353  0.5172 -0.4060 -0.5926
   74phy    C29 1979   2.905   1.749   1.356  0.1128 -0.0996  0.4207
   74phy    C27 1980   3.095   1.852   1.251 -0.2312  0.1956  0.2328
   74phy    C26 1981   3.194   1.792   1.151  0.1901  0.1782  0.0833
   74phy    C25 1982   3.208   1.876   1.024 -0.0836  0.0303 -0.4831
   74phy    C23 1983   3.333   1.869   0.939 -0.1940  0.6174  0.4782
   74phy    C24 1984   3.319   1.770   0.821 -0.5122  0.0357  0.2313
   74phy    C22 1985   3.354   2.005   0.874  0.2035 -0.4662  0.2791
   74phy    C21 1986   3.490   2.065   0.889  0.4395 -0.3156 -0.1950
   74phy    C20 1987   3.506   2.212   0.846  0.3533  0.8264  0.1748
   74phy    C18 1988   3.649   2.267   0.820  0.0669 -0.7768 -0.9030
   74phy    O01 1989   3.746   2.195   0.898  0.0895 -0.4657 -0.0233
   74phy    H01 1990   3.698   2.125   0.939 -0.4495 -0.1373 -0.0936
   74phy    C19 1991   3.636   2.411   0.874 -0.2017 -0.8998  0.1508
   74phy    C13 1992   3.705   2.258   0.673 -0.1766 -0.0486  0.3562
   74phy     H3 1993   3.703   2.148   0.652 -0.8012 -0.3505  1.8929
   74phy    O33 1994   3.612   2.299   0.568 -0.0681  0.3742  0.8784
   74phy    H1B 1995   3.546   2.358   0.601  0.1954  1.0538  0.2412
   74phy    C12 1996   3.857   2.271   0.622  0.6470 -0.0957  0.2619
   74phy    O11 1997   3.967   2.240   0.707 -0.2305 -0.0901  0.6724
   74phy    H1A 1998   3.940   2.211   0.791 -0.2496  0.6218  0.9194
   75phy    C35 1999   3.601   1.719   1.243  0.4069  0.1263  0.3324
   75phy    C33 2000   3.644   1.573   1.251 -0.5489 -0.1249  0.0303
   75phy    C34 2001   3.519   1.484   1.251 -0.6992 -0.3138 -0.6075
   75phy    C32 2002   3.727   1.527   1.128 -0.0336 -0.7448  0.1818
   75phy    C31 2003   3.873   1.581   1.119  0.1935  0.0899 -0.2515
   75phy    C30 2004   3.963   1.502   1.023  0.0294 -0.5823 -0.1373
   75phy    C28 2005   4.115   1.535   1.034 -0.4332 -0.3378 -0.1806
   75phy    C29 2006   4.184   1.431   1.117 -0.1831 -0.0557  0.1692
   75phy    C27 2007   4.176   1.548   0.890 -0.3954 -0.4649 -0.0299
   75phy    C26 2008   4.290   1.642   0.873 -0.2313  0.2776  0.2113
   75phy    C25 2009   4.316   1.656   0.728  0.4355 -0.0751 -0.0383
   75phy    C23 2010   4.391   1.787   0.692  0.1993 -0.0133  0.3489
   75phy    C24 2011   4.544   1.774   0.683  0.4750  0.1640  0.2247
   75phy    C22 2012   4.336   1.838   0.555 -0.1810 -0.3802 -0.5603
   75phy    C21 2013   4.333   1.993   0.539  0.3229  0.1876 -0.0688
   75phy    C20 2014   4.353   2.041   0.396  0.0850  0.0057  0.2564
   75phy    C18 2015   4.358   2.189   0.345  0.4043  0.5865 -0.0646
   75phy    O01 2016   4.228   2.249   0.374 -0.2022 -0.4625  0.5043
   75phy    H01 2017   4.235   2.290   0.458  1.1692 -0.2247  0.3003
   75phy    C19 2018   4.376   2.174   0.194 -0.3913 -0.3647 -0.4958
   75phy    C13 2019   4.466   2.286   0.414  0.0488  0.0355  0.3915
   75phy     H3 2020   4.427   2.301   0.518 -1.1272  0.9609 -0.1640
   75phy    O33 2021   4.598   2.235   0.440 -0.0710  0.1346  0.1441
   75phy    H1B 2022   4.658   2.254   0.371  1.7460 -0.8994  1.3682
   75phy    C12 2023   4.467   2.444   0.410 -0.6133 -0.1868 -0.3347
   75phy    O11 2024   4.568   2.505   0.335 -0.2958  0.1622 -0.2030
   75phy    H1A 2025   4.645   2.482   0.384  0.0741  0.4026 -0.6667
   76phy    C35 2026   3.878   2.090   1.980  0.3481  0.0421 -0.0927
   76phy    C33 2027   3.861   1.944   1.954 -0.2395 -0.4551  0.0633
   76phy    C34 2028   3.924   1.907   1.818 -0.3481 -0.2187 -0.1123
   76phy    C32 2029   3.919   1.866   2.076  0.3286 -0.3707 -0.2981
   76phy    C31 2030   3.847   1.736   2.107 -0.3050 -0.0975  0.5864
   76phy    C30 2031   3.869   1.674   2.245  0.1724  0.2244 -0.0349
   76phy    C28 2032   3.749   1.585   2.284  0.1137  0.1835  0.0832
   76phy    C29 2033   3.791   1.434   2.279 -0.3909 -0.3557  0.0770
   76phy    C27 2034   3.691   1.626   2.418 -0.3527 -0.2019 -0.6124
   76phy    C26 2035   3.540   1.602   2.443 -0.3760 -0.1076 -0.1519
   76phy    C25 2036   3.500   1.645   2.588  0.3801 -0.7953  0.0020
   76phy    C23 2037   3.350   1.659   2.628 -0.1780  0.4380 -0.3867
   76phy    C24 2038   3.272   1.527   2.636  0.3338  0.0311  0.1781
   76phy    C22 2039   3.351   1.734   2.764 -0.1549  0.2332 -0.0616
   76phy    C21 2040   3.266   1.863   2.757 -0.5188 -0.3169  0.1299
   76phy    C20 2041   3.263   1.927   2.897  0.0094  0.0552  0.0654
   76phy    C18 2042   3.203   2.068   2.921  0.4905  0.1988  0.4532
   76phy    O01 2043   3.067   2.067   2.861 -0.1767  0.1070  0.0808
   76phy    H01 2044   3.002   2.073   2.928 -0.8416  1.4945 -0.6470
   76phy    C19 2045   3.190   2.072   3.076 -0.5330  0.8395  0.9207
   76phy    C13 2046   3.302   2.181   2.860  0.4691 -0.0822  0.5144
   76phy     H3 2047   3.345   2.144   2.763  1.6953 -0.3740  1.1428
   76phy    O33 2048   3.421   2.209   2.932 -0.2210  0.1182  0.1977
   76phy    H1B 2049   3.480   2.263   2.883  0.2601 -0.5265  0.0465
   76phy    C12 2050   3.230   2.318   2.824  0.2507  0.4534  0.2843
   76phy    O11 2051   3.203   2.411   2.929  0.0926  0.4146 -0.7206
   76phy    H1A 2052   3.129   2.374   2.973  0.1438  1.2216  0.0792
   77phy    C35 2053   2.843   1.391   1.256 -0.3564 -0.4233  0.7399
   77phy    C33 2054   2.901   1.259   1.283 -0.3325  0.5883  0.3033
   77phy    C34 2055   2.985   1.269   1.410 -0.0791  0.3032 -0.2127
   77phy    C32 2056   2.788   1.152   1.274 -0.0161 -0.3107  0.4688
   77phy    C31 2057   2.849   1.013   1.245 -0.2235  0.3044  0.4209
   77phy    C30 2058   2.741   0.907   1.258 -0.2279 -0.1006 -0.2614
   77phy    C28 2059   2.788   0.763   1.220 -0.2238  0.0099 -0.0180
   77phy    C29 2060   2.838   0.679   1.335  0.0241 -0.6081  0.0855
   77phy    C27 2061   2.675   0.679   1.154  0.3157 -0.3618  0.5023
   77phy    C26 2062   2.705   0.633   1.010 -0.5157  0.3650  0.6220
   77phy    C25 2063   2.590   0.551   0.943  0.2109  0.2576  0.4882
   77phy    C23 2064   2.607   0.505   0.792 -0.1684 -0.5153  0.1520
   77phy    C24 2065   2.688   0.376   0.773 -0.3594 -0.0975 -0.1176
   77phy    C22 2066   2.467   0.493   0.728 -0.0559  0.1938  0.0028
   77phy    C21 2067   2.408   0.618   0.663 -0.3705  0.2836  0.0015
   77phy    C20 2068   2.308   0.590   0.552  0.1072 -0.5245 -0.6200
   77phy    C18 2069   2.315   0.686   0.429 -0.1686  0.7697  0.1938
   77phy    O01 2070   2.300   0.823   0.466 -0.1145  0.6339 -0.2584
   77phy    H01 2071   2.230   0.826   0.529 -0.8070  1.0771 -1.0246
   77phy    C19 2072   2.187   0.661   0.348 -0.1229 -0.0088 -0.3913
   77phy    C13 2073   2.447   0.664   0.337 -0.1336  0.2911  0.1348
   77phy     H3 2074   2.533   0.673   0.408 -0.0386  0.2915  0.0198
   77phy    O33 2075   2.478   0.531   0.284  0.1824 -0.1125  0.2002
   77phy    H1B 2076   2.426   0.464   0.324 -0.2444  0.6414  0.9408
   77phy    C12 2077   2.513   0.779   0.258 -0.5194  0.2147  0.5303
   77phy    O11 2078   2.473   0.792   0.124 -0.5079 -0.1632  0.1252
   77phy    H1A 2079   2.418   0.868   0.122 -0.7135 -0.3215 -0.2550
   78phy    C35 2080   3.927   0.499   1.486 -0.0909  0.3259 -0.2739
   78phy    C33 2081   3.858   0.609   1.574 -0.0326 -0.1659  0.0450
   78phy    C34 2082   3.893   0.584   1.718 -0.5520 -0.4897  0.1695
   78phy    C32 2083   3.917   0.748   1.530 -0.1477  0.1470 -0.1264
   78phy    C31 2084   3.828   0.816   1.426 -0.0646  0.3416 -0.2923
   78phy    C30 2085   3.894   0.952   1.389  0.8128  0.2909 -0.1334
   78phy    C28 2086   3.829   1.026   1.273 -0.1358 -0.5342  0.0651
   78phy    C29 2087   3.743   1.138   1.336 -0.3470  0.2181 -0.2961
   78phy    C27 2088   3.934   1.102   1.188  0.3853 -0.2352  0.0619
   78phy    C26 2089   4.000   1.023   1.075  0.2257  0.1994  0.1512
   78phy    C25 2090   4.097   1.105   0.998 -0.4713 -0.3674 -0.0146
   78phy    C23 2091   4.148   1.031   0.877 -0.2401 -0.0663 -0.0749
   78phy    C24 2092   4.088   1.099   0.749 -0.1812 -0.2326  0.3254
   78phy    C22 2093   4.302   1.057   0.863 -0.4278 -0.1199  0.2096
   78phy    C21 2094   4.374   0.962   0.772  0.6484  0.0920 -0.3833
   78phy    C20 2095   4.522   0.985   0.770  0.0070 -0.1824  0.0926
   78phy    C18 2096   4.618   0.887   0.694  0.0151  0.1941  0.1169
   78phy    O01 2097   4.569   0.748   0.698  0.5011 -0.5991  0.0388
   78phy    H01 2098   4.533   0.720   0.780  0.4528 -2.6027 -0.5992
   78phy    C19 2099   4.745   0.903   0.782  0.1424 -0.4133  0.0390
   78phy    C13 2100   4.635   0.926   0.539 -0.1847 -0.4703  0.0289
   78phy     H3 2101   4.531   0.922   0.497  0.7540  0.9131 -2.7049
   78phy    O33 2102   4.663   1.063   0.499 -0.4663 -0.1515  0.1019
   78phy    H1B 2103   4.703   1.111   0.568  0.5202 -0.6209 -0.1361
   78phy    C12 2104   4.680   0.823   0.423  0.2174 -0.3641 -0.4228
   78phy    O11 2105   4.664   0.692   0.454 -0.1085  0.2449  0.0470
   78phy    H1A 2106   4.638   0.686   0.544  0.3991 -0.8201  0.1353
   79phy    C35 2107   3.543   1.367   0.747 -0.7027 -0.2265 -0.3512
   79phy    C33 2108   3.559   1.237   0.822  0.0088 -0.3620 -0.3238
   79phy    C34 2109   3.710   1.210   0.838 -0.0970  0.0024  0.3538
   79phy    C32 2110   3.482   1.233   0.954 -0.0256  0.0673  0.2906
   79phy    C31 2111   3.444   1.088   0.987 -0.1198 -0.1392 -0.3048
   79phy    C30 2112   3.355   1.078   1.109  0.0093  0.0686 -0.6035
   79phy    C28 2113   3.293   0.940   1.135 -0.3461 -0.2349 -0.1141
   79phy    C29 2114   3.257   0.943   1.284 -0.6232  0.4874 -0.7484
   79phy    C27 2115   3.173   0.886   1.054  0.3621  0.2529  0.5126
   79phy    C26 2116   3.219   0.811   0.923  0.1736  0.1791 -0.1068
   79phy    C25 2117   3.101   0.762   0.839  0.0924 -0.2506 -0.3618
   79phy    C23 2118   3.126   0.640   0.755  0.3122 -0.7001  0.4355
   79phy    C24 2119   3.105   0.513   0.835 -0.1736  0.1540 -0.3353
   79phy    C22 2120   3.028   0.660   0.635 -0.0993  0.2503  0.0488
   79phy    C21 2121   3.052   0.587   0.501 -0.2481 -0.0516  0.4407
   79phy    C20 2122   2.958   0.641   0.392 -0.6021  0.2236  0.0813
   79phy    C18 2123   2.923   0.543   0.271 -0.3046  0.0025  0.4183
   79phy    O01 2124   3.049   0.489   0.214  0.2026  0.0921  0.0805
   79phy    H01 2125   3.095   0.561   0.177  2.2257 -1.4624 -0.5657
   79phy    C19 2126   2.859   0.634   0.167 -0.0490 -0.1934  0.0684
   79phy    C13 2127   2.824   0.424   0.314  0.0098  0.1224 -0.1046
   79phy     H3 2128   2.886   0.368   0.388 -1.4076 -0.3977  0.7309
   79phy    O33 2129   2.719   0.460   0.401  0.5506 -0.1311 -0.2263
   79phy    H1B 2130   2.643   0.493   0.355 -0.4751 -0.0168  1.4606
   79phy    C12 2131   2.809   0.293   0.236  0.2690  0.5349  0.8072
   79phy    O11 2132   2.901   0.260   0.132  0.1650 -0.3958  0.2941
   79phy    H1A 2133   2.971   0.320   0.148 -0.6615  0.9320 -0.8923
   80phy    C35 2134   3.955   0.245   0.513  0.1265 -0.4272  0.4570
   80phy    C33 2135   3.874   0.253   0.639 -0.0653  0.1603 -0.2532
   80phy    C34 2136   3.907   0.122   0.712 -0.6345  0.0619  0.4450
   80phy    C32 2137   3.920   0.373   0.724 -0.2286  0.1993  0.5363
   80phy    C31 2138   3.815   0.481   0.739 -0.0489  0.1189 -0.1386
   80phy    C30 2139   3.850   0.595   0.834 -0.1305 -0.5486  0.0057
   80phy    C28 2140   3.733   0.695   0.867  0.7471  0.1202 -0.8312
   80phy    C29 2141   3.732   0.745   1.012  0.7876 -0.0428 -0.0548
   80phy    C27 2142   3.706   0.812   0.768 -0.0689  0.1769  0.3581
   80phy    C26 2143   3.566   0.808   0.707 -0.2948  0.1050 -0.2957
   80phy    C25 2144   3.555   0.900   0.583  0.4782  0.5261 -0.0071
   80phy    C23 2145   3.416   0.891   0.516 -0.2889 -0.2882  0.3050
   80phy    C24 2146   3.322   1.003   0.561 -0.1333 -0.0232  0.2091
   80phy    C22 2147   3.416   0.918   0.366 -0.5452  0.1409  0.0298
   80phy    C21 2148   3.458   0.795   0.283 -0.1131  0.0322 -0.2852
   80phy    C20 2149   3.426   0.827   0.135  0.0772  0.3173 -0.3295
   80phy    C18 2150   3.420   0.720   0.027 -0.0951  0.1278  0.4626
   80phy    O01 2151   3.550   0.656   0.015 -0.1272  0.0952 -0.1716
   80phy    H01 2152   3.622   0.716   0.014 -0.0805  0.0336 -0.4464
   80phy    C19 2153   3.392   0.812  -0.095 -0.5492 -0.4948 -0.4038
   80phy    C13 2154   3.297   0.620   0.054 -0.2923  0.2795  0.1220
   80phy     H3 2155   3.315   0.578   0.156 -1.0844 -1.3787 -0.3662
   80phy    O33 2156   3.173   0.678   0.088 -0.0235  0.3712 -0.0478
   80phy    H1B 2157   3.170   0.772   0.094  0.3638  0.4274 -0.5584
   80phy    C12 2158   3.278   0.474   0.000  0.1529  0.1945  0.4423
   80phy    O11 2159   3.393   0.401  -0.043 -0.3475  0.2103 -0.3621
   80phy    H1A 2160   3.451   0.457  -0.091  0.6549 -0.3656  0.1345
   81phy    C35 2161   4.205   0.696   0.344 -0.3522  0.0297  0.0455
   81phy    C33 2162   4.082   0.749   0.413 -0.1491  0.4402 -0.0755
   81phy    C34 2163   4.063   0.689   0.552  0.1193  0.1109  0.5364
   81phy    C32 2164   4.072   0.905   0.412 -0.0438  0.1927  0.2892
   81phy    C31 2165   3.935   0.958   0.368 -0.1183  0.2398 -0.3804
   81phy    C30 2166   3.932   1.109   0.395  0.2561  0.2762  0.0864
   81phy    C28 2167   3.801   1.185   0.356 -0.3066  0.0580  0.1635
   81phy    C29 2168   3.817   1.316   0.437 -0.2230 -0.5993  0.0881
   81phy    C27 2169   3.789   1.224   0.208 -0.1366 -0.3026  0.4709
   81phy    C26 2170   3.644   1.235   0.168 -0.6298 -0.1331  0.1736
   81phy    C25 2171   3.633   1.269   0.018  0.3549 -0.0204 -0.0889
   81phy    C23 2172   3.490   1.318  -0.021  0.1567  0.4693 -0.2732
   81phy    C24 2173   3.493   1.422  -0.131  0.1662  0.4473  0.4517
   81phy    C22 2174   3.385   1.210  -0.060 -0.2996  0.0941  0.7046
   81phy    C21 2175   3.284   1.190   0.055  0.6207 -0.0638 -0.3715
   81phy    C20 2176   3.150   1.130   0.009  0.0649  0.1667 -0.2665
   81phy    C18 2177   3.059   1.052   0.110  0.1020  0.7663  0.1461
   81phy    O01 2178   3.132   0.945   0.169  0.6696 -0.0108 -0.5607
   81phy    H01 2179   3.114   0.946   0.261  0.7848 -0.9512 -0.5153
   81phy    C19 2180   2.944   1.004   0.021  0.0883  0.3824  0.5130
   81phy    C13 2181   2.995   1.142   0.228 -0.0457  0.5595 -0.1857
   81phy     H3 2182   3.082   1.196   0.274  0.0812  0.4132 -0.2548
   81phy    O33 2183   2.913   1.258   0.195 -0.1270  0.1158 -0.0632
   81phy    H1B 2184   2.951   1.304   0.123  0.5095 -0.4020 -0.0683
   81phy    C12 2185   2.960   1.096   0.374 -0.3622 -0.0730 -0.5891
   81phy    O11 2186   3.023   0.976   0.413  0.3913 -0.0908  0.0134
   81phy    H1A 2187   2.993   0.961   0.500  0.6904  0.9408  0.3128
   82phy    C35 2188   3.572   1.873   0.007 -0.6828  0.2303 -0.1059
   82phy    C33 2189   3.546   1.872   0.156  0.6202  0.4940 -0.3081
   82phy    C34 2190   3.671   1.839   0.234 -0.4899 -0.0306 -0.3565
   82phy    C32 2191   3.482   1.999   0.206 -0.0323  0.2052 -0.0535
   82phy    C31 2192   3.379   1.985   0.319 -0.4745 -0.5457 -0.1126
   82phy    C30 2193   3.287   2.105   0.357 -0.2984  0.7063 -0.0530
   82phy    C28 2194   3.168   2.079   0.455  0.5697 -0.9232  0.1796
   82phy    C29 2195   3.129   2.207   0.525 -0.3875  0.4178  0.4761
   82phy    C27 2196   3.043   2.029   0.378 -0.2564  0.0433 -0.3532
   82phy    C26 2197   2.959   1.929   0.457 -0.1130 -0.7757 -0.7030
   82phy    C25 2198   2.867   1.853   0.357  0.4472  0.3301 -0.4097
   82phy    C23 2199   2.772   1.748   0.417  0.3508  0.7824  0.0042
   82phy    C24 2200   2.651   1.804   0.496  0.2047 -0.2389  0.0448
   82phy    C22 2201   2.723   1.661   0.299 -0.6598 -0.4286 -0.3174
   82phy    C21 2202   2.694   1.511   0.320 -0.4440  0.1516 -0.0565
   82phy    C20 2203   2.626   1.446   0.198  0.1402  0.1008 -0.0962
   82phy    C18 2204   2.572   1.295   0.211  0.0864 -0.6698  0.4329
   82phy    O01 2205   2.676   1.213   0.270  0.0189  0.4067  0.0118
   82phy    H01 2206   2.759   1.229   0.230 -0.8560  1.8327 -1.3590
   82phy    C19 2207   2.544   1.250   0.068 -0.7597 -0.0778 -0.3678
   82phy    C13 2208   2.440   1.284   0.302  0.2925 -0.2537  0.2356
   82phy     H3 2209   2.468   1.342   0.394 -0.5328  0.6994 -0.0911
   82phy    O33 2210   2.334   1.371   0.257  0.3230  0.1206  0.1073
   82phy    H1B 2211   2.313   1.360   0.166 -0.5985  0.9648  0.1938
   82phy    C12 2212   2.396   1.168   0.395  0.4744  0.1752  0.0336
   82phy    O11 2213   2.314   1.074   0.335  0.4014 -0.0379 -0.2004
   82phy    H1A 2214   2.301   1.003   0.395 -2.7768  0.9461  0.4648
   83phy    C35 2215   3.266   0.623   2.370  0.3841  0.0117 -0.2739
   83phy    C33 2216   3.350   0.600   2.251 -0.0219  0.1255 -0.0851
   83phy    C34 2217   3.258   0.572   2.130 -0.0817 -0.2562  0.0737
   83phy    C32 2218   3.431   0.724   2.222  0.2018  0.1640 -0.0568
   83phy    C31 2219   3.584   0.709   2.224 -0.3291  0.2190 -0.3351
   83phy    C30 2220   3.664   0.846   2.219  0.5595 -0.0911 -0.0639
   83phy    C28 2221   3.816   0.826   2.214  0.0632  0.4947 -0.2906
   83phy    C29 2222   3.883   0.790   2.080  0.3050  0.4056 -0.0734
   83phy    C27 2223   3.893   0.945   2.268 -0.4175  0.1938  0.1216
   83phy    C26 2224   3.995   0.913   2.376 -0.0282  0.0996  0.6127
   83phy    C25 2225   4.099   1.022   2.393 -0.4133  0.5936  0.0375
   83phy    C23 2226   4.200   1.003   2.515  0.0278 -0.9526 -0.5577
   83phy    C24 2227   4.317   1.093   2.480 -0.3401  0.0266 -0.0760
   83phy    C22 2228   4.139   1.044   2.654  0.3475 -0.0166  0.3583
   83phy    C21 2229   4.142   0.943   2.768 -0.1106 -0.4164  0.1055
   83phy    C20 2230   4.102   1.017   2.899 -0.3249 -0.2192  0.3533
   83phy    C18 2231   4.100   0.935   3.035  0.1654  0.1569  0.3595
   83phy    O01 2232   4.223   0.860   3.049 -0.4894 -0.2718  0.3433
   83phy    H01 2233   4.297   0.917   3.043 -1.4269  0.9066 -0.6772
   83phy    C19 2234   4.117   1.048   3.142  0.1541 -0.0371 -0.1594
   83phy    C13 2235   3.980   0.830   3.064  0.1819 -0.4114 -0.1748
   83phy     H3 2236   3.985   0.791   3.169  0.5115 -1.3149 -0.5120
   83phy    O33 2237   4.005   0.712   2.987 -0.0232 -0.3332  0.3149
   83phy    H1B 2238   4.093   0.683   3.001  0.5945  0.8755 -0.8047
   83phy    C12 2239   3.832   0.871   3.045  0.2439 -0.0097  0.4166
   83phy    O11 2240   3.735   0.768   3.049 -0.7701 -0.0079 -0.2287
   83phy    H1A 2241   3.756   0.705   2.983 -0.2528  0.6782 -0.7417
   84phy    C35 2242   3.895   1.453   2.799 -0.4211 -0.1983  0.1387
   84phy    C33 2243   3.936   1.598   2.821  0.2565 -0.4459  0.1858
   84phy    C34 2244   3.851   1.685   2.727  0.0511 -0.2526 -0.0973
   84phy    C32 2245   3.901   1.632   2.967 -0.3949  0.4769  0.3716
   84phy    C31 2246   4.020   1.623   3.070  0.1615 -0.4320 -0.3005
   84phy    C30 2247   3.981   1.681   3.207 -0.2172  0.3183 -0.0421
   84phy    C28 2248   4.084   1.672   3.322 -0.3429  0.0741  0.2744
   84phy    C29 2249   4.060   1.796   3.411 -0.1997  0.3316  0.5704
   84phy    C27 2250   4.082   1.534   3.398 -0.2255 -0.5851  0.3716
   84phy    C26 2251   4.224   1.484   3.417  0.3507 -0.1266 -0.4819
   84phy    C25 2252   4.233   1.359   3.499 -0.2677  0.0936  0.0754
   84phy    C23 2253   4.377   1.308   3.523 -0.3137  0.0366  0.2003
   84phy    C24 2254   4.401   1.299   3.672  0.0589 -0.3083 -0.3430
   84phy    C22 2255   4.405   1.163   3.475  0.0293 -0.4568  0.3861
   84phy    C21 2256   4.454   1.159   3.328 -0.5236  0.2472  0.6360
   84phy    C20 2257   4.476   1.012   3.284 -0.2718  0.2022 -0.2485
   84phy    C18 2258   4.521   0.979   3.132  0.2552  0.4519 -0.4471
   84phy    O01 2259   4.427   1.012   3.034  0.0848 -0.1406  0.1876
   84phy    H01 2260   4.466   1.019   2.949 -0.9658  3.4318 -0.1343
   84phy    C19 2261   4.521   0.825   3.144  0.0413 -0.1170 -0.2464
   84phy    C13 2262   4.666   1.039   3.102  0.3299 -0.7323  0.5856
   84phy     H3 2263   4.654   1.149   3.119 -1.5337 -0.7797 -0.2286
   84phy    O33 2264   4.778   1.014   3.190  0.2128 -0.3106 -0.2944
   84phy    H1B 2265   4.772   1.078   3.259  0.0655  0.6299 -1.1628
   84phy    C12 2266   4.712   1.084   2.965 -0.3481  0.2470 -0.1358
   84phy    O11 2267   4.617   1.105   2.864  0.1877  0.3108 -0.1151
   84phy    H1A 2268   4.659   1.147   2.791 -0.9498  0.5050 -0.6862
   85phy    C35 2269   2.049   0.811   2.034 -0.1230 -0.0749  0.3881
   85phy    C33 2270   2.057   0.704   1.924 -0.0982 -0.4100  0.5574
   85phy    C34 2271   2.094   0.788   1.801 -0.2627 -0.0712  0.0234
   85phy    C32 2272   2.174   0.612   1.946  0.0009 -0.0480  0.1046
   85phy    C31 2273   2.127   0.487   2.022 -0.2880  0.4588  0.2939
   85phy    C30 2274   2.246   0.395   2.055 -0.9886 -0.0818  0.3416
   85phy    C28 2275   2.210   0.277   2.143  0.1545  0.5755 -0.3167
   85phy    C29 2276   2.178   0.146   2.065 -0.3944  0.1883 -0.1373
   85phy    C27 2277   2.330   0.249   2.239 -0.5105  0.5167  0.2503
   85phy    C26 2278   2.303   0.292   2.385  0.1376 -0.1852 -0.1350
   85phy    C25 2279   2.430   0.278   2.469 -0.0728  0.1845  0.5658
   85phy    C23 2280   2.412   0.308   2.624 -0.4020 -0.1880  0.1730
   85phy    C24 2281   2.433   0.177   2.697 -0.2716 -0.1394 -0.1931
   85phy    C22 2282   2.495   0.425   2.668 -0.3081 -0.2086 -0.1884
   85phy    C21 2283   2.427   0.515   2.778 -0.0348  0.2352 -0.1901
   85phy    C20 2284   2.516   0.637   2.808 -0.0754 -0.2909 -0.6380
   85phy    C18 2285   2.485   0.742   2.922  0.4768  0.1872 -0.3699
   85phy    O01 2286   2.468   0.669   3.048  0.5211  0.1885  0.1895
   85phy    H01 2287   2.461   0.729   3.120 -0.9199  0.4219 -0.1180
   85phy    C19 2288   2.620   0.810   2.941  0.2484  0.6142  0.0541
   85phy    C13 2289   2.361   0.847   2.893 -0.6574  0.0071  0.5996
   85phy     H3 2290   2.387   0.907   2.802 -1.5531  2.6488  2.0056
   85phy    O33 2291   2.357   0.950   2.994 -0.2613 -0.4502 -0.2284
   85phy    H1B 2292   2.313   0.920   3.071  0.3870 -0.9731 -0.0569
   85phy    C12 2293   2.221   0.786   2.877 -0.2441 -0.3024 -0.4905
   85phy    O11 2294   2.155   0.758   3.001 -0.2980 -0.1819  0.0530
   85phy    H1A 2295   2.182   0.672   3.028 -0.6598 -0.1131  0.6513
   86phy    C35 2296   4.770   2.173   2.477 -0.2492  0.2732 -0.2642
   86phy    C33 2297   4.657   2.228   2.390 -0.1727  0.6578 -0.2716
   86phy    C34 2298   4.704   2.225   2.245 -0.4045 -0.5977 -0.5127
   86phy    C32 2299   4.529   2.143   2.410  0.4783 -0.2821  0.0717
   86phy    C31 2300   4.401   2.221   2.409  0.1529  0.9429  0.5866
   86phy    C30 2301   4.277   2.133   2.423  0.2577  0.0480 -0.3352
   86phy    C28 2302   4.140   2.211   2.428 -0.0253  0.8033  0.4828
   86phy    C29 2303   4.082   2.234   2.284 -0.0548  0.2171  0.4123
   86phy    C27 2304   4.036   2.113   2.484  0.0762 -0.2176  0.1440
   86phy    C26 2305   3.950   2.164   2.599 -0.4247 -0.3550 -0.0803
   86phy    C25 2306   3.848   2.060   2.643  0.3904 -0.3893 -0.3213
   86phy    C23 2307   3.758   2.083   2.765  0.4778  0.2299 -0.4112
   86phy    C24 2308   3.624   2.001   2.730  0.1002 -0.0783  0.0487
   86phy    C22 2309   3.811   2.030   2.900  0.4617  0.1895 -0.1593
   86phy    C21 2310   3.834   2.151   2.990  0.1887  0.4321 -0.1279
   86phy    C20 2311   3.894   2.123   3.128 -0.5481  0.6273 -0.0873
   86phy    C18 2312   3.911   2.236   3.240 -0.3494 -0.0969  0.6493
   86phy    O01 2313   3.788   2.311   3.268  0.2208 -0.1372  0.0951
   86phy    H01 2314   3.803   2.368   3.341  0.2290 -0.4594  0.3451
   86phy    C19 2315   3.937   2.155   3.367  0.4550  0.3857  0.4656
   86phy    C13 2316   4.031   2.343   3.208  0.1520  0.4611  0.5498
   86phy     H3 2317   4.119   2.289   3.165 -1.1600 -1.7881  0.5604
   86phy    O33 2318   4.086   2.411   3.318 -0.1012  0.4177 -0.6621
   86phy    H1B 2319   4.123   2.350   3.379 -0.7770  0.1717 -0.4907
   86phy    C12 2320   3.994   2.451   3.094  0.2586 -0.2790 -0.0314
   86phy    O11 2321   4.095   2.531   3.039  0.2703  0.4027 -0.3208
   86phy    H1A 2322   4.132   2.575   3.114  0.5802  0.8990 -0.7594
   87phy    C35 2323   4.109   3.107   0.929  0.1453  0.4679  0.0805
   87phy    C33 2324   4.060   3.107   1.071  0.2370  0.2869  0.4583
   87phy    C34 2325   4.163   3.059   1.176 -0.3743 -0.3074  0.4464
   87phy    C32 2326   3.995   3.241   1.110  0.1477 -0.2614  0.3748
   87phy    C31 2327   3.863   3.220   1.186 -0.5126 -0.4741  0.0640
   87phy    C30 2328   3.816   3.350   1.253 -0.0686 -0.2187 -0.3245
   87phy    C28 2329   3.684   3.343   1.334  0.1737  0.1727 -0.7178
   87phy    C29 2330   3.710   3.378   1.478 -0.5867 -0.2575 -0.4116
   87phy    C27 2331   3.583   3.448   1.287  0.4705  0.0929  0.9054
   87phy    C26 2332   3.461   3.387   1.216 -0.4909 -0.2020 -0.2438
   87phy    C25 2333   3.369   3.489   1.146  0.2167  0.4414 -0.5239
   87phy    C23 2334   3.244   3.446   1.068  0.1723  0.3249  0.3935
   87phy    C24 2335   3.124   3.424   1.163  0.1783 -0.1948 -0.4661
   87phy    C22 2336   3.190   3.553   0.974 -0.2202  0.0682  0.2250
   87phy    C21 2337   3.242   3.537   0.828  0.2797  0.0408 -0.2289
   87phy    C20 2338   3.176   3.638   0.727 -0.4577 -0.3230  0.4089
   87phy    C18 2339   3.223   3.639   0.576 -0.2352 -0.2012 -0.4482
   87phy    O01 2340   3.370   3.654   0.579  0.4428  0.1001 -0.1899
   87phy    H01 2341   3.380   3.737   0.623  1.5917 -0.7080  1.1726
   87phy    C19 2342   3.162   3.771   0.523  0.2226 -0.4057 -0.5510
   87phy    C13 2343   3.186   3.511   0.485  0.5447  0.2048  1.0264
   87phy     H3 2344   3.254   3.431   0.524 -0.3418 -0.4107  1.3271
   87phy    O33 2345   3.062   3.437   0.509  0.6617 -0.1331 -0.0515
   87phy    H1B 2346   3.054   3.397   0.594  1.1048 -1.4434 -0.6035
   87phy    C12 2347   3.243   3.483   0.339  0.6725  0.1917  0.0756
   87phy    O11 2348   3.343   3.555   0.282  0.0176 -0.2651  0.2991
   87phy    H1A 2349   3.379   3.509   0.209  0.8771  1.2824 -0.3220
   88phy    C35 2350   3.256   2.085   1.824  0.1032 -1.0708  0.1070
   88phy    C33 2351   3.347   2.133   1.707  0.0063  0.2592 -0.1457
   88phy    C34 2352   3.256   2.136   1.588 -0.3322  0.0653  0.3559
   88phy    C32 2353   3.402   2.275   1.732 -0.3905 -0.0200  0.2112
   88phy    C31 2354   3.551   2.285   1.773  0.4776  0.3156  0.1726
   88phy    C30 2355   3.602   2.423   1.752  0.2009  0.0450  0.1635
   88phy    C28 2356   3.754   2.438   1.787  0.3224  0.3700 -0.6146
   88phy    C29 2357   3.848   2.413   1.671 -0.5133  0.0007 -0.2363
   88phy    C27 2358   3.772   2.581   1.836  0.0577  0.0587 -0.2521
   88phy    C26 2359   3.864   2.602   1.964 -0.2040 -0.4879 -0.3801
   88phy    C25 2360   3.882   2.746   2.006 -0.8446  0.1244  0.0395
   88phy    C23 2361   3.950   2.768   2.142 -0.0298  0.3534  0.2289
   88phy    C24 2362   4.044   2.890   2.128  0.1307  0.0695  0.4178
   88phy    C22 2363   3.844   2.779   2.252 -0.0344  0.0520  0.0366
   88phy    C21 2364   3.890   2.731   2.392  0.1929  0.2930 -0.1528
   88phy    C20 2365   3.773   2.740   2.494 -0.1793 -0.4251  0.1243
   88phy    C18 2366   3.793   2.713   2.648 -0.5831  0.0108  0.1607
   88phy    O01 2367   3.872   2.811   2.708 -0.0416  0.0519 -0.3374
   88phy    H01 2368   3.859   2.825   2.799 -0.7013  1.9754 -0.6780
   88phy    C19 2369   3.648   2.743   2.698 -0.1341  0.2295 -0.1491
   88phy    C13 2370   3.851   2.568   2.699  0.2237 -0.2475 -0.2350
   88phy     H3 2371   3.800   2.489   2.639  0.5064  0.4238 -1.3935
   88phy    O33 2372   3.810   2.536   2.831  0.4537 -0.4721  0.2397
   88phy    H1B 2373   3.812   2.617   2.877 -1.1646 -0.1125 -0.2369
   88phy    C12 2374   4.003   2.533   2.680  0.0522 -0.2209 -0.3726
   88phy    O11 2375   4.085   2.610   2.768 -0.3454 -0.3624  0.2754
   88phy    H1A 2376   4.067   2.591   2.858  0.0939 -0.5530  0.3231
   89phy    C35 2377   2.413   3.374   0.660  0.1114 -0.7936 -0.3863
   89phy    C33 2378   2.326   3.326   0.776  0.5813  0.4835  0.0851
   89phy    C34 2379   2.315   3.448   0.871  0.5265  0.7090 -0.3969
   89phy    C32 2380   2.193   3.279   0.719  0.2626  0.1505 -0.1710
   89phy    C31 2381   2.173   3.134   0.669  0.2509 -0.3426  0.1165
   89phy    C30 2382   2.026   3.106   0.628 -0.0927  0.2598  0.3289
   89phy    C28 2383   2.001   2.953   0.610 -0.1744  0.1770  0.8016
   89phy    C29 2384   1.928   2.901   0.730 -0.1672 -0.4401  0.0144
   89phy    C27 2385   1.915   2.921   0.484  0.7779  0.3966 -0.3626
   89phy    C26 2386   1.978   2.947   0.346  0.1749  0.0118 -0.1984
   89phy    C25 2387   1.883   2.904   0.235  0.4970 -0.1125 -0.1673
   89phy    C23 2388   1.918   2.958   0.096 -0.1609 -0.0133  0.1761
   89phy    C24 2389   1.970   2.849   0.012 -0.2539 -0.1473 -0.1267
   89phy    C22 2390   1.798   3.030   0.036 -0.0291  0.0049 -0.2220
   89phy    C21 2391   1.818   3.159  -0.040  0.0992  0.0242 -0.4813
   89phy    C20 2392   1.685   3.235  -0.078 -0.4231  0.1280  0.3160
   89phy    C18 2393   1.694   3.358  -0.173 -0.9402  0.2038  0.1776
   89phy    O01 2394   1.806   3.450  -0.139  0.1682  0.4201  0.0096
   89phy    H01 2395   1.834   3.491  -0.218 -0.6867 -0.4131 -0.7382
   89phy    C19 2396   1.558   3.430  -0.154 -0.3352 -0.3825  0.0817
   89phy    C13 2397   1.709   3.318  -0.333 -0.3321 -0.9192 -0.0412
   89phy     H3 2398   1.795   3.247  -0.337 -0.8822 -1.6427  0.8455
   89phy    O33 2399   1.616   3.229  -0.400 -0.0457 -0.2984  0.0146
   89phy    H1B 2400   1.538   3.272  -0.430  0.0457 -1.5624 -2.2358
   89phy    C12 2401   1.790   3.408  -0.435  0.2300  0.0107  0.5541
   89phy    O11 2402   1.875   3.499  -0.371 -1.0751  0.3655  0.4124
   89phy    H1A 2403   1.899   3.567  -0.431  0.4613  0.3171  0.9257
   90phy    C35 2404   3.172   1.955   2.248  0.0914  0.0995 -0.0067
   90phy    C33 2405   3.317   1.917   2.240  0.6260 -0.2360 -0.2096
   90phy    C34 2406   3.325   1.804   2.146 -0.3370 -0.8705  0.2146
   90phy    C32 2407   3.399   2.038   2.195  0.2304 -0.0279  0.0062
   90phy    C31 2408   3.442   2.140   2.296  0.2402 -0.1482 -0.1611
   90phy    C30 2409   3.545   2.237   2.238  0.4918  0.7769 -0.0203
   90phy    C28 2410   3.592   2.351   2.333  0.0341 -0.4847  0.0210
   90phy    C29 2411   3.729   2.396   2.292 -1.0068  0.2879 -0.0683
   90phy    C27 2412   3.496   2.476   2.334  0.0174 -0.4201  0.3514
   90phy    C26 2413   3.447   2.519   2.471  0.3866  0.1205  0.0704
   90phy    C25 2414   3.344   2.628   2.443 -0.2333  0.3068  0.7554
   90phy    C23 2415   3.261   2.680   2.556 -0.3057 -0.8169  0.2135
   90phy    C24 2416   3.279   2.834   2.568  0.1593  0.4153 -0.2200
   90phy    C22 2417   3.112   2.658   2.531  0.3664  0.2879  0.1541
   90phy    C21 2418   3.029   2.601   2.648  0.6554 -0.6369 -0.1015
   90phy    C20 2419   2.884   2.597   2.611  0.3888  0.3236 -0.3916
   90phy    C18 2420   2.777   2.574   2.724 -0.1402  0.8068  0.7135
   90phy    O01 2421   2.789   2.685   2.816  0.1968 -0.0790 -0.6269
   90phy    H01 2422   2.771   2.762   2.765  0.8880  0.3083 -0.2935
   90phy    C19 2423   2.644   2.592   2.642  0.3280  0.3564 -0.1058
   90phy    C13 2424   2.793   2.430   2.806  0.1670  0.0753  0.4352
   90phy     H3 2425   2.900   2.416   2.837 -0.2738 -0.2913  1.8467
   90phy    O33 2426   2.766   2.315   2.722 -0.0142 -0.2375 -0.1935
   90phy    H1B 2427   2.840   2.290   2.670 -1.6303 -0.9719 -2.2634
   90phy    C12 2428   2.706   2.411   2.936  0.1055 -0.1733 -0.4560
   90phy    O11 2429   2.735   2.295   3.009 -0.6344  0.1502 -0.4613
   90phy    H1A 2430   2.715   2.219   2.959 -2.0987 -0.4241  0.9280
   91phy    C35 2431   4.797   2.676   1.891  0.6091 -0.2801 -0.2484
   91phy    C33 2432   4.758   2.589   1.778 -0.0865  0.3150  0.3548
   91phy    C34 2433   4.751   2.442   1.822 -0.0243  0.2250  0.1130
   91phy    C32 2434   4.629   2.649   1.714 -0.5844 -0.0085  0.1909
   91phy    C31 2435   4.626   2.626   1.561  0.0033 -0.0611 -0.3060
   91phy    C30 2436   4.494   2.669   1.507  0.3469  0.1750  0.4968
   91phy    C28 2437   4.451   2.637   1.358  0.0427 -0.3871  0.4268
   91phy    C29 2438   4.302   2.595   1.354 -0.2094  0.0113  0.1919
   91phy    C27 2439   4.482   2.760   1.267  0.4292 -0.5072  0.1152
   91phy    C26 2440   4.491   2.728   1.116 -0.3084 -0.7930 -0.8107
   91phy    C25 2441   4.482   2.835   1.010  0.6232 -0.3631 -0.4319
   91phy    C23 2442   4.481   2.801   0.859 -0.0990 -0.5972  0.3474
   91phy    C24 2443   4.405   2.904   0.779  0.5669  0.0807 -0.1147
   91phy    C22 2444   4.626   2.772   0.814 -0.1177 -0.8979  0.5067
   91phy    C21 2445   4.658   2.702   0.682 -0.1872  0.2031 -0.0537
   91phy    C20 2446   4.811   2.655   0.679 -0.0032 -0.6701 -0.2734
   91phy    C18 2447   4.874   2.599   0.548  0.3091 -0.0961  0.0247
   91phy    O01 2448   4.791   2.490   0.499 -0.2784  0.0366 -0.3290
   91phy    H01 2449   4.771   2.432   0.570 -2.3518  0.3286 -0.6226
   91phy    C19 2450   5.005   2.541   0.605 -0.1030  0.3142  0.2183
   91phy    C13 2451   4.899   2.706   0.427  0.0387 -0.0828  0.2382
   91phy     H3 2452   4.795   2.732   0.397 -0.0643 -0.3965  0.3150
   91phy    O33 2453   4.942   2.840   0.461 -0.5711 -0.3633  0.0626
   91phy    H1B 2454   4.870   2.885   0.502  0.2295 -0.0639  1.1733
   91phy    C12 2455   4.918   2.670   0.275  0.0318 -0.0923  0.9459
   91phy    O11 2456   5.049   2.687   0.225 -0.1793 -0.8248  0.1335
   91phy    H1A 2457   5.052   2.639   0.144  0.4279 -1.5315  0.5616
   92phy    C35 2458   2.662   1.995   1.532  0.0031 -0.2768 -0.1216
   92phy    C33 2459   2.724   2.090   1.637  0.1719  0.3555  0.2422
   92phy    C34 2460   2.869   2.093   1.606 -0.2990  0.5444 -0.3329
   92phy    C32 2461   2.650   2.224   1.660  0.2658 -0.1687 -0.0131
   92phy    C31 2462   2.664   2.299   1.791 -0.1819 -0.4101  0.6317
   92phy    C30 2463   2.584   2.428   1.796  0.1837 -0.2726  0.2887
   92phy    C28 2464   2.598   2.514   1.923 -0.1458  0.3498  0.2126
   92phy    C29 2465   2.644   2.658   1.898 -0.2852 -0.1503  0.0668
   92phy    C27 2466   2.471   2.508   2.010  0.6881 -0.1425 -0.1675
   92phy    C26 2467   2.499   2.473   2.160 -0.2680 -0.4256 -0.2904
   92phy    C25 2468   2.385   2.406   2.233  0.0755  0.4110  0.5685
   92phy    C23 2469   2.411   2.397   2.382  0.1406  0.0811 -0.0520
   92phy    C24 2470   2.300   2.461   2.458  0.3610  0.5265  0.0959
   92phy    C22 2471   2.427   2.249   2.419  0.4914 -0.2799  0.1679
   92phy    C21 2472   2.522   2.218   2.537 -0.5999  0.1083 -0.0298
   92phy    C20 2473   2.505   2.079   2.593 -0.7027 -0.1909 -0.1776
   92phy    C18 2474   2.597   2.027   2.706 -0.1352 -0.4736 -0.2931
   92phy    O01 2475   2.624   2.128   2.806  0.0820  0.6269 -0.2845
   92phy    H01 2476   2.670   2.204   2.775 -1.8056  2.8362  1.9477
   92phy    C19 2477   2.505   1.934   2.782  0.7352  0.5042  0.3068
   92phy    C13 2478   2.738   1.954   2.661 -0.5159  0.1780 -0.1962
   92phy     H3 2479   2.721   1.864   2.595  0.2988 -0.0092 -0.1659
   92phy    O33 2480   2.814   1.894   2.771 -0.1580  0.0478  0.3342
   92phy    H1B 2481   2.827   1.963   2.833 -0.5994  0.2943  0.1520
   92phy    C12 2482   2.846   2.032   2.572 -0.1231 -0.0101 -0.0784
   92phy    O11 2483   2.927   2.119   2.649  0.2207 -0.0520  0.4657
   92phy    H1A 2484   2.991   2.068   2.695  1.1026  0.8014  0.2051
   93phy    C35 2485   2.612   1.234   2.839 -0.6719 -0.7033  0.0961
   93phy    C33 2486   2.746   1.240   2.768 -0.4507  0.1753 -0.0848
   93phy    C34 2487   2.803   1.098   2.772  0.0136  0.0943 -0.2821
   93phy    C32 2488   2.727   1.287   2.622 -0.0051  0.0366  0.5082
   93phy    C31 2489   2.831   1.380   2.576 -0.1348 -0.7527  0.2836
   93phy    C30 2490   2.807   1.394   2.424 -0.1599  0.0762  0.2614
   93phy    C28 2491   2.895   1.509   2.368  0.2906 -0.3194 -0.7071
   93phy    C29 2492   3.025   1.445   2.305 -0.1713 -0.0273  0.4664
   93phy    C27 2493   2.826   1.591   2.261  0.2499  0.1412  0.1015
   93phy    C26 2494   2.732   1.698   2.313  0.1844  0.2684  0.2104
   93phy    C25 2495   2.668   1.780   2.202  0.2346 -0.3407  0.1328
   93phy    C23 2496   2.572   1.891   2.239 -0.5993 -0.4227  0.5550
   93phy    C24 2497   2.565   1.993   2.129 -0.6442 -0.2734  0.1835
   93phy    C22 2498   2.427   1.855   2.269 -0.5558  0.2142 -0.3813
   93phy    C21 2499   2.383   1.803   2.411  0.0426 -0.2380 -0.1835
   93phy    C20 2500   2.239   1.756   2.413 -0.4244 -0.0243  0.4811
   93phy    C18 2501   2.175   1.704   2.551 -0.0325 -0.3223  0.2301
   93phy    O01 2502   2.194   1.800   2.659 -0.1507 -0.0235 -0.1481
   93phy    H01 2503   2.282   1.786   2.688 -0.1309  0.3723 -0.0051
   93phy    C19 2504   2.027   1.712   2.513 -0.1336  0.1132 -0.3969
   93phy    C13 2505   2.225   1.558   2.595 -0.1131  0.0885 -0.0307
   93phy     H3 2506   2.219   1.489   2.507 -0.5625 -0.4953  0.4400
   93phy    O33 2507   2.131   1.493   2.682 -0.4360 -0.3381  0.3650
   93phy    H1B 2508   2.122   1.546   2.758 -1.0862  1.4443 -0.8817
   93phy    C12 2509   2.368   1.551   2.661 -0.0898  0.5241 -0.2595
   93phy    O11 2510   2.385   1.633   2.772 -0.1950  0.2218  0.1854
   93phy    H1A 2511   2.386   1.579   2.849 -0.4561  0.3426  0.2743
   94phy    C35 2512   3.700   1.826   0.649  0.1292 -0.1332 -0.4193
   94phy    C33 2513   3.815   1.753   0.717 -0.2748  0.5602 -0.0335
   94phy    C34 2514   3.850   1.634   0.630 -0.2739 -0.0750 -0.0137
   94phy    C32 2515   3.934   1.842   0.743  0.2420 -0.0606 -0.1562
   94phy    C31 2516   3.931   1.920   0.878  0.0485  0.0319  0.2751
   94phy    C30 2517   4.060   1.999   0.889  0.3674 -0.2872 -0.2476
   94phy    C28 2518   4.089   2.042   1.035 -0.1704  0.1616  0.2038
   94phy    C29 2519   4.188   1.939   1.094  0.2745 -0.5627 -0.3916
   94phy    C27 2520   4.152   2.180   1.044 -0.2023  0.2522  0.4925
   94phy    C26 2521   4.050   2.299   1.034 -0.2597  0.0776 -0.1799
   94phy    C25 2522   4.114   2.434   1.041  0.7038  0.3241 -0.0860
   94phy    C23 2523   4.011   2.548   1.018 -0.1414  0.0006  0.0593
   94phy    C24 2524   4.006   2.628   1.144 -0.0771  0.2714 -0.0195
   94phy    C22 2525   4.042   2.646   0.904 -0.1718  0.0132 -0.0525
   94phy    C21 2526   4.011   2.607   0.761 -0.2254  0.0856 -0.1591
   94phy    C20 2527   4.040   2.719   0.657 -0.3594  0.2074  0.0640
   94phy    C18 2528   4.014   2.677   0.502  0.1826  0.4644 -0.3343
   94phy    O01 2529   4.066   2.542   0.470 -0.1826  0.1011 -0.3306
   94phy    H01 2530   4.106   2.497   0.543 -2.6147  1.0445  1.7167
   94phy    C19 2531   4.096   2.779   0.421 -0.1001  0.1263  0.0304
   94phy    C13 2532   3.854   2.675   0.468  0.4687 -0.2417 -0.2215
   94phy     H3 2533   3.813   2.613   0.552 -0.8135  2.6511  1.4437
   94phy    O33 2534   3.766   2.786   0.495 -0.3285  0.1449  0.5946
   94phy    H1B 2535   3.680   2.752   0.507 -0.1782  0.0777  1.5716
   94phy    C12 2536   3.790   2.587   0.361 -0.1354 -0.6693  0.0035
   94phy    O11 2537   3.860   2.473   0.315 -0.2061 -0.0546  0.2885
   94phy    H1A 2538   3.951   2.494   0.308 -0.1275 -0.5262 -0.1704
   95phy    C35 2539   4.368   3.364   1.273 -0.0496  0.5831  0.0031
   95phy    C33 2540   4.322   3.510   1.275 -0.1135 -0.2676 -0.2339
   95phy    C34 2541   4.314   3.559   1.130 -0.6705 -0.1855 -0.1267
   95phy    C32 2542   4.193   3.527   1.351  0.2700 -0.6037 -0.1937
   95phy    C31 2543   4.191   3.656   1.435  0.0288  0.3946 -0.5283
   95phy    C30 2544   4.054   3.706   1.473 -0.0420  0.1554  0.1039
   95phy    C28 2545   4.060   3.836   1.563  0.7242 -0.3838  0.0485
   95phy    C29 2546   4.003   3.962   1.491 -0.5607 -0.1464  0.4664
   95phy    C27 2547   3.961   3.816   1.679  0.3703 -0.2849  0.1800
   95phy    C26 2548   4.008   3.866   1.816 -0.1357 -0.0982  0.0315
   95phy    C25 2549   3.897   3.850   1.919  0.2388  0.2711 -0.3461
   95phy    C23 2550   3.931   3.905   2.059  0.1555  0.3040  0.6456
   95phy    C24 2551   3.956   4.060   2.078  0.3112  0.0859 -0.1747
   95phy    C22 2552   3.819   3.861   2.157  0.2705 -0.0033  0.0205
   95phy    C21 2553   3.852   3.790   2.285 -0.1506  0.0086  0.2617
   95phy    C20 2554   3.720   3.752   2.362 -0.3657 -0.1739  1.0267
   95phy    C18 2555   3.717   3.670   2.496 -0.1590  0.1220 -0.0580
   95phy    O01 2556   3.809   3.727   2.589 -0.1247 -0.4905 -0.1014
   95phy    H01 2557   3.886   3.754   2.542 -0.1042 -0.0915  0.1556
   95phy    C19 2558   3.580   3.703   2.556  0.5260 -0.5079  0.0621
   95phy    C13 2559   3.740   3.507   2.489  0.0966 -1.0318  0.2991
   95phy     H3 2560   3.668   3.464   2.415 -1.0040  1.3287 -0.0688
   95phy    O33 2561   3.705   3.436   2.608  0.5286 -0.5517  0.0162
   95phy    H1B 2562   3.769   3.466   2.671  0.0145  0.0981  0.2403
   95phy    C12 2563   3.883   3.458   2.446 -0.1455  0.3626  0.4215
   95phy    O11 2564   3.982   3.500   2.529 -0.0559 -0.4316 -0.1768
   95phy    H1A 2565   3.979   3.456   2.612  0.8393 -3.5396 -1.6634
   96phy    C35 2566   2.864   2.315   2.240 -0.2981 -0.1533  0.2965
   96phy    C33 2567   2.981   2.325   2.139  0.3660 -0.1901  0.0806
   96phy    C34 2568   2.964   2.215   2.034 -0.3679  0.3148  0.0181
   96phy    C32 2569   2.995   2.471   2.083 -0.4915  0.1965  0.1028
   96phy    C31 2570   3.143   2.508   2.051 -0.0551  0.2981 -0.6794
   96phy    C30 2571   3.160   2.651   2.012  0.3018  0.2834  0.3930
   96phy    C28 2572   3.295   2.686   1.955 -0.4628 -0.0929 -0.0416
   96phy    C29 2573   3.298   2.668   1.804  0.0819 -0.0454 -0.1147
   96phy    C27 2574   3.321   2.837   1.999 -0.8760  0.4495 -0.0919
   96phy    C26 2575   3.439   2.851   2.099 -0.4546  0.0276 -0.5892
   96phy    C25 2576   3.447   3.003   2.138 -0.0643 -0.4409 -0.1643
   96phy    C23 2577   3.555   3.032   2.242  0.4967  0.2980  0.3481
   96phy    C24 2578   3.667   3.112   2.181 -0.4085 -0.2693 -0.2327
   96phy    C22 2579   3.489   3.121   2.344 -0.1277  0.3535  0.1437
   96phy    C21 2580   3.511   3.090   2.492  0.1282  0.5940 -0.4067
   96phy    C20 2581   3.446   3.196   2.585  0.3738 -0.2214  0.2480
   96phy    C18 2582   3.474   3.211   2.733 -0.3828 -0.7143 -0.2047
   96phy    O01 2583   3.614   3.233   2.744 -0.1984  0.1132 -0.2725
   96phy    H01 2584   3.632   3.306   2.689  1.1672 -0.3225 -0.4272
   96phy    C19 2585   3.406   3.351   2.758 -0.4011  0.4357 -0.6380
   96phy    C13 2586   3.434   3.086   2.825 -0.2683 -0.1726 -0.4954
   96phy     H3 2587   3.471   2.989   2.783 -1.0377 -1.0267  0.7059
   96phy    O33 2588   3.293   3.063   2.815  0.0320 -0.0559  0.1328
   96phy    H1B 2589   3.264   2.976   2.834  0.0787  0.0852  0.8853
   96phy    C12 2590   3.483   3.090   2.976  0.0784  0.3514  0.0895
   96phy    O11 2591   3.479   2.966   3.044 -0.4520  0.0284  0.2622
   96phy    H1A 2592   3.397   2.967   3.090 -1.1669 -0.0636 -0.9758
   97phy    C35 2593   2.812   3.171   1.552 -0.1460 -0.0121  0.2692
   97phy    C33 2594   2.891   3.076   1.644 -0.1583  0.2502  0.2688
   97phy    C34 2595   2.881   3.123   1.787 -0.3281  0.2103 -0.3261
   97phy    C32 2596   2.835   2.934   1.626 -0.0730 -0.1542 -0.1191
   97phy    C31 2597   2.938   2.821   1.634  0.0681 -0.3174 -0.2088
   97phy    C30 2598   2.878   2.685   1.596  0.0973 -0.1814  0.0986
   97phy    C28 2599   2.991   2.583   1.578 -0.3504  0.4636  0.5529
   97phy    C29 2600   2.972   2.474   1.683  0.2892 -0.6090  0.2949
   97phy    C27 2601   2.997   2.518   1.443 -0.1625 -0.2536  0.2002
   97phy    C26 2602   3.130   2.472   1.387 -0.3675  0.2882 -0.6360
   97phy    C25 2603   3.100   2.397   1.257  0.4838  0.0935 -0.2027
   97phy    C23 2604   3.223   2.365   1.171 -0.1107 -0.2900  0.1408
   97phy    C24 2605   3.273   2.223   1.205 -0.3348 -0.1252  0.2614
   97phy    C22 2606   3.178   2.375   1.028  0.3138  0.6066  0.1365
   97phy    C21 2607   3.212   2.505   0.954 -0.1236  0.0409  0.1764
   97phy    C20 2608   3.163   2.488   0.808 -0.5381 -0.7418 -0.1718
   97phy    C18 2609   3.195   2.607   0.703  0.7085 -0.5302 -0.1765
   97phy    O01 2610   3.162   2.736   0.758 -0.0995 -0.0218 -0.2363
   97phy    H01 2611   3.167   2.727   0.851  0.0509  0.6358 -0.1755
   97phy    C19 2612   3.093   2.577   0.589 -0.0064  0.2802  0.1001
   97phy    C13 2613   3.349   2.612   0.649 -0.1618 -0.0503 -0.3546
   97phy     H3 2614   3.408   2.638   0.741  0.9857  1.9003 -1.5582
   97phy    O33 2615   3.421   2.495   0.608  0.1951  0.4603 -0.1804
   97phy    H1B 2616   3.397   2.473   0.520 -0.5774 -1.0176  0.3668
   97phy    C12 2617   3.414   2.743   0.594 -0.4293 -0.2798  0.5726
   97phy    O11 2618   3.469   2.743   0.463 -0.0652 -0.0561 -0.2847
   97phy    H1A 2619   3.409   2.716   0.397 -0.6457 -0.7900  0.5220
   98phy    C35 2620   3.793   4.702   1.956 -0.1280 -0.1163  0.2556
   98phy    C33 2621   3.736   4.612   1.848 -0.3634  0.4152 -0.3085
   98phy    C34 2622   3.820   4.631   1.720 -0.1314  0.1069  0.3939
   98phy    C32 2623   3.742   4.465   1.894 -0.3180  0.0343  0.3382
   98phy    C31 2624   3.619   4.377   1.881  0.1150 -0.3275 -0.1745
   98phy    C30 2625   3.639   4.228   1.915  0.1206  0.4259 -0.0189
   98phy    C28 2626   3.524   4.139   1.866 -0.0716 -0.4962 -0.7095
   98phy    C29 2627   3.565   4.077   1.728  0.3770  0.1174  0.1994
   98phy    C27 2628   3.509   4.023   1.969  0.6518 -0.4610  0.5375
   98phy    C26 2629   3.371   4.018   2.026  0.4131  0.0834 -0.0999
   98phy    C25 2630   3.349   3.901   2.125  0.0955 -0.1105 -0.1089
   98phy    C23 2631   3.208   3.856   2.158  0.1498  0.1095  0.5023
   98phy    C24 2632   3.165   3.761   2.052 -0.3492 -0.0910  0.0528
   98phy    C22 2633   3.206   3.772   2.286  0.5979  0.4885 -0.4661
   98phy    C21 2634   3.127   3.831   2.409  0.1858  0.3312 -0.2228
   98phy    C20 2635   3.176   3.760   2.534  0.0649  0.3123 -0.8674
   98phy    C18 2636   3.102   3.779   2.674  0.1971  0.1833 -0.1587
   98phy    O01 2637   2.980   3.707   2.689 -0.1132 -0.1165 -0.1268
   98phy    H01 2638   2.961   3.689   2.779 -0.8779 -3.3691 -0.8006
   98phy    C19 2639   3.192   3.679   2.753  0.1809  0.3887 -0.6365
   98phy    C13 2640   3.103   3.926   2.740  0.3474 -0.7146  0.3161
   98phy     H3 2641   3.200   3.979   2.720 -0.5722  0.5647 -0.9429
   98phy    O33 2642   3.096   3.927   2.884  0.4643 -0.2501  0.2160
   98phy    H1B 2643   3.022   3.873   2.904  0.2325 -1.2044 -2.7380
   98phy    C12 2644   2.985   4.022   2.686  0.6434 -0.0328  0.0387
   98phy    O11 2645   2.976   4.158   2.727  0.7483  0.0352 -0.4122
   98phy    H1A 2646   2.925   4.211   2.668 -0.7606 -0.1634  0.6390
   99phy    C35 2647   2.823   2.689   0.904 -0.3956  0.1441  0.0403
   99phy    C33 2648   2.726   2.795   0.870  0.0366 -0.5141  0.0238
   99phy    C34 2649   2.628   2.739   0.766  0.3933  0.0875 -0.4659
   99phy    C32 2650   2.650   2.845   0.997 -0.7216 -0.2641  0.1451
   99phy    C31 2651   2.617   2.992   1.001 -0.1358  0.0532 -0.0638
   99phy    C30 2652   2.605   3.040   1.149 -0.1445  0.0795  0.2573
   99phy    C28 2653   2.566   3.189   1.171  0.2811  0.3375 -0.1999
   99phy    C29 2654   2.488   3.198   1.305  0.2376  0.1083  0.5587
   99phy    C27 2655   2.680   3.287   1.143  0.0115  0.3155  0.0447
   99phy    C26 2656   2.635   3.414   1.068  0.4945  0.3071 -0.0303
   99phy    C25 2657   2.742   3.496   0.995 -0.2070 -0.2313 -0.0359
   99phy    C23 2658   2.678   3.590   0.890 -0.4302 -0.3980 -0.5063
   99phy    C24 2659   2.656   3.728   0.957 -0.5211  0.0084 -0.2221
   99phy    C22 2660   2.776   3.607   0.776 -0.1279 -0.2831 -0.3292
   99phy    C21 2661   2.693   3.602   0.645  0.1683  0.0454  0.0888
   99phy    C20 2662   2.774   3.647   0.521  0.5730  0.1054  0.5087
   99phy    C18 2663   2.703   3.645   0.380 -0.0282  0.4097  0.0001
   99phy    O01 2664   2.672   3.504   0.356  0.4824 -0.4658  0.0418
   99phy    H01 2665   2.608   3.499   0.287 -1.2946  1.8450  1.3661
   99phy    C19 2666   2.822   3.698   0.287 -0.0235 -0.0945 -0.3361
   99phy    C13 2667   2.568   3.732   0.365  0.0309 -0.2835  0.0978
   99phy     H3 2668   2.504   3.693   0.448 -0.8457 -1.5628 -1.1449
   99phy    O33 2669   2.580   3.873   0.408 -0.2977 -0.1871  0.0627
   99phy    H1B 2670   2.619   3.931   0.346 -0.4353  0.1583  0.3025
   99phy    C12 2671   2.455   3.706   0.256 -0.0041  0.3641  0.6831
   99phy    O11 2672   2.455   3.575   0.202  0.0124  0.1221 -0.1054
   99phy    H1A 2673   2.387   3.523   0.239 -1.2382  1.7045 -0.0729
  100phy    C35 2674   3.582   3.592   1.900  0.0216 -0.6337 -0.3460
  100phy    C33 2675   3.560   3.463   1.982  0.7161  0.6568 -0.1592
  100phy    C34 2676   3.524   3.518   2.120  0.0743 -0.5717 -0.1419
  100phy    C32 2677   3.454   3.367   1.928 -0.0145  0.7061  0.7842
  100phy    C31 2678   3.501   3.268   1.817  0.0191 -1.2285 -0.2721
  100phy    C30 2679   3.383   3.186   1.752 -0.1353 -0.4741 -0.0537
  100phy    C28 2680   3.413   3.102   1.626  0.3220 -0.2099 -0.4252
  100phy    C29 2681   3.481   2.971   1.667  0.3559 -0.3739  0.0216
  100phy    C27 2682   3.281   3.067   1.551  0.0985 -0.3452  0.7072
  100phy    C26 2683   3.297   3.044   1.402 -0.3907  0.6159  0.0931
  100phy    C25 2684   3.169   3.019   1.325 -0.5479  0.3848  0.3823
  100phy    C23 2685   3.195   2.966   1.178 -0.0672 -0.0381  0.1016
  100phy    C24 2686   3.201   2.811   1.171 -0.1116 -0.1760  0.0252
  100phy    C22 2687   3.078   3.019   1.093  0.5751  0.4522 -0.3322
  100phy    C21 2688   3.127   3.071   0.957 -0.6162 -0.3951 -0.1048
  100phy    C20 2689   3.004   3.105   0.859  0.2089 -0.3804 -0.4564
  100phy    C18 2690   3.025   3.150   0.708 -0.0697  0.1654  0.2675
  100phy    O01 2691   3.104   3.272   0.711  0.0951  0.6033 -0.2172
  100phy    H01 2692   3.195   3.254   0.726  0.0702  0.2130 -0.5084
  100phy    C19 2693   2.889   3.195   0.661 -0.1282 -0.4917 -0.3777
  100phy    C13 2694   3.087   3.043   0.606  0.0194 -0.1016  0.1841
  100phy     H3 2695   3.182   3.008   0.653 -0.7158 -0.9390  1.0752
  100phy    O33 2696   3.023   2.910   0.599 -0.2672 -0.5260  0.2413
  100phy    H1B 2697   3.073   2.848   0.648 -2.4888 -1.8713  0.9487
  100phy    C12 2698   3.157   3.076   0.470 -0.0409 -0.3246 -0.0099
  100phy    O11 2699   3.084   3.049   0.355 -0.2809 -0.1984  0.0136
  100phy    H1A 2700   3.088   2.956   0.340 -1.5976 -0.1762 -0.6270
  101phy    C35 2701   3.649   3.999   1.343  0.2146  0.2799 -0.4505
  101phy    C33 2702   3.553   3.882   1.331 -0.1778 -0.1506  0.5326
  101phy    C34 2703   3.594   3.775   1.426 -0.0721 -0.5120 -0.0177
  101phy    C32 2704   3.409   3.927   1.348  0.0599  0.1323  0.2537
  101phy    C31 2705   3.313   3.931   1.225 -0.4980  0.3206 -0.5036
  101phy    C30 2706   3.163   3.961   1.256  0.1270 -0.4106 -0.0590
  101phy    C28 2707   3.069   3.918   1.137  0.4175 -0.1506  0.2570
  101phy    C29 2708   2.956   3.827   1.184  0.0253  0.1565  0.0426
  101phy    C27 2709   3.034   4.035   1.043  0.1990  0.3389  0.1837
  101phy    C26 2710   3.022   3.998   0.894 -0.1285  0.1057  0.0801
  101phy    C25 2711   2.955   4.107   0.816  0.0315 -0.3998  0.1279
  101phy    C23 2712   2.918   4.063   0.671 -0.1572 -0.1334 -0.1230
  101phy    C24 2713   2.765   4.022   0.664  0.0667 -0.7129 -0.2258
  101phy    C22 2714   2.943   4.183   0.582 -0.0514  0.4734  0.0152
  101phy    C21 2715   2.969   4.148   0.433 -0.5986  0.4668  0.0279
  101phy    C20 2716   3.007   4.272   0.348  0.0354 -0.0106  0.1918
  101phy    C18 2717   3.039   4.258   0.199  0.1042  0.4995  0.6569
  101phy    O01 2718   3.158   4.171   0.195 -0.0243 -0.4409 -0.2955
  101phy    H01 2719   3.237   4.217   0.220  0.8111 -2.4547  1.0750
  101phy    C19 2720   3.080   4.400   0.164 -0.0633 -0.3466  0.1537
  101phy    C13 2721   2.918   4.199   0.113  0.0398  0.4600  0.0960
  101phy     H3 2722   2.902   4.097   0.157  1.2125 -0.5356 -1.6951
  101phy    O33 2723   2.780   4.245   0.121 -0.4241  0.1575 -0.1034
  101phy    H1B 2724   2.770   4.331   0.084  0.7803 -0.4289 -1.9211
  101phy    C12 2725   2.947   4.125  -0.024  0.6993  0.2991  0.2585
  101phy    O11 2726   2.954   4.197  -0.142 -0.0832 -0.2816  0.0451
  101phy    H1A 2727   2.977   4.136  -0.210  0.5618  2.3738 -2.3092
  102phy    C35 2728   1.635   0.885   2.180  0.4332 -0.0333 -0.3725
  102phy    C33 2729   1.546   0.774   2.123  0.4403  0.1688 -0.0850
  102phy    C34 2730   1.565   0.782   1.973 -0.1659 -0.7299  0.1191
  102phy    C32 2731   1.570   0.632   2.181 -0.3414  0.0045  0.1134
  102phy    C31 2732   1.521   0.610   2.326 -0.0557 -0.7444  0.3422
  102phy    C30 2733   1.558   0.475   2.391  0.2552 -0.3541 -0.2012
  102phy    C28 2734   1.483   0.426   2.517 -0.1385  0.2064  0.6598
  102phy    C29 2735   1.362   0.348   2.470  0.2518  0.2922  0.0542
  102phy    C27 2736   1.575   0.333   2.596 -0.3321  0.0118  0.4710
  102phy    C26 2737   1.581   0.359   2.750 -0.5798  0.0778  0.3252
  102phy    C25 2738   1.647   0.232   2.812 -0.2281 -0.0375 -0.3752
  102phy    C23 2739   1.670   0.235   2.962  0.0629  0.6769 -0.0901
  102phy    C24 2740   1.546   0.199   3.040 -0.1197  0.0539  0.0837
  102phy    C22 2741   1.784   0.139   2.992  0.3224  0.1328 -0.2433
  102phy    C21 2742   1.891   0.202   3.087 -0.5415  0.1242  0.1030
  102phy    C20 2743   2.009   0.106   3.113 -0.1846 -0.5612 -0.3121
  102phy    C18 2744   2.128   0.142   3.215 -0.5909 -0.8072  0.1169
  102phy    O01 2745   2.089   0.166   3.349  0.4097  0.1143  0.2166
  102phy    H01 2746   2.004   0.131   3.365 -0.1220  1.0481 -0.4411
  102phy    C19 2747   2.196   0.006   3.223  0.3692  0.1805 -0.2998
  102phy    C13 2748   2.230   0.259   3.161  0.5003  0.3657  0.1886
  102phy     H3 2749   2.247   0.247   3.051 -0.8826  0.0728 -0.0078
  102phy    O33 2750   2.366   0.241   3.212 -0.3838  0.2278  0.1794
  102phy    H1B 2751   2.429   0.296   3.171 -1.4360 -0.0968 -1.9911
  102phy    C12 2752   2.176   0.409   3.173  0.4796  0.4534 -0.0543
  102phy    O11 2753   2.237   0.499   3.084 -0.3945  0.3943  0.5352
  102phy    H1A 2754   2.330   0.490   3.087 -0.5032 -0.7376  1.0135
  103phy    C35 2755   3.149   3.489   1.761  0.1607 -0.4452  0.2373
  103phy    C33 2756   3.216   3.582   1.655  0.7067 -0.0965 -0.3309
  103phy    C34 2757   3.228   3.507   1.523  0.2573  0.3390  0.0427
  103phy    C32 2758   3.134   3.708   1.637  0.3036 -0.2003  0.0919
  103phy    C31 2759   3.193   3.841   1.689 -0.2575 -0.1658 -0.2077
  103phy    C30 2760   3.075   3.943   1.688  0.3146  0.3688 -0.1865
  103phy    C28 2761   3.106   4.089   1.709  0.2003 -0.2187 -0.4686
  103phy    C29 2762   3.217   4.151   1.619 -0.5603 -0.0760  0.1223
  103phy    C27 2763   2.984   4.172   1.702  0.1173  0.0716  0.0446
  103phy    C26 2764   2.973   4.290   1.798  0.0266 -0.1422 -0.6938
  103phy    C25 2765   2.845   4.371   1.785  0.0032  0.0313  0.0302
  103phy    C23 2766   2.841   4.487   1.886  0.4664 -0.2761  0.4839
  103phy    C24 2767   2.832   4.620   1.808  0.3674  0.0406  0.8657
  103phy    C22 2768   2.716   4.489   1.974  0.1682  0.0940  0.0412
  103phy    C21 2769   2.740   4.440   2.116  0.0472 -0.7317  0.1648
  103phy    C20 2770   2.612   4.452   2.198  0.1138  0.7097 -0.0222
  103phy    C18 2771   2.607   4.428   2.351 -0.3492 -0.7875 -0.2978
  103phy    O01 2772   2.722   4.496   2.409  0.3293  0.2010  0.4891
  103phy    H01 2773   2.742   4.575   2.363 -1.0878  0.5937  0.5098
  103phy    C19 2774   2.476   4.501   2.392  0.2228  0.3567 -0.0631
  103phy    C13 2775   2.616   4.271   2.396 -0.0752 -0.4293 -0.2536
  103phy     H3 2776   2.697   4.227   2.333  0.3275  3.2913 -2.6044
  103phy    O33 2777   2.501   4.196   2.356  0.1374 -0.0716  0.3861
  103phy    H1B 2778   2.422   4.246   2.345  0.6927  0.7092 -0.1333
  103phy    C12 2779   2.650   4.226   2.548 -0.2953  0.0811  0.2984
  103phy    O11 2780   2.765   4.289   2.591 -0.1746 -0.1225 -0.5472
  103phy    H1A 2781   2.772   4.370   2.543  0.3848  0.1818  0.0465
  104phy    C35 2782   2.119   4.356   1.311 -0.0805  0.5733 -0.5013
  104phy    C33 2783   2.161   4.478   1.390 -0.2468  0.0335  0.0586
  104phy    C34 2784   2.115   4.478   1.538 -0.4575  0.3078  0.0692
  104phy    C32 2785   2.317   4.497   1.381  0.1845  0.4571 -0.2906
  104phy    C31 2786   2.376   4.638   1.384 -0.3485  0.1790 -0.4918
  104phy    C30 2787   2.534   4.625   1.385  0.0518  0.4456  0.0415
  104phy    C28 2788   2.606   4.765   1.380 -0.1823 -0.3304 -0.4953
  104phy    C29 2789   2.722   4.769   1.479  0.3630  0.3683  0.0704
  104phy    C27 2790   2.651   4.816   1.241 -0.4113 -0.0110  0.0479
  104phy    C26 2791   2.551   4.909   1.176 -0.0438 -0.3404 -0.3919
  104phy    C25 2792   2.612   4.978   1.055 -0.2691 -0.0160 -0.4516
  104phy    C23 2793   2.528   5.077   0.973  0.1462  0.4069  0.1058
  104phy    C24 2794   2.540   5.216   1.033  0.3586  0.2532 -0.0994
  104phy    C22 2795   2.581   5.075   0.828 -0.0724 -0.1293  0.2637
  104phy    C21 2796   2.465   5.098   0.727 -0.2316 -0.4201  0.0818
  104phy    C20 2797   2.514   5.071   0.585 -0.2078  0.0027  0.1971
  104phy    C18 2798   2.423   5.114   0.462 -0.1638  0.1299  0.9456
  104phy    O01 2799   2.318   5.012   0.441  0.5515 -0.0362 -0.0372
  104phy    H01 2800   2.347   4.924   0.457 -1.3251 -1.0157 -1.6257
  104phy    C19 2801   2.513   5.094   0.340 -0.6846 -0.3970  0.4598
  104phy    C13 2802   2.355   5.262   0.456  0.2756  0.3350  0.2214
  104phy     H3 2803   2.419   5.323   0.524  1.4413  0.7038 -1.1595
  104phy    O33 2804   2.362   5.352   0.343  0.1954 -0.3078 -0.3894
  104phy    H1B 2805   2.334   5.304   0.267 -1.5012  0.1984 -0.1368
  104phy    C12 2806   2.233   5.303   0.548  0.0491  0.1736  0.1585
  104phy    O11 2807   2.110   5.261   0.499 -0.3681  0.0715 -0.2473
  104phy    H1A 2808   2.101   5.286   0.409  0.3210 -0.4231 -0.4545
  105phy    C35 2809   2.260   2.599   0.965 -0.9228  0.2645  0.3319
  105phy    C33 2810   2.161   2.647   1.071  0.2901  0.1928  0.1250
  105phy    C34 2811   2.155   2.543   1.176  0.0118 -0.2808  0.2982
  105phy    C32 2812   2.177   2.798   1.112  0.0921  0.5546  0.4034
  105phy    C31 2813   2.046   2.860   1.154 -0.5925 -0.4272  0.2799
  105phy    C30 2814   2.054   3.010   1.178 -0.0351  0.1586 -0.5886
  105phy    C28 2815   1.923   3.078   1.214  0.0797  0.2237 -0.2906
  105phy    C29 2816   1.900   3.072   1.364  0.2324  0.5908 -0.1653
  105phy    C27 2817   1.933   3.228   1.178 -0.2616  0.3089 -0.9156
  105phy    C26 2818   1.842   3.268   1.057 -0.4981 -0.3831 -0.5394
  105phy    C25 2819   1.850   3.416   1.024 -0.8463 -0.4741  0.2762
  105phy    C23 2820   1.766   3.451   0.899 -0.2449 -0.1660  0.0642
  105phy    C24 2821   1.637   3.508   0.950 -0.0110 -0.3270  0.0765
  105phy    C22 2822   1.826   3.568   0.822 -0.1476 -0.5273  0.4903
  105phy    C21 2823   1.928   3.537   0.708  0.0249  0.2688  0.1561
  105phy    C20 2824   1.935   3.643   0.596 -0.2909 -0.0543 -0.1020
  105phy    C18 2825   2.049   3.623   0.483 -0.2443  0.0096  0.2204
  105phy    O01 2826   2.180   3.624   0.540  0.3191 -0.4330  0.6469
  105phy    H01 2827   2.176   3.662   0.626 -0.3509  0.1296  0.3702
  105phy    C19 2828   2.043   3.748   0.395  0.1169  0.1514  0.1361
  105phy    C13 2829   2.032   3.485   0.399  0.1692 -0.1634  0.1370
  105phy     H3 2830   2.019   3.406   0.477 -0.3765 -0.3483 -0.1375
  105phy    O33 2831   1.901   3.473   0.338  0.1792 -0.1520  0.1122
  105phy    H1B 2832   1.902   3.492   0.246  0.6474  1.6785  0.4569
  105phy    C12 2833   2.143   3.402   0.324  0.1650  0.5023  0.3361
  105phy    O11 2834   2.269   3.435   0.370 -0.2033  0.2563 -0.5068
  105phy    H1A 2835   2.268   3.468   0.458 -0.3427 -0.2786 -0.3082
  106phy    C35 2836   1.724   4.386   1.981 -0.2117 -0.2025 -0.1875
  106phy    C33 2837   1.816   4.509   1.991 -0.7106 -0.1527  0.8119
  106phy    C34 2838   1.880   4.516   1.853 -0.3028 -0.1481 -0.2714
  106phy    C32 2839   1.738   4.632   2.041 -0.4374  0.0093 -0.7334
  106phy    C31 2840   1.822   4.756   2.067 -0.0643  0.3350  0.1282
  106phy    C30 2841   1.735   4.863   2.132 -0.3367  0.0774 -0.5532
  106phy    C28 2842   1.803   4.999   2.175 -0.8377 -0.0973 -0.3861
  106phy    C29 2843   1.729   5.117   2.125  0.0672 -0.3973  0.1708
  106phy    C27 2844   1.834   4.997   2.327  0.1889  0.1117  0.0229
  106phy    C26 2845   1.947   5.076   2.395  0.1766  0.1324 -0.1328
  106phy    C25 2846   1.953   5.037   2.540 -0.1733  0.1848  0.2795
  106phy    C23 2847   2.063   5.108   2.626  0.5081  0.3572  0.3983
  106phy    C24 2848   2.011   5.239   2.683 -0.4610 -0.1454 -0.8341
  106phy    C22 2849   2.101   5.020   2.744 -0.3359  0.4963 -0.2122
  106phy    C21 2850   2.236   4.957   2.725  0.0802 -0.1239  0.2891
  106phy    C20 2851   2.289   4.907   2.863  0.0735 -0.1245 -0.4476
  106phy    C18 2852   2.422   4.822   2.865  0.2595  0.3092  0.3262
  106phy    O01 2853   2.521   4.891   2.783 -0.0785  0.1185  0.1951
  106phy    H01 2854   2.577   4.827   2.742 -1.0744 -1.1745  0.7745
  106phy    C19 2855   2.468   4.830   3.015 -0.2718  0.2791  0.3739
  106phy    C13 2856   2.394   4.675   2.801 -0.2563  0.7714  0.4217
  106phy     H3 2857   2.339   4.687   2.704 -0.6959  0.4109  0.6249
  106phy    O33 2858   2.297   4.599   2.876  0.0825  0.1431  0.1275
  106phy    H1B 2859   2.250   4.652   2.938  2.0515  0.7123  1.1979
  106phy    C12 2860   2.522   4.587   2.768 -0.2695  0.2018  0.0351
  106phy    O11 2861   2.624   4.654   2.701 -0.5784  0.0377 -0.0626
  106phy    H1A 2862   2.693   4.592   2.688  1.5365  1.9037  1.4716
  107phy    C35 2863   2.847   1.056   1.757  0.6798 -0.3022 -0.2831
  107phy    C33 2864   2.933   1.094   1.877  0.3461 -0.5462 -0.1918
  107phy    C34 2865   2.987   1.240   1.865 -0.1764 -0.1399  0.1597
  107phy    C32 2866   2.855   1.064   2.010 -0.4514  0.2529  0.0359
  107phy    C31 2867   2.941   1.013   2.122 -0.0909 -0.2304 -0.0071
  107phy    C30 2868   2.876   0.974   2.255 -0.1265 -0.4767  0.0210
  107phy    C28 2869   2.978   0.939   2.369 -0.2611 -0.4021 -0.2407
  107phy    C29 2870   3.033   1.058   2.450 -0.2258 -0.2048 -0.2922
  107phy    C27 2871   2.919   0.838   2.461  0.0884 -0.0345 -0.3815
  107phy    C26 2872   2.993   0.753   2.565 -0.2704  0.7459  0.1346
  107phy    C25 2873   2.906   0.675   2.669 -0.2305  0.2192 -0.4821
  107phy    C23 2874   2.983   0.584   2.767  0.1405 -0.0372  0.2145
  107phy    C24 2875   3.050   0.666   2.885  0.0584 -0.6005  0.3202
  107phy    C22 2876   2.873   0.492   2.830 -0.2593  0.1732 -0.2148
  107phy    C21 2877   2.920   0.351   2.870  0.3418 -0.2321 -0.2424
  107phy    C20 2878   2.792   0.270   2.909 -0.4269 -0.0515 -0.8613
  107phy    C18 2879   2.798   0.117   2.953 -0.3037 -0.6048 -0.0021
  107phy    O01 2880   2.911   0.101   3.046 -0.0975  0.5437 -0.1616
  107phy    H01 2881   2.887   0.137   3.130  1.8198 -1.0708  1.1558
  107phy    C19 2882   2.660   0.108   3.026 -0.0609  0.0995 -0.0798
  107phy    C13 2883   2.817   0.020   2.825  0.0670 -0.4688 -0.1249
  107phy     H3 2884   2.893   0.062   2.755 -1.1117  0.1773 -1.0593
  107phy    O33 2885   2.706   0.018   2.740 -0.4374 -0.0861 -0.2089
  107phy    H1B 2886   2.632  -0.008   2.791 -0.2701  2.6051  1.5777
  107phy    C12 2887   2.862  -0.130   2.850 -0.1908  0.5197  0.2733
  107phy    O11 2888   2.974  -0.143   2.936 -0.0295 -0.3803 -0.1191
  107phy    H1A 2889   2.973  -0.064   2.986 -0.9131  0.6381 -1.6352
  108phy    C35 2890   4.246   4.283   1.578  0.2079  0.4097  0.3874
  108phy    C33 2891   4.123   4.363   1.609  0.1902  0.1570 -0.2376
  108phy    C34 2892   4.080   4.324   1.751  0.2293 -0.1112 -0.2313
  108phy    C32 2893   4.149   4.511   1.603  0.1229 -0.0726 -0.0735
  108phy    C31 2894   4.104   4.568   1.472  0.2539  0.0333 -0.6436
  108phy    C30 2895   4.161   4.711   1.452 -0.0779 -0.2247 -0.4403
  108phy    C28 2896   4.138   4.763   1.304 -0.0459 -0.0332 -0.2581
  108phy    C29 2897   4.020   4.866   1.305 -0.3505 -0.4992 -0.1041
  108phy    C27 2898   4.270   4.839   1.278 -0.6442 -0.5201 -0.3374
  108phy    C26 2899   4.307   4.862   1.130 -0.2443  0.9405  0.5198
  108phy    C25 2900   4.435   4.941   1.121  0.2585  0.2353 -0.2522
  108phy    C23 2901   4.460   4.995   0.979  0.3312  0.1339  0.0626
  108phy    C24 2902   4.492   5.145   0.984 -0.3049  0.3521 -0.2209
  108phy    C22 2903   4.573   4.925   0.900  0.2250  0.2671 -0.5077
  108phy    C21 2904   4.537   4.893   0.753  0.0467  0.1115 -0.0483
  108phy    C20 2905   4.623   4.794   0.671  0.1447 -0.0634 -0.3696
  108phy    C18 2906   4.593   4.782   0.517 -0.4065  0.1011  0.8455
  108phy    O01 2907   4.454   4.749   0.495  0.3046 -0.1809 -0.3244
  108phy    H01 2908   4.421   4.716   0.576  0.1679 -0.3948 -0.4664
  108phy    C19 2909   4.668   4.652   0.480 -0.0702 -0.1230 -0.5751
  108phy    C13 2910   4.622   4.905   0.412 -0.1890 -0.3287  0.3587
  108phy     H3 2911   4.707   4.963   0.456  1.2741 -0.6263 -1.8789
  108phy    O33 2912   4.685   4.876   0.287  0.2803  0.2682  0.4603
  108phy    H1B 2913   4.621   4.876   0.218  1.3022  2.5454 -0.5972
  108phy    C12 2914   4.544   5.045   0.402 -0.4457  0.0793 -0.0618
  108phy    O11 2915   4.416   5.039   0.345 -0.0997 -0.2069 -0.1604
  108phy    H1A 2916   4.422   5.017   0.254 -2.1120  0.9986 -0.6477
  109phy    C35 2917   4.474   1.938   2.094  0.2634  0.3483  0.1654
  109phy    C33 2918   4.415   1.970   1.956 -0.4252  0.4144 -0.0193
  109phy    C34 2919   4.385   1.841   1.887  0.3843 -0.2311 -0.3116
  109phy    C32 2920   4.302   2.075   1.948  0.2084 -0.4190  0.0093
  109phy    C31 2921   4.342   2.221   1.962 -0.1403  0.0337 -0.5436
  109phy    C30 2922   4.231   2.318   1.917  0.0905  0.0104 -0.2813
  109phy    C28 2923   4.280   2.465   1.898 -0.5214 -0.0394 -0.2198
  109phy    C29 2924   4.189   2.520   1.791 -0.1813 -0.0210 -0.4884
  109phy    C27 2925   4.269   2.550   2.025 -0.2324  0.4526 -0.1554
  109phy    C26 2926   4.390   2.555   2.122  0.3093 -0.2019 -0.2072
  109phy    C25 2927   4.372   2.654   2.235  0.0888 -0.0988  0.0637
  109phy    C23 2928   4.488   2.661   2.334  0.3615  0.2770 -0.2936
  109phy    C24 2929   4.597   2.758   2.293 -0.2217 -0.4534 -0.1654
  109phy    C22 2930   4.426   2.681   2.469  0.1765  0.2850 -0.1861
  109phy    C21 2931   4.501   2.615   2.584  0.2015  0.2231  0.0840
  109phy    C20 2932   4.416   2.633   2.716 -0.5651  0.3331  0.0228
  109phy    C18 2933   4.490   2.610   2.860 -0.0939 -0.1680  0.0769
  109phy    O01 2934   4.606   2.692   2.864 -0.1876 -0.0714 -0.2814
  109phy    H01 2935   4.611   2.772   2.815  0.9370 -0.1237 -0.2705
  109phy    C19 2936   4.390   2.686   2.950  0.0037  0.4499 -0.0834
  109phy    C13 2937   4.515   2.455   2.898  0.1766 -0.3562 -0.3558
  109phy     H3 2938   4.417   2.403   2.885 -0.3911  0.7006 -0.3577
  109phy    O33 2939   4.539   2.438   3.036  0.6846 -0.0260  0.4057
  109phy    H1B 2940   4.534   2.517   3.087 -0.3432 -0.5622  1.1810
  109phy    C12 2941   4.623   2.378   2.824 -0.5176  0.2221  0.4289
  109phy    O11 2942   4.757   2.398   2.857 -0.4996  0.3907  0.4791
  109phy    H1A 2943   4.762   2.384   2.950 -0.2797 -1.5094  0.2237
  110phy    C35 2944   4.780   1.590   1.775 -0.0283 -0.4113  0.4458
  110phy    C33 2945   4.662   1.566   1.679 -0.2579  0.0609 -0.0826
  110phy    C34 2946   4.538   1.534   1.760 -0.5533 -0.3366  0.4799
  110phy    C32 2947   4.646   1.686   1.585  0.4448 -0.2796  0.3450
  110phy    C31 2948   4.667   1.647   1.441 -0.1900  0.3881  0.1613
  110phy    C30 2949   4.644   1.761   1.346  0.2455 -0.3055  0.1446
  110phy    C28 2950   4.666   1.740   1.192  0.2631  0.2958  0.5319
  110phy    C29 2951   4.563   1.827   1.117  0.2424 -0.2028 -0.0566
  110phy    C27 2952   4.814   1.768   1.149 -0.1203 -0.0339  0.1488
  110phy    C26 2953   4.860   1.707   1.017 -0.4921 -0.0209 -0.1797
  110phy    C25 2954   5.004   1.745   0.979 -0.0305 -0.0794  0.2109
  110phy    C23 2955   5.055   1.667   0.855 -0.1606 -0.5701  0.3144
  110phy    C24 2956   5.001   1.723   0.722 -0.2052  0.2369  0.2337
  110phy    C22 2957   5.209   1.678   0.856 -0.0979 -0.0201  0.3294
  110phy    C21 2958   5.287   1.561   0.793 -0.0887 -0.1897 -0.4451
  110phy    C20 2959   5.434   1.549   0.837  0.1554  0.4108 -0.6893
  110phy    C18 2960   5.538   1.461   0.767 -0.5274  0.3521 -0.0325
  110phy    O01 2961   5.481   1.329   0.768 -0.1790 -0.5744  0.2550
  110phy    H01 2962   5.405   1.320   0.712 -0.0498  1.3393 -0.3061
  110phy    C19 2963   5.660   1.467   0.863 -0.2180  0.0510 -0.0819
  110phy    C13 2964   5.579   1.497   0.618 -0.4516  0.1919 -0.0094
  110phy     H3 2965   5.481   1.491   0.565 -0.9372  0.3018  0.8552
  110phy    O33 2966   5.604   1.637   0.588  0.0133  0.4142  0.0803
  110phy    H1B 2967   5.696   1.653   0.597  0.3924 -1.4642 -0.1019
  110phy    C12 2968   5.640   1.401   0.503  0.2446 -0.1879  0.1685
  110phy    O11 2969   5.780   1.379   0.492  0.0078  0.0188 -0.4615
  110phy    H1A 2970   5.803   1.297   0.531 -1.1695  0.0813  0.3854
  111phy    C35 2971   4.222   1.936   2.948 -0.1482  0.2617  0.0271
  111phy    C33 2972   4.330   1.996   2.862 -0.0851  0.8690 -0.0684
  111phy    C34 2973   4.291   2.134   2.824  0.4442  0.3460 -0.0308
  111phy    C32 2974   4.469   1.990   2.931  0.0916  0.0425  0.0991
  111phy    C31 2975   4.587   1.953   2.839 -0.1816 -0.2665 -0.3584
  111phy    C30 2976   4.719   1.955   2.921 -0.5047 -0.0576  0.5889
  111phy    C28 2977   4.841   1.896   2.843  0.5364  0.0786  0.3440
  111phy    C29 2978   4.921   2.022   2.803 -0.4587 -0.0058 -0.0090
  111phy    C27 2979   4.927   1.819   2.939 -0.2442  0.0628 -0.1993
  111phy    C26 2980   4.912   1.668   2.914  0.1164  0.2962  0.0808
  111phy    C25 2981   5.008   1.571   2.990 -0.3037  0.0337 -0.0351
  111phy    C23 2982   4.972   1.424   2.969 -0.2772  0.4785 -0.0601
  111phy    C24 2983   5.037   1.375   2.841  0.1223 -0.3911  0.3630
  111phy    C22 2984   5.023   1.324   3.080 -0.1386 -0.1566  0.2262
  111phy    C21 2985   4.952   1.324   3.219  0.2021  0.0416 -0.0723
  111phy    C20 2986   5.013   1.224   3.323  0.4203 -0.1672  0.2283
  111phy    C18 2987   4.934   1.197   3.454 -0.0652  0.0304 -0.4237
  111phy    O01 2988   4.799   1.159   3.421  0.3793  0.1010 -0.2850
  111phy    H01 2989   4.751   1.131   3.497  0.1668  0.2584 -0.3611
  111phy    C19 2990   4.999   1.066   3.498 -0.4242 -0.4482 -0.1721
  111phy    C13 2991   4.936   1.322   3.555 -0.1872 -0.9563 -0.3036
  111phy     H3 2992   4.901   1.413   3.500  3.3854  0.8821  0.1231
  111phy    O33 2993   5.075   1.364   3.582  0.2162  0.0740 -0.1848
  111phy    H1B 2994   5.095   1.445   3.539 -1.1733 -0.2928 -1.6102
  111phy    C12 2995   4.842   1.326   3.677  0.0997 -0.0471 -0.6435
  111phy    O11 2996   4.841   1.215   3.761  0.4042 -0.3041  0.3199
  111phy    H1A 2997   4.925   1.203   3.799  0.9040  1.0032 -0.3124
  112phy    C35 2998   3.859   2.932   1.485  0.3362  0.2988  0.0940
  112phy    C33 2999   3.966   2.873   1.577  0.4269 -0.3289 -0.1444
  112phy    C34 3000   4.001   2.738   1.518 -0.7531  0.5165 -0.4086
  112phy    C32 3001   4.088   2.963   1.584  0.1690 -0.0934  0.0924
  112phy    C31 3002   4.173   2.961   1.712 -0.4938 -0.1382  0.2057
  112phy    C30 3003   4.291   3.063   1.705  0.5203 -0.0194  0.3066
  112phy    C28 3004   4.393   3.045   1.821 -0.1511  0.2603 -0.4800
  112phy    C29 3005   4.531   3.089   1.773 -0.0315 -0.3115 -0.1240
  112phy    C27 3006   4.348   3.123   1.954 -0.4402  0.5716  0.3926
  112phy    C26 3007   4.383   3.056   2.081  0.0314  0.0684 -0.0157
  112phy    C25 3008   4.329   3.140   2.200  0.3186 -0.5022  0.0177
  112phy    C23 3009   4.368   3.110   2.344 -0.5269  0.2974 -0.6952
  112phy    C24 3010   4.520   3.130   2.375  0.4472  0.4071 -0.2858
  112phy    C22 3011   4.304   3.216   2.431 -0.3397 -0.3681  0.2817
  112phy    C21 3012   4.224   3.160   2.551  0.1854 -0.3488 -0.1943
  112phy    C20 3013   4.212   3.259   2.667 -0.3516 -0.0720  0.1253
  112phy    C18 3014   4.139   3.213   2.802 -0.3305 -0.3991 -0.4014
  112phy    O01 3015   4.195   3.089   2.848 -0.3545 -0.1140 -0.1096
  112phy    H01 3016   4.150   3.023   2.799 -1.7007  0.3227  0.4763
  112phy    C19 3017   4.184   3.324   2.903  0.4164 -0.1452 -0.1229
  112phy    C13 3018   3.977   3.201   2.784 -0.4460  0.3415  0.3001
  112phy     H3 3019   3.958   3.140   2.692  0.2476  1.0792 -0.3549
  112phy    O33 3020   3.921   3.330   2.743 -0.0163 -0.0140 -0.1132
  112phy    H1B 3021   3.862   3.361   2.810 -1.1488 -0.0749 -1.0472
  112phy    C12 3022   3.892   3.129   2.898  0.3035 -0.5000 -0.1861
  112phy    O11 3023   3.780   3.204   2.946  0.2136 -0.0969 -0.0728
  112phy    H1A 3024   3.718   3.215   2.877  0.0421 -0.7447 -0.0261
  113phy    C35 3025   3.353   0.517   1.382 -0.4566  0.1438  0.2962
  113phy    C33 3026   3.393   0.428   1.495 -0.0556 -0.2948  0.5155
  113phy    C34 3027   3.332   0.477   1.620 -0.3990  0.2498  0.3569
  113phy    C32 3028   3.385   0.280   1.452  0.1245 -0.0129 -0.2287
  113phy    C31 3029   3.498   0.186   1.487 -0.0682  0.0589 -0.3536
  113phy    C30 3030   3.477   0.038   1.453  0.2325 -0.2023 -0.2541
  113phy    C28 3031   3.605  -0.045   1.447  0.1864  0.0764  0.1452
  113phy    C29 3032   3.635  -0.117   1.580  0.3746 -0.1318 -0.0726
  113phy    C27 3033   3.592  -0.157   1.341  0.1784 -0.1972  0.0669
  113phy    C26 3034   3.649  -0.116   1.205  0.0183  0.4336 -0.1745
  113phy    C25 3035   3.650  -0.234   1.106 -0.0836  0.2915 -0.3373
  113phy    C23 3036   3.723  -0.206   0.976 -0.1957  0.3638 -0.1733
  113phy    C24 3037   3.838  -0.299   0.970 -0.0911  0.0034  0.5729
  113phy    C22 3038   3.626  -0.220   0.858 -0.3421 -0.6873 -0.3090
  113phy    C21 3039   3.669  -0.158   0.722  0.1272 -0.8945 -0.1705
  113phy    C20 3040   3.577  -0.191   0.601  0.0080 -0.5468 -0.5240
  113phy    C18 3041   3.598  -0.123   0.459  0.2365 -0.4411 -0.2100
  113phy    O01 3042   3.577   0.020   0.473  0.3359  0.2157 -0.1945
  113phy    H01 3043   3.581   0.036   0.566  0.2216 -0.0748 -0.1377
  113phy    C19 3044   3.479  -0.184   0.382 -0.2659 -0.5012  0.5876
  113phy    C13 3045   3.737  -0.147   0.387  0.4367 -0.1607 -0.2970
  113phy     H3 3046   3.810  -0.108   0.463  0.2709 -0.3834 -0.0183
  113phy    O33 3047   3.801  -0.280   0.378  0.1902 -0.5572  0.1447
  113phy    H1B 3048   3.731  -0.342   0.391 -1.3088  0.8477 -0.7710
  113phy    C12 3049   3.799  -0.041   0.283 -0.0396 -0.2720 -0.0634
  113phy    O11 3050   3.728   0.073   0.246 -0.7485 -0.0703 -0.1460
  113phy    H1A 3051   3.671   0.095   0.317  0.0877  0.5231  0.3656
  114phy    C35 3052   0.267   2.900   2.640  0.6167  0.4785 -0.1178
  114phy    C33 3053   0.348   3.015   2.589 -0.2297  0.1777 -0.3482
  114phy    C34 3054   0.490   2.972   2.557 -0.2446  0.0698 -0.0598
  114phy    C32 3055   0.282   3.071   2.461 -0.1034  0.5743  0.5470
  114phy    C31 3056   0.305   3.216   2.430 -0.3838  0.0931  0.2281
  114phy    C30 3057   0.231   3.274   2.309 -0.5656  0.5874 -0.2398
  114phy    C28 3058   0.273   3.419   2.281  0.0303  0.1459 -0.4532
  114phy    C29 3059   0.266   3.441   2.131 -0.7554  0.0888  0.1843
  114phy    C27 3060   0.171   3.514   2.346  0.8287 -0.3579 -0.3058
  114phy    C26 3061   0.227   3.649   2.398 -0.3395 -0.0952 -0.0171
  114phy    C25 3062   0.119   3.750   2.439 -0.1186 -0.0062  0.0719
  114phy    C23 3063   0.159   3.897   2.471  0.1730 -0.2285  0.2701
  114phy    C24 3064   0.183   3.983   2.349  0.4475  0.5945  0.0315
  114phy    C22 3065   0.056   3.952   2.566 -0.7304  0.4087  0.4761
  114phy    C21 3066   0.125   4.048   2.666  0.1150  0.0447 -0.0251
  114phy    C20 3067   0.026   4.145   2.737  0.0379 -0.0062  0.4782
  114phy    C18 3068   0.055   4.223   2.871  0.0109  0.2698 -0.0739
  114phy    O01 3069   0.190   4.272   2.858 -0.2324  0.1255 -0.2950
  114phy    H01 3070   0.248   4.200   2.874 -1.3100 -0.4506  1.1765
  114phy    C19 3071  -0.048   4.339   2.866  0.0555 -0.3287 -0.2816
  114phy    C13 3072   0.050   4.112   2.996  0.0676  0.0276  0.1648
  114phy     H3 3073   0.114   4.023   2.972  0.0649 -0.1643  0.8470
  114phy    O33 3074  -0.081   4.058   3.017  0.3270 -0.0626 -0.3596
  114phy    H1B 3075  -0.140   4.117   3.059  0.2017  0.5525 -1.3777
  114phy    C12 3076   0.113   4.164   3.132 -0.3826  0.5351 -0.2249
  114phy    O11 3077   0.042   4.256   3.208  0.0784 -0.3408 -0.1377
  114phy    H1A 3078  -0.006   4.212   3.276  0.7622 -0.7201  0.1030
  115phy    C35 3079   4.212   1.479   1.551 -0.1942  0.4228 -0.1335
  115phy    C33 3080   4.131   1.586   1.492  0.4780  0.0328 -0.1308
  115phy    C34 3081   3.985   1.534   1.497 -0.6365  0.1620 -0.1380
  115phy    C32 3082   4.141   1.722   1.567  0.0266  0.7289 -0.0529
  115phy    C31 3083   4.202   1.833   1.488 -0.1122  0.4673 -0.1149
  115phy    C30 3084   4.193   1.962   1.574  0.0393 -0.0920  0.0005
  115phy    C28 3085   4.253   2.086   1.505 -0.2845  0.1253 -0.2341
  115phy    C29 3086   4.171   2.209   1.545 -0.0559  0.0932  0.6329
  115phy    C27 3087   4.402   2.102   1.546  0.2173  0.2445  0.1770
  115phy    C26 3088   4.493   2.184   1.450  0.3151 -0.0524 -0.1752
  115phy    C25 3089   4.642   2.191   1.484  0.1039  0.0019  0.3149
  115phy    C23 3090   4.733   2.265   1.382 -0.6599  0.0301  0.2205
  115phy    C24 3091   4.863   2.308   1.452  0.4821  0.1474  0.3061
  115phy    C22 3092   4.779   2.181   1.264 -0.2193  0.3479 -0.6043
  115phy    C21 3093   4.719   2.224   1.133 -0.5509  0.1253  0.5611
  115phy    C20 3094   4.799   2.165   1.013  0.4291 -0.0751 -0.0250
  115phy    C18 3095   4.711   2.151   0.878  0.0991 -0.3468 -0.5665
  115phy    O01 3096   4.600   2.061   0.890  0.3209 -0.5159  0.0797
  115phy    H01 3097   4.607   1.983   0.942 -0.9724  0.8499  2.4857
  115phy    C19 3098   4.814   2.075   0.794 -0.4271  0.2829  0.1138
  115phy    C13 3099   4.661   2.281   0.799 -0.1493 -0.1805  0.0778
  115phy     H3 3100   4.700   2.369   0.857  0.1684 -0.5450  0.4174
  115phy    O33 3101   4.709   2.317   0.672 -0.5123 -0.0686 -0.0425
  115phy    H1B 3102   4.670   2.254   0.615 -0.1150  0.9288 -1.4727
  115phy    C12 3103   4.519   2.344   0.829  0.1921 -0.8771  0.0390
  115phy    O11 3104   4.410   2.286   0.759  0.2000  0.0925  0.0887
  115phy    H1A 3105   4.416   2.195   0.781  1.6121  0.1959  0.2206
  116phy    C35 3106   4.641   4.610   1.200 -0.5005 -0.2147  0.3585
  116phy    C33 3107   4.640   4.484   1.124 -0.4139  0.0158 -0.0692
  116phy    C34 3108   4.758   4.480   1.026  0.2261  0.2832 -0.5214
  116phy    C32 3109   4.636   4.363   1.223 -0.1131  0.3827  0.2642
  116phy    C31 3110   4.572   4.240   1.170  0.1512  0.5441 -0.1925
  116phy    C30 3111   4.530   4.136   1.277 -0.0617  0.1900  0.2226
  116phy    C28 3112   4.476   3.994   1.235 -0.4791 -0.4598 -0.3483
  116phy    C29 3113   4.526   3.888   1.335 -0.1914 -0.0930 -0.0409
  116phy    C27 3114   4.319   3.995   1.229 -0.1636 -0.0503 -0.5932
  116phy    C26 3115   4.267   3.910   1.112  0.0847 -0.0738 -0.3599
  116phy    C25 3116   4.115   3.938   1.106 -0.2276  0.1354  0.5758
  116phy    C23 3117   4.041   3.863   0.996  0.0781  0.1733 -0.1014
  116phy    C24 3118   3.926   3.789   1.065  0.4927 -0.4383 -0.3025
  116phy    C22 3119   3.979   3.941   0.876  0.1738 -0.4555  0.0619
  116phy    C21 3120   3.985   3.867   0.749 -0.0957 -0.0085  0.0110
  116phy    C20 3121   3.931   3.951   0.631  0.0367  0.1670 -0.0281
  116phy    C18 3122   3.961   3.884   0.492  0.1668  0.4260  0.2648
  116phy    O01 3123   4.096   3.834   0.478 -0.4266 -0.4642 -0.0242
  116phy    H01 3124   4.150   3.908   0.456 -1.8643  0.9233  0.8470
  116phy    C19 3125   3.947   4.002   0.395  0.4215  0.0965  0.1397
  116phy    C13 3126   3.868   3.759   0.451  0.2372 -0.0539  0.0399
  116phy     H3 3127   3.885   3.681   0.530 -1.5383 -1.3148 -0.7431
  116phy    O33 3128   3.727   3.779   0.470  0.1030  0.0497 -0.0859
  116phy    H1B 3129   3.687   3.698   0.492 -0.5102  0.2933 -0.3032
  116phy    C12 3130   3.902   3.644   0.347  0.3866 -0.1826  0.5140
  116phy    O11 3131   4.036   3.607   0.326  0.1728  0.0207  0.4566
  116phy    H1A 3132   4.083   3.667   0.380 -0.8510  0.5569  0.7881
  117phy    C35 3133   3.348   0.157   2.082  0.4875  0.9657  0.4666
  117phy    C33 3134   3.283   0.074   1.973  0.0329 -0.5529  0.4883
  117phy    C34 3135   3.295   0.153   1.841 -0.1673 -0.3546  0.2677
  117phy    C32 3136   3.345  -0.065   1.974  0.3297  0.4527  0.7008
  117phy    C31 3137   3.258  -0.181   1.927 -0.3917  0.1600  0.2489
  117phy    C30 3138   3.328  -0.319   1.938  0.0409 -0.1777  0.4837
  117phy    C28 3139   3.250  -0.449   1.895 -0.1872  0.1302 -0.6143
  117phy    C29 3140   3.291  -0.499   1.759  0.0940 -0.4668 -0.3060
  117phy    C27 3141   3.283  -0.564   1.997 -0.1641  0.6240 -0.4981
  117phy    C26 3142   3.174  -0.597   2.102 -0.0666 -0.2772  0.1134
  117phy    C25 3143   3.226  -0.695   2.202 -0.4096 -0.3518 -0.3274
  117phy    C23 3144   3.127  -0.735   2.313  0.7173 -0.0842  0.3703
  117phy    C24 3145   3.047  -0.862   2.274 -0.5471  0.0210 -0.0319
  117phy    C22 3146   3.197  -0.775   2.445  0.5625 -0.9383 -0.2022
  117phy    C21 3147   3.171  -0.679   2.563 -0.3156  0.2574 -0.0975
  117phy    C20 3148   3.251  -0.719   2.689  0.1922 -0.2472  1.0837
  117phy    C18 3149   3.253  -0.627   2.818 -0.2719  0.4510  0.3944
  117phy    O01 3150   3.123  -0.572   2.850 -0.1482 -0.2558 -0.7258
  117phy    H01 3151   3.134  -0.534   2.935  0.5774 -1.0655 -0.4470
  117phy    C19 3152   3.273  -0.734   2.931 -0.2655 -0.3306 -0.2980
  117phy    C13 3153   3.361  -0.503   2.818 -0.3354 -0.1342 -0.5086
  117phy     H3 3154   3.464  -0.538   2.791  0.1467  0.4841  0.4834
  117phy    O33 3155   3.385  -0.453   2.951 -0.1157  0.0570  0.4560
  117phy    H1B 3156   3.325  -0.383   2.967  0.0761  0.6291 -1.1171
  117phy    C12 3157   3.323  -0.379   2.724 -0.3445  0.1505  0.1629
  117phy    O11 3158   3.220  -0.294   2.753 -0.2540 -0.2909 -0.7004
  117phy    H1A 3159   3.149  -0.294   2.691 -1.1055  2.2263  0.1339
  118phy    C35 3160   4.751   3.365   1.997  1.0209 -0.3034  0.3658
  118phy    C33 3161   4.839   3.481   2.049 -0.0958  0.0346 -0.6332
  118phy    C34 3162   4.971   3.490   1.970 -0.6151 -0.2109  0.2094
  118phy    C32 3163   4.761   3.613   2.061  0.2931 -0.1008  0.1617
  118phy    C31 3164   4.807   3.710   2.166  0.1114  0.3819  0.1904
  118phy    C30 3165   4.727   3.840   2.167 -0.2545 -0.2508  0.3524
  118phy    C28 3166   4.785   3.949   2.263  0.1282 -0.0353  0.1033
  118phy    C29 3167   4.824   4.064   2.171 -0.0268  0.3654 -0.0803
  118phy    C27 3168   4.682   3.989   2.370 -0.3846  0.6549 -0.1580
  118phy    C26 3169   4.729   4.037   2.505  0.3185 -0.7433 -0.1400
  118phy    C25 3170   4.603   4.050   2.593 -0.4491 -0.1648 -0.6648
  118phy    C23 3171   4.618   4.084   2.741  0.1368  0.5947  0.3475
  118phy    C24 3172   4.499   4.166   2.781 -0.4821  0.1720  0.3714
  118phy    C22 3173   4.628   3.961   2.832  0.4170  0.5525  0.1708
  118phy    C21 3174   4.763   3.901   2.863  0.0689  0.2012  0.3078
  118phy    C20 3175   4.766   3.779   2.961  0.7474 -0.9861 -0.3356
  118phy    C18 3176   4.899   3.734   3.024 -0.1535  0.2134  0.2340
  118phy    O01 3177   4.950   3.839   3.108  0.3242 -0.2893  0.1105
  118phy    H01 3178   4.960   3.920   3.062  1.8551 -0.1132  0.6862
  118phy    C19 3179   4.853   3.621   3.117  0.7778  0.1234 -0.3568
  118phy    C13 3180   5.014   3.694   2.911  0.3289  0.0909  0.4967
  118phy     H3 3181   5.018   3.768   2.827 -0.4028 -0.9903 -0.5075
  118phy    O33 3182   4.973   3.580   2.838 -0.0440  0.1439 -0.5584
  118phy    H1B 3183   5.031   3.566   2.765  0.6809  1.9663 -0.3913
  118phy    C12 3184   5.163   3.689   2.957  0.2378  0.1559 -0.2847
  118phy    O11 3185   5.256   3.654   2.857  0.2931 -0.0898  0.1542
  118phy    H1A 3186   5.237   3.567   2.828 -0.0448 -1.3851  3.7149
  119phy    C35 3187   3.924   3.218   1.880  0.3906  0.3614 -0.0108
  119phy    C33 3188   3.992   3.353   1.872 -0.1685  0.7506 -0.0557
  119phy    C34 3189   3.917   3.444   1.778  0.0402 -0.1461 -0.0547
  119phy    C32 3190   4.025   3.415   2.007 -0.5028  0.2121 -0.3554
  119phy    C31 3191   4.161   3.490   2.015  0.2871  0.7459 -0.3482
  119phy    C30 3192   4.195   3.565   2.142 -0.0217  0.2085  0.6391
  119phy    C28 3193   4.332   3.635   2.154  0.3507  0.4065  0.0021
  119phy    C29 3194   4.354   3.755   2.068 -0.5239 -0.0768  0.5898
  119phy    C27 3195   4.351   3.668   2.299 -0.2161  0.1986 -0.1533
  119phy    C26 3196   4.477   3.606   2.359 -0.1101 -0.2602  0.4896
  119phy    C25 3197   4.506   3.617   2.508 -0.0940  0.1272 -0.1380
  119phy    C23 3198   4.628   3.533   2.553  0.3437 -0.5343  0.1521
  119phy    C24 3199   4.761   3.604   2.526  0.5163 -0.6053 -0.2435
  119phy    C22 3200   4.604   3.514   2.703 -0.2162  0.5017  0.0213
  119phy    C21 3201   4.670   3.388   2.755 -0.3851 -0.3159  0.5136
  119phy    C20 3202   4.611   3.357   2.893 -0.0506 -0.1518 -0.8192
  119phy    C18 3203   4.646   3.224   2.969  0.4333  0.0747 -0.0971
  119phy    O01 3204   4.776   3.171   2.935  0.2288  0.0826  0.3653
  119phy    H01 3205   4.793   3.086   2.971  2.9891  0.1760 -0.4262
  119phy    C19 3206   4.639   3.271   3.116  0.2689  0.6401 -0.3043
  119phy    C13 3207   4.532   3.111   2.933  0.1198  0.0332 -0.7295
  119phy     H3 3208   4.431   3.160   2.932  0.0133 -0.1804 -0.4994
  119phy    O33 3209   4.512   3.018   3.047 -0.3321  0.1432  0.0600
  119phy    H1B 3210   4.582   2.956   3.054  0.2999  0.7887 -0.3355
  119phy    C12 3211   4.536   3.034   2.792 -0.2371  0.7031 -0.3517
  119phy    O11 3212   4.623   2.925   2.772  0.0404  0.1049 -0.0905
  119phy    H1A 3213   4.648   2.920   2.681  0.7421 -0.8336  0.1382
  120phy    C35 3214   3.729   2.055   1.187  0.2950 -0.5415  0.1307
  120phy    C33 3215   3.706   2.098   1.331 -0.5665  0.5856  0.0116
  120phy    C34 3216   3.788   2.013   1.432  0.5845 -0.1756  0.5470
  120phy    C32 3217   3.734   2.250   1.344 -0.3644  0.2547  0.1444
  120phy    C31 3218   3.618   2.348   1.340 -0.4067 -0.0135 -0.1350
  120phy    C30 3219   3.665   2.495   1.337 -0.4641 -0.2936  0.0861
  120phy    C28 3220   3.551   2.597   1.316  0.3425  0.6070  0.1113
  120phy    C29 3221   3.489   2.642   1.446 -0.5436 -0.6127 -0.1078
  120phy    C27 3222   3.622   2.717   1.256  0.5103 -0.1900 -0.1770
  120phy    C26 3223   3.585   2.753   1.112 -0.1076 -0.0313  0.1626
  120phy    C25 3224   3.670   2.868   1.057 -0.0477 -0.1830  0.1471
  120phy    C23 3225   3.618   2.947   0.933 -0.1315 -0.0968  0.0573
  120phy    C24 3226   3.509   3.045   0.977  0.2369 -0.1573  0.0522
  120phy    C22 3227   3.727   3.024   0.854  0.4199 -0.1723 -0.2438
  120phy    C21 3228   3.705   3.011   0.703 -0.3745 -0.5103  0.1121
  120phy    C20 3229   3.769   3.117   0.613  0.1396 -0.3628 -0.2998
  120phy    C18 3230   3.737   3.132   0.461  0.0915 -0.4327  0.3466
  120phy    O01 3231   3.805   3.016   0.401 -0.2811 -0.1771 -0.0488
  120phy    H01 3232   3.796   2.942   0.458  0.4311 -0.5232 -0.3703
  120phy    C19 3233   3.823   3.256   0.432 -0.0325 -0.0053  0.1594
  120phy    C13 3234   3.583   3.147   0.410  0.1198  0.1636  0.1469
  120phy     H3 3235   3.531   3.066   0.467 -0.6518  1.3426  1.1822
  120phy    O33 3236   3.502   3.259   0.463  0.1373  0.3000  0.4839
  120phy    H1B 3237   3.544   3.342   0.449 -1.6629  1.1151 -0.2880
  120phy    C12 3238   3.522   3.088   0.276  0.4820 -0.0741  0.3646
  120phy    O11 3239   3.517   3.174   0.165  0.5505  0.0455  0.4142
  120phy    H1A 3240   3.603   3.185   0.129 -0.1242 -0.3253 -1.4084
  121phy    C35 3241   0.578   1.014   2.169 -0.1840  0.2262 -0.1595
  121phy    C33 3242   0.655   1.137   2.213  0.2685  0.1348  0.0366
  121phy    C34 3243   0.806   1.125   2.204  0.5880  0.0427  0.0829
  121phy    C32 3244   0.603   1.262   2.139 -0.0931 -0.1472  0.0291
  121phy    C31 3245   0.616   1.399   2.212 -0.0332  0.6028 -0.1856
  121phy    C30 3246   0.551   1.514   2.138  0.6245  0.4625 -0.2023
  121phy    C28 3247   0.573   1.651   2.196 -0.3887 -0.0235  0.1205
  121phy    C29 3248   0.643   1.740   2.098 -0.0117 -0.3184  0.1346
  121phy    C27 3249   0.428   1.699   2.220 -0.6271  0.1901 -0.1667
  121phy    C26 3250   0.404   1.792   2.340  0.2381 -0.2327 -0.0094
  121phy    C25 3251   0.257   1.831   2.341 -0.1203  0.2789 -0.3036
  121phy    C23 3252   0.235   1.937   2.450 -0.2435 -0.3068  0.3532
  121phy    C24 3253   0.127   2.030   2.407  0.3717  0.1698 -0.5333
  121phy    C22 3254   0.205   1.878   2.590 -0.2353 -0.2392 -0.1592
  121phy    C21 3255   0.313   1.888   2.700  0.1880  0.1652  0.3372
  121phy    C20 3256   0.260   1.864   2.841 -0.7040  0.2881 -0.3591
  121phy    C18 3257   0.360   1.863   2.970  0.5252 -0.1701  0.0615
  121phy    O01 3258   0.394   1.998   3.005  0.0715 -0.0165 -0.2541
  121phy    H01 3259   0.333   2.066   2.984  1.0699  1.4621  1.4035
  121phy    C19 3260   0.266   1.814   3.087  0.8110 -0.1368 -0.0062
  121phy    C13 3261   0.490   1.765   2.973  0.3564 -0.5380 -0.2001
  121phy     H3 3262   0.470   1.670   2.918  0.5277 -1.6151  1.5063
  121phy    O33 3263   0.534   1.712   3.098 -0.1416 -0.1065 -0.1336
  121phy    H1B 3264   0.595   1.772   3.139 -0.5765  1.0919 -1.1727
  121phy    C12 3265   0.615   1.826   2.891 -0.0801  0.6565  0.2734
  121phy    O11 3266   0.731   1.749   2.885  0.2323  0.5450 -0.0904
  121phy    H1A 3267   0.795   1.799   2.837  0.6485  0.4386  0.3372
  122phy    C35 3268   0.093   2.494   2.435  0.1828  0.2575  0.0917
  122phy    C33 3269   0.114   2.481   2.286 -0.4152 -0.2981  0.0200
  122phy    C34 3270  -0.012   2.436   2.220  0.1086  0.2540  0.2149
  122phy    C32 3271   0.156   2.620   2.230 -0.6959 -0.0414  0.4552
  122phy    C31 3272   0.311   2.637   2.211  0.1761 -0.3476  0.5972
  122phy    C30 3273   0.330   2.775   2.147  0.2031  0.0453 -0.1625
  122phy    C28 3274   0.465   2.799   2.074 -0.0499 -0.1533  0.1676
  122phy    C29 3275   0.440   2.771   1.923  0.0340 -0.4316 -0.5820
  122phy    C27 3276   0.501   2.942   2.091 -0.0528  0.3489  0.4635
  122phy    C26 3277   0.619   2.978   2.175 -0.6401 -0.5038 -0.1901
  122phy    C25 3278   0.627   3.131   2.184 -0.3819  0.3342 -0.2519
  122phy    C23 3279   0.748   3.186   2.261  0.2553  0.2102 -0.5311
  122phy    C24 3280   0.878   3.191   2.185  0.0102 -0.0017  0.2363
  122phy    C22 3281   0.717   3.332   2.302 -0.6676  0.0454  0.1571
  122phy    C21 3282   0.679   3.350   2.448 -0.1777 -0.2274  0.1373
  122phy    C20 3283   0.650   3.503   2.463 -0.0934 -0.0193 -0.3726
  122phy    C18 3284   0.631   3.577   2.601 -0.2294  0.0385  0.3827
  122phy    O01 3285   0.743   3.561   2.688  0.2272  0.3238 -0.6293
  122phy    H01 3286   0.817   3.610   2.658 -0.2751  0.5125 -1.6046
  122phy    C19 3287   0.638   3.725   2.553 -1.1962 -0.0216 -0.0486
  122phy    C13 3288   0.490   3.546   2.674 -0.6023  0.0204 -0.2164
  122phy     H3 3289   0.404   3.550   2.602  0.8546 -1.6743 -2.1809
  122phy    O33 3290   0.450   3.644   2.772 -0.6278 -0.2749 -0.2457
  122phy    H1B 3291   0.359   3.637   2.796 -0.7056  1.0488 -0.0447
  122phy    C12 3292   0.485   3.410   2.751  0.5127 -0.6568  0.6039
  122phy    O11 3293   0.354   3.375   2.769  0.3110  0.2141 -0.0508
  122phy    H1A 3294   0.355   3.298   2.824  1.2371 -0.5995 -1.1468
  123phy    C35 3295   3.580   4.053   0.951 -0.1187 -0.4836 -0.2808
  123phy    C33 3296   3.478   3.964   0.878 -0.2299 -0.1877 -0.1739
  123phy    C34 3297   3.395   4.051   0.789 -0.2726  0.4719  0.1921
  123phy    C32 3298   3.544   3.850   0.796 -0.2531  0.3935  0.5034
  123phy    C31 3299   3.587   3.729   0.877 -0.7278  0.1420 -0.2969
  123phy    C30 3300   3.643   3.619   0.785  0.0982  0.3212 -0.0989
  123phy    C28 3301   3.708   3.507   0.863 -0.3898  0.1855  0.3166
  123phy    C29 3302   3.616   3.389   0.870  0.0739 -0.0595  0.2518
  123phy    C27 3303   3.824   3.447   0.787  0.3155  0.3962 -0.0197
  123phy    C26 3304   3.967   3.500   0.806  0.4363 -0.6075  0.3107
  123phy    C25 3305   4.058   3.443   0.708  0.3171  0.0174 -0.3474
  123phy    C23 3306   4.203   3.498   0.718  0.1693 -0.0569  0.0035
  123phy    C24 3307   4.288   3.397   0.801  0.7233 -0.1618 -0.1511
  123phy    C22 3308   4.252   3.506   0.576 -0.6476  0.3925  0.2963
  123phy    C21 3309   4.350   3.622   0.554 -0.4191 -0.5365  0.4745
  123phy    C20 3310   4.401   3.623   0.403 -0.0834  0.0163 -0.3841
  123phy    C18 3311   4.533   3.691   0.359 -1.0153  0.3177  0.3664
  123phy    O01 3312   4.529   3.834   0.394  0.1588  0.2964 -0.0762
  123phy    H01 3313   4.450   3.875   0.364 -0.4441 -0.6035  0.2248
  123phy    C19 3314   4.533   3.673   0.204  0.5495 -0.1828  0.2492
  123phy    C13 3315   4.670   3.621   0.411  0.2530  0.1502  0.1359
  123phy     H3 3316   4.653   3.608   0.521 -1.8579 -0.6075 -0.2398
  123phy    O33 3317   4.688   3.479   0.373  0.3629 -0.5688 -0.2266
  123phy    H1B 3318   4.776   3.458   0.348  0.6492 -1.1717  1.2207
  123phy    C12 3319   4.802   3.693   0.451  0.4251 -0.2794 -0.1600
  123phy    O11 3320   4.905   3.685   0.355  0.2640 -0.0216 -0.0254
  123phy    H1A 3321   4.918   3.596   0.329 -0.1886 -0.3137  0.7139
  124phy    C35 3322   4.601   0.042   1.711 -0.0785  0.1097 -0.1395
  124phy    C33 3323   4.516  -0.027   1.604  0.3905  0.3988 -0.3883
  124phy    C34 3324   4.591  -0.154   1.558 -0.2087  0.0843 -0.5488
  124phy    C32 3325   4.382  -0.068   1.659  0.2790  0.3761 -0.5132
  124phy    C31 3326   4.259   0.018   1.613  0.3954  0.1425  0.5511
  124phy    C30 3327   4.124  -0.006   1.683 -0.1442  0.2394  0.4061
  124phy    C28 3328   4.015   0.102   1.648  0.3086 -0.3123 -0.6556
  124phy    C29 3329   3.951   0.074   1.513 -0.5802 -0.0122 -0.2505
  124phy    C27 3330   3.906   0.095   1.755  0.1044  0.1673 -0.2934
  124phy    C26 3331   3.889   0.217   1.848  0.5649  0.1188 -0.5832
  124phy    C25 3332   3.783   0.192   1.960 -0.7171  0.6372  0.0212
  124phy    C23 3333   3.769   0.308   2.058 -0.2013 -0.1199  0.1874
  124phy    C24 3334   3.660   0.399   2.009  0.5100 -0.1995 -0.0371
  124phy    C22 3335   3.714   0.262   2.190  0.6353  0.1100 -0.4758
  124phy    C21 3336   3.815   0.206   2.289 -0.0751  0.1966  0.0351
  124phy    C20 3337   3.755   0.147   2.420 -0.3449  0.0080  0.0465
  124phy    C18 3338   3.853   0.068   2.523 -0.1885 -0.0940 -0.2131
  124phy    O01 3339   3.944   0.169   2.575 -0.2850  0.4732  0.2672
  124phy    H01 3340   3.899   0.242   2.613 -0.3316  0.5659  0.0393
  124phy    C19 3341   3.766   0.035   2.644  0.3963 -0.0937 -0.6806
  124phy    C13 3342   3.940  -0.057   2.471 -0.3875  0.7605 -0.1708
  124phy     H3 3343   3.877  -0.127   2.410 -0.1032 -0.0592  0.4532
  124phy    O33 3344   3.984  -0.147   2.575  0.0099  0.1530  0.5009
  124phy    H1B 3345   3.990  -0.099   2.655  0.2793 -0.2855  0.7515
  124phy    C12 3346   4.072  -0.024   2.386  0.3800  0.2551  0.0563
  124phy    O11 3347   4.166   0.059   2.447  0.2334  0.2514 -0.1833
  124phy    H1A 3348   4.123   0.114   2.511  1.2142 -0.0962  0.8087
  125phy    C35 3349   3.613   4.159   2.448  0.1734  0.3797  0.5549
  125phy    C33 3350   3.690   4.284   2.430  0.3571 -0.4686 -0.2175
  125phy    C34 3351   3.797   4.262   2.329 -0.4365  0.0292  0.6455
  125phy    C32 3352   3.590   4.392   2.388  0.2121  0.0839  0.1574
  125phy    C31 3353   3.630   4.535   2.423  0.0090 -0.3709 -0.2553
  125phy    C30 3354   3.526   4.630   2.362 -0.3373  0.2967  0.6050
  125phy    C28 3355   3.565   4.775   2.376 -0.1124 -0.1538 -0.2050
  125phy    C29 3356   3.641   4.821   2.250  0.3008  0.1673 -0.0188
  125phy    C27 3357   3.433   4.857   2.381 -0.4985 -0.2552  0.4590
  125phy    C26 3358   3.432   4.980   2.474  0.3932 -0.4993  0.2373
  125phy    C25 3359   3.305   5.063   2.446  0.4608 -0.2732  0.4110
  125phy    C23 3360   3.277   5.190   2.535  0.0934 -0.6959 -0.4588
  125phy    C24 3361   3.200   5.300   2.455 -0.0971  0.3261 -0.0228
  125phy    C22 3362   3.209   5.171   2.666  0.3218 -0.0714 -0.6623
  125phy    C21 3363   3.294   5.218   2.789  0.2018  0.1014 -0.3597
  125phy    C20 3364   3.225   5.176   2.925  0.2786 -0.3293  0.3722
  125phy    C18 3365   3.323   5.133   3.040  0.4111  0.1719  0.0643
  125phy    O01 3366   3.432   5.227   3.055  0.2066 -0.0962 -0.1464
  125phy    H01 3367   3.405   5.317   3.065  0.9227 -0.0516  1.6781
  125phy    C19 3368   3.236   5.133   3.166  0.1829  0.1708 -0.7001
  125phy    C13 3369   3.384   4.989   2.996 -0.0058 -0.2600  0.2695
  125phy     H3 3370   3.416   4.993   2.889  0.9863  1.6174  0.5811
  125phy    O33 3371   3.285   4.883   2.992  0.4717 -0.2086  0.2894
  125phy    H1B 3372   3.224   4.896   2.922 -0.0297 -0.1867  0.7229
  125phy    C12 3373   3.507   4.926   3.070 -0.4694  0.2732  0.4657
  125phy    O11 3374   3.614   5.014   3.092  0.2240  0.0147  0.1107
  125phy    H1A 3375   3.572   5.095   3.069 -0.8687 -0.8724 -1.2369
  126phy    C35 3376   2.900   0.069   1.347 -0.3327  0.4177  0.1135
  126phy    C33 3377   2.921   0.218   1.316 -0.0992  0.1709  0.0274
  126phy    C34 3378   2.858   0.253   1.178 -0.1713  0.1481 -0.3161
  126phy    C32 3379   2.866   0.312   1.425 -0.2809  0.4383 -0.1301
  126phy    C31 3380   2.948   0.342   1.555 -0.5647 -0.0792  0.3899
  126phy    C30 3381   2.874   0.454   1.629  0.0084  0.2649  0.8979
  126phy    C28 3382   2.947   0.512   1.748  0.7079  0.6328  0.1549
  126phy    C29 3383   3.005   0.646   1.707 -0.0808 -0.1293  0.1397
  126phy    C27 3384   2.852   0.521   1.871 -0.3759 -0.5606  0.7767
  126phy    C26 3385   2.914   0.498   2.010  0.1501  0.1055  0.4449
  126phy    C25 3386   2.806   0.459   2.109  0.3459 -0.1135 -0.1462
  126phy    C23 3387   2.849   0.377   2.236 -0.4248 -0.0353 -0.1346
  126phy    C24 3388   2.869   0.458   2.359 -0.3270 -0.3269 -0.2525
  126phy    C22 3389   2.749   0.263   2.275 -0.1033 -0.4165 -0.0148
  126phy    C21 3390   2.816   0.128   2.312 -0.0276  0.5889  0.5323
  126phy    C20 3391   2.707   0.024   2.337  0.0556  0.0401  0.4134
  126phy    C18 3392   2.738  -0.118   2.392  0.5752 -0.0297 -0.4332
  126phy    O01 3393   2.828  -0.110   2.506  0.2032 -0.0528 -0.3921
  126phy    H01 3394   2.782  -0.054   2.566  0.2057 -0.0151 -0.4256
  126phy    C19 3395   2.597  -0.160   2.441  0.1602 -0.6237 -0.1426
  126phy    C13 3396   2.799  -0.218   2.282  0.0170 -0.2118 -0.2591
  126phy     H3 3397   2.727  -0.231   2.197  0.3486  0.1523 -0.5970
  126phy    O33 3398   2.808  -0.345   2.335 -0.4319  1.0268 -0.2971
  126phy    H1B 3399   2.879  -0.341   2.397  0.9483 -0.6936 -1.6781
  126phy    C12 3400   2.935  -0.190   2.214 -0.6264  0.1671  0.2789
  126phy    O11 3401   3.057  -0.196   2.291  0.2620  0.0266  0.5602
  126phy    H1A 3402   3.130  -0.169   2.238  0.6964 -0.3590  0.9530
  127phy    C35 3403   2.591   4.074   1.043  0.4728  0.4191 -0.2286
  127phy    C33 3404   2.486   4.184   1.042  0.3810 -0.4071  0.1029
  127phy    C34 3405   2.396   4.172   1.162 -0.4817  0.1741 -0.0998
  127phy    C32 3406   2.546   4.329   1.040 -0.0675  0.1854  0.2497
  127phy    C31 3407   2.593   4.392   0.913  0.8262  0.2109 -0.6463
  127phy    C30 3408   2.648   4.530   0.923 -0.0794 -0.2193  0.0444
  127phy    C28 3409   2.700   4.576   0.786  0.8002  1.0581 -0.5043
  127phy    C29 3410   2.628   4.696   0.723 -0.0120  0.0406 -0.9170
  127phy    C27 3411   2.852   4.594   0.805  0.0020 -0.4749 -0.3132
  127phy    C26 3412   2.933   4.545   0.685  0.0829 -0.3473  0.2870
  127phy    C25 3413   3.072   4.596   0.709 -0.3310  0.1075  0.6242
  127phy    C23 3414   3.172   4.572   0.593 -0.6668  0.1117  0.4224
  127phy    C24 3415   3.168   4.690   0.497  0.5053  0.1554  0.2367
  127phy    C22 3416   3.319   4.556   0.641 -0.4494 -0.1924 -0.0079
  127phy    C21 3417   3.395   4.450   0.556  0.0475 -0.0099 -0.0828
  127phy    C20 3418   3.531   4.414   0.611  0.4345  0.5781 -0.7613
  127phy    C18 3419   3.629   4.335   0.526 -0.0830  0.5024  0.5193
  127phy    O01 3420   3.568   4.223   0.459  0.3634 -0.2387 -0.1555
  127phy    H01 3421   3.489   4.254   0.421 -0.6149 -2.2503  0.1184
  127phy    C19 3422   3.727   4.275   0.625  0.3777  0.3577 -0.3926
  127phy    C13 3423   3.710   4.413   0.406 -0.3741 -0.1511 -0.1541
  127phy     H3 3424   3.626   4.440   0.336  0.3087 -1.8344 -1.7072
  127phy    O33 3425   3.752   4.544   0.442  0.0550 -0.0244 -0.1644
  127phy    H1B 3426   3.810   4.533   0.516  0.4983 -0.3166 -0.5497
  127phy    C12 3427   3.783   4.351   0.274  0.2205  0.6154  0.0176
  127phy    O11 3428   3.924   4.366   0.259 -0.1274 -0.2311 -0.2908
  127phy    H1A 3429   3.934   4.457   0.242  0.3660 -0.0928  0.6776
  128SOL     OW 3430   0.192   1.237   0.580 -0.4303 -0.4456  0.0778
  128SOL    HW1 3431   0.126   1.288   0.533 -0.0040  2.3501  2.2323
  128SOL    HW2 3432   0.225   1.170   0.520  1.0150  0.3925 -0.1077
  128SOL     MW 3433   0.188   1.235   0.566 -0.0168  0.0041  0.0070
  129SOL     OW 3434   2.226   3.679   2.986  0.5906  0.5029 -0.7655
  129SOL    HW1 3435   2.225   3.672   2.891  1.9589 -1.3795 -0.7051
  129SOL    HW2 3436   2.313   3.640   3.000  0.7353  1.0261 -0.1407
  129SOL     MW 3437   2.238   3.673   2.975 -0.0168  0.0041  0.0070
  130SOL     OW 3438   0.704   1.873   0.119 -0.0423  0.2514  0.5364
  130SOL    HW1 3439   0.780   1.861   0.063 -0.3419 -0.5707  0.2905
  130SOL    HW2 3440   0.736   1.834   0.201 -1.2945  0.4908  1.1748
  130SOL     MW 3441   0.718   1.867   0.123 -0.0168  0.0041  0.0070
  131SOL     OW 3442   3.469   2.391   0.336 -0.5731  0.4691  0.0643
  131SOL    HW1 3443   3.499   2.365   0.249  0.6013  1.3061  0.2043
  131SOL    HW2 3444   3.523   2.333   0.389  0.0374  2.2931  1.5333
  131SOL     MW 3445   3.480   2.380   0.331 -0.0168  0.0041  0.0070
  132SOL     OW 3446   0.909   4.357   0.513  0.0088 -0.3426  0.1400
  132SOL    HW1 3447   0.918   4.322   0.424 -0.6538 -0.5977  0.1720
  132SOL    HW2 3448   0.837   4.419   0.502  0.1056 -0.5429 -2.0863
  132SOL     MW 3449   0.901   4.361   0.500 -0.0168  0.0041  0.0070
  133SOL     OW 3450   0.774   4.142   0.647 -0.4108  0.3200  0.2174
  133SOL    HW1 3451   0.821   4.218   0.614  0.7284 -0.8699 -1.0337
  133SOL    HW2 3452   0.812   4.071   0.596  1.1201  0.1932  1.4706
  133SOL     MW 3453   0.785   4.143   0.636 -0.0168  0.0041  0.0070
  134SOL     OW 3454   3.913   3.516   0.004  0.2023 -0.2644  0.2660
  134SOL    HW1 3455   4.003   3.510   0.037  0.1809  0.1413  0.3954
  134SOL    HW2 3456   3.918   3.604  -0.033  1.5962 -0.7942 -0.8548
  134SOL     MW 3457   3.925   3.527   0.004 -0.0168  0.0041  0.0070
  135SOL     OW 3458   2.934   2.744   3.029 -0.0687  0.6214 -0.3866
  135SOL    HW1 3459   2.878   2.730   2.952  0.6167 -2.0499 -0.5205
  135SOL    HW2 3460   2.904   2.826   3.067 -1.8137  0.7309 -1.8250
  135SOL     MW 3461   2.922   2.753   3.024 -0.0168  0.0041  0.0070
  136SOL     OW 3462   0.133   2.894   0.231 -0.1378  0.2267  0.3078
  136SOL    HW1 3463   0.161   2.924   0.317  1.0007 -1.4788  0.5816
  136SOL    HW2 3464   0.071   2.823   0.250  0.3397 -1.1925 -2.8242
  136SOL     MW 3465   0.128   2.889   0.245 -0.0168  0.0041  0.0070
  137SOL     OW 3466   3.320   3.330   0.037  0.0318  0.7813 -0.3649
  137SOL    HW1 3467   3.393   3.275   0.066 -0.9728 -0.7437 -0.5711
  137SOL    HW2 3468   3.246   3.275   0.062  1.0375 -0.0780  0.8766
  137SOL     MW 3469   3.320   3.315   0.044 -0.0168  0.0041  0.0070
  138SOL     OW 3470   1.889   3.848   2.838 -0.1117 -0.4173  0.0691
  138SOL    HW1 3471   1.941   3.813   2.911  0.1283 -0.3493 -0.0682
  138SOL    HW2 3472   1.916   3.939   2.825 -0.7104 -0.3264 -0.6127
  138SOL     MW 3473   1.900   3.855   2.846 -0.0168  0.0041  0.0070
  139SOL     OW 3474   0.102   2.593   3.113  0.1525  0.2362 -0.3243
  139SOL    HW1 3475   0.159   2.665   3.140 -0.9972  1.4540 -1.0433
  139SOL    HW2 3476   0.079   2.618   3.024 -0.9928  1.1257  0.1945
  139SOL     MW 3477   0.107   2.606   3.105 -0.0168  0.0041  0.0070
  140SOL     OW 3478   2.317   4.326   2.899  0.2574 -0.4166 -0.4650
  140SOL    HW1 3479   2.298   4.320   2.993 -0.3825  0.9966 -0.4794
  140SOL    HW2 3480   2.316   4.421   2.891  0.0178 -0.4356 -0.6515
  140SOL     MW 3481   2.314   4.337   2.911 -0.0168  0.0041  0.0070
  141SOL     OW 3482   0.948   3.202   2.803 -0.2544  0.1711 -0.1897
  141SOL    HW1 3483   0.890   3.270   2.837 -0.1782 -0.6415  1.6450
  141SOL    HW2 3484   0.891   3.125   2.808 -1.0280  0.8039  1.3601
  141SOL     MW 3485   0.933   3.201   2.808 -0.0168  0.0041  0.0070
  142SOL     OW 3486   4.789   4.229   0.013  0.5023 -0.4615  0.0062
  142SOL    HW1 3487   4.726   4.282  -0.036 -1.3273  1.1948  3.6792
  142SOL    HW2 3488   4.798   4.287   0.089  1.4264  1.4106 -1.4490
  142SOL     MW 3489   4.782   4.244   0.017 -0.0168  0.0041  0.0070
  143SOL     OW 3490   0.292   2.785   0.047 -0.4699 -0.2773 -0.3138
  143SOL    HW1 3491   0.243   2.828   0.117  1.6558  0.0260  1.0878
  143SOL    HW2 3492   0.361   2.850   0.029 -1.0376  0.4605  0.1444
  143SOL     MW 3493   0.295   2.799   0.054 -0.0168  0.0041  0.0070
  144SOL     OW 3494   1.153   2.679   0.041  0.2531 -0.7587  0.0473
  144SOL    HW1 3495   1.122   2.759   0.084 -0.5902 -0.3357 -1.3003
  144SOL    HW2 3496   1.132   2.613   0.106 -0.3817 -0.8538 -0.2507
  144SOL     MW 3497   1.146   2.681   0.055 -0.0168  0.0041  0.0070
  145SOL     OW 3498   2.246   0.950   0.123 -0.0266  0.0298  0.5723
  145SOL    HW1 3499   2.178   0.996   0.073 -0.0889  0.6511  1.2137
  145SOL    HW2 3500   2.250   1.008   0.199  0.0027 -0.2098  0.7543
  145SOL     MW 3501   2.238   0.964   0.126 -0.0168  0.0041  0.0070
  146SOL     OW 3502   2.491   3.558   3.066  0.1425  0.0132  0.1181
  146SOL    HW1 3503   2.492   3.573   3.160  0.9976  3.8023 -0.3140
  146SOL    HW2 3504   2.567   3.506   3.040  0.1601 -0.0466  0.2877
  146SOL     MW 3505   2.501   3.553   3.075 -0.0168  0.0041  0.0070
  147SOL     OW 3506   3.027   4.801   2.547 -0.1301  0.0340 -0.1415
  147SOL    HW1 3507   2.958   4.867   2.540  0.0554  0.1065 -1.6025
  147SOL    HW2 3508   3.071   4.812   2.462  1.0230  2.0991  0.6631
  147SOL     MW 3509   3.023   4.811   2.535 -0.0168  0.0041  0.0070
  148SOL     OW 3510   0.880   1.715   3.091  0.0889  0.4936  0.1847
  148SOL    HW1 3511   0.823   1.715   3.013 -1.9594 -0.5804  1.5816
  148SOL    HW2 3512   0.866   1.627   3.124  1.2209  0.4229  0.4960
  148SOL     MW 3513   0.871   1.704   3.085 -0.0168  0.0041  0.0070
  149SOL     OW 3514   4.145   3.171   0.163 -0.0823 -0.1228  0.3989
  149SOL    HW1 3515   4.201   3.123   0.103  2.4303 -2.1519  3.9876
  149SOL    HW2 3516   4.067   3.116   0.167  0.4988 -0.9360  0.6423
  149SOL     MW 3517   4.142   3.158   0.156 -0.0168  0.0041  0.0070
  150SOL     OW 3518   4.236   4.556   0.033  0.2429 -0.2421  0.1645
  150SOL    HW1 3519   4.305   4.595  -0.021 -0.3897  0.0592 -0.4429
  150SOL    HW2 3520   4.263   4.581   0.121 -0.1396 -0.0795  0.2355
  150SOL     MW 3521   4.249   4.564   0.037 -0.0168  0.0041  0.0070
  151SOL     OW 3522   2.005   3.726   2.619 -0.2332 -0.1256  0.1613
  151SOL    HW1 3523   2.028   3.800   2.563  0.2236 -1.1069 -0.9876
  151SOL    HW2 3524   1.970   3.775   2.693 -3.7826  0.3846 -1.6388
  151SOL     MW 3525   2.004   3.742   2.622 -0.0168  0.0041  0.0070
  152SOL     OW 3526   1.731   1.467   0.028 -0.1001 -0.3377 -0.0749
  152SOL    HW1 3527   1.759   1.474  -0.064  1.0863 -0.5782  0.2539
  152SOL    HW2 3528   1.805   1.423   0.069 -0.2045 -1.1821 -0.7568
  152SOL     MW 3529   1.745   1.462   0.021 -0.0168  0.0041  0.0070
  153SOL     OW 3530   3.116   2.766   0.282 -0.4636 -0.9344  0.2490
  153SOL    HW1 3531   3.194   2.713   0.266 -0.5578 -1.0465  0.1644
  153SOL    HW2 3532   3.045   2.701   0.285 -1.0213 -0.3140  0.8147
  153SOL     MW 3533   3.117   2.750   0.281 -0.0168  0.0041  0.0070
  154SOL     OW 3534   4.954   4.133   0.281  0.2307 -0.5499  0.2822
  154SOL    HW1 3535   5.000   4.055   0.253 -0.0906 -0.5454 -0.2793
  154SOL    HW2 3536   4.875   4.094   0.319  0.7704 -1.6350  0.3264
  154SOL     MW 3537   4.949   4.118   0.282 -0.0168  0.0041  0.0070
  155SOL     OW 3538   0.331   2.617   2.815  0.0946  0.4379 -0.0825
  155SOL    HW1 3539   0.342   2.539   2.761 -0.5583  0.0793  0.2897
  155SOL    HW2 3540   0.364   2.591   2.901 -1.2879 -1.3609 -0.0328
  155SOL     MW 3541   0.337   2.604   2.819 -0.0168  0.0041  0.0070
  156SOL     OW 3542   1.000   2.024   3.047  0.2732 -0.3104 -0.3348
  156SOL    HW1 3543   1.010   2.059   3.135 -1.6510 -0.6725  0.0599
  156SOL    HW2 3544   0.976   2.098   2.991 -0.4931 -0.2564  0.0544
  156SOL     MW 3545   0.998   2.038   3.051 -0.0168  0.0041  0.0070
  157SOL     OW 3546   1.976   4.036   0.028  0.2132 -0.2251  0.1922
  157SOL    HW1 3547   1.960   3.941   0.029 -1.4673 -0.0006 -1.2618
  157SOL    HW2 3548   1.910   4.067  -0.034 -0.7083  0.5670  1.5158
  157SOL     MW 3549   1.965   4.027   0.020 -0.0168  0.0041  0.0070
  158SOL     OW 3550   3.901   2.988   0.162 -0.0781 -0.5220  0.3474
  158SOL    HW1 3551   3.863   3.015   0.246 -0.6521  0.5858 -0.2456
  158SOL    HW2 3552   3.829   2.955   0.108  1.4510  0.7224 -2.6780
  158SOL     MW 3553   3.886   2.988   0.166 -0.0168  0.0041  0.0070
  159SOL     OW 3554   4.021   4.500   3.016  0.1569 -0.6971  0.1933
  159SOL    HW1 3555   4.102   4.520   3.064  0.1272 -0.1079  0.0015
  159SOL    HW2 3556   3.964   4.566   3.055  1.7279  0.9857 -0.1899
  159SOL     MW 3557   4.024   4.512   3.028 -0.0168  0.0041  0.0070
  160SOL     OW 3558   2.904   4.555   2.738 -0.2396 -0.4040  0.5110
  160SOL    HW1 3559   2.937   4.620   2.676 -0.1271  0.2443  1.2297
  160SOL    HW2 3560   2.985   4.525   2.781  0.6516  0.3872 -0.5790
  160SOL     MW 3561   2.919   4.560   2.736 -0.0168  0.0041  0.0070
  161SOL     OW 3562   0.573   2.792   2.841  0.3648 -0.4796  0.4110
  161SOL    HW1 3563   0.637   2.732   2.879  0.6628  0.3209  1.1937
  161SOL    HW2 3564   0.507   2.728   2.813  0.0552 -0.8615  1.9150
  161SOL     MW 3565   0.572   2.776   2.843 -0.0168  0.0041  0.0070
  162SOL     OW 3566   1.136   1.737   0.030  0.0297 -0.4558 -0.3766
  162SOL    HW1 3567   1.047   1.742  -0.005  0.0641  1.0698 -0.2990
  162SOL    HW2 3568   1.186   1.785  -0.036  0.0883 -1.3194 -0.9767
  162SOL     MW 3569   1.131   1.744   0.017 -0.0168  0.0041  0.0070
  163SOL     OW 3570   0.558   3.672   3.008  0.0119  0.1376 -0.4196
  163SOL    HW1 3571   0.523   3.649   2.922 -1.7444 -0.7145  0.4793
  163SOL    HW2 3572   0.485   3.711   3.055  0.7689 -0.1972  1.0857
  163SOL     MW 3573   0.544   3.674   3.002 -0.0168  0.0041  0.0070
  164SOL     OW 3574   0.790   3.816   3.066  0.2768  0.3684 -0.3573
  164SOL    HW1 3575   0.799   3.837   2.973  0.2686 -0.1695 -0.4819
  164SOL    HW2 3576   0.711   3.763   3.062 -0.0418  0.7779  0.3419
  164SOL     MW 3577   0.781   3.812   3.053 -0.0168  0.0041  0.0070
  165SOL     OW 3578   1.350   1.787   0.411  0.5516 -0.3843 -0.1898
  165SOL    HW1 3579   1.424   1.733   0.385  0.2080  0.0675 -2.3380
  165SOL    HW2 3580   1.347   1.779   0.506 -2.4496  0.4992 -0.0936
  165SOL     MW 3581   1.359   1.779   0.420 -0.0168  0.0041  0.0070
  166SOL     OW 3582   4.499   0.159   0.081 -0.4924  0.0128 -0.2032
  166SOL    HW1 3583   4.486   0.064   0.078  0.5023 -0.1840  0.7962
  166SOL    HW2 3584   4.413   0.198   0.068 -1.0454 -0.1623  2.3908
  166SOL     MW 3585   4.486   0.151   0.079 -0.0168  0.0041  0.0070
  167SOL     OW 3586   4.125   4.232   0.177  0.0341  0.1790  0.2273
  167SOL    HW1 3587   4.047   4.276   0.211 -1.2957 -1.4143 -0.5753
  167SOL    HW2 3588   4.088   4.163   0.122  1.3583  0.6357 -1.3087
  167SOL     MW 3589   4.110   4.229   0.174 -0.0168  0.0041  0.0070
  168SOL     OW 3590   3.968   3.780   2.970 -0.0602 -0.3815 -0.3000
  168SOL    HW1 3591   4.060   3.755   2.958 -0.1627 -0.7133 -0.3899
  168SOL    HW2 3592   3.979   3.857   3.027 -1.1891 -0.4209 -0.0211
  168SOL     MW 3593   3.982   3.787   2.976 -0.0168  0.0041  0.0070
  169SOL     OW 3594   1.602   4.434   0.098  0.0932  0.7171 -0.4040
  169SOL    HW1 3595   1.555   4.514   0.121  1.0408  1.0986  0.2294
  169SOL    HW2 3596   1.682   4.436   0.151 -0.8355  0.6051  1.0587
  169SOL     MW 3597   1.606   4.445   0.108 -0.0168  0.0041  0.0070
  170SOL     OW 3598   0.941   0.727   0.120 -0.2910 -0.6482  0.5679
  170SOL    HW1 3599   0.951   0.641   0.162 -0.9871 -0.5071  1.0361
  170SOL    HW2 3600   0.869   0.768   0.167 -0.0059 -2.3691  2.6469
  170SOL     MW 3601   0.933   0.721   0.132 -0.0168  0.0041  0.0070
  171SOL     OW 3602   0.322   2.179   0.246  0.2217 -0.4599 -0.3353
  171SOL    HW1 3603   0.410   2.142   0.237  0.5470  0.3171 -0.4279
  171SOL    HW2 3604   0.313   2.248   0.181  1.4899  1.5917  1.5206
  171SOL     MW 3605   0.332   2.183   0.237 -0.0168  0.0041  0.0070
  172SOL     OW 3606   2.038   2.090   0.145 -0.1548  0.0483  0.3424
  172SOL    HW1 3607   2.010   2.156   0.209  0.6902 -1.1649  2.0519
  172SOL    HW2 3608   1.981   2.101   0.069 -0.3979 -0.0521  0.5071
  172SOL     MW 3609   2.026   2.100   0.144 -0.0168  0.0041  0.0070
  173SOL     OW 3610   3.755   3.292   0.051 -0.2832  0.1625  0.0228
  173SOL    HW1 3611   3.771   3.257  -0.037  0.8039 -0.4727  0.4535
  173SOL    HW2 3612   3.817   3.365   0.058  0.5464 -0.6412  1.3587
  173SOL     MW 3613   3.765   3.297   0.041 -0.0168  0.0041  0.0070
  174SOL     OW 3614   1.586   1.656   0.362 -0.0064  0.4794  0.2334
  174SOL    HW1 3615   1.650   1.703   0.415  2.1697 -2.7646  0.8368
  174SOL    HW2 3616   1.599   1.677   0.269  0.1682  1.9207  0.5617
  174SOL     MW 3617   1.596   1.665   0.357 -0.0168  0.0041  0.0070
  175SOL     OW 3618   1.332   2.159   0.154  0.0249 -0.6852  0.0423
  175SOL    HW1 3619   1.408   2.117   0.194  0.4236  0.1619  0.1948
  175SOL    HW2 3620   1.317   2.228   0.218 -2.5607 -0.4882 -0.6742
  175SOL     MW 3621   1.340   2.163   0.168 -0.0168  0.0041  0.0070
  176SOL     OW 3622   4.966   3.410   0.307  0.2856 -0.0755  0.1485
  176SOL    HW1 3623   5.053   3.438   0.335  0.3008  1.6696 -1.4367
  176SOL    HW2 3624   4.998   3.363   0.230  0.5528 -0.2949  0.3889
  176SOL     MW 3625   4.982   3.408   0.300 -0.0168  0.0041  0.0070
  177SOL     OW 3626   2.768   4.577   3.076  0.2225 -0.3443 -0.1705
  177SOL    HW1 3627   2.696   4.554   3.135  0.8440 -0.0041  0.7453
  177SOL    HW2 3628   2.760   4.506   3.012 -0.9123 -0.2773 -0.1149
  177SOL     MW 3629   2.758   4.564   3.075 -0.0168  0.0041  0.0070
  178SOL     OW 3630   1.346   0.937   3.091 -0.2535 -0.4280  0.1233
  178SOL    HW1 3631   1.388   0.851   3.093 -1.5642 -1.0840  0.8102
  178SOL    HW2 3632   1.254   0.913   3.082 -0.8428  1.8337 -0.3701
  178SOL     MW 3633   1.340   0.923   3.090 -0.0168  0.0041  0.0070
  179SOL     OW 3634   2.363   4.078   0.183  0.1803 -0.3823  0.2259
  179SOL    HW1 3635   2.333   4.041   0.100  0.7957  0.0756 -0.2168
  179SOL    HW2 3636   2.456   4.058   0.178  0.1425 -1.0064  1.6594
  179SOL     MW 3637   2.371   4.071   0.171 -0.0168  0.0041  0.0070
  180SOL     OW 3638   4.342   4.239   0.347 -0.0929  0.0134 -0.2793
  180SOL    HW1 3639   4.268   4.242   0.287 -0.4458  0.8883  0.1824
  180SOL    HW2 3640   4.409   4.288   0.301  0.3200 -1.1119 -0.9169
  180SOL     MW 3641   4.341   4.246   0.333 -0.0168  0.0041  0.0070
  181SOL     OW 3642   0.850   3.451   0.179  0.0589 -0.2406  0.3127
  181SOL    HW1 3643   0.914   3.406   0.235 -0.5111 -1.3549  0.0943
  181SOL    HW2 3644   0.804   3.380   0.135  1.3872 -0.4703 -0.7699
  181SOL     MW 3645   0.852   3.436   0.181 -0.0168  0.0041  0.0070
  182SOL     OW 3646   0.801   2.964   2.842  0.4112 -0.3064  0.0682
  182SOL    HW1 3647   0.722   2.917   2.818  0.2327  0.0640 -0.0666
  182SOL    HW2 3648   0.868   2.924   2.786  0.4354 -0.1112 -0.0438
  182SOL     MW 3649   0.800   2.953   2.832 -0.0168  0.0041  0.0070
  183SOL     OW 3650   1.015   2.317   0.027  0.0748 -0.4176  0.0485
  183SOL    HW1 3651   1.031   2.236   0.075  2.3812 -0.4154 -0.5710
  183SOL    HW2 3652   0.923   2.313   0.001 -0.5191  1.7710  1.6044
  183SOL     MW 3653   1.005   2.306   0.030 -0.0168  0.0041  0.0070
  184SOL     OW 3654   0.167   4.952   3.079  0.1826  0.3519 -0.0694
  184SOL    HW1 3655   0.086   4.910   3.051  0.0680  0.6304 -0.1649
  184SOL    HW2 3656   0.227   4.920   3.012 -0.2291  2.0905 -1.3379
  184SOL     MW 3657   0.164   4.942   3.066 -0.0168  0.0041  0.0070
  185SOL     OW 3658   4.950   4.873   0.282 -0.6392 -0.5068 -0.2398
  185SOL    HW1 3659   4.858   4.875   0.308 -0.4648  0.0516  0.3489
  185SOL    HW2 3660   4.947   4.927   0.203 -0.6102  0.1569  0.2107
  185SOL     MW 3661   4.937   4.880   0.275 -0.0168  0.0041  0.0070
  186SOL     OW 3662   1.074   0.900   3.062  0.2027 -0.8068  0.3734
  186SOL    HW1 3663   1.051   0.859   2.979  2.6393 -0.2812 -0.6593
  186SOL    HW2 3664   1.056   0.837   3.132  1.3328 -0.2950  1.1536
  186SOL     MW 3665   1.069   0.886   3.061 -0.0168  0.0041  0.0070
  187SOL     OW 3666   0.010   0.579   3.052 -0.3269  0.5317  0.1532
  187SOL    HW1 3667  -0.028   0.492   3.066 -0.3439  0.5653  0.3236
  187SOL    HW2 3668  -0.058   0.642   3.075 -1.2323 -0.1146 -0.6781
  187SOL     MW 3669  -0.004   0.575   3.057 -0.0168  0.0041  0.0070
  188SOL     OW 3670   0.955   4.251   0.246  0.2099  0.6448 -0.0929
  188SOL    HW1 3671   1.045   4.223   0.260 -0.0566 -0.5258 -0.5840
  188SOL    HW2 3672   0.965   4.335   0.201 -1.6629  0.3034 -1.2750
  188SOL     MW 3673   0.968   4.258   0.242 -0.0168  0.0041  0.0070
  189SOL     OW 3674   1.171   1.506   2.760 -0.2220 -0.0187 -0.0627
  189SOL    HW1 3675   1.173   1.598   2.735 -2.3466  0.2674  0.6502
  189SOL    HW2 3676   1.220   1.499   2.842  1.0880 -0.0778 -0.8214
  189SOL     MW 3677   1.178   1.517   2.768 -0.0168  0.0041  0.0070
  190SOL     OW 3678   3.145   3.888   0.154  0.1769  0.2127 -0.3685
  190SOL    HW1 3679   3.238   3.876   0.170  0.2717  0.5391 -0.6665
  190SOL    HW2 3680   3.139   3.981   0.177  2.3412  0.2812  0.0906
  190SOL     MW 3681   3.156   3.899   0.159 -0.0168  0.0041  0.0070
  191SOL     OW 3682   0.803   2.652   2.903  0.0170 -0.0724 -0.4872
  191SOL    HW1 3683   0.885   2.693   2.928  0.1176 -0.6460  0.1647
  191SOL    HW2 3684   0.767   2.611   2.981  0.1319 -2.9737 -1.7731
  191SOL     MW 3685   0.809   2.652   2.916 -0.0168  0.0041  0.0070
  192SOL     OW 3686   0.833   1.762   0.332  0.1238 -0.2279  0.1892
  192SOL    HW1 3687   0.839   1.668   0.314  0.6525  0.2008 -2.2296
  192SOL    HW2 3688   0.923   1.790   0.348 -0.1606  1.0283 -0.2907
  192SOL     MW 3689   0.846   1.753   0.332 -0.0168  0.0041  0.0070
  193SOL     OW 3690   3.347   3.945   3.006 -0.0199 -0.1060 -0.0637
  193SOL    HW1 3691   3.340   3.854   3.033  4.6796 -0.2108  1.6643
  193SOL    HW2 3692   3.263   3.965   2.964 -0.5552 -0.4744  0.7964
  193SOL     MW 3693   3.335   3.936   3.004 -0.0168  0.0041  0.0070
  194SOL     OW 3694   2.055   4.548   0.376  0.0646 -0.3768 -0.1702
  194SOL    HW1 3695   2.070   4.590   0.460 -1.6107 -3.4094  1.8469
  194SOL    HW2 3696   2.115   4.473   0.381  0.2903 -0.1598  0.4520
  194SOL     MW 3697   2.065   4.544   0.388 -0.0168  0.0041  0.0070
  195SOL     OW 3698   2.205   1.400   0.002 -0.2090 -0.1786  0.1701
  195SOL    HW1 3699   2.219   1.329  -0.060 -1.5469 -1.0572  0.8225
  195SOL    HW2 3700   2.127   1.370   0.049 -1.0987  1.1431 -0.3951
  195SOL     MW 3701   2.196   1.387   0.000 -0.0168  0.0041  0.0070
  196SOL     OW 3702   1.101   1.857   0.291 -0.0040 -0.6004  0.1464
  196SOL    HW1 3703   1.181   1.846   0.341  0.4362  0.7224 -0.2371
  196SOL    HW2 3704   1.118   1.812   0.208 -0.3179  0.5009 -0.5334
  196SOL     MW 3705   1.113   1.849   0.287 -0.0168  0.0041  0.0070
  197SOL     OW 3706   1.639   1.167   0.268 -0.2094  0.0763  0.2984
  197SOL    HW1 3707   1.676   1.252   0.294  0.5709 -0.1509 -0.0401
  197SOL    HW2 3708   1.586   1.143   0.344 -1.3193 -2.3726 -1.1534
  197SOL     MW 3709   1.637   1.175   0.282 -0.0168  0.0041  0.0070
  198SOL     OW 3710   4.995   0.695   0.307  0.0771 -0.2287 -0.1254
  198SOL    HW1 3711   5.067   0.649   0.262 -1.5623 -2.3771 -0.6886
  198SOL    HW2 3712   4.937   0.620   0.314  0.3625 -0.3310  1.4390
  198SOL     MW 3713   4.997   0.679   0.302 -0.0168  0.0041  0.0070
  199SOL     OW 3714   2.506   3.973   2.949  0.2818 -0.1314  0.5580
  199SOL    HW1 3715   2.526   4.065   2.931 -0.6105  0.1104  0.7388
  199SOL    HW2 3716   2.423   3.981   2.996  0.8813 -0.0085  1.6495
  199SOL     MW 3717   2.498   3.986   2.953 -0.0168  0.0041  0.0070
  200SOL     OW 3718   2.538   0.447   0.043  0.0394 -0.3041  0.0705
  200SOL    HW1 3719   2.524   0.480   0.132 -0.1206  0.6778 -0.3053
  200SOL    HW2 3720   2.532   0.526  -0.010 -0.1924 -1.6747 -2.0886
  200SOL     MW 3721   2.535   0.462   0.048 -0.0168  0.0041  0.0070
  201SOL     OW 3722   1.615   3.815   2.951  0.1901  0.3943 -0.1645
  201SOL    HW1 3723   1.706   3.821   2.921  1.6316 -3.1887  2.6807
  201SOL    HW2 3724   1.620   3.861   3.035  1.0451  0.5309 -0.2799
  201SOL     MW 3725   1.628   3.822   2.958 -0.0168  0.0041  0.0070
  202SOL     OW 3726   2.703   3.373   3.046  0.0717  0.1881 -0.0695
  202SOL    HW1 3727   2.787   3.390   3.087  0.0359 -0.1335  0.1447
  202SOL    HW2 3728   2.723   3.316   2.972  0.2324 -1.8893  1.4910
  202SOL     MW 3729   2.717   3.368   3.042 -0.0168  0.0041  0.0070
  203SOL     OW 3730   0.597   3.497   0.272  0.1078 -0.0216 -0.1491
  203SOL    HW1 3731   0.592   3.544   0.356 -0.9780 -0.9420  0.3334
  203SOL    HW2 3732   0.691   3.486   0.257  0.4135  2.1518 -0.1133
  203SOL     MW 3733   0.609   3.502   0.281 -0.0168  0.0041  0.0070
  204SOL     OW 3734   0.487   2.949   3.049 -0.3163 -0.2547 -0.3764
  204SOL    HW1 3735   0.572   2.970   3.088 -0.3521  1.8027 -1.2740
  204SOL    HW2 3736   0.513   2.897   2.973  2.6802 -1.4844  1.3242
  204SOL     MW 3737   0.502   2.945   3.044 -0.0168  0.0041  0.0070
  205SOL     OW 3738   4.259   3.757   3.047 -0.0751 -0.2054 -0.2351
  205SOL    HW1 3739   4.229   3.696   3.114 -1.3013  0.3327 -0.2667
  205SOL    HW2 3740   4.282   3.833   3.101 -0.2214 -1.5177  1.7297
  205SOL     MW 3741   4.258   3.759   3.063 -0.0168  0.0041  0.0070
  206SOL     OW 3742   5.064   3.010   0.031  0.4570  0.0308 -0.0794
  206SOL    HW1 3743   5.051   3.103   0.049 -0.4006 -0.1656  0.3487
  206SOL    HW2 3744   5.115   2.977   0.106 -0.2917  0.8915  0.8301
  206SOL     MW 3745   5.069   3.018   0.043 -0.0168  0.0041  0.0070
  207SOL     OW 3746   4.240   4.886   3.090  0.1756  0.0698 -0.3350
  207SOL    HW1 3747   4.206   4.836   3.016  0.7759  1.4348 -1.5718
  207SOL    HW2 3748   4.211   4.843   3.171 -0.9414 -0.1486 -0.8320
  207SOL     MW 3749   4.232   4.874   3.091 -0.0168  0.0041  0.0070
  208SOL     OW 3750   3.676   2.833   0.014 -0.0053 -0.1075  0.4288
  208SOL    HW1 3751   3.630   2.750   0.026 -0.9936  0.3996  0.2781
  208SOL    HW2 3752   3.605   2.886  -0.023  0.1901  0.1574  0.4247
  208SOL     MW 3753   3.661   2.829   0.011 -0.0168  0.0041  0.0070
  209SOL     OW 3754   0.841   1.488   0.301 -0.1451  0.2584 -0.1522
  209SOL    HW1 3755   0.776   1.455   0.364 -0.0945 -0.6845 -0.5733
  209SOL    HW2 3756   0.907   1.419   0.303 -0.1988  0.2112  0.3213
  209SOL     MW 3757   0.841   1.474   0.310 -0.0168  0.0041  0.0070
  210SOL     OW 3758   0.954   2.848   0.157 -0.2288 -0.0745 -0.1914
  210SOL    HW1 3759   0.892   2.902   0.108 -0.0310 -0.6328 -1.0719
  210SOL    HW2 3760   0.901   2.770   0.172 -0.0569 -0.3703 -1.1163
  210SOL     MW 3761   0.939   2.845   0.153 -0.0168  0.0041  0.0070
  211SOL     OW 3762   0.762   2.235   3.075  0.0677  0.5181 -0.3638
  211SOL    HW1 3763   0.729   2.235   2.985  0.1572  2.0361 -0.4248
  211SOL    HW2 3764   0.701   2.177   3.120  0.9370  0.0046  0.1743
  211SOL     MW 3765   0.749   2.228   3.069 -0.0168  0.0041  0.0070
  212SOL     OW 3766   1.059   2.781   2.927 -0.1760 -0.4333 -0.0787
  212SOL    HW1 3767   1.111   2.861   2.926  0.5230 -0.7768  2.1194
  212SOL    HW2 3768   1.090   2.745   3.010  1.0799 -0.3353 -0.4877
  212SOL     MW 3769   1.070   2.787   2.938 -0.0168  0.0041  0.0070
  213SOL     OW 3770   2.658   3.797   3.086  0.4666 -0.3198  0.4486
  213SOL    HW1 3771   2.611   3.715   3.070 -0.7500 -0.1810  2.7502
  213SOL    HW2 3772   2.605   3.857   3.034  0.8272 -0.4469 -0.0635
  213SOL     MW 3773   2.645   3.794   3.077 -0.0168  0.0041  0.0070
  214SOL     OW 3774   2.094   4.697   0.601  0.4383  0.3492 -0.3407
  214SOL    HW1 3775   2.057   4.780   0.572  0.5933  0.9964  1.2103
  214SOL    HW2 3776   2.036   4.671   0.673 -0.0272  3.9129  0.7370
  214SOL     MW 3777   2.081   4.704   0.607 -0.0168  0.0041  0.0070
  215SOL     OW 3778   1.334   3.736   2.938  0.3977  0.0491  0.2818
  215SOL    HW1 3779   1.426   3.753   2.919 -0.3316  2.1473 -1.8337
  215SOL    HW2 3780   1.293   3.813   2.898  1.1673  0.0412 -0.5336
  215SOL     MW 3781   1.341   3.748   2.930 -0.0168  0.0041  0.0070
  216SOL     OW 3782   3.375   3.236   0.691 -0.0069  0.5431 -0.4152
  216SOL    HW1 3783   3.421   3.245   0.608 -0.7627  0.7863 -0.8175
  216SOL    HW2 3784   3.447   3.260   0.750  0.2790 -1.1302 -0.0376
  216SOL     MW 3785   3.390   3.241   0.688 -0.0168  0.0041  0.0070
  217SOL     OW 3786   1.593   3.632   0.200  0.3922 -0.0162  0.2759
  217SOL    HW1 3787   1.507   3.602   0.173 -0.2739 -0.3417  2.4981
  217SOL    HW2 3788   1.607   3.591   0.285  1.4225 -2.3060 -0.9317
  217SOL     MW 3789   1.583   3.623   0.208 -0.0168  0.0041  0.0070
  218SOL     OW 3790   2.331   3.942   2.705 -0.2787  0.2952  0.2892
  218SOL    HW1 3791   2.315   3.848   2.714 -0.3888  0.2014 -0.7279
  218SOL    HW2 3792   2.405   3.959   2.763 -0.8569 -0.0862  1.1458
  218SOL     MW 3793   2.339   3.932   2.714 -0.0168  0.0041  0.0070
  219SOL     OW 3794   1.225   1.892   2.954  0.1182 -0.6582  0.3034
  219SOL    HW1 3795   1.299   1.946   2.982 -0.7248  0.6318  0.1279
  219SOL    HW2 3796   1.151   1.947   2.980  0.6383  0.4583 -0.5288
  219SOL     MW 3797   1.225   1.906   2.961 -0.0168  0.0041  0.0070
  220SOL     OW 3798   2.277   1.207   2.955  0.1628 -0.0636 -0.1239
  220SOL    HW1 3799   2.319   1.121   2.953 -0.7213 -0.5169  0.3513
  220SOL    HW2 3800   2.271   1.225   2.861  0.9658 -1.7981 -0.5480
  220SOL     MW 3801   2.281   1.198   2.942 -0.0168  0.0041  0.0070
  221SOL     OW 3802   0.949   3.609   3.072 -0.4246 -0.0415 -0.3050
  221SOL    HW1 3803   0.916   3.574   3.155  0.3140 -0.1323 -0.0469
  221SOL    HW2 3804   0.904   3.693   3.065  0.5633  0.4539 -0.9554
  221SOL     MW 3805   0.938   3.616   3.082 -0.0168  0.0041  0.0070
  222SOL     OW 3806   4.314   3.975   0.349 -0.2241 -0.3207  0.3472
  222SOL    HW1 3807   4.329   4.070   0.356  1.1328 -0.4924 -0.0662
  222SOL    HW2 3808   4.305   3.971   0.253 -0.2632 -0.2452  0.3474
  222SOL     MW 3809   4.315   3.987   0.337 -0.0168  0.0041  0.0070
  223SOL     OW 3810   4.313   4.223   3.079 -0.6834 -0.1523 -0.6047
  223SOL    HW1 3811   4.274   4.231   2.992 -0.8734  1.1749 -0.4221
  223SOL    HW2 3812   4.248   4.267   3.134  2.4724  1.9961  1.7566
  223SOL     MW 3813   4.299   4.230   3.075 -0.0168  0.0041  0.0070
  224SOL     OW 3814   2.262   3.671   2.706  0.2022  0.1552  0.3587
  224SOL    HW1 3815   2.177   3.694   2.669  0.1116 -0.6164  0.0799
  224SOL    HW2 3816   2.310   3.660   2.624 -0.0370  1.0920  0.0734
  224SOL     MW 3817   2.257   3.673   2.691 -0.0168  0.0041  0.0070
  225SOL     OW 3818   1.948   1.197   2.885  0.1965 -0.3778  0.1799
  225SOL    HW1 3819   1.868   1.156   2.918  0.0326  1.2580  2.0819
  225SOL    HW2 3820   1.935   1.207   2.791 -1.5154 -0.0525  0.4201
  225SOL     MW 3821   1.936   1.193   2.877 -0.0168  0.0041  0.0070
  226SOL     OW 3822   3.518   2.611   0.029 -0.3028 -0.0131 -0.2748
  226SOL    HW1 3823   3.461   2.615  -0.047 -0.8972 -2.0782  0.0141
  226SOL    HW2 3824   3.536   2.518   0.037  0.4823  0.1847  0.3891
  226SOL     MW 3825   3.513   2.599   0.020 -0.0168  0.0041  0.0070
  227SOL     OW 3826   0.738   4.206   0.084 -0.4336  0.0948  0.1551
  227SOL    HW1 3827   0.824   4.204   0.127 -0.0775 -1.1232 -0.5666
  227SOL    HW2 3828   0.715   4.298   0.093  1.4885  0.4774  2.0461
  227SOL     MW 3829   0.747   4.218   0.091 -0.0168  0.0041  0.0070
  228SOL     OW 3830   0.544   2.091   0.067  0.5233 -0.5306  0.5143
  228SOL    HW1 3831   0.480   2.047   0.011  0.5659 -0.8075  0.6763
  228SOL    HW2 3832   0.595   2.018   0.101 -0.8823 -0.7667  2.3026
  228SOL     MW 3833   0.542   2.075   0.064 -0.0168  0.0041  0.0070
  229SOL     OW 3834   4.174   0.226   2.860  0.3752 -0.2646 -1.0768
  229SOL    HW1 3835   4.212   0.264   2.940 -0.2247 -0.2788 -0.7764
  229SOL    HW2 3836   4.188   0.296   2.796 -1.6271 -0.0325 -1.3210
  229SOL     MW 3837   4.181   0.240   2.862 -0.0168  0.0041  0.0070
  230SOL     OW 3838   4.575   5.022   2.815  0.1493  0.4685 -0.2195
  230SOL    HW1 3839   4.562   5.107   2.858  0.6246  0.4546 -0.0444
  230SOL    HW2 3840   4.488   5.000   2.781  0.1394  2.0006 -1.2847
  230SOL     MW 3841   4.562   5.030   2.816 -0.0168  0.0041  0.0070
  231SOL     OW 3842   3.965   4.658   0.215 -0.1236  0.1882 -0.3015
  231SOL    HW1 3843   4.037   4.722   0.219  0.5839 -0.4353 -2.0364
  231SOL    HW2 3844   3.905   4.687   0.284  1.0958  0.1028  0.8507
  231SOL     MW 3845   3.967   4.671   0.225 -0.0168  0.0041  0.0070
  232SOL     OW 3846   1.508   1.164   0.519  0.3201 -0.1800 -0.4959
  232SOL    HW1 3847   1.445   1.233   0.538 -0.3327  0.1675 -3.3696
  232SOL    HW2 3848   1.452   1.087   0.507 -0.4626  0.2635  0.2028
  232SOL     MW 3849   1.492   1.163   0.520 -0.0168  0.0041  0.0070
  233SOL     OW 3850   2.885   3.350   0.325 -0.2845 -0.0055  0.1519
  233SOL    HW1 3851   2.940   3.384   0.397  0.2693  0.5432 -0.5076
  233SOL    HW2 3852   2.806   3.404   0.331 -0.9869 -0.9574 -0.4090
  233SOL     MW 3853   2.882   3.362   0.335 -0.0168  0.0041  0.0070
  234SOL     OW 3854   1.655   4.972   0.148  0.1387 -0.0513 -0.2259
  234SOL    HW1 3855   1.671   4.898   0.089 -1.1447 -0.2288 -0.3684
  234SOL    HW2 3856   1.568   4.955   0.183  0.7805  0.3167  1.6972
  234SOL     MW 3857   1.646   4.960   0.145 -0.0168  0.0041  0.0070
  235SOL     OW 3858   4.340   3.356   0.148  0.0171  0.6349 -0.8066
  235SOL    HW1 3859   4.408   3.328   0.210 -1.4646  0.2989  0.7501
  235SOL    HW2 3860   4.268   3.297   0.167 -1.5703  2.6073 -0.4486
  235SOL     MW 3861   4.340   3.344   0.159 -0.0168  0.0041  0.0070
  236SOL     OW 3862   2.826   2.849   0.417  0.2795 -0.5735  0.0244
  236SOL    HW1 3863   2.797   2.931   0.378  0.5734 -0.4657  0.0301
  236SOL    HW2 3864   2.894   2.870   0.481 -0.2902 -2.2511  1.2731
  236SOL     MW 3865   2.831   2.862   0.421 -0.0168  0.0041  0.0070
  237SOL     OW 3866   4.322   4.943   2.728 -0.4111 -0.0151 -0.0303
  237SOL    HW1 3867   4.240   4.981   2.757  0.2127  0.1336  1.6419
  237SOL    HW2 3868   4.339   4.990   2.646  0.3184 -1.9227 -1.0434
  237SOL     MW 3869   4.314   4.954   2.721 -0.0168  0.0041  0.0070
  238SOL     OW 3870   1.524   1.305   3.070 -0.1715 -0.3148 -0.1148
  238SOL    HW1 3871   1.485   1.257   3.143 -0.5832  1.6116  1.0076
  238SOL    HW2 3872   1.598   1.350   3.110  0.1772 -1.7488  0.9425
  238SOL     MW 3873   1.528   1.305   3.085 -0.0168  0.0041  0.0070
  239SOL     OW 3874   2.191   4.178   2.701  0.1574  0.0383  0.3622
  239SOL    HW1 3875   2.239   4.095   2.701 -1.0187 -0.6803 -0.7699
  239SOL    HW2 3876   2.235   4.232   2.767  0.4538  0.0653  0.1492
  239SOL     MW 3877   2.203   4.174   2.709 -0.0168  0.0041  0.0070
  240SOL     OW 3878   2.955   3.395   0.058  0.1184 -0.1720 -0.4931
  240SOL    HW1 3879   2.949   3.388   0.154  1.6795  2.0764 -0.1358
  240SOL    HW2 3880   3.013   3.471   0.048  0.7290 -0.5259  0.2690
  240SOL     MW 3881   2.962   3.404   0.070 -0.0168  0.0041  0.0070
  241SOL     OW 3882   3.111   3.166   0.102  0.0905  0.5566  0.2614
  241SOL    HW1 3883   3.099   3.156   0.196  0.0948 -0.6675  0.1457
  241SOL    HW2 3884   3.054   3.237   0.075 -0.4990 -0.5979 -1.7843
  241SOL     MW 3885   3.102   3.174   0.111 -0.0168  0.0041  0.0070
  242SOL     OW 3886   4.878   0.775   0.059  0.5369 -0.1390  0.2387
  242SOL    HW1 3887   4.928   0.774   0.141  0.2326  0.1324  0.4264
  242SOL    HW2 3888   4.839   0.862   0.051  0.2714 -0.4055 -2.2089
  242SOL     MW 3889   4.880   0.786   0.069 -0.0168  0.0041  0.0070
  243SOL     OW 3890   2.352   4.744   0.492 -0.2249 -0.3111 -0.0874
  243SOL    HW1 3891   2.294   4.718   0.563 -0.5950 -1.1529 -0.6737
  243SOL    HW2 3892   2.409   4.668   0.473  0.8927  0.4321  0.1941
  243SOL     MW 3893   2.352   4.730   0.499 -0.0168  0.0041  0.0070
  244SOL     OW 3894   2.210   4.740   0.246  0.5947  0.4263 -0.1801
  244SOL    HW1 3895   2.280   4.737   0.311  1.3388 -1.3803 -0.9953
  244SOL    HW2 3896   2.148   4.677   0.283 -0.3764  0.9611 -0.8509
  244SOL     MW 3897   2.211   4.732   0.260 -0.0168  0.0041  0.0070
  245SOL     OW 3898   4.260   0.591   3.063  0.0529 -0.4360 -0.7617
  245SOL    HW1 3899   4.255   0.686   3.067 -0.1309 -0.4530 -0.5164
  245SOL    HW2 3900   4.346   0.575   3.024  1.0240  1.8111  0.2811
  245SOL     MW 3901   4.271   0.601   3.058 -0.0168  0.0041  0.0070
  246SOL     OW 3902   3.988   4.046   0.007  0.5366  0.1663  0.1907
  246SOL    HW1 3903   3.950   4.113  -0.050 -2.0374 -1.0822  0.2990
  246SOL    HW2 3904   3.918   4.033   0.071  0.4804  0.7635  0.2554
  246SOL     MW 3905   3.974   4.053   0.008 -0.0168  0.0041  0.0070
  247SOL     OW 3906   0.105   2.271   2.692  0.1767  0.2398 -0.4062
  247SOL    HW1 3907   0.054   2.344   2.729  1.2476 -0.3163  2.3708
  247SOL    HW2 3908   0.053   2.249   2.615 -1.4747  0.0535  0.7220
  247SOL     MW 3909   0.091   2.278   2.686 -0.0168  0.0041  0.0070
  248SOL     OW 3910   0.379   0.551   0.082  0.2329  0.0300  0.0984
  248SOL    HW1 3911   0.412   0.470   0.043 -0.3821  0.3074 -1.0377
  248SOL    HW2 3912   0.447   0.609   0.047 -0.9586  1.5217  0.1254
  248SOL     MW 3913   0.393   0.548   0.072 -0.0168  0.0041  0.0070
  249SOL     OW 3914   4.544   2.668   0.141 -0.0733  0.0727  0.1434
  249SOL    HW1 3915   4.448   2.658   0.137  0.0746 -2.5598  1.3416
  249SOL    HW2 3916   4.562   2.606   0.211 -1.5736 -0.9359 -0.2972
  249SOL     MW 3917   4.534   2.658   0.150 -0.0168  0.0041  0.0070
  250SOL     OW 3918   2.068   4.927   0.407  0.0791 -0.0452  0.2101
  250SOL    HW1 3919   2.143   4.981   0.431 -0.7319  1.5705 -0.6895
  250SOL    HW2 3920   2.101   4.879   0.331 -0.3196 -0.1562  0.0995
  250SOL     MW 3921   2.082   4.928   0.400 -0.0168  0.0041  0.0070
  251SOL     OW 3922   3.391   4.279   0.260 -0.9663  0.2451  0.0369
  251SOL    HW1 3923   3.411   4.370   0.239  0.0014 -0.1016 -0.6578
  251SOL    HW2 3924   3.430   4.233   0.185 -1.8772  0.4772 -0.5859
  251SOL     MW 3925   3.399   4.285   0.247 -0.0168  0.0041  0.0070
  252SOL     OW 3926   1.343   1.579   0.086  0.6143  0.0015  0.1080
  252SOL    HW1 3927   1.273   1.644   0.082 -0.0677 -0.7294  0.1229
  252SOL    HW2 3928   1.328   1.519   0.013 -0.2242  0.6395 -0.2604
  252SOL     MW 3929   1.332   1.580   0.076 -0.0168  0.0041  0.0070
  253SOL     OW 3930   4.376   4.657   0.268  0.0604 -0.7943  0.0878
  253SOL    HW1 3931   4.435   4.581   0.263  0.2202 -0.7851  1.4370
  253SOL    HW2 3932   4.400   4.690   0.355 -1.0247 -0.5741  0.3119
  253SOL     MW 3933   4.387   4.651   0.279 -0.0168  0.0041  0.0070
  254SOL     OW 3934   2.903   3.740   2.950  0.0414 -0.1996 -0.3509
  254SOL    HW1 3935   2.948   3.703   3.026 -2.7874 -0.8906  1.1356
  254SOL    HW2 3936   2.818   3.766   2.985 -0.3669 -0.5751 -1.0400
  254SOL     MW 3937   2.898   3.739   2.965 -0.0168  0.0041  0.0070
  255SOL     OW 3938   2.055   1.097   3.118 -0.1205  0.5795  0.4430
  255SOL    HW1 3939   2.000   1.024   3.093  0.6165  0.9775 -2.8373
  255SOL    HW2 3940   2.098   1.123   3.036  0.9465  1.7691  1.3299
  255SOL     MW 3941   2.054   1.091   3.104 -0.0168  0.0041  0.0070
  256SOL     OW 3942   0.271   2.349   0.018  0.1573  0.2040  0.2194
  256SOL    HW1 3943   0.213   2.423   0.034  0.1267  0.2813 -0.2447
  256SOL    HW2 3944   0.219   2.294  -0.040 -0.2482 -0.5208  1.2416
  256SOL     MW 3945   0.256   2.352   0.012 -0.0168  0.0041  0.0070
  257SOL     OW 3946   0.606   0.701   3.116  0.5251  0.9000 -0.0138
  257SOL    HW1 3947   0.537   0.764   3.096 -0.2923 -0.5871 -2.2466
  257SOL    HW2 3948   0.668   0.746   3.174  1.7228 -1.5122  0.7107
  257SOL     MW 3949   0.605   0.716   3.121 -0.0168  0.0041  0.0070
  258SOL     OW 3950   4.179   3.566   0.108  0.1677 -0.5034 -0.2873
  258SOL    HW1 3951   4.239   3.492   0.119  0.1378 -0.2219  2.9102
  258SOL    HW2 3952   4.135   3.567   0.194 -0.3521  0.4876 -0.5502
  258SOL     MW 3953   4.181   3.556   0.121 -0.0168  0.0041  0.0070
  259SOL     OW 3954   4.210   2.362   0.618  0.8263 -0.4850 -0.1489
  259SOL    HW1 3955   4.131   2.329   0.660  0.6817 -0.3363 -0.2984
  259SOL    HW2 3956   4.281   2.333   0.675  0.2405 -0.4410  0.6161
  259SOL     MW 3957   4.209   2.354   0.631 -0.0168  0.0041  0.0070
  260SOL     OW 3958   1.943   1.330   0.116 -0.4852 -0.2704 -0.1953
  260SOL    HW1 3959   1.948   1.318   0.211 -2.1067 -0.4698 -0.1175
  260SOL    HW2 3960   1.958   1.243   0.080 -1.7036 -0.4062 -0.4293
  260SOL     MW 3961   1.946   1.317   0.124 -0.0168  0.0041  0.0070
  261SOL     OW 3962   4.997   0.190   2.751 -0.1214 -0.3610 -0.0426
  261SOL    HW1 3963   5.063   0.149   2.807  0.4878  1.4267  0.6159
  261SOL    HW2 3964   4.981   0.128   2.679  0.3197 -0.7824  0.2109
  261SOL     MW 3965   5.004   0.177   2.749 -0.0168  0.0041  0.0070
  262SOL     OW 3966   0.505   3.440   0.029 -0.0392  0.0096 -0.1760
  262SOL    HW1 3967   0.518   3.465   0.120 -2.4535  1.7055 -0.1769
  262SOL    HW2 3968   0.536   3.517  -0.018  1.0138 -0.6578 -0.6019
  262SOL     MW 3969   0.511   3.454   0.035 -0.0168  0.0041  0.0070
  263SOL     OW 3970   4.108   2.876   2.731  0.1200  0.1379  0.1259
  263SOL    HW1 3971   4.023   2.850   2.697  0.3983  0.5696 -0.9584
  263SOL    HW2 3972   4.147   2.789   2.721 -0.8260 -0.2629 -0.1444
  263SOL     MW 3973   4.102   2.861   2.725 -0.0168  0.0041  0.0070
  264SOL     OW 3974   4.969   5.060   2.572  0.1571 -0.0308  0.3939
  264SOL    HW1 3975   4.963   5.119   2.497  0.1656 -2.6122 -1.8236
  264SOL    HW2 3976   4.879   5.027   2.576 -0.3813  1.2671 -0.5403
  264SOL     MW 3977   4.956   5.063   2.563 -0.0168  0.0041  0.0070
  265SOL     OW 3978   3.616   4.543   3.047 -0.2186 -0.2339  0.0682
  265SOL    HW1 3979   3.535   4.560   3.000  0.4899  2.4069 -0.3710
  265SOL    HW2 3980   3.639   4.458   3.009  0.3870  0.3831 -1.0079
  265SOL     MW 3981   3.609   4.534   3.036 -0.0168  0.0041  0.0070
  266SOL     OW 3982   4.458   4.621   2.953  0.5583 -0.2721  0.2470
  266SOL    HW1 3983   4.524   4.686   2.979  0.9496 -0.5804  0.0506
  266SOL    HW2 3984   4.439   4.646   2.863 -1.1088 -0.2718  0.5677
  266SOL     MW 3985   4.465   4.633   2.945 -0.0168  0.0041  0.0070
  267SOL     OW 3986   0.305   3.144   2.943 -0.0253 -0.7504 -0.1057
  267SOL    HW1 3987   0.233   3.082   2.931  0.5798 -1.4369 -0.2319
  267SOL    HW2 3988   0.373   3.080   2.964  0.0834 -0.1233  1.6546
  267SOL     MW 3989   0.304   3.127   2.944 -0.0168  0.0041  0.0070
  268SOL     OW 3990   0.952   2.181   2.819  0.2786 -0.1456 -0.0135
  268SOL    HW1 3991   0.992   2.265   2.796  1.2406 -0.8099 -0.8447
  268SOL    HW2 3992   0.938   2.149   2.730 -0.3725  0.5900 -0.1894
  268SOL     MW 3993   0.956   2.188   2.804 -0.0168  0.0041  0.0070
  269SOL     OW 3994   1.309   1.350   0.555 -0.0703 -0.2300 -0.3780
  269SOL    HW1 3995   1.317   1.384   0.466 -0.0728 -0.1177 -0.3352
  269SOL    HW2 3996   1.245   1.412   0.589 -0.8694 -0.1966 -1.8361
  269SOL     MW 3997   1.302   1.362   0.547 -0.0168  0.0041  0.0070
  270SOL     OW 3998   0.096   2.937   2.928 -0.1628 -0.3291 -0.0563
  270SOL    HW1 3999   0.068   2.960   3.016  0.0701 -0.0049 -0.0668
  270SOL    HW2 4000   0.021   2.958   2.873 -0.4699  1.1232  0.8819
  270SOL     MW 4001   0.082   2.943   2.932 -0.0168  0.0041  0.0070
  271SOL     OW 4002   4.266   2.639   0.148 -0.1807 -0.1010 -0.0007
  271SOL    HW1 4003   4.195   2.701   0.133 -0.7299 -0.7525 -0.1192
  271SOL    HW2 4004   4.216   2.567   0.186 -1.3553  1.0792  0.7764
  271SOL     MW 4005   4.250   2.638   0.151 -0.0168  0.0041  0.0070
  272SOL     OW 4006   0.974   2.463   2.764 -0.2021 -0.1211  0.0212
  272SOL    HW1 4007   1.047   2.460   2.826 -0.7517  0.9516  0.7511
  272SOL    HW2 4008   0.912   2.523   2.805 -0.1981  0.8750 -1.3548
  272SOL     MW 4009   0.976   2.470   2.778 -0.0168  0.0041  0.0070
  273SOL     OW 4010   4.789   0.334   2.880 -0.0257 -0.3122 -0.0024
  273SOL    HW1 4011   4.849   0.351   2.953  0.1837 -1.5097  0.1291
  273SOL    HW2 4012   4.850   0.295   2.816  0.7463  1.6830 -0.5456
  273SOL     MW 4013   4.805   0.331   2.881 -0.0168  0.0041  0.0070
  274SOL     OW 4014   3.505   4.164   0.028  0.3076 -0.3169 -0.1756
  274SOL    HW1 4015   3.453   4.091  -0.007  0.8543 -0.4893 -0.6380
  274SOL    HW2 4016   3.551   4.200  -0.048 -0.1045  0.0306 -0.2630
  274SOL     MW 4017   3.504   4.159   0.014 -0.0168  0.0041  0.0070
  275SOL     OW 4018   5.048   3.867   0.218  0.2571 -0.1449  0.3362
  275SOL    HW1 4019   5.013   3.861   0.129  0.4068  1.7285  0.0995
  275SOL    HW2 4020   4.988   3.812   0.268  0.8485 -1.9745 -0.8932
  275SOL     MW 4021   5.036   3.859   0.213 -0.0168  0.0041  0.0070
  276SOL     OW 4022   1.975   3.764   3.080 -0.0900  0.6219 -0.6980
  276SOL    HW1 4023   2.054   3.711   3.072  0.1910  1.1546 -1.5266
  276SOL    HW2 4024   1.918   3.695   3.115  0.5787  0.8947  1.0347
  276SOL     MW 4025   1.978   3.748   3.084 -0.0168  0.0041  0.0070
  277SOL     OW 4026   3.419   4.543   0.129 -0.4823  0.6317  0.3566
  277SOL    HW1 4027   3.347   4.602   0.106 -0.2539  0.2328 -1.5916
  277SOL    HW2 4028   3.486   4.563   0.064  0.0340 -0.6970  0.4364
  277SOL     MW 4029   3.418   4.553   0.117 -0.0168  0.0041  0.0070
  278SOL     OW 4030   0.968   4.491   0.097 -0.0244 -0.3563 -0.5012
  278SOL    HW1 4031   0.882   4.531   0.095  0.4819  0.7483 -0.6571
  278SOL    HW2 4032   1.025   4.568   0.095  0.9518 -1.0534 -0.5501
  278SOL     MW 4033   0.964   4.506   0.096 -0.0168  0.0041  0.0070
  279SOL     OW 4034   3.854   4.969   2.999 -0.2061 -0.2712 -0.3430
  279SOL    HW1 4035   3.766   4.987   3.031 -0.0567 -0.7977  0.3922
  279SOL    HW2 4036   3.861   4.874   3.006  0.6937 -0.0887  2.8164
  279SOL     MW 4037   3.844   4.959   3.004 -0.0168  0.0041  0.0070
  280SOL     OW 4038   4.330   3.961   0.082  0.1805 -0.5679  0.2532
  280SOL    HW1 4039   4.425   3.968   0.092  0.1699  0.9218 -0.3459
  280SOL    HW2 4040   4.307   4.048   0.049 -0.7723 -0.7275  0.4731
  280SOL     MW 4041   4.340   3.974   0.079 -0.0168  0.0041  0.0070
  281SOL     OW 4042   4.989   2.463   2.768 -0.1672 -0.0347 -0.0361
  281SOL    HW1 4043   4.903   2.465   2.811  0.2309  0.3967  0.7622
  281SOL    HW2 4044   5.035   2.529   2.819 -2.1005 -0.3771  2.3426
  281SOL     MW 4045   4.983   2.472   2.780 -0.0168  0.0041  0.0070
  282SOL     OW 4046   0.728   3.289   3.120 -0.3667  0.1809  0.1903
  282SOL    HW1 4047   0.762   3.327   3.039 -2.4710 -0.2053 -0.9421
  282SOL    HW2 4048   0.640   3.326   3.124  0.1276  1.3001  1.6195
  282SOL     MW 4049   0.721   3.299   3.110 -0.0168  0.0041  0.0070
  283SOL     OW 4050   3.835   4.697   3.102 -0.4255 -0.1530  0.1090
  283SOL    HW1 4051   3.868   4.679   3.190 -0.2995 -1.5433 -0.1916
  283SOL    HW2 4052   3.750   4.654   3.099 -1.0933  1.1451 -0.3545
  283SOL     MW 4053   3.828   4.689   3.114 -0.0168  0.0041  0.0070
  284SOL     OW 4054   4.073   5.039   2.811 -0.2944  0.2971  0.0341
  284SOL    HW1 4055   4.099   5.128   2.834 -1.1319  0.9096 -1.2632
  284SOL    HW2 4056   4.008   5.019   2.879  0.8445 -0.5769  0.8965
  284SOL     MW 4057   4.068   5.048   2.823 -0.0168  0.0041  0.0070
  285SOL     OW 4058   3.228   4.735   0.077  0.4838 -0.4424  0.2281
  285SOL    HW1 4059   3.265   4.813   0.035 -1.5742  1.0530  1.0353
  285SOL    HW2 4060   3.157   4.709   0.018  0.8209 -0.6060 -0.1131
  285SOL     MW 4061   3.224   4.742   0.063 -0.0168  0.0041  0.0070
  286SOL     OW 4062   4.546   4.378   3.076 -0.2199 -0.5159 -0.3125
  286SOL    HW1 4063   4.511   4.450   3.023 -2.5297 -1.1418  0.2730
  286SOL    HW2 4064   4.470   4.321   3.079 -0.9837  0.4967  0.8365
  286SOL     MW 4065   4.531   4.380   3.069 -0.0168  0.0041  0.0070
  287SOL     OW 4066   4.711   4.036   0.393  0.0428 -0.3745 -0.0655
  287SOL    HW1 4067   4.674   4.097   0.456 -0.0999 -0.9638  0.4351
  287SOL    HW2 4068   4.661   3.957   0.413  1.4295 -1.1346  0.5332
  287SOL     MW 4069   4.700   4.033   0.404 -0.0168  0.0041  0.0070
  288SOL     OW 4070   0.178   2.171   2.957 -0.6588 -0.3882  0.0048
  288SOL    HW1 4071   0.132   2.185   2.875 -0.9974 -0.6994  0.1401
  288SOL    HW2 4072   0.107   2.136   3.010 -1.7555 -1.4000 -2.0315
  288SOL     MW 4073   0.163   2.168   2.953 -0.0168  0.0041  0.0070
  289SOL     OW 4074   0.205   0.529   2.860 -0.0842 -0.5554 -0.4126
  289SOL    HW1 4075   0.149   0.502   2.788  0.1961  2.1350 -1.7373
  289SOL    HW2 4076   0.145   0.564   2.926  0.0821  0.0271 -0.5664
  289SOL     MW 4077   0.190   0.530   2.859 -0.0168  0.0041  0.0070
  290SOL     OW 4078   1.970   1.307   0.381  0.3996  0.1206 -0.4244
  290SOL    HW1 4079   1.890   1.360   0.391 -0.4475 -1.1732 -0.0660
  290SOL    HW2 4080   2.036   1.374   0.361 -0.2107  0.6711 -0.6342
  290SOL     MW 4081   1.968   1.323   0.379 -0.0168  0.0041  0.0070
  291SOL     OW 4082   4.970   3.356   2.965  0.2982 -0.0143  0.2367
  291SOL    HW1 4083   4.902   3.296   2.933 -0.1791  0.5347  0.2164
  291SOL    HW2 4084   4.953   3.435   2.914 -0.1955 -0.4456 -0.2769
  291SOL     MW 4085   4.959   3.358   2.954 -0.0168  0.0041  0.0070
  292SOL     OW 4086   2.791   4.372   2.901 -0.1479 -0.0850  0.0315
  292SOL    HW1 4087   2.857   4.309   2.927 -0.0356  0.0766  0.1395
  292SOL    HW2 4088   2.826   4.430   2.833  1.5490 -1.0073  0.0752
  292SOL     MW 4089   2.804   4.372   2.895 -0.0168  0.0041  0.0070
  293SOL     OW 4090   4.793   2.652   3.086  0.0814 -0.3284  0.1505
  293SOL    HW1 4091   4.745   2.657   3.003 -0.0137  1.5233  0.2738
  293SOL    HW2 4092   4.724   2.661   3.151  0.6173  0.2292  0.6523
  293SOL     MW 4093   4.777   2.654   3.084 -0.0168  0.0041  0.0070
  294SOL     OW 4094   3.025   4.685   3.028 -0.0312 -0.1668  0.2361
  294SOL    HW1 4095   2.938   4.651   3.048 -0.8447  1.2057 -0.7298
  294SOL    HW2 4096   3.004   4.771   2.991 -1.2842  0.2876  1.8983
  294SOL     MW 4097   3.011   4.692   3.026 -0.0168  0.0041  0.0070
  295SOL     OW 4098   2.231   4.337   0.450 -0.6040 -0.0691 -0.2403
  295SOL    HW1 4099   2.219   4.247   0.420  1.7129 -0.4572 -0.1904
  295SOL    HW2 4100   2.220   4.328   0.544 -0.5050 -1.2709 -0.3295
  295SOL     MW 4101   2.228   4.324   0.458 -0.0168  0.0041  0.0070
  296SOL     OW 4102   1.289   2.367   0.328 -0.2152 -0.3236 -0.0645
  296SOL    HW1 4103   1.348   2.441   0.342  0.3878 -0.3985 -1.9949
  296SOL    HW2 4104   1.207   2.414   0.312 -0.3830 -0.4633  0.3500
  296SOL     MW 4105   1.286   2.383   0.328 -0.0168  0.0041  0.0070
  297SOL     OW 4106   1.406   1.149   0.141  0.2135  0.3968  0.0998
  297SOL    HW1 4107   1.393   1.063   0.102 -0.9817  0.7967 -0.4347
  297SOL    HW2 4108   1.491   1.139   0.185 -0.1854 -0.7078  0.6464
  297SOL     MW 4109   1.416   1.136   0.142 -0.0168  0.0041  0.0070
  298SOL     OW 4110   1.533   2.015   0.281  0.1223  0.2369 -0.6460
  298SOL    HW1 4111   1.602   1.978   0.225 -0.2069 -0.7354 -0.4247
  298SOL    HW2 4112   1.487   1.938   0.315  1.2250 -0.0467  0.2569
  298SOL     MW 4113   1.536   2.000   0.278 -0.0168  0.0041  0.0070
  299SOL     OW 4114   3.572   2.424   2.867  0.2643 -0.3173 -0.3445
  299SOL    HW1 4115   3.660   2.461   2.871  0.6122 -1.2264  0.8035
  299SOL    HW2 4116   3.515   2.501   2.869  0.7227  0.0187  0.1793
  299SOL     MW 4117   3.576   2.439   2.868 -0.0168  0.0041  0.0070
  300SOL     OW 4118   0.069   2.671   2.864 -0.0226  0.1190 -0.1846
  300SOL    HW1 4119   0.076   2.763   2.889 -0.2832 -0.3680  1.9277
  300SOL    HW2 4120   0.159   2.654   2.837 -0.2653 -0.1261 -0.8731
  300SOL     MW 4121   0.082   2.681   2.864 -0.0168  0.0041  0.0070
  301SOL     OW 4122   3.545   3.687   2.956 -0.1632 -0.0453  0.7068
  301SOL    HW1 4123   3.561   3.727   3.041 -0.9971  1.9135  0.0046
  301SOL    HW2 4124   3.602   3.737   2.898  0.5655 -0.1333  1.3414
  301SOL     MW 4125   3.554   3.699   2.959 -0.0168  0.0041  0.0070
  302SOL     OW 4126   4.139   4.726   2.907 -0.0443  0.1369  0.1595
  302SOL    HW1 4127   4.090   4.652   2.944  1.7653 -1.4089 -0.3649
  302SOL    HW2 4128   4.128   4.718   2.812  1.1757  0.8626 -0.0611
  302SOL     MW 4129   4.131   4.715   2.899 -0.0168  0.0041  0.0070
  303SOL     OW 4130   2.876   2.011   3.022 -0.0910 -0.6266  0.3571
  303SOL    HW1 4131   2.900   1.919   3.032  0.3113 -0.5484  0.1478
  303SOL    HW2 4132   2.806   2.018   3.087 -0.7269  0.2294 -0.4106
  303SOL     MW 4133   2.870   2.000   3.032 -0.0168  0.0041  0.0070
  304SOL     OW 4134   2.396   1.580   3.042  0.1932 -0.1784 -0.7820
  304SOL    HW1 4135   2.348   1.662   3.053 -1.7039 -1.3379  0.2868
  304SOL    HW2 4136   2.333   1.522   3.084  1.7551 -1.2358  0.2122
  304SOL     MW 4137   2.381   1.583   3.049 -0.0168  0.0041  0.0070
  305SOL     OW 4138   0.821   1.456   0.039 -0.1013 -0.1052  0.6937
  305SOL    HW1 4139   0.831   1.459   0.134  1.6369  0.8521  0.5353
  305SOL    HW2 4140   0.728   1.460   0.019 -0.3470  2.8519  1.9967
  305SOL     MW 4141   0.810   1.457   0.049 -0.0168  0.0041  0.0070
  306SOL     OW 4142   1.349   3.500   0.127  0.3264 -0.1713 -0.1492
  306SOL    HW1 4143   1.358   3.406   0.142  1.6191 -0.0137  0.1842
  306SOL    HW2 4144   1.311   3.508   0.040  0.9445 -2.1266 -0.6482
  306SOL     MW 4145   1.345   3.488   0.118 -0.0168  0.0041  0.0070
  307SOL     OW 4146   3.404   3.806   0.225  0.5422  0.0763 -0.8335
  307SOL    HW1 4147   3.373   3.724   0.264 -0.6319  0.3006 -1.2514
  307SOL    HW2 4148   3.451   3.851   0.296  0.5974 -0.4390 -0.5417
  307SOL     MW 4149   3.406   3.801   0.240 -0.0168  0.0041  0.0070
  308SOL     OW 4150   0.816   2.621   0.217  0.2121 -0.1395  0.3825
  308SOL    HW1 4151   0.751   2.600   0.283 -0.0132 -0.2714  0.1219
  308SOL    HW2 4152   0.777   2.591   0.135  0.6286  0.0391  0.1140
  308SOL     MW 4153   0.803   2.614   0.215 -0.0168  0.0041  0.0070
  309SOL     OW 4154   1.427   4.258   0.228  1.0326 -0.6868  0.4262
  309SOL    HW1 4155   1.505   4.206   0.209  1.5287  0.7461 -1.9464
  309SOL    HW2 4156   1.450   4.335   0.176 -1.6344 -0.8968 -1.2844
  309SOL     MW 4157   1.440   4.261   0.218 -0.0168  0.0041  0.0070
  310SOL     OW 4158   4.247   0.329   0.016  0.2037  0.3742  0.2449
  310SOL    HW1 4159   4.230   0.421  -0.005 -1.5149  0.6983  2.7029
  310SOL    HW2 4160   4.192   0.314   0.092  0.0200 -0.3202 -0.0145
  310SOL     MW 4161   4.238   0.339   0.023 -0.0168  0.0041  0.0070
  311SOL     OW 4162   3.903   4.252   2.966  0.4904 -0.2900  0.0679
  311SOL    HW1 4163   3.939   4.327   3.012  0.9167 -0.0019 -0.7063
  311SOL    HW2 4164   3.976   4.234   2.906  0.5136 -0.2473  0.0822
  311SOL     MW 4165   3.917   4.259   2.964 -0.0168  0.0041  0.0070
  312SOL     OW 4166   1.070   2.105   0.180 -0.2252 -0.3538  0.6194
  312SOL    HW1 4167   1.164   2.114   0.163 -0.2376 -0.7718  0.3135
  312SOL    HW2 4168   1.069   2.025   0.233  1.8505 -0.2402  0.9160
  312SOL     MW 4169   1.082   2.096   0.185 -0.0168  0.0041  0.0070
  313SOL     OW 4170   0.862   2.311   2.351  0.0364 -0.2005 -0.0650
  313SOL    HW1 4171   0.918   2.376   2.395  1.9475 -2.0506  0.4228
  313SOL    HW2 4172   0.839   2.350   2.267 -1.8196 -0.9181  0.0639
  313SOL     MW 4173   0.867   2.325   2.346 -0.0168  0.0041  0.0070
  314SOL     OW 4174   3.164   2.833   2.936 -0.2996 -0.5860 -0.0873
  314SOL    HW1 4175   3.190   2.858   3.024 -0.7003 -0.8153  0.1010
  314SOL    HW2 4176   3.080   2.792   2.958 -0.1278 -1.1801 -0.5116
  314SOL     MW 4177   3.156   2.831   2.950 -0.0168  0.0041  0.0070
  315SOL     OW 4178   4.256   3.004   3.088 -0.0889  0.0865 -0.6251
  315SOL    HW1 4179   4.227   3.033   3.002 -1.0274  0.9766 -0.0371
  315SOL    HW2 4180   4.351   3.002   3.080 -0.0732 -1.3263 -0.3600
  315SOL     MW 4181   4.265   3.008   3.076 -0.0168  0.0041  0.0070
  316SOL     OW 4182   1.315   0.520   0.170 -0.1234 -0.0105 -0.8979
  316SOL    HW1 4183   1.354   0.549   0.087 -0.6068 -0.0751 -1.1506
  316SOL    HW2 4184   1.366   0.565   0.237  0.2897 -0.8990 -0.6076
  316SOL     MW 4185   1.327   0.530   0.168 -0.0168  0.0041  0.0070
  317SOL     OW 4186   3.574   3.481   0.160 -0.3719 -0.3570 -0.3183
  317SOL    HW1 4187   3.637   3.425   0.114 -1.3156 -0.1872 -1.9185
  317SOL    HW2 4188   3.605   3.570   0.143 -1.3647  0.1639  0.5020
  317SOL     MW 4189   3.586   3.485   0.152 -0.0168  0.0041  0.0070
  318SOL     OW 4190   1.282   1.442   2.993 -0.5411 -0.0221  0.1501
  318SOL    HW1 4191   1.351   1.375   2.990 -1.5861 -1.1278  0.1939
  318SOL    HW2 4192   1.205   1.388   3.012 -0.5318 -0.5282 -1.1461
  318SOL     MW 4193   1.281   1.426   2.995 -0.0168  0.0041  0.0070
  319SOL     OW 4194   3.752   3.497   2.899  0.1427  0.6438  0.2982
  319SOL    HW1 4195   3.678   3.555   2.916 -1.6283 -1.1108 -0.9694
  319SOL    HW2 4196   3.799   3.488   2.982  0.1985 -1.5328  0.0819
  319SOL     MW 4197   3.749   3.504   2.912 -0.0168  0.0041  0.0070
  320SOL     OW 4198   3.349   2.623   0.236  0.1566 -0.1102 -0.6343
  320SOL    HW1 4199   3.372   2.534   0.262  0.5493 -0.5387 -2.2970
  320SOL    HW2 4200   3.397   2.638   0.155 -0.8355  0.4394 -1.1434
  320SOL     MW 4201   3.358   2.613   0.229 -0.0168  0.0041  0.0070
  321SOL     OW 4202   3.573   3.972   0.382  0.1542  0.7795  0.1666
  321SOL    HW1 4203   3.635   3.915   0.429  0.1266  1.4247  1.0195
  321SOL    HW2 4204   3.572   4.056   0.427  1.0370  0.4188  0.9066
  321SOL     MW 4205   3.581   3.976   0.394 -0.0168  0.0041  0.0070
  322SOL     OW 4206   1.679   1.934   0.043  0.4968  0.2387 -0.2442
  322SOL    HW1 4207   1.603   1.967  -0.004 -1.9395 -2.9281  1.0929
  322SOL    HW2 4208   1.660   1.841   0.054 -1.3862  0.6652  0.5463
  322SOL     MW 4209   1.667   1.926   0.038 -0.0168  0.0041  0.0070
  323SOL     OW 4210   0.398   4.375   0.131 -0.1882 -0.1292 -0.0561
  323SOL    HW1 4211   0.358   4.408   0.051 -1.8894 -0.4125  0.6382
  323SOL    HW2 4212   0.413   4.283   0.106 -0.5977  0.2784 -1.8679
  323SOL     MW 4213   0.395   4.367   0.117 -0.0168  0.0041  0.0070
  324SOL     OW 4214   0.433   2.566   3.061  0.0647 -0.0144 -0.4489
  324SOL    HW1 4215   0.377   2.635   3.098 -0.8569 -0.8685 -0.1919
  324SOL    HW2 4216   0.384   2.486   3.080 -1.5737  0.8407 -0.8891
  324SOL     MW 4217   0.419   2.565   3.069 -0.0168  0.0041  0.0070
  325SOL     OW 4218   2.250   3.966   3.078  0.2258  0.1483 -0.5532
  325SOL    HW1 4219   2.158   3.992   3.088  0.7925  2.4148 -0.5927
  325SOL    HW2 4220   2.248   3.887   3.025 -0.8332 -0.1926 -0.0525
  325SOL     MW 4221   2.237   3.959   3.073 -0.0168  0.0041  0.0070
  326SOL     OW 4222   0.895   1.089   3.047 -0.0028  0.2374 -0.4645
  326SOL    HW1 4223   0.955   1.163   3.042  0.3742 -0.0744 -0.5632
  326SOL    HW2 4224   0.956   1.018   3.066 -2.1415 -1.5249  0.3108
  326SOL     MW 4225   0.911   1.089   3.049 -0.0168  0.0041  0.0070
  327SOL     OW 4226   4.158   5.062   0.383 -0.4508 -0.3039 -0.5824
  327SOL    HW1 4227   4.252   5.076   0.398  0.2098 -1.8351 -2.8259
  327SOL    HW2 4228   4.135   5.138   0.329 -1.1183  0.9195  1.3191
  327SOL     MW 4229   4.168   5.074   0.378 -0.0168  0.0041  0.0070
  328SOL     OW 4230   1.855   3.558   0.085  0.1508  0.4389  0.2388
  328SOL    HW1 4231   1.826   3.498   0.016  1.0734  0.9662 -0.6349
  328SOL    HW2 4232   1.768   3.585   0.115 -0.4312 -0.3038 -0.7402
  328SOL     MW 4233   1.840   3.554   0.080 -0.0168  0.0041  0.0070
  329SOL     OW 4234   1.456   1.506   0.767 -0.1988  0.0879 -0.0750
  329SOL    HW1 4235   1.412   1.443   0.710 -0.2079 -1.3808  1.4754
  329SOL    HW2 4236   1.544   1.472   0.776 -0.4946 -0.3823  1.3454
  329SOL     MW 4237   1.462   1.493   0.760 -0.0168  0.0041  0.0070
  330SOL     OW 4238   4.558   0.206   2.947 -0.2136  0.1970 -0.1367
  330SOL    HW1 4239   4.648   0.236   2.941  0.0659 -0.4503  0.6639
  330SOL    HW2 4240   4.549   0.193   3.041  2.2956 -0.0291  0.1390
  330SOL     MW 4241   4.568   0.208   2.958 -0.0168  0.0041  0.0070
  331SOL     OW 4242   2.562   4.247   2.969 -0.0833 -0.1568 -0.0096
  331SOL    HW1 4243   2.638   4.297   2.939  1.0389 -1.0004  1.2826
  331SOL    HW2 4244   2.484   4.290   2.936  0.4019  0.1575 -0.7732
  331SOL     MW 4245   2.562   4.259   2.961 -0.0168  0.0041  0.0070
  332SOL     OW 4246   3.520   2.345   0.047  0.1696 -0.0478  0.1520
  332SOL    HW1 4247   3.614   2.330   0.049  0.0780 -0.5884  0.9088
  332SOL    HW2 4248   3.494   2.299  -0.033 -0.3406  0.0749  0.2414
  332SOL     MW 4249   3.529   2.337   0.037 -0.0168  0.0041  0.0070
  333SOL     OW 4250   4.110   0.186   0.205  0.0616  0.4404  0.2921
  333SOL    HW1 4251   4.022   0.224   0.211  0.0050  0.5872 -1.1865
  333SOL    HW2 4252   4.098   0.126   0.131 -1.6600 -0.3545  1.1444
  333SOL     MW 4253   4.096   0.183   0.196 -0.0168  0.0041  0.0070
  334SOL     OW 4254   1.587   1.679   0.094 -0.2751  0.1748 -0.0427
  334SOL    HW1 4255   1.497   1.645   0.094 -0.0704 -0.3732 -0.0584
  334SOL    HW2 4256   1.642   1.614   0.050 -0.1968  1.2416 -1.5712
  334SOL     MW 4257   1.582   1.666   0.089 -0.0168  0.0041  0.0070
  335SOL     OW 4258   1.431   0.670   3.090  0.0169  0.6222 -0.3062
  335SOL    HW1 4259   1.521   0.669   3.057  0.6048  1.4790  1.1405
  335SOL    HW2 4260   1.378   0.658   3.012  0.4229  1.2328 -0.6847
  335SOL     MW 4261   1.436   0.668   3.076 -0.0168  0.0041  0.0070
  336SOL     OW 4262   0.115   0.124   2.934  0.0681  0.3075 -0.1853
  336SOL    HW1 4263   0.138   0.043   2.979  0.7091  0.3463 -0.4331
  336SOL    HW2 4264   0.197   0.164   2.903  0.2211  0.2848  0.1836
  336SOL     MW 4265   0.129   0.119   2.936 -0.0168  0.0041  0.0070
  337SOL     OW 4266   0.658   4.476   0.082 -0.0304 -0.0500  0.2579
  337SOL    HW1 4267   0.649   4.460  -0.012 -0.4808  0.6216  0.1748
  337SOL    HW2 4268   0.567   4.469   0.108  0.4375 -0.9074  1.7617
  337SOL     MW 4269   0.645   4.473   0.073 -0.0168  0.0041  0.0070
  338SOL     OW 4270   3.578   3.554   0.452  0.6000  0.8500 -0.0553
  338SOL    HW1 4271   3.491   3.569   0.489  0.3854  0.1192 -0.2379
  338SOL    HW2 4272   3.560   3.553   0.358  0.3005  1.5288 -0.0061
  338SOL     MW 4273   3.564   3.556   0.445 -0.0168  0.0041  0.0070
  339SOL     OW 4274   0.811   3.421   2.896 -0.0550  0.0371 -0.4774
  339SOL    HW1 4275   0.776   3.474   2.824 -0.9594 -1.6804 -1.3444
  339SOL    HW2 4276   0.856   3.484   2.953  0.7184 -1.4029  0.5835
  339SOL     MW 4277   0.812   3.437   2.894 -0.0168  0.0041  0.0070
  340SOL     OW 4278   3.060   3.648   0.027  0.1788 -0.2998 -0.2909
  340SOL    HW1 4279   3.135   3.610  -0.019 -0.2360 -1.1641 -0.2619
  340SOL    HW2 4280   3.089   3.733   0.060 -0.6586  1.0042 -2.6367
  340SOL     MW 4281   3.073   3.654   0.025 -0.0168  0.0041  0.0070
  341SOL     OW 4282   4.171   4.837   0.218  0.2343  0.2973 -0.1109
  341SOL    HW1 4283   4.173   4.913   0.276 -1.9907 -0.3788  0.9917
  341SOL    HW2 4284   4.247   4.783   0.240  0.8327  1.0420 -0.3159
  341SOL     MW 4285   4.181   4.840   0.229 -0.0168  0.0041  0.0070
  342SOL     OW 4286   1.860   0.038   0.296 -0.1094 -0.2290 -0.0265
  342SOL    HW1 4287   1.907  -0.039   0.328 -2.1381 -1.6020 -0.1695
  342SOL    HW2 4288   1.785  -0.003   0.253 -0.4158 -0.5874  0.8078
  342SOL     MW 4289   1.857   0.022   0.295 -0.0168  0.0041  0.0070
  343SOL     OW 4290   1.830   4.434   0.261 -0.2092  0.4701  0.0309
  343SOL    HW1 4291   1.899   4.491   0.294  1.3728 -0.4933 -1.4654
  343SOL    HW2 4292   1.878   4.351   0.255 -0.2276  0.4516  0.1424
  343SOL     MW 4293   1.845   4.430   0.265 -0.0168  0.0041  0.0070
  344SOL     OW 4294   1.876   0.109   0.584  0.4518 -0.0200 -0.2720
  344SOL    HW1 4295   1.969   0.119   0.605  0.1070 -2.1107  3.0128
  344SOL    HW2 4296   1.874   0.118   0.489  0.0380 -0.7583 -0.3439
  344SOL     MW 4297   1.888   0.111   0.574 -0.0168  0.0041  0.0070
  345SOL     OW 4298   1.767   1.855   0.495 -0.0494  0.1243  0.2576
  345SOL    HW1 4299   1.755   1.950   0.490 -0.1327  0.0581 -1.4351
  345SOL    HW2 4300   1.851   1.844   0.451 -0.6161 -0.8917 -0.6125
  345SOL     MW 4301   1.777   1.866   0.488 -0.0168  0.0041  0.0070
  346SOL     OW 4302   3.739   3.820   2.829 -0.2957 -0.1268  0.2221
  346SOL    HW1 4303   3.759   3.796   2.739  0.4235  1.9607 -0.2244
  346SOL    HW2 4304   3.819   3.796   2.877  0.7460 -3.1605 -2.7060
  346SOL     MW 4305   3.752   3.814   2.824 -0.0168  0.0041  0.0070
  347SOL     OW 4306   3.717   4.007   0.136 -0.0510  0.2399 -0.2517
  347SOL    HW1 4307   3.680   3.992   0.223  0.0032  1.6154  0.0360
  347SOL    HW2 4308   3.653   4.074   0.114  0.3680  1.6902  2.4605
  347SOL     MW 4309   3.704   4.014   0.144 -0.0168  0.0041  0.0070
  348SOL     OW 4310   1.068   2.492   0.227 -0.0670  0.0803 -0.7308
  348SOL    HW1 4311   0.981   2.533   0.228 -0.4270 -0.6137 -1.8280
  348SOL    HW2 4312   1.056   2.423   0.161 -0.3199  1.5156 -2.2681
  348SOL     MW 4313   1.055   2.489   0.218 -0.0168  0.0041  0.0070
  349SOL     OW 4314   1.714   1.425   0.399  0.2423 -0.0302  0.4452
  349SOL    HW1 4315   1.702   1.422   0.494  0.5976 -0.4604  0.4801
  349SOL    HW2 4316   1.666   1.503   0.372 -0.7122 -0.4787  0.7902
  349SOL     MW 4317   1.707   1.435   0.408 -0.0168  0.0041  0.0070
  350SOL     OW 4318   3.233   2.914   0.044 -0.2059 -0.3633  0.1486
  350SOL    HW1 4319   3.201   2.853   0.110 -2.7176 -1.1747 -1.6921
  350SOL    HW2 4320   3.187   2.995   0.068 -0.0556 -0.1602 -0.2367
  350SOL     MW 4321   3.223   2.917   0.056 -0.0168  0.0041  0.0070
  351SOL     OW 4322   1.598   3.898   0.086 -0.7638 -0.1696  0.1679
  351SOL    HW1 4323   1.612   3.818   0.136 -1.9459  0.1559  1.0649
  351SOL    HW2 4324   1.502   3.897   0.078 -0.7094  0.1300 -0.6206
  351SOL     MW 4325   1.587   3.888   0.092 -0.0168  0.0041  0.0070
  352SOL     OW 4326   0.122   0.605   0.164  0.7338  0.3141 -0.3657
  352SOL    HW1 4327   0.211   0.579   0.139  0.7420 -0.1824  0.1452
  352SOL    HW2 4328   0.078   0.591   0.080 -1.1238  0.0943  0.6041
  352SOL     MW 4329   0.128   0.600   0.150 -0.0168  0.0041  0.0070
  353SOL     OW 4330   4.589   4.028   0.099 -0.2625 -0.0846  0.3084
  353SOL    HW1 4331   4.625   4.008   0.185  0.4910  0.2333  0.0733
  353SOL    HW2 4332   4.645   4.103   0.079  0.1209 -0.3619  0.3373
  353SOL     MW 4333   4.601   4.035   0.108 -0.0168  0.0041  0.0070
  354SOL     OW 4334   1.688   4.147   0.134  0.3889 -0.1930 -0.2686
  354SOL    HW1 4335   1.653   4.058   0.134  0.2327 -0.1340 -0.4684
  354SOL    HW2 4336   1.766   4.139   0.189  0.4930  1.5484 -0.0972
  354SOL     MW 4337   1.694   4.134   0.141 -0.0168  0.0041  0.0070
  355SOL     OW 4338   1.216   3.272   2.869  0.0547  0.1561 -0.0196
  355SOL    HW1 4339   1.129   3.234   2.856  0.3990 -0.5727 -0.2420
  355SOL    HW2 4340   1.202   3.345   2.929  2.8633 -0.4363  1.5684
  355SOL     MW 4341   1.203   3.276   2.875 -0.0168  0.0041  0.0070
  356SOL     OW 4342   3.625   3.745   0.087  0.9033 -0.3465 -0.0015
  356SOL    HW1 4343   3.555   3.774   0.145  0.2590  0.7967 -1.3164
  356SOL    HW2 4344   3.684   3.820   0.093  0.7167 -0.2749  1.2918
  356SOL     MW 4345   3.624   3.758   0.095 -0.0168  0.0041  0.0070
  357SOL     OW 4346   1.047   1.326   3.036 -0.0814 -0.4006 -0.1635
  357SOL    HW1 4347   1.025   1.327   2.943 -0.7417 -0.2303 -0.0065
  357SOL    HW2 4348   0.983   1.385   3.075  0.2125 -0.2612  0.1107
  357SOL     MW 4349   1.036   1.334   3.029 -0.0168  0.0041  0.0070
  358SOL     OW 4350   4.799   4.375   0.257 -0.4375 -0.2635  0.0800
  358SOL    HW1 4351   4.849   4.303   0.295 -0.1951  0.1000  0.4570
  358SOL    HW2 4352   4.854   4.452   0.272 -0.9316  0.0769  0.1607
  358SOL     MW 4353   4.813   4.375   0.264 -0.0168  0.0041  0.0070
  359SOL     OW 4354   2.208   4.081   0.407 -0.0620  0.3229  0.5402
  359SOL    HW1 4355   2.260   4.015   0.453  3.9747  2.5223 -0.3809
  359SOL    HW2 4356   2.257   4.078   0.324  1.4740  0.9747  1.3786
  359SOL     MW 4357   2.222   4.072   0.402 -0.0168  0.0041  0.0070
  360SOL     OW 4358   4.998   0.320   3.063 -0.2885  0.4884  0.6893
  360SOL    HW1 4359   5.001   0.286   3.152  0.0611  2.0416  1.3065
  360SOL    HW2 4360   5.058   0.260   3.018  0.0630  1.7710 -0.6297
  360SOL     MW 4361   5.006   0.308   3.069 -0.0168  0.0041  0.0070
  361SOL     OW 4362   1.960   4.190   0.267 -0.4066  0.4163 -0.7939
  361SOL    HW1 4363   2.034   4.167   0.323 -0.0860  1.0582 -0.9440
  361SOL    HW2 4364   1.976   4.139   0.188 -1.1760  0.8384 -1.2328
  361SOL     MW 4365   1.972   4.180   0.264 -0.0168  0.0041  0.0070
  362SOL     OW 4366   2.638   4.015   0.155 -0.3451 -0.3326 -0.4781
  362SOL    HW1 4367   2.689   4.094   0.134 -0.8130 -0.3036 -1.5678
  362SOL    HW2 4368   2.662   3.959   0.082 -0.5905  0.7762 -1.4409
  362SOL     MW 4369   2.648   4.018   0.143 -0.0168  0.0041  0.0070
  363SOL     OW 4370   3.872   2.789   2.979  0.0080  1.0184  0.5064
  363SOL    HW1 4371   3.946   2.788   3.040 -0.2225  0.7007  0.7791
  363SOL    HW2 4372   3.795   2.785   3.035 -0.0185 -0.8277  0.3907
  363SOL     MW 4373   3.872   2.788   2.995 -0.0168  0.0041  0.0070
  364SOL     OW 4374   1.832   1.454   2.888  0.0086 -0.4641  0.0704
  364SOL    HW1 4375   1.873   1.367   2.886 -1.0979 -1.1617  2.8315
  364SOL    HW2 4376   1.903   1.518   2.895 -0.1975 -0.1563 -0.6148
  364SOL     MW 4377   1.847   1.451   2.889 -0.0168  0.0041  0.0070
  365SOL     OW 4378   4.151   4.240   2.859 -0.5395  0.0147  0.1254
  365SOL    HW1 4379   4.168   4.177   2.789  1.5589 -0.1322  0.7065
  365SOL    HW2 4380   4.180   4.322   2.818 -0.0897 -0.2123 -0.0129
  365SOL     MW 4381   4.157   4.243   2.844 -0.0168  0.0041  0.0070
  366SOL     OW 4382   0.153   4.960   0.239  0.4280  0.1005 -0.0211
  366SOL    HW1 4383   0.164   4.947   0.145  0.0765 -3.0402  0.2585
  366SOL    HW2 4384   0.070   4.920   0.263  0.5007 -0.0474 -0.0121
  366SOL     MW 4385   0.144   4.953   0.230 -0.0168  0.0041  0.0070
  367SOL     OW 4386   1.304   1.373   0.272  0.1256 -0.2166  0.4348
  367SOL    HW1 4387   1.315   1.443   0.208  0.6446 -0.5909  0.1077
  367SOL    HW2 4388   1.324   1.293   0.224 -1.0857  0.0534 -0.5727
  367SOL     MW 4389   1.308   1.371   0.258 -0.0168  0.0041  0.0070
  368SOL     OW 4390   3.348   2.627   2.923 -0.0917 -0.0174  0.3262
  368SOL    HW1 4391   3.290   2.700   2.902  0.3154  0.6324  1.3928
  368SOL    HW2 4392   3.292   2.550   2.929  0.3000 -0.2310  1.4657
  368SOL     MW 4393   3.333   2.627   2.921 -0.0168  0.0041  0.0070
  369SOL     OW 4394   0.766   3.009   3.113 -0.0904  0.1203  0.1906
  369SOL    HW1 4395   0.749   3.101   3.135 -0.8817  0.0702 -0.1583
  369SOL    HW2 4396   0.779   3.014   3.019  0.9665 -0.8909  0.2607
  369SOL     MW 4397   0.765   3.022   3.104 -0.0168  0.0041  0.0070
  370SOL     OW 4398   4.796   2.924   3.076 -0.2327 -0.0829  0.1955
  370SOL    HW1 4399   4.806   2.829   3.077  3.0679  0.1228 -0.7371
  370SOL    HW2 4400   4.882   2.951   3.109 -0.1727 -0.8062  0.6518
  370SOL     MW 4401   4.809   2.915   3.080 -0.0168  0.0041  0.0070
  371SOL     OW 4402   2.247   1.819   3.026  0.5786  0.0088 -0.3617
  371SOL    HW1 4403   2.274   1.883   3.092  1.5935  0.0560 -0.8051
  371SOL    HW2 4404   2.193   1.869   2.965  0.2341 -1.0084 -0.8989
  371SOL     MW 4405   2.243   1.834   3.027 -0.0168  0.0041  0.0070
  372SOL     OW 4406   4.073   0.021   0.009 -0.1387  0.0216  0.4288
  372SOL    HW1 4407   3.989  -0.013  -0.022 -0.0433 -1.3749  1.5974
  372SOL    HW2 4408   4.129  -0.052  -0.016 -1.6829 -0.3256 -2.5288
  372SOL     MW 4409   4.069   0.007   0.001 -0.0168  0.0041  0.0070
  373SOL     OW 4410   1.693   1.346   0.657 -0.1902  0.1365 -0.1594
  373SOL    HW1 4411   1.634   1.275   0.630  0.7273 -0.5055 -0.5251
  373SOL    HW2 4412   1.777   1.306   0.681  0.6722  1.7350 -0.3632
  373SOL     MW 4413   1.696   1.331   0.656 -0.0168  0.0041  0.0070
  374SOL     OW 4414   5.060   3.285   0.086 -0.0490 -0.0080 -0.3932
  374SOL    HW1 4415   5.022   3.299  -0.001 -1.0014  0.8684  0.1454
  374SOL    HW2 4416   5.147   3.320   0.067 -0.2321 -0.2139 -1.7606
  374SOL     MW 4417   5.066   3.292   0.072 -0.0168  0.0041  0.0070
  375SOL     OW 4418   1.205   3.504   3.014  0.2178  0.2200  0.3349
  375SOL    HW1 4419   1.253   3.581   2.982 -0.8128  1.2685  1.2270
  375SOL    HW2 4420   1.125   3.546   3.043  1.2683  1.7435  1.1813
  375SOL     MW 4421   1.201   3.520   3.014 -0.0168  0.0041  0.0070
  376SOL     OW 4422   3.641   4.283   2.953  0.5045  0.2037  0.0432
  376SOL    HW1 4423   3.620   4.223   2.882 -0.1216 -1.1560  1.3280
  376SOL    HW2 4424   3.736   4.273   2.964  0.6907  0.5078 -1.1800
  376SOL     MW 4425   3.651   4.274   2.945 -0.0168  0.0041  0.0070
  377SOL     OW 4426   1.655   2.648   3.079 -0.1269  0.2438 -0.4973
  377SOL    HW1 4427   1.581   2.685   3.126  0.4781  0.4078  0.3424
  377SOL    HW2 4428   1.637   2.670   2.987 -2.3894  0.1555 -0.1328
  377SOL     MW 4429   1.643   2.656   3.073 -0.0168  0.0041  0.0070
  378SOL     OW 4430   3.298   3.561   3.042  0.1306 -0.6723  0.0773
  378SOL    HW1 4431   3.385   3.598   3.022 -0.5646  0.9053 -0.1897
  378SOL    HW2 4432   3.325   3.477   3.078 -0.3201 -0.7828  0.1532
  378SOL     MW 4433   3.313   3.555   3.044 -0.0168  0.0041  0.0070
  379SOL     OW 4434   0.705   2.524   3.119  0.1229 -0.9062  0.3371
  379SOL    HW1 4435   0.611   2.541   3.124  0.2107 -0.4848  0.6034
  379SOL    HW2 4436   0.705   2.432   3.092  0.9531 -0.5822 -0.8638
  379SOL     MW 4437   0.693   2.514   3.116 -0.0168  0.0041  0.0070
  380SOL     OW 4438   0.713   0.830   0.217 -0.4662  0.0538  0.3798
  380SOL    HW1 4439   0.694   0.923   0.215 -3.4031 -0.4619 -0.9891
  380SOL    HW2 4440   0.632   0.790   0.250 -1.4242  2.9993  1.9437
  380SOL     MW 4441   0.700   0.837   0.221 -0.0168  0.0041  0.0070
  381SOL     OW 4442   4.497   4.947   0.065 -0.1460 -0.3214 -0.0914
  381SOL    HW1 4443   4.411   4.937   0.022  0.0888  1.4938 -1.1137
  381SOL    HW2 4444   4.559   4.933  -0.007 -0.3036  0.4613 -0.3952
  381SOL     MW 4445   4.494   4.944   0.050 -0.0168  0.0041  0.0070
  382SOL     OW 4446   0.476   4.120   0.047 -0.3187  0.0561 -0.6005
  382SOL    HW1 4447   0.568   4.135   0.069 -1.0128  1.8259  1.4578
  382SOL    HW2 4448   0.453   4.030   0.068  0.5027  0.2221  1.1865
  382SOL     MW 4449   0.485   4.110   0.053 -0.0168  0.0041  0.0070
  383SOL     OW 4450   1.442   2.049   3.041  0.2794  0.2520  0.0355
  383SOL    HW1 4451   1.402   2.088   3.119 -0.1025 -0.9338  0.4424
  383SOL    HW2 4452   1.487   2.118   2.993  2.2358 -1.1727 -0.2647
  383SOL     MW 4453   1.442   2.064   3.045 -0.0168  0.0041  0.0070
  384SOL     OW 4454   1.703   2.120   0.474 -0.0976 -0.0994 -0.6340
  384SOL    HW1 4455   1.624   2.095   0.427 -0.5481  0.0808  0.0192
  384SOL    HW2 4456   1.669   2.137   0.561  1.2850  0.0278 -0.0937
  384SOL     MW 4457   1.688   2.119   0.479 -0.0168  0.0041  0.0070
  385SOL     OW 4458   4.523   4.418   0.220 -0.0478 -0.2751 -0.1612
  385SOL    HW1 4459   4.613   4.411   0.251  0.5787  0.6018 -1.6911
  385SOL    HW2 4460   4.537   4.410   0.126  1.2986  1.1699 -0.1195
  385SOL     MW 4461   4.536   4.416   0.212 -0.0168  0.0041  0.0070
  386SOL     OW 4462   0.246   3.363   3.110 -0.0258 -0.3709 -0.1659
  386SOL    HW1 4463   0.337   3.387   3.130 -0.0801 -0.6727  0.4744
  386SOL    HW2 4464   0.261   3.282   3.061  1.0863  1.0888 -2.4078
  386SOL     MW 4465   0.260   3.356   3.106 -0.0168  0.0041  0.0070
  387SOL     OW 4466   3.548   4.043   2.822  0.1515 -0.5577 -0.3327
  387SOL    HW1 4467   3.479   4.016   2.883 -0.3728  0.5055 -0.4338
  387SOL    HW2 4468   3.620   3.979   2.824  0.6205 -0.0217  0.0129
  387SOL     MW 4469   3.548   4.031   2.831 -0.0168  0.0041  0.0070
  388SOL     OW 4470   4.085   2.810   0.054 -0.5390  0.1349 -0.4232
  388SOL    HW1 4471   4.147   2.873   0.018  1.5333 -0.2222  2.2094
  388SOL    HW2 4472   4.024   2.868   0.100 -1.1870 -0.6810 -0.2375
  388SOL     MW 4473   4.085   2.826   0.055 -0.0168  0.0041  0.0070
  389SOL     OW 4474   2.080   1.595   2.936 -0.2949 -0.3521 -0.2113
  389SOL    HW1 4475   2.107   1.529   2.999 -3.3705 -2.3901 -0.7909
  389SOL    HW2 4476   2.079   1.679   2.982 -1.4148 -0.4795  0.0267
  389SOL     MW 4477   2.083   1.598   2.950 -0.0168  0.0041  0.0070
  390SOL     OW 4478   0.413   3.839   0.052 -0.0217  0.0973 -0.2319
  390SOL    HW1 4479   0.345   3.818   0.116 -2.4502  3.8399 -1.1950
  390SOL    HW2 4480   0.496   3.819   0.095  0.9835 -0.0093 -2.1193
  390SOL     MW 4481   0.415   3.834   0.066 -0.0168  0.0041  0.0070
  391SOL     OW 4482   0.112   3.445   2.698  0.5727  0.2745  0.0877
  391SOL    HW1 4483   0.202   3.417   2.712  0.3818 -0.5487 -0.3013
  391SOL    HW2 4484   0.066   3.361   2.698  0.2253  0.4572 -0.8952
  391SOL     MW 4485   0.118   3.430   2.700 -0.0168  0.0041  0.0070
  392SOL     OW 4486   1.190   4.195   0.353 -0.4923 -0.0101 -0.4179
  392SOL    HW1 4487   1.190   4.232   0.441 -0.2987  1.6035 -1.0682
  392SOL    HW2 4488   1.276   4.221   0.318 -0.6103  1.0915  0.0568
  392SOL     MW 4489   1.201   4.203   0.360 -0.0168  0.0041  0.0070
   5.07052   5.07052   3.12741
