# Supplementary material for: Resolving liquid-to-glass transitions of water under soft nanoconfinement
Source: Nat Commun. 2026 May 8;17:6224. doi: 10.1038/s41467-026-72955-y (PMC13369869; doi:10.1038/s41467-026-72955-y)
Supplement: Supplementary file 3 — Supplementary Data 1 [file 41467_2026_72955_MOESM3_ESM.zip › 210K/sim1/final.gro]

Lamellar phy in tip4pice water
 4493
    1phy    C35    1   3.606   0.072   1.718  0.4970 -0.1740 -0.0761
    1phy    C33    2   3.703   0.157   1.802  0.4800 -0.0272  0.4692
    1phy    C34    3   3.842   0.093   1.808 -0.2381  0.2439 -0.5061
    1phy    C32    4   3.694   0.305   1.771 -0.7979  0.5634 -0.2078
    1phy    C31    5   3.686   0.399   1.893 -0.2944 -0.1781  0.4268
    1phy    C30    6   3.647   0.540   1.850 -0.2308 -0.2119  0.2114
    1phy    C28    7   3.620   0.639   1.960  0.0527  0.1321  0.4496
    1phy    C29    8   3.672   0.776   1.919  0.2483 -0.0301 -0.3330
    1phy    C27    9   3.471   0.631   2.014 -0.0624 -0.1677  0.5831
    1phy    C26   10   3.458   0.662   2.167  0.1356 -0.2429  0.6086
    1phy    C25   11   3.313   0.679   2.210  0.3197  0.1840 -0.1963
    1phy    C23   12   3.289   0.735   2.349 -0.2015 -0.6789 -0.4824
    1phy    C24   13   3.149   0.805   2.354 -0.1956 -0.2528  0.5686
    1phy    C22   14   3.304   0.627   2.458  0.0168  0.0418 -0.3932
    1phy    C21   15   3.377   0.659   2.587  0.0048 -0.2485  0.0552
    1phy    C20   16   3.371   0.544   2.689 -0.2093 -0.2541 -0.0328
    1phy    C18   17   3.474   0.521   2.803 -0.2891  0.2805  0.4501
    1phy    O01   18   3.461   0.628   2.900  0.1101  0.1908  0.1188
    1phy    H01   19   3.438   0.702   2.847 -0.5660 -0.6431 -0.7889
    1phy    C19   20   3.420   0.390   2.855  0.2100  0.3732  0.0598
    1phy    C13   21   3.633   0.516   2.751  0.2117 -0.3841  0.3337
    1phy     H3   22   3.655   0.610   2.695 -1.2705  0.2953  0.8454
    1phy    O33   23   3.650   0.416   2.643 -0.5588 -0.1248 -0.2397
    1phy    H1B   24   3.693   0.457   2.570  2.8785  0.2600  1.7724
    1phy    C12   25   3.748   0.516   2.866 -0.0722  0.6483  0.7982
    1phy    O11   26   3.743   0.622   2.961  0.4580 -0.2391  0.6469
    1phy    H1A   27   3.795   0.607   3.038 -1.3468  0.7734  2.1457
    2phy    C35   28   4.921   1.055   1.833  0.0397  0.2476  0.0772
    2phy    C33   29   4.908   1.198   1.789 -0.1291 -0.0489  0.7822
    2phy    C34   30   4.895   1.290   1.908  0.2126  0.0462  0.4859
    2phy    C32   31   5.021   1.229   1.692  0.0087 -0.3076 -0.1567
    2phy    C31   32   4.996   1.328   1.583 -0.0674  0.5706 -0.3527
    2phy    C30   33   5.120   1.336   1.492 -0.0270  0.6455  0.1682
    2phy    C28   34   5.088   1.421   1.368 -0.0566 -0.1836  0.2206
    2phy    C29   35   5.137   1.569   1.373 -0.3388  0.7036  0.0413
    2phy    C27   36   5.152   1.346   1.249  0.0300 -0.6148 -0.1611
    2phy    C26   37   5.067   1.352   1.122  0.0832 -0.2318  0.0238
    2phy    C25   38   5.145   1.291   1.005 -0.3176  0.4257 -0.1814
    2phy    C23   39   5.071   1.279   0.872 -0.4300 -0.3067  0.3331
    2phy    C24   40   5.149   1.352   0.755  0.0756 -0.2758 -0.0344
    2phy    C22   41   5.055   1.124   0.837 -0.0470  0.1698 -0.3091
    2phy    C21   42   4.947   1.094   0.728 -0.1842  0.4526 -0.3375
    2phy    C20   43   4.901   0.947   0.731 -0.3027  0.2750  0.1774
    2phy    C18   44   4.773   0.905   0.643 -0.5074  0.2581  0.5375
    2phy    O01   45   4.665   0.987   0.684  0.5784 -0.0143  0.8507
    2phy    H01   46   4.655   0.989   0.778  0.4567 -0.0518  0.8393
    2phy    C19   47   4.737   0.763   0.698  0.0209 -0.9294  0.4901
    2phy    C13   48   4.805   0.902   0.483 -0.2775 -0.9567 -0.3463
    2phy     H3   49   4.807   1.011   0.460 -0.0115 -1.1100 -1.0717
    2phy    O33   50   4.939   0.876   0.438  0.4469 -0.0469 -0.5320
    2phy    H1B   51   4.943   0.787   0.412 -0.8286 -0.4056  0.3984
    2phy    C12   52   4.704   0.890   0.362 -0.5112  0.7364 -0.6085
    2phy    O11   53   4.567   0.917   0.375 -0.2471 -0.2705  0.5344
    2phy    H1A   54   4.563   0.996   0.426 -0.8935  0.7725 -1.0581
    3phy    C35   55   5.027   0.271   2.089  0.1947 -0.4270 -0.0141
    3phy    C33   56   5.071   0.121   2.061 -0.3269 -0.4562 -0.0930
    3phy    C34   57   5.086   0.045   2.193  0.0375 -0.3906 -0.1501
    3phy    C32   58   4.991   0.042   1.955 -0.2390  0.0795 -0.3979
    3phy    C31   59   5.066  -0.060   1.876  0.3139  0.2856 -0.5642
    3phy    C30   60   4.981  -0.139   1.780 -0.0761  0.1630  0.1568
    3phy    C28   61   5.056  -0.230   1.685  0.1168 -0.2314 -0.3020
    3phy    C29   62   5.055  -0.375   1.738 -0.2028  0.1677 -0.0758
    3phy    C27   63   4.973  -0.226   1.556 -0.0842  0.2054  0.4081
    3phy    C26   64   5.036  -0.260   1.417  0.4096 -0.1456  0.0796
    3phy    C25   65   4.930  -0.270   1.305  0.1010  0.6709 -0.1180
    3phy    C23   66   4.962  -0.297   1.159 -0.1148 -0.8559 -0.1317
    3phy    C24   67   4.976  -0.448   1.145 -0.0083 -0.4438  0.1306
    3phy    C22   68   4.848  -0.254   1.064  0.0806 -0.3557  0.1255
    3phy    C21   69   4.894  -0.157   0.959  0.2521 -0.2277 -0.1715
    3phy    C20   70   4.802  -0.157   0.834  0.1257  0.6107  0.0209
    3phy    C18   71   4.834  -0.070   0.709  0.5276  0.3551 -0.6987
    3phy    O01   72   4.850   0.067   0.753  0.0610 -0.0035 -0.2426
    3phy    H01   73   4.832   0.064   0.845 -0.7665  0.5994 -0.3709
    3phy    C19   74   4.702  -0.079   0.636  0.8380 -0.0898 -0.5099
    3phy    C13   75   4.966  -0.125   0.623 -0.1299  0.3008 -0.0285
    3phy     H3   76   5.050  -0.111   0.695  0.3154 -1.7182 -0.0879
    3phy    O33   77   4.985  -0.264   0.605  0.0422 -0.0209  0.0121
    3phy    H1B   78   4.981  -0.316   0.683  1.9951 -0.3230 -0.0500
    3phy    C12   79   5.056  -0.025   0.537  0.1940 -0.0941 -0.2210
    3phy    O11   80   5.038   0.115   0.549 -0.0585  0.4168 -0.7257
    3phy    H1A   81   4.964   0.134   0.604  0.2821  0.7506 -0.3720
    4phy    C35   82   1.347   4.354   1.076  0.3752 -0.1058 -0.1754
    4phy    C33   83   1.330   4.449   1.188 -0.2024  0.3348 -0.4886
    4phy    C34   84   1.470   4.484   1.234  0.0868  0.3226 -0.0843
    4phy    C32   85   1.234   4.568   1.163 -0.5145  0.1111  0.1431
    4phy    C31   86   1.136   4.604   1.277 -0.1034 -0.1499 -0.1601
    4phy    C30   87   1.003   4.663   1.223  0.1175  0.0700  0.1754
    4phy    C28   88   0.897   4.693   1.327  0.1689 -0.3851 -0.4351
    4phy    C29   89   0.792   4.784   1.273 -0.2033 -0.1344  0.5596
    4phy    C27   90   0.835   4.569   1.391  0.6295  0.4534 -0.1379
    4phy    C26   91   0.814   4.569   1.545  0.0312 -0.3973  0.0496
    4phy    C25   92   0.799   4.433   1.594  0.0050 -0.4169 -0.6730
    4phy    C23   93   0.757   4.420   1.744 -0.3366 -0.1135 -0.2384
    4phy    C24   94   0.645   4.315   1.747 -0.0576 -0.4256 -0.0458
    4phy    C22   95   0.873   4.369   1.829 -0.4246  0.2914 -0.2349
    4phy    C21   96   0.906   4.453   1.954  0.3229  0.2720 -0.4856
    4phy    C20   97   1.002   4.386   2.052 -0.3165  0.3341  0.6290
    4phy    C18   98   1.058   4.464   2.180  0.1558 -0.2591  0.5989
    4phy    O01   99   0.947   4.508   2.260  0.2401  0.0099 -0.2652
    4phy    H01  100   0.881   4.441   2.263  0.3433 -0.0575  1.2029
    4phy    C19  101   1.132   4.349   2.262  0.8462  0.6498 -0.1131
    4phy    C13  102   1.156   4.583   2.127 -0.5330 -0.1567 -0.0805
    4phy     H3  103   1.110   4.633   2.037  0.7742 -1.2116 -1.3820
    4phy    O33  104   1.271   4.529   2.063 -0.0739 -0.1818  0.0785
    4phy    H1B  105   1.250   4.487   1.982 -0.8603 -1.6831  1.0216
    4phy    C12  106   1.201   4.693   2.227  0.0599  0.3103 -0.0146
    4phy    O11  107   1.300   4.770   2.164 -0.0975 -0.0294  0.2525
    4phy    H1A  108   1.342   4.711   2.104  0.7577 -0.2304  1.0223
    5phy    C35  109   4.551   0.405   1.112 -0.4306  0.2622 -0.1125
    5phy    C33  110   4.633   0.286   1.167  0.2588  0.9420  0.4934
    5phy    C34  111   4.652   0.187   1.053  0.4750  0.4322 -0.0121
    5phy    C32  112   4.769   0.340   1.225 -0.5624  0.2215 -0.1084
    5phy    C31  113   4.806   0.301   1.366 -0.0007  0.5374  0.1758
    5phy    C30  114   4.925   0.382   1.407 -0.3317  0.0704 -0.2264
    5phy    C28  115   4.971   0.359   1.549 -0.1156 -0.3207  0.3832
    5phy    C29  116   5.088   0.251   1.541 -0.2777 -0.7974  0.3042
    5phy    C27  117   5.013   0.495   1.613  0.1608  0.2197 -0.1787
    5phy    C26  118   4.997   0.510   1.768  0.4292 -0.2959  0.3502
    5phy    C25  119   5.018   0.651   1.832  0.0423 -0.0105  0.1101
    5phy    C23  120   5.018   0.646   1.988  0.2164 -0.3727  0.1362
    5phy    C24  121   5.145   0.709   2.051 -0.4211 -0.0367  0.0425
    5phy    C22  122   4.888   0.716   2.031 -0.1789  0.1548  0.3663
    5phy    C21  123   4.817   0.643   2.146  0.3072 -0.3254 -0.5822
    5phy    C20  124   4.693   0.723   2.200  0.1237  0.0140  0.6364
    5phy    C18  125   4.594   0.637   2.293 -0.3992 -0.4399 -0.3695
    5phy    O01  126   4.650   0.587   2.412  0.1852  0.3316 -0.2219
    5phy    H01  127   4.676   0.500   2.388  0.2498  0.1299  0.5652
    5phy    C19  128   4.506   0.756   2.345 -0.1500  0.3101 -0.1266
    5phy    C13  129   4.502   0.530   2.212 -0.2489 -0.6480  0.2782
    5phy     H3  130   4.462   0.576   2.119 -1.6393 -0.6666  0.8392
    5phy    O33  131   4.379   0.495   2.279 -0.4674 -0.0728  0.2086
    5phy    H1B  132   4.400   0.421   2.333  1.5282 -0.0129 -0.4170
    5phy    C12  133   4.566   0.392   2.177 -0.2659 -0.1186  0.0124
    5phy    O11  134   4.634   0.337   2.288  0.2410  0.4484 -0.0426
    5phy    H1A  135   4.621   0.244   2.294 -0.5626  0.6063  1.0902
    6phy    C35  136   0.464   2.263   1.549 -0.1668  0.3514 -0.0980
    6phy    C33  137   0.406   2.134   1.608 -0.0098 -0.4363 -0.3707
    6phy    C34  138   0.289   2.167   1.704  0.4439 -0.2669 -0.0757
    6phy    C32  139   0.355   2.034   1.502 -0.7170 -0.2967 -0.1140
    6phy    C31  140   0.458   1.937   1.446 -0.1354 -0.3329 -0.0679
    6phy    C30  141   0.383   1.859   1.335 -0.1061 -0.1562 -0.3192
    6phy    C28  142   0.461   1.739   1.277 -0.9445  0.4198  0.3684
    6phy    C29  143   0.448   1.614   1.369 -0.0183 -0.5670 -0.6408
    6phy    C27  144   0.402   1.690   1.138  0.3094  0.0071 -0.7555
    6phy    C26  145   0.422   1.769   1.005  0.2556  0.0787 -1.0843
    6phy    C25  146   0.380   1.694   0.878 -0.5658 -0.2867 -0.0679
    6phy    C23  147   0.368   1.763   0.740 -0.1928 -0.6067 -0.3878
    6phy    C24  148   0.499   1.803   0.676 -0.2714 -0.0667  0.0249
    6phy    C22  149   0.284   1.673   0.650  0.4449 -0.4096  0.5272
    6phy    C21  150   0.163   1.743   0.581 -0.1387  0.0979  0.0190
    6phy    C20  151   0.083   1.632   0.510 -0.3631  0.0509  0.1420
    6phy    C18  152  -0.010   1.669   0.394  0.4962  0.0313  0.0429
    6phy    O01  153  -0.091   1.780   0.445  0.4213 -0.1179 -0.1471
    6phy    H01  154  -0.034   1.849   0.470  0.6125 -0.5997  0.7771
    6phy    C19  155  -0.089   1.538   0.376 -0.0949 -0.2093 -0.3930
    6phy    C13  156   0.051   1.712   0.249 -0.0056  0.9789 -0.3834
    6phy     H3  157   0.100   1.809   0.273  0.4186  0.2958  1.7552
    6phy    O33  158   0.171   1.645   0.206  0.0266  0.2986 -0.1979
    6phy    H1B  159   0.151   1.553   0.198  0.7672  0.1654 -0.6188
    6phy    C12  160  -0.019   1.787   0.125 -0.0827  0.0565  0.0176
    6phy    O11  161  -0.126   1.870   0.156  0.5815 -0.0207 -0.5160
    6phy    H1A  162  -0.178   1.831   0.224  0.6334  0.8784  0.0531
    7phy    C35  163   0.332   0.719   1.462  0.2614  0.5476  0.6500
    7phy    C33  164   0.341   0.597   1.364 -0.3960 -0.0442  0.2629
    7phy    C34  165   0.421   0.629   1.242  0.2489  0.1510  0.3147
    7phy    C32  166   0.409   0.478   1.439 -0.3222  0.3861 -0.1068
    7phy    C31  167   0.320   0.400   1.538 -0.0894 -0.5086 -0.1056
    7phy    C30  168   0.408   0.289   1.601  0.3858 -0.3724 -0.2858
    7phy    C28  169   0.336   0.214   1.712  0.0898 -0.6202 -0.2586
    7phy    C29  170   0.288   0.070   1.678  0.0668  0.1560  0.0684
    7phy    C27  171   0.430   0.222   1.839  0.1811 -0.2230 -0.1141
    7phy    C26  172   0.337   0.225   1.967 -0.2929 -0.2827 -0.2298
    7phy    C25  173   0.408   0.291   2.088 -0.7360 -0.0507  0.4978
    7phy    C23  174   0.355   0.287   2.230  0.2800 -0.3691  0.3747
    7phy    C24  175   0.473   0.279   2.327 -0.0999 -0.2067 -0.0340
    7phy    C22  176   0.253   0.400   2.254  0.0154  0.5941 -0.6560
    7phy    C21  177   0.164   0.382   2.380  0.0867  0.0504 -0.3807
    7phy    C20  178   0.074   0.507   2.401 -0.1933 -0.6898 -0.3039
    7phy    C18  179  -0.007   0.517   2.543  0.3057  0.2347 -0.0450
    7phy    O01  180   0.081   0.509   2.658  0.4933  0.3253  0.1049
    7phy    H01  181   0.030   0.485   2.732  0.8895  0.8779  0.5671
    7phy    C19  182  -0.039   0.662   2.543 -0.1843  0.7145 -0.1162
    7phy    C13  183  -0.134   0.416   2.563  0.0012  0.0226 -0.2824
    7phy     H3  184  -0.199   0.420   2.472  1.0745  0.6812 -1.0502
    7phy    O33  185  -0.224   0.461   2.663  0.3282 -0.2374 -0.0273
    7phy    H1B  186  -0.310   0.424   2.653  0.5045 -0.6430 -0.0986
    7phy    C12  187  -0.104   0.265   2.595  0.5203  0.0837  0.2344
    7phy    O11  188  -0.208   0.169   2.585 -0.0119 -0.2608 -0.3957
    7phy    H1A  189  -0.173   0.083   2.573 -0.6529 -0.2957 -2.4343
    8phy    C35  190   0.220   4.748   0.705  0.6931 -0.2358 -0.5193
    8phy    C33  191   0.225   4.721   0.856 -0.2603 -0.3145  0.0193
    8phy    C34  192   0.289   4.592   0.889 -0.2288 -0.0971 -0.4222
    8phy    C32  193   0.292   4.834   0.941 -0.2234  0.5225  0.2139
    8phy    C31  194   0.197   4.950   0.986 -0.4415  0.1316  0.1668
    8phy    C30  195   0.279   5.072   1.038  0.0856 -0.2174 -0.1892
    8phy    C28  196   0.196   5.150   1.145 -0.0773 -0.4445  0.1748
    8phy    C29  197   0.271   5.146   1.273  0.2069  0.0161 -0.1507
    8phy    C27  198   0.190   5.301   1.117  0.1344 -0.6539  0.1019
    8phy    C26  199   0.068   5.339   1.037  0.2027 -0.3014  0.2368
    8phy    C25  200   0.059   5.491   1.012  0.0288  0.0726 -0.4742
    8phy    C23  201  -0.043   5.526   0.903  0.2734 -1.0559  0.3845
    8phy    C24  202  -0.141   5.630   0.959  0.5000 -0.1050  0.1638
    8phy    C22  203   0.031   5.566   0.774 -0.3396  0.1822 -0.2697
    8phy    C21  204  -0.049   5.557   0.641  0.5163 -0.0072  0.3586
    8phy    C20  205   0.048   5.567   0.518  0.2248 -0.1859 -0.4415
    8phy    C18  206   0.002   5.526   0.371  0.5984  0.0097  0.0850
    8phy    O01  207  -0.071   5.400   0.385  0.5064  0.3525  0.0357
    8phy    H01  208  -0.037   5.346   0.454 -0.9890 -2.8932 -1.5516
    8phy    C19  209   0.138   5.500   0.303  0.0510  0.0705  0.3831
    8phy    C13  210  -0.091   5.638   0.301 -0.5980  0.5801  0.2093
    8phy     H3  211  -0.184   5.640   0.363 -0.0130 -0.0411  1.1259
    8phy    O33  212  -0.055   5.776   0.308 -0.1051  0.3308  0.0937
    8phy    H1B  213   0.011   5.801   0.246 -0.1321  0.1626 -0.0041
    8phy    C12  214  -0.171   5.619   0.170  0.1238  0.3880 -0.4839
    8phy    O11  215  -0.285   5.701   0.145  0.0160 -0.1546  0.2745
    8phy    H1A  216  -0.248   5.787   0.148  2.3090 -1.0040 -1.1592
    9phy    C35  217   0.409   0.681   1.936 -0.2018  0.1944 -0.0538
    9phy    C33  218   0.477   0.816   1.904 -0.6841 -0.1916 -0.4080
    9phy    C34  219   0.587   0.808   1.796 -0.0548 -0.3579 -0.0687
    9phy    C32  220   0.372   0.923   1.874 -0.1150  0.3835 -0.6973
    9phy    C31  221   0.316   0.992   2.004 -0.3001 -0.1931  0.5533
    9phy    C30  222   0.188   1.078   1.976  0.0454  0.0891 -0.2091
    9phy    C28  223   0.143   1.167   2.092 -0.1207  0.6559 -0.4752
    9phy    C29  224   0.126   1.319   2.056  0.1291 -0.5678  0.3176
    9phy    C27  225   0.012   1.111   2.153  0.5550  0.4345  0.8768
    9phy    C26  226  -0.012   1.142   2.298 -0.2411  0.0255 -0.4412
    9phy    C25  227  -0.159   1.124   2.344  0.2799  0.2381 -0.1946
    9phy    C23  228  -0.184   1.121   2.495 -0.3533 -0.8545  0.5359
    9phy    C24  229  -0.189   1.265   2.546 -0.2400 -0.1747 -0.2480
    9phy    C22  230  -0.318   1.054   2.526  0.3922 -0.9940 -0.0162
    9phy    C21  231  -0.338   0.981   2.655  0.1783 -0.0143  0.1895
    9phy    C20  232  -0.482   0.915   2.662 -0.6213 -0.4110 -0.6928
    9phy    C18  233  -0.532   0.835   2.791 -0.2922  0.0132  0.4589
    9phy    O01  234  -0.496   0.917   2.901 -0.2630  0.0981  0.6702
    9phy    H01  235  -0.499   0.862   2.977 -1.2365 -2.3723 -1.0326
    9phy    C19  236  -0.680   0.845   2.770  0.1380  0.0709 -0.4261
    9phy    C13  237  -0.467   0.685   2.794  0.1769 -0.8664 -0.2780
    9phy     H3  238  -0.357   0.690   2.773  0.2989 -0.8887  0.3217
    9phy    O33  239  -0.509   0.599   2.689 -0.0376  0.2236  0.4742
    9phy    H1B  240  -0.477   0.620   2.603 -1.0091  2.4911  0.5893
    9phy    C12  241  -0.485   0.611   2.932  0.3225 -0.1878  0.1594
    9phy    O11  242  -0.473   0.692   3.050 -0.0254  0.2562 -0.4140
    9phy    H1A  243  -0.419   0.643   3.109 -0.6048  0.1965  0.0773
   10phy    C35  244   4.583   0.573   1.569  0.0312 -0.0374 -0.2382
   10phy    C33  245   4.511   0.690   1.635  0.1868  0.2701 -0.2175
   10phy    C34  246   4.503   0.649   1.784  0.1804  0.2610 -0.2700
   10phy    C32  247   4.587   0.817   1.606  0.0420 -0.3313 -0.2662
   10phy    C31  248   4.499   0.947   1.597  0.3034 -0.2279 -0.0506
   10phy    C30  249   4.566   1.075   1.555 -0.1334 -0.3854 -0.2885
   10phy    C28  250   4.485   1.194   1.507  0.1150 -0.1725 -0.2838
   10phy    C29  251   4.460   1.291   1.619  0.5064  0.2328  0.1250
   10phy    C27  252   4.572   1.262   1.400 -0.0005  0.0439 -0.5415
   10phy    C26  253   4.504   1.299   1.268  0.3962 -0.2834 -0.3536
   10phy    C25  254   4.603   1.361   1.163 -0.3752  0.0238  0.2158
   10phy    C23  255   4.532   1.425   1.040  0.1377  0.0768 -0.6867
   10phy    C24  256   4.521   1.577   1.048  0.2742 -0.3090 -0.1065
   10phy    C22  257   4.621   1.395   0.917  0.0090  0.0330  0.2714
   10phy    C21  258   4.533   1.345   0.799 -0.4477  0.2840  0.3003
   10phy    C20  259   4.616   1.337   0.671 -0.4851  0.2071 -0.1374
   10phy    C18  260   4.565   1.281   0.533 -0.1115 -0.3137  0.6621
   10phy    O01  261   4.535   1.137   0.548  0.1764  0.2236  0.4337
   10phy    H01  262   4.584   1.100   0.619  1.7503 -0.0741 -0.7241
   10phy    C19  263   4.691   1.299   0.445 -0.4453  0.1078 -0.0356
   10phy    C13  264   4.442   1.368   0.472  0.4096  0.3115 -0.1605
   10phy     H3  265   4.358   1.345   0.543 -0.0130  0.1249 -0.7161
   10phy    O33  266   4.434   1.514   0.480  0.3520  0.1773 -0.2573
   10phy    H1B  267   4.509   1.549   0.525 -0.1772 -0.0718  0.8390
   10phy    C12  268   4.346   1.317   0.359 -0.3307 -0.4126  0.0073
   10phy    O11  269   4.369   1.376   0.232  0.0734 -0.2061 -0.4943
   10phy    H1A  270   4.281   1.384   0.201  0.1110  1.3552 -0.3001
   11phy    C35  271   0.398   0.682   2.541  0.2340 -0.2874 -0.0679
   11phy    C33  272   0.461   0.763   2.429  0.6116 -0.2286  0.0646
   11phy    C34  273   0.483   0.671   2.318 -0.2683  0.0338  0.7042
   11phy    C32  274   0.388   0.894   2.396  0.3299 -0.4168 -0.0476
   11phy    C31  275   0.431   1.025   2.466 -0.0498  0.2350 -0.6704
   11phy    C30  276   0.412   1.143   2.375  0.2900  0.2512  0.3004
   11phy    C28  277   0.432   1.281   2.442 -0.0671 -0.0144 -0.4339
   11phy    C29  278   0.575   1.344   2.420 -0.0826 -0.5007 -0.2474
   11phy    C27  279   0.315   1.366   2.393 -0.5045 -0.2387 -0.0191
   11phy    C26  280   0.272   1.493   2.471  0.4972  0.1943 -0.1801
   11phy    C25  281   0.145   1.556   2.411  0.3891 -0.0728  0.8375
   11phy    C23  282   0.120   1.702   2.465  0.1699  0.0813  0.2437
   11phy    C24  283   0.153   1.806   2.357  0.2032 -0.0894  0.0063
   11phy    C22  284  -0.030   1.708   2.502  0.4846 -0.1282  0.4134
   11phy    C21  285  -0.066   1.804   2.618  0.3734  0.4064 -0.3476
   11phy    C20  286  -0.216   1.788   2.660 -0.7188  0.0255  0.2918
   11phy    C18  287  -0.283   1.902   2.748 -0.6377  0.0141  0.0904
   11phy    O01  288  -0.273   2.022   2.669  0.1084 -0.2214  0.0418
   11phy    H01  289  -0.224   2.093   2.705 -1.0240  0.5799  0.0602
   11phy    C19  290  -0.425   1.854   2.732  0.0649 -0.3751  0.2407
   11phy    C13  291  -0.224   1.921   2.897 -0.3295 -0.0351  0.0407
   11phy     H3  292  -0.112   1.916   2.896 -0.2930  0.6045 -1.3882
   11phy    O33  293  -0.254   1.805   2.970  0.2677 -0.0372 -0.0796
   11phy    H1B  294  -0.278   1.831   3.057 -1.1020  1.9507 -0.9647
   11phy    C12  295  -0.251   2.055   2.974  0.4457  0.1163  0.2860
   11phy    O11  296  -0.166   2.076   3.084 -0.0486  0.1778  0.4871
   11phy    H1A  297  -0.160   1.995   3.130  0.5597 -0.4150 -0.6235
   12phy    C35  298   0.758   1.115   2.002 -0.0312 -0.1618 -0.1577
   12phy    C33  299   0.792   1.052   2.139 -0.0790  0.2928 -0.2057
   12phy    C34  300   0.756   0.901   2.126 -0.1738 -0.3436  0.1813
   12phy    C32  301   0.930   1.089   2.182 -0.1609  0.5968  0.0300
   12phy    C31  302   0.970   1.071   2.329  0.2205 -0.1890 -0.2187
   12phy    C30  303   1.077   1.175   2.365  0.7533 -0.3388  0.1169
   12phy    C28  304   1.121   1.191   2.510 -0.0663  0.3948 -0.1261
   12phy    C29  305   1.266   1.220   2.516 -0.5104 -0.2930 -0.2487
   12phy    C27  306   1.051   1.308   2.581 -0.0472 -0.3153  0.1454
   12phy    C26  307   0.960   1.272   2.695  0.3993 -0.5079 -0.6832
   12phy    C25  308   0.868   1.393   2.736  0.1148 -0.3506 -0.4828
   12phy    C23  309   0.772   1.384   2.856 -0.0752 -0.1926 -0.0627
   12phy    C24  310   0.854   1.386   2.987  0.1915  0.5854  0.0960
   12phy    C22  311   0.671   1.499   2.847 -0.0337  0.0754  0.2624
   12phy    C21  312   0.527   1.473   2.900 -0.2827  0.2003  0.0209
   12phy    C20  313   0.410   1.576   2.879  0.1951  0.7813 -0.4650
   12phy    C18  314   0.261   1.553   2.935  0.2141  0.2280 -0.7612
   12phy    O01  315   0.271   1.516   3.076 -0.3351  0.2778  0.0472
   12phy    H01  316   0.326   1.580   3.116 -0.2238  0.0489  0.2553
   12phy    C19  317   0.199   1.698   2.921  0.0103  0.4344  0.5123
   12phy    C13  318   0.168   1.445   2.860  0.1978  0.1101  0.4346
   12phy     H3  319   0.155   1.469   2.752 -0.6039  1.5507  0.8228
   12phy    O33  320   0.034   1.462   2.908  0.7823  0.0326  0.5508
   12phy    H1B  321   0.016   1.395   2.971  0.6066  0.1787  0.6526
   12phy    C12  322   0.207   1.288   2.868  0.1374  0.0385  0.0676
   12phy    O11  323   0.184   1.234   2.994 -0.1439  0.0455  0.0593
   12phy    H1A  324   0.258   1.219   3.051 -1.3402  1.5385  2.1016
   13phy    C35  325   0.728   3.347   2.467  0.5086 -0.2660  0.3298
   13phy    C33  326   0.660   3.331   2.336  0.2701 -0.1476 -0.1025
   13phy    C34  327   0.757   3.337   2.217 -0.5836  0.6610 -0.3559
   13phy    C32  328   0.586   3.195   2.333 -0.4479 -0.5878  0.5186
   13phy    C31  329   0.485   3.157   2.221  0.2116 -0.3966 -0.2109
   13phy    C30  330   0.453   3.003   2.228  0.2887 -0.3712 -0.0314
   13phy    C28  331   0.372   2.947   2.109 -0.1544  0.1843  0.3410
   13phy    C29  332   0.446   2.835   2.043 -0.3756 -0.0981 -0.4660
   13phy    C27  333   0.249   2.869   2.161  0.1279  0.6296 -0.0855
   13phy    C26  334   0.128   2.955   2.182  0.0069 -0.2749  0.1921
   13phy    C25  335   0.018   2.873   2.255 -0.0188  0.3083  0.0234
   13phy    C23  336  -0.104   2.933   2.325 -0.0056 -0.4102  0.0480
   13phy    C24  337  -0.218   2.974   2.222 -0.2277 -0.6221 -0.3949
   13phy    C22  338  -0.158   2.827   2.423 -0.1307 -0.3704 -0.0998
   13phy    C21  339  -0.194   2.889   2.556 -0.1325  0.3838  0.1879
   13phy    C20  340  -0.288   2.790   2.630  0.1880  0.3320  0.1204
   13phy    C18  341  -0.316   2.811   2.785  0.0126  0.1798 -0.5486
   13phy    O01  342  -0.379   2.937   2.797  0.0873  0.4224 -0.0625
   13phy    H01  343  -0.464   2.931   2.837 -0.8089 -0.7843 -2.0105
   13phy    C19  344  -0.424   2.704   2.809  0.3430  0.1230  0.2058
   13phy    C13  345  -0.183   2.795   2.875  0.3347 -0.2744  0.8495
   13phy     H3  346  -0.104   2.869   2.845  1.2503 -1.5279  0.0866
   13phy    O33  347  -0.113   2.671   2.850  0.3896 -0.0773 -0.0845
   13phy    H1B  348  -0.023   2.695   2.838  0.4290 -0.0723  0.2058
   13phy    C12  349  -0.185   2.827   3.024  0.4867  0.3401  0.2252
   13phy    O11  350  -0.270   2.935   3.060 -0.3742  0.3347  0.2735
   13phy    H1A  351  -0.239   3.007   3.009 -0.3535  0.4716  0.4744
   14phy    C35  352   0.475   4.143   1.345  0.3899 -0.3354  0.1706
   14phy    C33  353   0.521   3.999   1.377 -0.3580  0.0521  0.6590
   14phy    C34  354   0.510   3.975   1.527 -0.5985 -0.1204  0.1198
   14phy    C32  355   0.431   3.899   1.303  0.2683 -0.2884  0.0529
   14phy    C31  356   0.499   3.758   1.277 -0.2194 -0.1514  0.0648
   14phy    C30  357   0.403   3.656   1.216 -0.1146  0.8941 -0.0942
   14phy    C28  358   0.444   3.512   1.175 -0.6500 -0.3378  0.3581
   14phy    C29  359   0.433   3.412   1.290  0.1726  0.3142 -0.0234
   14phy    C27  360   0.351   3.458   1.065 -0.5233 -0.2253  0.5743
   14phy    C26  361   0.423   3.385   0.945 -0.2806  0.4004 -0.7656
   14phy    C25  362   0.324   3.356   0.836 -0.1780  0.4470 -0.6675
   14phy    C23  363   0.369   3.298   0.699 -0.4859 -0.5494  0.3218
   14phy    C24  364   0.396   3.152   0.704  0.2522 -0.5594 -0.5630
   14phy    C22  365   0.253   3.336   0.600 -0.0198  0.2748 -0.0138
   14phy    C21  366   0.294   3.363   0.453  0.3316 -0.3219 -0.0359
   14phy    C20  367   0.169   3.395   0.368 -0.0807  0.6418  0.4032
   14phy    C18  368   0.183   3.410   0.207 -0.0353  0.4461 -0.5720
   14phy    O01  369   0.296   3.493   0.181  0.3461 -0.3925 -0.0167
   14phy    H01  370   0.281   3.553   0.110  1.3439  0.0727  0.1433
   14phy    C19  371   0.058   3.496   0.179  0.0807 -0.1650 -0.3960
   14phy    C13  372   0.200   3.279   0.116 -0.0330  0.9992 -0.5054
   14phy     H3  373   0.132   3.204   0.164  1.5540  0.2631  0.7001
   14phy    O33  374   0.148   3.270  -0.014  0.3357  0.2445  0.2482
   14phy    H1B  375   0.210   3.301  -0.078  1.8308 -1.3069  0.8542
   14phy    C12  376   0.317   3.170   0.131 -0.3130  0.4767  0.4965
   14phy    O11  377   0.452   3.190   0.087 -0.4530  0.3505  0.1306
   14phy    H1A  378   0.488   3.263   0.132 -0.8220  1.1743 -0.8699
   15phy    C35  379   0.171   4.415   1.913  0.7821  0.1275  0.3394
   15phy    C33  380   0.150   4.299   1.813 -0.5821  0.4654 -0.0717
   15phy    C34  381   0.269   4.310   1.722  0.3959 -0.1537 -0.3495
   15phy    C32  382   0.156   4.159   1.874  0.2973  0.1378 -0.1740
   15phy    C31  383   0.030   4.107   1.936 -0.3368 -0.4266  0.1556
   15phy    C30  384   0.039   3.961   1.978  0.2744 -0.0581 -0.1036
   15phy    C28  385  -0.089   3.889   2.030  0.4949  0.1352 -0.2122
   15phy    C29  386  -0.110   3.757   1.956  0.3322 -0.1073 -0.0809
   15phy    C27  387  -0.094   3.877   2.184 -0.2995  0.3618  0.4377
   15phy    C26  388  -0.152   4.000   2.246  0.3160  0.3310 -0.3685
   15phy    C25  389  -0.172   3.985   2.401 -0.4247  0.0419 -0.1193
   15phy    C23  390  -0.193   4.121   2.472  0.3395  0.0594  0.2551
   15phy    C24  391  -0.342   4.128   2.521  0.6271  0.1789 -0.1962
   15phy    C22  392  -0.100   4.124   2.594 -0.3686  0.2980 -0.1740
   15phy    C21  393  -0.056   4.260   2.646  0.1506 -0.2410  0.2579
   15phy    C20  394   0.025   4.268   2.775  0.1067  0.3914 -0.3314
   15phy    C18  395   0.101   4.402   2.818 -0.7288  0.0975  0.0751
   15phy    O01  396  -0.000   4.507   2.835  0.4956  0.0578  0.2408
   15phy    H01  397  -0.039   4.526   2.752  0.3876 -0.4553  0.1692
   15phy    C19  398   0.159   4.370   2.959 -0.0673 -0.0460 -0.6505
   15phy    C13  399   0.209   4.451   2.703  0.4473  0.2656  0.2568
   15phy     H3  400   0.155   4.438   2.606  0.3358 -1.5131  0.5127
   15phy    O33  401   0.316   4.358   2.682  0.1252  0.1558  0.0079
   15phy    H1B  402   0.300   4.282   2.735 -1.5106  0.5266  0.1000
   15phy    C12  403   0.263   4.600   2.717 -0.1154  0.2562 -0.0658
   15phy    O11  404   0.342   4.638   2.608  0.1970  0.0659  0.1534
   15phy    H1A  405   0.397   4.566   2.581  0.1218  0.1415 -0.1949
   16phy    C35  406   4.799   4.438   1.473 -0.4280 -0.0181  0.6082
   16phy    C33  407   4.710   4.319   1.525 -0.5928 -0.6035  0.2670
   16phy    C34  408   4.709   4.204   1.422  0.1012  0.0753 -0.1662
   16phy    C32  409   4.735   4.276   1.670  0.0799 -0.5119 -0.0604
   16phy    C31  410   4.612   4.218   1.744 -0.5113  0.1585  0.2187
   16phy    C30  411   4.656   4.200   1.889  0.5284 -0.2087 -0.1162
   16phy    C28  412   4.557   4.140   1.998 -0.1159 -0.4447  0.3557
   16phy    C29  413   4.595   4.000   2.039 -0.4231  0.1233  0.2239
   16phy    C27  414   4.564   4.230   2.124  0.6929 -0.3782 -0.0485
   16phy    C26  415   4.438   4.312   2.158  0.7522  0.2299  0.6220
   16phy    C25  416   4.458   4.401   2.278 -0.4277  0.1282 -0.1786
   16phy    C23  417   4.339   4.475   2.337  0.4827  0.2988  0.2969
   16phy    C24  418   4.253   4.384   2.422 -0.3621 -0.5489  0.0613
   16phy    C22  419   4.392   4.579   2.437  0.4821 -0.0585 -0.4621
   16phy    C21  420   4.402   4.724   2.387  0.2153 -0.1485  0.6848
   16phy    C20  421   4.471   4.812   2.494  0.3565  0.5585  0.1464
   16phy    C18  422   4.510   4.956   2.451  0.2029  0.3444  1.4002
   16phy    O01  423   4.397   5.024   2.390  0.1369  0.3978 -0.2966
   16phy    H01  424   4.343   5.067   2.454 -0.3398 -2.0395  1.0268
   16phy    C19  425   4.534   5.025   2.588  0.0241  0.1359 -0.1891
   16phy    C13  426   4.644   4.955   2.357 -0.3694  0.3460 -0.2211
   16phy     H3  427   4.631   4.879   2.275 -1.1211  1.8007 -1.5134
   16phy    O33  428   4.755   4.903   2.425  0.2465 -0.2503  0.0962
   16phy    H1B  429   4.738   4.816   2.457  0.1985 -0.0759  0.5530
   16phy    C12  430   4.686   5.082   2.278 -0.0582 -0.4469 -0.1718
   16phy    O11  431   4.587   5.162   2.232  0.0527  0.4999  0.2216
   16phy    H1A  432   4.510   5.108   2.233  0.1975  0.2849  1.4940
   17phy    C35  433   4.284   3.908   1.615 -0.6104  0.3680  0.0646
   17phy    C33  434   4.185   3.898   1.501  0.0685  0.1034 -0.4379
   17phy    C34  435   4.243   3.806   1.392  0.6383  0.4695 -0.1218
   17phy    C32  436   4.046   3.844   1.545  0.2357 -0.0211 -0.0389
   17phy    C31  437   3.948   3.936   1.616  0.0428  0.1115 -0.1328
   17phy    C30  438   3.850   3.843   1.695 -0.1082 -0.4971  0.3269
   17phy    C28  439   3.730   3.902   1.777 -0.3099 -0.1790  0.6407
   17phy    C29  440   3.606   3.916   1.688 -0.3058  0.0456 -0.0582
   17phy    C27  441   3.692   3.809   1.892  0.3788 -0.1480  0.1213
   17phy    C26  442   3.678   3.880   2.026 -0.0710  0.3543 -0.2359
   17phy    C25  443   3.621   3.792   2.137  0.4404 -0.3925 -0.3984
   17phy    C23  444   3.618   3.864   2.274  0.5381 -0.3048  0.2127
   17phy    C24  445   3.500   3.964   2.304 -0.2971 -0.1519  0.1343
   17phy    C22  446   3.647   3.763   2.390  0.1291 -0.1812 -0.4786
   17phy    C21  447   3.730   3.817   2.510  0.2437 -0.6472 -0.2567
   17phy    C20  448   3.705   3.727   2.631  0.0099 -0.2412  0.3429
   17phy    C18  449   3.769   3.776   2.768  0.2553 -0.5530 -0.1378
   17phy    O01  450   3.775   3.919   2.770  0.2495  0.2318  0.2608
   17phy    H01  451   3.724   3.950   2.842  0.0380  0.1559  0.1448
   17phy    C19  452   3.665   3.718   2.874 -0.1068  0.0252  0.1020
   17phy    C13  453   3.927   3.723   2.779  0.3175 -0.2514 -0.0710
   17phy     H3  454   3.985   3.757   2.690  1.0349 -1.5645 -0.1362
   17phy    O33  455   3.938   3.585   2.764  0.1975 -0.2555  0.6575
   17phy    H1B  456   3.957   3.568   2.673  0.1300  0.1030  0.5770
   17phy    C12  457   4.011   3.778   2.896 -0.1385 -0.1741 -0.2597
   17phy    O11  458   4.032   3.918   2.899  0.4641 -0.2199 -0.3299
   17phy    H1A  459   3.962   3.962   2.855 -1.1425 -0.8043  1.4762
   18phy    C35  460   0.569   2.844   0.979  0.0662  0.4369  0.0589
   18phy    C33  461   0.474   2.868   1.093  0.8700  0.3082 -0.1175
   18phy    C34  462   0.555   2.955   1.185 -0.0019 -0.1381 -0.1806
   18phy    C32  463   0.339   2.940   1.057  0.0278  0.9891 -0.1614
   18phy    C31  464   0.223   2.839   1.026 -0.0004  0.0222 -0.1306
   18phy    C30  465   0.100   2.922   0.985 -0.5051 -0.1481  0.1775
   18phy    C28  466  -0.022   2.837   0.945 -0.4129  0.2879  0.5863
   18phy    C29  467  -0.119   2.868   1.056 -0.5754  0.1536 -0.7567
   18phy    C27  468  -0.088   2.900   0.820  0.6684  0.5112  0.4539
   18phy    C26  469  -0.062   2.831   0.686 -0.3519  0.5780 -0.2038
   18phy    C25  470  -0.060   2.924   0.563  0.1192 -0.1403 -0.8404
   18phy    C23  471  -0.072   2.847   0.432 -0.0679  0.6392 -0.2627
   18phy    C24  472  -0.212   2.847   0.376 -0.0236 -0.1069 -0.0802
   18phy    C22  473   0.031   2.885   0.321  0.0234  0.0662 -0.1860
   18phy    C21  474   0.088   2.756   0.253  0.2941 -0.0380  0.6616
   18phy    C20  475   0.225   2.793   0.192  0.1223 -0.6954  0.2236
   18phy    C18  476   0.292   2.693   0.089 -0.2440 -0.2294  0.4802
   18phy    O01  477   0.303   2.568   0.159  0.0868 -0.2367 -0.4334
   18phy    H01  478   0.219   2.529   0.174  0.1533 -0.0316  0.5481
   18phy    C19  479   0.439   2.743   0.083  0.2428 -0.9505 -0.3877
   18phy    C13  480   0.220   2.672  -0.051  0.0332 -0.2497  0.4441
   18phy     H3  481   0.115   2.641  -0.026 -0.3572  0.6666  0.0045
   18phy    O33  482   0.190   2.793  -0.125  0.0428 -0.4574  0.0906
   18phy    H1B  483   0.244   2.812  -0.199 -1.0500  1.2464 -0.3145
   18phy    C12  484   0.228   2.549  -0.151  0.0710  0.0296 -0.0906
   18phy    O11  485   0.210   2.424  -0.092 -0.0055  0.0289 -0.0235
   18phy    H1A  486   0.214   2.358  -0.158  1.3738 -0.1572  0.2002
   19phy    C35  487   4.331   4.481   1.561 -0.1961 -0.4977 -0.3808
   19phy    C33  488   4.281   4.351   1.499  0.5162 -0.5339  0.0419
   19phy    C34  489   4.135   4.335   1.543  0.2347 -0.1786 -0.2236
   19phy    C32  490   4.279   4.344   1.347 -0.3947  0.2632  0.1508
   19phy    C31  491   4.297   4.204   1.283  0.8902 -0.5065 -0.2597
   19phy    C30  492   4.285   4.210   1.128  0.1776  0.7563  0.2098
   19phy    C28  493   4.313   4.086   1.042 -0.1180 -0.1903  0.4167
   19phy    C29  494   4.216   3.967   1.056 -0.1860  0.3824 -0.1462
   19phy    C27  495   4.303   4.124   0.893  0.4840  0.2628  0.0419
   19phy    C26  496   4.398   4.075   0.785  0.1346  0.0011 -0.0956
   19phy    C25  497   4.357   4.099   0.641 -0.3057  0.2089 -0.2434
   19phy    C23  498   4.420   4.026   0.521 -0.4014  0.1031 -0.0279
   19phy    C24  499   4.378   3.879   0.507 -0.3484  0.1351  0.5728
   19phy    C22  500   4.368   4.097   0.396 -0.1393 -0.0916  0.0376
   19phy    C21  501   4.474   4.140   0.292  0.3431 -0.2042  0.4660
   19phy    C20  502   4.395   4.230   0.186 -0.2940  0.0773  0.4124
   19phy    C18  503   4.463   4.294   0.066  0.4962 -0.2806 -0.1835
   19phy    O01  504   4.580   4.362   0.115  0.1721 -0.2673 -0.6130
   19phy    H01  505   4.594   4.326   0.201 -1.3135 -0.0545 -0.2605
   19phy    C19  506   4.364   4.408   0.035  0.4929 -0.2190 -0.1322
   19phy    C13  507   4.499   4.195  -0.056  0.3901 -0.0911  0.1939
   19phy     H3  508   4.592   4.147  -0.016 -0.1088 -0.2404  1.2045
   19phy    O33  509   4.419   4.075  -0.068 -0.0203 -0.1011  0.1325
   19phy    H1B  510   4.330   4.099  -0.087  0.4872  1.0742 -0.9279
   19phy    C12  511   4.571   4.222  -0.191  0.6402 -0.4239  0.3480
   19phy    O11  512   4.640   4.343  -0.204 -0.3243 -0.2638 -0.0758
   19phy    H1A  513   4.648   4.391  -0.123 -0.0047  0.2851 -0.4203
   20phy    C35  514   4.202   0.523   0.870 -0.2120 -0.3364  0.0438
   20phy    C33  515   4.094   0.485   0.968 -0.7834 -0.1275 -0.1859
   20phy    C34  516   4.044   0.348   0.925  0.0670  0.1137  0.1685
   20phy    C32  517   4.157   0.484   1.108  0.9163  0.1724  0.6111
   20phy    C31  518   4.068   0.489   1.230  0.0683 -0.2012  0.0804
   20phy    C30  519   4.146   0.503   1.361 -0.0075  0.0570 -0.3058
   20phy    C28  520   4.076   0.447   1.488 -0.0328  0.0084 -0.1626
   20phy    C29  521   4.099   0.297   1.520 -0.0250  0.0653 -0.2336
   20phy    C27  522   4.123   0.535   1.606 -0.0520  0.0437  0.1078
   20phy    C26  523   4.027   0.562   1.724 -0.3477  0.1800  0.1244
   20phy    C25  524   4.101   0.633   1.839 -0.2575  0.1944 -0.6270
   20phy    C23  525   4.051   0.610   1.986  0.1229 -0.4723  0.2626
   20phy    C24  526   4.100   0.475   2.043  0.7127 -0.1094  0.2932
   20phy    C22  527   4.105   0.727   2.071 -0.3667 -0.0606  0.3753
   20phy    C21  528   4.027   0.769   2.193 -0.2065 -0.1086  0.2073
   20phy    C20  529   4.079   0.897   2.262  0.3085  0.4983 -0.5388
   20phy    C18  530   4.016   0.936   2.400  0.0321  0.4731 -0.9485
   20phy    O01  531   4.001   0.815   2.482 -0.1118 -0.4760 -0.1466
   20phy    H01  532   4.075   0.762   2.458  1.1819 -0.8160  3.7777
   20phy    C19  533   4.127   1.013   2.472 -0.5547  0.1907 -0.2983
   20phy    C13  534   3.872   1.017   2.398 -0.4633  0.0566 -0.5106
   20phy     H3  535   3.881   1.109   2.334 -0.5530  1.4984  1.4620
   20phy    O33  536   3.847   1.083   2.524  0.0843 -0.2300 -0.0336
   20phy    H1B  537   3.829   1.016   2.586 -0.0197 -1.0192 -0.8885
   20phy    C12  538   3.748   0.945   2.337  0.3684  0.1746  0.1619
   20phy    O11  539   3.695   0.849   2.423 -0.0192  0.1947 -0.1108
   20phy    H1A  540   3.699   0.874   2.513  0.4470 -1.0129  0.2183
   21phy    C35  541   0.079   3.760   0.918  0.1841  0.0736  0.0609
   21phy    C33  542   0.004   3.638   0.858  0.0179  0.2878 -0.2619
   21phy    C34  543  -0.026   3.533   0.962  0.1523 -0.4916 -0.4711
   21phy    C32  544  -0.130   3.680   0.791  0.1103  0.0351  0.1147
   21phy    C31  545  -0.131   3.678   0.638 -0.0360  0.6234 -0.1733
   21phy    C30  546  -0.268   3.715   0.589  0.4997 -0.0534  0.4409
   21phy    C28  547  -0.278   3.737   0.433  0.3231 -0.4943  0.0948
   21phy    C29  548  -0.417   3.687   0.396 -0.0909  0.2112 -0.2968
   21phy    C27  549  -0.252   3.880   0.386  0.3910 -0.1336  0.1759
   21phy    C26  550  -0.178   3.891   0.252  0.2062  0.3105 -0.3884
   21phy    C25  551  -0.155   4.039   0.212 -0.1127  0.1715 -0.6222
   21phy    C23  552  -0.076   4.062   0.085 -0.5249  0.3638 -0.1427
   21phy    C24  553  -0.131   4.180   0.014 -0.5794 -0.3766  0.2111
   21phy    C22  554   0.076   4.076   0.108  0.1224  0.3520 -0.5513
   21phy    C21  555   0.158   4.006   0.001  0.1348  0.1078 -0.3017
   21phy    C20  556   0.304   4.049   0.024 -0.2488  0.5708  0.1677
   21phy    C18  557   0.425   3.995  -0.053 -0.1092 -0.2658  0.1833
   21phy    O01  558   0.423   3.850  -0.035  0.5040  0.2105 -0.1015
   21phy    H01  559   0.504   3.822  -0.073 -0.8366 -0.0147 -3.0154
   21phy    C19  560   0.544   4.045   0.031 -0.1336 -0.0295 -0.1608
   21phy    C13  561   0.429   4.045  -0.208 -0.4822 -0.6966  0.2698
   21phy     H3  562   0.338   4.000  -0.256 -0.2666  0.8490 -1.7458
   21phy    O33  563   0.400   4.182  -0.238 -0.3300 -0.4417 -0.3871
   21phy    H1B  564   0.483   4.224  -0.247  0.1214 -1.5285 -1.5244
   21phy    C12  565   0.509   3.975  -0.326  0.0003 -0.0911 -0.0452
   21phy    O11  566   0.638   4.020  -0.364  0.2543  0.2452  0.2165
   21phy    H1A  567   0.676   4.038  -0.280 -0.7499 -0.1602  0.7811
   22phy    C35  568   2.221   4.121   2.313  0.0155 -0.3855 -0.3917
   22phy    C33  569   2.284   4.007   2.235  0.4608  0.2112  0.1120
   22phy    C34  570   2.335   3.890   2.319 -0.0321 -0.0741 -0.2180
   22phy    C32  571   2.179   3.965   2.135 -0.3318 -0.4502  0.1522
   22phy    C31  572   2.208   3.899   1.994 -0.0074 -0.2702 -0.2617
   22phy    C30  573   2.079   3.882   1.910 -0.3074 -0.8441  0.0239
   22phy    C28  574   2.068   3.784   1.796 -0.1369 -0.1527 -0.0047
   22phy    C29  575   2.020   3.649   1.841 -0.3680 -0.0207 -0.1854
   22phy    C27  576   1.987   3.846   1.680 -0.0361 -0.0479  0.2167
   22phy    C26  577   2.040   3.814   1.538 -0.1139  0.5301  0.4859
   22phy    C25  578   1.958   3.891   1.438  0.1717 -0.0502 -0.4656
   22phy    C23  579   1.982   3.886   1.284  0.3751 -0.2901 -0.1315
   22phy    C24  580   1.849   3.939   1.228  0.1329 -0.4594  0.0332
   22phy    C22  581   2.111   3.959   1.238 -0.2393 -0.5013 -0.2349
   22phy    C21  582   2.154   3.936   1.095  0.3195 -0.1870  0.0022
   22phy    C20  583   2.270   4.026   1.044  0.0078  0.0658  0.0685
   22phy    C18  584   2.303   4.017   0.894 -0.0323  0.0640  0.0429
   22phy    O01  585   2.335   3.881   0.867 -0.0382  0.1254 -0.1971
   22phy    H01  586   2.327   3.834   0.947  1.2411  0.8443  0.3892
   22phy    C19  587   2.443   4.085   0.896  0.4875  0.4434 -0.4313
   22phy    C13  588   2.197   4.077   0.783  0.1290  0.6275  0.4753
   22phy     H3  589   2.146   4.157   0.843  2.4217  1.3296  1.5950
   22phy    O33  590   2.233   4.164   0.673  0.2589 -0.2973 -0.2112
   22phy    H1B  591   2.240   4.118   0.592 -0.2581  0.7863 -0.8901
   22phy    C12  592   2.071   4.000   0.750  0.0533  0.0937  0.1120
   22phy    O11  593   2.067   3.943   0.620 -0.6475  0.2702 -0.1899
   22phy    H1A  594   2.001   3.991   0.574 -0.6680 -0.2866 -0.7657
   23phy    C35  595   1.408   3.529   1.386  0.2450 -0.0522 -0.2024
   23phy    C33  596   1.522   3.632   1.397  0.3154 -0.0567  0.4044
   23phy    C34  597   1.572   3.683   1.261  0.1148 -0.3725 -0.6354
   23phy    C32  598   1.479   3.757   1.479 -0.4006 -0.1374  0.3296
   23phy    C31  599   1.534   3.765   1.620 -0.1642  0.1263 -0.2058
   23phy    C30  600   1.467   3.887   1.691 -0.1061 -0.3340  0.3428
   23phy    C28  601   1.514   3.906   1.834 -0.5308 -0.2893  0.1253
   23phy    C29  602   1.644   3.979   1.844 -0.0197 -0.1496  0.0354
   23phy    C27  603   1.407   3.975   1.920  0.5820  0.4431 -0.0600
   23phy    C26  604   1.368   3.900   2.051 -0.1688  0.3495 -0.0668
   23phy    C25  605   1.260   3.968   2.126 -0.4687  0.1762 -0.1283
   23phy    C23  606   1.218   3.898   2.256 -0.6721  0.2349 -0.4580
   23phy    C24  607   1.286   3.966   2.378 -0.1818 -0.4469 -0.5674
   23phy    C22  608   1.065   3.884   2.286  0.0354  0.5182 -0.1581
   23phy    C21  609   1.009   3.746   2.335 -0.1154  0.3093 -0.5547
   23phy    C20  610   0.860   3.736   2.378  0.4053 -0.1472  0.3621
   23phy    C18  611   0.796   3.780   2.517 -0.3702 -0.0167 -0.1230
   23phy    O01  612   0.794   3.921   2.544 -0.0081  0.3167  0.2613
   23phy    H01  613   0.742   3.947   2.618 -0.7516  0.4126 -0.2823
   23phy    C19  614   0.649   3.755   2.484  0.3282 -0.0312  0.2153
   23phy    C13  615   0.846   3.701   2.651  0.1483  0.6625  0.3164
   23phy     H3  616   0.866   3.593   2.629 -0.0981  0.3899  1.3425
   23phy    O33  617   0.745   3.692   2.756 -0.3935  0.2769 -0.3059
   23phy    H1B  618   0.690   3.617   2.743 -1.0823  0.7416 -0.1759
   23phy    C12  619   0.982   3.742   2.720 -0.0932 -0.0563  0.2912
   23phy    O11  620   0.990   3.869   2.788 -0.2364  0.1272 -0.4982
   23phy    H1A  621   1.012   3.935   2.725 -0.6345  2.0239  1.2606
   24phy    C35  622   5.090   4.176   1.362  0.1048  0.1801 -0.1250
   24phy    C33  623   5.182   4.259   1.272 -0.3336  0.2581  0.3241
   24phy    C34  624   5.119   4.264   1.135 -0.3422 -0.2003  0.1074
   24phy    C32  625   5.199   4.396   1.340  0.3091  0.0809  0.4764
   24phy    C31  626   5.341   4.441   1.333  0.4088 -0.0598 -0.1142
   24phy    C30  627   5.364   4.589   1.381  0.2770  0.1242  0.2605
   24phy    C28  628   5.515   4.632   1.387  0.0907 -0.3860  0.0660
   24phy    C29  629   5.541   4.720   1.266 -0.2091  0.0532 -0.1385
   24phy    C27  630   5.517   4.739   1.503  0.0511 -0.3149 -0.3986
   24phy    C26  631   5.562   4.698   1.649  0.2371 -0.1758  0.1257
   24phy    C25  632   5.572   4.818   1.745  0.3575 -0.2209  0.2210
   24phy    C23  633   5.620   4.786   1.889  0.1587  0.3438  0.5195
   24phy    C24  634   5.773   4.809   1.907  0.7666  0.1767 -0.3788
   24phy    C22  635   5.545   4.885   1.976 -0.3118  0.3461  0.1707
   24phy    C21  636   5.494   4.817   2.100  0.1470  0.0840  0.1984
   24phy    C20  637   5.412   4.911   2.191 -0.2341  0.2976  0.0480
   24phy    C18  638   5.365   4.856   2.335 -0.7080 -0.3038  0.0943
   24phy    O01  639   5.464   4.775   2.398 -0.5084  0.1490  0.1524
   24phy    H01  640   5.440   4.730   2.477  0.9229 -0.4173  0.3031
   24phy    C19  641   5.364   4.987   2.419 -0.1026  0.0335  0.2427
   24phy    C13  642   5.221   4.780   2.338  0.0494 -0.0337  0.1649
   24phy     H3  643   5.151   4.824   2.263 -0.2403 -0.4727  0.1723
   24phy    O33  644   5.141   4.792   2.460 -0.7306  0.3926 -0.3703
   24phy    H1B  645   5.124   4.702   2.482 -0.8501  0.1267 -1.4612
   24phy    C12  646   5.219   4.629   2.289  0.5539 -0.1468 -0.1920
   24phy    O11  647   5.276   4.534   2.380  0.2518  0.1331 -0.0746
   24phy    H1A  648   5.365   4.509   2.366  0.6286  0.4594  1.5296
   25phy    C35  649   1.570   0.120   0.074 -0.7502 -0.4855  0.0538
   25phy    C33  650   1.455   0.124   0.174  0.0960  0.7287  0.0517
   25phy    C34  651   1.371   0.252   0.161 -0.1262  0.0883  0.0757
   25phy    C32  652   1.361  -0.000   0.158  0.1017  0.2020  0.3518
   25phy    C31  653   1.320  -0.071   0.286  0.7278  0.5649  0.2291
   25phy    C30  654   1.264  -0.210   0.255 -0.1233  0.1613  0.0050
   25phy    C28  655   1.213  -0.299   0.368  0.2756  0.3378  0.3820
   25phy    C29  656   1.063  -0.320   0.350  0.3342  0.0078  0.3328
   25phy    C27  657   1.274  -0.441   0.350  0.0502 -0.1767  0.0607
   25phy    C26  658   1.421  -0.478   0.387  0.5269 -0.0812  0.2859
   25phy    C25  659   1.429  -0.631   0.363  0.0987 -0.4497  0.0120
   25phy    C23  660   1.573  -0.688   0.357 -0.0843 -0.1909 -0.7291
   25phy    C24  661   1.609  -0.752   0.496 -0.1525  0.0954 -0.0953
   25phy    C22  662   1.580  -0.788   0.242  0.2140  0.0667 -0.1190
   25phy    C21  663   1.596  -0.726   0.101 -0.0080 -0.0712 -0.0520
   25phy    C20  664   1.575  -0.831  -0.011  0.4658  0.0228  0.0744
   25phy    C18  665   1.560  -0.773  -0.158 -0.5672  0.4622 -0.1886
   25phy    O01  666   1.456  -0.677  -0.161  0.4231 -0.0744  0.4742
   25phy    H01  667   1.385  -0.710  -0.108 -0.6495  0.9513 -0.2714
   25phy    C19  668   1.510  -0.895  -0.238  0.1053  0.2414 -0.0532
   25phy    C13  669   1.697  -0.715  -0.221  0.2066 -0.2764 -0.1267
   25phy     H3  670   1.718  -0.622  -0.162 -1.2112  0.2549 -0.4353
   25phy    O33  671   1.814  -0.786  -0.193 -0.4814  0.0724  0.0341
   25phy    H1B  672   1.812  -0.855  -0.257 -1.8729 -0.0269  0.1760
   25phy    C12  673   1.710  -0.618  -0.346  0.5028 -0.3377  0.5144
   25phy    O11  674   1.740  -0.688  -0.463  0.2196 -0.5695  0.0516
   25phy    H1A  675   1.830  -0.688  -0.491 -0.1322  0.4666 -1.2262
   26phy    C35  676   0.879   3.934   1.559 -0.1122 -0.3049 -0.3888
   26phy    C33  677   1.006   3.966   1.630 -0.2037 -0.3853 -0.0411
   26phy    C34  678   1.092   3.840   1.637 -0.1543 -0.0502 -0.1098
   26phy    C32  679   1.067   4.088   1.558  0.3414 -0.7000  0.0206
   26phy    C31  680   1.165   4.170   1.642 -0.4209 -0.2404  0.1173
   26phy    C30  681   1.252   4.259   1.550  0.6025  0.4428 -0.2687
   26phy    C28  682   1.379   4.300   1.626 -0.1455 -0.2745  0.1311
   26phy    C29  683   1.492   4.233   1.548  0.2152 -0.8901 -0.0267
   26phy    C27  684   1.411   4.447   1.606  0.2663 -0.3720  0.0048
   26phy    C26  685   1.480   4.516   1.725  0.0088 -0.2515  0.2241
   26phy    C25  686   1.507   4.666   1.699 -0.2410  0.2502 -0.1536
   26phy    C23  687   1.602   4.718   1.811 -0.5216 -0.1447 -0.5443
   26phy    C24  688   1.746   4.719   1.751  0.3267 -0.0996  0.1492
   26phy    C22  689   1.566   4.859   1.839  0.5902 -0.1345  0.0288
   26phy    C21  690   1.569   4.887   1.988 -0.2142 -0.1638  0.4549
   26phy    C20  691   1.536   5.034   2.001  0.3169  0.6301  0.4687
   26phy    C18  692   1.559   5.114   2.135  0.8087 -0.3940 -0.3826
   26phy    O01  693   1.704   5.120   2.139  0.0231 -0.5943 -0.3821
   26phy    H01  694   1.731   5.195   2.188 -0.4180  0.1637 -1.2697
   26phy    C19  695   1.516   5.262   2.098 -0.2079  0.0237  0.3518
   26phy    C13  696   1.503   5.044   2.271  0.0067  1.3074  0.5472
   26phy     H3  697   1.546   4.942   2.287 -3.5210 -0.4905 -0.3468
   26phy    O33  698   1.364   5.008   2.252  0.0488 -0.5393  0.0779
   26phy    H1B  699   1.360   4.942   2.185 -0.6555  0.1017 -0.5248
   26phy    C12  700   1.518   5.113   2.411 -0.3584  0.2848  0.1584
   26phy    O11  701   1.641   5.160   2.446 -0.0051  0.2466 -0.1666
   26phy    H1A  702   1.645   5.173   2.539  0.0670 -0.6353 -0.0370
   27phy    C35  703   0.953   0.076   0.341  0.2686 -0.1807  0.1250
   27phy    C33  704   0.874   0.210   0.360  0.5112  0.3758  0.1307
   27phy    C34  705   0.817   0.226   0.498 -0.1839 -0.4266  0.7188
   27phy    C32  706   0.952   0.340   0.317 -0.0375  0.2794 -0.2627
   27phy    C31  707   0.955   0.374   0.165  0.0942 -0.4428 -0.3904
   27phy    C30  708   1.035   0.503   0.138  0.1964 -0.0882  0.2012
   27phy    C28  709   1.049   0.570   0.004 -0.2786  0.4030  0.1170
   27phy    C29  710   1.070   0.717   0.027 -0.1287 -0.0458  0.3910
   27phy    C27  711   1.170   0.512  -0.073  0.0110  0.0982  0.1622
   27phy    C26  712   1.157   0.383  -0.151 -0.2931 -0.2444  0.5762
   27phy    C25  713   1.292   0.343  -0.212  0.1098  0.3491  0.2116
   27phy    C23  714   1.289   0.224  -0.311 -0.5098 -0.3886 -0.3818
   27phy    C24  715   1.393   0.250  -0.414 -0.1552 -0.3745 -0.0702
   27phy    C22  716   1.317   0.090  -0.238 -0.9644 -0.1237 -0.3762
   27phy    C21  717   1.255  -0.032  -0.308  0.3981 -0.1899 -0.3072
   27phy    C20  718   1.291  -0.150  -0.214  0.2382 -0.0743  0.1109
   27phy    C18  719   1.250  -0.296  -0.260  0.5325  0.3582  0.3577
   27phy    O01  720   1.109  -0.286  -0.293 -0.1210 -0.2314  0.4399
   27phy    H01  721   1.097  -0.233  -0.369  0.7834  0.7826  0.9716
   27phy    C19  722   1.256  -0.370  -0.123  0.0300 -0.0032  0.2682
   27phy    C13  723   1.342  -0.346  -0.384  0.3412  0.5965  0.1897
   27phy     H3  724   1.309  -0.277  -0.466 -0.8911  1.0425  1.0344
   27phy    O33  725   1.483  -0.319  -0.387 -0.1031 -0.0230 -0.0286
   27phy    H1B  726   1.495  -0.240  -0.338 -0.0907  1.7227 -2.6566
   27phy    C12  727   1.304  -0.471  -0.464  0.0356  0.4243  0.0906
   27phy    O11  728   1.321  -0.597  -0.405  0.3081 -0.2677 -0.4081
   27phy    H1A  729   1.357  -0.585  -0.319 -0.0977 -0.6980 -0.1716
   28phy    C35  730   2.421   1.291   0.290  0.2081 -0.1120 -0.1658
   28phy    C33  731   2.326   1.385   0.362  0.3749 -0.6299 -0.0527
   28phy    C34  732   2.353   1.374   0.512 -0.2294 -0.2310 -0.6110
   28phy    C32  733   2.359   1.530   0.323 -0.1776  0.3007 -0.1676
   28phy    C31  734   2.238   1.615   0.278 -0.3384 -0.1652  0.0322
   28phy    C30  735   2.297   1.752   0.225 -0.2756 -0.0470  0.5402
   28phy    C28  736   2.189   1.855   0.188  0.0398  0.2792  0.7767
   28phy    C29  737   2.255   1.992   0.209  0.5245  0.0346 -0.1759
   28phy    C27  738   2.139   1.856   0.039  0.0589  1.0235 -0.0150
   28phy    C26  739   2.021   1.764  -0.008 -0.1688 -0.2656  0.3370
   28phy    C25  740   2.026   1.728  -0.159  0.0015 -0.3434 -0.5590
   28phy    C23  741   2.021   1.579  -0.207 -0.4220 -0.6115 -0.5941
   28phy    C24  742   1.965   1.583  -0.346 -0.2530  0.1728 -0.0623
   28phy    C22  743   2.151   1.495  -0.196  0.0511 -0.2627  0.1284
   28phy    C21  744   2.141   1.382  -0.094 -0.1412 -0.5413 -0.4979
   28phy    C20  745   2.256   1.285  -0.068  0.1194 -0.0764 -0.4671
   28phy    C18  746   2.291   1.170  -0.174 -0.1422 -0.0907  0.2304
   28phy    O01  747   2.179   1.087  -0.195 -0.1626  0.1748  0.2763
   28phy    H01  748   2.112   1.136  -0.238 -0.5101  1.2866  1.9919
   28phy    C19  749   2.395   1.086  -0.095 -0.5599  0.0350  0.1612
   28phy    C13  750   2.346   1.229  -0.317  0.0330 -0.3026  0.2979
   28phy     H3  751   2.252   1.264  -0.367  0.6024  0.5456 -0.1949
   28phy    O33  752   2.414   1.355  -0.322 -0.2913 -0.0851  0.3888
   28phy    H1B  753   2.429   1.371  -0.231  2.9879  0.5762 -0.1441
   28phy    C12  754   2.373   1.144  -0.447 -0.5393 -0.4398  0.2754
   28phy    O11  755   2.292   1.034  -0.475  0.2076  0.8259  0.2044
   28phy    H1A  756   2.220   1.069  -0.525  1.4533  1.4944 -1.1912
   29phy    C35  757   0.368   3.810   0.313 -0.3835 -0.4306  0.0880
   29phy    C33  758   0.331   3.829   0.457 -0.4133  0.3948  0.4140
   29phy    C34  759   0.183   3.800   0.466  0.1116  0.8266  0.0398
   29phy    C32  760   0.411   3.732   0.553 -0.3961 -0.3523  0.3820
   29phy    C31  761   0.542   3.784   0.615 -0.2129  0.1684  0.1470
   29phy    C30  762   0.611   3.674   0.694 -0.1474 -0.0053  0.0568
   29phy    C28  763   0.749   3.706   0.754  0.1008  0.4186  0.2259
   29phy    C29  764   0.736   3.720   0.905 -0.4562 -0.0180  0.6280
   29phy    C27  765   0.858   3.611   0.696 -0.3526  0.4792  0.0621
   29phy    C26  766   0.995   3.676   0.667  0.4652  0.5601  0.4992
   29phy    C25  767   1.096   3.575   0.623  0.6558  0.5029 -0.3056
   29phy    C23  768   1.228   3.636   0.578  0.0681 -1.3295 -0.3123
   29phy    C24  769   1.326   3.566   0.664 -0.1735  0.3140  0.3952
   29phy    C22  770   1.243   3.612   0.429 -0.2973 -0.0191  0.3295
   29phy    C21  771   1.231   3.729   0.335 -0.1422  0.4879  0.3106
   29phy    C20  772   1.206   3.691   0.186 -0.6645  0.1863 -0.0279
   29phy    C18  773   1.057   3.645   0.145 -0.5165 -0.0013  0.1042
   29phy    O01  774   1.028   3.512   0.187  0.0853 -0.0327  0.2001
   29phy    H01  775   0.955   3.517   0.246 -0.5608 -0.1598 -0.5668
   29phy    C19  776   1.083   3.620  -0.004 -0.3301  0.1767  0.2576
   29phy    C13  777   0.936   3.742   0.178 -0.5132 -0.1771 -0.2189
   29phy     H3  778   0.953   3.769   0.285 -0.4077 -0.4374 -0.1685
   29phy    O33  779   0.943   3.875   0.122 -0.7265  0.1970  0.1292
   29phy    H1B  780   0.930   3.873   0.029  1.1661 -1.8337 -0.1637
   29phy    C12  781   0.797   3.701   0.229 -0.2290  0.0593 -0.1684
   29phy    O11  782   0.800   3.568   0.284 -0.3109  0.0224 -0.1848
   29phy    H1A  783   0.713   3.533   0.277 -1.1553  1.8212  0.6171
   30phy    C35  784   0.929   4.307   0.955 -0.2084 -0.6528  0.5910
   30phy    C33  785   0.847   4.237   1.061  0.4043 -0.6443 -0.4756
   30phy    C34  786   0.916   4.259   1.189 -0.0170 -0.3076  0.3064
   30phy    C32  787   0.703   4.293   1.057 -0.1358  0.0981  0.0121
   30phy    C31  788   0.613   4.223   0.947 -0.0264  0.1700 -0.4524
   30phy    C30  789   0.463   4.242   0.970 -0.4169 -0.1356 -0.1793
   30phy    C28  790   0.377   4.158   0.876 -0.4172 -0.3844 -0.0630
   30phy    C29  791   0.301   4.057   0.958 -0.4215  0.0271  0.6093
   30phy    C27  792   0.273   4.244   0.803  0.3627 -0.6132 -0.3120
   30phy    C26  793   0.307   4.247   0.653 -0.4057  0.2137 -0.0951
   30phy    C25  794   0.212   4.342   0.571  0.2407 -0.2530  0.5504
   30phy    C23  795   0.228   4.337   0.416 -0.5597  0.2305  0.1054
   30phy    C24  796   0.100   4.357   0.342  0.2201  0.0547  0.3363
   30phy    C22  797   0.334   4.441   0.380 -0.6935 -0.0251  0.3541
   30phy    C21  798   0.406   4.428   0.245  0.4644 -0.2717 -0.3547
   30phy    C20  799   0.501   4.544   0.226 -0.6156  0.5621 -0.0073
   30phy    C18  800   0.614   4.532   0.120 -0.4355 -0.4804  0.4961
   30phy    O01  801   0.678   4.405   0.124  0.8015  0.3163 -0.2347
   30phy    H01  802   0.650   4.355   0.199 -2.7946  1.0638 -0.9159
   30phy    C19  803   0.716   4.635   0.170  0.0249  0.0830  0.6211
   30phy    C13  804   0.561   4.562  -0.030 -0.1193  0.0685 -0.0420
   30phy     H3  805   0.465   4.504  -0.033  0.4151 -1.0580  2.0917
   30phy    O33  806   0.507   4.691  -0.075 -0.0763 -0.1560 -0.2858
   30phy    H1B  807   0.577   4.751  -0.091 -0.5953  0.3924 -0.5574
   30phy    C12  808   0.611   4.476  -0.155  0.2031 -0.3232 -0.6731
   30phy    O11  809   0.611   4.337  -0.146  0.5163 -0.7068 -0.0645
   30phy    H1A  810   0.670   4.312  -0.077 -0.5336 -1.5158  0.5871
   31phy    C35  811   1.199   0.956   1.686  0.2622 -0.0484  0.4898
   31phy    C33  812   1.149   0.896   1.817 -0.1359  0.0399 -0.2824
   31phy    C34  813   1.005   0.851   1.808 -0.5562  0.1646 -0.2163
   31phy    C32  814   1.245   0.785   1.866  0.1860  0.0208 -0.1751
   31phy    C31  815   1.245   0.754   2.017 -0.0103  0.3625 -0.0157
   31phy    C30  816   1.332   0.635   2.053  0.0533  0.3193  0.2444
   31phy    C28  817   1.310   0.584   2.195  0.0351 -0.1652 -0.1518
   31phy    C29  818   1.320   0.433   2.201 -0.5450 -0.2196 -0.0966
   31phy    C27  819   1.401   0.661   2.293  0.3698  0.1389 -0.0675
   31phy    C26  820   1.362   0.665   2.443  0.0148  0.4035 -0.2469
   31phy    C25  821   1.468   0.725   2.532  0.0657 -0.1406 -0.3564
   31phy    C23  822   1.435   0.762   2.674  0.0841 -0.4302  0.4912
   31phy    C24  823   1.475   0.658   2.775 -0.1140 -0.3858 -0.6082
   31phy    C22  824   1.498   0.904   2.695  0.4978 -0.4183  0.2753
   31phy    C21  825   1.441   0.990   2.806 -0.2533  0.3522 -0.4148
   31phy    C20  826   1.491   1.131   2.819  0.7977 -0.2457 -0.7297
   31phy    C18  827   1.624   1.188   2.876  0.0894  0.6536  0.2092
   31phy    O01  828   1.729   1.119   2.799  1.0609  0.2177  0.0500
   31phy    H01  829   1.728   1.029   2.827  0.4827  0.4774  0.9049
   31phy    C19  830   1.622   1.338   2.828  0.1065  0.0334  0.0717
   31phy    C13  831   1.629   1.155   3.036  0.1848 -0.1612 -0.1134
   31phy     H3  832   1.602   1.047   3.053  0.0482 -0.1714 -0.3782
   31phy    O33  833   1.529   1.220   3.119  0.3267  0.2461  0.0152
   31phy    H1B  834   1.559   1.243   3.205  1.5534 -0.2466 -0.2541
   31phy    C12  835   1.770   1.167   3.106  0.1609  0.1334  0.4871
   31phy    O11  836   1.780   1.134   3.246 -0.3726 -0.7326  0.2515
   31phy    H1A  837   1.870   1.131   3.272 -0.5731 -0.5612  0.9959
   32phy    C35  838   1.496   1.182   1.516  0.3729 -0.0089  0.2619
   32phy    C33  839   1.597   1.187   1.405  0.0793 -0.3991 -0.4952
   32phy    C34  840   1.545   1.292   1.308 -0.2013  0.0049  0.3275
   32phy    C32  841   1.732   1.246   1.453  0.2980 -0.3796 -0.0635
   32phy    C31  842   1.837   1.134   1.481  0.0745 -0.2950  0.2908
   32phy    C30  843   1.968   1.191   1.528 -0.1306  0.2544 -0.3758
   32phy    C28  844   2.090   1.099   1.541 -1.3255 -0.2603  0.4225
   32phy    C29  845   2.189   1.130   1.429 -0.1957 -0.2193  0.2667
   32phy    C27  846   2.163   1.134   1.676  0.6145 -0.2984 -0.4664
   32phy    C26  847   2.225   1.012   1.751  0.3561 -0.5337  0.4545
   32phy    C25  848   2.248   1.050   1.898  0.0557 -0.3504 -0.2380
   32phy    C23  849   2.302   0.937   1.990  0.2108 -0.0484  0.2213
   32phy    C24  850   2.450   0.943   2.001 -0.6957  0.3014 -0.1370
   32phy    C22  851   2.257   0.942   2.140  0.5760 -0.6007 -0.1894
   32phy    C21  852   2.121   0.885   2.168 -0.0323  0.3904 -0.5207
   32phy    C20  853   2.078   0.889   2.316 -0.1586  0.2795 -0.3427
   32phy    C18  854   1.927   0.885   2.351 -0.4054 -0.0148 -0.4312
   32phy    O01  855   1.884   0.755   2.315  0.3448  0.4884 -0.2298
   32phy    H01  856   1.792   0.766   2.302  0.1902 -0.5564 -0.0933
   32phy    C19  857   1.943   0.888   2.505 -0.0280 -0.0688 -0.6565
   32phy    C13  858   1.836   1.004   2.285 -0.4990 -0.1326  0.0434
   32phy     H3  859   1.866   1.018   2.178  0.5952 -0.1817  0.3305
   32phy    O33  860   1.879   1.130   2.336 -0.3440  0.2201  0.1154
   32phy    H1B  861   1.832   1.196   2.290 -0.9378  0.0121  0.4118
   32phy    C12  862   1.681   0.976   2.276  0.6941  0.1015  0.1901
   32phy    O11  863   1.659   0.843   2.246  0.0276 -0.4149  0.3903
   32phy    H1A  864   1.570   0.820   2.269 -0.0946  0.5029  0.8934
   33phy    C35  865   0.994   0.707   1.472 -0.0986  0.3971  0.2036
   33phy    C33  866   0.871   0.619   1.498  0.5359  0.3342 -1.0935
   33phy    C34  867   0.740   0.699   1.467 -0.2547  0.1982 -0.1078
   33phy    C32  868   0.880   0.484   1.424 -0.5737 -0.1195  0.6148
   33phy    C31  869   0.809   0.368   1.489 -0.5153 -0.3127  0.0217
   33phy    C30  870   0.806   0.243   1.402  0.0808  0.4030 -0.0382
   33phy    C28  871   0.780   0.119   1.486 -0.3873  0.0765 -0.0742
   33phy    C29  872   0.681   0.033   1.403  0.3598  0.7331  0.2812
   33phy    C27  873   0.911   0.038   1.503  0.1273  0.0659 -0.4609
   33phy    C26  874   0.922  -0.010   1.650  0.2990 -0.5699 -0.1446
   33phy    C25  875   1.046  -0.090   1.672 -0.8794  0.0255 -0.5500
   33phy    C23  876   1.079  -0.137   1.814 -0.2048 -0.2079  0.0656
   33phy    C24  877   1.170  -0.261   1.814  0.1513  0.3582 -0.6045
   33phy    C22  878   1.127  -0.025   1.908  0.0749 -0.8809  0.2829
   33phy    C21  879   1.078  -0.053   2.053 -0.6252 -0.2729 -0.1294
   33phy    C20  880   1.100   0.068   2.152 -0.1766  0.0449 -0.0958
   33phy    C18  881   1.059   0.053   2.306 -0.0720 -0.2381 -0.4701
   33phy    O01  882   1.125  -0.065   2.361 -0.0689 -0.0855  0.3538
   33phy    H01  883   1.212  -0.079   2.330 -0.1839 -3.3101  1.2092
   33phy    C19  884   1.133   0.171   2.376 -0.2715  0.2571 -0.1644
   33phy    C13  885   0.905   0.062   2.351 -0.0983 -0.6162  0.4461
   33phy     H3  886   0.860   0.160   2.320  1.6543  0.0522 -0.1064
   33phy    O33  887   0.885   0.066   2.490 -0.4946  0.3428  0.0359
   33phy    H1B  888   0.949   0.009   2.527 -0.5656 -0.5915 -1.2362
   33phy    C12  889   0.814  -0.047   2.293  0.2689 -0.1833 -0.2918
   33phy    O11  890   0.675  -0.042   2.321 -0.3458 -0.0661  0.4582
   33phy    H1A  891   0.641  -0.126   2.296 -0.0217  0.0144 -0.2707
   34phy    C35  892   4.267   3.651   0.806  0.4286 -0.5114 -0.0551
   34phy    C33  893   4.400   3.619   0.878  0.2494 -0.0685 -0.7037
   34phy    C34  894   4.390   3.659   1.032  0.1625  0.4788  0.3492
   34phy    C32  895   4.447   3.476   0.841 -0.4471  0.2028 -0.2443
   34phy    C31  896   4.594   3.464   0.815  0.1058 -0.0190  0.1963
   34phy    C30  897   4.631   3.321   0.794  0.5774  0.0295  0.3544
   34phy    C28  898   4.780   3.308   0.764 -0.5806 -0.4118 -0.5325
   34phy    C29  899   4.848   3.226   0.871 -0.0869  0.1930 -0.4274
   34phy    C27  900   4.817   3.241   0.630  0.7170  0.7441 -0.1759
   34phy    C26  901   4.788   3.317   0.499 -0.4520  0.1075 -0.5163
   34phy    C25  902   4.834   3.236   0.378  0.2076 -0.0202  0.3322
   34phy    C23  903   4.793   3.301   0.239  0.2379  0.0235 -0.1831
   34phy    C24  904   4.885   3.240   0.133 -0.2641  0.1909  0.1154
   34phy    C22  905   4.647   3.279   0.187  0.4033  0.0745 -0.3857
   34phy    C21  906   4.535   3.369   0.241 -0.1879  0.1394  0.1889
   34phy    C20  907   4.395   3.304   0.204  0.3543  0.4097  0.3502
   34phy    C18  908   4.261   3.356   0.278 -0.8103 -0.7326 -0.4574
   34phy    O01  909   4.291   3.373   0.421  0.0281 -0.0922  0.4544
   34phy    H01  910   4.331   3.297   0.459 -1.8971 -0.5541  1.7139
   34phy    C19  911   4.172   3.232   0.264 -0.1509 -0.2123 -0.1581
   34phy    C13  912   4.199   3.489   0.212 -1.1295  0.5850 -0.3276
   34phy     H3  913   4.292   3.551   0.203 -0.3716 -0.5838 -0.8083
   34phy    O33  914   4.164   3.502   0.072  0.0209 -0.2164 -0.2896
   34phy    H1B  915   4.072   3.499   0.055  0.2933  2.0550 -2.9195
   34phy    C12  916   4.133   3.608   0.288  0.0485 -0.3209 -0.1778
   34phy    O11  917   4.159   3.610   0.425  0.3768 -0.0547 -0.2012
   34phy    H1A  918   4.204   3.531   0.449  1.4384  0.2964 -0.9171
   35phy    C35  919   1.082   0.776   0.434 -0.1598  0.4081 -0.1112
   35phy    C33  920   1.040   0.746   0.578 -0.0297 -0.0618  0.5161
   35phy    C34  921   0.974   0.616   0.592 -0.1784  0.6344  0.2832
   35phy    C32  922   1.169   0.739   0.662 -0.2866  0.1814 -0.2188
   35phy    C31  923   1.199   0.853   0.761 -0.4316  0.2552  0.3664
   35phy    C30  924   1.336   0.849   0.824  1.0494 -0.5531  0.0465
   35phy    C28  925   1.354   0.962   0.929  0.1348 -0.1873  0.6188
   35phy    C29  926   1.336   0.905   1.071  0.1855  0.1964  0.0835
   35phy    C27  927   1.491   1.030   0.908 -0.5761  0.3558 -0.1635
   35phy    C26  928   1.494   1.176   0.932 -0.0744 -0.7275 -0.0086
   35phy    C25  929   1.620   1.245   0.873 -0.2083  0.3100  0.1480
   35phy    C23  930   1.618   1.393   0.900  0.0869  0.2115 -0.3031
   35phy    C24  931   1.753   1.431   0.957  0.3251 -0.4301 -0.2445
   35phy    C22  932   1.574   1.474   0.773 -0.1744 -0.3291  0.2154
   35phy    C21  933   1.492   1.602   0.794  0.3012  0.3283  0.5788
   35phy    C20  934   1.442   1.669   0.660  0.3175  0.2669 -0.1254
   35phy    C18  935   1.325   1.776   0.653  0.1784  0.0924  0.0201
   35phy    O01  936   1.360   1.877   0.749 -0.0356  0.5452 -0.1960
   35phy    H01  937   1.387   1.825   0.822 -1.5745 -1.6275 -1.0445
   35phy    C19  938   1.179   1.728   0.675  0.1626  0.1572  0.3286
   35phy    C13  939   1.341   1.844   0.505 -0.1548  0.2944  0.0523
   35phy     H3  940   1.437   1.901   0.515  0.8123 -1.2567  0.0187
   35phy    O33  941   1.386   1.758   0.397  0.0161  0.1086 -0.1258
   35phy    H1B  942   1.325   1.687   0.394  1.0778 -0.9601  1.8510
   35phy    C12  943   1.275   1.973   0.448 -0.6596  0.1990 -0.6059
   35phy    O11  944   1.170   1.951   0.358  0.6038 -0.1700  0.1196
   35phy    H1A  945   1.109   1.894   0.402  1.0259 -0.1731  0.7125
   36phy    C35  946   1.822   2.159   1.528 -0.0594  0.5243  0.2341
   36phy    C33  947   1.669   2.124   1.531  0.1622 -0.1167 -0.7000
   36phy    C34  948   1.588   2.210   1.437  0.4713  0.3978  0.0087
   36phy    C32  949   1.649   1.974   1.508  0.1779 -0.0053 -0.3417
   36phy    C31  950   1.615   1.893   1.636  0.2479 -0.0443  0.2441
   36phy    C30  951   1.550   1.760   1.595  0.7143 -0.4415 -0.4584
   36phy    C28  952   1.535   1.662   1.712 -0.1129  0.1056  0.3398
   36phy    C29  953   1.399   1.608   1.725 -0.3822  0.4649 -0.3353
   36phy    C27  954   1.657   1.568   1.707 -0.2269 -0.4081  0.8611
   36phy    C26  955   1.708   1.496   1.831 -0.0795 -0.3772 -0.5096
   36phy    C25  956   1.839   1.414   1.830 -0.3451 -0.0357  0.3072
   36phy    C23  957   1.854   1.326   1.957 -0.5699  0.4797  0.1458
   36phy    C24  958   1.811   1.182   1.922  0.9678  0.3765  0.2857
   36phy    C22  959   1.998   1.307   2.010  0.2084  0.6746 -0.4739
   36phy    C21  960   2.055   1.419   2.098 -0.7180  0.0366  0.3592
   36phy    C20  961   2.187   1.368   2.162 -0.0573 -0.2990  0.2853
   36phy    C18  962   2.260   1.447   2.278  0.3311  0.1436  0.2294
   36phy    O01  963   2.196   1.417   2.401 -0.0370  0.3382  0.0467
   36phy    H01  964   2.239   1.465   2.469  1.7632 -1.2421  0.1314
   36phy    C19  965   2.389   1.362   2.278  0.1886  0.4158  0.0025
   36phy    C13  966   2.276   1.611   2.265 -0.2217 -0.3649  0.0858
   36phy     H3  967   2.306   1.641   2.161 -0.7380  0.9175  0.2806
   36phy    O33  968   2.386   1.655   2.339  0.5189  0.3345  0.0399
   36phy    H1B  969   2.376   1.624   2.427 -0.1342 -0.4560 -0.3060
   36phy    C12  970   2.148   1.706   2.298  0.0746  0.3972 -0.3412
   36phy    O11  971   2.181   1.835   2.273 -0.1084  0.2041  0.1005
   36phy    H1A  972   2.274   1.827   2.285 -0.3883 -1.4811  1.5901
   37phy    C35  973   0.416   1.073   1.316  0.0113  0.4931  0.4883
   37phy    C33  974   0.432   1.135   1.455 -0.3295  0.2122 -0.1517
   37phy    C34  975   0.327   1.079   1.548  0.7028  0.4106 -0.0847
   37phy    C32  976   0.573   1.114   1.517 -0.1050  0.0250  0.3574
   37phy    C31  977   0.687   1.209   1.471 -0.3671  0.2200 -0.0960
   37phy    C30  978   0.820   1.168   1.532 -0.4870 -0.2468 -0.2750
   37phy    C28  979   0.939   1.259   1.488 -0.4659  0.0485  0.1634
   37phy    C29  980   1.043   1.270   1.601  0.3731  0.6857  0.3845
   37phy    C27  981   1.000   1.210   1.358 -0.6109 -0.0033  0.3337
   37phy    C26  982   1.008   1.310   1.249  0.1561  0.3575  0.1949
   37phy    C25  983   1.068   1.255   1.118  0.3934  0.1587  0.4053
   37phy    C23  984   1.054   1.343   0.988 -0.1117  0.3949 -0.0408
   37phy    C24  985   1.174   1.439   0.977  0.4332  0.3982 -0.0924
   37phy    C22  986   1.049   1.253   0.864  0.1510 -0.5426  0.6812
   37phy    C21  987   0.977   1.302   0.738  0.2195  0.1897 -0.3741
   37phy    C20  988   0.923   1.183   0.663 -0.0608 -0.2639  0.3213
   37phy    C18  989   0.863   1.210   0.517  0.2748 -0.6288 -0.5301
   37phy    O01  990   0.765   1.315   0.528  0.2072 -0.1020  0.0504
   37phy    H01  991   0.814   1.395   0.535  0.3619 -0.0655 -1.2769
   37phy    C19  992   0.788   1.082   0.480 -0.5421  0.0644 -0.1950
   37phy    C13  993   0.974   1.246   0.407  0.4267 -0.0742  0.2413
   37phy     H3  994   1.029   1.333   0.452  1.3076  0.5522 -1.9246
   37phy    O33  995   1.090   1.166   0.390 -0.3081  0.0954  0.1179
   37phy    H1B  996   1.092   1.132   0.303  1.0264  0.6397 -0.0977
   37phy    C12  997   0.949   1.339   0.286  0.1878 -0.2262 -0.1630
   37phy    O11  998   0.911   1.277   0.167  0.5051  0.6529 -0.1719
   37phy    H1A  999   0.975   1.213   0.145  1.6200  0.8950  2.1242
   38phy    C35 1000   1.192   1.286   2.000 -0.1744 -0.0835 -0.2945
   38phy    C33 1001   1.339   1.261   2.017 -0.3764  0.5835  0.2942
   38phy    C34 1002   1.400   1.244   1.875  0.2033 -0.7503  0.0392
   38phy    C32 1003   1.396   1.378   2.093  0.0971 -0.4768  0.1803
   38phy    C31 1004   1.474   1.346   2.222  0.3425  0.4249  0.7867
   38phy    C30 1005   1.550   1.469   2.270 -0.0132 -0.0077 -0.0627
   38phy    C28 1006   1.602   1.450   2.410 -0.0431 -0.6723  0.2130
   38phy    C29 1007   1.756   1.439   2.407 -0.7708 -0.2773 -0.4015
   38phy    C27 1008   1.559   1.560   2.508 -0.2231 -0.0425  0.3237
   38phy    C26 1009   1.414   1.550   2.557 -0.1485 -0.0757 -0.2657
   38phy    C25 1010   1.382   1.659   2.666 -0.4269 -0.2037  0.0327
   38phy    C23 1011   1.249   1.634   2.737  0.0135 -0.0644 -0.2570
   38phy    C24 1012   1.272   1.546   2.866 -0.0427 -0.1595  0.4263
   38phy    C22 1013   1.177   1.765   2.759 -0.4726 -0.2224  0.1995
   38phy    C21 1014   1.028   1.754   2.776  0.4644  0.1865 -0.3665
   38phy    C20 1015   0.959   1.887   2.796 -0.6347 -0.1428 -0.1138
   38phy    C18 1016   0.957   1.955   2.940  0.4020 -0.2252  0.9203
   38phy    O01 1017   1.090   1.996   2.973  0.3539 -0.0489 -0.3672
   38phy    H01 1018   1.092   2.029   3.061 -0.5190 -1.9019  0.4001
   38phy    C19 1019   0.890   2.090   2.901  0.3970 -0.2456  0.1646
   38phy    C13 1020   0.874   1.886   3.064 -0.2089  0.5692  0.3193
   38phy     H3 1021   0.773   1.854   3.028 -0.3996  0.4706  0.9450
   38phy    O33 1022   0.834   1.984   3.168 -0.6430 -0.3076  0.1666
   38phy    H1B 1023   0.907   2.006   3.222 -0.2668  0.2510 -0.5550
   38phy    C12 1024   0.941   1.754   3.119  0.1111 -0.0342 -0.0176
   38phy    O11 1025   0.900   1.696   3.241  0.2927 -0.1316  0.3482
   38phy    H1A 1026   0.826   1.639   3.234 -0.1886  0.6690 -2.2202
   39phy    C35 1027   0.722   2.612   1.884 -0.1300  0.2344  0.4469
   39phy    C33 1028   0.837   2.510   1.878 -0.6446  0.1723 -0.5259
   39phy    C34 1029   0.949   2.563   1.791  0.0327  0.1858 -0.1678
   39phy    C32 1030   0.886   2.482   2.023 -0.0768 -0.1222  0.1571
   39phy    C31 1031   0.842   2.347   2.084  0.2853 -0.1795  0.3782
   39phy    C30 1032   0.914   2.333   2.220 -0.2372 -0.2719 -0.2782
   39phy    C28 1033   0.882   2.221   2.323  0.1201 -0.1410  0.2675
   39phy    C29 1034   0.987   2.112   2.298  0.1107  0.4138 -0.4851
   39phy    C27 1035   0.908   2.277   2.459  0.4199  0.0491  0.4800
   39phy    C26 1036   0.784   2.341   2.526  0.0233  0.3729  0.2181
   39phy    C25 1037   0.818   2.415   2.660  0.1262 -0.4109 -0.4671
   39phy    C23 1038   0.691   2.472   2.725  0.1997 -0.4156  0.3608
   39phy    C24 1039   0.695   2.441   2.880  0.0545  0.3065 -0.1508
   39phy    C22 1040   0.694   2.623   2.703 -0.5798 -0.1856  0.0792
   39phy    C21 1041   0.552   2.682   2.714 -0.5036 -0.2789  0.4805
   39phy    C20 1042   0.543   2.818   2.647 -0.2497 -0.0961 -0.4320
   39phy    C18 1043   0.416   2.912   2.688  0.4381 -0.3117  0.2021
   39phy    O01 1044   0.382   2.896   2.830  0.3843  0.1209 -0.2897
   39phy    H01 1045   0.461   2.916   2.876  0.9865 -1.2122 -0.6844
   39phy    C19 1046   0.479   3.048   2.675 -0.2511  0.0154  0.0305
   39phy    C13 1047   0.279   2.900   2.597  0.0079  0.3065  0.4220
   39phy     H3 1048   0.305   2.929   2.492  1.3737  0.6406  0.8221
   39phy    O33 1049   0.183   3.001   2.623  0.2147 -0.3006 -0.1028
   39phy    H1B 1050   0.172   3.010   2.715  0.4781 -1.8411  0.1011
   39phy    C12 1051   0.198   2.763   2.588 -0.3223  0.1046  0.0311
   39phy    O11 1052   0.102   2.723   2.684  0.2929  0.3616 -0.7720
   39phy    H1A 1053   0.060   2.648   2.646  0.9542 -0.1954 -0.4370
   40phy    C35 1054   2.677   3.885   1.587 -0.2319  0.7619  0.4067
   40phy    C33 1055   2.540   3.915   1.526 -0.2563  0.0037  0.1173
   40phy    C34 1056   2.477   3.788   1.480 -0.2477  0.3380  0.5467
   40phy    C32 1057   2.449   3.976   1.635  0.6701 -0.0961  0.4001
   40phy    C31 1058   2.469   4.128   1.647 -0.4589 -0.1938 -0.1413
   40phy    C30 1059   2.376   4.195   1.748 -0.3137 -0.4095 -0.0231
   40phy    C28 1060   2.415   4.344   1.774 -0.5104 -0.1553 -0.5959
   40phy    C29 1061   2.362   4.440   1.668 -0.2997  0.1713 -0.4181
   40phy    C27 1062   2.354   4.391   1.905  0.2524  0.0542  0.4318
   40phy    C26 1063   2.452   4.446   2.010  0.1319  0.0203 -0.1371
   40phy    C25 1064   2.368   4.509   2.128 -0.6218 -0.2938  0.1009
   40phy    C23 1065   2.450   4.549   2.250  0.6614 -0.3030  0.0353
   40phy    C24 1066   2.521   4.685   2.241  0.2784  0.2679  0.0778
   40phy    C22 1067   2.357   4.579   2.365 -0.6738 -0.2571 -0.6841
   40phy    C21 1068   2.357   4.473   2.479  0.5543 -0.6571  0.1391
   40phy    C20 1069   2.259   4.524   2.591  0.0275 -0.4522 -0.0127
   40phy    C18 1070   2.253   4.463   2.730 -0.2237 -0.4818 -0.9855
   40phy    O01 1071   2.371   4.504   2.809  0.4583 -0.2743  0.3876
   40phy    H01 1072   2.388   4.595   2.822 -1.6345 -0.1002  2.5509
   40phy    C19 1073   2.134   4.548   2.789  0.0348 -0.2511  0.3413
   40phy    C13 1074   2.235   4.302   2.731 -0.1349  0.7291  0.4895
   40phy     H3 1075   2.314   4.255   2.667 -0.5456 -0.4733  0.8319
   40phy    O33 1076   2.116   4.249   2.664  0.6472  0.8367 -0.1584
   40phy    H1B 1077   2.101   4.283   2.578 -0.1140 -0.2461 -0.4671
   40phy    C12 1078   2.252   4.231   2.868 -0.0333  0.2705 -0.3496
   40phy    O11 1079   2.378   4.253   2.917  0.5550 -0.3658  0.1394
   40phy    H1A 1080   2.397   4.342   2.894 -1.1807  0.5674  1.9212
   41phy    C35 1081   0.925   1.600   1.831  0.6045 -0.2408 -0.5534
   41phy    C33 1082   0.990   1.680   1.719  0.0878  0.2970 -0.4274
   41phy    C34 1083   0.907   1.663   1.593  0.0479  0.6940 -0.4588
   41phy    C32 1084   1.004   1.830   1.755  0.4287 -0.5002 -0.2350
   41phy    C31 1085   1.133   1.882   1.819  0.1861  0.5274  0.1504
   41phy    C30 1086   1.137   2.035   1.838  0.2612  0.5609  0.0359
   41phy    C28 1087   1.271   2.095   1.892  0.6471  0.0830 -0.1336
   41phy    C29 1088   1.379   2.098   1.782  0.5302  0.0975  0.0259
   41phy    C27 1089   1.243   2.239   1.943 -0.0679  0.0411  0.2096
   41phy    C26 1090   1.337   2.288   2.058  0.1595  0.4197  0.7122
   41phy    C25 1091   1.315   2.428   2.120 -0.2039  0.6385 -0.4216
   41phy    C23 1092   1.375   2.464   2.257  0.0053  0.3871 -0.2415
   41phy    C24 1093   1.421   2.609   2.259  0.1828 -0.0914  0.6710
   41phy    C22 1094   1.285   2.423   2.372 -0.8236  0.0999  0.0351
   41phy    C21 1095   1.362   2.385   2.507  0.0063  0.5894 -0.2225
   41phy    C20 1096   1.257   2.338   2.603  0.1297 -0.3157 -0.0858
   41phy    C18 1097   1.307   2.281   2.741 -0.3933  0.0261 -0.2102
   41phy    O01 1098   1.430   2.339   2.797 -0.6003 -0.0218 -0.0208
   41phy    H01 1099   1.406   2.416   2.844  0.8913 -0.2613  1.2188
   41phy    C19 1100   1.186   2.326   2.824 -0.5066  0.5251  0.5844
   41phy    C13 1101   1.340   2.122   2.743 -0.1550  0.1079  0.1321
   41phy     H3 1102   1.266   2.073   2.675 -0.5174  0.5017  0.2389
   41phy    O33 1103   1.315   2.054   2.868 -0.2140 -0.3962  0.3619
   41phy    H1B 1104   1.228   2.021   2.875 -0.5450  0.1200 -0.9895
   41phy    C12 1105   1.482   2.068   2.694  0.0879 -0.5065  0.0542
   41phy    O11 1106   1.586   2.110   2.774  0.1458 -0.1797 -0.0420
   41phy    H1A 1107   1.574   2.202   2.786 -1.3111 -0.5639  1.8026
   42phy    C35 1108   0.150   0.840   0.574 -0.2089  0.3712  0.4919
   42phy    C33 1109   0.287   0.827   0.647 -0.0971  0.2147 -0.2800
   42phy    C34 1110   0.243   0.793   0.792 -0.2345 -0.0697  0.4504
   42phy    C32 1111   0.363   0.709   0.592 -0.8904 -0.1545 -0.5891
   42phy    C31 1112   0.473   0.746   0.491  0.0616 -0.4441 -0.2701
   42phy    C30 1113   0.531   0.625   0.417 -0.0876  0.1206  0.3027
   42phy    C28 1114   0.595   0.653   0.279  0.1148 -0.5042  0.2380
   42phy    C29 1115   0.737   0.711   0.286  0.1876 -0.4385  0.1772
   42phy    C27 1116   0.579   0.530   0.184 -0.7760  0.2623 -0.3113
   42phy    C26 1117   0.582   0.552   0.031  0.3605 -0.1467 -0.0246
   42phy    C25 1118   0.562   0.418  -0.036  0.1484 -0.2029  0.4498
   42phy    C23 1119   0.547   0.421  -0.190 -0.1360  0.6177  0.7135
   42phy    C24 1120   0.681   0.393  -0.256 -0.0385 -0.8994 -0.1036
   42phy    C22 1121   0.454   0.310  -0.248 -1.0654  0.0857  0.3618
   42phy    C21 1122   0.304   0.336  -0.229  0.2798 -0.3426  0.0605
   42phy    C20 1123   0.213   0.224  -0.283 -0.2812 -0.0220  0.5049
   42phy    C18 1124   0.173   0.095  -0.199  0.2514  0.0393 -0.0102
   42phy    O01 1125   0.293   0.037  -0.141  0.4327  0.3543 -0.1015
   42phy    H01 1126   0.364   0.031  -0.203 -1.3671 -2.3823 -2.1501
   42phy    C19 1127   0.135  -0.012  -0.309 -0.3630 -0.8268  0.2262
   42phy    C13 1128   0.054   0.116  -0.091 -0.3155 -0.3681 -0.2434
   42phy     H3 1129   0.097   0.193  -0.023 -0.3753  0.6658 -1.3512
   42phy    O33 1130  -0.063   0.194  -0.129  0.1978 -0.2161  0.1987
   42phy    H1B 1131  -0.051   0.283  -0.157 -0.5596 -0.6347 -1.5772
   42phy    C12 1132   0.038   0.026   0.039 -0.1418 -0.1593 -0.4509
   42phy    O11 1133   0.143  -0.058   0.075 -0.6194  0.9027 -0.2835
   42phy    H1A 1134   0.211  -0.054   0.011  0.2259  2.3717  0.6549
   43phy    C35 1135   0.770   0.507   1.932 -0.3273 -0.0975 -0.2814
   43phy    C33 1136   0.829   0.443   2.056 -0.0535 -0.9041  0.0012
   43phy    C34 1137   0.931   0.337   2.021  0.1723 -0.7313 -0.2281
   43phy    C32 1138   0.884   0.542   2.157  0.4172 -0.2793  0.2510
   43phy    C31 1139   0.879   0.513   2.308 -0.2826  0.0925  1.0246
   43phy    C30 1140   0.935   0.628   2.396  0.1339  0.3940  0.3670
   43phy    C28 1141   0.917   0.610   2.548 -0.1396  0.0379  0.6177
   43phy    C29 1142   1.027   0.522   2.614 -0.1624 -0.2845 -0.0039
   43phy    C27 1143   0.906   0.753   2.609  0.1558  0.0241 -0.2197
   43phy    C26 1144   0.825   0.766   2.748  0.2513  1.0332 -0.1516
   43phy    C25 1145   0.800   0.910   2.798  0.2404  0.3520 -0.2116
   43phy    C23 1146   0.697   0.933   2.914 -0.4232 -0.4153  0.6044
   43phy    C24 1147   0.731   1.055   3.002  0.0568  0.3668 -0.0019
   43phy    C22 1148   0.559   0.942   2.845  0.1891  0.2391 -0.7767
   43phy    C21 1149   0.434   0.911   2.927 -0.5996  0.1586 -0.0037
   43phy    C20 1150   0.300   0.901   2.853  0.5629  0.1772  0.0560
   43phy    C18 1151   0.160   0.893   2.923 -0.5571 -0.7036 -0.5544
   43phy    O01 1152   0.149   0.988   3.034  0.7644 -0.0441 -0.2014
   43phy    H01 1153   0.159   1.078   3.011 -3.3490  0.4109 -1.0914
   43phy    C19 1154   0.067   0.948   2.819 -0.0308 -0.1461  0.2793
   43phy    C13 1155   0.126   0.737   2.965 -0.2515 -0.4650  0.8390
   43phy     H3 1156   0.175   0.664   2.895  0.2346  0.6387 -0.0127
   43phy    O33 1157  -0.015   0.701   2.958  0.4233 -0.1311  0.4408
   43phy    H1B 1158  -0.059   0.775   2.995 -0.0652 -0.5220  0.6622
   43phy    C12 1159   0.182   0.693   3.107 -0.1463  0.2883 -0.1241
   43phy    O11 1160   0.123   0.752   3.221  0.0426  0.1701 -0.5855
   43phy    H1A 1161   0.128   0.845   3.207  3.0472 -0.0496 -1.7632
   44phy    C35 1162   1.188   1.624   1.307 -0.3977 -0.0682 -0.1793
   44phy    C33 1163   1.232   1.765   1.272  0.0586  0.3412 -0.4697
   44phy    C34 1164   1.203   1.852   1.397 -0.1043 -0.4836 -0.4370
   44phy    C32 1165   1.376   1.769   1.220 -0.8292  0.1201 -0.0258
   44phy    C31 1166   1.406   1.890   1.126 -0.4755 -0.2865 -0.1034
   44phy    C30 1167   1.553   1.902   1.080 -0.8606 -0.0494  0.1796
   44phy    C28 1168   1.587   2.012   0.979 -0.7299 -0.1543 -0.2624
   44phy    C29 1169   1.611   2.146   1.046  0.0500  0.3499  0.1870
   44phy    C27 1170   1.708   1.957   0.899 -0.2445 -0.7377  0.2286
   44phy    C26 1171   1.738   2.007   0.754  0.3078 -0.2298 -0.6528
   44phy    C25 1172   1.851   1.932   0.683  0.1595 -0.3990 -0.3326
   44phy    C23 1173   1.887   1.983   0.538  0.0195  0.2411 -0.3991
   44phy    C24 1174   2.026   2.045   0.536  0.0058  0.2068 -0.8110
   44phy    C22 1175   1.883   1.861   0.441 -0.1329 -0.2418  0.2172
   44phy    C21 1176   1.759   1.838   0.351  0.3986 -0.2811  0.3696
   44phy    C20 1177   1.764   1.730   0.241 -0.7947  0.2253 -0.1321
   44phy    C18 1178   1.635   1.690   0.165  0.0766  0.2588 -0.3525
   44phy    O01 1179   1.528   1.634   0.243 -0.3181 -0.5809 -0.1917
   44phy    H01 1180   1.479   1.699   0.290 -0.7893 -0.9970 -0.0966
   44phy    C19 1181   1.676   1.583   0.064 -0.1352  0.0158  0.6852
   44phy    C13 1182   1.559   1.813   0.086 -0.6066  0.1287  0.4884
   44phy     H3 1183   1.534   1.885   0.169 -1.7913 -1.3061  1.4396
   44phy    O33 1184   1.644   1.901   0.013 -0.0255 -0.2158 -0.4130
   44phy    H1B 1185   1.642   1.988   0.047  0.0172  0.6271 -2.4117
   44phy    C12 1186   1.411   1.836   0.045  0.2430  0.2377  0.1985
   44phy    O11 1187   1.311   1.770   0.124  0.3317 -0.1434 -0.4091
   44phy    H1A 1188   1.294   1.824   0.198  1.7592  0.8710 -0.7873
   45phy    C35 1189   2.266   1.812   1.801  0.2547  0.4173  0.0303
   45phy    C33 1190   2.119   1.774   1.787  0.3248  0.4783  0.0041
   45phy    C34 1191   2.116   1.622   1.752  0.0730 -0.0558 -0.5235
   45phy    C32 1192   2.036   1.802   1.909 -0.4545  0.1984  0.2743
   45phy    C31 1193   1.978   1.948   1.903 -0.1758  0.4936  0.1836
   45phy    C30 1194   1.890   1.995   2.020 -0.1872  0.3460  0.0552
   45phy    C28 1195   1.827   2.133   2.008  0.3396 -0.2978  0.2046
   45phy    C29 1196   1.705   2.116   1.927 -0.3707  0.2627 -0.1350
   45phy    C27 1197   1.770   2.175   2.148 -0.2820 -0.1627  0.4863
   45phy    C26 1198   1.848   2.280   2.230  0.3762 -0.6206 -0.1629
   45phy    C25 1199   1.763   2.320   2.350 -0.3475 -0.1391  0.1496
   45phy    C23 1200   1.840   2.416   2.443  0.6967  0.4019  0.2035
   45phy    C24 1201   1.769   2.553   2.458 -0.3313 -0.0047 -0.5139
   45phy    C22 1202   1.867   2.347   2.579  0.1672 -0.2360  0.3611
   45phy    C21 1203   2.012   2.377   2.631  0.1006  0.0437  0.0287
   45phy    C20 1204   2.047   2.289   2.753 -0.2604  0.4636 -0.2102
   45phy    C18 1205   2.201   2.298   2.808  0.6753 -0.3811 -0.2452
   45phy    O01 1206   2.232   2.430   2.864 -0.1233 -0.0446  0.0631
   45phy    H01 1207   2.296   2.473   2.810  1.2359 -0.8377  0.9837
   45phy    C19 1208   2.168   2.224   2.939 -0.2372 -0.2098 -0.5207
   45phy    C13 1209   2.327   2.239   2.728  0.0493  1.0866  0.4660
   45phy     H3 1210   2.312   2.128   2.715 -0.3000  0.9211  2.0015
   45phy    O33 1211   2.449   2.237   2.801  0.4408 -0.7168 -0.4176
   45phy    H1B 1212   2.454   2.311   2.859  0.7395 -1.2909  0.3070
   45phy    C12 1213   2.359   2.303   2.590 -0.6680  0.2732 -0.0686
   45phy    O11 1214   2.395   2.435   2.585 -0.5241 -0.7938  0.1178
   45phy    H1A 1215   2.318   2.474   2.549 -1.4760 -1.2537  1.5649
   46phy    C35 1216   1.011   3.588   1.971 -0.0761  0.0342 -0.5727
   46phy    C33 1217   1.079   3.457   1.934  0.1852  0.3206  0.1843
   46phy    C34 1218   0.980   3.372   1.851  0.3945 -0.1493 -0.0927
   46phy    C32 1219   1.215   3.480   1.865 -0.5577 -0.4118  0.2510
   46phy    C31 1220   1.338   3.456   1.957  0.1355 -0.3746  0.4050
   46phy    C30 1221   1.465   3.493   1.893 -0.2720  0.7167 -0.0668
   46phy    C28 1222   1.591   3.447   1.970  0.1232 -0.3937 -0.9414
   46phy    C29 1223   1.685   3.372   1.872  0.1485  0.4616  0.0728
   46phy    C27 1224   1.666   3.571   2.022 -0.0720 -0.4234  0.8262
   46phy    C26 1225   1.687   3.574   2.173 -0.1627  0.2510 -0.1141
   46phy    C25 1226   1.771   3.692   2.220  0.0849  0.0551  0.3479
   46phy    C23 1227   1.788   3.696   2.376  0.4477  0.1727  0.0066
   46phy    C24 1228   1.924   3.768   2.399  0.0781  0.6120 -0.2808
   46phy    C22 1229   1.674   3.755   2.460  0.0518  0.5166  0.0617
   46phy    C21 1230   1.663   3.711   2.605 -0.0211 -0.1776 -0.3686
   46phy    C20 1231   1.548   3.774   2.680 -0.4787 -0.1112 -0.6497
   46phy    C18 1232   1.510   3.737   2.828  0.1382 -0.5556 -0.5227
   46phy    O01 1233   1.621   3.764   2.912  0.1049 -0.2698 -0.4245
   46phy    H01 1234   1.663   3.846   2.893 -1.9343  1.1593  0.9242
   46phy    C19 1235   1.389   3.838   2.852 -0.4275 -0.1629 -0.2641
   46phy    C13 1236   1.474   3.578   2.857  0.1772 -0.1847  0.4280
   46phy     H3 1237   1.545   3.514   2.798 -1.7105 -1.4007 -0.6193
   46phy    O33 1238   1.349   3.545   2.793 -0.1168 -0.3457 -0.0518
   46phy    H1B 1239   1.362   3.543   2.700  0.0805 -0.2140 -0.0276
   46phy    C12 1240   1.472   3.528   3.005 -0.0355 -0.1619  0.4982
   46phy    O11 1241   1.589   3.556   3.075 -0.3364  0.0548  0.0876
   46phy    H1A 1242   1.621   3.637   3.039  0.6702 -0.3132  0.1481
   47phy    C35 1243   0.118   3.203   1.253  0.0131 -0.3329  0.2858
   47phy    C33 1244   0.133   3.130   1.385  0.2269  0.5549  0.4861
   47phy    C34 1245   0.193   3.221   1.486 -0.1347  0.0699 -0.6105
   47phy    C32 1246  -0.003   3.092   1.443 -0.5359  0.0993  0.1101
   47phy    C31 1247  -0.048   2.952   1.415 -0.0616  0.0113 -0.7512
   47phy    C30 1248  -0.167   2.921   1.506  0.2371  0.3637  0.1081
   47phy    C28 1249  -0.224   2.779   1.500  0.1161 -0.3152 -0.0365
   47phy    C29 1250  -0.311   2.771   1.620  0.0340 -0.2199  0.3078
   47phy    C27 1251  -0.314   2.752   1.373 -0.3197  0.0030  0.0878
   47phy    C26 1252  -0.313   2.610   1.318  0.5304  0.1011 -0.0502
   47phy    C25 1253  -0.395   2.595   1.187  0.1050  0.0566 -0.0911
   47phy    C23 1254  -0.367   2.466   1.105  0.7774  0.1388 -0.1752
   47phy    C24 1255  -0.465   2.356   1.154 -0.2329  0.4543 -0.4015
   47phy    C22 1256  -0.369   2.504   0.955 -0.2187  0.2750 -0.3663
   47phy    C21 1257  -0.297   2.402   0.868 -0.0196  0.5919  0.3091
   47phy    C20 1258  -0.291   2.445   0.717 -0.3884  0.3367 -0.3121
   47phy    C18 1259  -0.241   2.337   0.610 -0.1035 -0.1353 -0.0272
   47phy    O01 1260  -0.140   2.253   0.676  0.0970 -0.1485  0.2847
   47phy    H01 1261  -0.160   2.250   0.767 -0.5201 -0.1004  0.1566
   47phy    C19 1262  -0.166   2.419   0.502 -0.0583 -0.2395 -0.3863
   47phy    C13 1263  -0.359   2.237   0.559  0.9135 -0.1829  0.0223
   47phy     H3 1264  -0.393   2.183   0.651 -1.2371 -0.4950 -0.9119
   47phy    O33 1265  -0.490   2.287   0.525  0.1713  0.1378 -0.5073
   47phy    H1B 1266  -0.493   2.380   0.515 -0.6344  0.1858  0.0482
   47phy    C12 1267  -0.339   2.098   0.499 -0.2864 -0.4198  0.4122
   47phy    O11 1268  -0.244   2.012   0.549 -0.4524  0.0028 -0.7169
   47phy    H1A 1269  -0.162   2.044   0.517 -0.1404  0.7015  0.7290
   48phy    C35 1270   2.478   3.581   2.085  0.1887 -0.4866  0.6220
   48phy    C33 1271   2.467   3.512   1.949 -0.1573 -0.1233  0.2599
   48phy    C34 1272   2.430   3.613   1.836 -0.2173  0.7275 -0.2592
   48phy    C32 1273   2.599   3.437   1.931  0.3008  0.5068  0.1802
   48phy    C31 1274   2.572   3.289   1.898  0.2555  0.1897  0.1525
   48phy    C30 1275   2.700   3.199   1.883  0.4924  0.6278  0.0139
   48phy    C28 1276   2.666   3.055   1.836  0.3592 -0.1134 -0.1808
   48phy    C29 1277   2.748   3.026   1.714 -0.2894 -0.3193  0.1848
   48phy    C27 1278   2.725   2.957   1.939  0.3860  0.3316  0.0062
   48phy    C26 1279   2.623   2.885   2.033 -1.2277  0.4462  0.0078
   48phy    C25 1280   2.693   2.753   2.077 -0.3501 -0.1975 -0.1941
   48phy    C23 1281   2.598   2.650   2.145 -0.2560 -0.3577 -0.2502
   48phy    C24 1282   2.539   2.559   2.036 -0.3609  0.0712 -0.1971
   48phy    C22 1283   2.670   2.549   2.239  0.2247 -0.3383 -0.1308
   48phy    C21 1284   2.688   2.584   2.385  0.3955  0.3695 -0.5166
   48phy    C20 1285   2.734   2.474   2.479 -0.3730 -0.1933  0.0906
   48phy    C18 1286   2.744   2.509   2.634  0.5960  0.4330  0.4993
   48phy    O01 1287   2.609   2.552   2.670  0.4057 -0.1898  0.0969
   48phy    H01 1288   2.549   2.501   2.620 -0.1340  0.9237 -0.4339
   48phy    C19 1289   2.753   2.367   2.702 -0.1942  0.4700 -0.1421
   48phy    C13 1290   2.859   2.616   2.671 -0.0329 -0.2887 -0.0812
   48phy     H3 1291   2.866   2.695   2.592  1.8605 -0.3089  0.0204
   48phy    O33 1292   2.992   2.557   2.664 -0.0328 -0.1986  0.3238
   48phy    H1B 1293   3.052   2.628   2.656 -0.6264  0.3937  0.9938
   48phy    C12 1294   2.846   2.696   2.807 -0.0986 -0.0079  0.4587
   48phy    O11 1295   2.944   2.794   2.826 -0.0240 -0.1237 -0.1857
   48phy    H1A 1296   2.919   2.861   2.886  1.7726 -1.1031  1.7966
   49phy    C35 1297   1.858   2.536   1.261 -0.4371  0.2026  0.0867
   49phy    C33 1298   1.932   2.602   1.378  0.0263  0.1337  0.0358
   49phy    C34 1299   1.888   2.749   1.396  0.6788  0.0463 -0.0204
   49phy    C32 1300   1.926   2.530   1.512 -0.1325 -0.3298  0.0301
   49phy    C31 1301   2.054   2.518   1.588 -0.4318  0.1840  0.2283
   49phy    C30 1302   2.052   2.425   1.713  0.4645  0.4645 -0.3383
   49phy    C28 1303   2.170   2.447   1.807  0.0463 -0.6603 -0.1763
   49phy    C29 1304   2.165   2.573   1.898  0.2905  0.1431 -0.4924
   49phy    C27 1305   2.176   2.315   1.883 -0.4387 -0.5388 -0.0359
   49phy    C26 1306   2.321   2.281   1.921  0.1308  0.0449 -0.5095
   49phy    C25 1307   2.324   2.161   2.014  0.2252  0.1286  0.3846
   49phy    C23 1308   2.459   2.142   2.084  0.3485  0.0182  0.5903
   49phy    C24 1309   2.465   2.212   2.220 -0.1419  0.4040 -0.0917
   49phy    C22 1310   2.475   1.996   2.116 -0.0379  0.4188 -0.3582
   49phy    C21 1311   2.596   1.928   2.060  0.3001  0.1818 -0.2217
   49phy    C20 1312   2.651   1.800   2.129 -0.0393 -0.5710  0.3476
   49phy    C18 1313   2.697   1.792   2.282 -0.6144  0.2172  0.3495
   49phy    O01 1314   2.589   1.823   2.371  0.2710 -0.4152 -0.1160
   49phy    H01 1315   2.527   1.754   2.358 -0.6041 -0.0243  1.6739
   49phy    C19 1316   2.721   1.641   2.296 -0.0767 -0.2814  0.0207
   49phy    C13 1317   2.831   1.877   2.334  0.3876 -0.0916  0.8649
   49phy     H3 1318   2.914   1.864   2.260  0.0674  0.1867  0.4503
   49phy    O33 1319   2.890   1.826   2.453  0.4660  0.2787  0.1708
   49phy    H1B 1320   2.847   1.863   2.528 -0.1560 -0.8450  0.3954
   49phy    C12 1321   2.822   2.032   2.345 -0.0423 -0.5741  0.2105
   49phy    O11 1322   2.777   2.076   2.470 -0.1732 -0.4718  0.1742
   49phy    H1A 1323   2.685   2.062   2.464 -0.2328 -0.4315  0.8996
   50phy    C35 1324   0.798   2.741   1.349  0.2721 -0.3236  0.0311
   50phy    C33 1325   0.753   2.597   1.363 -0.0565 -0.0055  0.3952
   50phy    C34 1326   0.675   2.567   1.487  0.4836  0.2768  0.3332
   50phy    C32 1327   0.674   2.552   1.241 -0.7267  0.3738  0.7209
   50phy    C31 1328   0.688   2.404   1.205 -0.0362 -0.0078 -0.0608
   50phy    C30 1329   0.613   2.377   1.075 -0.1107 -0.2442  0.0110
   50phy    C28 1330   0.613   2.227   1.034 -0.1993 -0.2142  0.3043
   50phy    C29 1331   0.481   2.170   1.088 -0.0911  0.4599  0.0090
   50phy    C27 1332   0.605   2.216   0.880  0.1211 -0.3667 -0.0413
   50phy    C26 1333   0.736   2.188   0.811  0.1267  0.1194  0.1083
   50phy    C25 1334   0.726   2.176   0.658 -0.0564 -0.0160 -0.2323
   50phy    C23 1335   0.851   2.124   0.584 -0.0726  0.0803 -0.4308
   50phy    C24 1336   0.846   1.972   0.566  0.3603 -0.2780  0.2835
   50phy    C22 1337   0.862   2.180   0.441  0.0181  0.3453 -0.3619
   50phy    C21 1338   0.925   2.320   0.413  0.5363  0.5280  0.3734
   50phy    C20 1339   0.925   2.337   0.256  0.8369 -0.2531 -0.3094
   50phy    C18 1340   1.012   2.459   0.201  0.2005 -0.2355  0.0080
   50phy    O01 1341   0.972   2.574   0.282  0.1586 -0.4329  0.3774
   50phy    H01 1342   0.936   2.541   0.362 -1.9011 -1.8825 -1.0466
   50phy    C19 1343   0.963   2.479   0.055  0.6230 -0.3169  0.1803
   50phy    C13 1344   1.172   2.432   0.197 -0.5556  0.2274 -0.4457
   50phy     H3 1345   1.199   2.391   0.298 -1.6929 -0.8751 -0.5594
   50phy    O33 1346   1.217   2.320   0.123 -0.2427 -0.2514  0.1999
   50phy    H1B 1347   1.275   2.343   0.053 -2.0611 -0.1130 -1.3319
   50phy    C12 1348   1.286   2.549   0.217 -0.2817 -0.4890  0.3652
   50phy    O11 1349   1.348   2.586   0.093  0.1667 -0.0647  0.2469
   50phy    H1A 1350   1.370   2.677   0.100  0.5039 -0.2272  1.5606
   51phy    C35 1351   0.811   1.673   0.912  0.1662  0.7164 -0.0051
   51phy    C33 1352   0.830   1.775   1.022  0.2603  0.0374  0.6053
   51phy    C34 1353   0.837   1.711   1.157  0.4262  0.3761  0.2804
   51phy    C32 1354   0.966   1.837   0.987  0.1409 -0.8762 -0.2371
   51phy    C31 1355   0.959   1.992   0.981 -0.1118  0.5176 -0.3690
   51phy    C30 1356   1.101   2.046   0.955  0.3025  0.0815  0.0254
   51phy    C28 1357   1.130   2.201   0.955 -0.0968  0.0627  0.2894
   51phy    C29 1358   1.139   2.265   1.092 -0.0282  0.0271 -0.7803
   51phy    C27 1359   1.271   2.229   0.895  0.3965 -0.2058  0.2811
   51phy    C26 1360   1.275   2.303   0.763 -0.1461 -0.2488  0.4082
   51phy    C25 1361   1.414   2.323   0.703  0.0788  0.3106 -0.8731
   51phy    C23 1362   1.436   2.390   0.570  0.2967 -0.2372 -0.2036
   51phy    C24 1363   1.469   2.537   0.591  0.4260 -0.0962  0.2755
   51phy    C22 1364   1.560   2.328   0.507 -0.1056 -0.2452 -0.4026
   51phy    C21 1365   1.568   2.323   0.355  0.0370 -0.0327 -0.2265
   51phy    C20 1366   1.701   2.257   0.318 -0.1053  0.2695 -0.1473
   51phy    C18 1367   1.744   2.245   0.164  0.1827  0.4880  0.0844
   51phy    O01 1368   1.652   2.152   0.098 -0.2735 -0.2469 -0.1573
   51phy    H01 1369   1.582   2.190   0.048  0.2731 -0.5986 -1.2059
   51phy    C19 1370   1.884   2.177   0.168 -0.1526 -0.0962 -0.2547
   51phy    C13 1371   1.741   2.393   0.092 -0.1479 -0.5969 -0.4380
   51phy     H3 1372   1.631   2.415   0.089 -0.1292 -0.5464 -0.7984
   51phy    O33 1373   1.780   2.514   0.166 -0.0622  0.3284  0.2810
   51phy    H1B 1374   1.760   2.505   0.257  3.3935 -0.8708  1.1006
   51phy    C12 1375   1.757   2.417  -0.060 -0.3923 -0.2679 -0.1292
   51phy    O11 1376   1.706   2.310  -0.134  0.0197  0.4705  0.2755
   51phy    H1A 1377   1.763   2.235  -0.137 -1.1938 -0.4987  0.6223
   52phy    C35 1378   1.897   1.555   1.362 -0.3391 -0.0106 -0.3890
   52phy    C33 1379   1.920   1.695   1.310 -0.6334 -0.3415 -0.2219
   52phy    C34 1380   1.936   1.797   1.416 -0.8094 -0.0204  0.3345
   52phy    C32 1381   2.040   1.692   1.214  0.1576  0.3195  0.3731
   52phy    C31 1382   2.012   1.684   1.065  0.0691 -0.0261 -0.1075
   52phy    C30 1383   2.140   1.678   0.976  0.3375  0.3057  0.3997
   52phy    C28 1384   2.103   1.674   0.827  0.3102  0.6518 -0.7892
   52phy    C29 1385   2.216   1.738   0.753  0.1536  0.1994  0.2332
   52phy    C27 1386   2.066   1.527   0.778 -0.3955  0.1020 -0.4782
   52phy    C26 1387   1.981   1.524   0.651  0.0812  0.1019 -0.4179
   52phy    C25 1388   1.950   1.379   0.614  0.2501  0.5809  0.4991
   52phy    C23 1389   1.853   1.352   0.496  0.0276  0.1819 -0.1343
   52phy    C24 1390   1.922   1.375   0.363 -0.6076 -0.0869 -0.1970
   52phy    C22 1391   1.810   1.206   0.505  0.1598 -0.1667  0.0625
   52phy    C21 1392   1.679   1.156   0.445 -0.6240 -0.2365  0.1817
   52phy    C20 1393   1.664   1.006   0.475  0.7126 -0.6080  0.0200
   52phy    C18 1394   1.543   0.928   0.406  0.0665 -0.2773 -0.7103
   52phy    O01 1395   1.421   0.990   0.445 -0.0834  0.3862  0.0351
   52phy    H01 1396   1.422   1.083   0.459 -1.9926  0.4887 -0.2295
   52phy    C19 1397   1.546   0.794   0.483 -0.3137  0.4451  0.1972
   52phy    C13 1398   1.544   0.905   0.249 -0.6116 -0.1330 -0.0473
   52phy     H3 1399   1.527   1.008   0.208 -2.0756 -0.2474  0.1857
   52phy    O33 1400   1.672   0.880   0.185 -0.0256  0.0268  0.1824
   52phy    H1B 1401   1.724   0.956   0.203  0.0698 -0.2250  1.0064
   52phy    C12 1402   1.417   0.856   0.167  0.5412 -0.2977 -0.5416
   52phy    O11 1403   1.290   0.885   0.216 -0.1949  0.4477 -0.1175
   52phy    H1A 1404   1.302   0.906   0.306 -0.8008  2.0593 -0.3839
   53phy    C35 1405   1.637   2.505   1.805  0.2935  0.4273 -0.0425
   53phy    C33 1406   1.691   2.627   1.870 -0.2446  0.3463 -0.2658
   53phy    C34 1407   1.801   2.583   1.962  0.0569  0.5866 -0.5879
   53phy    C32 1408   1.733   2.745   1.776 -0.1489  0.3354  0.2996
   53phy    C31 1409   1.616   2.825   1.717 -0.3960 -0.2803  0.5010
   53phy    C30 1410   1.653   2.943   1.633 -0.0788 -0.3619 -0.4213
   53phy    C28 1411   1.550   3.006   1.538  0.1532  0.3671 -0.1288
   53phy    C29 1412   1.475   3.121   1.613  0.0765  0.1398 -0.1408
   53phy    C27 1413   1.626   3.078   1.423  0.1086  0.3103 -0.2240
   53phy    C26 1414   1.565   3.061   1.280 -0.2437 -0.2815 -0.1025
   53phy    C25 1415   1.661   3.128   1.176  0.2957  0.0264  0.4081
   53phy    C23 1416   1.614   3.146   1.031 -0.0379 -0.2027 -0.3732
   53phy    C24 1417   1.520   3.264   1.019  0.2393 -0.2863 -0.6077
   53phy    C22 1418   1.741   3.150   0.942 -0.6243  0.0516  0.1712
   53phy    C21 1419   1.731   3.143   0.784  0.1110 -0.4029  0.7190
   53phy    C20 1420   1.873   3.175   0.725  0.0106 -0.2603  0.1492
   53phy    C18 1421   1.896   3.201   0.576  0.2355  0.4319  0.9889
   53phy    O01 1422   1.835   3.097   0.501  0.5007 -0.5036 -0.0835
   53phy    H01 1423   1.833   3.014   0.544  0.8037 -0.1725  0.5808
   53phy    C19 1424   2.041   3.173   0.557  0.1428 -0.0440  0.0496
   53phy    C13 1425   1.850   3.346   0.526  0.5230 -0.3911 -0.0168
   53phy     H3 1426   1.872   3.411   0.615  0.3380 -1.3550  0.7540
   53phy    O33 1427   1.932   3.417   0.433  0.7240  0.4285 -0.4770
   53phy    H1B 1428   1.928   3.382   0.346 -0.3590  0.4335 -0.4452
   53phy    C12 1429   1.702   3.405   0.539  0.2282  0.2142 -0.3086
   53phy    O11 1430   1.638   3.424   0.420  0.2555  0.2746  0.6455
   53phy    H1A 1431   1.657   3.510   0.388 -1.9801  0.5338 -0.1091
   54phy    C35 1432   3.261   2.495   2.192  0.4812  0.5447 -0.0117
   54phy    C33 1433   3.178   2.376   2.238 -0.1322 -0.1653 -0.3645
   54phy    C34 1434   3.172   2.390   2.391  0.1242 -0.2024  0.0386
   54phy    C32 1435   3.031   2.360   2.185 -0.7017 -0.1023 -0.4708
   54phy    C31 1436   3.022   2.295   2.044  0.5964 -0.1250  0.1198
   54phy    C30 1437   2.877   2.296   1.986 -0.3286 -0.2237  0.2073
   54phy    C28 1438   2.853   2.258   1.839 -0.6198  0.0778  0.3300
   54phy    C29 1439   2.866   2.108   1.807  0.0619 -0.3545  0.2474
   54phy    C27 1440   2.712   2.314   1.795 -0.2293 -0.3266  0.1825
   54phy    C26 1441   2.718   2.392   1.663  0.0568 -0.1045  0.2349
   54phy    C25 1442   2.582   2.447   1.617 -0.4134 -0.5814 -0.6682
   54phy    C23 1443   2.571   2.513   1.480  0.3465  0.4290 -0.5008
   54phy    C24 1444   2.426   2.505   1.429  0.6526 -0.3384  0.0695
   54phy    C22 1445   2.617   2.661   1.484  0.4463 -0.0876 -0.2163
   54phy    C21 1446   2.692   2.708   1.358 -0.0706  0.1869 -0.7211
   54phy    C20 1447   2.727   2.857   1.377 -0.5249  0.3673  0.4259
   54phy    C18 1448   2.843   2.919   1.295 -0.5757  0.5126  0.0220
   54phy    O01 1449   2.963   2.836   1.302 -0.4766  0.0830 -0.1534
   54phy    H01 1450   2.956   2.783   1.379 -0.2512  0.0357 -0.1654
   54phy    C19 1451   2.868   3.049   1.372  0.0515  0.3290  0.3013
   54phy    C13 1452   2.807   2.944   1.137  0.1744  0.0642  0.3308
   54phy     H3 1453   2.785   2.840   1.101 -2.6145 -0.0805  2.1296
   54phy    O33 1454   2.676   2.999   1.102 -0.3888 -0.3418  0.2147
   54phy    H1B 1455   2.678   3.047   1.022  0.0433  0.2674  0.5824
   54phy    C12 1456   2.919   2.961   1.026  0.4030  0.3008 -0.0583
   54phy    O11 1457   3.036   2.878   1.034 -0.0926 -0.1426  0.1113
   54phy    H1A 1458   3.063   2.869   1.123 -1.1490 -0.5023  0.4167
   55phy    C35 1459   4.597   3.815   1.283 -0.4944  0.5359 -0.7006
   55phy    C33 1460   4.738   3.875   1.249  0.4936 -0.2469 -0.3942
   55phy    C34 1461   4.844   3.788   1.311  0.0652  0.2628  0.1513
   55phy    C32 1462   4.749   3.885   1.095  0.2233  0.1105  0.0112
   55phy    C31 1463   4.831   4.004   1.047 -0.3188  0.0346 -0.2229
   55phy    C30 1464   4.816   4.018   0.893  0.3803 -0.2518  0.1679
   55phy    C28 1465   4.876   4.144   0.825 -0.0592  0.4316 -0.2871
   55phy    C29 1466   5.026   4.119   0.780 -0.1994 -0.3883 -0.2253
   55phy    C27 1467   4.790   4.179   0.703  0.0840  0.2189 -0.4242
   55phy    C26 1468   4.797   4.325   0.654  0.1560  0.3001  0.1109
   55phy    C25 1469   4.698   4.355   0.540 -0.2011 -0.3621 -0.2067
   55phy    C23 1470   4.742   4.466   0.443  0.0805  0.0672 -0.1613
   55phy    C24 1471   4.844   4.416   0.342  0.3576  0.4138 -0.1175
   55phy    C22 1472   4.615   4.532   0.381 -0.3603  0.2149  0.3827
   55phy    C21 1473   4.623   4.678   0.335  0.3257  0.0731 -0.3819
   55phy    C20 1474   4.489   4.732   0.276  0.2453 -0.0152 -0.2524
   55phy    C18 1475   4.480   4.869   0.202  0.3168 -0.2039 -0.2481
   55phy    O01 1476   4.552   4.972   0.276 -0.1457  0.3335 -0.2176
   55phy    H01 1477   4.519   5.059   0.263  0.7696  0.5303 -1.4790
   55phy    C19 1478   4.329   4.887   0.214 -0.9280 -0.0897  0.1928
   55phy    C13 1479   4.532   4.870   0.049 -0.4974 -0.2763  0.3406
   55phy     H3 1480   4.641   4.845   0.060 -0.1725  1.1967  0.6752
   55phy    O33 1481   4.491   4.762  -0.037  0.5150 -0.0691 -0.1206
   55phy    H1B 1482   4.558   4.696  -0.036 -0.3711 -1.0697 -1.6215
   55phy    C12 1483   4.564   5.000  -0.041  0.6764  0.4363  0.2489
   55phy    O11 1484   4.671   4.990  -0.134  0.0537 -0.1818 -0.1751
   55phy    H1A 1485   4.654   4.908  -0.177  0.0354  0.1115 -0.7303
   56phy    C35 1486   2.106   3.282   1.950  0.2183 -0.2220  0.0739
   56phy    C33 1487   2.054   3.143   1.986 -0.2195  0.2063 -0.1270
   56phy    C34 1488   1.980   3.087   1.866  0.8616  0.0583 -0.5192
   56phy    C32 1489   2.161   3.055   2.060  0.2703 -0.6226 -0.0815
   56phy    C31 1490   2.103   2.942   2.142 -0.0110  0.3242  0.1010
   56phy    C30 1491   2.206   2.866   2.226  0.1851 -0.4765 -0.6402
   56phy    C28 1492   2.139   2.746   2.295 -0.0297  0.3174  0.0040
   56phy    C29 1493   2.197   2.618   2.249 -0.2811  0.3391  0.4919
   56phy    C27 1494   2.155   2.749   2.449  0.5406  0.2649 -0.0821
   56phy    C26 1495   2.048   2.820   2.538  0.4770  0.1157 -0.0445
   56phy    C25 1496   2.069   2.790   2.692  0.6297 -0.3635  0.4103
   56phy    C23 1497   1.977   2.859   2.793  0.4308  0.1070  0.4356
   56phy    C24 1498   1.858   2.764   2.817  0.4754 -0.5814 -0.4143
   56phy    C22 1499   2.048   2.886   2.925 -0.3591  0.1009 -0.2574
   56phy    C21 1500   2.071   3.036   2.956 -0.7355  0.0647  0.2443
   56phy    C20 1501   2.174   3.056   3.072 -0.0978  0.5840 -0.0184
   56phy    C18 1502   2.242   3.197   3.086  0.0561 -0.3576 -0.0593
   56phy    O01 1503   2.142   3.299   3.093  0.2975  0.5384 -0.3034
   56phy    H01 1504   2.088   3.270   3.164  1.5418  0.5341  0.6629
   56phy    C19 1505   2.296   3.183   3.233  0.6915  0.2436 -0.0365
   56phy    C13 1506   2.354   3.231   2.976 -0.5424  0.2439 -0.3597
   56phy     H3 1507   2.313   3.204   2.876  0.5609 -2.7653 -0.1017
   56phy    O33 1508   2.455   3.128   2.984 -0.1026 -0.6902 -0.3040
   56phy    H1B 1509   2.426   3.042   2.959  0.5231 -1.1186  0.3888
   56phy    C12 1510   2.418   3.373   2.964  0.3441 -0.0937  0.2754
   56phy    O11 1511   2.335   3.486   2.963  0.4305 -0.0132 -0.0300
   56phy    H1A 1512   2.295   3.491   3.047  0.4277  0.7038 -0.0675
   57phy    C35 1513   1.134   2.923   1.372  0.1020 -0.3156  0.2931
   57phy    C33 1514   1.081   3.068   1.333 -0.2965 -0.1585 -0.0787
   57phy    C34 1515   1.133   3.166   1.437 -0.3056 -0.5857 -0.5291
   57phy    C32 1516   1.096   3.120   1.188  0.0952  0.5738  0.0184
   57phy    C31 1517   0.993   3.077   1.086  0.0995 -0.3848  0.1413
   57phy    C30 1518   0.998   3.167   0.965  0.3671  0.9399 -0.4361
   57phy    C28 1519   0.873   3.166   0.879  0.6961  0.1788 -0.5584
   57phy    C29 1520   0.764   3.253   0.936  0.1752  0.0557 -0.3625
   57phy    C27 1521   0.899   3.226   0.740 -0.0711 -0.2341  0.4221
   57phy    C26 1522   0.846   3.137   0.624 -0.0510  0.3507  0.2474
   57phy    C25 1523   0.823   3.212   0.491  0.5154  0.1425  0.1293
   57phy    C23 1524   0.770   3.142   0.365 -0.4284  0.0462  0.0324
   57phy    C24 1525   0.615   3.130   0.374 -0.2304  0.1947 -0.7474
   57phy    C22 1526   0.819   3.221   0.243 -0.4170 -0.1170 -0.0022
   57phy    C21 1527   0.788   3.174   0.101 -0.7290  0.6689 -0.2286
   57phy    C20 1528   0.842   3.271  -0.007 -0.4097  0.4078  0.5997
   57phy    C18 1529   0.787   3.289  -0.151 -0.4965  0.1297  0.5615
   57phy    O01 1530   0.760   3.159  -0.205  0.3686 -0.3978 -0.4446
   57phy    H01 1531   0.838   3.109  -0.194  0.5190  0.1508  1.1728
   57phy    C19 1532   0.900   3.353  -0.236 -0.6537  0.4157 -0.2208
   57phy    C13 1533   0.650   3.373  -0.145  0.2736  0.1217 -0.9670
   57phy     H3 1534   0.576   3.304  -0.098  1.0764 -0.5613 -0.6748
   57phy    O33 1535   0.643   3.483  -0.051 -0.0270 -0.0419  0.1689
   57phy    H1B 1536   0.678   3.562  -0.087 -0.4476 -0.6623 -1.6820
   57phy    C12 1537   0.543   3.388  -0.257  0.0803  0.3708 -0.2395
   57phy    O11 1538   0.553   3.503  -0.337 -0.3369  0.3671 -0.3277
   57phy    H1A 1539   0.472   3.550  -0.342  0.0466  1.1959  0.7191
   58phy    C35 1540   1.673   2.885   2.297 -0.2917  0.1455 -0.1041
   58phy    C33 1541   1.632   2.993   2.197  0.0935  0.2340  0.0284
   58phy    C34 1542   1.754   3.052   2.131  0.1001 -1.0305  0.4654
   58phy    C32 1543   1.528   2.927   2.103 -0.0064 -0.8479 -0.2094
   58phy    C31 1544   1.413   3.012   2.047  0.3276 -0.2424 -0.2312
   58phy    C30 1545   1.317   2.949   1.946  0.6521 -0.9770 -0.2639
   58phy    C28 1546   1.176   3.005   1.935  0.1961  0.1135  0.0729
   58phy    C29 1547   1.142   3.018   1.789 -0.1858 -0.3227 -0.1936
   58phy    C27 1548   1.073   2.917   2.000 -0.0816  0.1089  0.2820
   58phy    C26 1549   1.039   2.938   2.149 -1.2017 -0.4727 -0.4097
   58phy    C25 1550   0.932   2.829   2.185 -0.1708  0.4363 -0.5635
   58phy    C23 1551   0.867   2.828   2.323 -0.1770  0.2217  0.4391
   58phy    C24 1552   0.727   2.767   2.310 -0.0181  0.1864  0.3333
   58phy    C22 1553   0.940   2.740   2.426 -0.6442 -0.1858 -0.2721
   58phy    C21 1554   1.016   2.815   2.537 -0.3891 -0.3162 -0.1678
   58phy    C20 1555   1.084   2.725   2.640  0.5404  0.4635  0.1439
   58phy    C18 1556   1.179   2.793   2.749 -0.0324 -0.1556  0.0034
   58phy    O01 1557   1.164   2.940   2.762 -0.0965  0.0346 -0.4720
   58phy    H01 1558   1.245   2.976   2.732 -0.5656 -0.7126 -2.8766
   58phy    C19 1559   1.129   2.729   2.880 -0.4008  0.0227  0.3754
   58phy    C13 1560   1.336   2.761   2.728  0.0505 -0.0423  0.2174
   58phy     H3 1561   1.353   2.653   2.707  0.5116  0.2960 -1.2889
   58phy    O33 1562   1.417   2.785   2.845  0.0231  0.1334 -0.5541
   58phy    H1B 1563   1.397   2.870   2.878 -0.6818 -0.3482  0.2761
   58phy    C12 1564   1.410   2.840   2.609  0.3157  0.0375 -0.3119
   58phy    O11 1565   1.428   2.976   2.617 -0.3799 -0.6417  0.2109
   58phy    H1A 1566   1.517   3.000   2.634 -1.0729  2.1315  0.4044
   59phy    C35 1567   0.558   2.558   0.406 -0.1450  0.8956  0.1712
   59phy    C33 1568   0.624   2.673   0.481 -0.2422  0.0128 -0.5318
   59phy    C34 1569   0.524   2.787   0.493 -0.6501  0.1591 -0.1179
   59phy    C32 1570   0.684   2.624   0.617 -0.0883  0.3454 -0.0903
   59phy    C31 1571   0.799   2.709   0.681  0.0177 -0.2155  0.1780
   59phy    C30 1572   0.889   2.620   0.775 -0.1128  0.1875  0.4006
   59phy    C28 1573   0.988   2.701   0.861 -0.0718 -0.4295  0.1511
   59phy    C29 1574   1.006   2.640   0.998  0.3168 -0.1373 -0.1316
   59phy    C27 1575   1.126   2.719   0.793 -0.4803  0.5839  0.0481
   59phy    C26 1576   1.155   2.861   0.744  0.3689 -0.0686  0.4205
   59phy    C25 1577   1.289   2.878   0.670  0.7394 -0.4394  0.2809
   59phy    C23 1578   1.296   2.975   0.548 -0.0169  0.0421 -0.5433
   59phy    C24 1579   1.333   3.119   0.588 -0.1815  0.0825  0.1556
   59phy    C22 1580   1.406   2.921   0.453  0.5655  0.1600 -0.3045
   59phy    C21 1581   1.372   2.918   0.305 -0.9179 -0.4536  0.3003
   59phy    C20 1582   1.500   2.903   0.224  0.2675 -0.4902 -0.2446
   59phy    C18 1583   1.501   2.920   0.069  0.2251  0.4574 -0.3478
   59phy    O01 1584   1.388   2.858   0.018  0.6199  0.5405  0.1373
   59phy    H01 1585   1.313   2.910   0.040 -0.2526 -1.2992  1.8816
   59phy    C19 1586   1.622   2.830   0.034  0.0067 -0.4588  0.2659
   59phy    C13 1587   1.506   3.068   0.012 -0.6024  0.0651 -0.8269
   59phy     H3 1588   1.415   3.114   0.057 -1.0841 -1.6034 -0.0360
   59phy    O33 1589   1.605   3.152   0.074  0.2592  0.2755  0.4759
   59phy    H1B 1590   1.669   3.094   0.111  1.5418  0.5339 -1.2425
   59phy    C12 1591   1.459   3.115  -0.129  0.1336 -0.3329  0.1352
   59phy    O11 1592   1.357   3.046  -0.187  0.3307  0.2126 -0.7254
   59phy    H1A 1593   1.280   3.035  -0.134 -0.5143  0.4846 -1.8518
   60phy    C35 1594   0.705   4.122   0.361 -0.2842 -0.1209  0.3785
   60phy    C33 1595   0.700   4.181   0.499 -0.6532  0.0668  0.1389
   60phy    C34 1596   0.778   4.090   0.589 -0.4137  0.2666  0.2937
   60phy    C32 1597   0.751   4.325   0.504 -0.0502  0.1750 -0.9347
   60phy    C31 1598   0.680   4.420   0.596  0.1181  0.1831 -0.2403
   60phy    C30 1599   0.721   4.565   0.591 -0.4438 -0.2630 -0.1777
   60phy    C28 1600   0.628   4.667   0.667 -0.5826 -0.4371  0.4536
   60phy    C29 1601   0.666   4.691   0.815  0.1914  0.2981  0.2642
   60phy    C27 1602   0.648   4.809   0.603 -0.0320  0.1406  0.2491
   60phy    C26 1603   0.540   4.840   0.492 -0.0538  0.3003 -0.0610
   60phy    C25 1604   0.565   4.981   0.433 -0.1787  0.0959 -0.2973
   60phy    C23 1605   0.472   5.007   0.318  0.2595  0.1086  0.4372
   60phy    C24 1606   0.361   5.105   0.369 -0.0909  0.2506 -0.1096
   60phy    C22 1607   0.531   5.093   0.211 -0.3906  0.4077 -0.1485
   60phy    C21 1608   0.569   5.008   0.087  0.1023  0.3916 -1.3067
   60phy    C20 1609   0.650   5.070  -0.029 -0.3958  0.8559 -0.2864
   60phy    C18 1610   0.680   4.986  -0.154  0.1365  0.5217  0.0932
   60phy    O01 1611   0.712   4.851  -0.105 -0.1171  0.0338  0.0477
   60phy    H01 1612   0.797   4.828  -0.140  1.3022  3.1411  1.0852
   60phy    C19 1613   0.808   5.063  -0.203  0.1991 -0.4084 -0.2460
   60phy    C13 1614   0.560   4.979  -0.264 -0.0322 -0.1146  0.0859
   60phy     H3 1615   0.474   4.930  -0.211  0.4741 -1.0069  0.1019
   60phy    O33 1616   0.495   5.099  -0.291  0.1436 -0.1857  0.6762
   60phy    H1B 1617   0.548   5.161  -0.338  0.1813  0.9066  2.0900
   60phy    C12 1618   0.550   4.868  -0.377 -0.0127 -0.0680 -0.1701
   60phy    O11 1619   0.610   4.901  -0.503  0.1835 -0.1424  0.3686
   60phy    H1A 1620   0.640   4.989  -0.495  1.5057 -0.6366  1.3323
   61phy    C35 1621   1.714   4.982   1.394  1.0079 -0.2021 -0.0078
   61phy    C33 1622   1.655   4.855   1.330 -0.0393 -0.1436  0.0570
   61phy    C34 1623   1.594   4.899   1.200 -0.5543  0.4398 -0.4680
   61phy    C32 1624   1.767   4.758   1.298 -0.0529 -0.3645  0.1430
   61phy    C31 1625   1.752   4.632   1.380 -0.5334 -0.8445  0.6857
   61phy    C30 1626   1.862   4.531   1.344  0.3732  0.3093  0.2360
   61phy    C28 1627   1.870   4.391   1.413  0.2234  0.0229 -0.0751
   61phy    C29 1628   1.952   4.293   1.333 -0.1034 -0.1387 -0.1910
   61phy    C27 1629   1.939   4.389   1.554 -0.0501 -0.0265  0.2452
   61phy    C26 1630   1.864   4.326   1.667 -0.8876 -0.2092 -0.7223
   61phy    C25 1631   1.944   4.340   1.795 -0.3615  0.2587  0.0468
   61phy    C23 1632   1.897   4.283   1.928  0.2463  0.5616  0.0532
   61phy    C24 1633   2.008   4.305   2.032 -0.1539  0.0644  0.1756
   61phy    C22 1634   1.779   4.365   1.994  0.0622  0.2778  0.2205
   61phy    C21 1635   1.648   4.300   2.027  0.2193  0.2545 -0.3747
   61phy    C20 1636   1.568   4.371   2.139 -0.6229  0.1832  0.7809
   61phy    C18 1637   1.619   4.371   2.294 -0.4938 -0.0913 -0.6485
   61phy    O01 1638   1.754   4.430   2.312  0.0631 -0.2743  0.0914
   61phy    H01 1639   1.756   4.517   2.277 -1.3869 -0.2773 -0.0977
   61phy    C19 1640   1.523   4.483   2.345  0.0006 -0.2801 -0.3043
   61phy    C13 1641   1.593   4.237   2.379  0.1826  0.3628 -0.4587
   61phy     H3 1642   1.503   4.183   2.340  0.4636 -1.1785  0.9318
   61phy    O33 1643   1.554   4.254   2.514 -0.4849 -0.9888 -0.4138
   61phy    H1B 1644   1.609   4.308   2.567  1.2518 -1.3634 -1.7497
   61phy    C12 1645   1.714   4.135   2.361  0.2656  0.3040 -0.2710
   61phy    O11 1646   1.821   4.155   2.447 -0.4524 -0.3284  0.1996
   61phy    H1A 1647   1.826   4.246   2.467 -0.4092 -0.0924 -0.8214
   62phy    C35 1648   0.812   3.408   1.287 -0.1985  0.0272 -0.4744
   62phy    C33 1649   0.902   3.521   1.350 -0.6073 -0.0240 -0.1271
   62phy    C34 1650   0.959   3.492   1.488 -0.1491  0.4800 -0.3984
   62phy    C32 1651   1.009   3.560   1.247 -0.4869  0.2253 -0.0833
   62phy    C31 1652   1.043   3.709   1.236  0.2476  0.2885  0.0593
   62phy    C30 1653   1.135   3.738   1.114 -0.3339  0.4139 -0.0910
   62phy    C28 1654   1.167   3.886   1.088  0.4084 -0.2988  0.1005
   62phy    C29 1655   1.281   3.943   1.176  0.0699  0.1201  0.3403
   62phy    C27 1656   1.202   3.900   0.943 -0.7489 -0.0360  0.2133
   62phy    C26 1657   1.162   4.031   0.872  0.0116  0.4826 -0.2373
   62phy    C25 1658   1.216   4.039   0.733 -0.1932  0.1002 -0.0769
   62phy    C23 1659   1.190   4.160   0.642 -0.0179 -0.0225 -0.1022
   62phy    C24 1660   1.268   4.281   0.686 -0.3643  0.4304 -0.0226
   62phy    C22 1661   1.222   4.120   0.503 -0.3128 -0.5942  0.7229
   62phy    C21 1662   1.144   4.182   0.390 -0.3003 -0.3441 -0.3267
   62phy    C20 1663   1.202   4.122   0.260  0.1984 -0.0970  0.3441
   62phy    C18 1664   1.147   4.165   0.118  0.2060 -0.6288 -0.2338
   62phy    O01 1665   1.009   4.128   0.117 -0.5653 -0.1527 -0.0043
   62phy    H01 1666   1.004   4.045   0.159  1.6436  0.2611  1.1944
   62phy    C19 1667   1.219   4.059   0.031  0.2223  0.3155  0.0412
   62phy    C13 1668   1.159   4.318   0.066  0.5618 -0.4642 -0.2314
   62phy     H3 1669   1.237   4.363   0.132 -1.7373  0.7924  1.7649
   62phy    O33 1670   1.226   4.343  -0.057  0.2298 -0.3365  0.4638
   62phy    H1B 1671   1.170   4.329  -0.131 -0.0750  1.0038  0.4231
   62phy    C12 1672   1.065   4.436   0.115 -0.0004 -0.0093  0.1387
   62phy    O11 1673   0.963   4.473   0.030  0.2837  0.0612  0.0783
   62phy    H1A 1674   0.900   4.404   0.023  2.0488 -1.5487 -1.0178
   63phy    C35 1675   1.151   3.314   2.365 -0.0021 -0.3619 -0.2086
   63phy    C33 1676   1.247   3.356   2.473  0.4501  0.0623  0.3723
   63phy    C34 1677   1.189   3.306   2.607  0.4737  0.2075 -0.1034
   63phy    C32 1678   1.389   3.304   2.437 -0.1647  0.8721 -0.1908
   63phy    C31 1679   1.505   3.337   2.532 -0.5320 -0.2162 -0.2903
   63phy    C30 1680   1.625   3.253   2.486  0.2574 -0.4007  0.3178
   63phy    C28 1681   1.755   3.268   2.566 -0.3687 -0.0250  0.1468
   63phy    C29 1682   1.760   3.172   2.687  0.4439 -0.0336 -0.2548
   63phy    C27 1683   1.873   3.229   2.474 -0.0397  0.4058  0.5295
   63phy    C26 1684   2.009   3.291   2.510 -0.2626  0.1211  0.3483
   63phy    C25 1685   2.112   3.285   2.392 -0.6597  0.2781  0.2387
   63phy    C23 1686   2.261   3.314   2.431  0.4103  0.1774 -0.0511
   63phy    C24 1687   2.357   3.247   2.332  0.1619  0.4068  0.1306
   63phy    C22 1688   2.294   3.461   2.446  0.4057 -0.9583  0.2771
   63phy    C21 1689   2.282   3.503   2.594 -0.2105  0.1624 -0.2540
   63phy    C20 1690   2.251   3.650   2.598  0.5663  0.3219  0.0786
   63phy    C18 1691   2.182   3.705   2.729 -0.0514 -0.3531 -0.4408
   63phy    O01 1692   2.268   3.698   2.846 -0.7741 -0.3210  0.2446
   63phy    H01 1693   2.298   3.612   2.866 -0.4475 -0.1791  0.3668
   63phy    C19 1694   2.194   3.852   2.697  0.2940  0.1129 -0.1737
   63phy    C13 1695   2.024   3.665   2.768 -0.4614  0.0935  0.0045
   63phy     H3 1696   1.959   3.686   2.680 -0.8804  2.3965  0.8062
   63phy    O33 1697   1.964   3.754   2.868 -0.1484 -0.0717  0.4043
   63phy    H1B 1698   1.997   3.723   2.950  0.5367 -1.5967 -0.3978
   63phy    C12 1699   1.996   3.517   2.823 -0.6167  0.3730  0.3734
   63phy    O11 1700   2.010   3.500   2.967 -0.2455 -0.4322 -0.2149
   63phy    H1A 1701   2.017   3.409   2.987 -0.3198 -0.2240  0.8273
   64phy    C35 1702   1.385   4.767   0.790  0.5597  0.0385 -0.5245
   64phy    C33 1703   1.530   4.809   0.763 -0.4615  0.2661 -0.4006
   64phy    C34 1704   1.543   4.951   0.818 -0.4245 -0.0748 -0.2931
   64phy    C32 1705   1.633   4.723   0.847  0.1262 -0.0746 -0.0981
   64phy    C31 1706   1.672   4.578   0.810 -0.2601 -0.2997  0.1688
   64phy    C30 1707   1.767   4.514   0.912 -0.0632 -0.2809 -0.6708
   64phy    C28 1708   1.818   4.377   0.882 -0.0286  0.0723 -0.6931
   64phy    C29 1709   1.954   4.356   0.943  0.1278  0.2063 -0.8473
   64phy    C27 1710   1.713   4.267   0.909  0.0995  0.1559 -0.9521
   64phy    C26 1711   1.707   4.141   0.814  0.4556  0.3163 -0.0782
   64phy    C25 1712   1.606   4.033   0.857 -0.0007  0.1193  0.0100
   64phy    C23 1713   1.626   3.900   0.777  0.2692 -0.7444 -0.1022
   64phy    C24 1714   1.554   3.798   0.858  0.1378  0.2906  0.5317
   64phy    C22 1715   1.553   3.900   0.644  0.6056  0.7477  0.3633
   64phy    C21 1716   1.636   3.918   0.515  0.1385  0.0953  0.4652
   64phy    C20 1717   1.566   3.907   0.377  0.0271  0.2792  0.2130
   64phy    C18 1718   1.662   3.888   0.250 -0.1037 -0.5133 -0.4802
   64phy    O01 1719   1.770   3.983   0.258 -0.2119  0.2881 -0.4701
   64phy    H01 1720   1.814   3.990   0.175  1.5447 -0.6015  0.3376
   64phy    C19 1721   1.575   3.929   0.132  0.3577  0.1199  0.2574
   64phy    C13 1722   1.731   3.748   0.229 -0.2303  0.8883 -0.0142
   64phy     H3 1723   1.796   3.730   0.318 -0.3422 -1.9281 -0.4067
   64phy    O33 1724   1.650   3.635   0.253 -0.3910 -0.2188 -0.4545
   64phy    H1B 1725   1.608   3.619   0.171 -0.5030 -0.5595 -0.3339
   64phy    C12 1726   1.862   3.723   0.148  0.0363  0.3408 -0.0918
   64phy    O11 1727   1.847   3.691   0.014  0.0089  0.0341 -0.2229
   64phy    H1A 1728   1.911   3.631  -0.019 -1.1674 -1.8538  0.7087
   65phy    C35 1729   2.960   0.627   2.078  0.5091 -0.5561  0.1508
   65phy    C33 1730   2.816   0.650   2.021  0.3181  0.1064 -0.2244
   65phy    C34 1731   2.745   0.744   2.123  0.0310  0.0649 -0.1401
   65phy    C32 1732   2.807   0.698   1.872  0.1492 -0.3817  0.4366
   65phy    C31 1733   2.676   0.670   1.801  0.0311 -0.0212 -0.0674
   65phy    C30 1734   2.683   0.732   1.659  0.0356  0.4063  0.4462
   65phy    C28 1735   2.565   0.686   1.570  0.0011  0.0952 -0.0971
   65phy    C29 1736   2.476   0.808   1.553  0.7948 -0.0994  0.5113
   65phy    C27 1737   2.606   0.651   1.427  0.2245  0.4342 -0.0289
   65phy    C26 1738   2.616   0.503   1.389  0.3066 -0.2821  0.2260
   65phy    C25 1739   2.698   0.482   1.260 -0.4818  0.1172  0.2140
   65phy    C23 1740   2.711   0.343   1.204 -0.2380 -0.8391  0.3739
   65phy    C24 1741   2.606   0.308   1.094  0.2849 -0.0123  0.2251
   65phy    C22 1742   2.859   0.312   1.162 -0.0013 -0.2218 -0.0263
   65phy    C21 1743   2.893   0.162   1.171  0.0289  0.0441  0.0770
   65phy    C20 1744   3.011   0.117   1.082 -0.0420 -0.3292 -0.3737
   65phy    C18 1745   3.045  -0.033   1.046  0.7061  0.4365  0.0517
   65phy    O01 1746   3.054  -0.122   1.161  0.3086  0.4270 -0.0246
   65phy    H01 1747   3.048  -0.068   1.239 -0.0884  0.4855 -0.0919
   65phy    C19 1748   3.184  -0.018   0.984  0.2514  0.1086  0.1363
   65phy    C13 1749   2.940  -0.096   0.946  0.1922  0.0364 -0.4699
   65phy     H3 1750   2.847  -0.098   1.008  1.1490 -0.4992  0.9934
   65phy    O33 1751   2.895  -0.014   0.841  0.9770  0.2767  0.2631
   65phy    H1B 1752   2.812   0.028   0.856  0.9092 -0.0586  0.8221
   65phy    C12 1753   2.905  -0.246   0.919  0.3065 -0.2813  0.4737
   65phy    O11 1754   2.953  -0.338   1.014  0.5292 -0.3057 -0.3940
   65phy    H1A 1755   3.005  -0.290   1.075  0.9507 -0.0724 -0.9286
   66phy    C35 1756   1.030   0.372   1.082  0.3070  0.3080 -0.0527
   66phy    C33 1757   1.170   0.429   1.072 -0.2890 -0.5132  0.6357
   66phy    C34 1758   1.174   0.544   0.971  0.1740 -0.0544 -0.1488
   66phy    C32 1759   1.204   0.466   1.215 -0.3395  0.6522 -0.4279
   66phy    C31 1760   1.344   0.504   1.250 -0.2539  0.0631  0.2734
   66phy    C30 1761   1.354   0.561   1.389  0.1346 -0.5557  0.0670
   66phy    C28 1762   1.470   0.639   1.444  0.3898  0.1497 -0.7184
   66phy    C29 1763   1.466   0.784   1.413  0.0749 -0.2020  0.1393
   66phy    C27 1764   1.462   0.628   1.599 -0.2787 -0.2275  0.1418
   66phy    C26 1765   1.607   0.627   1.657  0.3481 -0.0339 -0.3143
   66phy    C25 1766   1.602   0.621   1.807 -0.1270 -0.0749 -0.5972
   66phy    C23 1767   1.735   0.628   1.882  0.3815  0.1415 -0.0312
   66phy    C24 1768   1.771   0.775   1.922  0.1094  0.8032  0.2216
   66phy    C22 1769   1.710   0.548   2.011  0.1601  0.1285 -0.5292
   66phy    C21 1770   1.835   0.498   2.090  0.2602 -0.1748 -0.3091
   66phy    C20 1771   1.782   0.460   2.233 -0.2609 -0.2130  0.1128
   66phy    C18 1772   1.878   0.405   2.348  0.4346  0.2092 -0.3510
   66phy    O01 1773   1.986   0.500   2.358 -0.3956  0.6319 -0.2494
   66phy    H01 1774   1.959   0.587   2.334  0.1702  0.6699 -0.7802
   66phy    C19 1775   1.793   0.423   2.473 -0.4870  0.1819  0.1129
   66phy    C13 1776   1.936   0.258   2.310  0.3334  0.1710  0.3606
   66phy     H3 1777   1.975   0.262   2.205  1.9441  1.2619  0.9591
   66phy    O33 1778   1.829   0.167   2.296  0.3713 -0.1946 -0.4591
   66phy    H1B 1779   1.790   0.158   2.381  0.9311  0.6299 -0.0944
   66phy    C12 1780   2.059   0.202   2.400 -0.2008  0.0577  0.1932
   66phy    O11 1781   2.024   0.157   2.528  0.3797 -0.1454 -0.1664
   66phy    H1A 1782   2.006   0.065   2.526 -0.9544  0.0672  0.7084
   67phy    C35 1783   3.040   0.814   0.885  0.3249  0.1967 -0.3694
   67phy    C33 1784   3.068   0.771   1.032 -0.6424  0.1686  0.4369
   67phy    C34 1785   2.958   0.821   1.124  0.5704 -0.4531 -0.4419
   67phy    C32 1786   3.090   0.620   1.046  0.7426  0.6746 -0.1729
   67phy    C31 1787   3.232   0.589   1.098 -0.0149 -0.0568 -0.1108
   67phy    C30 1788   3.255   0.436   1.120  0.3366 -0.3745  0.1058
   67phy    C28 1789   3.390   0.394   1.176  0.0593  0.3299 -0.2374
   67phy    C29 1790   3.374   0.375   1.324  0.7309 -0.3618 -0.3176
   67phy    C27 1791   3.444   0.258   1.120  0.4372  0.1038  0.4248
   67phy    C26 1792   3.524   0.263   0.995 -0.2259 -0.0585 -0.0811
   67phy    C25 1793   3.595   0.132   0.953 -0.0025 -0.3480  0.2790
   67phy    C23 1794   3.652   0.143   0.810  0.1744  0.0598  0.6621
   67phy    C24 1795   3.805   0.132   0.807 -0.4378 -0.2505  0.5116
   67phy    C22 1796   3.613   0.022   0.723 -0.1638  0.1337  0.1110
   67phy    C21 1797   3.469   0.024   0.659 -0.4399 -0.0258  0.1848
   67phy    C20 1798   3.449  -0.096   0.564 -0.1117  0.3224 -0.4602
   67phy    C18 1799   3.325  -0.111   0.469  0.4098 -0.4212  0.4024
   67phy    O01 1800   3.207  -0.103   0.555 -0.2159 -0.0809 -0.2639
   67phy    H01 1801   3.228  -0.142   0.638  0.6375  0.5150 -0.1915
   67phy    C19 1802   3.325  -0.257   0.421 -0.7275  0.2201  0.0024
   67phy    C13 1803   3.335  -0.008   0.346  0.6491  0.2188 -0.0643
   67phy     H3 1804   3.345   0.091   0.398  0.6618 -0.2012  0.7570
   67phy    O33 1805   3.460  -0.010   0.277 -0.1149 -0.4461 -0.1404
   67phy    H1B 1806   3.473  -0.095   0.239  1.3891  0.0577 -0.8198
   67phy    C12 1807   3.212   0.048   0.270  0.2309 -0.1685 -0.4384
   67phy    O11 1808   3.186  -0.013   0.141  0.1885 -0.2183  0.0740
   67phy    H1A 1809   3.267  -0.038   0.099 -0.1272  2.0027 -2.0662
   68phy    C35 1810   2.268   0.266   1.206  0.2651 -0.2080  0.0350
   68phy    C33 1811   2.269   0.215   1.348  0.1062  0.6179 -0.2588
   68phy    C34 1812   2.231   0.326   1.449 -0.2167  0.4103 -0.2544
   68phy    C32 1813   2.180   0.090   1.363 -0.2153  0.2083 -0.4952
   68phy    C31 1814   2.240  -0.028   1.440  0.0825  0.4906  0.2674
   68phy    C30 1815   2.139  -0.140   1.452  0.2470 -0.7513 -0.7009
   68phy    C28 1816   2.195  -0.273   1.503 -0.5791 -0.0881  0.0178
   68phy    C29 1817   2.140  -0.291   1.645  0.6239  0.5948  0.0795
   68phy    C27 1818   2.153  -0.385   1.408 -0.5260 -0.1321  0.2399
   68phy    C26 1819   2.264  -0.440   1.317  0.3832  0.1515  0.1463
   68phy    C25 1820   2.223  -0.528   1.199 -0.1844  0.0978  0.5097
   68phy    C23 1821   2.329  -0.631   1.145 -0.0121 -0.0772 -0.6615
   68phy    C24 1822   2.310  -0.762   1.228  0.0579  0.0855 -0.2887
   68phy    C22 1823   2.313  -0.656   0.999 -0.2202  0.4312  0.3228
   68phy    C21 1824   2.374  -0.562   0.895 -0.3396 -0.0071  0.5969
   68phy    C20 1825   2.385  -0.598   0.745 -0.1561  0.3869  0.1597
   68phy    C18 1826   2.262  -0.607   0.646 -0.0664 -0.1112  0.6080
   68phy    O01 1827   2.162  -0.702   0.691 -0.3710  0.0837 -0.3576
   68phy    H01 1828   2.193  -0.790   0.699 -0.3353  0.0032 -1.2450
   68phy    C19 1829   2.331  -0.668   0.522 -0.4280 -0.2396 -0.1757
   68phy    C13 1830   2.191  -0.462   0.624  0.5918 -0.5478 -0.6899
   68phy     H3 1831   2.160  -0.435   0.728  1.4281  0.7909 -0.7596
   68phy    O33 1832   2.260  -0.342   0.598  0.1137  0.0521 -0.0989
   68phy    H1B 1833   2.281  -0.339   0.506  2.5392 -0.3558  0.3699
   68phy    C12 1834   2.049  -0.440   0.558  0.1477  0.3388  0.0338
   68phy    O11 1835   1.973  -0.562   0.563  0.3400  0.1211  0.2897
   68phy    H1A 1836   1.997  -0.613   0.638 -0.9122  0.8871  1.2453
   69phy    C35 1837   3.121   2.948   2.512 -0.2488 -0.2619 -0.0511
   69phy    C33 1838   3.049   2.943   2.384  0.0779  0.4272  0.5077
   69phy    C34 1839   3.012   2.796   2.358 -0.0140 -0.0207  0.2767
   69phy    C32 1840   2.922   3.029   2.391  0.1742  0.0835  0.2232
   69phy    C31 1841   2.947   3.178   2.344  0.2110 -0.4769  0.1304
   69phy    C30 1842   2.820   3.257   2.350  0.2480 -0.4035  0.0815
   69phy    C28 1843   2.849   3.407   2.332  0.4986 -0.2578 -0.0156
   69phy    C29 1844   2.853   3.451   2.183 -0.6022 -0.2848 -0.1586
   69phy    C27 1845   2.734   3.477   2.410 -0.2843  0.0250  0.2102
   69phy    C26 1846   2.773   3.606   2.488 -0.0326  0.3686 -0.2225
   69phy    C25 1847   2.660   3.656   2.576  0.5107 -0.1245  0.2165
   69phy    C23 1848   2.701   3.757   2.686  0.0255 -0.0692 -0.1936
   69phy    C24 1849   2.693   3.900   2.630  0.2974 -0.2552  0.2012
   69phy    C22 1850   2.601   3.753   2.800 -0.0573 -0.4073 -0.4436
   69phy    C21 1851   2.653   3.771   2.945  0.2077  0.2883  0.7691
   69phy    C20 1852   2.540   3.774   3.045 -0.1588  0.7005 -0.2102
   69phy    C18 1853   2.557   3.750   3.203 -0.1124  0.1652  0.2353
   69phy    O01 1854   2.667   3.833   3.234  0.3221  0.1882 -0.0324
   69phy    H01 1855   2.635   3.917   3.208 -1.2417 -0.1693  0.5991
   69phy    C19 1856   2.432   3.820   3.263  0.1101 -0.0806 -0.3917
   69phy    C13 1857   2.580   3.600   3.255 -0.4761  0.3386 -0.3443
   69phy     H3 1858   2.492   3.533   3.235  0.3258 -1.2826  1.2657
   69phy    O33 1859   2.584   3.597   3.398 -0.1495  0.4750  0.1096
   69phy    H1B 1860   2.642   3.665   3.425 -0.1866  0.3503  0.5217
   69phy    C12 1861   2.708   3.516   3.195  0.3977  0.2700  0.0091
   69phy    O11 1862   2.701   3.373   3.199 -0.0088  0.0489 -0.5329
   69phy    H1A 1863   2.739   3.340   3.278 -2.1037 -2.4544 -0.4364
   70phy    C35 1864   1.039   4.926   0.760  0.2977  0.3848  0.3799
   70phy    C33 1865   0.992   5.072   0.745 -0.2549 -0.1310  0.6032
   70phy    C34 1866   0.865   5.104   0.823 -0.2517 -0.1410  0.4606
   70phy    C32 1867   1.105   5.172   0.779  0.0668  0.0326  0.0829
   70phy    C31 1868   1.200   5.216   0.668  0.1468  0.2787 -0.3111
   70phy    C30 1869   1.320   5.292   0.720  0.4397  0.3482  0.0797
   70phy    C28 1870   1.415   5.357   0.615  0.1760  0.1093  0.8147
   70phy    C29 1871   1.388   5.510   0.595  0.1480  0.8644  0.2643
   70phy    C27 1872   1.561   5.328   0.658  0.6755  0.0097 -0.1552
   70phy    C26 1873   1.662   5.299   0.548 -0.4639  0.0692 -0.1469
   70phy    C25 1874   1.784   5.224   0.594  0.0861  0.6743  0.2985
   70phy    C23 1875   1.871   5.150   0.486  0.0718  0.1768  0.1212
   70phy    C24 1876   2.013   5.133   0.538  0.3949 -0.0707 -0.2176
   70phy    C22 1877   1.803   5.013   0.446 -0.0068 -0.7113  0.2889
   70phy    C21 1878   1.820   4.986   0.295  0.5739 -0.3459  0.1284
   70phy    C20 1879   1.740   4.868   0.242  0.0520  0.1315 -0.5516
   70phy    C18 1880   1.754   4.824   0.092 -0.2595  0.5227  0.9903
   70phy    O01 1881   1.761   4.929  -0.005 -0.2247  0.1612  0.2205
   70phy    H01 1882   1.802   5.012   0.015 -0.6433  0.2344  0.7947
   70phy    C19 1883   1.621   4.753   0.065  0.3548 -0.0028 -0.0430
   70phy    C13 1884   1.879   4.726   0.055 -0.4499  0.0054  0.2158
   70phy     H3 1885   1.896   4.663   0.146  0.7952  1.9031  1.3784
   70phy    O33 1886   1.869   4.625  -0.050  0.2436  0.1496  0.1273
   70phy    H1B 1887   1.858   4.673  -0.129 -0.7788 -1.8334 -1.0241
   70phy    C12 1888   2.031   4.775   0.050  0.0318 -0.5390 -0.1620
   70phy    O11 1889   2.074   4.814  -0.070  0.5284 -0.0311  0.0163
   70phy    H1A 1890   2.166   4.798  -0.076  1.1157  2.0375  2.1543
   71phy    C35 1891   2.075   1.152   0.905 -0.5573  0.0581  0.3456
   71phy    C33 1892   1.994   1.057   1.003 -0.1991 -0.0042  0.8848
   71phy    C34 1893   1.921   1.139   1.105  0.2996 -0.5323  0.1684
   71phy    C32 1894   1.907   0.963   0.913  0.5474 -0.0395  0.1178
   71phy    C31 1895   1.870   0.829   0.967  0.0894 -0.4366  0.0383
   71phy    C30 1896   1.775   0.755   0.864 -0.6863  0.4136  0.0739
   71phy    C28 1897   1.748   0.605   0.890  0.1777 -0.3043 -0.8862
   71phy    C29 1898   1.604   0.578   0.884  0.1713 -0.1221 -0.0771
   71phy    C27 1899   1.832   0.503   0.812  0.3461 -0.0988  0.3233
   71phy    C26 1900   1.988   0.505   0.814  0.4036 -0.1742  0.2949
   71phy    C25 1901   2.059   0.391   0.750 -0.0224  0.3081 -0.3419
   71phy    C23 1902   2.214   0.381   0.773  0.0589  0.2710  0.3311
   71phy    C24 1903   2.248   0.270   0.865  0.4303  0.6940 -0.0405
   71phy    C22 1904   2.278   0.344   0.640  0.7916 -0.6903 -0.4595
   71phy    C21 1905   2.299   0.466   0.538 -0.5856  0.0379  0.3991
   71phy    C20 1906   2.334   0.426   0.395 -0.5879 -0.7332 -0.1104
   71phy    C18 1907   2.230   0.360   0.297  0.1796 -0.0753 -0.3183
   71phy    O01 1908   2.194   0.227   0.329 -0.2549  0.3963  0.2163
   71phy    H01 1909   2.255   0.180   0.382 -2.6053  0.5390  3.3229
   71phy    C19 1910   2.315   0.349   0.173 -0.0641 -0.4656  0.1233
   71phy    C13 1911   2.096   0.447   0.275 -0.2673  0.2232 -0.4723
   71phy     H3 1912   2.050   0.444   0.377  2.0772 -0.9954  0.6276
   71phy    O33 1913   2.115   0.587   0.268  0.0452 -0.4434  0.0246
   71phy    H1B 1914   2.111   0.609   0.177 -1.5201  1.6933  0.5259
   71phy    C12 1915   1.952   0.400   0.224 -0.5732  0.0856 -0.0150
   71phy    O11 1916   1.932   0.267   0.214  0.1370 -0.0555  0.5352
   71phy    H1A 1917   2.005   0.229   0.258  0.4991 -3.9924 -2.8472
   72phy    C35 1918   2.455   1.437   1.428 -0.2652  0.5897  0.6349
   72phy    C33 1919   2.405   1.563   1.356 -0.2980 -0.2246  0.1233
   72phy    C34 1920   2.395   1.661   1.474  0.2155  0.1714  0.0251
   72phy    C32 1921   2.498   1.630   1.252 -0.5786 -0.2288  0.5742
   72phy    C31 1922   2.483   1.578   1.104 -0.4459  0.6792  0.2086
   72phy    C30 1923   2.590   1.626   1.007 -0.0923  0.3912  0.0813
   72phy    C28 1924   2.580   1.558   0.870  0.8761 -0.2058  0.2642
   72phy    C29 1925   2.593   1.657   0.753  0.3417 -0.5989  0.0435
   72phy    C27 1926   2.671   1.434   0.859  0.2062 -0.0817 -0.6339
   72phy    C26 1927   2.609   1.318   0.779  0.4033 -0.0226 -0.1254
   72phy    C25 1928   2.671   1.174   0.784 -0.2668  0.8016 -0.0031
   72phy    C23 1929   2.629   1.083   0.669 -0.1301  0.0900 -0.4317
   72phy    C24 1930   2.749   0.990   0.634  0.2441  0.2959  0.0692
   72phy    C22 1931   2.503   0.996   0.683 -0.3761  0.4688 -0.0568
   72phy    C21 1932   2.402   1.015   0.575  0.4205  0.2368 -0.0724
   72phy    C20 1933   2.280   0.916   0.589  0.0466 -0.3127  0.0706
   72phy    C18 1934   2.164   0.922   0.481 -0.0333 -0.5569 -0.0921
   72phy    O01 1935   2.120   1.060   0.494  0.2506 -0.5839  0.1421
   72phy    H01 1936   2.133   1.088   0.583  2.3115  0.6619 -0.4795
   72phy    C19 1937   2.059   0.824   0.523 -0.6851 -0.5045 -0.5240
   72phy    C13 1938   2.210   0.894   0.332  0.1565  0.1559  0.7378
   72phy     H3 1939   2.287   0.973   0.310 -0.5789  0.4291 -0.9449
   72phy    O33 1940   2.298   0.784   0.312  0.2894  0.1955 -0.0421
   72phy    H1B 1941   2.247   0.708   0.292  0.1506 -0.2374  1.7802
   72phy    C12 1942   2.143   0.958   0.205 -0.0596 -0.5299  0.1274
   72phy    O11 1943   2.039   1.045   0.231  0.1488 -0.1359  0.0268
   72phy    H1A 1944   2.070   1.089   0.308  0.9081  0.1994 -0.4582
   73phy    C35 1945   2.188   2.089   1.491  0.0502  0.1327 -0.5211
   73phy    C33 1946   2.335   2.125   1.483  0.2276  0.2830  0.4568
   73phy    C34 1947   2.404   2.103   1.619 -0.2571  0.4959  0.0163
   73phy    C32 1948   2.400   2.047   1.368  0.0531  0.4163 -0.3866
   73phy    C31 1949   2.530   2.094   1.312 -0.2904  0.1070 -0.4160
   73phy    C30 1950   2.592   2.001   1.203 -0.0134  0.2790  0.0196
   73phy    C28 1951   2.729   2.049   1.152 -0.4327 -0.3197 -1.0245
   73phy    C29 1952   2.849   2.010   1.236  0.4425 -0.1252 -0.1445
   73phy    C27 1953   2.746   1.990   1.008 -0.0869  0.1807  0.1539
   73phy    C26 1954   2.847   2.054   0.910 -0.1915 -0.2521  0.0432
   73phy    C25 1955   2.894   1.975   0.787  0.0946 -0.7092 -0.4132
   73phy    C23 1956   3.011   2.036   0.706  0.3605 -0.8919 -0.1716
   73phy    C24 1957   3.083   1.912   0.652 -0.0714  0.3731  0.0785
   73phy    C22 1958   2.980   2.143   0.594  0.6723 -0.0639 -0.0638
   73phy    C21 1959   2.967   2.293   0.639  0.4730 -0.4307 -0.5189
   73phy    C20 1960   2.964   2.385   0.517  0.1930 -0.0543 -0.1902
   73phy    C18 1961   2.895   2.526   0.507 -0.0098  0.6722  0.2830
   73phy    O01 1962   2.754   2.517   0.541 -0.4209  0.1134 -0.1381
   73phy    H01 1963   2.722   2.595   0.581  0.0055 -0.5165  1.5167
   73phy    C19 1964   2.910   2.568   0.352 -0.2018  0.0538 -0.5558
   73phy    C13 1965   2.960   2.635   0.603  0.0880 -0.3424 -0.3839
   73phy     H3 1966   2.957   2.585   0.704 -2.8865  0.8547  0.2322
   73phy    O33 1967   3.098   2.664   0.599 -0.3641 -0.3373  0.3362
   73phy    H1B 1968   3.136   2.656   0.684  1.7758  0.6961 -0.4585
   73phy    C12 1969   2.879   2.758   0.664 -0.6672 -0.2653  0.4168
   73phy    O11 1970   2.743   2.753   0.656  0.3072 -0.3686 -0.5635
   73phy    H1A 1971   2.711   2.824   0.709  0.4540 -0.5770 -0.1947
   74phy    C35 1972   3.600   2.311   1.274  0.2755 -0.4604  0.2333
   74phy    C33 1973   3.574   2.457   1.240  0.1787 -0.4132 -0.3384
   74phy    C34 1974   3.549   2.528   1.376  0.0438  0.4175 -0.3003
   74phy    C32 1975   3.687   2.518   1.157 -0.0190 -0.0570  0.0325
   74phy    C31 1976   3.705   2.485   1.006  0.4999  0.0699 -0.1294
   74phy    C30 1977   3.837   2.542   0.953 -0.4426  0.1601 -0.2032
   74phy    C28 1978   3.850   2.521   0.804 -0.0255 -0.2584  0.8298
   74phy    C29 1979   3.939   2.625   0.741 -0.2153 -0.2065  0.0540
   74phy    C27 1980   3.896   2.379   0.766 -0.2820  0.3257  0.1068
   74phy    C26 1981   3.839   2.316   0.634 -0.0669  0.6282  0.3164
   74phy    C25 1982   3.881   2.172   0.606  0.0930 -0.2380 -0.5507
   74phy    C23 1983   3.833   2.110   0.477  0.4381  0.4467  0.7219
   74phy    C24 1984   3.931   1.995   0.435  0.1216 -0.1441 -0.1072
   74phy    C22 1985   3.683   2.064   0.486  0.2054  0.9598 -0.2799
   74phy    C21 1986   3.609   2.070   0.357 -0.0654 -0.4760 -0.1590
   74phy    C20 1987   3.468   2.013   0.376 -0.1126  0.6708 -0.1120
   74phy    C18 1988   3.374   2.028   0.250 -0.0966 -0.1898 -0.3373
   74phy    O01 1989   3.363   2.164   0.220  0.2079 -0.2372 -0.0124
   74phy    H01 1990   3.435   2.199   0.173  0.8878 -0.2742  0.9676
   74phy    C19 1991   3.235   1.992   0.308 -0.3110 -0.1072 -0.0234
   74phy    C13 1992   3.418   1.934   0.123  0.6838  0.1467  0.0081
   74phy     H3 1993   3.508   1.988   0.084  2.1650 -0.2417  2.6697
   74phy    O33 1994   3.481   1.810   0.148  0.1851 -0.4325 -0.3881
   74phy    H1B 1995   3.529   1.812   0.229  0.2927 -0.9251 -0.4380
   74phy    C12 1996   3.362   1.942  -0.027  0.5117 -0.2276  0.2124
   74phy    O11 1997   3.274   2.046  -0.064  0.2295  0.0028 -0.0964
   74phy    H1A 1998   3.310   2.098  -0.134 -1.3667 -1.4593 -2.1208
   75phy    C35 1999   4.863   2.169   2.292  0.4024  0.2250 -0.3624
   75phy    C33 2000   4.734   2.096   2.259  0.2544  0.4822  0.2433
   75phy    C34 2001   4.641   2.097   2.380 -0.2111 -0.4044  0.0274
   75phy    C32 2002   4.659   2.145   2.132 -0.9737 -0.2639  0.4430
   75phy    C31 2003   4.570   2.047   2.059  0.2137 -0.0139 -0.2132
   75phy    C30 2004   4.532   2.093   1.917  0.0458 -0.2920  0.1316
   75phy    C28 2005   4.454   1.975   1.847 -0.5069  0.0600  0.4551
   75phy    C29 2006   4.304   1.992   1.868 -0.1800  0.1401  0.4939
   75phy    C27 2007   4.487   1.958   1.700  0.5396 -0.0444 -0.3829
   75phy    C26 2008   4.612   1.875   1.675 -0.4399 -0.2378  0.7217
   75phy    C25 2009   4.619   1.807   1.540  0.3780 -0.1326  0.1540
   75phy    C23 2010   4.749   1.726   1.507 -0.2667  0.6179 -0.2063
   75phy    C24 2011   4.756   1.588   1.567  0.6785  0.5937  0.0118
   75phy    C22 2012   4.756   1.710   1.354  0.2591 -0.3510  0.0115
   75phy    C21 2013   4.825   1.821   1.272 -0.6038 -0.3888 -0.3223
   75phy    C20 2014   4.778   1.835   1.128 -0.6326  0.4758 -0.1222
   75phy    C18 2015   4.823   1.954   1.035  0.4577 -0.1114  0.1632
   75phy    O01 2016   4.814   2.075   1.106 -0.0292  0.2424 -0.0233
   75phy    H01 2017   4.754   2.061   1.177  1.0157 -2.6299  0.4081
   75phy    C19 2018   4.707   1.956   0.929 -0.2454 -0.1996  0.4150
   75phy    C13 2019   4.969   1.930   0.970  0.6381  0.3941  0.1506
   75phy     H3 2020   5.035   1.931   1.060  1.2575  0.1962 -0.2945
   75phy    O33 2021   4.996   1.800   0.926 -0.1286 -0.1921  0.1695
   75phy    H1B 2022   4.940   1.782   0.853 -0.3417 -0.1880  0.3289
   75phy    C12 2023   5.063   2.038   0.902 -0.1354  0.7652  0.0743
   75phy    O11 2024   5.026   2.170   0.937 -0.6049  0.1089 -0.0037
   75phy    H1A 2025   4.984   2.170   1.021 -1.1342 -0.4235 -0.2573
   76phy    C35 2026   3.701   1.769   1.636 -0.0540  0.4243  0.0632
   76phy    C33 2027   3.588   1.735   1.735 -0.5656  0.1012  0.5499
   76phy    C34 2028   3.483   1.685   1.648  0.5348  1.0294 -0.8194
   76phy    C32 2029   3.620   1.647   1.860 -0.0787  0.1023 -0.3143
   76phy    C31 2030   3.600   1.719   1.992 -0.1222  0.0192  0.4475
   76phy    C30 2031   3.605   1.623   2.114 -0.4145 -0.2147 -0.1905
   76phy    C28 2032   3.541   1.675   2.245  0.9812 -0.3988  0.3331
   76phy    C29 2033   3.420   1.584   2.279 -0.1945 -0.1150 -0.1844
   76phy    C27 2034   3.649   1.684   2.354  0.2202 -0.4261 -0.3463
   76phy    C26 2035   3.618   1.787   2.464 -0.5336  0.2487 -0.0809
   76phy    C25 2036   3.723   1.812   2.569 -0.0338  0.2816 -0.3901
   76phy    C23 2037   3.672   1.866   2.702  0.2977  0.0357 -0.3438
   76phy    C24 2038   3.662   1.754   2.805 -0.1032 -0.1725  0.1966
   76phy    C22 2039   3.760   1.984   2.750 -0.2021  0.0645 -0.6654
   76phy    C21 2040   3.719   2.076   2.870  0.1720  0.4663  0.1550
   76phy    C20 2041   3.817   2.195   2.894  0.5054  0.5037 -0.4820
   76phy    C18 2042   3.802   2.289   3.023 -0.3577  0.0207  0.2131
   76phy    O01 2043   3.804   2.215   3.149 -0.5737  0.3012  0.0078
   76phy    H01 2044   3.782   2.272   3.221 -2.2035 -1.3877  0.9493
   76phy    C19 2045   3.933   2.372   3.021 -0.1264 -0.1541  0.1011
   76phy    C13 2046   3.679   2.396   3.019 -0.2832 -0.3365 -0.3380
   76phy     H3 2047   3.680   2.446   2.918 -1.3601 -1.2301 -0.8156
   76phy    O33 2048   3.700   2.507   3.104 -0.0510 -0.2663 -0.3805
   76phy    H1B 2049   3.720   2.487   3.193 -0.5416 -0.8557 -0.3994
   76phy    C12 2050   3.534   2.345   3.034  0.1036  0.1115  0.2345
   76phy    O11 2051   3.507   2.298   3.161  0.1479  0.0476 -0.0078
   76phy    H1A 2052   3.565   2.348   3.215 -0.6341 -1.4753  2.4194
   77phy    C35 2053   2.744   1.246   1.219 -0.5022  0.0159 -0.7294
   77phy    C33 2054   2.709   1.103   1.262 -0.0855 -0.0266 -0.5481
   77phy    C34 2055   2.721   1.087   1.414 -0.0839  0.6622 -0.2114
   77phy    C32 2056   2.571   1.063   1.212  0.2190 -0.0968  0.2304
   77phy    C31 2057   2.562   0.920   1.159 -0.2025 -0.2533  0.2845
   77phy    C30 2058   2.422   0.886   1.094 -0.4602  0.3876 -0.2335
   77phy    C28 2059   2.399   0.737   1.073  0.0968  0.1253 -0.1416
   77phy    C29 2060   2.256   0.710   1.106 -0.1642 -0.2871 -0.2866
   77phy    C27 2061   2.440   0.681   0.935  0.1026  0.6713 -0.5275
   77phy    C26 2062   2.590   0.676   0.893  0.4348 -0.2655 -0.2249
   77phy    C25 2063   2.612   0.576   0.781 -0.3138  0.0461 -0.6795
   77phy    C23 2064   2.759   0.563   0.727  0.4473  0.3571 -0.0205
   77phy    C24 2065   2.837   0.482   0.827 -0.1735  0.3047 -0.1586
   77phy    C22 2066   2.768   0.499   0.588 -0.3357  0.2496 -0.1775
   77phy    C21 2067   2.744   0.598   0.471 -0.4150 -0.1360  0.0848
   77phy    C20 2068   2.762   0.529   0.330 -0.0815 -0.2789 -0.2615
   77phy    C18 2069   2.723   0.598   0.193  0.3278  0.1461 -0.0244
   77phy    O01 2070   2.707   0.481   0.109 -0.3687 -0.2781  0.0965
   77phy    H01 2071   2.773   0.420   0.137  1.3906  0.8030 -1.4118
   77phy    C19 2072   2.851   0.670   0.143 -0.6238 -0.3443  0.0218
   77phy    C13 2073   2.591   0.690   0.180 -0.2738  0.2755  0.3060
   77phy     H3 2074   2.510   0.632   0.231 -0.4830 -0.1850 -0.5301
   77phy    O33 2075   2.575   0.806   0.258  0.2378  0.2326  0.0124
   77phy    H1B 2076   2.488   0.806   0.292  0.0057 -0.1628 -0.5835
   77phy    C12 2077   2.504   0.704   0.050  0.2371  0.0660 -0.3786
   77phy    O11 2078   2.498   0.587  -0.029  0.0185  0.0362 -0.0442
   77phy    H1A 2079   2.545   0.516   0.010 -0.3362 -0.8570 -1.1759
   78phy    C35 2080   5.094   0.896   1.224 -0.2732 -0.0681  0.0969
   78phy    C33 2081   4.954   0.879   1.281  0.7016  0.0878  0.1646
   78phy    C34 2082   4.947   0.939   1.424  0.3945 -0.1520 -0.0015
   78phy    C32 2083   4.848   0.935   1.185  0.1340 -0.4204 -0.6464
   78phy    C31 2084   4.737   0.844   1.146  0.3434 -0.0285  0.4746
   78phy    C30 2085   4.616   0.913   1.076 -0.7493 -0.1576  0.6962
   78phy    C28 2086   4.498   0.831   1.027 -0.0087  0.1671 -0.0014
   78phy    C29 2087   4.412   0.768   1.135  0.0164 -0.5784 -0.4247
   78phy    C27 2088   4.415   0.913   0.927 -0.2790  0.3190 -0.1196
   78phy    C26 2089   4.338   0.856   0.811  0.4114 -0.0299  0.2511
   78phy    C25 2090   4.255   0.963   0.751 -0.7336  0.0279  0.3031
   78phy    C23 2091   4.132   0.917   0.669  0.2482 -0.3005  0.3176
   78phy    C24 2092   4.007   0.988   0.727 -0.0674 -0.6019  0.1920
   78phy    C22 2093   4.140   0.961   0.525 -0.3763 -0.2054  0.7287
   78phy    C21 2094   4.204   0.854   0.441 -0.4605  0.3891  0.0675
   78phy    C20 2095   4.226   0.916   0.299  0.5205 -0.1438  0.4068
   78phy    C18 2096   4.286   0.844   0.172  0.1222 -0.4542 -0.5798
   78phy    O01 2097   4.421   0.804   0.205 -0.0637 -0.0795 -0.1921
   78phy    H01 2098   4.459   0.847   0.279  0.2999 -0.8746  0.0998
   78phy    C19 2099   4.297   0.956   0.070 -0.0557  0.0706 -0.2950
   78phy    C13 2100   4.196   0.721   0.122 -0.3840  0.1041 -0.4325
   78phy     H3 2101   4.190   0.655   0.212  0.0334  1.6308  0.7606
   78phy    O33 2102   4.058   0.744   0.108  0.4221 -0.1595  0.3031
   78phy    H1B 2103   4.026   0.828   0.136  0.7127  0.0044  0.1408
   78phy    C12 2104   4.240   0.602   0.029 -0.8925 -0.0708  0.0370
   78phy    O11 2105   4.374   0.566   0.044 -0.1226  0.0032 -0.3313
   78phy    H1A 2106   4.412   0.633   0.097 -1.3533  0.5405 -0.0928
   79phy    C35 2107   3.345   1.081   1.183  0.0069  0.2410  0.1077
   79phy    C33 2108   3.237   1.188   1.212 -0.7740  0.2817  0.3853
   79phy    C34 2109   3.268   1.254   1.340  0.0685 -0.0173 -0.8607
   79phy    C32 2110   3.242   1.295   1.102 -0.1115  0.3199  0.0036
   79phy    C31 2111   3.137   1.285   0.989  0.1951  0.0722  0.2279
   79phy    C30 2112   3.167   1.388   0.876  0.0067  0.1883  0.0818
   79phy    C28 2113   3.084   1.355   0.747 -0.6474  0.3155  0.4818
   79phy    C29 2114   3.024   1.480   0.690 -0.0623  0.0104  0.2725
   79phy    C27 2115   3.166   1.272   0.646  0.6835 -0.5655  0.1863
   79phy    C26 2116   3.091   1.143   0.604 -0.4348  0.3127 -0.1733
   79phy    C25 2117   3.167   1.056   0.502 -0.3376  0.0170 -0.4543
   79phy    C23 2118   3.112   0.918   0.458 -0.5895 -0.4805  0.0027
   79phy    C24 2119   3.028   0.938   0.332  0.2616  0.0578 -0.0369
   79phy    C22 2120   3.225   0.817   0.425 -0.0030 -0.0198  0.3163
   79phy    C21 2121   3.234   0.702   0.526 -0.0628  0.9608 -0.3318
   79phy    C20 2122   3.327   0.582   0.490 -0.2609 -0.4404  0.3565
   79phy    C18 2123   3.327   0.450   0.571  0.6576 -0.2539 -0.0043
   79phy    O01 2124   3.387   0.482   0.698 -0.2191 -0.5796  0.1297
   79phy    H01 2125   3.472   0.522   0.691  0.5520 -2.0383  0.7380
   79phy    C19 2126   3.433   0.366   0.495  0.1105 -0.0331 -0.0059
   79phy    C13 2127   3.178   0.379   0.588  0.1616  0.1099  0.1032
   79phy     H3 2128   3.122   0.462   0.638 -0.0843  0.7915 -1.2662
   79phy    O33 2129   3.088   0.360   0.478  0.0466 -0.3372 -0.5717
   79phy    H1B 2130   3.119   0.396   0.396  0.6606 -1.1652 -0.7189
   79phy    C12 2131   3.140   0.280   0.703  0.0190  0.5469 -0.2414
   79phy    O11 2132   3.237   0.239   0.798 -0.5394 -0.3202  0.2365
   79phy    H1A 2133   3.292   0.311   0.824 -1.6115  0.4256  0.4814
   80phy    C35 2134   4.279   1.606   1.437  0.0138 -0.4198 -0.5123
   80phy    C33 2135   4.136   1.620   1.495 -0.1055  0.1431  0.4439
   80phy    C34 2136   4.122   1.735   1.597  0.3715  0.3928  0.5666
   80phy    C32 2137   4.031   1.616   1.378 -0.8531 -0.2014  0.1428
   80phy    C31 2138   3.972   1.477   1.346 -0.1333 -0.2006  0.4490
   80phy    C30 2139   3.842   1.498   1.262 -0.1674 -0.0495  0.2054
   80phy    C28 2140   3.760   1.368   1.225  0.1682  0.2651 -0.3007
   80phy    C29 2141   3.639   1.347   1.323  0.0684 -0.3226  0.1310
   80phy    C27 2142   3.715   1.390   1.080 -0.2007  0.0483 -0.1695
   80phy    C26 2143   3.699   1.264   0.992  0.3194  0.0387  0.0203
   80phy    C25 2144   3.606   1.283   0.873 -0.1011 -0.4039 -0.5395
   80phy    C23 2145   3.580   1.153   0.788  0.3207  0.1065  0.1818
   80phy    C24 2146   3.455   1.071   0.834  0.1368 -0.4058 -0.4521
   80phy    C22 2147   3.554   1.201   0.642 -0.4221 -0.0225 -0.2500
   80phy    C21 2148   3.642   1.125   0.541  0.3511  0.4938  0.4039
   80phy    C20 2149   3.589   1.147   0.398  0.2411  0.1169  0.4694
   80phy    C18 2150   3.641   1.067   0.271 -0.0987  0.1377 -0.1387
   80phy    O01 2151   3.785   1.045   0.273 -0.0942 -0.4014 -0.1708
   80phy    H01 2152   3.811   1.008   0.190 -0.3607  0.2532 -0.5521
   80phy    C19 2153   3.619   1.167   0.161  0.3494  0.3319  0.0989
   80phy    C13 2154   3.571   0.925   0.249 -0.2922 -0.3373 -0.1042
   80phy     H3 2155   3.491   0.923   0.327 -0.4211 -0.0846 -0.2261
   80phy    O33 2156   3.481   0.902   0.143 -0.0957  0.1049 -0.0823
   80phy    H1B 2157   3.518   0.858   0.069 -0.2136  0.5663 -0.4220
   80phy    C12 2158   3.622   0.793   0.310  0.4223  0.5309  0.1032
   80phy    O11 2159   3.669   0.694   0.223 -0.4199 -0.0337 -0.1839
   80phy    H1A 2160   3.601   0.676   0.160 -0.3503  0.8350 -0.5193
   81phy    C35 2161   2.857   1.486   1.441 -0.4766  0.0010 -0.2290
   81phy    C33 2162   2.908   1.614   1.380 -0.3522 -0.6190 -0.3476
   81phy    C34 2163   2.839   1.738   1.442  0.0680 -0.9965  0.2691
   81phy    C32 2164   3.064   1.614   1.381 -0.0449  0.3224 -0.9160
   81phy    C31 2165   3.138   1.682   1.266 -0.3941 -0.2932 -0.2085
   81phy    C30 2166   3.286   1.672   1.283  0.1209  0.4586  0.0584
   81phy    C28 2167   3.381   1.751   1.189  0.0128  0.3104 -0.8184
   81phy    C29 2168   3.506   1.784   1.265  0.0135 -0.0431  0.2341
   81phy    C27 2169   3.409   1.660   1.066  0.4230 -0.2910 -0.0981
   81phy    C26 2170   3.421   1.731   0.925  0.4763  0.3824  0.0471
   81phy    C25 2171   3.445   1.632   0.809 -0.1042 -0.3344  0.4217
   81phy    C23 2172   3.459   1.692   0.668  0.2422 -0.2160 -0.2244
   81phy    C24 2173   3.596   1.750   0.636 -0.4904 -0.2104 -0.3214
   81phy    C22 2174   3.443   1.580   0.566  0.0270  0.2209  0.0727
   81phy    C21 2175   3.341   1.599   0.447 -0.6176 -0.0341 -0.0222
   81phy    C20 2176   3.342   1.473   0.357  0.1779  0.1620 -0.4864
   81phy    C18 2177   3.231   1.445   0.259 -0.1882 -0.1985 -0.2926
   81phy    O01 2178   3.111   1.442   0.338 -0.1393  0.5935  0.1356
   81phy    H01 2179   3.138   1.411   0.422  0.5729  3.7414  1.2287
   81phy    C19 2180   3.255   1.303   0.206 -0.0764  0.4348  0.1515
   81phy    C13 2181   3.227   1.557   0.142  0.2734 -0.1676 -0.3770
   81phy     H3 2182   3.217   1.654   0.197 -0.1498 -0.7880  0.6763
   81phy    O33 2183   3.351   1.586   0.072 -0.2072 -0.1790 -0.1223
   81phy    H1B 2184   3.383   1.669   0.102 -0.6455  0.6054 -1.7660
   81phy    C12 2185   3.092   1.598   0.072 -0.0580  0.0701  0.0930
   81phy    O11 2186   3.065   1.541  -0.053  0.2431 -0.9202 -0.5133
   81phy    H1A 2187   3.018   1.607  -0.100  1.6040  1.0213  0.6994
   82phy    C35 2188   1.965   2.201   1.048 -0.4840 -0.0690 -0.0498
   82phy    C33 2189   2.094   2.273   1.004 -0.1205 -0.2065 -0.1474
   82phy    C34 2190   2.151   2.357   1.114  0.0748 -0.0551 -0.0463
   82phy    C32 2191   2.199   2.181   0.946 -0.1424 -0.0732 -0.4469
   82phy    C31 2192   2.285   2.229   0.831 -0.3916 -0.2218 -0.2517
   82phy    C30 2193   2.384   2.122   0.777  0.1518  0.1083  0.1247
   82phy    C28 2194   2.479   2.148   0.659  0.0775  0.2996  0.0635
   82phy    C29 2195   2.602   2.225   0.701  0.3391 -0.2882  0.0038
   82phy    C27 2196   2.532   2.015   0.601  0.4383  0.2470  0.3503
   82phy    C26 2197   2.578   2.005   0.455  0.3553  0.1262 -0.3677
   82phy    C25 2198   2.637   1.868   0.429 -0.2394  0.5888 -0.1207
   82phy    C23 2199   2.729   1.855   0.304 -0.3371 -0.3474 -0.4665
   82phy    C24 2200   2.873   1.886   0.338 -0.1303  0.2924 -0.3518
   82phy    C22 2201   2.719   1.709   0.254 -0.0964 -0.3169 -0.2961
   82phy    C21 2202   2.658   1.699   0.116  1.0450  0.3996  0.2699
   82phy    C20 2203   2.694   1.567   0.044 -0.8375  0.0137 -0.4149
   82phy    C18 2204   2.662   1.519  -0.098  0.4386 -0.0597  0.2002
   82phy    O01 2205   2.515   1.518  -0.112 -0.0496  0.1784 -0.2416
   82phy    H01 2206   2.489   1.608  -0.117  0.4654  0.6057  2.7393
   82phy    C19 2207   2.703   1.375  -0.075  0.0879  0.0403 -0.2704
   82phy    C13 2208   2.731   1.607  -0.212 -0.0364 -0.0511  0.5503
   82phy     H3 2209   2.660   1.694  -0.222 -1.4311 -1.3672 -1.6874
   82phy    O33 2210   2.845   1.681  -0.181 -0.1083 -0.0586 -0.4892
   82phy    H1B 2211   2.818   1.771  -0.177 -1.1440 -0.3383 -1.0740
   82phy    C12 2212   2.712   1.587  -0.367  0.4015 -0.2844  0.3132
   82phy    O11 2213   2.804   1.515  -0.439 -0.7465  0.3440 -0.2085
   82phy    H1A 2214   2.881   1.566  -0.452 -0.5299 -0.0971 -0.6783
   83phy    C35 2215   4.028   0.996   1.702 -0.2586 -0.1185 -0.1050
   83phy    C33 2216   3.959   1.123   1.748  0.3836 -0.0884 -0.1616
   83phy    C34 2217   4.009   1.249   1.671 -0.2351 -0.0927  0.2974
   83phy    C32 2218   3.805   1.106   1.767 -0.2454  0.2169 -0.5246
   83phy    C31 2219   3.734   1.188   1.880 -0.4661 -0.3805  0.5375
   83phy    C30 2220   3.586   1.144   1.887 -0.4001 -0.4519 -0.8583
   83phy    C28 2221   3.497   1.226   1.982  0.0827  0.4322  0.2210
   83phy    C29 2222   3.369   1.263   1.913  0.6875 -0.3292  0.6413
   83phy    C27 2223   3.457   1.135   2.098  0.2607  0.4283  0.2128
   83phy    C26 2224   3.474   1.200   2.234 -0.4302 -0.4336 -0.0793
   83phy    C25 2225   3.393   1.135   2.342  0.2514  0.0138 -0.1921
   83phy    C23 2226   3.392   1.225   2.466  0.1920 -0.3346 -0.4241
   83phy    C24 2227   3.252   1.230   2.526  0.9250  0.3100 -0.4965
   83phy    C22 2228   3.499   1.181   2.574 -0.1042 -0.0464 -0.2496
   83phy    C21 2229   3.574   1.298   2.629 -0.2242  0.1555 -0.5217
   83phy    C20 2230   3.654   1.258   2.753  0.6808  0.1384 -0.7250
   83phy    C18 2231   3.753   1.347   2.833 -0.3648  0.7351 -0.1603
   83phy    O01 2232   3.678   1.458   2.892  0.2344  0.3768 -0.1047
   83phy    H01 2233   3.595   1.431   2.926  0.0356  0.2307 -0.6835
   83phy    C19 2234   3.798   1.259   2.953  0.2747  0.3500 -0.0442
   83phy    C13 2235   3.878   1.404   2.740 -0.1575 -0.0929  0.2465
   83phy     H3 2236   3.834   1.454   2.650  0.1089  0.6224  0.5060
   83phy    O33 2237   3.944   1.295   2.675 -0.6892  0.1351 -0.1684
   83phy    H1B 2238   3.889   1.251   2.613 -1.3454 -0.2605  0.6737
   83phy    C12 2239   3.981   1.504   2.802  0.6343 -0.4721  0.1359
   83phy    O11 2240   3.916   1.609   2.884 -0.3254 -0.4463  0.4485
   83phy    H1A 2241   3.827   1.591   2.859 -0.2828  0.3178 -0.3156
   84phy    C35 2242   4.454   2.048   1.264 -0.0106 -0.2396 -0.0136
   84phy    C33 2243   4.311   2.005   1.295  0.4401 -0.2038  0.6960
   84phy    C34 2244   4.262   2.067   1.431 -0.3109 -0.4243  0.0159
   84phy    C32 2245   4.226   2.037   1.170 -0.0667 -0.0271 -0.1477
   84phy    C31 2246   4.100   1.946   1.160  0.2019  0.3877 -0.0062
   84phy    C30 2247   4.020   1.961   1.028  0.1338  0.6129  0.7357
   84phy    C28 2248   3.892   1.873   1.034  0.2815  0.3911 -0.2423
   84phy    C29 2249   3.765   1.956   1.054  0.7965 -0.2607 -0.6020
   84phy    C27 2250   3.867   1.797   0.905  0.1303  0.0074 -0.2310
   84phy    C26 2251   3.961   1.677   0.887 -0.2910  0.1187  0.7829
   84phy    C25 2252   3.918   1.566   0.781  0.2500  0.0483 -0.1914
   84phy    C23 2253   4.017   1.531   0.672 -0.0562  0.1378  0.8188
   84phy    C24 2254   4.099   1.413   0.716  0.5298  0.2555  0.1126
   84phy    C22 2255   3.949   1.490   0.540  0.2580  0.0629  0.3160
   84phy    C21 2256   3.923   1.608   0.446 -0.3793  0.5713 -0.3569
   84phy    C20 2257   3.836   1.565   0.331  0.0791  0.0538  0.4178
   84phy    C18 2258   3.780   1.663   0.216  0.3096  0.6849  0.1149
   84phy    O01 2259   3.711   1.768   0.284  0.0716  0.3007 -0.4590
   84phy    H01 2260   3.736   1.851   0.248  0.5176  0.1215 -0.5715
   84phy    C19 2261   3.678   1.576   0.138 -0.3579  0.6147 -0.2907
   84phy    C13 2262   3.898   1.711   0.115 -0.3625  0.2831  0.4503
   84phy     H3 2263   3.967   1.763   0.186 -0.7581 -0.2060  1.2051
   84phy    O33 2264   3.997   1.625   0.061  0.5542 -0.0684  0.2292
   84phy    H1B 2265   3.975   1.595  -0.025  1.6754 -0.6049  0.1074
   84phy    C12 2266   3.883   1.852   0.036 -0.0892  0.2974  0.6281
   84phy    O11 2267   3.786   1.928   0.097 -0.1343  0.1794  0.4701
   84phy    H1A 2268   3.804   2.019   0.082  0.2305  0.3272  1.7197
   85phy    C35 2269   2.303   0.343   1.858 -0.4545  0.3072  0.0675
   85phy    C33 2270   2.322   0.490   1.894  0.1580 -0.2307  0.3142
   85phy    C34 2271   2.232   0.563   1.800  0.0314 -0.0778  0.1811
   85phy    C32 2272   2.271   0.500   2.040 -0.5588 -0.4014  0.4580
   85phy    C31 2273   2.376   0.555   2.135 -0.0833  0.0433 -0.4692
   85phy    C30 2274   2.332   0.539   2.281 -0.0698  0.1332 -0.2788
   85phy    C28 2275   2.425   0.602   2.381 -0.2776 -0.2099 -0.0295
   85phy    C29 2276   2.390   0.744   2.425 -0.3469 -0.2618  0.7336
   85phy    C27 2277   2.422   0.514   2.504 -0.0018  0.0434 -0.0947
   85phy    C26 2278   2.561   0.491   2.572 -0.0428 -0.3157  0.0166
   85phy    C25 2279   2.538   0.447   2.714  0.2290 -0.0218  0.4671
   85phy    C23 2280   2.656   0.389   2.796  0.0165 -0.3310  0.1713
   85phy    C24 2281   2.756   0.491   2.842  0.0107 -0.4239 -0.4525
   85phy    C22 2282   2.595   0.312   2.912 -0.2395 -0.0814 -0.4528
   85phy    C21 2283   2.657   0.180   2.953  0.0398  0.0052  0.1648
   85phy    C20 2284   2.590   0.118   3.077 -0.2022  0.1710 -0.2422
   85phy    C18 2285   2.657  -0.013   3.142  0.1629 -0.4829 -0.0945
   85phy    O01 2286   2.799   0.004   3.156 -0.1162 -0.3201  0.0404
   85phy    H01 2287   2.838  -0.077   3.185 -2.4107 -0.9897  1.6216
   85phy    C19 2288   2.601  -0.013   3.285 -0.2990  0.4230  0.5227
   85phy    C13 2289   2.630  -0.143   3.042  0.5793 -0.6914 -0.1948
   85phy     H3 2290   2.680  -0.121   2.944  0.5431 -0.6552 -0.2048
   85phy    O33 2291   2.494  -0.153   3.002  0.0063  0.0347 -0.0694
   85phy    H1B 2292   2.451  -0.072   2.981  0.2446  0.1150 -0.2413
   85phy    C12 2293   2.681  -0.282   3.080 -0.4741  0.4937  0.1848
   85phy    O11 2294   2.614  -0.344   3.188 -0.0114  0.0222 -0.3971
   85phy    H1A 2295   2.538  -0.389   3.156  0.1383 -0.0160 -0.7064
   86phy    C35 2296   4.567   1.111   2.120 -0.1370 -0.2104 -0.4934
   86phy    C33 2297   4.449   1.151   2.042 -0.2500  0.2937  0.4533
   86phy    C34 2298   4.394   1.025   1.963  0.1073 -0.3353 -0.3550
   86phy    C32 2299   4.342   1.211   2.136  0.0196  0.3914 -0.0499
   86phy    C31 2300   4.241   1.310   2.085  0.2811  0.2968 -0.1872
   86phy    C30 2301   4.151   1.360   2.207  0.3804  0.1591  0.0249
   86phy    C28 2302   4.059   1.479   2.167  0.2777  0.0319 -0.0994
   86phy    C29 2303   3.913   1.427   2.131 -0.4379  0.0372 -0.2543
   86phy    C27 2304   4.042   1.573   2.290  0.1084  0.0072 -0.2065
   86phy    C26 2305   4.132   1.699   2.296  0.6569  0.0640  0.0979
   86phy    C25 2306   4.100   1.786   2.420  0.0555  0.3753 -0.6311
   86phy    C23 2307   4.193   1.901   2.471  0.9621  0.0500 -0.2812
   86phy    C24 2308   4.196   2.029   2.387  0.3274  0.6358  0.0431
   86phy    C22 2309   4.154   1.930   2.620 -0.0455 -0.2015  0.4206
   86phy    C21 2310   4.270   1.927   2.726  0.7971 -0.1464  0.5629
   86phy    C20 2311   4.227   1.985   2.864  0.2778  0.1935 -0.4127
   86phy    C18 2312   4.313   1.957   2.996 -0.6504  0.5713 -0.8527
   86phy    O01 2313   4.442   2.015   2.970  0.1729  0.1218 -0.0020
   86phy    H01 2314   4.502   1.978   3.033  1.7782 -0.7042 -1.9205
   86phy    C19 2315   4.260   2.060   3.099 -0.1396  0.0678 -0.4343
   86phy    C13 2316   4.319   1.806   3.060  0.1382 -0.6766  0.2579
   86phy     H3 2317   4.217   1.769   3.086 -0.0066 -0.9955 -0.7088
   86phy    O33 2318   4.383   1.814   3.183  0.1316  0.4810  0.2552
   86phy    H1B 2319   4.351   1.751   3.244  0.2260  0.1810 -0.0047
   86phy    C12 2320   4.388   1.688   2.985 -0.4298 -0.0183 -0.0394
   86phy    O11 2321   4.393   1.555   3.039 -0.2224  0.0994 -0.2608
   86phy    H1A 2322   4.462   1.553   3.103 -2.0452  0.2258  1.8603
   87phy    C35 2323   3.316   3.095   1.847  0.2576 -0.0103  0.4518
   87phy    C33 2324   3.195   3.175   1.890  0.0757  0.3105  0.1416
   87phy    C34 2325   3.204   3.194   2.043  0.1623 -0.5559 -0.1656
   87phy    C32 2326   3.193   3.314   1.816  0.1002 -0.0018  0.3486
   87phy    C31 2327   3.067   3.327   1.724  0.5373  0.1100 -0.1880
   87phy    C30 2328   3.037   3.452   1.642 -0.5189  0.1278 -0.3629
   87phy    C28 2329   2.934   3.426   1.527 -0.7928 -0.2955 -0.5332
   87phy    C29 2330   2.804   3.497   1.563 -0.8324 -0.0079  0.2841
   87phy    C27 2331   2.983   3.495   1.399  0.2758  0.5813 -0.3766
   87phy    C26 2332   3.046   3.401   1.300 -0.2037 -0.6625  0.5910
   87phy    C25 2333   3.089   3.480   1.176 -0.1107  0.2909 -0.2516
   87phy    C23 2334   3.122   3.393   1.055 -0.2673 -0.1370 -0.1525
   87phy    C24 2335   2.997   3.358   0.968 -0.2615  0.2646  0.1184
   87phy    C22 2336   3.227   3.463   0.962 -0.1416 -0.2096  0.5776
   87phy    C21 2337   3.315   3.371   0.880  0.2166 -0.2706 -0.6116
   87phy    C20 2338   3.438   3.452   0.833  0.2843  0.2006  0.4140
   87phy    C18 2339   3.545   3.407   0.728  0.5215  0.1069 -0.5553
   87phy    O01 2340   3.598   3.281   0.769 -0.4894 -0.1915  0.1860
   87phy    H01 2341   3.667   3.254   0.711 -0.2018  2.6793 -0.9675
   87phy    C19 2342   3.653   3.514   0.748 -0.5000 -0.5790  0.2129
   87phy    C13 2343   3.480   3.395   0.578  0.2118 -0.3343 -0.2721
   87phy     H3 2344   3.406   3.311   0.586 -0.1503 -0.0154 -0.2301
   87phy    O33 2345   3.381   3.498   0.537 -0.2129 -0.4661 -0.7428
   87phy    H1B 2346   3.426   3.572   0.501  1.2627 -1.1150 -0.3351
   87phy    C12 2347   3.546   3.333   0.453 -0.2389  0.0482  0.0279
   87phy    O11 2348   3.620   3.414   0.368  0.3511  0.4272  0.0107
   87phy    H1A 2349   3.567   3.484   0.336  0.4584 -0.1402 -1.4804
   88phy    C35 2350   3.951   2.316   1.498  0.4133  0.4422 -0.0824
   88phy    C33 2351   3.885   2.205   1.575  0.4502 -0.1535  0.1279
   88phy    C34 2352   3.883   2.077   1.489  0.0262  0.4540  0.9452
   88phy    C32 2353   3.952   2.188   1.712  0.1647  0.2076  0.8199
   88phy    C31 2354   3.867   2.116   1.816 -0.5418  0.9067  0.8514
   88phy    C30 2355   3.926   2.116   1.955  0.2269  0.6300  0.1647
   88phy    C28 2356   3.852   2.038   2.066  0.4225 -0.1384  0.8047
   88phy    C29 2357   3.897   1.892   2.069 -0.1132 -0.2508  0.4952
   88phy    C27 2358   3.862   2.096   2.209  0.4123 -0.0767 -0.0512
   88phy    C26 2359   3.749   2.175   2.263  0.1991 -0.1028 -0.3866
   88phy    C25 2360   3.776   2.210   2.405  0.1609  0.1510  0.0784
   88phy    C23 2361   3.665   2.295   2.463  0.1681 -0.3753 -0.1064
   88phy    C24 2362   3.529   2.235   2.500  0.3779  0.0576  0.1474
   88phy    C22 2363   3.720   2.377   2.580 -0.4434  0.2291 -1.2553
   88phy    C21 2364   3.777   2.515   2.541 -0.4759 -0.0805 -0.5566
   88phy    C20 2365   3.860   2.566   2.658 -0.0449 -0.0890  0.0132
   88phy    C18 2366   3.922   2.712   2.648 -0.2917  0.1740  0.0363
   88phy    O01 2367   3.812   2.802   2.675 -0.3909 -0.1939  0.1391
   88phy    H01 2368   3.778   2.783   2.760 -2.8170  1.2184 -0.4118
   88phy    C19 2369   4.006   2.714   2.779  0.0405 -0.4288  0.1600
   88phy    C13 2370   4.011   2.758   2.519  0.2473  0.5955 -0.1721
   88phy     H3 2371   4.069   2.670   2.484 -0.3415  0.0215  0.2667
   88phy    O33 2372   4.118   2.852   2.552  0.1520 -0.1685  0.4678
   88phy    H1B 2373   4.090   2.937   2.580 -0.0208  0.4616 -1.4570
   88phy    C12 2374   3.937   2.816   2.395 -0.2561 -0.3537 -0.0277
   88phy    O11 2375   3.892   2.947   2.416  0.0397  0.1452  0.5975
   88phy    H1A 2376   3.851   2.941   2.500  0.0921 -0.7200  0.5718
   89phy    C35 2377   0.875   2.037   1.368  0.3496 -0.0564 -0.1902
   89phy    C33 2378   0.895   2.150   1.469 -0.3521 -0.5705 -0.4927
   89phy    C34 2379   0.836   2.107   1.605 -0.1604 -0.2984  0.5242
   89phy    C32 2380   1.040   2.195   1.474 -0.0282  0.1054 -0.1955
   89phy    C31 2381   1.078   2.338   1.525 -0.3641 -0.0347  0.1358
   89phy    C30 2382   1.229   2.370   1.533 -0.1079  0.3677  0.2011
   89phy    C28 2383   1.262   2.520   1.538 -0.2082 -0.1669 -0.5105
   89phy    C29 2384   1.313   2.554   1.678  0.0687 -0.4015 -0.4263
   89phy    C27 2385   1.384   2.565   1.451 -0.7205  0.4781 -0.2212
   89phy    C26 2386   1.350   2.599   1.303  0.4942 -0.1947 -0.2397
   89phy    C25 2387   1.472   2.655   1.231  0.0906  0.3371  0.6190
   89phy    C23 2388   1.458   2.679   1.081 -0.2183 -0.7348 -0.0007
   89phy    C24 2389   1.370   2.804   1.053 -0.6616  0.0251  0.2198
   89phy    C22 2390   1.607   2.705   1.034 -0.1122 -0.0106 -0.1385
   89phy    C21 2391   1.645   2.651   0.895 -0.2016 -0.2311 -0.1895
   89phy    C20 2392   1.795   2.651   0.867  0.2406 -0.1800 -0.2246
   89phy    C18 2393   1.848   2.623   0.722  0.2570 -0.3525  0.3390
   89phy    O01 2394   1.813   2.490   0.685  0.0678  0.0050 -0.0871
   89phy    H01 2395   1.771   2.441   0.753  2.5678 -1.5041  0.5189
   89phy    C19 2396   1.998   2.621   0.757  0.1441  0.2495  0.0792
   89phy    C13 2397   1.820   2.730   0.602  0.2802 -0.1847  0.3574
   89phy     H3 2398   1.709   2.745   0.604  0.0372 -1.5452 -0.6624
   89phy    O33 2399   1.860   2.868   0.615 -0.4570  0.1329  0.2630
   89phy    H1B 2400   1.952   2.874   0.601 -0.4969  2.4758  0.6315
   89phy    C12 2401   1.804   2.689   0.451 -0.0333  0.3261  0.4131
   89phy    O11 2402   1.787   2.554   0.419 -0.3020 -0.2510 -0.7957
   89phy    H1A 2403   1.816   2.497   0.487 -1.0900  0.8591  0.5290
   90phy    C35 2404   3.471   2.779   2.355  0.8254 -0.3876  0.0410
   90phy    C33 2405   3.492   2.897   2.258  0.4193 -0.3148 -0.1176
   90phy    C34 2406   3.409   2.868   2.133 -0.1110 -0.6182 -0.1779
   90phy    C32 2407   3.467   3.034   2.325 -0.5117  0.4417 -0.4611
   90phy    C31 2408   3.584   3.087   2.404  0.1732 -0.3703 -0.1482
   90phy    C30 2409   3.536   3.216   2.469 -0.2925 -0.1842 -0.2259
   90phy    C28 2410   3.654   3.289   2.536  0.5600 -0.1061  0.2193
   90phy    C29 2411   3.679   3.404   2.437 -0.2300 -0.2494 -0.2605
   90phy    C27 2412   3.619   3.356   2.674  0.0393  0.2041  0.0955
   90phy    C26 2413   3.623   3.266   2.798  0.2869 -0.5238  0.3335
   90phy    C25 2414   3.535   3.326   2.909 -0.4639  0.1747  0.1580
   90phy    C23 2415   3.514   3.246   3.039 -0.2820  0.0466  0.0250
   90phy    C24 2416   3.474   3.347   3.149 -0.1849 -0.2454  0.7487
   90phy    C22 2417   3.410   3.132   3.047 -0.1744 -0.1415 -0.1293
   90phy    C21 2418   3.421   3.003   2.962  0.0974  0.1065 -0.1391
   90phy    C20 2419   3.315   2.896   2.999 -0.0825  0.0341 -0.6922
   90phy    C18 2420   3.330   2.742   2.950  0.3575  0.4205 -0.0460
   90phy    O01 2421   3.454   2.698   3.008  0.4350  0.5909 -0.4490
   90phy    H01 2422   3.529   2.723   2.958  0.6042  0.8439 -0.0744
   90phy    C19 2423   3.220   2.668   3.025  0.1018  0.3880 -0.4793
   90phy    C13 2424   3.319   2.732   2.788  0.2636  0.0402  0.0691
   90phy     H3 2425   3.361   2.825   2.742  0.9451  0.2428  1.0705
   90phy    O33 2426   3.185   2.729   2.735  0.1601  0.2616 -0.5130
   90phy    H1B 2427   3.123   2.787   2.776  0.0614  0.6058 -1.1243
   90phy    C12 2428   3.403   2.620   2.713  0.2200  0.2408 -0.4375
   90phy    O11 2429   3.356   2.485   2.741 -0.0137  0.4377  0.0988
   90phy    H1A 2430   3.263   2.487   2.733  0.0810 -0.5314 -1.8176
   91phy    C35 2431   4.166   2.362   2.141 -0.1626  0.0725 -0.1573
   91phy    C33 2432   4.064   2.473   2.091  0.2951  0.2176  0.2765
   91phy    C34 2433   3.984   2.522   2.211 -0.0569 -0.1653 -0.0181
   91phy    C32 2434   4.144   2.580   2.012  0.2659  0.0973  0.3412
   91phy    C31 2435   4.074   2.687   1.927 -0.0591 -0.3095  0.2326
   91phy    C30 2436   4.188   2.768   1.860 -0.1866  0.4837 -0.0181
   91phy    C28 2437   4.145   2.901   1.794 -0.3127 -0.5188  0.0331
   91phy    C29 2438   4.135   3.014   1.900  0.3078 -0.2410 -0.1991
   91phy    C27 2439   4.237   2.947   1.676  0.4296 -0.1594  0.3899
   91phy    C26 2440   4.184   3.030   1.560  0.2482  0.0088  0.7864
   91phy    C25 2441   4.301   3.077   1.473 -0.4515 -0.2076 -0.3625
   91phy    C23 2442   4.261   3.175   1.358 -0.0013 -0.8037  0.2085
   91phy    C24 2443   4.270   3.320   1.407  0.7311 -0.0782  0.2566
   91phy    C22 2444   4.363   3.162   1.243  0.5672 -0.2815  0.0521
   91phy    C21 2445   4.331   3.058   1.133 -0.1838  0.3825  0.1097
   91phy    C20 2446   4.449   3.032   1.032 -0.2491 -0.4385 -0.6415
   91phy    C18 2447   4.447   2.920   0.923  0.3048  0.3950 -0.0762
   91phy    O01 2448   4.433   2.794   0.994  0.1952 -0.0969 -0.1825
   91phy    H01 2449   4.410   2.802   1.085  1.7670  1.1680  0.1528
   91phy    C19 2450   4.592   2.920   0.872  0.0925  0.1749 -0.3072
   91phy    C13 2451   4.336   2.947   0.801 -0.7780  0.3914 -0.2804
   91phy     H3 2452   4.243   2.960   0.861  1.7783  1.0064  3.9928
   91phy    O33 2453   4.332   3.077   0.741  0.5621 -0.1374  0.4735
   91phy    H1B 2454   4.255   3.126   0.764  1.4753  1.8333 -0.3772
   91phy    C12 2455   4.269   2.822   0.737 -0.1529 -0.4836  0.1238
   91phy    O11 2456   4.326   2.775   0.619 -0.3940 -0.5629  0.2657
   91phy    H1A 2457   4.271   2.785   0.544  0.9137  0.3854 -0.6230
   92phy    C35 2458   2.406   1.444   1.861  0.2389 -0.2404  0.0744
   92phy    C33 2459   2.544   1.389   1.837 -0.1335 -0.5677 -0.5425
   92phy    C34 2460   2.534   1.276   1.734 -0.2773 -0.4130 -0.2879
   92phy    C32 2461   2.639   1.505   1.804 -0.0127  0.6186  0.7363
   92phy    C31 2462   2.776   1.486   1.876  0.4962  0.3653 -0.3690
   92phy    C30 2463   2.858   1.606   1.829 -0.4789 -0.0782 -0.0206
   92phy    C28 2464   3.002   1.620   1.892  0.4539 -0.8439  0.1967
   92phy    C29 2465   3.101   1.549   1.804 -0.8065  0.1854 -0.3584
   92phy    C27 2466   3.029   1.770   1.922 -0.0978 -0.1814 -0.1704
   92phy    C26 2467   3.143   1.796   2.017 -0.6188  0.1435 -0.5546
   92phy    C25 2468   3.167   1.942   2.051  0.1061 -0.5062 -0.2298
   92phy    C23 2469   3.285   1.960   2.152 -0.4453 -0.2053  0.0903
   92phy    C24 2470   3.388   2.054   2.090  0.5547 -0.4108 -0.1678
   92phy    C22 2471   3.244   2.007   2.292 -0.3371 -0.0873  0.4972
   92phy    C21 2472   3.254   1.899   2.395  0.1936 -0.0371  0.4366
   92phy    C20 2473   3.183   1.930   2.528  0.2647 -0.0757  0.1373
   92phy    C18 2474   3.191   1.831   2.649 -0.2274 -0.3146  0.3237
   92phy    O01 2475   3.323   1.851   2.700 -0.3778  0.3493  0.5118
   92phy    H01 2476   3.347   1.941   2.702 -0.4477  0.6114 -3.1744
   92phy    C19 2477   3.087   1.889   2.750 -0.3185  0.1935  0.0082
   92phy    C13 2478   3.165   1.673   2.613 -0.0936 -0.2951  0.0197
   92phy     H3 2479   3.227   1.642   2.524  1.3595 -2.4197  1.6637
   92phy    O33 2480   3.034   1.632   2.572 -0.3482  0.2584 -0.6427
   92phy    H1B 2481   3.007   1.670   2.491 -2.2631 -1.5779 -0.9472
   92phy    C12 2482   3.216   1.563   2.717  0.2412  0.1334  0.0235
   92phy    O11 2483   3.339   1.588   2.782  0.0617 -0.4491 -0.1213
   92phy    H1A 2484   3.370   1.676   2.775  1.1919 -0.8970 -1.2164
   93phy    C35 2485   3.522   0.740   1.522  0.2994  0.1929 -0.6523
   93phy    C33 2486   3.469   0.881   1.555  0.1339  0.2036 -0.2437
   93phy    C34 2487   3.539   0.977   1.464  0.3111 -0.2924  0.2280
   93phy    C32 2488   3.315   0.878   1.557 -0.1651  0.2554 -0.0648
   93phy    C31 2489   3.263   0.977   1.665  0.7838 -0.7334  0.2076
   93phy    C30 2490   3.119   1.017   1.644 -0.4249 -0.0585  0.0917
   93phy    C28 2491   3.055   1.116   1.742 -0.4011  0.4743 -0.2809
   93phy    C29 2492   2.975   1.215   1.662  0.0720 -0.0857 -0.1883
   93phy    C27 2493   2.958   1.055   1.848 -0.0425  0.2805  0.3395
   93phy    C26 2494   2.995   1.096   1.990  1.1312 -0.5045 -0.4001
   93phy    C25 2495   2.871   1.117   2.087 -0.4674  0.3206  0.7521
   93phy    C23 2496   2.913   1.157   2.229 -0.5372  0.0096 -0.4659
   93phy    C24 2497   2.891   1.301   2.248  0.4180  0.0018 -0.1311
   93phy    C22 2498   2.835   1.066   2.324 -0.0922 -0.0087 -0.5945
   93phy    C21 2499   2.879   1.049   2.470  0.2688 -0.1504 -0.1559
   93phy    C20 2500   2.792   0.950   2.552 -0.7194 -0.4768  0.5116
   93phy    C18 2501   2.798   0.925   2.704  0.2006 -0.4700  0.0286
   93phy    O01 2502   2.782   1.051   2.769  0.0131  0.1337 -0.3714
   93phy    H01 2503   2.779   1.032   2.860 -0.0352  0.2172 -0.3557
   93phy    C19 2504   2.660   0.867   2.743  0.4044 -0.0111 -0.5358
   93phy    C13 2505   2.924   0.835   2.760 -0.3079  0.1618  0.3346
   93phy     H3 2506   2.940   0.743   2.698  2.2678  0.6284  0.1781
   93phy    O33 2507   2.896   0.777   2.885 -0.4772 -0.0717 -0.1242
   93phy    H1B 2508   2.911   0.837   2.955  1.6326 -0.1135 -0.4761
   93phy    C12 2509   3.063   0.908   2.776  0.0660 -0.2068 -0.2807
   93phy    O11 2510   3.163   0.836   2.837 -0.4306 -0.3561  0.6149
   93phy    H1A 2511   3.136   0.746   2.845  2.7713 -1.4942  0.3262
   94phy    C35 2512   4.546   2.389   1.632 -0.1309  0.4298  0.1150
   94phy    C33 2513   4.400   2.393   1.628 -0.0895 -0.1154  0.2610
   94phy    C34 2514   4.337   2.378   1.763 -0.0409  0.0789 -0.3908
   94phy    C32 2515   4.356   2.521   1.549  0.3583 -0.3031  0.2705
   94phy    C31 2516   4.255   2.501   1.435  0.6130 -0.2988  0.0907
   94phy    C30 2517   4.220   2.629   1.358  0.1286 -0.5087 -0.1709
   94phy    C28 2518   4.151   2.612   1.221 -0.1313 -0.0285 -0.1296
   94phy    C29 2519   4.065   2.736   1.187 -0.5629  0.1406 -0.3951
   94phy    C27 2520   4.251   2.589   1.114 -0.0777 -0.2174 -0.0879
   94phy    C26 2521   4.233   2.466   1.028 -0.2496 -0.5085  0.1394
   94phy    C25 2522   4.351   2.448   0.935 -0.3040  0.3228 -0.0624
   94phy    C23 2523   4.340   2.377   0.804  0.2194  0.1674  0.1702
   94phy    C24 2524   4.423   2.454   0.705 -0.3467 -0.3600  0.3045
   94phy    C22 2525   4.370   2.222   0.813  0.0081 -0.7986 -0.4152
   94phy    C21 2526   4.309   2.115   0.720 -0.4831 -0.2734  0.8848
   94phy    C20 2527   4.367   1.970   0.743  0.9629 -0.3579  0.5715
   94phy    C18 2528   4.309   1.863   0.648 -0.1152  0.6847  0.1020
   94phy    O01 2529   4.163   1.865   0.669  0.3354  0.1582  0.1753
   94phy    H01 2530   4.134   1.843   0.755 -2.0312 -1.4312 -0.9131
   94phy    C19 2531   4.372   1.740   0.718  0.0199 -0.2035 -0.0716
   94phy    C13 2532   4.338   1.871   0.485  0.1535 -0.3882  0.3242
   94phy     H3 2533   4.286   1.967   0.459 -0.6960 -0.2804  2.2458
   94phy    O33 2534   4.463   1.905   0.441 -0.1507  0.2052  0.3853
   94phy    H1B 2535   4.519   1.830   0.440  0.6938  0.7971 -1.2751
   94phy    C12 2536   4.244   1.801   0.379  0.2305 -0.2320 -0.3243
   94phy    O11 2537   4.296   1.691   0.314  0.3285 -0.2047 -0.2028
   94phy    H1A 2538   4.315   1.622   0.375  0.2053  0.8630  1.0998
   95phy    C35 2539   4.073   3.433   1.094 -0.0320 -0.3879  0.4422
   95phy    C33 2540   3.972   3.537   1.149  0.1848 -0.0600 -0.1240
   95phy    C34 2541   3.967   3.659   1.059 -0.0209 -0.5562  0.3586
   95phy    C32 2542   3.831   3.483   1.174  0.0900  0.0490 -0.1267
   95phy    C31 2543   3.782   3.515   1.314 -0.1108  0.0595  0.3528
   95phy    C30 2544   3.631   3.476   1.332  0.1113  0.4590 -0.0694
   95phy    C28 2545   3.566   3.506   1.465  0.0019  0.1551  0.0310
   95phy    C29 2546   3.413   3.512   1.451  0.1292 -0.7028  0.1554
   95phy    C27 2547   3.592   3.397   1.568  0.1733  0.4533  0.0526
   95phy    C26 2548   3.637   3.453   1.703  0.1082 -0.0271  0.1011
   95phy    C25 2549   3.675   3.351   1.807  0.0783  0.6339 -0.1383
   95phy    C23 2550   3.691   3.395   1.954 -0.1375 -0.0858  0.1150
   95phy    C24 2551   3.562   3.389   2.029 -0.4917 -0.2778 -0.1965
   95phy    C22 2552   3.788   3.294   2.021  0.1473 -0.0708  0.1141
   95phy    C21 2553   3.880   3.345   2.135 -0.0208  0.3709 -0.1506
   95phy    C20 2554   3.983   3.242   2.178  0.7126  0.0148  0.1408
   95phy    C18 2555   4.070   3.255   2.313  0.5023 -0.0772 -0.3685
   95phy    O01 2556   3.991   3.201   2.418 -0.1794  0.5540  0.4925
   95phy    H01 2557   3.963   3.121   2.379  0.2087  0.6307  0.0383
   95phy    C19 2558   4.168   3.138   2.291 -0.7464 -0.1299  0.0072
   95phy    C13 2559   4.143   3.392   2.357 -0.0398 -0.5275  0.6153
   95phy     H3 2560   4.191   3.439   2.268 -1.2655 -0.5306 -0.0760
   95phy    O33 2561   4.253   3.379   2.449 -0.2212 -0.4506  0.6796
   95phy    H1B 2562   4.224   3.364   2.537  0.7515 -2.0206  0.7657
   95phy    C12 2563   4.051   3.506   2.410  0.2031  0.0229 -0.0855
   95phy    O11 2564   3.977   3.477   2.525  0.2164  0.1373 -0.1109
   95phy    H1A 2565   3.930   3.397   2.508  0.9524 -0.7378  1.6611
   96phy    C35 2566   2.368   3.022   2.649 -0.1284  0.0823  0.3146
   96phy    C33 2567   2.515   2.991   2.632 -0.3403 -0.2141  0.2013
   96phy    C34 2568   2.535   2.929   2.491  0.1033  0.4425  0.2614
   96phy    C32 2569   2.591   3.124   2.631  0.1449 -0.5836  0.2111
   96phy    C31 2570   2.700   3.127   2.739  0.5101 -0.2583 -0.5029
   96phy    C30 2571   2.795   3.240   2.730 -0.2074 -0.2864 -0.0924
   96phy    C28 2572   2.905   3.244   2.835 -0.3937  0.0029 -0.0006
   96phy    C29 2573   3.020   3.137   2.817 -0.8502  0.3365 -0.1474
   96phy    C27 2574   2.952   3.388   2.846 -0.1293 -0.1702  0.0135
   96phy    C26 2575   3.046   3.430   2.957 -0.4236 -0.5396 -0.1457
   96phy    C25 2576   3.051   3.585   2.982 -0.1058  0.1415  0.2962
   96phy    C23 2577   3.149   3.638   3.092  0.1153 -0.0557  0.4054
   96phy    C24 2578   3.190   3.776   3.041  0.2676  0.3066  0.6000
   96phy    C22 2579   3.095   3.651   3.236  0.2249 -0.1414 -0.8005
   96phy    C21 2580   3.127   3.529   3.321  0.0566 -0.7049 -0.1416
   96phy    C20 2581   3.069   3.550   3.459  0.2333 -0.1316 -0.1084
   96phy    C18 2582   3.053   3.417   3.549 -0.8061  0.2848  0.4465
   96phy    O01 2583   3.184   3.366   3.571  0.2709 -0.0987  0.1123
   96phy    H01 2584   3.247   3.429   3.599 -0.3456  1.0090 -0.8994
   96phy    C19 2585   3.016   3.478   3.689 -0.2025  0.3060  0.3504
   96phy    C13 2586   2.948   3.307   3.489  0.4131 -0.4043 -0.0567
   96phy     H3 2587   2.980   3.282   3.384 -1.2897 -1.7381 -0.2995
   96phy    O33 2588   2.819   3.373   3.464  0.1828  0.3662 -0.0956
   96phy    H1B 2589   2.745   3.315   3.469  1.1864 -0.9569  0.0433
   96phy    C12 2590   2.934   3.165   3.558 -0.3187 -0.4141  0.6198
   96phy    O11 2591   2.879   3.066   3.474 -0.1392 -0.7878 -0.0881
   96phy    H1A 2592   2.787   3.082   3.462 -0.2889 -0.4781  1.2577
   97phy    C35 2593   3.389   2.254   0.668  0.0712  0.0263 -0.2413
   97phy    C33 2594   3.363   2.207   0.811  0.3897  0.3285 -0.0431
   97phy    C34 2595   3.485   2.141   0.869 -0.0399  0.2781 -0.5174
   97phy    C32 2596   3.313   2.327   0.892  0.3266  0.2375 -0.6986
   97phy    C31 2597   3.181   2.311   0.967 -0.2239  0.3533  0.1798
   97phy    C30 2598   3.124   2.441   1.021  0.2137  0.0744  0.1465
   97phy    C28 2599   2.991   2.425   1.093 -0.0331  0.6314  0.4440
   97phy    C29 2600   3.003   2.465   1.239 -0.6258 -0.0304  0.5479
   97phy    C27 2601   2.887   2.521   1.024 -0.1444  0.0571 -0.0301
   97phy    C26 2602   2.741   2.484   1.029  0.3621 -0.2712  0.3895
   97phy    C25 2603   2.653   2.597   0.967 -0.0865 -0.5144 -0.0803
   97phy    C23 2604   2.498   2.591   0.951  0.4720 -0.2776 -0.2789
   97phy    C24 2605   2.441   2.678   1.062  0.2032 -0.0778 -0.2222
   97phy    C22 2606   2.451   2.667   0.827  0.2604 -0.2534  0.1587
   97phy    C21 2607   2.438   2.568   0.705 -0.2966  0.0007 -0.1569
   97phy    C20 2608   2.441   2.637   0.569 -0.0313  0.1056  0.2090
   97phy    C18 2609   2.431   2.543   0.439  0.1853 -0.0661 -0.2303
   97phy    O01 2610   2.525   2.432   0.451 -0.3595 -0.0920 -0.4266
   97phy    H01 2611   2.602   2.454   0.499 -0.9468 -1.8701  1.4974
   97phy    C19 2612   2.492   2.626   0.332 -0.0349 -0.2770  0.4238
   97phy    C13 2613   2.286   2.488   0.407  0.8324  0.4979 -0.1958
   97phy     H3 2614   2.250   2.449   0.506 -1.0148 -0.0130 -1.0183
   97phy    O33 2615   2.179   2.588   0.391 -0.4604  0.4548  0.2578
   97phy    H1B 2616   2.135   2.585   0.308 -1.0820 -0.6747  0.6080
   97phy    C12 2617   2.255   2.345   0.345 -0.0222  0.4989 -0.0103
   97phy    O11 2618   2.248   2.334   0.204 -0.6098 -0.3507 -0.0712
   97phy    H1A 2619   2.312   2.272   0.174  0.8706  0.9540  0.2406
   98phy    C35 2620   3.247   3.415   2.599  0.0371  0.0098 -0.1367
   98phy    C33 2621   3.276   3.539   2.526  0.0614 -0.6214  0.3029
   98phy    C34 2622   3.238   3.513   2.381 -0.1980  0.2228  0.4613
   98phy    C32 2623   3.194   3.662   2.580  0.3762  0.1082  0.1133
   98phy    C31 2624   3.248   3.801   2.559  0.5367  0.4151  0.1700
   98phy    C30 2625   3.146   3.907   2.601  0.7686  0.1933 -0.0370
   98phy    C28 2626   3.196   4.052   2.590 -0.4402 -0.2976  0.3914
   98phy    C29 2627   3.127   4.120   2.470 -0.4398 -0.3569  0.0602
   98phy    C27 2628   3.172   4.140   2.712 -0.2535  0.3130 -0.1575
   98phy    C26 2629   3.274   4.138   2.827  0.1128  0.0819 -0.1411
   98phy    C25 2630   3.226   4.229   2.937 -0.0481  0.1304  0.6377
   98phy    C23 2631   3.318   4.234   3.058  0.3088 -0.1260 -0.1481
   98phy    C24 2632   3.338   4.381   3.104  0.6501 -0.0499 -0.2306
   98phy    C22 2633   3.263   4.151   3.177  0.0409  0.5187  0.0726
   98phy    C21 2634   3.369   4.075   3.248  0.0255  0.3168  0.1704
   98phy    C20 2635   3.318   3.997   3.367  0.1297  0.2330 -0.1215
   98phy    C18 2636   3.413   3.921   3.457 -0.0029 -0.2781  0.0105
   98phy    O01 2637   3.511   4.007   3.519  0.3281 -0.0442  0.1260
   98phy    H01 2638   3.577   3.954   3.559  1.8771  1.9238  0.3674
   98phy    C19 2639   3.315   3.883   3.571 -0.0441 -0.0145  0.3327
   98phy    C13 2640   3.480   3.785   3.393 -0.0088 -0.2705 -0.1394
   98phy     H3 2641   3.403   3.732   3.332  0.8951 -1.0249 -0.6458
   98phy    O33 2642   3.518   3.685   3.491  0.1357 -0.0510  0.1451
   98phy    H1B 2643   3.611   3.679   3.505  0.0060 -0.9642  0.6268
   98phy    C12 2644   3.607   3.801   3.303 -0.2923 -0.3993 -0.1811
   98phy    O11 2645   3.682   3.680   3.283 -0.2645 -0.7157  0.3561
   98phy    H1A 2646   3.732   3.664   3.360 -0.5836  1.0445  0.9634
   99phy    C35 2647   2.184   2.934   0.868  0.5602 -0.4666  0.1946
   99phy    C33 2648   2.162   3.016   0.997  0.2510 -0.1781  1.1103
   99phy    C34 2649   2.077   2.936   1.097  0.0714  0.4511  0.1145
   99phy    C32 2650   2.298   3.041   1.062  0.3991  0.1542 -0.0888
   99phy    C31 2651   2.319   3.185   1.111 -0.1591 -0.1422  0.3286
   99phy    C30 2652   2.456   3.215   1.175  0.0506 -0.7426 -0.1177
   99phy    C28 2653   2.457   3.366   1.218  0.2435 -0.2548  0.0052
   99phy    C29 2654   2.423   3.381   1.367  0.0105 -0.3734 -0.1575
   99phy    C27 2655   2.595   3.433   1.188 -0.3800 -0.2044 -0.2184
   99phy    C26 2656   2.586   3.582   1.154 -0.3402 -0.2542 -0.2755
   99phy    C25 2657   2.699   3.620   1.055 -0.1153 -0.0024  0.3457
   99phy    C23 2658   2.722   3.775   1.021 -0.3544  0.4554  0.2386
   99phy    C24 2659   2.795   3.844   1.140 -0.1301 -0.3461 -0.7074
   99phy    C22 2660   2.812   3.796   0.899  0.4627 -0.0778 -0.4532
   99phy    C21 2661   2.744   3.846   0.774 -0.2377 -0.2525 -0.3107
   99phy    C20 2662   2.832   3.875   0.652 -0.1606  0.6636  0.4326
   99phy    C18 2663   2.766   3.911   0.515  0.1163 -0.6642 -0.0403
   99phy    O01 2664   2.666   3.811   0.475  0.3973 -0.0016 -0.0042
   99phy    H01 2665   2.597   3.804   0.538  1.0197 -1.6995  0.5337
   99phy    C19 2666   2.886   3.891   0.419  0.1343  0.5185 -0.5474
   99phy    C13 2667   2.697   4.057   0.511  0.1222 -0.2422 -0.3770
   99phy     H3 2668   2.621   4.056   0.593  0.7319  0.0520  0.1991
   99phy    O33 2669   2.769   4.176   0.556 -0.0855 -0.0252  0.2098
   99phy    H1B 2670   2.837   4.197   0.494  0.2297 -0.5806  0.3609
   99phy    C12 2671   2.578   4.100   0.411 -0.1549 -0.3000 -0.4818
   99phy    O11 2672   2.603   4.186   0.306 -0.2173  0.4678  0.3904
   99phy    H1A 2673   2.523   4.188   0.257 -1.4479 -1.6293  2.1333
  100phy    C35 2674   3.402   2.091   1.532 -0.9998 -0.2236 -0.1860
  100phy    C33 2675   3.264   2.158   1.537  0.1810 -0.2681  0.1495
  100phy    C34 2676   3.158   2.048   1.547  0.3922 -0.0294  0.1168
  100phy    C32 2677   3.238   2.255   1.654  0.1191  0.5604 -0.3939
  100phy    C31 2678   3.168   2.387   1.613 -0.1544  0.0201  0.1299
  100phy    C30 2679   3.146   2.484   1.729 -0.0367 -0.3586 -0.0279
  100phy    C28 2680   3.097   2.626   1.692  0.1591 -0.1313  0.6249
  100phy    C29 2681   2.990   2.665   1.795  0.1307 -0.0312  0.0453
  100phy    C27 2682   3.210   2.728   1.672  0.4796  0.0718 -0.2157
  100phy    C26 2683   3.200   2.804   1.543 -0.3784 -0.2001 -0.0291
  100phy    C25 2684   3.310   2.907   1.514  0.1260 -0.3456  0.0284
  100phy    C23 2685   3.313   2.962   1.371  0.0155  0.2315 -0.0805
  100phy    C24 2686   3.357   3.109   1.368 -0.3692 -0.1953  0.2180
  100phy    C22 2687   3.391   2.873   1.272  0.6769 -0.4007 -0.0454
  100phy    C21 2688   3.339   2.884   1.125 -0.0980  0.0076  0.5605
  100phy    C20 2689   3.401   2.795   1.019 -0.1741  0.0179  0.4486
  100phy    C18 2690   3.353   2.814   0.868  0.1799 -0.4916 -0.8913
  100phy    O01 2691   3.217   2.766   0.859 -0.5948  0.0797 -0.1054
  100phy    H01 2692   3.156   2.807   0.917 -0.9528 -0.6355  0.0430
  100phy    C19 2693   3.433   2.712   0.793 -0.0843  0.3586 -0.1526
  100phy    C13 2694   3.369   2.963   0.806  0.4146  0.2652 -0.2799
  100phy     H3 2695   3.321   3.025   0.887 -0.3634 -0.9802  0.2398
  100phy    O33 2696   3.496   3.029   0.808  0.5754  0.3372 -0.2691
  100phy    H1B 2697   3.481   3.116   0.839  0.6095  0.5903 -0.9450
  100phy    C12 2698   3.266   3.037   0.710 -0.1642 -0.3925 -0.8779
  100phy    O11 2699   3.303   3.040   0.575 -0.1637  0.3943  0.6960
  100phy    H1A 2700   3.290   2.955   0.537 -2.3273 -0.1171  2.4137
  101phy    C35 2701   3.463   4.214   2.045 -0.5172 -0.7694  0.5901
  101phy    C33 2702   3.368   4.291   2.140 -0.0626 -0.4125 -0.4441
  101phy    C34 2703   3.442   4.397   2.219 -0.2141 -0.5067 -0.1798
  101phy    C32 2704   3.264   4.365   2.058 -0.2730 -0.0139  0.2219
  101phy    C31 2705   3.141   4.296   2.002  0.6091  0.0963 -0.7658
  101phy    C30 2706   3.058   4.387   1.912 -0.1312 -0.1417 -0.3201
  101phy    C28 2707   2.924   4.335   1.857 -0.0174  0.3208 -0.0975
  101phy    C29 2708   2.804   4.390   1.940  0.4414 -0.4205 -0.0222
  101phy    C27 2709   2.908   4.380   1.713  0.4171  0.2855  0.3432
  101phy    C26 2710   2.817   4.303   1.615 -0.5850  0.4078  0.2515
  101phy    C25 2711   2.848   4.340   1.471 -0.2501  0.0957 -0.2479
  101phy    C23 2712   2.757   4.311   1.357  0.3047 -0.3369  0.3886
  101phy    C24 2713   2.648   4.419   1.342 -0.0492  0.6653 -0.2664
  101phy    C22 2714   2.847   4.320   1.231  0.3166 -0.0600  0.3105
  101phy    C21 2715   2.813   4.232   1.106 -0.2442  0.1520  0.1155
  101phy    C20 2716   2.930   4.231   1.006  0.2343 -0.1071 -0.2500
  101phy    C18 2717   2.907   4.272   0.855 -0.2862  0.6108  0.1741
  101phy    O01 2718   2.790   4.200   0.801 -0.2659  0.8693 -0.2724
  101phy    H01 2719   2.801   4.205   0.708  0.0411  0.7686 -0.2413
  101phy    C19 2720   3.032   4.217   0.775  0.4649  0.4027  0.1597
  101phy    C13 2721   2.893   4.430   0.845  0.5465 -0.4871  0.5475
  101phy     H3 2722   2.827   4.459   0.931  0.8549  0.6095  0.4312
  101phy    O33 2723   2.997   4.523   0.870  0.1373 -0.3310  0.2598
  101phy    H1B 2724   2.978   4.589   0.933 -0.3701 -0.2126 -0.0097
  101phy    C12 2725   2.786   4.490   0.745  0.1119 -0.4744 -0.0212
  101phy    O11 2726   2.823   4.510   0.613 -0.0858 -0.0435  0.0642
  101phy    H1A 2727   2.766   4.455   0.564  0.2573 -0.3141 -0.0281
  102phy    C35 2728   1.245   4.930   1.088 -0.1682 -0.2086 -0.2402
  102phy    C33 2729   1.212   5.059   1.167 -0.2217 -0.2473 -0.6161
  102phy    C34 2730   1.071   5.114   1.144 -0.1943  0.6498  0.1838
  102phy    C32 2731   1.252   5.051   1.315  0.8454 -0.4592  0.4600
  102phy    C31 2732   1.313   5.182   1.368  0.8409 -0.1668 -0.0650
  102phy    C30 2733   1.356   5.171   1.515  0.1299 -0.1507 -0.1097
  102phy    C28 2734   1.406   5.307   1.581  0.2475 -0.0660  0.1646
  102phy    C29 2735   1.285   5.367   1.655 -0.1481  0.2309 -0.0518
  102phy    C27 2736   1.502   5.283   1.697 -0.7626 -0.0058  0.1630
  102phy    C26 2737   1.650   5.288   1.663  0.0366  0.3000 -0.5952
  102phy    C25 2738   1.744   5.302   1.785 -0.3538 -0.0589  0.3224
  102phy    C23 2739   1.895   5.281   1.747 -0.0499  0.5007  0.2516
  102phy    C24 2740   1.959   5.410   1.709  0.1409 -0.3205  0.1273
  102phy    C22 2741   1.974   5.241   1.872 -0.1941  0.3296 -0.5210
  102phy    C21 2742   1.976   5.095   1.916  0.1519  0.4228  0.2778
  102phy    C20 2743   2.047   5.076   2.051 -0.2297 -0.2112 -0.0305
  102phy    C18 2744   2.063   4.930   2.108 -0.0776  0.3063 -0.1279
  102phy    O01 2745   2.106   4.844   2.001 -0.1979 -0.0837 -0.3842
  102phy    H01 2746   2.178   4.884   1.956 -0.0776  1.2550  0.9228
  102phy    C19 2747   2.180   4.942   2.209 -0.4651  0.1665  0.2674
  102phy    C13 2748   1.921   4.870   2.158 -0.0891  0.1414 -0.2077
  102phy     H3 2749   1.841   4.887   2.082  0.5143  0.2063 -0.8364
  102phy    O33 2750   1.874   4.941   2.268 -0.3568 -0.0301  0.0033
  102phy    H1B 2751   1.813   5.007   2.243 -0.1916 -0.1749 -0.8246
  102phy    C12 2752   1.909   4.714   2.185 -0.4501  0.0249 -0.5396
  102phy    O11 2753   1.803   4.661   2.262 -0.0430 -0.5121  0.3260
  102phy    H1A 2754   1.786   4.718   2.335 -0.5505  0.2579 -0.3782
  103phy    C35 2755   3.289   3.867   1.925  0.1606 -0.3247  0.2502
  103phy    C33 2756   3.180   3.763   1.940 -0.3307  0.0393  0.3280
  103phy    C34 2757   3.244   3.644   2.002 -0.5287  0.0310  0.3656
  103phy    C32 2758   3.055   3.799   2.022  0.1450  0.3060  0.0843
  103phy    C31 2759   2.943   3.885   1.968  0.0311  0.1975 -0.2566
  103phy    C30 2760   2.850   3.925   2.091  0.4202  0.2466 -0.1096
  103phy    C28 2761   2.737   4.025   2.064  0.4054 -0.2462 -0.2695
  103phy    C29 2762   2.624   3.966   1.981  0.3181 -0.1870  0.3016
  103phy    C27 2763   2.684   4.085   2.197  0.0919 -0.0075  0.0661
  103phy    C26 2764   2.764   4.202   2.257 -0.4578  0.0566 -0.2135
  103phy    C25 2765   2.701   4.258   2.390  0.2225  0.0750 -0.3631
  103phy    C23 2766   2.777   4.361   2.475 -0.5993 -0.2772  0.5516
  103phy    C24 2767   2.787   4.503   2.419  0.1135 -0.2523  0.1374
  103phy    C22 2768   2.700   4.369   2.610 -0.3999 -0.0756  0.5784
  103phy    C21 2769   2.784   4.325   2.733 -0.2791  0.1486  0.4257
  103phy    C20 2770   2.693   4.337   2.856  0.0101 -0.0891 -0.4673
  103phy    C18 2771   2.751   4.313   3.001 -0.0210  0.1353 -0.2150
  103phy    O01 2772   2.880   4.375   3.003 -0.0431 -0.0459 -0.0870
  103phy    H01 2773   2.913   4.380   3.090 -1.1788  0.3786  0.3392
  103phy    C19 2774   2.657   4.409   3.073 -0.5946 -0.3256 -0.5034
  103phy    C13 2775   2.754   4.158   3.044 -0.2105  0.0803  0.4526
  103phy     H3 2776   2.792   4.103   2.955  0.2438  1.3824 -0.1798
  103phy    O33 2777   2.623   4.096   3.067 -0.6301 -0.3704  0.1774
  103phy    H1B 2778   2.576   4.078   2.987  1.7816 -1.3138 -1.1204
  103phy    C12 2779   2.853   4.118   3.158 -0.2613 -0.9069 -0.2631
  103phy    O11 2780   2.834   4.174   3.285  0.6554  0.0425  0.7907
  103phy    H1A 2781   2.745   4.150   3.302  0.7432 -0.1056  1.0470
  104phy    C35 2782   2.038   0.669   1.500  0.6684 -0.1819  0.6113
  104phy    C33 2783   1.908   0.648   1.419 -0.3175  0.0737 -0.2113
  104phy    C34 2784   1.845   0.784   1.368 -0.2750 -0.3057  0.1668
  104phy    C32 2785   1.919   0.543   1.306  0.0803 -0.5253  0.2680
  104phy    C31 2786   1.807   0.440   1.303  0.1635  0.0439  1.1186
  104phy    C30 2787   1.825   0.343   1.181  0.5946 -0.0205  0.4041
  104phy    C28 2788   1.738   0.211   1.162  0.1232 -0.3762  0.1686
  104phy    C29 2789   1.591   0.243   1.131  0.0593 -0.4089  0.7652
  104phy    C27 2790   1.801   0.126   1.051 -0.1674  0.7304  0.1379
  104phy    C26 2791   1.909   0.029   1.093  0.1507 -0.1697 -0.1853
  104phy    C25 2792   1.973  -0.036   0.970  0.0711  0.2601 -0.0673
  104phy    C23 2793   2.077  -0.142   0.996 -0.1477 -0.4164 -0.0695
  104phy    C24 2794   2.009  -0.281   0.990 -0.3166 -0.0841 -0.4355
  104phy    C22 2795   2.188  -0.147   0.887  0.1104 -0.2543 -0.6411
  104phy    C21 2796   2.336  -0.125   0.936 -0.0611  0.4376 -0.2522
  104phy    C20 2797   2.447  -0.197   0.852 -0.5299 -0.0542 -0.0398
  104phy    C18 2798   2.501  -0.132   0.720 -0.0834  0.3294  0.2949
  104phy    O01 2799   2.385  -0.121   0.629  0.3198 -0.5760 -0.1171
  104phy    H01 2800   2.339  -0.203   0.622 -0.0700 -0.4994  1.2256
  104phy    C19 2801   2.597  -0.241   0.661 -0.1409 -0.3676 -0.5516
  104phy    C13 2802   2.570   0.014   0.742  0.4059  0.2144 -0.3252
  104phy     H3 2803   2.481   0.080   0.754  0.5522  0.5861 -1.2168
  104phy    O33 2804   2.628   0.036   0.873 -0.0550 -0.2093  0.4639
  104phy    H1B 2805   2.564   0.025   0.941 -1.4315 -0.9883 -0.8877
  104phy    C12 2806   2.630   0.116   0.646 -0.6144  0.2720 -0.7999
  104phy    O11 2807   2.618   0.096   0.509 -0.7091 -0.1465  0.0615
  104phy    H1A 2808   2.691   0.143   0.474 -0.9238 -0.8224 -1.3435
  105phy    C35 2809   2.271   2.858   1.466  0.0705 -0.4663  0.0801
  105phy    C33 2810   2.215   2.939   1.582  0.6048  0.2140 -0.0473
  105phy    C34 2811   2.300   2.909   1.707 -0.0233 -0.2482 -0.3589
  105phy    C32 2812   2.215   3.088   1.555 -0.5516 -0.1103  0.0093
  105phy    C31 2813   2.083   3.140   1.494 -0.6093  0.0409  0.1689
  105phy    C30 2814   2.069   3.293   1.492 -0.0551 -0.4331 -0.5674
  105phy    C28 2815   1.958   3.345   1.400  0.0520  0.4090 -0.1546
  105phy    C29 2816   1.844   3.405   1.479  0.1528  0.0423  0.0691
  105phy    C27 2817   2.010   3.453   1.304  0.1325  0.1849  0.0600
  105phy    C26 2818   1.966   3.423   1.160 -0.4879 -0.4419  0.2714
  105phy    C25 2819   2.019   3.535   1.061  0.0376 -0.1881 -0.0049
  105phy    C23 2820   2.015   3.500   0.906  0.6485 -0.1857 -0.0796
  105phy    C24 2821   1.910   3.594   0.851 -0.0963  0.1339 -0.0075
  105phy    C22 2822   2.144   3.529   0.825 -0.0361  0.4327 -0.3736
  105phy    C21 2823   2.247   3.412   0.820 -0.1726 -0.2476 -0.5130
  105phy    C20 2824   2.363   3.449   0.725 -0.4215  0.1827  0.3608
  105phy    C18 2825   2.504   3.377   0.732  0.4619  0.4190  0.4614
  105phy    O01 2826   2.558   3.389   0.867 -0.6381  0.3388 -0.1040
  105phy    H01 2827   2.503   3.445   0.919 -0.8175  1.9750 -1.9438
  105phy    C19 2828   2.598   3.471   0.646  0.0561 -0.4262  0.4631
  105phy    C13 2829   2.496   3.222   0.679  0.7882  0.5831  0.1154
  105phy     H3 2830   2.420   3.174   0.744  1.6685 -0.6941  0.2409
  105phy    O33 2831   2.434   3.193   0.552 -0.3215 -0.5820 -0.2560
  105phy    H1B 2832   2.400   3.269   0.508  0.2754  0.1824  0.5772
  105phy    C12 2833   2.608   3.115   0.716  0.0564  0.2518 -0.3403
  105phy    O11 2834   2.678   3.128   0.835  0.1111 -0.2064  0.4143
  105phy    H1A 2835   2.652   3.206   0.878  1.8619  0.9121 -0.4226
  106phy    C35 2836   3.210   0.517   1.640 -0.1056  0.4588 -0.1641
  106phy    C33 2837   3.069   0.523   1.584  0.0610  0.5892 -0.2464
  106phy    C34 2838   3.083   0.573   1.437 -0.7810  0.3899 -0.4936
  106phy    C32 2839   3.000   0.383   1.576 -0.4430 -0.0930 -0.2674
  106phy    C31 2840   2.895   0.362   1.679 -0.1971 -0.3284  0.2477
  106phy    C30 2841   2.811   0.235   1.657 -0.4428 -0.2130  0.2007
  106phy    C28 2842   2.682   0.226   1.732 -0.1636 -0.3205 -0.3050
  106phy    C29 2843   2.573   0.153   1.650  0.0505 -0.9099 -0.4557
  106phy    C27 2844   2.703   0.165   1.874  0.7443 -0.0731 -0.0227
  106phy    C26 2845   2.623   0.229   1.989  0.1981 -0.5615  0.9426
  106phy    C25 2846   2.603   0.119   2.092 -0.1358  0.4288 -0.2140
  106phy    C23 2847   2.544   0.151   2.230 -0.0714  0.2592  0.0767
  106phy    C24 2848   2.395   0.186   2.220  0.9366  0.0800 -0.4145
  106phy    C22 2849   2.554   0.028   2.322  0.4466  0.3507 -0.2283
  106phy    C21 2850   2.579   0.061   2.472  0.6495  0.2403  0.3821
  106phy    C20 2851   2.566  -0.057   2.571 -0.4512 -0.2733  0.5614
  106phy    C18 2852   2.442  -0.137   2.603  0.2807 -0.3472  0.0202
  106phy    O01 2853   2.384  -0.182   2.481 -0.0264  0.6264  0.0712
  106phy    H01 2854   2.453  -0.202   2.421 -2.2116 -1.7514 -1.9078
  106phy    C19 2855   2.497  -0.261   2.680  0.1855  0.1234  0.2781
  106phy    C13 2856   2.336  -0.050   2.687  0.7205  0.8190  0.5660
  106phy     H3 2857   2.314   0.043   2.629 -1.3391  0.4375  0.6694
  106phy    O33 2858   2.391   0.003   2.811  0.3657 -0.5233 -0.5627
  106phy    H1B 2859   2.333   0.065   2.850 -0.5708 -0.7130 -1.6139
  106phy    C12 2860   2.189  -0.109   2.704  0.1204  0.5236 -0.5923
  106phy    O11 2861   2.117  -0.149   2.589 -0.2803 -0.7266  0.1758
  106phy    H1A 2862   2.177  -0.199   2.536  1.3080  0.5550  0.6893
  107phy    C35 2863   3.178   4.698   1.684  0.1184  0.2591  0.2271
  107phy    C33 2864   3.116   4.832   1.631 -0.0082  0.1564 -0.4154
  107phy    C34 2865   3.007   4.793   1.537 -0.4324  0.2686 -0.3177
  107phy    C32 2866   3.066   4.942   1.732  0.4576  0.5986  0.1144
  107phy    C31 2867   3.162   5.022   1.825  0.3021  0.0741  0.4150
  107phy    C30 2868   3.082   5.133   1.895 -0.6550 -0.2362 -0.8871
  107phy    C28 2869   3.163   5.222   1.996  0.5055  0.2283  0.2177
  107phy    C29 2870   3.236   5.341   1.935 -0.5550 -0.0386  0.2489
  107phy    C27 2871   3.048   5.269   2.092 -0.6707 -0.1877  0.3430
  107phy    C26 2872   3.099   5.312   2.228  0.3835  0.3565 -0.3687
  107phy    C25 2873   3.004   5.399   2.310  0.0806  0.1017  0.1074
  107phy    C23 2874   3.043   5.437   2.456 -0.2608 -0.0507 -0.2704
  107phy    C24 2875   2.962   5.559   2.504  0.3382 -0.1431 -0.1604
  107phy    C22 2876   3.020   5.324   2.556  0.3406  0.3174 -0.1097
  107phy    C21 2877   3.116   5.306   2.671  0.1212  0.0160 -0.5330
  107phy    C20 2878   3.080   5.174   2.748  0.0388 -0.4800  0.3115
  107phy    C18 2879   3.167   5.128   2.870 -0.1030  0.1786  0.5268
  107phy    O01 2880   3.167   5.232   2.970  0.4387 -0.0052  0.1661
  107phy    H01 2881   3.227   5.201   3.035  0.6453 -0.0506 -0.0411
  107phy    C19 2882   3.086   5.010   2.924  0.3830 -0.3398 -0.0504
  107phy    C13 2883   3.320   5.096   2.821  0.2469 -0.2107 -0.4184
  107phy     H3 2884   3.369   5.186   2.777  1.1155  0.2891  1.4390
  107phy    O33 2885   3.334   5.000   2.714 -0.6866  0.1467 -0.1362
  107phy    H1B 2886   3.423   4.989   2.684 -1.3581 -1.2605 -1.7527
  107phy    C12 2887   3.430   5.071   2.934  0.7960  0.2781 -0.4028
  107phy    O11 2888   3.401   5.132   3.060  0.3539  0.5714 -0.2275
  107phy    H1A 2889   3.475   5.174   3.099  0.4600 -0.3141  0.5770
  108phy    C35 2890   4.102   0.975   1.141 -0.3760 -0.3147 -0.0952
  108phy    C33 2891   3.973   0.931   1.221 -0.2419  0.2961  0.2721
  108phy    C34 2892   3.951   1.020   1.345  0.5593  0.2180 -0.2124
  108phy    C32 2893   3.849   0.940   1.129  0.0715 -0.0149 -0.1024
  108phy    C31 2894   3.830   0.812   1.046 -0.3857 -0.1837  0.1893
  108phy    C30 2895   3.717   0.821   0.938  0.8337 -0.1114  0.5407
  108phy    C28 2896   3.680   0.694   0.856  0.1931 -0.0852  0.2610
  108phy    C29 2897   3.527   0.707   0.830  0.0187  0.1631 -0.2694
  108phy    C27 2898   3.756   0.688   0.721  0.1444  0.5808 -0.0432
  108phy    C26 2899   3.788   0.554   0.658 -0.5368 -0.0677 -0.2575
  108phy    C25 2900   3.882   0.548   0.536  0.5206 -0.0700 -0.2456
  108phy    C23 2901   3.909   0.405   0.485  0.3031 -0.0807  0.3744
  108phy    C24 2902   3.810   0.371   0.373  0.0888  0.0868  0.7979
  108phy    C22 2903   4.045   0.405   0.415  0.0598  0.1992  0.0337
  108phy    C21 2904   4.167   0.384   0.502 -0.5715 -0.1337  0.1963
  108phy    C20 2905   4.305   0.394   0.425  0.1793 -0.1407  0.2061
  108phy    C18 2906   4.438   0.458   0.483 -0.0533  0.4414  0.0485
  108phy    O01 2907   4.407   0.559   0.581  0.0248  0.0927  0.7534
  108phy    H01 2908   4.325   0.596   0.557  0.6332  1.6467  0.9713
  108phy    C19 2909   4.515   0.529   0.367  0.2834 -0.2859 -0.3205
  108phy    C13 2910   4.526   0.345   0.562  0.3048 -0.4474  0.3333
  108phy     H3 2911   4.451   0.299   0.632 -1.9906 -0.7513 -2.1663
  108phy    O33 2912   4.562   0.227   0.488 -0.0458 -0.3664 -0.1756
  108phy    H1B 2913   4.654   0.221   0.471  0.0895  0.8302  0.0331
  108phy    C12 2914   4.620   0.370   0.685  0.5071 -0.0256  0.2229
  108phy    O11 2915   4.579   0.475   0.772 -0.4795 -0.1808 -0.3989
  108phy    H1A 2916   4.521   0.534   0.727 -0.2375  0.2759 -0.1139
  109phy    C35 2917   0.335   1.433   1.699  0.1285 -0.2664  0.5476
  109phy    C33 2918   0.407   1.480   1.822  0.5769 -0.2716  0.4586
  109phy    C34 2919   0.514   1.384   1.876 -0.0204 -0.5019 -0.7046
  109phy    C32 2920   0.452   1.620   1.798 -0.4827 -0.5409  0.2103
  109phy    C31 2921   0.472   1.711   1.918  0.2737 -0.2547  0.4953
  109phy    C30 2922   0.546   1.843   1.898 -0.4221 -0.2149 -0.1749
  109phy    C28 2923   0.573   1.912   2.033  0.4481 -0.4465 -0.0642
  109phy    C29 2924   0.717   1.903   2.080 -0.0962 -0.1940 -0.0533
  109phy    C27 2925   0.537   2.062   2.008 -0.0446  0.5764 -0.0017
  109phy    C26 2926   0.470   2.145   2.118 -0.8205 -0.2987  0.0404
  109phy    C25 2927   0.440   2.287   2.083 -0.2509  0.8135 -0.2135
  109phy    C23 2928   0.403   2.366   2.208 -0.2516 -0.4102 -0.4282
  109phy    C24 2929   0.459   2.504   2.193  0.6621 -0.1376 -0.3222
  109phy    C22 2930   0.254   2.354   2.255  0.0773 -0.2908  0.5969
  109phy    C21 2931   0.218   2.362   2.403 -0.2795  0.0364  0.1727
  109phy    C20 2932   0.067   2.378   2.427  0.4720 -0.6161 -0.0239
  109phy    C18 2933  -0.003   2.372   2.573 -0.1297  0.0469 -0.0333
  109phy    O01 2934   0.067   2.454   2.668  0.0112  0.2378  0.6061
  109phy    H01 2935   0.125   2.408   2.725  0.3988 -0.1617 -0.1108
  109phy    C19 2936  -0.141   2.438   2.545  0.4010  0.0906  0.1690
  109phy    C13 2937  -0.023   2.222   2.637  0.4281  0.2486 -0.4986
  109phy     H3 2938  -0.051   2.145   2.561  3.1590 -1.0869 -0.2617
  109phy    O33 2939  -0.129   2.212   2.736 -0.0777  0.1654 -0.0624
  109phy    H1B 2940  -0.130   2.291   2.786 -0.0210  1.5504 -2.1057
  109phy    C12 2941   0.106   2.160   2.702  0.2136  0.7671 -0.3447
  109phy    O11 2942   0.170   2.226   2.808 -0.6559 -0.1139  0.4036
  109phy    H1A 2943   0.231   2.166   2.845 -1.6624 -2.7756 -1.9192
  110phy    C35 2944   0.437   0.417   0.873 -0.0855 -0.1353 -0.0957
  110phy    C33 2945   0.569   0.389   0.945 -0.5738  0.0493  0.0147
  110phy    C34 2946   0.612   0.243   0.913 -0.2551 -0.2157 -0.3083
  110phy    C32 2947   0.676   0.495   0.901  0.6231 -0.3363 -0.4746
  110phy    C31 2948   0.723   0.590   1.011  0.0311  0.3066  0.0327
  110phy    C30 2949   0.799   0.716   0.956  0.2870 -0.1857  0.0047
  110phy    C28 2950   0.819   0.831   1.061 -0.0978  0.1275  0.3618
  110phy    C29 2951   0.962   0.831   1.111  0.2689  0.2973  0.0437
  110phy    C27 2952   0.794   0.971   1.006 -0.3509 -0.7028  0.3864
  110phy    C26 2953   0.654   1.016   1.003  0.4112 -0.2628 -0.4746
  110phy    C25 2954   0.634   1.157   0.944  0.8059 -0.1558  0.3762
  110phy    C23 2955   0.482   1.202   0.932  0.6686 -0.1462 -0.5776
  110phy    C24 2956   0.443   1.292   1.048  0.0299 -0.1146  0.0769
  110phy    C22 2957   0.455   1.274   0.801 -0.1575 -0.7408  0.3913
  110phy    C21 2958   0.441   1.204   0.667  0.0387 -0.1702 -0.2345
  110phy    C20 2959   0.373   1.296   0.558 -0.4638  0.0450  0.0053
  110phy    C18 2960   0.398   1.273   0.404  0.2031  0.1877  0.2591
  110phy    O01 2961   0.541   1.245   0.383 -0.1686  0.0505  0.3136
  110phy    H01 2962   0.587   1.272   0.460 -1.3026  1.5206  0.5081
  110phy    C19 2963   0.374   1.418   0.362 -0.2465 -0.4390 -0.3962
  110phy    C13 2964   0.305   1.169   0.322  0.5700 -0.4366  0.1732
  110phy     H3 2965   0.313   1.075   0.383  0.5095 -0.0769  0.7438
  110phy    O33 2966   0.162   1.182   0.327  0.4116 -0.5151 -0.5641
  110phy    H1B 2967   0.141   1.232   0.252  1.3474 -1.0059 -1.1825
  110phy    C12 2968   0.363   1.095   0.196  0.4827  0.5825 -0.0132
  110phy    O11 2969   0.376   1.176   0.080 -0.2926  0.1897 -0.3853
  110phy    H1A 2970   0.461   1.216   0.085 -0.7171  1.1665 -0.7355
  111phy    C35 2971   5.098   1.983   2.036 -0.2486 -0.0413 -0.1314
  111phy    C33 2972   5.048   1.878   1.933  0.1832  0.3857 -0.0980
  111phy    C34 2973   5.168   1.855   1.845 -0.2995 -0.0850 -0.8679
  111phy    C32 2974   4.990   1.743   1.988 -0.5994  0.2055 -0.5789
  111phy    C31 2975   4.839   1.753   1.999  0.1499 -0.5247  0.0783
  111phy    C30 2976   4.792   1.626   2.069  0.0310 -0.3255  0.4342
  111phy    C28 2977   4.655   1.627   2.136  0.0775 -0.2814 -0.3102
  111phy    C29 2978   4.533   1.612   2.042  0.2086  0.7703  0.0505
  111phy    C27 2979   4.660   1.512   2.238 -0.0950  0.1778  0.7040
  111phy    C26 2980   4.593   1.544   2.368  0.0124 -0.8923  0.1793
  111phy    C25 2981   4.576   1.416   2.449  0.3660  0.1840  0.3097
  111phy    C23 2982   4.477   1.429   2.568  0.0229  0.5827  0.2561
  111phy    C24 2983   4.329   1.426   2.529  0.0575 -0.6430 -0.5183
  111phy    C22 2984   4.498   1.314   2.674 -0.3849 -0.0025  0.6687
  111phy    C21 2985   4.615   1.335   2.773  0.0314 -0.2017 -0.1851
  111phy    C20 2986   4.593   1.246   2.899 -0.4559 -0.5184  0.0450
  111phy    C18 2987   4.687   1.251   3.023 -0.2722  0.6839 -0.0206
  111phy    O01 2988   4.707   1.391   3.062 -0.0411 -0.0663  0.2717
  111phy    H01 2989   4.743   1.441   2.992  4.4556 -1.3591  1.3286
  111phy    C19 2990   4.599   1.181   3.133 -0.1264  0.0624  0.2405
  111phy    C13 2991   4.836   1.194   2.984  0.5048  0.0381 -1.2074
  111phy     H3 2992   4.871   1.241   2.888  2.2002  0.1491 -0.5774
  111phy    O33 2993   4.832   1.050   2.951 -0.3588 -0.3891  0.5830
  111phy    H1B 2994   4.754   1.020   2.907  0.7123 -0.3960 -1.4596
  111phy    C12 2995   4.959   1.214   3.087 -0.4047 -0.1253  0.1873
  111phy    O11 2996   4.983   1.349   3.116 -0.6268  0.2842 -0.4089
  111phy    H1A 2997   4.906   1.398   3.090 -0.9623  0.1889  0.3882
  112phy    C35 2998   4.836   2.198   1.414  0.0131 -0.0367 -0.3626
  112phy    C33 2999   4.895   2.171   1.548 -0.0465  0.1221 -0.1321
  112phy    C34 3000   4.992   2.055   1.540 -0.0307 -0.0558 -0.0745
  112phy    C32 3001   4.935   2.308   1.597  0.5090  0.3128 -0.0375
  112phy    C31 3002   4.920   2.342   1.745  0.2024 -0.4314 -0.3742
  112phy    C30 3003   4.965   2.487   1.789 -0.1855 -0.0668  0.4324
  112phy    C28 3004   4.950   2.537   1.935 -0.3002 -0.0450  0.1840
  112phy    C29 3005   5.068   2.626   1.963  0.0732  0.0183 -0.5927
  112phy    C27 3006   4.818   2.614   1.952  0.1002 -0.6625 -0.2001
  112phy    C26 3007   4.743   2.587   2.084 -0.0782  0.0766  0.2668
  112phy    C25 3008   4.610   2.662   2.094 -0.2436  0.1600  0.0953
  112phy    C23 3009   4.557   2.669   2.238  0.2959  0.3039 -1.0692
  112phy    C24 3010   4.491   2.805   2.259 -0.4308  0.2239 -0.2735
  112phy    C22 3011   4.479   2.546   2.293 -0.5897 -0.5805 -0.4430
  112phy    C21 3012   4.472   2.538   2.447  0.2804 -0.3250 -0.3725
  112phy    C20 3013   4.378   2.431   2.510 -0.4426  0.6059  0.4487
  112phy    C18 3014   4.376   2.417   2.665 -0.0979 -0.5030 -0.1438
  112phy    O01 3015   4.390   2.543   2.733  0.3231  0.1156 -0.0419
  112phy    H01 3016   4.362   2.531   2.822  0.7905  1.7139  0.3524
  112phy    C19 3017   4.219   2.390   2.687 -0.2359  0.2135 -0.2296
  112phy    C13 3018   4.466   2.292   2.730  0.3583  0.0519 -0.6588
  112phy     H3 3019   4.438   2.194   2.683  1.8524 -0.3403 -0.7598
  112phy    O33 3020   4.432   2.269   2.869 -0.1563  0.4000  0.3821
  112phy    H1B 3021   4.450   2.180   2.892  1.5386  0.1554 -1.5946
  112phy    C12 3022   4.624   2.313   2.730  0.8070  0.2851  0.3014
  112phy    O11 3023   4.678   2.380   2.840 -0.2072 -0.0013  0.1619
  112phy    H1A 3024   4.621   2.372   2.913 -0.8188  0.4665 -0.2577
  113phy    C35 3025   4.492   4.458   0.853  0.5883 -0.2438 -0.2221
  113phy    C33 3026   4.481   4.594   0.927  0.2992  0.6137  0.3367
  113phy    C34 3027   4.602   4.607   1.011  0.1060  0.2620  0.2189
  113phy    C32 3028   4.468   4.708   0.824 -0.3759  0.1196  0.0079
  113phy    C31 3029   4.376   4.821   0.872  0.3644 -0.0928  0.0375
  113phy    C30 3030   4.369   4.933   0.766  0.2138  0.2502  0.6967
  113phy    C28 3031   4.265   5.051   0.785 -0.2790  0.1880 -0.2606
  113phy    C29 3032   4.328   5.161   0.866  0.1683 -0.6379  0.0687
  113phy    C27 3033   4.229   5.106   0.647 -0.1688 -0.3593  0.2286
  113phy    C26 3034   4.099   5.053   0.594  0.3676 -0.0914 -0.0093
  113phy    C25 3035   4.053   5.090   0.456  0.3093 -0.1636  0.2916
  113phy    C23 3036   3.931   5.003   0.403  0.0104  0.3173 -0.3141
  113phy    C24 3037   3.801   5.082   0.397  0.3875 -0.1568 -0.0078
  113phy    C22 3038   3.968   4.948   0.264  0.9547  0.3494 -0.1693
  113phy    C21 3039   3.933   4.802   0.242 -0.1353  0.0725 -0.1590
  113phy    C20 3040   3.961   4.762   0.101 -0.2074 -0.4184 -0.5736
  113phy    C18 3041   3.908   4.632   0.031  0.4569 -0.4202 -0.4749
  113phy    O01 3042   3.887   4.526   0.127 -0.0502 -0.3181  0.5690
  113phy    H01 3043   3.909   4.445   0.086 -0.8200 -0.9098  1.2943
  113phy    C19 3044   4.026   4.597  -0.060  0.9834  0.1631  0.5259
  113phy    C13 3045   3.768   4.661  -0.042 -0.2441  0.4216  0.1374
  113phy     H3 3046   3.695   4.672   0.042 -0.2714 -0.0874  0.1847
  113phy    O33 3047   3.743   4.785  -0.106  0.3478 -0.4525 -0.3425
  113phy    H1B 3048   3.785   4.859  -0.068 -0.3574 -0.0103 -0.3987
  113phy    C12 3049   3.658   4.553  -0.093  0.4330 -0.1142 -0.1968
  113phy    O11 3050   3.677   4.487  -0.215  0.0018 -0.0946  0.2325
  113phy    H1A 3051   3.660   4.547  -0.284 -1.3467  1.3060  1.6853
  114phy    C35 3052   4.530   3.197   1.954 -0.1410 -0.4895  0.0845
  114phy    C33 3053   4.632   3.093   1.931 -0.5057 -0.2077  0.0127
  114phy    C34 3054   4.568   2.978   1.855  0.5968 -0.5461  0.0576
  114phy    C32 3055   4.748   3.139   1.841 -0.4980  0.4399  0.0129
  114phy    C31 3056   4.870   3.191   1.917 -0.2294  0.0334 -0.0916
  114phy    C30 3057   5.002   3.192   1.835 -0.0248 -0.1872  0.0774
  114phy    C28 3058   5.141   3.209   1.909 -0.1233 -0.7913  0.1905
  114phy    C29 3059   5.243   3.129   1.835 -0.1205 -0.1719 -0.0197
  114phy    C27 3060   5.178   3.360   1.924 -0.5848  0.5529 -0.0081
  114phy    C26 3061   5.260   3.378   2.055  0.2704 -0.2447 -0.2676
  114phy    C25 3062   5.294   3.527   2.081 -0.4621 -0.2037 -0.0305
  114phy    C23 3063   5.336   3.567   2.221  0.0602  0.3786 -0.4524
  114phy    C24 3064   5.431   3.682   2.207 -0.0132  0.5066 -0.4651
  114phy    C22 3065   5.215   3.599   2.308  0.3642 -0.3517  0.2348
  114phy    C21 3066   5.230   3.580   2.458 -0.2969 -0.8522 -0.0071
  114phy    C20 3067   5.093   3.586   2.524 -0.1762  0.0229 -0.1743
  114phy    C18 3068   5.075   3.575   2.679  0.4519 -0.1255 -0.2303
  114phy    O01 3069   5.153   3.675   2.743  0.1461 -0.1784  0.7727
  114phy    H01 3070   5.113   3.689   2.827  2.3439  0.4317  1.7802
  114phy    C19 3071   4.933   3.637   2.696 -0.0258  0.0132  0.3324
  114phy    C13 3072   5.088   3.432   2.751  0.3937  0.1717  0.2850
  114phy     H3 3073   5.013   3.359   2.710  0.2448 -0.1635  1.1176
  114phy    O33 3074   5.039   3.441   2.888 -0.5982  0.3495 -0.0697
  114phy    H1B 3075   5.017   3.354   2.916 -1.4090  0.3899 -0.5473
  114phy    C12 3076   5.226   3.353   2.744  0.1405 -0.5107  0.3883
  114phy    O11 3077   5.327   3.381   2.837 -0.0417  0.3093 -0.0834
  114phy    H1A 3078   5.345   3.473   2.841  1.8185 -0.0244  0.3317
  115phy    C35 3079   0.659   3.125   1.537 -0.2882 -0.7976 -0.4989
  115phy    C33 3080   0.627   3.009   1.628 -0.5811  0.0090 -0.1870
  115phy    C34 3081   0.679   3.041   1.766 -0.1138  0.3662 -0.1175
  115phy    C32 3082   0.478   2.969   1.633  0.4795 -0.0701 -0.0689
  115phy    C31 3083   0.443   2.817   1.620  0.2119  0.2540 -0.1373
  115phy    C30 3084   0.293   2.788   1.615 -0.4002 -0.2367 -0.2825
  115phy    C28 3085   0.265   2.640   1.586  0.2319 -0.4696 -0.1605
  115phy    C29 3086   0.214   2.572   1.712  0.4768 -0.1829  0.6836
  115phy    C27 3087   0.169   2.624   1.468  0.0840  0.2597  0.0047
  115phy    C26 3088   0.216   2.505   1.380  0.2487 -0.2331 -0.5058
  115phy    C25 3089   0.115   2.497   1.267  0.5650  0.0046  0.0677
  115phy    C23 3090   0.137   2.385   1.168  0.4205  0.0715  0.4476
  115phy    C24 3091   0.050   2.264   1.210 -0.1904 -0.1144 -0.2218
  115phy    C22 3092   0.098   2.442   1.033  0.2847  0.0116  0.2988
  115phy    C21 3093   0.182   2.376   0.923  0.2345  0.1343 -0.3618
  115phy    C20 3094   0.162   2.448   0.788 -0.6469 -0.0205  0.5279
  115phy    C18 3095   0.250   2.419   0.657 -0.1273 -0.0031  0.0449
  115phy    O01 3096   0.388   2.435   0.697 -0.2244  0.2279  0.5182
  115phy    H01 3097   0.394   2.438   0.791  0.2514  0.6548  0.4822
  115phy    C19 3098   0.208   2.533   0.570 -0.2078  0.1679  0.3678
  115phy    C13 3099   0.231   2.272   0.596 -0.0014  0.4132  0.1220
  115phy     H3 3100   0.284   2.208   0.671 -0.3987  0.5671  0.5389
  115phy    O33 3101   0.104   2.208   0.600 -0.2809  0.0708 -0.1072
  115phy    H1B 3102   0.044   2.269   0.638  0.4579  0.6442  0.1675
  115phy    C12 3103   0.310   2.200   0.479 -0.3153 -0.2776 -0.1860
  115phy    O11 3104   0.316   2.056   0.482 -0.2840 -0.0280  0.2381
  115phy    H1A 3105   0.227   2.026   0.486  0.2655 -1.6733  1.0906
  116phy    C35 3106   3.820   3.939   1.226 -0.0933  0.1518 -0.3977
  116phy    C33 3107   3.750   4.074   1.213 -0.5452 -0.2785  0.5097
  116phy    C34 3108   3.627   4.099   1.303  0.1738  0.6786  0.7597
  116phy    C32 3109   3.856   4.185   1.231 -0.2479 -0.1506 -0.4012
  116phy    C31 3110   3.856   4.302   1.132  0.2271  0.6222  0.2002
  116phy    C30 3111   3.970   4.404   1.163 -0.6746  0.2220 -0.2810
  116phy    C28 3112   4.001   4.523   1.070 -0.4725 -0.0141 -0.2977
  116phy    C29 3113   4.072   4.637   1.145  0.6706 -0.0685  0.2185
  116phy    C27 3114   4.088   4.488   0.949  0.5773  0.0130  0.2682
  116phy    C26 3115   4.039   4.526   0.807  0.1201 -0.6156 -0.4251
  116phy    C25 3116   4.135   4.493   0.688 -0.4864 -0.0149  0.5427
  116phy    C23 3117   4.091   4.533   0.545  0.0790  0.1128  0.0404
  116phy    C24 3118   4.177   4.656   0.502  0.3936 -0.0852  0.0286
  116phy    C22 3119   4.123   4.426   0.437  0.2004 -0.6994 -0.4051
  116phy    C21 3120   3.998   4.338   0.400 -0.3157 -0.4667 -0.3151
  116phy    C20 3121   4.041   4.219   0.306 -0.0030 -0.0955 -0.0992
  116phy    C18 3122   3.929   4.129   0.237  0.5092  0.4769  0.1559
  116phy    O01 3123   3.833   4.086   0.337  0.3459  0.8513  0.3911
  116phy    H01 3124   3.778   4.161   0.355 -0.1752  0.5567  0.0661
  116phy    C19 3125   4.016   4.004   0.198  0.3331 -0.2969  0.1504
  116phy    C13 3126   3.862   4.203   0.112 -0.3066  0.1541  0.5196
  116phy     H3 3127   3.791   4.279   0.155  0.7395  1.6440 -0.3027
  116phy    O33 3128   3.942   4.298   0.034 -0.2825  0.3890  0.2789
  116phy    H1B 3129   4.004   4.252  -0.019 -0.2378  0.5321  0.2073
  116phy    C12 3130   3.740   4.145   0.027 -0.0145 -0.0756  0.2438
  116phy    O11 3131   3.753   4.067  -0.093  0.5836  0.1705 -0.2097
  116phy    H1A 3132   3.767   4.133  -0.157 -0.1891 -0.2081 -0.7937
  117phy    C35 3133   4.917   4.507   2.032  0.3466 -0.1982 -0.1375
  117phy    C33 3134   4.815   4.611   2.072  0.6244 -0.0243 -0.1292
  117phy    C34 3135   4.892   4.734   2.110  0.1553  0.2947 -0.0933
  117phy    C32 3136   4.711   4.628   1.957 -0.1967 -0.0709  0.8613
  117phy    C31 3137   4.576   4.693   1.981  0.5646  0.1909  0.1146
  117phy    C30 3138   4.472   4.647   1.878  0.6040 -0.3037 -0.0204
  117phy    C28 3139   4.325   4.683   1.909 -0.2321  0.0869 -0.0022
  117phy    C29 3140   4.270   4.777   1.806  0.3005 -0.1256 -0.6328
  117phy    C27 3141   4.247   4.550   1.924 -0.6394 -0.4811 -0.2829
  117phy    C26 3142   4.126   4.559   2.019  0.7647 -0.1602 -0.2039
  117phy    C25 3143   4.037   4.433   2.024 -0.1815 -0.5939  0.4994
  117phy    C23 3144   3.909   4.455   2.108 -0.5681 -0.2840  0.3891
  117phy    C24 3145   3.785   4.459   2.020 -0.0741  0.2042  0.6754
  117phy    C22 3146   3.893   4.337   2.205 -0.3950 -0.0709 -0.5501
  117phy    C21 3147   3.854   4.377   2.349 -0.0737  0.4060 -0.5472
  117phy    C20 3148   3.812   4.263   2.443  0.4938 -0.3381  0.1680
  117phy    C18 3149   3.765   4.297   2.593 -0.2162  0.3378  0.5321
  117phy    O01 3150   3.727   4.435   2.604  0.5344  0.5826  0.3639
  117phy    H01 3151   3.791   4.503   2.600  2.1817 -0.9020  0.3430
  117phy    C19 3152   3.631   4.222   2.613 -0.0412 -0.5152  0.1878
  117phy    C13 3153   3.880   4.268   2.709 -0.2326  0.4152  0.3922
  117phy     H3 3154   3.918   4.163   2.710  0.5955  0.7016  1.5201
  117phy    O33 3155   3.819   4.273   2.834  0.7852 -0.4857 -0.6795
  117phy    H1B 3156   3.777   4.355   2.853 -0.8808 -1.3091 -0.5453
  117phy    C12 3157   4.009   4.355   2.711  0.3204  0.1399  0.0102
  117phy    O11 3158   4.117   4.308   2.785 -0.1306  0.5765 -0.1374
  117phy    H1A 3159   4.185   4.369   2.767  0.0512  0.3914 -0.0814
  118phy    C35 3160   4.233   3.379   1.787  0.2424  0.1040 -0.1438
  118phy    C33 3161   4.142   3.495   1.749  0.2804 -0.2117 -0.5172
  118phy    C34 3162   4.027   3.425   1.675 -0.0021  0.0279 -0.1108
  118phy    C32 3163   4.091   3.552   1.883  0.2658  0.0713 -0.5025
  118phy    C31 3164   4.157   3.688   1.916 -0.4565  0.1600 -0.0153
  118phy    C30 3165   4.114   3.751   2.043 -0.0955 -0.1814  0.1083
  118phy    C28 3166   4.148   3.897   2.084 -0.2691  0.2764  0.6512
  118phy    C29 3167   4.060   3.997   2.016  0.1603 -0.0675  0.1818
  118phy    C27 3168   4.119   3.918   2.233  0.4146 -0.4876 -0.0140
  118phy    C26 3169   4.249   3.946   2.313  0.1107 -0.2108 -0.4997
  118phy    C25 3170   4.222   3.930   2.464  0.0707 -0.0986 -0.5624
  118phy    C23 3171   4.342   3.941   2.555  0.0156 -0.3765  0.2502
  118phy    C24 3172   4.373   4.085   2.594 -0.0218  0.0685  0.3423
  118phy    C22 3173   4.319   3.852   2.683 -0.0498 -0.3111 -0.2042
  118phy    C21 3174   4.438   3.817   2.771  0.0125  0.3361 -0.1496
  118phy    C20 3175   4.399   3.767   2.911  0.6230 -0.3326  0.5749
  118phy    C18 3176   4.519   3.761   3.015  0.2497 -0.4508  0.0945
  118phy    O01 3177   4.603   3.878   3.012 -0.2663 -0.2588  0.0116
  118phy    H01 3178   4.544   3.951   3.009  0.8490  0.6536 -1.6894
  118phy    C19 3179   4.437   3.781   3.144 -0.6385  0.0052  0.1097
  118phy    C13 3180   4.606   3.628   2.996  0.8972  0.5987 -0.1022
  118phy     H3 3181   4.636   3.615   2.889 -0.6549 -0.6287 -0.4157
  118phy    O33 3182   4.529   3.508   3.022  0.3569  0.4910 -0.0121
  118phy    H1B 3183   4.580   3.436   2.991  0.2881  0.6229 -0.4359
  118phy    C12 3184   4.748   3.617   3.069  0.0995  0.0456  0.7774
  118phy    O11 3185   4.836   3.721   3.028  0.1165  0.1801  0.4727
  118phy    H1A 3186   4.773   3.790   3.024 -0.2900 -0.2298 -0.3173
  119phy    C35 3187   4.743   3.210   1.275  0.4728  0.3241  0.6076
  119phy    C33 3188   4.749   3.350   1.317  0.1285  0.5016 -0.2100
  119phy    C34 3189   4.718   3.437   1.191  0.0798  0.4052  0.6912
  119phy    C32 3190   4.652   3.374   1.432  0.0793 -0.4677  0.0709
  119phy    C31 3191   4.710   3.470   1.526  0.1817  0.3608 -0.4831
  119phy    C30 3192   4.617   3.536   1.630  0.3409 -0.0100  0.1639
  119phy    C28 3193   4.679   3.629   1.738  0.1020  0.0324  0.0404
  119phy    C29 3194   4.715   3.767   1.696  0.2757  0.5255 -0.3614
  119phy    C27 3195   4.578   3.646   1.853 -0.3488 -0.4452 -0.0212
  119phy    C26 3196   4.640   3.596   1.985 -0.1858  0.4214  0.1685
  119phy    C25 3197   4.548   3.614   2.107  0.4051  0.2217 -0.3619
  119phy    C23 3198   4.619   3.588   2.239 -0.0609  0.1081  0.2227
  119phy    C24 3199   4.577   3.692   2.340  0.1086 -0.0607 -0.2771
  119phy    C22 3200   4.595   3.445   2.289 -0.6047  0.1109 -0.2006
  119phy    C21 3201   4.711   3.393   2.376  0.1332  0.0952  0.1736
  119phy    C20 3202   4.671   3.258   2.426  0.7262 -0.0642  0.1445
  119phy    C18 3203   4.596   3.228   2.563  0.1537 -0.4743 -0.4653
  119phy    O01 3204   4.480   3.317   2.571 -0.3340 -0.1084  0.4973
  119phy    H01 3205   4.461   3.337   2.481  1.0139  0.3406  0.2909
  119phy    C19 3206   4.531   3.090   2.537  0.2480  0.2130  0.2964
  119phy    C13 3207   4.689   3.249   2.692  0.3897 -0.3474 -0.3426
  119phy     H3 3208   4.734   3.352   2.687 -0.3940  0.0714  0.6456
  119phy    O33 3209   4.806   3.164   2.688  0.1773 -0.0323  0.2558
  119phy    H1B 3210   4.776   3.078   2.670  0.4550  0.0253 -0.5002
  119phy    C12 3211   4.614   3.255   2.835 -0.2512  0.7632 -0.2327
  119phy    O11 3212   4.691   3.298   2.946 -0.0101  0.3028 -0.1638
  119phy    H1A 3213   4.763   3.238   2.950 -1.6392 -1.7312  0.7156
  120phy    C35 3214   3.571   2.332   1.785  0.3866  0.3647 -0.4024
  120phy    C33 3215   3.575   2.480   1.820  0.1962  0.6224  0.3215
  120phy    C34 3216   3.604   2.501   1.966 -0.0968  0.1637 -0.6200
  120phy    C32 3217   3.675   2.559   1.727 -0.7433 -0.1261  0.3128
  120phy    C31 3218   3.632   2.700   1.698 -0.0426 -0.5035 -0.0352
  120phy    C30 3219   3.751   2.777   1.636 -0.0623 -0.2825  0.0560
  120phy    C28 3220   3.709   2.925   1.611  0.3715  0.4236  0.3558
  120phy    C29 3221   3.729   3.012   1.736  0.1983  0.4053 -0.7798
  120phy    C27 3222   3.794   2.993   1.501  0.3013 -0.4895 -0.4692
  120phy    C26 3223   3.755   2.971   1.353 -0.2937 -0.0317  0.0788
  120phy    C25 3224   3.802   3.079   1.256 -0.1353  0.0167 -0.0934
  120phy    C23 3225   3.741   3.079   1.115  0.2344 -0.3135 -0.2706
  120phy    C24 3226   3.632   3.187   1.108 -0.0374 -0.0214 -0.0152
  120phy    C22 3227   3.849   3.097   1.006  0.4382  0.0941  0.5297
  120phy    C21 3228   3.816   3.004   0.887 -0.2506 -0.9728 -0.2055
  120phy    C20 3229   3.905   3.007   0.763 -0.7297 -0.1673 -0.1550
  120phy    C18 3230   3.909   3.126   0.662  0.5289  0.9563 -0.2837
  120phy    O01 3231   3.774   3.164   0.626  0.2252 -0.5220 -0.1594
  120phy    H01 3232   3.720   3.092   0.601 -0.7919  0.0013  0.4772
  120phy    C19 3233   3.975   3.054   0.541  0.0518  0.3426 -0.2054
  120phy    C13 3234   4.000   3.244   0.714 -0.4426 -0.0537 -0.5715
  120phy     H3 3235   3.931   3.294   0.786 -1.4663 -0.9250 -0.9092
  120phy    O33 3236   4.107   3.217   0.807 -0.6189 -0.4337 -0.1930
  120phy    H1B 3237   4.074   3.235   0.893  3.2162  1.5150  1.0880
  120phy    C12 3238   4.027   3.384   0.649  0.2129  0.2288 -0.2499
  120phy    O11 3239   3.938   3.409   0.541  0.0351 -0.0758 -0.3861
  120phy    H1A 3240   3.960   3.361   0.463 -0.5857 -0.4184 -0.3549
  121phy    C35 3241   1.456   1.969   2.272 -0.1037 -0.3085 -0.2656
  121phy    C33 3242   1.345   1.885   2.208 -0.3173  0.0499  0.2823
  121phy    C34 3243   1.407   1.806   2.090  0.2084 -0.1173 -0.0285
  121phy    C32 3244   1.263   1.805   2.308 -0.2799  0.4255  0.5044
  121phy    C31 3245   1.112   1.783   2.272  0.3443  0.4890  0.1742
  121phy    C30 3246   1.044   1.683   2.358  0.1442  0.1025 -0.1930
  121phy    C28 3247   0.903   1.644   2.307  0.1221  0.3007 -0.2329
  121phy    C29 3248   0.905   1.502   2.253 -0.0586  0.0898 -0.1992
  121phy    C27 3249   0.799   1.663   2.420 -0.1762 -0.1155 -0.0585
  121phy    C26 3250   0.757   1.803   2.459  0.0738  0.4084 -0.2838
  121phy    C25 3251   0.621   1.813   2.537  0.3224  0.1529  0.3306
  121phy    C23 3252   0.577   1.957   2.575 -0.3396 -0.4745  0.2163
  121phy    C24 3253   0.475   2.020   2.480  0.1572  0.4400 -0.1266
  121phy    C22 3254   0.518   1.948   2.716  0.1286  0.0275 -0.5940
  121phy    C21 3255   0.522   2.061   2.817 -0.1741 -0.3818  0.6424
  121phy    C20 3256   0.457   2.020   2.946 -0.2464  0.3026  0.1717
  121phy    C18 3257   0.422   2.118   3.064 -0.0990 -0.2823  0.0254
  121phy    O01 3258   0.367   2.230   2.993  0.2168 -0.2092 -0.2439
  121phy    H01 3259   0.373   2.311   3.041 -2.4051  0.5528 -1.0382
  121phy    C19 3260   0.310   2.038   3.128  0.3285  0.3949 -0.3404
  121phy    C13 3261   0.548   2.162   3.157  0.2328 -0.8044  0.0086
  121phy     H3 3262   0.640   2.177   3.095 -0.1379 -0.1077 -0.3815
  121phy    O33 3263   0.591   2.057   3.242  0.6134 -0.3400  0.3068
  121phy    H1B 3264   0.672   2.023   3.210  0.9439  0.5340  0.1995
  121phy    C12 3265   0.526   2.301   3.239 -0.2854  0.4185  0.3457
  121phy    O11 3266   0.474   2.405   3.164 -0.0927  0.4530  0.3702
  121phy    H1A 3267   0.452   2.472   3.225  3.4340  2.1911  0.0024
  122phy    C35 3268   0.059   3.838   1.561  0.2972 -0.3101 -0.0905
  122phy    C33 3269   0.070   3.695   1.591 -0.0888  0.1009  0.4811
  122phy    C34 3270  -0.022   3.615   1.494 -0.0442 -0.5443 -0.2356
  122phy    C32 3271   0.216   3.647   1.562 -0.2694 -0.2375 -0.4069
  122phy    C31 3272   0.292   3.610   1.688 -0.3769  0.1233  0.6421
  122phy    C30 3273   0.421   3.537   1.661 -0.1111  0.0586  0.1207
  122phy    C28 3274   0.509   3.532   1.787 -0.5022 -0.2683  0.0994
  122phy    C29 3275   0.581   3.400   1.806  0.3179  0.3696  0.1568
  122phy    C27 3276   0.618   3.644   1.793 -0.5492  0.0056 -0.4461
  122phy    C26 3277   0.618   3.735   1.914 -0.0846 -0.3536 -0.1438
  122phy    C25 3278   0.693   3.860   1.890 -0.3036 -0.2961 -0.1824
  122phy    C23 3279   0.732   3.936   2.021 -0.3375 -0.5169 -0.1546
  122phy    C24 3280   0.874   3.990   2.000 -0.1095  0.0562  0.2002
  122phy    C22 3281   0.621   4.035   2.055 -0.5506 -0.1554  0.2138
  122phy    C21 3282   0.630   4.102   2.193  0.7558  0.0470 -0.3216
  122phy    C20 3283   0.558   4.241   2.190 -0.3882  1.0995  0.0563
  122phy    C18 3284   0.619   4.360   2.282  0.1939  0.0354 -0.1034
  122phy    O01 3285   0.759   4.351   2.295  0.6091  0.1664  0.7678
  122phy    H01 3286   0.783   4.262   2.312  0.4611 -0.1307 -0.4797
  122phy    C19 3287   0.591   4.492   2.202  0.3873  0.2188  0.2129
  122phy    C13 3288   0.541   4.338   2.421 -0.1576  0.5732 -1.0291
  122phy     H3 3289   0.530   4.228   2.437  0.5489  0.3954 -1.6818
  122phy    O33 3290   0.407   4.376   2.427  0.3373 -0.1675  0.2593
  122phy    H1B 3291   0.368   4.348   2.508  1.4784  0.5510  1.1002
  122phy    C12 3292   0.612   4.393   2.551  0.0022 -0.1105  0.1380
  122phy    O11 3293   0.739   4.340   2.587  0.5995 -0.2051  0.2514
  122phy    H1A 3294   0.783   4.406   2.636  0.9362  0.0476 -0.3889
  123phy    C35 3295   3.454   4.474   1.598  0.2968 -0.3468 -0.1258
  123phy    C33 3296   3.467   4.330   1.608  0.2290  0.0987  0.9133
  123phy    C34 3297   3.576   4.296   1.704 -0.1471  0.5862  0.0190
  123phy    C32 3298   3.329   4.262   1.625  0.4821 -0.3256  0.1939
  123phy    C31 3299   3.321   4.132   1.550 -0.2361  0.1101 -0.2859
  123phy    C30 3300   3.182   4.065   1.528  0.0090  0.0505 -0.0200
  123phy    C28 3301   3.187   3.932   1.446  0.3361 -0.1755 -0.0802
  123phy    C29 3302   3.100   3.826   1.506  0.1638  0.1779  0.2672
  123phy    C27 3303   3.150   3.961   1.299 -0.3076 -0.0509 -0.6191
  123phy    C26 3304   3.248   3.890   1.204 -0.0169 -0.0723  0.0482
  123phy    C25 3305   3.214   3.912   1.055 -0.0827 -0.1342 -0.4770
  123phy    C23 3306   3.311   3.847   0.951  0.2838 -0.2992  0.2764
  123phy    C24 3307   3.237   3.783   0.835  0.2421 -0.2867  0.8658
  123phy    C22 3308   3.404   3.955   0.892  0.5804 -0.8754  0.4236
  123phy    C21 3309   3.545   3.908   0.857  0.3714  0.1970 -0.2081
  123phy    C20 3310   3.614   4.027   0.786 -0.3510 -0.1957 -0.2458
  123phy    C18 3311   3.772   4.024   0.770  0.6567  0.0346  0.9584
  123phy    O01 3312   3.841   3.979   0.884 -0.0113  0.0538 -0.1391
  123phy    H01 3313   3.795   4.012   0.958 -0.6989  0.8992 -0.9321
  123phy    C19 3314   3.811   4.172   0.742  0.0026  0.0555  0.2477
  123phy    C13 3315   3.819   3.930   0.647 -0.1302  0.2501  0.4987
  123phy     H3 3316   3.783   3.829   0.680 -0.1841  0.8535  2.4099
  123phy    O33 3317   3.741   3.935   0.525  0.2429  0.4662  0.4096
  123phy    H1B 3318   3.798   3.953   0.453  0.7218 -2.2905 -0.0012
  123phy    C12 3319   3.974   3.884   0.628  0.5613 -0.1020  0.5316
  123phy    O11 3320   3.989   3.763   0.561 -0.7145 -0.1102  0.0355
  123phy    H1A 3321   4.081   3.742   0.564 -0.6901  0.0518  0.5752
  124phy    C35 3322   4.356   4.896   1.232 -0.0598 -0.1963  0.0092
  124phy    C33 3323   4.425   4.893   1.364 -0.2270  0.3729  0.3435
  124phy    C34 3324   4.522   4.775   1.373  0.4427  0.1252 -0.5199
  124phy    C32 3325   4.479   5.032   1.399 -0.0684 -0.7487 -0.3474
  124phy    C31 3326   4.483   5.068   1.550  0.5729 -0.6771 -0.4937
  124phy    C30 3327   4.490   5.220   1.583 -0.3852  0.0763  0.2087
  124phy    C28 3328   4.505   5.247   1.730 -0.1411  0.0100  0.0729
  124phy    C29 3329   4.597   5.366   1.760 -0.0884 -0.6234 -0.0094
  124phy    C27 3330   4.369   5.266   1.799 -0.2356 -0.5411 -0.2224
  124phy    C26 3331   4.350   5.200   1.935 -0.5554  0.4182  0.2251
  124phy    C25 3332   4.201   5.180   1.979 -0.1629 -0.3508  0.3980
  124phy    C23 3333   4.192   5.136   2.124  0.3274  0.1840  0.0564
  124phy    C24 3334   4.180   5.259   2.216 -0.1698  0.6378 -0.0429
  124phy    C22 3335   4.080   5.033   2.148  0.0420 -0.3534  0.0066
  124phy    C21 3336   4.077   4.957   2.283  0.0355  0.0717 -0.2508
  124phy    C20 3337   3.966   4.851   2.290  0.0490  0.3682  0.2503
  124phy    C18 3338   3.869   4.830   2.414 -0.3592 -0.2007  0.3942
  124phy    O01 3339   3.817   4.957   2.467 -0.7135  0.3051  0.2570
  124phy    H01 3340   3.827   5.017   2.396 -0.8902 -1.2400 -1.1340
  124phy    C19 3341   3.743   4.764   2.347 -0.1685 -0.3546  0.3007
  124phy    C13 3342   3.940   4.747   2.540  0.2625 -0.4037 -0.1422
  124phy     H3 3343   4.015   4.672   2.506 -1.1558 -2.0865  0.2703
  124phy    O33 3344   3.850   4.662   2.614 -0.4014 -0.2539  0.0546
  124phy    H1B 3345   3.786   4.715   2.656 -0.2720 -0.0506 -0.0071
  124phy    C12 3346   4.021   4.840   2.642  0.3864  0.1993 -0.0592
  124phy    O11 3347   3.951   4.946   2.696  0.1005 -0.0943  0.0206
  124phy    H1A 3348   3.915   4.996   2.625 -0.0503 -1.7786 -1.1355
  125phy    C35 3349   3.864   0.101   1.282  0.0675  0.5116  0.4749
  125phy    C33 3350   3.967  -0.011   1.259  0.2021  0.0042  0.5403
  125phy    C34 3351   4.083   0.054   1.188 -0.1189 -0.2610  0.1042
  125phy    C32 3352   4.015  -0.084   1.384 -0.7611 -0.2369  0.0605
  125phy    C31 3353   3.927  -0.208   1.412 -0.8604 -0.2877  0.0171
  125phy    C30 3354   3.935  -0.258   1.555  0.5084  0.1532 -0.2366
  125phy    C28 3355   3.824  -0.366   1.582  0.1144 -0.1715  0.6587
  125phy    C29 3356   3.866  -0.508   1.535 -0.1945 -0.8667  0.6966
  125phy    C27 3357   3.791  -0.363   1.729 -0.0009  0.6292 -0.0984
  125phy    C26 3358   3.653  -0.306   1.765  0.0773 -0.3493 -0.0501
  125phy    C25 3359   3.628  -0.302   1.917  0.1323  0.1167 -0.5583
  125phy    C23 3360   3.486  -0.260   1.959  0.4049  0.1198  0.2138
  125phy    C24 3361   3.402  -0.385   1.977 -0.1340  0.5336 -0.2637
  125phy    C22 3362   3.477  -0.192   2.098 -0.1927  0.0822 -0.2200
  125phy    C21 3363   3.520  -0.047   2.095  0.4654  0.5898  0.5684
  125phy    C20 3364   3.510   0.012   2.244  0.4206  0.0523  0.4866
  125phy    C18 3365   3.560   0.158   2.277 -0.3290 -0.1189  0.0970
  125phy    O01 3366   3.486   0.250   2.197  0.2158 -0.3116  0.4098
  125phy    H01 3367   3.403   0.211   2.178  0.1733  0.9846 -2.6993
  125phy    C19 3368   3.513   0.183   2.423  0.4217 -0.3112  0.2370
  125phy    C13 3369   3.717   0.180   2.244 -0.5410  0.2640  0.8764
  125phy     H3 3370   3.736   0.139   2.141  0.3664  0.2819  1.0251
  125phy    O33 3371   3.804   0.087   2.320 -0.2061 -0.2586  0.5079
  125phy    H1B 3372   3.851   0.127   2.390  0.5648 -0.4889  0.1331
  125phy    C12 3373   3.786   0.326   2.249 -0.4831 -0.2072 -0.0482
  125phy    O11 3374   3.701   0.443   2.235  0.0512 -0.1576 -0.2992
  125phy    H1A 3375   3.628   0.420   2.180 -0.7117  0.8604  0.2476
  126phy    C35 3376   2.736   4.988   1.328 -0.0504 -0.2498  0.1354
  126phy    C33 3377   2.608   4.909   1.340 -0.4827 -0.4399 -0.2381
  126phy    C34 3378   2.601   4.815   1.220  0.4716  0.6607  0.3223
  126phy    C32 3379   2.628   4.826   1.467 -0.2715  0.0513 -0.1332
  126phy    C31 3380   2.601   4.881   1.603 -0.2767 -0.6169 -0.7240
  126phy    C30 3381   2.648   4.793   1.725 -0.5996 -0.4074  0.1289
  126phy    C28 3382   2.650   4.858   1.863 -0.6156 -0.4704 -0.9748
  126phy    C29 3383   2.507   4.871   1.927  0.1630 -0.1683 -0.0071
  126phy    C27 3384   2.752   4.783   1.948  0.1222  0.0846 -0.3412
  126phy    C26 3385   2.832   4.866   2.053 -0.0682 -0.6652  0.6275
  126phy    C25 3386   2.894   4.777   2.153 -0.4213 -0.2875  0.6415
  126phy    C23 3387   2.952   4.849   2.277  0.3093 -0.2277  0.6282
  126phy    C24 3388   2.850   4.867   2.390  0.1501  0.0525  0.7065
  126phy    C22 3389   3.068   4.764   2.333  0.3325  0.5620 -0.1358
  126phy    C21 3390   3.176   4.837   2.414 -0.0514 -0.1613  0.2808
  126phy    C20 3391   3.287   4.747   2.477 -0.1762  0.3581 -0.2083
  126phy    C18 3392   3.248   4.629   2.580  0.0586  0.2430  0.0728
  126phy    O01 3393   3.161   4.534   2.509 -0.1536  0.2400 -0.5454
  126phy    H01 3394   3.172   4.549   2.417  3.5933  1.5574 -0.0607
  126phy    C19 3395   3.391   4.561   2.605  0.0354  0.3671 -0.3568
  126phy    C13 3396   3.174   4.681   2.718  0.2323  0.1845 -0.3018
  126phy     H3 3397   3.102   4.764   2.696  0.5482  0.5837  0.1588
  126phy    O33 3398   3.262   4.753   2.817  0.2184  0.4670 -0.2440
  126phy    H1B 3399   3.291   4.834   2.778 -0.7652  0.1626 -1.6865
  126phy    C12 3400   3.091   4.563   2.796 -0.1294  0.0233 -0.5039
  126phy    O11 3401   2.970   4.603   2.855  0.6685 -0.2812 -0.2492
  126phy    H1A 3402   2.914   4.528   2.848  1.2642 -1.0429  2.1492
  127phy    C35 3403   3.331   4.480   1.030  0.1108  0.3024 -0.0457
  127phy    C33 3404   3.244   4.475   1.158  0.2017  0.4253  0.2886
  127phy    C34 3405   3.255   4.339   1.219 -0.0204  0.4414  0.1519
  127phy    C32 3406   3.285   4.570   1.275  0.0036 -0.6723  0.2934
  127phy    C31 3407   3.303   4.725   1.244 -0.2630  0.5242 -0.0277
  127phy    C30 3408   3.401   4.791   1.333  0.1421 -0.0828  0.1895
  127phy    C28 3409   3.460   4.921   1.267  0.2342  0.2813  0.0258
  127phy    C29 3410   3.497   5.027   1.372  0.5026 -0.1073 -0.3390
  127phy    C27 3411   3.593   4.894   1.189 -0.1515 -0.1842  0.3869
  127phy    C26 3412   3.571   4.849   1.047  0.0809 -0.3832  0.1354
  127phy    C25 3413   3.706   4.825   0.975  0.2663  0.0737 -0.0576
  127phy    C23 3414   3.702   4.773   0.833  0.9632 -0.1909  0.6498
  127phy    C24 3415   3.827   4.814   0.753 -0.1301 -0.2880  0.1941
  127phy    C22 3416   3.661   4.620   0.807 -0.0145 -0.1037 -0.1113
  127phy    C21 3417   3.563   4.592   0.691 -0.3882  0.1626 -0.0372
  127phy    C20 3418   3.537   4.442   0.672  0.3171 -0.2764  0.3815
  127phy    C18 3419   3.477   4.398   0.533  0.2805 -0.0303 -0.4724
  127phy    O01 3420   3.369   4.484   0.502  0.2538 -0.5186 -0.0608
  127phy    H01 3421   3.327   4.506   0.583 -0.9932 -0.1969 -0.7643
  127phy    C19 3422   3.413   4.266   0.581 -0.0950  0.4087 -0.2670
  127phy    C13 3423   3.578   4.372   0.412  0.3560  0.5628 -0.3108
  127phy     H3 3424   3.673   4.414   0.456  0.1477 -1.0186  1.8496
  127phy    O33 3425   3.633   4.246   0.390 -0.0164  0.0915  0.4886
  127phy    H1B 3426   3.591   4.181   0.443  0.7444 -0.3310  0.5934
  127phy    C12 3427   3.594   4.485   0.302 -0.8573  0.0026  0.0615
  127phy    O11 3428   3.534   4.610   0.323 -0.3117  0.2099  0.7270
  127phy    H1A 3429   3.458   4.587   0.374  0.1339 -2.4776  0.3266
  128SOL     OW 3430   1.322   1.274   0.464  0.0900 -0.0235  0.2502
  128SOL    HW1 3431   1.290   1.364   0.473 -0.8766 -0.2538 -0.7259
  128SOL    HW2 3432   1.241   1.224   0.454 -0.0247  0.0308  0.8779
  128SOL     MW 3433   1.307   1.280   0.464  0.0060 -0.0028  0.0016
  129SOL     OW 3434   0.108   3.042   2.934  0.1517  0.3082  0.0857
  129SOL    HW1 3435   0.127   3.103   3.005  0.6908 -0.7761  0.8847
  129SOL    HW2 3436   0.155   2.964   2.961  1.9615  1.0459 -0.7644
  129SOL     MW 3437   0.117   3.040   2.947  0.0060 -0.0028  0.0016
  130SOL     OW 3438   1.009   1.705   0.382 -0.1171  0.0849  0.0007
  130SOL    HW1 3439   0.957   1.663   0.450 -0.9451 -0.1773 -0.7657
  130SOL    HW2 3440   0.959   1.699   0.300 -0.9057 -0.5665  0.5191
  130SOL     MW 3441   0.996   1.699   0.380  0.0060 -0.0028  0.0016
  131SOL     OW 3442   3.391   0.378   0.139 -0.4490  0.4642 -0.3759
  131SOL    HW1 3443   3.423   0.463   0.109  0.9940 -0.1795 -0.7521
  131SOL    HW2 3444   3.303   0.401   0.169 -0.2208  1.9048 -0.7213
  131SOL     MW 3445   3.384   0.392   0.139  0.0060 -0.0028  0.0016
  132SOL     OW 3446   1.469   1.367   0.250  0.1409 -0.0197 -0.1611
  132SOL    HW1 3447   1.420   1.323   0.319 -1.9336  0.0997 -1.4856
  132SOL    HW2 3448   1.508   1.450   0.279 -0.3091  0.9732 -2.2428
  132SOL     MW 3449   1.468   1.372   0.263  0.0060 -0.0028  0.0016
  133SOL     OW 3450   2.269   0.535   2.939  0.4350  0.2945  0.4162
  133SOL    HW1 3451   2.274   0.589   2.860  1.2813 -0.8070 -0.3285
  133SOL    HW2 3452   2.356   0.543   2.978 -0.1738  0.3194  1.8134
  133SOL     MW 3453   2.281   0.543   2.934  0.0060 -0.0028  0.0016
  134SOL     OW 3454   2.085   0.593   2.590 -0.1043  0.2196 -0.6168
  134SOL    HW1 3455   2.062   0.573   2.499 -1.3959  1.9960 -0.7322
  134SOL    HW2 3456   2.002   0.623   2.626 -0.5262 -0.0128 -1.3823
  134SOL     MW 3457   2.071   0.594   2.583  0.0060 -0.0028  0.0016
  135SOL     OW 3458   3.782   2.785   0.239  0.2583 -0.5020 -0.0613
  135SOL    HW1 3459   3.689   2.767   0.224 -0.0726 -0.0395  1.2975
  135SOL    HW2 3460   3.783   2.879   0.256  0.8871 -0.2874 -1.2260
  135SOL     MW 3461   3.769   2.795   0.239  0.0060 -0.0028  0.0016
  136SOL     OW 3462   2.069   0.653   3.090  0.2439 -0.0361 -0.1765
  136SOL    HW1 3463   2.057   0.718   3.020  2.2124  0.0794 -0.4534
  136SOL    HW2 3464   2.130   0.595   3.045  0.5308 -0.1270  0.3222
  136SOL     MW 3465   2.076   0.654   3.075  0.0060 -0.0028  0.0016
  137SOL     OW 3466   4.919   4.847   2.760 -0.4822 -0.0332 -0.3992
  137SOL    HW1 3467   4.945   4.911   2.693  1.1416 -0.5535 -0.3038
  137SOL    HW2 3468   4.989   4.847   2.824  1.0036 -0.0957 -1.9429
  137SOL     MW 3469   4.932   4.855   2.759  0.0060 -0.0028  0.0016
  138SOL     OW 3470   0.120   1.373   0.139  0.3334 -0.1726  0.0286
  138SOL    HW1 3471   0.037   1.363   0.091  0.6338 -0.4980 -0.4294
  138SOL    HW2 3472   0.183   1.393   0.071  1.5413  0.3737  1.2655
  138SOL     MW 3473   0.117   1.374   0.124  0.0060 -0.0028  0.0016
  139SOL     OW 3474   0.856   4.237   3.018 -0.0713  0.0122 -0.0351
  139SOL    HW1 3475   0.894   4.208   3.101  0.2242 -0.6024 -0.3763
  139SOL    HW2 3476   0.931   4.274   2.970 -0.0561  2.6244  1.7780
  139SOL     MW 3477   0.871   4.238   3.023  0.0060 -0.0028  0.0016
  140SOL     OW 3478   1.802   0.880   2.862 -0.1908 -0.2346 -0.1124
  140SOL    HW1 3479   1.776   0.841   2.946 -1.2310  0.1292 -0.2434
  140SOL    HW2 3480   1.897   0.883   2.863 -0.1803  0.3360 -1.1737
  140SOL     MW 3481   1.811   0.875   2.874  0.0060 -0.0028  0.0016
  141SOL     OW 3482   3.317   2.188   2.789 -0.7532 -0.2726  0.2964
  141SOL    HW1 3483   3.358   2.271   2.766 -1.3853  0.1954  0.8048
  141SOL    HW2 3484   3.228   2.222   2.798 -0.4041  1.1246 -1.0114
  141SOL     MW 3485   3.311   2.203   2.787  0.0060 -0.0028  0.0016
  142SOL     OW 3486   0.881   4.692   2.457 -0.4560  0.2642 -0.3751
  142SOL    HW1 3487   0.791   4.698   2.424 -0.2614 -2.3213 -1.6713
  142SOL    HW2 3488   0.912   4.624   2.398  0.7791 -0.1476  0.7057
  142SOL     MW 3489   0.873   4.684   2.445  0.0060 -0.0028  0.0016
  143SOL     OW 3490   1.734   0.083   2.705 -0.1158  0.2499  0.1166
  143SOL    HW1 3491   1.796   0.039   2.648 -0.2314 -0.3002  0.4100
  143SOL    HW2 3492   1.792   0.134   2.763  0.9975 -0.0498 -0.7120
  143SOL     MW 3493   1.750   0.084   2.705  0.0060 -0.0028  0.0016
  144SOL     OW 3494   2.411   1.750   2.968  0.1915  0.4353  0.0616
  144SOL    HW1 3495   2.344   1.738   3.036 -0.1118 -0.7938 -0.4369
  144SOL    HW2 3496   2.450   1.836   2.986  1.6835  0.4976 -2.9566
  144SOL     MW 3497   2.407   1.760   2.979  0.0060 -0.0028  0.0016
  145SOL     OW 3498   4.698   4.544   3.080  0.0819 -0.1497 -0.2104
  145SOL    HW1 3499   4.657   4.486   3.144  0.4510  0.0337  0.1961
  145SOL    HW2 3500   4.781   4.566   3.122 -0.0584 -0.6337  0.3263
  145SOL     MW 3501   4.704   4.539   3.094  0.0060 -0.0028  0.0016
  146SOL     OW 3502   0.621   4.770   2.378  0.1570 -0.6232 -0.0826
  146SOL    HW1 3503   0.529   4.748   2.362 -0.3047  0.3243  1.1653
  146SOL    HW2 3504   0.609   4.820   2.458 -0.6919  2.2076 -1.8185
  146SOL     MW 3505   0.607   4.774   2.386  0.0060 -0.0028  0.0016
  147SOL     OW 3506   4.569   2.755   0.515 -0.2396  0.6425  0.3923
  147SOL    HW1 3507   4.570   2.845   0.485 -0.6370  0.3542 -0.5364
  147SOL    HW2 3508   4.485   2.744   0.561 -0.6526 -0.9990 -0.6406
  147SOL     MW 3509   4.558   2.765   0.517  0.0060 -0.0028  0.0016
  148SOL     OW 3510   1.922   4.100   0.436  0.3185 -0.3540  0.0121
  148SOL    HW1 3511   1.851   4.078   0.375 -1.7242  1.3483  1.6251
  148SOL    HW2 3512   1.926   4.194   0.420 -0.7274 -0.4563 -1.0203
  148SOL     MW 3513   1.913   4.109   0.426  0.0060 -0.0028  0.0016
  149SOL     OW 3514   0.898   4.534   2.711  0.5811  0.0256  0.4638
  149SOL    HW1 3515   0.907   4.595   2.637  0.0952  0.4116  0.7174
  149SOL    HW2 3516   0.888   4.590   2.788 -1.2563  0.3709  0.0280
  149SOL     MW 3517   0.898   4.550   2.711  0.0060 -0.0028  0.0016
  150SOL     OW 3518   3.566   2.470   0.453 -0.1627  0.2296  0.6258
  150SOL    HW1 3519   3.599   2.553   0.487  0.9490  1.3441 -2.8309
  150SOL    HW2 3520   3.561   2.404   0.522  0.8072 -1.9632 -1.2837
  150SOL     MW 3521   3.570   2.472   0.467  0.0060 -0.0028  0.0016
  151SOL     OW 3522   4.097   0.256   2.878  0.1869  0.3548  0.1033
  151SOL    HW1 3523   4.046   0.266   2.958 -1.8554  2.6271 -1.3270
  151SOL    HW2 3524   4.104   0.345   2.842  1.5291 -0.1066 -0.8365
  151SOL     MW 3525   4.091   0.269   2.884  0.0060 -0.0028  0.0016
  152SOL     OW 3526   4.145   1.178   2.802 -0.1687 -0.3125 -0.2665
  152SOL    HW1 3527   4.190   1.242   2.856 -0.0942 -1.5441  1.1830
  152SOL    HW2 3528   4.081   1.228   2.751  0.2004  0.8695  0.3930
  152SOL     MW 3529   4.142   1.193   2.802  0.0060 -0.0028  0.0016
  153SOL     OW 3530   2.123   2.072   2.388  0.2413  0.5208 -0.1976
  153SOL    HW1 3531   2.124   1.993   2.334 -1.1476  0.3173  0.0355
  153SOL    HW2 3532   2.145   2.140   2.324  1.7365  0.3113  0.0478
  153SOL     MW 3533   2.126   2.071   2.372  0.0060 -0.0028  0.0016
  154SOL     OW 3534   2.220   0.243   2.907  0.3304  0.2894  0.1022
  154SOL    HW1 3535   2.242   0.329   2.944  0.4051  0.3487 -0.0786
  154SOL    HW2 3536   2.183   0.274   2.825  0.3363  1.6136  0.5845
  154SOL     MW 3537   2.218   0.258   2.901  0.0060 -0.0028  0.0016
  155SOL     OW 3538   2.942   5.046   0.568 -0.2902  0.1764 -0.3162
  155SOL    HW1 3539   2.937   5.061   0.662 -0.5751 -0.5246 -0.2162
  155SOL    HW2 3540   3.036   5.029   0.556 -0.5525 -0.5557 -1.4993
  155SOL     MW 3541   2.954   5.046   0.578  0.0060 -0.0028  0.0016
  156SOL     OW 3542   1.044   4.909   2.560  0.6067  0.3563 -0.3640
  156SOL    HW1 3543   1.079   4.939   2.476 -0.2529 -0.1059 -0.9160
  156SOL    HW2 3544   0.980   4.841   2.535 -0.2740  0.8716  0.4415
  156SOL     MW 3545   1.040   4.904   2.545  0.0060 -0.0028  0.0016
  157SOL     OW 3546   1.106   1.072   0.124  0.0531 -0.5258  0.1970
  157SOL    HW1 3547   1.164   1.000   0.147 -0.7877 -1.1384  0.4234
  157SOL    HW2 3548   1.168   1.136   0.088  1.0782 -1.3591  0.4301
  157SOL     MW 3549   1.122   1.071   0.122  0.0060 -0.0028  0.0016
  158SOL     OW 3550   1.266   1.501   0.128  0.5889 -0.3096 -0.4632
  158SOL    HW1 3551   1.339   1.446   0.157  2.7327  2.5152 -0.0646
  158SOL    HW2 3552   1.309   1.584   0.108 -0.3441  0.0125 -1.2104
  158SOL     MW 3553   1.281   1.505   0.129  0.0060 -0.0028  0.0016
  159SOL     OW 3554   1.871   5.005   2.538  0.7170  0.3384  0.4550
  159SOL    HW1 3555   1.955   4.978   2.577  1.1104  0.7020 -0.1324
  159SOL    HW2 3556   1.884   4.989   2.445  0.2197  1.7188  0.1254
  159SOL     MW 3557   1.884   4.999   2.531  0.0060 -0.0028  0.0016
  160SOL     OW 3558   4.149   4.153   2.989  0.2539  0.3003  0.5042
  160SOL    HW1 3559   4.104   4.072   2.965 -0.8471  0.8151  0.8133
  160SOL    HW2 3560   4.149   4.207   2.910  1.0049  0.1554  0.3958
  160SOL     MW 3561   4.143   4.150   2.975  0.0060 -0.0028  0.0016
  161SOL     OW 3562   4.561   2.402   0.008 -0.0663 -0.3718  0.2013
  161SOL    HW1 3563   4.576   2.331   0.070 -0.1091 -1.4996 -1.0429
  161SOL    HW2 3564   4.622   2.470   0.036 -0.5330  0.8407 -1.5317
  161SOL     MW 3565   4.571   2.402   0.020  0.0060 -0.0028  0.0016
  162SOL     OW 3566   0.642   1.560   0.140  0.2870  0.3436  0.3399
  162SOL    HW1 3567   0.553   1.587   0.118 -0.8554 -1.4233  2.3427
  162SOL    HW2 3568   0.638   1.466   0.157 -0.2537  0.8176  3.3704
  162SOL     MW 3569   0.630   1.551   0.140  0.0060 -0.0028  0.0016
  163SOL     OW 3570   0.111   4.767   0.214  0.0718 -0.3443  0.2622
  163SOL    HW1 3571   0.031   4.744   0.261  0.2102 -0.1453  0.5995
  163SOL    HW2 3572   0.121   4.861   0.229 -0.2579 -0.4353  1.1511
  163SOL     MW 3573   0.102   4.776   0.222  0.0060 -0.0028  0.0016
  164SOL     OW 3574   4.301   2.576   0.313 -0.2421 -0.3060  0.0863
  164SOL    HW1 3575   4.272   2.514   0.380 -1.0066 -0.2986 -0.2214
  164SOL    HW2 3576   4.242   2.563   0.239  0.0398  1.1641 -0.4311
  164SOL     MW 3577   4.289   2.566   0.312  0.0060 -0.0028  0.0016
  165SOL     OW 3578   3.997   0.258   0.031 -0.4124  0.4033  0.0061
  165SOL    HW1 3579   3.983   0.341   0.077  0.5117  0.4596  0.2123
  165SOL    HW2 3580   4.083   0.230   0.063 -0.1336 -0.2858 -1.3045
  165SOL     MW 3581   4.007   0.265   0.042  0.0060 -0.0028  0.0016
  166SOL     OW 3582   2.268   0.735   2.743  0.2664  0.3854 -0.2288
  166SOL    HW1 3583   2.297   0.816   2.702 -0.9382  0.1270 -1.7294
  166SOL    HW2 3584   2.221   0.691   2.672 -1.3447 -0.0486  1.0607
  166SOL     MW 3585   2.265   0.740   2.728  0.0060 -0.0028  0.0016
  167SOL     OW 3586   4.474   0.325   3.061 -0.0983  0.1774 -0.3033
  167SOL    HW1 3587   4.432   0.408   3.083  2.9633  1.9867 -0.5970
  167SOL    HW2 3588   4.505   0.338   2.972  2.4508  0.5672  0.5443
  167SOL     MW 3589   4.473   0.338   3.052  0.0060 -0.0028  0.0016
  168SOL     OW 3590   0.820   2.842   3.068  0.1712  0.1156  0.0673
  168SOL    HW1 3591   0.727   2.865   3.060  1.0437  4.2582 -0.1737
  168SOL    HW2 3592   0.855   2.891   2.994 -1.9974  1.6168 -0.0484
  168SOL     MW 3593   0.812   2.851   3.057  0.0060 -0.0028  0.0016
  169SOL     OW 3594   2.127   2.810   0.501 -0.0546 -0.0662  0.3148
  169SOL    HW1 3595   2.202   2.869   0.490  0.4674 -0.4031  1.9087
  169SOL    HW2 3596   2.155   2.726   0.466  0.6733  0.5491 -0.6641
  169SOL     MW 3597   2.141   2.807   0.495  0.0060 -0.0028  0.0016
  170SOL     OW 3598   1.058   4.081   2.624  0.3874  0.0089  0.0912
  170SOL    HW1 3599   1.142   4.122   2.599  1.4375 -1.5418  0.9555
  170SOL    HW2 3600   0.999   4.119   2.558  0.7254 -0.5249 -0.5369
  170SOL     MW 3601   1.062   4.092   2.612  0.0060 -0.0028  0.0016
  171SOL     OW 3602   4.065   3.105   2.651 -0.4318  0.5207  0.4840
  171SOL    HW1 3603   4.036   3.140   2.567  0.7088  0.0692 -0.1114
  171SOL    HW2 3604   4.141   3.157   2.676  0.6696 -0.9598  0.3911
  171SOL     MW 3605   4.071   3.116   2.643  0.0060 -0.0028  0.0016
  172SOL     OW 3606   1.744   0.483   2.937 -0.6427 -0.4462 -0.0359
  172SOL    HW1 3607   1.762   0.557   2.995  0.9446  0.7440 -1.9418
  172SOL    HW2 3608   1.649   0.487   2.926 -0.8346 -0.0669  1.5166
  172SOL     MW 3609   1.733   0.494   2.943  0.0060 -0.0028  0.0016
  173SOL     OW 3610   0.672   1.683   0.378 -0.0672  0.2871 -0.1240
  173SOL    HW1 3611   0.668   1.635   0.295  1.1838 -0.7562  0.3871
  173SOL    HW2 3612   0.617   1.760   0.362 -0.9921 -0.1363  0.8680
  173SOL     MW 3613   0.664   1.687   0.365  0.0060 -0.0028  0.0016
  174SOL     OW 3614   2.092   1.955   2.650  0.5487  0.2481  0.6232
  174SOL    HW1 3615   2.001   1.927   2.660  0.4428  0.0728 -0.7161
  174SOL    HW2 3616   2.097   1.984   2.559  0.5485 -1.3487  0.0856
  174SOL     MW 3617   2.080   1.955   2.640  0.0060 -0.0028  0.0016
  175SOL     OW 3618   2.767   2.456   0.033 -0.7909 -0.9572  0.1373
  175SOL    HW1 3619   2.745   2.543   0.069 -0.0310 -0.8453  0.3563
  175SOL    HW2 3620   2.759   2.398   0.109  1.4645  0.2473  1.4001
  175SOL     MW 3621   2.763   2.460   0.048  0.0060 -0.0028  0.0016
  176SOL     OW 3622   2.612   3.201   0.305  0.6246 -0.3853 -0.0205
  176SOL    HW1 3623   2.530   3.245   0.328 -0.3313 -1.1365 -1.7887
  176SOL    HW2 3624   2.587   3.121   0.259 -2.0806 -0.5649  1.5571
  176SOL     MW 3625   2.598   3.196   0.302  0.0060 -0.0028  0.0016
  177SOL     OW 3626   2.718   2.733   0.063  0.2596 -0.0283 -0.2708
  177SOL    HW1 3627   2.788   2.791   0.035  0.8634  0.5560  2.2147
  177SOL    HW2 3628   2.639   2.748   0.010 -0.1659 -0.6779  0.1614
  177SOL     MW 3629   2.717   2.743   0.052  0.0060 -0.0028  0.0016
  178SOL     OW 3630   1.166   3.021   0.029 -0.4630 -0.3497 -0.6552
  178SOL    HW1 3631   1.138   2.971   0.105  1.2792 -0.1691  0.1564
  178SOL    HW2 3632   1.154   3.110   0.062 -0.2976 -0.6522  0.2294
  178SOL     MW 3633   1.160   3.026   0.043  0.0060 -0.0028  0.0016
  179SOL     OW 3634   3.958   3.134   2.925 -0.0881  0.3095 -0.1158
  179SOL    HW1 3635   3.956   3.125   2.829  1.3169  0.3529 -0.1625
  179SOL    HW2 3636   3.954   3.228   2.940 -0.1377  0.0413  1.6759
  179SOL     MW 3637   3.957   3.145   2.914  0.0060 -0.0028  0.0016
  180SOL     OW 3638   2.215   2.535   3.095  0.3628 -0.0178 -0.2274
  180SOL    HW1 3639   2.214   2.507   3.003  0.7418  1.1122 -0.5921
  180SOL    HW2 3640   2.260   2.462   3.136  1.3141  0.7588  0.1403
  180SOL     MW 3641   2.221   2.522   3.088  0.0060 -0.0028  0.0016
  181SOL     OW 3642   1.223   1.532   0.391 -0.1359 -0.2101 -0.0088
  181SOL    HW1 3643   1.234   1.510   0.298  1.1808 -0.0359  0.0937
  181SOL    HW2 3644   1.145   1.588   0.391 -0.0602 -0.1003  0.5580
  181SOL     MW 3645   1.214   1.536   0.379  0.0060 -0.0028  0.0016
  182SOL     OW 3646   3.489   2.766   0.164 -0.2330  0.4970  0.0422
  182SOL    HW1 3647   3.436   2.702   0.211 -1.7689  1.6466 -0.0106
  182SOL    HW2 3648   3.456   2.742   0.077 -2.6454  0.4522  0.8783
  182SOL     MW 3649   3.477   2.755   0.159  0.0060 -0.0028  0.0016
  183SOL     OW 3650   0.644   1.285   0.137 -0.4689  0.1211 -0.1167
  183SOL    HW1 3651   0.739   1.295   0.145 -0.4213 -1.0055  0.9048
  183SOL    HW2 3652   0.620   1.278   0.229 -1.3373  0.5682 -0.3020
  183SOL     MW 3653   0.654   1.285   0.150  0.0060 -0.0028  0.0016
  184SOL     OW 3654   0.017   2.020   0.471 -0.2462  0.1744 -0.2932
  184SOL    HW1 3655   0.054   2.092   0.522  2.0120 -0.7913 -0.4244
  184SOL    HW2 3656   0.022   2.048   0.380 -1.8836 -0.2437 -0.5469
  184SOL     MW 3657   0.023   2.033   0.466  0.0060 -0.0028  0.0016
  185SOL     OW 3658   2.313   1.796   2.683  0.2515 -0.0221 -0.2146
  185SOL    HW1 3659   2.228   1.840   2.681  0.2396  0.0051  0.4325
  185SOL    HW2 3660   2.338   1.797   2.776  0.4560 -1.2187 -0.2424
  185SOL     MW 3661   2.305   1.802   2.695  0.0060 -0.0028  0.0016
  186SOL     OW 3662   1.798   2.048   2.914 -0.0162 -0.0331 -0.2031
  186SOL    HW1 3663   1.783   1.980   2.979  0.8526 -0.4740 -0.4365
  186SOL    HW2 3664   1.712   2.068   2.877 -0.2268  0.2282  0.4288
  186SOL     MW 3665   1.785   2.041   2.918  0.0060 -0.0028  0.0016
  187SOL     OW 3666   2.754   1.947   2.697  0.1831  0.4515  0.2560
  187SOL    HW1 3667   2.661   1.953   2.675  0.5193  0.9422 -1.1563
  187SOL    HW2 3668   2.778   2.018   2.637 -2.9541  0.1425 -1.5904
  187SOL     MW 3669   2.745   1.957   2.686  0.0060 -0.0028  0.0016
  188SOL     OW 3670   4.430   3.174   0.526  0.1820  0.1512 -0.1929
  188SOL    HW1 3671   4.416   3.121   0.605  1.4512  1.4789  0.9841
  188SOL    HW2 3672   4.495   3.238   0.554 -0.0444  0.1497  0.3634
  188SOL     MW 3673   4.436   3.176   0.540  0.0060 -0.0028  0.0016
  189SOL     OW 3674   3.683   2.699   0.503 -0.0121  0.3729 -0.0317
  189SOL    HW1 3675   3.675   2.781   0.550  0.3305 -0.2615  1.1614
  189SOL    HW2 3676   3.738   2.724   0.428 -0.0166  0.8201  0.1151
  189SOL     MW 3677   3.689   2.713   0.499  0.0060 -0.0028  0.0016
  190SOL     OW 3678   0.479   1.896   0.318  0.0374 -0.0433  0.2660
  190SOL    HW1 3679   0.422   1.947   0.376  2.8882  1.3965  1.9770
  190SOL    HW2 3680   0.501   1.956   0.247  0.4094 -1.3200 -0.7292
  190SOL     MW 3681   0.474   1.910   0.316  0.0060 -0.0028  0.0016
  191SOL     OW 3682   0.551   3.434   0.178  0.3258 -0.0634  0.7144
  191SOL    HW1 3683   0.586   3.451   0.090 -0.4425 -0.7028  0.2775
  191SOL    HW2 3684   0.460   3.464   0.176 -0.4513 -2.2945 -0.6798
  191SOL     MW 3685   0.544   3.440   0.166  0.0060 -0.0028  0.0016
  192SOL     OW 3686   4.205   2.889   0.084 -0.2459 -0.2553 -0.1672
  192SOL    HW1 3687   4.276   2.837   0.046  0.2437  0.5419 -0.3699
  192SOL    HW2 3688   4.221   2.972   0.040 -1.0729  0.9242  1.6618
  192SOL     MW 3689   4.216   2.893   0.073  0.0060 -0.0028  0.0016
  193SOL     OW 3690   2.937   2.206   0.231  0.0390  0.1506  0.1189
  193SOL    HW1 3691   3.009   2.270   0.231 -0.1485  0.3623  0.2137
  193SOL    HW2 3692   2.951   2.150   0.155 -0.8147 -0.3359  0.3057
  193SOL     MW 3693   2.948   2.207   0.221  0.0060 -0.0028  0.0016
  194SOL     OW 3694   0.028   2.145   0.235  0.2362 -0.0917 -0.2385
  194SOL    HW1 3695  -0.067   2.154   0.228  0.2683 -0.8569 -2.2687
  194SOL    HW2 3696   0.059   2.231   0.205  1.5039 -0.4886 -0.1203
  194SOL     MW 3697   0.019   2.158   0.230  0.0060 -0.0028  0.0016
  195SOL     OW 3698   4.449   2.948   2.875 -0.3257  0.2038  0.2901
  195SOL    HW1 3699   4.408   2.899   2.804  0.3642  1.7922 -1.2589
  195SOL    HW2 3700   4.373   2.994   2.910 -1.2914 -1.7731  0.9765
  195SOL     MW 3701   4.434   2.947   2.870  0.0060 -0.0028  0.0016
  196SOL     OW 3702   4.497   2.973   0.350  0.6678 -0.0494  0.1350
  196SOL    HW1 3703   4.413   2.927   0.348  0.3349  0.5730 -0.5415
  196SOL    HW2 3704   4.471   3.055   0.391  0.1577 -0.3582  0.4480
  196SOL     MW 3705   4.482   2.978   0.355  0.0060 -0.0028  0.0016
  197SOL     OW 3706   0.405   1.701   0.132 -0.0797  0.1667 -0.6079
  197SOL    HW1 3707   0.316   1.697   0.169 -0.4549 -1.2393 -1.5614
  197SOL    HW2 3708   0.448   1.750   0.201  0.2879 -0.5940 -0.2834
  197SOL     MW 3709   0.399   1.707   0.146  0.0060 -0.0028  0.0016
  198SOL     OW 3710   1.433   2.541   2.956 -0.4818 -0.3605 -0.1446
  198SOL    HW1 3711   1.386   2.562   3.036  2.4485  2.5119  1.0243
  198SOL    HW2 3712   1.437   2.631   2.923 -0.7243 -0.5633 -0.7548
  198SOL     MW 3713   1.428   2.556   2.962  0.0060 -0.0028  0.0016
  199SOL     OW 3714   4.869   2.213   0.193 -0.0065  0.5039 -0.0460
  199SOL    HW1 3715   4.878   2.173   0.107  1.4254 -0.7178  0.6069
  199SOL    HW2 3716   4.888   2.304   0.173 -0.1060  0.6166  0.3495
  199SOL     MW 3717   4.873   2.220   0.179  0.0060 -0.0028  0.0016
  200SOL     OW 3718   4.889   1.552   2.927  0.2060  0.1947  0.3624
  200SOL    HW1 3719   4.875   1.647   2.929 -0.0753  0.1709 -0.2921
  200SOL    HW2 3720   4.979   1.541   2.897 -0.0680 -1.9101  0.1536
  200SOL     MW 3721   4.899   1.563   2.923  0.0060 -0.0028  0.0016
  201SOL     OW 3722   4.755   4.597   2.473 -0.1500 -0.3917  0.1490
  201SOL    HW1 3723   4.690   4.566   2.536  0.2389 -0.0331  0.7373
  201SOL    HW2 3724   4.741   4.534   2.403 -0.2204 -0.1535 -0.0503
  201SOL     MW 3725   4.744   4.585   2.472  0.0060 -0.0028  0.0016
  202SOL     OW 3726   1.257   1.245   3.083  0.6739 -0.0469  0.0134
  202SOL    HW1 3727   1.244   1.340   3.078  0.8930  0.0084  0.4728
  202SOL    HW2 3728   1.351   1.234   3.095  0.4310 -1.6200  0.7884
  202SOL     MW 3729   1.268   1.256   3.084  0.0060 -0.0028  0.0016
  203SOL     OW 3730   2.802   1.021   3.025  0.6100 -0.2642  0.6678
  203SOL    HW1 3731   2.880   1.066   3.058 -0.4139  2.0529  0.1256
  203SOL    HW2 3732   2.731   1.053   3.082  0.6638  0.6727  0.2295
  203SOL     MW 3733   2.803   1.031   3.037  0.0060 -0.0028  0.0016
  204SOL     OW 3734   2.517   2.011   2.989  0.3049 -0.3629 -0.2957
  204SOL    HW1 3735   2.501   2.069   2.915  0.8399  1.6105  1.0404
  204SOL    HW2 3736   2.612   2.003   2.990  0.4792  1.3769 -0.3920
  204SOL     MW 3737   2.527   2.018   2.980  0.0060 -0.0028  0.0016
  205SOL     OW 3738   4.733   1.753   0.232 -0.4856 -0.1830  0.1092
  205SOL    HW1 3739   4.698   1.829   0.187 -1.2453 -0.7760 -0.3202
  205SOL    HW2 3740   4.686   1.678   0.195 -0.8059  0.6887 -1.2970
  205SOL     MW 3741   4.722   1.753   0.221  0.0060 -0.0028  0.0016
  206SOL     OW 3742   2.450   2.204   0.070 -0.5019 -0.4262 -0.4901
  206SOL    HW1 3743   2.482   2.131   0.016 -2.3194 -1.2710 -0.5199
  206SOL    HW2 3744   2.520   2.218   0.133  0.8673 -1.1463 -1.7732
  206SOL     MW 3745   2.463   2.196   0.071  0.0060 -0.0028  0.0016
  207SOL     OW 3746   1.426   2.231   3.056 -0.1503 -0.1977 -0.0836
  207SOL    HW1 3747   1.398   2.164   2.994  0.1004 -1.2273  0.8873
  207SOL    HW2 3748   1.480   2.284   2.998 -1.6938 -0.2792 -1.7026
  207SOL     MW 3749   1.429   2.229   3.040  0.0060 -0.0028  0.0016
  208SOL     OW 3750   2.505   1.971   2.566 -0.8694  0.4636 -0.1347
  208SOL    HW1 3751   2.429   1.922   2.596 -1.7162  0.5225 -2.0235
  208SOL    HW2 3752   2.527   1.916   2.490 -0.0692 -0.0873  0.4694
  208SOL     MW 3753   2.498   1.957   2.560  0.0060 -0.0028  0.0016
  209SOL     OW 3754   1.178   3.291   0.098 -0.2471 -0.0883  0.1990
  209SOL    HW1 3755   1.257   3.309   0.149 -0.9843  2.6896  0.5431
  209SOL    HW2 3756   1.119   3.360   0.128 -1.3371 -0.0440 -1.8855
  209SOL     MW 3757   1.180   3.303   0.109  0.0060 -0.0028  0.0016
  210SOL     OW 3758   4.950   3.163   2.906  0.3213  0.3720  0.1300
  210SOL    HW1 3759   5.039   3.130   2.897  0.8728  1.0429  2.5138
  210SOL    HW2 3760   4.918   3.140   2.819  3.0947 -1.1451 -0.6012
  210SOL     MW 3761   4.957   3.156   2.893  0.0060 -0.0028  0.0016
  211SOL     OW 3762   4.780   0.149   2.940 -0.3719 -0.1265  0.1227
  211SOL    HW1 3763   4.874   0.162   2.952 -0.4946 -0.9317  2.3044
  211SOL    HW2 3764   4.772   0.054   2.947  1.1704 -0.3965 -1.0011
  211SOL     MW 3765   4.792   0.138   2.942  0.0060 -0.0028  0.0016
  212SOL     OW 3766   1.912   0.074   0.033 -0.5771 -0.0833  0.1205
  212SOL    HW1 3767   1.907   0.144   0.097  0.3107 -0.2439  0.3642
  212SOL    HW2 3768   1.892   0.118  -0.050 -1.5417  0.8680  0.8259
  212SOL     MW 3769   1.908   0.089   0.030  0.0060 -0.0028  0.0016
  213SOL     OW 3770   1.936   3.288   0.176  0.1230 -0.0778  0.1499
  213SOL    HW1 3771   1.873   3.324   0.115  0.6208 -1.6505 -1.3842
  213SOL    HW2 3772   1.897   3.202   0.193  0.0305  0.2740  2.0002
  213SOL     MW 3773   1.922   3.281   0.170  0.0060 -0.0028  0.0016
  214SOL     OW 3774   1.284   4.245   2.592 -0.1269 -0.1633 -0.3569
  214SOL    HW1 3775   1.369   4.211   2.564 -0.4484 -0.2469 -1.2597
  214SOL    HW2 3776   1.300   4.334   2.624 -1.7244  0.7016 -1.8216
  214SOL     MW 3777   1.298   4.253   2.593  0.0060 -0.0028  0.0016
  215SOL     OW 3778   4.442   2.765   3.077 -0.0205 -0.3763 -0.1640
  215SOL    HW1 3779   4.455   2.826   3.004  0.5471 -1.1783 -0.7597
  215SOL    HW2 3780   4.506   2.792   3.143  1.5268 -0.2751 -1.6295
  215SOL     MW 3781   4.452   2.777   3.076  0.0060 -0.0028  0.0016
  216SOL     OW 3782   1.994   4.357   0.361  0.5467 -0.3379  0.2534
  216SOL    HW1 3783   2.046   4.394   0.290 -0.0929  0.0329 -0.0293
  216SOL    HW2 3784   1.977   4.429   0.422 -1.4468  0.0530 -0.6788
  216SOL     MW 3785   1.998   4.371   0.360  0.0060 -0.0028  0.0016
  217SOL     OW 3786   0.279   3.648   3.070  0.7365  0.2106 -0.8501
  217SOL    HW1 3787   0.328   3.729   3.084 -0.4503  0.8981 -0.4393
  217SOL    HW2 3788   0.189   3.681   3.071 -0.3137 -2.2861  1.8800
  217SOL     MW 3789   0.273   3.663   3.072  0.0060 -0.0028  0.0016
  218SOL     OW 3790   0.643   3.743   2.992 -0.6902 -0.1268  0.2062
  218SOL    HW1 3791   0.705   3.816   2.997 -1.5616  0.8266 -1.7610
  218SOL    HW2 3792   0.640   3.727   2.898 -0.3562 -0.3963  0.2383
  218SOL     MW 3793   0.651   3.751   2.980  0.0060 -0.0028  0.0016
  219SOL     OW 3794   3.582   0.191   0.123 -0.1670 -0.2485 -0.2317
  219SOL    HW1 3795   3.517   0.260   0.140  0.4367 -0.2006  2.4236
  219SOL    HW2 3796   3.571   0.129   0.195 -0.0594  0.0408  0.0406
  219SOL     MW 3797   3.572   0.192   0.135  0.0060 -0.0028  0.0016
  220SOL     OW 3798   0.845   1.569   0.558  0.5650  0.4042  0.0500
  220SOL    HW1 3799   0.827   1.593   0.649  0.5564 -0.6372  0.3249
  220SOL    HW2 3800   0.772   1.609   0.510  0.4558 -1.4240 -1.3987
  220SOL     MW 3801   0.833   1.578   0.563  0.0060 -0.0028  0.0016
  221SOL     OW 3802   2.441   3.789   0.638 -0.6374  0.1434  0.1338
  221SOL    HW1 3803   2.361   3.778   0.587  0.7357  0.2037 -2.1443
  221SOL    HW2 3804   2.419   3.840   0.717 -0.9344 -0.2878  0.3349
  221SOL     MW 3805   2.428   3.794   0.642  0.0060 -0.0028  0.0016
  222SOL     OW 3806   3.491   3.026   0.308 -0.3895  0.1164 -0.0803
  222SOL    HW1 3807   3.467   2.943   0.266 -2.3506  0.2179  0.7165
  222SOL    HW2 3808   3.417   3.082   0.286 -0.9642 -0.2445  0.8310
  222SOL     MW 3809   3.478   3.022   0.300  0.0060 -0.0028  0.0016
  223SOL     OW 3810   0.829   3.959   2.983  0.1167 -0.3051 -0.4715
  223SOL    HW1 3811   0.891   3.931   2.916 -0.9670  0.9315 -2.0928
  223SOL    HW2 3812   0.838   4.054   2.985  0.0375 -0.3038 -0.1468
  223SOL     MW 3813   0.838   3.968   2.974  0.0060 -0.0028  0.0016
  224SOL     OW 3814   1.801   3.962   2.902  0.4319  0.1903  0.2584
  224SOL    HW1 3815   1.824   4.008   2.821 -0.1878 -0.1678 -0.1385
  224SOL    HW2 3816   1.852   3.882   2.892 -0.7919 -0.7207  0.9768
  224SOL     MW 3817   1.811   3.957   2.890  0.0060 -0.0028  0.0016
  225SOL     OW 3818   1.911   4.792   2.825 -0.3305 -0.0647  0.0769
  225SOL    HW1 3819   1.831   4.844   2.836 -0.9244 -0.5937 -1.4695
  225SOL    HW2 3820   1.969   4.814   2.898  0.2478 -2.2778  0.3619
  225SOL     MW 3821   1.908   4.802   2.836  0.0060 -0.0028  0.0016
  226SOL     OW 3822   4.467   0.116   0.242  0.2928  0.2968 -0.2541
  226SOL    HW1 3823   4.531   0.144   0.176 -0.5465  2.8902 -0.0785
  226SOL    HW2 3824   4.505   0.156   0.321  1.0952  0.0461 -0.5013
  226SOL     MW 3825   4.481   0.125   0.244  0.0060 -0.0028  0.0016
  227SOL     OW 3826   2.355   4.623   0.113 -0.0343  0.5046  0.6729
  227SOL    HW1 3827   2.317   4.674   0.184 -0.0489 -1.0880  1.8669
  227SOL    HW2 3828   2.303   4.543   0.121  0.1865  0.2154 -0.5438
  227SOL     MW 3829   2.343   4.619   0.123  0.0060 -0.0028  0.0016
  228SOL     OW 3830   2.213   3.778   0.483  0.2236 -0.3485 -0.5434
  228SOL    HW1 3831   2.232   3.859   0.437  0.1948  0.2631  0.4886
  228SOL    HW2 3832   2.145   3.800   0.547 -0.1626 -2.9019  0.0625
  228SOL     MW 3833   2.207   3.791   0.486  0.0060 -0.0028  0.0016
  229SOL     OW 3834   2.148   4.023   0.095 -0.1673  0.5725  0.3064
  229SOL    HW1 3835   2.171   3.938   0.058 -1.7940  0.9208 -1.6475
  229SOL    HW2 3836   2.055   4.032   0.077 -0.6392  1.4255  2.8446
  229SOL     MW 3837   2.139   4.013   0.088  0.0060 -0.0028  0.0016
  230SOL     OW 3838   2.177   0.017   3.062 -0.0599  0.5990 -0.4541
  230SOL    HW1 3839   2.188   0.092   3.003  2.5822 -0.8653 -2.0384
  230SOL    HW2 3840   2.085   0.030   3.086 -0.2609  1.6042 -1.6703
  230SOL     MW 3841   2.167   0.028   3.057  0.0060 -0.0028  0.0016
  231SOL     OW 3842   4.337   2.801   2.672 -0.5796 -0.0806 -0.0960
  231SOL    HW1 3843   4.258   2.810   2.619 -1.4794 -1.2799  0.9511
  231SOL    HW2 3844   4.347   2.706   2.684  1.9166  0.0503 -0.6365
  231SOL     MW 3845   4.328   2.789   2.667  0.0060 -0.0028  0.0016
  232SOL     OW 3846   2.654   2.308   0.252 -0.5516  0.1572 -0.1269
  232SOL    HW1 3847   2.735   2.271   0.289 -0.4897  1.2308  0.8750
  232SOL    HW2 3848   2.620   2.345   0.334  1.6317 -0.1792  1.0234
  232SOL     MW 3849   2.660   2.308   0.268  0.0060 -0.0028  0.0016
  233SOL     OW 3850   0.918   4.678   2.937 -0.2382 -0.0831 -0.0085
  233SOL    HW1 3851   0.953   4.629   3.011 -2.2522  0.8609  1.6852
  233SOL    HW2 3852   0.989   4.736   2.909 -1.2710  1.0628 -0.3947
  233SOL     MW 3853   0.932   4.680   2.943  0.0060 -0.0028  0.0016
  234SOL     OW 3854   1.953   4.705   2.548 -0.0294  0.0952 -0.2106
  234SOL    HW1 3855   1.959   4.732   2.640  2.4210  0.4539 -0.4069
  234SOL    HW2 3856   1.875   4.753   2.522  0.1842  0.0742 -0.9113
  234SOL     MW 3857   1.944   4.715   2.557  0.0060 -0.0028  0.0016
  235SOL     OW 3858   1.806   3.046   0.242 -0.6463  0.0236  0.0804
  235SOL    HW1 3859   1.881   2.988   0.250  0.2781  1.1604 -0.1268
  235SOL    HW2 3860   1.792   3.072   0.333  0.4612 -1.3523  0.6783
  235SOL     MW 3861   1.814   3.042   0.255  0.0060 -0.0028  0.0016
  236SOL     OW 3862   1.977   4.390   3.090 -0.5144  0.0293 -0.1167
  236SOL    HW1 3863   1.944   4.480   3.089  0.4746  0.4057 -1.6343
  236SOL    HW2 3864   1.948   4.364   3.002 -0.0624  0.1394 -0.3010
  236SOL     MW 3865   1.968   4.399   3.078  0.0060 -0.0028  0.0016
  237SOL     OW 3866   3.501   4.822   0.128  1.1942  0.2029 -0.1775
  237SOL    HW1 3867   3.527   4.744   0.178 -0.3484 -0.4042 -0.2527
  237SOL    HW2 3868   3.438   4.783   0.068  1.2826 -2.4504  1.2862
  237SOL     MW 3869   3.496   4.806   0.127  0.0060 -0.0028  0.0016
  238SOL     OW 3870   4.110   1.393   0.124 -0.1940 -0.1803  0.4443
  238SOL    HW1 3871   4.048   1.332   0.164 -1.2982 -0.9026 -2.1594
  238SOL    HW2 3872   4.074   1.481   0.132 -1.3131 -0.5623 -0.1447
  238SOL     MW 3873   4.097   1.397   0.130  0.0060 -0.0028  0.0016
  239SOL     OW 3874   4.963   0.876   0.052 -0.1566  0.4361  0.0813
  239SOL    HW1 3875   5.018   0.925   0.114 -1.0169  0.3711  0.9178
  239SOL    HW2 3876   4.929   0.948  -0.002  0.4421 -0.0572 -0.9808
  239SOL     MW 3877   4.966   0.892   0.053  0.0060 -0.0028  0.0016
  240SOL     OW 3878   3.028   1.130   0.031 -0.0859 -0.4035  0.2907
  240SOL    HW1 3879   3.039   1.197  -0.037 -0.7156  0.4349  0.9932
  240SOL    HW2 3880   3.113   1.087   0.032 -0.1521 -0.6192 -1.0954
  240SOL     MW 3881   3.041   1.133   0.022  0.0060 -0.0028  0.0016
  241SOL     OW 3882   2.329   1.532   2.609 -0.6340 -0.2263 -0.0084
  241SOL    HW1 3883   2.359   1.477   2.681  1.2323  3.1582  2.0675
  241SOL    HW2 3884   2.328   1.618   2.651 -1.1049 -0.8647  1.3577
  241SOL     MW 3885   2.333   1.536   2.624  0.0060 -0.0028  0.0016
  242SOL     OW 3886   3.843   3.488   0.073 -0.5539 -0.0656  0.5071
  242SOL    HW1 3887   3.773   3.552   0.083  1.3956  2.0359  2.0826
  242SOL    HW2 3888   3.841   3.435   0.153 -0.0444 -1.1454 -0.1808
  242SOL     MW 3889   3.834   3.490   0.085  0.0060 -0.0028  0.0016
  243SOL     OW 3890   4.683   0.216   0.096 -0.8918  0.0078  0.4567
  243SOL    HW1 3891   4.742   0.192   0.025 -0.2404  0.2119  0.9165
  243SOL    HW2 3892   4.614   0.260   0.046  0.5014  2.7225  0.7865
  243SOL     MW 3893   4.681   0.219   0.080  0.0060 -0.0028  0.0016
  244SOL     OW 3894   3.760   0.173   3.016 -0.3636 -0.0740 -0.5518
  244SOL    HW1 3895   3.687   0.200   3.071  0.8289  1.0145  0.5606
  244SOL    HW2 3896   3.837   0.216   3.054  1.9454 -1.1541 -3.5486
  244SOL     MW 3897   3.761   0.182   3.028  0.0060 -0.0028  0.0016
  245SOL     OW 3898   1.802   0.735   0.003 -0.2048  0.0032  0.6695
  245SOL    HW1 3899   1.889   0.715   0.037  0.3343  0.9449 -0.1242
  245SOL    HW2 3900   1.751   0.777   0.072 -0.9972 -0.1040  0.1567
  245SOL     MW 3901   1.807   0.738   0.017  0.0060 -0.0028  0.0016
  246SOL     OW 3902   2.245   5.003   0.208 -0.3119 -0.4076 -0.3835
  246SOL    HW1 3903   2.236   5.045   0.122  0.2418  4.5429  1.6233
  246SOL    HW2 3904   2.284   5.071   0.263 -0.9276 -2.0569  2.2940
  246SOL     MW 3905   2.249   5.017   0.204  0.0060 -0.0028  0.0016
  247SOL     OW 3906   4.654   0.293   2.584  0.7256 -0.1071 -0.0874
  247SOL    HW1 3907   4.737   0.244   2.586  2.1218  2.1001  0.3768
  247SOL    HW2 3908   4.610   0.269   2.665 -0.9830 -0.6710 -1.1384
  247SOL     MW 3909   4.659   0.284   2.595  0.0060 -0.0028  0.0016
  248SOL     OW 3910   3.419   0.904   2.862 -0.6293  0.3922 -0.3086
  248SOL    HW1 3911   3.328   0.879   2.845 -0.6273 -0.1715  0.4414
  248SOL    HW2 3912   3.422   0.999   2.865 -1.3550  0.4630 -1.3788
  248SOL     MW 3913   3.407   0.913   2.861  0.0060 -0.0028  0.0016
  249SOL     OW 3914   3.011   4.695   0.032 -0.2692  0.3723  0.2285
  249SOL    HW1 3915   2.982   4.623   0.088 -0.1645  0.7835  0.8160
  249SOL    HW2 3916   3.011   4.660  -0.058  2.0281 -1.1552  0.7219
  249SOL     MW 3917   3.007   4.681   0.027  0.0060 -0.0028  0.0016
  250SOL     OW 3918   3.764   0.591   2.445  0.5140 -0.5187 -0.0709
  250SOL    HW1 3919   3.715   0.552   2.372 -1.5405  1.3251  0.2215
  250SOL    HW2 3920   3.743   0.683   2.434 -3.3145 -1.2477 -0.3794
  250SOL     MW 3921   3.755   0.598   2.434  0.0060 -0.0028  0.0016
  251SOL     OW 3922   3.096   1.295   2.923 -0.2521  0.2569 -0.3576
  251SOL    HW1 3923   3.096   1.381   2.964  0.3470 -0.3602  1.0038
  251SOL    HW2 3924   3.029   1.301   2.854 -0.1759  0.4115 -0.4168
  251SOL     MW 3925   3.087   1.307   2.919  0.0060 -0.0028  0.0016
  252SOL     OW 3926   1.873   0.239   2.879  0.6168  0.3145  0.1391
  252SOL    HW1 3927   1.942   0.288   2.834 -0.5729  0.9768 -1.0413
  252SOL    HW2 3928   1.814   0.308   2.909 -0.6111 -0.7156  0.1614
  252SOL     MW 3929   1.874   0.254   2.877  0.0060 -0.0028  0.0016
  253SOL     OW 3930   3.432   1.431   2.974 -0.3392 -0.0088  0.0092
  253SOL    HW1 3931   3.406   1.483   2.898 -1.0820 -1.3807 -0.7113
  253SOL    HW2 3932   3.407   1.486   3.048 -0.8512 -2.0238  1.4071
  253SOL     MW 3933   3.426   1.445   2.973  0.0060 -0.0028  0.0016
  254SOL     OW 3934   3.441   0.639   0.056 -0.4889  0.2695 -0.6196
  254SOL    HW1 3935   3.466   0.625  -0.035 -0.0911 -1.1010 -0.3202
  254SOL    HW2 3936   3.347   0.659   0.059 -0.3180  1.0322  0.2852
  254SOL     MW 3937   3.432   0.640   0.045  0.0060 -0.0028  0.0016
  255SOL     OW 3938   4.318   4.540   2.776 -0.1046 -0.2698  0.1149
  255SOL    HW1 3939   4.399   4.537   2.725 -1.7993 -0.7199 -2.7683
  255SOL    HW2 3940   4.302   4.631   2.802 -1.4980 -0.4452 -0.0491
  255SOL     MW 3941   4.327   4.552   2.773  0.0060 -0.0028  0.0016
  256SOL     OW 3942   2.888   0.191   0.414 -0.1430  0.5983  0.6003
  256SOL    HW1 3943   2.950   0.254   0.451  0.7553  0.3975 -0.5052
  256SOL    HW2 3944   2.906   0.104   0.450 -0.5498  0.6060  0.8357
  256SOL     MW 3945   2.898   0.188   0.424  0.0060 -0.0028  0.0016
  257SOL     OW 3946   1.872   0.651   2.744  0.1589  0.0074  0.2838
  257SOL    HW1 3947   1.829   0.728   2.781 -1.6285 -0.5197 -0.6026
  257SOL    HW2 3948   1.820   0.582   2.786 -0.6692  0.8919  0.7548
  257SOL     MW 3949   1.860   0.652   2.755  0.0060 -0.0028  0.0016
  258SOL     OW 3950   3.007   2.085   3.089 -0.2115 -0.0587 -0.2541
  258SOL    HW1 3951   3.095   2.050   3.074 -1.4409 -2.4782 -2.8119
  258SOL    HW2 3952   3.005   2.178   3.068 -0.5495 -0.7451 -3.9739
  258SOL     MW 3953   3.019   2.093   3.084  0.0060 -0.0028  0.0016
  259SOL     OW 3954   3.617   5.038   2.638 -0.3961  0.1102 -0.1228
  259SOL    HW1 3955   3.657   5.119   2.670 -0.3237 -0.6915  1.9949
  259SOL    HW2 3956   3.672   5.013   2.564  0.1013 -0.2910  0.3756
  259SOL     MW 3957   3.629   5.046   2.632  0.0060 -0.0028  0.0016
  260SOL     OW 3958   2.612   4.698   0.341  0.4297  0.1631 -0.1638
  260SOL    HW1 3959   2.673   4.766   0.371  0.3356  0.6643 -1.0915
  260SOL    HW2 3960   2.613   4.706   0.246 -1.1895 -0.3006 -0.2439
  260SOL     MW 3961   2.620   4.708   0.332  0.0060 -0.0028  0.0016
  261SOL     OW 3962   2.357   2.975   0.456 -0.3601  0.0205  0.1313
  261SOL    HW1 3963   2.426   2.951   0.394  0.2344 -1.0236  1.1653
  261SOL    HW2 3964   2.393   3.056   0.494 -0.7356  1.2141 -1.8998
  261SOL     MW 3965   2.371   2.983   0.453  0.0060 -0.0028  0.0016
  262SOL     OW 3966   0.632   0.113   2.578  0.0463 -0.2152  0.5432
  262SOL    HW1 3967   0.726   0.120   2.565  0.2628 -1.0468  1.5192
  262SOL    HW2 3968   0.608   0.086   2.489  0.0336  0.3200  0.3850
  262SOL     MW 3969   0.641   0.110   2.565  0.0060 -0.0028  0.0016
  263SOL     OW 3970   2.157   3.766   3.080  0.2244 -0.5728 -0.1648
  263SOL    HW1 3971   2.183   3.745   2.991 -0.1157  0.5529 -0.5358
  263SOL    HW2 3972   2.173   3.689   3.135 -3.0645  0.3372  2.4099
  263SOL     MW 3973   2.162   3.753   3.076  0.0060 -0.0028  0.0016
  264SOL     OW 3974   3.008   4.632   0.493 -0.0858 -0.0088  0.0585
  264SOL    HW1 3975   2.947   4.587   0.552  0.2136  1.4231  1.5258
  264SOL    HW2 3976   2.959   4.712   0.473  0.8741 -0.0389 -3.0002
  264SOL     MW 3977   2.993   4.636   0.498  0.0060 -0.0028  0.0016
  265SOL     OW 3978   1.661   4.945   2.851 -0.1341 -0.0439 -0.0767
  265SOL    HW1 3979   1.663   5.040   2.839 -0.2902  0.0408  0.5075
  265SOL    HW2 3980   1.678   4.945   2.945 -1.2541 -0.3306  0.1486
  265SOL     MW 3981   1.663   4.957   2.862  0.0060 -0.0028  0.0016
  266SOL     OW 3982   4.607   1.931   0.067 -0.3084  0.1685  0.0150
  266SOL    HW1 3983   4.591   2.013   0.114  2.0720  0.6487  0.1237
  266SOL    HW2 3984   4.521   1.889   0.073 -0.0951 -0.1671  0.8342
  266SOL     MW 3985   4.593   1.936   0.074  0.0060 -0.0028  0.0016
  267SOL     OW 3986   4.252   2.849   0.362  0.6313  0.4227 -0.0310
  267SOL    HW1 3987   4.282   2.759   0.347 -1.7501 -0.3252 -0.6667
  267SOL    HW2 3988   4.221   2.873   0.275 -0.5499 -0.7890  0.0284
  267SOL     MW 3989   4.252   2.840   0.349  0.0060 -0.0028  0.0016
  268SOL     OW 3990   3.883   0.560   0.107  0.0735  0.2330  0.3606
  268SOL    HW1 3991   3.819   0.600   0.165  0.3066 -1.3604  1.7820
  268SOL    HW2 3992   3.954   0.625   0.106  0.6090 -0.3265  1.0899
  268SOL     MW 3993   3.884   0.574   0.114  0.0060 -0.0028  0.0016
  269SOL     OW 3994   3.751   0.175   2.723 -0.0307 -0.0375  0.1313
  269SOL    HW1 3995   3.703   0.256   2.712 -3.4431 -1.4421  2.8370
  269SOL    HW2 3996   3.779   0.175   2.815  0.4805  0.2210 -0.0206
  269SOL     MW 3997   3.749   0.185   2.734  0.0060 -0.0028  0.0016
  270SOL     OW 3998   2.294   2.797   0.104  0.2415  0.1985 -0.5414
  270SOL    HW1 3999   2.218   2.830   0.152  0.8944  0.6837  0.1800
  270SOL    HW2 4000   2.257   2.728   0.049 -1.2313  2.1093 -2.1177
  270SOL     MW 4001   2.279   2.792   0.103  0.0060 -0.0028  0.0016
  271SOL     OW 4002   3.895   5.011   2.975 -0.4823 -0.1566 -0.0940
  271SOL    HW1 4003   3.900   4.997   2.880 -0.8152  1.5927 -0.3941
  271SOL    HW2 4004   3.868   5.102   2.989 -0.2410 -0.1663  0.4608
  271SOL     MW 4005   3.892   5.021   2.964  0.0060 -0.0028  0.0016
  272SOL     OW 4006   3.034   2.386   3.068  0.1746  0.4126 -0.4873
  272SOL    HW1 4007   3.089   2.403   3.145  0.8603  3.3043 -1.4886
  272SOL    HW2 4008   2.948   2.421   3.091  0.2360 -0.2403  0.8609
  272SOL     MW 4009   3.030   2.393   3.082  0.0060 -0.0028  0.0016
  273SOL     OW 4010   3.796   3.629   0.455  0.0260  0.0754 -0.1815
  273SOL    HW1 4011   3.857   3.690   0.495 -1.0111  0.3777  0.9778
  273SOL    HW2 4012   3.830   3.546   0.490  0.0535  0.5398  0.9249
  273SOL     MW 4013   3.808   3.626   0.465  0.0060 -0.0028  0.0016
  274SOL     OW 4014   1.016   2.820   0.163  0.3097 -0.2310 -0.0625
  274SOL    HW1 4015   0.942   2.831   0.104  0.4759  0.8330 -0.1004
  274SOL    HW2 4016   0.994   2.742   0.213 -0.8826  0.5365  0.6815
  274SOL     MW 4017   1.003   2.811   0.161  0.0060 -0.0028  0.0016
  275SOL     OW 4018   2.500   2.830   3.002  1.1126 -0.1337  0.0667
  275SOL    HW1 4019   2.428   2.801   3.058  0.3041  0.8216 -0.4564
  275SOL    HW2 4020   2.488   2.770   2.928 -1.6947  1.2696 -0.7480
  275SOL     MW 4021   2.489   2.818   3.000  0.0060 -0.0028  0.0016
  276SOL     OW 4022   1.837   1.891   2.676 -0.3651 -0.2338 -0.2781
  276SOL    HW1 4023   1.829   1.954   2.748  0.1664 -0.8493  0.3245
  276SOL    HW2 4024   1.762   1.911   2.619 -0.4193  2.0377  0.4625
  276SOL     MW 4025   1.826   1.902   2.678  0.0060 -0.0028  0.0016
  277SOL     OW 4026   2.442   2.609   2.855 -0.5066  0.3726  0.5119
  277SOL    HW1 4027   2.474   2.548   2.921  2.3743 -1.2331 -2.0819
  277SOL    HW2 4028   2.516   2.603   2.794 -0.7826  0.2815  0.1848
  277SOL     MW 4029   2.456   2.600   2.856  0.0060 -0.0028  0.0016
  278SOL     OW 4030   2.428   3.416   0.373  0.2901  0.0179 -0.1855
  278SOL    HW1 4031   2.340   3.453   0.365  0.4463  0.7096  0.9964
  278SOL    HW2 4032   2.484   3.492   0.355  0.5864 -0.4468 -1.2900
  278SOL     MW 4033   2.424   3.431   0.370  0.0060 -0.0028  0.0016
  279SOL     OW 4034   2.181   3.526   0.120  0.0462  0.0916  0.2898
  279SOL    HW1 4035   2.151   3.438   0.095  1.0185 -0.1420 -0.0869
  279SOL    HW2 4036   2.185   3.522   0.216  1.8209 -1.2794  0.2249
  279SOL     MW 4037   2.178   3.514   0.130  0.0060 -0.0028  0.0016
  280SOL     OW 4038   4.586   2.187   0.167  0.1805 -0.0263  0.6443
  280SOL    HW1 4039   4.670   2.197   0.213  0.3184  1.8624  0.0568
  280SOL    HW2 4040   4.524   2.185   0.240  0.2701 -0.8408  0.7071
  280SOL     MW 4041   4.589   2.188   0.183  0.0060 -0.0028  0.0016
  281SOL     OW 4042   1.453   3.313   0.252  0.0682 -0.5260  0.4530
  281SOL    HW1 4043   1.498   3.243   0.206  0.5627  0.6391 -0.9090
  281SOL    HW2 4044   1.525   3.355   0.299  1.8430 -0.4181 -2.1735
  281SOL     MW 4045   1.468   3.309   0.252  0.0060 -0.0028  0.0016
  282SOL     OW 4046   3.367   2.562   0.316  0.4860 -0.5306 -0.2888
  282SOL    HW1 4047   3.433   2.527   0.375  0.6561 -0.4763 -0.4476
  282SOL    HW2 4048   3.330   2.632   0.370  1.4582 -1.5849  1.8313
  282SOL     MW 4049   3.371   2.567   0.331  0.0060 -0.0028  0.0016
  283SOL     OW 4050   2.074   0.842   2.908 -0.3371 -0.1714  0.3039
  283SOL    HW1 4051   2.128   0.918   2.927 -1.3731  0.4468  0.8316
  283SOL    HW2 4052   2.123   0.792   2.842 -0.5960  0.0200 -0.0370
  283SOL     MW 4053   2.087   0.845   2.902  0.0060 -0.0028  0.0016
  284SOL     OW 4054   3.757   2.969   3.054 -0.1274  0.2120 -0.1916
  284SOL    HW1 4055   3.817   3.032   3.015  2.0135  0.9693  3.7434
  284SOL    HW2 4056   3.815   2.899   3.084 -1.5495 -1.0957 -0.3786
  284SOL     MW 4057   3.773   2.968   3.053  0.0060 -0.0028  0.0016
  285SOL     OW 4058   1.089   2.079   0.133  0.0524  0.1157 -0.1973
  285SOL    HW1 4059   1.122   2.169   0.134  0.1243  0.0995 -0.7690
  285SOL    HW2 4060   1.127   2.045   0.214  0.2217  0.2995 -0.1965
  285SOL     MW 4061   1.098   2.087   0.144  0.0060 -0.0028  0.0016
  286SOL     OW 4062   3.744   2.375   0.247 -0.8370 -0.1832 -0.4876
  286SOL    HW1 4063   3.692   2.402   0.323  0.0514  0.1216  0.0192
  286SOL    HW2 4064   3.830   2.403   0.278 -0.7689 -1.4739  0.5755
  286SOL     MW 4065   3.748   2.382   0.261  0.0060 -0.0028  0.0016
  287SOL     OW 4066   2.538   2.404   3.002  0.1204  0.0745 -0.0251
  287SOL    HW1 4067   2.502   2.336   3.059 -1.1251  0.1283 -0.7325
  287SOL    HW2 4068   2.629   2.399   3.032  0.2950 -1.6358 -0.7093
  287SOL     MW 4069   2.545   2.394   3.013  0.0060 -0.0028  0.0016
  288SOL     OW 4070   2.897   2.929   3.074  0.1606  0.1271  0.6265
  288SOL    HW1 4071   2.826   2.994   3.080  0.2466  0.2616  0.2077
  288SOL    HW2 4072   2.967   2.973   3.123  1.0558  0.3745 -0.8288
  288SOL     MW 4073   2.897   2.944   3.082  0.0060 -0.0028  0.0016
  289SOL     OW 4074   3.178   2.382   0.207 -0.0021  0.4108 -0.1365
  289SOL    HW1 4075   3.236   2.306   0.220  0.4380  0.4151 -1.7813
  289SOL    HW2 4076   3.239   2.453   0.227  1.3023 -0.7193  0.0855
  289SOL     MW 4077   3.194   2.381   0.211  0.0060 -0.0028  0.0016
  290SOL     OW 4078   4.255   3.289   2.717 -0.9516  0.4427 -0.6237
  290SOL    HW1 4079   4.337   3.297   2.669 -0.2043  0.5626  0.6090
  290SOL    HW2 4080   4.266   3.355   2.785  0.5047 -0.2642 -0.1292
  290SOL     MW 4081   4.267   3.298   2.720  0.0060 -0.0028  0.0016
  291SOL     OW 4082   4.588   1.520   0.150  0.2716  0.5873 -0.0415
  291SOL    HW1 4083   4.634   1.458   0.093 -1.3638 -0.8012  0.0717
  291SOL    HW2 4084   4.519   1.463   0.183  1.2129  0.1543  1.2744
  291SOL     MW 4085   4.585   1.505   0.147  0.0060 -0.0028  0.0016
  292SOL     OW 4086   4.041   0.954   2.925 -0.3788 -0.3643  0.4040
  292SOL    HW1 4087   4.073   1.029   2.876  2.1988 -0.4266  1.8324
  292SOL    HW2 4088   4.037   0.883   2.861  1.9888  0.5318 -0.8676
  292SOL     MW 4089   4.044   0.955   2.910  0.0060 -0.0028  0.0016
  293SOL     OW 4090   4.319   2.528   3.004  0.0847 -0.2445  0.8468
  293SOL    HW1 4091   4.349   2.618   3.023  0.1659  0.0415 -0.5217
  293SOL    HW2 4092   4.388   2.471   3.038  0.5418 -0.8787 -1.0120
  293SOL     MW 4093   4.332   2.533   3.011  0.0060 -0.0028  0.0016
  294SOL     OW 4094   3.231   2.786   0.411 -0.1147 -0.1026  0.3995
  294SOL    HW1 4095   3.165   2.742   0.465 -1.7080 -1.2072 -2.2435
  294SOL    HW2 4096   3.181   2.825   0.339 -0.5468 -0.4346  0.5155
  294SOL     MW 4097   3.215   2.785   0.409  0.0060 -0.0028  0.0016
  295SOL     OW 4098   4.212   2.354   0.458  0.1675 -0.6675 -0.1882
  295SOL    HW1 4099   4.268   2.277   0.444  1.8358  0.2995  0.9046
  295SOL    HW2 4100   4.192   2.350   0.551 -0.8367 -2.3555 -0.4412
  295SOL     MW 4101   4.217   2.343   0.468  0.0060 -0.0028  0.0016
  296SOL     OW 4102   4.218   0.067   2.544  0.2737 -0.1208 -0.2387
  296SOL    HW1 4103   4.124   0.082   2.545 -0.1746 -2.0570  3.3607
  296SOL    HW2 4104   4.231   0.033   2.633  1.5332  1.9973  0.4472
  296SOL     MW 4105   4.207   0.064   2.556  0.0060 -0.0028  0.0016
  297SOL     OW 4106   0.106   2.390   0.157  0.3112  0.2692 -0.0142
  297SOL    HW1 4107   0.141   2.390   0.068 -0.3884 -1.2467 -0.3141
  297SOL    HW2 4108   0.020   2.430   0.148 -0.1244 -0.5811  0.3235
  297SOL     MW 4109   0.100   2.395   0.144  0.0060 -0.0028  0.0016
  298SOL     OW 4110   2.783   1.958   2.963 -0.2864  0.4178  0.5240
  298SOL    HW1 4111   2.864   1.994   2.999 -0.2283 -0.7319  1.5760
  298SOL    HW2 4112   2.796   1.964   2.868  1.6670  1.3399  0.7918
  298SOL     MW 4113   2.796   1.964   2.955  0.0060 -0.0028  0.0016
  299SOL     OW 4114   2.912   1.289   2.721  0.0537  0.3099 -0.2497
  299SOL    HW1 4115   2.840   1.228   2.739 -0.0662  0.3405 -0.6180
  299SOL    HW2 4116   2.874   1.359   2.668  0.3904  1.0325  0.4295
  299SOL     MW 4117   2.898   1.290   2.717  0.0060 -0.0028  0.0016
  300SOL     OW 4118   3.262   3.170   0.345  0.2806  0.3276  0.2018
  300SOL    HW1 4119   3.233   3.252   0.384 -0.3460 -0.8613  2.3987
  300SOL    HW2 4120   3.268   3.118   0.424 -1.5882 -0.5925 -0.2121
  300SOL     MW 4121   3.259   3.174   0.360  0.0060 -0.0028  0.0016
  301SOL     OW 4122   3.089   2.965   0.241 -0.5752  0.3943  0.3245
  301SOL    HW1 4123   3.000   2.984   0.271 -2.2399 -4.0766 -1.0489
  301SOL    HW2 4124   3.143   3.041   0.263 -0.4043 -0.0196  1.3931
  301SOL     MW 4125   3.084   2.977   0.248  0.0060 -0.0028  0.0016
  302SOL     OW 4126   4.638   2.855   0.132  0.0062  0.1925 -0.7478
  302SOL    HW1 4127   4.705   2.904   0.085 -0.1607  0.6360 -0.5291
  302SOL    HW2 4128   4.619   2.915   0.204  0.9575  0.5281 -0.7612
  302SOL     MW 4129   4.644   2.869   0.135  0.0060 -0.0028  0.0016
  303SOL     OW 4130   2.376   0.042   0.427  0.4698 -0.2221 -0.0585
  303SOL    HW1 4131   2.468   0.065   0.440 -0.0678  1.4889  0.9997
  303SOL    HW2 4132   2.365  -0.019   0.500  1.4717 -2.8376 -1.9269
  303SOL     MW 4133   2.387   0.037   0.438  0.0060 -0.0028  0.0016
  304SOL     OW 4134   2.352   4.204   0.101  0.1291  0.0042  0.1120
  304SOL    HW1 4135   2.371   4.207   0.007 -0.3089 -0.2775  0.0097
  304SOL    HW2 4136   2.275   4.147   0.102 -1.2606  1.8007  0.9913
  304SOL     MW 4137   2.344   4.197   0.088  0.0060 -0.0028  0.0016
  305SOL     OW 4138   4.202   0.617   2.433  0.3910 -0.4461 -0.1341
  305SOL    HW1 4139   4.256   0.589   2.359  1.7631 -0.9971  1.0217
  305SOL    HW2 4140   4.257   0.593   2.508 -0.5297 -1.0492  0.3569
  305SOL     MW 4141   4.216   0.610   2.433  0.0060 -0.0028  0.0016
  306SOL     OW 4142   1.877   4.086   0.036 -0.0508  0.0853  0.1474
  306SOL    HW1 4143   1.838   4.041  -0.039 -0.8782  0.5770  0.2729
  306SOL    HW2 4144   1.868   4.178   0.011 -1.0153 -0.2752 -0.8729
  306SOL     MW 4145   1.871   4.092   0.023  0.0060 -0.0028  0.0016
  307SOL     OW 4146   0.256   4.761   3.065 -0.1443 -0.2698  0.2863
  307SOL    HW1 4147   0.233   4.738   3.155 -1.0388 -1.3092 -0.1891
  307SOL    HW2 4148   0.338   4.715   3.047 -0.6612 -0.8558 -0.6593
  307SOL     MW 4149   0.264   4.752   3.074  0.0060 -0.0028  0.0016
  308SOL     OW 4150   1.755   3.337   3.080 -0.3485  0.1025  0.1801
  308SOL    HW1 4151   1.691   3.271   3.105  0.8580 -1.0914  0.2242
  308SOL    HW2 4152   1.702   3.417   3.087 -1.4020 -0.4383 -1.1801
  308SOL     MW 4153   1.740   3.339   3.084  0.0060 -0.0028  0.0016
  309SOL     OW 4154   4.107   0.501   2.763 -0.0021 -0.2894 -0.1105
  309SOL    HW1 4155   4.193   0.507   2.720  0.8330 -0.0827  1.5392
  309SOL    HW2 4156   4.047   0.486   2.689 -0.5052 -0.6488  0.3654
  309SOL     MW 4157   4.110   0.500   2.747  0.0060 -0.0028  0.0016
  310SOL     OW 4158   3.291   4.749   3.067  0.7863  0.5225 -0.2153
  310SOL    HW1 4159   3.206   4.721   3.100  0.8935  0.8505  0.3635
  310SOL    HW2 4160   3.281   4.755   2.972  0.8629  0.4005 -0.2309
  310SOL     MW 4161   3.278   4.746   3.059  0.0060 -0.0028  0.0016
  311SOL     OW 4162   3.958   0.174   2.536 -0.0565  0.2018 -0.2470
  311SOL    HW1 4163   3.987   0.263   2.517  0.9540 -0.4665 -2.1054
  311SOL    HW2 4164   3.902   0.174   2.614  2.8756 -2.7115  2.1381
  311SOL     MW 4165   3.954   0.185   2.544  0.0060 -0.0028  0.0016
  312SOL     OW 4166   2.872   1.225   0.231 -0.1025  0.7558  0.3999
  312SOL    HW1 4167   2.940   1.186   0.176  0.9907  0.8450  1.6634
  312SOL    HW2 4168   2.911   1.307   0.259  0.3546  0.1308  1.6511
  312SOL     MW 4169   2.886   1.231   0.227  0.0060 -0.0028  0.0016
  313SOL     OW 4170   2.340   4.741   2.977 -0.3439 -0.2540  0.1235
  313SOL    HW1 4171   2.387   4.819   3.003 -0.0452 -0.8644  1.5377
  313SOL    HW2 4172   2.337   4.695   3.061  0.4900 -0.3204  0.1227
  313SOL     MW 4173   2.345   4.745   2.991  0.0060 -0.0028  0.0016
  314SOL     OW 4174   2.171   3.513   0.392  0.0670 -0.5975  0.3626
  314SOL    HW1 4175   2.179   3.604   0.421  1.9658 -0.5851 -0.0677
  314SOL    HW2 4176   2.081   3.488   0.414 -0.2416 -0.2991 -0.5094
  314SOL     MW 4177   2.160   3.522   0.399  0.0060 -0.0028  0.0016
  315SOL     OW 4178   2.965   4.935   0.152 -0.0565  0.1272  0.3815
  315SOL    HW1 4179   3.043   4.989   0.162  0.0653 -0.0404  0.3325
  315SOL    HW2 4180   2.991   4.852   0.112 -0.3838  0.6683 -1.0069
  315SOL     MW 4181   2.979   4.931   0.148  0.0060 -0.0028  0.0016
  316SOL     OW 4182   2.078   0.343   2.708  0.2346 -0.3535 -0.4943
  316SOL    HW1 4183   2.068   0.286   2.632 -1.3570 -0.0292 -0.5636
  316SOL    HW2 4184   2.080   0.432   2.672  0.7761  0.2278  0.8616
  316SOL     MW 4185   2.077   0.347   2.693  0.0060 -0.0028  0.0016
  317SOL     OW 4186   1.696   4.801   2.493 -0.1017 -0.3719 -0.3073
  317SOL    HW1 4187   1.747   4.876   2.523  0.0750 -1.1119  1.3102
  317SOL    HW2 4188   1.633   4.793   2.564 -0.0261  0.9242 -0.0762
  317SOL     MW 4189   1.694   4.810   2.506  0.0060 -0.0028  0.0016
  318SOL     OW 4190   2.858   0.264   0.139 -0.1622 -0.5298 -0.0582
  318SOL    HW1 4191   2.878   0.249   0.231 -0.6900 -1.5299 -0.0897
  318SOL    HW2 4192   2.824   0.179   0.111 -1.4471  0.1968 -0.8191
  318SOL     MW 4193   2.856   0.251   0.148  0.0060 -0.0028  0.0016
  319SOL     OW 4194   2.038   2.870   0.244  0.0047  0.3455  0.5111
  319SOL    HW1 4195   2.075   2.843   0.328 -0.6627 -1.4476  0.2726
  319SOL    HW2 4196   2.010   2.786   0.208 -1.0193  1.0318 -0.3380
  319SOL     MW 4197   2.039   2.856   0.250  0.0060 -0.0028  0.0016
  320SOL     OW 4198   2.849   4.839   0.393  0.5117  0.0315  0.0890
  320SOL    HW1 4199   2.881   4.871   0.309 -0.8864 -0.2767 -0.5932
  320SOL    HW2 4200   2.878   4.906   0.455  0.0842  0.3695 -0.0671
  320SOL     MW 4201   2.857   4.852   0.390  0.0060 -0.0028  0.0016
  321SOL     OW 4202   4.010   0.752   2.743 -0.0505 -0.1590  0.4600
  321SOL    HW1 4203   4.041   0.662   2.755  0.0577 -0.0394  1.0755
  321SOL    HW2 4204   4.017   0.764   2.648  0.1652 -0.5337  0.4251
  321SOL     MW 4205   4.015   0.742   2.732  0.0060 -0.0028  0.0016
  322SOL     OW 4206   3.999   2.429   0.302 -0.0308 -0.4673  0.4798
  322SOL    HW1 4207   4.067   2.387   0.354 -0.6376 -0.6494  1.1392
  322SOL    HW2 4208   4.051   2.458   0.226 -0.2312  0.7847  0.8040
  322SOL     MW 4209   4.015   2.427   0.299  0.0060 -0.0028  0.0016
  323SOL     OW 4210   3.005   4.239   0.395 -0.0781 -0.2866 -0.1766
  323SOL    HW1 4211   2.967   4.220   0.309  0.9536 -2.7035 -0.2022
  323SOL    HW2 4212   3.075   4.302   0.379 -0.3718 -0.2580 -1.5226
  323SOL     MW 4213   3.009   4.244   0.382  0.0060 -0.0028  0.0016
  324SOL     OW 4214   3.194   4.555   0.692  0.2423 -0.6876 -0.2145
  324SOL    HW1 4215   3.137   4.598   0.628 -0.1795  1.3745  1.4308
  324SOL    HW2 4216   3.131   4.535   0.761  0.6446  1.3875  0.8387
  324SOL     MW 4217   3.178   4.558   0.692  0.0060 -0.0028  0.0016
  325SOL     OW 4218   2.179   4.036   0.379 -0.2435 -0.1358  0.3460
  325SOL    HW1 4219   2.094   4.070   0.405 -0.7026 -1.4573  0.6349
  325SOL    HW2 4220   2.176   4.045   0.283 -0.4274  1.3028  0.4578
  325SOL     MW 4221   2.168   4.042   0.370  0.0060 -0.0028  0.0016
  326SOL     OW 4222   2.643   1.053   0.163 -0.2472  0.0008 -0.1132
  326SOL    HW1 4223   2.715   1.097   0.209  1.1963 -2.5631  0.2212
  326SOL    HW2 4224   2.645   0.967   0.203 -0.2336  0.3087  0.5600
  326SOL     MW 4225   2.653   1.048   0.174  0.0060 -0.0028  0.0016
  327SOL     OW 4226   3.769   0.886   2.722  0.4958  0.1860  0.0055
  327SOL    HW1 4227   3.745   0.892   2.814  0.9761  1.6590  0.0590
  327SOL    HW2 4228   3.845   0.829   2.729  0.1977 -0.1967  0.1779
  327SOL     MW 4229   3.776   0.879   2.735  0.0060 -0.0028  0.0016
  328SOL     OW 4230   4.130   2.551   0.092  0.0434  0.2333 -0.0372
  328SOL    HW1 4231   4.194   2.530   0.024  0.8663 -0.5717  0.9465
  328SOL    HW2 4232   4.087   2.629   0.056  0.9853  1.0241  0.4918
  328SOL     MW 4233   4.133   2.559   0.079  0.0060 -0.0028  0.0016
  329SOL     OW 4234   2.324   4.776   0.332  0.1856 -0.7638 -0.1364
  329SOL    HW1 4235   2.420   4.778   0.328  0.2844  0.3024  1.7488
  329SOL    HW2 4236   2.302   4.858   0.288 -0.6137 -1.6813 -1.5082
  329SOL     MW 4237   2.334   4.787   0.326  0.0060 -0.0028  0.0016
  330SOL     OW 4238   3.232   4.818   0.778  0.2067  0.0406  0.0067
  330SOL    HW1 4239   3.278   4.810   0.861 -1.7446  0.2221  1.1600
  330SOL    HW2 4240   3.211   4.726   0.761 -0.7043  0.0132  1.1783
  330SOL     MW 4241   3.235   4.805   0.786  0.0060 -0.0028  0.0016
  331SOL     OW 4242   2.178   4.426   0.169  0.3251  0.2568  0.3104
  331SOL    HW1 4243   2.119   4.406   0.097  0.5057  2.1420 -0.4275
  331SOL    HW2 4244   2.230   4.345   0.168  0.0230  0.0607 -0.1870
  331SOL     MW 4245   2.177   4.412   0.159  0.0060 -0.0028  0.0016
  332SOL     OW 4246   1.056   4.315   2.823  0.3024 -0.8177 -0.5000
  332SOL    HW1 4247   0.998   4.377   2.779 -0.2312  1.4008  2.8963
  332SOL    HW2 4248   1.068   4.245   2.759 -1.3502  0.1369 -1.9304
  332SOL     MW 4249   1.050   4.314   2.809  0.0060 -0.0028  0.0016
  333SOL     OW 4250   4.247   3.110   3.007 -0.3519 -0.0158  0.3530
  333SOL    HW1 4251   4.165   3.112   2.958 -0.9519  0.4828  1.3387
  333SOL    HW2 4252   4.274   3.201   3.008 -0.3345  0.1197 -2.6663
  333SOL     MW 4253   4.239   3.122   3.001  0.0060 -0.0028  0.0016
  334SOL     OW 4254   4.159   5.012   3.024 -0.0124  0.4496 -0.4494
  334SOL    HW1 4255   4.064   5.005   3.017  0.0338  0.5423 -1.2215
  334SOL    HW2 4256   4.172   5.077   3.093  1.0857 -0.7153  0.4811
  334SOL     MW 4257   4.148   5.020   3.032  0.0060 -0.0028  0.0016
  335SOL     OW 4258   4.284   0.056   2.817  0.1637  0.1957 -0.1858
  335SOL    HW1 4259   4.236   0.138   2.828 -0.5213 -0.2198 -0.0282
  335SOL    HW2 4260   4.247  -0.006   2.881  0.3297  1.0751  0.7720
  335SOL     MW 4261   4.272   0.058   2.827  0.0060 -0.0028  0.0016
  336SOL     OW 4262   3.631   4.790   2.752  0.3146 -0.4853 -0.0002
  336SOL    HW1 4263   3.659   4.810   2.842 -1.5277  0.8802  0.3216
  336SOL    HW2 4264   3.629   4.878   2.713  0.1759  0.1300  1.3351
  336SOL     MW 4265   3.634   4.804   2.759  0.0060 -0.0028  0.0016
  337SOL     OW 4266   2.536   2.943   0.223 -0.3905 -0.0283  0.1522
  337SOL    HW1 4267   2.459   2.906   0.179  1.1202  0.0207 -2.7831
  337SOL    HW2 4268   2.606   2.892   0.183 -0.2611 -0.1488  0.5267
  337SOL     MW 4269   2.535   2.931   0.212  0.0060 -0.0028  0.0016
  338SOL     OW 4270   0.010   0.989   0.264 -0.3941  0.2107 -0.1369
  338SOL    HW1 4271   0.065   1.054   0.308 -1.6223  0.0281  1.7870
  338SOL    HW2 4272  -0.026   0.941   0.339  1.8958 -0.2593  0.7294
  338SOL     MW 4273   0.012   0.991   0.280  0.0060 -0.0028  0.0016
  339SOL     OW 4274   4.922   4.636   0.081  0.2938  0.4984  0.4957
  339SOL    HW1 4275   4.983   4.677   0.019 -0.4301  0.1506 -0.4816
  339SOL    HW2 4276   4.958   4.665   0.164  0.7874 -0.5421  0.6699
  339SOL     MW 4277   4.935   4.645   0.084  0.0060 -0.0028  0.0016
  340SOL     OW 4278   4.348   0.519   2.632 -0.2626 -0.0646 -0.4619
  340SOL    HW1 4279   4.427   0.558   2.670 -0.0992 -0.8196  0.0076
  340SOL    HW2 4280   4.387   0.453   2.574 -0.6495 -0.1344 -0.6419
  340SOL     MW 4281   4.364   0.515   2.629  0.0060 -0.0028  0.0016
  341SOL     OW 4282   3.083   0.576   2.925  0.2479  0.2953  0.2114
  341SOL    HW1 4283   3.074   0.486   2.956  0.6637 -0.4353 -1.7071
  341SOL    HW2 4284   2.992   0.605   2.915  0.2269  0.2761  0.3495
  341SOL     MW 4285   3.070   0.568   2.928  0.0060 -0.0028  0.0016
  342SOL     OW 4286   1.886   4.110   2.698 -0.5861  0.0354  0.1524
  342SOL    HW1 4287   1.850   4.108   2.609 -0.6822  1.9239  0.0994
  342SOL    HW2 4288   1.973   4.147   2.681 -1.4317  1.9623 -0.2859
  342SOL     MW 4289   1.893   4.115   2.684  0.0060 -0.0028  0.0016
  343SOL     OW 4290   4.251   1.346   2.999  0.4038 -0.7472  0.3495
  343SOL    HW1 4291   4.300   1.428   2.996 -0.2787 -0.3660 -1.1996
  343SOL    HW2 4292   4.198   1.360   3.077  0.3758 -0.2370  0.2445
  343SOL     MW 4293   4.251   1.359   3.009  0.0060 -0.0028  0.0016
  344SOL     OW 4294   4.384   0.298   2.471  0.0801  0.4461  0.0336
  344SOL    HW1 4295   4.330   0.222   2.496 -0.1869  0.3836 -0.7208
  344SOL    HW2 4296   4.471   0.279   2.508 -0.5026 -0.5701  0.9478
  344SOL     MW 4297   4.389   0.285   2.479  0.0060 -0.0028  0.0016
  345SOL     OW 4298   0.870   4.161   2.455 -0.4807  0.1185 -0.0068
  345SOL    HW1 4299   0.829   4.230   2.508  1.7560  2.0568 -0.6258
  345SOL    HW2 4300   0.828   4.077   2.477  0.0016 -0.8133 -2.3757
  345SOL     MW 4301   0.859   4.159   2.465  0.0060 -0.0028  0.0016
  346SOL     OW 4302   3.850   3.320   0.299 -0.0276 -0.6399  0.7898
  346SOL    HW1 4303   3.765   3.358   0.320  0.3417  0.7451 -0.0567
  346SOL    HW2 4304   3.825   3.231   0.275  1.2308 -0.4887 -1.3975
  346SOL     MW 4305   3.835   3.313   0.299  0.0060 -0.0028  0.0016
  347SOL     OW 4306   3.355   1.165   2.929 -0.3310 -0.2539 -0.2513
  347SOL    HW1 4307   3.267   1.200   2.921 -0.5376 -1.0607 -1.8623
  347SOL    HW2 4308   3.410   1.240   2.953  0.0703 -0.0505 -1.7116
  347SOL     MW 4309   3.351   1.179   2.932  0.0060 -0.0028  0.0016
  348SOL     OW 4310   4.698   4.720   2.864  0.2537  0.1925 -0.1465
  348SOL    HW1 4311   4.781   4.759   2.837  0.4638 -0.8886 -1.1368
  348SOL    HW2 4312   4.716   4.670   2.944  0.0461  0.0558 -0.1823
  348SOL     MW 4313   4.711   4.718   2.871  0.0060 -0.0028  0.0016
  349SOL     OW 4314   4.545   0.224   2.815 -0.2785  0.0843 -0.0250
  349SOL    HW1 4315   4.476   0.161   2.834  0.9117 -1.5510 -0.8713
  349SOL    HW2 4316   4.623   0.187   2.856  0.0479  0.4428 -0.3178
  349SOL     MW 4317   4.546   0.211   2.823  0.0060 -0.0028  0.0016
  350SOL     OW 4318   4.942   2.461   0.105  0.0806 -0.2955  0.2301
  350SOL    HW1 4319   4.947   2.461   0.009 -1.9808  1.4250  0.0395
  350SOL    HW2 4320   4.870   2.522   0.120  0.5720  0.4983 -0.5164
  350SOL     MW 4321   4.933   2.469   0.094  0.0060 -0.0028  0.0016
  351SOL     OW 4322   4.811   4.984   0.290 -0.1724  0.3769  0.8584
  351SOL    HW1 4323   4.716   4.981   0.290 -0.1491 -0.5290  1.6915
  351SOL    HW2 4324   4.825   5.075   0.316 -0.0745  0.4516  0.5536
  351SOL     MW 4325   4.800   4.996   0.293  0.0060 -0.0028  0.0016
  352SOL     OW 4326   4.968   4.765   0.349 -0.4026  0.6277 -0.2236
  352SOL    HW1 4327   4.963   4.782   0.443 -1.7542  3.6014 -0.7328
  352SOL    HW2 4328   4.924   4.841   0.312  1.7104  1.9781 -0.0990
  352SOL     MW 4329   4.962   4.777   0.357  0.0060 -0.0028  0.0016
  353SOL     OW 4330   1.984   1.194   2.761 -0.3968  0.5306  0.1185
  353SOL    HW1 4331   1.998   1.191   2.666  0.3231  0.3574  0.2242
  353SOL    HW2 4332   1.889   1.184   2.772 -0.6707  2.6578  0.0228
  353SOL     MW 4333   1.973   1.192   2.750  0.0060 -0.0028  0.0016
  354SOL     OW 4334   3.125   0.450   0.203 -0.1481 -0.2351 -0.3534
  354SOL    HW1 4335   3.136   0.532   0.155 -2.2584  0.0040 -0.5259
  354SOL    HW2 4336   3.069   0.401   0.142 -1.4041  0.3320  0.2948
  354SOL     MW 4337   3.119   0.454   0.189  0.0060 -0.0028  0.0016
  355SOL     OW 4338   3.998   0.447   2.503 -0.0659 -0.2703  0.3929
  355SOL    HW1 4339   4.062   0.490   2.446 -1.6456  0.6542 -0.7662
  355SOL    HW2 4340   3.916   0.490   2.479 -0.0779 -1.0076 -1.0059
  355SOL     MW 4341   3.995   0.459   2.492  0.0060 -0.0028  0.0016
  356SOL     OW 4342   3.650   0.861   2.994  0.4993 -0.2488  0.3226
  356SOL    HW1 4343   3.667   0.774   2.958 -0.3056 -0.0469 -0.5985
  356SOL    HW2 4344   3.565   0.884   2.956  0.6777 -0.6214 -0.3287
  356SOL     MW 4345   3.641   0.852   2.984  0.0060 -0.0028  0.0016
  357SOL     OW 4346   3.236   0.965   0.057  0.5718 -0.1609  0.1302
  357SOL    HW1 4347   3.315   0.941   0.104 -0.3343 -0.3615  1.6319
  357SOL    HW2 4348   3.266   0.974  -0.033 -0.3068  2.1080  0.0123
  357SOL     MW 4349   3.250   0.963   0.051  0.0060 -0.0028  0.0016
  358SOL     OW 4350   3.879   0.964   0.046 -0.4110 -0.1024 -0.3208
  358SOL    HW1 4351   3.940   0.977  -0.026 -0.2236 -1.9571 -0.5450
  358SOL    HW2 4352   3.810   0.919  -0.003 -0.1715  0.9786 -1.6875
  358SOL     MW 4353   3.878   0.959   0.030  0.0060 -0.0028  0.0016
  359SOL     OW 4354   0.970   3.015   2.919  0.2015  0.3912  0.3911
  359SOL    HW1 4355   1.022   3.027   2.998  1.1848 -0.0880 -0.1579
  359SOL    HW2 4356   1.036   2.982   2.857 -0.7131  0.3978 -0.6123
  359SOL     MW 4357   0.986   3.012   2.921  0.0060 -0.0028  0.0016
  360SOL     OW 4358   5.022   0.461   2.883 -0.6088 -0.3654  0.1907
  360SOL    HW1 4359   5.034   0.552   2.913  0.3701  0.0530 -1.3405
  360SOL    HW2 4360   4.966   0.470   2.806 -0.6697  1.9817  0.4334
  360SOL     MW 4361   5.016   0.474   2.877  0.0060 -0.0028  0.0016
  361SOL     OW 4362   3.184   0.705   0.053  0.0610 -0.3005 -0.5157
  361SOL    HW1 4363   3.178   0.801   0.051 -0.9137 -0.1943  2.3874
  361SOL    HW2 4364   3.151   0.671  -0.030  1.7714  0.1658 -1.4377
  361SOL     MW 4365   3.179   0.713   0.042  0.0060 -0.0028  0.0016
  362SOL     OW 4366   3.099   2.370   2.802 -0.0621 -0.4578 -0.1282
  362SOL    HW1 4367   3.043   2.430   2.752 -2.1078 -0.8704  1.5512
  362SOL    HW2 4368   3.075   2.387   2.893  0.5323 -0.6159  0.0600
  362SOL     MW 4369   3.088   2.380   2.807  0.0060 -0.0028  0.0016
  363SOL     OW 4370   4.303   3.398   2.976  0.4831 -0.1002 -0.2406
  363SOL    HW1 4371   4.375   3.457   3.000  0.1140 -0.2187  1.2444
  363SOL    HW2 4372   4.240   3.434   3.037  0.8350  0.4427 -0.1878
  363SOL     MW 4373   4.304   3.410   2.987  0.0060 -0.0028  0.0016
  364SOL     OW 4374   4.705   2.582   0.143 -0.2024  0.0329 -0.3716
  364SOL    HW1 4375   4.658   2.560   0.223  0.2622  0.4725  0.0295
  364SOL    HW2 4376   4.686   2.675   0.127  0.4675  0.0407 -1.1999
  364SOL     MW 4377   4.696   2.592   0.151  0.0060 -0.0028  0.0016
  365SOL     OW 4378   4.921   2.432   2.930 -0.2719  0.4769 -0.1051
  365SOL    HW1 4379   4.935   2.523   2.905 -1.5916  0.5845 -0.5535
  365SOL    HW2 4380   4.832   2.418   2.898  0.1392 -2.6589 -0.1882
  365SOL     MW 4381   4.911   2.442   2.922  0.0060 -0.0028  0.0016
  366SOL     OW 4382   2.018   2.619   0.159 -0.0297 -0.5434 -0.7725
  366SOL    HW1 4383   2.076   2.587   0.091 -0.9213  0.1702 -1.9148
  366SOL    HW2 4384   1.939   2.564   0.163 -0.7958  0.5623  1.1654
  366SOL     MW 4385   2.015   2.608   0.151  0.0060 -0.0028  0.0016
  367SOL     OW 4386   4.558   2.521   0.369 -0.0727 -0.1720 -0.1402
  367SOL    HW1 4387   4.563   2.599   0.424 -2.3375 -0.4225  0.5326
  367SOL    HW2 4388   4.473   2.544   0.331  0.1423  1.7121  0.4460
  367SOL     MW 4389   4.547   2.534   0.372  0.0060 -0.0028  0.0016
  368SOL     OW 4390   3.616   2.957   0.587  0.2584  0.3310 -0.3620
  368SOL    HW1 4391   3.564   2.967   0.667 -1.6390  1.9777 -1.7108
  368SOL    HW2 4392   3.553   2.975   0.517 -1.1620 -1.2968  0.3855
  368SOL     MW 4393   3.601   2.960   0.588  0.0060 -0.0028  0.0016
  369SOL     OW 4394   3.748   3.072   0.207 -0.0690 -0.2858 -0.7085
  369SOL    HW1 4395   3.746   3.040   0.117 -1.4462  0.6970 -1.0683
  369SOL    HW2 4396   3.656   3.072   0.235  0.1204 -0.9221 -0.0331
  369SOL     MW 4397   3.735   3.068   0.199  0.0060 -0.0028  0.0016
  370SOL     OW 4398   0.317   3.652   2.803 -0.3758 -0.2414  0.3658
  370SOL    HW1 4399   0.233   3.678   2.763 -0.7281 -0.8357  0.7000
  370SOL    HW2 4400   0.297   3.655   2.896  1.1647  2.3925  0.6908
  370SOL     MW 4401   0.303   3.656   2.810  0.0060 -0.0028  0.0016
  371SOL     OW 4402   2.693   3.120   3.086  0.1821  0.1473  0.4939
  371SOL    HW1 4403   2.696   3.210   3.118 -0.6713  0.5945 -0.5968
  371SOL    HW2 4404   2.610   3.121   3.039  1.1339  0.7236 -1.2519
  371SOL     MW 4405   2.682   3.132   3.084  0.0060 -0.0028  0.0016
  372SOL     OW 4406   5.095   4.741   2.964 -0.1850  0.5973  0.0422
  372SOL    HW1 4407   5.101   4.653   2.927  0.9521  1.6897 -2.6726
  372SOL    HW2 4408   5.185   4.748   2.996  0.2346  1.0399 -1.1613
  372SOL     MW 4409   5.108   4.730   2.964  0.0060 -0.0028  0.0016
  373SOL     OW 4410   2.943   4.462   0.185 -0.2552  0.2864  0.0220
  373SOL    HW1 4411   3.027   4.445   0.227 -0.6275 -0.8974  0.3443
  373SOL    HW2 4412   2.878   4.468   0.255 -0.4972  0.7156 -0.2333
  373SOL     MW 4413   2.945   4.460   0.200  0.0060 -0.0028  0.0016
  374SOL     OW 4414   4.664   1.707   0.502  0.3617  0.0572 -0.2202
  374SOL    HW1 4415   4.726   1.728   0.572 -0.6658 -0.0815  0.7615
  374SOL    HW2 4416   4.706   1.712   0.416 -0.4808  1.7472 -0.5790
  374SOL     MW 4417   4.678   1.710   0.500  0.0060 -0.0028  0.0016
  375SOL     OW 4418   2.084   1.190   2.486  0.4132 -0.0552 -0.1877
  375SOL    HW1 4419   2.128   1.265   2.445  1.8320 -0.6992  0.0690
  375SOL    HW2 4420   2.007   1.166   2.434  0.0222 -0.4021  0.5422
  375SOL     MW 4421   2.080   1.197   2.474  0.0060 -0.0028  0.0016
  376SOL     OW 4422   4.865   1.784   0.674 -0.1564 -0.1351  0.3373
  376SOL    HW1 4423   4.915   1.762   0.595 -0.9617 -1.2650  0.1190
  376SOL    HW2 4424   4.852   1.875   0.650  0.6919 -0.2768 -0.7358
  376SOL     MW 4425   4.870   1.793   0.660  0.0060 -0.0028  0.0016
  377SOL     OW 4426   3.952   2.791   0.024  0.5985 -0.1235 -0.0881
  377SOL    HW1 4427   4.025   2.846   0.053 -0.2745  0.5837  0.8557
  377SOL    HW2 4428   3.900   2.783   0.104 -0.4057  0.0168 -0.7143
  377SOL     MW 4429   3.955   2.797   0.038  0.0060 -0.0028  0.0016
  378SOL     OW 4430   3.962   1.241   0.294 -0.0894 -0.0962 -0.4488
  378SOL    HW1 4431   3.922   1.289   0.367  1.7619 -0.4964  0.9077
  378SOL    HW2 4432   3.909   1.161   0.294 -1.1163  0.4953  2.0228
  378SOL     MW 4433   3.950   1.237   0.304  0.0060 -0.0028  0.0016
  379SOL     OW 4434   3.166   4.468   0.337  0.4871  0.4648 -0.1549
  379SOL    HW1 4435   3.234   4.462   0.404 -0.3120 -0.1004  0.6264
  379SOL    HW2 4436   3.116   4.546   0.363 -1.0490 -0.6909  0.5301
  379SOL     MW 4437   3.168   4.477   0.349  0.0060 -0.0028  0.0016
  380SOL     OW 4438   4.606   4.515   2.686  0.2857  0.3136 -0.5487
  380SOL    HW1 4439   4.625   4.588   2.746 -0.7543  1.3880 -1.4924
  380SOL    HW2 4440   4.629   4.437   2.737  0.6202  1.3013  0.8997
  380SOL     MW 4441   4.612   4.515   2.701  0.0060 -0.0028  0.0016
  381SOL     OW 4442   4.306   4.810   2.884 -0.4628 -0.4536 -0.3922
  381SOL    HW1 4443   4.237   4.859   2.930 -0.1289 -1.0955  0.8413
  381SOL    HW2 4444   4.373   4.797   2.951  1.1415  0.4529 -1.7441
  381SOL     MW 4445   4.306   4.815   2.899  0.0060 -0.0028  0.0016
  382SOL     OW 4446   2.732   4.450   0.369  0.1515 -0.4434  0.2269
  382SOL    HW1 4447   2.673   4.525   0.360 -0.4738 -0.8029  1.2214
  382SOL    HW2 4448   2.673   4.382   0.336  0.1465 -0.4481  0.2462
  382SOL     MW 4449   2.717   4.451   0.363  0.0060 -0.0028  0.0016
  383SOL     OW 4450   3.684   2.740   2.916 -0.5175 -0.4437  0.1418
  383SOL    HW1 4451   3.704   2.827   2.951 -0.5551  0.3219 -1.6236
  383SOL    HW2 4452   3.693   2.682   2.992  1.2291 -0.1647  0.1984
  383SOL     MW 4453   3.688   2.744   2.931  0.0060 -0.0028  0.0016
  384SOL     OW 4454   4.970   4.627   2.624 -0.4432  0.4484 -0.4337
  384SOL    HW1 4455   4.898   4.616   2.563 -0.6477  0.4323 -0.1924
  384SOL    HW2 4456   4.950   4.706   2.674  0.9979 -0.1995  1.2998
  384SOL     MW 4457   4.958   4.636   2.623  0.0060 -0.0028  0.0016
  385SOL     OW 4458   4.432   2.162   0.378  0.3382 -0.2077 -0.3853
  385SOL    HW1 4459   4.432   2.068   0.396 -1.5143 -0.1264  0.2847
  385SOL    HW2 4460   4.499   2.201   0.435  1.6390  0.0557 -2.0382
  385SOL     MW 4461   4.440   2.155   0.388  0.0060 -0.0028  0.0016
  386SOL     OW 4462   3.995   3.405   2.945 -0.1140 -0.0171 -0.1050
  386SOL    HW1 4463   3.929   3.425   3.011  0.5761 -0.1912  0.6527
  386SOL    HW2 4464   3.964   3.460   2.872 -0.4675  0.7858  0.6323
  386SOL     MW 4465   3.982   3.415   2.944  0.0060 -0.0028  0.0016
  387SOL     OW 4466   3.052   0.337   3.057 -0.2819  0.4958  0.1776
  387SOL    HW1 4467   2.981   0.289   3.099  1.2956 -0.7840  1.5415
  387SOL    HW2 4468   3.105   0.264   3.025  1.9457  1.5208  1.3199
  387SOL     MW 4469   3.050   0.321   3.058  0.0060 -0.0028  0.0016
  388SOL     OW 4470   1.959   4.405   2.476  0.1095  0.4841 -0.0777
  388SOL    HW1 4471   1.998   4.492   2.468 -0.5104  0.8879  1.0745
  388SOL    HW2 4472   1.898   4.406   2.402 -0.0744 -0.1767  0.0589
  388SOL     MW 4473   1.956   4.416   2.465  0.0060 -0.0028  0.0016
  389SOL     OW 4474   0.590   2.992   2.996 -0.3561 -0.2948 -0.0144
  389SOL    HW1 4475   0.552   3.041   3.069 -1.5557 -1.5999  0.2625
  389SOL    HW2 4476   0.660   3.048   2.962 -0.1480 -1.5052 -1.7058
  389SOL     MW 4477   0.594   3.006   3.001  0.0060 -0.0028  0.0016
  390SOL     OW 4478   4.797   0.175   0.342  0.5681 -0.0934 -0.0662
  390SOL    HW1 4479   4.874   0.233   0.345 -0.6266  1.5747 -0.0156
  390SOL    HW2 4480   4.758   0.207   0.260 -0.4586 -1.6916 -0.2389
  390SOL     MW 4481   4.802   0.187   0.331  0.0060 -0.0028  0.0016
  391SOL     OW 4482   5.099   3.665   2.996  0.3866 -0.2489  0.5851
  391SOL    HW1 4483   5.076   3.576   2.969 -0.5047  0.0917  0.2011
  391SOL    HW2 4484   5.018   3.705   3.025  0.3456 -0.0260  0.1811
  391SOL     MW 4485   5.086   3.659   2.996  0.0060 -0.0028  0.0016
  392SOL     OW 4486   4.974   4.994   2.540 -0.1341 -0.0368  0.3311
  392SOL    HW1 4487   5.035   4.935   2.495  1.4601 -0.3009  2.6118
  392SOL    HW2 4488   4.894   4.979   2.490  0.8844  0.6790 -1.6288
  392SOL     MW 4489   4.972   4.984   2.527  0.0060 -0.0028  0.0016
  393SOL     OW 4490   4.259   0.150   0.066  0.2238 -0.2138 -0.3366
  393SOL    HW1 4491   4.320   0.191   0.004  0.0726  1.7752  0.7334
  393SOL    HW2 4492   4.320   0.143   0.140  0.1425 -1.4442 -0.3712
  393SOL     MW 4493   4.275   0.155   0.068  0.0060 -0.0028  0.0016
   5.10009   5.10009   3.09746
