# Supplementary material for: Resolving liquid-to-glass transitions of water under soft nanoconfinement
Source: Nat Commun. 2026 May 8;17:6224. doi: 10.1038/s41467-026-72955-y (PMC13369869; doi:10.1038/s41467-026-72955-y)
Supplement: Supplementary file 3 — Supplementary Data 1 [file 41467_2026_72955_MOESM3_ESM.zip › 210K/sim1/initial.gro]

Lamellar phy in tip4pice water
 4493
    1phy    C35    1   3.710   0.046   1.652 -0.3836 -0.0783 -0.5195
    1phy    C33    2   3.721   0.149   1.766 -0.3630  0.0661  0.8174
    1phy    C34    3   3.869   0.147   1.817 -0.2695  0.2762 -0.3984
    1phy    C32    4   3.663   0.289   1.727  0.1649  0.5309  0.1886
    1phy    C31    5   3.640   0.387   1.837 -0.3296  0.1199  0.0166
    1phy    C30    6   3.613   0.529   1.783  0.8511 -0.3159 -0.2286
    1phy    C28    7   3.619   0.643   1.892  0.0133  0.1442 -0.2359
    1phy    C29    8   3.711   0.755   1.842  0.3850  0.0332  0.1312
    1phy    C27    9   3.484   0.676   1.944  0.0903 -0.7818 -0.1311
    1phy    C26   10   3.465   0.728   2.090  0.2356  0.4529  0.3164
    1phy    C25   11   3.320   0.735   2.137  0.0265  0.3676 -0.3133
    1phy    C23   12   3.309   0.772   2.289 -0.4519 -0.3630 -0.1097
    1phy    C24   13   3.180   0.856   2.312  0.2045 -0.3636  0.0441
    1phy    C22   14   3.318   0.658   2.390 -0.1233  0.1029 -0.2176
    1phy    C21   15   3.384   0.690   2.524 -0.2131  0.8313 -0.6668
    1phy    C20   16   3.387   0.566   2.617  0.3235 -0.0073 -0.2126
    1phy    C18   17   3.458   0.562   2.759 -0.0209 -0.2322 -0.1146
    1phy    O01   18   3.431   0.684   2.831 -0.3013  0.6282 -0.2062
    1phy    H01   19   3.449   0.761   2.780  0.2730  0.5194 -0.1734
    1phy    C19   20   3.382   0.449   2.831  0.1637  0.1567 -0.2626
    1phy    C13   21   3.619   0.553   2.739  0.1920  0.0024 -0.8373
    1phy     H3   22   3.651   0.639   2.675  0.2134 -0.9421 -2.1306
    1phy    O33   23   3.651   0.447   2.651  0.6253  0.2959 -0.1331
    1phy    H1B   24   3.668   0.489   2.569 -1.4978 -1.1222 -1.4008
    1phy    C12   25   3.720   0.554   2.871 -0.0676  0.1938  0.2220
    1phy    O11   26   3.699   0.664   2.957  0.0332  0.0458  0.1444
    1phy    H1A   27   3.739   0.641   3.039 -0.4146  1.2322  0.7058
    2phy    C35   28   4.877   1.063   1.726 -0.2940 -0.1430 -0.0614
    2phy    C33   29   4.858   1.205   1.681 -0.6749 -0.4048  0.3665
    2phy    C34   30   4.815   1.297   1.797  0.2297 -0.0591 -0.3880
    2phy    C32   31   4.978   1.262   1.600 -0.2204 -0.1555  0.1505
    2phy    C31   32   4.941   1.338   1.471 -0.0181 -0.4594 -0.2105
    2phy    C30   33   5.065   1.418   1.423 -0.0676 -0.0328 -0.1702
    2phy    C28   34   5.045   1.467   1.277 -0.4681 -0.5278  0.0642
    2phy    C29   35   5.066   1.619   1.268 -0.1757  0.1149  0.9967
    2phy    C27   36   5.128   1.392   1.174 -0.7721 -0.1516  0.1274
    2phy    C26   37   5.057   1.376   1.038  0.0335  0.4303 -0.5024
    2phy    C25   38   5.138   1.305   0.926 -0.2123  0.2816 -0.5427
    2phy    C23   39   5.057   1.267   0.800 -0.7190 -0.7702  0.2406
    2phy    C24   40   5.150   1.281   0.679 -0.4823  0.4609 -0.4877
    2phy    C22   41   4.987   1.127   0.815 -0.5479 -0.2874  0.3787
    2phy    C21   42   4.865   1.100   0.725 -0.4753  0.3234 -0.4551
    2phy    C20   43   4.823   0.951   0.728 -0.4177 -0.5582 -0.4324
    2phy    C18   44   4.712   0.895   0.632 -0.1969  0.0490  0.3873
    2phy    O01   45   4.596   0.974   0.655  0.9288 -0.2305  0.2478
    2phy    H01   46   4.544   0.924   0.714  0.2062  1.4057  1.0829
    2phy    C19   47   4.690   0.750   0.674 -0.2795 -0.1736  0.3977
    2phy    C13   48   4.756   0.905   0.480  0.2373 -1.0150  0.0585
    2phy     H3   49   4.762   1.015   0.463  1.3620 -1.2241 -1.1034
    2phy    O33   50   4.894   0.883   0.444  0.2416 -0.0458  0.3114
    2phy    H1B   51   4.920   0.793   0.445 -2.4630 -0.9310  0.9961
    2phy    C12   52   4.670   0.908   0.349 -0.2425  0.4565 -0.1802
    2phy    O11   53   4.530   0.928   0.353 -0.2916 -0.3154 -0.0303
    2phy    H1A   54   4.515   0.997   0.415 -0.2398  0.1333 -0.5167
    3phy    C35   55   4.924   0.235   2.067 -0.1007 -0.0245 -0.0309
    3phy    C33   56   5.027   0.148   2.015  0.2151  0.3437 -0.1238
    3phy    C34   57   5.085   0.075   2.139  0.4262  0.0103  0.3296
    3phy    C32   58   4.963   0.054   1.906 -0.2279 -0.3243  0.0348
    3phy    C31   59   5.065  -0.003   1.810  0.2313 -0.2006  0.0755
    3phy    C30   60   4.997  -0.098   1.713 -0.1379 -0.3454 -0.2121
    3phy    C28   61   5.089  -0.191   1.629  0.3592  0.1306 -0.2145
    3phy    C29   62   5.154  -0.305   1.711  0.4012  0.3073  0.0808
    3phy    C27   63   4.999  -0.250   1.516 -0.1900  0.3078  0.5773
    3phy    C26   64   5.068  -0.269   1.377 -0.4037  0.0339  0.3520
    3phy    C25   65   4.968  -0.334   1.272 -0.2543 -0.2963 -0.2092
    3phy    C23   66   5.016  -0.344   1.126  0.3776  0.0420 -0.0723
    3phy    C24   67   5.029  -0.490   1.083  0.1348  0.0807  0.1727
    3phy    C22   68   4.910  -0.276   1.037 -0.2588  0.5605  0.2422
    3phy    C21   69   4.969  -0.202   0.916 -0.9034  0.4013 -0.2789
    3phy    C20   70   4.866  -0.181   0.803 -0.2232  0.0314  0.4437
    3phy    C18   71   4.902  -0.078   0.693  0.4297  0.3764  0.2981
    3phy    O01   72   4.916   0.052   0.761 -0.3270  0.2037  0.2134
    3phy    H01   73   4.882   0.054   0.848  0.0486 -0.4692  0.3917
    3phy    C19   74   4.774  -0.066   0.606  0.2401 -0.2174  0.3203
    3phy    C13   75   5.033  -0.110   0.598  0.1024 -0.4435 -0.2207
    3phy     H3   76   5.116  -0.107   0.673 -0.7233  1.9869  0.7013
    3phy    O33   77   5.056  -0.238   0.545  0.0833 -0.0683  0.1143
    3phy    H1B   78   5.136  -0.276   0.577 -0.3826 -0.6224  0.6360
    3phy    C12   79   5.112   0.006   0.522 -0.0796  0.0331 -0.1400
    3phy    O11   80   5.085   0.140   0.563 -0.5948  0.0910  0.1611
    3phy    H1A   81   5.035   0.138   0.643 -2.0436 -0.2100 -0.7125
    4phy    C35   82   1.372   4.396   1.020 -0.1627  0.0823 -0.3657
    4phy    C33   83   1.370   4.436   1.166 -0.3550  0.4311  0.3634
    4phy    C34   84   1.502   4.398   1.233 -0.2628  0.4900  0.2245
    4phy    C32   85   1.322   4.581   1.173  0.0116 -0.0264  0.7524
    4phy    C31   86   1.281   4.629   1.313  0.1508  0.1424 -0.3324
    4phy    C30   87   1.160   4.720   1.305 -0.4077 -0.6230 -0.0228
    4phy    C28   88   1.070   4.731   1.431  0.0644 -0.4364 -0.0194
    4phy    C29   89   0.997   4.864   1.431  0.2866 -0.2100  0.3728
    4phy    C27   90   0.968   4.620   1.456 -0.1666 -0.1570  0.4653
    4phy    C26   91   0.928   4.584   1.601  0.4534  0.3568  0.3762
    4phy    C25   92   0.842   4.457   1.600 -0.0027 -0.2434  0.1750
    4phy    C23   93   0.763   4.417   1.730 -0.9747  0.1843  0.1703
    4phy    C24   94   0.650   4.323   1.695  0.2024 -0.2615  0.1706
    4phy    C22   95   0.861   4.350   1.836  0.0243 -0.4500  0.0447
    4phy    C21   96   0.895   4.450   1.949 -0.0800  0.4622  0.3124
    4phy    C20   97   0.999   4.389   2.045 -0.1141  0.1535  0.5298
    4phy    C18   98   1.058   4.482   2.158 -0.6317  0.3551  0.0879
    4phy    O01   99   0.945   4.538   2.231 -0.3129 -0.3533 -0.0895
    4phy    H01  100   0.869   4.484   2.240 -0.2746 -0.1357  2.1740
    4phy    C19  101   1.131   4.378   2.253 -0.2504  0.3219 -0.3096
    4phy    C13  102   1.148   4.603   2.102 -0.0518  0.0105  0.0622
    4phy     H3  103   1.086   4.655   2.025 -1.4044 -0.9996  0.4192
    4phy    O33  104   1.265   4.573   2.033 -0.2361 -0.1290 -0.1543
    4phy    H1B  105   1.251   4.508   1.966  2.0987 -0.9674  0.0540
    4phy    C12  106   1.183   4.720   2.210 -0.4533  0.3173  0.0404
    4phy    O11  107   1.294   4.794   2.168 -0.1115 -0.2298 -0.1401
    4phy    H1A  108   1.345   4.733   2.119 -0.4249  0.1034 -0.8917
    5phy    C35  109   4.534   0.403   1.064 -0.4194  0.2436  0.2139
    5phy    C33  110   4.589   0.317   1.182 -0.1320  0.2049  0.1901
    5phy    C34  111   4.602   0.180   1.131  0.2982  0.2423  0.1180
    5phy    C32  112   4.729   0.364   1.231  0.1553  0.2147 -0.2184
    5phy    C31  113   4.765   0.376   1.382 -0.1139 -0.3727 -0.2482
    5phy    C30  114   4.916   0.413   1.407 -0.3541  0.2054 -0.1976
    5phy    C28  115   4.948   0.389   1.557 -0.0582 -0.3269 -0.2571
    5phy    C29  116   5.067   0.299   1.568 -0.1905 -0.4805  0.2132
    5phy    C27  117   4.978   0.523   1.630  0.7679  0.6142 -0.3850
    5phy    C26  118   4.953   0.518   1.785  0.1729 -0.3350 -0.1309
    5phy    C25  119   5.003   0.641   1.869  0.5866  0.1740  0.3033
    5phy    C23  120   5.008   0.618   2.021 -0.3244  0.4181  0.4151
    5phy    C24  121   5.146   0.666   2.069 -0.2312 -0.2514  0.6664
    5phy    C22  122   4.896   0.703   2.091 -0.2344 -0.0261 -0.3250
    5phy    C21  123   4.819   0.629   2.201 -0.3164 -0.6637  0.1570
    5phy    C20  124   4.690   0.708   2.223 -0.8729 -0.0212 -0.1139
    5phy    C18  125   4.571   0.637   2.294  0.0225  0.4248  0.0556
    5phy    O01  126   4.618   0.574   2.416  0.5372 -0.0864  0.3865
    5phy    H01  127   4.616   0.481   2.406  1.0620 -0.1196  0.5582
    5phy    C19  128   4.495   0.757   2.338  0.1476 -0.2040  0.5638
    5phy    C13  129   4.487   0.527   2.209  0.3842  0.0387 -1.1859
    5phy     H3  130   4.445   0.574   2.116 -0.8870  0.2962 -0.5137
    5phy    O33  131   4.361   0.494   2.280 -0.2660  0.1867 -0.2573
    5phy    H1B  132   4.370   0.410   2.322  0.1606  0.5892  0.4877
    5phy    C12  133   4.549   0.389   2.177 -0.6083 -0.3270  0.1470
    5phy    O11  134   4.596   0.335   2.295  0.0469 -0.5880  0.1052
    5phy    H1A  135   4.601   0.243   2.278  1.2588 -0.3143 -1.1844
    6phy    C35  136   0.160   2.295   1.584  0.8328 -0.1036 -0.2893
    6phy    C33  137   0.282   2.244   1.512 -0.1032 -0.0393 -0.6499
    6phy    C34  138   0.410   2.318   1.564 -0.2328  0.3487 -0.1666
    6phy    C32  139   0.290   2.091   1.527  0.0013  0.0820  0.3454
    6phy    C31  140   0.359   2.017   1.414  0.2131  0.0923  0.3093
    6phy    C30  141   0.375   1.868   1.440 -0.0580  0.2368  0.2082
    6phy    C28  142   0.453   1.779   1.336  0.0249  0.0229 -0.5855
    6phy    C29  143   0.538   1.675   1.416  0.3191 -0.0320  0.6437
    6phy    C27  144   0.366   1.713   1.230  0.6393 -0.2679 -0.4331
    6phy    C26  145   0.359   1.795   1.101 -0.4427  0.1206  0.3717
    6phy    C25  146   0.276   1.717   0.997  0.1145 -0.3011  0.5787
    6phy    C23  147   0.278   1.770   0.849 -0.1805 -0.0826  0.2740
    6phy    C24  148   0.415   1.814   0.792  0.1286  0.7729 -0.0475
    6phy    C22  149   0.197   1.674   0.758  0.2484 -0.0426  0.1642
    6phy    C21  150   0.130   1.741   0.637  0.0587  0.2504 -0.0028
    6phy    C20  151   0.054   1.637   0.553 -0.1994 -0.2937 -0.2242
    6phy    C18  152  -0.032   1.674   0.425  0.2728 -0.0426 -0.2953
    6phy    O01  153  -0.134   1.764   0.468 -0.0822  0.2769  0.2957
    6phy    H01  154  -0.104   1.853   0.470  0.9367 -0.0464  0.0911
    6phy    C19  155  -0.101   1.537   0.406 -0.1755  0.1500  0.1751
    6phy    C13  156   0.050   1.722   0.292  0.2906 -0.8187 -0.3464
    6phy     H3  157   0.092   1.822   0.321 -0.5361 -0.6186  0.2002
    6phy    O33  158   0.171   1.664   0.257  0.2663  0.7836  0.3079
    6phy    H1B  159   0.149   1.595   0.197 -2.2270  0.8922  0.9880
    6phy    C12  160  -0.016   1.788   0.166 -0.7512  0.2894  0.2656
    6phy    O11  161  -0.130   1.858   0.191 -0.4915  0.2742 -0.1946
    6phy    H1A  162  -0.200   1.810   0.231 -2.9670  2.9801 -0.8804
    7phy    C35  163   0.150   0.664   1.364  0.0803  0.4100  0.1756
    7phy    C33  164   0.246   0.549   1.342 -0.1514  0.0508  0.1267
    7phy    C34  165   0.333   0.580   1.215  0.7412 -0.1998 -0.2802
    7phy    C32  166   0.339   0.517   1.462  0.3349 -0.1994 -0.4943
    7phy    C31  167   0.285   0.407   1.555  0.5056  0.0356 -0.5288
    7phy    C30  168   0.394   0.371   1.659 -0.0844 -0.1302  0.3989
    7phy    C28  169   0.359   0.259   1.761  0.5955  0.8468  0.5384
    7phy    C29  170   0.421   0.130   1.714 -0.2564 -0.8642 -0.3974
    7phy    C27  171   0.417   0.293   1.894 -0.1332 -0.1130 -0.3945
    7phy    C26  172   0.313   0.283   2.007 -0.0169  0.1366  0.0632
    7phy    C25  173   0.379   0.340   2.134 -0.3107 -0.2298 -0.0150
    7phy    C23  174   0.322   0.295   2.271  0.1884 -0.0520  0.1392
    7phy    C24  175   0.440   0.245   2.355 -0.2371  0.4083 -0.6184
    7phy    C22  176   0.235   0.409   2.333 -0.2045 -0.0941  0.6501
    7phy    C21  177   0.127   0.369   2.428  0.5208 -0.3439 -0.3761
    7phy    C20  178   0.021   0.485   2.447 -0.0861  0.2018 -0.5773
    7phy    C18  179  -0.075   0.490   2.571 -0.4942 -1.0896  0.1306
    7phy    O01  180   0.021   0.479   2.677  0.2766 -0.1893 -0.2924
    7phy    H01  181  -0.022   0.489   2.760 -0.9149  0.0375 -0.9086
    7phy    C19  182  -0.117   0.641   2.565  0.4062 -0.0210 -0.5480
    7phy    C13  183  -0.196   0.386   2.594 -0.0460 -0.3377  0.1912
    7phy     H3  184  -0.263   0.387   2.504 -1.0092  0.0800  0.8892
    7phy    O33  185  -0.287   0.433   2.695  0.1835  0.2528  0.1971
    7phy    H1B  186  -0.365   0.381   2.698  0.7251 -0.6001 -0.3773
    7phy    C12  187  -0.163   0.233   2.622 -0.2875  0.3857  0.6676
    7phy    O11  188  -0.262   0.146   2.663  0.0695 -0.0899 -0.4929
    7phy    H1A  189  -0.249   0.150   2.756  1.0924  0.9096 -0.6538
    8phy    C35  190   0.264   4.785   0.763  0.2018  0.0164  0.0352
    8phy    C33  191   0.318   4.763   0.902 -0.1812 -0.2291  0.3866
    8phy    C34  192   0.434   4.669   0.894 -0.5095  0.3951 -0.4461
    8phy    C32  193   0.360   4.895   0.974 -0.5297  0.9004 -0.6493
    8phy    C31  194   0.254   4.986   1.031 -0.1171 -0.0537 -0.6064
    8phy    C30  195   0.290   5.109   1.107 -0.6434 -0.2236  0.2623
    8phy    C28  196   0.175   5.170   1.189 -0.3822  0.2817 -0.6751
    8phy    C29  197   0.206   5.149   1.339 -0.4850 -0.2780  0.5127
    8phy    C27  198   0.146   5.320   1.159  0.2405  0.1282  0.1062
    8phy    C26  199   0.031   5.334   1.057  0.3262  0.3757  0.2418
    8phy    C25  200  -0.000   5.486   1.031 -0.0245  0.2873 -0.1250
    8phy    C23  201  -0.092   5.532   0.915 -0.4068 -0.2798  0.1749
    8phy    C24  202  -0.165   5.654   0.966  0.1209 -0.1398 -0.2988
    8phy    C22  203  -0.003   5.565   0.790 -0.0712  0.1057 -0.2017
    8phy    C21  204  -0.074   5.570   0.653  0.3338 -0.6470  0.3293
    8phy    C20  205   0.029   5.587   0.536 -0.1152  0.4678 -0.5079
    8phy    C18  206  -0.016   5.548   0.391  0.0408  0.0402 -0.2540
    8phy    O01  207  -0.088   5.428   0.395 -0.3729 -0.1626 -0.5449
    8phy    H01  208  -0.050   5.356   0.442 -0.8419 -1.3420 -1.8682
    8phy    C19  209   0.117   5.535   0.314 -0.5057  0.4084  0.3946
    8phy    C13  210  -0.104   5.665   0.323 -0.1755 -0.0132 -0.2326
    8phy     H3  211  -0.199   5.665   0.382 -1.2384 -1.5461 -1.8487
    8phy    O33  212  -0.069   5.804   0.327  0.0148  0.5577 -0.2794
    8phy    H1B  213   0.004   5.817   0.270  1.1524 -0.9087  0.7466
    8phy    C12  214  -0.186   5.641   0.187  0.2234 -0.0817 -0.4822
    8phy    O11  215  -0.282   5.735   0.151  0.0444  0.1602 -0.0426
    8phy    H1A  216  -0.239   5.818   0.148  2.9054 -1.1006  1.7529
    9phy    C35  217   0.371   0.666   1.873 -0.4247  0.0943 -0.0143
    9phy    C33  218   0.387   0.811   1.831  0.0862  0.2058  0.6497
    9phy    C34  219   0.464   0.822   1.699 -0.3729  0.1755 -0.2744
    9phy    C32  220   0.254   0.883   1.830 -0.2414  0.1984  0.0819
    9phy    C31  221   0.239   0.994   1.934  0.2170 -0.7994 -0.2717
    9phy    C30  222   0.109   1.074   1.922  0.7494 -0.1149  0.1630
    9phy    C28  223   0.083   1.176   2.035  0.1471  0.4125 -0.6755
    9phy    C29  224   0.069   1.321   1.986  0.4584  0.4324  0.2523
    9phy    C27  225  -0.051   1.134   2.103 -0.1065 -0.1209 -0.2453
    9phy    C26  226  -0.033   1.148   2.256 -0.0964  0.1734  0.1228
    9phy    C25  227  -0.172   1.132   2.326 -0.6149 -0.0015  0.0577
    9phy    C23  228  -0.159   1.109   2.478 -0.0591  0.1385  0.2799
    9phy    C24  229  -0.126   1.234   2.566  0.2191 -0.5242  0.1782
    9phy    C22  230  -0.304   1.062   2.507  0.2660 -0.1489  0.1197
    9phy    C21  231  -0.325   0.977   2.635 -0.1293 -0.1984  0.3588
    9phy    C20  232  -0.468   0.935   2.646 -0.6432  0.2997 -0.0193
    9phy    C18  233  -0.521   0.858   2.774  0.6713 -0.7873 -0.1512
    9phy    O01  234  -0.460   0.918   2.891  0.0249 -0.5502  0.6597
    9phy    H01  235  -0.468   0.854   2.960  0.3805  0.3294  1.5433
    9phy    C19  236  -0.669   0.899   2.770  0.6413  0.4088  0.2384
    9phy    C13  237  -0.477   0.700   2.771  0.7160  0.1397 -0.2611
    9phy     H3  238  -0.372   0.694   2.732  1.7312  2.0033  1.9021
    9phy    O33  239  -0.549   0.622   2.675 -0.0576  0.0211  0.0906
    9phy    H1B  240  -0.501   0.607   2.595 -0.1969 -2.1738  0.3427
    9phy    C12  241  -0.468   0.618   2.912  0.7190  0.2970  0.5848
    9phy    O11  242  -0.405   0.695   3.005  0.1933  0.1558 -0.4599
    9phy    H1A  243  -0.373   0.641   3.075 -0.1714 -0.8125 -1.0287
   10phy    C35  244   4.480   0.601   1.630 -0.3044 -0.2510 -0.2403
   10phy    C33  245   4.503   0.727   1.713 -0.2169  0.7197 -0.2374
   10phy    C34  246   4.588   0.694   1.835  0.1409 -0.2086  0.2155
   10phy    C32  247   4.563   0.843   1.633  0.2408  0.4111 -0.5258
   10phy    C31  248   4.456   0.949   1.602 -0.1718 -0.1927  0.5727
   10phy    C30  249   4.510   1.084   1.546 -0.1544  0.4628  0.5743
   10phy    C28  250   4.406   1.186   1.490 -0.0598 -0.2857 -0.6858
   10phy    C29  251   4.365   1.284   1.598  0.1204  0.0393  0.2256
   10phy    C27  252   4.477   1.277   1.387 -0.4842 -0.3458 -0.1007
   10phy    C26  253   4.402   1.283   1.258 -0.2884  0.4542  0.7438
   10phy    C25  254   4.468   1.376   1.157 -0.4488 -0.2363  0.6032
   10phy    C23  255   4.393   1.392   1.023 -0.3431 -0.2421  0.2158
   10phy    C24  256   4.292   1.506   1.021 -0.8182  0.2118  0.4543
   10phy    C22  257   4.496   1.414   0.904  0.1465 -0.3138  0.0467
   10phy    C21  258   4.457   1.337   0.777 -0.8248 -0.3598  0.3541
   10phy    C20  259   4.558   1.350   0.662  0.0356 -0.3061 -0.2261
   10phy    C18  260   4.519   1.296   0.515 -0.1410 -0.4535 -0.0135
   10phy    O01  261   4.482   1.158   0.522  0.1393  0.2781 -0.2439
   10phy    H01  262   4.539   1.111   0.579  1.3643  1.4868 -0.4136
   10phy    C19  263   4.653   1.304   0.440  0.2019  0.1659  0.2800
   10phy    C13  264   4.390   1.371   0.450 -0.1847  0.0957  0.2786
   10phy     H3  265   4.303   1.337   0.511  0.1673 -2.9623 -0.7801
   10phy    O33  266   4.376   1.511   0.471 -0.0931 -0.1309 -0.3299
   10phy    H1B  267   4.443   1.536   0.532  0.2251  1.2485 -1.2029
   10phy    C12  268   4.311   1.321   0.322 -0.2003 -0.4726  0.0699
   10phy    O11  269   4.351   1.379   0.196  0.0473 -0.1223 -0.3093
   10phy    H1A  270   4.277   1.375   0.139 -0.6136  0.3668  0.4835
   11phy    C35  271   0.324   0.731   2.524 -0.4073 -0.1745  0.2998
   11phy    C33  272   0.417   0.816   2.438 -0.0457  0.1980 -0.1151
   11phy    C34  273   0.486   0.729   2.333  0.1647  0.0734  0.4558
   11phy    C32  274   0.353   0.937   2.365 -0.0189 -0.1372  0.1841
   11phy    C31  275   0.387   1.069   2.435 -0.2537 -0.2679 -0.1985
   11phy    C30  276   0.329   1.182   2.344 -0.2012 -0.0209 -0.1035
   11phy    C28  277   0.366   1.320   2.398  0.0559 -0.6351 -0.1899
   11phy    C29  278   0.498   1.370   2.339 -0.0050 -0.2138  0.4095
   11phy    C27  279   0.257   1.418   2.345 -0.4593  0.5529 -0.7918
   11phy    C26  280   0.223   1.544   2.429 -0.1426  0.2151 -0.1041
   11phy    C25  281   0.107   1.614   2.361  0.2943 -0.4599 -0.0839
   11phy    C23  282   0.079   1.755   2.416  0.0002  0.2683  0.3468
   11phy    C24  283   0.094   1.856   2.298 -0.5056  0.4753  0.0977
   11phy    C22  284  -0.058   1.748   2.483  0.9996  0.2796  0.0594
   11phy    C21  285  -0.079   1.841   2.602  0.5260 -0.0803  0.3057
   11phy    C20  286  -0.216   1.822   2.662  0.1391 -0.4043 -0.0417
   11phy    C18  287  -0.281   1.929   2.760 -0.0110  0.1657 -0.3350
   11phy    O01  288  -0.290   2.055   2.693  0.1422  0.0072 -0.1325
   11phy    H01  289  -0.218   2.114   2.709 -0.0412  0.7338 -1.7773
   11phy    C19  290  -0.429   1.887   2.746  0.2847 -0.0563  0.2754
   11phy    C13  291  -0.224   1.933   2.912  0.0003  0.4853 -0.1078
   11phy     H3  292  -0.116   1.904   2.912 -0.3147 -0.7367  0.1407
   11phy    O33  293  -0.274   1.833   2.998  0.1264  0.2165  0.3343
   11phy    H1B  294  -0.363   1.845   3.026  0.5263  2.1710  0.9241
   11phy    C12  295  -0.228   2.064   3.000 -0.3049  0.6754 -0.2617
   11phy    O11  296  -0.148   2.065   3.116 -0.4387  0.3222 -0.2772
   11phy    H1A  297  -0.168   1.984   3.157  0.0709  1.0785  1.5507
   12phy    C35  298   0.706   1.180   1.872  0.1076  0.6877 -0.1073
   12phy    C33  299   0.734   1.082   1.984  0.0720  0.1624 -0.0824
   12phy    C34  300   0.743   0.938   1.935 -0.0664  0.2389  0.2794
   12phy    C32  301   0.866   1.128   2.054 -0.3761  0.1811 -0.1828
   12phy    C31  302   0.868   1.115   2.203  0.4207 -0.6395 -0.5306
   12phy    C30  303   1.001   1.153   2.269  0.0347 -0.0927  0.0958
   12phy    C28  304   1.006   1.148   2.422 -0.2775  0.0965 -0.5561
   12phy    C29  305   1.157   1.139   2.463  0.5652  0.3522  0.4357
   12phy    C27  306   0.944   1.272   2.492 -0.3136 -0.1012 -0.3341
   12phy    C26  307   0.856   1.254   2.615 -0.3851 -0.1215 -0.2765
   12phy    C25  308   0.801   1.391   2.658  0.1031 -0.4260 -0.1556
   12phy    C23  309   0.731   1.410   2.790 -0.5925 -0.0573  0.0253
   12phy    C24  310   0.836   1.443   2.904  0.0618  0.1767 -0.0873
   12phy    C22  311   0.628   1.522   2.772 -0.0320 -0.0751 -0.1253
   12phy    C21  312   0.493   1.494   2.844  0.5764 -0.1174  0.2958
   12phy    C20  313   0.376   1.595   2.822 -0.8454  0.3110 -0.2655
   12phy    C18  314   0.237   1.568   2.891 -0.1001 -0.0078  0.5621
   12phy    O01  315   0.264   1.545   3.030 -0.2389  0.0534 -0.0469
   12phy    H01  316   0.300   1.629   3.052  1.7837 -0.5136 -0.8892
   12phy    C19  317   0.181   1.713   2.888  0.3235  0.1844 -0.0019
   12phy    C13  318   0.135   1.456   2.830 -0.0184  0.3781  1.0130
   12phy     H3  319   0.126   1.475   2.720  2.1611  0.8716  0.8633
   12phy    O33  320  -0.001   1.470   2.869  0.1205 -0.5503  0.4781
   12phy    H1B  321  -0.020   1.407   2.936 -0.1738  0.1384  1.0481
   12phy    C12  322   0.185   1.305   2.847  0.4665  0.5609  0.3875
   12phy    O11  323   0.152   1.230   2.963  0.4687 -0.3307  0.6040
   12phy    H1A  324   0.210   1.268   3.026  1.4355  0.3739 -0.6745
   13phy    C35  325   0.712   3.351   2.453  0.1736  0.0029  0.5331
   13phy    C33  326   0.615   3.372   2.340 -0.0179  0.4305 -0.3502
   13phy    C34  327   0.659   3.481   2.254  0.2038  0.1658  0.3685
   13phy    C32  328   0.612   3.239   2.260 -0.6302  0.4286  0.4410
   13phy    C31  329   0.473   3.195   2.211  0.0227 -0.3165 -0.3183
   13phy    C30  330   0.474   3.062   2.133 -0.2767 -0.2062 -0.1101
   13phy    C28  331   0.342   3.011   2.063  0.1663  0.0700 -0.3720
   13phy    C29  332   0.376   2.944   1.927  0.2096 -0.0227  0.1840
   13phy    C27  333   0.249   2.937   2.162  0.9152  0.0875  0.4881
   13phy    C26  334   0.109   2.993   2.173 -0.1548 -0.5657 -0.1612
   13phy    C25  335   0.019   2.892   2.243 -0.4333 -0.1601 -0.1036
   13phy    C23  336  -0.120   2.938   2.292  0.5456  0.0950  0.2378
   13phy    C24  337  -0.218   2.939   2.176 -0.0241  0.0730  0.2149
   13phy    C22  338  -0.171   2.837   2.397  0.8546  0.2287 -0.2203
   13phy    C21  339  -0.241   2.893   2.522  0.2256 -0.3866  0.1857
   13phy    C20  340  -0.301   2.783   2.609  0.0615  0.2400 -0.1180
   13phy    C18  341  -0.322   2.812   2.763 -0.4527  0.3304  0.0883
   13phy    O01  342  -0.380   2.939   2.785  0.3358  0.2424 -0.1932
   13phy    H01  343  -0.466   2.931   2.821 -0.3306 -0.2387 -1.8126
   13phy    C19  344  -0.431   2.706   2.793 -0.0816 -0.4009 -0.3829
   13phy    C13  345  -0.184   2.793   2.844  0.6113  0.1217  0.0142
   13phy     H3  346  -0.106   2.864   2.806 -0.9448  2.1176  0.3940
   13phy    O33  347  -0.121   2.666   2.826 -0.2942  0.3311 -0.1082
   13phy    H1B  348  -0.049   2.673   2.766 -0.6023 -0.6773 -0.6122
   13phy    C12  349  -0.180   2.829   2.996 -0.3564  0.4924  0.1135
   13phy    O11  350  -0.255   2.938   3.038  0.0693  0.1600  0.0609
   13phy    H1A  351  -0.227   3.006   2.979 -0.5639 -1.0765 -1.7468
   14phy    C35  352   0.572   4.076   1.340  0.1936  0.1447 -0.3961
   14phy    C33  353   0.544   3.939   1.400  0.1217 -0.1738  0.1527
   14phy    C34  354   0.500   3.952   1.544 -0.3907 -0.0665  0.1874
   14phy    C32  355   0.443   3.862   1.311 -0.1517  0.2078 -0.0457
   14phy    C31  356   0.511   3.732   1.268 -0.5259 -0.3591  0.4338
   14phy    C30  357   0.410   3.647   1.189 -0.3721  0.1354  0.0334
   14phy    C28  358   0.470   3.521   1.126  0.4554 -0.0548 -0.4984
   14phy    C29  359   0.488   3.409   1.227  0.0125 -0.0467 -0.1772
   14phy    C27  360   0.370   3.471   1.018  0.3345 -0.3128  0.0178
   14phy    C26  361   0.424   3.420   0.885 -0.1087 -0.1706 -0.0657
   14phy    C25  362   0.297   3.406   0.798  0.0122  0.3450 -0.3831
   14phy    C23  363   0.328   3.342   0.661  0.5953  0.3286 -0.0166
   14phy    C24  364   0.355   3.186   0.665  0.2822  0.0864 -0.0925
   14phy    C22  365   0.213   3.363   0.556 -0.0649 -0.0992 -0.2610
   14phy    C21  366   0.267   3.394   0.413  0.3585 -0.3792 -0.0048
   14phy    C20  367   0.154   3.427   0.313  0.9546  0.4633 -0.0847
   14phy    C18  368   0.190   3.425   0.158  0.0290  0.2911 -0.2743
   14phy    O01  369   0.304   3.518   0.140  0.4345  0.0233  0.3029
   14phy    H01  370   0.275   3.577   0.074  0.7144 -0.1073  0.0603
   14phy    C19  371   0.075   3.509   0.112 -0.5717 -0.2848 -0.2364
   14phy    C13  372   0.206   3.282   0.081 -0.0247 -0.9063  0.5830
   14phy     H3  373   0.126   3.217   0.126 -0.5646 -0.9876 -0.4501
   14phy    O33  374   0.165   3.267  -0.056 -0.3967  0.3350  0.4518
   14phy    H1B  375   0.195   3.334  -0.113 -0.0232 -0.5736 -0.4441
   14phy    C12  376   0.318   3.183   0.111 -0.4054 -0.9424  0.2024
   14phy    O11  377   0.450   3.200   0.053  0.4521  0.4865 -0.2967
   14phy    H1A  378   0.477   3.282   0.090 -0.3413  0.5049  0.2557
   15phy    C35  379   0.345   4.519   1.883  0.5188  0.4526 -0.1433
   15phy    C33  380   0.253   4.407   1.851  0.6821  0.1333 -0.0506
   15phy    C34  381   0.251   4.395   1.700 -0.1643  0.4164 -0.6251
   15phy    C32  382   0.272   4.272   1.928 -0.4452 -0.4104  0.2725
   15phy    C31  383   0.141   4.208   1.969 -0.2941 -0.0158  0.3193
   15phy    C30  384   0.149   4.096   2.068  0.0029  0.1254 -0.0176
   15phy    C28  385   0.009   4.042   2.103 -0.1475  0.7417  0.5193
   15phy    C29  386  -0.022   3.913   2.031 -0.2310  0.3041 -0.2749
   15phy    C27  387  -0.004   4.013   2.251 -0.1287  0.0685  0.0912
   15phy    C26  388  -0.135   4.053   2.318 -0.2788 -0.9274  0.0146
   15phy    C25  389  -0.117   4.058   2.466  0.1900 -0.2906  0.1535
   15phy    C23  390  -0.229   4.131   2.551  0.6589 -0.0817  0.2759
   15phy    C24  391  -0.345   4.039   2.596 -0.4257 -0.1499 -0.1944
   15phy    C22  392  -0.165   4.181   2.680  0.7150  0.3779  0.4289
   15phy    C21  393  -0.118   4.325   2.687 -0.1556 -0.0689 -0.8383
   15phy    C20  394  -0.014   4.331   2.802 -0.0463 -0.0583 -0.1265
   15phy    C18  395   0.070   4.463   2.825  0.2277 -0.1808 -0.4598
   15phy    O01  396  -0.018   4.574   2.825 -0.1951  0.2896 -0.0409
   15phy    H01  397  -0.057   4.576   2.740 -0.3617  0.4578  0.0367
   15phy    C19  398   0.136   4.445   2.967 -0.1985 -0.1331  0.3097
   15phy    C13  399   0.173   4.492   2.699  0.0240  0.1229  0.0949
   15phy     H3  400   0.119   4.500   2.601 -0.9906  0.3140  0.6507
   15phy    O33  401   0.266   4.382   2.675  0.0120 -0.1262 -0.3006
   15phy    H1B  402   0.279   4.319   2.743  2.7019  0.1803 -0.4372
   15phy    C12  403   0.264   4.622   2.708  0.3954 -0.1230  0.1278
   15phy    O11  404   0.309   4.675   2.584  0.3488 -0.3713 -0.3072
   15phy    H1A  405   0.301   4.603   2.524  0.7423 -0.4315 -0.2856
   16phy    C35  406   4.998   4.412   1.550 -0.3135 -0.1855  0.1124
   16phy    C33  407   4.948   4.285   1.609  0.1715  0.0337 -0.4871
   16phy    C34  408   5.052   4.173   1.595  0.0362 -0.1905  0.2176
   16phy    C32  409   4.901   4.314   1.750 -0.1949  0.7669 -0.6215
   16phy    C31  410   4.780   4.234   1.801  0.0012  0.3009 -0.3023
   16phy    C30  411   4.754   4.263   1.954 -0.2918 -0.1997 -0.0557
   16phy    C28  412   4.620   4.206   2.007  0.0038 -0.0815 -0.6206
   16phy    C29  413   4.631   4.053   2.043 -0.0344 -0.6536 -0.2608
   16phy    C27  414   4.594   4.274   2.143 -0.0992  0.0802 -0.1653
   16phy    C26  415   4.458   4.339   2.157 -0.2375  0.4539 -0.2376
   16phy    C25  416   4.453   4.393   2.298 -0.1449  0.2706 -0.2150
   16phy    C23  417   4.335   4.491   2.321 -0.4461  0.3220  0.4797
   16phy    C24  418   4.208   4.423   2.363  0.3267 -0.3984 -0.0506
   16phy    C22  419   4.387   4.586   2.433  0.4560  0.2575 -0.2671
   16phy    C21  420   4.385   4.736   2.388  0.4277  0.0742 -0.3104
   16phy    C20  421   4.428   4.813   2.512 -0.2783 -0.3723 -0.4461
   16phy    C18  422   4.512   4.951   2.504 -0.5482 -0.1864  0.4813
   16phy    O01  423   4.420   5.053   2.447  0.0673 -0.0349 -0.1458
   16phy    H01  424   4.339   5.059   2.494 -0.2706  1.9612 -0.8919
   16phy    C19  425   4.542   4.987   2.648  0.1127  0.2990 -0.3682
   16phy    C13  426   4.640   4.938   2.408 -0.0695 -0.0340  0.0762
   16phy     H3  427   4.613   4.882   2.315  2.3845 -0.2062 -0.6154
   16phy    O33  428   4.751   4.857   2.457 -0.0589 -0.3940 -0.3032
   16phy    H1B  429   4.721   4.774   2.487  1.1655 -0.0510  2.1771
   16phy    C12  430   4.705   5.072   2.345  0.2892  0.3956 -0.3401
   16phy    O11  431   4.619   5.160   2.276 -0.3179 -0.1930  0.1313
   16phy    H1A  432   4.534   5.147   2.313 -0.5810  0.4033 -0.2667
   17phy    C35  433   4.344   4.094   1.516 -0.0662 -0.0374  0.3472
   17phy    C33  434   4.202   4.134   1.559  0.1099  0.5809 -0.1190
   17phy    C34  435   4.144   4.247   1.474 -0.2562  0.3711  0.2541
   17phy    C32  436   4.109   4.011   1.571  0.1196  0.1587  0.6772
   17phy    C31  437   3.985   4.020   1.654  0.1364  0.1334  0.0053
   17phy    C30  438   3.876   3.911   1.630 -0.3359  0.0719  0.3099
   17phy    C28  439   3.741   3.940   1.701  0.3536  0.1416 -0.5145
   17phy    C29  440   3.623   3.908   1.614  0.3710 -0.1650  0.3657
   17phy    C27  441   3.724   3.858   1.828 -0.2352  0.2924 -0.0324
   17phy    C26  442   3.761   3.924   1.963  0.7472 -0.3901  0.2072
   17phy    C25  443   3.740   3.828   2.082 -0.6429  0.1209  0.1576
   17phy    C23  444   3.704   3.889   2.221 -0.0643 -0.2896  0.1518
   17phy    C24  445   3.554   3.915   2.233  0.1370  0.2252  0.2522
   17phy    C22  446   3.731   3.791   2.335  0.3446 -0.1766  0.1399
   17phy    C21  447   3.792   3.850   2.462 -0.3917 -0.0125  0.2081
   17phy    C20  448   3.774   3.758   2.586  0.2932  0.1349 -0.0145
   17phy    C18  449   3.822   3.788   2.728  0.7590  0.2063  0.0711
   17phy    O01  450   3.824   3.933   2.731  0.1848  0.0011 -0.2233
   17phy    H01  451   3.737   3.967   2.737 -0.1895 -0.8896 -0.4101
   17phy    C19  452   3.711   3.731   2.817 -0.0981  0.0248 -0.1017
   17phy    C13  453   3.976   3.734   2.753 -0.0272  0.1340  0.3020
   17phy     H3  454   4.036   3.774   2.667 -1.4642  0.4128 -0.6128
   17phy    O33  455   3.988   3.599   2.731 -0.2944 -0.0021 -0.5958
   17phy    H1B  456   4.005   3.588   2.639  0.1152  2.0102 -0.8048
   17phy    C12  457   4.040   3.787   2.887 -0.1767  0.1549 -0.0590
   17phy    O11  458   4.029   3.924   2.915  0.3590  0.0567 -0.3646
   17phy    H1A  459   3.936   3.933   2.924  0.4143  0.2390  0.0869
   18phy    C35  460   0.588   2.920   0.921 -0.6551  0.5389  0.5075
   18phy    C33  461   0.495   2.946   1.038  0.2779 -0.1141 -0.3918
   18phy    C34  462   0.567   3.027   1.151 -0.3867  0.5323  0.3813
   18phy    C32  463   0.360   3.009   1.000 -0.6492 -0.2829  0.2394
   18phy    C31  464   0.245   2.904   0.991 -0.2394 -0.3739  0.0653
   18phy    C30  465   0.115   2.973   0.958  0.4168  0.4459  0.0037
   18phy    C28  466  -0.009   2.881   0.937  0.5770  0.3034  0.0710
   18phy    C29  467  -0.099   2.878   1.061 -0.1555 -0.1123 -0.3764
   18phy    C27  468  -0.092   2.921   0.815  0.2187 -0.1094 -0.6452
   18phy    C26  469  -0.041   2.856   0.683 -0.6224  0.4428 -0.4469
   18phy    C25  470  -0.121   2.883   0.556  0.4443 -0.1366 -0.3861
   18phy    C23  471  -0.081   2.815   0.424 -0.2256 -0.4713 -0.0483
   18phy    C24  472  -0.209   2.826   0.338  0.0410  0.5931 -0.2712
   18phy    C22  473   0.052   2.866   0.359 -0.2917  0.5750 -0.0909
   18phy    C21  474   0.120   2.764   0.269  0.0549  0.3867  0.0157
   18phy    C20  475   0.263   2.791   0.217 -0.3259 -0.2913 -0.3546
   18phy    C18  476   0.309   2.693   0.097 -0.4612  0.2373 -0.4454
   18phy    O01  477   0.308   2.557   0.145  0.1987  0.1255  0.8748
   18phy    H01  478   0.220   2.535   0.170  0.0619  1.6138  1.8644
   18phy    C19  479   0.458   2.723   0.081 -0.4512  0.2500  0.4837
   18phy    C13  480   0.231   2.700  -0.046  0.0469  0.5874 -0.0018
   18phy     H3  481   0.123   2.692  -0.020  0.3623 -0.4847  1.0847
   18phy    O33  482   0.225   2.827  -0.110  0.4315 -0.1824  0.1044
   18phy    H1B  483   0.295   2.835  -0.172  0.0318 -2.0565 -0.6628
   18phy    C12  484   0.199   2.587  -0.152  0.3311 -0.0906  0.1008
   18phy    O11  485   0.193   2.454  -0.108  0.2289  0.0548  0.5004
   18phy    H1A  486   0.207   2.401  -0.183  2.0697 -0.7308  1.3445
   19phy    C35  487   4.697   4.493   1.280 -0.5370 -0.0844  0.0721
   19phy    C33  488   4.595   4.403   1.329 -0.0190 -0.0506 -0.5656
   19phy    C34  489   4.554   4.437   1.475 -0.7467 -0.2622  0.5561
   19phy    C32  490   4.485   4.399   1.230 -0.1181  0.0002  0.0100
   19phy    C31  491   4.444   4.258   1.188 -0.1490 -0.0068 -0.1211
   19phy    C30  492   4.355   4.253   1.069 -0.1963 -0.0015  0.1869
   19phy    C28  493   4.308   4.118   1.004  0.2433  0.5206 -0.0709
   19phy    C29  494   4.182   4.058   1.063 -0.2105 -0.2563 -0.5398
   19phy    C27  495   4.282   4.136   0.852  0.1635  0.4697  0.0813
   19phy    C26  496   4.405   4.114   0.758  0.3344  0.3764 -0.4403
   19phy    C25  497   4.373   4.119   0.613 -0.0536 -0.6101  0.0514
   19phy    C23  498   4.480   4.106   0.504 -0.3674 -0.2770  0.0279
   19phy    C24  499   4.502   3.957   0.481  0.7081  0.4669  0.4810
   19phy    C22  500   4.436   4.176   0.377 -0.3332 -0.1669 -0.4384
   19phy    C21  501   4.529   4.225   0.265 -0.0785 -0.0698  0.0042
   19phy    C20  502   4.440   4.304   0.173  0.4668  0.0266  0.0634
   19phy    C18  503   4.487   4.363   0.034  0.2624 -0.5485 -0.1868
   19phy    O01  504   4.590   4.457   0.049 -0.1618  0.2838  0.4049
   19phy    H01  505   4.555   4.535   0.089 -0.8568 -0.4106  1.1822
   19phy    C19  506   4.365   4.450   0.004 -0.1044 -0.2294  0.3540
   19phy    C13  507   4.516   4.244  -0.070 -0.3998  0.2541  0.8445
   19phy     H3  508   4.608   4.191  -0.033  0.1464  0.1747 -0.5508
   19phy    O33  509   4.430   4.131  -0.076 -0.4606 -0.0240  0.4008
   19phy    H1B  510   4.345   4.163  -0.099 -0.7281  0.5230  2.0347
   19phy    C12  511   4.593   4.262  -0.212  0.2841  0.0261  0.1667
   19phy    O11  512   4.657   4.380  -0.239  0.2170 -0.4410  0.2533
   19phy    H1A  513   4.730   4.396  -0.183  1.5937 -0.8704 -1.3455
   20phy    C35  514   4.149   0.562   0.866  0.5765 -0.4414  0.0732
   20phy    C33  515   4.112   0.472   0.980  0.1612  0.5510  0.1793
   20phy    C34  516   4.161   0.334   0.935 -0.1436 -0.3851  0.2444
   20phy    C32  517   4.167   0.507   1.120 -0.6196 -0.5228 -0.6310
   20phy    C31  518   4.085   0.448   1.238 -0.0990 -0.1480  0.2992
   20phy    C30  519   4.161   0.456   1.374  0.5693  0.0763  0.4943
   20phy    C28  520   4.066   0.433   1.492  0.2395  0.0350  0.3090
   20phy    C29  521   4.073   0.284   1.534  0.0794 -0.2116 -0.1492
   20phy    C27  522   4.122   0.524   1.606 -0.0071  0.1539  0.2450
   20phy    C26  523   4.037   0.542   1.732 -0.3016  0.0692 -0.0445
   20phy    C25  524   4.112   0.634   1.832  0.2118 -0.1313 -0.0086
   20phy    C23  525   4.073   0.606   1.978  0.7284 -0.0655  0.3783
   20phy    C24  526   4.156   0.492   2.040 -0.0444  0.0548 -0.0768
   20phy    C22  527   4.121   0.732   2.050  0.0835 -0.1353 -0.1390
   20phy    C21  528   4.038   0.791   2.168  0.0487  0.0916 -0.1395
   20phy    C20  529   4.101   0.899   2.251  0.0199 -0.2234 -0.1136
   20phy    C18  530   4.033   0.952   2.383  0.1698 -0.0578  0.0576
   20phy    O01  531   4.023   0.839   2.472  0.1843  0.3123  0.1567
   20phy    H01  532   4.057   0.767   2.423 -0.3994 -0.0717  0.3093
   20phy    C19  533   4.148   1.030   2.462 -0.1666 -0.6222  0.4195
   20phy    C13  534   3.885   1.032   2.385 -0.4739 -0.0971  0.6295
   20phy     H3  535   3.894   1.124   2.322  0.0372 -1.2675 -1.0551
   20phy    O33  536   3.857   1.091   2.514  0.1335 -0.1727 -0.1737
   20phy    H1B  537   3.848   1.025   2.581 -1.0026 -0.5753 -0.7147
   20phy    C12  538   3.760   0.952   2.346  0.3893 -0.2965 -0.0717
   20phy    O11  539   3.734   0.835   2.419 -0.2074 -0.6065 -0.2524
   20phy    H1A  540   3.758   0.855   2.508  0.8223  0.8130 -0.8086
   21phy    C35  541   0.116   3.818   1.044  0.2498 -0.2217  0.1502
   21phy    C33  542   0.045   3.723   0.948 -0.1940  0.3558  0.0134
   21phy    C34  543   0.000   3.600   1.034  0.4773 -0.4726  0.2293
   21phy    C32  544  -0.078   3.793   0.886  0.5943  0.0395  0.2055
   21phy    C31  545  -0.115   3.734   0.749 -0.0297 -0.0348  0.3617
   21phy    C30  546  -0.211   3.821   0.661  0.1447  0.5987  0.2656
   21phy    C28  547  -0.215   3.778   0.513  0.1387  0.3573 -0.4637
   21phy    C29  548  -0.336   3.689   0.470 -0.5001 -0.7458  0.4764
   21phy    C27  549  -0.198   3.903   0.431 -0.1509 -0.4567 -0.2509
   21phy    C26  550  -0.122   3.902   0.301  0.3815  0.4710 -0.0152
   21phy    C25  551  -0.132   4.043   0.240  0.3086 -0.3839  0.0665
   21phy    C23  552  -0.066   4.042   0.098 -0.1937 -0.7280 -0.5936
   21phy    C24  553  -0.149   4.137   0.018  0.4535  0.2880  0.1981
   21phy    C22  554   0.083   4.079   0.112 -0.1348 -0.3235 -0.3562
   21phy    C21  555   0.182   4.043  -0.002 -0.0373  0.6838 -0.6313
   21phy    C20  556   0.323   4.097   0.020 -0.1074 -0.0494 -0.3344
   21phy    C18  557   0.449   4.050  -0.059  0.1889 -0.3260  0.1269
   21phy    O01  558   0.459   3.903  -0.057  0.0244  0.1695  0.2333
   21phy    H01  559   0.542   3.862  -0.071 -1.0296 -1.6653 -1.0887
   21phy    C19  560   0.566   4.106   0.026  0.0118  0.0937 -0.2565
   21phy    C13  561   0.441   4.103  -0.211 -0.4104 -0.9409 -0.1114
   21phy     H3  562   0.352   4.049  -0.253 -2.1358  0.8902  1.0188
   21phy    O33  563   0.394   4.235  -0.230  0.5107  0.3039 -0.5220
   21phy    H1B  564   0.456   4.296  -0.195  1.3337 -1.3356  1.0916
   21phy    C12  565   0.527   4.057  -0.330 -0.1238  0.7323  0.1057
   21phy    O11  566   0.655   4.112  -0.336 -0.2547  0.1408 -0.1026
   21phy    H1A  567   0.651   4.205  -0.350  2.3927  0.4000  0.1862
   22phy    C35  568   2.387   4.145   2.308 -0.4634 -0.5553  0.6344
   22phy    C33  569   2.371   4.027   2.212  0.1262 -0.4008 -0.1027
   22phy    C34  570   2.409   3.904   2.288  0.5113  0.0240  0.2228
   22phy    C32  571   2.235   4.013   2.144 -0.1840  0.0637  0.1326
   22phy    C31  572   2.236   3.944   2.005  0.4258  0.2999 -0.5657
   22phy    C30  573   2.093   3.922   1.959  0.5260  0.2102 -0.0409
   22phy    C28  574   2.096   3.841   1.826  0.0199  0.6955  0.1474
   22phy    C29  575   2.024   3.708   1.847 -0.3613 -0.5652  0.0987
   22phy    C27  576   2.033   3.927   1.709 -0.2302 -0.0746 -0.0377
   22phy    C26  577   2.067   3.882   1.571  0.4854  0.4639 -0.2604
   22phy    C25  578   1.993   3.954   1.457  0.5947 -0.3071 -0.2266
   22phy    C23  579   2.023   3.903   1.315 -0.5869  0.0316  0.2941
   22phy    C24  580   1.903   3.939   1.227  0.4426  0.2166  0.5725
   22phy    C22  581   2.147   3.979   1.254 -0.4578  0.1810  0.0886
   22phy    C21  582   2.216   3.927   1.124 -0.1857  0.3161 -0.0333
   22phy    C20  583   2.305   4.031   1.056  0.1048 -0.0094 -0.0469
   22phy    C18  584   2.332   4.020   0.899  0.4680  0.2651  0.6686
   22phy    O01  585   2.358   3.885   0.863  0.4115  0.7181  0.2402
   22phy    H01  586   2.354   3.830   0.939  1.2261  0.8355  0.3782
   22phy    C19  587   2.465   4.094   0.877 -0.4752 -0.0359 -0.1256
   22phy    C13  588   2.211   4.077   0.798 -0.3578 -0.1658 -0.4721
   22phy     H3  589   2.161   4.153   0.863  0.9670 -0.5106  1.0172
   22phy    O33  590   2.252   4.165   0.691  0.4077 -0.5723 -0.0881
   22phy    H1B  591   2.283   4.108   0.623  2.8352  0.6218 -0.0983
   22phy    C12  592   2.067   4.012   0.786 -0.6961  0.3883 -0.5063
   22phy    O11  593   2.049   3.947   0.660  0.1234  0.7245  0.1194
   22phy    H1A  594   1.982   3.992   0.614  0.7719  1.2242 -0.3541
   23phy    C35  595   1.363   3.476   1.435 -0.9015 -0.2451 -0.5425
   23phy    C33  596   1.479   3.565   1.468 -0.2498 -1.0998  0.0053
   23phy    C34  597   1.542   3.608   1.335  0.6641  0.0603  0.2849
   23phy    C32  598   1.429   3.679   1.565 -0.1480 -0.6791  0.8364
   23phy    C31  599   1.527   3.727   1.666  0.5215  0.3038  0.2394
   23phy    C30  600   1.479   3.855   1.729 -0.0573 -0.2356 -0.0784
   23phy    C28  601   1.542   3.885   1.864  0.1843 -0.2669 -0.1262
   23phy    C29  602   1.675   3.959   1.864  0.2921  0.0328 -0.2545
   23phy    C27  603   1.447   3.969   1.946  0.0244 -0.4265  0.6418
   23phy    C26  604   1.390   3.893   2.070 -0.3420  0.0719  0.1799
   23phy    C25  605   1.269   3.954   2.144 -0.2209  0.1313 -0.0629
   23phy    C23  606   1.251   3.885   2.282 -0.0541 -0.2605  0.1874
   23phy    C24  607   1.336   3.930   2.400  0.5004  0.0660 -0.3458
   23phy    C22  608   1.108   3.907   2.331  0.1013  0.4026 -0.3503
   23phy    C21  609   1.028   3.777   2.333 -0.0535 -0.1492 -0.0735
   23phy    C20  610   0.874   3.769   2.373  0.0583  0.3877  0.5479
   23phy    C18  611   0.802   3.813   2.509 -0.5362  0.7590  0.1202
   23phy    O01  612   0.803   3.957   2.529 -0.5446 -0.1167  0.0241
   23phy    H01  613   0.770   3.974   2.615 -2.8016 -0.9689 -0.5986
   23phy    C19  614   0.660   3.786   2.461 -0.1100 -0.1119 -0.5462
   23phy    C13  615   0.856   3.728   2.636 -0.6275  0.0487 -0.2649
   23phy     H3  616   0.878   3.621   2.609 -1.1704 -0.8732  2.5737
   23phy    O33  617   0.761   3.712   2.738  0.4935  0.2434 -0.1245
   23phy    H1B  618   0.697   3.654   2.701 -1.6013  2.6813 -0.5955
   23phy    C12  619   0.992   3.787   2.703 -0.5156 -0.1516 -0.8400
   23phy    O11  620   0.993   3.907   2.773  0.0016 -0.0237  0.0970
   23phy    H1A  621   1.033   3.974   2.721 -0.6464 -0.2511 -0.7194
   24phy    C35  622   0.238   4.315   1.330 -0.4409  0.0528  0.0640
   24phy    C33  623   0.282   4.399   1.213 -0.6432  0.0984 -1.0306
   24phy    C34  624   0.177   4.385   1.108 -0.8377 -0.2683  0.0274
   24phy    C32  625   0.291   4.548   1.252  0.1403  0.3084  0.2974
   24phy    C31  626   0.427   4.593   1.298  0.1009  0.1910 -0.1095
   24phy    C30  627   0.429   4.732   1.357  0.5716 -0.0579  0.0964
   24phy    C28  628   0.569   4.778   1.408  0.1995 -0.4962 -0.0162
   24phy    C29  629   0.633   4.850   1.290 -0.0664 -0.6191 -0.1734
   24phy    C27  630   0.566   4.868   1.533 -0.1323 -0.2606 -0.0473
   24phy    C26  631   0.578   4.803   1.670 -0.3402  0.0303 -0.2471
   24phy    C25  632   0.567   4.917   1.774 -0.0324 -0.0891  0.1670
   24phy    C23  633   0.579   4.855   1.914 -0.0978  0.0207 -0.0446
   24phy    C24  634   0.725   4.841   1.962 -0.0428 -0.2473 -0.6966
   24phy    C22  635   0.506   4.958   2.007  0.1667 -0.0252  0.0487
   24phy    C21  636   0.424   4.886   2.116  0.0845 -0.6125  0.1951
   24phy    C20  637   0.338   4.966   2.206  0.9037 -0.5744  0.3378
   24phy    C18  638   0.274   4.901   2.335 -0.5473 -0.3594 -0.3870
   24phy    O01  639   0.377   4.838   2.414  0.3043 -0.4153 -0.2822
   24phy    H01  640   0.323   4.796   2.478 -2.1375 -0.4795 -2.2621
   24phy    C19  641   0.241   5.023   2.428  0.0211 -0.0273  0.3304
   24phy    C13  642   0.147   4.804   2.315 -0.2972  0.4271 -0.2822
   24phy     H3  643   0.082   4.837   2.231 -0.8028 -0.8464 -0.4150
   24phy    O33  644   0.053   4.805   2.422 -0.5427 -0.5848  0.4387
   24phy    H1B  645   0.055   4.722   2.464  0.1384 -0.3848  0.8225
   24phy    C12  646   0.176   4.654   2.273  0.6710  0.0056 -0.7944
   24phy    O11  647   0.212   4.550   2.358  0.6226 -0.1282 -0.4073
   24phy    H1A  648   0.280   4.503   2.315  1.7747  1.9362 -0.9724
   25phy    C35  649   1.535   0.181   0.194  0.0570 -0.3258  0.4096
   25phy    C33  650   1.405   0.167   0.274 -0.1127  0.0212  0.0247
   25phy    C34  651   1.321   0.289   0.277 -0.1176  0.1388 -0.1070
   25phy    C32  652   1.330   0.044   0.217 -0.0973 -0.3006 -0.0516
   25phy    C31  653   1.303  -0.069   0.323  0.1042 -0.0901  0.1669
   25phy    C30  654   1.251  -0.205   0.264 -0.5131 -0.0698 -0.3918
   25phy    C28  655   1.217  -0.300   0.380 -0.3518  0.0271 -0.6979
   25phy    C29  656   1.067  -0.312   0.375 -0.3964 -0.0961 -0.1257
   25phy    C27  657   1.281  -0.437   0.371 -0.1564  0.1252 -0.0521
   25phy    C26  658   1.426  -0.475   0.396  0.3463 -0.4354 -0.3422
   25phy    C25  659   1.439  -0.606   0.326 -0.2719  0.6683 -0.6949
   25phy    C23  660   1.579  -0.678   0.319  0.6174 -0.0297  0.1525
   25phy    C24  661   1.596  -0.778   0.432  0.4766  1.0910  0.3149
   25phy    C22  662   1.585  -0.756   0.182 -0.0714 -0.4937 -0.4225
   25phy    C21  663   1.574  -0.692   0.044  0.0674  0.2665 -0.0003
   25phy    C20  664   1.582  -0.805  -0.059 -0.4893  0.0593  0.4393
   25phy    C18  665   1.574  -0.761  -0.210 -0.2836 -0.2355  0.1685
   25phy    O01  666   1.461  -0.671  -0.228 -0.2791 -0.2581 -0.1889
   25phy    H01  667   1.388  -0.698  -0.176 -0.1807 -0.1205  0.0246
   25phy    C19  668   1.534  -0.888  -0.287  0.2358 -0.1019 -0.2628
   25phy    C13  669   1.709  -0.697  -0.268 -0.3319  0.1717 -0.0466
   25phy     H3  670   1.725  -0.606  -0.205 -0.1428 -0.6692  1.1713
   25phy    O33  671   1.833  -0.765  -0.242 -0.2203  0.1224 -0.0058
   25phy    H1B  672   1.847  -0.817  -0.319 -2.1908 -0.7112  0.1511
   25phy    C12  673   1.729  -0.604  -0.391 -0.2060 -0.4851 -0.4183
   25phy    O11  674   1.773  -0.667  -0.509 -0.2979 -0.0388 -0.0479
   25phy    H1A  675   1.865  -0.649  -0.515 -0.1952  0.0348  1.3955
   26phy    C35  676   0.895   3.952   1.591  0.1134  0.0891  0.2720
   26phy    C33  677   1.039   3.969   1.645 -0.2013  0.2863 -0.4624
   26phy    C34  678   1.098   3.829   1.651 -0.4940  0.0297  0.2467
   26phy    C32  679   1.112   4.088   1.578 -0.2278 -0.3725  0.3333
   26phy    C31  680   1.231   4.154   1.652  0.1604 -0.3395 -0.3411
   26phy    C30  681   1.294   4.262   1.561  0.7345  0.4528 -0.3503
   26phy    C28  682   1.425   4.313   1.623  0.0160  0.4668  0.8536
   26phy    C29  683   1.551   4.263   1.554 -0.0540  0.2724 -0.0884
   26phy    C27  684   1.430   4.466   1.626  0.4821 -0.1034 -0.4963
   26phy    C26  685   1.498   4.540   1.741 -0.1172 -0.0165 -0.1053
   26phy    C25  686   1.519   4.686   1.701  0.1490  0.4411  0.2225
   26phy    C23  687   1.622   4.754   1.792 -0.5372  0.5124 -0.6542
   26phy    C24  688   1.750   4.776   1.712 -0.2682  0.1289  0.1230
   26phy    C22  689   1.575   4.893   1.842 -0.1501 -0.0096 -0.5034
   26phy    C21  690   1.609   4.930   1.985  0.3074  0.5580 -0.0888
   26phy    C20  691   1.558   5.068   2.006 -0.2306 -0.0534 -0.9478
   26phy    C18  692   1.582   5.137   2.143  0.1474 -0.8400  0.1342
   26phy    O01  693   1.726   5.151   2.156  0.0767  0.1334 -0.1126
   26phy    H01  694   1.751   5.231   2.199 -0.7559  0.0843  0.4821
   26phy    C19  695   1.513   5.277   2.115  0.0610  0.6402  0.3963
   26phy    C13  696   1.516   5.056   2.268 -0.0557  0.2534  0.4090
   26phy     H3  697   1.550   4.949   2.261  0.0378  0.3648 -1.1109
   26phy    O33  698   1.375   5.039   2.245 -0.2892  0.4741  0.1018
   26phy    H1B  699   1.354   4.958   2.202  0.1939  0.7728 -0.7430
   26phy    C12  700   1.535   5.096   2.415  0.0692  0.6603  0.2853
   26phy    O11  701   1.648   5.049   2.483  0.5010  0.4924 -0.3931
   26phy    H1A  702   1.666   5.102   2.558  0.9367 -0.5628  0.2762
   27phy    C35  703   0.891   0.091   0.320  0.4042 -0.4882  0.4546
   27phy    C33  704   0.827   0.226   0.286  0.6706  0.3203  0.1046
   27phy    C34  705   0.733   0.274   0.402  0.0580  0.4978 -0.2787
   27phy    C32  706   0.931   0.335   0.261 -0.4450 -0.2350 -0.6502
   27phy    C31  707   0.973   0.368   0.119  0.3766  0.1979 -0.5373
   27phy    C30  708   1.013   0.515   0.095 -0.2863  0.3817  0.2454
   27phy    C28  709   1.055   0.547  -0.048  0.0096 -0.1102 -0.7061
   27phy    C29  710   1.052   0.697  -0.070  0.0069 -0.5973  0.4222
   27phy    C27  711   1.199   0.513  -0.067 -0.2639  0.3661 -0.1036
   27phy    C26  712   1.227   0.393  -0.162 -0.2777 -0.0206  0.4476
   27phy    C25  713   1.369   0.357  -0.194 -0.2237 -0.1199  0.4753
   27phy    C23  714   1.378   0.234  -0.289 -0.0789 -0.3253  0.0847
   27phy    C24  715   1.496   0.267  -0.384  0.3567 -0.2017  0.3851
   27phy    C22  716   1.396   0.096  -0.213  0.5794  0.1690  0.1935
   27phy    C21  717   1.351  -0.030  -0.293 -0.4723 -0.1186 -0.4975
   27phy    C20  718   1.358  -0.160  -0.211 -0.2751  0.1979  0.1432
   27phy    C18  719   1.297  -0.295  -0.255  0.5421  0.2673 -0.2600
   27phy    O01  720   1.154  -0.289  -0.274  0.4198 -0.4863 -0.1709
   27phy    H01  721   1.134  -0.249  -0.356 -1.5245 -0.4823  0.2569
   27phy    C19  722   1.318  -0.381  -0.127 -0.3813  0.3779 -0.2067
   27phy    C13  723   1.366  -0.356  -0.385  0.1855 -0.5255 -0.2607
   27phy     H3  724   1.340  -0.282  -0.465 -1.8329 -1.1499 -0.2571
   27phy    O33  725   1.507  -0.357  -0.401  0.0530 -0.0730  0.3708
   27phy    H1B  726   1.556  -0.311  -0.336  2.7556 -1.1467 -0.7331
   27phy    C12  727   1.299  -0.454  -0.483  0.3510 -0.4047 -0.6542
   27phy    O11  728   1.343  -0.588  -0.458  0.0126 -0.2971 -0.0571
   27phy    H1A  729   1.414  -0.585  -0.397  0.1918  1.0262 -0.2937
   28phy    C35  730   2.468   1.296   0.271  0.0000  0.1919  0.2047
   28phy    C33  731   2.351   1.382   0.307 -0.3101  0.0001  0.4241
   28phy    C34  732   2.320   1.355   0.452  0.0741  0.1427  0.2575
   28phy    C32  733   2.378   1.527   0.273 -0.0143 -0.0610 -0.3281
   28phy    C31  734   2.247   1.603   0.244 -0.1686  0.3149 -0.0789
   28phy    C30  735   2.277   1.751   0.247 -0.2737  0.1428  0.7307
   28phy    C28  736   2.174   1.855   0.195  0.0211 -0.1510 -0.0699
   28phy    C29  737   2.244   1.986   0.243 -0.0590 -0.2151  0.2119
   28phy    C27  738   2.146   1.860   0.043  0.2648  1.1510 -0.2152
   28phy    C26  739   2.051   1.750  -0.006  0.0073 -0.8574  0.6329
   28phy    C25  740   2.048   1.748  -0.158 -0.2841  0.0574  0.2377
   28phy    C23  741   2.010   1.618  -0.234 -0.0357  0.6285  0.2367
   28phy    C24  742   1.942   1.648  -0.363 -0.2008  0.5083 -0.3645
   28phy    C22  743   2.125   1.516  -0.250  0.3975  0.2322  0.2588
   28phy    C21  744   2.114   1.411  -0.139  0.2386 -0.0525 -0.3838
   28phy    C20  745   2.236   1.326  -0.100 -0.4297  0.0564 -0.1034
   28phy    C18  746   2.265   1.197  -0.175  0.1238  0.2774 -0.3377
   28phy    O01  747   2.155   1.106  -0.181  0.1519  0.6809 -0.5749
   28phy    H01  748   2.107   1.124  -0.259 -1.0079 -0.3141 -0.1228
   28phy    C19  749   2.372   1.124  -0.088 -0.2154  0.1266  0.1130
   28phy    C13  750   2.313   1.216  -0.325  0.2263 -0.0540  0.4245
   28phy     H3  751   2.224   1.261  -0.377  0.5093 -1.8066 -1.7042
   28phy    O33  752   2.407   1.327  -0.339 -0.2329 -0.2233  0.3578
   28phy    H1B  753   2.436   1.368  -0.261  1.2529 -0.6989  0.0854
   28phy    C12  754   2.320   1.110  -0.440 -0.1680 -0.1624 -0.3050
   28phy    O11  755   2.218   1.012  -0.431  0.1148 -0.3904 -0.0378
   28phy    H1A  756   2.141   1.063  -0.446  0.9243  1.6220  2.0231
   29phy    C35  757   0.322   3.804   0.311  0.1978 -0.0970 -0.0194
   29phy    C33  758   0.351   3.841   0.453  0.2152 -0.4323 -0.2322
   29phy    C34  759   0.220   3.849   0.531  0.0065 -0.6001  0.1418
   29phy    C32  760   0.459   3.741   0.497  0.1151 -0.6660 -0.1373
   29phy    C31  761   0.555   3.800   0.593 -0.0007  0.4420  0.5340
   29phy    C30  762   0.646   3.690   0.653  0.0762  0.1138 -0.3188
   29phy    C28  763   0.763   3.730   0.748 -0.0619 -0.0961 -0.0719
   29phy    C29  764   0.727   3.752   0.895  0.3332 -0.0460 -0.1539
   29phy    C27  765   0.867   3.621   0.742 -0.4881  0.4252 -0.0775
   29phy    C26  766   0.991   3.686   0.678  0.3329  0.0888  0.1889
   29phy    C25  767   1.120   3.605   0.681 -0.0389 -0.1347 -0.1827
   29phy    C23  768   1.247   3.653   0.608  0.0984  0.3001 -0.2855
   29phy    C24  769   1.372   3.601   0.666  0.3337 -0.2249 -0.4016
   29phy    C22  770   1.230   3.612   0.460 -0.0505  0.1629 -0.9775
   29phy    C21  771   1.256   3.729   0.363  0.4514  0.3356 -0.0790
   29phy    C20  772   1.229   3.704   0.211 -0.0301 -0.1558 -0.2459
   29phy    C18  773   1.081   3.675   0.156  0.3341 -0.6722 -0.1780
   29phy    O01  774   1.051   3.543   0.200 -0.0747 -0.2097  0.1767
   29phy    H01  775   0.964   3.548   0.235  0.2109 -0.0312  0.8833
   29phy    C19  776   1.105   3.675   0.004 -0.2434 -0.2591  0.2146
   29phy    C13  777   0.960   3.778   0.189  0.6626 -0.3541 -0.0018
   29phy     H3  778   0.963   3.797   0.299  0.1714  1.1084 -0.2090
   29phy    O33  779   0.969   3.916   0.147 -0.0765  0.1343  0.8037
   29phy    H1B  780   0.935   3.921   0.060 -2.0439  1.0071  1.5668
   29phy    C12  781   0.812   3.727   0.208  0.4377 -0.1358  0.2678
   29phy    O11  782   0.808   3.593   0.251  0.3159  0.3895  0.5106
   29phy    H1A  783   0.720   3.560   0.246  0.4193  0.2926 -1.0466
   30phy    C35  784   0.963   4.461   1.116  0.4114 -0.0871 -0.8268
   30phy    C33  785   0.891   4.334   1.124  0.2796  0.1304 -0.1716
   30phy    C34  786   0.895   4.287   1.267  0.1652 -0.1542  0.0108
   30phy    C32  787   0.751   4.358   1.059  0.0643  0.3217  0.0632
   30phy    C31  788   0.690   4.230   1.003  0.1704  0.7338  0.7137
   30phy    C30  789   0.552   4.270   0.947 -0.0680 -0.2007  0.1026
   30phy    C28  790   0.460   4.155   0.899 -0.0213  0.0919 -0.0267
   30phy    C29  791   0.396   4.077   1.008 -0.3093  0.1527 -0.0981
   30phy    C27  792   0.347   4.207   0.811  0.3487 -0.1440 -0.1460
   30phy    C26  793   0.377   4.227   0.664 -0.4676 -0.2081 -0.3715
   30phy    C25  794   0.258   4.290   0.593 -0.5017  0.1679 -0.2416
   30phy    C23  795   0.264   4.314   0.441 -0.0814 -0.1192 -0.3564
   30phy    C24  796   0.127   4.293   0.382  0.5410 -0.1482 -0.5219
   30phy    C22  797   0.333   4.449   0.404  0.3512  0.2933 -0.1412
   30phy    C21  798   0.412   4.439   0.271 -0.9100 -0.1456  0.0309
   30phy    C20  799   0.518   4.550   0.252 -0.2746 -0.3642 -0.0392
   30phy    C18  800   0.619   4.541   0.132 -0.2370  0.5252 -0.5803
   30phy    O01  801   0.689   4.411   0.125  0.2378  0.0405 -0.2368
   30phy    H01  802   0.687   4.383   0.214  1.4843  1.0209  0.1199
   30phy    C19  803   0.729   4.646   0.167  0.0418 -0.2970 -0.0832
   30phy    C13  804   0.553   4.572  -0.012  0.8432  0.4472  0.1481
   30phy     H3  805   0.458   4.513  -0.014  0.1186  1.5786  0.2471
   30phy    O33  806   0.490   4.703  -0.031 -0.0686  0.2176 -0.2487
   30phy    H1B  807   0.552   4.773  -0.024 -0.1729  0.1768  1.7527
   30phy    C12  808   0.592   4.518  -0.150  0.1468 -0.0403  0.6075
   30phy    O11  809   0.612   4.381  -0.174 -0.0727 -0.1235 -0.3243
   30phy    H1A  810   0.684   4.351  -0.122  0.0068  0.1346 -0.2832
   31phy    C35  811   1.182   0.930   1.647  0.3400 -0.1765 -0.4911
   31phy    C33  812   1.131   0.831   1.746  0.4485  0.2090 -0.3280
   31phy    C34  813   1.094   0.698   1.673 -0.2976  0.2645 -0.0635
   31phy    C32  814   1.223   0.813   1.867 -0.5275 -0.1535  0.1963
   31phy    C31  815   1.176   0.752   1.996  0.3178 -0.1429  0.4254
   31phy    C30  816   1.292   0.705   2.077 -0.2558  0.7007 -0.3754
   31phy    C28  817   1.267   0.627   2.208  0.0843  0.4770  0.2884
   31phy    C29  818   1.281   0.477   2.176  0.1655 -0.3999 -0.5121
   31phy    C27  819   1.380   0.652   2.310  0.8809 -0.2229 -0.1079
   31phy    C26  820   1.347   0.721   2.443  0.0725 -0.5796  0.2495
   31phy    C25  821   1.466   0.748   2.530 -0.2950 -0.1364 -0.0045
   31phy    C23  822   1.420   0.818   2.662  0.4764  0.5392  0.2086
   31phy    C24  823   1.450   0.726   2.776  0.7249 -0.1978 -0.5625
   31phy    C22  824   1.476   0.961   2.676 -0.3472  0.1715 -0.0979
   31phy    C21  825   1.429   1.059   2.784 -0.5009  0.4842  0.1005
   31phy    C20  826   1.489   1.199   2.784  0.0211 -0.1362  0.1024
   31phy    C18  827   1.637   1.230   2.840  0.0227  0.4086 -0.2324
   31phy    O01  828   1.726   1.136   2.780 -0.3734  0.3452  0.1446
   31phy    H01  829   1.694   1.048   2.788  0.3978  0.0754  0.3084
   31phy    C19  830   1.669   1.374   2.798  0.1189 -0.1152  0.1165
   31phy    C13  831   1.653   1.201   3.000  0.0755  0.0750  0.1953
   31phy     H3  832   1.615   1.098   3.022  0.3654  0.2894  1.7776
   31phy    O33  833   1.564   1.283   3.073  0.2039 -0.0437  0.0425
   31phy    H1B  834   1.592   1.301   3.161 -0.5719 -1.0477  0.5092
   31phy    C12  835   1.794   1.210   3.075  0.0985 -0.2173 -0.0996
   31phy    O11  836   1.813   1.141   3.192  0.1267  0.4116  0.2298
   31phy    H1A  837   1.904   1.142   3.212  0.0597 -2.9001  1.2398
   32phy    C35  838   1.535   1.206   1.532  0.3759 -0.2391 -0.0320
   32phy    C33  839   1.634   1.192   1.417 -0.2033 -0.8017  0.5141
   32phy    C34  840   1.584   1.269   1.300  0.4686  0.0538  0.3765
   32phy    C32  841   1.778   1.230   1.462 -0.2935  0.0153  0.0547
   32phy    C31  842   1.865   1.130   1.540  0.1951  0.0758  0.0502
   32phy    C30  843   2.010   1.178   1.539  0.2199 -0.4303 -0.3445
   32phy    C28  844   2.111   1.076   1.598  0.5036  0.3580 -0.1120
   32phy    C29  845   2.229   1.049   1.506 -0.1062 -0.0955  0.6271
   32phy    C27  846   2.155   1.127   1.738 -0.1464  0.3853  0.2554
   32phy    C26  847   2.179   1.017   1.845 -0.1108  0.0326 -0.1138
   32phy    C25  848   2.266   1.072   1.962 -0.4860 -0.8991  0.6426
   32phy    C23  849   2.304   0.982   2.074 -1.0046  0.6395 -0.5203
   32phy    C24  850   2.452   0.999   2.099 -0.4570  0.1976 -0.0102
   32phy    C22  851   2.225   1.004   2.202 -0.4952  0.1297  0.4102
   32phy    C21  852   2.087   0.949   2.216  0.3283  0.3769 -0.3262
   32phy    C20  853   2.031   0.958   2.360 -0.0714 -0.2752  0.4219
   32phy    C18  854   1.878   0.938   2.387  0.5800 -0.2277  0.2474
   32phy    O01  855   1.839   0.819   2.312  0.1798 -0.3214  0.1706
   32phy    H01  856   1.752   0.837   2.282  0.0028  0.5173  1.1470
   32phy    C19  857   1.871   0.902   2.537  0.2136 -0.4912 -0.2040
   32phy    C13  858   1.787   1.067   2.335 -0.5372  0.2610 -0.2149
   32phy     H3  859   1.829   1.108   2.240 -1.3293  1.0018 -0.2623
   32phy    O33  860   1.804   1.180   2.424  0.3615  0.0170  0.0747
   32phy    H1B  861   1.746   1.170   2.497 -0.9645 -0.5160 -1.0019
   32phy    C12  862   1.635   1.029   2.296  0.4049  0.5745 -0.1957
   32phy    O11  863   1.615   0.904   2.242  0.1401  0.3082 -0.5855
   32phy    H1A  864   1.527   0.901   2.209 -0.0464  3.0725 -0.5755
   33phy    C35  865   0.899   0.820   1.330  0.1765 -0.1632 -0.0330
   33phy    C33  866   0.780   0.738   1.379  0.0556 -0.2554  0.5690
   33phy    C34  867   0.650   0.798   1.327  0.5996 -0.0186  0.5687
   33phy    C32  868   0.803   0.590   1.337 -0.0028 -0.1773  0.1064
   33phy    C31  869   0.795   0.492   1.453 -0.6373 -0.6933 -0.3118
   33phy    C30  870   0.801   0.349   1.401  0.0748  0.3248  0.6037
   33phy    C28  871   0.776   0.231   1.497 -0.1959  0.5192  0.3779
   33phy    C29  872   0.689   0.129   1.420 -0.1182  0.2350  0.3243
   33phy    C27  873   0.907   0.161   1.535  0.0587  0.7294  0.5371
   33phy    C26  874   0.917   0.109   1.677 -0.3571 -0.5770  0.2105
   33phy    C25  875   1.054   0.034   1.694  0.5209 -0.1252 -0.6079
   33phy    C23  876   1.084  -0.019   1.841  0.4618 -0.1777 -0.4311
   33phy    C24  877   1.202  -0.117   1.826  0.3648  0.1414 -0.5258
   33phy    C22  878   1.124   0.089   1.944 -0.8586  0.3801  0.0885
   33phy    C21  879   1.078   0.043   2.083  0.0650  0.0167  0.0678
   33phy    C20  880   1.095   0.142   2.198  0.2185  0.1296  0.3337
   33phy    C18  881   1.066   0.087   2.347 -0.2358 -0.0630  0.8582
   33phy    O01  882   1.130  -0.043   2.365  0.0070 -0.2151 -0.1186
   33phy    H01  883   1.208  -0.049   2.313  0.2426 -0.2306  0.2301
   33phy    C19  884   1.149   0.178   2.437 -0.4235 -0.2013 -0.3140
   33phy    C13  885   0.912   0.075   2.393 -0.4595  0.2974  0.1015
   33phy     H3  886   0.859   0.172   2.375 -0.2272  0.3096 -0.5403
   33phy    O33  887   0.899   0.065   2.541  0.1970  0.0119 -0.2897
   33phy    H1B  888   0.950  -0.011   2.564 -0.3584 -0.6875 -1.3101
   33phy    C12  889   0.823  -0.029   2.317 -0.1698  0.1652 -0.5796
   33phy    O11  890   0.693  -0.043   2.374 -0.1785  0.3652  0.1490
   33phy    H1A  891   0.659  -0.127   2.349 -0.5743 -0.0056  1.8171
   34phy    C35  892   4.374   3.628   0.681  0.1855 -0.0965 -0.4475
   34phy    C33  893   4.462   3.637   0.804  0.2738 -0.0770  0.8258
   34phy    C34  894   4.371   3.694   0.911  0.1742 -0.0651  0.1516
   34phy    C32  895   4.526   3.500   0.837 -0.1096 -0.3494  0.3482
   34phy    C31  896   4.670   3.481   0.796 -0.0445 -0.0457 -0.3608
   34phy    C30  897   4.744   3.348   0.802  0.1872  0.4334 -0.4400
   34phy    C28  898   4.881   3.342   0.734 -0.0367 -0.2457  0.0380
   34phy    C29  899   4.992   3.290   0.831  0.0961  0.3457  0.1634
   34phy    C27  900   4.864   3.240   0.619 -0.2969 -0.0747 -0.2201
   34phy    C26  901   4.835   3.303   0.479 -0.4054  0.2302  0.5357
   34phy    C25  902   4.845   3.199   0.362  0.0024 -0.1387 -0.0955
   34phy    C23  903   4.818   3.264   0.222 -0.2200  0.1227 -0.0499
   34phy    C24  904   4.910   3.196   0.129 -0.3105  0.3340 -0.0758
   34phy    C22  905   4.673   3.248   0.162  0.0801  0.1397 -0.3637
   34phy    C21  906   4.563   3.339   0.221  0.3356  0.0756  0.1788
   34phy    C20  907   4.424   3.279   0.193  0.2978  0.3766  0.5243
   34phy    C18  908   4.290   3.338   0.262  0.0970 -0.3849 -0.0755
   34phy    O01  909   4.323   3.360   0.403  0.5221 -0.0204 -0.1716
   34phy    H01  910   4.361   3.285   0.444  0.4463 -0.0230 -0.1062
   34phy    C19  911   4.183   3.229   0.263  0.0311 -0.8141  0.0985
   34phy    C13  912   4.238   3.479   0.202 -0.7292  0.1353 -0.3802
   34phy     H3  913   4.332   3.539   0.192 -0.7048  0.3948  1.2112
   34phy    O33  914   4.195   3.480   0.066  0.0258  0.2403  0.5701
   34phy    H1B  915   4.103   3.459   0.063  0.0058  0.4098 -0.5774
   34phy    C12  916   4.162   3.593   0.283  0.1846  0.4021 -0.3353
   34phy    O11  917   4.202   3.600   0.419 -0.2932 -0.2541 -0.3473
   34phy    H1A  918   4.224   3.512   0.442 -0.6430 -0.4220 -0.6393
   35phy    C35  919   1.115   0.709   0.382 -0.1255 -0.4223 -0.7750
   35phy    C33  920   1.069   0.742   0.522 -0.3137  0.7196 -0.1418
   35phy    C34  921   0.971   0.637   0.567  0.0655  0.8947  0.0955
   35phy    C32  922   1.190   0.749   0.608  0.1949  0.5602 -0.3583
   35phy    C31  923   1.203   0.877   0.695  0.6734  0.0612  0.1582
   35phy    C30  924   1.331   0.866   0.778  0.5556 -0.4228  0.0105
   35phy    C28  925   1.349   0.974   0.889  0.6289 -0.0140  0.6349
   35phy    C29  926   1.292   0.929   1.027 -0.1368 -0.1858 -0.5049
   35phy    C27  927   1.487   1.041   0.896 -0.0853 -0.2341  0.1762
   35phy    C26  928   1.469   1.195   0.886  0.1315  0.0208 -0.4428
   35phy    C25  929   1.601   1.267   0.873  0.1619  0.6558 -0.5656
   35phy    C23  930   1.597   1.421   0.893 -0.5538 -0.1801 -0.0285
   35phy    C24  931   1.737   1.461   0.934 -0.4258 -0.1608 -0.2026
   35phy    C22  932   1.551   1.485   0.760  0.1220 -0.4124 -0.1446
   35phy    C21  933   1.462   1.614   0.784  0.3415  0.3661  0.0593
   35phy    C20  934   1.417   1.678   0.649  0.0663 -0.1792 -0.1013
   35phy    C18  935   1.311   1.800   0.639 -0.3170  0.5344 -0.2906
   35phy    O01  936   1.339   1.901   0.735 -0.2605 -0.1173 -0.0946
   35phy    H01  937   1.370   1.867   0.817 -1.5849  1.3163  1.0360
   35phy    C19  938   1.171   1.754   0.675 -0.1502  0.2157  0.9105
   35phy    C13  939   1.324   1.867   0.493  0.0670 -0.6615  0.4379
   35phy     H3  940   1.417   1.929   0.495 -0.8641  0.7801  0.4253
   35phy    O33  941   1.358   1.783   0.375 -0.3411 -0.1397 -0.6302
   35phy    H1B  942   1.306   1.706   0.383  1.3509 -1.2919 -0.2323
   35phy    C12  943   1.242   1.995   0.448  0.6189  0.8455  0.1308
   35phy    O11  944   1.134   1.964   0.359  0.5092 -0.5667  0.0996
   35phy    H1A  945   1.094   1.882   0.379 -2.2099  0.1692 -1.8237
   36phy    C35  946   1.779   2.196   1.551 -0.1124  0.5307  0.6267
   36phy    C33  947   1.640   2.149   1.529  0.0628 -0.6102 -0.1780
   36phy    C34  948   1.582   2.237   1.417  0.2561  0.4209  0.0011
   36phy    C32  949   1.627   1.999   1.495  0.3177 -0.5446 -0.2609
   36phy    C31  950   1.544   1.915   1.591 -0.1671 -0.3152  0.2498
   36phy    C30  951   1.561   1.764   1.557 -0.3714  0.2707  0.6655
   36phy    C28  952   1.518   1.672   1.671 -0.4326  0.4338  0.3573
   36phy    C29  953   1.376   1.608   1.655 -0.5896  0.1966  0.2430
   36phy    C27  954   1.626   1.561   1.695 -0.2296 -0.5522  0.4015
   36phy    C26  955   1.663   1.510   1.829  0.0943  0.4207  0.8491
   36phy    C25  956   1.801   1.445   1.823 -0.2204  0.6654 -0.2246
   36phy    C23  957   1.821   1.367   1.958  0.3525 -0.3080  0.1471
   36phy    C24  958   1.768   1.227   1.957 -0.0292  0.1073 -0.2793
   36phy    C22  959   1.972   1.343   1.993 -0.0503  0.0204 -0.3053
   36phy    C21  960   2.006   1.408   2.130  0.8585 -0.1245 -0.2704
   36phy    C20  961   2.161   1.409   2.141  0.4931 -0.1833 -0.1337
   36phy    C18  962   2.247   1.472   2.265  0.2665 -0.4933  0.3558
   36phy    O01  963   2.203   1.441   2.396  0.6458 -0.0404 -0.6614
   36phy    H01  964   2.272   1.463   2.456  0.9461 -1.9595 -0.2061
   36phy    C19  965   2.380   1.393   2.253  0.7586  0.2529  0.4024
   36phy    C13  966   2.274   1.638   2.252  1.0024  0.4895 -0.5369
   36phy     H3  967   2.312   1.664   2.150  0.9501 -1.5242 -1.1182
   36phy    O33  968   2.385   1.682   2.337  0.1247  0.0429 -0.2464
   36phy    H1B  969   2.368   1.653   2.425  1.1359  0.7925  0.2136
   36phy    C12  970   2.154   1.730   2.283  0.0782  0.0116  0.7370
   36phy    O11  971   2.106   1.729   2.413  0.2416 -0.3093  0.4552
   36phy    H1A  972   2.073   1.644   2.432  2.2462 -1.5147 -1.0679
   37phy    C35  973   0.322   1.077   1.263 -0.2917 -0.5635 -0.0595
   37phy    C33  974   0.353   1.152   1.389  0.3816  0.2392 -0.0978
   37phy    C34  975   0.245   1.121   1.489 -0.4212 -0.0848 -0.5460
   37phy    C32  976   0.487   1.113   1.455 -0.2432 -0.3550  0.6225
   37phy    C31  977   0.602   1.207   1.407  0.6238 -0.3278  0.0535
   37phy    C30  978   0.740   1.165   1.457  0.1202  1.3006 -0.3555
   37phy    C28  979   0.849   1.260   1.414 -0.0064  0.2628 -0.2351
   37phy    C29  980   0.942   1.276   1.533 -0.0050  0.0511 -0.2409
   37phy    C27  981   0.940   1.198   1.303  0.6858  0.6787  0.0607
   37phy    C26  982   0.937   1.285   1.176  0.3038 -0.0617 -0.0183
   37phy    C25  983   1.047   1.256   1.079  0.1908 -0.1667  0.2841
   37phy    C23  984   1.050   1.345   0.952  0.2904  0.0031  0.2198
   37phy    C24  985   1.175   1.436   0.940  0.3035  0.3864 -0.3054
   37phy    C22  986   1.037   1.246   0.834 -0.1540 -0.2740 -0.1864
   37phy    C21  987   0.952   1.301   0.710 -0.4826  0.4703 -0.4202
   37phy    C20  988   0.936   1.190   0.613  0.0719  0.2902 -0.0329
   37phy    C18  989   0.861   1.214   0.478  0.3456  0.2017 -0.3112
   37phy    O01  990   0.744   1.301   0.499 -0.2434  0.3667 -0.4824
   37phy    H01  991   0.783   1.385   0.511  0.3276  0.0437  0.0350
   37phy    C19  992   0.796   1.080   0.445 -0.2499  0.2273 -0.4365
   37phy    C13  993   0.962   1.274   0.362  0.5052  0.8050 -0.2997
   37phy     H3  994   1.000   1.368   0.409 -0.4695 -0.6758  3.9199
   37phy    O33  995   1.085   1.204   0.361 -0.1367 -0.0177  0.6376
   37phy    H1B  996   1.095   1.150   0.285  1.8720  0.5869  0.4098
   37phy    C12  997   0.930   1.347   0.223  0.3971  0.3673 -0.1688
   37phy    O11  998   0.891   1.269   0.115 -0.0076  0.1836 -0.7537
   37phy    H1A  999   0.946   1.194   0.107 -0.8800 -0.7785  1.4487
   38phy    C35 1000   1.155   1.358   1.949  0.3112 -0.3446 -0.0883
   38phy    C33 1001   1.291   1.305   1.978 -0.1791  0.4412 -0.0990
   38phy    C34 1002   1.342   1.257   1.845 -0.7804 -0.4402  0.4125
   38phy    C32 1003   1.384   1.406   2.038  0.0044  0.3593 -0.2653
   38phy    C31 1004   1.405   1.391   2.189  0.2626  0.4871  0.0145
   38phy    C30 1005   1.511   1.495   2.233  0.1206 -0.1467  0.1385
   38phy    C28 1006   1.545   1.488   2.386 -0.2521 -0.0264  0.2715
   38phy    C29 1007   1.696   1.507   2.397  0.5215  0.1348 -0.3568
   38phy    C27 1008   1.472   1.583   2.482  0.0142  0.2242  0.4076
   38phy    C26 1009   1.354   1.521   2.563 -0.4577 -0.0212  0.4928
   38phy    C25 1010   1.313   1.608   2.677 -0.1568  0.1020  0.0824
   38phy    C23 1011   1.179   1.586   2.744  0.6840 -0.7166  0.5770
   38phy    C24 1012   1.188   1.495   2.861  0.3674  0.5237  0.1968
   38phy    C22 1013   1.132   1.728   2.774  0.2636 -0.9075 -0.3981
   38phy    C21 1014   0.982   1.749   2.745  0.0758  0.6268  0.1944
   38phy    C20 1015   0.918   1.887   2.764 -0.0656  0.2641 -0.0336
   38phy    C18 1016   0.910   1.959   2.908  0.2070 -0.1310 -0.3786
   38phy    O01 1017   1.037   2.011   2.948 -0.4015 -0.1712  0.2413
   38phy    H01 1018   1.036   2.024   3.041 -0.1581  0.4103  0.1610
   38phy    C19 1019   0.828   2.081   2.861 -0.3163 -0.3501 -0.2565
   38phy    C13 1020   0.843   1.880   3.038  0.1249 -0.2225 -1.1523
   38phy     H3 1021   0.751   1.825   3.005 -1.7958  2.0981  0.0435
   38phy    O33 1022   0.792   1.976   3.131  0.3156 -0.0132  0.1241
   38phy    H1B 1023   0.863   2.006   3.184  0.7173 -0.8235  0.0607
   38phy    C12 1024   0.936   1.777   3.108  0.4939  0.0234  0.0996
   38phy    O11 1025   0.889   1.728   3.227 -0.4482  0.2011 -0.4986
   38phy    H1A 1026   0.806   1.686   3.214 -0.0993 -0.3736 -0.9373
   39phy    C35 1027   0.730   2.630   1.771 -0.3703 -0.2138 -0.4270
   39phy    C33 1028   0.709   2.493   1.822  0.1953 -0.0012 -0.6046
   39phy    C34 1029   0.761   2.394   1.722  0.3279 -0.8284 -0.0721
   39phy    C32 1030   0.769   2.481   1.961  0.0178  0.1904  0.4902
   39phy    C31 1031   0.725   2.369   2.059  0.0280 -0.2171  0.1896
   39phy    C30 1032   0.817   2.350   2.182 -0.2392 -0.3436  0.1016
   39phy    C28 1033   0.783   2.230   2.273 -0.0307 -0.6995 -0.9924
   39phy    C29 1034   0.886   2.114   2.257 -0.0806 -0.2441  0.1577
   39phy    C27 1035   0.812   2.269   2.422 -0.2892  0.6253  0.0232
   39phy    C26 1036   0.696   2.330   2.493 -0.1587 -0.6074  0.8023
   39phy    C25 1037   0.727   2.382   2.633 -0.1854  0.3202 -0.6059
   39phy    C23 1038   0.629   2.475   2.703  0.4302 -0.5405 -0.7042
   39phy    C24 1039   0.637   2.447   2.857  0.1640 -0.5414  0.5864
   39phy    C22 1040   0.640   2.623   2.663  0.1743 -0.4140  0.1962
   39phy    C21 1041   0.514   2.709   2.690 -0.2448  0.3430 -0.2542
   39phy    C20 1042   0.526   2.853   2.630  0.2598 -0.3075 -0.2477
   39phy    C18 1043   0.412   2.958   2.667  0.2703 -0.5079 -0.3143
   39phy    O01 1044   0.384   2.959   2.812 -0.1619  0.3719 -0.1627
   39phy    H01 1045   0.452   2.998   2.862 -1.0354  0.4445  1.0107
   39phy    C19 1046   0.491   3.092   2.638  0.2937  0.6834 -0.0477
   39phy    C13 1047   0.277   2.943   2.580  0.4537  0.6437  0.2639
   39phy     H3 1048   0.300   2.946   2.471 -1.2461  3.8751 -0.1148
   39phy    O33 1049   0.201   3.062   2.593  1.0282  0.5753  0.2185
   39phy    H1B 1050   0.196   3.087   2.683 -0.3844 -0.5222  0.4786
   39phy    C12 1051   0.179   2.820   2.594  0.1977  0.1071 -0.0881
   39phy    O11 1052   0.106   2.804   2.712  0.1675 -0.2930 -0.3139
   39phy    H1A 1053   0.123   2.875   2.771  0.1325 -0.1183 -0.5139
   40phy    C35 1054   2.553   3.838   1.623  0.2982  0.4309 -0.1536
   40phy    C33 1055   2.556   3.982   1.579 -0.0923  0.0934 -0.0252
   40phy    C34 1056   2.562   3.984   1.427 -0.2234 -0.0513  0.1033
   40phy    C32 1057   2.448   4.068   1.650  0.3209 -0.0036 -0.0363
   40phy    C31 1058   2.496   4.209   1.682 -0.4007 -0.0380 -0.4972
   40phy    C30 1059   2.383   4.282   1.761  0.2949 -0.3412 -0.0001
   40phy    C28 1060   2.416   4.434   1.787 -0.2119 -0.6451 -0.3869
   40phy    C29 1061   2.378   4.530   1.676  0.3770  0.0620  0.0195
   40phy    C27 1062   2.347   4.490   1.913 -0.1166 -0.3878  0.0595
   40phy    C26 1063   2.440   4.511   2.035  0.1709 -0.0581 -0.4145
   40phy    C25 1064   2.380   4.595   2.143 -0.6244 -0.2694 -0.1415
   40phy    C23 1065   2.467   4.608   2.270 -0.1986 -0.4734 -0.5105
   40phy    C24 1066   2.567   4.724   2.276  0.1559 -0.4157  0.1356
   40phy    C22 1067   2.368   4.621   2.390  0.0665  0.2915 -0.4968
   40phy    C21 1068   2.387   4.522   2.507 -0.8478 -0.1848 -0.1699
   40phy    C20 1069   2.291   4.544   2.624 -0.2254 -0.0905  0.1525
   40phy    C18 1070   2.296   4.453   2.749  0.1096 -0.4384 -0.0152
   40phy    O01 1071   2.412   4.486   2.829 -0.1777 -0.3712  0.4766
   40phy    H01 1072   2.408   4.572   2.866 -0.8307 -0.4569  0.6247
   40phy    C19 1073   2.164   4.515   2.813 -0.3658  0.3010  0.0850
   40phy    C13 1074   2.303   4.294   2.725  0.2064 -0.2716 -0.3435
   40phy     H3 1075   2.390   4.269   2.659  0.7730  0.4510  0.1014
   40phy    O33 1076   2.191   4.250   2.647 -0.3201  0.1985  0.0711
   40phy    H1B 1077   2.177   4.304   2.572 -0.8297  0.9673  0.7118
   40phy    C12 1078   2.317   4.195   2.850 -0.2780 -0.3975 -0.2263
   40phy    O11 1079   2.418   4.241   2.941  0.4056  0.4980 -0.0589
   40phy    H1A 1080   2.444   4.328   2.916  0.7538  0.4803  0.2348
   41phy    C35 1081   0.808   1.644   1.719  0.0562  0.0366 -0.4450
   41phy    C33 1082   0.946   1.704   1.705 -0.1099 -0.1278 -0.1417
   41phy    C34 1083   0.997   1.663   1.568  0.0506 -0.3151 -0.0978
   41phy    C32 1084   0.945   1.856   1.738 -0.4094  0.6116 -0.5898
   41phy    C31 1085   1.075   1.921   1.790  0.3614 -0.2241  0.1774
   41phy    C30 1086   1.066   2.072   1.814 -0.3229  0.3513 -0.1829
   41phy    C28 1087   1.196   2.144   1.852 -0.0605 -0.1410 -0.1098
   41phy    C29 1088   1.283   2.182   1.731  0.3682 -0.2082  0.1600
   41phy    C27 1089   1.153   2.262   1.945  0.0862 -0.1328  0.0573
   41phy    C26 1090   1.250   2.279   2.065  0.3624  0.1903 -0.0187
   41phy    C25 1091   1.218   2.408   2.142 -0.4157  0.2293  0.1134
   41phy    C23 1092   1.301   2.447   2.270 -0.3026 -0.1546 -0.3487
   41phy    C24 1093   1.333   2.597   2.271  0.0393 -0.7923  0.3762
   41phy    C22 1094   1.214   2.417   2.395 -0.5356  0.6370  0.4005
   41phy    C21 1095   1.288   2.361   2.518 -0.5758 -0.1733 -0.0727
   41phy    C20 1096   1.194   2.324   2.637 -0.1426  0.2914 -0.2319
   41phy    C18 1097   1.256   2.265   2.774 -0.0523  0.6042  0.2526
   41phy    O01 1098   1.381   2.330   2.813  0.2996  0.0962  0.4763
   41phy    H01 1099   1.363   2.402   2.871 -1.7707 -0.1624  0.2520
   41phy    C19 1100   1.156   2.319   2.879 -0.3076 -0.1727 -0.5987
   41phy    C13 1101   1.286   2.107   2.779 -0.2571 -0.1028 -0.4728
   41phy     H3 1102   1.197   2.050   2.741  0.3741  0.1285 -2.4026
   41phy    O33 1103   1.300   2.059   2.916  0.1184  0.5646  0.1097
   41phy    H1B 1104   1.241   1.989   2.933  1.4677 -1.0257 -1.3322
   41phy    C12 1105   1.406   2.049   2.699  0.2971 -0.0663  0.2883
   41phy    O11 1106   1.535   2.080   2.747 -0.3237  0.8417  0.0980
   41phy    H1A 1107   1.529   2.173   2.755 -0.8955  0.6733  1.9453
   42phy    C35 1108   0.080   0.862   0.603  0.5496 -0.0286 -0.1377
   42phy    C33 1109   0.211   0.878   0.680  0.1157  0.2232  0.5176
   42phy    C34 1110   0.171   0.843   0.823  0.5556  0.2199 -0.1280
   42phy    C32 1111   0.324   0.784   0.637  0.0745  0.1101 -0.4219
   42phy    C31 1112   0.398   0.812   0.504 -0.3425 -0.3112  0.3825
   42phy    C30 1113   0.461   0.681   0.440  0.2431 -0.1609  0.2203
   42phy    C28 1114   0.521   0.687   0.299  0.4326  0.3936  0.3978
   42phy    C29 1115   0.665   0.740   0.303  0.2544 -0.2193  0.1110
   42phy    C27 1116   0.504   0.556   0.221  0.1841 -0.0164 -0.2197
   42phy    C26 1117   0.522   0.562   0.070  0.2996 -0.6511 -0.3413
   42phy    C25 1118   0.519   0.424   0.004 -0.2889  0.3346  0.3303
   42phy    C23 1119   0.540   0.446  -0.146 -0.1264 -0.4173 -0.6165
   42phy    C24 1120   0.683   0.413  -0.194 -0.1224 -0.3175 -0.0044
   42phy    C22 1121   0.447   0.342  -0.212  0.1703  0.0442  0.3879
   42phy    C21 1122   0.297   0.364  -0.241 -0.2518 -0.3104 -0.1922
   42phy    C20 1123   0.217   0.243  -0.282 -0.4598  0.1595  0.3958
   42phy    C18 1124   0.176   0.131  -0.184  0.2450 -0.0680 -0.1245
   42phy    O01 1125   0.295   0.086  -0.119 -0.2406  0.0333 -0.2476
   42phy    H01 1126   0.357   0.066  -0.187  0.7065 -1.3433  0.9539
   42phy    C19 1127   0.127   0.019  -0.279  0.1985 -0.1319  0.2655
   42phy    C13 1128   0.072   0.169  -0.065 -0.5006 -0.0054  0.0346
   42phy     H3 1129   0.121   0.259  -0.020 -0.3683  1.0831 -2.1541
   42phy    O33 1130  -0.054   0.227  -0.103 -0.1735 -0.5634 -0.4949
   42phy    H1B 1131  -0.042   0.320  -0.109 -0.2612 -0.5487 -0.4367
   42phy    C12 1132   0.054   0.096   0.073  0.0238 -0.2079 -0.6369
   42phy    O11 1133   0.171   0.046   0.131 -0.4608 -0.2361  0.0622
   42phy    H1A 1134   0.236   0.038   0.064  0.7241  1.4862  0.9271
   43phy    C35 1135   0.728   0.529   1.919 -0.2848 -0.6917 -0.0120
   43phy    C33 1136   0.743   0.455   2.053  0.1356  0.5396  0.4187
   43phy    C34 1137   0.812   0.322   2.014 -0.1719  0.7554 -0.4499
   43phy    C32 1138   0.818   0.547   2.150  0.1613 -0.1594 -0.0347
   43phy    C31 1139   0.801   0.516   2.301 -0.1088  0.2372 -0.0442
   43phy    C30 1140   0.891   0.612   2.391 -0.1165  0.0921  0.5161
   43phy    C28 1141   0.884   0.593   2.539  0.6634 -0.1727 -0.1670
   43phy    C29 1142   0.998   0.505   2.601  0.3622  0.0687  0.0800
   43phy    C27 1143   0.873   0.736   2.604  0.5067  0.5239 -0.1098
   43phy    C26 1144   0.770   0.754   2.717 -0.3558  0.2024 -0.2875
   43phy    C25 1145   0.752   0.901   2.763  0.4899  0.0321 -0.1551
   43phy    C23 1146   0.656   0.933   2.880 -0.2232  0.5398 -0.2293
   43phy    C24 1147   0.712   1.036   2.977 -0.5157 -0.2766 -0.0953
   43phy    C22 1148   0.514   0.952   2.833  0.4648 -0.0644  0.4227
   43phy    C21 1149   0.395   0.920   2.927 -0.2173  0.2513  0.4091
   43phy    C20 1150   0.269   0.922   2.843  0.2491 -0.2741  0.4013
   43phy    C18 1151   0.130   0.894   2.915  0.0329 -0.2100 -0.1031
   43phy    O01 1152   0.118   0.982   3.030  0.1810  0.2081 -0.0664
   43phy    H01 1153   0.159   1.064   3.011 -2.6602  1.9837  0.8732
   43phy    C19 1154   0.030   0.933   2.806 -0.3338  0.6347 -0.0610
   43phy    C13 1155   0.094   0.740   2.958 -0.6289  0.4349 -0.2775
   43phy     H3 1156   0.109   0.669   2.873  0.6918 -0.4015  0.5973
   43phy    O33 1157  -0.045   0.718   2.978  0.3254 -0.1196  0.2316
   43phy    H1B 1158  -0.081   0.782   3.036 -0.3841  1.8980 -2.2617
   43phy    C12 1159   0.168   0.690   3.091 -0.0143 -0.6336 -0.0728
   43phy    O11 1160   0.122   0.752   3.205 -0.1351  0.1210 -0.1485
   43phy    H1A 1161   0.089   0.838   3.187 -2.4951 -0.4132  1.2615
   44phy    C35 1162   1.360   1.565   1.300 -0.2203 -0.0003 -0.5234
   44phy    C33 1163   1.313   1.698   1.236  0.0709 -0.5202  0.0419
   44phy    C34 1164   1.178   1.751   1.295 -0.3785 -0.0064 -0.1970
   44phy    C32 1165   1.432   1.798   1.225  0.9786  0.2920  0.0978
   44phy    C31 1166   1.414   1.892   1.106 -0.0996 -0.1301 -0.0927
   44phy    C30 1167   1.538   1.986   1.116  0.0077  0.1384  0.2697
   44phy    C28 1168   1.578   2.067   0.992 -0.1995 -0.2842  0.6812
   44phy    C29 1169   1.618   2.214   1.023 -0.0470 -0.3778 -0.2214
   44phy    C27 1170   1.678   1.979   0.915  0.1780 -0.6600  0.1655
   44phy    C26 1171   1.722   2.017   0.773  0.4341 -0.4235 -0.1275
   44phy    C25 1172   1.806   1.915   0.695 -0.0325 -0.1702  0.1069
   44phy    C23 1173   1.853   1.968   0.553 -0.0046 -0.5187  0.3748
   44phy    C24 1174   1.992   2.019   0.565 -0.7249  0.1722 -0.6885
   44phy    C22 1175   1.846   1.857   0.449  0.2956 -0.4125  0.2420
   44phy    C21 1176   1.712   1.848   0.374  0.6240  0.0997  0.2063
   44phy    C20 1177   1.731   1.768   0.239  0.1328  0.0139 -0.4704
   44phy    C18 1178   1.610   1.709   0.162  0.4558 -0.4537  0.5777
   44phy    O01 1179   1.520   1.639   0.249  0.4418  0.1703  0.1161
   44phy    H01 1180   1.475   1.701   0.303 -1.2834 -1.9842  1.3065
   44phy    C19 1181   1.682   1.608   0.069  0.5759  0.4794  0.0648
   44phy    C13 1182   1.535   1.820   0.073  0.2545  0.6583  0.2021
   44phy     H3 1183   1.510   1.900   0.147 -0.9154  0.2175  0.3067
   44phy    O33 1184   1.616   1.900  -0.014  0.2511 -0.2802 -0.0139
   44phy    H1B 1185   1.611   1.988   0.017 -2.6724 -0.5219  0.4781
   44phy    C12 1186   1.376   1.815   0.031 -0.2169  0.2080 -0.1472
   44phy    O11 1187   1.287   1.751   0.119 -0.1001  0.0930  0.5513
   44phy    H1A 1188   1.264   1.815   0.185 -1.0459 -0.4631  0.7869
   45phy    C35 1189   2.218   1.774   1.855 -0.3440 -0.6188  0.1329
   45phy    C33 1190   2.081   1.798   1.797  0.2043  0.2521 -0.4295
   45phy    C34 1191   2.054   1.684   1.704  0.2717 -0.1455  0.3867
   45phy    C32 1192   1.967   1.814   1.901 -0.2521 -0.0480 -0.0206
   45phy    C31 1193   1.908   1.953   1.907 -0.1423  0.0325  0.4722
   45phy    C30 1194   1.807   1.985   2.020  0.7184  0.2770  0.4055
   45phy    C28 1195   1.739   2.123   2.029  0.4944 -0.1944 -0.3716
   45phy    C29 1196   1.619   2.137   1.934  1.0451 -0.0080 -0.6309
   45phy    C27 1197   1.683   2.150   2.168 -0.0586 -0.2163 -0.0876
   45phy    C26 1198   1.766   2.249   2.253 -0.2867 -0.1128 -0.2477
   45phy    C25 1199   1.700   2.283   2.388  0.5583 -0.1910  0.0484
   45phy    C23 1200   1.783   2.375   2.479 -0.1252  0.2674  0.4150
   45phy    C24 1201   1.711   2.497   2.534 -0.1885 -0.2468 -0.2358
   45phy    C22 1202   1.857   2.290   2.583  0.2667 -0.1326 -0.0765
   45phy    C21 1203   2.002   2.326   2.615  0.7081 -0.1405  0.3988
   45phy    C20 1204   2.054   2.249   2.735  0.2777  0.3046 -0.3992
   45phy    C18 1205   2.198   2.271   2.804  0.3985  0.3761 -0.1617
   45phy    O01 1206   2.220   2.413   2.827 -0.6498 -0.4011  0.0092
   45phy    H01 1207   2.205   2.432   2.918 -3.1112 -0.6102 -0.2831
   45phy    C19 1208   2.174   2.196   2.942 -0.1140  0.0822  0.3129
   45phy    C13 1209   2.330   2.210   2.725  0.2795  0.2407  0.5968
   45phy     H3 1210   2.308   2.105   2.696  0.4643  0.4721 -0.4098
   45phy    O33 1211   2.443   2.192   2.819 -0.1593  0.3418 -0.1413
   45phy    H1B 1212   2.474   2.277   2.845 -0.8725 -0.1020  2.4390
   45phy    C12 1213   2.388   2.284   2.600 -0.2633  0.4223 -0.4906
   45phy    O11 1214   2.407   2.422   2.624 -0.4510 -0.0953 -0.0573
   45phy    H1A 1215   2.332   2.452   2.670 -0.1099  1.2673 -0.3631
   46phy    C35 1216   1.018   3.632   1.951 -0.0723 -0.0745  0.0312
   46phy    C33 1217   1.074   3.494   1.970  0.4282 -0.4371 -0.6257
   46phy    C34 1218   0.972   3.382   1.935  0.0474 -0.0698 -0.2733
   46phy    C32 1219   1.205   3.490   1.894 -0.0840  0.3723  0.7606
   46phy    C31 1220   1.320   3.421   1.968  0.2562  0.2156 -0.3768
   46phy    C30 1221   1.450   3.407   1.886  0.2055  0.5791 -0.4292
   46phy    C28 1222   1.589   3.378   1.961  0.3661 -0.1707  0.1785
   46phy    C29 1223   1.695   3.311   1.868 -0.3628 -0.1731 -0.0242
   46phy    C27 1224   1.645   3.508   2.019  0.6643  0.0970  0.3626
   46phy    C26 1225   1.703   3.498   2.160  0.0065  0.1272  0.5732
   46phy    C25 1226   1.747   3.640   2.204 -0.0468 -0.5776  0.0512
   46phy    C23 1227   1.795   3.651   2.349  0.5454  0.6588  0.4472
   46phy    C24 1228   1.930   3.724   2.353 -0.0467  0.6500  0.3693
   46phy    C22 1229   1.687   3.710   2.445  0.0257  0.2379 -0.3851
   46phy    C21 1230   1.685   3.675   2.592  0.2631  1.0088  0.2495
   46phy    C20 1231   1.580   3.756   2.677 -0.0228  0.0933  0.3897
   46phy    C18 1232   1.567   3.738   2.833 -0.4494 -0.1885 -0.6406
   46phy    O01 1233   1.689   3.776   2.901  0.1277 -0.0603 -0.3917
   46phy    H01 1234   1.714   3.858   2.865 -2.1067  0.6177 -0.5340
   46phy    C19 1235   1.460   3.844   2.873 -0.2635 -0.0087  0.2715
   46phy    C13 1236   1.523   3.581   2.874 -0.0616  0.4855  0.4490
   46phy     H3 1237   1.587   3.506   2.820 -3.0755 -2.0295  0.1464
   46phy    O33 1238   1.397   3.539   2.825  0.0521  0.1534 -0.0961
   46phy    H1B 1239   1.399   3.533   2.731  1.6048  2.2568 -0.2650
   46phy    C12 1240   1.542   3.541   3.025 -0.2668  0.0748  0.3373
   46phy    O11 1241   1.674   3.533   3.065 -0.3005  0.5176 -0.0909
   46phy    H1A 1242   1.714   3.610   3.030  0.3188  0.0472 -0.4288
   47phy    C35 1243   0.036   3.269   1.200  0.1005  0.3787 -0.4930
   47phy    C33 1244   0.065   3.198   1.328  0.6696 -0.5342 -0.1643
   47phy    C34 1245   0.179   3.264   1.396  0.3594 -0.0210 -0.0989
   47phy    C32 1246  -0.065   3.185   1.406 -0.1647  0.0628  0.4700
   47phy    C31 1247  -0.110   3.043   1.434 -0.2335 -0.3831  0.1779
   47phy    C30 1248  -0.249   3.023   1.498 -0.0384  0.1918  0.0008
   47phy    C28 1249  -0.313   2.883   1.511 -0.2023  0.4804  0.3613
   47phy    C29 1250  -0.427   2.879   1.610  0.0100  0.2436  0.1257
   47phy    C27 1251  -0.359   2.827   1.375 -0.3022  0.2251  0.0691
   47phy    C26 1252  -0.361   2.681   1.340 -0.9114  0.6109 -0.4125
   47phy    C25 1253  -0.406   2.660   1.195  0.1012  0.5735 -0.1920
   47phy    C23 1254  -0.413   2.512   1.139  0.3004 -0.5351 -0.4227
   47phy    C24 1255  -0.534   2.444   1.198  0.2355 -0.0476 -0.6686
   47phy    C22 1256  -0.418   2.525   0.987 -0.0461  0.3547 -0.3152
   47phy    C21 1257  -0.359   2.410   0.906  0.0937  0.3182 -0.4026
   47phy    C20 1258  -0.309   2.445   0.766 -0.5396  0.5109 -0.0150
   47phy    C18 1259  -0.280   2.324   0.668 -0.5943 -0.2587  0.1946
   47phy    O01 1260  -0.168   2.248   0.719  0.1463 -0.3311  0.3951
   47phy    H01 1261  -0.189   2.211   0.803 -1.0283 -0.2995  0.1327
   47phy    C19 1262  -0.231   2.403   0.545  0.2255  0.4467 -0.5054
   47phy    C13 1263  -0.402   2.231   0.625 -0.2444 -0.1557  0.3466
   47phy     H3 1264  -0.449   2.199   0.721  0.2645 -2.6054 -0.1410
   47phy    O33 1265  -0.521   2.291   0.566 -0.1357 -0.7136 -0.2654
   47phy    H1B 1266  -0.504   2.383   0.563  0.1980 -0.6952  1.2354
   47phy    C12 1267  -0.396   2.076   0.585 -0.5044  0.1421  0.1899
   47phy    O11 1268  -0.286   2.006   0.637  0.2912  0.2566  0.1484
   47phy    H1A 1269  -0.212   2.046   0.594  0.6978  0.0438  0.6343
   48phy    C35 1270   2.311   3.499   2.057 -0.3392 -0.3661 -0.0920
   48phy    C33 1271   2.428   3.516   1.955 -0.4244  0.2373 -0.0096
   48phy    C34 1272   2.487   3.656   1.963 -0.0457 -0.0015  0.1405
   48phy    C32 1273   2.534   3.410   1.975  0.1316  0.1023 -0.1626
   48phy    C31 1274   2.502   3.267   1.929 -0.2408 -0.0299 -0.0051
   48phy    C30 1275   2.630   3.180   1.936  0.0041  0.0009  0.6972
   48phy    C28 1276   2.625   3.045   1.858  0.3162  0.9108 -0.2562
   48phy    C29 1277   2.713   3.051   1.737  0.2591 -0.5220 -0.6363
   48phy    C27 1278   2.689   2.933   1.940  0.0607 -0.0353  0.2698
   48phy    C26 1279   2.598   2.845   2.024 -0.2008 -0.3271 -0.1997
   48phy    C25 1280   2.665   2.723   2.078  0.2831 -0.2046  0.1051
   48phy    C23 1281   2.582   2.623   2.167  0.1381 -0.1266  0.1336
   48phy    C24 1282   2.495   2.525   2.082  0.1628  0.0840 -0.1986
   48phy    C22 1283   2.680   2.541   2.257  0.1016  0.1487  0.0055
   48phy    C21 1284   2.652   2.561   2.411  0.1534 -0.3420  0.0030
   48phy    C20 1285   2.731   2.469   2.509  0.0824 -0.2541 -0.5383
   48phy    C18 1286   2.732   2.508   2.663 -0.4328 -0.2534 -0.2709
   48phy    O01 1287   2.603   2.546   2.705  0.0953 -0.2041  0.4335
   48phy    H01 1288   2.539   2.496   2.657  1.1548 -0.0639 -1.1728
   48phy    C19 1289   2.746   2.379   2.746 -0.0551 -0.0437  0.6519
   48phy    C13 1290   2.842   2.628   2.688 -0.3392 -0.3716  0.4152
   48phy     H3 1291   2.835   2.704   2.607  0.3734 -0.5181  0.2103
   48phy    O33 1292   2.974   2.580   2.670 -0.2627 -0.2048  0.2513
   48phy    H1B 1293   3.031   2.654   2.677 -0.9226  0.3284  0.0734
   48phy    C12 1294   2.829   2.710   2.823 -0.1054  0.1077 -0.0899
   48phy    O11 1295   2.918   2.816   2.834 -0.0340 -0.0080 -0.8313
   48phy    H1A 1296   2.893   2.862   2.912 -2.2696 -1.4047 -0.6266
   49phy    C35 1297   1.937   2.536   1.164 -0.3631  0.5930  0.2591
   49phy    C33 1298   1.983   2.617   1.283  0.3037  0.1357 -0.1736
   49phy    C34 1299   1.905   2.746   1.290 -0.1022 -0.6782 -0.0070
   49phy    C32 1300   1.969   2.539   1.414 -0.6825 -0.0162 -0.3511
   49phy    C31 1301   2.065   2.561   1.533 -0.0069  0.2188 -0.6996
   49phy    C30 1302   2.041   2.470   1.656 -0.2717 -0.0228 -0.2305
   49phy    C28 1303   2.128   2.485   1.783  0.2134 -0.6204 -0.2437
   49phy    C29 1304   2.101   2.605   1.874 -0.0031 -0.0885  0.2274
   49phy    C27 1305   2.111   2.354   1.859  0.6535 -0.2844  0.0111
   49phy    C26 1306   2.233   2.294   1.929  0.4772 -0.2666  0.1296
   49phy    C25 1307   2.214   2.167   2.007  0.3499  0.4821  0.8256
   49phy    C23 1308   2.312   2.157   2.123  0.6214  0.3790  0.3261
   49phy    C24 1309   2.252   2.176   2.261  0.2321  0.2195  0.6469
   49phy    C22 1310   2.387   2.023   2.112 -0.4124 -0.1276  0.2147
   49phy    C21 1311   2.540   2.033   2.103  0.2411 -0.1145 -0.0256
   49phy    C20 1312   2.620   1.897   2.104 -0.3118  0.2462  0.2009
   49phy    C18 1313   2.668   1.851   2.246  0.1501  0.5000  0.4858
   49phy    O01 1314   2.564   1.844   2.339  0.0507 -0.1643 -0.0489
   49phy    H01 1315   2.505   1.775   2.316  1.6629 -1.3234 -0.9131
   49phy    C19 1316   2.712   1.703   2.220 -0.2146 -0.0303 -0.1665
   49phy    C13 1317   2.794   1.940   2.303 -0.1453 -0.8149  0.0117
   49phy     H3 1318   2.869   1.957   2.221  0.2633 -0.3473  0.4759
   49phy    O33 1319   2.873   1.868   2.393  0.1660 -0.6084  0.1855
   49phy    H1B 1320   2.833   1.877   2.477 -1.1018  1.7030 -0.6011
   49phy    C12 1321   2.771   2.082   2.356 -0.0163 -0.4239 -0.0485
   49phy    O11 1322   2.697   2.096   2.475 -0.0178  0.1074 -0.3246
   49phy    H1A 1323   2.612   2.073   2.443  0.9124 -1.8589 -1.6401
   50phy    C35 1324   0.781   2.783   1.288 -0.0922  0.0777 -0.2462
   50phy    C33 1325   0.733   2.639   1.304 -0.2546  0.6890 -0.3826
   50phy    C34 1326   0.648   2.633   1.424  0.5271 -0.1267 -0.3198
   50phy    C32 1327   0.674   2.586   1.170  0.3247  0.1972  0.4507
   50phy    C31 1328   0.647   2.438   1.165  0.4451  0.6631  0.0345
   50phy    C30 1329   0.581   2.401   1.032 -0.2636 -0.3800  0.4911
   50phy    C28 1330   0.568   2.250   1.004  0.2953 -0.1702  0.2422
   50phy    C29 1331   0.457   2.184   1.085 -0.3833  0.0956 -0.1407
   50phy    C27 1332   0.538   2.226   0.857  0.0978 -0.3026  0.0939
   50phy    C26 1333   0.664   2.190   0.775  0.2013 -1.0529 -0.3819
   50phy    C25 1334   0.657   2.161   0.623 -0.2164 -0.3499  0.6744
   50phy    C23 1335   0.796   2.142   0.564  0.0878 -0.3719  0.2433
   50phy    C24 1336   0.843   1.995   0.555 -0.2262 -0.1479  1.0280
   50phy    C22 1337   0.784   2.196   0.423  0.1856  0.3781 -0.1503
   50phy    C21 1338   0.896   2.298   0.379 -0.0368  0.3160  0.1289
   50phy    C20 1339   0.889   2.349   0.239 -0.2901  0.4728  0.7643
   50phy    C18 1340   0.966   2.476   0.195  0.5126  0.0864 -0.3496
   50phy    O01 1341   0.939   2.585   0.290  0.0707  0.0800  0.6295
   50phy    H01 1342   0.961   2.563   0.378 -0.0012  2.6849  1.3674
   50phy    C19 1343   0.902   2.512   0.058 -0.4972  0.2298 -0.2949
   50phy    C13 1344   1.126   2.457   0.184 -0.8294  0.2638  0.5318
   50phy     H3 1345   1.155   2.431   0.289  0.6680 -0.5983 -0.0680
   50phy    O33 1346   1.186   2.340   0.125  0.1475 -0.1647 -0.0663
   50phy    H1B 1347   1.261   2.368   0.076 -0.3896 -0.0102 -0.8325
   50phy    C12 1348   1.235   2.567   0.188 -0.2153 -0.0337 -0.0742
   50phy    O11 1349   1.269   2.616   0.061 -0.0867 -0.2590  0.4513
   50phy    H1A 1350   1.274   2.710   0.058 -0.0351 -0.2979 -1.4985
   51phy    C35 1351   0.757   1.594   0.887  0.1280  0.2848 -0.3501
   51phy    C33 1352   0.768   1.708   0.991  0.2495 -0.5540  0.4321
   51phy    C34 1353   0.762   1.645   1.127 -0.8026 -0.0496 -0.0866
   51phy    C32 1354   0.902   1.785   0.988 -0.1096 -0.2534 -0.2623
   51phy    C31 1355   0.902   1.921   0.922  0.0361  0.2335 -0.5980
   51phy    C30 1356   1.042   1.987   0.943  0.2136  0.3039  0.3865
   51phy    C28 1357   1.050   2.137   0.908  0.2639 -0.6389  0.3966
   51phy    C29 1358   1.015   2.225   1.029 -0.3942 -0.1512  0.5420
   51phy    C27 1359   1.199   2.161   0.866  0.2008  0.3741 -0.1602
   51phy    C26 1360   1.210   2.281   0.763 -0.6633  0.1619  0.1229
   51phy    C25 1361   1.355   2.302   0.719 -0.3988  0.3366  0.8291
   51phy    C23 1362   1.384   2.381   0.586  0.1343  0.0076  0.2888
   51phy    C24 1363   1.395   2.533   0.615 -0.3138  0.1519  0.2441
   51phy    C22 1364   1.516   2.319   0.527 -0.3174 -0.1154 -0.3263
   51phy    C21 1365   1.519   2.316   0.378  0.1468  0.3145 -0.0705
   51phy    C20 1366   1.654   2.255   0.331 -0.1269  0.5751  0.3778
   51phy    C18 1367   1.709   2.236   0.180  0.2690  0.0743  0.3763
   51phy    O01 1368   1.621   2.138   0.123  0.2308 -0.1425 -0.1163
   51phy    H01 1369   1.557   2.180   0.069 -0.8737  0.3135  1.4882
   51phy    C19 1370   1.841   2.165   0.198 -0.1673  0.1510 -0.1194
   51phy    C13 1371   1.724   2.371   0.089  0.4438  0.4184  0.4670
   51phy     H3 1372   1.621   2.416   0.089  0.5000  0.7259 -2.6340
   51phy    O33 1373   1.788   2.482   0.156 -0.0705 -0.5825  0.0205
   51phy    H1B 1374   1.750   2.500   0.239 -0.8313 -1.4459 -0.1235
   51phy    C12 1375   1.722   2.385  -0.068 -0.0467  0.0359 -0.2873
   51phy    O11 1376   1.657   2.276  -0.138 -0.4690  0.5127  0.1951
   51phy    H1A 1377   1.705   2.195  -0.136  0.3754  1.0160  0.6603
   52phy    C35 1378   1.816   1.592   1.292  0.1781 -0.3103 -0.2427
   52phy    C33 1379   1.904   1.710   1.258 -0.2664 -0.5041  0.1165
   52phy    C34 1380   1.954   1.779   1.383  0.1956  0.0754 -0.1425
   52phy    C32 1381   2.019   1.690   1.162 -0.2985  0.3515  0.5185
   52phy    C31 1382   2.006   1.710   1.013  0.4912  0.5482 -0.4739
   52phy    C30 1383   2.137   1.682   0.931  0.4473 -0.2436 -0.1149
   52phy    C28 1384   2.105   1.673   0.783  0.2909 -0.2567  0.4113
   52phy    C29 1385   2.224   1.719   0.704 -0.3647  0.0559 -0.1440
   52phy    C27 1386   2.065   1.536   0.729 -0.1125  0.4287  0.5034
   52phy    C26 1387   1.959   1.532   0.615  0.1517  0.2063  0.1612
   52phy    C25 1388   1.929   1.388   0.584  0.4313  0.3106  0.3552
   52phy    C23 1389   1.856   1.353   0.451 -0.4903  0.2802 -0.7404
   52phy    C24 1390   1.927   1.376   0.315 -0.3212  0.7419  0.3906
   52phy    C22 1391   1.814   1.209   0.461 -0.5056 -0.2509  0.2452
   52phy    C21 1392   1.670   1.176   0.425 -0.2897  0.3612 -0.1643
   52phy    C20 1393   1.651   1.022   0.443 -0.5125  0.3817 -0.2038
   52phy    C18 1394   1.536   0.942   0.373 -0.0121 -0.2666  0.1004
   52phy    O01 1395   1.413   1.011   0.399 -0.2833 -0.3635  0.2966
   52phy    H01 1396   1.435   1.091   0.444 -0.5084  0.8817 -1.6616
   52phy    C19 1397   1.534   0.807   0.446 -0.3306 -0.3429 -0.0836
   52phy    C13 1398   1.561   0.934   0.210 -0.2871  0.4040 -0.8455
   52phy     H3 1399   1.547   1.038   0.169 -2.0845 -0.1780 -1.8315
   52phy    O33 1400   1.694   0.913   0.154 -0.0388  0.4754 -0.2368
   52phy    H1B 1401   1.738   0.996   0.161 -0.2402  0.5060  0.8971
   52phy    C12 1402   1.448   0.885   0.117 -0.1264  0.6218  0.5411
   52phy    O11 1403   1.315   0.891   0.158  0.2361 -0.0043  0.9031
   52phy    H1A 1404   1.315   0.941   0.238  0.8332  1.5046 -0.0145
   53phy    C35 1405   1.689   2.511   1.817  0.4512  0.1615 -0.0482
   53phy    C33 1406   1.585   2.592   1.745  0.5274 -0.1653 -0.0845
   53phy    C34 1407   1.451   2.559   1.815  0.4709  0.0250 -0.6080
   53phy    C32 1408   1.631   2.735   1.716  0.0674 -0.4018 -0.2781
   53phy    C31 1409   1.558   2.818   1.605  0.4573  0.4264  0.1541
   53phy    C30 1410   1.627   2.953   1.587  1.1061  0.6343 -0.3841
   53phy    C28 1411   1.542   3.039   1.490 -0.3713  0.1797 -0.1598
   53phy    C29 1412   1.462   3.140   1.570 -0.0996  0.1369  0.3365
   53phy    C27 1413   1.633   3.117   1.397 -0.1173 -0.9514  0.0370
   53phy    C26 1414   1.592   3.123   1.247 -0.3671 -0.3973  0.0947
   53phy    C25 1415   1.687   3.217   1.165  0.1130  0.0370  0.0011
   53phy    C23 1416   1.649   3.225   1.014 -0.0839  0.2378 -0.2273
   53phy    C24 1417   1.535   3.324   0.985 -0.1432 -0.2572 -0.3946
   53phy    C22 1418   1.775   3.241   0.925  0.0718 -0.4631  0.1924
   53phy    C21 1419   1.767   3.197   0.775  0.5532 -0.2070 -0.4048
   53phy    C20 1420   1.908   3.213   0.710 -0.0342  0.5535 -0.1007
   53phy    C18 1421   1.921   3.228   0.548  0.4235 -0.2927  0.0908
   53phy    O01 1422   1.848   3.126   0.489 -0.0808  0.6720 -0.2455
   53phy    H01 1423   1.843   3.065   0.560 -0.8202  3.2077  2.0764
   53phy    C19 1424   2.065   3.189   0.534  0.1882  0.0040  0.4720
   53phy    C13 1425   1.875   3.371   0.487  0.3482 -0.1335 -0.0048
   53phy     H3 1426   1.899   3.443   0.569  1.3123 -1.5062  0.9720
   53phy    O33 1427   1.952   3.438   0.381  0.2584 -0.3040  0.2585
   53phy    H1B 1428   1.938   3.393   0.300  0.1396 -0.4002  0.3305
   53phy    C12 1429   1.725   3.425   0.495 -0.0918 -0.6446  0.2792
   53phy    O11 1430   1.643   3.447   0.381  0.3394  0.5294 -0.1455
   53phy    H1A 1431   1.660   3.531   0.345  0.1966  0.7741  0.3499
   54phy    C35 1432   3.110   2.455   2.385 -0.5440 -0.5985  0.0630
   54phy    C33 1433   3.102   2.482   2.234  0.0988 -0.2067 -0.0948
   54phy    C34 1434   3.242   2.499   2.180  0.0142  0.7214 -0.1024
   54phy    C32 1435   3.013   2.370   2.170  0.0436  0.1423 -0.4363
   54phy    C31 1436   2.957   2.380   2.029  0.5388 -0.4722  0.0079
   54phy    C30 1437   2.855   2.271   1.994 -0.4283 -0.3599 -0.0443
   54phy    C28 1438   2.819   2.249   1.852 -0.2458  0.0091  0.3573
   54phy    C29 1439   2.785   2.100   1.834 -0.6655  0.2813 -0.0367
   54phy    C27 1440   2.697   2.337   1.812  0.2466  0.3578  0.1149
   54phy    C26 1441   2.711   2.402   1.674 -0.1916 -0.4481 -0.5451
   54phy    C25 1442   2.574   2.457   1.627  0.2409 -0.0402  0.0031
   54phy    C23 1443   2.569   2.516   1.481  0.4678 -0.2786  0.4192
   54phy    C24 1444   2.431   2.506   1.420 -0.2015  0.4325 -0.4512
   54phy    C22 1445   2.626   2.658   1.472  0.3682  0.1233 -0.1674
   54phy    C21 1446   2.678   2.727   1.347 -0.6947 -0.3879  0.3651
   54phy    C20 1447   2.755   2.854   1.377 -0.6513  0.2661  0.4403
   54phy    C18 1448   2.859   2.912   1.278 -0.5147  0.2900  0.7745
   54phy    O01 1449   2.967   2.822   1.275 -0.2267  0.7142  0.9666
   54phy    H01 1450   2.982   2.783   1.359  0.3405 -0.4884  0.3293
   54phy    C19 1451   2.893   3.037   1.360 -0.0452 -0.3868 -0.0375
   54phy    C13 1452   2.809   2.953   1.130  0.3496  0.2697  0.0730
   54phy     H3 1453   2.776   2.855   1.086 -0.6168  0.8771 -0.6096
   54phy    O33 1454   2.687   3.021   1.132 -0.1689  0.4599  0.1625
   54phy    H1B 1455   2.635   3.016   1.054 -0.9655  1.1277  0.6292
   54phy    C12 1456   2.901   2.986   1.001 -0.2889  0.2084  0.1257
   54phy    O11 1457   3.017   2.906   1.005 -0.5673  0.0874  0.1497
   54phy    H1A 1458   3.014   2.869   1.092  1.0836  1.5217  0.8950
   55phy    C35 1459   4.658   3.942   1.338 -0.0198  0.1012 -0.0071
   55phy    C33 1460   4.778   4.007   1.275 -0.4506  0.0533 -0.0600
   55phy    C34 1461   4.904   3.926   1.325 -0.0604  0.4833 -0.3293
   55phy    C32 1462   4.768   4.008   1.122 -0.2961  0.1380 -0.0273
   55phy    C31 1463   4.847   4.122   1.055  0.2572  0.6997 -0.4590
   55phy    C30 1464   4.845   4.130   0.903  0.2622 -0.2370 -0.2513
   55phy    C28 1465   4.945   4.227   0.839  0.1285 -0.0116  0.5519
   55phy    C29 1466   5.089   4.176   0.826 -0.2355  0.0854 -0.0462
   55phy    C27 1467   4.895   4.264   0.699  0.4300  0.1117 -0.1270
   55phy    C26 1468   4.904   4.407   0.646  0.1009 -0.1939 -0.2756
   55phy    C25 1469   4.830   4.416   0.513  0.0565  0.9268 -0.2097
   55phy    C23 1470   4.855   4.542   0.428 -0.4788 -0.2422  0.4452
   55phy    C24 1471   4.953   4.523   0.311 -0.3036  0.1715 -0.8743
   55phy    C22 1472   4.717   4.578   0.367 -0.2487  0.8760  0.3227
   55phy    C21 1473   4.659   4.717   0.380 -0.9825 -0.0376  0.5027
   55phy    C20 1474   4.530   4.732   0.308  0.2378 -0.0398  0.0004
   55phy    C18 1475   4.483   4.852   0.232  0.0175 -0.5940  0.4114
   55phy    O01 1476   4.515   4.977   0.300  0.2048  0.0236  0.0072
   55phy    H01 1477   4.458   5.037   0.257 -0.7649 -1.3769 -0.7605
   55phy    C19 1478   4.329   4.852   0.233 -0.2944  0.4110 -0.5170
   55phy    C13 1479   4.540   4.858   0.081 -0.4534 -0.8351  0.3301
   55phy     H3 1480   4.651   4.854   0.092 -0.2040 -0.1543 -1.5223
   55phy    O33 1481   4.527   4.740   0.001  0.0015 -0.3731 -0.3745
   55phy    H1B 1482   4.599   4.736  -0.058  0.0048  1.4376 -0.5305
   55phy    C12 1483   4.564   4.992  -0.007  0.1643 -0.1478  0.0374
   55phy    O11 1484   4.466   5.038  -0.096  0.1651 -0.4903 -0.8182
   55phy    H1A 1485   4.431   4.967  -0.148 -1.6495 -0.7417  0.6520
   56phy    C35 1486   2.083   3.208   1.924 -0.0576 -0.3484 -0.5501
   56phy    C33 1487   2.029   3.076   1.979 -0.0709 -0.4913  0.2918
   56phy    C34 1488   1.949   3.017   1.873  0.1027  0.1391  0.3654
   56phy    C32 1489   2.136   2.992   2.049 -0.1750  0.6435 -0.5752
   56phy    C31 1490   2.080   2.889   2.151 -0.5378  0.1696  0.2013
   56phy    C30 1491   2.181   2.830   2.245 -0.7285 -0.5789 -0.0666
   56phy    C28 1492   2.127   2.710   2.331 -0.3756 -0.1175 -0.0148
   56phy    C29 1493   2.176   2.576   2.278 -0.2320 -0.0507 -0.0930
   56phy    C27 1494   2.164   2.718   2.479 -0.0405  0.5087  0.4353
   56phy    C26 1495   2.058   2.785   2.558  0.1003  0.4699 -0.3835
   56phy    C25 1496   2.094   2.779   2.707 -0.0128 -0.4345 -0.4299
   56phy    C23 1497   1.986   2.826   2.811 -0.3639 -0.0323 -0.1304
   56phy    C24 1498   1.913   2.702   2.858  0.0694 -0.7422 -0.2399
   56phy    C22 1499   2.052   2.881   2.940  0.2710 -0.9003  0.2851
   56phy    C21 1500   2.091   3.031   2.942 -0.0445 -0.1630  0.3160
   56phy    C20 1501   2.175   3.065   3.068 -0.0687  0.1806  0.6190
   56phy    C18 1502   2.237   3.209   3.082  0.3788 -0.6048 -0.3315
   56phy    O01 1503   2.142   3.316   3.072  0.1285 -0.2495  0.1921
   56phy    H01 1504   2.078   3.303   3.139 -0.1255 -0.8122 -0.1534
   56phy    C19 1505   2.293   3.197   3.229  0.0016  0.2524  0.0383
   56phy    C13 1506   2.352   3.232   2.967 -0.7570  0.0256 -0.4223
   56phy     H3 1507   2.324   3.184   2.870 -0.8498  0.2506 -0.5083
   56phy    O33 1508   2.473   3.157   2.998  0.1183 -0.3444  0.0405
   56phy    H1B 1509   2.453   3.067   3.017  1.3180 -1.0921 -1.9656
   56phy    C12 1510   2.402   3.384   2.934  0.0963  0.2580  0.0368
   56phy    O11 1511   2.311   3.483   2.894  0.0447  0.0555 -0.2834
   56phy    H1A 1512   2.231   3.468   2.939  0.4676  1.2464  0.9027
   57phy    C35 1513   1.184   2.940   1.281 -0.2160  0.0491 -0.2065
   57phy    C33 1514   1.085   3.052   1.306 -0.3610  0.4580 -0.0307
   57phy    C34 1515   1.123   3.114   1.439  0.0675  0.0060 -0.2219
   57phy    C32 1516   1.082   3.150   1.189  0.2551  0.0390 -0.3523
   57phy    C31 1517   0.963   3.129   1.085 -0.5491 -0.4027 -0.9450
   57phy    C30 1518   0.972   3.215   0.961 -0.0370 -0.1312 -0.1391
   57phy    C28 1519   0.854   3.203   0.873 -0.1458 -0.1242  0.1539
   57phy    C29 1520   0.755   3.318   0.908  0.2450 -0.3577 -0.1704
   57phy    C27 1521   0.907   3.216   0.728 -0.0481 -0.3591  0.0803
   57phy    C26 1522   0.843   3.132   0.620  0.6379 -0.3385 -0.2281
   57phy    C25 1523   0.874   3.191   0.476  0.1668 -0.2799  0.3468
   57phy    C23 1524   0.775   3.168   0.361 -0.3320 -0.4389 -0.0948
   57phy    C24 1525   0.631   3.210   0.385  0.4213  0.4559 -0.1929
   57phy    C22 1526   0.835   3.243   0.239  0.1075 -0.4846 -0.1070
   57phy    C21 1527   0.798   3.207   0.096 -0.2029 -0.1434  0.2919
   57phy    C20 1528   0.851   3.309  -0.007  0.2819 -0.2676  0.0926
   57phy    C18 1529   0.792   3.325  -0.155  0.4331 -0.4861 -0.0157
   57phy    O01 1530   0.760   3.194  -0.210 -0.0151 -0.4882 -0.2719
   57phy    H01 1531   0.840   3.146  -0.210 -0.5611 -1.5108  1.3190
   57phy    C19 1532   0.904   3.382  -0.244 -0.2039 -0.3952 -0.3292
   57phy    C13 1533   0.655   3.411  -0.162  0.1153  0.2227  0.1654
   57phy     H3 1534   0.579   3.342  -0.115 -2.0884  1.3275 -1.5929
   57phy    O33 1535   0.650   3.521  -0.071  0.0035 -0.0959  0.7199
   57phy    H1B 1536   0.694   3.590  -0.116 -0.9494 -0.2173 -0.4431
   57phy    C12 1537   0.547   3.437  -0.267  0.2862 -0.3334  0.5593
   57phy    O11 1538   0.568   3.530  -0.369  0.1763  0.1529 -0.2717
   57phy    H1A 1539   0.481   3.560  -0.391 -0.3789  1.8617  3.2945
   58phy    C35 1540   1.668   2.807   2.221  0.2564  0.2555 -0.2141
   58phy    C33 1541   1.587   2.929   2.185 -0.5111  0.1144 -0.8561
   58phy    C34 1542   1.674   3.055   2.170 -0.0610 -0.9544  0.2779
   58phy    C32 1543   1.509   2.903   2.058  0.4731 -0.2463 -0.2219
   58phy    C31 1544   1.365   2.957   2.051  0.5402  0.8148  0.5131
   58phy    C30 1545   1.313   2.911   1.912  0.1541 -1.0487  0.2851
   58phy    C28 1546   1.168   2.951   1.879  0.1393 -0.1927  0.1427
   58phy    C29 1547   1.146   2.936   1.730 -0.8542  0.2611  0.4256
   58phy    C27 1548   1.062   2.857   1.941 -0.0695  0.3302  0.2878
   58phy    C26 1549   0.984   2.912   2.059 -0.3043  0.3097  0.0196
   58phy    C25 1550   0.935   2.798   2.151  0.4110  0.3109  0.0022
   58phy    C23 1551   0.844   2.826   2.277 -0.3524  0.3970  0.3953
   58phy    C24 1552   0.712   2.758   2.242  0.0646 -0.5444  0.3383
   58phy    C22 1553   0.902   2.752   2.402  0.1853 -0.0392 -0.0491
   58phy    C21 1554   0.994   2.834   2.494  0.6577 -0.0685  0.3882
   58phy    C20 1555   1.030   2.756   2.619 -0.0555  0.2191 -0.0251
   58phy    C18 1556   1.144   2.795   2.722 -0.1133  0.3368  0.3602
   58phy    O01 1557   1.142   2.938   2.756  0.3671  0.0923  0.1403
   58phy    H01 1558   1.217   2.982   2.721  1.4901  0.3044  2.5866
   58phy    C19 1559   1.105   2.721   2.850  0.0100 -0.1438  0.8004
   58phy    C13 1560   1.299   2.754   2.678  0.2368 -0.2336 -0.1664
   58phy     H3 1561   1.307   2.644   2.655  3.1396 -0.0054 -0.5778
   58phy    O33 1562   1.386   2.760   2.792 -0.6260 -0.3630 -0.0285
   58phy    H1B 1563   1.399   2.851   2.810 -0.5303 -0.1154 -1.2410
   58phy    C12 1564   1.361   2.832   2.552 -0.2094  0.3794 -0.3961
   58phy    O11 1565   1.361   2.969   2.566  0.3861 -0.0499  0.2181
   58phy    H1A 1566   1.392   3.016   2.490 -1.7290  0.7063 -0.2640
   59phy    C35 1567   0.570   2.593   0.432  0.4495 -0.1069 -0.2813
   59phy    C33 1568   0.607   2.697   0.536  0.3060  0.3029 -0.4562
   59phy    C34 1569   0.479   2.757   0.609 -0.0117 -0.3920  0.1894
   59phy    C32 1570   0.709   2.633   0.628 -0.3489 -0.0569 -0.6264
   59phy    C31 1571   0.829   2.719   0.662  0.2438 -0.2767  0.1779
   59phy    C30 1572   0.929   2.646   0.759 -0.2122  0.3388  0.0821
   59phy    C28 1573   1.027   2.735   0.851  0.0075  0.3326 -0.2765
   59phy    C29 1574   1.056   2.653   0.979 -0.3285  0.1644  0.0261
   59phy    C27 1575   1.169   2.762   0.794 -0.3466 -0.1497  0.2253
   59phy    C26 1576   1.188   2.882   0.703 -0.0769 -0.1779 -0.3258
   59phy    C25 1577   1.329   2.902   0.651 -0.2806  0.4140  0.1605
   59phy    C23 1578   1.347   3.025   0.561 -0.3199 -0.1182  0.1481
   59phy    C24 1579   1.373   3.157   0.645  0.0425 -0.1834 -0.1353
   59phy    C22 1580   1.469   3.017   0.464 -0.2135 -0.2211  0.4137
   59phy    C21 1581   1.417   2.999   0.316 -0.4811 -0.5876 -0.1783
   59phy    C20 1582   1.517   2.928   0.220 -0.0851  0.4199 -0.2947
   59phy    C18 1583   1.494   2.908   0.067  0.5776 -0.0231  0.0499
   59phy    O01 1584   1.355   2.866   0.050  0.0561 -0.1214  0.1591
   59phy    H01 1585   1.302   2.932   0.091 -1.0792 -1.3204  0.6811
   59phy    C19 1586   1.586   2.792   0.027  0.3521  0.3358  0.1634
   59phy    C13 1587   1.521   3.041  -0.014 -0.8627 -0.9116 -0.0347
   59phy     H3 1588   1.452   3.118   0.030  1.1490  0.8045  0.2918
   59phy    O33 1589   1.643   3.117   0.018  0.3586  0.1107  0.1304
   59phy    H1B 1590   1.671   3.096   0.105  1.3208 -1.0785 -0.4269
   59phy    C12 1591   1.464   3.078  -0.153 -0.1157 -0.4173 -0.0674
   59phy    O11 1592   1.356   3.010  -0.215  0.1503  0.4847 -0.7650
   59phy    H1A 1593   1.290   2.998  -0.150  1.0796 -0.8846 -0.0216
   60phy    C35 1594   0.770   4.132   0.336 -0.0491 -0.4675 -0.1469
   60phy    C33 1595   0.775   4.180   0.478 -0.5725 -0.0591 -0.0842
   60phy    C34 1596   0.837   4.075   0.570  0.1598  0.5000  0.3484
   60phy    C32 1597   0.841   4.319   0.501 -0.1991  0.6971  0.5006
   60phy    C31 1598   0.769   4.416   0.592  0.6084  0.1889  0.3204
   60phy    C30 1599   0.838   4.555   0.596  0.8666  0.4903  0.0704
   60phy    C28 1600   0.778   4.661   0.690  0.2292 -0.0324 -0.5944
   60phy    C29 1601   0.870   4.665   0.817  0.5533 -0.0694 -0.1294
   60phy    C27 1602   0.769   4.800   0.616  0.1862  0.1562 -0.3499
   60phy    C26 1603   0.636   4.827   0.550  0.0898  0.5957  0.3553
   60phy    C25 1604   0.631   4.967   0.476 -0.1675  0.1808  0.4749
   60phy    C23 1605   0.500   4.983   0.391 -0.3951  0.5988 -0.0033
   60phy    C24 1606   0.390   5.061   0.469  0.3171  0.0442  0.8495
   60phy    C22 1607   0.528   5.065   0.264 -0.3151 -0.2965 -0.0433
   60phy    C21 1608   0.538   4.999   0.125 -0.6678 -0.0948  0.6858
   60phy    C20 1609   0.627   5.071   0.021  0.3386  0.1504 -0.0018
   60phy    C18 1610   0.685   4.996  -0.100 -0.0657  0.3442  0.2884
   60phy    O01 1611   0.710   4.853  -0.080  0.0920 -0.5271 -0.4914
   60phy    H01 1612   0.787   4.816  -0.119  0.3343 -0.5637  0.0188
   60phy    C19 1613   0.817   5.068  -0.134 -0.2004 -0.0047 -0.3035
   60phy    C13 1614   0.575   4.998  -0.223  0.2041  0.4062 -0.3280
   60phy     H3 1615   0.491   4.939  -0.178  0.9111  0.2672  0.8704
   60phy    O33 1616   0.501   5.117  -0.243  0.5031  0.1245  0.3373
   60phy    H1B 1617   0.552   5.163  -0.308  1.9037  0.7471  1.7985
   60phy    C12 1618   0.577   4.902  -0.353 -0.0081 -0.0826  0.6447
   60phy    O11 1619   0.665   4.933  -0.456  0.2035 -0.1296  0.1845
   60phy    H1A 1620   0.683   5.023  -0.475 -1.5874  0.4291  0.9109
   61phy    C35 1621   1.668   5.002   1.426 -0.6701  0.1408  0.3523
   61phy    C33 1622   1.629   4.904   1.310 -0.0406  0.1584 -0.3786
   61phy    C34 1623   1.589   4.993   1.185  0.1678  0.0595 -0.7924
   61phy    C32 1624   1.743   4.808   1.281  0.1429 -0.2786  0.7829
   61phy    C31 1625   1.720   4.665   1.329 -0.0591  0.3047 -0.0426
   61phy    C30 1626   1.858   4.596   1.325 -0.0937 -0.2238 -0.9444
   61phy    C28 1627   1.868   4.454   1.384  0.0207  0.0134  0.1268
   61phy    C29 1628   1.924   4.352   1.276  0.0595 -0.1545 -0.0255
   61phy    C27 1629   1.962   4.460   1.512 -0.5712  0.4875  0.4222
   61phy    C26 1630   1.902   4.373   1.626 -0.1558  0.0928 -0.2648
   61phy    C25 1631   1.981   4.398   1.754  0.0287  0.0790  0.2797
   61phy    C23 1632   1.924   4.325   1.877 -0.6161  0.1801  0.2419
   61phy    C24 1633   2.041   4.289   1.975  0.0248  0.1538 -0.1234
   61phy    C22 1634   1.824   4.402   1.960 -0.4894  0.0501  0.7868
   61phy    C21 1635   1.710   4.312   2.010  0.4951  0.1806 -0.4422
   61phy    C20 1636   1.614   4.379   2.113  0.0771 -0.0817 -0.0858
   61phy    C18 1637   1.650   4.367   2.268  0.2268 -0.7391  0.4704
   61phy    O01 1638   1.783   4.414   2.286  0.3011  0.0804 -0.2508
   61phy    H01 1639   1.793   4.504   2.262 -0.8511  0.2234 -0.2460
   61phy    C19 1640   1.577   4.481   2.333  0.6463 -0.1387  0.1508
   61phy    C13 1641   1.632   4.223   2.339 -0.5456  0.6035  0.3970
   61phy     H3 1642   1.555   4.162   2.286  1.5188 -1.9950  0.1685
   61phy    O33 1643   1.587   4.231   2.473  0.1097 -0.0691 -0.0197
   61phy    H1B 1644   1.639   4.297   2.514  0.1012  0.1422 -0.3502
   61phy    C12 1645   1.757   4.125   2.338  0.1722  0.4414  0.5202
   61phy    O11 1646   1.861   4.176   2.411  0.0530  0.0980 -0.3563
   61phy    H1A 1647   1.874   4.265   2.383 -0.1015  1.2197  2.6676
   62phy    C35 1648   0.863   3.485   1.248 -0.2169  0.3453  0.0829
   62phy    C33 1649   0.939   3.579   1.338  0.3439  0.1387 -0.4314
   62phy    C34 1650   0.970   3.515   1.471 -0.6456  0.1289  0.2686
   62phy    C32 1651   1.069   3.637   1.281  0.0797  0.0316 -0.3095
   62phy    C31 1652   1.052   3.775   1.225 -0.1040 -0.4700  0.0821
   62phy    C30 1653   1.162   3.815   1.131  0.3501  0.2037  0.2748
   62phy    C28 1654   1.158   3.963   1.090  0.4527 -0.1195  0.9182
   62phy    C29 1655   1.240   4.053   1.182 -0.1218  0.4045 -0.1767
   62phy    C27 1656   1.214   3.966   0.943  0.3029  0.0939 -0.4986
   62phy    C26 1657   1.152   4.069   0.847 -0.4840  0.1525  0.7324
   62phy    C25 1658   1.232   4.076   0.712  0.4800 -0.0009  0.2997
   62phy    C23 1659   1.210   4.190   0.609 -0.2662 -0.2833  0.0485
   62phy    C24 1660   1.292   4.310   0.654 -0.2996  0.0239  0.0594
   62phy    C22 1661   1.248   4.141   0.469  0.1889 -0.0159 -0.0741
   62phy    C21 1662   1.177   4.198   0.351 -0.3985 -0.4315  0.0742
   62phy    C20 1663   1.225   4.138   0.214  0.2095 -0.0320 -0.0014
   62phy    C18 1664   1.162   4.185   0.080 -0.0946  0.3436 -0.3153
   62phy    O01 1665   1.021   4.156   0.083 -0.7176 -0.6513  0.0920
   62phy    H01 1666   1.012   4.080   0.138 -0.5864 -0.7664 -0.0437
   62phy    C19 1667   1.201   4.071  -0.018  0.0208 -0.0071 -0.1944
   62phy    C13 1668   1.190   4.334   0.019 -0.4454 -0.1443 -0.4546
   62phy     H3 1669   1.270   4.375   0.087  0.5830 -0.8655 -1.2111
   62phy    O33 1670   1.262   4.357  -0.101 -0.0953 -0.0400  0.2305
   62phy    H1B 1671   1.198   4.374  -0.167 -0.0890  0.9798  0.4695
   62phy    C12 1672   1.106   4.465   0.058  0.1167 -0.2278 -0.0181
   62phy    O11 1673   0.988   4.503  -0.017 -0.1997  0.0532  0.1066
   62phy    H1A 1674   0.923   4.444   0.014 -1.0563  0.7990 -0.2447
   63phy    C35 1675   1.194   3.464   2.458  0.5636 -0.6715 -0.1755
   63phy    C33 1676   1.254   3.341   2.511  0.1630  1.0167 -0.3736
   63phy    C34 1677   1.168   3.220   2.470  0.1439  0.0348 -0.1050
   63phy    C32 1678   1.401   3.334   2.466 -0.0188 -0.5927  0.5378
   63phy    C31 1679   1.489   3.276   2.573  0.0761 -0.1144 -0.9254
   63phy    C30 1680   1.626   3.250   2.513  0.0113 -0.2049 -0.3702
   63phy    C28 1681   1.751   3.184   2.580 -0.0850 -0.0211  0.1874
   63phy    C29 1682   1.719   3.044   2.623  0.4596 -0.1053  0.0536
   63phy    C27 1683   1.859   3.179   2.470 -0.3038 -0.2772 -0.3994
   63phy    C26 1684   1.994   3.232   2.519  0.1921  0.4323 -0.1074
   63phy    C25 1685   2.102   3.215   2.412  0.1713  0.4208 -0.1101
   63phy    C23 1686   2.238   3.283   2.429  0.1418 -0.1137 -0.3548
   63phy    C24 1687   2.341   3.227   2.335  0.1356  0.3344 -0.0694
   63phy    C22 1688   2.242   3.432   2.427  0.4136  0.1150 -0.4711
   63phy    C21 1689   2.251   3.493   2.569 -0.4780 -0.2699  0.3204
   63phy    C20 1690   2.223   3.640   2.556 -0.0845  0.2227 -0.2601
   63phy    C18 1691   2.183   3.728   2.687 -0.1665 -0.5947  0.0368
   63phy    O01 1692   2.283   3.717   2.788 -0.2683 -0.0814  0.1320
   63phy    H01 1693   2.287   3.628   2.816  2.2839  0.4744  1.8710
   63phy    C19 1694   2.198   3.872   2.626  0.0544 -0.0162 -0.5939
   63phy    C13 1695   2.036   3.700   2.749  0.4384 -0.0672  0.2647
   63phy     H3 1696   1.961   3.709   2.666  2.6597 -0.4044 -1.8857
   63phy    O33 1697   1.992   3.799   2.844 -0.1270 -0.4969 -0.7249
   63phy    H1B 1698   2.041   3.787   2.922 -0.2189  0.2462 -0.5474
   63phy    C12 1699   1.999   3.559   2.807  0.0908  0.0272  0.4954
   63phy    O11 1700   2.033   3.525   2.938  0.4104  0.1214 -0.2869
   63phy    H1A 1701   1.970   3.462   2.967  1.4346 -1.1241 -0.7088
   64phy    C35 1702   1.370   4.802   0.747  0.1882  0.4560  0.0700
   64phy    C33 1703   1.516   4.839   0.759  0.2160  0.0448  0.2060
   64phy    C34 1704   1.523   4.977   0.812 -0.6651 -0.2644 -0.2598
   64phy    C32 1705   1.586   4.744   0.859  0.7953 -0.0872 -0.2333
   64phy    C31 1706   1.658   4.626   0.797  0.6004  0.0114  0.0821
   64phy    C30 1707   1.711   4.535   0.911  0.2283 -0.3777 -0.2079
   64phy    C28 1708   1.784   4.409   0.871 -0.2495 -0.2568 -0.1147
   64phy    C29 1709   1.923   4.419   0.935 -0.2950 -0.3032  0.3959
   64phy    C27 1710   1.702   4.285   0.913  0.5529  0.2741 -0.4369
   64phy    C26 1711   1.723   4.152   0.838 -0.3272  0.3546  0.4760
   64phy    C25 1712   1.627   4.040   0.879 -0.1018 -0.4336  0.1943
   64phy    C23 1713   1.644   3.907   0.801 -0.0667 -0.7959  0.1566
   64phy    C24 1714   1.578   3.807   0.894 -0.3730  0.5265  0.4462
   64phy    C22 1715   1.590   3.887   0.655  0.5152  0.0727 -0.1623
   64phy    C21 1716   1.692   3.912   0.539 -0.1376  0.2214 -0.2831
   64phy    C20 1717   1.623   3.898   0.404 -0.4947 -0.2637  0.2146
   64phy    C18 1718   1.701   3.905   0.272 -0.0803 -0.7753  0.1919
   64phy    O01 1719   1.792   4.016   0.272 -0.2648 -0.2669 -0.1262
   64phy    H01 1720   1.824   4.045   0.189 -1.3987  1.5562  0.0151
   64phy    C19 1721   1.589   3.932   0.166 -0.1980 -0.3448  0.2072
   64phy    C13 1722   1.778   3.769   0.232  0.0581 -0.4969  0.1593
   64phy     H3 1723   1.837   3.740   0.323  1.4705 -1.3891 -0.9961
   64phy    O33 1724   1.699   3.652   0.225 -0.2658 -0.0142 -0.5282
   64phy    H1B 1725   1.702   3.619   0.137  0.3747 -0.9913 -0.1566
   64phy    C12 1726   1.907   3.742   0.154 -0.1018 -0.0077  0.0511
   64phy    O11 1727   1.896   3.687   0.020 -0.0102  0.3190  0.2091
   64phy    H1A 1728   1.984   3.683  -0.013  0.3234  0.7666  1.0081
   65phy    C35 1729   2.979   0.662   2.001  0.1931 -0.2219  0.1265
   65phy    C33 1730   2.834   0.675   2.047 -0.0024  0.2440  0.2335
   65phy    C34 1731   2.831   0.763   2.171  0.4071  0.1378  0.1800
   65phy    C32 1732   2.748   0.749   1.941 -0.2797 -0.2175 -0.2066
   65phy    C31 1733   2.695   0.671   1.817  0.0845  0.5452  0.2658
   65phy    C30 1734   2.663   0.765   1.700  0.2429 -0.0030  0.1733
   65phy    C28 1735   2.580   0.695   1.589  0.3102 -0.1591 -0.8500
   65phy    C29 1736   2.467   0.786   1.545 -0.1775  0.1915 -0.5192
   65phy    C27 1737   2.677   0.662   1.475 -0.7193  0.5775 -0.3251
   65phy    C26 1738   2.643   0.528   1.408 -0.0222  0.2797 -0.4266
   65phy    C25 1739   2.732   0.479   1.288  0.1407 -0.0240  0.0923
   65phy    C23 1740   2.710   0.354   1.205 -0.5274  0.1713 -0.3610
   65phy    C24 1741   2.585   0.344   1.118 -0.5018 -0.6084 -0.1353
   65phy    C22 1742   2.839   0.329   1.128  0.0799  0.6801  0.8999
   65phy    C21 1743   2.885   0.177   1.124  0.3310  0.5856  0.0481
   65phy    C20 1744   3.010   0.138   1.045 -0.7656  0.1503 -0.0202
   65phy    C18 1745   3.051  -0.013   1.020  0.2466 -0.1717 -0.0708
   65phy    O01 1746   3.026  -0.091   1.137  0.4422  0.1437 -0.5765
   65phy    H01 1747   3.047  -0.039   1.212 -1.5940  1.2109 -0.6837
   65phy    C19 1748   3.204   0.003   0.994 -0.1742  0.1475 -0.3141
   65phy    C13 1749   2.966  -0.078   0.900 -0.0921  0.6527  0.3298
   65phy     H3 1750   2.863  -0.088   0.941  0.3946  0.6475  1.6038
   65phy    O33 1751   2.933   0.004   0.790  0.4396  0.3904  0.3467
   65phy    H1B 1752   2.844   0.034   0.799  1.2519  2.4075  2.9131
   65phy    C12 1753   2.963  -0.238   0.862  0.0937 -0.0221 -0.6616
   65phy    O11 1754   2.990  -0.326   0.966  0.0057 -0.0307  0.1406
   65phy    H1A 1755   2.964  -0.290   1.049 -0.4636 -1.7780  0.8126
   66phy    C35 1756   1.036   0.408   1.084 -0.0158  0.7538  0.2151
   66phy    C33 1757   1.170   0.483   1.092 -0.5169 -0.0243 -0.6560
   66phy    C34 1758   1.189   0.546   0.961 -0.3968  0.0050  0.0317
   66phy    C32 1759   1.176   0.580   1.214  0.2995 -0.2001 -0.2450
   66phy    C31 1760   1.321   0.614   1.251 -0.3853  0.0664 -0.2220
   66phy    C30 1761   1.331   0.702   1.378 -0.4399  0.7017  0.3896
   66phy    C28 1762   1.483   0.722   1.416  0.3965 -0.1997  0.1514
   66phy    C29 1763   1.553   0.825   1.327 -0.1272  0.0220  0.0493
   66phy    C27 1764   1.504   0.760   1.562  0.0015  0.1232  0.2023
   66phy    C26 1765   1.608   0.695   1.648 -0.3000  0.2728 -0.1633
   66phy    C25 1766   1.619   0.750   1.787  0.3318 -0.0038 -0.4865
   66phy    C23 1767   1.749   0.718   1.865  0.0426  0.2149 -0.4134
   66phy    C24 1768   1.838   0.844   1.863  0.1123  0.3841 -0.1222
   66phy    C22 1769   1.711   0.669   2.010  0.5876 -0.5163  0.5243
   66phy    C21 1770   1.818   0.588   2.087  0.1422  0.2923 -0.4311
   66phy    C20 1771   1.749   0.515   2.209  0.2052 -0.2576 -0.1981
   66phy    C18 1772   1.843   0.462   2.328 -0.0433  0.4523  0.0888
   66phy    O01 1773   1.934   0.571   2.363 -0.0189  0.1119  0.0267
   66phy    H01 1774   1.896   0.648   2.324  2.5980  1.0388 -0.9155
   66phy    C19 1775   1.748   0.444   2.448  0.3053  0.2439 -0.2405
   66phy    C13 1776   1.925   0.332   2.283  0.4566 -0.1619 -0.0755
   66phy     H3 1777   1.944   0.338   2.173 -1.5829  1.2474 -0.4066
   66phy    O33 1778   1.850   0.211   2.290 -0.1764 -0.1433  0.0646
   66phy    H1B 1779   1.883   0.161   2.362 -5.0405 -1.7228  1.5294
   66phy    C12 1780   2.076   0.303   2.342  0.6724 -0.6564 -0.4445
   66phy    O11 1781   2.069   0.226   2.459 -0.1886 -0.0694 -0.0338
   66phy    H1A 1782   2.072   0.135   2.435  0.2259 -0.4847  1.4578
   67phy    C35 1783   3.096   0.796   0.947 -0.3121  0.7213 -0.1211
   67phy    C33 1784   3.082   0.757   1.096  0.1331 -0.3561 -0.1149
   67phy    C34 1785   2.933   0.762   1.136  0.0156  0.1922  0.0113
   67phy    C32 1786   3.121   0.611   1.117  0.5655  0.5105 -0.3181
   67phy    C31 1787   3.269   0.582   1.155 -0.4925  0.3237 -0.1488
   67phy    C30 1788   3.296   0.432   1.177 -0.3494 -0.3951  0.4863
   67phy    C28 1789   3.442   0.382   1.210  0.4015 -0.0459 -0.2518
   67phy    C29 1790   3.445   0.344   1.360  0.2286 -0.2089  0.2109
   67phy    C27 1791   3.485   0.255   1.133  0.1352 -0.2846  0.6777
   67phy    C26 1792   3.549   0.274   0.993  0.3859  0.4853  0.0196
   67phy    C25 1793   3.588   0.136   0.933  0.0804 -0.5308 -0.6654
   67phy    C23 1794   3.660   0.151   0.797  0.4867 -0.4583  0.0841
   67phy    C24 1795   3.811   0.152   0.826  0.2354 -0.2622 -0.3519
   67phy    C22 1796   3.642   0.026   0.704  0.1315  0.3548 -0.4281
   67phy    C21 1797   3.538   0.047   0.591 -0.0718  0.3231 -0.2040
   67phy    C20 1798   3.501  -0.086   0.521 -0.1949 -0.0838 -0.2233
   67phy    C18 1799   3.368  -0.089   0.436 -0.2694 -0.2957 -0.2426
   67phy    O01 1800   3.251  -0.072   0.522  1.0073 -0.3854  0.1948
   67phy    H01 1801   3.267  -0.133   0.591 -1.0553 -1.6011 -0.3139
   67phy    C19 1802   3.372  -0.232   0.382 -0.4518  0.4947 -0.9380
   67phy    C13 1803   3.357   0.017   0.315 -0.2661 -0.4436  0.2589
   67phy     H3 1804   3.370   0.116   0.366  2.3686 -0.1786 -0.7940
   67phy    O33 1805   3.474   0.022   0.229 -0.7507  0.0638 -0.3644
   67phy    H1B 1806   3.500  -0.067   0.214 -1.1474 -0.5822  2.2856
   67phy    C12 1807   3.226   0.071   0.252  0.6637 -0.1902  0.3018
   67phy    O11 1808   3.190   0.011   0.133  0.2297 -0.3574 -0.2372
   67phy    H1A 1809   3.258   0.038   0.075  0.3538 -0.9667 -0.3776
   68phy    C35 1810   2.215   0.357   1.241 -0.2909 -0.4351  0.1230
   68phy    C33 1811   2.276   0.284   1.363  0.2986  0.3650  0.4373
   68phy    C34 1812   2.308   0.387   1.463 -0.3668 -0.2278  0.1260
   68phy    C32 1813   2.188   0.170   1.416  0.1717  1.0045 -0.3808
   68phy    C31 1814   2.257   0.041   1.452 -0.8073 -0.2123  0.0470
   68phy    C30 1815   2.157  -0.069   1.485 -0.2679 -0.5764 -0.2113
   68phy    C28 1816   2.204  -0.217   1.493 -0.0747 -0.2511  0.3949
   68phy    C29 1817   2.145  -0.297   1.613  0.0520 -0.2562  0.1492
   68phy    C27 1818   2.184  -0.282   1.350 -0.1529  0.1059 -0.0723
   68phy    C26 1819   2.283  -0.399   1.314 -0.1954 -0.3643  0.4977
   68phy    C25 1820   2.240  -0.480   1.189  0.0795 -0.1185  0.0084
   68phy    C23 1821   2.330  -0.600   1.135 -0.0363  0.2901 -0.1958
   68phy    C24 1822   2.299  -0.729   1.214  0.2674 -0.1415  0.2750
   68phy    C22 1823   2.311  -0.627   0.983 -0.4988 -0.1975  0.1902
   68phy    C21 1824   2.366  -0.523   0.886  0.2732  0.3835 -0.1679
   68phy    C20 1825   2.386  -0.565   0.735 -0.1805  0.1150 -0.2964
   68phy    C18 1826   2.264  -0.581   0.632 -0.1417 -0.8998  0.1924
   68phy    O01 1827   2.164  -0.669   0.686  0.4040 -0.0722  0.2962
   68phy    H01 1828   2.185  -0.759   0.671  0.7368  0.0407  0.0817
   68phy    C19 1829   2.335  -0.646   0.509  0.0596 -0.0124 -0.4726
   68phy    C13 1830   2.197  -0.438   0.597 -0.3001 -0.3728  0.1516
   68phy     H3 1831   2.162  -0.409   0.699 -3.1740 -2.1431 -0.2151
   68phy    O33 1832   2.282  -0.325   0.575 -0.1581 -0.0236  0.3256
   68phy    H1B 1833   2.324  -0.328   0.491 -0.0697  1.0981  0.3120
   68phy    C12 1834   2.056  -0.411   0.542  1.0151  0.3890  0.1784
   68phy    O11 1835   1.979  -0.527   0.527  0.1987  0.3069 -0.0654
   68phy    H1A 1836   1.975  -0.571   0.610 -1.0635 -0.2622 -0.4169
   69phy    C35 1837   3.009   2.855   2.441 -0.0766  0.2873  0.1285
   69phy    C33 1838   3.019   2.937   2.307  0.1385  0.2835 -0.2387
   69phy    C34 1839   3.021   2.851   2.187 -0.0254 -0.0800 -0.1093
   69phy    C32 1840   2.904   3.036   2.309 -0.0785  0.2763 -0.0702
   69phy    C31 1841   2.941   3.182   2.288 -0.0109 -0.2781  0.0585
   69phy    C30 1842   2.819   3.276   2.300  0.1166 -0.0496  0.1987
   69phy    C28 1843   2.853   3.426   2.301  0.3338  0.2811  0.1286
   69phy    C29 1844   2.858   3.489   2.166 -0.6031  0.2601  0.5592
   69phy    C27 1845   2.745   3.500   2.383  0.4076 -0.1145  0.0950
   69phy    C26 1846   2.800   3.592   2.494 -0.4338  0.0293 -0.4053
   69phy    C25 1847   2.688   3.677   2.562 -0.0674  0.3869  0.2500
   69phy    C23 1848   2.718   3.792   2.658 -0.4160 -0.3902  0.4044
   69phy    C24 1849   2.757   3.925   2.582 -0.3149 -0.6072 -0.4082
   69phy    C22 1850   2.608   3.815   2.761  0.5425  0.0707  0.6361
   69phy    C21 1851   2.649   3.797   2.902  0.8155 -0.1465  0.3332
   69phy    C20 1852   2.536   3.814   3.005 -0.1459 -0.0180 -0.0426
   69phy    C18 1853   2.573   3.798   3.166 -0.1700  0.5850  0.0115
   69phy    O01 1854   2.667   3.897   3.210 -0.3170  0.0338 -0.2480
   69phy    H01 1855   2.648   3.979   3.167 -1.1966 -0.9169 -1.7951
   69phy    C19 1856   2.445   3.842   3.234  0.4704  0.1766  0.0390
   69phy    C13 1857   2.615   3.648   3.212 -0.1747  0.1361 -0.2480
   69phy     H3 1858   2.544   3.573   3.169  1.2203 -2.8949  2.2994
   69phy    O33 1859   2.588   3.623   3.351 -0.0116  0.5328 -0.3394
   69phy    H1B 1860   2.612   3.702   3.395 -0.9005  0.7463 -0.2037
   69phy    C12 1861   2.759   3.598   3.172  0.3815 -0.6197 -0.6453
   69phy    O11 1862   2.791   3.466   3.200 -0.6695  0.0444 -0.5552
   69phy    H1A 1863   2.780   3.460   3.293  2.0532 -0.5079 -0.1768
   70phy    C35 1864   0.973   0.020   0.684  0.3214  0.3818 -0.1321
   70phy    C33 1865   0.984   0.163   0.728 -0.0407 -0.4234  0.3107
   70phy    C34 1866   0.867   0.191   0.825  0.0790  0.0214  0.3232
   70phy    C32 1867   1.118   0.197   0.791  0.1074  0.0133  0.4615
   70phy    C31 1868   1.212   0.271   0.703 -0.7700 -0.3305  0.4909
   70phy    C30 1869   1.360   0.253   0.756 -0.2242  0.5068  0.2737
   70phy    C28 1870   1.467   0.339   0.683 -0.1393  0.2525 -0.1515
   70phy    C29 1871   1.489   0.481   0.734  0.4161  0.3571  0.1081
   70phy    C27 1872   1.597   0.263   0.699  0.1176  0.3700 -0.2199
   70phy    C26 1873   1.683   0.219   0.582 -0.2306 -0.0305 -0.3584
   70phy    C25 1874   1.791   0.119   0.620 -0.3291 -0.0682 -0.1048
   70phy    C23 1875   1.869   0.056   0.503 -0.3932  0.6352 -0.1297
   70phy    C24 1876   2.012   0.027   0.544 -0.0250  0.2962 -0.0022
   70phy    C22 1877   1.795  -0.068   0.436 -0.6235 -0.2762  0.1242
   70phy    C21 1878   1.842  -0.087   0.294  0.4003  0.4627  0.3996
   70phy    C20 1879   1.759  -0.194   0.233 -0.0753  0.1691  0.1582
   70phy    C18 1880   1.778  -0.255   0.089  0.0474 -0.4677  0.0921
   70phy    O01 1881   1.772  -0.142  -0.009  0.5625  0.2532 -0.2240
   70phy    H01 1882   1.837  -0.079   0.016  0.9791 -0.8576  1.6989
   70phy    C19 1883   1.649  -0.338   0.074  0.3058  0.1974 -0.0781
   70phy    C13 1884   1.910  -0.340   0.050  0.6266 -0.1207 -0.1484
   70phy     H3 1885   1.940  -0.394   0.143  0.7100 -0.2005 -0.2204
   70phy    O33 1886   1.905  -0.455  -0.036  0.0249  0.1929  0.0998
   70phy    H1B 1887   1.919  -0.427  -0.124  1.9708 -1.4521 -0.1818
   70phy    C12 1888   2.051  -0.276   0.049 -0.5496  0.2196  0.2324
   70phy    O11 1889   2.096  -0.231  -0.082  0.0650  0.2387 -0.5922
   70phy    H1A 1890   2.162  -0.165  -0.074  0.6157 -0.4667  0.9822
   71phy    C35 1891   2.216   1.185   0.883 -0.2662  0.4372 -0.5374
   71phy    C33 1892   2.104   1.154   0.980  0.4009 -0.2541  0.6158
   71phy    C34 1893   2.057   1.278   1.046  0.1299  0.3003  0.2382
   71phy    C32 1894   1.990   1.081   0.909 -0.3250  0.7093 -0.1467
   71phy    C31 1895   1.962   0.945   0.963 -0.0686  0.4026 -0.5284
   71phy    C30 1896   1.829   0.891   0.909 -0.1565 -0.3338  0.1289
   71phy    C28 1897   1.799   0.746   0.947 -0.1311 -0.2036 -0.2204
   71phy    C29 1898   1.655   0.724   0.988  0.0937  0.1604  0.4011
   71phy    C27 1899   1.843   0.634   0.852  0.1324  0.2220 -0.5106
   71phy    C26 1900   1.988   0.592   0.855  0.1417  0.1309  0.2077
   71phy    C25 1901   2.005   0.458   0.778  0.6878  0.0588 -0.2615
   71phy    C23 1902   2.156   0.431   0.774  0.0751  0.0169  0.3518
   71phy    C24 1903   2.174   0.305   0.855 -0.2290 -0.5689 -0.2152
   71phy    C22 1904   2.205   0.387   0.631  0.5835  0.1481  0.0512
   71phy    C21 1905   2.250   0.492   0.527  0.5466 -0.2187  0.3351
   71phy    C20 1906   2.299   0.435   0.396 -0.5423 -0.4477  0.4055
   71phy    C18 1907   2.199   0.372   0.297  0.0877 -0.1753  0.1647
   71phy    O01 1908   2.166   0.233   0.333 -0.4254 -0.4711  0.2859
   71phy    H01 1909   2.247   0.190   0.353  1.2598  1.8703 -0.9413
   71phy    C19 1910   2.282   0.358   0.169  0.0849 -0.2188  0.1399
   71phy    C13 1911   2.057   0.450   0.273  0.2456  0.4948  0.2043
   71phy     H3 1912   2.007   0.442   0.373 -0.6054  0.6721 -0.2019
   71phy    O33 1913   2.059   0.591   0.268 -0.5566 -0.3894  0.1606
   71phy    H1B 1914   2.034   0.625   0.185  0.3255  0.9156  0.3964
   71phy    C12 1915   1.923   0.388   0.213 -0.3308  0.2347  0.3887
   71phy    O11 1916   1.916   0.247   0.215 -0.3142 -0.1825 -0.0140
   71phy    H1A 1917   1.982   0.228   0.279  2.7060  3.8183 -1.5274
   72phy    C35 1918   2.414   1.441   1.453  0.6767 -0.8116  0.3389
   72phy    C33 1919   2.384   1.549   1.346 -0.1867 -0.0110 -0.3544
   72phy    C34 1920   2.304   1.657   1.420  0.4733  0.4148 -0.4572
   72phy    C32 1921   2.506   1.606   1.266  0.5869 -0.3658 -0.5385
   72phy    C31 1922   2.487   1.569   1.119 -0.0537 -0.4277  0.2809
   72phy    C30 1923   2.617   1.602   1.038 -0.2462  0.0903 -0.4678
   72phy    C28 1924   2.614   1.541   0.894  0.3512 -0.1707  0.5426
   72phy    C29 1925   2.695   1.627   0.794  0.5543 -0.2013 -0.3891
   72phy    C27 1926   2.659   1.396   0.885  0.1970 -0.1560  0.1217
   72phy    C26 1927   2.587   1.315   0.774  0.1166  0.1091 -0.2675
   72phy    C25 1928   2.618   1.166   0.796 -0.2565  0.2769 -0.2730
   72phy    C23 1929   2.589   1.077   0.673  0.1178  0.2359 -0.0249
   72phy    C24 1930   2.714   1.010   0.625 -0.0647  0.2081  0.1666
   72phy    C22 1931   2.472   0.984   0.690  0.3130  0.0709  0.5889
   72phy    C21 1932   2.372   0.990   0.574  0.0558 -0.0846 -0.2943
   72phy    C20 1933   2.242   0.908   0.583 -0.1480  0.2478 -0.3614
   72phy    C18 1934   2.136   0.937   0.474  0.5162 -0.6806 -0.2780
   72phy    O01 1935   2.098   1.076   0.467 -0.3241 -0.2874 -0.1169
   72phy    H01 1936   2.159   1.129   0.515  0.4496  0.1570 -1.5516
   72phy    C19 1937   2.009   0.862   0.515  0.0923 -0.3625  0.2406
   72phy    C13 1938   2.186   0.899   0.324  0.1038  0.2951  0.1123
   72phy     H3 1939   2.268   0.973   0.307 -0.6593  1.3341  0.7937
   72phy    O33 1940   2.261   0.776   0.308  0.0011  0.1307  0.3000
   72phy    H1B 1941   2.204   0.702   0.307  1.6973 -1.3123  1.6901
   72phy    C12 1942   2.112   0.945   0.189 -0.1993 -0.1035 -0.6890
   72phy    O11 1943   2.039   1.068   0.201  0.1022 -0.4500 -0.0148
   72phy    H1A 1944   2.036   1.084   0.294  0.1596 -0.8251  0.0540
   73phy    C35 1945   2.211   2.071   1.515 -0.6153  0.4183  0.5302
   73phy    C33 1946   2.359   2.106   1.523  0.2004  0.0025  0.1528
   73phy    C34 1947   2.423   2.083   1.661 -0.0252  0.4361  0.0540
   73phy    C32 1948   2.431   2.044   1.406  0.4006  0.3032 -0.4759
   73phy    C31 1949   2.556   2.114   1.353  0.4688  0.2875 -0.0539
   73phy    C30 1950   2.632   2.039   1.242 -0.3648  0.2430 -0.2152
   73phy    C28 1951   2.762   2.102   1.193  0.0833  0.2066  0.3085
   73phy    C29 1952   2.875   2.105   1.295 -0.3393 -0.3639 -0.5804
   73phy    C27 1953   2.803   2.027   1.061 -0.4233 -0.2399 -0.7428
   73phy    C26 1954   2.872   2.110   0.948  0.1042 -0.0888  0.0835
   73phy    C25 1955   2.901   2.015   0.832  0.2541  0.0767 -0.0538
   73phy    C23 1956   2.983   2.067   0.714 -0.4041  0.4524 -0.6823
   73phy    C24 1957   3.019   1.945   0.627 -0.2136  0.4573 -0.0032
   73phy    C22 1958   2.934   2.168   0.612 -0.3547  0.3957  1.0463
   73phy    C21 1959   2.970   2.313   0.635  0.4012  0.8174  0.5601
   73phy    C20 1960   2.957   2.401   0.510 -0.3547 -0.3034  0.3352
   73phy    C18 1961   2.878   2.537   0.499 -0.3371 -0.0598  0.0813
   73phy    O01 1962   2.746   2.520   0.550  0.1435  0.1891  0.1326
   73phy    H01 1963   2.731   2.581   0.620  0.2740 -0.8593  1.1093
   73phy    C19 1964   2.879   2.568   0.344 -0.0838  0.5899 -0.4887
   73phy    C13 1965   2.948   2.654   0.587  0.0781 -0.0044 -0.0244
   73phy     H3 1966   2.940   2.619   0.693  1.1050  0.5014  0.2284
   73phy    O33 1967   3.092   2.666   0.588  0.5984 -0.2246  0.5044
   73phy    H1B 1968   3.120   2.689   0.675  1.0321 -0.4496  0.4290
   73phy    C12 1969   2.876   2.791   0.629  0.4914  0.1166  0.1905
   73phy    O11 1970   2.739   2.805   0.609  0.3873  0.4506 -0.0455
   73phy    H1A 1971   2.721   2.850   0.529  1.9314  0.0768 -0.6396
   74phy    C35 1972   3.504   2.321   1.325  0.3298  0.2031  0.8509
   74phy    C33 1973   3.522   2.465   1.280  0.0709 -0.2892 -0.3967
   74phy    C34 1974   3.510   2.552   1.408  0.2020  0.2473  0.2431
   74phy    C32 1975   3.651   2.500   1.205 -0.0960 -0.1710  0.0431
   74phy    C31 1976   3.657   2.475   1.056 -0.8982 -0.0206 -0.6046
   74phy    C30 1977   3.785   2.523   0.991 -0.2582 -0.0806 -0.6912
   74phy    C28 1978   3.805   2.510   0.840  0.3759  0.5599  0.2286
   74phy    C29 1979   3.898   2.625   0.798 -0.6187 -0.2878 -0.0580
   74phy    C27 1980   3.850   2.370   0.795 -0.2505 -0.5827 -0.2582
   74phy    C26 1981   3.808   2.334   0.653 -0.3773 -0.1056 -0.0754
   74phy    C25 1982   3.853   2.198   0.602 -0.5230 -0.2014 -0.0698
   74phy    C23 1983   3.811   2.160   0.457 -0.3695  0.1879 -0.1962
   74phy    C24 1984   3.911   2.074   0.382 -1.1289  0.1546  0.0758
   74phy    C22 1985   3.663   2.116   0.443  0.4024 -0.1813  0.6323
   74phy    C21 1986   3.591   2.133   0.311  0.4684  0.5059  0.3508
   74phy    C20 1987   3.447   2.079   0.329  0.2512  0.2029 -0.5002
   74phy    C18 1988   3.345   2.080   0.201  0.2796 -0.0073  0.3478
   74phy    O01 1989   3.336   2.214   0.150  0.1751 -0.2158  0.7571
   74phy    H01 1990   3.420   2.244   0.121  0.6427 -0.6924  1.5894
   74phy    C19 1991   3.211   2.037   0.267 -0.1283 -0.4843  0.0609
   74phy    C13 1992   3.386   1.976   0.086  0.1628  0.1365 -0.3849
   74phy     H3 1993   3.479   2.021   0.043 -0.1923  0.3959 -0.8953
   74phy    O33 1994   3.441   1.850   0.122  0.0527  0.2988  0.0550
   74phy    H1B 1995   3.512   1.858   0.183 -0.3935 -3.3725  1.2855
   74phy    C12 1996   3.329   1.975  -0.063  0.0748 -0.0914  0.0071
   74phy    O11 1997   3.254   2.088  -0.110  0.2534 -0.1112 -0.0529
   74phy    H1A 1998   3.306   2.130  -0.176 -1.6092  0.8767 -0.9549
   75phy    C35 1999   4.925   2.206   2.127  0.2463 -0.5235 -0.4960
   75phy    C33 2000   4.815   2.116   2.176  0.3790 -0.8101  0.4195
   75phy    C34 2001   4.807   2.120   2.326 -0.3961 -0.6595 -0.1434
   75phy    C32 2002   4.688   2.174   2.106  0.5219  0.3839  0.2744
   75phy    C31 2003   4.580   2.067   2.082 -0.0599 -0.0030 -0.4214
   75phy    C30 2004   4.474   2.097   1.979 -0.1182  0.2812  0.2961
   75phy    C28 2005   4.415   1.965   1.928 -0.3654 -0.0455  0.1271
   75phy    C29 2006   4.265   1.977   1.958  0.2749 -0.3259 -0.2537
   75phy    C27 2007   4.431   1.949   1.772  0.0999 -0.0559  0.2813
   75phy    C26 2008   4.555   1.870   1.735  0.4899  0.1655  0.0040
   75phy    C25 2009   4.540   1.806   1.591  0.5347  0.3432  0.3060
   75phy    C23 2010   4.648   1.711   1.538  0.2278 -0.5770 -0.0413
   75phy    C24 2011   4.629   1.575   1.598  0.0046 -0.3362 -0.1329
   75phy    C22 2012   4.641   1.687   1.389  0.0829 -0.1814  0.3530
   75phy    C21 2013   4.743   1.766   1.305 -0.4662 -0.4100  0.1496
   75phy    C20 2014   4.696   1.784   1.158 -0.0324  0.4388  0.3704
   75phy    C18 2015   4.747   1.903   1.062  0.2278  0.0093 -0.5532
   75phy    O01 2016   4.756   2.030   1.122 -0.2114 -0.1742 -0.2295
   75phy    H01 2017   4.691   2.035   1.189  0.3171  0.4697  0.2509
   75phy    C19 2018   4.636   1.910   0.955 -0.1894 -0.4855 -0.2909
   75phy    C13 2019   4.893   1.866   0.997 -0.1129 -0.2135 -0.3033
   75phy     H3 2020   4.958   1.853   1.088 -0.6631  1.4049  0.3686
   75phy    O33 2021   4.912   1.730   0.948 -0.0536 -0.7174  0.1893
   75phy    H1B 2022   4.892   1.717   0.858 -0.2379  0.8713 -0.0312
   75phy    C12 2023   4.991   1.970   0.936 -0.1254  0.7908  0.3423
   75phy    O11 2024   4.942   2.097   0.926  0.2478  0.3696 -0.2411
   75phy    H1A 2025   4.889   2.111   1.002 -0.4467 -1.4830 -0.3360
   76phy    C35 2026   3.584   1.767   1.653 -0.2283  0.0674 -0.2917
   76phy    C33 2027   3.519   1.651   1.724  0.1848 -0.2329 -0.0870
   76phy    C34 2028   3.539   1.527   1.640  0.3407  0.0859  0.6475
   76phy    C32 2029   3.585   1.624   1.859 -0.4304  0.2828 -0.2323
   76phy    C31 2030   3.502   1.666   1.983 -0.3171  0.2096  0.0869
   76phy    C30 2031   3.558   1.616   2.113  0.0166  0.4540 -0.4732
   76phy    C28 2032   3.492   1.665   2.244  0.0840  0.4347 -0.3092
   76phy    C29 2033   3.370   1.584   2.281  0.2061  0.2602 -0.0455
   76phy    C27 2034   3.597   1.651   2.356  0.1855 -0.5051 -0.1586
   76phy    C26 2035   3.581   1.768   2.456 -0.0069  0.3686 -0.0246
   76phy    C25 2036   3.660   1.750   2.586  0.1885  0.2294  0.1906
   76phy    C23 2037   3.619   1.842   2.698 -0.2719 -0.0501  0.0606
   76phy    C24 2038   3.604   1.749   2.816 -0.3298 -0.2817 -0.5822
   76phy    C22 2039   3.722   1.957   2.719 -0.0601  0.2234 -0.1115
   76phy    C21 2040   3.687   2.079   2.801  0.2114 -0.3000  0.0916
   76phy    C20 2041   3.803   2.181   2.811 -0.0567  0.1890  0.3079
   76phy    C18 2042   3.817   2.286   2.931  0.1781  0.1100  0.0431
   76phy    O01 2043   3.830   2.212   3.059  0.0665  0.2690  0.2661
   76phy    H01 2044   3.875   2.263   3.123 -0.5283  1.2576 -0.0854
   76phy    C19 2045   3.960   2.339   2.910 -0.3602  0.6465  0.4193
   76phy    C13 2046   3.697   2.396   2.945 -0.3897 -0.3166 -0.1975
   76phy     H3 2047   3.677   2.437   2.842  1.8240  1.0958 -0.1295
   76phy    O33 2048   3.747   2.513   3.005 -0.3028  0.1760 -0.1865
   76phy    H1B 2049   3.760   2.494   3.095 -1.6036 -2.7784 -0.5322
   76phy    C12 2050   3.554   2.355   3.004  0.4062 -0.4277  0.3965
   76phy    O11 2051   3.556   2.310   3.135 -0.3663  0.3901 -0.5108
   76phy    H1A 2052   3.623   2.356   3.181  0.3653  0.2761 -1.4295
   77phy    C35 2053   2.806   1.141   1.142 -0.2357  0.2445 -0.2411
   77phy    C33 2054   2.688   1.112   1.242  0.1535  0.1840 -0.1579
   77phy    C34 2055   2.674   1.235   1.326 -0.3631 -0.3733  0.4116
   77phy    C32 2056   2.553   1.069   1.179 -0.4077 -0.4408 -0.0531
   77phy    C31 2057   2.530   0.919   1.172 -0.0069 -0.6815 -0.3900
   77phy    C30 2058   2.396   0.877   1.116  0.3991  0.2610  0.3715
   77phy    C28 2059   2.386   0.727   1.075 -0.5279 -0.7371 -0.4015
   77phy    C29 2060   2.243   0.686   1.077  0.2939 -0.2464  0.7182
   77phy    C27 2061   2.441   0.682   0.937 -0.1302 -0.1019 -0.1446
   77phy    C26 2062   2.588   0.674   0.902  0.5936  0.1162 -0.2499
   77phy    C25 2063   2.615   0.581   0.783 -0.1566 -0.1471 -0.1828
   77phy    C23 2064   2.756   0.584   0.722 -0.3230  0.2253  0.2907
   77phy    C24 2065   2.858   0.500   0.798  0.0556  0.4732  0.4497
   77phy    C22 2066   2.759   0.533   0.575 -0.5934 -0.2582  0.3493
   77phy    C21 2067   2.712   0.625   0.461 -0.3831 -0.0909  0.0042
   77phy    C20 2068   2.724   0.554   0.329 -0.0808  0.4129  0.1660
   77phy    C18 2069   2.697   0.621   0.187  0.5408  0.2768 -0.3808
   77phy    O01 2070   2.679   0.502   0.107  0.5448  0.0381  0.1692
   77phy    H01 2071   2.735   0.435   0.141 -0.3399 -1.7749 -1.7609
   77phy    C19 2072   2.827   0.697   0.146  0.1663 -0.2527  0.8125
   77phy    C13 2073   2.560   0.710   0.178 -0.5692 -0.4380 -0.0534
   77phy     H3 2074   2.480   0.643   0.219  0.7376 -0.6344  2.4019
   77phy    O33 2075   2.542   0.817   0.273  0.0665 -0.7183 -0.0225
   77phy    H1B 2076   2.454   0.804   0.303 -0.2224 -0.3032 -0.6627
   77phy    C12 2077   2.486   0.737   0.047  0.0764  0.0323 -0.3004
   77phy    O11 2078   2.457   0.629  -0.041 -0.7076 -0.3792  0.2338
   77phy    H1A 2079   2.530   0.571  -0.031  0.0332  0.2162 -1.2908
   78phy    C35 2080   5.094   0.930   1.147  0.4205 -0.2760  0.6246
   78phy    C33 2081   4.979   0.900   1.241 -0.1073 -0.1074 -0.2935
   78phy    C34 2082   5.012   0.947   1.383  0.0940 -0.2939 -0.2896
   78phy    C32 2083   4.856   0.985   1.198  0.2052  0.4316  0.1878
   78phy    C31 2084   4.749   0.903   1.116  0.2305  0.1264 -0.0287
   78phy    C30 2085   4.615   0.975   1.106  0.4164 -0.3738 -0.3924
   78phy    C28 2086   4.495   0.892   1.057  0.7920 -0.0700  0.0835
   78phy    C29 2087   4.421   0.832   1.175 -0.4429  0.2239 -0.0823
   78phy    C27 2088   4.397   0.971   0.962  0.0780  0.4706  0.0009
   78phy    C26 2089   4.334   0.899   0.844  0.3587 -0.0627 -0.5533
   78phy    C25 2090   4.250   0.994   0.760  0.0382  0.1001  0.3914
   78phy    C23 2091   4.149   0.922   0.669  0.1776 -0.6195  0.3805
   78phy    C24 2092   4.003   0.946   0.715 -0.2219  0.0273 -0.2925
   78phy    C22 2093   4.164   0.975   0.521  0.4781 -0.4933 -0.3085
   78phy    C21 2094   4.230   0.885   0.418 -0.3362  0.1508 -0.0354
   78phy    C20 2095   4.231   0.936   0.271 -0.0051 -0.3726 -1.0704
   78phy    C18 2096   4.278   0.846   0.152 -0.2847 -0.5023 -1.0061
   78phy    O01 2097   4.407   0.785   0.179 -0.1905 -0.0177  0.0886
   78phy    H01 2098   4.455   0.839   0.238  1.8132 -1.3829 -0.1897
   78phy    C19 2099   4.301   0.940   0.036 -0.3175  0.3672  0.4221
   78phy    C13 2100   4.179   0.724   0.127  0.5897 -0.0090  0.0417
   78phy     H3 2101   4.177   0.669   0.225 -0.0692 -2.1034 -1.0869
   78phy    O33 2102   4.039   0.754   0.128 -0.5399 -0.0952 -0.5085
   78phy    H1B 2103   4.025   0.837   0.086 -1.1193  0.4653  0.7468
   78phy    C12 2104   4.210   0.589   0.050  0.3859 -0.4003  0.2866
   78phy    O11 2105   4.346   0.555   0.043 -0.5271  0.4390 -0.4475
   78phy    H1A 2106   4.397   0.631   0.064  0.3339  0.2886 -1.8887
   79phy    C35 2107   3.148   1.158   1.282 -0.8401 -0.1691 -0.0164
   79phy    C33 2108   3.164   1.312   1.273 -0.1137 -0.0198 -0.0095
   79phy    C34 2109   3.259   1.374   1.381 -0.4937 -0.6004  0.4850
   79phy    C32 2110   3.220   1.355   1.134  0.0017 -0.1724 -0.6587
   79phy    C31 2111   3.112   1.370   1.023  0.1490  0.3411 -0.1154
   79phy    C30 2112   3.182   1.375   0.888  0.1107 -0.2327 -0.2406
   79phy    C28 2113   3.086   1.388   0.769 -0.1931  0.4939 -0.1993
   79phy    C29 2114   3.057   1.527   0.721 -0.6581 -0.3935  0.0441
   79phy    C27 2115   3.148   1.304   0.651  0.0077 -0.0227  0.7540
   79phy    C26 2116   3.091   1.165   0.641 -0.3003  0.0860  0.0813
   79phy    C25 2117   3.164   1.074   0.546 -0.3929  0.2060  0.1031
   79phy    C23 2118   3.089   0.941   0.525  0.0094  0.1652 -0.0585
   79phy    C24 2119   2.982   0.958   0.415 -0.5715 -0.2901  0.0050
   79phy    C22 2120   3.187   0.836   0.473  0.3847 -0.1463  0.2703
   79phy    C21 2121   3.210   0.725   0.566 -0.2786 -0.2006  0.3581
   79phy    C20 2122   3.301   0.616   0.511 -0.2876  0.1296  0.3092
   79phy    C18 2123   3.318   0.477   0.583  0.0135 -0.4222  0.1750
   79phy    O01 2124   3.359   0.506   0.721  0.5085  0.3571 -0.3916
   79phy    H01 2125   3.436   0.560   0.717  0.3466  0.5611 -0.8996
   79phy    C19 2126   3.442   0.415   0.509 -0.7435 -0.5039 -0.1421
   79phy    C13 2127   3.189   0.380   0.587  0.1480 -0.2345  0.0464
   79phy     H3 2128   3.114   0.442   0.643  2.0192  1.6192  0.6245
   79phy    O33 2129   3.111   0.368   0.463  0.2756  0.0131  0.0159
   79phy    H1B 2130   3.140   0.428   0.397  0.4836  2.7370  2.3768
   79phy    C12 2131   3.164   0.263   0.688 -0.2890 -0.3302  0.2365
   79phy    O11 2132   3.254   0.265   0.796  0.0725  0.2586  0.0422
   79phy    H1A 2133   3.297   0.349   0.797 -0.8608  0.7684 -0.8574
   80phy    C35 2134   4.219   1.701   1.420  0.4027  0.4764  0.4108
   80phy    C33 2135   4.131   1.594   1.485  0.2444  0.1133 -0.1064
   80phy    C34 2136   4.139   1.590   1.639  0.2372  0.0958  0.1002
   80phy    C32 2137   3.992   1.594   1.415 -0.3097  0.1496 -0.9954
   80phy    C31 2138   3.934   1.458   1.371  0.0390  0.4703  0.0029
   80phy    C30 2139   3.802   1.468   1.293  0.2084  0.2421 -0.3660
   80phy    C28 2140   3.744   1.330   1.243  0.2029  0.1016  0.1528
   80phy    C29 2141   3.676   1.246   1.356 -0.2926 -0.2545 -0.4014
   80phy    C27 2142   3.657   1.353   1.116 -0.3879 -0.1901 -0.0729
   80phy    C26 2143   3.659   1.243   1.012  0.1129  0.2433  0.0022
   80phy    C25 2144   3.575   1.271   0.883 -0.2179  0.1267 -0.1936
   80phy    C23 2145   3.572   1.166   0.771  0.1918  0.2437 -0.0283
   80phy    C24 2146   3.452   1.073   0.789  0.2806  0.3416  0.4015
   80phy    C22 2147   3.557   1.224   0.628  0.2132 -0.2868 -0.1934
   80phy    C21 2148   3.603   1.138   0.513 -0.3922  0.1590  0.0509
   80phy    C20 2149   3.591   1.199   0.369  0.0739 -0.0852 -0.5527
   80phy    C18 2150   3.632   1.098   0.250  0.2382 -0.0908 -0.4399
   80phy    O01 2151   3.774   1.065   0.244 -0.4582 -0.2018 -0.1797
   80phy    H01 2152   3.799   1.017   0.167 -0.3905 -0.5511  0.0586
   80phy    C19 2153   3.608   1.197   0.135 -0.0413 -0.0579 -0.0104
   80phy    C13 2154   3.538   0.964   0.231  0.1174  0.8919 -0.1947
   80phy     H3 2155   3.445   0.981   0.290 -0.8071 -0.6233 -1.1461
   80phy    O33 2156   3.466   0.929   0.107 -0.3524  0.4111  0.0776
   80phy    H1B 2157   3.528   0.884   0.054 -2.4458  0.7926 -2.9717
   80phy    C12 2158   3.573   0.829   0.306 -0.3914 -0.3915  0.1378
   80phy    O11 2159   3.627   0.724   0.229 -0.1165 -0.1325 -0.1347
   80phy    H1A 2160   3.564   0.702   0.163  0.0748  2.0388 -1.1262
   81phy    C35 2161   2.880   1.535   1.498  0.1370  0.5771  0.1082
   81phy    C33 2162   2.889   1.669   1.434 -0.6395 -0.1529  0.4934
   81phy    C34 2163   2.796   1.766   1.503  0.6412  0.2459 -0.0219
   81phy    C32 2164   3.036   1.713   1.425  0.3385  0.4859  0.1755
   81phy    C31 2165   3.082   1.737   1.285  0.5662  0.3945  0.5096
   81phy    C30 2166   3.222   1.807   1.277 -0.6139 -0.0486 -0.2386
   81phy    C28 2167   3.263   1.865   1.142  0.0417  0.1313 -0.0496
   81phy    C29 2168   3.345   1.990   1.171 -0.1177 -0.0304 -0.5550
   81phy    C27 2169   3.348   1.768   1.056  0.0406  0.4585 -0.1913
   81phy    C26 2170   3.356   1.799   0.910  0.0706  0.0994  0.0607
   81phy    C25 2171   3.422   1.692   0.819 -0.4472  0.1541 -0.2381
   81phy    C23 2172   3.440   1.747   0.674  0.4328  0.0674 -0.0033
   81phy    C24 2173   3.564   1.829   0.643 -0.4413 -0.3704 -0.7312
   81phy    C22 2174   3.446   1.630   0.572 -0.1646  0.0401 -0.3396
   81phy    C21 2175   3.334   1.639   0.470 -0.3405  0.3950  0.0277
   81phy    C20 2176   3.337   1.519   0.371 -0.3687 -0.1700  0.2573
   81phy    C18 2177   3.223   1.494   0.266  0.0920 -0.7863  0.5972
   81phy    O01 2178   3.104   1.504   0.342  0.5399 -0.7246 -0.1634
   81phy    H01 2179   3.123   1.561   0.414 -0.2724 -0.6951  0.0431
   81phy    C19 2180   3.240   1.346   0.236 -0.2293  0.5006 -0.0120
   81phy    C13 2181   3.226   1.582   0.132 -0.0191 -0.3274 -0.3184
   81phy     H3 2182   3.217   1.687   0.171  1.1142  0.2669 -1.5634
   81phy    O33 2183   3.356   1.599   0.073 -0.2369 -0.2819 -0.1511
   81phy    H1B 2184   3.381   1.689   0.083 -0.9940 -0.0361 -0.4020
   81phy    C12 2185   3.102   1.621   0.044  0.0199 -0.2757  0.1339
   81phy    O11 2186   3.060   1.546  -0.063 -0.3572 -0.2992 -0.1243
   81phy    H1A 2187   3.016   1.597  -0.128 -0.0885 -0.7082 -0.6417
   82phy    C35 2188   1.997   2.218   0.957  0.5020  0.3931  0.2345
   82phy    C33 2189   2.134   2.201   1.025 -0.2573  0.0882 -0.0139
   82phy    C34 2190   2.106   2.175   1.170  0.3643 -0.4941  0.3150
   82phy    C32 2191   2.219   2.089   0.961  0.4335  0.2863 -0.3217
   82phy    C31 2192   2.308   2.134   0.841  0.3920  0.2058 -0.2336
   82phy    C30 2193   2.422   2.041   0.793  0.1982 -0.4258 -0.2619
   82phy    C28 2194   2.484   2.076   0.657 -0.2939  0.2040 -0.0837
   82phy    C29 2195   2.580   2.195   0.670  0.2919 -0.8345 -0.1214
   82phy    C27 2196   2.555   1.951   0.598  0.1154  0.2202  0.1313
   82phy    C26 2197   2.586   1.955   0.448 -0.4118 -0.3762 -0.1068
   82phy    C25 2198   2.689   1.850   0.400  0.0346  0.0179 -0.3126
   82phy    C23 2199   2.720   1.850   0.247  0.3824  0.4846 -0.4637
   82phy    C24 2200   2.842   1.932   0.212  0.1745  0.1836 -0.3588
   82phy    C22 2201   2.734   1.707   0.192 -0.5067 -0.1925  0.4785
   82phy    C21 2202   2.659   1.678   0.065 -0.3144  0.0488 -0.2102
   82phy    C20 2203   2.683   1.535   0.012 -0.0889  0.1269 -0.0735
   82phy    C18 2204   2.651   1.510  -0.145 -0.2694 -0.0491  0.0369
   82phy    O01 2205   2.511   1.521  -0.164 -0.0114  0.0795  0.2268
   82phy    H01 2206   2.493   1.613  -0.162 -1.7208 -0.0700 -2.3642
   82phy    C19 2207   2.685   1.356  -0.145  0.2368 -0.3039 -0.2265
   82phy    C13 2208   2.732   1.600  -0.256  0.4865  0.0502  0.0838
   82phy     H3 2209   2.671   1.693  -0.264 -0.5904 -0.4787  1.6349
   82phy    O33 2210   2.853   1.666  -0.213  0.1090  0.0194  0.4229
   82phy    H1B 2211   2.833   1.756  -0.196 -0.0553 -0.0824  0.7773
   82phy    C12 2212   2.713   1.595  -0.413 -0.0947  0.2163 -0.3875
   82phy    O11 2213   2.818   1.540  -0.478  0.6607  0.1548 -0.1317
   82phy    H1A 2214   2.895   1.593  -0.464 -0.2333  1.0175  2.0146
   83phy    C35 2215   4.117   1.067   1.784  0.2645 -0.5253  0.3238
   83phy    C33 2216   3.993   1.152   1.778 -0.2390 -0.0909  0.0800
   83phy    C34 2217   3.974   1.176   1.627  0.3639  0.0245  0.2023
   83phy    C32 2218   3.873   1.095   1.854 -0.1593  0.1607  0.1847
   83phy    C31 2219   3.769   1.195   1.894  0.3065 -0.0994 -0.5283
   83phy    C30 2220   3.651   1.134   1.967 -0.0860 -0.0031  0.2717
   83phy    C28 2221   3.526   1.229   1.985 -0.3635 -0.1481 -0.4426
   83phy    C29 2222   3.443   1.242   1.859 -0.1685 -0.2987  0.1170
   83phy    C27 2223   3.427   1.169   2.081 -0.0780 -0.0059  0.3679
   83phy    C26 2224   3.442   1.234   2.221  0.4022  0.0466  0.1351
   83phy    C25 2225   3.337   1.191   2.329 -0.4229  0.4826  0.3798
   83phy    C23 2226   3.359   1.249   2.472 -0.4708 -0.5892 -0.1604
   83phy    C24 2227   3.238   1.227   2.564 -0.4062 -0.1106  0.0887
   83phy    C22 2228   3.481   1.202   2.551  0.3401  0.0612  0.3716
   83phy    C21 2229   3.558   1.316   2.618  0.0546 -0.2957 -0.1800
   83phy    C20 2230   3.670   1.250   2.704 -0.0692 -0.1661 -0.0183
   83phy    C18 2231   3.768   1.337   2.794 -0.4101  0.5363  0.0076
   83phy    O01 2232   3.697   1.444   2.850  0.3884 -0.2173  0.2938
   83phy    H01 2233   3.609   1.419   2.872  0.3759  0.1488  0.6780
   83phy    C19 2234   3.804   1.238   2.910 -0.2094 -0.0400 -0.6722
   83phy    C13 2235   3.889   1.402   2.711  0.4387 -0.3239  0.0242
   83phy     H3 2236   3.849   1.464   2.626  0.1340 -0.1774  0.2736
   83phy    O33 2237   3.970   1.299   2.642  0.2780  0.3840 -0.4564
   83phy    H1B 2238   3.908   1.256   2.586 -2.4232  1.2129  1.6881
   83phy    C12 2239   3.985   1.504   2.787  0.2491 -0.0684 -0.4089
   83phy    O11 2240   3.910   1.592   2.872 -0.1231 -0.2603 -0.0074
   83phy    H1A 2241   3.818   1.578   2.858 -0.4983  1.8997  0.0460
   84phy    C35 2242   4.404   2.094   1.180 -0.3880  0.5570  0.3970
   84phy    C33 2243   4.279   2.044   1.243  0.0927 -0.0875  0.1836
   84phy    C34 2244   4.263   2.114   1.375 -0.5407  0.0147 -0.0211
   84phy    C32 2245   4.162   2.054   1.149 -0.2609 -0.6509 -0.4779
   84phy    C31 2246   4.085   1.922   1.140 -0.4990  0.1629  0.1462
   84phy    C30 2247   3.964   1.928   1.043 -0.0384 -0.1591  0.0851
   84phy    C28 2248   3.873   1.800   1.053 -0.6093  0.1942 -0.1351
   84phy    C29 2249   3.739   1.830   1.122 -0.2001  0.3194  0.1294
   84phy    C27 2250   3.840   1.735   0.919 -0.0799 -0.0663 -0.1758
   84phy    C26 2251   3.922   1.617   0.871  0.3558 -0.4241 -0.3929
   84phy    C25 2252   3.852   1.554   0.754 -0.0894  0.2160  0.1682
   84phy    C23 2253   3.936   1.475   0.648  0.1023 -0.2038 -0.3589
   84phy    C24 2254   3.959   1.330   0.685  0.0701 -0.3503 -0.0535
   84phy    C22 2255   3.867   1.473   0.517 -0.8805  0.1475  0.7152
   84phy    C21 2256   3.861   1.599   0.434 -0.0353 -0.2956  0.1261
   84phy    C20 2257   3.793   1.569   0.298 -0.2757 -0.1307  0.3580
   84phy    C18 2258   3.767   1.680   0.197  0.1089  0.2347 -0.4469
   84phy    O01 2259   3.702   1.793   0.256  0.6043 -0.1618 -0.3532
   84phy    H01 2260   3.750   1.864   0.218  1.3547 -0.2239  0.4330
   84phy    C19 2261   3.660   1.613   0.107 -0.0178 -0.7186 -0.4436
   84phy    C13 2262   3.892   1.730   0.108 -0.0629  0.1244 -0.6193
   84phy     H3 2263   3.964   1.767   0.186 -0.2705 -1.6480  0.4570
   84phy    O33 2264   3.985   1.633   0.051 -0.1938 -0.1372  0.3432
   84phy    H1B 2265   3.974   1.630  -0.042 -1.6029 -2.9547  0.5199
   84phy    C12 2266   3.898   1.861   0.025 -0.3107 -0.0524  0.9279
   84phy    O11 2267   3.809   1.956   0.065  0.2297  0.3250 -0.0306
   84phy    H1A 2268   3.807   2.021  -0.001 -0.5027  0.7074  0.3528
   85phy    C35 2269   2.288   0.399   1.874  0.2614 -0.2732 -0.1821
   85phy    C33 2270   2.271   0.538   1.935 -0.1282  0.0523 -0.4653
   85phy    C34 2271   2.155   0.601   1.867  0.0624  0.0569  0.1766
   85phy    C32 2272   2.253   0.535   2.086 -0.2430 -0.0018  0.0914
   85phy    C31 2273   2.381   0.587   2.162 -0.2034 -0.2067  0.0461
   85phy    C30 2274   2.358   0.586   2.313  0.2187  0.1887 -0.0336
   85phy    C28 2275   2.477   0.630   2.399  0.3600 -0.2726  0.0324
   85phy    C29 2276   2.490   0.784   2.412 -0.3076 -0.2815 -0.3295
   85phy    C27 2277   2.461   0.569   2.544 -0.1645  0.1376  0.1707
   85phy    C26 2278   2.586   0.508   2.609  0.2912 -0.0314 -0.0343
   85phy    C25 2279   2.550   0.455   2.748 -0.5149  0.0301 -0.1393
   85phy    C23 2280   2.665   0.397   2.832 -0.7778  0.1410 -0.0552
   85phy    C24 2281   2.766   0.502   2.888 -0.4850  0.0561  0.3852
   85phy    C22 2282   2.615   0.312   2.947  0.0620 -0.5520 -0.2342
   85phy    C21 2283   2.686   0.176   2.964 -0.1463  0.0147  0.5723
   85phy    C20 2284   2.631   0.108   3.087  0.1148  0.5513 -0.6754
   85phy    C18 2285   2.700  -0.023   3.134  0.1258 -0.0314  0.2088
   85phy    O01 2286   2.839   0.007   3.134 -0.0314  0.3638 -0.3007
   85phy    H01 2287   2.893  -0.062   3.168  0.4116  0.3462 -1.0154
   85phy    C19 2288   2.651  -0.034   3.281  0.4618 -0.2837  0.0531
   85phy    C13 2289   2.682  -0.141   3.023  0.2812 -0.5246 -0.4767
   85phy     H3 2290   2.727  -0.106   2.926  0.4295 -0.0340 -0.2349
   85phy    O33 2291   2.541  -0.164   2.986  0.1911  0.1980  0.5072
   85phy    H1B 2292   2.510  -0.083   2.951  1.4470  0.6780  0.4686
   85phy    C12 2293   2.743  -0.283   3.047  0.1176 -0.0406 -0.0332
   85phy    O11 2294   2.675  -0.363   3.136 -0.1918  0.0484 -0.1766
   85phy    H1A 2295   2.591  -0.381   3.099 -0.2944 -1.0366  0.5414
   86phy    C35 2296   4.580   1.124   2.163  0.2217  0.0507  0.3090
   86phy    C33 2297   4.485   1.191   2.066  0.2355 -0.8346  0.3387
   86phy    C34 2298   4.466   1.100   1.951  0.3986  0.5995 -0.0541
   86phy    C32 2299   4.355   1.217   2.143  0.5473  0.0256  0.6850
   86phy    C31 2300   4.285   1.346   2.099 -0.2262 -0.7345  0.2036
   86phy    C30 2301   4.175   1.387   2.194  0.0016 -0.0504 -0.3656
   86phy    C28 2302   4.107   1.519   2.149  0.0307 -0.1998  0.2120
   86phy    C29 2303   3.981   1.485   2.072 -0.6627  0.2691  0.6965
   86phy    C27 2304   4.075   1.609   2.269  0.4665 -0.3973 -0.5043
   86phy    C26 2305   4.174   1.717   2.306 -0.3710 -0.3629  0.4108
   86phy    C25 2306   4.123   1.809   2.417  0.2025  0.1340  0.0882
   86phy    C23 2307   4.210   1.924   2.473  0.2283 -0.4252 -0.4344
   86phy    C24 2308   4.209   2.052   2.390  0.1160  0.3145  0.2131
   86phy    C22 2309   4.156   1.966   2.611  0.3738  0.2782 -0.5079
   86phy    C21 2310   4.244   1.917   2.728 -0.2539  0.1981 -0.0342
   86phy    C20 2311   4.216   1.980   2.864  0.3422 -0.2936 -0.4944
   86phy    C18 2312   4.312   1.955   2.991  0.1035 -0.3472 -0.0183
   86phy    O01 2313   4.448   1.994   2.952 -0.0859 -0.3307 -0.0222
   86phy    H01 2314   4.511   1.992   3.021  0.5140  0.1436 -0.5425
   86phy    C19 2315   4.268   2.064   3.095  0.4956 -0.3881  0.5590
   86phy    C13 2316   4.304   1.802   3.050 -0.1554 -0.0569  0.3229
   86phy     H3 2317   4.199   1.778   3.082 -0.5276  1.1567  0.0572
   86phy    O33 2318   4.369   1.804   3.180  0.5970  0.1209 -0.2284
   86phy    H1B 2319   4.332   1.745   3.242  0.4650  0.6802  0.2343
   86phy    C12 2320   4.359   1.679   2.964  0.2982 -0.1869 -0.1140
   86phy    O11 2321   4.385   1.553   3.025  0.2624  0.3631 -0.1685
   86phy    H1A 2322   4.453   1.564   3.089  0.1722  0.0656 -0.0213
   87phy    C35 2323   3.240   3.073   1.890  0.0751 -0.0186  0.2709
   87phy    C33 2324   3.153   3.194   1.917  0.0916 -0.2885  0.3939
   87phy    C34 2325   3.191   3.254   2.054 -0.2576 -0.5995  0.1947
   87phy    C32 2326   3.171   3.293   1.800 -0.4765 -0.3431 -0.3617
   87phy    C31 2327   3.038   3.305   1.720  0.0449 -0.6863  0.0266
   87phy    C30 2328   3.045   3.399   1.607  0.2660 -0.0329  0.3164
   87phy    C28 2329   2.926   3.407   1.510 -0.1644  0.4219  0.5230
   87phy    C29 2330   2.806   3.487   1.565 -0.1737 -0.1003 -0.5251
   87phy    C27 2331   2.969   3.476   1.386  0.1487 -0.3288  0.1058
   87phy    C26 2332   2.996   3.392   1.262 -0.0012  0.5229 -0.4902
   87phy    C25 2333   3.070   3.462   1.150  0.3650  0.4990 -0.1617
   87phy    C23 2334   3.122   3.374   1.029  0.5234  0.4978 -0.3931
   87phy    C24 2335   3.020   3.374   0.908 -0.0350 -0.2035 -0.2653
   87phy    C22 2336   3.253   3.441   0.976 -0.3533  0.2539 -0.5896
   87phy    C21 2337   3.346   3.361   0.891 -0.0819 -0.3444  0.7775
   87phy    C20 2338   3.460   3.451   0.844 -0.1514 -0.6494  0.1211
   87phy    C18 2339   3.564   3.412   0.729  0.2897  0.1540 -1.2210
   87phy    O01 2340   3.608   3.278   0.763 -0.0020  0.2010  0.3719
   87phy    H01 2341   3.687   3.257   0.717 -1.3282  0.7999 -2.4102
   87phy    C19 2342   3.686   3.502   0.749 -0.0717  0.0135  0.2939
   87phy    C13 2343   3.502   3.403   0.582 -0.2312 -0.0349 -0.3825
   87phy     H3 2344   3.423   3.325   0.594 -0.1314  0.0435  0.9895
   87phy    O33 2345   3.418   3.512   0.547  0.0856  0.0660  0.5997
   87phy    H1B 2346   3.475   3.575   0.507  0.2107 -0.9488 -0.8894
   87phy    C12 2347   3.550   3.325   0.453 -0.3387  0.6827 -0.3163
   87phy    O11 2348   3.626   3.395   0.359 -0.3700 -0.4512  0.0537
   87phy    H1A 2349   3.626   3.488   0.371 -1.0560 -0.6049  1.5034
   88phy    C35 2350   3.904   2.311   1.477 -0.1085 -0.0233  0.7810
   88phy    C33 2351   3.844   2.190   1.549  0.0236 -0.2385 -0.3422
   88phy    C34 2352   3.858   2.063   1.456 -0.7198  0.1201 -0.6289
   88phy    C32 2353   3.909   2.179   1.690  0.0683 -0.6091  0.4554
   88phy    C31 2354   3.833   2.095   1.791 -0.2413  0.3152 -0.2311
   88phy    C30 2355   3.906   2.079   1.925  0.2182 -0.3571  0.0593
   88phy    C28 2356   3.813   1.999   2.025  0.0261 -0.3662 -0.2452
   88phy    C29 2357   3.857   1.856   2.033  0.1765 -0.1113  0.1981
   88phy    C27 2358   3.829   2.061   2.168  0.4338  0.8021  0.4456
   88phy    C26 2359   3.733   2.176   2.202 -0.1966  0.3430 -0.0595
   88phy    C25 2360   3.743   2.214   2.349 -0.6397  0.5466 -0.0450
   88phy    C23 2361   3.683   2.348   2.394 -0.1905  0.2960 -0.9070
   88phy    C24 2362   3.544   2.329   2.458  0.0620  0.0637  0.2163
   88phy    C22 2363   3.780   2.414   2.496  0.8271  0.7772 -0.0234
   88phy    C21 2364   3.828   2.563   2.474 -0.5977 -0.3766 -0.4290
   88phy    C20 2365   3.909   2.611   2.594  0.3273 -0.2594 -0.4115
   88phy    C18 2366   3.964   2.756   2.616 -0.9857  0.5534 -0.0843
   88phy    O01 2367   3.858   2.842   2.639 -0.2702 -0.0156  0.7014
   88phy    H01 2368   3.799   2.799   2.698 -0.2576 -0.3462  0.4776
   88phy    C19 2369   4.035   2.745   2.758  0.5408  0.3772 -0.2851
   88phy    C13 2370   4.060   2.812   2.497  0.3060 -0.3205  0.1488
   88phy     H3 2371   4.135   2.734   2.466 -0.2690 -0.7411 -0.2071
   88phy    O33 2372   4.149   2.910   2.548  0.5064  0.0323 -0.0274
   88phy    H1B 2373   4.091   2.977   2.580 -0.6004 -0.6507 -0.5659
   88phy    C12 2374   3.995   2.870   2.374  0.5294  0.2594  0.0412
   88phy    O11 2375   3.926   2.989   2.408  0.2374 -0.0380  0.2053
   88phy    H1A 2376   3.886   2.974   2.492 -0.8319  0.0706 -0.2669
   89phy    C35 2377   0.795   1.987   1.302 -0.2358 -0.2180 -0.1511
   89phy    C33 2378   0.797   2.110   1.387  0.0684  0.0504  0.5623
   89phy    C34 2379   0.736   2.080   1.521  0.3802  0.7890 -0.0757
   89phy    C32 2380   0.946   2.157   1.386 -0.6218  0.5775 -0.9304
   89phy    C31 2381   0.977   2.304   1.400 -0.3209  0.0881  0.3678
   89phy    C30 2382   1.125   2.344   1.402 -0.2052  0.0479 -0.1061
   89phy    C28 2383   1.151   2.500   1.406  0.0830  0.2798 -0.2165
   89phy    C29 2384   1.132   2.547   1.553 -0.3204 -0.0424  0.0646
   89phy    C27 2385   1.298   2.526   1.378  0.4068 -0.4014 -0.1987
   89phy    C26 2386   1.325   2.561   1.230 -0.2153  0.6211  0.1922
   89phy    C25 2387   1.465   2.619   1.193 -0.1529 -0.0217  0.2024
   89phy    C23 2388   1.476   2.679   1.052 -0.2858 -0.6360  0.0025
   89phy    C24 2389   1.429   2.826   1.053  0.2696  0.3252 -0.2413
   89phy    C22 2390   1.623   2.684   1.016  0.0886  0.5391 -0.2191
   89phy    C21 2391   1.648   2.645   0.867 -0.5437  0.0718  0.1011
   89phy    C20 2392   1.801   2.651   0.840 -0.7397 -0.0158  0.1537
   89phy    C18 2393   1.858   2.621   0.692 -0.1551  0.0355  0.4414
   89phy    O01 2394   1.805   2.491   0.650 -0.1305  0.2184 -0.0420
   89phy    H01 2395   1.794   2.435   0.725 -1.2467 -0.4799 -0.6927
   89phy    C19 2396   2.010   2.594   0.719  0.2055  0.1734  0.1561
   89phy    C13 2397   1.838   2.740   0.584 -0.5013 -0.1305  0.6322
   89phy     H3 2398   1.730   2.762   0.600 -1.0060 -1.6496 -0.4376
   89phy    O33 2399   1.894   2.876   0.597 -0.5015  0.0105 -0.4498
   89phy    H1B 2400   1.986   2.868   0.578 -0.3237 -1.8772  0.8916
   89phy    C12 2401   1.805   2.707   0.435  0.4021 -0.5561  0.0906
   89phy    O11 2402   1.756   2.581   0.407 -0.0866 -0.4748 -0.1227
   89phy    H1A 2403   1.761   2.535   0.489  1.3119  1.1469  0.7509
   90phy    C35 2404   3.428   2.788   2.176  0.2925 -0.2525 -0.6258
   90phy    C33 2405   3.543   2.885   2.205 -0.1686  0.2550  0.1287
   90phy    C34 2406   3.616   2.929   2.079  0.3855 -0.1457 -0.2920
   90phy    C32 2407   3.499   2.999   2.304  0.2044  0.3780  0.5044
   90phy    C31 2408   3.602   3.054   2.402 -0.8574  0.9682 -0.5004
   90phy    C30 2409   3.567   3.180   2.476 -0.0809  0.2378 -0.4384
   90phy    C28 2410   3.677   3.252   2.560  0.5989 -0.5311  0.4576
   90phy    C29 2411   3.720   3.377   2.475 -0.4490 -0.4076 -0.3775
   90phy    C27 2412   3.612   3.322   2.680  0.4397  0.2599 -0.4676
   90phy    C26 2413   3.612   3.244   2.812  0.0538  0.3110  0.0048
   90phy    C25 2414   3.530   3.318   2.916 -0.0509  0.0797  0.7028
   90phy    C23 2415   3.499   3.239   3.045  0.5002  0.0344 -0.4581
   90phy    C24 2416   3.486   3.341   3.159  0.0540  0.1949 -0.1779
   90phy    C22 2417   3.371   3.154   3.040 -0.2451 -0.1843  0.3952
   90phy    C21 2418   3.412   3.012   2.999  0.1036  0.1363 -0.5510
   90phy    C20 2419   3.303   2.908   2.985  0.7008  0.0098 -0.3349
   90phy    C18 2420   3.335   2.762   2.930  0.1998 -0.4460  0.4625
   90phy    O01 2421   3.469   2.723   2.967  0.4512  0.5614  0.5427
   90phy    H01 2422   3.537   2.737   2.904  0.8007 -1.5746  0.3573
   90phy    C19 2423   3.242   2.671   3.016  0.1975 -0.7643 -0.0447
   90phy    C13 2424   3.318   2.762   2.768  0.1981  0.1892 -0.1160
   90phy     H3 2425   3.356   2.858   2.723  0.6230  0.1800  0.2276
   90phy    O33 2426   3.174   2.768   2.733 -0.6155  0.0931 -0.4120
   90phy    H1B 2427   3.123   2.828   2.784 -0.5843  0.5791 -0.9473
   90phy    C12 2428   3.397   2.652   2.688  0.2579  0.0352  0.1516
   90phy    O11 2429   3.364   2.517   2.713 -0.0634 -0.0881 -0.2858
   90phy    H1A 2430   3.272   2.508   2.725  0.0337 -0.8745 -0.1067
   91phy    C35 2431   4.207   2.330   2.092 -0.4672 -0.1831  0.5194
   91phy    C33 2432   4.119   2.451   2.078 -0.1316  0.2277 -0.1420
   91phy    C34 2433   4.050   2.477   2.214 -0.1474  0.4102  0.0107
   91phy    C32 2434   4.199   2.567   2.026 -0.2724 -0.2230  0.2442
   91phy    C31 2435   4.138   2.672   1.938  0.1315 -0.4961 -0.1309
   91phy    C30 2436   4.240   2.786   1.905  0.0253  0.5091  0.2004
   91phy    C28 2437   4.168   2.889   1.814 -0.3031  0.6288 -0.0108
   91phy    C29 2438   4.115   3.012   1.892 -0.1069  0.2581  0.1482
   91phy    C27 2439   4.265   2.944   1.703  0.7225 -0.0477 -0.0908
   91phy    C26 2440   4.212   3.009   1.574 -0.2464  0.0862 -0.3218
   91phy    C25 2441   4.322   3.071   1.485 -0.1222 -0.1492 -0.3224
   91phy    C23 2442   4.280   3.152   1.360  0.0317 -0.9077 -0.5698
   91phy    C24 2443   4.267   3.303   1.388 -0.0747 -0.3499 -0.6934
   91phy    C22 2444   4.396   3.143   1.259 -0.2963  0.5690  0.2114
   91phy    C21 2445   4.362   3.049   1.140  0.5340 -0.0281  0.1867
   91phy    C20 2446   4.471   3.060   1.034  0.4759  0.9892 -0.1886
   91phy    C18 2447   4.478   2.942   0.920  0.5752 -0.0091 -0.1091
   91phy    O01 2448   4.475   2.814   0.984  0.5324  0.1188  0.0713
   91phy    H01 2449   4.557   2.805   1.029  1.2573 -1.9259 -1.4544
   91phy    C19 2450   4.615   2.951   0.855  0.3132  0.3085  0.2265
   91phy    C13 2451   4.361   2.945   0.811 -0.2118  0.2712  0.1860
   91phy     H3 2452   4.269   2.947   0.874  0.3793 -0.2244  1.0899
   91phy    O33 2453   4.334   3.069   0.743 -0.0999  0.3671  0.0897
   91phy    H1B 2454   4.269   3.118   0.789 -1.3659 -0.0929 -1.1386
   91phy    C12 2455   4.291   2.827   0.735  0.1289  0.4234 -0.1370
   91phy    O11 2456   4.347   2.795   0.610 -0.3225  0.1578 -0.3209
   91phy    H1A 2457   4.284   2.827   0.549 -0.3684 -0.3553 -0.5478
   92phy    C35 2458   2.447   1.452   1.888  0.2758  0.1706  0.7068
   92phy    C33 2459   2.585   1.392   1.872 -0.3502  0.1343 -0.0741
   92phy    C34 2460   2.591   1.277   1.779 -0.0649 -0.1202  0.1334
   92phy    C32 2461   2.694   1.505   1.845 -0.1067 -0.5195  0.3462
   92phy    C31 2462   2.835   1.492   1.908  0.4097  0.1946  0.5445
   92phy    C30 2463   2.918   1.614   1.868 -0.7144  0.3704 -0.3436
   92phy    C28 2464   3.059   1.624   1.934  0.0195 -0.1828 -0.0039
   92phy    C29 2465   3.165   1.536   1.863  0.6328  0.3193  0.0055
   92phy    C27 2466   3.096   1.773   1.921 -0.2299  0.2092  0.0577
   92phy    C26 2467   3.160   1.829   2.052  0.0101  0.6880  0.1305
   92phy    C25 2468   3.182   1.982   2.048  0.0951  0.0440  0.4160
   92phy    C23 2469   3.290   2.038   2.137 -0.0533  0.0454  0.4566
   92phy    C24 2470   3.343   2.164   2.072  0.1605 -0.4606  0.2981
   92phy    C22 2471   3.255   2.075   2.286  0.6102  0.1202 -0.5546
   92phy    C21 2472   3.266   1.967   2.392  0.2687  0.0042  0.6763
   92phy    C20 2473   3.152   1.986   2.496 -0.0616 -0.4089 -0.2199
   92phy    C18 2474   3.154   1.899   2.624  0.6476  0.3617  0.5224
   92phy    O01 2475   3.274   1.924   2.697 -1.0151  0.0451 -0.0140
   92phy    H01 2476   3.298   2.014   2.690 -0.0681 -0.2330 -0.4610
   92phy    C19 2477   3.043   1.959   2.710  0.1940 -0.1239 -0.2050
   92phy    C13 2478   3.135   1.738   2.593 -0.0534 -0.1496  0.9314
   92phy     H3 2479   3.201   1.702   2.510 -0.3100 -1.7995  1.4068
   92phy    O33 2480   3.005   1.703   2.539  0.0421 -0.1199 -0.3255
   92phy    H1B 2481   2.995   1.741   2.454 -2.5106  0.5901  0.2242
   92phy    C12 2482   3.176   1.630   2.705  0.5330 -0.0200  0.7456
   92phy    O11 2483   3.303   1.651   2.761 -0.1771  0.3407  0.0278
   92phy    H1A 2484   3.318   1.743   2.751  1.0420 -0.0724 -2.8537
   93phy    C35 2485   3.593   0.993   1.595  0.2708 -0.6659  0.0587
   93phy    C33 2486   3.473   0.938   1.515 -0.5362  0.1739  0.3033
   93phy    C34 2487   3.516   0.799   1.464  0.5956  0.0956 -0.2644
   93phy    C32 2488   3.351   0.916   1.606 -0.2341 -0.3740 -0.2054
   93phy    C31 2489   3.255   1.034   1.622 -0.0681 -0.2683 -0.0336
   93phy    C30 2490   3.118   0.997   1.683  0.0110  0.2051 -0.0459
   93phy    C28 2491   3.033   1.125   1.715 -0.3668 -0.0317 -0.4682
   93phy    C29 2492   2.937   1.163   1.605  0.2891  0.8516  0.0820
   93phy    C27 2493   2.941   1.104   1.838 -0.1182  0.3210  0.0650
   93phy    C26 2494   2.995   1.157   1.973  0.3540  0.1086  0.3070
   93phy    C25 2495   2.901   1.126   2.089  0.0688  0.4362 -0.4408
   93phy    C23 2496   2.927   1.183   2.228  0.4204 -0.1573 -0.0568
   93phy    C24 2497   2.894   1.339   2.241  0.2752  0.1573 -0.2408
   93phy    C22 2498   2.834   1.103   2.326  0.3332 -0.3531 -0.3855
   93phy    C21 2499   2.896   1.084   2.470  0.0885  0.5231 -0.2240
   93phy    C20 2500   2.793   0.993   2.547  0.1485 -0.0630  0.3403
   93phy    C18 2501   2.807   0.957   2.703 -0.6138  0.3118 -0.2039
   93phy    O01 2502   2.803   1.080   2.784  0.0698 -0.0635  0.0139
   93phy    H01 2503   2.792   1.053   2.873  0.8291 -1.6547 -0.3253
   93phy    C19 2504   2.667   0.909   2.737  0.3744  0.0331  0.0608
   93phy    C13 2505   2.929   0.859   2.752 -0.2478  0.1571 -0.3823
   93phy     H3 2506   2.942   0.774   2.680  2.6751  1.5661 -1.7121
   93phy    O33 2507   2.899   0.792   2.877  0.0255  0.4835  0.1954
   93phy    H1B 2508   2.840   0.845   2.926 -1.1590 -0.0052 -0.6567
   93phy    C12 2509   3.072   0.935   2.767 -0.3550 -0.6278 -0.1211
   93phy    O11 2510   3.180   0.851   2.785  0.3255  0.0809 -0.0682
   93phy    H1A 2511   3.135   0.776   2.816  0.6188 -0.3558 -0.6861
   94phy    C35 2512   4.518   2.405   1.685  0.2561  0.1240  0.0505
   94phy    C33 2513   4.387   2.401   1.613 -0.0380 -0.1920 -0.0344
   94phy    C34 2514   4.291   2.349   1.719  0.0374  0.5095 -0.0066
   94phy    C32 2515   4.339   2.534   1.550 -0.1632 -0.3251 -0.3794
   94phy    C31 2516   4.268   2.510   1.416  0.1960 -0.0978 -0.1644
   94phy    C30 2517   4.231   2.636   1.347 -0.1921 -0.0602 -0.4413
   94phy    C28 2518   4.158   2.626   1.215  0.1240  0.4575 -0.5534
   94phy    C29 2519   4.072   2.752   1.199  0.0191  0.1132 -0.5550
   94phy    C27 2520   4.259   2.609   1.098  0.1641 -0.0574  0.2978
   94phy    C26 2521   4.223   2.499   0.996 -0.0080  0.3796 -0.2380
   94phy    C25 2522   4.326   2.476   0.890 -0.3527  0.5302  0.3670
   94phy    C23 2523   4.283   2.381   0.777  0.3158  0.4020 -0.1705
   94phy    C24 2524   4.324   2.448   0.647 -0.1356  0.1793 -0.1982
   94phy    C22 2525   4.336   2.236   0.794  0.1896  0.2208 -0.1476
   94phy    C21 2526   4.259   2.133   0.705 -0.6369  0.2753 -0.0244
   94phy    C20 2527   4.313   1.996   0.721  0.1817  0.5774 -0.0750
   94phy    C18 2528   4.246   1.877   0.641 -0.5699 -0.0116 -0.0752
   94phy    O01 2529   4.106   1.875   0.672  0.1172 -0.6561  0.6208
   94phy    H01 2530   4.094   1.903   0.760 -0.6464  0.2369  0.2592
   94phy    C19 2531   4.301   1.755   0.718  0.3991  0.6829 -0.3001
   94phy    C13 2532   4.284   1.879   0.485 -0.4564 -0.6589 -0.0491
   94phy     H3 2533   4.236   1.973   0.449  0.4012  0.0506  0.6131
   94phy    O33 2534   4.421   1.907   0.445  0.4018 -0.0200 -0.4609
   94phy    H1B 2535   4.472   1.829   0.449 -0.3495 -0.5776 -1.2609
   94phy    C12 2536   4.209   1.807   0.365  0.0402 -0.6552 -0.3298
   94phy    O11 2537   4.255   1.685   0.316  0.5609 -0.0742 -0.4480
   94phy    H1A 2538   4.269   1.619   0.381  0.1741  0.8039  0.5571
   95phy    C35 2539   4.069   3.620   1.245 -0.3091 -0.2845 -0.2964
   95phy    C33 2540   3.941   3.611   1.168 -0.1965 -0.7094 -0.1372
   95phy    C34 2541   3.969   3.556   1.028 -0.4410 -0.0528 -0.1598
   95phy    C32 2542   3.830   3.531   1.237  0.0171 -0.2949 -0.3185
   95phy    C31 2543   3.731   3.589   1.339  0.1065 -0.7195  0.2268
   95phy    C30 2544   3.651   3.468   1.397  0.1944  0.0686 -0.8114
   95phy    C28 2545   3.538   3.509   1.498 -0.5573  0.0003 -0.0724
   95phy    C29 2546   3.399   3.507   1.435 -0.7474 -0.6379 -0.1603
   95phy    C27 2547   3.539   3.410   1.610  0.0559  0.1828 -0.0578
   95phy    C26 2548   3.615   3.445   1.737  0.5001 -0.4729 -0.2119
   95phy    C25 2549   3.584   3.352   1.856 -0.2989 -0.0056  0.0504
   95phy    C23 2550   3.661   3.386   1.983  0.4065 -0.4537  0.3266
   95phy    C24 2551   3.560   3.372   2.102  0.4250  0.2983  0.3055
   95phy    C22 2552   3.796   3.305   1.995 -0.2326 -0.0357 -0.0253
   95phy    C21 2553   3.887   3.344   2.112 -0.0621 -0.0699  0.1754
   95phy    C20 2554   4.021   3.273   2.126 -0.0881  0.8176 -0.0320
   95phy    C18 2555   4.109   3.283   2.258  0.0486 -0.1238  0.0725
   95phy    O01 2556   4.027   3.234   2.364  0.0160  0.6275 -0.8012
   95phy    H01 2557   3.982   3.156   2.337 -0.1426  0.8071 -1.0492
   95phy    C19 2558   4.217   3.179   2.236 -0.2756  0.0689 -0.4153
   95phy    C13 2559   4.168   3.428   2.301  0.1003  0.0019  0.2153
   95phy     H3 2560   4.220   3.471   2.211  0.7260 -0.6849  0.2461
   95phy    O33 2561   4.273   3.422   2.397 -0.1060 -0.0659 -0.0274
   95phy    H1B 2562   4.236   3.427   2.483  0.7710 -0.7730  0.4034
   95phy    C12 2563   4.077   3.539   2.350 -0.0377 -0.6030  0.3995
   95phy    O11 2564   4.006   3.496   2.463 -0.1575  0.3484  0.4971
   95phy    H1A 2565   3.988   3.404   2.458 -1.7078  0.6596 -0.5038
   96phy    C35 2566   2.410   2.981   2.676  0.6799  0.0961  0.3050
   96phy    C33 2567   2.545   2.964   2.611 -0.9702  0.1845  0.1453
   96phy    C34 2568   2.529   2.911   2.470 -0.5289 -0.0696 -0.3777
   96phy    C32 2569   2.625   3.097   2.595  0.0274  0.3301 -0.1730
   96phy    C31 2570   2.765   3.083   2.662 -0.1596 -0.1443 -0.0581
   96phy    C30 2571   2.850   3.207   2.665 -0.2238 -0.1011 -0.0036
   96phy    C28 2572   2.979   3.208   2.755 -0.3168 -0.2414  0.0266
   96phy    C29 2573   3.102   3.153   2.675 -0.2407  0.6552 -0.2913
   96phy    C27 2574   3.013   3.358   2.784  0.0714 -0.2032  0.0170
   96phy    C26 2575   3.113   3.400   2.893  0.3615 -0.0200 -0.0707
   96phy    C25 2576   3.108   3.548   2.926 -0.0695 -0.7232 -0.0925
   96phy    C23 2577   3.210   3.599   3.039 -0.3835 -0.1575  0.1191
   96phy    C24 2578   3.290   3.719   2.992 -0.0915  0.4450  0.1723
   96phy    C22 2579   3.136   3.636   3.176 -0.2696  0.1850 -0.1115
   96phy    C21 2580   3.150   3.519   3.279 -0.0376  0.4289  0.4024
   96phy    C20 2581   3.091   3.554   3.418 -0.6208 -0.2385 -0.0941
   96phy    C18 2582   3.071   3.444   3.531  0.4450 -0.2981  0.2216
   96phy    O01 2583   3.195   3.376   3.555 -0.1442 -0.1602  0.4662
   96phy    H01 2584   3.257   3.439   3.587 -0.2543 -0.4311  1.2441
   96phy    C19 2585   3.037   3.526   3.660  0.0956 -0.2429 -0.3138
   96phy    C13 2586   2.962   3.331   3.486  0.1517  0.3103  0.2655
   96phy     H3 2587   2.988   3.295   3.383  3.0201  0.2933  0.9118
   96phy    O33 2588   2.830   3.389   3.472 -0.0385 -0.2853  0.1988
   96phy    H1B 2589   2.768   3.321   3.453 -2.4801  1.6081  0.8783
   96phy    C12 2590   2.945   3.196   3.565  0.5037  0.3775 -0.7508
   96phy    O11 2591   2.915   3.081   3.498 -0.0578  0.4086 -0.1071
   96phy    H1A 2592   2.825   3.085   3.473 -0.2535 -2.5660 -0.2173
   97phy    C35 2593   3.372   2.297   0.652 -0.6369 -0.3008 -0.1377
   97phy    C33 2594   3.353   2.246   0.793 -0.0081 -0.0842  0.1169
   97phy    C34 2595   3.483   2.191   0.847  0.3952 -0.4425  0.0278
   97phy    C32 2596   3.299   2.360   0.875 -0.0490  0.4062  0.1117
   97phy    C31 2597   3.183   2.337   0.974 -0.4729 -0.0494 -0.5260
   97phy    C30 2598   3.136   2.462   1.048  0.3786  0.0135 -0.4655
   97phy    C28 2599   2.995   2.448   1.109  0.0472  0.8223 -0.2204
   97phy    C29 2600   3.012   2.456   1.262  0.1169 -0.0352  0.0798
   97phy    C27 2601   2.904   2.551   1.041 -0.5408  0.8591  0.4981
   97phy    C26 2602   2.756   2.504   1.037  0.1988 -0.3769 -0.1175
   97phy    C25 2603   2.674   2.607   0.950 -0.4162  0.2355  0.1274
   97phy    C23 2604   2.523   2.607   0.956  0.1427 -0.1611 -0.0913
   97phy    C24 2605   2.468   2.708   1.055  0.1204 -0.0270  0.4909
   97phy    C22 2606   2.469   2.652   0.822  0.5642  0.5718  0.1231
   97phy    C21 2607   2.436   2.545   0.717 -0.1944  0.3360 -0.1315
   97phy    C20 2608   2.452   2.607   0.577 -0.2346 -0.8819 -0.0542
   97phy    C18 2609   2.427   2.527   0.445 -0.7170 -0.5175  0.0789
   97phy    O01 2610   2.527   2.422   0.443 -0.5645  0.1242 -0.0142
   97phy    H01 2611   2.603   2.463   0.481 -1.7743  1.4903  1.0722
   97phy    C19 2612   2.481   2.631   0.342 -0.3545 -0.0323 -0.8059
   97phy    C13 2613   2.276   2.481   0.417 -1.0515  0.3021  0.7035
   97phy     H3 2614   2.246   2.422   0.507 -0.9151 -0.6349  0.1491
   97phy    O33 2615   2.173   2.574   0.422 -0.1065  0.0827 -0.0483
   97phy    H1B 2616   2.132   2.579   0.338 -2.0718 -1.1353  0.7765
   97phy    C12 2617   2.235   2.356   0.326 -1.0261  0.3509  0.3222
   97phy    O11 2618   2.266   2.366   0.192  0.1896 -0.0724  0.1229
   97phy    H1A 2619   2.316   2.293   0.160  1.7725  0.4725  1.2892
   98phy    C35 2620   3.295   3.517   2.582  0.5254 -0.0117  0.3373
   98phy    C33 2621   3.291   3.612   2.458  0.1055  0.2928 -0.1782
   98phy    C34 2622   3.262   3.520   2.336 -0.4992  0.0161 -0.9577
   98phy    C32 2623   3.185   3.720   2.460 -0.1369 -0.8470 -0.2017
   98phy    C31 2624   3.224   3.855   2.521 -0.1491 -0.0013  0.3744
   98phy    C30 2625   3.136   3.978   2.496  0.2057 -0.7737  0.3466
   98phy    C28 2626   3.204   4.107   2.547  0.8492  0.9043 -0.4541
   98phy    C29 2627   3.195   4.229   2.461  0.2372  0.3281 -0.3105
   98phy    C27 2628   3.155   4.144   2.691 -0.5530  0.1872 -0.0110
   98phy    C26 2629   3.261   4.143   2.802  0.2779 -0.2446 -0.2427
   98phy    C25 2630   3.192   4.185   2.940 -0.3168 -0.1920  0.1871
   98phy    C23 2631   3.297   4.210   3.046  0.5317  0.3258 -0.6181
   98phy    C24 2632   3.304   4.354   3.082  0.3134 -0.1123  0.2205
   98phy    C22 2633   3.276   4.124   3.172  0.5507 -0.4297 -0.0090
   98phy    C21 2634   3.399   4.049   3.238  0.3128  0.3215 -0.0239
   98phy    C20 2635   3.348   3.944   3.338  0.4115  0.0662 -0.8286
   98phy    C18 2636   3.442   3.880   3.448 -0.4651  0.4292 -0.0213
   98phy    O01 2637   3.535   3.982   3.494  0.4018 -0.0545 -0.3382
   98phy    H01 2638   3.603   3.950   3.550 -0.1725  1.2771  1.2000
   98phy    C19 2639   3.352   3.855   3.566 -0.1604 -0.2257  0.0985
   98phy    C13 2640   3.526   3.747   3.395  0.2537  0.0199 -0.6803
   98phy     H3 2641   3.451   3.672   3.359 -0.2704  0.7527 -1.1443
   98phy    O33 2642   3.584   3.680   3.508  0.1419  0.6746 -0.4780
   98phy    H1B 2643   3.652   3.737   3.538  0.6565  0.2074 -0.7304
   98phy    C12 2644   3.635   3.763   3.283 -0.5259 -0.5470 -0.1844
   98phy    O11 2645   3.722   3.656   3.261 -0.0930 -0.0516 -0.3976
   98phy    H1A 2646   3.755   3.631   3.345  0.6701 -1.2719 -1.0308
   99phy    C35 2647   2.175   2.996   0.878 -0.1285  0.3903 -0.2377
   99phy    C33 2648   2.182   3.078   1.008 -0.5958  0.2256  0.1971
   99phy    C34 2649   2.080   3.027   1.107  0.3755  0.0593 -0.7885
   99phy    C32 2650   2.323   3.094   1.059 -0.0205 -0.2765  0.0980
   99phy    C31 2651   2.344   3.233   1.119  0.2194 -0.6454  0.2955
   99phy    C30 2652   2.471   3.251   1.196  0.3061 -0.1250  1.1550
   99phy    C28 2653   2.493   3.399   1.235 -0.2478 -0.4128  0.1929
   99phy    C29 2654   2.474   3.425   1.390 -0.1909  0.0865 -0.0068
   99phy    C27 2655   2.628   3.447   1.183 -0.1357 -0.1930 -0.4483
   99phy    C26 2656   2.604   3.589   1.131  0.4476 -0.2415 -0.2950
   99phy    C25 2657   2.717   3.650   1.052 -0.1909  0.0281 -0.3972
   99phy    C23 2658   2.710   3.796   1.000 -0.3521  0.2204 -0.1234
   99phy    C24 2659   2.747   3.902   1.111 -0.3637  0.4257  0.5541
   99phy    C22 2660   2.803   3.819   0.879 -0.0650 -0.0081  0.0190
   99phy    C21 2661   2.723   3.837   0.753  0.7327 -0.1600  0.8395
   99phy    C20 2662   2.810   3.858   0.630 -0.1075  0.0333 -0.5165
   99phy    C18 2663   2.742   3.898   0.493 -0.5648 -0.5631  0.2501
   99phy    O01 2664   2.638   3.803   0.476  0.0636  0.2540  0.1975
   99phy    H01 2665   2.563   3.833   0.522  0.2473  3.7119 -1.4539
   99phy    C19 2666   2.850   3.871   0.385  0.2376 -0.1655  0.0293
   99phy    C13 2667   2.675   4.049   0.493  0.0338  0.1704  0.3806
   99phy     H3 2668   2.599   4.043   0.575 -0.6006 -1.8271 -0.2933
   99phy    O33 2669   2.754   4.153   0.550 -0.2419  0.1109  0.2823
   99phy    H1B 2670   2.821   4.173   0.488 -0.3080  1.7020  0.6771
   99phy    C12 2671   2.558   4.106   0.404 -0.2748 -0.1252  0.2313
   99phy    O11 2672   2.593   4.187   0.296 -0.6421  0.3344  0.1820
   99phy    H1A 2673   2.526   4.167   0.233  0.3575  0.5225 -0.9722
  100phy    C35 2674   3.378   2.094   1.648 -0.0904 -0.1457 -0.4060
  100phy    C33 2675   3.245   2.162   1.630 -0.7945  0.7920  0.2202
  100phy    C34 2676   3.132   2.068   1.651  0.5161 -0.3147  0.0130
  100phy    C32 2677   3.249   2.298   1.703 -0.4725  0.1039 -0.0209
  100phy    C31 2678   3.151   2.405   1.651 -0.4599 -0.2657  0.1382
  100phy    C30 2679   3.167   2.538   1.724  0.3844  0.0366  0.0218
  100phy    C28 2680   3.080   2.657   1.667  0.2431  0.0405 -0.2701
  100phy    C29 2681   2.972   2.687   1.765 -0.0042 -0.4854  0.1667
  100phy    C27 2682   3.175   2.777   1.645  0.5447  0.1421 -0.1325
  100phy    C26 2683   3.215   2.802   1.502 -0.0785  0.0798  0.0930
  100phy    C25 2684   3.322   2.916   1.477  0.4849 -0.0929 -0.0381
  100phy    C23 2685   3.304   2.975   1.337 -0.5550 -0.1392  0.8666
  100phy    C24 2686   3.318   3.126   1.341  0.2338 -0.2532  0.3300
  100phy    C22 2687   3.393   2.910   1.226 -0.2641  0.2543 -0.4411
  100phy    C21 2688   3.328   2.913   1.090 -0.5464 -0.3190  0.3259
  100phy    C20 2689   3.394   2.838   0.971 -0.8287  0.1909 -0.0698
  100phy    C18 2690   3.326   2.853   0.829 -0.0300 -0.1512 -0.1404
  100phy    O01 2691   3.186   2.799   0.832 -0.2159 -0.0636  0.2892
  100phy    H01 2692   3.137   2.827   0.907 -2.9013 -1.6744 -0.7591
  100phy    C19 2693   3.402   2.745   0.749  0.2076  0.0449  0.6252
  100phy    C13 2694   3.348   2.997   0.761 -0.2855 -0.3341 -0.2081
  100phy     H3 2695   3.321   3.067   0.844  0.3667 -0.7352  0.3536
  100phy    O33 2696   3.484   3.049   0.739  0.6482  0.5011 -0.0512
  100phy    H1B 2697   3.501   3.128   0.786 -0.9465  0.9764 -0.1982
  100phy    C12 2698   3.238   3.060   0.671 -0.1486  0.0869  0.2161
  100phy    O11 2699   3.244   3.027   0.531 -0.2276  0.7904 -0.1625
  100phy    H1A 2700   3.233   2.935   0.521 -1.0377  1.0864 -2.5802
  101phy    C35 2701   3.460   4.176   2.013  0.3045 -0.2388 -0.1575
  101phy    C33 2702   3.356   4.255   2.097  0.0994  0.4304 -0.2777
  101phy    C34 2703   3.443   4.337   2.192 -0.0382 -0.0500 -0.3303
  101phy    C32 2704   3.286   4.356   2.002 -0.2139 -0.5375 -0.0146
  101phy    C31 2705   3.151   4.320   1.945  0.1521 -0.1810  0.4204
  101phy    C30 2706   3.082   4.436   1.863 -0.2664 -0.1925  0.2608
  101phy    C28 2707   2.948   4.388   1.791  0.2223 -0.1907  0.5852
  101phy    C29 2708   2.830   4.438   1.871 -0.2339 -0.2306 -0.4125
  101phy    C27 2709   2.942   4.454   1.650  0.3144 -0.4439  0.4145
  101phy    C26 2710   2.867   4.381   1.541  0.0348  0.5917  0.3571
  101phy    C25 2711   2.865   4.471   1.419 -0.2877  0.5700  0.0382
  101phy    C23 2712   2.777   4.408   1.307  0.5378 -0.4612  0.6330
  101phy    C24 2713   2.658   4.497   1.278  0.1040 -0.5035 -0.4714
  101phy    C22 2714   2.863   4.388   1.181 -0.3426  0.3120  0.2568
  101phy    C21 2715   2.856   4.253   1.115 -0.2082 -0.1728  0.2803
  101phy    C20 2716   2.943   4.228   0.989  0.0129 -0.3863 -0.6780
  101phy    C18 2717   2.887   4.260   0.845  0.4166 -0.0604  0.1364
  101phy    O01 2718   2.764   4.188   0.821 -0.4492 -0.0914  0.2032
  101phy    H01 2719   2.744   4.184   0.729  0.7528  0.7273 -0.1132
  101phy    C19 2720   2.993   4.191   0.760 -0.1612 -0.4209 -0.1842
  101phy    C13 2721   2.879   4.418   0.803  0.3365  0.8742  0.6462
  101phy     H3 2722   2.802   4.460   0.872  0.3880 -0.4879  1.5643
  101phy    O33 2723   2.992   4.499   0.848  0.0167 -0.2106  0.1035
  101phy    H1B 2724   2.967   4.581   0.886  0.1426 -0.5668  0.9855
  101phy    C12 2725   2.782   4.473   0.693 -0.1203 -0.0371  0.5891
  101phy    O11 2726   2.844   4.518   0.574 -0.0425 -0.0597  0.3742
  101phy    H1A 2727   2.807   4.459   0.511 -0.4891  0.5376  0.0643
  102phy    C35 2728   1.236   5.048   1.069 -0.0715 -0.6360 -0.7608
  102phy    C33 2729   1.177   5.152   1.162  0.4800 -0.1855 -0.1601
  102phy    C34 2730   1.022   5.128   1.183 -0.2980 -0.2864  0.4783
  102phy    C32 2731   1.233   5.150   1.300 -0.0601 -0.1365 -0.1507
  102phy    C31 2732   1.296   5.283   1.348  0.1339  0.1559 -0.1670
  102phy    C30 2733   1.357   5.270   1.490 -0.2700 -0.3173  0.1663
  102phy    C28 2734   1.414   5.392   1.567  0.0278 -0.0233  0.7862
  102phy    C29 2735   1.310   5.452   1.647 -0.1644 -0.3892 -0.1480
  102phy    C27 2736   1.510   5.347   1.678  0.5647 -0.1960  0.4096
  102phy    C26 2737   1.657   5.319   1.645  0.2616 -0.4643  0.9691
  102phy    C25 2738   1.743   5.334   1.766  0.5194 -0.3495  0.2658
  102phy    C23 2739   1.889   5.293   1.750 -0.1013  0.0771  0.3866
  102phy    C24 2740   1.971   5.418   1.711  0.4166  0.6316  0.5735
  102phy    C22 2741   1.946   5.250   1.887  0.0556  0.4026  0.1979
  102phy    C21 2742   1.975   5.097   1.907  0.7413 -0.2302 -0.4420
  102phy    C20 2743   2.064   5.077   2.030 -0.0089  0.2582 -0.0322
  102phy    C18 2744   2.090   4.940   2.091  0.0948  0.4727 -0.0409
  102phy    O01 2745   2.154   4.857   1.987 -0.0940 -0.0074 -0.2751
  102phy    H01 2746   2.209   4.908   1.931  2.2892 -1.9474  0.1260
  102phy    C19 2747   2.197   4.964   2.199  0.8760  0.2364  0.2672
  102phy    C13 2748   1.957   4.863   2.150  0.4677 -0.0543  0.1825
  102phy     H3 2749   1.873   4.861   2.076 -0.9842  1.7116  1.6757
  102phy    O33 2750   1.896   4.950   2.250 -0.3422  0.2331 -0.2169
  102phy    H1B 2751   1.869   5.032   2.214  1.1082  1.3303  1.0842
  102phy    C12 2752   1.962   4.710   2.194  0.2368  0.4559  0.1281
  102phy    O11 2753   1.834   4.653   2.234  0.0980 -0.0761  0.3171
  102phy    H1A 2754   1.793   4.717   2.289  1.2823  0.2779  0.8188
  103phy    C35 2755   3.315   3.843   1.825 -0.1678  0.3132  0.1164
  103phy    C33 2756   3.244   3.751   1.928  0.2391  0.3867 -0.0283
  103phy    C34 2757   3.354   3.655   1.970  0.2684 -0.5115 -0.2339
  103phy    C32 2758   3.162   3.817   2.043  0.1819  0.4706  0.6063
  103phy    C31 2759   3.028   3.881   2.009  0.7325  0.5013  0.2550
  103phy    C30 2760   2.937   3.922   2.128  1.1372  0.0347 -0.9545
  103phy    C28 2761   2.832   4.032   2.088  0.2656 -0.0791 -0.7899
  103phy    C29 2762   2.707   3.985   2.015 -0.3818  0.1148  0.1380
  103phy    C27 2763   2.759   4.100   2.210  0.0135  0.7474  0.0269
  103phy    C26 2764   2.839   4.205   2.290  0.1020  0.1280 -0.2463
  103phy    C25 2765   2.763   4.302   2.382  0.4374 -0.2554 -0.4738
  103phy    C23 2766   2.834   4.386   2.492  0.1641  0.1716 -0.6145
  103phy    C24 2767   2.878   4.522   2.447  0.0358 -0.3382 -0.2884
  103phy    C22 2768   2.737   4.406   2.614 -0.0635 -0.2449  0.0404
  103phy    C21 2769   2.791   4.347   2.743 -0.3275  0.7247  0.5642
  103phy    C20 2770   2.711   4.375   2.865  0.2101 -0.0831  0.3038
  103phy    C18 2771   2.760   4.338   3.008 -0.1735  0.1801  0.1777
  103phy    O01 2772   2.891   4.408   3.017  0.0218  0.0251  0.1059
  103phy    H01 2773   2.925   4.401   3.104 -0.2426 -1.9521  0.1062
  103phy    C19 2774   2.664   4.413   3.099  0.0605  0.4380  0.0521
  103phy    C13 2775   2.765   4.178   3.039 -0.3308 -0.1607 -0.3173
  103phy     H3 2776   2.784   4.123   2.943  0.0552 -1.1070  0.2950
  103phy    O33 2777   2.636   4.121   3.075  0.1214  0.1953 -0.4727
  103phy    H1B 2778   2.574   4.144   3.009 -0.4507 -1.1925 -0.4471
  103phy    C12 2779   2.873   4.127   3.140  0.3362  0.1074 -0.0132
  103phy    O11 2780   2.842   4.170   3.272 -0.2917 -0.4856 -0.4280
  103phy    H1A 2781   2.749   4.165   3.283 -0.4970  0.8816 -1.2933
  104phy    C35 2782   2.061   0.666   1.480 -0.1130 -0.4820  0.4510
  104phy    C33 2783   1.938   0.683   1.398  0.7199  0.1766 -0.0646
  104phy    C34 2784   1.953   0.822   1.332 -0.4075 -0.0786 -0.0729
  104phy    C32 2785   1.928   0.573   1.289  0.0092 -0.3150  0.1139
  104phy    C31 2786   1.833   0.453   1.309 -0.3691  0.1901  0.4428
  104phy    C30 2787   1.863   0.358   1.192  0.4943  0.0462 -0.2414
  104phy    C28 2788   1.786   0.225   1.173  0.0040 -0.0066  0.4729
  104phy    C29 2789   1.644   0.251   1.125  0.5248  0.1073 -0.1080
  104phy    C27 2790   1.855   0.153   1.055  0.1181  0.8941 -0.4288
  104phy    C26 2791   1.952   0.041   1.096 -0.4518 -0.0039 -0.0671
  104phy    C25 2792   1.999  -0.023   0.966  0.0265  0.4991 -0.0467
  104phy    C23 2793   2.081  -0.153   0.970  0.8562 -0.1864  0.0834
  104phy    C24 2794   1.994  -0.264   0.926  0.1787  0.3231 -0.1640
  104phy    C22 2795   2.198  -0.165   0.868  0.3622  0.6503 -0.2440
  104phy    C21 2796   2.334  -0.112   0.909 -0.1673 -0.2046 -0.2903
  104phy    C20 2797   2.450  -0.166   0.821  0.2672 -0.0014  0.1640
  104phy    C18 2798   2.497  -0.099   0.688  0.1072  0.2747  0.0225
  104phy    O01 2799   2.378  -0.086   0.603 -0.5780 -0.4170 -0.1436
  104phy    H01 2800   2.333  -0.169   0.606  0.3891 -0.9401  1.8889
  104phy    C19 2801   2.594  -0.210   0.638  0.1760 -0.1942  0.2098
  104phy    C13 2802   2.571   0.044   0.718  0.4719  0.0711  0.2212
  104phy     H3 2803   2.486   0.113   0.740  0.2645 -0.0619 -0.1597
  104phy    O33 2804   2.633   0.047   0.854 -0.4295  0.1580  0.2321
  104phy    H1B 2805   2.572   0.019   0.920 -0.0480  0.1713  0.5911
  104phy    C12 2806   2.626   0.157   0.626 -0.0233  0.2111  0.2438
  104phy    O11 2807   2.609   0.155   0.487  0.2849  0.0658  0.1882
  104phy    H1A 2808   2.685   0.195   0.450 -0.9193  0.6232 -1.8343
  105phy    C35 2809   2.301   2.895   1.421 -0.0888 -0.1575 -0.1478
  105phy    C33 2810   2.217   2.951   1.529 -0.2675 -0.0696  0.3130
  105phy    C34 2811   2.269   2.882   1.657  0.2289 -0.3838  0.2859
  105phy    C32 2812   2.220   3.108   1.529  0.6483 -0.1827  0.0513
  105phy    C31 2813   2.107   3.175   1.461 -0.0157 -0.9786 -0.2972
  105phy    C30 2814   2.114   3.331   1.454 -0.1335 -0.7598  0.1063
  105phy    C28 2815   1.979   3.387   1.406  0.3964 -0.4115 -0.4220
  105phy    C29 2816   1.903   3.455   1.522 -0.7030 -0.3844  0.1944
  105phy    C27 2817   2.014   3.497   1.306  0.1981  0.2485 -0.0784
  105phy    C26 2818   2.004   3.457   1.150 -0.4122 -0.3541 -0.3055
  105phy    C25 2819   2.087   3.542   1.053 -0.0002 -0.2379  0.1268
  105phy    C23 2820   2.050   3.535   0.906 -0.1854  0.4250 -0.4488
  105phy    C24 2821   1.946   3.639   0.873 -0.2672 -0.4418  0.5407
  105phy    C22 2822   2.166   3.560   0.809 -0.0954  0.3566 -0.4744
  105phy    C21 2823   2.258   3.441   0.799 -0.5604  0.1308  0.2325
  105phy    C20 2824   2.382   3.472   0.713 -0.4901  0.5208 -0.5552
  105phy    C18 2825   2.517   3.388   0.734  0.2843  0.2313 -0.6298
  105phy    O01 2826   2.553   3.389   0.877  0.0100 -0.1376 -0.0262
  105phy    H01 2827   2.532   3.471   0.919 -0.0512  0.2126 -0.7288
  105phy    C19 2828   2.633   3.466   0.667 -0.3056  0.1347 -0.0861
  105phy    C13 2829   2.506   3.233   0.688  0.0312  0.1502  0.0062
  105phy     H3 2830   2.410   3.198   0.734  0.7147 -0.7759  0.7592
  105phy    O33 2831   2.470   3.209   0.552  0.2813 -0.1117 -0.0009
  105phy    H1B 2832   2.483   3.287   0.501 -0.5913 -0.7276 -1.2194
  105phy    C12 2833   2.573   3.106   0.761 -0.0398 -0.2480  0.1682
  105phy    O11 2834   2.593   3.118   0.900 -0.0334  0.0144  0.3173
  105phy    H1A 2835   2.576   3.206   0.927  1.5548  0.5107 -0.1898
  106phy    C35 2836   3.261   0.532   1.599  0.4001 -0.3670 -0.3307
  106phy    C33 2837   3.112   0.554   1.610  0.0592  0.1444  0.0313
  106phy    C34 2838   3.084   0.679   1.525 -0.3139  0.1691  0.1850
  106phy    C32 2839   3.039   0.427   1.569  0.1008  0.7431  0.0954
  106phy    C31 2840   2.904   0.401   1.631 -0.2777 -0.3413 -0.3295
  106phy    C30 2841   2.833   0.272   1.596 -0.0930 -0.0369  0.0045
  106phy    C28 2842   2.715   0.257   1.695 -0.7753 -0.0491 -0.0331
  106phy    C29 2843   2.597   0.211   1.614  0.3282  0.2232 -0.2309
  106phy    C27 2844   2.729   0.167   1.821 -0.4197  0.3994 -0.0543
  106phy    C26 2845   2.670   0.238   1.945 -0.6728  0.0437 -0.6155
  106phy    C25 2846   2.671   0.140   2.067 -0.6352  0.4902  0.1753
  106phy    C23 2847   2.592   0.171   2.188  0.3179 -0.8314 -0.3219
  106phy    C24 2848   2.440   0.156   2.159 -0.0235 -0.0194  0.0741
  106phy    C22 2849   2.621   0.067   2.303 -0.1294 -0.5333  0.7325
  106phy    C21 2850   2.618   0.125   2.442 -0.1290  0.0003 -0.0201
  106phy    C20 2851   2.625   0.020   2.550  0.6155  0.0680 -0.5386
  106phy    C18 2852   2.508  -0.084   2.586  0.3235  0.5501  0.4975
  106phy    O01 2853   2.453  -0.140   2.461 -0.1256  0.0169 -0.0777
  106phy    H01 2854   2.526  -0.157   2.405  1.0580 -1.2310  1.7614
  106phy    C19 2855   2.584  -0.203   2.648 -0.5729  0.1137 -0.3658
  106phy    C13 2856   2.398  -0.009   2.679 -0.1079  0.5687 -0.8123
  106phy     H3 2857   2.383   0.092   2.632  1.1655  0.9277 -0.4742
  106phy    O33 2858   2.448   0.034   2.810 -0.1268 -0.1995 -0.8452
  106phy    H1B 2859   2.421   0.119   2.838  0.9951 -0.3354  0.8346
  106phy    C12 2860   2.252  -0.067   2.678 -0.1523 -0.0446 -0.7271
  106phy    O11 2861   2.196  -0.089   2.554  0.2809 -0.5211  0.2518
  106phy    H1A 2862   2.260  -0.136   2.506  1.9524 -0.0043  1.8611
  107phy    C35 2863   3.124   4.854   1.660  0.0459 -0.0472  0.2791
  107phy    C33 2864   3.146   4.995   1.598 -0.4853  0.0226 -0.0972
  107phy    C34 2865   3.095   5.001   1.453  0.0557 -0.1808 -0.6501
  107phy    C32 2866   3.077   5.103   1.686  0.0012  0.3017  0.1037
  107phy    C31 2867   3.170   5.159   1.789  0.2302  0.3992  0.1342
  107phy    C30 2868   3.091   5.255   1.884 -0.0810  0.2382 -0.3965
  107phy    C28 2869   3.156   5.328   1.998 -0.4729  0.5386  0.0717
  107phy    C29 2870   3.245   5.444   1.954  0.3916  0.7245  0.0380
  107phy    C27 2871   3.044   5.371   2.096  0.0264 -0.2461  0.3865
  107phy    C26 2872   3.098   5.408   2.234  0.4518  0.0842 -0.0532
  107phy    C25 2873   2.984   5.470   2.317 -0.2524  0.6829  0.3534
  107phy    C23 2874   3.029   5.504   2.459 -0.0503  0.1578  0.2702
  107phy    C24 2875   2.968   5.638   2.497  0.2776  0.5100  0.2810
  107phy    C22 2876   2.985   5.399   2.558  0.6778  0.2407 -0.2848
  107phy    C21 2877   3.096   5.348   2.648  0.2626 -0.1221 -0.0939
  107phy    C20 2878   3.050   5.220   2.728 -0.4933 -0.6454 -0.0230
  107phy    C18 2879   3.135   5.167   2.847  0.3209  0.2383  0.1378
  107phy    O01 2880   3.137   5.277   2.946  0.4704  0.2676  0.2157
  107phy    H01 2881   3.223   5.279   2.983  1.0941  1.2514 -1.2201
  107phy    C19 2882   3.046   5.052   2.903  0.1067  0.0467 -0.2138
  107phy    C13 2883   3.287   5.128   2.812  0.4428  0.2008 -0.4087
  107phy     H3 2884   3.332   5.217   2.761 -0.9412  1.1492 -0.0691
  107phy    O33 2885   3.300   5.030   2.711  0.0249 -0.8165 -0.1536
  107phy    H1B 2886   3.389   5.032   2.683  0.0579 -1.0206 -0.0634
  107phy    C12 2887   3.386   5.114   2.934  0.0295 -0.1273  0.1344
  107phy    O11 2888   3.383   5.206   3.040 -0.3509 -0.1746 -0.2785
  107phy    H1A 2889   3.470   5.211   3.075 -0.8768  0.2174  1.0907
  108phy    C35 2890   4.056   1.066   1.239 -0.2124 -0.1934  0.5051
  108phy    C33 2891   3.982   0.930   1.253 -0.3536 -0.1346  0.2265
  108phy    C34 2892   3.960   0.892   1.397 -0.3718 -0.0017 -0.3233
  108phy    C32 2893   3.858   0.924   1.168 -0.2374 -0.2005  0.4493
  108phy    C31 2894   3.830   0.801   1.091  0.2829  0.4166 -0.3117
  108phy    C30 2895   3.727   0.833   0.983  0.3004  0.0206 -0.4911
  108phy    C28 2896   3.674   0.705   0.910 -0.6784  0.1450 -0.4262
  108phy    C29 2897   3.522   0.709   0.922  0.3794 -0.0401 -0.3180
  108phy    C27 2898   3.715   0.696   0.762  0.1413  0.2787 -0.1519
  108phy    C26 2899   3.787   0.561   0.735 -0.4281  0.0995 -0.0684
  108phy    C25 2900   3.871   0.563   0.608  0.0882 -0.6334 -0.4369
  108phy    C23 2901   3.914   0.430   0.539  0.0318 -0.1125 -0.8146
  108phy    C24 2902   3.827   0.383   0.424 -0.1089  0.4284 -0.1423
  108phy    C22 2903   4.046   0.465   0.466 -0.1283 -0.2099  0.3961
  108phy    C21 2904   4.161   0.370   0.499 -0.0247 -0.5500  0.6083
  108phy    C20 2905   4.284   0.414   0.413 -0.2182 -0.3760  0.5198
  108phy    C18 2906   4.418   0.448   0.486  0.8087 -0.4026 -0.2528
  108phy    O01 2907   4.391   0.532   0.602 -0.2443 -0.0514 -0.0298
  108phy    H01 2908   4.309   0.497   0.631 -1.6747  2.4714 -0.7841
  108phy    C19 2909   4.496   0.528   0.381  0.2121  0.5370 -0.0735
  108phy    C13 2910   4.500   0.320   0.539  0.1652 -0.1797  0.3703
  108phy     H3 2911   4.428   0.275   0.611  0.7923  0.2326  1.2626
  108phy    O33 2912   4.513   0.205   0.455  0.1823 -0.2890  0.1254
  108phy    H1B 2913   4.599   0.209   0.418  0.6650  0.8336  1.2699
  108phy    C12 2914   4.606   0.318   0.653 -0.1911  0.1389 -0.1760
  108phy    O11 2915   4.607   0.432   0.733  0.1190  0.3046  0.2492
  108phy    H1A 2916   4.541   0.493   0.707  1.4177  1.6886  0.0433
  109phy    C35 2917   0.436   1.389   1.970 -0.7843  0.6732 -0.2203
  109phy    C33 2918   0.432   1.479   1.846 -0.0124 -0.3725  0.3490
  109phy    C34 2919   0.361   1.398   1.733 -0.3147  0.2644  0.2502
  109phy    C32 2920   0.358   1.614   1.865 -0.2194 -0.2427 -0.5198
  109phy    C31 2921   0.440   1.729   1.927 -0.6259 -0.8434 -0.5141
  109phy    C30 2922   0.391   1.872   1.888  0.5078  0.2936 -0.3565
  109phy    C28 2923   0.467   1.989   1.964 -0.4095 -0.0087 -0.0962
  109phy    C29 2924   0.605   2.017   1.906  0.2777  0.4065  0.1350
  109phy    C27 2925   0.380   2.113   1.951 -0.1358  0.1155 -0.0587
  109phy    C26 2926   0.362   2.199   2.077 -0.3890 -0.0896 -0.0213
  109phy    C25 2927   0.298   2.339   2.038 -0.0715  0.2497 -0.1031
  109phy    C23 2928   0.306   2.452   2.140  0.7013  0.0244 -0.4393
  109phy    C24 2929   0.328   2.578   2.061 -0.3462  0.6388 -0.5282
  109phy    C22 2930   0.161   2.472   2.201  0.0352  0.1861 -0.4001
  109phy    C21 2931   0.151   2.427   2.352 -0.4705 -0.6590  0.1421
  109phy    C20 2932   0.006   2.455   2.401  0.2212 -0.2219 -0.2608
  109phy    C18 2933  -0.038   2.415   2.547 -0.3420  0.3135 -0.8301
  109phy    O01 2934   0.021   2.499   2.641  0.0781 -0.2301  0.0708
  109phy    H01 2935   0.106   2.463   2.659  0.4623  0.0236 -1.1775
  109phy    C19 2936  -0.185   2.460   2.545 -0.3736  0.0108 -0.1521
  109phy    C13 2937  -0.027   2.264   2.603 -0.0143  0.4279 -0.0253
  109phy     H3 2938  -0.055   2.191   2.523 -0.2217  0.4188  0.0563
  109phy    O33 2939  -0.123   2.230   2.709 -0.0144 -0.0322 -0.3542
  109phy    H1B 2940  -0.120   2.296   2.775  0.5783 -1.2059  0.8315
  109phy    C12 2941   0.115   2.212   2.644  0.0318 -0.3320 -0.5820
  109phy    O11 2942   0.186   2.304   2.730 -0.3536 -0.3527  0.2561
  109phy    H1A 2943   0.252   2.260   2.780 -0.6141 -0.2339  0.7173
  110phy    C35 2944   0.276   0.257   0.731  0.2986 -0.4080 -0.3267
  110phy    C33 2945   0.409   0.312   0.795  0.2739 -0.8468 -0.5861
  110phy    C34 2946   0.516   0.200   0.784  0.5802 -0.2453  0.5620
  110phy    C32 2947   0.471   0.446   0.749  0.0653  0.0467  0.3870
  110phy    C31 2948   0.553   0.534   0.851 -0.3855  0.1430  0.1524
  110phy    C30 2949   0.641   0.654   0.799 -0.0916 -0.2424  0.1813
  110phy    C28 2950   0.721   0.726   0.911  0.1636  0.0814  0.0838
  110phy    C29 2951   0.867   0.681   0.913  0.1274 -0.7162  0.2660
  110phy    C27 2952   0.733   0.875   0.877 -0.1753 -0.4344  0.6619
  110phy    C26 2953   0.619   0.971   0.926 -0.0587 -0.4769  0.5757
  110phy    C25 2954   0.628   1.122   0.882  0.7509  0.2625  0.2822
  110phy    C23 2955   0.493   1.200   0.887 -0.1241  0.0634 -0.7275
  110phy    C24 2956   0.499   1.291   1.001 -0.0044 -0.2816  0.3419
  110phy    C22 2957   0.482   1.295   0.773  0.0129  0.1339 -0.1523
  110phy    C21 2958   0.459   1.241   0.630  0.2584 -0.0380  0.2555
  110phy    C20 2959   0.439   1.353   0.533 -0.2468  0.1412 -0.1170
  110phy    C18 2960   0.434   1.325   0.374  0.3230 -0.2140  0.1001
  110phy    O01 2961   0.563   1.285   0.331  0.0770  0.4221  0.0464
  110phy    H01 2962   0.625   1.284   0.402  1.5277 -0.9176 -1.1628
  110phy    C19 2963   0.411   1.468   0.322 -0.0733  0.3468  0.0309
  110phy    C13 2964   0.318   1.226   0.325  0.4953 -0.0970  0.2776
  110phy     H3 2965   0.328   1.133   0.387  1.8165 -1.4155 -1.7693
  110phy    O33 2966   0.177   1.257   0.349  0.1254  0.4022  0.0498
  110phy    H1B 2967   0.154   1.313   0.278  1.4279 -0.3193 -0.9934
  110phy    C12 2968   0.335   1.135   0.198  0.5581  0.1281 -0.1456
  110phy    O11 2969   0.311   1.205   0.080 -0.5023 -0.3019  0.3454
  110phy    H1A 2970   0.395   1.216   0.040  0.0411 -0.4889  1.4127
  111phy    C35 2971   0.011   1.942   1.868  0.7437  0.0462 -0.0555
  111phy    C33 2972  -0.061   1.833   1.790 -0.0057  0.1045  0.1637
  111phy    C34 2973   0.026   1.772   1.680 -0.2989  0.0232 -0.2801
  111phy    C32 2974  -0.097   1.716   1.882  0.2785 -0.3707 -0.2718
  111phy    C31 2975  -0.226   1.736   1.964  0.4376  0.1602  0.6015
  111phy    C30 2976  -0.269   1.602   2.027  0.6129  0.2559  0.2000
  111phy    C28 2977  -0.409   1.616   2.089  0.0903  0.1509  0.7851
  111phy    C29 2978  -0.524   1.583   1.988  0.2047  0.2190  0.4068
  111phy    C27 2979  -0.414   1.517   2.208  0.2232  0.0423  0.3128
  111phy    C26 2980  -0.487   1.559   2.330  0.0375 -0.0390  0.2716
  111phy    C25 2981  -0.501   1.439   2.423  0.3535  0.1447  0.1161
  111phy    C23 2982  -0.584   1.461   2.551 -0.1332 -0.2732  0.2704
  111phy    C24 2983  -0.735   1.469   2.525 -0.1114 -0.4398  0.2511
  111phy    C22 2984  -0.573   1.339   2.650  0.7610 -0.4973  0.3864
  111phy    C21 2985  -0.476   1.363   2.763 -0.0360 -0.1991 -0.5224
  111phy    C20 2986  -0.513   1.263   2.880  0.3112  0.1166  0.3364
  111phy    C18 2987  -0.421   1.272   3.012  0.2746 -0.0350  0.8393
  111phy    O01 2988  -0.424   1.403   3.050 -0.2405 -0.1699 -0.4959
  111phy    H01 2989  -0.370   1.454   2.992  2.0076 -1.7203  0.0765
  111phy    C19 2990  -0.516   1.192   3.108 -0.8757 -0.0713  0.0958
  111phy    C13 2991  -0.269   1.223   2.990 -0.3721  0.1139  0.2448
  111phy     H3 2992  -0.228   1.270   2.896 -1.1832  0.8560  0.2462
  111phy    O33 2993  -0.263   1.084   2.961 -0.3293  0.2408 -0.3726
  111phy    H1B 2994  -0.338   1.053   2.914 -0.5769  1.3203 -0.7035
  111phy    C12 2995  -0.164   1.267   3.102 -0.5946  0.2392 -0.1658
  111phy    O11 2996  -0.116   1.397   3.098  0.0196 -0.1590 -0.6897
  111phy    H1A 2997  -0.188   1.457   3.096  1.4884  1.7427  0.1658
  112phy    C35 2998   4.689   2.145   1.498 -0.4646  0.4045  0.0685
  112phy    C33 2999   4.829   2.166   1.546  0.4574 -0.0646  0.1589
  112phy    C34 3000   4.921   2.086   1.455 -0.2644 -0.9447 -0.0558
  112phy    C32 3001   4.876   2.312   1.545  0.1526 -0.3436  0.1283
  112phy    C31 3002   4.876   2.367   1.692 -0.3294 -0.1903 -0.6156
  112phy    C30 3003   4.893   2.519   1.708 -0.1309 -0.0514  0.4247
  112phy    C28 3004   4.898   2.574   1.853 -0.0788  0.1268  0.0879
  112phy    C29 3005   5.010   2.674   1.856 -0.6666  0.0762 -0.5345
  112phy    C27 3006   4.757   2.623   1.898  0.1472 -0.3335  0.1848
  112phy    C26 3007   4.734   2.626   2.051 -0.0022  0.6886  0.4474
  112phy    C25 3008   4.584   2.658   2.088 -0.0519  0.1648  0.0838
  112phy    C23 3009   4.561   2.665   2.242  0.5234  0.0255 -0.1702
  112phy    C24 3010   4.516   2.799   2.284  0.3880  0.1267 -0.5363
  112phy    C22 3011   4.478   2.544   2.290 -0.2763 -0.2757  0.0016
  112phy    C21 3012   4.513   2.492   2.427  0.3240  0.4359 -0.5014
  112phy    C20 3013   4.397   2.402   2.475  0.4324  0.1519 -0.2049
  112phy    C18 3014   4.375   2.392   2.627 -0.2141 -0.7515 -0.2356
  112phy    O01 3015   4.388   2.522   2.692 -0.2011 -0.1121  0.5019
  112phy    H01 3016   4.365   2.516   2.782 -0.1112  1.0066  0.6075
  112phy    C19 3017   4.222   2.374   2.640 -0.5349 -0.1691  0.3388
  112phy    C13 3018   4.459   2.280   2.706 -0.5060  0.2064  0.2849
  112phy     H3 3019   4.452   2.182   2.651 -0.3511  0.1476  0.3687
  112phy    O33 3020   4.403   2.243   2.835 -0.0194 -0.5618  0.3075
  112phy    H1B 3021   4.445   2.168   2.872 -0.5084 -1.2643 -0.5244
  112phy    C12 3022   4.615   2.306   2.734  0.2771  0.0779  0.0696
  112phy    O11 3023   4.666   2.368   2.851 -0.1638  0.3254  0.0204
  112phy    H1A 3024   4.589   2.377   2.903 -0.4308  0.4470 -0.3936
  113phy    C35 3025   4.517   4.456   0.736  0.4130 -0.4359  0.0543
  113phy    C33 3026   4.506   4.578   0.828  0.1525  0.1349 -0.3174
  113phy    C34 3027   4.619   4.575   0.936  0.1372  0.1644  0.1120
  113phy    C32 3028   4.502   4.699   0.739 -0.3606 -0.3787  0.0496
  113phy    C31 3029   4.390   4.799   0.771  0.0872  0.6813 -0.2630
  113phy    C30 3030   4.388   4.919   0.676 -0.5890 -0.2781 -0.0700
  113phy    C28 3031   4.281   5.022   0.702  0.3912 -0.1991  0.5726
  113phy    C29 3032   4.336   5.139   0.785 -0.0627  0.0362  0.5741
  113phy    C27 3033   4.230   5.080   0.571 -0.2329 -0.3894 -0.4012
  113phy    C26 3034   4.084   5.045   0.541  0.0302  0.0180 -0.2475
  113phy    C25 3035   4.029   5.118   0.418  0.0698 -0.2494 -0.6402
  113phy    C23 3036   3.900   5.053   0.357 -0.1410  0.1722 -0.5285
  113phy    C24 3037   3.792   5.157   0.324  0.6428 -0.5863  0.6730
  113phy    C22 3038   3.932   4.979   0.229  0.1121  0.3845  0.1768
  113phy    C21 3039   3.864   4.844   0.208  0.3707 -0.4527 -0.2314
  113phy    C20 3040   3.940   4.771   0.096  0.4343  0.4896  0.5168
  113phy    C18 3041   3.889   4.634   0.031 -0.2114  0.3802  0.1899
  113phy    O01 3042   3.884   4.527   0.130  0.1885 -0.2101 -0.1709
  113phy    H01 3043   3.918   4.445   0.099 -0.2505  0.3322 -2.2196
  113phy    C19 3044   4.005   4.601  -0.064  0.4647 -0.0936 -0.3796
  113phy    C13 3045   3.748   4.649  -0.048  0.1209 -0.0978  0.4283
  113phy     H3 3046   3.671   4.651   0.033  1.2852  0.4814  1.5638
  113phy    O33 3047   3.725   4.771  -0.112  0.5683 -0.1380 -0.0188
  113phy    H1B 3048   3.804   4.816  -0.134 -0.4375  1.8244  0.1884
  113phy    C12 3049   3.658   4.537  -0.113  0.1961 -0.4833 -0.0232
  113phy    O11 3050   3.671   4.533  -0.255  0.2758 -0.1131  0.1078
  113phy    H1A 3051   3.652   4.615  -0.297 -0.0201 -0.6960 -0.9589
  114phy    C35 3052   4.460   3.284   1.832 -0.4250  0.1732 -0.4795
  114phy    C33 3053   4.573   3.224   1.910 -0.2189  0.3042 -0.0750
  114phy    C34 3054   4.533   3.088   1.954 -0.2787 -0.3152  0.2817
  114phy    C32 3055   4.695   3.266   1.822  0.0764  0.3441  0.1657
  114phy    C31 3056   4.828   3.254   1.895  0.2694 -0.3367 -0.4816
  114phy    C30 3057   4.947   3.288   1.810 -0.4804  0.4767 -0.2240
  114phy    C28 3058   5.076   3.252   1.888  0.2082 -0.1267 -0.1379
  114phy    C29 3059   5.160   3.159   1.806 -0.3378 -0.0516  0.5532
  114phy    C27 3060   5.166   3.374   1.926 -0.3765 -0.0880 -0.6694
  114phy    C26 3061   5.200   3.400   2.077  0.1285 -0.6493  0.1435
  114phy    C25 3062   5.273   3.534   2.089 -0.4278 -0.2006  0.3544
  114phy    C23 3063   5.323   3.588   2.220 -0.5706  0.3162  0.2975
  114phy    C24 3064   5.419   3.707   2.192 -0.5397  0.1086  0.1374
  114phy    C22 3065   5.196   3.641   2.299 -0.3482 -0.1601 -0.0048
  114phy    C21 3066   5.201   3.591   2.439  0.9324  0.4375  0.1388
  114phy    C20 3067   5.078   3.640   2.518  0.0402  0.1030 -0.6033
  114phy    C18 3068   5.065   3.627   2.675  0.0879  0.1286  0.0484
  114phy    O01 3069   5.167   3.721   2.727 -0.1061 -0.1007  0.8673
  114phy    H01 3070   5.145   3.737   2.816 -1.2635  1.6425  0.3261
  114phy    C19 3071   4.924   3.692   2.689  0.1864 -0.6796 -0.2324
  114phy    C13 3072   5.062   3.479   2.741  0.0812  0.0026  0.0577
  114phy     H3 3073   4.995   3.411   2.682 -1.3793  2.3531 -1.1195
  114phy    O33 3074   5.006   3.471   2.874  0.1727  0.3821  0.4050
  114phy    H1B 3075   4.984   3.385   2.903  2.1125 -0.0699  0.6426
  114phy    C12 3076   5.197   3.404   2.743 -0.4432  0.2692  1.1382
  114phy    O11 3077   5.281   3.454   2.847  0.0759 -0.4864  0.2742
  114phy    H1A 3078   5.281   3.547   2.837 -0.0041 -0.5831 -0.7857
  115phy    C35 3079   0.625   3.272   1.558 -0.2061  0.5600  0.2873
  115phy    C33 3080   0.606   3.122   1.555  0.0551 -0.4249 -0.1951
  115phy    C34 3081   0.695   3.076   1.675 -0.0614 -0.2081 -0.4047
  115phy    C32 3082   0.458   3.079   1.544 -0.0773  0.7119  0.1312
  115phy    C31 3083   0.431   2.930   1.511 -0.5222 -0.2548  0.5415
  115phy    C30 3084   0.284   2.887   1.506  0.2300  0.3305  0.3038
  115phy    C28 3085   0.252   2.739   1.508  0.3573 -0.5238 -0.2090
  115phy    C29 3086   0.190   2.680   1.640 -0.0224 -0.2070  0.3658
  115phy    C27 3087   0.149   2.705   1.395  0.2257 -0.1127 -0.2139
  115phy    C26 3088   0.183   2.591   1.295  0.1606  0.1352 -0.2694
  115phy    C25 3089   0.070   2.546   1.216 -0.7958 -0.8686  0.7456
  115phy    C23 3090   0.103   2.434   1.114  0.5069 -0.0014  0.7671
  115phy    C24 3091   0.005   2.326   1.145  0.0481 -0.2724 -0.3934
  115phy    C22 3092   0.097   2.478   0.967 -0.0265  0.2098  0.3453
  115phy    C21 3093   0.179   2.393   0.869  0.1345 -0.3069  0.1481
  115phy    C20 3094   0.150   2.427   0.722  0.3451  0.1193  0.2226
  115phy    C18 3095   0.220   2.369   0.592 -0.5481  0.4803 -0.3702
  115phy    O01 3096   0.357   2.400   0.600  0.5729  0.5627 -0.2932
  115phy    H01 3097   0.385   2.423   0.686 -0.4385  1.3036 -0.1432
  115phy    C19 3098   0.163   2.447   0.473  0.3013  0.3709  0.0312
  115phy    C13 3099   0.206   2.207   0.579  0.4367 -0.0797 -0.2809
  115phy     H3 3100   0.272   2.175   0.664  0.1787  0.7371  0.2354
  115phy    O33 3101   0.080   2.144   0.622  0.3475  0.2336 -0.1217
  115phy    H1B 3102   0.028   2.198   0.678 -0.7896 -0.9550  0.0120
  115phy    C12 3103   0.299   2.120   0.487  0.4882 -0.3066 -0.4362
  115phy    O11 3104   0.242   2.054   0.378 -0.0861 -0.1601  0.0832
  115phy    H1A 3105   0.160   2.095   0.356  0.2974  0.5492 -0.0353
  116phy    C35 3106   3.713   3.962   1.222  0.1636  0.4384 -0.2537
  116phy    C33 3107   3.698   4.111   1.196  0.5235 -0.3162 -0.4504
  116phy    C34 3108   3.595   4.154   1.305  0.3051 -0.1758  0.1866
  116phy    C32 3109   3.830   4.188   1.202 -0.1436 -0.0747  0.3006
  116phy    C31 3110   3.829   4.328   1.141 -0.3245 -0.1188  0.4688
  116phy    C30 3111   3.964   4.393   1.167 -0.4785 -0.1307  0.3215
  116phy    C28 3112   4.014   4.512   1.084  0.0416  0.1341  0.2292
  116phy    C29 3113   4.104   4.603   1.173 -0.2238  0.8596 -0.0592
  116phy    C27 3114   4.090   4.481   0.954  0.2867  0.0612 -0.0286
  116phy    C26 3115   4.016   4.495   0.820 -0.5014 -0.0239 -0.2969
  116phy    C25 3116   4.113   4.496   0.701  0.0113 -0.6701  0.2938
  116phy    C23 3117   4.052   4.504   0.561  0.0450  0.3027 -0.2588
  116phy    C24 3118   4.119   4.621   0.483  0.2226  0.4921  0.3447
  116phy    C22 3119   4.083   4.367   0.491  0.6065 -0.3240  0.0493
  116phy    C21 3120   3.973   4.331   0.393  0.0848 -0.2487  0.1083
  116phy    C20 3121   4.025   4.205   0.334  0.4279 -0.2591 -0.3368
  116phy    C18 3122   3.931   4.119   0.238 -0.1982  0.5792 -0.0929
  116phy    O01 3123   3.822   4.070   0.317 -0.1725 -0.0649 -0.1572
  116phy    H01 3124   3.776   4.140   0.360  1.1893  0.2606  0.8531
  116phy    C19 3125   4.027   4.000   0.209  0.0514 -0.5315  0.1051
  116phy    C13 3126   3.878   4.188   0.099 -0.2715 -0.9044  0.0642
  116phy     H3 3127   3.796   4.255   0.134  0.1773  0.3038 -1.1136
  116phy    O33 3128   3.958   4.287   0.033  0.0513  0.0258 -0.4842
  116phy    H1B 3129   4.025   4.243  -0.015 -0.0838 -2.3793  1.3443
  116phy    C12 3130   3.770   4.127   0.002 -0.4103 -0.0186  0.0395
  116phy    O11 3131   3.804   4.082  -0.124  0.2609  0.2896 -0.5142
  116phy    H1A 3132   3.835   4.159  -0.169 -0.0097  0.4556 -0.4185
  117phy    C35 3133   4.837   4.603   2.126  0.2186  0.4050  0.7089
  117phy    C33 3134   4.746   4.710   2.079  0.4518 -0.2997  0.4214
  117phy    C34 3135   4.814   4.840   2.053  0.0304 -0.4573 -0.0448
  117phy    C32 3136   4.652   4.662   1.968 -0.5493 -0.0312 -0.3136
  117phy    C31 3137   4.499   4.700   1.973  0.4627  0.3232 -0.2804
  117phy    C30 3138   4.444   4.643   1.846  0.4832 -0.3529  0.1495
  117phy    C28 3139   4.293   4.650   1.817 -0.1885 -0.1125 -0.2209
  117phy    C29 3140   4.272   4.661   1.666  0.3000 -0.1580 -0.1491
  117phy    C27 3141   4.241   4.506   1.853  0.1298 -0.1500  0.2339
  117phy    C26 3142   4.116   4.518   1.943 -0.4952  0.0325  0.0760
  117phy    C25 3143   4.024   4.393   1.968 -0.6694  0.2138  0.4333
  117phy    C23 3144   3.895   4.416   2.052 -0.6811  0.2174 -0.2661
  117phy    C24 3145   3.779   4.408   1.958 -0.4230 -0.0511  0.1865
  117phy    C22 3146   3.883   4.312   2.163  0.0252 -0.3878  0.5067
  117phy    C21 3147   3.844   4.363   2.305  0.1918  0.6889  0.0655
  117phy    C20 3148   3.806   4.253   2.411 -0.5049 -0.1447 -0.4297
  117phy    C18 3149   3.763   4.302   2.556 -0.6833  0.0523  0.2179
  117phy    O01 3150   3.709   4.435   2.557  0.1237 -0.4552  0.4708
  117phy    H01 3151   3.771   4.505   2.564  0.6793 -0.6800 -1.4840
  117phy    C19 3152   3.639   4.209   2.580 -0.3815  0.3485  0.5700
  117phy    C13 3153   3.876   4.285   2.672  0.4278  0.6578 -0.8362
  117phy     H3 3154   3.916   4.181   2.668  0.4165  0.5881  0.4253
  117phy    O33 3155   3.822   4.284   2.803 -0.2286  0.0997 -0.1116
  117phy    H1B 3156   3.779   4.366   2.820  0.2345  0.4334 -0.5286
  117phy    C12 3157   4.006   4.381   2.666 -0.0283  0.2295 -0.2178
  117phy    O11 3158   4.120   4.353   2.743  0.2017 -0.1710 -0.1841
  117phy    H1A 3159   4.179   4.425   2.734  0.5778 -0.6920 -2.2805
  118phy    C35 3160   4.038   3.356   1.732 -0.3481  0.3294 -0.2956
  118phy    C33 3161   4.112   3.493   1.738 -0.5203 -0.1622  0.4898
  118phy    C34 3162   4.096   3.564   1.607  0.3816 -0.2446 -0.0216
  118phy    C32 3163   4.073   3.579   1.861 -0.1862 -0.0862 -0.1007
  118phy    C31 3164   4.187   3.658   1.918  0.2871  0.4844  0.2702
  118phy    C30 3165   4.145   3.750   2.031 -0.0125  0.0881 -0.2617
  118phy    C28 3166   4.234   3.872   2.067 -0.0432  0.2900  0.2712
  118phy    C29 3167   4.219   4.002   1.989 -0.5970 -0.0326  0.3053
  118phy    C27 3168   4.192   3.905   2.208 -0.1653 -0.7957  0.0490
  118phy    C26 3169   4.299   3.951   2.307 -0.0677 -0.3077  0.3191
  118phy    C25 3170   4.246   3.970   2.453 -0.6344 -0.5979  0.0814
  118phy    C23 3171   4.361   4.006   2.553  0.5887 -0.7803  0.3247
  118phy    C24 3172   4.361   4.154   2.596  0.2190 -0.0932  0.1338
  118phy    C22 3173   4.335   3.930   2.680 -0.5359 -0.0530  0.0425
  118phy    C21 3174   4.458   3.869   2.758 -0.0356 -0.3588 -0.1342
  118phy    C20 3175   4.414   3.805   2.892 -0.0728 -0.0598 -0.3530
  118phy    C18 3176   4.509   3.793   3.014 -0.6093  0.0198 -0.6164
  118phy    O01 3177   4.587   3.913   3.017 -0.2018  0.0717  0.1044
  118phy    H01 3178   4.521   3.979   3.006 -1.1614 -0.7378  0.7245
  118phy    C19 3179   4.408   3.788   3.131  0.1866 -0.3611  0.3800
  118phy    C13 3180   4.617   3.666   3.012  0.4294  0.0285  0.5331
  118phy     H3 3181   4.664   3.665   2.911  0.8003 -1.7971  0.6969
  118phy    O33 3182   4.544   3.544   3.011  0.5833 -0.4571  0.6330
  118phy    H1B 3183   4.597   3.467   3.000 -0.0947 -0.9920  1.0389
  118phy    C12 3184   4.732   3.668   3.110 -0.2882 -0.0156  0.4479
  118phy    O11 3185   4.819   3.770   3.070 -0.1045 -0.4041  0.3861
  118phy    H1A 3186   4.771   3.843   3.034  1.3619 -0.0016 -0.8211
  119phy    C35 3187   4.722   3.340   1.226  0.7819  0.1922  0.3096
  119phy    C33 3188   4.749   3.466   1.298 -0.7151  0.0503  0.1557
  119phy    C34 3189   4.738   3.578   1.197  0.1482  0.0500  0.1079
  119phy    C32 3190   4.649   3.482   1.413  0.1883  0.8973 -0.3150
  119phy    C31 3191   4.711   3.552   1.527  0.0164 -0.0023 -0.3503
  119phy    C30 3192   4.634   3.599   1.648  0.3051 -0.3549  0.1004
  119phy    C28 3193   4.711   3.687   1.748 -0.0570  0.2253  0.3342
  119phy    C29 3194   4.737   3.834   1.706 -0.1806 -0.0401 -0.1073
  119phy    C27 3195   4.622   3.690   1.869 -0.2500 -0.0998  0.9498
  119phy    C26 3196   4.695   3.684   2.000  0.1393  0.2575  0.0752
  119phy    C25 3197   4.620   3.651   2.124 -0.2349  0.4562  0.3223
  119phy    C23 3198   4.698   3.618   2.254  0.2072 -0.5709 -0.4227
  119phy    C24 3199   4.698   3.744   2.348  0.6497 -0.2401  0.4623
  119phy    C22 3200   4.618   3.503   2.315 -0.1741 -0.0362  0.0226
  119phy    C21 3201   4.718   3.391   2.353  0.0745 -0.0246 -0.6905
  119phy    C20 3202   4.660   3.261   2.403  0.5537  0.0871 -0.0033
  119phy    C18 3203   4.585   3.239   2.545 -0.3466  0.0067  0.1816
  119phy    O01 3204   4.477   3.332   2.562 -0.2726  0.7778 -0.2292
  119phy    H01 3205   4.430   3.336   2.480 -0.1026  0.9733 -0.3183
  119phy    C19 3206   4.527   3.096   2.530 -0.0989 -0.1710  0.1690
  119phy    C13 3207   4.682   3.265   2.677 -0.0951 -0.0767  0.0447
  119phy     H3 3208   4.735   3.364   2.666 -0.5559  0.1805  0.1322
  119phy    O33 3209   4.790   3.178   2.676  0.1350 -0.0787 -0.7405
  119phy    H1B 3210   4.756   3.091   2.678 -0.6178  0.2170 -0.2946
  119phy    C12 3211   4.614   3.268   2.820 -0.3328 -0.0480 -0.5629
  119phy    O11 3212   4.692   3.328   2.924  0.2817 -0.1125  0.9616
  119phy    H1A 3213   4.774   3.283   2.925 -0.0234 -0.6804  0.7151
  120phy    C35 3214   3.580   2.382   1.884 -0.0544 -0.1192 -0.1521
  120phy    C33 3215   3.638   2.519   1.899  0.0050 -0.1316  0.2409
  120phy    C34 3216   3.745   2.534   2.001 -0.6758  0.0646 -0.5578
  120phy    C32 3217   3.688   2.564   1.763 -0.1148 -0.0624  0.0456
  120phy    C31 3218   3.644   2.711   1.729 -0.0702 -1.0893  0.2889
  120phy    C30 3219   3.740   2.791   1.629  0.5172 -0.1771 -0.0111
  120phy    C28 3220   3.706   2.943   1.611 -0.0562 -0.0548  0.0710
  120phy    C29 3221   3.753   3.025   1.734  0.4069  0.3287 -0.0608
  120phy    C27 3222   3.791   3.004   1.492 -0.0406  0.1941 -0.0240
  120phy    C26 3223   3.728   3.009   1.350 -0.6043  0.1302 -0.3989
  120phy    C25 3224   3.806   3.096   1.258 -0.1345 -0.3777 -0.1112
  120phy    C23 3225   3.735   3.101   1.117  0.4001  0.0265 -0.0002
  120phy    C24 3226   3.683   3.240   1.085  0.6170 -0.3125  0.3155
  120phy    C22 3227   3.842   3.068   1.014 -0.0355 -0.4346 -0.4651
  120phy    C21 3228   3.790   3.006   0.883 -0.4563  0.0213  0.9850
  120phy    C20 3229   3.888   2.983   0.763  0.1631  0.1143 -0.0169
  120phy    C18 3230   3.917   3.098   0.659  0.0594  0.0429 -0.4083
  120phy    O01 3231   3.799   3.165   0.620 -0.2026 -0.2154 -0.3922
  120phy    H01 3232   3.747   3.100   0.578 -0.3013  0.4407 -1.3307
  120phy    C19 3233   3.971   3.021   0.535 -0.2068 -0.0203 -0.5736
  120phy    C13 3234   4.021   3.209   0.712 -0.2526  0.2908 -0.1963
  120phy     H3 3235   3.953   3.272   0.774 -0.5414 -0.6239  0.4447
  120phy    O33 3236   4.113   3.167   0.818  0.3311  0.0200  0.0486
  120phy    H1B 3237   4.059   3.153   0.894  0.3128  1.0938  0.2496
  120phy    C12 3238   4.067   3.343   0.634  0.0835  0.0036  0.3538
  120phy    O11 3239   3.976   3.391   0.538  0.6840  0.2917  0.2534
  120phy    H1A 3240   3.936   3.315   0.501  2.4786 -0.3680 -0.4819
  121phy    C35 3241   1.383   1.904   2.310  0.1662  0.1665 -0.2374
  121phy    C33 3242   1.282   1.867   2.202 -0.0016 -0.0431  0.0545
  121phy    C34 3243   1.354   1.815   2.076 -0.2837 -0.0320  0.4011
  121phy    C32 3244   1.177   1.781   2.273  0.2945  0.0814  0.1713
  121phy    C31 3245   1.048   1.764   2.195  0.2331  0.0840  0.4135
  121phy    C30 3246   0.961   1.670   2.277  0.6551 -0.6551 -0.3746
  121phy    C28 3247   0.818   1.656   2.222  1.2091 -0.0748  0.4938
  121phy    C29 3248   0.798   1.518   2.160 -0.0810  0.1295  0.4419
  121phy    C27 3249   0.713   1.680   2.333  0.1916 -0.5003 -0.4343
  121phy    C26 3250   0.664   1.825   2.362 -0.2994 -0.1477  0.1469
  121phy    C25 3251   0.550   1.831   2.467 -0.5995  0.1095 -0.0172
  121phy    C23 3252   0.505   1.970   2.504 -0.4323  0.2495 -0.1494
  121phy    C24 3253   0.411   2.033   2.402  0.4157  0.3835  0.2457
  121phy    C22 3254   0.422   1.963   2.636  0.2635  0.0112  0.4292
  121phy    C21 3255   0.472   2.042   2.757 -0.8970  0.2733  0.2837
  121phy    C20 3256   0.389   2.011   2.873  1.2109  0.3415 -0.1554
  121phy    C18 3257   0.367   2.118   2.990 -0.3669 -0.2604 -0.3598
  121phy    O01 3258   0.350   2.252   2.931  0.1774  0.0646 -0.1336
  121phy    H01 3259   0.385   2.311   2.995 -0.2749 -0.7777  0.9197
  121phy    C19 3260   0.231   2.086   3.053  0.5787  0.0438 -0.1696
  121phy    C13 3261   0.500   2.118   3.088 -0.0759  0.3559 -0.2345
  121phy     H3 3262   0.592   2.129   3.025 -0.9785 -1.3010 -1.9484
  121phy    O33 3263   0.521   1.993   3.149  0.1711 -0.1594 -0.5933
  121phy    H1B 3264   0.614   1.975   3.146  0.6254  1.3260  1.7076
  121phy    C12 3265   0.511   2.225   3.206 -0.4475  0.2440  0.3125
  121phy    O11 3266   0.498   2.358   3.162  0.0395  0.1169 -0.0964
  121phy    H1A 3267   0.455   2.404   3.232 -0.2795  0.1103 -0.2867
  122phy    C35 3268   0.108   3.822   1.465 -0.4895 -0.2708  0.2335
  122phy    C33 3269   0.082   3.692   1.534 -0.3623  0.3927  0.2670
  122phy    C34 3270  -0.011   3.616   1.441 -0.1220  0.1709  0.1415
  122phy    C32 3271   0.210   3.603   1.541  0.2689 -0.4534  0.2321
  122phy    C31 3272   0.279   3.620   1.677  0.4085  0.1071  0.3213
  122phy    C30 3273   0.413   3.545   1.694  0.5169  0.4982  0.5189
  122phy    C28 3274   0.484   3.559   1.830 -0.2869 -0.3586  0.0844
  122phy    C29 3275   0.537   3.424   1.884 -0.1761 -0.0422  0.1595
  122phy    C27 3276   0.598   3.662   1.826 -0.5975  0.3737 -0.3562
  122phy    C26 3277   0.609   3.761   1.947  0.0143 -0.4020  0.3556
  122phy    C25 3278   0.707   3.879   1.914 -0.0882  0.3400 -0.0248
  122phy    C23 3279   0.751   3.969   2.030  0.4627 -0.2530 -0.4274
  122phy    C24 3280   0.895   4.008   2.004 -0.4506  0.0853  0.3905
  122phy    C22 3281   0.655   4.091   2.048 -0.3659 -0.5434  0.4771
  122phy    C21 3282   0.651   4.147   2.185  0.3711  0.0524  0.5579
  122phy    C20 3283   0.568   4.282   2.181  0.1275  1.0737 -0.0076
  122phy    C18 3284   0.608   4.387   2.292 -0.5614  0.1527 -0.2366
  122phy    O01 3285   0.757   4.395   2.303 -0.0396  0.0649  0.0671
  122phy    H01 3286   0.791   4.325   2.355 -1.9510 -0.7101  0.3776
  122phy    C19 3287   0.564   4.515   2.221 -0.0382 -0.2372 -0.4728
  122phy    C13 3288   0.538   4.347   2.433  0.3011  0.2983  0.1651
  122phy     H3 3289   0.542   4.235   2.446 -0.5596  0.1600 -0.6517
  122phy    O33 3290   0.396   4.378   2.436  0.2299 -0.2722  0.1347
  122phy    H1B 3291   0.361   4.356   2.520  0.7769 -0.0311  0.4282
  122phy    C12 3292   0.600   4.405   2.558 -0.3408  0.8300 -0.1470
  122phy    O11 3293   0.722   4.356   2.598  0.2201  0.3986 -0.3525
  122phy    H1A 3294   0.763   4.426   2.645 -1.2134  0.6676  0.5755
  123phy    C35 3295   3.392   4.521   1.612  0.0258 -0.0328 -0.0259
  123phy    C33 3296   3.438   4.379   1.597 -0.2565 -0.1602  0.2849
  123phy    C34 3297   3.545   4.343   1.701 -0.0560  0.0624  0.3525
  123phy    C32 3298   3.310   4.298   1.590  0.4596  0.5385  0.2153
  123phy    C31 3299   3.319   4.152   1.546  0.0300  0.3018 -0.3266
  123phy    C30 3300   3.178   4.086   1.526  0.3672 -0.1700  0.2168
  123phy    C28 3301   3.161   3.953   1.446 -0.3007  0.1100  0.1529
  123phy    C29 3302   3.049   3.866   1.506 -0.0230  0.0195 -0.0740
  123phy    C27 3303   3.148   3.978   1.298 -0.1010 -0.2624 -0.3180
  123phy    C26 3304   3.239   3.889   1.203  0.4161 -0.3544  0.2356
  123phy    C25 3305   3.229   3.924   1.059  0.2702 -0.4651 -0.1908
  123phy    C23 3306   3.324   3.850   0.963 -0.4060 -0.7907  0.2962
  123phy    C24 3307   3.245   3.778   0.851  0.4884  0.8433 -0.3474
  123phy    C22 3308   3.417   3.953   0.897 -0.1057 -0.1215  0.1337
  123phy    C21 3309   3.551   3.896   0.852  0.1876  0.3446 -0.1038
  123phy    C20 3310   3.636   4.013   0.802 -0.0506  0.8301  0.2988
  123phy    C18 3311   3.785   4.002   0.764  0.1879 -0.0616 -0.4154
  123phy    O01 3312   3.852   3.940   0.871 -0.1173 -0.4737  0.2149
  123phy    H01 3313   3.785   3.924   0.935 -1.1698  1.0516 -0.4514
  123phy    C19 3314   3.841   4.146   0.760  0.6640  0.4329  0.1549
  123phy    C13 3315   3.833   3.911   0.640 -0.5618  0.2923 -0.2146
  123phy     H3 3316   3.798   3.810   0.673 -1.0870 -0.2176 -2.1967
  123phy    O33 3317   3.758   3.908   0.516  0.5378 -0.3725 -0.2771
  123phy    H1B 3318   3.806   3.948   0.446 -0.6674  2.5022  0.3520
  123phy    C12 3319   3.986   3.854   0.622  0.3212  0.1788 -0.0227
  123phy    O11 3320   4.008   3.778   0.507 -0.1602 -0.4313  0.2593
  123phy    H1A 3321   4.092   3.735   0.505 -0.7093 -1.6608  1.6989
  124phy    C35 3322   4.401   4.823   1.345  0.5421  0.2159  0.0588
  124phy    C33 3323   4.546   4.875   1.334 -0.0507 -0.2067 -0.3465
  124phy    C34 3324   4.580   4.875   1.183  0.0908  0.1856 -0.1646
  124phy    C32 3325   4.567   5.013   1.392 -0.4236 -0.6518  0.3662
  124phy    C31 3326   4.584   5.022   1.545  0.2695 -0.4273 -0.0394
  124phy    C30 3327   4.558   5.165   1.600 -0.1815 -0.1179  0.2691
  124phy    C28 3328   4.543   5.179   1.751 -0.2859  0.1353 -0.0745
  124phy    C29 3329   4.613   5.303   1.790 -0.0117 -0.1658  0.0588
  124phy    C27 3330   4.397   5.165   1.800  0.0056 -0.1293 -0.2713
  124phy    C26 3331   4.373   5.139   1.955  0.1725 -0.1821  0.2938
  124phy    C25 3332   4.227   5.114   1.995  0.2843 -0.0482 -0.1978
  124phy    C23 3333   4.194   5.108   2.147  0.5845  0.1425 -0.0854
  124phy    C24 3334   4.156   5.244   2.214  0.1153 -0.1868 -0.4754
  124phy    C22 3335   4.077   5.008   2.152 -0.3100  0.0672  0.1177
  124phy    C21 3336   4.055   4.934   2.281  0.2902  0.1297  0.2574
  124phy    C20 3337   3.923   4.856   2.280  0.0904  0.2189 -0.3162
  124phy    C18 3338   3.839   4.828   2.408 -0.1003 -0.7223 -0.1572
  124phy    O01 3339   3.780   4.956   2.445  0.0320 -0.2301  0.1062
  124phy    H01 3340   3.785   5.020   2.376  0.0475  0.1330  0.4390
  124phy    C19 3341   3.716   4.752   2.352  0.0298 -0.5326 -0.0124
  124phy    C13 3342   3.909   4.747   2.532  0.1031 -0.2270  0.0744
  124phy     H3 3343   3.992   4.683   2.493 -0.5334 -0.1021 -1.5476
  124phy    O33 3344   3.823   4.650   2.595  0.1531 -0.0443  0.1875
  124phy    H1B 3345   3.761   4.697   2.647  0.5304  0.2106  0.4122
  124phy    C12 3346   3.974   4.837   2.648  0.1681 -0.3692 -0.2248
  124phy    O11 3347   3.892   4.942   2.691  0.3647 -0.4299  0.5119
  124phy    H1A 3348   3.848   4.966   2.612 -0.9035 -2.5191  0.5010
  125phy    C35 3349   3.903   0.069   1.170 -0.8362  0.2979 -0.4242
  125phy    C33 3350   4.009  -0.046   1.178  0.2977 -0.4884  0.0510
  125phy    C34 3351   4.147   0.012   1.146  0.1653  0.4589  0.1613
  125phy    C32 3352   4.014  -0.103   1.323 -0.1598  0.3739 -0.0592
  125phy    C31 3353   3.908  -0.209   1.364 -0.1410  0.3788  0.4341
  125phy    C30 3354   3.926  -0.266   1.504 -0.1655  0.1398 -0.6341
  125phy    C28 3355   3.826  -0.374   1.548  0.3114 -0.2801 -0.4480
  125phy    C29 3356   3.869  -0.517   1.501  0.3293 -0.2987 -0.3820
  125phy    C27 3357   3.804  -0.374   1.699  0.0579  0.1257 -0.4998
  125phy    C26 3358   3.663  -0.331   1.735  0.5444 -0.0540  0.0229
  125phy    C25 3359   3.632  -0.315   1.883  0.3322  0.8726  0.6865
  125phy    C23 3360   3.486  -0.267   1.922 -0.0077  0.3078  0.5258
  125phy    C24 3361   3.392  -0.391   1.932 -0.2563 -0.0224  0.5369
  125phy    C22 3362   3.482  -0.204   2.062 -0.6445  0.1418 -0.3944
  125phy    C21 3363   3.525  -0.058   2.080 -0.2916  0.0345  0.1020
  125phy    C20 3364   3.511   0.006   2.215 -0.1992  0.2815  0.0830
  125phy    C18 3365   3.567   0.150   2.238  0.1533 -0.3641  0.1590
  125phy    O01 3366   3.507   0.235   2.139 -0.4384 -0.2121  0.0430
  125phy    H01 3367   3.418   0.219   2.115 -0.4131  0.1095 -0.2847
  125phy    C19 3368   3.495   0.196   2.370 -0.9420 -0.4155  0.0621
  125phy    C13 3369   3.732   0.159   2.231  0.2253  0.1547 -0.3631
  125phy     H3 3370   3.761   0.106   2.137 -1.5065 -1.9275  0.1799
  125phy    O33 3371   3.796   0.077   2.325 -0.1338  0.1272  0.0349
  125phy    H1B 3372   3.826   0.125   2.399 -0.7101 -0.3734  0.6081
  125phy    C12 3373   3.798   0.299   2.217 -0.0762  0.5118 -0.2080
  125phy    O11 3374   3.719   0.413   2.202 -0.3325  0.1579  0.5203
  125phy    H1A 3375   3.645   0.380   2.156  0.7806  0.2396 -1.4548
  126phy    C35 3376   2.712   4.861   1.188  0.0725 -0.0426  0.1890
  126phy    C33 3377   2.680   4.938   1.313  0.5570 -0.5597 -0.2657
  126phy    C34 3378   2.556   5.018   1.293  0.1310  0.2138 -0.4074
  126phy    C32 3379   2.687   4.843   1.431  0.2210  0.1486 -0.5510
  126phy    C31 3380   2.714   4.912   1.564  0.0627  0.6964 -0.4442
  126phy    C30 3381   2.730   4.810   1.679 -0.1274 -0.9274 -0.0439
  126phy    C28 3382   2.714   4.880   1.820  0.1358  0.1204 -0.3932
  126phy    C29 3383   2.571   4.874   1.867  0.4213  0.3434  0.4611
  126phy    C27 3384   2.801   4.814   1.929 -0.6162  0.1780  0.0614
  126phy    C26 3385   2.872   4.915   2.025  0.4109 -0.3306 -0.4220
  126phy    C25 3386   2.951   4.838   2.127 -0.0593  0.0572  0.1239
  126phy    C23 3387   3.002   4.899   2.259 -0.0096  0.7005 -0.1342
  126phy    C24 3388   2.882   4.900   2.356  0.1604  0.4478 -0.2244
  126phy    C22 3389   3.105   4.806   2.320  0.0942  0.2533 -0.1514
  126phy    C21 3390   3.203   4.878   2.418 -0.1888  0.2486  0.0940
  126phy    C20 3391   3.299   4.777   2.493 -0.7563 -0.1015  0.2565
  126phy    C18 3392   3.249   4.659   2.579  0.8811  0.1339 -0.4945
  126phy    O01 3393   3.180   4.567   2.496  0.0121  0.0668  0.1245
  126phy    H01 3394   3.102   4.607   2.461 -0.0614 -0.0092  0.2026
  126phy    C19 3395   3.379   4.584   2.610 -1.0273 -0.8817 -0.2459
  126phy    C13 3396   3.157   4.707   2.704 -0.0904 -0.0856  0.0910
  126phy     H3 3397   3.076   4.775   2.666 -0.9925  0.1542  2.2675
  126phy    O33 3398   3.232   4.799   2.792 -0.0430  0.1954  0.5379
  126phy    H1B 3399   3.278   4.864   2.743 -1.7745  1.2292  0.2027
  126phy    C12 3400   3.076   4.594   2.780 -0.1946  0.0524 -0.0980
  126phy    O11 3401   2.973   4.626   2.870 -0.2534  0.1844 -0.3414
  126phy    H1A 3402   2.936   4.547   2.905  0.1908  0.7089  1.4038
  127phy    C35 3403   3.430   4.450   1.030  0.4671  0.4891 -0.2304
  127phy    C33 3404   3.296   4.467   1.101  0.4362 -0.2986 -0.3917
  127phy    C34 3405   3.256   4.328   1.150  0.4406  0.4156  0.2607
  127phy    C32 3406   3.312   4.556   1.229  0.1433  0.2256  0.0979
  127phy    C31 3407   3.298   4.710   1.212 -0.4048  0.0184 -0.1327
  127phy    C30 3408   3.401   4.776   1.308 -1.0187  0.5793 -0.1098
  127phy    C28 3409   3.465   4.908   1.267 -0.1828 -0.1979  0.1790
  127phy    C29 3410   3.508   4.975   1.394  0.0370  0.1393  0.1192
  127phy    C27 3411   3.595   4.888   1.185 -0.8401  0.2512 -0.1843
  127phy    C26 3412   3.591   4.865   1.032 -0.7251 -0.2330 -0.4755
  127phy    C25 3413   3.722   4.814   0.972  0.2957 -0.0204  0.1447
  127phy    C23 3414   3.708   4.778   0.819 -0.1515  0.0577  0.4507
  127phy    C24 3415   3.835   4.817   0.756 -0.4561 -0.2179  0.4058
  127phy    C22 3416   3.673   4.630   0.799 -0.2656 -0.5046  0.0736
  127phy    C21 3417   3.595   4.589   0.673  0.2736  0.1146 -0.3256
  127phy    C20 3418   3.554   4.442   0.671 -0.0071  0.0077  0.3013
  127phy    C18 3419   3.472   4.382   0.544 -0.7252  0.0556 -0.0372
  127phy    O01 3420   3.361   4.480   0.516 -0.5098 -0.1163 -0.4376
  127phy    H01 3421   3.336   4.517   0.599  1.4527  1.7329 -0.5951
  127phy    C19 3422   3.397   4.252   0.585  0.6068 -0.0040  0.5435
  127phy    C13 3423   3.565   4.352   0.413  0.5508 -0.0427  0.9510
  127phy     H3 3424   3.658   4.413   0.425  0.2001  1.8884 -3.9277
  127phy    O33 3425   3.632   4.225   0.391  0.0895  0.2751  0.0593
  127phy    H1B 3426   3.570   4.162   0.357  0.3862  0.5775 -1.0752
  127phy    C12 3427   3.553   4.431   0.277  0.3790 -0.7068  0.0206
  127phy    O11 3428   3.510   4.566   0.287  0.3480 -0.2767  0.0090
  127phy    H1A 3429   3.441   4.578   0.349  1.2427 -0.6154  1.1049
  128SOL     OW 3430   1.318   1.308   0.442 -0.3564 -0.3846  0.0852
  128SOL    HW1 3431   1.287   1.398   0.443 -0.5288 -0.3427  3.5943
  128SOL    HW2 3432   1.235   1.262   0.433 -1.3473  1.1382  1.1367
  128SOL     MW 3433   1.303   1.314   0.441 -0.0009  0.0041 -0.0056
  129SOL     OW 3434   0.107   3.047   2.892  0.0328 -0.0732 -0.4973
  129SOL    HW1 3435   0.128   3.122   2.948  0.6250 -0.1673 -0.5911
  129SOL    HW2 3436   0.146   2.974   2.941 -0.5539  0.8803  1.5012
  129SOL     MW 3437   0.115   3.047   2.906 -0.0009  0.0041 -0.0056
  130SOL     OW 3438   0.984   1.729   0.368 -0.0029 -0.2011  0.2374
  130SOL    HW1 3439   0.912   1.707   0.427 -0.1236  0.2758  0.2732
  130SOL    HW2 3440   0.947   1.720   0.281 -0.1741  0.2909  0.2594
  130SOL     MW 3441   0.970   1.725   0.364 -0.0009  0.0041 -0.0056
  131SOL     OW 3442   3.394   0.412   0.114 -0.0828 -0.0362  0.4495
  131SOL    HW1 3443   3.402   0.502   0.082 -1.2170 -0.1004 -0.0568
  131SOL    HW2 3444   3.307   0.415   0.152 -0.9502 -2.3001 -1.1821
  131SOL     MW 3445   3.384   0.424   0.115 -0.0009  0.0041 -0.0056
  132SOL     OW 3446   1.490   1.373   0.224  0.4976  0.4217  0.6684
  132SOL    HW1 3447   1.471   1.339   0.312 -1.0587 -0.2409  0.1146
  132SOL    HW2 3448   1.517   1.464   0.233 -0.2246  0.7258 -0.1339
  132SOL     MW 3449   1.491   1.381   0.237 -0.0009  0.0041 -0.0056
  133SOL     OW 3450   2.236   0.542   2.948  0.0404 -0.0065 -0.5715
  133SOL    HW1 3451   2.226   0.605   2.877 -0.5924  2.0264  1.2425
  133SOL    HW2 3452   2.318   0.572   2.986 -0.6000  0.1385  0.7315
  133SOL     MW 3453   2.245   0.554   2.943 -0.0009  0.0041 -0.0056
  134SOL     OW 3454   2.016   0.583   2.625 -0.6459  0.2582  0.2416
  134SOL    HW1 3455   1.997   0.588   2.531 -1.3453  1.6990  0.4357
  134SOL    HW2 3456   1.936   0.588   2.676 -0.3973 -1.0599  0.8217
  134SOL     MW 3457   2.003   0.584   2.619 -0.0009  0.0041 -0.0056
  135SOL     OW 3458   3.801   2.767   0.228  0.4138 -0.2111 -0.2732
  135SOL    HW1 3459   3.715   2.744   0.194  0.4814 -1.5586  0.4053
  135SOL    HW2 3460   3.788   2.861   0.241  1.8569 -0.2056  1.7615
  135SOL     MW 3461   3.788   2.776   0.226 -0.0009  0.0041 -0.0056
  136SOL     OW 3462   2.027   0.674   3.092  0.3167 -1.2580 -0.1700
  136SOL    HW1 3463   2.022   0.760   3.050  1.8475 -0.3967  1.3139
  136SOL    HW2 3464   2.099   0.634   3.043  1.4284  0.1786  0.2434
  136SOL     MW 3465   2.036   0.680   3.080 -0.0009  0.0041 -0.0056
  137SOL     OW 3466   4.874   4.943   2.858 -0.1286 -0.2978 -0.6204
  137SOL    HW1 3467   4.891   4.957   2.765 -0.3797 -0.8334 -0.7496
  137SOL    HW2 3468   4.956   4.903   2.886 -0.6077  0.0468  1.4033
  137SOL     MW 3469   4.887   4.940   2.849 -0.0009  0.0041 -0.0056
  138SOL     OW 3470   0.106   1.427   0.114  0.5310 -0.1036  0.1694
  138SOL    HW1 3471   0.022   1.401   0.078 -0.4348  0.4552  1.9088
  138SOL    HW2 3472   0.160   1.463   0.044 -0.7058  1.6176  0.0536
  138SOL     MW 3473   0.102   1.428   0.100 -0.0009  0.0041 -0.0056
  139SOL     OW 3474   0.878   4.267   2.983 -0.2138 -0.2791 -0.3502
  139SOL    HW1 3475   0.938   4.241   3.053 -0.5658 -0.7959 -0.2334
  139SOL    HW2 3476   0.934   4.294   2.910 -0.1507 -1.1611 -0.6461
  139SOL     MW 3477   0.893   4.267   2.983 -0.0009  0.0041 -0.0056
  140SOL     OW 3478   1.769   0.883   2.874  0.4038 -0.2133  0.2076
  140SOL    HW1 3479   1.730   0.843   2.952  0.4271 -1.6307 -0.4644
  140SOL    HW2 3480   1.860   0.891   2.902  0.1367 -0.7344  1.2634
  140SOL     MW 3481   1.776   0.879   2.888 -0.0009  0.0041 -0.0056
  141SOL     OW 3482   3.334   2.189   2.725 -0.1768 -0.0317 -0.0612
  141SOL    HW1 3483   3.394   2.257   2.693 -0.1820 -0.2373 -0.5191
  141SOL    HW2 3484   3.258   2.245   2.741 -0.2761 -0.0539 -0.4426
  141SOL     MW 3485   3.332   2.206   2.723 -0.0009  0.0041 -0.0056
  142SOL     OW 3486   0.899   4.700   2.461  0.4267  0.2576  0.1522
  142SOL    HW1 3487   0.809   4.708   2.428 -0.7999 -1.9149  2.5825
  142SOL    HW2 3488   0.937   4.646   2.392 -0.0981  1.2720 -0.9840
  142SOL     MW 3489   0.892   4.694   2.448 -0.0009  0.0041 -0.0056
  143SOL     OW 3490   1.808   0.050   2.718 -0.0943 -0.4466  0.0909
  143SOL    HW1 3491   1.873   0.035   2.649 -1.2889  0.5013 -1.3013
  143SOL    HW2 3492   1.842   0.125   2.767 -0.2619  0.4865 -1.1738
  143SOL     MW 3493   1.821   0.058   2.715 -0.0009  0.0041 -0.0056
  144SOL     OW 3494   2.409   1.748   2.943 -0.0120  0.2234  0.4017
  144SOL    HW1 3495   2.344   1.758   3.013 -0.3774  0.4286  0.0382
  144SOL    HW2 3496   2.457   1.830   2.953 -1.3777  1.1781 -0.4782
  144SOL     MW 3497   2.407   1.760   2.953 -0.0009  0.0041 -0.0056
  145SOL     OW 3498   4.845   4.482   3.055  0.0403  0.3213 -0.2562
  145SOL    HW1 3499   4.762   4.479   3.102  0.5410 -1.4467  0.5979
  145SOL    HW2 3500   4.893   4.554   3.097 -0.4749  0.6334 -0.1990
  145SOL     MW 3501   4.840   4.491   3.067 -0.0009  0.0041 -0.0056
  146SOL     OW 3502   0.636   4.795   2.430  0.8183 -0.4012  0.1772
  146SOL    HW1 3503   0.545   4.810   2.405  1.0960 -1.5068 -1.7299
  146SOL    HW2 3504   0.638   4.836   2.516 -1.1460 -1.3220  0.7194
  146SOL     MW 3505   0.624   4.803   2.438 -0.0009  0.0041 -0.0056
  147SOL     OW 3506   4.594   2.748   0.541  0.6934  0.0802  0.2760
  147SOL    HW1 3507   4.505   2.760   0.575  0.3776  1.3952 -0.9292
  147SOL    HW2 3508   4.596   2.824   0.483  0.8445 -0.5459 -0.5699
  147SOL     MW 3509   4.582   2.759   0.538 -0.0009  0.0041 -0.0056
  148SOL     OW 3510   1.953   4.112   0.459 -0.2065 -0.3177  0.2853
  148SOL    HW1 3511   1.891   4.073   0.398  0.1908 -0.3333 -0.1123
  148SOL    HW2 3512   1.956   4.206   0.438  0.0972 -0.2329  0.6908
  148SOL     MW 3513   1.945   4.120   0.448 -0.0009  0.0041 -0.0056
  149SOL     OW 3514   0.923   4.543   2.678  0.4415 -0.5544  0.0004
  149SOL    HW1 3515   0.914   4.601   2.602 -0.8158 -0.1382  0.4429
  149SOL    HW2 3516   0.889   4.594   2.751  0.9238 -0.0801 -0.0989
  149SOL     MW 3517   0.917   4.558   2.677 -0.0009  0.0041 -0.0056
  150SOL     OW 3518   3.622   2.503   0.434  0.1552  0.1100  0.0464
  150SOL    HW1 3519   3.671   2.581   0.460 -1.3256  0.8293  0.8314
  150SOL    HW2 3520   3.632   2.440   0.506 -3.0361 -0.6247 -0.0044
  150SOL     MW 3521   3.630   2.505   0.447 -0.0009  0.0041 -0.0056
  151SOL     OW 3522   4.040   0.269   2.901 -0.6043  0.3836  0.0458
  151SOL    HW1 3523   4.056   0.283   2.995 -1.9347  0.5435  0.2694
  151SOL    HW2 3524   4.059   0.355   2.863  0.1384  0.6127  0.8953
  151SOL     MW 3525   4.044   0.282   2.908 -0.0009  0.0041 -0.0056
  152SOL     OW 3526   4.142   1.165   2.810 -0.0681 -0.1441 -0.3964
  152SOL    HW1 3527   4.167   1.233   2.873  0.3362 -0.0374 -0.6701
  152SOL    HW2 3528   4.090   1.214   2.747  0.5538  1.1282  0.0420
  152SOL     MW 3529   4.139   1.181   2.810 -0.0009  0.0041 -0.0056
  153SOL     OW 3530   1.835   1.948   2.665  0.1504 -0.4752  0.4098
  153SOL    HW1 3531   1.762   1.899   2.703 -0.5789 -0.7553 -1.2286
  153SOL    HW2 3532   1.787   2.023   2.629 -1.0275 -0.5590  1.7281
  153SOL     MW 3533   1.819   1.952   2.665 -0.0009  0.0041 -0.0056
  154SOL     OW 3534   2.276   0.252   2.895 -0.0544  0.7744  0.0085
  154SOL    HW1 3535   2.268   0.346   2.904  0.0422  0.8087 -0.2389
  154SOL    HW2 3536   2.203   0.235   2.834  0.2337 -0.7750  0.0450
  154SOL     MW 3537   2.265   0.262   2.888 -0.0009  0.0041 -0.0056
  155SOL     OW 3538   3.001   5.079   0.536 -0.2596  0.4738 -0.1851
  155SOL    HW1 3539   2.992   5.080   0.631 -1.0015 -1.3589 -0.1895
  155SOL    HW2 3540   3.095   5.069   0.521 -0.4552 -0.2385 -1.0450
  155SOL     MW 3541   3.012   5.077   0.546 -0.0009  0.0041 -0.0056
  156SOL     OW 3542   1.060   4.907   2.572  0.2228 -0.2033  0.1299
  156SOL    HW1 3543   1.089   4.972   2.509 -2.4311  0.8493 -0.1293
  156SOL    HW2 3544   1.005   4.847   2.521  0.9198 -1.7802  1.1359
  156SOL     MW 3545   1.057   4.907   2.557 -0.0009  0.0041 -0.0056
  157SOL     OW 3546   1.131   1.071   0.112  0.1810  0.0184  0.0183
  157SOL    HW1 3547   1.172   0.985   0.126  0.0504  0.1335  1.1633
  157SOL    HW2 3548   1.204   1.124   0.079  1.2472 -1.1686  0.3581
  157SOL     MW 3549   1.146   1.066   0.109 -0.0009  0.0041 -0.0056
  158SOL     OW 3550   1.267   1.487   0.131 -0.3220 -0.8130 -0.3170
  158SOL    HW1 3551   1.357   1.460   0.150  0.6218  1.3806 -1.2630
  158SOL    HW2 3552   1.279   1.582   0.123 -0.4252 -0.9018 -1.7023
  158SOL     MW 3553   1.280   1.496   0.133 -0.0009  0.0041 -0.0056
  159SOL     OW 3554   1.944   5.067   2.483  0.3352  0.5965  0.5301
  159SOL    HW1 3555   2.029   5.024   2.495  0.0498 -0.6501 -1.3562
  159SOL    HW2 3556   1.900   5.016   2.414  1.5918  0.3140 -0.0909
  159SOL     MW 3557   1.949   5.054   2.475 -0.0009  0.0041 -0.0056
  160SOL     OW 3558   4.136   4.179   2.940  0.0053 -0.5656 -0.0142
  160SOL    HW1 3559   4.097   4.095   2.914 -2.0748 -0.1097  1.3582
  160SOL    HW2 3560   4.120   4.236   2.865 -1.1177 -0.2907  0.4069
  160SOL     MW 3561   4.129   4.176   2.927 -0.0009  0.0041 -0.0056
  161SOL     OW 3562   4.514   2.387   3.096 -0.0056 -0.0529  0.6152
  161SOL    HW1 3563   4.514   2.312   3.156  0.4524 -1.6437 -1.3019
  161SOL    HW2 3564   4.570   2.456   3.134 -1.0480  1.3669 -0.3113
  161SOL     MW 3565   4.521   2.386   3.109 -0.0009  0.0041 -0.0056
  162SOL     OW 3566   0.637   1.604   0.084 -0.6526  0.2286  0.2318
  162SOL    HW1 3567   0.556   1.654   0.069 -0.5720  0.2446 -0.1475
  162SOL    HW2 3568   0.612   1.513   0.071 -0.2647  0.4194 -2.2555
  162SOL     MW 3569   0.623   1.599   0.080 -0.0009  0.0041 -0.0056
  163SOL     OW 3570   0.163   4.888   0.253 -0.0989  0.3175  0.1436
  163SOL    HW1 3571   0.074   4.872   0.286 -0.2673  1.1013  0.0754
  163SOL    HW2 3572   0.162   4.979   0.224  2.5219  0.0943 -0.9974
  163SOL     MW 3573   0.151   4.898   0.253 -0.0009  0.0041 -0.0056
  164SOL     OW 3574   4.286   2.581   0.281  0.0883  0.1785  0.4174
  164SOL    HW1 3575   4.249   2.507   0.328  0.2271 -0.2004 -0.0616
  164SOL    HW2 3576   4.246   2.581   0.193  1.9034  1.6444 -0.4895
  164SOL     MW 3577   4.276   2.571   0.275 -0.0009  0.0041 -0.0056
  165SOL     OW 3578   3.867   0.307   0.093 -0.0003 -0.0952 -0.0573
  165SOL    HW1 3579   3.856   0.401   0.111 -1.4291 -0.5190  1.5725
  165SOL    HW2 3580   3.777   0.275   0.099 -0.4306  0.8603 -1.0731
  165SOL     MW 3581   3.854   0.315   0.096 -0.0009  0.0041 -0.0056
  166SOL     OW 3582   2.195   0.758   2.751 -0.1346  0.2021 -0.2872
  166SOL    HW1 3583   2.212   0.840   2.704  2.1760 -0.0569 -0.0204
  166SOL    HW2 3584   2.134   0.704   2.700  0.8981 -1.0580 -0.2322
  166SOL     MW 3585   2.189   0.762   2.738 -0.0009  0.0041 -0.0056
  167SOL     OW 3586   4.456   0.317   0.052 -0.1651 -0.6584  0.3586
  167SOL    HW1 3587   4.405   0.398   0.041  0.9306 -0.0019 -0.0667
  167SOL    HW2 3588   4.449   0.282  -0.037  0.5877  0.0577  0.0034
  167SOL     MW 3589   4.448   0.323   0.039 -0.0009  0.0041 -0.0056
  168SOL     OW 3590   0.787   2.872   3.045 -0.5715  0.2230 -0.0263
  168SOL    HW1 3591   0.698   2.905   3.043 -0.4080  0.8212  1.3164
  168SOL    HW2 3592   0.842   2.927   2.989  1.0550 -1.9537 -0.7457
  168SOL     MW 3593   0.783   2.883   3.037 -0.0009  0.0041 -0.0056
  169SOL     OW 3594   2.158   2.848   0.472 -0.3535 -0.3207 -0.2512
  169SOL    HW1 3595   2.239   2.897   0.459 -0.6183  0.2209  0.1053
  169SOL    HW2 3596   2.185   2.759   0.494  0.2616  0.1080  0.7787
  169SOL     MW 3597   2.172   2.843   0.473 -0.0009  0.0041 -0.0056
  170SOL     OW 3598   1.087   4.132   2.607  0.2762  0.7952  0.1270
  170SOL    HW1 3599   1.168   4.160   2.563  1.5015 -0.0326  1.7428
  170SOL    HW2 3600   1.016   4.150   2.546  1.2745  1.3298 -0.9215
  170SOL     MW 3601   1.089   4.138   2.593 -0.0009  0.0041 -0.0056
  171SOL     OW 3602   4.090   3.176   2.627  0.0732  0.0840  0.5755
  171SOL    HW1 3603   4.073   3.189   2.533 -1.7079 -2.7053  0.4065
  171SOL    HW2 3604   4.138   3.255   2.654 -0.5326  0.6116  0.1561
  171SOL     MW 3605   4.094   3.188   2.618 -0.0009  0.0041 -0.0056
  172SOL     OW 3606   1.685   0.453   3.002 -0.1047 -0.2694 -0.0937
  172SOL    HW1 3607   1.710   0.522   3.063  0.0128  0.6311 -1.1234
  172SOL    HW2 3608   1.592   0.440   3.023 -0.7117  1.7045 -1.2400
  172SOL     MW 3609   1.676   0.460   3.013 -0.0009  0.0041 -0.0056
  173SOL     OW 3610   0.657   1.737   0.324  0.2381 -0.3582  0.0317
  173SOL    HW1 3611   0.642   1.682   0.246  2.7127 -1.5195  0.2537
  173SOL    HW2 3612   0.572   1.776   0.343  0.7427  0.9715 -0.3222
  173SOL     MW 3613   0.644   1.735   0.316 -0.0009  0.0041 -0.0056
  174SOL     OW 3614   2.110   1.913   2.624  0.1215  0.2671 -0.1976
  174SOL    HW1 3615   2.021   1.941   2.645 -0.0377 -0.3161 -0.0913
  174SOL    HW2 3616   2.095   1.862   2.544  0.4346  2.0171 -1.4436
  174SOL     MW 3617   2.096   1.910   2.616 -0.0009  0.0041 -0.0056
  175SOL     OW 3618   2.766   2.489   0.003 -0.4091  0.3560  0.5557
  175SOL    HW1 3619   2.763   2.582   0.027  0.8511  0.5401  0.0576
  175SOL    HW2 3620   2.739   2.447   0.084  0.3921 -2.3941 -0.4958
  175SOL     MW 3621   2.762   2.496   0.017 -0.0009  0.0041 -0.0056
  176SOL     OW 3622   2.662   3.201   0.267  0.2463 -0.5323  0.4672
  176SOL    HW1 3623   2.595   3.267   0.283  0.8351  0.1323  0.2564
  176SOL    HW2 3624   2.699   3.222   0.181  1.1682 -0.6858  0.8104
  176SOL     MW 3625   2.658   3.212   0.258 -0.0009  0.0041 -0.0056
  177SOL     OW 3626   2.724   2.756   0.070  0.0823  0.1089  0.1182
  177SOL    HW1 3627   2.791   2.821   0.047  2.5127 -2.5154 -0.6960
  177SOL    HW2 3628   2.643   2.786   0.029  0.4951  1.2685  0.1120
  177SOL     MW 3629   2.722   2.769   0.062 -0.0009  0.0041 -0.0056
  178SOL     OW 3630   1.153   3.043   0.060  0.1882 -0.1939  0.5386
  178SOL    HW1 3631   1.085   3.001   0.114  0.1286 -0.4465  0.2697
  178SOL    HW2 3632   1.160   3.135   0.085  1.3013  0.3191 -1.4843
  178SOL     MW 3633   1.145   3.049   0.071 -0.0009  0.0041 -0.0056
  179SOL     OW 3634   3.979   3.114   2.868  0.4366  0.1883 -0.4949
  179SOL    HW1 3635   3.991   3.124   2.774 -2.2462  0.3964 -0.9131
  179SOL    HW2 3636   3.978   3.205   2.897 -1.5314 -0.3925  1.5792
  179SOL     MW 3637   3.980   3.127   2.860 -0.0009  0.0041 -0.0056
  180SOL     OW 3638   2.194   2.509   3.077 -0.0414 -0.1360  0.3882
  180SOL    HW1 3639   2.244   2.590   3.066 -0.7947  0.1310 -1.4085
  180SOL    HW2 3640   2.239   2.455   3.142  1.5603  1.2992  0.5322
  180SOL     MW 3641   2.207   2.513   3.084 -0.0009  0.0041 -0.0056
  181SOL     OW 3642   1.205   1.554   0.385 -0.0612 -0.2384  0.1271
  181SOL    HW1 3643   1.215   1.524   0.294 -0.6363 -0.2684  0.0689
  181SOL    HW2 3644   1.117   1.591   0.381  0.2900  0.6302  0.3193
  181SOL     MW 3645   1.195   1.555   0.372 -0.0009  0.0041 -0.0056
  182SOL     OW 3646   3.541   2.740   0.133 -0.1525 -0.2158  0.2715
  182SOL    HW1 3647   3.498   2.665   0.174  0.0563 -0.2421  0.4418
  182SOL    HW2 3648   3.503   2.729   0.045 -1.1911 -0.4560  0.7422
  182SOL     MW 3649   3.530   2.729   0.126 -0.0009  0.0041 -0.0056
  183SOL     OW 3650   0.621   1.325   0.067 -0.5976 -0.2380  0.0100
  183SOL    HW1 3651   0.716   1.321   0.074 -0.7322 -1.8725  1.4513
  183SOL    HW2 3652   0.599   1.310   0.159  0.4096 -2.0676 -0.0035
  183SOL     MW 3653   0.631   1.323   0.080 -0.0009  0.0041 -0.0056
  184SOL     OW 3654   5.030   2.033   0.450 -0.2529 -0.5329 -0.6868
  184SOL    HW1 3655   5.088   2.067   0.518 -0.7271  0.5624 -0.8143
  184SOL    HW2 3656   5.033   2.091   0.374  0.4730  0.3407 -0.0187
  184SOL     MW 3657   5.038   2.045   0.449 -0.0009  0.0041 -0.0056
  185SOL     OW 3658   2.327   1.764   2.669 -0.0374  0.1076 -0.3410
  185SOL    HW1 3659   2.246   1.815   2.668  0.2166  0.5768  1.0950
  185SOL    HW2 3660   2.351   1.771   2.761 -0.4514  1.0048 -0.2966
  185SOL     MW 3661   2.320   1.771   2.681 -0.0009  0.0041 -0.0056
  186SOL     OW 3662   1.636   1.843   2.827 -0.4206 -0.2254 -0.1277
  186SOL    HW1 3663   1.625   1.844   2.922 -2.4583  0.6563 -0.3115
  186SOL    HW2 3664   1.586   1.920   2.800  0.1900  0.8069  1.5042
  186SOL     MW 3665   1.628   1.854   2.836 -0.0009  0.0041 -0.0056
  187SOL     OW 3666   2.680   1.958   2.695 -0.4168 -0.1065 -0.0653
  187SOL    HW1 3667   2.595   1.931   2.660  0.1597 -0.7238 -1.0508
  187SOL    HW2 3668   2.703   2.028   2.633 -1.7179 -0.4155 -0.9356
  187SOL     MW 3669   2.672   1.964   2.682 -0.0009  0.0041 -0.0056
  188SOL     OW 3670   4.472   3.164   0.553  0.5585 -0.1196 -0.1045
  188SOL    HW1 3671   4.432   3.121   0.628 -1.5842  2.8766  0.6513
  188SOL    HW2 3672   4.552   3.197   0.594 -0.4328  1.9261  0.3101
  188SOL     MW 3673   4.478   3.163   0.568 -0.0009  0.0041 -0.0056
  189SOL     OW 3674   3.759   2.733   0.498 -0.3824 -0.1902 -0.0670
  189SOL    HW1 3675   3.720   2.819   0.510  0.0919  0.2670 -1.5727
  189SOL    HW2 3676   3.791   2.739   0.408  2.5197  1.5200  0.9572
  189SOL     MW 3677   3.758   2.745   0.488 -0.0009  0.0041 -0.0056
  190SOL     OW 3678   0.369   1.833   0.305 -0.4771  0.0624  0.2654
  190SOL    HW1 3679   0.290   1.780   0.308 -1.7970  1.9098 -0.2645
  190SOL    HW2 3680   0.334   1.920   0.323 -0.9645 -0.0121 -0.2879
  190SOL     MW 3681   0.354   1.837   0.308 -0.0009  0.0041 -0.0056
  191SOL     OW 3682   0.557   3.462   0.163  0.3884 -0.0949  0.1220
  191SOL    HW1 3683   0.595   3.483   0.078  3.0401  0.5421  1.3654
  191SOL    HW2 3684   0.466   3.492   0.161  0.0921 -0.9520  0.4025
  191SOL     MW 3685   0.550   3.469   0.152 -0.0009  0.0041 -0.0056
  192SOL     OW 3686   4.201   2.918   0.063 -0.6101 -0.0947  0.5440
  192SOL    HW1 3687   4.276   2.871   0.027 -0.8202  1.0320 -1.5426
  192SOL    HW2 3688   4.211   3.003   0.020 -2.3887  0.0022  0.2175
  192SOL     MW 3689   4.212   2.923   0.052 -0.0009  0.0041 -0.0056
  193SOL     OW 3690   2.910   2.253   0.195  0.2812 -0.5950  0.0375
  193SOL    HW1 3691   2.995   2.280   0.231 -0.0307 -0.6772  0.8465
  193SOL    HW2 3692   2.932   2.189   0.127  1.8251 -0.2850  0.2138
  193SOL     MW 3693   2.924   2.249   0.191 -0.0009  0.0041 -0.0056
  194SOL     OW 3694   5.092   2.166   0.221 -0.3112 -0.1567  0.5046
  194SOL    HW1 3695   5.074   2.127   0.135 -0.3610 -0.9611  0.8665
  194SOL    HW2 3696   5.129   2.251   0.198 -1.6005 -0.1585 -1.9114
  194SOL     MW 3697   5.095   2.172   0.207 -0.0009  0.0041 -0.0056
  195SOL     OW 3698   4.445   2.951   2.857 -0.1008  0.6016  0.2118
  195SOL    HW1 3699   4.410   2.891   2.791  0.7718 -1.3295  1.4205
  195SOL    HW2 3700   4.371   3.008   2.881 -0.5164  0.1969 -0.0906
  195SOL     MW 3701   4.430   2.951   2.851 -0.0009  0.0041 -0.0056
  196SOL     OW 3702   4.516   2.951   0.368  0.6590  0.0701  0.2097
  196SOL    HW1 3703   4.427   2.917   0.366  0.6630  0.0360  0.6864
  196SOL    HW2 3704   4.510   3.031   0.420  0.5203  1.5961 -2.0204
  196SOL     MW 3705   4.504   2.957   0.374 -0.0009  0.0041 -0.0056
  197SOL     OW 3706   0.409   1.755   0.049 -0.0590  0.1561 -0.1152
  197SOL    HW1 3707   0.388   1.780   0.139 -0.6863 -0.8687  0.0386
  197SOL    HW2 3708   0.457   1.834   0.024  1.2423 -1.4101 -3.0819
  197SOL     MW 3709   0.412   1.768   0.057 -0.0009  0.0041 -0.0056
  198SOL     OW 3710   1.395   2.545   2.948  0.4692  0.3868  0.4670
  198SOL    HW1 3711   1.335   2.569   3.019 -1.9899 -0.8289 -1.0451
  198SOL    HW2 3712   1.393   2.625   2.897 -0.1021  0.9821  1.3887
  198SOL     MW 3713   1.387   2.558   2.951 -0.0009  0.0041 -0.0056
  199SOL     OW 3714   4.815   2.267   0.192 -0.0865  0.1430  0.4410
  199SOL    HW1 3715   4.896   2.218   0.180 -0.3533 -0.1838 -0.0414
  199SOL    HW2 3716   4.846   2.356   0.176  1.4349 -0.6212 -1.1584
  199SOL     MW 3717   4.830   2.272   0.189 -0.0009  0.0041 -0.0056
  200SOL     OW 3718   4.848   1.585   2.939 -0.1327 -0.3580  0.6938
  200SOL    HW1 3719   4.842   1.680   2.951 -0.4075 -0.3849  0.7886
  200SOL    HW2 3720   4.934   1.569   2.901 -0.9912 -1.1022 -1.0303
  200SOL     MW 3721   4.858   1.595   2.936 -0.0009  0.0041 -0.0056
  201SOL     OW 3722   4.743   4.576   2.484  0.2343  0.5098 -0.1613
  201SOL    HW1 3723   4.691   4.569   2.564  0.1946 -0.0560 -0.2330
  201SOL    HW2 3724   4.717   4.494   2.441 -1.7866  0.3452  1.2227
  201SOL     MW 3725   4.733   4.564   2.489 -0.0009  0.0041 -0.0056
  202SOL     OW 3726   1.309   1.252   0.008 -0.0048  0.0830 -0.2766
  202SOL    HW1 3727   1.279   1.336   0.043 -0.5690 -0.8561  1.6223
  202SOL    HW2 3728   1.401   1.252   0.034 -0.0747  1.2807  0.0275
  202SOL     MW 3729   1.317   1.263   0.016 -0.0009  0.0041 -0.0056
  203SOL     OW 3730   2.790   1.007   3.032  0.1531  0.2573 -0.0695
  203SOL    HW1 3731   2.866   1.049   3.071  1.0966  0.0153 -1.5746
  203SOL    HW2 3732   2.728   1.005   3.105  1.0322  0.7610  0.7102
  203SOL     MW 3733   2.792   1.012   3.047 -0.0009  0.0041 -0.0056
  204SOL     OW 3734   2.505   2.000   2.993 -0.2532 -0.3593  0.3205
  204SOL    HW1 3735   2.502   2.067   2.924  0.2475 -0.4393  0.2174
  204SOL    HW2 3736   2.597   1.980   3.011 -0.8162 -2.1665  1.4403
  204SOL     MW 3737   2.516   2.006   2.986 -0.0009  0.0041 -0.0056
  205SOL     OW 3738   4.711   1.742   0.270  0.5316 -0.6320  0.1758
  205SOL    HW1 3739   4.688   1.802   0.199 -1.6820  0.7031  1.8708
  205SOL    HW2 3740   4.685   1.659   0.230  1.3402 -0.6251 -0.3747
  205SOL     MW 3741   4.704   1.739   0.255 -0.0009  0.0041 -0.0056
  206SOL     OW 3742   2.446   2.189   0.076  0.2916  0.3134 -0.1591
  206SOL    HW1 3743   2.461   2.110   0.024  0.1401 -1.2188  1.9783
  206SOL    HW2 3744   2.529   2.209   0.118  0.8632  1.3500 -1.7099
  206SOL     MW 3745   2.459   2.181   0.074 -0.0009  0.0041 -0.0056
  207SOL     OW 3746   1.416   2.230   3.091 -0.1958  0.3610  0.2628
  207SOL    HW1 3747   1.379   2.169   3.027 -0.7281  0.1924  0.7116
  207SOL    HW2 3748   1.467   2.284   3.032 -0.6593 -0.0232 -0.5041
  207SOL     MW 3749   1.418   2.229   3.075 -0.0009  0.0041 -0.0056
  208SOL     OW 3750   2.458   1.953   2.540  0.2352 -0.0252  0.2887
  208SOL    HW1 3751   2.402   1.890   2.585 -0.3227 -0.6069 -1.1550
  208SOL    HW2 3752   2.484   1.906   2.460 -1.0399 -1.0934  0.4743
  208SOL     MW 3753   2.454   1.939   2.535 -0.0009  0.0041 -0.0056
  209SOL     OW 3754   1.205   3.312   0.131 -0.0322  0.0327  0.2675
  209SOL    HW1 3755   1.283   3.321   0.186  0.2180 -0.1636 -0.0501
  209SOL    HW2 3756   1.146   3.384   0.151  1.5307  1.4986 -0.1976
  209SOL     MW 3757   1.207   3.322   0.141 -0.0009  0.0041 -0.0056
  210SOL     OW 3758   4.963   3.161   2.885 -0.1741 -0.4268  0.2474
  210SOL    HW1 3759   5.041   3.106   2.878 -0.0102 -0.1353 -0.2301
  210SOL    HW2 3760   4.922   3.150   2.799 -0.2708 -0.7296  0.3292
  210SOL     MW 3761   4.967   3.152   2.872 -0.0009  0.0041 -0.0056
  211SOL     OW 3762   4.821   0.107   2.939 -0.1976 -0.1116  0.2121
  211SOL    HW1 3763   4.908   0.143   2.958  0.1089 -0.4437 -0.5505
  211SOL    HW2 3764   4.832   0.012   2.942  0.0020 -0.1764 -1.7208
  211SOL     MW 3765   4.834   0.099   2.942 -0.0009  0.0041 -0.0056
  212SOL     OW 3766   1.919   0.085   0.016  0.3407  0.0704  0.1204
  212SOL    HW1 3767   1.892   0.147   0.083  0.2685  0.3264 -0.1433
  212SOL    HW2 3768   1.885   0.135  -0.058 -0.3796 -0.6147 -0.0213
  212SOL     MW 3769   1.911   0.100   0.015 -0.0009  0.0041 -0.0056
  213SOL     OW 3770   1.968   3.289   0.155 -0.0555  0.2727 -0.5009
  213SOL    HW1 3771   1.909   3.291   0.080  1.0538  0.4217 -1.3890
  213SOL    HW2 3772   1.943   3.207   0.197 -0.9909 -0.3167 -2.1431
  213SOL     MW 3773   1.957   3.279   0.151 -0.0009  0.0041 -0.0056
  214SOL     OW 3774   1.323   4.283   2.519  0.5549  0.1428 -0.1454
  214SOL    HW1 3775   1.409   4.254   2.490  0.3724 -0.9410  0.3512
  214SOL    HW2 3776   1.336   4.372   2.551 -1.3856  0.6751 -0.6844
  214SOL     MW 3777   1.336   4.291   2.519 -0.0009  0.0041 -0.0056
  215SOL     OW 3778   4.413   2.764   3.060 -0.2430 -0.2696 -0.5807
  215SOL    HW1 3779   4.446   2.822   2.991  0.0561  2.9212  1.9593
  215SOL    HW2 3780   4.487   2.778   3.119  0.1834 -1.6935 -0.7453
  215SOL     MW 3781   4.427   2.774   3.059 -0.0009  0.0041 -0.0056
  216SOL     OW 3782   2.026   4.360   0.368 -0.0939 -0.2469 -0.0413
  216SOL    HW1 3783   2.084   4.383   0.295  1.0756 -1.1623  0.5595
  216SOL    HW2 3784   2.005   4.448   0.400 -0.6761 -0.5467  0.4068
  216SOL     MW 3785   2.031   4.375   0.363 -0.0009  0.0041 -0.0056
  217SOL     OW 3786   0.285   3.700   3.016 -0.3055 -0.0875  0.2177
  217SOL    HW1 3787   0.357   3.762   3.027 -0.9811  0.8746 -0.6540
  217SOL    HW2 3788   0.208   3.757   3.011  0.0098  0.2715 -3.7451
  217SOL     MW 3789   0.285   3.716   3.017 -0.0009  0.0041 -0.0056
  218SOL     OW 3790   0.677   3.783   2.968  0.1980 -0.3631 -0.4052
  218SOL    HW1 3791   0.745   3.846   2.991 -0.1520 -0.3196  0.5247
  218SOL    HW2 3792   0.701   3.753   2.880 -1.1958  0.1396 -0.9946
  218SOL     MW 3793   0.689   3.787   2.959 -0.0009  0.0041 -0.0056
  219SOL     OW 3794   3.606   0.226   0.100 -0.0330  0.7857 -0.1198
  219SOL    HW1 3795   3.542   0.292   0.126  1.4748  2.2751 -0.0153
  219SOL    HW2 3796   3.592   0.152   0.159  1.7758 -0.3212 -0.9653
  219SOL     MW 3797   3.596   0.225   0.111 -0.0009  0.0041 -0.0056
  220SOL     OW 3798   0.793   1.631   0.540 -0.0851 -0.1008 -0.5918
  220SOL    HW1 3799   0.743   1.672   0.469  0.5603 -0.0687 -1.0416
  220SOL    HW2 3800   0.736   1.628   0.616  0.4297  1.0397 -0.1475
  220SOL     MW 3801   0.779   1.636   0.540 -0.0009  0.0041 -0.0056
  221SOL     OW 3802   2.403   3.838   0.610 -0.2580 -0.2553  0.0066
  221SOL    HW1 3803   2.328   3.804   0.561  0.4002 -0.5169 -0.8400
  221SOL    HW2 3804   2.372   3.844   0.701 -1.9270  0.8949 -0.5864
  221SOL     MW 3805   2.389   3.834   0.616 -0.0009  0.0041 -0.0056
  222SOL     OW 3806   3.501   2.966   0.288  0.3429 -0.0308  0.0226
  222SOL    HW1 3807   3.495   2.896   0.223 -0.4515 -0.2664  0.3411
  222SOL    HW2 3808   3.428   3.023   0.265 -0.1759 -0.7068 -0.0552
  222SOL     MW 3809   3.490   2.964   0.277 -0.0009  0.0041 -0.0056
  223SOL     OW 3810   0.872   3.971   2.995  0.2762  0.0432 -0.0624
  223SOL    HW1 3811   0.885   3.945   2.904  2.3703  0.1709  0.1563
  223SOL    HW2 3812   0.861   4.066   2.992  1.6384  0.2028 -0.8321
  223SOL     MW 3813   0.872   3.981   2.983 -0.0009  0.0041 -0.0056
  224SOL     OW 3814   1.834   3.993   2.858 -0.5342  0.1391 -0.3516
  224SOL    HW1 3815   1.853   4.043   2.780  0.0755 -1.3316 -1.1901
  224SOL    HW2 3816   1.892   3.917   2.849  1.7980  1.6718  0.7364
  224SOL     MW 3817   1.844   3.989   2.847 -0.0009  0.0041 -0.0056
  225SOL     OW 3818   1.941   4.782   2.817  0.2738  0.0060  0.2311
  225SOL    HW1 3819   1.865   4.839   2.812  0.5240  0.3151 -0.1788
  225SOL    HW2 3820   1.998   4.817   2.886 -0.0775 -0.4083  0.7332
  225SOL     MW 3821   1.939   4.795   2.825 -0.0009  0.0041 -0.0056
  226SOL     OW 3822   4.372   0.115   0.235  0.1448 -0.0505  0.2515
  226SOL    HW1 3823   4.410   0.170   0.167  1.2751 -0.0179  0.8966
  226SOL    HW2 3824   4.410   0.150   0.316 -1.3305  1.4509  0.3528
  226SOL     MW 3825   4.382   0.127   0.237 -0.0009  0.0041 -0.0056
  227SOL     OW 3826   2.375   4.636   0.095 -0.4152  0.0207 -0.4810
  227SOL    HW1 3827   2.376   4.699   0.168  0.1406  0.5147 -0.9092
  227SOL    HW2 3828   2.305   4.574   0.114 -0.2855 -0.4011 -1.3318
  227SOL     MW 3829   2.366   4.636   0.107 -0.0009  0.0041 -0.0056
  228SOL     OW 3830   2.172   3.732   0.500  0.0132  0.0452  0.6595
  228SOL    HW1 3831   2.156   3.815   0.455  1.4496  0.0219  0.0584
  228SOL    HW2 3832   2.123   3.748   0.581 -1.2787  1.0200 -0.2588
  228SOL     MW 3833   2.163   3.745   0.505 -0.0009  0.0041 -0.0056
  229SOL     OW 3834   2.180   4.045   0.081  0.4926  0.1765  0.4213
  229SOL    HW1 3835   2.188   3.953   0.059  1.4798  0.2759  0.3328
  229SOL    HW2 3836   2.089   4.057   0.052  0.5694  0.0657  0.1289
  229SOL     MW 3837   2.169   4.035   0.074 -0.0009  0.0041 -0.0056
  230SOL     OW 3838   2.196   0.040   3.073  0.1088  0.0014 -0.2298
  230SOL    HW1 3839   2.224   0.115   3.021  0.0876  0.7346  0.7817
  230SOL    HW2 3840   2.107   0.063   3.098 -0.2524  0.7127 -2.0375
  230SOL     MW 3841   2.188   0.053   3.069 -0.0009  0.0041 -0.0056
  231SOL     OW 3842   4.385   2.788   2.652 -0.2046 -0.2190 -0.1793
  231SOL    HW1 3843   4.303   2.809   2.606 -0.1787 -0.6372 -0.4195
  231SOL    HW2 3844   4.388   2.693   2.642 -1.8001 -0.2143 -1.1112
  231SOL     MW 3845   4.374   2.778   2.644 -0.0009  0.0041 -0.0056
  232SOL     OW 3846   2.658   2.319   0.220 -0.3887 -0.3273 -0.0202
  232SOL    HW1 3847   2.750   2.300   0.235 -0.0494  1.1396 -0.0218
  232SOL    HW2 3848   2.626   2.355   0.302 -0.0394 -0.4882  0.1875
  232SOL     MW 3849   2.666   2.322   0.233 -0.0009  0.0041 -0.0056
  233SOL     OW 3850   0.915   4.711   2.907 -0.2188  0.4902  0.5872
  233SOL    HW1 3851   0.933   4.653   2.981 -1.4901 -0.6859  0.0099
  233SOL    HW2 3852   1.003   4.733   2.876  0.0373 -1.4730 -0.2471
  233SOL     MW 3853   0.929   4.706   2.913 -0.0009  0.0041 -0.0056
  234SOL     OW 3854   1.961   4.732   2.552 -0.0086  0.0669 -0.1133
  234SOL    HW1 3855   1.965   4.751   2.646 -0.4836  3.2969 -0.6365
  234SOL    HW2 3856   1.867   4.742   2.538 -0.1511 -0.7121  0.2024
  234SOL     MW 3857   1.949   4.736   2.562 -0.0009  0.0041 -0.0056
  235SOL     OW 3858   1.836   3.067   0.239  0.0926 -0.2337  0.3556
  235SOL    HW1 3859   1.888   2.992   0.208 -1.5501 -0.2448 -2.7189
  235SOL    HW2 3860   1.842   3.070   0.334  1.3770 -0.9326  0.3163
  235SOL     MW 3861   1.843   3.057   0.247 -0.0009  0.0041 -0.0056
  236SOL     OW 3862   1.940   4.353   3.091 -0.5142 -0.6190  0.0003
  236SOL    HW1 3863   1.909   4.442   3.112 -0.9574 -1.0456  1.2382
  236SOL    HW2 3864   1.903   4.346   3.003 -1.3166  1.4837  0.0937
  236SOL     MW 3865   1.931   4.364   3.082 -0.0009  0.0041 -0.0056
  237SOL     OW 3866   3.544   4.906   0.062  0.5915  0.2627  0.0798
  237SOL    HW1 3867   3.628   4.873   0.030  0.3480 -0.0206 -0.2838
  237SOL    HW2 3868   3.477   4.847   0.026 -0.8690  0.0590  2.8988
  237SOL     MW 3869   3.546   4.894   0.053 -0.0009  0.0041 -0.0056
  238SOL     OW 3870   4.044   1.380   0.117 -0.1840 -0.1562  0.4727
  238SOL    HW1 3871   4.041   1.317   0.189  1.0211 -1.0426 -0.2315
  238SOL    HW2 3872   4.015   1.463   0.155 -0.2319 -0.7278  1.7221
  238SOL     MW 3873   4.040   1.383   0.132 -0.0009  0.0041 -0.0056
  239SOL     OW 3874   4.964   0.889   0.079 -0.1175  0.0677 -0.5123
  239SOL    HW1 3875   5.002   0.943   0.148 -0.0232 -1.0792  0.3728
  239SOL    HW2 3876   4.921   0.946   0.015 -0.9026  1.6115  1.2684
  239SOL     MW 3877   4.963   0.903   0.080 -0.0009  0.0041 -0.0056
  240SOL     OW 3878   3.009   1.161   0.050  0.0508  0.3906  0.1633
  240SOL    HW1 3879   3.049   1.210  -0.021 -0.5682  0.7504  0.0654
  240SOL    HW2 3880   3.077   1.099   0.078 -0.1129  0.8234  1.6458
  240SOL     MW 3881   3.024   1.159   0.044 -0.0009  0.0041 -0.0056
  241SOL     OW 3882   2.379   1.510   2.570 -0.2786 -0.2986 -0.1539
  241SOL    HW1 3883   2.403   1.441   2.633  1.3143  0.8117  0.5431
  241SOL    HW2 3884   2.361   1.583   2.630  0.2208 -1.5069  1.5591
  241SOL     MW 3885   2.380   1.510   2.586 -0.0009  0.0041 -0.0056
  242SOL     OW 3886   3.899   3.476   0.061 -0.4735 -0.1302  0.2450
  242SOL    HW1 3887   3.826   3.537   0.073 -0.8570 -0.6613  0.6674
  242SOL    HW2 3888   3.887   3.411   0.131  1.4086 -0.9042 -0.0846
  242SOL     MW 3889   3.888   3.476   0.072 -0.0009  0.0041 -0.0056
  243SOL     OW 3890   4.739   0.246   0.058  0.3075 -0.3760  0.0033
  243SOL    HW1 3891   4.737   0.208  -0.030 -1.1835  0.4780 -0.3635
  243SOL    HW2 3892   4.649   0.277   0.063  0.6022  0.6465 -0.7192
  243SOL     MW 3893   4.727   0.245   0.047 -0.0009  0.0041 -0.0056
  244SOL     OW 3894   3.791   0.157   2.946 -0.0689 -0.1222 -0.2172
  244SOL    HW1 3895   3.761   0.203   3.025 -0.4542  0.7221 -0.8339
  244SOL    HW2 3896   3.880   0.189   2.929  0.0308 -0.8548 -1.1811
  244SOL     MW 3897   3.799   0.167   2.954 -0.0009  0.0041 -0.0056
  245SOL     OW 3898   1.749   0.699   0.002 -0.1586  0.0493  0.0835
  245SOL    HW1 3899   1.841   0.676   0.018 -0.0441  2.1194  3.2943
  245SOL    HW2 3900   1.728   0.758   0.074 -1.3674  0.0744 -0.2796
  245SOL     MW 3901   1.759   0.704   0.013 -0.0009  0.0041 -0.0056
  246SOL     OW 3902   2.316   5.014   0.182 -0.4000 -0.3297  0.0024
  246SOL    HW1 3903   2.292   5.060   0.101  0.8662 -2.0599 -1.4376
  246SOL    HW2 3904   2.311   5.085   0.247 -2.3083  0.5420 -0.9942
  246SOL     MW 3905   2.312   5.030   0.180 -0.0009  0.0041 -0.0056
  247SOL     OW 3906   4.581   0.245   2.640  0.1089  0.0470  0.1766
  247SOL    HW1 3907   4.661   0.192   2.642 -0.8637 -1.5137 -0.8076
  247SOL    HW2 3908   4.544   0.231   2.727  1.0300  1.4658  0.8522
  247SOL     MW 3909   4.587   0.236   2.652 -0.0009  0.0041 -0.0056
  248SOL     OW 3910   3.406   0.968   2.807 -0.7317 -0.0056 -0.2330
  248SOL    HW1 3911   3.323   0.921   2.799 -1.4405  1.1462  0.1035
  248SOL    HW2 3912   3.375   1.055   2.832 -1.0914 -0.5966  1.5167
  248SOL     MW 3913   3.391   0.973   2.809 -0.0009  0.0041 -0.0056
  249SOL     OW 3914   3.082   4.691   0.046  0.4484  0.0881 -0.1999
  249SOL    HW1 3915   3.052   4.614   0.095  1.4804 -0.7422 -0.8337
  249SOL    HW2 3916   3.049   4.670  -0.041  1.3318 -2.1638 -0.0721
  249SOL     MW 3917   3.073   4.678   0.041 -0.0009  0.0041 -0.0056
  250SOL     OW 3918   3.732   0.574   2.408  0.0007  0.1290  0.1442
  250SOL    HW1 3919   3.726   0.530   2.324 -0.0124  0.6608 -0.1334
  250SOL    HW2 3920   3.743   0.667   2.389 -0.9807  0.5584  1.4761
  250SOL     MW 3921   3.732   0.581   2.395 -0.0009  0.0041 -0.0056
  251SOL     OW 3922   3.091   1.309   2.930  0.2951  0.3980 -0.0445
  251SOL    HW1 3923   3.073   1.390   2.977 -0.2920  0.2274  0.0337
  251SOL    HW2 3924   3.028   1.311   2.858 -0.8862  0.8670  0.9755
  251SOL     MW 3925   3.081   1.320   2.927 -0.0009  0.0041 -0.0056
  252SOL     OW 3926   1.847   0.243   2.898 -0.3990 -0.1051  0.6968
  252SOL    HW1 3927   1.919   0.285   2.851  1.3313 -3.5366 -0.0070
  252SOL    HW2 3928   1.783   0.312   2.918 -1.7757 -1.1581  0.1285
  252SOL     MW 3929   1.848   0.258   2.894 -0.0009  0.0041 -0.0056
  253SOL     OW 3930   3.443   1.466   2.937  0.5361 -0.2946 -0.1538
  253SOL    HW1 3931   3.401   1.524   2.874  0.4311  1.1192  1.1365
  253SOL    HW2 3932   3.417   1.506   3.020  1.5614  1.3269 -0.5528
  253SOL     MW 3933   3.434   1.479   2.940 -0.0009  0.0041 -0.0056
  254SOL     OW 3934   3.447   0.654   0.006  0.1713  0.1676  0.1829
  254SOL    HW1 3935   3.455   0.646  -0.089 -0.6080 -0.0289  0.1231
  254SOL    HW2 3936   3.360   0.692   0.019  0.4448  0.6705  0.5676
  254SOL     MW 3937   3.436   0.658  -0.005 -0.0009  0.0041 -0.0056
  255SOL     OW 3938   4.310   4.577   2.767  0.2744  0.1853 -0.4693
  255SOL    HW1 3939   4.405   4.576   2.758  0.4443 -0.5400  1.0887
  255SOL    HW2 3940   4.298   4.641   2.837 -0.8827 -1.1028  0.5515
  255SOL     MW 3941   4.321   4.585   2.775 -0.0009  0.0041 -0.0056
  256SOL     OW 3942   2.904   0.225   0.425  0.8824 -0.0537  0.0504
  256SOL    HW1 3943   2.979   0.282   0.444  1.9383 -0.3671 -2.6787
  256SOL    HW2 3944   2.936   0.138   0.446 -0.0526 -1.2519 -2.9169
  256SOL     MW 3945   2.918   0.221   0.430 -0.0009  0.0041 -0.0056
  257SOL     OW 3946   1.804   0.629   2.791  0.2549 -0.1758 -0.0138
  257SOL    HW1 3947   1.783   0.718   2.818 -1.1327 -0.4655 -0.0716
  257SOL    HW2 3948   1.762   0.576   2.859  1.9164 -1.8383 -0.2242
  257SOL     MW 3949   1.796   0.634   2.804 -0.0009  0.0041 -0.0056
  258SOL     OW 3950   2.984   2.112   3.058 -0.1490 -0.1624 -0.6214
  258SOL    HW1 3951   3.075   2.090   3.038  0.2772  0.3232  0.6876
  258SOL    HW2 3952   2.968   2.199   3.021 -1.2184 -0.2179 -0.3290
  258SOL     MW 3953   2.994   2.120   3.050 -0.0009  0.0041 -0.0056
  259SOL     OW 3954   3.575   5.034   2.603  0.4144  0.0023  0.0521
  259SOL    HW1 3955   3.611   5.117   2.637 -0.5816  0.1743  0.7488
  259SOL    HW2 3956   3.624   5.015   2.523  0.4442 -0.7655  0.2443
  259SOL     MW 3957   3.586   5.043   2.597 -0.0009  0.0041 -0.0056
  260SOL     OW 3958   2.663   4.715   0.292 -0.3951 -0.4670 -0.1933
  260SOL    HW1 3959   2.737   4.763   0.329 -1.1222 -0.1429  0.8996
  260SOL    HW2 3960   2.677   4.720   0.198 -0.9092  0.5492 -0.2253
  260SOL     MW 3961   2.675   4.722   0.285 -0.0009  0.0041 -0.0056
  261SOL     OW 3962   2.390   2.988   0.414 -0.1110  0.1445 -0.7326
  261SOL    HW1 3963   2.472   2.949   0.383 -0.2006 -0.8652  0.2319
  261SOL    HW2 3964   2.420   3.060   0.470  1.1986 -0.2071 -0.9385
  261SOL     MW 3965   2.405   2.992   0.417 -0.0009  0.0041 -0.0056
  262SOL     OW 3966   0.671   0.134   2.628  0.2471 -0.2739 -0.4353
  262SOL    HW1 3967   0.759   0.121   2.593  1.0519  1.4084  0.7849
  262SOL    HW2 3968   0.616   0.136   2.550  0.1072  2.5484 -0.3484
  262SOL     MW 3969   0.675   0.132   2.613 -0.0009  0.0041 -0.0056
  263SOL     OW 3970   2.184   3.798   3.035 -0.1491  0.3275  0.5283
  263SOL    HW1 3971   2.224   3.778   2.950 -1.9631  0.2875 -0.3688
  263SOL    HW2 3972   2.206   3.722   3.088  1.3447  0.7059  0.4859
  263SOL     MW 3973   2.192   3.786   3.031 -0.0009  0.0041 -0.0056
  264SOL     OW 3974   3.042   4.667   0.523  0.0328 -0.3847  0.2242
  264SOL    HW1 3975   2.972   4.607   0.550 -0.4208 -0.1874 -0.5007
  264SOL    HW2 3976   2.994   4.738   0.480  0.4836 -0.5060 -0.4868
  264SOL     MW 3977   3.026   4.669   0.521 -0.0009  0.0041 -0.0056
  265SOL     OW 3978   1.710   4.914   2.839 -0.1250 -0.3373  0.1813
  265SOL    HW1 3979   1.742   4.997   2.802  1.1106 -0.7093  0.3499
  265SOL    HW2 3980   1.724   4.936   2.931  0.2093  0.5933 -0.0671
  265SOL     MW 3981   1.716   4.928   2.846 -0.0009  0.0041 -0.0056
  266SOL     OW 3982   4.614   1.913   0.061 -0.9148  0.0174 -0.3664
  266SOL    HW1 3983   4.623   1.994   0.110 -0.4694 -0.2279 -0.0315
  266SOL    HW2 3984   4.524   1.887   0.078 -0.6794 -1.3687 -1.0129
  266SOL     MW 3985   4.604   1.920   0.069 -0.0009  0.0041 -0.0056
  267SOL     OW 3986   4.252   2.845   0.348  0.1707  0.7302  0.2456
  267SOL    HW1 3987   4.282   2.758   0.321  0.8938  0.9716  0.2516
  267SOL    HW2 3988   4.214   2.879   0.267  2.0479 -0.0242 -1.0069
  267SOL     MW 3989   4.251   2.838   0.334 -0.0009  0.0041 -0.0056
  268SOL     OW 3990   3.828   0.587   0.106 -0.3416 -0.0679  0.6678
  268SOL    HW1 3991   3.767   0.627   0.167  0.0009  0.3064  0.7705
  268SOL    HW2 3992   3.906   0.640   0.120 -1.2173  1.4349  0.0907
  268SOL     MW 3993   3.830   0.599   0.116 -0.0009  0.0041 -0.0056
  269SOL     OW 3994   3.695   0.192   2.676 -0.5301  0.0254 -0.0471
  269SOL    HW1 3995   3.682   0.284   2.653 -1.0335 -0.6663 -2.9939
  269SOL    HW2 3996   3.716   0.187   2.769 -2.5032  0.6530  0.4888
  269SOL     MW 3997   3.696   0.204   2.685 -0.0009  0.0041 -0.0056
  270SOL     OW 3998   2.303   2.852   0.168 -0.3666  0.1434 -0.1604
  270SOL    HW1 3999   2.325   2.909   0.242 -0.5148  2.2817 -1.6814
  270SOL    HW2 4000   2.208   2.856   0.172 -0.4176  0.2795 -1.1742
  270SOL     MW 4001   2.294   2.860   0.179 -0.0009  0.0041 -0.0056
  271SOL     OW 4002   3.879   5.000   2.945  0.6434  0.1946  0.2617
  271SOL    HW1 4003   3.889   4.981   2.851  0.4684 -0.0553  0.2924
  271SOL    HW2 4004   3.840   5.086   2.952  0.0420 -0.0936  0.4983
  271SOL     MW 4005   3.875   5.009   2.933 -0.0009  0.0041 -0.0056
  272SOL     OW 4006   3.010   2.397   3.025 -0.0613  0.2621  0.5186
  272SOL    HW1 4007   3.065   2.417   3.101  1.4189  1.1922 -0.7367
  272SOL    HW2 4008   2.924   2.430   3.050  0.0333  0.6913  0.2772
  272SOL     MW 4009   3.006   2.404   3.039 -0.0009  0.0041 -0.0056
  273SOL     OW 4010   3.843   3.595   0.420 -0.3323 -0.6508  0.2723
  273SOL    HW1 4011   3.901   3.661   0.457 -0.8381  0.4537 -0.8108
  273SOL    HW2 4012   3.888   3.518   0.455  1.0472  0.8055  1.8541
  273SOL     MW 4013   3.856   3.593   0.429 -0.0009  0.0041 -0.0056
  274SOL     OW 4014   0.963   2.852   0.165 -0.3344 -0.3411  0.1533
  274SOL    HW1 4015   0.900   2.847   0.093 -1.1131 -1.0735  0.8707
  274SOL    HW2 4016   0.963   2.765   0.205  2.4232 -0.5016  0.0372
  274SOL     MW 4017   0.955   2.840   0.160 -0.0009  0.0041 -0.0056
  275SOL     OW 4018   2.498   2.884   3.063  0.3479  0.3853 -0.1135
  275SOL    HW1 4019   2.432   2.867   3.130 -0.2643  2.0003 -0.2557
  275SOL    HW2 4020   2.492   2.814   2.998  1.8577 -0.9109  1.0853
  275SOL     MW 4021   2.488   2.873   3.063 -0.0009  0.0041 -0.0056
  276SOL     OW 4022   1.830   2.034   2.961 -0.1336  0.2036  0.1042
  276SOL    HW1 4023   1.768   1.967   2.993 -1.0666  1.1724  0.3778
  276SOL    HW2 4024   1.835   2.014   2.868 -1.4286  1.1145 -0.1910
  276SOL     MW 4025   1.822   2.022   2.953 -0.0009  0.0041 -0.0056
  277SOL     OW 4026   2.458   2.663   2.903  0.2535  0.4862 -0.2952
  277SOL    HW1 4027   2.490   2.637   2.816  1.1537 -2.2537  0.7552
  277SOL    HW2 4028   2.449   2.575   2.941 -0.1192  0.5542 -0.2229
  277SOL     MW 4029   2.461   2.648   2.896 -0.0009  0.0041 -0.0056
  278SOL     OW 4030   2.494   3.402   0.334  0.2570 -0.3517 -0.2779
  278SOL    HW1 4031   2.402   3.426   0.332 -0.2238 -1.9849  0.3782
  278SOL    HW2 4032   2.532   3.482   0.299  0.8580 -0.7663 -0.5939
  278SOL     MW 4033   2.487   3.416   0.329 -0.0009  0.0041 -0.0056
  279SOL     OW 4034   2.199   3.568   0.079  0.9555 -0.0948 -0.3231
  279SOL    HW1 4035   2.169   3.486   0.038 -0.6315  1.0740 -1.6386
  279SOL    HW2 4036   2.202   3.554   0.174  0.1645  0.9762 -0.1207
  279SOL     MW 4037   2.195   3.555   0.086 -0.0009  0.0041 -0.0056
  280SOL     OW 4038   4.563   2.173   0.159 -0.1138  0.5135 -0.1945
  280SOL    HW1 4039   4.644   2.214   0.187 -0.7259  2.1598 -0.6893
  280SOL    HW2 4040   4.516   2.178   0.243 -0.0133  1.0163 -0.1660
  280SOL     MW 4041   4.567   2.179   0.174 -0.0009  0.0041 -0.0056
  281SOL     OW 4042   1.412   3.362   0.316  0.0397 -0.0453  0.7355
  281SOL    HW1 4043   1.506   3.384   0.320 -0.2816  1.7176 -0.3783
  281SOL    HW2 4044   1.390   3.370   0.408 -0.2994 -0.5640  0.7048
  281SOL     MW 4045   1.422   3.366   0.328 -0.0009  0.0041 -0.0056
  282SOL     OW 4046   3.384   2.561   0.268  0.1082 -0.7948 -0.4773
  282SOL    HW1 4047   3.456   2.526   0.320 -0.6403 -1.0540  0.4130
  282SOL    HW2 4048   3.335   2.613   0.332  1.6787  0.2107 -0.0440
  282SOL     MW 4049   3.387   2.564   0.283 -0.0009  0.0041 -0.0056
  283SOL     OW 4050   2.032   0.894   2.941 -0.5100  0.3453  0.2312
  283SOL    HW1 4051   2.077   0.976   2.961  0.8402  0.0031 -1.2010
  283SOL    HW2 4052   2.089   0.860   2.872 -0.7815 -0.1276  0.2384
  283SOL     MW 4053   2.046   0.900   2.935 -0.0009  0.0041 -0.0056
  284SOL     OW 4054   3.811   2.944   3.001 -0.3895 -0.1341 -0.6724
  284SOL    HW1 4055   3.852   3.004   2.940  0.4743  0.4256  0.4282
  284SOL    HW2 4056   3.882   2.898   3.046  2.9260  3.4100 -1.8188
  284SOL     MW 4057   3.826   2.946   2.999 -0.0009  0.0041 -0.0056
  285SOL     OW 4058   1.109   2.073   0.122 -0.0798  0.1606 -0.3274
  285SOL    HW1 4059   1.161   2.153   0.122  1.7649 -0.9466  1.2739
  285SOL    HW2 4060   1.127   2.044   0.212 -0.5874  0.2488 -0.1974
  285SOL     MW 4061   1.118   2.079   0.134 -0.0009  0.0041 -0.0056
  286SOL     OW 4062   3.749   2.453   0.191 -0.4648  0.1932  0.9889
  286SOL    HW1 4063   3.719   2.472   0.279 -0.7823  1.1492  0.6856
  286SOL    HW2 4064   3.829   2.402   0.207 -0.4245  0.1040  0.5192
  286SOL     MW 4065   3.756   2.449   0.204 -0.0009  0.0041 -0.0056
  287SOL     OW 4066   2.503   2.409   3.004 -0.2278 -0.2891 -0.5282
  287SOL    HW1 4067   2.490   2.324   3.046  1.5410 -0.8764 -1.0645
  287SOL    HW2 4068   2.598   2.421   3.013 -0.1641 -1.0662  0.0004
  287SOL     MW 4069   2.514   2.399   3.011 -0.0009  0.0041 -0.0056
  288SOL     OW 4070   2.884   2.971   0.013 -0.7038 -0.1269  0.4806
  288SOL    HW1 4071   2.848   3.059   0.025  1.8599  0.8823  1.5398
  288SOL    HW2 4072   2.966   2.974   0.063  0.8739  1.6293 -1.9647
  288SOL     MW 4073   2.890   2.983   0.021 -0.0009  0.0041 -0.0056
  289SOL     OW 4074   3.167   2.415   0.174 -0.1880 -0.3560 -0.3967
  289SOL    HW1 4075   3.219   2.334   0.173  0.8109  0.1917  1.8549
  289SOL    HW2 4076   3.224   2.478   0.218 -0.6881 -1.4632  1.9599
  289SOL     MW 4077   3.181   2.412   0.179 -0.0009  0.0041 -0.0056
  290SOL     OW 4078   4.256   3.395   2.693  0.0720 -0.3809 -0.8241
  290SOL    HW1 4079   4.348   3.386   2.667 -0.1684 -0.2035 -1.7893
  290SOL    HW2 4080   4.262   3.405   2.788  1.0654  0.7487 -0.9870
  290SOL     MW 4081   4.269   3.395   2.702 -0.0009  0.0041 -0.0056
  291SOL     OW 4082   4.565   1.540   0.159  0.1549  0.0165  0.3208
  291SOL    HW1 4083   4.595   1.481   0.090 -0.2739  1.5365 -1.2183
  291SOL    HW2 4084   4.485   1.496   0.188 -0.4638  1.2256  0.5254
  291SOL     MW 4085   4.558   1.526   0.154 -0.0009  0.0041 -0.0056
  292SOL     OW 4086   4.029   0.955   2.945 -0.1359  0.6710 -0.1536
  292SOL    HW1 4087   4.069   1.033   2.907  1.5513 -0.6104 -1.1879
  292SOL    HW2 4088   4.025   0.899   2.867  2.0641  0.6082 -0.2799
  292SOL     MW 4089   4.034   0.958   2.929 -0.0009  0.0041 -0.0056
  293SOL     OW 4090   4.322   2.525   2.945  0.1165  0.2756 -0.5620
  293SOL    HW1 4091   4.364   2.605   2.976 -0.7024 -0.0323  1.5294
  293SOL    HW2 4092   4.373   2.457   2.989  2.0279  1.9417 -0.1119
  293SOL     MW 4093   4.334   2.526   2.955 -0.0009  0.0041 -0.0056
  294SOL     OW 4094   3.218   2.766   0.391  0.1038  0.4288  0.4930
  294SOL    HW1 4095   3.183   2.702   0.454 -0.2148  0.1627  0.0511
  294SOL    HW2 4096   3.142   2.803   0.345  0.8965 -0.2448 -1.4167
  294SOL     MW 4097   3.203   2.762   0.393 -0.0009  0.0041 -0.0056
  295SOL     OW 4098   4.190   2.327   0.387 -0.3672 -0.0574  0.2786
  295SOL    HW1 4099   4.270   2.275   0.383  0.1035  0.3562  2.5894
  295SOL    HW2 4100   4.193   2.348   0.481  1.5187  0.3388  0.1718
  295SOL     MW 4101   4.201   2.323   0.399 -0.0009  0.0041 -0.0056
  296SOL     OW 4102   4.192   0.066   2.562  0.0694 -0.3809  0.2229
  296SOL    HW1 4103   4.107   0.094   2.528 -0.1448 -1.2251  0.0383
  296SOL    HW2 4104   4.180   0.062   2.657  0.9999 -2.1817  0.3076
  296SOL     MW 4105   4.179   0.069   2.570 -0.0009  0.0041 -0.0056
  297SOL     OW 4106   0.088   2.413   0.144  0.4386 -0.3789  0.4498
  297SOL    HW1 4107   0.119   2.421   0.054  1.9019 -0.0187  0.9609
  297SOL    HW2 4108   0.009   2.467   0.146  0.2185 -0.7224  1.3266
  297SOL     MW 4109   0.082   2.421   0.132 -0.0009  0.0041 -0.0056
  298SOL     OW 4110   2.783   1.946   2.955  0.1554  0.0450 -0.1902
  298SOL    HW1 4111   2.846   2.012   2.984  1.9305 -1.5161 -0.3076
  298SOL    HW2 4112   2.759   1.965   2.865  0.1207  0.6729 -0.0558
  298SOL     MW 4113   2.788   1.957   2.947 -0.0009  0.0041 -0.0056
  299SOL     OW 4114   2.925   1.309   2.720 -0.3390 -0.1003  0.3045
  299SOL    HW1 4115   2.870   1.231   2.715  0.3657 -0.6378  0.6854
  299SOL    HW2 4116   2.877   1.381   2.680  1.2481  0.5736 -0.4596
  299SOL     MW 4117   2.911   1.308   2.714 -0.0009  0.0041 -0.0056
  300SOL     OW 4118   3.292   3.130   0.301 -0.0822 -0.5173  0.1952
  300SOL    HW1 4119   3.263   3.221   0.293  0.2599 -0.4530 -0.4308
  300SOL    HW2 4120   3.277   3.109   0.393  0.1106 -1.5277 -0.0001
  300SOL     MW 4121   3.286   3.140   0.312 -0.0009  0.0041 -0.0056
  301SOL     OW 4122   3.068   2.953   0.247 -0.4559  0.0301  0.1461
  301SOL    HW1 4123   3.010   2.984   0.316 -1.3064 -2.4338  0.6369
  301SOL    HW2 4124   3.141   3.015   0.253 -0.8870  0.6233 -0.5117
  301SOL     MW 4125   3.070   2.965   0.257 -0.0009  0.0041 -0.0056
  302SOL     OW 4126   4.640   2.850   0.113  0.3921 -0.4293 -0.0650
  302SOL    HW1 4127   4.704   2.907   0.069  1.6601 -1.4592  0.3917
  302SOL    HW2 4128   4.612   2.894   0.193 -1.0587 -0.0426 -0.7464
  302SOL     MW 4129   4.645   2.863   0.118 -0.0009  0.0041 -0.0056
  303SOL     OW 4130   2.357   0.070   0.401  0.4815 -0.3181  0.4855
  303SOL    HW1 4131   2.446   0.103   0.415  0.6083 -0.0305 -0.8592
  303SOL    HW2 4132   2.340   0.018   0.479  1.6282 -0.6667  0.5267
  303SOL     MW 4133   2.367   0.068   0.413 -0.0009  0.0041 -0.0056
  304SOL     OW 4134   2.366   4.245   0.123  0.0030 -0.1641 -0.6256
  304SOL    HW1 4135   2.394   4.258   0.032  0.6988  1.9065 -0.1686
  304SOL    HW2 4136   2.303   4.174   0.114  0.2468 -0.5772  0.7465
  304SOL     MW 4137   2.362   4.237   0.110 -0.0009  0.0041 -0.0056
  305SOL     OW 4138   4.173   0.600   2.426  0.0994  0.1277  0.2825
  305SOL    HW1 4139   4.233   0.564   2.360  0.4741 -0.7826  1.0911
  305SOL    HW2 4140   4.220   0.578   2.507 -2.2227 -1.1681  1.3663
  305SOL     MW 4141   4.187   0.592   2.428 -0.0009  0.0041 -0.0056
  306SOL     OW 4142   1.901   4.081   0.026  0.1517 -0.6323  0.1374
  306SOL    HW1 4143   1.878   4.036  -0.056 -0.3223  0.6730 -0.4777
  306SOL    HW2 4144   1.902   4.173   0.003 -0.8084 -0.0933  2.0282
  306SOL     MW 4145   1.898   4.087   0.012 -0.0009  0.0041 -0.0056
  307SOL     OW 4146   0.220   4.766   3.091 -0.1380 -0.0646  0.0596
  307SOL    HW1 4147   0.209   4.786   3.184  0.2181 -2.0147  0.5460
  307SOL    HW2 4148   0.313   4.746   3.080 -0.0299  0.2630  0.3347
  307SOL     MW 4149   0.231   4.766   3.102 -0.0009  0.0041 -0.0056
  308SOL     OW 4150   1.820   3.311   3.037 -0.5472 -0.5998  0.3900
  308SOL    HW1 4151   1.755   3.241   3.043 -2.5036  1.0960 -0.1477
  308SOL    HW2 4152   1.763   3.387   3.043 -0.7461 -0.8613  3.3099
  308SOL     MW 4153   1.804   3.312   3.038 -0.0009  0.0041 -0.0056
  309SOL     OW 4154   4.074   0.511   2.786  0.0933  0.0135 -0.0600
  309SOL    HW1 4155   4.165   0.503   2.758 -0.0372  0.6880 -0.6958
  309SOL    HW2 4156   4.019   0.497   2.709 -0.8718 -0.6430  0.7185
  309SOL     MW 4157   4.079   0.508   2.773 -0.0009  0.0041 -0.0056
  310SOL     OW 4158   3.341   4.770   3.026 -0.7006  0.2092  0.3358
  310SOL    HW1 4159   3.264   4.739   3.075 -0.3585 -1.6389 -0.2378
  310SOL    HW2 4160   3.312   4.785   2.936  2.4155 -2.6231 -1.3155
  310SOL     MW 4161   3.327   4.768   3.021 -0.0009  0.0041 -0.0056
  311SOL     OW 4162   3.946   0.188   2.530  0.0117  0.6871 -0.3094
  311SOL    HW1 4163   3.964   0.281   2.539  0.8697  0.4207  0.8074
  311SOL    HW2 4164   3.872   0.186   2.591  1.5299  2.7829  1.7559
  311SOL     MW 4165   3.938   0.200   2.539 -0.0009  0.0041 -0.0056
  312SOL     OW 4166   2.827   1.201   0.264  0.4611  0.3112  0.1204
  312SOL    HW1 4167   2.873   1.246   0.334  0.6215 -1.5154  1.2472
  312SOL    HW2 4168   2.889   1.201   0.191 -0.2296 -1.8641 -0.5464
  312SOL     MW 4169   2.841   1.207   0.263 -0.0009  0.0041 -0.0056
  313SOL     OW 4170   2.406   4.722   2.943  0.2583  0.1995 -0.1493
  313SOL    HW1 4171   2.460   4.799   2.959  1.7297 -0.8021 -0.1123
  313SOL    HW2 4172   2.389   4.688   3.030 -0.2160  0.8416  0.0210
  313SOL     MW 4173   2.410   4.728   2.956 -0.0009  0.0041 -0.0056
  314SOL     OW 4174   2.215   3.506   0.348  0.0195 -0.1546 -0.4905
  314SOL    HW1 4175   2.220   3.585   0.401 -0.7219 -0.6000  0.2733
  314SOL    HW2 4176   2.121   3.489   0.361  0.4091 -0.4264  2.4518
  314SOL     MW 4177   2.203   3.514   0.356 -0.0009  0.0041 -0.0056
  315SOL     OW 4178   3.004   4.928   0.173  0.3729  0.0310  0.1500
  315SOL    HW1 4179   3.074   4.994   0.169  1.0437 -0.6838  0.0072
  315SOL    HW2 4180   3.038   4.860   0.115  1.6390  1.4749 -0.9044
  315SOL     MW 4181   3.018   4.928   0.165 -0.0009  0.0041 -0.0056
  316SOL     OW 4182   2.067   0.313   2.718  0.1610  0.1284  0.5234
  316SOL    HW1 4183   2.055   0.271   2.633 -0.6971 -0.4549  0.9174
  316SOL    HW2 4184   2.054   0.405   2.697 -2.0582 -0.6813 -2.4777
  316SOL     MW 4185   2.064   0.320   2.704 -0.0009  0.0041 -0.0056
  317SOL     OW 4186   1.696   4.795   2.475  0.1698 -0.4809  0.2638
  317SOL    HW1 4187   1.642   4.772   2.551  1.6967 -0.6413  1.3559
  317SOL    HW2 4188   1.688   4.891   2.471  1.4551 -0.3884 -0.5615
  317SOL     MW 4189   1.688   4.805   2.485 -0.0009  0.0041 -0.0056
  318SOL     OW 4190   2.875   0.256   0.154 -0.3966  0.3994 -0.0145
  318SOL    HW1 4191   2.886   0.234   0.246  1.1763  0.9119 -0.0523
  318SOL    HW2 4192   2.865   0.173   0.107  1.9597  0.5844 -0.9755
  318SOL     MW 4193   2.875   0.242   0.160 -0.0009  0.0041 -0.0056
  319SOL     OW 4194   2.041   2.871   0.213 -0.1680 -0.0904 -0.2286
  319SOL    HW1 4195   2.066   2.857   0.305  0.3932 -0.3000 -0.4081
  319SOL    HW2 4196   2.012   2.786   0.182 -0.3283  0.3579 -1.3598
  319SOL     MW 4197   2.041   2.858   0.221 -0.0009  0.0041 -0.0056
  320SOL     OW 4198   2.866   4.860   0.410 -0.4485 -0.4497  0.0575
  320SOL    HW1 4199   2.913   4.876   0.329  1.2208 -0.4248  0.9948
  320SOL    HW2 4200   2.904   4.933   0.458  0.1358 -1.2903  0.9069
  320SOL     MW 4201   2.877   4.872   0.406 -0.0009  0.0041 -0.0056
  321SOL     OW 4202   4.034   0.801   2.723 -0.2603  0.1344  0.3089
  321SOL    HW1 4203   4.058   0.711   2.746  0.9437  0.3486 -0.0482
  321SOL    HW2 4204   4.038   0.807   2.627  1.2291 -0.1690  0.3264
  321SOL     MW 4205   4.037   0.790   2.713 -0.0009  0.0041 -0.0056
  322SOL     OW 4206   4.000   2.362   0.161 -0.1115  0.1998 -0.2286
  322SOL    HW1 4207   4.046   2.356   0.245 -2.0595 -0.4431  0.8661
  322SOL    HW2 4208   4.055   2.425   0.115  1.1224  0.0656  1.0061
  322SOL     MW 4209   4.013   2.369   0.166 -0.0009  0.0041 -0.0056
  323SOL     OW 4210   2.988   4.230   0.399 -0.4337 -0.0969 -0.7015
  323SOL    HW1 4211   2.954   4.213   0.312 -0.6412 -0.6598 -0.5198
  323SOL    HW2 4212   3.037   4.312   0.401 -1.1962  0.4422  2.7716
  323SOL     MW 4213   2.990   4.238   0.388 -0.0009  0.0041 -0.0056
  324SOL     OW 4214   3.208   4.600   0.715  0.0104 -0.0095  0.4486
  324SOL    HW1 4215   3.148   4.629   0.646 -0.4842 -1.6360  0.1579
  324SOL    HW2 4216   3.145   4.572   0.781 -0.1424  0.9979  0.7557
  324SOL     MW 4217   3.191   4.600   0.715 -0.0009  0.0041 -0.0056
  325SOL     OW 4218   2.169   3.962   0.358  0.6872 -0.0240 -0.1999
  325SOL    HW1 4219   2.103   4.022   0.391  0.1366 -0.3995 -0.5945
  325SOL    HW2 4220   2.176   4.000   0.270  0.5745  0.6284  0.0694
  325SOL     MW 4221   2.162   3.975   0.351 -0.0009  0.0041 -0.0056
  326SOL     OW 4222   2.628   1.038   0.157 -0.0960  0.3710  0.1952
  326SOL    HW1 4223   2.693   1.097   0.194  0.3094  0.3424 -0.4480
  326SOL    HW2 4224   2.612   0.972   0.224  0.4560 -0.5570 -0.5671
  326SOL     MW 4225   2.634   1.037   0.171 -0.0009  0.0041 -0.0056
  327SOL     OW 4226   3.770   0.890   2.708 -0.1023 -0.4149 -0.3559
  327SOL    HW1 4227   3.731   0.929   2.786  1.9622  1.6134 -0.2132
  327SOL    HW2 4228   3.852   0.854   2.741 -0.9001 -2.0526 -0.0496
  327SOL     MW 4229   3.776   0.890   2.723 -0.0009  0.0041 -0.0056
  328SOL     OW 4230   4.154   2.559   0.059  0.0468  0.0870 -0.0991
  328SOL    HW1 4231   4.198   2.548  -0.026 -1.2614  0.2319 -0.8333
  328SOL    HW2 4232   4.105   2.638   0.036  0.5976  0.2115 -0.9008
  328SOL     MW 4233   4.153   2.568   0.044 -0.0009  0.0041 -0.0056
  329SOL     OW 4234   2.406   4.797   0.315  0.0720  0.5805  0.2833
  329SOL    HW1 4235   2.500   4.785   0.303 -0.0376  1.4518 -1.7762
  329SOL    HW2 4236   2.390   4.883   0.276  0.7212 -0.5137 -2.6279
  329SOL     MW 4237   2.416   4.807   0.308 -0.0009  0.0041 -0.0056
  330SOL     OW 4238   3.278   4.873   0.727 -0.4518  0.0421 -0.1446
  330SOL    HW1 4239   3.309   4.888   0.816  0.0187 -0.2153 -0.2666
  330SOL    HW2 4240   3.261   4.779   0.730  0.7411 -0.1441  1.3607
  330SOL     MW 4241   3.280   4.863   0.739 -0.0009  0.0041 -0.0056
  331SOL     OW 4242   2.180   4.430   0.145 -0.0487  0.1751  0.6008
  331SOL    HW1 4243   2.112   4.407   0.081 -0.0808  1.0659  0.3029
  331SOL    HW2 4244   2.253   4.372   0.125 -0.2416 -0.1936  0.9503
  331SOL     MW 4245   2.180   4.419   0.134 -0.0009  0.0041 -0.0056
  332SOL     OW 4246   1.061   4.345   2.807  0.1401 -0.3556  0.3202
  332SOL    HW1 4247   1.033   4.423   2.759 -0.4363 -0.8747 -0.2075
  332SOL    HW2 4248   1.075   4.280   2.738 -0.1813 -0.4613  0.3529
  332SOL     MW 4249   1.059   4.347   2.792 -0.0009  0.0041 -0.0056
  333SOL     OW 4250   4.253   3.137   2.989  0.0737  0.2926 -0.3474
  333SOL    HW1 4251   4.171   3.128   2.940  0.6085 -0.4642 -1.1359
  333SOL    HW2 4252   4.280   3.227   2.970 -1.4548  0.7526 -0.4579
  333SOL     MW 4253   4.246   3.148   2.980 -0.0009  0.0041 -0.0056
  334SOL     OW 4254   4.138   5.014   3.053 -0.4447 -0.2497  0.0333
  334SOL    HW1 4255   4.043   5.008   3.042 -0.6707  1.4702  0.7859
  334SOL    HW2 4256   4.152   5.090   3.109  1.4550 -0.3565 -0.2237
  334SOL     MW 4257   4.127   5.023   3.059 -0.0009  0.0041 -0.0056
  335SOL     OW 4258   4.209   0.067   2.822 -0.0530  0.4282 -0.2970
  335SOL    HW1 4259   4.152   0.140   2.845 -0.3643 -0.3057  1.4083
  335SOL    HW2 4260   4.185   0.006   2.891 -0.6383  2.0884  1.0503
  335SOL     MW 4261   4.199   0.069   2.834 -0.0009  0.0041 -0.0056
  336SOL     OW 4262   3.622   4.805   2.740  0.0881  0.4105 -0.0230
  336SOL    HW1 4263   3.609   4.824   2.833  0.4223 -0.6558  0.2630
  336SOL    HW2 4264   3.607   4.889   2.696  1.4432  0.6086 -0.1326
  336SOL     MW 4265   3.618   4.818   2.747 -0.0009  0.0041 -0.0056
  337SOL     OW 4266   2.651   2.931   0.315 -0.2114 -0.3642  0.1426
  337SOL    HW1 4267   2.679   2.886   0.235  2.0938 -0.0483  0.6975
  337SOL    HW2 4268   2.640   3.021   0.287  0.8042  0.0387  0.9720
  337SOL     MW 4269   2.653   2.937   0.301 -0.0009  0.0041 -0.0056
  338SOL     OW 4270   5.048   1.054   0.291  0.3488 -0.1931 -0.2634
  338SOL    HW1 4271   5.115   1.097   0.345  0.5881 -1.0103  0.0969
  338SOL    HW2 4272   5.003   0.992   0.348 -1.3124  0.5229 -0.7280
  338SOL     MW 4273   5.051   1.052   0.306 -0.0009  0.0041 -0.0056
  339SOL     OW 4274   4.934   4.726   0.042 -0.3702  0.2026  0.2784
  339SOL    HW1 4275   4.957   4.762   0.127 -0.4633  1.0707 -0.0598
  339SOL    HW2 4276   4.999   4.764  -0.018 -1.1623 -0.4793 -1.0624
  339SOL     MW 4277   4.946   4.736   0.045 -0.0009  0.0041 -0.0056
  340SOL     OW 4278   4.324   0.516   2.635  0.3300 -0.6494 -0.4450
  340SOL    HW1 4279   4.410   0.554   2.653  0.1976 -1.2264  1.6111
  340SOL    HW2 4280   4.343   0.432   2.592  0.4195 -2.1564  2.2977
  340SOL     MW 4281   4.338   0.510   2.631 -0.0009  0.0041 -0.0056
  341SOL     OW 4282   3.104   0.618   2.932  0.2641 -0.1255 -0.2304
  341SOL    HW1 4283   3.089   0.539   2.984  0.3761  0.1739  0.2676
  341SOL    HW2 4284   3.015   0.650   2.916 -0.0764 -1.0769 -0.2791
  341SOL     MW 4285   3.090   0.612   2.936 -0.0009  0.0041 -0.0056
  342SOL     OW 4286   1.935   4.145   2.661 -0.3737  0.1719 -0.1441
  342SOL    HW1 4287   1.901   4.170   2.575 -0.2008 -0.3316 -0.3638
  342SOL    HW2 4288   2.022   4.186   2.667  0.3980 -1.5439  1.3712
  342SOL     MW 4289   1.942   4.154   2.651 -0.0009  0.0041 -0.0056
  343SOL     OW 4290   4.219   1.320   3.016  0.7101  0.1252  0.0559
  343SOL    HW1 4291   4.267   1.403   3.010 -0.0856  0.6035  0.0711
  343SOL    HW2 4292   4.145   1.339   3.075 -0.0980  0.0681 -0.9101
  343SOL     MW 4293   4.215   1.334   3.023 -0.0009  0.0041 -0.0056
  344SOL     OW 4294   4.357   0.273   2.478  0.0734  0.4707  0.0373
  344SOL    HW1 4295   4.314   0.189   2.493 -0.3943  0.8055  0.6350
  344SOL    HW2 4296   4.438   0.261   2.526 -0.5491 -1.6942  0.6397
  344SOL     MW 4297   4.362   0.260   2.486 -0.0009  0.0041 -0.0056
  345SOL     OW 4298   0.869   4.197   2.448  0.1023 -0.5696 -0.6485
  345SOL    HW1 4299   0.817   4.248   2.510  0.1878 -2.2435  0.8615
  345SOL    HW2 4300   0.837   4.107   2.457  1.4332 -1.0496 -0.5811
  345SOL     MW 4301   0.858   4.192   2.457 -0.0009  0.0041 -0.0056
  346SOL     OW 4302   3.853   3.296   0.263  0.2603  0.0380  0.2231
  346SOL    HW1 4303   3.768   3.334   0.285  0.3006  0.1616  0.1669
  346SOL    HW2 4304   3.834   3.207   0.235 -0.2406 -0.8989  3.1931
  346SOL     MW 4305   3.839   3.289   0.262 -0.0009  0.0041 -0.0056
  347SOL     OW 4306   3.338   1.205   2.913  0.4294 -0.1829  0.0457
  347SOL    HW1 4307   3.251   1.245   2.919 -0.0209 -1.2265  1.1148
  347SOL    HW2 4308   3.394   1.280   2.933  1.4716 -1.3095  1.6053
  347SOL     MW 4309   3.334   1.220   2.917 -0.0009  0.0041 -0.0056
  348SOL     OW 4310   4.737   4.702   2.908 -0.0807 -0.2579 -0.2201
  348SOL    HW1 4311   4.791   4.781   2.895 -0.1692 -0.4330 -1.8787
  348SOL    HW2 4312   4.793   4.637   2.950  0.9136  0.3930 -0.5092
  348SOL     MW 4313   4.752   4.704   2.912 -0.0009  0.0041 -0.0056
  349SOL     OW 4314   4.451   0.187   2.882 -0.3192  0.1425  0.2402
  349SOL    HW1 4315   4.364   0.160   2.852  0.2877 -0.6267 -0.9155
  349SOL    HW2 4316   4.476   0.107   2.929 -1.4792 -0.8517 -0.7502
  349SOL     MW 4317   4.443   0.173   2.884 -0.0009  0.0041 -0.0056
  350SOL     OW 4318   4.933   2.500   0.071  0.3310  0.3113 -0.2039
  350SOL    HW1 4319   4.920   2.462  -0.016 -1.4833  2.1380 -0.7942
  350SOL    HW2 4320   4.842   2.523   0.089  0.2243 -0.8791  1.0039
  350SOL     MW 4321   4.919   2.498   0.062 -0.0009  0.0041 -0.0056
  351SOL     OW 4322   4.765   5.029   0.259 -0.3305  0.0121  0.2776
  351SOL    HW1 4323   4.684   5.000   0.301  0.3262 -2.5711 -0.0945
  351SOL    HW2 4324   4.779   5.117   0.295  0.0298  0.1146 -0.1067
  351SOL     MW 4325   4.756   5.037   0.270 -0.0009  0.0041 -0.0056
  352SOL     OW 4326   4.976   4.862   0.282  0.2444  0.0676 -0.3352
  352SOL    HW1 4327   4.995   4.855   0.376 -0.3496 -1.5770 -0.2980
  352SOL    HW2 4328   4.904   4.925   0.280 -0.4187 -0.6339  0.2681
  352SOL     MW 4329   4.969   4.869   0.294 -0.0009  0.0041 -0.0056
  353SOL     OW 4330   1.977   1.165   2.719  0.3860  0.3442 -0.2715
  353SOL    HW1 4331   1.982   1.232   2.651  1.0877  0.0667 -0.5077
  353SOL    HW2 4332   1.883   1.147   2.728  0.2749  0.6472 -0.8000
  353SOL     MW 4333   1.965   1.171   2.711 -0.0009  0.0041 -0.0056
  354SOL     OW 4334   3.166   0.494   0.212  0.0129  0.1828  0.0707
  354SOL    HW1 4335   3.161   0.587   0.189 -0.3589 -0.3473 -2.1828
  354SOL    HW2 4336   3.111   0.451   0.147 -1.5129  1.0000  0.7587
  354SOL     MW 4337   3.158   0.501   0.200 -0.0009  0.0041 -0.0056
  355SOL     OW 4338   3.950   0.460   2.540  0.2208  0.3251 -0.5358
  355SOL    HW1 4339   4.012   0.507   2.485 -0.1224 -0.1556 -1.3523
  355SOL    HW2 4340   3.865   0.487   2.505 -1.0087  0.4307  2.2867
  355SOL     MW 4341   3.947   0.470   2.528 -0.0009  0.0041 -0.0056
  356SOL     OW 4342   3.618   0.909   2.957 -0.2510 -0.0144  0.2687
  356SOL    HW1 4343   3.633   0.816   2.942  0.4391 -0.1578  1.6781
  356SOL    HW2 4344   3.549   0.935   2.895  2.2810  1.6602 -2.0935
  356SOL     MW 4345   3.611   0.901   2.947 -0.0009  0.0041 -0.0056
  357SOL     OW 4346   3.262   1.030   0.027  0.0491 -0.7634 -0.0749
  357SOL    HW1 4347   3.343   0.993   0.061  0.3701  1.0865  1.3148
  357SOL    HW2 4348   3.295   1.079  -0.049 -0.9440  1.8949  1.0696
  357SOL     MW 4349   3.277   1.032   0.021 -0.0009  0.0041 -0.0056
  358SOL     OW 4350   3.839   0.950   0.032 -0.2967  0.1693  0.0043
  358SOL    HW1 4351   3.916   0.961  -0.024 -0.0990 -2.1140 -0.2760
  358SOL    HW2 4352   3.773   0.947  -0.037  0.6033  0.1288 -0.8771
  358SOL     MW 4353   3.841   0.951   0.016 -0.0009  0.0041 -0.0056
  359SOL     OW 4354   0.975   3.042   2.913 -0.0282  0.1022 -0.1213
  359SOL    HW1 4355   1.028   3.048   2.993  0.8455 -1.1063 -0.5725
  359SOL    HW2 4356   1.037   3.001   2.852 -0.8080  1.1654 -1.6695
  359SOL     MW 4357   0.990   3.037   2.915 -0.0009  0.0041 -0.0056
  360SOL     OW 4358   5.000   0.488   2.894  0.0403  0.0584  0.4413
  360SOL    HW1 4359   5.013   0.578   2.922  1.5790  0.3358 -1.0374
  360SOL    HW2 4360   4.930   0.496   2.829  0.9459  2.6532 -0.3297
  360SOL     MW 4361   4.992   0.501   2.889 -0.0009  0.0041 -0.0056
  361SOL     OW 4362   3.199   0.758   0.052 -0.3185  0.0548  0.5938
  361SOL    HW1 4363   3.210   0.850   0.028  2.9130 -0.7472 -1.6481
  361SOL    HW2 4364   3.177   0.719  -0.033  0.1164  0.5373  0.2535
  361SOL     MW 4365   3.198   0.765   0.037 -0.0009  0.0041 -0.0056
  362SOL     OW 4366   3.124   2.378   2.773 -0.2084  0.0056  0.4834
  362SOL    HW1 4367   3.068   2.436   2.723  1.8378  1.2001 -0.5591
  362SOL    HW2 4368   3.083   2.373   2.860  1.0957 -1.0064  1.0763
  362SOL     MW 4369   3.111   2.385   2.778 -0.0009  0.0041 -0.0056
  363SOL     OW 4370   4.336   3.399   2.957 -0.3648  0.1536  0.1723
  363SOL    HW1 4371   4.405   3.465   2.956  0.9618 -1.1580  0.3254
  363SOL    HW2 4372   4.284   3.427   3.032 -1.6036  2.5493 -1.4727
  363SOL     MW 4373   4.338   3.411   2.967 -0.0009  0.0041 -0.0056
  364SOL     OW 4374   4.686   2.585   0.135 -0.0489  0.5521 -0.2579
  364SOL    HW1 4375   4.661   2.589   0.228  1.0914 -0.1711  0.1030
  364SOL    HW2 4376   4.686   2.677   0.107  0.5691 -0.0900 -2.5367
  364SOL     MW 4377   4.683   2.598   0.144 -0.0009  0.0041 -0.0056
  365SOL     OW 4378   4.909   2.420   2.918 -0.3150 -0.2342  0.4250
  365SOL    HW1 4379   4.932   2.500   2.871  1.1701 -1.2121 -0.5705
  365SOL    HW2 4380   4.821   2.402   2.884  0.0596 -0.4082 -0.4596
  365SOL     MW 4381   4.900   2.429   2.907 -0.0009  0.0041 -0.0056
  366SOL     OW 4382   2.019   2.621   0.151  0.7447 -0.2530 -0.3496
  366SOL    HW1 4383   2.055   2.589   0.068 -0.0142 -2.5145  0.1193
  366SOL    HW2 4384   1.936   2.573   0.153  1.0394 -0.7728 -0.2913
  366SOL     MW 4385   2.013   2.610   0.141 -0.0009  0.0041 -0.0056
  367SOL     OW 4386   4.557   2.510   0.383 -0.0375  0.8094  0.0623
  367SOL    HW1 4387   4.564   2.582   0.447  0.1998  0.4365  0.4589
  367SOL    HW2 4388   4.472   2.527   0.342 -0.4850  1.5577  1.2193
  367SOL     MW 4389   4.546   2.522   0.386 -0.0009  0.0041 -0.0056
  368SOL     OW 4390   3.624   2.990   0.527  0.0428 -0.0760 -0.0365
  368SOL    HW1 4391   3.565   2.981   0.602 -0.9142  1.9770 -0.4720
  368SOL    HW2 4392   3.570   2.976   0.449  1.2984 -0.0599 -0.9458
  368SOL     MW 4393   3.609   2.987   0.527 -0.0009  0.0041 -0.0056
  369SOL     OW 4394   3.754   3.027   0.186 -0.3542 -0.0512  0.3099
  369SOL    HW1 4395   3.743   3.029   0.090 -0.3476  1.6336  0.3130
  369SOL    HW2 4396   3.662   3.028   0.211 -0.7690  0.4984 -1.1143
  369SOL     MW 4397   3.740   3.027   0.176 -0.0009  0.0041 -0.0056
  370SOL     OW 4398   0.336   3.687   2.705  0.0992 -0.0827  0.3470
  370SOL    HW1 4399   0.254   3.716   2.666  0.6519 -1.0297 -1.6407
  370SOL    HW2 4400   0.326   3.693   2.800 -1.7321 -0.2653  0.1981
  370SOL     MW 4401   0.324   3.692   2.712 -0.0009  0.0041 -0.0056
  371SOL     OW 4402   2.753   3.216   0.014  0.2135  0.3261  0.2973
  371SOL    HW1 4403   2.783   3.306   0.000 -1.0003  0.6787 -0.1496
  371SOL    HW2 4404   2.667   3.209  -0.028  0.8616  1.0577 -1.2308
  371SOL     MW 4405   2.745   3.227   0.007 -0.0009  0.0041 -0.0056
  372SOL     OW 4406   0.009   4.800   2.935  0.1459 -0.3217  0.2022
  372SOL    HW1 4407   0.087   4.793   2.989 -0.6408  0.6817  1.5507
  372SOL    HW2 4408  -0.005   4.715   2.893  0.8254 -0.1694 -0.3458
  372SOL     MW 4409   0.017   4.788   2.937 -0.0009  0.0041 -0.0056
  373SOL     OW 4410   2.974   4.461   0.157  0.0723 -0.4147  0.1572
  373SOL    HW1 4411   3.051   4.452   0.213  0.6337 -0.6446 -0.6307
  373SOL    HW2 4412   2.906   4.468   0.224  0.5178 -0.7172  0.6465
  373SOL     MW 4413   2.975   4.461   0.173 -0.0009  0.0041 -0.0056
  374SOL     OW 4414   4.594   1.693   0.528  0.3932 -0.1131 -0.0895
  374SOL    HW1 4415   4.660   1.705   0.596  1.2420 -0.1891 -0.8898
  374SOL    HW2 4416   4.642   1.705   0.446 -1.2799 -2.1946 -1.4717
  374SOL     MW 4417   4.609   1.696   0.526 -0.0009  0.0041 -0.0056
  375SOL     OW 4418   1.986   1.359   2.506 -0.1819 -0.6963  0.4822
  375SOL    HW1 4419   2.059   1.383   2.449 -2.0767  1.3301 -1.2604
  375SOL    HW2 4420   1.930   1.303   2.453 -1.0308 -2.6689  3.1880
  375SOL     MW 4421   1.988   1.355   2.492 -0.0009  0.0041 -0.0056
  376SOL     OW 4422   4.809   1.736   0.686 -1.0257  0.0610 -0.2574
  376SOL    HW1 4423   4.869   1.722   0.612  0.2239  0.9679  0.5503
  376SOL    HW2 4424   4.816   1.831   0.692  2.2582 -0.1118  0.2529
  376SOL     MW 4425   4.818   1.746   0.677 -0.0009  0.0041 -0.0056
  377SOL     OW 4426   3.976   2.773   0.024 -0.5592  0.0668  0.4489
  377SOL    HW1 4427   4.053   2.819   0.059  0.0618 -1.1713  0.7510
  377SOL    HW2 4428   3.922   2.759   0.102 -0.8174  0.4925  0.3514
  377SOL     MW 4429   3.979   2.777   0.039 -0.0009  0.0041 -0.0056
  378SOL     OW 4430   3.972   1.206   0.320 -0.5928  0.1477 -0.3728
  378SOL    HW1 4431   3.954   1.206   0.414 -0.8936  0.8568 -0.4246
  378SOL    HW2 4432   3.899   1.158   0.280 -1.7777  0.6501  1.1043
  378SOL     MW 4433   3.960   1.200   0.327 -0.0009  0.0041 -0.0056
  379SOL     OW 4434   3.150   4.472   0.372 -0.2635  0.1728  0.0088
  379SOL    HW1 4435   3.228   4.464   0.427 -1.0864  0.5805  1.2954
  379SOL    HW2 4436   3.110   4.550   0.412  0.5065  1.4031 -1.5154
  379SOL     MW 4437   3.155   4.481   0.384 -0.0009  0.0041 -0.0056
  380SOL     OW 4438   4.590   4.572   2.714  0.0873  0.0100 -0.0647
  380SOL    HW1 4439   4.632   4.627   2.781 -0.6710  0.0895  0.3615
  380SOL    HW2 4440   4.597   4.486   2.753 -1.1952  0.0897  0.4028
  380SOL     MW 4441   4.597   4.568   2.728 -0.0009  0.0041 -0.0056
  381SOL     OW 4442   4.303   4.789   2.953 -0.4103  0.2012 -0.1975
  381SOL    HW1 4443   4.251   4.853   3.002 -0.6683 -0.3333  0.2322
  381SOL    HW2 4444   4.369   4.770   3.019 -1.0124  0.6788  0.5595
  381SOL     MW 4445   4.305   4.795   2.968 -0.0009  0.0041 -0.0056
  382SOL     OW 4446   2.757   4.439   0.334  0.4679  0.2687 -0.1707
  382SOL    HW1 4447   2.707   4.520   0.342  2.6348  1.6226  0.5560
  382SOL    HW2 4448   2.689   4.373   0.350 -0.3674  0.9734 -0.7655
  382SOL     MW 4449   2.742   4.441   0.337 -0.0009  0.0041 -0.0056
  383SOL     OW 4450   3.709   2.740   2.847  0.2542 -0.2479 -0.0338
  383SOL    HW1 4451   3.746   2.815   2.894 -1.6056  0.9609 -0.3863
  383SOL    HW2 4452   3.737   2.665   2.900  1.1491 -0.5517 -0.9114
  383SOL     MW 4453   3.718   2.740   2.860 -0.0009  0.0041 -0.0056
  384SOL     OW 4454   4.990   4.649   2.581  0.3906  0.3349 -0.2241
  384SOL    HW1 4455   4.917   4.608   2.537  0.9297 -1.7715  0.7256
  384SOL    HW2 4456   4.971   4.743   2.577  0.8118  0.3710 -2.2229
  384SOL     MW 4457   4.978   4.656   2.575 -0.0009  0.0041 -0.0056
  385SOL     OW 4458   4.428   2.170   0.400 -0.1741  0.2208 -0.6304
  385SOL    HW1 4459   4.431   2.078   0.425  0.5293 -0.1734 -2.0531
  385SOL    HW2 4460   4.473   2.218   0.470  0.6820 -0.2371 -0.8538
  385SOL     MW 4461   4.434   2.164   0.412 -0.0009  0.0041 -0.0056
  386SOL     OW 4462   4.019   3.392   2.912  0.0340  0.0785 -0.1495
  386SOL    HW1 4463   3.968   3.426   2.986  0.0501 -1.4893  0.6486
  386SOL    HW2 4464   3.997   3.457   2.846  2.3914 -0.5416 -1.6769
  386SOL     MW 4465   4.009   3.405   2.913 -0.0009  0.0041 -0.0056
  387SOL     OW 4466   3.044   0.377   3.095  0.3382 -0.0830  0.3168
  387SOL    HW1 4467   2.981   0.328   3.148 -0.3627 -0.4754 -0.8349
  387SOL    HW2 4468   3.065   0.313   3.027 -1.1492 -1.5380  1.1486
  387SOL     MW 4469   3.038   0.362   3.093 -0.0009  0.0041 -0.0056
  388SOL     OW 4470   2.018   4.457   2.477 -0.2758 -0.0560 -0.1285
  388SOL    HW1 4471   2.017   4.550   2.498 -1.0408 -0.2390  0.6938
  388SOL    HW2 4472   1.975   4.455   2.391 -0.5451 -0.6228  0.0108
  388SOL     MW 4473   2.012   4.469   2.468 -0.0009  0.0041 -0.0056
  389SOL     OW 4474   0.563   3.034   2.981  0.3271 -0.0630 -0.5560
  389SOL    HW1 4475   0.531   3.098   3.044  1.5754  1.3338 -1.2512
  389SOL    HW2 4476   0.641   3.079   2.948  1.4307 -1.8864 -0.5545
  389SOL     MW 4477   0.569   3.049   2.985 -0.0009  0.0041 -0.0056
  390SOL     OW 4478   4.793   0.194   0.332  1.1193  0.1636 -0.0179
  390SOL    HW1 4479   4.870   0.248   0.351  0.9608 -0.3778  2.5264
  390SOL    HW2 4480   4.770   0.220   0.243 -1.1772  1.2314  0.8132
  390SOL     MW 4481   4.800   0.205   0.323 -0.0009  0.0041 -0.0056
  391SOL     OW 4482   5.081   3.734   2.983  0.2550  0.0057 -0.0894
  391SOL    HW1 4483   5.073   3.641   2.962  0.3829 -0.0320  0.0234
  391SOL    HW2 4484   4.990   3.747   3.008  0.4273 -1.4032  1.4540
  391SOL     MW 4485   5.068   3.723   2.983 -0.0009  0.0041 -0.0056
  392SOL     OW 4486   4.962   4.919   2.575 -0.0818 -0.2126  0.0407
  392SOL    HW1 4487   5.027   4.926   2.504 -2.4016  1.5440 -2.0966
  392SOL    HW2 4488   4.880   4.920   2.526 -0.8614  0.9696  1.3322
  392SOL     MW 4489   4.960   4.920   2.559 -0.0009  0.0041 -0.0056
  393SOL     OW 4490   4.128   0.167   0.094 -0.3199 -0.0426  0.5811
  393SOL    HW1 4491   4.188   0.172   0.168  0.4603 -1.0587  0.0355
  393SOL    HW2 4492   4.050   0.219   0.114 -0.7319 -0.4967  0.1599
  393SOL     MW 4493   4.125   0.174   0.107 -0.0009  0.0041 -0.0056
   5.10009   5.10009   3.09746
