# Supplementary material for: Resolving liquid-to-glass transitions of water under soft nanoconfinement
Source: Nat Commun. 2026 May 8;17:6224. doi: 10.1038/s41467-026-72955-y (PMC13369869; doi:10.1038/s41467-026-72955-y)
Supplement: Supplementary file 3 — Supplementary Data 1 [file 41467_2026_72955_MOESM3_ESM.zip › 210K/sim2/final.gro]

Lamellar phy in tip4pice water
 4437
    1phy    C35    1   3.657   1.373   2.055  0.4515  0.0933  0.2723
    1phy    C33    2   3.631   1.376   1.912  0.0074 -0.0685  0.5164
    1phy    C34    3   3.696   1.494   1.839 -0.4554 -0.3246 -0.0833
    1phy    C32    4   3.687   1.245   1.849  0.2369  0.0956 -0.4190
    1phy    C31    5   3.577   1.146   1.810 -0.2904  0.5993 -0.1522
    1phy    C30    6   3.649   1.029   1.744 -0.1194  0.1974  0.1487
    1phy    C28    7   3.550   0.927   1.684 -0.0071  0.3755  0.6533
    1phy    C29    8   3.618   0.873   1.556 -0.3972 -0.6306 -0.2982
    1phy    C27    9   3.526   0.807   1.775  0.2796 -0.8663 -0.4157
    1phy    C26   10   3.405   0.824   1.873 -0.4106 -0.2437  0.2859
    1phy    C25   11   3.388   0.705   1.964  0.3797 -0.0513  0.0118
    1phy    C23   12   3.267   0.701   2.056 -0.3637  0.0210 -0.3847
    1phy    C24   13   3.198   0.562   2.036  0.1339 -0.0342 -0.7274
    1phy    C22   14   3.314   0.714   2.207  0.4385  0.2622 -0.0124
    1phy    C21   15   3.200   0.775   2.293 -0.4014  0.4922 -0.0139
    1phy    C20   16   3.227   0.760   2.440 -0.0687  0.6361  0.4720
    1phy    C18   17   3.113   0.805   2.537  0.4730 -0.3907 -0.0720
    1phy    O01   18   2.984   0.739   2.515 -0.1915 -0.3305 -0.1323
    1phy    H01   19   3.002   0.647   2.515  2.1696  0.0494  1.2362
    1phy    C19   20   3.160   0.736   2.666  0.4875  0.4392 -0.2614
    1phy    C13   21   3.097   0.968   2.557 -0.0168 -0.7712 -0.2620
    1phy     H3   22   3.194   1.022   2.547 -0.2963 -0.1749  0.1969
    1phy    O33   23   3.055   1.013   2.689  0.0323 -0.3068  0.2350
    1phy    H1B   24   2.975   0.967   2.710 -0.0323 -0.1693  0.2930
    1phy    C12   25   3.003   1.040   2.455  0.3158  0.0049  0.2933
    1phy    O11   26   2.869   0.990   2.457 -0.1466  0.0997  0.0776
    1phy    H1A   27   2.868   0.899   2.435  3.2641  0.4962 -2.5147
    2phy    C35   28   4.080   1.358   1.636  0.0708 -0.0351  0.7792
    2phy    C33   29   4.130   1.224   1.575 -0.4784 -0.0359  0.2997
    2phy    C34   30   4.044   1.104   1.614  0.1327 -0.4454 -0.0575
    2phy    C32   31   4.130   1.232   1.417 -0.2880 -0.1382 -0.0350
    2phy    C31   32   4.250   1.165   1.343 -0.4038  0.2421  0.0409
    2phy    C30   33   4.234   1.154   1.189  0.8079  0.4865 -0.2397
    2phy    C28   34   4.348   1.082   1.119  0.3825  0.1636  0.3026
    2phy    C29   35   4.326   0.928   1.110  0.3742  0.0056 -0.0254
    2phy    C27   36   4.368   1.136   0.974 -0.9596  0.0529  0.0651
    2phy    C26   37   4.508   1.146   0.918  0.2227  0.0379  0.0440
    2phy    C25   38   4.511   1.189   0.773  0.0654  0.2727  0.2658
    2phy    C23   39   4.647   1.166   0.696  0.2784 -0.3301 -0.1367
    2phy    C24   40   4.638   1.031   0.628 -0.3080 -0.0618  0.1774
    2phy    C22   41   4.673   1.282   0.596 -0.4851  0.1767  0.1187
    2phy    C21   42   4.763   1.388   0.652 -0.2566 -0.1902 -0.2389
    2phy    C20   43   4.777   1.516   0.570 -0.0028  0.2192 -0.1423
    2phy    C18   44   4.902   1.610   0.600  0.6278  0.5720 -0.4243
    2phy    O01   45   4.908   1.629   0.741  0.2274 -0.0664 -0.1565
    2phy    H01   46   4.825   1.599   0.774  1.0524 -1.1839  0.9963
    2phy    C19   47   4.857   1.741   0.539  0.7897 -0.9321  0.7644
    2phy    C13   48   5.047   1.565   0.539  0.0843  0.7751 -0.1367
    2phy     H3   49   5.056   1.455   0.559  0.7000  0.7146 -0.7189
    2phy    O33   50   5.063   1.557   0.393 -0.1492  0.0705 -0.0941
    2phy    H1B   51   4.982   1.554   0.347 -0.5246  0.6769  0.5094
    2phy    C12   52   5.186   1.592   0.598  0.0626 -0.0752 -0.4665
    2phy    O11   53   5.201   1.572   0.740 -0.3476  0.1575 -0.1253
    2phy    H1A   54   5.127   1.611   0.783 -0.5590  1.7024 -1.8004
    3phy    C35   55   0.287   0.261   0.853  0.5369 -0.3435  0.5295
    3phy    C33   56   0.301   0.129   0.920  0.1905 -0.6022 -0.1444
    3phy    C34   57   0.428   0.072   0.865 -0.2930 -0.4390  0.1364
    3phy    C32   58   0.296   0.152   1.073 -0.0681  0.2689 -0.0921
    3phy    C31   59   0.275   0.029   1.157  0.3857 -0.3365  0.5822
    3phy    C30   60   0.250   0.059   1.303  0.0406 -0.1172  0.1837
    3phy    C28   61   0.225  -0.073   1.382  0.6316  0.2443  0.2081
    3phy    C29   62   0.315  -0.072   1.515  0.7870  0.1870 -0.0604
    3phy    C27   63   0.073  -0.080   1.425 -0.3526  0.3038 -0.0705
    3phy    C26   64  -0.004  -0.197   1.359 -0.0666  0.1366 -0.4984
    3phy    C25   65  -0.152  -0.175   1.363 -0.3137 -0.3664  0.1872
    3phy    C23   66  -0.241  -0.291   1.315 -0.0467  0.2426 -0.1265
    3phy    C24   67  -0.330  -0.343   1.426 -0.1180 -0.7814  0.4086
    3phy    C22   68  -0.318  -0.252   1.183  0.0337  0.0878 -0.8308
    3phy    C21   69  -0.392  -0.358   1.104 -0.6264  0.0228  0.0898
    3phy    C20   70  -0.458  -0.314   0.972 -0.1181  0.3270  0.3513
    3phy    C18   71  -0.530  -0.414   0.871  0.7650 -0.3222  0.7554
    3phy    O01   72  -0.451  -0.530   0.846 -0.0897 -0.4081 -0.0880
    3phy    H01   73  -0.488  -0.590   0.785 -1.1680  0.3604 -0.2078
    3phy    C19   74  -0.530  -0.338   0.734 -0.0992 -0.6148  0.3462
    3phy    C13   75  -0.679  -0.451   0.921 -0.2072 -0.3366  0.1051
    3phy     H3   76  -0.661  -0.480   1.028 -0.9035 -0.9744  0.0598
    3phy    O33   77  -0.768  -0.342   0.950  0.0009  0.6310  0.0082
    3phy    H1B   78  -0.722  -0.293   1.015 -0.2726  0.1545  0.5613
    3phy    C12   79  -0.751  -0.587   0.892 -0.2769 -0.1716  0.1287
    3phy    O11   80  -0.841  -0.582   0.787  0.1763 -0.3397  0.4690
    3phy    H1A   81  -0.907  -0.527   0.824  0.3969  0.0086  0.3557
    4phy    C35   82   1.214   4.785   1.743 -0.2247  0.2700 -0.1615
    4phy    C33   83   1.206   4.633   1.753 -0.0360  0.2030  0.0216
    4phy    C34   84   1.340   4.583   1.709  0.3931  0.7089 -0.6353
    4phy    C32   85   1.177   4.581   1.899 -0.5462 -0.0294 -0.4912
    4phy    C31   86   1.038   4.595   1.964  0.2771 -0.5754 -0.0145
    4phy    C30   87   1.039   4.539   2.108 -0.1644 -0.1398  0.5759
    4phy    C28   88   0.901   4.532   2.175  0.7625 -0.3653  0.0486
    4phy    C29   89   0.869   4.381   2.185  0.1667  0.0623  0.0724
    4phy    C27   90   0.886   4.596   2.314  0.2143  0.2864 -0.1795
    4phy    C26   91   0.822   4.738   2.318 -0.0198 -0.0340 -0.1115
    4phy    C25   92   0.795   4.790   2.464  0.2551  0.0740  0.3822
    4phy    C23   93   0.725   4.927   2.478 -0.6389  0.1221  0.2555
    4phy    C24   94   0.573   4.904   2.467  0.8921 -0.0965  0.1607
    4phy    C22   95   0.752   4.993   2.617  0.3210  0.4301 -0.2406
    4phy    C21   96   0.865   5.093   2.636  0.0643  0.2378  0.1674
    4phy    C20   97   0.860   5.133   2.779 -0.3521 -0.4553  0.3477
    4phy    C18   98   0.964   5.228   2.851 -0.8281 -0.6252 -0.5860
    4phy    O01   99   0.947   5.358   2.804  0.0593  0.1077  0.1607
    4phy    H01  100   1.014   5.417   2.831  0.2167 -0.0542  0.1280
    4phy    C19  101   0.906   5.221   2.997 -0.1145 -0.7863  0.2618
    4phy    C13  102   1.123   5.183   2.838 -0.2728  0.4502 -0.2030
    4phy     H3  103   1.123   5.071   2.836 -0.9069  0.4551 -0.6095
    4phy    O33  104   1.205   5.214   2.956  0.1991 -0.0878  0.0485
    4phy    H1B  105   1.281   5.159   2.945  0.2222  0.0672 -0.5909
    4phy    C12  106   1.206   5.225   2.717 -0.3231  0.0313  0.1100
    4phy    O11  107   1.330   5.165   2.680 -0.1077  0.1244 -0.2015
    4phy    H1A  108   1.367   5.220   2.613 -0.6907 -1.4890 -1.8984
    5phy    C35  109   4.942   4.965   1.962  0.0692  0.3766  0.0528
    5phy    C33  110   4.915   5.107   1.904  0.1139  0.4764  0.2282
    5phy    C34  111   4.896   5.092   1.753  0.7884  0.0753  0.5664
    5phy    C32  112   4.786   5.152   1.971 -0.4872  0.4701  0.1379
    5phy    C31  113   4.767   5.306   1.989 -0.1924  0.5792 -0.1127
    5phy    C30  114   4.639   5.341   2.062 -0.2932 -0.6238  0.2190
    5phy    C28  115   4.628   5.494   2.086  0.7070 -0.5186 -0.6805
    5phy    C29  116   4.590   5.591   1.970 -0.1375  0.4145 -0.3044
    5phy    C27  117   4.550   5.519   2.214 -0.0591  0.1692 -0.3983
    5phy    C26  118   4.621   5.610   2.318 -0.1324 -0.4882  0.3558
    5phy    C25  119   4.572   5.597   2.462 -0.4192  0.7635  0.0111
    5phy    C23  120   4.677   5.644   2.567 -0.1964  0.4839 -0.1366
    5phy    C24  121   4.659   5.789   2.591 -0.5296 -0.5594  0.4134
    5phy    C22  122   4.648   5.565   2.695 -0.4513  0.5399  0.1440
    5phy    C21  123   4.755   5.460   2.740  0.7037 -0.0091 -0.1666
    5phy    C20  124   4.702   5.403   2.868 -0.0609 -0.0824 -0.0362
    5phy    C18  125   4.774   5.283   2.934 -0.5763 -0.3669 -0.5221
    5phy    O01  126   4.921   5.307   2.919 -0.1413 -0.3839  0.2828
    5phy    H01  127   4.949   5.386   2.959  0.3169  0.5277 -1.7290
    5phy    C19  128   4.739   5.286   3.090 -0.1375  0.1288  0.1290
    5phy    C13  129   4.723   5.149   2.857  0.3958 -0.1709  0.4607
    5phy     H3  130   4.727   5.173   2.748  0.2897 -0.8865  0.2967
    5phy    O33  131   4.583   5.116   2.872 -0.1389 -0.4273  0.3058
    5phy    H1B  132   4.561   5.046   2.813 -2.0535 -1.1575  1.7907
    5phy    C12  133   4.812   5.020   2.870  0.0174 -0.2084 -0.1118
    5phy    O11  134   4.820   4.965   2.997 -0.3211 -0.2787 -0.7489
    5phy    H1A  135   4.736   4.971   3.039  0.1465 -2.3047  0.6270
    6phy    C35  136   0.541   2.245   1.241 -0.2803 -0.2402 -0.3911
    6phy    C33  137   0.402   2.291   1.278 -0.2812  0.3709  0.2219
    6phy    C34  138   0.409   2.328   1.426  0.4680  0.2180  0.1636
    6phy    C32  139   0.355   2.410   1.199 -0.1609  0.4021  0.3281
    6phy    C31  140   0.297   2.374   1.058  0.3329  0.2315  0.6689
    6phy    C30  141   0.241   2.497   0.993  0.3314  0.0393  0.2265
    6phy    C28  142   0.178   2.470   0.854 -0.0245  0.2717  0.1438
    6phy    C29  143   0.024   2.496   0.850  0.2211 -0.0547 -0.3234
    6phy    C27  144   0.255   2.551   0.752  0.6983  0.0614 -0.0806
    6phy    C26  145   0.278   2.490   0.617 -0.3189 -0.2617 -0.4168
    6phy    C25  146   0.355   2.590   0.532 -0.3619 -0.0866 -0.5897
    6phy    C23  147   0.396   2.562   0.386  0.1205  0.3032  0.0741
    6phy    C24  148   0.391   2.685   0.301  0.0982 -0.0913 -0.1495
    6phy    C22  149   0.535   2.485   0.381  0.0920 -0.0610  0.4143
    6phy    C21  150   0.566   2.403   0.257 -0.8432  0.4825  0.3066
    6phy    C20  151   0.701   2.328   0.275 -0.3080 -0.0104  0.4620
    6phy    C18  152   0.759   2.246   0.156  0.0550 -0.3552 -0.4040
    6phy    O01  153   0.671   2.137   0.120 -0.1629  0.0670  0.0450
    6phy    H01  154   0.595   2.162   0.073 -0.6682 -1.8051 -0.2402
    6phy    C19  155   0.890   2.201   0.227 -0.0897 -0.7771 -0.1712
    6phy    C13  156   0.797   2.340   0.028 -0.2527  0.6904 -0.0379
    6phy     H3  157   0.696   2.375  -0.005 -0.2417 -0.1462 -1.0176
    6phy    O33  158   0.856   2.468   0.049  0.0253  0.0501  0.1526
    6phy    H1B  159   0.790   2.522   0.088 -0.6075 -0.5455 -0.0725
    6phy    C12  160   0.822   2.274  -0.116 -0.1344  0.8442 -0.1410
    6phy    O11  161   0.956   2.272  -0.160  0.1480 -0.4866  0.1289
    6phy    H1A  162   0.984   2.355  -0.127  0.2394 -0.0413 -1.0626
    7phy    C35  163   4.547   5.020   2.537  0.3343 -0.1189  0.5441
    7phy    C33  164   4.640   5.049   2.420 -0.4364 -0.1037 -0.2510
    7phy    C34  165   4.559   5.036   2.297 -0.4497  0.1154 -0.1717
    7phy    C32  166   4.708   5.179   2.429  0.2977  0.4690 -0.4872
    7phy    C31  167   4.864   5.173   2.438  0.0078 -0.5623  0.1854
    7phy    C30  168   4.940   5.307   2.450 -0.3225 -0.3906  0.0261
    7phy    C28  169   5.083   5.319   2.388 -0.3218  0.2579  0.0715
    7phy    C29  170   5.074   5.374   2.246 -0.0185 -0.0993 -0.0178
    7phy    C27  171   5.176   5.410   2.476  0.2189  0.3530 -0.1226
    7phy    C26  172   5.322   5.353   2.512  0.1834 -0.2580 -0.1376
    7phy    C25  173   5.410   5.453   2.594  0.6369 -0.2102  0.3637
    7phy    C23  174   5.540   5.398   2.645  0.2512 -0.0841  0.1880
    7phy    C24  175   5.646   5.511   2.627  0.0344  0.2947 -0.0941
    7phy    C22  176   5.540   5.348   2.787  0.2395  0.3272 -0.5039
    7phy    C21  177   5.509   5.196   2.804 -0.1383  0.3645 -0.6296
    7phy    C20  178   5.514   5.144   2.948  0.4105  0.0973 -0.3522
    7phy    C18  179   5.378   5.142   3.036 -0.5939  0.0063  0.5494
    7phy    O01  180   5.263   5.087   2.971 -0.1006  0.2695  0.3674
    7phy    H01  181   5.238   5.155   2.912  2.0754  0.6445 -0.2005
    7phy    C19  182   5.416   5.028   3.135 -0.1620 -0.0186 -0.2251
    7phy    C13  183   5.339   5.286   3.093 -0.4751 -0.3029 -0.5970
    7phy     H3  184   5.319   5.354   3.007 -0.2217  0.1227 -0.3243
    7phy    O33  185   5.454   5.349   3.156  0.4380  0.2148 -0.1656
    7phy    H1B  186   5.495   5.303   3.227 -0.8558  0.0627  0.4964
    7phy    C12  187   5.212   5.312   3.178  0.0640  0.6148 -0.6064
    7phy    O11  188   5.179   5.448   3.207  0.3057  0.1367  0.3090
    7phy    H1A  189   5.247   5.487   3.259  0.5672  1.2680 -0.8318
    8phy    C35  190   0.122   0.922   1.205  0.3338 -0.2874 -0.0138
    8phy    C33  191   0.002   0.834   1.231  0.4160  0.4913 -0.0182
    8phy    C34  192  -0.020   0.839   1.382  0.0830  0.6592 -0.0958
    8phy    C32  193  -0.122   0.862   1.149  0.4263 -0.4489  0.2476
    8phy    C31  194  -0.195   0.738   1.094 -0.0544 -0.1564 -0.5401
    8phy    C30  195  -0.328   0.771   1.025 -0.0601  0.3149 -0.4395
    8phy    C28  196  -0.390   0.654   0.946 -0.5416  0.2417  0.2336
    8phy    C29  197  -0.539   0.638   0.982 -0.0954 -0.3183 -0.1404
    8phy    C27  198  -0.376   0.680   0.796  0.2703 -0.2264 -0.0108
    8phy    C26  199  -0.306   0.579   0.709  0.7331  0.2900 -0.4671
    8phy    C25  200  -0.304   0.620   0.565 -0.5961  0.0407 -0.1844
    8phy    C23  201  -0.247   0.508   0.470 -0.2223 -0.0165  0.5332
    8phy    C24  202  -0.363   0.454   0.382 -0.5916  0.3492 -0.1798
    8phy    C22  203  -0.142   0.560   0.368  0.3927  0.1195 -0.1347
    8phy    C21  204   0.002   0.594   0.417  0.2214  0.3959 -0.3904
    8phy    C20  205   0.087   0.636   0.297  0.2728 -0.1527 -0.4697
    8phy    C18  206   0.233   0.688   0.317  0.0183 -0.2029  0.5869
    8phy    O01  207   0.237   0.796   0.415 -0.1744  0.0283 -0.4653
    8phy    H01  208   0.166   0.855   0.397  1.2013  2.0591  0.3948
    8phy    C19  209   0.263   0.755   0.181  0.4120 -0.4406 -0.0727
    8phy    C13  210   0.335   0.566   0.346 -0.1435 -0.4385 -0.0984
    8phy     H3  211   0.294   0.518   0.439 -0.7683  0.9454  0.3631
    8phy    O33  212   0.338   0.456   0.260  0.0199  0.4071 -0.3594
    8phy    H1B  213   0.423   0.466   0.221  0.2739  2.0451  0.5120
    8phy    C12  214   0.468   0.582   0.426 -0.2185  0.5171  0.3257
    8phy    O11  215   0.585   0.603   0.342  0.2175 -0.0782 -0.1110
    8phy    H1A  216   0.591   0.697   0.334 -0.9206  0.0583  0.4543
    9phy    C35  217   4.368   0.822   2.083 -0.3565 -0.3743  0.0269
    9phy    C33  218   4.387   0.970   2.038  0.2625 -0.2212  0.0757
    9phy    C34  219   4.265   1.006   1.946 -0.3095 -0.2548  0.1036
    9phy    C32  220   4.382   1.065   2.158 -0.2259 -0.5126 -0.6501
    9phy    C31  221   4.516   1.111   2.213 -0.2243  0.0842  0.1323
    9phy    C30  222   4.501   1.202   2.335  0.3860  0.0099 -0.0860
    9phy    C28  223   4.624   1.288   2.370  0.2743 -0.6216 -0.2921
    9phy    C29  224   4.606   1.432   2.328  0.6742 -0.6359 -0.2667
    9phy    C27  225   4.665   1.280   2.522  0.4421 -0.9206 -0.2369
    9phy    C26  226   4.818   1.252   2.543 -0.5673 -0.6384  0.1427
    9phy    C25  227   4.859   1.244   2.687 -0.5479  0.0211  0.5231
    9phy    C23  228   4.984   1.154   2.723  0.2680  0.2893 -0.2120
    9phy    C24  229   5.108   1.246   2.752  0.4780 -0.0821  0.3088
    9phy    C22  230   4.947   1.079   2.855 -0.5513 -0.8758 -0.0498
    9phy    C21  231   5.010   0.936   2.872  0.5602  0.4286  0.0812
    9phy    C20  232   4.909   0.828   2.926 -0.2082 -0.0045  0.4328
    9phy    C18  233   4.964   0.706   3.011  0.3352 -0.1520 -0.5787
    9phy    O01  234   5.055   0.757   3.108 -0.3218 -0.0558 -0.4694
    9phy    H01  235   5.010   0.819   3.163  0.6641  0.2299  0.0361
    9phy    C19  236   4.833   0.665   3.082  0.5766  0.0599  0.0425
    9phy    C13  237   5.035   0.589   2.926  0.0780 -0.5228  0.1664
    9phy     H3  238   4.974   0.571   2.833  0.0790  0.3565 -0.0093
    9phy    O33  239   5.032   0.456   2.995  0.1108 -0.0961  0.3878
    9phy    H1B  240   5.085   0.459   3.072  1.1992 -0.8478 -0.3051
    9phy    C12  241   5.180   0.610   2.878  0.2342  0.2854 -0.0045
    9phy    O11  242   5.261   0.659   2.980 -0.4532  0.0985 -0.2735
    9phy    H1A  243   5.210   0.724   3.024 -0.7806 -0.5111  0.2564
   10phy    C35  244   4.025   1.193   0.702 -0.2721  0.5067  0.0098
   10phy    C33  245   4.054   1.046   0.702 -0.3984 -0.0382 -0.3167
   10phy    C34  246   3.937   0.977   0.767  0.4423  0.3359  0.2889
   10phy    C32  247   4.082   1.002   0.557 -0.0476 -0.1211  0.0607
   10phy    C31  248   4.224   1.004   0.502 -0.2450  0.0532  0.0891
   10phy    C30  249   4.224   0.921   0.372  0.0697  0.3724  0.1300
   10phy    C28  250   4.362   0.913   0.301 -0.0443  0.4752  0.0195
   10phy    C29  251   4.458   0.801   0.359 -0.4616  0.4777  0.2197
   10phy    C27  252   4.346   0.885   0.149 -0.3438  0.3457  0.5715
   10phy    C26  253   4.375   1.004   0.053  0.3258  0.4262 -0.6265
   10phy    C25  254   4.384   0.981  -0.099 -0.0666 -0.0217 -0.5907
   10phy    C23  255   4.426   1.095  -0.190  0.7253 -0.2508  0.1717
   10phy    C24  256   4.577   1.091  -0.205  0.2635 -0.3769  0.2292
   10phy    C22  257   4.365   1.094  -0.331 -0.1629 -0.5618 -0.5826
   10phy    C21  258   4.255   1.195  -0.356  0.2127  0.4191  0.0703
   10phy    C20  259   4.206   1.176  -0.503 -0.1677 -0.6255  0.1598
   10phy    C18  260   4.084   1.265  -0.557  0.4952 -0.6450 -0.3900
   10phy    O01  261   3.963   1.234  -0.482 -0.1789 -0.0171  0.7248
   10phy    H01  262   3.974   1.236  -0.389  0.1576 -1.2714  0.7239
   10phy    C19  263   4.050   1.212  -0.697 -0.2874 -0.5176  0.0404
   10phy    C13  264   4.106   1.425  -0.551 -0.3162 -0.4777 -0.0964
   10phy     H3  265   4.122   1.441  -0.441 -0.0429 -1.0003 -0.0560
   10phy    O33  266   4.238   1.472  -0.597  0.6905 -0.0896 -0.7226
   10phy    H1B  267   4.240   1.531  -0.670  0.5879 -0.6558 -1.1917
   10phy    C12  268   3.998   1.537  -0.543  0.0693 -0.2130 -0.2083
   10phy    O11  269   4.015   1.643  -0.637 -0.3638  0.1009 -0.1589
   10phy    H1A  270   4.068   1.711  -0.600 -1.1231  0.6319 -0.0234
   11phy    C35  271   4.034   1.567   2.129 -0.2298 -1.0187  0.1759
   11phy    C33  272   4.134   1.469   2.069  0.0677  0.0625 -0.1683
   11phy    C34  273   4.052   1.353   2.015  0.4161 -0.0419  0.1814
   11phy    C32  274   4.227   1.540   1.971  0.2464  0.2737 -0.3607
   11phy    C31  275   4.371   1.563   2.020 -0.0111 -0.1805 -0.1049
   11phy    C30  276   4.467   1.634   1.919  0.2567 -0.2886 -0.2744
   11phy    C28  277   4.608   1.629   1.975  0.1868 -0.0487 -0.2235
   11phy    C29  278   4.700   1.557   1.877  0.4356 -1.0178 -0.1127
   11phy    C27  279   4.664   1.770   2.001  0.2125  0.1450 -0.0619
   11phy    C26  280   4.757   1.794   2.114 -0.6236  0.5016  0.0696
   11phy    C25  281   4.768   1.940   2.153 -0.1435 -0.0274  0.5935
   11phy    C23  282   4.838   1.945   2.284  0.0335 -0.1941 -0.2992
   11phy    C24  283   4.980   1.996   2.277  0.1442 -0.0887  0.2067
   11phy    C22  284   4.753   2.029   2.381  0.0938  0.0709  0.2679
   11phy    C21  285   4.757   1.992   2.528 -0.1418 -0.3367 -0.1781
   11phy    C20  286   4.670   2.081   2.618  0.9023 -0.0524  0.1913
   11phy    C18  287   4.684   2.096   2.769  0.5159  0.0006 -0.4110
   11phy    O01  288   4.819   2.147   2.797  0.0052 -0.4202  0.3377
   11phy    H01  289   4.845   2.223   2.749 -0.9560 -0.0682  0.3464
   11phy    C19  290   4.582   2.214   2.792  0.5159  0.3397  0.0247
   11phy    C13  291   4.659   1.960   2.852  0.2423 -0.3146 -0.0612
   11phy     H3  292   4.708   1.873   2.802 -0.3090  0.4278 -1.9732
   11phy    O33  293   4.525   1.919   2.849 -0.2969 -0.0245  0.0028
   11phy    H1B  294   4.488   1.927   2.763 -0.9222  1.3103  0.3657
   11phy    C12  295   4.708   1.951   3.005 -0.1074  0.3339 -0.3364
   11phy    O11  296   4.833   2.002   3.036 -0.2952 -0.0009 -0.0614
   11phy    H1A  297   4.850   1.980   3.126  0.2590 -1.6635 -0.5458
   12phy    C35  298   4.881   1.071   1.919 -0.4444  0.0807 -0.7680
   12phy    C33  299   5.000   1.166   1.898 -0.7562  0.0381 -0.2156
   12phy    C34  300   5.037   1.173   1.755  0.2423  0.2388 -0.2191
   12phy    C32  301   4.973   1.304   1.956 -0.1842 -0.2269  0.2774
   12phy    C31  302   5.054   1.332   2.081  0.2643 -0.3920  0.1190
   12phy    C30  303   5.042   1.477   2.129  0.3583  0.0633  0.1982
   12phy    C28  304   5.129   1.499   2.254 -0.2160  0.0835 -0.2836
   12phy    C29  305   5.271   1.546   2.215  0.1552 -0.0582 -0.0555
   12phy    C27  306   5.065   1.596   2.356 -0.1574  0.0087  0.2315
   12phy    C26  307   5.092   1.574   2.507 -0.3958 -0.1816 -0.3456
   12phy    C25  308   4.988   1.651   2.597 -0.4750 -0.0359 -0.2411
   12phy    C23  309   5.019   1.652   2.749  0.1898 -0.4930  0.2636
   12phy    C24  310   5.097   1.781   2.794  0.3307  0.2615  0.2466
   12phy    C22  311   4.890   1.638   2.833 -0.1587 -0.1819  0.6338
   12phy    C21  312   4.905   1.548   2.956 -0.1503 -0.3107  0.0717
   12phy    C20  313   4.796   1.582   3.064 -0.2482 -0.1776 -0.4469
   12phy    C18  314   4.791   1.507   3.203  0.2784  0.0852 -0.0626
   12phy    O01  315   4.918   1.533   3.266  0.4819 -0.0503  0.1586
   12phy    H01  316   4.992   1.498   3.221  0.1630 -0.2032 -0.2610
   12phy    C19  317   4.689   1.594   3.282 -0.6280 -0.3029  0.0418
   12phy    C13  318   4.754   1.349   3.196  0.4349  0.4094 -0.2179
   12phy     H3  319   4.807   1.294   3.115 -1.4964 -1.1424 -0.5051
   12phy    O33  320   4.618   1.330   3.150  0.4005  0.3654  0.6158
   12phy    H1B  321   4.598   1.396   3.086  0.2598  1.0144  1.3073
   12phy    C12  322   4.771   1.252   3.323 -0.4134 -0.1043  0.2939
   12phy    O11  323   4.733   1.119   3.295 -0.0926 -0.4223 -0.2604
   12phy    H1A  324   4.649   1.119   3.254  0.5575 -1.2881 -1.6836
   13phy    C35  325   0.222   2.819   2.418 -0.0494  0.3480  0.0643
   13phy    C33  326   0.173   2.926   2.327  0.0007 -0.7377  0.6867
   13phy    C34  327   0.239   2.932   2.191 -0.1955  0.0094 -0.0533
   13phy    C32  328   0.022   2.923   2.310 -0.0089  0.1832  0.1121
   13phy    C31  329  -0.054   3.051   2.273  0.2218  0.1316  0.0206
   13phy    C30  330  -0.210   3.040   2.263 -0.0970 -0.0209 -0.0109
   13phy    C28  331  -0.267   3.173   2.212  0.2166 -0.4855 -0.0139
   13phy    C29  332  -0.313   3.161   2.068  0.1073 -0.0261 -0.4021
   13phy    C27  333  -0.394   3.218   2.290  0.0441  0.3669 -0.3846
   13phy    C26  334  -0.383   3.277   2.429 -0.0767 -0.0362 -1.0554
   13phy    C25  335  -0.523   3.306   2.487 -0.1259  0.1699  0.0514
   13phy    C23  336  -0.529   3.343   2.636  0.0065 -0.1063  0.3466
   13phy    C24  337  -0.618   3.464   2.665 -0.0036 -0.0569 -0.1765
   13phy    C22  338  -0.546   3.219   2.726  0.0047 -0.4491  0.2025
   13phy    C21  339  -0.476   3.217   2.861 -0.7799 -0.1844  0.1680
   13phy    C20  340  -0.486   3.080   2.927  0.1105  0.4775  0.6868
   13phy    C18  341  -0.447   3.060   3.078 -0.1933  0.0909 -0.3457
   13phy    O01  342  -0.543   3.142   3.157  0.0169 -0.2298  0.0359
   13phy    H01  343  -0.632   3.131   3.128 -0.2495  0.1331  0.6903
   13phy    C19  344  -0.493   2.917   3.106  0.0423 -0.3172  0.2374
   13phy    C13  345  -0.296   3.110   3.113  0.0009  0.4580  0.0085
   13phy     H3  346  -0.283   3.213   3.070 -0.6133  0.7273  0.4552
   13phy    O33  347  -0.202   3.031   3.036  0.2273  0.0830 -0.4498
   13phy    H1B  348  -0.140   3.087   2.994  0.9348  1.3657  2.0894
   13phy    C12  349  -0.246   3.131   3.259 -0.0979  0.1236  0.0186
   13phy    O11  350  -0.117   3.183   3.286 -0.0157 -0.1073  0.8234
   13phy    H1A  351  -0.134   3.242   3.358  1.4475 -1.0078  1.9608
   14phy    C35  352   5.065   2.540   1.318 -0.1573  0.1594  0.2964
   14phy    C33  353   4.922   2.584   1.349  0.0057  0.3322  0.6074
   14phy    C34  354   4.866   2.489   1.452  0.6203  0.0645 -0.2759
   14phy    C32  355   4.923   2.730   1.399 -0.0337  0.0326  0.0595
   14phy    C31  356   4.797   2.811   1.369  0.2775  0.5582 -0.1162
   14phy    C30  357   4.796   2.958   1.414 -0.3783 -0.3375 -0.0904
   14phy    C28  358   4.691   3.042   1.345 -0.6993 -0.5258  0.2159
   14phy    C29  359   4.583   3.081   1.442 -0.8050  0.4558 -0.4971
   14phy    C27  360   4.751   3.168   1.281 -0.3130 -0.2102 -0.0245
   14phy    C26  361   4.685   3.218   1.157  0.0129  0.2312  0.2368
   14phy    C25  362   4.769   3.324   1.086 -0.3251  0.1139 -0.2949
   14phy    C23  363   4.723   3.354   0.946 -0.2294  0.3300  0.0096
   14phy    C24  364   4.644   3.483   0.945  0.5444  0.3164 -0.3698
   14phy    C22  365   4.849   3.370   0.854 -0.4593 -0.9722 -0.2301
   14phy    C21  366   4.846   3.365   0.701  0.0524 -0.2607  0.1673
   14phy    C20  367   4.984   3.381   0.638 -0.2201  0.5631 -0.3093
   14phy    C18  368   5.000   3.380   0.486 -0.0787 -0.0476 -0.6183
   14phy    O01  369   4.906   3.286   0.429 -0.6256  0.0643  0.0182
   14phy    H01  370   4.923   3.204   0.471  0.1983 -0.0292 -0.4720
   14phy    C19  371   5.146   3.332   0.475  0.3259 -0.0591 -0.0816
   14phy    C13  372   4.983   3.530   0.421  0.4234 -0.1066  0.3144
   14phy     H3  373   4.886   3.567   0.464  0.7893  0.9351  0.2645
   14phy    O33  374   5.068   3.634   0.471  0.6229 -0.4069 -0.1977
   14phy    H1B  375   5.033   3.662   0.554 -0.0293 -1.1459 -0.2018
   14phy    C12  376   4.935   3.559   0.277 -0.6228  0.6456 -0.0490
   14phy    O11  377   4.869   3.449   0.221 -0.2127 -0.2116 -0.1559
   14phy    H1A  378   4.791   3.446   0.274 -0.2795  0.5685 -0.1942
   15phy    C35  379   4.985   4.441   1.846 -0.3835  0.0026 -0.1129
   15phy    C33  380   5.095   4.532   1.795  0.3825 -0.2808  0.8358
   15phy    C34  381   5.035   4.633   1.693 -0.2477 -0.1122 -0.3011
   15phy    C32  382   5.172   4.613   1.905 -0.0781 -0.1155  0.6382
   15phy    C31  383   5.310   4.555   1.935  0.2005 -0.4003  0.0765
   15phy    C30  384   5.373   4.621   2.051 -0.2651 -0.0339  0.1649
   15phy    C28  385   5.511   4.577   2.114 -0.0990 -0.0784  0.2677
   15phy    C29  386   5.624   4.656   2.050 -0.1755 -0.0112 -0.4908
   15phy    C27  387   5.512   4.601   2.267  0.0451  0.3294 -0.0679
   15phy    C26  388   5.549   4.470   2.347 -0.2987  0.4087  0.0478
   15phy    C25  389   5.564   4.497   2.498  0.2252  0.0028  0.0287
   15phy    C23  390   5.635   4.389   2.585 -0.6141 -0.2329  0.5674
   15phy    C24  391   5.783   4.433   2.606 -0.1677 -0.3611  0.0220
   15phy    C22  392   5.582   4.380   2.731  0.4151 -0.2194 -0.0958
   15phy    C21  393   5.455   4.301   2.756 -0.1849 -0.0903  0.0515
   15phy    C20  394   5.403   4.299   2.904 -0.1224 -0.1609  0.3040
   15phy    C18  395   5.260   4.234   2.937 -0.0436  0.0136  0.1638
   15phy    O01  396   5.228   4.106   2.884 -0.3374 -0.1991  0.4523
   15phy    H01  397   5.292   4.083   2.820 -1.7863 -0.8151 -0.8296
   15phy    C19  398   5.274   4.201   3.088 -0.4135 -0.0698  0.3248
   15phy    C13  399   5.136   4.336   2.908 -0.3866  0.0573 -0.1132
   15phy     H3  400   5.169   4.441   2.928  1.6187 -0.8130  1.4772
   15phy    O33  401   5.028   4.319   3.001 -0.5253  0.2656 -0.5339
   15phy    H1B  402   4.991   4.234   2.989 -0.0700 -0.1129  0.5653
   15phy    C12  403   5.072   4.347   2.762  0.3210  0.5320 -0.0241
   15phy    O11  404   4.977   4.445   2.716  0.0467  0.2809  0.1095
   15phy    H1A  405   5.013   4.526   2.748 -1.7651  0.6236  1.4939
   16phy    C35  406   4.567   4.177   1.554 -0.1829  0.2358 -0.1427
   16phy    C33  407   4.597   4.325   1.532 -0.1170  0.2432  0.7491
   16phy    C34  408   4.598   4.348   1.382 -0.2129 -0.3563  0.5930
   16phy    C32  409   4.494   4.415   1.603 -0.4285  0.4429 -0.1741
   16phy    C31  410   4.549   4.508   1.712  0.0282  0.6194 -0.4226
   16phy    C30  411   4.436   4.613   1.741  0.5461 -0.4299  0.5081
   16phy    C28  412   4.473   4.707   1.860 -0.5741  0.4224 -0.2006
   16phy    C29  413   4.550   4.831   1.807  0.3132  0.6293  0.1302
   16phy    C27  414   4.352   4.752   1.942  0.4374 -0.3310 -0.1163
   16phy    C26  415   4.380   4.753   2.094 -0.1259 -0.4676  0.0049
   16phy    C25  416   4.248   4.762   2.166  0.2356 -0.0687 -0.4419
   16phy    C23  417   4.261   4.770   2.320  0.6025  0.5617  0.4783
   16phy    C24  418   4.154   4.868   2.377 -0.0770  0.0633 -0.0866
   16phy    C22  419   4.244   4.628   2.386 -0.0375 -0.3014 -0.3979
   16phy    C21  420   4.316   4.613   2.521 -0.0965  0.2131 -0.5658
   16phy    C20  421   4.359   4.464   2.555  0.6162 -0.1293 -0.0121
   16phy    C18  422   4.453   4.450   2.683 -0.4717 -0.0594 -0.0379
   16phy    O01  423   4.412   4.528   2.798 -0.1341 -0.5844  0.1266
   16phy    H01  424   4.489   4.565   2.836 -1.1956  0.3841  1.4032
   16phy    C19  425   4.441   4.300   2.702 -0.1134  0.3359  0.1621
   16phy    C13  426   4.613   4.483   2.652 -0.5123  0.1672 -1.0736
   16phy     H3  427   4.649   4.432   2.559 -0.3905 -2.0380  0.1103
   16phy    O33  428   4.705   4.423   2.751 -0.2058 -0.0901 -0.5479
   16phy    H1B  429   4.794   4.444   2.733  0.2639  1.7487  3.0231
   16phy    C12  430   4.652   4.634   2.628 -0.0197 -0.4863 -0.5426
   16phy    O11  431   4.658   4.711   2.749  0.5155 -0.3473  0.0402
   16phy    H1A  432   4.736   4.686   2.794  0.3800 -0.1081  0.4163
   17phy    C35  433   4.894   3.894   1.779  0.1784 -0.4253 -0.0721
   17phy    C33  434   4.813   3.891   1.904 -0.6150 -0.7898 -0.5641
   17phy    C34  435   4.886   3.813   2.012 -0.2629  0.1355 -0.2587
   17phy    C32  436   4.777   4.042   1.936  0.2339 -0.5932 -0.1605
   17phy    C31  437   4.662   4.070   2.037  0.4394 -0.3353 -0.0854
   17phy    C30  438   4.649   4.224   2.069 -0.4697 -0.1501 -0.1041
   17phy    C28  439   4.531   4.266   2.154 -0.2977  0.5001 -0.5381
   17phy    C29  440   4.572   4.394   2.232 -0.8818  0.5901 -0.0597
   17phy    C27  441   4.404   4.287   2.071  0.0686  0.2820  0.1904
   17phy    C26  442   4.271   4.283   2.138  0.1374  0.2873 -0.5843
   17phy    C25  443   4.170   4.351   2.046 -0.0547 -0.4390  0.3760
   17phy    C23  444   4.042   4.403   2.112  0.8434  0.1996 -0.1166
   17phy    C24  445   3.984   4.507   2.016  0.3124 -0.0593 -0.1373
   17phy    C22  446   3.926   4.303   2.129 -0.3944 -0.1729  0.4586
   17phy    C21  447   3.881   4.300   2.273  0.4104 -0.6551 -0.2092
   17phy    C20  448   3.767   4.203   2.296 -0.0260  0.0470 -0.2700
   17phy    C18  449   3.709   4.188   2.442  0.5828 -0.1580  0.4487
   17phy    O01  450   3.680   4.314   2.494 -0.1600 -0.1053  0.3509
   17phy    H01  451   3.756   4.369   2.485 -0.8746  0.8930  0.2523
   17phy    C19  452   3.572   4.123   2.407 -0.3548  0.1784 -0.2452
   17phy    C13  453   3.798   4.096   2.550 -0.1472  0.6858  0.4999
   17phy     H3  454   3.805   3.992   2.510  0.7366  0.8908  0.1083
   17phy    O33  455   3.726   4.076   2.671 -0.1970 -0.2080 -0.2642
   17phy    H1B  456   3.726   4.157   2.718  0.2493 -1.2164  1.5762
   17phy    C12  457   3.943   4.129   2.591  0.3444 -0.6171 -0.1662
   17phy    O11  458   3.960   4.252   2.657 -0.0106 -0.1031 -0.0720
   17phy    H1A  459   4.007   4.231   2.735  1.9795 -1.1294 -1.4584
   18phy    C35  460   1.255   2.893   1.210 -0.3984 -0.3118 -0.2574
   18phy    C33  461   1.149   2.790   1.183  0.4084  0.1319 -0.1572
   18phy    C34  462   1.125   2.710   1.307  0.2414  0.4444  0.2437
   18phy    C32  463   1.023   2.870   1.144 -0.3283  0.3361 -0.2051
   18phy    C31  464   0.933   2.810   1.033 -0.0660  0.1281  0.0713
   18phy    C30  465   0.805   2.890   1.003  0.6057  0.1542 -0.0205
   18phy    C28  466   0.691   2.819   0.922 -0.2720 -0.3357  0.4589
   18phy    C29  467   0.601   2.737   1.012 -0.2513  0.2474 -0.2021
   18phy    C27  468   0.608   2.929   0.854 -0.0857  0.1283  0.0985
   18phy    C26  469   0.584   2.909   0.703 -0.3531  0.1378  0.6033
   18phy    C25  470   0.532   3.036   0.635  0.1526  0.0129 -0.1579
   18phy    C23  471   0.515   3.036   0.483  0.5521 -0.0343  0.5132
   18phy    C24  472   0.395   3.121   0.442 -0.5162  0.2610  0.2169
   18phy    C22  473   0.642   3.091   0.412  1.0528  0.2586 -0.0989
   18phy    C21  474   0.670   3.041   0.270  0.0181  0.2887 -0.1506
   18phy    C20  475   0.782   3.126   0.218 -0.3234 -0.4472  0.0564
   18phy    C18  476   0.861   3.086   0.088 -0.0710 -0.2831  0.6533
   18phy    O01  477   0.858   2.942   0.066  0.0196 -0.1737 -0.2918
   18phy    H01  478   0.924   2.916   0.005 -0.1265  0.5805 -0.7792
   18phy    C19  479   1.008   3.138   0.113  0.4107  0.4802 -0.7522
   18phy    C13  480   0.804   3.154  -0.050 -0.4633 -0.2318  0.2943
   18phy     H3  481   0.703   3.107  -0.059  0.1287 -1.3784 -0.6012
   18phy    O33  482   0.758   3.288  -0.042 -0.1072  0.6560 -0.5639
   18phy    H1B  483   0.833   3.342  -0.025  0.4093  0.1294 -1.0812
   18phy    C12  484   0.835   3.107  -0.199  0.2168 -1.0332 -0.2214
   18phy    O11  485   0.934   3.187  -0.263 -0.0287  0.0429 -0.2534
   18phy    H1A  486   0.895   3.239  -0.330 -1.5087  0.9314  1.2354
   19phy    C35  487   0.046   2.978   1.650 -0.4162 -0.6166  1.2852
   19phy    C33  488  -0.063   3.012   1.755 -0.1176 -0.3086  0.0161
   19phy    C34  489  -0.024   2.947   1.889  0.0262 -0.0037 -0.3269
   19phy    C32  490  -0.065   3.165   1.774  0.2031  0.4926  0.2537
   19phy    C31  491  -0.186   3.234   1.706  0.5327 -0.0230  0.4506
   19phy    C30  492  -0.178   3.387   1.726  0.2541  0.0739 -0.7787
   19phy    C28  493  -0.287   3.459   1.646  0.1326  0.0124 -0.2513
   19phy    C29  494  -0.401   3.515   1.733 -0.1551 -0.6562 -0.2727
   19phy    C27  495  -0.217   3.571   1.563  0.2588  0.2788  0.0462
   19phy    C26  496  -0.294   3.610   1.435  0.0719 -0.0533  0.2401
   19phy    C25  497  -0.223   3.730   1.353 -0.2448 -0.1488 -0.3070
   19phy    C23  498  -0.302   3.787   1.235 -0.6374  0.0098 -0.2319
   19phy    C24  499  -0.378   3.906   1.284 -0.3856 -0.2264  0.2819
   19phy    C22  500  -0.207   3.841   1.130  0.1833 -0.2031  0.1498
   19phy    C21  501  -0.224   3.807   0.978 -0.8500 -0.0907 -0.2493
   19phy    C20  502  -0.089   3.839   0.900  0.3172 -0.1885  0.1743
   19phy    C18  503  -0.080   3.847   0.746  0.4572  0.4979  0.0459
   19phy    O01  504  -0.141   3.728   0.687  0.0946 -0.3200  0.3112
   19phy    H01  505  -0.232   3.717   0.709  0.2880 -1.7610  0.5570
   19phy    C19  506   0.067   3.847   0.724 -0.1865 -0.3324 -0.2960
   19phy    C13  507  -0.147   3.979   0.681 -0.5720  0.0146 -0.0949
   19phy     H3  508  -0.250   3.978   0.724  0.4427  1.5779  2.6532
   19phy    O33  509  -0.100   4.105   0.733  0.5875  0.0457 -0.4359
   19phy    H1B  510  -0.168   4.140   0.787 -0.1234 -1.4882 -0.2619
   19phy    C12  511  -0.186   3.999   0.530 -0.0478 -0.3428 -0.1767
   19phy    O11  512  -0.300   4.074   0.499  0.2049 -0.2510  0.4369
   19phy    H1A  513  -0.361   4.056   0.568 -0.2141 -1.3064 -0.1923
   20phy    C35  514   3.678   0.878   2.170 -0.2927  0.2814  0.0635
   20phy    C33  515   3.830   0.860   2.176 -0.8040 -0.0995  0.0147
   20phy    C34  516   3.891   0.963   2.082  0.1944 -0.1353  0.0059
   20phy    C32  517   3.888   0.862   2.319 -0.0701 -0.2248  0.1951
   20phy    C31  518   4.017   0.779   2.336  0.7460 -0.0261 -0.0203
   20phy    C30  519   4.056   0.796   2.482 -0.0796 -0.0153 -0.3594
   20phy    C28  520   4.192   0.741   2.528 -0.1119 -0.2978  0.0925
   20phy    C29  521   4.318   0.821   2.489  0.2689 -0.2011  0.3158
   20phy    C27  522   4.186   0.724   2.683  0.3518 -0.7371  0.0573
   20phy    C26  523   4.277   0.621   2.746 -0.3065  0.1869  0.1953
   20phy    C25  524   4.278   0.634   2.900 -0.1147 -1.0642  0.5717
   20phy    C23  525   4.360   0.529   2.970  0.5871 -0.1801  0.3707
   20phy    C24  526   4.430   0.593   3.087  0.4076 -0.6019 -0.2655
   20phy    C22  527   4.275   0.408   3.010 -0.1874  0.1490 -0.2086
   20phy    C21  528   4.340   0.270   2.985 -0.4713  0.5696 -0.2822
   20phy    C20  529   4.248   0.170   3.041  0.2912  0.4077 -0.0966
   20phy    C18  530   4.286   0.013   3.032  0.3107 -0.0965  0.0295
   20phy    O01  531   4.425  -0.009   3.056  0.1134  0.2651 -0.2050
   20phy    H01  532   4.481   0.025   2.989 -0.0051  1.7287  0.4050
   20phy    C19  533   4.214  -0.042   3.156 -0.1961  0.0295 -0.1131
   20phy    C13  534   4.241  -0.042   2.885 -0.3140  0.4927 -0.2918
   20phy     H3  535   4.256   0.039   2.808 -0.2028  1.5873  0.8518
   20phy    O33  536   4.098  -0.064   2.880  0.2103  0.1302  0.0541
   20phy    H1B  537   4.055   0.013   2.912  0.3196  0.4146 -0.4850
   20phy    C12  538   4.307  -0.175   2.835 -0.6471  0.3954 -0.1434
   20phy    O11  539   4.445  -0.167   2.804  0.1386  0.5819 -0.4194
   20phy    H1A  540   4.484  -0.251   2.788 -1.2719  0.0919 -1.4204
   21phy    C35  541   1.197   3.886   1.260 -0.0425  0.2868  0.3319
   21phy    C33  542   1.158   3.788   1.374 -0.3348  0.7861 -0.4820
   21phy    C34  543   1.282   3.777   1.455  0.5807  0.3615  0.6975
   21phy    C32  544   1.034   3.822   1.460  0.1261 -0.2642  0.4381
   21phy    C31  545   0.931   3.715   1.485  0.0283  0.1295  0.3527
   21phy    C30  546   0.808   3.768   1.557  0.0278  0.2797 -0.7134
   21phy    C28  547   0.683   3.689   1.515  0.0320 -0.1839 -0.3465
   21phy    C29  548   0.654   3.568   1.608  0.2937  0.2357 -0.0787
   21phy    C27  549   0.562   3.779   1.510  0.1324  0.2838 -0.2024
   21phy    C26  550   0.490   3.764   1.376  0.1858  0.5718 -0.4908
   21phy    C25  551   0.361   3.849   1.356 -0.1598  0.3493 -0.0446
   21phy    C23  552   0.302   3.845   1.214 -0.3181 -0.2936  0.2128
   21phy    C24  553   0.173   3.762   1.217  0.4072 -0.9675  0.0417
   21phy    C22  554   0.263   3.979   1.144  0.5860 -0.0804  0.7020
   21phy    C21  555   0.366   4.053   1.055  0.4193  0.5430 -0.1121
   21phy    C20  556   0.290   4.143   0.961  0.4237 -0.0960  0.3585
   21phy    C18  557   0.370   4.229   0.852 -0.2128  0.4003  0.4506
   21phy    O01  558   0.487   4.285   0.910 -0.1302  0.0798  0.1013
   21phy    H01  559   0.481   4.264   1.001 -0.0713 -0.1815  0.0463
   21phy    C19  560   0.281   4.346   0.816 -0.0746  0.4134 -0.0190
   21phy    C13  561   0.423   4.147   0.723 -0.7471  0.4702  0.1561
   21phy     H3  562   0.487   4.066   0.767  1.6061  2.1021 -0.0984
   21phy    O33  563   0.327   4.065   0.655  0.4852 -0.3683 -0.2154
   21phy    H1B  564   0.241   4.102   0.660  0.4640 -0.4295 -0.1192
   21phy    C12  565   0.541   4.185   0.627  0.1937  0.1816 -0.2265
   21phy    O11  566   0.626   4.285   0.676 -0.2115 -0.5165  0.1053
   21phy    H1A  567   0.620   4.293   0.769  0.1579  0.9381  0.0138
   22phy    C35  568   1.407   3.447   0.703  0.1517  0.7452 -0.5414
   22phy    C33  569   1.456   3.588   0.725  0.3902  0.0050  0.4546
   22phy    C34  570   1.378   3.651   0.834  0.5175  0.4243 -0.1193
   22phy    C32  571   1.605   3.588   0.751 -0.2117 -0.4061  1.2165
   22phy    C31  572   1.679   3.717   0.726  0.3307  0.0725 -0.6064
   22phy    C30  573   1.828   3.712   0.768  0.6659 -0.4787 -0.7095
   22phy    C28  574   1.921   3.824   0.724  0.1805  0.2118  0.5535
   22phy    C29  575   1.942   3.928   0.837 -0.5782 -0.0586 -0.4551
   22phy    C27  576   2.056   3.758   0.690 -0.2864  0.2462 -0.0457
   22phy    C26  577   2.075   3.742   0.539  0.3197 -0.0889  0.2097
   22phy    C25  578   2.222   3.705   0.495 -0.3156  0.1592 -0.4942
   22phy    C23  579   2.259   3.701   0.345 -0.5066  0.5914  0.1683
   22phy    C24  580   2.412   3.725   0.338 -0.1784  0.1973  0.0606
   22phy    C22  581   2.221   3.568   0.278 -0.5366 -0.0900 -0.0018
   22phy    C21  582   2.190   3.583   0.127  0.5162 -0.0127  0.0505
   22phy    C20  583   2.172   3.444   0.056 -0.2669  0.0101 -0.3846
   22phy    C18  584   2.102   3.442  -0.084 -0.3473 -0.7820  0.4631
   22phy    O01  585   1.974   3.502  -0.073 -0.1347  0.3094  0.0570
   22phy    H01  586   1.942   3.464   0.007  0.7819 -0.2171  0.1918
   22phy    C19  587   2.073   3.293  -0.103  0.2865 -0.6225  0.2151
   22phy    C13  588   2.183   3.511  -0.210  0.0024 -0.0110  0.4830
   22phy     H3  589   2.198   3.618  -0.181 -1.9732  0.9418 -1.7240
   22phy    O33  590   2.321   3.476  -0.219  0.3409 -0.2309 -0.5667
   22phy    H1B  591   2.371   3.518  -0.286 -0.0183 -0.2495 -0.8442
   22phy    C12  592   2.123   3.570  -0.337  0.0426  0.3433 -0.1466
   22phy    O11  593   1.991   3.614  -0.345 -0.7637  0.0241 -0.1282
   22phy    H1A  594   1.954   3.610  -0.259  1.3585  0.9586  0.8954
   23phy    C35  595   1.823   3.604   2.373 -0.0692 -0.0993  0.1578
   23phy    C33  596   1.858   3.546   2.240 -0.0982 -0.1641  0.3098
   23phy    C34  597   1.933   3.414   2.266 -0.1124 -0.1245  0.1209
   23phy    C32  598   1.742   3.527   2.141 -0.6473 -0.1827 -0.5270
   23phy    C31  599   1.714   3.658   2.068 -0.4979  0.4625 -0.2963
   23phy    C30  600   1.590   3.651   1.980  0.0052  0.5630 -0.0455
   23phy    C28  601   1.561   3.779   1.897 -0.2343  0.0253 -0.1320
   23phy    C29  602   1.513   3.730   1.758 -0.4264 -0.3527 -0.1515
   23phy    C27  603   1.432   3.854   1.952 -0.1934  0.3714 -0.0424
   23phy    C26  604   1.445   3.953   2.069 -0.5437  0.2470 -0.0651
   23phy    C25  605   1.310   4.001   2.105  0.4637 -0.5318 -0.0431
   23phy    C23  606   1.301   4.118   2.210 -0.1873 -0.0455  0.1351
   23phy    C24  607   1.328   4.257   2.148  0.3251 -0.4426  0.1895
   23phy    C22  608   1.160   4.126   2.267  0.3477 -0.5243 -0.0529
   23phy    C21  609   1.147   4.080   2.412  0.5135 -0.2996 -0.0203
   23phy    C20  610   0.993   4.064   2.443  0.6059 -0.2960  0.1623
   23phy    C18  611   0.939   4.024   2.586 -0.0248 -0.0604 -1.1195
   23phy    O01  612   0.953   4.139   2.673 -0.0212  0.1346 -0.1112
   23phy    H01  613   0.910   4.114   2.752  0.5794  1.1331  0.5519
   23phy    C19  614   0.784   4.019   2.566 -0.1103  0.0446  0.3727
   23phy    C13  615   0.996   3.888   2.658  0.2119 -0.3556  0.1409
   23phy     H3  616   0.996   3.813   2.575 -1.9934  1.6134 -1.8534
   23phy    O33  617   0.912   3.824   2.753  0.1169  0.1134 -0.3002
   23phy    H1B  618   0.910   3.871   2.834 -1.2243 -0.0758 -0.2104
   23phy    C12  619   1.144   3.899   2.710 -0.3879  0.3067 -0.4002
   23phy    O11  620   1.214   3.775   2.722  0.4380 -0.0040  0.2024
   23phy    H1A  621   1.157   3.710   2.757 -0.1928  1.0220  1.1373
   24phy    C35  622   4.934   4.469   2.258 -0.0410  0.4086 -0.2833
   24phy    C33  623   4.976   4.612   2.279 -0.2862  0.1513 -0.3741
   24phy    C34  624   4.867   4.703   2.222  0.0263  0.4042 -0.0230
   24phy    C32  625   5.009   4.645   2.424  0.3820 -0.3943  0.2067
   24phy    C31  626   5.131   4.739   2.442  0.0701  0.3624 -0.3061
   24phy    C30  627   5.161   4.737   2.587  0.0527 -0.1145  0.2314
   24phy    C28  628   5.287   4.818   2.635  0.6163  0.0800 -0.6309
   24phy    C29  629   5.249   4.964   2.660 -0.4354 -0.1392  0.3915
   24phy    C27  630   5.340   4.761   2.770  0.2804 -0.0317  0.0306
   24phy    C26  631   5.488   4.764   2.803 -0.2040  0.5645 -0.0961
   24phy    C25  632   5.517   4.705   2.942  0.1317  0.3475  0.1745
   24phy    C23  633   5.660   4.692   2.987 -1.1708  0.2676 -0.0437
   24phy    C24  634   5.721   4.823   3.034 -0.3182  0.0828 -0.7231
   24phy    C22  635   5.664   4.583   3.099  0.3238  0.1477  0.2645
   24phy    C21  636   5.789   4.492   3.093 -0.3217  0.2157 -0.0690
   24phy    C20  637   5.793   4.391   3.206  0.5844  0.1680 -0.2329
   24phy    C18  638   5.924   4.299   3.216 -0.4178  0.0592 -0.0082
   24phy    O01  639   6.043   4.371   3.193  0.0429  0.0095 -0.0785
   24phy    H01  640   6.044   4.453   3.240  1.7151  0.4420 -0.7999
   24phy    C19  641   5.925   4.266   3.366 -0.1424  0.0773  0.1880
   24phy    C13  642   5.918   4.166   3.126  0.0142  0.7426 -0.3898
   24phy     H3  643   5.819   4.116   3.142  0.4010  0.3365  0.8606
   24phy    O33  644   6.010   4.057   3.164 -0.0891  0.0517 -0.6251
   24phy    H1B  645   6.096   4.093   3.155  0.7624 -1.3609  1.3378
   24phy    C12  646   5.930   4.182   2.971  0.6758  0.8571  0.3055
   24phy    O11  647   5.899   4.069   2.888  0.0491 -0.0203 -0.5666
   24phy    H1A  648   5.807   4.053   2.898  0.3317 -0.7718  1.2246
   25phy    C35  649   1.267   4.427   1.310  0.0519  0.0913 -0.7645
   25phy    C33  650   1.203   4.521   1.224 -0.6494  0.0167  0.2455
   25phy    C34  651   1.074   4.566   1.287 -0.4120 -0.4565 -0.2916
   25phy    C32  652   1.297   4.637   1.190 -0.5461  0.4656  0.4150
   25phy    C31  653   1.287   4.704   1.055 -0.0542  0.5268  0.4679
   25phy    C30  654   1.408   4.799   1.034  0.3878 -0.0429  0.4647
   25phy    C28  655   1.423   4.843   0.884 -0.2935 -0.1755  0.1954
   25phy    C29  656   1.427   4.994   0.877 -0.0540 -0.1424 -0.2155
   25phy    C27  657   1.542   4.777   0.809 -0.3882  0.1870 -0.4149
   25phy    C26  658   1.523   4.755   0.661  0.3500 -0.5463 -0.3498
   25phy    C25  659   1.658   4.735   0.601  0.2128 -0.0351  0.0394
   25phy    C23  660   1.653   4.738   0.447 -0.9724 -0.0476 -0.0304
   25phy    C24  661   1.694   4.878   0.398  0.3067 -0.2061  0.3083
   25phy    C22  662   1.762   4.640   0.389  0.5165  0.3043  0.5832
   25phy    C21  663   1.712   4.553   0.272  0.0403 -0.1995  0.3286
   25phy    C20  664   1.826   4.475   0.202 -0.4529  0.1378  0.0574
   25phy    C18  665   1.802   4.407   0.067 -0.3864  0.3732 -0.3570
   25phy    O01  666   1.679   4.335   0.076  0.4921  0.1480  0.4317
   25phy    H01  667   1.604   4.392   0.082 -0.2383 -0.6649 -0.5713
   25phy    C19  668   1.915   4.304   0.062 -0.1340  0.3900  0.6563
   25phy    C13  669   1.806   4.512  -0.057  0.3538  0.3192 -0.2994
   25phy     H3  670   1.728   4.587  -0.028  0.5546  0.0598  1.0017
   25phy    O33  671   1.916   4.600  -0.059  0.4403 -0.2689 -0.7134
   25phy    H1B  672   1.987   4.550  -0.095  1.0847 -0.4241  0.7144
   25phy    C12  673   1.727   4.500  -0.195 -0.2727  0.0032 -0.2120
   25phy    O11  674   1.793   4.485  -0.320 -0.0010  0.1574 -0.2488
   25phy    H1A  675   1.827   4.570  -0.341 -0.6778  0.0002 -2.2184
   26phy    C35  676   0.228   0.290   1.695 -0.0554 -0.0245 -0.5784
   26phy    C33  677   0.338   0.342   1.604 -0.1441  0.6189  0.2486
   26phy    C34  678   0.277   0.428   1.495 -0.3480  0.2103 -0.1527
   26phy    C32  679   0.445   0.420   1.680 -0.2204 -0.0364  0.4874
   26phy    C31  680   0.587   0.360   1.690  0.4411  0.0148 -0.3613
   26phy    C30  681   0.680   0.465   1.764 -0.0853  0.3810  0.7313
   26phy    C28  682   0.829   0.443   1.729 -0.0774 -0.0130 -0.3030
   26phy    C29  683   0.876   0.532   1.612  0.2376 -0.2245  0.2580
   26phy    C27  684   0.910   0.486   1.854 -0.3067  0.0697 -0.1447
   26phy    C26  685   1.052   0.430   1.878  0.4203  0.0849 -0.3348
   26phy    C25  686   1.103   0.490   2.016 -0.5471 -0.0372 -0.0838
   26phy    C23  687   1.250   0.499   2.050  0.3458 -0.0404 -0.1746
   26phy    C24  688   1.305   0.636   2.008 -0.1081 -0.2431  0.2338
   26phy    C22  689   1.263   0.476   2.202  0.0519 -0.2836 -0.1917
   26phy    C21  690   1.402   0.460   2.261  0.2630 -0.0697  0.3510
   26phy    C20  691   1.393   0.432   2.410 -0.2415  0.7653  0.1684
   26phy    C18  692   1.534   0.413   2.489  0.3587  0.7869  0.7395
   26phy    O01  693   1.627   0.518   2.452 -0.0371 -0.3429  0.2495
   26phy    H01  694   1.692   0.541   2.515 -0.5979 -0.0875  0.7540
   26phy    C19  695   1.498   0.433   2.640  0.3596  0.0400 -0.1446
   26phy    C13  696   1.604   0.265   2.457  0.3303 -0.4158  0.1906
   26phy     H3  697   1.591   0.239   2.349  1.8555 -1.5023  0.2253
   26phy    O33  698   1.529   0.160   2.514  0.0320 -0.6543 -0.0486
   26phy    H1B  699   1.590   0.096   2.545  1.1319  0.6625  0.6054
   26phy    C12  700   1.763   0.250   2.489 -0.7571  0.0072  0.7362
   26phy    O11  701   1.796   0.228   2.623 -0.1238  0.0357  0.3796
   26phy    H1A  702   1.863   0.285   2.656  0.4130 -1.0143  1.1679
   27phy    C35  703   0.525   0.578   1.257  0.1504 -0.3860 -0.1760
   27phy    C33  704   0.477   0.620   1.118  0.2869  0.2404  0.6090
   27phy    C34  705   0.327   0.651   1.113  0.1022 -0.5951  0.6445
   27phy    C32  706   0.560   0.736   1.069  0.1009 -0.0828  0.0480
   27phy    C31  707   0.587   0.739   0.918 -0.3188 -0.1892  0.6404
   27phy    C30  708   0.671   0.856   0.871 -0.2022 -0.3247 -0.1093
   27phy    C28  709   0.734   0.851   0.730 -0.1812  0.1605  0.6010
   27phy    C29  710   0.747   0.996   0.687 -0.8585 -0.2006 -0.5848
   27phy    C27  711   0.869   0.776   0.718  0.4505 -0.1938 -0.1937
   27phy    C26  712   0.878   0.679   0.596  0.2994 -0.5504 -0.5789
   27phy    C25  713   1.016   0.631   0.561 -0.0738 -0.4997  0.1711
   27phy    C23  714   1.030   0.541   0.436 -0.3797  0.5916  0.2728
   27phy    C24  715   1.068   0.637   0.322 -0.4010 -0.1887  0.0405
   27phy    C22  716   1.131   0.430   0.460 -0.3359  0.1529 -0.1633
   27phy    C21  717   1.104   0.298   0.392  0.2981  0.1050  0.1345
   27phy    C20  718   1.189   0.184   0.447 -0.5405  0.3159  0.0744
   27phy    C18  719   1.205   0.046   0.368  0.1450  0.5875 -0.0225
   27phy    O01  720   1.077  -0.010   0.389  0.1930  0.1430 -0.2217
   27phy    H01  721   1.086  -0.103   0.392  0.6131  0.1954  0.1761
   27phy    C19  722   1.323  -0.031   0.435  0.0107 -0.1259 -0.4481
   27phy    C13  723   1.238   0.049   0.208 -0.3988 -0.3683  0.2476
   27phy     H3  724   1.147   0.092   0.158  0.4297 -0.1896 -1.1411
   27phy    O33  725   1.333   0.150   0.163 -0.1070 -0.0152  0.0779
   27phy    H1B  726   1.288   0.219   0.118  2.4639  1.8548  0.1529
   27phy    C12  727   1.227  -0.067   0.099  0.6121 -0.3345 -0.1884
   27phy    O11  728   1.336  -0.150   0.074 -0.7003  0.2365 -0.1164
   27phy    H1A  729   1.338  -0.165  -0.019 -1.8702  0.8251 -0.2561
   28phy    C35  730   2.332   1.136   0.998  0.4204 -0.2752 -0.5078
   28phy    C33  731   2.192   1.169   1.046 -0.0079  0.0744 -0.3983
   28phy    C34  732   2.187   1.168   1.199 -0.2026 -0.1129 -0.3531
   28phy    C32  733   2.157   1.315   0.999  0.0483  0.6119 -0.1489
   28phy    C31  734   2.011   1.343   0.959  0.1375 -0.2029 -0.1426
   28phy    C30  735   2.003   1.490   0.893  0.1065  0.3615 -0.2141
   28phy    C28  736   1.863   1.523   0.844  0.1452  0.0933 -0.6873
   28phy    C29  737   1.772   1.572   0.957  0.0174  0.3400  0.0364
   28phy    C27  738   1.880   1.650   0.759 -0.4562  0.1716  0.3843
   28phy    C26  739   1.866   1.644   0.607 -0.1634  0.3578 -0.0071
   28phy    C25  740   1.898   1.775   0.541 -0.4062  0.4418  0.1919
   28phy    C23  741   1.900   1.780   0.388 -0.1869  0.2261  0.3685
   28phy    C24  742   1.844   1.917   0.338  0.1732  0.7023  0.0603
   28phy    C22  743   2.039   1.738   0.331 -0.1597  0.1277 -0.5823
   28phy    C21  744   2.044   1.657   0.199  0.6559 -0.3609 -0.0310
   28phy    C20  745   2.195   1.634   0.167  0.0761  0.5500 -0.2429
   28phy    C18  746   2.249   1.579   0.030 -0.2283  0.1126  0.0386
   28phy    O01  747   2.180   1.457   0.001 -0.0873  0.0651  0.2036
   28phy    H01  748   2.089   1.480  -0.002  0.1746  1.1694  0.2098
   28phy    C19  749   2.399   1.545   0.056 -0.4345  0.0365 -0.0315
   28phy    C13  750   2.229   1.686  -0.087  0.1691  0.1768 -0.4601
   28phy     H3  751   2.118   1.689  -0.095  0.0287 -2.1827 -0.2065
   28phy    O33  752   2.257   1.822  -0.053 -0.5302  0.2807  0.0698
   28phy    H1B  753   2.224   1.889  -0.109 -0.7159 -1.1790 -1.6441
   28phy    C12  754   2.219   1.655  -0.241  0.1884 -0.0888 -0.2694
   28phy    O11  755   2.329   1.681  -0.326 -0.0614 -0.5189 -0.4867
   28phy    H1A  756   2.299   1.734  -0.397  0.6041 -0.2346 -0.5690
   29phy    C35  757   0.650   4.739   0.842  0.4871 -0.1274 -0.3219
   29phy    C33  758   0.746   4.693   0.949 -0.4401  0.2271  0.6441
   29phy    C34  759   0.717   4.747   1.086 -0.0660  0.1790 -0.4779
   29phy    C32  760   0.754   4.542   0.953  0.1027  0.5180  0.0041
   29phy    C31  761   0.888   4.483   0.904  0.9506 -0.0931  0.3934
   29phy    C30  762   0.883   4.332   0.893  0.1616 -0.0226 -0.0071
   29phy    C28  763   1.027   4.268   0.880 -0.0769 -0.4126 -0.7493
   29phy    C29  764   1.100   4.243   1.013  0.4144 -0.0924  0.5672
   29phy    C27  765   0.993   4.137   0.812 -0.4306 -0.1492 -0.2770
   29phy    C26  766   1.076   4.088   0.696  0.7899 -0.2579  0.3336
   29phy    C25  767   1.016   3.971   0.619  0.0303 -0.3047 -0.4960
   29phy    C23  768   1.086   3.891   0.505  0.2310 -0.0418  0.2897
   29phy    C24  769   1.187   3.793   0.565 -0.1148 -0.8758  0.1251
   29phy    C22  770   0.974   3.825   0.422 -0.0026  0.3089  0.1692
   29phy    C21  771   1.012   3.803   0.279 -0.1023 -0.6136 -0.0512
   29phy    C20  772   0.885   3.763   0.197 -0.0138  0.0310 -0.6717
   29phy    C18  773   0.895   3.723   0.041  0.4625 -0.0291  0.2867
   29phy    O01  774   0.963   3.825  -0.041 -0.1261  0.1965 -0.0616
   29phy    H01  775   0.942   3.910  -0.008  0.9533  0.8620 -0.9888
   29phy    C19  776   0.754   3.738  -0.017  0.2757 -0.4175  0.2844
   29phy    C13  777   0.963   3.577   0.018 -0.8165 -0.3290 -0.5725
   29phy     H3  778   1.063   3.582   0.069 -0.6988  0.3093 -0.8620
   29phy    O33  779   0.916   3.463   0.087  0.1115  0.6420  0.1249
   29phy    H1B  780   0.861   3.478   0.161  1.3139  1.0157  0.9803
   29phy    C12  781   1.042   3.534  -0.112 -0.1904 -0.0614 -0.0569
   29phy    O11  782   1.067   3.630  -0.204  0.4153 -0.7815  0.8341
   29phy    H1A  783   1.041   3.709  -0.161 -1.9042 -1.6725  1.2131
   30phy    C35  784   0.753   4.065   1.204  0.1374 -0.4108  0.0490
   30phy    C33  785   0.728   4.155   1.321  0.6840 -0.3804 -0.1977
   30phy    C34  786   0.850   4.172   1.413 -0.1676 -0.0170  0.9311
   30phy    C32  787   0.674   4.293   1.270  0.2057 -0.5480  0.0642
   30phy    C31  788   0.523   4.330   1.284  0.4282  0.1631 -0.6685
   30phy    C30  789   0.505   4.477   1.264  0.2507 -0.1631 -0.1744
   30phy    C28  790   0.358   4.519   1.287 -0.6619  0.3098  1.0698
   30phy    C29  791   0.334   4.561   1.431  0.3981 -0.5107 -0.1380
   30phy    C27  792   0.337   4.645   1.203 -0.3372 -0.0070 -0.3285
   30phy    C26  793   0.268   4.617   1.070 -0.4011  0.2650  0.1225
   30phy    C25  794   0.261   4.751   0.993  0.1762 -0.3760 -0.1141
   30phy    C23  795   0.171   4.741   0.873 -0.7242 -0.6087 -0.0760
   30phy    C24  796   0.039   4.822   0.899 -0.6549 -0.6930 -0.3606
   30phy    C22  797   0.230   4.801   0.745  0.3555  0.7983 -0.2385
   30phy    C21  798   0.284   4.691   0.648 -0.1094  0.1048 -0.3645
   30phy    C20  799   0.304   4.752   0.509 -0.5966 -0.6149  0.4519
   30phy    C18  800   0.371   4.661   0.396 -0.3401  0.0794  0.4474
   30phy    O01  801   0.496   4.615   0.446 -0.4491 -0.1344 -0.5053
   30phy    H01  802   0.554   4.688   0.457  0.1892 -0.7006 -0.0259
   30phy    C19  803   0.403   4.761   0.280 -0.1598  0.1198 -0.2866
   30phy    C13  804   0.275   4.534   0.357 -0.0389 -0.1191  0.4463
   30phy     H3  805   0.275   4.471   0.449  0.7239 -1.1603 -0.2418
   30phy    O33  806   0.132   4.550   0.340  0.0406  0.3828  0.1003
   30phy    H1B  807   0.121   4.578   0.251 -0.5308  1.0927  0.3801
   30phy    C12  808   0.326   4.403   0.295 -0.2032 -0.2135 -0.1757
   30phy    O11  809   0.464   4.374   0.311 -0.0181 -0.4193  0.3191
   30phy    H1A  810   0.505   4.441   0.363 -0.7043 -0.6840  1.2445
   31phy    C35  811   0.861   1.795   1.323  0.0131  0.5507  0.1445
   31phy    C33  812   0.904   1.660   1.276 -0.0426 -0.0113  0.2162
   31phy    C34  813   0.876   1.649   1.124 -0.6346 -0.4631 -0.0980
   31phy    C32  814   1.058   1.644   1.308 -0.1001  0.0965 -0.7200
   31phy    C31  815   1.089   1.537   1.410  0.3612  0.5544  0.0083
   31phy    C30  816   1.238   1.543   1.434 -0.4063  0.0918 -0.0406
   31phy    C28  817   1.295   1.424   1.518  0.3522  0.1754  0.2369
   31phy    C29  818   1.435   1.392   1.467 -0.1560 -0.1036 -0.4179
   31phy    C27  819   1.295   1.453   1.668 -0.1257 -0.1230  0.0613
   31phy    C26  820   1.264   1.336   1.758  0.2854  0.3870 -0.0766
   31phy    C25  821   1.266   1.389   1.901  0.1514 -0.0762  0.1826
   31phy    C23  822   1.272   1.299   2.023 -0.0197 -0.1034  0.2045
   31phy    C24  823   1.400   1.218   2.038 -0.2707 -0.2652 -0.4380
   31phy    C22  824   1.263   1.398   2.142  0.6164  0.3617 -0.1611
   31phy    C21  825   1.158   1.349   2.244 -0.7526 -0.4888 -0.6634
   31phy    C20  826   1.150   1.453   2.357 -0.4050 -0.1560  0.2694
   31phy    C18  827   1.082   1.419   2.490  0.4219  0.2846 -0.1818
   31phy    O01  828   1.151   1.311   2.558 -0.0165 -0.1657  0.0918
   31phy    H01  829   1.109   1.290   2.640 -0.3539  0.8461  0.1950
   31phy    C19  830   1.116   1.546   2.571  0.2435 -0.0752 -0.6251
   31phy    C13  831   0.923   1.390   2.500  0.1950 -0.2890  0.5501
   31phy     H3  832   0.872   1.475   2.447  2.3420  0.1453 -0.9177
   31phy    O33  833   0.867   1.398   2.637 -0.2664 -0.1637  0.6378
   31phy    H1B  834   0.889   1.315   2.675 -1.8955 -1.2942 -0.7304
   31phy    C12  835   0.868   1.257   2.429 -0.3228 -0.2382 -0.6617
   31phy    O11  836   0.916   1.135   2.485  0.0669  0.1140 -0.8374
   31phy    H1A  837   1.009   1.127   2.473 -0.1613 -2.2100 -1.7434
   32phy    C35  838   1.452   0.534   1.684 -0.1245  0.1775 -0.6728
   32phy    C33  839   1.583   0.509   1.620  0.1212  0.1629  0.1432
   32phy    C34  840   1.562   0.375   1.551 -0.6169  0.2539  0.1016
   32phy    C32  841   1.646   0.626   1.549 -0.0641 -0.4591 -0.0349
   32phy    C31  842   1.797   0.624   1.536 -0.5151  0.3380 -0.2323
   32phy    C30  843   1.848   0.756   1.472  0.0244 -0.0985  0.0329
   32phy    C28  844   2.002   0.755   1.446 -0.1427  0.1697 -0.0291
   32phy    C29  845   2.015   0.764   1.294  0.1554 -0.1971  0.1959
   32phy    C27  846   2.075   0.881   1.497 -0.0226 -0.4174  0.0127
   32phy    C26  847   2.145   0.888   1.636 -0.0522  0.0202 -0.5206
   32phy    C25  848   2.241   1.001   1.651 -0.3897  0.2884  0.7842
   32phy    C23  849   2.333   1.006   1.773  0.7323  0.7832  0.0561
   32phy    C24  850   2.473   1.048   1.730  0.1241  0.0850  0.2596
   32phy    C22  851   2.281   1.089   1.890  0.2021  0.5612  0.0926
   32phy    C21  852   2.326   1.049   2.035  0.1347  0.1818 -0.4416
   32phy    C20  853   2.269   1.137   2.148  0.1974  0.2899  0.1208
   32phy    C18  854   2.340   1.162   2.281  0.3767 -0.4174 -0.3240
   32phy    O01  855   2.463   1.237   2.250  0.0253 -0.0932  0.1770
   32phy    H01  856   2.539   1.185   2.272  0.6166  1.0515  0.9357
   32phy    C19  857   2.243   1.263   2.344  0.2500 -0.2621  0.5603
   32phy    C13  858   2.373   1.029   2.374 -0.4149 -0.4870  0.0718
   32phy     H3  859   2.411   0.950   2.304  0.1934 -0.5371  0.4539
   32phy    O33  860   2.260   0.964   2.425 -0.4943  0.5299 -0.1904
   32phy    H1B  861   2.287   0.876   2.445  2.0456  1.0949 -0.7283
   32phy    C12  862   2.500   1.047   2.475 -0.4533  0.3102  0.3250
   32phy    O11  863   2.620   1.091   2.402 -0.0728 -0.1635 -0.2524
   32phy    H1A  864   2.698   1.074   2.451 -0.0881  0.9427  0.1780
   33phy    C35  865   0.005   1.009   2.352  0.3188 -0.0195  0.2640
   33phy    C33  866   0.009   0.861   2.321  0.4221 -0.0112  0.0063
   33phy    C34  867  -0.124   0.811   2.265 -0.0611 -0.5670 -0.0278
   33phy    C32  868   0.121   0.838   2.212  0.0220  0.0017 -0.1403
   33phy    C31  869   0.214   0.725   2.261 -0.2270 -0.2017  0.0680
   33phy    C30  870   0.328   0.690   2.164  0.1416  0.5190  0.0451
   33phy    C28  871   0.397   0.552   2.184 -0.2065 -0.2064 -0.8284
   33phy    C29  872   0.329   0.446   2.095  0.1319  0.1956  0.0390
   33phy    C27  873   0.551   0.561   2.163 -0.0911 -0.3940 -0.1187
   33phy    C26  874   0.633   0.484   2.263  0.0496  0.2543 -0.1894
   33phy    C25  875   0.790   0.496   2.266  0.0329  0.0199 -0.3317
   33phy    C23  876   0.848   0.411   2.379  0.0726 -0.1127  0.2888
   33phy    C24  877   0.893   0.272   2.333 -0.2095 -0.1226  0.0834
   33phy    C22  878   0.963   0.489   2.440  0.6423 -0.1760  1.0161
   33phy    C21  879   0.963   0.486   2.593 -0.3291  0.2060  0.5063
   33phy    C20  880   1.055   0.584   2.669 -0.4714  0.4875 -0.4872
   33phy    C18  881   1.069   0.580   2.825 -0.0966 -0.1305 -0.3985
   33phy    O01  882   1.117   0.456   2.874  0.0737  0.1137  0.1692
   33phy    H01  883   1.181   0.465   2.942  1.1345  0.4115 -0.8270
   33phy    C19  884   1.199   0.661   2.856 -0.1194 -0.0203  0.0265
   33phy    C13  885   0.938   0.636   2.905 -0.1208  0.0835  0.8897
   33phy     H3  886   0.848   0.599   2.850  1.6350 -1.1535 -1.2994
   33phy    O33  887   0.916   0.777   2.883  0.1235  0.3430 -0.0526
   33phy    H1B  888   0.983   0.811   2.827 -1.0389 -0.1610 -1.8255
   33phy    C12  889   0.916   0.608   3.062  0.0041 -0.2117  0.5697
   33phy    O11  890   0.944   0.482   3.112 -0.1021  0.6697 -0.2020
   33phy    H1A  891   0.897   0.460   3.190  0.6916 -0.1624  0.0644
   34phy    C35  892   4.146   4.121   1.740  0.4178  0.0344  0.1951
   34phy    C33  893   4.262   4.026   1.735 -0.1248  0.0108  0.1205
   34phy    C34  894   4.310   3.994   1.874  0.0186  0.4578  0.1017
   34phy    C32  895   4.230   3.901   1.651 -0.0458 -0.4201 -0.5868
   34phy    C31  896   4.331   3.809   1.582  0.2885  0.7462  0.3723
   34phy    C30  897   4.261   3.690   1.517 -0.2735 -0.3676  0.1459
   34phy    C28  898   4.346   3.604   1.421 -0.0960  0.2838  0.2061
   34phy    C29  899   4.401   3.476   1.490  0.2142 -0.1383  0.2372
   34phy    C27  900   4.259   3.583   1.292  0.3906  0.1513 -0.0139
   34phy    C26  901   4.328   3.525   1.165  0.0468 -0.0663 -0.1383
   34phy    C25  902   4.220   3.482   1.064 -0.5361 -0.1488  0.1483
   34phy    C23  903   4.270   3.406   0.935  0.4368 -0.2530 -0.5757
   34phy    C24  904   4.293   3.259   0.964  0.4973 -0.2538  0.3315
   34phy    C22  905   4.165   3.422   0.823 -0.1985 -0.2133 -0.0828
   34phy    C21  906   4.200   3.519   0.708 -0.3933  0.0547 -0.2806
   34phy    C20  907   4.082   3.526   0.611 -0.2567  0.0871  0.8765
   34phy    C18  908   4.094   3.618   0.483 -0.0221  0.3989 -0.4782
   34phy    O01  909   4.136   3.749   0.528  0.1441  0.0997  0.2690
   34phy    H01  910   4.229   3.751   0.541  0.1696  1.4887  0.0866
   34phy    C19  911   3.950   3.629   0.430 -0.0010 -0.3332  0.0775
   34phy    C13  912   4.197   3.558   0.378  0.4209  0.1457 -0.6665
   34phy     H3  913   4.296   3.570   0.428 -0.4961  2.1952  0.7871
   34phy    O33  914   4.203   3.416   0.360 -0.0509  0.1004 -0.0611
   34phy    H1B  915   4.216   3.376   0.443 -0.6773  1.1305  0.5624
   34phy    C12  916   4.249   3.640   0.252 -0.1461  0.4846 -0.0681
   34phy    O11  917   4.166   3.626   0.140  0.6939 -0.1475 -0.3132
   34phy    H1A  918   4.084   3.667   0.163  0.9377  0.6131 -0.7626
   35phy    C35  919   0.991   2.137   1.034  0.2767  0.0916 -0.2631
   35phy    C33  920   1.116   2.058   1.068 -0.2802  0.0669  0.1668
   35phy    C34  921   1.150   2.069   1.219 -0.4116  0.3902  0.1154
   35phy    C32  922   1.114   1.921   1.000 -0.1555  0.5423 -0.1432
   35phy    C31  923   1.249   1.859   0.973  0.1061  0.2225  0.0995
   35phy    C30  924   1.237   1.722   0.903  0.4415 -0.2962 -0.2799
   35phy    C28  925   1.363   1.631   0.894 -0.3141  0.2001  0.7729
   35phy    C29  926   1.390   1.563   1.029 -0.0564  0.3467  0.0113
   35phy    C27  927   1.352   1.523   0.785 -0.1558  0.4892  0.0541
   35phy    C26  928   1.391   1.562   0.640 -0.0375  0.1366 -0.0885
   35phy    C25  929   1.366   1.437   0.547  0.2295 -0.1716 -0.0160
   35phy    C23  930   1.420   1.433   0.402 -0.6470 -0.6902 -0.0515
   35phy    C24  931   1.576   1.419   0.388 -0.3862  0.2090 -0.6953
   35phy    C22  932   1.349   1.314   0.332  0.4029  0.2399  0.5055
   35phy    C21  933   1.330   1.321   0.178  0.9804 -0.8216 -0.4851
   35phy    C20  934   1.267   1.194   0.128 -0.2080  0.4226 -0.4113
   35phy    C18  935   1.257   1.167  -0.028  0.0033  0.2039 -0.0242
   35phy    O01  936   1.162   1.260  -0.089 -1.1340 -0.3963  0.0301
   35phy    H01  937   1.132   1.325  -0.028 -0.4559  1.2792 -1.3362
   35phy    C19  938   1.182   1.030  -0.030 -0.0259 -0.1146 -0.0417
   35phy    C13  939   1.398   1.161  -0.110  0.1399  0.0864 -0.2721
   35phy     H3  940   1.443   1.260  -0.088 -0.5737  0.5448 -0.8033
   35phy    O33  941   1.505   1.082  -0.059 -0.0188  0.2678 -0.2810
   35phy    H1B  942   1.580   1.136  -0.039 -0.7038  1.4177 -0.7511
   35phy    C12  943   1.416   1.190  -0.263  0.5187  0.2744  0.1034
   35phy    O11  944   1.526   1.267  -0.304 -0.1786 -0.0538 -0.1708
   35phy    H1A  945   1.485   1.343  -0.340  1.7873  1.1875  0.0377
   36phy    C35  946   1.817   1.197   2.151  0.3008 -0.0485  0.2356
   36phy    C33  947   1.863   1.323   2.075 -0.2526  0.2273 -0.3809
   36phy    C34  948   1.965   1.286   1.968  0.3065  0.0630 -0.0070
   36phy    C32  949   1.739   1.394   2.012  0.1399  0.4853  0.1696
   36phy    C31  950   1.754   1.546   1.978 -0.5550  0.5018 -0.3609
   36phy    C30  951   1.637   1.597   1.906  0.6770 -0.8622  0.0107
   36phy    C28  952   1.598   1.747   1.922  0.0777  0.1227 -0.3220
   36phy    C29  953   1.563   1.802   1.784 -0.3545  0.5196 -0.0290
   36phy    C27  954   1.477   1.760   2.017 -0.3028  0.0787 -0.1415
   36phy    C26  955   1.468   1.879   2.109  0.5522 -0.2522 -0.3625
   36phy    C25  956   1.323   1.889   2.174 -0.0274 -0.3218 -0.2445
   36phy    C23  957   1.300   1.996   2.288 -0.2855  0.1840  0.5651
   36phy    C24  958   1.222   2.111   2.228  0.0758 -0.5655 -0.1026
   36phy    C22  959   1.224   1.939   2.407  0.3207  0.1039 -0.1224
   36phy    C21  960   1.225   2.016   2.541  0.7267  0.0546 -0.3753
   36phy    C20  961   1.122   1.948   2.642  0.6327 -0.2819  0.1857
   36phy    C18  962   1.078   2.018   2.775 -0.1341 -0.1582 -0.0144
   36phy    O01  963   1.035   2.151   2.741 -0.0601  0.0986 -0.3517
   36phy    H01  964   1.005   2.193   2.820 -1.4250 -0.0893 -0.7546
   36phy    C19  965   0.947   1.942   2.801 -0.1273  0.1184  0.3295
   36phy    C13  966   1.186   2.020   2.900 -0.0088 -0.4165 -0.1178
   36phy     H3  967   1.227   1.917   2.909 -0.6553 -0.7179 -0.5489
   36phy    O33  968   1.125   2.033   3.029  0.3151  0.7075 -0.3274
   36phy    H1B  969   1.109   2.123   3.051 -0.7388  0.2552  0.8760
   36phy    C12  970   1.307   2.121   2.893  0.9140  0.4441  0.3297
   36phy    O11  971   1.288   2.259   2.910 -0.5413  0.1147 -0.4097
   36phy    H1A  972   1.288   2.280   3.001  1.1214  0.5094 -0.4555
   37phy    C35  973   0.969   0.500   1.022 -0.0197 -0.0011 -0.8138
   37phy    C33  974   0.987   0.591   1.140  0.6474 -0.4495  0.4598
   37phy    C34  975   1.075   0.531   1.248 -0.0972 -0.1961  0.1290
   37phy    C32  976   1.040   0.726   1.089  0.0976 -0.2163  0.3146
   37phy    C31  977   0.947   0.841   1.132  0.2208 -0.7116 -0.0270
   37phy    C30  978   1.018   0.979   1.127  0.1523  0.7800 -0.2164
   37phy    C28  979   0.936   1.114   1.137 -0.2637 -0.2313 -0.0255
   37phy    C29  980   0.944   1.169   1.281  0.2552 -0.3149 -0.2768
   37phy    C27  981   1.004   1.223   1.050 -0.4452 -0.6978  0.1551
   37phy    C26  982   0.935   1.255   0.920  0.0536  0.7542 -0.0693
   37phy    C25  983   1.001   1.370   0.847 -0.5633  0.3656  0.4358
   37phy    C23  984   0.912   1.429   0.738 -0.1772 -0.3742 -0.5603
   37phy    C24  985   0.932   1.583   0.742 -0.1085 -0.2784  0.1223
   37phy    C22  986   0.963   1.374   0.605 -0.1303  0.4346  0.0917
   37phy    C21  987   0.858   1.366   0.498  0.1069  0.2212 -0.1135
   37phy    C20  988   0.893   1.260   0.392  0.2977 -0.0017  0.5410
   37phy    C18  989   0.781   1.214   0.290  0.8782 -0.2654  0.0387
   37phy    O01  990   0.683   1.133   0.356  0.2102 -0.2373 -0.3862
   37phy    H01  991   0.620   1.179   0.407  0.9175  0.6780 -0.3136
   37phy    C19  992   0.862   1.112   0.215 -0.2180 -0.1176 -0.3002
   37phy    C13  993   0.707   1.329   0.199 -0.7502 -0.3049 -0.2108
   37phy     H3  994   0.652   1.388   0.276  1.1887  2.1822 -0.5955
   37phy    O33  995   0.778   1.446   0.148  0.4212 -0.5465  0.3309
   37phy    H1B  996   0.870   1.429   0.161  0.2482 -1.6749  0.1386
   37phy    C12  997   0.573   1.296   0.117  0.5823  0.1163  0.3505
   37phy    O11  998   0.583   1.273  -0.019 -0.5274 -0.5087 -0.0234
   37phy    H1A  999   0.653   1.325  -0.053  1.1668 -3.6687 -1.7682
   38phy    C35 1000   0.339   1.169   1.367 -0.1572 -0.0163 -0.0815
   38phy    C33 1001   0.486   1.160   1.324 -0.0479  0.0153 -0.0033
   38phy    C34 1002   0.486   1.180   1.172  0.1439 -0.1346  0.3569
   38phy    C32 1003   0.570   1.273   1.385 -0.0108 -0.5353  0.3051
   38phy    C31 1004   0.627   1.268   1.522 -0.2355  0.6585 -0.1097
   38phy    C30 1005   0.716   1.383   1.567 -0.4330  0.5344 -0.0305
   38phy    C28 1006   0.775   1.362   1.708  0.3232  0.2347 -0.3722
   38phy    C29 1007   0.914   1.299   1.697  0.0753  0.1439 -0.1536
   38phy    C27 1008   0.797   1.499   1.778  0.1012 -0.1486  0.1639
   38phy    C26 1009   0.763   1.498   1.927  0.0304  0.0273  0.3528
   38phy    C25 1010   0.788   1.639   1.983 -0.3817 -0.0200 -0.6297
   38phy    C23 1011   0.798   1.633   2.139  0.8143 -0.0366  0.0072
   38phy    C24 1012   0.917   1.719   2.183  0.0439  0.1497  0.1640
   38phy    C22 1013   0.667   1.688   2.205  0.2927 -0.2616  0.7064
   38phy    C21 1014   0.644   1.634   2.348 -0.0207  0.1061  0.4897
   38phy    C20 1015   0.515   1.710   2.396 -0.1840 -0.3395 -0.2852
   38phy    C18 1016   0.483   1.703   2.555  0.3863 -0.4226 -0.7352
   38phy    O01 1017   0.600   1.736   2.629 -0.3730 -0.0641 -0.2480
   38phy    H01 1018   0.628   1.821   2.599  0.0029  0.0885  0.4964
   38phy    C19 1019   0.390   1.824   2.583  0.1197 -0.2760  0.1415
   38phy    C13 1020   0.426   1.570   2.622 -0.3558  0.9309 -0.3457
   38phy     H3 1021   0.340   1.527   2.565 -0.4654 -1.2464  1.3051
   38phy    O33 1022   0.372   1.571   2.757  0.0022  0.0823 -0.3990
   38phy    H1B 1023   0.438   1.583   2.822 -1.8567  2.1681  1.2590
   38phy    C12 1024   0.528   1.444   2.629  0.0383 -0.2848 -0.1159
   38phy    O11 1025   0.476   1.320   2.661 -0.3057  0.2241 -0.3206
   38phy    H1A 1026   0.429   1.332   2.741  0.2803  1.6113 -0.1479
   39phy    C35 1027   0.055   2.456   1.957 -0.0360  0.3852  0.0322
   39phy    C33 1028   0.164   2.490   1.852  0.4154  0.8180 -0.1443
   39phy    C34 1029   0.108   2.484   1.713  0.0066  0.1392  0.1805
   39phy    C32 1030   0.237   2.617   1.886  0.3216 -0.4708  0.2149
   39phy    C31 1031   0.381   2.599   1.925 -0.1145 -0.2606  0.0707
   39phy    C30 1032   0.456   2.731   1.947 -0.1625 -0.0236 -0.3564
   39phy    C28 1033   0.600   2.717   2.001  0.8003  0.1629 -0.0741
   39phy    C29 1034   0.694   2.743   1.884 -0.0948  0.4500  0.2184
   39phy    C27 1035   0.643   2.819   2.104 -0.3521  0.4954 -0.0433
   39phy    C26 1036   0.618   2.784   2.250  0.5771 -0.3891 -0.2911
   39phy    C25 1037   0.668   2.908   2.333 -0.0187  0.1166 -0.1205
   39phy    C23 1038   0.701   2.877   2.479 -0.3306  0.5010  0.2054
   39phy    C24 1039   0.838   2.946   2.508  0.1238  0.3367  0.0655
   39phy    C22 1040   0.591   2.917   2.582  0.0716 -0.0162  0.2073
   39phy    C21 1041   0.587   2.813   2.695  0.2350 -0.2527 -0.3757
   39phy    C20 1042   0.512   2.864   2.820 -0.1290 -0.2950  0.1714
   39phy    C18 1043   0.490   2.763   2.936  0.1824 -0.0535  0.2421
   39phy    O01 1044   0.615   2.693   2.969 -1.1194 -0.4760  0.0948
   39phy    H01 1045   0.638   2.639   2.896  0.7351 -1.4302  1.3081
   39phy    C19 1046   0.471   2.862   3.050 -0.4245 -0.1732  0.0859
   39phy    C13 1047   0.369   2.654   2.912 -0.3142 -0.3328  0.0896
   39phy     H3 1048   0.377   2.621   2.806  1.0913  1.5808 -0.4316
   39phy    O33 1049   0.244   2.717   2.914  0.2739 -0.0400  0.4974
   39phy    H1B 1050   0.175   2.676   2.865  1.7069 -0.7758 -0.9714
   39phy    C12 1051   0.364   2.523   3.006  0.0377 -0.0527 -0.0217
   39phy    O11 1052   0.272   2.420   2.968 -0.7943 -0.3835  0.3641
   39phy    H1A 1053   0.306   2.339   2.999 -2.2560 -0.5899  1.5235
   40phy    C35 1054   1.527   3.254   1.454  0.5847  0.0265  0.0431
   40phy    C33 1055   1.591   3.288   1.590  0.4605  0.4803 -0.2947
   40phy    C34 1056   1.549   3.184   1.697 -0.5019  0.1501  0.2498
   40phy    C32 1057   1.739   3.320   1.567 -0.4692 -0.1395  0.0927
   40phy    C31 1058   1.799   3.422   1.653  0.1393 -0.5925 -0.3572
   40phy    C30 1059   1.936   3.473   1.611 -0.3519  0.0503 -0.1297
   40phy    C28 1060   2.017   3.543   1.717 -0.3882  0.0440  0.4447
   40phy    C29 1061   2.159   3.483   1.715 -0.0725 -0.4346  0.0608
   40phy    C27 1062   2.008   3.698   1.693  0.3496 -0.0457 -0.1674
   40phy    C26 1063   2.025   3.784   1.821 -0.2894  0.2634 -0.4856
   40phy    C25 1064   1.968   3.925   1.830 -0.2891  0.3629  0.0855
   40phy    C23 1065   2.004   3.993   1.962 -0.3737 -0.6919 -0.1831
   40phy    C24 1066   2.126   4.090   1.941 -0.2448  0.5139 -0.4133
   40phy    C22 1067   1.891   4.067   2.031 -0.3208  0.5562 -0.2336
   40phy    C21 1068   1.897   4.087   2.181  0.1448 -0.6582  0.1066
   40phy    C20 1069   1.782   4.182   2.228 -0.1629 -0.2665  0.1918
   40phy    C18 1070   1.775   4.226   2.380  0.2261  0.0681  0.2988
   40phy    O01 1071   1.894   4.185   2.454  0.3539 -0.0760 -0.0737
   40phy    H01 1072   1.893   4.220   2.541  0.5727 -1.0623  0.3338
   40phy    C19 1073   1.776   4.384   2.375 -0.4589 -0.0987 -0.1117
   40phy    C13 1074   1.642   4.172   2.460  0.1907  0.5251  0.3141
   40phy     H3 1075   1.551   4.191   2.397  0.6054  0.5052 -0.3078
   40phy    O33 1076   1.610   4.246   2.578  0.1916 -0.0194 -0.2595
   40phy    H1B 1077   1.679   4.225   2.638  0.9291  0.7425 -0.8221
   40phy    C12 1078   1.631   4.019   2.492  0.2210  0.0055 -0.1505
   40phy    O11 1079   1.698   3.980   2.616  0.1579  0.0170  0.4692
   40phy    H1A 1080   1.636   3.980   2.686  2.2844  0.6369  2.4877
   41phy    C35 1081   0.342   1.434   1.794 -0.4022  0.2777  0.1986
   41phy    C33 1082   0.337   1.517   1.667 -0.8363 -0.3876 -0.6531
   41phy    C34 1083   0.203   1.505   1.599 -0.3150 -0.3531  0.1657
   41phy    C32 1084   0.357   1.665   1.706  0.0764  0.1886 -0.4168
   41phy    C31 1085   0.488   1.726   1.645 -0.0577  0.3390 -0.4945
   41phy    C30 1086   0.511   1.871   1.688 -0.6876 -0.0517 -0.2491
   41phy    C28 1087   0.641   1.941   1.634 -0.2131 -0.7034  0.1956
   41phy    C29 1088   0.624   1.994   1.495 -0.3583 -0.8143  0.4101
   41phy    C27 1089   0.667   2.077   1.708 -0.2408 -0.2773  0.4612
   41phy    C26 1090   0.752   2.079   1.837 -0.5843 -0.1114 -0.2552
   41phy    C25 1091   0.754   2.220   1.893 -0.4875  0.1719  0.6221
   41phy    C23 1092   0.850   2.243   2.014 -0.1277  0.8112 -0.0474
   41phy    C24 1093   0.979   2.300   1.967 -0.2459  0.3043 -0.4772
   41phy    C22 1094   0.775   2.346   2.101 -0.1309  0.5709 -0.0492
   41phy    C21 1095   0.771   2.320   2.253  0.1970  0.0621 -0.2982
   41phy    C20 1096   0.657   2.390   2.320  0.0152  0.0159  0.0837
   41phy    C18 1097   0.634   2.379   2.475  0.1988  0.0042 -0.3814
   41phy    O01 1098   0.745   2.431   2.558  0.2837 -0.1592  0.3392
   41phy    H01 1099   0.830   2.397   2.536  0.7510  0.8266  0.5460
   41phy    C19 1100   0.525   2.490   2.491 -0.1927  0.9911 -0.6280
   41phy    C13 1101   0.588   2.242   2.547 -0.4439  0.2471  0.2844
   41phy     H3 1102   0.499   2.192   2.500  0.4016 -0.8810 -0.1437
   41phy    O33 1103   0.537   2.271   2.675 -0.4416 -0.1552 -0.0582
   41phy    H1B 1104   0.596   2.330   2.717 -0.0410 -0.8502  0.3669
   41phy    C12 1105   0.700   2.128   2.562 -0.0874  0.6267  0.4869
   41phy    O11 1106   0.663   2.000   2.602  0.5833  0.1776 -0.3290
   41phy    H1A 1107   0.646   2.014   2.693 -1.3785 -0.2921 -0.5836
   42phy    C35 1108   4.546   0.559   1.338  0.0908 -0.0051  0.3774
   42phy    C33 1109   4.510   0.640   1.461  0.1049  0.0343  0.2254
   42phy    C34 1110   4.483   0.543   1.579 -0.3996  0.3554  0.5254
   42phy    C32 1111   4.622   0.741   1.494 -0.4120  0.2440 -0.2426
   42phy    C31 1112   4.598   0.881   1.434  0.1984 -0.1337  0.3312
   42phy    C30 1113   4.711   0.978   1.478  0.0601 -0.5485 -0.7977
   42phy    C28 1114   4.703   1.116   1.411  0.3811  0.0677  0.5149
   42phy    C29 1115   4.626   1.206   1.508  0.6396  0.2492 -0.3061
   42phy    C27 1116   4.851   1.166   1.400  0.3768  0.1260 -0.1876
   42phy    C26 1117   4.887   1.248   1.276 -0.4491 -0.0681  0.1557
   42phy    C25 1118   5.031   1.302   1.262 -0.2067  0.1205 -0.4264
   42phy    C23 1119   5.089   1.366   1.135  0.0248  0.6475  0.0101
   42phy    C24 1120   5.175   1.481   1.173 -0.2964 -0.4488 -0.3956
   42phy    C22 1121   5.159   1.256   1.054 -0.2980 -0.7479  0.1138
   42phy    C21 1122   5.090   1.218   0.926 -0.3165 -0.0865  0.2228
   42phy    C20 1123   5.159   1.095   0.877  0.1999 -0.1426  0.2113
   42phy    C18 1124   5.105   1.006   0.759  0.2124 -0.3640 -0.5291
   42phy    O01 1125   4.970   0.964   0.781 -0.3632  0.9278  0.4478
   42phy    H01 1126   4.970   0.923   0.865  1.6885 -1.6975 -0.6577
   42phy    C19 1127   5.193   0.883   0.770  0.4323 -0.8933  0.1963
   42phy    C13 1128   5.108   1.073   0.607 -0.0239  0.1142  0.2778
   42phy     H3 1129   5.022   1.144   0.610  1.2063  1.6222  2.0272
   42phy    O33 1130   5.209   1.170   0.586  0.2046 -0.1804  0.0827
   42phy    H1B 1131   5.240   1.214   0.663  2.5117  0.4759 -1.1354
   42phy    C12 1132   5.024   1.015   0.489  0.0902  0.1713  0.0201
   42phy    O11 1133   5.103   0.954   0.382 -0.0689 -0.2109  0.1784
   42phy    H1A 1134   5.042   0.938   0.313  0.1963  3.0182 -0.9904
   43phy    C35 1135   4.888   0.687   1.768  0.0671 -0.4938  0.2637
   43phy    C33 1136   5.025   0.645   1.826 -0.0501  0.3927 -0.0120
   43phy    C34 1137   5.030   0.494   1.857  0.4242  0.0783  0.7409
   43phy    C32 1138   5.137   0.693   1.744 -0.2245  0.0264  0.1099
   43phy    C31 1139   5.277   0.720   1.800 -0.1081 -0.1193  0.4781
   43phy    C30 1140   5.366   0.778   1.694  0.1959 -0.1876  0.2845
   43phy    C28 1141   5.494   0.848   1.748  0.6186  0.2613  0.2679
   43phy    C29 1142   5.602   0.828   1.642  0.6667 -0.0372  0.4880
   43phy    C27 1143   5.473   0.997   1.789 -0.5408  0.1022 -0.5096
   43phy    C26 1144   5.559   1.030   1.914 -0.1230  0.2078 -0.1187
   43phy    C25 1145   5.507   1.155   1.987  0.4864  0.6717  0.2597
   43phy    C23 1146   5.569   1.174   2.126  0.0296 -0.4345  0.5063
   43phy    C24 1147   5.565   1.328   2.137  0.0606 -0.0536 -0.2114
   43phy    C22 1148   5.497   1.107   2.244 -0.0838 -0.4368  0.1308
   43phy    C21 1149   5.586   1.089   2.370  0.2417  0.0202 -0.1219
   43phy    C20 1150   5.497   1.025   2.477  0.2210  0.0764  0.2266
   43phy    C18 1151   5.564   0.990   2.615  0.0280  0.1954  0.0350
   43phy    O01 1152   5.651   1.100   2.657  0.0824 -0.2174 -0.1657
   43phy    H01 1153   5.605   1.180   2.640 -0.0983 -0.3727 -0.3992
   43phy    C19 1154   5.440   0.982   2.705  0.4102 -0.1503  0.2097
   43phy    C13 1155   5.647   0.846   2.621 -0.7453  0.3424 -0.4298
   43phy     H3 1156   5.586   0.760   2.584 -0.8609  1.3184 -2.6716
   43phy    O33 1157   5.671   0.802   2.756  0.2292 -0.0383 -0.3610
   43phy    H1B 1158   5.738   0.850   2.800 -0.5035 -0.1829  0.9616
   43phy    C12 1159   5.777   0.825   2.530 -0.5476 -0.4426 -0.3336
   43phy    O11 1160   5.880   0.915   2.569 -0.2379  0.1330 -0.2367
   43phy    H1A 1161   5.872   0.987   2.510 -0.4334  0.0103 -0.3627
   44phy    C35 1162   1.183   2.194   0.604 -0.3071 -0.3428 -0.9761
   44phy    C33 1163   1.172   2.051   0.548  0.1821 -0.1895  0.2972
   44phy    C34 1164   1.034   1.991   0.567 -0.2427 -0.2693 -0.2041
   44phy    C32 1165   1.213   2.036   0.398 -0.2239  0.2623  0.1124
   44phy    C31 1166   1.301   1.912   0.363 -0.3353  0.0926 -0.2209
   44phy    C30 1167   1.331   1.909   0.210 -0.0625  0.2114  0.3326
   44phy    C28 1168   1.449   1.818   0.161 -0.4608  0.0345 -0.0371
   44phy    C29 1169   1.393   1.680   0.111  0.8515 -0.3636 -0.6787
   44phy    C27 1170   1.504   1.890   0.035  0.3320 -0.1419 -0.2548
   44phy    C26 1171   1.651   1.863  -0.010 -0.2952 -0.0698  0.3543
   44phy    C25 1172   1.710   1.943  -0.125 -0.2127  0.3316  0.1552
   44phy    C23 1173   1.866   1.939  -0.140  0.3879  0.4503  0.6668
   44phy    C24 1174   1.893   1.910  -0.285  0.2850  0.3489  0.5612
   44phy    C22 1175   1.938   2.068  -0.110 -0.4345  0.3445  0.2013
   44phy    C21 1176   1.977   2.081   0.040 -0.2980 -0.7613  0.3337
   44phy    C20 1177   2.024   2.219   0.088  0.4315  0.0332 -0.2042
   44phy    C18 1178   2.019   2.255   0.241 -0.7671  0.0963 -0.2592
   44phy    O01 1179   1.881   2.235   0.279 -0.2402  0.4155  0.4551
   44phy    H01 1180   1.846   2.314   0.317  0.6496  0.5841  0.9294
   44phy    C19 1181   2.048   2.406   0.237  0.2817  0.4633 -0.7443
   44phy    C13 1182   2.122   2.169   0.330  0.2978  0.0028  0.1608
   44phy     H3 1183   2.081   2.065   0.322 -1.5188  0.5541  1.7866
   44phy    O33 1184   2.258   2.139   0.293  0.1875 -0.3921 -0.0147
   44phy    H1B 1185   2.326   2.189   0.334  2.6909 -2.4238 -1.3560
   44phy    C12 1186   2.104   2.168   0.485 -0.1674  0.5414  0.3288
   44phy    O11 1187   2.169   2.281   0.541  0.3110  0.3091 -0.2889
   44phy    H1A 1188   2.249   2.294   0.494  0.3400 -0.3357 -0.4256
   45phy    C35 1189   1.465   2.272   1.294 -0.6384 -0.2613 -0.1977
   45phy    C33 1190   1.515   2.398   1.362  0.1499  0.1102  0.2890
   45phy    C34 1191   1.585   2.490   1.264  0.2793  0.1273  0.3711
   45phy    C32 1192   1.403   2.459   1.440 -0.0127 -0.2272 -0.2288
   45phy    C31 1193   1.446   2.530   1.567 -0.0198  0.2178 -0.3075
   45phy    C30 1194   1.322   2.601   1.622 -0.0109 -0.0214  0.0786
   45phy    C28 1195   1.345   2.680   1.751 -0.3680  0.0628  0.0446
   45phy    C29 1196   1.383   2.830   1.719  0.3542 -0.3673  0.1111
   45phy    C27 1197   1.218   2.672   1.831  0.3616 -0.2690  0.0213
   45phy    C26 1198   1.244   2.677   1.987 -0.2026  0.6466 -0.3903
   45phy    C25 1199   1.118   2.660   2.069 -0.2898 -0.1395  0.7864
   45phy    C23 1200   1.132   2.668   2.223 -0.1263 -0.1359 -0.3046
   45phy    C24 1201   1.005   2.717   2.287 -0.4279  0.0513 -0.2508
   45phy    C22 1202   1.186   2.535   2.287 -0.1620 -0.6370 -0.2589
   45phy    C21 1203   1.284   2.556   2.401  0.3054  0.0706 -0.1427
   45phy    C20 1204   1.365   2.427   2.434 -0.1899  0.0288  0.3224
   45phy    C18 1205   1.477   2.424   2.549  0.1013  0.4022 -0.0894
   45phy    O01 1206   1.429   2.486   2.669  0.1551 -0.0030  1.0342
   45phy    H01 1207   1.496   2.480   2.735  1.3627  1.2765 -0.0166
   45phy    C19 1208   1.485   2.268   2.582  0.1119  0.2213 -0.1929
   45phy    C13 1209   1.620   2.488   2.510  0.1563 -1.0410 -0.0548
   45phy     H3 1210   1.656   2.440   2.415  0.2545 -0.5826 -0.2516
   45phy    O33 1211   1.718   2.442   2.599 -0.4381  0.0657  0.2802
   45phy    H1B 1212   1.803   2.453   2.560 -0.9796 -0.3528 -1.0619
   45phy    C12 1213   1.632   2.649   2.485 -0.0275  0.3775 -0.4326
   45phy    O11 1214   1.606   2.720   2.601  0.1590 -0.3984  0.0025
   45phy    H1A 1215   1.534   2.776   2.579  1.2583  0.8830 -0.4324
   46phy    C35 1216   2.483   3.301   1.863  0.1750 -1.0404  0.0584
   46phy    C33 1217   2.556   3.167   1.860 -0.3939  0.2923 -0.6455
   46phy    C34 1218   2.707   3.192   1.853  0.5244  0.0239 -0.0052
   46phy    C32 1219   2.519   3.094   1.994  0.2198 -0.0994  0.4785
   46phy    C31 1220   2.379   3.024   2.004 -0.6492  0.2208 -0.0873
   46phy    C30 1221   2.360   2.985   2.149  0.1764  0.0361  0.0803
   46phy    C28 1222   2.224   2.921   2.191 -0.2088  0.2709  0.5440
   46phy    C29 1223   2.236   2.771   2.203 -0.1579 -0.1933  0.4097
   46phy    C27 1224   2.184   2.985   2.325 -0.0539  0.4835 -0.4512
   46phy    C26 1225   2.041   3.033   2.339  0.1252  0.1918  0.3823
   46phy    C25 1226   2.022   3.063   2.488  0.2428  0.7313 -0.2201
   46phy    C23 1227   1.881   3.110   2.520 -0.2584  0.6164 -0.3072
   46phy    C24 1228   1.777   3.006   2.559 -0.0870 -0.3253  0.6014
   46phy    C22 1229   1.896   3.210   2.640 -0.1098 -0.4427  0.2468
   46phy    C21 1230   1.781   3.313   2.657  0.0835  0.6244  0.2898
   46phy    C20 1231   1.753   3.339   2.804 -0.1552 -0.3060  0.5556
   46phy    C18 1232   1.637   3.426   2.856  0.6165 -0.1889  0.1297
   46phy    O01 1233   1.515   3.379   2.793 -0.1176 -0.1408  0.0587
   46phy    H01 1234   1.464   3.456   2.774  0.8481  0.8499  1.2321
   46phy    C19 1235   1.626   3.391   3.008 -0.0651  0.5243  0.2979
   46phy    C13 1236   1.666   3.585   2.826 -0.3261  0.1287  0.7074
   46phy     H3 1237   1.703   3.596   2.721 -0.1286  0.1602  0.7803
   46phy    O33 1238   1.773   3.652   2.898 -0.2865 -0.0562 -0.2441
   46phy    H1B 1239   1.737   3.691   2.975  1.2378  1.5584 -0.3062
   46phy    C12 1240   1.546   3.683   2.820 -0.3658  0.1158  0.1172
   46phy    O11 1241   1.427   3.629   2.767  0.1180 -0.4747  0.1352
   46phy    H1A 1242   1.377   3.704   2.743 -0.1169 -0.3926  0.8475
   47phy    C35 1243   0.896   2.392   1.425  0.2359  0.2485  0.2127
   47phy    C33 1244   0.833   2.480   1.525 -0.5481  0.2198  0.1492
   47phy    C34 1245   0.927   2.496   1.645 -0.0575 -0.2724 -0.5573
   47phy    C32 1246   0.791   2.613   1.465 -0.2586  0.2646  0.2595
   47phy    C31 1247   0.647   2.657   1.493  0.0191  0.0951  0.2304
   47phy    C30 1248   0.604   2.778   1.410  0.2075 -0.0986  0.1837
   47phy    C28 1249   0.463   2.836   1.428  0.0019  0.1049  0.7261
   47phy    C29 1250   0.430   2.923   1.549  0.2791  0.3140  0.3166
   47phy    C27 1251   0.416   2.908   1.297  0.0153  0.5260 -0.8042
   47phy    C26 1252   0.269   2.895   1.256 -0.0650 -0.1750  0.4009
   47phy    C25 1253   0.247   2.952   1.117  0.8690 -0.2063  0.5045
   47phy    C23 1254   0.108   2.968   1.052 -0.3421  0.8404 -0.0611
   47phy    C24 1255   0.029   3.084   1.110 -0.0085  0.0351 -0.8056
   47phy    C22 1256   0.134   2.995   0.899  0.3732  0.0207  0.2344
   47phy    C21 1257   0.044   2.917   0.802  0.8539  0.3464 -0.0505
   47phy    C20 1258   0.077   2.933   0.652  0.0517 -0.6331 -0.6223
   47phy    C18 1259  -0.012   2.860   0.550  0.2518 -0.1241  0.3229
   47phy    O01 1260  -0.018   2.719   0.575  0.1137  0.2772 -0.1711
   47phy    H01 1261   0.031   2.704   0.653  0.0337 -1.1209 -0.3729
   47phy    C19 1262   0.072   2.879   0.426 -0.1360 -0.2171 -0.0463
   47phy    C13 1263  -0.162   2.921   0.538  0.4106 -0.0629  0.2722
   47phy     H3 1264  -0.209   2.888   0.634  0.6038 -0.5708  0.1989
   47phy    O33 1265  -0.177   3.067   0.553  0.2791 -0.1930 -0.3114
   47phy    H1B 1266  -0.265   3.086   0.581  0.9460  3.5995 -0.1977
   47phy    C12 1267  -0.281   2.846   0.461  0.0604 -0.2289  0.0468
   47phy    O11 1268  -0.270   2.708   0.431 -0.6081  0.0680 -0.5291
   47phy    H1A 1269  -0.224   2.663   0.499 -2.7079 -1.6569 -0.1705
   48phy    C35 1270   1.574   3.159   2.261  0.0893 -0.3447 -0.0466
   48phy    C33 1271   1.532   3.093   2.130 -0.0138 -0.1285  0.6427
   48phy    C34 1272   1.469   3.209   2.044  0.0468  0.5846  0.5765
   48phy    C32 1273   1.657   3.038   2.057  0.4141 -0.0357 -0.4062
   48phy    C31 1274   1.669   2.888   2.074  0.1111  0.0567  0.1298
   48phy    C30 1275   1.787   2.842   1.989 -0.4228  0.2818 -0.3252
   48phy    C28 1276   1.800   2.696   1.953  0.0087  0.3703 -0.4407
   48phy    C29 1277   1.720   2.657   1.830 -0.2700 -0.0096 -0.0578
   48phy    C27 1278   1.948   2.650   1.931  0.0898 -0.6862  0.5083
   48phy    C26 1279   1.984   2.506   1.966  0.1901 -0.1455 -0.8640
   48phy    C25 1280   2.132   2.474   1.949  0.6157  0.3383 -0.1250
   48phy    C23 1281   2.167   2.330   1.999 -0.5021 -0.1671 -0.1046
   48phy    C24 1282   2.234   2.261   1.884 -0.8577 -0.5975 -0.4052
   48phy    C22 1283   2.264   2.341   2.120  0.3093  0.0495  0.4682
   48phy    C21 1284   2.213   2.305   2.253  0.1858 -0.0814 -0.2632
   48phy    C20 1285   2.329   2.355   2.352  0.1195  0.5402  0.0094
   48phy    C18 1286   2.284   2.407   2.488  0.0694  0.0818 -0.3766
   48phy    O01 1287   2.216   2.302   2.563 -0.1890  0.1335 -0.0147
   48phy    H01 1288   2.274   2.228   2.568 -0.8055 -0.5953 -2.2794
   48phy    C19 1289   2.422   2.409   2.559 -0.0766  0.7095 -0.4959
   48phy    C13 1290   2.210   2.549   2.501  0.0982 -0.1567 -0.7901
   48phy     H3 1291   2.262   2.624   2.437  2.3760  0.4377  1.5905
   48phy    O33 1292   2.231   2.612   2.631 -0.1349 -0.3007 -0.3551
   48phy    H1B 1293   2.215   2.559   2.706  0.3972 -0.7943 -0.5831
   48phy    C12 1294   2.052   2.552   2.468 -0.2454  0.8848  0.3236
   48phy    O11 1295   1.977   2.449   2.532  0.1375 -0.0220  0.0542
   48phy    H1A 1296   2.025   2.368   2.531 -1.0718 -0.7874  1.0972
   49phy    C35 1297   1.162   1.904   1.712  0.1534 -0.3971  0.5698
   49phy    C33 1298   1.186   2.038   1.644  0.1468 -0.2055  0.3820
   49phy    C34 1299   1.065   2.093   1.570  0.2512 -0.2644  0.0884
   49phy    C32 1300   1.245   2.140   1.742  0.1301  0.1993 -0.3832
   49phy    C31 1301   1.396   2.145   1.746  0.2839  0.0651  0.0792
   49phy    C30 1302   1.456   2.236   1.855 -0.1883  0.0620 -0.0969
   49phy    C28 1303   1.609   2.216   1.872  0.2422  0.3276 -0.0856
   49phy    C29 1304   1.697   2.292   1.773  0.3337  0.0945 -0.0946
   49phy    C27 1305   1.640   2.260   2.017 -0.0599 -0.0578 -0.4262
   49phy    C26 1306   1.726   2.160   2.096 -0.1682 -0.3860  0.2545
   49phy    C25 1307   1.762   2.208   2.240 -0.0863 -0.4096  0.6976
   49phy    C23 1308   1.811   2.095   2.331 -0.6907 -0.7084 -0.1038
   49phy    C24 1309   1.915   2.160   2.421  0.5890 -0.4509  0.3511
   49phy    C22 1310   1.698   2.018   2.406  0.0524 -0.2994 -0.3982
   49phy    C21 1311   1.731   1.879   2.460 -0.1935  0.1591 -0.4567
   49phy    C20 1312   1.610   1.848   2.548 -0.3548  0.4114  0.2074
   49phy    C18 1313   1.595   1.705   2.607 -1.1125  0.5764 -0.0930
   49phy    O01 1314   1.724   1.670   2.666  0.1539 -0.1810 -0.1349
   49phy    H01 1315   1.710   1.615   2.741  1.5655 -0.0266  0.2660
   49phy    C19 1316   1.517   1.723   2.735  0.3324 -0.8833  0.1333
   49phy    C13 1317   1.541   1.583   2.513  0.0799  0.0375 -0.3141
   49phy     H3 1318   1.443   1.612   2.467 -0.2521 -0.4168  0.0904
   49phy    O33 1319   1.497   1.468   2.583  0.5038 -0.6465 -0.0373
   49phy    H1B 1320   1.461   1.409   2.520 -2.3420  0.2706  0.5508
   49phy    C12 1321   1.639   1.533   2.396  0.6354  0.5765  0.3814
   49phy    O11 1322   1.758   1.477   2.436 -0.5803 -0.1989  0.3585
   49phy    H1A 1323   1.751   1.398   2.485 -0.8323 -0.4427 -0.0683
   50phy    C35 1324   0.739   1.767   0.446 -0.8578  0.2373  1.1600
   50phy    C33 1325   0.646   1.886   0.452 -0.0203 -0.9182  0.2998
   50phy    C34 1326   0.505   1.846   0.430 -0.1368 -0.4786  0.4952
   50phy    C32 1327   0.672   1.964   0.588 -0.3039  0.2457 -0.6283
   50phy    C31 1328   0.657   2.114   0.592 -0.2647  0.1904 -0.4298
   50phy    C30 1329   0.689   2.170   0.733 -0.2637  0.2733 -0.3393
   50phy    C28 1330   0.705   2.321   0.759 -0.1328 -0.1829 -0.0611
   50phy    C29 1331   0.654   2.354   0.896  0.2312  0.0576  0.1419
   50phy    C27 1332   0.845   2.384   0.731 -0.0124 -0.2065  0.3808
   50phy    C26 1333   0.835   2.511   0.650  0.4316 -0.4078 -0.1052
   50phy    C25 1334   0.966   2.549   0.587 -0.2127 -0.1923  0.3303
   50phy    C23 1335   0.962   2.664   0.489  0.2206 -0.0987 -0.0851
   50phy    C24 1336   0.934   2.803   0.554  0.2281  0.1624 -0.1282
   50phy    C22 1337   1.080   2.664   0.391 -0.2728 -0.4846  0.4797
   50phy    C21 1338   1.039   2.668   0.245  0.0332  0.0790 -0.1778
   50phy    C20 1339   1.156   2.675   0.144  0.1468 -0.0029  0.1402
   50phy    C18 1340   1.138   2.635  -0.010  0.0229 -0.1065 -0.4782
   50phy    O01 1341   1.096   2.500  -0.014  0.4727 -0.2174 -0.2278
   50phy    H01 1342   1.011   2.487   0.023  0.4073  0.7240 -0.0309
   50phy    C19 1343   1.285   2.631  -0.066  0.4676 -0.1126  0.5046
   50phy    C13 1344   1.042   2.729  -0.095  0.2016  0.2627 -0.0033
   50phy     H3 1345   0.941   2.712  -0.050 -0.6681  2.0821 -1.1547
   50phy    O33 1346   1.042   2.876  -0.080 -0.2502 -0.0071 -0.0226
   50phy    H1B 1347   1.101   2.925  -0.133 -1.0739  2.8562  1.5104
   50phy    C12 1348   0.976   2.704  -0.240  0.5110 -0.1287 -0.9671
   50phy    O11 1349   0.938   2.564  -0.263 -0.3896 -0.0313  0.2535
   50phy    H1A 1350   1.009   2.524  -0.309 -1.4447 -0.0697 -1.4426
   51phy    C35 1351   2.117   1.953   1.650 -0.0424 -0.2644  0.2090
   51phy    C33 1352   1.969   1.937   1.682  0.3520  0.1929 -0.6110
   51phy    C34 1353   1.937   2.017   1.812  0.0639 -0.4650 -0.8547
   51phy    C32 1354   1.858   1.980   1.590 -0.3007  0.2117  0.4661
   51phy    C31 1355   1.845   1.899   1.456 -0.0821 -0.4247  0.2535
   51phy    C30 1356   1.739   1.972   1.364 -0.0689 -0.3888  0.0361
   51phy    C28 1357   1.705   1.886   1.241  0.3352 -0.0843  0.4726
   51phy    C29 1358   1.609   1.764   1.259 -0.2331  0.2531  0.0553
   51phy    C27 1359   1.652   1.977   1.128  0.1304  0.4700  0.0061
   51phy    C26 1360   1.673   1.925   0.983  0.1668  0.2088 -0.5542
   51phy    C25 1361   1.598   2.031   0.894 -0.7356  0.4134 -0.2897
   51phy    C23 1362   1.617   2.028   0.742  0.0991  0.4359  0.0190
   51phy    C24 1363   1.520   1.934   0.675  0.2876 -0.2045  0.0976
   51phy    C22 1364   1.588   2.171   0.684 -0.4803 -0.4794 -0.0883
   51phy    C21 1365   1.638   2.216   0.550 -0.0279 -0.0174 -0.3142
   51phy    C20 1366   1.574   2.357   0.523  0.1686 -0.2259  0.1471
   51phy    C18 1367   1.587   2.434   0.389  0.4888  0.4772 -0.0832
   51phy    O01 1368   1.729   2.439   0.370 -0.0185 -0.5412  0.6150
   51phy    H01 1369   1.765   2.509   0.421 -0.1507  0.3715 -0.4711
   51phy    C19 1370   1.522   2.566   0.418  0.0237  0.1588 -0.6541
   51phy    C13 1371   1.516   2.351   0.267  1.1533  0.0229 -0.5873
   51phy     H3 1372   1.559   2.248   0.275  2.0119  0.4646  0.7193
   51phy    O33 1373   1.377   2.314   0.278 -0.0087  0.0616  0.0864
   51phy    H1B 1374   1.346   2.309   0.366 -0.5839  0.5064 -0.0883
   51phy    C12 1375   1.566   2.355   0.120  0.2890  0.4189  0.2047
   51phy    O11 1376   1.697   2.391   0.095  0.3486  0.1917 -0.2072
   51phy    H1A 1377   1.753   2.325   0.131  1.1130  0.5802 -0.6472
   52phy    C35 1378   1.186   1.014   0.550  0.0877  0.6811  0.7035
   52phy    C33 1379   1.265   1.028   0.683  0.2809  0.6009 -0.7330
   52phy    C34 1380   1.180   0.986   0.801  0.6100 -0.0850  0.1363
   52phy    C32 1381   1.396   0.955   0.657 -0.0720  0.1568 -0.1932
   52phy    C31 1382   1.509   0.995   0.753 -0.1808 -0.4717 -0.2333
   52phy    C30 1383   1.643   0.924   0.732  0.1438 -0.2173  0.3203
   52phy    C28 1384   1.763   0.954   0.815 -0.1991 -0.1748  0.3061
   52phy    C29 1385   1.794   0.844   0.919 -0.1115 -0.5393 -0.5029
   52phy    C27 1386   1.887   0.971   0.720  0.3235 -0.2975  0.5386
   52phy    C26 1387   1.924   1.113   0.668 -0.4473 -0.2064  0.0439
   52phy    C25 1388   2.023   1.117   0.547 -0.2885 -0.6420 -0.1349
   52phy    C23 1389   2.033   1.244   0.461 -0.6788  0.1321 -0.1484
   52phy    C24 1390   2.145   1.329   0.516  0.1917  0.1556  0.0604
   52phy    C22 1391   2.057   1.218   0.311  0.0555  0.1233  0.2350
   52phy    C21 1392   1.944   1.260   0.220  0.0034  0.3567 -0.4755
   52phy    C20 1393   1.968   1.225   0.073  0.0159 -0.0325  0.0370
   52phy    C18 1394   1.852   1.252  -0.032  0.3809  0.6305 -0.2902
   52phy    O01 1395   1.737   1.198   0.033  0.2743  0.3365  0.0632
   52phy    H01 1396   1.753   1.112   0.067 -2.2088 -0.1248  0.2118
   52phy    C19 1397   1.871   1.156  -0.150  0.0441  0.0651 -0.2572
   52phy    C13 1398   1.835   1.406  -0.063  1.0007 -0.6157 -0.7198
   52phy     H3 1399   1.813   1.456   0.035  0.7370  1.7035 -1.9036
   52phy    O33 1400   1.952   1.483  -0.094 -0.4340  0.0921  0.2063
   52phy    H1B 1401   1.954   1.482  -0.188 -0.3501 -3.2376  0.0987
   52phy    C12 1402   1.698   1.478  -0.102  0.0767 -0.2732  0.4585
   52phy    O11 1403   1.696   1.496  -0.241  0.6143 -0.4366  0.0291
   52phy    H1A 1404   1.675   1.418  -0.288 -2.7650  0.3599 -0.0085
   53phy    C35 1405   0.652   3.793   0.959  0.1445 -0.4285 -0.5046
   53phy    C33 1406   0.794   3.745   0.932  0.0998 -0.1748 -0.1444
   53phy    C34 1407   0.873   3.754   1.061  0.1205  0.3419 -0.0642
   53phy    C32 1408   0.793   3.608   0.869 -0.2156  0.3792  0.4300
   53phy    C31 1409   0.912   3.562   0.774 -0.3737 -0.1989  0.2817
   53phy    C30 1410   0.879   3.418   0.726 -0.1278 -0.0324  0.0138
   53phy    C28 1411   0.981   3.331   0.647  0.2769 -0.4320  0.3504
   53phy    C29 1412   0.940   3.185   0.641 -0.6460  0.0444  0.2592
   53phy    C27 1413   1.010   3.386   0.505 -0.1633 -0.5669 -0.8202
   53phy    C26 1414   1.153   3.358   0.459  0.1887 -0.1256  0.1168
   53phy    C25 1415   1.188   3.455   0.346  0.2578 -0.5174 -0.5394
   53phy    C23 1416   1.323   3.439   0.280 -0.4184 -0.0521 -0.0479
   53phy    C24 1417   1.298   3.411   0.133 -0.0345  0.2296  0.1411
   53phy    C22 1418   1.397   3.576   0.291  0.2589 -0.3637 -0.2570
   53phy    C21 1419   1.549   3.583   0.265  0.4664  0.0946  0.0203
   53phy    C20 1420   1.592   3.727   0.281  0.1030 -0.5642 -0.5060
   53phy    C18 1421   1.737   3.785   0.247  0.0263  0.2944 -0.1837
   53phy    O01 1422   1.837   3.698   0.307  1.1987  0.0413 -0.1294
   53phy    H01 1423   1.810   3.677   0.395  1.3727  2.4778  0.5922
   53phy    C19 1424   1.747   3.917   0.327  0.1040 -0.2062  0.3565
   53phy    C13 1425   1.771   3.795   0.085  0.8464  0.2409  0.2638
   53phy     H3 1426   1.788   3.688   0.058 -0.0820  0.3214 -0.7283
   53phy    O33 1427   1.665   3.819  -0.009  0.0450  0.5980 -0.8155
   53phy    H1B 1428   1.638   3.909  -0.011  0.5849  0.7653 -0.7428
   53phy    C12 1429   1.904   3.831   0.018 -0.1695 -0.2154  1.1101
   53phy    O11 1430   1.935   3.967   0.006 -0.2860 -0.3199 -0.5337
   53phy    H1A 1431   1.897   4.008  -0.069  0.1364  0.4888 -0.3150
   54phy    C35 1432   3.497   2.422   0.577 -0.1719  0.2011  0.1861
   54phy    C33 1433   3.535   2.371   0.717  0.1596  0.0435  0.4856
   54phy    C34 1434   3.650   2.275   0.704  0.1722  0.1596 -0.3821
   54phy    C32 1435   3.578   2.477   0.814  0.0819 -0.3290  0.2515
   54phy    C31 1436   3.457   2.519   0.892  0.4674 -0.4742 -0.4835
   54phy    C30 1437   3.491   2.638   0.992  0.1478  0.3114  0.1303
   54phy    C28 1438   3.389   2.672   1.105  0.1735  0.2234 -0.6394
   54phy    C29 1439   3.459   2.729   1.229 -0.5554 -0.4131 -0.2787
   54phy    C27 1440   3.277   2.771   1.067  0.0057  0.0440  0.7476
   54phy    C26 1441   3.156   2.720   0.986  0.4517 -0.0522  0.4851
   54phy    C25 1442   3.033   2.812   0.966 -0.0136 -0.0997  0.0230
   54phy    C23 1443   2.924   2.759   0.876 -0.0518  0.0803 -0.0141
   54phy    C24 1444   2.815   2.689   0.960  0.4272 -0.0089  0.3536
   54phy    C22 1445   2.852   2.882   0.817  0.3292 -0.2419 -0.2754
   54phy    C21 1446   2.847   2.891   0.663  0.1612  0.6764 -0.1328
   54phy    C20 1447   2.739   2.992   0.619 -0.0668 -0.1575 -0.0209
   54phy    C18 1448   2.732   3.038   0.468 -0.8823  0.2784 -0.1605
   54phy    O01 1449   2.850   3.100   0.422  0.1838  0.1012  0.0161
   54phy    H01 1450   2.912   3.036   0.394  1.5522  1.5393 -0.4294
   54phy    C19 1451   2.640   3.162   0.479 -0.0092  0.4993  1.0468
   54phy    C13 1452   2.685   2.920   0.369 -0.5802  0.6893 -0.7503
   54phy     H3 1453   2.760   2.837   0.378 -2.1772 -0.7716 -0.3389
   54phy    O33 1454   2.574   2.837   0.395 -0.2500  0.5325 -0.0105
   54phy    H1B 1455   2.591   2.750   0.366  1.7539  1.2606 -1.1851
   54phy    C12 1456   2.711   2.916   0.212 -0.0678 -0.4183 -0.4870
   54phy    O11 1457   2.816   2.992   0.167  0.0884  0.8478  0.1296
   54phy    H1A 1458   2.816   3.069   0.221 -0.2036 -0.1984  1.6867
   55phy    C35 1459   0.562   4.332   1.821  0.1301  0.3748 -0.3365
   55phy    C33 1460   0.500   4.220   1.737  0.8758  0.3279 -0.2474
   55phy    C34 1461   0.535   4.089   1.808  0.4395 -0.2659  0.0138
   55phy    C32 1462   0.349   4.245   1.708 -0.1474 -0.5972 -0.3727
   55phy    C31 1463   0.295   4.158   1.591 -0.6753  0.0957 -0.3759
   55phy    C30 1464   0.150   4.203   1.565  0.1866 -0.5536 -0.0630
   55phy    C28 1465   0.072   4.127   1.457 -0.0185  0.2550  0.1508
   55phy    C29 1466   0.004   3.996   1.502  0.1774 -0.9424  0.7057
   55phy    C27 1467  -0.038   4.223   1.398  0.1912 -0.0382 -0.0318
   55phy    C26 1468  -0.057   4.207   1.246  0.3739  0.2677 -0.3714
   55phy    C25 1469  -0.151   4.306   1.184  0.2398  0.1333  0.1776
   55phy    C23 1470  -0.180   4.279   1.039 -0.4610  0.5676  0.0025
   55phy    C24 1471  -0.324   4.217   1.018  0.1804 -0.2317 -0.6193
   55phy    C22 1472  -0.168   4.410   0.954 -0.4270  0.2739  0.2435
   55phy    C21 1473  -0.156   4.396   0.801 -0.0221  0.0298 -0.4472
   55phy    C20 1474  -0.143   4.533   0.729  0.1610  0.1461 -0.0032
   55phy    C18 1475  -0.106   4.535   0.577 -0.2128  0.4189 -0.5538
   55phy    O01 1476   0.030   4.481   0.558 -0.2358  0.5144 -0.1017
   55phy    H01 1477   0.077   4.514   0.484  2.0716 -1.2741  0.4623
   55phy    C19 1478  -0.101   4.686   0.551 -0.4151  0.1800 -0.4233
   55phy    C13 1479  -0.214   4.450   0.481  0.4614  0.4346 -0.7596
   55phy     H3 1480  -0.220   4.348   0.527 -0.6009  0.6956 -0.2966
   55phy    O33 1481  -0.350   4.483   0.499 -0.0240 -0.0702 -0.3863
   55phy    H1B 1482  -0.373   4.552   0.440  1.5072  0.2693 -0.6290
   55phy    C12 1483  -0.190   4.372   0.347 -0.7820  0.0635 -0.0873
   55phy    O11 1484  -0.219   4.431   0.228  0.6575  0.2461 -0.0314
   55phy    H1A 1485  -0.310   4.412   0.215  0.5195 -0.2190  1.4406
   56phy    C35 1486   3.424   2.943   2.502 -0.1520  0.1090 -0.5442
   56phy    C33 1487   3.459   3.032   2.377 -0.4254 -0.1288 -0.6126
   56phy    C34 1488   3.611   3.059   2.377  0.0556  0.0529 -0.0293
   56phy    C32 1489   3.422   2.964   2.245 -0.3407 -0.3228 -0.3477
   56phy    C31 1490   3.271   2.956   2.204  0.3125 -0.9595 -0.0999
   56phy    C30 1491   3.246   2.918   2.060 -0.0585  0.3075 -0.2381
   56phy    C28 1492   3.096   2.928   2.026 -0.4200 -0.2741 -0.4821
   56phy    C29 1493   3.085   2.977   1.878  0.2157 -0.0364 -0.2985
   56phy    C27 1494   3.017   2.792   2.035  0.1998 -0.4634 -0.0114
   56phy    C26 1495   2.873   2.819   2.089  0.0258 -0.3375  0.4385
   56phy    C25 1496   2.801   2.692   2.136  0.2458 -0.0041 -0.0534
   56phy    C23 1497   2.663   2.702   2.200  0.3054  0.6394  0.2844
   56phy    C24 1498   2.578   2.577   2.179  0.0300 -0.4715 -0.6877
   56phy    C22 1499   2.669   2.730   2.350  0.1641  0.1860 -0.1691
   56phy    C21 1500   2.550   2.792   2.424 -0.3276 -0.0361 -0.0900
   56phy    C20 1501   2.562   2.792   2.577 -0.3303 -0.0075  0.0994
   56phy    C18 1502   2.450   2.871   2.662  0.0709  0.1336 -0.1378
   56phy    O01 1503   2.317   2.838   2.620 -0.4399  0.4122 -0.1883
   56phy    H01 1504   2.299   2.748   2.641  0.7734  0.0018 -0.8157
   56phy    C19 1505   2.472   2.821   2.806  0.3299 -0.2231  0.8080
   56phy    C13 1506   2.464   3.034   2.643  0.0725  0.3243  0.3537
   56phy     H3 1507   2.466   3.058   2.534 -1.6654  1.4463  0.5294
   56phy    O33 1508   2.594   3.079   2.684 -0.1681  0.0507 -0.1159
   56phy    H1B 1509   2.662   3.040   2.632  0.6259 -0.7418  1.4514
   56phy    C12 1510   2.357   3.135   2.700  0.0112 -0.5503 -0.9081
   56phy    O11 1511   2.295   3.092   2.822  0.0315 -0.0728 -0.1041
   56phy    H1A 1512   2.237   3.021   2.803  1.5852 -1.9628  1.6521
   57phy    C35 1513   1.328   3.489   1.171  0.0636  0.2685  0.1802
   57phy    C33 1514   1.230   3.379   1.123 -0.0829 -0.6343 -0.4747
   57phy    C34 1515   1.297   3.246   1.149 -0.0834 -0.5670 -0.1334
   57phy    C32 1516   1.098   3.401   1.198  0.0915  0.3101 -0.0530
   57phy    C31 1517   0.972   3.324   1.163  0.1945 -0.8434  0.2411
   57phy    C30 1518   0.855   3.386   1.240  0.2067 -0.0000  0.3912
   57phy    C28 1519   0.735   3.291   1.220  0.5746 -0.0860  0.2111
   57phy    C29 1520   0.712   3.196   1.335  0.2687 -0.0288  0.6846
   57phy    C27 1521   0.613   3.384   1.196 -0.1912 -0.0192  0.1480
   57phy    C26 1522   0.522   3.335   1.081 -0.1156  0.1844 -0.4838
   57phy    C25 1523   0.424   3.451   1.047  0.2644 -0.3623  0.3536
   57phy    C23 1524   0.333   3.412   0.925 -0.6738 -0.4506  0.3519
   57phy    C24 1525   0.190   3.381   0.964 -0.1906 -0.5326 -0.0191
   57phy    C22 1526   0.333   3.514   0.810 -0.0132 -0.5150 -0.2714
   57phy    C21 1527   0.435   3.489   0.698  0.5919 -0.3712  0.0069
   57phy    C20 1528   0.448   3.620   0.615 -0.1067 -0.2519 -0.2628
   57phy    C18 1529   0.548   3.629   0.495  0.4158 -0.0592  0.1214
   57phy    O01 1530   0.669   3.578   0.538 -0.3862 -0.0395 -0.3545
   57phy    H01 1531   0.678   3.578   0.631 -0.4377  0.1508 -0.3489
   57phy    C19 1532   0.554   3.782   0.461 -0.6557  0.5232  0.1210
   57phy    C13 1533   0.498   3.538   0.371  0.3065  0.0673  0.4186
   57phy     H3 1534   0.504   3.431   0.404 -0.9273 -0.2395 -0.2950
   57phy    O33 1535   0.356   3.541   0.344  0.1332  0.2357  0.1369
   57phy    H1B 1536   0.338   3.492   0.266  0.6024  1.6042 -0.8761
   57phy    C12 1537   0.587   3.493   0.249  0.0851 -0.1962  0.5737
   57phy    O11 1538   0.723   3.496   0.268 -0.3333 -0.1876  0.1717
   57phy    H1A 1539   0.736   3.532   0.354 -0.4658 -1.3114  0.6783
   58phy    C35 1540   0.913   2.978   1.636 -0.2436 -0.4845  0.2080
   58phy    C33 1541   1.032   3.075   1.633 -0.0409 -0.4451  0.2481
   58phy    C34 1542   1.118   3.054   1.508 -0.0924  0.2422  0.2367
   58phy    C32 1543   0.990   3.220   1.645  0.3253  0.5205  0.1372
   58phy    C31 1544   1.075   3.304   1.741  0.6123 -0.2581 -0.4398
   58phy    C30 1545   1.021   3.441   1.787 -0.3756 -0.1158  0.6026
   58phy    C28 1546   1.124   3.531   1.860 -0.3479 -0.2897  0.4473
   58phy    C29 1547   1.125   3.673   1.806  0.4606 -0.4614 -0.1333
   58phy    C27 1548   1.102   3.523   2.010 -0.2670  0.2801  0.3678
   58phy    C26 1549   1.234   3.517   2.099  0.3725  0.4981  0.7574
   58phy    C25 1550   1.204   3.513   2.253  0.0027  0.0341  0.2592
   58phy    C23 1551   1.322   3.512   2.350 -0.1461 -0.2996 -0.5812
   58phy    C24 1552   1.377   3.654   2.371  0.3273  0.3505  0.6102
   58phy    C22 1553   1.276   3.454   2.486 -0.1924  0.6720  0.6038
   58phy    C21 1554   1.313   3.312   2.535 -0.4006 -0.2862 -0.1237
   58phy    C20 1555   1.259   3.284   2.680  0.4698  0.0899 -0.1047
   58phy    C18 1556   1.305   3.159   2.764  0.3323  0.5819 -0.0023
   58phy    O01 1557   1.450   3.148   2.761  0.0667 -0.3129 -0.3803
   58phy    H01 1558   1.481   3.236   2.757 -1.9583  0.4429 -0.8161
   58phy    C19 1559   1.276   3.201   2.913  0.1777  0.3053  0.0031
   58phy    C13 1560   1.237   3.015   2.725  0.0938 -0.2476 -0.4555
   58phy     H3 1561   1.126   3.028   2.718 -0.0114 -0.4566  0.6028
   58phy    O33 1562   1.242   2.919   2.827  0.0302 -0.0159 -0.1772
   58phy    H1B 1563   1.332   2.898   2.844  0.1159  2.0899  2.8304
   58phy    C12 1564   1.292   2.957   2.588  0.2424 -0.0050  0.2227
   58phy    O11 1565   1.427   2.918   2.590 -0.0699 -0.3005 -0.0392
   58phy    H1A 1566   1.473   2.985   2.637 -0.1180 -0.0019 -0.4061
   59phy    C35 1567   1.386   2.369   0.899  0.3326 -0.2061 -0.2672
   59phy    C33 1568   1.280   2.475   0.894  0.0548 -0.4894 -0.2769
   59phy    C34 1569   1.174   2.457   1.001  0.2316  0.0913 -0.0808
   59phy    C32 1570   1.352   2.611   0.885 -0.7972 -0.0731 -0.1822
   59phy    C31 1571   1.270   2.722   0.825  0.3705  0.3900  0.4660
   59phy    C30 1572   1.357   2.846   0.809  0.2169 -0.0167  0.2772
   59phy    C28 1573   1.294   2.954   0.717  0.4211  0.2949 -0.3515
   59phy    C29 1574   1.271   3.076   0.802 -0.1029  0.0527 -0.1006
   59phy    C27 1575   1.394   2.997   0.609  0.3025 -0.0294 -0.2163
   59phy    C26 1576   1.370   2.950   0.465 -0.1350  0.4989  0.3817
   59phy    C25 1577   1.444   3.031   0.357 -0.3788 -0.1641  0.0117
   59phy    C23 1578   1.464   2.959   0.228  0.1025  0.0682  0.0075
   59phy    C24 1579   1.352   2.986   0.125 -0.0221  0.1156 -0.1178
   59phy    C22 1580   1.603   2.994   0.177 -0.1861 -0.0500 -0.3701
   59phy    C21 1581   1.678   2.900   0.087 -0.0167  0.2962  0.2648
   59phy    C20 1582   1.825   2.946   0.074  0.1865 -0.0912 -0.2745
   59phy    C18 1583   1.942   2.877  -0.005  0.0299  0.2249 -0.2556
   59phy    O01 1584   1.950   2.737   0.025 -0.9591  0.7551 -0.3814
   59phy    H01 1585   1.883   2.693  -0.023  0.1864  0.0577 -1.4239
   59phy    C19 1586   2.065   2.938   0.065 -0.0571 -0.3231  0.4597
   59phy    C13 1587   1.928   2.893  -0.168 -0.3279  0.0268 -0.4676
   59phy     H3 1588   1.843   2.826  -0.196  0.6895 -1.1748 -0.7760
   59phy    O33 1589   1.874   3.019  -0.217  0.5642 -0.5463 -0.3208
   59phy    H1B 1590   1.933   3.053  -0.282 -0.8872  0.0533 -1.4178
   59phy    C12 1591   2.016   2.822  -0.278 -0.2553 -0.0340 -0.0128
   59phy    O11 1592   2.107   2.913  -0.329  0.0859  0.2587  0.1924
   59phy    H1A 1593   2.145   2.868  -0.402 -1.1047 -1.2501  0.4763
   60phy    C35 1594   4.987   0.464   1.389 -0.0640 -0.7472 -0.2010
   60phy    C33 1595   4.923   0.330   1.372 -0.3935 -0.0566 -0.1551
   60phy    C34 1596   4.864   0.290   1.505 -0.3696  0.6578 -0.1452
   60phy    C32 1597   4.832   0.328   1.248  0.1263  0.1433 -0.6177
   60phy    C31 1598   4.890   0.234   1.148 -0.1573  0.0018 -0.2981
   60phy    C30 1599   4.832   0.247   1.005 -0.5674  0.1877  0.4060
   60phy    C28 1600   4.864   0.118   0.921 -0.2357  0.4441  0.8385
   60phy    C29 1601   4.737   0.034   0.910  0.4559 -0.4177 -0.2221
   60phy    C27 1602   4.903   0.169   0.774 -0.0273 -0.3883 -0.4747
   60phy    C26 1603   5.011   0.079   0.710 -0.6771 -0.1705  0.3316
   60phy    C25 1604   5.033   0.120   0.565 -0.7382  0.4266  0.0309
   60phy    C23 1605   5.149   0.046   0.490 -0.7357  0.9369 -0.1383
   60phy    C24 1606   5.104  -0.010   0.357  0.0790  0.4502  0.1773
   60phy    C22 1607   5.276   0.134   0.485 -0.4743  0.2513 -0.0506
   60phy    C21 1608   5.411   0.069   0.487 -0.2057 -0.3358  0.0177
   60phy    C20 1609   5.524   0.168   0.497 -0.1027 -0.3690 -0.3849
   60phy    C18 1610   5.669   0.122   0.467 -0.1204  0.2548 -0.3028
   60phy    O01 1611   5.692  -0.003   0.544  0.1949  0.4320  0.2069
   60phy    H01 1612   5.663   0.013   0.632  0.8031 -1.9104  0.8996
   60phy    C19 1613   5.756   0.230   0.529  0.0098  0.4536 -0.1894
   60phy    C13 1614   5.702   0.098   0.308  1.1759 -0.4374 -0.0101
   60phy     H3 1615   5.627   0.021   0.275  0.2260 -0.0141  1.0919
   60phy    O33 1616   5.662   0.205   0.217  0.0239  0.3316 -0.2590
   60phy    H1B 1617   5.736   0.262   0.212 -1.1501  1.9293 -0.2487
   60phy    C12 1618   5.822   0.007   0.256  0.0773  0.1521  0.0194
   60phy    O11 1619   5.946   0.071   0.220  0.3764  0.9682  0.3397
   60phy    H1A 1620   6.011   0.068   0.289  1.1138 -0.8458 -0.3836
   61phy    C35 1621   0.327   5.017   2.158 -0.0882  0.0114  0.4154
   61phy    C33 1622   0.385   5.027   2.013 -0.2083  0.3920  0.1699
   61phy    C34 1623   0.284   5.080   1.913  0.3410  0.5077  0.0773
   61phy    C32 1624   0.519   5.098   2.013  0.0237  0.2271 -0.1020
   61phy    C31 1625   0.649   5.014   1.996  0.2645 -0.0317  0.2660
   61phy    C30 1626   0.777   5.094   2.000 -0.3490 -0.1961  0.0227
   61phy    C28 1627   0.900   5.005   1.991  0.1047  0.2600 -0.7602
   61phy    C29 1628   0.966   4.991   1.852 -0.4295 -0.6959 -0.4655
   61phy    C27 1629   1.005   5.055   2.093 -0.1525 -0.5624 -0.0774
   61phy    C26 1630   1.098   4.952   2.160  0.0254  0.4391  0.3129
   61phy    C25 1631   1.187   5.020   2.258 -0.6095 -0.2891 -0.1719
   61phy    C23 1632   1.268   4.923   2.351  0.3470 -0.3901  0.2317
   61phy    C24 1633   1.414   4.964   2.375 -0.1290 -0.7015  0.1323
   61phy    C22 1634   1.194   4.879   2.478  0.1583 -0.3127 -0.1629
   61phy    C21 1635   1.223   4.743   2.545 -0.6394 -0.4949 -0.7246
   61phy    C20 1636   1.117   4.711   2.652  0.2736 -0.4269  0.3369
   61phy    C18 1637   1.134   4.592   2.758 -0.4398 -0.4458 -0.0009
   61phy    O01 1638   1.253   4.617   2.828 -0.1708  0.7047 -0.0918
   61phy    H01 1639   1.315   4.550   2.806 -0.0776 -0.2090  2.5069
   61phy    C19 1640   1.023   4.611   2.861 -0.1778 -0.3388 -0.2731
   61phy    C13 1641   1.133   4.442   2.694  0.4602 -0.2484 -0.5360
   61phy     H3 1642   1.049   4.429   2.621  1.9894 -0.5203 -2.3201
   61phy    O33 1643   1.108   4.338   2.790  0.4632  0.0556 -0.1451
   61phy    H1B 1644   1.055   4.272   2.750  1.7174 -1.5115  0.6948
   61phy    C12 1645   1.264   4.392   2.623  0.3004  0.5620 -0.1189
   61phy    O11 1646   1.382   4.407   2.702  0.1477  0.3367  0.6724
   61phy    H1A 1647   1.455   4.357   2.672  0.8417 -0.5016  3.4096
   62phy    C35 1648   0.848   4.650   1.574  0.3782  0.1452  0.4202
   62phy    C33 1649   0.714   4.719   1.552 -0.4432  0.1818  0.1988
   62phy    C34 1650   0.617   4.691   1.673  0.6702 -0.2506 -0.3545
   62phy    C32 1651   0.739   4.870   1.532  0.0890  0.2700  0.0816
   62phy    C31 1652   0.698   4.930   1.397  0.1338  0.3433  0.5653
   62phy    C30 1653   0.722   5.081   1.396  0.1292  0.1901 -0.3566
   62phy    C28 1654   0.691   5.162   1.267 -0.1860 -0.2738 -0.0420
   62phy    C29 1655   0.632   5.291   1.323 -0.2404 -0.2287 -0.2849
   62phy    C27 1656   0.822   5.203   1.194  0.1362 -0.1312 -0.1224
   62phy    C26 1657   0.830   5.143   1.057  0.3151 -0.2127  0.3323
   62phy    C25 1658   0.957   5.189   0.988 -0.1123  0.0049  0.6386
   62phy    C23 1659   0.961   5.179   0.837  0.1238 -0.5505  0.0487
   62phy    C24 1660   1.035   5.299   0.770 -0.7908  0.0069 -0.3406
   62phy    C22 1661   1.026   5.043   0.804  0.1722  0.0424  0.5223
   62phy    C21 1662   0.970   4.966   0.680  0.0257 -0.2964 -0.2001
   62phy    C20 1663   1.033   4.824   0.670  0.0852  0.2287 -0.0571
   62phy    C18 1664   0.991   4.705   0.573 -0.5040  0.4624  0.1020
   62phy    O01 1665   0.852   4.667   0.596 -0.3002  0.7889  0.0161
   62phy    H01 1666   0.827   4.589   0.551 -0.3679  0.4486  0.6366
   62phy    C19 1667   1.084   4.589   0.609  0.5539 -0.1719  0.0324
   62phy    C13 1668   1.002   4.739   0.418 -0.0812 -0.2646 -0.2034
   62phy     H3 1669   0.935   4.828   0.405  0.3480  0.0623 -0.2315
   62phy    O33 1670   1.117   4.806   0.367  0.0869  0.3471  0.1451
   62phy    H1B 1671   1.185   4.744   0.347 -1.0177 -1.1647  0.8450
   62phy    C12 1672   0.925   4.666   0.301  0.2034  0.0564  1.0479
   62phy    O11 1673   1.003   4.575   0.231  0.3916  0.4238 -0.4635
   62phy    H1A 1674   1.085   4.619   0.220 -0.5522  2.1392 -1.0252
   63phy    C35 1675   2.714   2.882   1.304 -0.2424 -0.2625  0.0713
   63phy    C33 1676   2.832   2.888   1.398  0.0360 -0.2718  0.2638
   63phy    C34 1677   2.911   2.760   1.400  0.0392  0.1383 -0.3547
   63phy    C32 1678   2.930   3.004   1.372  0.7390 -0.2748  0.7504
   63phy    C31 1679   2.961   3.094   1.490  0.2178  0.1121  0.5187
   63phy    C30 1680   3.082   3.185   1.468 -0.3890  0.1821  0.5766
   63phy    C28 1681   3.108   3.279   1.588  0.0290  0.0544 -0.2438
   63phy    C29 1682   3.262   3.291   1.610 -0.4366 -0.0861  0.5459
   63phy    C27 1683   3.035   3.416   1.584  0.9628  0.0353  0.3932
   63phy    C26 1684   2.987   3.451   1.723  0.3713  0.2450 -0.5473
   63phy    C25 1685   2.917   3.588   1.734  0.0115 -0.2617  0.0148
   63phy    C23 1686   2.878   3.616   1.878 -0.3289 -0.1514 -0.0932
   63phy    C24 1687   2.928   3.755   1.909  0.0113  0.2383 -0.3977
   63phy    C22 1688   2.728   3.602   1.898  0.3541  0.0190 -0.5421
   63phy    C21 1689   2.679   3.582   2.039 -0.5416 -0.4140  0.0078
   63phy    C20 1690   2.533   3.626   2.048 -0.0567  0.2577 -0.2874
   63phy    C18 1691   2.462   3.630   2.188 -0.1440  0.3411 -0.1376
   63phy    O01 1692   2.550   3.686   2.283  0.6048 -0.0050  0.2683
   63phy    H01 1693   2.570   3.773   2.255 -1.4020 -0.2281 -2.2072
   63phy    C19 1694   2.346   3.724   2.156  0.3117 -0.1766 -0.4181
   63phy    C13 1695   2.415   3.482   2.240  0.2095  0.2538 -0.1875
   63phy     H3 1696   2.505   3.415   2.241 -0.8549 -1.2143 -0.3650
   63phy    O33 1697   2.326   3.418   2.151  0.0280  1.0052 -0.2206
   63phy    H1B 1698   2.351   3.431   2.062  0.0664  0.6138 -0.2659
   63phy    C12 1699   2.357   3.464   2.388 -0.6933 -0.5247  0.2239
   63phy    O11 1700   2.443   3.516   2.481 -0.0206 -0.5310  0.4313
   63phy    H1A 1701   2.420   3.607   2.485 -2.2677 -1.0480  1.0360
   64phy    C35 1702   1.735   3.600   1.284  0.3937  0.6567 -0.5424
   64phy    C33 1703   1.654   3.726   1.293 -0.1468  0.6269  0.4005
   64phy    C34 1704   1.672   3.793   1.426 -0.1144 -0.5404 -0.0689
   64phy    C32 1705   1.683   3.813   1.173  0.1882 -0.1469 -0.0035
   64phy    C31 1706   1.566   3.895   1.121  0.2806  0.0487 -0.2066
   64phy    C30 1707   1.617   4.002   1.024  0.0057 -0.0450  0.1609
   64phy    C28 1708   1.516   4.092   0.959  0.1730  0.2827 -1.0462
   64phy    C29 1709   1.498   4.220   1.046  0.1984  0.2329 -0.1631
   64phy    C27 1710   1.569   4.124   0.814 -0.2463 -0.3334 -0.3044
   64phy    C26 1711   1.458   4.138   0.712  0.0253 -0.0412 -0.3782
   64phy    C25 1712   1.505   4.213   0.587  0.2582  0.4267  0.1137
   64phy    C23 1713   1.401   4.256   0.482 -0.3720  0.5198  0.3065
   64phy    C24 1714   1.409   4.407   0.460  1.0429  0.2386  0.1820
   64phy    C22 1715   1.427   4.175   0.352  0.3410  0.0431  0.4142
   64phy    C21 1716   1.319   4.173   0.241  0.0757  0.5695  0.3939
   64phy    C20 1717   1.323   4.040   0.167 -0.7131 -0.0411  0.9601
   64phy    C18 1718   1.319   4.030   0.013  0.3867  0.4126  0.6358
   64phy    O01 1719   1.195   4.100  -0.036  0.0221  0.3030  0.2720
   64phy    H01 1720   1.207   4.192  -0.051 -0.3214  0.2747 -0.1883
   64phy    C19 1721   1.304   3.882  -0.014  0.2311 -0.0351  0.3651
   64phy    C13 1722   1.453   4.099  -0.056  0.5465 -0.0562  0.2120
   64phy     H3 1723   1.436   4.208  -0.037 -2.1170 -0.2117 -0.7628
   64phy    O33 1724   1.580   4.092   0.001  0.1517  0.5118 -0.5279
   64phy    H1B 1725   1.607   4.172   0.043  0.5978  0.1228 -0.0573
   64phy    C12 1726   1.479   4.140  -0.209  0.4129  0.0633 -0.1473
   64phy    O11 1727   1.577   4.067  -0.271 -0.2420  0.4752  0.3886
   64phy    H1A 1728   1.660   4.094  -0.237  1.2487 -1.2374 -1.6102
   65phy    C35 1729   1.962   0.319   0.952 -0.0735 -0.5180 -0.3164
   65phy    C33 1730   2.005   0.368   1.090 -0.2593 -0.0142  0.1127
   65phy    C34 1731   1.887   0.431   1.165 -0.3458 -0.0914 -0.1652
   65phy    C32 1732   2.067   0.260   1.178 -0.4170 -0.4731  1.0725
   65phy    C31 1733   2.216   0.265   1.189 -0.2449  0.0720  0.0150
   65phy    C30 1734   2.278   0.145   1.263 -0.2699 -0.0979  0.3971
   65phy    C28 1735   2.425   0.163   1.297 -0.0222  0.3956  0.1616
   65phy    C29 1736   2.440   0.212   1.437 -0.2850 -0.2332 -0.1756
   65phy    C27 1737   2.510   0.034   1.268 -0.4823  0.2563  0.2060
   65phy    C26 1738   2.646   0.063   1.199 -0.5184 -0.1542 -0.1567
   65phy    C25 1739   2.727  -0.060   1.153  0.0727  0.0366  0.0456
   65phy    C23 1740   2.842  -0.023   1.055  0.9571  0.2088 -0.6067
   65phy    C24 1741   2.975  -0.049   1.121 -0.1403 -0.6021 -0.1921
   65phy    C22 1742   2.817  -0.103   0.926  0.0291 -0.1303 -0.4218
   65phy    C21 1743   2.872  -0.043   0.800 -0.4622  0.1655 -0.4612
   65phy    C20 1744   2.810  -0.129   0.687 -0.0230 -0.1979 -0.3117
   65phy    C18 1745   2.809  -0.071   0.544  0.1654 -0.1642  0.1704
   65phy    O01 1746   2.770   0.066   0.543 -0.0495 -0.1742  0.1679
   65phy    H01 1747   2.704   0.088   0.606 -1.1281  0.1746 -1.0322
   65phy    C19 1748   2.698  -0.157   0.478  0.5882  0.1614  0.0291
   65phy    C13 1749   2.953  -0.086   0.475  0.0256  0.9610 -0.2797
   65phy     H3 1750   3.020  -0.022   0.538 -1.7864  2.1546  0.5011
   65phy    O33 1751   3.026  -0.210   0.494 -0.3078  0.0913  0.6979
   65phy    H1B 1752   3.101  -0.199   0.549 -0.3847  0.2835  0.7639
   65phy    C12 1753   3.004   0.002   0.355  0.1105 -0.5245 -0.0860
   65phy    O11 1754   2.923   0.110   0.318  0.6624 -0.8976  0.4248
   65phy    H1A 1755   2.879   0.146   0.392 -0.0458  0.7705 -0.7503
   66phy    C35 1756   2.323   1.464   1.829 -0.3198  0.3107 -0.2544
   66phy    C33 1757   2.254   1.537   1.710  0.4563 -0.6272  0.1134
   66phy    C34 1758   2.351   1.626   1.639 -0.5187  0.7879  0.4066
   66phy    C32 1759   2.190   1.431   1.620  0.3035  0.0240  0.3585
   66phy    C31 1760   2.039   1.435   1.603 -0.0542  0.0108 -0.1504
   66phy    C30 1761   1.987   1.368   1.479 -0.1958 -0.0384  0.2022
   66phy    C28 1762   1.833   1.365   1.464 -0.1126 -0.1240 -0.5758
   66phy    C29 1763   1.786   1.372   1.320 -0.3766  0.1041  0.1743
   66phy    C27 1764   1.779   1.230   1.508 -0.1563 -0.0744  0.0410
   66phy    C26 1765   1.737   1.201   1.650 -0.3766 -0.1210  0.0556
   66phy    C25 1766   1.708   1.050   1.660 -0.0647 -0.2062  0.9336
   66phy    C23 1767   1.637   1.007   1.790 -0.0543  0.0720  0.0274
   66phy    C24 1768   1.487   0.995   1.773  0.1887  0.4249  0.1359
   66phy    C22 1769   1.702   0.879   1.843 -0.2509 -0.4221  0.0281
   66phy    C21 1770   1.694   0.845   1.991 -0.0963 -0.4196  0.1009
   66phy    C20 1771   1.751   0.705   2.021 -0.1489  0.1024 -0.8378
   66phy    C18 1772   1.765   0.654   2.171  0.1767  0.1705 -0.5885
   66phy    O01 1773   1.648   0.690   2.250 -0.7737 -0.0587 -0.0034
   66phy    H01 1774   1.637   0.624   2.316  0.7243 -0.2574  0.0869
   66phy    C19 1775   1.758   0.507   2.150 -0.0785  0.2152 -0.1726
   66phy    C13 1776   1.893   0.709   2.254 -0.8626 -0.5763 -0.2830
   66phy     H3 1777   1.984   0.695   2.191 -0.1618 -0.3110  0.6561
   66phy    O33 1778   1.936   0.623   2.365 -0.1140 -0.0966  0.3275
   66phy    H1B 1779   1.865   0.615   2.426 -1.0468  1.6507 -0.4314
   66phy    C12 1780   1.890   0.862   2.296  0.6436  0.2126 -0.2956
   66phy    O11 1781   1.795   0.901   2.393  0.4383  0.3351  0.2029
   66phy    H1A 1782   1.704   0.883   2.377 -0.3344  1.4990  2.7668
   67phy    C35 1783   3.801   0.629   1.163 -0.0080  0.4689  0.0213
   67phy    C33 1784   3.873   0.744   1.095  0.3701  0.4326  0.1274
   67phy    C34 1785   3.882   0.862   1.189  0.2040 -0.3108  0.0968
   67phy    C32 1786   4.016   0.697   1.046  0.3351 -0.2207 -0.4316
   67phy    C31 1787   4.015   0.636   0.904 -0.0415 -0.0723 -0.4215
   67phy    C30 1788   4.144   0.586   0.846 -0.0917  0.1668  0.0186
   67phy    C28 1789   4.149   0.543   0.700  0.0884 -0.2922 -0.1048
   67phy    C29 1790   4.291   0.562   0.640  0.3188  0.1291 -0.1471
   67phy    C27 1791   4.113   0.395   0.679 -0.0303  0.3704  0.7953
   67phy    C26 1792   4.034   0.364   0.552  0.2323 -0.2568  0.6165
   67phy    C25 1793   3.986   0.221   0.541 -0.0601  0.1507 -0.1392
   67phy    C23 1794   3.917   0.176   0.412  0.0895 -0.0167  0.7653
   67phy    C24 1795   3.948   0.029   0.382  0.9344  0.3016  0.4747
   67phy    C22 1796   3.766   0.215   0.419  0.1532  0.2683 -0.1596
   67phy    C21 1797   3.685   0.216   0.290  0.2192  0.5886  0.8161
   67phy    C20 1798   3.542   0.255   0.318 -0.1246 -0.3515 -0.4815
   67phy    C18 1799   3.426   0.225   0.218  0.8054  0.2460  0.4024
   67phy    O01 1800   3.456   0.292   0.095  0.6715 -0.0111  0.1685
   67phy    H01 1801   3.513   0.240   0.042 -0.0128 -0.7858  0.1766
   67phy    C19 1802   3.313   0.302   0.289 -0.0575  0.9605  0.0820
   67phy    C13 1803   3.394   0.064   0.195 -0.1977  0.3887  0.2786
   67phy     H3 1804   3.484   0.021   0.144 -0.2654 -1.5012  1.6679
   67phy    O33 1805   3.400  -0.017   0.310 -0.5365  0.2027  0.1101
   67phy    H1B 1806   3.466  -0.082   0.299  0.6188  1.2967  0.4323
   67phy    C12 1807   3.308  -0.002   0.071 -0.4350 -0.0681 -0.6205
   67phy    O11 1808   3.346   0.017  -0.060  0.2732  0.4488  0.3362
   67phy    H1A 1809   3.321   0.105  -0.079  0.1128  0.2985 -0.1595
   68phy    C35 1810   2.591   3.514   0.630  0.1425 -0.2542 -0.0081
   68phy    C33 1811   2.539   3.568   0.759  0.0679 -0.2376  0.2568
   68phy    C34 1812   2.602   3.482   0.874  0.1084 -0.1551  0.3324
   68phy    C32 1813   2.582   3.714   0.776  0.1408  0.0322  0.6841
   68phy    C31 1814   2.476   3.814   0.826  0.0224  0.2727 -0.0310
   68phy    C30 1815   2.516   3.956   0.845  0.4202  0.3312 -0.1859
   68phy    C28 1816   2.406   4.046   0.904  0.9265 -0.0754 -0.2545
   68phy    C29 1817   2.457   4.111   1.030 -0.0904 -0.4198  0.1257
   68phy    C27 1818   2.363   4.158   0.808  0.1232  0.2239 -0.4407
   68phy    C26 1819   2.254   4.118   0.704  0.2341 -0.3132  0.0727
   68phy    C25 1820   2.213   4.232   0.613  0.8002  0.3792  0.2793
   68phy    C23 1821   2.126   4.189   0.491  0.1700  0.0742 -0.1810
   68phy    C24 1822   1.995   4.276   0.494 -0.3366  0.6685  0.0495
   68phy    C22 1823   2.193   4.219   0.355 -0.4624  0.6235 -0.2674
   68phy    C21 1824   2.282   4.118   0.281  0.1179  0.1712 -0.0843
   68phy    C20 1825   2.344   4.191   0.163  0.3961 -0.1442  0.0104
   68phy    C18 1826   2.408   4.112   0.043 -0.5201  0.1355  0.4905
   68phy    O01 1827   2.514   4.035   0.096  0.0488 -0.1485 -0.0871
   68phy    H01 1828   2.559   4.084   0.162 -0.8115  0.8796 -0.2466
   68phy    C19 1829   2.457   4.225  -0.051 -0.2059 -0.0052  0.2182
   68phy    C13 1830   2.306   4.021  -0.036 -0.1533  0.1782 -0.0038
   68phy     H3 1831   2.274   3.947   0.042  0.4650 -0.3078 -0.1986
   68phy    O33 1832   2.178   4.078  -0.060 -0.1030 -0.1293 -0.3429
   68phy    H1B 1833   2.116   4.039  -0.001  1.5135 -0.8406  0.9487
   68phy    C12 1834   2.330   3.898  -0.128 -0.4509  0.2139 -0.4631
   68phy    O11 1835   2.352   3.927  -0.261  0.2383 -0.1379  0.1387
   68phy    H1A 1836   2.270   3.938  -0.306 -0.9294 -0.9410  1.9485
   69phy    C35 1837   1.704   4.564   1.503  0.7680  0.2766  0.2439
   69phy    C33 1838   1.716   4.511   1.366 -0.0930 -0.0643 -0.3246
   69phy    C34 1839   1.681   4.612   1.261 -0.1348 -0.1058 -0.0269
   69phy    C32 1840   1.860   4.465   1.340  0.3558  0.1027 -0.6114
   69phy    C31 1841   1.896   4.319   1.366  0.0763  0.0060  0.7622
   69phy    C30 1842   2.033   4.276   1.307 -0.5133  0.2399  0.1323
   69phy    C28 1843   2.066   4.128   1.322  0.0650  0.4511  0.2651
   69phy    C29 1844   2.053   4.053   1.188 -0.1554  0.2470 -0.2784
   69phy    C27 1845   2.207   4.121   1.382 -0.4570  0.0102 -0.5436
   69phy    C26 1846   2.235   4.008   1.485  0.0527 -0.0593  0.2942
   69phy    C25 1847   2.374   4.013   1.552  0.0604 -0.2980 -0.0301
   69phy    C23 1848   2.421   3.902   1.653  0.0921  0.1057  0.5364
   69phy    C24 1849   2.457   3.769   1.591 -0.3240 -0.0046 -0.6189
   69phy    C22 1850   2.544   3.950   1.734  0.1461  0.1439 -0.3708
   69phy    C21 1851   2.520   3.963   1.888  0.1449 -0.3623 -0.0984
   69phy    C20 1852   2.642   4.035   1.948  0.3512 -0.0038 -0.1696
   69phy    C18 1853   2.661   4.065   2.100  0.5881  0.7454 -0.1133
   69phy    O01 1854   2.654   3.934   2.164  0.2128  0.4590  0.1058
   69phy    H01 1855   2.711   3.933   2.238  0.8354  0.8959 -0.3571
   69phy    C19 1856   2.809   4.105   2.108 -0.0661  0.0794  0.4859
   69phy    C13 1857   2.569   4.168   2.185  0.3004  0.9346 -0.0047
   69phy     H3 1858   2.580   4.272   2.145 -0.0429  0.9794  0.0112
   69phy    O33 1859   2.628   4.178   2.315  0.3024  0.1367 -0.1493
   69phy    H1B 1860   2.605   4.099   2.361 -1.6511  1.4412  1.2541
   69phy    C12 1861   2.415   4.146   2.193  0.0016  0.0245  0.1959
   69phy    O11 1862   2.334   4.249   2.251  0.3463 -0.3284  0.5682
   69phy    H1A 1863   2.260   4.207   2.291 -1.8302  0.7178 -1.9822
   70phy    C35 1864   1.158   4.968   1.407  0.3551  0.3397  0.1414
   70phy    C33 1865   1.165   5.124   1.386  0.3617  0.1127  0.1256
   70phy    C34 1866   1.148   5.191   1.526 -0.1093 -0.7990  0.0813
   70phy    C32 1867   1.295   5.167   1.309 -0.4574  0.3828  0.0946
   70phy    C31 1868   1.286   5.295   1.222  0.0723 -0.2325 -0.5191
   70phy    C30 1869   1.417   5.336   1.151  0.1119 -0.9598  0.0632
   70phy    C28 1870   1.418   5.479   1.095 -0.6476 -0.7309 -0.0319
   70phy    C29 1871   1.463   5.583   1.201 -0.3660 -0.1167  0.1498
   70phy    C27 1872   1.519   5.484   0.978  0.0013  0.3592  0.3054
   70phy    C26 1873   1.459   5.524   0.843  0.6483 -0.1169  0.3256
   70phy    C25 1874   1.570   5.517   0.733  0.4586 -0.5409 -0.3237
   70phy    C23 1875   1.510   5.513   0.593  0.3459 -0.1911  0.3858
   70phy    C24 1876   1.501   5.658   0.531  0.0681  0.3580  0.0097
   70phy    C22 1877   1.604   5.415   0.519 -0.2049 -0.1813 -0.2272
   70phy    C21 1878   1.559   5.344   0.397  0.5814 -0.1098  0.0682
   70phy    C20 1879   1.681   5.306   0.313  0.1786 -0.2225  0.1939
   70phy    C18 1880   1.675   5.238   0.169  0.3876 -0.1838 -0.2362
   70phy    O01 1881   1.575   5.134   0.175 -0.0387 -0.2894 -0.3148
   70phy    H01 1882   1.490   5.168   0.192  0.3878  0.2906  0.7970
   70phy    C19 1883   1.813   5.172   0.156 -0.0584  0.1897  0.1407
   70phy    C13 1884   1.648   5.345   0.050 -0.1953  0.1308 -0.4034
   70phy     H3 1885   1.553   5.396   0.082  0.2753  0.9445 -0.2780
   70phy    O33 1886   1.738   5.462   0.049 -0.2471 -0.0718 -0.0020
   70phy    H1B 1887   1.701   5.537   0.092  0.5599  0.6513 -0.5327
   70phy    C12 1888   1.580   5.309  -0.090 -0.0659  0.6526 -0.2341
   70phy    O11 1889   1.501   5.193  -0.094 -0.0154 -0.0271 -0.2520
   70phy    H1A 1890   1.513   5.142  -0.017  1.3321 -0.0654 -0.4641
   71phy    C35 1891   2.709   1.081   0.989  0.2401 -0.1220 -0.1837
   71phy    C33 1892   2.850   1.028   1.010 -0.2677  0.4536 -0.3738
   71phy    C34 1893   2.936   1.132   1.073  0.1682 -0.0042 -0.0692
   71phy    C32 1894   2.842   0.899   1.099  0.2592  0.5000 -0.0844
   71phy    C31 1895   2.851   0.767   1.022  1.1777  0.2939  0.2465
   71phy    C30 1896   2.829   0.644   1.110 -0.0904 -0.1130  0.1210
   71phy    C28 1897   2.830   0.504   1.056 -0.4761  0.9101  0.1514
   71phy    C29 1898   2.906   0.412   1.150 -0.0921  0.2722  0.2790
   71phy    C27 1899   2.685   0.460   1.023 -0.0132 -0.0498 -0.4567
   71phy    C26 1900   2.676   0.363   0.900  0.2443 -0.5964 -0.6805
   71phy    C25 1901   2.528   0.320   0.876 -0.3761  0.1426  0.1359
   71phy    C23 1902   2.506   0.224   0.757 -0.0673  0.3176  0.2509
   71phy    C24 1903   2.436   0.092   0.797 -0.5879  0.0116  0.0620
   71phy    C22 1904   2.413   0.284   0.646 -0.1857  0.1934 -0.1363
   71phy    C21 1905   2.455   0.255   0.502 -0.2801  0.2968 -0.2392
   71phy    C20 1906   2.344   0.259   0.396  0.3108 -0.0982 -0.2016
   71phy    C18 1907   2.387   0.219   0.240  0.2800 -0.5162 -0.8728
   71phy    O01 1908   2.489   0.316   0.201  0.1317  0.1780  0.0931
   71phy    H01 1909   2.455   0.401   0.180 -0.5361 -0.3877 -1.2705
   71phy    C19 1910   2.259   0.252   0.158  0.3360  0.9813 -0.3999
   71phy    C13 1911   2.425   0.068   0.204 -0.4402 -0.6297  0.5602
   71phy     H3 1912   2.501   0.044   0.284  0.9506  0.6164 -0.3462
   71phy    O33 1913   2.340  -0.044   0.231  0.0074 -0.9244  0.4411
   71phy    H1B 1914   2.388  -0.124   0.240 -0.6055 -1.1218  2.5914
   71phy    C12 1915   2.540   0.036   0.092 -0.0009 -0.3008  0.0893
   71phy    O11 1916   2.496   0.050  -0.045 -0.0888 -0.0909 -0.0464
   71phy    H1A 1917   2.569   0.035  -0.102 -1.3053 -0.7961 -1.4760
   72phy    C35 1918   2.504   0.659   1.496  0.1574  0.2801 -0.1523
   72phy    C33 1919   2.464   0.760   1.387 -0.6237 -0.1961  0.2744
   72phy    C34 1920   2.558   0.883   1.400  0.5675 -0.4233  0.0501
   72phy    C32 1921   2.443   0.690   1.256  0.2388  0.1013  0.2270
   72phy    C31 1922   2.386   0.766   1.140  0.2111 -0.3792  0.3708
   72phy    C30 1923   2.345   0.671   1.027  0.0056 -0.3828 -0.8958
   72phy    C28 1924   2.322   0.729   0.887  0.6462  0.1190  0.0070
   72phy    C29 1925   2.455   0.757   0.816  0.2520 -0.4366 -0.0128
   72phy    C27 1926   2.231   0.626   0.817 -0.1761 -0.0753  0.1494
   72phy    C26 1927   2.144   0.677   0.700  0.3086 -0.0204 -0.2055
   72phy    C25 1928   2.060   0.562   0.643  0.3643  0.3767  0.2098
   72phy    C23 1929   2.002   0.589   0.501  0.1502 -0.0680  0.4075
   72phy    C24 1930   1.996   0.467   0.419 -0.4650 -0.4636 -0.1919
   72phy    C22 1931   1.872   0.674   0.489 -0.2672 -0.2243  0.2932
   72phy    C21 1932   1.866   0.753   0.354  0.3588 -0.6581  0.2313
   72phy    C20 1933   1.731   0.821   0.342 -0.3166 -0.1655 -0.1068
   72phy    C18 1934   1.677   0.864   0.195 -0.1491 -0.5603 -0.4222
   72phy    O01 1935   1.774   0.944   0.121  0.3714 -0.5711  0.7567
   72phy    H01 1936   1.855   0.897   0.111  0.9620  0.4106  0.8048
   72phy    C19 1937   1.554   0.953   0.234  0.4345 -0.1842 -0.1065
   72phy    C13 1938   1.645   0.732   0.108 -0.1903  0.0025  0.1399
   72phy     H3 1939   1.747   0.700   0.072 -0.5449  0.3779 -1.2658
   72phy    O33 1940   1.609   0.609   0.172  0.1902  0.1034  0.0436
   72phy    H1B 1941   1.516   0.608   0.184 -0.0225  0.1155 -1.4030
   72phy    C12 1942   1.607   0.725  -0.050  0.5023 -0.0018 -0.5888
   72phy    O11 1943   1.606   0.847  -0.121 -0.3377  0.0054 -0.5599
   72phy    H1A 1944   1.560   0.910  -0.069  0.8671 -0.3984  1.0684
   73phy    C35 1945   1.723   2.524   0.816 -0.2158 -0.2633 -0.1093
   73phy    C33 1946   1.820   2.638   0.852  0.1122 -0.2296  0.2656
   73phy    C34 1947   1.740   2.765   0.874 -0.2477 -0.1772  0.3156
   73phy    C32 1948   1.910   2.595   0.966  0.1004  1.0415 -0.1200
   73phy    C31 1949   2.049   2.661   0.980 -0.6421  0.3814 -0.2628
   73phy    C30 1950   2.142   2.604   1.089 -0.1117 -0.4534  0.5482
   73phy    C28 1951   2.280   2.672   1.110 -0.1674  0.5759  0.3875
   73phy    C29 1952   2.263   2.810   1.180 -0.4288 -0.5985 -0.3983
   73phy    C27 1953   2.366   2.575   1.199 -0.1789 -0.0748 -0.2535
   73phy    C26 1954   2.510   2.554   1.160 -0.3616 -0.1861  0.3369
   73phy    C25 1955   2.567   2.436   1.240 -0.1595 -0.6698 -0.3822
   73phy    C23 1956   2.714   2.398   1.206 -0.2518 -0.4524  0.0987
   73phy    C24 1957   2.795   2.422   1.334  0.0844  0.1233 -0.7856
   73phy    C22 1958   2.726   2.249   1.176 -0.2269 -0.1465  0.2175
   73phy    C21 1959   2.710   2.188   1.035 -0.0196  0.2234 -0.1739
   73phy    C20 1960   2.703   2.035   1.036  0.0458  0.1735 -0.1023
   73phy    C18 1961   2.694   1.952   0.899  0.4385  0.5975 -0.1533
   73phy    O01 1962   2.608   2.009   0.804 -0.1947  0.1324 -0.4033
   73phy    H01 1963   2.613   1.953   0.729  0.7622 -1.0721  0.5109
   73phy    C19 1964   2.646   1.815   0.942  0.3409  0.2384  0.0274
   73phy    C13 1965   2.843   1.948   0.832 -0.1660 -0.7413  0.0648
   73phy     H3 1966   2.865   2.056   0.813 -0.5743 -0.6761 -0.0467
   73phy    O33 1967   2.954   1.927   0.924  0.8193 -0.2536 -0.2081
   73phy    H1B 1968   2.931   1.887   1.006  4.1843 -1.1692  0.4781
   73phy    C12 1969   2.882   1.917   0.680 -0.3245  0.1432 -0.0703
   73phy    O11 1970   2.784   1.952   0.590 -0.9188 -0.1206 -0.1986
   73phy    H1A 1971   2.815   1.927   0.505 -0.3408 -2.1210  0.5342
   74phy    C35 1972   4.036   2.350   2.918 -0.2199  0.5874  0.3292
   74phy    C33 1973   4.061   2.229   3.006  0.0878 -0.2417 -0.2037
   74phy    C34 1974   4.207   2.182   2.996 -0.2185 -0.1810  0.3203
   74phy    C32 1975   4.007   2.270   3.149 -0.0307 -0.4924 -0.0480
   74phy    C31 1976   3.957   2.153   3.233  0.0208  0.3284 -0.0452
   74phy    C30 1977   3.915   2.192   3.378  0.6757  0.4469 -0.3024
   74phy    C28 1978   3.842   2.079   3.455  0.5288 -0.1223 -0.4150
   74phy    C29 1979   3.902   2.080   3.595  0.5644  0.1142  0.2955
   74phy    C27 1980   3.688   2.093   3.459 -0.2795 -0.3742 -0.2831
   74phy    C26 1981   3.600   1.966   3.488 -0.0501 -0.1936  0.1827
   74phy    C25 1982   3.463   2.017   3.515 -0.4393  0.0434 -0.4496
   74phy    C23 1983   3.349   1.913   3.529 -0.5455 -0.3424 -0.0713
   74phy    C24 1984   3.350   1.855   3.676 -0.0572 -0.4404 -0.3198
   74phy    C22 1985   3.216   1.982   3.494 -0.3406 -0.0305  0.1834
   74phy    C21 1986   3.116   1.878   3.437 -0.4010 -0.0920  0.5151
   74phy    C20 1987   2.989   1.956   3.391  0.1717  0.0816 -0.1142
   74phy    C18 1988   2.889   1.886   3.294 -0.7406  0.2167  0.0084
   74phy    O01 1989   2.955   1.841   3.174 -0.4197  0.3951 -0.5102
   74phy    H01 1990   2.910   1.761   3.155 -1.7822  0.6018  1.4992
   74phy    C19 1991   2.789   1.996   3.252 -0.3163  0.7410 -0.7045
   74phy    C13 1992   2.811   1.767   3.361 -0.3942  0.4000  0.0152
   74phy     H3 1993   2.890   1.701   3.406 -0.6206 -0.9613 -1.5068
   74phy    O33 1994   2.739   1.787   3.485  0.4176 -0.4456 -0.2294
   74phy    H1B 1995   2.647   1.792   3.469  0.2475 -0.1734  0.7962
   74phy    C12 1996   2.759   1.642   3.284 -0.0887 -0.4505 -0.1849
   74phy    O11 1997   2.832   1.604   3.169 -0.0089  0.1955 -0.2662
   74phy    H1A 1998   2.803   1.520   3.138 -0.1639  0.9594 -2.3706
   75phy    C35 1999   4.292   1.981   1.160  0.0803  0.6445 -0.0315
   75phy    C33 2000   4.397   2.090   1.158  0.7436 -0.4693 -0.1931
   75phy    C34 2001   4.365   2.193   1.267 -0.4161  0.2249  0.2618
   75phy    C32 2002   4.539   2.035   1.169 -0.2462 -0.0106 -0.2545
   75phy    C31 2003   4.651   2.128   1.111 -0.1864 -0.3557  0.1279
   75phy    C30 2004   4.785   2.054   1.109  0.4960  0.4881 -0.2022
   75phy    C28 2005   4.890   2.141   1.039 -0.3217 -0.8163 -0.2302
   75phy    C29 2006   4.967   2.211   1.156 -0.0176 -0.5660 -0.0917
   75phy    C27 2007   4.984   2.046   0.960 -0.5261 -0.0340 -0.0878
   75phy    C26 2008   5.062   2.118   0.854  0.2574 -0.1099  0.4836
   75phy    C25 2009   5.118   2.014   0.755 -0.2626  0.2931 -0.0659
   75phy    C23 2010   5.220   2.072   0.659  0.8848  0.0096  0.2415
   75phy    C24 2011   5.361   2.080   0.718  0.3425 -0.1737  0.3520
   75phy    C22 2012   5.235   1.982   0.533  0.0890  0.5017 -0.0762
   75phy    C21 2013   5.157   2.037   0.413  0.3752  0.3971  0.0277
   75phy    C20 2014   5.161   1.927   0.303 -0.2662  0.3281 -0.1194
   75phy    C18 2015   5.099   1.947   0.158 -0.4484 -0.0400 -0.0389
   75phy    O01 2016   4.965   1.996   0.167 -0.3150 -0.3498 -0.1946
   75phy    H01 2017   4.965   2.085   0.194  2.1528 -0.1142 -0.6658
   75phy    C19 2018   5.091   1.811   0.087  0.4963  0.1720  0.0180
   75phy    C13 2019   5.193   2.047   0.073  0.5582 -0.1651 -0.1581
   75phy     H3 2020   5.199   2.140   0.136 -0.2802  0.1938 -0.6055
   75phy    O33 2021   5.335   2.016   0.079  0.3443 -0.0883  0.0238
   75phy    H1B 2022   5.365   1.927   0.088  0.4354  0.0306  0.9456
   75phy    C12 2023   5.147   2.138  -0.050  0.0398  0.0100  0.2343
   75phy    O11 2024   5.016   2.190  -0.052 -0.3507 -0.5999  0.1395
   75phy    H1A 2025   4.957   2.138  -0.103  0.6167 -1.2484 -0.3672
   76phy    C35 2026   4.239   1.698   1.603  0.7255  0.4318 -0.3677
   76phy    C33 2027   4.129   1.805   1.570  0.4345 -0.1554 -0.3197
   76phy    C34 2028   4.186   1.905   1.480  0.1142 -0.4511 -0.2179
   76phy    C32 2029   3.998   1.741   1.527 -0.1609 -0.6712  0.4106
   76phy    C31 2030   3.873   1.821   1.573 -0.0464  0.0722 -0.5259
   76phy    C30 2031   3.734   1.765   1.539 -0.0911  0.3016  0.0250
   76phy    C28 2032   3.611   1.849   1.568  0.0939  0.4648 -0.0760
   76phy    C29 2033   3.557   1.907   1.434  0.1739  0.1278  0.3856
   76phy    C27 2034   3.506   1.763   1.641  0.2741 -0.0046 -0.5374
   76phy    C26 2035   3.420   1.836   1.751  0.4256 -0.2043  0.9096
   76phy    C25 2036   3.307   1.749   1.803 -0.4070 -0.1693 -0.2101
   76phy    C23 2037   3.206   1.817   1.894  0.1658 -0.3125 -0.0122
   76phy    C24 2038   3.077   1.861   1.823 -0.2504  0.0152 -0.2098
   76phy    C22 2039   3.183   1.728   2.017  0.4142  1.0528 -0.1871
   76phy    C21 2040   3.131   1.796   2.149 -0.3851  0.1531  0.0514
   76phy    C20 2041   3.105   1.688   2.255  0.1288 -0.0768  0.3125
   76phy    C18 2042   3.082   1.723   2.407  0.0080  0.1853  0.4655
   76phy    O01 2043   2.971   1.817   2.424  0.0356 -0.1566 -0.2838
   76phy    H01 2044   2.886   1.785   2.399 -0.3024  1.2932 -1.0729
   76phy    C19 2045   3.025   1.584   2.445 -0.3013 -0.3018 -0.1469
   76phy    C13 2046   3.215   1.767   2.495  0.6930  0.1560  0.0703
   76phy     H3 2047   3.300   1.698   2.468 -0.0256 -1.2468  1.2533
   76phy    O33 2048   3.206   1.741   2.635  0.6122 -0.1222 -0.0312
   76phy    H1B 2049   3.286   1.705   2.668  0.0738 -0.5604  0.8343
   76phy    C12 2050   3.262   1.916   2.469 -0.0409 -0.4427 -0.8378
   76phy    O11 2051   3.161   2.016   2.484  0.3498  0.1714  0.1520
   76phy    H1A 2052   3.080   1.986   2.446 -0.7849  0.7715  1.9626
   77phy    C35 2053   3.254   0.145   1.339 -0.5703 -0.2161  0.4265
   77phy    C33 2054   3.376   0.125   1.261  0.3480  0.1860  0.1251
   77phy    C34 2055   3.470   0.028   1.337 -0.1447  0.3485 -0.1395
   77phy    C32 2056   3.345   0.077   1.115 -0.0020  0.2712  0.0903
   77phy    C31 2057   3.320   0.178   1.006 -0.2430  0.0741 -0.0938
   77phy    C30 2058   3.299   0.109   0.868  0.1447 -0.5260  0.4575
   77phy    C28 2059   3.284   0.211   0.753  0.5244 -0.1783 -0.1667
   77phy    C29 2060   3.375   0.155   0.641 -0.4882 -0.1939 -0.2018
   77phy    C27 2061   3.147   0.239   0.698 -0.7277  0.0092 -0.2974
   77phy    C26 2062   3.127   0.378   0.626  0.1146  0.2851 -0.6621
   77phy    C25 2063   2.982   0.390   0.579 -0.2013  0.2513 -0.0986
   77phy    C23 2064   2.957   0.507   0.484 -0.0853 -0.3485 -0.0598
   77phy    C24 2065   2.982   0.470   0.335  0.1285  0.1211 -0.0268
   77phy    C22 2066   2.805   0.532   0.498 -0.0659  0.0873  0.2319
   77phy    C21 2067   2.750   0.672   0.465  0.0940  0.4093  0.1575
   77phy    C20 2068   2.594   0.662   0.453  0.8703 -0.5395  0.0222
   77phy    C18 2069   2.522   0.728   0.332  0.0779 -0.0112  0.3962
   77phy    O01 2070   2.564   0.865   0.318  0.2428 -0.1258 -0.2389
   77phy    H01 2071   2.644   0.869   0.270  1.2738  0.7102  1.4689
   77phy    C19 2072   2.382   0.744   0.386  0.1130 -0.5980 -0.1002
   77phy    C13 2073   2.530   0.647   0.192  0.7751  0.0391 -0.2516
   77phy     H3 2074   2.611   0.572   0.208  2.8233  2.3724  0.9557
   77phy    O33 2075   2.426   0.556   0.159  0.0541  0.0775  0.1157
   77phy    H1B 2076   2.352   0.596   0.118  1.4918  1.2608 -1.5166
   77phy    C12 2077   2.614   0.698   0.078  0.1808  0.4036 -0.4649
   77phy    O11 2078   2.718   0.787   0.105  0.1081  0.0898  0.1822
   77phy    H1A 2079   2.790   0.768   0.048  0.0302 -0.3417  0.2186
   78phy    C35 2080   4.664   1.732   0.952 -0.3823  0.2661 -0.1958
   78phy    C33 2081   4.578   1.604   0.957 -0.2628  0.1403  0.7131
   78phy    C34 2082   4.667   1.482   1.004  0.0166  0.1262  0.4902
   78phy    C32 2083   4.444   1.625   1.035 -0.0338  0.1027 -0.4073
   78phy    C31 2084   4.311   1.557   0.987  0.2291  0.2582 -0.1035
   78phy    C30 2085   4.206   1.587   1.092  0.3130  0.2283 -0.0138
   78phy    C28 2086   4.066   1.537   1.075  0.5617  0.0433  0.4228
   78phy    C29 2087   3.999   1.545   1.212 -0.0361  0.1587  0.3047
   78phy    C27 2088   3.983   1.624   0.970 -0.2201 -0.3424  0.1263
   78phy    C26 2089   3.943   1.548   0.845 -0.1651 -0.2387 -0.5646
   78phy    C25 2090   3.869   1.649   0.753  0.2609  0.4016 -0.0261
   78phy    C23 2091   3.780   1.582   0.640 -0.2059  0.3960  0.3068
   78phy    C24 2092   3.636   1.567   0.671 -0.0758 -0.1306  0.3036
   78phy    C22 2093   3.805   1.660   0.515  0.3402  0.0708 -0.1132
   78phy    C21 2094   3.833   1.588   0.381 -0.2333  0.1816  0.4449
   78phy    C20 2095   3.856   1.695   0.271  0.0842  0.3396  0.0429
   78phy    C18 2096   3.845   1.660   0.115 -0.5812 -0.2707 -0.2112
   78phy    O01 2097   3.945   1.561   0.080 -0.1186  0.0541 -0.1967
   78phy    H01 2098   3.944   1.478   0.125  0.3789  0.4338  0.5377
   78phy    C19 2099   3.890   1.791   0.043  0.0599 -0.0896 -0.1194
   78phy    C13 2100   3.696   1.619   0.064  0.0304 -0.3115  0.1778
   78phy     H3 2101   3.675   1.527   0.124  0.6326  0.0618  0.9901
   78phy    O33 2102   3.591   1.700   0.123 -0.0379  0.2540  0.3459
   78phy    H1B 2103   3.585   1.775   0.067  0.3030 -0.1477 -0.2411
   78phy    C12 2104   3.644   1.548  -0.065 -0.5337  0.2408  0.1450
   78phy    O11 2105   3.548   1.620  -0.138 -0.0461  0.2661 -0.0119
   78phy    H1A 2106   3.488   1.651  -0.073 -1.6466 -1.7259 -0.4247
   79phy    C35 2107   3.279   0.706   1.191  0.6362  0.3598  0.1742
   79phy    C33 2108   3.277   0.859   1.183  0.0902  0.5492 -0.1988
   79phy    C34 2109   3.249   0.919   1.318 -0.1187  0.0673  0.4300
   79phy    C32 2110   3.413   0.905   1.129 -0.5571  0.2278 -0.6475
   79phy    C31 2111   3.405   1.039   1.056  0.2283 -0.2005 -0.0442
   79phy    C30 2112   3.541   1.086   0.998 -0.2614  0.4209 -1.0332
   79phy    C28 2113   3.531   1.212   0.906  0.0982  0.0846 -0.6881
   79phy    C29 2114   3.559   1.336   0.990 -0.3030 -1.1080  0.2609
   79phy    C27 2115   3.636   1.203   0.797 -0.1990 -0.1818  0.5264
   79phy    C26 2116   3.574   1.163   0.663  0.6390 -0.1179  0.0426
   79phy    C25 2117   3.669   1.172   0.540 -0.0875  0.0897 -0.0997
   79phy    C23 2118   3.596   1.180   0.406 -0.0187  0.2043  0.0924
   79phy    C24 2119   3.634   1.304   0.329  0.0538 -0.2640  0.0496
   79phy    C22 2120   3.618   1.044   0.335 -0.5599 -0.0690 -0.4405
   79phy    C21 2121   3.497   0.964   0.278 -0.1114 -0.0265  0.0861
   79phy    C20 2122   3.546   0.844   0.188 -0.1698 -0.1088 -0.3390
   79phy    C18 2123   3.444   0.772   0.101 -0.2546  0.5265 -0.3769
   79phy    O01 2124   3.343   0.729   0.193  0.0759  0.5444  0.0208
   79phy    H01 2125   3.263   0.733   0.144 -0.8123  0.6692  1.4002
   79phy    C19 2126   3.516   0.645   0.051  0.1047  0.3863  0.7790
   79phy    C13 2127   3.383   0.860  -0.022 -0.2487 -0.2613  0.3133
   79phy     H3 2128   3.343   0.953   0.025  0.4868  0.7998 -1.0812
   79phy    O33 2129   3.468   0.928  -0.116 -0.1063 -0.3503  0.3473
   79phy    H1B 2130   3.557   0.922  -0.088  0.0334  0.3953  0.0900
   79phy    C12 2131   3.238   0.838  -0.073  0.0658 -0.0563  0.1147
   79phy    O11 2132   3.167   0.750   0.007  0.2556  0.3002  0.2996
   79phy    H1A 2133   3.078   0.748  -0.023  0.3718  0.9388 -0.1239
   80phy    C35 2134   3.211   1.053   0.592  0.1097  0.1888  0.1613
   80phy    C33 2135   3.176   0.932   0.673  0.1889 -0.0042 -0.5868
   80phy    C34 2136   3.026   0.900   0.657 -0.0552 -0.0013  0.5708
   80phy    C32 2137   3.253   0.806   0.631  0.2514 -0.3980  0.5657
   80phy    C31 2138   3.396   0.789   0.677  0.0891  0.1787 -0.1730
   80phy    C30 2139   3.460   0.659   0.619 -0.2345 -0.2202 -0.1893
   80phy    C28 2140   3.612   0.653   0.635  0.1551  0.4948  0.1475
   80phy    C29 2141   3.667   0.567   0.753 -0.3832  1.0177  0.0600
   80phy    C27 2142   3.657   0.595   0.497 -0.2866  0.2516 -0.1988
   80phy    C26 2143   3.801   0.630   0.454  0.5514  0.0529 -0.2380
   80phy    C25 2144   3.831   0.588   0.313  0.1562 -0.2840  0.2951
   80phy    C23 2145   3.963   0.650   0.262  1.0974  1.1178  0.0675
   80phy    C24 2146   4.070   0.542   0.276 -0.1462 -0.0637  0.4977
   80phy    C22 2147   3.948   0.682   0.109  0.1300 -0.1796 -0.3391
   80phy    C21 2148   3.910   0.823   0.073  0.1244 -0.5069 -0.5563
   80phy    C20 2149   3.919   0.855  -0.079  0.2366  0.2049  0.2776
   80phy    C18 2150   3.865   0.991  -0.136  0.3691  0.4932 -0.6235
   80phy    O01 2151   3.725   1.010  -0.112 -0.0228 -0.1621 -0.4007
   80phy    H01 2152   3.701   1.086  -0.160 -0.2480 -0.2895 -0.4922
   80phy    C19 2153   3.866   0.965  -0.285 -0.1893 -0.1473  0.7911
   80phy    C13 2154   3.944   1.129  -0.098 -0.0404  0.7468 -0.2251
   80phy     H3 2155   4.051   1.096  -0.093  0.0408  0.8458 -1.1063
   80phy    O33 2156   3.963   1.228  -0.202 -0.0986  0.0562 -0.3764
   80phy    H1B 2157   3.877   1.264  -0.207 -0.4768 -0.5741  1.1166
   80phy    C12 2158   3.969   1.181   0.049  1.0142  0.2680 -0.2877
   80phy    O11 2159   3.878   1.283   0.094 -0.1902  0.1147 -0.3289
   80phy    H1A 2160   3.801   1.242   0.129  0.9188  0.6304  3.0378
   81phy    C35 2161   3.366   1.862   1.085 -0.2182 -0.5692 -0.3710
   81phy    C33 2162   3.342   1.715   1.065  0.2605  0.5362 -0.2370
   81phy    C34 2163   3.316   1.640   1.198  0.5557 -0.0710 -0.1634
   81phy    C32 2164   3.223   1.688   0.967 -0.2971 -0.5694  0.1842
   81phy    C31 2165   3.225   1.568   0.881  0.1857  0.2990  0.1581
   81phy    C30 2166   3.116   1.584   0.776 -0.3128 -0.0745  0.1227
   81phy    C28 2167   3.111   1.461   0.680 -0.2722 -0.3552 -0.1005
   81phy    C29 2168   3.001   1.365   0.730  0.4654  0.2316  0.6277
   81phy    C27 2169   3.077   1.509   0.539 -0.4390 -0.0514 -0.3633
   81phy    C26 2170   3.161   1.445   0.433 -0.1101 -0.2914  0.2739
   81phy    C25 2171   3.106   1.457   0.292  0.5737  0.6158 -0.2313
   81phy    C23 2172   3.226   1.449   0.189 -0.4324 -0.2161  0.3271
   81phy    C24 2173   3.249   1.304   0.143  0.3192  0.2788 -0.4035
   81phy    C22 2174   3.199   1.534   0.059 -0.6143  0.0723  0.0095
   81phy    C21 2175   3.257   1.676   0.070  0.5186 -0.2982  0.0893
   81phy    C20 2176   3.253   1.750  -0.065 -0.3747  0.4204  0.2070
   81phy    C18 2177   3.274   1.906  -0.076 -0.4381  0.2431 -0.3044
   81phy    O01 2178   3.168   1.970  -0.007  0.2461 -0.1756  0.1350
   81phy    H01 2179   3.108   1.904   0.023 -0.1504 -0.1742 -0.6383
   81phy    C19 2180   3.261   1.926  -0.227  0.8266  0.0301 -0.3722
   81phy    C13 2181   3.416   1.962  -0.023 -0.5599  0.5630 -0.1242
   81phy     H3 2182   3.415   1.934   0.086 -3.7058  0.7422 -0.0299
   81phy    O33 2183   3.535   1.887  -0.059  0.3090 -0.3289  0.5786
   81phy    H1B 2184   3.562   1.928  -0.139  1.2300 -1.7484  0.1248
   81phy    C12 2185   3.456   2.111   0.012  0.1293  0.4344  0.4308
   81phy    O11 2186   3.472   2.189  -0.100  0.5413  0.4172 -0.0655
   81phy    H1A 2187   3.449   2.277  -0.075 -1.5229 -0.1765  0.2951
   82phy    C35 2188   2.415   1.860   0.467  0.0268  0.0157  0.0039
   82phy    C33 2189   2.428   1.762   0.583  0.3678  0.0360  0.4683
   82phy    C34 2190   2.323   1.788   0.691  0.2761  0.2125  0.1222
   82phy    C32 2191   2.433   1.607   0.537  0.1321 -0.6876 -0.0744
   82phy    C31 2192   2.541   1.518   0.591  0.2230 -0.3459 -0.1390
   82phy    C30 2193   2.532   1.376   0.532  0.1986  0.4833 -0.6117
   82phy    C28 2194   2.626   1.266   0.589 -0.4713 -0.6986 -0.0154
   82phy    C29 2195   2.559   1.197   0.706 -0.4335  0.4384  0.0511
   82phy    C27 2196   2.661   1.151   0.487  0.4211 -0.4545  0.3470
   82phy    C26 2197   2.787   1.173   0.400 -0.0825 -0.0068  0.7326
   82phy    C25 2198   2.791   1.072   0.285 -0.1773  0.0806  0.2893
   82phy    C23 2199   2.927   1.063   0.210 -0.0284  0.2012  0.8723
   82phy    C24 2200   2.996   0.935   0.259 -0.1131  0.0396  0.7142
   82phy    C22 2201   2.900   1.059   0.058 -0.0051 -0.1280  0.0552
   82phy    C21 2202   2.929   1.191  -0.007  0.1848  0.0384 -0.2384
   82phy    C20 2203   2.917   1.191  -0.161 -0.4282  0.2260 -0.0668
   82phy    C18 2204   2.971   1.311  -0.242  0.3195 -0.0220 -0.4253
   82phy    O01 2205   2.942   1.435  -0.176  0.0914 -0.2503 -0.3286
   82phy    H01 2206   2.958   1.511  -0.229 -0.5807  0.7112  0.7917
   82phy    C19 2207   2.877   1.294  -0.368  0.1183  0.5408  0.3111
   82phy    C13 2208   3.126   1.300  -0.275  0.1480 -0.1767  0.2131
   82phy     H3 2209   3.179   1.333  -0.181  1.8967  1.6800 -1.3312
   82phy    O33 2210   3.188   1.172  -0.286 -0.2217  0.1401  0.0444
   82phy    H1B 2211   3.121   1.109  -0.305  1.3086 -1.7408  0.5473
   82phy    C12 2212   3.212   1.409  -0.354 -0.1236  0.2696  0.4705
   82phy    O11 2213   3.233   1.382  -0.489  0.4700 -0.1543  0.3022
   82phy    H1A 2214   3.239   1.289  -0.501  0.9939 -0.2373  1.1664
   83phy    C35 2215   3.745   1.257   1.372  0.1398  0.5343 -0.3066
   83phy    C33 2216   3.632   1.352   1.407  0.3633 -0.5111 -0.0750
   83phy    C34 2217   3.648   1.483   1.331  0.0650 -0.2057 -0.3827
   83phy    C32 2218   3.497   1.281   1.385  0.1233 -0.4004  0.6744
   83phy    C31 2219   3.381   1.333   1.475  0.2182 -0.3580 -0.1263
   83phy    C30 2220   3.267   1.234   1.460  0.0419 -0.3126  0.0464
   83phy    C28 2221   3.140   1.274   1.539  0.0058  0.2118  0.1892
   83phy    C29 2222   3.016   1.219   1.463  0.1479  0.2227 -0.1319
   83phy    C27 2223   3.136   1.191   1.673 -0.0708  0.2273 -0.2203
   83phy    C26 2224   3.163   1.272   1.801 -0.5715 -0.4317  0.2521
   83phy    C25 2225   3.182   1.188   1.929  0.3794  0.1844  0.6916
   83phy    C23 2226   3.202   1.260   2.063  0.4825 -0.0071  0.2324
   83phy    C24 2227   3.057   1.284   2.118 -0.3763  0.4294  0.0969
   83phy    C22 2228   3.294   1.177   2.151 -0.5729 -0.4926 -0.2581
   83phy    C21 2229   3.371   1.245   2.263  0.0292 -0.2361  0.3187
   83phy    C20 2230   3.474   1.150   2.327 -0.2292  0.1329  0.0051
   83phy    C18 2231   3.529   1.170   2.471  0.0731  0.3847 -0.0966
   83phy    O01 2232   3.418   1.203   2.557 -0.3513  0.3303  0.1609
   83phy    H01 2233   3.444   1.186   2.645  0.6801 -0.6282 -0.3072
   83phy    C19 2234   3.584   1.031   2.521  0.1294 -0.2205 -0.6006
   83phy    C13 2235   3.638   1.287   2.493 -0.6222  0.1204  0.1207
   83phy     H3 2236   3.728   1.273   2.428 -1.4034  0.8611 -1.1572
   83phy    O33 2237   3.698   1.275   2.626  0.0534 -0.0160  0.0298
   83phy    H1B 2238   3.791   1.271   2.621  0.0188  0.4526 -1.9826
   83phy    C12 2239   3.596   1.442   2.468 -0.0631 -0.0771 -0.0896
   83phy    O11 2240   3.496   1.498   2.549 -0.0612 -0.0358  0.3572
   83phy    H1A 2241   3.425   1.437   2.554  1.3024 -1.7383 -0.1203
   84phy    C35 2242   4.340   2.510   2.773 -0.2969  0.1289 -0.0574
   84phy    C33 2243   4.388   2.634   2.852 -0.4769  0.1803  0.4050
   84phy    C34 2244   4.341   2.756   2.772 -0.0331  0.7769 -0.1951
   84phy    C32 2245   4.319   2.634   2.990 -0.5996 -0.1840  1.0642
   84phy    C31 2246   4.398   2.566   3.102 -0.0959  0.4367  0.0410
   84phy    C30 2247   4.314   2.569   3.227  0.0565 -0.1078 -0.4290
   84phy    C28 2248   4.388   2.523   3.352 -0.2446 -0.1839  0.6119
   84phy    C29 2249   4.365   2.620   3.465  0.0779 -0.0227 -0.2746
   84phy    C27 2250   4.351   2.383   3.408 -0.4647  0.2836  0.3701
   84phy    C26 2251   4.436   2.272   3.341  0.3034  0.0806 -0.0600
   84phy    C25 2252   4.404   2.137   3.397 -0.3753  0.6221  0.2176
   84phy    C23 2253   4.475   2.021   3.327  0.0491  0.4505  0.2577
   84phy    C24 2254   4.591   1.975   3.404 -0.5362  0.2607  0.0363
   84phy    C22 2255   4.384   1.899   3.300 -0.1075  0.0781  0.1595
   84phy    C21 2256   4.398   1.847   3.153 -0.1023 -0.0241  0.1270
   84phy    C20 2257   4.306   1.733   3.110  0.1951  0.1283 -0.0149
   84phy    C18 2258   4.304   1.680   2.963 -0.5424  0.5215 -0.0496
   84phy    O01 2259   4.306   1.794   2.873 -0.2811 -0.0273  0.0661
   84phy    H01 2260   4.391   1.833   2.877 -0.4381  0.3645 -0.2501
   84phy    C19 2261   4.164   1.613   2.952 -0.4550 -0.2679  0.1310
   84phy    C13 2262   4.425   1.581   2.925 -0.3539 -0.4434 -0.3992
   84phy     H3 2263   4.514   1.649   2.922 -0.4257 -0.3812 -1.2994
   84phy    O33 2264   4.479   1.489   3.024  0.4250  0.2318 -0.1295
   84phy    H1B 2265   4.410   1.477   3.088  0.0070  0.0008 -0.6120
   84phy    C12 2266   4.464   1.533   2.774  0.1803 -0.2908  0.5977
   84phy    O11 2267   4.409   1.612   2.674  0.0261 -0.2739 -0.1430
   84phy    H1A 2268   4.365   1.551   2.619  0.9199  0.1837 -1.3969
   85phy    C35 2269   1.600   0.988   1.246 -0.1265  0.3570 -0.1735
   85phy    C33 2270   1.450   0.979   1.236  0.5566 -0.1278  0.7603
   85phy    C34 2271   1.413   0.909   1.108  0.0850  0.2852  0.3347
   85phy    C32 2272   1.390   0.893   1.347  0.3118  0.3366 -0.4084
   85phy    C31 2273   1.300   0.967   1.448 -0.5194 -0.2678  0.8984
   85phy    C30 2274   1.211   0.871   1.520 -0.3905  0.1453 -0.3795
   85phy    C28 2275   1.100   0.931   1.611  0.5515  0.4533 -0.2129
   85phy    C29 2276   0.967   0.915   1.536  0.4042  0.4663  0.2180
   85phy    C27 2277   1.107   0.868   1.752 -0.3308  0.1899 -0.1525
   85phy    C26 2278   1.041   0.944   1.866 -0.1106 -0.1805  0.1171
   85phy    C25 2279   1.010   0.851   1.983 -0.2116 -0.1704 -0.3511
   85phy    C23 2280   0.949   0.917   2.105  0.1338  0.3454 -0.2400
   85phy    C24 2281   0.802   0.873   2.121  0.0663  0.1045  0.1438
   85phy    C22 2282   1.009   0.845   2.230 -0.3374 -0.0543 -0.4816
   85phy    C21 2283   1.120   0.929   2.303 -0.1239 -0.0660 -0.1497
   85phy    C20 2284   1.217   0.850   2.386 -0.2240  0.5982  0.6317
   85phy    C18 2285   1.331   0.930   2.467  0.5945 -0.4032 -0.4711
   85phy    O01 2286   1.260   1.022   2.552  0.1851 -0.1854  0.0944
   85phy    H01 2287   1.190   0.984   2.601  0.6410 -1.2786 -0.0525
   85phy    C19 2288   1.392   0.828   2.564 -0.3308 -0.0976  0.1456
   85phy    C13 2289   1.439   1.004   2.369  0.0590  0.4812  0.2208
   85phy     H3 2290   1.390   1.039   2.274  0.9159  1.2829  0.0636
   85phy    O33 2291   1.538   0.915   2.318 -0.3541  0.3605  0.1312
   85phy    H1B 2292   1.507   0.846   2.262  1.0589  0.1987 -0.4776
   85phy    C12 2293   1.506   1.137   2.428 -0.2159 -0.0763 -0.1714
   85phy    O11 2294   1.411   1.236   2.453 -0.0544 -0.1239  0.2934
   85phy    H1A 2295   1.339   1.201   2.501  0.1506 -0.4809  0.3505
   86phy    C35 2296   3.732   2.726   2.235  0.4766  0.2025 -0.1568
   86phy    C33 2297   3.751   2.719   2.082  0.2101 -0.3505  0.0559
   86phy    C34 2298   3.853   2.815   2.024 -0.2267 -0.5068 -0.0642
   86phy    C32 2299   3.798   2.574   2.050 -0.2887 -0.2419  0.1055
   86phy    C31 2300   3.682   2.493   1.989  0.2122 -0.0035 -0.0082
   86phy    C30 2301   3.725   2.367   1.914  0.2545  0.3802  0.3432
   86phy    C28 2302   3.616   2.267   1.886  0.0427  0.2359  0.6225
   86phy    C29 2303   3.585   2.244   1.737 -0.2775 -0.3816  0.1851
   86phy    C27 2304   3.651   2.121   1.925 -0.2542  0.4003 -0.1138
   86phy    C26 2305   3.613   2.084   2.070 -0.1184  0.0038  0.1210
   86phy    C25 2306   3.686   1.958   2.113 -0.1857  0.2983  0.3905
   86phy    C23 2307   3.614   1.868   2.214  0.1528  0.0635 -0.2022
   86phy    C24 2308   3.628   1.729   2.148  0.1416 -0.1218  0.0660
   86phy    C22 2309   3.685   1.858   2.349 -0.3774 -0.7912 -0.5883
   86phy    C21 2310   3.645   1.961   2.458  0.2565 -0.0251  0.1869
   86phy    C20 2311   3.716   1.941   2.585  0.4481  0.1616 -0.2550
   86phy    C18 2312   3.676   2.015   2.717  0.1977  0.2189  1.0043
   86phy    O01 2313   3.550   1.968   2.774  0.1143 -0.0560  0.2099
   86phy    H01 2314   3.516   1.896   2.724 -1.0873  1.6616 -1.6276
   86phy    C19 2315   3.778   1.940   2.812  0.1444  0.6018 -0.4273
   86phy    C13 2316   3.693   2.176   2.728  0.2911 -0.0132 -0.1955
   86phy     H3 2317   3.793   2.207   2.688  0.3278  2.4177  1.6104
   86phy    O33 2318   3.709   2.215   2.863 -0.3380  0.1105  0.1781
   86phy    H1B 2319   3.629   2.194   2.907 -0.1976 -1.5290 -0.2801
   86phy    C12 2320   3.586   2.270   2.666 -0.5591 -0.3864  0.3074
   86phy    O11 2321   3.461   2.231   2.706  0.0328 -0.0183 -0.1869
   86phy    H1A 2322   3.456   2.162   2.768 -0.0259 -1.0645 -1.3173
   87phy    C35 2323   3.790   3.795   1.347  0.0121  0.5685 -0.3584
   87phy    C33 2324   3.768   3.689   1.239 -0.2101 -0.1184  0.3851
   87phy    C34 2325   3.882   3.689   1.140 -0.0759 -0.4839 -0.2415
   87phy    C32 2326   3.721   3.557   1.301  0.1867  0.5879 -0.4124
   87phy    C31 2327   3.627   3.467   1.213 -0.1794  0.5618 -0.3296
   87phy    C30 2328   3.561   3.356   1.296  0.1622  0.8928 -0.2777
   87phy    C28 2329   3.488   3.252   1.209  0.1376 -0.0191 -0.1824
   87phy    C29 2330   3.524   3.115   1.263 -0.0752  0.0896  0.7815
   87phy    C27 2331   3.336   3.282   1.222  0.1928 -0.1889  0.2782
   87phy    C26 2332   3.256   3.253   1.099 -0.1110 -0.1155  0.1918
   87phy    C25 2333   3.121   3.326   1.111  0.0855 -0.2223  0.3889
   87phy    C23 2334   3.034   3.322   0.982  0.3619  0.6689 -0.1941
   87phy    C24 2335   2.919   3.221   0.999  0.2614 -0.1576 -0.0855
   87phy    C22 2336   2.976   3.461   0.945  0.4692  0.2702 -0.8854
   87phy    C21 2337   3.057   3.539   0.838  0.1556  0.5241 -0.0459
   87phy    C20 2338   2.985   3.671   0.794  0.7122  1.2179  0.0208
   87phy    C18 2339   3.021   3.755   0.662  0.1555 -0.4292 -0.4118
   87phy    O01 2340   3.155   3.801   0.675 -0.0699  0.0958 -0.3691
   87phy    H01 2341   3.207   3.731   0.707 -0.3376  0.0380 -0.0489
   87phy    C19 2342   2.920   3.873   0.673  0.4365  0.0546 -0.3614
   87phy    C13 2343   3.009   3.670   0.526  0.1793 -0.7466  0.1649
   87phy     H3 2344   3.086   3.592   0.546  0.3532 -0.3470  1.0695
   87phy    O33 2345   2.897   3.579   0.505  0.0357  0.0764 -0.6046
   87phy    H1B 2346   2.834   3.613   0.445  0.3897 -0.9623 -1.5992
   87phy    C12 2347   3.089   3.712   0.389  0.2674  0.2849  0.2491
   87phy    O11 2348   3.009   3.772   0.289 -0.3701 -0.5021 -0.4874
   87phy    H1A 2349   2.964   3.702   0.246  0.1143 -1.2151  0.1449
   88phy    C35 2350   2.528   2.777   1.754 -0.2057 -0.5869 -0.0500
   88phy    C33 2351   2.576   2.637   1.709  0.0547 -0.1066  0.2938
   88phy    C34 2352   2.508   2.611   1.575  0.3650  0.3640  0.3633
   88phy    C32 2353   2.728   2.616   1.708 -0.8297 -0.3327 -0.5450
   88phy    C31 2354   2.772   2.490   1.780 -0.0437 -0.6416 -0.2583
   88phy    C30 2355   2.926   2.480   1.796  0.2117 -0.1492  0.5767
   88phy    C28 2356   2.963   2.360   1.883 -0.6939  0.1799 -0.2122
   88phy    C29 2357   2.962   2.226   1.805 -0.3547  0.1615 -0.0485
   88phy    C27 2358   3.115   2.375   1.929  0.5509  0.2286 -0.1348
   88phy    C26 2359   3.135   2.340   2.074 -0.6460  0.4754 -0.4774
   88phy    C25 2360   3.269   2.402   2.119 -0.2146 -0.2992  0.2316
   88phy    C23 2361   3.313   2.394   2.263 -0.5119  0.0748 -0.4272
   88phy    C24 2362   3.461   2.355   2.277  0.1692  0.0217 -0.0147
   88phy    C22 2363   3.285   2.525   2.340 -0.5482 -1.1099 -0.7119
   88phy    C21 2364   3.201   2.499   2.465 -0.2647 -0.1476  0.3258
   88phy    C20 2365   3.201   2.617   2.561 -0.2055  0.0170  0.4676
   88phy    C18 2366   3.121   2.614   2.695  0.3385 -0.5957 -0.1763
   88phy    O01 2367   3.154   2.495   2.760  0.1112 -0.2281 -0.1372
   88phy    H01 2368   3.152   2.420   2.704  1.7967  0.2348 -0.8777
   88phy    C19 2369   3.197   2.717   2.782  0.7405  0.1627 -0.3991
   88phy    C13 2370   2.958   2.627   2.677  0.2228 -0.1528  0.4891
   88phy     H3 2371   2.924   2.567   2.589 -0.9074  0.9651  0.1409
   88phy    O33 2372   2.919   2.759   2.638  0.1983  0.1935 -0.1497
   88phy    H1B 2373   2.915   2.813   2.714 -0.1109  0.8060 -0.5895
   88phy    C12 2374   2.863   2.586   2.795  0.1800  0.0885 -0.2178
   88phy    O11 2375   2.837   2.449   2.823  0.1054  0.2682  0.2005
   88phy    H1A 2376   2.747   2.438   2.846 -0.0906  1.9868  0.3818
   89phy    C35 2377   2.105   2.893   1.697 -0.4251 -0.0198  0.1037
   89phy    C33 2378   2.110   3.046   1.675  0.0772  0.4663 -0.0582
   89phy    C34 2379   2.059   3.111   1.807 -0.5859  0.4999 -0.4054
   89phy    C32 2380   2.252   3.091   1.635  0.3480 -0.4205  0.0737
   89phy    C31 2381   2.273   3.119   1.486 -0.6071 -0.5272 -0.0128
   89phy    C30 2382   2.416   3.176   1.467  0.3165  0.2226  0.1365
   89phy    C28 2383   2.447   3.262   1.341  0.1322 -0.0728  0.5979
   89phy    C29 2384   2.572   3.338   1.374  0.2411  0.0721  0.1664
   89phy    C27 2385   2.474   3.177   1.216  0.1825 -0.0765  0.7017
   89phy    C26 2386   2.377   3.198   1.104 -0.2630  0.2577 -0.2729
   89phy    C25 2387   2.410   3.107   0.986  0.8985  0.0480 -0.1054
   89phy    C23 2388   2.319   3.114   0.857 -0.2187 -0.4753  0.1731
   89phy    C24 2389   2.380   3.220   0.764  0.0894 -0.1689  0.0871
   89phy    C22 2390   2.336   2.993   0.765  0.2220 -0.1757 -0.4350
   89phy    C21 2391   2.211   2.903   0.746 -0.0940  0.1711  0.0678
   89phy    C20 2392   2.254   2.799   0.646  0.6047 -0.0268  0.3943
   89phy    C18 2393   2.151   2.717   0.566  0.0597  0.3761 -0.3843
   89phy    O01 2394   2.084   2.620   0.653  0.3266  0.1261  0.1364
   89phy    H01 2395   2.139   2.595   0.724  0.3905 -0.7866 -0.2214
   89phy    C19 2396   2.246   2.636   0.473  0.3032  0.0112  0.0813
   89phy    C13 2397   2.040   2.796   0.475 -0.2505  0.3068 -0.5843
   89phy     H3 2398   1.974   2.847   0.550  0.4819  0.7354 -0.2163
   89phy    O33 2399   2.084   2.904   0.405 -0.1480 -0.1531 -0.3092
   89phy    H1B 2400   2.178   2.905   0.407 -0.1656  0.9745  0.8107
   89phy    C12 2401   1.916   2.732   0.407 -0.0632 -0.1264 -0.4438
   89phy    O11 2402   1.862   2.621   0.474 -0.1167  0.4522 -0.3292
   89phy    H1A 2403   1.915   2.613   0.551 -0.6784  0.3810  0.0566
   90phy    C35 2404   3.696   2.700   1.614  0.1287  0.0686 -0.1098
   90phy    C33 2405   3.762   2.832   1.566 -0.4657  0.4654  1.2630
   90phy    C34 2406   3.766   2.832   1.413  0.2110 -0.1405 -0.3818
   90phy    C32 2407   3.679   2.958   1.605  0.3864  0.7547  0.2173
   90phy    C31 2408   3.677   2.995   1.755 -0.4373  0.5821  0.1111
   90phy    C30 2409   3.609   3.135   1.772  0.5907 -0.0157 -0.3237
   90phy    C28 2410   3.600   3.185   1.915  0.4337 -0.2857  0.2689
   90phy    C29 2411   3.733   3.214   1.986 -0.4521 -0.0490  0.0909
   90phy    C27 2412   3.508   3.308   1.907 -0.5906 -0.2977  0.0195
   90phy    C26 2413   3.426   3.330   2.032 -0.1927 -0.1082  0.3440
   90phy    C25 2414   3.311   3.437   2.013  0.1471  0.3042 -0.3845
   90phy    C23 2415   3.219   3.462   2.135 -0.0926  0.2433  0.1701
   90phy    C24 2416   3.196   3.614   2.144  0.2330  0.2696 -0.3414
   90phy    C22 2417   3.090   3.377   2.137 -0.0789  0.2124  0.2664
   90phy    C21 2418   3.039   3.340   2.272  0.5106  0.2471  0.2437
   90phy    C20 2419   2.899   3.276   2.262 -0.0290  0.2069 -0.2950
   90phy    C18 2420   2.836   3.215   2.397 -0.0098  0.2044  0.4452
   90phy    O01 2421   2.811   3.318   2.498  0.2550 -0.0258  0.7408
   90phy    H01 2422   2.805   3.402   2.457 -0.5964 -0.1521  0.6032
   90phy    C19 2423   2.693   3.191   2.346 -0.6052  0.2303  0.2805
   90phy    C13 2424   2.911   3.079   2.453  0.4631 -0.2909  0.1767
   90phy     H3 2425   2.937   3.013   2.367 -0.6751  0.1796 -0.5601
   90phy    O33 2426   2.822   2.995   2.531 -0.4511  0.1649 -0.1218
   90phy    H1B 2427   2.856   2.909   2.543 -1.1427 -0.4775 -2.2096
   90phy    C12 2428   3.041   3.099   2.536  0.3759  0.5558  0.4206
   90phy    O11 2429   3.020   3.163   2.660  0.2474 -0.1084  0.1771
   90phy    H1A 2430   2.967   3.102   2.707 -0.3270 -1.3372 -1.9005
   91phy    C35 2431   3.760   2.332   1.351 -0.1180  0.0403 -0.2967
   91phy    C33 2432   3.877   2.360   1.445 -0.3206 -0.3716  0.0630
   91phy    C34 2433   3.893   2.230   1.516  0.2955 -0.1340 -0.1120
   91phy    C32 2434   4.014   2.382   1.376  0.2637  0.8415  0.3111
   91phy    C31 2435   4.044   2.526   1.335  0.0840  0.2678  0.1411
   91phy    C30 2436   4.197   2.544   1.302 -0.9648 -0.3913 -0.0421
   91phy    C28 2437   4.231   2.686   1.256 -0.2306 -0.1873  0.4564
   91phy    C29 2438   4.250   2.777   1.375 -0.0060 -0.0548 -0.3468
   91phy    C27 2439   4.359   2.679   1.168  0.2231 -0.1327  0.3127
   91phy    C26 2440   4.381   2.781   1.057  0.5504  0.1618 -0.2382
   91phy    C25 2441   4.523   2.764   1.002  0.3023  0.0072  0.1263
   91phy    C23 2442   4.570   2.884   0.920 -0.1761 -0.1312 -0.3198
   91phy    C24 2443   4.720   2.906   0.940  0.2511  0.0752 -0.1698
   91phy    C22 2444   4.523   2.874   0.771  0.1864  0.0387  0.0262
   91phy    C21 2445   4.462   3.006   0.727 -0.0370 -0.1358  1.3277
   91phy    C20 2446   4.412   3.005   0.583  0.4471  0.4444  0.3547
   91phy    C18 2447   4.397   3.147   0.510  0.0245  0.1800 -0.1805
   91phy    O01 2448   4.280   3.219   0.565  0.7237 -0.8526 -0.4594
   91phy    H01 2449   4.201   3.174   0.587 -0.0033  0.4538 -0.3082
   91phy    C19 2450   4.354   3.100   0.367 -0.1199  0.1195  0.1905
   91phy    C13 2451   4.530   3.242   0.517  0.7844 -0.0319 -0.6968
   91phy     H3 2452   4.532   3.276   0.624  0.0226  0.2209 -0.7529
   91phy    O33 2453   4.656   3.176   0.523 -0.0848 -0.2543 -0.4639
   91phy    H1B 2454   4.721   3.221   0.471 -0.4782 -0.5025 -1.1896
   91phy    C12 2455   4.541   3.397   0.485  0.2964  0.5457  0.1367
   91phy    O11 2456   4.615   3.429   0.375 -0.4305 -0.0938 -0.0932
   91phy    H1A 2457   4.569   3.411   0.295 -1.2485  2.3728 -0.2853
   92phy    C35 2458   2.003   1.791   2.091 -0.0641 -0.2434  0.3225
   92phy    C33 2459   2.151   1.769   2.120 -1.0770 -0.1599 -0.1231
   92phy    C34 2460   2.172   1.617   2.129 -0.2964  0.1881  0.4690
   92phy    C32 2461   2.242   1.849   2.019 -0.3100 -0.2978  0.6895
   92phy    C31 2462   2.390   1.854   2.053  0.2792 -0.2098 -0.3213
   92phy    C30 2463   2.466   1.934   1.946 -0.2753  0.3474 -0.3493
   92phy    C28 2464   2.614   1.940   1.970 -0.1986  0.3165  0.0226
   92phy    C29 2465   2.683   1.904   1.839 -0.1190  0.1181 -0.1052
   92phy    C27 2466   2.652   2.074   2.021 -0.4798 -0.5549 -0.0388
   92phy    C26 2467   2.741   2.077   2.148 -0.0627  0.8396  0.3252
   92phy    C25 2468   2.731   2.217   2.208 -0.1304  0.2019  0.1906
   92phy    C23 2469   2.800   2.231   2.345  0.6113  0.3205 -0.1616
   92phy    C24 2470   2.863   2.367   2.358 -0.0218 -0.1566 -0.2900
   92phy    C22 2471   2.712   2.188   2.462  0.4032  0.1201  1.0127
   92phy    C21 2472   2.772   2.129   2.591  0.2451  0.1191 -0.1092
   92phy    C20 2473   2.662   2.057   2.679 -0.0731 -0.0992 -0.8499
   92phy    C18 2474   2.713   1.965   2.802 -0.1554  0.5661  0.2418
   92phy    O01 2475   2.782   2.062   2.889  0.3279  0.7736  0.3734
   92phy    H01 2476   2.859   2.096   2.849  0.0757  2.9467  1.5784
   92phy    C19 2477   2.589   1.927   2.884 -0.5715 -0.3023  0.0724
   92phy    C13 2478   2.803   1.842   2.752 -0.1054  0.2701 -0.0132
   92phy     H3 2479   2.868   1.872   2.666  0.0535 -0.1096 -0.0269
   92phy    O33 2480   2.727   1.741   2.691 -0.3198 -0.4498 -0.0688
   92phy    H1B 2481   2.671   1.692   2.748 -1.4498 -0.2910 -0.9822
   92phy    C12 2482   2.904   1.775   2.856  0.0852 -0.3402  0.4869
   92phy    O11 2483   2.980   1.676   2.794 -0.5244 -0.4192 -0.3988
   92phy    H1A 2484   3.039   1.713   2.731  0.1393  0.2876  0.6093
   93phy    C35 2485   2.511   2.236   1.600  0.0888  0.0470  0.2549
   93phy    C33 2486   2.509   2.110   1.510  0.4710 -0.0424 -0.2272
   93phy    C34 2487   2.407   2.122   1.391  0.0328  0.2408  0.3694
   93phy    C32 2488   2.656   2.081   1.474 -0.9049  0.3506 -0.0218
   93phy    C31 2489   2.680   1.934   1.454 -0.4084 -0.3233 -0.5165
   93phy    C30 2490   2.832   1.900   1.419  0.2539  0.6236 -0.1772
   93phy    C28 2491   2.862   1.750   1.397  0.1505  0.3911 -0.2734
   93phy    C29 2492   2.968   1.741   1.287 -0.0551 -0.7113 -0.0568
   93phy    C27 2493   2.919   1.694   1.530  0.7639  0.4954  0.2724
   93phy    C26 2494   2.818   1.597   1.603 -0.0266  0.1115 -0.4555
   93phy    C25 2495   2.878   1.533   1.727 -0.0467 -0.4149  0.1352
   93phy    C23 2496   2.765   1.472   1.815 -0.8211  0.0222 -0.1683
   93phy    C24 2497   2.729   1.328   1.792 -0.5876  0.0348  1.0416
   93phy    C22 2498   2.793   1.497   1.968  0.1575  0.3347 -0.0506
   93phy    C21 2499   2.672   1.534   2.056  0.1617 -0.0342  0.6890
   93phy    C20 2500   2.707   1.508   2.199  0.0025 -0.9058  0.0811
   93phy    C18 2501   2.616   1.543   2.325 -0.0358 -0.3235 -0.2353
   93phy    O01 2502   2.482   1.499   2.292  0.0640  0.1768  0.1814
   93phy    H01 2503   2.489   1.406   2.278 -0.3723  0.3124 -0.9974
   93phy    C19 2504   2.663   1.455   2.444 -0.0419  0.0465 -0.0198
   93phy    C13 2505   2.606   1.702   2.353 -0.4402  0.2217  0.6998
   93phy     H3 2506   2.601   1.754   2.254  0.9541 -1.2657 -0.2012
   93phy    O33 2507   2.732   1.754   2.402 -0.6120  0.3322  0.1554
   93phy    H1B 2508   2.729   1.767   2.495  3.8644  0.3148  0.5054
   93phy    C12 2509   2.482   1.759   2.442  0.1622 -0.0204  0.2787
   93phy    O11 2510   2.350   1.727   2.401  0.2536  0.0465 -0.0935
   93phy    H1A 2511   2.351   1.665   2.330  0.0339 -1.2631  1.0102
   94phy    C35 2512   3.735   1.943   0.941  0.4174 -0.3248  0.0213
   94phy    C33 2513   3.822   2.048   1.014  0.0126  0.1364 -0.3544
   94phy    C34 2514   3.852   1.994   1.156 -0.3144  0.0928  0.5928
   94phy    C32 2515   3.955   2.076   0.935 -0.0951 -0.5045  0.2000
   94phy    C31 2516   3.985   2.223   0.924  0.2907 -0.3848  0.7625
   94phy    C30 2517   4.123   2.250   0.860 -0.2724  0.0160  0.4819
   94phy    C28 2518   4.161   2.395   0.869 -0.4669  0.0263 -0.1105
   94phy    C29 2519   4.286   2.400   0.953  0.0057  0.8176  0.1659
   94phy    C27 2520   4.178   2.459   0.726  0.1314 -0.3218 -0.2888
   94phy    C26 2521   4.051   2.517   0.671  0.1224 -0.4188 -0.5174
   94phy    C25 2522   4.063   2.570   0.529 -0.3447 -0.1607 -0.0972
   94phy    C23 2523   3.945   2.649   0.471 -0.0949  0.5307 -0.0181
   94phy    C24 2524   3.978   2.793   0.475 -0.4686  0.4278  0.0258
   94phy    C22 2525   3.931   2.596   0.323  0.1617  0.1464  0.0525
   94phy    C21 2526   3.789   2.595   0.278  0.5891  0.0642  0.3942
   94phy    C20 2527   3.776   2.569   0.132 -0.5417 -0.2334  0.2420
   94phy    C18 2528   3.637   2.574   0.059  0.0000 -0.4952  0.2363
   94phy    O01 2529   3.541   2.500   0.136  0.2239 -0.3403  0.3669
   94phy    H01 2530   3.579   2.492   0.222  0.3491  1.2484  0.4893
   94phy    C19 2531   3.649   2.493  -0.072 -0.0565  0.0993  0.1499
   94phy    C13 2532   3.579   2.727   0.040  0.2088 -0.0925  0.2989
   94phy     H3 2533   3.548   2.760   0.142 -2.6436 -0.4953 -0.3500
   94phy    O33 2534   3.675   2.834   0.017 -0.1022  0.4343 -0.3649
   94phy    H1B 2535   3.695   2.849  -0.073 -1.1394  0.0551 -0.6756
   94phy    C12 2536   3.436   2.762  -0.008 -0.5750 -0.3143 -0.9278
   94phy    O11 2537   3.333   2.673   0.029 -0.0347  0.1213  0.3350
   94phy    H1A 2538   3.336   2.597  -0.026 -0.7347  0.4395 -0.1539
   95phy    C35 2539   4.346   3.793   2.511  0.2247 -0.1145 -0.0032
   95phy    C33 2540   4.281   3.912   2.438 -0.1661  0.4269  0.2883
   95phy    C34 2541   4.364   4.038   2.433  0.1479  0.2881 -0.2262
   95phy    C32 2542   4.247   3.873   2.297 -0.2292  0.3637  0.0296
   95phy    C31 2543   4.094   3.879   2.275  0.0312  0.3224 -0.4944
   95phy    C30 2544   4.039   3.865   2.129  0.4506 -0.3548 -0.3386
   95phy    C28 2545   3.883   3.861   2.134 -0.2480 -0.1345 -0.3887
   95phy    C29 2546   3.833   3.911   1.997  0.3659 -0.0993  0.0473
   95phy    C27 2547   3.814   3.728   2.166  0.1614 -0.7247  0.2797
   95phy    C26 2548   3.732   3.729   2.294  0.9287 -0.2653 -0.0550
   95phy    C25 2549   3.638   3.606   2.314  0.2793 -0.3383 -0.3836
   95phy    C23 2550   3.554   3.620   2.443 -0.6137 -0.1160 -0.4038
   95phy    C24 2551   3.438   3.722   2.439  0.0058 -0.1691 -0.3870
   95phy    C22 2552   3.492   3.481   2.469  0.4675  0.2625 -0.1293
   95phy    C21 2553   3.512   3.428   2.612 -0.3552  0.2422  0.1466
   95phy    C20 2554   3.434   3.305   2.658 -0.3464 -0.2901 -0.0244
   95phy    C18 2555   3.458   3.240   2.803 -0.6002 -0.1550  0.0647
   95phy    O01 2556   3.442   3.333   2.916 -0.0165  0.1280  0.0851
   95phy    H01 2557   3.422   3.284   2.993 -0.1142  1.0806  0.6814
   95phy    C19 2558   3.328   3.160   2.822 -0.1348  0.7418 -0.4951
   95phy    C13 2559   3.585   3.138   2.824 -0.1068 -0.0608  0.4617
   95phy     H3 2560   3.586   3.065   2.738 -0.8312  0.0517  0.3493
   95phy    O33 2561   3.580   3.051   2.939 -0.0634  0.6372 -0.3560
   95phy    H1B 2562   3.569   3.095   3.021 -3.8797  1.8723 -1.3242
   95phy    C12 2563   3.728   3.203   2.829 -0.3427 -0.0145  0.6384
   95phy    O11 2564   3.780   3.242   2.951  0.5549 -0.4038  0.4747
   95phy    H1A 2565   3.756   3.177   3.014  0.8682 -1.4353 -0.4525
   96phy    C35 2566   2.509   4.358   1.364 -0.6070 -0.2092  0.1230
   96phy    C33 2567   2.654   4.352   1.312 -0.0558  0.1335 -0.0406
   96phy    C34 2568   2.673   4.445   1.197 -0.3839  0.1711  0.3063
   96phy    C32 2569   2.755   4.387   1.426  0.7019 -0.1855  0.1569
   96phy    C31 2570   2.818   4.266   1.488  0.1108  0.4273  0.2335
   96phy    C30 2571   2.940   4.294   1.570 -0.8344 -0.0206 -0.2919
   96phy    C28 2572   3.029   4.182   1.614  0.0974  0.3581 -0.1702
   96phy    C29 2573   3.132   4.143   1.508  0.1338 -0.0942  0.4486
   96phy    C27 2574   3.097   4.216   1.749  0.1009  0.1494  0.5354
   96phy    C26 2575   3.148   4.103   1.839  0.4276 -0.0475 -0.6773
   96phy    C25 2576   3.226   4.157   1.955 -0.4298  0.4662  0.2082
   96phy    C23 2577   3.267   4.045   2.056 -0.2120 -0.4214  0.2690
   96phy    C24 2578   3.417   4.005   2.054 -0.2580 -0.4283  0.6950
   96phy    C22 2579   3.226   4.082   2.198 -0.1020  0.0342  0.8324
   96phy    C21 2580   3.172   3.968   2.284 -0.6255  0.2744 -0.2287
   96phy    C20 2581   3.066   4.008   2.389 -0.4603  0.0834 -0.0710
   96phy    C18 2582   3.007   3.896   2.481 -0.2068  0.4909  0.4590
   96phy    O01 2583   3.112   3.809   2.543  0.0880  0.0030  0.0043
   96phy    H01 2584   3.174   3.864   2.587  1.0905 -1.8766  1.0222
   96phy    C19 2585   2.943   3.976   2.598 -0.1930 -0.0788 -0.1183
   96phy    C13 2586   2.905   3.797   2.405  0.2170 -0.2424 -0.3635
   96phy     H3 2587   2.947   3.770   2.305  0.8529  0.5482 -0.3221
   96phy    O33 2588   2.784   3.868   2.368  0.4940 -0.3850  0.4077
   96phy    H1B 2589   2.749   3.909   2.445  2.1154  0.2267  0.8705
   96phy    C12 2590   2.862   3.652   2.475 -0.0027 -0.3116 -0.0995
   96phy    O11 2591   2.792   3.553   2.404  0.5366 -0.5220 -0.1094
   96phy    H1A 2592   2.724   3.607   2.369 -0.0705 -0.1731  1.5162
   97phy    C35 2593   2.721   1.364   1.244 -0.1625 -0.2106 -0.6329
   97phy    C33 2594   2.584   1.369   1.302 -0.0783 -0.5770 -0.0238
   97phy    C34 2595   2.564   1.281   1.428  0.2294  0.4725  0.2745
   97phy    C32 2596   2.541   1.515   1.321  0.5977 -0.0331 -0.3222
   97phy    C31 2597   2.411   1.541   1.247 -0.3548 -0.3847  0.1271
   97phy    C30 2598   2.359   1.690   1.255  0.0183  0.0188  0.0098
   97phy    C28 2599   2.226   1.721   1.182 -0.4506  0.2516 -0.1578
   97phy    C29 2600   2.092   1.657   1.234 -0.0752  0.2743 -0.0653
   97phy    C27 2601   2.209   1.872   1.171 -0.1216  0.7837  0.0634
   97phy    C26 2602   2.167   1.920   1.032 -0.2219 -0.3136  0.1771
   97phy    C25 2603   2.182   2.073   1.032  0.5251  0.1829 -0.3481
   97phy    C23 2604   2.158   2.148   0.903 -0.1184 -0.6905  0.2651
   97phy    C24 2605   2.019   2.217   0.909  0.1210 -0.2035 -0.0378
   97phy    C22 2606   2.247   2.272   0.883  0.4531  0.3027 -0.5104
   97phy    C21 2607   2.379   2.243   0.809 -0.2473  0.2255 -0.4819
   97phy    C20 2608   2.447   2.364   0.742 -0.4331 -0.1224  0.1199
   97phy    C18 2609   2.570   2.344   0.648 -0.6182  0.3062 -0.1355
   97phy    O01 2610   2.662   2.249   0.702  0.5398 -0.0904 -0.5688
   97phy    H01 2611   2.622   2.185   0.757  1.5010 -0.1661  0.0679
   97phy    C19 2612   2.632   2.482   0.660 -0.0601 -0.2018 -0.2661
   97phy    C13 2613   2.538   2.289   0.499  0.8004 -0.2811  0.1739
   97phy     H3 2614   2.514   2.181   0.516 -0.2910 -0.1749 -0.5337
   97phy    O33 2615   2.415   2.318   0.424  0.0988 -0.3886 -0.7234
   97phy    H1B 2616   2.432   2.378   0.354 -0.8769  0.1020 -0.5559
   97phy    C12 2617   2.650   2.242   0.397  0.0750 -0.1259  0.1699
   97phy    O11 2618   2.779   2.228   0.452  0.3092  0.1202 -0.2533
   97phy    H1A 2619   2.779   2.206   0.543  1.8178  1.9171  0.2500
   98phy    C35 2620   3.303   3.716   1.714  0.0325  0.3806  0.0491
   98phy    C33 2621   3.445   3.731   1.670  0.4762 -0.1421  0.1064
   98phy    C34 2622   3.486   3.629   1.565  0.2166 -0.0217 -0.2441
   98phy    C32 2623   3.473   3.872   1.619  0.3450  0.1595  0.5526
   98phy    C31 2624   3.565   3.954   1.707 -0.5367 -0.2795  0.0564
   98phy    C30 2625   3.597   4.090   1.649  0.0273 -0.1867  0.4924
   98phy    C28 2626   3.675   4.183   1.743  0.1294 -0.0207 -0.1655
   98phy    C29 2627   3.786   4.251   1.668  0.1381  0.0055 -0.1290
   98phy    C27 2628   3.571   4.281   1.805 -0.6855 -0.0343  0.4301
   98phy    C26 2629   3.613   4.360   1.929  0.0855 -0.7363 -0.9792
   98phy    C25 2630   3.511   4.470   1.967  0.0464  0.2084 -0.0248
   98phy    C23 2631   3.572   4.552   2.084 -0.2480  0.1760 -0.1322
   98phy    C24 2632   3.626   4.686   2.024 -0.5501 -0.4049  0.1656
   98phy    C22 2633   3.470   4.603   2.187 -0.6492 -0.2488 -0.1117
   98phy    C21 2634   3.456   4.510   2.311  0.0566  0.1019  0.4037
   98phy    C20 2635   3.404   4.579   2.431 -0.5742 -0.0643 -0.0123
   98phy    C18 2636   3.381   4.499   2.566  0.3140 -0.0422 -0.0403
   98phy    O01 2637   3.496   4.419   2.610  0.1103  0.0965 -0.0542
   98phy    H01 2638   3.544   4.385   2.537 -1.0130 -1.9888  0.0916
   98phy    C19 2639   3.381   4.621   2.659 -0.1062 -0.5781  0.2544
   98phy    C13 2640   3.245   4.407   2.550  0.3177 -0.3637  0.1105
   98phy     H3 2641   3.250   4.354   2.452 -1.7537  0.1170 -0.3124
   98phy    O33 2642   3.126   4.491   2.538  0.0783 -0.1301  0.3561
   98phy    H1B 2643   3.049   4.444   2.514 -1.2227  1.5775  0.9690
   98phy    C12 2644   3.219   4.304   2.667 -0.2316 -0.0261  0.0037
   98phy    O11 2645   3.319   4.211   2.690 -0.2615 -0.0196 -0.2045
   98phy    H1A 2646   3.398   4.260   2.681 -1.1605  1.4712 -0.3795
   99phy    C35 2647   2.181   3.499   1.095 -0.5163 -0.1676 -0.6132
   99phy    C33 2648   2.233   3.609   1.188 -0.5374 -0.7327 -0.3520
   99phy    C34 2649   2.183   3.599   1.329 -0.2242 -0.3568  0.2350
   99phy    C32 2650   2.384   3.617   1.171 -0.5127  0.6822 -0.1080
   99phy    C31 2651   2.471   3.735   1.220 -0.1221  0.1213 -0.7841
   99phy    C30 2652   2.621   3.727   1.198  0.0865 -0.2341  0.6237
   99phy    C28 2653   2.690   3.844   1.272 -0.1881  0.0884  1.4858
   99phy    C29 2654   2.745   3.794   1.406 -0.1713  0.5901  0.3607
   99phy    C27 2655   2.823   3.880   1.193  0.0990 -0.3278 -0.2896
   99phy    C26 2656   2.827   4.019   1.133 -0.3353 -0.2976  0.8094
   99phy    C25 2657   2.966   4.044   1.074 -0.3847  0.4667 -0.6297
   99phy    C23 2658   3.021   4.179   1.020  0.2961 -0.3472  0.2277
   99phy    C24 2659   3.046   4.280   1.130 -0.2615  0.4045  0.0992
   99phy    C22 2660   3.150   4.147   0.951 -0.1180 -0.0635 -0.2163
   99phy    C21 2661   3.157   4.165   0.803  0.0364  0.1346  0.2254
   99phy    C20 2662   3.293   4.130   0.754  0.0492 -0.1130  0.3096
   99phy    C18 2663   3.336   4.107   0.604  0.2078  0.2588  0.2063
   99phy    O01 2664   3.244   4.008   0.549  0.8339  0.0999  0.1864
   99phy    H01 2665   3.211   3.948   0.613 -1.9337  0.4938 -0.7006
   99phy    C19 2666   3.465   4.028   0.630  0.2868  0.1746 -0.4390
   99phy    C13 2667   3.351   4.238   0.506  0.5688  0.4951 -0.7799
   99phy     H3 2668   3.405   4.312   0.571  0.0432  0.5077 -0.3455
   99phy    O33 2669   3.445   4.238   0.404 -0.7504 -0.5188 -0.3994
   99phy    H1B 2670   3.425   4.177   0.335 -0.1495  0.0693 -1.1206
   99phy    C12 2671   3.227   4.334   0.470 -0.1248 -0.0856  0.7220
   99phy    O11 2672   3.152   4.290   0.358 -0.2841  0.2926 -0.0651
   99phy    H1A 2673   3.131   4.200   0.369 -0.5722  0.1985 -1.2323
  100phy    C35 2674   3.256   2.824   1.552 -0.3313 -0.1312 -0.0098
  100phy    C33 2675   3.312   2.696   1.611 -0.2132 -0.1519 -0.2109
  100phy    C34 2676   3.348   2.714   1.757 -0.4206 -0.3493 -0.0423
  100phy    C32 2677   3.223   2.572   1.586 -0.1694 -0.1868  0.1576
  100phy    C31 2678   3.292   2.449   1.534 -0.2664  0.0837  0.1545
  100phy    C30 2679   3.185   2.348   1.500 -0.1595  0.3733 -0.2851
  100phy    C28 2680   3.245   2.222   1.434 -0.0369 -0.5448  0.0082
  100phy    C29 2681   3.244   2.104   1.530  0.6132 -0.2462 -0.4120
  100phy    C27 2682   3.159   2.180   1.310 -0.3316 -0.1195  0.5433
  100phy    C26 2683   3.227   2.228   1.181 -0.1520  0.5985  0.0309
  100phy    C25 2684   3.131   2.207   1.061  0.2808  0.2388  0.2753
  100phy    C23 2685   3.194   2.220   0.927 -0.0891 -0.6801  0.4521
  100phy    C24 2686   3.261   2.098   0.860 -0.5337 -0.2891  0.1394
  100phy    C22 2687   3.089   2.282   0.826 -0.3619 -0.0916 -0.5959
  100phy    C21 2688   3.144   2.358   0.704  0.2124 -0.0783  0.0178
  100phy    C20 2689   3.030   2.427   0.625  0.1547 -0.0844 -0.3341
  100phy    C18 2690   3.076   2.500   0.491  0.7441  0.5664 -0.8223
  100phy    O01 2691   3.182   2.583   0.519  0.1598  0.2625  0.0114
  100phy    H01 2692   3.243   2.566   0.450  0.3078 -0.7186  0.3618
  100phy    C19 2693   2.967   2.600   0.451 -0.3329  0.1671  0.5060
  100phy    C13 2694   3.110   2.394   0.376 -0.1198 -0.5412  0.2820
  100phy     H3 2695   3.179   2.322   0.426 -1.6823 -1.4299  1.2310
  100phy    O33 2696   3.016   2.296   0.326 -0.3134  0.3755  0.3303
  100phy    H1B 2697   2.943   2.275   0.381 -1.1283 -1.7581 -1.4061
  100phy    C12 2698   3.223   2.413   0.271 -0.0400  0.2459  0.1318
  100phy    O11 2699   3.318   2.516   0.296 -0.4178  0.0413 -0.0276
  100phy    H1A 2700   3.366   2.537   0.218 -0.5240 -1.1665 -0.4524
  101phy    C35 2701   1.914   4.308   0.850  0.3253  0.1651 -0.1341
  101phy    C33 2702   1.947   4.455   0.871  0.4263 -0.1634  0.0523
  101phy    C34 2703   1.832   4.528   0.933  0.5322 -0.2511  0.2874
  101phy    C32 2704   2.083   4.478   0.938  0.3392  1.1403  0.3353
  101phy    C31 2705   2.172   4.581   0.865 -0.4959  0.5157  0.5101
  101phy    C30 2706   2.304   4.599   0.940 -0.6852  0.2558 -0.3645
  101phy    C28 2707   2.395   4.708   0.880 -0.2513  0.0463  0.0165
  101phy    C29 2708   2.365   4.837   0.952  0.6559  0.2032  0.6906
  101phy    C27 2709   2.537   4.671   0.922  0.0414  0.4303 -0.1633
  101phy    C26 2710   2.616   4.616   0.805  0.5267  0.5260 -0.1396
  101phy    C25 2711   2.755   4.550   0.822 -0.1796  0.3465 -0.1947
  101phy    C23 2712   2.816   4.500   0.688  0.0137 -0.1998  0.6200
  101phy    C24 2713   2.968   4.509   0.697 -0.0225  0.9666 -0.0080
  101phy    C22 2714   2.765   4.365   0.636  0.1910 -0.0825 -0.2450
  101phy    C21 2715   2.769   4.329   0.492  0.0614 -0.3895  0.1345
  101phy    C20 2716   2.734   4.182   0.477  0.2686  0.1619 -0.4626
  101phy    C18 2717   2.737   4.119   0.340 -0.3581  0.7997  0.6736
  101phy    O01 2718   2.651   4.191   0.246 -0.0933 -0.1382  0.3918
  101phy    H01 2719   2.703   4.255   0.203  0.4042 -0.6520  0.2172
  101phy    C19 2720   2.674   3.979   0.361 -0.1471  0.0066  0.2538
  101phy    C13 2721   2.887   4.100   0.270  0.5978  0.2122 -0.0791
  101phy     H3 2722   2.920   4.203   0.244 -0.9511  0.2453 -2.2314
  101phy    O33 2723   2.998   4.057   0.347  0.2129  0.2750 -0.1839
  101phy    H1B 2724   2.994   3.966   0.367 -0.0727  0.8149  2.4865
  101phy    C12 2725   2.914   4.051   0.119  0.1505 -0.0676  0.3082
  101phy    O11 2726   2.822   4.075   0.021 -0.4147  0.2398  0.1319
  101phy    H1A 2727   2.747   4.029   0.055  0.1989 -1.1606 -0.3391
  102phy    C35 2728   2.468   4.354   1.737  0.0553 -0.1766  0.3259
  102phy    C33 2729   2.549   4.463   1.820  0.0540 -0.2326  0.5669
  102phy    C34 2730   2.692   4.421   1.843 -0.1946 -0.1009  0.4188
  102phy    C32 2731   2.537   4.603   1.750  0.1109  0.2289 -0.3734
  102phy    C31 2732   2.514   4.711   1.850 -0.2493 -0.1683 -0.0050
  102phy    C30 2733   2.491   4.847   1.785  0.1759  0.2129  0.3696
  102phy    C28 2734   2.450   4.964   1.873 -0.1890 -0.4086  0.2868
  102phy    C29 2735   2.513   5.095   1.819 -0.4412 -0.4131  0.4030
  102phy    C27 2736   2.294   4.968   1.885 -0.0538  0.4611  0.2407
  102phy    C26 2737   2.229   5.026   2.007 -0.0627  0.2442  0.1778
  102phy    C25 2738   2.078   5.009   2.011 -0.1168  0.1499  0.1720
  102phy    C23 2739   2.011   5.055   2.143  0.2183 -0.0873  0.1535
  102phy    C24 2740   1.939   5.187   2.118 -0.6491  0.3845  0.0486
  102phy    C22 2741   1.912   4.949   2.205 -0.3279 -0.2104  0.1498
  102phy    C21 2742   1.885   4.959   2.354  0.6673 -0.6598 -0.3908
  102phy    C20 2743   1.800   4.847   2.411  0.0703  0.3639 -0.0355
  102phy    C18 2744   1.763   4.854   2.565 -0.3927  0.3750 -0.3565
  102phy    O01 2745   1.685   4.973   2.585  0.0443  0.4335 -0.5267
  102phy    H01 2746   1.615   4.961   2.646  1.8258  0.4938  1.6377
  102phy    C19 2747   1.661   4.738   2.585  0.1136  0.1055  0.5130
  102phy    C13 2748   1.895   4.846   2.662 -0.4759  0.0727  0.5616
  102phy     H3 2749   1.986   4.889   2.611  0.4016 -1.3419  0.8774
  102phy    O33 2750   1.944   4.720   2.697  0.3612 -0.2607 -0.4294
  102phy    H1B 2751   2.033   4.726   2.727 -0.1432 -2.2036  1.7245
  102phy    C12 2752   1.879   4.922   2.800  0.7522 -0.1964  0.8837
  102phy    O11 2753   1.876   5.066   2.802 -0.3470  0.5868  0.4371
  102phy    H1A 2754   1.802   5.089   2.750 -0.3175 -1.0225 -0.3860
  103phy    C35 2755   2.809   0.359   1.745 -0.1279 -0.4221  0.1272
  103phy    C33 2756   2.791   0.254   1.633  0.0549  0.1996 -0.1049
  103phy    C34 2757   2.792   0.331   1.504 -0.1068  0.1038  0.0044
  103phy    C32 2758   2.899   0.142   1.637 -0.8803  0.3182  0.0009
  103phy    C31 2759   2.845   0.001   1.650  0.4209  0.0939  0.1189
  103phy    C30 2760   2.961  -0.099   1.666  0.4134 -0.6230 -0.3698
  103phy    C28 2761   2.932  -0.247   1.675  0.3097  0.2362  0.2445
  103phy    C29 2762   2.933  -0.306   1.536  0.1731  0.3630 -0.1783
  103phy    C27 2763   3.032  -0.318   1.762 -0.5720 -0.2124 -0.1550
  103phy    C26 2764   2.971  -0.379   1.885  0.3835  0.0818  0.1943
  103phy    C25 2765   3.073  -0.458   1.963 -0.8410  0.3051 -0.4546
  103phy    C23 2766   3.021  -0.504   2.109 -0.0315 -0.1592  0.4197
  103phy    C24 2767   3.087  -0.631   2.152 -0.4877 -0.4249  0.4696
  103phy    C22 2768   3.047  -0.392   2.210  0.0496 -0.6781  0.4740
  103phy    C21 2769   2.965  -0.372   2.336  0.2830 -0.1789  0.3282
  103phy    C20 2770   3.033  -0.280   2.439  0.0554 -0.4227 -0.5304
  103phy    C18 2771   2.987  -0.279   2.593  0.3560  1.0396  0.0312
  103phy    O01 2772   3.004  -0.411   2.647  0.3686  0.6607  0.0420
  103phy    H01 2773   3.058  -0.470   2.597 -0.3731 -0.5670  0.6219
  103phy    C19 2774   3.091  -0.192   2.664  0.3178  0.4249  0.2635
  103phy    C13 2775   2.836  -0.229   2.629 -0.2141  0.0877 -0.2711
  103phy     H3 2776   2.823  -0.134   2.570  0.7718  0.0862 -0.5049
  103phy    O33 2777   2.820  -0.183   2.761  0.1746  0.2308 -0.3667
  103phy    H1B 2778   2.827  -0.259   2.815 -1.7748 -0.8691 -1.5183
  103phy    C12 2779   2.715  -0.325   2.603 -0.0267 -0.3620 -0.0551
  103phy    O11 2780   2.583  -0.280   2.620 -0.4169 -0.3951 -0.2065
  103phy    H1A 2781   2.563  -0.273   2.712 -2.0539 -1.3067 -0.4624
  104phy    C35 2782   2.402   4.756   1.394 -0.0697 -0.2039  0.2129
  104phy    C33 2783   2.260   4.702   1.397 -0.0132 -0.1105  0.6194
  104phy    C34 2784   2.222   4.637   1.530 -0.3872  0.0016  0.2719
  104phy    C32 2785   2.155   4.809   1.375  0.0597 -0.1752 -0.0651
  104phy    C31 2786   2.099   4.822   1.228 -0.2436  0.1330  0.6785
  104phy    C30 2787   1.986   4.925   1.216  1.1293 -0.3132  0.1212
  104phy    C28 2788   1.897   4.923   1.085  0.1724 -0.1432 -0.4708
  104phy    C29 2789   1.765   4.992   1.109  0.4240  0.0090 -0.2421
  104phy    C27 2790   1.967   4.994   0.968  0.5353  0.0025  0.4815
  104phy    C26 2791   1.938   4.966   0.817 -0.0146  0.1577 -0.2719
  104phy    C25 2792   2.025   5.050   0.723 -0.2685  0.1608 -0.0773
  104phy    C23 2793   2.032   5.007   0.578 -0.6114  0.0655  0.2565
  104phy    C24 2794   2.029   5.134   0.494  0.4794  0.1443  0.4166
  104phy    C22 2795   2.156   4.912   0.559  0.0455 -0.4049  0.3999
  104phy    C21 2796   2.165   4.812   0.445  0.1932 -0.3789 -0.4331
  104phy    C20 2797   2.284   4.713   0.461 -0.2355  0.0972 -0.7624
  104phy    C18 2798   2.320   4.624   0.335  0.4315  0.1858 -0.2705
  104phy    O01 2799   2.199   4.549   0.301  0.4020 -0.6194 -0.3469
  104phy    H01 2800   2.133   4.555   0.368 -0.9109 -1.8551 -1.4561
  104phy    C19 2801   2.432   4.526   0.393 -0.0975  0.1044  0.4998
  104phy    C13 2802   2.378   4.704   0.207 -0.6839  0.1175  0.1698
  104phy     H3 2803   2.297   4.777   0.182 -0.9809  0.0415  0.9138
  104phy    O33 2804   2.476   4.801   0.234 -0.4065  0.1176  0.5049
  104phy    H1B 2805   2.559   4.758   0.227 -0.7157 -0.4237  0.1076
  104phy    C12 2806   2.362   4.659   0.059  0.2795  0.0450  0.2458
  104phy    O11 2807   2.284   4.544   0.035 -0.2634 -0.3529  0.0505
  104phy    H1A 2808   2.256   4.508   0.117  0.9866 -1.1254  0.1540
  105phy    C35 2809   1.972   2.340   1.324  0.1455 -0.0191  0.0810
  105phy    C33 2810   1.997   2.422   1.457 -0.6978 -0.1169  0.5106
  105phy    C34 2811   2.122   2.369   1.522 -0.1938  0.2665 -0.1937
  105phy    C32 2812   2.013   2.574   1.444  0.1871 -0.1421  0.6473
  105phy    C31 2813   1.884   2.644   1.419  0.0330  0.2334 -0.0257
  105phy    C30 2814   1.901   2.790   1.396  0.0415 -0.1840 -0.0763
  105phy    C28 2815   1.776   2.874   1.354  0.1763  0.2824  0.2385
  105phy    C29 2816   1.677   2.901   1.471  0.2918 -0.5022  0.0144
  105phy    C27 2817   1.826   3.003   1.288  0.2215 -0.8069 -0.2174
  105phy    C26 2818   1.764   3.027   1.150  0.7858 -0.1721 -0.4154
  105phy    C25 2819   1.811   3.158   1.083 -0.4642 -0.2479 -0.4846
  105phy    C23 2820   1.743   3.180   0.945 -0.7789 -0.1620 -0.2036
  105phy    C24 2821   1.637   3.288   0.963  0.5966 -0.1120 -0.0992
  105phy    C22 2822   1.855   3.230   0.849  0.6446  0.1195 -0.0075
  105phy    C21 2823   1.826   3.199   0.699 -0.2023  0.1606  0.4516
  105phy    C20 2824   1.952   3.235   0.615 -0.2191  0.1406  0.1201
  105phy    C18 2825   1.960   3.223   0.457  0.1850  0.1012 -0.0201
  105phy    O01 2826   1.908   3.090   0.421 -0.5638 -0.2567  0.0259
  105phy    H01 2827   1.979   3.029   0.414 -0.8582 -0.5579 -0.3227
  105phy    C19 2828   2.110   3.227   0.405 -0.2572 -0.5647  0.5092
  105phy    C13 2829   1.863   3.339   0.394 -0.2481 -0.2570  0.1881
  105phy     H3 2830   1.760   3.301   0.415  0.2301 -1.3822  0.6133
  105phy    O33 2831   1.854   3.469   0.462  0.2644  0.7212  0.0476
  105phy    H1B 2832   1.870   3.451   0.552  1.7072 -1.3017 -0.5241
  105phy    C12 2833   1.815   3.340   0.248  0.3055  0.2052 -0.1723
  105phy    O11 2834   1.858   3.443   0.164 -0.2303  0.4222 -0.2289
  105phy    H1A 2835   1.851   3.519   0.219  0.8579  0.7782 -0.5545
  106phy    C35 2836   1.836   4.871   1.692 -0.4500  0.2226  0.3228
  106phy    C33 2837   1.794   4.976   1.590 -0.4884 -0.8769  0.3897
  106phy    C34 2838   1.643   4.951   1.574 -0.1738 -0.2251  0.3484
  106phy    C32 2839   1.813   5.117   1.641 -0.1754  0.2747 -0.3663
  106phy    C31 2840   1.952   5.176   1.614  0.2837  0.2362 -0.3787
  106phy    C30 2841   1.955   5.317   1.678  0.5918 -0.0684  0.3399
  106phy    C28 2842   2.095   5.387   1.666  0.5352 -0.2694 -0.2758
  106phy    C29 2843   2.101   5.470   1.543  0.0180 -0.2311  0.6261
  106phy    C27 2844   2.100   5.487   1.779 -0.3084 -0.2197 -0.4913
  106phy    C26 2845   2.214   5.479   1.880  0.1698  0.4491  0.1282
  106phy    C25 2846   2.178   5.540   2.014 -0.2696 -0.0046  0.6433
  106phy    C23 2847   2.291   5.532   2.122  0.3292 -0.2977  0.2698
  106phy    C24 2848   2.343   5.669   2.170 -0.2811 -0.1328  0.6635
  106phy    C22 2849   2.233   5.451   2.236  0.0440 -0.6534 -0.1746
  106phy    C21 2850   2.329   5.377   2.334  0.1097  0.0982 -0.2076
  106phy    C20 2851   2.243   5.284   2.415  0.3558  0.0288 -0.1117
  106phy    C18 2852   2.294   5.218   2.546  0.4871  0.3802  0.0713
  106phy    O01 2853   2.328   5.318   2.642  0.1824 -0.2265 -0.4282
  106phy    H01 2854   2.331   5.281   2.728 -1.6246  0.9159  0.1648
  106phy    C19 2855   2.161   5.156   2.596 -0.2213  0.0246 -0.4659
  106phy    C13 2856   2.413   5.103   2.544  0.0098 -0.3950  0.0305
  106phy     H3 2857   2.403   5.044   2.449 -0.1757  2.1193 -1.5988
  106phy    O33 2858   2.396   5.000   2.647 -0.1862 -0.0308  0.1219
  106phy    H1B 2859   2.450   4.928   2.620 -1.2890 -0.0365 -2.3544
  106phy    C12 2860   2.558   5.152   2.541  0.2178 -0.0126 -0.2463
  106phy    O11 2861   2.606   5.229   2.647  0.5246  0.1423 -0.2781
  106phy    H1A 2862   2.605   5.184   2.729  1.3373  2.0151  0.8496
  107phy    C35 2863   3.442   0.330   1.634  0.2498  0.0851  0.7023
  107phy    C33 2864   3.401   0.461   1.567 -0.0187  0.0037  0.5045
  107phy    C34 2865   3.485   0.493   1.441  0.6397  0.3679 -0.4751
  107phy    C32 2866   3.249   0.481   1.563 -0.1796 -0.3445  0.0803
  107phy    C31 2867   3.200   0.627   1.573  0.0065  0.8079 -0.2282
  107phy    C30 2868   3.047   0.636   1.604  0.1069  0.3214 -0.2426
  107phy    C28 2869   2.982   0.773   1.629  0.0392 -0.0925  0.3742
  107phy    C29 2870   2.931   0.824   1.492 -0.0369  0.2951  0.2788
  107phy    C27 2871   2.861   0.754   1.725  0.6923  0.1903  0.3087
  107phy    C26 2872   2.884   0.795   1.872 -0.2347  0.0041 -0.5298
  107phy    C25 2873   2.749   0.810   1.945  0.5118  0.5225 -0.9577
  107phy    C23 2874   2.757   0.873   2.091 -0.2742  0.3470 -0.1060
  107phy    C24 2875   2.738   1.023   2.084 -0.3249 -0.1683 -0.5745
  107phy    C22 2876   2.654   0.810   2.185  0.9624 -0.2674  0.0343
  107phy    C21 2877   2.719   0.737   2.301  0.1764 -0.1144  0.1213
  107phy    C20 2878   2.612   0.688   2.404  0.3931  0.1511  0.0684
  107phy    C18 2879   2.657   0.636   2.546 -0.2584  0.0776 -0.1458
  107phy    O01 2880   2.753   0.725   2.600  0.5305 -0.2272  0.1317
  107phy    H01 2881   2.836   0.718   2.557  0.2033  1.5579 -0.8988
  107phy    C19 2882   2.523   0.660   2.618 -0.0726 -0.0396  0.0646
  107phy    C13 2883   2.711   0.482   2.551  0.3277  0.0109  0.2978
  107phy     H3 2884   2.635   0.419   2.498 -0.2084  0.7543  0.1626
  107phy    O33 2885   2.704   0.428   2.685 -0.2564 -0.6227  0.3099
  107phy    H1B 2886   2.671   0.341   2.682  0.3611 -0.9153  1.4784
  107phy    C12 2887   2.849   0.445   2.486  0.2259  0.2297 -0.4845
  107phy    O11 2888   2.975   0.498   2.535  0.0251 -0.0459  0.4841
  107phy    H1A 2889   2.986   0.489   2.627  2.3451  1.9717  0.5213
  108phy    C35 2890   4.351   4.674   1.310  0.6233  0.2101  0.2215
  108phy    C33 2891   4.276   4.803   1.292  0.6152  0.0738  0.4120
  108phy    C34 2892   4.228   4.872   1.425 -0.0798  0.9046 -0.2633
  108phy    C32 2893   4.355   4.905   1.214  0.1450 -0.4225 -0.2935
  108phy    C31 2894   4.286   5.024   1.148  0.4615  0.1514  0.5406
  108phy    C30 2895   4.381   5.106   1.053  0.4230 -0.3144 -0.7704
  108phy    C28 2896   4.318   5.232   0.974  0.2145  0.9905  0.2377
  108phy    C29 2897   4.310   5.352   1.061  0.3638 -0.3351  0.4923
  108phy    C27 2898   4.404   5.266   0.850  0.2322  0.3223  0.0057
  108phy    C26 2899   4.359   5.190   0.723 -0.1362 -0.3634 -0.0910
  108phy    C25 2900   4.469   5.206   0.614 -0.4591  0.4719  0.3038
  108phy    C23 2901   4.416   5.169   0.475  0.2871  0.1764  0.1250
  108phy    C24 2902   4.385   5.297   0.396  0.0236 -0.2301 -0.0329
  108phy    C22 2903   4.528   5.103   0.396 -0.1621 -0.2621  0.3580
  108phy    C21 2904   4.535   4.951   0.373 -0.1582  0.2536  0.1074
  108phy    C20 2905   4.657   4.922   0.292 -0.0592 -0.2015 -0.0159
  108phy    C18 2906   4.670   4.778   0.223 -0.1445 -0.3377 -0.3493
  108phy    O01 2907   4.627   4.675   0.320 -0.0100  0.4269  0.2884
  108phy    H01 2908   4.534   4.659   0.317 -0.0666  0.8301 -0.3680
  108phy    C19 2909   4.824   4.776   0.207 -0.1362  0.2150 -0.3789
  108phy    C13 2910   4.581   4.772   0.086 -0.7771  0.3330 -0.0580
  108phy     H3 2911   4.477   4.795   0.119  0.0099  2.0895  1.3516
  108phy    O33 2912   4.593   4.881  -0.003 -0.0548 -0.1130  0.4568
  108phy    H1B 2913   4.509   4.902  -0.040  0.0612  0.9195  0.7497
  108phy    C12 2914   4.543   4.638   0.010  0.3685  0.1793 -0.0982
  108phy    O11 2915   4.623   4.595  -0.095  0.5263 -0.3562  0.4473
  108phy    H1A 2916   4.697   4.555  -0.055  0.1771 -0.2987  1.1560
  109phy    C35 2917   4.377   3.211   1.821 -0.1664  0.4818  0.0322
  109phy    C33 2918   4.292   3.092   1.871  0.6897 -0.2292  0.3637
  109phy    C34 2919   4.221   3.022   1.755  0.1378  0.0819 -0.3216
  109phy    C32 2920   4.372   2.988   1.946  0.0718  0.3494  0.2175
  109phy    C31 2921   4.338   2.973   2.093 -0.1076  0.0495 -0.4599
  109phy    C30 2922   4.419   2.867   2.166  0.6776  0.1067  0.1145
  109phy    C28 2923   4.418   2.850   2.319 -0.2676  0.2275  0.2461
  109phy    C29 2924   4.300   2.773   2.364 -0.4132 -0.0262  0.4443
  109phy    C27 2925   4.561   2.808   2.361  0.2352  0.3240 -0.4100
  109phy    C26 2926   4.601   2.843   2.509 -0.7455 -0.4228 -0.2287
  109phy    C25 2927   4.739   2.777   2.535 -0.1545 -0.2646 -0.0855
  109phy    C23 2928   4.790   2.781   2.680 -0.3751 -0.3807 -0.5495
  109phy    C24 2929   4.775   2.647   2.750  0.0504 -0.7513 -0.0760
  109phy    C22 2930   4.939   2.815   2.680  0.2182  0.2901 -0.2677
  109phy    C21 2931   4.971   2.952   2.730  0.0459 -0.4321  0.1393
  109phy    C20 2932   5.119   2.992   2.748 -0.2679 -0.0739  0.5621
  109phy    C18 2933   5.163   3.132   2.804  0.0856  0.3494  0.1229
  109phy    O01 2934   5.079   3.165   2.915  0.0293  0.0622  0.0312
  109phy    H01 2935   5.122   3.150   2.997 -0.1339 -0.3102  0.0519
  109phy    C19 2936   5.303   3.099   2.850  0.0913 -0.6048 -0.2199
  109phy    C13 2937   5.154   3.248   2.694  0.7383 -0.1844  0.5931
  109phy     H3 2938   5.193   3.213   2.595 -0.4403  0.2240 -0.0415
  109phy    O33 2939   5.243   3.354   2.733 -0.4156  0.2224  0.2110
  109phy    H1B 2940   5.203   3.397   2.806  0.3395  2.1573 -0.4507
  109phy    C12 2941   5.015   3.317   2.662  0.1370 -0.1166 -0.0566
  109phy    O11 2942   4.955   3.399   2.757 -0.5459  0.4182  0.0167
  109phy    H1A 2943   4.972   3.352   2.836  1.0730 -0.4570 -0.7879
  110phy    C35 2944   4.650   1.579   1.405  0.3006  0.2211  0.0582
  110phy    C33 2945   4.715   1.714   1.428  0.0078 -0.1812  0.0238
  110phy    C34 2946   4.653   1.772   1.548  0.5680 -0.1155  0.0552
  110phy    C32 2947   4.865   1.692   1.438  0.4098  0.2404 -0.3980
  110phy    C31 2948   4.944   1.808   1.382 -0.2506  0.2927  0.2610
  110phy    C30 2949   5.098   1.796   1.401 -0.3865 -0.1056  0.2295
  110phy    C28 2950   5.175   1.912   1.340 -0.0483  0.0397  0.0863
  110phy    C29 2951   5.192   2.037   1.429 -0.1603  0.2385  0.4510
  110phy    C27 2952   5.316   1.867   1.300 -0.5342  0.3008 -0.1677
  110phy    C26 2953   5.344   1.854   1.154 -0.0671  0.5554 -0.6158
  110phy    C25 2954   5.487   1.800   1.121  0.3245 -0.0192  0.6210
  110phy    C23 2955   5.510   1.770   0.970  0.1933  0.2111  1.0580
  110phy    C24 2956   5.603   1.876   0.900 -0.1074 -0.0164  0.2299
  110phy    C22 2957   5.573   1.632   0.959  0.2708 -0.9470  0.0975
  110phy    C21 2958   5.497   1.542   0.868 -0.1437 -0.2746 -0.2855
  110phy    C20 2959   5.552   1.399   0.866  0.4687  0.1257 -0.4166
  110phy    C18 2960   5.489   1.307   0.752 -0.3028 -0.5807 -0.3366
  110phy    O01 2961   5.343   1.321   0.752 -0.3398  0.2709  0.1542
  110phy    H01 2962   5.319   1.410   0.770  1.5956  0.8145  0.3002
  110phy    C19 2963   5.512   1.163   0.794  0.1505  0.3989  0.0548
  110phy    C13 2964   5.551   1.334   0.603  0.0203 -0.7905  0.6360
  110phy     H3 2965   5.653   1.377   0.621 -0.2826  0.1216  0.2237
  110phy    O33 2966   5.595   1.221   0.522  0.2220  0.2440 -0.2149
  110phy    H1B 2967   5.528   1.155   0.515  1.9428 -1.5690 -0.7669
  110phy    C12 2968   5.527   1.462   0.506  0.1664 -0.0843 -0.2556
  110phy    O11 2969   5.430   1.453   0.404 -0.0792 -0.2677  0.1031
  110phy    H1A 2970   5.405   1.366   0.381 -1.4685 -0.1064  0.8352
  111phy    C35 2971   4.847   2.675   1.766 -0.0724  0.2728 -0.2862
  111phy    C33 2972   4.721   2.657   1.856  0.2727  0.1957  0.3919
  111phy    C34 2973   4.737   2.732   1.987 -0.1249  0.2192  0.3536
  111phy    C32 2974   4.594   2.668   1.779  0.0909  0.1846  0.2878
  111phy    C31 2975   4.472   2.599   1.842  0.4293  0.2649  0.4716
  111phy    C30 2976   4.343   2.616   1.758 -0.2564 -0.6617 -0.6485
  111phy    C28 2977   4.214   2.558   1.824 -0.1255 -0.0567  0.2918
  111phy    C29 2978   4.096   2.644   1.791  0.4075 -0.2806 -0.4558
  111phy    C27 2979   4.187   2.407   1.785 -0.4982 -0.2851  0.1355
  111phy    C26 2980   4.168   2.309   1.902 -0.0321 -0.0660 -0.1703
  111phy    C25 2981   4.168   2.165   1.860 -0.4804  0.3420 -0.2015
  111phy    C23 2982   4.108   2.073   1.971  0.0814  0.3248 -0.6167
  111phy    C24 2983   4.001   1.986   1.907  0.5672 -0.2346 -0.3136
  111phy    C22 2984   4.229   1.991   2.037 -0.1735 -0.5216  0.2588
  111phy    C21 2985   4.196   1.944   2.172 -0.3288  0.1035  0.1382
  111phy    C20 2986   4.330   1.906   2.238  0.3732 -1.1150  0.1007
  111phy    C18 2987   4.329   1.826   2.374  0.8603  0.0874 -0.3790
  111phy    O01 2988   4.247   1.706   2.373  0.5396 -0.4257  0.0220
  111phy    H01 2989   4.165   1.728   2.333 -0.1849 -0.3598  1.4690
  111phy    C19 2990   4.467   1.760   2.361 -0.5796 -0.1678 -0.1898
  111phy    C13 2991   4.314   1.920   2.507 -0.0950 -0.4368  0.8543
  111phy     H3 2992   4.349   2.023   2.479  0.5224 -1.0880 -0.9065
  111phy    O33 2993   4.402   1.889   2.612  0.0799 -0.3517  0.2368
  111phy    H1B 2994   4.402   1.795   2.613 -1.3550 -0.4401 -1.7802
  111phy    C12 2995   4.169   1.948   2.562 -0.1252 -0.2134 -0.2652
  111phy    O11 2996   4.126   1.846   2.645  0.0584  0.2215  0.1025
  111phy    H1A 2997   4.189   1.805   2.702 -3.2108 -0.6497  3.4706
  112phy    C35 2998   4.669   2.450   2.335  0.0465  0.2436 -0.2855
  112phy    C33 2999   4.547   2.414   2.258  0.7860  0.1379  0.1382
  112phy    C34 3000   4.580   2.307   2.150  0.7908 -0.3451 -0.1507
  112phy    C32 3001   4.434   2.376   2.357 -0.0805  0.1985 -0.1470
  112phy    C31 3002   4.294   2.376   2.307  0.2539 -0.0227 -0.0724
  112phy    C30 3003   4.188   2.366   2.412 -0.0053  0.2203 -0.9301
  112phy    C28 3004   4.042   2.382   2.359  0.1709 -0.2176 -0.1271
  112phy    C29 3005   3.992   2.245   2.313  0.1837  0.1805 -0.1398
  112phy    C27 3006   3.940   2.425   2.467  0.1357  0.2274  0.2801
  112phy    C26 3007   3.957   2.555   2.551 -0.4515  0.6624  0.4781
  112phy    C25 3008   3.851   2.570   2.654  0.6309 -0.3700 -0.5596
  112phy    C23 3009   3.823   2.712   2.707  0.1758 -0.2714 -0.5470
  112phy    C24 3010   3.677   2.753   2.713  0.5631  0.0592 -0.0136
  112phy    C22 3011   3.898   2.737   2.841  0.0691  0.1830  0.0765
  112phy    C21 3012   3.934   2.876   2.895  0.0351  0.3464  0.2460
  112phy    C20 3013   4.000   2.877   3.031  0.2433  0.4171 -0.8521
  112phy    C18 3014   4.058   3.003   3.100 -0.1147  0.2285 -0.2162
  112phy    O01 3015   3.957   3.099   3.132  0.1411  0.1652  0.3654
  112phy    H01 3016   4.004   3.159   3.187 -1.0607  0.7802  0.7556
  112phy    C19 3017   4.099   2.934   3.231  0.0800 -0.2228 -0.0222
  112phy    C13 3018   4.189   3.074   3.031 -0.0105 -0.3599  0.0446
  112phy     H3 3019   4.258   2.995   2.992  0.8491  0.6211 -0.4497
  112phy    O33 3020   4.275   3.144   3.122  0.1593 -0.1456  0.2251
  112phy    H1B 3021   4.229   3.212   3.168  1.2622  1.3518 -0.8097
  112phy    C12 3022   4.156   3.179   2.907  0.7186  0.2059 -0.6534
  112phy    O11 3023   4.137   3.314   2.943  0.4438  0.2647 -0.0944
  112phy    H1A 3024   4.046   3.335   2.945  0.2718 -0.5049  0.4529
  113phy    C35 3025   4.566   0.107   1.452  0.2652  0.1708  0.1049
  113phy    C33 3026   4.439   0.112   1.537  0.9531  0.9072 -0.2003
  113phy    C34 3027   4.460   0.141   1.689 -0.0340 -0.2401  0.0750
  113phy    C32 3028   4.340   0.213   1.474  0.4780  0.0334 -0.0207
  113phy    C31 3029   4.188   0.175   1.474  0.2101  0.3224  0.2207
  113phy    C30 3030   4.101   0.296   1.436 -0.3973  0.1709  0.5053
  113phy    C28 3031   3.963   0.246   1.399 -0.0472  0.3238 -0.6271
  113phy    C29 3032   3.852   0.319   1.477 -0.3379  0.2169 -0.2859
  113phy    C27 3033   3.934   0.278   1.254 -0.1724  0.4340  0.6385
  113phy    C26 3034   3.870   0.168   1.167 -0.3534 -0.4283  0.0527
  113phy    C25 3035   3.838   0.214   1.030  0.1999 -0.6060  0.0141
  113phy    C23 3036   3.776   0.104   0.941 -0.1311  0.2665  0.4349
  113phy    C24 3037   3.689   0.171   0.844  0.1277 -0.0578  0.0503
  113phy    C22 3038   3.882   0.038   0.853  0.3636  0.8118  0.2334
  113phy    C21 3039   3.890  -0.113   0.856 -0.5700 -0.2099 -0.0380
  113phy    C20 3040   3.992  -0.161   0.749  0.2279 -0.2588  0.0489
  113phy    C18 3041   4.023  -0.315   0.734  0.0538  0.1619  0.0807
  113phy    O01 3042   4.076  -0.360   0.860 -0.2666 -0.7836  0.3933
  113phy    H01 3043   4.158  -0.319   0.879 -0.0263 -0.9930 -0.1592
  113phy    C19 3044   4.143  -0.315   0.634  0.0598 -0.2790  0.0189
  113phy    C13 3045   3.903  -0.405   0.690 -0.2289  0.1559  0.3383
  113phy     H3 3046   3.822  -0.387   0.765 -1.6992 -3.3111 -0.2260
  113phy    O33 3047   3.827  -0.363   0.575 -0.5765  0.5332 -0.5108
  113phy    H1B 3048   3.737  -0.373   0.598 -0.1494  0.5658  1.3032
  113phy    C12 3049   3.880  -0.560   0.714 -0.0883 -0.0363  0.3625
  113phy    O11 3050   3.891  -0.642   0.600  0.1289  0.3634  0.2774
  113phy    H1A 3051   3.805  -0.654   0.564  0.2626 -0.7591  0.3040
  114phy    C35 3052   0.977   3.182   2.290  0.0324 -0.3100  0.2388
  114phy    C33 3053   1.012   3.162   2.143 -0.4536  0.5739 -0.0357
  114phy    C34 3054   1.131   3.068   2.133  0.3264 -0.1353  0.2040
  114phy    C32 3055   0.886   3.116   2.069  0.2703  0.4949 -0.1976
  114phy    C31 3056   0.786   3.224   2.020 -0.0511 -0.0938 -0.0990
  114phy    C30 3057   0.681   3.150   1.945 -0.1935  0.1125  0.3714
  114phy    C28 3058   0.569   3.230   1.878  0.4023  0.2563 -0.0524
  114phy    C29 3059   0.558   3.213   1.729  0.1437  0.2746 -0.0462
  114phy    C27 3060   0.433   3.204   1.948  0.0329 -0.1038 -0.2153
  114phy    C26 3061   0.348   3.330   1.973 -0.0229  0.0710  0.3112
  114phy    C25 3062   0.232   3.302   2.056  0.3868  0.0059 -0.2262
  114phy    C23 3063   0.157   3.431   2.108 -0.6272  0.1261 -0.0460
  114phy    C24 3064   0.010   3.442   2.063 -0.3287 -0.3144  0.4566
  114phy    C22 3065   0.172   3.436   2.263 -0.1348 -0.0309 -0.3558
  114phy    C21 3066   0.184   3.581   2.314  0.2454  0.2381  0.3453
  114phy    C20 3067   0.196   3.591   2.463  0.2570 -0.7597 -0.3762
  114phy    C18 3068   0.192   3.725   2.546 -0.2098  0.4534 -0.1638
  114phy    O01 3069   0.070   3.795   2.517  0.2596  0.2701  0.0304
  114phy    H01 3070   0.003   3.738   2.485  1.4732 -0.6833 -0.8991
  114phy    C19 3071   0.166   3.683   2.697 -0.0010 -0.3102  0.6040
  114phy    C13 3072   0.325   3.817   2.523  0.4186  0.0151  0.6543
  114phy     H3 3073   0.341   3.825   2.413 -1.1717 -0.2952  0.3699
  114phy    O33 3074   0.446   3.757   2.567  0.5282  0.1522 -0.4860
  114phy    H1B 3075   0.446   3.666   2.543  0.2256  0.7599 -2.9472
  114phy    C12 3076   0.319   3.968   2.566 -0.7498 -0.4114 -0.1697
  114phy    O11 3077   0.302   3.992   2.705  0.0751 -0.3527 -0.2988
  114phy    H1A 3078   0.383   3.978   2.750  0.2180 -0.4839 -0.5930
  115phy    C35 3079   4.300   1.443   0.236 -0.1184 -0.2807 -0.1175
  115phy    C33 3080   4.221   1.491   0.354  0.0437 -0.5881 -0.6059
  115phy    C34 3081   4.139   1.373   0.395 -0.4701 -0.2183 -0.3132
  115phy    C32 3082   4.316   1.547   0.459 -0.0926  0.0305 -0.4558
  115phy    C31 3083   4.264   1.677   0.530  0.1190  0.1631  0.0801
  115phy    C30 3084   4.371   1.757   0.604  0.2231 -0.0363 -0.1745
  115phy    C28 3085   4.331   1.899   0.649 -0.2264 -0.2302 -0.2123
  115phy    C29 3086   4.223   1.898   0.760 -0.0760  0.0393  0.0615
  115phy    C27 3087   4.454   1.965   0.702 -1.1668  0.0013 -0.3073
  115phy    C26 3088   4.484   2.113   0.668 -0.4285 -0.6412  0.0460
  115phy    C25 3089   4.627   2.166   0.706  0.3505  0.0812 -0.4485
  115phy    C23 3090   4.643   2.322   0.693 -0.0730  0.1204 -0.5467
  115phy    C24 3091   4.648   2.387   0.833  0.1597  0.2779  0.6087
  115phy    C22 3092   4.773   2.369   0.619 -0.0322 -0.5043  0.5797
  115phy    C21 3093   4.766   2.351   0.468  0.1684 -0.2648  0.2126
  115phy    C20 3094   4.898   2.388   0.410  0.2111 -0.6482  0.8800
  115phy    C18 3095   4.932   2.386   0.250 -0.1538 -0.0727  0.2505
  115phy    O01 3096   4.918   2.249   0.195  0.2771 -0.0988 -0.2339
  115phy    H01 3097   4.926   2.255   0.102 -0.6134 -0.4953 -0.3444
  115phy    C19 3098   5.081   2.415   0.254  0.2024 -0.0082  0.1807
  115phy    C13 3099   4.851   2.487   0.151 -0.2863 -0.0149  0.1967
  115phy     H3 3100   4.743   2.462   0.167 -0.6856  1.2987 -0.3235
  115phy    O33 3101   4.852   2.622   0.193 -0.1532 -0.2616  0.0088
  115phy    H1B 3102   4.842   2.636   0.285  1.1280  1.1741 -0.0376
  115phy    C12 3103   4.835   2.465  -0.002  0.0343 -0.1692  0.3780
  115phy    O11 3104   4.938   2.514  -0.086 -0.1717 -0.0840 -0.1272
  115phy    H1A 3105   4.943   2.607  -0.074  1.5075 -0.3600  2.0510
  116phy    C35 3106   3.684   4.611   1.056 -0.0230 -0.0652 -0.1269
  116phy    C33 3107   3.756   4.706   1.147  0.2087  0.0531  0.0277
  116phy    C34 3108   3.674   4.836   1.155 -0.3100 -0.3944  0.4116
  116phy    C32 3109   3.777   4.649   1.286 -0.8298 -0.1285 -0.5511
  116phy    C31 3110   3.909   4.587   1.307  0.1604  0.0044  0.4939
  116phy    C30 3111   3.943   4.525   1.446  0.7464  0.2197  0.0244
  116phy    C28 3112   4.073   4.443   1.445  0.5427 -0.1544 -0.2705
  116phy    C29 3113   4.120   4.436   1.587 -0.0152 -0.4887  0.5142
  116phy    C27 3114   4.056   4.306   1.381  0.0499  0.1295 -0.1063
  116phy    C26 3115   4.180   4.252   1.308 -0.4178 -0.0433 -0.6875
  116phy    C25 3116   4.166   4.112   1.258  0.1777  0.1732  0.1802
  116phy    C23 3117   4.270   4.045   1.170 -0.0517 -0.1334 -0.3606
  116phy    C24 3118   4.251   3.899   1.186 -0.0576  0.3885  0.1997
  116phy    C22 3119   4.262   4.085   1.022 -0.4989  0.2367 -0.2440
  116phy    C21 3120   4.382   4.050   0.931  0.2006  0.2914  0.1208
  116phy    C20 3121   4.352   4.067   0.785 -0.1689  0.1782  0.4142
  116phy    C18 3122   4.439   4.016   0.666  0.3682 -0.6527  0.1097
  116phy    O01 3123   4.566   4.078   0.679  0.2471 -0.2394  0.1619
  116phy    H01 3124   4.551   4.170   0.692  0.4117  0.2161 -2.3800
  116phy    C19 3125   4.369   4.083   0.538 -0.0826  0.7813 -0.0171
  116phy    C13 3126   4.453   3.858   0.650  0.6618  0.3196  0.5215
  116phy     H3 3127   4.386   3.814   0.729 -0.4003  0.9370 -0.0067
  116phy    O33 3128   4.392   3.789   0.542 -0.1647  0.3986 -0.4210
  116phy    H1B 3129   4.454   3.782   0.472  0.2531  0.6819 -0.0874
  116phy    C12 3130   4.568   3.774   0.716  0.3200  0.5490 -0.0768
  116phy    O11 3131   4.674   3.740   0.630  0.1628  0.0182  0.0919
  116phy    H1A 3132   4.644   3.732   0.542 -1.0660  2.7371  0.1698
  117phy    C35 3133   2.743   5.005   2.133  0.4499 -0.0098 -0.1796
  117phy    C33 3134   2.802   5.141   2.126 -0.2106 -0.0214 -0.3972
  117phy    C34 3135   2.702   5.252   2.102  0.7015  0.2916 -0.4709
  117phy    C32 3136   2.875   5.161   2.263 -0.0286 -0.2170  0.0622
  117phy    C31 3137   3.019   5.216   2.244 -0.0087 -0.0082  0.3740
  117phy    C30 3138   3.105   5.226   2.371 -0.0925  0.1486  0.1777
  117phy    C28 3139   3.251   5.276   2.354 -0.7542  0.0179 -0.5604
  117phy    C29 3140   3.269   5.422   2.390 -0.2020  0.1414  0.0677
  117phy    C27 3141   3.341   5.193   2.447  0.1519 -0.2360 -0.6497
  117phy    C26 3142   3.427   5.092   2.372 -0.2804  0.8063  0.2626
  117phy    C25 3143   3.557   5.058   2.445  0.0322 -0.4674  0.3346
  117phy    C23 3144   3.649   4.937   2.398 -0.2160 -0.2294 -0.2321
  117phy    C24 3145   3.748   4.993   2.291  0.5831 -0.1897 -0.3854
  117phy    C22 3146   3.732   4.887   2.518  0.0595  0.0853  0.2326
  117phy    C21 3147   3.764   4.742   2.530  0.4603  0.0655  0.0395
  117phy    C20 3148   3.852   4.724   2.652 -0.2472  0.1117 -0.0778
  117phy    C18 3149   3.874   4.579   2.717  0.4152 -0.2071  0.1993
  117phy    O01 3150   3.852   4.480   2.612  0.0440  0.0221 -0.0974
  117phy    H01 3151   3.899   4.399   2.618 -0.6706 -0.4504 -0.7335
  117phy    C19 3152   4.019   4.563   2.748 -0.1236  0.2231 -0.2879
  117phy    C13 3153   3.758   4.554   2.828  0.3077 -0.5502  0.3492
  117phy     H3 3154   3.659   4.592   2.792 -0.3322 -2.0996  0.3803
  117phy    O33 3155   3.778   4.637   2.936 -0.3288 -0.6855  0.0457
  117phy    H1B 3156   3.844   4.699   2.913  0.8840 -1.7151  0.6642
  117phy    C12 3157   3.725   4.410   2.885 -0.0598 -0.2985  0.0111
  117phy    O11 3158   3.676   4.320   2.789  0.0513 -0.6992 -0.6251
  117phy    H1A 3159   3.659   4.368   2.710 -1.9143  1.2522  0.8431
  118phy    C35 3160   0.085   3.381   1.322  0.0501 -0.5532 -0.2584
  118phy    C33 3161   0.137   3.377   1.468 -0.6772  0.7991  0.0765
  118phy    C34 3162   0.237   3.263   1.472  0.3412  0.3494  0.0113
  118phy    C32 3163   0.187   3.514   1.513 -0.0235  0.1295  0.2518
  118phy    C31 3164   0.205   3.543   1.662  0.4981 -0.3042  0.0602
  118phy    C30 3165   0.224   3.692   1.684  0.2767  0.2833 -0.5799
  118phy    C28 3166   0.253   3.727   1.834 -0.0950  0.2091  0.0906
  118phy    C29 3167   0.394   3.695   1.884 -0.4157  0.1415 -0.0913
  118phy    C27 3168   0.219   3.874   1.856  0.3852  0.1137  0.5400
  118phy    C26 3169   0.197   3.916   2.003 -0.4390 -0.4358  0.2443
  118phy    C25 3170   0.169   4.069   2.026 -0.5347 -0.0630  0.5553
  118phy    C23 3171   0.186   4.109   2.172 -0.0708  0.0809  0.4877
  118phy    C24 3172   0.284   4.212   2.201 -0.3632  0.2177 -0.0271
  118phy    C22 3173   0.048   4.149   2.231  0.1742 -0.3834 -0.4193
  118phy    C21 3174  -0.008   4.035   2.319  0.1407  0.0813  0.1807
  118phy    C20 3175  -0.140   4.083   2.380  0.3972 -0.0541  0.3658
  118phy    C18 3176  -0.206   4.001   2.495 -0.1222 -0.2255  0.2629
  118phy    O01 3177  -0.106   3.963   2.592 -0.1941  0.0039 -0.4723
  118phy    H01 3178  -0.042   3.905   2.556  0.6472  0.0259  0.9028
  118phy    C19 3179  -0.289   4.109   2.569  0.3831  0.0317  0.3350
  118phy    C13 3180  -0.305   3.880   2.455  0.4127  0.3720 -0.1027
  118phy     H3 3181  -0.384   3.918   2.385 -0.7023  1.0200  1.4627
  118phy    O33 3182  -0.388   3.827   2.559  0.2460  0.2184  0.1311
  118phy    H1B 3183  -0.341   3.766   2.613  0.0218  0.8529  1.0802
  118phy    C12 3184  -0.243   3.752   2.390 -0.1128 -0.3797 -0.4257
  118phy    O11 3185  -0.144   3.680   2.471 -0.0045 -0.3137  0.2888
  118phy    H1A 3186  -0.196   3.633   2.533 -1.1875  0.3056 -0.1972
  119phy    C35 3187   4.546   3.618   2.094 -0.2388 -0.0763  0.5062
  119phy    C33 3188   4.398   3.581   2.097 -0.0214  0.0671 -0.0761
  119phy    C34 3189   4.359   3.567   1.952  0.0036  0.1921 -0.1710
  119phy    C32 3190   4.362   3.454   2.180  0.5489 -0.2263  0.2379
  119phy    C31 3191   4.228   3.458   2.254 -0.2950  0.5731  0.2861
  119phy    C30 3192   4.174   3.325   2.301 -0.3896  0.2461 -0.0208
  119phy    C28 3193   4.026   3.319   2.345 -0.3041  0.2880  0.6184
  119phy    C29 3194   3.977   3.182   2.303  0.1420  0.0575 -0.5757
  119phy    C27 3195   4.006   3.342   2.495  0.1647 -0.2252 -0.1901
  119phy    C26 3196   3.971   3.484   2.550 -0.0293  0.1550  0.0703
  119phy    C25 3197   3.948   3.509   2.700  0.0617 -0.2844 -0.0501
  119phy    C23 3198   3.897   3.650   2.739 -0.4369 -0.2773  0.2430
  119phy    C24 3199   3.755   3.639   2.781 -0.1546 -0.3717  0.0423
  119phy    C22 3200   3.977   3.703   2.858  0.2368 -0.4929  0.0169
  119phy    C21 3201   4.107   3.774   2.822  0.2676  0.1979 -0.4493
  119phy    C20 3202   4.173   3.843   2.945 -0.2762  0.0603 -0.0762
  119phy    C18 3203   4.316   3.908   2.941  0.2165 -0.3153  0.0364
  119phy    O01 3204   4.304   4.015   2.848 -0.1235 -0.0942 -0.1096
  119phy    H01 3205   4.385   4.008   2.800 -0.1094 -2.3713  0.1722
  119phy    C19 3206   4.326   3.967   3.084  0.1562  0.8642  0.4501
  119phy    C13 3207   4.438   3.808   2.901 -0.2620 -0.2544  0.1059
  119phy     H3 3208   4.406   3.744   2.815  0.4958 -0.2030 -0.2149
  119phy    O33 3209   4.458   3.706   3.002  0.0655 -0.1856  0.0960
  119phy    H1B 3210   4.396   3.636   2.995  0.4547 -0.8867  2.7138
  119phy    C12 3211   4.571   3.884   2.858 -0.0260  0.3894  0.7321
  119phy    O11 3212   4.544   3.976   2.754 -0.0050  0.2827 -0.5783
  119phy    H1A 3213   4.600   3.952   2.683  0.5495 -0.0659 -0.0356
  120phy    C35 3214   3.841   3.637   1.734 -0.1435 -0.2286  0.1160
  120phy    C33 3215   3.949   3.541   1.758 -0.2980 -0.0230 -0.4595
  120phy    C34 3216   3.965   3.518   1.906 -0.1070  0.2207  0.2808
  120phy    C32 3217   3.924   3.409   1.679  0.0624  0.6212 -0.2674
  120phy    C31 3218   4.016   3.387   1.564 -0.3639  0.2949  0.2279
  120phy    C30 3219   3.983   3.260   1.493  0.0311  0.6165  0.0402
  120phy    C28 3220   4.047   3.214   1.360 -0.1833 -0.8212  0.1256
  120phy    C29 3221   4.196   3.175   1.376 -0.0550  0.0333  0.0091
  120phy    C27 3222   3.974   3.102   1.286 -0.1453  0.2855 -0.1382
  120phy    C26 3223   3.958   3.104   1.137 -0.4947 -0.9142  0.0946
  120phy    C25 3224   3.880   2.982   1.088  0.2818 -0.0184  0.6111
  120phy    C23 3225   3.846   2.988   0.936 -0.3447  0.2640 -0.0546
  120phy    C24 3226   3.897   2.866   0.862 -0.5612  0.1194  0.1696
  120phy    C22 3227   3.693   3.014   0.912 -0.0776  0.3672 -0.0407
  120phy    C21 3228   3.634   3.024   0.769 -0.0272  0.1584 -0.0918
  120phy    C20 3229   3.485   3.042   0.776  0.3129 -0.5379 -0.5356
  120phy    C18 3230   3.393   3.034   0.650  0.9199 -0.1051 -0.2954
  120phy    O01 3231   3.443   3.134   0.560  0.3434 -0.0619  0.1589
  120phy    H01 3232   3.376   3.194   0.535  0.1347 -0.5309 -0.4290
  120phy    C19 3233   3.255   3.094   0.697 -0.5505 -0.0456 -0.2329
  120phy    C13 3234   3.372   2.890   0.577 -0.7584 -0.0174  0.4547
  120phy     H3 3235   3.387   2.814   0.658  0.9056  0.7400  0.9214
  120phy    O33 3236   3.237   2.850   0.534 -0.5148 -0.2034  0.1425
  120phy    H1B 3237   3.220   2.762   0.560  1.2738 -0.9889 -1.1221
  120phy    C12 3238   3.489   2.823   0.491 -0.1983 -0.1180  0.1628
  120phy    O11 3239   3.503   2.877   0.360  0.3141  0.0302  0.1451
  120phy    H1A 3240   3.429   2.931   0.340  1.5530  1.9809  0.5007
  121phy    C35 3241   4.553   2.247   1.596 -0.1195 -0.3515 -0.0688
  121phy    C33 3242   4.619   2.180   1.719  0.4048  0.1596  0.2997
  121phy    C34 3243   4.517   2.094   1.786 -0.4667 -0.2865 -0.1746
  121phy    C32 3244   4.755   2.123   1.689  0.3318  0.1219  0.1482
  121phy    C31 3245   4.855   2.117   1.804  0.2672  0.0592 -0.2599
  121phy    C30 3246   4.985   2.047   1.748  0.0567  0.4261 -0.0168
  121phy    C28 3247   5.049   1.951   1.851 -0.1077  0.1688  0.7371
  121phy    C29 3248   5.050   1.804   1.811  0.3416 -0.1488  0.3772
  121phy    C27 3249   5.193   2.000   1.868  0.0032 -0.3069  0.0056
  121phy    C26 3250   5.258   1.969   2.002  0.6195  0.0868 -0.0800
  121phy    C25 3251   5.383   2.054   2.015  0.0343  0.7372 -0.5290
  121phy    C23 3252   5.433   2.078   2.163 -0.5138  0.4618  0.2130
  121phy    C24 3253   5.586   2.061   2.169  0.1025  0.0009  0.0792
  121phy    C22 3254   5.397   2.227   2.199 -0.3424 -0.1496  0.0055
  121phy    C21 3255   5.317   2.229   2.334  0.5688  0.2195 -0.0158
  121phy    C20 3256   5.210   2.339   2.348 -0.6300 -0.3603 -0.3793
  121phy    C18 3257   5.139   2.374   2.488 -0.9507 -0.0947  0.6237
  121phy    O01 3258   5.238   2.436   2.576  0.0377 -0.2536 -0.1351
  121phy    H01 3259   5.193   2.456   2.656  0.2277 -0.9939  0.1658
  121phy    C19 3260   5.053   2.486   2.433  0.0536 -0.2882  0.2538
  121phy    C13 3261   5.055   2.262   2.564  0.2232  0.0943  0.1727
  121phy     H3 3262   4.983   2.209   2.496  0.7586  0.5529 -0.7552
  121phy    O33 3263   4.970   2.306   2.667  0.6183 -0.4813  0.0734
  121phy    H1B 3264   5.019   2.366   2.721  0.1437  1.1259 -1.2098
  121phy    C12 3265   5.143   2.152   2.632  0.2102  0.1081  0.1027
  121phy    O11 3266   5.244   2.199   2.711 -0.3657  0.0368 -0.7838
  121phy    H1A 3267   5.279   2.282   2.683  1.2257 -0.2437  0.2507
  122phy    C35 3268   1.576   4.180   1.703 -0.0392 -0.5063  0.3096
  122phy    C33 3269   1.480   4.193   1.582 -0.3237 -0.1984 -0.4783
  122phy    C34 3270   1.551   4.143   1.465  0.0614  0.0136 -0.0672
  122phy    C32 3271   1.346   4.125   1.606 -0.1342  0.0004  0.0528
  122phy    C31 3272   1.245   4.185   1.707  0.4283 -0.3898  0.0153
  122phy    C30 3273   1.119   4.102   1.717 -0.0834 -0.2941  0.0859
  122phy    C28 3274   1.007   4.143   1.813 -0.1064 -0.5717  0.0649
  122phy    C29 3275   0.916   4.257   1.760 -0.1636 -0.0499  0.0405
  122phy    C27 3276   0.929   4.019   1.858 -0.7725 -0.0809  0.0594
  122phy    C26 3277   0.885   4.018   1.999 -0.1615  0.2836  0.1479
  122phy    C25 3278   0.795   3.892   2.029 -0.3898  0.3059 -0.5557
  122phy    C23 3279   0.726   3.879   2.172  0.2474 -0.4212  0.3712
  122phy    C24 3280   0.600   3.970   2.174 -0.1504 -0.2497  0.0407
  122phy    C22 3281   0.686   3.729   2.188  0.2330 -0.0865 -0.3204
  122phy    C21 3282   0.705   3.656   2.322  0.0860 -0.1476  0.0577
  122phy    C20 3283   0.657   3.510   2.332  0.5147 -0.7917 -0.9034
  122phy    C18 3284   0.637   3.440   2.469  0.1623  0.0816 -0.1535
  122phy    O01 3285   0.550   3.526   2.548  0.1177  0.3838  0.2689
  122phy    H01 3286   0.514   3.472   2.615 -1.3195  1.1060  0.1194
  122phy    C19 3287   0.547   3.320   2.424 -0.0658 -0.0635 -0.3650
  122phy    C13 3288   0.765   3.388   2.556 -0.5663  0.0578  0.1259
  122phy     H3 3289   0.830   3.328   2.488 -0.2511  0.5369 -0.0017
  122phy    O33 3290   0.734   3.287   2.645 -0.0081  0.4266 -0.0772
  122phy    H1B 3291   0.642   3.278   2.662 -0.0060 -1.0614 -0.6907
  122phy    C12 3292   0.864   3.498   2.615  0.1631 -0.1058 -0.0448
  122phy    O11 3293   0.818   3.571   2.725  0.3623  0.3536 -0.3742
  122phy    H1A 3294   0.866   3.651   2.732 -1.0765  1.5442 -2.8571
  123phy    C35 3295   3.331   3.719   1.073  0.4945  0.1275 -0.1035
  123phy    C33 3296   3.289   3.794   1.198  0.4512 -0.4332  0.2334
  123phy    C34 3297   3.225   3.698   1.298 -0.3107  0.3404 -0.0738
  123phy    C32 3298   3.405   3.866   1.261  0.0284  0.0533 -0.1230
  123phy    C31 3299   3.445   4.000   1.189  0.3235  0.5888 -0.0755
  123phy    C30 3300   3.556   4.074   1.268  0.0156  0.4594  0.1833
  123phy    C28 3301   3.601   4.211   1.208 -0.4329  0.5506 -0.2091
  123phy    C29 3302   3.602   4.303   1.332  0.2500  0.1735  0.2573
  123phy    C27 3303   3.742   4.216   1.145 -0.3799  0.5779 -0.0576
  123phy    C26 3304   3.749   4.152   1.002 -0.4293 -0.1455 -0.3770
  123phy    C25 3305   3.885   4.139   0.940  0.1761  0.5513 -0.0052
  123phy    C23 3306   3.890   4.073   0.806  0.0948 -0.6220  0.3823
  123phy    C24 3307   4.004   4.135   0.732  0.2391  0.0010  0.0183
  123phy    C22 3308   3.907   3.918   0.802  0.2777  0.1529  0.7756
  123phy    C21 3309   3.773   3.847   0.794  0.1590  0.1959 -0.0548
  123phy    C20 3310   3.779   3.698   0.785 -0.2403  0.2311 -0.9500
  123phy    C18 3311   3.653   3.609   0.788 -0.1035 -0.5868  0.1538
  123phy    O01 3312   3.572   3.661   0.889  0.0445 -0.1714 -0.2199
  123phy    H01 3313   3.626   3.714   0.945  0.7363 -0.6758 -0.3960
  123phy    C19 3314   3.705   3.473   0.838 -0.2648  0.4023 -0.1414
  123phy    C13 3315   3.568   3.604   0.649 -0.0013 -0.4527  0.1645
  123phy     H3 3316   3.552   3.711   0.621  0.3149 -0.3044  0.5410
  123phy    O33 3317   3.638   3.571   0.526  0.0919 -0.0815 -0.5040
  123phy    H1B 3318   3.616   3.484   0.498 -1.4223 -0.2572  0.9849
  123phy    C12 3319   3.409   3.580   0.648 -0.3588 -0.3001  0.2814
  123phy    O11 3320   3.338   3.646   0.750  0.3285  0.2295  0.1701
  123phy    H1A 3321   3.395   3.657   0.823 -0.0073 -1.2773  0.7004
  124phy    C35 3322   4.176   0.773   1.689  0.3915 -0.4612 -0.1284
  124phy    C33 3323   4.082   0.679   1.756 -0.0120  0.4990 -0.1657
  124phy    C34 3324   3.955   0.669   1.668  0.4625 -0.1213 -0.7538
  124phy    C32 3325   4.152   0.544   1.768 -0.2916  0.3494 -0.2220
  124phy    C31 3326   4.100   0.448   1.872  0.1541 -0.2979 -0.2320
  124phy    C30 3327   4.182   0.317   1.889 -0.3199 -0.0901  0.2322
  124phy    C28 3328   4.137   0.222   2.000  0.0218 -0.0576  0.2756
  124phy    C29 3329   4.174   0.082   1.963  0.4012 -0.5824  0.4247
  124phy    C27 3330   4.193   0.265   2.137 -0.2396 -0.0157 -0.6019
  124phy    C26 3331   4.147   0.210   2.274 -0.6482  0.5384  0.5009
  124phy    C25 3332   4.161   0.301   2.395  0.2416  0.1512 -0.1440
  124phy    C23 3333   4.152   0.228   2.527  0.1321 -0.3754 -0.0946
  124phy    C24 3334   4.293   0.214   2.583 -0.3420  0.3528  0.1156
  124phy    C22 3335   4.066   0.301   2.630 -0.9536 -0.3807  0.2103
  124phy    C21 3336   3.958   0.221   2.704 -0.0386  0.1224 -0.3899
  124phy    C20 3337   3.908   0.287   2.830 -0.1810 -0.6234 -0.4954
  124phy    C18 3338   3.841   0.214   2.946 -0.0562  0.1895 -0.3974
  124phy    O01 3339   3.918   0.097   2.989  0.7755 -0.1753  0.2151
  124phy    H01 3340   3.875   0.061   3.064  0.8200  0.1016  0.3756
  124phy    C19 3341   3.864   0.315   3.064  0.0093 -0.1748 -0.5262
  124phy    C13 3342   3.682   0.178   2.935  0.1482 -0.0793 -0.4021
  124phy     H3 3343   3.626   0.267   2.896 -1.1154 -1.3886 -1.6892
  124phy    O33 3344   3.614   0.157   3.061 -0.0357  0.1113 -0.1411
  124phy    H1B 3345   3.640   0.077   3.102 -2.0827 -1.0550 -0.9490
  124phy    C12 3346   3.654   0.056   2.836 -0.1410 -0.5919  0.4637
  124phy    O11 3347   3.671  -0.077   2.882  0.0448 -0.2984  0.5048
  124phy    H1A 3348   3.756  -0.079   2.923  1.1022  2.6384 -1.2014
  125phy    C35 3349   3.364   4.957   2.015 -0.2545  0.5726  0.0038
  125phy    C33 3350   3.411   5.065   1.910 -0.2739 -0.0348  0.0010
  125phy    C34 3351   3.315   5.051   1.789 -0.4058  0.2235  0.0590
  125phy    C32 3352   3.416   5.208   1.962  0.3963  0.2089 -0.3672
  125phy    C31 3353   3.542   5.249   2.040 -0.1311 -0.7797 -0.6825
  125phy    C30 3354   3.544   5.398   2.081 -0.2000 -0.2480 -0.5788
  125phy    C28 3355   3.674   5.444   2.155  0.1757  0.5804 -0.4630
  125phy    C29 3356   3.775   5.500   2.050  0.0187 -0.2577  0.1933
  125phy    C27 3357   3.629   5.559   2.250  0.0489  0.0061  0.3841
  125phy    C26 3358   3.661   5.527   2.394 -0.0660  0.5225 -0.4496
  125phy    C25 3359   3.657   5.649   2.487  0.5309  0.3996  0.0966
  125phy    C23 3360   3.673   5.613   2.634  0.3279  0.4264 -0.4410
  125phy    C24 3361   3.774   5.706   2.697 -0.1414 -0.1222 -0.1963
  125phy    C22 3362   3.540   5.630   2.711  0.2376 -0.6005  0.0086
  125phy    C21 3363   3.470   5.504   2.752  0.1831  0.7244 -0.2253
  125phy    C20 3364   3.360   5.540   2.855 -0.1973 -0.5222  0.5105
  125phy    C18 3365   3.258   5.435   2.916  0.0314 -0.4527  0.1224
  125phy    O01 3366   3.338   5.345   2.983 -0.1471  0.1393 -0.1095
  125phy    H01 3367   3.390   5.389   3.047 -1.2562 -1.6465  2.1821
  125phy    C19 3368   3.196   5.513   3.032 -0.6090 -0.2380 -0.0011
  125phy    C13 3369   3.155   5.374   2.803  0.1866 -0.4125 -0.1083
  125phy     H3 3370   3.208   5.359   2.705 -0.1763 -1.9150 -0.0971
  125phy    O33 3371   3.056   5.480   2.768  0.2980  0.4626 -0.1717
  125phy    H1B 3372   2.978   5.472   2.820  0.7798  1.0782  0.6729
  125phy    C12 3373   3.082   5.237   2.826  0.2170 -0.1573 -0.4236
  125phy    O11 3374   2.963   5.239   2.901 -0.4248  0.2585 -0.2698
  125phy    H1A 3375   2.980   5.205   2.986  2.5703 -0.1156 -0.9236
  126phy    C35 3376   1.388   0.173   1.873  0.0550 -0.0715  0.5566
  126phy    C33 3377   1.512   0.114   1.940  0.1029  0.2084 -0.6640
  126phy    C34 3378   1.575   0.205   2.037 -0.2423 -0.3896  0.2368
  126phy    C32 3379   1.467  -0.024   1.998  0.1176  0.1451  0.3475
  126phy    C31 3380   1.569  -0.136   2.018 -0.0675  0.4310 -0.3575
  126phy    C30 3381   1.494  -0.271   2.039  0.0186 -0.0059 -0.2541
  126phy    C28 3382   1.581  -0.386   2.101  0.3351 -0.5137  0.4945
  126phy    C29 3383   1.501  -0.485   2.186  0.3753 -0.7618 -0.5803
  126phy    C27 3384   1.656  -0.462   1.987 -0.1759  0.2666  0.2868
  126phy    C26 3385   1.799  -0.524   2.016 -0.8475 -0.3936  0.4180
  126phy    C25 3386   1.873  -0.535   1.882  0.1086  0.0748  0.2878
  126phy    C23 3387   2.016  -0.588   1.890  0.0910 -0.0206 -0.0512
  126phy    C24 3388   2.048  -0.650   1.755  0.0334  0.0422 -0.0067
  126phy    C22 3389   2.118  -0.482   1.950  0.0709  0.1132  0.0957
  126phy    C21 3390   2.176  -0.529   2.082 -0.0582  0.8519 -0.1803
  126phy    C20 3391   2.240  -0.418   2.162 -0.3703 -0.0258 -0.3565
  126phy    C18 3392   2.322  -0.438   2.301 -0.4448  0.0937 -0.2861
  126phy    O01 3393   2.407  -0.552   2.289 -0.4420  0.0843  0.2745
  126phy    H01 3394   2.352  -0.628   2.279 -0.7061  0.3962 -0.8041
  126phy    C19 3395   2.425  -0.323   2.292 -0.2867  0.0291 -0.2396
  126phy    C13 3396   2.237  -0.428   2.438 -0.1423  0.3543 -0.4037
  126phy     H3 3397   2.167  -0.340   2.434 -0.3128  0.2234 -0.2728
  126phy    O33 3398   2.317  -0.403   2.560 -0.1617 -0.2879  0.2328
  126phy    H1B 3399   2.397  -0.451   2.572 -0.1122 -0.5576 -1.0716
  126phy    C12 3400   2.150  -0.559   2.461  0.2808 -0.1469  0.4327
  126phy    O11 3401   2.222  -0.677   2.501 -0.2211  1.0391 -0.6193
  126phy    H1A 3402   2.298  -0.645   2.545 -0.8781  0.3586  1.1268
  127phy    C35 3403   3.860   4.965   1.544  0.3898  0.1561 -0.3187
  127phy    C33 3404   3.824   4.885   1.665 -0.0037 -0.5629  0.4518
  127phy    C34 3405   3.880   4.942   1.795  0.5908  0.1874  0.0342
  127phy    C32 3406   3.672   4.875   1.671  0.2052  0.2587 -0.0805
  127phy    C31 3407   3.614   4.731   1.638 -0.0045 -0.2503  0.0642
  127phy    C30 3408   3.465   4.724   1.628 -0.0220 -0.0651 -0.2169
  127phy    C28 3409   3.403   4.611   1.543  0.2528  0.0778  0.4954
  127phy    C29 3410   3.330   4.497   1.616 -0.4463 -0.1692 -0.2742
  127phy    C27 3411   3.315   4.679   1.439  0.8167  0.7369 -0.0950
  127phy    C26 3412   3.326   4.624   1.295 -0.7709  0.1043 -0.1343
  127phy    C25 3413   3.229   4.692   1.200  0.0824 -0.3015 -0.3595
  127phy    C23 3414   3.229   4.664   1.051  0.5048 -0.0021  0.2312
  127phy    C24 3415   3.081   4.664   1.008  0.3550 -0.2307  0.4567
  127phy    C22 3416   3.318   4.761   0.966 -0.5821  0.0192 -0.2459
  127phy    C21 3417   3.371   4.704   0.834 -0.2959 -0.0094 -0.0086
  127phy    C20 3418   3.440   4.823   0.761 -0.5173  0.1843 -0.1729
  127phy    C18 3419   3.479   4.800   0.607 -0.2996  0.1485 -0.1611
  127phy    O01 3420   3.545   4.673   0.589  0.1460 -0.1286 -0.5529
  127phy    H01 3421   3.499   4.629   0.520  0.1333 -0.6158 -0.2391
  127phy    C19 3422   3.580   4.912   0.570  0.2331  0.3034  0.0862
  127phy    C13 3423   3.358   4.805   0.505 -0.0663  0.2330  0.4327
  127phy     H3 3424   3.284   4.735   0.552  0.1753 -0.0058  0.4596
  127phy    O33 3425   3.276   4.924   0.510 -0.2647  0.0465  0.6207
  127phy    H1B 3426   3.322   4.987   0.457  0.9814 -0.6087  0.8706
  127phy    C12 3427   3.343   4.706   0.379  0.1109  0.1238  0.3166
  127phy    O11 3428   3.435   4.604   0.370  0.1396  0.2414 -0.1052
  127phy    H1A 3429   3.419   4.547   0.297  4.0198 -1.4036  0.0767
  128SOL     OW 3430   3.643   3.190   0.094 -0.4546  0.1523 -0.8755
  128SOL    HW1 3431   3.663   3.274   0.136  0.2919 -0.1591 -0.5951
  128SOL    HW2 3432   3.665   3.123   0.158 -1.6590 -0.2564 -0.8777
  128SOL     MW 3433   3.649   3.193   0.108 -0.0023 -0.0019  0.0006
  129SOL     OW 3434   1.056   1.214   2.780 -0.2823  0.4239 -0.4068
  129SOL    HW1 3435   1.101   1.231   2.863  0.4234 -2.7894 -0.0234
  129SOL    HW2 3436   0.972   1.174   2.803  0.6056 -2.2836 -1.4903
  129SOL     MW 3437   1.051   1.211   2.794 -0.0023 -0.0019  0.0006
  130SOL     OW 3438   0.105   1.137   0.094 -0.1558  0.5799  0.2050
  130SOL    HW1 3439   0.089   1.226   0.063 -0.8215 -0.2331 -1.9251
  130SOL    HW2 3440   0.159   1.149   0.172  0.4013  0.9875 -0.2365
  130SOL     MW 3441   0.110   1.150   0.101 -0.0023 -0.0019  0.0006
  131SOL     OW 3442   2.186   0.682   2.465  0.4365 -0.2662 -0.2079
  131SOL    HW1 3443   2.200   0.612   2.529  2.8128 -0.6081 -0.9892
  131SOL    HW2 3444   2.108   0.651   2.421 -0.0513 -0.0478  0.4885
  131SOL     MW 3445   2.178   0.669   2.468 -0.0023 -0.0019  0.0006
  132SOL     OW 3446   0.754   0.966   3.000  0.2979 -0.4604 -0.1989
  132SOL    HW1 3447   0.703   0.941   3.077 -2.1016  0.2201 -1.4784
  132SOL    HW2 3448   0.797   0.882   2.980  0.8206 -0.3949  0.6244
  132SOL     MW 3449   0.753   0.951   3.007 -0.0023 -0.0019  0.0006
  133SOL     OW 3450   3.542   3.956   2.834  0.0850 -0.0684 -0.1239
  133SOL    HW1 3451   3.619   3.981   2.783 -0.9327  0.2024 -1.5951
  133SOL    HW2 3452   3.564   3.886   2.894 -0.0800  0.6833  0.8288
  133SOL     MW 3453   3.555   3.950   2.835 -0.0023 -0.0019  0.0006
  134SOL     OW 3454   5.022   3.941   2.843 -0.2843  0.2652  0.2099
  134SOL    HW1 3455   5.094   4.004   2.853 -0.4668  0.1628  2.6083
  134SOL    HW2 3456   4.999   3.942   2.750  0.2563  0.8298  0.0746
  134SOL     MW 3457   5.029   3.949   2.832 -0.0023 -0.0019  0.0006
  135SOL     OW 3458   2.222   0.503   2.672  0.2456 -0.6722 -0.5526
  135SOL    HW1 3459   2.266   0.418   2.662 -0.1386 -0.7582 -1.6448
  135SOL    HW2 3460   2.264   0.532   2.753 -1.1817 -2.6933  1.0219
  135SOL     MW 3461   2.234   0.495   2.682 -0.0023 -0.0019  0.0006
  136SOL     OW 3462   0.774   1.407   2.914  0.4140  0.0705  0.4454
  136SOL    HW1 3463   0.764   1.322   2.870  1.1205 -1.0680  2.3304
  136SOL    HW2 3464   0.868   1.422   2.928  0.9649  0.0221 -2.5714
  136SOL     MW 3465   0.785   1.398   2.910 -0.0023 -0.0019  0.0006
  137SOL     OW 3466   3.636   4.871   0.224 -0.4523 -0.1266  0.8894
  137SOL    HW1 3467   3.633   4.821   0.143  0.9004  2.9069 -1.2050
  137SOL    HW2 3468   3.717   4.841   0.265 -0.0495  1.7382  1.5510
  137SOL     MW 3469   3.646   4.860   0.219 -0.0023 -0.0019  0.0006
  138SOL     OW 3470   2.160   4.145   2.447 -0.3185 -0.4295 -0.2611
  138SOL    HW1 3471   2.173   4.235   2.478 -1.3780  0.2409 -1.6294
  138SOL    HW2 3472   2.069   4.145   2.418  0.1055  0.1908 -1.6970
  138SOL     MW 3473   2.150   4.157   2.447 -0.0023 -0.0019  0.0006
  139SOL     OW 3474   3.693   4.133   0.107  0.0333 -0.2585 -0.0513
  139SOL    HW1 3475   3.779   4.149   0.069  0.0256 -1.4069 -0.5996
  139SOL    HW2 3476   3.673   4.217   0.149 -0.1110 -0.8285  1.0804
  139SOL     MW 3477   3.702   4.146   0.108 -0.0023 -0.0019  0.0006
  140SOL     OW 3478   3.243   4.647   2.987 -0.3417  0.1986  0.1187
  140SOL    HW1 3479   3.312   4.711   2.967 -0.7653  0.4043 -0.7222
  140SOL    HW2 3480   3.292   4.564   2.981 -1.1428 -0.1653 -2.0026
  140SOL     MW 3481   3.259   4.644   2.984 -0.0023 -0.0019  0.0006
  141SOL     OW 3482   3.477   1.709   2.721 -0.7131  0.4219  0.2249
  141SOL    HW1 3483   3.503   1.677   2.808 -1.1691  1.1199  0.6221
  141SOL    HW2 3484   3.489   1.633   2.664 -1.3027 -0.9243  1.7919
  141SOL     MW 3485   3.482   1.694   2.725 -0.0023 -0.0019  0.0006
  142SOL     OW 3486   1.641   4.913   0.029 -0.1175 -0.4844  0.7378
  142SOL    HW1 3487   1.733   4.890   0.045  0.2756 -1.2436 -2.0569
  142SOL    HW2 3488   1.627   4.986   0.090  1.4650  1.4370 -1.0288
  142SOL     MW 3489   1.651   4.920   0.039 -0.0023 -0.0019  0.0006
  143SOL     OW 3490   2.739   3.630   0.259  0.0649 -0.3954 -0.0912
  143SOL    HW1 3491   2.716   3.690   0.189 -0.0192 -0.5761 -0.2182
  143SOL    HW2 3492   2.679   3.558   0.238 -0.4932 -0.3661  1.2343
  143SOL     MW 3493   2.728   3.628   0.247 -0.0023 -0.0019  0.0006
  144SOL     OW 3494   3.046   3.228   3.075  0.2487  0.0763  0.3658
  144SOL    HW1 3495   2.972   3.267   3.121  0.0757  0.7688 -0.4710
  144SOL    HW2 3496   3.048   3.274   2.991 -0.7538 -0.9409 -0.2395
  144SOL     MW 3497   3.037   3.239   3.070 -0.0023 -0.0019  0.0006
  145SOL     OW 3498   2.520   1.211   3.093  0.6385  0.3524 -0.4393
  145SOL    HW1 3499   2.573   1.290   3.083 -0.3985  1.1962  0.4438
  145SOL    HW2 3500   2.541   1.181   3.181 -0.6741  1.6305  0.3544
  145SOL     MW 3501   2.530   1.218   3.103 -0.0023 -0.0019  0.0006
  146SOL     OW 3502   4.095   4.633   0.026  0.2202  0.0235 -0.4726
  146SOL    HW1 3503   4.141   4.565  -0.023 -0.5987 -1.0277  0.1909
  146SOL    HW2 3504   4.027   4.580   0.068  0.3952 -0.3590 -0.6663
  146SOL     MW 3505   4.092   4.617   0.025 -0.0023 -0.0019  0.0006
  147SOL     OW 3506   2.257   1.216   3.010  0.3123  0.1547  0.1829
  147SOL    HW1 3507   2.218   1.290   3.056 -1.6834 -1.0577  0.5334
  147SOL    HW2 3508   2.349   1.224   3.034 -0.4809 -0.2581  3.9130
  147SOL     MW 3509   2.264   1.226   3.019 -0.0023 -0.0019  0.0006
  148SOL     OW 3510   1.193   4.353   3.031 -0.4492  0.1188 -0.1978
  148SOL    HW1 3511   1.115   4.363   3.086 -0.2623 -0.1906  0.1249
  148SOL    HW2 3512   1.155   4.364   2.944  0.0072  2.4490 -0.1660
  148SOL     MW 3513   1.177   4.355   3.027 -0.0023 -0.0019  0.0006
  149SOL     OW 3514   2.811   0.500   2.915 -0.6717  0.1607  0.3009
  149SOL    HW1 3515   2.762   0.500   2.833  1.8034 -0.9381 -1.3385
  149SOL    HW2 3516   2.758   0.462   2.984 -0.1643  0.4622  0.8633
  149SOL     MW 3517   2.798   0.495   2.913 -0.0023 -0.0019  0.0006
  150SOL     OW 3518   2.543   3.550   3.062 -0.2225 -0.3429  0.0645
  150SOL    HW1 3519   2.615   3.518   3.008  0.8271  0.1635  1.1174
  150SOL    HW2 3520   2.471   3.516   3.009 -0.6814 -0.6198  0.8575
  150SOL     MW 3521   2.543   3.541   3.048 -0.0023 -0.0019  0.0006
  151SOL     OW 3522   2.751   4.406   0.138  0.3771 -0.0341 -0.2915
  151SOL    HW1 3523   2.845   4.422   0.150  0.2658 -0.6382  1.6830
  151SOL    HW2 3524   2.741   4.405   0.042  0.4433 -1.2843 -0.2985
  151SOL     MW 3525   2.762   4.408   0.127 -0.0023 -0.0019  0.0006
  152SOL     OW 3526   0.823   1.650   2.728 -0.4043 -0.1132  0.4319
  152SOL    HW1 3527   0.842   1.565   2.688  0.0855  0.1688  0.0582
  152SOL    HW2 3528   0.729   1.662   2.713  0.2489  1.9402 -2.7876
  152SOL     MW 3529   0.813   1.640   2.721 -0.0023 -0.0019  0.0006
  153SOL     OW 3530   2.389   2.449   0.165 -0.1075 -0.0445 -0.3547
  153SOL    HW1 3531   2.323   2.494   0.112 -1.5692 -1.5369  0.1116
  153SOL    HW2 3532   2.382   2.360   0.130 -0.0160 -0.5819  0.9424
  153SOL     MW 3533   2.380   2.443   0.153 -0.0023 -0.0019  0.0006
  154SOL     OW 3534   1.475   4.702   3.042 -0.5013 -0.2307  0.3929
  154SOL    HW1 3535   1.398   4.738   2.999  0.4085  0.3150 -0.8206
  154SOL    HW2 3536   1.520   4.778   3.079 -0.3864  0.6378 -1.4361
  154SOL     MW 3537   1.471   4.717   3.042 -0.0023 -0.0019  0.0006
  155SOL     OW 3538   3.295   3.075   0.265  0.5303 -0.5091 -0.0371
  155SOL    HW1 3539   3.308   3.151   0.321  1.2211 -0.7301  0.1222
  155SOL    HW2 3540   3.204   3.052   0.287  0.6654 -1.4561 -0.4032
  155SOL     MW 3541   3.285   3.082   0.275 -0.0023 -0.0019  0.0006
  156SOL     OW 3542   4.808   3.611   2.720  0.1716 -0.2448 -0.2064
  156SOL    HW1 3543   4.817   3.648   2.808  2.3428 -0.3340 -0.3206
  156SOL    HW2 3544   4.842   3.522   2.732  0.4341 -0.0647  0.4807
  156SOL     MW 3545   4.814   3.604   2.734 -0.0023 -0.0019  0.0006
  157SOL     OW 3546   0.434   3.964   3.086 -0.4474  0.2987  0.4061
  157SOL    HW1 3547   0.436   4.014   3.167 -0.5979 -0.0209  0.6075
  157SOL    HW2 3548   0.378   3.889   3.107  0.7205 -0.3719  1.1490
  157SOL     MW 3549   0.427   3.961   3.099 -0.0023 -0.0019  0.0006
  158SOL     OW 3550   1.837   1.020   2.617  0.0466  0.3552  0.0616
  158SOL    HW1 3551   1.931   1.036   2.614 -0.2299  2.0191 -0.8234
  158SOL    HW2 3552   1.822   0.988   2.528  1.3158  0.7409 -0.3051
  158SOL     MW 3553   1.847   1.018   2.605 -0.0023 -0.0019  0.0006
  159SOL     OW 3554   3.718   2.970   0.248 -0.4199 -0.0698  0.0738
  159SOL    HW1 3555   3.651   2.928   0.302 -0.9101  0.8880  0.2305
  159SOL    HW2 3556   3.725   2.917   0.169 -1.2458  0.7808 -0.5978
  159SOL     MW 3557   3.710   2.958   0.245 -0.0023 -0.0019  0.0006
  160SOL     OW 3558   2.163   4.488   2.922  0.2496  0.1623 -0.3102
  160SOL    HW1 3559   2.225   4.508   2.992  2.0107  0.1029 -1.7927
  160SOL    HW2 3560   2.169   4.567   2.868 -0.2572  0.9414  0.7329
  160SOL     MW 3561   2.172   4.501   2.924 -0.0023 -0.0019  0.0006
  161SOL     OW 3562   0.980   1.597   2.942  0.2826 -0.0258  0.3519
  161SOL    HW1 3563   0.975   1.683   2.984  0.1677  0.5191 -0.7206
  161SOL    HW2 3564   0.919   1.612   2.869 -1.5994  0.5661  1.9495
  161SOL     MW 3565   0.971   1.610   2.938 -0.0023 -0.0019  0.0006
  162SOL     OW 3566   4.922   3.993   0.149 -0.4859  0.8469 -0.6103
  162SOL    HW1 3567   4.982   4.043   0.204 -0.3668  0.6281 -0.5391
  162SOL    HW2 3568   4.983   3.924   0.124  0.8693  1.1735  1.5238
  162SOL     MW 3569   4.938   3.990   0.153 -0.0023 -0.0019  0.0006
  163SOL     OW 3570   2.482   1.300   2.751  0.0044 -0.3232  0.0211
  163SOL    HW1 3571   2.495   1.209   2.778  0.2947 -0.6110 -1.0530
  163SOL    HW2 3572   2.388   1.313   2.756  0.3783  2.6390  1.4987
  163SOL     MW 3573   2.471   1.290   2.755 -0.0023 -0.0019  0.0006
  164SOL     OW 3574   3.292   3.951   2.708 -0.0668  0.5419 -0.3158
  164SOL    HW1 3575   3.383   3.933   2.731 -0.1502 -2.1525 -1.6691
  164SOL    HW2 3576   3.297   4.045   2.690  2.2064  0.2162 -1.8090
  164SOL     MW 3577   3.305   3.961   2.708 -0.0023 -0.0019  0.0006
  165SOL     OW 3578   2.902   0.737   3.009  0.0619 -0.2048 -0.5596
  165SOL    HW1 3579   2.877   0.651   2.977 -0.8185 -0.4423  0.6760
  165SOL    HW2 3580   2.885   0.795   2.935 -0.6700 -1.7199 -1.6288
  165SOL     MW 3581   2.896   0.734   2.995 -0.0023 -0.0019  0.0006
  166SOL     OW 3582   0.732   1.873   0.014 -0.0129 -0.0125  0.2303
  166SOL    HW1 3583   0.693   1.878  -0.073 -0.2787  0.6559  0.3741
  166SOL    HW2 3584   0.713   1.963   0.042  1.2693  0.7058 -1.0426
  166SOL     MW 3585   0.724   1.886   0.006 -0.0023 -0.0019  0.0006
  167SOL     OW 3586   2.574   3.974   2.505  0.3130  0.2524  0.6020
  167SOL    HW1 3587   2.595   3.996   2.596  0.0871  0.5467  0.5847
  167SOL    HW2 3588   2.512   3.902   2.514  0.6973 -0.2430 -0.5207
  167SOL     MW 3589   2.569   3.968   2.518 -0.0023 -0.0019  0.0006
  168SOL     OW 3590   4.319   4.422   0.540  0.2554 -0.4927 -0.1076
  168SOL    HW1 3591   4.295   4.454   0.627 -0.6498 -0.6683 -0.2805
  168SOL    HW2 3592   4.338   4.499   0.486  3.3388 -0.5631  0.6884
  168SOL     MW 3593   4.318   4.436   0.544 -0.0023 -0.0019  0.0006
  169SOL     OW 3594   3.472   4.481   0.124 -0.3299 -0.1987 -0.2369
  169SOL    HW1 3595   3.437   4.451   0.040  0.1324 -1.2872 -0.0638
  169SOL    HW2 3596   3.501   4.569   0.099 -1.6410  0.3537  0.1042
  169SOL     MW 3597   3.471   4.489   0.109 -0.0023 -0.0019  0.0006
  170SOL     OW 3598   4.912   4.514   3.086 -0.1601 -0.5580  0.1594
  170SOL    HW1 3599   4.954   4.434   3.054  0.4390  0.0579 -0.6622
  170SOL    HW2 3600   4.887   4.496   3.176 -1.5634  1.9486  0.3807
  170SOL     MW 3601   4.914   4.501   3.094 -0.0023 -0.0019  0.0006
  171SOL     OW 3602   3.469   4.138   3.027  0.0865 -0.0202  0.2375
  171SOL    HW1 3603   3.495   4.090   2.948 -0.7601  0.2929 -0.2504
  171SOL    HW2 3604   3.543   4.122   3.086 -0.9975 -2.1453  1.0836
  171SOL     MW 3605   3.483   4.130   3.024 -0.0023 -0.0019  0.0006
  172SOL     OW 3606   2.596   3.407   0.192 -0.7495  0.3188  0.6345
  172SOL    HW1 3607   2.576   3.432   0.102 -1.0197 -0.6393  0.4249
  172SOL    HW2 3608   2.529   3.340   0.205 -0.5803  0.4482  2.4647
  172SOL     MW 3609   2.585   3.402   0.182 -0.0023 -0.0019  0.0006
  173SOL     OW 3610   0.199   1.571   0.246 -0.3314 -0.1838 -0.0562
  173SOL    HW1 3611   0.129   1.579   0.311 -0.1867  1.2962 -0.0358
  173SOL    HW2 3612   0.273   1.535   0.295  0.5774 -0.0927 -1.3320
  173SOL     MW 3613   0.200   1.568   0.261 -0.0023 -0.0019  0.0006
  174SOL     OW 3614   0.746   0.443   0.186  0.2208  0.0516 -0.0253
  174SOL    HW1 3615   0.717   0.502   0.256  2.0516  0.7034  0.2324
  174SOL    HW2 3616   0.675   0.447   0.122  1.9433  1.3566 -1.9673
  174SOL     MW 3617   0.733   0.451   0.187 -0.0023 -0.0019  0.0006
  175SOL     OW 3618   4.664   4.288   2.992 -0.1239 -0.1702  0.3183
  175SOL    HW1 3619   4.674   4.324   2.903 -0.5288  0.2559  0.4437
  175SOL    HW2 3620   4.725   4.214   2.988  1.5299  1.1727 -1.3918
  175SOL     MW 3621   4.673   4.283   2.980 -0.0023 -0.0019  0.0006
  176SOL     OW 3622   3.040   3.371   2.831 -0.1712  0.1722  0.2551
  176SOL    HW1 3623   3.074   3.446   2.782 -0.7321 -0.5492 -1.2954
  176SOL    HW2 3624   3.038   3.305   2.762  0.1396  0.5172 -0.0837
  176SOL     MW 3625   3.044   3.372   2.816 -0.0023 -0.0019  0.0006
  177SOL     OW 3626   3.657   3.296   0.505  0.2440 -0.4617 -0.4261
  177SOL    HW1 3627   3.591   3.235   0.538 -0.3822  0.5777  0.2581
  177SOL    HW2 3628   3.738   3.245   0.497 -0.1855 -0.9190 -2.6125
  177SOL     MW 3629   3.659   3.281   0.508 -0.0023 -0.0019  0.0006
  178SOL     OW 3630   1.224   2.288   0.074  0.2237  0.7885  0.3489
  178SOL    HW1 3631   1.284   2.300   0.148 -0.6224 -0.7150  1.3145
  178SOL    HW2 3632   1.182   2.374   0.063 -0.7287  0.5790  1.9888
  178SOL     MW 3633   1.227   2.301   0.082 -0.0023 -0.0019  0.0006
  179SOL     OW 3634   2.860   2.958   2.839  0.2179 -0.5297 -0.0530
  179SOL    HW1 3635   2.916   2.950   2.916  1.6427  0.2708 -0.9544
  179SOL    HW2 3636   2.793   3.016   2.874  0.4442 -0.5507  0.4231
  179SOL     MW 3637   2.858   2.964   2.854 -0.0023 -0.0019  0.0006
  180SOL     OW 3638   4.074   3.283   0.180  0.2553 -0.2521 -0.3340
  180SOL    HW1 3639   4.009   3.329   0.128 -0.8795 -1.4326 -0.0109
  180SOL    HW2 3640   4.125   3.357   0.215 -0.4694 -0.4826  1.3275
  180SOL     MW 3641   4.072   3.299   0.178 -0.0023 -0.0019  0.0006
  181SOL     OW 3642   2.991   3.346   0.410  0.4922  0.1036 -0.2965
  181SOL    HW1 3643   2.938   3.269   0.431 -0.9980  0.8099 -1.2768
  181SOL    HW2 3644   2.956   3.413   0.469 -0.8270 -1.1546  0.4362
  181SOL     MW 3645   2.979   3.344   0.420 -0.0023 -0.0019  0.0006
  182SOL     OW 3646   2.609   3.992   2.789  0.0029 -0.1918 -0.1525
  182SOL    HW1 3647   2.647   3.917   2.833 -1.1627 -1.3916 -1.0982
  182SOL    HW2 3648   2.519   3.983   2.823 -0.1951 -2.0832 -1.0885
  182SOL     MW 3649   2.602   3.981   2.799 -0.0023 -0.0019  0.0006
  183SOL     OW 3650   0.985   2.343   2.540 -0.0643  0.6953  0.0683
  183SOL    HW1 3651   1.017   2.273   2.596  0.1147  1.4244  0.8957
  183SOL    HW2 3652   1.045   2.412   2.568  0.8927 -0.0473 -0.0629
  183SOL     MW 3653   0.997   2.343   2.551 -0.0023 -0.0019  0.0006
  184SOL     OW 3654   2.596   2.657   3.084  0.2930 -0.2952  0.0581
  184SOL    HW1 3655   2.688   2.654   3.111  0.6949  1.9487 -0.8739
  184SOL    HW2 3656   2.593   2.592   3.014  0.6932  0.6873 -0.9022
  184SOL     MW 3657   2.608   2.648   3.079 -0.0023 -0.0019  0.0006
  185SOL     OW 3658   1.887   4.262   2.703  0.1268 -0.2669  0.2291
  185SOL    HW1 3659   1.975   4.266   2.739 -1.0841 -0.2285  3.5258
  185SOL    HW2 3660   1.850   4.345   2.733  0.7062  0.0348  0.1321
  185SOL     MW 3661   1.894   4.273   2.711 -0.0023 -0.0019  0.0006
  186SOL     OW 3662   3.887   4.789   0.340 -0.1250 -0.3285 -0.2824
  186SOL    HW1 3663   3.876   4.767   0.432  0.6950 -0.1101 -0.1233
  186SOL    HW2 3664   3.898   4.702   0.302  0.3318  0.4955 -2.1812
  186SOL     MW 3665   3.887   4.774   0.347 -0.0023 -0.0019  0.0006
  187SOL     OW 3666   0.611   1.655   0.112 -0.5632 -0.1303  0.0759
  187SOL    HW1 3667   0.668   1.725   0.078  0.3684 -0.8768  0.0468
  187SOL    HW2 3668   0.670   1.582   0.130 -0.4644 -0.1963 -0.4939
  187SOL     MW 3669   0.627   1.655   0.110 -0.0023 -0.0019  0.0006
  188SOL     OW 3670   3.922   3.413   3.087  0.0339  0.0573 -0.1651
  188SOL    HW1 3671   3.864   3.484   3.115  1.9695  1.2477  1.0284
  188SOL    HW2 3672   3.867   3.358   3.031 -0.9476 -1.4723  2.1525
  188SOL     MW 3673   3.907   3.415   3.083 -0.0023 -0.0019  0.0006
  189SOL     OW 3674   2.367   2.832   0.057 -0.0132 -0.1353 -0.0478
  189SOL    HW1 3675   2.434   2.774   0.022 -0.3908 -0.9337  0.5097
  189SOL    HW2 3676   2.392   2.916   0.019  0.9676  0.5623  1.9721
  189SOL     MW 3677   2.379   2.835   0.048 -0.0023 -0.0019  0.0006
  190SOL     OW 3678   0.343   1.747   0.061 -0.2276  0.0400 -0.3030
  190SOL    HW1 3679   0.296   1.699   0.129  1.0150 -0.0767  0.4997
  190SOL    HW2 3680   0.434   1.727   0.084  0.4084  1.1910 -1.6486
  190SOL     MW 3681   0.349   1.738   0.073 -0.0023 -0.0019  0.0006
  191SOL     OW 3682   2.676   1.418   3.028 -0.2011 -0.1418 -0.0502
  191SOL    HW1 3683   2.635   1.471   2.959  0.1964  0.1745 -0.0508
  191SOL    HW2 3684   2.757   1.384   2.990 -0.1816 -0.7639  0.5332
  191SOL     MW 3685   2.682   1.421   3.014 -0.0023 -0.0019  0.0006
  192SOL     OW 3686   2.352   0.870   2.917 -0.1739 -0.3695 -0.2893
  192SOL    HW1 3687   2.278   0.861   2.857  0.5882 -0.7146 -1.2040
  192SOL    HW2 3688   2.313   0.895   3.001 -0.9913 -0.5032 -0.6170
  192SOL     MW 3689   2.337   0.872   2.920 -0.0023 -0.0019  0.0006
  193SOL     OW 3690   2.126   2.277   2.808 -0.3194  0.0495  0.6874
  193SOL    HW1 3691   2.044   2.325   2.807  0.4553  1.4107  0.2829
  193SOL    HW2 3692   2.153   2.286   2.716 -0.9821  1.9021  0.6385
  193SOL     MW 3693   2.119   2.284   2.796 -0.0023 -0.0019  0.0006
  194SOL     OW 3694   2.201   2.594   3.095  0.7041  0.2627  0.0280
  194SOL    HW1 3695   2.121   2.638   3.123  1.2860  1.6105 -0.3285
  194SOL    HW2 3696   2.263   2.665   3.116  0.8046  0.1953 -0.0414
  194SOL     MW 3697   2.199   2.609   3.102 -0.0023 -0.0019  0.0006
  195SOL     OW 3698   2.487   4.457   2.625  0.0660  0.0044 -0.6470
  195SOL    HW1 3699   2.552   4.446   2.555  2.4340 -1.4314  1.5886
  195SOL    HW2 3700   2.473   4.366   2.653  0.9251  0.4693  1.4609
  195SOL     MW 3701   2.494   4.443   2.619 -0.0023 -0.0019  0.0006
  196SOL     OW 3702   2.353   2.945   0.325 -0.1772 -0.4063  0.9239
  196SOL    HW1 3703   2.432   2.917   0.370 -0.0340 -1.6579 -0.0626
  196SOL    HW2 3704   2.358   2.896   0.243 -0.9624  0.9471  0.0218
  196SOL     MW 3705   2.364   2.935   0.320 -0.0023 -0.0019  0.0006
  197SOL     OW 3706   2.553   4.789   2.902  0.0095  0.5075  0.1509
  197SOL    HW1 3707   2.536   4.695   2.896  2.1719  0.1154 -1.0855
  197SOL    HW2 3708   2.635   4.789   2.952 -0.1711 -0.5511  0.4725
  197SOL     MW 3709   2.562   4.776   2.908 -0.0023 -0.0019  0.0006
  198SOL     OW 3710   0.997   1.805   0.019  0.3865  0.3806 -0.7202
  198SOL    HW1 3711   0.905   1.828   0.030 -0.1692 -1.1809 -1.6744
  198SOL    HW2 3712   1.046   1.886   0.006 -1.1241  1.2639 -1.0886
  198SOL     MW 3713   0.991   1.819   0.019 -0.0023 -0.0019  0.0006
  199SOL     OW 3714   1.734   0.820   2.763  0.1819  0.0131  0.7076
  199SOL    HW1 3715   1.762   0.902   2.722 -1.1659  1.5162  2.5515
  199SOL    HW2 3716   1.696   0.849   2.847  2.0914 -0.3726  1.7511
  199SOL     MW 3717   1.733   0.835   2.769 -0.0023 -0.0019  0.0006
  200SOL     OW 3718   0.131   3.475   3.006 -0.1442 -0.2079  0.2520
  200SOL    HW1 3719   0.135   3.563   3.042  0.1604  0.7447 -1.9506
  200SOL    HW2 3720   0.193   3.434   3.067  1.1329  1.0878 -0.1295
  200SOL     MW 3721   0.140   3.481   3.018 -0.0023 -0.0019  0.0006
  201SOL     OW 3722   0.442   3.352   2.742  0.4805 -0.1649 -0.2930
  201SOL    HW1 3723   0.455   3.322   2.832 -4.1875 -2.0535  0.0534
  201SOL    HW2 3724   0.346   3.353   2.740  0.4504  1.5042  0.4906
  201SOL     MW 3725   0.431   3.348   2.754 -0.0023 -0.0019  0.0006
  202SOL     OW 3726   2.281   2.071   2.928 -0.2664  0.2349 -0.2340
  202SOL    HW1 3727   2.224   2.140   2.892  0.1536  0.6759 -0.0684
  202SOL    HW2 3728   2.340   2.119   2.987 -0.4258 -0.3201  0.3857
  202SOL     MW 3729   2.281   2.087   2.931 -0.0023 -0.0019  0.0006
  203SOL     OW 3730   2.216   4.722   2.797 -0.5494 -0.4471 -0.0328
  203SOL    HW1 3731   2.263   4.719   2.713 -0.3424  0.4610  0.0340
  203SOL    HW2 3732   2.248   4.803   2.836 -1.2662  0.4111 -1.1610
  203SOL     MW 3733   2.227   4.732   2.791 -0.0023 -0.0019  0.0006
  204SOL     OW 3734   4.616   3.644   0.091 -0.1585 -0.0468 -0.3102
  204SOL    HW1 3735   4.561   3.683   0.023 -0.5244  0.7262  0.4119
  204SOL    HW2 3736   4.593   3.552   0.087  0.4210 -0.3405  1.7987
  204SOL     MW 3737   4.606   3.637   0.081 -0.0023 -0.0019  0.0006
  205SOL     OW 3738   2.206   1.295   2.758  0.4619  0.0692  0.0023
  205SOL    HW1 3739   2.120   1.336   2.764  0.2394 -0.3658 -0.1237
  205SOL    HW2 3740   2.223   1.272   2.849 -0.2100  0.4156  0.2199
  205SOL     MW 3741   2.197   1.297   2.770 -0.0023 -0.0019  0.0006
  206SOL     OW 3742   0.527   0.482   0.032  0.2082 -0.0828 -0.0941
  206SOL    HW1 3743   0.464   0.412   0.016  0.4338  0.1900 -2.5764
  206SOL    HW2 3744   0.493   0.556  -0.019 -1.1371 -1.3096 -1.1035
  206SOL     MW 3745   0.514   0.483   0.023 -0.0023 -0.0019  0.0006
  207SOL     OW 3746   2.881   0.158   0.048 -0.0478  0.2873 -0.1994
  207SOL    HW1 3747   2.819   0.230   0.041 -1.8522 -1.0811  0.8994
  207SOL    HW2 3748   2.891   0.145   0.142 -0.6079 -0.8650 -0.2889
  207SOL     MW 3749   2.874   0.166   0.060 -0.0023 -0.0019  0.0006
  208SOL     OW 3750   2.530   4.524   2.889  0.0190  0.0914  0.2120
  208SOL    HW1 3751   2.527   4.501   2.796 -0.8205 -0.2792  0.3230
  208SOL    HW2 3752   2.616   4.494   2.918 -0.1682  0.1803  0.8721
  208SOL     MW 3753   2.541   4.517   2.881 -0.0023 -0.0019  0.0006
  209SOL     OW 3754   0.153   2.878   0.009 -0.2853  0.0517 -0.0099
  209SOL    HW1 3755   0.192   2.814  -0.050 -1.9511 -1.5458  0.5424
  209SOL    HW2 3756   0.065   2.842   0.013 -0.1324 -0.2958  0.2049
  209SOL     MW 3757   0.147   2.865   0.001 -0.0023 -0.0019  0.0006
  210SOL     OW 3758   0.655   4.810   0.501  0.0877 -0.0022 -0.2637
  210SOL    HW1 3759   0.663   4.904   0.513 -0.1750 -0.1845  1.5018
  210SOL    HW2 3760   0.727   4.773   0.552  0.1207  0.2061 -0.1582
  210SOL     MW 3761   0.666   4.817   0.509 -0.0023 -0.0019  0.0006
  211SOL     OW 3762   2.137   4.233   2.835  0.4615  0.1418  0.1664
  211SOL    HW1 3763   2.164   4.312   2.882  1.0920 -1.0892  1.9940
  211SOL    HW2 3764   2.136   4.168   2.905 -0.9835 -2.3680 -1.9978
  211SOL     MW 3765   2.140   4.235   2.851 -0.0023 -0.0019  0.0006
  212SOL     OW 3766   3.653   3.425   0.237  0.1015 -0.0039 -0.4277
  212SOL    HW1 3767   3.670   3.381   0.320 -1.1810  1.6415  0.7706
  212SOL    HW2 3768   3.559   3.440   0.247 -0.0194 -0.8877 -0.1407
  212SOL     MW 3769   3.643   3.421   0.249 -0.0023 -0.0019  0.0006
  213SOL     OW 3770   3.540   3.767   3.048 -0.1910 -0.4213  0.6154
  213SOL    HW1 3771   3.623   3.730   3.076  0.2850  0.9447  1.1054
  213SOL    HW2 3772   3.488   3.696   3.010  0.2082 -0.3928 -0.0044
  213SOL     MW 3773   3.544   3.753   3.047 -0.0023 -0.0019  0.0006
  214SOL     OW 3774   0.502   3.337   3.021  0.3231  0.1050 -0.9048
  214SOL    HW1 3775   0.496   3.430   2.999 -1.4483  0.3165  0.2383
  214SOL    HW2 3776   0.596   3.322   3.033 -0.0769 -1.4181  0.7417
  214SOL     MW 3777   0.514   3.347   3.020 -0.0023 -0.0019  0.0006
  215SOL     OW 3778   1.179   2.440   2.749 -0.0972 -0.4384 -0.2325
  215SOL    HW1 3779   1.262   2.465   2.709 -1.3100  3.1447 -0.8533
  215SOL    HW2 3780   1.205   2.377   2.817 -1.4699  0.1758  0.9266
  215SOL     MW 3781   1.193   2.435   2.753 -0.0023 -0.0019  0.0006
  216SOL     OW 3782   0.531   0.909   0.045 -0.0008  0.4718 -0.3213
  216SOL    HW1 3783   0.476   0.982   0.015  0.6914  0.4967 -1.6260
  216SOL    HW2 3784   0.508   0.839  -0.017 -1.1064  0.4260  0.1082
  216SOL     MW 3785   0.520   0.909   0.033 -0.0023 -0.0019  0.0006
  217SOL     OW 3786   2.172   1.825   2.568 -0.1050 -0.0153  0.2599
  217SOL    HW1 3787   2.093   1.771   2.562 -0.1177 -0.0901  0.9581
  217SOL    HW2 3788   2.228   1.797   2.496 -1.1252 -0.9532 -0.2036
  217SOL     MW 3789   2.169   1.814   2.558 -0.0023 -0.0019  0.0006
  218SOL     OW 3790   2.672   2.242   3.039  0.3897  0.0878  0.2564
  218SOL    HW1 3791   2.752   2.265   3.087  1.6367  0.0422 -1.6661
  218SOL    HW2 3792   2.702   2.161   2.998 -0.9109 -0.5444  0.5133
  218SOL     MW 3793   2.687   2.234   3.040 -0.0023 -0.0019  0.0006
  219SOL     OW 3794   2.295   2.476   2.874 -0.5207 -0.0198  0.0738
  219SOL    HW1 3795   2.253   2.521   2.947 -1.6082 -0.2653 -0.3725
  219SOL    HW2 3796   2.232   2.405   2.859 -0.4475  0.1703 -1.2689
  219SOL     MW 3797   2.281   2.472   2.882 -0.0023 -0.0019  0.0006
  220SOL     OW 3798   2.997   2.966   3.065  0.7724 -0.1092  0.0462
  220SOL    HW1 3799   3.027   3.057   3.072 -2.0104  0.8841  0.7762
  220SOL    HW2 3800   2.922   2.972   3.125  0.8054 -0.3621  0.1132
  220SOL     MW 3801   2.991   2.979   3.074 -0.0023 -0.0019  0.0006
  221SOL     OW 3802   0.596   1.923   2.877  0.0118  0.1708  0.3059
  221SOL    HW1 3803   0.508   1.956   2.865 -0.1466 -0.2359  0.3374
  221SOL    HW2 3804   0.580   1.829   2.868  1.4681  0.0419 -1.5803
  221SOL     MW 3805   0.583   1.915   2.874 -0.0023 -0.0019  0.0006
  222SOL     OW 3806   1.738   1.278   2.650 -0.1482 -0.1439 -0.0890
  222SOL    HW1 3807   1.662   1.256   2.703  0.0517 -0.1284  0.2042
  222SOL    HW2 3808   1.772   1.189   2.639  1.0663  0.0951  1.5090
  222SOL     MW 3809   1.732   1.263   2.655 -0.0023 -0.0019  0.0006
  223SOL     OW 3810   4.830   4.068   2.994 -0.4044  0.2395  0.0873
  223SOL    HW1 3811   4.867   4.045   3.080  0.5564 -0.5596 -0.5051
  223SOL    HW2 3812   4.891   4.014   2.943  0.6033  0.1491  1.3138
  223SOL     MW 3813   4.843   4.058   2.999 -0.0023 -0.0019  0.0006
  224SOL     OW 3814   3.781   5.016   0.050 -0.3660 -0.3031  0.3676
  224SOL    HW1 3815   3.734   4.969   0.119  0.4036  0.1056  1.1904
  224SOL    HW2 3816   3.835   4.948   0.010 -0.1553 -0.4651  0.9264
  224SOL     MW 3817   3.782   5.001   0.054 -0.0023 -0.0019  0.0006
  225SOL     OW 3818   0.254   3.747   0.068 -0.2408 -0.1730  0.2826
  225SOL    HW1 3819   0.172   3.782   0.035  0.2259  2.0826  1.3453
  225SOL    HW2 3820   0.237   3.751   0.162  0.0778 -1.5785  0.4208
  225SOL     MW 3821   0.241   3.752   0.076 -0.0023 -0.0019  0.0006
  226SOL     OW 3822   0.258   1.540   3.000 -0.3533  0.5963 -0.2248
  226SOL    HW1 3823   0.263   1.564   2.908 -0.1775  1.7552  0.0678
  226SOL    HW2 3824   0.304   1.609   3.049  0.6558  0.1827 -0.5589
  226SOL     MW 3825   0.265   1.552   2.995 -0.0023 -0.0019  0.0006
  227SOL     OW 3826   4.952   0.967   0.143 -0.1794  0.0974  0.2399
  227SOL    HW1 3827   5.026   1.018   0.110 -0.5305 -0.2830 -1.2340
  227SOL    HW2 3828   4.879   1.029   0.141 -0.1544  0.1770  1.5287
  227SOL     MW 3829   4.952   0.982   0.138 -0.0023 -0.0019  0.0006
  228SOL     OW 3830   1.510   5.001   2.786 -0.0912  0.2077 -0.0835
  228SOL    HW1 3831   1.558   5.041   2.858  0.8570 -1.9965  0.5906
  228SOL    HW2 3832   1.452   5.069   2.750 -1.1194 -0.2650  0.6371
  228SOL     MW 3833   1.508   5.015   2.791 -0.0023 -0.0019  0.0006
  229SOL     OW 3834   3.694   4.279   0.494 -0.0206  0.0976 -0.1892
  229SOL    HW1 3835   3.730   4.194   0.470 -0.3412 -0.4794  1.2542
  229SOL    HW2 3836   3.603   4.264   0.468 -0.2353 -0.5922  0.8688
  229SOL     MW 3837   3.687   4.266   0.488 -0.0023 -0.0019  0.0006
  230SOL     OW 3838   1.788   2.575   3.032  0.0745  0.2105  0.2455
  230SOL    HW1 3839   1.758   2.517   3.103 -2.6309 -0.9970 -1.6962
  230SOL    HW2 3840   1.706   2.592   2.985 -0.6289 -2.1445  0.5000
  230SOL     MW 3841   1.773   2.570   3.035 -0.0023 -0.0019  0.0006
  231SOL     OW 3842   0.269   1.166   0.339 -0.4705  0.3561 -0.2117
  231SOL    HW1 3843   0.327   1.090   0.350 -0.3429  0.3184 -1.0223
  231SOL    HW2 3844   0.210   1.160   0.414 -0.2842 -1.9649 -0.1684
  231SOL     MW 3845   0.269   1.155   0.350 -0.0023 -0.0019  0.0006
  232SOL     OW 3846   3.780   4.050   0.377 -0.3690  0.0793  0.1546
  232SOL    HW1 3847   3.757   3.963   0.409  2.4587 -1.4098 -1.4439
  232SOL    HW2 3848   3.744   4.055   0.289 -0.1777  1.3021  0.1212
  232SOL     MW 3849   3.772   4.039   0.370 -0.0023 -0.0019  0.0006
  233SOL     OW 3850   4.119   4.197   2.916 -0.2404 -0.4062 -0.4182
  233SOL    HW1 3851   4.166   4.279   2.929  1.1859 -1.2359 -0.1306
  233SOL    HW2 3852   4.190   4.140   2.887  1.1767  1.0754  0.0190
  233SOL     MW 3853   4.134   4.200   2.914 -0.0023 -0.0019  0.0006
  234SOL     OW 3854   4.070   4.380   0.405 -0.3253  0.1541  0.0405
  234SOL    HW1 3855   4.149   4.388   0.458 -1.1280  0.7009  1.1913
  234SOL    HW2 3856   3.998   4.379   0.469 -0.1443 -0.5019  0.2340
  234SOL     MW 3857   4.071   4.381   0.420 -0.0023 -0.0019  0.0006
  235SOL     OW 3858   3.368   4.012   0.286  0.0954  0.4095 -0.0786
  235SOL    HW1 3859   3.317   4.047   0.213  1.2454  0.5759 -0.8260
  235SOL    HW2 3860   3.309   4.007   0.361 -0.5999 -0.1305 -0.6428
  235SOL     MW 3861   3.353   4.016   0.286 -0.0023 -0.0019  0.0006
  236SOL     OW 3862   1.952   1.634   2.542  0.4097  0.0188  0.1321
  236SOL    HW1 3863   1.871   1.643   2.592 -0.2636 -2.6063 -0.3060
  236SOL    HW2 3864   1.912   1.594   2.465  0.4453  0.9216 -0.3679
  236SOL     MW 3865   1.936   1.630   2.538 -0.0023 -0.0019  0.0006
  237SOL     OW 3866   2.167   0.820   2.713 -0.0388 -0.1688  0.2838
  237SOL    HW1 3867   2.147   0.909   2.683 -1.7135  0.2001  2.2022
  237SOL    HW2 3868   2.148   0.771   2.633  0.1466  1.6222 -0.8980
  237SOL     MW 3869   2.162   0.825   2.699 -0.0023 -0.0019  0.0006
  238SOL     OW 3870   3.970   4.115   0.028  0.0557  0.1287 -0.2173
  238SOL    HW1 3871   4.029   4.139   0.099 -0.9771 -0.8235  1.0008
  238SOL    HW2 3872   4.012   4.151  -0.050 -1.1252 -0.1182 -0.9915
  238SOL     MW 3873   3.984   4.123   0.027 -0.0023 -0.0019  0.0006
  239SOL     OW 3874   2.149   3.920   2.618 -0.2869  0.0175 -0.2772
  239SOL    HW1 3875   2.144   3.987   2.550  0.7595 -0.6620 -1.0599
  239SOL    HW2 3876   2.062   3.916   2.657  0.1093  0.2385  0.6574
  239SOL     MW 3877   2.137   3.928   2.614 -0.0023 -0.0019  0.0006
  240SOL     OW 3878   3.888   3.149   0.391 -0.2304  0.6710 -0.3081
  240SOL    HW1 3879   3.843   3.077   0.345 -1.8001  1.4555 -0.0714
  240SOL    HW2 3880   3.956   3.180   0.331  0.8614  0.5838  0.8528
  240SOL     MW 3881   3.891   3.143   0.377 -0.0023 -0.0019  0.0006
  241SOL     OW 3882   3.950   3.856   0.142 -0.2729  0.5029  0.3816
  241SOL    HW1 3883   3.977   3.890   0.227 -0.1205 -0.8827  0.9073
  241SOL    HW2 3884   3.953   3.930   0.082  0.1935 -0.7065 -1.1388
  241SOL     MW 3885   3.954   3.870   0.145 -0.0023 -0.0019  0.0006
  242SOL     OW 3886   4.949   3.413   3.057 -0.4697  0.1265  0.4116
  242SOL    HW1 3887   5.044   3.420   3.043 -0.4327 -0.9128  0.0769
  242SOL    HW2 3888   4.932   3.398   3.150  2.1805 -1.5673  0.7336
  242SOL     MW 3889   4.960   3.412   3.067 -0.0023 -0.0019  0.0006
  243SOL     OW 3890   2.806   4.759   3.049  0.1937 -0.2254  0.2650
  243SOL    HW1 3891   2.787   4.721   3.135 -0.0796  0.7896  0.6535
  243SOL    HW2 3892   2.877   4.703   3.016  1.6944  1.4736  0.4666
  243SOL     MW 3893   2.813   4.746   3.056 -0.0023 -0.0019  0.0006
  244SOL     OW 3894   2.767   4.429   2.959  0.6950 -0.2623 -0.0499
  244SOL    HW1 3895   2.834   4.496   2.946 -1.1603  1.8044  0.5296
  244SOL    HW2 3896   2.756   4.372   2.883 -0.0853 -1.3193  0.8295
  244SOL     MW 3897   2.774   4.430   2.947 -0.0023 -0.0019  0.0006
  245SOL     OW 3898   1.060   0.948   2.703  0.2659 -0.2450  0.1736
  245SOL    HW1 3899   1.068   1.040   2.729 -0.2498 -0.1396 -0.0150
  245SOL    HW2 3900   0.971   0.946   2.668  0.4090 -1.0013 -0.1713
  245SOL     MW 3901   1.049   0.960   2.702 -0.0023 -0.0019  0.0006
  246SOL     OW 3902   2.319   0.598   2.916 -0.8341 -0.3423  0.3549
  246SOL    HW1 3903   2.255   0.595   2.987 -1.0541  1.4063  0.2651
  246SOL    HW2 3904   2.353   0.687   2.923  0.5808 -0.9168  1.1069
  246SOL     MW 3905   2.315   0.609   2.926 -0.0023 -0.0019  0.0006
  247SOL     OW 3906   2.109   1.063   2.622 -0.2104 -0.0560  0.3684
  247SOL    HW1 3907   2.165   1.048   2.546  0.1783  0.4584  0.5474
  247SOL    HW2 3908   2.142   1.144   2.660  0.1949 -0.2164  0.3635
  247SOL     MW 3909   2.121   1.072   2.617 -0.0023 -0.0019  0.0006
  248SOL     OW 3910   0.068   0.210   2.796  0.2484 -0.2631  0.2021
  248SOL    HW1 3911   0.071   0.277   2.728  1.9417 -1.1315 -0.6344
  248SOL    HW2 3912  -0.020   0.215   2.835 -0.0357  0.4269 -0.5133
  248SOL     MW 3913   0.057   0.220   2.792 -0.0023 -0.0019  0.0006
  249SOL     OW 3914   0.387   2.141   2.832  0.2835  0.2036 -0.3838
  249SOL    HW1 3915   0.298   2.138   2.797 -0.3583 -1.1676  1.2243
  249SOL    HW2 3916   0.436   2.193   2.769 -0.7618 -0.3067 -1.6643
  249SOL     MW 3917   0.382   2.147   2.819 -0.0023 -0.0019  0.0006
  250SOL     OW 3918   0.294   3.354   0.108 -0.0832  0.5356 -0.1266
  250SOL    HW1 3919   0.232   3.281   0.101  0.2020  0.2338  0.4339
  250SOL    HW2 3920   0.362   3.342   0.042  0.5800  1.1478  0.4247
  250SOL     MW 3921   0.295   3.343   0.099 -0.0023 -0.0019  0.0006
  251SOL     OW 3922   2.617   3.422   2.647  0.0901 -0.2356  0.5479
  251SOL    HW1 3923   2.686   3.379   2.596 -0.1293  1.1164 -0.9423
  251SOL    HW2 3924   2.554   3.452   2.581  1.7608  2.7749  0.1675
  251SOL     MW 3925   2.618   3.420   2.632 -0.0023 -0.0019  0.0006
  252SOL     OW 3926   3.236   3.465   0.060 -0.1518 -0.0803  0.0688
  252SOL    HW1 3927   3.273   3.508  -0.017  1.2763 -1.2829  0.0473
  252SOL    HW2 3928   3.261   3.375   0.040  0.2118  0.1004 -0.3002
  252SOL     MW 3929   3.244   3.459   0.047 -0.0023 -0.0019  0.0006
  253SOL     OW 3930   2.147   0.587   0.028 -0.0879 -0.0573  0.2945
  253SOL    HW1 3931   2.092   0.512   0.007  0.3928 -0.1823 -0.5754
  253SOL    HW2 3932   2.088   0.662   0.035  0.4304  0.7305 -2.6296
  253SOL     MW 3933   2.132   0.587   0.026 -0.0023 -0.0019  0.0006
  254SOL     OW 3934   2.987   2.220   2.833  0.3001 -0.2354 -0.0131
  254SOL    HW1 3935   3.052   2.219   2.762 -0.9805  0.2034 -1.2518
  254SOL    HW2 3936   2.939   2.301   2.815 -0.2794 -0.9440 -1.9786
  254SOL     MW 3937   2.989   2.230   2.821 -0.0023 -0.0019  0.0006
  255SOL     OW 3938   0.692   2.510   2.792 -0.2434  0.1951  0.2237
  255SOL    HW1 3939   0.710   2.499   2.699 -3.1002  1.9939 -0.6844
  255SOL    HW2 3940   0.779   2.535   2.821  0.0813 -0.1483 -0.4467
  255SOL     MW 3941   0.705   2.512   2.784 -0.0023 -0.0019  0.0006
  256SOL     OW 3942   0.570   3.727   2.785  0.1824 -0.2451 -0.1775
  256SOL    HW1 3943   0.648   3.672   2.774  0.3327 -0.5266  1.9582
  256SOL    HW2 3944   0.527   3.731   2.700  0.6630  2.2741 -0.3941
  256SOL     MW 3945   0.575   3.720   2.772 -0.0023 -0.0019  0.0006
  257SOL     OW 3946   2.515   3.654   2.765 -0.4016  0.1275 -0.0438
  257SOL    HW1 3947   2.565   3.576   2.741  0.2380  0.3475  0.5405
  257SOL    HW2 3948   2.579   3.704   2.816 -0.0690  0.3113 -0.6393
  257SOL     MW 3949   2.530   3.650   2.769 -0.0023 -0.0019  0.0006
  258SOL     OW 3950   4.171   4.191   0.225  0.3943 -0.6405  0.1891
  258SOL    HW1 3951   4.164   4.107   0.272  1.1248 -0.7472  0.1139
  258SOL    HW2 3952   4.147   4.259   0.288  0.9574  0.6121 -0.8966
  258SOL     MW 3953   4.167   4.189   0.240 -0.0023 -0.0019  0.0006
  259SOL     OW 3954   2.372   4.205   2.670  0.2224 -0.0758 -0.4273
  259SOL    HW1 3955   2.372   4.136   2.604 -0.5718 -0.7556  0.2584
  259SOL    HW2 3956   2.287   4.200   2.714  0.5719 -1.3781  0.1361
  259SOL     MW 3957   2.361   4.195   2.667 -0.0023 -0.0019  0.0006
  260SOL     OW 3958   2.986   3.575   0.065 -0.0806  0.1681  0.2671
  260SOL    HW1 3959   3.062   3.517   0.074 -0.3723 -0.3647 -0.6601
  260SOL    HW2 3960   2.915   3.517   0.092  0.5334 -1.0634 -0.6394
  260SOL     MW 3961   2.987   3.559   0.070 -0.0023 -0.0019  0.0006
  261SOL     OW 3962   1.336   0.543   0.160 -0.1081 -0.5856  0.0165
  261SOL    HW1 3963   1.274   0.491   0.108 -1.2598  1.5074 -0.7944
  261SOL    HW2 3964   1.327   0.497   0.244 -1.6680 -1.4260 -0.5475
  261SOL     MW 3965   1.326   0.530   0.164 -0.0023 -0.0019  0.0006
  262SOL     OW 3966   3.687   4.371   0.235  0.0616  0.0337  0.1144
  262SOL    HW1 3967   3.603   4.411   0.213  0.6294  1.7954  1.0319
  262SOL    HW2 3968   3.680   4.352   0.328  0.5042  0.6106  0.2658
  262SOL     MW 3969   3.675   4.374   0.244 -0.0023 -0.0019  0.0006
  263SOL     OW 3970   2.321   4.956   2.902 -0.1037  0.2569  0.0002
  263SOL    HW1 3971   2.409   4.923   2.923 -0.1723  0.1253  0.0789
  263SOL    HW2 3972   2.334   4.995   2.816 -1.2224  0.0893 -0.2489
  263SOL     MW 3973   2.334   4.957   2.894 -0.0023 -0.0019  0.0006
  264SOL     OW 3974   3.670   3.809   0.414 -0.5654 -0.0963  0.1039
  264SOL    HW1 3975   3.599   3.801   0.350  0.5484  1.2298 -1.3564
  264SOL    HW2 3976   3.670   3.721   0.452  0.8117 -0.3653 -0.4403
  264SOL     MW 3977   3.661   3.796   0.410 -0.0023 -0.0019  0.0006
  265SOL     OW 3978   0.563   3.994   2.838  0.2346  0.4166 -0.4449
  265SOL    HW1 3979   0.580   3.905   2.806  0.2083  0.1007  0.4103
  265SOL    HW2 3980   0.517   3.983   2.921  0.3010  0.5789 -0.3857
  265SOL     MW 3981   0.559   3.981   2.845 -0.0023 -0.0019  0.0006
  266SOL     OW 3982   3.384   3.490   0.283  0.1982 -0.4867  0.0395
  266SOL    HW1 3983   3.332   3.492   0.203 -0.2399  0.7038  0.3355
  266SOL    HW2 3984   3.414   3.581   0.284 -0.8630 -0.1105  1.5970
  266SOL     MW 3985   3.381   3.502   0.273 -0.0023 -0.0019  0.0006
  267SOL     OW 3986   4.860   3.669   3.036  0.1181 -0.1423 -0.3153
  267SOL    HW1 3987   4.891   3.579   3.027  0.0403 -0.3753  1.3700
  267SOL    HW2 3988   4.795   3.661   3.106  1.1486  1.2987  0.8560
  267SOL     MW 3989   4.855   3.656   3.044 -0.0023 -0.0019  0.0006
  268SOL     OW 3990   3.916   4.540   0.229 -0.0461 -0.2066 -0.2818
  268SOL    HW1 3991   3.828   4.502   0.219  0.1643 -0.5608 -0.8540
  268SOL    HW2 3992   3.955   4.480   0.292 -1.4235  0.2448  1.0599
  268SOL     MW 3993   3.909   4.527   0.236 -0.0023 -0.0019  0.0006
  269SOL     OW 3994   2.412   2.204   0.018 -0.3690 -0.1136 -0.5513
  269SOL    HW1 3995   2.404   2.127   0.074 -0.3484  0.2018 -0.1039
  269SOL    HW2 3996   2.505   2.209  -0.005 -0.0400  1.1586  0.8839
  269SOL     MW 3997   2.423   2.195   0.022 -0.0023 -0.0019  0.0006
  270SOL     OW 3998   3.195   2.223   2.653 -0.2312 -0.1519  0.2384
  270SOL    HW1 3999   3.181   2.158   2.585  0.7351  0.8054 -0.9276
  270SOL    HW2 4000   3.290   2.226   2.657 -0.1189 -0.3423 -1.5403
  270SOL     MW 4001   3.206   2.215   2.645 -0.0023 -0.0019  0.0006
  271SOL     OW 4002   3.767   3.623   0.072 -0.2817  0.1163 -0.0558
  271SOL    HW1 4003   3.825   3.683   0.119  0.0822  0.9957 -1.5287
  271SOL    HW2 4004   3.721   3.571   0.137 -0.6885  0.3407 -0.1623
  271SOL     MW 4005   3.769   3.624   0.087 -0.0023 -0.0019  0.0006
  272SOL     OW 4006   4.234   4.436   2.998 -0.4009  0.6771 -0.4009
  272SOL    HW1 4007   4.297   4.454   2.927  1.0247 -0.1845  0.5831
  272SOL    HW2 4008   4.292   4.436   3.074  0.2124 -2.5333 -0.7008
  272SOL     MW 4009   4.250   4.438   2.999 -0.0023 -0.0019  0.0006
  273SOL     OW 4010   4.051   3.954   0.363 -0.0011 -0.3634 -0.3595
  273SOL    HW1 4011   3.971   3.996   0.392 -0.4236 -0.8433 -0.8120
  273SOL    HW2 4012   4.073   3.901   0.440  2.4981  0.1663 -0.6019
  273SOL     MW 4013   4.044   3.952   0.377 -0.0023 -0.0019  0.0006
  274SOL     OW 4014   2.868   2.601   0.089 -0.3015 -0.5501 -0.0240
  274SOL    HW1 4015   2.899   2.512   0.076 -1.4594 -0.9938  0.1267
  274SOL    HW2 4016   2.947   2.656   0.092  0.0950 -1.1307  0.3703
  274SOL     MW 4017   2.883   2.597   0.088 -0.0023 -0.0019  0.0006
  275SOL     OW 4018   2.761   3.399   2.913 -0.3538 -0.0002 -0.6066
  275SOL    HW1 4019   2.855   3.409   2.902 -0.6321  2.3760 -1.3863
  275SOL    HW2 4020   2.727   3.414   2.825 -0.3416  1.3761 -0.4059
  275SOL     MW 4021   2.769   3.403   2.900 -0.0023 -0.0019  0.0006
  276SOL     OW 4022   2.302   2.057   2.639  0.0136  0.5456 -0.3821
  276SOL    HW1 4023   2.313   2.060   2.734 -0.4109 -0.6339 -0.2829
  276SOL    HW2 4024   2.231   1.993   2.635  0.5331 -0.1848  1.3574
  276SOL     MW 4025   2.294   2.049   2.651 -0.0023 -0.0019  0.0006
  277SOL     OW 4026   3.447   4.859   2.950  0.1528 -0.2039  0.2610
  277SOL    HW1 4027   3.524   4.888   2.901 -0.6094  0.1846 -0.7302
  277SOL    HW2 4028   3.424   4.937   3.000  1.7694 -0.1210  0.9332
  277SOL     MW 4029   3.454   4.873   2.950 -0.0023 -0.0019  0.0006
  278SOL     OW 4030   0.704   4.479   0.518 -0.0878  0.1876  0.1805
  278SOL    HW1 4031   0.698   4.406   0.581 -0.0063  0.5025  0.5561
  278SOL    HW2 4032   0.618   4.519   0.529  0.6989  2.0448 -0.1796
  278SOL     MW 4033   0.692   4.474   0.528 -0.0023 -0.0019  0.0006
  279SOL     OW 4034   3.267   3.291   0.436  0.2758  0.5135 -0.5614
  279SOL    HW1 4035   3.174   3.313   0.429  0.2960  0.2440 -2.2159
  279SOL    HW2 4036   3.308   3.367   0.395  1.6264  0.4086  0.5209
  279SOL     MW 4037   3.260   3.304   0.429 -0.0023 -0.0019  0.0006
  280SOL     OW 4038   1.981   0.746   2.897 -0.0912 -0.0403 -0.2284
  280SOL    HW1 4039   1.903   0.765   2.845  0.2827  0.9796 -0.4337
  280SOL    HW2 4040   2.046   0.750   2.827  1.2776 -2.6141  0.7255
  280SOL     MW 4041   1.980   0.749   2.881 -0.0023 -0.0019  0.0006
  281SOL     OW 4042   4.551   4.354   0.654 -0.2349  0.1644 -0.0967
  281SOL    HW1 4043   4.611   4.402   0.597 -0.0634 -0.7445 -0.7044
  281SOL    HW2 4044   4.468   4.359   0.607  0.0052  0.5391 -0.4946
  281SOL     MW 4045   4.548   4.361   0.640 -0.0023 -0.0019  0.0006
  282SOL     OW 4046   4.617   4.303   0.144 -0.0037  0.3872  0.0521
  282SOL    HW1 4047   4.624   4.216   0.184  0.2745 -0.3117 -1.4290
  282SOL    HW2 4048   4.628   4.283   0.051  0.1729  0.4310  0.0643
  282SOL     MW 4049   4.620   4.289   0.137 -0.0023 -0.0019  0.0006
  283SOL     OW 4050   2.981   4.603   2.911  0.3342  0.3501  0.1974
  283SOL    HW1 4051   3.071   4.615   2.942  1.3390 -1.4496 -1.7464
  283SOL    HW2 4052   2.993   4.611   2.816 -1.0298  1.4374  0.0885
  283SOL     MW 4053   2.994   4.606   2.902 -0.0023 -0.0019  0.0006
  284SOL     OW 4054   3.156   3.950   2.949  0.2822  0.2404  0.1510
  284SOL    HW1 4055   3.093   4.014   2.917  1.1997  0.6981 -0.8100
  284SOL    HW2 4056   3.209   3.944   2.869 -3.0666 -0.6445 -2.2564
  284SOL     MW 4057   3.154   3.957   2.934 -0.0023 -0.0019  0.0006
  285SOL     OW 4058   2.381   1.967   0.148 -0.5938  0.4373 -0.2557
  285SOL    HW1 4059   2.347   1.894   0.097  0.7342  0.1127 -0.6930
  285SOL    HW2 4060   2.303   2.004   0.190 -0.9230 -1.6719  1.1279
  285SOL     MW 4061   2.366   1.962   0.147 -0.0023 -0.0019  0.0006
  286SOL     OW 4062   4.306   3.484   3.055  0.3056  0.1574 -0.0983
  286SOL    HW1 4063   4.245   3.432   3.003 -0.4762 -0.1300  1.0464
  286SOL    HW2 4064   4.249   3.521   3.122 -0.9239  1.2771 -1.6884
  286SOL     MW 4065   4.291   3.482   3.057 -0.0023 -0.0019  0.0006
  287SOL     OW 4066   3.601   4.708   0.017 -0.6759 -0.1792  0.0225
  287SOL    HW1 4067   3.659   4.679  -0.053 -2.8313  0.9632 -2.4089
  287SOL    HW2 4068   3.532   4.754  -0.032 -0.7298  0.0239  0.2874
  287SOL     MW 4069   3.599   4.710   0.001 -0.0023 -0.0019  0.0006
  288SOL     OW 4070   4.167   4.779   0.279 -0.2600 -0.6372 -0.0668
  288SOL    HW1 4071   4.089   4.829   0.304 -0.6383 -0.5655 -1.3140
  288SOL    HW2 4072   4.137   4.747   0.194 -1.1805 -0.5924  0.2361
  288SOL     MW 4073   4.153   4.781   0.271 -0.0023 -0.0019  0.0006
  289SOL     OW 4074   2.677   3.129   2.920 -0.5557  0.1067 -0.0919
  289SOL    HW1 4075   2.697   3.222   2.934 -0.2658 -0.0752  0.7903
  289SOL    HW2 4076   2.636   3.124   2.834  1.2727  1.2022 -1.1006
  289SOL     MW 4077   2.675   3.141   2.911 -0.0023 -0.0019  0.0006
  290SOL     OW 4078   1.295   4.873   2.907 -0.3548 -0.3288  0.4258
  290SOL    HW1 4079   1.290   4.782   2.879 -0.7609  0.1252 -1.1095
  290SOL    HW2 4080   1.365   4.906   2.851 -1.0019 -2.4387 -1.7893
  290SOL     MW 4081   1.303   4.866   2.896 -0.0023 -0.0019  0.0006
  291SOL     OW 4082   2.770   4.231   2.736  0.0121  0.1613 -0.0659
  291SOL    HW1 4083   2.703   4.172   2.770  0.3833 -0.1609  0.1065
  291SOL    HW2 4084   2.845   4.195   2.782 -1.6664 -0.3150  2.4931
  291SOL     MW 4085   2.771   4.219   2.747 -0.0023 -0.0019  0.0006
  292SOL     OW 4086   0.308   4.004   0.378 -0.5698  0.1658 -0.1796
  292SOL    HW1 4087   0.284   3.912   0.376  2.0423 -0.6115 -0.2627
  292SOL    HW2 4088   0.330   4.017   0.470  1.0046 -0.2199 -0.4641
  292SOL     MW 4089   0.308   3.994   0.390 -0.0023 -0.0019  0.0006
  293SOL     OW 4090   1.818   0.599   2.614 -0.3907 -0.4328  0.0309
  293SOL    HW1 4091   1.880   0.555   2.672  0.8408 -1.3706 -1.8663
  293SOL    HW2 4092   1.774   0.662   2.671 -0.9918 -1.4286  0.6913
  293SOL     MW 4093   1.820   0.601   2.629 -0.0023 -0.0019  0.0006
  294SOL     OW 4094   3.676   1.245   2.866  0.4244 -0.1007 -0.6715
  294SOL    HW1 4095   3.680   1.274   2.775  3.2978 -0.8530 -0.8689
  294SOL    HW2 4096   3.589   1.204   2.863  0.9638 -1.3469 -0.0427
  294SOL     MW 4097   3.665   1.243   2.854 -0.0023 -0.0019  0.0006
  295SOL     OW 4098   1.994   0.372   3.032 -0.4447 -0.3289  0.2406
  295SOL    HW1 4099   2.003   0.277   3.025  0.9036 -0.5138  3.1253
  295SOL    HW2 4100   1.908   0.384   3.071  0.0071  0.5975  0.9843
  295SOL     MW 4101   1.984   0.361   3.036 -0.0023 -0.0019  0.0006
  296SOL     OW 4102   2.433   1.065   0.232 -0.3319 -0.4448 -0.1515
  296SOL    HW1 4103   2.416   1.124   0.305  0.2617 -0.7708  0.2603
  296SOL    HW2 4104   2.483   0.997   0.276  0.6102  0.1978 -0.1913
  296SOL     MW 4105   2.438   1.064   0.247 -0.0023 -0.0019  0.0006
  297SOL     OW 4106   3.366   3.572   2.948  0.6438 -0.2170  0.1462
  297SOL    HW1 4107   3.412   3.492   2.924  0.1263 -1.2746  2.3777
  297SOL    HW2 4108   3.303   3.580   2.877  0.0506  0.0261  0.6943
  297SOL     MW 4109   3.364   3.562   2.936 -0.0023 -0.0019  0.0006
  298SOL     OW 4110   1.838   4.070   2.874  0.1790  0.2330 -0.1199
  298SOL    HW1 4111   1.852   3.993   2.820 -0.3668 -0.3480  0.5455
  298SOL    HW2 4112   1.872   4.134   2.812  1.5141 -0.8691 -0.5718
  298SOL     MW 4113   1.844   4.068   2.858 -0.0023 -0.0019  0.0006
  299SOL     OW 4114   3.130   4.332   3.036 -0.3077  0.3256  0.0134
  299SOL    HW1 4115   3.089   4.393   3.096 -0.0884 -0.1771  0.6849
  299SOL    HW2 4116   3.162   4.259   3.089  2.0929  0.9979 -0.4100
  299SOL     MW 4117   3.129   4.330   3.051 -0.0023 -0.0019  0.0006
  300SOL     OW 4118   1.044   1.449   0.060 -0.2419  0.1494 -0.8579
  300SOL    HW1 4119   1.034   1.511  -0.012 -1.7313 -0.3710 -1.1240
  300SOL    HW2 4120   1.056   1.505   0.138 -1.1869  1.1666 -1.4195
  300SOL     MW 4121   1.044   1.465   0.061 -0.0023 -0.0019  0.0006
  301SOL     OW 4122   0.075   1.423   0.069 -0.0180  0.5917 -0.1297
  301SOL    HW1 4123   0.124   1.474   0.133 -0.9209  1.2975  0.0147
  301SOL    HW2 4124   0.119   1.450  -0.012 -0.1079 -1.2165 -0.8258
  301SOL     MW 4125   0.087   1.433   0.067 -0.0023 -0.0019  0.0006
  302SOL     OW 4126   1.902   3.849   2.696  0.0674 -0.0853 -0.3752
  302SOL    HW1 4127   1.923   3.756   2.706  0.7632  0.2286  1.4697
  302SOL    HW2 4128   1.823   3.853   2.642  0.0224 -1.8174 -0.5132
  302SOL     MW 4129   1.895   3.837   2.690 -0.0023 -0.0019  0.0006
  303SOL     OW 4130   0.057   2.493   2.823 -0.3782 -0.6053  0.1661
  303SOL    HW1 4131  -0.021   2.493   2.879 -1.5959 -0.2994 -1.4673
  303SOL    HW2 4132   0.124   2.456   2.881  0.3817 -0.9435 -0.9025
  303SOL     MW 4133   0.055   2.488   2.838 -0.0023 -0.0019  0.0006
  304SOL     OW 4134   3.378   4.396   2.982 -0.3840  0.2276  0.3606
  304SOL    HW1 4135   3.289   4.363   2.997 -0.1528 -0.6924 -0.2473
  304SOL    HW2 4136   3.428   4.314   2.983 -0.6604  0.0148 -1.2488
  304SOL     MW 4137   3.373   4.381   2.984 -0.0023 -0.0019  0.0006
  305SOL     OW 4138   2.385   3.782   2.555 -0.3286 -0.0924  0.5414
  305SOL    HW1 4139   2.437   3.755   2.631  2.6100 -0.8763 -1.5171
  305SOL    HW2 4140   2.311   3.832   2.588  0.1277 -0.3148  1.9466
  305SOL     MW 4141   2.382   3.785   2.569 -0.0023 -0.0019  0.0006
  306SOL     OW 4142   4.373   4.599   0.336  0.2642  0.0696 -0.4926
  306SOL    HW1 4143   4.302   4.659   0.315  0.9977  0.8350 -0.8662
  306SOL    HW2 4144   4.366   4.533   0.268 -0.4404 -0.1164 -0.2421
  306SOL     MW 4145   4.363   4.599   0.324 -0.0023 -0.0019  0.0006
  307SOL     OW 4146   0.436   2.189   3.098 -0.0901  0.3628 -0.0118
  307SOL    HW1 4147   0.373   2.125   3.132  0.5254 -0.7029 -0.7844
  307SOL    HW2 4148   0.424   2.179   3.003 -2.5848  1.8172  0.0800
  307SOL     MW 4149   0.426   2.179   3.090 -0.0023 -0.0019  0.0006
  308SOL     OW 4150   4.665   4.050   0.264  0.2092 -0.4807 -0.1272
  308SOL    HW1 4151   4.740   4.029   0.208  0.0965  0.3456 -0.6071
  308SOL    HW2 4152   4.708   4.050   0.349  1.4908 -2.6953 -0.7072
  308SOL     MW 4153   4.680   4.047   0.268 -0.0023 -0.0019  0.0006
  309SOL     OW 4154   2.718   0.037   2.884  0.1758  0.1914  0.4447
  309SOL    HW1 4155   2.797   0.092   2.884  0.7643 -0.6212  0.3016
  309SOL    HW2 4156   2.752  -0.047   2.852  0.4278  0.6027 -0.4029
  309SOL     MW 4157   2.733   0.033   2.880 -0.0023 -0.0019  0.0006
  310SOL     OW 4158   1.581   2.695   2.876 -0.0584 -0.5092  0.1897
  310SOL    HW1 4159   1.568   2.789   2.891 -0.6921 -0.1339 -2.2595
  310SOL    HW2 4160   1.592   2.690   2.781 -1.4214 -0.0572 -0.0185
  310SOL     MW 4161   1.581   2.707   2.866 -0.0023 -0.0019  0.0006
  311SOL     OW 4162   0.112   3.149   0.060  0.4399 -0.1348 -0.3999
  311SOL    HW1 4163   0.022   3.156   0.091 -0.7940 -1.9060 -3.1473
  311SOL    HW2 4164   0.127   3.054   0.066 -0.7466 -0.3204 -0.1915
  311SOL     MW 4165   0.102   3.137   0.065 -0.0023 -0.0019  0.0006
  312SOL     OW 4166   2.991   4.670   0.326  0.3490  0.3052  0.2509
  312SOL    HW1 4167   2.990   4.747   0.382  0.5753 -0.0888  0.8109
  312SOL    HW2 4168   3.044   4.700   0.252  0.8807 -0.8374  0.1414
  312SOL     MW 4169   2.998   4.684   0.324 -0.0023 -0.0019  0.0006
  313SOL     OW 4170   2.970   4.148   2.893  0.0536  0.3295  0.7920
  313SOL    HW1 4171   2.915   4.127   2.969 -1.5173 -0.6495 -0.5609
  313SOL    HW2 4172   3.014   4.228   2.919 -0.8004  1.2588 -0.5138
  313SOL     MW 4173   2.969   4.155   2.907 -0.0023 -0.0019  0.0006
  314SOL     OW 4174   3.109   2.768   0.130 -0.0788 -0.2178 -0.1871
  314SOL    HW1 4175   3.190   2.736   0.092 -0.1612  1.5870 -2.0336
  314SOL    HW2 4176   3.080   2.834   0.067 -2.8085 -0.1674  0.9863
  314SOL     MW 4177   3.115   2.773   0.117 -0.0023 -0.0019  0.0006
  315SOL     OW 4178   1.445   4.449   0.066  0.8976  0.0307 -0.0589
  315SOL    HW1 4179   1.372   4.403   0.025  0.4687 -0.5636  1.3156
  315SOL    HW2 4180   1.456   4.530   0.017  1.9810 -0.3479 -0.4889
  315SOL     MW 4181   1.437   4.454   0.055 -0.0023 -0.0019  0.0006
  316SOL     OW 4182   2.250   0.981   0.044 -0.1728 -0.4485 -0.3059
  316SOL    HW1 4183   2.320   1.017   0.098  0.5571 -1.5883 -0.4625
  316SOL    HW2 4184   2.234   1.049  -0.021 -0.1561 -1.3168 -1.2473
  316SOL     MW 4185   2.257   0.995   0.042 -0.0023 -0.0019  0.0006
  317SOL     OW 4186   2.014   0.830   0.050 -0.3471  0.1852  0.0777
  317SOL    HW1 4187   2.092   0.884   0.062  0.0494 -0.5096  0.6144
  317SOL    HW2 4188   2.003   0.820  -0.045 -1.0811 -2.1245  0.3390
  317SOL     MW 4189   2.023   0.836   0.039 -0.0023 -0.0019  0.0006
  318SOL     OW 4190   2.631   3.802   0.047 -0.3017 -0.5221 -0.6051
  318SOL    HW1 4191   2.585   3.718   0.040  0.0185 -0.9599  1.7487
  318SOL    HW2 4192   2.568   3.865   0.084 -0.3632  0.2270 -1.9446
  318SOL     MW 4193   2.616   3.799   0.051 -0.0023 -0.0019  0.0006
  319SOL     OW 4194   1.975   0.408   2.743  0.0979  0.6750 -0.5750
  319SOL    HW1 4195   1.981   0.395   2.837 -2.5103  1.4108 -0.2283
  319SOL    HW2 4196   2.061   0.445   2.723  0.4638  0.5974  0.8035
  319SOL     MW 4197   1.987   0.411   2.753 -0.0023 -0.0019  0.0006
  320SOL     OW 4198   0.607   0.892   0.308 -0.1476 -0.1235  0.1101
  320SOL    HW1 4199   0.576   0.902   0.218  0.3192  0.3519 -0.0032
  320SOL    HW2 4200   0.652   0.975   0.324 -1.3287  1.0248 -2.0551
  320SOL     MW 4201   0.609   0.905   0.298 -0.0023 -0.0019  0.0006
  321SOL     OW 4202   1.909   4.818   0.069  0.5956 -0.0050 -0.1132
  321SOL    HW1 4203   1.920   4.743   0.010 -0.8219  0.3873 -0.9273
  321SOL    HW2 4204   1.994   4.863   0.064 -0.3259  1.7748 -0.4417
  321SOL     MW 4205   1.922   4.814   0.060 -0.0023 -0.0019  0.0006
  322SOL     OW 4206   3.380   3.222   0.051 -0.0394  0.0866 -0.0051
  322SOL    HW1 4207   3.336   3.159   0.108  0.7631 -0.4608  0.0186
  322SOL    HW2 4208   3.471   3.203   0.072 -0.7549 -2.1580  1.3640
  322SOL     MW 4209   3.386   3.212   0.061 -0.0023 -0.0019  0.0006
  323SOL     OW 4210   0.055   4.102   0.301 -0.0132  0.4489  0.0474
  323SOL    HW1 4211   0.148   4.082   0.316  0.2149  0.4777 -1.2407
  323SOL    HW2 4212   0.023   4.135   0.385 -0.3638 -0.9489  0.4940
  323SOL     MW 4213   0.063   4.104   0.314 -0.0023 -0.0019  0.0006
  324SOL     OW 4214   0.430   3.596   2.977  0.1753  0.5876  0.0224
  324SOL    HW1 4215   0.475   3.654   2.916 -0.8270  0.6836 -0.6497
  324SOL    HW2 4216   0.391   3.650   3.046  0.7700  0.3502  0.5554
  324SOL     MW 4217   0.431   3.611   2.978 -0.0023 -0.0019  0.0006
  325SOL     OW 4218   0.793   1.149   2.800 -0.3750  0.0515  0.7547
  325SOL    HW1 4219   0.711   1.132   2.754  0.3377  1.8795 -1.3887
  325SOL    HW2 4220   0.780   1.094   2.877 -0.1269 -3.5241 -1.5111
  325SOL     MW 4221   0.781   1.139   2.804 -0.0023 -0.0019  0.0006
  326SOL     OW 4222   2.868   3.329   0.155 -0.1545  0.2926 -0.2328
  326SOL    HW1 4223   2.923   3.340   0.233 -0.5928 -1.0444  0.2938
  326SOL    HW2 4224   2.782   3.352   0.191  0.4471 -1.0758  2.2874
  326SOL     MW 4225   2.864   3.334   0.170 -0.0023 -0.0019  0.0006
  327SOL     OW 4226   2.632   2.576   0.279  0.1484  0.3151  0.0178
  327SOL    HW1 4227   2.580   2.569   0.199  0.3076 -0.0637 -0.0534
  327SOL    HW2 4228   2.718   2.580   0.236  0.5767  0.0114  0.8369
  327SOL     MW 4229   2.637   2.576   0.263 -0.0023 -0.0019  0.0006
  328SOL     OW 4230   2.864   4.366   2.490 -0.4952 -0.0516 -0.5289
  328SOL    HW1 4231   2.830   4.323   2.569 -1.5980 -0.4724 -1.2062
  328SOL    HW2 4232   2.790   4.404   2.444 -0.0016 -0.8459 -2.0565
  328SOL     MW 4233   2.850   4.365   2.495 -0.0023 -0.0019  0.0006
  329SOL     OW 4234   2.404   3.193   0.205 -0.2628  0.1217 -0.1216
  329SOL    HW1 4235   2.413   3.167   0.114 -2.6094  1.2046 -0.7360
  329SOL    HW2 4236   2.374   3.116   0.252  2.0829 -0.1863  1.0181
  329SOL     MW 4237   2.401   3.180   0.199 -0.0023 -0.0019  0.0006
  330SOL     OW 4238   4.037   3.132   0.610  0.2721 -0.3171  0.1495
  330SOL    HW1 4239   3.970   3.120   0.542  0.3420  0.7639 -0.1305
  330SOL    HW2 4240   3.998   3.088   0.686 -3.1000  1.6437 -0.2569
  330SOL     MW 4241   4.023   3.124   0.611 -0.0023 -0.0019  0.0006
  331SOL     OW 4242   3.126   2.224   3.069 -0.5255  0.3832  0.1204
  331SOL    HW1 4243   3.088   2.220   2.981  0.2271  1.4645 -0.2692
  331SOL    HW2 4244   3.147   2.132   3.087  0.7361  0.6259 -0.0671
  331SOL     MW 4245   3.124   2.211   3.060 -0.0023 -0.0019  0.0006
  332SOL     OW 4246   1.083   1.656   0.277  0.6162 -0.8612 -0.3483
  332SOL    HW1 4247   1.060   1.720   0.210  2.0995  0.2314  0.1512
  332SOL    HW2 4248   1.133   1.712   0.336 -0.2926 -0.1151 -0.2613
  332SOL     MW 4249   1.086   1.672   0.276 -0.0023 -0.0019  0.0006
  333SOL     OW 4250   4.920   4.678   2.861  0.4099  0.0822 -0.3525
  333SOL    HW1 4251   4.919   4.618   2.936  1.3714  1.8180  1.1453
  333SOL    HW2 4252   4.960   4.752   2.907 -1.0008  1.1910 -0.8260
  333SOL     MW 4253   4.925   4.680   2.877 -0.0023 -0.0019  0.0006
  334SOL     OW 4254   2.043   0.105   2.983  0.3410  0.6015  0.2899
  334SOL    HW1 4255   1.983   0.059   2.925 -1.2440 -0.2579  2.4668
  334SOL    HW2 4256   2.081   0.031   3.031  0.4276 -0.7727 -1.7881
  334SOL     MW 4257   2.040   0.089   2.982 -0.0023 -0.0019  0.0006
  335SOL     OW 4258   3.062   2.949   0.365 -0.4382  0.0943  0.3636
  335SOL    HW1 4259   3.075   2.893   0.288  0.2662 -0.2869  0.7530
  335SOL    HW2 4260   3.127   2.910   0.422  1.0913  1.6209 -0.2627
  335SOL     MW 4261   3.072   2.936   0.362 -0.0023 -0.0019  0.0006
  336SOL     OW 4262   0.593   1.632   2.941 -0.1613 -0.3370  0.3053
  336SOL    HW1 4263   0.593   1.648   3.035 -1.9538  1.4721  0.0669
  336SOL    HW2 4264   0.667   1.573   2.927 -1.3361 -1.7815  0.0504
  336SOL     MW 4265   0.603   1.626   2.952 -0.0023 -0.0019  0.0006
  337SOL     OW 4266   1.278   4.665   0.189 -0.2057  0.5074  0.4265
  337SOL    HW1 4267   1.318   4.742   0.150  2.1453 -1.0003 -0.3459
  337SOL    HW2 4268   1.345   4.598   0.174  0.0218  0.2412  2.3172
  337SOL     MW 4269   1.292   4.666   0.182 -0.0023 -0.0019  0.0006
  338SOL     OW 4270   3.299   2.434   2.987 -0.2261  0.2180  0.0911
  338SOL    HW1 4271   3.242   2.363   3.016 -0.6923  0.1271 -0.9982
  338SOL    HW2 4272   3.264   2.440   2.898  1.2913 -3.6749 -0.9583
  338SOL     MW 4273   3.287   2.426   2.979 -0.0023 -0.0019  0.0006
  339SOL     OW 4274   2.151   4.978   0.039 -0.1634  0.1163 -0.0785
  339SOL    HW1 4275   2.197   4.994   0.121 -0.0504 -2.4726  0.4372
  339SOL    HW2 4276   2.226   4.956  -0.017  0.1317  1.1122 -0.0918
  339SOL     MW 4277   2.167   4.977   0.042 -0.0023 -0.0019  0.0006
  340SOL     OW 4278   0.323   1.063   3.043  0.2111 -0.0669  0.0849
  340SOL    HW1 4279   0.324   1.139   2.985  1.4312 -0.0629  0.0805
  340SOL    HW2 4280   0.246   1.075   3.098  1.8663  0.8260  2.4225
  340SOL     MW 4281   0.313   1.075   3.043 -0.0023 -0.0019  0.0006
  341SOL     OW 4282   0.086   4.221   0.584 -0.2498  0.4130 -0.5836
  341SOL    HW1 4283   0.064   4.314   0.582  0.2321  0.5946  1.3232
  341SOL    HW2 4284   0.010   4.182   0.627  0.9222 -2.3494 -0.8238
  341SOL     MW 4285   0.073   4.228   0.589 -0.0023 -0.0019  0.0006
  342SOL     OW 4286   2.631   4.434   2.386 -0.1597  0.4637  0.5587
  342SOL    HW1 4287   2.549   4.465   2.348 -1.3180 -0.4506  2.1909
  342SOL    HW2 4288   2.627   4.340   2.368 -0.2387  0.4420  0.6831
  342SOL     MW 4289   2.620   4.426   2.378 -0.0023 -0.0019  0.0006
  343SOL     OW 4290   2.689   0.367   0.021 -0.2170 -0.2476 -0.0507
  343SOL    HW1 4291   2.626   0.353   0.092 -1.0209 -3.7193 -1.2541
  343SOL    HW2 4292   2.638   0.343  -0.057  1.0328 -1.1584 -0.6216
  343SOL     MW 4293   2.674   0.362   0.020 -0.0023 -0.0019  0.0006
  344SOL     OW 4294   1.951   1.420   2.730  0.0250 -0.2506 -0.2765
  344SOL    HW1 4295   1.964   1.491   2.667  0.4721 -1.5221 -1.6668
  344SOL    HW2 4296   1.883   1.368   2.688  0.3650  1.6632 -3.5328
  344SOL     MW 4297   1.944   1.423   2.716 -0.0023 -0.0019  0.0006
  345SOL     OW 4298   0.460   0.706   2.983  0.5487  0.1203  0.2633
  345SOL    HW1 4299   0.484   0.735   2.895  1.0055 -1.1073 -0.0364
  345SOL    HW2 4300   0.369   0.679   2.973  1.0501 -1.4594 -0.5197
  345SOL     MW 4301   0.451   0.706   2.970 -0.0023 -0.0019  0.0006
  346SOL     OW 4302   4.502   3.391   0.121  0.1156  0.7645  0.3903
  346SOL    HW1 4303   4.506   3.298   0.101  0.6929  0.9030 -0.2147
  346SOL    HW2 4304   4.434   3.414   0.058  0.4429 -2.3617 -1.3044
  346SOL     MW 4305   4.493   3.382   0.110 -0.0023 -0.0019  0.0006
  347SOL     OW 4306   2.898   2.330   0.078  0.1321 -0.2344 -0.0624
  347SOL    HW1 4307   2.970   2.284   0.035 -0.2887 -0.2013 -0.8271
  347SOL    HW2 4308   2.911   2.310   0.171 -0.0001 -1.3175 -0.2654
  347SOL     MW 4309   2.909   2.321   0.084 -0.0023 -0.0019  0.0006
  348SOL     OW 4310   3.037   4.443   0.161  0.3188 -0.1423 -0.0035
  348SOL    HW1 4311   3.081   4.382   0.220  1.0158  1.0680  0.7552
  348SOL    HW2 4312   3.033   4.520   0.217  1.0220 -0.4493  0.4771
  348SOL     MW 4313   3.042   4.445   0.176 -0.0023 -0.0019  0.0006
  349SOL     OW 4314   0.202   3.745   0.358  0.2386  0.1072  0.2699
  349SOL    HW1 4315   0.261   3.670   0.362  0.3987  0.2710  1.7782
  349SOL    HW2 4316   0.125   3.708   0.400  0.5022 -1.9711 -0.9283
  349SOL     MW 4317   0.200   3.730   0.364 -0.0023 -0.0019  0.0006
  350SOL     OW 4318   2.994   3.725   2.938 -1.0372 -0.3247 -0.7884
  350SOL    HW1 4319   2.991   3.672   3.017  1.7578  1.1081  0.4536
  350SOL    HW2 4320   3.067   3.783   2.960  0.3631 -2.5113  0.6993
  350SOL     MW 4321   3.004   3.726   2.951 -0.0023 -0.0019  0.0006
  351SOL     OW 4322   2.557   1.551   2.813  0.3415 -0.1308 -0.3221
  351SOL    HW1 4323   2.536   1.464   2.778 -2.4129  0.9552 -1.6124
  351SOL    HW2 4324   2.469   1.586   2.826  0.6717  0.6125 -0.0537
  351SOL     MW 4325   2.543   1.544   2.810 -0.0023 -0.0019  0.0006
  352SOL     OW 4326   3.244   4.099   0.048 -0.2724 -0.2990  0.3770
  352SOL    HW1 4327   3.219   4.024  -0.005  1.2440 -1.8217  1.6930
  352SOL    HW2 4328   3.325   4.127   0.004 -0.4929  0.3155  0.3603
  352SOL     MW 4329   3.252   4.093   0.035 -0.0023 -0.0019  0.0006
  353SOL     OW 4330   2.729   3.776   2.900 -0.3139 -0.0351 -0.4278
  353SOL    HW1 4331   2.717   3.785   2.994  0.8470  0.4109 -0.3109
  353SOL    HW2 4332   2.825   3.772   2.898  0.1210  2.6642  3.4210
  353SOL     MW 4333   2.740   3.777   2.912 -0.0023 -0.0019  0.0006
  354SOL     OW 4334   3.113   4.753   0.094  0.2033 -0.0734  0.0159
  354SOL    HW1 4335   3.078   4.834   0.056  1.2940  0.3529 -0.1151
  354SOL    HW2 4336   3.152   4.706   0.020  1.6836 -0.9774  1.3171
  354SOL     MW 4337   3.113   4.757   0.079 -0.0023 -0.0019  0.0006
  355SOL     OW 4338   0.380   1.309   2.935  0.2840  0.7692  0.0172
  355SOL    HW1 4339   0.458   1.299   2.990 -0.1798  1.3964  0.8170
  355SOL    HW2 4340   0.341   1.389   2.971  1.2794  1.6119 -0.7041
  355SOL     MW 4341   0.385   1.318   2.947 -0.0023 -0.0019  0.0006
  356SOL     OW 4342   2.441   3.079   3.048 -0.4293 -0.4315  0.2283
  356SOL    HW1 4343   2.527   3.089   3.007 -0.0552 -1.5764  0.7051
  356SOL    HW2 4344   2.383   3.088   2.972 -0.0057  0.1260 -0.0428
  356SOL     MW 4345   2.445   3.082   3.032 -0.0023 -0.0019  0.0006
  357SOL     OW 4346   0.080   4.647   0.080 -0.2741  0.0775 -0.3765
  357SOL    HW1 4347   0.055   4.728   0.035 -1.3015  0.6236  1.1238
  357SOL    HW2 4348   0.014   4.582   0.056  0.8671 -1.3384  0.1678
  357SOL     MW 4349   0.068   4.649   0.071 -0.0023 -0.0019  0.0006
  358SOL     OW 4350   2.979   4.967   3.105 -0.3172 -0.2071  0.4249
  358SOL    HW1 4351   2.906   4.907   3.092 -0.9376  0.8455 -1.3039
  358SOL    HW2 4352   2.935   5.047   3.132  0.2715  0.2697 -0.0038
  358SOL     MW 4353   2.963   4.970   3.107 -0.0023 -0.0019  0.0006
  359SOL     OW 4354   1.598   2.964   2.874  0.1888  0.7817  0.0074
  359SOL    HW1 4355   1.541   3.034   2.843 -0.8520 -0.1963 -0.3357
  359SOL    HW2 4356   1.688   2.998   2.867  0.8107 -0.9214 -0.6357
  359SOL     MW 4357   1.602   2.978   2.869 -0.0023 -0.0019  0.0006
  360SOL     OW 4358   0.010   4.883   3.035  0.0406 -0.0819 -0.2656
  360SOL    HW1 4359  -0.076   4.925   3.030  0.1326  0.2523  0.6909
  360SOL    HW2 4360   0.070   4.953   3.008 -0.7175  0.4512 -0.6064
  360SOL     MW 4361   0.007   4.898   3.031 -0.0023 -0.0019  0.0006
  361SOL     OW 4362   3.142   3.609   2.730 -0.5001 -0.2545  0.0661
  361SOL    HW1 4363   3.081   3.654   2.789  0.6856  3.2196 -1.1084
  361SOL    HW2 4364   3.140   3.665   2.653  1.0245  1.2685  1.0594
  361SOL     MW 4365   3.133   3.622   2.728 -0.0023 -0.0019  0.0006
  362SOL     OW 4366   4.365   4.391   0.148  0.1557  0.3707 -0.2092
  362SOL    HW1 4367   4.456   4.361   0.142  0.2922  0.9403 -1.2234
  362SOL    HW2 4368   4.313   4.312   0.162 -0.6271  0.8621 -0.2862
  362SOL     MW 4369   4.370   4.377   0.149 -0.0023 -0.0019  0.0006
  363SOL     OW 4370   2.314   0.176   2.898 -0.1006 -0.9613 -0.1437
  363SOL    HW1 4371   2.355   0.120   2.964 -0.6640 -2.2169 -0.8084
  363SOL    HW2 4372   2.221   0.167   2.918 -0.0355  1.0212  1.3574
  363SOL     MW 4373   2.307   0.167   2.909 -0.0023 -0.0019  0.0006
  364SOL     OW 4374   3.942   4.836   2.995 -0.4147 -0.4141 -0.2531
  364SOL    HW1 4375   4.006   4.885   2.944 -0.1949  1.0037  1.2784
  364SOL    HW2 4376   4.000   4.784   3.051 -1.5017 -1.3518  0.0361
  364SOL     MW 4377   3.958   4.836   2.996 -0.0023 -0.0019  0.0006
  365SOL     OW 4378   2.567   2.453   2.912 -0.2681  0.3387  0.4164
  365SOL    HW1 4379   2.602   2.372   2.948  1.4932 -0.4006 -2.5902
  365SOL    HW2 4380   2.473   2.436   2.904 -0.1517 -0.2233  0.2069
  365SOL     MW 4381   2.559   2.440   2.915 -0.0023 -0.0019  0.0006
  366SOL     OW 4382   0.008   3.813   3.082  0.4629 -0.4388  0.1038
  366SOL    HW1 4383  -0.073   3.763   3.069  0.6986 -0.8739  0.2873
  366SOL    HW2 4384   0.013   3.853   2.996 -1.6145  0.0626  0.1493
  366SOL     MW 4385  -0.002   3.811   3.069 -0.0023 -0.0019  0.0006
  367SOL     OW 4386   0.714   2.730   0.102  0.3011 -0.0722 -0.5268
  367SOL    HW1 4387   0.767   2.809   0.094 -0.8279  0.6436 -1.2077
  367SOL    HW2 4388   0.679   2.718   0.014  0.4850 -1.9277 -0.3913
  367SOL     MW 4389   0.716   2.739   0.089 -0.0023 -0.0019  0.0006
  368SOL     OW 4390   0.483   4.117   0.207  0.2289  0.0906  0.3655
  368SOL    HW1 4391   0.483   4.208   0.234 -0.7905  0.0226  0.6320
  368SOL    HW2 4392   0.424   4.074   0.269 -1.4315 -1.1653 -1.8845
  368SOL     MW 4393   0.475   4.123   0.219 -0.0023 -0.0019  0.0006
  369SOL     OW 4394   2.733   4.673   0.187  0.4590 -0.0955 -0.3243
  369SOL    HW1 4395   2.818   4.682   0.232 -0.6990 -1.1489  2.2573
  369SOL    HW2 4396   2.719   4.578   0.187  0.1190 -0.0493 -0.7989
  369SOL     MW 4397   2.743   4.662   0.193 -0.0023 -0.0019  0.0006
  370SOL     OW 4398   2.564   1.030   2.861 -0.1719 -0.0810 -0.3758
  370SOL    HW1 4399   2.499   0.963   2.882  0.2270  0.3266  2.5541
  370SOL    HW2 4400   2.568   1.080   2.943 -0.2944 -0.3354 -0.2167
  370SOL     MW 4401   2.556   1.028   2.875 -0.0023 -0.0019  0.0006
  371SOL     OW 4402   3.468   3.753   0.233  0.0948  0.1127  0.3951
  371SOL    HW1 4403   3.416   3.833   0.239  0.6727  0.5485 -0.2000
  371SOL    HW2 4404   3.512   3.768   0.149 -0.2864  1.6359  0.4328
  371SOL     MW 4405   3.467   3.766   0.223 -0.0023 -0.0019  0.0006
  372SOL     OW 4406   4.966   2.799   0.002 -0.2612 -0.4845 -0.0696
  372SOL    HW1 4407   4.911   2.869  -0.032  1.2849  0.1513 -1.3413
  372SOL    HW2 4408   4.910   2.760   0.070 -1.4088 -0.2972 -0.8816
  372SOL     MW 4409   4.951   2.803   0.007 -0.0023 -0.0019  0.0006
  373SOL     OW 4410   2.506   0.379   2.940 -0.0383  0.4058  0.4577
  373SOL    HW1 4411   2.442   0.308   2.929  0.4102 -0.3381  2.2559
  373SOL    HW2 4412   2.449   0.456   2.939 -2.0044 -0.9652 -1.2082
  373SOL     MW 4413   2.490   0.380   2.939 -0.0023 -0.0019  0.0006
  374SOL     OW 4414   3.439   1.121   2.817 -0.1519 -0.2107 -0.1474
  374SOL    HW1 4415   3.441   1.053   2.884 -0.5777 -0.4437 -0.3664
  374SOL    HW2 4416   3.353   1.162   2.826  0.1385  0.0748  1.7418
  374SOL     MW 4417   3.428   1.117   2.827 -0.0023 -0.0019  0.0006
  375SOL     OW 4418   2.816   0.894   2.792  0.0665 -0.0813 -0.4010
  375SOL    HW1 4419   2.734   0.929   2.827 -0.7726 -1.4369 -0.9384
  375SOL    HW2 4420   2.780   0.838   2.723 -2.3182 -0.7033  1.2376
  375SOL     MW 4421   2.801   0.892   2.787 -0.0023 -0.0019  0.0006
  376SOL     OW 4422   1.886   2.421   2.812  0.0199 -0.0944  0.2410
  376SOL    HW1 4423   1.858   2.467   2.891 -0.8799 -1.7534  0.9309
  376SOL    HW2 4424   1.808   2.417   2.757  0.3652  0.2662 -0.2868
  376SOL     MW 4425   1.872   2.427   2.815 -0.0023 -0.0019  0.0006
  377SOL     OW 4426   4.576   3.800   0.324  0.1923 -0.5526 -0.1359
  377SOL    HW1 4427   4.584   3.744   0.247 -0.7015  0.0502 -0.6921
  377SOL    HW2 4428   4.589   3.887   0.284  1.1362 -1.8070 -2.8179
  377SOL     MW 4429   4.579   3.804   0.308 -0.0023 -0.0019  0.0006
  378SOL     OW 4430   1.188   0.339   0.016  0.2780 -0.5314 -0.7542
  378SOL    HW1 4431   1.097   0.368   0.012  0.9983  2.6216  1.7823
  378SOL    HW2 4432   1.194   0.272  -0.053 -0.2133  0.2609 -1.5892
  378SOL     MW 4433   1.177   0.334   0.006 -0.0023 -0.0019  0.0006
  379SOL     OW 4434   0.411   0.958   0.492  0.1871  0.0904 -0.3304
  379SOL    HW1 4435   0.349   0.892   0.460  0.5656 -0.0488 -0.7789
  379SOL    HW2 4436   0.488   0.930   0.443  0.1047 -0.1016 -0.3537
  379SOL     MW 4437   0.413   0.946   0.481 -0.0023 -0.0019  0.0006
   5.07034   5.07034   3.10601
