# Supplementary material for: Resolving liquid-to-glass transitions of water under soft nanoconfinement
Source: Nat Commun. 2026 May 8;17:6224. doi: 10.1038/s41467-026-72955-y (PMC13369869; doi:10.1038/s41467-026-72955-y)
Supplement: Supplementary file 3 — Supplementary Data 1 [file 41467_2026_72955_MOESM3_ESM.zip › 210K/sim2/initial.gro]

Lamellar phy in tip4pice water
 4437
    1phy    C35    1   3.664   1.408   2.050  0.0869 -0.7817  0.1286
    1phy    C33    2   3.628   1.375   1.904 -0.2083  0.0754  0.0973
    1phy    C34    3   3.692   1.479   1.817 -0.2752  0.2778  0.1872
    1phy    C32    4   3.676   1.236   1.864 -0.4042 -0.0922  0.2940
    1phy    C31    5   3.564   1.152   1.797  0.2418 -0.4094  0.0635
    1phy    C30    6   3.605   1.005   1.778 -0.2255  0.3280 -0.5374
    1phy    C28    7   3.495   0.931   1.699  0.1153  0.0751  0.3714
    1phy    C29    8   3.566   0.875   1.579 -0.2478 -0.3024 -0.2245
    1phy    C27    9   3.434   0.812   1.779  0.4258  0.0073 -0.0098
    1phy    C26   10   3.349   0.827   1.907  0.2406  0.1632  0.2559
    1phy    C25   11   3.316   0.688   1.963  0.3402 -0.3679  0.0183
    1phy    C23   12   3.197   0.667   2.062  0.1273  0.0895  0.2313
    1phy    C24   13   3.142   0.522   2.050 -0.0405 -0.1154 -0.2420
    1phy    C22   14   3.236   0.693   2.205  0.0915 -0.1013  0.1662
    1phy    C21   15   3.157   0.811   2.271  0.1532 -0.1783  0.0858
    1phy    C20   16   3.202   0.819   2.415 -0.2055  0.6279 -0.3191
    1phy    C18   17   3.098   0.859   2.530  0.2767  0.2238  0.6517
    1phy    O01   18   2.974   0.783   2.528 -0.2178  0.1951 -0.1932
    1phy    H01   19   2.993   0.692   2.514 -0.1080 -0.0053  1.0998
    1phy    C19   20   3.177   0.799   2.649  0.3702  0.1251 -0.1467
    1phy    C13   21   3.064   1.019   2.541  0.2339 -0.7188  0.1825
    1phy     H3   22   3.154   1.083   2.523 -1.2559  1.5754  0.4268
    1phy    O33   23   3.030   1.053   2.675 -0.2365 -0.9279 -0.0600
    1phy    H1B   24   2.940   1.036   2.695 -0.3249  1.5887  2.3035
    1phy    C12   25   2.958   1.072   2.437  0.2110 -0.1241 -0.2313
    1phy    O11   26   2.827   1.032   2.466  0.0251 -0.2737  0.2670
    1phy    H1A   27   2.834   0.939   2.483  0.4776 -0.4813 -0.9413
    2phy    C35   28   4.122   1.310   1.574 -0.3123 -0.2723 -0.3170
    2phy    C33   29   4.258   1.255   1.535  0.0132  0.8263  0.8830
    2phy    C34   30   4.348   1.237   1.659  0.1054  0.2316  0.1914
    2phy    C32   31   4.230   1.126   1.453  0.9117  0.0718 -0.4832
    2phy    C31   32   4.322   1.105   1.332 -0.5876 -0.4020 -0.3150
    2phy    C30   33   4.268   1.002   1.236  0.3231  0.0046 -0.0063
    2phy    C28   34   4.365   0.945   1.133  0.2069 -0.0439  0.0403
    2phy    C29   35   4.338   0.795   1.111  0.0149  0.0416 -0.3491
    2phy    C27   36   4.364   1.026   0.997 -0.1332  0.1843  0.0117
    2phy    C26   37   4.501   1.036   0.930  0.7052  0.9298  0.1014
    2phy    C25   38   4.500   1.123   0.803 -0.2936  0.0371  0.1855
    2phy    C23   39   4.630   1.122   0.714  0.1908  0.3753 -0.5348
    2phy    C24   40   4.638   1.007   0.607 -0.3669 -0.2109 -0.3739
    2phy    C22   41   4.645   1.263   0.643  0.1630  0.3701 -0.0845
    2phy    C21   42   4.780   1.325   0.627 -0.5001 -0.5310  0.0522
    2phy    C20   43   4.766   1.469   0.583  0.4813 -0.0684 -0.9934
    2phy    C18   44   4.884   1.568   0.614 -0.6528 -0.3838 -0.1052
    2phy    O01   45   4.919   1.568   0.756 -0.2286 -0.7884  0.1140
    2phy    H01   46   4.848   1.526   0.802 -0.5537 -1.2883 -0.8272
    2phy    C19   47   4.831   1.710   0.583  0.7123  0.1796 -0.0359
    2phy    C13   48   5.021   1.537   0.529 -0.1320 -0.6126 -0.2309
    2phy     H3   49   5.025   1.425   0.528 -0.4826 -0.6650  1.2763
    2phy    O33   50   5.022   1.563   0.383 -0.2568  0.4385 -0.5489
    2phy    H1B   51   4.931   1.562   0.359 -1.0505 -0.0221  2.2193
    2phy    C12   52   5.163   1.533   0.597  0.0829  0.5018 -0.0609
    2phy    O11   53   5.181   1.499   0.735  0.4296  0.0827  0.2656
    2phy    H1A   54   5.103   1.532   0.776 -0.7300  1.1483 -2.4879
    3phy    C35   55   0.282   0.267   0.879  0.3751 -0.1948  0.0269
    3phy    C33   56   0.330   0.135   0.939 -0.1454 -0.1771  0.3896
    3phy    C34   57   0.469   0.103   0.886  0.2584 -0.5096 -0.1729
    3phy    C32   58   0.324   0.136   1.089  0.3759  0.0690 -0.1254
    3phy    C31   59   0.311  -0.005   1.153  0.1327 -1.1273  0.3655
    3phy    C30   60   0.296   0.007   1.305  0.5002  0.1486 -0.4459
    3phy    C28   61   0.231  -0.117   1.375 -0.5237 -0.5577  0.5226
    3phy    C29   62   0.289  -0.126   1.514  1.1113 -0.2619  0.3179
    3phy    C27   63   0.080  -0.099   1.387  0.1069  0.7828 -0.3009
    3phy    C26   64  -0.004  -0.226   1.337 -0.5724  0.8217 -0.3647
    3phy    C25   65  -0.151  -0.191   1.297 -0.5063 -0.1660  0.3342
    3phy    C23   66  -0.249  -0.307   1.272  0.3294  0.1088  0.6314
    3phy    C24   67  -0.332  -0.334   1.402  0.3736  0.3398 -0.2840
    3phy    C22   68  -0.334  -0.263   1.148  0.0653 -0.0027  0.0954
    3phy    C21   69  -0.397  -0.388   1.074 -0.3571 -0.3238  0.1205
    3phy    C20   70  -0.455  -0.351   0.934 -0.0652 -0.1140  0.0346
    3phy    C18   71  -0.541  -0.455   0.853 -0.0582  0.0493 -0.1900
    3phy    O01   72  -0.473  -0.581   0.846  0.1329 -0.2341  0.5323
    3phy    H01   73  -0.501  -0.638   0.777 -0.4091  2.6592 -1.8125
    3phy    C19   74  -0.555  -0.392   0.715 -0.4895 -0.4833 -0.1447
    3phy    C13   75  -0.689  -0.482   0.913  0.2655  0.2860  0.1946
    3phy     H3   76  -0.669  -0.516   1.018  0.0251  0.7318  0.3864
    3phy    O33   77  -0.766  -0.364   0.946 -0.3463  0.9437  0.1801
    3phy    H1B   78  -0.730  -0.313   1.017 -0.3835  0.6716  0.3978
    3phy    C12   79  -0.781  -0.607   0.883 -0.0215  0.6622 -0.3278
    3phy    O11   80  -0.881  -0.590   0.784 -0.4297 -0.0265 -0.4467
    3phy    H1A   81  -0.941  -0.531   0.824 -1.7298 -1.8834  0.5012
    4phy    C35   82   1.300   4.685   1.694 -0.2972 -0.4397  0.0023
    4phy    C33   83   1.171   4.615   1.726 -0.0648 -0.4956 -0.3451
    4phy    C34   84   1.162   4.483   1.640  0.1042 -0.1776 -1.0171
    4phy    C32   85   1.169   4.583   1.879  0.0343 -0.5786  0.4090
    4phy    C31   86   1.038   4.574   1.952  0.1487  0.6220 -0.4000
    4phy    C30   87   1.052   4.539   2.100  0.1240  0.1392  0.2904
    4phy    C28   88   0.910   4.535   2.163  0.3704  0.0831 -0.4484
    4phy    C29   89   0.858   4.389   2.172 -0.1567  0.1764 -0.3434
    4phy    C27   90   0.894   4.601   2.303 -0.7293 -0.3557 -0.6099
    4phy    C26   91   0.822   4.739   2.303 -0.7667  0.0111 -0.1468
    4phy    C25   92   0.809   4.797   2.447  0.1102 -0.2736 -0.1608
    4phy    C23   93   0.758   4.943   2.458 -0.5686  0.1948 -0.5479
    4phy    C24   94   0.614   4.981   2.417 -0.3790 -0.6752 -0.0125
    4phy    C22   95   0.773   4.962   2.610  0.1344 -0.6955 -0.5379
    4phy    C21   96   0.850   5.088   2.644 -0.0483 -0.1180  0.5340
    4phy    C20   97   0.893   5.085   2.792  0.1493  0.2693  0.3347
    4phy    C18   98   0.983   5.200   2.851 -0.4361  0.3609 -0.2390
    4phy    O01   99   0.923   5.333   2.821  0.1510  0.5227 -0.3895
    4phy    H01  100   0.986   5.399   2.845  1.3996 -1.0455  0.9470
    4phy    C19  101   0.952   5.182   3.002 -0.0296  0.0644 -0.5546
    4phy    C13  102   1.139   5.194   2.812  0.0711 -0.0497  0.9052
    4phy     H3  103   1.170   5.087   2.804  0.3739  0.1736 -1.7060
    4phy    O33  104   1.229   5.240   2.907 -0.4474 -0.0534 -0.6029
    4phy    H1B  105   1.316   5.206   2.891  0.8873  1.2084  3.0181
    4phy    C12  106   1.196   5.261   2.678  0.7327  0.3887 -0.6307
    4phy    O11  107   1.326   5.227   2.636  0.2995  0.3521 -0.3749
    4phy    H1A  108   1.349   5.266   2.554  2.3691  1.4093  0.6243
    5phy    C35  109   4.940   4.935   2.006  0.2549 -0.3049 -0.1955
    5phy    C33  110   4.904   5.044   1.909 -0.2186  0.4645  0.2840
    5phy    C34  111   4.903   5.009   1.759 -0.3387  0.1753 -0.2949
    5phy    C32  112   4.770   5.112   1.943  0.3669 -0.1019 -0.4468
    5phy    C31  113   4.777   5.261   1.971 -0.3198  0.2599  0.0400
    5phy    C30  114   4.653   5.318   2.039  0.3022 -0.3318  0.4977
    5phy    C28  115   4.667   5.468   2.069 -0.0504  0.0279 -0.3983
    5phy    C29  116   4.598   5.553   1.971  0.4866  0.0174  0.2537
    5phy    C27  117   4.611   5.492   2.213 -0.4580  0.6739 -0.1436
    5phy    C26  118   4.683   5.585   2.311 -0.0006 -0.0568 -0.1267
    5phy    C25  119   4.598   5.610   2.436 -0.2866  0.2219  0.1297
    5phy    C23  120   4.672   5.673   2.553 -0.2613  0.2124  0.1262
    5phy    C24  121   4.629   5.819   2.561  0.2856  0.2085 -0.3602
    5phy    C22  122   4.635   5.601   2.682 -0.5640  0.3374 -0.4618
    5phy    C21  123   4.733   5.488   2.720 -0.7238  0.2290  0.0602
    5phy    C20  124   4.706   5.433   2.860 -0.3194 -0.5915  0.3935
    5phy    C18  125   4.791   5.304   2.909 -0.1196  0.0866 -0.3399
    5phy    O01  126   4.929   5.317   2.868  0.0316 -0.5427 -0.2112
    5phy    H01  127   4.955   5.405   2.887  0.3533 -0.7241  0.2004
    5phy    C19  128   4.784   5.307   3.066 -0.3208 -0.1596  0.4634
    5phy    C13  129   4.730   5.169   2.842  0.0422 -0.1261 -0.3437
    5phy     H3  130   4.715   5.185   2.732 -0.0999 -0.7569 -0.4191
    5phy    O33  131   4.598   5.144   2.885 -0.5753 -0.2283  0.2849
    5phy    H1B  132   4.564   5.076   2.831  0.2364  0.8627 -1.7042
    5phy    C12  133   4.821   5.036   2.840 -0.6545 -0.7214  0.1199
    5phy    O11  134   4.832   4.982   2.972  0.0069  0.2470  0.1220
    5phy    H1A  135   4.752   4.942   3.000 -0.4226 -1.0813 -2.6534
    6phy    C35  136   0.553   2.154   1.228  0.3423 -0.9464 -0.0323
    6phy    C33  137   0.413   2.210   1.264 -0.3263 -0.4681 -0.0992
    6phy    C34  138   0.413   2.231   1.412  0.1357  0.1128 -0.7773
    6phy    C32  139   0.397   2.342   1.195 -0.1776 -0.2900  0.1998
    6phy    C31  140   0.311   2.335   1.068 -0.3069  0.0330  0.2529
    6phy    C30  141   0.300   2.469   1.001 -0.6695 -0.4772  0.1273
    6phy    C28  142   0.201   2.472   0.882 -0.3299 -0.0506  0.0717
    6phy    C29  143   0.058   2.519   0.915 -0.0344  0.0834  0.2105
    6phy    C27  144   0.263   2.562   0.770  0.0463  0.0758  0.2925
    6phy    C26  145   0.282   2.506   0.626 -0.2641 -0.4556 -0.1903
    6phy    C25  146   0.355   2.610   0.537 -0.3925 -0.0766 -0.0041
    6phy    C23  147   0.395   2.572   0.394  0.4123 -0.3006  0.0313
    6phy    C24  148   0.385   2.685   0.291  0.2354 -0.4391  0.0012
    6phy    C22  149   0.525   2.492   0.381 -0.0693  0.0862  0.0923
    6phy    C21  150   0.553   2.385   0.276  0.2573  0.1049 -0.2505
    6phy    C20  151   0.690   2.316   0.293 -0.2968 -0.7745 -0.2571
    6phy    C18  152   0.751   2.240   0.166 -0.0079  0.0505 -0.4922
    6phy    O01  153   0.658   2.132   0.135 -0.0171 -0.5048 -0.2736
    6phy    H01  154   0.571   2.162   0.119  0.1035 -0.7826 -1.5435
    6phy    C19  155   0.881   2.178   0.228  0.1384 -0.0752 -0.2665
    6phy    C13  156   0.784   2.330   0.035 -0.0311 -0.1040 -0.7073
    6phy     H3  157   0.680   2.365   0.009 -0.4572 -0.5854  0.2978
    6phy    O33  158   0.848   2.461   0.056 -0.3094  0.0032 -0.1009
    6phy    H1B  159   0.791   2.518   0.105 -0.4719  0.4553 -0.7972
    6phy    C12  160   0.794   2.270  -0.104  0.2868  0.2434 -0.1684
    6phy    O11  161   0.927   2.241  -0.143  0.7276  0.1141  0.0222
    6phy    H1A  162   0.978   2.314  -0.114 -0.5677  0.3900  1.7698
    7phy    C35  163   4.650   4.962   2.491  0.0061  0.1820  0.2421
    7phy    C33  164   4.654   5.081   2.395  0.4498  0.0962 -0.4365
    7phy    C34  165   4.518   5.132   2.395 -0.1228 -0.0358 -0.6720
    7phy    C32  166   4.763   5.187   2.429  0.4982  0.3130  0.0797
    7phy    C31  167   4.903   5.159   2.377  0.0743 -0.6828 -0.3064
    7phy    C30  168   4.998   5.272   2.422 -0.1523 -0.0653  0.2963
    7phy    C28  169   5.144   5.283   2.370  0.2005  0.1224  0.3729
    7phy    C29  170   5.153   5.338   2.230 -0.6652  0.2208  0.6475
    7phy    C27  171   5.224   5.363   2.471 -0.1937  0.1937 -0.7534
    7phy    C26  172   5.370   5.329   2.511  0.5459 -0.1186 -0.0242
    7phy    C25  173   5.429   5.438   2.603 -0.2883 -0.3948  0.5204
    7phy    C23  174   5.574   5.414   2.648  0.5114 -0.1969 -0.2986
    7phy    C24  175   5.626   5.545   2.682 -0.1948 -0.0429 -0.5623
    7phy    C22  176   5.576   5.333   2.782 -0.3163  0.7037 -0.1167
    7phy    C21  177   5.537   5.182   2.791  0.1070  0.3981  0.1374
    7phy    C20  178   5.527   5.134   2.939 -0.5612  0.6921  0.5402
    7phy    C18  179   5.398   5.134   3.028 -0.0668 -0.1517 -0.0278
    7phy    O01  180   5.282   5.070   2.963 -0.3447  0.3150  0.2420
    7phy    H01  181   5.244   5.125   2.898 -0.7781 -1.2955 -0.9258
    7phy    C19  182   5.433   5.030   3.138  0.8791  0.1494 -0.2192
    7phy    C13  183   5.356   5.283   3.079 -0.8637  0.1140 -0.1209
    7phy     H3  184   5.358   5.351   2.989  3.6422  0.4651 -0.0010
    7phy    O33  185   5.463   5.346   3.155 -0.0448 -0.0300 -0.1287
    7phy    H1B  186   5.501   5.288   3.219  2.2020 -1.8731 -2.8670
    7phy    C12  187   5.220   5.304   3.156  0.6943 -0.2483 -0.0317
    7phy    O11  188   5.185   5.439   3.180 -0.1492 -0.0250 -0.5208
    7phy    H1A  189   5.253   5.468   3.238 -0.5258  0.1293 -0.1550
    8phy    C35  190   0.123   0.869   1.247 -0.3233 -0.5143  0.1136
    8phy    C33  191   0.020   0.766   1.281 -0.1547 -0.1934  0.1115
    8phy    C34  192   0.002   0.781   1.430  0.1385 -0.3565 -0.3364
    8phy    C32  193  -0.109   0.790   1.208 -0.4744 -0.5470  0.2646
    8phy    C31  194  -0.152   0.670   1.127 -0.1660 -0.2500 -0.2294
    8phy    C30  195  -0.276   0.702   1.041 -0.0850  0.2327  0.3960
    8phy    C28  196  -0.314   0.590   0.938 -0.1582 -0.0185  0.1302
    8phy    C29  197  -0.445   0.526   0.987  0.0882 -0.2081 -1.2830
    8phy    C27  198  -0.336   0.637   0.794  0.4390  0.1651 -0.3236
    8phy    C26  199  -0.292   0.526   0.695 -0.2276  0.0872  0.5232
    8phy    C25  200  -0.298   0.576   0.546 -0.1113  0.3025  0.3947
    8phy    C23  201  -0.226   0.469   0.459 -0.5494 -0.4127 -0.4464
    8phy    C24  202  -0.328   0.374   0.399 -0.2467  0.0831 -0.0894
    8phy    C22  203  -0.151   0.542   0.341  0.2571  0.2610 -0.2234
    8phy    C21  204  -0.004   0.587   0.371  0.0101 -0.5740  0.4390
    8phy    C20  205   0.081   0.651   0.259  0.8386  0.1644  0.1762
    8phy    C18  206   0.225   0.702   0.290 -0.2074 -0.2373 -0.2477
    8phy    O01  207   0.224   0.797   0.404  0.7246  0.0688  0.1452
    8phy    H01  208   0.143   0.843   0.409 -0.0581 -1.2209 -0.3205
    8phy    C19  209   0.261   0.787   0.170 -0.2596 -0.0347  0.3896
    8phy    C13  210   0.334   0.588   0.323  0.2715 -0.6527  0.2162
    8phy     H3  211   0.290   0.527   0.405 -0.4951  0.5102  0.6916
    8phy    O33  212   0.333   0.484   0.225  0.5758  0.0217 -0.0053
    8phy    H1B  213   0.396   0.503   0.158  0.6653 -1.9076 -0.5351
    8phy    C12  214   0.467   0.597   0.409  0.4024  0.2567 -0.1411
    8phy    O11  215   0.593   0.616   0.351 -0.6800  0.4574  0.2075
    8phy    H1A  216   0.617   0.706   0.363  1.5250 -0.0252 -0.1323
    9phy    C35  217   4.239   0.969   2.099  0.1101 -0.1702 -0.0600
    9phy    C33  218   4.386   0.996   2.112  0.1735  0.5736 -1.1869
    9phy    C34  219   4.443   1.009   1.970 -0.1506  0.3560 -0.1499
    9phy    C32  220   4.394   1.118   2.205  0.1816  0.2277  0.0552
    9phy    C31  221   4.539   1.148   2.256  0.6982  0.2934 -0.4762
    9phy    C30  222   4.541   1.256   2.369  0.1697 -0.1057  0.1836
    9phy    C28  223   4.677   1.308   2.407  0.0489 -0.1462  0.0410
    9phy    C29  224   4.694   1.458   2.378  0.0094 -0.3103  0.3182
    9phy    C27  225   4.715   1.271   2.547 -0.1855 -0.1110 -0.0255
    9phy    C26  226   4.864   1.225   2.557  0.4255  0.4045 -0.1729
    9phy    C25  227   4.898   1.231   2.705 -0.6811 -0.2039 -0.3087
    9phy    C23  228   5.024   1.155   2.743  0.3503 -0.0862  0.2547
    9phy    C24  229   5.119   1.252   2.806  0.3592 -0.0033 -0.1105
    9phy    C22  230   4.987   1.046   2.848 -0.2926 -0.0968 -0.1053
    9phy    C21  231   4.978   0.909   2.785 -0.1233 -0.3214 -0.2970
    9phy    C20  232   4.898   0.814   2.869 -0.3131 -0.0585  0.1829
    9phy    C18  233   4.966   0.708   2.963  0.6841  0.5554 -0.0828
    9phy    O01  234   5.051   0.778   3.060 -0.1105 -0.1320  0.0487
    9phy    H01  235   5.004   0.838   3.115 -0.0120 -0.4046  0.4345
    9phy    C19  236   4.843   0.662   3.047  0.6870 -0.1140  0.1194
    9phy    C13  237   5.044   0.590   2.884 -0.3335  0.0661  0.1394
    9phy     H3  238   4.991   0.564   2.789  0.3450  1.1499 -0.5434
    9phy    O33  239   5.034   0.460   2.951  0.2095 -0.2219  0.0596
    9phy    H1B  240   5.093   0.450   3.023  0.4461 -0.3345 -0.1491
    9phy    C12  241   5.201   0.620   2.847 -0.4269 -0.3319 -0.2284
    9phy    O11  242   5.285   0.689   2.939  0.2336 -0.0350 -0.2793
    9phy    H1A  243   5.222   0.741   2.985  1.0095  1.7824 -1.1850
   10phy    C35  244   3.980   1.202   0.611 -0.2955 -0.2504  0.2880
   10phy    C33  245   4.044   1.074   0.675  0.3391 -0.3314  0.0181
   10phy    C34  246   3.935   0.993   0.746 -0.1128  0.0588  0.1619
   10phy    C32  247   4.106   0.973   0.573 -0.6625 -0.1259  0.6199
   10phy    C31  248   4.226   1.014   0.488 -0.2250  0.0868  0.1218
   10phy    C30  249   4.256   0.912   0.372 -0.2077 -0.1796 -0.2828
   10phy    C28  250   4.380   0.935   0.285 -0.4442  0.3211  0.0931
   10phy    C29  251   4.493   0.841   0.326  0.0747 -0.3259  0.3448
   10phy    C27  252   4.334   0.922   0.134  0.0389 -0.2922 -0.1854
   10phy    C26  253   4.383   1.024   0.034 -0.0174 -0.1425  0.2101
   10phy    C25  254   4.356   1.003  -0.116 -0.0208  0.4611  0.0882
   10phy    C23  255   4.441   1.095  -0.214 -0.0920  0.2546 -0.1764
   10phy    C24  256   4.586   1.049  -0.234 -0.0806 -0.3959  0.3318
   10phy    C22  257   4.379   1.104  -0.354  0.0755  0.2517  0.5571
   10phy    C21  258   4.261   1.198  -0.374 -0.0099 -0.2297 -0.5776
   10phy    C20  259   4.227   1.219  -0.521  0.5184  0.2170  0.4863
   10phy    C18  260   4.095   1.288  -0.568 -0.1571  0.7485  0.1104
   10phy    O01  261   3.981   1.215  -0.510 -0.0551  0.1288  0.1475
   10phy    H01  262   4.002   1.203  -0.420 -0.2155 -1.2251  0.0196
   10phy    C19  263   4.087   1.245  -0.714 -0.7108 -0.0512 -0.3370
   10phy    C13  264   4.088   1.442  -0.540  0.1840  0.3040  0.5718
   10phy     H3  265   4.086   1.445  -0.428 -0.7565 -1.3870  0.6394
   10phy    O33  266   4.210   1.515  -0.565  0.3463  0.0186 -0.1363
   10phy    H1B  267   4.189   1.562  -0.643 -0.4531  0.8942  0.5670
   10phy    C12  268   3.954   1.528  -0.526  0.6457  0.1828  0.1855
   10phy    O11  269   3.960   1.651  -0.581  0.1164  0.1060  0.5777
   10phy    H1A  270   4.010   1.711  -0.530  1.2707  0.4413 -0.8704
   11phy    C35  271   4.010   1.586   2.072 -0.7700  0.5527  0.1108
   11phy    C33  272   4.134   1.499   2.066  0.4088 -0.2665  0.1001
   11phy    C34  273   4.097   1.356   2.017  0.5605 -0.1006 -0.3162
   11phy    C32  274   4.243   1.562   1.985  0.4766 -0.6837  0.4610
   11phy    C31  275   4.388   1.539   2.038  0.7195  0.1962 -0.0660
   11phy    C30  276   4.476   1.586   1.922 -0.1709  0.6839  0.8045
   11phy    C28  277   4.624   1.602   1.958  0.2261  0.2771 -0.4909
   11phy    C29  278   4.712   1.540   1.850  0.0090 -0.7713 -0.1319
   11phy    C27  279   4.664   1.746   1.987 -0.0173 -0.3690 -0.1425
   11phy    C26  280   4.738   1.778   2.119 -0.0989 -0.1509  0.0949
   11phy    C25  281   4.744   1.935   2.149  0.0515  0.1144  0.4366
   11phy    C23  282   4.821   1.958   2.280 -0.1376  0.0927 -0.1437
   11phy    C24  283   4.960   2.015   2.253  0.3953 -0.2123 -0.4522
   11phy    C22  284   4.738   2.053   2.367 -0.2523  0.3223  0.1887
   11phy    C21  285   4.751   2.017   2.520  0.3689 -0.2583  0.5708
   11phy    C20  286   4.663   2.116   2.604 -0.1283 -0.4605 -0.3879
   11phy    C18  287   4.689   2.125   2.759 -0.1107 -0.3978  0.3561
   11phy    O01  288   4.830   2.145   2.786  0.0804  0.1637  0.5994
   11phy    H01  289   4.857   2.224   2.744 -0.5393  0.1321  0.1243
   11phy    C19  290   4.610   2.255   2.792  0.2355  0.3746  0.1898
   11phy    C13  291   4.647   1.992   2.840  0.6449  0.2884 -0.3774
   11phy     H3  292   4.693   1.903   2.790  1.0222 -0.8564  1.8734
   11phy    O33  293   4.500   1.965   2.825 -0.1080  0.2874  0.4017
   11phy    H1B  294   4.482   1.972   2.734  0.0488  1.4805  0.4481
   11phy    C12  295   4.689   1.983   2.991  0.5017 -0.1485  0.0769
   11phy    O11  296   4.822   1.966   3.028  0.6167 -0.2618  0.2276
   11phy    H1A  297   4.827   1.993   3.117 -0.9685  2.5191 -0.4363
   12phy    C35  298   4.866   1.010   2.105 -0.2290  0.4335  0.2512
   12phy    C33  299   5.000   1.080   2.090  0.4039  0.6635  0.3854
   12phy    C34  300   5.082   1.034   1.974  0.1580 -0.4813  0.3331
   12phy    C32  301   4.975   1.233   2.092  0.2649 -0.1353  0.1054
   12phy    C31  302   5.080   1.305   2.171 -0.5533 -0.2065 -0.4952
   12phy    C30  303   5.060   1.458   2.176 -0.1555 -0.0263  0.4684
   12phy    C28  304   5.143   1.533   2.279 -0.1363 -0.1551  0.1267
   12phy    C29  305   5.250   1.619   2.213 -0.1505 -0.1075  0.0602
   12phy    C27  306   5.057   1.625   2.367  0.4856  0.1243 -0.4312
   12phy    C26  307   5.072   1.606   2.519 -0.2353  0.6792  0.0061
   12phy    C25  308   4.982   1.698   2.600  0.4194  0.1654 -0.9143
   12phy    C23  309   5.014   1.702   2.751  0.3773  0.1924 -0.2375
   12phy    C24  310   5.080   1.831   2.797 -0.1520  0.2810  0.2606
   12phy    C22  311   4.891   1.668   2.833 -0.0682 -0.2731  0.1894
   12phy    C21  312   4.908   1.574   2.952 -0.2681 -0.0783 -0.3630
   12phy    C20  313   4.783   1.579   3.039 -0.6228  0.0191  0.4825
   12phy    C18  314   4.774   1.498   3.176  0.1312  0.0712  0.1959
   12phy    O01  315   4.896   1.508   3.253 -0.0122 -0.2689 -0.1735
   12phy    H01  316   4.967   1.475   3.201  0.0572  2.0027 -1.6677
   12phy    C19  317   4.669   1.582   3.252  0.1425 -0.3690 -0.0303
   12phy    C13  318   4.743   1.341   3.153 -0.4069 -0.0933 -0.1517
   12phy     H3  319   4.815   1.299   3.078 -2.1210 -1.5505 -1.0667
   12phy    O33  320   4.619   1.323   3.088  0.1662  0.1878 -0.0491
   12phy    H1B  321   4.599   1.392   3.028 -0.3387  0.7747  0.7709
   12phy    C12  322   4.756   1.238   3.275 -0.6822 -0.5723  0.3972
   12phy    O11  323   4.733   1.110   3.238 -0.0772  0.3449  0.0742
   12phy    H1A  324   4.651   1.111   3.193 -0.8840  3.0814  1.4073
   13phy    C35  325   0.239   2.812   2.472  1.2609 -1.0680  0.4767
   13phy    C33  326   0.165   2.856   2.342  0.0153  0.4629  0.0673
   13phy    C34  327   0.167   2.747   2.233 -0.3484  0.5679 -0.0868
   13phy    C32  328   0.024   2.905   2.375  0.2918  0.5414 -0.1051
   13phy    C31  329  -0.031   3.019   2.287  0.0425  0.2430  0.2126
   13phy    C30  330  -0.184   3.034   2.294  0.3271  0.6852  0.2500
   13phy    C28  331  -0.247   3.162   2.237 -0.1428 -0.0446  0.8312
   13phy    C29  332  -0.262   3.169   2.085 -0.0687  0.1735 -0.5060
   13phy    C27  333  -0.383   3.186   2.304 -0.4176 -0.5752  0.3949
   13phy    C26  334  -0.372   3.282   2.423  0.3158 -0.0289  0.3401
   13phy    C25  335  -0.516   3.316   2.473 -0.2291 -0.0878  0.1825
   13phy    C23  336  -0.530   3.357   2.623  0.0974  0.0002  0.2489
   13phy    C24  337  -0.623   3.479   2.630  0.0075 -0.1973 -0.1359
   13phy    C22  338  -0.560   3.227   2.708 -0.0138 -0.0578 -0.2463
   13phy    C21  339  -0.520   3.221   2.855  0.0473 -0.5432  0.5022
   13phy    C20  340  -0.499   3.079   2.906  0.3008  0.5164 -0.1255
   13phy    C18  341  -0.477   3.062   3.057  0.2866  0.0444 -0.8795
   13phy    O01  342  -0.570   3.143   3.135 -1.0045  0.0106 -0.3317
   13phy    H01  343  -0.657   3.131   3.103 -0.9608 -1.0365 -0.0990
   13phy    C19  344  -0.518   2.911   3.081 -0.0001 -0.2912  0.7888
   13phy    C13  345  -0.324   3.092   3.098  0.0925 -0.4701 -0.4029
   13phy     H3  346  -0.284   3.183   3.046  1.6277 -0.2523  1.0580
   13phy    O33  347  -0.234   2.995   3.051 -0.3269 -0.1025 -0.9426
   13phy    H1B  348  -0.161   3.041   3.014 -0.1835  0.0999 -0.4240
   13phy    C12  349  -0.284   3.110   3.253 -0.3516 -0.2788 -0.4561
   13phy    O11  350  -0.151   3.156   3.274  0.1004 -0.1319 -0.0494
   13phy    H1A  351  -0.146   3.190   3.361  1.4818  0.4139 -0.3231
   14phy    C35  352   5.070   2.625   1.269 -0.3817 -0.2645  0.0947
   14phy    C33  353   4.941   2.582   1.333  0.2010  0.0268  0.9812
   14phy    C34  354   4.951   2.457   1.419  0.3207 -0.2070  0.2158
   14phy    C32  355   4.890   2.696   1.424  0.6389 -0.1897  0.0364
   14phy    C31  356   4.801   2.790   1.349  0.0299  0.8637  0.2449
   14phy    C30  357   4.752   2.901   1.442 -0.4243 -0.3939 -0.0987
   14phy    C28  358   4.680   3.017   1.375  0.4286  0.3215 -0.2826
   14phy    C29  359   4.592   3.093   1.473  0.0165 -0.5178  0.2472
   14phy    C27  360   4.774   3.113   1.307  0.6552  0.0854 -0.0877
   14phy    C26  361   4.733   3.155   1.165 -0.3563  0.4643  0.1593
   14phy    C25  362   4.799   3.278   1.112  0.2628  0.0352 -0.2956
   14phy    C23  363   4.762   3.329   0.969  0.0878 -0.3530 -0.2211
   14phy    C24  364   4.692   3.469   0.983 -0.8788 -0.0577 -0.4809
   14phy    C22  365   4.892   3.340   0.889 -0.0556 -0.0041  0.6385
   14phy    C21  366   4.876   3.341   0.733 -0.2547  0.1373  0.2935
   14phy    C20  367   5.010   3.325   0.656 -0.0283  0.2959 -0.1664
   14phy    C18  368   5.022   3.352   0.501  0.1140 -0.0865  0.1056
   14phy    O01  369   4.928   3.260   0.439 -0.4215  0.3744  0.1044
   14phy    H01  370   4.944   3.172   0.469  0.6857  0.1497 -1.0482
   14phy    C19  371   5.169   3.308   0.471 -0.1997 -0.0086  0.1007
   14phy    C13  372   4.992   3.504   0.443 -0.2337  0.1062 -0.0889
   14phy     H3  373   4.890   3.526   0.484 -0.2465 -1.2760  0.6961
   14phy    O33  374   5.063   3.603   0.514 -0.4180 -0.5079  0.1555
   14phy    H1B  375   5.032   3.604   0.603 -0.4387  1.3254  0.1791
   14phy    C12  376   4.951   3.550   0.295 -0.5418 -0.0760  0.2277
   14phy    O11  377   4.881   3.453   0.218 -0.1857 -0.1841 -0.1189
   14phy    H1A  378   4.793   3.447   0.251 -0.1014  1.4648  0.4854
   15phy    C35  379   4.947   4.464   1.915 -0.5382 -0.2191 -0.0500
   15phy    C33  380   5.049   4.537   1.820  0.1007  0.7050  0.3321
   15phy    C34  381   4.971   4.620   1.724 -0.4525 -0.3918  0.1567
   15phy    C32  382   5.156   4.615   1.896  0.6281  0.4194  0.3236
   15phy    C31  383   5.286   4.537   1.938 -0.2324 -0.3372 -0.4857
   15phy    C30  384   5.377   4.632   2.023  0.5081 -0.0840  0.1040
   15phy    C28  385   5.498   4.553   2.087  0.1739 -0.7944 -0.2682
   15phy    C29  386   5.633   4.586   2.017 -0.6950 -0.6542  0.0987
   15phy    C27  387   5.490   4.563   2.238  0.6433 -0.5385 -0.0342
   15phy    C26  388   5.541   4.444   2.316  0.1704 -0.1181  0.1528
   15phy    C25  389   5.565   4.480   2.460  0.1859  0.0631  0.0097
   15phy    C23  390   5.624   4.374   2.553 -0.6459  0.1516 -0.1744
   15phy    C24  391   5.780   4.405   2.561  0.0307  0.2680 -0.6852
   15phy    C22  392   5.566   4.381   2.695  0.1810  0.3159  0.4495
   15phy    C21  393   5.427   4.318   2.717  0.1592  0.1013 -0.2075
   15phy    C20  394   5.391   4.291   2.864  0.0045  0.4492  0.0912
   15phy    C18  395   5.242   4.247   2.906  0.1862 -0.2204  0.3988
   15phy    O01  396   5.209   4.133   2.826  0.5313 -0.1235 -0.0728
   15phy    H01  397   5.272   4.111   2.761 -0.6764 -0.1243 -1.2920
   15phy    C19  398   5.260   4.188   3.048 -0.1077  0.1440 -0.2078
   15phy    C13  399   5.125   4.356   2.898 -0.1481  0.0577  0.0735
   15phy     H3  400   5.163   4.455   2.933 -0.1455  0.1160 -0.0906
   15phy    O33  401   5.018   4.336   2.988  0.1289 -0.2716  0.0757
   15phy    H1B  402   4.982   4.250   2.984  0.2857 -0.4756  1.9392
   15phy    C12  403   5.065   4.391   2.756 -0.1618  0.1378  0.0770
   15phy    O11  404   4.950   4.471   2.743 -0.0776 -0.5207  0.2206
   15phy    H1A  405   4.962   4.554   2.784 -0.6607 -0.6220  0.6168
   16phy    C35  406   4.688   4.234   1.603 -0.3641 -0.4064  0.2812
   16phy    C33  407   4.603   4.347   1.534 -0.4224  0.2711  0.0443
   16phy    C34  408   4.545   4.280   1.404 -0.4110 -0.4070 -0.1972
   16phy    C32  409   4.492   4.404   1.614  0.4315 -0.1177 -0.2999
   16phy    C31  410   4.533   4.519   1.711  0.5540  0.4090  0.1357
   16phy    C30  411   4.418   4.594   1.782  0.2798 -0.1912 -0.5261
   16phy    C28  412   4.462   4.712   1.874  0.1446  0.1676 -0.3115
   16phy    C29  413   4.515   4.834   1.800  0.4669  0.5155 -0.2196
   16phy    C27  414   4.344   4.755   1.959  0.4538 -0.0199 -0.0444
   16phy    C26  415   4.369   4.769   2.110  0.3584  0.1508  0.0032
   16phy    C25  416   4.246   4.799   2.199 -0.3376 -0.2717 -0.4447
   16phy    C23  417   4.280   4.806   2.346  0.2549 -0.6378 -0.1826
   16phy    C24  418   4.210   4.928   2.414 -0.2703  0.3071  0.1405
   16phy    C22  419   4.246   4.672   2.415 -0.3554 -0.2024  0.4132
   16phy    C21  420   4.330   4.646   2.539  0.2788 -0.1246 -0.5616
   16phy    C20  421   4.361   4.498   2.565  0.6336  0.7230 -0.1004
   16phy    C18  422   4.449   4.465   2.694 -0.3066 -0.2956 -0.0482
   16phy    O01  423   4.406   4.533   2.811 -0.1960  0.3998  0.1117
   16phy    H01  424   4.484   4.566   2.851 -0.6779 -0.2531  1.6655
   16phy    C19  425   4.417   4.314   2.716  0.1081  0.0265 -0.0152
   16phy    C13  426   4.612   4.483   2.685  0.0257 -0.0576  0.0622
   16phy     H3  427   4.653   4.423   2.599  2.6344 -0.9609  1.8067
   16phy    O33  428   4.688   4.413   2.787 -0.2234 -0.7522 -0.2442
   16phy    H1B  429   4.781   4.424   2.781 -0.0581  1.9389  3.7249
   16phy    C12  430   4.667   4.631   2.662  0.1162  0.1292 -0.3403
   16phy    O11  431   4.642   4.719   2.769  0.3268 -0.0255  0.2671
   16phy    H1A  432   4.710   4.699   2.830  0.5729 -0.2763 -0.0877
   17phy    C35  433   4.777   3.914   1.725  0.2996  0.4573  0.1738
   17phy    C33  434   4.771   3.875   1.874 -0.6272 -0.9650  0.8914
   17phy    C34  435   4.869   3.757   1.912  0.1560 -0.3347  0.3143
   17phy    C32  436   4.795   4.003   1.958  0.0787 -0.1119 -0.3101
   17phy    C31  437   4.677   4.043   2.040  0.3964  0.0763  0.2737
   17phy    C30  438   4.681   4.193   2.078 -0.4262 -0.3301 -0.1079
   17phy    C28  439   4.563   4.247   2.161 -0.0406 -0.8158 -0.5402
   17phy    C29  440   4.604   4.364   2.251  0.4421 -0.3936 -0.4133
   17phy    C27  441   4.446   4.287   2.069 -0.0174 -0.4912 -0.1627
   17phy    C26  442   4.307   4.291   2.135  0.1458 -0.3100  0.0583
   17phy    C25  443   4.196   4.320   2.033 -0.2617 -0.0356 -0.4597
   17phy    C23  444   4.067   4.382   2.092 -0.1140 -0.0806  0.1012
   17phy    C24  445   4.006   4.480   1.989 -0.3469  0.1276 -0.0990
   17phy    C22  446   3.962   4.279   2.140 -0.2221 -0.2044  0.1782
   17phy    C21  447   3.928   4.292   2.285  0.4590  0.5549 -0.0543
   17phy    C20  448   3.797   4.212   2.317  0.0602 -0.6091 -0.1451
   17phy    C18  449   3.737   4.198   2.464 -0.0813  0.1240  0.1336
   17phy    O01  450   3.716   4.325   2.522  0.6016  0.3502 -0.0067
   17phy    H01  451   3.793   4.363   2.559 -0.9886  0.9345  3.0017
   17phy    C19  452   3.594   4.141   2.436 -0.2332  0.2183  0.2049
   17phy    C13  453   3.814   4.101   2.571  0.0336  0.3702 -0.1529
   17phy     H3  454   3.820   3.996   2.533  1.8402  1.1889 -2.3165
   17phy    O33  455   3.746   4.088   2.694 -0.3321  0.0634 -0.1792
   17phy    H1B  456   3.757   4.168   2.742 -3.2567  1.0538 -0.9498
   17phy    C12  457   3.965   4.140   2.609  0.2026  0.2477 -0.1903
   17phy    O11  458   3.978   4.241   2.708 -0.2086  0.1091  0.0155
   17phy    H1A  459   4.045   4.221   2.770 -1.6298 -1.0625  1.2571
   18phy    C35  460   1.205   2.824   1.245 -0.5582 -0.6540 -0.2213
   18phy    C33  461   1.068   2.767   1.234  0.0129  0.5465 -0.2926
   18phy    C34  462   1.012   2.750   1.377  0.3548 -0.5226 -0.4172
   18phy    C32  463   0.977   2.862   1.156 -0.5320  0.1867  0.4998
   18phy    C31  464   0.886   2.793   1.055 -0.0778 -0.5065  0.0300
   18phy    C30  465   0.781   2.890   0.995  0.6134 -0.1371  0.2766
   18phy    C28  466   0.668   2.837   0.903 -0.6545 -0.1163  0.3467
   18phy    C29  467   0.567   2.744   0.970 -0.2755  0.1363  0.0984
   18phy    C27  468   0.596   2.956   0.833  0.3675 -0.1186 -0.4430
   18phy    C26  469   0.570   2.949   0.682  0.1214 -0.0085 -0.6044
   18phy    C25  470   0.508   3.065   0.599 -0.0718 -0.3302 -0.9094
   18phy    C23  471   0.506   3.038   0.447 -0.1994 -0.0015  0.2009
   18phy    C24  472   0.370   3.061   0.381  0.0494  0.5598 -0.5167
   18phy    C22  473   0.625   3.115   0.377 -0.3196 -0.3229  0.1157
   18phy    C21  474   0.682   3.043   0.253  0.5031 -0.3296  0.0897
   18phy    C20  475   0.817   3.111   0.217 -0.3418  0.0766 -0.0568
   18phy    C18  476   0.890   3.075   0.082 -0.1192 -0.0244 -0.1123
   18phy    O01  477   0.892   2.933   0.077  0.0033 -0.0827  0.0073
   18phy    H01  478   0.963   2.902   0.024 -0.2803 -0.3450 -0.2232
   18phy    C19  479   1.031   3.130   0.117 -0.3759  0.3071 -0.1515
   18phy    C13  480   0.819   3.134  -0.057 -0.3613 -0.1913  0.4032
   18phy     H3  481   0.730   3.067  -0.071 -0.6107  0.3446 -0.7330
   18phy    O33  482   0.740   3.257  -0.058 -0.1829  0.4796  0.3401
   18phy    H1B  483   0.776   3.309   0.011 -1.4422 -0.3047  1.6579
   18phy    C12  484   0.858   3.082  -0.204  0.3850 -0.4740  0.4700
   18phy    O11  485   0.916   3.170  -0.290 -0.4306  0.6148 -0.6289
   18phy    H1A  486   0.855   3.230  -0.329  0.5459  1.2705 -1.1927
   19phy    C35  487   0.070   2.911   1.636  0.2619  0.5182  0.5083
   19phy    C33  488   0.005   2.979   1.761 -0.2494 -0.3205 -0.3473
   19phy    C34  489   0.096   2.943   1.884  0.3030 -0.2248 -0.4640
   19phy    C32  490  -0.006   3.133   1.744  0.3682 -0.1939 -0.1579
   19phy    C31  491  -0.141   3.190   1.690 -0.4701  0.3404  0.3146
   19phy    C30  492  -0.143   3.345   1.682  0.2890 -0.0796 -0.3428
   19phy    C28  493  -0.269   3.420   1.619 -0.1495  0.0836 -0.3567
   19phy    C29  494  -0.362   3.460   1.731 -0.8526  0.1934 -0.3018
   19phy    C27  495  -0.213   3.552   1.548 -0.8481  0.2004 -0.1621
   19phy    C26  496  -0.294   3.605   1.433 -0.2425  0.1743  0.3041
   19phy    C25  497  -0.216   3.717   1.356 -0.5563  0.1749  0.2896
   19phy    C23  498  -0.292   3.801   1.247  0.1385 -0.3225  0.0475
   19phy    C24  499  -0.355   3.930   1.307 -0.0427  0.4689 -0.0466
   19phy    C22  500  -0.185   3.830   1.144  0.5930 -0.5465  0.3602
   19phy    C21  501  -0.227   3.824   1.003  0.1068 -0.0077 -0.1680
   19phy    C20  502  -0.097   3.841   0.922 -0.3451  0.2933 -0.0009
   19phy    C18  503  -0.081   3.830   0.763 -0.1392 -0.1793  0.2292
   19phy    O01  504  -0.144   3.708   0.721 -0.0200 -0.3394  0.4695
   19phy    H01  505  -0.235   3.722   0.704  0.0697 -1.0778 -0.8461
   19phy    C19  506   0.070   3.813   0.738  0.6762 -0.0708 -0.0599
   19phy    C13  507  -0.142   3.954   0.689 -0.8093 -0.6131 -0.1004
   19phy     H3  508  -0.242   3.971   0.737  0.1742  1.1100  1.4745
   19phy    O33  509  -0.083   4.078   0.726  0.4789 -0.1379  0.4123
   19phy    H1B  510  -0.093   4.096   0.817 -0.3428  2.5476 -0.1011
   19phy    C12  511  -0.204   3.956   0.551 -0.0610 -0.1994  0.2189
   19phy    O11  512  -0.296   4.055   0.517  0.2585  0.0209 -0.1751
   19phy    H1A  513  -0.362   4.053   0.584  0.4894 -1.1073  0.0455
   20phy    C35  514   3.653   0.874   2.190  0.0427 -0.0206  0.3946
   20phy    C33  515   3.802   0.877   2.192  0.8062  0.1321 -0.1552
   20phy    C34  516   3.839   0.981   2.086 -0.4178  0.0167  0.0310
   20phy    C32  517   3.854   0.912   2.332  0.0148  0.0377  0.6715
   20phy    C31  518   3.972   0.823   2.377 -0.1075  0.0508 -0.1907
   20phy    C30  519   4.035   0.842   2.519  0.0217 -0.0614 -0.0216
   20phy    C28  520   4.169   0.769   2.547  0.8394  0.0489 -0.1408
   20phy    C29  521   4.289   0.827   2.467  0.3160 -0.2745  0.2664
   20phy    C27  522   4.182   0.782   2.702  0.2603  0.1375  0.3534
   20phy    C26  523   4.274   0.669   2.762  0.2408 -0.7948  0.2279
   20phy    C25  524   4.249   0.641   2.910 -0.0276  0.2010  0.0873
   20phy    C23  525   4.352   0.537   2.958  0.6044  0.3073  0.3462
   20phy    C24  526   4.446   0.594   3.062 -0.6680  0.0586  0.1272
   20phy    C22  527   4.282   0.407   3.015  0.4338  0.2766  0.5362
   20phy    C21  528   4.353   0.276   3.008 -0.2055  0.0249 -0.3670
   20phy    C20  529   4.267   0.164   3.061 -0.5216 -0.0238 -0.5599
   20phy    C18  530   4.298   0.015   3.027 -0.2262  0.0273 -0.6871
   20phy    O01  531   4.441   0.007   3.058  0.7235 -0.0395 -0.0248
   20phy    H01  532   4.490   0.076   3.016 -0.7201  1.0352 -0.0286
   20phy    C19  533   4.227  -0.049   3.148 -0.0692  0.0384 -0.2806
   20phy    C13  534   4.259  -0.036   2.880  0.2929 -0.1453  0.2857
   20phy     H3  535   4.277   0.051   2.811  0.6266 -0.3451  0.1160
   20phy    O33  536   4.116  -0.055   2.866 -0.1626  0.1680 -0.0896
   20phy    H1B  537   4.069   0.026   2.876 -1.3872 -0.6164  0.6649
   20phy    C12  538   4.332  -0.165   2.821 -0.1410 -0.0090 -0.0137
   20phy    O11  539   4.470  -0.148   2.809  0.3634 -0.0834 -0.1000
   20phy    H1A  540   4.511  -0.232   2.799  0.1830 -0.1301 -0.4987
   21phy    C35  541   1.256   3.906   1.343 -0.4510  0.1472  0.5200
   21phy    C33  542   1.198   3.775   1.378  0.1392 -0.1806 -0.2884
   21phy    C34  543   1.292   3.709   1.476  0.4187  0.2899 -0.1063
   21phy    C32  544   1.063   3.804   1.443 -0.1301 -0.1029 -0.5665
   21phy    C31  545   0.957   3.699   1.414  0.1902  0.2496  0.2340
   21phy    C30  546   0.823   3.741   1.482  0.0732  0.4400  0.5606
   21phy    C28  547   0.708   3.648   1.434  0.1976  0.3294  0.0246
   21phy    C29  548   0.689   3.540   1.540  0.1812 -0.1738 -0.6872
   21phy    C27  549   0.584   3.734   1.432 -0.0246  0.1330 -0.4228
   21phy    C26  550   0.514   3.744   1.298  0.2361  0.0465 -0.1228
   21phy    C25  551   0.366   3.782   1.313 -0.1904  0.4405 -0.2434
   21phy    C23  552   0.305   3.782   1.170 -0.3302 -0.2005 -0.1505
   21phy    C24  553   0.167   3.714   1.183 -0.0952 -0.1343 -0.0202
   21phy    C22  554   0.282   3.920   1.107 -0.6007  0.0618  0.1741
   21phy    C21  555   0.372   3.962   0.983  0.1362  0.0859 -0.2867
   21phy    C20  556   0.330   4.103   0.931 -0.1295 -0.1627 -0.1405
   21phy    C18  557   0.421   4.183   0.830 -0.1363 -0.3707 -0.6627
   21phy    O01  558   0.552   4.198   0.890 -0.0097 -0.3923  0.4869
   21phy    H01  559   0.544   4.227   0.979 -0.3325 -0.5636  0.5135
   21phy    C19  560   0.362   4.326   0.825  0.1043 -0.1138 -0.1213
   21phy    C13  561   0.440   4.119   0.681  0.0256 -0.0650  0.1352
   21phy     H3  562   0.495   4.024   0.702  1.0900  0.3796 -0.6035
   21phy    O33  563   0.326   4.058   0.623  0.0780 -0.8667 -0.1423
   21phy    H1B  564   0.255   4.119   0.627 -0.4441 -1.4970  0.5398
   21phy    C12  565   0.548   4.155   0.578  0.0399 -0.6259  0.1642
   21phy    O11  566   0.651   4.236   0.628 -0.2085 -0.5003  0.1205
   21phy    H1A  567   0.648   4.220   0.721 -0.4909 -1.1063  0.0044
   22phy    C35  568   1.509   3.417   0.649  0.1402  0.1173 -0.7023
   22phy    C33  569   1.479   3.555   0.714 -0.5307 -0.9856  0.1667
   22phy    C34  570   1.357   3.548   0.802 -0.4258 -0.2379 -0.1469
   22phy    C32  571   1.598   3.607   0.802 -0.2156 -0.0812 -0.0517
   22phy    C31  572   1.713   3.675   0.728 -0.0555 -0.2619  0.3075
   22phy    C30  573   1.840   3.715   0.807 -0.0059  0.2244 -0.0078
   22phy    C28  574   1.941   3.797   0.728  0.2260  0.1838  0.1189
   22phy    C29  575   1.984   3.926   0.805 -0.5300 -0.4966 -0.0288
   22phy    C27  576   2.063   3.710   0.677  0.4427 -0.3399  0.0510
   22phy    C26  577   2.094   3.724   0.535  0.4747  0.1680 -0.0521
   22phy    C25  578   2.231   3.672   0.492  0.4017  0.3886 -0.0098
   22phy    C23  579   2.266   3.663   0.345 -0.0256  0.0116 -0.2552
   22phy    C24  580   2.408   3.706   0.322  0.3698  0.1323  0.1324
   22phy    C22  581   2.235   3.529   0.276  0.0239 -0.3258 -0.6459
   22phy    C21  582   2.194   3.542   0.128 -0.4755  0.0685 -0.0193
   22phy    C20  583   2.173   3.411   0.056  0.1412  0.3041 -0.2673
   22phy    C18  584   2.095   3.413  -0.077 -0.5115 -0.6705  0.3693
   22phy    O01  585   1.976   3.490  -0.053 -0.7626  0.4513  0.1495
   22phy    H01  586   1.946   3.468   0.034 -0.0334 -0.0503  0.2830
   22phy    C19  587   2.050   3.266  -0.093 -0.2164  0.2626  0.3928
   22phy    C13  588   2.176   3.482  -0.197  0.6730 -0.2278  0.2174
   22phy     H3  589   2.176   3.589  -0.162  1.8764 -0.1121 -0.0854
   22phy    O33  590   2.321   3.465  -0.196  0.1391  0.5378  0.0776
   22phy    H1B  591   2.360   3.537  -0.241 -0.3679  0.9128  0.2201
   22phy    C12  592   2.128   3.533  -0.336  0.4388 -0.4469  0.4480
   22phy    O11  593   2.011   3.606  -0.353  0.1362  0.1897 -0.2554
   22phy    H1A  594   1.946   3.567  -0.298  0.8869  0.2235  0.6801
   23phy    C35  595   1.928   3.614   2.417  0.4128 -0.5584 -0.0714
   23phy    C33  596   1.932   3.604   2.264 -0.0830  0.1182  0.1007
   23phy    C34  597   2.054   3.523   2.226  0.2127 -0.0215  0.3842
   23phy    C32  598   1.801   3.554   2.197 -0.3411 -0.5067  0.5997
   23phy    C31  599   1.726   3.665   2.129 -0.0382 -0.1341 -0.0549
   23phy    C30  600   1.607   3.633   2.040  0.1911 -0.0616  0.0068
   23phy    C28  601   1.566   3.748   1.943  0.1745  0.0141 -0.6667
   23phy    C29  602   1.542   3.699   1.798 -0.3451  0.5439 -0.4889
   23phy    C27  603   1.432   3.811   1.988 -0.0225  0.1961  0.0759
   23phy    C26  604   1.435   3.941   2.063 -0.0970 -0.6025  0.1672
   23phy    C25  605   1.296   3.974   2.118  0.4293 -0.3242  0.4580
   23phy    C23  606   1.258   4.112   2.179 -0.0243 -0.3448 -0.0999
   23phy    C24  607   1.268   4.229   2.079 -0.2671 -0.3016 -0.4617
   23phy    C22  608   1.112   4.104   2.226  0.1020  0.2223 -0.1145
   23phy    C21  609   1.092   4.094   2.378 -0.6716  0.0992 -0.1538
   23phy    C20  610   0.951   4.046   2.415  0.3000 -0.3464  0.5864
   23phy    C18  611   0.911   4.011   2.563 -0.2210 -0.0770 -0.1282
   23phy    O01  612   0.917   4.121   2.649 -0.6035 -0.1760 -0.1210
   23phy    H01  613   0.875   4.097   2.728  1.5541  0.6329  1.3731
   23phy    C19  614   0.761   3.990   2.538 -0.1528 -0.2324 -0.0005
   23phy    C13  615   0.993   3.887   2.630  0.3485 -0.1527  0.2788
   23phy     H3  616   1.008   3.804   2.557  1.2429  0.3039 -0.0783
   23phy    O33  617   0.921   3.829   2.739 -0.3338  0.4314  0.0458
   23phy    H1B  618   0.906   3.885   2.813 -1.9451 -1.2042  1.0310
   23phy    C12  619   1.140   3.916   2.675  0.0220  0.0806  0.0680
   23phy    O11  620   1.216   3.801   2.695  0.0417  0.4533  0.0749
   23phy    H1A  621   1.167   3.735   2.742 -0.5086  0.2891 -0.7185
   24phy    C35  622   4.960   4.484   2.301 -0.4438 -0.1593  0.1891
   24phy    C33  623   4.951   4.633   2.311  0.6889  0.0832 -0.0021
   24phy    C34  624   4.809   4.670   2.273  0.1654  0.3155 -0.1895
   24phy    C32  625   4.985   4.676   2.457  0.0410 -0.5643 -0.1790
   24phy    C31  626   5.130   4.726   2.471  0.5749 -0.1489 -0.3490
   24phy    C30  627   5.172   4.746   2.620 -0.1914  0.3292 -0.0068
   24phy    C28  628   5.313   4.811   2.635  0.4766 -0.6051  0.1068
   24phy    C29  629   5.316   4.963   2.612  0.4161  0.6412  0.5300
   24phy    C27  630   5.358   4.775   2.777 -0.0760  0.4675 -0.2468
   24phy    C26  631   5.512   4.740   2.786  0.2507  0.3003 -0.2409
   24phy    C25  632   5.554   4.714   2.932 -0.1654  0.4193  0.1720
   24phy    C23  633   5.701   4.688   2.964  0.2546 -0.1484 -0.1026
   24phy    C24  634   5.783   4.822   2.992 -0.0294 -0.2462  0.5209
   24phy    C22  635   5.706   4.584   3.078  0.6463  0.5717  0.2392
   24phy    C21  636   5.818   4.480   3.066 -0.0708  0.0662 -0.4176
   24phy    C20  637   5.819   4.384   3.186  0.3563  0.3762  0.2444
   24phy    C18  638   5.944   4.285   3.205  0.0991  0.0108  0.0974
   24phy    O01  639   6.060   4.367   3.176 -0.2592 -0.4704  0.5192
   24phy    H01  640   6.059   4.436   3.240 -2.2213  0.1998 -0.1479
   24phy    C19  641   5.947   4.258   3.359 -0.2523 -0.1209  0.5518
   24phy    C13  642   5.936   4.149   3.117  0.0872  0.5480  0.0016
   24phy     H3  643   5.838   4.098   3.134  1.0975 -0.8941  1.9291
   24phy    O33  644   6.030   4.044   3.162 -0.1115 -0.2467 -0.1771
   24phy    H1B  645   6.119   4.074   3.168 -1.0932  3.1115 -0.5723
   24phy    C12  646   5.950   4.159   2.961 -0.0055 -0.4439 -0.0123
   24phy    O11  647   5.899   4.059   2.877  0.4347 -0.1879 -0.2342
   24phy    H1A  648   5.807   4.048   2.893  0.2285  0.4023 -0.9415
   25phy    C35  649   1.100   4.495   1.261  0.3773  0.1888  0.1672
   25phy    C33  650   1.095   4.633   1.183  0.3358  0.4704  0.9128
   25phy    C34  651   1.046   4.748   1.270  0.3169 -0.0928 -0.2584
   25phy    C32  652   1.232   4.662   1.121  0.3089 -0.2877  0.9297
   25phy    C31  653   1.244   4.732   0.987 -0.1223 -0.3097 -0.7949
   25phy    C30  654   1.388   4.760   0.958  0.0035 -0.1232  0.5220
   25phy    C28  655   1.426   4.833   0.829 -0.5890 -0.3665  0.1543
   25phy    C29  656   1.448   4.983   0.864 -0.4443  0.5852 -0.1036
   25phy    C27  657   1.552   4.767   0.762 -0.0872 -0.2310 -0.2355
   25phy    C26  658   1.559   4.782   0.607 -0.1520 -0.0748  0.0241
   25phy    C25  659   1.704   4.746   0.554 -0.3904 -0.3190 -0.1149
   25phy    C23  660   1.706   4.745   0.401  0.1307 -0.3260 -0.2578
   25phy    C24  661   1.771   4.873   0.349 -0.6420  0.0145 -0.0600
   25phy    C22  662   1.788   4.628   0.351 -0.5127 -0.2366 -0.6259
   25phy    C21  663   1.727   4.553   0.233 -0.7840  0.8215 -0.1257
   25phy    C20  664   1.835   4.458   0.168  0.3257 -0.3569 -0.3490
   25phy    C18  665   1.796   4.400   0.024  0.1616  0.3512 -0.2121
   25phy    O01  666   1.665   4.337   0.021  0.0240  0.1642  0.0724
   25phy    H01  667   1.594   4.396   0.035 -0.2731 -0.6479  2.3176
   25phy    C19  668   1.894   4.287  -0.005  0.0130 -0.7257 -0.3331
   25phy    C13  669   1.789   4.514  -0.093 -0.5277  0.1403  0.5771
   25phy     H3  670   1.705   4.580  -0.059  0.5178  1.2933  0.9998
   25phy    O33  671   1.895   4.616  -0.089  0.9195  0.6472 -0.4771
   25phy    H1B  672   1.976   4.573  -0.109  0.6497  0.5351 -1.3775
   25phy    C12  673   1.729   4.504  -0.239  0.2271 -0.4798  0.0232
   25phy    O11  674   1.813   4.463  -0.344 -0.2903 -0.4991 -0.3463
   25phy    H1A  675   1.856   4.541  -0.372  1.0199 -1.3058 -0.6541
   26phy    C35  676   0.235   0.264   1.691  0.0101  0.8708  0.3536
   26phy    C33  677   0.368   0.263   1.624 -0.4006 -0.5322 -0.4826
   26phy    C34  678   0.348   0.323   1.486  0.1018  0.0275 -0.0489
   26phy    C32  679   0.474   0.326   1.714 -0.3217 -0.3112 -0.0525
   26phy    C31  680   0.617   0.292   1.682  0.5668 -0.1719  0.9418
   26phy    C30  681   0.719   0.371   1.761 -0.4217  0.1076 -0.4049
   26phy    C28  682   0.871   0.364   1.731  0.2149 -0.2711  0.2168
   26phy    C29  683   0.908   0.418   1.590  0.1238 -0.1931 -0.6268
   26phy    C27  684   0.934   0.433   1.851  0.4410 -0.3687 -0.3881
   26phy    C26  685   1.081   0.413   1.882  0.1409 -0.2010  0.0735
   26phy    C25  686   1.124   0.492   2.009 -0.3173 -0.3523  0.0055
   26phy    C23  687   1.271   0.501   2.050  0.5873  0.0209 -0.3507
   26phy    C24  688   1.324   0.640   2.003 -0.1634 -0.1659 -0.4541
   26phy    C22  689   1.282   0.470   2.195  0.3659  0.2302 -0.1115
   26phy    C21  690   1.418   0.434   2.261 -0.5109 -0.7911  0.0571
   26phy    C20  691   1.426   0.420   2.414 -0.1072  0.8677  0.1689
   26phy    C18  692   1.565   0.413   2.483  0.1517 -0.2493  0.3571
   26phy    O01  693   1.647   0.527   2.433  0.1095 -0.2709  0.0117
   26phy    H01  694   1.703   0.558   2.501  0.0145 -2.7506  1.3238
   26phy    C19  695   1.524   0.439   2.629 -0.3984 -0.3319 -0.2203
   26phy    C13  696   1.642   0.277   2.454  0.0503  0.3913  0.5689
   26phy     H3  697   1.637   0.258   2.344 -1.8107  1.1056  0.4945
   26phy    O33  698   1.567   0.161   2.501 -0.4391  0.0066 -0.2966
   26phy    H1B  699   1.618   0.085   2.522 -0.7940  0.6236  3.3209
   26phy    C12  700   1.798   0.264   2.490  0.1702  0.1054  0.5620
   26phy    O11  701   1.828   0.228   2.618 -0.0677 -0.1819 -0.1180
   26phy    H1A  702   1.888   0.288   2.657  0.5582  0.4443 -1.9706
   27phy    C35  703   0.515   0.545   1.291  0.3065 -0.0909  0.7196
   27phy    C33  704   0.463   0.548   1.147 -0.3599 -0.0047  0.1419
   27phy    C34  705   0.311   0.542   1.159 -0.2730  0.1702  0.2274
   27phy    C32  706   0.503   0.675   1.071 -0.4279  0.1891 -0.8130
   27phy    C31  707   0.525   0.652   0.920 -0.4763  0.0161  0.2614
   27phy    C30  708   0.575   0.786   0.851  0.0248  0.0734 -0.3928
   27phy    C28  709   0.640   0.769   0.708  0.2098  0.1385  0.0234
   27phy    C29  710   0.650   0.899   0.625  0.2864  0.0933  0.1006
   27phy    C27  711   0.789   0.714   0.704 -0.3087 -0.0486 -0.5283
   27phy    C26  712   0.824   0.625   0.585 -0.3796  0.0933  0.0045
   27phy    C25  713   0.974   0.609   0.562  0.4049  0.2428  0.2064
   27phy    C23  714   0.993   0.520   0.437 -0.3581  0.0541  0.1514
   27phy    C24  715   1.021   0.594   0.305 -0.1280 -0.0830  0.3243
   27phy    C22  716   1.110   0.420   0.461 -0.3080  0.4881 -0.0326
   27phy    C21  717   1.086   0.280   0.407 -0.3370 -0.1780  0.2014
   27phy    C20  718   1.218   0.202   0.416  0.8048 -0.2979 -0.3710
   27phy    C18  719   1.237   0.057   0.357 -0.2729 -0.6008  0.2377
   27phy    O01  720   1.114  -0.021   0.384 -0.4874 -0.0865  0.0879
   27phy    H01  721   1.136  -0.112   0.379 -0.2975  0.0269 -1.8584
   27phy    C19  722   1.355  -0.007   0.434  0.2204 -0.2741  0.4416
   27phy    C13  723   1.268   0.059   0.197 -0.0414 -0.2847 -0.0794
   27phy     H3  724   1.176   0.107   0.154  0.1975  0.3357  0.0949
   27phy    O33  725   1.358   0.161   0.151 -0.1694 -0.3019 -0.1797
   27phy    H1B  726   1.311   0.222   0.097 -1.2578 -0.7427  0.2439
   27phy    C12  727   1.255  -0.070   0.101 -0.0144 -0.2338  0.0545
   27phy    O11  728   1.363  -0.161   0.118  0.0977 -0.2405 -0.3029
   27phy    H1A  729   1.446  -0.132   0.085  0.3445 -0.0415  0.4923
   28phy    C35  730   2.324   1.122   0.953 -0.4625  0.1484 -0.0493
   28phy    C33  731   2.192   1.179   1.006 -0.0503 -0.0466  0.0095
   28phy    C34  732   2.173   1.146   1.156 -0.2155  0.2413  0.0291
   28phy    C32  733   2.178   1.326   0.971 -0.4065  0.5141  0.0586
   28phy    C31  734   2.034   1.375   0.964  0.0557  0.5500  0.4601
   28phy    C30  735   2.024   1.523   0.943 -0.2672 -0.2608 -0.0348
   28phy    C28  736   1.885   1.571   0.892 -0.1823 -0.0967 -0.2445
   28phy    C29  737   1.801   1.620   1.010 -0.3604  0.2322 -0.2359
   28phy    C27  738   1.901   1.698   0.802 -0.0603  0.5883  0.2496
   28phy    C26  739   1.867   1.679   0.655  0.2755 -0.2678 -0.2776
   28phy    C25  740   1.891   1.802   0.559  0.3454 -0.3676  0.1757
   28phy    C23  741   1.877   1.770   0.410 -0.0566 -0.4029  0.0071
   28phy    C24  742   1.804   1.886   0.347  0.1030  0.0864  0.7306
   28phy    C22  743   2.020   1.763   0.349 -0.2288  0.0682 -0.1223
   28phy    C21  744   2.034   1.683   0.218  0.5880  0.2114  0.2054
   28phy    C20  745   2.186   1.655   0.192  0.0079  0.1531 -0.4357
   28phy    C18  746   2.240   1.599   0.055  0.2396  0.6619  0.1781
   28phy    O01  747   2.164   1.487   0.016  0.4136  0.3778  0.1974
   28phy    H01  748   2.076   1.505  -0.011  0.7793  2.3620  0.2366
   28phy    C19  749   2.382   1.553   0.103  0.0525 -0.6740  0.6735
   28phy    C13  750   2.247   1.713  -0.059  0.3979 -0.1847  0.4671
   28phy     H3  751   2.140   1.744  -0.069  0.1190 -0.6296  1.8679
   28phy    O33  752   2.304   1.837  -0.018 -0.1994 -0.4737  0.6897
   28phy    H1B  753   2.290   1.902  -0.085 -0.5935  0.5174  1.6902
   28phy    C12  754   2.245   1.685  -0.210  0.1877  0.5347  0.1631
   28phy    O11  755   2.360   1.692  -0.292 -0.3495  0.4294  0.0616
   28phy    H1A  756   2.325   1.722  -0.373  0.0412 -0.5739 -0.4864
   29phy    C35  757   0.613   4.754   0.806 -0.0879  0.1229 -0.1118
   29phy    C33  758   0.711   4.708   0.917 -0.1673  0.2614 -0.0121
   29phy    C34  759   0.673   4.780   1.048  0.2516 -0.4438 -0.1188
   29phy    C32  760   0.713   4.556   0.925 -0.1351  0.1406  0.1064
   29phy    C31  761   0.847   4.501   0.877  0.5616  0.2904 -1.1056
   29phy    C30  762   0.845   4.350   0.866 -0.4364 -0.2335 -0.6748
   29phy    C28  763   0.978   4.275   0.840 -0.3286  0.2330  0.4524
   29phy    C29  764   1.084   4.269   0.953 -0.4919  0.3009 -0.3743
   29phy    C27  765   0.944   4.132   0.789  0.0422  0.2859  0.4646
   29phy    C26  766   1.033   4.087   0.671 -0.1999 -0.3075 -0.2554
   29phy    C25  767   0.973   3.963   0.602 -0.0161  0.3151  0.5077
   29phy    C23  768   1.057   3.884   0.500 -0.3991  0.3013 -0.2095
   29phy    C24  769   1.156   3.795   0.578  0.1052 -0.3160 -0.1357
   29phy    C22  770   0.966   3.800   0.411  0.1101 -0.2157  0.0305
   29phy    C21  771   1.004   3.810   0.264 -0.0503  0.4340 -0.0111
   29phy    C20  772   0.894   3.755   0.173  0.5101 -0.3775 -0.7167
   29phy    C18  773   0.919   3.726   0.021  0.2988 -0.4288 -0.2077
   29phy    O01  774   1.003   3.828  -0.040 -0.4996 -0.2096  0.1857
   29phy    H01  775   0.985   3.910   0.001  0.8457  0.4185 -0.4137
   29phy    C19  776   0.780   3.744  -0.038  0.2299 -0.4144 -0.3568
   29phy    C13  777   0.977   3.578  -0.005 -0.1281 -0.5221 -0.1356
   29phy     H3  778   1.075   3.574   0.048  0.9653  0.2813 -1.9717
   29phy    O33  779   0.915   3.463   0.054 -0.0198  0.5253 -0.3157
   29phy    H1B  780   0.899   3.482   0.144 -0.0238  1.3761 -0.4802
   29phy    C12  781   1.059   3.541  -0.133  0.0256  0.3591 -0.4499
   29phy    O11  782   1.125   3.648  -0.201 -0.5125  0.1499 -0.2662
   29phy    H1A  783   1.085   3.730  -0.181  0.0610  0.1726  0.8406
   30phy    C35  784   0.716   4.021   1.160  0.4178 -0.8088 -0.2223
   30phy    C33  785   0.761   4.138   1.252 -0.1784 -0.1352  0.3915
   30phy    C34  786   0.913   4.150   1.252  0.1065  0.0880  0.2993
   30phy    C32  787   0.694   4.272   1.220  0.3737  0.3064  0.2155
   30phy    C31  788   0.553   4.302   1.271  0.1515 -0.4809 -0.2115
   30phy    C30  789   0.507   4.443   1.225 -0.2747  0.5331  0.1216
   30phy    C28  790   0.366   4.478   1.273  0.6619  0.0140 -0.5017
   30phy    C29  791   0.353   4.509   1.421 -0.4389 -0.8241 -0.3662
   30phy    C27  792   0.323   4.604   1.201  0.0746 -0.1548 -0.0242
   30phy    C26  793   0.240   4.598   1.069  0.1377  0.6409  0.2783
   30phy    C25  794   0.229   4.729   0.991  0.1248  0.6974 -0.0450
   30phy    C23  795   0.125   4.717   0.881 -0.5299 -0.4364  0.3413
   30phy    C24  796   0.010   4.819   0.903 -0.4240  0.2328 -0.2598
   30phy    C22  797   0.195   4.759   0.747 -0.1115  0.4401 -0.4754
   30phy    C21  798   0.292   4.667   0.671  0.2396 -0.0102 -0.3823
   30phy    C20  799   0.308   4.736   0.532  0.1858  0.3351  0.2110
   30phy    C18  800   0.351   4.644   0.408 -0.1081  0.5799 -0.1740
   30phy    O01  801   0.483   4.588   0.434 -0.3038 -0.0323  0.0046
   30phy    H01  802   0.537   4.659   0.462  0.6558 -1.8178  3.2665
   30phy    C19  803   0.365   4.743   0.287 -0.6015  0.1887 -0.1767
   30phy    C13  804   0.241   4.536   0.365 -0.5039  0.8957  0.0302
   30phy     H3  805   0.231   4.472   0.456 -1.4395 -2.1813 -2.0863
   30phy    O33  806   0.101   4.579   0.368  0.2683 -0.1056 -0.2084
   30phy    H1B  807   0.086   4.618   0.284 -0.4803  0.2933  0.0945
   30phy    C12  808   0.269   4.397   0.297  0.1940  0.1225 -0.0473
   30phy    O11  809   0.405   4.351   0.300 -0.0252  0.1987  0.4388
   30phy    H1A  810   0.450   4.426   0.334 -0.5013  1.8995 -2.3449
   31phy    C35  811   0.692   1.572   1.289 -0.1164 -0.0894 -0.1565
   31phy    C33  812   0.826   1.539   1.213 -0.2916 -0.0367 -0.3797
   31phy    C34  813   0.838   1.615   1.087 -0.0272  0.0613 -0.0634
   31phy    C32  814   0.944   1.573   1.311  0.3209  0.2533 -0.2575
   31phy    C31  815   1.038   1.459   1.343 -0.0417  0.8241 -0.0730
   31phy    C30  816   1.154   1.506   1.425 -0.0236 -0.2536  0.0323
   31phy    C28  817   1.271   1.412   1.463  0.4409  0.0177 -0.1826
   31phy    C29  818   1.391   1.462   1.375  0.3610  0.4340 -0.5024
   31phy    C27  819   1.323   1.439   1.607 -0.1326  0.4034  0.0885
   31phy    C26  820   1.275   1.349   1.723 -0.8723 -0.1107  0.6568
   31phy    C25  821   1.317   1.418   1.852  0.5799 -0.2639  0.0819
   31phy    C23  822   1.299   1.337   1.981 -0.3854  0.5563  0.0964
   31phy    C24  823   1.406   1.233   2.014 -0.3964  0.5461  0.1173
   31phy    C22  824   1.260   1.438   2.088  0.0661  0.2049 -0.1753
   31phy    C21  825   1.165   1.379   2.190  0.2823  0.3402  0.1025
   31phy    C20  826   1.166   1.467   2.317 -0.0156 -0.5716 -0.2428
   31phy    C18  827   1.090   1.418   2.448 -0.2249 -0.1935  0.3253
   31phy    O01  828   1.158   1.306   2.508 -0.4374 -0.0817 -0.0298
   31phy    H01  829   1.106   1.277   2.581 -0.4103 -1.2767 -0.4486
   31phy    C19  830   1.123   1.542   2.537 -0.1761  0.3074  0.0860
   31phy    C13  831   0.930   1.388   2.428 -0.2110  0.3433  0.0960
   31phy     H3  832   0.887   1.463   2.358  1.3070  1.8132  0.6720
   31phy    O33  833   0.856   1.420   2.549 -0.0013 -0.5051 -0.1574
   31phy    H1B  834   0.859   1.349   2.611 -0.2182 -0.3479  0.0378
   31phy    C12  835   0.887   1.244   2.387 -0.0168  0.2290  0.5032
   31phy    O11  836   0.930   1.144   2.475 -0.1984 -0.2540 -0.1882
   31phy    H1A  837   1.023   1.145   2.464 -0.2930  1.8498 -1.2732
   32phy    C35  838   1.613   0.470   1.637  0.0124 -0.1595  0.0223
   32phy    C33  839   1.552   0.533   1.512 -0.1115  0.3042 -0.1293
   32phy    C34  840   1.401   0.545   1.525  0.1127  0.0771 -0.4517
   32phy    C32  841   1.601   0.675   1.472  0.2257  0.3518  0.2000
   32phy    C31  842   1.743   0.686   1.434 -0.0210 -0.2737  0.0775
   32phy    C30  843   1.800   0.827   1.409  0.0053 -0.3367  0.1731
   32phy    C28  844   1.949   0.839   1.389 -0.5324  0.6087  0.1754
   32phy    C29  845   1.981   0.866   1.244 -0.0307 -0.3201  0.1864
   32phy    C27  846   2.006   0.950   1.479  0.5106  0.4608 -0.0849
   32phy    C26  847   2.121   0.904   1.566  0.0503 -0.4174  0.2509
   32phy    C25  848   2.142   1.018   1.670 -0.1777 -0.4503  0.4469
   32phy    C23  849   2.271   1.014   1.757 -0.0762 -0.0730 -0.5100
   32phy    C24  850   2.398   1.077   1.698 -0.6204  0.0741 -0.2322
   32phy    C22  851   2.234   1.094   1.886  0.2471  0.0012  0.3811
   32phy    C21  852   2.305   1.063   2.016  0.3738  0.3548 -0.3535
   32phy    C20  853   2.260   1.162   2.122 -0.0106 -0.0300 -0.0659
   32phy    C18  854   2.337   1.188   2.255 -0.8295  0.0438  0.8181
   32phy    O01  855   2.468   1.245   2.213 -0.1746 -0.0218 -0.0029
   32phy    H01  856   2.537   1.189   2.244 -1.0494 -0.5691  1.0277
   32phy    C19  857   2.258   1.304   2.318  0.1990 -0.3473  0.5807
   32phy    C13  858   2.358   1.054   2.343  0.0697 -0.2510  0.0858
   32phy     H3  859   2.391   0.967   2.280 -0.4342 -1.6708  1.6958
   32phy    O33  860   2.234   1.006   2.399 -0.1447 -0.4584 -0.0411
   32phy    H1B  861   2.212   0.924   2.360 -0.7291  0.1600 -1.0626
   32phy    C12  862   2.466   1.062   2.455 -0.3811 -0.0089 -0.4022
   32phy    O11  863   2.592   1.104   2.403 -0.0582  0.5909 -0.4767
   32phy    H1A  864   2.660   1.086   2.465  0.3286 -1.8133 -1.4748
   33phy    C35  865   0.001   0.887   2.415 -0.1945  0.2120  0.0907
   33phy    C33  866   0.070   0.752   2.412  0.0554 -0.2383  0.3856
   33phy    C34  867  -0.029   0.641   2.448 -0.4136  0.6273 -0.3452
   33phy    C32  868   0.155   0.732   2.292  0.1633 -0.0753  0.3009
   33phy    C31  869   0.287   0.650   2.315  0.1577 -0.0719  0.0499
   33phy    C30  870   0.349   0.629   2.176 -0.4372  0.1815 -0.0509
   33phy    C28  871   0.448   0.510   2.166  0.3656  0.6569  0.4464
   33phy    C29  872   0.417   0.433   2.037 -0.1500 -0.1194 -0.1401
   33phy    C27  873   0.595   0.546   2.187 -0.0788 -0.0828  0.4221
   33phy    C26  874   0.677   0.447   2.272  0.2848  0.3668 -0.0445
   33phy    C25  875   0.819   0.494   2.298  0.0721  0.3437 -0.1654
   33phy    C23  876   0.901   0.413   2.400  0.0068  0.0192 -0.8517
   33phy    C24  877   0.984   0.305   2.335  0.6534 -0.0987 -0.0491
   33phy    C22  878   0.994   0.498   2.480  0.0937  0.3262 -0.6713
   33phy    C21  879   0.956   0.533   2.619  0.1054  0.2593 -0.7263
   33phy    C20  880   1.066   0.606   2.696  0.2786  0.1246  0.4591
   33phy    C18  881   1.056   0.605   2.854  0.2602 -0.0396 -0.0824
   33phy    O01  882   1.049   0.466   2.898  0.6259  0.8082  0.9442
   33phy    H01  883   0.978   0.461   2.960  0.4405 -1.4093  0.6484
   33phy    C19  884   1.195   0.650   2.896 -0.1228 -0.1957 -0.2761
   33phy    C13  885   0.928   0.693   2.911 -0.3787  0.3665  0.4646
   33phy     H3  886   0.844   0.689   2.838 -0.0645  1.9211 -0.0180
   33phy    O33  887   0.947   0.834   2.918 -0.1845  0.1086  0.3058
   33phy    H1B  888   0.996   0.860   2.842  0.1736 -1.1863  0.0722
   33phy    C12  889   0.861   0.647   3.046 -0.1295  0.2448  0.1047
   33phy    O11  890   0.875   0.511   3.079  0.0015  0.1017 -0.3803
   33phy    H1A  891   0.841   0.473   3.158 -1.0706 -1.4739 -1.5465
   34phy    C35  892   4.223   4.139   1.694  0.6734  0.4426  0.3367
   34phy    C33  893   4.301   4.006   1.721  0.5923  0.0181 -0.4035
   34phy    C34  894   4.314   3.971   1.867  0.1005 -0.4613 -0.4860
   34phy    C32  895   4.236   3.887   1.648  0.3725  0.1464  0.0052
   34phy    C31  896   4.330   3.822   1.544 -0.6661 -0.3177 -0.0372
   34phy    C30  897   4.269   3.690   1.488 -0.1152  0.3813 -0.4077
   34phy    C28  898   4.362   3.619   1.392  0.1124  1.0006  0.0411
   34phy    C29  899   4.423   3.494   1.459  0.7290 -0.2330 -0.2118
   34phy    C27  900   4.270   3.569   1.277  0.2080 -0.4105  0.4765
   34phy    C26  901   4.333   3.508   1.150 -0.7139  0.0831  0.5710
   34phy    C25  902   4.234   3.470   1.039 -0.2218  0.7071 -0.4049
   34phy    C23  903   4.289   3.392   0.916 -0.2578 -0.4428  0.0139
   34phy    C24  904   4.302   3.247   0.946  0.1177  0.0331 -0.1569
   34phy    C22  905   4.185   3.414   0.809  1.0054 -0.5170  0.2935
   34phy    C21  906   4.225   3.485   0.680 -0.0178  0.0049  0.0214
   34phy    C20  907   4.108   3.507   0.585  0.3487  0.1972  0.2044
   34phy    C18  908   4.116   3.590   0.452  0.3512 -0.2994  0.1310
   34phy    O01  909   4.150   3.731   0.473 -0.2593 -0.1790 -0.6898
   34phy    H01  910   4.237   3.732   0.508 -0.3815 -0.1447 -0.3880
   34phy    C19  911   3.966   3.587   0.412 -0.1332  0.1041 -0.0800
   34phy    C13  912   4.211   3.534   0.333  0.1365  0.1670 -0.4728
   34phy     H3  913   4.313   3.550   0.376 -0.7980  1.0850  1.5333
   34phy    O33  914   4.213   3.392   0.318  0.0844  0.0543  0.2710
   34phy    H1B  915   4.216   3.349   0.401 -1.4985  0.1315  0.3889
   34phy    C12  916   4.263   3.615   0.212  0.0923 -0.0465 -0.3604
   34phy    O11  917   4.201   3.591   0.088  0.7582  0.3695 -0.0919
   34phy    H1A  918   4.119   3.637   0.083  0.0854 -0.3032  3.0399
   35phy    C35  919   1.019   2.007   1.022  0.4632 -0.2920  0.1374
   35phy    C33  920   1.142   1.935   1.060 -0.5911  0.0168  0.4124
   35phy    C34  921   1.171   1.949   1.207 -0.2413 -0.4410  0.6686
   35phy    C32  922   1.151   1.790   1.008 -0.1917  0.0303  0.0517
   35phy    C31  923   1.286   1.727   0.964  0.1219  0.2994 -0.4847
   35phy    C30  924   1.288   1.577   0.941  0.1627  0.2253 -0.5852
   35phy    C28  925   1.419   1.527   0.885 -0.4739 -0.4422 -0.4356
   35phy    C29  926   1.497   1.469   1.001 -0.6248 -0.4188 -0.5184
   35phy    C27  927   1.405   1.415   0.777 -0.1802  0.0769  0.1010
   35phy    C26  928   1.424   1.467   0.634  0.5434 -0.5384  0.2836
   35phy    C25  929   1.409   1.360   0.520  0.3100  0.2420 -0.0878
   35phy    C23  930   1.430   1.399   0.373 -0.5088 -0.1680 -0.1887
   35phy    C24  931   1.573   1.421   0.339 -0.0107 -0.2249  0.0207
   35phy    C22  932   1.367   1.286   0.293 -0.3256  0.4460 -0.0238
   35phy    C21  933   1.330   1.302   0.144 -0.5671 -0.4265 -0.4443
   35phy    C20  934   1.258   1.181   0.078  0.0653  0.0034 -0.1198
   35phy    C18  935   1.245   1.161  -0.082 -0.2430  0.1662 -0.6710
   35phy    O01  936   1.147   1.247  -0.146 -0.1801 -0.0092 -0.1146
   35phy    H01  937   1.107   1.298  -0.078 -1.6018 -1.1915 -0.0337
   35phy    C19  938   1.178   1.024  -0.085  0.3544 -0.0911 -0.2179
   35phy    C13  939   1.383   1.168  -0.167 -0.0042 -0.3100  0.2678
   35phy     H3  940   1.411   1.276  -0.161  1.3470 -0.6324  0.1189
   35phy    O33  941   1.505   1.125  -0.106 -0.0990 -0.1434 -0.2876
   35phy    H1B  942   1.559   1.187  -0.061  1.0131  0.2022 -1.9798
   35phy    C12  943   1.392   1.193  -0.331 -0.1885 -0.2123  0.0581
   35phy    O11  944   1.496   1.282  -0.378  0.5927 -0.0879  0.0782
   35phy    H1A  945   1.457   1.347  -0.435  1.7354  1.7784  1.3145
   36phy    C35  946   1.875   1.277   2.231  0.1639  0.0960  0.1142
   36phy    C33  947   1.875   1.328   2.083 -0.0250 -0.2578 -0.2249
   36phy    C34  948   1.896   1.213   1.992 -0.7950 -0.1891 -0.0210
   36phy    C32  949   1.747   1.404   2.044  0.1484 -0.1390 -0.2289
   36phy    C31  950   1.756   1.539   1.971  0.3103 -0.1524 -0.1494
   36phy    C30  951   1.620   1.613   1.979 -0.2726  0.6920  0.1497
   36phy    C28  952   1.596   1.757   1.930  0.7262 -0.3824  0.3342
   36phy    C29  953   1.579   1.770   1.779  0.5168 -0.0986  0.0291
   36phy    C27  954   1.452   1.782   1.983 -0.1074 -0.2982 -0.9920
   36phy    C26  955   1.447   1.862   2.121  0.0657 -0.4126  0.1865
   36phy    C25  956   1.303   1.908   2.163  0.1309  0.5962  0.2485
   36phy    C23  957   1.295   2.001   2.284  0.1457 -0.2471  0.5995
   36phy    C24  958   1.258   2.143   2.240  0.5729  0.3323  0.0011
   36phy    C22  959   1.190   1.948   2.385  0.0650 -0.1635  0.1639
   36phy    C21  960   1.186   2.013   2.525 -0.0098 -0.2386 -0.3891
   36phy    C20  961   1.089   1.944   2.617  0.4798 -0.0197  0.1989
   36phy    C18  962   1.057   1.999   2.762  0.1244  0.6477  0.2602
   36phy    O01  963   1.013   2.136   2.762  0.3234  0.3898 -0.1518
   36phy    H01  964   0.997   2.167   2.848  0.8935 -0.4990  0.2910
   36phy    C19  965   0.930   1.922   2.799  0.2272 -0.0612  0.0609
   36phy    C13  966   1.168   1.978   2.880  0.1183  1.1186  0.5005
   36phy     H3  967   1.202   1.871   2.883 -0.5129  0.9299  1.1479
   36phy    O33  968   1.117   1.987   3.014 -0.0763  0.2975  0.0085
   36phy    H1B  969   1.123   2.073   3.049  0.3878  0.1303  0.3419
   36phy    C12  970   1.297   2.065   2.872 -0.1516  0.3588  0.6876
   36phy    O11  971   1.271   2.200   2.897  0.3847 -0.0925 -0.0282
   36phy    H1A  972   1.235   2.206   2.984  1.9482  1.0399  0.5927
   37phy    C35  973   0.939   0.485   0.957  0.2958 -0.0541  0.6303
   37phy    C33  974   0.945   0.536   1.100 -0.3861  0.1833 -0.1493
   37phy    C34  975   1.029   0.434   1.176 -0.0007 -0.3818 -0.0540
   37phy    C32  976   0.996   0.683   1.122  0.0430  0.0484  0.4536
   37phy    C31  977   0.890   0.787   1.097  0.3103  0.4222  0.6732
   37phy    C30  978   0.948   0.925   1.081  0.0123  0.2923 -0.5863
   37phy    C28  979   0.853   1.036   1.038  0.4467  0.5270  0.2183
   37phy    C29  980   0.769   1.099   1.149  0.8210 -0.2358 -0.0906
   37phy    C27  981   0.946   1.147   0.983 -0.1364 -0.0123  0.0261
   37phy    C26  982   0.880   1.239   0.872 -0.6613  0.2342 -0.4074
   37phy    C25  983   0.990   1.328   0.807  0.4713 -0.1527  0.1831
   37phy    C23  984   0.948   1.434   0.703  0.3288 -0.1448 -0.3619
   37phy    C24  985   1.032   1.558   0.712  0.2350  0.1917  0.3189
   37phy    C22  986   0.976   1.383   0.561 -0.3560  0.6408 -0.6099
   37phy    C21  987   0.847   1.346   0.488 -0.2141 -0.0179 -0.0731
   37phy    C20  988   0.881   1.275   0.356 -0.3292  0.1462  0.1327
   37phy    C18  989   0.766   1.229   0.254  0.5472  0.3429  0.6657
   37phy    O01  990   0.673   1.141   0.323 -0.0903 -0.1138  0.0496
   37phy    H01  991   0.641   1.179   0.402  0.9772  1.2939 -0.1734
   37phy    C19  992   0.839   1.143   0.150 -0.1583 -0.3527 -0.1332
   37phy    C13  993   0.684   1.352   0.189 -0.1934  0.9842 -0.5525
   37phy     H3  994   0.634   1.400   0.276 -3.2042 -3.1714  0.3302
   37phy    O33  995   0.758   1.464   0.141 -0.2372 -0.1113 -0.0393
   37phy    H1B  996   0.845   1.442   0.115 -0.1390  0.6973 -0.4278
   37phy    C12  997   0.546   1.332   0.119  0.4180  0.3063  0.3516
   37phy    O11  998   0.544   1.315  -0.022  0.1955 -0.1625 -0.0860
   37phy    H1A  999   0.612   1.373  -0.053  0.1424  0.4455  0.8976
   38phy    C35 1000   0.331   1.212   1.325 -0.0361  0.1683 -0.0695
   38phy    C33 1001   0.442   1.151   1.416  0.2545  0.3422  0.4785
   38phy    C34 1002   0.489   1.011   1.365 -0.0986 -0.1897 -0.2493
   38phy    C32 1003   0.555   1.258   1.441  0.2269  0.2937 -0.3563
   38phy    C31 1004   0.624   1.246   1.583  0.0586  0.4487  0.2655
   38phy    C30 1005   0.721   1.364   1.610 -0.2843 -0.1981 -0.0864
   38phy    C28 1006   0.779   1.352   1.751  0.4671 -0.2975 -0.2882
   38phy    C29 1007   0.910   1.276   1.759 -0.2243 -0.4576 -0.0958
   38phy    C27 1008   0.783   1.497   1.811  0.0128  0.3968  0.0342
   38phy    C26 1009   0.793   1.523   1.961 -0.1661 -0.2418 -0.0602
   38phy    C25 1010   0.793   1.676   1.991  0.4226 -0.5229  0.1875
   38phy    C23 1011   0.799   1.723   2.135 -0.2151 -0.1847  0.0366
   38phy    C24 1012   0.867   1.855   2.147 -0.0530 -0.3123 -0.0329
   38phy    C22 1013   0.660   1.734   2.197 -0.2408 -0.4796 -0.3175
   38phy    C21 1014   0.641   1.724   2.353 -0.1589  0.1973  0.8691
   38phy    C20 1015   0.494   1.742   2.394  0.0059 -0.1081 -0.1946
   38phy    C18 1016   0.443   1.728   2.545  0.0164  0.3385  0.1661
   38phy    O01 1017   0.543   1.771   2.640 -0.0936 -0.2909  0.0936
   38phy    H01 1018   0.579   1.854   2.616 -0.5706  0.7152  2.6019
   38phy    C19 1019   0.332   1.836   2.551 -0.1598 -0.2831 -0.3139
   38phy    C13 1020   0.391   1.579   2.584  0.0960 -0.1087  0.2707
   38phy     H3 1021   0.308   1.545   2.517 -1.6266  0.2338  2.1251
   38phy    O33 1022   0.324   1.577   2.712 -0.1927  0.1844  0.0368
   38phy    H1B 1023   0.373   1.636   2.765  2.3315 -0.2904 -1.5957
   38phy    C12 1024   0.495   1.465   2.585  0.0265  0.0763 -0.5811
   38phy    O11 1025   0.451   1.345   2.642  0.4671  0.2978  0.4726
   38phy    H1A 1026   0.409   1.370   2.722  0.5484  0.6996  0.3938
   39phy    C35 1027   0.054   2.537   1.782  0.2799  0.0219  0.0033
   39phy    C33 1028   0.198   2.485   1.802  0.0991 -1.1861  0.1488
   39phy    C34 1029   0.220   2.366   1.715 -0.1158  0.3316  0.2738
   39phy    C32 1030   0.308   2.587   1.802  0.3514 -0.6775 -0.0484
   39phy    C31 1031   0.392   2.577   1.925  0.0217 -0.5416  0.0318
   39phy    C30 1032   0.501   2.684   1.916 -0.1986  0.3124 -0.0180
   39phy    C28 1033   0.624   2.682   2.012  0.5397 -0.2585  0.1635
   39phy    C29 1034   0.760   2.696   1.945 -0.2646  0.0240  0.4015
   39phy    C27 1035   0.600   2.792   2.123 -0.2969 -0.0300 -0.0503
   39phy    C26 1036   0.652   2.765   2.263 -0.0418  0.7927  0.3309
   39phy    C25 1037   0.611   2.873   2.366 -0.4441 -0.0526 -0.8307
   39phy    C23 1038   0.683   2.851   2.501 -0.5928 -0.3688 -0.1207
   39phy    C24 1039   0.810   2.928   2.514  0.0339 -0.5700 -0.0814
   39phy    C22 1040   0.592   2.917   2.608 -0.1344  0.5245  0.4994
   39phy    C21 1041   0.565   2.811   2.716 -0.0551  0.0824 -0.5001
   39phy    C20 1042   0.499   2.872   2.835  0.4701  0.1999 -0.0695
   39phy    C18 1043   0.485   2.778   2.964  0.5835  0.5165 -0.3786
   39phy    O01 1044   0.610   2.710   2.973  0.4259  0.1265 -0.1798
   39phy    H01 1045   0.619   2.639   2.912 -0.5240 -0.9155  0.8420
   39phy    C19 1046   0.478   2.887   3.076  0.2108 -0.6052  0.4744
   39phy    C13 1047   0.365   2.673   2.944  0.0355 -0.3381  0.0824
   39phy     H3 1048   0.371   2.621   2.845 -1.6041 -1.1460  0.3629
   39phy    O33 1049   0.243   2.741   2.928 -0.2527  0.2291 -0.2686
   39phy    H1B 1050   0.186   2.690   2.874  0.2955 -1.0688  0.3374
   39phy    C12 1051   0.344   2.557   3.048  0.2385 -0.3610 -0.1289
   39phy    O11 1052   0.271   2.448   3.000 -0.3315  0.1523 -0.1028
   39phy    H1A 1053   0.282   2.374   3.056 -0.8936  0.0991 -0.0613
   40phy    C35 1054   1.418   3.274   1.639 -0.3709  0.2214  0.1462
   40phy    C33 1055   1.548   3.266   1.721  0.2485 -0.8018 -0.2638
   40phy    C34 1056   1.583   3.117   1.736 -0.1627  0.0186 -0.3462
   40phy    C32 1057   1.659   3.334   1.642  0.8337  0.0711  0.0744
   40phy    C31 1058   1.769   3.390   1.729 -0.0556 -0.1358 -0.1458
   40phy    C30 1059   1.869   3.469   1.644 -0.7057 -0.2419 -0.3265
   40phy    C28 1060   1.993   3.529   1.713 -0.4096 -0.1979  0.2015
   40phy    C29 1061   2.122   3.488   1.647 -0.8116  0.5850 -0.2325
   40phy    C27 1062   1.969   3.679   1.728  0.3070  0.2693  0.2849
   40phy    C26 1063   2.015   3.746   1.857  0.3264  0.0553  0.0108
   40phy    C25 1064   1.979   3.893   1.864  0.1061  0.1187  0.4955
   40phy    C23 1065   1.994   3.948   2.005 -0.4198 -0.5411  0.2312
   40phy    C24 1066   2.119   4.027   2.033  0.0317 -0.1972  0.2852
   40phy    C22 1067   1.875   4.041   2.033  0.7327 -0.2349  0.0480
   40phy    C21 1068   1.828   4.060   2.178 -0.3386  0.2028  0.1447
   40phy    C20 1069   1.764   4.191   2.226 -0.3960 -0.4617  0.0934
   40phy    C18 1070   1.736   4.203   2.381 -0.0570  0.0375  0.0893
   40phy    O01 1071   1.860   4.187   2.456  0.0691 -0.4294  0.1756
   40phy    H01 1072   1.851   4.204   2.548 -1.2810 -0.5380  0.0745
   40phy    C19 1073   1.723   4.359   2.386 -0.6753  0.3353  0.1841
   40phy    C13 1074   1.609   4.129   2.450 -0.3626  0.0608 -0.4406
   40phy     H3 1075   1.518   4.139   2.386 -0.5402 -1.0919 -0.3821
   40phy    O33 1076   1.566   4.199   2.566 -0.2575 -0.4169 -0.0672
   40phy    H1B 1077   1.559   4.142   2.641 -1.7181  0.5078  0.5349
   40phy    C12 1078   1.636   3.974   2.486 -0.5713 -0.1320 -0.0959
   40phy    O11 1079   1.735   3.927   2.576 -0.6091 -0.9601 -0.1663
   40phy    H1A 1080   1.726   3.976   2.656 -0.0868  0.7674 -1.1004
   41phy    C35 1081   0.251   1.516   1.810 -0.3208  0.3416 -0.3958
   41phy    C33 1082   0.293   1.546   1.664  0.4452 -0.5939 -0.1968
   41phy    C34 1083   0.184   1.515   1.565  0.1595  0.4895  0.0808
   41phy    C32 1084   0.335   1.695   1.663  0.1037  0.0260 -0.0802
   41phy    C31 1085   0.479   1.725   1.628 -0.3906 -0.2404 -0.5469
   41phy    C30 1086   0.490   1.878   1.648  0.3960  0.4647 -0.2631
   41phy    C28 1087   0.631   1.934   1.649  0.3120  0.2427 -0.0515
   41phy    C29 1088   0.669   1.969   1.503  0.2822  0.1965 -0.4139
   41phy    C27 1089   0.630   2.071   1.711  0.1644  0.4814 -0.5631
   41phy    C26 1090   0.720   2.081   1.832 -0.1208 -0.3466 -0.7004
   41phy    C25 1091   0.724   2.221   1.897  0.0609 -0.6385 -0.0523
   41phy    C23 1092   0.794   2.238   2.033  0.0766  0.0715  0.0929
   41phy    C24 1093   0.940   2.275   2.013 -0.5825  0.6299  0.1007
   41phy    C22 1094   0.709   2.328   2.124  0.2064  0.0836 -0.1267
   41phy    C21 1095   0.737   2.314   2.276 -0.3831 -0.0457  0.6434
   41phy    C20 1096   0.609   2.365   2.353 -0.0613 -0.3751 -0.0958
   41phy    C18 1097   0.598   2.372   2.508 -0.0695 -0.3343  0.5633
   41phy    O01 1098   0.710   2.428   2.575 -0.0956  0.2791 -0.1069
   41phy    H01 1099   0.785   2.374   2.561  0.5618  1.1094  0.1241
   41phy    C19 1100   0.476   2.463   2.526 -0.0564  0.1013 -0.2954
   41phy    C13 1101   0.567   2.232   2.588  0.0707 -0.4430 -0.3065
   41phy     H3 1102   0.467   2.191   2.558 -0.4940  1.2776 -0.8514
   41phy    O33 1103   0.544   2.254   2.730  0.1834 -0.2523  0.3509
   41phy    H1B 1104   0.606   2.320   2.755 -0.3500  0.4599 -0.1831
   41phy    C12 1105   0.675   2.120   2.569 -0.0355 -0.0052  0.3239
   41phy    O11 1106   0.642   1.994   2.624  0.1014  0.5613 -0.0868
   41phy    H1A 1107   0.638   2.009   2.717 -3.7209  0.9271 -0.1692
   42phy    C35 1108   4.558   0.758   1.453 -0.4494  0.0901 -0.1027
   42phy    C33 1109   4.582   0.807   1.594 -0.3396  0.0750 -0.2401
   42phy    C34 1110   4.554   0.687   1.687  0.9375 -0.3933 -0.0249
   42phy    C32 1111   4.727   0.849   1.619  0.2843 -0.1670  0.3895
   42phy    C31 1112   4.750   0.999   1.589 -1.0707  0.0379  0.2951
   42phy    C30 1113   4.893   1.050   1.613  0.2804 -0.1104 -0.2868
   42phy    C28 1114   4.900   1.198   1.574 -0.1339 -0.0713  0.1983
   42phy    C29 1115   4.941   1.292   1.692 -0.3839 -0.3967 -0.1108
   42phy    C27 1116   5.001   1.227   1.465  0.1386 -0.3840 -0.6463
   42phy    C26 1117   4.944   1.251   1.320 -0.4740  0.0319 -0.1247
   42phy    C25 1118   5.062   1.306   1.240  0.2911  0.3863  0.0565
   42phy    C23 1119   5.051   1.336   1.093 -0.1448  0.0004 -0.2490
   42phy    C24 1120   5.090   1.481   1.067 -0.1470 -0.0468 -0.1301
   42phy    C22 1121   5.149   1.255   1.006 -0.1802 -0.2413  0.1318
   42phy    C21 1122   5.085   1.128   0.943 -0.0856  0.2617  0.5576
   42phy    C20 1123   5.177   1.028   0.870  0.1300 -0.6320  0.6271
   42phy    C18 1124   5.111   0.947   0.757 -0.0017 -0.1084  0.4406
   42phy    O01 1125   4.993   0.870   0.791  0.0031  0.0436  0.0339
   42phy    H01 1126   4.952   0.906   0.867 -2.7744 -0.2981 -1.2073
   42phy    C19 1127   5.229   0.848   0.728  0.5543  0.2918 -0.4999
   42phy    C13 1128   5.077   1.028   0.618  0.4511 -0.1096  0.1326
   42phy     H3 1129   4.982   1.083   0.641  1.3896  1.7884 -0.3039
   42phy    O33 1130   5.150   1.148   0.586 -0.3401 -0.1168  0.6362
   42phy    H1B 1131   5.199   1.183   0.658  0.1514  0.9424 -0.1930
   42phy    C12 1132   5.007   0.967   0.494 -0.1488 -0.1335 -0.5164
   42phy    O11 1133   5.099   0.931   0.391 -0.3055  0.3570 -0.2195
   42phy    H1A 1134   5.049   0.940   0.312 -0.3499  0.9797 -0.1277
   43phy    C35 1135   4.948   0.710   1.892  0.1481 -0.4167 -0.8751
   43phy    C33 1136   5.037   0.599   1.834  0.2320  0.5706 -0.5580
   43phy    C34 1137   4.950   0.501   1.754 -0.0169 -0.9272  0.3426
   43phy    C32 1138   5.152   0.645   1.737 -0.0332 -0.2171  0.5167
   43phy    C31 1139   5.285   0.700   1.794  0.2218  0.3902 -0.1410
   43phy    C30 1140   5.386   0.755   1.692 -0.3847  0.0055  0.1139
   43phy    C28 1141   5.499   0.829   1.756 -0.4253 -0.2353  0.3127
   43phy    C29 1142   5.633   0.795   1.688 -0.5785  0.1307  0.0710
   43phy    C27 1143   5.463   0.978   1.770  0.0081  0.3841 -0.0414
   43phy    C26 1144   5.524   1.024   1.903  0.4447  0.5029  0.3653
   43phy    C25 1145   5.466   1.144   1.969  0.1342  0.4695 -0.6706
   43phy    C23 1146   5.531   1.188   2.107  0.0808  0.5402 -0.1976
   43phy    C24 1147   5.531   1.341   2.126 -0.1911 -0.2699  0.6029
   43phy    C22 1148   5.455   1.114   2.218  0.0307  0.0938 -0.1678
   43phy    C21 1149   5.536   1.097   2.352 -0.2273 -0.2785  0.2136
   43phy    C20 1150   5.463   1.030   2.470  0.7999  0.1174 -0.1543
   43phy    C18 1151   5.537   0.984   2.603  0.3379 -0.4658 -0.3128
   43phy    O01 1152   5.618   1.089   2.662  0.3424  0.2126 -0.1589
   43phy    H01 1153   5.563   1.164   2.673 -0.1501 -0.1768  0.0798
   43phy    C19 1154   5.417   0.958   2.694  0.0366 -0.2383 -0.3880
   43phy    C13 1155   5.638   0.857   2.604 -0.5379 -0.0307 -0.5807
   43phy     H3 1156   5.586   0.765   2.566  1.9492 -1.2081 -1.2952
   43phy    O33 1157   5.680   0.813   2.737  0.4236  0.6249  0.3061
   43phy    H1B 1158   5.725   0.887   2.773  0.8620  0.3102  0.4174
   43phy    C12 1159   5.767   0.862   2.519 -0.3103 -0.0779  0.3958
   43phy    O11 1160   5.874   0.941   2.558 -0.1885  0.0987 -0.2233
   43phy    H1A 1161   5.858   1.023   2.515 -1.5924 -0.4698 -0.8324
   44phy    C35 1162   1.168   2.169   0.570  0.0542  0.0035  0.4725
   44phy    C33 1163   1.220   2.031   0.536 -0.7133  0.1226  0.7265
   44phy    C34 1164   1.143   1.931   0.619  0.1720  0.1376 -0.7485
   44phy    C32 1165   1.219   2.011   0.384 -0.1454 -0.4584  1.1676
   44phy    C31 1166   1.313   1.908   0.325  0.3065 -0.1110 -0.0310
   44phy    C30 1167   1.303   1.893   0.176 -0.1886  0.2463  0.2825
   44phy    C28 1168   1.410   1.798   0.112  0.1624  0.6240 -0.0641
   44phy    C29 1169   1.342   1.676   0.048 -0.1833 -0.1512 -0.0837
   44phy    C27 1170   1.495   1.872   0.010 -0.3485  0.1342 -0.1316
   44phy    C26 1171   1.653   1.864   0.002  0.0318  0.0277 -0.4297
   44phy    C25 1172   1.699   1.932  -0.133 -0.1357 -0.0382  0.7071
   44phy    C23 1173   1.852   1.932  -0.159  0.4436  0.3227 -0.9642
   44phy    C24 1174   1.886   1.927  -0.303  0.4718  0.2048 -0.3313
   44phy    C22 1175   1.920   2.054  -0.089 -0.4079  0.2994  0.0594
   44phy    C21 1176   2.008   2.022   0.039  0.6617 -0.2662  0.4495
   44phy    C20 1177   2.062   2.157   0.080 -0.2495  0.3436  0.0517
   44phy    C18 1178   2.024   2.234   0.211  0.3224  0.1022 -0.6051
   44phy    O01 1179   1.882   2.231   0.230 -0.0506  0.4049 -0.4619
   44phy    H01 1180   1.853   2.303   0.282  0.0786  0.4549 -0.4602
   44phy    C19 1181   2.070   2.379   0.178  0.0233 -0.4153  0.3000
   44phy    C13 1182   2.089   2.169   0.344  0.1003  0.0580  0.2748
   44phy     H3 1183   2.046   2.066   0.349 -2.6186  1.1507  1.2531
   44phy    O33 1184   2.232   2.134   0.340 -0.3000  0.4360  0.5663
   44phy    H1B 1185   2.283   2.197   0.387 -1.3138  1.5108  0.2549
   44phy    C12 1186   2.037   2.197   0.490 -0.1130 -0.3311 -0.0554
   44phy    O11 1187   2.036   2.328   0.537  0.2671 -0.3536  0.1107
   44phy    H1A 1188   2.057   2.318   0.628  0.2468 -1.3727  0.0138
   45phy    C35 1189   1.274   2.317   1.387  0.0405 -0.2581  0.2608
   45phy    C33 1190   1.393   2.398   1.448 -0.5136 -0.1155 -0.2774
   45phy    C34 1191   1.517   2.389   1.362  0.4115 -0.1910 -0.0464
   45phy    C32 1192   1.354   2.539   1.489  0.2921 -0.1072 -0.3159
   45phy    C31 1193   1.350   2.568   1.640 -0.1584 -0.3586 -0.1323
   45phy    C30 1194   1.294   2.709   1.681 -0.1185  0.8660  0.1282
   45phy    C28 1195   1.303   2.764   1.828  0.7073  0.8026 -0.8702
   45phy    C29 1196   1.293   2.914   1.830  0.0816  0.8438  0.0500
   45phy    C27 1197   1.191   2.695   1.916  0.0804 -0.2830  0.1784
   45phy    C26 1198   1.223   2.670   2.064  0.2395 -0.1084  0.1202
   45phy    C25 1199   1.106   2.600   2.141 -0.2031  0.5346  0.0237
   45phy    C23 1200   1.113   2.605   2.299 -0.4206  0.2242 -0.0370
   45phy    C24 1201   0.974   2.602   2.360 -0.1394  0.1795  0.2094
   45phy    C22 1202   1.191   2.481   2.357 -0.4017 -0.0279 -0.2090
   45phy    C21 1203   1.319   2.524   2.434 -0.0778  0.3974 -0.0330
   45phy    C20 1204   1.393   2.400   2.482 -0.1621  0.0642 -0.2192
   45phy    C18 1205   1.497   2.423   2.598 -0.5580  0.2380 -0.0624
   45phy    O01 1206   1.434   2.499   2.710  0.2938  0.3347  0.2455
   45phy    H01 1207   1.508   2.522   2.764 -1.4165  0.3698  2.7282
   45phy    C19 1208   1.517   2.288   2.667  0.5204  0.2067  0.3699
   45phy    C13 1209   1.642   2.492   2.557 -0.2360 -0.5761  0.2710
   45phy     H3 1210   1.682   2.447   2.462  0.6168  2.4520 -0.9080
   45phy    O33 1211   1.751   2.463   2.648  0.1077 -0.2617 -0.0656
   45phy    H1B 1212   1.835   2.463   2.605 -0.0738 -0.1496 -0.4217
   45phy    C12 1213   1.640   2.644   2.526  0.6238 -0.6385 -0.0389
   45phy    O11 1214   1.615   2.731   2.631  0.1552 -0.1763 -0.5437
   45phy    H1A 1215   1.545   2.785   2.600  0.4698 -0.2276 -1.3898
   46phy    C35 1216   2.465   3.408   1.815 -0.7584  0.1663 -0.5968
   46phy    C33 1217   2.548   3.273   1.828  0.2936  0.0299 -0.1278
   46phy    C34 1218   2.696   3.304   1.786 -0.4749 -0.2077  0.1628
   46phy    C32 1219   2.536   3.211   1.969  0.0278 -0.2382  0.4601
   46phy    C31 1220   2.413   3.117   1.977 -0.1571 -0.7447  0.3342
   46phy    C30 1221   2.371   3.081   2.125  0.5774 -0.2401  0.1695
   46phy    C28 1222   2.245   2.994   2.146  0.1930 -0.1181  0.4165
   46phy    C29 1223   2.255   2.841   2.125  0.0519 -0.1792  0.2913
   46phy    C27 1224   2.195   3.013   2.288 -0.0272 -0.4964  0.1780
   46phy    C26 1225   2.057   3.073   2.312  0.2512  0.1061  0.3075
   46phy    C25 1226   2.035   3.095   2.461 -0.2581 -0.4915  0.3965
   46phy    C23 1227   1.888   3.131   2.495 -0.4075 -0.4984 -0.6019
   46phy    C24 1228   1.800   3.006   2.518 -0.1726  0.0498  0.1472
   46phy    C22 1229   1.882   3.213   2.631  0.7103  0.0419 -0.1403
   46phy    C21 1230   1.752   3.296   2.650  0.0692 -0.3931  0.3323
   46phy    C20 1231   1.743   3.345   2.794  0.3066 -0.2230 -0.0695
   46phy    C18 1232   1.634   3.446   2.853 -0.5634  0.1448  0.1206
   46phy    O01 1233   1.510   3.405   2.794 -0.1578  0.1016 -0.4136
   46phy    H01 1234   1.466   3.484   2.768  2.4985  1.5735 -0.8046
   46phy    C19 1235   1.632   3.419   3.006  0.1301  0.1309  0.1543
   46phy    C13 1236   1.662   3.603   2.804 -0.4915 -0.1609  0.1176
   46phy     H3 1237   1.713   3.603   2.704 -0.8469  1.7816 -0.0916
   46phy    O33 1238   1.765   3.662   2.879 -0.1814 -0.3328 -0.2123
   46phy    H1B 1239   1.732   3.695   2.961 -1.2644  0.4311 -0.9199
   46phy    C12 1240   1.534   3.700   2.784 -0.8105 -0.1486  0.0229
   46phy    O11 1241   1.430   3.639   2.721  0.5266  0.6627  0.4577
   46phy    H1A 1242   1.374   3.709   2.693  0.4701 -0.0462 -1.2894
   47phy    C35 1243   0.856   2.305   1.412  0.1886  0.3947  0.4864
   47phy    C33 1244   0.786   2.412   1.499 -0.0260 -0.1711  0.0262
   47phy    C34 1245   0.868   2.450   1.618  0.5920  0.0494 -0.2747
   47phy    C32 1246   0.744   2.538   1.421 -0.9563  0.4440 -0.0725
   47phy    C31 1247   0.610   2.591   1.459  0.4451 -0.4072  0.4677
   47phy    C30 1248   0.562   2.700   1.361 -0.1451  0.1934  0.5142
   47phy    C28 1249   0.442   2.796   1.384  0.0199  0.1265 -0.1724
   47phy    C29 1250   0.461   2.879   1.512  0.6042  0.2380  0.1521
   47phy    C27 1251   0.412   2.892   1.266 -0.1021 -0.1151  0.2418
   47phy    C26 1252   0.278   2.869   1.196 -0.3863 -0.2281  0.2738
   47phy    C25 1253   0.248   2.975   1.088 -0.1941  0.0431 -0.1815
   47phy    C23 1254   0.114   2.956   1.011 -0.0644 -0.4573  0.2028
   47phy    C24 1255   0.020   3.066   1.056 -0.3527  0.4122 -0.1831
   47phy    C22 1256   0.135   2.965   0.859  0.1689  0.3725 -0.4245
   47phy    C21 1257   0.038   2.888   0.772  0.0593 -0.5812  0.2915
   47phy    C20 1258   0.065   2.903   0.620 -0.0581 -0.0954  0.0433
   47phy    C18 1259  -0.027   2.830   0.517 -0.2570 -0.0353  0.1238
   47phy    O01 1260  -0.028   2.686   0.538 -0.3032 -0.3407 -0.0927
   47phy    H01 1261   0.044   2.651   0.587  1.8800  0.9729 -2.1373
   47phy    C19 1262   0.045   2.861   0.386  0.2396  0.1539  0.6503
   47phy    C13 1263  -0.176   2.881   0.524  0.3165 -0.1478  0.0619
   47phy     H3 1264  -0.206   2.847   0.626  2.5932 -1.0920  0.4757
   47phy    O33 1265  -0.190   3.022   0.549  0.2061  0.2185 -0.0135
   47phy    H1B 1266  -0.278   3.055   0.551  1.1136  2.9127 -0.2179
   47phy    C12 1267  -0.307   2.821   0.462 -0.4146  0.0507  0.2464
   47phy    O11 1268  -0.292   2.684   0.437 -0.1903 -0.1552  0.2053
   47phy    H1A 1269  -0.250   2.646   0.512 -0.1391  0.4266  0.4744
   48phy    C35 1270   1.559   3.258   2.253 -0.5706 -0.1163  0.6564
   48phy    C33 1271   1.533   3.118   2.208  0.4527 -0.0125 -0.2600
   48phy    C34 1272   1.410   3.129   2.119  0.2237  0.5044 -0.6015
   48phy    C32 1273   1.654   3.058   2.145  0.1894  0.4784  0.6151
   48phy    C31 1274   1.657   2.909   2.117  0.5049 -0.2291  0.1770
   48phy    C30 1275   1.790   2.857   2.057 -0.3522  0.0032  0.1989
   48phy    C28 1276   1.781   2.719   1.992 -0.2807  0.5531  0.8561
   48phy    C29 1277   1.729   2.721   1.846  0.6081  0.3422  0.3628
   48phy    C27 1278   1.928   2.661   1.989  0.1529  0.0597  0.3130
   48phy    C26 1279   1.946   2.518   2.032  0.0085 -0.0527 -0.4181
   48phy    C25 1280   2.092   2.485   2.037 -0.0662  0.5689 -0.3083
   48phy    C23 1281   2.129   2.339   2.075 -0.3406 -0.6434  0.1269
   48phy    C24 1282   2.138   2.245   1.950  0.3813  0.2198  0.2522
   48phy    C22 1283   2.253   2.341   2.171  0.7376  0.1030  0.7100
   48phy    C21 1284   2.241   2.255   2.300 -0.0391 -0.0838  0.3185
   48phy    C20 1285   2.344   2.294   2.409  0.5987 -0.3269 -0.0825
   48phy    C18 1286   2.301   2.377   2.541 -0.5137 -0.2122 -0.2032
   48phy    O01 1287   2.214   2.306   2.631  0.2417  0.2991 -0.3230
   48phy    H01 1288   2.231   2.214   2.623 -0.7225 -0.0484  1.2923
   48phy    C19 1289   2.433   2.378   2.627 -0.1901 -0.2102 -0.2074
   48phy    C13 1290   2.245   2.528   2.515  0.0912 -0.3929  0.1988
   48phy     H3 1291   2.307   2.581   2.438 -0.5148 -1.1735 -0.8731
   48phy    O33 1292   2.254   2.615   2.625  0.5442  0.6263 -0.8173
   48phy    H1B 1293   2.252   2.578   2.711  1.3192  1.0751 -0.5890
   48phy    C12 1294   2.091   2.546   2.473 -0.3741  0.3273  0.0320
   48phy    O11 1295   1.992   2.465   2.535 -0.2976  0.1255 -0.4466
   48phy    H1A 1296   2.042   2.404   2.586 -0.0827  0.4759 -0.2337
   49phy    C35 1297   1.095   1.938   1.832  0.0934  0.1466  0.1418
   49phy    C33 1298   1.173   1.992   1.717  0.0713 -0.0024  0.3620
   49phy    C34 1299   1.083   2.008   1.596  0.0989 -0.8851  0.0665
   49phy    C32 1300   1.236   2.129   1.748  0.0304  0.7259 -0.1854
   49phy    C31 1301   1.387   2.116   1.777 -0.0098  0.0622 -0.3984
   49phy    C30 1302   1.442   2.241   1.837  0.0332 -0.3746 -0.0673
   49phy    C28 1303   1.589   2.225   1.872 -0.4815  0.1249 -0.7740
   49phy    C29 1304   1.680   2.308   1.785 -0.2014  0.0055 -0.0545
   49phy    C27 1305   1.609   2.260   2.022  0.1562  0.5198  0.5103
   49phy    C26 1306   1.667   2.154   2.112 -0.0082  0.1422  0.1329
   49phy    C25 1307   1.727   2.212   2.243  0.5104  0.5525  0.1986
   49phy    C23 1308   1.784   2.104   2.344  0.4302  0.0115  0.6869
   49phy    C24 1309   1.907   2.159   2.411 -0.2067  0.4992 -0.3714
   49phy    C22 1310   1.673   2.058   2.441 -0.0993  0.2768  0.2677
   49phy    C21 1311   1.678   1.911   2.485 -0.6689  0.0225 -0.3336
   49phy    C20 1312   1.560   1.857   2.561  0.1030  0.3143 -0.0062
   49phy    C18 1313   1.552   1.714   2.614  0.6252  1.0381 -0.7614
   49phy    O01 1314   1.675   1.698   2.686  0.3325 -0.2168 -0.4365
   49phy    H01 1315   1.673   1.616   2.732 -0.4490  0.0937  0.1082
   49phy    C19 1316   1.447   1.715   2.726  0.8295  0.3522  0.2314
   49phy    C13 1317   1.522   1.598   2.497  0.2784  0.0811  0.0445
   49phy     H3 1318   1.440   1.633   2.428  0.6033  0.5630 -0.1069
   49phy    O33 1319   1.463   1.480   2.546 -0.0599  0.3061 -0.1036
   49phy    H1B 1320   1.431   1.432   2.472  0.0295  0.9278 -0.5535
   49phy    C12 1321   1.638   1.565   2.395 -0.1836  0.4291  0.1441
   49phy    O11 1322   1.742   1.497   2.453  0.2013 -0.0923 -0.5292
   49phy    H1A 1323   1.712   1.416   2.488 -1.9460  0.3626 -1.1781
   50phy    C35 1324   0.758   1.718   0.413  0.9571  0.2038  0.4243
   50phy    C33 1325   0.676   1.846   0.424 -0.2761 -0.5027  0.2703
   50phy    C34 1326   0.525   1.816   0.394 -0.4216 -0.0222 -0.3137
   50phy    C32 1327   0.712   1.911   0.568  0.3280  0.2378 -0.0442
   50phy    C31 1328   0.697   2.062   0.575 -0.1324 -0.4038  0.0810
   50phy    C30 1329   0.755   2.126   0.699 -0.4014  0.4680 -0.9427
   50phy    C28 1330   0.723   2.277   0.722  0.3706  0.0110  0.1621
   50phy    C29 1331   0.680   2.306   0.870  0.2684  0.3463  0.5539
   50phy    C27 1332   0.847   2.363   0.687  0.5363 -0.3235  0.1298
   50phy    C26 1333   0.845   2.495   0.615  0.3493 -0.3191  0.3590
   50phy    C25 1334   0.987   2.535   0.565 -0.4215 -0.0100 -0.1870
   50phy    C23 1335   0.986   2.654   0.470  0.0955  0.1208  0.4086
   50phy    C24 1336   0.976   2.792   0.537 -0.1966  0.2160  0.2570
   50phy    C22 1337   1.114   2.652   0.383 -0.0440  0.4198  0.0733
   50phy    C21 1338   1.079   2.612   0.240 -0.5162 -0.0726  0.0496
   50phy    C20 1339   1.184   2.628   0.137 -0.0002 -0.2904  0.1549
   50phy    C18 1340   1.148   2.591  -0.009 -0.8399 -0.4321  0.4695
   50phy    O01 1341   1.087   2.460  -0.012  0.5707  0.0127 -0.1906
   50phy    H01 1342   0.996   2.472   0.009  1.0046 -0.5471  2.3881
   50phy    C19 1343   1.289   2.597  -0.077  0.1905  0.1240 -0.1958
   50phy    C13 1344   1.062   2.704  -0.083  0.4732 -0.6771  0.1625
   50phy     H3 1345   0.963   2.695  -0.031  0.1227 -0.6827 -0.4928
   50phy    O33 1346   1.088   2.843  -0.061 -0.0156 -0.2459  0.2045
   50phy    H1B 1347   1.147   2.865  -0.131 -1.7182  1.1735 -0.8661
   50phy    C12 1348   0.974   2.681  -0.214 -0.2195 -0.2393  0.2528
   50phy    O11 1349   0.946   2.550  -0.250 -0.6378  0.1578  0.0202
   50phy    H1A 1350   1.018   2.512  -0.295 -0.7475 -0.7292  0.5670
   51phy    C35 1351   2.128   1.918   1.669 -0.0226 -0.2279 -0.0975
   51phy    C33 1352   1.985   1.888   1.649 -0.0249 -0.2476 -0.5892
   51phy    C34 1353   1.909   1.911   1.780 -0.4512  0.0322  0.1226
   51phy    C32 1354   1.927   1.973   1.537 -0.1148  0.4109  0.3549
   51phy    C31 1355   1.797   1.912   1.477  0.0565 -0.1866  0.2501
   51phy    C30 1356   1.734   2.002   1.367 -0.0100  0.2789 -0.2574
   51phy    C28 1357   1.599   1.959   1.303 -0.1853  0.3296  0.0693
   51phy    C29 1358   1.485   1.978   1.399  0.5158  0.3427 -0.4394
   51phy    C27 1359   1.579   2.038   1.171 -0.2899 -0.2428 -0.1565
   51phy    C26 1360   1.642   1.977   1.047  0.6813 -0.1168  0.1988
   51phy    C25 1361   1.587   2.066   0.930 -0.2775 -0.2106 -0.4053
   51phy    C23 1362   1.633   2.044   0.787 -0.3446  0.4084 -0.3140
   51phy    C24 1363   1.571   1.920   0.724  0.0174 -0.1228  0.1135
   51phy    C22 1364   1.589   2.171   0.715  0.4419 -0.2783  0.3652
   51phy    C21 1365   1.654   2.214   0.584  0.7191  0.1472  0.0162
   51phy    C20 1366   1.584   2.344   0.525 -0.1081  0.4333  0.3860
   51phy    C18 1367   1.616   2.392   0.381 -0.3971 -0.3525  0.1759
   51phy    O01 1368   1.762   2.397   0.363 -0.0812  0.0597 -0.2448
   51phy    H01 1369   1.798   2.478   0.395  1.5675 -0.1341 -1.5013
   51phy    C19 1370   1.571   2.539   0.380  0.1090 -0.1950 -0.2700
   51phy    C13 1371   1.556   2.302   0.264  0.5095 -0.2556 -0.4273
   51phy     H3 1372   1.607   2.203   0.280 -0.2623 -0.4042  1.3353
   51phy    O33 1373   1.421   2.255   0.275  0.5100 -0.4608  0.2520
   51phy    H1B 1374   1.392   2.252   0.364  0.5227 -1.1159  0.2387
   51phy    C12 1375   1.585   2.291   0.109 -0.3370 -0.5872 -0.0541
   51phy    O11 1376   1.698   2.357   0.057 -0.3303  0.2091 -0.2795
   51phy    H1A 1377   1.771   2.312   0.094 -0.6846 -0.1037  0.0478
   52phy    C35 1378   1.136   0.984   0.547 -0.0779  0.2081  0.1014
   52phy    C33 1379   1.219   0.973   0.671  0.0317 -0.3331 -0.5473
   52phy    C34 1380   1.153   0.866   0.761 -0.7398 -0.2156 -0.1523
   52phy    C32 1381   1.369   0.943   0.633  0.0572  0.4955  0.6444
   52phy    C31 1382   1.475   0.989   0.728 -0.1011  0.7540 -0.0024
   52phy    C30 1383   1.615   0.941   0.684  0.0181 -0.0711  0.3218
   52phy    C28 1384   1.725   0.989   0.783  0.3603  0.0199  0.0308
   52phy    C29 1385   1.759   0.877   0.876  0.0947 -0.1235  0.6090
   52phy    C27 1386   1.850   1.021   0.700 -0.3621  0.0599 -0.6234
   52phy    C26 1387   1.863   1.158   0.635 -0.2877  0.2739 -0.4526
   52phy    C25 1388   2.004   1.175   0.574  0.0677  0.2537  0.4359
   52phy    C23 1389   2.007   1.286   0.468 -0.2449 -0.0787  0.4893
   52phy    C24 1390   2.103   1.396   0.505 -0.1259  0.1232 -0.1156
   52phy    C22 1391   2.035   1.226   0.322  0.2297 -0.4834 -0.7066
   52phy    C21 1392   1.939   1.289   0.219  0.1969  0.8537 -0.3648
   52phy    C20 1393   1.961   1.225   0.078 -0.0146  0.4822  0.1326
   52phy    C18 1394   1.847   1.255  -0.036 -0.4980  0.7803 -0.3676
   52phy    O01 1395   1.725   1.201   0.023 -0.3180 -0.1504  0.1113
   52phy    H01 1396   1.739   1.113   0.054 -0.5504 -0.9442 -1.8660
   52phy    C19 1397   1.885   1.164  -0.151 -0.3490 -0.0067 -0.3699
   52phy    C13 1398   1.838   1.412  -0.076  0.4917  0.1096  0.2295
   52phy     H3 1399   1.816   1.463   0.021 -0.9718 -0.1214  0.0373
   52phy    O33 1400   1.957   1.488  -0.110 -0.0623 -0.0759 -0.4794
   52phy    H1B 1401   1.969   1.494  -0.203 -2.2398  0.1091 -0.8167
   52phy    C12 1402   1.704   1.474  -0.125 -0.5603 -0.0489  0.0153
   52phy    O11 1403   1.700   1.498  -0.259 -0.9033 -0.1436 -0.6470
   52phy    H1A 1404   1.734   1.426  -0.308  1.1607  0.4554 -0.1965
   53phy    C35 1405   0.745   3.795   0.855 -0.6279 -0.0345 -0.0548
   53phy    C33 1406   0.833   3.686   0.912  0.5272 -0.1831  0.0974
   53phy    C34 1407   0.818   3.681   1.065 -0.0692  0.0824  0.2415
   53phy    C32 1408   0.791   3.555   0.837  0.1223 -0.1140 -0.0987
   53phy    C31 1409   0.908   3.469   0.786 -0.0498  0.2398 -0.0513
   53phy    C30 1410   0.861   3.366   0.684  0.2812  0.3245 -0.0648
   53phy    C28 1411   0.980   3.297   0.617 -0.2843 -0.6862  0.7793
   53phy    C29 1412   0.956   3.150   0.614  0.2961  0.2940  0.0731
   53phy    C27 1413   0.998   3.358   0.473 -0.1658 -0.3809 -0.3270
   53phy    C26 1414   1.147   3.374   0.444 -0.6392  0.3121 -0.0585
   53phy    C25 1415   1.175   3.450   0.316 -0.1475  0.1609  0.1036
   53phy    C23 1416   1.320   3.450   0.261  0.6182 -0.1300  0.5693
   53phy    C24 1417   1.318   3.396   0.117  0.4999  0.1465  0.3264
   53phy    C22 1418   1.386   3.589   0.281  0.3724  0.2301 -0.2572
   53phy    C21 1419   1.539   3.592   0.263 -0.5203  0.0314 -0.1479
   53phy    C20 1420   1.597   3.736   0.279 -0.3582  0.4151  0.0795
   53phy    C18 1421   1.748   3.765   0.253  0.1716 -0.5310 -0.0641
   53phy    O01 1422   1.831   3.659   0.307  0.0670  0.1141  0.3356
   53phy    H01 1423   1.794   3.616   0.382  0.7301 -1.1989 -0.0600
   53phy    C19 1424   1.766   3.889   0.338  0.3217 -0.1393  0.0984
   53phy    C13 1425   1.774   3.780   0.094 -0.3272  0.0325 -0.1511
   53phy     H3 1426   1.790   3.673   0.065  1.0232 -0.0854  0.8720
   53phy    O33 1427   1.669   3.806   0.000  0.3145 -0.6759 -0.1091
   53phy    H1B 1428   1.649   3.898  -0.001  0.5212 -0.6301 -1.2278
   53phy    C12 1429   1.909   3.803   0.023  0.2229 -0.6936 -0.2481
   53phy    O11 1430   1.931   3.935  -0.007  0.6103 -0.1209  0.0532
   53phy    H1A 1431   1.873   3.955  -0.078  0.6001  2.5277  0.7301
   54phy    C35 1432   3.554   2.505   0.544 -0.6778  0.2155  0.0700
   54phy    C33 1433   3.561   2.456   0.684 -0.1055 -0.8598 -0.0768
   54phy    C34 1434   3.680   2.363   0.702  0.4171  0.0515  0.2377
   54phy    C32 1435   3.581   2.578   0.778 -0.1733 -0.4540  0.1154
   54phy    C31 1436   3.478   2.587   0.888  0.1121  0.0798  0.3612
   54phy    C30 1437   3.493   2.713   0.974 -0.1961  0.2404 -0.2066
   54phy    C28 1438   3.381   2.735   1.078 -0.1459 -0.2800  0.4117
   54phy    C29 1439   3.446   2.766   1.215  0.0435 -0.0567 -0.7677
   54phy    C27 1440   3.273   2.839   1.038 -0.2508 -0.1903  0.3171
   54phy    C26 1441   3.165   2.796   0.940  0.3652 -0.1121 -0.6769
   54phy    C25 1442   3.023   2.863   0.951 -0.4624 -0.1855 -0.0604
   54phy    C23 1443   2.920   2.782   0.873  0.1763  0.2838  0.1020
   54phy    C24 1444   2.855   2.670   0.961 -0.2443 -0.5699 -0.5001
   54phy    C22 1445   2.812   2.873   0.818  0.5481 -0.3225 -0.3694
   54phy    C21 1446   2.835   2.913   0.672  0.2410 -0.2852 -0.1736
   54phy    C20 1447   2.733   3.018   0.619  0.1111  0.4444 -0.0693
   54phy    C18 1448   2.752   3.071   0.469  0.5757  0.2893  0.5015
   54phy    O01 1449   2.888   3.110   0.441 -0.1387 -0.0638 -0.2745
   54phy    H01 1450   2.934   3.039   0.401 -0.0746  0.3405 -0.9199
   54phy    C19 1451   2.659   3.190   0.470  0.4236  0.2204  0.0548
   54phy    C13 1452   2.707   2.958   0.361  0.2584 -0.9383 -0.5704
   54phy     H3 1453   2.783   2.877   0.377  1.7285  0.7070  1.2563
   54phy    O33 1454   2.587   2.881   0.391  0.3315 -0.6656  0.6661
   54phy    H1B 1455   2.595   2.793   0.361  0.2367 -0.6702  0.6553
   54phy    C12 1456   2.735   2.958   0.202 -0.0755  0.6548  0.0897
   54phy    O11 1457   2.855   3.024   0.163  0.4310 -0.9238  0.4744
   54phy    H1A 1458   2.836   3.115   0.148  1.2370 -0.8851 -0.4067
   55phy    C35 1459   0.526   4.355   1.727  0.3575 -0.1402 -0.2581
   55phy    C33 1460   0.481   4.208   1.722  0.5176 -0.1291  0.0580
   55phy    C34 1461   0.525   4.136   1.849 -0.1582 -0.4469  0.2352
   55phy    C32 1462   0.328   4.199   1.704  0.0259  0.1549 -0.0777
   55phy    C31 1463   0.274   4.149   1.570  0.0779  0.3178 -0.2643
   55phy    C30 1464   0.123   4.172   1.562 -0.0311  0.0545 -0.6360
   55phy    C28 1465   0.065   4.111   1.439  0.7024  0.2550 -0.8780
   55phy    C29 1466   0.019   3.971   1.472  0.1470  0.0843  0.1027
   55phy    C27 1467  -0.051   4.199   1.390 -0.1620  0.1883 -0.1353
   55phy    C26 1468  -0.068   4.197   1.236 -0.3565  0.4301  0.3293
   55phy    C25 1469  -0.171   4.298   1.185 -0.1242  0.3225  0.4904
   55phy    C23 1470  -0.208   4.260   1.043 -0.7866  0.3265  0.2610
   55phy    C24 1471  -0.356   4.224   1.028  0.4308  0.2675  0.1890
   55phy    C22 1472  -0.201   4.384   0.956  0.2008  0.1762 -0.0423
   55phy    C21 1473  -0.145   4.389   0.808 -0.1953  0.9327 -0.4452
   55phy    C20 1474  -0.173   4.519   0.736  0.2822  0.4694  0.4303
   55phy    C18 1475  -0.145   4.530   0.583  0.3546 -0.5702 -0.0616
   55phy    O01 1476  -0.008   4.494   0.568 -0.0834  0.1391  0.3281
   55phy    H01 1477   0.029   4.547   0.500 -0.0417  0.7309  0.8074
   55phy    C19 1478  -0.153   4.682   0.562  0.2630 -0.0599 -0.1079
   55phy    C13 1479  -0.244   4.445   0.490  0.2424  0.3831  0.4471
   55phy     H3 1480  -0.246   4.343   0.537 -1.3615 -0.3312 -1.0720
   55phy    O33 1481  -0.385   4.471   0.494 -0.0837  0.3202  0.7332
   55phy    H1B 1482  -0.406   4.555   0.460 -0.3411 -0.0926 -0.1616
   55phy    C12 1483  -0.203   4.373   0.359  0.2508  0.5627  0.1402
   55phy    O11 1484  -0.264   4.415   0.240 -0.2372 -0.0523 -0.5317
   55phy    H1A 1485  -0.355   4.391   0.241 -0.4131  0.5991 -0.4148
   56phy    C35 1486   3.433   2.923   2.415  0.4395  0.3146  0.0657
   56phy    C33 1487   3.421   3.039   2.313 -0.0889 -0.4257 -0.6914
   56phy    C34 1488   3.547   3.122   2.301  0.0909  0.2950  0.6285
   56phy    C32 1489   3.363   2.986   2.183 -0.1878  0.1887  0.6616
   56phy    C31 1490   3.212   3.005   2.159  0.2915 -0.1013  0.0953
   56phy    C30 1491   3.161   2.955   2.021 -0.3321 -0.3251  0.2263
   56phy    C28 1492   3.010   2.951   1.995  0.1228  0.0221  0.2394
   56phy    C29 1493   2.975   2.988   1.853 -0.0201 -0.1571 -0.3005
   56phy    C27 1494   2.951   2.820   2.035 -0.2457  0.9231  0.1686
   56phy    C26 1495   2.819   2.826   2.119 -0.6318 -0.4499  0.2425
   56phy    C25 1496   2.769   2.692   2.154 -0.3771 -0.6340  0.5072
   56phy    C23 1497   2.629   2.686   2.214  0.1700  0.1889 -0.3070
   56phy    C24 1498   2.553   2.557   2.192  0.0567 -0.6705  0.5045
   56phy    C22 1499   2.641   2.718   2.364  0.1057 -0.2701 -0.1969
   56phy    C21 1500   2.532   2.809   2.421 -0.3616 -0.5062 -0.0304
   56phy    C20 1501   2.544   2.821   2.573 -0.4927 -0.0278 -0.0408
   56phy    C18 1502   2.442   2.894   2.660  0.1798  0.2854  0.8448
   56phy    O01 1503   2.308   2.851   2.633  0.2549 -0.3595 -0.6013
   56phy    H01 1504   2.294   2.758   2.643  0.4752 -0.4866 -1.4260
   56phy    C19 1505   2.473   2.846   2.801  0.4085  0.0372 -0.7284
   56phy    C13 1506   2.455   3.057   2.643  0.0562  0.2201  0.1357
   56phy     H3 1507   2.457   3.077   2.533  1.1410  0.6322  0.2124
   56phy    O33 1508   2.584   3.111   2.680 -0.0280  0.2853 -0.2875
   56phy    H1B 1509   2.642   3.099   2.608 -0.8874 -0.3447 -0.8888
   56phy    C12 1510   2.349   3.158   2.704  0.0912  0.1002 -0.1440
   56phy    O11 1511   2.338   3.178   2.846  0.4430 -0.1512  0.1066
   56phy    H1A 1512   2.304   3.263   2.865 -0.2926 -0.3250 -0.3757
   57phy    C35 1513   1.384   3.426   1.202  0.4695  0.3985 -0.0306
   57phy    C33 1514   1.272   3.327   1.170  0.5963  0.2044  0.5150
   57phy    C34 1515   1.306   3.193   1.228  0.1982 -0.1547  0.3547
   57phy    C32 1516   1.133   3.382   1.210 -0.0126  0.1626  0.7018
   57phy    C31 1517   1.007   3.310   1.159  0.0204  0.3605  0.3035
   57phy    C30 1518   0.890   3.316   1.255 -0.4656 -0.5409 -0.0066
   57phy    C28 1519   0.754   3.253   1.217 -0.1843  0.6009  0.2813
   57phy    C29 1520   0.686   3.202   1.342  0.4685  0.1427 -0.3848
   57phy    C27 1521   0.662   3.356   1.138  0.0017 -0.1077  0.5672
   57phy    C26 1522   0.547   3.305   1.051  0.0800  0.0868  0.0571
   57phy    C25 1523   0.462   3.417   0.997  0.3510  0.2780  0.0280
   57phy    C23 1524   0.353   3.391   0.896  0.1142  0.0769  0.1499
   57phy    C24 1525   0.221   3.387   0.964  0.0562  0.2585 -0.4773
   57phy    C22 1526   0.338   3.501   0.789 -0.4593  0.1110 -0.1533
   57phy    C21 1527   0.434   3.481   0.667 -0.0976  0.4637  0.0112
   57phy    C20 1528   0.435   3.604   0.572  0.5903 -0.2276 -0.1952
   57phy    C18 1529   0.547   3.609   0.464 -0.1881 -0.3398 -0.3314
   57phy    O01 1530   0.676   3.562   0.515  0.2092  0.7080  0.5950
   57phy    H01 1531   0.691   3.602   0.599 -0.2115  0.7229  0.6653
   57phy    C19 1532   0.571   3.763   0.429  0.5796 -0.1328  0.6326
   57phy    C13 1533   0.503   3.521   0.338  0.0467  1.2724  0.4988
   57phy     H3 1534   0.517   3.414   0.368 -0.7953  0.7021 -1.0468
   57phy    O33 1535   0.362   3.511   0.301 -0.1315 -0.2683 -0.2297
   57phy    H1B 1536   0.353   3.434   0.249  1.1203 -0.9427  0.5047
   57phy    C12 1537   0.609   3.480   0.221  0.5808 -0.4689 -0.1363
   57phy    O11 1538   0.742   3.475   0.267 -0.1594 -0.1795 -0.0986
   57phy    H1A 1539   0.750   3.471   0.360  1.5915 -1.8465 -0.2283
   58phy    C35 1540   0.869   3.019   1.637  0.2204 -0.0486  0.5249
   58phy    C33 1541   0.997   3.100   1.646 -0.4656 -0.1450  0.2604
   58phy    C34 1542   1.068   3.076   1.512 -0.5719  0.0276 -0.1039
   58phy    C32 1543   0.958   3.247   1.668 -0.2903 -0.2164 -0.0797
   58phy    C31 1544   1.061   3.317   1.763  0.5759  0.1977 -0.4391
   58phy    C30 1545   1.012   3.457   1.798  0.3029  0.0493 -0.0906
   58phy    C28 1546   1.123   3.528   1.880 -0.1537 -0.2925 -0.2068
   58phy    C29 1547   1.141   3.666   1.827 -0.2391  0.2132 -0.4666
   58phy    C27 1548   1.092   3.535   2.029  0.1565  0.2234  0.3583
   58phy    C26 1549   1.206   3.524   2.127 -0.0813  0.1248  0.2110
   58phy    C25 1550   1.167   3.541   2.279 -0.2482  0.1305 -0.2092
   58phy    C23 1551   1.281   3.504   2.379  0.1342 -0.6414  0.8110
   58phy    C24 1552   1.380   3.623   2.395 -0.3434  0.4851  0.2760
   58phy    C22 1553   1.221   3.459   2.510 -0.3195 -0.1114 -0.7157
   58phy    C21 1554   1.289   3.332   2.569  0.0848  0.0760  0.5209
   58phy    C20 1555   1.226   3.280   2.700  0.0674 -0.2254  0.2468
   58phy    C18 1556   1.290   3.157   2.775  0.2106  0.2049  0.0115
   58phy    O01 1557   1.428   3.154   2.775 -0.4846 -0.1893  0.4663
   58phy    H01 1558   1.450   3.244   2.789  0.7488 -0.2520 -0.7902
   58phy    C19 1559   1.261   3.188   2.920  0.7316  0.2242  0.0052
   58phy    C13 1560   1.236   3.009   2.725  0.0525 -1.0439 -0.8852
   58phy     H3 1561   1.124   3.008   2.721 -0.0194 -2.0213  0.5581
   58phy    O33 1562   1.258   2.913   2.828  0.2242 -0.2844  0.1130
   58phy    H1B 1563   1.348   2.896   2.847  0.2843  0.7306  0.8736
   58phy    C12 1564   1.293   2.959   2.587  0.0887  0.6989  0.0542
   58phy    O11 1565   1.433   2.954   2.584 -0.0880 -0.3699  0.2559
   58phy    H1A 1566   1.458   3.043   2.602 -1.9618  0.1664  0.4242
   59phy    C35 1567   1.115   2.395   0.939  0.2360  0.4737 -0.2463
   59phy    C33 1568   1.235   2.457   1.006  0.0742 -0.3152  0.2822
   59phy    C34 1569   1.326   2.348   1.058  0.4205  0.3919  0.2182
   59phy    C32 1570   1.330   2.542   0.913 -0.9206  0.2741  0.2649
   59phy    C31 1571   1.269   2.670   0.864  0.1257 -0.6140 -0.2841
   59phy    C30 1572   1.380   2.746   0.792 -0.5642  0.0073 -0.0882
   59phy    C28 1573   1.366   2.893   0.745  0.2951 -0.2900  0.1442
   59phy    C29 1574   1.417   2.983   0.856 -0.0983 -0.0750 -0.0445
   59phy    C27 1575   1.459   2.923   0.623 -0.6487  0.5598 -0.1174
   59phy    C26 1576   1.413   2.891   0.478  0.3353  0.2733 -0.2576
   59phy    C25 1577   1.511   2.968   0.383  0.2242 -0.0818  0.0229
   59phy    C23 1578   1.511   2.927   0.233 -0.1013  0.1503 -0.7824
   59phy    C24 1579   1.412   2.996   0.142  0.1539  0.2630 -0.1277
   59phy    C22 1580   1.644   2.972   0.180 -0.1673 -0.0618  0.1872
   59phy    C21 1581   1.727   2.864   0.119 -0.0442  0.1355 -0.5457
   59phy    C20 1582   1.864   2.924   0.100 -0.4098  0.1065  0.0241
   59phy    C18 1583   1.972   2.871   0.003  0.1273  0.2837  0.1696
   59phy    O01 1584   2.001   2.736   0.026 -0.0745  0.2812  0.0953
   59phy    H01 1585   1.925   2.684   0.011 -0.7801  1.3019  0.0599
   59phy    C19 1586   2.098   2.941   0.054  0.3237  0.0325  0.4087
   59phy    C13 1587   1.935   2.893  -0.154 -0.0425  0.1339 -0.6192
   59phy     H3 1588   1.857   2.815  -0.173  0.3922 -0.5177  0.2176
   59phy    O33 1589   1.861   3.002  -0.199  0.0418 -0.2785 -0.0400
   59phy    H1B 1590   1.920   3.045  -0.256  0.2867 -3.2404 -2.2445
   59phy    C12 1591   2.020   2.846  -0.281 -0.1111  0.2114 -0.3943
   59phy    O11 1592   2.081   2.952  -0.352  0.2859  0.0924  0.0871
   59phy    H1A 1593   2.155   2.927  -0.404  0.0581  1.5748 -0.9956
   60phy    C35 1594   0.034   0.337   1.295  0.5940  0.0563  0.0327
   60phy    C33 1595  -0.090   0.242   1.294 -0.0956 -0.3998  0.2397
   60phy    C34 1596  -0.174   0.290   1.410 -0.0362  0.2540  0.0659
   60phy    C32 1597  -0.169   0.247   1.169 -0.1417  0.0627  0.2823
   60phy    C31 1598  -0.145   0.135   1.069 -0.1416 -0.3495 -0.0807
   60phy    C30 1599  -0.225   0.173   0.945  0.4131  0.3472  0.0941
   60phy    C28 1600  -0.227   0.070   0.829  0.1874  0.1045 -0.3299
   60phy    C29 1601  -0.376   0.034   0.799  0.0987 -0.2810  0.0328
   60phy    C27 1602  -0.159   0.135   0.704 -0.5590 -0.1200 -0.1108
   60phy    C26 1603  -0.070   0.037   0.630  0.2759 -0.2565 -0.3690
   60phy    C25 1604  -0.015   0.099   0.499  0.1614 -0.4053 -0.1223
   60phy    C23 1605   0.107   0.025   0.448 -0.0201  0.2552 -0.3380
   60phy    C24 1606   0.060  -0.061   0.325 -0.1032 -0.1432  0.2650
   60phy    C22 1607   0.223   0.125   0.410  0.2836  0.0459 -0.2673
   60phy    C21 1608   0.345   0.082   0.491  0.5337  0.2891  0.4439
   60phy    C20 1609   0.467   0.172   0.471  0.1207 -0.0757  0.2587
   60phy    C18 1610   0.610   0.116   0.456 -0.1993  0.6059  0.0258
   60phy    O01 1611   0.636   0.003   0.542  0.4429  0.4653 -0.3954
   60phy    H01 1612   0.634   0.031   0.632  0.3121 -0.7069 -0.0052
   60phy    C19 1613   0.693   0.234   0.514 -0.2473  0.0844 -0.0091
   60phy    C13 1614   0.646   0.079   0.301  0.4327  0.5717 -0.1273
   60phy     H3 1615   0.577  -0.005   0.277 -1.0937  1.9920 -0.9496
   60phy    O33 1616   0.603   0.164   0.206 -0.2652  0.3588 -0.1996
   60phy    H1B 1617   0.654   0.242   0.191  1.5823 -0.4499  1.4412
   60phy    C12 1618   0.767  -0.009   0.257 -0.0617 -0.6708  0.5256
   60phy    O11 1619   0.888   0.058   0.232  0.4440 -0.5263  0.0534
   60phy    H1A 1620   0.944   0.057   0.307  0.7282  0.3036 -0.1307
   61phy    C35 1621   0.409   0.046   2.135 -0.2836 -0.2338 -0.3004
   61phy    C33 1622   0.425  -0.041   2.011 -0.4908  0.6558 -0.1237
   61phy    C34 1623   0.301  -0.045   1.924 -0.0963  0.2277 -0.2976
   61phy    C32 1624   0.556   0.008   1.934  0.3356  0.3341  0.4760
   61phy    C31 1625   0.683  -0.069   1.966  0.9999  0.0738  0.0353
   61phy    C30 1626   0.804  -0.008   1.890 -0.0973 -0.0635  0.4683
   61phy    C28 1627   0.942  -0.071   1.933  0.1495 -0.5979 -0.0576
   61phy    C29 1628   1.029  -0.081   1.810  0.3974 -0.5313 -0.0794
   61phy    C27 1629   1.016   0.017   2.038  0.2341  0.4683 -0.3561
   61phy    C26 1630   1.068  -0.076   2.143 -0.2771  0.6143 -0.0860
   61phy    C25 1631   1.166  -0.007   2.243  0.3790  0.1955 -0.1389
   61phy    C23 1632   1.247  -0.101   2.331 -1.2042  0.1108 -0.3091
   61phy    C24 1633   1.382  -0.032   2.357  0.1585  0.5133 -0.5066
   61phy    C22 1634   1.180  -0.157   2.454  0.1550  0.2705 -0.0308
   61phy    C21 1635   1.238  -0.283   2.525 -0.0121  0.0784 -0.0183
   61phy    C20 1636   1.140  -0.337   2.634 -0.5629 -0.5411  0.2935
   61phy    C18 1637   1.171  -0.466   2.721 -0.4651  0.4379  0.3290
   61phy    O01 1638   1.291  -0.449   2.807 -0.1254 -0.3858  0.4650
   61phy    H01 1639   1.361  -0.496   2.768  0.5349 -0.6792  1.9533
   61phy    C19 1640   1.054  -0.454   2.826  0.2629 -0.2187 -0.4430
   61phy    C13 1641   1.167  -0.611   2.644  0.0329 -0.4891  0.0246
   61phy     H3 1642   1.078  -0.617   2.576 -0.3408 -0.8036  0.5408
   61phy    O33 1643   1.145  -0.720   2.738  0.1609 -0.5032  0.0470
   61phy    H1B 1644   1.086  -0.787   2.708 -1.4810  0.3159  1.2964
   61phy    C12 1645   1.295  -0.644   2.551  0.1990 -0.2199 -0.3534
   61phy    O11 1646   1.411  -0.621   2.623 -0.3802  0.0189  0.7372
   61phy    H1A 1647   1.474  -0.680   2.586 -1.1302 -0.5950  0.4158
   62phy    C35 1648   0.768   4.639   1.506  0.5770  0.3037 -0.3689
   62phy    C33 1649   0.670   4.752   1.540  0.3225  0.3686  0.1961
   62phy    C34 1650   0.602   4.730   1.674  0.4603 -0.5523  0.5952
   62phy    C32 1651   0.725   4.888   1.539 -0.0156  0.5589  0.2716
   62phy    C31 1652   0.700   4.958   1.409  0.5387  0.0511  0.1116
   62phy    C30 1653   0.759   5.101   1.406 -0.2329  0.3348 -0.1806
   62phy    C28 1654   0.738   5.161   1.265 -0.4375 -0.3952  0.5127
   62phy    C29 1655   0.704   5.311   1.284 -0.3738 -0.2285  0.2490
   62phy    C27 1656   0.872   5.146   1.186 -0.2240  0.3061 -0.1805
   62phy    C26 1657   0.876   5.151   1.031  0.6666  0.4049 -0.5871
   62phy    C25 1658   1.021   5.140   0.978 -0.3912  0.0201  0.2136
   62phy    C23 1659   1.014   5.147   0.826  0.1191 -0.0172  0.4130
   62phy    C24 1660   1.106   5.260   0.773  0.3516  0.2193 -0.3548
   62phy    C22 1661   1.072   5.016   0.774 -0.1471 -0.6219  0.4214
   62phy    C21 1662   0.981   4.937   0.670  0.4869 -0.5074  0.1398
   62phy    C20 1663   1.051   4.798   0.652  0.6245  0.3932  0.0608
   62phy    C18 1664   0.999   4.697   0.548  0.4975  0.1064 -0.3183
   62phy    O01 1665   0.860   4.675   0.573  0.1942  0.0895  0.0364
   62phy    H01 1666   0.829   4.598   0.529 -0.2534  1.0173 -1.3706
   62phy    C19 1667   1.078   4.570   0.581 -0.0487  0.3594 -0.0447
   62phy    C13 1668   1.021   4.743   0.396  0.0907 -0.3606  0.6808
   62phy     H3 1669   0.957   4.835   0.389  1.3379  0.4115 -1.7322
   62phy    O33 1670   1.151   4.808   0.366 -0.0975  0.2348  0.0713
   62phy    H1B 1671   1.205   4.749   0.316  0.0308  0.7976 -0.4795
   62phy    C12 1672   0.942   4.694   0.272  0.4282 -0.0956  0.1714
   62phy    O11 1673   1.002   4.604   0.178  0.2835  0.2507  0.2032
   62phy    H1A 1674   1.096   4.605   0.181  0.3331 -1.8154  2.3028
   63phy    C35 1675   2.760   2.824   1.338  0.3032  0.0429 -0.1233
   63phy    C33 1676   2.886   2.873   1.404 -0.3261  0.5212  0.3465
   63phy    C34 1677   3.000   2.784   1.354  0.3751  0.1730  0.2550
   63phy    C32 1678   2.913   3.024   1.384 -0.4072 -0.0428  0.3626
   63phy    C31 1679   3.010   3.080   1.487 -0.1585 -0.1596  0.3302
   63phy    C30 1680   3.009   3.232   1.476 -0.6806 -0.3171 -0.4823
   63phy    C28 1681   3.097   3.314   1.578  0.6736  0.3928 -0.1510
   63phy    C29 1682   3.247   3.323   1.542  0.2615  0.3085  0.1632
   63phy    C27 1683   3.039   3.460   1.583 -0.2390  0.7062 -0.1298
   63phy    C26 1684   3.003   3.514   1.724  0.8977 -0.5927  0.1834
   63phy    C25 1685   2.953   3.660   1.718 -0.2970 -0.3283 -0.0664
   63phy    C23 1686   2.908   3.716   1.852 -0.0053  0.2591 -0.2578
   63phy    C24 1687   2.942   3.860   1.865 -0.2898 -0.2321  0.3722
   63phy    C22 1688   2.759   3.702   1.874 -0.0372 -0.0259  0.0554
   63phy    C21 1689   2.708   3.669   2.018  0.4191  0.0489 -0.0870
   63phy    C20 1690   2.561   3.680   2.033  0.0661 -0.2024 -0.1748
   63phy    C18 1691   2.477   3.670   2.167 -0.4666  0.8275  0.0711
   63phy    O01 1692   2.553   3.737   2.270 -0.8631  0.1576 -0.0193
   63phy    H01 1693   2.589   3.811   2.225  1.0834  0.0549  1.2577
   63phy    C19 1694   2.356   3.759   2.134  0.1046  0.6465  0.2414
   63phy    C13 1695   2.457   3.511   2.219 -0.3300  0.1646 -0.2267
   63phy     H3 1696   2.553   3.454   2.205 -0.0178  0.7435 -0.4793
   63phy    O33 1697   2.372   3.439   2.126  0.0786  0.7338 -0.3782
   63phy    H1B 1698   2.397   3.454   2.036  1.9206 -0.0700 -0.0523
   63phy    C12 1699   2.407   3.470   2.363 -0.2510  0.1588  0.2369
   63phy    O11 1700   2.478   3.517   2.473 -0.1661 -0.1446 -0.1014
   63phy    H1A 1701   2.488   3.610   2.468 -0.7499 -0.0533  0.3123
   64phy    C35 1702   1.772   3.601   1.271 -0.2092  0.0446 -0.1380
   64phy    C33 1703   1.677   3.718   1.278 -0.2204 -0.5446 -0.3405
   64phy    C34 1704   1.688   3.784   1.419  0.8963  0.1457 -0.3614
   64phy    C32 1705   1.703   3.822   1.166 -0.3969  0.2051 -0.3923
   64phy    C31 1706   1.577   3.898   1.111  0.0983  0.1061  0.3511
   64phy    C30 1707   1.615   4.026   1.036  0.3006 -0.0140  0.1485
   64phy    C28 1708   1.490   4.106   0.986 -0.3217  0.3242  0.3497
   64phy    C29 1709   1.444   4.210   1.081  0.1182 -0.3041  0.0608
   64phy    C27 1710   1.535   4.167   0.850 -0.0141 -0.1215  0.2483
   64phy    C26 1711   1.429   4.178   0.740  0.4745  0.0260 -0.7427
   64phy    C25 1712   1.492   4.235   0.609 -0.8688 -0.3601 -0.4028
   64phy    C23 1713   1.401   4.270   0.486 -0.2836 -0.1445  0.0496
   64phy    C24 1714   1.434   4.409   0.432  0.0396  0.0195 -0.4863
   64phy    C22 1715   1.426   4.156   0.381  0.1704 -0.1589  0.4956
   64phy    C21 1716   1.337   4.165   0.257 -0.4283  0.2859  0.2108
   64phy    C20 1717   1.361   4.037   0.172 -0.2655 -0.4585 -0.3982
   64phy    C18 1718   1.341   4.036   0.016  0.0355  0.1266 -0.5893
   64phy    O01 1719   1.213   4.100  -0.006  0.1860 -0.2396 -0.2535
   64phy    H01 1720   1.228   4.192  -0.010  2.4197 -0.5770 -1.4006
   64phy    C19 1721   1.328   3.884  -0.018  0.0919  0.1190  0.2345
   64phy    C13 1722   1.462   4.103  -0.068 -0.6257  0.4198 -0.1957
   64phy     H3 1723   1.456   4.213  -0.046 -0.5207  0.7078 -1.4718
   64phy    O33 1724   1.604   4.082  -0.021  0.2307 -0.2135 -0.0294
   64phy    H1B 1725   1.650   4.162  -0.003  2.1501 -0.9574 -1.2628
   64phy    C12 1726   1.458   4.140  -0.221 -0.0319 -0.5083 -0.2958
   64phy    O11 1727   1.524   4.053  -0.314  0.0104 -0.3526 -0.0137
   64phy    H1A 1728   1.595   4.014  -0.267 -1.0409 -1.8867  0.3666
   65phy    C35 1729   1.887   0.302   0.951 -0.3203  0.4267 -0.3028
   65phy    C33 1730   1.981   0.368   1.047 -0.3763  0.0908  0.0611
   65phy    C34 1731   1.893   0.461   1.130  0.1722  0.0439 -0.1460
   65phy    C32 1732   2.059   0.269   1.143  0.1571  0.5678  0.2165
   65phy    C31 1733   2.209   0.292   1.168 -0.2206  0.1597  0.3018
   65phy    C30 1734   2.263   0.185   1.265 -0.2447 -0.3931  0.4872
   65phy    C28 1735   2.405   0.206   1.327  0.4141 -0.2447 -0.3555
   65phy    C29 1736   2.392   0.231   1.476  0.0821 -0.9189 -0.0810
   65phy    C27 1737   2.489   0.074   1.321 -0.5597  0.1535  0.1016
   65phy    C26 1738   2.590   0.088   1.209 -0.0073 -0.0576  0.2338
   65phy    C25 1739   2.665  -0.045   1.181  0.0154  0.1365  0.3519
   65phy    C23 1740   2.776  -0.038   1.073  0.4295  0.1717  0.1115
   65phy    C24 1741   2.909  -0.064   1.144  0.1698  0.3189  0.1879
   65phy    C22 1742   2.746  -0.130   0.954 -0.0337 -0.1059  0.2085
   65phy    C21 1743   2.793  -0.078   0.823  0.3672  0.5364 -0.5381
   65phy    C20 1744   2.726  -0.143   0.698 -0.0097 -0.7869 -0.3275
   65phy    C18 1745   2.743  -0.078   0.560 -0.5607 -0.0651 -0.4143
   65phy    O01 1746   2.700   0.061   0.570  0.3473 -0.4700 -0.2238
   65phy    H01 1747   2.626   0.073   0.627  0.7428 -0.9600  0.4114
   65phy    C19 1748   2.646  -0.155   0.472  0.4245  0.7706 -0.0253
   65phy    C13 1749   2.894  -0.078   0.501  0.3335  0.2539  0.0484
   65phy     H3 1750   2.945  -0.016   0.579  0.6056 -0.9058  0.8178
   65phy    O33 1751   2.978  -0.195   0.516 -0.2063 -0.3546  0.5521
   65phy    H1B 1752   3.062  -0.177   0.554 -0.6449 -1.8298  2.3782
   65phy    C12 1753   2.954   0.026   0.390 -0.2513  0.0627 -0.2524
   65phy    O11 1754   2.875   0.140   0.359  0.1261 -0.1012 -0.0921
   65phy    H1A 1755   2.803   0.140   0.419  0.4107 -1.9638  0.3201
   66phy    C35 1756   2.310   1.492   1.887 -0.0672  0.0532 -0.1161
   66phy    C33 1757   2.247   1.548   1.757  0.1659 -0.0194  0.1970
   66phy    C34 1758   2.356   1.615   1.672  0.2768 -0.0076  0.5242
   66phy    C32 1759   2.179   1.450   1.664  0.0179 -0.1181  0.1245
   66phy    C31 1760   2.030   1.460   1.661 -0.1503 -0.2057 -0.0562
   66phy    C30 1761   1.963   1.379   1.561  0.4390 -0.0951  0.3709
   66phy    C28 1762   1.807   1.383   1.560 -0.2565 -0.6235  0.2095
   66phy    C29 1763   1.750   1.472   1.453  0.0974  0.3758  0.0001
   66phy    C27 1764   1.737   1.243   1.539 -0.1156  0.1418 -0.1064
   66phy    C26 1765   1.687   1.176   1.666 -0.1466 -0.0078 -0.0174
   66phy    C25 1766   1.612   1.050   1.635 -0.0558  0.7253 -0.1402
   66phy    C23 1767   1.562   0.976   1.763  0.1721 -0.5835  0.0327
   66phy    C24 1768   1.406   0.949   1.747  0.1667 -0.0283  0.0724
   66phy    C22 1769   1.636   0.859   1.815 -0.3629 -0.0346 -0.2609
   66phy    C21 1770   1.678   0.849   1.963  0.5610 -0.5753  0.4914
   66phy    C20 1771   1.731   0.714   2.002 -0.3752 -0.2694  0.2518
   66phy    C18 1772   1.763   0.667   2.147  0.0246  0.1363 -0.2971
   66phy    O01 1773   1.645   0.680   2.228  0.1677  0.1527  0.4062
   66phy    H01 1774   1.638   0.620   2.299 -0.3290  0.0092  0.2357
   66phy    C19 1775   1.788   0.517   2.125 -0.0281 -0.2143  0.5128
   66phy    C13 1776   1.892   0.744   2.216  0.0668  0.1221  0.2854
   66phy     H3 1777   1.984   0.727   2.154  0.6929  0.2048  1.1749
   66phy    O33 1778   1.933   0.673   2.337  0.0438  0.7443  0.1591
   66phy    H1B 1779   1.871   0.678   2.407 -1.0072  0.4301 -0.7238
   66phy    C12 1780   1.892   0.893   2.246 -0.3741  0.1646  0.3424
   66phy    O11 1781   1.803   0.936   2.344  0.3069  0.3645  0.9620
   66phy    H1A 1782   1.719   0.907   2.315  0.9580  0.1365 -0.8149
   67phy    C35 1783   3.825   0.753   1.303  0.0213  0.2699  0.3179
   67phy    C33 1784   3.806   0.767   1.154 -0.0811  0.7928 -0.2193
   67phy    C34 1785   3.780   0.910   1.105 -0.4016 -0.2457  0.2188
   67phy    C32 1786   3.928   0.700   1.087  0.7989  0.4323  0.0135
   67phy    C31 1787   3.917   0.655   0.939  0.0202  0.4287 -0.3340
   67phy    C30 1788   4.040   0.583   0.891  0.0909  0.6518  0.2290
   67phy    C28 1789   4.064   0.544   0.741 -0.7557 -0.0376 -0.1746
   67phy    C29 1790   4.211   0.572   0.702  0.4709 -0.0725  0.2470
   67phy    C27 1791   4.023   0.400   0.720 -0.4263 -0.1477 -0.2231
   67phy    C26 1792   3.973   0.375   0.575  0.0889 -0.2490 -0.0395
   67phy    C25 1793   3.951   0.226   0.550  0.3887  0.6251 -0.4999
   67phy    C23 1794   3.883   0.161   0.424  0.3050  0.1160 -0.7579
   67phy    C24 1795   3.935   0.009   0.418  0.2378  0.3891  0.2910
   67phy    C22 1796   3.729   0.178   0.407  0.0261  0.2466  0.1171
   67phy    C21 1797   3.667   0.214   0.276 -0.0716  0.1881 -0.2520
   67phy    C20 1798   3.521   0.228   0.303 -0.2749 -0.6071  0.4882
   67phy    C18 1799   3.412   0.198   0.192 -0.0929 -0.4208 -0.1922
   67phy    O01 1800   3.442   0.261   0.071  0.1001 -0.1291  0.1895
   67phy    H01 1801   3.516   0.218   0.033 -0.8489 -0.3895 -1.4635
   67phy    C19 1802   3.291   0.272   0.251  0.3818  0.4855  0.1661
   67phy    C13 1803   3.393   0.039   0.170 -0.5687 -0.2321  0.7684
   67phy     H3 1804   3.486   0.014   0.113 -0.4189  1.0897  0.3942
   67phy    O33 1805   3.414  -0.042   0.285  0.2272  0.0887  0.1942
   67phy    H1B 1806   3.505  -0.064   0.288  0.6799  1.6949 -0.7556
   67phy    C12 1807   3.311  -0.037   0.065 -0.3855  0.1055  0.3226
   67phy    O11 1808   3.308   0.010  -0.069  0.0804  0.1304 -0.1060
   67phy    H1A 1809   3.272   0.096  -0.064 -0.1019  0.0872 -0.6184
   68phy    C35 1810   2.640   3.581   0.666  0.1703 -0.1801 -0.1429
   68phy    C33 1811   2.569   3.608   0.798 -0.5440 -0.3377 -0.1832
   68phy    C34 1812   2.580   3.496   0.894 -0.0547  0.0848 -0.1823
   68phy    C32 1813   2.598   3.754   0.842 -0.2092  0.5530 -0.3156
   68phy    C31 1814   2.488   3.860   0.846 -0.4475  0.4051  0.6165
   68phy    C30 1815   2.535   4.003   0.886 -0.0641  0.6492  0.1092
   68phy    C28 1816   2.420   4.096   0.922  0.2717 -0.2658 -0.1558
   68phy    C29 1817   2.445   4.171   1.056  0.0604 -0.2107 -0.4465
   68phy    C27 1818   2.383   4.198   0.806 -0.2501  0.2185 -0.3735
   68phy    C26 1819   2.288   4.154   0.694  0.1163 -0.2079  0.4032
   68phy    C25 1820   2.203   4.256   0.616  0.1146 -0.6050  0.3073
   68phy    C23 1821   2.131   4.181   0.495  0.2806  0.0728 -0.8232
   68phy    C24 1822   1.981   4.220   0.498 -0.2883 -0.3233  0.2726
   68phy    C22 1823   2.182   4.227   0.358 -0.1713  0.5368 -0.0662
   68phy    C21 1824   2.278   4.132   0.285 -0.5429 -0.1956 -0.4463
   68phy    C20 1825   2.316   4.190   0.149 -0.7597  0.1703  0.0878
   68phy    C18 1826   2.387   4.104   0.038  0.2020 -0.5823  0.3282
   68phy    O01 1827   2.492   4.023   0.091 -0.5190  0.0961  0.1717
   68phy    H01 1828   2.538   4.078   0.152 -0.4907 -1.3584  1.5116
   68phy    C19 1829   2.457   4.216  -0.044  0.1179  0.1049 -0.1971
   68phy    C13 1830   2.282   4.015  -0.046 -0.2666  0.3633  0.0676
   68phy     H3 1831   2.248   3.937   0.026 -1.1229  0.7042  0.0464
   68phy    O33 1832   2.150   4.063  -0.075 -0.0231 -0.3315  0.2110
   68phy    H1B 1833   2.088   4.003  -0.037  0.7885 -0.3130  1.6296
   68phy    C12 1834   2.323   3.894  -0.138 -0.0566  0.7840  0.4499
   68phy    O11 1835   2.357   3.933  -0.267 -0.0082  0.2209  0.8221
   68phy    H1A 1836   2.278   3.956  -0.313  1.0126 -0.3759 -1.3845
   69phy    C35 1837   1.636   4.545   1.522 -0.0207  0.0561 -0.6901
   69phy    C33 1838   1.645   4.481   1.380  0.0291  0.1855 -0.3753
   69phy    C34 1839   1.593   4.582   1.281 -0.1490  0.1237  0.0934
   69phy    C32 1840   1.793   4.452   1.337  0.2649  0.0064 -0.1801
   69phy    C31 1841   1.836   4.317   1.379 -0.1913  0.4044 -0.5936
   69phy    C30 1842   1.973   4.278   1.323  0.1034 -0.0655 -0.7551
   69phy    C28 1843   2.015   4.135   1.347  0.1084 -0.0960 -0.3835
   69phy    C29 1844   2.003   4.042   1.231 -0.2398  0.3204  0.6321
   69phy    C27 1845   2.159   4.127   1.400  0.2010  0.1849 -0.1756
   69phy    C26 1846   2.184   4.054   1.530  0.1072  0.0584  0.3674
   69phy    C25 1847   2.332   4.031   1.558 -0.4057 -0.0409 -0.5069
   69phy    C23 1848   2.361   3.965   1.696  0.0428  0.3753  0.3758
   69phy    C24 1849   2.381   3.813   1.684  0.5237  0.3863  0.5571
   69phy    C22 1850   2.480   4.038   1.750 -0.7405 -0.7437  0.1174
   69phy    C21 1851   2.485   4.049   1.901  0.0715  0.4796 -0.4546
   69phy    C20 1852   2.618   4.113   1.951  0.2718 -0.2929 -0.2029
   69phy    C18 1853   2.662   4.092   2.103  0.2466  0.1717 -0.4683
   69phy    O01 1854   2.658   3.959   2.154  0.6805  0.0000 -0.0668
   69phy    H01 1855   2.735   3.954   2.207 -0.3004  0.7111  1.5001
   69phy    C19 1856   2.808   4.140   2.083 -0.2668  0.1521 -0.0405
   69phy    C13 1857   2.577   4.191   2.205 -0.1139  0.6594 -0.5815
   69phy     H3 1858   2.586   4.296   2.167  0.8713  0.2495 -1.5355
   69phy    O33 1859   2.643   4.205   2.329  0.0357 -0.1583  0.5361
   69phy    H1B 1860   2.628   4.128   2.381  0.2221 -0.0006  0.8240
   69phy    C12 1861   2.431   4.161   2.246 -0.5576 -0.5245  0.1736
   69phy    O11 1862   2.340   4.262   2.284  0.2217 -0.1060  0.3360
   69phy    H1A 1863   2.275   4.213   2.329  0.5109 -1.3345 -0.5192
   70phy    C35 1864   1.339   4.998   1.406 -0.4501  0.3463 -0.5079
   70phy    C33 1865   1.281   5.124   1.349 -0.5515 -0.1329  0.3636
   70phy    C34 1866   1.215   5.216   1.457 -0.1167 -0.1259  0.1029
   70phy    C32 1867   1.394   5.202   1.274  0.3004 -0.4738  0.1334
   70phy    C31 1868   1.356   5.313   1.175  0.2351 -0.4159 -0.0136
   70phy    C30 1869   1.470   5.408   1.132 -0.0178  0.0888  0.0161
   70phy    C28 1870   1.417   5.525   1.049  0.1571  0.5071 -0.0135
   70phy    C29 1871   1.399   5.651   1.138 -0.1313  0.4523 -0.0513
   70phy    C27 1872   1.509   5.565   0.934 -0.4940 -0.1955  0.1505
   70phy    C26 1873   1.430   5.564   0.800  0.2217 -0.6382  0.2514
   70phy    C25 1874   1.525   5.610   0.689  0.6537 -0.4361 -0.7478
   70phy    C23 1875   1.476   5.571   0.550 -0.0814 -0.1540  0.4328
   70phy    C24 1876   1.421   5.691   0.482  0.4419  0.1782  0.0185
   70phy    C22 1877   1.602   5.522   0.471 -0.0711  0.1447  0.2498
   70phy    C21 1878   1.565   5.429   0.359 -0.2093 -0.1358  0.4296
   70phy    C20 1879   1.690   5.370   0.298 -0.1298 -0.0207 -0.5028
   70phy    C18 1880   1.697   5.287   0.168  0.2411  0.0499  0.1282
   70phy    O01 1881   1.601   5.178   0.174  0.0434  0.1503  0.0578
   70phy    H01 1882   1.512   5.207   0.166 -0.1766 -0.4651  0.2388
   70phy    C19 1883   1.836   5.222   0.187 -0.9142  0.7724 -0.5371
   70phy    C13 1884   1.684   5.374   0.034 -0.2730 -0.6154 -0.3655
   70phy     H3 1885   1.584   5.423   0.045 -0.1581 -0.6113  0.8410
   70phy    O33 1886   1.767   5.494   0.031  0.1867 -0.0459 -0.3272
   70phy    H1B 1887   1.726   5.550   0.094 -1.6512 -2.6551  0.9611
   70phy    C12 1888   1.637   5.328  -0.109 -0.3751 -0.2056 -0.3915
   70phy    O11 1889   1.556   5.210  -0.110 -0.3415 -0.4097  0.0465
   70phy    H1A 1890   1.601   5.145  -0.060 -1.3543 -0.0262  1.5305
   71phy    C35 1891   2.767   1.089   1.019 -0.0505  0.5271 -0.2786
   71phy    C33 1892   2.874   0.984   1.052  0.1595  0.0767 -0.1030
   71phy    C34 1893   2.986   1.040   1.146  0.0558  0.0877 -0.1364
   71phy    C32 1894   2.809   0.860   1.117  0.1734 -0.2375 -0.3637
   71phy    C31 1895   2.821   0.733   1.030  0.2405  0.0306 -0.1578
   71phy    C30 1896   2.779   0.607   1.113 -0.1201 -0.0884  0.9798
   71phy    C28 1897   2.786   0.466   1.049  0.1143 -0.1460 -0.4355
   71phy    C29 1898   2.848   0.374   1.147  0.1626  0.4524  0.1928
   71phy    C27 1899   2.644   0.424   1.006  0.0914 -0.1022  0.2775
   71phy    C26 1900   2.615   0.314   0.900 -0.2153  0.1679 -0.4559
   71phy    C25 1901   2.462   0.295   0.873 -0.0094 -0.5698 -0.0613
   71phy    C23 1902   2.432   0.188   0.775  0.5999  0.5746  0.0455
   71phy    C24 1903   2.378   0.065   0.852 -0.3305 -0.2435  0.0184
   71phy    C22 1904   2.330   0.231   0.670  0.3453 -0.7182  0.1068
   71phy    C21 1905   2.393   0.239   0.530  0.2843  0.4363  0.2144
   71phy    C20 1906   2.292   0.234   0.413  0.0940 -0.3218  0.3805
   71phy    C18 1907   2.353   0.220   0.265  0.4305 -0.2218 -0.2984
   71phy    O01 1908   2.463   0.310   0.247  0.1711  0.2997  0.3676
   71phy    H01 1909   2.438   0.400   0.256  2.9865  1.1375  0.6997
   71phy    C19 1910   2.232   0.263   0.172 -0.1679  0.0075 -0.0335
   71phy    C13 1911   2.390   0.069   0.225  0.1161 -0.2084 -0.4122
   71phy     H3 1912   2.467   0.038   0.301 -0.5509 -1.2100 -0.1240
   71phy    O33 1913   2.302  -0.039   0.245 -0.0913 -0.1246 -0.1047
   71phy    H1B 1914   2.340  -0.122   0.267 -1.7052 -0.5614  1.2836
   71phy    C12 1915   2.499   0.035   0.114  0.1616 -0.1607  0.1260
   71phy    O11 1916   2.454   0.038  -0.020  0.3370  0.3735 -0.2198
   71phy    H1A 1917   2.531   0.034  -0.074  0.5129  2.5269 -0.2268
   72phy    C35 1918   2.431   0.676   1.570 -0.3666  0.2448  0.8476
   72phy    C33 1919   2.481   0.729   1.435  0.2172 -0.6822 -0.2306
   72phy    C34 1920   2.618   0.680   1.428 -0.9115  0.0058 -0.8762
   72phy    C32 1921   2.391   0.675   1.316  0.4812 -0.0176 -0.3450
   72phy    C31 1922   2.393   0.742   1.181  0.6751 -0.0839 -0.1627
   72phy    C30 1923   2.315   0.675   1.069 -0.1716  0.2117  0.2721
   72phy    C28 1924   2.329   0.724   0.920  0.1493 -0.1250  0.3917
   72phy    C29 1925   2.466   0.703   0.855 -0.2564  0.1555  0.4155
   72phy    C27 1926   2.221   0.647   0.838 -0.1187 -0.1087 -0.1325
   72phy    C26 1927   2.167   0.719   0.709  0.1330 -0.7343  0.6926
   72phy    C25 1928   2.044   0.636   0.662  0.4009  0.8400  0.0462
   72phy    C23 1929   2.017   0.637   0.510 -0.6321  0.1749 -0.6214
   72phy    C24 1930   2.043   0.498   0.446 -0.4526 -0.3139 -0.2718
   72phy    C22 1931   1.882   0.695   0.471  0.6285 -0.2741 -0.1607
   72phy    C21 1932   1.867   0.762   0.331 -0.0328 -0.2246 -0.0428
   72phy    C20 1933   1.732   0.825   0.312  0.1025  0.2666  0.6184
   72phy    C18 1934   1.678   0.872   0.173 -0.3858 -0.1156 -0.1362
   72phy    O01 1935   1.774   0.957   0.111 -0.3386  0.4765 -0.1599
   72phy    H01 1936   1.847   0.904   0.085 -0.1814  0.9217 -0.6283
   72phy    C19 1937   1.552   0.945   0.219 -0.0667 -0.3030  0.3617
   72phy    C13 1938   1.654   0.752   0.070  0.4462  0.4897  0.4005
   72phy     H3 1939   1.756   0.719   0.037 -0.4673 -1.4772 -0.6738
   72phy    O33 1940   1.613   0.622   0.113  0.4025 -0.1116  0.2508
   72phy    H1B 1941   1.520   0.611   0.110  0.5895 -2.6803  0.8751
   72phy    C12 1942   1.609   0.763  -0.080  0.1857  0.0406 -0.3349
   72phy    O11 1943   1.650   0.882  -0.148  0.3979 -0.1062  0.3629
   72phy    H1A 1944   1.601   0.951  -0.107 -1.9524 -0.2018 -2.0185
   73phy    C35 1945   1.831   2.543   0.759 -0.3913 -0.0787  0.0179
   73phy    C33 1946   1.868   2.661   0.850  0.3625 -0.5932 -0.2269
   73phy    C34 1947   1.751   2.753   0.873  0.3227  0.2189  0.0512
   73phy    C32 1948   1.924   2.611   0.985  0.7205 -0.0813 -0.4186
   73phy    C31 1949   2.063   2.667   1.008  0.3740  0.5003 -0.3076
   73phy    C30 1950   2.130   2.624   1.140 -0.0690 -0.2664  0.0474
   73phy    C28 1951   2.258   2.706   1.185  0.2100 -0.1126 -0.4130
   73phy    C29 1952   2.227   2.842   1.252 -0.1404 -0.1409  0.5489
   73phy    C27 1953   2.344   2.616   1.280 -0.4455  0.1110  0.0611
   73phy    C26 1954   2.458   2.549   1.196 -0.0263  0.0862  0.1865
   73phy    C25 1955   2.561   2.474   1.283  0.2779  0.2510 -0.6227
   73phy    C23 1956   2.680   2.421   1.201  0.5377  0.3075 -0.1593
   73phy    C24 1957   2.816   2.433   1.276  0.1903  0.0850  0.0577
   73phy    C22 1958   2.664   2.275   1.169  0.4017 -0.2450  0.2022
   73phy    C21 1959   2.693   2.211   1.032 -0.2427  0.1389 -0.6492
   73phy    C20 1960   2.686   2.054   1.034 -0.0714 -0.4280 -0.8387
   73phy    C18 1961   2.697   1.968   0.905  0.0337 -0.0002  0.4588
   73phy    O01 1962   2.601   2.011   0.803  0.1030  0.5037 -0.1211
   73phy    H01 1963   2.656   2.020   0.728  0.7122  2.7502  0.4963
   73phy    C19 1964   2.658   1.831   0.953  0.0920  0.4849  0.3656
   73phy    C13 1965   2.848   1.963   0.854 -0.0735 -0.2416  0.2794
   73phy     H3 1966   2.871   2.071   0.833 -1.2943  0.1110  0.6953
   73phy    O33 1967   2.946   1.943   0.953  0.1219 -0.5754 -0.3869
   73phy    H1B 1968   2.935   1.864   1.004  0.3236 -0.9071 -0.8552
   73phy    C12 1969   2.896   1.933   0.706  0.0195  0.1007 -0.3807
   73phy    O11 1970   2.803   1.984   0.613  0.3132 -0.3607 -0.5122
   73phy    H1A 1971   2.803   1.922   0.543 -2.0568 -1.9569  0.7357
   74phy    C35 1972   4.010   2.375   2.903 -0.2508 -0.3958  0.4147
   74phy    C33 1973   4.042   2.243   2.977  0.2890  0.2122  0.3694
   74phy    C34 1974   4.160   2.171   2.919 -0.1809 -0.4544 -0.0817
   74phy    C32 1975   4.039   2.265   3.130 -0.0590 -0.5514  0.2950
   74phy    C31 1976   3.938   2.180   3.205  0.2739 -0.3834 -0.3255
   74phy    C30 1977   3.936   2.213   3.351 -0.2758 -0.7065  0.2510
   74phy    C28 1978   3.853   2.133   3.454  0.0081 -0.0956 -0.6452
   74phy    C29 1979   3.915   2.128   3.590  0.1211 -0.2183  0.1682
   74phy    C27 1980   3.704   2.172   3.460 -0.2905 -0.7947  0.7024
   74phy    C26 1981   3.607   2.057   3.494  0.1125  0.0430 -0.1479
   74phy    C25 1982   3.457   2.096   3.501  0.0235 -0.0929  0.7000
   74phy    C23 1983   3.366   1.979   3.540 -0.0212 -0.1015  0.3278
   74phy    C24 1984   3.373   1.913   3.678 -0.4655  0.4338  0.1439
   74phy    C22 1985   3.226   2.035   3.503 -0.0056  0.4798  0.3210
   74phy    C21 1986   3.130   1.927   3.441 -0.1789 -0.7558 -0.5960
   74phy    C20 1987   2.992   1.989   3.409  0.0149  0.1680  0.2353
   74phy    C18 1988   2.885   1.911   3.320  0.0076 -0.0852 -0.0238
   74phy    O01 1989   2.965   1.863   3.210  0.0277  0.0125  0.1670
   74phy    H01 1990   2.936   1.780   3.178 -0.2661 -0.3508  1.3481
   74phy    C19 1991   2.777   2.010   3.267  0.3324  0.2157  0.2964
   74phy    C13 1992   2.826   1.786   3.396 -0.1099  0.2677 -0.4121
   74phy     H3 1993   2.915   1.735   3.441 -0.7703  0.9424  1.7810
   74phy    O33 1994   2.760   1.805   3.521 -0.2980  0.3675 -0.3924
   74phy    H1B 1995   2.668   1.805   3.502 -0.6762 -0.9391  1.2386
   74phy    C12 1996   2.786   1.648   3.328  0.2007  0.1170  0.3040
   74phy    O11 1997   2.844   1.626   3.202  0.2635 -0.1399 -0.0829
   74phy    H1A 1998   2.798   1.552   3.166  1.4601 -1.3541  0.8131
   75phy    C35 1999   4.241   1.928   1.136  0.0353  0.1650  0.2693
   75phy    C33 2000   4.332   2.041   1.170  0.0723  0.4071 -0.1250
   75phy    C34 2001   4.269   2.107   1.295 -0.2052 -0.1147 -0.1260
   75phy    C32 2002   4.480   2.002   1.168 -0.2558  0.0454  0.2050
   75phy    C31 2003   4.565   2.112   1.105 -0.3731 -0.3472  0.1692
   75phy    C30 2004   4.711   2.076   1.101  0.1866  0.0965 -0.3465
   75phy    C28 2005   4.798   2.177   1.019 -0.3076 -0.0657 -0.1349
   75phy    C29 2006   4.860   2.289   1.104 -0.1392 -0.3721 -0.4028
   75phy    C27 2007   4.912   2.101   0.951 -0.1840 -0.1168 -0.2310
   75phy    C26 2008   4.990   2.155   0.832 -0.0875  0.4645  0.7590
   75phy    C25 2009   5.100   2.058   0.783 -0.1082 -0.6203  0.2846
   75phy    C23 2010   5.184   2.112   0.665  0.5556 -0.1486  0.5974
   75phy    C24 2011   5.321   2.123   0.706 -0.2168 -0.4858 -0.0371
   75phy    C22 2012   5.181   2.008   0.551  0.2323 -0.0898 -0.1629
   75phy    C21 2013   5.125   2.045   0.417  0.0469  0.5300  0.6424
   75phy    C20 2014   5.119   1.923   0.321 -0.5130  0.7314 -0.4165
   75phy    C18 2015   5.061   1.946   0.175 -0.5968 -0.3196  0.3116
   75phy    O01 2016   4.926   1.998   0.182 -0.0418 -0.0248  0.2539
   75phy    H01 2017   4.929   2.091   0.197 -2.1984  0.3739 -1.3696
   75phy    C19 2018   5.038   1.805   0.116  0.2117 -0.2147 -0.3378
   75phy    C13 2019   5.161   2.034   0.081 -1.1088 -0.2322  0.3159
   75phy     H3 2020   5.173   2.126   0.142 -0.9942 -1.4187  2.1650
   75phy    O33 2021   5.298   1.992   0.069 -0.3360 -0.2956  0.1590
   75phy    H1B 2022   5.304   1.899   0.061 -1.3864 -0.4986  1.3682
   75phy    C12 2023   5.116   2.115  -0.048 -0.6314 -0.2206  0.3163
   75phy    O11 2024   4.986   2.173  -0.045  0.1058 -0.1451 -0.2103
   75phy    H1A 2025   4.945   2.142  -0.123  1.9558 -0.1645 -1.2361
   76phy    C35 2026   4.164   1.824   1.586 -0.0094  0.1272  0.4172
   76phy    C33 2027   4.074   1.781   1.470  0.0651  0.3336  0.5607
   76phy    C34 2028   4.147   1.665   1.408 -0.1149  0.2912 -0.7781
   76phy    C32 2029   3.936   1.725   1.519  0.1935 -0.1655 -0.3346
   76phy    C31 2030   3.824   1.828   1.523  0.1512  0.4005  0.6709
   76phy    C30 2031   3.694   1.765   1.572  0.4268  0.2364  0.2959
   76phy    C28 2032   3.565   1.851   1.587  0.1866 -0.1031 -0.3290
   76phy    C29 2033   3.484   1.883   1.459  0.5192 -0.0725  0.1274
   76phy    C27 2034   3.464   1.778   1.673 -0.0702  0.0834 -0.1211
   76phy    C26 2035   3.368   1.854   1.757 -0.1039 -0.0900  0.1591
   76phy    C25 2036   3.256   1.765   1.820  0.2387  0.0365  0.6588
   76phy    C23 2037   3.155   1.828   1.924 -0.8034 -0.2184 -0.3835
   76phy    C24 2038   3.033   1.881   1.851  0.0809 -0.0997  0.3367
   76phy    C22 2039   3.123   1.734   2.040  0.0991 -0.3935 -0.1353
   76phy    C21 2040   3.116   1.806   2.171 -0.1161  1.0153  0.2375
   76phy    C20 2041   3.104   1.696   2.275  0.0735  0.1272 -0.3773
   76phy    C18 2042   3.087   1.740   2.425  0.5627  0.0190  0.1755
   76phy    O01 2043   2.983   1.834   2.442  0.0104  0.3962  0.2161
   76phy    H01 2044   2.904   1.803   2.402  0.3887  0.1399 -0.3494
   76phy    C19 2045   3.021   1.613   2.479 -0.4450  0.2838  0.4698
   76phy    C13 2046   3.217   1.788   2.508  0.1734  0.6739 -0.3884
   76phy     H3 2047   3.306   1.730   2.472  0.1871  0.2042  0.3672
   76phy    O33 2048   3.225   1.756   2.653 -0.0172  0.0772 -0.0822
   76phy    H1B 2049   3.308   1.721   2.679 -0.0055  0.6148  0.6062
   76phy    C12 2050   3.255   1.942   2.489 -0.6155  0.5660 -0.4898
   76phy    O11 2051   3.163   2.036   2.527  0.2413 -0.4422  0.2287
   76phy    H1A 2052   3.079   2.004   2.500 -0.1842 -0.5682  1.6186
   77phy    C35 2053   3.270   0.003   1.330  0.0220 -0.2339 -0.5742
   77phy    C33 2054   3.308   0.112   1.224  0.0621  0.0031 -0.0676
   77phy    C34 2055   3.456   0.143   1.237  0.2673  0.0076  0.3055
   77phy    C32 2056   3.255   0.084   1.084 -0.1675  0.1330 -0.0661
   77phy    C31 2057   3.241   0.196   0.985 -0.2319  0.3701  0.1464
   77phy    C30 2058   3.195   0.154   0.846  0.1116  0.5743 -0.0634
   77phy    C28 2059   3.196   0.264   0.737 -0.3350 -0.2937 -0.4701
   77phy    C29 2060   3.300   0.228   0.626  0.4731 -0.0640  0.4480
   77phy    C27 2061   3.053   0.274   0.681 -0.0237 -0.1436  0.2116
   77phy    C26 2062   3.019   0.414   0.638 -0.1843  0.4283  0.3502
   77phy    C25 2063   2.885   0.420   0.568 -0.3390 -0.2088 -0.1634
   77phy    C23 2064   2.859   0.549   0.485 -0.1374 -0.3201  0.2809
   77phy    C24 2065   2.894   0.535   0.336  0.2677 -0.2082  0.0577
   77phy    C22 2066   2.706   0.572   0.495 -0.7087 -0.1100  0.0813
   77phy    C21 2067   2.656   0.717   0.488 -0.4355  0.0855 -0.5929
   77phy    C20 2068   2.507   0.734   0.452 -0.1460  0.4681  0.2780
   77phy    C18 2069   2.471   0.772   0.307 -1.1523  0.1388  0.2782
   77phy    O01 2070   2.541   0.893   0.274  0.1038  0.2922  0.1533
   77phy    H01 2071   2.605   0.865   0.211  1.6377  1.0369  1.3106
   77phy    C19 2072   2.327   0.817   0.331  0.1522  0.0954  0.1146
   77phy    C13 2073   2.487   0.663   0.189 -0.0005  0.0805  0.5195
   77phy     H3 2074   2.577   0.606   0.223 -0.4499 -0.5004  0.7536
   77phy    O33 2075   2.402   0.547   0.184  0.0130  0.1106 -0.1645
   77phy    H1B 2076   2.323   0.567   0.137  0.3558  0.7266 -0.4863
   77phy    C12 2077   2.561   0.694   0.052 -0.2943 -0.0730 -0.3540
   77phy    O11 2078   2.641   0.809   0.053 -0.2847 -0.2406  0.7103
   77phy    H1A 2079   2.715   0.797  -0.004 -0.2702 -0.7211  0.8270
   78phy    C35 2080   4.710   1.714   0.966  0.3192 -0.4575  0.6210
   78phy    C33 2081   4.627   1.584   0.955  0.2702 -0.2191 -0.2177
   78phy    C34 2082   4.696   1.471   1.027 -0.0517 -0.0563 -0.5958
   78phy    C32 2083   4.484   1.615   1.005 -0.3628 -0.2026  0.0804
   78phy    C31 2084   4.371   1.537   0.935 -0.0864 -0.2407 -0.1640
   78phy    C30 2085   4.244   1.552   1.016  0.6552 -0.6557  0.1480
   78phy    C28 2086   4.131   1.468   0.954  0.9671 -0.4372  0.8034
   78phy    C29 2087   4.098   1.339   1.035 -0.2092 -0.5767  0.4166
   78phy    C27 2088   4.000   1.554   0.951  0.1185  0.2566 -0.7368
   78phy    C26 2089   3.914   1.533   0.826  0.2048 -0.0598  0.1064
   78phy    C25 2090   3.807   1.634   0.795 -0.0514  0.2149  0.9981
   78phy    C23 2091   3.728   1.600   0.668  0.4005 -0.3103 -0.3771
   78phy    C24 2092   3.578   1.625   0.689  0.0353 -0.2648 -0.2284
   78phy    C22 2093   3.774   1.680   0.540  0.0047 -0.2723 -0.3445
   78phy    C21 2094   3.787   1.604   0.409 -0.8507 -0.4122  0.1466
   78phy    C20 2095   3.822   1.698   0.295 -0.1341  0.3257  0.4390
   78phy    C18 2096   3.815   1.663   0.139 -0.1925  0.0501 -0.2141
   78phy    O01 2097   3.896   1.542   0.134  0.2008  0.2500  0.6504
   78phy    H01 2098   3.902   1.509   0.222 -0.1778 -0.7513  0.3184
   78phy    C19 2099   3.878   1.785   0.066  0.0116 -0.3186 -0.3094
   78phy    C13 2100   3.667   1.635   0.086  0.2294 -0.4830  0.0561
   78phy     H3 2101   3.631   1.553   0.153 -0.8306 -0.2728 -0.2414
   78phy    O33 2102   3.568   1.729   0.127 -0.3535 -0.5994 -0.1096
   78phy    H1B 2103   3.568   1.803   0.069  0.5523 -0.2226  0.3480
   78phy    C12 2104   3.622   1.555  -0.038  0.1157 -0.4124 -0.6325
   78phy    O11 2105   3.662   1.595  -0.169 -0.2861 -0.5029  0.2377
   78phy    H1A 2106   3.691   1.515  -0.208  0.6188 -0.3710  0.6300
   79phy    C35 2107   3.295   0.605   0.960 -0.2361  0.2020  0.0133
   79phy    C33 2108   3.249   0.717   1.058  0.2449  0.4474  0.0217
   79phy    C34 2109   3.209   0.649   1.190  0.2574  0.1605  0.0586
   79phy    C32 2110   3.352   0.827   1.083  0.0739 -0.0889  0.0963
   79phy    C31 2111   3.326   0.954   1.004  0.3267  0.1057 -0.1601
   79phy    C30 2112   3.416   1.073   1.035  0.0273 -0.1448 -0.1117
   79phy    C28 2113   3.417   1.192   0.938  0.7517 -0.1765  0.4438
   79phy    C29 2114   3.457   1.319   1.010 -0.7036  0.2218 -0.3849
   79phy    C27 2115   3.524   1.171   0.828  1.0609  0.0903 -0.0025
   79phy    C26 2116   3.485   1.197   0.683  1.1187 -0.0625  0.0853
   79phy    C25 2117   3.591   1.151   0.581  0.4075 -0.1784 -0.0982
   79phy    C23 2118   3.550   1.172   0.434  0.1932 -0.1859 -0.5010
   79phy    C24 2119   3.610   1.293   0.375  0.4744 -0.5369  0.2733
   79phy    C22 2120   3.598   1.058   0.354 -0.0502  0.0893 -0.3302
   79phy    C21 2121   3.480   0.996   0.274  0.0432 -0.1172 -0.0077
   79phy    C20 2122   3.528   0.872   0.189  0.3138 -0.3898 -0.0685
   79phy    C18 2123   3.423   0.799   0.102  0.4766  0.0269 -0.1554
   79phy    O01 2124   3.315   0.756   0.185 -0.4274  0.4153 -0.4425
   79phy    H01 2125   3.234   0.775   0.142  0.5809  0.8913 -2.2396
   79phy    C19 2126   3.492   0.673   0.058 -0.7289  0.0035  0.1114
   79phy    C13 2127   3.366   0.893  -0.019  0.2426  0.2145 -0.1896
   79phy     H3 2128   3.325   0.983   0.034 -0.5625  0.2215 -0.8094
   79phy    O33 2129   3.449   0.962  -0.111 -0.4305  0.4171 -0.2013
   79phy    H1B 2130   3.530   0.986  -0.071 -0.9324  0.8105  0.5964
   79phy    C12 2131   3.225   0.884  -0.093 -0.2604  0.4142  0.0865
   79phy    O11 2132   3.135   0.812  -0.016  0.5513  0.3938  0.3333
   79phy    H1A 2133   3.056   0.795  -0.064  0.7170 -0.3692  0.3223
   80phy    C35 2134   3.168   1.041   0.493  0.1446  0.0094 -0.1391
   80phy    C33 2135   3.143   0.925   0.587 -0.3839  0.0704 -0.1343
   80phy    C34 2136   2.989   0.916   0.586  0.2755  0.4364  0.2772
   80phy    C32 2137   3.207   0.787   0.558 -0.5090 -0.8245  0.1688
   80phy    C31 2138   3.356   0.781   0.585 -0.1839  0.5328 -0.1730
   80phy    C30 2139   3.423   0.641   0.600  0.7966  0.7133 -0.3199
   80phy    C28 2140   3.575   0.631   0.611 -0.5437 -0.1697 -0.0122
   80phy    C29 2141   3.608   0.527   0.723  0.1351 -0.5913 -0.0166
   80phy    C27 2142   3.642   0.606   0.468  0.1192  0.5600  0.5228
   80phy    C26 2143   3.777   0.663   0.446 -0.0139  0.0549  0.0367
   80phy    C25 2144   3.815   0.633   0.301  0.1072 -0.2468 -0.5406
   80phy    C23 2145   3.943   0.706   0.253  0.3824  0.4789  0.5137
   80phy    C24 2146   4.067   0.625   0.284 -0.2244  0.3076 -0.1679
   80phy    C22 2147   3.945   0.724   0.098  0.1610  0.2499 -0.1308
   80phy    C21 2148   3.896   0.863   0.055 -0.2187  0.1367 -0.0457
   80phy    C20 2149   3.882   0.874  -0.099 -0.1856 -0.3077  0.0542
   80phy    C18 2150   3.839   1.018  -0.157 -0.4072 -0.0256 -0.0717
   80phy    O01 2151   3.711   1.052  -0.100  0.1636  0.2190 -0.0300
   80phy    H01 2152   3.717   1.119  -0.035 -1.4880  0.7394 -0.3708
   80phy    C19 2153   3.810   0.981  -0.306  0.1631  0.1693  0.0060
   80phy    C13 2154   3.942   1.143  -0.151  0.3455 -0.2602  0.0402
   80phy     H3 2155   4.045   1.099  -0.152  0.1805 -0.7218  1.4228
   80phy    O33 2156   3.950   1.237  -0.261  0.2154 -0.3164 -0.2786
   80phy    H1B 2157   3.873   1.289  -0.252  0.4653  0.1794 -0.9123
   80phy    C12 2158   3.967   1.223  -0.018  0.0055 -0.1292 -0.1776
   80phy    O11 2159   3.864   1.295   0.038 -0.0021  0.3852 -0.6726
   80phy    H1A 2160   3.902   1.366   0.086  0.0998  0.1280 -0.3727
   81phy    C35 2161   3.298   1.851   1.145  0.5492 -0.0553 -0.2552
   81phy    C33 2162   3.271   1.706   1.114 -0.3404  0.1664  0.0850
   81phy    C34 2163   3.207   1.630   1.234  0.0543 -0.1204  0.2388
   81phy    C32 2164   3.191   1.694   0.980  0.1064 -0.2543  0.4593
   81phy    C31 2165   3.212   1.573   0.897  0.4686  0.5822  0.3351
   81phy    C30 2166   3.104   1.556   0.786  0.1374 -0.2692  0.3174
   81phy    C28 2167   3.118   1.428   0.700  0.6663  0.4669 -0.4622
   81phy    C29 2168   3.020   1.320   0.755 -0.0125 -0.3956  0.9797
   81phy    C27 2169   3.072   1.437   0.549 -0.0820  0.0314  0.4751
   81phy    C26 2170   3.185   1.478   0.454 -0.0742 -0.0466 -0.5330
   81phy    C25 2171   3.149   1.463   0.304  0.1749  0.0655 -0.1057
   81phy    C23 2172   3.260   1.487   0.204 -0.3217  0.4034 -0.1412
   81phy    C24 2173   3.324   1.360   0.157  0.2188 -0.3492  0.4234
   81phy    C22 2174   3.211   1.573   0.088 -0.0150  0.6647  0.4305
   81phy    C21 2175   3.256   1.717   0.092 -0.0253  0.1896  0.2985
   81phy    C20 2176   3.244   1.778  -0.051  0.2657  0.1830  0.4519
   81phy    C18 2177   3.260   1.932  -0.064  1.0333  0.5298 -0.2853
   81phy    O01 2178   3.162   1.994   0.020 -0.4186 -0.2082  0.0963
   81phy    H01 2179   3.093   1.935   0.045  1.8837 -2.2977  1.9834
   81phy    C19 2180   3.232   1.954  -0.215  0.0040 -0.2816  0.0763
   81phy    C13 2181   3.406   1.989  -0.026  0.0785 -0.0903 -0.5290
   81phy     H3 2182   3.420   1.974   0.084  0.6766  1.5024 -0.3603
   81phy    O33 2183   3.522   1.914  -0.076  0.1580  0.2326  0.0662
   81phy    H1B 2184   3.552   1.951  -0.157  1.3201 -0.1853  0.2936
   81phy    C12 2185   3.436   2.142   0.010  0.2229 -0.3196  0.0900
   81phy    O11 2186   3.452   2.218  -0.105  0.1799 -0.4219  0.4960
   81phy    H1A 2187   3.393   2.290  -0.094  2.8703  1.9812  0.3725
   82phy    C35 2188   2.429   1.843   0.424 -0.7855  0.0453  0.3120
   82phy    C33 2189   2.416   1.815   0.578 -0.4408  0.0138 -0.1458
   82phy    C34 2190   2.293   1.886   0.632  0.2136 -0.3517  0.1847
   82phy    C32 2191   2.414   1.667   0.607  0.0115  0.2151  0.5045
   82phy    C31 2192   2.543   1.582   0.589  0.3237  0.4177  0.2078
   82phy    C30 2193   2.512   1.434   0.611  0.3228  0.2471  0.2268
   82phy    C28 2194   2.627   1.325   0.588  0.7514  0.0160  0.3982
   82phy    C29 2195   2.605   1.206   0.691 -0.4427 -0.2354  0.0243
   82phy    C27 2196   2.640   1.274   0.441 -0.0761 -0.5549 -0.2808
   82phy    C26 2197   2.777   1.213   0.404 -0.0191 -0.0037  0.3994
   82phy    C25 2198   2.761   1.148   0.260 -0.1901  0.2300 -0.2177
   82phy    C23 2199   2.889   1.086   0.199  0.2572  0.4865  0.1928
   82phy    C24 2200   2.893   0.936   0.227 -0.1108 -0.2378  0.2020
   82phy    C22 2201   2.881   1.095   0.045 -0.3515  0.0248  0.0830
   82phy    C21 2202   2.961   1.203  -0.028  0.6500  0.0637  0.0041
   82phy    C20 2203   2.920   1.219  -0.176  0.0246  0.3469  0.2613
   82phy    C18 2204   2.977   1.342  -0.254 -0.0027  0.1733 -0.7145
   82phy    O01 2205   2.949   1.459  -0.180 -0.4009  0.1957 -0.5174
   82phy    H01 2206   2.956   1.542  -0.223  0.7332  0.9633  1.0623
   82phy    C19 2207   2.884   1.343  -0.377 -0.5819  0.0234  0.4920
   82phy    C13 2208   3.137   1.327  -0.274  0.3713 -0.3471 -0.1527
   82phy     H3 2209   3.174   1.351  -0.171  0.0804 -0.3002 -0.0592
   82phy    O33 2210   3.199   1.202  -0.286 -0.0676  0.0153 -0.3094
   82phy    H1B 2211   3.136   1.134  -0.297 -0.0047  0.0008 -0.5936
   82phy    C12 2212   3.224   1.449  -0.325  0.4378 -0.0182  0.1616
   82phy    O11 2213   3.250   1.437  -0.464 -0.0173  0.2794  0.1534
   82phy    H1A 2214   3.267   1.346  -0.481 -0.0178  0.2259  0.4298
   83phy    C35 2215   3.789   1.157   1.417 -0.0654 -0.3441  0.0622
   83phy    C33 2216   3.718   1.294   1.401  0.1470  0.1146 -0.0330
   83phy    C34 2217   3.780   1.377   1.290 -0.2139 -0.1557 -0.4302
   83phy    C32 2218   3.568   1.270   1.380 -0.7314 -0.7035 -0.1052
   83phy    C31 2219   3.467   1.339   1.467 -0.0911  0.4760 -0.7403
   83phy    C30 2220   3.331   1.269   1.455 -0.1803  0.0710 -0.3267
   83phy    C28 2221   3.229   1.324   1.554 -0.0432 -0.2017 -0.5073
   83phy    C29 2222   3.102   1.337   1.472  0.1976 -0.1578  0.4650
   83phy    C27 2223   3.203   1.224   1.673  0.6816 -0.3730 -0.2935
   83phy    C26 2224   3.169   1.292   1.811  0.2443  0.2768  0.1855
   83phy    C25 2225   3.148   1.186   1.924 -0.0810 -0.4299 -0.0083
   83phy    C23 2226   3.152   1.259   2.065  0.2065  0.2250  0.1541
   83phy    C24 2227   3.020   1.297   2.124 -0.2504 -0.3518  0.1031
   83phy    C22 2228   3.231   1.164   2.162 -0.3167 -0.0669  0.1346
   83phy    C21 2229   3.318   1.227   2.269  0.2145  0.0308  0.6493
   83phy    C20 2230   3.416   1.130   2.341 -0.1872  0.6302 -0.1324
   83phy    C18 2231   3.488   1.174   2.474 -0.0656 -0.3149 -0.0013
   83phy    O01 2232   3.391   1.226   2.570 -0.6464 -0.3732 -0.4800
   83phy    H01 2233   3.423   1.203   2.656 -1.1620 -0.4962 -0.3204
   83phy    C19 2234   3.519   1.033   2.524 -0.1709 -0.1446  0.4684
   83phy    C13 2235   3.617   1.270   2.453 -0.3192 -0.2397 -0.3431
   83phy     H3 2236   3.675   1.237   2.363 -0.3523 -2.2463  0.3116
   83phy    O33 2237   3.712   1.249   2.560  0.5307  0.0520 -0.0410
   83phy    H1B 2238   3.798   1.225   2.531  0.2407 -1.2032  0.0965
   83phy    C12 2239   3.591   1.426   2.446 -0.0160  0.2813  0.0377
   83phy    O11 2240   3.524   1.489   2.549 -0.0928 -0.0695 -0.0468
   83phy    H1A 2241   3.461   1.427   2.581 -0.3721  0.3163  0.1587
   84phy    C35 2242   4.289   2.488   2.719 -0.2916  0.1058 -0.0302
   84phy    C33 2243   4.344   2.608   2.802  0.1082 -0.1398  0.1528
   84phy    C34 2244   4.307   2.733   2.733 -0.1991  0.0270 -0.0039
   84phy    C32 2245   4.286   2.606   2.940 -0.0957 -0.0932 -0.0835
   84phy    C31 2246   4.381   2.575   3.057  0.6682  0.2971  0.1951
   84phy    C30 2247   4.327   2.611   3.199 -0.6171 -0.4427 -0.0233
   84phy    C28 2248   4.426   2.553   3.304 -0.0470 -0.1960  0.1915
   84phy    C29 2249   4.429   2.650   3.419 -0.6131 -0.3053  0.2407
   84phy    C27 2250   4.366   2.420   3.365 -0.1582  0.0608 -0.3073
   84phy    C26 2251   4.427   2.288   3.305 -0.0106 -0.1694 -0.4848
   84phy    C25 2252   4.373   2.165   3.377  0.2759  0.0453 -0.4830
   84phy    C23 2253   4.423   2.037   3.308  0.0360 -0.1643 -0.3235
   84phy    C24 2254   4.522   1.964   3.401  0.0837  0.0355 -0.3355
   84phy    C22 2255   4.310   1.947   3.251 -0.2524 -0.3845 -0.2796
   84phy    C21 2256   4.362   1.854   3.134  0.5482 -0.6205 -0.5218
   84phy    C20 2257   4.262   1.749   3.096  0.1812  0.2197  0.2364
   84phy    C18 2258   4.274   1.686   2.948 -0.1920  0.0383 -0.3644
   84phy    O01 2259   4.266   1.797   2.859 -0.0542 -0.3617  0.6606
   84phy    H01 2260   4.350   1.839   2.861 -0.4658  0.6444 -1.2541
   84phy    C19 2261   4.147   1.594   2.945  0.3618 -0.2209  0.1684
   84phy    C13 2262   4.404   1.597   2.924  0.8224  0.1928  0.2283
   84phy     H3 2263   4.485   1.674   2.925  0.1652  0.9882 -1.8451
   84phy    O33 2264   4.451   1.515   3.031 -0.4485  0.1011  0.3421
   84phy    H1B 2265   4.407   1.532   3.112  1.3056  1.2279  1.1053
   84phy    C12 2266   4.450   1.546   2.777 -0.0575  0.0541  0.2512
   84phy    O11 2267   4.421   1.631   2.670 -0.4444 -0.3180 -0.4827
   84phy    H1A 2268   4.341   1.601   2.630 -0.4516 -1.4123  0.3127
   85phy    C35 2269   1.528   0.991   1.208 -0.7141  0.2134 -0.7291
   85phy    C33 2270   1.401   1.065   1.249  0.0603 -0.5903  0.1484
   85phy    C34 2271   1.367   1.143   1.122 -0.4202  0.3283 -0.1585
   85phy    C32 2272   1.291   0.968   1.295  0.0417  0.3265 -0.5425
   85phy    C31 2273   1.193   1.017   1.400  0.2957  0.6726 -0.0156
   85phy    C30 2274   1.114   0.904   1.464  0.2355  0.0659  0.6278
   85phy    C28 2275   1.005   0.943   1.563  0.0702  0.4185  0.2129
   85phy    C29 2276   0.874   0.950   1.485  0.4628 -0.3568  0.5263
   85phy    C27 2277   0.986   0.846   1.677 -0.2801 -0.3007 -0.2598
   85phy    C26 2278   1.020   0.902   1.816 -0.0879 -0.3666  0.1234
   85phy    C25 2279   0.961   0.814   1.934  0.6425 -0.1810  0.0619
   85phy    C23 2280   0.934   0.887   2.067 -0.3763 -0.1022 -0.0789
   85phy    C24 2281   0.786   0.887   2.093 -0.2315 -0.6564 -0.1430
   85phy    C22 2282   1.015   0.826   2.187 -0.4807 -0.0202 -0.3449
   85phy    C21 2283   1.110   0.927   2.257  0.5103 -0.2352 -0.1048
   85phy    C20 2284   1.214   0.858   2.340 -0.3368  0.0643  0.9065
   85phy    C18 2285   1.317   0.938   2.429 -0.1440  0.1697  0.2595
   85phy    O01 2286   1.244   1.040   2.500 -0.1627 -0.1326  0.0665
   85phy    H01 2287   1.187   0.999   2.562 -0.5309 -0.5739 -0.5523
   85phy    C19 2288   1.364   0.837   2.539 -0.1028 -0.2059  0.0887
   85phy    C13 2289   1.439   0.996   2.335  0.3530 -0.0235 -0.4208
   85phy     H3 2290   1.403   1.014   2.231 -1.5442 -0.0531  0.1974
   85phy    O33 2291   1.547   0.905   2.317  0.1801 -0.1856  0.1322
   85phy    H1B 2292   1.536   0.826   2.269 -1.3925 -1.0129  1.7669
   85phy    C12 2293   1.507   1.126   2.387 -0.5963  0.5720 -0.2882
   85phy    O11 2294   1.417   1.228   2.425  0.4139  0.1313  0.3688
   85phy    H1A 2295   1.340   1.191   2.465 -0.3360  1.1985 -0.0368
   86phy    C35 2296   3.699   2.753   2.181 -0.2965  0.3503  0.0468
   86phy    C33 2297   3.716   2.714   2.038 -0.2228  0.1673 -0.2080
   86phy    C34 2298   3.817   2.806   1.977 -0.8273 -0.4679 -0.1334
   86phy    C32 2299   3.758   2.566   2.020  0.1130 -0.5166 -0.4497
   86phy    C31 2300   3.665   2.488   1.922 -0.3505 -0.3478 -0.1934
   86phy    C30 2301   3.697   2.341   1.915 -0.0398  0.5954 -0.1551
   86phy    C28 2302   3.587   2.244   1.871 -0.2011  0.0964  0.2456
   86phy    C29 2303   3.565   2.254   1.717  0.0256 -0.0061 -0.1236
   86phy    C27 2304   3.618   2.098   1.919  0.1222  0.2320 -0.3072
   86phy    C26 2305   3.564   2.054   2.057 -0.2590 -0.0188  0.2334
   86phy    C25 2306   3.632   1.923   2.102  0.1050  0.0477 -0.3806
   86phy    C23 2307   3.578   1.871   2.231 -0.8038 -0.7970  0.6851
   86phy    C24 2308   3.498   1.744   2.206 -0.1934 -0.1977  0.3597
   86phy    C22 2309   3.681   1.861   2.342 -0.0794 -0.0084 -0.4991
   86phy    C21 2310   3.632   1.933   2.463  0.0910  0.2216  0.1561
   86phy    C20 2311   3.742   1.936   2.575  0.8239  0.0947 -0.1986
   86phy    C18 2312   3.692   1.989   2.718  0.1708 -0.0911  0.2562
   86phy    O01 2313   3.556   1.940   2.745 -0.0227 -0.0992 -0.3941
   86phy    H01 2314   3.539   1.860   2.699 -2.2848  0.3801 -0.4867
   86phy    C19 2315   3.781   1.907   2.812 -0.5469  0.0283 -0.1676
   86phy    C13 2316   3.692   2.150   2.731  0.3872 -0.0520  0.1826
   86phy     H3 2317   3.791   2.189   2.697  0.6170 -0.0573  0.8411
   86phy    O33 2318   3.691   2.191   2.865  0.3819  0.1641 -0.0529
   86phy    H1B 2319   3.602   2.201   2.892  0.9011  1.6904  1.2529
   86phy    C12 2320   3.583   2.235   2.658  0.4396  0.0434  0.5276
   86phy    O11 2321   3.450   2.201   2.692  0.1459 -0.2179  0.2487
   86phy    H1A 2322   3.457   2.119   2.738  1.7302  0.0470  0.5313
   87phy    C35 2323   3.902   3.775   1.402 -0.4472 -0.1446  0.1014
   87phy    C33 2324   3.836   3.698   1.287  0.7874 -0.0094  0.2184
   87phy    C34 2325   3.941   3.687   1.179 -0.5807 -0.2813 -0.5311
   87phy    C32 2326   3.764   3.566   1.323  0.0396 -0.4555  0.3384
   87phy    C31 2327   3.672   3.494   1.216  0.1049 -0.4353 -0.0782
   87phy    C30 2328   3.603   3.366   1.261 -0.4145 -0.3139  0.0447
   87phy    C28 2329   3.521   3.293   1.155 -0.0102  0.2446  0.2540
   87phy    C29 2330   3.543   3.142   1.171  0.0892  0.3214 -0.0835
   87phy    C27 2331   3.373   3.323   1.178  0.7788 -0.1299 -0.6882
   87phy    C26 2332   3.286   3.321   1.050  0.8976 -0.0253  0.0468
   87phy    C25 2333   3.141   3.338   1.090  0.0788 -0.7329 -0.5529
   87phy    C23 2334   3.028   3.306   0.988  0.5133 -0.3103 -0.1565
   87phy    C24 2335   2.913   3.241   1.066 -0.4714 -0.0214  0.3162
   87phy    C22 2336   2.971   3.440   0.928 -0.2950  0.0762  0.0502
   87phy    C21 2337   3.046   3.494   0.807  0.0467 -0.1812 -0.1693
   87phy    C20 2338   2.977   3.624   0.757 -0.5637 -0.1740 -0.5371
   87phy    C18 2339   3.034   3.705   0.638  0.2546  0.3459  0.2658
   87phy    O01 2340   3.163   3.757   0.669  0.3119  0.0138 -0.5086
   87phy    H01 2341   3.222   3.687   0.689  0.2067  0.2456  0.6895
   87phy    C19 2342   2.937   3.821   0.650 -0.0414  0.4598  0.3328
   87phy    C13 2343   3.035   3.625   0.497 -0.1473 -0.2448 -0.0301
   87phy     H3 2344   3.118   3.551   0.511  0.7599  1.1074  2.2801
   87phy    O33 2345   2.927   3.532   0.472  0.1380  0.4984  0.4874
   87phy    H1B 2346   2.854   3.578   0.436 -0.7496  0.3573  2.0098
   87phy    C12 2347   3.100   3.675   0.362  0.5058  0.2633  0.4540
   87phy    O11 2348   3.008   3.750   0.290  0.0479  0.1968 -0.5666
   87phy    H1A 2349   2.942   3.693   0.255 -0.6286  0.9254 -0.5021
   88phy    C35 2350   2.570   2.880   1.679  0.2930  0.0546 -0.1060
   88phy    C33 2351   2.561   2.733   1.728 -0.5517  0.2724  0.1190
   88phy    C34 2352   2.424   2.675   1.686  0.3890  0.5764 -0.1427
   88phy    C32 2353   2.680   2.647   1.686 -0.4056 -0.0126  0.0812
   88phy    C31 2354   2.730   2.540   1.783  0.1164  0.3888 -0.4945
   88phy    C30 2355   2.855   2.459   1.750 -0.2569 -0.2960  0.3194
   88phy    C28 2356   2.913   2.367   1.857 -0.0051  0.0222 -0.0198
   88phy    C29 2357   2.919   2.222   1.795  0.2679 -0.2174  0.1737
   88phy    C27 2358   3.049   2.420   1.908  0.1175  0.3019 -0.2941
   88phy    C26 2359   3.115   2.360   2.032  0.0673 -0.2357  0.3971
   88phy    C25 2360   3.219   2.467   2.077  0.0191  0.1531  0.5051
   88phy    C23 2361   3.285   2.448   2.216 -0.0335  0.0759  0.3137
   88phy    C24 2362   3.432   2.418   2.199 -0.0613 -0.1705 -0.5354
   88phy    C22 2363   3.258   2.562   2.319  0.5022  0.3521  0.2061
   88phy    C21 2364   3.217   2.513   2.456  0.1337 -0.3957 -0.1309
   88phy    C20 2365   3.199   2.631   2.553 -0.5272 -0.6843  0.2094
   88phy    C18 2366   3.124   2.617   2.689 -0.1092 -0.0045  0.0255
   88phy    O01 2367   3.174   2.495   2.748 -0.2552 -0.0105  0.2468
   88phy    H01 2368   3.165   2.421   2.691 -0.0969 -0.0844  0.3183
   88phy    C19 2369   3.199   2.726   2.768  0.2029 -0.2180  0.2352
   88phy    C13 2370   2.963   2.618   2.667 -0.0891 -0.0430  0.4718
   88phy     H3 2371   2.940   2.555   2.577 -0.0930  2.0194 -1.0350
   88phy    O33 2372   2.911   2.743   2.624 -0.3904  0.1502 -0.2017
   88phy    H1B 2373   2.928   2.805   2.692 -1.5107  0.7180 -0.4111
   88phy    C12 2374   2.871   2.564   2.781  0.0809 -0.2253 -0.5307
   88phy    O11 2375   2.873   2.423   2.806 -0.5776 -0.0588 -0.2860
   88phy    H1A 2376   2.800   2.399   2.860  1.2149 -1.8585  1.4850
   89phy    C35 2377   2.041   2.916   1.641 -0.2115 -0.3684 -0.2750
   89phy    C33 2378   2.094   3.055   1.626  0.0115 -0.1132  0.8094
   89phy    C34 2379   2.049   3.137   1.745  0.1945 -0.1502  0.2156
   89phy    C32 2380   2.245   3.053   1.595 -0.3468 -0.2474 -0.3929
   89phy    C31 2381   2.289   3.158   1.489 -0.1374  1.2508 -0.1991
   89phy    C30 2382   2.434   3.145   1.453 -0.1253 -0.1959  0.3580
   89phy    C28 2383   2.492   3.245   1.348  0.3612 -0.0160  0.1302
   89phy    C29 2384   2.615   3.318   1.400 -0.0503  0.0561 -0.0397
   89phy    C27 2385   2.530   3.178   1.216  0.4052 -0.4651  0.4371
   89phy    C26 2386   2.418   3.179   1.108  0.0004  0.1275  0.1625
   89phy    C25 2387   2.456   3.100   0.980  0.0795 -0.3638 -0.2627
   89phy    C23 2388   2.348   3.093   0.871  0.1266  0.4970 -0.3267
   89phy    C24 2389   2.320   3.227   0.798  0.1284 -0.1332  0.0384
   89phy    C22 2390   2.383   2.972   0.781  0.6588  0.1570 -0.0860
   89phy    C21 2391   2.268   2.876   0.737  0.1346 -0.2607  0.7367
   89phy    C20 2392   2.315   2.793   0.615  0.1034 -0.2597 -0.6241
   89phy    C18 2393   2.216   2.697   0.543 -0.1570  0.2962  0.3167
   89phy    O01 2394   2.177   2.588   0.634  0.2784  0.3172  0.1201
   89phy    H01 2395   2.236   2.573   0.705 -1.0361 -1.2395  0.9395
   89phy    C19 2396   2.309   2.637   0.432 -0.3482 -0.2498  0.1615
   89phy    C13 2397   2.080   2.770   0.482  0.1629 -0.2847  0.6603
   89phy     H3 2398   2.022   2.796   0.574 -1.3182  0.6820 -0.5046
   89phy    O33 2399   2.096   2.905   0.433  0.0905 -0.4082 -0.1432
   89phy    H1B 2400   2.180   2.924   0.397  0.4270 -1.4884  0.0361
   89phy    C12 2401   1.952   2.697   0.420 -0.7520 -0.1106  0.3586
   89phy    O11 2402   1.925   2.567   0.461  0.0818 -0.0324  0.2986
   89phy    H1A 2403   1.998   2.537   0.511  0.9658  0.0013 -0.9316
   90phy    C35 2404   3.768   2.810   1.392  0.4785 -0.1469 -0.1476
   90phy    C33 2405   3.767   2.840   1.544  0.4496 -0.1030 -0.0157
   90phy    C34 2406   3.906   2.835   1.607 -0.1547 -0.4019 -0.0236
   90phy    C32 2407   3.692   2.972   1.574 -0.2432  0.1739  0.0688
   90phy    C31 2408   3.638   3.002   1.715 -0.1788  0.1836 -0.3530
   90phy    C30 2409   3.591   3.150   1.729 -0.1566  0.6142 -0.1833
   90phy    C28 2410   3.563   3.198   1.874  0.1469  0.3066  0.0757
   90phy    C29 2411   3.690   3.227   1.954 -0.1811  0.1440 -0.3243
   90phy    C27 2412   3.470   3.321   1.874 -0.2754 -0.7868 -0.1605
   90phy    C26 2413   3.393   3.352   2.005  0.3272  0.4373 -0.4925
   90phy    C25 2414   3.287   3.461   1.994 -0.2332 -0.3877  0.2614
   90phy    C23 2415   3.193   3.499   2.118 -0.3291  0.0526  0.5533
   90phy    C24 2416   3.169   3.647   2.116  0.3273 -0.1763  0.1254
   90phy    C22 2417   3.061   3.422   2.120  0.1993 -0.0215  0.5465
   90phy    C21 2418   3.008   3.385   2.258  0.0877 -0.3572  0.6617
   90phy    C20 2419   2.880   3.303   2.251 -0.4124  0.1419 -0.0879
   90phy    C18 2420   2.823   3.249   2.392  0.1673 -0.3337 -0.0063
   90phy    O01 2421   2.789   3.360   2.484  0.0641  0.0469 -0.4344
   90phy    H01 2422   2.769   3.435   2.432 -0.6022 -0.8468 -1.4986
   90phy    C19 2423   2.685   3.195   2.350  0.5349  0.1832  0.2500
   90phy    C13 2424   2.910   3.130   2.463 -0.0772  0.9771  0.2587
   90phy     H3 2425   2.952   3.067   2.380 -0.0026  0.9884  0.2884
   90phy    O33 2426   2.837   3.029   2.538 -0.1381  0.4346  0.2572
   90phy    H1B 2427   2.871   2.945   2.516  1.8922  0.9654  1.1724
   90phy    C12 2428   3.032   3.174   2.548  0.0576  0.2764  0.2939
   90phy    O11 2429   3.008   3.171   2.687  0.0457 -0.3075  0.2909
   90phy    H1A 2430   2.938   3.109   2.695 -1.2862  0.9577 -0.7638
   91phy    C35 2431   3.844   2.203   1.407  0.3834  0.1733 -0.3417
   91phy    C33 2432   3.879   2.350   1.387  0.0731  0.1257 -0.1576
   91phy    C34 2433   3.805   2.437   1.494 -0.0919 -0.2075  0.1697
   91phy    C32 2434   4.029   2.366   1.396  0.7132  0.0316 -0.3788
   91phy    C31 2435   4.098   2.495   1.349  0.1612 -0.3481 -0.2384
   91phy    C30 2436   4.253   2.504   1.378  0.2290 -0.1226  0.3748
   91phy    C28 2437   4.319   2.640   1.340  0.4829 -0.1496 -0.1985
   91phy    C29 2438   4.411   2.672   1.457 -0.2332 -0.2754  0.4871
   91phy    C27 2439   4.393   2.637   1.203  0.2977 -0.1925  0.4550
   91phy    C26 2440   4.410   2.766   1.126 -0.0415  0.1748 -0.3685
   91phy    C25 2441   4.482   2.743   0.994  0.1995  0.0789 -0.4079
   91phy    C23 2442   4.516   2.871   0.921 -0.4818 -0.1125  0.2100
   91phy    C24 2443   4.671   2.875   0.897  0.2864 -0.1454 -0.2123
   91phy    C22 2444   4.440   2.875   0.788  0.2621  0.2042 -0.0214
   91phy    C21 2445   4.434   3.007   0.710  0.3274  0.2591 -0.2370
   91phy    C20 2446   4.431   3.000   0.551 -0.1599  0.1299 -0.4619
   91phy    C18 2447   4.410   3.130   0.468  0.0682 -0.2920 -0.1224
   91phy    O01 2448   4.300   3.209   0.520 -0.1766  0.0331  0.0733
   91phy    H01 2449   4.229   3.159   0.556  0.1411 -1.0217 -0.7206
   91phy    C19 2450   4.364   3.088   0.331 -0.3898 -0.0226  0.2179
   91phy    C13 2451   4.541   3.224   0.477  0.5294 -0.0747 -0.3567
   91phy     H3 2452   4.550   3.255   0.584  2.4403 -0.2837 -0.4290
   91phy    O33 2453   4.672   3.168   0.466 -0.1020  0.1365 -0.4815
   91phy    H1B 2454   4.730   3.231   0.428 -1.1445  1.3584 -0.1303
   91phy    C12 2455   4.548   3.375   0.445  0.5036 -0.2361  0.5603
   91phy    O11 2456   4.613   3.405   0.325  0.1107  0.1345 -0.1152
   91phy    H1A 2457   4.548   3.392   0.259 -1.3358 -1.2238  1.4909
   92phy    C35 2458   1.994   1.828   2.159 -0.4458 -0.2123  0.7837
   92phy    C33 2459   2.137   1.778   2.163 -0.2505  0.1101  0.1530
   92phy    C34 2460   2.140   1.625   2.170 -0.2367  0.0182 -0.5401
   92phy    C32 2461   2.214   1.825   2.041  0.6041  0.2834 -0.0546
   92phy    C31 2462   2.356   1.877   2.077  0.4683 -0.4904 -0.0240
   92phy    C30 2463   2.430   1.933   1.955 -0.0557 -0.7727  0.4566
   92phy    C28 2464   2.584   1.947   1.971  0.5931  0.2201 -0.6292
   92phy    C29 2465   2.652   1.919   1.840  0.1894 -0.0942 -0.1908
   92phy    C27 2466   2.621   2.087   2.017  0.3392  0.1423 -0.0867
   92phy    C26 2467   2.716   2.091   2.134  0.6208 -0.0048 -0.2139
   92phy    C25 2468   2.739   2.228   2.197  0.1942 -0.2213 -0.2267
   92phy    C23 2469   2.814   2.228   2.334 -0.5906  0.3520  0.0547
   92phy    C24 2470   2.872   2.371   2.364  0.2363  0.0157  0.1077
   92phy    C22 2471   2.719   2.195   2.450 -0.1689  0.3873  0.2046
   92phy    C21 2472   2.783   2.135   2.578  0.4187 -0.5574  0.1460
   92phy    C20 2473   2.674   2.082   2.676  0.0443  0.1455 -0.1967
   92phy    C18 2474   2.724   1.993   2.798  0.2268 -0.2745 -0.5576
   92phy    O01 2475   2.797   2.083   2.886 -0.3100 -0.1230  0.3283
   92phy    H01 2476   2.870   2.115   2.837  0.0655 -2.2083 -0.5793
   92phy    C19 2477   2.591   1.955   2.875  0.0963 -0.1767  0.0379
   92phy    C13 2478   2.821   1.865   2.756 -0.5110  0.1591  0.1962
   92phy     H3 2479   2.903   1.902   2.688 -0.3673 -1.7836 -0.7601
   92phy    O33 2480   2.759   1.774   2.666 -0.1111  0.6871  0.4475
   92phy    H1B 2481   2.726   1.699   2.712 -0.4502  0.0354 -0.8135
   92phy    C12 2482   2.903   1.788   2.865  0.5744 -0.5957  0.5738
   92phy    O11 2483   2.983   1.684   2.816  0.1437  0.6046 -0.4591
   92phy    H1A 2484   3.056   1.720   2.769  0.9754  0.5185  0.7089
   93phy    C35 2485   2.439   2.252   1.665  0.4594 -0.6685 -0.0098
   93phy    C33 2486   2.435   2.137   1.569 -0.0735 -0.4873  0.1682
   93phy    C34 2487   2.343   2.179   1.450  0.1189  0.4627  0.2290
   93phy    C32 2488   2.578   2.108   1.517 -0.0876  0.1134 -0.3911
   93phy    C31 2489   2.612   1.965   1.463  0.3655 -0.6043 -0.2824
   93phy    C30 2490   2.761   1.955   1.425  0.5259 -0.0572 -0.4675
   93phy    C28 2491   2.811   1.816   1.390  0.8237 -0.6621  0.2253
   93phy    C29 2492   2.924   1.841   1.289 -0.0126  0.9957 -0.2207
   93phy    C27 2493   2.875   1.743   1.515 -0.4675 -0.2083  0.3466
   93phy    C26 2494   2.773   1.657   1.592  0.3963 -0.2768 -0.3187
   93phy    C25 2495   2.840   1.574   1.693  0.3671 -0.3779  0.2132
   93phy    C23 2496   2.750   1.496   1.787 -0.3224 -0.7504  0.4233
   93phy    C24 2497   2.746   1.342   1.754  0.3003  0.1719 -0.3698
   93phy    C22 2498   2.800   1.514   1.930  0.0776  0.0955  0.3610
   93phy    C21 2499   2.688   1.537   2.028 -0.3150  0.9626  0.1883
   93phy    C20 2500   2.736   1.523   2.172 -0.3978 -0.0254  0.1109
   93phy    C18 2501   2.636   1.538   2.292 -0.1521 -1.2263  0.1237
   93phy    O01 2502   2.503   1.504   2.250 -0.5357  0.1446  0.2090
   93phy    H01 2503   2.490   1.412   2.235 -1.1312  0.2956 -0.2486
   93phy    C19 2504   2.692   1.436   2.393  0.0836 -0.4575  0.2633
   93phy    C13 2505   2.626   1.695   2.339  0.3688 -0.3178  0.1262
   93phy     H3 2506   2.615   1.763   2.251 -0.6068  0.2985  0.6985
   93phy    O33 2507   2.751   1.742   2.389  0.4430 -0.0595 -0.4133
   93phy    H1B 2508   2.749   1.754   2.481 -0.0999  0.7516 -0.5235
   93phy    C12 2509   2.512   1.739   2.437  0.2646 -0.0940  0.2053
   93phy    O11 2510   2.384   1.680   2.425  0.4349  0.6631  0.1703
   93phy    H1A 2511   2.391   1.600   2.376 -1.7086 -0.5401  1.6366
   94phy    C35 2512   3.635   2.066   0.956  0.0461  0.1187 -0.6516
   94phy    C33 2513   3.754   2.030   1.051 -0.2733 -0.3083 -0.2733
   94phy    C34 2514   3.741   1.889   1.108 -0.6519  0.0426  0.2830
   94phy    C32 2515   3.893   2.051   0.988 -0.4081  0.6183  0.0340
   94phy    C31 2516   3.971   2.181   1.008  0.5899  0.0223  0.1411
   94phy    C30 2517   4.070   2.205   0.897  0.2401 -0.1089  0.0809
   94phy    C28 2518   4.104   2.358   0.886  0.1563 -0.2364 -0.1086
   94phy    C29 2519   4.222   2.410   0.969  0.4260 -0.4548 -0.3986
   94phy    C27 2520   4.136   2.396   0.742  0.2067  0.5157  0.2948
   94phy    C26 2521   4.042   2.501   0.685  0.4916 -0.2849  0.4914
   94phy    C25 2522   4.083   2.529   0.535 -0.2824  0.1755  0.4167
   94phy    C23 2523   3.998   2.641   0.474 -0.2454 -0.0728  0.4564
   94phy    C24 2524   4.073   2.776   0.486  0.2450  0.2115 -0.2861
   94phy    C22 2525   3.978   2.598   0.325 -0.1905  0.0357  0.0058
   94phy    C21 2526   3.831   2.601   0.294  0.1780 -0.1511 -0.1875
   94phy    C20 2527   3.807   2.566   0.146 -0.2588  0.1903 -0.2036
   94phy    C18 2528   3.664   2.583   0.085 -0.1642 -0.0178 -0.2522
   94phy    O01 2529   3.572   2.501   0.169 -0.1302 -0.0237  0.4535
   94phy    H01 2530   3.625   2.462   0.236 -0.9313  0.4204  1.3634
   94phy    C19 2531   3.675   2.507  -0.046 -0.1183  0.1597 -0.2130
   94phy    C13 2532   3.613   2.738   0.061 -0.3923 -0.0132 -0.2784
   94phy     H3 2533   3.588   2.776   0.164  1.0399 -0.0523  0.1004
   94phy    O33 2534   3.711   2.838   0.032 -0.4267  0.3381  0.1820
   94phy    H1B 2535   3.695   2.878  -0.052  1.5311 -2.5105 -1.7258
   94phy    C12 2536   3.461   2.783   0.022 -0.2361  0.2535 -0.2369
   94phy    O11 2537   3.360   2.680   0.043 -0.1254 -0.1186  0.0451
   94phy    H1A 2538   3.341   2.632  -0.035  0.3257  0.9153 -0.7292
   95phy    C35 2539   4.440   3.783   2.445 -0.2625  0.2094 -0.3462
   95phy    C33 2540   4.322   3.887   2.446 -0.4164  0.1387  0.0707
   95phy    C34 2541   4.382   4.028   2.467 -0.5722 -0.3556 -0.2292
   95phy    C32 2542   4.253   3.875   2.313 -0.1841 -0.1560  0.2427
   95phy    C31 2543   4.098   3.869   2.324 -0.1461  0.2272  0.3108
   95phy    C30 2544   4.039   3.846   2.176  0.2063  0.0609  0.0667
   95phy    C28 2545   3.884   3.856   2.159  0.1110 -0.1413 -0.0254
   95phy    C29 2546   3.853   3.909   2.019 -0.1105  0.1240 -0.0370
   95phy    C27 2547   3.799   3.731   2.180  0.3479 -0.1753  0.3269
   95phy    C26 2548   3.710   3.754   2.301  0.0916  0.7069  0.0134
   95phy    C25 2549   3.606   3.639   2.317 -0.6505 -0.7034  0.1736
   95phy    C23 2550   3.520   3.634   2.444 -0.3587 -0.3223  0.0754
   95phy    C24 2551   3.382   3.698   2.440 -0.1194 -0.1317 -0.0946
   95phy    C22 2552   3.494   3.484   2.476 -0.3838  0.2159  0.0440
   95phy    C21 2553   3.510   3.446   2.616  0.1998 -0.1977 -0.0713
   95phy    C20 2554   3.474   3.298   2.642 -0.6056  0.0619  0.0145
   95phy    C18 2555   3.489   3.236   2.786  0.0748  0.4440 -0.4826
   95phy    O01 2556   3.431   3.322   2.883 -0.3729  0.2107 -0.1838
   95phy    H01 2557   3.445   3.293   2.971  2.2736  1.0621 -0.2667
   95phy    C19 2558   3.397   3.109   2.779  0.2906 -0.3459  0.3235
   95phy    C13 2559   3.636   3.195   2.837 -0.4989  0.2107 -0.2403
   95phy     H3 2560   3.689   3.137   2.756 -0.3355 -2.0653  1.3895
   95phy    O33 2561   3.641   3.100   2.945 -0.3373  0.3232  0.1075
   95phy    H1B 2562   3.653   3.145   3.026 -1.9242  1.7861 -0.4087
   95phy    C12 2563   3.740   3.315   2.872  0.0214 -0.0418  0.1791
   95phy    O11 2564   3.864   3.290   2.942  0.0993  0.2954 -0.0458
   95phy    H1A 2565   3.856   3.210   2.991 -0.3664  0.1692 -0.3199
   96phy    C35 2566   2.596   4.379   1.393  0.1089  0.2638  0.4663
   96phy    C33 2567   2.721   4.439   1.335  0.4952  0.0208  0.5489
   96phy    C34 2568   2.685   4.576   1.267  0.1255  0.5170  0.1721
   96phy    C32 2569   2.837   4.455   1.441  0.6949  0.0768  0.7894
   96phy    C31 2570   2.924   4.337   1.464  0.0733 -0.0029 -0.2531
   96phy    C30 2571   3.038   4.353   1.568 -0.0919 -0.0402  0.2396
   96phy    C28 2572   3.112   4.225   1.611  0.4355 -0.4249  0.4066
   96phy    C29 2573   3.220   4.180   1.506  0.1629  0.0888 -0.3610
   96phy    C27 2574   3.193   4.255   1.737 -0.1065  0.1264  0.4570
   96phy    C26 2575   3.172   4.161   1.858  0.2344 -0.2612  0.3229
   96phy    C25 2576   3.268   4.191   1.973  0.3504 -0.0357 -0.5709
   96phy    C23 2577   3.276   4.081   2.081  0.1333 -0.2381  0.5527
   96phy    C24 2578   3.423   4.049   2.101 -0.8945 -0.5531 -0.7435
   96phy    C22 2579   3.198   4.110   2.208  0.7919 -0.3129  0.2036
   96phy    C21 2580   3.157   3.987   2.288  0.2518 -0.1151  0.2600
   96phy    C20 2581   3.075   4.018   2.406  0.3185 -0.2554  0.0234
   96phy    C18 2582   3.004   3.912   2.495  0.2123  0.4476  0.0275
   96phy    O01 2583   3.108   3.836   2.561 -0.7990 -0.0639  0.6725
   96phy    H01 2584   3.166   3.890   2.611  0.4431 -2.4183  1.9206
   96phy    C19 2585   2.938   3.999   2.606  0.5619 -0.3055  0.1669
   96phy    C13 2586   2.907   3.810   2.415  0.1157  0.3623  0.3341
   96phy     H3 2587   2.965   3.760   2.333  1.5971 -1.3942  2.3512
   96phy    O33 2588   2.809   3.883   2.341  0.0052 -0.5928 -0.6059
   96phy    H1B 2589   2.740   3.908   2.399  0.9360  0.4851  0.0925
   96phy    C12 2590   2.836   3.683   2.486 -0.0853 -0.2371  0.2175
   96phy    O11 2591   2.757   3.596   2.403 -0.1674 -0.1788  0.1323
   96phy    H1A 2592   2.698   3.654   2.357 -0.4050  0.0775  0.7472
   97phy    C35 2593   2.729   1.370   1.243 -0.1490 -0.0539  0.2190
   97phy    C33 2594   2.580   1.380   1.266  0.0821  0.2707 -0.0633
   97phy    C34 2595   2.536   1.277   1.372 -0.0520 -0.0999 -0.3686
   97phy    C32 2596   2.534   1.526   1.283 -0.1274  0.0149 -0.7720
   97phy    C31 2597   2.393   1.558   1.233  0.1479 -0.0608 -0.5748
   97phy    C30 2598   2.350   1.699   1.270  0.2117  0.7610  0.0609
   97phy    C28 2599   2.213   1.746   1.216 -0.1583 -0.2462  0.2423
   97phy    C29 2600   2.092   1.705   1.301 -0.3244 -0.1518 -0.4597
   97phy    C27 2601   2.224   1.899   1.207  0.3873  0.2770  0.3613
   97phy    C26 2602   2.156   1.961   1.075 -0.0467  0.0306 -0.1750
   97phy    C25 2603   2.193   2.111   1.051 -0.2067  0.2148 -0.1406
   97phy    C23 2604   2.138   2.180   0.922  0.4345 -0.1425  0.0973
   97phy    C24 2605   2.014   2.261   0.965  0.4801  0.0131  0.0693
   97phy    C22 2606   2.234   2.290   0.873 -0.1676  0.2647 -0.2112
   97phy    C21 2607   2.344   2.244   0.773  0.0887 -0.2261 -0.4445
   97phy    C20 2608   2.417   2.374   0.749 -0.0951 -0.1048  0.0542
   97phy    C18 2609   2.552   2.371   0.667 -0.0834 -0.4463 -0.2823
   97phy    O01 2610   2.641   2.288   0.735 -0.2407  0.6026 -0.4085
   97phy    H01 2611   2.605   2.235   0.804 -1.2485  0.4502 -1.0433
   97phy    C19 2612   2.609   2.516   0.685  0.0645 -0.1142  0.0312
   97phy    C13 2613   2.549   2.317   0.512 -0.4108  0.1972 -0.2315
   97phy     H3 2614   2.524   2.209   0.529 -2.3372  0.5980 -0.3318
   97phy    O33 2615   2.435   2.343   0.429 -0.4330  0.1629  0.1956
   97phy    H1B 2616   2.462   2.380   0.347 -1.4173  0.0256 -0.1986
   97phy    C12 2617   2.671   2.258   0.433  0.4855 -0.0431 -0.0687
   97phy    O11 2618   2.792   2.223   0.492 -0.0743 -0.0759  0.5932
   97phy    H1A 2619   2.770   2.211   0.583 -0.9386 -0.9913  0.2862
   98phy    C35 2620   3.343   3.735   1.764 -0.4836  0.2826  0.6237
   98phy    C33 2621   3.490   3.767   1.733 -0.5857  0.0710 -0.3843
   98phy    C34 2622   3.547   3.644   1.664 -0.6574 -0.7275 -0.4597
   98phy    C32 2623   3.513   3.896   1.653 -0.2062 -0.2449  0.5051
   98phy    C31 2624   3.616   3.982   1.733  0.0348 -0.3168  0.3857
   98phy    C30 2625   3.628   4.119   1.664 -0.1583  0.1011 -0.2441
   98phy    C28 2626   3.692   4.227   1.746 -0.1464 -0.3117  0.3111
   98phy    C29 2627   3.799   4.293   1.662 -0.2275  0.1659 -0.0267
   98phy    C27 2628   3.592   4.327   1.811  0.0927  0.5683  0.3267
   98phy    C26 2629   3.643   4.402   1.937  0.1420  0.3515  0.6232
   98phy    C25 2630   3.534   4.490   1.997 -0.5239 -0.4792  0.4124
   98phy    C23 2631   3.587   4.584   2.107  0.5966  0.3571  0.2173
   98phy    C24 2632   3.598   4.724   2.043  0.0071  0.9104 -0.1616
   98phy    C22 2633   3.489   4.614   2.215  0.7652 -0.0751 -0.8926
   98phy    C21 2634   3.492   4.523   2.343 -0.0424  0.4340  0.1652
   98phy    C20 2635   3.420   4.590   2.462 -0.1219 -0.4976  0.0909
   98phy    C18 2636   3.385   4.513   2.599  0.0780 -0.5513 -0.0777
   98phy    O01 2637   3.492   4.426   2.627 -0.0261  0.6617  0.4008
   98phy    H01 2638   3.551   4.420   2.555 -0.3448 -1.8819  0.2729
   98phy    C19 2639   3.387   4.626   2.704  0.0381  0.1636  0.1508
   98phy    C13 2640   3.249   4.425   2.581 -0.0771 -0.2601  0.3556
   98phy     H3 2641   3.254   4.373   2.482  1.8210 -2.4457  1.5131
   98phy    O33 2642   3.136   4.509   2.567 -0.0819 -0.2820 -0.2700
   98phy    H1B 2643   3.064   4.455   2.539 -0.2744 -0.6405  0.8714
   98phy    C12 2644   3.217   4.311   2.683 -0.4375 -0.5270  0.0758
   98phy    O11 2645   3.317   4.211   2.691 -0.2067 -0.4862 -0.2551
   98phy    H1A 2646   3.395   4.257   2.714 -1.4850  0.9513  1.4747
   99phy    C35 2647   2.238   3.666   1.063  0.4321  0.3110 -0.0039
   99phy    C33 2648   2.263   3.638   1.216 -0.2668  0.0051  0.1136
   99phy    C34 2649   2.197   3.507   1.254 -0.7661  0.1264  0.2000
   99phy    C32 2650   2.412   3.623   1.250 -0.0481 -0.2003 -0.2382
   99phy    C31 2651   2.476   3.749   1.289  0.1458 -0.2690 -0.1430
   99phy    C30 2652   2.625   3.732   1.296  0.0366 -0.1535  0.1833
   99phy    C28 2653   2.714   3.855   1.349 -0.0671  0.3561 -0.1300
   99phy    C29 2654   2.741   3.845   1.495  0.5667  0.4653 -0.2947
   99phy    C27 2655   2.853   3.869   1.282 -0.4579  0.2434 -0.2401
   99phy    C26 2656   2.844   3.960   1.157 -0.5304 -0.1057 -0.7924
   99phy    C25 2657   2.968   4.045   1.138 -0.0406 -0.2639 -0.4332
   99phy    C23 2658   2.969   4.116   1.002 -0.6318  0.6434  0.0052
   99phy    C24 2659   2.927   4.269   1.020 -0.3282 -0.2750 -0.2323
   99phy    C22 2660   3.119   4.113   0.957  0.3277  0.0173  0.3481
   99phy    C21 2661   3.143   4.101   0.808  0.3723 -0.3445 -0.1610
   99phy    C20 2662   3.285   4.070   0.770  0.3113 -0.1735 -0.2627
   99phy    C18 2663   3.314   4.059   0.617 -0.2472 -0.3171 -0.3955
   99phy    O01 2664   3.229   3.970   0.547 -0.1631 -0.0287  0.1862
   99phy    H01 2665   3.221   3.891   0.597 -0.1064 -1.1870 -1.5439
   99phy    C19 2666   3.454   3.990   0.623 -0.0068  0.2752  0.0041
   99phy    C13 2667   3.327   4.198   0.534 -0.0942  0.3560 -0.2171
   99phy     H3 2668   3.374   4.270   0.606 -0.2907  0.0116  0.2696
   99phy    O33 2669   3.418   4.205   0.424  0.2297 -0.2483 -0.5229
   99phy    H1B 2670   3.390   4.152   0.352 -0.4887  0.7155 -0.9689
   99phy    C12 2671   3.207   4.291   0.503  0.1006 -0.9038 -0.1474
   99phy    O11 2672   3.112   4.250   0.409 -0.4118 -0.5738  0.2341
   99phy    H1A 2673   3.099   4.157   0.413 -0.6088 -0.6458 -1.5307
  100phy    C35 2674   3.319   2.799   1.563  0.2654  0.1077  0.0698
  100phy    C33 2675   3.376   2.685   1.648  0.2210 -0.3596  0.2531
  100phy    C34 2676   3.380   2.745   1.785  0.3090  0.5704  0.6221
  100phy    C32 2677   3.290   2.558   1.651  0.3578  0.3827 -0.2340
  100phy    C31 2678   3.307   2.458   1.528 -0.2891 -0.8143  0.2344
  100phy    C30 2679   3.185   2.365   1.520 -0.2722 -0.7037  0.3682
  100phy    C28 2680   3.204   2.229   1.449 -0.3420 -0.4839 -0.2789
  100phy    C29 2681   3.155   2.123   1.544 -0.0171 -0.3556  0.1344
  100phy    C27 2682   3.134   2.223   1.310 -0.1978 -0.3726 -0.9450
  100phy    C26 2683   3.231   2.226   1.188 -0.0612 -0.4210 -0.3934
  100phy    C25 2684   3.146   2.213   1.062 -0.0670  0.3754 -0.0765
  100phy    C23 2685   3.221   2.222   0.931  0.2146 -0.2802  0.3778
  100phy    C24 2686   3.257   2.089   0.873  0.3288 -0.2715  0.3940
  100phy    C22 2687   3.123   2.293   0.837 -0.0312 -0.4397  0.2574
  100phy    C21 2688   3.182   2.367   0.715  0.0939  0.3856 -0.2110
  100phy    C20 2689   3.073   2.449   0.643  0.1155 -0.0101 -0.0436
  100phy    C18 2690   3.115   2.522   0.512 -0.2415 -0.5058 -0.2623
  100phy    O01 2691   3.238   2.595   0.531 -0.6273 -0.3877  0.2242
  100phy    H01 2692   3.297   2.563   0.466  0.3310  0.7129  0.5144
  100phy    C19 2693   2.993   2.618   0.493 -0.0045 -0.0566  0.1734
  100phy    C13 2694   3.127   2.419   0.389  0.3375 -0.1954  0.0835
  100phy     H3 2695   3.196   2.339   0.425 -0.1179 -0.4778  0.3474
  100phy    O33 2696   3.012   2.335   0.356 -0.0789 -0.2990  0.0610
  100phy    H1B 2697   2.955   2.316   0.428  2.0145 -1.0118  1.6153
  100phy    C12 2698   3.228   2.440   0.273 -0.6686  0.2590  0.2321
  100phy    O11 2699   3.331   2.531   0.302  0.6186  0.3692 -0.2356
  100phy    H1A 2700   3.387   2.537   0.227  1.3740  0.5843  0.3441
  101phy    C35 2701   1.844   4.323   0.899  0.0764 -0.3498 -0.0362
  101phy    C33 2702   1.893   4.463   0.878  0.8236  0.0534 -0.3691
  101phy    C34 2703   1.795   4.561   0.945  0.0965  0.4349 -0.2445
  101phy    C32 2704   2.034   4.470   0.936 -0.4773  0.4092  0.1803
  101phy    C31 2705   2.143   4.572   0.890  0.4575 -0.3117  0.3906
  101phy    C30 2706   2.269   4.579   0.979  0.7023  0.3950 -0.0707
  101phy    C28 2707   2.373   4.680   0.929 -0.4839 -0.2586  0.2909
  101phy    C29 2708   2.372   4.808   1.014  0.1033 -0.0579 -0.2282
  101phy    C27 2709   2.517   4.620   0.943  0.1618 -0.0473 -0.2866
  101phy    C26 2710   2.588   4.613   0.806 -0.8974  0.5995  0.2632
  101phy    C25 2711   2.720   4.538   0.818 -0.5356  0.3294 -0.0834
  101phy    C23 2712   2.790   4.513   0.683 -0.0120  0.3617 -0.1850
  101phy    C24 2713   2.934   4.557   0.691 -0.0661 -0.2648  0.1231
  101phy    C22 2714   2.773   4.366   0.642  0.2323  0.5388 -0.3172
  101phy    C21 2715   2.770   4.333   0.494  0.3351  0.4505 -0.0121
  101phy    C20 2716   2.735   4.180   0.491  0.2520 -0.1437  0.2119
  101phy    C18 2717   2.722   4.098   0.358  0.3072  0.5360  0.0510
  101phy    O01 2718   2.643   4.160   0.258  0.5178 -0.0721 -0.0082
  101phy    H01 2719   2.680   4.244   0.236 -1.5653  0.7245 -0.6843
  101phy    C19 2720   2.641   3.971   0.404 -0.0520 -0.2591 -0.1165
  101phy    C13 2721   2.865   4.068   0.286  0.1881 -0.0737 -0.4359
  101phy     H3 2722   2.900   4.171   0.262 -1.4054  0.4017 -0.7837
  101phy    O33 2723   2.975   4.029   0.373 -0.3873 -0.4398 -0.0259
  101phy    H1B 2724   2.991   3.938   0.356 -1.3119 -0.4127 -1.1776
  101phy    C12 2725   2.894   4.020   0.137 -0.4896  0.1620  0.1467
  101phy    O11 2726   2.804   4.032   0.029 -0.2401 -0.0634 -0.0874
  101phy    H1A 2727   2.746   3.958   0.037 -0.9302  0.4510 -0.2972
  102phy    C35 2728   2.470   4.446   1.797  0.1109  0.2355  0.1377
  102phy    C33 2729   2.572   4.544   1.853 -0.5083 -0.0999 -0.3700
  102phy    C34 2730   2.709   4.477   1.855 -0.0830 -0.2504  0.4414
  102phy    C32 2731   2.570   4.687   1.789  0.3841  0.4199  0.0317
  102phy    C31 2732   2.489   4.791   1.868 -0.0397 -0.0534  0.0983
  102phy    C30 2733   2.467   4.924   1.798  0.0628 -0.0357  0.3182
  102phy    C28 2734   2.410   5.033   1.888 -0.9298 -0.4470 -0.5522
  102phy    C29 2735   2.461   5.169   1.846 -0.1114  0.0581  0.4170
  102phy    C27 2736   2.255   5.035   1.890  0.2877  0.0732 -0.4689
  102phy    C26 2737   2.193   5.056   2.026  0.2047  0.3068 -0.0307
  102phy    C25 2738   2.048   5.013   2.016  0.0062  0.2564 -0.1914
  102phy    C23 2739   1.976   5.074   2.138 -0.0259  0.0819  0.0880
  102phy    C24 2740   1.878   5.182   2.097 -0.4250 -0.1951 -0.3613
  102phy    C22 2741   1.900   4.956   2.211  0.0359 -0.3060  0.0695
  102phy    C21 2742   1.891   4.967   2.366  0.4358 -0.3715  0.3203
  102phy    C20 2743   1.804   4.853   2.415 -0.4636 -0.0455 -0.7585
  102phy    C18 2744   1.756   4.866   2.566 -0.2365  0.4476 -0.3999
  102phy    O01 2745   1.679   4.989   2.570 -0.1646  0.0679  0.5131
  102phy    H01 2746   1.616   4.982   2.639 -0.3993 -1.5725  0.1702
  102phy    C19 2747   1.645   4.758   2.577  0.5772  0.2508  0.1321
  102phy    C13 2748   1.873   4.871   2.685 -0.4233  0.0039 -0.1335
  102phy     H3 2749   1.964   4.923   2.647 -0.7015  1.3145  0.8905
  102phy    O33 2750   1.922   4.737   2.703 -0.1947 -0.0728 -0.1229
  102phy    H1B 2751   2.004   4.738   2.750 -0.7915  0.9677  0.9327
  102phy    C12 2752   1.852   4.948   2.819  0.1113 -0.0350 -0.1374
  102phy    O11 2753   1.864   5.087   2.807  0.0665 -0.0643 -0.2460
  102phy    H1A 2754   1.837   5.104   2.718 -1.9665 -1.2159  0.0758
  103phy    C35 2755   2.814   0.410   1.773  0.7943 -0.1928  0.1190
  103phy    C33 2756   2.794   0.284   1.690 -0.0428  0.3068 -0.4210
  103phy    C34 2757   2.795   0.321   1.544  0.0134  0.1283  0.2585
  103phy    C32 2758   2.915   0.195   1.730  0.0835  0.6910 -0.1586
  103phy    C31 2759   2.883   0.045   1.725 -0.5287  0.2637  0.0748
  103phy    C30 2760   2.999  -0.059   1.731 -0.2406  0.5698  0.1589
  103phy    C28 2761   2.954  -0.202   1.719 -0.2850  0.1307  0.2099
  103phy    C29 2762   2.974  -0.237   1.570  0.4454  0.0103  0.0754
  103phy    C27 2763   3.039  -0.297   1.808 -0.2134  0.2638  0.1835
  103phy    C26 2764   2.992  -0.344   1.944  0.4918 -0.0676 -0.2135
  103phy    C25 2765   3.098  -0.417   2.018 -0.0527  0.0575 -0.3724
  103phy    C23 2766   3.059  -0.462   2.159  0.2458 -0.3340  0.0074
  103phy    C24 2767   3.109  -0.600   2.182 -0.0479  0.2425 -0.2930
  103phy    C22 2768   3.094  -0.360   2.271  0.8569  0.1125  0.5840
  103phy    C21 2769   2.999  -0.356   2.395 -0.0416 -0.0387  0.2710
  103phy    C20 2770   3.056  -0.255   2.493  0.2486  0.4371  0.0232
  103phy    C18 2771   2.990  -0.257   2.637  0.1944 -0.0759 -0.0477
  103phy    O01 2772   2.988  -0.388   2.696 -0.3911  0.2915 -0.4863
  103phy    H01 2773   3.047  -0.440   2.645  2.3381  2.1482  0.5352
  103phy    C19 2774   3.109  -0.187   2.716  0.1282 -0.2815  0.3995
  103phy    C13 2775   2.840  -0.190   2.656  0.2228  0.4678  0.4826
  103phy     H3 2776   2.839  -0.085   2.617  0.0848  1.0413  1.9773
  103phy    O33 2777   2.820  -0.170   2.800 -0.1502  0.2917 -0.1666
  103phy    H1B 2778   2.870  -0.236   2.842  0.8863  0.9658 -0.3195
  103phy    C12 2779   2.715  -0.268   2.592 -0.2444 -0.4915 -0.0901
  103phy    O11 2780   2.589  -0.213   2.622 -0.0524 -0.0868 -0.1519
  103phy    H1A 2781   2.563  -0.233   2.710 -1.4916  1.5330 -0.1523
  104phy    C35 2782   2.354   4.712   1.450 -0.1094 -0.4308 -0.2473
  104phy    C33 2783   2.210   4.678   1.413  0.1341  0.1375  0.2174
  104phy    C34 2784   2.158   4.588   1.523 -0.2546 -0.2310  0.2456
  104phy    C32 2785   2.126   4.806   1.381  0.2756  0.1171  0.1182
  104phy    C31 2786   2.027   4.798   1.264 -0.3547 -0.6125 -0.2653
  104phy    C30 2787   1.965   4.927   1.212 -0.0447 -0.1075  0.4237
  104phy    C28 2788   1.861   4.901   1.103 -0.0015  0.8505  0.4642
  104phy    C29 2789   1.721   4.925   1.161  0.2002  0.3926  0.3006
  104phy    C27 2790   1.898   5.005   0.998  0.0547 -0.6463 -0.0775
  104phy    C26 2791   1.940   4.940   0.862  0.2608 -0.2239 -0.2989
  104phy    C25 2792   1.973   5.048   0.755  0.2875  0.3885  0.0804
  104phy    C23 2793   2.002   5.012   0.609  0.5495  0.2464  0.5335
  104phy    C24 2794   1.986   5.133   0.512 -0.3238 -0.2878  0.0408
  104phy    C22 2795   2.136   4.946   0.591  0.1319 -0.1815 -0.5363
  104phy    C21 2796   2.134   4.823   0.493 -0.4680 -0.2208  0.4034
  104phy    C20 2797   2.267   4.746   0.510  0.4653  0.0057  0.3755
  104phy    C18 2798   2.297   4.634   0.404  0.0264  0.3648 -0.2764
  104phy    O01 2799   2.180   4.552   0.396 -0.1163 -0.4805  0.4000
  104phy    H01 2800   2.133   4.563   0.476  2.2658  0.3788  1.7887
  104phy    C19 2801   2.408   4.546   0.466  0.1023  0.0552  0.7414
  104phy    C13 2802   2.337   4.694   0.258 -0.6403  0.4282  0.1381
  104phy     H3 2803   2.252   4.762   0.233 -1.0276  0.5805  1.7635
  104phy    O33 2804   2.441   4.793   0.258 -0.1985  0.1103  0.0685
  104phy    H1B 2805   2.522   4.747   0.269 -0.5494 -0.5226  0.1168
  104phy    C12 2806   2.322   4.612   0.121  0.0970  0.0626  0.0872
  104phy    O11 2807   2.209   4.524   0.117  0.3973  0.0034  0.0420
  104phy    H1A 2808   2.163   4.522   0.199  1.2896 -2.5322  0.5538
  105phy    C35 2809   2.037   2.420   1.609 -0.5059  0.2474  0.0976
  105phy    C33 2810   1.984   2.461   1.473 -0.1789 -0.0653 -0.4831
  105phy    C34 2811   1.957   2.334   1.392  0.6018  0.1187 -0.1979
  105phy    C32 2812   1.859   2.549   1.492  0.1133  0.4018  0.0658
  105phy    C31 2813   1.833   2.658   1.389  0.2735 -0.1214  0.6375
  105phy    C30 2814   1.721   2.748   1.434 -0.5591 -0.0930  0.0261
  105phy    C28 2815   1.657   2.853   1.343  0.2188 -0.2075 -0.5176
  105phy    C29 2816   1.549   2.916   1.421  0.1982  0.0030 -0.0160
  105phy    C27 2817   1.761   2.957   1.296  0.1385 -0.0199 -0.9750
  105phy    C26 2818   1.729   3.027   1.162  0.3664 -0.1527 -0.1239
  105phy    C25 2819   1.833   3.113   1.096  0.0552 -0.2897  0.7279
  105phy    C23 2820   1.797   3.188   0.967  0.0173 -0.1524 -0.9589
  105phy    C24 2821   1.776   3.338   1.004 -0.0094  0.4282 -0.6140
  105phy    C22 2822   1.911   3.175   0.860  0.5448  0.1913 -0.3452
  105phy    C21 2823   1.854   3.191   0.717 -0.5771 -0.3193 -0.0703
  105phy    C20 2824   1.973   3.213   0.624 -1.2508 -0.3671  0.1530
  105phy    C18 2825   1.960   3.213   0.469 -0.3387  0.1115  0.2347
  105phy    O01 2826   1.910   3.084   0.429  0.2721  0.2613  0.0101
  105phy    H01 2827   1.981   3.022   0.425 -0.3088 -0.3566 -1.0301
  105phy    C19 2828   2.106   3.220   0.427 -0.0174 -0.2228  0.1738
  105phy    C13 2829   1.873   3.330   0.407  0.0323 -0.1877  0.0855
  105phy     H3 2830   1.771   3.301   0.442 -0.3936  1.8714  0.7206
  105phy    O33 2831   1.867   3.468   0.463 -0.2345  0.5423  0.5012
  105phy    H1B 2832   1.894   3.457   0.552 -0.7959 -1.2277  0.4911
  105phy    C12 2833   1.824   3.334   0.256  0.2742  0.1102 -0.0209
  105phy    O11 2834   1.866   3.437   0.168 -0.2213 -0.5285 -0.9924
  105phy    H1A 2835   1.862   3.515   0.219 -1.3638 -1.0402 -0.2573
  106phy    C35 2836   1.852   4.854   1.705 -0.0189  0.3512  0.2140
  106phy    C33 2837   1.800   4.934   1.589  0.2967 -0.0031 -0.2171
  106phy    C34 2838   1.655   4.901   1.574 -0.0079 -0.1113 -0.3864
  106phy    C32 2839   1.805   5.086   1.603  0.0600  0.4226  0.1058
  106phy    C31 2840   1.942   5.161   1.628 -0.2777  0.2247  0.4008
  106phy    C30 2841   1.926   5.310   1.613  0.0890 -0.0480  0.6032
  106phy    C28 2842   2.051   5.391   1.644 -0.4114 -0.7070 -0.0538
  106phy    C29 2843   2.060   5.497   1.534  0.5473 -0.0946  0.6981
  106phy    C27 2844   2.041   5.450   1.786  0.2832 -0.1270  0.0663
  106phy    C26 2845   2.170   5.488   1.865 -0.3822 -0.4813  0.2970
  106phy    C25 2846   2.137   5.517   2.012  0.2750  0.1313  0.3545
  106phy    C23 2847   2.246   5.534   2.112 -0.3090 -0.4240 -0.2626
  106phy    C24 2848   2.274   5.679   2.144 -0.6094  0.4987  0.2454
  106phy    C22 2849   2.198   5.458   2.235  0.3006 -0.2153 -0.2136
  106phy    C21 2850   2.287   5.411   2.353  0.2336  0.6792  0.6825
  106phy    C20 2851   2.212   5.299   2.429  0.0178  0.3720  0.0867
  106phy    C18 2852   2.277   5.243   2.562  0.4131 -0.0804  0.7122
  106phy    O01 2853   2.284   5.350   2.661  0.1695 -0.1792 -0.8913
  106phy    H01 2854   2.306   5.310   2.742 -0.2143  2.1810  0.4935
  106phy    C19 2855   2.159   5.161   2.607  0.3185  0.1071  0.3771
  106phy    C13 2856   2.404   5.146   2.551 -0.0280  0.2180 -0.0408
  106phy     H3 2857   2.386   5.072   2.469 -3.0215 -0.3460  0.9936
  106phy    O33 2858   2.413   5.059   2.660  0.0896  0.4490 -0.1907
  106phy    H1B 2859   2.482   4.997   2.647  0.7118  0.9828  0.4690
  106phy    C12 2860   2.542   5.225   2.537  0.6807  0.7913  0.2821
  106phy    O11 2861   2.587   5.279   2.655 -0.4514 -0.4109 -0.9739
  106phy    H1A 2862   2.599   5.208   2.714  0.5166  0.2984 -0.2963
  107phy    C35 2863   3.397   0.336   1.604 -0.4574 -0.2073 -0.3168
  107phy    C33 2864   3.360   0.478   1.562 -0.2931  0.1170  0.4050
  107phy    C34 2865   3.424   0.498   1.424 -0.0143  0.2406 -0.4757
  107phy    C32 2866   3.207   0.500   1.558 -0.1391 -0.0781  0.4461
  107phy    C31 2867   3.171   0.643   1.593  0.3509 -0.3066  0.3317
  107phy    C30 2868   3.023   0.672   1.576 -0.1177 -0.6692  0.2537
  107phy    C28 2869   2.982   0.817   1.615  0.0504  0.4505 -0.0334
  107phy    C29 2870   2.955   0.901   1.490  0.0707  0.0723  0.0748
  107phy    C27 2871   2.853   0.810   1.694 -0.3721 -0.1317  0.3410
  107phy    C26 2872   2.863   0.853   1.832 -0.1079  0.0930 -0.1831
  107phy    C25 2873   2.732   0.849   1.911  0.5244  0.4038  0.5953
  107phy    C23 2874   2.727   0.916   2.052 -0.4078 -1.0615  0.0587
  107phy    C24 2875   2.685   1.064   2.057 -0.0313 -0.0955  0.2821
  107phy    C22 2876   2.632   0.839   2.141 -0.6121 -0.0078 -0.3707
  107phy    C21 2877   2.700   0.753   2.241  0.3051 -0.1405 -0.3313
  107phy    C20 2878   2.602   0.691   2.345  0.3885 -0.4400 -0.0679
  107phy    C18 2879   2.655   0.648   2.487  0.3285  0.1072 -0.2366
  107phy    O01 2880   2.729   0.755   2.553  0.3911  0.3924  0.2075
  107phy    H01 2881   2.821   0.747   2.537 -0.0846  0.5942 -3.6132
  107phy    C19 2882   2.518   0.641   2.560 -0.1519 -0.1496 -0.0304
  107phy    C13 2883   2.722   0.500   2.496  0.4421  0.3265  0.2711
  107phy     H3 2884   2.656   0.427   2.443 -0.2793 -0.2884  1.9346
  107phy    O33 2885   2.725   0.438   2.630  0.1478  0.0423  0.2435
  107phy    H1B 2886   2.660   0.370   2.635  1.9760 -1.8157  0.0060
  107phy    C12 2887   2.865   0.480   2.436  0.1620  0.1773 -0.4491
  107phy    O11 2888   2.969   0.528   2.518  0.0231 -0.2732  0.4276
  107phy    H1A 2889   2.993   0.465   2.583  0.7846  0.9470  1.3648
  108phy    C35 2890   4.374   4.701   1.327  0.1751 -0.0998  0.1717
  108phy    C33 2891   4.316   4.840   1.342  0.3439 -0.3028 -0.3300
  108phy    C34 2892   4.341   4.890   1.484  0.1453  0.0995  0.1211
  108phy    C32 2893   4.379   4.928   1.238 -0.3391 -0.3021 -0.3699
  108phy    C31 2894   4.282   5.013   1.154 -0.0486  0.5152 -0.2855
  108phy    C30 2895   4.364   5.100   1.063 -0.1129 -0.0467  0.2590
  108phy    C28 2896   4.283   5.211   0.986  0.2427 -0.6699  0.2487
  108phy    C29 2897   4.271   5.348   1.064  0.6097  0.6345 -0.0171
  108phy    C27 2898   4.350   5.245   0.847  0.5286 -0.4505 -0.4247
  108phy    C26 2899   4.325   5.164   0.721  0.6846 -0.3923 -0.6501
  108phy    C25 2900   4.394   5.236   0.602 -0.1821  0.6990  0.1165
  108phy    C23 2901   4.369   5.164   0.466 -0.2811  0.4942  0.6662
  108phy    C24 2902   4.286   5.250   0.367 -0.3107 -0.0525 -0.3445
  108phy    C22 2903   4.503   5.109   0.412  0.1250  0.3524 -0.5925
  108phy    C21 2904   4.502   4.984   0.328 -0.0620 -0.1756 -0.0848
  108phy    C20 2905   4.636   4.940   0.275 -0.4822 -0.2978  0.4148
  108phy    C18 2906   4.660   4.799   0.217 -0.2671 -0.3709  0.3037
  108phy    O01 2907   4.622   4.701   0.316  0.5809  0.0378 -0.1034
  108phy    H01 2908   4.531   4.684   0.330  1.2387 -2.7096  1.6193
  108phy    C19 2909   4.808   4.792   0.197 -0.1712 -0.0529 -0.3633
  108phy    C13 2910   4.589   4.771   0.073 -0.4895 -0.0938  0.0135
  108phy     H3 2911   4.479   4.780   0.094 -0.5667 -0.6490 -0.1283
  108phy    O33 2912   4.596   4.862  -0.036  0.1413 -0.0504 -0.2586
  108phy    H1B 2913   4.529   4.928  -0.034  1.7092  1.6335  0.4416
  108phy    C12 2914   4.545   4.633   0.015 -0.4750 -0.2322 -0.1402
  108phy    O11 2915   4.615   4.578  -0.092 -0.2369  0.3360  0.2075
  108phy    H1A 2916   4.702   4.567  -0.060 -0.8302 -1.5259  1.3782
  109phy    C35 2917   4.412   3.235   1.808 -0.5467  0.0440 -0.0839
  109phy    C33 2918   4.336   3.123   1.885 -0.1755 -0.6903  0.6881
  109phy    C34 2919   4.252   3.036   1.789 -0.0647 -0.1833 -0.6285
  109phy    C32 2920   4.436   3.050   1.971 -0.0442  0.1983 -0.1465
  109phy    C31 2921   4.378   3.006   2.103 -0.5485  0.4313 -0.5429
  109phy    C30 2922   4.466   2.918   2.194  0.1155  0.0767  0.6617
  109phy    C28 2923   4.406   2.850   2.321  0.3561 -0.3690  0.1457
  109phy    C29 2924   4.289   2.755   2.300 -0.5311 -0.1033  0.0978
  109phy    C27 2925   4.511   2.767   2.385 -0.6474  0.1486 -0.5042
  109phy    C26 2926   4.583   2.835   2.506 -0.0144  0.0399  0.2969
  109phy    C25 2927   4.705   2.761   2.564  0.5833 -0.4012  0.2867
  109phy    C23 2928   4.750   2.811   2.702  0.0745  0.5135  0.1913
  109phy    C24 2929   4.718   2.692   2.794 -0.4957 -0.1549 -0.4850
  109phy    C22 2930   4.902   2.824   2.703  0.0578 -0.6380  0.1586
  109phy    C21 2931   4.943   2.975   2.717 -0.1234 -0.2521  0.1827
  109phy    C20 2932   5.092   2.994   2.736  0.2622 -0.0214  0.1187
  109phy    C18 2933   5.145   3.131   2.796  0.3263  0.0471 -0.6636
  109phy    O01 2934   5.072   3.157   2.922 -0.3026 -0.1153 -0.4054
  109phy    H01 2935   5.130   3.161   2.996 -1.3354  0.1305  0.4108
  109phy    C19 2936   5.290   3.082   2.836  0.2370  0.1104  0.2731
  109phy    C13 2937   5.146   3.268   2.705  0.0433  0.0130 -0.0621
  109phy     H3 2938   5.194   3.249   2.606 -2.3646  0.7393 -1.4317
  109phy    O33 2939   5.238   3.363   2.765 -0.1337 -0.6645  0.1399
  109phy    H1B 2940   5.214   3.374   2.855  0.1393  0.3883  0.0986
  109phy    C12 2941   5.004   3.333   2.679  0.1272 -0.2681 -0.2479
  109phy    O11 2942   4.944   3.397   2.790  0.5267  0.0328  0.9350
  109phy    H1A 2943   4.943   3.340   2.865  1.3526  0.2326  1.1069
  110phy    C35 2944   4.604   1.510   1.425 -0.3254  0.0983 -0.3698
  110phy    C33 2945   4.653   1.655   1.396 -0.4006  0.4423 -0.3009
  110phy    C34 2946   4.568   1.745   1.487 -0.2135 -0.3309  0.5693
  110phy    C32 2947   4.807   1.661   1.412  0.3848  0.6573 -0.0173
  110phy    C31 2948   4.869   1.779   1.341  0.2144  0.2629 -0.1654
  110phy    C30 2949   5.018   1.789   1.375 -0.0652 -0.2703  0.2813
  110phy    C28 2950   5.098   1.891   1.298  0.0331 -0.0280  0.2248
  110phy    C29 2951   5.094   2.031   1.362 -0.0154 -0.3615 -0.3952
  110phy    C27 2952   5.247   1.851   1.297 -0.0843 -0.6125 -0.2707
  110phy    C26 2953   5.294   1.823   1.150 -0.1757 -0.0880  0.5351
  110phy    C25 2954   5.442   1.785   1.149  0.6529 -0.3575 -0.1679
  110phy    C23 2955   5.484   1.763   1.006  0.5429  0.2702  0.0598
  110phy    C24 2956   5.607   1.855   0.974  0.0056 -0.1060  0.6951
  110phy    C22 2957   5.510   1.612   0.996 -0.0808  0.3388  0.3965
  110phy    C21 2958   5.478   1.545   0.861  0.9208 -0.1321  0.1072
  110phy    C20 2959   5.507   1.393   0.872 -0.3440 -0.1107 -0.3438
  110phy    C18 2960   5.478   1.293   0.752 -0.1970  0.1984 -0.2531
  110phy    O01 2961   5.331   1.288   0.738 -0.2767 -0.0561  0.3828
  110phy    H01 2962   5.291   1.373   0.747 -1.5363 -0.5651 -0.1436
  110phy    C19 2963   5.516   1.156   0.812  0.3075  0.3090 -0.1151
  110phy    C13 2964   5.554   1.319   0.607  0.3133  0.1749  0.2528
  110phy     H3 2965   5.649   1.371   0.636  0.3852  1.8987 -2.6620
  110phy    O33 2966   5.616   1.212   0.531 -0.2722 -0.0426  0.4388
  110phy    H1B 2967   5.595   1.132   0.576  1.4013 -0.4727  0.5043
  110phy    C12 2968   5.522   1.444   0.515  0.3659  0.0509 -0.2263
  110phy    O11 2969   5.424   1.424   0.409 -0.2106  0.3627 -0.2032
  110phy    H1A 2970   5.392   1.336   0.416 -0.7845  0.6322  0.8311
  111phy    C35 2971   4.784   2.500   2.015  0.0798  0.5189  0.0787
  111phy    C33 2972   4.697   2.623   1.992  0.4299 -0.4218 -0.1403
  111phy    C34 2973   4.779   2.747   1.961  0.3500 -0.0344 -0.3077
  111phy    C32 2974   4.598   2.605   1.876 -0.1799 -0.2606 -0.0943
  111phy    C31 2975   4.457   2.564   1.926  0.7317 -0.3172 -0.2039
  111phy    C30 2976   4.352   2.560   1.819  0.3595 -0.0211  0.2949
  111phy    C28 2977   4.203   2.525   1.852  0.4234  0.2360  0.2012
  111phy    C29 2978   4.117   2.640   1.802  0.1359 -0.6589 -0.2880
  111phy    C27 2979   4.156   2.392   1.792  0.3008 -0.1206  0.1912
  111phy    C26 2980   4.120   2.288   1.903 -0.1729 -0.0070 -0.1178
  111phy    C25 2981   4.085   2.148   1.857 -0.3186  0.2358  0.1203
  111phy    C23 2982   4.059   2.034   1.960 -0.0737  0.1549 -0.6820
  111phy    C24 2983   3.971   1.925   1.904  0.4198  0.4397  0.3407
  111phy    C22 2984   4.185   1.980   2.029  0.1629 -0.1809  0.2386
  111phy    C21 2985   4.171   1.945   2.180  0.3878 -0.2059  0.3883
  111phy    C20 2986   4.298   1.893   2.235  0.0387  0.1081 -0.1778
  111phy    C18 2987   4.305   1.819   2.374  0.1436  0.0508  0.3151
  111phy    O01 2988   4.208   1.718   2.379 -0.0805 -0.1934  0.1521
  111phy    H01 2989   4.123   1.756   2.370  1.2738  3.0240 -0.4861
  111phy    C19 2990   4.434   1.728   2.360  0.0092  0.2963 -0.0047
  111phy    C13 2991   4.302   1.915   2.505 -0.5328 -0.3413  0.2152
  111phy     H3 2992   4.332   2.019   2.477  0.1631 -0.9410 -1.4341
  111phy    O33 2993   4.400   1.885   2.606 -0.0636 -0.3039 -0.0605
  111phy    H1B 2994   4.421   1.794   2.608  2.4827  0.2005  0.4038
  111phy    C12 2995   4.155   1.946   2.570 -0.1785  0.0964  0.0193
  111phy    O11 2996   4.103   1.842   2.652  0.5140  0.1053 -0.0070
  111phy    H1A 2997   4.152   1.831   2.731  0.2972 -0.5731  0.0387
  112phy    C35 2998   4.594   2.394   2.367 -0.3616  0.5047 -0.2696
  112phy    C33 2999   4.478   2.369   2.274  0.3002  0.2147 -0.4108
  112phy    C34 3000   4.523   2.273   2.163  0.0668 -0.5566 -0.1348
  112phy    C32 3001   4.352   2.320   2.350 -0.4841  0.1781 -0.0249
  112phy    C31 3002   4.219   2.364   2.298 -0.3608 -0.1162  0.0172
  112phy    C30 3003   4.106   2.320   2.388  0.4412  0.1083 -0.0865
  112phy    C28 3004   3.968   2.362   2.343  0.6612  0.4182  0.2036
  112phy    C29 3005   3.899   2.242   2.280 -0.1653 -0.5625  0.2243
  112phy    C27 3006   3.884   2.410   2.460  0.3831  0.6542 -0.1780
  112phy    C26 3007   3.893   2.548   2.526 -0.2513  0.0224  0.4324
  112phy    C25 3008   3.772   2.576   2.624 -0.1177 -0.1444 -0.1024
  112phy    C23 3009   3.776   2.719   2.688 -0.4196  0.2221 -0.7980
  112phy    C24 3010   3.634   2.767   2.700 -0.5083  0.3681  0.1364
  112phy    C22 3011   3.857   2.727   2.820  0.3643 -0.4325  0.3827
  112phy    C21 3012   3.902   2.863   2.878 -0.1247 -0.0349  0.2251
  112phy    C20 3013   3.991   2.847   3.003 -0.4941 -0.1542 -0.4764
  112phy    C18 3014   4.063   2.972   3.067 -0.5577 -0.4374 -0.0932
  112phy    O01 3015   3.964   3.077   3.099 -0.8296 -0.0316 -0.0531
  112phy    H01 3016   4.004   3.149   3.144 -0.3869 -0.1696 -0.2168
  112phy    C19 3017   4.100   2.921   3.208  0.7364  0.7388  0.3492
  112phy    C13 3018   4.186   3.045   2.984 -0.5358  0.1583 -0.3862
  112phy     H3 3019   4.261   2.970   2.949  0.8766  1.0073  0.7348
  112phy    O33 3020   4.271   3.123   3.072  0.3244  0.0940 -0.0757
  112phy    H1B 3021   4.229   3.200   3.104 -1.0277 -0.4773 -0.4146
  112phy    C12 3022   4.164   3.133   2.857 -0.5932 -0.0940  0.1041
  112phy    O11 3023   4.124   3.262   2.885  0.2878 -0.4560  0.0984
  112phy    H1A 3024   4.031   3.261   2.895  0.1002  0.0031 -1.3899
  113phy    C35 3025   4.540   0.274   1.584 -0.2719  0.0732 -0.7905
  113phy    C33 3026   4.412   0.195   1.583  0.0280 -0.3419 -0.3178
  113phy    C34 3027   4.400   0.139   1.723 -0.2745 -0.1682  0.3908
  113phy    C32 3028   4.305   0.292   1.543  0.0377  0.2167  0.2835
  113phy    C31 3029   4.170   0.233   1.496  0.0808 -0.6833 -0.4476
  113phy    C30 3030   4.070   0.347   1.471 -0.0183 -0.4525 -0.0762
  113phy    C28 3031   3.933   0.301   1.417  0.2160 -0.0256  0.2327
  113phy    C29 3032   3.823   0.383   1.484 -0.4664  0.2280 -0.1629
  113phy    C27 3033   3.930   0.303   1.263  0.3394 -0.3249 -0.1974
  113phy    C26 3034   3.846   0.203   1.189  0.1674 -0.4188 -0.1921
  113phy    C25 3035   3.851   0.228   1.042  0.6438 -0.0517  0.1311
  113phy    C23 3036   3.784   0.105   0.980 -0.3836  0.3076  0.0558
  113phy    C24 3037   3.656   0.137   0.898 -0.3379  0.0036 -0.0512
  113phy    C22 3038   3.893   0.052   0.880 -0.0378 -0.9797  0.1051
  113phy    C21 3039   3.922  -0.093   0.867  0.4022  0.4489  0.1979
  113phy    C20 3040   3.996  -0.136   0.744  0.6837  0.3753 -0.2230
  113phy    C18 3041   4.004  -0.292   0.718 -0.6254  0.1953 -0.2322
  113phy    O01 3042   4.067  -0.360   0.831 -0.0807  0.1406  0.7482
  113phy    H01 3043   4.155  -0.330   0.847  0.3601 -1.2395  1.0833
  113phy    C19 3044   4.103  -0.295   0.600  0.3292  0.1677  0.2759
  113phy    C13 3045   3.864  -0.365   0.676  0.1177  0.0929 -0.3581
  113phy     H3 3046   3.799  -0.341   0.764 -0.4707  1.7180 -1.2021
  113phy    O33 3047   3.788  -0.295   0.578  0.2360  0.0641  0.0199
  113phy    H1B 3048   3.698  -0.308   0.599  1.1660 -1.3038  4.2482
  113phy    C12 3049   3.839  -0.523   0.701  0.3001  0.1594 -0.6105
  113phy    O11 3050   3.861  -0.603   0.586 -0.0308  0.1206 -0.4569
  113phy    H1A 3051   3.779  -0.630   0.550  0.0768  0.0773 -0.6692
  114phy    C35 3052   1.011   3.200   2.300  0.4243 -0.5314 -0.3675
  114phy    C33 3053   0.993   3.118   2.172  0.5306  0.3068  0.3839
  114phy    C34 3054   1.084   2.991   2.189 -0.0639 -0.1213 -0.2024
  114phy    C32 3055   0.851   3.078   2.114  0.0345 -0.1191 -0.0343
  114phy    C31 3056   0.772   3.177   2.033 -0.4273  0.2647 -0.2799
  114phy    C30 3057   0.645   3.118   1.953 -0.3660  0.0692 -0.4028
  114phy    C28 3058   0.546   3.218   1.893  0.4426 -0.4257  0.2799
  114phy    C29 3059   0.522   3.195   1.746  0.3929  0.2461  0.1358
  114phy    C27 3060   0.410   3.200   1.963  0.5906 -0.0156  0.0028
  114phy    C26 3061   0.346   3.326   2.016 -0.4780  0.0430  0.1409
  114phy    C25 3062   0.198   3.310   2.054 -0.1816 -0.3828 -0.2443
  114phy    C23 3063   0.131   3.437   2.112  0.9415 -0.0959 -0.0341
  114phy    C24 3064  -0.019   3.439   2.074  0.3387  0.5054 -0.8090
  114phy    C22 3065   0.151   3.461   2.262  0.1034 -0.1174 -0.3745
  114phy    C21 3066   0.221   3.590   2.302 -0.2668 -0.0785 -0.2658
  114phy    C20 3067   0.233   3.601   2.459 -0.4880  0.3394  0.1050
  114phy    C18 3068   0.211   3.739   2.530 -0.5879 -0.1571  0.5826
  114phy    O01 3069   0.091   3.789   2.473 -0.1364  0.6603  0.4252
  114phy    H01 3070   0.030   3.721   2.453  0.1674  0.1437  1.2166
  114phy    C19 3071   0.180   3.687   2.670 -0.3138 -0.3634 -0.4012
  114phy    C13 3072   0.337   3.841   2.511  0.1574 -0.3271 -0.1847
  114phy     H3 3073   0.364   3.852   2.403  0.8630  1.0303  0.1074
  114phy    O33 3074   0.450   3.772   2.562 -0.4041  0.2366 -0.1990
  114phy    H1B 3075   0.460   3.686   2.526 -1.6061  0.3904 -0.9434
  114phy    C12 3076   0.324   3.988   2.559 -0.2862  0.2035  0.1513
  114phy    O11 3077   0.314   4.016   2.695 -0.1313 -0.2738 -0.2082
  114phy    H1A 3078   0.393   4.004   2.743 -0.3927 -1.5902 -0.0641
  115phy    C35 3079   4.348   1.376   0.253 -0.2887 -0.0082 -0.2451
  115phy    C33 3080   4.265   1.479   0.321  0.2451 -0.5179  0.1233
  115phy    C34 3081   4.118   1.424   0.342  0.1461  0.0139 -0.1783
  115phy    C32 3082   4.345   1.530   0.439  0.2732 -0.6529  0.0577
  115phy    C31 3083   4.314   1.682   0.470 -0.0495 -0.1264  0.2751
  115phy    C30 3084   4.325   1.725   0.618  0.0633  0.2654 -0.0402
  115phy    C28 3085   4.303   1.869   0.660 -0.1258  0.4993 -0.0973
  115phy    C29 3086   4.199   1.859   0.772 -0.6010 -0.2042  0.1437
  115phy    C27 3087   4.436   1.946   0.702 -0.1280  0.1374 -0.6356
  115phy    C26 3088   4.428   2.097   0.684 -0.3112  0.7178 -0.1676
  115phy    C25 3089   4.568   2.156   0.681 -0.3665 -0.0811  0.0300
  115phy    C23 3090   4.576   2.296   0.622 -0.1056 -0.0975 -0.1946
  115phy    C24 3091   4.555   2.390   0.738 -0.4408 -0.5333  0.2042
  115phy    C22 3092   4.714   2.337   0.562  0.2133  0.1828 -0.5885
  115phy    C21 3093   4.748   2.324   0.415  0.0812  0.2797  0.7057
  115phy    C20 3094   4.882   2.387   0.381 -0.3837 -0.5006  0.1161
  115phy    C18 3095   4.933   2.386   0.228 -0.0423  0.1079 -0.3178
  115phy    O01 3096   4.924   2.255   0.179 -0.0563 -0.2251  0.5078
  115phy    H01 3097   4.965   2.255   0.095  0.7080  0.9020  0.8653
  115phy    C19 3098   5.082   2.433   0.239 -0.1461 -0.1934  0.1734
  115phy    C13 3099   4.841   2.480   0.131  0.0985  0.1983  0.3446
  115phy     H3 3100   4.737   2.439   0.141 -0.1780  0.8695  0.2352
  115phy    O33 3101   4.814   2.612   0.181 -0.1243 -0.3216 -0.3769
  115phy    H1B 3102   4.778   2.610   0.268  1.7103  0.1378  0.4520
  115phy    C12 3103   4.822   2.475  -0.022 -0.1714  0.3169  0.5262
  115phy    O11 3104   4.915   2.549  -0.100  0.2215 -0.5690 -0.1830
  115phy    H1A 3105   4.940   2.629  -0.058  0.6852 -0.1077 -1.2965
  116phy    C35 3106   3.631   4.617   1.044  0.1657 -0.0456 -0.1151
  116phy    C33 3107   3.732   4.711   1.122 -0.0627  0.2433  0.0017
  116phy    C34 3108   3.655   4.834   1.163 -0.1250  0.2362 -0.0438
  116phy    C32 3109   3.781   4.649   1.256  0.2649  0.0336 -0.4128
  116phy    C31 3110   3.921   4.585   1.254 -0.0084 -0.3942  0.1062
  116phy    C30 3111   3.956   4.540   1.399  0.0021  0.2281  0.0037
  116phy    C28 3112   4.094   4.472   1.418 -0.2499  0.6022  0.1152
  116phy    C29 3113   4.128   4.485   1.566  0.2796  0.2210 -0.1298
  116phy    C27 3114   4.092   4.322   1.385  0.3276  0.2020  0.2590
  116phy    C26 3115   4.173   4.285   1.266 -0.0922 -0.5108  0.3692
  116phy    C25 3116   4.182   4.131   1.237 -0.7937 -0.0362 -0.0873
  116phy    C23 3117   4.300   4.092   1.151 -0.4309 -0.2041  0.2934
  116phy    C24 3118   4.351   3.963   1.205 -0.6746  0.0435 -0.4924
  116phy    C22 3119   4.255   4.076   1.002 -0.4762 -0.1025 -0.0100
  116phy    C21 3120   4.364   4.042   0.895 -0.2796  0.0141 -0.2488
  116phy    C20 3121   4.323   4.040   0.748  0.2838  0.4062 -0.0608
  116phy    C18 3122   4.422   3.977   0.643  0.7599  0.1432 -0.5768
  116phy    O01 3123   4.546   4.044   0.662 -0.3292 -0.1601  0.1971
  116phy    H01 3124   4.531   4.137   0.670 -1.0332 -0.2788  0.2748
  116phy    C19 3125   4.376   4.033   0.509 -0.0350  0.7668 -0.1778
  116phy    C13 3126   4.440   3.815   0.646 -0.4728 -0.7964  0.3190
  116phy     H3 3127   4.381   3.780   0.735  2.2674  1.1408  3.0924
  116phy    O33 3128   4.381   3.737   0.548 -0.0615  0.0634  0.0388
  116phy    H1B 3129   4.438   3.724   0.475 -0.2179 -0.6906  0.0488
  116phy    C12 3130   4.559   3.738   0.717  0.3949 -0.0618 -0.4117
  116phy    O11 3131   4.676   3.712   0.641 -0.2847 -0.0739 -0.0320
  116phy    H1A 3132   4.647   3.702   0.552  0.5036  1.7702 -0.5309
  117phy    C35 3133   2.727   4.947   2.187  0.0962  0.2992 -0.3185
  117phy    C33 3134   2.801   5.081   2.166  0.1421  0.0937  0.0533
  117phy    C34 3135   2.720   5.190   2.100  0.3968 -0.1390 -0.1166
  117phy    C32 3136   2.859   5.132   2.301  0.6304 -0.3719  0.0751
  117phy    C31 3137   3.008   5.171   2.279 -0.0674  0.1570  0.4529
  117phy    C30 3138   3.092   5.188   2.403  0.4792 -0.7852  0.0853
  117phy    C28 3139   3.232   5.241   2.380  0.1776 -0.3874  0.2738
  117phy    C29 3140   3.232   5.389   2.429 -0.3983 -0.5844 -0.0986
  117phy    C27 3141   3.341   5.164   2.465  0.0544  0.6330  0.4583
  117phy    C26 3142   3.454   5.094   2.385 -0.1885  0.1482 -0.1933
  117phy    C25 3143   3.569   5.035   2.471 -0.4632 -0.4726  0.0939
  117phy    C23 3144   3.679   4.959   2.397 -0.1717  0.1978 -0.4086
  117phy    C24 3145   3.776   5.054   2.319 -0.0473 -0.1037  0.4129
  117phy    C22 3146   3.778   4.898   2.498 -0.2789  0.2620 -0.2230
  117phy    C21 3147   3.770   4.747   2.527 -0.0494  0.0811 -0.6261
  117phy    C20 3148   3.876   4.721   2.630 -0.2175  0.4304  0.1719
  117phy    C18 3149   3.891   4.587   2.717 -0.2028  0.2886  0.3165
  117phy    O01 3150   3.884   4.471   2.624  0.4674 -0.1614 -0.1736
  117phy    H01 3151   3.930   4.403   2.669 -2.3599 -0.0793  3.2715
  117phy    C19 3152   4.037   4.595   2.763 -0.1823 -0.2965 -0.1141
  117phy    C13 3153   3.767   4.576   2.824 -0.0660  0.0978  0.1795
  117phy     H3 3154   3.672   4.608   2.774  0.4521  1.5010  0.0404
  117phy    O33 3155   3.775   4.672   2.929 -0.1820  0.0583 -0.1364
  117phy    H1B 3156   3.859   4.714   2.933  0.3197 -0.7300 -1.7538
  117phy    C12 3157   3.730   4.436   2.883 -0.1336  0.3094 -0.1520
  117phy    O11 3158   3.689   4.338   2.793 -0.2274  0.2949 -0.7851
  117phy    H1A 3159   3.672   4.381   2.712 -0.2288  0.5182 -0.6649
  118phy    C35 3160   0.079   3.232   1.402 -0.2310  0.0413 -0.0543
  118phy    C33 3161   0.212   3.298   1.445  0.4937 -0.0150 -0.1572
  118phy    C34 3162   0.322   3.265   1.341  0.8068 -0.4599 -0.4321
  118phy    C32 3163   0.193   3.445   1.493  0.4701  0.3619 -0.2296
  118phy    C31 3164   0.261   3.484   1.629 -0.3933 -0.5471 -0.2337
  118phy    C30 3165   0.228   3.628   1.684 -0.2601 -0.2315  0.6230
  118phy    C28 3166   0.307   3.689   1.801 -0.2362  0.1681  0.5547
  118phy    C29 3167   0.455   3.711   1.773  0.2750  0.6484 -0.1173
  118phy    C27 3168   0.232   3.819   1.833 -1.2169 -0.1711 -0.3194
  118phy    C26 3169   0.233   3.858   1.983  0.0076 -0.2660  0.9021
  118phy    C25 3170   0.135   3.971   2.008  0.0453  0.1879  0.3228
  118phy    C23 3171   0.174   4.055   2.131  0.1349  0.0552  0.2288
  118phy    C24 3172   0.265   4.170   2.097  0.0680 -0.1064  0.1995
  118phy    C22 3173   0.046   4.124   2.189 -0.4388  0.1527  0.1748
  118phy    C21 3174  -0.020   4.033   2.301 -0.0592  0.2177  0.0934
  118phy    C20 3175  -0.140   4.083   2.382 -0.0192 -0.0925  0.1146
  118phy    C18 3176  -0.185   3.990   2.495  0.2323  0.4542  0.2105
  118phy    O01 3177  -0.079   3.947   2.576  0.7384  0.1521 -0.2947
  118phy    H01 3178  -0.018   3.895   2.527  1.2372  0.2392  0.2199
  118phy    C19 3179  -0.257   4.100   2.580 -0.3958 -0.1899  0.3666
  118phy    C13 3180  -0.278   3.864   2.461  0.2614  0.3091 -0.3071
  118phy     H3 3181  -0.369   3.896   2.404 -0.9375  0.7892  1.7477
  118phy    O33 3182  -0.341   3.825   2.583  0.2157  0.2746  0.0056
  118phy    H1B 3183  -0.283   3.771   2.634  0.4993 -0.0192 -0.6129
  118phy    C12 3184  -0.217   3.731   2.394 -0.0808 -0.0550 -0.1226
  118phy    O11 3185  -0.126   3.661   2.475 -0.1294  0.0833  0.2504
  118phy    H1A 3186  -0.160   3.638   2.559  1.2592  0.0814  0.8371
  119phy    C35 3187   4.546   3.554   2.108 -0.2227  0.0072 -0.4114
  119phy    C33 3188   4.397   3.560   2.101 -0.2491  0.2014 -0.8951
  119phy    C34 3189   4.357   3.569   1.954  0.0805 -0.0918  0.1514
  119phy    C32 3190   4.338   3.439   2.176 -0.4524 -0.1089 -0.7633
  119phy    C31 3191   4.194   3.453   2.215 -0.2444 -0.6484 -0.0164
  119phy    C30 3192   4.141   3.330   2.273  0.0935  0.1151  0.2973
  119phy    C28 3193   3.998   3.316   2.321  0.4050  0.1800 -0.0092
  119phy    C29 3194   3.945   3.178   2.298 -0.2197 -0.0968  0.0295
  119phy    C27 3195   3.985   3.355   2.472  0.4430  0.5495  0.7540
  119phy    C26 3196   3.960   3.505   2.509 -0.1320  0.6683  0.4836
  119phy    C25 3197   3.977   3.532   2.657  0.1620 -0.7308 -0.3410
  119phy    C23 3198   3.924   3.671   2.701 -0.0954  0.5342 -0.2961
  119phy    C24 3199   3.776   3.656   2.742 -0.5008 -0.2477  0.2332
  119phy    C22 3200   3.996   3.716   2.830  0.1065  0.1518 -0.6756
  119phy    C21 3201   4.132   3.792   2.809  0.1099  0.2027 -0.2546
  119phy    C20 3202   4.183   3.841   2.946 -0.2351  0.4222  0.5942
  119phy    C18 3203   4.330   3.900   2.963  0.1740 -0.1142  0.3899
  119phy    O01 3204   4.343   4.023   2.888 -0.0156 -0.0771  0.4667
  119phy    H01 3205   4.429   4.018   2.852 -0.8173 -1.5891 -1.4094
  119phy    C19 3206   4.326   3.944   3.113 -0.2640 -0.4663 -0.1223
  119phy    C13 3207   4.442   3.786   2.923  0.4347 -0.4172 -0.6691
  119phy     H3 3208   4.406   3.727   2.835 -0.4030 -0.0477 -0.5871
  119phy    O33 3209   4.456   3.684   3.022  0.0056  0.1091  0.0600
  119phy    H1B 3210   4.397   3.611   3.011 -1.2032  1.0815 -0.1176
  119phy    C12 3211   4.577   3.844   2.877  0.5843 -0.2405  0.1320
  119phy    O11 3212   4.574   3.947   2.787  0.0033  0.0679  0.0596
  119phy    H1A 3213   4.625   3.922   2.712 -0.6111 -4.0836  0.7705
  120phy    C35 3214   3.870   3.540   1.741  0.1897 -0.0405 -0.2366
  120phy    C33 3215   3.995   3.452   1.719 -0.5574 -0.5400 -0.3389
  120phy    C34 3216   4.053   3.418   1.856  0.0618  0.3386  0.0194
  120phy    C32 3217   3.963   3.336   1.627 -0.0347  0.1571 -0.1223
  120phy    C31 3218   4.065   3.323   1.520 -0.4403 -0.0833  0.3241
  120phy    C30 3219   4.041   3.196   1.439  0.2470 -0.1619  0.7394
  120phy    C28 3220   4.125   3.152   1.316 -0.1663 -0.6372  0.5929
  120phy    C29 3221   4.255   3.084   1.357 -0.6201 -0.5993 -0.2817
  120phy    C27 3222   4.046   3.047   1.238  0.0907  0.1031 -0.3165
  120phy    C26 3223   3.980   3.097   1.113 -0.0905  0.3870  0.3091
  120phy    C25 3224   3.879   2.998   1.053 -0.1972 -0.4654  0.3641
  120phy    C23 3225   3.870   2.998   0.898 -0.5294 -0.6516 -0.2439
  120phy    C24 3226   3.921   2.867   0.835  0.2778  0.1670 -0.4192
  120phy    C22 3227   3.720   3.013   0.878 -0.1853 -0.7304 -0.4500
  120phy    C21 3228   3.649   3.028   0.740  0.0015 -0.4227  0.0846
  120phy    C20 3229   3.504   3.071   0.752  0.3376  0.7928  0.5796
  120phy    C18 3230   3.409   3.061   0.622  0.2880  0.1424  0.0596
  120phy    O01 3231   3.448   3.167   0.530  0.2837  0.1375  0.2203
  120phy    H01 3232   3.376   3.207   0.485  0.0709 -0.3738  0.0938
  120phy    C19 3233   3.276   3.107   0.686  0.0241 -0.0924 -1.0300
  120phy    C13 3234   3.385   2.921   0.544 -0.0598 -0.4831 -0.3545
  120phy     H3 3235   3.424   2.847   0.619 -0.5933 -0.3293  0.0787
  120phy    O33 3236   3.248   2.863   0.529  0.3640 -0.4934 -0.0772
  120phy    H1B 3237   3.243   2.771   0.549 -0.0681 -0.7739 -1.3712
  120phy    C12 3238   3.490   2.872   0.439  0.1567  0.4989 -0.0000
  120phy    O11 3239   3.516   2.953   0.325 -0.1775  0.1547 -0.5455
  120phy    H1A 3240   3.432   2.985   0.298 -0.6907 -0.5669  0.1370
  121phy    C35 3241   4.605   2.292   1.511 -0.6388 -0.6153  0.5549
  121phy    C33 3242   4.638   2.221   1.639 -0.6204  0.7464 -0.5336
  121phy    C34 3243   4.512   2.178   1.706 -0.0128  0.0227 -0.5051
  121phy    C32 3244   4.738   2.102   1.611  0.2609 -0.0126  0.1917
  121phy    C31 3245   4.830   2.061   1.728  0.4100  0.5515 -0.3332
  121phy    C30 3246   4.935   1.961   1.689 -0.6636  0.3236 -0.3844
  121phy    C28 3247   5.022   1.893   1.794 -0.2232  0.1836  0.0470
  121phy    C29 3248   5.044   1.750   1.753 -0.2579  0.4028  0.0465
  121phy    C27 3249   5.153   1.970   1.821  0.8187  0.2950 -0.7019
  121phy    C26 3250   5.183   1.991   1.968  0.1573  0.0615  0.3789
  121phy    C25 3251   5.319   2.053   1.997 -0.0719  0.0663  0.5770
  121phy    C23 3252   5.353   2.086   2.146 -0.1423 -0.6177  0.4093
  121phy    C24 3253   5.500   2.052   2.176 -0.4634  0.1448  0.2974
  121phy    C22 3254   5.308   2.229   2.175 -0.0109 -0.0385  0.4304
  121phy    C21 3255   5.270   2.254   2.324 -0.0467 -0.4068  1.2456
  121phy    C20 3256   5.164   2.367   2.346 -0.3838  0.2212 -0.4571
  121phy    C18 3257   5.110   2.407   2.489  0.3192  0.1058  0.7131
  121phy    O01 3258   5.207   2.464   2.571 -0.3823  0.0039 -0.2348
  121phy    H01 3259   5.173   2.505   2.648  1.4157  0.1732  0.5335
  121phy    C19 3260   4.999   2.513   2.448  0.1205  0.2648 -0.4612
  121phy    C13 3261   5.041   2.285   2.577 -0.3875 -0.1318 -0.0278
  121phy     H3 3262   4.968   2.231   2.511 -0.6474  0.3015 -0.1012
  121phy    O33 3263   4.955   2.328   2.688 -0.2436 -0.0275 -0.2327
  121phy    H1B 3264   5.011   2.388   2.733 -0.2798 -0.3797  0.2893
  121phy    C12 3265   5.139   2.183   2.652  0.0251 -0.1233 -0.0700
  121phy    O11 3266   5.249   2.235   2.719  0.1750  0.0448 -0.1410
  121phy    H1A 3267   5.259   2.317   2.675  0.7750 -0.2566 -0.5717
  122phy    C35 3268   1.591   4.173   1.755 -0.4822  0.2545 -0.0136
  122phy    C33 3269   1.469   4.179   1.655 -0.2707  0.5872 -0.2295
  122phy    C34 3270   1.527   4.152   1.516 -0.1331 -0.2869 -0.1679
  122phy    C32 3271   1.360   4.071   1.677 -0.2639  0.0604 -0.0947
  122phy    C31 3272   1.227   4.131   1.728  0.4817 -0.1288  0.1414
  122phy    C30 3273   1.121   4.030   1.751  0.2149  0.0083 -0.4226
  122phy    C28 3274   0.984   4.093   1.794 -0.1100  0.6839 -0.2443
  122phy    C29 3275   0.912   4.173   1.679 -0.2688 -0.1829  0.0774
  122phy    C27 3276   0.890   3.980   1.824 -0.2619 -0.4070 -0.1952
  122phy    C26 3277   0.870   3.946   1.977  0.0718  0.2382  0.4173
  122phy    C25 3278   0.767   3.838   1.997 -0.0465 -0.0777 -0.2343
  122phy    C23 3279   0.720   3.808   2.140  0.2905 -0.0842  0.3261
  122phy    C24 3280   0.595   3.889   2.167 -0.3738 -0.5101 -0.2258
  122phy    C22 3281   0.696   3.661   2.169 -0.3029  0.0257 -0.6881
  122phy    C21 3282   0.707   3.610   2.317  0.2690 -0.3775  0.3796
  122phy    C20 3283   0.652   3.474   2.343  0.8649 -0.3731 -0.1276
  122phy    C18 3284   0.617   3.428   2.484  0.5260  0.4337 -0.2242
  122phy    O01 3285   0.528   3.527   2.542  0.1548  0.3208  0.1735
  122phy    H01 3286   0.521   3.511   2.634  1.2867  1.5877  0.5155
  122phy    C19 3287   0.535   3.302   2.443 -0.1105  0.1834  0.4448
  122phy    C13 3288   0.732   3.378   2.585 -0.4943 -0.2282 -0.6182
  122phy     H3 3289   0.802   3.304   2.538  1.9253  1.9325 -0.6396
  122phy    O33 3290   0.686   3.301   2.699  0.6741 -0.1836  0.2298
  122phy    H1B 3291   0.600   3.332   2.719  1.5266  1.6927  1.2612
  122phy    C12 3292   0.830   3.491   2.652  0.6312  0.6355  0.5214
  122phy    O11 3293   0.772   3.608   2.693  0.2392  0.4251  0.4271
  122phy    H1A 3294   0.837   3.676   2.693 -0.1359  0.8082 -0.5206
  123phy    C35 3295   3.278   3.704   1.081  0.2212  0.4185 -0.3437
  123phy    C33 3296   3.258   3.778   1.212  0.0451  0.0198  0.0538
  123phy    C34 3297   3.202   3.681   1.316  0.2274 -0.2893  0.1273
  123phy    C32 3298   3.385   3.850   1.259 -0.5333  0.1531  0.0202
  123phy    C31 3299   3.418   3.983   1.194  0.0770  0.0052  0.4840
  123phy    C30 3300   3.541   4.052   1.260  0.2305  0.2278  0.2903
  123phy    C28 3301   3.571   4.185   1.187 -0.6862 -0.3608 -0.8821
  123phy    C29 3302   3.551   4.296   1.291 -0.3405  0.3502  0.6142
  123phy    C27 3303   3.719   4.186   1.136  0.4474 -0.3565  0.0290
  123phy    C26 3304   3.720   4.162   0.988 -0.4018  0.5995 -0.1062
  123phy    C25 3305   3.864   4.136   0.939  0.3903  0.0077  0.0177
  123phy    C23 3306   3.875   4.082   0.793 -0.2268  0.1149 -0.3408
  123phy    C24 3307   3.984   4.151   0.709  0.1164  0.0885 -0.3673
  123phy    C22 3308   3.900   3.926   0.785  0.0032 -0.4177  0.1566
  123phy    C21 3309   3.772   3.842   0.763 -0.0814  0.0412  0.0181
  123phy    C20 3310   3.794   3.694   0.786  0.0976  0.2607  0.1997
  123phy    C18 3311   3.672   3.599   0.784  0.1291 -0.3754  0.4273
  123phy    O01 3312   3.589   3.644   0.891 -0.1731  0.0158  0.0403
  123phy    H01 3313   3.644   3.671   0.961 -0.5792  1.0572 -0.0293
  123phy    C19 3314   3.730   3.460   0.825 -0.0141  0.0348  0.1983
  123phy    C13 3315   3.587   3.589   0.645 -0.4244 -0.3165 -0.7221
  123phy     H3 3316   3.550   3.692   0.623 -1.0779 -0.4664 -0.3630
  123phy    O33 3317   3.654   3.566   0.523  0.0255 -0.0917 -0.1801
  123phy    H1B 3318   3.619   3.486   0.489  0.8781 -0.6262  0.1823
  123phy    C12 3319   3.442   3.539   0.641 -0.0549 -0.5380 -0.2809
  123phy    O11 3320   3.349   3.605   0.719 -0.2088 -0.3476 -0.1759
  123phy    H1A 3321   3.388   3.622   0.803  1.3900 -1.7689 -0.5695
  124phy    C35 3322   4.167   0.785   1.631  0.7390  0.3607 -0.1020
  124phy    C33 3323   4.093   0.739   1.756  0.0976  0.4407  0.4879
  124phy    C34 3324   3.944   0.769   1.731 -0.7796  0.5404 -0.4862
  124phy    C32 3325   4.147   0.595   1.785 -0.0937 -0.3427  0.3468
  124phy    C31 3326   4.095   0.518   1.905 -0.3941  0.3820  0.0912
  124phy    C30 3327   4.150   0.372   1.910  0.3552  0.1109 -0.0290
  124phy    C28 3328   4.104   0.287   2.030  0.6018  0.2931 -0.4956
  124phy    C29 3329   4.110   0.139   1.986 -0.1999  0.1912  0.0675
  124phy    C27 3330   4.193   0.316   2.154 -0.0567 -0.1156 -0.0970
  124phy    C26 3331   4.137   0.273   2.292 -0.3792 -0.3038 -0.0556
  124phy    C25 3332   4.229   0.330   2.405  0.4005  0.3828  0.0707
  124phy    C23 3333   4.209   0.263   2.548 -0.7772 -0.0234  0.3743
  124phy    C24 3334   4.344   0.265   2.620  0.0621  0.5279  0.9921
  124phy    C22 3335   4.106   0.329   2.637  0.1515  0.0434 -0.3053
  124phy    C21 3336   4.010   0.225   2.694  0.0042  0.4677 -0.7065
  124phy    C20 3337   3.946   0.293   2.818  0.0143 -0.2144 -0.6002
  124phy    C18 3338   3.878   0.213   2.941 -0.5053 -0.0998  0.5675
  124phy    O01 3339   3.957   0.115   3.000  0.6222 -0.2056  0.0573
  124phy    H01 3340   3.904   0.083   3.071 -0.7539 -1.1196 -1.3042
  124phy    C19 3341   3.895   0.324   3.047 -0.0555  0.2304  0.2182
  124phy    C13 3342   3.723   0.170   2.913  0.3243  0.6189  0.3638
  124phy     H3 3343   3.669   0.255   2.865  0.7713  0.0404 -1.2068
  124phy    O33 3344   3.651   0.150   3.038  0.0899 -0.1037 -0.2020
  124phy    H1B 3345   3.677   0.077   3.091  0.7144 -0.0481 -0.4206
  124phy    C12 3346   3.681   0.045   2.827 -0.2214 -0.4286  0.4885
  124phy    O11 3347   3.701  -0.086   2.879  0.2841 -0.1705  0.6086
  124phy    H1A 3348   3.761  -0.080   2.951 -1.4096 -2.5260  2.3721
  125phy    C35 3349   3.296   4.981   2.003  0.0710  0.2320  0.3112
  125phy    C33 3350   3.386   5.070   1.917  0.3200 -0.0032  0.7767
  125phy    C34 3351   3.337   5.060   1.769  0.6825  0.2315 -0.4391
  125phy    C32 3352   3.374   5.213   1.961  0.2820  0.3644  0.1821
  125phy    C31 3353   3.502   5.265   2.034  0.5970 -0.1974 -0.0477
  125phy    C30 3354   3.517   5.419   2.033 -0.0618  0.1646  0.1212
  125phy    C28 3355   3.621   5.482   2.123  0.1510 -0.0322  0.0050
  125phy    C29 3356   3.669   5.612   2.061 -0.0134  0.1862  0.4906
  125phy    C27 3357   3.545   5.523   2.250  0.3481  0.2270 -0.2469
  125phy    C26 3358   3.626   5.544   2.378 -0.1566 -0.2771 -0.2493
  125phy    C25 3359   3.552   5.607   2.497 -0.3408 -0.0217  0.1338
  125phy    C23 3360   3.596   5.582   2.643  0.1044  0.0449 -0.6724
  125phy    C24 3361   3.723   5.667   2.683 -0.3387  0.1928 -0.4818
  125phy    C22 3362   3.476   5.627   2.736 -0.4809  0.2498  0.4305
  125phy    C21 3363   3.403   5.513   2.811 -0.5512 -0.0275 -0.0350
  125phy    C20 3364   3.274   5.561   2.886 -0.4615  0.1316  0.3481
  125phy    C18 3365   3.174   5.450   2.945  0.1943  0.4019  0.0519
  125phy    O01 3366   3.252   5.348   3.008 -0.8056 -0.1379 -0.0942
  125phy    H01 3367   3.318   5.380   3.067 -1.6613  0.1400  0.7358
  125phy    C19 3368   3.098   5.532   3.055  0.3227  0.0155 -0.0045
  125phy    C13 3369   3.083   5.384   2.828 -0.0126  0.1264 -0.4701
  125phy     H3 3370   3.154   5.354   2.747  0.3584 -0.6838  0.1370
  125phy    O33 3371   3.008   5.486   2.759 -0.8798  0.0090  0.4765
  125phy    H1B 3372   2.929   5.499   2.806 -0.0345 -0.0134  1.9772
  125phy    C12 3373   2.990   5.257   2.854  0.4607 -0.3482  0.6783
  125phy    O11 3374   2.859   5.279   2.908  0.0026  0.3138  0.1038
  125phy    H1A 3375   2.871   5.296   2.999  0.1947  0.1918  0.1015
  126phy    C35 3376   1.488   0.138   1.742 -0.1507  0.3881  0.1983
  126phy    C33 3377   1.528   0.077   1.876 -0.0301 -0.1353 -0.5098
  126phy    C34 3378   1.519   0.190   1.982 -0.5515  0.1405  0.5414
  126phy    C32 3379   1.451  -0.050   1.913 -0.5357  0.1954  0.3606
  126phy    C31 3380   1.534  -0.150   1.995 -0.2254  0.1652 -0.1704
  126phy    C30 3381   1.462  -0.281   2.028 -0.0901  0.0544 -0.3604
  126phy    C28 3382   1.545  -0.401   2.085  0.2325  0.7813  0.1148
  126phy    C29 3383   1.459  -0.494   2.171  0.2964  0.0989 -0.0316
  126phy    C27 3384   1.633  -0.475   1.979  0.4340  0.3399  0.2360
  126phy    C26 3385   1.781  -0.511   2.022  0.1456 -0.5031 -0.0721
  126phy    C25 3386   1.862  -0.553   1.902  0.3125  0.2305 -0.1708
  126phy    C23 3387   1.996  -0.619   1.935  0.0486  0.0547 -0.0184
  126phy    C24 3388   2.045  -0.713   1.824  0.1455 -0.3652  0.5671
  126phy    C22 3389   2.109  -0.522   1.974 -0.0383  0.2488 -0.0914
  126phy    C21 3390   2.149  -0.546   2.119  0.4378  0.2563 -0.2572
  126phy    C20 3391   2.231  -0.429   2.170  0.3400 -0.0488  0.1979
  126phy    C18 3392   2.305  -0.432   2.310  0.1051  0.7183 -0.0881
  126phy    O01 3393   2.388  -0.548   2.322  0.0436 -0.5018  0.6667
  126phy    H01 3394   2.336  -0.626   2.318 -0.5722 -0.0811  0.3195
  126phy    C19 3395   2.408  -0.319   2.289  0.0822 -0.0449 -0.0605
  126phy    C13 3396   2.218  -0.420   2.447  0.3615  0.3273 -0.5689
  126phy     H3 3397   2.144  -0.336   2.443 -0.7714 -0.5605  0.6373
  126phy    O33 3398   2.293  -0.384   2.562 -0.1056 -0.1157  0.0481
  126phy    H1B 3399   2.375  -0.431   2.562 -0.0399 -0.0279  0.8746
  126phy    C12 3400   2.130  -0.543   2.489  0.2056 -0.0411 -0.0124
  126phy    O11 3401   2.190  -0.669   2.519  0.1810  0.3517  0.0226
  126phy    H1A 3402   2.261  -0.651   2.577 -0.4003  0.3863  0.7482
  127phy    C35 3403   3.948   4.968   1.588 -0.1230 -0.3018  0.0705
  127phy    C33 3404   3.844   4.893   1.668  0.0393 -0.3869  0.0887
  127phy    C34 3405   3.864   4.920   1.819  0.1879 -0.0716 -0.0544
  127phy    C32 3406   3.698   4.913   1.614  0.2750  0.1275 -0.4232
  127phy    C31 3407   3.627   4.779   1.595 -0.2601  0.1933  0.1330
  127phy    C30 3408   3.481   4.796   1.560  0.2142  0.3087 -0.3776
  127phy    C28 3409   3.405   4.669   1.529  0.6732 -0.2772 -0.2405
  127phy    C29 3410   3.342   4.611   1.655  0.6198  0.0135  0.1118
  127phy    C27 3411   3.287   4.706   1.440  0.5183  0.0106 -0.5988
  127phy    C26 3412   3.294   4.657   1.297  0.0742 -0.4737  0.2615
  127phy    C25 3413   3.167   4.696   1.216 -0.2049 -0.1181 -0.4158
  127phy    C23 3414   3.165   4.668   1.063 -0.1659  0.5243 -0.2963
  127phy    C24 3415   3.019   4.638   1.021 -0.0074  0.6187  0.6041
  127phy    C22 3416   3.234   4.784   0.989 -0.0490  0.6057  0.1283
  127phy    C21 3417   3.297   4.742   0.856  0.5192  0.3450 -0.0825
  127phy    C20 3418   3.382   4.852   0.785 -0.0878 -0.0143 -0.2045
  127phy    C18 3419   3.443   4.834   0.638 -0.1300  0.2067  0.3829
  127phy    O01 3420   3.532   4.720   0.637 -0.6010  0.2503 -0.0183
  127phy    H01 3421   3.490   4.659   0.578  2.0382 -1.0830 -0.6900
  127phy    C19 3422   3.538   4.959   0.627  0.2309  0.1995  0.0347
  127phy    C13 3423   3.339   4.819   0.513  0.2484  0.0080  0.3579
  127phy     H3 3424   3.252   4.759   0.552 -0.1664  0.3939  0.0402
  127phy    O33 3425   3.260   4.938   0.481 -0.2491  0.3243 -0.0147
  127phy    H1B 3426   3.308   4.981   0.413  1.0457 -2.2753 -0.8927
  127phy    C12 3427   3.344   4.717   0.392 -0.0730 -0.8375  0.4418
  127phy    O11 3428   3.448   4.618   0.399 -0.2423 -0.0473 -0.1798
  127phy    H1A 3429   3.457   4.583   0.313  1.3114  0.4919 -0.2604
  128SOL     OW 3430   3.682   3.213   0.100 -0.4532 -0.3577 -0.0312
  128SOL    HW1 3431   3.685   3.293   0.154  0.2843  0.9735 -1.9436
  128SOL    HW2 3432   3.717   3.146   0.159  1.3551 -0.0058 -0.6150
  128SOL     MW 3433   3.687   3.215   0.115 -0.0063  0.0043 -0.0007
  129SOL     OW 3434   1.043   1.210   2.716  0.1479 -0.3126  0.3146
  129SOL    HW1 3435   1.071   1.231   2.805 -0.8723 -0.5846  0.7163
  129SOL    HW2 3436   0.948   1.219   2.725  0.4069  1.7493  1.4301
  129SOL     MW 3437   1.034   1.214   2.729 -0.0063  0.0043 -0.0007
  130SOL     OW 3438   0.111   1.124   0.112 -0.4109 -0.3848 -0.1300
  130SOL    HW1 3439   0.096   1.213   0.080 -0.0616  0.5568  2.1202
  130SOL    HW2 3440   0.143   1.135   0.201 -1.6419 -2.3678  0.6230
  130SOL     MW 3441   0.114   1.137   0.119 -0.0063  0.0043 -0.0007
  131SOL     OW 3442   2.149   0.716   2.475 -0.5680  0.1635  0.2405
  131SOL    HW1 3443   2.173   0.635   2.521  0.1564  0.0747 -0.2700
  131SOL    HW2 3444   2.069   0.690   2.429  0.6582 -2.3114 -0.6990
  131SOL     MW 3445   2.142   0.702   2.475 -0.0063  0.0043 -0.0007
  132SOL     OW 3446   0.761   1.015   2.934  0.0395 -0.3391 -0.0777
  132SOL    HW1 3447   0.689   0.998   2.994  0.8285  1.9777  1.6841
  132SOL    HW2 3448   0.816   0.937   2.942  2.4455  1.1250 -1.0501
  132SOL     MW 3449   0.759   1.003   2.943 -0.0063  0.0043 -0.0007
  133SOL     OW 3450   3.565   3.981   2.831  0.4047  0.1023  0.4682
  133SOL    HW1 3451   3.644   3.983   2.777  0.2855  1.4345  0.3112
  133SOL    HW2 3452   3.567   3.898   2.878 -2.3777  0.3024  1.1212
  133SOL     MW 3453   3.576   3.971   2.830 -0.0063  0.0043 -0.0007
  134SOL     OW 3454   5.011   3.952   2.838 -0.2237  0.0039 -0.6896
  134SOL    HW1 3455   5.081   4.017   2.844  0.3594 -0.7270  1.9273
  134SOL    HW2 3456   4.993   3.956   2.744  0.2054  1.2480 -0.7352
  134SOL     MW 3457   5.018   3.961   2.826 -0.0063  0.0043 -0.0007
  135SOL     OW 3458   2.185   0.527   2.673 -0.2309 -0.5067 -0.1723
  135SOL    HW1 3459   2.228   0.442   2.661 -0.3511 -0.2468 -3.1410
  135SOL    HW2 3460   2.224   0.561   2.753 -0.6025 -2.5664  0.9516
  135SOL     MW 3461   2.196   0.521   2.682 -0.0063  0.0043 -0.0007
  136SOL     OW 3462   0.693   1.445   2.900 -0.4450 -0.3542  0.1596
  136SOL    HW1 3463   0.780   1.485   2.900 -0.6065  0.0011  0.3135
  136SOL    HW2 3464   0.705   1.366   2.847  0.9695 -0.7899  1.0804
  136SOL     MW 3465   0.706   1.440   2.893 -0.0063  0.0043 -0.0007
  137SOL     OW 3466   3.664   4.894   0.235  0.0795 -0.5597 -0.0164
  137SOL    HW1 3467   3.635   4.833   0.167 -0.1319 -0.9044  0.3787
  137SOL    HW2 3468   3.748   4.856   0.263  0.6250 -1.5451 -2.6808
  137SOL     MW 3469   3.671   4.881   0.230 -0.0063  0.0043 -0.0007
  138SOL     OW 3470   2.130   4.156   2.435 -0.7346  0.1647  0.0092
  138SOL    HW1 3471   2.145   4.243   2.471  1.3387  0.3891 -1.2774
  138SOL    HW2 3472   2.036   4.163   2.415 -0.2664  0.2783 -2.4696
  138SOL     MW 3473   2.119   4.168   2.437 -0.0063  0.0043 -0.0007
  139SOL     OW 3474   3.686   4.103   0.102 -0.0405  0.1859 -0.2729
  139SOL    HW1 3475   3.766   4.100   0.049 -0.1064 -0.0077 -0.3601
  139SOL    HW2 3476   3.671   4.194   0.127  1.0146  0.6222 -1.1635
  139SOL     MW 3477   3.694   4.115   0.098 -0.0063  0.0043 -0.0007
  140SOL     OW 3478   3.228   4.656   2.997  0.6586  0.3838 -0.0471
  140SOL    HW1 3479   3.294   4.704   2.947 -0.5405  1.1488 -0.9650
  140SOL    HW2 3480   3.270   4.570   3.001  0.3519  0.2364 -0.0201
  140SOL     MW 3481   3.242   4.651   2.991 -0.0063  0.0043 -0.0007
  141SOL     OW 3482   3.509   1.681   2.715  0.2568  0.0305 -0.1033
  141SOL    HW1 3483   3.546   1.651   2.798  1.0504 -3.3841 -1.5242
  141SOL    HW2 3484   3.525   1.606   2.658 -0.4826 -1.6103  1.7636
  141SOL     MW 3485   3.516   1.667   2.718 -0.0063  0.0043 -0.0007
  142SOL     OW 3486   1.663   4.973   0.025 -0.3480 -0.5664  0.2181
  142SOL    HW1 3487   1.750   4.934   0.026 -0.7516 -1.5171 -0.7079
  142SOL    HW2 3488   1.660   5.038   0.096  0.2958  0.5125 -0.7016
  142SOL     MW 3489   1.674   4.977   0.035 -0.0063  0.0043 -0.0007
  143SOL     OW 3490   2.744   3.654   0.280 -0.0280 -0.2588  0.1365
  143SOL    HW1 3491   2.715   3.719   0.217  0.3041 -0.3387 -0.1006
  143SOL    HW2 3492   2.689   3.578   0.260  1.8586 -1.4611 -0.7828
  143SOL     MW 3493   2.733   3.652   0.269 -0.0063  0.0043 -0.0007
  144SOL     OW 3494   3.062   3.256   3.062 -0.4153  0.4791 -0.2398
  144SOL    HW1 3495   2.991   3.290   3.117 -0.4838  0.2419 -0.1816
  144SOL    HW2 3496   3.038   3.285   2.974  0.0893 -0.3979 -0.6835
  144SOL     MW 3497   3.049   3.264   3.057 -0.0063  0.0043 -0.0007
  145SOL     OW 3498   2.520   1.250   3.038 -0.2815 -0.5964  0.1457
  145SOL    HW1 3499   2.591   1.314   3.047 -0.3709 -0.4609 -0.1071
  145SOL    HW2 3500   2.501   1.226   3.128 -1.1354  0.8067  0.3573
  145SOL     MW 3501   2.527   1.255   3.051 -0.0063  0.0043 -0.0007
  146SOL     OW 3502   4.105   4.648   0.026  0.4255 -0.1336 -0.0931
  146SOL    HW1 3503   4.152   4.577  -0.019  0.7235  0.8678 -1.4018
  146SOL    HW2 3504   4.044   4.601   0.084 -0.3156 -0.2829 -0.9612
  146SOL     MW 3505   4.103   4.632   0.027 -0.0063  0.0043 -0.0007
  147SOL     OW 3506   2.247   1.275   3.003  0.7062  0.2999  0.2386
  147SOL    HW1 3507   2.223   1.355   3.049  2.0497  0.6834  0.2869
  147SOL    HW2 3508   2.340   1.266   3.023  0.8415  0.1050 -0.4451
  147SOL     MW 3509   2.256   1.284   3.012 -0.0063  0.0043 -0.0007
  148SOL     OW 3510   1.205   4.349   3.021 -0.1492  0.6290 -0.0577
  148SOL    HW1 3511   1.121   4.354   3.066 -0.1009 -2.9378  0.6932
  148SOL    HW2 3512   1.186   4.378   2.932  0.5297 -1.0480 -0.7890
  148SOL     MW 3513   1.192   4.353   3.015 -0.0063  0.0043 -0.0007
  149SOL     OW 3514   2.772   0.543   2.871  0.1263 -0.0289 -0.3627
  149SOL    HW1 3515   2.765   0.515   2.780 -1.4910  1.5651 -0.7884
  149SOL    HW2 3516   2.693   0.505   2.908  0.9808  0.8663  2.7024
  149SOL     MW 3517   2.761   0.534   2.864 -0.0063  0.0043 -0.0007
  150SOL     OW 3518   2.521   3.554   3.076 -0.1346  0.1037  0.1766
  150SOL    HW1 3519   2.583   3.498   3.030  0.1607  0.7173 -0.1822
  150SOL    HW2 3520   2.438   3.506   3.071 -0.2669  0.1933  1.2168
  150SOL     MW 3521   2.518   3.540   3.070 -0.0063  0.0043 -0.0007
  151SOL     OW 3522   2.744   4.376   0.140  0.1344  0.5430  0.0385
  151SOL    HW1 3523   2.837   4.391   0.155  0.0797 -0.2857  1.3755
  151SOL    HW2 3524   2.731   4.386   0.046  0.4654  1.3395  0.0661
  151SOL     MW 3525   2.754   4.379   0.130 -0.0063  0.0043 -0.0007
  152SOL     OW 3526   0.787   1.652   2.658 -0.0813  0.4122 -0.1865
  152SOL    HW1 3527   0.813   1.579   2.603 -0.3839  0.4125 -0.3283
  152SOL    HW2 3528   0.701   1.678   2.627  0.0553 -0.0624 -0.9889
  152SOL     MW 3529   0.779   1.646   2.647 -0.0063  0.0043 -0.0007
  153SOL     OW 3530   2.446   2.442   0.161 -0.1122 -0.3937 -0.3759
  153SOL    HW1 3531   2.369   2.493   0.137 -0.4615 -1.2494 -1.1354
  153SOL    HW2 3532   2.440   2.377   0.090  0.8294  0.1239 -0.9483
  153SOL     MW 3533   2.435   2.440   0.149 -0.0063  0.0043 -0.0007
  154SOL     OW 3534   1.513   4.745   3.034  0.0465  0.2414 -0.2933
  154SOL    HW1 3535   1.445   4.784   2.979 -0.0810  1.2725  0.5728
  154SOL    HW2 3536   1.576   4.817   3.042 -0.5517  0.6525  0.9943
  154SOL     MW 3537   1.512   4.760   3.028 -0.0063  0.0043 -0.0007
  155SOL     OW 3538   3.280   3.085   0.234  0.2949  0.1638 -0.1832
  155SOL    HW1 3539   3.267   3.156   0.296 -2.8716 -0.4096 -0.0313
  155SOL    HW2 3540   3.203   3.029   0.245  0.1231  0.3995 -0.1814
  155SOL     MW 3541   3.268   3.087   0.243 -0.0063  0.0043 -0.0007
  156SOL     OW 3542   4.874   3.659   2.769  0.4249 -0.0116 -0.4596
  156SOL    HW1 3543   4.885   3.683   2.860 -0.0410  0.5228 -0.5359
  156SOL    HW2 3544   4.894   3.566   2.777  0.2165 -0.0100  0.0909
  156SOL     MW 3545   4.878   3.650   2.782 -0.0063  0.0043 -0.0007
  157SOL     OW 3546   0.444   3.899   0.011 -0.3012  0.2292 -0.2971
  157SOL    HW1 3547   0.473   3.962   0.077  2.1377 -1.0787  0.0077
  157SOL    HW2 3548   0.363   3.860   0.042 -0.6535  0.6751 -0.6359
  157SOL     MW 3549   0.437   3.902   0.023 -0.0063  0.0043 -0.0007
  158SOL     OW 3550   1.816   1.058   2.559 -0.2849 -0.2214 -0.7031
  158SOL    HW1 3551   1.912   1.064   2.554 -0.0754 -2.3444 -0.2009
  158SOL    HW2 3552   1.795   1.002   2.484 -0.9027 -1.3500  0.2807
  158SOL     MW 3553   1.826   1.051   2.548 -0.0063  0.0043 -0.0007
  159SOL     OW 3554   3.763   2.997   0.249  0.1261  0.0177 -0.4942
  159SOL    HW1 3555   3.674   2.979   0.280  0.0143  0.3169 -0.6333
  159SOL    HW2 3556   3.773   2.925   0.187  0.6318 -0.9314  0.6537
  159SOL     MW 3557   3.753   2.985   0.245 -0.0063  0.0043 -0.0007
  160SOL     OW 3558   2.133   4.482   2.972  0.3316 -0.1091 -0.4397
  160SOL    HW1 3559   2.185   4.488   3.052 -1.4677 -0.8678  0.8616
  160SOL    HW2 3560   2.170   4.549   2.913  0.6937  0.0143 -0.0724
  160SOL     MW 3561   2.145   4.492   2.974 -0.0063  0.0043 -0.0007
  161SOL     OW 3562   0.938   1.588   2.897  0.0450  0.0963 -0.5789
  161SOL    HW1 3563   0.967   1.651   2.963  0.7676  0.9267 -1.6420
  161SOL    HW2 3564   0.884   1.642   2.840  0.4756  0.5670 -0.5538
  161SOL     MW 3565   0.935   1.603   2.898 -0.0063  0.0043 -0.0007
  162SOL     OW 3566   4.930   4.008   0.149  0.2162  0.3646 -0.1368
  162SOL    HW1 3567   4.991   4.050   0.210 -0.0985  1.0520 -0.2878
  162SOL    HW2 3568   4.982   3.938   0.110  1.4084  0.9359  0.3708
  162SOL     MW 3569   4.945   4.004   0.152 -0.0063  0.0043 -0.0007
  163SOL     OW 3570   2.527   1.332   2.676  0.2140  0.2892 -0.0129
  163SOL    HW1 3571   2.553   1.246   2.708  0.4320 -0.0308 -0.9973
  163SOL    HW2 3572   2.432   1.327   2.673  0.1161  1.7351  0.1181
  163SOL     MW 3573   2.518   1.320   2.680 -0.0063  0.0043 -0.0007
  164SOL     OW 3574   3.305   3.951   2.725  0.2757  0.2970 -0.2664
  164SOL    HW1 3575   3.397   3.931   2.745 -0.3356  0.1549  3.0157
  164SOL    HW2 3576   3.308   4.047   2.726  0.8661  0.3174 -1.8375
  164SOL     MW 3577   3.318   3.961   2.728 -0.0063  0.0043 -0.0007
  165SOL     OW 3578   2.863   0.796   2.974  0.3267 -0.0776 -0.5601
  165SOL    HW1 3579   2.838   0.709   2.942 -0.8701  0.9368 -2.6501
  165SOL    HW2 3580   2.836   0.853   2.902 -0.9591  0.0500 -0.0076
  165SOL     MW 3581   2.856   0.792   2.960 -0.0063  0.0043 -0.0007
  166SOL     OW 3582   0.702   1.912   0.018 -0.0531  0.4918  0.3375
  166SOL    HW1 3583   0.657   1.931  -0.065 -0.6046  2.2547  0.9921
  166SOL    HW2 3584   0.699   2.000   0.055 -1.3416  0.6523 -0.0857
  166SOL     MW 3585   0.696   1.926   0.012 -0.0063  0.0043 -0.0007
  167SOL     OW 3586   2.591   3.979   2.496  0.1269  0.0838  0.2222
  167SOL    HW1 3587   2.619   3.990   2.587 -1.2299  2.8188  0.4046
  167SOL    HW2 3588   2.513   3.925   2.498  0.4546 -0.3951  0.3483
  167SOL     MW 3589   2.585   3.974   2.508 -0.0063  0.0043 -0.0007
  168SOL     OW 3590   4.285   4.384   0.544  0.0306 -0.8713  0.2319
  168SOL    HW1 3591   4.254   4.415   0.630 -0.0276  2.0431 -0.7324
  168SOL    HW2 3592   4.316   4.462   0.499 -2.7322 -1.4528 -3.0544
  168SOL     MW 3593   4.285   4.398   0.549 -0.0063  0.0043 -0.0007
  169SOL     OW 3594   3.487   4.505   0.143  0.2264 -0.1155  0.1777
  169SOL    HW1 3595   3.451   4.449   0.075  0.4847  1.2076 -1.1088
  169SOL    HW2 3596   3.510   4.580   0.088  0.4767  1.0168  1.7571
  169SOL     MW 3597   3.485   4.508   0.127 -0.0063  0.0043 -0.0007
  170SOL     OW 3598   4.901   4.521   0.026  0.3705  0.3329 -0.6743
  170SOL    HW1 3599   4.948   4.444  -0.008  0.2503  0.1900 -0.5226
  170SOL    HW2 3600   4.891   4.496   0.118  1.4722  0.4329 -0.5168
  170SOL     MW 3601   4.906   4.507   0.033 -0.0063  0.0043 -0.0007
  171SOL     OW 3602   3.468   4.139   3.023 -0.3916  0.3613  0.1791
  171SOL    HW1 3603   3.500   4.086   2.950  0.6495  0.4408  0.5654
  171SOL    HW2 3604   3.529   4.113   3.092 -0.9043 -0.0730  0.4822
  171SOL     MW 3605   3.480   4.129   3.023 -0.0063  0.0043 -0.0007
  172SOL     OW 3606   2.614   3.421   0.189  0.2434  0.0124  0.5949
  172SOL    HW1 3607   2.581   3.469   0.113 -2.1806 -1.7919  0.3879
  172SOL    HW2 3608   2.548   3.353   0.201  0.4220  0.0359  1.8584
  172SOL     MW 3609   2.600   3.418   0.181 -0.0063  0.0043 -0.0007
  173SOL     OW 3610   0.189   1.517   0.221  0.4004  0.4155 -0.3270
  173SOL    HW1 3611   0.114   1.526   0.280  0.4104 -0.2129 -0.2090
  173SOL    HW2 3612   0.253   1.473   0.276  0.7101 -0.5254 -1.4025
  173SOL     MW 3613   0.187   1.513   0.236 -0.0063  0.0043 -0.0007
  174SOL     OW 3614   0.718   0.436   0.204  0.0673  0.0948  0.6485
  174SOL    HW1 3615   0.688   0.502   0.267 -0.1614 -1.0194  1.7303
  174SOL    HW2 3616   0.655   0.454   0.133 -1.1289  0.9079  1.8727
  174SOL     MW 3617   0.706   0.447   0.203 -0.0063  0.0043 -0.0007
  175SOL     OW 3618   4.630   4.266   3.002  0.1726  0.0551  0.1056
  175SOL    HW1 3619   4.639   4.323   2.926 -0.3597 -0.3198 -0.2450
  175SOL    HW2 3620   4.707   4.209   2.998  0.1887  0.1187 -0.5611
  175SOL     MW 3621   4.641   4.266   2.991 -0.0063  0.0043 -0.0007
  176SOL     OW 3622   2.981   3.392   2.823 -0.0075 -0.3035  0.2619
  176SOL    HW1 3623   3.036   3.456   2.778 -0.1168  0.7938  1.6376
  176SOL    HW2 3624   2.994   3.314   2.769 -1.2210  0.1181 -0.7046
  176SOL     MW 3625   2.990   3.390   2.810 -0.0063  0.0043 -0.0007
  177SOL     OW 3626   3.693   3.275   0.445 -0.2301 -0.1728 -0.0312
  177SOL    HW1 3627   3.620   3.223   0.479  0.0801 -1.4295 -1.1895
  177SOL    HW2 3628   3.766   3.215   0.438 -0.7188 -0.6452 -1.3460
  177SOL     MW 3629   3.693   3.260   0.448 -0.0063  0.0043 -0.0007
  178SOL     OW 3630   1.188   2.237   0.075 -0.2988 -0.4742  0.1576
  178SOL    HW1 3631   1.266   2.248   0.130 -0.7683  2.3081  0.4183
  178SOL    HW2 3632   1.154   2.326   0.078 -1.0865 -0.7564  2.9822
  178SOL     MW 3633   1.194   2.250   0.083 -0.0063  0.0043 -0.0007
  179SOL     OW 3634   2.924   2.945   2.836  0.2875 -0.1181  0.0509
  179SOL    HW1 3635   2.964   2.950   2.923 -0.9940  1.1764  0.6101
  179SOL    HW2 3636   2.837   2.979   2.859  0.7997  0.2982  1.4303
  179SOL     MW 3637   2.917   2.950   2.850 -0.0063  0.0043 -0.0007
  180SOL     OW 3638   4.049   3.293   0.145  0.0947 -0.0435  0.1473
  180SOL    HW1 3639   4.018   3.369   0.095  0.3637  0.0105  0.0586
  180SOL    HW2 3640   4.111   3.332   0.208  0.2845 -0.8249  0.4514
  180SOL     MW 3641   4.053   3.308   0.147 -0.0063  0.0043 -0.0007
  181SOL     OW 3642   3.008   3.317   0.356  0.2761  0.3076 -0.3998
  181SOL    HW1 3643   2.975   3.240   0.402  0.2427 -0.1102 -1.1007
  181SOL    HW2 3644   2.977   3.391   0.409  1.7509  0.7567 -0.1352
  181SOL     MW 3645   2.999   3.316   0.369 -0.0063  0.0043 -0.0007
  182SOL     OW 3646   2.624   4.058   2.772  0.2303 -0.3786  0.0839
  182SOL    HW1 3647   2.638   3.976   2.819 -0.3802 -1.3916 -1.4265
  182SOL    HW2 3648   2.533   4.074   2.797 -0.9216 -2.1432 -2.4849
  182SOL     MW 3649   2.614   4.050   2.782 -0.0063  0.0043 -0.0007
  183SOL     OW 3650   0.966   2.311   2.575  0.7792  0.1040  0.4680
  183SOL    HW1 3651   0.978   2.242   2.640 -0.4087  0.8374  1.4977
  183SOL    HW2 3652   1.042   2.365   2.597 -0.9050  1.7891  2.4394
  183SOL     MW 3653   0.978   2.309   2.586 -0.0063  0.0043 -0.0007
  184SOL     OW 3654   2.652   2.719   3.080 -0.5182 -0.2975 -0.2632
  184SOL    HW1 3655   2.728   2.679   3.121 -1.0509 -0.0960  0.9731
  184SOL    HW2 3656   2.620   2.648   3.025  0.3680  0.1775 -1.4225
  184SOL     MW 3657   2.658   2.705   3.078 -0.0063  0.0043 -0.0007
  185SOL     OW 3658   1.894   4.214   2.724 -0.2431  0.0665  0.0456
  185SOL    HW1 3659   1.984   4.236   2.748 -0.7172  2.7766 -0.2975
  185SOL    HW2 3660   1.856   4.301   2.737  2.6507  1.2964  1.2572
  185SOL     MW 3661   1.901   4.229   2.729 -0.0063  0.0043 -0.0007
  186SOL     OW 3662   3.881   4.757   0.329  0.3071  0.1266  0.1235
  186SOL    HW1 3663   3.856   4.756   0.421  1.6402 -0.5537  0.5021
  186SOL    HW2 3664   3.876   4.665   0.304  0.2346  0.1296  0.1260
  186SOL     MW 3665   3.877   4.745   0.338 -0.0063  0.0043 -0.0007
  187SOL     OW 3666   0.571   1.677   0.096  0.2538 -0.3202 -0.4123
  187SOL    HW1 3667   0.625   1.756   0.092  0.4804 -0.4883 -0.7526
  187SOL    HW2 3668   0.630   1.603   0.108 -3.4252 -3.5464 -0.0832
  187SOL     MW 3669   0.586   1.678   0.097 -0.0063  0.0043 -0.0007
  188SOL     OW 3670   3.958   3.492   3.100 -0.3643 -0.1848 -0.1638
  188SOL    HW1 3671   3.929   3.434   3.029  0.7079 -1.8681  0.7203
  188SOL    HW2 3672   3.878   3.540   3.124  0.7016  2.0327 -0.8262
  188SOL     MW 3673   3.944   3.490   3.094 -0.0063  0.0043 -0.0007
  189SOL     OW 3674   2.442   2.832   0.056 -0.4826  0.2220 -0.1920
  189SOL    HW1 3675   2.518   2.783   0.025 -0.5900  1.2301 -2.1768
  189SOL    HW2 3676   2.440   2.907  -0.003  0.5499 -0.1165 -0.6733
  189SOL     MW 3677   2.452   2.835   0.044 -0.0063  0.0043 -0.0007
  190SOL     OW 3678   0.305   1.710   0.053  0.1285  0.1656  0.3359
  190SOL    HW1 3679   0.258   1.658   0.119 -0.1922  0.7644  0.5886
  190SOL    HW2 3680   0.395   1.701   0.083 -0.2805 -1.1414  1.2972
  190SOL     MW 3681   0.311   1.702   0.066 -0.0063  0.0043 -0.0007
  191SOL     OW 3682   2.706   1.455   3.049 -0.0487 -0.0413  0.5588
  191SOL    HW1 3683   2.653   1.502   2.985  0.3260  0.5603  0.6769
  191SOL    HW2 3684   2.788   1.438   3.002 -0.3145 -0.1048  0.1145
  191SOL     MW 3685   2.710   1.459   3.034 -0.0063  0.0043 -0.0007
  192SOL     OW 3686   2.363   0.881   2.887  0.2234  0.7823 -0.5547
  192SOL    HW1 3687   2.302   0.898   2.815  0.8124  0.9665 -1.0183
  192SOL    HW2 3688   2.317   0.910   2.966  0.5141  1.5706 -0.6683
  192SOL     MW 3689   2.349   0.887   2.888 -0.0063  0.0043 -0.0007
  193SOL     OW 3690   2.126   2.322   2.895 -0.5647  0.3872 -0.2988
  193SOL    HW1 3691   2.031   2.337   2.896 -0.5084  0.7661 -0.3073
  193SOL    HW2 3692   2.154   2.314   2.804  3.1001  2.7455  0.3751
  193SOL     MW 3693   2.117   2.323   2.883 -0.0063  0.0043 -0.0007
  194SOL     OW 3694   2.258   2.631   0.039  0.5238 -0.2351 -0.1216
  194SOL    HW1 3695   2.174   2.677   0.047 -0.0580 -1.0725 -1.1795
  194SOL    HW2 3696   2.321   2.702   0.052 -0.1124 -0.0893  3.0488
  194SOL     MW 3697   2.255   2.647   0.042 -0.0063  0.0043 -0.0007
  195SOL     OW 3698   2.451   4.460   2.631 -0.2117  0.4101  0.1940
  195SOL    HW1 3699   2.506   4.462   2.553  1.2916  0.9560  1.2354
  195SOL    HW2 3700   2.430   4.366   2.638 -1.4152  0.6033 -0.5531
  195SOL     MW 3701   2.455   4.448   2.622 -0.0063  0.0043 -0.0007
  196SOL     OW 3702   2.368   2.967   0.284 -0.1138 -0.3778  0.6015
  196SOL    HW1 3703   2.443   2.936   0.334 -0.3737 -0.2558  1.0672
  196SOL    HW2 3704   2.393   2.932   0.198  0.1979  1.4920 -0.1163
  196SOL     MW 3705   2.381   2.958   0.279 -0.0063  0.0043 -0.0007
  197SOL     OW 3706   2.531   4.830   2.897  0.1752 -0.6477 -0.1059
  197SOL    HW1 3707   2.503   4.739   2.895  0.5309 -0.9475  3.1446
  197SOL    HW2 3708   2.620   4.815   2.929  0.1243 -2.6715 -0.7858
  197SOL     MW 3709   2.539   4.816   2.901 -0.0063  0.0043 -0.0007
  198SOL     OW 3710   0.958   1.786   3.098  0.4428 -0.4558 -0.1115
  198SOL    HW1 3711   0.871   1.824   3.106 -0.1599 -1.3110 -1.9876
  198SOL    HW2 3712   1.009   1.861   3.068 -1.7267  1.0022 -0.3844
  198SOL     MW 3713   0.953   1.801   3.095 -0.0063  0.0043 -0.0007
  199SOL     OW 3714   1.771   0.840   2.726  0.2236  0.3460  0.3873
  199SOL    HW1 3715   1.782   0.921   2.676  0.2512 -0.5909 -1.1924
  199SOL    HW2 3716   1.721   0.862   2.804 -1.0575  0.6421 -0.4867
  199SOL     MW 3717   1.766   0.854   2.730 -0.0063  0.0043 -0.0007
  200SOL     OW 3718   0.152   3.427   3.037  0.0067  0.2401 -0.2261
  200SOL    HW1 3719   0.202   3.508   3.032 -0.9526  0.8473 -0.2349
  200SOL    HW2 3720   0.213   3.374   3.088  0.1362 -0.4749 -1.0952
  200SOL     MW 3721   0.166   3.431   3.043 -0.0063  0.0043 -0.0007
  201SOL     OW 3722   0.421   3.394   2.804 -0.2127  0.1975  0.2066
  201SOL    HW1 3723   0.415   3.470   2.861  1.3235  0.3923  0.1546
  201SOL    HW2 3724   0.331   3.366   2.785  0.4712 -0.8479 -1.9070
  201SOL     MW 3725   0.408   3.400   2.809 -0.0063  0.0043 -0.0007
  202SOL     OW 3726   2.281   2.096   2.896  0.1878 -0.6349  0.0898
  202SOL    HW1 3727   2.208   2.155   2.910  0.4110 -0.6255  1.2654
  202SOL    HW2 3728   2.347   2.136   2.953 -0.7708  0.3859  0.5009
  202SOL     MW 3729   2.280   2.109   2.905 -0.0063  0.0043 -0.0007
  203SOL     OW 3730   2.188   4.709   2.798  0.3357  0.0637 -0.0003
  203SOL    HW1 3731   2.234   4.702   2.714  1.0344  0.6623  0.3236
  203SOL    HW2 3732   2.216   4.797   2.824  1.0626  1.0636 -3.6310
  203SOL     MW 3733   2.198   4.719   2.791 -0.0063  0.0043 -0.0007
  204SOL     OW 3734   4.636   3.641   0.095  0.0445  0.0951  0.5129
  204SOL    HW1 3735   4.571   3.673   0.032 -0.5938 -2.3242 -0.1661
  204SOL    HW2 3736   4.615   3.548   0.104 -0.5997  0.2952  1.1954
  204SOL     MW 3737   4.624   3.633   0.088 -0.0063  0.0043 -0.0007
  205SOL     OW 3738   2.218   1.314   2.724  0.5824 -0.9324  0.1175
  205SOL    HW1 3739   2.146   1.378   2.724  0.3045 -1.2407 -0.4399
  205SOL    HW2 3740   2.210   1.287   2.816 -2.2795  1.3962  0.7195
  205SOL     MW 3741   2.207   1.319   2.736 -0.0063  0.0043 -0.0007
  206SOL     OW 3742   0.540   0.498   0.017 -0.1616  0.4266  0.0657
  206SOL    HW1 3743   0.495   0.414   0.009 -1.6784  1.2919 -0.8408
  206SOL    HW2 3744   0.511   0.552  -0.056  0.4327  1.1337  0.3306
  206SOL     MW 3745   0.530   0.494   0.007 -0.0063  0.0043 -0.0007
  207SOL     OW 3746   2.828   0.160   0.077 -0.0107 -0.1550  0.2255
  207SOL    HW1 3747   2.762   0.229   0.065  1.1519  1.2224  1.3177
  207SOL    HW2 3748   2.852   0.167   0.170 -1.3337  1.2080  0.5094
  207SOL     MW 3749   2.822   0.170   0.088 -0.0063  0.0043 -0.0007
  208SOL     OW 3750   2.498   4.565   2.887  0.0711  0.2720 -0.6969
  208SOL    HW1 3751   2.486   4.520   2.803  1.7670 -1.0959 -0.2550
  208SOL    HW2 3752   2.576   4.521   2.921 -1.3361 -1.3253  0.6411
  208SOL     MW 3753   2.506   4.553   2.880 -0.0063  0.0043 -0.0007
  209SOL     OW 3754   0.138   2.879   0.029 -0.3232 -0.0179  0.2171
  209SOL    HW1 3755   0.182   2.831  -0.041 -1.5868 -0.0505 -0.5891
  209SOL    HW2 3756   0.054   2.834   0.035  0.1222 -1.0737 -1.0568
  209SOL     MW 3757   0.133   2.867   0.021 -0.0063  0.0043 -0.0007
  210SOL     OW 3758   0.648   4.791   0.480  0.0778  0.1149 -0.3625
  210SOL    HW1 3759   0.637   4.882   0.510  1.5677  0.4093 -0.6231
  210SOL    HW2 3760   0.730   4.764   0.522  0.7606  0.2203 -1.6024
  210SOL     MW 3761   0.658   4.800   0.490 -0.0063  0.0043 -0.0007
  211SOL     OW 3762   2.151   4.241   2.829  0.2421  0.3353  0.1175
  211SOL    HW1 3763   2.153   4.328   2.871  1.7865  0.4748 -0.1782
  211SOL    HW2 3764   2.154   4.179   2.902 -1.8419 -1.2768 -1.0883
  211SOL     MW 3765   2.152   4.244   2.844 -0.0063  0.0043 -0.0007
  212SOL     OW 3766   3.654   3.440   0.240  0.1513 -0.3023 -0.0231
  212SOL    HW1 3767   3.675   3.401   0.324  0.2079 -0.7232 -0.2316
  212SOL    HW2 3768   3.559   3.445   0.245  0.1296 -0.6347 -0.1124
  212SOL     MW 3769   3.644   3.436   0.252 -0.0063  0.0043 -0.0007
  213SOL     OW 3770   3.520   3.753   2.989 -0.0799  0.1598 -0.6122
  213SOL    HW1 3771   3.588   3.695   3.022 -1.0143 -1.7019 -1.8011
  213SOL    HW2 3772   3.457   3.691   2.952 -1.7986  1.2777  0.2715
  213SOL     MW 3773   3.521   3.737   2.989 -0.0063  0.0043 -0.0007
  214SOL     OW 3774   0.482   3.219   3.023 -0.1482  0.1232 -0.3934
  214SOL    HW1 3775   0.479   3.283   2.952 -0.0158  1.3184  0.6499
  214SOL    HW2 3776   0.577   3.219   3.038 -0.1854 -1.1720 -0.0483
  214SOL     MW 3777   0.494   3.227   3.016 -0.0063  0.0043 -0.0007
  215SOL     OW 3778   1.181   2.407   2.752 -0.9646 -0.0225  0.2304
  215SOL    HW1 3779   1.247   2.472   2.728  0.1217 -0.5720  1.6078
  215SOL    HW2 3780   1.238   2.340   2.790 -1.1016 -0.6798 -0.6911
  215SOL     MW 3781   1.197   2.407   2.754 -0.0063  0.0043 -0.0007
  216SOL     OW 3782   0.549   0.925   3.104 -0.0029 -0.2730 -0.6354
  216SOL    HW1 3783   0.472   0.979   3.086  0.5864  0.9024  0.1947
  216SOL    HW2 3784   0.520   0.845   3.061 -0.6390 -0.1711 -0.4086
  216SOL     MW 3785   0.535   0.922   3.096 -0.0063  0.0043 -0.0007
  217SOL     OW 3786   2.192   1.782   2.577 -0.4968  0.4543 -0.1117
  217SOL    HW1 3787   2.104   1.749   2.560 -0.8095 -0.1864  2.3714
  217SOL    HW2 3788   2.247   1.744   2.508 -1.3799  0.3942 -0.8009
  217SOL     MW 3789   2.187   1.773   2.565 -0.0063  0.0043 -0.0007
  218SOL     OW 3790   2.718   2.286   3.024 -0.2070  0.1772  0.0273
  218SOL    HW1 3791   2.788   2.305   3.087 -0.8146  0.8799  0.5135
  218SOL    HW2 3792   2.736   2.198   2.992  0.8571  0.4196 -0.0898
  218SOL     MW 3793   2.730   2.277   3.028 -0.0063  0.0043 -0.0007
  219SOL     OW 3794   2.298   2.531   2.894 -0.0193 -0.0930 -0.5031
  219SOL    HW1 3795   2.293   2.571   2.981  0.6916 -1.3302  0.1260
  219SOL    HW2 3796   2.243   2.454   2.907  0.0036 -0.1047 -0.4735
  219SOL     MW 3797   2.290   2.526   2.907 -0.0063  0.0043 -0.0007
  220SOL     OW 3798   3.053   2.960   3.079  0.0726  0.5470 -0.1257
  220SOL    HW1 3799   3.079   3.051   3.062 -1.5950  1.0590 -0.1144
  220SOL    HW2 3800   2.984   2.967   3.145 -0.7435 -2.2903 -0.5529
  220SOL     MW 3801   3.047   2.973   3.085 -0.0063  0.0043 -0.0007
  221SOL     OW 3802   0.554   1.939   2.901  0.6922  0.0374 -0.6295
  221SOL    HW1 3803   0.470   1.982   2.917 -0.9826 -3.5823  1.9030
  221SOL    HW2 3804   0.529   1.849   2.880  1.3175 -0.0178 -1.1591
  221SOL     MW 3805   0.539   1.933   2.901 -0.0063  0.0043 -0.0007
  222SOL     OW 3806   1.735   1.308   2.642  0.4556 -0.2316 -0.1121
  222SOL    HW1 3807   1.649   1.297   2.682  0.8321  0.4578  0.9393
  222SOL    HW2 3808   1.756   1.218   2.614  0.2365  0.4079 -2.5793
  222SOL     MW 3809   1.727   1.294   2.644 -0.0063  0.0043 -0.0007
  223SOL     OW 3810   4.855   4.111   3.022 -0.4306  0.3923 -0.1720
  223SOL    HW1 3811   4.892   4.083   3.105 -0.8560  2.7364  0.8807
  223SOL    HW2 3812   4.889   4.049   2.957  0.4556  1.3239 -0.6191
  223SOL     MW 3813   4.864   4.099   3.024 -0.0063  0.0043 -0.0007
  224SOL     OW 3814   3.815   5.022   0.053  0.0262  0.0126  0.3839
  224SOL    HW1 3815   3.766   4.972   0.118  1.2836 -0.4112  1.0349
  224SOL    HW2 3816   3.866   4.955   0.007  0.4625  0.1724  0.6266
  224SOL     MW 3817   3.815   5.007   0.055 -0.0063  0.0043 -0.0007
  225SOL     OW 3818   0.222   3.726   0.080 -0.1183 -0.4338  0.0353
  225SOL    HW1 3819   0.143   3.772   0.051  0.6282  1.7591  1.2289
  225SOL    HW2 3820   0.203   3.709   0.172 -2.1294 -2.6221 -0.6921
  225SOL     MW 3821   0.209   3.730   0.088 -0.0063  0.0043 -0.0007
  226SOL     OW 3822   0.193   1.541   2.951 -0.0626 -0.3142 -0.1024
  226SOL    HW1 3823   0.238   1.544   2.866  0.8348 -0.8850  0.3303
  226SOL    HW2 3824   0.245   1.608   2.996 -0.3718 -0.6880  0.8369
  226SOL     MW 3825   0.206   1.550   2.946 -0.0063  0.0043 -0.0007
  227SOL     OW 3826   4.970   0.963   0.124 -0.6146 -0.0053  0.0458
  227SOL    HW1 3827   5.038   1.028   0.105 -1.7084  0.6608 -1.9620
  227SOL    HW2 3828   4.892   1.018   0.125 -1.2386 -0.8337 -0.7912
  227SOL     MW 3829   4.969   0.979   0.121 -0.0063  0.0043 -0.0007
  228SOL     OW 3830   1.487   0.015   2.762  0.2424  0.4271  0.0859
  228SOL    HW1 3831   1.510   0.072   2.836  2.0602  0.0924 -0.1772
  228SOL    HW2 3832   1.433   0.067   2.703  0.6857 -1.0987 -1.7430
  228SOL     MW 3833   1.483   0.030   2.764 -0.0063  0.0043 -0.0007
  229SOL     OW 3834   3.664   4.265   0.490 -0.2947 -0.2007  0.2180
  229SOL    HW1 3835   3.713   4.191   0.453  0.3702  1.0963 -1.6417
  229SOL    HW2 3836   3.571   4.247   0.476 -0.4349  1.1616 -0.7496
  229SOL     MW 3837   3.659   4.253   0.483 -0.0063  0.0043 -0.0007
  230SOL     OW 3838   1.798   2.569   3.048 -0.0092 -0.8304 -0.1380
  230SOL    HW1 3839   1.757   2.496   3.095  0.3376 -0.0772  1.4208
  230SOL    HW2 3840   1.727   2.603   2.993  1.2699 -1.0242 -1.9724
  230SOL     MW 3841   1.783   2.564   3.047 -0.0063  0.0043 -0.0007
  231SOL     OW 3842   0.210   1.186   0.369 -0.4791  0.2169  0.4694
  231SOL    HW1 3843   0.275   1.117   0.382 -1.3005 -0.4540  1.1546
  231SOL    HW2 3844   0.143   1.160   0.433 -2.0610  0.4791 -1.0006
  231SOL     MW 3845   0.209   1.173   0.379 -0.0063  0.0043 -0.0007
  232SOL     OW 3846   3.784   4.041   0.374  0.3365  0.1958  0.2093
  232SOL    HW1 3847   3.742   3.957   0.390 -0.1047  0.4527  0.4174
  232SOL    HW2 3848   3.754   4.059   0.285 -0.2194  1.7563  0.6759
  232SOL     MW 3849   3.775   4.033   0.365 -0.0063  0.0043 -0.0007
  233SOL     OW 3850   4.144   4.208   2.956  0.2838  0.3380  0.2529
  233SOL    HW1 3851   4.191   4.288   2.978  4.0435 -1.0850 -1.6753
  233SOL    HW2 3852   4.221   4.157   2.930  1.2398  0.9200  1.8176
  233SOL     MW 3853   4.160   4.212   2.956 -0.0063  0.0043 -0.0007
  234SOL     OW 3854   4.053   4.385   0.412  0.0392  0.4903  0.0609
  234SOL    HW1 3855   4.141   4.378   0.448  0.2467 -1.2406 -0.6581
  234SOL    HW2 3856   3.998   4.408   0.487  0.1343 -0.0817  0.3123
  234SOL     MW 3857   4.057   4.387   0.427 -0.0063  0.0043 -0.0007
  235SOL     OW 3858   3.329   3.977   0.293  0.2123 -0.2965  0.0315
  235SOL    HW1 3859   3.265   4.007   0.229 -0.5468  0.0407  0.9347
  235SOL    HW2 3860   3.282   3.974   0.376 -1.5425 -0.8251 -0.9572
  235SOL     MW 3861   3.315   3.981   0.296 -0.0063  0.0043 -0.0007
  236SOL     OW 3862   1.932   1.661   2.558  0.0731  0.0088 -0.4083
  236SOL    HW1 3863   1.866   1.715   2.602  1.7244  0.8881  1.1179
  236SOL    HW2 3864   1.876   1.617   2.494  0.6174  1.4206 -1.9590
  236SOL     MW 3865   1.916   1.663   2.555 -0.0063  0.0043 -0.0007
  237SOL     OW 3866   2.167   0.897   2.692  0.0950  0.0860  0.3003
  237SOL    HW1 3867   2.136   0.978   2.652  2.3392  0.2657 -1.2526
  237SOL    HW2 3868   2.171   0.836   2.618  0.1130 -0.9531  1.1447
  237SOL     MW 3869   2.163   0.900   2.677 -0.0063  0.0043 -0.0007
  238SOL     OW 3870   3.955   4.080   0.017  0.1359  0.2657  0.5004
  238SOL    HW1 3871   3.997   4.112   0.097 -1.4629  3.9488  0.0607
  238SOL    HW2 3872   4.018   4.116  -0.046  0.5028  0.3863  0.9261
  238SOL     MW 3873   3.969   4.089   0.020 -0.0063  0.0043 -0.0007
  239SOL     OW 3874   2.181   3.961   2.607 -0.0219  0.5490 -0.2472
  239SOL    HW1 3875   2.144   4.019   2.541 -0.2530  1.5084  0.6890
  239SOL    HW2 3876   2.103   3.919   2.643  1.2528 -1.7455  0.0423
  239SOL     MW 3877   2.166   3.963   2.603 -0.0063  0.0043 -0.0007
  240SOL     OW 3878   3.959   3.149   0.366 -0.4813  0.1678  0.3722
  240SOL    HW1 3879   3.897   3.087   0.328  1.4987 -1.7236  0.0661
  240SOL    HW2 3880   3.976   3.207   0.291 -1.1118 -0.5374 -0.3258
  240SOL     MW 3881   3.953   3.149   0.351 -0.0063  0.0043 -0.0007
  241SOL     OW 3882   3.937   3.820   0.113 -0.5654  0.2060 -0.2489
  241SOL    HW1 3883   3.964   3.857   0.197  1.3888 -0.4032 -0.5422
  241SOL    HW2 3884   3.933   3.898   0.058  0.5371 -0.2940 -1.0832
  241SOL     MW 3885   3.940   3.835   0.117 -0.0063  0.0043 -0.0007
  242SOL     OW 3886   4.941   3.393   3.068  0.2207 -0.1700 -0.4145
  242SOL    HW1 3887   5.035   3.411   3.069  0.5155 -1.4721 -1.3991
  242SOL    HW2 3888   4.914   3.394   3.160 -2.5801  1.1998 -1.1509
  242SOL     MW 3889   4.950   3.395   3.080 -0.0063  0.0043 -0.0007
  243SOL     OW 3890   2.772   4.773   3.068 -0.0695 -0.4228 -0.1268
  243SOL    HW1 3891   2.733   4.743   3.150 -0.7966 -1.6054 -0.8789
  243SOL    HW2 3892   2.853   4.723   3.061  0.3267  0.1470  0.2510
  243SOL     MW 3893   2.777   4.763   3.078 -0.0063  0.0043 -0.0007
  244SOL     OW 3894   2.734   4.447   2.983  0.0937  0.2216  0.1681
  244SOL    HW1 3895   2.808   4.507   2.981  1.0266 -0.8871  0.2693
  244SOL    HW2 3896   2.740   4.403   2.899 -0.0136 -0.7999  0.6754
  244SOL     MW 3897   2.744   4.449   2.972 -0.0063  0.0043 -0.0007
  245SOL     OW 3898   1.045   0.952   2.669 -0.4943 -0.1805  0.0927
  245SOL    HW1 3899   1.044   1.047   2.684  0.3889 -0.3676  1.4709
  245SOL    HW2 3900   0.957   0.935   2.634 -0.2794 -0.1414 -0.4835
  245SOL     MW 3901   1.033   0.962   2.666 -0.0063  0.0043 -0.0007
  246SOL     OW 3902   2.325   0.603   2.920  0.0346 -0.0664 -0.2373
  246SOL    HW1 3903   2.274   0.591   3.001 -0.3427 -0.4964 -0.5362
  246SOL    HW2 3904   2.333   0.698   2.910  0.2543 -0.0884 -0.2613
  246SOL     MW 3905   2.319   0.614   2.930 -0.0063  0.0043 -0.0007
  247SOL     OW 3906   2.080   1.121   2.578 -0.4072  0.1089 -0.9167
  247SOL    HW1 3907   2.124   1.096   2.496 -0.6465 -0.8601 -0.7692
  247SOL    HW2 3908   2.133   1.179   2.632 -1.0786 -0.5229  0.4652
  247SOL     MW 3909   2.093   1.125   2.574 -0.0063  0.0043 -0.0007
  248SOL     OW 3910   0.085   0.152   2.773  0.2576 -0.3464  0.0974
  248SOL    HW1 3911   0.092   0.167   2.679  0.1397 -0.1900  0.1127
  248SOL    HW2 3912   0.005   0.197   2.800 -0.1307  1.4363 -3.4499
  248SOL     MW 3913   0.075   0.160   2.764 -0.0063  0.0043 -0.0007
  249SOL     OW 3914   0.376   2.166   2.887 -0.7190  0.1347  0.4508
  249SOL    HW1 3915   0.298   2.189   2.836  1.1978  1.2093 -2.2457
  249SOL    HW2 3916   0.445   2.199   2.831 -1.1239  0.6356  0.2394
  249SOL     MW 3917   0.375   2.173   2.873 -0.0063  0.0043 -0.0007
  250SOL     OW 3918   0.310   3.310   0.116  0.3876 -0.3310 -0.2218
  250SOL    HW1 3919   0.231   3.257   0.102 -1.2888  2.0217 -0.2253
  250SOL    HW2 3920   0.367   3.286   0.043  1.2989 -0.6364  0.5732
  250SOL     MW 3921   0.307   3.300   0.105 -0.0063  0.0043 -0.0007
  251SOL     OW 3922   2.621   3.426   2.662  0.1030 -0.1499  0.0076
  251SOL    HW1 3923   2.706   3.401   2.626  0.9440 -1.2028  2.5325
  251SOL    HW2 3924   2.568   3.439   2.583 -0.1236 -2.1909 -0.2182
  251SOL     MW 3925   2.625   3.425   2.647 -0.0063  0.0043 -0.0007
  252SOL     OW 3926   3.196   3.497   0.037 -0.4823 -0.1812 -0.6455
  252SOL    HW1 3927   3.247   3.516  -0.041  0.9454 -1.7085 -0.1451
  252SOL    HW2 3928   3.175   3.404   0.024 -0.0302 -0.1660 -1.5119
  252SOL     MW 3929   3.200   3.487   0.025 -0.0063  0.0043 -0.0007
  253SOL     OW 3930   2.161   0.596   0.038  0.2661 -0.3058  0.0931
  253SOL    HW1 3931   2.104   0.529   0.000  0.0225  0.7105 -1.4427
  253SOL    HW2 3932   2.106   0.674   0.040  1.7217  0.7467  1.0767
  253SOL     MW 3933   2.146   0.597   0.033 -0.0063  0.0043 -0.0007
  254SOL     OW 3934   3.022   2.197   2.829 -0.3941 -0.0924 -0.2878
  254SOL    HW1 3935   3.089   2.207   2.762 -0.5275 -1.0309 -0.5820
  254SOL    HW2 3936   2.970   2.277   2.821 -0.6038 -0.2211 -0.2258
  254SOL     MW 3937   3.024   2.209   2.819 -0.0063  0.0043 -0.0007
  255SOL     OW 3938   0.674   2.508   2.810 -0.3049 -0.0532  0.2524
  255SOL    HW1 3939   0.688   2.493   2.717  2.1261 -0.1452  0.5680
  255SOL    HW2 3940   0.764   2.521   2.839  0.3098 -0.7964 -1.2275
  255SOL     MW 3941   0.688   2.507   2.802 -0.0063  0.0043 -0.0007
  256SOL     OW 3942   0.538   3.723   2.798  0.3010  0.2381  0.1407
  256SOL    HW1 3943   0.621   3.678   2.785 -0.0055 -0.2630 -0.1286
  256SOL    HW2 3944   0.508   3.743   2.709 -0.0532 -0.0849  0.1836
  256SOL     MW 3945   0.545   3.720   2.784 -0.0063  0.0043 -0.0007
  257SOL     OW 3946   2.469   3.646   2.765 -0.2083 -0.4318 -0.0971
  257SOL    HW1 3947   2.538   3.587   2.734  0.3328  0.0387  0.2024
  257SOL    HW2 3948   2.516   3.717   2.808 -0.7891  0.3933 -0.7846
  257SOL     MW 3949   2.484   3.647   2.767 -0.0063  0.0043 -0.0007
  258SOL     OW 3950   4.115   4.181   0.234 -0.6529  0.2923  0.4194
  258SOL    HW1 3951   4.108   4.092   0.269  1.9239 -0.0356  0.3254
  258SOL    HW2 3952   4.079   4.235   0.304  1.4162  1.4736  0.6416
  258SOL     MW 3953   4.110   4.176   0.248 -0.0063  0.0043 -0.0007
  259SOL     OW 3954   2.393   4.191   2.673 -0.3033  0.0851 -0.0643
  259SOL    HW1 3955   2.390   4.106   2.629 -2.2266  0.1880 -0.2190
  259SOL    HW2 3956   2.305   4.197   2.711  0.0255 -0.2652  0.7753
  259SOL     MW 3957   2.381   4.181   2.672 -0.0063  0.0043 -0.0007
  260SOL     OW 3958   2.932   3.588   0.020  0.0240 -0.3685 -0.4237
  260SOL    HW1 3959   3.025   3.583   0.040 -0.2410 -1.7458  0.6422
  260SOL    HW2 3960   2.900   3.502   0.047  0.5345 -0.3822  0.1549
  260SOL     MW 3961   2.940   3.576   0.026 -0.0063  0.0043 -0.0007
  261SOL     OW 3962   1.333   0.557   0.123  0.2604 -0.2502  0.3354
  261SOL    HW1 3963   1.296   0.484   0.073 -0.4058 -1.0701  1.9443
  261SOL    HW2 3964   1.331   0.523   0.213  1.0864 -0.7231  0.1898
  261SOL     MW 3965   1.328   0.543   0.128 -0.0063  0.0043 -0.0007
  262SOL     OW 3966   3.701   4.350   0.225  0.4823 -0.2242 -0.0353
  262SOL    HW1 3967   3.633   4.417   0.215  0.3560 -0.3479 -0.0095
  262SOL    HW2 3968   3.694   4.331   0.318 -0.4932  2.3877  0.5103
  262SOL     MW 3969   3.691   4.356   0.236 -0.0063  0.0043 -0.0007
  263SOL     OW 3970   2.274   4.958   2.889 -0.0300 -0.5799 -0.2232
  263SOL    HW1 3971   2.362   4.924   2.908 -0.5604 -0.6700  2.4072
  263SOL    HW2 3972   2.294   5.016   2.815 -0.8475 -2.3415 -1.9100
  263SOL     MW 3973   2.288   4.961   2.881 -0.0063  0.0043 -0.0007
  264SOL     OW 3974   3.688   3.778   0.380  0.6187 -0.4927  0.0417
  264SOL    HW1 3975   3.627   3.765   0.307  2.1003  3.0324 -2.0486
  264SOL    HW2 3976   3.690   3.699   0.434  1.5381 -1.1912 -0.9721
  264SOL     MW 3977   3.680   3.766   0.378 -0.0063  0.0043 -0.0007
  265SOL     OW 3978   0.554   3.990   2.881 -0.1390 -0.1821 -0.1315
  265SOL    HW1 3979   0.561   3.899   2.851 -1.6223 -0.1040 -0.7886
  265SOL    HW2 3980   0.504   3.972   2.960 -0.9427  0.2253 -0.5427
  265SOL     MW 3981   0.549   3.975   2.887 -0.0063  0.0043 -0.0007
  266SOL     OW 3982   3.385   3.509   0.241 -0.2182  0.1272 -0.5820
  266SOL    HW1 3983   3.313   3.500   0.179 -2.1896 -0.6769  1.6824
  266SOL    HW2 3984   3.433   3.587   0.213  1.3617 -0.1118  1.2231
  266SOL     MW 3985   3.382   3.518   0.229 -0.0063  0.0043 -0.0007
  267SOL     OW 3986   4.870   3.654   3.059  0.0417  0.2161  0.0718
  267SOL    HW1 3987   4.901   3.564   3.073 -0.0004  0.1281 -0.3735
  267SOL    HW2 3988   4.785   3.659   3.103 -0.2706  1.6111 -0.6295
  267SOL     MW 3989   4.863   3.643   3.067 -0.0063  0.0043 -0.0007
  268SOL     OW 3990   3.930   4.516   0.211 -0.1542  0.2521 -0.0699
  268SOL    HW1 3991   3.852   4.464   0.196  0.5204 -0.1717 -2.4414
  268SOL    HW2 3992   3.976   4.464   0.277 -0.0931 -2.7191 -2.2650
  268SOL     MW 3993   3.926   4.502   0.218 -0.0063  0.0043 -0.0007
  269SOL     OW 3994   2.439   2.229   3.083  0.0836 -0.3571  0.1074
  269SOL    HW1 3995   2.437   2.157   3.146  2.5737 -0.6188 -0.0101
  269SOL    HW2 3996   2.534   2.238   3.070  0.0086  2.2226  0.7601
  269SOL     MW 3997   2.452   2.221   3.090 -0.0063  0.0043 -0.0007
  270SOL     OW 3998   3.201   2.250   2.641 -0.2973  0.1954  0.4229
  270SOL    HW1 3999   3.190   2.171   2.589 -1.5925  0.1503  0.7378
  270SOL    HW2 4000   3.293   2.241   2.664 -0.4076 -2.1558  0.1258
  270SOL     MW 4001   3.212   2.239   2.637 -0.0063  0.0043 -0.0007
  271SOL     OW 4002   3.735   3.652   0.048 -0.4572 -0.2636 -0.0225
  271SOL    HW1 4003   3.803   3.713   0.078 -1.1732  0.4960  0.0941
  271SOL    HW2 4004   3.699   3.608   0.125 -1.7517 -1.2462 -1.1494
  271SOL     MW 4005   3.739   3.655   0.063 -0.0063  0.0043 -0.0007
  272SOL     OW 4006   4.267   4.445   3.030 -0.3475  0.0290  0.4785
  272SOL    HW1 4007   4.334   4.474   2.969  0.5605 -0.4719  1.2114
  272SOL    HW2 4008   4.316   4.429   3.111 -0.6374 -0.7127  0.5227
  272SOL     MW 4009   4.282   4.446   3.033 -0.0063  0.0043 -0.0007
  273SOL     OW 4010   4.047   3.944   0.352  0.0955  0.0588  0.0071
  273SOL    HW1 4011   3.956   3.962   0.377 -0.7147 -1.0507 -1.8934
  273SOL    HW2 4012   4.071   3.877   0.416 -0.0340 -0.7234 -0.7345
  273SOL     MW 4013   4.038   3.937   0.364 -0.0063  0.0043 -0.0007
  274SOL     OW 4014   2.875   2.624   0.111 -0.1268 -0.2517 -0.1099
  274SOL    HW1 4015   2.904   2.534   0.097  2.5598  0.5900 -0.5242
  274SOL    HW2 4016   2.961   2.666   0.118 -0.2464 -0.2582  2.6825
  274SOL     MW 4017   2.890   2.618   0.110 -0.0063  0.0043 -0.0007
  275SOL     OW 4018   2.705   3.399   2.926  0.1786  0.0837 -0.1744
  275SOL    HW1 4019   2.801   3.405   2.920  0.4799 -2.3797  1.0134
  275SOL    HW2 4020   2.673   3.428   2.841 -1.2716 -0.9815 -0.0187
  275SOL     MW 4021   2.714   3.403   2.914 -0.0063  0.0043 -0.0007
  276SOL     OW 4022   2.286   2.048   2.620 -0.0234  0.0553  0.1804
  276SOL    HW1 4023   2.288   2.043   2.716  2.1814 -0.0439  0.1894
  276SOL    HW2 4024   2.247   1.965   2.594 -0.2640 -0.0407  0.8110
  276SOL     MW 4025   2.281   2.036   2.629 -0.0063  0.0043 -0.0007
  277SOL     OW 4026   3.465   4.881   2.901  0.4791  0.2069  0.0922
  277SOL    HW1 4027   3.551   4.920   2.889  0.8660 -0.4668  0.6359
  277SOL    HW2 4028   3.409   4.954   2.928 -2.0163 -1.8651  0.9839
  277SOL     MW 4029   3.469   4.896   2.903 -0.0063  0.0043 -0.0007
  278SOL     OW 4030   0.709   4.463   0.482  0.1094  0.2952 -0.2089
  278SOL    HW1 4031   0.695   4.388   0.541 -2.2248  0.6049 -0.2675
  278SOL    HW2 4032   0.620   4.495   0.466 -0.0133 -0.6701 -1.6791
  278SOL     MW 4033   0.695   4.457   0.488 -0.0063  0.0043 -0.0007
  279SOL     OW 4034   3.281   3.310   0.394 -0.2010 -0.1120  0.2354
  279SOL    HW1 4035   3.188   3.331   0.392  0.2899  2.3362  0.2526
  279SOL    HW2 4036   3.317   3.381   0.341 -0.2275  0.3322  0.7959
  279SOL     MW 4037   3.273   3.322   0.387 -0.0063  0.0043 -0.0007
  280SOL     OW 4038   1.985   0.781   2.860 -0.3129  0.5628  0.0035
  280SOL    HW1 4039   2.053   0.817   2.803  1.8682 -3.4222 -0.3193
  280SOL    HW2 4040   1.906   0.809   2.814 -0.7940 -0.7916 -0.0492
  280SOL     MW 4041   1.983   0.789   2.846 -0.0063  0.0043 -0.0007
  281SOL     OW 4042   4.539   4.323   0.653  0.1656 -0.2088 -0.2289
  281SOL    HW1 4043   4.600   4.349   0.584 -0.1267  0.6344 -0.1792
  281SOL    HW2 4044   4.455   4.340   0.611  0.9780 -0.4665 -2.0354
  281SOL     MW 4045   4.536   4.329   0.638 -0.0063  0.0043 -0.0007
  282SOL     OW 4046   4.561   4.216   0.168 -0.0222  0.2095 -0.6286
  282SOL    HW1 4047   4.602   4.132   0.187 -0.3496  0.5716  2.1511
  282SOL    HW2 4048   4.584   4.234   0.077 -1.1817  2.2750 -0.5807
  282SOL     MW 4049   4.569   4.207   0.159 -0.0063  0.0043 -0.0007
  283SOL     OW 4050   2.957   4.608   2.943  0.2590  0.0890 -0.3007
  283SOL    HW1 4051   3.045   4.620   2.980  0.0256  0.4181  0.1556
  283SOL    HW2 4052   2.964   4.630   2.850 -0.9381 -0.7567 -0.6103
  283SOL     MW 4053   2.970   4.613   2.936 -0.0063  0.0043 -0.0007
  284SOL     OW 4054   3.115   3.929   2.915 -0.0927  0.0902 -0.3105
  284SOL    HW1 4055   3.069   4.014   2.917 -2.0428 -0.9105  0.3732
  284SOL    HW2 4056   3.180   3.936   2.846  1.1996 -0.6120  0.7909
  284SOL     MW 4057   3.117   3.941   2.906 -0.0063  0.0043 -0.0007
  285SOL     OW 4058   2.430   2.003   0.144 -0.0239 -0.3382 -0.4855
  285SOL    HW1 4059   2.381   1.929   0.107 -0.8225  0.7882 -1.8035
  285SOL    HW2 4060   2.370   2.044   0.206 -0.1959  1.1207 -1.5473
  285SOL     MW 4061   2.416   1.999   0.147 -0.0063  0.0043 -0.0007
  286SOL     OW 4062   4.295   3.421   3.007  0.2979 -0.2475  0.0490
  286SOL    HW1 4063   4.235   3.364   2.959 -1.4647  0.8968  0.7735
  286SOL    HW2 4064   4.234   3.456   3.073  0.5736 -0.6215  0.5078
  286SOL     MW 4065   4.279   3.418   3.009 -0.0063  0.0043 -0.0007
  287SOL     OW 4066   3.591   4.741   0.001 -0.0395 -0.1925  0.0646
  287SOL    HW1 4067   3.667   4.709  -0.047 -0.5416 -0.7602 -0.3826
  287SOL    HW2 4068   3.544   4.788  -0.068 -1.8789  1.2430  2.1437
  287SOL     MW 4069   3.595   4.743  -0.015 -0.0063  0.0043 -0.0007
  288SOL     OW 4070   4.170   4.776   0.255 -0.2627 -0.0978  0.2394
  288SOL    HW1 4071   4.083   4.794   0.289 -0.4955 -1.4959  0.4323
  288SOL    HW2 4072   4.150   4.745   0.167  0.7137  1.1533 -0.4587
  288SOL     MW 4073   4.156   4.774   0.248 -0.0063  0.0043 -0.0007
  289SOL     OW 4074   2.687   3.103   2.907  0.1199  0.0600  0.1202
  289SOL    HW1 4075   2.686   3.196   2.928 -1.0392 -0.1353  1.0357
  289SOL    HW2 4076   2.635   3.097   2.827  0.3564  0.9287 -0.1058
  289SOL     MW 4077   2.680   3.115   2.899 -0.0063  0.0043 -0.0007
  290SOL     OW 4078   1.339   4.876   2.882 -0.4295  0.3082  0.0536
  290SOL    HW1 4079   1.321   4.800   2.827  2.1822 -0.2000 -0.2240
  290SOL    HW2 4080   1.383   4.938   2.824  1.5260  0.3383  1.4823
  290SOL     MW 4081   1.342   4.874   2.867 -0.0063  0.0043 -0.0007
  291SOL     OW 4082   2.770   4.294   2.757  0.5367  0.0052  0.1303
  291SOL    HW1 4083   2.712   4.218   2.750  1.0457 -0.3978  0.2013
  291SOL    HW2 4084   2.833   4.261   2.821  1.4738  1.9662  0.3092
  291SOL     MW 4085   2.771   4.280   2.764 -0.0063  0.0043 -0.0007
  292SOL     OW 4086   0.276   3.973   0.352  0.6177  0.3490 -0.1452
  292SOL    HW1 4087   0.249   3.881   0.346  0.6358  0.4237 -1.9106
  292SOL    HW2 4088   0.317   3.989   0.437  0.0524  0.0375  0.1937
  292SOL     MW 4089   0.278   3.963   0.363 -0.0063  0.0043 -0.0007
  293SOL     OW 4090   1.822   0.609   2.595  0.2325 -0.1404  0.4794
  293SOL    HW1 4091   1.854   0.558   2.669  1.4832  1.5743  1.1964
  293SOL    HW2 4092   1.827   0.697   2.632  0.5365  0.0640 -0.0478
  293SOL     MW 4093   1.827   0.614   2.610 -0.0063  0.0043 -0.0007
  294SOL     OW 4094   3.682   1.324   2.812 -0.4973 -0.5797 -0.3743
  294SOL    HW1 4095   3.694   1.311   2.718 -0.1661 -0.4401 -0.3517
  294SOL    HW2 4096   3.623   1.254   2.838  0.3064 -0.9768  0.4005
  294SOL     MW 4097   3.675   1.313   2.803 -0.0063  0.0043 -0.0007
  295SOL     OW 4098   1.999   0.408   3.029  0.1835 -0.1516  0.3012
  295SOL    HW1 4099   2.028   0.319   3.047  0.3877  0.0186  0.8252
  295SOL    HW2 4100   1.911   0.415   3.066 -0.2905  1.2638 -0.9904
  295SOL     MW 4101   1.991   0.398   3.036 -0.0063  0.0043 -0.0007
  296SOL     OW 4102   2.403   1.121   0.177 -0.1306  0.1616 -0.2611
  296SOL    HW1 4103   2.382   1.169   0.257 -0.7565 -0.0185 -0.3059
  296SOL    HW2 4104   2.457   1.051   0.213 -0.1512  0.4644  0.3772
  296SOL     MW 4105   2.407   1.118   0.192 -0.0063  0.0043 -0.0007
  297SOL     OW 4106   3.337   3.564   2.922 -0.0590  0.0313 -0.0886
  297SOL    HW1 4107   3.361   3.473   2.904 -1.9924 -0.7690  1.0889
  297SOL    HW2 4108   3.267   3.582   2.860 -0.6478 -0.3706  0.4486
  297SOL     MW 4109   3.331   3.554   2.912 -0.0063  0.0043 -0.0007
  298SOL     OW 4110   1.808   3.997   2.851 -0.1500  0.0186 -0.5625
  298SOL    HW1 4111   1.861   3.934   2.802 -1.3070 -1.2962 -0.2204
  298SOL    HW2 4112   1.837   4.083   2.822 -1.4763  0.7213  0.0532
  298SOL     MW 4113   1.819   4.000   2.841 -0.0063  0.0043 -0.0007
  299SOL     OW 4114   3.119   4.293   3.103 -0.1369 -0.3958  0.1678
  299SOL    HW1 4115   3.085   4.341   3.178 -0.5364  0.7437 -0.7112
  299SOL    HW2 4116   3.169   4.223   3.144  0.3370 -0.1784 -0.0291
  299SOL     MW 4117   3.121   4.290   3.118 -0.0063  0.0043 -0.0007
  300SOL     OW 4118   1.032   1.415   0.010  0.2402  0.5210 -0.0708
  300SOL    HW1 4119   1.007   1.459  -0.071 -0.3874 -1.8427 -1.2613
  300SOL    HW2 4120   1.048   1.483   0.075 -0.3526 -0.8994  1.6684
  300SOL     MW 4121   1.031   1.430   0.008 -0.0063  0.0043 -0.0007
  301SOL     OW 4122   0.057   1.382   0.026  0.0507  0.3370 -0.2883
  301SOL    HW1 4123   0.110   1.421   0.095 -0.0033  0.7794 -0.4970
  301SOL    HW2 4124   0.091   1.432  -0.048  1.1586 -0.2620 -0.2068
  301SOL     MW 4125   0.069   1.394   0.025 -0.0063  0.0043 -0.0007
  302SOL     OW 4126   1.959   3.850   2.683  0.1545 -0.3963 -0.0238
  302SOL    HW1 4127   1.969   3.756   2.694  1.5014 -0.1352  1.2414
  302SOL    HW2 4128   1.884   3.861   2.624  0.2731  1.8200  0.1531
  302SOL     MW 4129   1.950   3.839   2.677 -0.0063  0.0043 -0.0007
  303SOL     OW 4130   0.065   2.514   2.839  0.7854 -0.3300  0.0524
  303SOL    HW1 4131  -0.011   2.527   2.896  2.7337  0.1659  2.7194
  303SOL    HW2 4132   0.125   2.478   2.905 -0.6037 -0.1159  1.5047
  303SOL     MW 4133   0.063   2.511   2.855 -0.0063  0.0043 -0.0007
  304SOL     OW 4134   3.365   4.406   3.020  0.1603 -0.0103  0.1814
  304SOL    HW1 4135   3.280   4.371   3.047 -0.6797  1.4245 -0.4467
  304SOL    HW2 4136   3.414   4.325   3.010 -1.3037 -0.8807 -0.2310
  304SOL     MW 4137   3.360   4.391   3.022 -0.0063  0.0043 -0.0007
  305SOL     OW 4138   2.408   3.797   2.553  0.0378  0.6138  0.3171
  305SOL    HW1 4139   2.417   3.736   2.626 -0.4419 -1.1825 -1.0440
  305SOL    HW2 4140   2.323   3.838   2.572 -0.7751 -1.2148  0.8496
  305SOL     MW 4141   2.398   3.795   2.565 -0.0063  0.0043 -0.0007
  306SOL     OW 4142   4.354   4.606   0.369 -0.3089 -0.0259  0.1123
  306SOL    HW1 4143   4.294   4.675   0.339 -1.2045 -0.9657 -0.3002
  306SOL    HW2 4144   4.337   4.538   0.305 -0.3716  0.5094 -0.4501
  306SOL     MW 4145   4.344   4.606   0.357 -0.0063  0.0043 -0.0007
  307SOL     OW 4146   0.404   2.181   0.054  0.1749  0.3719 -0.0702
  307SOL    HW1 4147   0.329   2.127   0.077 -1.4584  1.9663 -1.3054
  307SOL    HW2 4148   0.404   2.168  -0.041 -1.0252 -0.0247 -0.0268
  307SOL     MW 4149   0.394   2.172   0.044 -0.0063  0.0043 -0.0007
  308SOL     OW 4150   4.682   4.002   0.281  0.5627 -0.2229 -0.2718
  308SOL    HW1 4151   4.764   3.986   0.234  1.5648 -1.0481  1.6518
  308SOL    HW2 4152   4.720   4.026   0.366 -0.1989 -0.4819  0.1537
  308SOL     MW 4153   4.698   4.003   0.286 -0.0063  0.0043 -0.0007
  309SOL     OW 4154   2.662   0.039   2.878  0.5009 -0.1356 -0.3818
  309SOL    HW1 4155   2.745   0.083   2.893  0.3126 -0.3032  1.4193
  309SOL    HW2 4156   2.685  -0.050   2.850 -2.4848 -1.4951  1.0316
  309SOL     MW 4157   2.676   0.033   2.876 -0.0063  0.0043 -0.0007
  310SOL     OW 4158   1.598   2.669   2.884  0.5161  0.0683  0.0211
  310SOL    HW1 4159   1.588   2.758   2.917  1.7900  0.0886  0.3813
  310SOL    HW2 4160   1.629   2.684   2.794 -0.7360 -0.5481 -0.5434
  310SOL     MW 4161   1.601   2.683   2.876 -0.0063  0.0043 -0.0007
  311SOL     OW 4162   0.100   3.140   0.063  0.0611 -0.4950 -0.2046
  311SOL    HW1 4163   0.012   3.124   0.099 -0.4202  0.9673 -0.6514
  311SOL    HW2 4164   0.133   3.051   0.054 -1.6395 -0.9833 -2.7566
  311SOL     MW 4165   0.093   3.126   0.066 -0.0063  0.0043 -0.0007
  312SOL     OW 4166   2.929   4.661   0.342 -0.0709 -0.1648 -0.2828
  312SOL    HW1 4167   2.932   4.726   0.412 -1.1738 -1.1987  0.7800
  312SOL    HW2 4168   2.990   4.692   0.275  1.1059 -0.2978  0.6860
  312SOL     MW 4169   2.938   4.674   0.342 -0.0063  0.0043 -0.0007
  313SOL     OW 4170   2.952   4.162   2.930  0.5688  0.2681  0.2466
  313SOL    HW1 4171   2.889   4.110   2.980 -0.4890  1.1380 -0.1496
  313SOL    HW2 4172   2.998   4.219   2.991  1.8812 -0.8762  0.3674
  313SOL     MW 4173   2.949   4.163   2.945 -0.0063  0.0043 -0.0007
  314SOL     OW 4174   3.103   2.758   0.146  0.7991  0.7090 -0.1705
  314SOL    HW1 4175   3.190   2.728   0.119  0.0963 -0.3890 -1.3079
  314SOL    HW2 4176   3.088   2.823   0.077  0.0852  0.5161 -0.2024
  314SOL     MW 4177   3.112   2.763   0.133 -0.0063  0.0043 -0.0007
  315SOL     OW 4178   1.444   4.492   0.023  0.0313  0.1924 -0.3228
  315SOL    HW1 4179   1.360   4.484  -0.023  1.0207  1.2890 -2.5084
  315SOL    HW2 4180   1.473   4.576  -0.013  1.7880 -1.0364 -2.0358
  315SOL     MW 4181   1.437   4.502   0.012 -0.0063  0.0043 -0.0007
  316SOL     OW 4182   2.219   1.020   3.097  0.1259 -0.0777  0.2465
  316SOL    HW1 4183   2.275   1.054   3.166  0.8540 -0.0498 -0.3449
  316SOL    HW2 4184   2.192   1.100   3.051  0.9589 -0.3672 -0.7875
  316SOL     MW 4185   2.223   1.035   3.100 -0.0063  0.0043 -0.0007
  317SOL     OW 4186   1.991   0.823   0.021 -0.4757  0.1777 -0.3015
  317SOL    HW1 4187   2.066   0.882   0.019 -0.0532 -0.3375 -2.3625
  317SOL    HW2 4188   1.976   0.815  -0.073  0.5178 -0.2462 -0.4341
  317SOL     MW 4189   1.999   0.830   0.008 -0.0063  0.0043 -0.0007
  318SOL     OW 4190   2.629   3.790   0.063 -0.5164 -0.4614 -0.2521
  318SOL    HW1 4191   2.578   3.714   0.034 -0.0562 -1.0214  0.3806
  318SOL    HW2 4192   2.564   3.858   0.083  1.0738  1.2021 -0.5371
  318SOL     MW 4193   2.613   3.789   0.061 -0.0063  0.0043 -0.0007
  319SOL     OW 4194   1.943   0.428   2.762  0.1896  0.7078 -0.4549
  319SOL    HW1 4195   1.955   0.410   2.855 -1.3648 -0.4540 -0.4307
  319SOL    HW2 4196   2.027   0.469   2.741  0.7732 -1.1626 -2.1050
  319SOL     MW 4197   1.955   0.431   2.771 -0.0063  0.0043 -0.0007
  320SOL     OW 4198   0.599   0.908   0.258  0.5747  0.1788  0.4406
  320SOL    HW1 4199   0.577   0.914   0.166  1.6103  1.1643  0.2477
  320SOL    HW2 4200   0.630   0.996   0.278 -0.0811  0.2229  1.3610
  320SOL     MW 4201   0.600   0.920   0.249 -0.0063  0.0043 -0.0007
  321SOL     OW 4202   1.899   4.854   0.051 -0.0129  0.2422 -0.2220
  321SOL    HW1 4203   1.898   4.779  -0.009 -0.2950 -0.9986  1.2854
  321SOL    HW2 4204   1.983   4.900   0.047 -0.9316  1.9495 -1.5371
  321SOL     MW 4205   1.910   4.850   0.043 -0.0063  0.0043 -0.0007
  322SOL     OW 4206   3.426   3.247   0.026  0.3805 -0.0386 -0.5768
  322SOL    HW1 4207   3.379   3.179   0.075 -0.9100  0.9689 -0.3722
  322SOL    HW2 4208   3.517   3.231   0.048  0.6677  1.3121 -0.7146
  322SOL     MW 4209   3.432   3.236   0.035 -0.0063  0.0043 -0.0007
  323SOL     OW 4210   0.032   4.107   0.325 -0.0867  0.4225 -0.0920
  323SOL    HW1 4211   0.119   4.069   0.338 -0.6240 -0.8947 -0.1625
  323SOL    HW2 4212   0.027   4.156   0.407  1.9993 -1.2599  1.1461
  323SOL     MW 4213   0.043   4.109   0.338 -0.0063  0.0043 -0.0007
  324SOL     OW 4214   0.385   3.607   2.987 -0.0292  0.2574 -0.1633
  324SOL    HW1 4215   0.440   3.670   2.941  1.9655 -0.7154  0.7525
  324SOL    HW2 4216   0.341   3.650   3.059 -0.8883 -1.5406  0.4562
  324SOL     MW 4217   0.387   3.621   2.990 -0.0063  0.0043 -0.0007
  325SOL     OW 4218   0.762   1.211   2.743  0.1681  0.1142 -0.3082
  325SOL    HW1 4219   0.685   1.178   2.697 -0.0530 -1.1627  0.9137
  325SOL    HW2 4220   0.770   1.141   2.807  0.8334 -0.5954 -1.1341
  325SOL     MW 4221   0.753   1.197   2.745 -0.0063  0.0043 -0.0007
  326SOL     OW 4222   2.862   3.315   0.121 -0.2007  0.1174 -0.6004
  326SOL    HW1 4223   2.913   3.315   0.202  0.2644 -0.9530 -0.8741
  326SOL    HW2 4224   2.775   3.340   0.151 -0.2443  0.4415 -0.9951
  326SOL     MW 4225   2.857   3.318   0.136 -0.0063  0.0043 -0.0007
  327SOL     OW 4226   2.642   2.623   0.295  0.3647  0.4429  0.1036
  327SOL    HW1 4227   2.577   2.588   0.233  1.2991 -1.7149  0.2480
  327SOL    HW2 4228   2.719   2.614   0.239 -0.1240 -1.6276 -0.3389
  327SOL     MW 4229   2.643   2.617   0.279 -0.0063  0.0043 -0.0007
  328SOL     OW 4230   2.867   4.397   2.514  0.0409  0.1736 -0.4592
  328SOL    HW1 4231   2.832   4.352   2.591 -1.5342  0.7515 -0.8042
  328SOL    HW2 4232   2.789   4.433   2.473 -0.2849 -0.7396 -0.6481
  328SOL     MW 4233   2.852   4.396   2.519 -0.0063  0.0043 -0.0007
  329SOL     OW 4234   2.431   3.226   0.179 -0.1111  0.1208  0.5168
  329SOL    HW1 4235   2.439   3.183   0.093  2.2459 -0.3738  0.9199
  329SOL    HW2 4236   2.390   3.159   0.233  0.1504  1.0116  1.8515
  329SOL     MW 4237   2.427   3.211   0.175 -0.0063  0.0043 -0.0007
  330SOL     OW 4238   4.072   3.092   0.615 -0.3223 -0.3891  0.4314
  330SOL    HW1 4239   4.026   3.099   0.532 -0.5665 -0.1146  0.5866
  330SOL    HW2 4240   4.018   3.146   0.673 -1.9353 -0.2672 -1.0797
  330SOL     MW 4241   4.059   3.100   0.612 -0.0063  0.0043 -0.0007
  331SOL     OW 4242   3.120   2.248   3.065 -0.3331  0.4402 -0.2764
  331SOL    HW1 4243   3.081   2.241   2.978 -1.0915  0.0784  0.0812
  331SOL    HW2 4244   3.140   2.160   3.095 -1.1356  0.3512  0.0246
  331SOL     MW 4245   3.117   2.235   3.057 -0.0063  0.0043 -0.0007
  332SOL     OW 4246   1.042   1.621   0.198 -0.4486  0.0909  0.1850
  332SOL    HW1 4247   1.024   1.690   0.134 -1.7245  0.6196  1.0657
  332SOL    HW2 4248   1.088   1.673   0.264 -0.2753  1.1645 -0.7595
  332SOL     MW 4249   1.046   1.637   0.198 -0.0063  0.0043 -0.0007
  333SOL     OW 4250   4.900   4.687   2.921 -0.2727  0.2723 -0.1540
  333SOL    HW1 4251   4.898   4.618   2.987 -0.2646  1.0850  0.7047
  333SOL    HW2 4252   4.959   4.753   2.958  0.5155 -0.1306 -0.6498
  333SOL     MW 4253   4.908   4.686   2.934 -0.0063  0.0043 -0.0007
  334SOL     OW 4254   2.029   0.133   2.973 -0.4291  0.1713  0.1615
  334SOL    HW1 4255   1.973   0.096   2.905  0.9579 -1.1109 -0.3324
  334SOL    HW2 4256   2.057   0.057   3.023 -1.0374 -0.7887 -0.9156
  334SOL     MW 4257   2.025   0.118   2.971 -0.0063  0.0043 -0.0007
  335SOL     OW 4258   3.061   2.945   0.341 -0.6451 -0.2290 -0.5082
  335SOL    HW1 4259   3.057   2.866   0.286 -0.7320 -0.0451 -0.7725
  335SOL    HW2 4260   3.125   2.915   0.405  0.2985 -0.5489 -1.5613
  335SOL     MW 4261   3.069   2.930   0.342 -0.0063  0.0043 -0.0007
  336SOL     OW 4262   0.500   1.660   2.934 -0.1254  0.1708 -0.4353
  336SOL    HW1 4263   0.520   1.667   3.028 -0.5972 -1.7124 -0.1510
  336SOL    HW2 4264   0.571   1.603   2.902  1.1061  0.5420  1.4466
  336SOL     MW 4265   0.512   1.653   2.942 -0.0063  0.0043 -0.0007
  337SOL     OW 4266   1.291   4.663   0.165 -0.1496  0.1005 -0.3540
  337SOL    HW1 4267   1.325   4.748   0.138 -0.1689 -0.0271 -0.8019
  337SOL    HW2 4268   1.355   4.600   0.133  0.3524  1.4297 -2.1273
  337SOL     MW 4269   1.304   4.666   0.157 -0.0063  0.0043 -0.0007
  338SOL     OW 4270   3.289   2.448   2.988 -0.3676 -0.2176 -0.1925
  338SOL    HW1 4271   3.214   2.398   3.020 -0.8813  0.2961 -0.5781
  338SOL    HW2 4272   3.260   2.469   2.899  1.9992  0.8615 -0.7768
  338SOL     MW 4273   3.275   2.444   2.980 -0.0063  0.0043 -0.0007
  339SOL     OW 4274   2.136   5.004   0.017  0.4601  0.1404 -0.6397
  339SOL    HW1 4275   2.190   5.021   0.095  2.0056  0.2999 -1.7107
  339SOL    HW2 4276   2.196   4.983  -0.054  0.2326  0.3963 -0.9078
  339SOL     MW 4277   2.151   5.004   0.018 -0.0063  0.0043 -0.0007
  340SOL     OW 4278   0.331   1.065   3.029  0.1821  0.1556 -0.8986
  340SOL    HW1 4279   0.335   1.142   2.973 -0.6058 -0.3087 -1.6151
  340SOL    HW2 4280   0.266   1.084   3.098  1.3534  0.0099  0.2829
  340SOL     MW 4281   0.323   1.078   3.031 -0.0063  0.0043 -0.0007
  341SOL     OW 4282   0.087   4.221   0.585  0.3125  0.2386 -0.2483
  341SOL    HW1 4283   0.051   4.310   0.591  0.2070  0.0935  1.8655
  341SOL    HW2 4284   0.020   4.173   0.632  0.2210  1.7209  1.2368
  341SOL     MW 4285   0.074   4.227   0.592 -0.0063  0.0043 -0.0007
  342SOL     OW 4286   2.630   4.469   2.382  0.5026 -0.0696 -0.4007
  342SOL    HW1 4287   2.563   4.509   2.327 -0.0860  0.2332  0.5132
  342SOL    HW2 4288   2.630   4.379   2.349 -1.0060 -0.7731  1.3116
  342SOL     MW 4289   2.621   4.462   2.370 -0.0063  0.0043 -0.0007
  343SOL     OW 4290   2.657   0.373   0.075  0.4173  0.2720 -0.0965
  343SOL    HW1 4291   2.591   0.346   0.139  0.4069 -1.2181 -0.6837
  343SOL    HW2 4292   2.604   0.388  -0.003 -0.1173 -0.2274  0.1633
  343SOL     MW 4293   2.641   0.371   0.073 -0.0063  0.0043 -0.0007
  344SOL     OW 4294   1.983   1.445   2.720 -0.3331 -0.0993  0.0788
  344SOL    HW1 4295   1.968   1.524   2.667 -3.2187 -0.2196  0.5567
  344SOL    HW2 4296   1.910   1.389   2.695  0.5567 -1.0074 -0.5727
  344SOL     MW 4297   1.972   1.448   2.709 -0.0063  0.0043 -0.0007
  345SOL     OW 4298   0.484   0.695   2.950 -0.2222 -0.2093  0.3029
  345SOL    HW1 4299   0.524   0.738   2.874  0.4778  1.4903  1.5723
  345SOL    HW2 4300   0.390   0.707   2.936 -0.0445  0.7356 -0.1166
  345SOL     MW 4301   0.477   0.702   2.938 -0.0063  0.0043 -0.0007
  346SOL     OW 4302   4.536   3.401   0.065 -0.0033  0.2344  0.3874
  346SOL    HW1 4303   4.531   3.306   0.056  3.1735  0.0109 -0.3459
  346SOL    HW2 4304   4.480   3.431  -0.006 -0.0954  1.4353  0.9529
  346SOL     MW 4305   4.528   3.392   0.054 -0.0063  0.0043 -0.0007
  347SOL     OW 4306   2.928   2.358   0.090  0.6465 -0.3605  0.1467
  347SOL    HW1 4307   2.992   2.304   0.044 -0.3900 -1.3794 -0.1604
  347SOL    HW2 4308   2.946   2.340   0.182 -1.9208  0.2764  0.8573
  347SOL     MW 4309   2.939   2.349   0.096 -0.0063  0.0043 -0.0007
  348SOL     OW 4310   3.001   4.426   0.220 -0.1809 -0.1621 -0.3599
  348SOL    HW1 4311   3.009   4.369   0.297 -1.4453  0.8746  0.5829
  348SOL    HW2 4312   2.977   4.508   0.263  1.4336  0.1221  0.0860
  348SOL     MW 4313   2.999   4.429   0.236 -0.0063  0.0043 -0.0007
  349SOL     OW 4314   0.207   3.703   0.365  0.1966 -0.2058  0.3093
  349SOL    HW1 4315   0.253   3.619   0.357 -2.0176 -1.4093 -0.9234
  349SOL    HW2 4316   0.128   3.687   0.417 -1.0582  2.1998 -0.6910
  349SOL     MW 4317   0.203   3.690   0.371 -0.0063  0.0043 -0.0007
  350SOL     OW 4318   2.920   3.745   2.879  0.1398  0.6095  0.1862
  350SOL    HW1 4319   2.923   3.688   2.955  1.0996  0.0187 -0.2792
  350SOL    HW2 4320   2.986   3.813   2.893  0.9812  0.0359 -0.8707
  350SOL     MW 4321   2.929   3.747   2.891 -0.0063  0.0043 -0.0007
  351SOL     OW 4322   2.585   1.575   2.828  0.5012  0.0639  0.4177
  351SOL    HW1 4323   2.574   1.511   2.758 -0.5327  2.5738 -1.8983
  351SOL    HW2 4324   2.496   1.610   2.835 -0.1912 -1.6332  0.6305
  351SOL     MW 4325   2.572   1.571   2.820 -0.0063  0.0043 -0.0007
  352SOL     OW 4326   3.235   4.060   0.040 -0.1367 -0.4845 -0.2072
  352SOL    HW1 4327   3.190   4.007  -0.026 -0.7775 -0.3741  0.1330
  352SOL    HW2 4328   3.318   4.072  -0.006 -0.7096 -1.2110 -1.4684
  352SOL     MW 4329   3.240   4.055   0.025 -0.0063  0.0043 -0.0007
  353SOL     OW 4330   2.651   3.816   2.894 -0.3100  0.4881  0.0065
  353SOL    HW1 4331   2.632   3.818   2.988 -0.0544 -1.1835  0.1295
  353SOL    HW2 4332   2.746   3.806   2.889 -0.2447  1.5349 -1.3325
  353SOL     MW 4333   2.661   3.815   2.906 -0.0063  0.0043 -0.0007
  354SOL     OW 4334   3.075   4.747   0.127 -0.6115  0.1220 -0.9115
  354SOL    HW1 4335   3.045   4.830   0.089 -0.2619  0.2253 -0.9602
  354SOL    HW2 4336   3.144   4.715   0.069 -0.8450 -2.8706  0.2858
  354SOL     MW 4337   3.080   4.753   0.114 -0.0063  0.0043 -0.0007
  355SOL     OW 4338   0.365   1.303   2.909 -0.0279  0.5160 -0.0326
  355SOL    HW1 4339   0.435   1.304   2.974  1.1192  1.6768 -1.2353
  355SOL    HW2 4340   0.296   1.359   2.946  0.6605  0.1764  1.8894
  355SOL     MW 4341   0.365   1.310   2.923 -0.0063  0.0043 -0.0007
  356SOL     OW 4342   2.456   3.086   3.048  0.2046  0.1134  0.2814
  356SOL    HW1 4343   2.548   3.082   3.020 -0.1442 -1.8220 -0.7594
  356SOL    HW2 4344   2.410   3.114   2.969  1.4823 -0.5875 -0.7434
  356SOL     MW 4345   2.462   3.089   3.034 -0.0063  0.0043 -0.0007
  357SOL     OW 4346   0.061   4.660   0.094 -0.0932  0.2346  0.0457
  357SOL    HW1 4347   0.053   4.748   0.056 -1.5460 -0.3871 -1.1969
  357SOL    HW2 4348  -0.016   4.620   0.054  0.4124  0.6117 -1.3348
  357SOL     MW 4349   0.050   4.666   0.084 -0.0063  0.0043 -0.0007
  358SOL     OW 4350   2.950   4.988   0.019  0.4426 -0.1072  0.3220
  358SOL    HW1 4351   2.867   4.939   0.015  0.3040  0.0247  1.1897
  358SOL    HW2 4352   2.920   5.077   0.039 -0.3033  0.8876 -4.2755
  358SOL     MW 4353   2.935   4.993   0.021 -0.0063  0.0043 -0.0007
  359SOL     OW 4354   1.589   2.953   2.869  0.2456 -0.3982 -0.1652
  359SOL    HW1 4355   1.553   3.036   2.839  1.2121 -0.2347 -0.9407
  359SOL    HW2 4356   1.684   2.965   2.867  0.3210 -0.2979  1.9793
  359SOL     MW 4357   1.597   2.966   2.865 -0.0063  0.0043 -0.0007
  360SOL     OW 4358   5.065   4.891   3.057  0.0722 -0.3395 -0.1494
  360SOL    HW1 4359   4.987   4.941   3.035 -0.0550 -1.2907 -2.0833
  360SOL    HW2 4360   5.136   4.935   3.010  1.0729 -0.3931  1.2374
  360SOL     MW 4361   5.064   4.903   3.048 -0.0063  0.0043 -0.0007
  361SOL     OW 4362   3.129   3.616   2.727 -0.1605  0.0009  0.7174
  361SOL    HW1 4363   3.049   3.665   2.745  0.8181  1.7687  0.4502
  361SOL    HW2 4364   3.160   3.655   2.646 -1.8405 -0.8917 -0.4131
  361SOL     MW 4365   3.122   3.627   2.719 -0.0063  0.0043 -0.0007
  362SOL     OW 4366   4.344   4.378   0.215  0.0270  0.2816 -0.3639
  362SOL    HW1 4367   4.427   4.332   0.212 -0.8308 -1.4616  0.9391
  362SOL    HW2 4368   4.284   4.304   0.219 -0.7905  0.8146 -1.7398
  362SOL     MW 4369   4.347   4.362   0.215 -0.0063  0.0043 -0.0007
  363SOL     OW 4370   2.300   0.202   2.918 -0.1970 -0.4197  0.1655
  363SOL    HW1 4371   2.340   0.131   2.969  0.0844 -0.3204  0.0832
  363SOL    HW2 4372   2.207   0.179   2.921 -0.1002 -0.9350 -0.4109
  363SOL     MW 4373   2.293   0.189   2.925 -0.0063  0.0043 -0.0007
  364SOL     OW 4374   3.956   4.858   3.001 -0.2254  0.1921 -0.2429
  364SOL    HW1 4375   4.015   4.909   2.945  0.0924  0.3233  0.2059
  364SOL    HW2 4376   4.019   4.813   3.057 -1.4544 -0.3031  0.7877
  364SOL     MW 4377   3.972   4.859   3.001 -0.0063  0.0043 -0.0007
  365SOL     OW 4378   2.570   2.503   2.922 -0.3642  0.2166  0.1440
  365SOL    HW1 4379   2.592   2.421   2.966  1.0445  0.4402 -0.0972
  365SOL    HW2 4380   2.477   2.499   2.898 -0.7457 -0.7532  1.6735
  365SOL     MW 4381   2.560   2.492   2.924 -0.0063  0.0043 -0.0007
  366SOL     OW 4382   5.058   3.831   3.090 -0.1578 -0.3539 -0.0231
  366SOL    HW1 4383   4.987   3.767   3.096 -0.0373 -0.4850 -0.0190
  366SOL    HW2 4384   5.053   3.862   3.000  2.0460  1.8901  0.4875
  366SOL     MW 4385   5.048   3.827   3.079 -0.0063  0.0043 -0.0007
  367SOL     OW 4386   0.729   2.711   0.109 -0.4138 -0.0087 -0.0585
  367SOL    HW1 4387   0.767   2.799   0.110 -2.3657  0.9189  1.8961
  367SOL    HW2 4388   0.677   2.714   0.028  0.1994 -1.4743 -0.5308
  367SOL     MW 4389   0.727   2.723   0.098 -0.0063  0.0043 -0.0007
  368SOL     OW 4390   0.475   4.093   0.210 -0.0330 -0.2131  0.0328
  368SOL    HW1 4391   0.445   4.182   0.229 -3.1834 -1.1485  0.1339
  368SOL    HW2 4392   0.410   4.045   0.262  0.2416 -1.1304 -0.4536
  368SOL     MW 4393   0.462   4.098   0.219 -0.0063  0.0043 -0.0007
  369SOL     OW 4394   2.686   4.660   0.215 -0.3251 -0.0975 -0.6261
  369SOL    HW1 4395   2.767   4.670   0.265 -0.3271  1.2991 -0.8761
  369SOL    HW2 4396   2.682   4.569   0.186 -2.8073 -0.1374 -0.3141
  369SOL     MW 4397   2.696   4.649   0.218 -0.0063  0.0043 -0.0007
  370SOL     OW 4398   2.545   1.073   2.813 -0.0870 -0.1239  0.2593
  370SOL    HW1 4399   2.498   0.999   2.851  0.5702 -0.0835  1.1815
  370SOL    HW2 4400   2.543   1.135   2.886 -1.1089  1.0194 -0.6922
  370SOL     MW 4401   2.539   1.072   2.828 -0.0063  0.0043 -0.0007
  371SOL     OW 4402   3.499   3.758   0.178 -0.2813  0.0387 -0.0064
  371SOL    HW1 4403   3.439   3.828   0.206  0.5422 -0.1728  2.6283
  371SOL    HW2 4404   3.544   3.795   0.102  0.3680 -1.5740 -0.4405
  371SOL     MW 4405   3.497   3.772   0.172 -0.0063  0.0043 -0.0007
  372SOL     OW 4406   4.959   2.797   0.062 -0.0909  0.0340  0.2429
  372SOL    HW1 4407   4.906   2.871   0.035 -0.5676 -0.0919  0.8086
  372SOL    HW2 4408   4.895   2.740   0.105 -1.1048 -1.2799 -2.7411
  372SOL     MW 4409   4.944   2.799   0.064 -0.0063  0.0043 -0.0007
  373SOL     OW 4410   2.515   0.402   2.946 -0.2730 -0.2547  0.0522
  373SOL    HW1 4411   2.451   0.331   2.949  0.3344 -0.7832  2.4964
  373SOL    HW2 4412   2.465   0.480   2.922 -0.3416 -0.0680  0.7970
  373SOL     MW 4413   2.500   0.403   2.943 -0.0063  0.0043 -0.0007
  374SOL     OW 4414   3.450   1.173   2.845 -0.2789  0.3976 -0.6268
  374SOL    HW1 4415   3.446   1.099   2.905  1.1471 -0.0096 -0.9741
  374SOL    HW2 4416   3.358   1.194   2.829  0.0748  0.6340 -2.6359
  374SOL     MW 4417   3.438   1.166   2.850 -0.0063  0.0043 -0.0007
  375SOL     OW 4418   2.778   0.931   2.750 -0.2165  0.1847  0.4143
  375SOL    HW1 4419   2.698   0.981   2.765  0.5233  1.8907 -1.0296
  375SOL    HW2 4420   2.744   0.869   2.685  0.9176  1.8647 -1.8953
  375SOL     MW 4421   2.763   0.929   2.744 -0.0063  0.0043 -0.0007
  376SOL     OW 4422   1.851   2.370   2.868 -0.0215  0.0626  0.0003
  376SOL    HW1 4423   1.801   2.396   2.791  0.7443  0.0948 -0.4960
  376SOL    HW2 4424   1.854   2.451   2.920  0.6439  0.1384 -0.1550
  376SOL     MW 4425   1.845   2.384   2.865 -0.0063  0.0043 -0.0007
  377SOL     OW 4426   4.611   3.753   0.347  0.0962  0.3543 -0.0829
  377SOL    HW1 4427   4.621   3.708   0.263  1.2433 -0.4542  0.4561
  377SOL    HW2 4428   4.627   3.842   0.317 -0.9742  0.9304  0.9903
  377SOL     MW 4429   4.614   3.759   0.332 -0.0063  0.0043 -0.0007
  378SOL     OW 4430   1.210   0.347   3.091  0.2055 -0.1741  0.0807
  378SOL    HW1 4431   1.134   0.392   3.053  0.1067  1.5763  2.1894
  378SOL    HW2 4432   1.231   0.281   3.024 -1.6668 -1.0482  0.2684
  378SOL     MW 4433   1.203   0.344   3.077 -0.0063  0.0043 -0.0007
  379SOL     OW 4434   0.377   0.989   0.417  0.0476 -0.5045  0.2992
  379SOL    HW1 4435   0.319   0.913   0.406 -0.1083 -0.2269 -0.8353
  379SOL    HW2 4436   0.444   0.969   0.352 -1.0949 -0.2869 -0.9900
  379SOL     MW 4437   0.378   0.976   0.407 -0.0063  0.0043 -0.0007
   5.07034   5.07034   3.10601
