# Supplementary material for: Resolving liquid-to-glass transitions of water under soft nanoconfinement
Source: Nat Commun. 2026 May 8;17:6224. doi: 10.1038/s41467-026-72955-y (PMC13369869; doi:10.1038/s41467-026-72955-y)
Supplement: Supplementary file 3 — Supplementary Data 1 [file 41467_2026_72955_MOESM3_ESM.zip › 210K/sim3/final.gro]

Lamellar phy in tip4pice water
 4437
    1phy    C35    1   3.780   1.109   2.041  0.4708 -0.1486 -0.1372
    1phy    C33    2   3.746   1.077   1.896 -0.3686 -0.2009 -0.4829
    1phy    C34    3   3.872   1.035   1.825  0.4251 -0.3914 -0.1230
    1phy    C32    4   3.659   0.954   1.894 -0.2817 -0.5060 -0.5802
    1phy    C31    5   3.508   0.970   1.932 -0.2742  0.0804  0.3644
    1phy    C30    6   3.429   0.850   1.883  0.3692  0.5148  0.1769
    1phy    C28    7   3.277   0.878   1.865 -0.6432 -0.1048  0.0641
    1phy    C29    8   3.247   0.845   1.719  0.2550 -0.2899 -0.4135
    1phy    C27    9   3.184   0.799   1.962 -0.2037  0.5728  0.2835
    1phy    C26   10   3.165   0.853   2.103 -0.3322  0.1506  0.5978
    1phy    C25   11   3.080   0.757   2.181 -0.0742  0.2186  0.2775
    1phy    C23   12   3.028   0.806   2.317 -0.0176  0.6422 -0.3382
    1phy    C24   13   2.901   0.896   2.302 -0.4202 -0.3495  0.0872
    1phy    C22   14   3.006   0.682   2.410  0.3215 -0.5903 -0.3450
    1phy    C21   15   3.035   0.721   2.556  0.0834  0.2837  0.1258
    1phy    C20   16   3.055   0.592   2.643  0.0100 -0.2387  0.1486
    1phy    C18   17   3.075   0.598   2.803  0.2838  0.0826 -0.0267
    1phy    O01   18   2.995   0.701   2.864  0.3716  0.1228  0.3708
    1phy    H01   19   2.905   0.675   2.866  0.4643 -0.3456 -0.7772
    1phy    C19   20   3.020   0.466   2.849  0.3890  0.0003  0.0300
    1phy    C13   21   3.228   0.615   2.853 -0.0973 -0.4510  0.1056
    1phy     H3   22   3.295   0.542   2.800  0.3976  1.3610 -1.8890
    1phy    O33   23   3.252   0.584   2.989 -0.3092  0.0570 -0.4417
    1phy    H1B   24   3.193   0.635   3.040 -1.4683 -0.0445 -1.6400
    1phy    C12   25   3.293   0.757   2.836 -0.3518  0.1258  0.2195
    1phy    O11   26   3.238   0.859   2.904  0.3797  0.1811  0.4788
    1phy    H1A   27   3.158   0.842   2.951  0.5348 -1.6352  0.1414
    2phy    C35   28   3.438   1.231   1.361  0.4671 -0.0820  0.1655
    2phy    C33   29   3.481   1.266   1.507 -0.0075  0.3522  0.1033
    2phy    C34   30   3.389   1.189   1.602  0.2738  0.0396 -0.4856
    2phy    C32   31   3.630   1.234   1.519 -0.3447 -0.1719 -0.1873
    2phy    C31   32   3.733   1.344   1.499  0.7184  0.0931  0.1349
    2phy    C30   33   3.870   1.285   1.482  0.7951  0.1008  0.4972
    2phy    C28   34   3.986   1.386   1.460  0.0054 -0.1883 -0.0551
    2phy    C29   35   4.025   1.467   1.587 -0.2644  0.0718  0.1704
    2phy    C27   36   4.106   1.296   1.413 -0.6075  0.0056  0.6525
    2phy    C26   37   4.221   1.370   1.332  0.1155 -0.4120 -0.3654
    2phy    C25   38   4.327   1.276   1.287  0.2047  0.4219  0.4089
    2phy    C23   39   4.455   1.325   1.216 -0.3443 -0.0965  0.0877
    2phy    C24   40   4.567   1.377   1.306  0.3489  0.1048 -0.3430
    2phy    C22   41   4.506   1.216   1.123  0.1300  0.8813  0.1622
    2phy    C21   42   4.526   1.277   0.983  0.0976 -0.0505  0.2803
    2phy    C20   43   4.563   1.164   0.880 -0.0460 -0.7292  0.2368
    2phy    C18   44   4.614   1.222   0.738  0.1747  0.3970  0.2423
    2phy    O01   45   4.532   1.333   0.697  0.1573 -0.2075  0.2621
    2phy    H01   46   4.543   1.353   0.606  0.5699  1.1334  0.5856
    2phy    C19   47   4.581   1.109   0.633 -0.5046 -0.4195 -0.3167
    2phy    C13   48   4.769   1.269   0.742  0.4596 -0.3496  0.2955
    2phy     H3   49   4.762   1.359   0.808 -0.2240 -1.0413  1.1980
    2phy    O33   50   4.866   1.197   0.819 -0.6003 -0.1748 -0.4870
    2phy    H1B   51   4.852   1.214   0.910  0.1346 -0.2540 -0.3547
    2phy    C12   52   4.844   1.364   0.633  0.3370  0.2903 -0.8056
    2phy    O11   53   4.943   1.297   0.557  0.5724  0.0486 -0.4502
    2phy    H1A   54   5.013   1.264   0.611 -0.1417 -0.2447  0.3232
    3phy    C35   55   4.322   4.271   0.953  0.5093 -0.0169  0.2109
    3phy    C33   56   4.199   4.354   0.911 -0.4551  0.4970 -0.4875
    3phy    C34   57   4.080   4.265   0.888 -0.5147  0.0623  0.3968
    3phy    C32   58   4.169   4.453   1.023  0.0411 -0.1077  0.5302
    3phy    C31   59   4.119   4.592   0.976  0.0426  0.8858  0.1556
    3phy    C30   60   4.060   4.678   1.094 -0.1908  0.5660  0.1250
    3phy    C28   61   4.062   4.831   1.064 -0.2221 -0.2796  0.3931
    3phy    C29   62   3.951   4.914   1.134  0.2110 -0.1853 -0.2958
    3phy    C27   63   4.205   4.896   1.072  0.7395  0.1441 -0.1287
    3phy    C26   64   4.249   4.995   0.961 -0.0710  0.2417  0.1069
    3phy    C25   65   4.382   5.062   0.990 -0.0010 -0.6318  0.0984
    3phy    C23   66   4.437   5.156   0.876 -0.2565  0.7287 -0.1358
    3phy    C24   67   4.461   5.295   0.939 -0.3314 -0.5027 -0.2984
    3phy    C22   68   4.566   5.102   0.812  0.3175 -0.3188 -0.1181
    3phy    C21   69   4.537   5.028   0.683  0.3638 -0.1707 -0.6311
    3phy    C20   70   4.663   4.966   0.627  0.3676  0.3100  0.0934
    3phy    C18   71   4.653   4.884   0.492  0.2708 -0.3943  0.1261
    3phy    O01   72   4.567   4.775   0.504 -0.0455  0.1961 -0.1196
    3phy    H01   73   4.484   4.799   0.541  0.5712  0.3240  1.2369
    3phy    C19   74   4.797   4.823   0.485  0.1716  0.3186 -0.1372
    3phy    C13   75   4.621   4.974   0.362 -0.1755  0.2412  0.9008
    3phy     H3   76   4.519   5.017   0.376  0.0364  0.3505  2.2357
    3phy    O33   77   4.691   5.100   0.345  0.2114 -0.1828 -0.1055
    3phy    H1B   78   4.769   5.084   0.295 -0.2588 -1.5210 -0.4768
    3phy    C12   79   4.571   4.916   0.219  0.1870  0.1422 -0.0478
    3phy    O11   80   4.675   4.853   0.151 -0.4638 -0.1024 -0.2394
    3phy    H1A   81   4.655   4.767   0.122  1.1702 -1.0184  1.1751
    4phy    C35   82   1.319   3.907   1.920 -0.5387  0.2484 -0.0313
    4phy    C33   83   1.446   3.994   1.897  0.7223 -0.0970  0.3776
    4phy    C34   84   1.546   3.911   1.815  0.7167 -0.4164  0.1465
    4phy    C32   85   1.410   4.135   1.844 -0.2574  0.2400  0.3244
    4phy    C31   86   1.486   4.255   1.908 -0.1128  0.1234 -0.1725
    4phy    C30   87   1.411   4.390   1.890 -0.1117  0.4410  0.8020
    4phy    C28   88   1.481   4.518   1.941 -0.6069 -0.2494  0.0242
    4phy    C29   89   1.588   4.566   1.843  0.4770  0.1642  0.3828
    4phy    C27   90   1.377   4.625   1.966 -0.0103 -0.3776 -0.0105
    4phy    C26   91   1.415   4.733   2.073 -0.1412 -0.3860  0.0146
    4phy    C25   92   1.295   4.816   2.122  0.1260 -0.4374  0.1898
    4phy    C23   93   1.330   4.932   2.214 -0.3307 -0.4377  0.1659
    4phy    C24   94   1.302   5.072   2.148 -0.1342  0.3048  0.3575
    4phy    C22   95   1.242   4.922   2.343 -0.0782  0.3413  0.4165
    4phy    C21   96   1.327   4.883   2.462 -0.2338  0.1055 -0.3623
    4phy    C20   97   1.241   4.900   2.587  0.1451  0.5174 -0.1402
    4phy    C18   98   1.288   4.823   2.716  0.0382 -0.7625  0.0132
    4phy    O01   99   1.427   4.862   2.740  0.0094  0.2072 -0.7342
    4phy    H01  100   1.487   4.813   2.688  0.7697  0.9320 -0.5615
    4phy    C19  101   1.209   4.903   2.821 -0.4653  0.0303 -0.1313
    4phy    C13  102   1.278   4.660   2.716  0.2438  0.5625 -0.2364
    4phy     H3  103   1.332   4.621   2.626 -2.3323  0.3840 -1.7906
    4phy    O33  104   1.146   4.620   2.682  0.5249  0.0974 -0.5218
    4phy    H1B  105   1.113   4.681   2.618  2.0015  1.0617 -0.4153
    4phy    C12  106   1.341   4.578   2.839  0.6059  0.2687 -0.2550
    4phy    O11  107   1.478   4.596   2.863 -0.0507 -0.1898  0.2951
    4phy    H1A  108   1.502   4.684   2.884 -0.8442  0.2937 -0.7623
    5phy    C35  109   0.163   0.485   1.974  0.3732  0.5520  0.9783
    5phy    C33  110   0.065   0.387   1.904  0.2976 -0.3143  0.1943
    5phy    C34  111   0.098   0.241   1.944 -0.5509  0.3355  0.0775
    5phy    C32  112  -0.084   0.430   1.919 -0.2485 -0.3041  0.1231
    5phy    C31  113  -0.154   0.420   2.058 -0.0588 -0.3023 -0.1656
    5phy    C30  114  -0.302   0.459   2.054  0.4414 -0.3727 -0.0613
    5phy    C28  115  -0.354   0.524   2.189  0.5036 -0.0214  0.1990
    5phy    C29  116  -0.349   0.672   2.201 -0.1180 -0.4056  0.3136
    5phy    C27  117  -0.502   0.471   2.218 -0.2043  0.0949 -0.3680
    5phy    C26  118  -0.535   0.441   2.372 -0.5824  0.0138  0.6835
    5phy    C25  119  -0.652   0.347   2.410  0.1303 -0.0714  0.1451
    5phy    C23  120  -0.663   0.296   2.558  0.8361  0.0109 -0.2657
    5phy    C24  121  -0.809   0.302   2.603  0.0140 -0.1403 -0.0068
    5phy    C22  122  -0.603   0.156   2.584 -0.1900  0.1298 -0.0578
    5phy    C21  123  -0.527   0.149   2.716 -0.0880  0.3658  0.1282
    5phy    C20  124  -0.470   0.007   2.732  0.2125 -0.4072  0.0156
    5phy    C18  125  -0.387  -0.040   2.859 -0.1597 -0.3338  0.1647
    5phy    O01  126  -0.468  -0.052   2.980 -0.0196  0.1877 -0.0088
    5phy    H01  127  -0.536  -0.117   2.971 -0.0242  0.3626 -1.3430
    5phy    C19  128  -0.369  -0.187   2.817  0.0824  0.0948  0.2132
    5phy    C13  129  -0.244   0.036   2.887 -0.7913 -0.0459  0.0739
    5phy     H3  130  -0.201   0.063   2.787 -2.6075  0.5746 -0.5752
    5phy    O33  131  -0.135  -0.033   2.946  0.1258 -0.2982 -0.3178
    5phy    H1B  132  -0.152  -0.061   3.034  0.5331  2.0475  0.5728
    5phy    C12  133  -0.254   0.170   2.969 -0.4851 -0.2493  0.4084
    5phy    O11  134  -0.324   0.170   3.092  0.2429 -0.1911  0.3245
    5phy    H1A  135  -0.407   0.126   3.080 -0.3697  1.2473 -0.9972
    6phy    C35  136   0.329   2.187   1.469  0.2121  0.0638  0.3239
    6phy    C33  137   0.230   2.224   1.351  0.2311  0.1970  0.2710
    6phy    C34  138   0.099   2.267   1.410 -0.7444 -0.3940  0.1754
    6phy    C32  139   0.281   2.332   1.250 -0.4375 -0.0149  0.2265
    6phy    C31  140   0.314   2.283   1.106 -0.2545 -0.5327 -0.1866
    6phy    C30  141   0.381   2.398   1.034 -0.3365 -0.1366  0.1793
    6phy    C28  142   0.435   2.363   0.893  0.8887 -0.1070 -0.1334
    6phy    C29  143   0.400   2.474   0.794 -0.0691  0.1660  0.6168
    6phy    C27  144   0.580   2.325   0.906  0.5064 -0.0473  0.3109
    6phy    C26  145   0.622   2.210   0.806 -0.1146  0.2291  0.0315
    6phy    C25  146   0.764   2.152   0.831  0.0043 -0.0222  0.0001
    6phy    C23  147   0.831   2.076   0.719  0.3922 -0.2100  0.7121
    6phy    C24  148   0.936   2.166   0.646  0.5382  0.4813  0.1070
    6phy    C22  149   0.895   1.947   0.778  0.0306  0.3272  0.7118
    6phy    C21  150   0.897   1.837   0.675 -0.0847 -0.0853  0.2937
    6phy    C20  151   0.934   1.693   0.711 -0.0990  0.4298  0.0226
    6phy    C18  152   0.917   1.575   0.614 -0.1450  0.2034  0.0101
    6phy    O01  153   0.790   1.578   0.545  0.1138 -0.5692 -0.0001
    6phy    H01  154   0.724   1.613   0.601  0.6904  0.5669  0.0063
    6phy    C19  155   0.927   1.449   0.703  0.0438 -0.5120  0.1190
    6phy    C13  156   1.028   1.580   0.493  0.1474  0.1581  0.6068
    6phy     H3  157   1.011   1.680   0.445  2.4747  0.9335  1.2595
    6phy    O33  158   1.167   1.601   0.524 -0.3779 -0.1970 -0.1702
    6phy    H1B  159   1.190   1.692   0.521  1.3920 -0.5963  0.0670
    6phy    C12  160   1.024   1.510   0.358  0.4402  0.3056 -0.5290
    6phy    O11  161   0.893   1.486   0.320 -0.2582  0.5177  0.2355
    6phy    H1A  162   0.837   1.529   0.381 -0.0891  0.2866  0.5528
    7phy    C35  163   0.135   4.683   1.610  0.5028 -0.0798 -0.0525
    7phy    C33  164  -0.004   4.631   1.639  0.2796  0.3184  0.2698
    7phy    C34  165   0.011   4.494   1.699  0.0686  0.0899  0.2775
    7phy    C32  166  -0.089   4.707   1.743  0.1985 -0.0592 -0.1570
    7phy    C31  167  -0.132   4.854   1.722  0.0368  0.2465  0.6521
    7phy    C30  168  -0.235   4.907   1.825  1.0255  0.7635  0.1289
    7phy    C28  169  -0.258   5.058   1.836 -0.2814  0.0143  0.2840
    7phy    C29  170  -0.371   5.098   1.736 -0.3705 -0.1856  0.1421
    7phy    C27  171  -0.302   5.110   1.972 -0.3222  0.1762  0.3289
    7phy    C26  172  -0.195   5.114   2.083 -0.3599 -0.1717  0.5558
    7phy    C25  173  -0.266   5.132   2.215  0.0608 -0.6066  0.2535
    7phy    C23  174  -0.168   5.181   2.330  0.1496  0.0233 -0.1977
    7phy    C24  175  -0.228   5.309   2.391  0.0331 -0.0422 -0.5150
    7phy    C22  176  -0.162   5.077   2.444  0.4361 -0.4633  0.2711
    7phy    C21  177  -0.033   5.060   2.519 -0.2992  0.1437 -0.0974
    7phy    C20  178  -0.024   4.919   2.592 -0.1139 -0.1371  0.5746
    7phy    C18  179   0.082   4.913   2.714  0.0454  0.1602 -0.4355
    7phy    O01  180   0.068   5.021   2.812 -0.1797  0.2961  0.6603
    7phy    H01  181  -0.021   5.033   2.838  0.0404  1.7392  0.8433
    7phy    C19  182   0.042   4.781   2.789  0.3085  0.0630  0.2044
    7phy    C13  183   0.240   4.909   2.669 -0.5539 -0.2330  0.3342
    7phy     H3  184   0.251   4.852   2.573  0.3556  0.4348  0.0319
    7phy    O33  185   0.333   4.834   2.755 -0.2462 -0.0351  0.5728
    7phy    H1B  186   0.332   4.874   2.840 -0.6489 -1.0000  1.0348
    7phy    C12  187   0.304   5.053   2.642 -0.1507  0.0490 -0.0266
    7phy    O11  188   0.327   5.135   2.749 -0.5225 -0.4606 -0.4526
    7phy    H1A  189   0.246   5.148   2.794 -1.1295 -1.6029 -1.1518
    8phy    C35  190   4.786   4.955   1.389  0.4954  0.1409  0.1111
    8phy    C33  191   4.671   5.034   1.328  0.0317  0.0746 -0.5671
    8phy    C34  192   4.537   4.953   1.327  0.1878  0.1950  0.5476
    8phy    C32  193   4.656   5.173   1.393  0.1192  0.4325  0.1115
    8phy    C31  194   4.613   5.286   1.304 -0.0582  0.3209  0.7840
    8phy    C30  195   4.613   5.420   1.382 -0.4073  0.1335  0.3649
    8phy    C28  196   4.570   5.539   1.297  0.0438  0.9070  0.5404
    8phy    C29  197   4.513   5.643   1.388  0.2156  0.0969  0.1695
    8phy    C27  198   4.672   5.609   1.209 -0.6165 -0.2581 -0.1389
    8phy    C26  199   4.618   5.639   1.066  0.0854  0.5356  0.2671
    8phy    C25  200   4.734   5.684   0.976 -0.1437  0.3766 -0.0280
    8phy    C23  201   4.691   5.737   0.835  0.0083  0.6257  0.0466
    8phy    C24  202   4.630   5.876   0.824  0.3786  0.3235  0.6416
    8phy    C22  203   4.809   5.712   0.741  0.2809 -0.3477  0.4520
    8phy    C21  204   4.766   5.664   0.604  0.3235 -0.5586 -0.5668
    8phy    C20  205   4.870   5.596   0.513  0.1606 -0.4442  0.1828
    8phy    C18  206   4.832   5.561   0.360  0.2001 -0.2262  0.1132
    8phy    O01  207   4.699   5.505   0.347  0.4014 -0.0751  0.4588
    8phy    H01  208   4.686   5.431   0.402  0.0066 -1.0578 -0.9008
    8phy    C19  209   4.935   5.450   0.333  0.3569  0.7722  0.2854
    8phy    C13  210   4.837   5.687   0.263  0.0403  0.7079  0.3571
    8phy     H3  211   4.749   5.746   0.300 -1.2019 -0.9612  0.2027
    8phy    O33  212   4.943   5.782   0.276  0.1939  0.5127  0.1866
    8phy    H1B  213   4.904   5.866   0.289  2.0972  1.5625 -0.4400
    8phy    C12  214   4.781   5.699   0.118 -0.0856 -0.0062 -0.4543
    8phy    O11  215   4.690   5.604   0.069  0.5998 -0.3495 -0.5834
    8phy    H1A  216   4.723   5.523   0.104  0.6356 -0.0717  0.0481
    9phy    C35  217   0.154   0.840   1.847 -0.1725  0.2823  0.5023
    9phy    C33  218   0.085   0.896   1.726  0.6065 -0.0597 -0.2503
    9phy    C34  219   0.190   0.915   1.622  0.0866 -0.3973 -0.2726
    9phy    C32  220  -0.038   0.817   1.673 -0.1010 -0.2506 -0.1904
    9phy    C31  221  -0.167   0.888   1.705  0.2876 -0.1037  0.0087
    9phy    C30  222  -0.281   0.795   1.674 -0.1103  0.4072  0.7118
    9phy    C28  223  -0.412   0.867   1.702 -0.0753 -0.1505 -0.3994
    9phy    C29  224  -0.497   0.878   1.574  0.0038  0.3229  0.5350
    9phy    C27  225  -0.493   0.795   1.812  0.4604  0.6607  0.3317
    9phy    C26  226  -0.574   0.891   1.898 -0.0261 -0.2741 -0.0013
    9phy    C25  227  -0.665   0.818   1.999 -0.3159  0.0496  0.0104
    9phy    C23  228  -0.742   0.915   2.091 -0.1581  0.5355 -0.2255
    9phy    C24  229  -0.871   0.961   2.029  0.5264  0.2342  0.3132
    9phy    C22  230  -0.774   0.842   2.221  0.3562 -0.0805 -0.0593
    9phy    C21  231  -0.687   0.880   2.343 -0.0460 -0.0523 -0.3228
    9phy    C20  232  -0.735   0.795   2.458  0.2935 -0.2993 -0.4827
    9phy    C18  233  -0.663   0.813   2.602  1.0070 -0.8598 -0.4670
    9phy    O01  234  -0.683   0.950   2.654 -0.2010  0.1018  0.4334
    9phy    H01  235  -0.643   0.974   2.736 -0.7397 -0.2049  0.7985
    9phy    C19  236  -0.752   0.725   2.689  0.2965  0.4002  0.5347
    9phy    C13  237  -0.514   0.762   2.620 -0.8289  0.3494  0.1862
    9phy     H3  238  -0.503   0.659   2.578 -1.8117 -0.3796  1.6384
    9phy    O33  239  -0.477   0.750   2.760 -0.3107 -0.0261  0.0662
    9phy    H1B  240  -0.494   0.831   2.803 -1.5801 -0.0507 -0.3448
    9phy    C12  241  -0.401   0.845   2.554  0.3646 -0.2527 -0.2196
    9phy    O11  242  -0.378   0.975   2.604 -0.3090 -0.6153  0.3297
    9phy    H1A  243  -0.462   1.016   2.605 -0.1785 -0.2233 -1.6966
   10phy    C35  244   0.519   1.272   1.516  0.2468 -0.0994 -0.5090
   10phy    C33  245   0.430   1.354   1.430 -0.0052 -0.4585 -0.4665
   10phy    C34  246   0.285   1.337   1.483  0.0954  0.0143  0.6351
   10phy    C32  247   0.487   1.495   1.416 -0.1123 -0.1369  0.2546
   10phy    C31  248   0.454   1.588   1.297 -0.7444  0.0684 -0.5970
   10phy    C30  249   0.530   1.720   1.301  0.0519 -0.2335 -0.6694
   10phy    C28  250   0.479   1.813   1.190 -0.2120 -0.6532  0.2702
   10phy    C29  251   0.515   1.960   1.226 -0.6800 -0.1712  0.1928
   10phy    C27  252   0.551   1.786   1.055 -0.4877  0.2690 -0.3611
   10phy    C26  253   0.461   1.792   0.933  0.0110  0.1716  0.0196
   10phy    C25  254   0.517   1.726   0.801  0.0232 -0.1448  0.2725
   10phy    C23  255   0.428   1.749   0.674  0.5938  0.4182  0.6095
   10phy    C24  256   0.478   1.867   0.594 -0.8066 -0.3707  0.0361
   10phy    C22  257   0.431   1.623   0.587 -0.3935  0.1241 -0.3473
   10phy    C21  258   0.305   1.566   0.520  0.1057  0.5578 -0.1315
   10phy    C20  259   0.332   1.452   0.415 -0.3816  0.1306 -0.2758
   10phy    C18  260   0.208   1.391   0.348 -0.0261 -0.0090 -0.0512
   10phy    O01  261   0.130   1.327   0.451 -0.0586 -0.0980 -0.1127
   10phy    H01  262   0.189   1.283   0.510 -1.2590  0.8611  1.9384
   10phy    C19  263   0.265   1.282   0.250  0.1039 -0.3007  0.1903
   10phy    C13  264   0.112   1.492   0.266 -0.0896 -0.3266 -0.0549
   10phy     H3  265   0.083   1.562   0.348  1.0682 -0.5332  0.5559
   10phy    O33  266   0.172   1.592   0.182  0.1497  0.0177 -0.0215
   10phy    H1B  267   0.230   1.547   0.123 -1.2258 -1.1559 -0.5311
   10phy    C12  268  -0.041   1.469   0.233  0.2389 -0.0927  0.3829
   10phy    O11  269  -0.109   1.368   0.306 -0.3093  0.3453  0.1399
   10phy    H1A  270  -0.080   1.363   0.394  1.0460  0.7920 -0.2636
   11phy    C35  271   0.230   1.933   1.795 -0.0544  0.4210  0.2833
   11phy    C33  272   0.227   1.802   1.727  0.1528  0.2200  0.2686
   11phy    C34  273   0.333   1.795   1.613  0.4015 -0.0453 -0.2131
   11phy    C32  274   0.246   1.697   1.832  0.1836 -0.4530  0.4850
   11phy    C31  275   0.185   1.563   1.814  0.2289  0.1907 -0.5039
   11phy    C30  276   0.228   1.467   1.931  0.0720 -0.0705  0.4501
   11phy    C28  277   0.189   1.322   1.900  0.2223  0.2161  0.0405
   11phy    C29  278   0.311   1.239   1.854  0.3764 -0.3537 -0.5564
   11phy    C27  279   0.137   1.258   2.029 -0.1566  0.4671  0.3853
   11phy    C26  280  -0.014   1.265   2.055  0.1043 -0.6481 -0.3226
   11phy    C25  281  -0.036   1.225   2.204 -0.0735  0.6843  1.1356
   11phy    C23  282  -0.171   1.241   2.266  0.4392 -0.2518  0.5616
   11phy    C24  283  -0.249   1.110   2.243 -0.3666 -0.0301 -0.3696
   11phy    C22  284  -0.160   1.273   2.411  0.2140 -0.5166 -0.7930
   11phy    C21  285  -0.182   1.424   2.439  0.0182 -0.1511  0.0087
   11phy    C20  286  -0.161   1.474   2.583 -0.3937  0.1781 -0.0480
   11phy    C18  287  -0.187   1.627   2.617 -0.1891  0.1974 -0.5266
   11phy    O01  288  -0.303   1.674   2.547  0.0194 -0.0097  0.0542
   11phy    H01  289  -0.369   1.612   2.571  0.1714  0.0587  0.6785
   11phy    C19  290  -0.228   1.625   2.764  0.0789 -0.0023  0.3403
   11phy    C13  291  -0.058   1.709   2.575  0.2653  0.1917 -0.1592
   11phy     H3  292  -0.037   1.678   2.470 -0.6394 -0.5131 -0.1410
   11phy    O33  293   0.064   1.657   2.646 -0.0097  0.2436  0.0604
   11phy    H1B  294   0.068   1.686   2.736 -1.3783  0.7312 -0.0025
   11phy    C12  295  -0.061   1.867   2.576 -0.2069 -0.0130  0.2229
   11phy    O11  296  -0.176   1.922   2.526  0.3538 -0.4480 -0.4436
   11phy    H1A  297  -0.249   1.865   2.543 -0.0365 -0.4466 -1.9440
   12phy    C35  298   1.328   1.977   1.926 -0.0776 -0.1002 -0.1344
   12phy    C33  299   1.259   1.961   2.056  0.1030 -0.0649  0.1629
   12phy    C34  300   1.328   2.036   2.169  0.3925  0.0996 -0.8083
   12phy    C32  301   1.117   2.019   2.037 -0.6278  0.1801 -0.3483
   12phy    C31  302   1.003   1.961   2.123 -0.2336  0.3907  0.1511
   12phy    C30  303   0.867   2.030   2.083  0.2222  0.1619 -0.1211
   12phy    C28  304   0.753   2.019   2.189 -0.1018  0.0849  0.2239
   12phy    C29  305   0.731   2.160   2.252 -0.4210  0.6244 -0.2294
   12phy    C27  306   0.621   1.973   2.124 -0.1886 -0.3829 -0.0776
   12phy    C26  307   0.530   1.892   2.217  0.2917  0.2677 -0.7841
   12phy    C25  308   0.386   1.860   2.161  0.2118 -0.1528  0.0458
   12phy    C23  309   0.273   1.831   2.261  0.0966 -0.3398 -0.1239
   12phy    C24  310   0.139   1.882   2.207 -0.4399  0.8335 -0.1831
   12phy    C22  311   0.252   1.680   2.288  0.1641  0.0089 -0.6980
   12phy    C21  312   0.295   1.634   2.424  0.0439  0.3922  0.4822
   12phy    C20  313   0.257   1.485   2.439 -0.2995 -0.8429  0.5796
   12phy    C18  314   0.302   1.402   2.570  0.0154  0.0971 -0.3074
   12phy    O01  315   0.222   1.441   2.685 -0.0004  0.0775 -0.1526
   12phy    H01  316   0.162   1.510   2.665 -0.4225 -0.0010  0.8303
   12phy    C19  317   0.245   1.264   2.528  0.3828 -0.1580 -0.0281
   12phy    C13  318   0.456   1.393   2.619  0.7473  0.4391 -0.0732
   12phy     H3  319   0.517   1.351   2.535 -2.1909  1.0010 -2.6773
   12phy    O33  320   0.482   1.300   2.721 -0.5761  0.1993  0.3191
   12phy    H1B  321   0.417   1.305   2.789 -3.0230  0.0990 -1.8500
   12phy    C12  322   0.533   1.518   2.670 -0.0314 -0.0322  0.0820
   12phy    O11  323   0.500   1.587   2.788  0.3349 -0.8284  0.4192
   12phy    H1A  324   0.551   1.665   2.794  0.4408 -0.9221  0.8032
   13phy    C35  325   4.734   2.272   1.488 -0.2295 -0.2785 -0.2078
   13phy    C33  326   4.822   2.324   1.374  0.3645 -0.1170 -0.3527
   13phy    C34  327   4.792   2.245   1.245 -0.1269 -0.1982  0.2374
   13phy    C32  328   4.801   2.472   1.335 -0.3537  0.0068  0.3413
   13phy    C31  329   4.863   2.578   1.422 -0.1383  0.1201 -0.1038
   13phy    C30  330   4.854   2.711   1.347 -0.6271  0.0733 -0.2347
   13phy    C28  331   4.888   2.852   1.408 -0.3829  0.4107  0.5374
   13phy    C29  332   4.930   2.936   1.289 -0.5921 -0.0880 -0.0320
   13phy    C27  333   4.768   2.912   1.470  0.4349 -0.3858 -0.4790
   13phy    C26  334   4.773   2.904   1.625 -0.4469 -0.5085 -0.3306
   13phy    C25  335   4.671   2.999   1.681  0.0426  0.2689  0.4347
   13phy    C23  336   4.649   2.980   1.830 -0.0777 -0.0580  0.0312
   13phy    C24  337   4.656   3.114   1.901 -0.1608  0.0576  0.0343
   13phy    C22  338   4.512   2.913   1.861  0.3593 -0.2299 -0.0069
   13phy    C21  339   4.500   2.845   2.000 -0.3281 -0.3441  0.2053
   13phy    C20  340   4.361   2.808   2.029  0.6823 -0.5549 -0.3763
   13phy    C18  341   4.324   2.768   2.179  0.0400  0.3086  0.6993
   13phy    O01  342   4.385   2.858   2.268  0.1086 -0.1368  0.2709
   13phy    H01  343   4.478   2.850   2.266  0.0485 -1.9325 -3.0087
   13phy    C19  344   4.173   2.811   2.193 -0.2250 -0.1539 -0.0618
   13phy    C13  345   4.344   2.615   2.227 -0.2406 -0.3009 -0.2325
   13phy     H3  346   4.284   2.547   2.160  2.6381 -2.0009 -1.2730
   13phy    O33  347   4.284   2.598   2.358  0.5095  0.2832  0.3653
   13phy    H1B  348   4.286   2.682   2.400  0.7704  0.0586  0.8128
   13phy    C12  349   4.487   2.552   2.224 -0.1395  0.0864 -0.0152
   13phy    O11  350   4.585   2.595   2.322 -0.3253  0.0770  0.3477
   13phy    H1A  351   4.550   2.573   2.406  0.8243 -1.7768  0.3981
   14phy    C35  352   4.650   2.868   1.050  0.1151  0.2260  0.3627
   14phy    C33  353   4.552   2.987   1.068  0.4091  0.4210 -0.1854
   14phy    C34  354   4.413   2.932   1.102 -0.1840  0.0520  0.3510
   14phy    C32  355   4.622   3.101   1.149  0.0925  0.1103 -0.0742
   14phy    C31  356   4.590   3.243   1.107  0.3755 -0.6929  0.3310
   14phy    C30  357   4.676   3.345   1.174  0.2969  0.7509 -0.4552
   14phy    C28  358   4.623   3.488   1.144  0.3382  0.0088 -1.0400
   14phy    C29  359   4.608   3.577   1.266  0.2295  0.5089  0.3868
   14phy    C27  360   4.714   3.563   1.036 -0.1626  0.1576  0.4439
   14phy    C26  361   4.682   3.534   0.888 -0.2332  0.3422  0.3640
   14phy    C25  362   4.786   3.599   0.799 -0.2276  0.2465 -0.2035
   14phy    C23  363   4.778   3.578   0.650 -0.4362 -0.4935 -0.0432
   14phy    C24  364   4.681   3.689   0.588 -0.4526  0.1868  0.2644
   14phy    C22  365   4.924   3.573   0.594 -0.3948  0.0884 -0.0724
   14phy    C21  366   4.952   3.490   0.467 -0.2926 -0.1318 -0.5103
   14phy    C20  367   5.101   3.474   0.447  0.2594  0.3773 -0.1216
   14phy    C18  368   5.155   3.381   0.331 -0.2155 -0.2684  0.0258
   14phy    O01  369   5.068   3.270   0.308  0.1389 -0.6748  0.2397
   14phy    H01  370   5.113   3.198   0.267 -0.7776 -0.4210 -1.3049
   14phy    C19  371   5.288   3.322   0.388 -0.0241 -0.0181 -0.3456
   14phy    C13  372   5.177   3.456   0.188  0.0911  0.3613  0.2415
   14phy     H3  373   5.075   3.474   0.147  0.1333  0.8432  0.3403
   14phy    O33  374   5.215   3.598   0.194  0.3781  0.0705  0.3132
   14phy    H1B  375   5.168   3.640   0.125  1.0377 -0.4103 -0.4483
   14phy    C12  376   5.215   3.387   0.052 -0.1092  0.3301  0.5210
   14phy    O11  377   5.345   3.402   0.007 -0.3782 -0.3672  1.0902
   14phy    H1A  378   5.345   3.402  -0.087 -0.6464  2.0423  1.0316
   15phy    C35  379   0.975   4.245   1.797 -0.1697 -0.1267 -0.4069
   15phy    C33  380   0.967   4.392   1.773 -0.2312 -0.1841 -0.2275
   15phy    C34  381   1.080   4.441   1.685  0.7039 -0.5087 -0.1108
   15phy    C32  382   0.830   4.442   1.724 -0.2051 -0.3459 -0.0460
   15phy    C31  383   0.714   4.453   1.818 -0.1205  0.5645 -0.1351
   15phy    C30  384   0.580   4.495   1.749 -0.1870 -0.4640 -0.0159
   15phy    C28  385   0.482   4.544   1.855  0.2235 -0.1557 -0.1614
   15phy    C29  386   0.436   4.679   1.810  0.6378 -0.4813 -0.1280
   15phy    C27  387   0.354   4.454   1.879 -0.3854 -0.2333  0.2811
   15phy    C26  388   0.340   4.403   2.019 -0.0955 -0.3317  0.1201
   15phy    C25  389   0.227   4.294   2.030 -0.1801  0.3291  0.3690
   15phy    C23  390   0.202   4.239   2.172 -0.0617 -0.0266 -0.2825
   15phy    C24  391   0.050   4.225   2.190  0.4901  0.1229 -0.0075
   15phy    C22  392   0.277   4.101   2.197 -0.0306 -0.0009  0.4086
   15phy    C21  393   0.341   4.097   2.328  0.1485  0.2636  0.1625
   15phy    C20  394   0.370   3.945   2.353 -0.1084  0.2950  0.1337
   15phy    C18  395   0.404   3.894   2.504  0.0620  0.0149 -0.2171
   15phy    O01  396   0.331   3.974   2.598 -0.1572  0.0856 -0.0050
   15phy    H01  397   0.360   3.939   2.680  0.5492  0.4373 -0.1000
   15phy    C19  398   0.354   3.745   2.503  0.7434  0.2871  0.4086
   15phy    C13  399   0.561   3.904   2.550  0.7519 -0.3914  0.0252
   15phy     H3  400   0.622   3.835   2.487  0.4672  0.7258 -1.5466
   15phy    O33  401   0.580   3.852   2.685  0.8396 -0.4440  0.5011
   15phy    H1B  402   0.662   3.877   2.723  0.9569  0.9119 -0.5711
   15phy    C12  403   0.640   4.044   2.551 -0.4540  0.3713  0.0761
   15phy    O11  404   0.584   4.156   2.614  0.6664  0.0081 -0.4855
   15phy    H1A  405   0.591   4.231   2.557  0.8788  0.4613  0.1290
   16phy    C35  406   5.074   3.769   1.740 -0.2456  0.1993  0.1267
   16phy    C33  407   5.029   3.907   1.714 -0.3563  0.1407  0.0786
   16phy    C34  408   4.984   3.911   1.564 -0.4996 -0.2347 -0.1302
   16phy    C32  409   4.930   3.966   1.818  0.2930  0.4046 -0.5380
   16phy    C31  410   4.912   4.116   1.809  0.0084 -0.9851  0.2291
   16phy    C30  411   4.813   4.171   1.911 -0.3935 -0.4986 -0.2676
   16phy    C28  412   4.771   4.316   1.893  0.1926 -0.2925 -0.0257
   16phy    C29  413   4.632   4.326   1.830 -0.2602  0.2054 -0.4581
   16phy    C27  414   4.759   4.395   2.027 -0.6414  0.0347  0.0003
   16phy    C26  415   4.885   4.464   2.084  0.0616 -0.0578 -0.3267
   16phy    C25  416   4.863   4.539   2.218  0.0620 -0.1396  0.0407
   16phy    C23  417   4.995   4.582   2.278 -0.8480 -0.2279 -0.4101
   16phy    C24  418   5.030   4.720   2.223  0.1476 -0.2563  0.0547
   16phy    C22  419   4.986   4.597   2.431  0.0595 -0.0454  0.2316
   16phy    C21  420   5.052   4.484   2.505 -0.4792  0.0654  0.0137
   16phy    C20  421   4.999   4.480   2.647  0.0366  0.4083 -0.1909
   16phy    C18  422   5.049   4.373   2.748  0.0387  0.1279  0.0927
   16phy    O01  423   5.181   4.409   2.787 -0.8144  0.3430 -0.0927
   16phy    H01  424   5.242   4.363   2.732 -0.5976 -2.7915  2.4402
   16phy    C19  425   4.958   4.392   2.876 -0.0570 -0.0375  0.4436
   16phy    C13  426   5.061   4.216   2.701 -0.1528 -0.2240 -0.1054
   16phy     H3  427   4.961   4.179   2.668 -0.6094 -0.0070  0.9898
   16phy    O33  428   5.082   4.129   2.812  0.2192 -0.2764  0.4507
   16phy    H1B  429   5.172   4.133   2.839  0.0648 -0.8264  1.0824
   16phy    C12  430   5.159   4.176   2.595  0.1439  0.1158 -0.2050
   16phy    O11  431   5.292   4.222   2.615  0.5136  0.5488 -0.4747
   16phy    H1A  432   5.351   4.154   2.587  1.2366  1.4914 -1.3471
   17phy    C35  433   4.139   4.629   2.314 -0.3338  0.2247 -0.2659
   17phy    C33  434   4.139   4.539   2.193  0.3341 -0.3939  0.3932
   17phy    C34  435   4.151   4.624   2.069 -0.3451 -0.1156 -0.1708
   17phy    C32  436   4.258   4.437   2.203 -0.0577 -0.4386 -0.1461
   17phy    C31  437   4.230   4.302   2.136 -0.4096  0.2473  0.2098
   17phy    C30  438   4.324   4.189   2.175  0.1976  0.8616 -0.3560
   17phy    C28  439   4.299   4.055   2.101  0.7151  0.4934 -0.1189
   17phy    C29  440   4.435   4.004   2.051  0.0843 -0.1432 -0.4297
   17phy    C27  441   4.237   3.953   2.205  0.8815  0.3734  0.0751
   17phy    C26  442   4.095   3.906   2.188  0.2937 -0.2920 -0.1833
   17phy    C25  443   4.043   3.814   2.300  0.2661 -0.6225  0.3331
   17phy    C23  444   3.902   3.760   2.262 -0.3909  0.2406 -0.1574
   17phy    C24  445   3.917   3.612   2.212  0.0812  0.4463  0.0630
   17phy    C22  446   3.809   3.761   2.386 -0.3141 -0.0151  0.2802
   17phy    C21  447   3.718   3.883   2.386  0.0796 -0.2037 -0.1943
   17phy    C20  448   3.603   3.853   2.482 -0.1316 -0.5028  0.1252
   17phy    C18  449   3.499   3.968   2.523 -0.4678 -0.6295  0.4963
   17phy    O01  450   3.460   4.029   2.396 -0.0963 -0.1081 -0.2371
   17phy    H01  451   3.529   4.024   2.332 -0.0748  0.2666 -0.2506
   17phy    C19  452   3.387   3.877   2.575 -0.2540  0.0258 -0.4930
   17phy    C13  453   3.567   4.085   2.614  0.4720 -0.3737 -1.1732
   17phy     H3  454   3.663   4.121   2.569  0.7824  1.5415  0.8459
   17phy    O33  455   3.616   4.024   2.738  0.2597 -0.6426 -0.2763
   17phy    H1B  456   3.557   3.957   2.768 -0.6581  0.3912  0.2726
   17phy    C12  457   3.490   4.221   2.637  0.0709  0.4509  1.0039
   17phy    O11  458   3.377   4.232   2.724 -0.1990 -0.3461  0.0094
   17phy    H1A  459   3.399   4.206   2.812  0.0962 -0.9745 -0.2461
   18phy    C35  460   0.612   3.581   1.391  0.5109  0.0000  0.1510
   18phy    C33  461   0.689   3.520   1.271  0.6216  0.4836 -0.3582
   18phy    C34  462   0.836   3.508   1.309 -0.1276  0.2641 -0.1940
   18phy    C32  463   0.621   3.395   1.211  0.1643  0.1278 -0.4199
   18phy    C31  464   0.650   3.365   1.059 -0.2313 -0.5813 -0.5957
   18phy    C30  465   0.570   3.253   0.995  0.3540 -0.0467  0.1894
   18phy    C28  466   0.585   3.207   0.851 -0.4315 -0.3029  0.2373
   18phy    C29  467   0.715   3.123   0.840 -0.3386 -0.3146 -0.0060
   18phy    C27  468   0.466   3.118   0.820  0.0650  0.4571  0.7056
   18phy    C26  469   0.437   3.072   0.673  0.4285 -0.6453  0.3418
   18phy    C25  470   0.321   2.977   0.672  0.1343 -0.0390  0.0811
   18phy    C23  471   0.307   2.902   0.540 -0.1795 -0.6929 -0.3805
   18phy    C24  472   0.353   2.756   0.549  0.1134 -0.0348 -0.2289
   18phy    C22  473   0.156   2.900   0.505 -0.2041  0.1741  0.3326
   18phy    C21  474   0.112   2.930   0.359 -0.1448  0.2601 -0.4123
   18phy    C20  475  -0.042   2.913   0.339  0.0715  0.6430  0.7856
   18phy    C18  476  -0.093   2.929   0.194  0.0047  0.0624 -0.0848
   18phy    O01  477  -0.046   3.061   0.160 -0.1628 -0.1118  0.4406
   18phy    H01  478  -0.099   3.106   0.097 -0.5703 -1.7473 -0.4299
   18phy    C19  479  -0.244   2.933   0.197  1.1546  0.5559  0.2504
   18phy    C13  480  -0.048   2.814   0.088 -0.0440 -0.5905 -0.0554
   18phy     H3  481   0.064   2.817   0.091  0.0493 -0.2924 -2.1303
   18phy    O33  482  -0.060   2.680   0.132  0.3712 -0.3260  0.1745
   18phy    H1B  483   0.010   2.627   0.098  1.0204  1.1542 -0.9126
   18phy    C12  484  -0.038   2.828  -0.071  0.4213 -0.0830 -0.0174
   18phy    O11  485  -0.158   2.812  -0.150  0.2495  0.0413  0.1254
   18phy    H1A  486  -0.150   2.731  -0.197 -2.4841  0.1170 -0.6326
   19phy    C35  487   3.830   4.021   1.097 -0.5044 -0.2603  0.1614
   19phy    C33  488   3.867   4.115   1.214  0.1129 -0.3071 -0.0274
   19phy    C34  489   3.737   4.174   1.270 -0.6885  0.4277  0.5915
   19phy    C32  490   3.960   4.056   1.316 -0.5255  0.3356  0.4878
   19phy    C31  491   4.102   4.105   1.290 -0.7435 -0.1300 -0.2474
   19phy    C30  492   4.190   4.024   1.392 -0.0733 -0.4030 -0.1841
   19phy    C28  493   4.344   4.047   1.391  0.1601  0.1395 -0.0597
   19phy    C29  494   4.413   4.011   1.522  0.0184  0.6569  0.2025
   19phy    C27  495   4.408   3.969   1.277 -0.2594  0.1667  0.2263
   19phy    C26  496   4.524   4.041   1.206 -0.2946 -0.7958  0.3052
   19phy    C25  497   4.580   3.958   1.085 -0.0962 -0.3365 -0.5407
   19phy    C23  498   4.684   4.037   1.009  0.2389  0.2160 -0.6113
   19phy    C24  499   4.829   4.005   1.044 -0.4077 -0.5461  0.3848
   19phy    C22  500   4.651   4.021   0.860 -0.4987 -0.0022 -0.2117
   19phy    C21  501   4.676   4.140   0.769  0.5010 -0.1617 -0.0019
   19phy    C20  502   4.655   4.103   0.620 -0.3413  0.5555  0.2519
   19phy    C18  503   4.653   4.212   0.511  0.0514 -0.0810  1.0064
   19phy    O01  504   4.556   4.310   0.551  0.4014  0.3530  0.0373
   19phy    H01  505   4.490   4.260   0.595 -3.0838  2.6827 -2.0649
   19phy    C19  506   4.599   4.144   0.387  0.7667 -0.0796  0.0768
   19phy    C13  507   4.796   4.292   0.495 -0.1249 -0.3981  0.3087
   19phy     H3  508   4.812   4.336   0.597 -0.6103 -0.9754  0.6365
   19phy    O33  509   4.924   4.223   0.486  0.4005  0.0939  0.2384
   19phy    H1B  510   4.945   4.209   0.395 -1.3434  1.9840 -0.5403
   19phy    C12  511   4.816   4.439   0.424  0.0196  0.2834 -0.2648
   19phy    O11  512   4.844   4.432   0.287 -0.0587  0.7315  0.1139
   19phy    H1A  513   4.910   4.366   0.280  0.0345  0.7691  0.5861
   20phy    C35  514   4.448   0.186   1.912  0.2082 -0.2900 -0.4820
   20phy    C33  515   4.370   0.317   1.891 -0.0105  0.3016  0.1373
   20phy    C34  516   4.337   0.333   1.743 -0.3594 -0.2316 -0.0958
   20phy    C32  517   4.240   0.311   1.979  0.0585 -0.1884 -0.4797
   20phy    C31  518   4.195   0.445   2.036 -0.0742 -0.0602  0.1144
   20phy    C30  519   4.061   0.440   2.109  0.0967 -0.1927  0.2072
   20phy    C28  520   4.011   0.562   2.191 -0.0917 -0.4940  0.2835
   20phy    C29  521   3.924   0.661   2.108 -0.0203  0.1791 -0.4709
   20phy    C27  522   3.928   0.519   2.316 -0.0560 -0.4068  0.2603
   20phy    C26  523   3.962   0.592   2.442 -0.0614  0.3200 -0.4219
   20phy    C25  524   3.903   0.537   2.567  0.2994  0.1251 -0.1015
   20phy    C23  525   3.935   0.606   2.699  0.1861  0.0453 -0.5602
   20phy    C24  526   3.825   0.704   2.732  0.0779 -0.7070 -0.2155
   20phy    C22  527   3.925   0.498   2.807 -0.3693 -0.2409  0.0664
   20phy    C21  528   4.060   0.457   2.873  0.4686 -0.5710 -0.2147
   20phy    C20  529   4.036   0.346   2.971 -0.1064  0.3550  0.3031
   20phy    C18  530   4.145   0.325   3.085  0.5955  0.1366 -0.0903
   20phy    O01  531   4.170   0.452   3.147 -0.2459  0.0859 -0.1940
   20phy    H01  532   4.216   0.505   3.085 -1.0103 -0.2285 -1.0619
   20phy    C19  533   4.062   0.242   3.184 -0.5474 -0.3867 -0.0576
   20phy    C13  534   4.288   0.263   3.023 -0.3041 -0.0957 -0.1352
   20phy     H3  535   4.316   0.317   2.929 -0.2915 -0.0441 -0.1014
   20phy    O33  536   4.273   0.127   2.973 -0.1493 -0.3680  0.0239
   20phy    H1B  537   4.308   0.128   2.886  0.5583 -0.3811  0.3041
   20phy    C12  538   4.418   0.275   3.112 -0.6324  0.2850 -0.1033
   20phy    O11  539   4.538   0.265   3.038  0.1820  0.3461 -0.1432
   20phy    H1A  540   4.542   0.335   2.976  0.4804 -0.0820 -0.6116
   21phy    C35  541   4.737   4.534   1.521 -0.5352  0.1074  0.1991
   21phy    C33  542   4.732   4.434   1.405  0.4428  0.0551  0.1132
   21phy    C34  543   4.692   4.292   1.452 -0.1543  0.1093  0.3544
   21phy    C32  544   4.635   4.494   1.303  0.1849  0.2253  0.2594
   21phy    C31  545   4.676   4.470   1.161  0.2963 -0.1223 -0.1383
   21phy    C30  546   4.615   4.575   1.066 -0.0095 -0.2465  0.0167
   21phy    C28  547   4.646   4.578   0.912 -0.3787 -0.6964  0.0250
   21phy    C29  548   4.533   4.640   0.828 -0.4043  0.2809 -0.1610
   21phy    C27  549   4.780   4.655   0.890 -0.6319  0.1545  0.1485
   21phy    C26  550   4.873   4.594   0.790  0.0697  0.0538 -0.1165
   21phy    C25  551   5.016   4.656   0.794  0.1061  0.2305  0.1436
   21phy    C23  552   5.122   4.600   0.693 -0.2992  0.0668 -0.3320
   21phy    C24  553   5.225   4.714   0.666 -0.3974  0.1359 -0.0839
   21phy    C22  554   5.195   4.469   0.737 -0.2409 -0.4116  0.2856
   21phy    C21  555   5.164   4.350   0.648  0.2725  0.2499 -0.1405
   21phy    C20  556   5.217   4.215   0.704 -0.1828 -0.3341 -0.2770
   21phy    C18  557   5.155   4.073   0.658 -0.4017 -0.3081  0.1648
   21phy    O01  558   5.012   4.084   0.672  0.2467  0.3637 -0.1671
   21phy    H01  559   4.977   4.154   0.620  0.0226 -1.4777 -2.6956
   21phy    C19  560   5.202   3.979   0.772 -0.2024  0.1592  0.0423
   21phy    C13  561   5.198   4.023   0.514  0.1201  0.1507  0.0312
   21phy     H3  562   5.142   4.096   0.451 -0.6188  0.9542  1.5686
   21phy    O33  563   5.328   4.041   0.459  0.1740  0.6327 -0.6751
   21phy    H1B  564   5.364   4.119   0.497 -0.1389  1.0462 -1.2184
   21phy    C12  565   5.124   3.904   0.437  0.0305 -0.3832 -0.1706
   21phy    O11  566   4.983   3.888   0.444 -0.2674  0.4911  0.7986
   21phy    H1A  567   4.956   3.899   0.533  1.9414 -0.1541  1.6056
   22phy    C35  568   2.748   2.909   0.824 -0.6059  0.4119  0.1325
   22phy    C33  569   2.638   2.972   0.907  0.3032 -0.3764  0.6035
   22phy    C34  570   2.674   2.965   1.052  0.0474  0.3123  0.1374
   22phy    C32  571   2.615   3.115   0.856  0.5305 -0.1510  0.2775
   22phy    C31  572   2.463   3.152   0.827  0.0503 -0.3854  0.1534
   22phy    C30  573   2.468   3.292   0.764  0.0842  0.3951 -0.0774
   22phy    C28  574   2.340   3.367   0.736  0.8097 -0.2871  0.0490
   22phy    C29  575   2.314   3.466   0.854 -0.0979 -0.2480  0.2503
   22phy    C27  576   2.349   3.454   0.609 -0.3123 -0.6393 -0.4847
   22phy    C26  577   2.280   3.402   0.484  0.5685 -0.9305  0.0290
   22phy    C25  578   2.276   3.508   0.366 -0.1630  0.3230 -0.3294
   22phy    C23  579   2.213   3.453   0.238  0.6430  0.5591  0.6968
   22phy    C24  580   2.071   3.507   0.220  0.2268 -0.4605  0.2049
   22phy    C22  581   2.290   3.519   0.121 -0.3538  0.0862 -0.2626
   22phy    C21  582   2.302   3.453  -0.010 -0.0949 -0.3566 -0.2289
   22phy    C20  583   2.357   3.546  -0.117  0.3370 -0.4555 -0.2660
   22phy    C18  584   2.371   3.495  -0.262 -0.3693 -0.7938  0.8296
   22phy    O01  585   2.430   3.362  -0.267 -0.3908  0.1599 -0.1830
   22phy    H01  586   2.377   3.304  -0.217 -1.1128  1.1539  0.2354
   22phy    C19  587   2.486   3.578  -0.324  0.1207  0.0375 -0.0752
   22phy    C13  588   2.228   3.510  -0.343  0.1238  0.0504 -0.0944
   22phy     H3  589   2.158   3.452  -0.279 -0.2730  0.9522  0.3011
   22phy    O33  590   2.153   3.634  -0.349 -0.3695  0.3432 -0.1887
   22phy    H1B  591   2.185   3.693  -0.414 -0.7317  0.1324 -0.5611
   22phy    C12  592   2.203   3.426  -0.480 -0.0197 -0.0949 -0.0891
   22phy    O11  593   2.226   3.489  -0.598  0.3309 -0.1905  0.3539
   22phy    H1A  594   2.161   3.555  -0.615 -0.9167 -1.0155  1.6383
   23phy    C35  595   1.113   3.603   1.861  0.0926 -0.4187 -0.1580
   23phy    C33  596   0.970   3.661   1.854  0.3081  0.2327  0.1344
   23phy    C34  597   0.874   3.555   1.799  0.4407 -0.6047 -0.5577
   23phy    C32  598   0.916   3.711   1.992 -0.3061 -0.2171 -0.0343
   23phy    C31  599   0.907   3.869   2.003  0.2953 -0.0655 -0.3453
   23phy    C30  600   0.823   3.924   2.118  0.3895  0.4251 -0.0081
   23phy    C28  601   0.823   4.075   2.118  0.0323  0.4440 -0.0125
   23phy    C29  602   0.681   4.125   2.119 -0.0114 -0.2146  0.2231
   23phy    C27  603   0.896   4.125   2.247 -0.1023  0.2755  0.3026
   23phy    C26  604   1.007   4.225   2.229  0.0036 -0.2517  0.1174
   23phy    C25  605   1.075   4.273   2.361  0.4682  0.4024 -0.1189
   23phy    C23  606   1.190   4.377   2.348  0.4585 -0.0253  0.4825
   23phy    C24  607   1.129   4.519   2.354  0.5709  0.7400 -0.3565
   23phy    C22  608   1.283   4.352   2.469 -0.2079  0.5921  0.0681
   23phy    C21  609   1.426   4.392   2.442 -0.1863 -0.1410  0.0394
   23phy    C20  610   1.519   4.346   2.552 -0.5798 -0.3626 -0.0815
   23phy    C18  611   1.674   4.354   2.532 -0.3029  0.7342  0.0858
   23phy    O01  612   1.710   4.493   2.505  0.1972  0.3326  0.1117
   23phy    H01  613   1.803   4.499   2.498  0.4355 -1.0679  1.5525
   23phy    C19  614   1.714   4.338   2.682  0.0532  0.1909  0.3706
   23phy    C13  615   1.737   4.245   2.428 -0.5517  0.5736 -0.0638
   23phy     H3  616   1.677   4.151   2.438  1.8556 -0.9381  0.9900
   23phy    O33  617   1.865   4.190   2.466 -0.1486  0.1931 -0.0702
   23phy    H1B  618   1.935   4.252   2.466  0.8958 -0.9237  1.3843
   23phy    C12  619   1.734   4.278   2.276 -0.6021 -0.1353  0.5445
   23phy    O11  620   1.843   4.342   2.211 -0.5202 -0.1453  0.1082
   23phy    H1A  621   1.908   4.281   2.182  0.2776  0.4640  0.5607
   24phy    C35  622   0.776   4.717   1.414  0.2052 -0.3451 -0.1212
   24phy    C33  623   0.722   4.861   1.420 -0.6733 -0.0336  0.2371
   24phy    C34  624   0.770   4.931   1.292 -0.1311  0.3218  0.3605
   24phy    C32  625   0.577   4.871   1.452  0.3144  0.5189 -0.1096
   24phy    C31  626   0.535   4.996   1.523  0.1731  0.1062  0.6837
   24phy    C30  627   0.385   5.009   1.549  0.0177 -0.1065 -0.4978
   24phy    C28  628   0.336   5.119   1.648  0.1454  0.1619  0.1988
   24phy    C29  629   0.257   5.228   1.571 -0.2068  0.2782 -0.1228
   24phy    C27  630   0.244   5.052   1.752  0.1786  0.3231  0.2501
   24phy    C26  631   0.297   5.038   1.896 -0.2079  0.1850 -0.7712
   24phy    C25  632   0.217   4.970   2.008 -0.0385  0.1880  0.4495
   24phy    C23  633   0.286   4.974   2.142  0.2488  0.6992  0.0139
   24phy    C24  634   0.240   5.081   2.244 -0.4128  0.3040  0.0455
   24phy    C22  635   0.271   4.832   2.209  0.6616 -0.1681  0.3266
   24phy    C21  636   0.390   4.764   2.272  0.5464 -0.0647 -0.4511
   24phy    C20  637   0.354   4.641   2.359 -0.4659  0.1020  0.5038
   24phy    C18  638   0.454   4.579   2.459  0.5161 -0.3203 -0.8951
   24phy    O01  639   0.516   4.686   2.532  0.4207  0.1350  0.1567
   24phy    H01  640   0.534   4.670   2.623  0.1439 -0.9859  0.0250
   24phy    C19  641   0.357   4.509   2.562 -0.2294 -0.1781  0.3365
   24phy    C13  642   0.566   4.480   2.394  0.3687  0.1787 -0.1277
   24phy     H3  643   0.513   4.402   2.333  0.0601 -0.4389  0.9108
   24phy    O33  644   0.625   4.400   2.498 -0.0064 -0.0821  0.0738
   24phy    H1B  645   0.716   4.414   2.514  0.2535 -0.8071 -0.6757
   24phy    C12  646   0.686   4.536   2.309 -0.1322  0.0622  0.1676
   24phy    O11  647   0.744   4.643   2.375 -0.0269  0.3044 -0.2960
   24phy    H1A  648   0.672   4.687   2.416  1.1769  1.6832  0.4435
   25phy    C35  649   1.421   4.195   1.476  0.1861  0.3272  0.4679
   25phy    C33  650   1.292   4.146   1.406  0.1456 -0.0940 -0.6677
   25phy    C34  651   1.227   4.045   1.500  0.1132 -0.2415 -0.1167
   25phy    C32  652   1.190   4.259   1.373 -0.5390 -0.5930 -0.0957
   25phy    C31  653   1.134   4.248   1.232  0.0799 -0.0523 -0.0307
   25phy    C30  654   1.036   4.358   1.199 -0.0899 -0.2432  0.1027
   25phy    C28  655   1.001   4.385   1.052  0.5240  0.3116 -0.3942
   25phy    C29  656   0.877   4.299   1.010 -0.0046 -0.4682  0.0729
   25phy    C27  657   0.982   4.538   1.047  0.1210 -0.4037  0.0029
   25phy    C26  658   0.983   4.593   0.902  0.0469  0.0255 -0.0985
   25phy    C25  659   0.971   4.747   0.921 -0.2411 -0.2431 -0.0004
   25phy    C23  660   0.939   4.837   0.800  0.0500 -0.1943 -0.1162
   25phy    C24  661   0.878   4.965   0.856  0.1610  0.0880 -0.3981
   25phy    C22  662   1.067   4.872   0.716  0.4519 -0.6097  0.0200
   25phy    C21  663   1.075   4.796   0.582 -0.2606 -0.3616 -0.4243
   25phy    C20  664   1.191   4.864   0.507  0.3707  0.0217 -0.2438
   25phy    C18  665   1.232   4.812   0.365 -1.0651  0.4492 -0.0889
   25phy    O01  666   1.274   4.672   0.372 -0.1960 -0.0872 -0.0036
   25phy    H01  667   1.329   4.648   0.300 -0.4559  1.4693 -0.7637
   25phy    C19  668   1.362   4.892   0.349 -0.4490  0.0111  0.1372
   25phy    C13  669   1.118   4.836   0.258  0.2542  0.1532  0.2540
   25phy     H3  670   1.037   4.766   0.292  1.8950 -0.2521  3.8114
   25phy    O33  671   1.043   4.961   0.263 -0.1637  0.1850 -0.1627
   25phy    H1B  672   1.048   4.995   0.351 -0.6614 -0.6529  0.2032
   25phy    C12  673   1.113   4.787   0.111 -0.4934 -0.5087 -0.6285
   25phy    O11  674   1.167   4.661   0.081 -0.6981 -0.5640  0.4087
   25phy    H1A  675   1.103   4.608   0.035  0.0882 -1.6630  0.5337
   26phy    C35  676   0.680   0.471   1.946  0.0068 -0.0183 -0.4811
   26phy    C33  677   0.593   0.366   2.011 -0.4544 -0.6696  0.0002
   26phy    C34  678   0.481   0.333   1.912 -0.6582 -0.0850 -0.4713
   26phy    C32  679   0.680   0.249   2.045  0.0036 -0.0415 -0.4946
   26phy    C31  680   0.643   0.168   2.177 -0.1599 -0.6885  0.4619
   26phy    C30  681   0.762   0.107   2.241  0.0686 -0.2161 -0.0761
   26phy    C28  682   0.749   0.063   2.388 -0.0215 -0.1924 -0.3493
   26phy    C29  683   0.718  -0.085   2.403 -0.2386 -0.4713 -0.1364
   26phy    C27  684   0.889   0.084   2.451 -0.5206 -0.1890 -0.0272
   26phy    C26  685   0.902   0.160   2.579  0.2331 -0.5932  0.2171
   26phy    C25  686   1.045   0.153   2.631  0.3643  0.6246  0.6680
   26phy    C23  687   1.093   0.244   2.744 -0.5962  0.6212  0.0743
   26phy    C24  688   1.215   0.166   2.803  0.1660 -0.2929  0.0547
   26phy    C22  689   1.140   0.387   2.705  0.3887  0.0776  0.1403
   26phy    C21  690   1.163   0.491   2.817 -0.1689  0.3799  0.1939
   26phy    C20  691   1.155   0.633   2.758 -0.2085  0.4016  0.5351
   26phy    C18  692   1.170   0.761   2.851  0.3684  0.1491  0.0928
   26phy    O01  693   1.275   0.734   2.952 -0.5777  0.3200  0.1696
   26phy    H01  694   1.323   0.809   2.982 -1.4976  1.1945 -0.4940
   26phy    C19  695   1.217   0.877   2.759 -0.1826 -0.2185  0.0225
   26phy    C13  696   1.034   0.792   2.935 -0.1137 -0.1518 -0.2293
   26phy     H3  697   0.944   0.762   2.876 -0.2200 -1.4890  0.5558
   26phy    O33  698   1.008   0.936   2.957 -0.2587 -0.2028 -0.0775
   26phy    H1B  699   1.081   0.995   2.963 -0.1345 -0.4372  1.0824
   26phy    C12  700   1.005   0.725   3.070 -0.0672  0.9895 -0.0482
   26phy    O11  701   1.065   0.786   3.182 -0.0939 -0.2479 -0.0906
   26phy    H1A  702   1.154   0.806   3.158 -0.4644  0.9454 -0.5347
   27phy    C35  703   0.519   0.048   1.023 -0.1118  0.0889  0.1006
   27phy    C33  704   0.525   0.173   1.102 -0.2244 -0.0611  0.5261
   27phy    C34  705   0.425   0.157   1.211 -0.5731 -0.1855 -0.3841
   27phy    C32  706   0.670   0.213   1.144  0.3543  0.0035  0.1831
   27phy    C31  707   0.709   0.356   1.102  0.2271 -0.1251  0.2135
   27phy    C30  708   0.854   0.387   1.148  0.1980 -0.0147 -0.1040
   27phy    C28  709   0.903   0.531   1.117  0.2934  0.1256 -0.3499
   27phy    C29  710   0.889   0.615   1.247 -0.2849 -0.0268  0.3468
   27phy    C27  711   1.052   0.527   1.082  0.3453 -0.2771  0.0400
   27phy    C26  712   1.106   0.628   0.983 -0.1878  0.4748  0.5859
   27phy    C25  713   1.257   0.612   0.952  0.6746  0.3328  0.0905
   27phy    C23  714   1.327   0.703   0.849 -0.1879  0.0382 -0.1242
   27phy    C24  715   1.361   0.847   0.897 -0.2621  0.4318 -0.1575
   27phy    C22  716   1.449   0.631   0.791  0.1331 -0.5437 -0.1108
   27phy    C21  717   1.472   0.649   0.637  0.0991 -0.3360  0.2327
   27phy    C20  718   1.612   0.599   0.587  0.4340  0.1351  0.0099
   27phy    C18  719   1.662   0.627   0.446 -0.0155 -0.2293  0.6752
   27phy    O01  720   1.557   0.607   0.344 -0.0195 -0.4008  0.7274
   27phy    H01  721   1.551   0.514   0.330 -2.0181 -0.3106  0.6351
   27phy    C19  722   1.767   0.514   0.429 -0.1875  0.1113 -0.5970
   27phy    C13  723   1.728   0.772   0.437  0.1900 -0.6110 -0.2763
   27phy     H3  724   1.641   0.842   0.436  0.7447  0.0887 -1.5877
   27phy    O33  725   1.792   0.827   0.556 -0.7678 -0.4300  0.4005
   27phy    H1B  726   1.734   0.848   0.626 -0.8958 -2.0361  0.8292
   27phy    C12  727   1.774   0.844   0.306 -0.0435  0.2429  0.3623
   27phy    O11  728   1.741   0.813   0.171  0.1245  0.2530  0.2631
   27phy    H1A  729   1.774   0.889   0.128  0.3622 -0.0363 -0.0777
   28phy    C35  730   1.534   2.380   1.001  0.3174  0.3632  0.0286
   28phy    C33  731   1.561   2.334   1.140  0.2410 -0.0508 -0.6210
   28phy    C34  732   1.430   2.299   1.209  0.2218  0.0883  0.0876
   28phy    C32  733   1.658   2.212   1.154  0.3547  0.1838  0.3061
   28phy    C31  734   1.803   2.255   1.171  0.7556 -0.3792  0.3250
   28phy    C30  735   1.901   2.142   1.207  0.0474 -0.2358 -0.6558
   28phy    C28  736   2.045   2.180   1.262 -0.2558  0.0492  0.0208
   28phy    C29  737   2.043   2.203   1.417  0.2078 -0.2683  0.5263
   28phy    C27  738   2.144   2.064   1.240  0.1973  0.0390  0.4091
   28phy    C26  739   2.239   2.091   1.119  0.4150  0.0131 -0.2541
   28phy    C25  740   2.326   1.966   1.088  0.6555 -0.4546  0.3543
   28phy    C23  741   2.397   1.989   0.957  0.0585 -0.5304  0.2618
   28phy    C24  742   2.542   1.971   0.987 -0.2955 -0.4227 -0.5095
   28phy    C22  743   2.355   1.885   0.852  0.1653 -0.0219 -0.1183
   28phy    C21  744   2.345   1.938   0.706  0.2632 -0.2599  0.4579
   28phy    C20  745   2.304   1.827   0.607  0.4490  0.1606  0.0155
   28phy    C18  746   2.297   1.846   0.451  0.2684  0.5490 -0.0507
   28phy    O01  747   2.216   1.959   0.428  0.2757  0.0528 -0.1957
   28phy    H01  748   2.130   1.935   0.398 -0.4695  1.3068  0.8905
   28phy    C19  749   2.217   1.720   0.409  0.4343  0.4050  0.1516
   28phy    C13  750   2.446   1.863   0.387  0.2721  0.5374  0.1149
   28phy     H3  751   2.477   1.965   0.419  2.9800 -0.0306 -0.4670
   28phy    O33  752   2.558   1.788   0.445 -0.9545  0.1406 -0.0491
   28phy    H1B  753   2.569   1.817   0.534 -0.1713  2.3370 -0.7959
   28phy    C12  754   2.474   1.905   0.240 -0.4732  0.6507 -0.2566
   28phy    O11  755   2.369   1.967   0.170 -0.1100 -0.1880  0.3547
   28phy    H1A  756   2.403   2.044   0.129  1.0805 -0.0591  1.5412
   29phy    C35  757   0.913   3.420   0.655 -0.1054  0.2281 -0.1772
   29phy    C33  758   0.970   3.513   0.756 -0.4015  0.1189 -0.2588
   29phy    C34  759   1.069   3.429   0.839 -0.5612 -0.0308 -0.3047
   29phy    C32  760   1.031   3.645   0.702 -0.2804 -0.0195 -0.1292
   29phy    C31  761   1.036   3.762   0.795 -0.2953  0.2640 -0.5716
   29phy    C30  762   1.106   3.877   0.725  0.3960  0.5861  0.5912
   29phy    C28  763   1.098   4.019   0.789 -0.1660  0.0805  0.1106
   29phy    C29  764   1.195   4.038   0.909 -0.2766  0.3279  0.1338
   29phy    C27  765   1.130   4.129   0.685 -0.1100  0.3436 -0.2888
   29phy    C26  766   1.021   4.210   0.612 -0.1985  0.2594 -0.3765
   29phy    C25  767   1.076   4.304   0.504 -0.0812 -0.1241  0.1804
   29phy    C23  768   0.975   4.348   0.392  0.3989  0.3227 -0.4038
   29phy    C24  769   0.906   4.487   0.421  0.2471  0.3240 -0.3910
   29phy    C22  770   1.050   4.349   0.258 -0.1897 -0.3135  0.0193
   29phy    C21  771   0.970   4.312   0.133 -0.0736 -0.6719 -0.0189
   29phy    C20  772   1.063   4.308   0.007 -0.0946 -0.2716 -0.4276
   29phy    C18  773   0.991   4.292  -0.130 -0.5545 -0.0513 -0.0372
   29phy    O01  774   0.896   4.182  -0.130  0.0145  0.0636  0.0824
   29phy    H01  775   0.821   4.200  -0.076  0.0633 -0.3890  0.3034
   29phy    C19  776   1.115   4.246  -0.217  0.5378  0.1849  0.3796
   29phy    C13  777   0.917   4.426  -0.185 -0.3355 -0.0008 -0.2359
   29phy     H3  778   0.823   4.428  -0.124 -0.0132 -0.3689  0.2844
   29phy    O33  779   0.974   4.546  -0.141 -0.1781 -0.3154 -0.3010
   29phy    H1B  780   1.029   4.574  -0.212  0.7976  1.9030  1.2064
   29phy    C12  781   0.822   4.436  -0.301 -0.1959 -0.2427  0.0986
   29phy    O11  782   0.876   4.466  -0.429 -0.4673 -0.3082 -0.4335
   29phy    H1A  783   0.888   4.558  -0.437 -1.2891  0.0500  1.9679
   30phy    C35  784   0.852   3.912   1.263 -0.9392 -0.2559 -0.3385
   30phy    C33  785   0.796   3.968   1.394  0.1822  0.2898  0.0669
   30phy    C34  786   0.860   3.906   1.511 -0.5091 -0.5399 -0.1110
   30phy    C32  787   0.786   4.121   1.387 -0.1036 -0.5272  0.3548
   30phy    C31  788   0.653   4.179   1.345 -0.1197  0.2539  0.3361
   30phy    C30  789   0.656   4.330   1.346  0.2487 -0.1988 -0.4147
   30phy    C28  790   0.525   4.395   1.293  0.1260  0.0266 -0.1055
   30phy    C29  791   0.439   4.451   1.407 -0.0049 -0.1215 -0.0771
   30phy    C27  792   0.569   4.518   1.204  0.4396  0.1598  0.0286
   30phy    C26  793   0.508   4.525   1.062 -0.4899 -0.1366  0.3479
   30phy    C25  794   0.553   4.654   0.992  0.1659 -0.1314 -0.0568
   30phy    C23  795   0.499   4.688   0.851 -0.5593  0.5429  0.0664
   30phy    C24  796   0.504   4.841   0.829  0.2942  0.3468 -0.2305
   30phy    C22  797   0.578   4.606   0.739 -0.0303  0.2621  0.1004
   30phy    C21  798   0.476   4.533   0.648 -0.0187  0.6964  0.0505
   30phy    C20  799   0.533   4.445   0.534 -0.3881  0.6282  0.2651
   30phy    C18  800   0.437   4.361   0.442  0.4448 -0.0947  0.0520
   30phy    O01  801   0.344   4.285   0.520  0.0235 -0.2648  0.0553
   30phy    H01  802   0.346   4.313   0.609  0.6030 -2.2817  0.7279
   30phy    C19  803   0.528   4.253   0.376  0.0880  0.1016 -0.4154
   30phy    C13  804   0.348   4.443   0.333 -0.1252  0.1649 -0.4106
   30phy     H3  805   0.276   4.500   0.397  0.7479  0.5210  0.2815
   30phy    O33  806   0.407   4.551   0.259  0.3864 -0.1286  0.7366
   30phy    H1B  807   0.401   4.628   0.314  1.3145 -0.2738  1.0566
   30phy    C12  808   0.215   4.392   0.261  0.2834  0.2399 -0.4535
   30phy    O11  809   0.215   4.353   0.126  0.1855 -0.3573 -0.0587
   30phy    H1A  810   0.231   4.261   0.119  2.7951 -0.0312  0.5276
   31phy    C35  811   1.226   0.356   2.281  0.4030 -0.6953 -0.5970
   31phy    C33  812   1.344   0.389   2.364 -0.2506  0.3271  0.0721
   31phy    C34  813   1.405   0.257   2.406  0.3596 -0.4247  0.0355
   31phy    C32  814   1.443   0.487   2.293 -0.0033 -0.0977 -0.3632
   31phy    C31  815   1.514   0.586   2.386 -0.2122  0.3438  0.3088
   31phy    C30  816   1.622   0.668   2.315 -0.1678 -0.0948 -0.4297
   31phy    C28  817   1.672   0.796   2.386 -0.1967 -0.3825 -0.3048
   31phy    C29  818   1.812   0.821   2.333 -0.3646  0.1107 -0.6693
   31phy    C27  819   1.581   0.915   2.362 -0.6412 -0.0730 -0.3467
   31phy    C26  820   1.600   1.034   2.461  0.0941  0.2883  0.3455
   31phy    C25  821   1.476   1.125   2.470  0.4290  0.4558 -0.0225
   31phy    C23  822   1.501   1.252   2.548  0.4093 -0.5777  0.3845
   31phy    C24  823   1.534   1.363   2.449  0.0297  0.3178  0.3806
   31phy    C22  824   1.378   1.293   2.630  0.2778 -0.2155  0.0236
   31phy    C21  825   1.388   1.255   2.777  0.4456  0.5620 -0.1016
   31phy    C20  826   1.281   1.329   2.856  0.9928 -0.4287 -0.0282
   31phy    C18  827   1.275   1.336   3.010  0.2464 -0.0512 -0.2621
   31phy    O01  828   1.407   1.332   3.061 -0.9559  0.2450  0.3822
   31phy    H01  829   1.444   1.414   3.035 -1.3705 -0.2869 -2.1885
   31phy    C19  830   1.219   1.478   3.037 -0.3344  0.2818 -0.1202
   31phy    C13  831   1.194   1.208   3.070  0.3689  0.7841 -0.6015
   31phy     H3  832   1.235   1.114   3.025 -2.3678 -0.1743 -1.2630
   31phy    O33  833   1.058   1.199   3.026  0.3770 -0.1837  0.3767
   31phy    H1B  834   0.996   1.251   3.073 -0.4917 -1.5058  0.7412
   31phy    C12  835   1.204   1.183   3.227  0.0412  0.2658 -0.2250
   31phy    O11  836   1.098   1.109   3.274  0.6124  0.4724 -0.1538
   31phy    H1A  837   1.033   1.087   3.210  0.9180  0.5122 -0.4765
   32phy    C35  838   2.675   1.700   1.943  0.1098 -0.4504 -0.7488
   32phy    C33  839   2.538   1.693   1.883 -0.0581 -0.2874  0.2469
   32phy    C34  840   2.521   1.800   1.773  0.1516  0.1821  0.1085
   32phy    C32  841   2.517   1.549   1.827  0.0486  0.4261 -0.6061
   32phy    C31  842   2.374   1.500   1.804  0.5143  0.0022 -0.1202
   32phy    C30  843   2.362   1.351   1.768 -0.1919 -0.3286  0.1466
   32phy    C28  844   2.222   1.284   1.793 -0.6664 -0.0562  0.1116
   32phy    C29  845   2.196   1.168   1.693 -0.2519  0.7364  0.4145
   32phy    C27  846   2.206   1.235   1.936 -0.1227 -0.3393 -0.0164
   32phy    C26  847   2.069   1.256   2.003 -0.3494  0.1938 -0.2516
   32phy    C25  848   2.072   1.200   2.145  0.0235 -0.1407  0.0861
   32phy    C23  849   1.947   1.231   2.232 -0.1227  0.2518 -0.4846
   32phy    C24  850   1.822   1.154   2.192 -0.0899  0.2832 -0.2350
   32phy    C22  851   2.002   1.209   2.375 -0.1319 -0.1347 -0.0686
   32phy    C21  852   1.928   1.267   2.498 -0.1929 -0.4860 -0.1214
   32phy    C20  853   2.007   1.281   2.629 -0.5204 -0.1189  0.4016
   32phy    C18  854   1.942   1.336   2.760 -0.2682  0.3081 -0.6224
   32phy    O01  855   1.827   1.255   2.794  0.4983  0.3569 -0.1270
   32phy    H01  856   1.844   1.163   2.799  0.8608  0.4574  0.9628
   32phy    C19  857   2.050   1.295   2.866 -0.6285  0.7928 -0.3251
   32phy    C13  858   1.908   1.493   2.765 -0.0491  0.3138 -0.0196
   32phy     H3  859   1.994   1.551   2.722 -0.7048  1.7508  0.5185
   32phy    O33  860   1.912   1.539   2.898  0.0940 -0.2145 -0.2430
   32phy    H1B  861   1.866   1.477   2.952  0.5838 -0.0755  0.3434
   32phy    C12  862   1.775   1.536   2.697  0.2003  0.3821 -0.2660
   32phy    O11  863   1.657   1.479   2.748 -0.0756  0.1430  0.2235
   32phy    H1A  864   1.680   1.388   2.747  0.7445  0.3403 -0.3445
   33phy    C35  865   1.020   0.756   2.105 -0.6487  0.0904  0.7339
   33phy    C33  866   1.146   0.784   2.191 -0.5739  0.2365 -0.1121
   33phy    C34  867   1.269   0.786   2.100 -0.2192 -0.3091 -0.1742
   33phy    C32  868   1.125   0.918   2.268  0.2637 -0.3311 -0.3877
   33phy    C31  869   1.033   0.915   2.390 -0.0374 -0.1675 -0.7907
   33phy    C30  870   0.999   1.057   2.439 -0.5946  0.5451 -0.2666
   33phy    C28  871   0.918   1.067   2.571  0.0499 -0.4925  0.3483
   33phy    C29  872   0.959   1.194   2.649  0.3966 -0.3574  0.1424
   33phy    C27  873   0.764   1.060   2.543  0.5609 -0.2802 -0.6323
   33phy    C26  874   0.694   0.994   2.666 -0.0975 -0.5287  0.1787
   33phy    C25  875   0.551   0.944   2.650  0.0320 -0.2789 -0.0604
   33phy    C23  876   0.482   0.887   2.773  0.3320 -0.3338  0.0340
   33phy    C24  877   0.354   0.968   2.803 -0.4614 -0.0259  0.4083
   33phy    C22  878   0.451   0.738   2.755  0.5442  0.0006  0.1105
   33phy    C21  879   0.478   0.650   2.880  0.4997  0.3991  0.2183
   33phy    C20  880   0.419   0.514   2.869 -0.3358  0.1781 -0.1351
   33phy    C18  881   0.485   0.399   2.955  0.3616  1.0847 -0.4433
   33phy    O01  882   0.518   0.435   3.092  0.0186 -0.1027 -0.3908
   33phy    H01  883   0.454   0.499   3.117 -2.2188 -0.9598 -3.2916
   33phy    C19  884   0.367   0.301   2.971 -0.4563  0.6452  0.2624
   33phy    C13  885   0.607   0.317   2.887  0.5553  0.2213 -0.5380
   33phy     H3  886   0.576   0.286   2.784  0.2834 -1.9188  0.1333
   33phy    O33  887   0.632   0.191   2.951  0.1392 -0.3972 -0.0545
   33phy    H1B  888   0.655   0.212   3.039 -1.4028  2.8719 -0.2779
   33phy    C12  889   0.745   0.395   2.895 -0.0524  0.1483 -0.0050
   33phy    O11  890   0.782   0.431   3.026 -0.0016 -0.6342 -0.0593
   33phy    H1A  891   0.709   0.436   3.084  0.1436 -0.5681  0.1218
   34phy    C35  892   4.192   3.374   0.717  0.0019  0.3008 -0.2829
   34phy    C33  893   4.251   3.249   0.778 -0.7225 -0.3495 -0.3673
   34phy    C34  894   4.390   3.285   0.826  0.1085  0.1069 -0.3333
   34phy    C32  895   4.172   3.197   0.899  0.2281  0.1293  0.6391
   34phy    C31  896   4.092   3.069   0.869 -0.0398 -0.5627 -0.2450
   34phy    C30  897   4.018   3.013   0.993 -0.2688  0.2048 -0.2338
   34phy    C28  898   3.906   2.910   0.960 -0.1132 -0.3538  0.2794
   34phy    C29  899   3.901   2.813   1.075 -0.3988 -0.0541  0.2462
   34phy    C27  900   3.767   2.971   0.937 -0.0472  0.0737  0.1852
   34phy    C26  901   3.706   2.961   0.796  0.2214 -0.0127  0.0120
   34phy    C25  902   3.566   3.009   0.801  0.2398  0.1158  0.2126
   34phy    C23  903   3.486   3.007   0.668  0.0005 -0.1628 -0.1769
   34phy    C24  904   3.428   2.865   0.630 -0.5409 -0.2360 -0.3174
   34phy    C22  905   3.375   3.113   0.673 -0.3233 -0.0313  0.1477
   34phy    C21  906   3.403   3.230   0.582  0.6084  0.1906 -0.0455
   34phy    C20  907   3.305   3.346   0.596 -0.3294  0.0957  0.3122
   34phy    C18  908   3.318   3.465   0.500 -0.0331 -0.2813 -0.1442
   34phy    O01  909   3.456   3.500   0.491 -0.5142 -0.2099  0.2588
   34phy    H01  910   3.487   3.500   0.580 -0.8940  2.5177  0.4743
   34phy    C19  911   3.242   3.582   0.571 -0.0628  0.1519  0.0244
   34phy    C13  912   3.258   3.431   0.356 -0.2141  0.1556  0.4149
   34phy     H3  913   3.318   3.345   0.316 -1.8048 -0.5653 -0.5348
   34phy    O33  914   3.128   3.359   0.356  0.2818 -0.2757 -0.7440
   34phy    H1B  915   3.126   3.307   0.278 -1.0399  0.8067 -1.4743
   34phy    C12  916   3.298   3.502   0.219  0.7165 -0.2338  0.5611
   34phy    O11  917   3.213   3.612   0.189 -0.3220  0.2835 -0.2391
   34phy    H1A  918   3.131   3.576   0.161 -0.3478  0.6276 -0.6144
   35phy    C35  919   1.701   1.448   1.925 -0.2363  0.3500  0.5281
   35phy    C33  920   1.550   1.413   1.940  0.1488  0.0576 -0.0726
   35phy    C34  921   1.511   1.374   2.085  0.1958  0.3136 -0.1123
   35phy    C32  922   1.463   1.528   1.893  0.2519 -0.2137  0.5095
   35phy    C31  923   1.336   1.486   1.818 -0.0024 -0.6253  0.1364
   35phy    C30  924   1.261   1.608   1.764  0.2180 -0.5347 -0.1094
   35phy    C28  925   1.111   1.596   1.733  0.5609  0.2375 -0.0337
   35phy    C29  926   1.026   1.650   1.847  0.2038 -0.2115  0.0332
   35phy    C27  927   1.073   1.661   1.595  0.1697 -0.2723 -0.1670
   35phy    C26  928   1.049   1.569   1.469 -0.0111  0.2278  0.0438
   35phy    C25  929   1.017   1.653   1.344 -0.0466 -0.3399 -0.5000
   35phy    C23  930   1.025   1.587   1.208 -0.2269  0.4271  0.2876
   35phy    C24  931   0.928   1.651   1.111 -0.4004 -0.3153  0.2576
   35phy    C22  932   1.174   1.574   1.148  0.1489 -0.7330  0.4598
   35phy    C21  933   1.195   1.465   1.045 -0.0341  0.2111 -0.4040
   35phy    C20  934   1.348   1.447   1.014  0.4181 -0.2873  0.3125
   35phy    C18  935   1.388   1.330   0.913  0.5280 -0.5504  0.0345
   35phy    O01  936   1.332   1.210   0.959 -0.2221  0.1585 -0.1610
   35phy    H01  937   1.348   1.206   1.051 -2.2516  1.9510  0.3667
   35phy    C19  938   1.542   1.321   0.936  0.1967 -0.1095 -0.3422
   35phy    C13  939   1.340   1.341   0.759 -0.4749  0.3875  0.4123
   35phy     H3  940   1.228   1.331   0.767 -0.3768 -1.1138  0.0871
   35phy    O33  941   1.346   1.462   0.680  0.0596  0.3070 -0.3447
   35phy    H1B  942   1.264   1.472   0.635 -1.6704  2.9958  2.9747
   35phy    C12  943   1.334   1.213   0.667  0.2044  0.1479 -0.3537
   35phy    O11  944   1.439   1.188   0.577  0.2060 -0.3153  0.0343
   35phy    H1A  945   1.468   1.270   0.542 -1.9510  0.0050 -1.2292
   36phy    C35  946   2.412   1.698   2.960 -0.3781 -0.1149 -0.1238
   36phy    C33  947   2.405   1.766   2.824 -0.3000 -0.0221 -0.6057
   36phy    C34  948   2.547   1.828   2.796 -0.1892  0.0772 -0.2584
   36phy    C32  949   2.349   1.675   2.723  0.3053  0.0389 -0.0656
   36phy    C31  950   2.289   1.744   2.603  0.0221  0.3922 -0.2609
   36phy    C30  951   2.244   1.652   2.489  0.0147  0.5174  0.3131
   36phy    C28  952   2.191   1.731   2.368 -0.0902 -0.3926 -0.2079
   36phy    C29  953   2.281   1.708   2.251  0.1711  0.1275 -0.3759
   36phy    C27  954   2.053   1.678   2.328 -0.0913 -0.4520 -0.0485
   36phy    C26  955   1.949   1.784   2.299 -0.0687  0.5661  0.3260
   36phy    C25  956   1.824   1.728   2.226  0.2172  0.1292 -0.4353
   36phy    C23  957   1.697   1.818   2.233 -0.3139 -0.5926  0.2121
   36phy    C24  958   1.627   1.813   2.099  0.5451  0.4916 -0.0363
   36phy    C22  959   1.597   1.784   2.349 -0.3895 -0.4296 -0.3552
   36phy    C21  960   1.606   1.883   2.462  0.1814 -0.1406 -0.1104
   36phy    C20  961   1.550   1.819   2.586  0.2736 -0.2202 -0.3698
   36phy    C18  962   1.544   1.897   2.723  0.2778  0.0427 -0.0182
   36phy    O01  963   1.486   2.030   2.707 -0.2860  0.3524 -0.3196
   36phy    H01  964   1.403   2.025   2.665 -0.5572 -0.5002  0.2910
   36phy    C19  965   1.424   1.811   2.785  0.0939 -0.3579  0.0065
   36phy    C13  966   1.680   1.903   2.804 -0.7039  0.4765 -0.2821
   36phy     H3  967   1.714   1.797   2.816 -0.6375  0.7172  2.0281
   36phy    O33  968   1.657   1.939   2.938 -0.4840  0.1462 -0.0386
   36phy    H1B  969   1.623   2.026   2.944 -0.0983  0.2616  0.5845
   36phy    C12  970   1.801   1.982   2.745  0.3662 -0.5227 -0.1603
   36phy    O11  971   1.924   1.935   2.795 -0.7110 -0.4644 -0.4714
   36phy    H1A  972   1.990   1.988   2.755 -1.1939  0.4278 -0.1092
   37phy    C35  973   1.849   1.400   1.420  0.0718 -0.0752  0.3388
   37phy    C33  974   1.778   1.278   1.471  0.0327 -0.0310  0.1317
   37phy    C34  975   1.820   1.264   1.616 -0.2467 -0.0572  0.2749
   37phy    C32  976   1.630   1.304   1.449  0.7154 -0.0603 -0.3532
   37phy    C31  977   1.558   1.171   1.432  0.3269 -0.0746 -0.1259
   37phy    C30  978   1.412   1.200   1.397  0.4171  0.3040 -0.0374
   37phy    C28  979   1.323   1.073   1.393 -0.2279  0.5232  0.0577
   37phy    C29  980   1.276   1.018   1.530  0.5719 -0.0806  0.4496
   37phy    C27  981   1.202   1.109   1.306  0.7350 -0.0419 -0.0970
   37phy    C26  982   1.135   1.011   1.205  0.2834  0.0404 -0.1615
   37phy    C25  983   1.023   1.069   1.120  0.2995 -0.1141  0.1093
   37phy    C23  984   0.967   0.976   1.016  0.2277  0.2467  0.5154
   37phy    C24  985   0.831   0.925   1.061 -0.1179 -0.4180 -0.2411
   37phy    C22  986   0.932   1.053   0.888  0.3396  0.1893 -0.0715
   37phy    C21  987   0.967   0.987   0.755 -0.5695  0.5131  0.6815
   37phy    C20  988   0.876   1.043   0.643  0.1528 -0.3900 -0.2125
   37phy    C18  989   0.925   1.033   0.496 -0.0412  0.3533 -0.4291
   37phy    O01  990   1.059   1.095   0.480 -0.7244  0.3312  0.0880
   37phy    H01  991   1.084   1.085   0.391 -0.9152 -0.1134  0.0795
   37phy    C19  992   0.832   1.133   0.421  0.0697 -0.1207  0.7263
   37phy    C13  993   0.913   0.881   0.433  0.1091 -0.0518 -0.1236
   37phy     H3  994   0.845   0.828   0.504  0.1955 -0.0099 -0.0099
   37phy    O33  995   0.842   0.849   0.313  0.7385 -0.2014 -0.2345
   37phy    H1B  996   0.890   0.890   0.244  1.3363  2.5697  1.6474
   37phy    C12  997   1.030   0.778   0.469  0.2587 -0.2453 -0.5191
   37phy    O11  998   1.131   0.756   0.373  0.2988 -0.0031 -0.2352
   37phy    H1A  999   1.088   0.722   0.297 -0.0606 -0.5984  0.2293
   38phy    C35 1000   0.887   1.122   1.806 -0.1273  0.0280  0.0186
   38phy    C33 1001   0.997   1.125   1.908  0.2385  0.4864 -0.7474
   38phy    C34 1002   1.127   1.067   1.852 -0.3365  0.1028 -0.5017
   38phy    C32 1003   1.003   1.265   1.965  0.5033  0.0039 -0.0134
   38phy    C31 1004   1.067   1.286   2.104 -0.2942 -0.2745  0.3388
   38phy    C30 1005   1.079   1.435   2.142 -0.3418  0.6904 -0.4046
   38phy    C28 1006   1.130   1.460   2.285  0.0940 -0.0931  0.2407
   38phy    C29 1007   1.267   1.524   2.273  0.0557 -0.2026 -0.0665
   38phy    C27 1008   1.034   1.549   2.366  0.5153  0.0604 -0.0983
   38phy    C26 1009   1.050   1.540   2.518 -0.4537 -0.2788  0.3618
   38phy    C25 1010   0.968   1.651   2.584 -0.1643 -0.5127  0.0472
   38phy    C23 1011   0.988   1.657   2.736  0.9875 -0.2559 -0.0675
   38phy    C24 1012   1.035   1.797   2.774  0.2981 -0.0950 -0.6302
   38phy    C22 1013   0.860   1.628   2.818 -0.5217 -0.7853  0.1682
   38phy    C21 1014   0.872   1.494   2.895  0.5520 -0.2553  0.0895
   38phy    C20 1015   0.745   1.478   2.988 -0.1722 -0.0673 -0.2289
   38phy    C18 1016   0.742   1.356   3.093 -0.1173  0.0494 -0.0261
   38phy    O01 1017   0.869   1.345   3.161 -0.0271 -0.0670 -0.0385
   38phy    H01 1018   0.870   1.399   3.237 -0.8518 -0.4437  0.2463
   38phy    C19 1019   0.633   1.398   3.195  0.3106 -0.0653  0.0027
   38phy    C13 1020   0.704   1.218   3.018  0.0765 -0.4644 -0.3864
   38phy     H3 1021   0.768   1.210   2.926 -0.9613  0.0182 -1.1757
   38phy    O33 1022   0.576   1.228   2.953 -0.1069 -0.0534  0.5526
   38phy    H1B 1023   0.588   1.225   2.860 -0.0925  0.2970  0.5442
   38phy    C12 1024   0.718   1.080   3.092  0.4551  0.3240 -0.5926
   38phy    O11 1025   0.852   1.056   3.132 -0.0120 -0.0598 -0.4022
   38phy    H1A 1026   0.899   1.051   3.051 -0.8571  0.7044 -0.9497
   39phy    C35 1027   0.223   2.916   1.147  0.5624  0.2265 -0.0251
   39phy    C33 1028   0.365   2.856   1.160 -0.0872 -0.0928  0.7374
   39phy    C34 1029   0.422   2.799   1.030  0.3536 -0.2147  0.2286
   39phy    C32 1030   0.465   2.958   1.222 -0.1357  0.0061 -0.1357
   39phy    C31 1031   0.562   2.909   1.331  0.4198  0.5417  0.1608
   39phy    C30 1032   0.627   3.021   1.412  0.1651 -0.0677 -0.1134
   39phy    C28 1033   0.713   2.977   1.533  0.7846  0.2306 -0.4386
   39phy    C29 1034   0.857   2.931   1.507  0.3116  0.3368 -0.5181
   39phy    C27 1035   0.702   3.086   1.642 -0.0943  0.5101 -0.6909
   39phy    C26 1036   0.688   3.043   1.793  0.1756  0.2927  0.4816
   39phy    C25 1037   0.631   3.148   1.884  0.0537 -0.5462 -0.0860
   39phy    C23 1038   0.618   3.087   2.028  0.2209 -0.2598 -0.2516
   39phy    C24 1039   0.737   3.105   2.120 -0.6156  0.0844 -0.7763
   39phy    C22 1040   0.493   3.145   2.103  0.1707  0.5773  0.6797
   39phy    C21 1041   0.418   3.066   2.207  0.2500  0.3897  0.0870
   39phy    C20 1042   0.311   3.148   2.275  0.3904 -0.3858 -0.2191
   39phy    C18 1043   0.215   3.089   2.381 -0.6765 -0.0574 -0.4944
   39phy    O01 1044   0.296   3.051   2.490  0.4268  0.3803 -0.2296
   39phy    H01 1045   0.366   2.997   2.460  1.1657  1.4181 -0.4148
   39phy    C19 1046   0.144   3.219   2.426 -0.3550 -0.1352 -0.0691
   39phy    C13 1047   0.107   2.972   2.350 -0.0256  0.2022 -0.2226
   39phy     H3 1048   0.042   3.004   2.264 -1.6448  0.3026  0.9935
   39phy    O33 1049   0.007   2.962   2.453 -0.2517 -0.2962  0.4704
   39phy    H1B 1050   0.045   2.956   2.539 -1.1653  2.2256  1.1521
   39phy    C12 1051   0.160   2.830   2.323  0.1497  0.2569 -0.1645
   39phy    O11 1052   0.223   2.778   2.435  0.5853 -0.1081 -0.5169
   39phy    H1A 1053   0.172   2.743   2.505  0.9672 -0.5906 -0.4748
   40phy    C35 1054   0.886   4.781   2.118  0.0356 -0.4441  0.3436
   40phy    C33 1055   0.810   4.807   1.987 -0.5832  0.2058  0.6777
   40phy    C34 1056   0.692   4.899   2.022  0.4790 -0.1793 -0.4407
   40phy    C32 1057   0.897   4.890   1.895 -0.4918 -0.0828 -0.4081
   40phy    C31 1058   0.984   4.821   1.797  0.6775 -0.1451 -0.2329
   40phy    C30 1059   1.087   4.919   1.728 -0.1943  0.2590  0.2839
   40phy    C28 1060   1.197   4.843   1.646  0.0776 -0.3338 -0.3453
   40phy    C29 1061   1.148   4.765   1.519 -0.4888  0.0008  0.1878
   40phy    C27 1062   1.310   4.939   1.609  0.2173 -0.2825  0.1017
   40phy    C26 1063   1.443   4.898   1.673 -0.1433  0.5128  0.0578
   40phy    C25 1064   1.555   4.998   1.662  0.9772  0.1589  0.9657
   40phy    C23 1065   1.682   4.958   1.733  0.5344  0.0171 -0.4016
   40phy    C24 1066   1.796   5.013   1.652  0.2608  0.0347  0.2571
   40phy    C22 1067   1.683   5.023   1.873 -0.4606 -0.2314 -0.4589
   40phy    C21 1068   1.741   4.930   1.983 -0.3653  0.2152 -0.0291
   40phy    C20 1069   1.734   5.015   2.110 -0.1255  0.1422  0.2355
   40phy    C18 1070   1.811   4.962   2.236  0.0622  0.3858  0.2359
   40phy    O01 1071   1.952   4.940   2.208  0.3673  0.6737 -0.1912
   40phy    H01 1072   1.966   4.941   2.116 -1.8381 -2.7506 -0.7268
   40phy    C19 1073   1.804   5.088   2.319 -0.1737 -0.2409  0.3926
   40phy    C13 1074   1.739   4.839   2.317  0.0858 -0.7580 -0.3497
   40phy     H3 1075   1.630   4.859   2.327  0.1023 -0.9329  0.1943
   40phy    O33 1076   1.783   4.835   2.457  0.1192  0.2827  0.1648
   40phy    H1B 1077   1.873   4.807   2.454 -0.2253 -0.8341 -0.3024
   40phy    C12 1078   1.748   4.698   2.252  0.2101  0.0213 -0.0844
   40phy    O11 1079   1.873   4.636   2.261 -0.2728  0.1862  0.2010
   40phy    H1A 1080   1.873   4.547   2.231  0.5969  0.3475 -0.3105
   41phy    C35 1081   0.587   2.458   1.479  0.4711 -0.4311  0.5986
   41phy    C33 1082   0.712   2.446   1.395  0.2714  0.1096  0.0420
   41phy    C34 1083   0.691   2.506   1.260 -0.2731  0.1493  0.3772
   41phy    C32 1084   0.833   2.505   1.472 -0.0044  0.6783 -0.0653
   41phy    C31 1085   0.946   2.412   1.504 -0.4993 -0.3538  0.0535
   41phy    C30 1086   1.072   2.479   1.566  0.1622 -0.2204 -0.3959
   41phy    C28 1087   1.178   2.390   1.636  0.0899  0.1941 -0.3683
   41phy    C29 1088   1.277   2.335   1.534 -0.1040  0.2487 -0.1421
   41phy    C27 1089   1.255   2.479   1.733 -0.1756  0.2543 -0.0761
   41phy    C26 1090   1.269   2.418   1.877 -0.2663  0.6989 -0.0245
   41phy    C25 1091   1.335   2.503   1.981 -0.1327 -0.3210 -0.2914
   41phy    C23 1092   1.355   2.469   2.132 -0.4254  0.4665  0.0381
   41phy    C24 1093   1.444   2.580   2.186  0.3546  0.1544  0.3291
   41phy    C22 1094   1.225   2.455   2.214  0.5172  0.1128  0.0865
   41phy    C21 1095   1.231   2.377   2.349  0.5117 -0.0647  0.5428
   41phy    C20 1096   1.098   2.380   2.419  0.9661 -0.3729  0.1870
   41phy    C18 1097   1.089   2.327   2.568 -0.1188 -0.2838  0.0522
   41phy    O01 1098   1.211   2.361   2.636  0.3703 -0.1904  0.1691
   41phy    H01 1099   1.257   2.290   2.676 -0.8240 -0.0538  1.8927
   41phy    C19 1100   0.991   2.424   2.632 -0.3964  0.0836  0.3716
   41phy    C13 1101   1.038   2.174   2.578 -0.0209  0.3811  0.4279
   41phy     H3 1102   0.951   2.154   2.509 -0.3260 -0.1954  0.9668
   41phy    O33 1103   0.983   2.128   2.707  0.3082 -0.1609  0.4528
   41phy    H1B 1104   0.890   2.137   2.718  0.6355  2.3913  1.9079
   41phy    C12 1105   1.152   2.068   2.539  0.2486  0.3792  0.0321
   41phy    O11 1106   1.244   2.045   2.634  0.1942 -0.1910 -0.0505
   41phy    H1A 1107   1.192   2.027   2.710  0.2497 -1.1451 -0.2303
   42phy    C35 1108   0.628   0.592   1.579 -0.3043 -0.2562 -0.0142
   42phy    C33 1109   0.548   0.714   1.609  0.5207 -0.1821  0.0040
   42phy    C34 1110   0.576   0.766   1.746 -0.0322 -0.3863 -0.3015
   42phy    C32 1111   0.577   0.825   1.503 -0.1716 -0.1849 -0.4360
   42phy    C31 1112   0.479   0.804   1.382  0.0393 -0.3141  0.4733
   42phy    C30 1113   0.500   0.907   1.262  0.5198 -0.2818 -0.2030
   42phy    C28 1114   0.394   0.886   1.152 -0.2706  0.3638  0.0671
   42phy    C29 1115   0.275   0.978   1.167 -0.7780  0.1685 -0.0498
   42phy    C27 1116   0.462   0.900   1.011 -0.1518  0.1750 -0.1189
   42phy    C26 1117   0.455   0.771   0.921 -0.0742 -0.4929  0.0421
   42phy    C25 1118   0.526   0.797   0.786 -0.3301 -0.2180  0.7186
   42phy    C23 1119   0.551   0.681   0.687  0.3250  0.2139 -0.0811
   42phy    C24 1120   0.532   0.730   0.549  0.1515  0.1414 -0.3484
   42phy    C22 1121   0.692   0.622   0.712  0.0026  0.4663  0.0198
   42phy    C21 1122   0.716   0.471   0.689  0.2781  0.2443 -0.0706
   42phy    C20 1123   0.859   0.434   0.712 -0.7408  0.2425  0.1150
   42phy    C18 1124   0.906   0.292   0.682 -0.2532  0.0834 -0.2665
   42phy    O01 1125   0.831   0.196   0.765  0.7878 -0.6652 -0.2838
   42phy    H01 1126   0.776   0.237   0.829  0.5130 -0.9365 -0.3433
   42phy    C19 1127   1.047   0.303   0.745  0.4942  0.4543  0.1767
   42phy    C13 1128   0.906   0.246   0.529  0.4189 -0.4380  0.0339
   42phy     H3 1129   0.798   0.251   0.498  0.9727 -0.5854 -2.1175
   42phy    O33 1130   0.952   0.336   0.424 -0.1711 -0.0272 -0.6553
   42phy    H1B 1131   1.037   0.310   0.394  0.7667 -0.1753  1.8518
   42phy    C12 1132   0.910   0.098   0.474  0.0974 -0.3860  0.4444
   42phy    O11 1133   1.035   0.054   0.437  0.0453 -0.6142 -0.1950
   42phy    H1A 1134   1.085   0.130   0.418 -0.1330 -0.1830  0.9820
   43phy    C35 1135   0.811   0.609   2.590 -0.0695  0.2605  0.2997
   43phy    C33 1136   0.764   0.568   2.452 -0.0842 -0.1184  0.1837
   43phy    C34 1137   0.891   0.515   2.373 -0.0638 -0.1636  0.0668
   43phy    C32 1138   0.661   0.451   2.449  0.2169 -0.2057  0.1101
   43phy    C31 1139   0.514   0.495   2.421  0.0762 -0.0746 -0.5165
   43phy    C30 1140   0.421   0.381   2.460  0.1653  0.2811  0.4244
   43phy    C28 1141   0.275   0.390   2.416 -0.2949 -0.8711  0.0769
   43phy    C29 1142   0.263   0.318   2.283  0.1785  0.0607 -0.4802
   43phy    C27 1143   0.170   0.328   2.516 -0.2078  0.1956 -0.2811
   43phy    C26 1144   0.104   0.433   2.605  0.0012  0.0989  0.2190
   43phy    C25 1145  -0.015   0.389   2.685  0.0562  0.0202 -0.2951
   43phy    C23 1146  -0.067   0.498   2.781 -0.3585 -0.2671 -0.2963
   43phy    C24 1147  -0.213   0.531   2.747  0.0714  0.0445 -0.1372
   43phy    C22 1148  -0.032   0.479   2.932  0.1503  0.0379 -0.6473
   43phy    C21 1149   0.046   0.592   3.007  0.1054 -0.0019  0.3949
   43phy    C20 1150   0.089   0.551   3.145 -0.4917  0.1656 -0.1275
   43phy    C18 1151   0.142   0.662   3.248  0.5681  0.8115 -0.0489
   43phy    O01 1152   0.043   0.764   3.251 -0.0241 -0.4754 -0.5372
   43phy    H01 1153  -0.031   0.717   3.284  1.4879 -1.6630  1.4454
   43phy    C19 1154   0.138   0.589   3.385 -0.8325  0.2310 -0.0904
   43phy    C13 1155   0.284   0.732   3.203 -0.5256  0.1365  0.6232
   43phy     H3 1156   0.279   0.770   3.097 -0.2512 -0.1180  0.5153
   43phy    O33 1157   0.386   0.626   3.192 -0.3098  0.3485  0.5096
   43phy    H1B 1158   0.468   0.660   3.222  0.7205 -0.4443 -1.2363
   43phy    C12 1159   0.339   0.849   3.289 -0.1070 -0.0757 -0.6322
   43phy    O11 1160   0.461   0.910   3.267  0.1271  0.1305  0.4714
   43phy    H1A 1161   0.531   0.851   3.287  1.5033  1.0645 -1.2874
   44phy    C35 1162   2.150   1.883   1.654  0.5904 -0.0917  0.0736
   44phy    C33 1163   2.062   1.776   1.596  0.0224 -0.4631 -0.5596
   44phy    C34 1164   2.058   1.667   1.700 -0.1706 -0.1604  0.1941
   44phy    C32 1165   1.925   1.825   1.557  0.5471 -0.6070 -0.3770
   44phy    C31 1166   1.844   1.749   1.453 -0.1789  0.3912  0.0410
   44phy    C30 1167   1.706   1.820   1.433 -0.0557  0.0276  0.6216
   44phy    C28 1168   1.606   1.763   1.328 -0.3636  0.1514  0.1044
   44phy    C29 1169   1.525   1.657   1.403 -0.0745 -0.2555  0.0399
   44phy    C27 1170   1.529   1.868   1.248  0.1892  0.4022 -0.2748
   44phy    C26 1171   1.501   1.829   1.108  0.1380  0.3036 -0.0258
   44phy    C25 1172   1.434   1.939   1.018  0.5550  0.1526  0.2590
   44phy    C23 1173   1.379   1.881   0.882  0.2529  0.5403 -0.1234
   44phy    C24 1174   1.251   1.959   0.847 -0.4543  0.1337 -0.5392
   44phy    C22 1175   1.489   1.889   0.771  0.4947  0.2666 -0.4691
   44phy    C21 1176   1.478   1.779   0.669 -0.4219  0.3115  0.1584
   44phy    C20 1177   1.596   1.772   0.577 -0.4101  0.2203  0.5231
   44phy    C18 1178   1.612   1.644   0.487 -0.3115 -0.5817 -0.2233
   44phy    O01 1179   1.607   1.529   0.580  0.2344 -0.2917 -0.0161
   44phy    H01 1180   1.518   1.520   0.607  0.3255 -0.9470  0.0892
   44phy    C19 1181   1.758   1.662   0.431 -0.1580  0.1657 -0.2091
   44phy    C13 1182   1.504   1.620   0.373  0.3417 -0.4234  0.2280
   44phy     H3 1183   1.408   1.610   0.430 -0.3548 -2.8261 -1.2237
   44phy    O33 1184   1.467   1.731   0.294  0.2212 -0.8881  0.3521
   44phy    H1B 1185   1.532   1.750   0.229 -0.6899  1.6320  0.0634
   44phy    C12 1186   1.470   1.486   0.299 -0.2001 -0.4635 -0.0907
   44phy    O11 1187   1.507   1.365   0.361 -0.6747  0.3134 -0.0279
   44phy    H1A 1188   1.555   1.314   0.299 -0.6827  1.9918 -1.4888
   45phy    C35 1189   1.545   2.759   1.700  0.0937 -0.5524 -0.2988
   45phy    C33 1190   1.481   2.798   1.568 -0.0495 -0.6938 -0.1512
   45phy    C34 1191   1.510   2.681   1.466 -0.1562  0.0766 -0.0963
   45phy    C32 1192   1.335   2.845   1.580  0.1850  0.0073  0.0673
   45phy    C31 1193   1.326   2.982   1.645  0.2585 -0.0761  0.1510
   45phy    C30 1194   1.189   3.042   1.629 -0.0543 -0.7706 -0.1357
   45phy    C28 1195   1.166   3.164   1.722 -0.0328 -1.0690 -0.2825
   45phy    C29 1196   1.090   3.274   1.648 -0.7671  0.0012  0.0432
   45phy    C27 1197   1.087   3.127   1.850 -0.3576 -0.2345  0.4875
   45phy    C26 1198   1.161   3.166   1.981 -0.0892  0.5706  0.6734
   45phy    C25 1199   1.076   3.147   2.106 -0.6668  0.2892 -0.1706
   45phy    C23 1200   1.142   3.190   2.239 -0.1264  0.0480 -0.6306
   45phy    C24 1201   1.093   3.332   2.269  0.4844 -0.0901  0.1415
   45phy    C22 1202   1.083   3.095   2.351 -0.3090  0.0127 -0.3769
   45phy    C21 1203   1.179   3.014   2.439 -0.0433  0.0314  0.3152
   45phy    C20 1204   1.095   2.938   2.536 -0.0935 -0.6497  0.1787
   45phy    C18 1205   1.178   2.852   2.649  0.1357  0.4150  0.2255
   45phy    O01 1206   1.260   2.945   2.722  0.2701 -0.3156 -0.0277
   45phy    H01 1207   1.229   3.034   2.729 -1.0259 -0.7406  0.0713
   45phy    C19 1208   1.062   2.825   2.750 -0.5514  0.2798  0.0279
   45phy    C13 1209   1.266   2.725   2.608 -0.5816 -0.2280 -0.0486
   45phy     H3 1210   1.214   2.668   2.527 -1.5979 -0.2104  0.5867
   45phy    O33 1211   1.270   2.627   2.704 -0.1593 -0.2412 -0.7832
   45phy    H1B 1212   1.260   2.540   2.669  0.6334 -0.2165 -1.0822
   45phy    C12 1213   1.409   2.756   2.554  0.1695 -0.0302 -0.3373
   45phy    O11 1214   1.491   2.826   2.645 -0.2104  0.1314 -0.7153
   45phy    H1A 1215   1.431   2.881   2.692 -0.2752  0.2353 -0.9164
   46phy    C35 1216   1.507   2.953   2.224  0.0504 -0.4207 -0.1957
   46phy    C33 1217   1.618   2.989   2.122  0.7651 -0.3670 -0.2271
   46phy    C34 1218   1.660   2.866   2.035 -0.3258  0.0687 -0.5897
   46phy    C32 1219   1.564   3.095   2.022 -0.5937  0.5534 -0.2059
   46phy    C31 1220   1.594   3.240   2.064  0.1189  0.0048  0.3533
   46phy    C30 1221   1.509   3.326   1.971  0.6673 -0.0101 -0.1791
   46phy    C28 1222   1.532   3.477   1.987 -0.7104  0.0756 -0.1965
   46phy    C29 1223   1.532   3.550   1.853  0.1840 -0.2199 -0.6147
   46phy    C27 1224   1.439   3.546   2.092 -0.4152 -0.2613  0.2130
   46phy    C26 1225   1.508   3.656   2.172  0.1105 -0.1162 -0.2220
   46phy    C25 1226   1.432   3.711   2.297 -0.5495  0.1773 -0.1055
   46phy    C23 1227   1.483   3.839   2.369  0.2913 -0.4803 -0.9161
   46phy    C24 1228   1.429   3.966   2.305 -0.4961  0.4828  0.1115
   46phy    C22 1229   1.447   3.825   2.519  0.8625  0.5950  0.5759
   46phy    C21 1230   1.543   3.884   2.619  0.4449 -0.1124  0.5263
   46phy    C20 1231   1.464   3.902   2.749 -0.1519  0.2882  0.1361
   46phy    C18 1232   1.527   3.935   2.888  0.5306 -0.4706 -0.4147
   46phy    O01 1233   1.630   4.024   2.858 -0.2659 -0.4172  0.3139
   46phy    H01 1234   1.699   3.978   2.814  0.9437  1.8197 -0.2323
   46phy    C19 1235   1.415   4.012   2.957 -0.1245  0.1098 -0.1338
   46phy    C13 1236   1.584   3.804   2.961  0.3644  0.1681 -0.2576
   46phy     H3 1237   1.663   3.749   2.903 -0.2291 -1.9864  0.8592
   46phy    O33 1238   1.481   3.707   2.965  0.8189  0.0055  0.0278
   46phy    H1B 1239   1.504   3.624   2.928 -0.4414  0.0281 -0.8756
   46phy    C12 1240   1.664   3.816   3.098  0.3854  0.2864 -0.5410
   46phy    O11 1241   1.754   3.922   3.106  0.6978  0.2935 -0.3467
   46phy    H1A 1242   1.714   4.007   3.098  1.5188  0.6079 -1.2951
   47phy    C35 1243   3.939   2.398   1.492  0.2288 -0.4962  0.3336
   47phy    C33 1244   3.824   2.417   1.398 -0.2458  0.1318  1.1033
   47phy    C34 1245   3.745   2.290   1.388 -0.3775  0.1676 -0.2633
   47phy    C32 1246   3.740   2.539   1.440 -0.0798 -0.3808 -0.2719
   47phy    C31 1247   3.658   2.614   1.333 -0.0513  0.2074  0.2525
   47phy    C30 1248   3.583   2.731   1.394 -0.5824 -0.3246  0.6528
   47phy    C28 1249   3.460   2.782   1.318  0.0687 -0.5480  0.2086
   47phy    C29 1250   3.334   2.727   1.385 -0.0976  0.0601 -0.0639
   47phy    C27 1251   3.450   2.934   1.317 -0.1282 -0.4318 -0.5318
   47phy    C26 1252   3.409   2.995   1.185 -0.6034 -0.5034  0.2747
   47phy    C25 1253   3.378   3.148   1.193 -0.6300  0.0519 -0.0979
   47phy    C23 1254   3.297   3.211   1.075 -0.6935  0.1806 -0.5765
   47phy    C24 1255   3.149   3.217   1.110 -0.2285 -0.2160  0.1228
   47phy    C22 1256   3.353   3.353   1.063 -0.1512  0.1081 -0.1947
   47phy    C21 1257   3.480   3.369   0.967 -0.1865 -0.0076  0.2489
   47phy    C20 1258   3.540   3.513   0.965 -0.2008  0.4800 -0.1193
   47phy    C18 1259   3.682   3.541   0.905 -0.2471  0.3961  0.2270
   47phy    O01 1260   3.782   3.450   0.944  0.2492 -0.3947 -0.5590
   47phy    H01 1261   3.756   3.400   1.019 -0.0784  0.6053  0.0014
   47phy    C19 1262   3.722   3.677   0.974 -0.0583  0.0732 -0.2085
   47phy    C13 1263   3.678   3.547   0.743  0.0309 -0.6350 -0.4192
   47phy     H3 1264   3.660   3.441   0.712  0.1484 -0.3049 -1.6725
   47phy    O33 1265   3.561   3.607   0.682  0.5041 -0.4154 -0.0848
   47phy    H1B 1266   3.578   3.691   0.645  1.7725 -0.5541  0.1367
   47phy    C12 1267   3.805   3.558   0.646  0.3427 -0.3723  0.2076
   47phy    O11 1268   3.927   3.531   0.708  0.4887 -0.1657 -0.5656
   47phy    H1A 1269   3.911   3.492   0.792 -0.2693 -0.2434 -0.7454
   48phy    C35 1270   2.631   2.435   2.171  0.2807  0.5659 -0.2775
   48phy    C33 1271   2.598   2.287   2.157 -0.4671  0.1590  0.3078
   48phy    C34 1272   2.728   2.208   2.168  0.0428 -0.1595  0.2818
   48phy    C32 1273   2.493   2.242   2.261 -0.1939  0.4673  0.0237
   48phy    C31 1274   2.353   2.245   2.200 -0.2628  0.5277 -0.1881
   48phy    C30 1275   2.239   2.191   2.279 -0.2404  0.7070 -0.9574
   48phy    C28 1276   2.096   2.206   2.220  0.1995  0.5797 -0.2253
   48phy    C29 1277   2.049   2.113   2.111 -0.0762 -0.0955  0.1358
   48phy    C27 1278   2.006   2.200   2.347 -0.3646  0.1884  0.0971
   48phy    C26 1279   1.896   2.304   2.347 -0.1783  0.2526  0.0862
   48phy    C25 1280   1.801   2.287   2.465  0.0662  0.1924  0.4406
   48phy    C23 1281   1.693   2.398   2.484 -0.0598  0.0571  0.3794
   48phy    C24 1282   1.559   2.329   2.508 -0.5401  0.4691 -0.2914
   48phy    C22 1283   1.731   2.485   2.609  0.5767  0.4441 -0.0746
   48phy    C21 1284   1.778   2.624   2.574  0.5176  0.2743  0.1152
   48phy    C20 1285   1.794   2.708   2.703 -0.1526  0.3946  0.1199
   48phy    C18 1286   1.817   2.862   2.692 -0.2259 -0.0207  0.6192
   48phy    O01 1287   1.710   2.922   2.618  0.0279  0.4009 -0.3544
   48phy    H01 1288   1.637   2.863   2.623  1.2920 -1.0941  2.1792
   48phy    C19 1289   1.806   2.922   2.835 -0.1534 -0.2585  0.2414
   48phy    C13 1290   1.959   2.888   2.622 -0.1217 -0.3449 -0.3054
   48phy     H3 1291   1.980   2.816   2.538  0.8836  0.7402 -1.0236
   48phy    O33 1292   2.066   2.854   2.712  0.2271  0.4828 -0.2051
   48phy    H1B 1293   2.138   2.914   2.704  0.3243  0.4232  0.1675
   48phy    C12 1294   1.995   3.023   2.552 -0.0191 -0.0848 -0.4279
   48phy    O11 1295   2.014   3.133   2.637  0.2466 -0.3134  0.2023
   48phy    H1A 1296   1.959   3.206   2.616  0.3909  0.7412  2.9938
   49phy    C35 1297   1.632   2.202   1.887  0.4759  0.0648  0.3443
   49phy    C33 1298   1.720   2.225   1.759  0.0770  0.3442  0.5363
   49phy    C34 1299   1.626   2.205   1.639 -0.2289  0.5234 -0.1339
   49phy    C32 1300   1.766   2.371   1.750 -0.3203  0.3935  0.2957
   49phy    C31 1301   1.894   2.398   1.822 -0.2497 -0.2331  0.3108
   49phy    C30 1302   1.925   2.548   1.844  0.4600  0.6154 -0.2499
   49phy    C28 1303   2.060   2.563   1.917 -0.7926 -0.0975  0.4217
   49phy    C29 1304   2.172   2.602   1.824 -0.0341  0.0778 -0.4784
   49phy    C27 1305   2.048   2.655   2.042 -0.2019 -0.0884  0.1685
   49phy    C26 1306   2.141   2.611   2.157  0.1468  0.0693 -0.8489
   49phy    C25 1307   2.155   2.710   2.279 -0.2487  0.2967 -0.0099
   49phy    C23 1308   2.254   2.667   2.386 -0.1451 -0.0028 -0.2708
   49phy    C24 1309   2.354   2.778   2.427 -0.1059  0.1040  0.0240
   49phy    C22 1310   2.178   2.608   2.511 -0.4971  0.0755 -0.2942
   49phy    C21 1311   2.256   2.499   2.593 -0.1277  0.2393 -0.3057
   49phy    C20 1312   2.155   2.449   2.691  0.0783 -0.3598 -0.4118
   49phy    C18 1313   2.188   2.331   2.791  0.4985 -0.7976 -0.1555
   49phy    O01 1314   2.293   2.376   2.874  0.4184  0.6373 -0.4780
   49phy    H01 1315   2.304   2.312   2.942 -0.2293  0.3377 -0.6557
   49phy    C19 1316   2.056   2.342   2.874 -0.2511  0.2609 -0.2601
   49phy    C13 1317   2.219   2.185   2.721 -0.6145 -0.1151  0.0943
   49phy     H3 1318   2.178   2.189   2.617 -0.0907  1.2036 -0.0795
   49phy    O33 1319   2.153   2.071   2.780  0.3212  0.1688 -0.1344
   49phy    H1B 1320   2.185   2.053   2.866  0.2817  0.8043  0.0193
   49phy    C12 1321   2.371   2.147   2.684 -0.0256 -0.5834  0.4715
   49phy    O11 1322   2.464   2.137   2.789 -0.2492  0.3852  0.9990
   49phy    H1A 1323   2.546   2.161   2.751 -0.9154  1.2213  0.0408
   50phy    C35 1324   0.882   2.785   0.522  0.0158 -0.2666  0.2665
   50phy    C33 1325   0.790   2.680   0.577  0.5782  0.1153 -0.1710
   50phy    C34 1326   0.722   2.746   0.693 -0.2290 -0.6037  0.1003
   50phy    C32 1327   0.687   2.632   0.474 -0.3585 -0.2692  0.5706
   50phy    C31 1328   0.649   2.487   0.488  0.4248  0.1228 -0.1504
   50phy    C30 1329   0.572   2.424   0.365  0.3787  0.0246  0.1794
   50phy    C28 1330   0.533   2.276   0.391 -0.0532  0.1285 -0.6799
   50phy    C29 1331   0.400   2.272   0.461  0.6330 -0.4414 -0.3520
   50phy    C27 1332   0.516   2.205   0.259  0.2628  0.0444 -0.0424
   50phy    C26 1333   0.610   2.079   0.251  0.4713 -0.7301 -0.0532
   50phy    C25 1334   0.604   2.020   0.111  0.4505  0.5996 -0.0742
   50phy    C23 1335   0.680   1.886   0.113 -0.1257 -0.1480  0.1015
   50phy    C24 1336   0.587   1.789   0.037  0.0944 -0.3801 -0.4607
   50phy    C22 1337   0.818   1.889   0.054  0.9745 -0.0581 -0.5166
   50phy    C21 1338   0.927   1.890   0.161 -0.2885 -0.0980  0.3239
   50phy    C20 1339   1.066   1.873   0.108 -0.1424  0.3787  0.3782
   50phy    C18 1340   1.182   1.959   0.173 -0.3331  0.3473 -0.3399
   50phy    O01 1341   1.150   2.096   0.141  0.2299 -1.3206  0.3543
   50phy    H01 1342   1.148   2.114   0.049 -1.4099 -0.9480  0.4337
   50phy    C19 1343   1.309   1.924   0.084  0.2016 -0.2459  0.1150
   50phy    C13 1344   1.213   1.944   0.334  0.6578 -0.4087  0.2533
   50phy     H3 1345   1.112   1.962   0.379  0.8971  0.1799  0.5582
   50phy    O33 1346   1.236   1.816   0.392  0.0404  0.2873  0.0565
   50phy    H1B 1347   1.328   1.796   0.384 -0.2050 -0.8979  0.0873
   50phy    C12 1348   1.265   2.058   0.427  0.2204 -0.1885 -0.5443
   50phy    O11 1349   1.284   2.176   0.351 -0.3168  0.2053  0.2593
   50phy    H1A 1350   1.204   2.183   0.304  0.0542  1.6827 -0.2125
   51phy    C35 1351   1.141   2.022   1.305 -0.1940 -0.2341 -0.1811
   51phy    C33 1352   1.052   2.078   1.196  0.2078 -0.2855 -0.5165
   51phy    C34 1353   0.908   2.041   1.232  0.4930  0.0983 -0.3411
   51phy    C32 1354   1.080   2.225   1.187 -0.8410 -0.5842 -0.1724
   51phy    C31 1355   1.058   2.305   1.062 -0.2810 -0.4600  0.4786
   51phy    C30 1356   1.098   2.445   1.082  0.1438 -0.4785  0.0510
   51phy    C28 1357   1.089   2.533   0.959  0.5651 -0.1363 -0.8351
   51phy    C29 1358   0.973   2.627   0.982  0.6253 -0.0184 -0.6543
   51phy    C27 1359   1.219   2.588   0.912 -0.6910 -0.2865 -0.2723
   51phy    C26 1360   1.239   2.583   0.760 -0.3802  0.9029  0.3537
   51phy    C25 1361   1.366   2.643   0.706  0.1378 -0.1522  0.1615
   51phy    C23 1362   1.398   2.625   0.554  0.2789  0.0924  1.3835
   51phy    C24 1363   1.430   2.763   0.496  0.1331  0.2199 -0.4805
   51phy    C22 1364   1.499   2.509   0.535 -0.2787 -0.3729 -0.4710
   51phy    C21 1365   1.503   2.447   0.396 -0.2759 -0.1082  0.0824
   51phy    C20 1366   1.604   2.324   0.393  0.0167 -0.2790  0.5914
   51phy    C18 1367   1.612   2.229   0.266  0.2608 -0.4552  0.0909
   51phy    O01 1368   1.484   2.217   0.200  0.3363 -0.1702 -0.0926
   51phy    H01 1369   1.420   2.218   0.268  0.1159 -0.4143 -0.2907
   51phy    C19 1370   1.665   2.098   0.322 -0.5857  0.0969  0.2481
   51phy    C13 1371   1.719   2.291   0.157 -0.1880 -0.6457 -0.2192
   51phy     H3 1372   1.673   2.391   0.134 -0.1529 -0.6587 -0.3470
   51phy    O33 1373   1.847   2.345   0.195 -0.0158  0.0136  0.2060
   51phy    H1B 1374   1.913   2.280   0.181 -0.1516 -0.3019  0.9936
   51phy    C12 1375   1.703   2.257  -0.003  0.0948  0.2395 -0.4196
   51phy    O11 1376   1.580   2.205  -0.048 -0.0310  0.0472  0.0763
   51phy    H1A 1377   1.536   2.195   0.035  1.9738  1.8148  1.4655
   52phy    C35 1378   2.766   0.658   1.568  0.0209 -0.3269 -0.2608
   52phy    C33 1379   2.622   0.605   1.588  0.0032  0.3338 -0.4487
   52phy    C34 1380   2.614   0.540   1.730 -0.0541 -0.0463  0.3272
   52phy    C32 1381   2.515   0.718   1.567  0.2971  0.3776  0.1165
   52phy    C31 1382   2.386   0.654   1.515  0.3286 -0.1680 -0.1523
   52phy    C30 1383   2.264   0.745   1.543  0.1051 -0.0356  0.0789
   52phy    C28 1384   2.124   0.723   1.479  0.4443 -0.1503 -0.6578
   52phy    C29 1385   2.043   0.631   1.571 -0.3654 -0.2093  0.3926
   52phy    C27 1386   2.056   0.858   1.448  0.6127  0.2504 -0.2513
   52phy    C26 1387   1.970   0.857   1.322 -0.1261  0.3514 -0.0635
   52phy    C25 1388   1.923   0.992   1.262 -0.4719  0.3382  0.0810
   52phy    C23 1389   1.858   0.990   1.121 -0.6541  0.1569  0.0452
   52phy    C24 1390   1.708   0.980   1.123 -0.3471  0.1811  0.1231
   52phy    C22 1391   1.910   1.113   1.045 -0.4961  0.0807  0.0942
   52phy    C21 1392   1.930   1.098   0.893 -0.1923  0.6471  0.1078
   52phy    C20 1393   1.993   1.222   0.833  0.0826  0.2607 -0.0236
   52phy    C18 1394   1.992   1.248   0.679  0.0738  0.0447 -0.0424
   52phy    O01 1395   2.099   1.169   0.619 -0.1808 -0.1408  0.2888
   52phy    H01 1396   2.091   1.077   0.636 -0.4032 -0.3287 -0.7503
   52phy    C19 1397   2.038   1.398   0.668 -0.3704  0.0742 -0.2669
   52phy    C13 1398   1.855   1.226   0.602  0.2477  0.6119  0.3634
   52phy     H3 1399   1.848   1.114   0.596 -1.0517  0.7173 -0.8832
   52phy    O33 1400   1.732   1.252   0.673 -0.2717  0.0847 -0.0587
   52phy    H1B 1401   1.721   1.345   0.671  1.4586  0.3089 -0.1730
   52phy    C12 1402   1.834   1.224   0.448 -0.9024 -0.0026 -0.4380
   52phy    O11 1403   1.809   1.350   0.390  0.0015  0.2514  0.1570
   52phy    H1A 1404   1.729   1.382   0.427  0.0409  1.1559 -0.5099
   53phy    C35 1405   1.583   3.485   1.068  0.2562 -0.1310  0.4720
   53phy    C33 1406   1.726   3.433   1.037 -0.5402 -0.4720  0.0252
   53phy    C34 1407   1.805   3.427   1.170  0.6194 -0.6779  0.0148
   53phy    C32 1408   1.722   3.299   0.962  0.6349 -0.4583  0.1699
   53phy    C31 1409   1.834   3.280   0.862 -0.1751 -0.2626  0.0190
   53phy    C30 1410   1.814   3.160   0.764 -0.0776 -0.0417  0.1497
   53phy    C28 1411   1.918   3.162   0.647 -0.5001 -0.0776 -0.4372
   53phy    C29 1412   2.044   3.076   0.682 -0.3102 -0.2146 -0.3087
   53phy    C27 1413   1.857   3.122   0.508 -0.0613 -0.0135 -0.6582
   53phy    C26 1414   1.803   3.238   0.421  0.5950  0.6920  0.1519
   53phy    C25 1415   1.709   3.195   0.307  0.7901 -0.2774  0.3742
   53phy    C23 1416   1.683   3.320   0.213 -0.1370  0.5094  0.8841
   53phy    C24 1417   1.748   3.290   0.086 -0.3737 -0.0950  0.0844
   53phy    C22 1418   1.534   3.354   0.194  0.1420  0.6316 -0.3004
   53phy    C21 1419   1.491   3.490   0.246 -0.3666 -0.2590  0.2034
   53phy    C20 1420   1.337   3.490   0.236 -0.2187  0.1424  0.0310
   53phy    C18 1421   1.250   3.613   0.282 -0.1080 -0.1636 -0.1449
   53phy    O01 1422   1.294   3.661   0.410 -0.0633  0.3380  0.1444
   53phy    H01 1423   1.337   3.592   0.457 -0.9874  0.0817  0.6456
   53phy    C19 1424   1.113   3.552   0.300  0.3806  0.1571 -0.3129
   53phy    C13 1425   1.255   3.736   0.178 -0.9255  0.0014  0.0015
   53phy     H3 1426   1.364   3.761   0.176 -0.8334 -0.2412  1.3825
   53phy    O33 1427   1.236   3.716   0.035 -0.3176 -0.4873  0.0689
   53phy    H1B 1428   1.318   3.695  -0.005 -1.0926 -0.6006 -1.5544
   53phy    C12 1429   1.214   3.882   0.214  0.8025  0.1955 -0.3333
   53phy    O11 1430   1.258   3.922   0.339 -0.0211 -0.3985 -0.7817
   53phy    H1A 1431   1.243   3.845   0.390  1.7033 -0.3178 -0.0848
   54phy    C35 1432   2.944   3.048   1.371  0.1546  0.7715  0.6419
   54phy    C33 1433   2.892   2.960   1.486 -0.4247 -0.2114  0.6521
   54phy    C34 1434   2.946   3.021   1.612  0.1743 -0.0229 -0.0359
   54phy    C32 1435   2.738   2.953   1.489  0.8604 -0.5894 -0.2649
   54phy    C31 1436   2.677   2.832   1.422 -0.1572  0.0076  0.1136
   54phy    C30 1437   2.528   2.841   1.413 -0.1242  0.1820 -0.0850
   54phy    C28 1438   2.461   2.709   1.370 -0.0614 -0.1100 -0.3579
   54phy    C29 1439   2.371   2.637   1.479  0.1458 -0.1471  0.5917
   54phy    C27 1440   2.381   2.739   1.237  0.2077 -0.1243 -0.0781
   54phy    C26 1441   2.405   2.632   1.129 -0.2541 -0.1975  0.3887
   54phy    C25 1442   2.314   2.627   1.001 -0.4043 -0.1043  0.4279
   54phy    C23 1443   2.389   2.559   0.881  0.0603  0.0980  0.0126
   54phy    C24 1444   2.339   2.410   0.881 -0.4172 -0.3585  0.0009
   54phy    C22 1445   2.333   2.611   0.754  0.2001 -0.4638 -0.3850
   54phy    C21 1446   2.433   2.698   0.679 -0.4315  0.0587 -0.4557
   54phy    C20 1447   2.373   2.787   0.572 -0.1050  0.1212  0.2811
   54phy    C18 1448   2.480   2.860   0.479  0.0723 -0.6303  0.2842
   54phy    O01 1449   2.578   2.932   0.556 -0.1558 -0.1414  0.0827
   54phy    H01 1450   2.553   2.918   0.645 -0.3618  0.6704  0.1628
   54phy    C19 1451   2.382   2.965   0.412  0.2287  0.0757  0.3954
   54phy    C13 1452   2.552   2.753   0.381  0.1762 -0.4359  0.6588
   54phy     H3 1453   2.615   2.696   0.454 -0.8015 -0.1735  1.7285
   54phy    O33 1454   2.474   2.641   0.333 -0.0856 -0.7770 -0.4537
   54phy    H1B 1455   2.403   2.627   0.392  0.6504  1.2115  1.0115
   54phy    C12 1456   2.676   2.787   0.292  0.4001 -0.0790  0.0856
   54phy    O11 1457   2.633   2.793   0.159  0.5965  0.3163  0.3121
   54phy    H1A 1458   2.541   2.774   0.153  0.9049 -1.1781 -0.2582
   55phy    C35 1459   0.178   4.246   1.109  0.2331  0.3282 -0.3910
   55phy    C33 1460   0.078   4.344   1.172  0.0327 -0.0625 -0.1901
   55phy    C34 1461   0.031   4.289   1.314  0.0353 -0.5169  0.4435
   55phy    C32 1462   0.130   4.488   1.158 -0.2599 -0.0040  0.5307
   55phy    C31 1463   0.023   4.600   1.162 -0.0188  0.5896 -0.1514
   55phy    C30 1464   0.099   4.732   1.146 -0.5260 -0.5437 -0.0019
   55phy    C28 1465   0.003   4.852   1.149 -0.0870 -0.0932  1.0578
   55phy    C29 1466   0.036   4.914   1.284  0.0923  0.1189 -0.1272
   55phy    C27 1467   0.042   4.965   1.049  0.1736  0.2950  0.2785
   55phy    C26 1468  -0.058   4.986   0.937 -0.3055  0.0323 -0.1622
   55phy    C25 1469   0.000   5.081   0.830  0.3476  0.4509 -0.1066
   55phy    C23 1470  -0.096   5.125   0.719 -0.1047  0.1923  0.0757
   55phy    C24 1471  -0.166   5.256   0.768  0.1228 -0.3125 -0.0603
   55phy    C22 1472  -0.024   5.168   0.589  0.0586 -0.1475 -0.8623
   55phy    C21 1473  -0.013   5.059   0.484  0.1067 -0.0644 -0.3483
   55phy    C20 1474   0.032   5.096   0.344  0.1780  0.0646  0.3924
   55phy    C18 1475   0.067   4.977   0.242  0.2081 -0.7856 -0.8550
   55phy    O01 1476   0.173   4.894   0.300  0.2603 -0.0414  0.0948
   55phy    H01 1477   0.163   4.806   0.267  1.2938  0.3925 -1.5013
   55phy    C19 1478   0.132   5.052   0.120  0.4905 -0.3969 -0.1012
   55phy    C13 1479  -0.057   4.888   0.196  0.0245  0.5990 -0.5890
   55phy     H3 1480  -0.097   4.844   0.292  1.0075 -0.7861 -0.7828
   55phy    O33 1481  -0.177   4.966   0.162 -0.1339  0.2139 -0.4644
   55phy    H1B 1482  -0.257   4.919   0.147 -0.4104 -0.2029  1.9483
   55phy    C12 1483  -0.051   4.740   0.141 -0.4303 -0.3353  0.1099
   55phy    O11 1484   0.068   4.676   0.170  0.0607  0.2640  0.0615
   55phy    H1A 1485   0.096   4.632   0.092  0.1531 -0.9460  0.7472
   56phy    C35 1486   2.298   2.231   1.766  0.2402 -0.0048  0.2255
   56phy    C33 1487   2.423   2.241   1.681 -0.1736 -0.0087  0.2969
   56phy    C34 1488   2.390   2.234   1.533  0.2601  0.0255 -0.1450
   56phy    C32 1489   2.483   2.379   1.713 -0.2709 -0.6684 -0.4815
   56phy    C31 1490   2.632   2.371   1.741 -0.0174 -0.0917 -0.3336
   56phy    C30 1491   2.694   2.513   1.754 -0.0691 -0.4984  0.3581
   56phy    C28 1492   2.847   2.529   1.782  0.2786 -0.1027  0.0424
   56phy    C29 1493   2.943   2.505   1.664  0.2765  0.1631  0.0541
   56phy    C27 1494   2.869   2.671   1.830  0.2375  0.3945 -0.0233
   56phy    C26 1495   2.964   2.696   1.944  0.2399 -0.1238 -0.4961
   56phy    C25 1496   2.994   2.846   1.958 -0.0307  0.2606 -0.0270
   56phy    C23 1497   3.047   2.885   2.095  0.1219 -0.1640 -0.6634
   56phy    C24 1498   3.198   2.879   2.093 -0.1667 -0.2578  0.0262
   56phy    C22 1499   3.002   3.028   2.135  0.3121 -0.0588  0.4162
   56phy    C21 1500   2.887   3.030   2.232  0.2998  0.1097  0.4579
   56phy    C20 1501   2.876   3.172   2.294 -0.3127  0.4038  0.0866
   56phy    C18 1502   2.781   3.183   2.422 -0.1817 -0.3698 -0.5875
   56phy    O01 1503   2.832   3.092   2.527 -0.2720  0.1445 -0.0819
   56phy    H01 1504   2.784   3.012   2.520 -0.3333  0.1139  0.6185
   56phy    C19 1505   2.827   3.323   2.463  0.3595 -0.7045  0.3763
   56phy    C13 1506   2.624   3.163   2.391  0.5733 -0.2769 -0.4016
   56phy     H3 1507   2.610   3.063   2.342 -2.1953  0.2723 -0.8715
   56phy    O33 1508   2.579   3.252   2.286  0.4857 -0.0978 -0.1502
   56phy    H1B 1509   2.529   3.329   2.308 -2.0469 -1.5248 -0.5610
   56phy    C12 1510   2.516   3.163   2.508 -0.2488 -0.3709  0.4444
   56phy    O11 1511   2.545   3.080   2.618 -0.0641 -0.2567 -0.0067
   56phy    H1A 1512   2.620   3.117   2.661 -0.9675  0.9374  0.5936
   57phy    C35 1513   0.227   3.700   1.325 -0.0729  0.0491 -0.1726
   57phy    C33 1514   0.239   3.773   1.194 -0.1304  0.1026 -0.1366
   57phy    C34 1515   0.106   3.840   1.161 -0.0953  0.0005 -0.0677
   57phy    C32 1516   0.361   3.867   1.175  0.4059  1.0302 -0.2452
   57phy    C31 1517   0.413   3.872   1.025  0.2791  0.1795 -0.6057
   57phy    C30 1518   0.494   3.999   0.999 -0.1521  0.3691  0.4583
   57phy    C28 1519   0.512   4.044   0.852 -0.1186  0.3453 -0.2044
   57phy    C29 1520   0.500   4.196   0.837 -0.5734  0.6242 -0.1402
   57phy    C27 1521   0.649   3.996   0.799  0.2406  0.4919 -0.3405
   57phy    C26 1522   0.646   3.967   0.647  0.0908 -0.4019  0.0169
   57phy    C25 1523   0.771   3.932   0.562  0.7006  0.2329 -0.0328
   57phy    C23 1524   0.736   3.909   0.412  0.5871 -0.0363 -0.6894
   57phy    C24 1525   0.832   3.993   0.322 -0.2089  0.2892  0.1479
   57phy    C22 1526   0.732   3.755   0.385 -0.6928 -0.2043 -0.2330
   57phy    C21 1527   0.652   3.714   0.261 -0.3791  0.3468  0.4076
   57phy    C20 1528   0.657   3.555   0.248  0.6739 -0.1932  0.2236
   57phy    C18 1529   0.572   3.475   0.135 -0.0413  0.4777  0.3468
   57phy    O01 1530   0.436   3.525   0.145 -0.0324 -0.0080  0.2571
   57phy    H01 1531   0.379   3.475   0.090 -0.2032 -0.0225  0.4477
   57phy    C19 1532   0.552   3.328   0.188  0.2255  0.0844  0.5065
   57phy    C13 1533   0.635   3.495  -0.011 -0.3819  0.2485 -0.0253
   57phy     H3 1534   0.626   3.606  -0.024 -2.5630  0.2515  1.0776
   57phy    O33 1535   0.774   3.479  -0.021 -0.0768 -0.1425  0.1617
   57phy    H1B 1536   0.820   3.551   0.017 -1.3695  0.9316 -0.2468
   57phy    C12 1537   0.558   3.467  -0.147 -0.2129 -0.2539 -0.2402
   57phy    O11 1538   0.427   3.521  -0.161  0.0418  0.4910  0.2071
   57phy    H1A 1539   0.397   3.501  -0.247 -0.7152  1.6222  0.1983
   58phy    C35 1540   0.982   2.735   1.881  0.3316 -0.2728 -0.3339
   58phy    C33 1541   0.870   2.655   1.945  0.2007 -0.4636 -0.2096
   58phy    C34 1542   0.893   2.505   1.928  0.2768  0.2950 -0.2710
   58phy    C32 1543   0.857   2.689   2.094 -0.3262  0.3294  0.2354
   58phy    C31 1544   0.719   2.661   2.163 -0.3573 -0.2889  0.2727
   58phy    C30 1545   0.725   2.674   2.314  0.6439  0.1881 -0.0340
   58phy    C28 1546   0.591   2.644   2.390 -0.4609 -0.0464 -0.0809
   58phy    C29 1547   0.558   2.497   2.412  0.5789 -0.1158 -0.6148
   58phy    C27 1548   0.595   2.689   2.537  0.2633  0.1602 -0.6863
   58phy    C26 1549   0.569   2.833   2.556 -0.0499  0.0480  0.3046
   58phy    C25 1550   0.594   2.890   2.697 -0.3441  0.3355  0.0511
   58phy    C23 1551   0.608   3.041   2.716 -0.2729  0.3823  0.0430
   58phy    C24 1552   0.489   3.087   2.798 -0.4098  0.0722  0.2041
   58phy    C22 1553   0.735   3.059   2.807  0.2785  0.0976 -0.0810
   58phy    C21 1554   0.807   3.186   2.778 -0.2773  0.3150 -0.2310
   58phy    C20 1555   0.931   3.206   2.871  0.0206 -0.1785  0.4662
   58phy    C18 1556   1.033   3.324   2.845  0.6675  0.0777  0.0011
   58phy    O01 1557   0.949   3.443   2.842 -0.0128  0.3911 -0.5107
   58phy    H01 1558   0.889   3.445   2.914 -0.7674 -0.3903 -1.1057
   58phy    C19 1559   1.117   3.334   2.974 -0.2664 -0.4119 -0.2356
   58phy    C13 1560   1.115   3.306   2.707 -0.1503  0.0115  0.6244
   58phy     H3 1561   1.049   3.264   2.627 -0.5718  0.1013  0.9211
   58phy    O33 1562   1.216   3.206   2.713  0.0836  0.4880 -0.3532
   58phy    H1B 1563   1.282   3.228   2.776 -0.4088 -1.7291  1.0708
   58phy    C12 1564   1.175   3.434   2.640  0.1764  0.2585  0.2808
   58phy    O11 1565   1.286   3.502   2.696  0.1789 -0.0497 -0.1117
   58phy    H1A 1566   1.262   3.576   2.749  0.4268  1.1181 -1.5697
   59phy    C35 1567   0.552   2.952   0.197 -0.3138 -0.7078 -0.0447
   59phy    C33 1568   0.429   2.882   0.141  0.6754 -0.1401  0.4724
   59phy    C34 1569   0.330   2.992   0.105 -0.5610  0.1996  0.0519
   59phy    C32 1570   0.452   2.806   0.012  0.2448  0.0134  0.3187
   59phy    C31 1571   0.480   2.655   0.018 -0.2164  0.4325  0.1041
   59phy    C30 1572   0.526   2.597  -0.117  0.2954 -0.0816 -0.5747
   59phy    C28 1573   0.560   2.446  -0.120  0.2524 -0.2643  0.1275
   59phy    C29 1574   0.515   2.406  -0.260  0.1176 -0.0547 -0.0930
   59phy    C27 1575   0.707   2.413  -0.103  0.5260  0.2645 -0.2593
   59phy    C26 1576   0.760   2.424   0.039  0.4782 -0.0420 -0.2721
   59phy    C25 1577   0.909   2.395   0.047 -0.4167  0.2822  0.3710
   59phy    C23 1578   0.986   2.440   0.176 -0.1792  0.4257  0.3177
   59phy    C24 1579   0.972   2.333   0.285 -0.4983  0.3841 -0.3663
   59phy    C22 1580   1.139   2.442   0.149 -0.0048 -0.1028  0.1837
   59phy    C21 1581   1.207   2.572   0.095 -0.0819 -0.0740 -0.7300
   59phy    C20 1582   1.342   2.542   0.032 -0.1686 -0.7750 -0.2797
   59phy    C18 1583   1.416   2.662  -0.032  0.0888  0.0482 -0.1735
   59phy    O01 1584   1.328   2.717  -0.131 -0.0635 -0.1031 -0.0242
   59phy    H01 1585   1.311   2.668  -0.209  0.0472 -0.1040 -0.0479
   59phy    C19 1586   1.529   2.595  -0.109  0.1015  0.2421 -0.4404
   59phy    C13 1587   1.471   2.765   0.081  0.1280  0.1085  0.1885
   59phy     H3 1588   1.381   2.784   0.145 -1.1767 -2.2045 -0.8189
   59phy    O33 1589   1.558   2.725   0.185 -0.1269  0.4397  0.5977
   59phy    H1B 1590   1.516   2.664   0.243  2.5828 -1.3739  0.8312
   59phy    C12 1591   1.477   2.919   0.042 -0.6123 -0.4125  0.0293
   59phy    O11 1592   1.421   2.965  -0.081 -0.3941  0.4595 -0.8561
   59phy    H1A 1593   1.366   2.897  -0.115 -0.5942  0.2257 -0.0732
   60phy    C35 1594   5.029   0.175   1.409  0.7227 -0.0410 -0.6038
   60phy    C33 1595   5.012   0.324   1.378 -0.0343 -0.0832  0.0399
   60phy    C34 1596   4.977   0.397   1.508 -0.0279 -0.4082  0.1277
   60phy    C32 1597   5.135   0.380   1.300 -0.3540 -0.3016 -0.4290
   60phy    C31 1598   5.108   0.389   1.149  0.1292  0.4936 -0.0784
   60phy    C30 1599   5.235   0.419   1.071 -0.2555 -0.0753 -0.4826
   60phy    C28 1600   5.223   0.434   0.921 -0.4218 -0.5050 -0.0709
   60phy    C29 1601   5.172   0.577   0.892 -0.0621 -0.1849 -0.1053
   60phy    C27 1602   5.356   0.399   0.856 -0.4881  0.3994  0.0060
   60phy    C26 1603   5.349   0.360   0.708 -0.2347 -0.2500  0.1409
   60phy    C25 1604   5.486   0.302   0.665 -0.0593 -0.3325  0.0530
   60phy    C23 1605   5.495   0.244   0.521 -0.1233  0.3364 -0.6594
   60phy    C24 1606   5.566   0.339   0.424 -0.1488 -0.0652 -0.0570
   60phy    C22 1607   5.578   0.118   0.533 -0.3065  0.1768 -0.1539
   60phy    C21 1608   5.537   0.003   0.443  0.0314 -1.1087  0.3539
   60phy    C20 1609   5.655  -0.103   0.432  0.3695 -0.5534 -0.3538
   60phy    C18 1610   5.647  -0.220   0.326  0.3263 -0.6282  0.2891
   60phy    O01 1611   5.531  -0.298   0.358 -0.0463 -0.4195  0.0532
   60phy    H01 1612   5.456  -0.242   0.352  0.1699 -0.2124 -0.9788
   60phy    C19 1613   5.769  -0.300   0.372 -0.0625 -0.4972  0.2646
   60phy    C13 1614   5.649  -0.176   0.169 -0.0408  0.3282 -0.4880
   60phy     H3 1615   5.555  -0.115   0.168 -1.8090 -2.1794  0.7425
   60phy    O33 1616   5.740  -0.075   0.115  0.0066  0.2785  0.3604
   60phy    H1B 1617   5.800  -0.126   0.065 -0.4499 -1.2627  1.2922
   60phy    C12 1618   5.605  -0.268   0.054 -0.4346 -0.0288 -0.0274
   60phy    O11 1619   5.567  -0.207  -0.065  0.1990  0.0611  0.0417
   60phy    H1A 1620   5.617  -0.129  -0.079  0.7022 -0.3649 -0.5950
   61phy    C35 1621   1.268   3.638   1.253 -0.1054 -0.0876  0.0176
   61phy    C33 1622   1.318   3.612   1.395  0.0491 -0.1855 -0.2184
   61phy    C34 1623   1.205   3.654   1.492 -0.6413 -0.0510  0.1025
   61phy    C32 1624   1.381   3.476   1.407  0.1519 -0.3576 -0.1146
   61phy    C31 1625   1.493   3.458   1.509  0.0264 -0.2088  0.0588
   61phy    C30 1626   1.579   3.338   1.482 -0.4666 -0.4593 -0.0277
   61phy    C28 1627   1.694   3.315   1.584  0.5649  0.7726  0.4841
   61phy    C29 1628   1.697   3.168   1.629  0.3459 -0.1320  0.1222
   61phy    C27 1629   1.828   3.373   1.543 -0.4607  0.2876  0.2386
   61phy    C26 1630   1.920   3.432   1.653 -0.0379 -0.2018  0.1343
   61phy    C25 1631   2.039   3.509   1.603 -0.2562 -0.3194 -0.0815
   61phy    C23 1632   2.128   3.565   1.716  0.4246  0.2562 -0.1116
   61phy    C24 1633   2.266   3.500   1.713  0.0223  0.1975  0.1895
   61phy    C22 1634   2.135   3.723   1.711  0.1794  0.3489 -0.1340
   61phy    C21 1635   2.120   3.782   1.846 -0.5364  0.1741 -0.0170
   61phy    C20 1636   2.167   3.927   1.845 -0.2311  0.1009  0.3765
   61phy    C18 1637   2.157   3.996   1.993 -0.3989  0.2508  0.2814
   61phy    O01 1638   2.220   3.914   2.090  0.2148 -0.0803  0.0417
   61phy    H01 1639   2.212   3.946   2.178  0.5340  1.0297 -0.3194
   61phy    C19 1640   2.252   4.114   1.971 -0.1747  0.4540  0.2752
   61phy    C13 1641   2.005   4.037   2.040 -0.5168  0.4008  0.1319
   61phy     H3 1642   1.955   4.094   1.958  1.2965 -0.2280 -1.4857
   61phy    O33 1643   2.008   4.135   2.140 -0.5975  0.2526 -0.1601
   61phy    H1B 1644   2.054   4.095   2.211  0.3419  1.1676 -0.2137
   61phy    C12 1645   1.905   3.923   2.084 -0.0435  0.2815 -0.4496
   61phy    O11 1646   1.925   3.869   2.211  0.1747 -0.0391  0.2213
   61phy    H1A 1647   1.869   3.913   2.272  1.5091  1.4935  0.3992
   62phy    C35 1648   0.920   3.162   0.258 -0.1955 -0.0347 -0.3987
   62phy    C33 1649   1.025   3.058   0.271 -0.1590  0.3203  0.0091
   62phy    C34 1650   1.032   2.988   0.133  0.1052 -0.4504  0.4500
   62phy    C32 1651   1.161   3.102   0.329  0.1413 -0.2489 -0.5498
   62phy    C31 1652   1.187   3.125   0.480 -0.1338 -0.0420 -0.5229
   62phy    C30 1653   1.317   3.198   0.502 -0.1671 -0.1052 -0.1927
   62phy    C28 1654   1.350   3.246   0.649  0.2854  0.0749  0.2236
   62phy    C29 1655   1.403   3.125   0.735 -0.1677 -0.0622  0.0061
   62phy    C27 1656   1.460   3.350   0.647 -0.5423 -0.4972 -0.1579
   62phy    C26 1657   1.411   3.495   0.676 -0.6942 -0.1139 -0.4736
   62phy    C25 1658   1.523   3.596   0.675  0.1921  0.5712  0.8932
   62phy    C23 1659   1.484   3.743   0.696 -0.3125 -0.2208  0.2591
   62phy    C24 1660   1.475   3.784   0.841 -0.8002  0.3597  0.0626
   62phy    C22 1661   1.569   3.836   0.603  0.0300 -0.5513  0.1486
   62phy    C21 1662   1.501   3.965   0.553  0.0673 -0.3787 -0.1487
   62phy    C20 1663   1.602   4.045   0.467  0.1336 -0.0681 -0.0319
   62phy    C18 1664   1.559   4.175   0.392 -0.0737  0.2158  0.3852
   62phy    O01 1665   1.439   4.147   0.316 -0.3308 -0.0509 -0.3650
   62phy    H01 1666   1.393   4.081   0.365 -0.4122 -0.2055 -0.6466
   62phy    C19 1667   1.680   4.207   0.304 -0.1924 -0.1402  0.1098
   62phy    C13 1668   1.527   4.293   0.497  0.3892 -0.0351 -0.1100
   62phy     H3 1669   1.456   4.246   0.570 -0.0718  0.3119 -0.3346
   62phy    O33 1670   1.627   4.324   0.590 -0.1464 -0.0154 -0.2622
   62phy    H1B 1671   1.579   4.355   0.664  1.1535  1.6725 -0.0846
   62phy    C12 1672   1.426   4.408   0.481 -0.3517  0.2039 -0.2013
   62phy    O11 1673   1.495   4.534   0.452 -0.2842  0.4852 -0.3319
   62phy    H1A 1674   1.441   4.610   0.462 -0.7052  0.1760 -0.2171
   63phy    C35 1675   1.858   2.555   1.425 -0.5584 -0.3699 -0.9387
   63phy    C33 1676   1.946   2.665   1.351  0.4494  0.3908  0.1147
   63phy    C34 1677   1.904   2.658   1.200 -0.6640 -0.3928  0.1153
   63phy    C32 1678   1.932   2.809   1.403  0.1197  0.1549 -0.0124
   63phy    C31 1679   2.035   2.831   1.516 -0.4059  0.3349 -0.0456
   63phy    C30 1680   2.045   2.972   1.569 -0.4836 -0.4510  0.3069
   63phy    C28 1681   2.158   3.000   1.668  0.1811 -0.4360  0.2323
   63phy    C29 1682   2.289   3.031   1.602  0.2670 -0.3985  0.0997
   63phy    C27 1683   2.126   3.120   1.757  0.4328 -0.6477  0.7610
   63phy    C26 1684   2.093   3.081   1.899  0.7232  0.0154 -0.3523
   63phy    C25 1685   2.089   3.204   1.991  0.1721 -0.2258 -0.3722
   63phy    C23 1686   2.063   3.182   2.144  0.6089 -0.3971  0.1041
   63phy    C24 1687   2.194   3.164   2.224 -0.1037 -0.3095 -0.2124
   63phy    C22 1688   1.986   3.302   2.195 -0.6742 -0.3768 -0.0382
   63phy    C21 1689   1.874   3.279   2.298  0.4883 -0.1189 -0.1540
   63phy    C20 1690   1.836   3.412   2.361  0.1349 -0.3778  0.1054
   63phy    C18 1691   1.767   3.417   2.502  0.0766  0.2056 -0.0761
   63phy    O01 1692   1.842   3.340   2.602  0.4167  0.5370 -0.5828
   63phy    H01 1693   1.820   3.376   2.685 -0.7706  1.6476 -1.3482
   63phy    C19 1694   1.805   3.559   2.533 -0.3092  0.2698  0.4086
   63phy    C13 1695   1.607   3.380   2.515  0.2874 -0.3413 -0.3859
   63phy     H3 1696   1.546   3.429   2.435  0.2040 -0.9345 -0.6983
   63phy    O33 1697   1.550   3.444   2.633  0.0198 -0.0440  0.1554
   63phy    H1B 1698   1.459   3.464   2.626  0.0879 -0.1225 -1.2354
   63phy    C12 1699   1.564   3.234   2.493 -0.1122 -0.1922 -0.1372
   63phy    O11 1700   1.573   3.153   2.608 -0.1595  0.2666  0.4724
   63phy    H1A 1701   1.609   3.069   2.583 -1.1100 -0.6686  2.1211
   64phy    C35 1702   1.736   4.172   0.996 -0.2089  0.3254 -0.4538
   64phy    C33 1703   1.612   4.264   0.989  0.1274 -0.2283  0.1446
   64phy    C34 1704   1.512   4.237   1.098  0.2111 -0.7347  0.2197
   64phy    C32 1705   1.660   4.410   0.987 -0.1765 -0.0898  0.0438
   64phy    C31 1706   1.587   4.504   0.888  0.0514  0.8170  0.4072
   64phy    C30 1707   1.621   4.657   0.899  0.3012 -0.0101  0.1320
   64phy    C28 1708   1.562   4.744   0.788 -0.3877 -0.4811  0.0401
   64phy    C29 1709   1.427   4.805   0.812 -0.0297 -0.6580 -0.3518
   64phy    C27 1710   1.661   4.864   0.754  0.8720  0.7008 -0.4658
   64phy    C26 1711   1.660   4.894   0.602  0.1168  0.2492 -0.0650
   64phy    C25 1712   1.762   5.011   0.572  0.5790 -0.0822  0.3411
   64phy    C23 1713   1.762   5.048   0.426 -0.1769 -0.5983 -0.0147
   64phy    C24 1714   1.753   5.197   0.414 -0.1667 -0.4637 -0.2456
   64phy    C22 1715   1.879   4.972   0.356 -0.3751 -0.1686  0.1631
   64phy    C21 1716   1.846   4.893   0.230 -0.2094 -0.7594  0.4395
   64phy    C20 1717   1.962   4.803   0.179  0.0902  0.2913 -0.3727
   64phy    C18 1718   1.920   4.695   0.069  0.1129  0.1736 -0.0059
   64phy    O01 1719   1.792   4.639   0.103  0.4332  0.2639  0.4861
   64phy    H01 1720   1.785   4.604   0.190  0.1523  0.8327  0.6998
   64phy    C19 1721   2.028   4.584   0.091  0.1466 -0.1355  0.0490
   64phy    C13 1722   1.916   4.756  -0.083  0.2014 -0.0102 -0.3474
   64phy     H3 1723   1.813   4.800  -0.083  0.5069  0.8034  1.7123
   64phy    O33 1724   1.990   4.879  -0.108  0.3008 -0.0421 -0.4479
   64phy    H1B 1725   1.939   4.936  -0.162 -0.8814  0.2952  0.9403
   64phy    C12 1726   1.874   4.682  -0.220 -0.0276  0.1474 -0.3372
   64phy    O11 1727   1.989   4.640  -0.290 -0.0924  0.1963  0.0169
   64phy    H1A 1728   1.976   4.629  -0.382  2.3210 -0.8326 -0.2665
   65phy    C35 1729   2.073   4.583   1.418  0.0510 -0.0403 -0.0718
   65phy    C33 1730   2.137   4.714   1.445  0.1863 -0.5182  0.0561
   65phy    C34 1731   2.152   4.742   1.594 -0.0719  0.0453 -0.0539
   65phy    C32 1732   2.274   4.714   1.374 -0.1306 -0.5557  0.3644
   65phy    C31 1733   2.320   4.852   1.322  0.5969  0.1993 -0.1964
   65phy    C30 1734   2.432   4.824   1.215  0.0944  0.2160 -1.0413
   65phy    C28 1735   2.498   4.942   1.153 -0.2610 -0.2957 -0.3049
   65phy    C29 1736   2.635   4.970   1.218  0.1734  0.0783  0.1015
   65phy    C27 1737   2.512   4.908   1.003  0.2236  0.4247 -0.6432
   65phy    C26 1738   2.534   5.026   0.909  0.2398 -0.3098  0.4836
   65phy    C25 1739   2.573   4.982   0.766  0.2617  0.0606  0.3761
   65phy    C23 1740   2.668   5.081   0.688 -0.0821  0.3018  0.0497
   65phy    C24 1741   2.760   4.993   0.603  0.1058 -0.0765 -0.2244
   65phy    C22 1742   2.608   5.187   0.599 -0.2045 -0.6825 -0.3838
   65phy    C21 1743   2.637   5.320   0.661 -0.0396 -0.1611 -0.1161
   65phy    C20 1744   2.591   5.425   0.564  0.2878 -0.3333 -0.3889
   65phy    C18 1745   2.588   5.580   0.603 -0.2754 -0.1933  0.2175
   65phy    O01 1746   2.492   5.597   0.707  0.0369  0.2239  0.2950
   65phy    H01 1747   2.461   5.514   0.739 -0.1993 -0.2770 -1.1313
   65phy    C19 1748   2.532   5.649   0.472 -0.0887 -0.2086 -0.2603
   65phy    C13 1749   2.728   5.640   0.651  0.2045 -0.4312 -0.2565
   65phy     H3 1750   2.746   5.582   0.744  0.0522 -0.6341 -0.3525
   65phy    O33 1751   2.850   5.598   0.588  0.3281  0.3095  0.0673
   65phy    H1B 1752   2.856   5.649   0.510 -0.4767 -0.7239 -0.7160
   65phy    C12 1753   2.746   5.775   0.737  0.4120 -0.3659 -0.3007
   65phy    O11 1754   2.629   5.843   0.778 -0.0152  0.1345  0.4183
   65phy    H1A 1755   2.588   5.789   0.843  0.7812 -0.7809  0.1771
   66phy    C35 1756   1.620   1.003   1.878  0.4080 -0.1588  0.0796
   66phy    C33 1757   1.680   0.875   1.817 -0.0685 -0.1211 -0.4288
   66phy    C34 1758   1.616   0.863   1.683  0.1808 -0.4894  0.5257
   66phy    C32 1759   1.830   0.891   1.803 -0.0564 -0.1793 -0.0969
   66phy    C31 1760   1.906   0.813   1.911 -0.1293 -0.0549  0.3062
   66phy    C30 1761   2.058   0.826   1.899 -0.2592  0.0096 -0.4373
   66phy    C28 1762   2.131   0.745   2.003  0.3648  0.2209  0.4947
   66phy    C29 1763   2.247   0.667   1.939  0.2115 -0.1096  0.3248
   66phy    C27 1764   2.186   0.831   2.119 -0.0295  0.0820  0.0865
   66phy    C26 1765   2.212   0.773   2.261 -0.1730  0.3587  0.4327
   66phy    C25 1766   2.286   0.876   2.352 -0.2995 -0.0058 -0.1057
   66phy    C23 1767   2.356   0.821   2.479  0.1038 -0.3491 -0.3066
   66phy    C24 1768   2.505   0.860   2.481  0.0936 -0.1772  0.0499
   66phy    C22 1769   2.285   0.863   2.610  0.2910 -0.3676 -0.1780
   66phy    C21 1770   2.168   0.783   2.653  0.8028 -0.6088 -0.3742
   66phy    C20 1771   2.141   0.805   2.802 -0.4937 -0.2706  0.1974
   66phy    C18 1772   2.007   0.773   2.870  0.1201 -0.2603 -0.2446
   66phy    O01 1773   1.987   0.632   2.846 -0.3393 -0.2750 -0.0408
   66phy    H01 1774   1.965   0.583   2.924  0.7655  0.1869  0.5742
   66phy    C19 1775   2.035   0.792   3.023  0.0611  0.2179  0.2045
   66phy    C13 1776   1.878   0.849   2.808  0.4029 -0.3087 -0.3128
   66phy     H3 1777   1.887   0.859   2.697 -1.2288  0.0093 -0.4429
   66phy    O33 1778   1.882   0.988   2.844 -0.7309 -0.2543 -0.2913
   66phy    H1B 1779   1.857   1.004   2.933 -1.4431  1.0222 -0.6994
   66phy    C12 1780   1.730   0.797   2.830 -0.2170 -0.1220  0.2086
   66phy    O11 1781   1.679   0.807   2.963  0.0709  0.0874 -0.5372
   66phy    H1A 1782   1.694   0.721   2.996  1.6344  0.0431 -1.2851
   67phy    C35 1783   4.272   4.569   1.411  0.3269 -0.0910 -0.4432
   67phy    C33 1784   4.167   4.501   1.506 -0.3342 -0.1101 -0.0688
   67phy    C34 1785   4.237   4.474   1.642  0.1396  0.0092 -0.1876
   67phy    C32 1786   4.038   4.577   1.530  0.1857 -0.3628 -0.4921
   67phy    C31 1787   3.915   4.532   1.446  0.0954 -0.2117  0.7945
   67phy    C30 1788   3.789   4.611   1.480  0.3740  0.1320 -0.1583
   67phy    C28 1789   3.671   4.574   1.388  0.1641 -0.0130 -0.0287
   67phy    C29 1790   3.555   4.520   1.471  0.0438 -0.4265  0.0687
   67phy    C27 1791   3.620   4.697   1.310  1.0120  0.0785  0.1978
   67phy    C26 1792   3.578   4.665   1.161  0.2051  0.2871  0.0929
   67phy    C25 1793   3.531   4.786   1.087 -0.4917 -0.1899  0.2071
   67phy    C23 1794   3.571   4.795   0.938 -0.1158 -0.1904  0.3536
   67phy    C24 1795   3.449   4.775   0.848 -0.5164 -0.1784 -0.1017
   67phy    C22 1796   3.640   4.926   0.914 -0.1923 -0.3844  0.2127
   67phy    C21 1797   3.718   4.958   0.786 -0.0736  0.3936 -0.1871
   67phy    C20 1798   3.808   5.083   0.799  0.4683 -0.2264 -0.0798
   67phy    C18 1799   3.887   5.135   0.672 -0.3514  0.0587  0.0778
   67phy    O01 1800   3.980   5.034   0.632 -0.8303  0.2212  0.5886
   67phy    H01 1801   3.933   4.961   0.596 -0.0172 -0.6523  1.2376
   67phy    C19 1802   3.973   5.260   0.726 -0.5313 -0.2184 -0.6587
   67phy    C13 1803   3.793   5.180   0.551 -0.3489 -0.2531  0.0445
   67phy     H3 1804   3.737   5.087   0.524 -0.1489 -1.4867  3.3955
   67phy    O33 1805   3.680   5.263   0.581  0.3405  0.1524 -0.0387
   67phy    H1B 1806   3.703   5.349   0.552  2.1490 -0.9655 -2.2197
   67phy    C12 1807   3.850   5.187   0.402  0.1909 -0.1233  0.2423
   67phy    O11 1808   3.915   5.075   0.356 -0.4378 -0.0575 -0.4222
   67phy    H1A 1809   3.996   5.059   0.401 -0.1468  0.3677 -0.7731
   68phy    C35 1810   1.501   4.545   1.370 -0.4601 -0.0192 -0.3518
   68phy    C33 1811   1.487   4.653   1.259 -0.4841 -0.3427  0.1501
   68phy    C34 1812   1.346   4.657   1.220  0.0874  0.4286 -0.3104
   68phy    C32 1813   1.542   4.789   1.305  0.3540 -0.1306  1.0590
   68phy    C31 1814   1.594   4.887   1.201 -0.2240 -0.2634  0.0872
   68phy    C30 1815   1.667   4.993   1.274 -0.7141 -0.2096 -0.2431
   68phy    C28 1816   1.755   5.094   1.195 -0.3547  0.6168  0.6205
   68phy    C29 1817   1.766   5.227   1.267  0.0164 -0.0706  0.1118
   68phy    C27 1818   1.902   5.052   1.163 -0.7656  0.1539 -0.4349
   68phy    C26 1819   1.913   4.979   1.024  0.3640 -0.2969  0.1002
   68phy    C25 1820   2.051   4.935   0.985  0.3259 -0.1346 -0.2966
   68phy    C23 1821   2.055   4.863   0.845  0.7257  0.1200 -0.2275
   68phy    C24 1822   2.181   4.905   0.768  0.6084 -0.2788 -0.0695
   68phy    C22 1823   2.040   4.710   0.851 -0.2328  0.0626  0.5651
   68phy    C21 1824   1.973   4.634   0.731 -0.3704 -0.1959  0.2623
   68phy    C20 1825   1.991   4.484   0.731  0.0926 -0.3409 -0.4071
   68phy    C18 1826   1.957   4.385   0.614 -0.8637 -0.3830  0.3713
   68phy    O01 1827   1.842   4.435   0.550 -0.0265  0.1484 -0.2560
   68phy    H01 1828   1.769   4.378   0.566  0.7782 -0.3562  2.0253
   68phy    C19 1829   1.921   4.250   0.678 -0.3747 -0.3626  0.0133
   68phy    C13 1830   2.064   4.390   0.492  0.4698  0.0253 -0.1021
   68phy     H3 1831   2.024   4.313   0.421  1.5621 -1.3742  0.7289
   68phy    O33 1832   2.062   4.506   0.404  0.0252  0.7070 -0.1149
   68phy    H1B 1833   2.003   4.569   0.440 -0.3531  0.5906 -0.5240
   68phy    C12 1834   2.209   4.322   0.489  0.2318 -0.2501 -0.0670
   68phy    O11 1835   2.259   4.288   0.361 -0.1124 -0.2633  0.3338
   68phy    H1A 1836   2.316   4.357   0.333  0.3146 -0.6065  0.3319
   69phy    C35 1837   3.583   3.484   2.051  0.3084  0.4096 -0.0448
   69phy    C33 1838   3.605   3.563   1.918  0.5525 -0.2090  0.4235
   69phy    C34 1839   3.662   3.469   1.822  0.4874 -0.4358 -0.1502
   69phy    C32 1840   3.473   3.622   1.856  0.0091  0.1338  0.3124
   69phy    C31 1841   3.423   3.748   1.926 -0.3745 -0.3744  0.4705
   69phy    C30 1842   3.300   3.816   1.860 -0.4275 -0.2386  0.4518
   69phy    C28 1843   3.222   3.935   1.914 -0.2300  0.2785  0.1784
   69phy    C29 1844   3.297   4.063   1.888 -0.0740 -0.1739  0.0706
   69phy    C27 1845   3.093   3.939   1.833 -0.1288 -0.5984 -0.3276
   69phy    C26 1846   2.965   3.992   1.896  0.2744  0.5381 -0.0391
   69phy    C25 1847   2.841   3.979   1.803 -0.2746 -0.5767 -0.4089
   69phy    C23 1848   2.706   4.011   1.866  0.1607  0.3720 -0.1385
   69phy    C24 1849   2.631   4.115   1.790  0.0446 -0.3698  0.2994
   69phy    C22 1850   2.624   3.880   1.872 -0.0378 -0.1862  0.3463
   69phy    C21 1851   2.565   3.842   2.010 -0.1034  0.1532 -0.2515
   69phy    C20 1852   2.491   3.714   2.005 -0.1964  0.0921  0.3553
   69phy    C18 1853   2.421   3.644   2.127 -0.0313 -0.1602 -0.4855
   69phy    O01 1854   2.295   3.708   2.166 -0.1476  0.0508  0.8173
   69phy    H01 1855   2.280   3.786   2.116  2.1243  0.8933  1.3163
   69phy    C19 1856   2.372   3.517   2.056  0.0819 -0.0698 -0.4298
   69phy    C13 1857   2.517   3.615   2.257 -0.2460 -0.5930  0.0492
   69phy     H3 1858   2.618   3.581   2.221 -0.5503 -0.5682 -0.8577
   69phy    O33 1859   2.480   3.502   2.334 -0.2904 -0.3120  0.2762
   69phy    H1B 1860   2.390   3.501   2.362  0.0868  1.7300  1.7556
   69phy    C12 1861   2.549   3.734   2.362  0.1014  0.5506 -0.0203
   69phy    O11 1862   2.456   3.786   2.451  0.4866  0.0994 -0.3023
   69phy    H1A 1863   2.500   3.843   2.511 -0.4037  0.0634  0.4108
   70phy    C35 1864   0.725   0.199   1.571 -0.0341  0.2649 -0.2195
   70phy    C33 1865   0.875   0.213   1.590 -0.3021 -0.1213  0.0047
   70phy    C34 1866   0.907   0.197   1.740  0.2450 -0.3037  0.7714
   70phy    C32 1867   0.943   0.117   1.497  0.1868  0.4526  0.2917
   70phy    C31 1868   1.069   0.170   1.430  0.0946 -0.1916  0.1228
   70phy    C30 1869   1.123   0.069   1.327 -0.3000 -0.4777  0.6056
   70phy    C28 1870   1.239   0.137   1.244  0.0368 -0.2222  0.1219
   70phy    C29 1871   1.372   0.146   1.330  0.0224  0.3851  0.1153
   70phy    C27 1872   1.272   0.064   1.113 -0.0264 -0.4058  0.0902
   70phy    C26 1873   1.306   0.145   0.987 -0.0202 -0.2149 -0.2573
   70phy    C25 1874   1.396   0.079   0.880 -0.0390 -0.1070  0.0709
   70phy    C23 1875   1.429   0.188   0.777  0.6670  0.0965  0.2863
   70phy    C24 1876   1.577   0.237   0.794 -0.2112 -0.1840  0.5881
   70phy    C22 1877   1.406   0.128   0.638 -0.5638 -0.0311 -0.1437
   70phy    C21 1878   1.352   0.225   0.532  0.0383 -0.2661  0.4729
   70phy    C20 1879   1.367   0.159   0.391  0.0389 -0.4468 -0.4215
   70phy    C18 1880   1.308   0.230   0.267  0.2009 -0.0343 -0.6125
   70phy    O01 1881   1.169   0.249   0.292  0.2690  0.0853  0.2229
   70phy    H01 1882   1.127   0.287   0.217  0.2642 -0.9379 -0.3075
   70phy    C19 1883   1.321   0.131   0.148  0.1097 -0.4303  0.0067
   70phy    C13 1884   1.385   0.372   0.240  0.7850 -0.1874  0.2362
   70phy     H3 1885   1.356   0.437   0.327 -0.4461 -0.9780  0.4262
   70phy    O33 1886   1.521   0.375   0.266  0.2383  0.6618  0.0898
   70phy    H1B 1887   1.564   0.314   0.209 -2.4499 -2.3478  0.9867
   70phy    C12 1888   1.322   0.487   0.154 -0.2741  0.1067  0.7824
   70phy    O11 1889   1.394   0.533   0.042 -0.1513  0.0321  0.4288
   70phy    H1A 1890   1.332   0.581  -0.010  0.6932  1.2679  0.5133
   71phy    C35 1891   0.950   0.793   1.596 -0.2611  0.2078 -0.1696
   71phy    C33 1892   1.061   0.711   1.648  0.0507 -0.7191 -0.0731
   71phy    C34 1893   1.001   0.613   1.746 -0.3262  0.4265  0.3138
   71phy    C32 1894   1.126   0.634   1.533 -0.2835  0.2648  0.2282
   71phy    C31 1895   1.281   0.624   1.530  0.1844 -0.1151  0.5032
   71phy    C30 1896   1.345   0.547   1.411 -0.0007 -0.3559  0.2907
   71phy    C28 1897   1.500   0.548   1.419 -0.3337 -0.0363 -0.2061
   71phy    C29 1898   1.570   0.446   1.510  0.1295  0.0119  0.5610
   71phy    C27 1899   1.545   0.529   1.274 -0.0176  0.2862  0.2641
   71phy    C26 1900   1.662   0.599   1.218  0.3332  0.2187 -0.1494
   71phy    C25 1901   1.727   0.527   1.094  0.4068 -0.7348  0.2835
   71phy    C23 1902   1.861   0.580   1.056 -1.6445  0.1265  0.3983
   71phy    C24 1903   1.971   0.488   1.118  0.3370  0.0269 -0.5777
   71phy    C22 1904   1.880   0.589   0.903 -0.7620  0.2770  0.2698
   71phy    C21 1905   1.962   0.710   0.846 -0.0017 -0.0503  0.1814
   71phy    C20 1906   2.019   0.678   0.705 -0.0021 -0.2837 -0.0163
   71phy    C18 1907   2.119   0.776   0.638 -0.7553 -0.2415  0.1192
   71phy    O01 1908   2.051   0.903   0.620 -0.0254  0.1088 -0.2464
   71phy    H01 1909   1.961   0.886   0.597  0.0439  0.3724 -0.7163
   71phy    C19 1910   2.136   0.708   0.493 -0.4188  0.1466  0.4960
   71phy    C13 1911   2.259   0.804   0.721 -0.0532  0.4235 -0.1763
   71phy     H3 1912   2.217   0.858   0.810 -1.7432  1.1700 -1.3689
   71phy    O33 1913   2.314   0.695   0.795 -0.3294  0.0038  0.2965
   71phy    H1B 1914   2.347   0.633   0.733  1.1624  1.4820 -0.4695
   71phy    C12 1915   2.355   0.921   0.702 -0.1811 -0.1391 -0.2375
   71phy    O11 1916   2.467   0.900   0.617 -0.5900  0.6597  0.1620
   71phy    H1A 1917   2.530   0.838   0.648  0.0207  0.3229 -1.6372
   72phy    C35 1918   3.075   2.090   0.844  0.0065  0.3240  0.3286
   72phy    C33 1919   3.145   1.992   0.940 -0.5398 -0.0830  0.0723
   72phy    C34 1920   3.254   2.070   1.009  0.5363 -0.2926 -0.2906
   72phy    C32 1921   3.054   1.919   1.037 -0.2641  0.1558  0.4229
   72phy    C31 1922   3.005   1.780   0.988 -0.2957 -0.0088  1.0104
   72phy    C30 1923   2.901   1.714   1.084 -0.4405 -0.0442  0.0479
   72phy    C28 1924   2.856   1.568   1.055  0.1778  0.2837 -0.0823
   72phy    C29 1925   2.885   1.474   1.174 -0.4961  0.4252 -0.3114
   72phy    C27 1926   2.703   1.562   1.033 -0.1579 -0.0292  0.0844
   72phy    C26 1927   2.666   1.482   0.911  0.0633  0.5501 -0.1810
   72phy    C25 1928   2.519   1.495   0.875  0.5923 -0.0927 -0.1956
   72phy    C23 1929   2.478   1.386   0.782  0.1995 -0.0582 -0.0317
   72phy    C24 1930   2.378   1.292   0.854 -0.4249  0.3167  0.0705
   72phy    C22 1931   2.437   1.443   0.647 -0.6334  0.3438  0.5707
   72phy    C21 1932   2.448   1.346   0.525 -0.7250  0.2204 -0.3686
   72phy    C20 1933   2.419   1.410   0.390 -0.2326 -0.3498  0.0264
   72phy    C18 1934   2.380   1.321   0.269  0.1393 -0.1613 -0.2955
   72phy    O01 1935   2.488   1.229   0.251  0.2656 -0.2086  0.0189
   72phy    H01 1936   2.479   1.160   0.314  2.1160  1.3370  2.1133
   72phy    C19 1937   2.385   1.417   0.150 -0.2364 -0.0510  0.0257
   72phy    C13 1938   2.238   1.245   0.287 -0.0882 -0.2791 -0.0102
   72phy     H3 1939   2.271   1.158   0.349  1.4348 -0.2964 -0.7981
   72phy    O33 1940   2.139   1.304   0.373  0.1365 -0.0820 -0.0041
   72phy    H1B 1941   2.137   1.260   0.456 -1.1241 -0.2928 -0.1372
   72phy    C12 1942   2.162   1.137   0.200 -0.3463 -0.4505  0.1009
   72phy    O11 1943   2.058   1.189   0.123 -0.3390 -0.3063  0.2457
   72phy    H1A 1944   2.062   1.282   0.119 -1.4711 -0.2746 -1.1202
   73phy    C35 1945   3.270   1.433   0.746  0.0972 -0.4147 -0.2424
   73phy    C33 1946   3.345   1.519   0.847 -0.1314 -0.2149  0.5432
   73phy    C34 1947   3.375   1.436   0.975 -0.1444 -0.0186  0.2367
   73phy    C32 1948   3.484   1.563   0.794 -0.5364 -0.2746  0.2347
   73phy    C31 1949   3.512   1.712   0.815 -0.1380 -0.4903  0.1491
   73phy    C30 1950   3.637   1.753   0.742  0.4563  0.6613  0.4052
   73phy    C28 1951   3.670   1.903   0.767 -0.6889  0.2601 -0.8075
   73phy    C29 1952   3.824   1.905   0.793 -0.3204  0.2549  0.1243
   73phy    C27 1953   3.641   1.993   0.650  0.2339  0.4582 -0.0150
   73phy    C26 1954   3.498   2.049   0.635  0.1239 -0.2445 -0.2838
   73phy    C25 1955   3.477   2.125   0.504  0.1992  0.3345 -0.0253
   73phy    C23 1956   3.352   2.210   0.505 -0.1157  0.0427  0.4052
   73phy    C24 1957   3.389   2.360   0.506  0.0008 -0.1671  0.3655
   73phy    C22 1958   3.267   2.172   0.378 -0.0717 -0.0823 -0.0249
   73phy    C21 1959   3.114   2.184   0.389  0.3121 -0.2977  0.1224
   73phy    C20 1960   3.050   2.113   0.265 -0.7580 -0.4172  0.7085
   73phy    C18 1961   2.896   2.122   0.236 -0.3043 -0.2122  0.0004
   73phy    O01 1962   2.817   2.081   0.349  0.1656 -0.4656 -0.2235
   73phy    H01 1963   2.822   1.990   0.368 -0.5323 -0.8193 -1.6305
   73phy    C19 1964   2.871   2.009   0.128  0.1151  0.2026 -0.2747
   73phy    C13 1965   2.856   2.267   0.177  0.5265  0.0510  0.1001
   73phy     H3 1966   2.880   2.333   0.264  1.8783 -0.0398 -0.1776
   73phy    O33 1967   2.942   2.334   0.085  0.1870 -0.0654 -0.0346
   73phy    H1B 1968   2.922   2.297   0.001 -2.5094  1.1758 -0.0486
   73phy    C12 1969   2.707   2.320   0.182  0.4991  0.0592 -0.6239
   73phy    O11 1970   2.634   2.318   0.061 -0.0074  0.1338 -0.0050
   73phy    H1A 1971   2.670   2.373  -0.007  0.0613 -0.4424 -0.4442
   74phy    C35 1972   3.860   2.517   0.029 -0.2165 -0.0842  0.1994
   74phy    C33 1973   3.736   2.440   0.073 -0.2065  0.5530 -0.1035
   74phy    C34 1974   3.637   2.544   0.113  0.4409  0.6923  0.4360
   74phy    C32 1975   3.688   2.369  -0.052 -0.1544 -0.0953 -0.1165
   74phy    C31 1976   3.676   2.217  -0.044 -0.8758  0.1616  0.2588
   74phy    C30 1977   3.622   2.171  -0.179  0.3591  0.6093  0.2988
   74phy    C28 1978   3.588   2.018  -0.189 -0.0951 -0.3008  0.0218
   74phy    C29 1979   3.464   1.999  -0.278 -0.1330 -0.4225  0.1632
   74phy    C27 1980   3.709   1.925  -0.225  0.2250 -0.2611 -0.4692
   74phy    C26 1981   3.707   1.788  -0.156 -0.3737 -0.3476  0.1706
   74phy    C25 1982   3.817   1.702  -0.214 -0.5490 -0.2492  0.4061
   74phy    C23 1983   3.849   1.570  -0.148 -0.9142  0.1063 -0.4895
   74phy    C24 1984   3.759   1.461  -0.197 -0.3692  0.5379  0.2752
   74phy    C22 1985   3.989   1.523  -0.183  0.3691  0.5404  0.5483
   74phy    C21 1986   4.069   1.495  -0.059 -0.3586  0.2697 -0.0577
   74phy    C20 1987   4.191   1.414  -0.101 -0.1799 -0.2622 -0.3035
   74phy    C18 1988   4.309   1.382   0.002  0.4381 -0.3787 -0.4070
   74phy    O01 1989   4.362   1.499   0.065  0.3249 -0.6299 -0.2805
   74phy    H01 1990   4.343   1.569   0.007 -1.4853 -1.2942 -0.5547
   74phy    C19 1991   4.412   1.327  -0.097  0.0755 -0.0808 -0.1328
   74phy    C13 1992   4.264   1.265   0.103 -0.0540 -0.0027 -0.0331
   74phy     H3 1993   4.167   1.305   0.143 -0.4572 -0.1666 -0.8290
   74phy    O33 1994   4.216   1.133   0.055  0.5542 -0.4338  0.3032
   74phy    H1B 1995   4.128   1.116   0.082  0.8657 -1.0757  0.9451
   74phy    C12 1996   4.308   1.263   0.245  0.2488  0.1392 -0.1585
   74phy    O11 1997   4.429   1.211   0.293  0.3804  0.1785  0.0211
   74phy    H1A 1998   4.440   1.118   0.286  2.5242  0.4029 -0.1440
   75phy    C35 1999   0.660   1.284   1.010  0.4217  0.1103  0.1582
   75phy    C33 2000   0.554   1.323   0.910 -0.0595  0.0119 -0.2465
   75phy    C34 2001   0.565   1.227   0.789 -0.3123 -0.0639 -0.0385
   75phy    C32 2002   0.420   1.315   0.979  0.1947 -0.8395  1.0356
   75phy    C31 2003   0.295   1.370   0.907 -0.0860  0.0077  0.4403
   75phy    C30 2004   0.186   1.415   1.003 -0.1820 -0.0444  0.4106
   75phy    C28 2005   0.059   1.445   0.923  0.1117 -0.0273 -0.0986
   75phy    C29 2006  -0.061   1.392   1.005  0.1581  0.1247 -0.5095
   75phy    C27 2007   0.043   1.595   0.897  0.5959 -0.3217 -0.1201
   75phy    C26 2008  -0.050   1.633   0.779 -0.5358  0.0244 -0.2961
   75phy    C25 2009  -0.044   1.779   0.731  0.0127  0.4827 -0.3836
   75phy    C23 2010  -0.140   1.806   0.618  0.0115  0.7915  0.1394
   75phy    C24 2011  -0.268   1.876   0.663  0.3900 -0.5357 -0.1705
   75phy    C22 2012  -0.070   1.898   0.515  0.5785  0.1243 -0.3009
   75phy    C21 2013  -0.054   1.840   0.376 -0.2990  0.7627 -0.6266
   75phy    C20 2014   0.052   1.918   0.297  0.1361 -0.1612  0.1883
   75phy    C18 2015   0.070   1.899   0.144  0.3804  0.4246  0.3669
   75phy    O01 2016   0.027   1.769   0.093  0.0435  0.7901 -0.4144
   75phy    H01 2017   0.072   1.707   0.149  0.1356  1.7271  0.5938
   75phy    C19 2018   0.223   1.913   0.119  0.1231 -0.2826 -0.3495
   75phy    C13 2019  -0.022   2.008   0.064 -0.3203 -0.0949  0.5477
   75phy     H3 2020  -0.123   1.979   0.103 -0.3587 -1.7755 -0.7206
   75phy    O33 2021  -0.019   2.144   0.114 -0.6075 -0.5349 -0.4712
   75phy    H1B 2022  -0.093   2.196   0.087  0.7712  1.8407  0.0102
   75phy    C12 2023  -0.077   2.002  -0.087  0.3393  0.0113  0.3947
   75phy    O11 2024  -0.033   2.091  -0.192 -0.1981 -0.1124 -0.3308
   75phy    H1A 2025   0.056   2.114  -0.174  0.2313 -0.7473 -1.5156
   76phy    C35 2026   3.525   1.478   2.070  0.4015 -0.1141 -0.1137
   76phy    C33 2027   3.629   1.558   1.985 -0.4456  0.1607  0.1934
   76phy    C34 2028   3.708   1.478   1.886  0.0043 -0.5682 -0.5674
   76phy    C32 2029   3.565   1.684   1.926  0.0930  0.4790 -0.0217
   76phy    C31 2030   3.653   1.802   1.904 -0.7519  0.3681  0.2320
   76phy    C30 2031   3.579   1.926   1.855 -0.0902  0.4857  0.0443
   76phy    C28 2032   3.660   2.021   1.764 -0.1396  0.4305  0.3775
   76phy    C29 2033   3.589   2.043   1.632 -0.4145 -0.0467 -0.0348
   76phy    C27 2034   3.671   2.160   1.833 -0.2009  0.4432  0.1852
   76phy    C26 2035   3.813   2.216   1.861  0.6698  0.4945  0.0244
   76phy    C25 2036   3.803   2.355   1.925  0.3610  0.0618 -0.3967
   76phy    C23 2037   3.940   2.401   1.990  0.6555  0.0428  0.3010
   76phy    C24 2038   4.019   2.480   1.889  0.2448 -0.3553 -0.3802
   76phy    C22 2039   3.899   2.492   2.111 -0.0518  0.4614  0.1990
   76phy    C21 2040   3.950   2.440   2.247 -0.0420  0.3631  0.2096
   76phy    C20 2041   3.950   2.531   2.371 -0.2061 -0.0942  0.0794
   76phy    C18 2042   4.001   2.483   2.514 -0.1905 -0.0157 -0.3190
   76phy    O01 2043   4.131   2.427   2.492  0.1668  0.0924  0.0437
   76phy    H01 2044   4.175   2.481   2.429  0.6751  0.2658  0.5397
   76phy    C19 2045   4.029   2.620   2.583  0.4719  0.3313  0.3508
   76phy    C13 2046   3.904   2.374   2.586 -0.2148  0.0492 -0.2521
   76phy     H3 2047   3.879   2.298   2.508  0.6795 -0.4204 -0.0937
   76phy    O33 2048   3.776   2.424   2.620 -0.1283 -0.0073  0.0018
   76phy    H1B 2049   3.742   2.475   2.549  1.2385  0.2823 -0.4875
   76phy    C12 2050   3.968   2.287   2.702  0.0401  0.2435 -0.4402
   76phy    O11 2051   3.972   2.357   2.825  0.2166  0.0236 -0.0689
   76phy    H1A 2052   3.883   2.386   2.832  0.9833  2.3241  1.4047
   77phy    C35 2053   4.121   0.902   1.586  0.0451 -0.0169  0.1982
   77phy    C33 2054   4.126   0.751   1.606  0.0506  0.4862 -0.6042
   77phy    C34 2055   4.269   0.699   1.616 -0.1961 -0.1450  0.3976
   77phy    C32 2056   4.028   0.696   1.712  0.0173  0.3369  0.8452
   77phy    C31 2057   3.962   0.570   1.669 -0.2991 -0.2524  0.6113
   77phy    C30 2058   3.832   0.546   1.747  0.1649  0.3275  0.4877
   77phy    C28 2059   3.756   0.417   1.691 -0.5869 -0.2942 -0.2141
   77phy    C29 2060   3.788   0.289   1.773 -0.1736 -0.4285  0.0621
   77phy    C27 2061   3.608   0.439   1.708 -0.3801  0.0376  0.1940
   77phy    C26 2062   3.536   0.425   1.578  0.3967 -0.8563  0.5116
   77phy    C25 2063   3.385   0.430   1.596 -0.3860 -0.0496  0.2432
   77phy    C23 2064   3.300   0.441   1.471  0.0405 -0.4945 -0.1074
   77phy    C24 2065   3.158   0.398   1.494  0.0725  0.0125  0.2898
   77phy    C22 2066   3.300   0.590   1.418 -0.2504  0.2780  0.2908
   77phy    C21 2067   3.322   0.598   1.266 -0.0134  0.4460 -0.2166
   77phy    C20 2068   3.297   0.741   1.217  0.2663  0.2079  0.2665
   77phy    C18 2069   3.344   0.784   1.072 -0.4171 -0.0801  0.1609
   77phy    O01 2070   3.479   0.737   1.041  0.4380  0.2060 -0.3489
   77phy    H01 2071   3.525   0.708   1.118 -1.0399 -2.5701 -0.3774
   77phy    C19 2072   3.350   0.938   1.082  0.4336 -0.0044 -0.1582
   77phy    C13 2073   3.245   0.735   0.954 -0.2342  0.0157 -0.2377
   77phy     H3 2074   3.237   0.625   0.975  1.2972 -0.0475  0.1611
   77phy    O33 2075   3.104   0.771   0.968  0.0385 -0.1973  0.2810
   77phy    H1B 2076   3.068   0.828   0.902  0.8175  1.6964  1.4228
   77phy    C12 2077   3.280   0.711   0.802 -0.2729  0.5723 -0.6298
   77phy    O11 2078   3.418   0.672   0.782  0.0033 -0.0886  0.6931
   77phy    H1A 2079   3.454   0.683   0.868 -2.5852  1.4547  1.6893
   78phy    C35 2080   3.928   0.189   1.148 -0.1028  0.2164 -0.6865
   78phy    C33 2081   3.988   0.313   1.207 -0.2160 -0.7022  0.0543
   78phy    C34 2082   4.051   0.282   1.343 -0.1102  0.5061 -0.2026
   78phy    C32 2083   4.079   0.396   1.106  0.4213 -0.2852  0.0978
   78phy    C31 2084   4.082   0.548   1.137  0.1145 -0.1596  0.1402
   78phy    C30 2085   4.180   0.629   1.052  0.2400  0.2483 -0.2828
   78phy    C28 2086   4.197   0.779   1.070 -0.0095  0.5491  0.0305
   78phy    C29 2087   4.300   0.800   1.185  0.1155 -0.0109  0.6979
   78phy    C27 2088   4.248   0.847   0.938 -0.0620  0.3244 -0.5536
   78phy    C26 2089   4.147   0.907   0.842  0.1781  0.2005  0.2317
   78phy    C25 2090   4.211   1.000   0.738 -0.1789 -0.2937 -0.4389
   78phy    C23 2091   4.118   1.049   0.628  0.0191  0.8118  0.1989
   78phy    C24 2092   4.142   1.199   0.607 -0.2387 -0.4868 -0.0243
   78phy    C22 2093   4.138   0.963   0.502  0.5159 -0.2201  0.1436
   78phy    C21 2094   4.016   0.949   0.414 -0.0551  0.0659 -0.2176
   78phy    C20 2095   4.047   0.900   0.273  0.2489  0.5895  0.7156
   78phy    C18 2096   3.933   0.866   0.169  0.4482 -0.6545 -0.2195
   78phy    O01 2097   3.836   0.779   0.228 -0.3751  0.4101 -0.1125
   78phy    H01 2098   3.758   0.818   0.195  0.1907  1.8104  0.1402
   78phy    C19 2099   4.006   0.782   0.061  0.1961  0.4099  0.3061
   78phy    C13 2100   3.865   1.000   0.101 -0.0269  0.4882 -0.1937
   78phy     H3 2101   3.836   1.061   0.190  0.1861  0.1396  0.1172
   78phy    O33 2102   3.961   1.095   0.046 -0.2817 -0.0884 -0.1306
   78phy    H1B 2103   3.970   1.068  -0.043 -2.7239 -0.5262 -0.3200
   78phy    C12 2104   3.721   1.011   0.031  0.4776  0.4427 -0.2067
   78phy    O11 2105   3.631   0.911   0.080 -0.1533 -0.4249  0.0923
   78phy    H1A 2106   3.543   0.944   0.070 -0.7357 -1.8834  0.1837
   79phy    C35 2107   2.210   0.156   1.280 -0.1793 -0.5873 -0.3773
   79phy    C33 2108   2.228   0.173   1.432  0.6693 -0.1561 -0.3841
   79phy    C34 2109   2.117   0.096   1.509 -0.3765 -0.2425 -0.2758
   79phy    C32 2110   2.355   0.105   1.479  0.0427  0.2370 -0.2163
   79phy    C31 2111   2.478   0.199   1.469 -0.3455 -0.3680 -0.1760
   79phy    C30 2112   2.594   0.131   1.535  0.2189 -0.6569 -0.1771
   79phy    C28 2113   2.722   0.212   1.552 -0.2766 -0.1853 -0.0769
   79phy    C29 2114   2.784   0.165   1.685 -0.1475 -0.2291 -0.1097
   79phy    C27 2115   2.835   0.190   1.444  0.5280 -0.0018  0.4793
   79phy    C26 2116   2.842   0.287   1.325 -0.8534  0.2345 -0.1661
   79phy    C25 2117   2.957   0.274   1.226 -0.0035  0.1237 -0.4506
   79phy    C23 2118   2.938   0.346   1.091  0.3154 -0.4186  0.4088
   79phy    C24 2119   2.977   0.494   1.107 -0.0220  0.4885  0.4319
   79phy    C22 2120   3.020   0.269   0.985  0.3345  0.3146  0.4939
   79phy    C21 2121   2.996   0.302   0.836 -0.5128  0.1119 -0.3097
   79phy    C20 2122   3.044   0.191   0.740  0.1179 -0.0161  0.0388
   79phy    C18 2123   3.048   0.217   0.585 -0.8972  0.1838 -0.0966
   79phy    O01 2124   2.918   0.254   0.537  0.7836  0.7956  0.0524
   79phy    H01 2125   2.893   0.332   0.582 -0.8213  1.1806 -1.3820
   79phy    C19 2126   3.077   0.074   0.526  0.3450 -0.2376 -0.1961
   79phy    C13 2127   3.156   0.322   0.535  0.1729  0.0448  0.0049
   79phy     H3 2128   3.123   0.418   0.584 -1.1168 -0.5734  0.3770
   79phy    O33 2129   3.290   0.317   0.594  0.0819 -0.0966  0.3610
   79phy    H1B 2130   3.334   0.238   0.571 -0.1119  0.3840 -1.8560
   79phy    C12 2131   3.156   0.395   0.401 -0.1198 -0.0676 -0.2547
   79phy    O11 2132   3.210   0.325   0.295  0.0458 -0.1090  0.2055
   79phy    H1A 2133   3.303   0.339   0.299  0.3263 -1.8218  0.7307
   80phy    C35 2134   3.752   0.681   1.310 -0.0205 -0.2858  0.1783
   80phy    C33 2135   3.709   0.821   1.357 -0.0029  0.1488  0.4336
   80phy    C34 2136   3.718   0.826   1.508  0.1044  0.0249  0.1757
   80phy    C32 2137   3.789   0.936   1.289 -0.0710  0.6107 -0.5326
   80phy    C31 2138   3.723   1.012   1.174 -0.3298  0.1912  0.6713
   80phy    C30 2139   3.803   1.141   1.141  0.3154 -0.4009 -0.8998
   80phy    C28 2140   3.720   1.234   1.045  0.0874 -0.5707  0.1943
   80phy    C29 2141   3.717   1.384   1.095 -0.7035  0.1581  0.5581
   80phy    C27 2142   3.771   1.223   0.907  0.8607  0.1504  0.5775
   80phy    C26 2143   3.656   1.203   0.812 -0.2746  0.0474 -0.0848
   80phy    C25 2144   3.697   1.175   0.672  0.9832  0.2165 -0.4144
   80phy    C23 2145   3.578   1.139   0.581 -0.0463  0.0071 -0.4802
   80phy    C24 2146   3.536   1.267   0.497  0.2783  0.3630 -0.2223
   80phy    C22 2147   3.609   1.017   0.499  0.4169  0.7160  0.0339
   80phy    C21 2148   3.481   0.945   0.447 -0.1520 -0.7655  0.2448
   80phy    C20 2149   3.509   0.831   0.356 -0.2851  0.2871  0.1757
   80phy    C18 2150   3.391   0.756   0.282 -0.2392  0.3340 -1.2122
   80phy    O01 2151   3.311   0.689   0.382  0.7275  0.5142 -0.4365
   80phy    H01 2152   3.365   0.637   0.439 -0.6933  0.4178  0.8976
   80phy    C19 2153   3.457   0.644   0.194 -0.2957  0.5731  0.3445
   80phy    C13 2154   3.298   0.850   0.190 -0.2812 -0.1146 -0.1999
   80phy     H3 2155   3.279   0.940   0.254  1.7906  0.9498 -0.9707
   80phy    O33 2156   3.363   0.918   0.082  0.0767  0.7884 -0.1266
   80phy    H1B 2157   3.336   0.883  -0.001 -1.6267  0.8308  0.3732
   80phy    C12 2158   3.146   0.848   0.164 -0.4606  0.2270 -0.4131
   80phy    O11 2159   3.097   0.763   0.064 -0.1541 -0.0660 -0.0450
   80phy    H1A 2160   3.028   0.707   0.094  1.1274 -1.1960  0.9202
   81phy    C35 2161   4.034   1.595   1.012  0.0223 -0.2111 -0.0689
   81phy    C33 2162   4.077   1.526   0.884  0.4092 -0.0186  0.0673
   81phy    C34 2163   4.146   1.390   0.904 -0.0540  0.1575 -0.3648
   81phy    C32 2164   3.962   1.527   0.786  0.0599  0.2651  0.4075
   81phy    C31 2165   4.005   1.558   0.643 -0.1974  0.5121  0.3695
   81phy    C30 2166   3.879   1.519   0.560  0.8336  0.5162  0.1976
   81phy    C28 2167   3.889   1.546   0.403 -0.0392 -0.0669 -0.1249
   81phy    C29 2168   3.984   1.457   0.325  0.2374  0.2566 -0.1604
   81phy    C27 2169   3.757   1.529   0.333  0.0100 -0.2939 -0.1837
   81phy    C26 2170   3.659   1.647   0.334  0.2821 -0.4647  0.5145
   81phy    C25 2171   3.513   1.618   0.279 -0.5099  0.2511 -0.1966
   81phy    C23 2172   3.415   1.739   0.288 -0.5698 -0.4178 -0.0955
   81phy    C24 2173   3.417   1.825   0.160  0.3348  0.4508  0.0175
   81phy    C22 2174   3.270   1.687   0.295  0.3008 -0.0391 -0.4697
   81phy    C21 2175   3.193   1.735   0.421  0.0677  0.3065  0.0618
   81phy    C20 2176   3.064   1.653   0.435 -0.1075  0.3481  0.5223
   81phy    C18 2177   2.966   1.685   0.554 -0.5029 -0.1511 -0.0929
   81phy    O01 2178   3.041   1.700   0.677 -0.5953  0.1968  0.3672
   81phy    H01 2179   3.089   1.622   0.696  0.4449  0.3716 -1.3178
   81phy    C19 2180   2.870   1.564   0.566 -0.3704  0.3370  0.4271
   81phy    C13 2181   2.874   1.818   0.540 -0.1478  0.0157 -0.5423
   81phy     H3 2182   2.951   1.899   0.539  1.3625 -1.3338  0.0949
   81phy    O33 2183   2.824   1.841   0.406  0.0504  0.2010  0.1118
   81phy    H1B 2184   2.747   1.788   0.398  0.1829 -0.3725  2.0213
   81phy    C12 2185   2.796   1.893   0.658  0.0268 -0.2924 -0.3156
   81phy    O11 2186   2.670   1.842   0.682 -0.0429 -0.1806  0.0598
   81phy    H1A 2187   2.661   1.817   0.772 -1.3900  0.1872  0.0612
   82phy    C35 2188   3.335   1.712   1.232  0.0815  0.0495 -0.4068
   82phy    C33 2189   3.317   1.665   1.372 -0.4336 -0.4007 -0.5969
   82phy    C34 2190   3.398   1.741   1.479  0.2140 -0.3447  0.0279
   82phy    C32 2191   3.168   1.665   1.411  0.2011  0.2905 -0.2643
   82phy    C31 2192   3.138   1.553   1.510  0.2151 -0.4057 -0.4406
   82phy    C30 2193   2.992   1.539   1.533 -0.0159  0.5126 -0.1784
   82phy    C28 2194   2.948   1.417   1.610  0.1928  0.0129  0.0074
   82phy    C29 2195   2.866   1.459   1.727 -0.0136 -0.1732 -0.4466
   82phy    C27 2196   2.874   1.312   1.525  0.0266 -0.0991 -0.2797
   82phy    C26 2197   2.953   1.214   1.448  0.0790  0.4320  0.0309
   82phy    C25 2198   2.870   1.105   1.383 -0.1145  0.3875  0.1750
   82phy    C23 2199   2.961   1.010   1.298 -0.5002 -0.5973 -0.1507
   82phy    C24 2200   2.980   0.876   1.368  0.4926 -0.4040  0.1754
   82phy    C22 2201   2.902   0.988   1.157  0.0472  0.4253 -0.0882
   82phy    C21 2202   2.940   1.086   1.051  0.2845  0.2958 -0.4064
   82phy    C20 2203   2.853   1.069   0.923  0.0587  0.6211 -0.3455
   82phy    C18 2204   2.903   1.119   0.784  0.5625  0.1398  0.1098
   82phy    O01 2205   2.935   1.259   0.805  0.0878  0.2981  0.2592
   82phy    H01 2206   2.867   1.289   0.862 -1.6791 -0.4069 -1.3596
   82phy    C19 2207   2.776   1.111   0.690  0.0642  0.5631  0.5681
   82phy    C13 2208   3.030   1.036   0.721  0.6019 -0.0710 -0.2531
   82phy     H3 2209   3.107   1.061   0.799 -0.8673 -0.7688  1.4876
   82phy    O33 2210   3.033   0.893   0.745  0.7525  0.5265  0.5896
   82phy    H1B 2211   3.017   0.848   0.663 -0.3934 -1.2769  1.7297
   82phy    C12 2212   3.120   1.076   0.601  0.2100 -0.1321 -0.3384
   82phy    O11 2213   3.080   1.047   0.468  0.2532  0.0541 -0.0969
   82phy    H1A 2214   3.073   0.954   0.466 -0.7409  0.1284 -1.0768
   83phy    C35 2215   4.654   1.578   2.128 -0.4283  0.3557 -0.0168
   83phy    C33 2216   4.688   1.713   2.181  0.0268  0.3490  0.0658
   83phy    C34 2217   4.810   1.752   2.099 -0.3489  0.5253  0.1303
   83phy    C32 2218   4.579   1.819   2.146  0.1101 -0.4574  0.8099
   83phy    C31 2219   4.473   1.839   2.259  0.0603 -0.2780  0.3093
   83phy    C30 2220   4.362   1.942   2.218  0.1728 -0.1402  0.0082
   83phy    C28 2221   4.246   1.959   2.316 -0.6054 -0.0893 -0.0935
   83phy    C29 2222   4.227   2.110   2.342  0.3189 -0.1440 -0.5779
   83phy    C27 2223   4.121   1.887   2.270 -0.3744  0.0682 -0.2032
   83phy    C26 2224   4.056   1.805   2.387 -0.5230 -0.1912 -0.7807
   83phy    C25 2225   3.938   1.726   2.326  0.0248 -0.3060 -0.1243
   83phy    C23 2226   3.876   1.628   2.425  0.5932 -0.0336  0.3313
   83phy    C24 2227   3.726   1.658   2.442 -0.1022 -0.2900  0.2208
   83phy    C22 2228   3.890   1.483   2.375 -0.0984  0.5982 -0.3008
   83phy    C21 2229   3.909   1.373   2.487  0.1298  0.5118  0.0179
   83phy    C20 2230   3.936   1.235   2.426  0.0190 -0.3259 -0.3431
   83phy    C18 2231   3.962   1.101   2.515 -0.0250 -0.9737  0.3278
   83phy    O01 2232   3.844   1.092   2.597  0.0833 -0.4183  0.0534
   83phy    H01 2233   3.775   1.069   2.537  0.9287 -1.7417 -0.4619
   83phy    C19 2234   3.961   0.979   2.416  0.1011 -0.5354  0.0875
   83phy    C13 2235   4.091   1.122   2.611 -0.1962  0.3672  0.4915
   83phy     H3 2236   4.091   1.227   2.648  1.0711  0.1753  1.0861
   83phy    O33 2237   4.210   1.120   2.531 -0.2527 -0.6002 -0.0216
   83phy    H1B 2238   4.261   1.046   2.560 -1.2292 -0.5463  1.9881
   83phy    C12 2239   4.102   1.043   2.746  0.5443  0.2769  0.2752
   83phy    O11 2240   3.982   1.048   2.818 -0.1687  0.1930 -0.8657
   83phy    H1A 2241   3.919   1.072   2.753  0.5676 -0.9507 -2.0384
   84phy    C35 2242   3.746   1.742   1.217  0.2529 -0.4470  0.3947
   84phy    C33 2243   3.761   1.890   1.187 -0.3634 -0.5180  0.6302
   84phy    C34 2244   3.635   1.966   1.213  0.3437  0.0217  0.0883
   84phy    C32 2245   3.867   1.952   1.277  0.0800  0.2059 -0.2590
   84phy    C31 2246   4.012   1.953   1.220  0.3026 -0.0675  0.0459
   84phy    C30 2247   4.120   2.015   1.311 -0.0590  0.0283 -0.0020
   84phy    C28 2248   4.267   2.024   1.258  0.2537  0.4618 -0.3333
   84phy    C29 2249   4.346   2.123   1.350  0.0054  0.3863  0.2192
   84phy    C27 2250   4.335   1.883   1.256  0.5200 -0.2765 -0.4756
   84phy    C26 2251   4.406   1.861   1.120  0.0442  0.1122 -0.6061
   84phy    C25 2252   4.488   1.726   1.098  0.5964 -0.3540 -0.0958
   84phy    C23 2253   4.575   1.715   0.971 -0.0355 -0.3182  0.2032
   84phy    C24 2254   4.699   1.628   0.994 -0.0341  0.0429  0.1689
   84phy    C22 2255   4.486   1.663   0.854 -0.2362 -0.3792 -0.3975
   84phy    C21 2256   4.522   1.707   0.708 -0.2473 -0.1132  0.1687
   84phy    C20 2257   4.415   1.660   0.604 -0.6669  0.1166 -0.4755
   84phy    C18 2258   4.455   1.658   0.455  0.2959 -0.4096 -0.3240
   84phy    O01 2259   4.517   1.782   0.418  0.1657  0.5842  0.1859
   84phy    H01 2260   4.471   1.851   0.460  1.2918  0.9909  0.7837
   84phy    C19 2261   4.321   1.667   0.385 -0.1486  0.1337  0.0379
   84phy    C13 2262   4.551   1.537   0.416 -0.1426  0.4573  0.3369
   84phy     H3 2263   4.646   1.559   0.472 -0.1418 -0.1647  0.5885
   84phy    O33 2264   4.524   1.407   0.475 -0.4338 -0.1537  0.1863
   84phy    H1B 2265   4.482   1.348   0.416  0.0089 -0.0006 -0.2833
   84phy    C12 2266   4.651   1.519   0.297 -0.2681 -0.5763  0.0391
   84phy    O11 2267   4.606   1.459   0.180 -0.4722  0.1307 -0.1492
   84phy    H1A 2268   4.513   1.472   0.173 -0.1741  1.5204 -3.1691
   85phy    C35 2269   2.700   0.811   1.944 -0.4269  0.1656  0.5269
   85phy    C33 2270   2.716   0.959   1.933 -0.5979  0.2059  0.1602
   85phy    C34 2271   2.747   0.988   1.788  0.1110 -0.0340 -0.2089
   85phy    C32 2272   2.593   1.043   1.981 -0.0805 -0.1216 -0.0072
   85phy    C31 2273   2.614   1.141   2.096 -0.0339  0.2131 -0.0511
   85phy    C30 2274   2.490   1.180   2.173  0.4573 -0.5388  0.4082
   85phy    C28 2275   2.523   1.305   2.268 -0.4002  0.2608 -0.0770
   85phy    C29 2276   2.491   1.439   2.200 -0.0678  0.1670  0.0464
   85phy    C27 2277   2.434   1.301   2.390  0.0048  0.0674 -0.5727
   85phy    C26 2278   2.503   1.243   2.516 -0.0427 -0.3568  0.1624
   85phy    C25 2279   2.424   1.258   2.646 -0.5372 -0.1371  0.3121
   85phy    C23 2280   2.512   1.219   2.768  0.1278  0.3700 -0.6389
   85phy    C24 2281   2.572   1.345   2.835  0.1458 -0.1539 -0.1252
   85phy    C22 2282   2.435   1.140   2.873  0.6975  0.3416 -0.0887
   85phy    C21 2283   2.501   1.005   2.899 -0.6430 -0.4336 -0.2034
   85phy    C20 2284   2.435   0.927   3.008  0.8657 -0.2866  0.1670
   85phy    C18 2285   2.504   0.793   3.049 -0.3745  0.0473 -0.1427
   85phy    O01 2286   2.642   0.810   3.108 -0.2713  0.1698  0.0659
   85phy    H01 2287   2.694   0.872   3.061 -0.0348 -0.3232 -0.3336
   85phy    C19 2288   2.418   0.750   3.165  0.3497  0.1259  0.5563
   85phy    C13 2289   2.502   0.679   2.936 -0.6087  0.2283  0.0100
   85phy     H3 2290   2.405   0.687   2.881  0.3139  1.6026 -1.4851
   85phy    O33 2291   2.501   0.544   2.977  0.2800 -0.4202  0.4147
   85phy    H1B 2292   2.446   0.494   2.920  1.0937 -1.9176  0.8965
   85phy    C12 2293   2.620   0.670   2.834  0.3740 -0.3602 -0.0069
   85phy    O11 2294   2.744   0.649   2.890 -0.0273  0.1185 -0.5353
   85phy    H1A 2295   2.735   0.655   2.983  0.9021 -0.5332 -0.3874
   86phy    C35 2296   4.505   2.248   2.008 -0.3759  0.3287 -0.0790
   86phy    C33 2297   4.403   2.298   1.904 -0.1474 -0.1052  0.4041
   86phy    C34 2298   4.450   2.431   1.848  0.5016  0.3832 -0.0015
   86phy    C32 2299   4.376   2.195   1.790 -0.1841  0.0626  0.0754
   86phy    C31 2300   4.259   2.101   1.822 -0.1200 -0.1614 -0.0364
   86phy    C30 2301   4.231   2.003   1.712  0.1084  0.6813  0.0170
   86phy    C28 2302   4.123   1.896   1.755  0.7327 -0.8037  0.3675
   86phy    C29 2303   4.021   1.889   1.641 -0.0215  0.1755 -0.2582
   86phy    C27 2304   4.182   1.757   1.785 -0.2574 -0.2942  0.4196
   86phy    C26 2305   4.155   1.693   1.922 -0.0999 -0.5966  0.4091
   86phy    C25 2306   4.230   1.566   1.947 -0.4488 -0.2988  0.2012
   86phy    C23 2307   4.156   1.478   2.050 -0.1863 -0.6402 -0.1131
   86phy    C24 2308   4.081   1.361   1.981  0.0182  0.0198 -0.5183
   86phy    C22 2309   4.257   1.400   2.139  0.3166 -0.2341 -0.1651
   86phy    C21 2310   4.280   1.437   2.290 -0.0854 -0.1673 -0.2198
   86phy    C20 2311   4.391   1.352   2.349  0.1406 -0.1732  0.2028
   86phy    C18 2312   4.444   1.370   2.499 -0.3612 -0.3856 -0.0870
   86phy    O01 2313   4.348   1.314   2.593 -0.2497 -0.6052 -0.7348
   86phy    H01 2314   4.291   1.255   2.547 -0.8189 -0.7115  0.0810
   86phy    C19 2315   4.549   1.258   2.482  0.3670  0.1170 -0.5265
   86phy    C13 2316   4.515   1.511   2.542  0.2979  0.7115 -0.0294
   86phy     H3 2317   4.566   1.557   2.454  0.8592  0.4838  0.1714
   86phy    O33 2318   4.623   1.501   2.639 -0.0726 -0.0067  0.1666
   86phy    H1B 2319   4.605   1.434   2.702 -0.4919  1.8445  2.1474
   86phy    C12 2320   4.412   1.612   2.591 -0.2669  0.5340  0.2102
   86phy    O11 2321   4.343   1.576   2.706 -0.3451  0.5689 -0.2965
   86phy    H1A 2322   4.307   1.490   2.694  2.2203 -0.9770  1.9712
   87phy    C35 2323   3.126   2.883   0.896  0.5321 -0.3140 -0.3931
   87phy    C33 2324   3.149   2.785   1.008  0.0788  0.0197  0.1416
   87phy    C34 2325   3.025   2.771   1.095  0.4053 -0.4398 -0.4131
   87phy    C32 2326   3.184   2.649   0.943 -0.1634  0.6509 -0.1410
   87phy    C31 2327   3.333   2.621   0.972 -0.1009 -0.0940  0.6842
   87phy    C30 2328   3.378   2.486   0.909  0.2805  0.3753 -0.3609
   87phy    C28 2329   3.528   2.455   0.933  0.4724  0.2782  0.6883
   87phy    C29 2330   3.542   2.342   1.035 -0.3894 -0.2994  0.2215
   87phy    C27 2331   3.592   2.419   0.797  0.0246  0.5013 -0.0359
   87phy    C26 2332   3.715   2.498   0.759  0.5434  0.0207 -0.0378
   87phy    C25 2333   3.747   2.450   0.618 -0.1858  0.2463  0.0994
   87phy    C23 2334   3.879   2.502   0.562  0.5681  0.3754  0.7847
   87phy    C24 2335   3.960   2.379   0.532  1.1852 -0.1407 -0.0911
   87phy    C22 2336   3.869   2.588   0.432  0.7115 -0.1681 -0.4322
   87phy    C21 2337   3.832   2.735   0.459 -0.3827  0.1524 -0.8881
   87phy    C20 2338   3.823   2.807   0.325 -0.0851  0.0672  0.8546
   87phy    C18 2339   3.799   2.965   0.319 -0.6410  0.1684  0.0894
   87phy    O01 2340   3.680   2.998   0.395 -0.0786  0.2824 -0.2809
   87phy    H01 2341   3.608   2.946   0.365 -0.1062 -0.0536  0.3445
   87phy    C19 2342   3.762   2.994   0.169 -0.1450  0.3513 -1.0566
   87phy    C13 2343   3.924   3.047   0.382  0.2506 -0.1932  0.2226
   87phy     H3 2344   3.925   3.013   0.489 -0.8425  0.0128  0.3059
   87phy    O33 2345   4.061   3.007   0.346 -0.0231 -0.3593 -0.4292
   87phy    H1B 2346   4.085   3.061   0.274 -1.6766  1.2779  0.1689
   87phy    C12 2347   3.912   3.190   0.444 -0.3267  0.1957  0.6605
   87phy    O11 2348   3.782   3.239   0.474 -0.1680  0.1044  0.5234
   87phy    H1A 2349   3.736   3.158   0.483 -0.3282 -0.1025 -1.5686
   88phy    C35 2350   2.645   1.857   2.367 -0.2153 -0.1624 -0.2118
   88phy    C33 2351   2.751   1.770   2.434  1.0110 -0.6169 -0.4476
   88phy    C34 2352   2.690   1.637   2.463 -0.4568 -0.1415  0.4243
   88phy    C32 2353   2.879   1.754   2.347 -0.0927 -0.2362 -0.2759
   88phy    C31 2354   3.010   1.745   2.432 -0.3663  0.3041  0.2856
   88phy    C30 2355   3.134   1.731   2.343  0.0359  0.1626 -0.1851
   88phy    C28 2356   3.262   1.758   2.427  0.4081  0.4127 -0.0406
   88phy    C29 2357   3.317   1.620   2.480 -0.8498 -0.0944  0.2919
   88phy    C27 2358   3.370   1.805   2.330  0.6953 -0.3946  0.5986
   88phy    C26 2359   3.444   1.927   2.384 -0.0469 -0.7512 -0.4310
   88phy    C25 2360   3.527   1.987   2.274  0.0976 -0.6648  0.7625
   88phy    C23 2361   3.635   2.091   2.308 -0.2908 -0.0004 -0.2537
   88phy    C24 2362   3.756   2.053   2.225  0.2370 -0.1761  0.2054
   88phy    C22 2363   3.594   2.234   2.277 -0.5227  0.5716  0.4026
   88phy    C21 2364   3.567   2.320   2.398 -0.4344  0.1682  0.5485
   88phy    C20 2365   3.509   2.456   2.352 -0.6066  0.3937  0.3489
   88phy    C18 2366   3.506   2.577   2.455 -0.4204  0.5868 -0.3066
   88phy    O01 2367   3.638   2.613   2.509 -0.3796 -0.0754  0.1571
   88phy    H01 2368   3.633   2.701   2.543 -3.1836 -0.3535  0.6841
   88phy    C19 2369   3.477   2.687   2.355 -0.0056 -0.2102 -0.1841
   88phy    C13 2370   3.394   2.567   2.574 -0.4702  0.4613 -0.3869
   88phy     H3 2371   3.297   2.532   2.530 -0.3260 -0.2503 -0.1361
   88phy    O33 2372   3.350   2.691   2.624  0.1193  0.0058 -0.3724
   88phy    H1B 2373   3.290   2.687   2.696  1.2020 -0.1016  0.5428
   88phy    C12 2374   3.419   2.473   2.700 -0.5250  0.7636 -0.4153
   88phy    O11 2375   3.535   2.500   2.775  0.2547  0.6924  0.2143
   88phy    H1A 2376   3.603   2.475   2.716 -0.0490 -1.8737  0.8012
   89phy    C35 2377   0.972   3.128   1.087 -0.4452 -0.1742 -0.2728
   89phy    C33 2378   1.109   3.158   1.148  0.1636  0.4374 -0.0259
   89phy    C34 2379   1.081   3.224   1.282 -0.4267 -0.0787  0.1309
   89phy    C32 2380   1.189   3.033   1.173 -0.2997 -0.3083 -0.0158
   89phy    C31 2381   1.326   3.040   1.094  0.0288 -0.2445 -0.3327
   89phy    C30 2382   1.405   2.905   1.099 -0.0919 -0.4349  0.0119
   89phy    C28 2383   1.550   2.919   1.049 -0.3255  0.1024  0.5153
   89phy    C29 2384   1.636   2.949   1.172 -0.1068 -0.7844 -0.3606
   89phy    C27 2385   1.598   2.794   0.978 -1.0456  0.0026  0.3604
   89phy    C26 2386   1.696   2.820   0.863 -0.1272 -0.3717 -0.2902
   89phy    C25 2387   1.752   2.689   0.813 -0.1439 -0.3121 -0.2948
   89phy    C23 2388   1.886   2.683   0.739 -0.2860  0.5852 -0.0497
   89phy    C24 2389   1.977   2.601   0.834  0.4594 -0.0617  0.0089
   89phy    C22 2390   1.880   2.618   0.603 -0.0446 -0.0425  0.2244
   89phy    C21 2391   1.842   2.718   0.491 -0.2536  0.5841  0.5342
   89phy    C20 2392   1.869   2.661   0.347  0.2253 -0.7882 -0.5003
   89phy    C18 2393   1.886   2.765   0.231 -0.0252 -0.0508 -0.2254
   89phy    O01 2394   1.771   2.848   0.219 -0.2051  0.0324  0.0941
   89phy    H01 2395   1.695   2.793   0.216 -0.0145 -0.2879  0.9082
   89phy    C19 2396   1.877   2.668   0.111  0.0299 -0.2639  0.3523
   89phy    C13 2397   2.022   2.855   0.225  0.7955  0.2720 -0.1401
   89phy     H3 2398   2.009   2.921   0.315 -0.7598  0.5119 -0.5125
   89phy    O33 2399   2.143   2.790   0.264 -0.4460 -0.5379 -0.0562
   89phy    H1B 2400   2.192   2.772   0.187 -1.0858  0.2428 -0.6672
   89phy    C12 2401   2.043   2.987   0.142 -0.2365  0.1280 -0.1645
   89phy    O11 2402   2.095   2.976   0.014  0.4471 -0.4365 -0.3042
   89phy    H1A 2403   2.093   3.060  -0.027  0.9703  0.3936  1.3121
   90phy    C35 2404   2.635   1.986   1.360  0.2637 -0.4847  0.6695
   90phy    C33 2405   2.703   1.901   1.464 -0.0691  0.0234  0.0127
   90phy    C34 2406   2.678   1.756   1.418  0.1407 -0.1213 -0.1031
   90phy    C32 2407   2.847   1.946   1.500 -0.1479  0.0909  0.3953
   90phy    C31 2408   2.896   1.906   1.634  0.6294  0.1739 -0.1328
   90phy    C30 2409   3.011   1.999   1.678 -0.5166  0.0304  0.0947
   90phy    C28 2410   3.078   1.956   1.808  0.1883  0.4979 -0.2741
   90phy    C29 2411   3.187   1.849   1.796 -0.0329  0.0971  0.1321
   90phy    C27 2412   3.140   2.076   1.883 -0.6593  0.6233  0.2013
   90phy    C26 2413   3.094   2.088   2.029  0.4980 -0.1302  0.0213
   90phy    C25 2414   3.142   2.214   2.098 -0.2669 -0.2815  0.6445
   90phy    C23 2415   3.095   2.251   2.241 -0.4476  0.8350  0.8182
   90phy    C24 2416   3.190   2.191   2.338  0.1158 -0.2065  0.3842
   90phy    C22 2417   3.098   2.401   2.263  0.2310  0.0264  0.5908
   90phy    C21 2418   2.997   2.451   2.364 -0.4425  0.5746 -0.1210
   90phy    C20 2419   3.026   2.595   2.392  0.3737 -0.0231 -0.1059
   90phy    C18 2420   2.954   2.682   2.509  0.0364  0.3985 -0.3212
   90phy    O01 2421   2.966   2.620   2.640  0.3747  0.4911  0.1504
   90phy    H01 2422   2.945   2.528   2.638 -1.3570  0.8659 -0.8477
   90phy    C19 2423   3.056   2.798   2.533 -0.2750 -0.3125  0.3153
   90phy    C13 2424   2.800   2.729   2.480  0.3044 -0.4653 -0.6983
   90phy     H3 2425   2.796   2.773   2.377 -0.8157 -0.4366 -0.6480
   90phy    O33 2426   2.760   2.843   2.563 -0.1108 -0.4060  0.4872
   90phy    H1B 2427   2.780   2.818   2.651  1.6832 -0.6759  0.0440
   90phy    C12 2428   2.685   2.619   2.486 -0.0300  0.4060 -0.2241
   90phy    O11 2429   2.651   2.547   2.602 -0.1669 -0.0818 -0.6494
   90phy    H1A 2430   2.608   2.595   2.670 -0.1040 -1.4928  0.4208
   91phy    C35 2431   4.123   3.222   1.535 -0.0260 -0.0708 -0.4608
   91phy    C33 2432   4.228   3.134   1.481 -0.0986 -0.5781 -0.1780
   91phy    C34 2433   4.361   3.207   1.502  0.0286  0.4019 -0.1379
   91phy    C32 2434   4.240   2.996   1.547 -0.7352 -0.2473 -0.1820
   91phy    C31 2435   4.288   2.893   1.443  0.4927 -0.1531 -0.2558
   91phy    C30 2436   4.315   2.753   1.500 -0.1724  0.0411 -0.3398
   91phy    C28 2437   4.350   2.650   1.395 -0.6590  0.5462 -0.1108
   91phy    C29 2438   4.453   2.555   1.458 -0.2762 -0.5444  0.4587
   91phy    C27 2439   4.229   2.585   1.323 -0.0181 -0.5566 -0.0589
   91phy    C26 2440   4.255   2.521   1.183 -0.2293 -0.0871  0.4070
   91phy    C25 2441   4.124   2.495   1.101  0.5358  0.3776 -0.3319
   91phy    C23 2442   4.149   2.438   0.961  0.2196  0.2727 -0.0367
   91phy    C24 2443   4.046   2.329   0.936  0.0223  0.3542  0.0585
   91phy    C22 2444   4.137   2.546   0.845 -0.1330 -0.6281 -0.2502
   91phy    C21 2445   4.266   2.569   0.774 -0.3807  0.0323  0.1634
   91phy    C20 2446   4.266   2.683   0.673  0.3615 -0.1757  0.0919
   91phy    C18 2447   4.392   2.741   0.602 -0.0714 -0.1551 -0.2710
   91phy    O01 2448   4.497   2.750   0.700 -0.2506 -0.3003 -0.0110
   91phy    H01 2449   4.457   2.786   0.776  0.4723 -0.6242  0.5305
   91phy    C19 2450   4.367   2.883   0.552 -0.0957 -0.6373 -0.5095
   91phy    C13 2451   4.453   2.635   0.494  0.1773 -0.5313  0.0760
   91phy     H3 2452   4.469   2.543   0.556  2.2522  0.9150  1.8667
   91phy    O33 2453   4.365   2.584   0.395  0.3027 -0.0527  0.2894
   91phy    H1B 2454   4.296   2.645   0.377  0.1562 -0.1011  0.6955
   91phy    C12 2455   4.599   2.620   0.445 -0.2862  0.0186 -0.4759
   91phy    O11 2456   4.619   2.660   0.310 -0.1971  0.1629 -0.7529
   91phy    H1A 2457   4.567   2.737   0.296 -1.2554 -0.3930 -0.0066
   92phy    C35 2458   3.149   1.474   2.017  0.5343  0.1856 -0.4531
   92phy    C33 2459   3.071   1.352   2.065  0.3841  0.0963  0.0104
   92phy    C34 2460   3.059   1.250   1.953 -0.4199 -0.0136 -0.1263
   92phy    C32 2461   3.128   1.298   2.204  0.6343 -0.3158 -0.4410
   92phy    C31 2462   3.008   1.264   2.295 -0.3442 -0.1153  0.1877
   92phy    C30 2463   3.057   1.255   2.440  0.1917 -0.1147 -0.3726
   92phy    C28 2464   2.946   1.247   2.551  0.0767 -0.0694 -0.4279
   92phy    C29 2465   2.898   1.103   2.584  0.3150 -0.1534 -0.4280
   92phy    C27 2466   2.996   1.310   2.685 -0.0750 -0.6992  0.2289
   92phy    C26 2467   2.961   1.458   2.703 -0.0540  0.7626  0.1760
   92phy    C25 2468   2.992   1.514   2.842 -0.3252 -0.1274 -0.4737
   92phy    C23 2469   2.914   1.642   2.871  0.3515  0.0069  0.2625
   92phy    C24 2470   2.839   1.630   3.007 -0.1906  0.0244 -0.3975
   92phy    C22 2471   3.012   1.767   2.870 -0.0204  0.0097  0.0881
   92phy    C21 2472   2.945   1.905   2.834  0.2858  0.0161  0.6252
   92phy    C20 2473   3.037   2.021   2.831 -0.6176 -0.1472  0.0893
   92phy    C18 2474   2.985   2.173   2.814  0.2332 -0.4871 -0.0531
   92phy    O01 2475   2.878   2.200   2.907  0.4017 -0.1267 -0.4616
   92phy    H01 2476   2.802   2.228   2.859 -0.7748 -3.0899 -0.5317
   92phy    C19 2477   3.109   2.243   2.875 -0.1780 -0.1182 -0.3966
   92phy    C13 2478   2.935   2.236   2.674 -0.0546  0.3246  0.1704
   92phy     H3 2479   3.015   2.227   2.596  0.8516  2.4650  0.7818
   92phy    O33 2480   2.920   2.379   2.677 -0.1967  0.2475  0.2609
   92phy    H1B 2481   2.869   2.405   2.751 -0.7059  2.1068 -0.6813
   92phy    C12 2482   2.803   2.180   2.608 -0.2824 -0.3064 -0.2583
   92phy    O11 2483   2.698   2.228   2.689  0.5436 -0.3658  0.4249
   92phy    H1A 2484   2.682   2.315   2.659  1.3048 -0.2862  0.2190
   93phy    C35 2485   3.526   0.568   2.448 -0.3814  0.1780  0.2916
   93phy    C33 2486   3.550   0.692   2.365 -0.1938 -0.3072 -0.2065
   93phy    C34 2487   3.518   0.659   2.223 -0.8815 -0.3257  0.4224
   93phy    C32 2488   3.464   0.810   2.413  0.2008  0.2602  0.1241
   93phy    C31 2489   3.536   0.938   2.456  0.0263  0.5656 -0.3335
   93phy    C30 2490   3.434   1.048   2.494  0.1102  0.4104  0.2350
   93phy    C28 2491   3.491   1.185   2.535 -0.0079 -0.4262 -0.1745
   93phy    C29 2492   3.508   1.280   2.416 -0.4249  0.0792 -0.0972
   93phy    C27 2493   3.412   1.256   2.648 -0.4479  0.0044  0.1968
   93phy    C26 2494   3.417   1.196   2.793  0.4031 -0.5542  0.2212
   93phy    C25 2495   3.363   1.303   2.878  0.2606 -0.1566  0.2006
   93phy    C23 2496   3.377   1.286   3.034 -0.1998  0.2950  0.4337
   93phy    C24 2497   3.501   1.354   3.089 -0.5580  0.1657 -0.3368
   93phy    C22 2498   3.249   1.338   3.105 -0.5387 -0.6052  0.0617
   93phy    C21 2499   3.152   1.227   3.160  0.0343 -0.2083  0.7045
   93phy    C20 2500   3.016   1.286   3.217 -0.4218  0.2021 -0.0806
   93phy    C18 2501   2.893   1.188   3.249 -0.1842 -0.1271 -1.1159
   93phy    O01 2502   2.932   1.063   3.319 -0.2474 -0.2525 -0.2696
   93phy    H01 2503   2.989   1.087   3.390  0.5892 -0.3135 -0.9046
   93phy    C19 2504   2.817   1.274   3.353 -0.1167  0.6500  0.7317
   93phy    C13 2505   2.796   1.159   3.119 -0.5102 -0.2469 -0.3256
   93phy     H3 2506   2.768   1.257   3.073 -1.7975 -0.4630 -0.0241
   93phy    O33 2507   2.669   1.116   3.160 -0.3340  0.2555  0.0277
   93phy    H1B 2508   2.626   1.178   3.214  0.1784  0.3864  0.2929
   93phy    C12 2509   2.850   1.058   3.003  0.2849  0.1147 -0.6681
   93phy    O11 2510   2.848   0.921   3.020 -0.5839  0.0046 -0.2322
   93phy    H1A 2511   2.929   0.888   2.986  0.6712  2.3090  0.3622
   94phy    C35 2512   4.823   2.242   0.786  0.0289  0.1079 -0.0349
   94phy    C33 2513   4.696   2.269   0.855 -0.1286 -0.2706 -0.4126
   94phy    C34 2514   4.716   2.408   0.922  0.2857 -0.5191 -0.0215
   94phy    C32 2515   4.576   2.274   0.761  0.2727 -0.2367 -0.0729
   94phy    C31 2516   4.480   2.154   0.745 -0.1362  0.3421  0.2338
   94phy    C30 2517   4.362   2.162   0.648  0.2383  0.2865  0.2168
   94phy    C28 2518   4.274   2.039   0.613  0.2630  0.3195  0.4317
   94phy    C29 2519   4.199   1.966   0.730  0.3007  0.1404  0.0867
   94phy    C27 2520   4.168   2.096   0.517  0.2772 -0.5677 -0.6380
   94phy    C26 2521   4.101   2.003   0.414  0.3670  0.6228 -1.0299
   94phy    C25 2522   3.987   2.068   0.332  0.3338  0.2660 -0.0452
   94phy    C23 2523   3.926   1.973   0.229  0.0685 -0.0090  0.2541
   94phy    C24 2524   3.771   1.986   0.227  0.2615 -0.5400  0.1562
   94phy    C22 2525   3.977   1.998   0.083  0.2141  0.4780 -0.1807
   94phy    C21 2526   4.123   1.964   0.053 -0.3002 -0.4672 -0.1446
   94phy    C20 2527   4.148   1.950  -0.096 -0.1802  0.2082  0.2173
   94phy    C18 2528   4.299   1.948  -0.146  0.3581  0.1962  0.0006
   94phy    O01 2529   4.354   2.075  -0.113 -0.0306 -0.3060 -0.2065
   94phy    H01 2530   4.291   2.143  -0.097  0.8085  0.6142 -0.7081
   94phy    C19 2531   4.290   1.948  -0.300  0.0702  0.1834 -0.1961
   94phy    C13 2532   4.393   1.826  -0.096  0.2608  0.2842 -0.4215
   94phy     H3 2533   4.385   1.835   0.015  0.7889 -0.6436 -0.2937
   94phy    O33 2534   4.346   1.693  -0.105  0.0795 -0.0495 -0.0037
   94phy    H1B 2535   4.318   1.690  -0.194  0.9692 -0.1895 -0.2930
   94phy    C12 2536   4.555   1.846  -0.082 -0.3937 -0.0666 -0.0929
   94phy    O11 2537   4.605   1.970  -0.117 -0.0593  0.2807 -0.3135
   94phy    H1A 2538   4.534   2.029  -0.108 -0.4684 -0.4139  1.6809
   95phy    C35 2539   3.138   3.570   1.378 -0.2768 -0.0059  0.0004
   95phy    C33 2540   3.100   3.475   1.490 -0.2025 -0.0378 -0.4520
   95phy    C34 2541   2.964   3.408   1.458 -0.0238 -0.1414  0.0587
   95phy    C32 2542   3.214   3.373   1.507 -0.4725 -0.6279 -0.3414
   95phy    C31 2543   3.217   3.313   1.646  0.1409  0.2259 -0.2424
   95phy    C30 2544   3.334   3.213   1.661  0.2589  0.0801  0.3642
   95phy    C28 2545   3.343   3.120   1.783 -0.0611  0.5998  0.2536
   95phy    C29 2546   3.314   2.973   1.738 -0.4575 -0.3034 -0.1935
   95phy    C27 2547   3.486   3.133   1.852 -0.3913 -0.2929  0.4928
   95phy    C26 2548   3.494   3.093   2.001 -0.0159 -0.6297 -0.0421
   95phy    C25 2549   3.638   3.074   2.052  0.1207  0.3510 -0.2900
   95phy    C23 2550   3.654   3.037   2.205  0.2442  0.3120 -0.0099
   95phy    C24 2551   3.781   2.948   2.208  0.3395  0.0158 -0.0285
   95phy    C22 2552   3.681   3.166   2.287 -0.9055  0.2929  0.5122
   95phy    C21 2553   3.611   3.167   2.424 -0.3797 -0.2102 -0.0157
   95phy    C20 2554   3.625   3.306   2.484  0.1903 -0.5844  0.5894
   95phy    C18 2555   3.521   3.354   2.595 -0.1839 -0.1657  1.0187
   95phy    O01 2556   3.523   3.263   2.706 -0.1667 -0.2644 -0.0620
   95phy    H01 2557   3.455   3.294   2.762 -0.1223  0.0218 -0.1662
   95phy    C19 2558   3.592   3.482   2.641  0.3342  0.0470  0.0859
   95phy    C13 2559   3.367   3.379   2.551 -0.2748 -0.0042 -0.1382
   95phy     H3 2560   3.365   3.449   2.463  1.3811 -0.4657 -0.5840
   95phy    O33 2561   3.294   3.458   2.647  0.4391 -0.7233  0.0121
   95phy    H1B 2562   3.202   3.469   2.630  0.6077 -0.1463 -0.6141
   95phy    C12 2563   3.277   3.256   2.504 -0.0831  0.0846 -0.1845
   95phy    O11 2564   3.242   3.167   2.605  0.1259  0.1918 -0.7690
   95phy    H1A 2565   3.303   3.097   2.610 -1.5190 -1.2309  0.3452
   96phy    C35 2566   2.528   2.833   2.129  0.1357 -0.0560  0.2877
   96phy    C33 2567   2.555   2.888   1.995  0.6743  0.6745 -0.0246
   96phy    C34 2568   2.464   2.830   1.893  0.1524 -0.6813 -0.2203
   96phy    C32 2569   2.532   3.039   2.000  0.6083  0.5617  0.5087
   96phy    C31 2570   2.628   3.115   1.913 -0.1216 -0.3177  0.2698
   96phy    C30 2571   2.615   3.266   1.912  0.0188 -0.6164 -0.2030
   96phy    C28 2572   2.730   3.333   1.831  0.5382 -0.0779  0.4094
   96phy    C29 2573   2.671   3.362   1.689 -0.0593  0.1518 -0.4090
   96phy    C27 2574   2.776   3.471   1.890 -0.4020  0.0279 -0.1889
   96phy    C26 2575   2.852   3.483   2.022 -0.0994 -0.4116 -0.3050
   96phy    C25 2576   2.919   3.626   2.042 -0.6506 -0.4191 -0.0594
   96phy    C23 2577   2.996   3.628   2.180 -0.6011 -0.3986 -0.4285
   96phy    C24 2578   3.143   3.588   2.164  0.0436 -0.1838  0.1455
   96phy    C22 2579   2.986   3.762   2.253  0.5114  0.0471 -0.2918
   96phy    C21 2580   2.974   3.747   2.404  0.1186 -0.6072 -0.3658
   96phy    C20 2581   2.987   3.878   2.485  0.2391  0.3918  0.1986
   96phy    C18 2582   2.961   3.867   2.639  0.2803 -0.2020 -0.0755
   96phy    O01 2583   3.057   3.769   2.690  0.2044  0.0025  0.1908
   96phy    H01 2584   3.107   3.801   2.763 -0.7797 -0.3471  1.0485
   96phy    C19 2585   3.020   4.006   2.671 -0.6069  0.8358  0.0040
   96phy    C13 2586   2.806   3.834   2.681 -0.0531  0.1459 -0.4799
   96phy     H3 2587   2.777   3.740   2.629 -1.1141  0.2887 -0.1803
   96phy    O33 2588   2.710   3.928   2.627 -0.0958 -0.1101 -0.0061
   96phy    H1B 2589   2.751   3.956   2.547  0.7443 -0.6569  0.2130
   96phy    C12 2590   2.774   3.805   2.833 -0.7116 -0.2662  0.0306
   96phy    O11 2591   2.806   3.910   2.921  0.1411 -0.7994 -0.1172
   96phy    H1A 2592   2.744   3.978   2.900  1.6699  0.3590 -1.1065
   97phy    C35 2593   2.413   1.407   1.314  0.8797  0.1336  0.1370
   97phy    C33 2594   2.273   1.383   1.255 -0.1560  0.3437  0.5610
   97phy    C34 2595   2.188   1.288   1.341 -0.1501  0.1081 -0.6701
   97phy    C32 2596   2.202   1.518   1.228  0.4540  0.6265 -0.2457
   97phy    C31 2597   2.144   1.523   1.088  0.1714 -0.2091 -0.5680
   97phy    C30 2598   2.054   1.650   1.072  0.4783  0.2701 -0.7230
   97phy    C28 2599   1.961   1.661   0.950 -0.4394 -0.3855 -0.4235
   97phy    C29 2600   1.825   1.594   0.976 -0.1263  0.0147 -0.0149
   97phy    C27 2601   1.927   1.811   0.936  0.6686 -0.0087 -0.1234
   97phy    C26 2602   1.905   1.879   0.801  0.5217  0.2306  0.2139
   97phy    C25 2603   1.852   2.026   0.823 -0.5234  0.4871  0.0324
   97phy    C23 2604   1.858   2.116   0.701 -0.3907 -0.0479  0.2644
   97phy    C24 2605   1.758   2.224   0.726  0.3079  0.0984  0.8090
   97phy    C22 2606   2.000   2.182   0.680 -0.0608  0.5196  0.4024
   97phy    C21 2607   2.037   2.238   0.539 -0.3978  0.2674  0.1097
   97phy    C20 2608   2.185   2.292   0.549  0.0687 -0.3308 -0.6921
   97phy    C18 2609   2.262   2.307   0.417 -0.0427 -0.1973  0.3555
   97phy    O01 2610   2.228   2.197   0.335  0.7154  0.4400 -0.2557
   97phy    H01 2611   2.222   2.116   0.381 -2.0341  0.4281 -0.4709
   97phy    C19 2612   2.408   2.292   0.460 -0.0098  0.0971  0.0272
   97phy    C13 2613   2.226   2.444   0.341  0.3213 -0.5521 -0.1004
   97phy     H3 2614   2.115   2.442   0.336  0.2893  0.1004  0.1980
   97phy    O33 2615   2.240   2.563   0.414  0.1803 -0.0779  0.0454
   97phy    H1B 2616   2.177   2.627   0.385 -0.9358  0.2600  2.8947
   97phy    C12 2617   2.226   2.467   0.183  0.2890 -0.0130 -0.3517
   97phy    O11 2618   2.343   2.532   0.142 -0.2283  0.2505  0.5191
   97phy    H1A 2619   2.372   2.601   0.199  1.9534 -0.1967  0.0508
   98phy    C35 2620   2.780   3.826   1.434  0.2739 -0.4813  0.1639
   98phy    C33 2621   2.860   3.874   1.314 -0.0624  0.4369 -0.3777
   98phy    C34 2622   2.780   3.871   1.186 -0.1849  0.5730  0.2995
   98phy    C32 2623   2.927   4.011   1.333  0.0929 -0.0798 -0.2550
   98phy    C31 2624   3.071   4.019   1.392 -0.3340 -0.6652 -0.6435
   98phy    C30 2625   3.108   4.163   1.414 -0.3216 -0.0490  0.2301
   98phy    C28 2626   3.252   4.197   1.459  0.2895  0.2339 -0.2030
   98phy    C29 2627   3.351   4.207   1.345  0.5604  0.1720 -0.2384
   98phy    C27 2628   3.234   4.335   1.527 -0.1207  0.2320 -0.6509
   98phy    C26 2629   3.289   4.341   1.672  0.4019  0.0371  0.5061
   98phy    C25 2630   3.293   4.486   1.711 -0.4938 -0.2221 -0.3531
   98phy    C23 2631   3.343   4.511   1.855  0.1323 -0.6023 -0.0360
   98phy    C24 2632   3.450   4.619   1.855 -0.1415  0.6254 -0.2097
   98phy    C22 2633   3.230   4.550   1.959  0.3648  0.3533 -0.1111
   98phy    C21 2634   3.241   4.486   2.096 -0.0307 -0.1992 -0.1415
   98phy    C20 2635   3.128   4.534   2.188  0.0043  0.0884  0.5613
   98phy    C18 2636   3.115   4.496   2.343  0.6049 -0.1188  0.9797
   98phy    O01 2637   3.231   4.521   2.416  0.4522  0.2164 -0.2861
   98phy    H01 2638   3.297   4.460   2.389 -0.3018  0.0597 -1.8972
   98phy    C19 2639   3.012   4.602   2.388  0.2190  0.5613 -0.4324
   98phy    C13 2640   3.067   4.341   2.374 -0.4804 -0.0907 -0.0446
   98phy     H3 2641   2.976   4.318   2.314 -0.3046  1.3905 -0.9282
   98phy    O33 2642   3.019   4.328   2.506  0.1306  0.5560 -0.0200
   98phy    H1B 2643   3.086   4.359   2.564 -1.7875  0.5992  2.3492
   98phy    C12 2644   3.175   4.225   2.349  0.6676 -0.5815 -0.2656
   98phy    O11 2645   3.300   4.249   2.393 -0.1688 -0.1301  0.1079
   98phy    H1A 2646   3.343   4.166   2.395 -1.9125 -1.0746 -0.4609
   99phy    C35 2647   2.134   2.976   1.092  0.1464 -0.0660 -0.1231
   99phy    C33 2648   2.154   3.116   1.154 -0.2287  0.3104 -0.3349
   99phy    C34 2649   2.040   3.156   1.242 -0.2782 -0.1291 -0.1903
   99phy    C32 2650   2.296   3.130   1.217 -0.0807  0.1272  0.4922
   99phy    C31 2651   2.382   3.254   1.188 -0.2331 -0.5731  0.1901
   99phy    C30 2652   2.499   3.271   1.283 -0.2011 -0.4601  0.1033
   99phy    C28 2653   2.552   3.411   1.252 -0.6738 -0.0653  0.1685
   99phy    C29 2654   2.561   3.490   1.382  0.2584 -0.5665 -0.8752
   99phy    C27 2655   2.695   3.406   1.185 -0.9259  0.3259 -0.0852
   99phy    C26 2656   2.712   3.470   1.052  0.9257  0.2554 -0.2462
   99phy    C25 2657   2.857   3.493   1.005 -0.1013  0.3248 -0.0111
   99phy    C23 2658   2.888   3.549   0.864  0.2187  0.2950  0.2684
   99phy    C24 2659   3.017   3.633   0.861 -0.2500  0.1772 -0.2632
   99phy    C22 2660   2.909   3.426   0.772 -0.0831 -0.3225  0.1119
   99phy    C21 2661   2.819   3.407   0.652 -0.0450  0.7351  0.3745
   99phy    C20 2662   2.860   3.279   0.581 -0.3723 -0.2351 -0.5813
   99phy    C18 2663   2.780   3.233   0.457  0.6910 -0.0803 -0.3149
   99phy    O01 2664   2.650   3.180   0.500 -0.3027  0.3915 -0.6654
   99phy    H01 2665   2.662   3.088   0.515  0.7164  0.2587 -2.0868
   99phy    C19 2666   2.869   3.115   0.415 -0.2598  0.3457  0.0044
   99phy    C13 2667   2.758   3.336   0.334  0.2604  0.1037  0.3750
   99phy     H3 2668   2.688   3.411   0.379 -0.6337 -0.6587  0.2602
   99phy    O33 2669   2.869   3.429   0.297 -0.6957 -0.2810 -0.1401
   99phy    H1B 2670   2.948   3.401   0.337 -0.2168  0.2244 -0.7180
   99phy    C12 2671   2.646   3.334   0.221 -0.2235  0.1229 -0.0466
   99phy    O11 2672   2.535   3.261   0.267 -0.1984  0.3400  0.3215
   99phy    H1A 2673   2.544   3.247   0.359 -0.8304  1.5314  0.5850
  100phy    C35 2674   3.388   2.350   1.427  0.0162 -0.0503 -0.0015
  100phy    C33 2675   3.294   2.276   1.336 -0.5441  0.4305 -0.8349
  100phy    C34 2676   3.296   2.121   1.354 -0.3071 -0.0537  0.4938
  100phy    C32 2677   3.156   2.334   1.361  0.3770 -0.1827  0.4270
  100phy    C31 2678   3.057   2.317   1.242 -0.9386 -0.0820 -0.4160
  100phy    C30 2679   2.921   2.364   1.290  0.0535 -0.2881  0.4475
  100phy    C28 2680   2.806   2.354   1.190  0.6957  0.0180  0.7477
  100phy    C29 2681   2.671   2.371   1.266 -0.9473  0.1272  0.1784
  100phy    C27 2682   2.808   2.459   1.077  0.2028 -0.3104  0.0778
  100phy    C26 2683   2.851   2.403   0.943  0.3632 -0.1100 -0.4687
  100phy    C25 2684   2.823   2.495   0.826 -0.0362 -0.4574 -0.1339
  100phy    C23 2685   2.871   2.443   0.688 -0.0591  0.2060  0.1059
  100phy    C24 2686   2.765   2.351   0.625 -0.2491  0.7673 -0.1902
  100phy    C22 2687   2.896   2.566   0.600 -0.0712 -0.5853 -0.1403
  100phy    C21 2688   3.004   2.554   0.496  0.6227  0.0923 -0.0132
  100phy    C20 2689   3.023   2.682   0.415  0.1743  0.4412 -0.6548
  100phy    C18 2690   3.145   2.698   0.318  0.1611  0.2058 -0.2266
  100phy    O01 2691   3.270   2.671   0.387  0.1558 -0.3581 -0.0442
  100phy    H01 2692   3.246   2.667   0.478 -0.5405 -1.2566 -0.2545
  100phy    C19 2693   3.133   2.845   0.273 -0.2728  0.1239  0.1610
  100phy    C13 2694   3.131   2.594   0.198  0.2144  0.5336 -0.2221
  100phy     H3 2695   3.130   2.492   0.245  2.4718 -0.8767 -2.9382
  100phy    O33 2696   3.005   2.587   0.131 -0.0838  0.5133  0.0054
  100phy    H1B 2697   2.993   2.500   0.099 -1.1238  0.4882  0.4123
  100phy    C12 2698   3.246   2.536   0.110  0.1229 -0.6497  0.3103
  100phy    O11 2699   3.285   2.625   0.012 -0.1141 -0.0095 -0.1953
  100phy    H1A 2700   3.220   2.632  -0.056 -0.8851  1.8751  0.6535
  101phy    C35 2701   2.285   4.463   1.033  0.2099  0.1706 -0.3536
  101phy    C33 2702   2.260   4.326   1.091 -0.2961  0.3215 -0.0413
  101phy    C34 2703   2.129   4.336   1.160 -0.1246 -0.3762  0.2255
  101phy    C32 2704   2.253   4.214   0.982  0.4046  0.2391  0.0524
  101phy    C31 2705   2.385   4.143   0.942 -0.2607 -0.9354 -0.3828
  101phy    C30 2706   2.361   4.032   0.837  0.1276  0.2562 -0.3276
  101phy    C28 2707   2.484   3.948   0.800  0.4530 -0.1083 -0.1230
  101phy    C29 2708   2.504   3.823   0.891  0.2187  0.0370 -0.3361
  101phy    C27 2709   2.463   3.891   0.661 -0.0291  0.1026  0.0955
  101phy    C26 2710   2.575   3.922   0.559  0.3487 -0.1505  0.4233
  101phy    C25 2711   2.559   3.835   0.433  0.2029 -0.2146  0.3277
  101phy    C23 2712   2.655   3.878   0.318  0.3553 -0.4771 -0.0913
  101phy    C24 2713   2.714   3.758   0.247  0.3867  0.6020 -0.1118
  101phy    C22 2714   2.587   3.978   0.222 -0.2833 -0.0350  0.7239
  101phy    C21 2715   2.609   4.128   0.248 -0.1451 -0.7877  0.3572
  101phy    C20 2716   2.545   4.224   0.144 -0.9709  0.2995 -0.2593
  101phy    C18 2717   2.550   4.380   0.160  0.0995 -0.5613  0.9391
  101phy    O01 2718   2.508   4.409   0.292  0.3403  0.1559  0.5945
  101phy    H01 2719   2.574   4.455   0.341  0.3742 -0.6623  1.3418
  101phy    C19 2720   2.443   4.438   0.061 -0.0863 -0.2887 -0.4273
  101phy    C13 2721   2.697   4.437   0.129 -0.5233  0.0939 -0.2350
  101phy     H3 2722   2.758   4.383   0.205 -1.2118  1.9789  1.7885
  101phy    O33 2723   2.777   4.399   0.014  0.2503  0.1731 -0.2071
  101phy    H1B 2724   2.867   4.421   0.027  0.2704  0.3963 -0.6958
  101phy    C12 2725   2.743   4.572   0.193 -0.1621  0.7292 -0.1759
  101phy    O11 2726   2.687   4.608   0.314 -0.2928  0.2564 -1.2972
  101phy    H1A 2727   2.754   4.663   0.352 -0.2175 -0.1270 -0.8641
  102phy    C35 2728   1.232   0.367   1.930  0.4245 -0.0038 -0.1184
  102phy    C33 2729   1.346   0.288   1.867 -0.0677  0.0729 -0.3234
  102phy    C34 2730   1.306   0.247   1.727 -0.0233  0.3557  0.3253
  102phy    C32 2731   1.480   0.368   1.883 -0.2808  0.3384  0.3855
  102phy    C31 2732   1.609   0.285   1.862  0.5996 -0.4303  0.3069
  102phy    C30 2733   1.730   0.365   1.902 -0.3105 -0.3297  0.1962
  102phy    C28 2734   1.864   0.286   1.922  0.5518 -0.3133  0.5899
  102phy    C29 2735   1.943   0.289   1.787  0.4269  0.3038 -0.6442
  102phy    C27 2736   1.946   0.363   2.027  0.1473 -0.4056 -0.5541
  102phy    C26 2737   1.943   0.317   2.176  0.0406  0.1305  0.3416
  102phy    C25 2738   1.987   0.422   2.272 -0.0964  0.1826 -0.1100
  102phy    C23 2739   2.011   0.374   2.413  0.9705 -0.2848  0.0671
  102phy    C24 2740   2.143   0.423   2.466 -0.1109  0.0420  0.4579
  102phy    C22 2741   1.893   0.406   2.509  0.5075 -0.2572 -0.1990
  102phy    C21 2742   1.854   0.311   2.621  0.0532 -0.1879  0.6263
  102phy    C20 2743   1.712   0.333   2.666 -0.3271  0.1462 -0.6097
  102phy    C18 2744   1.650   0.250   2.784  0.0762  0.7222  0.1436
  102phy    O01 2745   1.738   0.250   2.898 -0.2043  0.4177  0.2746
  102phy    H01 2746   1.686   0.242   2.976 -0.5641 -0.7583 -0.0740
  102phy    C19 2747   1.527   0.328   2.837 -0.4624  0.1373  0.1066
  102phy    C13 2748   1.615   0.095   2.743 -0.0019  0.3987  0.7671
  102phy     H3 2749   1.564   0.088   2.643  1.1153 -0.0841  0.2140
  102phy    O33 2750   1.522   0.029   2.827 -0.1561 -0.4201 -0.0214
  102phy    H1B 2751   1.482  -0.041   2.778 -0.4402 -0.3362  0.0915
  102phy    C12 2752   1.732  -0.018   2.731 -0.2600  0.1081  0.1864
  102phy    O11 2753   1.802  -0.048   2.848  0.0045  0.4966  0.3087
  102phy    H1A 2754   1.739  -0.036   2.916 -0.5285 -0.0365 -0.0753
  103phy    C35 2755   1.766   3.748   1.431  0.4772  0.2387  0.3525
  103phy    C33 2756   1.773   3.895   1.399 -0.2246 -0.2740  0.1854
  103phy    C34 2757   1.667   3.943   1.305 -0.1802  0.3557 -0.0966
  103phy    C32 2758   1.786   3.973   1.534 -0.1393 -0.0354  0.5546
  103phy    C31 2759   1.856   4.107   1.533  0.1778  0.3083  0.0610
  103phy    C30 2760   1.848   4.184   1.668  0.2976  0.6461  0.3104
  103phy    C28 2761   1.894   4.331   1.675  0.4410  0.0693  0.3188
  103phy    C29 2762   1.792   4.434   1.614  0.8415  0.2238  0.6090
  103phy    C27 2763   1.921   4.375   1.817 -0.2652  0.0513 -0.3496
  103phy    C26 2764   2.052   4.452   1.840  0.6083  0.2904 -0.0123
  103phy    C25 2765   2.058   4.504   1.982  0.3320 -0.0209 -0.0641
  103phy    C23 2766   2.189   4.577   2.029  0.2616 -0.0494 -0.0045
  103phy    C24 2767   2.177   4.729   2.022  0.1334  0.6215  0.2484
  103phy    C22 2768   2.228   4.531   2.173  0.1069  0.0594 -0.3756
  103phy    C21 2769   2.361   4.456   2.170  0.2374 -0.0103  0.7346
  103phy    C20 2770   2.401   4.420   2.316  0.3922 -0.1486  0.1127
  103phy    C18 2771   2.542   4.353   2.351 -0.3752 -0.6454  0.2601
  103phy    O01 2772   2.643   4.432   2.285  0.2238  0.2598 -0.2425
  103phy    H01 2773   2.622   4.523   2.291 -1.3933 -0.2068  2.3204
  103phy    C19 2774   2.548   4.383   2.500 -0.1981  0.0906 -0.1121
  103phy    C13 2775   2.561   4.198   2.296  0.5639 -0.5258  0.0859
  103phy     H3 2776   2.536   4.199   2.187  0.4944  0.5990  0.0995
  103phy    O33 2777   2.462   4.109   2.344  0.5474  0.1775  0.1297
  103phy    H1B 2778   2.481   4.087   2.434  2.6553 -0.9739 -0.5129
  103phy    C12 2779   2.702   4.134   2.295 -0.1216  0.1756 -0.2758
  103phy    O11 2780   2.749   4.103   2.424  0.4333 -0.5531  0.3514
  103phy    H1A 2781   2.753   4.183   2.474  0.8901  0.1199 -0.7161
  104phy    C35 2782   2.297   0.978   1.123  0.3923 -0.4007  0.0269
  104phy    C33 2783   2.450   0.946   1.112 -0.0542 -0.0172  0.4081
  104phy    C34 2784   2.532   1.052   1.189  0.3258 -0.0775  0.2605
  104phy    C32 2785   2.483   0.806   1.163 -0.5640 -0.0939  0.2752
  104phy    C31 2786   2.497   0.690   1.061 -0.1111 -0.3782  0.5291
  104phy    C30 2787   2.498   0.555   1.135  0.2379  0.5357 -1.1276
  104phy    C28 2788   2.487   0.427   1.048  0.2757  0.0403  0.4069
  104phy    C29 2789   2.547   0.309   1.118 -0.4462  0.1404  0.2721
  104phy    C27 2790   2.339   0.404   1.002 -0.1070  0.8009  0.3438
  104phy    C26 2791   2.322   0.309   0.883  0.0896 -0.2033  0.1006
  104phy    C25 2792   2.177   0.307   0.844  0.0161  0.0039  0.2367
  104phy    C23 2793   2.132   0.227   0.717  0.1271 -0.4702 -0.5073
  104phy    C24 2794   1.977   0.221   0.723  0.2870  0.2408 -0.2590
  104phy    C22 2795   2.161   0.302   0.587  0.0200 -0.6148  0.0121
  104phy    C21 2796   2.175   0.217   0.457 -0.6898 -0.1076 -0.1518
  104phy    C20 2797   2.189   0.305   0.332 -0.0481  0.3193  0.4772
  104phy    C18 2798   2.207   0.254   0.182  0.5119  0.4353  0.3097
  104phy    O01 2799   2.309   0.157   0.190  0.0899 -0.0181  0.5592
  104phy    H01 2800   2.391   0.185   0.227  1.1667 -2.0294 -0.1246
  104phy    C19 2801   2.262   0.373   0.103  0.5590  0.0862 -0.3363
  104phy    C13 2802   2.068   0.187   0.118  0.3568  0.1650 -0.0723
  104phy     H3 2803   2.050   0.097   0.182 -0.7233  0.9240  0.7148
  104phy    O33 2804   1.938   0.250   0.145  0.3193 -0.3546  0.4954
  104phy    H1B 2805   1.938   0.330   0.096  0.8687 -1.1613 -0.8819
  104phy    C12 2806   2.062   0.092  -0.009  0.4120 -0.1104  0.3132
  104phy    O11 2807   2.010   0.157  -0.123  0.2342  0.3393  0.6951
  104phy    H1A 2808   1.921   0.131  -0.137  0.5077 -0.6504  0.6520
  105phy    C35 2809   2.351   4.168   1.484  0.2042 -0.0892 -0.0711
  105phy    C33 2810   2.380   4.026   1.431  0.1728 -0.5896 -0.5135
  105phy    C34 2811   2.431   3.945   1.546 -0.0082 -0.3574  0.3563
  105phy    C32 2812   2.248   3.970   1.374  0.0023 -0.9129  0.0031
  105phy    C31 2813   2.251   3.871   1.254 -0.5791 -0.2613  0.1616
  105phy    C30 2814   2.110   3.842   1.203 -0.1095  0.1337  0.0435
  105phy    C28 2815   2.102   3.753   1.079  0.2038 -0.2160 -0.2079
  105phy    C29 2816   2.080   3.605   1.128  0.4294  0.0172  0.4164
  105phy    C27 2817   2.011   3.807   0.964  0.1152 -0.0400  0.0887
  105phy    C26 2818   2.054   3.773   0.821 -0.7838 -0.0754 -0.3806
  105phy    C25 2819   1.956   3.807   0.714  0.4672 -0.1177 -0.3789
  105phy    C23 2820   1.989   3.756   0.571  0.0491 -0.5545 -0.2007
  105phy    C24 2821   1.892   3.635   0.533 -0.2799 -0.1720 -0.3279
  105phy    C22 2822   1.963   3.879   0.480  0.1521  0.1533 -0.3834
  105phy    C21 2823   2.075   3.894   0.371 -0.2615  0.2943 -0.4042
  105phy    C20 2824   2.028   3.999   0.273 -0.4190  0.1329  0.4030
  105phy    C18 2825   2.120   4.047   0.154  0.0699  0.6440 -0.6057
  105phy    O01 2826   2.252   4.092   0.198 -0.0899  0.0367  0.3889
  105phy    H01 2827   2.243   4.150   0.271 -0.2082  1.0337 -0.3970
  105phy    C19 2828   2.044   4.174   0.118  0.7904 -0.5031  0.5955
  105phy    C13 2829   2.129   3.932   0.043  0.5838  0.3689 -0.1089
  105phy     H3 2830   2.189   3.853   0.095  0.8443  0.0824 -0.8331
  105phy    O33 2831   2.011   3.850   0.022  0.3574  0.2478 -0.4301
  105phy    H1B 2832   1.932   3.888   0.055 -0.1228  0.1031 -1.3834
  105phy    C12 2833   2.229   3.935  -0.075  0.2781 -0.0679  0.6015
  105phy    O11 2834   2.351   3.997  -0.044  0.3581 -0.0316  0.0487
  105phy    H1A 2835   2.348   4.009   0.049 -0.5393 -0.0342  0.0326
  106phy    C35 2836   2.857   4.369   1.999 -0.3923 -0.1645 -0.0013
  106phy    C33 2837   2.837   4.468   1.880 -0.1950  0.2901 -0.2100
  106phy    C34 2838   2.891   4.403   1.751 -0.5687  0.4066  0.3552
  106phy    C32 2839   2.692   4.512   1.865 -0.1323 -0.1765 -0.3997
  106phy    C31 2840   2.684   4.665   1.839  0.4838  0.3966 -0.1057
  106phy    C30 2841   2.546   4.714   1.796  0.4825  0.1440 -0.4875
  106phy    C28 2842   2.550   4.858   1.750  0.4229 -0.2781 -0.5284
  106phy    C29 2843   2.553   4.851   1.600 -0.4755 -0.1015 -1.0612
  106phy    C27 2844   2.432   4.943   1.795  0.5527  0.5028 -0.0329
  106phy    C26 2845   2.455   5.031   1.916 -0.6000 -0.2133 -0.1819
  106phy    C25 2846   2.338   5.134   1.927 -0.4619  0.2397  0.0972
  106phy    C23 2847   2.344   5.233   2.050 -0.3958 -0.7011  0.0491
  106phy    C24 2848   2.300   5.367   1.996  0.3549  0.0329  0.3237
  106phy    C22 2849   2.240   5.197   2.153  0.1870 -0.0498 -0.1239
  106phy    C21 2850   2.296   5.131   2.279 -0.2055  0.1959  0.2760
  106phy    C20 2851   2.192   5.066   2.375 -0.2455  0.1000 -0.5371
  106phy    C18 2852   2.228   4.973   2.494  0.1098  0.3206  0.6085
  106phy    O01 2853   2.360   5.003   2.545 -0.6777  0.6276  0.1875
  106phy    H01 2854   2.424   4.964   2.488  0.9919 -0.4385  2.6158
  106phy    C19 2855   2.127   5.023   2.597 -0.1156 -0.3867  0.0536
  106phy    C13 2856   2.222   4.813   2.450 -0.2497 -0.3649 -0.8111
  106phy     H3 2857   2.273   4.795   2.352 -0.7153  0.4530 -1.2132
  106phy    O33 2858   2.085   4.771   2.418  0.5577 -0.0304  0.2155
  106phy    H1B 2859   2.048   4.811   2.342 -0.8108 -0.0421  0.8612
  106phy    C12 2860   2.291   4.704   2.547  0.5627 -0.1756  0.2111
  106phy    O11 2861   2.423   4.728   2.570  0.0690 -0.3533  0.3520
  106phy    H1A 2862   2.456   4.661   2.626  2.3743 -1.2623 -1.8517
  107phy    C35 2863   3.553   0.077   2.091  0.7759 -0.1789  0.0259
  107phy    C33 2864   3.488   0.217   2.101 -0.2627  0.3135 -0.3657
  107phy    C34 2865   3.600   0.320   2.096 -0.0994  0.4419 -0.0676
  107phy    C32 2866   3.382   0.229   1.995  0.6731  0.1159  0.0030
  107phy    C31 2867   3.264   0.328   2.025  0.4966  0.2526 -0.3370
  107phy    C30 2868   3.145   0.312   1.928  0.0524 -0.0582 -0.2495
  107phy    C28 2869   3.036   0.420   1.957 -0.0409  0.6293 -0.4881
  107phy    C29 2870   2.996   0.496   1.832 -0.3146 -0.4470  0.3862
  107phy    C27 2871   2.895   0.364   2.004 -0.2708 -0.2823  0.3822
  107phy    C26 2872   2.844   0.421   2.139 -0.2509 -0.1310  0.0396
  107phy    C25 2873   2.695   0.398   2.152  0.6111 -0.0119 -0.0452
  107phy    C23 2874   2.625   0.468   2.271 -0.0266 -0.1797 -0.1862
  107phy    C24 2875   2.535   0.583   2.219  0.1581 -0.3493 -0.4875
  107phy    C22 2876   2.555   0.366   2.366 -0.0317 -1.0955  0.4596
  107phy    C21 2877   2.538   0.407   2.514  0.2933  0.5989  0.0086
  107phy    C20 2878   2.475   0.286   2.585  1.1368  0.3209 -0.2783
  107phy    C18 2879   2.481   0.254   2.740 -0.5356  0.1978  1.4131
  107phy    O01 2880   2.427   0.368   2.805  0.0535 -0.4241  0.0361
  107phy    H01 2881   2.335   0.373   2.788 -0.5241 -2.0294  2.2469
  107phy    C19 2882   2.378   0.136   2.757 -0.2197 -0.2738 -0.1156
  107phy    C13 2883   2.636   0.221   2.785  0.0975  0.0273  0.4339
  107phy     H3 2884   2.704   0.296   2.736  0.0067 -1.4290 -2.0840
  107phy    O33 2885   2.689   0.099   2.732 -0.2995 -0.5371 -0.0490
  107phy    H1B 2886   2.619   0.040   2.716 -1.8460  1.7454 -2.5546
  107phy    C12 2887   2.672   0.233   2.938 -0.3888  0.0529  0.0158
  107phy    O11 2888   2.665   0.114   3.017  0.0263  0.3925 -0.2565
  107phy    H1A 2889   2.722   0.056   2.972  1.2120  1.0867  0.2975
  108phy    C35 2890   3.765   5.104   1.459  0.1674  0.1797 -0.2821
  108phy    C33 2891   3.619   5.091   1.418  0.6508 -0.2963  0.1266
  108phy    C34 2892   3.543   5.067   1.546 -0.1059  0.3153  0.5896
  108phy    C32 2893   3.567   5.211   1.337  0.0505  0.3266  0.5537
  108phy    C31 2894   3.577   5.216   1.180 -0.0926  0.3164 -0.2457
  108phy    C30 2895   3.499   5.339   1.118 -0.1443  0.6594 -0.0063
  108phy    C28 2896   3.535   5.361   0.971  0.3187 -0.3553 -0.4883
  108phy    C29 2897   3.416   5.322   0.881  0.1633 -0.0693 -0.0461
  108phy    C27 2898   3.592   5.505   0.961 -0.2418  0.1760 -0.5338
  108phy    C26 2899   3.693   5.518   0.850 -0.3983  0.3331  0.2437
  108phy    C25 2900   3.726   5.668   0.847  0.0151 -0.2276 -0.7993
  108phy    C23 2901   3.812   5.718   0.730 -0.1668  0.3934 -0.6134
  108phy    C24 2902   3.796   5.865   0.731  0.0559 -0.2145 -0.2681
  108phy    C22 2903   3.960   5.677   0.746  0.2519  0.4651 -0.4466
  108phy    C21 2904   4.051   5.679   0.618  0.3180  0.0513 -0.1268
  108phy    C20 2905   4.194   5.644   0.666  0.0241  0.0706 -0.5340
  108phy    C18 2906   4.297   5.604   0.553  0.3652  0.6479  0.0149
  108phy    O01 2907   4.233   5.507   0.466  0.3567 -0.2774  0.1174
  108phy    H01 2908   4.156   5.549   0.434  0.6795 -1.0275 -1.7348
  108phy    C19 2909   4.401   5.534   0.640  0.1843  1.1578 -0.1037
  108phy    C13 2910   4.353   5.728   0.465 -0.0136 -0.7387 -0.4257
  108phy     H3 2911   4.262   5.784   0.430 -0.1601 -1.2397 -0.8632
  108phy    O33 2912   4.418   5.840   0.524  0.0038  0.3541 -0.4666
  108phy    H1B 2913   4.420   5.815   0.615  1.0462 -2.2482 -1.1121
  108phy    C12 2914   4.409   5.712   0.315 -0.0465  0.4945  0.8670
  108phy    O11 2915   4.401   5.816   0.221 -0.2369  0.4262 -0.1567
  108phy    H1A 2916   4.351   5.782   0.149 -1.0579  0.0265  0.5978
  109phy    C35 2917   4.628   1.248   1.884 -0.0771 -0.2688  0.1569
  109phy    C33 2918   4.573   1.312   1.763 -0.1704  0.5120  0.3429
  109phy    C34 2919   4.458   1.233   1.703  0.2451 -0.5236  0.7499
  109phy    C32 2920   4.548   1.463   1.785  0.3400 -0.2672 -0.4830
  109phy    C31 2921   4.593   1.551   1.664 -0.0042 -0.0479  0.4376
  109phy    C30 2922   4.563   1.703   1.678 -0.7317  0.2359 -0.1915
  109phy    C28 2923   4.672   1.796   1.608  0.1556 -0.1568  0.4658
  109phy    C29 2924   4.625   1.834   1.470 -0.8596  0.3555 -0.2643
  109phy    C27 2925   4.677   1.924   1.687 -0.1655 -0.0874 -0.4305
  109phy    C26 2926   4.816   1.952   1.759 -0.3400  0.6174  0.0116
  109phy    C25 2927   4.824   2.082   1.842 -0.0605  0.0214  0.2009
  109phy    C23 2928   4.954   2.101   1.919 -0.3364  0.1168 -0.2525
  109phy    C24 2929   5.058   2.183   1.839  0.6724 -0.3634  0.6860
  109phy    C22 2930   4.927   2.190   2.043 -0.0801 -0.6384 -0.1531
  109phy    C21 2931   4.890   2.130   2.180 -0.0559 -0.1262  0.6357
  109phy    C20 2932   4.862   2.254   2.274  0.4289  0.0209  0.3808
  109phy    C18 2933   4.812   2.245   2.418  0.2462  0.4057 -0.1323
  109phy    O01 2934   4.929   2.185   2.477  0.1588 -0.6097  0.5054
  109phy    H01 2935   4.923   2.091   2.468  0.8920 -0.5824 -0.5825
  109phy    C19 2936   4.791   2.395   2.455  0.3604 -0.1374 -0.4529
  109phy    C13 2937   4.687   2.147   2.450  0.3115  0.4084  0.1333
  109phy     H3 2938   4.701   2.047   2.402 -0.2934 -0.2049  1.2138
  109phy    O33 2939   4.565   2.196   2.390  0.0898 -0.4669 -0.0821
  109phy    H1B 2940   4.499   2.209   2.455  0.0275  0.4889 -0.3093
  109phy    C12 2941   4.657   2.100   2.599  0.0817 -0.4978 -0.0236
  109phy    O11 2942   4.611   2.200   2.685 -0.1466  0.0930 -0.2441
  109phy    H1A 2943   4.534   2.240   2.648 -0.0019  0.9192  0.3369
  110phy    C35 2944   5.039   1.916   1.130 -0.3571  0.1058  0.0878
  110phy    C33 2945   5.060   1.836   1.256 -0.2188  0.4541  0.4141
  110phy    C34 2946   5.028   1.924   1.372 -0.1105 -0.2001 -0.2730
  110phy    C32 2947   4.975   1.709   1.249 -0.2049 -0.1361 -0.8471
  110phy    C31 2948   5.036   1.591   1.323 -0.0464  0.3458  0.0425
  110phy    C30 2949   4.936   1.483   1.360 -0.4364 -0.3146 -0.7325
  110phy    C28 2950   5.001   1.369   1.442 -0.5930  0.7749  0.5757
  110phy    C29 2951   5.013   1.391   1.596  0.3030  0.0474  0.0246
  110phy    C27 2952   4.912   1.246   1.417  0.0975 -0.3738 -0.4620
  110phy    C26 2953   4.980   1.147   1.320 -0.1641  0.6776 -0.0850
  110phy    C25 2954   4.880   1.041   1.275  0.0434 -0.0490  0.1610
  110phy    C23 2955   4.955   0.932   1.189 -0.3323  0.1535  0.1559
  110phy    C24 2956   4.933   0.799   1.255 -0.3119 -0.3579 -0.2258
  110phy    C22 2957   4.931   0.937   1.035  0.0708  0.3457  0.0114
  110phy    C21 2958   5.058   0.955   0.952  0.1414  0.1203 -0.1790
  110phy    C20 2959   5.031   0.917   0.810  0.2124 -0.1150  0.0026
  110phy    C18 2960   5.108   0.992   0.695 -0.1824  0.6140 -0.2148
  110phy    O01 2961   5.088   1.133   0.719  0.1075  0.0598  0.1921
  110phy    H01 2962   5.003   1.146   0.755 -0.4019 -0.4440 -0.7859
  110phy    C19 2963   5.033   0.953   0.566 -0.5528  0.0175  0.1830
  110phy    C13 2964   5.266   0.969   0.690 -0.1309  0.4018 -0.5088
  110phy     H3 2965   5.305   1.006   0.788  1.3011  1.2103 -1.3373
  110phy    O33 2966   5.304   0.831   0.697  0.3221  0.3552 -0.0412
  110phy    H1B 2967   5.293   0.798   0.784 -0.1843  0.7332  0.0391
  110phy    C12 2968   5.374   1.061   0.627 -0.3059  0.3957  0.4378
  110phy    O11 2969   5.343   1.201   0.645  0.3504  0.0837  0.0726
  110phy    H1A 2970   5.256   1.209   0.679 -0.4244  0.6069 -1.8985
  111phy    C35 2971   0.675   1.557   2.230  0.5043  0.2242  0.0288
  111phy    C33 2972   0.624   1.449   2.138 -0.4976  0.3233  0.4426
  111phy    C34 2973   0.660   1.478   1.993 -0.0990 -0.5546 -0.0193
  111phy    C32 2974   0.666   1.307   2.189  0.5575  0.2410  0.2258
  111phy    C31 2975   0.595   1.177   2.138  0.3172 -0.0868 -0.1166
  111phy    C30 2976   0.653   1.049   2.195  0.3099 -0.3132  0.4568
  111phy    C28 2977   0.566   0.928   2.155  0.0789 -0.0245 -0.0131
  111phy    C29 2978   0.657   0.816   2.124  0.1821 -0.0385 -0.2622
  111phy    C27 2979   0.475   0.875   2.267  0.6150 -0.4891  0.2612
  111phy    C26 2980   0.323   0.912   2.256 -0.3028 -0.2046  0.3062
  111phy    C25 2981   0.239   0.855   2.369  0.0381 -0.1042  0.0136
  111phy    C23 2982   0.085   0.884   2.378 -0.4324 -0.0518 -0.4869
  111phy    C24 2983   0.001   0.801   2.285 -0.3247 -0.0405 -0.0687
  111phy    C22 2984   0.036   0.845   2.518  0.3481 -0.3993  0.3325
  111phy    C21 2985   0.008   0.962   2.603  0.5638  0.7312  0.3418
  111phy    C20 2986  -0.055   0.923   2.738 -0.3462  0.2214 -0.0134
  111phy    C18 2987  -0.111   1.037   2.829  0.3626  0.0792  0.1044
  111phy    O01 2988  -0.212   1.107   2.750  0.0409  0.2822  0.0572
  111phy    H01 2989  -0.266   1.046   2.704 -0.9579  1.5190 -0.4964
  111phy    C19 2990  -0.193   0.959   2.934  0.3190 -0.3890  0.1739
  111phy    C13 2991   0.003   1.141   2.888  1.0026 -0.4276  0.5160
  111phy     H3 2992   0.077   1.163   2.807  1.2602 -1.1427  0.5451
  111phy    O33 2993   0.090   1.080   2.988  0.7120 -0.5088  0.5413
  111phy    H1B 2994   0.181   1.099   2.975  0.9034 -0.9351  1.1691
  111phy    C12 2995  -0.050   1.282   2.935 -0.5073 -0.0525 -0.0044
  111phy    O11 2996   0.053   1.375   2.965 -0.2916 -0.5896 -0.1933
  111phy    H1A 2997   0.136   1.342   2.936 -0.6426  0.0622 -2.0335
  112phy    C35 2998   3.423   2.482   1.962 -0.4167 -0.0233 -0.0586
  112phy    C33 2999   3.411   2.552   1.828  0.0743  0.3607 -0.0971
  112phy    C34 3000   3.262   2.576   1.810 -0.1039 -0.1021  0.1321
  112phy    C32 3001   3.491   2.684   1.821 -0.5815  0.2225  0.1320
  112phy    C31 3002   3.638   2.678   1.782 -0.4705  0.3482 -0.3980
  112phy    C30 3003   3.707   2.816   1.781  0.0293 -0.4143  0.0462
  112phy    C28 3004   3.854   2.845   1.738  0.1276  0.0884  0.1495
  112phy    C29 3005   3.878   2.838   1.592 -0.2241  0.5374  0.0818
  112phy    C27 3006   3.882   2.989   1.788  0.4422  0.4354 -0.3766
  112phy    C26 3007   4.013   3.002   1.869  0.2232 -0.0088  0.1761
  112phy    C25 3008   4.031   3.140   1.936  0.3068 -0.1546 -0.4587
  112phy    C23 3009   4.158   3.179   2.015  0.5975  0.0729  0.2660
  112phy    C24 3010   4.252   3.260   1.926  0.2798 -0.0253 -0.5486
  112phy    C22 3011   4.115   3.278   2.131  0.1439 -0.0331 -0.0819
  112phy    C21 3012   4.142   3.220   2.270  0.1462 -0.0634 -0.3402
  112phy    C20 3013   4.061   3.295   2.377 -0.1448  0.0037  0.1735
  112phy    C18 3014   4.086   3.277   2.536  0.1591  0.4622 -0.0099
  112phy    O01 3015   4.225   3.242   2.560  0.0471 -0.0618 -0.3718
  112phy    H01 3016   4.251   3.167   2.510  1.7234 -0.0650  0.4538
  112phy    C19 3017   4.079   3.421   2.592  0.1595 -0.3693 -0.2766
  112phy    C13 3018   3.985   3.171   2.610  0.1679  0.7528  0.1670
  112phy     H3 3019   3.882   3.192   2.571  0.7315  1.1311 -1.1863
  112phy    O33 3020   3.971   3.191   2.751 -0.0105  0.2067  0.5619
  112phy    H1B 3021   4.054   3.221   2.783  0.2477  0.3189 -0.1898
  112phy    C12 3022   4.023   3.013   2.594  0.0145  0.4025 -0.2569
  112phy    O11 3023   3.921   2.919   2.612  0.0273  0.1975 -0.2965
  112phy    H1A 3024   3.911   2.912   2.705 -1.3420  0.1434 -0.4157
  113phy    C35 3025   3.129   4.987   0.856  0.3446  0.4834  0.0927
  113phy    C33 3026   3.037   4.920   0.954  0.0845  0.1336 -0.2038
  113phy    C34 3027   2.919   5.009   0.991  0.1849 -0.0862  0.1753
  113phy    C32 3028   2.997   4.773   0.926  0.1028 -0.1932  0.4829
  113phy    C31 3029   3.098   4.667   0.967  0.3240  0.3196 -0.2886
  113phy    C30 3030   3.059   4.528   0.938 -0.3466 -0.1521 -0.1818
  113phy    C28 3031   3.157   4.418   0.992 -0.2671 -0.1761 -0.3385
  113phy    C29 3032   3.095   4.288   1.031  0.1949  0.0670 -0.5727
  113phy    C27 3033   3.271   4.390   0.885  0.1085  0.1705 -0.0777
  113phy    C26 3034   3.415   4.389   0.934  0.2657 -0.2831  0.2773
  113phy    C25 3035   3.504   4.391   0.810  0.6649 -0.4039 -0.4911
  113phy    C23 3036   3.659   4.398   0.824  0.4110  0.3899  0.0323
  113phy    C24 3037   3.723   4.265   0.855 -0.1581 -0.4525  0.3992
  113phy    C22 3038   3.727   4.435   0.689  0.1581  0.5631  0.5177
  113phy    C21 3039   3.802   4.565   0.679  0.1270  0.1376  0.1517
  113phy    C20 3040   3.863   4.583   0.535  0.1439  0.0054 -0.3368
  113phy    C18 3041   3.959   4.706   0.515 -0.3740  0.0267 -0.4568
  113phy    O01 3042   3.883   4.826   0.536 -0.4720 -0.2486 -0.0181
  113phy    H01 3043   3.800   4.814   0.493  0.4818 -1.1429 -1.6944
  113phy    C19 3044   3.976   4.718   0.365  1.0631 -0.0928 -0.2307
  113phy    C13 3045   4.102   4.694   0.585  0.2698  0.3641 -0.4800
  113phy     H3 3046   4.075   4.687   0.693 -1.1847 -0.5430 -0.8790
  113phy    O33 3047   4.168   4.569   0.576  0.3091  0.3023  0.4305
  113phy    H1B 3048   4.256   4.578   0.547  0.8139 -2.0500  1.0082
  113phy    C12 3049   4.207   4.802   0.619  0.8733 -0.0837  0.5543
  113phy    O11 3050   4.312   4.826   0.531  0.2645 -0.4007  0.4023
  113phy    H1A 3051   4.287   4.899   0.478  0.0901  0.5145  1.7231
  114phy    C35 3052   0.373   3.388   1.699  0.0533 -0.0810 -0.6627
  114phy    C33 3053   0.310   3.290   1.599  0.1118  0.2787  0.6335
  114phy    C34 3054   0.337   3.324   1.452  0.3512 -0.4211 -0.1817
  114phy    C32 3055   0.335   3.143   1.645  0.0892  0.4790 -0.4155
  114phy    C31 3056   0.258   3.024   1.581 -0.0255 -0.2845  0.0337
  114phy    C30 3057   0.272   2.887   1.651 -0.1417 -0.0181  0.0589
  114phy    C28 3058   0.163   2.784   1.611 -0.4534 -0.3650  0.0114
  114phy    C29 3059   0.229   2.704   1.496  0.3164  0.0555  0.2863
  114phy    C27 3060   0.127   2.688   1.724  0.2561 -0.2756  0.4837
  114phy    C26 3061  -0.005   2.717   1.797 -0.1506  0.1573  0.1695
  114phy    C25 3062  -0.051   2.599   1.884 -0.7124  0.5314 -0.2466
  114phy    C23 3063  -0.197   2.625   1.933 -0.9366  0.0669 -0.3987
  114phy    C24 3064  -0.301   2.515   1.902  0.0963 -0.5281  0.2093
  114phy    C22 3065  -0.183   2.644   2.089  0.3646  0.0022  0.0313
  114phy    C21 3066  -0.235   2.784   2.127 -0.0923  0.8346 -0.0434
  114phy    C20 3067  -0.236   2.791   2.283  0.3081  0.1724  0.1279
  114phy    C18 3068  -0.346   2.882   2.347  0.1354 -0.0414  0.7036
  114phy    O01 3069  -0.472   2.828   2.302  0.2513  0.0676  0.0255
  114phy    H01 3070  -0.475   2.734   2.309  0.2491  0.0671  0.0179
  114phy    C19 3071  -0.335   2.852   2.497 -0.7930 -0.1852  0.2077
  114phy    C13 3072  -0.329   3.042   2.308  0.3470 -0.3251 -0.0306
  114phy     H3 3073  -0.295   3.051   2.202 -0.2426 -1.3668 -0.3266
  114phy    O33 3074  -0.216   3.105   2.376  0.0122 -0.0133 -0.1424
  114phy    H1B 3075  -0.155   3.037   2.399  0.3624  0.7768  1.3819
  114phy    C12 3076  -0.449   3.138   2.318 -0.1515  0.3805  0.5745
  114phy    O11 3077  -0.516   3.133   2.442 -0.6048 -0.2397  0.2318
  114phy    H1A 3078  -0.463   3.166   2.512 -1.7168 -1.5662  1.7696
  115phy    C35 3079   0.345   3.738   0.605 -0.5750  0.1086  0.2665
  115phy    C33 3080   0.365   3.604   0.679  0.3861 -0.3131 -0.7498
  115phy    C34 3081   0.510   3.597   0.724  0.3975  0.0745 -0.0767
  115phy    C32 3082   0.264   3.592   0.795 -0.2917  0.1032  0.3576
  115phy    C31 3083   0.191   3.454   0.791 -0.0755 -0.3030 -0.3133
  115phy    C30 3084   0.118   3.430   0.925  0.5685 -0.3827 -0.0406
  115phy    C28 3085   0.086   3.277   0.955  0.8687 -0.1212  0.0425
  115phy    C29 3086   0.094   3.257   1.102 -0.0283  0.0712  0.4650
  115phy    C27 3087  -0.063   3.251   0.921 -0.1382 -0.5414  0.0224
  115phy    C26 3088  -0.085   3.181   0.787 -0.3489  0.0590 -0.0554
  115phy    C25 3089  -0.234   3.151   0.777 -0.1082  0.4393 -0.3416
  115phy    C23 3090  -0.289   3.067   0.658  0.0861 -0.4595  0.1658
  115phy    C24 3091  -0.300   2.919   0.693 -0.1701  0.2320  0.3163
  115phy    C22 3092  -0.423   3.126   0.606 -0.1639  0.2416 -0.2381
  115phy    C21 3093  -0.415   3.196   0.468 -0.3775 -0.2314  0.3803
  115phy    C20 3094  -0.550   3.267   0.452  0.0395  0.2337 -0.3092
  115phy    C18 3095  -0.575   3.346   0.316  0.5426 -0.1695 -0.3227
  115phy    O01 3096  -0.459   3.428   0.287  0.2724  0.1107  0.1990
  115phy    H01 3097  -0.382   3.378   0.267 -0.4498 -2.2005  2.5378
  115phy    C19 3098  -0.687   3.447   0.362 -0.7701  0.1463 -0.3153
  115phy    C13 3099  -0.621   3.245   0.198  0.0205 -0.1791 -0.3279
  115phy     H3 3100  -0.530   3.182   0.184  0.9456  1.0382  0.0711
  115phy    O33 3101  -0.711   3.135   0.222  0.2167 -0.4209  1.0815
  115phy    H1B 3102  -0.798   3.164   0.204  0.0752 -0.9368  0.9395
  115phy    C12 3103  -0.622   3.288   0.045 -0.0879 -0.3439  0.2973
  115phy    O11 3104  -0.580   3.417   0.010  0.0060  0.0150  0.3735
  115phy    H1A 3105  -0.511   3.445   0.066 -0.7189  2.1518  0.2841
  116phy    C35 3106   3.694   4.210   1.735 -0.0169 -0.2550  0.8047
  116phy    C33 3107   3.845   4.179   1.761  0.4092 -0.0139 -0.1972
  116phy    C34 3108   3.918   4.276   1.855  0.1968  0.1932 -0.3381
  116phy    C32 3109   3.862   4.032   1.801 -0.6513  0.0864  0.4462
  116phy    C31 3110   3.981   3.952   1.748  0.1051 -0.1490  0.2049
  116phy    C30 3111   3.982   3.806   1.783  0.2827  0.5147 -0.6040
  116phy    C28 3112   4.094   3.724   1.717  0.2688  0.2473 -0.1917
  116phy    C29 3113   4.123   3.611   1.818  0.2003 -0.1859 -0.4401
  116phy    C27 3114   4.051   3.670   1.576 -0.1682 -0.3722 -0.3549
  116phy    C26 3115   4.154   3.635   1.471 -0.0806 -0.1864  0.5675
  116phy    C25 3116   4.087   3.578   1.342 -0.2559 -0.0547  0.2971
  116phy    C23 3117   4.167   3.596   1.212 -0.4043 -0.2682  0.3312
  116phy    C24 3118   4.243   3.461   1.184 -0.1021 -0.3181 -0.0493
  116phy    C22 3119   4.076   3.647   1.098 -0.3931  0.2274  0.0914
  116phy    C21 3120   4.145   3.739   1.000  0.0443  0.1793  0.0697
  116phy    C20 3121   4.059   3.786   0.886  0.4039  0.7372  0.0487
  116phy    C18 3122   4.117   3.864   0.770 -0.0789 -0.0560 -0.1335
  116phy    O01 3123   4.198   3.975   0.811  0.4599 -0.3020  0.0062
  116phy    H01 3124   4.217   3.957   0.901  1.6822 -1.2598 -0.4205
  116phy    C19 3125   3.998   3.928   0.701  0.6090  0.2479  0.2392
  116phy    C13 3126   4.207   3.772   0.671  0.4337 -0.5613  0.2895
  116phy     H3 3127   4.280   3.714   0.733  1.8824 -0.9263 -1.6565
  116phy    O33 3128   4.139   3.661   0.609  0.3993 -0.0556  0.2500
  116phy    H1B 3129   4.064   3.629   0.655 -0.6772 -0.0515 -1.4061
  116phy    C12 3130   4.329   3.824   0.579  0.3794 -0.1284 -0.2400
  116phy    O11 3131   4.300   3.925   0.483  0.2474 -0.2827 -0.0299
  116phy    H1A 3132   4.294   4.000   0.538 -0.4430 -0.3589  0.0133
  117phy    C35 3133   3.610   4.937   2.358  0.0368  0.4185  0.0247
  117phy    C33 3134   3.529   4.813   2.327 -0.5970 -0.5501  0.0897
  117phy    C34 3135   3.406   4.854   2.253 -0.0799 -0.1886  0.1188
  117phy    C32 3136   3.623   4.716   2.248  0.3306 -0.1240  0.3053
  117phy    C31 3137   3.572   4.572   2.258  0.1451  0.4675 -0.0891
  117phy    C30 3138   3.652   4.473   2.173  0.3325  0.1673  0.0421
  117phy    C28 3139   3.626   4.324   2.215  0.1743 -0.0917  0.0017
  117phy    C29 3140   3.552   4.252   2.104 -0.0772  0.1833  0.3446
  117phy    C27 3141   3.759   4.250   2.252 -0.0452 -0.2497 -0.2038
  117phy    C26 3142   3.815   4.281   2.389 -0.5369  0.3789  0.3824
  117phy    C25 3143   3.955   4.224   2.418 -0.7860  0.1540 -0.4450
  117phy    C23 3144   4.011   4.224   2.561  0.0524  0.3836 -0.4751
  117phy    C24 3145   3.997   4.086   2.632 -0.2935 -0.1955 -0.0468
  117phy    C22 3146   4.161   4.261   2.549  0.0160 -0.1451 -0.0364
  117phy    C21 3147   4.223   4.337   2.668 -0.2414  0.5227 -0.0574
  117phy    C20 3148   4.370   4.364   2.635  0.0603  0.2684  0.3603
  117phy    C18 3149   4.474   4.391   2.742 -0.0735 -0.0826  0.4011
  117phy    O01 3150   4.501   4.279   2.826 -0.2814  0.1548 -0.0195
  117phy    H01 3151   4.564   4.294   2.894 -0.0784  0.4841 -0.2788
  117phy    C19 3152   4.597   4.390   2.648 -0.6084 -0.2094 -0.6153
  117phy    C13 3153   4.474   4.531   2.830  0.2476 -0.1259 -0.4107
  117phy     H3 3154   4.444   4.616   2.763 -0.3958 -0.6416 -0.7991
  117phy    O33 3155   4.603   4.570   2.879  0.2148 -0.7681  0.2429
  117phy    H1B 3156   4.610   4.555   2.972 -2.6794 -0.8418  0.5638
  117phy    C12 3157   4.369   4.543   2.942 -0.0017  0.0136  0.5356
  117phy    O11 3158   4.368   4.662   3.013  0.0726 -0.2809  0.4771
  117phy    H1A 3159   4.302   4.653   3.079 -1.5126  0.2109 -0.9676
  118phy    C35 3160   5.006   3.154   1.848  0.1666  0.1320  0.3396
  118phy    C33 3161   5.069   3.215   1.966 -0.3398 -0.5013  0.1556
  118phy    C34 3162   5.214   3.175   1.960  0.1163 -0.4794  0.1830
  118phy    C32 3163   5.045   3.367   1.975  0.5541  0.1128  0.2283
  118phy    C31 3164   5.022   3.418   2.117  0.1006  0.0004 -0.1400
  118phy    C30 3165   5.011   3.570   2.117  0.2670  0.2348 -0.1895
  118phy    C28 3166   5.014   3.650   2.244 -0.0542 -0.9574  0.1669
  118phy    C29 3167   5.164   3.689   2.280  0.0398 -0.5715 -0.2480
  118phy    C27 3168   4.929   3.774   2.212  0.0850  0.1890 -0.0310
  118phy    C26 3169   4.891   3.866   2.333 -0.0981  0.1669 -0.1797
  118phy    C25 3170   4.793   3.970   2.282  0.2620 -0.0677  0.4508
  118phy    C23 3171   4.730   4.064   2.387  0.3813  0.5895  0.3911
  118phy    C24 3172   4.706   4.196   2.320 -0.4744 -0.4726 -0.8044
  118phy    C22 3173   4.598   4.003   2.432  0.4570  0.8519 -0.6395
  118phy    C21 3174   4.568   4.027   2.577  0.0359 -0.3020 -0.0736
  118phy    C20 3175   4.456   3.937   2.623  0.0795  0.2908 -0.2502
  118phy    C18 3176   4.404   3.938   2.776  0.3259  0.1306 -0.4289
  118phy    O01 3177   4.361   4.070   2.813 -0.1371  0.8697  0.0500
  118phy    H01 3178   4.423   4.139   2.798 -0.0243  0.5134 -1.1895
  118phy    C19 3179   4.273   3.855   2.764  0.1789 -0.4268  0.0307
  118phy    C13 3180   4.516   3.880   2.879 -0.1740 -0.4364 -0.4426
  118phy     H3 3181   4.607   3.942   2.862 -0.6740  0.3523 -0.2746
  118phy    O33 3182   4.558   3.749   2.843 -0.1923  0.7812  0.2606
  118phy    H1B 3183   4.485   3.692   2.827 -1.0923  1.7270  0.8130
  118phy    C12 3184   4.497   3.890   3.034 -0.4004  0.0036  0.3156
  118phy    O11 3185   4.424   3.789   3.104 -0.0841  0.1900 -0.2755
  118phy    H1A 3186   4.488   3.730   3.138 -1.9274 -0.9870  1.4210
  119phy    C35 3187   5.033   3.253   1.455  0.4459  0.5628  0.1891
  119phy    C33 3188   4.997   3.387   1.510 -0.3140 -0.4799  0.1780
  119phy    C34 3189   5.022   3.496   1.405  0.0359  0.7824  0.9256
  119phy    C32 3190   4.861   3.379   1.576 -0.4859  0.4542  0.2669
  119phy    C31 3191   4.816   3.491   1.669  0.4287  0.0185  0.2935
  119phy    C30 3192   4.680   3.480   1.735  0.4474 -0.1346 -0.6505
  119phy    C28 3193   4.639   3.592   1.836  0.1934  0.1743  0.6329
  119phy    C29 3194   4.568   3.708   1.768 -0.2940  0.3764  0.0034
  119phy    C27 3195   4.560   3.535   1.953 -0.2205 -0.2709 -0.3016
  119phy    C26 3196   4.573   3.601   2.093 -0.1567 -0.5944  0.5210
  119phy    C25 3197   4.510   3.525   2.204 -0.4204 -0.3573  0.2140
  119phy    C23 3198   4.508   3.608   2.339 -0.0254  0.1719  0.3935
  119phy    C24 3199   4.369   3.608   2.391  0.4010  0.1198  0.0276
  119phy    C22 3200   4.587   3.541   2.450 -0.6593 -0.2016 -0.0595
  119phy    C21 3201   4.662   3.627   2.547 -0.8070 -0.3210  0.1789
  119phy    C20 3202   4.740   3.559   2.654 -0.3272 -0.3127  0.7284
  119phy    C18 3203   4.847   3.637   2.738  0.4280 -0.3467 -0.0422
  119phy    O01 3204   4.791   3.764   2.771 -0.7907 -0.3604  0.3854
  119phy    H01 3205   4.707   3.744   2.809 -1.3026 -0.4487 -0.7704
  119phy    C19 3206   4.846   3.549   2.866  0.5788  0.1996 -0.3946
  119phy    C13 3207   4.986   3.647   2.658  0.7309 -0.3818 -0.3125
  119phy     H3 3208   4.971   3.675   2.551  3.0306  1.7421 -0.1897
  119phy    O33 3209   5.053   3.521   2.645  0.1332  0.4394 -0.2013
  119phy    H1B 3210   4.991   3.455   2.621 -0.5941  0.7676  0.7520
  119phy    C12 3211   5.098   3.748   2.705 -0.0469 -0.5729 -0.1373
  119phy    O11 3212   5.120   3.766   2.843  0.3243 -0.2358 -0.0121
  119phy    H1A 3213   5.187   3.711   2.881  0.3442  0.3304  0.7878
  120phy    C35 3214   5.092   2.587   1.080  0.0695 -0.1288  0.5462
  120phy    C33 3215   5.054   2.633   0.937 -0.5439 -0.0875  0.1941
  120phy    C34 3216   5.088   2.781   0.922 -0.7011  0.4093  0.0594
  120phy    C32 3217   5.118   2.531   0.841  0.1526 -0.0154  0.1835
  120phy    C31 3218   5.060   2.540   0.701 -0.8976 -0.4463 -0.5679
  120phy    C30 3219   5.105   2.424   0.611 -0.8274  0.5021 -0.1340
  120phy    C28 3220   5.046   2.420   0.473  0.2680 -0.0903  0.0870
  120phy    C29 3221   5.150   2.441   0.371 -0.1878  0.0074  0.7389
  120phy    C27 3222   4.984   2.281   0.445 -0.4604  0.2120 -0.2754
  120phy    C26 3223   4.847   2.279   0.370 -0.1583 -0.6234  0.3430
  120phy    C25 3224   4.788   2.137   0.364 -0.4889 -0.0818  0.3901
  120phy    C23 3225   4.707   2.099   0.238  0.5129 -0.1454 -0.2557
  120phy    C24 3226   4.718   1.947   0.235 -0.2795 -0.4485  0.4410
  120phy    C22 3227   4.554   2.135   0.248 -0.3031 -0.1441  0.0439
  120phy    C21 3228   4.512   2.253   0.167 -0.2498 -0.1920  0.1087
  120phy    C20 3229   4.361   2.286   0.195  0.5388 -0.0189 -0.0169
  120phy    C18 3230   4.298   2.411   0.128 -0.1114  0.6340  0.4010
  120phy    O01 3231   4.384   2.522   0.149 -0.4539 -0.1856  0.0955
  120phy    H01 3232   4.386   2.531   0.243 -0.5255 -1.1488  0.2036
  120phy    C19 3233   4.171   2.434   0.208 -0.0963  0.0448 -0.3070
  120phy    C13 3234   4.266   2.395  -0.030  0.3249 -0.3288 -0.5214
  120phy     H3 3235   4.365   2.371  -0.076  0.2585 -1.1978 -0.2290
  120phy    O33 3236   4.196   2.273  -0.073  0.2276 -0.4855  0.1391
  120phy    H1B 3237   4.122   2.288  -0.128  1.3727 -1.0546 -1.6441
  120phy    C12 3238   4.262   2.510  -0.132  0.4555 -0.1159  0.2272
  120phy    O11 3239   4.135   2.569  -0.141 -0.0695 -0.3250  0.2702
  120phy    H1A 3240   4.078   2.504  -0.177 -1.0918  0.7568 -0.1223
  121phy    C35 3241   0.706   1.911   1.579 -0.0897 -0.0510 -0.1696
  121phy    C33 3242   0.735   2.009   1.697  0.5938  0.8190 -0.1588
  121phy    C34 3243   0.880   2.051   1.697 -0.2845 -0.5665 -0.1267
  121phy    C32 3244   0.639   2.126   1.692  0.3531  0.2526  0.1446
  121phy    C31 3245   0.572   2.173   1.826  0.3789 -0.2420  0.8471
  121phy    C30 3246   0.512   2.316   1.810  0.0982  0.6586  0.3963
  121phy    C28 3247   0.469   2.386   1.943  0.0330 -0.4672  0.3636
  121phy    C29 3248   0.479   2.537   1.929  0.0068  0.3513  0.4028
  121phy    C27 3249   0.334   2.329   2.004  0.0024 -0.6515 -0.6681
  121phy    C26 3250   0.329   2.350   2.156 -0.3536 -0.1542  0.0687
  121phy    C25 3251   0.201   2.300   2.218  0.5087 -0.2558  0.1529
  121phy    C23 3252   0.203   2.326   2.368  0.8474  0.3700  0.1384
  121phy    C24 3253   0.082   2.417   2.383 -0.3474  0.2936 -0.5416
  121phy    C22 3254   0.184   2.202   2.465 -0.0750 -0.2359  0.0270
  121phy    C21 3255   0.317   2.145   2.523  0.3518 -0.2315  0.0691
  121phy    C20 3256   0.288   2.026   2.615  0.2726  0.2711  0.6244
  121phy    C18 3257   0.399   1.974   2.714 -0.0446 -0.8036 -0.0226
  121phy    O01 3258   0.430   2.075   2.813 -0.1144  0.2274 -0.3432
  121phy    H01 3259   0.363   2.138   2.833  1.9397  2.3196  0.4568
  121phy    C19 3260   0.320   1.873   2.792  0.0920  0.0125 -0.0043
  121phy    C13 3261   0.542   1.920   2.661 -0.1027 -0.0125  0.1396
  121phy     H3 3262   0.528   1.851   2.573  1.3540 -0.5528  0.3127
  121phy    O33 3263   0.608   1.839   2.753  0.6862 -0.2295 -0.0482
  121phy    H1B 3264   0.641   1.888   2.825 -0.9045  0.2550  0.3984
  121phy    C12 3265   0.644   2.032   2.613  0.2851 -0.3033 -0.1757
  121phy    O11 3266   0.698   2.107   2.720  0.2979  0.2385 -0.0355
  121phy    H1A 3267   0.626   2.113   2.779 -0.0388 -1.6845 -0.1947
  122phy    C35 3268   0.444   4.152   1.663  0.2825 -0.1276  0.1907
  122phy    C33 3269   0.348   4.032   1.663 -0.0208 -0.1174  0.0450
  122phy    C34 3270   0.271   4.011   1.531  0.0104 -0.0036 -0.2922
  122phy    C32 3271   0.420   3.903   1.706  0.0432  0.9842 -0.1125
  122phy    C31 3272   0.407   3.858   1.855 -0.2458 -0.0152  0.0004
  122phy    C30 3273   0.472   3.723   1.881 -0.7227  0.1465 -0.0423
  122phy    C28 3274   0.431   3.659   2.013 -0.4369 -0.2144 -0.1986
  122phy    C29 3275   0.304   3.577   2.003  0.1597  0.3851  0.1617
  122phy    C27 3276   0.547   3.570   2.067 -0.3041 -0.1037 -0.1301
  122phy    C26 3277   0.571   3.577   2.217 -0.1105  0.4154  0.0711
  122phy    C25 3278   0.682   3.485   2.258 -0.2133 -0.1431 -0.9087
  122phy    C23 3279   0.730   3.480   2.406 -0.1043  0.2529 -0.4405
  122phy    C24 3280   0.765   3.338   2.455  0.2300 -0.6668 -0.2792
  122phy    C22 3281   0.846   3.574   2.436  0.6521 -0.0759  0.1592
  122phy    C21 3282   0.831   3.627   2.580 -0.2555 -0.3675  0.2243
  122phy    C20 3283   0.937   3.736   2.612  1.2277 -0.1872  1.0250
  122phy    C18 3284   0.987   3.774   2.758 -0.0724  0.1090 -0.3100
  122phy    O01 3285   1.062   3.659   2.812  0.2720 -0.2508 -0.1771
  122phy    H01 3286   1.008   3.585   2.831 -0.4699  0.2889 -0.1144
  122phy    C19 3287   1.092   3.880   2.721 -0.2167  0.4139  0.0938
  122phy    C13 3288   0.871   3.813   2.862 -0.0004  0.2620  0.8559
  122phy     H3 3289   0.789   3.737   2.849 -0.4718  1.0307 -0.8774
  122phy    O33 3290   0.803   3.936   2.823 -0.3061 -0.2946  0.1311
  122phy    H1B 3291   0.845   4.015   2.851 -1.9726  0.7847 -0.2316
  122phy    C12 3292   0.894   3.816   3.018  0.3612  0.3617 -0.3913
  122phy    O11 3293   0.958   3.702   3.073 -0.1537 -0.8022 -0.0338
  122phy    H1A 3294   1.050   3.717   3.064 -0.4497  0.7951 -0.6557
  123phy    C35 3295   3.810   3.232   1.299 -0.2762  0.0683  0.1661
  123phy    C33 3296   3.702   3.299   1.383 -0.3323  0.1304  0.1232
  123phy    C34 3297   3.697   3.236   1.523  0.1041  0.4172 -0.2757
  123phy    C32 3298   3.727   3.447   1.389 -0.2292 -0.0113 -0.3440
  123phy    C31 3299   3.610   3.536   1.421 -0.3740  0.3204 -0.6025
  123phy    C30 3300   3.653   3.680   1.413  0.0341  0.4586 -0.2003
  123phy    C28 3301   3.529   3.768   1.447  0.1373 -0.9231  0.2447
  123phy    C29 3302   3.566   3.871   1.553 -0.1434  0.2430  0.1883
  123phy    C27 3303   3.497   3.851   1.320 -0.3970  0.5918 -0.3333
  123phy    C26 3304   3.412   3.797   1.201  0.1989  0.3237 -0.0732
  123phy    C25 3305   3.417   3.911   1.093  0.3092 -0.1926 -0.0642
  123phy    C23 3306   3.330   3.890   0.964  0.6374 -0.3528 -0.0759
  123phy    C24 3307   3.187   3.916   0.991 -0.0659  0.3538 -0.3543
  123phy    C22 3308   3.390   3.983   0.855  0.3352  0.0450 -0.2875
  123phy    C21 3309   3.435   3.913   0.724  0.0591 -0.0118 -0.1431
  123phy    C20 3310   3.538   4.005   0.652  0.1623  0.3058  0.2203
  123phy    C18 3311   3.596   3.954   0.519 -0.6701  0.2698  0.1971
  123phy    O01 3312   3.673   3.835   0.547  0.1217  0.2465 -0.0707
  123phy    H01 3313   3.743   3.826   0.485 -0.7348  0.0206 -1.0314
  123phy    C19 3314   3.698   4.064   0.489 -0.1001 -0.0798  0.0946
  123phy    C13 3315   3.491   3.935   0.399 -0.2788 -0.2713  0.6047
  123phy     H3 3316   3.434   3.843   0.427 -1.8813  0.4714 -0.1061
  123phy    O33 3317   3.377   4.019   0.393 -0.0928 -0.2786 -0.2311
  123phy    H1B 3318   3.306   3.966   0.360 -0.7438 -1.3913  2.6742
  123phy    C12 3319   3.520   3.857   0.264 -0.0535  0.2550  0.4643
  123phy    O11 3320   3.520   3.926   0.138 -0.1612 -0.3244 -0.5953
  123phy    H1A 3321   3.496   3.868   0.069  1.4351 -1.7331 -0.0365
  124phy    C35 3322   4.076   0.024   1.645 -0.1713 -0.4382  0.2752
  124phy    C33 3323   4.164  -0.083   1.588 -0.0568  0.1720 -0.1550
  124phy    C34 3324   4.179  -0.057   1.441  0.5109 -0.3567  0.1169
  124phy    C32 3325   4.306  -0.090   1.652  0.2650  0.4099 -0.5354
  124phy    C31 3326   4.329  -0.207   1.757 -0.4972  0.2641 -0.0926
  124phy    C30 3327   4.462  -0.205   1.834  0.0619 -0.3738  0.5448
  124phy    C28 3328   4.477  -0.321   1.932  0.1778 -0.3889 -0.1680
  124phy    C29 3329   4.553  -0.438   1.869 -0.1499  0.1470 -0.1668
  124phy    C27 3330   4.557  -0.289   2.056  0.0122  0.4735  0.2835
  124phy    C26 3331   4.483  -0.314   2.193  0.1970 -0.6174 -0.1067
  124phy    C25 3332   4.572  -0.292   2.315 -0.2902 -0.1115 -0.1182
  124phy    C23 3333   4.501  -0.339   2.444 -0.1172 -0.6171 -0.5649
  124phy    C24 3334   4.606  -0.390   2.542  0.0111  0.7585 -0.0407
  124phy    C22 3335   4.416  -0.231   2.509  0.2065 -0.2023  0.0772
  124phy    C21 3336   4.299  -0.281   2.597 -0.4103  0.4567  0.0260
  124phy    C20 3337   4.200  -0.172   2.647  0.1531  0.2032 -0.2437
  124phy    C18 3338   4.093  -0.207   2.756  0.2563 -0.4452 -0.4576
  124phy    O01 3339   4.159  -0.263   2.865  0.3438 -0.0476 -0.5346
  124phy    H01 3340   4.245  -0.227   2.881  1.4575 -2.9086  0.7435
  124phy    C19 3341   4.062  -0.065   2.811  0.1177 -0.6751  0.3232
  124phy    C13 3342   3.958  -0.286   2.710  0.0237  0.3743 -0.2014
  124phy     H3 3343   3.930  -0.254   2.606  0.3773 -0.7955 -0.6678
  124phy    O33 3344   3.843  -0.251   2.787  0.3948  0.2035 -0.0524
  124phy    H1B 3345   3.856  -0.293   2.870  1.1572 -2.0782 -1.2277
  124phy    C12 3346   3.967  -0.442   2.689  0.1903 -0.7490 -0.0223
  124phy    O11 3347   3.970  -0.513   2.807 -0.5277 -0.6323  0.3878
  124phy    H1A 3348   4.005  -0.454   2.871 -0.1769  0.8172 -1.0685
  125phy    C35 3349   3.697   4.887   1.837  0.1552  0.0244  0.4661
  125phy    C33 3350   3.814   4.831   1.909 -0.1492 -0.6147 -0.2375
  125phy    C34 3351   3.874   4.704   1.850  0.2647  0.0396 -0.0218
  125phy    C32 3352   3.923   4.939   1.941 -0.4219  0.4548 -0.3962
  125phy    C31 3353   3.977   4.944   2.082 -0.0890 -0.0346 -0.0748
  125phy    C30 3354   4.055   5.077   2.107 -0.5276  0.1002 -0.0356
  125phy    C28 3355   4.112   5.085   2.253 -0.5324 -0.6916  0.4066
  125phy    C29 3356   4.253   5.148   2.245 -0.0320  0.0128  0.0345
  125phy    C27 3357   4.030   5.190   2.331  0.0856  0.0382 -0.5146
  125phy    C26 3358   3.906   5.150   2.406  0.2405  0.1204 -0.1333
  125phy    C25 3359   3.850   5.275   2.470 -0.1512 -0.4528 -0.4914
  125phy    C23 3360   3.738   5.240   2.571 -0.5031  0.7856  0.2048
  125phy    C24 3361   3.762   5.293   2.711 -0.4877 -0.1402  0.1472
  125phy    C22 3362   3.607   5.288   2.503  0.4684 -0.6968 -0.5836
  125phy    C21 3363   3.470   5.246   2.569  0.2029  0.3672 -0.2014
  125phy    C20 3364   3.348   5.276   2.479  0.3883 -0.4033  0.3467
  125phy    C18 3365   3.202   5.237   2.523  0.4253  0.1373 -0.3923
  125phy    O01 3366   3.176   5.283   2.657  0.2510 -0.2773  0.6728
  125phy    H01 3367   3.092   5.248   2.682 -0.8829  1.3699 -0.6275
  125phy    C19 3368   3.120   5.329   2.428 -0.0111 -0.1180 -0.1094
  125phy    C13 3369   3.163   5.077   2.509  0.3625  0.2022  0.2494
  125phy     H3 3370   3.194   5.038   2.409 -1.8646  0.6858 -0.6914
  125phy    O33 3371   3.023   5.053   2.496  0.1580  0.0390 -0.2466
  125phy    H1B 3372   2.997   5.067   2.585  0.9205 -0.2933  0.0425
  125phy    C12 3373   3.213   4.978   2.623 -0.1030  0.0350  0.1428
  125phy    O11 3374   3.146   4.858   2.654  0.1142  0.6875 -0.3562
  125phy    H1A 3375   3.106   4.869   2.739  0.0201  0.3778 -0.3595
  126phy    C35 3376   2.581   4.509   1.423  0.1459 -0.2701  0.3582
  126phy    C33 3377   2.710   4.458   1.359 -0.2010 -0.0989  0.1407
  126phy    C34 3378   2.674   4.359   1.253 -0.1128 -0.0226  0.5133
  126phy    C32 3379   2.779   4.580   1.292 -0.5357 -0.2534  0.2200
  126phy    C31 3380   2.903   4.625   1.367 -0.0904  0.1819 -0.1496
  126phy    C30 3381   2.976   4.741   1.307 -0.0688 -0.1307 -1.0700
  126phy    C28 3382   3.092   4.791   1.407 -0.2895  0.0202 -0.0522
  126phy    C29 3383   3.222   4.815   1.329 -0.1663 -0.0186 -0.2551
  126phy    C27 3384   3.052   4.911   1.500 -0.4149  0.2153  0.0052
  126phy    C26 3385   3.063   4.874   1.651 -0.4545  0.0845 -0.0377
  126phy    C25 3386   3.027   4.994   1.748 -0.2546  0.2066  0.3244
  126phy    C23 3387   3.071   4.972   1.896  0.1355 -0.1059  0.2247
  126phy    C24 3388   3.215   5.018   1.907 -0.3293  0.2557  0.4908
  126phy    C22 3389   2.977   5.049   1.991 -0.5784  0.3226  0.1249
  126phy    C21 3390   2.915   4.970   2.107  1.0331 -0.4656 -0.6584
  126phy    C20 3391   2.821   5.061   2.191 -0.0006 -0.6191  0.1153
  126phy    C18 3392   2.752   4.998   2.313  0.7369  0.2786  0.1542
  126phy    O01 3393   2.837   4.923   2.409  0.4418 -0.1967 -0.4236
  126phy    H01 3394   2.913   4.974   2.431 -0.0432 -0.4581  2.1613
  126phy    C19 3395   2.721   5.126   2.393 -0.3483  0.9012 -0.7962
  126phy    C13 3396   2.617   4.914   2.283 -0.1881 -0.0424 -0.0767
  126phy     H3 3397   2.550   4.965   2.209  0.9693 -2.2781 -2.7966
  126phy    O33 3398   2.529   4.901   2.398 -0.4854 -0.1876 -0.0970
  126phy    H1B 3399   2.549   4.820   2.440 -0.1824 -0.6303 -1.0715
  126phy    C12 3400   2.638   4.772   2.228  0.2002  0.1214 -0.0264
  126phy    O11 3401   2.628   4.673   2.326  0.0307  0.1005  0.3891
  126phy    H1A 3402   2.694   4.691   2.390  0.5877  4.2895 -1.0760
  127phy    C35 3403   2.343   4.725   0.251 -0.1643  0.7218  0.6070
  127phy    C33 3404   2.369   4.791   0.384  0.2148  0.1645  0.1713
  127phy    C34 3405   2.289   4.920   0.397 -0.3185  0.0267  0.0106
  127phy    C32 3406   2.364   4.697   0.508 -0.0362  0.3593  0.7958
  127phy    C31 3407   2.502   4.665   0.572 -0.1506  0.3125 -0.0866
  127phy    C30 3408   2.496   4.547   0.665  0.1964 -0.0378  0.2975
  127phy    C28 3409   2.638   4.517   0.713  0.1850  0.3314  0.1686
  127phy    C29 3410   2.661   4.533   0.861 -0.2025 -0.0594 -0.3532
  127phy    C27 3411   2.672   4.371   0.674 -0.0317  0.2366 -0.1942
  127phy    C26 3412   2.814   4.341   0.636  0.4637 -0.0997 -0.0965
  127phy    C25 3413   2.835   4.193   0.599 -0.0175  0.0780  0.2180
  127phy    C23 3414   2.974   4.156   0.555 -0.3185  0.9108  0.0242
  127phy    C24 3415   3.016   4.022   0.623  0.4932  0.0116  0.3447
  127phy    C22 3416   2.987   4.138   0.404  0.2803  0.4467 -0.3295
  127phy    C21 3417   3.056   4.249   0.328 -0.1023 -0.0260 -0.3403
  127phy    C20 3418   3.035   4.224   0.178  0.3242 -0.4771  0.7303
  127phy    C18 3419   3.111   4.305   0.067  0.0783 -0.1412 -0.4837
  127phy    O01 3420   3.055   4.445   0.056 -0.4304  0.2261 -0.4678
  127phy    H01 3421   3.065   4.479  -0.031 -0.8980  0.5702 -0.3895
  127phy    C19 3422   3.061   4.227  -0.057  0.0823  0.2590 -0.5017
  127phy    C13 3423   3.269   4.315   0.079 -0.4423  0.3492 -0.5532
  127phy     H3 3424   3.288   4.365   0.177 -0.1666 -0.4162 -0.2076
  127phy    O33 3425   3.337   4.194   0.110  0.0374 -0.4216  0.1318
  127phy    H1B 3426   3.341   4.172   0.201 -0.7517 -1.8428 -0.1550
  127phy    C12 3427   3.363   4.428   0.005 -0.5831  0.3189 -0.1237
  127phy    O11 3428   3.468   4.382  -0.078 -0.4803 -0.2781  0.5085
  127phy    H1A 3429   3.507   4.314  -0.026  2.0410  0.6085 -0.1229
  128SOL     OW 3430   2.184   4.273   2.703  0.1414  0.3248 -0.2402
  128SOL    HW1 3431   2.262   4.229   2.737 -0.4074 -0.7113 -0.2813
  128SOL    HW2 3432   2.113   4.220   2.739 -0.5717  0.2050 -1.7652
  128SOL     MW 3433   2.185   4.260   2.713  0.0012  0.0069 -0.0089
  129SOL     OW 3434   1.683   1.755   0.068 -0.1839 -0.1285 -0.2061
  129SOL    HW1 3435   1.680   1.831   0.010 -1.2452  0.1008  0.1408
  129SOL    HW2 3436   1.776   1.747   0.092 -0.3109 -1.0286  0.0128
  129SOL     MW 3437   1.695   1.764   0.064  0.0012  0.0069 -0.0089
  130SOL     OW 3438   2.411   3.075   0.098  0.7097 -0.9837  0.4576
  130SOL    HW1 3439   2.428   3.146   0.159  0.1845 -2.2698  2.1998
  130SOL    HW2 3440   2.355   3.119   0.034  0.4905 -0.3464  1.0694
  130SOL     MW 3441   2.406   3.090   0.098  0.0012  0.0069 -0.0089
  131SOL     OW 3442   1.438   0.904   0.023  0.5354 -0.3921  0.3201
  131SOL    HW1 3443   1.529   0.901  -0.009  0.2684 -0.8067 -0.4308
  131SOL    HW2 3444   1.444   0.872   0.113  1.8436  2.7199  1.4628
  131SOL     MW 3445   1.451   0.899   0.031  0.0012  0.0069 -0.0089
  132SOL     OW 3446   1.954   3.678   2.888  0.2232 -0.0329 -0.1943
  132SOL    HW1 3447   2.028   3.667   2.828 -0.1364 -3.0153 -0.2553
  132SOL    HW2 3448   1.988   3.726   2.963 -0.5366 -2.2405  1.6811
  132SOL     MW 3449   1.968   3.683   2.890  0.0012  0.0069 -0.0089
  133SOL     OW 3450   2.990   0.312   0.115  0.0495  0.1979  0.2053
  133SOL    HW1 3451   3.066   0.314   0.173  0.2301  2.6260 -0.0164
  133SOL    HW2 3452   2.923   0.263   0.164  0.6452 -0.9534 -0.0921
  133SOL     MW 3453   2.991   0.306   0.129  0.0012  0.0069 -0.0089
  134SOL     OW 3454   2.151   0.398   2.815  0.2830 -0.1151  0.2090
  134SOL    HW1 3455   2.097   0.476   2.800  1.7453  0.9702  0.4560
  134SOL    HW2 3456   2.089   0.329   2.840  1.2563 -1.1361 -0.1257
  134SOL     MW 3457   2.136   0.399   2.817  0.0012  0.0069 -0.0089
  135SOL     OW 3458   0.088   2.688   2.682 -0.1953  0.2646  0.0567
  135SOL    HW1 3459   0.123   2.612   2.728  0.4052  0.2781 -0.3562
  135SOL    HW2 3460  -0.005   2.668   2.681 -0.2211  0.1021  1.8870
  135SOL     MW 3461   0.080   2.676   2.688  0.0012  0.0069 -0.0089
  136SOL     OW 3462   3.440   0.540   0.563  0.1456  0.4455 -0.3966
  136SOL    HW1 3463   3.383   0.467   0.588 -0.4664  0.6244 -1.2048
  136SOL    HW2 3464   3.442   0.591   0.644 -4.4528  0.5819 -0.0989
  136SOL     MW 3465   3.433   0.537   0.577  0.0012  0.0069 -0.0089
  137SOL     OW 3466   3.780   4.117   2.908  0.1235  0.3638  0.8280
  137SOL    HW1 3467   3.791   4.206   2.873 -2.0985 -0.3715 -2.0765
  137SOL    HW2 3468   3.731   4.079   2.836  0.9090  0.4250  0.2577
  137SOL     MW 3469   3.775   4.124   2.894  0.0012  0.0069 -0.0089
  138SOL     OW 3470   4.354   0.929   3.012  0.0431  0.0434  0.1809
  138SOL    HW1 3471   4.429   0.955   3.066  0.1161 -1.2738  0.7508
  138SOL    HW2 3472   4.297   1.004   3.031  0.6361  1.0340 -1.6335
  138SOL     MW 3473   4.356   0.943   3.021  0.0012  0.0069 -0.0089
  139SOL     OW 3474   2.834   0.159   0.306  0.1171  0.0032 -0.2438
  139SOL    HW1 3475   2.856   0.066   0.313  1.7055  0.2613 -1.3583
  139SOL    HW2 3476   2.870   0.200   0.385 -0.9350  0.0824  0.2143
  139SOL     MW 3477   2.841   0.152   0.318  0.0012  0.0069 -0.0089
  140SOL     OW 3478   3.423   0.064   0.537 -0.4966  0.1258 -0.3478
  140SOL    HW1 3479   3.413   0.077   0.443  2.3265  1.1204 -0.6134
  140SOL    HW2 3480   3.513   0.097   0.550 -0.5048  0.2059 -0.4874
  140SOL     MW 3481   3.434   0.070   0.526  0.0012  0.0069 -0.0089
  141SOL     OW 3482   3.639   4.561   2.901 -0.2378 -0.2559 -0.6447
  141SOL    HW1 3483   3.644   4.609   2.984 -1.0171 -0.6348 -0.3687
  141SOL    HW2 3484   3.577   4.493   2.926 -1.2824  0.2124 -1.8328
  141SOL     MW 3485   3.631   4.559   2.915  0.0012  0.0069 -0.0089
  142SOL     OW 3486   3.063   4.852   2.922  0.0692 -0.3394  0.0145
  142SOL    HW1 3487   3.055   4.757   2.925 -2.1161 -0.2206 -0.3938
  142SOL    HW2 3488   3.149   4.868   2.961 -0.4070 -1.2162  1.4911
  142SOL     MW 3489   3.073   4.842   2.928  0.0012  0.0069 -0.0089
  143SOL     OW 3490   1.858   3.915   2.763  0.1573  0.4444  0.0384
  143SOL    HW1 3491   1.882   3.830   2.800 -1.9527  0.5583  1.8916
  143SOL    HW2 3492   1.857   3.900   2.668  0.7081 -2.3004  0.3902
  143SOL     MW 3493   1.861   3.902   2.755  0.0012  0.0069 -0.0089
  144SOL     OW 3494   3.298   4.540   0.457  0.5081 -0.1368  0.0697
  144SOL    HW1 3495   3.309   4.452   0.492 -2.3473 -0.0034  1.6368
  144SOL    HW2 3496   3.244   4.581   0.525  1.6072  1.8432 -0.1696
  144SOL     MW 3497   3.292   4.534   0.471  0.0012  0.0069 -0.0089
  145SOL     OW 3498   1.406   4.323   0.092 -0.0896 -0.0318  0.2323
  145SOL    HW1 3499   1.485   4.336   0.042  0.6066 -0.2634  1.2368
  145SOL    HW2 3500   1.428   4.253   0.154  1.2280 -0.5865 -0.8285
  145SOL     MW 3501   1.419   4.315   0.094  0.0012  0.0069 -0.0089
  146SOL     OW 3502   1.602   5.033   0.004 -0.3407  0.3873  0.0478
  146SOL    HW1 3503   1.540   5.068  -0.060 -2.1657  1.1143  2.0852
  146SOL    HW2 3504   1.579   4.941   0.012  1.4008 -0.1300 -0.5044
  146SOL     MW 3505   1.590   5.026  -0.003  0.0012  0.0069 -0.0089
  147SOL     OW 3506   3.383   3.309   2.922 -0.3640 -0.4426  0.3008
  147SOL    HW1 3507   3.438   3.311   3.001  0.3683  2.4114 -0.1560
  147SOL    HW2 3508   3.378   3.403   2.905 -0.2926 -0.8247 -2.0918
  147SOL     MW 3509   3.390   3.322   2.930  0.0012  0.0069 -0.0089
  148SOL     OW 3510   4.602   4.271   0.007 -0.3388 -0.0974 -0.0512
  148SOL    HW1 3511   4.526   4.262   0.063 -0.5329 -0.6379 -0.3948
  148SOL    HW2 3512   4.655   4.196   0.036  1.0156  0.9948  0.4033
  148SOL     MW 3513   4.599   4.260   0.018  0.0012  0.0069 -0.0089
  149SOL     OW 3514   0.602   5.083   2.815  0.4062  0.2468  0.5384
  149SOL    HW1 3515   0.516   5.101   2.777  1.1963  0.8668 -1.0279
  149SOL    HW2 3516   0.618   5.162   2.867  0.4444  0.8534 -0.3864
  149SOL     MW 3517   0.593   5.096   2.817  0.0012  0.0069 -0.0089
  150SOL     OW 3518   3.063   0.750   0.499 -0.1388 -0.1050  0.1290
  150SOL    HW1 3519   3.142   0.757   0.446 -1.4564  1.1280 -1.8115
  150SOL    HW2 3520   2.997   0.720   0.437 -0.6881  1.3458 -0.0355
  150SOL     MW 3521   3.065   0.747   0.484  0.0012  0.0069 -0.0089
  151SOL     OW 3522   0.340   1.562   2.990  0.0683  0.0164  0.6456
  151SOL    HW1 3523   0.386   1.560   2.906 -0.4248  1.4207  0.3118
  151SOL    HW2 3524   0.259   1.610   2.968 -1.1579 -2.1052  0.3100
  151SOL     MW 3525   0.335   1.568   2.976  0.0012  0.0069 -0.0089
  152SOL     OW 3526   2.142   2.733   2.958  0.2781  0.3821  0.1059
  152SOL    HW1 3527   2.136   2.746   2.864  0.0554 -0.5806 -0.0258
  152SOL    HW2 3528   2.125   2.818   2.999  0.0066 -0.1404  1.1249
  152SOL     MW 3529   2.139   2.746   2.951  0.0012  0.0069 -0.0089
  153SOL     OW 3530   3.640   4.351   0.280 -0.8026  0.1841 -0.2266
  153SOL    HW1 3531   3.735   4.347   0.285 -0.7510 -0.1655 -1.2749
  153SOL    HW2 3532   3.620   4.291   0.209 -1.0684 -0.8224  0.6776
  153SOL     MW 3533   3.650   4.343   0.271  0.0012  0.0069 -0.0089
  154SOL     OW 3534   4.271   4.456   0.265  0.2561 -0.3176 -0.3795
  154SOL    HW1 3535   4.225   4.532   0.230 -0.4436  0.5395  2.2122
  154SOL    HW2 3536   4.340   4.499   0.315  0.3463 -0.8154 -0.0773
  154SOL     MW 3537   4.274   4.472   0.267  0.0012  0.0069 -0.0089
  155SOL     OW 3538   1.973   1.946   0.348 -0.1553  0.1134 -0.7500
  155SOL    HW1 3539   1.974   1.882   0.276  0.5205 -1.8491  0.9058
  155SOL    HW2 3540   1.966   2.031   0.305  1.1841  0.5950 -0.0625
  155SOL     MW 3541   1.972   1.949   0.333  0.0012  0.0069 -0.0089
  156SOL     OW 3542   4.610   0.997   0.069  0.4833  0.1458  0.1266
  156SOL    HW1 3543   4.634   1.086   0.095  0.5610 -0.0587  0.7735
  156SOL    HW2 3544   4.660   0.947   0.134  0.5070  0.6950  0.5355
  156SOL     MW 3545   4.620   1.002   0.081  0.0012  0.0069 -0.0089
  157SOL     OW 3546   1.964   4.157   2.829 -0.1245 -0.0884 -0.3747
  157SOL    HW1 3547   1.909   4.176   2.906  0.1366 -1.5352  0.2126
  157SOL    HW2 3548   1.920   4.076   2.801  0.3772 -0.5798  0.2307
  157SOL     MW 3549   1.951   4.149   2.836  0.0012  0.0069 -0.0089
  158SOL     OW 3550   3.515   0.011   2.947 -0.1948  0.0472 -0.4420
  158SOL    HW1 3551   3.529  -0.050   2.874  0.0822  0.8540 -1.0706
  158SOL    HW2 3552   3.454   0.073   2.909  0.0961 -0.4862 -1.8457
  158SOL     MW 3553   3.509   0.011   2.933  0.0012  0.0069 -0.0089
  159SOL     OW 3554   3.865   3.790   0.368  0.2138  0.1829  0.0963
  159SOL    HW1 3555   3.902   3.859   0.313 -0.6004 -0.0701 -0.8103
  159SOL    HW2 3556   3.939   3.730   0.383  0.5177  0.6081  0.3001
  159SOL     MW 3557   3.880   3.791   0.363  0.0012  0.0069 -0.0089
  160SOL     OW 3558   3.640   4.168   0.078 -0.4865  0.2917  0.2131
  160SOL    HW1 3559   3.698   4.151   0.004  1.0510  2.5990  0.7796
  160SOL    HW2 3560   3.601   4.084   0.101 -1.6091  0.2451 -1.6428
  160SOL     MW 3561   3.642   4.155   0.072  0.0012  0.0069 -0.0089
  161SOL     OW 3562   4.514   2.581   2.598  0.2419  0.5122 -0.3763
  161SOL    HW1 3563   4.561   2.571   2.680 -0.2499 -0.2259 -0.1769
  161SOL    HW2 3564   4.456   2.656   2.615  0.2244  0.5349 -0.5315
  161SOL     MW 3565   4.512   2.590   2.611  0.0012  0.0069 -0.0089
  162SOL     OW 3566   2.490   2.718   2.768  0.0654 -0.2335  0.4862
  162SOL    HW1 3567   2.568   2.769   2.790 -0.1652  0.6717 -0.6819
  162SOL    HW2 3568   2.469   2.657   2.839 -1.4414 -0.3431 -0.0101
  162SOL     MW 3569   2.497   2.717   2.781  0.0012  0.0069 -0.0089
  163SOL     OW 3570   0.184   4.539   2.992 -0.0827  0.5122  0.3386
  163SOL    HW1 3571   0.208   4.475   3.060  1.4701  0.6415 -0.0576
  163SOL    HW2 3572   0.143   4.487   2.923  0.8625 -0.0450  0.1752
  163SOL     MW 3573   0.182   4.523   2.992  0.0012  0.0069 -0.0089
  164SOL     OW 3574   1.867   3.418   2.861  0.1694  0.0732 -0.0782
  164SOL    HW1 3575   1.780   3.432   2.899  1.3912  1.2510  2.6040
  164SOL    HW2 3576   1.913   3.499   2.884  2.4595 -0.7560 -1.4284
  164SOL     MW 3577   1.862   3.431   2.869  0.0012  0.0069 -0.0089
  165SOL     OW 3578   4.757   0.902   0.312  0.4003 -0.2817  0.5677
  165SOL    HW1 3579   4.784   0.994   0.318  0.2623  0.0243 -2.2564
  165SOL    HW2 3580   4.668   0.903   0.346  0.6026 -1.1020  1.1712
  165SOL     MW 3581   4.749   0.914   0.318  0.0012  0.0069 -0.0089
  166SOL     OW 3582   0.806   4.661   0.016  0.1080 -0.4572  0.2621
  166SOL    HW1 3583   0.869   4.608  -0.031  1.6438  0.8376  0.7616
  166SOL    HW2 3584   0.755   4.599   0.069  1.2852 -0.2573  1.6910
  166SOL     MW 3585   0.807   4.646   0.017  0.0012  0.0069 -0.0089
  167SOL     OW 3586   2.480   2.523   2.964  0.1438 -0.1924  0.2241
  167SOL    HW1 3587   2.413   2.467   2.924  0.5133 -0.1511 -0.4703
  167SOL    HW2 3588   2.448   2.524   3.054  1.8462 -0.6907  0.8832
  167SOL     MW 3589   2.467   2.515   2.971  0.0012  0.0069 -0.0089
  168SOL     OW 3590   4.914   3.192   3.009 -0.2836 -0.2713  0.6086
  168SOL    HW1 3591   4.980   3.199   2.940 -1.3032 -1.4073 -0.5126
  168SOL    HW2 3592   4.843   3.150   2.960  0.2650  0.2063 -0.6330
  168SOL     MW 3593   4.913   3.187   2.993  0.0012  0.0069 -0.0089
  169SOL     OW 3594   4.922   3.289   2.563  0.0698  0.2026 -0.1282
  169SOL    HW1 3595   4.842   3.270   2.613 -0.2807 -1.0265 -1.1062
  169SOL    HW2 3596   4.911   3.237   2.483 -1.5728  1.4254 -0.7553
  169SOL     MW 3597   4.910   3.280   2.559  0.0012  0.0069 -0.0089
  170SOL     OW 3598   2.656   4.936   0.111 -0.1084  0.0054 -0.6171
  170SOL    HW1 3599   2.690   4.960   0.024  0.7808  0.3395 -0.1848
  170SOL    HW2 3600   2.568   4.975   0.114 -0.2594 -0.3916  1.3288
  170SOL     MW 3601   2.649   4.945   0.100  0.0012  0.0069 -0.0089
  171SOL     OW 3602   2.083   3.684   2.308  0.0468 -0.4577 -0.2104
  171SOL    HW1 3603   2.159   3.674   2.252 -0.7704  0.5223 -1.5542
  171SOL    HW2 3604   2.020   3.725   2.249  0.5387 -1.8451 -1.7676
  171SOL     MW 3605   2.085   3.688   2.293  0.0012  0.0069 -0.0089
  172SOL     OW 3606   2.728   0.893   0.300  0.0270  0.3684  0.2009
  172SOL    HW1 3607   2.784   0.967   0.276  1.0552 -0.7489 -0.9411
  172SOL    HW2 3608   2.702   0.860   0.214 -0.6801  0.8076  0.2328
  172SOL     MW 3609   2.732   0.899   0.286  0.0012  0.0069 -0.0089
  173SOL     OW 3610   4.926   2.563   2.750 -0.1976  0.3060  0.1369
  173SOL    HW1 3611   4.970   2.479   2.738  0.0802  0.5818 -0.8934
  173SOL    HW2 3612   4.835   2.537   2.764  0.4996 -1.8912  1.0294
  173SOL     MW 3613   4.920   2.549   2.750  0.0012  0.0069 -0.0089
  174SOL     OW 3614   2.711   2.844   2.839  0.1054  0.4701  0.4651
  174SOL    HW1 3615   2.744   2.785   2.907  0.7730 -0.0483 -0.2996
  174SOL    HW2 3616   2.666   2.914   2.887  0.1436  0.9705 -0.2089
  174SOL     MW 3617   2.710   2.846   2.855  0.0012  0.0069 -0.0089
  175SOL     OW 3618   3.495   0.289   0.289 -0.0920  0.7025  0.1508
  175SOL    HW1 3619   3.446   0.208   0.272  0.0816  0.9570 -1.7624
  175SOL    HW2 3620   3.546   0.297   0.209 -0.2665 -1.7551 -0.2793
  175SOL     MW 3621   3.495   0.279   0.276  0.0012  0.0069 -0.0089
  176SOL     OW 3622   4.459   2.888   0.201 -0.3873 -0.6765  0.1157
  176SOL    HW1 3623   4.369   2.857   0.210 -1.2144  1.3621 -0.6310
  176SOL    HW2 3624   4.449   2.980   0.224  0.0414 -0.8264  0.9368
  176SOL     MW 3625   4.446   2.896   0.205  0.0012  0.0069 -0.0089
  177SOL     OW 3626   4.583   1.039   2.851 -0.2509  0.6723 -0.1711
  177SOL    HW1 3627   4.572   1.038   2.947 -0.9227 -1.3482 -0.2201
  177SOL    HW2 3628   4.608   1.131   2.841  0.1647  0.3813 -2.0788
  177SOL     MW 3629   4.585   1.051   2.863  0.0012  0.0069 -0.0089
  178SOL     OW 3630   4.162   3.584   3.028 -0.5644  0.1582 -0.0314
  178SOL    HW1 3631   4.113   3.642   2.969  1.4873  1.9743 -0.0971
  178SOL    HW2 3632   4.174   3.647   3.100 -0.5313  1.0824 -0.8195
  178SOL     MW 3633   4.157   3.600   3.030  0.0012  0.0069 -0.0089
  179SOL     OW 3634   1.603   1.203   0.133  0.4182  0.3098  0.1105
  179SOL    HW1 3635   1.524   1.219   0.080 -0.0476 -1.9373  0.0259
  179SOL    HW2 3636   1.564   1.145   0.199  0.9716 -1.6941 -1.2519
  179SOL     MW 3637   1.587   1.197   0.135  0.0012  0.0069 -0.0089
  180SOL     OW 3638   0.023   1.020   0.177  0.1292  0.1670 -0.3358
  180SOL    HW1 3639   0.047   1.043   0.087  1.6874  0.6808  0.1781
  180SOL    HW2 3640   0.044   0.927   0.176  1.9771  0.5501 -0.8735
  180SOL     MW 3641   0.029   1.011   0.165  0.0012  0.0069 -0.0089
  181SOL     OW 3642   3.527   4.606   0.313 -0.0705  0.0716  0.5156
  181SOL    HW1 3643   3.456   4.591   0.376 -0.7855 -0.2070 -0.3493
  181SOL    HW2 3644   3.563   4.517   0.307 -4.1856 -1.7863  0.2664
  181SOL     MW 3645   3.523   4.592   0.321  0.0012  0.0069 -0.0089
  182SOL     OW 3646   3.000   3.864   0.037  0.1971  0.2775 -0.0164
  182SOL    HW1 3647   2.931   3.876  -0.028  1.5027 -2.3085 -2.0646
  182SOL    HW2 3648   2.971   3.780   0.074  0.0475  0.7305  0.9268
  182SOL     MW 3649   2.987   3.854   0.033  0.0012  0.0069 -0.0089
  183SOL     OW 3650   1.882   3.921   2.492 -0.3770 -0.6943 -0.0570
  183SOL    HW1 3651   1.854   4.012   2.485 -0.9861 -0.8809 -0.0473
  183SOL    HW2 3652   1.976   3.930   2.473 -0.2405 -2.7723 -0.6566
  183SOL     MW 3653   1.891   3.934   2.489  0.0012  0.0069 -0.0089
  184SOL     OW 3654   4.799   4.068   0.088  0.1307 -0.3426  0.2262
  184SOL    HW1 3655   4.823   4.033   0.002  0.4316 -1.6301  0.8052
  184SOL    HW2 3656   4.816   3.995   0.147  0.2571  0.0901  0.7324
  184SOL     MW 3657   4.804   4.054   0.085  0.0012  0.0069 -0.0089
  185SOL     OW 3658   3.659   2.852   2.605  0.0250 -0.3988  0.4115
  185SOL    HW1 3659   3.744   2.897   2.602 -0.0545 -0.2942 -2.1396
  185SOL    HW2 3660   3.648   2.816   2.693 -2.2139 -2.5379 -0.6465
  185SOL     MW 3661   3.669   2.853   2.617  0.0012  0.0069 -0.0089
  186SOL     OW 3662   4.590   2.602   3.049  0.2662  0.5469 -0.0473
  186SOL    HW1 3663   4.512   2.564   3.090 -0.1990 -0.5096 -1.7902
  186SOL    HW2 3664   4.659   2.586   3.113  0.2401 -0.2447 -0.2011
  186SOL     MW 3665   4.589   2.595   3.063  0.0012  0.0069 -0.0089
  187SOL     OW 3666   3.117   4.607   0.245 -0.5228  0.3075 -0.1211
  187SOL    HW1 3667   3.178   4.578   0.313 -3.3947 -0.0541  2.5470
  187SOL    HW2 3668   3.100   4.541   0.179 -0.3249  0.2367 -0.1011
  187SOL     MW 3669   3.123   4.594   0.245  0.0012  0.0069 -0.0089
  188SOL     OW 3670   1.638   4.451   3.033  0.6642  0.0088 -0.4853
  188SOL    HW1 3671   1.692   4.515   3.079  1.6522 -1.3642  0.3294
  188SOL    HW2 3672   1.597   4.499   2.960 -0.6647 -1.1145 -0.5269
  188SOL     MW 3673   1.640   4.466   3.029  0.0012  0.0069 -0.0089
  189SOL     OW 3674   2.945   3.581   0.091  0.2672  0.1499  0.5525
  189SOL    HW1 3675   2.921   3.526   0.017  0.8543  0.0062  0.4635
  189SOL    HW2 3676   2.903   3.539   0.167  0.4973  1.1640  1.2527
  189SOL     MW 3677   2.936   3.568   0.091  0.0012  0.0069 -0.0089
  190SOL     OW 3678   5.072   3.175   2.775 -0.1074  0.1945 -0.3105
  190SOL    HW1 3679   5.137   3.118   2.734 -0.9456 -0.9854 -0.0502
  190SOL    HW2 3680   5.014   3.201   2.704  0.5013  1.8495 -0.2403
  190SOL     MW 3681   5.073   3.171   2.760  0.0012  0.0069 -0.0089
  191SOL     OW 3682   3.159   3.850   0.290 -0.0001 -0.5310 -0.2787
  191SOL    HW1 3683   3.089   3.864   0.225 -0.2139 -1.6096 -0.2943
  191SOL    HW2 3684   3.190   3.763   0.266 -1.0641 -1.4723  1.5708
  191SOL     MW 3685   3.154   3.841   0.278  0.0012  0.0069 -0.0089
  192SOL     OW 3686   3.430   0.377   3.023 -0.4519 -0.0259  0.0814
  192SOL    HW1 3687   3.391   0.300   2.982 -0.1881 -1.0149  1.5936
  192SOL    HW2 3688   3.364   0.445   3.015 -0.8583 -0.2111  1.5260
  192SOL     MW 3689   3.416   0.376   3.017  0.0012  0.0069 -0.0089
  193SOL     OW 3690   4.852   3.825   0.221  0.5286 -0.5225 -0.2432
  193SOL    HW1 3691   4.894   3.843   0.305 -1.6548  1.7437  0.4976
  193SOL    HW2 3692   4.922   3.816   0.157  0.1792 -0.4509 -0.6393
  193SOL     MW 3693   4.866   3.827   0.224  0.0012  0.0069 -0.0089
  194SOL     OW 3694   3.794   0.515   0.237 -0.1068  0.0140  0.0887
  194SOL    HW1 3695   3.754   0.490   0.321 -0.9374 -1.2688 -0.6455
  194SOL    HW2 3696   3.789   0.610   0.239 -0.2591  0.0018  1.9756
  194SOL     MW 3697   3.788   0.524   0.248  0.0012  0.0069 -0.0089
  195SOL     OW 3698   2.011   1.459   0.206 -0.2356  0.4318  0.1175
  195SOL    HW1 3699   1.919   1.440   0.189 -0.5119  1.2832  0.6214
  195SOL    HW2 3700   2.028   1.407   0.285  0.4278 -1.1050 -0.9889
  195SOL     MW 3701   2.001   1.450   0.214  0.0012  0.0069 -0.0089
  196SOL     OW 3702   1.376   0.821   0.303  0.3563  0.0488 -0.3408
  196SOL    HW1 3703   1.287   0.815   0.337 -0.0415 -1.0534 -1.4991
  196SOL    HW2 3704   1.421   0.742   0.334 -0.4385 -0.4797 -0.4891
  196SOL     MW 3705   1.370   0.810   0.312  0.0012  0.0069 -0.0089
  197SOL     OW 3706   1.976   4.535   2.505  0.0681 -0.3548  0.1610
  197SOL    HW1 3707   2.035   4.467   2.473 -0.0668 -0.5424  0.3115
  197SOL    HW2 3708   2.011   4.614   2.462  0.0296 -1.0742 -1.2619
  197SOL     MW 3709   1.989   4.537   2.495  0.0012  0.0069 -0.0089
  198SOL     OW 3710   4.079   3.605   0.368 -0.0599  0.0120 -0.3631
  198SOL    HW1 3711   4.133   3.642   0.298  1.8403 -3.9249 -1.2435
  198SOL    HW2 3712   4.120   3.639   0.447  0.6948  2.2810 -1.6211
  198SOL     MW 3713   4.092   3.615   0.369  0.0012  0.0069 -0.0089
  199SOL     OW 3714   3.229   3.807   2.908  0.1117 -0.1463  0.0789
  199SOL    HW1 3715   3.276   3.889   2.917 -0.2706 -0.1384  2.5070
  199SOL    HW2 3716   3.156   3.818   2.969  1.2033 -1.0808  1.6128
  199SOL     MW 3717   3.225   3.819   2.917  0.0012  0.0069 -0.0089
  200SOL     OW 3718   0.207   2.276   0.113 -0.2394  0.2701  0.0012
  200SOL    HW1 3719   0.131   2.226   0.144 -0.4054 -1.7273 -3.1516
  200SOL    HW2 3720   0.243   2.324   0.187 -1.8248  0.8810  0.4148
  200SOL     MW 3721   0.202   2.275   0.127  0.0012  0.0069 -0.0089
  201SOL     OW 3722   3.535   3.822   2.923 -0.1737 -0.0288 -0.1559
  201SOL    HW1 3723   3.607   3.763   2.947 -1.6799 -1.8821 -0.0016
  201SOL    HW2 3724   3.463   3.762   2.906  0.3974 -0.2923 -1.7759
  201SOL     MW 3725   3.535   3.806   2.924  0.0012  0.0069 -0.0089
  202SOL     OW 3726   4.126   4.328   0.465  0.1266  0.0849  0.6258
  202SOL    HW1 3727   4.139   4.404   0.521  1.2550 -0.0419  0.5570
  202SOL    HW2 3728   4.183   4.350   0.391 -1.1971 -1.1672 -0.8481
  202SOL     MW 3729   4.135   4.341   0.463  0.0012  0.0069 -0.0089
  203SOL     OW 3730   2.499   1.012   0.386  0.3372 -0.2096  0.0984
  203SOL    HW1 3731   2.479   0.986   0.476 -0.2225  1.5321  0.5275
  203SOL    HW2 3732   2.580   0.967   0.361  0.3836  0.4080 -0.9625
  203SOL     MW 3733   2.507   1.003   0.394  0.0012  0.0069 -0.0089
  204SOL     OW 3734   4.471   0.941   0.348  0.5193  0.2406 -0.2252
  204SOL    HW1 3735   4.434   0.904   0.428  0.1507  1.9605  0.4396
  204SOL    HW2 3736   4.457   0.864   0.293 -0.9845  0.8149 -0.6801
  204SOL     MW 3737   4.464   0.926   0.352  0.0012  0.0069 -0.0089
  205SOL     OW 3738   0.662   0.685   0.209  0.3045 -0.0438  0.4330
  205SOL    HW1 3739   0.725   0.740   0.255  0.3739 -0.4885  0.8870
  205SOL    HW2 3740   0.701   0.598   0.217  1.2286  0.3132 -0.1368
  205SOL     MW 3741   0.675   0.681   0.216  0.0012  0.0069 -0.0089
  206SOL     OW 3742   2.108   4.321   2.444  0.5083 -0.2425  0.1253
  206SOL    HW1 3743   2.149   4.253   2.390  0.0429  0.3703 -1.0597
  206SOL    HW2 3744   2.148   4.310   2.530  1.6720 -0.7041 -0.4601
  206SOL     MW 3745   2.118   4.311   2.448  0.0012  0.0069 -0.0089
  207SOL     OW 3746   1.726   4.558   0.338 -0.0506 -0.3844 -0.1560
  207SOL    HW1 3747   1.645   4.551   0.388 -0.3534 -0.9448 -0.7172
  207SOL    HW2 3748   1.789   4.515   0.395  0.4296 -0.9954 -1.1188
  207SOL     MW 3749   1.724   4.552   0.352  0.0012  0.0069 -0.0089
  208SOL     OW 3750   0.250   4.145   2.930  0.1449  0.3755 -0.3987
  208SOL    HW1 3751   0.287   4.068   2.886  0.3568  0.0574  0.3158
  208SOL    HW2 3752   0.319   4.211   2.922  1.0135 -0.2489  1.2912
  208SOL     MW 3753   0.264   4.143   2.923  0.0012  0.0069 -0.0089
  209SOL     OW 3754   3.344   4.893   3.016 -0.1100 -0.4952 -0.2591
  209SOL    HW1 3755   3.377   4.841   2.943 -1.3764 -2.7356  0.6747
  209SOL    HW2 3756   3.377   4.981   2.998  0.7684 -0.4714  1.3397
  209SOL     MW 3757   3.353   4.898   3.004  0.0012  0.0069 -0.0089
  210SOL     OW 3758   3.422   2.952   2.682 -0.0486 -0.1180  0.5021
  210SOL    HW1 3759   3.389   2.866   2.655  0.1160 -0.3266  0.9418
  210SOL    HW2 3760   3.514   2.956   2.657 -0.0563  1.1898  0.6434
  210SOL     MW 3761   3.430   2.941   2.675  0.0012  0.0069 -0.0089
  211SOL     OW 3762   0.228   2.217   2.906 -0.2892  0.3875  0.1668
  211SOL    HW1 3763   0.240   2.296   2.853 -1.6651 -0.1244 -0.9657
  211SOL    HW2 3764   0.236   2.251   2.996  0.6694  1.3040 -0.2459
  211SOL     MW 3765   0.231   2.232   2.911  0.0012  0.0069 -0.0089
  212SOL     OW 3766   3.168   4.747   0.610 -0.2761  0.0615 -0.1994
  212SOL    HW1 3767   3.234   4.807   0.575  0.9508 -1.3512 -0.4129
  212SOL    HW2 3768   3.182   4.752   0.705  0.5113  1.3546 -0.3528
  212SOL     MW 3769   3.179   4.756   0.618  0.0012  0.0069 -0.0089
  213SOL     OW 3770   2.566   4.963   2.706 -0.0827  0.0400  0.2632
  213SOL    HW1 3771   2.538   4.909   2.780  0.3243  1.9334  1.9059
  213SOL    HW2 3772   2.487   4.971   2.653  0.2791 -0.0363 -0.2946
  213SOL     MW 3773   2.552   4.957   2.709  0.0012  0.0069 -0.0089
  214SOL     OW 3774   3.365   0.045   0.274  0.4102 -0.0457  0.7168
  214SOL    HW1 3775   3.427  -0.014   0.232  0.1262 -0.2012  0.5125
  214SOL    HW2 3776   3.278   0.024   0.239 -0.3706  1.3411  1.7310
  214SOL     MW 3777   3.362   0.035   0.264  0.0012  0.0069 -0.0089
  215SOL     OW 3778   4.201   2.788   0.254 -0.3104  0.0186 -0.1668
  215SOL    HW1 3779   4.154   2.854   0.304 -0.6771 -0.1758 -0.2565
  215SOL    HW2 3780   4.162   2.793   0.167  2.3509  1.8912 -1.4284
  215SOL     MW 3781   4.190   2.797   0.249  0.0012  0.0069 -0.0089
  216SOL     OW 3782   0.132   3.381   2.763 -0.5538  0.1458 -0.1708
  216SOL    HW1 3783   0.080   3.301   2.763 -1.2025  0.5447 -0.9598
  216SOL    HW2 3784   0.064   3.443   2.738 -0.2434 -0.1250 -1.8655
  216SOL     MW 3785   0.116   3.379   2.759  0.0012  0.0069 -0.0089
  217SOL     OW 3786   4.618   0.196   0.483  0.2639  0.5703 -0.0708
  217SOL    HW1 3787   4.639   0.173   0.573  1.5809  1.2510 -0.1673
  217SOL    HW2 3788   4.642   0.117   0.434  2.7351  0.3720  1.2788
  217SOL     MW 3789   4.624   0.183   0.488  0.0012  0.0069 -0.0089
  218SOL     OW 3790   0.676   4.219   3.033  0.3361 -0.0681 -0.1400
  218SOL    HW1 3791   0.638   4.136   3.061 -0.5496  0.1696 -0.5884
  218SOL    HW2 3792   0.658   4.280   3.105 -0.5539  1.0579 -1.2713
  218SOL     MW 3793   0.669   4.216   3.046  0.0012  0.0069 -0.0089
  219SOL     OW 3794   4.884   1.145   0.250 -0.4248 -0.1787  0.3192
  219SOL    HW1 3795   4.923   1.227   0.280 -0.6637  0.1489 -0.2595
  219SOL    HW2 3796   4.960   1.091   0.227 -1.3031 -0.9010 -1.0194
  219SOL     MW 3797   4.900   1.149   0.251  0.0012  0.0069 -0.0089
  220SOL     OW 3798   3.646   3.407   0.335  0.1415 -0.6044 -0.2422
  220SOL    HW1 3799   3.577   3.434   0.396  0.7149 -0.8414  0.5288
  220SOL    HW2 3800   3.704   3.348   0.382  0.6978 -0.7671 -1.1141
  220SOL     MW 3801   3.644   3.403   0.349  0.0012  0.0069 -0.0089
  221SOL     OW 3802   0.633   4.485   0.129  0.4513  0.0962 -0.2482
  221SOL    HW1 3803   0.579   4.489   0.050  0.3633 -0.2402 -0.2066
  221SOL    HW2 3804   0.567   4.520   0.189 -0.0858 -0.1995 -0.6557
  221SOL     MW 3805   0.617   4.490   0.126  0.0012  0.0069 -0.0089
  222SOL     OW 3806   0.180   2.991   2.706 -0.1781 -0.2153 -0.0286
  222SOL    HW1 3807   0.191   2.898   2.726  0.4520  0.1382  1.4150
  222SOL    HW2 3808   0.238   3.007   2.632 -1.0862 -1.1068 -0.9643
  222SOL     MW 3809   0.189   2.981   2.699  0.0012  0.0069 -0.0089
  223SOL     OW 3810   3.462   2.862   0.281  0.3016 -0.1023 -0.0020
  223SOL    HW1 3811   3.397   2.800   0.314  1.6733 -0.6082  1.8986
  223SOL    HW2 3812   3.479   2.840   0.189  1.7597 -1.2572  0.5015
  223SOL     MW 3813   3.456   2.851   0.273  0.0012  0.0069 -0.0089
  224SOL     OW 3814   2.180   1.989   0.002 -0.0160  0.5101  0.2141
  224SOL    HW1 3815   2.259   1.968   0.052 -0.6191  0.3512  1.1420
  224SOL    HW2 3816   2.158   1.901  -0.028  0.6605  0.8171 -1.2263
  224SOL     MW 3817   2.187   1.975   0.005  0.0012  0.0069 -0.0089
  225SOL     OW 3818   3.721   3.639   2.986 -0.3879  0.0445  0.4235
  225SOL    HW1 3819   3.722   3.549   2.954 -0.8495  0.6975 -1.5660
  225SOL    HW2 3820   3.747   3.623   3.077  0.3426 -0.0212  0.2143
  225SOL     MW 3821   3.725   3.625   2.994  0.0012  0.0069 -0.0089
  226SOL     OW 3822   4.562   2.863   3.001  0.2903  0.3335  0.4007
  226SOL    HW1 3823   4.528   2.900   3.082 -2.6678 -1.8921  0.3528
  226SOL    HW2 3824   4.588   2.773   3.023  0.3423  0.3530  0.4179
  226SOL     MW 3825   4.561   2.856   3.014  0.0012  0.0069 -0.0089
  227SOL     OW 3826   1.365   2.232   2.829  0.2750 -0.2500  0.1964
  227SOL    HW1 3827   1.423   2.268   2.897  0.1772  0.8250 -0.2664
  227SOL    HW2 3828   1.419   2.166   2.786  0.7415  0.4768 -0.3384
  227SOL     MW 3829   1.380   2.228   2.832  0.0012  0.0069 -0.0089
  228SOL     OW 3830   2.881   4.986   0.290  0.1741 -0.5701 -0.0427
  228SOL    HW1 3831   2.902   4.905   0.337  0.6161  0.9535  2.5273
  228SOL    HW2 3832   2.804   4.969   0.236 -1.4318  0.3850  1.8630
  228SOL     MW 3833   2.874   4.973   0.289  0.0012  0.0069 -0.0089
  229SOL     OW 3834   1.673   0.186   0.078  0.0093 -0.1531 -0.1531
  229SOL    HW1 3835   1.666   0.092   0.063 -1.7235 -0.2864  1.2347
  229SOL    HW2 3836   1.755   0.193   0.126 -0.7368  2.4288  0.9257
  229SOL     MW 3837   1.683   0.175   0.082  0.0012  0.0069 -0.0089
  230SOL     OW 3838   3.644   4.722   0.072 -0.1198 -0.1820  0.0019
  230SOL    HW1 3839   3.605   4.680   0.149 -1.2981 -0.5312 -0.7467
  230SOL    HW2 3840   3.612   4.812   0.077  0.7394  0.1705 -0.5949
  230SOL     MW 3841   3.634   4.729   0.083  0.0012  0.0069 -0.0089
  231SOL     OW 3842   1.634   1.010   0.720 -0.6226  0.2085  0.4420
  231SOL    HW1 3843   1.541   1.031   0.709 -0.4434  0.9749  0.3579
  231SOL    HW2 3844   1.678   1.094   0.710  1.3112 -0.7690  0.1416
  231SOL     MW 3845   1.628   1.024   0.717  0.0012  0.0069 -0.0089
  232SOL     OW 3846   3.621   4.832   0.434 -0.2800 -0.1689 -0.0069
  232SOL    HW1 3847   3.589   4.747   0.403 -0.6017 -0.4516  1.0390
  232SOL    HW2 3848   3.545   4.868   0.480 -0.3595  0.3213 -0.5064
  232SOL     MW 3849   3.607   4.825   0.436  0.0012  0.0069 -0.0089
  233SOL     OW 3850   2.656   3.077   3.003 -0.6660 -0.0023  0.0614
  233SOL    HW1 3851   2.578   3.075   3.058 -0.4274  0.2273  0.4147
  233SOL    HW2 3852   2.732   3.078   3.062  0.3941  1.4799 -1.2434
  233SOL     MW 3853   2.656   3.077   3.018  0.0012  0.0069 -0.0089
  234SOL     OW 3854   3.580   4.974   0.192 -0.1600  0.1866 -0.5395
  234SOL    HW1 3855   3.639   5.042   0.159  0.7180 -0.7554 -0.9540
  234SOL    HW2 3856   3.615   4.945   0.276 -1.7879 -0.5933 -0.0984
  234SOL     MW 3857   3.592   4.979   0.199  0.0012  0.0069 -0.0089
  235SOL     OW 3858   0.938   4.743   2.544 -0.0303  0.3337 -0.3253
  235SOL    HW1 3859   0.880   4.731   2.469 -0.8069 -1.9508  0.5588
  235SOL    HW2 3860   0.902   4.821   2.585 -2.6055  0.1679 -2.0146
  235SOL     MW 3861   0.925   4.752   2.540  0.0012  0.0069 -0.0089
  236SOL     OW 3862   3.136   2.679   2.832 -0.4798 -0.1741  0.1770
  236SOL    HW1 3863   3.099   2.759   2.870  0.5556  0.1000  0.6473
  236SOL    HW2 3864   3.068   2.656   2.769 -2.4043  1.2050  1.6270
  236SOL     MW 3865   3.123   2.687   2.829  0.0012  0.0069 -0.0089
  237SOL     OW 3866   4.337   2.806   2.654  0.2354 -0.5141 -0.4046
  237SOL    HW1 3867   4.333   2.847   2.740  0.1506 -2.0546  0.3680
  237SOL    HW2 3868   4.352   2.882   2.598 -0.7289  0.3557  0.4802
  237SOL     MW 3869   4.339   2.821   2.658  0.0012  0.0069 -0.0089
  238SOL     OW 3870   3.052   4.556   2.877  0.2155 -0.0608  0.1481
  238SOL    HW1 3871   3.110   4.516   2.812 -0.1017 -1.3100  0.5850
  238SOL    HW2 3872   2.967   4.562   2.834  1.2566  1.8420 -1.8038
  238SOL     MW 3873   3.049   4.551   2.863  0.0012  0.0069 -0.0089
  239SOL     OW 3874   1.866   0.445   3.018  0.3072  0.0056 -0.5768
  239SOL    HW1 3875   1.824   0.384   2.957  1.3190  0.3629 -1.6724
  239SOL    HW2 3876   1.794   0.483   3.068  0.4214 -0.7072  0.1482
  239SOL     MW 3877   1.851   0.442   3.016  0.0012  0.0069 -0.0089
  240SOL     OW 3878   4.314   0.645   3.027  0.1512  0.1047 -0.2172
  240SOL    HW1 3879   4.389   0.608   2.982 -0.1346 -0.3163 -0.3543
  240SOL    HW2 3880   4.320   0.740   3.019 -0.3953  0.4908  2.6645
  240SOL     MW 3881   4.324   0.653   3.020  0.0012  0.0069 -0.0089
  241SOL     OW 3882   0.395   3.916   2.854  0.2324 -0.4503 -0.3817
  241SOL    HW1 3883   0.342   3.840   2.876  2.5940 -2.0724  0.0862
  241SOL    HW2 3884   0.470   3.872   2.814  0.5990 -0.2895  0.1134
  241SOL     MW 3885   0.398   3.900   2.852  0.0012  0.0069 -0.0089
  242SOL     OW 3886   4.554   0.558   2.919 -0.0395  0.1639 -0.4691
  242SOL    HW1 3887   4.615   0.567   2.992  0.9365  2.7029 -1.4754
  242SOL    HW2 3888   4.591   0.621   2.857  1.7208 -0.0579  0.2925
  242SOL     MW 3889   4.567   0.568   2.921  0.0012  0.0069 -0.0089
  243SOL     OW 3890   3.901   4.752   3.048 -0.1105 -0.0197 -0.0309
  243SOL    HW1 3891   3.917   4.828   3.104 -0.3336 -0.3472  0.4833
  243SOL    HW2 3892   3.815   4.726   3.081  0.4624 -0.1456  1.4460
  243SOL     MW 3893   3.892   4.758   3.060  0.0012  0.0069 -0.0089
  244SOL     OW 3894   4.418   4.917   2.944  0.7859 -0.5432  0.2237
  244SOL    HW1 3895   4.407   4.822   2.950 -2.9830 -0.4560 -2.1331
  244SOL    HW2 3896   4.353   4.945   3.008 -1.6939 -0.1490 -2.2481
  244SOL     MW 3897   4.408   4.908   2.953  0.0012  0.0069 -0.0089
  245SOL     OW 3898   5.065   3.797   0.056  0.1547  0.4754 -0.0512
  245SOL    HW1 3899   5.111   3.878   0.076 -1.8612  1.3702  1.2918
  245SOL    HW2 3900   5.034   3.806  -0.034 -0.3700 -0.9703 -0.0391
  245SOL     MW 3901   5.067   3.809   0.047  0.0012  0.0069 -0.0089
  246SOL     OW 3902   4.734   1.277   0.055 -0.2218  0.1689 -0.1506
  246SOL    HW1 3903   4.788   1.237   0.123  0.7331  1.1260 -0.3105
  246SOL    HW2 3904   4.696   1.350   0.104 -1.3792 -1.5813  1.6918
  246SOL     MW 3905   4.736   1.281   0.070  0.0012  0.0069 -0.0089
  247SOL     OW 3906   3.304   2.977   2.931  0.3182  0.1281 -0.1022
  247SOL    HW1 3907   3.336   2.974   2.841  0.0522 -1.2299 -0.1708
  247SOL    HW2 3908   3.334   3.061   2.966 -0.9120  1.2355 -1.5905
  247SOL     MW 3909   3.312   2.988   2.924  0.0012  0.0069 -0.0089
  248SOL     OW 3910   3.038   3.513   2.688 -0.5396  0.3307  0.2584
  248SOL    HW1 3911   3.031   3.609   2.683  0.4632  0.3865 -0.3592
  248SOL    HW2 3912   2.967   3.481   2.744  0.7939 -2.0162  0.7404
  248SOL     MW 3913   3.028   3.522   2.695  0.0012  0.0069 -0.0089
  249SOL     OW 3914   3.194   4.425   2.700 -0.3886  0.4936  0.1107
  249SOL    HW1 3915   3.253   4.488   2.657 -0.2336 -0.3885 -1.0248
  249SOL    HW2 3916   3.252   4.349   2.709  0.2585  1.1354  1.6801
  249SOL     MW 3917   3.210   4.423   2.695  0.0012  0.0069 -0.0089
  250SOL     OW 3918   2.032   3.188   2.911 -0.3880  0.1456 -0.1572
  250SOL    HW1 3919   1.966   3.257   2.911  0.5280  1.0370 -0.0843
  250SOL    HW2 3920   2.021   3.154   2.822 -1.2416 -0.9005  0.3231
  250SOL     MW 3921   2.022   3.192   2.899  0.0012  0.0069 -0.0089
  251SOL     OW 3922   2.508   4.825   2.939 -0.1482 -0.4835  0.0017
  251SOL    HW1 3923   2.413   4.813   2.938 -0.1736 -0.3030 -0.6008
  251SOL    HW2 3924   2.519   4.864   3.025 -0.2812  1.0127 -0.6253
  251SOL     MW 3925   2.497   4.828   2.950  0.0012  0.0069 -0.0089
  252SOL     OW 3926   3.935   5.002   0.099 -0.1574  0.3615  0.3679
  252SOL    HW1 3927   3.944   5.032   0.190 -0.0548 -0.0014  0.4778
  252SOL    HW2 3928   3.876   5.071   0.070 -0.6731  0.6537  2.0015
  252SOL     MW 3929   3.929   5.015   0.107  0.0012  0.0069 -0.0089
  253SOL     OW 3930   1.559   4.765   0.012  0.0870  0.3137  0.2259
  253SOL    HW1 3931   1.639   4.741   0.058  0.0909 -0.4073 -0.1399
  253SOL    HW2 3932   1.495   4.718   0.066  1.3838  1.2275  2.7012
  253SOL     MW 3933   1.561   4.755   0.025  0.0012  0.0069 -0.0089
  254SOL     OW 3934   4.754   3.013   2.892 -0.0732 -0.1314 -0.2863
  254SOL    HW1 3935   4.687   2.959   2.934 -0.1811  0.3591  0.1852
  254SOL    HW2 3936   4.824   2.948   2.886 -0.4316 -0.8472  2.3084
  254SOL     MW 3937   4.754   2.997   2.897  0.0012  0.0069 -0.0089
  255SOL     OW 3938   0.456   4.509   2.964 -0.6095 -0.0659 -0.0508
  255SOL    HW1 3939   0.450   4.424   2.920  0.0910 -1.2960  2.0648
  255SOL    HW2 3940   0.365   4.537   2.966 -0.1123  1.6439  0.0077
  255SOL     MW 3941   0.443   4.501   2.959  0.0012  0.0069 -0.0089
  256SOL     OW 3942   4.726   1.290   2.829  0.4145 -0.1731  0.6367
  256SOL    HW1 3943   4.729   1.302   2.924 -0.6876  0.3087  0.6272
  256SOL    HW2 3944   4.799   1.231   2.811  0.8780  0.6268 -0.1692
  256SOL     MW 3945   4.736   1.284   2.839  0.0012  0.0069 -0.0089
  257SOL     OW 3946   3.118   3.184   0.144 -0.3007  0.2870  0.2438
  257SOL    HW1 3947   3.206   3.147   0.146 -0.0544  0.7855 -0.5625
  257SOL    HW2 3948   3.114   3.202   0.050  0.0515 -1.1730 -0.0679
  257SOL     MW 3949   3.129   3.181   0.132  0.0012  0.0069 -0.0089
  258SOL     OW 3950   4.698   3.205   2.695 -0.0381  0.4729  0.4164
  258SOL    HW1 3951   4.603   3.217   2.705 -0.8353 -0.9696 -3.3943
  258SOL    HW2 3952   4.717   3.147   2.768 -1.7304 -1.8086 -0.8215
  258SOL     MW 3953   4.688   3.199   2.706  0.0012  0.0069 -0.0089
  259SOL     OW 3954   3.673   0.314   0.078  0.0343 -0.2069  0.4863
  259SOL    HW1 3955   3.607   0.345   0.016 -0.0736 -0.3618  0.5249
  259SOL    HW2 3956   3.714   0.396   0.109  0.6204 -0.1629 -0.3622
  259SOL     MW 3957   3.670   0.329   0.074  0.0012  0.0069 -0.0089
  260SOL     OW 3958   4.671   2.477   2.804  0.2849  0.3161  0.0476
  260SOL    HW1 3959   4.687   2.386   2.828 -0.5042 -0.1081 -0.9862
  260SOL    HW2 3960   4.650   2.518   2.888 -0.7390  0.6722 -0.3698
  260SOL     MW 3961   4.670   2.471   2.819  0.0012  0.0069 -0.0089
  261SOL     OW 3962   0.048   2.468   3.047 -0.2126 -0.5233  0.3509
  261SOL    HW1 3963  -0.038   2.424   3.046  0.2642 -1.4810  0.2514
  261SOL    HW2 3964   0.102   2.399   3.087  0.5582 -0.0876  0.0722
  261SOL     MW 3965   0.044   2.453   3.052  0.0012  0.0069 -0.0089
  262SOL     OW 3966   2.741   2.466   2.886 -0.3054  0.2041 -0.6928
  262SOL    HW1 3967   2.646   2.473   2.896 -0.3128 -1.2475  0.6238
  262SOL    HW2 3968   2.777   2.529   2.948  0.3895 -0.5972 -0.2624
  262SOL     MW 3969   2.733   2.476   2.895  0.0012  0.0069 -0.0089
  263SOL     OW 3970   1.135   2.125   2.923 -0.4466 -0.3092  0.2631
  263SOL    HW1 3971   1.211   2.174   2.894  0.4764 -0.6438  1.9726
  263SOL    HW2 3972   1.066   2.149   2.861 -1.1619 -1.2545  0.6519
  263SOL     MW 3973   1.136   2.135   2.911  0.0012  0.0069 -0.0089
  264SOL     OW 3974   3.803   3.591   0.186 -0.7690  0.4707 -0.1770
  264SOL    HW1 3975   3.758   3.533   0.247  0.7902 -0.2652  0.3258
  264SOL    HW2 3976   3.822   3.656   0.253  1.4969 -0.5180  0.2090
  264SOL     MW 3977   3.799   3.592   0.203  0.0012  0.0069 -0.0089
  265SOL     OW 3978   1.508   1.061   0.339  0.1918 -0.3445  0.0529
  265SOL    HW1 3979   1.477   1.094   0.423  0.0945 -0.4345  0.0532
  265SOL    HW2 3980   1.464   0.976   0.329 -0.5245 -0.0434  0.5922
  265SOL     MW 3981   1.498   1.054   0.349  0.0012  0.0069 -0.0089
  266SOL     OW 3982   0.835   4.933   3.003 -0.2922  0.2746  0.1645
  266SOL    HW1 3983   0.824   4.840   3.026  0.8962  0.4621  1.6966
  266SOL    HW2 3984   0.819   4.929   2.909  1.1724  1.6017 -0.1791
  266SOL     MW 3985   0.832   4.920   2.994  0.0012  0.0069 -0.0089
  267SOL     OW 3986   0.973   0.033   0.085 -0.5982  0.6559  0.1837
  267SOL    HW1 3987   0.996  -0.024   0.159 -2.3877 -0.7806 -0.2847
  267SOL    HW2 3988   0.925  -0.031   0.032 -0.5397 -1.1669  2.1810
  267SOL     MW 3989   0.970   0.017   0.088  0.0012  0.0069 -0.0089
  268SOL     OW 3990   5.041   2.315   2.704  0.0297  0.1566 -0.3136
  268SOL    HW1 3991   5.043   2.244   2.768 -0.2335  0.9886  0.6513
  268SOL    HW2 3992   5.011   2.270   2.625  1.5833 -0.2130 -0.7085
  268SOL     MW 3993   5.037   2.300   2.702  0.0012  0.0069 -0.0089
  269SOL     OW 3994   0.747   0.148   0.181  0.0952  0.1225 -0.0731
  269SOL    HW1 3995   0.833   0.119   0.151  0.6271 -0.3658  1.7786
  269SOL    HW2 3996   0.694   0.071   0.161 -1.2791  0.9633  0.2740
  269SOL     MW 3997   0.752   0.134   0.175  0.0012  0.0069 -0.0089
  270SOL     OW 3998   4.346   0.148   0.436 -0.0353 -0.4764  0.4234
  270SOL    HW1 3999   4.432   0.182   0.457 -0.5021  0.5405  0.7761
  270SOL    HW2 4000   4.291   0.226   0.445 -0.5290 -0.5190 -1.6644
  270SOL     MW 4001   4.350   0.162   0.440  0.0012  0.0069 -0.0089
  271SOL     OW 4002   4.322   4.186   0.627  0.3656  0.2910 -0.4622
  271SOL    HW1 4003   4.269   4.178   0.706  0.0816  1.1590 -0.5583
  271SOL    HW2 4004   4.262   4.217   0.560  1.0091  1.1105 -0.6802
  271SOL     MW 4005   4.307   4.189   0.628  0.0012  0.0069 -0.0089
  272SOL     OW 4006   4.109   4.590   0.078 -0.2549  0.9429 -0.3714
  272SOL    HW1 4007   4.033   4.642   0.051 -0.5300 -0.1766 -1.8709
  272SOL    HW2 4008   4.082   4.499   0.062  1.7657  0.5428 -1.9092
  272SOL     MW 4009   4.096   4.585   0.072  0.0012  0.0069 -0.0089
  273SOL     OW 4010   1.018   0.342   0.084  0.0235  0.0195  0.0004
  273SOL    HW1 4011   0.932   0.374   0.058 -0.4055 -0.0919  1.2414
  273SOL    HW2 4012   1.015   0.252   0.052  0.9461  0.5311 -1.6669
  273SOL     MW 4013   1.007   0.334   0.076  0.0012  0.0069 -0.0089
  274SOL     OW 4014   3.972   3.398   0.068  0.0913 -0.2364  0.3663
  274SOL    HW1 4015   3.918   3.457   0.120 -1.2778 -1.2067  0.0903
  274SOL    HW2 4016   4.044   3.455   0.040 -0.0613  0.0602  0.5831
  274SOL     MW 4017   3.975   3.413   0.071  0.0012  0.0069 -0.0089
  275SOL     OW 4018   4.207   5.005   0.065  0.1403 -0.3595  0.0229
  275SOL    HW1 4019   4.230   5.094   0.036 -0.4732  0.1014  0.8893
  275SOL    HW2 4020   4.112   5.005   0.051  0.3234  0.1047 -1.3876
  275SOL     MW 4021   4.198   5.017   0.059  0.0012  0.0069 -0.0089
  276SOL     OW 4022   0.331   1.297   2.966 -0.2861  0.2156 -0.2305
  276SOL    HW1 4023   0.420   1.267   2.983  0.0511  2.1353  1.7971
  276SOL    HW2 4024   0.335   1.392   2.976 -1.4437  0.3349 -0.7078
  276SOL     MW 4025   0.343   1.306   2.970  0.0012  0.0069 -0.0089
  277SOL     OW 4026   2.788   2.681   3.043 -0.3255  0.1667  0.0262
  277SOL    HW1 4027   2.873   2.693   3.085 -1.1371  1.4880  1.4126
  277SOL    HW2 4028   2.726   2.714   3.109 -1.9662 -0.2752 -1.2418
  277SOL     MW 4029   2.791   2.687   3.058  0.0012  0.0069 -0.0089
  278SOL     OW 4030   3.089   3.264   2.941 -0.3079  0.2097  0.2708
  278SOL    HW1 4031   3.175   3.293   2.910 -0.8444  0.3284 -1.1841
  278SOL    HW2 4032   3.058   3.210   2.869  1.6897 -0.3532 -0.2188
  278SOL     MW 4033   3.097   3.260   2.928  0.0012  0.0069 -0.0089
  279SOL     OW 4034   0.080   1.644   2.913  0.0246 -0.2449  0.2010
  279SOL    HW1 4035   0.064   1.550   2.925 -0.0080 -0.3499 -0.6115
  279SOL    HW2 4036   0.048   1.684   2.993 -0.4007  1.3100 -0.7112
  279SOL     MW 4037   0.074   1.637   2.925  0.0012  0.0069 -0.0089
  280SOL     OW 4038   2.692   4.218   2.906  0.4438 -0.1100 -0.2810
  280SOL    HW1 4039   2.721   4.282   2.971  0.5330 -0.0285 -0.4023
  280SOL    HW2 4040   2.745   4.240   2.829  1.5508  2.1965  1.0532
  280SOL     MW 4041   2.703   4.229   2.904  0.0012  0.0069 -0.0089
  281SOL     OW 4042   4.875   3.989   2.902  0.3371  0.3517  0.0936
  281SOL    HW1 4043   4.962   4.020   2.877 -0.7343  2.3326 -1.4652
  281SOL    HW2 4044   4.851   3.922   2.838  0.0462  0.5535 -0.0124
  281SOL     MW 4045   4.883   3.985   2.890  0.0012  0.0069 -0.0089
  282SOL     OW 4046   3.737   3.108   2.838 -0.0481  0.1395 -0.1274
  282SOL    HW1 4047   3.815   3.141   2.792 -0.0393  0.4390  0.1033
  282SOL    HW2 4048   3.663   3.150   2.795 -2.4336 -1.4440  2.1342
  282SOL     MW 4049   3.738   3.118   2.826  0.0012  0.0069 -0.0089
  283SOL     OW 4050   3.372   4.052   2.948  0.0843  0.4407 -0.3869
  283SOL    HW1 4051   3.454   4.003   2.959  1.7794  3.0224 -0.5896
  283SOL    HW2 4052   3.361   4.087   3.036  0.9773 -0.6987  0.2104
  283SOL     MW 4053   3.382   4.051   2.961  0.0012  0.0069 -0.0089
  284SOL     OW 4054   4.348   4.233   0.124 -0.2929  0.3838  0.1822
  284SOL    HW1 4055   4.315   4.305   0.177 -0.0271 -0.2978  1.2869
  284SOL    HW2 4056   4.318   4.155   0.171  2.6486 -1.3427 -0.5544
  284SOL     MW 4057   4.339   4.232   0.137  0.0012  0.0069 -0.0089
  285SOL     OW 4058   3.999   3.967   3.017  0.1944 -0.5084  0.1262
  285SOL    HW1 4059   4.074   4.027   3.012  0.3733 -0.6700  0.7626
  285SOL    HW2 4060   3.926   4.021   2.988  0.6604 -0.2566 -0.6104
  285SOL     MW 4061   3.999   3.982   3.013  0.0012  0.0069 -0.0089
  286SOL     OW 4062   1.829   1.072   0.060  0.1091  0.1308  0.5074
  286SOL    HW1 4063   1.750   1.122   0.081 -0.5087  0.2228 -1.7754
  286SOL    HW2 4064   1.901   1.129   0.085 -0.7737  1.0006  1.1478
  286SOL     MW 4065   1.828   1.086   0.066  0.0012  0.0069 -0.0089
  287SOL     OW 4066   2.558   0.210   0.229 -0.0060 -0.3831  0.1569
  287SOL    HW1 4067   2.649   0.196   0.258  0.5918 -0.4041 -1.6058
  287SOL    HW2 4068   2.566   0.166   0.144  1.5228  0.0126  0.0650
  287SOL     MW 4069   2.571   0.202   0.222  0.0012  0.0069 -0.0089
  288SOL     OW 4070   0.156   2.456   2.800 -0.6634  0.2538 -0.3904
  288SOL    HW1 4071   0.121   2.483   2.885  0.8803 -0.6882  0.6019
  288SOL    HW2 4072   0.085   2.405   2.761 -0.9518 -0.2770  0.7645
  288SOL     MW 4073   0.142   2.453   2.806  0.0012  0.0069 -0.0089
  289SOL     OW 4074   0.571   4.698   2.784 -0.3220  0.5139  0.2654
  289SOL    HW1 4075   0.506   4.767   2.795  0.5354  1.5027 -0.6365
  289SOL    HW2 4076   0.537   4.631   2.844  0.4015  0.3771  0.5367
  289SOL     MW 4077   0.558   4.698   2.793  0.0012  0.0069 -0.0089
  290SOL     OW 4078   3.678   0.412   0.467 -0.3907  0.2003  0.2153
  290SOL    HW1 4079   3.628   0.465   0.529  2.0531  1.2085  1.4451
  290SOL    HW2 4080   3.607   0.372   0.417 -0.1917 -1.2859  1.0742
  290SOL     MW 4081   3.662   0.414   0.469  0.0012  0.0069 -0.0089
  291SOL     OW 4082   0.322   4.009   0.209 -0.6764  0.1885 -0.6503
  291SOL    HW1 4083   0.304   4.015   0.303  1.8140  0.7021 -0.1351
  291SOL    HW2 4084   0.323   3.914   0.199 -1.8011 -0.1498  1.6861
  291SOL     MW 4085   0.320   3.997   0.220  0.0012  0.0069 -0.0089
  292SOL     OW 4086   2.795   4.549   2.762  0.0925  0.0400 -0.4255
  292SOL    HW1 4087   2.714   4.544   2.813  1.3686 -0.0890  1.7124
  292SOL    HW2 4088   2.779   4.615   2.694  0.1934 -0.7550 -1.2240
  292SOL     MW 4089   2.782   4.557   2.760  0.0012  0.0069 -0.0089
  293SOL     OW 4090   4.442   4.545   0.466 -0.0349 -0.1202  0.1001
  293SOL    HW1 4091   4.511   4.611   0.475  0.2262 -0.5764  1.7868
  293SOL    HW2 4092   4.486   4.465   0.494 -0.1809  0.0121  0.7219
  293SOL     MW 4093   4.457   4.543   0.471  0.0012  0.0069 -0.0089
  294SOL     OW 4094   2.245   4.791   2.918  0.2591  0.3262  0.4289
  294SOL    HW1 4095   2.219   4.701   2.899  0.8981  0.3335 -0.5441
  294SOL    HW2 4096   2.160   4.835   2.926  0.0490  0.0838 -0.3096
  294SOL     MW 4097   2.230   4.785   2.916  0.0012  0.0069 -0.0089
  295SOL     OW 4098   3.417   4.271   0.441  0.2014 -0.0938 -0.2791
  295SOL    HW1 4099   3.493   4.292   0.387  0.4950  2.0403  0.8414
  295SOL    HW2 4100   3.401   4.178   0.425  1.3700 -0.5248  0.8694
  295SOL     MW 4101   3.425   4.261   0.432  0.0012  0.0069 -0.0089
  296SOL     OW 4102   2.470   4.024   2.600  0.2071 -0.3688  0.1643
  296SOL    HW1 4103   2.561   4.009   2.626 -0.1376 -1.1188  0.9942
  296SOL    HW2 4104   2.442   4.060   2.684  1.1954 -1.9490  1.2243
  296SOL     MW 4105   2.478   4.027   2.615  0.0012  0.0069 -0.0089
  297SOL     OW 4106   0.372   3.389   2.622 -0.0983 -0.5388  0.5088
  297SOL    HW1 4107   0.284   3.374   2.657  0.1935  0.2610  1.6672
  297SOL    HW2 4108   0.389   3.308   2.575 -0.0722 -0.5041  0.4588
  297SOL     MW 4109   0.362   3.377   2.620  0.0012  0.0069 -0.0089
  298SOL     OW 4110   3.369   3.096   0.134  0.5776 -0.1109 -0.1902
  298SOL    HW1 4111   3.393   3.036   0.204 -1.6353  0.3370  1.0339
  298SOL    HW2 4112   3.448   3.146   0.114  0.7229 -0.3761 -0.2804
  298SOL     MW 4113   3.383   3.095   0.140  0.0012  0.0069 -0.0089
  299SOL     OW 4114   4.722   2.215   2.911  0.1736  0.4584  0.2323
  299SOL    HW1 4115   4.701   2.128   2.946 -0.1866  0.8409  0.9976
  299SOL    HW2 4116   4.686   2.206   2.823  0.7971 -1.1184  0.1079
  299SOL     MW 4117   4.714   2.202   2.904  0.0012  0.0069 -0.0089
  300SOL     OW 4118   2.870   0.564   0.109 -0.6542 -0.0774 -0.5857
  300SOL    HW1 4119   2.914   0.482   0.088  1.8748  1.1763 -0.5647
  300SOL    HW2 4120   2.779   0.540   0.127 -0.0424 -0.3716  2.5452
  300SOL     MW 4121   2.864   0.550   0.108  0.0012  0.0069 -0.0089
  301SOL     OW 4122   2.794   5.002   2.934  0.3135  0.0745  0.0183
  301SOL    HW1 4123   2.878   4.958   2.946  1.1359  1.7782  0.8582
  301SOL    HW2 4124   2.755   4.944   2.869 -0.3937 -0.1116  0.5934
  301SOL     MW 4125   2.800   4.989   2.927  0.0012  0.0069 -0.0089
  302SOL     OW 4126   4.364   2.351   2.584  0.1170  0.2449 -0.2738
  302SOL    HW1 4127   4.405   2.437   2.579  0.7853  0.0184  0.9325
  302SOL    HW2 4128   4.271   2.367   2.568  0.0696 -1.0314 -1.3978
  302SOL     MW 4129   4.357   2.364   2.581  0.0012  0.0069 -0.0089
  303SOL     OW 4130   2.426   4.168   2.831  0.6074 -0.0520 -0.2313
  303SOL    HW1 4131   2.508   4.202   2.867 -0.3654  1.3239  0.8049
  303SOL    HW2 4132   2.400   4.104   2.898  0.3843  0.5919  0.3106
  303SOL     MW 4133   2.434   4.164   2.845  0.0012  0.0069 -0.0089
  304SOL     OW 4134   3.449   4.733   2.824  0.2756 -0.1123 -0.0998
  304SOL    HW1 4135   3.413   4.690   2.746 -0.3441  0.0653  0.0787
  304SOL    HW2 4136   3.524   4.678   2.845  0.9979  0.7566 -0.3556
  304SOL     MW 4137   3.454   4.720   2.816  0.0012  0.0069 -0.0089
  305SOL     OW 4138   4.935   2.333   3.047  1.0347 -0.1465  0.0631
  305SOL    HW1 4139   4.866   2.295   2.993 -0.5563  0.7155  1.4158
  305SOL    HW2 4140   4.880   2.391   3.099  0.4014 -1.0391  0.4081
  305SOL     MW 4141   4.919   2.336   3.047  0.0012  0.0069 -0.0089
  306SOL     OW 4142   1.942   1.748   0.163 -0.1802  0.1947  0.5258
  306SOL    HW1 4143   1.977   1.661   0.177 -0.7582 -0.2261 -0.5348
  306SOL    HW2 4144   1.971   1.777   0.076 -1.3636  0.9813  0.3588
  306SOL     MW 4145   1.950   1.741   0.153  0.0012  0.0069 -0.0089
  307SOL     OW 4146   2.195   3.848   2.494  0.6289 -0.1799 -0.0259
  307SOL    HW1 4147   2.159   3.781   2.436  0.6524  0.7619 -1.1607
  307SOL    HW2 4148   2.289   3.828   2.490  1.1064  1.7127  0.4025
  307SOL     MW 4149   2.203   3.837   2.486  0.0012  0.0069 -0.0089
  308SOL     OW 4150   2.822   4.301   2.672 -0.5924  0.1475 -0.0115
  308SOL    HW1 4151   2.809   4.393   2.698  0.8097 -0.0406  1.5037
  308SOL    HW2 4152   2.893   4.306   2.608  0.7258  0.8009  1.4252
  308SOL     MW 4153   2.829   4.314   2.667  0.0012  0.0069 -0.0089
  309SOL     OW 4154   4.813   2.542   0.159  0.0527  0.0941  0.2714
  309SOL    HW1 4155   4.885   2.604   0.165  0.1113 -0.1198  2.4806
  309SOL    HW2 4156   4.752   2.565   0.229 -0.1044 -0.4390  0.3188
  309SOL     MW 4157   4.815   2.553   0.169  0.0012  0.0069 -0.0089
  310SOL     OW 4158   4.017   4.349   0.010 -0.4120  0.4671 -0.0371
  310SOL    HW1 4159   3.950   4.357  -0.057  0.6543  0.1553 -1.1901
  310SOL    HW2 4160   4.076   4.283  -0.026 -1.4710 -0.8659  0.6160
  310SOL     MW 4161   4.016   4.342  -0.003  0.0012  0.0069 -0.0089
  311SOL     OW 4162   3.364   3.577   2.891  0.4883  0.1478  0.5908
  311SOL    HW1 4163   3.341   3.559   2.800  1.2713  2.5534 -0.1570
  311SOL    HW2 4164   3.300   3.646   2.909  0.4512  0.2817 -0.0376
  311SOL     MW 4165   3.352   3.584   2.881  0.0012  0.0069 -0.0089
  312SOL     OW 4166   3.132   5.050   0.172  0.4132  0.0473  0.1499
  312SOL    HW1 4167   3.182   4.969   0.164  0.5443  0.1666 -0.2579
  312SOL    HW2 4168   3.046   5.029   0.209  0.1039  0.2820 -0.4318
  312SOL     MW 4169   3.127   5.037   0.176  0.0012  0.0069 -0.0089
  313SOL     OW 4170   0.266   3.713   2.967  0.4774  0.0706  0.2839
  313SOL    HW1 4171   0.317   3.632   2.959  0.4032  0.0609 -0.0889
  313SOL    HW2 4172   0.284   3.741   3.057 -1.6269 -1.3988  1.2379
  313SOL     MW 4173   0.275   3.706   2.978  0.0012  0.0069 -0.0089
  314SOL     OW 4174   3.571   3.284   0.082  0.4361  0.4325 -0.0556
  314SOL    HW1 4175   3.633   3.324   0.021  0.9189 -1.7287 -1.0977
  314SOL    HW2 4176   3.597   3.306   0.171 -0.2928 -2.2521  0.9114
  314SOL     MW 4177   3.583   3.292   0.086  0.0012  0.0069 -0.0089
  315SOL     OW 4178   2.617   0.476   0.150  0.0154  0.0525  0.2838
  315SOL    HW1 4179   2.580   0.392   0.178  1.3732 -0.0602  1.9245
  315SOL    HW2 4180   2.570   0.497   0.070 -0.5483  1.0657  0.8627
  315SOL     MW 4181   2.606   0.468   0.143  0.0012  0.0069 -0.0089
  316SOL     OW 4182   1.762   1.403   0.054  0.0309 -0.0884  0.1003
  316SOL    HW1 4183   1.714   1.325   0.081  1.1908 -0.8242  0.1280
  316SOL    HW2 4184   1.692   1.459   0.021 -0.0880 -1.2783 -1.7566
  316SOL     MW 4185   1.746   1.400   0.053  0.0012  0.0069 -0.0089
  317SOL     OW 4186   3.291   4.821   0.235  0.0209  0.0622  0.1927
  317SOL    HW1 4187   3.241   4.745   0.208  0.1969  0.3033 -0.8819
  317SOL    HW2 4188   3.347   4.837   0.158  1.4359  3.3316  1.6832
  317SOL     MW 4189   3.292   4.813   0.221  0.0012  0.0069 -0.0089
  318SOL     OW 4190   3.737   0.057   0.032  0.5021  0.2848  0.6484
  318SOL    HW1 4191   3.667   0.039  -0.031  0.2141 -0.9684  1.2838
  318SOL    HW2 4192   3.724   0.150   0.048 -0.3287  0.3045 -0.0677
  318SOL     MW 4193   3.726   0.067   0.026  0.0012  0.0069 -0.0089
  319SOL     OW 4194   3.300   0.186   2.898  0.4567  0.7932  0.0983
  319SOL    HW1 4195   3.279   0.190   2.805  0.7989  0.4836  0.0050
  319SOL    HW2 4196   3.223   0.151   2.941  0.8417  1.9948  1.8769
  319SOL     MW 4197   3.287   0.182   2.891  0.0012  0.0069 -0.0089
  320SOL     OW 4198   4.692   4.515   0.095  0.4961  0.3498  0.1825
  320SOL    HW1 4199   4.656   4.430   0.070  0.1841  0.8493 -1.1320
  320SOL    HW2 4200   4.754   4.488   0.163 -1.0064 -1.5391  0.8897
  320SOL     MW 4201   4.695   4.501   0.100  0.0012  0.0069 -0.0089
  321SOL     OW 4202   3.751   3.354   2.965  0.3172  0.1117  0.2744
  321SOL    HW1 4203   3.834   3.347   3.013 -0.6359 -1.7416  1.7694
  321SOL    HW2 4204   3.751   3.267   2.926  1.6933  0.1243  0.1880
  321SOL     MW 4205   3.762   3.342   2.966  0.0012  0.0069 -0.0089
  322SOL     OW 4206   4.386   3.541   2.887  0.2002  0.3630 -0.0334
  322SOL    HW1 4207   4.311   3.564   2.941  1.0546  1.4409  0.7285
  322SOL    HW2 4208   4.446   3.498   2.948 -0.2039 -0.0504  0.0827
  322SOL     MW 4209   4.384   3.538   2.902  0.0012  0.0069 -0.0089
  323SOL     OW 4210   1.458   3.198   2.851  0.3625  0.2386  0.2114
  323SOL    HW1 4211   1.467   3.118   2.903  1.0625  0.1224 -0.0864
  323SOL    HW2 4212   1.502   3.180   2.768  1.3247 -4.1098  1.3853
  323SOL     MW 4213   1.465   3.185   2.847  0.0012  0.0069 -0.0089
  324SOL     OW 4214   3.918   4.306   0.262  0.3542 -0.0802  0.2062
  324SOL    HW1 4215   3.960   4.314   0.177  0.5172 -1.2172  0.1635
  324SOL    HW2 4216   3.984   4.317   0.330 -2.2984  1.8038  2.7472
  324SOL     MW 4217   3.932   4.308   0.260  0.0012  0.0069 -0.0089
  325SOL     OW 4218   4.132   3.160   0.107 -0.1415 -0.0344 -0.4082
  325SOL    HW1 4219   4.069   3.232   0.115  0.0537  0.0368  0.6214
  325SOL    HW2 4220   4.153   3.158   0.013  0.4204 -0.2963 -0.2806
  325SOL     MW 4221   4.126   3.169   0.095  0.0012  0.0069 -0.0089
  326SOL     OW 4222   0.767   0.435   0.272  0.0367 -0.1146 -0.1203
  326SOL    HW1 4223   0.844   0.425   0.328  0.1499 -0.0638 -0.2664
  326SOL    HW2 4224   0.737   0.344   0.261  0.6091 -0.2013 -1.0261
  326SOL     MW 4225   0.773   0.421   0.278  0.0012  0.0069 -0.0089
  327SOL     OW 4226   3.072   0.109   3.007 -0.4698  0.9286  0.0300
  327SOL    HW1 4227   3.022   0.182   3.044 -0.3203  1.7738 -1.3610
  327SOL    HW2 4228   3.095   0.055   3.083 -0.5653  1.4218  0.4191
  327SOL     MW 4229   3.068   0.112   3.022  0.0012  0.0069 -0.0089
  328SOL     OW 4230   4.230   4.045   0.272  0.2304  0.3959 -0.0572
  328SOL    HW1 4231   4.257   3.999   0.351  0.3882  2.2264  1.0145
  328SOL    HW2 4232   4.134   4.043   0.279  0.2551  0.9236  0.5529
  328SOL     MW 4233   4.221   4.039   0.283  0.0012  0.0069 -0.0089
  329SOL     OW 4234   2.298   3.157   2.921  0.6225  0.1089  0.2432
  329SOL    HW1 4235   2.304   3.076   2.870  2.3196 -0.9387  1.9843
  329SOL    HW2 4236   2.205   3.182   2.914  0.0719 -1.9874 -0.5306
  329SOL     MW 4237   2.286   3.150   2.914  0.0012  0.0069 -0.0089
  330SOL     OW 4238   4.046   0.519   0.306 -0.0724 -0.0749 -0.0030
  330SOL    HW1 4239   3.955   0.521   0.279  0.0649 -0.8178 -0.5398
  330SOL    HW2 4240   4.096   0.490   0.230  1.7903 -0.3826  1.2597
  330SOL     MW 4241   4.041   0.516   0.293  0.0012  0.0069 -0.0089
  331SOL     OW 4242   0.315   3.740   0.203 -0.2320  0.4242 -0.0299
  331SOL    HW1 4243   0.381   3.671   0.193 -2.1800 -1.6492  0.5048
  331SOL    HW2 4244   0.240   3.684   0.222  0.7236 -1.2639 -0.9310
  331SOL     MW 4245   0.314   3.723   0.204  0.0012  0.0069 -0.0089
  332SOL     OW 4246   3.868   2.865   2.920 -0.0012  0.1076  0.1106
  332SOL    HW1 4247   3.787   2.815   2.916  0.2401 -0.1885 -1.8829
  332SOL    HW2 4248   3.846   2.957   2.905  2.6942  0.7461 -0.6351
  332SOL     MW 4249   3.855   2.871   2.918  0.0012  0.0069 -0.0089
  333SOL     OW 4250   0.091   4.057   0.075 -0.0694 -0.1088  0.1633
  333SOL    HW1 4251   0.162   4.024   0.130  0.7658  1.6265  0.1813
  333SOL    HW2 4252   0.141   4.090   0.001  0.2547  1.8843  1.1872
  333SOL     MW 4253   0.107   4.057   0.073  0.0012  0.0069 -0.0089
  334SOL     OW 4254   2.670   3.271   2.811 -0.4579 -0.0144  0.6863
  334SOL    HW1 4255   2.580   3.302   2.799 -0.2075  0.5498  0.2336
  334SOL    HW2 4256   2.660   3.199   2.874  0.2855 -1.0107 -0.2956
  334SOL     MW 4257   2.657   3.265   2.818  0.0012  0.0069 -0.0089
  335SOL     OW 4258   3.031   2.922   2.941 -0.4818 -0.0834  0.2658
  335SOL    HW1 4259   3.124   2.945   2.944 -0.8534  2.3777 -2.5417
  335SOL    HW2 4260   3.007   2.979   2.868 -1.2566 -0.8227 -0.0698
  335SOL     MW 4261   3.040   2.932   2.932  0.0012  0.0069 -0.0089
  336SOL     OW 4262   2.531   4.584   2.804 -0.2575 -0.1840 -0.4251
  336SOL    HW1 4263   2.446   4.539   2.815 -0.5941  0.8630  1.9916
  336SOL    HW2 4264   2.526   4.660   2.863  1.6810 -0.5654  0.3105
  336SOL     MW 4265   2.519   4.588   2.813  0.0012  0.0069 -0.0089
  337SOL     OW 4266   0.773   4.881   2.749  0.1634  0.3183 -0.4178
  337SOL    HW1 4267   0.716   4.957   2.744  1.0974  1.0239 -0.5109
  337SOL    HW2 4268   0.709   4.810   2.761  0.4973  0.3148  1.6776
  337SOL     MW 4269   0.757   4.882   2.750  0.0012  0.0069 -0.0089
  338SOL     OW 4270   4.299   2.931   2.908  0.0562 -0.0453  0.0981
  338SOL    HW1 4271   4.251   2.878   2.972  1.4434  0.8348  1.9403
  338SOL    HW2 4272   4.387   2.903   2.934  0.0406 -1.7397 -1.4784
  338SOL     MW 4273   4.304   2.920   2.920  0.0012  0.0069 -0.0089
  339SOL     OW 4274   4.092   2.815   0.006 -0.1453 -0.2276 -0.4581
  339SOL    HW1 4275   4.087   2.726  -0.029  0.6588  0.1566 -1.6038
  339SOL    HW2 4276   4.015   2.856  -0.032 -0.8415  0.1316  1.2137
  339SOL     MW 4277   4.081   2.809  -0.003  0.0012  0.0069 -0.0089
  340SOL     OW 4278   1.662   0.582   0.067  0.5451  0.0353  0.0543
  340SOL    HW1 4279   1.567   0.568   0.073  0.6112 -0.8816 -0.8468
  340SOL    HW2 4280   1.683   0.661   0.118 -1.3014  1.0640 -0.6914
  340SOL     MW 4281   1.652   0.590   0.075  0.0012  0.0069 -0.0089
  341SOL     OW 4282   2.889   3.048   0.075  0.1359  0.1336 -0.4999
  341SOL    HW1 4283   2.932   2.987   0.015 -1.1856 -0.9802 -0.3683
  341SOL    HW2 4284   2.958   3.110   0.097 -0.1479  0.3235 -0.1359
  341SOL     MW 4285   2.903   3.048   0.070  0.0012  0.0069 -0.0089
  342SOL     OW 4286   2.414   5.044   0.070 -0.1509  0.1100  0.5195
  342SOL    HW1 4287   2.384   5.115   0.127  1.2127  1.7278 -0.6832
  342SOL    HW2 4288   2.345   5.036   0.005  1.3119  1.7232 -1.3412
  342SOL     MW 4289   2.401   5.052   0.069  0.0012  0.0069 -0.0089
  343SOL     OW 4290   2.849   0.663   0.362 -0.6266  0.2286  0.2492
  343SOL    HW1 4291   2.864   0.626   0.275  2.2076  0.8057  0.4107
  343SOL    HW2 4292   2.795   0.740   0.344 -2.6737 -1.2469 -0.3166
  343SOL     MW 4293   2.844   0.668   0.349  0.0012  0.0069 -0.0089
  344SOL     OW 4294   1.750   4.187   3.008  0.0513 -0.4461 -0.3497
  344SOL    HW1 4295   1.703   4.270   3.004  1.0460  0.1278 -0.2474
  344SOL    HW2 4296   1.707   4.139   2.936  0.0073  0.1608 -0.7342
  344SOL     MW 4297   1.738   4.192   2.998  0.0012  0.0069 -0.0089
  345SOL     OW 4298   4.182   4.152   2.970 -0.1768  0.9002 -0.9104
  345SOL    HW1 4299   4.240   4.119   2.902  1.5590  0.9281  0.4642
  345SOL    HW2 4300   4.252   4.169   3.033 -0.6759 -1.0274  0.2677
  345SOL     MW 4301   4.199   4.150   2.969  0.0012  0.0069 -0.0089
  346SOL     OW 4302   2.350   2.802   0.075  0.3391 -0.5826 -0.1892
  346SOL    HW1 4303   2.304   2.791  -0.009  0.4916  1.9879 -0.7153
  346SOL    HW2 4304   2.363   2.897   0.076  1.4569 -0.7271  1.1576
  346SOL     MW 4305   2.346   2.813   0.064  0.0012  0.0069 -0.0089
  347SOL     OW 4306   1.587   4.732   2.592 -0.2566 -0.0442 -0.0427
  347SOL    HW1 4307   1.646   4.782   2.535 -2.4609  0.5675 -1.9087
  347SOL    HW2 4308   1.615   4.642   2.576  0.3880  0.1618 -0.1355
  347SOL     MW 4309   1.599   4.727   2.583  0.0012  0.0069 -0.0089
  348SOL     OW 4310   1.405   4.589   0.154 -0.0957  0.2915  0.0795
  348SOL    HW1 4311   1.398   4.495   0.137 -0.1921  0.4338 -0.7006
  348SOL    HW2 4312   1.322   4.622   0.119 -1.3062 -0.4305  2.0382
  348SOL     MW 4313   1.393   4.581   0.147  0.0012  0.0069 -0.0089
  349SOL     OW 4314   3.011   3.113   2.729 -0.1868 -0.1994 -0.4903
  349SOL    HW1 4315   3.087   3.147   2.682 -0.9533  2.3935 -0.0349
  349SOL    HW2 4316   2.953   3.085   2.658 -0.3535  0.4291 -0.6134
  349SOL     MW 4317   3.013   3.114   2.713  0.0012  0.0069 -0.0089
  350SOL     OW 4318   2.951   0.065   2.751 -0.2486 -0.6390 -0.0101
  350SOL    HW1 4319   2.860   0.093   2.748  0.2026  1.2523  1.4954
  350SOL    HW2 4320   2.973   0.065   2.844 -0.4540  0.8410  0.0678
  350SOL     MW 4321   2.942   0.069   2.763  0.0012  0.0069 -0.0089
  351SOL     OW 4322   2.041   2.147   0.178  0.1935  0.2206  0.4768
  351SOL    HW1 4323   2.106   2.176   0.241  1.2427  0.0663 -0.4925
  351SOL    HW2 4324   2.086   2.076   0.131 -2.6043 -0.5630 -1.3235
  351SOL     MW 4325   2.056   2.141   0.180  0.0012  0.0069 -0.0089
  352SOL     OW 4326   2.352   2.961   2.747 -0.2241 -0.5021 -0.4499
  352SOL    HW1 4327   2.403   2.880   2.753  0.5563  0.0505  0.6549
  352SOL    HW2 4328   2.418   3.018   2.707 -1.0184  0.4427 -0.4593
  352SOL     MW 4329   2.368   2.957   2.742  0.0012  0.0069 -0.0089
  353SOL     OW 4330   2.200   4.521   2.837  0.3382  0.5671  0.2012
  353SOL    HW1 4331   2.113   4.551   2.810 -0.6304 -1.6645  0.6400
  353SOL    HW2 4332   2.200   4.434   2.799  0.9372  0.8474 -0.4471
  353SOL     MW 4333   2.188   4.514   2.829  0.0012  0.0069 -0.0089
  354SOL     OW 4334   4.852   3.325   0.179  0.5880  0.1448  0.1460
  354SOL    HW1 4335   4.867   3.288   0.092  2.1536  1.2246 -0.0758
  354SOL    HW2 4336   4.920   3.290   0.236 -0.1846  0.1948  1.1399
  354SOL     MW 4337   4.863   3.315   0.175  0.0012  0.0069 -0.0089
  355SOL     OW 4338   2.866   3.436   2.923 -0.3298 -0.0879  0.2284
  355SOL    HW1 4339   2.942   3.378   2.932  0.0317  0.1303 -1.1292
  355SOL    HW2 4340   2.798   3.376   2.893 -0.1930 -1.1019  1.8444
  355SOL     MW 4341   2.867   3.420   2.920  0.0012  0.0069 -0.0089
  356SOL     OW 4342   2.945   4.745   0.422 -0.3794 -0.3685 -0.1757
  356SOL    HW1 4343   3.005   4.697   0.364  1.4270  0.1690  1.1673
  356SOL    HW2 4344   3.004   4.767   0.494 -0.8735  0.0271  0.1161
  356SOL     MW 4345   2.961   4.741   0.424  0.0012  0.0069 -0.0089
  357SOL     OW 4346   2.720   4.762   2.584  0.0604  0.4206 -0.5718
  357SOL    HW1 4347   2.651   4.810   2.630 -1.3011 -0.8236 -1.2191
  357SOL    HW2 4348   2.760   4.831   2.531 -0.8074  1.5395  0.1706
  357SOL     MW 4349   2.716   4.777   2.583  0.0012  0.0069 -0.0089
  358SOL     OW 4350   2.041   1.775   2.966  0.1396  0.5241  0.2941
  358SOL    HW1 4351   1.996   1.825   2.897  0.4527  0.1369 -0.1978
  358SOL    HW2 4352   2.032   1.683   2.942  0.0175  0.1482  1.6717
  358SOL     MW 4353   2.033   1.769   2.954  0.0012  0.0069 -0.0089
  359SOL     OW 4354   4.411   3.298   2.728  0.1747  0.3899 -0.3050
  359SOL    HW1 4355   4.342   3.281   2.663 -0.5653  3.2281 -0.4157
  359SOL    HW2 4356   4.394   3.389   2.754 -1.2897 -0.1490  0.7903
  359SOL     MW 4357   4.399   3.308   2.723  0.0012  0.0069 -0.0089
  360SOL     OW 4358   3.321   4.664   2.603 -0.3022  0.2350  0.1892
  360SOL    HW1 4359   3.263   4.740   2.613 -1.2616 -0.3786 -0.6210
  360SOL    HW2 4360   3.287   4.622   2.524  0.3531 -1.2632  0.6712
  360SOL     MW 4361   3.309   4.669   2.594  0.0012  0.0069 -0.0089
  361SOL     OW 4362   3.964   3.722   2.894  0.0705 -0.4899  0.4952
  361SOL    HW1 4363   3.878   3.690   2.920 -0.8656  0.4771 -1.2271
  361SOL    HW2 4364   3.974   3.807   2.936  0.2537 -0.5678  0.6139
  361SOL     MW 4365   3.954   3.729   2.903  0.0012  0.0069 -0.0089
  362SOL     OW 4366   4.345   3.023   2.475  0.5098 -0.3222  0.2993
  362SOL    HW1 4367   4.340   2.977   2.391 -0.6491  0.6929 -0.2076
  362SOL    HW2 4368   4.430   3.067   2.470 -0.4222  1.4427 -1.0655
  362SOL     MW 4369   4.356   3.022   2.463  0.0012  0.0069 -0.0089
  363SOL     OW 4370   2.435   2.167   3.041  0.1697  0.5089  0.0133
  363SOL    HW1 4371   2.506   2.223   3.072  0.6392 -0.4133  0.6493
  363SOL    HW2 4372   2.451   2.159   2.947 -0.2373 -0.1816 -0.0094
  363SOL     MW 4373   2.447   2.173   3.033  0.0012  0.0069 -0.0089
  364SOL     OW 4374   3.595   4.942   2.765  0.0790  0.2072  0.1262
  364SOL    HW1 4375   3.690   4.929   2.763  0.0402 -0.3812  1.2900
  364SOL    HW2 4376   3.556   4.855   2.771  0.0020  0.3454  1.8979
  364SOL     MW 4377   3.603   4.928   2.765  0.0012  0.0069 -0.0089
  365SOL     OW 4378   3.953   4.010   0.237 -0.4743 -0.0532  0.0602
  365SOL    HW1 4379   3.970   3.992   0.144  0.2597 -1.9357  0.5126
  365SOL    HW2 4380   3.908   4.095   0.238 -0.6162 -0.1158  2.0205
  365SOL     MW 4381   3.949   4.019   0.225  0.0012  0.0069 -0.0089
  366SOL     OW 4382   4.202   3.765   0.175  0.4911 -0.0558 -0.3801
  366SOL    HW1 4383   4.193   3.858   0.199 -1.0560 -0.4932  0.8906
  366SOL    HW2 4384   4.284   3.769   0.125  0.4354  2.7952 -0.4112
  366SOL     MW 4385   4.212   3.778   0.171  0.0012  0.0069 -0.0089
  367SOL     OW 4386   2.212   4.051   2.321 -0.3366  0.0456  0.4259
  367SOL    HW1 4387   2.202   3.991   2.395 -1.6867 -0.8330 -0.4146
  367SOL    HW2 4388   2.304   4.077   2.319 -0.2475 -0.2820 -0.9330
  367SOL     MW 4389   2.223   4.046   2.331  0.0012  0.0069 -0.0089
  368SOL     OW 4390   4.213   3.186   2.895  0.0653  0.5038 -0.2174
  368SOL    HW1 4391   4.277   3.237   2.845  1.4861 -0.7480  0.2289
  368SOL    HW2 4392   4.245   3.096   2.897 -0.4096  0.3330 -0.1714
  368SOL     MW 4393   4.226   3.181   2.889  0.0012  0.0069 -0.0089
  369SOL     OW 4394   0.479   4.265   2.828  0.1840 -0.1068 -0.2319
  369SOL    HW1 4395   0.545   4.223   2.883  0.1635 -0.7562 -0.6901
  369SOL    HW2 4396   0.496   4.217   2.747 -0.1445  0.2393 -0.5098
  369SOL     MW 4397   0.490   4.253   2.824  0.0012  0.0069 -0.0089
  370SOL     OW 4398   3.480   2.807   0.008  0.3623 -0.4590 -0.4710
  370SOL    HW1 4399   3.423   2.730   0.008 -2.2676  1.3496  0.0598
  370SOL    HW2 4400   3.417   2.870  -0.028  0.6550 -0.6199 -1.2934
  370SOL     MW 4401   3.464   2.805   0.003  0.0012  0.0069 -0.0089
  371SOL     OW 4402   1.560   1.544   2.990  0.5742 -0.2802  0.2545
  371SOL    HW1 4403   1.602   1.628   3.010 -1.3198  1.2852 -1.8808
  371SOL    HW2 4404   1.595   1.520   2.904 -0.1749  0.8014 -0.3789
  371SOL     MW 4405   1.570   1.552   2.982  0.0012  0.0069 -0.0089
  372SOL     OW 4406   1.586   3.454   2.893  0.7951 -0.2607 -0.3365
  372SOL    HW1 4407   1.548   3.370   2.917 -2.4438  1.1120 -0.0927
  372SOL    HW2 4408   1.568   3.456   2.798 -1.1907  0.6446 -0.0055
  372SOL     MW 4409   1.578   3.443   2.883  0.0012  0.0069 -0.0089
  373SOL     OW 4410   0.548   3.989   0.035  0.4944 -0.3190 -0.1769
  373SOL    HW1 4411   0.491   3.967  -0.039  2.2482  0.0684 -1.7225
  373SOL    HW2 4412   0.486   3.998   0.107 -0.6100 -0.3095 -1.1022
  373SOL     MW 4413   0.533   3.987   0.035  0.0012  0.0069 -0.0089
  374SOL     OW 4414   4.218   5.021   0.341 -0.3710  0.3236 -0.1778
  374SOL    HW1 4415   4.265   5.104   0.354  1.0855 -0.3093 -1.1309
  374SOL    HW2 4416   4.217   5.010   0.246  0.6831 -0.4317 -0.1155
  374SOL     MW 4417   4.224   5.031   0.330  0.0012  0.0069 -0.0089
  375SOL     OW 4418   3.832   4.387   2.857 -0.7942 -0.0131  0.5239
  375SOL    HW1 4419   3.894   4.458   2.840 -0.8130 -0.0838  0.1433
  375SOL    HW2 4420   3.759   4.443   2.880 -0.1102  0.8032  0.7748
  375SOL     MW 4421   3.831   4.404   2.858  0.0012  0.0069 -0.0089
  376SOL     OW 4422   4.660   3.640   0.148 -0.4879  0.0509  0.1939
  376SOL    HW1 4423   4.725   3.707   0.170 -0.5238 -0.2251  1.1893
  376SOL    HW2 4424   4.679   3.569   0.209 -0.7810 -0.0374  0.1848
  376SOL     MW 4425   4.671   3.640   0.159  0.0012  0.0069 -0.0089
  377SOL     OW 4426   3.628   2.743   2.848 -0.0588 -0.3506 -0.0355
  377SOL    HW1 4427   3.579   2.663   2.831  0.6612 -0.3448 -2.3629
  377SOL    HW2 4428   3.571   2.781   2.915  0.4489  0.3449  0.0085
  377SOL     MW 4429   3.614   2.737   2.855  0.0012  0.0069 -0.0089
  378SOL     OW 4430   3.342   4.911   0.495  0.4000  0.0513  0.0621
  378SOL    HW1 4431   3.354   5.004   0.514  2.2692 -0.1707  0.1780
  378SOL    HW2 4432   3.322   4.911   0.401  1.1501  2.1054 -0.1585
  378SOL     MW 4433   3.341   4.923   0.485  0.0012  0.0069 -0.0089
  379SOL     OW 4434   4.996   4.205   0.220 -0.5197  0.1494 -0.1466
  379SOL    HW1 4435   5.076   4.182   0.174  0.3232  1.3236  0.6860
  379SOL    HW2 4436   4.922   4.170   0.170 -0.8932  1.0384 -0.2320
  379SOL     MW 4437   4.997   4.197   0.207  0.0012  0.0069 -0.0089
   5.10732   5.10732   3.05577
