# Supplementary material for: Resolving liquid-to-glass transitions of water under soft nanoconfinement
Source: Nat Commun. 2026 May 8;17:6224. doi: 10.1038/s41467-026-72955-y (PMC13369869; doi:10.1038/s41467-026-72955-y)
Supplement: Supplementary file 3 — Supplementary Data 1 [file 41467_2026_72955_MOESM3_ESM.zip › 210K/sim3/initial.gro]

Lamellar phy in tip4pice water
 4437
    1phy    C35    1   3.761   1.056   2.112 -0.8508  0.2965  0.0234
    1phy    C33    2   3.755   1.053   1.954  0.3965  0.3732 -0.3112
    1phy    C34    3   3.896   1.021   1.909  0.2488  0.2500  0.2390
    1phy    C32    4   3.646   0.959   1.896 -0.1578  0.2623  0.2054
    1phy    C31    5   3.505   1.013   1.905  0.1051  0.3585 -0.2028
    1phy    C30    6   3.403   0.917   1.838  0.0760  0.3561 -0.1692
    1phy    C28    7   3.253   0.954   1.855 -0.1745 -0.0860  0.2975
    1phy    C29    8   3.184   0.985   1.723  0.3490  0.0686  0.1251
    1phy    C27    9   3.166   0.853   1.929 -0.3646 -0.0561 -0.0130
    1phy    C26   10   3.161   0.864   2.082  0.3358 -0.1284 -0.1800
    1phy    C25   11   3.086   0.748   2.157 -0.1095 -0.2812  0.0508
    1phy    C23   12   3.046   0.772   2.306  0.4459  0.0734  0.5001
    1phy    C24   13   2.899   0.823   2.317 -0.3183 -0.7052 -0.0081
    1phy    C22   14   3.064   0.643   2.384  0.2975  0.0035  0.1876
    1phy    C21   15   3.092   0.668   2.536 -0.9376  0.0374  0.3117
    1phy    C20   16   3.068   0.540   2.621  0.0452 -0.0182  0.0599
    1phy    C18   17   3.111   0.543   2.768 -0.0926 -0.1721 -0.4535
    1phy    O01   18   3.041   0.646   2.840  0.3278 -0.5830 -0.1103
    1phy    H01   19   2.948   0.640   2.833  0.2307 -0.0948  0.6456
    1phy    C19   20   3.035   0.422   2.829 -0.3180  0.3405 -0.4281
    1phy    C13   21   3.270   0.543   2.805  0.1552  0.3229 -0.4430
    1phy     H3   22   3.322   0.458   2.755  0.7853  0.3240  0.1993
    1phy    O33   23   3.296   0.507   2.939 -0.1640 -0.3124  0.3637
    1phy    H1B   24   3.274   0.586   2.984  2.2025  0.2823  0.5739
    1phy    C12   25   3.358   0.671   2.785  0.1342  0.4193 -0.6106
    1phy    O11   26   3.332   0.774   2.875  0.1283  0.1507  0.1291
    1phy    H1A   27   3.238   0.773   2.886  0.1001 -2.1641  0.0767
    2phy    C35   28   3.399   1.210   1.452  0.0162 -0.3072  1.0664
    2phy    C33   29   3.478   1.308   1.540  0.0818 -0.1813 -0.0052
    2phy    C34   30   3.410   1.328   1.674  0.0285 -0.3327 -0.0895
    2phy    C32   31   3.621   1.257   1.557 -0.5045  0.1513 -0.1356
    2phy    C31   32   3.735   1.357   1.525 -0.2395  0.0171 -0.5149
    2phy    C30   33   3.876   1.287   1.531 -0.3181  0.5580  0.5250
    2phy    C28   34   3.997   1.379   1.500 -0.2222 -0.0477  0.4518
    2phy    C29   35   4.032   1.478   1.608 -0.5587 -0.0421  0.2997
    2phy    C27   36   4.119   1.299   1.448  0.0690 -0.3756  0.2123
    2phy    C26   37   4.211   1.364   1.336  0.3842 -0.0833 -0.4275
    2phy    C25   38   4.339   1.278   1.311  0.0442 -0.6024 -0.0067
    2phy    C23   39   4.460   1.340   1.235  0.3189  0.0391 -0.1931
    2phy    C24   40   4.575   1.369   1.323  0.0488  0.0177 -0.1848
    2phy    C22   41   4.496   1.249   1.119  0.0503  0.3270 -0.0261
    2phy    C21   42   4.560   1.312   0.993  0.4265 -0.2239  0.2650
    2phy    C20   43   4.551   1.226   0.867  0.0262 -0.0468  0.3949
    2phy    C18   44   4.614   1.269   0.726  0.4107 -0.1605  0.3300
    2phy    O01   45   4.554   1.398   0.696 -0.0364 -0.0257 -0.6574
    2phy    H01   46   4.554   1.411   0.603  0.0832 -2.8867 -1.1347
    2phy    C19   47   4.564   1.157   0.630 -0.1519  0.0955  0.3947
    2phy    C13   48   4.772   1.284   0.727 -0.0276 -0.0961  0.4151
    2phy     H3   49   4.791   1.375   0.791  1.6458  0.5931 -0.9810
    2phy    O33   50   4.836   1.189   0.807  0.1860 -0.0125 -0.6175
    2phy    H1B   51   4.795   1.184   0.891 -1.2751  0.6098 -1.2417
    2phy    C12   52   4.859   1.361   0.619  0.0488 -0.0412  0.1517
    2phy    O11   53   4.959   1.290   0.546 -0.0321 -0.4950 -0.5153
    2phy    H1A   54   4.998   1.234   0.610 -2.2743 -0.7564  0.7319
    3phy    C35   55   4.315   4.264   0.956 -0.4791 -0.1793  0.1105
    3phy    C33   56   4.198   4.358   0.931 -0.0171  0.1925 -0.7233
    3phy    C34   57   4.085   4.278   0.865  0.1493 -0.2365  0.0234
    3phy    C32   58   4.162   4.433   1.067 -0.1156 -0.3878  0.1700
    3phy    C31   59   4.135   4.585   1.047  0.4399 -0.5510 -0.0581
    3phy    C30   60   4.152   4.654   1.181 -0.3089  0.1504  0.1778
    3phy    C28   61   4.135   4.810   1.171  0.0836 -0.0979  0.6983
    3phy    C29   62   4.067   4.874   1.293 -0.1950  0.3428 -0.3198
    3phy    C27   63   4.270   4.880   1.146  0.1285 -0.0594  0.0341
    3phy    C26   64   4.271   4.994   1.039  0.1025 -0.0320 -0.0899
    3phy    C25   65   4.410   5.040   1.011  0.1070 -0.6173 -0.2073
    3phy    C23   66   4.429   5.139   0.895 -0.3119 -0.2446 -0.6154
    3phy    C24   67   4.446   5.280   0.945 -0.2144  0.1145  0.0622
    3phy    C22   68   4.559   5.111   0.815  0.0928  0.2870  0.0998
    3phy    C21   69   4.529   5.041   0.685  0.1075  0.5433 -0.0153
    3phy    C20   70   4.648   4.980   0.616 -0.0284  0.0490  0.2954
    3phy    C18   71   4.629   4.879   0.496  0.5673  0.5369  0.3668
    3phy    O01   72   4.527   4.777   0.532 -0.3316  0.4120 -0.1190
    3phy    H01   73   4.440   4.812   0.536 -1.0175 -0.9019 -1.8879
    3phy    C19   74   4.762   4.805   0.494  0.4039  0.5833  0.3190
    3phy    C13   75   4.595   4.944   0.352  0.1420  0.7152  0.2032
    3phy     H3   76   4.483   4.951   0.350  0.2132  2.0069 -0.6303
    3phy    O33   77   4.608   5.081   0.339 -0.2406  0.1702  0.1744
    3phy    H1B   78   4.566   5.116   0.263  1.1909 -0.4518 -0.9508
    3phy    C12   79   4.571   4.863   0.216 -0.6109  0.0096 -0.2365
    3phy    O11   80   4.685   4.830   0.139 -0.1579  0.0903 -0.0802
    3phy    H1A   81   4.680   4.741   0.110  0.8843  0.3440 -1.1496
    4phy    C35   82   1.259   3.999   1.923  0.4081 -0.4560 -0.1116
    4phy    C33   83   1.392   4.075   1.935  0.5818  0.2143  0.6706
    4phy    C34   84   1.512   3.992   1.889 -0.2886 -0.4034 -0.1732
    4phy    C32   85   1.377   4.211   1.862 -0.4224  0.1402  0.5619
    4phy    C31   86   1.447   4.335   1.918  0.5136  0.0877  0.1101
    4phy    C30   87   1.427   4.464   1.833 -0.4886  0.2192 -0.0844
    4phy    C28   88   1.496   4.580   1.905 -0.0749  0.0345 -0.1312
    4phy    C29   89   1.608   4.649   1.822  0.3548 -0.4736  0.2739
    4phy    C27   90   1.389   4.681   1.965  0.0716 -0.1364  0.2084
    4phy    C26   91   1.436   4.773   2.081  0.2542 -0.1244  0.5152
    4phy    C25   92   1.311   4.856   2.123 -0.9555 -0.2105 -0.4305
    4phy    C23   93   1.343   4.964   2.228  0.1738  0.1802 -0.0955
    4phy    C24   94   1.298   5.094   2.166  0.3090  0.1204  0.3443
    4phy    C22   95   1.261   4.943   2.357 -0.2001  0.1317  0.0335
    4phy    C21   96   1.351   4.892   2.473 -0.1494  0.0316  0.0957
    4phy    C20   97   1.268   4.906   2.598  0.3655 -0.1819 -0.1153
    4phy    C18   98   1.321   4.833   2.731  0.4205  0.7427 -0.2549
    4phy    O01   99   1.460   4.866   2.748 -0.3951 -0.1835 -0.1419
    4phy    H01  100   1.517   4.809   2.699  1.8455  0.2023  1.8148
    4phy    C19  101   1.227   4.898   2.840  0.5771  0.3957  0.0124
    4phy    C13  102   1.306   4.669   2.722  0.3021  0.3349  0.0091
    4phy     H3  103   1.358   4.631   2.631 -1.5752 -1.2052 -0.4585
    4phy    O33  104   1.176   4.624   2.691 -0.4034 -0.1184 -0.3208
    4phy    H1B  105   1.134   4.685   2.632 -1.8155  3.2829  3.6353
    4phy    C12  106   1.361   4.574   2.838  1.1380 -0.1107  0.1558
    4phy    O11  107   1.489   4.602   2.882  0.1192  0.1958  0.5716
    4phy    H1A  108   1.478   4.683   2.929 -2.2421  0.9367 -1.1095
    5phy    C35  109   0.187   0.496   1.958 -0.2486  0.2255 -0.3973
    5phy    C33  110   0.077   0.405   1.908 -0.2594 -0.1722 -0.4700
    5phy    C34  111   0.091   0.267   1.966  0.1952 -0.1068  0.4881
    5phy    C32  112  -0.068   0.468   1.919  0.1041  0.0009  0.0523
    5phy    C31  113  -0.135   0.496   2.052 -0.4538 -0.3124  0.6208
    5phy    C30  114  -0.271   0.549   2.048 -0.5225  0.5996  0.3335
    5phy    C28  115  -0.323   0.591   2.188 -0.0951  0.3180  0.4334
    5phy    C29  116  -0.344   0.742   2.192 -0.3173 -0.2110  0.2333
    5phy    C27  117  -0.450   0.511   2.213  0.1990  0.4361  0.2697
    5phy    C26  118  -0.493   0.491   2.358  0.0763 -0.6516  0.3147
    5phy    C25  119  -0.610   0.400   2.371 -0.2769  0.2528  0.2825
    5phy    C23  120  -0.649   0.348   2.512 -0.1806 -0.5293 -0.3511
    5phy    C24  121  -0.801   0.339   2.527  0.2315  0.4083 -0.0439
    5phy    C22  122  -0.586   0.207   2.541  0.5121  0.6930 -0.1312
    5phy    C21  123  -0.516   0.185   2.674  0.0103  0.1041  0.4518
    5phy    C20  124  -0.475   0.038   2.702  0.2773  0.1976 -0.1310
    5phy    C18  125  -0.405  -0.011   2.835  0.0210  0.1250 -0.0353
    5phy    O01  126  -0.498   0.009   2.943  0.0359 -0.5180 -0.4488
    5phy    H01  127  -0.554  -0.066   2.949 -0.0867 -0.3735  0.3283
    5phy    C19  128  -0.394  -0.159   2.815  0.1247  0.1823  0.3045
    5phy    C13  129  -0.256   0.059   2.870 -0.1085 -0.1660 -0.3451
    5phy     H3  130  -0.215   0.093   2.771 -0.2659 -2.1806 -1.1676
    5phy    O33  131  -0.150  -0.033   2.916  0.4994 -0.1077  0.1729
    5phy    H1B  132  -0.163  -0.045   3.008  0.0138  1.2389  0.3041
    5phy    C12  133  -0.259   0.188   2.960  0.1846  0.5995 -0.1195
    5phy    O11  134  -0.305   0.173   3.094  0.0740 -0.2903 -0.4724
    5phy    H1A  135  -0.372   0.108   3.102  0.2990 -0.3738  1.0319
    6phy    C35  136   0.197   2.255   1.549 -0.4319  0.2146  0.5000
    6phy    C33  137   0.140   2.323   1.427 -0.2802  0.2669 -0.2009
    6phy    C34  138   0.072   2.459   1.461  0.6459  0.0558  0.4025
    6phy    C32  139   0.254   2.343   1.330 -0.4400  0.1388  0.2266
    6phy    C31  140   0.238   2.295   1.182 -0.5023  0.2067  0.0413
    6phy    C30  141   0.364   2.327   1.110 -0.1369  0.1660  0.4890
    6phy    C28  142   0.382   2.283   0.963  0.1991  0.0793 -0.0694
    6phy    C29  143   0.302   2.366   0.862 -0.1685 -0.7110  0.3191
    6phy    C27  144   0.529   2.294   0.926  0.0559 -0.4011  0.5971
    6phy    C26  145   0.582   2.189   0.831 -0.2365 -0.0749  0.6537
    6phy    C25  146   0.726   2.211   0.784 -0.0554 -0.4926 -0.0099
    6phy    C23  147   0.795   2.117   0.681  0.5269 -0.1032  0.1058
    6phy    C24  148   0.897   2.200   0.605 -0.2655  0.7317 -0.5240
    6phy    C22  149   0.842   1.981   0.737  0.4372 -0.1953 -0.0588
    6phy    C21  150   0.855   1.863   0.630  0.2665  0.1905  0.1282
    6phy    C20  151   0.851   1.718   0.684 -0.3571  0.3806 -0.1729
    6phy    C18  152   0.864   1.595   0.584 -0.5493  0.2330 -0.6838
    6phy    O01  153   0.748   1.595   0.501  0.2568 -0.1293  0.3974
    6phy    H01  154   0.681   1.630   0.557  1.3808 -0.2503  1.8855
    6phy    C19  155   0.855   1.470   0.676 -0.1906  0.1852 -0.2327
    6phy    C13  156   1.004   1.598   0.499 -0.8539  0.5295 -0.4191
    6phy     H3  157   0.994   1.694   0.443 -0.9995  0.2203 -0.9328
    6phy    O33  158   1.128   1.625   0.569 -0.2276 -0.2014 -0.1887
    6phy    H1B  159   1.163   1.706   0.538 -0.9167 -0.0795 -0.6995
    6phy    C12  160   1.028   1.523   0.363  0.1753  0.0809 -0.1521
    6phy    O11  161   0.911   1.491   0.294  0.4416  0.0172  0.1300
    6phy    H1A  162   0.840   1.523   0.345 -0.8337 -0.1527 -1.4716
    7phy    C35  163   5.103   4.544   1.825 -0.2382 -0.8238  0.4518
    7phy    C33  164   5.132   4.671   1.743  0.2368 -0.4421 -0.2948
    7phy    C34  165   5.197   4.620   1.613  0.1977 -0.6350 -0.9188
    7phy    C32  166   5.008   4.764   1.708 -0.0614  0.0158  0.2261
    7phy    C31  167   5.004   4.892   1.800 -0.5671  0.2260 -0.1910
    7phy    C30  168   4.881   4.975   1.768  0.2794 -0.1669  0.0130
    7phy    C28  169   4.879   5.117   1.836  0.0611  0.0824 -0.4686
    7phy    C29  170   4.806   5.212   1.749 -0.0669  0.1475 -0.0175
    7phy    C27  171   4.806   5.125   1.977 -0.6170  0.2474  0.1094
    7phy    C26  172   4.898   5.170   2.092 -0.0690 -0.6550  0.0669
    7phy    C25  173   4.840   5.181   2.232 -0.3769  0.0652 -0.6121
    7phy    C23  174   4.939   5.214   2.348 -0.2529 -0.0730  0.5628
    7phy    C24  175   4.929   5.356   2.405  0.3192 -0.3094  0.5160
    7phy    C22  176   4.940   5.101   2.456  0.0241 -0.4059 -0.3108
    7phy    C21  177   5.075   5.086   2.522  0.0633  0.5643 -0.2012
    7phy    C20  178   5.085   4.960   2.612 -0.3430  0.4630  0.1047
    7phy    C18  179   5.209   4.953   2.709  0.2657 -0.3798  0.1046
    7phy    O01  180   5.207   5.065   2.796 -0.4930  0.0748 -0.2163
    7phy    H01  181   5.127   5.079   2.843 -0.7480  0.6795 -0.8151
    7phy    C19  182   5.176   4.832   2.803  0.4375  0.6091 -0.0492
    7phy    C13  183   5.354   4.941   2.631 -0.2798 -0.2514  0.1280
    7phy     H3  184   5.343   4.902   2.526  0.4128  1.6803 -0.7251
    7phy    O33  185   5.440   4.844   2.686  0.0188 -0.0110 -0.2013
    7phy    H1B  186   5.465   4.877   2.771 -2.1383  0.1431  0.4206
    7phy    C12  187   5.433   5.079   2.608 -0.3369 -0.1448 -0.4648
    7phy    O11  188   5.475   5.139   2.729 -0.1124 -0.2300 -0.2766
    7phy    H1A  189   5.396   5.157   2.777  0.4579 -0.7098  0.8928
    8phy    C35  190   4.852   4.862   1.270  0.0558 -0.2130  0.4077
    8phy    C33  191   4.753   4.967   1.296  0.1769  0.2780  0.0270
    8phy    C34  192   4.663   4.921   1.412 -0.2546 -0.2535 -0.2670
    8phy    C32  193   4.822   5.102   1.314 -0.1307  0.1039 -0.1531
    8phy    C31  194   4.743   5.223   1.272  0.2410 -0.3917 -0.2358
    8phy    C30  195   4.802   5.360   1.306 -0.0793 -0.0922  0.0845
    8phy    C28  196   4.697   5.468   1.280 -0.0115 -0.1156  0.1297
    8phy    C29  197   4.669   5.526   1.418 -0.0769  0.0295  0.1473
    8phy    C27  198   4.749   5.585   1.194  0.5186 -0.4471  0.3004
    8phy    C26  199   4.681   5.623   1.059  0.2001  0.2192  0.1206
    8phy    C25  200   4.758   5.719   0.970  0.0602  0.0494  0.4788
    8phy    C23  201   4.702   5.736   0.828  0.2172 -0.3942  0.4415
    8phy    C24  202   4.645   5.881   0.826 -0.2248  0.2362  0.1795
    8phy    C22  203   4.802   5.686   0.718 -0.1588 -0.2584  0.6243
    8phy    C21  204   4.758   5.663   0.573  0.7994  0.2169 -0.5004
    8phy    C20  205   4.877   5.623   0.484  0.0157 -0.8537  0.5375
    8phy    C18  206   4.844   5.594   0.331  0.1305 -0.1535 -0.0561
    8phy    O01  207   4.711   5.541   0.315 -0.3245  0.5607  0.1251
    8phy    H01  208   4.699   5.467   0.371 -0.3911 -0.3848 -1.1044
    8phy    C19  209   4.943   5.485   0.290  0.2931  0.4873 -0.4145
    8phy    C13  210   4.842   5.726   0.235 -0.5595  0.9734 -0.2355
    8phy     H3  211   4.754   5.784   0.274 -0.6146 -0.2935  1.6331
    8phy    O33  212   4.942   5.821   0.255  0.0904  0.1157  0.0989
    8phy    H1B  213   4.903   5.905   0.270  0.8998  0.4497  0.4075
    8phy    C12  214   4.787   5.732   0.081  0.5562 -0.7164  0.3590
    8phy    O11  215   4.688   5.637   0.051  0.1607  0.1667 -0.1191
    8phy    H1A  216   4.652   5.600   0.129  0.3942 -1.5802 -0.7943
    9phy    C35  217   0.165   0.890   1.869 -0.2671  0.2181 -0.2621
    9phy    C33  218   0.074   0.915   1.747  0.7441 -0.7193  0.0968
    9phy    C34  219   0.159   0.940   1.619 -0.3532  0.3475 -0.1272
    9phy    C32  220  -0.038   0.808   1.735 -0.0486  0.2358 -0.2805
    9phy    C31  221  -0.174   0.872   1.705 -0.2119  0.4162 -0.1752
    9phy    C30  222  -0.296   0.779   1.683 -0.0417  0.5997  0.0751
    9phy    C28  223  -0.432   0.849   1.674 -0.3322 -0.0892 -0.0511
    9phy    C29  224  -0.488   0.829   1.532  0.2333 -0.3990 -0.6178
    9phy    C27  225  -0.525   0.802   1.788 -0.1259 -0.7035 -0.3636
    9phy    C26  226  -0.589   0.914   1.871 -0.3931  0.0199  0.2160
    9phy    C25  227  -0.688   0.867   1.979  0.6520 -0.0649  0.3012
    9phy    C23  228  -0.714   0.968   2.087  0.6707 -0.1715  0.3319
    9phy    C24  229  -0.838   1.050   2.061 -0.1110  0.1362 -0.2376
    9phy    C22  230  -0.746   0.888   2.215  0.0110  0.2375 -0.0517
    9phy    C21  231  -0.685   0.919   2.352  0.1784 -0.4058 -0.0037
    9phy    C20  232  -0.709   0.808   2.456  0.3695  0.2909 -0.2303
    9phy    C18  233  -0.647   0.830   2.600  0.5421 -0.0986  0.3517
    9phy    O01  234  -0.663   0.961   2.653  0.3961 -0.4558 -0.1559
    9phy    H01  235  -0.629   0.966   2.741  1.6047 -0.1530 -0.6238
    9phy    C19  236  -0.753   0.754   2.680  0.1425  0.4363 -0.0178
    9phy    C13  237  -0.497   0.779   2.633 -0.2112  0.3621 -0.3911
    9phy     H3  238  -0.484   0.674   2.596 -0.9997  0.4687 -1.0116
    9phy    O33  239  -0.472   0.763   2.772 -0.7479  0.0451 -0.2566
    9phy    H1B  240  -0.448   0.847   2.805 -3.1061  1.0980 -0.9446
    9phy    C12  241  -0.376   0.858   2.567 -0.1400 -0.3855  0.3089
    9phy    O11  242  -0.357   0.980   2.628  0.4389 -0.4030 -0.1398
    9phy    H1A  243  -0.444   1.011   2.649  0.3762  0.3015 -1.3178
   10phy    C35  244   0.672   1.271   1.401  0.1892  0.3423  0.2147
   10phy    C33  245   0.547   1.351   1.426 -0.1970  0.1435 -0.0678
   10phy    C34  246   0.473   1.308   1.550  0.5155 -0.2120 -0.1763
   10phy    C32  247   0.578   1.504   1.410  0.3155  0.3379  0.0660
   10phy    C31  248   0.485   1.586   1.324 -0.0015  0.3258 -0.7170
   10phy    C30  249   0.537   1.733   1.322  0.3307 -0.5266  0.0696
   10phy    C28  250   0.468   1.840   1.225 -1.0643 -0.2766 -0.0082
   10phy    C29  251   0.478   1.978   1.290  0.0739  0.0052  0.3558
   10phy    C27  252   0.528   1.834   1.078 -0.3282  0.3821  0.3208
   10phy    C26  253   0.418   1.799   0.979  1.0604  0.2318 -0.2208
   10phy    C25  254   0.478   1.809   0.841 -0.3248 -0.1802  0.1678
   10phy    C23  255   0.373   1.798   0.725  0.9486 -0.1009 -0.4027
   10phy    C24  256   0.352   1.940   0.668  0.0137  0.7377  0.4099
   10phy    C22  257   0.408   1.680   0.629 -0.5399 -0.1194 -0.1386
   10phy    C21  258   0.285   1.614   0.569  0.0878  0.1916  0.3756
   10phy    C20  259   0.324   1.505   0.460 -0.1391 -0.2686  0.0602
   10phy    C18  260   0.209   1.430   0.389 -0.8802  0.1648 -0.5838
   10phy    O01  261   0.121   1.378   0.487 -0.2425  0.0940  0.4222
   10phy    H01  262   0.164   1.306   0.530  2.5394  1.7040  0.6148
   10phy    C19  263   0.279   1.315   0.323 -0.0229  0.3524  0.1525
   10phy    C13  264   0.137   1.525   0.282 -0.1172  0.2739  0.1069
   10phy     H3  265   0.100   1.611   0.343 -0.9231 -0.8817  1.2860
   10phy    O33  266   0.213   1.605   0.189  0.3777 -0.5229  0.1131
   10phy    H1B  267   0.286   1.558   0.152 -0.2078 -1.4150  0.0584
   10phy    C12  268  -0.015   1.492   0.232 -0.1705 -0.0515 -0.0170
   10phy    O11  269  -0.105   1.427   0.318  0.0202  0.5455 -0.0174
   10phy    H1A  270  -0.067   1.403   0.400  0.1709  1.2686  0.1287
   11phy    C35  271   0.261   1.919   1.826 -0.2173  0.4882 -0.1902
   11phy    C33  272   0.257   1.790   1.749  0.3650  0.0538  0.1550
   11phy    C34  273   0.343   1.814   1.628 -0.1955  0.2049 -0.1643
   11phy    C32  274   0.303   1.675   1.842  0.1168 -0.4213  0.2350
   11phy    C31  275   0.249   1.534   1.807 -0.2990 -0.2534  1.0053
   11phy    C30  276   0.289   1.445   1.927 -0.1897  0.4127 -0.5933
   11phy    C28  277   0.225   1.308   1.919 -0.1654 -0.0427 -0.3032
   11phy    C29  278   0.325   1.212   1.865  0.2766  0.1499  0.5943
   11phy    C27  279   0.192   1.243   2.056  0.4306 -0.1139 -0.5248
   11phy    C26  280   0.049   1.277   2.091  0.1858  0.0915 -0.1743
   11phy    C25  281   0.003   1.228   2.222 -0.1756 -0.3199  0.6944
   11phy    C23  282  -0.140   1.273   2.261 -0.7413 -0.2868 -0.3700
   11phy    C24  283  -0.233   1.154   2.248 -0.2743  0.1473 -0.4420
   11phy    C22  284  -0.149   1.317   2.412  0.2014  0.3947  0.2619
   11phy    C21  285  -0.154   1.465   2.437  0.1166 -0.0159 -0.1603
   11phy    C20  286  -0.157   1.493   2.590  0.3614  0.0884  0.0722
   11phy    C18  287  -0.173   1.646   2.637 -0.0901 -0.2431 -0.6891
   11phy    O01  288  -0.296   1.698   2.579 -0.1941  0.4515  0.4114
   11phy    H01  289  -0.368   1.646   2.608 -1.1520  0.2566 -2.1487
   11phy    C19  290  -0.195   1.638   2.792  0.1387  0.0813  0.3542
   11phy    C13  291  -0.048   1.740   2.594 -0.2583 -0.1400  0.0409
   11phy     H3  292  -0.022   1.727   2.486  0.9687  0.1726  0.2805
   11phy    O33  293   0.076   1.698   2.656 -0.1173 -0.2753  0.2936
   11phy    H1B  294   0.066   1.695   2.749 -0.1684  2.4760  0.4479
   11phy    C12  295  -0.058   1.897   2.594  0.3239 -0.2363 -0.2874
   11phy    O11  296  -0.179   1.945   2.549  0.0087 -0.3355  0.0648
   11phy    H1A  297  -0.237   1.873   2.563 -1.5335  0.9570  0.5696
   12phy    C35  298   1.305   1.910   1.966 -0.6801 -0.3761  0.1320
   12phy    C33  299   1.255   1.964   2.101 -0.0024  0.0599  0.0365
   12phy    C34  300   1.363   2.058   2.162 -0.1898  0.0602  0.0011
   12phy    C32  301   1.118   2.038   2.079 -0.1611 -0.0544 -0.0028
   12phy    C31  302   1.009   1.999   2.182  0.4913 -0.6720  0.0632
   12phy    C30  303   0.874   2.075   2.140 -0.2557  0.2175  0.0797
   12phy    C28  304   0.761   2.070   2.243  0.1978 -0.0731  0.3102
   12phy    C29  305   0.725   2.219   2.265 -0.0715 -0.2362  0.0276
   12phy    C27  306   0.633   1.996   2.190  0.2357  0.3911  0.2798
   12phy    C26  307   0.510   1.971   2.276  0.3823 -0.2498  0.4736
   12phy    C25  308   0.387   1.935   2.195  0.2633  0.8204 -0.2562
   12phy    C23  309   0.273   1.858   2.263 -0.0487 -0.3172  0.1931
   12phy    C24  310   0.145   1.890   2.188  0.2882 -0.3089  0.1520
   12phy    C22  311   0.291   1.711   2.258 -0.6686  0.7327  0.1226
   12phy    C21  312   0.327   1.660   2.400 -0.0937  0.0582 -0.1942
   12phy    C20  313   0.299   1.510   2.415 -0.4349 -0.0366 -0.3703
   12phy    C18  314   0.325   1.437   2.556 -0.6450  0.1456 -0.1748
   12phy    O01  315   0.255   1.500   2.662 -0.7545 -0.4542 -0.0928
   12phy    H01  316   0.211   1.574   2.623  2.1950  1.0573 -0.8041
   12phy    C19  317   0.243   1.302   2.534 -0.3893 -0.2554 -0.4939
   12phy    C13  318   0.474   1.398   2.610  0.0074  0.0277  0.8778
   12phy     H3  319   0.530   1.343   2.530 -0.9069  0.4941 -0.0909
   12phy    O33  320   0.473   1.310   2.720  0.0900  0.1077 -0.5736
   12phy    H1B  321   0.404   1.340   2.776  0.3109  0.4203 -0.4671
   12phy    C12  322   0.566   1.516   2.648 -0.5418  0.2767 -0.0415
   12phy    O11  323   0.526   1.591   2.761 -0.0340 -0.2759  0.0740
   12phy    H1A  324   0.570   1.673   2.750 -0.7750  0.0815 -0.2547
   13phy    C35  325   4.652   2.303   1.540  0.3517  0.1481 -0.0223
   13phy    C33  326   4.778   2.333   1.463  0.5158  0.1204 -0.5620
   13phy    C34  327   4.795   2.230   1.356 -0.1211 -0.2785  0.2404
   13phy    C32  328   4.781   2.480   1.406  0.2350  0.2142  0.3545
   13phy    C31  329   4.820   2.601   1.499 -0.0918  0.0513 -0.3081
   13phy    C30  330   4.805   2.734   1.419  0.0378  0.0541 -0.1854
   13phy    C28  331   4.858   2.865   1.490  0.2017  0.1835 -0.3931
   13phy    C29  332   4.940   2.944   1.387 -0.3064  0.1578 -0.1099
   13phy    C27  333   4.744   2.948   1.552  0.3483  0.0961 -0.3257
   13phy    C26  334   4.715   2.923   1.700 -0.1228  0.2317  0.2475
   13phy    C25  335   4.608   3.027   1.753 -0.0634  1.1501 -0.1202
   13phy    C23  336   4.581   3.016   1.903  0.3294  0.4972 -0.3780
   13phy    C24  337   4.586   3.152   1.977  0.3344 -0.4521 -0.2161
   13phy    C22  338   4.439   2.952   1.926  0.0387  0.1895 -0.2662
   13phy    C21  339   4.434   2.845   2.040 -0.1964  0.3806 -0.3273
   13phy    C20  340   4.295   2.792   2.073 -0.0971 -0.0611  0.1090
   13phy    C18  341   4.255   2.758   2.219  0.0598  0.2318  0.1027
   13phy    O01  342   4.311   2.853   2.314  0.0894  0.1951  0.1340
   13phy    H01  343   4.400   2.830   2.328  0.5875  1.4399 -0.7926
   13phy    C19  344   4.103   2.791   2.228 -0.2037  0.2581  0.0613
   13phy    C13  345   4.289   2.609   2.273 -0.1586  0.7105 -0.3779
   13phy     H3  346   4.225   2.535   2.219 -1.3802  1.8221 -0.4942
   13phy    O33  347   4.240   2.602   2.408  0.2159 -0.0963  0.3397
   13phy    H1B  348   4.253   2.685   2.449  0.4302  0.9542 -1.7359
   13phy    C12  349   4.439   2.553   2.273  0.3963  0.1251  0.3061
   13phy    O11  350   4.509   2.597   2.386  0.2316  0.0490 -0.7411
   13phy    H1A  351   4.488   2.549   2.464  0.3617 -0.5815 -1.0821
   14phy    C35  352   4.670   2.852   1.071 -0.2550 -0.0801  0.2303
   14phy    C33  353   4.591   2.977   1.057  0.1600  0.4723 -0.3977
   14phy    C34  354   4.441   2.951   1.073  0.1165  0.1288 -0.4151
   14phy    C32  355   4.642   3.092   1.148 -0.1275 -0.2943  0.8867
   14phy    C31  356   4.603   3.229   1.093 -0.7266 -0.1942  0.2292
   14phy    C30  357   4.660   3.349   1.170  0.1452 -0.3140  0.1593
   14phy    C28  358   4.621   3.483   1.103  0.1957 -0.1204  0.1754
   14phy    C29  359   4.571   3.577   1.210  0.0318 -0.9713  0.2155
   14phy    C27  360   4.743   3.539   1.027  0.4474  0.3572 -0.0621
   14phy    C26  361   4.723   3.559   0.869 -0.4741  0.1476  0.1514
   14phy    C25  362   4.849   3.622   0.807 -0.0564 -1.4014 -0.1437
   14phy    C23  363   4.836   3.636   0.654 -0.2164 -0.3571 -0.1314
   14phy    C24  364   4.785   3.776   0.624 -0.3522 -0.1249  0.5602
   14phy    C22  365   4.975   3.621   0.583  0.2530  0.5498  0.0460
   14phy    C21  366   4.987   3.531   0.463 -0.1920  0.6150  0.1053
   14phy    C20  367   5.125   3.458   0.438 -0.0150 -0.6136  0.3051
   14phy    C18  368   5.162   3.381   0.307 -0.5309  0.0154  0.0646
   14phy    O01  369   5.057   3.289   0.272 -0.3899  0.0429 -0.8051
   14phy    H01  370   5.082   3.210   0.229  0.3370  0.5942 -1.4141
   14phy    C19  371   5.281   3.293   0.349 -0.6424  0.1353 -0.2754
   14phy    C13  372   5.194   3.478   0.182  0.1120 -0.6123  0.1098
   14phy     H3  373   5.092   3.497   0.142  0.3156  0.2315 -0.0085
   14phy    O33  374   5.223   3.614   0.220  0.6443  0.2402  0.1023
   14phy    H1B  375   5.158   3.668   0.180 -0.4770 -0.9739  0.2463
   14phy    C12  376   5.222   3.435   0.031  0.4897 -0.0064  0.4700
   14phy    O11  377   5.355   3.423  -0.015 -0.1190 -0.2826  0.2019
   14phy    H1A  378   5.355   3.405  -0.107  0.1766 -1.9947  0.5033
   15phy    C35  379   1.022   4.277   1.682 -0.0339  0.1593 -0.3916
   15phy    C33  380   0.978   4.376   1.788 -0.0759 -0.4144  0.2630
   15phy    C34  381   1.078   4.493   1.810 -0.1866 -0.5375  0.0761
   15phy    C32  382   0.843   4.427   1.741  0.2581 -0.3186 -0.7562
   15phy    C31  383   0.748   4.476   1.853  0.0535  0.2960  0.0071
   15phy    C30  384   0.605   4.496   1.788 -0.5433  0.0546 -0.0147
   15phy    C28  385   0.502   4.527   1.896 -0.6544 -0.0207 -0.4118
   15phy    C29  386   0.433   4.662   1.873  0.5429 -0.2096 -0.0402
   15phy    C27  387   0.406   4.410   1.903  0.6702 -0.2593  0.4970
   15phy    C26  388   0.370   4.344   2.036  0.1245 -0.2881  0.2732
   15phy    C25  389   0.264   4.233   2.013 -0.0738 -0.6689 -0.1556
   15phy    C23  390   0.200   4.158   2.122  0.3084  0.7213 -0.2710
   15phy    C24  391   0.063   4.125   2.067  0.2683  0.2313 -0.6013
   15phy    C22  392   0.282   4.038   2.169  0.0758 -0.0542 -0.2382
   15phy    C21  393   0.345   4.058   2.309 -0.3452 -0.2039 -0.0440
   15phy    C20  394   0.384   3.923   2.359 -0.2719 -0.0197 -0.2608
   15phy    C18  395   0.422   3.913   2.514  0.3960 -0.0523  0.1243
   15phy    O01  396   0.324   3.969   2.611 -0.2105 -0.4034 -0.3562
   15phy    H01  397   0.370   3.986   2.691 -0.5309 -2.0969  0.2405
   15phy    C19  398   0.406   3.759   2.529  0.2894  0.2688  0.0743
   15phy    C13  399   0.572   3.959   2.562  0.2589 -0.0198 -0.3379
   15phy     H3  400   0.649   3.894   2.515  0.7848  0.7708 -0.5924
   15phy    O33  401   0.583   3.919   2.700 -0.3093  0.0284 -0.1398
   15phy    H1B  402   0.675   3.915   2.713 -0.3166 -0.7941 -0.2709
   15phy    C12  403   0.619   4.108   2.547  0.3304 -0.2878 -0.5918
   15phy    O11  404   0.549   4.208   2.606  0.4513  0.0367 -0.8128
   15phy    H1A  405   0.575   4.291   2.573 -2.3839  0.8186 -1.3554
   16phy    C35  406   5.092   3.898   1.674  0.3825 -0.3799  0.4444
   16phy    C33  407   4.986   4.012   1.640  0.0860  0.3462  0.5674
   16phy    C34  408   4.872   3.965   1.550  0.4809 -0.1073  0.0001
   16phy    C32  409   4.920   4.053   1.773  0.0828  0.8656 -0.3268
   16phy    C31  410   4.870   4.197   1.786 -0.0952 -0.3051  0.0316
   16phy    C30  411   4.808   4.237   1.920 -0.2490 -0.5028  0.5062
   16phy    C28  412   4.742   4.377   1.917  0.3051  0.5576 -0.1274
   16phy    C29  413   4.594   4.358   1.888  0.8427 -0.0390 -0.1332
   16phy    C27  414   4.740   4.438   2.055 -0.0800  0.7444 -0.5792
   16phy    C26  415   4.861   4.526   2.091 -0.0896  0.0431 -0.2718
   16phy    C25  416   4.870   4.566   2.237 -0.2830  0.2774 -0.0558
   16phy    C23  417   5.002   4.633   2.289 -0.3976  0.7608  0.1834
   16phy    C24  418   5.004   4.777   2.249  0.1882  0.0680 -0.0533
   16phy    C22  419   5.005   4.637   2.442 -0.0018 -0.6691  0.3890
   16phy    C21  420   5.060   4.511   2.506  0.3786 -0.5078  0.0536
   16phy    C20  421   5.004   4.480   2.646  0.2747  0.2043 -0.1308
   16phy    C18  422   5.063   4.361   2.735 -0.0752  0.4449 -0.5096
   16phy    O01  423   5.199   4.385   2.773 -0.4028 -0.5350 -0.0955
   16phy    H01  424   5.245   4.350   2.699 -1.3765  0.6313 -1.2970
   16phy    C19  425   4.974   4.379   2.861  0.3236  0.1347  0.3277
   16phy    C13  426   5.057   4.210   2.673  0.2496  0.8493 -0.0220
   16phy     H3  427   4.955   4.191   2.631 -0.1476 -0.2561  1.3568
   16phy    O33  428   5.066   4.099   2.764  0.1201  0.0209  0.1793
   16phy    H1B  429   5.150   4.106   2.804 -0.2957 -0.1717  1.0984
   16phy    C12  430   5.169   4.181   2.559 -0.1797  0.0229  0.0292
   16phy    O11  431   5.301   4.206   2.596 -0.3607 -0.4620 -0.3056
   16phy    H1A  432   5.345   4.123   2.598 -0.8445 -0.8038 -2.0372
   17phy    C35  433   4.085   4.711   2.229 -0.1645 -0.0199 -0.4625
   17phy    C33  434   4.084   4.585   2.147  0.5168 -0.4312  0.1981
   17phy    C34  435   4.053   4.633   2.004  0.2902 -0.3025  0.2068
   17phy    C32  436   4.210   4.494   2.165  0.5103 -0.1972 -0.5246
   17phy    C31  437   4.186   4.352   2.122  0.4510 -0.0174  0.4964
   17phy    C30  438   4.309   4.264   2.135  0.1106 -0.4501  0.2071
   17phy    C28  439   4.287   4.117   2.094 -0.0258 -0.2445 -0.5301
   17phy    C29  440   4.416   4.059   2.033 -0.2405 -0.4009 -0.1728
   17phy    C27  441   4.237   4.030   2.213  0.2348 -0.1417 -0.3504
   17phy    C26  442   4.117   3.939   2.176 -0.5866 -0.2729 -0.0957
   17phy    C25  443   4.070   3.850   2.287  0.3606 -0.2701 -0.0724
   17phy    C23  444   3.943   3.767   2.248 -0.0222 -0.4109 -0.5488
   17phy    C24  445   3.987   3.628   2.206  0.3006  0.0923  0.2999
   17phy    C22  446   3.839   3.749   2.364  0.1522  0.5257 -0.0869
   17phy    C21  447   3.737   3.868   2.381 -0.6913  0.0037 -0.4267
   17phy    C20  448   3.613   3.823   2.465 -0.3919 -0.6815 -0.2241
   17phy    C18  449   3.494   3.933   2.484  0.2594  0.3143  0.1383
   17phy    O01  450   3.452   3.986   2.352  0.6159 -0.3104  0.1499
   17phy    H01  451   3.518   3.978   2.287  0.7055  0.6725  0.0961
   17phy    C19  452   3.388   3.831   2.535  0.3652 -0.0683  0.0335
   17phy    C13  453   3.543   4.055   2.585 -0.1454  0.2607 -0.0544
   17phy     H3  454   3.642   4.094   2.549 -0.0770 -0.1207 -0.2851
   17phy    O33  455   3.580   4.007   2.712 -0.4230  0.3631 -0.2397
   17phy    H1B  456   3.510   3.971   2.763  1.5148 -0.6567  1.9164
   17phy    C12  457   3.454   4.182   2.605  0.2336 -0.2591 -0.6141
   17phy    O11  458   3.348   4.181   2.695  0.1963  0.2045  0.4465
   17phy    H1A  459   3.368   4.130   2.771 -1.7894 -1.2076  0.0993
   18phy    C35  460   0.687   3.559   1.230 -0.4701  0.6893 -0.6067
   18phy    C33  461   0.668   3.555   1.082 -0.2723  0.1113  0.2546
   18phy    C34  462   0.742   3.672   1.013  0.5264  0.5796 -0.6256
   18phy    C32  463   0.714   3.415   1.036  0.2638  0.3636 -0.1660
   18phy    C31  464   0.627   3.359   0.928 -0.0682  0.0375  0.4427
   18phy    C30  465   0.689   3.230   0.875 -0.3825 -0.0532 -0.3258
   18phy    C28  466   0.645   3.181   0.741  0.2299 -0.1902 -0.0206
   18phy    C29  467   0.766   3.121   0.668 -0.1526 -0.3882  0.2488
   18phy    C27  468   0.519   3.090   0.745 -0.3408 -0.0827  0.0130
   18phy    C26  469   0.437   3.039   0.625 -0.6192  0.1912  0.1649
   18phy    C25  470   0.302   2.984   0.663 -0.2999  0.0659 -0.3049
   18phy    C23  471   0.259   2.880   0.558  0.8543  0.4744 -0.2942
   18phy    C24  472   0.268   2.737   0.609 -0.2349  0.6031 -0.3168
   18phy    C22  473   0.112   2.910   0.524  0.1301  0.6590  0.2660
   18phy    C21  474   0.086   2.915   0.374 -0.3674 -0.0618  0.0644
   18phy    C20  475  -0.062   2.917   0.345  0.1360  0.3180 -0.5164
   18phy    C18  476  -0.122   2.946   0.203 -0.2570  0.0070  0.4568
   18phy    O01  477  -0.058   3.065   0.151  0.2090 -0.0544  0.1211
   18phy    H01  478  -0.115   3.093   0.082 -1.8174  1.0718  2.1174
   18phy    C19  479  -0.270   2.966   0.236 -0.4147 -0.3962 -0.7505
   18phy    C13  480  -0.093   2.823   0.095 -0.0799  0.3070 -0.5513
   18phy     H3  481   0.019   2.819   0.097 -0.0791  0.2981 -0.6342
   18phy    O33  482  -0.113   2.687   0.135  0.0869 -0.4159 -0.2910
   18phy    H1B  483  -0.035   2.636   0.125 -0.2498 -0.8585 -0.7323
   18phy    C12  484  -0.099   2.830  -0.065  0.1589 -0.1814 -0.0304
   18phy    O11  485  -0.224   2.804  -0.125  0.2561 -0.3932 -0.0285
   18phy    H1A  486  -0.216   2.724  -0.174  0.1056 -0.2325 -0.3111
   19phy    C35  487   3.798   4.246   1.169  0.1032  0.0710  0.3651
   19phy    C33  488   3.823   4.146   1.282 -0.0716  0.0794 -0.3813
   19phy    C34  489   3.710   4.054   1.283 -0.3218  0.3186  0.1206
   19phy    C32  490   3.953   4.061   1.270  0.0840 -0.3705 -0.2273
   19phy    C31  491   4.089   4.112   1.319  0.1450  0.0153 -0.1011
   19phy    C30  492   4.201   4.006   1.303 -0.3124  0.2776  0.1169
   19phy    C28  493   4.345   4.042   1.352  0.2285 -0.6018  0.1758
   19phy    C29  494   4.371   4.021   1.501  0.2778  0.2743  0.0965
   19phy    C27  495   4.447   3.961   1.268  0.0474  0.5395 -0.1278
   19phy    C26  496   4.539   4.031   1.166  0.1411  0.5044 -0.3624
   19phy    C25  497   4.635   3.942   1.085  0.0492  0.0215 -0.5369
   19phy    C23  498   4.721   4.021   0.985 -0.3475 -0.2366  0.0617
   19phy    C24  499   4.865   3.964   0.982  0.3384  0.2236 -0.3008
   19phy    C22  500   4.659   4.016   0.841 -0.2377 -0.5711  0.0627
   19phy    C21  501   4.684   4.139   0.754 -0.0797 -0.5820 -0.6252
   19phy    C20  502   4.666   4.104   0.610  0.4869 -0.5780 -0.2309
   19phy    C18  503   4.661   4.210   0.490 -0.2992  0.1872  0.2765
   19phy    O01  504   4.550   4.302   0.521 -0.4104 -0.0006 -0.0541
   19phy    H01  505   4.475   4.253   0.548 -1.3487  1.2918 -0.2585
   19phy    C19  506   4.626   4.120   0.369  0.0435  0.2516 -0.2743
   19phy    C13  507   4.794   4.296   0.470 -0.2792  0.7579  0.0894
   19phy     H3  508   4.807   4.344   0.570 -0.6380  1.0952 -0.0237
   19phy    O33  509   4.918   4.219   0.471  0.3911 -0.4178 -0.2123
   19phy    H1B  510   4.937   4.204   0.380 -1.0795  1.6250 -0.9423
   19phy    C12  511   4.814   4.438   0.406  0.1712 -0.0238 -0.3598
   19phy    O11  512   4.854   4.442   0.270 -0.4593 -0.0303  0.3000
   19phy    H1A  513   4.925   4.383   0.251  1.4957  2.3492 -0.3090
   20phy    C35  514   4.474   0.227   1.955 -0.0230 -0.5239 -0.1069
   20phy    C33  515   4.420   0.368   1.922 -0.5120  0.1748  0.1364
   20phy    C34  516   4.463   0.414   1.779  0.8190 -0.1720 -0.4376
   20phy    C32  517   4.267   0.366   1.947 -0.5807  0.3221 -0.4476
   20phy    C31  518   4.230   0.471   2.050 -0.3533  0.2735  0.1541
   20phy    C30  519   4.089   0.482   2.102 -0.3704  0.3095  0.1035
   20phy    C28  520   4.060   0.621   2.162  0.4649 -0.2126  0.6403
   20phy    C29  521   3.970   0.699   2.069  0.4430 -0.1980 -0.3676
   20phy    C27  522   3.967   0.612   2.288  0.0956 -0.6147 -0.1759
   20phy    C26  523   4.023   0.612   2.429  0.1714 -0.1461 -0.4004
   20phy    C25  524   3.915   0.611   2.539  0.0711 -0.1668  0.0633
   20phy    C23  525   3.964   0.629   2.684 -0.5784  0.0822 -0.1137
   20phy    C24  526   3.861   0.687   2.771  0.0889 -0.1144  0.2571
   20phy    C22  527   4.022   0.497   2.743  0.0514 -0.0161  0.4039
   20phy    C21  528   4.125   0.492   2.852  0.3933  0.5126 -0.6186
   20phy    C20  529   4.130   0.350   2.914 -0.1505 -0.2038  0.0143
   20phy    C18  530   4.209   0.312   3.048  0.6704  0.4151 -0.0209
   20phy    O01  531   4.208   0.423   3.132  0.0532 -0.1882  0.2815
   20phy    H01  532   4.246   0.495   3.086 -0.7969 -0.3383 -0.7079
   20phy    C19  533   4.103   0.214   3.112  0.6433  0.0764  0.3485
   20phy    C13  534   4.351   0.246   3.025 -0.2214 -0.1542 -0.1595
   20phy     H3  535   4.405   0.303   2.945 -1.0816  0.2450 -0.4642
   20phy    O33  536   4.346   0.109   2.971  0.3096  0.2453 -0.0068
   20phy    H1B  537   4.424   0.090   2.924  1.5419 -1.4686  2.4951
   20phy    C12  538   4.459   0.248   3.137  0.2118 -0.5381 -0.8171
   20phy    O11  539   4.450   0.151   3.232 -0.0284 -0.2703 -0.2122
   20phy    H1A  540   4.423   0.194   3.310  1.0602 -0.2111  0.1540
   21phy    C35  541   4.762   4.481   1.521 -0.1952  0.8592  0.4294
   21phy    C33  542   4.699   4.414   1.395 -0.6324  0.5017  0.3712
   21phy    C34  543   4.649   4.275   1.436 -0.1637  0.4776 -0.1467
   21phy    C32  544   4.613   4.514   1.317 -0.1378 -0.2911 -0.4883
   21phy    C31  545   4.653   4.499   1.166 -0.4197 -0.0441 -0.0882
   21phy    C30  546   4.605   4.619   1.082 -0.0438  0.1258  0.2265
   21phy    C28  547   4.652   4.614   0.939 -0.3657 -0.2612 -0.1854
   21phy    C29  548   4.544   4.677   0.858 -0.0908 -0.2885  0.1414
   21phy    C27  549   4.787   4.680   0.906  0.0591 -0.0978 -0.0063
   21phy    C26  550   4.868   4.591   0.810 -0.6291 -0.0410  0.3274
   21phy    C25  551   5.001   4.667   0.777 -0.3326 -0.2032 -0.3599
   21phy    C23  552   5.097   4.597   0.676  0.1768  0.1626 -0.6863
   21phy    C24  553   5.195   4.694   0.605  0.4909  0.8136 -0.0163
   21phy    C22  554   5.179   4.478   0.727  0.2460 -0.1953 -0.3209
   21phy    C21  555   5.135   4.352   0.659 -0.0375  0.7674 -0.5492
   21phy    C20  556   5.198   4.224   0.720  0.0733 -0.4181  0.0560
   21phy    C18  557   5.148   4.089   0.656 -0.1827  0.0536  0.5887
   21phy    O01  558   5.004   4.071   0.659 -0.1310  0.4810  0.1058
   21phy    H01  559   4.962   4.137   0.608 -0.1961  0.5579  0.2587
   21phy    C19  560   5.199   3.987   0.758 -0.2264 -0.0456 -0.2140
   21phy    C13  561   5.203   4.057   0.508 -0.0980  0.0535  0.4107
   21phy     H3  562   5.156   4.135   0.444 -0.2431  0.1982  0.6905
   21phy    O33  563   5.342   4.084   0.479  0.1566 -0.0130 -0.1406
   21phy    H1B  564   5.370   4.158   0.529 -0.0247 -0.2818  0.3639
   21phy    C12  565   5.141   3.955   0.407  0.4400 -0.0900  0.2197
   21phy    O11  566   4.999   3.938   0.425 -0.1480  0.2951 -0.1788
   21phy    H1A  567   4.985   3.936   0.518  1.7311  0.5189  0.1588
   22phy    C35  568   2.630   2.891   0.938  0.1281 -0.0451 -0.6717
   22phy    C33  569   2.597   3.035   0.965 -0.1074  0.2012 -0.5161
   22phy    C34  570   2.708   3.103   1.042 -0.1210  0.6857  0.2915
   22phy    C32  571   2.562   3.112   0.834 -0.3145  0.1109 -0.4615
   22phy    C31  572   2.429   3.188   0.836 -0.3199 -0.5976 -0.2423
   22phy    C30  573   2.431   3.309   0.742  0.1320  0.5859 -0.1532
   22phy    C28  574   2.284   3.360   0.709  0.2574 -0.2614 -0.7857
   22phy    C29  575   2.243   3.468   0.807 -0.2183  0.4896 -0.5347
   22phy    C27  576   2.299   3.443   0.580  0.7079 -0.4339 -0.0629
   22phy    C26  577   2.254   3.394   0.446  0.1625  0.7574 -0.2475
   22phy    C25  578   2.261   3.502   0.329 -0.0974  0.3930  0.0526
   22phy    C23  579   2.183   3.467   0.207 -0.0900  0.2079 -0.1963
   22phy    C24  580   2.037   3.504   0.214 -0.3071 -0.1899 -0.2114
   22phy    C22  581   2.244   3.547   0.094  0.2485 -0.3139 -0.1605
   22phy    C21  582   2.265   3.474  -0.036  0.3612  0.0174  0.0481
   22phy    C20  583   2.352   3.555  -0.129  0.0150 -0.1215 -0.4114
   22phy    C18  584   2.378   3.502  -0.278  0.0433  0.1182  0.2559
   22phy    O01  585   2.424   3.366  -0.278  0.2451  0.2890 -0.6304
   22phy    H01  586   2.364   3.311  -0.231 -0.4520  0.8543 -0.8401
   22phy    C19  587   2.485   3.595  -0.336 -0.0275  0.0531 -0.2329
   22phy    C13  588   2.238   3.508  -0.364 -0.4119  0.0114 -0.0448
   22phy     H3  589   2.169   3.441  -0.307  0.3403 -0.4267  0.3649
   22phy    O33  590   2.152   3.624  -0.367  0.0405  0.3243 -0.1253
   22phy    H1B  591   2.178   3.663  -0.448  2.1643 -0.5894  0.0400
   22phy    C12  592   2.223   3.425  -0.497 -0.0848  0.4167 -0.8081
   22phy    O11  593   2.255   3.488  -0.616 -0.0085 -0.0620  0.1510
   22phy    H1A  594   2.178   3.526  -0.653  0.3812  2.0756  1.3630
   23phy    C35  595   1.120   3.524   1.830  0.3981  0.1698 -0.4397
   23phy    C33  596   0.989   3.597   1.835  0.3767 -0.1875 -0.3552
   23phy    C34  597   0.863   3.510   1.813  0.4834  0.1481 -0.5536
   23phy    C32  598   0.988   3.678   1.968  0.0506 -0.2825 -0.0801
   23phy    C31  599   0.911   3.810   1.963  0.0471  0.1478  0.3442
   23phy    C30  600   0.920   3.882   2.097  0.5088  0.4350  0.3043
   23phy    C28  601   0.864   4.023   2.108 -0.7763 -0.7951 -0.2609
   23phy    C29  602   0.725   4.022   2.167  0.2451 -0.2257  0.0169
   23phy    C27  603   0.949   4.096   2.216  0.5258  0.2367 -0.0054
   23phy    C26  604   1.028   4.215   2.168  0.1533  0.0037  0.1352
   23phy    C25  605   1.097   4.266   2.296 -0.6992  0.0484  0.0987
   23phy    C23  606   1.188   4.390   2.292 -0.4463 -0.5793 -0.0075
   23phy    C24  607   1.102   4.519   2.295 -0.0775  0.0794  0.1707
   23phy    C22  608   1.278   4.390   2.420  0.3197 -0.0936 -0.1854
   23phy    C21  609   1.431   4.396   2.394  0.5267  0.4842  0.0180
   23phy    C20  610   1.511   4.346   2.510  0.1035 -0.2420  0.4008
   23phy    C18  611   1.665   4.347   2.508  0.1959  0.3965  0.2380
   23phy    O01  612   1.698   4.490   2.489 -0.0998  0.1120 -0.3066
   23phy    H01  613   1.791   4.497   2.491 -0.1998  1.5610  0.1591
   23phy    C19  614   1.703   4.336   2.659  0.1584  0.3993  0.3503
   23phy    C13  615   1.739   4.241   2.408 -0.1429 -0.5961  0.0913
   23phy     H3  616   1.668   4.157   2.394 -0.8380 -0.0463  0.2696
   23phy    O33  617   1.853   4.174   2.461  0.0120 -0.5326 -0.7797
   23phy    H1B  618   1.927   4.231   2.468 -0.1410 -0.1342 -2.0994
   23phy    C12  619   1.769   4.300   2.262  0.1440  0.2043 -0.3188
   23phy    O11  620   1.894   4.367   2.246 -0.5373  0.0444 -0.2820
   23phy    H1A  621   1.958   4.304   2.217  0.9211  0.6122  1.4839
   24phy    C35  622   0.816   4.753   1.431  1.0124 -0.0656  0.0762
   24phy    C33  623   0.745   4.878   1.383 -0.1807  0.3215 -0.1356
   24phy    C34  624   0.767   4.900   1.238 -0.2380  0.0852 -0.5425
   24phy    C32  625   0.599   4.880   1.429  0.3653 -0.3525  0.2450
   24phy    C31  626   0.557   4.984   1.534 -0.2687 -0.5125  0.3751
   24phy    C30  627   0.406   5.013   1.530 -0.2445  0.3248 -0.4061
   24phy    C28  628   0.357   5.110   1.640 -0.1752  0.2711  0.2428
   24phy    C29  629   0.258   5.202   1.571 -0.3992 -0.2751  0.4187
   24phy    C27  630   0.266   5.038   1.738  0.0019 -0.2504 -0.0846
   24phy    C26  631   0.318   5.042   1.883  0.0320  0.1196  0.0597
   24phy    C25  632   0.218   4.983   1.984 -0.3520 -0.6380 -0.3047
   24phy    C23  633   0.281   4.973   2.125  0.2976 -0.4810  0.0807
   24phy    C24  634   0.217   5.075   2.226 -0.4407 -0.2240  0.2716
   24phy    C22  635   0.273   4.829   2.177  0.2784 -0.2032  0.1151
   24phy    C21  636   0.380   4.798   2.280  0.0530  0.8675 -0.2273
   24phy    C20  637   0.344   4.665   2.355 -0.3940 -0.0378 -0.2530
   24phy    C18  638   0.452   4.604   2.453 -0.2654  0.4737  0.0485
   24phy    O01  639   0.497   4.709   2.540  0.1580 -0.1803  0.1480
   24phy    H01  640   0.426   4.762   2.571  0.3294 -0.4129  0.9494
   24phy    C19  641   0.362   4.510   2.535 -0.4937  0.2030  0.0011
   24phy    C13  642   0.583   4.532   2.391  0.1045 -0.0575  0.1669
   24phy     H3  643   0.550   4.464   2.308 -0.4256  0.0638  0.2704
   24phy    O33  644   0.649   4.439   2.476 -0.6321 -0.1809  0.1516
   24phy    H1B  645   0.710   4.484   2.532 -1.6330  0.4187  0.8106
   24phy    C12  646   0.694   4.625   2.328 -0.0073  0.0542 -0.4459
   24phy    O11  647   0.764   4.698   2.423 -0.3272  0.1813 -0.0955
   24phy    H1A  648   0.698   4.738   2.477 -0.1274  1.2712 -0.6458
   25phy    C35  649   1.437   4.206   1.472  0.4440 -0.5768  0.0447
   25phy    C33  650   1.310   4.175   1.392 -0.3737 -0.4015  0.1619
   25phy    C34  651   1.228   4.062   1.461 -0.1102  0.0529 -0.1631
   25phy    C32  652   1.227   4.303   1.353 -0.6113  0.6101 -0.3081
   25phy    C31  653   1.133   4.301   1.234 -0.0709 -0.3714 -0.1361
   25phy    C30  654   1.054   4.433   1.231 -0.5371 -0.0665  0.1979
   25phy    C28  655   0.986   4.469   1.097  0.4699 -0.0047  0.2575
   25phy    C29  656   0.849   4.402   1.086 -0.1301 -0.0727  0.3731
   25phy    C27  657   0.982   4.622   1.082 -0.1665  0.1648  0.1065
   25phy    C26  658   0.967   4.688   0.943 -0.3841  0.4074 -0.6009
   25phy    C25  659   0.971   4.842   0.941 -0.2811 -0.1124 -0.5534
   25phy    C23  660   0.943   4.903   0.804  0.1532  0.4535 -0.1620
   25phy    C24  661   0.881   5.037   0.833  0.3868  0.1058 -0.1611
   25phy    C22  662   1.074   4.933   0.728  0.4225  0.2352 -0.4529
   25phy    C21  663   1.097   4.830   0.619 -0.0379  0.1246  0.3059
   25phy    C20  664   1.209   4.879   0.527 -0.1580 -0.0997 -0.4269
   25phy    C18  665   1.235   4.820   0.388 -0.5679  0.2859 -0.5126
   25phy    O01  666   1.259   4.683   0.401  0.2336  0.1105  0.5582
   25phy    H01  667   1.305   4.654   0.324  0.7773  2.1547  0.0647
   25phy    C19  668   1.369   4.888   0.351 -0.1324 -0.9025  0.1897
   25phy    C13  669   1.124   4.864   0.277 -0.5977  0.1661 -0.6851
   25phy     H3  670   1.034   4.804   0.308 -1.9094  1.8417 -1.0854
   25phy    O33  671   1.058   4.989   0.293 -0.2688  0.3567  0.3770
   25phy    H1B  672   1.062   5.021   0.381  1.5320  3.1177 -0.5673
   25phy    C12  673   1.106   4.808   0.135  0.1140  0.2470  0.0792
   25phy    O11  674   1.158   4.685   0.093  0.5369 -0.3729  1.1240
   25phy    H1A  675   1.098   4.654   0.028 -0.1738  3.3089 -0.2221
   26phy    C35  676   0.656   0.467   1.972  0.3844 -0.4871  0.1546
   26phy    C33  677   0.598   0.331   2.009  0.5832 -0.0654 -0.0593
   26phy    C34  678   0.519   0.275   1.891 -0.5197 -0.1904 -0.6030
   26phy    C32  679   0.704   0.228   2.052  0.0129 -0.4556 -0.6014
   26phy    C31  680   0.676   0.167   2.192 -0.3311 -0.5070 -0.0028
   26phy    C30  681   0.794   0.098   2.262  0.2002  0.5812  0.2002
   26phy    C28  682   0.767   0.056   2.408  0.1111 -0.3620 -0.2301
   26phy    C29  683   0.685  -0.069   2.427 -0.2052  0.2091  0.7006
   26phy    C27  684   0.907   0.043   2.476  0.1953  0.4505 -0.0717
   26phy    C26  685   0.922   0.130   2.607 -0.0176  0.5901 -0.0539
   26phy    C25  686   1.072   0.146   2.637 -0.3858 -0.2411 -0.2191
   26phy    C23  687   1.092   0.237   2.763  0.3393  0.4949  0.2020
   26phy    C24  688   1.187   0.164   2.853 -0.1227  0.9335  0.0245
   26phy    C22  689   1.151   0.370   2.707  0.4554 -0.7661 -0.3249
   26phy    C21  690   1.162   0.488   2.803 -0.2559  0.4273 -0.4028
   26phy    C20  691   1.192   0.619   2.733  0.4478 -0.6153 -0.4642
   26phy    C18  692   1.224   0.733   2.829  0.1347 -0.5108 -0.3401
   26phy    O01  693   1.312   0.696   2.940  0.0812  0.2797 -0.2311
   26phy    H01  694   1.330   0.777   2.985  1.8031  0.3350 -0.9393
   26phy    C19  695   1.318   0.820   2.743  0.0744  0.0459  0.1041
   26phy    C13  696   1.100   0.823   2.887  0.6173 -0.3340  0.1714
   26phy     H3  697   1.024   0.833   2.806 -0.2276 -2.5206  0.6183
   26phy    O33  698   1.125   0.960   2.920  0.0462  0.1234  0.2869
   26phy    H1B  699   1.051   1.018   2.924  0.6678  0.9198  0.7673
   26phy    C12  700   1.013   0.762   3.004 -0.1451 -0.1365 -0.5070
   26phy    O11  701   1.081   0.759   3.129 -0.4113  0.6689 -0.0020
   26phy    H1A  702   1.142   0.830   3.126 -0.9657  1.1857  0.9819
   27phy    C35  703   0.431   0.096   0.959 -0.3642 -0.0986  0.3483
   27phy    C33  704   0.462   0.177   1.080  0.0049 -0.1997  0.2509
   27phy    C34  705   0.419   0.104   1.209 -0.3898  0.3668  0.1320
   27phy    C32  706   0.618   0.207   1.076 -0.1793  0.7421 -0.3780
   27phy    C31  707   0.656   0.354   1.071  0.2456  0.3362  0.1997
   27phy    C30  708   0.805   0.380   1.114 -0.1280 -0.3617  0.3685
   27phy    C28  709   0.866   0.518   1.114  0.4262 -0.0795  0.3840
   27phy    C29  710   0.827   0.597   1.243 -0.2147  0.0502 -0.2721
   27phy    C27  711   1.015   0.509   1.090 -0.5577  0.0845 -0.7043
   27phy    C26  712   1.080   0.618   1.001 -0.2511  0.5879 -0.0936
   27phy    C25  713   1.232   0.600   0.974 -0.0428 -0.0059 -0.1420
   27phy    C23  714   1.304   0.699   0.878  0.0761 -0.3714 -0.1745
   27phy    C24  715   1.346   0.824   0.956 -0.1442  0.1777  0.1182
   27phy    C22  716   1.418   0.631   0.803 -0.1414  0.6100 -0.4512
   27phy    C21  717   1.443   0.668   0.655  0.0731 -0.0242 -0.4021
   27phy    C20  718   1.574   0.600   0.609  0.1292  0.2837  0.2745
   27phy    C18  719   1.631   0.621   0.465  0.2386  0.1312  0.5612
   27phy    O01  720   1.527   0.604   0.366 -0.2232 -0.3371  0.2208
   27phy    H01  721   1.531   0.525   0.317 -0.6112  0.2860 -0.8509
   27phy    C19  722   1.728   0.503   0.461 -0.3940 -0.0337 -0.3838
   27phy    C13  723   1.700   0.766   0.448  0.0126  0.2511 -0.4952
   27phy     H3  724   1.612   0.836   0.455 -0.1725 -0.0914  0.9986
   27phy    O33  725   1.776   0.831   0.557 -0.0638  0.4046  0.4939
   27phy    H1B  726   1.717   0.846   0.629 -0.8463 -0.6267  0.0944
   27phy    C12  727   1.738   0.829   0.310  0.3577 -0.4163 -0.4201
   27phy    O11  728   1.648   0.821   0.200 -0.1658  0.0798  0.1206
   27phy    H1A  729   1.621   0.731   0.202 -0.0150  0.0113 -0.5815
   28phy    C35  730   1.536   2.374   1.072  0.1823 -0.1720  0.0746
   28phy    C33  731   1.557   2.355   1.220 -0.5839  0.2633 -0.5637
   28phy    C34  732   1.423   2.295   1.268  0.2901  0.0882 -0.1034
   28phy    C32  733   1.674   2.263   1.248  0.0117 -0.1606  0.0697
   28phy    C31  734   1.818   2.308   1.235  0.3288  0.1059  0.3455
   28phy    C30  735   1.922   2.202   1.266 -0.0768  0.0782 -0.1852
   28phy    C28  736   2.074   2.251   1.273 -0.0455  0.8059 -0.0697
   28phy    C29  737   2.116   2.327   1.400  0.0083 -0.4441  0.1918
   28phy    C27  738   2.173   2.135   1.262  0.0766 -0.2524 -0.4528
   28phy    C26  739   2.238   2.129   1.120 -0.6601  0.3104 -0.0728
   28phy    C25  740   2.344   2.021   1.092  0.0414 -0.3135  0.0751
   28phy    C23  741   2.392   2.036   0.945  0.5623 -0.7073 -0.1337
   28phy    C24  742   2.539   2.055   0.944 -0.2452 -0.4998  0.1078
   28phy    C22  743   2.338   1.920   0.860 -0.3210 -0.1840  0.0982
   28phy    C21  744   2.302   1.950   0.715 -0.4370  0.1346 -0.4261
   28phy    C20  745   2.288   1.826   0.624 -0.2686 -0.2767  0.4689
   28phy    C18  746   2.271   1.827   0.470 -0.1973  0.4681  0.4164
   28phy    O01  747   2.185   1.938   0.433  0.1877  0.3274 -0.1942
   28phy    H01  748   2.099   1.904   0.448 -0.3506  1.7528  0.1046
   28phy    C19  749   2.199   1.693   0.434  0.3167  0.5764  0.2208
   28phy    C13  750   2.415   1.840   0.403 -0.0179 -0.6920 -0.2435
   28phy     H3  751   2.450   1.938   0.445 -2.7928 -0.1454  1.0223
   28phy    O33  752   2.522   1.761   0.454  0.3737  0.7662 -0.0723
   28phy    H1B  753   2.534   1.780   0.545 -0.0086  0.8359 -0.0353
   28phy    C12  754   2.443   1.892   0.260 -0.4432 -0.1155 -0.2810
   28phy    O11  755   2.346   1.959   0.185 -0.0626  0.0429 -0.3025
   28phy    H1A  756   2.380   2.033   0.139 -0.7077 -0.7493 -2.1741
   29phy    C35  757   0.982   3.466   0.588  0.1769  0.1608 -0.1501
   29phy    C33  758   0.998   3.537   0.724  0.5598  0.4241 -0.6850
   29phy    C34  759   1.062   3.453   0.838  0.1735 -0.2400  0.1521
   29phy    C32  760   1.063   3.676   0.699  0.5282 -0.5423 -0.2182
   29phy    C31  761   1.015   3.799   0.784 -0.4403  0.7010  0.0396
   29phy    C30  762   1.103   3.913   0.745  0.3050  0.2638  0.1286
   29phy    C28  763   1.055   4.043   0.813 -0.0236  0.1375 -0.1910
   29phy    C29  764   1.124   4.068   0.950 -0.2812 -0.2271  0.5652
   29phy    C27  765   1.093   4.163   0.721  0.4759  0.4149 -0.0826
   29phy    C26  766   1.002   4.209   0.607 -0.3201  0.2383 -0.3070
   29phy    C25  767   1.062   4.322   0.523  0.2460  0.3328  0.1187
   29phy    C23  768   0.979   4.369   0.403 -0.5854  0.1191  0.0076
   29phy    C24  769   0.947   4.515   0.420 -0.1354  0.5546  0.1790
   29phy    C22  770   1.060   4.356   0.273 -0.6804 -0.1049 -0.6700
   29phy    C21  771   0.993   4.313   0.140 -0.2495 -0.7341 -0.5816
   29phy    C20  772   1.084   4.301   0.009  0.2202 -0.1519  0.1094
   29phy    C18  773   1.013   4.294  -0.137 -0.1748 -0.0919  0.3063
   29phy    O01  774   0.916   4.191  -0.131  0.1729  0.5625  0.2763
   29phy    H01  775   0.842   4.214  -0.079 -0.2849  0.3694 -0.2813
   29phy    C19  776   1.130   4.241  -0.228  0.5991 -0.7142  0.6069
   29phy    C13  777   0.941   4.430  -0.192 -0.7409  0.3646  0.4366
   29phy     H3  778   0.859   4.445  -0.117 -2.2355 -1.7959 -0.6735
   29phy    O33  779   1.009   4.555  -0.178  0.0304 -0.5231  0.7687
   29phy    H1B  780   1.053   4.572  -0.259 -0.8377 -0.2330  0.3470
   29phy    C12  781   0.833   4.432  -0.308 -0.1003  0.1406 -0.0075
   29phy    O11  782   0.887   4.477  -0.433 -0.2331  0.3278 -0.2585
   29phy    H1A  783   0.912   4.567  -0.434 -0.5186  0.4582  1.2102
   30phy    C35  784   0.868   4.005   1.201 -0.1970 -0.3521  0.4448
   30phy    C33  785   0.780   4.028   1.322 -0.4258 -0.5187  0.2731
   30phy    C34  786   0.835   3.936   1.425  0.4251  0.1024  0.3981
   30phy    C32  787   0.763   4.170   1.371  0.1077  0.3506 -0.3964
   30phy    C31  788   0.627   4.231   1.323 -0.4212  0.0139  0.5252
   30phy    C30  789   0.600   4.362   1.390  0.4444  0.4396 -0.3721
   30phy    C28  790   0.482   4.439   1.330  0.1857  0.3297 -0.2464
   30phy    C29  791   0.398   4.492   1.445  0.1836  0.5091  0.3274
   30phy    C27  792   0.526   4.551   1.238 -0.0288 -0.0074 -0.0448
   30phy    C26  793   0.499   4.542   1.082 -0.4070 -0.1321 -0.3699
   30phy    C25  794   0.565   4.659   1.013  0.2070 -0.6139  0.0589
   30phy    C23  795   0.523   4.691   0.867 -0.0481 -0.6550 -0.2017
   30phy    C24  796   0.544   4.844   0.840  0.3176  0.2790 -0.3274
   30phy    C22  797   0.583   4.593   0.762 -0.4067 -0.0813 -0.5229
   30phy    C21  798   0.492   4.574   0.637  0.1188 -0.3475 -0.2108
   30phy    C20  799   0.545   4.474   0.540  0.2858  0.0419  0.0417
   30phy    C18  800   0.450   4.382   0.454 -0.0614  0.7413  0.1700
   30phy    O01  801   0.358   4.304   0.539 -0.0164  0.0618  0.0899
   30phy    H01  802   0.392   4.313   0.625  0.3101 -0.1371 -0.0164
   30phy    C19  803   0.542   4.272   0.387 -0.2672  0.0466 -0.1153
   30phy    C13  804   0.365   4.459   0.340 -0.0674 -0.1808 -0.2454
   30phy     H3  805   0.301   4.533   0.396 -0.4507  1.1170 -2.2966
   30phy    O33  806   0.432   4.558   0.259  0.2869  0.2843  0.1872
   30phy    H1B  807   0.402   4.645   0.279 -1.2873  0.4320 -2.3613
   30phy    C12  808   0.230   4.411   0.281 -0.3821 -0.0181  0.4492
   30phy    O11  809   0.239   4.353   0.155  0.5750 -0.3609 -0.1588
   30phy    H1A  810   0.270   4.265   0.168  2.5286 -0.1773 -2.7651
   31phy    C35  811   1.262   0.330   2.357  0.1911  0.1555  0.0211
   31phy    C33  812   1.401   0.351   2.410  0.0117 -0.1055 -0.0691
   31phy    C34  813   1.474   0.222   2.399  0.2051 -0.0873 -0.7319
   31phy    C32  814   1.460   0.478   2.338  0.6181 -0.3584  0.3979
   31phy    C31  815   1.553   0.554   2.419  0.7004 -0.0564  0.5095
   31phy    C30  816   1.606   0.684   2.339  0.6401 -0.4300 -0.2958
   31phy    C28  817   1.658   0.797   2.427  0.0286  0.1092  0.1795
   31phy    C29  818   1.810   0.821   2.402  0.4805 -0.5668  0.0705
   31phy    C27  819   1.563   0.920   2.411 -0.0708 -0.2456 -0.5975
   31phy    C26  820   1.588   1.034   2.506 -0.3669 -0.4574 -0.2375
   31phy    C25  821   1.481   1.145   2.482 -0.4872  0.2137  0.0202
   31phy    C23  822   1.525   1.275   2.549  0.1262  0.2110 -0.3461
   31phy    C24  823   1.546   1.382   2.443 -0.8136  0.0091 -0.1501
   31phy    C22  824   1.420   1.329   2.645 -0.3066  0.1086 -0.6487
   31phy    C21  825   1.421   1.275   2.792  0.3285  0.4139 -0.2760
   31phy    C20  826   1.346   1.376   2.876  0.0403 -0.4124  0.2980
   31phy    C18  827   1.333   1.353   3.028 -0.2550 -0.2136  0.6304
   31phy    O01  828   1.460   1.329   3.088 -0.5386  0.0295  0.1213
   31phy    H01  829   1.525   1.394   3.069 -1.3244  0.5949 -0.7349
   31phy    C19  830   1.301   1.497   3.068  0.0358  0.7137 -0.1177
   31phy    C13  831   1.226   1.237   3.061  0.2394 -0.0329 -0.2802
   31phy     H3  832   1.256   1.144   3.006  1.6396  0.3394 -0.1919
   31phy    O33  833   1.096   1.266   3.002 -0.2359 -0.5332  0.3213
   31phy    H1B  834   1.031   1.234   3.061  0.9387  0.2674  2.1396
   31phy    C12  835   1.202   1.192   3.212  0.3654 -0.4120 -0.1276
   31phy    O11  836   1.139   1.074   3.223  0.2876 -0.2807  0.1376
   31phy    H1A  837   1.188   1.019   3.165  0.8243  0.2090  0.1113
   32phy    C35  838   2.646   1.708   1.907 -0.7467  0.1709  0.0602
   32phy    C33  839   2.498   1.686   1.872 -0.2013 -0.0005  0.2728
   32phy    C34  840   2.443   1.819   1.820  0.1991 -0.2212  0.3544
   32phy    C32  841   2.463   1.558   1.796  0.0660 -0.7411  0.2272
   32phy    C31  842   2.323   1.499   1.815 -0.3516  0.6343 -0.2314
   32phy    C30  843   2.302   1.364   1.737  0.1148 -0.0942  0.1696
   32phy    C28  844   2.166   1.287   1.748 -0.3267 -0.0030  0.3389
   32phy    C29  845   2.155   1.165   1.664  0.1799 -0.1301  0.1275
   32phy    C27  846   2.155   1.230   1.888  0.1983 -0.1025 -0.1504
   32phy    C26  847   2.034   1.283   1.966  0.2160  0.2258  0.1815
   32phy    C25  848   2.043   1.216   2.104 -0.8375  0.1999 -0.5534
   32phy    C23  849   1.940   1.264   2.212 -0.2670  0.1432 -0.4182
   32phy    C24  850   1.798   1.217   2.188 -0.1536 -0.0495  0.2920
   32phy    C22  851   1.994   1.220   2.348 -0.0160 -0.4186  0.2157
   32phy    C21  852   1.948   1.294   2.473 -0.2431 -0.2115  0.5458
   32phy    C20  853   2.031   1.257   2.594 -0.6554 -0.0484 -0.3350
   32phy    C18  854   1.982   1.304   2.737  0.1373 -0.1279  0.1871
   32phy    O01  855   1.853   1.240   2.779 -0.3579  0.1675  0.2398
   32phy    H01  856   1.862   1.148   2.761  1.7425  0.5252 -0.7827
   32phy    C19  857   2.093   1.245   2.825 -0.4169  0.6551  0.5020
   32phy    C13  858   1.974   1.467   2.760  0.0818  0.2975  0.0635
   32phy     H3  859   2.058   1.512   2.702 -0.2796 -0.1056 -0.7898
   32phy    O33  860   1.999   1.501   2.895 -0.4555  0.1772  0.4696
   32phy    H1B  861   1.954   1.446   2.957 -0.4164  0.6814  0.9553
   32phy    C12  862   1.842   1.533   2.712  0.5781  0.2902  0.1550
   32phy    O11  863   1.739   1.482   2.786 -0.3289 -0.0027 -0.1323
   32phy    H1A  864   1.751   1.389   2.784 -0.8008 -0.0665 -1.6300
   33phy    C35  865   1.144   0.778   2.054 -0.0821  0.0809  0.0171
   33phy    C33  866   1.219   0.848   2.169 -0.2781 -0.0634  0.3993
   33phy    C34  867   1.359   0.891   2.118  0.1105 -0.0287 -0.0954
   33phy    C32  868   1.139   0.958   2.229  0.1314 -0.4638 -0.8395
   33phy    C31  869   1.090   0.941   2.377  0.0324  0.0004  0.0360
   33phy    C30  870   1.034   1.075   2.433  0.2762  0.1631 -0.1062
   33phy    C28  871   0.965   1.066   2.577  0.1308  0.0167 -0.1962
   33phy    C29  872   1.009   1.181   2.663 -0.0905 -0.2734 -0.2236
   33phy    C27  873   0.810   1.067   2.558  0.4137  0.4681  0.3294
   33phy    C26  874   0.730   0.990   2.665  0.0122 -0.1686  0.2544
   33phy    C25  875   0.584   0.964   2.637  0.4112 -0.0281 -0.2184
   33phy    C23  876   0.491   0.905   2.750  0.2815 -0.3583  0.7416
   33phy    C24  877   0.375   0.992   2.766 -0.0354  0.1687  0.3628
   33phy    C22  878   0.458   0.759   2.746  0.2147 -0.4941 -0.1322
   33phy    C21  879   0.525   0.668   2.849  0.2484 -0.2710 -0.4983
   33phy    C20  880   0.443   0.535   2.853  0.2105 -0.8972  0.6688
   33phy    C18  881   0.486   0.415   2.947  0.0545 -0.4916 -0.0727
   33phy    O01  882   0.516   0.469   3.077  0.0519 -0.0757 -0.1435
   33phy    H01  883   0.470   0.546   3.105  1.2535  0.4325  0.5260
   33phy    C19  884   0.354   0.334   2.964 -0.2480 -0.2715  0.2919
   33phy    C13  885   0.611   0.332   2.896 -0.3538  0.3127  0.0390
   33phy     H3  886   0.598   0.302   2.789  1.1635  1.0545 -0.3808
   33phy    O33  887   0.619   0.206   2.959 -0.3825  0.0898 -0.0294
   33phy    H1B  888   0.625   0.210   3.052 -4.1181 -0.0490  0.3689
   33phy    C12  889   0.762   0.397   2.897  0.3486 -0.6125  0.1706
   33phy    O11  890   0.801   0.435   3.023  0.2143 -0.1756 -0.0541
   33phy    H1A  891   0.728   0.443   3.080  0.6612 -0.6727  0.6054
   34phy    C35  892   4.162   3.339   0.633  0.2487 -0.0591 -0.4690
   34phy    C33  893   4.230   3.263   0.746  0.3257 -0.6859 -0.2815
   34phy    C34  894   4.334   3.350   0.805 -0.0881  0.1189  0.1415
   34phy    C32  895   4.134   3.233   0.861 -0.0925  0.0445 -0.0736
   34phy    C31  896   4.047   3.107   0.856  0.1829 -0.4323 -0.2451
   34phy    C30  897   3.977   3.082   0.989  0.0924  0.2336  0.0104
   34phy    C28  898   3.906   2.948   0.992 -0.4685  0.2298 -0.5673
   34phy    C29  899   3.929   2.899   1.138  0.0579  0.1625 -0.0856
   34phy    C27  900   3.751   2.956   0.975  0.2379 -0.2320  0.4234
   34phy    C26  901   3.707   2.951   0.827  0.4258  0.0721 -0.0257
   34phy    C25  902   3.559   2.962   0.828 -0.6127 -0.2296 -0.0436
   34phy    C23  903   3.499   2.992   0.694 -0.1360 -0.7115  0.2279
   34phy    C24  904   3.431   2.871   0.637  0.1977 -0.4320 -0.0868
   34phy    C22  905   3.407   3.114   0.714 -0.4083 -0.0173  0.0689
   34phy    C21  906   3.407   3.207   0.593  0.2522 -0.0870  0.3207
   34phy    C20  907   3.314   3.328   0.622  0.5294  0.1090 -0.0033
   34phy    C18  908   3.313   3.446   0.528 -0.0851 -0.2039  0.2834
   34phy    O01  909   3.449   3.487   0.497  0.8038  0.2719 -0.1167
   34phy    H01  910   3.493   3.530   0.568  1.6695 -2.0328  0.8132
   34phy    C19  911   3.249   3.564   0.607  0.6256  0.2759 -0.7962
   34phy    C13  912   3.238   3.413   0.385  0.1847 -0.1438 -0.2643
   34phy     H3  913   3.292   3.323   0.346  0.2334 -0.1983 -0.0720
   34phy    O33  914   3.101   3.364   0.385  0.4214 -0.3552  0.1656
   34phy    H1B  915   3.084   3.311   0.309  0.9764 -2.3385  1.3429
   34phy    C12  916   3.259   3.490   0.250  0.0819  0.2029  0.1563
   34phy    O11  917   3.182   3.607   0.232  0.0736  0.3347  0.1385
   34phy    H1A  918   3.110   3.584   0.176  0.4997 -1.1482  0.1489
   35phy    C35  919   1.640   1.428   1.901 -0.1350  0.1036  0.3300
   35phy    C33  920   1.491   1.400   1.892  0.1399  0.3368 -0.3707
   35phy    C34  921   1.442   1.355   2.033 -0.4940  0.2284 -0.3677
   35phy    C32  922   1.421   1.527   1.838 -0.1846 -0.0934  0.1412
   35phy    C31  923   1.289   1.490   1.768  0.5361  0.0493 -0.1427
   35phy    C30  924   1.223   1.618   1.713  0.3175 -0.5100 -0.3351
   35phy    C28  925   1.080   1.590   1.657 -0.1581  0.6202  0.6531
   35phy    C29  926   0.973   1.639   1.758 -0.0832  0.5060  0.4649
   35phy    C27  927   1.055   1.671   1.526  0.1123 -0.1548 -0.2722
   35phy    C26  928   1.028   1.589   1.404  0.6649  0.3530 -0.2746
   35phy    C25  929   0.979   1.674   1.287  0.0487 -0.2080  0.4727
   35phy    C23  930   0.970   1.601   1.150 -0.1051 -0.3214 -0.1198
   35phy    C24  931   0.857   1.663   1.069  0.0592 -0.0521 -0.0861
   35phy    C22  932   1.104   1.602   1.074 -0.5107 -0.0763  0.0314
   35phy    C21  933   1.141   1.494   0.970 -0.2207 -0.0777  0.5333
   35phy    C20  934   1.292   1.476   0.959 -0.1885 -0.1144  0.1729
   35phy    C18  935   1.352   1.352   0.891 -0.1282  0.2452 -0.2342
   35phy    O01  936   1.304   1.234   0.958  0.2827  0.2042  0.2956
   35phy    H01  937   1.258   1.246   1.038  0.5374 -0.7047  0.5971
   35phy    C19  938   1.506   1.364   0.919  0.6505  0.1951  0.1206
   35phy    C13  939   1.330   1.345   0.730  0.0797 -0.3463 -0.6040
   35phy     H3  940   1.219   1.352   0.722 -0.0582 -0.9976  0.5651
   35phy    O33  941   1.360   1.468   0.654 -0.4312  0.2196 -0.0570
   35phy    H1B  942   1.280   1.504   0.621  0.5918  1.4220 -1.3504
   35phy    C12  943   1.311   1.210   0.651 -0.2967  0.1586  0.1310
   35phy    O11  944   1.413   1.166   0.563  0.3033  0.2950  0.6970
   35phy    H1A  945   1.476   1.114   0.610 -0.2139  0.4054  1.5194
   36phy    C35  946   2.330   1.685   3.012 -0.5906  0.3930 -0.3779
   36phy    C33  947   2.373   1.760   2.894 -0.4608  0.2216 -0.0704
   36phy    C34  948   2.514   1.818   2.912  0.0856  0.4480  0.0029
   36phy    C32  949   2.346   1.678   2.768 -0.1985  0.5591 -0.1809
   36phy    C31  950   2.295   1.752   2.646  0.0464  0.3646 -0.5604
   36phy    C30  951   2.275   1.663   2.525 -0.2671 -0.2600 -0.0204
   36phy    C28  952   2.236   1.742   2.402 -0.5504  0.1112 -0.1240
   36phy    C29  953   2.350   1.762   2.297  0.2181  0.1194  0.2687
   36phy    C27  954   2.109   1.688   2.338 -0.4971 -0.3667 -0.6350
   36phy    C26  955   1.987   1.778   2.324 -0.1211  0.0876  0.2246
   36phy    C25  956   1.865   1.700   2.266  0.0015 -0.2592  0.3537
   36phy    C23  957   1.739   1.785   2.246  0.5230 -0.4293  0.1684
   36phy    C24  958   1.674   1.761   2.116  0.3691 -0.0186 -0.2305
   36phy    C22  959   1.635   1.760   2.356  0.1378 -0.1257 -0.3368
   36phy    C21  960   1.636   1.851   2.480  0.8337  0.1354  0.1418
   36phy    C20  961   1.553   1.803   2.598 -0.2609 -0.0245 -0.6494
   36phy    C18  962   1.551   1.898   2.729 -0.4361  0.1185  0.0821
   36phy    O01  963   1.519   2.033   2.691  0.5658  0.2572  0.1373
   36phy    H01  964   1.444   2.038   2.635  1.2798 -0.4350 -0.9216
   36phy    C19  965   1.424   1.841   2.800  0.6866  0.3108 -0.4359
   36phy    C13  966   1.682   1.909   2.822 -0.5089  0.0897  0.0860
   36phy     H3  967   1.718   1.805   2.844 -0.8499 -0.3982 -1.5496
   36phy    O33  968   1.664   1.961   2.954 -0.0842 -0.3950  0.7150
   36phy    H1B  969   1.621   2.044   2.950  0.4786 -0.1271 -0.0589
   36phy    C12  970   1.810   1.983   2.761 -0.1166  0.0853 -0.2747
   36phy    O11  971   1.930   1.912   2.785  0.2208 -0.0891  0.1491
   36phy    H1A  972   2.007   1.965   2.779  0.0917  0.1512  0.6392
   37phy    C35  973   1.850   1.375   1.418  0.5493  0.0043 -0.3996
   37phy    C33  974   1.754   1.263   1.453  0.1573  0.0033 -0.1313
   37phy    C34  975   1.805   1.193   1.576 -0.0809 -0.3527 -0.2038
   37phy    C32  976   1.608   1.303   1.457 -0.2898 -0.0226 -0.5278
   37phy    C31  977   1.512   1.190   1.404 -0.3153  0.1806 -0.3503
   37phy    C30  978   1.379   1.263   1.376  0.1328  0.5813  0.6649
   37phy    C28  979   1.262   1.157   1.373  0.3372 -0.5275 -0.3652
   37phy    C29  980   1.189   1.160   1.513 -0.3952  0.1070 -0.3560
   37phy    C27  981   1.156   1.185   1.266 -0.5136  0.4150 -0.4738
   37phy    C26  982   1.118   1.066   1.187 -0.5388 -0.3525 -0.2784
   37phy    C25  983   1.010   1.092   1.081  0.5184  0.3674 -0.6384
   37phy    C23  984   0.950   0.974   1.004 -0.1872  0.0520  0.5413
   37phy    C24  985   0.839   0.914   1.090  0.0435 -0.0980 -0.0917
   37phy    C22  986   0.906   1.022   0.864  0.2112  0.4312 -0.5379
   37phy    C21  987   0.970   0.974   0.737 -0.6633  0.0785  0.4217
   37phy    C20  988   0.889   1.017   0.612 -0.4075  0.0967  0.9982
   37phy    C18  989   0.950   0.986   0.466 -0.1669 -0.4072 -0.1359
   37phy    O01  990   1.088   1.038   0.452  0.1005  0.3621 -0.3476
   37phy    H01  991   1.095   1.076   0.366  0.0296 -1.8422 -1.4015
   37phy    C19  992   0.869   1.090   0.383 -0.5721 -0.1945 -0.2085
   37phy    C13  993   0.946   0.840   0.403  0.2952 -0.5598  0.2294
   37phy     H3  994   0.867   0.785   0.459  0.4869 -1.8018 -0.6849
   37phy    O33  995   0.893   0.818   0.272 -0.0012  0.7291  0.3737
   37phy    H1B  996   0.949   0.842   0.201  0.5876 -1.5182  0.0067
   37phy    C12  997   1.049   0.731   0.443 -0.4647  0.0254  0.2589
   37phy    O11  998   1.140   0.698   0.341 -0.1433  0.2575 -0.4036
   37phy    H1A  999   1.099   0.665   0.264 -0.5683 -0.2969  0.0566
   38phy    C35 1000   0.910   1.243   1.816 -0.2755  0.4909 -0.7139
   38phy    C33 1001   1.005   1.229   1.944 -0.2946  0.2424  0.1843
   38phy    C34 1002   1.134   1.149   1.906  0.0125  0.0096 -0.0707
   38phy    C32 1003   1.031   1.368   2.000  0.4689 -0.1765  0.2068
   38phy    C31 1004   1.072   1.373   2.147  0.1540  0.3808 -0.0453
   38phy    C30 1005   1.097   1.518   2.189  0.4629  0.1565 -0.0696
   38phy    C28 1006   1.158   1.554   2.324 -0.7025 -0.4848 -0.2581
   38phy    C29 1007   1.291   1.628   2.295 -0.0601 -0.0404  0.4257
   38phy    C27 1008   1.050   1.635   2.402 -0.5405  0.0935 -0.0012
   38phy    C26 1009   1.073   1.634   2.552  0.3657  0.2315  0.2785
   38phy    C25 1010   0.968   1.709   2.639 -0.4806  0.0633  0.3616
   38phy    C23 1011   1.002   1.715   2.793 -0.6965  0.2435  0.3233
   38phy    C24 1012   1.012   1.865   2.824 -0.1147 -0.0953 -0.2198
   38phy    C22 1013   0.888   1.663   2.880 -0.1689 -0.1643 -0.1134
   38phy    C21 1014   0.898   1.520   2.935 -0.0407 -0.0608  0.0087
   38phy    C20 1015   0.778   1.482   3.025  0.3264  0.0256 -0.1544
   38phy    C18 1016   0.760   1.339   3.092 -0.3900  0.0458  0.0666
   38phy    O01 1017   0.875   1.305   3.165 -0.4703  0.4989 -0.5449
   38phy    H01 1018   0.904   1.375   3.220  3.0638 -0.8527 -0.4085
   38phy    C19 1019   0.654   1.364   3.200  0.3098 -0.2986 -0.0244
   38phy    C13 1020   0.719   1.219   2.985 -0.1063 -0.2193 -0.1747
   38phy     H3 1021   0.771   1.236   2.887  0.2971 -0.4181  0.0001
   38phy    O33 1022   0.581   1.221   2.944  0.4002 -0.3306  0.3634
   38phy    H1B 1023   0.571   1.238   2.853 -1.4231 -0.3798  0.5101
   38phy    C12 1024   0.753   1.070   3.024 -0.3888  0.6460  0.3791
   38phy    O11 1025   0.888   1.048   3.064  0.3313  0.2196  0.1197
   38phy    H1A 1026   0.910   1.115   3.127  1.0449  0.2862 -0.1862
   39phy    C35 1027   0.324   2.854   1.046 -0.4779  0.1657 -0.1673
   39phy    C33 1028   0.424   2.773   1.136  0.3337 -0.0285  0.2920
   39phy    C34 1029   0.523   2.708   1.040  0.1068 -0.1911  0.4436
   39phy    C32 1030   0.492   2.871   1.237  0.3134  0.0447  0.4395
   39phy    C31 1031   0.581   2.806   1.344  0.0407  0.6709  0.4600
   39phy    C30 1032   0.638   2.910   1.439  0.0034 -0.0854 -0.3111
   39phy    C28 1033   0.724   2.874   1.565  0.2161  0.1117  0.2925
   39phy    C29 1034   0.865   2.836   1.546 -0.6112 -0.5535 -0.3039
   39phy    C27 1035   0.696   2.986   1.668 -0.2010  0.0368 -0.6478
   39phy    C26 1036   0.680   2.948   1.816 -0.0228 -0.0209 -0.1905
   39phy    C25 1037   0.652   3.066   1.912  0.1880  0.7581 -0.1679
   39phy    C23 1038   0.621   3.021   2.060 -0.1647  0.0449 -0.1544
   39phy    C24 1039   0.751   3.014   2.140  0.3309 -0.1089  0.0234
   39phy    C22 1040   0.513   3.110   2.120  0.0674 -0.6525 -0.4110
   39phy    C21 1041   0.412   3.037   2.211 -0.2947 -0.2238  0.8301
   39phy    C20 1042   0.297   3.122   2.261 -0.0734  0.2704  0.1769
   39phy    C18 1043   0.194   3.069   2.365 -0.3266 -0.0077 -0.0768
   39phy    O01 1044   0.263   3.041   2.484 -0.4751 -0.3467 -0.3269
   39phy    H01 1045   0.305   2.958   2.475 -1.3101 -0.6307 -1.8554
   39phy    C19 1046   0.113   3.196   2.399 -0.6227  0.1303  0.6797
   39phy    C13 1047   0.089   2.949   2.323 -0.3376  0.3151 -0.5271
   39phy     H3 1048   0.030   2.974   2.231  0.8836  0.8996 -1.1874
   39phy    O33 1049  -0.012   2.935   2.421 -0.2274 -0.2852 -0.0411
   39phy    H1B 1050   0.026   2.897   2.497  0.3701  1.2035  0.4290
   39phy    C12 1051   0.154   2.810   2.299  0.3487 -0.0799 -0.0271
   39phy    O11 1052   0.216   2.749   2.413  0.2829 -0.4532  0.1372
   39phy    H1A 1053   0.155   2.687   2.449  0.7641 -0.5622  0.7767
   40phy    C35 1054   0.891   4.856   2.118  0.0258 -0.1635 -0.2005
   40phy    C33 1055   0.838   4.869   1.977 -0.1280 -0.5608  0.6888
   40phy    C34 1056   0.688   4.898   1.979  0.6038 -0.1140 -0.0712
   40phy    C32 1057   0.922   4.967   1.890 -0.2119 -0.2853 -0.4361
   40phy    C31 1058   1.016   4.898   1.794 -0.9466 -0.3386  0.0444
   40phy    C30 1059   1.102   4.994   1.716 -0.0030 -0.0928 -0.0140
   40phy    C28 1060   1.224   4.925   1.651  0.0683  0.1201 -0.0724
   40phy    C29 1061   1.188   4.867   1.507 -0.2295 -0.4360 -0.6135
   40phy    C27 1062   1.343   5.025   1.633  0.4362  0.0009  0.3639
   40phy    C26 1063   1.483   4.976   1.667 -0.0030  0.3480  0.4450
   40phy    C25 1064   1.597   5.079   1.662 -0.1772  0.0413  0.1065
   40phy    C23 1065   1.724   5.035   1.740 -0.2583  0.5547 -0.1188
   40phy    C24 1066   1.846   5.105   1.675  0.9534  0.1426  0.0603
   40phy    C22 1067   1.716   5.079   1.888 -0.0552  0.1940 -0.2123
   40phy    C21 1068   1.794   4.989   1.985  0.1195  0.5884 -0.2746
   40phy    C20 1069   1.775   5.045   2.122  0.0818  0.2317 -0.5878
   40phy    C18 1070   1.849   4.980   2.251  0.6958  0.1673  0.6231
   40phy    O01 1071   1.986   4.970   2.214 -0.0655  0.0593  0.0277
   40phy    H01 1072   1.988   4.964   2.120 -0.2515  0.2229  0.0142
   40phy    C19 1073   1.842   5.085   2.364  0.2984  0.1103  0.3713
   40phy    C13 1074   1.784   4.838   2.307  0.6127  0.0009  0.1485
   40phy     H3 1075   1.674   4.854   2.316  0.4970 -1.0441  0.8228
   40phy    O33 1076   1.818   4.806   2.447  0.3474 -0.5125 -0.6882
   40phy    H1B 1077   1.909   4.783   2.450  0.2361 -0.9218 -0.4411
   40phy    C12 1078   1.806   4.709   2.218  0.3815 -0.1163  0.2610
   40phy    O11 1079   1.931   4.647   2.253 -0.2883  0.3946 -0.6470
   40phy    H1A 1080   1.923   4.556   2.233  0.9025  0.3119 -0.8098
   41phy    C35 1081   0.647   2.476   1.555  0.3882 -0.2995  0.1430
   41phy    C33 1082   0.734   2.391   1.464 -0.2958  0.2795  0.4139
   41phy    C34 1083   0.692   2.394   1.316  0.1925  0.0751  0.2639
   41phy    C32 1084   0.877   2.431   1.470  0.5719  0.1774 -0.6827
   41phy    C31 1085   0.963   2.361   1.582  0.2632  0.2795  0.0634
   41phy    C30 1086   1.111   2.398   1.593 -0.1555  0.1729 -0.2274
   41phy    C28 1087   1.182   2.319   1.704 -0.0541  0.1170 -0.0993
   41phy    C29 1088   1.285   2.217   1.645  0.3224  0.2586 -0.7565
   41phy    C27 1089   1.251   2.419   1.804  0.6732 -0.0809  0.3036
   41phy    C26 1090   1.293   2.370   1.942  0.1591  0.5533 -0.3051
   41phy    C25 1091   1.380   2.478   2.013  0.2187 -0.2153  0.3344
   41phy    C23 1092   1.401   2.467   2.164 -0.3456  0.0466  0.6675
   41phy    C24 1093   1.512   2.571   2.202  0.1388 -0.0285  0.0205
   41phy    C22 1094   1.269   2.499   2.235 -0.4811 -0.5616  0.4548
   41phy    C21 1095   1.250   2.405   2.359 -0.0489  0.4294  0.4877
   41phy    C20 1096   1.123   2.439   2.434  0.1771 -0.1198 -0.2699
   41phy    C18 1097   1.099   2.367   2.580 -0.2393  0.9032 -0.2846
   41phy    O01 1098   1.212   2.396   2.662  0.3351 -0.0464  0.1833
   41phy    H01 1099   1.254   2.315   2.683  0.3002 -0.9614 -2.8498
   41phy    C19 1100   0.983   2.444   2.645  0.0855  0.0413  0.6031
   41phy    C13 1101   1.063   2.204   2.577  0.0092  0.0166  0.0794
   41phy     H3 1102   0.982   2.189   2.501  1.5441 -0.6042 -1.5051
   41phy    O33 1103   1.000   2.168   2.707  0.2681  0.1476  0.3390
   41phy    H1B 1104   0.906   2.165   2.706  0.1910  1.8333 -0.2530
   41phy    C12 1105   1.173   2.092   2.542 -0.1551  0.2269 -0.2722
   41phy    O11 1106   1.283   2.084   2.629 -0.4200  0.0425 -0.1219
   41phy    H1A 1107   1.248   2.062   2.713  0.5027 -0.0973  0.2341
   42phy    C35 1108   0.625   0.658   1.625 -0.2292  0.3606  0.5176
   42phy    C33 1109   0.547   0.788   1.647  0.3521 -0.4809 -0.1992
   42phy    C34 1110   0.608   0.869   1.756  0.2772 -0.1372  0.0470
   42phy    C32 1111   0.554   0.871   1.516  0.0601  0.3955  0.3283
   42phy    C31 1112   0.455   0.842   1.403  0.2433  0.0250  0.2615
   42phy    C30 1113   0.464   0.941   1.293  0.0247 -0.6602 -0.0430
   42phy    C28 1114   0.383   0.905   1.171 -0.0192 -0.0323 -0.2632
   42phy    C29 1115   0.271   1.011   1.155 -0.0428  0.2741  0.1942
   42phy    C27 1116   0.476   0.924   1.048 -0.2829  0.5492 -0.3697
   42phy    C26 1117   0.460   0.818   0.932  0.0427  0.0991 -0.7185
   42phy    C25 1118   0.557   0.843   0.816  0.1825 -0.2596 -0.2222
   42phy    C23 1119   0.565   0.740   0.704 -0.0513  0.9932 -0.1822
   42phy    C24 1120   0.563   0.804   0.563 -0.1122 -0.3703 -0.6129
   42phy    C22 1121   0.702   0.667   0.731  0.0208  0.1101  0.2617
   42phy    C21 1122   0.713   0.525   0.666  0.1913  0.0622 -0.4367
   42phy    C20 1123   0.856   0.482   0.696 -0.7102  0.0528 -0.7301
   42phy    C18 1124   0.894   0.328   0.681 -0.0791 -0.1755  0.5184
   42phy    O01 1125   0.800   0.243   0.751 -0.2755  0.0472 -0.0552
   42phy    H01 1126   0.808   0.254   0.844 -0.0958 -1.1666  0.0893
   42phy    C19 1127   1.033   0.325   0.740 -0.1634 -0.2221  0.5914
   42phy    C13 1128   0.882   0.275   0.529 -0.3217  0.0357 -0.1727
   42phy     H3 1129   0.771   0.269   0.514 -0.6729  0.6193  1.8447
   42phy    O33 1130   0.909   0.369   0.429 -0.1129  0.1165 -0.2241
   42phy    H1B 1131   1.000   0.370   0.407 -0.0049  0.9008  0.2213
   42phy    C12 1132   0.895   0.134   0.466  0.0190 -0.2912  0.5192
   42phy    O11 1133   1.025   0.089   0.451 -0.2974  0.4031 -0.7283
   42phy    H1A 1134   1.068   0.142   0.386  0.4742  1.4091  0.5667
   43phy    C35 1135   0.876   0.655   2.560 -0.1157  0.1884 -0.4672
   43phy    C33 1136   0.807   0.581   2.445  0.2603  0.1224 -0.3356
   43phy    C34 1137   0.914   0.507   2.367 -0.3713 -0.0223  0.2015
   43phy    C32 1138   0.700   0.486   2.502 -0.3235  0.4258  0.1877
   43phy    C31 1139   0.557   0.512   2.443  0.6759  0.1905 -0.2657
   43phy    C30 1140   0.452   0.403   2.475 -0.4151 -0.2710 -0.6845
   43phy    C28 1141   0.314   0.424   2.404  0.0223  0.8998 -0.3116
   43phy    C29 1142   0.304   0.328   2.281  0.2093  0.1103  0.0873
   43phy    C27 1143   0.195   0.382   2.494 -0.1970 -0.3638 -0.1298
   43phy    C26 1144   0.154   0.479   2.604 -0.1542  0.4018  0.0771
   43phy    C25 1145   0.033   0.427   2.679  0.6206  0.1132 -0.0807
   43phy    C23 1146  -0.030   0.532   2.770 -0.1946 -0.2435  0.1083
   43phy    C24 1147  -0.177   0.549   2.744 -0.1362  0.1979 -0.2184
   43phy    C22 1148   0.018   0.513   2.915  0.5495  0.7342  0.2290
   43phy    C21 1149   0.056   0.635   2.993 -0.2618 -0.3039  0.2588
   43phy    C20 1150   0.106   0.593   3.134 -0.5339 -0.3853  0.2622
   43phy    C18 1151   0.163   0.714   3.227  0.1476 -0.0601 -0.1905
   43phy    O01 1152   0.056   0.810   3.243  0.2483  0.1377 -0.0199
   43phy    H01 1153  -0.027   0.772   3.261 -0.0071  1.0021  0.7156
   43phy    C19 1154   0.173   0.642   3.363 -0.1879  0.0676  0.0622
   43phy    C13 1155   0.300   0.779   3.171 -0.5074  0.5957  0.4109
   43phy     H3 1156   0.287   0.804   3.063 -0.1070 -0.9084  0.0000
   43phy    O33 1157   0.398   0.677   3.158  0.0745  0.1323 -0.1193
   43phy    H1B 1158   0.478   0.701   3.201  0.8500 -0.7308 -1.0299
   43phy    C12 1159   0.357   0.916   3.228  0.3490 -0.2418 -0.0370
   43phy    O11 1160   0.485   0.955   3.180 -0.4393 -0.4780  0.3121
   43phy    H1A 1161   0.541   0.880   3.172 -0.9562 -0.7292 -1.2758
   44phy    C35 1162   2.075   1.862   1.676 -0.6271 -0.0182 -0.0794
   44phy    C33 1163   1.971   1.754   1.669 -0.2162  0.4897 -0.3464
   44phy    C34 1164   1.952   1.686   1.808  0.1606 -0.1588 -0.4103
   44phy    C32 1165   1.843   1.817   1.628  0.2342  0.1870  0.3956
   44phy    C31 1166   1.780   1.757   1.500 -0.4431 -0.3476  0.2124
   44phy    C30 1167   1.639   1.817   1.462 -0.5631 -0.1047 -0.0355
   44phy    C28 1168   1.558   1.747   1.350 -0.1720  0.3121 -0.4651
   44phy    C29 1169   1.453   1.661   1.417 -0.2662  0.1187 -0.5014
   44phy    C27 1170   1.481   1.859   1.271 -0.0116 -0.0445  0.1207
   44phy    C26 1171   1.442   1.830   1.125  0.0810 -0.7080  0.2953
   44phy    C25 1172   1.387   1.951   1.049  0.0601 -0.2821  0.3942
   44phy    C23 1173   1.356   1.950   0.895 -0.0544  0.4021  0.1971
   44phy    C24 1174   1.312   2.089   0.855  0.0586  0.1757  0.0006
   44phy    C22 1175   1.486   1.919   0.810 -0.2511 -0.0872  0.3255
   44phy    C21 1176   1.482   1.782   0.741 -0.3201 -0.1510 -0.1326
   44phy    C20 1177   1.605   1.762   0.651  0.1083  0.2662  0.3955
   44phy    C18 1178   1.630   1.636   0.567 -0.3122  0.4519  0.1113
   44phy    O01 1179   1.620   1.515   0.656  0.2757 -0.3330  0.3334
   44phy    H01 1180   1.529   1.500   0.672 -0.3055  1.4795 -0.8766
   44phy    C19 1181   1.768   1.665   0.524 -0.0276  0.1324  0.2230
   44phy    C13 1182   1.532   1.633   0.442 -0.2698  0.3085  0.1802
   44phy     H3 1183   1.430   1.631   0.488 -1.0369  1.5892 -1.3764
   44phy    O33 1184   1.512   1.750   0.360 -0.6096 -0.0296 -0.5203
   44phy    H1B 1185   1.569   1.755   0.286 -0.8077  2.0984 -0.5962
   44phy    C12 1186   1.494   1.501   0.369  0.4562  0.1744  0.4088
   44phy    O11 1187   1.518   1.380   0.430 -0.1704 -0.1172 -0.4649
   44phy    H1A 1188   1.485   1.377   0.518 -0.0448 -1.5619 -0.4477
   45phy    C35 1189   1.613   2.691   1.756  0.4886 -0.5102 -0.2716
   45phy    C33 1190   1.535   2.713   1.629  0.1937 -0.1595  0.0991
   45phy    C34 1191   1.540   2.592   1.544 -0.3226  0.2800 -0.0741
   45phy    C32 1192   1.385   2.752   1.651  0.0263 -0.7935  0.8971
   45phy    C31 1193   1.359   2.903   1.666 -0.1768  0.1892  0.2921
   45phy    C30 1194   1.209   2.932   1.684  0.4933 -0.2815  0.7650
   45phy    C28 1195   1.185   3.081   1.704  0.1084  0.3730  0.2068
   45phy    C29 1196   1.133   3.142   1.573  0.2494 -0.1363  0.5152
   45phy    C27 1197   1.092   3.098   1.825 -0.7625 -0.1307 -0.8570
   45phy    C26 1198   1.179   3.142   1.945  0.1965  0.2057  0.1180
   45phy    C25 1199   1.090   3.147   2.072 -0.2868 -0.0654 -0.2427
   45phy    C23 1200   1.170   3.159   2.204  0.0542  0.3589  0.3770
   45phy    C24 1201   1.196   3.307   2.237 -0.3266  0.2665  0.0072
   45phy    C22 1202   1.112   3.093   2.327 -0.3990 -0.4635  0.2421
   45phy    C21 1203   1.207   3.049   2.438  0.0392 -0.0124  0.3180
   45phy    C20 1204   1.130   2.971   2.547  0.1578 -0.1377  0.2945
   45phy    C18 1205   1.202   2.894   2.666  0.2736  0.2841  0.6539
   45phy    O01 1206   1.289   2.979   2.740 -0.3461 -0.5799  0.3325
   45phy    H01 1207   1.253   3.065   2.750 -1.1891 -0.6094 -1.8678
   45phy    C19 1208   1.081   2.870   2.763 -0.1664  0.0683  0.3621
   45phy    C13 1209   1.273   2.755   2.621 -0.1021 -0.1850  0.1998
   45phy     H3 1210   1.212   2.701   2.544 -1.7330  1.4764  0.2635
   45phy    O33 1211   1.278   2.659   2.729 -0.1083 -0.1037 -0.1727
   45phy    H1B 1212   1.264   2.571   2.697 -0.0653 -0.3166  0.3905
   45phy    C12 1213   1.414   2.772   2.550 -0.2760 -0.9555 -0.3614
   45phy    O11 1214   1.501   2.858   2.619 -0.5310  0.0354  0.4020
   45phy    H1A 1215   1.446   2.908   2.676  0.2140 -0.3671  1.5061
   46phy    C35 1216   1.513   2.942   2.205  0.5028 -0.1044 -0.3793
   46phy    C33 1217   1.616   3.021   2.120  0.2518 -0.0893  0.1951
   46phy    C34 1218   1.715   2.921   2.056 -0.2656  0.4891  0.0535
   46phy    C32 1219   1.563   3.128   2.026 -0.4212 -0.7856  0.5604
   46phy    C31 1220   1.593   3.274   2.080  0.3130 -0.3498  0.8083
   46phy    C30 1221   1.521   3.387   2.002 -0.1945  0.5367 -0.3911
   46phy    C28 1222   1.584   3.521   2.041  0.3454  0.1131  0.5254
   46phy    C29 1223   1.657   3.588   1.927  0.5032 -0.3817 -0.1509
   46phy    C27 1224   1.479   3.606   2.114 -0.1434  0.1598 -0.3403
   46phy    C26 1225   1.537   3.712   2.212 -0.2560  0.5329 -0.2526
   46phy    C25 1226   1.429   3.771   2.300 -0.0943 -0.5104  0.0274
   46phy    C23 1227   1.486   3.885   2.386  0.2350 -0.0849  0.0941
   46phy    C24 1228   1.417   4.021   2.355 -0.1356  0.2664 -0.4074
   46phy    C22 1229   1.447   3.855   2.534 -0.3448 -0.0200  0.0558
   46phy    C21 1230   1.552   3.887   2.639 -0.2489 -0.1765  0.3918
   46phy    C20 1231   1.482   3.937   2.768 -0.0269  0.8894 -0.2117
   46phy    C18 1232   1.571   3.960   2.898 -0.1428  0.5553 -0.4752
   46phy    O01 1233   1.684   4.040   2.863  0.9609  0.5218 -0.3895
   46phy    H01 1234   1.740   3.986   2.811  0.4899  1.3785 -1.8492
   46phy    C19 1235   1.484   4.042   2.999  0.3880 -0.1926 -0.0083
   46phy    C13 1236   1.619   3.817   2.959  0.1528  0.4058  0.4985
   46phy     H3 1237   1.677   3.765   2.879  0.5333  1.6397 -0.0371
   46phy    O33 1238   1.503   3.733   2.969 -0.0576  0.2194 -0.4149
   46phy    H1B 1239   1.528   3.643   2.963  1.2473  0.4487  1.0658
   46phy    C12 1240   1.714   3.803   3.090  0.0383 -0.2919  0.0689
   46phy    O11 1241   1.809   3.902   3.101  0.1212 -0.4451 -0.0476
   46phy    H1A 1242   1.789   3.967   3.036 -0.0073  1.6734  1.9835
   47phy    C35 1243   3.944   2.433   1.465  0.0368 -0.2032 -0.1289
   47phy    C33 1244   3.799   2.462   1.434  0.1143 -0.0532  0.0973
   47phy    C34 1245   3.719   2.408   1.554  0.1791  0.2875 -0.2170
   47phy    C32 1246   3.773   2.608   1.394  0.0886  0.1547 -0.5306
   47phy    C31 1247   3.638   2.646   1.326  0.0338  0.6100 -0.0489
   47phy    C30 1248   3.605   2.787   1.368  0.3781  0.1316 -0.2488
   47phy    C28 1249   3.459   2.832   1.326 -0.2279  0.4750  0.1132
   47phy    C29 1250   3.356   2.785   1.425  0.1507 -0.0579  0.4040
   47phy    C27 1251   3.445   2.987   1.316 -0.5032 -0.0701 -0.1691
   47phy    C26 1252   3.375   3.048   1.203  0.1823  0.0837  0.5947
   47phy    C25 1253   3.346   3.200   1.210 -0.3828 -0.3239 -0.1387
   47phy    C23 1254   3.277   3.269   1.092  0.0852 -0.0662  0.1511
   47phy    C24 1255   3.128   3.300   1.131  0.0089 -0.1292  0.2378
   47phy    C22 1256   3.343   3.403   1.055 -0.2176  0.2702 -0.0862
   47phy    C21 1257   3.481   3.390   0.992  0.4711  0.0136 -0.0608
   47phy    C20 1258   3.526   3.537   0.964 -0.2752  0.0992 -0.0981
   47phy    C18 1259   3.672   3.567   0.910  0.1388  0.6220  0.1284
   47phy    O01 1260   3.762   3.466   0.964 -0.1381 -0.6225  0.0364
   47phy    H01 1261   3.738   3.441   1.051 -0.6779 -0.1325  0.0286
   47phy    C19 1262   3.713   3.711   0.957 -0.1483  0.1576  0.0587
   47phy    C13 1263   3.677   3.550   0.749  0.0872 -0.0758  0.1302
   47phy     H3 1264   3.656   3.442   0.730 -0.0238 -0.0118 -0.1174
   47phy    O33 1265   3.568   3.604   0.674 -0.0582  0.3576  0.5282
   47phy    H1B 1266   3.576   3.697   0.670  1.0149  0.3189  1.4302
   47phy    C12 1267   3.803   3.533   0.652  0.2672  0.0849 -0.1915
   47phy    O11 1268   3.919   3.507   0.726  0.0078  0.3056  0.2268
   47phy    H1A 1269   3.902   3.469   0.810  3.2564 -3.1461 -0.4297
   48phy    C35 1270   2.654   2.319   2.229 -0.0578 -0.0388  0.4622
   48phy    C33 1271   2.588   2.188   2.182 -0.8260 -0.3967 -0.2063
   48phy    C34 1272   2.699   2.079   2.187  0.4196  0.3320  0.1102
   48phy    C32 1273   2.466   2.164   2.272 -0.0970  0.2662 -0.0070
   48phy    C31 1274   2.336   2.191   2.200 -0.2101 -0.4870  0.4308
   48phy    C30 1275   2.209   2.149   2.279 -0.6304  0.0048 -0.3099
   48phy    C28 1276   2.072   2.207   2.225 -0.2738  0.3262  0.1461
   48phy    C29 1277   2.017   2.154   2.095 -0.2196  0.2934  0.0963
   48phy    C27 1278   1.965   2.203   2.335  0.0596 -0.0332 -0.0356
   48phy    C26 1279   1.865   2.318   2.348 -0.2644  0.2753 -0.4287
   48phy    C25 1280   1.782   2.300   2.477  0.2200  0.1299 -0.0792
   48phy    C23 1281   1.696   2.419   2.519  0.0687  0.0489  0.3988
   48phy    C24 1282   1.568   2.361   2.558 -0.3054 -0.3114 -0.5730
   48phy    C22 1283   1.753   2.507   2.635  0.6221  0.3982  0.0871
   48phy    C21 1284   1.791   2.650   2.602 -0.6335 -0.4281  0.2410
   48phy    C20 1285   1.816   2.724   2.731  0.1625 -0.5717  0.0800
   48phy    C18 1286   1.839   2.877   2.727 -0.1746 -0.3357 -0.6999
   48phy    O01 1287   1.746   2.937   2.637 -0.3246 -0.0721 -0.2611
   48phy    H01 1288   1.668   2.887   2.627 -0.2739 -0.4123  0.8428
   48phy    C19 1289   1.803   2.931   2.869  0.2778 -0.1784 -0.3061
   48phy    C13 1290   1.995   2.905   2.673  0.1336  0.2845 -0.3847
   48phy     H3 1291   2.023   2.831   2.594  0.8450  0.7680 -0.5957
   48phy    O33 1292   2.091   2.874   2.773  0.2821 -0.1918 -0.1879
   48phy    H1B 1293   2.172   2.911   2.744  0.1888  0.5503  0.4851
   48phy    C12 1294   2.032   3.047   2.618 -0.3838  0.0762  0.3027
   48phy    O11 1295   2.016   3.154   2.713  0.0275  0.0842  0.3890
   48phy    H1A 1296   1.956   3.214   2.673 -1.0694  0.1403  2.0007
   49phy    C35 1297   1.637   2.063   1.882 -0.4720  0.5828 -0.5063
   49phy    C33 1298   1.700   2.182   1.792 -0.1775  0.2599  0.2811
   49phy    C34 1299   1.625   2.204   1.659 -0.2334  0.3947 -0.4031
   49phy    C32 1300   1.721   2.312   1.872 -0.6109 -0.4088  0.4379
   49phy    C31 1301   1.858   2.373   1.876 -0.0632  0.2342 -0.5183
   49phy    C30 1302   1.861   2.508   1.953 -0.0768  0.0712  0.0381
   49phy    C28 1303   2.005   2.562   1.969  0.0428 -0.7145  0.8164
   49phy    C29 1304   2.041   2.660   1.854 -0.8895 -0.0374  0.0910
   49phy    C27 1305   2.012   2.640   2.102  0.1753  0.0041 -0.4251
   49phy    C26 1306   2.148   2.616   2.178  0.2534 -0.5112 -0.1824
   49phy    C25 1307   2.142   2.661   2.323  0.3900 -0.3279  0.5784
   49phy    C23 1308   2.270   2.659   2.403  0.2039  0.1483  0.2673
   49phy    C24 1309   2.333   2.799   2.403 -0.4124  0.0930 -0.3065
   49phy    C22 1310   2.233   2.628   2.549  0.2367 -0.3013  0.6833
   49phy    C21 1311   2.282   2.497   2.612 -0.2580 -0.0436 -0.3781
   49phy    C20 1312   2.192   2.449   2.727 -0.1408 -0.1255  0.1270
   49phy    C18 1313   2.226   2.319   2.806  0.5170  0.3429 -0.4044
   49phy    O01 1314   2.330   2.339   2.898 -0.1699  0.5097 -0.2403
   49phy    H01 1315   2.336   2.265   2.956  0.4505  0.6423 -0.1268
   49phy    C19 1316   2.106   2.324   2.898  0.7001 -0.0016 -0.1186
   49phy    C13 1317   2.232   2.177   2.726 -0.0711  0.4347  0.1669
   49phy     H3 1318   2.171   2.183   2.633  1.1928  1.6864 -0.6283
   49phy    O33 1319   2.165   2.066   2.800 -0.2617 -0.4546  0.0863
   49phy    H1B 1320   2.185   2.068   2.892 -0.6143  0.4648  0.1514
   49phy    C12 1321   2.370   2.136   2.668 -0.1393 -0.0487  0.1703
   49phy    O11 1322   2.469   2.107   2.766 -0.1529 -0.0130  0.8194
   49phy    H1A 1323   2.548   2.133   2.721 -0.5034  1.8796  1.2063
   50phy    C35 1324   0.852   2.769   0.471 -0.0157 -0.0895 -0.3620
   50phy    C33 1325   0.762   2.679   0.561  0.2919 -0.4295  0.2484
   50phy    C34 1326   0.730   2.738   0.697  0.4495  0.0302 -0.4024
   50phy    C32 1327   0.642   2.631   0.484  0.3455 -0.0042 -0.4464
   50phy    C31 1328   0.600   2.484   0.502  0.3849 -0.0445 -0.2196
   50phy    C30 1329   0.492   2.442   0.397 -0.3854 -0.1257  0.1452
   50phy    C28 1330   0.467   2.288   0.408 -0.1996 -0.5061  0.3774
   50phy    C29 1331   0.322   2.275   0.447  0.4849 -0.3320  0.5725
   50phy    C27 1332   0.500   2.218   0.276 -0.4954  0.0837  0.5417
   50phy    C26 1333   0.566   2.083   0.297  0.1488 -0.3854  0.0553
   50phy    C25 1334   0.600   2.011   0.172 -0.3728  0.4516 -0.4373
   50phy    C23 1335   0.671   1.875   0.200  0.0563  0.2339  0.1935
   50phy    C24 1336   0.580   1.757   0.148  0.4646  0.4002  0.0569
   50phy    C22 1337   0.804   1.861   0.119 -0.2100 -0.2898 -0.6069
   50phy    C21 1338   0.923   1.919   0.193  0.2977 -0.0622 -0.0016
   50phy    C20 1339   1.062   1.878   0.144 -0.2974 -0.4927  0.3005
   50phy    C18 1340   1.195   1.947   0.205 -0.3305 -1.1226 -0.1380
   50phy    O01 1341   1.178   2.090   0.178 -0.0290  0.0900 -0.8556
   50phy    H01 1342   1.159   2.101   0.087 -1.0806 -1.4486 -0.8503
   50phy    C19 1343   1.316   1.902   0.122  0.2436 -0.0369 -0.2642
   50phy    C13 1344   1.222   1.927   0.363 -0.0092 -0.1183 -0.0472
   50phy     H3 1345   1.120   1.943   0.406  0.0971 -0.2566  0.2558
   50phy    O33 1346   1.241   1.793   0.408 -0.1678  0.2595  0.2390
   50phy    H1B 1347   1.324   1.763   0.377 -1.5859 -1.6954 -2.0442
   50phy    C12 1348   1.265   2.031   0.471 -0.9108 -0.1010  0.1938
   50phy    O11 1349   1.259   2.163   0.427 -0.2437  0.0153  0.3037
   50phy    H1A 1350   1.196   2.162   0.358 -1.0726  0.0316  1.0409
   51phy    C35 1351   1.101   2.042   1.270 -0.4989  0.0296 -0.1366
   51phy    C33 1352   1.025   2.103   1.153 -0.1106  0.0195 -0.7377
   51phy    C34 1353   0.876   2.056   1.158 -0.0491  0.1757  0.3584
   51phy    C32 1354   1.048   2.254   1.158 -0.8358  0.4365 -0.1658
   51phy    C31 1355   1.022   2.333   1.028  0.2439 -0.0483 -0.0236
   51phy    C30 1356   1.059   2.480   1.044  0.6303  0.1245  0.4627
   51phy    C28 1357   1.003   2.578   0.937 -0.0113 -0.7059 -0.6705
   51phy    C29 1358   0.906   2.672   1.000  0.2340  0.0362 -0.0082
   51phy    C27 1359   1.114   2.657   0.869  0.2172 -0.0844 -0.4520
   51phy    C26 1360   1.162   2.598   0.736  0.4980 -0.0634  0.3646
   51phy    C25 1361   1.283   2.679   0.687 -0.0249  0.1279 -0.2178
   51phy    C23 1362   1.348   2.647   0.548  0.5181 -0.0729 -0.0856
   51phy    C24 1363   1.434   2.771   0.518 -0.6949  0.3175  0.0994
   51phy    C22 1364   1.423   2.510   0.540  0.1110  0.9406  0.8455
   51phy    C21 1365   1.464   2.452   0.401  0.6808  0.0942  0.1776
   51phy    C20 1366   1.556   2.327   0.406 -0.6855 -0.4618 -0.1566
   51phy    C18 1367   1.578   2.242   0.279 -0.0129 -0.9705  0.2762
   51phy    O01 1368   1.447   2.217   0.227  0.4080  0.2946 -0.0415
   51phy    H01 1369   1.389   2.194   0.297 -1.2205  0.1598 -1.3810
   51phy    C19 1370   1.642   2.111   0.330  0.1629  0.2961 -0.1654
   51phy    C13 1371   1.676   2.310   0.171 -0.3648  0.6567 -0.5261
   51phy     H3 1372   1.625   2.406   0.141  1.0784  1.8191  0.5780
   51phy    O33 1373   1.804   2.368   0.205 -0.1432  0.3371 -0.2887
   51phy    H1B 1374   1.866   2.298   0.216 -0.0346  0.3632 -0.7244
   51phy    C12 1375   1.676   2.267   0.017 -0.1225 -0.0852  0.2663
   51phy    O11 1376   1.554   2.223  -0.032  0.1410  0.6866 -0.3050
   51phy    H1A 1377   1.498   2.219   0.043  0.5926  0.4267  0.0221
   52phy    C35 1378   2.651   0.609   1.582 -0.6801  0.5205 -0.5715
   52phy    C33 1379   2.535   0.611   1.682  0.0884  0.0212 -0.6075
   52phy    C34 1380   2.604   0.624   1.819  0.6615 -0.4210 -0.1130
   52phy    C32 1381   2.430   0.722   1.668 -0.1684 -0.1001 -0.1677
   52phy    C31 1382   2.319   0.688   1.571  0.1449  0.5239  0.3905
   52phy    C30 1383   2.192   0.771   1.586  0.0358  0.3625  0.3562
   52phy    C28 1384   2.086   0.726   1.481  0.7243 -0.2454  0.2494
   52phy    C29 1385   1.994   0.613   1.526 -0.3026 -0.1112 -0.9220
   52phy    C27 1386   2.007   0.853   1.438  0.1957  0.3004 -0.5986
   52phy    C26 1387   1.968   0.855   1.292  0.5087 -0.1150 -0.1798
   52phy    C25 1388   1.894   0.983   1.254  0.4927 -0.1874  0.1046
   52phy    C23 1389   1.837   0.986   1.114  0.4273 -0.4390 -0.3119
   52phy    C24 1390   1.687   1.005   1.106  0.8312  0.2506 -0.3106
   52phy    C22 1391   1.902   1.103   1.037  0.1196 -0.2859  0.0031
   52phy    C21 1392   1.935   1.082   0.888  0.0838  0.0015  0.1183
   52phy    C20 1393   1.971   1.220   0.827 -0.5283 -0.5988 -0.2225
   52phy    C18 1394   1.973   1.245   0.672  0.2291  0.4914  0.0396
   52phy    O01 1395   2.070   1.164   0.616 -0.0681 -0.0790 -0.5142
   52phy    H01 1396   2.050   1.072   0.615  1.0337 -0.3422 -0.6562
   52phy    C19 1397   2.018   1.389   0.655 -0.2564 -0.4012 -0.6003
   52phy    C13 1398   1.830   1.217   0.600 -0.3224  0.1854  0.2419
   52phy     H3 1399   1.816   1.106   0.606  1.2125 -0.0893 -0.7277
   52phy    O33 1400   1.711   1.258   0.665  0.3619  0.4299  0.7942
   52phy    H1B 1401   1.698   1.351   0.662 -0.3159  0.4040  1.9934
   52phy    C12 1402   1.808   1.195   0.442  0.1021  0.3723  0.2748
   52phy    O11 1403   1.769   1.318   0.383  0.1310 -0.1004  0.1354
   52phy    H1A 1404   1.678   1.324   0.407  0.0958  0.9300 -0.2174
   53phy    C35 1405   1.541   3.390   1.099 -0.2761 -0.2479 -0.3236
   53phy    C33 1406   1.669   3.435   1.032  0.2805 -0.3601  0.3532
   53phy    C34 1407   1.754   3.515   1.128  0.5371 -0.1119  0.0442
   53phy    C32 1408   1.751   3.313   0.993  0.2049  0.2351 -0.1487
   53phy    C31 1409   1.771   3.304   0.842  0.1751 -0.4542 -0.2693
   53phy    C30 1410   1.844   3.177   0.799 -0.3524  0.4382 -0.1549
   53phy    C28 1411   1.914   3.170   0.661 -0.3858 -0.1556 -0.2614
   53phy    C29 1412   2.014   3.051   0.653 -0.2158 -0.4150  0.5354
   53phy    C27 1413   1.804   3.152   0.552  0.1176 -0.2473 -0.2548
   53phy    C26 1414   1.811   3.257   0.443  0.2926  0.2336  0.5693
   53phy    C25 1415   1.687   3.244   0.351  0.1179 -0.1480 -0.2009
   53phy    C23 1416   1.679   3.344   0.230  0.3708 -0.0484  0.1670
   53phy    C24 1417   1.723   3.270   0.102 -0.4049 -0.3571  0.3027
   53phy    C22 1418   1.527   3.372   0.213 -0.7890  0.0225 -0.4033
   53phy    C21 1419   1.483   3.510   0.259  0.6696 -0.2953  0.0786
   53phy    C20 1420   1.329   3.527   0.242  0.5106 -0.1812  0.0732
   53phy    C18 1421   1.248   3.659   0.269 -0.1692 -0.1700 -0.3752
   53phy    O01 1422   1.297   3.712   0.392  0.1731  0.0132  0.0809
   53phy    H01 1423   1.330   3.637   0.439 -0.7127  0.3833  1.3517
   53phy    C19 1424   1.104   3.606   0.283 -0.1189 -0.0188 -0.0926
   53phy    C13 1425   1.260   3.775   0.159 -0.2912 -0.0254 -0.7065
   53phy     H3 1426   1.370   3.795   0.155 -0.4744  2.3239  2.5087
   53phy    O33 1427   1.237   3.745   0.017 -0.1876 -0.2724 -0.1316
   53phy    H1B 1428   1.316   3.728  -0.029 -0.6744  0.8662 -1.4646
   53phy    C12 1429   1.224   3.926   0.198  0.1754  0.1171 -0.0858
   53phy    O11 1430   1.249   3.972   0.328  0.1702  0.7984 -0.6577
   53phy    H1A 1431   1.216   3.907   0.388  2.1912  0.6321  0.3532
   54phy    C35 1432   2.953   3.057   1.413 -0.2010 -0.0774  0.2003
   54phy    C33 1433   2.901   2.919   1.423  0.2902 -0.6858 -0.0229
   54phy    C34 1434   3.008   2.826   1.486 -1.0236  0.0528 -0.2172
   54phy    C32 1435   2.754   2.913   1.467  0.0377 -0.2919  0.1216
   54phy    C31 1436   2.674   2.797   1.420  0.0695  0.2651  0.3517
   54phy    C30 1437   2.533   2.781   1.479 -0.0462 -0.5817 -0.1555
   54phy    C28 1438   2.460   2.657   1.419  0.0701 -0.1772 -0.2532
   54phy    C29 1439   2.349   2.616   1.518 -0.5632  0.0897  0.0295
   54phy    C27 1440   2.390   2.685   1.287  0.4280 -0.2140  0.0824
   54phy    C26 1441   2.427   2.607   1.158  0.2461 -0.1749  0.0381
   54phy    C25 1442   2.333   2.638   1.046 -0.9431 -0.4343  0.2675
   54phy    C23 1443   2.362   2.565   0.916 -0.4886 -0.1993 -0.0613
   54phy    C24 1444   2.274   2.442   0.900 -0.4352  0.2767  0.0834
   54phy    C22 1445   2.296   2.656   0.809  0.4543  0.0437  0.2279
   54phy    C21 1446   2.406   2.715   0.717  0.2761  0.2222  0.1642
   54phy    C20 1447   2.353   2.793   0.592  0.0844  0.1447 -0.2713
   54phy    C18 1448   2.463   2.858   0.501 -0.2916  0.1529 -0.1950
   54phy    O01 1449   2.562   2.926   0.590 -0.3747 -0.0423  0.0790
   54phy    H01 1450   2.562   2.878   0.671  0.2923 -0.4324 -0.1508
   54phy    C19 1451   2.385   2.966   0.419 -0.1809 -0.1895  0.3720
   54phy    C13 1452   2.540   2.751   0.404  0.1830 -0.2735  0.0361
   54phy     H3 1453   2.600   2.689   0.475 -0.8049 -1.6626 -0.2994
   54phy    O33 1454   2.467   2.638   0.351 -0.5970 -0.0873  0.0014
   54phy    H1B 1455   2.386   2.625   0.398 -0.7824  3.6249  1.0401
   54phy    C12 1456   2.665   2.777   0.312  0.2852  0.0080  0.3721
   54phy    O11 1457   2.639   2.756   0.177  0.0220 -0.5081 -0.0390
   54phy    H1A 1458   2.549   2.731   0.178 -0.2946  0.6003  1.0463
   55phy    C35 1459   5.077   4.279   1.111 -0.5985  0.5752  0.1457
   55phy    C33 1460   5.115   4.381   1.218 -0.2920 -0.0260 -0.4011
   55phy    C34 1461   5.161   4.315   1.349  0.2397 -0.1618  0.2386
   55phy    C32 1462   5.206   4.483   1.143  0.4139 -0.3542 -0.5422
   55phy    C31 1463   5.189   4.629   1.188  0.4559 -0.9765  0.3165
   55phy    C30 1464   5.238   4.729   1.082  0.3650 -0.5957 -0.0369
   55phy    C28 1465   5.206   4.878   1.113  0.3018 -0.1430  0.3604
   55phy    C29 1466   5.308   4.932   1.215  0.5580 -0.6003  0.4249
   55phy    C27 1467   5.228   4.960   0.985 -0.3052  0.4556 -0.0311
   55phy    C26 1468   5.108   5.021   0.913  0.1162 -0.3452 -0.2855
   55phy    C25 1469   5.145   5.112   0.796  0.6529  0.1496  0.0921
   55phy    C23 1470   5.020   5.142   0.707 -0.5036 -1.0659 -0.3623
   55phy    C24 1471   4.942   5.264   0.770 -0.5721 -0.1941  0.3850
   55phy    C22 1472   5.062   5.182   0.562 -0.1352  0.0768  0.0584
   55phy    C21 1473   5.086   5.063   0.467 -0.3010 -0.1952 -0.0097
   55phy    C20 1474   5.140   5.099   0.332  0.2351 -0.5449  0.2090
   55phy    C18 1475   5.161   4.992   0.223  0.0805  0.4242 -0.0820
   55phy    O01 1476   5.267   4.902   0.266 -0.1064  0.1886 -0.4453
   55phy    H01 1477   5.263   4.822   0.217  0.9287  2.2428 -4.3231
   55phy    C19 1478   5.214   5.077   0.103  0.4782 -0.5055  0.0793
   55phy    C13 1479   5.030   4.912   0.175 -0.1087  0.1113 -0.3475
   55phy     H3 1480   4.978   4.882   0.269  1.4528 -0.6375  0.3266
   55phy    O33 1481   4.926   4.981   0.116  0.2908  0.0875  0.2580
   55phy    H1B 1482   4.848   4.935   0.140  1.4958 -1.7744  0.8504
   55phy    C12 1483   5.040   4.762   0.129 -0.2432 -0.0085 -0.7034
   55phy    O11 1484   5.153   4.685   0.163 -0.0808  0.1011  0.2244
   55phy    H1A 1485   5.171   4.624   0.095  0.9531 -0.1736  0.7238
   56phy    C35 1486   2.309   2.314   1.835 -0.1655 -0.2153 -0.2787
   56phy    C33 1487   2.422   2.249   1.753  0.2456  0.1549 -0.4974
   56phy    C34 1488   2.361   2.181   1.637  0.2237  0.5960  0.2926
   56phy    C32 1489   2.521   2.354   1.708 -0.5286  0.0087  0.2803
   56phy    C31 1490   2.648   2.365   1.798 -0.2007 -0.0525  0.0322
   56phy    C30 1491   2.750   2.472   1.759  0.6820  0.1254  0.4268
   56phy    C28 1492   2.889   2.465   1.820 -0.3998  0.5222  0.5508
   56phy    C29 1493   2.989   2.371   1.760  0.6209 -0.4256 -0.9169
   56phy    C27 1494   2.944   2.606   1.817  0.1634  0.0863 -0.0880
   56phy    C26 1495   2.970   2.660   1.957  0.6030  0.1235  0.3583
   56phy    C25 1496   3.035   2.798   1.958  0.4843  0.2618  0.0767
   56phy    C23 1497   3.085   2.840   2.098  0.0471 -0.6374 -0.4124
   56phy    C24 1498   3.238   2.849   2.091  0.2660 -0.2615  0.0607
   56phy    C22 1499   3.040   2.980   2.147  0.5192 -0.3687 -0.2683
   56phy    C21 1500   2.921   2.983   2.243 -0.2935 -0.0350 -0.0241
   56phy    C20 1501   2.896   3.127   2.288 -0.2849  0.0638 -0.4302
   56phy    C18 1502   2.791   3.160   2.397  0.4698 -0.1985  0.2939
   56phy    O01 1503   2.827   3.082   2.512  0.5945 -0.1988 -0.3383
   56phy    H01 1504   2.807   2.993   2.489 -1.1667  0.3291 -1.0929
   56phy    C19 1505   2.827   3.305   2.429  0.5520  0.0199  0.0213
   56phy    C13 1506   2.637   3.129   2.352  0.0593 -0.2529  0.5150
   56phy     H3 1507   2.631   3.024   2.313 -0.0420 -1.0129  2.4478
   56phy    O33 1508   2.606   3.203   2.229 -0.4839 -0.0030  0.0982
   56phy    H1B 1509   2.593   3.294   2.245  1.3149  0.1076  1.2360
   56phy    C12 1510   2.524   3.148   2.457  0.3774 -0.5895 -0.2800
   56phy    O11 1511   2.547   3.085   2.583  0.6970  0.0599  0.2171
   56phy    H1A 1512   2.618   3.125   2.629 -0.0544 -0.2028  1.6798
   57phy    C35 1513   0.198   3.738   1.302  0.0830  0.2292 -0.8147
   57phy    C33 1514   0.208   3.828   1.177 -0.0633  0.5515  0.1360
   57phy    C34 1515   0.089   3.924   1.185  0.2002  0.0771  0.0563
   57phy    C32 1516   0.345   3.896   1.154 -0.2669 -0.0362  0.1809
   57phy    C31 1517   0.360   3.957   1.014  0.1505 -0.3531 -0.0589
   57phy    C30 1518   0.500   4.009   0.984  0.0775  0.3998  0.2395
   57phy    C28 1519   0.523   4.060   0.843  0.8012  0.4770 -0.2261
   57phy    C29 1520   0.551   4.206   0.858 -0.2691 -0.8505  0.7339
   57phy    C27 1521   0.638   3.979   0.772  0.2958  0.1218 -0.3376
   57phy    C26 1522   0.634   3.984   0.621  0.2661  0.2131  0.2009
   57phy    C25 1523   0.742   3.909   0.548  0.5117  0.4661 -0.1090
   57phy    C23 1524   0.721   3.893   0.394  0.5521 -0.0707  0.0102
   57phy    C24 1525   0.830   3.978   0.319 -0.2752 -0.6568 -0.2058
   57phy    C22 1526   0.742   3.747   0.354  0.0399  0.2846 -0.0384
   57phy    C21 1527   0.661   3.694   0.240  0.1381  0.4941  0.2300
   57phy    C20 1528   0.675   3.540   0.206 -0.4352  0.0186 -0.2386
   57phy    C18 1529   0.593   3.481   0.089 -0.3548 -0.2300 -0.0849
   57phy    O01 1530   0.455   3.526   0.102  0.0353 -0.3189  0.0186
   57phy    H01 1531   0.397   3.473   0.051 -0.8924 -1.0052  1.6955
   57phy    C19 1532   0.612   3.330   0.117 -0.0918 -0.1384  0.3794
   57phy    C13 1533   0.649   3.525  -0.058  0.0918 -0.1312  0.8085
   57phy     H3 1534   0.622   3.633  -0.069  2.1210  0.3246 -0.3988
   57phy    O33 1535   0.791   3.545  -0.075 -0.3130 -0.4328  0.4254
   57phy    H1B 1536   0.821   3.613  -0.018  0.5880  0.2577 -0.8329
   57phy    C12 1537   0.585   3.508  -0.202  0.7022 -0.3924  0.2293
   57phy    O11 1538   0.450   3.484  -0.209  0.7124  0.0931  0.0875
   57phy    H1A 1539   0.423   3.457  -0.294 -1.2339  1.1912  0.2995
   58phy    C35 1540   0.998   2.710   1.975 -0.1528 -0.1746  0.2377
   58phy    C33 1541   0.882   2.624   2.020 -0.1866  0.2055  0.1368
   58phy    C34 1542   0.880   2.494   1.934 -0.5955 -0.1201  0.1496
   58phy    C32 1543   0.884   2.608   2.174 -0.6390 -0.4430 -0.0444
   58phy    C31 1544   0.745   2.641   2.228  0.6738 -0.0923  0.0241
   58phy    C30 1545   0.739   2.616   2.378 -0.0001 -0.2409  0.3743
   58phy    C28 1546   0.605   2.643   2.443 -0.0033 -0.5573  0.3445
   58phy    C29 1547   0.523   2.518   2.470  0.1327  0.5872  0.2180
   58phy    C27 1548   0.618   2.704   2.582 -0.0806 -0.1537  0.5238
   58phy    C26 1549   0.625   2.857   2.594  0.0111  0.4890  0.3177
   58phy    C25 1550   0.647   2.902   2.740  0.2842 -0.1567  0.6794
   58phy    C23 1551   0.636   3.056   2.751  0.1750  0.1617 -0.3666
   58phy    C24 1552   0.498   3.095   2.807  0.3767  0.4434  0.1174
   58phy    C22 1553   0.746   3.113   2.845  0.6884  0.0611 -0.4917
   58phy    C21 1554   0.845   3.209   2.783 -0.1235 -0.3239  0.5024
   58phy    C20 1555   0.963   3.250   2.883 -0.6177  0.4206  0.4139
   58phy    C18 1556   1.066   3.363   2.844  0.1076  0.2173 -0.3520
   58phy    O01 1557   0.986   3.482   2.822  0.2216  0.1373  0.0231
   58phy    H01 1558   0.911   3.477   2.878 -0.1164 -1.0829 -0.5114
   58phy    C19 1559   1.140   3.391   2.977 -0.2408  1.0110 -0.1706
   58phy    C13 1560   1.156   3.322   2.712  0.6295 -0.0723 -0.0632
   58phy     H3 1561   1.092   3.270   2.636  0.3359 -1.6663  1.2102
   58phy    O33 1562   1.239   3.218   2.751  0.0306  0.2073 -0.0657
   58phy    H1B 1563   1.322   3.252   2.780 -0.3045  0.0148  1.1692
   58phy    C12 1564   1.233   3.432   2.629  0.1515 -0.0232  0.0846
   58phy    O11 1565   1.309   3.525   2.698 -0.2005 -0.3974  0.0843
   58phy    H1A 1566   1.245   3.580   2.739 -1.4325 -0.7875 -1.2130
   59phy    C35 1567   0.579   2.975   0.190  0.1946  0.2399  0.2279
   59phy    C33 1568   0.454   2.925   0.127 -0.2734  0.0913 -1.1165
   59phy    C34 1569   0.367   3.045   0.085 -0.0290  0.7416  0.0808
   59phy    C32 1570   0.483   2.829   0.008 -0.2105  0.2598 -0.1979
   59phy    C31 1571   0.512   2.685   0.033  0.8376  0.5358 -0.1891
   59phy    C30 1572   0.510   2.603  -0.097 -0.7025  0.8344 -0.0316
   59phy    C28 1573   0.555   2.455  -0.095 -0.1190 -0.1523 -0.1923
   59phy    C29 1574   0.492   2.396  -0.222  0.0218 -0.4686 -0.2344
   59phy    C27 1575   0.710   2.424  -0.102  0.1868 -0.1699  0.0362
   59phy    C26 1576   0.778   2.446   0.041 -0.6624 -0.0650  0.5267
   59phy    C25 1577   0.924   2.399   0.049  0.1855 -0.8605 -0.2733
   59phy    C23 1578   1.007   2.433   0.180  0.2908 -0.2906  0.6941
   59phy    C24 1579   0.984   2.327   0.275 -0.9027 -0.0039 -0.2091
   59phy    C22 1580   1.156   2.453   0.139 -0.3122  0.3025  0.1364
   59phy    C21 1581   1.208   2.594   0.112 -0.5267  0.3970  0.5761
   59phy    C20 1582   1.349   2.580   0.055  0.2815  0.1595  0.2100
   59phy    C18 1583   1.413   2.704  -0.001 -0.2052 -0.1847  0.0598
   59phy    O01 1584   1.322   2.771  -0.095 -0.1390  0.0900 -0.3954
   59phy    H01 1585   1.298   2.709  -0.161  0.9679 -0.1720 -0.5792
   59phy    C19 1586   1.522   2.650  -0.093  0.0512  0.0425 -0.1754
   59phy    C13 1587   1.460   2.813   0.108 -0.2218 -0.0017 -0.0499
   59phy     H3 1588   1.365   2.842   0.160  0.1603 -1.4498  1.5164
   59phy    O33 1589   1.531   2.765   0.222  0.3935 -0.1487 -0.3301
   59phy    H1B 1590   1.487   2.689   0.254  1.1249 -0.6318 -0.4606
   59phy    C12 1591   1.489   2.970   0.078 -1.1348 -0.5974 -0.1853
   59phy    O11 1592   1.403   3.026  -0.018 -0.2140 -0.2605  0.2333
   59phy    H1A 1593   1.361   2.957  -0.065 -0.6944  0.8898 -1.1319
   60phy    C35 1594   0.273   0.459   1.524 -0.0755 -0.1595 -0.3535
   60phy    C33 1595   0.165   0.441   1.418  0.0654  0.1964  0.4683
   60phy    C34 1596   0.047   0.508   1.475  0.0761  0.1659  0.0066
   60phy    C32 1597   0.205   0.501   1.285  0.0650 -0.2511 -0.4049
   60phy    C31 1598   0.136   0.442   1.160 -0.3690  0.8814  0.5544
   60phy    C30 1599   0.221   0.486   1.041 -0.2636 -0.4981 -0.2909
   60phy    C28 1600   0.156   0.450   0.908 -0.3909 -0.4207 -0.1113
   60phy    C29 1601   0.045   0.551   0.856 -0.5573 -0.6328 -0.4717
   60phy    C27 1602   0.265   0.441   0.799 -0.3631  0.3183  0.4981
   60phy    C26 1603   0.240   0.351   0.677  0.2228  0.4091 -0.3294
   60phy    C25 1604   0.371   0.338   0.597  0.7445  0.1069  0.0235
   60phy    C23 1605   0.363   0.253   0.471 -0.4670  0.7276 -0.2019
   60phy    C24 1606   0.396   0.334   0.345  0.4534 -0.5681  0.5524
   60phy    C22 1607   0.456   0.130   0.484 -0.4677 -0.2594  0.4214
   60phy    C21 1608   0.410   0.007   0.402  0.1608 -0.1252  0.3304
   60phy    C20 1609   0.522  -0.097   0.396 -0.7299  0.3109  0.5014
   60phy    C18 1610   0.506  -0.206   0.286 -0.1578 -0.4750 -0.1705
   60phy    O01 1611   0.396  -0.288   0.308  0.5269 -0.4023 -0.2049
   60phy    H01 1612   0.318  -0.236   0.312 -0.3769 -1.7226  0.0145
   60phy    C19 1613   0.636  -0.285   0.322  0.4718 -0.2808  0.6090
   60phy    C13 1614   0.506  -0.152   0.137 -0.3148  0.6079  0.3544
   60phy     H3 1615   0.407  -0.100   0.137 -0.5026  0.2716 -0.2911
   60phy    O33 1616   0.588  -0.041   0.109 -0.2449 -0.3753  0.8899
   60phy    H1B 1617   0.667  -0.064   0.065 -1.1830 -0.8159 -0.6318
   60phy    C12 1618   0.472  -0.231   0.004  0.7494 -0.4658 -0.4412
   60phy    O11 1619   0.425  -0.169  -0.113 -0.0040  0.0673  0.1161
   60phy    H1A 1620   0.487  -0.102  -0.135  0.9350 -0.7656  0.1469
   61phy    C35 1621   1.277   3.685   1.327  0.1748 -0.5905  0.0188
   61phy    C33 1622   1.252   3.601   1.449  0.2473  0.0440 -0.2964
   61phy    C34 1623   1.105   3.577   1.449  0.3295 -0.4397  0.1656
   61phy    C32 1624   1.333   3.466   1.442 -0.2899 -0.5771  0.4422
   61phy    C31 1625   1.454   3.452   1.534  0.2812 -0.5451 -0.4986
   61phy    C30 1626   1.537   3.330   1.496  0.0302  0.2460 -0.2148
   61phy    C28 1627   1.658   3.283   1.584 -0.5693 -0.0136 -0.6335
   61phy    C29 1628   1.676   3.127   1.586 -0.8276 -0.2568  0.0063
   61phy    C27 1629   1.788   3.352   1.545 -0.6199 -0.1423 -0.2600
   61phy    C26 1630   1.898   3.387   1.647 -0.6272  0.5970 -0.2415
   61phy    C25 1631   2.002   3.484   1.589  0.7027  0.1723 -0.4123
   61phy    C23 1632   2.105   3.528   1.692 -0.2611  0.2939  0.1510
   61phy    C24 1633   2.241   3.465   1.645 -0.1217 -0.3233 -0.5338
   61phy    C22 1634   2.117   3.682   1.691  0.0146  0.2722  0.1283
   61phy    C21 1635   2.100   3.738   1.833  0.0199 -0.0200  0.5765
   61phy    C20 1636   2.133   3.888   1.838 -0.1066 -0.4311  0.5101
   61phy    C18 1637   2.152   3.981   1.966 -0.0787 -0.3621 -0.3154
   61phy    O01 1638   2.226   3.910   2.067 -0.5232 -0.3451  0.7617
   61phy    H01 1639   2.222   3.961   2.146 -1.2851  0.1340  0.4213
   61phy    C19 1640   2.250   4.089   1.909  0.5301  0.5337 -0.5264
   61phy    C13 1641   2.016   4.043   2.035  0.4761 -0.3269  0.0338
   61phy     H3 1642   1.959   4.104   1.961  0.6493  0.2404  0.3554
   61phy    O33 1643   2.045   4.146   2.135  0.3396 -0.9179 -0.3750
   61phy    H1B 1644   2.079   4.105   2.212  0.3783  2.5309  1.6379
   61phy    C12 1645   1.910   3.946   2.099 -0.1485  0.0022  0.2845
   61phy    O11 1646   1.941   3.867   2.216  0.1271 -0.4579 -0.2619
   61phy    H1A 1647   1.893   3.912   2.283 -0.8981 -1.1289 -0.5320
   62phy    C35 1648   0.957   3.199   0.238 -0.1585  0.3685 -0.4328
   62phy    C33 1649   1.007   3.065   0.298  0.0612  0.3789 -0.3077
   62phy    C34 1650   0.984   2.968   0.186 -0.2104  0.3477  0.2750
   62phy    C32 1651   1.149   3.074   0.352  0.0131  0.1506  0.4791
   62phy    C31 1652   1.173   3.138   0.488  0.1149 -0.3841 -0.1291
   62phy    C30 1653   1.324   3.170   0.517 -0.1380  0.4206 -0.2264
   62phy    C28 1654   1.344   3.237   0.653  0.0365 -0.5180  0.0241
   62phy    C29 1655   1.402   3.133   0.744 -0.4004  0.1321 -0.0466
   62phy    C27 1656   1.452   3.351   0.648  0.2183 -0.2899  0.0392
   62phy    C26 1657   1.407   3.494   0.666 -0.3586 -0.4198  0.5873
   62phy    C25 1658   1.528   3.586   0.650 -0.4224  0.2080 -0.1005
   62phy    C23 1659   1.489   3.730   0.684 -0.3335  0.2272  0.1566
   62phy    C24 1660   1.511   3.767   0.833  0.2474 -0.1808 -0.0981
   62phy    C22 1661   1.569   3.819   0.584  0.8492  0.2226 -0.3070
   62phy    C21 1662   1.494   3.949   0.541  0.0164 -0.3550 -0.4655
   62phy    C20 1663   1.590   4.025   0.449 -0.3244 -0.9168 -0.3366
   62phy    C18 1664   1.558   4.169   0.397  0.5679  0.1147 -0.6606
   62phy    O01 1665   1.441   4.161   0.308 -0.2813 -0.1545  0.2602
   62phy    H01 1666   1.386   4.096   0.347  0.4816 -0.9467  0.0438
   62phy    C19 1667   1.674   4.201   0.301  0.2126 -0.6329 -0.2733
   62phy    C13 1668   1.536   4.281   0.512  0.1438 -0.0368  0.3673
   62phy     H3 1669   1.448   4.243   0.569 -1.1642  0.5520 -1.1785
   62phy    O33 1670   1.629   4.295   0.619 -0.8804  0.1182 -0.1042
   62phy    H1B 1671   1.609   4.371   0.670  1.0027  0.1030  0.7370
   62phy    C12 1672   1.444   4.410   0.493  0.0720 -0.0146 -0.0785
   62phy    O11 1673   1.512   4.536   0.489 -0.1927  0.4464  0.0299
   62phy    H1A 1674   1.437   4.589   0.470 -0.2226  1.1717  1.9468
   63phy    C35 1675   1.753   2.727   1.294  0.2529 -0.1744  0.1254
   63phy    C33 1676   1.894   2.706   1.344  0.0733 -0.0572 -0.0346
   63phy    C34 1677   1.988   2.697   1.223  0.2381  0.0376  0.3973
   63phy    C32 1678   1.924   2.831   1.430  0.4890  0.0623  0.1850
   63phy    C31 1679   2.050   2.832   1.523  0.2838  0.2861  0.2660
   63phy    C30 1680   2.057   2.959   1.602 -0.1278 -0.2229 -0.0243
   63phy    C28 1681   2.168   2.973   1.711 -0.5571  0.2173  0.1774
   63phy    C29 1682   2.304   3.014   1.655 -0.3709  0.6642  0.4871
   63phy    C27 1683   2.140   3.090   1.807  0.2341 -0.5204 -0.2420
   63phy    C26 1684   2.126   3.052   1.954  0.1534 -0.2522  0.0804
   63phy    C25 1685   2.075   3.179   2.029  0.1071  0.3084  0.4866
   63phy    C23 1686   2.053   3.175   2.179 -0.1825 -0.2258  0.0935
   63phy    C24 1687   2.184   3.160   2.265  0.2477  0.0534 -0.1281
   63phy    C22 1688   1.975   3.296   2.218  0.3541 -0.0664  0.1509
   63phy    C21 1689   1.880   3.281   2.345  0.0677  0.3251 -0.0703
   63phy    C20 1690   1.834   3.414   2.397 -0.2049  0.3088  0.4632
   63phy    C18 1691   1.770   3.425   2.534 -0.2811  0.2709  0.0630
   63phy    O01 1692   1.853   3.358   2.628  0.8394 -0.2410  0.0984
   63phy    H01 1693   1.844   3.410   2.706 -2.0406  0.1395 -0.3794
   63phy    C19 1694   1.800   3.575   2.561 -0.3539 -0.1735 -0.0175
   63phy    C13 1695   1.617   3.377   2.552 -0.5363 -0.1492 -0.7588
   63phy     H3 1696   1.556   3.415   2.466 -1.5674  2.1830  0.8966
   63phy    O33 1697   1.556   3.448   2.665 -0.1547  0.4635  0.0854
   63phy    H1B 1698   1.486   3.508   2.646  0.6806  1.4568  0.1086
   63phy    C12 1699   1.585   3.225   2.565  0.0292  0.1343 -0.2693
   63phy    O11 1700   1.606   3.169   2.692 -0.4395 -0.2820 -0.5796
   63phy    H1A 1701   1.678   3.108   2.687 -0.7329 -0.6365 -0.4953
   64phy    C35 1702   1.639   4.136   0.903  0.0223 -0.7070  0.3815
   64phy    C33 1703   1.637   4.236   1.021 -0.0625 -0.5986  0.2402
   64phy    C34 1704   1.738   4.172   1.121 -0.3927 -0.3977 -0.1696
   64phy    C32 1705   1.688   4.376   0.979 -0.4273 -0.0351  0.1380
   64phy    C31 1706   1.587   4.461   0.907  0.0089  0.1350  0.0185
   64phy    C30 1707   1.631   4.602   0.872  0.2961 -0.1383 -0.3590
   64phy    C28 1708   1.532   4.698   0.794  0.1618  0.2837 -0.0300
   64phy    C29 1709   1.411   4.740   0.872  0.2910 -0.2633  0.3182
   64phy    C27 1710   1.608   4.832   0.765  0.0069 -0.3856 -0.3496
   64phy    C26 1711   1.653   4.850   0.622  0.1285  0.1784 -0.3666
   64phy    C25 1712   1.723   4.991   0.593  0.1534  0.0363 -0.7934
   64phy    C23 1713   1.740   5.013   0.443 -0.1560 -0.2255  0.0117
   64phy    C24 1714   1.730   5.158   0.406 -0.1428  0.3456  0.1921
   64phy    C22 1715   1.863   4.943   0.377  0.1967  0.2999 -0.6750
   64phy    C21 1716   1.827   4.870   0.245 -0.0154  0.2567  0.2647
   64phy    C20 1717   1.930   4.764   0.192 -0.2587 -0.2249  0.5449
   64phy    C18 1718   1.894   4.661   0.085 -0.1266 -0.2055 -0.6846
   64phy    O01 1719   1.770   4.599   0.114  0.2884  0.3208 -0.0580
   64phy    H01 1720   1.767   4.585   0.206 -0.1664 -0.2588 -0.1600
   64phy    C19 1721   2.006   4.561   0.103 -0.3605  0.0483  0.2432
   64phy    C13 1722   1.888   4.728  -0.062  0.5423  0.2453 -0.0728
   64phy     H3 1723   1.786   4.773  -0.067  0.8304  0.9622  0.3317
   64phy    O33 1724   1.960   4.844  -0.086 -0.4860  0.0343 -0.3460
   64phy    H1B 1725   1.904   4.903  -0.133 -0.8533  0.0052  0.0524
   64phy    C12 1726   1.856   4.653  -0.195  0.1245 -0.3729 -0.0261
   64phy    O11 1727   1.963   4.625  -0.280 -0.0185 -0.3315 -0.1639
   64phy    H1A 1728   1.929   4.589  -0.359 -2.0675 -0.7632  0.8508
   65phy    C35 1729   1.946   4.750   1.372  0.1636 -0.3854  0.2559
   65phy    C33 1730   2.086   4.781   1.426  0.4000  0.0118  0.1359
   65phy    C34 1731   2.096   4.713   1.559  0.3932  0.2940 -0.1931
   65phy    C32 1732   2.193   4.746   1.316 -0.1723 -0.1539  0.1070
   65phy    C31 1733   2.282   4.865   1.285  0.2283 -0.0779  0.0285
   65phy    C30 1734   2.390   4.833   1.179 -0.3372  0.4139  0.2329
   65phy    C28 1735   2.476   4.954   1.129 -0.1624  0.1053 -0.5688
   65phy    C29 1736   2.600   4.973   1.223 -0.2175  0.3053 -0.2926
   65phy    C27 1737   2.504   4.928   0.982  0.1894  0.6398 -0.5187
   65phy    C26 1738   2.547   5.049   0.901 -0.5660 -0.0866 -0.4992
   65phy    C25 1739   2.549   5.025   0.749 -0.3461 -0.3696  0.6817
   65phy    C23 1740   2.652   5.103   0.662 -0.2099 -0.8758 -0.6788
   65phy    C24 1741   2.736   5.015   0.577  0.2888 -0.3553  0.6467
   65phy    C22 1742   2.586   5.222   0.586 -0.0830  0.1142  0.4445
   65phy    C21 1743   2.590   5.361   0.654 -0.3328 -0.3144  0.1202
   65phy    C20 1744   2.569   5.474   0.550 -0.8315 -0.3039 -0.0683
   65phy    C18 1745   2.572   5.623   0.599 -0.2279 -0.0278 -0.3995
   65phy    O01 1746   2.469   5.638   0.697 -0.1598  0.5247 -0.2887
   65phy    H01 1747   2.454   5.549   0.724  1.3290  0.3455  0.0413
   65phy    C19 1748   2.526   5.697   0.471  0.1237  0.4346 -0.2605
   65phy    C13 1749   2.717   5.671   0.655 -0.4949 -0.3530 -0.7487
   65phy     H3 1750   2.720   5.624   0.757 -2.8562  1.1399  0.0748
   65phy    O33 1751   2.831   5.611   0.601 -0.3271 -0.6984 -0.2534
   65phy    H1B 1752   2.858   5.665   0.530 -0.9499 -0.5718 -0.4027
   65phy    C12 1753   2.747   5.805   0.729  0.3021 -0.8311 -0.1895
   65phy    O11 1754   2.637   5.862   0.789  0.0412  0.0733  0.3048
   65phy    H1A 1755   2.597   5.791   0.835 -1.4219 -0.4465 -1.6448
   66phy    C35 1756   1.517   0.974   1.771  0.1157 -0.3345 -0.2638
   66phy    C33 1757   1.637   0.883   1.757 -0.4705 -0.6819 -0.3247
   66phy    C34 1758   1.655   0.853   1.605 -0.0662  0.3596  0.1806
   66phy    C32 1759   1.763   0.925   1.832  0.4498 -0.0729 -0.0924
   66phy    C31 1760   1.845   0.808   1.898  0.5554  0.0406  0.2395
   66phy    C30 1761   1.960   0.864   1.979  0.0114  0.0093  0.1178
   66phy    C28 1762   2.053   0.771   2.060 -0.3492 -0.1415 -0.6080
   66phy    C29 1763   2.150   0.688   1.976  0.1622 -0.0659 -0.0002
   66phy    C27 1764   2.129   0.849   2.166  0.0050 -0.0210 -0.1011
   66phy    C26 1765   2.166   0.794   2.301  0.4076  0.4931 -0.1101
   66phy    C25 1766   2.255   0.884   2.388 -0.3588  0.2746  0.1440
   66phy    C23 1767   2.335   0.816   2.499  0.2513  0.1120  0.2002
   66phy    C24 1768   2.487   0.852   2.481  0.5986  0.2122  0.0684
   66phy    C22 1769   2.287   0.863   2.639  0.1388  0.3269  0.3428
   66phy    C21 1770   2.172   0.782   2.693  0.3454 -0.1127  0.0949
   66phy    C20 1771   2.122   0.818   2.830  0.2455  0.7650 -0.1075
   66phy    C18 1772   1.982   0.768   2.884 -0.0994  0.2360  0.1569
   66phy    O01 1773   1.972   0.628   2.849 -0.4436 -0.3383  0.1326
   66phy    H01 1774   1.930   0.583   2.920 -2.1448  0.3467 -0.3785
   66phy    C19 1775   2.002   0.767   3.038  0.2394  0.0158 -0.7471
   66phy    C13 1776   1.853   0.841   2.821 -0.0537 -0.5571 -0.7902
   66phy     H3 1777   1.865   0.845   2.709  1.1850 -1.2789 -0.7077
   66phy    O33 1778   1.854   0.980   2.857 -0.0155 -0.1536 -0.0831
   66phy    H1B 1779   1.833   0.999   2.946 -0.6342  1.2513 -0.4884
   66phy    C12 1780   1.711   0.781   2.841  0.3198  0.3991 -0.0920
   66phy    O11 1781   1.658   0.777   2.975 -0.5783 -0.0578  0.1530
   66phy    H1A 1782   1.672   0.856   3.025 -0.7220 -0.1569  0.3502
   67phy    C35 1783   4.292   4.578   1.520 -0.6541 -0.3091  0.2707
   67phy    C33 1784   4.217   4.458   1.551  0.5520  0.0564  0.2563
   67phy    C34 1785   4.294   4.401   1.668  0.3776 -0.1722  0.2315
   67phy    C32 1786   4.077   4.492   1.609  0.0674 -0.0671  0.5052
   67phy    C31 1787   3.962   4.470   1.506  0.2851  0.3320  0.0946
   67phy    C30 1788   3.822   4.520   1.538 -0.2109  0.5270 -0.3035
   67phy    C28 1789   3.724   4.548   1.425  0.0296  0.4471 -0.0803
   67phy    C29 1790   3.593   4.482   1.466  0.4235  0.1626 -0.6111
   67phy    C27 1791   3.711   4.696   1.386  0.3640  0.4988  0.0970
   67phy    C26 1792   3.690   4.705   1.233  0.2711  0.1339  0.1709
   67phy    C25 1793   3.668   4.848   1.177  0.3874  0.5366  0.2539
   67phy    C23 1794   3.649   4.858   1.021 -0.1685 -0.2079  0.2291
   67phy    C24 1795   3.499   4.863   0.978  0.3919 -0.4084 -0.0207
   67phy    C22 1796   3.719   4.991   0.978 -0.1727 -0.5149 -0.0122
   67phy    C21 1797   3.759   4.993   0.830 -0.2380 -0.4532 -0.5391
   67phy    C20 1798   3.839   5.123   0.805 -0.2339  0.1375  0.5067
   67phy    C18 1799   3.919   5.158   0.672 -0.5444  0.0105  0.3345
   67phy    O01 1800   4.003   5.049   0.636  0.0316 -0.2927  0.1720
   67phy    H01 1801   3.949   4.979   0.603 -0.9894 -0.7059  2.4973
   67phy    C19 1802   4.008   5.283   0.721  0.5362 -0.3273 -0.5179
   67phy    C13 1803   3.819   5.191   0.547 -0.3054  0.0661  0.6521
   67phy     H3 1804   3.757   5.098   0.534 -0.9304  0.3585  1.4989
   67phy    O33 1805   3.711   5.280   0.576  0.3805  0.1660  0.4642
   67phy    H1B 1806   3.736   5.366   0.548  2.5524 -0.1634  1.1729
   67phy    C12 1807   3.856   5.172   0.397 -0.4039  0.1381  0.2048
   67phy    O11 1808   3.947   5.076   0.366  0.6448  0.3334 -0.2616
   67phy    H1A 1809   4.026   5.100   0.410 -0.3328  1.5589  0.9181
   68phy    C35 1810   1.517   4.600   1.440 -0.0266  0.3438 -0.9018
   68phy    C33 1811   1.519   4.672   1.307 -0.0986  0.1010 -0.1929
   68phy    C34 1812   1.386   4.652   1.236  0.0780  0.2652 -0.1723
   68phy    C32 1813   1.559   4.819   1.327 -0.0542 -0.0043 -0.2614
   68phy    C31 1814   1.623   4.898   1.210  0.5749  0.3705  0.4521
   68phy    C30 1815   1.652   5.045   1.238  0.4156 -0.1917  0.0745
   68phy    C28 1816   1.722   5.127   1.128  0.5679 -0.1037  0.8603
   68phy    C29 1817   1.713   5.280   1.165 -0.0214  0.3663 -0.3896
   68phy    C27 1818   1.866   5.087   1.092  0.1866  0.0762 -0.1331
   68phy    C26 1819   1.882   4.985   0.975 -0.2022  0.3751  0.0092
   68phy    C25 1820   2.030   4.941   0.944 -0.5489  0.4266  0.7756
   68phy    C23 1821   2.046   4.871   0.807  0.6153 -0.6441  0.6927
   68phy    C24 1822   2.173   4.923   0.739  0.1118 -0.2428 -0.3890
   68phy    C22 1823   2.038   4.715   0.812 -0.6720 -0.6301 -0.1238
   68phy    C21 1824   2.005   4.637   0.684 -0.0688  0.0063  0.2127
   68phy    C20 1825   2.011   4.486   0.722 -0.0873  0.0574  0.6868
   68phy    C18 1826   1.995   4.380   0.609  0.5943  0.1010  1.2642
   68phy    O01 1827   1.863   4.398   0.550  0.2468  0.1835  0.1762
   68phy    H01 1828   1.797   4.353   0.598  1.4897 -1.1617  0.7006
   68phy    C19 1829   1.963   4.254   0.692 -0.0873  0.1742 -0.2098
   68phy    C13 1830   2.117   4.366   0.498 -0.4680 -0.0306 -0.3822
   68phy     H3 1831   2.098   4.265   0.454 -0.7382 -0.3809  0.5227
   68phy    O33 1832   2.090   4.444   0.385 -0.2409  0.3025 -0.0613
   68phy    H1B 1833   1.998   4.457   0.378 -0.7419 -2.6929 -0.3327
   68phy    C12 1834   2.269   4.337   0.523 -0.2297  0.2820  0.3754
   68phy    O11 1835   2.333   4.263   0.419  0.5174  0.2581 -0.2696
   68phy    H1A 1836   2.425   4.281   0.411  0.9039 -1.3252  0.1972
   69phy    C35 1837   3.571   3.481   2.072  0.0851  0.3096  0.0700
   69phy    C33 1838   3.619   3.576   1.962 -0.3810  0.1522 -0.5158
   69phy    C34 1839   3.684   3.487   1.858 -0.0874 -0.1196  0.0268
   69phy    C32 1840   3.513   3.659   1.892 -0.1834  0.2453  0.1093
   69phy    C31 1841   3.446   3.763   1.977 -0.4074 -0.0621 -0.1033
   69phy    C30 1842   3.334   3.829   1.896 -0.0671  0.6985  0.0196
   69phy    C28 1843   3.245   3.932   1.966 -0.2293  0.4527 -0.1548
   69phy    C29 1844   3.298   4.076   1.989 -0.1032  0.0643 -0.0485
   69phy    C27 1845   3.122   3.948   1.872  0.5365 -0.0732  0.0996
   69phy    C26 1846   2.981   3.951   1.941 -0.0025  0.1379  0.2563
   69phy    C25 1847   2.871   3.976   1.839  0.4738 -0.1765  0.0851
   69phy    C23 1848   2.729   3.974   1.894  0.0712 -0.4048 -0.2176
   69phy    C24 1849   2.656   4.099   1.835  0.1882  0.5132 -0.3888
   69phy    C22 1850   2.649   3.842   1.888 -0.4485  0.0780  0.2348
   69phy    C21 1851   2.548   3.814   1.994  0.3501 -0.3068 -0.3726
   69phy    C20 1852   2.501   3.670   1.981  0.7358  0.1388  0.0718
   69phy    C18 1853   2.411   3.601   2.095 -0.1575 -0.2506 -0.0323
   69phy    O01 1854   2.283   3.664   2.122  0.1016 -0.9469 -0.3189
   69phy    H01 1855   2.283   3.748   2.081 -1.2508 -0.4912  0.5792
   69phy    C19 1856   2.372   3.474   2.022 -0.0053  0.3851 -0.4647
   69phy    C13 1857   2.512   3.561   2.224  0.6789  0.0039 -0.3121
   69phy     H3 1858   2.615   3.546   2.183  0.5896  0.6344 -0.7868
   69phy    O33 1859   2.490   3.437   2.296 -0.1832 -0.0746  0.5721
   69phy    H1B 1860   2.403   3.434   2.331 -0.3808 -1.0669  0.0351
   69phy    C12 1861   2.524   3.675   2.334  0.0159 -0.1084 -0.0388
   69phy    O11 1862   2.414   3.697   2.418 -0.4605 -0.1295  0.0205
   69phy    H1A 1863   2.400   3.618   2.467 -0.4500 -0.2430 -0.1581
   70phy    C35 1864   0.672   0.292   1.458  0.5096  0.5653 -0.3246
   70phy    C33 1865   0.810   0.246   1.505 -0.0172  0.0381  0.1394
   70phy    C34 1866   0.794   0.169   1.635 -0.3846  0.1986 -0.0908
   70phy    C32 1867   0.881   0.152   1.404  0.0392 -0.3149  0.0611
   70phy    C31 1868   1.014   0.216   1.363 -0.5510 -0.4426 -0.1040
   70phy    C30 1869   1.099   0.131   1.268  0.0488  0.1159  0.0026
   70phy    C28 1870   1.246   0.175   1.238  0.3971 -0.3164  0.1421
   70phy    C29 1871   1.348   0.141   1.344 -0.7402 -0.2293  0.6144
   70phy    C27 1872   1.291   0.099   1.112 -0.6473 -0.0203  0.4039
   70phy    C26 1873   1.359   0.182   1.008 -0.1418  0.0046  0.4081
   70phy    C25 1874   1.400   0.112   0.878 -0.2372 -0.0152 -0.0857
   70phy    C23 1875   1.465   0.199   0.770  0.5777 -0.1177  0.3891
   70phy    C24 1876   1.614   0.216   0.787  0.1269  0.0992 -0.3249
   70phy    C22 1877   1.428   0.128   0.638 -0.0319  0.3837 -0.2758
   70phy    C21 1878   1.349   0.215   0.537  0.0953  0.3263  0.0807
   70phy    C20 1879   1.350   0.158   0.392 -0.0687 -0.1852 -0.0660
   70phy    C18 1880   1.281   0.231   0.274 -0.3385 -0.0554  0.2294
   70phy    O01 1881   1.145   0.262   0.304 -0.1639  0.0672  0.2317
   70phy    H01 1882   1.098   0.288   0.227  0.7005  0.1925 -0.2628
   70phy    C19 1883   1.288   0.120   0.166  0.2590  0.2690  0.0385
   70phy    C13 1884   1.359   0.372   0.235  0.3456  0.4589 -0.3233
   70phy     H3 1885   1.324   0.441   0.316 -1.4138 -0.6355 -0.1022
   70phy    O33 1886   1.503   0.388   0.262 -0.0205 -0.1458 -0.1806
   70phy    H1B 1887   1.551   0.331   0.205 -0.9100 -0.1110 -0.9849
   70phy    C12 1888   1.303   0.476   0.130  0.6615 -0.0615 -0.5496
   70phy    O11 1889   1.381   0.487   0.014 -0.0719 -1.1047  0.0273
   70phy    H1A 1890   1.339   0.546  -0.046 -0.9619 -0.2574  1.4146
   71phy    C35 1891   0.935   0.911   1.530  0.3445  0.1213  0.5356
   71phy    C33 1892   1.055   0.829   1.591  0.1045 -0.6981 -0.1397
   71phy    C34 1893   1.012   0.733   1.699  0.1837  0.0876  0.7456
   71phy    C32 1894   1.115   0.745   1.476  0.3393 -0.1960 -0.0793
   71phy    C31 1895   1.265   0.719   1.485  0.1658  0.3741 -0.1230
   71phy    C30 1896   1.315   0.614   1.383  0.8162 -0.2398  0.5418
   71phy    C28 1897   1.465   0.579   1.396  0.2494  0.1864 -0.2318
   71phy    C29 1898   1.490   0.479   1.509  0.2707  0.0283 -0.3022
   71phy    C27 1899   1.511   0.535   1.258  0.4938 -0.1122  0.2438
   71phy    C26 1900   1.650   0.585   1.219  0.0454 -0.0907  0.2646
   71phy    C25 1901   1.696   0.532   1.080 -0.4101 -0.1355  0.1053
   71phy    C23 1902   1.836   0.572   1.042 -0.5349 -0.0987  0.5430
   71phy    C24 1903   1.944   0.487   1.111  0.3459  0.0526  0.0424
   71phy    C22 1904   1.861   0.571   0.886 -0.1973 -0.0596  0.4029
   71phy    C21 1905   1.930   0.693   0.828 -0.3225 -0.4008 -0.2657
   71phy    C20 1906   2.007   0.666   0.698 -0.0144  0.0716 -0.3014
   71phy    C18 1907   2.093   0.780   0.635 -0.1583 -0.4878 -0.2117
   71phy    O01 1908   2.012   0.901   0.626 -0.0751 -0.0213  0.1645
   71phy    H01 1909   1.923   0.877   0.609 -0.1286  0.7518 -0.7293
   71phy    C19 1910   2.129   0.727   0.492 -0.1014  0.4863 -0.0190
   71phy    C13 1911   2.230   0.817   0.716 -0.2411  0.4748 -0.3162
   71phy     H3 1912   2.195   0.851   0.817  1.1222 -2.4309  1.2965
   71phy    O33 1913   2.306   0.704   0.772  0.0952 -0.1226  0.3191
   71phy    H1B 1914   2.366   0.675   0.706  0.8461  0.7529  0.5972
   71phy    C12 1915   2.314   0.948   0.699  0.2057 -0.1737 -0.0251
   71phy    O11 1916   2.450   0.936   0.656  0.1893 -0.1785  0.4739
   71phy    H1A 1917   2.502   0.906   0.728  0.0264  2.1064  1.6434
   72phy    C35 1918   3.099   2.055   0.782 -0.2178 -0.6907 -0.0208
   72phy    C33 1919   3.155   2.004   0.920  0.4420 -0.1692  0.0688
   72phy    C34 1920   3.254   2.109   0.970 -0.2749  0.2244  0.0047
   72phy    C32 1921   3.048   1.960   1.022 -0.1104  0.0728 -0.4896
   72phy    C31 1922   2.991   1.819   1.002 -0.0093  0.2891 -0.8606
   72phy    C30 1923   2.876   1.782   1.093 -0.4304  0.0978 -0.0447
   72phy    C28 1924   2.832   1.639   1.078  0.2706  0.4265 -0.4031
   72phy    C29 1925   2.828   1.569   1.211 -0.2140 -0.4510  0.4602
   72phy    C27 1926   2.701   1.623   0.997  0.1984 -0.6138  0.0145
   72phy    C26 1927   2.677   1.491   0.918  0.3876  0.3511  0.1553
   72phy    C25 1928   2.529   1.492   0.876  0.7604  0.3855 -0.1706
   72phy    C23 1929   2.480   1.375   0.790  0.0371 -0.1276 -0.4643
   72phy    C24 1930   2.359   1.308   0.848  0.1517 -0.5828  0.1604
   72phy    C22 1931   2.456   1.422   0.646  0.5563 -0.6065  0.1878
   72phy    C21 1932   2.468   1.317   0.538 -0.1482  0.4720  0.0552
   72phy    C20 1933   2.432   1.370   0.397  0.8012 -0.5954  0.7371
   72phy    C18 1934   2.381   1.276   0.282 -0.4134 -0.1926 -0.2264
   72phy    O01 1935   2.481   1.179   0.246 -0.0053 -0.0774  0.2023
   72phy    H01 1936   2.495   1.116   0.314 -1.2220 -0.0324  0.5285
   72phy    C19 1937   2.377   1.374   0.159  0.3868 -0.0946 -0.3759
   72phy    C13 1938   2.236   1.211   0.311  0.3907  0.1774 -0.5701
   72phy     H3 1939   2.253   1.140   0.395 -0.2549  1.2902  0.5313
   72phy    O33 1940   2.136   1.291   0.378  0.1727 -0.5768  0.1298
   72phy    H1B 1941   2.099   1.235   0.443 -1.8581 -0.6268 -0.9647
   72phy    C12 1942   2.168   1.094   0.227  0.2822  0.5285 -0.4354
   72phy    O11 1943   2.067   1.019   0.282 -0.0664 -0.3573  0.1793
   72phy    H1A 1944   2.025   0.980   0.209  2.0259  0.4455 -1.5735
   73phy    C35 1945   3.273   1.419   0.798 -0.2477 -0.1690 -0.4775
   73phy    C33 1946   3.323   1.502   0.921  0.0291  0.1388 -0.4380
   73phy    C34 1947   3.320   1.419   1.044  0.2718 -0.0795  0.2143
   73phy    C32 1948   3.465   1.561   0.903 -0.3825 -0.3950 -0.1639
   73phy    C31 1949   3.453   1.699   0.844  0.0718 -0.3799  0.1983
   73phy    C30 1950   3.596   1.746   0.800  0.0059  0.3225 -0.2376
   73phy    C28 1951   3.606   1.899   0.776  0.1780 -0.0719 -0.2600
   73phy    C29 1952   3.752   1.931   0.808  0.0416  0.1991  0.2735
   73phy    C27 1953   3.574   1.940   0.630  0.1546 -0.1599  0.6843
   73phy    C26 1954   3.470   2.052   0.621 -0.3225 -0.0440 -0.5007
   73phy    C25 1955   3.440   2.085   0.476  0.5828 -0.0553 -0.4230
   73phy    C23 1956   3.316   2.177   0.457  0.2054  0.2996 -0.0709
   73phy    C24 1957   3.355   2.325   0.414  0.1491  0.8193  0.3017
   73phy    C22 1958   3.224   2.116   0.352  0.3843 -0.3955 -0.0429
   73phy    C21 1959   3.072   2.153   0.359  0.0516  0.1829 -0.0771
   73phy    C20 1960   2.993   2.105   0.234  0.2766  0.1160  0.1729
   73phy    C18 1961   2.836   2.116   0.234 -0.5679 -0.4032 -0.1595
   73phy    O01 1962   2.783   2.076   0.364  0.3551  0.2522  0.0084
   73phy    H01 1963   2.791   1.982   0.368  0.3922  0.2534 -0.0235
   73phy    C19 1964   2.799   2.014   0.128 -0.2127 -0.3125  0.3257
   73phy    C13 1965   2.792   2.271   0.202  0.1610  0.0597 -0.5434
   73phy     H3 1966   2.822   2.326   0.295 -0.5851  0.6576 -0.6415
   73phy    O33 1967   2.862   2.352   0.109  0.4701  0.5015  0.0488
   73phy    H1B 1968   2.811   2.373   0.033 -0.9185 -0.2636  0.7135
   73phy    C12 1969   2.644   2.316   0.227 -0.5654 -0.3504 -0.3586
   73phy    O11 1970   2.548   2.297   0.126  0.2674  0.1880 -0.4521
   73phy    H1A 1971   2.497   2.375   0.120  1.4596  0.8776 -2.1193
   74phy    C35 1972   3.828   2.512   0.069 -0.2807  0.1455  0.0558
   74phy    C33 1973   3.744   2.387   0.103 -0.6446 -0.2486  0.2014
   74phy    C34 1974   3.659   2.411   0.223  0.3104  0.4554 -0.2369
   74phy    C32 1975   3.660   2.351  -0.017  0.1287 -0.0317  0.2362
   74phy    C31 1976   3.671   2.205  -0.049 -0.4069 -0.2510  0.4585
   74phy    C30 1977   3.588   2.151  -0.166  0.0401  0.0428 -0.5554
   74phy    C28 1978   3.563   1.996  -0.157 -0.1485  0.2117  0.2497
   74phy    C29 1979   3.420   1.971  -0.213 -0.1525  0.1665 -0.2153
   74phy    C27 1980   3.673   1.907  -0.220  0.2215 -0.1086 -0.2044
   74phy    C26 1981   3.723   1.807  -0.115 -0.5764  0.0784  0.0695
   74phy    C25 1982   3.839   1.713  -0.156  0.2416  0.1448 -0.0503
   74phy    C23 1983   3.850   1.568  -0.098  0.0903 -0.4502 -0.4638
   74phy    C24 1984   3.737   1.478  -0.154 -0.3543 -0.3427  0.1050
   74phy    C22 1985   3.977   1.506  -0.151  0.1314  0.2418  0.2945
   74phy    C21 1986   4.064   1.455  -0.036  0.1047  0.2025  0.2166
   74phy    C20 1987   4.194   1.391  -0.089 -0.2032 -0.2104  0.2722
   74phy    C18 1988   4.312   1.364   0.014 -0.5471  0.2279  0.6118
   74phy    O01 1989   4.357   1.493   0.066  0.5859 -0.2623  0.3539
   74phy    H01 1990   4.352   1.559  -0.000 -1.5870  0.5201  1.2231
   74phy    C19 1991   4.426   1.325  -0.081 -0.3236 -0.2277  0.1975
   74phy    C13 1992   4.278   1.249   0.126 -0.3311  0.1271  0.4921
   74phy     H3 1993   4.178   1.282   0.165 -0.6010  0.2196 -0.2653
   74phy    O33 1994   4.235   1.119   0.074  0.0544  0.4995 -0.3365
   74phy    H1B 1995   4.146   1.100   0.099  0.3723  0.6292  0.9475
   74phy    C12 1996   4.344   1.242   0.272 -0.0955 -0.2224 -0.1003
   74phy    O11 1997   4.477   1.194   0.283  0.4924 -0.2045 -0.2224
   74phy    H1A 1998   4.481   1.113   0.330 -0.6763  0.4445  1.0577
   75phy    C35 1999   0.657   1.344   1.006 -0.3290  0.1606 -0.0857
   75phy    C33 2000   0.543   1.332   0.905  0.1831 -0.0916 -0.1439
   75phy    C34 2001   0.567   1.216   0.809  0.5938 -0.1751 -0.2602
   75phy    C32 2002   0.411   1.334   0.983 -0.1535  0.4472 -0.0455
   75phy    C31 2003   0.284   1.381   0.913 -0.2089  0.0559  0.5326
   75phy    C30 2004   0.171   1.388   1.016 -0.5985 -0.1454 -0.8685
   75phy    C28 2005   0.036   1.432   0.961  0.2201 -0.2448 -0.0576
   75phy    C29 2006  -0.081   1.366   1.037  0.1999 -0.0591 -0.0901
   75phy    C27 2007   0.033   1.587   0.946  0.1604  0.0038 -0.2469
   75phy    C26 2008  -0.005   1.633   0.805 -0.7753  0.2774  0.4835
   75phy    C25 2009  -0.054   1.780   0.789  0.7186 -0.6075  0.4717
   75phy    C23 2010  -0.108   1.814   0.647  0.2913 -0.1269  0.5583
   75phy    C24 2011  -0.238   1.903   0.648 -0.3795  0.4245 -0.0986
   75phy    C22 2012   0.003   1.879   0.555 -0.3137 -0.5689 -0.5422
   75phy    C21 2013  -0.023   1.869   0.407 -0.1683 -0.5495  0.4064
   75phy    C20 2014   0.082   1.936   0.309 -0.1275 -0.3557  0.2523
   75phy    C18 2015   0.060   1.934   0.154  0.1096  0.1763 -0.0788
   75phy    O01 2016   0.041   1.792   0.116 -0.0174 -0.1742  0.4532
   75phy    H01 2017   0.099   1.740   0.167  0.0877 -0.6372 -0.1213
   75phy    C19 2018   0.204   1.963   0.111  0.0838  0.2314 -0.2860
   75phy    C13 2019  -0.056   2.030   0.090  0.2873  0.3911  0.4927
   75phy     H3 2020  -0.151   1.985   0.128  0.8431 -0.8145  0.5044
   75phy    O33 2021  -0.070   2.159   0.153  0.2175 -0.0779  0.4739
   75phy    H1B 2022  -0.135   2.214   0.115  0.8353  1.6134  1.7599
   75phy    C12 2023  -0.112   2.013  -0.053 -0.1889  0.2331 -0.1401
   75phy    O11 2024  -0.050   2.084  -0.152 -0.1171 -0.2837  0.1194
   75phy    H1A 2025   0.042   2.081  -0.136 -0.0829  0.7572  0.1630
   76phy    C35 2026   3.700   1.497   2.145 -0.1860  0.1374  0.2386
   76phy    C33 2027   3.622   1.504   2.013 -0.1131 -0.2270  0.2166
   76phy    C34 2028   3.500   1.409   2.024 -0.1974 -0.2350 -0.1254
   76phy    C32 2029   3.580   1.650   1.982  0.6217  0.1981 -0.0489
   76phy    C31 2030   3.674   1.714   1.881  0.0201 -0.3968  0.5304
   76phy    C30 2031   3.641   1.860   1.865  0.2621 -0.1778 -0.9339
   76phy    C28 2032   3.732   1.950   1.781 -0.1421  0.2027  0.3971
   76phy    C29 2033   3.714   1.941   1.627 -0.0016 -0.2324 -0.0383
   76phy    C27 2034   3.715   2.094   1.830  0.5730 -0.1581 -0.0300
   76phy    C26 2035   3.843   2.155   1.888 -0.3521  0.3529 -0.3162
   76phy    C25 2036   3.816   2.287   1.956 -0.0660 -0.2997 -0.5474
   76phy    C23 2037   3.930   2.368   2.022  0.4099  0.2094  0.2139
   76phy    C24 2038   3.995   2.467   1.925 -0.3526 -0.2260  0.7308
   76phy    C22 2039   3.871   2.449   2.141  0.3218 -0.5643 -0.1217
   76phy    C21 2040   3.949   2.419   2.274  0.1397 -0.6712  0.4192
   76phy    C20 2041   3.895   2.506   2.392  0.0029 -0.1325 -0.2203
   76phy    C18 2042   3.959   2.468   2.534 -0.0948 -0.0519 -0.5061
   76phy    O01 2043   4.101   2.443   2.524 -0.3031 -0.1794 -0.0734
   76phy    H01 2044   4.142   2.509   2.472  0.1431 -1.2087 -1.0717
   76phy    C19 2045   3.940   2.605   2.613 -0.2679 -0.2528 -0.1686
   76phy    C13 2046   3.883   2.337   2.598  0.4478  0.1796  0.4262
   76phy     H3 2047   3.856   2.266   2.515 -0.9658  1.5891 -0.3803
   76phy    O33 2048   3.748   2.368   2.638  0.1800  0.1567 -0.1344
   76phy    H1B 2049   3.705   2.416   2.570 -3.4356 -1.7848  0.5673
   76phy    C12 2050   3.954   2.263   2.718  0.3910  0.2164  0.2835
   76phy    O11 2051   3.940   2.316   2.842  0.1132 -0.3704  0.0044
   76phy    H1A 2052   3.849   2.305   2.862  0.6165 -1.0018  2.1721
   77phy    C35 2053   4.190   0.899   1.593 -0.2831  0.0794 -0.7093
   77phy    C33 2054   4.124   0.761   1.580 -0.3052  0.6016  0.3147
   77phy    C34 2055   4.229   0.667   1.523 -0.0495  0.7352  0.2355
   77phy    C32 2056   4.033   0.712   1.692  0.0952  0.1029  0.4158
   77phy    C31 2057   3.915   0.619   1.647 -0.4971 -0.0156  0.2129
   77phy    C30 2058   3.832   0.552   1.762 -0.0440  0.0965 -0.2820
   77phy    C28 2059   3.712   0.470   1.707  0.6551 -0.5073  0.3541
   77phy    C29 2060   3.710   0.325   1.762  0.2310  0.2099 -0.3192
   77phy    C27 2061   3.576   0.544   1.728  0.3040 -0.1529 -0.1249
   77phy    C26 2062   3.483   0.534   1.607 -0.3965  0.5120  0.0189
   77phy    C25 2063   3.339   0.585   1.624  0.2565 -0.0389 -0.2917
   77phy    C23 2064   3.252   0.589   1.502  0.5701  0.4157  0.5151
   77phy    C24 2065   3.111   0.563   1.553  0.5834  0.2867 -0.2782
   77phy    C22 2066   3.256   0.717   1.426  0.6582  0.3795  0.1064
   77phy    C21 2067   3.305   0.706   1.283  0.3940  0.2324  0.0321
   77phy    C20 2068   3.289   0.840   1.201  0.0938  0.1602  0.2963
   77phy    C18 2069   3.338   0.846   1.054  0.6314 -0.0317 -0.7370
   77phy    O01 2070   3.469   0.787   1.041 -0.0518  0.4617  0.4090
   77phy    H01 2071   3.512   0.777   1.124  0.5232  1.7879  0.3115
   77phy    C19 2072   3.357   1.000   1.028 -0.7570  0.3474 -0.0160
   77phy    C13 2073   3.233   0.784   0.947 -0.4636  0.4339 -0.6283
   77phy     H3 2074   3.226   0.680   0.988  0.8746  0.0612 -1.2590
   77phy    O33 2075   3.099   0.817   0.959  0.3103  0.0807  0.0954
   77phy    H1B 2076   3.090   0.877   0.888 -0.3989 -1.1352 -0.8831
   77phy    C12 2077   3.274   0.710   0.814 -0.2381  0.2597  0.2352
   77phy    O11 2078   3.414   0.671   0.807  0.1266  0.1946  0.4756
   77phy    H1A 2079   3.460   0.705   0.881  2.5792  1.7630 -1.6094
   78phy    C35 2080   4.030   0.237   1.120  0.1638  0.3795 -0.1117
   78phy    C33 2081   4.008   0.382   1.162  0.5236  0.1296 -0.1356
   78phy    C34 2082   3.974   0.388   1.310 -0.4265  0.1739  0.1734
   78phy    C32 2083   4.138   0.462   1.133 -0.1176 -0.0781 -0.3138
   78phy    C31 2084   4.120   0.608   1.111  0.2637 -0.6667 -0.1219
   78phy    C30 2085   4.261   0.670   1.099 -0.5257  0.0387  0.5199
   78phy    C28 2086   4.256   0.823   1.090  0.3323  0.1261 -0.2004
   78phy    C29 2087   4.342   0.900   1.189 -0.0475 -0.7801  0.1920
   78phy    C27 2088   4.290   0.874   0.943 -0.0904 -0.2619 -0.0056
   78phy    C26 2089   4.181   0.962   0.881 -0.0739 -0.2241  0.0511
   78phy    C25 2090   4.201   0.946   0.729 -0.1658  0.0538  0.0678
   78phy    C23 2091   4.100   1.018   0.634 -0.0781 -0.0717 -0.6188
   78phy    C24 2092   4.107   1.176   0.616  0.0026  0.0441 -0.5356
   78phy    C22 2093   4.118   0.950   0.497 -0.0128 -0.1180  0.4322
   78phy    C21 2094   3.995   0.944   0.399 -0.4062  0.0791 -0.0315
   78phy    C20 2095   4.034   0.882   0.265 -0.0360 -0.2899  0.4075
   78phy    C18 2096   3.931   0.861   0.145 -0.9258  0.5389 -0.3554
   78phy    O01 2097   3.838   0.763   0.183 -0.0944 -0.1759  0.4513
   78phy    H01 2098   3.753   0.785   0.151 -0.6149 -1.6690  0.7240
   78phy    C19 2099   4.016   0.786   0.037 -0.3533 -0.4268  0.4746
   78phy    C13 2100   3.867   0.999   0.092  0.2482 -0.2703  0.8694
   78phy     H3 2101   3.818   1.046   0.181  0.4012  1.0350  0.2966
   78phy    O33 2102   3.949   1.110   0.058  0.0836  0.4643  0.1215
   78phy    H1B 2103   3.958   1.113  -0.035 -0.9627 -0.4914 -0.0365
   78phy    C12 2104   3.726   1.000   0.019  0.0437  0.3458 -0.2440
   78phy    O11 2105   3.652   0.883   0.051  0.0965 -1.0554  0.1924
   78phy    H1A 2106   3.565   0.896   0.019 -0.7888 -1.7563  2.1529
   79phy    C35 2107   2.102   0.131   1.384 -0.0238 -0.4719  0.8697
   79phy    C33 2108   2.201   0.203   1.465  0.0378 -0.3412 -0.1448
   79phy    C34 2109   2.130   0.244   1.592  0.1644  0.0465 -0.3946
   79phy    C32 2110   2.332   0.122   1.480 -0.2895 -0.1473 -0.3354
   79phy    C31 2111   2.456   0.204   1.518 -0.8050  0.0082 -0.2914
   79phy    C30 2112   2.589   0.119   1.520  0.0279  0.1695 -0.3629
   79phy    C28 2113   2.718   0.202   1.546  0.7159  0.6165 -0.0325
   79phy    C29 2114   2.786   0.146   1.664 -0.7528  0.0497  0.5222
   79phy    C27 2115   2.811   0.206   1.425 -0.4977  1.0864 -0.2678
   79phy    C26 2116   2.788   0.303   1.314  0.0316 -0.1606  0.1836
   79phy    C25 2117   2.908   0.289   1.216  0.8620 -0.0788  0.5708
   79phy    C23 2118   2.924   0.392   1.097 -0.0379 -0.2362 -0.0954
   79phy    C24 2119   2.992   0.525   1.146  0.8870 -0.3068  0.0562
   79phy    C22 2120   3.017   0.319   0.995  0.3243  0.3113 -1.0817
   79phy    C21 2121   2.990   0.344   0.850 -0.0248  0.2697 -0.5768
   79phy    C20 2122   3.066   0.244   0.764 -0.1220  0.2666  0.1142
   79phy    C18 2123   3.049   0.246   0.606  0.3798 -0.0248 -0.4618
   79phy    O01 2124   2.912   0.277   0.569 -0.1506 -0.1901  0.0086
   79phy    H01 2125   2.889   0.358   0.612 -1.0244 -0.0507 -0.6929
   79phy    C19 2126   3.077   0.101   0.566 -0.2227  1.1368  0.5259
   79phy    C13 2127   3.157   0.345   0.547  0.0975 -0.2996  0.4145
   79phy     H3 2128   3.131   0.444   0.593  0.2560 -0.6979  1.3729
   79phy    O33 2129   3.290   0.337   0.596 -0.5112  0.0521  0.1192
   79phy    H1B 2130   3.325   0.250   0.606  1.1270  0.4592 -1.5761
   79phy    C12 2131   3.150   0.404   0.399  0.2859  0.2741 -0.2140
   79phy    O11 2132   3.200   0.318   0.297  0.6238  0.2716  0.0157
   79phy    H1A 2133   3.292   0.320   0.317  0.1423  1.1610  2.4563
   80phy    C35 2134   3.739   0.677   1.336 -0.0051  0.3653  0.3758
   80phy    C33 2135   3.695   0.820   1.350  0.1071 -0.7827  0.2598
   80phy    C34 2136   3.666   0.851   1.492 -0.4252 -0.3208  0.6418
   80phy    C32 2137   3.798   0.920   1.289 -0.0737 -0.3610 -0.1193
   80phy    C31 2138   3.735   1.033   1.209 -0.0683 -0.3165  0.0915
   80phy    C30 2139   3.838   1.135   1.161  0.3940  0.0697 -0.8023
   80phy    C28 2140   3.784   1.229   1.059 -0.4544 -0.4129 -0.3179
   80phy    C29 2141   3.845   1.369   1.086  0.3310 -0.2718  0.2037
   80phy    C27 2142   3.815   1.192   0.908 -0.1811 -0.3670  0.5859
   80phy    C26 2143   3.692   1.204   0.822  0.4441 -0.1412  0.3308
   80phy    C25 2144   3.712   1.158   0.676 -0.1930  0.6321 -0.3002
   80phy    C23 2145   3.582   1.139   0.599  0.2079 -0.0236 -0.2095
   80phy    C24 2146   3.524   1.270   0.544 -0.1305  0.5592 -0.2186
   80phy    C22 2147   3.606   1.038   0.487 -0.1578  0.1650 -0.1236
   80phy    C21 2148   3.491   0.942   0.447 -0.1666 -0.2251 -0.0923
   80phy    C20 2149   3.534   0.834   0.346 -0.0649  0.2940  0.2860
   80phy    C18 2150   3.426   0.731   0.280  0.2773  0.2546 -0.5957
   80phy    O01 2151   3.348   0.678   0.390  0.3557  0.2958  0.1523
   80phy    H01 2152   3.407   0.631   0.446  2.6911  0.8024 -1.7240
   80phy    C19 2153   3.501   0.612   0.211  0.1550  0.4897 -0.1203
   80phy    C13 2154   3.330   0.807   0.177 -0.5997 -0.5502  0.2965
   80phy     H3 2155   3.291   0.895   0.234  0.2007 -0.4195  0.6453
   80phy    O33 2156   3.393   0.876   0.069 -0.1110  0.0593  0.4803
   80phy    H1B 2157   3.373   0.826  -0.007 -1.4042  0.5862  0.4503
   80phy    C12 2158   3.183   0.765   0.146  0.3849 -0.2257 -0.2936
   80phy    O11 2159   3.175   0.690   0.031  0.1041 -0.3706  0.1651
   80phy    H1A 2160   3.085   0.668   0.017 -0.2433  1.3954 -0.6405
   81phy    C35 2161   4.112   1.674   0.977 -0.0199 -0.1954 -0.2478
   81phy    C33 2162   4.119   1.602   0.844  0.3808 -0.1976 -0.1623
   81phy    C34 2163   4.195   1.478   0.864  0.2691 -0.4137 -0.4884
   81phy    C32 2164   3.980   1.582   0.781 -0.2377  0.2544 -0.4231
   81phy    C31 2165   3.981   1.607   0.626 -0.0561  0.5298 -0.4875
   81phy    C30 2166   3.850   1.549   0.567 -0.0898  0.2197  0.2320
   81phy    C28 2167   3.827   1.575   0.418  0.2738  0.6130  0.2469
   81phy    C29 2168   3.897   1.472   0.319  0.0912  0.7023 -0.3952
   81phy    C27 2169   3.682   1.556   0.382  0.2805 -0.5881 -0.4742
   81phy    C26 2170   3.593   1.679   0.357  0.0824 -0.4059  0.0225
   81phy    C25 2171   3.456   1.628   0.313 -0.1116 -0.3666  0.2397
   81phy    C23 2172   3.355   1.734   0.255 -0.1727 -0.1770 -0.3800
   81phy    C24 2173   3.382   1.750   0.102  0.0538  0.0082 -0.2194
   81phy    C22 2174   3.216   1.677   0.278  0.8471  0.0272 -0.2587
   81phy    C21 2175   3.148   1.712   0.412  0.1035  0.4987  0.0975
   81phy    C20 2176   3.014   1.635   0.441  0.5320  0.2009  0.0102
   81phy    C18 2177   2.925   1.681   0.561 -0.1502 -0.2304 -0.2382
   81phy    O01 2178   3.002   1.697   0.678 -0.4243 -0.3157 -0.2390
   81phy    H01 2179   3.066   1.630   0.683  0.8884  0.9055  0.0495
   81phy    C19 2180   2.839   1.553   0.584 -0.2960 -0.2285 -0.1585
   81phy    C13 2181   2.846   1.819   0.535 -0.5396 -0.3252 -0.1887
   81phy     H3 2182   2.927   1.894   0.521 -0.5944 -0.5296 -1.7395
   81phy    O33 2183   2.782   1.838   0.407 -0.1596  0.0344 -0.4753
   81phy    H1B 2184   2.700   1.797   0.392 -2.0306  2.6093  1.7118
   81phy    C12 2185   2.781   1.913   0.642 -0.2669 -0.8066 -0.0228
   81phy    O11 2186   2.650   1.889   0.682 -0.0576 -0.0266 -0.0412
   81phy    H1A 2187   2.625   1.959   0.740  0.4239  0.9276 -0.9435
   82phy    C35 2188   3.391   1.769   1.255  0.0922 -0.3058 -0.3439
   82phy    C33 2189   3.369   1.689   1.379  0.2933 -0.0632  0.6547
   82phy    C34 2190   3.485   1.718   1.479 -0.0128 -0.3712  0.0035
   82phy    C32 2191   3.231   1.702   1.445  0.1246 -0.1193  0.4110
   82phy    C31 2192   3.181   1.564   1.491  0.3594  0.2242 -0.0986
   82phy    C30 2193   3.045   1.566   1.561 -0.1419 -0.5730 -0.0137
   82phy    C28 2194   3.002   1.430   1.619  0.0205 -0.1076 -0.2940
   82phy    C29 2195   2.916   1.451   1.741 -0.0480 -0.6400  0.1964
   82phy    C27 2196   2.911   1.346   1.525 -0.0131 -0.5257 -0.2333
   82phy    C26 2197   2.989   1.245   1.441  0.4089 -0.3495 -0.1500
   82phy    C25 2198   2.886   1.161   1.360 -0.2768 -0.2783 -0.4923
   82phy    C23 2199   2.945   1.050   1.276 -0.3941  0.5452  0.4859
   82phy    C24 2200   2.921   0.916   1.336 -0.3679  0.8789  0.4959
   82phy    C22 2201   2.871   1.042   1.141  0.0936  0.0668  0.2613
   82phy    C21 2202   2.930   1.116   1.022 -0.1970  0.0697 -0.5005
   82phy    C20 2203   2.851   1.077   0.899 -0.0637  0.6136  0.1106
   82phy    C18 2204   2.890   1.137   0.751 -0.4588 -0.3628 -0.3930
   82phy    O01 2205   2.887   1.280   0.755  0.3821  0.2253  0.3355
   82phy    H01 2206   2.817   1.312   0.808  1.0929  0.6706  1.0389
   82phy    C19 2207   2.773   1.089   0.667  0.5669 -0.5144  0.0648
   82phy    C13 2208   3.034   1.084   0.704 -0.1207 -0.5969 -0.3383
   82phy     H3 2209   3.103   1.124   0.783 -0.6744 -1.4008  0.5683
   82phy    O33 2210   3.073   0.950   0.721 -0.2067 -0.0889 -0.3605
   82phy    H1B 2211   3.075   0.895   0.645 -0.8914 -1.4793  0.5676
   82phy    C12 2212   3.112   1.154   0.582  0.1709  0.2533  0.4906
   82phy    O11 2213   3.118   1.076   0.465  0.2053  0.0466 -0.1801
   82phy    H1A 2214   3.165   0.997   0.483  0.9368  0.2453 -1.1244
   83phy    C35 2215   4.661   1.575   2.109 -0.2995  0.6040 -0.0553
   83phy    C33 2216   4.665   1.709   2.184 -0.2545  0.4534  0.2446
   83phy    C34 2217   4.806   1.768   2.183  0.0960  0.3933  0.0392
   83phy    C32 2218   4.556   1.806   2.135 -0.1479  0.2832  0.3982
   83phy    C31 2219   4.465   1.858   2.241  0.1515 -0.0618  0.1486
   83phy    C30 2220   4.356   1.952   2.184  0.1996  0.3046 -0.0427
   83phy    C28 2221   4.252   2.004   2.284 -0.2130  0.5131 -0.1475
   83phy    C29 2222   4.218   2.149   2.245 -0.0777  0.0223  0.2270
   83phy    C27 2223   4.122   1.923   2.275  0.5038 -0.1764 -0.0022
   83phy    C26 2224   4.093   1.810   2.377 -0.2424  0.2557 -0.7676
   83phy    C25 2225   3.947   1.758   2.375 -0.4764 -0.3564 -0.0003
   83phy    C23 2226   3.905   1.656   2.487  0.3554 -0.1531  0.2315
   83phy    C24 2227   3.758   1.672   2.527 -0.0035  0.0707 -0.2532
   83phy    C22 2228   3.931   1.513   2.438 -0.3422  0.1021 -0.5716
   83phy    C21 2229   3.959   1.402   2.539 -0.0964 -0.2750  0.1050
   83phy    C20 2230   4.002   1.274   2.464 -0.5035  0.4498  0.3223
   83phy    C18 2231   4.004   1.136   2.537  0.0046  0.4804 -0.3023
   83phy    O01 2232   3.874   1.118   2.600  0.4413 -0.4752 -0.5892
   83phy    H01 2233   3.800   1.150   2.553 -0.5257 -0.4516  0.8858
   83phy    C19 2234   4.006   1.047   2.414  0.2088 -0.3160 -0.2432
   83phy    C13 2235   4.129   1.129   2.639 -0.0509 -0.0440 -0.4544
   83phy     H3 2236   4.144   1.230   2.685  2.5181 -0.1765 -0.8410
   83phy    O33 2237   4.250   1.120   2.567 -0.4202  0.0287 -0.4997
   83phy    H1B 2238   4.310   1.060   2.608 -0.0383  1.3681  1.0218
   83phy    C12 2239   4.116   1.041   2.772  0.7565 -0.4220  0.0971
   83phy    O11 2240   3.995   1.069   2.843  0.3683  0.2945  0.3267
   83phy    H1A 2241   3.931   1.076   2.774  0.1872  0.2682  0.4916
   84phy    C35 2242   3.836   1.762   1.270 -0.0536  0.2310 -0.1945
   84phy    C33 2243   3.884   1.888   1.203  0.2252 -0.5466  0.2336
   84phy    C34 2244   3.761   1.973   1.173  0.6512  0.2433 -0.2262
   84phy    C32 2245   3.984   1.966   1.281  0.4360  1.0135 -0.0105
   84phy    C31 2246   4.107   2.001   1.193 -0.7448 -0.1840 -0.2656
   84phy    C30 2247   4.218   2.073   1.272  0.2766 -0.2310 -0.3219
   84phy    C28 2248   4.354   2.095   1.201 -0.1082  0.6757 -0.2475
   84phy    C29 2249   4.422   2.227   1.241  0.0046 -0.5377 -0.0102
   84phy    C27 2250   4.445   1.971   1.222 -0.4751 -0.1106  0.2810
   84phy    C26 2251   4.535   1.951   1.100  0.3842 -0.2328  0.1278
   84phy    C25 2252   4.578   1.800   1.091  0.0107  0.3598 -0.5799
   84phy    C23 2253   4.642   1.755   0.956 -0.2348  0.2598 -0.2842
   84phy    C24 2254   4.747   1.656   0.992  0.1899  0.1591  0.4125
   84phy    C22 2255   4.530   1.703   0.863 -0.0708  0.0799 -0.0309
   84phy    C21 2256   4.551   1.738   0.715  0.1032  0.1278 -0.1063
   84phy    C20 2257   4.443   1.677   0.615 -0.1538 -0.1545  0.3451
   84phy    C18 2258   4.469   1.676   0.463 -0.0692 -0.2556  0.2461
   84phy    O01 2259   4.504   1.814   0.436  0.1864 -0.3395  0.3876
   84phy    H01 2260   4.476   1.878   0.499 -0.8037 -1.4644  1.1468
   84phy    C19 2261   4.334   1.652   0.401  0.5667  0.1751  0.4797
   84phy    C13 2262   4.579   1.569   0.414 -0.1237 -0.3815 -0.2081
   84phy     H3 2263   4.667   1.594   0.479 -0.6880  2.2181 -0.3464
   84phy    O33 2264   4.566   1.431   0.445  0.0758  0.0665 -0.2050
   84phy    H1B 2265   4.544   1.383   0.368  1.4831 -0.2446 -0.4425
   84phy    C12 2266   4.670   1.600   0.292 -0.3632 -0.2418  0.5361
   84phy    O11 2267   4.643   1.531   0.171 -0.0317  0.2532  0.0963
   84phy    H1A 2268   4.551   1.534   0.152  0.0859  0.7048 -0.4239
   85phy    C35 2269   2.794   0.957   1.798 -0.3270  0.7573 -0.3455
   85phy    C33 2270   2.694   1.070   1.815 -0.6032 -0.1576 -0.0587
   85phy    C34 2271   2.586   1.041   1.714  0.1006 -0.0075  0.3343
   85phy    C32 2272   2.630   1.067   1.955  0.1718  0.1289  0.1311
   85phy    C31 2273   2.653   1.186   2.044 -0.3174 -0.4807 -0.1453
   85phy    C30 2274   2.577   1.173   2.178  0.1062 -0.2854 -0.0435
   85phy    C28 2275   2.541   1.301   2.264  0.5587  0.3665 -0.7388
   85phy    C29 2276   2.437   1.388   2.185 -0.0142  0.0728  0.8518
   85phy    C27 2277   2.471   1.266   2.400  0.4229 -0.1783  0.1229
   85phy    C26 2278   2.561   1.269   2.518 -0.1325 -0.0948 -0.1927
   85phy    C25 2279   2.475   1.250   2.643  0.1725 -0.1558 -0.4197
   85phy    C23 2280   2.564   1.241   2.768  0.4160 -0.2980 -0.2600
   85phy    C24 2281   2.583   1.378   2.830 -0.7583 -0.3439 -0.1545
   85phy    C22 2282   2.493   1.151   2.873  0.0475 -0.1833 -0.3259
   85phy    C21 2283   2.539   1.009   2.869  0.2223  0.1814  0.2544
   85phy    C20 2284   2.461   0.928   2.973 -0.0666  0.1829 -0.5722
   85phy    C18 2285   2.529   0.795   3.037 -0.4692  0.3055  0.2035
   85phy    O01 2286   2.653   0.822   3.108 -0.0371 -0.2791 -0.0324
   85phy    H01 2287   2.696   0.900   3.079 -0.3709  0.3214  1.0306
   85phy    C19 2288   2.437   0.768   3.152  0.4768  0.1793 -0.0099
   85phy    C13 2289   2.542   0.666   2.937  0.3439  0.3789 -0.0763
   85phy     H3 2290   2.447   0.661   2.877 -1.1838  3.6423  1.7788
   85phy    O33 2291   2.537   0.536   3.004  0.3052  0.3293 -0.2329
   85phy    H1B 2292   2.525   0.471   2.938  0.3562  0.9512 -0.8624
   85phy    C12 2293   2.668   0.666   2.837 -0.0251 -0.2417 -0.2511
   85phy    O11 2294   2.798   0.651   2.892  0.6644 -0.7102  0.4681
   85phy    H1A 2295   2.792   0.680   2.981 -0.7528  0.6807 -0.0218
   86phy    C35 2296   4.545   2.297   1.967  0.3785 -0.1458 -0.2234
   86phy    C33 2297   4.418   2.339   1.894 -0.1801  0.4978 -0.4961
   86phy    C34 2298   4.437   2.480   1.843  0.0478  0.3305  0.1494
   86phy    C32 2299   4.384   2.245   1.779 -0.2814 -0.2399 -0.1003
   86phy    C31 2300   4.281   2.142   1.814  0.5575  0.0858  0.0954
   86phy    C30 2301   4.249   2.035   1.708 -0.2942 -0.0970 -0.2821
   86phy    C28 2302   4.149   1.926   1.749  0.7220 -0.2053  0.0011
   86phy    C29 2303   4.083   1.879   1.621 -0.1012  0.0900 -0.5984
   86phy    C27 2304   4.214   1.798   1.816 -0.2456  0.5103  0.0463
   86phy    C26 2305   4.124   1.701   1.899 -0.1824 -0.7076  0.0170
   86phy    C25 2306   4.213   1.588   1.962 -0.2361 -0.1018  0.2246
   86phy    C23 2307   4.140   1.496   2.063 -0.5444 -0.3675  0.1684
   86phy    C24 2308   4.063   1.393   1.994  0.8378 -0.2177  0.4079
   86phy    C22 2309   4.238   1.417   2.152 -0.1125  0.2132  0.0458
   86phy    C21 2310   4.285   1.472   2.286  0.0664 -0.2596  0.2769
   86phy    C20 2311   4.390   1.380   2.352  0.6210 -0.5647 -0.7689
   86phy    C18 2312   4.444   1.400   2.497 -1.0030  0.1889  0.1040
   86phy    O01 2313   4.356   1.358   2.600  0.0783 -0.2931  0.1408
   86phy    H01 2314   4.314   1.275   2.589 -1.0788  0.5023 -1.8365
   86phy    C19 2315   4.557   1.294   2.495 -0.3832 -0.1234  0.1675
   86phy    C13 2316   4.508   1.549   2.534 -0.3612 -0.3622  0.1524
   86phy     H3 2317   4.555   1.594   2.443  0.3870 -0.8949  0.2658
   86phy    O33 2318   4.619   1.544   2.623  0.9958 -0.0827 -0.0210
   86phy    H1B 2319   4.621   1.461   2.666  0.9783  0.3410  0.8299
   86phy    C12 2320   4.406   1.656   2.598  0.4762  0.0522  0.3819
   86phy    O11 2321   4.350   1.609   2.718  0.2700 -0.1677  0.3364
   86phy    H1A 2322   4.326   1.518   2.713  0.3069 -0.2099  0.8600
   87phy    C35 2323   3.103   2.849   0.821  0.2842 -0.2309 -0.0366
   87phy    C33 2324   3.153   2.827   0.962 -0.3358 -0.0273 -0.1650
   87phy    C34 2325   3.050   2.873   1.067  0.7576 -0.3160 -0.2482
   87phy    C32 2326   3.189   2.684   1.003 -0.2450 -0.3883  0.4122
   87phy    C31 2327   3.329   2.632   0.973  0.0998 -0.2176  0.1111
   87phy    C30 2328   3.363   2.484   1.005 -0.2791  0.7476  0.2760
   87phy    C28 2329   3.513   2.437   0.984 -0.1057  0.3626 -0.2085
   87phy    C29 2330   3.543   2.329   1.085 -0.3373 -0.1089 -0.2793
   87phy    C27 2331   3.552   2.400   0.838  0.1596  0.0269 -0.0087
   87phy    C26 2332   3.696   2.449   0.798  0.7454 -0.3416  0.1780
   87phy    C25 2333   3.727   2.435   0.645 -0.5301  0.2959  0.2325
   87phy    C23 2334   3.863   2.510   0.612  0.2072  0.2649 -0.5517
   87phy    C24 2335   3.966   2.406   0.591  0.4265 -0.3677  0.0973
   87phy    C22 2336   3.849   2.588   0.481 -0.6076 -0.2771 -0.4304
   87phy    C21 2337   3.811   2.737   0.490 -0.0412 -0.4463  0.2434
   87phy    C20 2338   3.808   2.797   0.347  0.3150  0.3170  0.5238
   87phy    C18 2339   3.772   2.951   0.319 -0.0991 -0.2883 -0.0047
   87phy    O01 2340   3.648   2.981   0.385  0.0805  0.0498  0.2163
   87phy    H01 2341   3.584   2.922   0.350  0.1846  0.6632 -1.0697
   87phy    C19 2342   3.750   2.959   0.162  0.7663  0.4376 -0.1262
   87phy    C13 2343   3.886   3.052   0.373 -0.2577  0.1357 -0.1784
   87phy     H3 2344   3.900   3.020   0.480 -0.2293  1.9372  0.3755
   87phy    O33 2345   4.020   3.026   0.336 -0.3931  0.0946 -0.3199
   87phy    H1B 2346   4.051   3.094   0.280  0.5950 -1.1209 -1.3026
   87phy    C12 2347   3.864   3.194   0.432 -0.2351  0.2545 -0.6702
   87phy    O11 2348   3.730   3.216   0.462 -0.5161 -0.0530 -0.2263
   87phy    H1A 2349   3.692   3.134   0.486 -2.1529  0.4521 -0.8949
   88phy    C35 2350   2.730   1.662   2.254 -0.0219 -0.0724  0.1528
   88phy    C33 2351   2.775   1.739   2.378  0.3358  0.3486 -0.3299
   88phy    C34 2352   2.656   1.727   2.481  0.0116 -0.1195 -0.1237
   88phy    C32 2353   2.895   1.669   2.444  0.3830 -0.3353 -0.8572
   88phy    C31 2354   3.026   1.747   2.442  0.1120  0.4711  1.1248
   88phy    C30 2355   3.130   1.651   2.486 -0.5076 -0.7085 -0.0005
   88phy    C28 2356   3.255   1.716   2.541 -0.4555 -0.2498  0.2219
   88phy    C29 2357   3.302   1.656   2.673 -0.1179  0.2364 -0.1146
   88phy    C27 2358   3.362   1.739   2.431 -0.6692 -0.2024  0.1958
   88phy    C26 2359   3.428   1.875   2.446 -0.4366 -0.1741  0.0649
   88phy    C25 2360   3.502   1.920   2.317  0.1956 -0.2100 -0.1087
   88phy    C23 2361   3.582   2.051   2.322 -0.0320 -0.1262  0.2693
   88phy    C24 2362   3.706   2.030   2.242 -0.4495 -0.2350  0.3769
   88phy    C22 2363   3.513   2.186   2.303  0.1812  0.4263 -0.3654
   88phy    C21 2364   3.508   2.281   2.423 -0.2094 -0.3150  0.3003
   88phy    C20 2365   3.467   2.427   2.387 -0.1591  0.5585 -0.0857
   88phy    C18 2366   3.465   2.549   2.487 -0.5918  0.7610 -0.0865
   88phy    O01 2367   3.600   2.566   2.537  0.4085  0.0829 -0.6834
   88phy    H01 2368   3.603   2.652   2.576 -0.7600 -0.2217  0.1242
   88phy    C19 2369   3.440   2.668   2.394 -0.1050  0.0152 -0.0379
   88phy    C13 2370   3.365   2.544   2.613  0.3352  0.4153 -0.1273
   88phy     H3 2371   3.265   2.510   2.576  0.5435 -0.0924 -0.2401
   88phy    O33 2372   3.327   2.671   2.671 -0.2633  0.2901  0.3045
   88phy    H1B 2373   3.250   2.664   2.723  0.7411  0.4391  1.9063
   88phy    C12 2374   3.397   2.452   2.738  0.3326 -0.1545  0.0493
   88phy    O11 2375   3.524   2.474   2.796  0.3200 -0.2729  0.0809
   88phy    H1A 2376   3.579   2.454   2.723 -0.0344  3.8348 -1.5260
   89phy    C35 2377   0.890   3.081   1.211 -0.1239 -0.3523 -0.1178
   89phy    C33 2378   1.013   3.116   1.132 -0.0247  0.3191  0.1723
   89phy    C34 2379   1.035   3.270   1.154 -0.2723  0.3525 -0.5406
   89phy    C32 2380   1.127   3.027   1.177 -0.2059  0.4153  0.2212
   89phy    C31 2381   1.258   3.030   1.094  0.0890  0.2645  0.2351
   89phy    C30 2382   1.369   2.938   1.154 -0.2102 -0.3965 -0.7366
   89phy    C28 2383   1.506   2.963   1.089 -0.0475 -0.3642 -0.1552
   89phy    C29 2384   1.608   3.022   1.188 -0.0810 -0.1906  0.2423
   89phy    C27 2385   1.546   2.842   1.007  0.5418 -0.0633 -0.0667
   89phy    C26 2386   1.663   2.856   0.909 -0.3266 -0.0996  0.2953
   89phy    C25 2387   1.693   2.722   0.843  0.1364  0.1663  0.6141
   89phy    C23 2388   1.828   2.702   0.778 -0.2197  0.0366  0.0643
   89phy    C24 2389   1.903   2.593   0.859 -0.0171  0.2684 -0.1198
   89phy    C22 2390   1.824   2.642   0.631  0.7852 -0.5968 -0.4220
   89phy    C21 2391   1.842   2.747   0.517 -0.4848 -0.2334 -0.0526
   89phy    C20 2392   1.853   2.687   0.378 -0.1573 -0.8247  0.5694
   89phy    C18 2393   1.871   2.791   0.254  0.6494 -0.0625  0.2267
   89phy    O01 2394   1.760   2.887   0.259  0.0697  0.4276  0.7044
   89phy    H01 2395   1.676   2.845   0.257  1.1958 -1.9969  0.4947
   89phy    C19 2396   1.862   2.700   0.129  0.1406  0.5549  0.1810
   89phy    C13 2397   2.011   2.864   0.259 -0.8558  0.0794 -0.6267
   89phy     H3 2398   2.006   2.919   0.356  0.1778  0.8962 -1.0133
   89phy    O33 2399   2.133   2.792   0.292 -0.0130  0.0408 -0.1923
   89phy    H1B 2400   2.198   2.820   0.231 -0.4244  0.6355 -0.3681
   89phy    C12 2401   2.043   3.002   0.184 -0.1884 -0.2339  0.0478
   89phy    O11 2402   2.103   2.972   0.057 -0.0025 -0.1881 -0.0678
   89phy    H1A 2403   2.090   3.053   0.010  0.1676  0.6379  1.2357
   90phy    C35 2404   2.675   2.030   1.300  0.0390 -0.1359  0.3672
   90phy    C33 2405   2.678   1.981   1.444  0.0688  0.1648 -0.5601
   90phy    C34 2406   2.595   1.855   1.457 -0.0520  0.1737 -0.4632
   90phy    C32 2407   2.820   1.983   1.500  0.2711  0.3483 -0.3330
   90phy    C31 2408   2.844   1.968   1.651  0.0144  0.0709 -0.5413
   90phy    C30 2409   3.001   1.956   1.671  0.3074 -0.3929 -0.1777
   90phy    C28 2410   3.033   1.927   1.817 -0.1763  0.5522 -0.1408
   90phy    C29 2411   3.130   1.807   1.818 -0.4331  0.0855 -0.1180
   90phy    C27 2412   3.075   2.057   1.887  0.8045  0.4172 -0.5453
   90phy    C26 2413   3.058   2.068   2.042  0.4763  0.1774 -0.0323
   90phy    C25 2414   3.105   2.202   2.097  0.1075 -0.0156 -0.0710
   90phy    C23 2415   3.073   2.246   2.239  0.2011  0.1839  0.3221
   90phy    C24 2416   3.158   2.165   2.338  0.5381 -0.7482  0.7711
   90phy    C22 2417   3.093   2.402   2.261  0.1375  0.2283  0.1253
   90phy    C21 2418   3.003   2.463   2.366 -0.0364 -0.0411  0.4386
   90phy    C20 2419   3.049   2.602   2.399 -0.5546 -0.5645  0.0679
   90phy    C18 2420   2.966   2.680   2.507  0.2522 -0.1134  0.0137
   90phy    O01 2421   2.984   2.620   2.636  0.3450  0.0027 -0.2254
   90phy    H01 2422   2.937   2.539   2.637  1.4407 -0.6506 -0.2316
   90phy    C19 2423   3.053   2.804   2.533  0.2894  0.1921  0.5438
   90phy    C13 2424   2.808   2.718   2.477 -0.2926 -0.3647  0.1258
   90phy     H3 2425   2.797   2.749   2.370 -0.4498 -1.0776 -0.0700
   90phy    O33 2426   2.757   2.836   2.538 -0.1149  0.3726 -0.4893
   90phy    H1B 2427   2.745   2.817   2.629  1.5376 -0.2654 -0.3727
   90phy    C12 2428   2.702   2.600   2.498 -0.3244 -0.2500  0.6772
   90phy    O11 2429   2.691   2.549   2.630  0.0035 -0.5675  0.0656
   90phy    H1A 2430   2.630   2.603   2.677  0.4379  2.8254 -2.8357
   91phy    C35 2431   4.131   3.312   1.530 -0.3743 -0.3655  0.3925
   91phy    C33 2432   4.250   3.225   1.489  0.3526  0.5822  0.1494
   91phy    C34 2433   4.386   3.280   1.532  0.4604  0.5089 -0.1752
   91phy    C32 2434   4.228   3.080   1.542 -0.1550  0.6472 -0.3319
   91phy    C31 2435   4.287   2.980   1.438 -0.1094 -0.1085 -0.6130
   91phy    C30 2436   4.277   2.840   1.500  0.5381 -0.0767  0.7879
   91phy    C28 2437   4.335   2.724   1.418  0.1501  0.0956  0.2319
   91phy    C29 2438   4.432   2.642   1.496  0.0203 -0.2819  0.1037
   91phy    C27 2439   4.216   2.645   1.350 -0.4761 -0.1415 -0.3327
   91phy    C26 2440   4.249   2.608   1.206  0.0934  0.1255  0.2982
   91phy    C25 2441   4.142   2.526   1.142  0.0222 -0.5437  0.2207
   91phy    C23 2442   4.164   2.478   0.991  0.2083  0.5045 -0.0989
   91phy    C24 2443   4.073   2.365   0.968  0.1260  0.2720 -0.2524
   91phy    C22 2444   4.146   2.588   0.888 -0.5832  0.2385  0.3358
   91phy    C21 2445   4.276   2.615   0.804 -0.4430 -0.1194 -0.2122
   91phy    C20 2446   4.277   2.728   0.699 -0.1422  0.0405 -0.2580
   91phy    C18 2447   4.411   2.762   0.629  0.6390  0.3223 -0.5038
   91phy    O01 2448   4.521   2.764   0.722  0.4282 -0.0260 -0.8652
   91phy    H01 2449   4.491   2.815   0.795 -1.2268  0.6651 -1.9534
   91phy    C19 2450   4.385   2.911   0.580 -0.1260  0.0909 -0.5008
   91phy    C13 2451   4.446   2.666   0.506  0.5267  0.2642  0.6952
   91phy     H3 2452   4.445   2.564   0.551 -0.7078  0.3055  0.7989
   91phy    O33 2453   4.343   2.640   0.405  0.4570  0.2029  0.7296
   91phy    H1B 2454   4.279   2.707   0.394 -0.3943 -0.8530 -1.2630
   91phy    C12 2455   4.589   2.639   0.451  0.5398 -0.9792  0.0245
   91phy    O11 2456   4.607   2.682   0.316 -0.0731  0.3883  0.2672
   91phy    H1A 2457   4.547   2.751   0.295  1.1230  0.6425 -2.9709
   92phy    C35 2458   3.152   1.467   2.126 -0.3086 -0.3246  0.2175
   92phy    C33 2459   3.084   1.338   2.146 -0.0813  0.4257 -0.3949
   92phy    C34 2460   3.101   1.250   2.019 -0.1174 -0.0044 -0.7551
   92phy    C32 2461   3.148   1.275   2.271 -0.0102  0.1341  0.6059
   92phy    C31 2462   3.044   1.254   2.378  0.5738 -0.0809 -0.1574
   92phy    C30 2463   3.099   1.254   2.525 -0.0718  0.3788 -0.1553
   92phy    C28 2464   2.985   1.220   2.624 -0.2458 -0.4190  0.6225
   92phy    C29 2465   3.010   1.081   2.684 -0.6362 -0.2459  0.0448
   92phy    C27 2466   3.006   1.308   2.747 -0.9890  0.0468 -0.2899
   92phy    C26 2467   2.936   1.442   2.763  0.6662 -0.3149 -0.1055
   92phy    C25 2468   2.989   1.521   2.885 -0.0585 -0.2614 -0.3209
   92phy    C23 2469   2.909   1.650   2.921  0.0199  0.0942  0.2372
   92phy    C24 2470   2.846   1.658   3.063 -0.2652 -0.3278  0.0458
   92phy    C22 2471   2.996   1.777   2.880  0.1289  0.1522  0.1639
   92phy    C21 2472   2.920   1.903   2.822 -0.4464  0.3600  0.2306
   92phy    C20 2473   3.006   2.026   2.833 -0.8536  0.7121  0.3532
   92phy    C18 2474   2.955   2.178   2.840 -0.3958  0.1842  0.7227
   92phy    O01 2475   2.837   2.183   2.918  0.8227  0.3919 -0.0328
   92phy    H01 2476   2.787   2.261   2.903  0.5829  0.0789 -0.9145
   92phy    C19 2477   3.062   2.255   2.915  0.2506  0.0675  0.2296
   92phy    C13 2478   2.934   2.236   2.689 -0.0554  0.4946 -0.2876
   92phy     H3 2479   3.029   2.220   2.633  0.4104 -0.6042  0.7524
   92phy    O33 2480   2.918   2.377   2.693  0.0252 -0.2189  0.1856
   92phy    H1B 2481   2.856   2.398   2.760 -0.2337  0.5257 -0.2602
   92phy    C12 2482   2.811   2.185   2.605  0.3050  0.4320 -0.1569
   92phy    O11 2483   2.679   2.218   2.643 -0.2703 -0.0007 -0.3604
   92phy    H1A 2484   2.675   2.312   2.639  0.0228  0.0304  0.0328
   93phy    C35 2485   3.486   0.566   2.366 -0.3964 -0.2597  0.0452
   93phy    C33 2486   3.544   0.706   2.342 -0.1783 -0.2520 -0.2871
   93phy    C34 2487   3.555   0.726   2.192  0.1098 -0.0905 -0.0468
   93phy    C32 2488   3.463   0.818   2.416  0.4348 -0.0966 -0.3857
   93phy    C31 2489   3.544   0.941   2.466  0.4856  0.0706  0.1567
   93phy    C30 2490   3.460   1.041   2.549  0.0408 -0.0954 -0.0629
   93phy    C28 2491   3.530   1.164   2.609  0.0072  0.3928  0.2435
   93phy    C29 2492   3.551   1.273   2.498 -0.5711  0.6869 -0.2018
   93phy    C27 2493   3.443   1.238   2.706 -0.0320  0.2289 -0.2856
   93phy    C26 2494   3.459   1.189   2.853 -0.1313 -0.1121 -0.2646
   93phy    C25 2495   3.395   1.294   2.953  0.3106  0.1257  0.3787
   93phy    C23 2496   3.393   1.259   3.104  0.2068 -0.4302 -0.0461
   93phy    C24 2497   3.521   1.309   3.172 -0.4248  0.4078  0.2784
   93phy    C22 2498   3.270   1.324   3.165 -0.6959 -0.5852  0.0267
   93phy    C21 2499   3.176   1.216   3.222 -0.2877  0.2734 -1.1814
   93phy    C20 2500   3.033   1.277   3.249 -0.2567  0.0760  0.4864
   93phy    C18 2501   2.911   1.175   3.271 -0.2009 -0.5361 -0.2578
   93phy    O01 2502   2.948   1.060   3.345 -0.1205  0.2796 -0.1869
   93phy    H01 2503   3.020   1.076   3.403 -0.3119  1.3564 -0.2103
   93phy    C19 2504   2.817   1.254   3.369 -0.3193  0.2616  0.2730
   93phy    C13 2505   2.844   1.126   3.135  0.0241 -0.3692 -0.0353
   93phy     H3 2506   2.822   1.215   3.070 -0.7478  0.5352  1.4010
   93phy    O33 2507   2.714   1.076   3.156 -0.1808  0.0757 -0.1914
   93phy    H1B 2508   2.660   1.140   3.199 -0.5127 -1.1298  1.2729
   93phy    C12 2509   2.923   1.032   3.032  0.3075 -0.7118  0.4469
   93phy    O11 2510   2.895   0.895   3.029 -0.2112 -0.2201  0.1267
   93phy    H1A 2511   2.939   0.847   2.962 -1.8460  0.3595 -1.4310
   94phy    C35 2512   4.829   2.284   0.883 -0.3100 -0.3797  0.4163
   94phy    C33 2513   4.688   2.330   0.916  0.8596  0.2206  0.0039
   94phy    C34 2514   4.690   2.435   1.023  0.5111 -0.3175  0.0875
   94phy    C32 2515   4.603   2.362   0.795 -0.0769  0.1532  0.0545
   94phy    C31 2516   4.539   2.234   0.736  0.0994 -0.0965 -0.3580
   94phy    C30 2517   4.388   2.222   0.719  0.1154 -0.0932  0.4163
   94phy    C28 2518   4.317   2.096   0.672 -0.4272  0.0993  0.1194
   94phy    C29 2519   4.257   2.009   0.785 -0.5558  0.1299  0.4652
   94phy    C27 2520   4.200   2.137   0.579  0.8074  0.2433  0.7109
   94phy    C26 2521   4.145   2.033   0.478  0.6838  0.4065  0.1665
   94phy    C25 2522   4.007   2.071   0.417  0.7541 -0.1693  0.1917
   94phy    C23 2523   3.959   1.976   0.309 -0.1287 -0.1979  0.0382
   94phy    C24 2524   3.809   1.987   0.287  0.2841  0.3796 -0.2217
   94phy    C22 2525   4.017   2.000   0.167  0.3559  0.0323  0.8602
   94phy    C21 2526   4.142   1.918   0.128  0.0747  0.7024 -0.1126
   94phy    C20 2527   4.164   1.926  -0.025 -0.3522 -0.1860  0.0896
   94phy    C18 2528   4.307   1.947  -0.089  0.4091 -0.0734 -0.0168
   94phy    O01 2529   4.362   2.067  -0.039  0.1589 -0.2405  0.3176
   94phy    H01 2530   4.291   2.127  -0.029 -0.3080 -0.7400  0.0633
   94phy    C19 2531   4.268   1.979  -0.236  0.0857  0.2727  0.1934
   94phy    C13 2532   4.409   1.825  -0.062 -0.8295  0.0994  0.0496
   94phy     H3 2533   4.413   1.822   0.049 -1.4603  1.6203  0.1418
   94phy    O33 2534   4.365   1.694  -0.081  0.6653  0.1090 -0.2329
   94phy    H1B 2535   4.356   1.692  -0.175  0.1923  2.2008 -0.2876
   94phy    C12 2536   4.568   1.845  -0.059  0.3695  0.1684 -0.0592
   94phy    O11 2537   4.611   1.976  -0.063  0.1153 -0.1841  0.5876
   94phy    H1A 2538   4.536   2.025  -0.038 -0.1767 -0.4012  0.1296
   95phy    C35 2539   3.005   3.691   1.622 -0.6385  0.5569  0.2202
   95phy    C33 2540   3.038   3.575   1.536  0.0744  0.2378  0.7508
   95phy    C34 2541   3.061   3.628   1.394 -0.4683  0.4432 -0.0028
   95phy    C32 2542   3.167   3.503   1.588  0.4260 -0.2774  0.0500
   95phy    C31 2543   3.161   3.391   1.692 -0.3919 -0.1982  0.3519
   95phy    C30 2544   3.295   3.309   1.695 -0.2937 -0.3160 -0.1894
   95phy    C28 2545   3.283   3.191   1.793 -0.4934  0.1235  0.9010
   95phy    C29 2546   3.200   3.070   1.738 -0.1823 -0.0965  0.0336
   95phy    C27 2547   3.422   3.130   1.829  0.1909  0.1152 -0.1934
   95phy    C26 2548   3.453   3.119   1.981  0.2849  0.2458 -0.1832
   95phy    C25 2549   3.590   3.072   2.017 -0.1282  0.5975  0.4475
   95phy    C23 2550   3.623   3.039   2.167  0.1078  0.8976  0.8879
   95phy    C24 2551   3.732   2.930   2.179  0.4346 -0.1246 -0.5410
   95phy    C22 2552   3.645   3.162   2.257  0.4261 -0.3229  0.4320
   95phy    C21 2553   3.583   3.163   2.392  0.1132  0.6371  0.3037
   95phy    C20 2554   3.584   3.306   2.454 -0.1560  0.2064 -0.4164
   95phy    C18 2555   3.488   3.337   2.574  0.0505  0.2354  0.1833
   95phy    O01 2556   3.498   3.238   2.685  0.0014 -0.0781 -0.1964
   95phy    H01 2557   3.444   3.262   2.758  0.9373 -1.1384  0.8684
   95phy    C19 2558   3.557   3.463   2.634  0.3704 -0.1628  0.4146
   95phy    C13 2559   3.330   3.353   2.539  0.1077  0.2385  0.3753
   95phy     H3 2560   3.315   3.413   2.445  1.2064  0.7232  0.4916
   95phy    O33 2561   3.261   3.434   2.636 -0.1896 -0.1800 -0.2768
   95phy    H1B 2562   3.176   3.452   2.603 -1.1026 -0.5779  1.6890
   95phy    C12 2563   3.244   3.226   2.514 -0.1771  0.0671 -0.5584
   95phy    O11 2564   3.239   3.132   2.620  0.5459 -0.3090  0.0269
   95phy    H1A 2565   3.323   3.091   2.626  1.5590  0.9071 -3.4040
   96phy    C35 2566   2.612   2.815   2.119 -0.5349  0.5322 -0.3219
   96phy    C33 2567   2.575   2.830   1.976  0.1198  0.3925  0.4256
   96phy    C34 2568   2.450   2.749   1.960  0.3248 -0.2555  0.0916
   96phy    C32 2569   2.550   2.980   1.932 -0.3753  0.2073 -0.6996
   96phy    C31 2570   2.671   3.053   1.877 -0.7284  0.2916 -0.5510
   96phy    C30 2571   2.650   3.203   1.891 -0.0611 -0.1507  0.5577
   96phy    C28 2572   2.748   3.295   1.819  0.1782  0.1524  0.4478
   96phy    C29 2573   2.685   3.340   1.689 -0.2709 -0.2440  0.2416
   96phy    C27 2574   2.769   3.428   1.898 -0.0609 -0.4247 -0.1582
   96phy    C26 2575   2.884   3.423   1.999 -0.3608 -0.5260 -0.8246
   96phy    C25 2576   2.918   3.568   2.046 -0.5373  0.1141  0.2124
   96phy    C23 2577   3.005   3.580   2.174 -0.0753  0.4327  0.0812
   96phy    C24 2578   3.157   3.561   2.147 -0.4484  0.2780 -0.0820
   96phy    C22 2579   2.977   3.721   2.235  0.2119 -0.2865 -0.4820
   96phy    C21 2580   2.951   3.720   2.387 -0.2084 -0.3208  0.1259
   96phy    C20 2581   2.951   3.853   2.462 -1.3086  0.2284 -0.3345
   96phy    C18 2582   2.949   3.882   2.616 -0.5681 -0.6769  0.0492
   96phy    O01 2583   3.038   3.785   2.671  0.1002 -0.1781 -0.7358
   96phy    H01 2584   3.061   3.810   2.758 -1.7150  0.3416 -0.3599
   96phy    C19 2585   3.020   4.016   2.646 -0.2789  0.0544 -0.3549
   96phy    C13 2586   2.792   3.865   2.666 -0.5718  0.1872 -0.0641
   96phy     H3 2587   2.746   3.778   2.612  1.3840 -1.5927  0.9601
   96phy    O33 2588   2.710   3.972   2.631  0.7490  0.1520 -0.2018
   96phy    H1B 2589   2.748   4.022   2.562  0.8992  0.6552  0.2431
   96phy    C12 2590   2.773   3.835   2.819  0.0306 -0.7269  0.0902
   96phy    O11 2591   2.804   3.939   2.911  0.6065  0.3696 -0.1322
   96phy    H1A 2592   2.757   4.014   2.879  0.2599 -0.1255 -0.8133
   97phy    C35 2593   2.412   1.541   1.329 -0.8314 -0.2609  0.4569
   97phy    C33 2594   2.315   1.464   1.239  0.6946  0.4522 -0.0665
   97phy    C34 2595   2.291   1.323   1.298 -0.4641 -0.2823  0.4497
   97phy    C32 2596   2.181   1.542   1.242 -0.1859  0.2828  0.3577
   97phy    C31 2597   2.128   1.592   1.112 -0.3486 -0.1341 -0.0583
   97phy    C30 2598   1.988   1.644   1.115  0.5116  0.1605 -0.2756
   97phy    C28 2599   1.924   1.675   0.983 -0.0506 -0.0409  0.5778
   97phy    C29 2600   1.788   1.603   0.968  0.3430  0.3594 -0.1580
   97phy    C27 2601   1.896   1.826   0.986 -0.5992 -0.1997  0.0929
   97phy    C26 2602   1.929   1.897   0.855  0.3892 -0.3486  0.2273
   97phy    C25 2603   1.886   2.040   0.891  0.0365 -0.3337 -0.2603
   97phy    C23 2604   1.853   2.141   0.775  0.4572  0.1648 -0.0111
   97phy    C24 2605   1.721   2.220   0.800 -0.1244 -0.2323 -0.3930
   97phy    C22 2606   1.975   2.232   0.741  0.7017 -0.0244  0.1212
   97phy    C21 2607   2.007   2.238   0.591  0.1470 -0.8949  0.1932
   97phy    C20 2608   2.156   2.273   0.585  0.0629 -0.3943  0.2992
   97phy    C18 2609   2.230   2.293   0.447 -0.2062  0.7064 -0.2759
   97phy    O01 2610   2.194   2.179   0.366 -0.0060  0.3315  0.5016
   97phy    H01 2611   2.209   2.095   0.404 -0.1930 -0.0689 -0.2978
   97phy    C19 2612   2.378   2.289   0.491  0.0437 -0.1026  0.0612
   97phy    C13 2613   2.190   2.433   0.373 -0.0564  0.8049  0.2874
   97phy     H3 2614   2.079   2.435   0.377 -0.0511 -0.3819  1.7738
   97phy    O33 2615   2.214   2.561   0.440 -0.2323 -0.1757  0.5695
   97phy    H1B 2616   2.172   2.634   0.397  1.9493  0.8706  0.0809
   97phy    C12 2617   2.190   2.447   0.212  0.4407 -0.0482  0.0038
   97phy    O11 2618   2.314   2.492   0.166 -0.7964 -0.2647  0.1212
   97phy    H1A 2619   2.340   2.572   0.209 -0.4170 -0.0572 -0.4984
   98phy    C35 2620   2.675   3.980   1.262 -0.2155  0.0128 -0.1113
   98phy    C33 2621   2.812   4.008   1.193  0.3806  0.2557  0.3941
   98phy    C34 2622   2.776   4.046   1.050  0.3554  0.3148  0.5220
   98phy    C32 2623   2.892   4.123   1.258  0.0753  0.1572  0.0410
   98phy    C31 2624   3.016   4.085   1.346 -0.0507 -0.0479  0.7540
   98phy    C30 2625   3.087   4.217   1.372 -0.7673  0.2021  0.6482
   98phy    C28 2626   3.215   4.220   1.461  0.2414  0.0736  0.1166
   98phy    C29 2627   3.337   4.185   1.380  0.6285  0.2625 -0.2327
   98phy    C27 2628   3.243   4.365   1.510  0.6504  0.4938  0.0133
   98phy    C26 2629   3.277   4.381   1.658 -0.0402  0.7824  0.5318
   98phy    C25 2630   3.311   4.527   1.693  0.4513  0.1877 -0.4557
   98phy    C23 2631   3.359   4.547   1.838  0.4787 -0.2919 -0.1272
   98phy    C24 2632   3.477   4.644   1.844 -0.2476 -0.3874  0.1274
   98phy    C22 2633   3.250   4.574   1.940 -0.4435 -0.1762 -0.1551
   98phy    C21 2634   3.253   4.501   2.071 -0.1306 -0.3099  0.1378
   98phy    C20 2635   3.149   4.560   2.165 -0.5109  0.3436  0.7386
   98phy    C18 2636   3.132   4.508   2.311 -0.0890 -0.0594 -0.4500
   98phy    O01 2637   3.263   4.498   2.377  0.2206  0.6123 -0.1887
   98phy    H01 2638   3.307   4.419   2.354 -0.1122  1.1424 -3.0793
   98phy    C19 2639   3.057   4.627   2.380 -0.0037 -0.4516  0.3713
   98phy    C13 2640   3.049   4.372   2.340 -0.2759  0.1088  0.4249
   98phy     H3 2641   2.944   4.379   2.302  0.4647  2.0961 -1.4235
   98phy    O33 2642   3.030   4.353   2.480 -0.4762  0.0073 -0.0179
   98phy    H1B 2643   3.109   4.382   2.522 -0.1344 -0.6525 -0.1968
   98phy    C12 2644   3.113   4.237   2.285  0.2955 -0.4056  0.2336
   98phy    O11 2645   3.237   4.204   2.345  0.2924 -0.5775  0.1182
   98phy    H1A 2646   3.274   4.120   2.322  0.5161 -0.0767 -1.4646
   99phy    C35 2647   2.194   3.033   1.195  0.3324 -0.1385 -0.2923
   99phy    C33 2648   2.190   3.183   1.214  0.0877 -0.2389 -0.5678
   99phy    C34 2649   2.053   3.227   1.281 -0.3369  0.5981 -0.1747
   99phy    C32 2650   2.310   3.229   1.293  0.0357  0.4505  0.3301
   99phy    C31 2651   2.367   3.365   1.245  0.3296  0.3562  0.1988
   99phy    C30 2652   2.468   3.423   1.341 -0.0959  0.3157 -0.6649
   99phy    C28 2653   2.543   3.546   1.301  0.1209  0.4661 -0.1457
   99phy    C29 2654   2.589   3.632   1.420  0.9874 -0.4925  0.0006
   99phy    C27 2655   2.667   3.512   1.214  0.2440  0.6045  0.1359
   99phy    C26 2656   2.667   3.581   1.081 -0.0510 -0.7669 -0.6614
   99phy    C25 2657   2.805   3.562   1.009  0.4113 -0.0216 -0.0005
   99phy    C23 2658   2.794   3.594   0.856  0.3363  0.3299 -0.0694
   99phy    C24 2659   2.874   3.718   0.814 -0.2338 -0.0368  0.0059
   99phy    C22 2660   2.838   3.467   0.780 -0.4104 -0.5992 -0.5647
   99phy    C21 2661   2.772   3.443   0.645 -0.0788  0.1196  0.5540
   99phy    C20 2662   2.840   3.326   0.578 -0.3222  0.3604 -0.4091
   99phy    C18 2663   2.763   3.253   0.459  0.8377 -0.3785 -0.0939
   99phy    O01 2664   2.626   3.207   0.494 -0.0239 -0.1887  0.2802
   99phy    H01 2665   2.627   3.131   0.549 -2.5872 -0.7934 -0.3925
   99phy    C19 2666   2.847   3.131   0.430  0.1664  0.1560 -0.0036
   99phy    C13 2667   2.751   3.347   0.329  0.4712  0.2325 -0.1445
   99phy     H3 2668   2.683   3.429   0.364 -0.5390 -0.9179  0.6756
   99phy    O33 2669   2.866   3.432   0.299  0.0572  0.1679 -0.1604
   99phy    H1B 2670   2.929   3.424   0.367 -0.6451  2.0701  0.7919
   99phy    C12 2671   2.647   3.329   0.208 -0.5541  0.3946 -0.4394
   99phy    O11 2672   2.549   3.231   0.213  0.2745 -0.4116  0.2181
   99phy    H1A 2673   2.525   3.209   0.301 -1.9738  1.4901  0.1926
  100phy    C35 2674   3.408   2.136   1.403  0.2460  0.1167 -0.2257
  100phy    C33 2675   3.296   2.175   1.495 -0.2321  0.1612  0.0319
  100phy    C34 2676   3.350   2.182   1.639 -0.1965 -0.4544  0.2808
  100phy    C32 2677   3.227   2.306   1.455  0.3847 -0.1652  0.2209
  100phy    C31 2678   3.085   2.284   1.401  0.0279 -0.1748  0.3041
  100phy    C30 2679   3.032   2.400   1.315  0.1424 -0.4427  0.0284
  100phy    C28 2680   2.890   2.369   1.259 -0.3946 -0.1444 -0.1409
  100phy    C29 2681   2.790   2.420   1.354  0.2063  0.3853 -0.4669
  100phy    C27 2682   2.860   2.440   1.129  0.0560 -0.1353 -0.6393
  100phy    C26 2683   2.913   2.380   0.995  0.2114  0.0770  0.1225
  100phy    C25 2684   2.851   2.471   0.880  0.0933 -0.2089  0.1634
  100phy    C23 2685   2.890   2.442   0.732 -0.4034 -0.1607  0.1266
  100phy    C24 2686   2.803   2.328   0.676  0.2302  0.2084 -0.2111
  100phy    C22 2687   2.894   2.567   0.651 -0.3004 -0.0284 -0.0886
  100phy    C21 2688   2.998   2.564   0.545  0.0323  0.6447  0.4585
  100phy    C20 2689   3.008   2.686   0.462  0.2808 -0.3332  0.3066
  100phy    C18 2690   3.113   2.702   0.353 -0.1797 -0.3687 -0.2156
  100phy    O01 2691   3.240   2.690   0.413  0.0011 -0.7846  0.5330
  100phy    H01 2692   3.246   2.669   0.504 -1.3915 -0.2617  0.7546
  100phy    C19 2693   3.096   2.849   0.306  0.4524  0.1135  0.1767
  100phy    C13 2694   3.099   2.601   0.229 -0.7265  0.2273  0.8787
  100phy     H3 2695   3.086   2.502   0.280 -2.8018 -0.4916 -0.8845
  100phy    O33 2696   2.973   2.593   0.158  0.6745  0.1896 -0.2404
  100phy    H1B 2697   2.945   2.505   0.170  0.1199  0.5902  1.8242
  100phy    C12 2698   3.212   2.529   0.151  0.0827 -0.1929  0.2407
  100phy    O11 2699   3.259   2.582   0.032 -0.4533  0.1839 -0.1181
  100phy    H1A 2700   3.187   2.582  -0.027 -0.6613 -1.0199  0.1022
  101phy    C35 2701   2.272   4.486   1.019 -0.0846  0.3206  0.0796
  101phy    C33 2702   2.253   4.343   1.080  0.2329  0.2998  0.3553
  101phy    C34 2703   2.116   4.331   1.148  0.1538  0.4108 -0.2244
  101phy    C32 2704   2.247   4.231   0.971  0.0122 -0.2871  0.0113
  101phy    C31 2705   2.379   4.188   0.916  0.0403  0.2705  0.1022
  101phy    C30 2706   2.360   4.081   0.807  0.0582  0.1497 -0.2444
  101phy    C28 2707   2.465   3.973   0.783 -0.0417  0.2685  0.0516
  101phy    C29 2708   2.464   3.863   0.887 -0.0045  0.0352 -0.1703
  101phy    C27 2709   2.431   3.918   0.646  0.2401  0.1023 -0.3187
  101phy    C26 2710   2.562   3.920   0.560 -0.2280  0.2514  0.0594
  101phy    C25 2711   2.542   3.842   0.431 -0.5667 -0.1377  0.2838
  101phy    C23 2712   2.657   3.864   0.327  0.0479 -0.2072 -0.1069
  101phy    C24 2713   2.698   3.731   0.276 -0.6989  0.5903  0.0895
  101phy    C22 2714   2.611   3.963   0.216  0.2630  0.3140 -0.3729
  101phy    C21 2715   2.627   4.110   0.234 -0.1553 -0.3265  0.1649
  101phy    C20 2716   2.565   4.199   0.122  0.1642 -0.4121 -0.1440
  101phy    C18 2717   2.561   4.355   0.135  0.2204 -0.3024 -0.1385
  101phy    O01 2718   2.537   4.396   0.273  0.7043  0.1334  0.5440
  101phy    H01 2719   2.560   4.485   0.289  1.0947 -0.0824  1.2227
  101phy    C19 2720   2.426   4.390   0.067  0.0459  1.1461  0.5991
  101phy    C13 2721   2.694   4.432   0.079  0.0467  0.3062  0.0714
  101phy     H3 2722   2.772   4.392   0.148 -0.7255 -0.9045  0.2750
  101phy    O33 2723   2.751   4.390  -0.043 -0.2072  0.6582  0.2325
  101phy    H1B 2724   2.831   4.436  -0.058  0.6694 -1.0373 -0.5457
  101phy    C12 2725   2.732   4.579   0.109 -0.0327 -0.3889 -0.1859
  101phy    O11 2726   2.670   4.632   0.223  0.1217  0.2363 -0.1358
  101phy    H1A 2727   2.662   4.726   0.227 -0.1470  0.1901  0.6304
  102phy    C35 2728   1.144   0.408   1.977 -0.0143 -0.5303 -0.2997
  102phy    C33 2729   1.254   0.349   1.892 -0.5449  0.1729  0.0501
  102phy    C34 2730   1.226   0.358   1.746  0.4894  0.0097  0.5277
  102phy    C32 2731   1.382   0.417   1.942 -0.5426 -0.7088 -0.2555
  102phy    C31 2732   1.524   0.361   1.919  0.3691  0.3075  0.0654
  102phy    C30 2733   1.651   0.437   1.966  0.5252  0.0173 -0.2873
  102phy    C28 2734   1.774   0.349   1.946 -0.1870 -0.4033 -0.1591
  102phy    C29 2735   1.844   0.393   1.815  0.5328 -0.0355  0.7154
  102phy    C27 2736   1.875   0.382   2.056 -0.0758  0.3335 -0.0245
  102phy    C26 2737   1.888   0.326   2.200 -0.2475 -0.3497  0.4897
  102phy    C25 2738   1.977   0.411   2.281 -0.1806 -0.2504 -0.2235
  102phy    C23 2739   2.005   0.367   2.429  0.3627 -0.4033  0.8135
  102phy    C24 2740   2.133   0.429   2.481 -0.7864 -0.1837  0.2084
  102phy    C22 2741   1.888   0.389   2.522  0.9237  0.1262 -0.0835
  102phy    C21 2742   1.857   0.291   2.630 -0.2525 -0.3606 -0.1746
  102phy    C20 2743   1.713   0.311   2.692  0.2611  0.2827  0.2928
  102phy    C18 2744   1.658   0.221   2.806  0.1001  0.0858 -0.3609
  102phy    O01 2745   1.754   0.240   2.914 -0.0783 -0.1614  0.3608
  102phy    H01 2746   1.704   0.241   2.993  1.0276  2.2353  1.1352
  102phy    C19 2747   1.539   0.308   2.855 -0.2940  0.3309  0.3990
  102phy    C13 2748   1.620   0.063   2.776 -0.2027 -0.2062 -0.2949
  102phy     H3 2749   1.566   0.064   2.677 -2.2599  0.5005  0.7843
  102phy    O33 2750   1.515   0.005   2.866  0.1086 -0.5454 -0.0289
  102phy    H1B 2751   1.481  -0.075   2.829  0.2350 -0.0829 -1.1780
  102phy    C12 2752   1.740  -0.036   2.772 -0.6575  0.0398  0.2496
  102phy    O11 2753   1.804  -0.061   2.896 -0.2255 -0.4748 -0.2216
  102phy    H1A 2754   1.743  -0.056   2.967  0.2392 -0.2580  0.1708
  103phy    C35 2755   1.732   3.714   1.489 -0.1312 -0.2969 -0.7809
  103phy    C33 2756   1.763   3.848   1.425 -0.0209 -0.0994  0.0036
  103phy    C34 2757   1.684   3.857   1.298  0.2309  0.2333  0.3659
  103phy    C32 2758   1.754   3.957   1.535  0.4121 -0.3928 -0.1095
  103phy    C31 2759   1.848   4.081   1.527 -0.1186 -0.2413  0.0215
  103phy    C30 2760   1.812   4.185   1.632  0.6757  0.5157 -0.2578
  103phy    C28 2761   1.899   4.312   1.642  0.0634 -0.5050 -0.1975
  103phy    C29 2762   1.831   4.419   1.556 -0.5158  0.1023  0.3441
  103phy    C27 2763   1.910   4.367   1.784 -0.2062  0.0833  0.0076
  103phy    C26 2764   2.047   4.428   1.814 -0.4219  0.1775 -0.2970
  103phy    C25 2765   2.054   4.511   1.938 -0.7280  0.1100  0.0415
  103phy    C23 2766   2.193   4.559   1.982 -0.2257 -0.0736  0.5967
  103phy    C24 2767   2.205   4.715   1.985  0.1271 -0.2893 -0.7357
  103phy    C22 2768   2.227   4.508   2.122  0.2653 -0.2027 -0.0080
  103phy    C21 2769   2.372   4.461   2.138 -0.2371 -0.3782  0.1670
  103phy    C20 2770   2.398   4.407   2.280  0.3417  0.4034 -0.4722
  103phy    C18 2771   2.538   4.347   2.323  0.1698 -0.0078  0.6082
  103phy    O01 2772   2.639   4.429   2.263  0.3952  0.5613 -0.4038
  103phy    H01 2773   2.646   4.520   2.284  0.6967  0.4221  0.1086
  103phy    C19 2774   2.543   4.376   2.478  0.1566  0.1019 -0.0385
  103phy    C13 2775   2.559   4.196   2.269  0.5183  0.6392 -0.2818
  103phy     H3 2776   2.528   4.191   2.161  0.4786 -0.6726 -0.2217
  103phy    O33 2777   2.466   4.102   2.328  0.0732 -0.2483 -0.4892
  103phy    H1B 2778   2.499   4.074   2.411 -0.8051 -0.1001 -0.0890
  103phy    C12 2779   2.704   4.135   2.273 -0.3421 -0.1108 -0.5499
  103phy    O11 2780   2.766   4.117   2.398  0.1208  0.3471 -0.0700
  103phy    H1A 2781   2.801   4.197   2.430 -0.1899  0.8476 -0.9422
  104phy    C35 2782   2.323   0.985   1.123 -0.4393  1.0045 -0.0807
  104phy    C33 2783   2.463   0.930   1.164  0.5499 -0.4858  0.5326
  104phy    C34 2784   2.518   1.030   1.260  0.0054  0.3269  0.7019
  104phy    C32 2785   2.435   0.797   1.234 -0.5886 -0.3165 -0.0171
  104phy    C31 2786   2.442   0.669   1.139 -0.3617 -0.5452 -0.4438
  104phy    C30 2787   2.413   0.530   1.194 -0.1666 -0.5153 -0.0414
  104phy    C28 2788   2.415   0.424   1.080 -0.0495 -0.0275 -0.1033
  104phy    C29 2789   2.501   0.306   1.120 -0.2034 -0.3285 -0.0693
  104phy    C27 2790   2.276   0.378   1.020 -0.1007 -0.0408  0.4535
  104phy    C26 2791   2.275   0.324   0.877 -0.1216  0.2756  0.6191
  104phy    C25 2792   2.130   0.302   0.831 -0.5040  0.1146  0.1731
  104phy    C23 2793   2.112   0.218   0.701 -0.6089 -0.2129 -0.2468
  104phy    C24 2794   1.977   0.150   0.711  0.2819  0.3304 -0.6756
  104phy    C22 2795   2.136   0.309   0.578  1.0262 -0.2791  0.6443
  104phy    C21 2796   2.167   0.240   0.443 -0.3463 -0.3164 -0.3418
  104phy    C20 2797   2.175   0.335   0.321  0.3398 -0.9886  0.0511
  104phy    C18 2798   2.195   0.266   0.181 -0.7475  0.1734 -0.1533
  104phy    O01 2799   2.283   0.154   0.208 -0.0404 -0.0706  0.4186
  104phy    H01 2800   2.370   0.188   0.210 -0.2189  0.8698 -2.6843
  104phy    C19 2801   2.267   0.377   0.099  0.2199  0.0599 -0.0624
  104phy    C13 2802   2.064   0.204   0.111 -0.9822 -0.6678  0.0750
  104phy     H3 2803   2.042   0.115   0.176 -0.7297 -0.1362  0.9065
  104phy    O33 2804   1.940   0.272   0.131  0.1106 -0.1751  0.5539
  104phy    H1B 2805   1.946   0.344   0.072  0.7690 -0.2620  0.4992
  104phy    C12 2806   2.061   0.109  -0.011  0.0371 -0.3363  0.1751
  104phy    O11 2807   2.035   0.176  -0.131  0.6708  0.3672 -0.3439
  104phy    H1A 2808   1.943   0.169  -0.147  0.8603  1.1127 -2.0886
  105phy    C35 2809   2.310   4.216   1.528  0.0949  0.0118 -0.0598
  105phy    C33 2810   2.332   4.091   1.452  0.3545 -0.5228 -0.0796
  105phy    C34 2811   2.404   3.997   1.547 -0.2755 -0.0608  0.1601
  105phy    C32 2812   2.209   4.035   1.380  0.1130 -0.3011  0.3348
  105phy    C31 2813   2.231   3.935   1.271 -0.7055  0.4539  0.0311
  105phy    C30 2814   2.113   3.897   1.183  0.2770 -0.0662 -0.1754
  105phy    C28 2815   2.118   3.773   1.089  0.0842 -0.5424 -0.3990
  105phy    C29 2816   2.065   3.653   1.163 -0.2298 -0.5557 -0.3145
  105phy    C27 2817   2.014   3.795   0.977 -0.1577  0.6882 -0.1860
  105phy    C26 2818   2.072   3.781   0.834  0.4256  0.3462 -0.2327
  105phy    C25 2819   1.962   3.786   0.730  0.2786  0.1790  0.1258
  105phy    C23 2820   2.001   3.741   0.587 -0.0803  0.5741 -0.0389
  105phy    C24 2821   1.908   3.633   0.535  0.2883 -0.1275  0.2189
  105phy    C22 2822   1.993   3.864   0.492  0.2313  0.1093  0.1316
  105phy    C21 2823   2.106   3.882   0.386  0.5594  0.8300  0.4322
  105phy    C20 2824   2.063   3.993   0.295  0.3910 -0.0531  0.1807
  105phy    C18 2825   2.144   4.046   0.170 -0.5651 -0.1232 -0.3069
  105phy    O01 2826   2.279   4.076   0.214  0.1046  0.4326  0.4965
  105phy    H01 2827   2.270   4.134   0.287  2.6773  0.8325  0.5763
  105phy    C19 2828   2.070   4.177   0.125 -0.0342  0.3594 -0.0686
  105phy    C13 2829   2.154   3.933   0.054 -0.4070  0.5323 -0.7658
  105phy     H3 2830   2.231   3.862   0.094  0.6379  1.0399 -1.8225
  105phy    O33 2831   2.047   3.834   0.033 -0.7444  0.0172 -0.1592
  105phy    H1B 2832   1.972   3.865   0.080 -1.7086 -1.2369 -0.8078
  105phy    C12 2833   2.239   3.948  -0.074 -0.2942 -0.1578  0.6094
  105phy    O11 2834   2.351   4.031  -0.065 -0.3407  0.6694 -0.0753
  105phy    H1A 2835   2.379   4.019   0.024 -0.1403 -1.0920 -0.3514
  106phy    C35 2836   2.858   4.384   1.982  0.1718 -0.3272  0.4161
  106phy    C33 2837   2.849   4.478   1.862 -0.5575 -0.0158 -0.8675
  106phy    C34 2838   2.857   4.392   1.737 -0.4475  0.3643 -0.0915
  106phy    C32 2839   2.715   4.561   1.865 -0.2628  0.3560 -0.5835
  106phy    C31 2840   2.723   4.703   1.812  0.2089 -0.2158  0.2818
  106phy    C30 2841   2.578   4.770   1.810 -0.8980  0.3054 -0.0126
  106phy    C28 2842   2.555   4.895   1.724 -0.4203 -0.0312  0.2279
  106phy    C29 2843   2.543   4.862   1.574  0.3524 -0.3748 -0.1358
  106phy    C27 2844   2.420   4.961   1.758  0.1004 -0.6454 -0.3860
  106phy    C26 2845   2.433   5.074   1.864 -0.5445 -0.0454 -0.0049
  106phy    C25 2846   2.289   5.117   1.906  0.3545 -0.1464 -0.6271
  106phy    C23 2847   2.299   5.224   2.018  0.4253 -0.1070 -0.0234
  106phy    C24 2848   2.242   5.352   1.960 -0.8089  0.2171  0.0255
  106phy    C22 2849   2.217   5.189   2.155  0.0698 -0.0913  0.4079
  106phy    C21 2850   2.292   5.102   2.258 -0.0708  0.0019  0.0335
  106phy    C20 2851   2.212   5.096   2.389  0.0087 -0.3069  0.1739
  106phy    C18 2852   2.260   4.988   2.496 -0.6712  0.2162  0.2278
  106phy    O01 2853   2.396   5.013   2.544  0.4307 -0.0433  0.2182
  106phy    H01 2854   2.454   4.968   2.485 -0.2557 -1.2498  0.4391
  106phy    C19 2855   2.172   5.021   2.623 -0.2861 -0.2419 -0.0684
  106phy    C13 2856   2.238   4.831   2.442  0.3454 -0.5836 -0.1144
  106phy     H3 2857   2.271   4.823   2.335 -0.8855 -0.1091 -0.5506
  106phy    O33 2858   2.100   4.804   2.421  0.2742  0.2394 -0.3759
  106phy    H1B 2859   2.073   4.826   2.335 -0.0970  0.9598 -0.0787
  106phy    C12 2860   2.298   4.703   2.518  0.5364  0.0684  0.0224
  106phy    O11 2861   2.433   4.712   2.549 -0.3761  0.1907  0.0200
  106phy    H1A 2862   2.442   4.668   2.631 -2.2513 -2.8211 -1.2272
  107phy    C35 2863   3.557   0.118   2.024 -0.6880 -0.2227 -0.2948
  107phy    C33 2864   3.486   0.245   2.081  0.3316  0.2744 -0.2534
  107phy    C34 2865   3.590   0.355   2.095  0.4176  0.3087  0.2969
  107phy    C32 2866   3.363   0.273   1.992  0.5536  0.1761  0.3770
  107phy    C31 2867   3.238   0.341   2.050 -0.4084  0.1658  0.0478
  107phy    C30 2868   3.122   0.318   1.959  0.5675 -0.2414 -0.1200
  107phy    C28 2869   2.996   0.398   1.997 -0.2420 -0.2896 -0.2227
  107phy    C29 2870   2.939   0.452   1.867 -0.1727 -0.1322 -0.0645
  107phy    C27 2871   2.893   0.317   2.074  0.6125  0.1665 -0.4110
  107phy    C26 2872   2.802   0.414   2.157  0.1851  0.2058  0.4689
  107phy    C25 2873   2.677   0.337   2.209 -0.1447  0.0131 -0.2834
  107phy    C23 2874   2.578   0.425   2.292  0.1427  0.5319  0.7789
  107phy    C24 2875   2.479   0.476   2.187  0.2487 -0.2093  0.3596
  107phy    C22 2876   2.501   0.329   2.391  0.5183  0.0930 -0.2753
  107phy    C21 2877   2.532   0.343   2.539 -0.0468 -0.0702  0.4217
  107phy    C20 2878   2.482   0.229   2.625  0.1562  0.3952 -0.2973
  107phy    C18 2879   2.497   0.235   2.783  0.2422  0.3421 -0.5284
  107phy    O01 2880   2.448   0.365   2.829 -0.1641 -0.0712 -0.4943
  107phy    H01 2881   2.356   0.377   2.810 -0.9323 -0.6349  2.3950
  107phy    C19 2882   2.395   0.139   2.836 -0.5805  0.3777  0.2122
  107phy    C13 2883   2.654   0.209   2.828  0.0415 -0.3464 -0.0776
  107phy     H3 2884   2.718   0.279   2.768 -0.4723 -0.7315 -1.1086
  107phy    O33 2885   2.711   0.089   2.780  0.2833 -0.0146  0.1644
  107phy    H1B 2886   2.643   0.035   2.745  0.5692 -0.1404 -0.2071
  107phy    C12 2887   2.695   0.240   2.974 -0.0993 -0.5479  0.3454
  107phy    O11 2888   2.651   0.139   3.059 -0.0699 -0.0956  0.1276
  107phy    H1A 2889   2.682   0.059   3.019  0.1416  0.3197 -0.5559
  108phy    C35 2890   3.405   0.134   1.606  0.4953  0.2845 -0.1883
  108phy    C33 2891   3.484   0.116   1.478 -0.3823  0.2783 -0.4107
  108phy    C34 2892   3.541  -0.025   1.472  0.1165  0.6954  0.2850
  108phy    C32 2893   3.415   0.169   1.349 -0.4805 -0.1749 -0.3082
  108phy    C31 2894   3.507   0.226   1.247 -0.5729 -0.5582  0.0823
  108phy    C30 2895   3.431   0.257   1.118  0.1806 -0.1915  0.2117
  108phy    C28 2896   3.523   0.285   1.001 -0.0057 -0.0183 -0.1546
  108phy    C29 2897   3.443   0.238   0.882  0.1625  0.2725  0.4599
  108phy    C27 2898   3.574   0.428   0.979  0.8131  0.2498  0.4606
  108phy    C26 2899   3.705   0.451   0.897  0.1833  0.2105  0.0656
  108phy    C25 2900   3.730   0.600   0.877 -0.3259  0.2134  0.6746
  108phy    C23 2901   3.825   0.641   0.758  0.3241  0.3991 -0.2779
  108phy    C24 2902   3.773   0.776   0.707  0.2319  0.6152  0.4245
  108phy    C22 2903   3.982   0.638   0.776  0.1726  0.5184  0.3305
  108phy    C21 2904   4.051   0.538   0.683  0.6568  0.1251 -0.4783
  108phy    C20 2905   4.205   0.530   0.709  0.1406  0.1811  0.3866
  108phy    C18 2906   4.306   0.481   0.600 -0.0725 -0.0004 -0.2008
  108phy    O01 2907   4.241   0.376   0.527 -0.0975 -0.1107 -0.1693
  108phy    H01 2908   4.178   0.412   0.467  0.1172  0.8697  0.1687
  108phy    C19 2909   4.418   0.406   0.677  0.3932 -0.2084  0.7791
  108phy    C13 2910   4.356   0.606   0.507  0.0021  0.3265  0.0712
  108phy     H3 2911   4.261   0.647   0.465  0.2179  2.0252  1.1716
  108phy    O33 2912   4.402   0.730   0.578  0.3761  0.3273  0.4642
  108phy    H1B 2913   4.360   0.726   0.661 -0.5740  2.1590  0.1129
  108phy    C12 2914   4.413   0.582   0.357 -0.2045  0.5458  0.1820
  108phy    O11 2915   4.395   0.686   0.265 -0.3094 -0.4034  0.5097
  108phy    H1A 2916   4.402   0.658   0.176 -0.4023 -1.5139  0.8443
  109phy    C35 2917   4.618   1.297   1.838  0.2096  0.5081  0.0732
  109phy    C33 2918   4.531   1.340   1.720  0.3944 -0.2331 -0.0063
  109phy    C34 2919   4.394   1.272   1.729  0.1803  0.5471  0.0380
  109phy    C32 2920   4.506   1.490   1.717  0.0024  0.1554  0.5758
  109phy    C31 2921   4.623   1.579   1.666 -0.5631 -0.2163  0.8173
  109phy    C30 2922   4.596   1.729   1.687 -0.2435 -0.0895 -0.1079
  109phy    C28 2923   4.710   1.824   1.647 -0.2628  0.2164 -0.3439
  109phy    C29 2924   4.691   1.866   1.503  0.1309  0.4496  0.2123
  109phy    C27 2925   4.713   1.953   1.725 -0.4391  0.1375  0.3475
  109phy    C26 2926   4.822   1.960   1.827  0.7504  0.2159 -0.1156
  109phy    C25 2927   4.839   2.107   1.861 -0.3692 -0.3475  0.0090
  109phy    C23 2928   4.957   2.135   1.959 -0.3518 -0.5278 -0.3874
  109phy    C24 2929   5.071   2.205   1.889 -0.5312  0.1691  0.2908
  109phy    C22 2930   4.918   2.227   2.077  0.7097  0.3996 -0.0599
  109phy    C21 2931   4.876   2.164   2.210  0.2825  0.1537  0.6194
  109phy    C20 2932   4.823   2.279   2.304  0.2522  0.2003  0.7637
  109phy    C18 2933   4.779   2.249   2.452 -0.3169 -0.1404 -0.4699
  109phy    O01 2934   4.904   2.207   2.516  0.0428 -0.0989 -0.6263
  109phy    H01 2935   4.917   2.114   2.527 -1.4785 -0.3378 -0.5645
  109phy    C19 2936   4.756   2.393   2.502 -1.0693  0.0766  0.0655
  109phy    C13 2937   4.655   2.141   2.470 -0.2597 -0.7614  0.6417
  109phy     H3 2938   4.675   2.051   2.407 -0.1812 -0.5828  0.4118
  109phy    O33 2939   4.538   2.195   2.402  0.3169 -0.3777  0.5458
  109phy    H1B 2940   4.475   2.228   2.463 -0.6734  1.0658 -1.1634
  109phy    C12 2941   4.630   2.085   2.617  0.5479  0.0663 -0.1888
  109phy    O11 2942   4.564   2.176   2.706 -0.5131 -0.2497 -0.3423
  109phy    H1A 2943   4.485   2.205   2.666 -0.2258  0.9319 -0.0804
  110phy    C35 2944   5.003   1.937   1.202  0.1120 -0.4655 -0.2061
  110phy    C33 2945   5.062   1.857   1.315 -0.2332 -0.7162 -0.0150
  110phy    C34 2946   5.094   1.939   1.435 -0.2348 -0.0217  0.5245
  110phy    C32 2947   4.980   1.725   1.326  0.8030 -0.1152 -0.2106
  110phy    C31 2948   5.054   1.606   1.387  0.6153  0.0920  0.3807
  110phy    C30 2949   4.950   1.492   1.415 -0.0194  0.0609  0.5363
  110phy    C28 2950   5.010   1.366   1.480  0.2289  0.6549 -0.3923
  110phy    C29 2951   5.011   1.381   1.635 -0.2613  0.2180  0.6311
  110phy    C27 2952   4.915   1.250   1.452 -0.0032 -0.1657  0.3131
  110phy    C26 2953   4.992   1.131   1.389 -0.4430 -0.3161  0.0512
  110phy    C25 2954   4.911   1.024   1.315  0.3135 -0.2830 -0.0951
  110phy    C23 2955   4.999   0.915   1.244 -0.1582 -0.1853 -0.6159
  110phy    C24 2956   4.971   0.779   1.295 -0.3678  0.0845 -0.3696
  110phy    C22 2957   4.954   0.897   1.098 -0.3784 -0.4013  0.2797
  110phy    C21 2958   5.048   0.951   0.989  0.0633  0.2401 -0.1254
  110phy    C20 2959   5.008   0.906   0.847 -0.3601 -0.8580 -0.2227
  110phy    C18 2960   5.077   0.980   0.732  0.0814  0.4439 -0.5163
  110phy    O01 2961   5.054   1.121   0.751 -0.2619 -0.3405  0.1444
  110phy    H01 2962   4.965   1.142   0.772  0.2137 -0.0109  1.9542
  110phy    C19 2963   4.992   0.944   0.611 -0.2015 -0.1121 -0.1286
  110phy    C13 2964   5.235   0.949   0.706 -0.4101 -0.2676 -0.0786
  110phy     H3 2965   5.285   0.965   0.805  1.6197  0.5652 -1.1937
  110phy    O33 2966   5.263   0.806   0.693  0.0139 -0.1949  0.5602
  110phy    H1B 2967   5.263   0.755   0.771  0.2988 -0.9329  0.0879
  110phy    C12 2968   5.336   1.050   0.635  0.2534 -0.0630 -0.1404
  110phy    O11 2969   5.291   1.185   0.632  0.4016  0.4783 -0.0636
  110phy    H1A 2970   5.215   1.183   0.686  0.6634  0.7659  0.3198
  111phy    C35 2971   0.670   1.592   2.252  0.2841  0.4792 -0.3581
  111phy    C33 2972   0.626   1.471   2.169 -0.4128 -0.3704  0.0874
  111phy    C34 2973   0.655   1.500   2.022  0.2476  0.2334  0.2120
  111phy    C32 2974   0.686   1.340   2.232 -0.1320  0.0183 -0.3778
  111phy    C31 2975   0.606   1.215   2.201 -0.0190 -0.1822 -0.0114
  111phy    C30 2976   0.668   1.082   2.228 -0.5880 -0.2107  0.7026
  111phy    C28 2977   0.591   0.966   2.159 -0.0739 -0.3710 -0.0390
  111phy    C29 2978   0.699   0.866   2.104 -0.3766 -0.4975 -0.2324
  111phy    C27 2979   0.493   0.893   2.253  0.1615 -0.2907 -0.0157
  111phy    C26 2980   0.354   0.949   2.282  0.1059 -0.0845  0.2468
  111phy    C25 2981   0.276   0.850   2.367  0.7510  0.2726  0.0403
  111phy    C23 2982   0.125   0.882   2.380  0.6073  0.0584 -0.1257
  111phy    C24 2983   0.032   0.819   2.273  0.3267  0.0525 -0.3550
  111phy    C22 2984   0.065   0.850   2.518 -0.6247  0.1318  0.1822
  111phy    C21 2985   0.021   0.968   2.603  0.5303  0.3072  0.3215
  111phy    C20 2986  -0.033   0.940   2.740 -0.1253 -0.0952  0.1127
  111phy    C18 2987  -0.106   1.050   2.829 -0.8520 -0.1824  0.5317
  111phy    O01 2988  -0.199   1.124   2.745 -0.0734  0.0478 -0.4245
  111phy    H01 2989  -0.244   1.070   2.683  2.3672 -0.7307 -1.6575
  111phy    C19 2990  -0.185   0.980   2.937 -0.0938  0.3328  0.3947
  111phy    C13 2991   0.007   1.158   2.882 -0.3717 -0.3580 -0.6197
  111phy     H3 2992   0.083   1.177   2.801  1.2475 -0.1136  0.8770
  111phy    O33 2993   0.093   1.104   2.986  0.1964  0.2296  0.1763
  111phy    H1B 2994   0.180   1.135   2.969  0.3649 -0.4730 -0.2701
  111phy    C12 2995  -0.035   1.305   2.924 -0.6152 -0.3090 -0.3349
  111phy    O11 2996   0.071   1.401   2.948  0.3355 -0.2877  0.1637
  111phy    H1A 2997   0.144   1.343   2.964 -0.2396 -1.2963 -0.7014
  112phy    C35 2998   3.427   2.508   2.002  0.2669  0.4459 -0.2537
  112phy    C33 2999   3.471   2.547   1.862  0.8025 -0.0159  0.1198
  112phy    C34 3000   3.346   2.534   1.772 -0.5265  0.2843  0.1030
  112phy    C32 3001   3.525   2.691   1.846 -0.7731  0.2763  0.0147
  112phy    C31 3002   3.680   2.695   1.841 -0.2246  0.1997 -0.1279
  112phy    C30 3003   3.733   2.827   1.779 -0.3526  0.2349  0.1459
  112phy    C28 3004   3.884   2.833   1.774  0.7111 -0.0653  0.2840
  112phy    C29 3005   3.936   2.809   1.638 -0.0576 -0.2735 -0.0306
  112phy    C27 3006   3.921   2.980   1.794 -0.4287 -0.3697 -0.5254
  112phy    C26 3007   3.991   3.020   1.917  0.1107  0.3594 -0.0514
  112phy    C25 3008   4.024   3.172   1.920 -0.1452  0.4326  0.7854
  112phy    C23 3009   4.114   3.220   2.038  0.0445 -0.1483  1.1207
  112phy    C24 3010   4.219   3.315   1.987 -0.3657  0.0102  0.2095
  112phy    C22 3011   4.032   3.276   2.155  0.2616  0.1450 -0.3468
  112phy    C21 3012   4.087   3.241   2.286 -0.5836  0.4428  0.0252
  112phy    C20 3013   4.017   3.324   2.389 -0.6946 -0.4138 -0.0589
  112phy    C18 3014   4.058   3.299   2.543  0.4219 -0.2412 -0.4606
  112phy    O01 3015   4.200   3.274   2.560 -0.1017 -0.2446  0.0936
  112phy    H01 3016   4.231   3.189   2.537 -1.0332 -0.4627 -0.4332
  112phy    C19 3017   4.036   3.434   2.610 -0.4886 -0.2610  0.4208
  112phy    C13 3018   3.958   3.188   2.615  0.2301  0.1040  0.0941
  112phy     H3 3019   3.853   3.212   2.583  0.6785  0.3488 -1.2459
  112phy    O33 3020   3.950   3.201   2.758  0.1766  0.6435 -0.5086
  112phy    H1B 3021   4.037   3.203   2.793 -0.5556 -3.0841  2.0664
  112phy    C12 3022   3.985   3.042   2.580  0.7695  0.1378  0.1418
  112phy    O11 3023   3.881   2.953   2.619 -0.1548  0.0585 -0.3805
  112phy    H1A 3024   3.898   2.934   2.709 -0.7205  0.8173 -0.1081
  113phy    C35 3025   3.134   5.021   0.978 -0.1871  0.1162  0.0683
  113phy    C33 3026   3.014   4.931   1.008  0.4642 -0.0377  0.3977
  113phy    C34 3027   2.890   5.014   1.008 -0.0880  0.5046  0.1507
  113phy    C32 3028   3.001   4.806   0.917 -0.3245  0.1462  0.1079
  113phy    C31 3029   3.100   4.697   0.956  0.3021  0.8256 -0.3134
  113phy    C30 3030   3.081   4.571   0.872 -0.3713 -0.2010  0.2843
  113phy    C28 3031   3.183   4.467   0.915 -0.2600  0.4121  0.2058
  113phy    C29 3032   3.131   4.331   0.960 -0.0108 -0.3312 -0.3191
  113phy    C27 3033   3.287   4.450   0.805  0.6416 -0.9497 -0.1665
  113phy    C26 3034   3.430   4.431   0.858 -0.1424 -0.4869 -0.4198
  113phy    C25 3035   3.523   4.403   0.744  0.2807  0.0901 -0.0147
  113phy    C23 3036   3.672   4.383   0.781  0.0475  0.2921 -0.6277
  113phy    C24 3037   3.704   4.235   0.809 -0.1317 -0.1910 -0.1258
  113phy    C22 3038   3.754   4.416   0.654  0.7330  0.2664  0.1641
  113phy    C21 3039   3.836   4.544   0.655 -0.4932 -0.0390  0.4052
  113phy    C20 3040   3.887   4.590   0.518  0.1337 -0.1504 -0.1357
  113phy    C18 3041   3.987   4.711   0.510  0.1134  0.5954  0.2037
  113phy    O01 3042   3.909   4.819   0.570 -0.5426  0.2557  0.4148
  113phy    H01 3043   3.821   4.815   0.539 -0.8589  1.1298  1.1733
  113phy    C19 3044   4.005   4.740   0.360  0.1285  0.7183  0.3679
  113phy    C13 3045   4.124   4.683   0.592  0.2845 -0.2811 -0.2565
  113phy     H3 3046   4.089   4.671   0.698  0.0905 -0.8600 -0.3830
  113phy    O33 3047   4.196   4.552   0.583 -0.0803 -0.5813  0.0100
  113phy    H1B 3048   4.280   4.559   0.542  0.6422 -1.0029  1.3413
  113phy    C12 3049   4.224   4.793   0.637 -0.3267 -0.2362 -0.1832
  113phy    O11 3050   4.301   4.854   0.535 -0.0743 -0.3258  0.1008
  113phy    H1A 3051   4.251   4.928   0.507  1.3543 -0.0535 -2.0085
  114phy    C35 3052   0.405   3.437   1.502  0.2122 -0.3455  0.0542
  114phy    C33 3053   0.393   3.291   1.460  0.2044  0.3029 -0.2085
  114phy    C34 3054   0.518   3.250   1.378  0.4612  0.1007  0.0790
  114phy    C32 3055   0.369   3.201   1.581 -0.0570  0.3871 -0.3096
  114phy    C31 3056   0.273   3.082   1.564  0.2216  0.0109 -0.4802
  114phy    C30 3057   0.286   2.971   1.672  0.3814 -0.6387 -0.3866
  114phy    C28 3058   0.181   2.856   1.645 -0.1470 -0.5945  0.0912
  114phy    C29 3059   0.228   2.751   1.541 -0.2969 -0.8827 -0.5863
  114phy    C27 3060   0.149   2.779   1.775  0.2086 -0.1958  0.2551
  114phy    C26 3061  -0.001   2.757   1.804 -0.1694  0.0403  0.5054
  114phy    C25 3062  -0.034   2.679   1.930 -0.0614  0.0898 -0.5997
  114phy    C23 3063  -0.188   2.666   1.964  0.1687  0.1684 -0.3708
  114phy    C24 3064  -0.269   2.563   1.882  0.0437  0.0634  0.1435
  114phy    C22 3065  -0.199   2.651   2.119  0.3704  0.4017  0.6128
  114phy    C21 3066  -0.306   2.757   2.163 -0.3867  0.1403 -0.2143
  114phy    C20 3067  -0.313   2.779   2.312 -0.6171 -0.1722  0.4149
  114phy    C18 3068  -0.410   2.875   2.386 -0.1269  0.6135  0.0545
  114phy    O01 3069  -0.547   2.833   2.355  0.1564 -0.4117 -0.1649
  114phy    H01 3070  -0.552   2.742   2.379  0.8376 -0.0003  1.7216
  114phy    C19 3071  -0.378   2.826   2.531 -0.0545  0.3780 -0.1875
  114phy    C13 3072  -0.363   3.028   2.352  0.0080 -0.0610 -0.4959
  114phy     H3 3073  -0.324   3.031   2.247  0.2209 -3.5996 -0.6346
  114phy    O33 3074  -0.247   3.075   2.431  0.0461 -0.2352  0.3975
  114phy    H1B 3075  -0.168   3.039   2.395  0.0394 -0.5043  0.6474
  114phy    C12 3076  -0.488   3.133   2.362 -0.1553  0.0590 -0.0241
  114phy    O11 3077  -0.543   3.139   2.492 -0.0310  0.0084 -0.5229
  114phy    H1A 3078  -0.466   3.151   2.544  0.2950 -0.7563 -0.8233
  115phy    C35 3079   0.281   3.711   0.574 -0.2376  0.2599 -0.3857
  115phy    C33 3080   0.309   3.587   0.656 -0.0617  0.0708 -0.0481
  115phy    C34 3081   0.459   3.567   0.666 -0.2569  0.3167 -0.4002
  115phy    C32 3082   0.228   3.592   0.785 -0.1693  0.2992  0.4599
  115phy    C31 3083   0.190   3.451   0.825 -0.3330  0.1195 -0.2767
  115phy    C30 3084   0.103   3.434   0.956  0.1751 -0.3356  0.5898
  115phy    C28 3085   0.064   3.289   0.995 -0.1154 -0.9530  0.1220
  115phy    C29 3086   0.082   3.266   1.138 -0.3007 -0.4655  0.4242
  115phy    C27 3087  -0.077   3.247   0.949 -0.2090  0.2215 -0.2892
  115phy    C26 3088  -0.110   3.192   0.809 -0.2063  0.2181 -0.4565
  115phy    C25 3089  -0.258   3.179   0.790 -0.2359  0.1852 -0.0332
  115phy    C23 3090  -0.298   3.142   0.648 -0.4487  0.1988 -0.3402
  115phy    C24 3091  -0.335   2.990   0.656  0.1651  0.0058 -0.2686
  115phy    C22 3092  -0.427   3.219   0.615  0.0518  0.1534  0.7515
  115phy    C21 3093  -0.431   3.275   0.472  0.3464  0.3029 -0.1210
  115phy    C20 3094  -0.561   3.340   0.443  0.2496 -0.3554 -0.0494
  115phy    C18 3095  -0.604   3.380   0.294 -0.1526 -0.8543 -0.3152
  115phy    O01 3096  -0.500   3.474   0.256  0.2676  0.1150  0.1983
  115phy    H01 3097  -0.419   3.429   0.267 -0.1432 -0.6363  0.1634
  115phy    C19 3098  -0.734   3.457   0.319  0.0913  0.5714  0.2501
  115phy    C13 3099  -0.620   3.264   0.189  0.7223  0.0676  0.2505
  115phy     H3 3100  -0.524   3.207   0.193  0.4422 -0.4414 -0.2811
  115phy    O33 3101  -0.706   3.151   0.227  0.0391  0.4754 -0.2924
  115phy    H1B 3102  -0.792   3.179   0.203 -0.7680  0.3001  2.1714
  115phy    C12 3103  -0.613   3.293   0.032 -0.5961  0.1466 -0.0278
  115phy    O11 3104  -0.540   3.402  -0.007 -0.5738 -0.1664 -0.1923
  115phy    H1A 3105  -0.462   3.416   0.042 -0.8106 -0.9444  0.4257
  116phy    C35 3106   3.723   4.215   1.770  0.3260  0.2052  0.0615
  116phy    C33 3107   3.866   4.181   1.820 -0.0248 -0.1402  0.0308
  116phy    C34 3108   3.894   4.280   1.932  0.0446 -0.6713 -0.4079
  116phy    C32 3109   3.882   4.035   1.863  0.0340  0.5345  0.2536
  116phy    C31 3110   3.972   3.949   1.766  0.1306 -0.4057  0.3983
  116phy    C30 3111   3.971   3.801   1.787 -0.2130 -0.6420  0.1096
  116phy    C28 3112   4.075   3.721   1.701 -0.7287 -0.4159  0.2334
  116phy    C29 3113   4.120   3.601   1.786  0.5151 -0.4603  0.4479
  116phy    C27 3114   4.014   3.666   1.565  0.3435 -0.4895 -0.3465
  116phy    C26 3115   4.115   3.658   1.452  0.1658 -0.1437  0.4009
  116phy    C25 3116   4.051   3.627   1.317  0.1370  0.0618 -0.0645
  116phy    C23 3117   4.151   3.613   1.202 -0.1874 -0.1932  0.7110
  116phy    C24 3118   4.192   3.477   1.157  0.0935  0.5269 -0.5331
  116phy    C22 3119   4.091   3.694   1.082  0.2287 -0.1172  0.1476
  116phy    C21 3120   4.189   3.763   0.989  0.0264 -0.8248  0.1632
  116phy    C20 3121   4.112   3.832   0.874 -0.5875 -0.0154  0.4632
  116phy    C18 3122   4.187   3.868   0.740 -0.4455 -0.3413  0.2032
  116phy    O01 3123   4.276   3.978   0.759  0.3835  0.1607 -0.1444
  116phy    H01 3124   4.281   3.988   0.852  0.3067 -2.1756  0.1590
  116phy    C19 3125   4.062   3.917   0.662 -0.4633  0.0050  0.4642
  116phy    C13 3126   4.261   3.750   0.655 -0.0862  0.5690  0.1832
  116phy     H3 3127   4.313   3.688   0.732 -2.2897 -1.1886  0.3801
  116phy    O33 3128   4.182   3.639   0.599  0.2631  0.5400  0.0579
  116phy    H1B 3129   4.108   3.611   0.648 -0.0026 -0.2257 -0.7565
  116phy    C12 3130   4.395   3.768   0.575 -0.4326  0.5699 -0.3605
  116phy    O11 3131   4.383   3.817   0.442 -0.2514 -0.0376 -0.4603
  116phy    H1A 3132   4.457   3.790   0.391  0.8234  0.0941  0.9542
  117phy    C35 3133   3.672   4.975   2.348  0.1952 -0.7954  0.2011
  117phy    C33 3134   3.570   4.873   2.310  0.0665 -0.0018  0.7509
  117phy    C34 3135   3.452   4.939   2.241  0.0159 -0.5678 -0.0031
  117phy    C32 3136   3.630   4.758   2.225  0.0778 -0.4200  0.0952
  117phy    C31 3137   3.585   4.620   2.277  0.4382 -0.0904  0.3416
  117phy    C30 3138   3.662   4.507   2.217  0.0015 -0.0764 -0.0116
  117phy    C28 3139   3.630   4.374   2.279  0.0832  0.4009  0.3212
  117phy    C29 3140   3.534   4.291   2.194 -0.0791 -0.0579 -0.6909
  117phy    C27 3141   3.762   4.299   2.293 -0.4421  0.7585  0.3076
  117phy    C26 3142   3.830   4.302   2.432  0.0658 -0.0205  0.0786
  117phy    C25 3143   3.942   4.197   2.445  0.2249 -0.0968 -0.6532
  117phy    C23 3144   4.026   4.213   2.569 -0.0287  0.2231 -0.2320
  117phy    C24 3145   4.008   4.089   2.658 -0.5889 -0.4018 -0.1005
  117phy    C22 3146   4.171   4.262   2.538  0.4396  0.4937 -0.2505
  117phy    C21 3147   4.248   4.317   2.660 -0.1051 -0.5938  0.3638
  117phy    C20 3148   4.389   4.373   2.618 -0.0644  0.1105  0.0923
  117phy    C18 3149   4.501   4.414   2.726  0.9948  0.1503 -0.1879
  117phy    O01 3150   4.519   4.294   2.805 -0.3407 -0.1625 -0.1868
  117phy    H01 3151   4.565   4.321   2.882 -1.0721  2.2936 -0.5332
  117phy    C19 3152   4.622   4.438   2.635  0.6470  0.3637 -0.1247
  117phy    C13 3153   4.476   4.547   2.821  0.1563 -0.3270  0.4153
  117phy     H3 3154   4.421   4.623   2.759 -2.8797 -0.7349  2.4073
  117phy    O33 3155   4.596   4.614   2.858 -0.3225 -0.7038 -0.3273
  117phy    H1B 3156   4.618   4.597   2.947  0.1251  0.9127 -0.0996
  117phy    C12 3157   4.383   4.537   2.949 -0.2159 -0.2904  0.3699
  117phy    O11 3158   4.345   4.664   2.995  0.5498  0.4322  0.1731
  117phy    H1A 3159   4.257   4.661   3.027 -0.3442  0.8888 -2.0454
  118phy    C35 3160   4.968   3.175   1.824 -0.3299 -0.4295  0.3662
  118phy    C33 3161   5.025   3.215   1.961  0.0350  0.0661  0.3123
  118phy    C34 3162   5.164   3.152   1.976 -0.1489 -0.1617  0.4600
  118phy    C32 3163   5.031   3.370   1.964 -0.5812  0.0603  0.2572
  118phy    C31 3164   5.019   3.432   2.100 -0.4849 -0.2920  0.2638
  118phy    C30 3165   5.017   3.582   2.093  0.3886 -0.6140 -0.6254
  118phy    C28 3166   5.035   3.669   2.218 -0.5941 -0.2846 -0.0875
  118phy    C29 3167   5.171   3.695   2.266 -0.2570  0.4367  0.1119
  118phy    C27 3168   4.966   3.806   2.194 -0.0312 -0.0598 -0.8690
  118phy    C26 3169   4.911   3.889   2.312  0.2297  0.2340  0.2890
  118phy    C25 3170   4.816   4.002   2.268  0.2555  0.3517  0.2035
  118phy    C23 3171   4.750   4.082   2.380 -0.0827 -0.1489 -0.0123
  118phy    C24 3172   4.711   4.217   2.324 -0.5110 -0.1628 -0.0016
  118phy    C22 3173   4.628   4.008   2.436  0.3748 -0.2567  0.0442
  118phy    C21 3174   4.585   4.035   2.581  0.2754 -0.0708 -0.2883
  118phy    C20 3175   4.465   3.951   2.625  0.3359 -0.6180 -0.4739
  118phy    C18 3176   4.407   3.949   2.771  0.2640  0.1417  0.4396
  118phy    O01 3177   4.363   4.081   2.808 -0.1231 -0.0944  0.0908
  118phy    H01 3178   4.414   4.150   2.769  0.6603 -0.7433 -0.0678
  118phy    C19 3179   4.286   3.860   2.744 -0.1124  0.0224  0.5652
  118phy    C13 3180   4.517   3.888   2.876 -0.2666 -0.2090 -0.2842
  118phy     H3 3181   4.608   3.952   2.879  0.4550 -1.2222  0.1920
  118phy    O33 3182   4.576   3.762   2.829  0.1261 -0.6829 -0.1886
  118phy    H1B 3183   4.519   3.692   2.852  0.4509 -0.8006  0.2605
  118phy    C12 3184   4.478   3.882   3.037  0.1154 -0.0382 -0.0911
  118phy    O11 3185   4.433   3.758   3.090 -0.0486  0.1257 -0.5431
  118phy    H1A 3186   4.500   3.728   3.148 -0.9072 -0.5162  0.1354
  119phy    C35 3187   5.069   3.347   1.486  0.8478  0.3351  0.5064
  119phy    C33 3188   4.980   3.473   1.488  0.6330 -0.6474 -0.1398
  119phy    C34 3189   4.949   3.520   1.343  0.4560 -0.1128  0.2707
  119phy    C32 3190   4.851   3.445   1.565 -0.0831  0.0827  0.5433
  119phy    C31 3191   4.787   3.563   1.636 -0.6593 -0.0978  0.4095
  119phy    C30 3192   4.665   3.517   1.726 -0.4472  0.0712  0.7443
  119phy    C28 3193   4.624   3.630   1.828 -0.3174  0.0088 -0.3763
  119phy    C29 3194   4.521   3.729   1.767 -0.1057  0.0167  0.2225
  119phy    C27 3195   4.581   3.558   1.961  0.1048 -0.3725  0.5759
  119phy    C26 3196   4.568   3.626   2.094  0.0994  0.0963  0.0754
  119phy    C25 3197   4.538   3.519   2.203 -0.6894  0.2915 -0.4766
  119phy    C23 3198   4.507   3.578   2.343 -0.1722  0.0593 -0.3349
  119phy    C24 3199   4.357   3.560   2.372 -0.3689 -0.0534  0.2743
  119phy    C22 3200   4.597   3.507   2.444  0.0654  0.1252 -0.6138
  119phy    C21 3201   4.690   3.597   2.520 -0.0093 -0.1842 -0.4188
  119phy    C20 3202   4.741   3.539   2.651 -0.0303  0.4232 -0.1871
  119phy    C18 3203   4.848   3.618   2.741 -0.2102  0.7070  0.4115
  119phy    O01 3204   4.809   3.754   2.755 -0.3298 -0.0469 -0.1366
  119phy    H01 3205   4.716   3.761   2.766 -0.2369  0.4450  0.3749
  119phy    C19 3206   4.834   3.553   2.880 -0.2131 -0.1227 -0.6051
  119phy    C13 3207   4.998   3.618   2.671 -0.0620  0.2863 -0.0182
  119phy     H3 3208   4.982   3.647   2.564 -1.1923  2.9859  0.8055
  119phy    O33 3209   5.062   3.492   2.660 -0.0673  0.1216  0.2032
  119phy    H1B 3210   5.003   3.430   2.624 -0.3402  0.6425 -0.2647
  119phy    C12 3211   5.113   3.715   2.719  0.2064 -0.2257 -0.7123
  119phy    O11 3212   5.149   3.692   2.850 -0.1723 -0.1972  0.6012
  119phy    H1A 3213   5.239   3.719   2.849  0.1731 -1.2157 -1.3907
  120phy    C35 3214   5.104   2.671   1.132 -0.5322 -0.7442 -0.0516
  120phy    C33 3215   5.035   2.714   1.003 -0.4304 -0.1093  0.7058
  120phy    C34 3216   5.036   2.861   0.978 -0.7333  0.2570  0.1879
  120phy    C32 3217   5.097   2.627   0.883 -0.1698  0.8181 -0.7046
  120phy    C31 3218   5.031   2.625   0.740  0.5508  0.4374  0.2102
  120phy    C30 3219   5.087   2.508   0.657  0.6201  0.1983 -0.1450
  120phy    C28 3220   5.028   2.484   0.518 -0.0048 -0.3748  0.5385
  120phy    C29 3221   5.133   2.507   0.404 -0.2106  0.0456 -0.0990
  120phy    C27 3222   4.965   2.341   0.511 -0.2610  0.2233  0.2579
  120phy    C26 3223   4.834   2.323   0.434 -0.1988 -0.1981 -0.7863
  120phy    C25 3224   4.778   2.185   0.433  0.3026 -0.6769 -0.1513
  120phy    C23 3225   4.702   2.150   0.304 -0.0754 -0.3289 -0.1620
  120phy    C24 3226   4.714   1.997   0.276 -0.1432 -0.0999 -0.5403
  120phy    C22 3227   4.549   2.172   0.307  0.4846  0.4307 -0.1577
  120phy    C21 3228   4.492   2.280   0.218  0.1100 -0.3444 -0.3168
  120phy    C20 3229   4.336   2.296   0.232  0.5506  0.1092 -0.4204
  120phy    C18 3230   4.259   2.404   0.150  0.0718  0.4672 -0.2714
  120phy    O01 3231   4.334   2.529   0.168  0.1195 -0.3563  0.3941
  120phy    H01 3232   4.317   2.564   0.253  0.0626  0.4679  0.0432
  120phy    C19 3233   4.123   2.414   0.230  0.1140  0.1413  0.5010
  120phy    C13 3234   4.244   2.367  -0.005  0.3118 -0.1997 -1.0610
  120phy     H3 3235   4.350   2.341  -0.032  0.5758 -1.2491  0.7804
  120phy    O33 3236   4.186   2.243  -0.033 -0.1573  0.6704  0.3074
  120phy    H1B 3237   4.097   2.250  -0.060 -0.1878 -0.6162 -0.0139
  120phy    C12 3238   4.226   2.475  -0.118  0.6298  0.1786  0.4310
  120phy    O11 3239   4.092   2.527  -0.115  0.3632 -0.3414 -0.2907
  120phy    H1A 3240   4.044   2.470  -0.172  0.4170  2.0874 -3.0056
  121phy    C35 3241   0.707   1.902   1.833  0.1443  0.0043  0.2944
  121phy    C33 3242   0.733   2.022   1.744 -0.3589  0.0661 -0.4592
  121phy    C34 3243   0.767   1.976   1.604  0.1280  0.2969 -0.4246
  121phy    C32 3244   0.621   2.131   1.736 -0.4616  0.5727  0.0668
  121phy    C31 3245   0.564   2.197   1.868  0.0089 -0.2467  0.8756
  121phy    C30 3246   0.465   2.315   1.836  0.6492  0.4123 -0.6826
  121phy    C28 3247   0.424   2.401   1.959  0.1179 -0.3985  0.5232
  121phy    C29 3248   0.382   2.543   1.909 -0.2393 -0.7453 -0.4362
  121phy    C27 3249   0.317   2.333   2.051 -0.3554 -0.3135 -0.1054
  121phy    C26 3250   0.330   2.357   2.202  0.7120 -0.2975  0.0217
  121phy    C25 3251   0.201   2.299   2.261  0.0778  0.2442  0.0997
  121phy    C23 3252   0.187   2.341   2.409 -0.3427  0.7064  1.0343
  121phy    C24 3253   0.056   2.413   2.422 -0.1803 -0.7982  0.0542
  121phy    C22 3254   0.188   2.221   2.511  0.4121  0.2400 -0.0900
  121phy    C21 3255   0.316   2.188   2.591 -0.3425 -0.3995  0.0660
  121phy    C20 3256   0.312   2.047   2.647 -0.0023  0.1761 -0.5014
  121phy    C18 3257   0.420   1.990   2.745 -0.0662  0.4382  0.1235
  121phy    O01 3258   0.436   2.070   2.863 -0.0607  0.1354 -0.5479
  121phy    H01 3259   0.348   2.098   2.880 -0.4275 -0.2073 -1.7293
  121phy    C19 3260   0.354   1.853   2.783 -0.6363 -0.1273 -0.6959
  121phy    C13 3261   0.565   1.961   2.676  0.7081 -0.1478 -0.3779
  121phy     H3 3262   0.550   1.920   2.573  0.2435  0.2098 -0.4578
  121phy    O33 3263   0.636   1.855   2.738 -0.1458 -0.0406  0.5026
  121phy    H1B 3264   0.670   1.894   2.816  1.2175  1.5096 -0.7899
  121phy    C12 3265   0.658   2.080   2.660 -0.1177 -0.1614 -0.0523
  121phy    O11 3266   0.714   2.125   2.784  0.2045  0.4405  0.2808
  121phy    H1A 3267   0.643   2.128   2.845  0.1781 -3.0708  0.6153
  122phy    C35 3268   0.531   4.072   1.731  0.1982  0.0630 -0.0759
  122phy    C33 3269   0.425   3.971   1.696 -0.3161 -0.3683  0.3343
  122phy    C34 3270   0.388   3.996   1.546  0.0394  0.4961  0.3642
  122phy    C32 3271   0.467   3.822   1.717  0.4616  0.4086 -0.7338
  122phy    C31 3272   0.436   3.770   1.860 -0.2436  0.4775 -0.4287
  122phy    C30 3273   0.439   3.614   1.873 -0.2556  0.0530 -0.2729
  122phy    C28 3274   0.424   3.562   2.018  0.2382 -0.3171 -0.5630
  122phy    C29 3275   0.349   3.430   2.029  0.2246  0.4050 -0.0560
  122phy    C27 3276   0.563   3.531   2.074 -0.1139  0.2267 -0.5202
  122phy    C26 3277   0.608   3.594   2.204  0.1500 -0.3320 -0.3202
  122phy    C25 3278   0.720   3.498   2.249  0.2338  0.1482  0.3538
  122phy    C23 3279   0.766   3.482   2.395 -0.2034 -0.0501  0.3706
  122phy    C24 3280   0.806   3.335   2.412  0.1972 -0.1926  0.6358
  122phy    C22 3281   0.866   3.591   2.432 -0.1568 -0.7926 -0.2149
  122phy    C21 3282   0.868   3.633   2.579 -0.3170 -0.2940 -0.2665
  122phy    C20 3283   0.953   3.760   2.593 -0.1970 -0.0372 -0.6146
  122phy    C18 3284   1.012   3.801   2.737  0.1448  0.2831  0.4210
  122phy    O01 3285   1.091   3.692   2.790  0.3515  0.9030 -0.0675
  122phy    H01 3286   1.036   3.618   2.803  1.3089  0.1985  0.0698
  122phy    C19 3287   1.121   3.904   2.699  0.2261 -0.1511  0.1649
  122phy    C13 3288   0.889   3.855   2.835  0.2168  0.0601 -0.0692
  122phy     H3 3289   0.802   3.786   2.827  0.6984 -0.5292 -0.2931
  122phy    O33 3290   0.835   3.974   2.784  0.5074 -0.0614 -0.0792
  122phy    H1B 3291   0.892   4.041   2.814 -0.2642  1.5709 -2.0765
  122phy    C12 3292   0.915   3.864   2.990 -0.1319  0.1389  0.0927
  122phy    O11 3293   0.934   3.739   3.053  0.0981  0.3469  0.1458
  122phy    H1A 3294   1.020   3.707   3.036  0.0096  0.0180  0.3037
  123phy    C35 3295   3.821   3.193   1.365 -0.0099  0.2889  0.2026
  123phy    C33 3296   3.713   3.269   1.444 -0.3234 -0.0021 -0.2136
  123phy    C34 3297   3.729   3.246   1.595 -0.3017  0.4453 -0.2961
  123phy    C32 3298   3.716   3.418   1.399  0.2691  0.3761  0.3513
  123phy    C31 3299   3.583   3.489   1.423 -0.0448 -0.6637 -0.3475
  123phy    C30 3300   3.588   3.635   1.381 -0.5407  0.1876  0.0453
  123phy    C28 3301   3.462   3.712   1.415  0.1434 -0.1967 -0.4721
  123phy    C29 3302   3.482   3.778   1.552  0.2129 -0.2984  0.4989
  123phy    C27 3303   3.428   3.832   1.323 -0.1643  0.1450 -0.2795
  123phy    C26 3304   3.352   3.800   1.195 -0.1954 -0.5496 -0.5342
  123phy    C25 3305   3.367   3.907   1.084 -0.1814 -0.7950 -0.1821
  123phy    C23 3306   3.291   3.884   0.952 -0.2032 -0.2016  0.3664
  123phy    C24 3307   3.145   3.930   0.969  0.5866  0.1008  0.0570
  123phy    C22 3308   3.364   3.969   0.847 -0.8412  0.3264  0.0055
  123phy    C21 3309   3.414   3.898   0.719  0.3937  0.0136 -0.0298
  123phy    C20 3310   3.506   3.994   0.642  0.5149  0.4532 -0.0945
  123phy    C18 3311   3.576   3.945   0.510  0.2247  0.0385  0.3415
  123phy    O01 3312   3.638   3.820   0.537  0.1170  0.2272  0.0827
  123phy    H01 3313   3.710   3.813   0.477  0.4297  0.8439  0.3757
  123phy    C19 3314   3.690   4.048   0.478  0.0987 -0.0263 -0.4019
  123phy    C13 3315   3.476   3.927   0.382 -0.0631  0.5672  0.2030
  123phy     H3 3316   3.408   3.845   0.415  0.3878  1.0735  2.5555
  123phy    O33 3317   3.376   4.027   0.362  0.1574 -0.5262  0.1669
  123phy    H1B 3318   3.294   3.988   0.341 -0.9960  1.5517  0.5022
  123phy    C12 3319   3.498   3.836   0.252  0.0897  0.1888  0.1467
  123phy    O11 3320   3.544   3.897   0.133 -0.2240  0.2389 -0.3750
  123phy    H1A 3321   3.561   3.824   0.077 -0.4754  0.2220 -0.4293
  124phy    C35 3322   4.139   0.156   1.600  0.1574  0.1297 -0.2524
  124phy    C33 3323   4.230   0.068   1.523  0.1566  0.3169  0.3421
  124phy    C34 3324   4.274   0.133   1.393 -0.2949 -0.0603 -0.1449
  124phy    C32 3325   4.354   0.043   1.610 -0.4337  0.1106  0.1587
  124phy    C31 3326   4.343  -0.086   1.696 -0.1943 -0.0664  0.6181
  124phy    C30 3327   4.465  -0.117   1.780  0.1136  0.4897  0.1492
  124phy    C28 3328   4.455  -0.250   1.865 -0.2042 -0.1818  0.4254
  124phy    C29 3329   4.512  -0.368   1.775  0.0263 -0.1138 -0.2013
  124phy    C27 3330   4.540  -0.247   1.996  0.2749 -0.4335  0.0183
  124phy    C26 3331   4.468  -0.269   2.128  0.0199  0.3298  0.5019
  124phy    C25 3332   4.559  -0.228   2.246 -0.0048 -0.6098  0.2925
  124phy    C23 3333   4.520  -0.292   2.384 -0.6172 -0.3207  0.8503
  124phy    C24 3334   4.642  -0.329   2.463 -0.4843  0.0155  0.2407
  124phy    C22 3335   4.420  -0.201   2.464  0.1278 -0.2252  0.2018
  124phy    C21 3336   4.324  -0.263   2.560 -0.1812  0.2428 -0.5099
  124phy    C20 3337   4.211  -0.165   2.581 -0.1058  0.5254 -0.0593
  124phy    C18 3338   4.126  -0.193   2.710 -0.1625 -0.5899  0.2836
  124phy    O01 3339   4.191  -0.267   2.817 -0.4716 -0.4157  0.3295
  124phy    H01 3340   4.272  -0.233   2.850 -0.1512 -0.7921 -0.0435
  124phy    C19 3341   4.116  -0.048   2.763  0.0313 -0.3720  0.1817
  124phy    C13 3342   3.979  -0.260   2.679 -0.6680 -0.4871 -0.2143
  124phy     H3 3343   3.946  -0.228   2.577  2.9840  0.3955 -1.2769
  124phy    O33 3344   3.873  -0.220   2.763 -0.1272  0.1421 -0.5949
  124phy    H1B 3345   3.896  -0.229   2.853 -1.6249  0.1496 -0.1933
  124phy    C12 3346   3.985  -0.419   2.668  0.3539 -0.6178  0.1471
  124phy    O11 3347   4.016  -0.490   2.783  0.0531  0.1402 -0.2002
  124phy    H1A 3348   4.076  -0.439   2.835 -0.0193  0.3557 -0.3249
  125phy    C35 3349   3.724   4.939   1.765 -0.4097  0.2122  0.3745
  125phy    C33 3350   3.861   4.919   1.821 -0.3810 -0.5423  0.2063
  125phy    C34 3351   3.944   4.868   1.715 -0.7301  0.1734 -0.0360
  125phy    C32 3352   3.908   5.051   1.880 -0.4599  0.1556  0.1439
  125phy    C31 3353   3.998   5.042   2.002 -0.2546  0.3847 -0.4017
  125phy    C30 3354   4.019   5.168   2.084  0.1745  0.1433 -0.1016
  125phy    C28 3355   4.087   5.151   2.223 -0.1532  0.1140 -0.1312
  125phy    C29 3356   4.240   5.159   2.210  0.3269  0.2012  0.2990
  125phy    C27 3357   4.044   5.266   2.319 -0.1924  0.3946 -0.3693
  125phy    C26 3358   3.939   5.218   2.418  0.1835 -0.0554  0.9650
  125phy    C25 3359   3.870   5.321   2.509 -0.6447 -0.3511 -0.3454
  125phy    C23 3360   3.755   5.279   2.607  0.1696  0.0455 -0.1915
  125phy    C24 3361   3.765   5.363   2.732  0.0784 -0.0137 -0.0327
  125phy    C22 3362   3.619   5.289   2.533  0.0042 -0.4618 -0.1838
  125phy    C21 3363   3.490   5.226   2.587 -0.5543  0.5586 -0.3541
  125phy    C20 3364   3.373   5.251   2.491 -0.3860  0.2030 -0.7570
  125phy    C18 3365   3.229   5.199   2.536 -0.5680 -0.2359 -0.5132
  125phy    O01 3366   3.193   5.257   2.666 -0.0692 -0.0240 -0.0775
  125phy    H01 3367   3.105   5.234   2.688 -0.9264  3.2169  0.3831
  125phy    C19 3368   3.141   5.277   2.440 -0.3094 -0.0485 -0.1720
  125phy    C13 3369   3.203   5.038   2.538  0.0656 -0.2859 -0.2428
  125phy     H3 3370   3.237   4.992   2.442  0.3177 -0.5670 -0.0218
  125phy    O33 3371   3.064   5.000   2.531 -0.4954  0.0274  0.1944
  125phy    H1B 3372   3.024   5.022   2.613 -2.4419 -1.4278 -0.2967
  125phy    C12 3373   3.259   4.955   2.655 -0.1853 -0.3193 -0.5063
  125phy    O11 3374   3.203   4.827   2.664  0.1309 -0.0007 -0.0388
  125phy    H1A 3375   3.130   4.826   2.723  0.3175 -0.1283  0.1898
  126phy    C35 3376   2.505   4.529   1.409  0.2263 -0.3992  0.3291
  126phy    C33 3377   2.644   4.483   1.363 -0.6969  0.5043 -0.0819
  126phy    C34 3378   2.628   4.386   1.253 -0.2684  0.3474 -0.1876
  126phy    C32 3379   2.727   4.601   1.315  0.0706  0.1890  0.0767
  126phy    C31 3380   2.858   4.621   1.390  0.1777 -0.3855  0.2115
  126phy    C30 3381   2.948   4.739   1.341 -0.3868 -0.1006  0.0087
  126phy    C28 3382   3.076   4.754   1.427  0.2678  0.1409 -0.4495
  126phy    C29 3383   3.200   4.762   1.347 -0.4513  0.2027 -0.1981
  126phy    C27 3384   3.057   4.866   1.530  0.2262 -0.0273  0.1219
  126phy    C26 3385   3.076   4.840   1.682 -0.4657  0.0407 -0.0625
  126phy    C25 3386   3.074   4.967   1.767  0.4059 -0.3254 -0.5489
  126phy    C23 3387   3.110   4.955   1.920 -0.0367 -0.0451 -0.6577
  126phy    C24 3388   3.255   4.994   1.942 -0.1784 -0.3803 -0.3651
  126phy    C22 3389   3.025   5.041   2.015 -0.6351 -0.1580 -0.2180
  126phy    C21 3390   2.963   4.965   2.137  0.1605  0.7693  0.1869
  126phy    C20 3391   2.877   5.058   2.230  0.0258 -0.4940  0.1655
  126phy    C18 3392   2.794   4.996   2.347  0.2538  0.1492 -0.5753
  126phy    O01 3393   2.872   4.899   2.423  0.6633 -0.1943  0.3528
  126phy    H01 3394   2.949   4.944   2.454  0.4389 -0.5408  1.4677
  126phy    C19 3395   2.772   5.115   2.439 -0.3224 -0.2465 -0.3095
  126phy    C13 3396   2.653   4.912   2.302 -0.6245 -0.4484 -0.5772
  126phy     H3 3397   2.601   4.971   2.222  1.3326 -0.7262 -2.1392
  126phy    O33 3398   2.553   4.906   2.401 -0.0688 -0.0659 -0.1122
  126phy    H1B 3399   2.559   4.832   2.457 -0.1402 -1.0737 -1.3872
  126phy    C12 3400   2.661   4.773   2.236 -0.1665  0.1296 -0.1284
  126phy    O11 3401   2.675   4.667   2.330  0.6151  0.0329 -0.3552
  126phy    H1A 3402   2.697   4.710   2.410 -0.6286  1.6389 -0.8320
  127phy    C35 3403   2.350   4.720   0.253 -0.0444  0.6590 -0.2142
  127phy    C33 3404   2.371   4.790   0.380 -0.3501  0.0497 -0.1640
  127phy    C34 3405   2.250   4.871   0.409  0.1271 -0.7857 -0.5104
  127phy    C32 3406   2.390   4.698   0.504 -0.4277 -0.2286 -0.2534
  127phy    C31 3407   2.536   4.674   0.552  0.4694  0.0094 -0.0550
  127phy    C30 3408   2.522   4.595   0.681  0.0046  0.5793 -0.7381
  127phy    C28 3409   2.659   4.541   0.735  0.4190 -0.3659  0.0388
  127phy    C29 3410   2.681   4.584   0.882  0.5617  0.2044 -0.4385
  127phy    C27 3411   2.687   4.389   0.719  0.1081 -0.2534  0.3148
  127phy    C26 3412   2.832   4.355   0.670  0.0684 -0.0297 -0.0258
  127phy    C25 3413   2.854   4.207   0.655 -0.1199 -0.2041  0.2156
  127phy    C23 3414   2.974   4.157   0.569  0.0792 -0.4255  0.1472
  127phy    C24 3415   3.013   4.023   0.609  0.1206 -0.1620 -0.8731
  127phy    C22 3416   2.954   4.156   0.417 -0.0546 -0.2685 -0.3366
  127phy    C21 3417   3.057   4.229   0.334 -0.4264 -0.7281 -0.4430
  127phy    C20 3418   3.036   4.214   0.185 -0.0485  0.7505  0.1692
  127phy    C18 3419   3.128   4.267   0.067 -0.4400  0.2372 -0.0525
  127phy    O01 3420   3.102   4.402   0.052  0.1706 -0.3984  0.0367
  127phy    H01 3421   3.056   4.414  -0.028 -0.1108  2.0333  0.4757
  127phy    C19 3422   3.065   4.195  -0.058  0.4782 -0.5848 -0.5147
  127phy    C13 3423   3.289   4.248   0.069 -0.7527  0.0918 -0.0682
  127phy     H3 3424   3.311   4.287   0.172 -1.1550  0.6447 -0.1861
  127phy    O33 3425   3.344   4.116   0.087 -0.7076 -0.0825  0.3062
  127phy    H1B 3426   3.392   4.100   0.166  0.2210 -0.3947 -0.3100
  127phy    C12 3427   3.399   4.358   0.037 -0.0901 -0.0123  0.6315
  127phy    O11 3428   3.506   4.335  -0.052  0.2455  0.1219 -0.2624
  127phy    H1A 3429   3.549   4.256  -0.025  1.7286  0.9015 -0.2522
  128SOL     OW 3430   2.212   4.349   2.742  0.0053 -0.4980 -0.3995
  128SOL    HW1 3431   2.291   4.304   2.770  0.8342  0.7069 -0.7098
  128SOL    HW2 3432   2.139   4.293   2.767 -0.3564  0.6169  1.2226
  128SOL     MW 3433   2.213   4.336   2.749  0.0010  0.0127  0.0130
  129SOL     OW 3434   1.661   1.749   0.090  0.1680 -0.0657  0.4093
  129SOL    HW1 3435   1.671   1.814   0.020 -2.1473 -2.5352 -2.4549
  129SOL    HW2 3436   1.745   1.756   0.137  0.9632  0.4536 -1.0394
  129SOL     MW 3437   1.674   1.758   0.087  0.0010  0.0127  0.0130
  130SOL     OW 3438   2.430   3.056   0.079  0.2987  0.5400 -0.4976
  130SOL    HW1 3439   2.476   3.122   0.132 -1.8453 -0.0567  2.4113
  130SOL    HW2 3440   2.388   3.104   0.008  2.5664  2.0583 -0.9303
  130SOL     MW 3441   2.430   3.071   0.077  0.0010  0.0127  0.0130
  131SOL     OW 3442   1.347   0.886   0.062 -0.2558  0.1605 -0.8001
  131SOL    HW1 3443   1.418   0.950   0.049  1.0927 -0.8591  1.0645
  131SOL    HW2 3444   1.370   0.847   0.146  1.5495 -1.9188 -2.1318
  131SOL     MW 3445   1.359   0.889   0.071  0.0010  0.0127  0.0130
  132SOL     OW 3446   2.002   3.691   2.881  0.2729  0.2746 -0.0387
  132SOL    HW1 3447   2.067   3.675   2.813  0.4811  0.3071  0.1539
  132SOL    HW2 3448   2.048   3.729   2.956  2.5815 -2.0821 -0.1138
  132SOL     MW 3449   2.017   3.694   2.882  0.0010  0.0127  0.0130
  133SOL     OW 3450   3.004   0.261   0.120 -0.2553 -0.1359 -0.1126
  133SOL    HW1 3451   3.072   0.280   0.185  0.3636  0.5034 -0.9212
  133SOL    HW2 3452   2.931   0.254   0.180 -0.5497  2.5619 -0.0379
  133SOL     MW 3453   3.004   0.263   0.136  0.0010  0.0127  0.0130
  134SOL     OW 3454   2.181   0.417   2.840 -0.0584 -0.0406  0.8756
  134SOL    HW1 3455   2.121   0.347   2.865  0.5277 -0.7761  0.2894
  134SOL    HW2 3456   2.118   0.487   2.823 -0.2994 -0.6431 -1.0048
  134SOL     MW 3457   2.165   0.417   2.841  0.0010  0.0127  0.0130
  135SOL     OW 3458   0.089   2.690   2.660  0.3636  0.1092 -0.3937
  135SOL    HW1 3459   0.128   2.610   2.696 -0.2671  0.0811  0.2555
  135SOL    HW2 3460  -0.000   2.675   2.690  0.4690 -0.0209 -0.1398
  135SOL     MW 3461   0.083   2.677   2.669  0.0010  0.0127  0.0130
  136SOL     OW 3462   3.464   0.535   0.591 -0.3277  0.6984 -0.3321
  136SOL    HW1 3463   3.406   0.459   0.596  2.0415 -1.2493 -0.4948
  136SOL    HW2 3464   3.457   0.579   0.676 -1.1479  1.9917 -1.0376
  136SOL     MW 3465   3.456   0.531   0.603  0.0010  0.0127  0.0130
  137SOL     OW 3466   3.753   4.133   2.877 -0.2807 -0.2608 -0.3542
  137SOL    HW1 3467   3.777   4.217   2.839  0.9304 -0.7411 -0.6920
  137SOL    HW2 3468   3.713   4.080   2.809  1.7564 -2.4391 -0.0037
  137SOL     MW 3469   3.751   4.137   2.863  0.0010  0.0127  0.0130
  138SOL     OW 3470   4.363   0.915   3.001 -0.0242  0.1354  0.0216
  138SOL    HW1 3471   4.450   0.934   3.035  0.1343 -2.2045  1.1228
  138SOL    HW2 3472   4.316   0.996   3.022 -0.0437 -0.2727  1.6357
  138SOL     MW 3473   4.368   0.929   3.008  0.0010  0.0127  0.0130
  139SOL     OW 3474   2.808   0.217   0.325 -0.7589 -0.0456  0.1318
  139SOL    HW1 3475   2.833   0.124   0.319 -1.8403 -0.4731  1.4961
  139SOL    HW2 3476   2.844   0.238   0.411  0.8808  1.0372 -0.7661
  139SOL     MW 3477   2.816   0.207   0.336  0.0010  0.0127  0.0130
  140SOL     OW 3478   3.447   0.094   0.578 -0.2463  0.5488  0.0497
  140SOL    HW1 3479   3.443   0.090   0.482  0.3961  2.0649 -0.0681
  140SOL    HW2 3480   3.535   0.127   0.596 -0.2330  0.4204  0.2159
  140SOL     MW 3481   3.458   0.098   0.567  0.0010  0.0127  0.0130
  141SOL     OW 3482   3.605   4.534   2.874  0.4601 -0.0303  0.4274
  141SOL    HW1 3483   3.650   4.572   2.950  2.9535 -0.1262 -0.9096
  141SOL    HW2 3484   3.548   4.469   2.915  1.6579 -1.1666  0.3545
  141SOL     MW 3485   3.603   4.531   2.890  0.0010  0.0127  0.0130
  142SOL     OW 3486   3.011   4.794   2.893  0.1103 -0.3986  0.2377
  142SOL    HW1 3487   2.983   4.703   2.881 -0.0031 -0.1582 -1.6371
  142SOL    HW2 3488   3.083   4.795   2.955  0.2521  2.7196  0.1631
  142SOL     MW 3489   3.017   4.782   2.899  0.0010  0.0127  0.0130
  143SOL     OW 3490   1.881   3.908   2.758 -0.3341  0.2233  0.4538
  143SOL    HW1 3491   1.920   3.833   2.802  0.6347  0.7730  0.5616
  143SOL    HW2 3492   1.902   3.899   2.665 -1.2963 -1.3540  0.3604
  143SOL     MW 3493   1.889   3.897   2.751  0.0010  0.0127  0.0130
  144SOL     OW 3494   3.343   4.559   0.434 -0.3913  0.0651 -0.1354
  144SOL    HW1 3495   3.370   4.469   0.448  1.3736  0.4658 -0.7808
  144SOL    HW2 3496   3.321   4.594   0.520  1.5987  0.8781  0.0801
  144SOL     MW 3497   3.343   4.552   0.447  0.0010  0.0127  0.0130
  145SOL     OW 3498   1.399   4.330   0.115 -0.1732  0.3532  0.1463
  145SOL    HW1 3499   1.481   4.354   0.072  1.1622  0.9418  2.8084
  145SOL    HW2 3500   1.426   4.262   0.177 -0.0221  0.0566 -0.2393
  145SOL     MW 3501   1.413   4.324   0.118  0.0010  0.0127  0.0130
  146SOL     OW 3502   1.593   5.064   0.052 -0.1577  0.0066 -0.4093
  146SOL    HW1 3503   1.547   5.080  -0.030 -1.0009 -2.7996 -0.5899
  146SOL    HW2 3504   1.577   4.971   0.065  1.3275 -0.6108 -2.5175
  146SOL     MW 3505   1.585   5.054   0.043  0.0010  0.0127  0.0130
  147SOL     OW 3506   3.368   3.306   2.930  0.1931 -0.0952  0.4871
  147SOL    HW1 3507   3.421   3.312   3.009  1.6545 -0.4739 -0.4371
  147SOL    HW2 3508   3.336   3.395   2.916 -0.4783 -0.3671  0.2243
  147SOL     MW 3509   3.371   3.318   2.939  0.0010  0.0127  0.0130
  148SOL     OW 3510   4.605   4.268   0.017 -0.1922  0.4142  0.0769
  148SOL    HW1 3511   4.527   4.228   0.057 -0.7024  1.5357  0.2439
  148SOL    HW2 3512   4.673   4.202   0.027  0.1355  0.3583 -2.1725
  148SOL     MW 3513   4.603   4.254   0.024  0.0010  0.0127  0.0130
  149SOL     OW 3514   0.609   0.005   2.782  0.3387 -0.4393 -0.0255
  149SOL    HW1 3515   0.517   0.010   2.755  0.7191 -1.2931 -1.5982
  149SOL    HW2 3516   0.615   0.074   2.848 -1.5220 -0.8959  0.6938
  149SOL     MW 3517   0.597   0.015   2.787  0.0010  0.0127  0.0130
  150SOL     OW 3518   3.116   0.783   0.488 -0.6499  0.6149  0.2417
  150SOL    HW1 3519   3.186   0.731   0.450 -2.1239 -0.6812 -0.8224
  150SOL    HW2 3520   3.040   0.746   0.442 -1.3648  0.6390  1.3688
  150SOL     MW 3521   3.115   0.771   0.477  0.0010  0.0127  0.0130
  151SOL     OW 3522   0.379   1.559   3.000  0.3859  0.3693  0.4979
  151SOL    HW1 3523   0.425   1.570   2.917  0.7733  0.9302  0.7777
  151SOL    HW2 3524   0.299   1.610   2.983  0.7706  0.7583 -0.2163
  151SOL     MW 3525   0.375   1.567   2.987  0.0010  0.0127  0.0130
  152SOL     OW 3526   2.156   2.744   2.981 -0.2683  0.4511 -0.0262
  152SOL    HW1 3527   2.136   2.776   2.893 -1.8629  0.5175  0.3288
  152SOL    HW2 3528   2.112   2.805   3.040 -1.5659 -0.8249  0.3944
  152SOL     MW 3529   2.148   2.756   2.977  0.0010  0.0127  0.0130
  153SOL     OW 3530   3.731   4.354   0.262  0.1092  0.4748  0.3707
  153SOL    HW1 3531   3.811   4.316   0.297 -0.5530 -1.1486  0.2143
  153SOL    HW2 3532   3.711   4.284   0.200  1.9069  0.7342 -0.5558
  153SOL     MW 3533   3.739   4.340   0.258  0.0010  0.0127  0.0130
  154SOL     OW 3534   4.284   4.416   0.253  0.4972 -0.2785  0.4039
  154SOL    HW1 3535   4.227   4.478   0.207 -1.5463 -1.2503  1.4556
  154SOL    HW2 3536   4.345   4.468   0.305  1.4475  0.1352 -1.0799
  154SOL     MW 3537   4.284   4.431   0.254  0.0010  0.0127  0.0130
  155SOL     OW 3538   1.931   1.920   0.407  0.3195 -0.0021 -0.1483
  155SOL    HW1 3539   1.943   1.852   0.341 -0.2048  0.2968 -0.5599
  155SOL    HW2 3540   1.926   1.999   0.354 -0.7466 -0.7431 -1.2075
  155SOL     MW 3541   1.932   1.921   0.391  0.0010  0.0127  0.0130
  156SOL     OW 3542   4.597   1.013   0.080 -0.0872 -0.0257 -0.0684
  156SOL    HW1 3543   4.555   1.086   0.127 -2.2790 -1.1773 -0.0998
  156SOL    HW2 3544   4.657   0.980   0.147  0.3378 -0.0029 -0.4356
  156SOL     MW 3545   4.600   1.018   0.095  0.0010  0.0127  0.0130
  157SOL     OW 3546   2.007   4.175   2.820 -0.2279  0.0174  0.1384
  157SOL    HW1 3547   1.951   4.193   2.896 -0.1268  0.5912  0.0802
  157SOL    HW2 3548   1.972   4.092   2.786 -2.5346  0.7561  0.5211
  157SOL     MW 3549   1.995   4.166   2.826  0.0010  0.0127  0.0130
  158SOL     OW 3550   3.559   5.062   2.899  0.2831 -0.0398  0.1356
  158SOL    HW1 3551   3.592   5.023   2.817  0.1146 -1.8657  0.8930
  158SOL    HW2 3552   3.486   5.118   2.874  1.8400  1.9427 -0.2030
  158SOL     MW 3553   3.554   5.064   2.885  0.0010  0.0127  0.0130
  159SOL     OW 3554   3.854   3.783   0.346  0.2142  0.4303 -0.0846
  159SOL    HW1 3555   3.910   3.844   0.299  1.0206  1.4470  2.0625
  159SOL    HW2 3556   3.916   3.720   0.383 -0.3339 -1.2591 -1.8722
  159SOL     MW 3557   3.869   3.782   0.345  0.0010  0.0127  0.0130
  160SOL     OW 3558   3.657   4.139   0.071 -0.1708 -0.1169 -0.5627
  160SOL    HW1 3559   3.704   4.143  -0.012 -0.4508  0.3358 -0.7062
  160SOL    HW2 3560   3.626   4.049   0.072  0.2231 -0.2813 -1.7951
  160SOL     MW 3561   3.659   4.128   0.060  0.0010  0.0127  0.0130
  161SOL     OW 3562   4.426   2.573   2.664  0.0509 -0.1242 -0.1525
  161SOL    HW1 3563   4.494   2.562   2.730  1.5277  1.1822 -1.3730
  161SOL    HW2 3564   4.394   2.663   2.675 -0.8132 -0.5634  1.1930
  161SOL     MW 3565   4.430   2.584   2.674  0.0010  0.0127  0.0130
  162SOL     OW 3566   2.485   2.717   2.797  0.3258 -0.4487  0.2187
  162SOL    HW1 3567   2.568   2.764   2.810 -0.6683  1.2725  0.7648
  162SOL    HW2 3568   2.481   2.663   2.876  1.6315  0.1002  0.6875
  162SOL     MW 3569   2.495   2.716   2.809  0.0010  0.0127  0.0130
  163SOL     OW 3570   0.169   4.519   3.003  0.2079  0.2370  0.0145
  163SOL    HW1 3571   0.169   4.445   3.064 -0.7653  0.0174 -0.2418
  163SOL    HW2 3572   0.131   4.478   2.925 -1.2918 -0.3390  1.0077
  163SOL     MW 3573   0.164   4.504   3.001  0.0010  0.0127  0.0130
  164SOL     OW 3574   1.855   3.427   2.867 -0.5236 -0.0522 -0.3431
  164SOL    HW1 3575   1.765   3.434   2.898 -0.2333  0.6516  0.3637
  164SOL    HW2 3576   1.894   3.511   2.891  0.6662 -1.0208  1.2852
  164SOL     MW 3577   1.848   3.439   2.874  0.0010  0.0127  0.0130
  165SOL     OW 3578   4.767   0.944   0.300  0.2594 -0.0802  0.0482
  165SOL    HW1 3579   4.796   1.035   0.314  0.1164 -0.0949  0.4344
  165SOL    HW2 3580   4.686   0.936   0.350 -0.2174 -1.3959 -0.8804
  165SOL     MW 3581   4.760   0.955   0.308  0.0010  0.0127  0.0130
  166SOL     OW 3582   0.844   4.699   3.037  0.0755  0.0024  0.0518
  166SOL    HW1 3583   0.893   4.650   2.970 -0.0190 -1.7938  1.2302
  166SOL    HW2 3584   0.775   4.636   3.059  0.1043 -0.3503 -0.7924
  166SOL     MW 3585   0.841   4.684   3.031  0.0010  0.0127  0.0130
  167SOL     OW 3586   2.465   2.533   2.993  0.5039 -0.0461 -0.1495
  167SOL    HW1 3587   2.406   2.466   2.958  1.6016 -1.3436  0.4001
  167SOL    HW2 3588   2.409   2.575   3.059  0.3434 -2.6049  1.4562
  167SOL     MW 3589   2.450   2.530   2.997  0.0010  0.0127  0.0130
  168SOL     OW 3590   4.872   3.193   3.038  0.4472 -0.1473  0.1745
  168SOL    HW1 3591   4.927   3.179   2.961 -1.4213 -1.1766 -1.0629
  168SOL    HW2 3592   4.792   3.145   3.016 -0.8036  1.5472  0.7583
  168SOL     MW 3593   4.868   3.185   3.025  0.0010  0.0127  0.0130
  169SOL     OW 3594   4.919   3.256   2.618  0.3810  0.2680  0.0756
  169SOL    HW1 3595   4.836   3.251   2.665 -0.2118 -1.4428 -1.0655
  169SOL    HW2 3596   4.894   3.206   2.540 -0.5765  0.6561  0.1203
  169SOL     MW 3597   4.905   3.249   2.614  0.0010  0.0127  0.0130
  170SOL     OW 3598   2.645   4.935   0.171  0.2066 -0.0247 -0.3061
  170SOL    HW1 3599   2.685   4.953   0.086 -0.7565 -2.0688 -1.2737
  170SOL    HW2 3600   2.563   4.982   0.160  0.5869  0.4589 -1.0993
  170SOL     MW 3601   2.640   4.944   0.159  0.0010  0.0127  0.0130
  171SOL     OW 3602   2.115   3.682   2.310 -0.2209 -0.0874  0.0383
  171SOL    HW1 3603   2.180   3.662   2.243 -1.6548  0.9573 -1.7518
  171SOL    HW2 3604   2.050   3.730   2.259 -0.9591 -0.4353  0.6357
  171SOL     MW 3605   2.115   3.685   2.294  0.0010  0.0127  0.0130
  172SOL     OW 3606   2.751   0.860   0.306 -0.4193 -0.4904  0.2005
  172SOL    HW1 3607   2.824   0.919   0.289 -0.4538 -0.6507 -0.5249
  172SOL    HW2 3608   2.711   0.849   0.220  1.4159 -0.3075 -0.7138
  172SOL     MW 3609   2.755   0.866   0.292  0.0010  0.0127  0.0130
  173SOL     OW 3610   4.909   2.566   2.760  0.5285  0.2587 -0.1310
  173SOL    HW1 3611   4.956   2.483   2.770  0.0167 -0.0485 -0.2384
  173SOL    HW2 3612   4.817   2.544   2.772  0.9287 -1.0200  0.7323
  173SOL     MW 3613   4.903   2.552   2.763  0.0010  0.0127  0.0130
  174SOL     OW 3614   2.726   2.832   2.823 -0.3377  0.0177  0.2381
  174SOL    HW1 3615   2.770   2.797   2.900  1.1438  0.7355 -0.2585
  174SOL    HW2 3616   2.683   2.909   2.861 -0.0998  1.0638 -1.5419
  174SOL     MW 3617   2.726   2.838   2.838  0.0010  0.0127  0.0130
  175SOL     OW 3618   3.485   0.271   0.274 -0.1827 -0.0975 -0.7310
  175SOL    HW1 3619   3.468   0.177   0.285  0.4026 -0.0560  0.6748
  175SOL    HW2 3620   3.470   0.291   0.181 -2.8956  1.4871 -0.0520
  175SOL     MW 3621   3.481   0.261   0.263  0.0010  0.0127  0.0130
  176SOL     OW 3622   4.446   2.902   0.266  0.0010 -0.0074  0.2690
  176SOL    HW1 3623   4.359   2.863   0.252 -1.6669  3.1786  0.8083
  176SOL    HW2 3624   4.420   2.994   0.275 -1.5524 -0.4954  1.1635
  176SOL     MW 3625   4.431   2.909   0.265  0.0010  0.0127  0.0130
  177SOL     OW 3626   4.583   1.047   2.856  0.3920 -0.1564  0.4696
  177SOL    HW1 3627   4.589   1.042   2.951 -0.8269 -0.2478  0.5472
  177SOL    HW2 3628   4.637   1.124   2.837  1.9479 -1.2563  0.1966
  177SOL     MW 3629   4.591   1.056   2.866  0.0010  0.0127  0.0130
  178SOL     OW 3630   4.164   3.578   2.981 -0.5849  0.0811  0.6293
  178SOL    HW1 3631   4.106   3.631   2.927  1.2257  1.4991 -0.0191
  178SOL    HW2 3632   4.177   3.628   3.061  1.6716 -0.3331  0.5796
  178SOL     MW 3633   4.158   3.592   2.985  0.0010  0.0127  0.0130
  179SOL     OW 3634   1.542   1.087   0.073  0.2855  0.0552  0.2628
  179SOL    HW1 3635   1.507   1.176   0.062  0.8631  0.2765  0.1718
  179SOL    HW2 3636   1.524   1.065   0.165 -0.7701  0.5969  0.1964
  179SOL     MW 3637   1.535   1.096   0.084  0.0010  0.0127  0.0130
  180SOL     OW 3638   0.023   1.054   0.161  0.3286  0.1415  0.4767
  180SOL    HW1 3639   0.045   1.071   0.069 -1.1244 -0.4090  0.0011
  180SOL    HW2 3640   0.037   0.960   0.171 -0.7910  0.0469  1.3760
  180SOL     MW 3641   0.028   1.044   0.150  0.0010  0.0127  0.0130
  181SOL     OW 3642   3.613   4.598   0.330  0.1245  0.1897 -0.3206
  181SOL    HW1 3643   3.520   4.583   0.349  0.0073  0.8410 -0.3704
  181SOL    HW2 3644   3.639   4.508   0.311 -0.5381  0.1651 -1.1478
  181SOL     MW 3645   3.604   4.584   0.330  0.0010  0.0127  0.0130
  182SOL     OW 3646   2.966   3.861   0.072 -0.3652  0.2368  0.0259
  182SOL    HW1 3647   2.904   3.893   0.007  0.9431 -0.3942 -1.5907
  182SOL    HW2 3648   2.941   3.771   0.095  1.7490 -0.2814  0.5150
  182SOL     MW 3649   2.954   3.853   0.067  0.0010  0.0127  0.0130
  183SOL     OW 3650   1.940   3.921   2.484 -0.3005  0.1342  0.2136
  183SOL    HW1 3651   1.933   4.016   2.485  1.5995  0.3917 -1.9352
  183SOL    HW2 3652   2.033   3.897   2.481 -0.4504 -0.4044 -0.9573
  183SOL     MW 3653   1.951   3.930   2.484  0.0010  0.0127  0.0130
  184SOL     OW 3654   4.769   4.073   0.051  0.1680 -0.0682  0.1927
  184SOL    HW1 3655   4.809   4.044  -0.031 -1.6514 -0.6087 -0.5603
  184SOL    HW2 3656   4.780   3.996   0.106  3.1581  1.4493  1.9930
  184SOL     MW 3657   4.776   4.059   0.048  0.0010  0.0127  0.0130
  185SOL     OW 3658   3.667   2.803   2.625 -0.0011  0.0210 -0.2394
  185SOL    HW1 3659   3.739   2.865   2.629 -0.6999  0.8412  0.0948
  185SOL    HW2 3660   3.669   2.763   2.711 -1.4789  0.4793  0.0447
  185SOL     MW 3661   3.677   2.806   2.637  0.0010  0.0127  0.0130
  186SOL     OW 3662   4.550   2.597   0.010  0.4507  0.2851  0.2017
  186SOL    HW1 3663   4.489   2.543   0.061  2.9578 -2.0436  0.9155
  186SOL    HW2 3664   4.637   2.591   0.049  0.8931 -1.6502 -0.9533
  186SOL     MW 3665   4.553   2.589   0.022  0.0010  0.0127  0.0130
  187SOL     OW 3666   3.155   4.602   0.231 -0.3858  0.4764 -0.2541
  187SOL    HW1 3667   3.228   4.577   0.288 -0.1568  0.2821 -0.6326
  187SOL    HW2 3668   3.122   4.523   0.189  0.7585 -0.4068  0.4682
  187SOL     MW 3669   3.160   4.588   0.233  0.0010  0.0127  0.0130
  188SOL     OW 3670   1.609   4.417   3.026 -0.2415 -0.2679  0.1333
  188SOL    HW1 3671   1.667   4.482   3.065  2.2962 -2.2466 -0.0380
  188SOL    HW2 3672   1.560   4.470   2.964  0.0152  0.6231  0.6713
  188SOL     MW 3673   1.610   4.432   3.023  0.0010  0.0127  0.0130
  189SOL     OW 3674   2.926   3.582   0.077  0.3004 -0.3406  0.3057
  189SOL    HW1 3675   2.906   3.536  -0.005 -1.0088  0.1658  0.3126
  189SOL    HW2 3676   2.874   3.543   0.147  1.0606 -1.1254  0.4445
  189SOL     MW 3677   2.916   3.571   0.075  0.0010  0.0127  0.0130
  190SOL     OW 3678   5.083   3.175   2.830 -0.0365 -0.5322 -0.3519
  190SOL    HW1 3679   5.136   3.103   2.796 -0.1203 -0.6985 -0.1345
  190SOL    HW2 3680   5.024   3.194   2.757 -1.4021 -0.9277  0.5998
  190SOL     MW 3681   5.082   3.168   2.816  0.0010  0.0127  0.0130
  191SOL     OW 3682   3.132   3.880   0.296 -0.3367 -0.5510  0.1192
  191SOL    HW1 3683   3.078   3.902   0.219  2.7199  1.7469 -1.5947
  191SOL    HW2 3684   3.129   3.784   0.299  0.7928 -0.5651  1.4257
  191SOL     MW 3685   3.124   3.870   0.286  0.0010  0.0127  0.0130
  192SOL     OW 3686   3.468   0.325   3.049  0.0479  0.0740  0.0376
  192SOL    HW1 3687   3.418   0.246   3.028  0.9111 -0.4693 -0.0172
  192SOL    HW2 3688   3.411   0.390   3.007  0.1916  0.3571  0.2781
  192SOL     MW 3689   3.454   0.323   3.041  0.0010  0.0127  0.0130
  193SOL     OW 3690   4.860   3.848   0.226 -0.2901 -0.0906 -0.4196
  193SOL    HW1 3691   4.908   3.877   0.304 -0.4999 -1.1356  0.1124
  193SOL    HW2 3692   4.927   3.821   0.164 -0.7417 -0.3957 -0.7796
  193SOL     MW 3693   4.875   3.848   0.228  0.0010  0.0127  0.0130
  194SOL     OW 3694   3.821   0.465   0.230  0.4894  0.1113 -0.3209
  194SOL    HW1 3695   3.765   0.450   0.306 -0.4456 -1.3851 -1.2514
  194SOL    HW2 3696   3.826   0.561   0.226  1.6368  0.0720  0.0587
  194SOL     MW 3697   3.814   0.476   0.240  0.0010  0.0127  0.0130
  195SOL     OW 3698   1.970   1.477   0.285 -0.0263 -0.1742  0.0267
  195SOL    HW1 3699   1.902   1.422   0.324  0.0778 -0.2568  0.0932
  195SOL    HW2 3700   2.048   1.431   0.316  0.8232  0.4009 -1.1649
  195SOL     MW 3701   1.971   1.464   0.294  0.0010  0.0127  0.0130
  196SOL     OW 3702   1.373   0.801   0.320 -0.1059 -0.2939 -0.1511
  196SOL    HW1 3703   1.286   0.784   0.356  0.0157  2.2418  1.5436
  196SOL    HW2 3704   1.425   0.723   0.338  0.1648 -0.3608 -1.1649
  196SOL     MW 3705   1.368   0.788   0.327  0.0010  0.0127  0.0130
  197SOL     OW 3706   1.946   4.525   2.503  0.2250 -0.0887 -0.2577
  197SOL    HW1 3707   2.001   4.450   2.480 -0.0267 -0.1554 -0.6553
  197SOL    HW2 3708   1.951   4.581   2.425  0.1898 -0.1037 -0.2710
  197SOL     MW 3709   1.954   4.522   2.489  0.0010  0.0127  0.0130
  198SOL     OW 3710   4.057   3.601   0.372  0.2119  0.7170  0.1363
  198SOL    HW1 3711   4.097   3.641   0.295 -0.0349  0.6694 -0.0155
  198SOL    HW2 3712   4.109   3.634   0.445  0.8404 -0.5019  0.2621
  198SOL     MW 3713   4.069   3.611   0.371  0.0010  0.0127  0.0130
  199SOL     OW 3714   3.144   3.786   2.918 -0.0486  0.0882 -0.2379
  199SOL    HW1 3715   3.208   3.857   2.916 -0.6446  0.6457  0.0818
  199SOL    HW2 3716   3.079   3.814   2.982 -0.0116  0.3813 -0.3262
  199SOL     MW 3717   3.144   3.799   2.926  0.0010  0.0127  0.0130
  200SOL     OW 3718   0.179   2.299   0.155  0.2044  0.6022 -0.1489
  200SOL    HW1 3719   0.104   2.246   0.183  0.1643  0.4689 -0.5076
  200SOL    HW2 3720   0.210   2.328   0.241 -1.0385  0.5137  0.3457
  200SOL     MW 3721   0.173   2.296   0.170  0.0010  0.0127  0.0130
  201SOL     OW 3722   3.534   3.737   2.963 -1.0315  0.0641  0.4498
  201SOL    HW1 3723   3.614   3.691   2.940 -0.8132  1.4189 -1.6545
  201SOL    HW2 3724   3.471   3.676   2.924  0.5950 -0.3094 -1.7823
  201SOL     MW 3725   3.536   3.723   2.955  0.0010  0.0127  0.0130
  202SOL     OW 3726   4.137   4.330   0.464 -0.0353  0.0259  0.6061
  202SOL    HW1 3727   4.135   4.415   0.507 -0.0253  1.5076 -2.1260
  202SOL    HW2 3728   4.195   4.349   0.391  0.5684 -2.1906  0.4160
  202SOL     MW 3729   4.145   4.343   0.460  0.0010  0.0127  0.0130
  203SOL     OW 3730   2.517   0.975   0.401  0.1909 -0.2065  0.0032
  203SOL    HW1 3731   2.506   0.966   0.496  2.0577 -0.4812  0.2403
  203SOL    HW2 3732   2.602   0.933   0.385  0.5275  0.1514  0.7572
  203SOL     MW 3733   2.527   0.968   0.412  0.0010  0.0127  0.0130
  204SOL     OW 3734   4.501   0.909   0.365  0.1123  0.0708  0.5541
  204SOL    HW1 3735   4.463   0.870   0.443  1.7363 -1.1047  0.8224
  204SOL    HW2 3736   4.462   0.849   0.302  0.8313  1.1068 -0.9327
  204SOL     MW 3737   4.491   0.896   0.367  0.0010  0.0127  0.0130
  205SOL     OW 3738   0.664   0.727   0.219 -0.0935 -0.1248 -0.3590
  205SOL    HW1 3739   0.750   0.766   0.232 -0.0889 -0.3247  0.2231
  205SOL    HW2 3740   0.679   0.634   0.234 -0.1772 -0.0183  0.4038
  205SOL     MW 3741   0.677   0.720   0.222  0.0010  0.0127  0.0130
  206SOL     OW 3742   2.104   4.284   2.499 -0.0430 -0.0682  0.2303
  206SOL    HW1 3743   2.158   4.219   2.452 -2.2400 -2.1015  0.2926
  206SOL    HW2 3744   2.146   4.311   2.580 -2.1886  0.7472  1.1471
  206SOL     MW 3745   2.116   4.279   2.503  0.0010  0.0127  0.0130
  207SOL     OW 3746   1.763   4.541   0.369 -0.1174 -0.2363 -0.1572
  207SOL    HW1 3747   1.685   4.574   0.414  0.1913 -1.3990  1.3252
  207SOL    HW2 3748   1.800   4.492   0.442  0.4808  0.6503  0.1486
  207SOL     MW 3749   1.758   4.539   0.385  0.0010  0.0127  0.0130
  208SOL     OW 3750   0.224   4.139   2.907 -0.0915 -0.1631  0.4387
  208SOL    HW1 3751   0.294   4.074   2.903  0.8223  0.7781  0.7086
  208SOL    HW2 3752   0.275   4.217   2.888  0.1806 -0.6304 -0.9094
  208SOL     MW 3753   0.240   4.141   2.904  0.0010  0.0127  0.0130
  209SOL     OW 3754   3.499   4.848   0.017 -0.4240 -0.3133 -0.1443
  209SOL    HW1 3755   3.528   4.907  -0.052  1.0658 -0.2198  0.5227
  209SOL    HW2 3756   3.540   4.883   0.096  0.5062 -0.9247 -0.3344
  209SOL     MW 3757   3.508   4.860   0.019  0.0010  0.0127  0.0130
  210SOL     OW 3758   3.403   2.916   2.708  0.4044 -0.1168 -0.0924
  210SOL    HW1 3759   3.390   2.823   2.694 -1.2212  0.0318  0.1983
  210SOL    HW2 3760   3.496   2.927   2.688  0.9819 -2.3810  1.0341
  210SOL     MW 3761   3.414   2.905   2.704  0.0010  0.0127  0.0130
  211SOL     OW 3762   0.210   2.208   2.944 -0.0189 -1.0387  0.0357
  211SOL    HW1 3763   0.209   2.295   2.903 -0.8908 -0.5495  1.0318
  211SOL    HW2 3764   0.209   2.229   3.038  0.4030 -2.0196  0.2731
  211SOL     MW 3765   0.210   2.222   2.951  0.0010  0.0127  0.0130
  212SOL     OW 3766   3.230   4.810   0.621 -0.1337 -0.1421  0.3720
  212SOL    HW1 3767   3.312   4.861   0.624  0.8721 -1.3407 -2.6428
  212SOL    HW2 3768   3.190   4.810   0.707  0.6453 -0.0259  0.7485
  212SOL     MW 3769   3.236   4.817   0.633  0.0010  0.0127  0.0130
  213SOL     OW 3770   2.562   4.923   2.727  0.0548  0.2942 -0.2023
  213SOL    HW1 3771   2.527   4.893   2.811 -0.1733  0.8422 -0.0986
  213SOL    HW2 3772   2.486   4.958   2.680  0.7388  2.7628  0.4260
  213SOL     MW 3773   2.547   4.924   2.732  0.0010  0.0127  0.0130
  214SOL     OW 3774   3.449   0.002   0.298  0.2454  0.1524  0.1673
  214SOL    HW1 3775   3.525  -0.047   0.266  0.5065  1.6005 -1.5932
  214SOL    HW2 3776   3.386  -0.028   0.232  1.3647  1.4057 -1.5977
  214SOL     MW 3777   3.451  -0.008   0.285  0.0010  0.0127  0.0130
  215SOL     OW 3778   4.183   2.820   0.265 -0.4436 -0.3870  0.5446
  215SOL    HW1 3779   4.120   2.887   0.292 -0.3917 -0.0560 -0.1317
  215SOL    HW2 3780   4.137   2.788   0.187 -3.4160  1.5393  1.3248
  215SOL     MW 3781   4.169   2.825   0.258  0.0010  0.0127  0.0130
  216SOL     OW 3782   0.177   3.365   2.757  0.0134 -0.3839  0.1884
  216SOL    HW1 3783   0.121   3.299   2.797  0.8789  0.6276  3.3521
  216SOL    HW2 3784   0.111   3.422   2.716  0.1588  0.5210  1.1873
  216SOL     MW 3785   0.161   3.364   2.757  0.0010  0.0127  0.0130
  217SOL     OW 3786   4.671   0.196   0.469  0.5257  0.2921  0.0082
  217SOL    HW1 3787   4.714   0.170   0.550  0.0202 -1.5614 -0.2779
  217SOL    HW2 3788   4.669   0.109   0.429  1.5225 -0.6273  1.8335
  217SOL     MW 3789   4.676   0.181   0.474  0.0010  0.0127  0.0130
  218SOL     OW 3790   0.670   4.256   3.018 -0.4754 -0.0588  0.1069
  218SOL    HW1 3791   0.640   4.182   3.071 -2.2648  0.0305 -0.7123
  218SOL    HW2 3792   0.664   4.332   3.076 -1.6643  0.1974 -0.3346
  218SOL     MW 3793   0.665   4.256   3.032  0.0010  0.0127  0.0130
  219SOL     OW 3794   4.894   1.187   0.223  0.0649  0.3332  0.2721
  219SOL    HW1 3795   4.933   1.258   0.274  1.0099 -0.0577  0.1087
  219SOL    HW2 3796   4.971   1.139   0.193 -0.9900  0.0769 -2.3044
  219SOL     MW 3797   4.909   1.190   0.226  0.0010  0.0127  0.0130
  220SOL     OW 3798   3.632   3.416   0.321  0.2763 -0.0021  0.0462
  220SOL    HW1 3799   3.567   3.444   0.385  1.6469 -1.9420  2.4530
  220SOL    HW2 3800   3.668   3.341   0.369  0.2100 -0.3922 -0.5094
  220SOL     MW 3801   3.628   3.410   0.336  0.0010  0.0127  0.0130
  221SOL     OW 3802   0.606   4.501   0.081  0.1705 -0.3312 -0.1905
  221SOL    HW1 3803   0.557   4.537   0.007 -0.7953  0.0219  0.6047
  221SOL    HW2 3804   0.540   4.508   0.150 -0.7884  1.6479 -1.2276
  221SOL     MW 3805   0.591   4.507   0.081  0.0010  0.0127  0.0130
  222SOL     OW 3806   0.116   2.981   2.707 -0.0565  0.0316  0.0544
  222SOL    HW1 3807   0.126   2.887   2.696  0.0689 -0.1923  1.8662
  222SOL    HW2 3808   0.164   3.021   2.634 -1.5373  1.2492 -0.3100
  222SOL     MW 3809   0.123   2.974   2.696  0.0010  0.0127  0.0130
  223SOL     OW 3810   3.437   2.861   0.283  0.3119 -0.1376 -0.1280
  223SOL    HW1 3811   3.369   2.803   0.318 -0.3491  0.5925 -0.1720
  223SOL    HW2 3812   3.460   2.811   0.204  0.6976  1.6994 -1.2426
  223SOL     MW 3813   3.431   2.847   0.277  0.0010  0.0127  0.0130
  224SOL     OW 3814   2.107   2.004   0.041 -0.3718  0.4862  0.1073
  224SOL    HW1 3815   2.184   1.978   0.091  0.0296  1.9298  0.2744
  224SOL    HW2 3816   2.074   1.920   0.010 -2.1687  1.0317  0.4560
  224SOL     MW 3817   2.113   1.989   0.044  0.0010  0.0127  0.0130
  225SOL     OW 3818   3.770   3.593   2.925  0.4092 -0.5345  0.2243
  225SOL    HW1 3819   3.768   3.497   2.916 -0.6117 -0.4607 -0.5344
  225SOL    HW2 3820   3.773   3.599   3.020 -0.8771 -1.2191  0.3381
  225SOL     MW 3821   3.770   3.581   2.936  0.0010  0.0127  0.0130
  226SOL     OW 3822   4.465   2.864   3.052  0.0537  0.4554  0.1855
  226SOL    HW1 3823   4.456   2.891   3.143 -1.0666  0.9501 -0.0507
  226SOL    HW2 3824   4.482   2.770   3.058 -0.5245  0.3812  0.7002
  226SOL     MW 3825   4.466   2.855   3.064  0.0010  0.0127  0.0130
  227SOL     OW 3826   1.417   2.241   2.811 -0.5410  0.2076  0.2256
  227SOL    HW1 3827   1.460   2.170   2.764 -0.0314  0.4355  0.3338
  227SOL    HW2 3828   1.480   2.257   2.882 -0.2101  0.3577 -0.1039
  227SOL     MW 3829   1.431   2.233   2.814  0.0010  0.0127  0.0130
  228SOL     OW 3830   2.888   5.060   0.253  0.2938 -0.5808 -0.2265
  228SOL    HW1 3831   2.931   4.987   0.296  1.9715  0.2461 -0.3952
  228SOL    HW2 3832   2.800   5.029   0.234  0.5409 -1.1412 -0.4818
  228SOL     MW 3833   2.882   5.047   0.256  0.0010  0.0127  0.0130
  229SOL     OW 3834   1.673   0.221   0.105  0.2534  0.0258 -0.1038
  229SOL    HW1 3835   1.647   0.130   0.120  1.2826 -0.4822 -1.1997
  229SOL    HW2 3836   1.766   0.220   0.130  0.1074  0.6179  0.4783
  229SOL     MW 3837   1.682   0.209   0.110  0.0010  0.0127  0.0130
  230SOL     OW 3838   3.689   4.661   0.053  0.0239 -0.0047  0.2032
  230SOL    HW1 3839   3.673   4.639   0.144 -0.8328 -1.9151 -0.3471
  230SOL    HW2 3840   3.624   4.728   0.030  0.5039  0.5465  0.4186
  230SOL     MW 3841   3.678   4.667   0.062  0.0010  0.0127  0.0130
  231SOL     OW 3842   1.599   1.013   0.727  0.2461  0.2056 -0.4540
  231SOL    HW1 3843   1.660   1.086   0.738 -0.8522  1.1732 -0.5849
  231SOL    HW2 3844   1.545   1.012   0.806 -0.7632  0.9335 -1.1020
  231SOL     MW 3845   1.600   1.023   0.739  0.0010  0.0127  0.0130
  232SOL     OW 3846   3.668   4.830   0.490 -0.0013  0.3105 -0.2195
  232SOL    HW1 3847   3.642   4.744   0.457  1.1831  0.1690 -0.8278
  232SOL    HW2 3848   3.598   4.856   0.550  0.4635  0.2017  0.3757
  232SOL     MW 3849   3.655   4.822   0.494  0.0010  0.0127  0.0130
  233SOL     OW 3850   2.650   3.066   2.953 -0.0677 -0.0921 -0.4504
  233SOL    HW1 3851   2.584   3.062   3.022 -0.1676 -0.9381 -0.5848
  233SOL    HW2 3852   2.731   3.056   3.004 -0.1933  0.2773 -0.1800
  233SOL     MW 3853   2.652   3.064   2.969  0.0010  0.0127  0.0130
  234SOL     OW 3854   3.648   4.931   0.222 -0.0976 -0.4734  0.2889
  234SOL    HW1 3855   3.727   4.973   0.187 -0.0373  0.1815  1.1789
  234SOL    HW2 3856   3.672   4.903   0.311 -1.4656 -0.5579  0.6532
  234SOL     MW 3857   3.662   4.933   0.229  0.0010  0.0127  0.0130
  235SOL     OW 3858   0.954   4.762   2.582 -0.3005  0.1506 -0.2775
  235SOL    HW1 3859   0.896   4.754   2.506  0.5392 -1.0210 -0.8232
  235SOL    HW2 3860   0.911   4.825   2.640  0.4769  0.8003 -0.3824
  235SOL     MW 3861   0.941   4.770   2.579  0.0010  0.0127  0.0130
  236SOL     OW 3862   3.107   2.626   2.854 -0.1405 -0.4430  0.4545
  236SOL    HW1 3863   3.090   2.714   2.887  1.1714 -0.1020  0.2784
  236SOL    HW2 3864   3.052   2.616   2.777  0.8837 -1.6336 -0.1551
  236SOL     MW 3865   3.097   2.636   2.849  0.0010  0.0127  0.0130
  237SOL     OW 3866   4.293   2.809   2.636 -0.2894 -0.2415 -0.1180
  237SOL    HW1 3867   4.266   2.838   2.723 -1.2554 -0.2501 -0.4037
  237SOL    HW2 3868   4.315   2.890   2.590 -1.3374 -0.0706 -0.3476
  237SOL     MW 3869   4.292   2.824   2.641  0.0010  0.0127  0.0130
  238SOL     OW 3870   2.982   4.509   2.885  0.2162 -0.6536 -0.1236
  238SOL    HW1 3871   3.046   4.471   2.824  0.6005 -0.2244  0.0064
  238SOL    HW2 3872   2.915   4.537   2.823 -0.5271 -2.3130 -0.1199
  238SOL     MW 3873   2.982   4.508   2.868  0.0010  0.0127  0.0130
  239SOL     OW 3874   1.850   0.454   3.010  0.1754 -0.1857 -0.4721
  239SOL    HW1 3875   1.818   0.379   2.959 -0.7163 -0.6001  0.6680
  239SOL    HW2 3876   1.770   0.496   3.040 -0.2942  0.7493 -2.7841
  239SOL     MW 3877   1.835   0.450   3.007  0.0010  0.0127  0.0130
  240SOL     OW 3878   4.345   0.649   3.042 -0.6265  0.2429 -0.2853
  240SOL    HW1 3879   4.420   0.620   2.991 -0.9214 -1.6966  0.3235
  240SOL    HW2 3880   4.337   0.741   3.016 -1.4772  0.2056 -0.1829
  240SOL     MW 3881   4.354   0.658   3.032  0.0010  0.0127  0.0130
  241SOL     OW 3882   0.416   3.950   2.894  0.1186  0.4303  0.6374
  241SOL    HW1 3883   0.383   3.860   2.900  1.6653 -0.2015 -0.0083
  241SOL    HW2 3884   0.475   3.946   2.819 -2.0424  2.7060 -1.3901
  241SOL     MW 3885   0.419   3.938   2.885  0.0010  0.0127  0.0130
  242SOL     OW 3886   4.548   0.551   2.879  0.6798  0.1662 -0.0991
  242SOL    HW1 3887   4.619   0.531   2.940  1.1814  2.0216 -0.0295
  242SOL    HW2 3888   4.581   0.630   2.836  0.1546  1.0188  1.0271
  242SOL     MW 3889   4.562   0.558   2.881  0.0010  0.0127  0.0130
  243SOL     OW 3890   3.938   4.751   3.026  0.1181 -0.1955 -0.0727
  243SOL    HW1 3891   3.967   4.824   3.081  1.0066 -1.4361  1.1472
  243SOL    HW2 3892   3.862   4.714   3.071 -0.7377 -0.2155 -1.4579
  243SOL     MW 3893   3.932   4.756   3.039  0.0010  0.0127  0.0130
  244SOL     OW 3894   4.415   4.921   2.934 -0.2222 -0.0401  0.3458
  244SOL    HW1 3895   4.436   4.831   2.959 -2.0957  0.0142  2.4735
  244SOL    HW2 3896   4.352   4.945   3.003 -1.0038  0.1242 -0.4175
  244SOL     MW 3897   4.409   4.913   2.947  0.0010  0.0127  0.0130
  245SOL     OW 3898   5.066   3.798   0.051 -0.2134  0.0528  0.2083
  245SOL    HW1 3899   5.094   3.889   0.036  1.1081 -0.4458 -0.4477
  245SOL    HW2 3900   5.088   3.754  -0.031  1.8197  1.1449  0.1167
  245SOL     MW 3901   5.072   3.804   0.038  0.0010  0.0127  0.0130
  246SOL     OW 3902   4.754   1.333   0.027  0.1240 -0.4010  0.0763
  246SOL    HW1 3903   4.797   1.276   0.091 -1.2072 -0.5951  0.8307
  246SOL    HW2 3904   4.739   1.411   0.080  0.3201 -1.4197  1.6882
  246SOL     MW 3905   4.758   1.336   0.042  0.0010  0.0127  0.0130
  247SOL     OW 3906   3.297   2.934   2.979 -0.5004  0.1649 -0.7527
  247SOL    HW1 3907   3.332   2.944   2.890  0.2236 -1.0690 -0.6381
  247SOL    HW2 3908   3.326   3.015   3.020 -0.9210  0.2175 -0.5585
  247SOL     MW 3909   3.306   2.946   2.973  0.0010  0.0127  0.0130
  248SOL     OW 3910   2.997   3.526   2.644 -0.2452 -0.3156 -0.0535
  248SOL    HW1 3911   3.012   3.619   2.658  0.0514 -0.3883  0.1171
  248SOL    HW2 3912   2.951   3.494   2.721 -0.7252 -0.6904 -0.4869
  248SOL     MW 3913   2.993   3.534   2.656  0.0010  0.0127  0.0130
  249SOL     OW 3914   3.192   4.397   2.727  0.2575 -0.0806  0.1437
  249SOL    HW1 3915   3.245   4.466   2.687 -1.8867  2.0128  0.6525
  249SOL    HW2 3916   3.238   4.316   2.705  0.0164  0.0239 -0.7619
  249SOL     MW 3917   3.205   4.396   2.719  0.0010  0.0127  0.0130
  250SOL     OW 3918   2.042   3.210   2.955 -0.3173  0.4541 -0.6324
  250SOL    HW1 3919   1.985   3.286   2.963  0.7222  1.2641 -0.6713
  250SOL    HW2 3920   2.028   3.182   2.864 -0.1787 -0.1606 -0.4720
  250SOL     MW 3921   2.033   3.216   2.944  0.0010  0.0127  0.0130
  251SOL     OW 3922   2.508   4.807   2.973 -0.3622  0.1426 -0.2484
  251SOL    HW1 3923   2.418   4.837   2.984 -0.0925  0.6256  0.7265
  251SOL    HW2 3924   2.549   4.852   3.046 -0.7566 -0.3887  0.3107
  251SOL     MW 3925   2.502   4.817   2.984  0.0010  0.0127  0.0130
  252SOL     OW 3926   3.978   4.992   0.111 -0.4463 -0.2515 -0.1010
  252SOL    HW1 3927   3.965   5.009   0.204 -1.3307  0.7063 -0.3771
  252SOL    HW2 3928   3.924   5.054   0.062  0.8331  0.5102 -0.6003
  252SOL     MW 3929   3.969   5.002   0.117  0.0010  0.0127  0.0130
  253SOL     OW 3930   1.555   4.754   0.055 -0.3885  0.2716 -0.0232
  253SOL    HW1 3931   1.640   4.730   0.092 -0.7025  0.0046  0.5239
  253SOL    HW2 3932   1.494   4.697   0.102  0.0512 -1.8893 -1.8621
  253SOL     MW 3933   1.558   4.743   0.066  0.0010  0.0127  0.0130
  254SOL     OW 3934   4.694   2.987   2.940 -0.2208  0.4036  0.1336
  254SOL    HW1 3935   4.610   2.949   2.966  0.7302 -0.8183  1.5340
  254SOL    HW2 3936   4.752   2.911   2.938 -2.0918 -1.1302 -1.1680
  254SOL     MW 3937   4.690   2.972   2.943  0.0010  0.0127  0.0130
  255SOL     OW 3938   0.445   4.565   2.933  0.4100 -0.0173  0.5812
  255SOL    HW1 3939   0.451   4.477   2.895  1.4110  0.7674 -1.1722
  255SOL    HW2 3940   0.354   4.564   2.963  0.1657 -0.6564 -0.1393
  255SOL     MW 3941   0.433   4.553   2.932  0.0010  0.0127  0.0130
  256SOL     OW 3942   4.710   1.281   2.812  0.3226 -0.4386 -0.0533
  256SOL    HW1 3943   4.735   1.320   2.896 -0.6705 -0.3900  0.2231
  256SOL    HW2 3944   4.792   1.237   2.788  0.1998 -0.7242  0.0550
  256SOL     MW 3945   4.724   1.280   2.820  0.0010  0.0127  0.0130
  257SOL     OW 3946   3.078   3.187   0.164  0.4154  0.3761  0.3325
  257SOL    HW1 3947   3.166   3.161   0.190  0.4748  0.1196 -0.1188
  257SOL    HW2 3948   3.087   3.221   0.075 -1.5153  2.1794  0.7327
  257SOL     MW 3949   3.091   3.188   0.156  0.0010  0.0127  0.0130
  258SOL     OW 3950   4.685   3.176   2.739  0.0949  0.2996 -0.2407
  258SOL    HW1 3951   4.601   3.217   2.758  0.1741  0.0963  0.6019
  258SOL    HW2 3952   4.689   3.104   2.802  1.1492  0.5634  0.0138
  258SOL     MW 3953   4.675   3.172   2.750  0.0010  0.0127  0.0130
  259SOL     OW 3954   3.751   0.310   0.015  0.5216  0.3088  0.0044
  259SOL    HW1 3955   3.659   0.336   0.007 -0.5193 -3.1063 -0.7015
  259SOL    HW2 3956   3.782   0.361   0.089 -0.1574  2.0238 -0.8299
  259SOL     MW 3957   3.743   0.320   0.023  0.0010  0.0127  0.0130
  260SOL     OW 3958   4.649   2.506   2.831  0.3966 -0.2026  0.4673
  260SOL    HW1 3959   4.663   2.414   2.852 -1.0316 -0.5521 -0.0211
  260SOL    HW2 3960   4.610   2.541   2.912  0.2216  1.2814 -0.2238
  260SOL     MW 3961   4.646   2.499   2.845  0.0010  0.0127  0.0130
  261SOL     OW 3962   0.033   2.498   0.036  0.1121  0.0450  0.1526
  261SOL    HW1 3963  -0.044   2.449   0.008 -0.4994  0.4462  1.1116
  261SOL    HW2 3964   0.088   2.434   0.081  0.1577 -0.3595 -0.4625
  261SOL     MW 3965   0.030   2.483   0.038  0.0010  0.0127  0.0130
  262SOL     OW 3966   2.720   2.417   2.925 -0.1720 -0.1690 -0.6056
  262SOL    HW1 3967   2.625   2.405   2.924 -0.0094 -1.7319 -0.1949
  262SOL    HW2 3968   2.730   2.510   2.944 -3.3238 -0.0049  0.7218
  262SOL     MW 3969   2.709   2.427   2.927  0.0010  0.0127  0.0130
  263SOL     OW 3970   1.187   2.157   2.941 -0.5592 -0.0714 -0.3075
  263SOL    HW1 3971   1.268   2.199   2.911 -0.1697  0.2326  1.1188
  263SOL    HW2 3972   1.120   2.186   2.879 -1.2698 -1.8923 -0.4705
  263SOL     MW 3973   1.189   2.166   2.929  0.0010  0.0127  0.0130
  264SOL     OW 3974   3.768   3.595   0.143 -0.1143 -0.5542 -0.0083
  264SOL    HW1 3975   3.707   3.544   0.196  0.2182 -0.6334  0.3060
  264SOL    HW2 3976   3.788   3.670   0.198 -2.0426 -0.5918  0.8107
  264SOL     MW 3977   3.763   3.598   0.158  0.0010  0.0127  0.0130
  265SOL     OW 3978   1.471   1.064   0.333  0.0087 -0.0310 -0.2378
  265SOL    HW1 3979   1.437   1.109   0.411  1.8247  0.3908  0.3436
  265SOL    HW2 3980   1.421   0.983   0.338 -0.5372  0.3492  0.9782
  265SOL     MW 3981   1.460   1.059   0.344  0.0010  0.0127  0.0130
  266SOL     OW 3982   0.818   4.982   3.021  0.1562 -0.1074  0.4628
  266SOL    HW1 3983   0.845   4.892   3.039  0.1920 -0.5207 -1.4945
  266SOL    HW2 3984   0.820   4.985   2.926  2.4998  0.2313  0.4649
  266SOL     MW 3985   0.822   4.971   3.011  0.0010  0.0127  0.0130
  267SOL     OW 3986   0.897   0.051   0.144  0.1732  0.1853  0.0412
  267SOL    HW1 3987   0.948  -0.011   0.197 -0.0475  1.2144  1.5416
  267SOL    HW2 3988   0.866  -0.006   0.074 -1.1476 -1.5167  1.8728
  267SOL     MW 3989   0.900   0.035   0.142  0.0010  0.0127  0.0130
  268SOL     OW 3990   4.994   2.305   2.762 -0.1009 -0.2755  0.1423
  268SOL    HW1 3991   5.013   2.228   2.815 -1.1834 -0.4020  0.3591
  268SOL    HW2 3992   4.968   2.270   2.677 -0.9627 -1.9037  1.0222
  268SOL     MW 3993   4.993   2.290   2.758  0.0010  0.0127  0.0130
  269SOL     OW 3994   0.649   0.197   0.195 -0.5994  0.2319 -0.1724
  269SOL    HW1 3995   0.730   0.146   0.204 -1.2961 -0.8764  0.0765
  269SOL    HW2 3996   0.586   0.125   0.185  1.0020 -1.1959 -0.5413
  269SOL     MW 3997   0.652   0.181   0.195  0.0010  0.0127  0.0130
  270SOL     OW 3998   4.381   0.169   0.443 -0.3741  0.2560  0.3245
  270SOL    HW1 3999   4.475   0.167   0.459  0.1863  0.0331 -2.5065
  270SOL    HW2 4000   4.351   0.244   0.494  0.6261  2.2396 -1.8273
  270SOL     MW 4001   4.389   0.179   0.452  0.0010  0.0127  0.0130
  271SOL     OW 4002   4.323   4.180   0.585  0.1786  0.5370 -0.2256
  271SOL    HW1 4003   4.295   4.098   0.626  0.6741 -0.5927 -2.0585
  271SOL    HW2 4004   4.249   4.239   0.569  1.7756  2.2617 -1.8114
  271SOL     MW 4005   4.310   4.177   0.588  0.0010  0.0127  0.0130
  272SOL     OW 4006   4.111   4.566   0.070 -0.2002 -0.0764 -0.1196
  272SOL    HW1 4007   4.050   4.632   0.037  0.6218  0.4636 -0.5898
  272SOL    HW2 4008   4.081   4.483   0.034 -0.1949  0.2373 -0.8625
  272SOL     MW 4009   4.099   4.564   0.061  0.0010  0.0127  0.0130
  273SOL     OW 4010   0.996   0.332   0.103  0.3663 -0.0609 -0.0276
  273SOL    HW1 4011   0.940   0.393   0.055  0.2239  0.5281  0.8689
  273SOL    HW2 4012   0.952   0.247   0.092 -0.1015  0.0578  0.8562
  273SOL     MW 4013   0.983   0.329   0.095  0.0010  0.0127  0.0130
  274SOL     OW 4014   3.975   3.410   0.067  0.0950 -0.0545 -0.0518
  274SOL    HW1 4015   3.925   3.477   0.115  1.9008  1.7662 -0.5393
  274SOL    HW2 4016   4.022   3.468   0.008 -2.8783  2.3837 -0.2968
  274SOL     MW 4017   3.974   3.427   0.066  0.0010  0.0127  0.0130
  275SOL     OW 4018   4.264   5.036   0.101 -0.0024  0.4207  0.1531
  275SOL    HW1 4019   4.300   5.110   0.051  0.5429  0.0027 -0.0811
  275SOL    HW2 4020   4.169   5.034   0.086 -0.2038  1.7880  1.0521
  275SOL     MW 4021   4.256   5.046   0.092  0.0010  0.0127  0.0130
  276SOL     OW 4022   0.320   1.280   2.982  0.2551 -0.4907 -0.2520
  276SOL    HW1 4023   0.406   1.243   3.000  1.4197  1.6234 -1.0637
  276SOL    HW2 4024   0.348   1.372   2.979  1.8204 -0.9024  0.6322
  276SOL     MW 4025   0.335   1.287   2.984  0.0010  0.0127  0.0130
  277SOL     OW 4026   2.790   2.672   3.046 -0.3402 -0.2950 -0.1090
  277SOL    HW1 4027   2.876   2.669   3.089  0.3469  0.6671 -1.3621
  277SOL    HW2 4028   2.727   2.691   3.115 -1.5845 -0.2328 -1.2361
  277SOL     MW 4029   2.793   2.674   3.061  0.0010  0.0127  0.0130
  278SOL     OW 4030   3.083   3.261   2.948  0.5314  0.2436 -0.1567
  278SOL    HW1 4031   3.178   3.262   2.930  0.7136  1.5967  0.8129
  278SOL    HW2 4032   3.053   3.196   2.884 -0.2456 -0.4824  0.9274
  278SOL     MW 4033   3.092   3.252   2.937  0.0010  0.0127  0.0130
  279SOL     OW 4034   0.116   1.666   2.945 -0.2704 -0.3286 -0.0805
  279SOL    HW1 4035   0.106   1.571   2.950 -0.5107 -0.3423 -0.7580
  279SOL    HW2 4036   0.070   1.694   3.024 -0.2595 -4.2220  1.5382
  279SOL     MW 4037   0.109   1.657   2.956  0.0010  0.0127  0.0130
  280SOL     OW 4038   2.704   4.197   2.841 -0.4420  0.5070  0.3113
  280SOL    HW1 4039   2.707   4.267   2.906 -1.3580 -0.0568  0.9769
  280SOL    HW2 4040   2.750   4.225   2.762 -0.2049  0.4341  0.4226
  280SOL     MW 4041   2.711   4.210   2.839  0.0010  0.0127  0.0130
  281SOL     OW 4042   4.861   3.987   2.870 -0.2529 -0.1836 -0.0746
  281SOL    HW1 4043   4.942   4.014   2.826 -0.7118  0.9503 -0.2612
  281SOL    HW2 4044   4.841   3.909   2.818  0.6706  0.4365 -1.3864
  281SOL     MW 4045   4.869   3.980   2.858  0.0010  0.0127  0.0130
  282SOL     OW 4046   3.635   3.088   2.843  0.1823  0.1840  0.5490
  282SOL    HW1 4047   3.674   3.152   2.902  0.0143 -0.9388  1.9253
  282SOL    HW2 4048   3.598   3.140   2.772 -0.2719 -0.1108  0.5659
  282SOL     MW 4049   3.635   3.103   2.841  0.0010  0.0127  0.0130
  283SOL     OW 4050   3.367   3.958   2.927  0.2742  0.3375  0.2356
  283SOL    HW1 4051   3.435   3.894   2.947  0.8980  0.5489 -1.0705
  283SOL    HW2 4052   3.361   4.014   3.005  2.2582  1.7640 -0.5366
  283SOL     MW 4053   3.375   3.957   2.940  0.0010  0.0127  0.0130
  284SOL     OW 4054   4.347   4.177   0.134 -0.1918 -0.2536  0.6123
  284SOL    HW1 4055   4.330   4.268   0.160 -1.5619 -0.3634  0.1949
  284SOL    HW2 4056   4.332   4.135   0.219 -1.7666  0.5492  0.7675
  284SOL     MW 4057   4.343   4.184   0.149  0.0010  0.0127  0.0130
  285SOL     OW 4058   3.940   3.960   2.990 -0.5134 -0.8746 -0.5517
  285SOL    HW1 4059   4.023   4.007   2.985 -0.2121 -1.2821  0.5013
  285SOL    HW2 4060   3.877   4.027   2.961  1.1891  0.5867 -1.0474
  285SOL     MW 4061   3.942   3.975   2.985  0.0010  0.0127  0.0130
  286SOL     OW 4062   1.837   1.091   0.054 -0.0000 -0.2495 -0.2219
  286SOL    HW1 4063   1.741   1.090   0.055 -0.0422 -1.2242 -1.6093
  286SOL    HW2 4064   1.859   1.184   0.060  1.1290 -0.4128 -1.2798
  286SOL     MW 4065   1.827   1.103   0.055  0.0010  0.0127  0.0130
  287SOL     OW 4066   2.540   0.241   0.230 -0.0759 -0.1917  0.1741
  287SOL    HW1 4067   2.619   0.239   0.283  0.9986 -0.6366 -1.3839
  287SOL    HW2 4068   2.575   0.202   0.150  1.8477  2.1545 -0.2567
  287SOL     MW 4069   2.555   0.236   0.227  0.0010  0.0127  0.0130
  288SOL     OW 4070   0.124   2.441   2.820 -0.1588 -0.7252 -0.4393
  288SOL    HW1 4071   0.104   2.470   2.909  0.5838  0.6374 -0.6929
  288SOL    HW2 4072   0.049   2.385   2.797 -0.7043  0.8216 -2.7059
  288SOL     MW 4073   0.111   2.437   2.829  0.0010  0.0127  0.0130
  289SOL     OW 4074   0.636   4.713   2.757 -0.1244 -0.0656  0.5604
  289SOL    HW1 4075   0.575   4.683   2.825 -1.6649  0.1112 -0.6846
  289SOL    HW2 4076   0.587   4.697   2.676 -1.0099  0.3514  0.9927
  289SOL     MW 4077   0.621   4.707   2.756  0.0010  0.0127  0.0130
  290SOL     OW 4078   3.659   0.407   0.448 -0.0926  0.2187 -0.2914
  290SOL    HW1 4079   3.607   0.446   0.519  0.3683 -2.1172  1.4462
  290SOL    HW2 4080   3.594   0.364   0.392 -0.0990  0.6110 -0.5896
  290SOL     MW 4081   3.643   0.407   0.450  0.0010  0.0127  0.0130
  291SOL     OW 4082   0.333   4.034   0.226  0.0384  0.3060  0.4412
  291SOL    HW1 4083   0.313   4.039   0.320 -0.1899  3.3176  0.3129
  291SOL    HW2 4084   0.340   3.940   0.211  0.0424  0.1511  1.3585
  291SOL     MW 4085   0.331   4.022   0.237  0.0010  0.0127  0.0130
  292SOL     OW 4086   2.762   4.538   2.724 -0.0892  0.6403 -0.4214
  292SOL    HW1 4087   2.672   4.528   2.754  0.0453 -0.8374 -0.4758
  292SOL    HW2 4088   2.756   4.621   2.675  0.8158 -0.4536 -2.4879
  292SOL     MW 4089   2.750   4.548   2.722  0.0010  0.0127  0.0130
  293SOL     OW 4090   4.447   4.536   0.430  0.2269  0.1924  0.3857
  293SOL    HW1 4091   4.493   4.613   0.462 -0.1142  0.1591  0.9782
  293SOL    HW2 4092   4.497   4.464   0.469  0.4731  0.8900  1.4117
  293SOL     MW 4093   4.460   4.536   0.440  0.0010  0.0127  0.0130
  294SOL     OW 4094   2.231   4.839   2.966  0.0683  0.5228 -0.1202
  294SOL    HW1 4095   2.237   4.758   2.916 -0.2129 -0.0866  0.8004
  294SOL    HW2 4096   2.137   4.847   2.981  0.2807  2.1993  0.4826
  294SOL     MW 4097   2.219   4.829   2.962  0.0010  0.0127  0.0130
  295SOL     OW 4098   3.458   4.291   0.405 -0.0199 -0.0143  0.5923
  295SOL    HW1 4099   3.546   4.278   0.368  0.3134  1.4926  0.8011
  295SOL    HW2 4100   3.428   4.200   0.395 -1.4453  0.5690 -0.7530
  295SOL     MW 4101   3.466   4.277   0.399  0.0010  0.0127  0.0130
  296SOL     OW 4102   2.456   4.024   2.609 -0.4475 -0.0219  0.0952
  296SOL    HW1 4103   2.546   3.997   2.629 -0.2791  0.4862  0.0355
  296SOL    HW2 4104   2.444   4.098   2.669 -0.0628 -0.4330  0.6879
  296SOL     MW 4105   2.467   4.030   2.620  0.0010  0.0127  0.0130
  297SOL     OW 4106   0.407   3.360   2.592 -0.4212 -0.0137  0.0003
  297SOL    HW1 4107   0.317   3.344   2.622 -0.6830  1.3092  0.0217
  297SOL    HW2 4108   0.423   3.287   2.533 -0.6135  1.4978 -2.0440
  297SOL     MW 4109   0.397   3.348   2.588  0.0010  0.0127  0.0130
  298SOL     OW 4110   3.371   3.099   0.123 -0.1746  0.0743 -0.0606
  298SOL    HW1 4111   3.390   3.025   0.179 -0.0051 -1.1527 -1.6751
  298SOL    HW2 4112   3.449   3.154   0.121  1.5963 -2.2349  1.6988
  298SOL     MW 4113   3.384   3.097   0.130  0.0010  0.0127  0.0130
  299SOL     OW 4114   4.663   2.248   2.926 -0.0889 -0.1404  0.8995
  299SOL    HW1 4115   4.675   2.164   2.970 -1.4478 -1.7770 -1.6334
  299SOL    HW2 4116   4.618   2.210   2.850  1.9209 -0.7823 -0.0224
  299SOL     MW 4117   4.658   2.232   2.922  0.0010  0.0127  0.0130
  300SOL     OW 4118   2.918   0.530   0.124 -0.2082 -0.3724 -0.3710
  300SOL    HW1 4119   2.953   0.447   0.093 -1.4697 -1.3144  0.6533
  300SOL    HW2 4120   2.824   0.518   0.135 -0.2957 -0.2097 -0.8964
  300SOL     MW 4121   2.910   0.518   0.121  0.0010  0.0127  0.0130
  301SOL     OW 4122   2.810   4.983   3.022 -0.1591  0.3316 -0.0625
  301SOL    HW1 4123   2.883   5.017   3.073 -0.1202  0.7245 -0.3732
  301SOL    HW2 4124   2.857   4.926   2.960 -0.2117 -0.0600  0.2531
  301SOL     MW 4125   2.826   4.980   3.020  0.0010  0.0127  0.0130
  302SOL     OW 4126   4.334   2.316   2.598 -0.0488 -0.4016  0.0211
  302SOL    HW1 4127   4.372   2.401   2.622  1.5326 -1.1371  0.2901
  302SOL    HW2 4128   4.254   2.343   2.553  0.4280 -0.5489 -0.9559
  302SOL     MW 4129   4.328   2.331   2.595  0.0010  0.0127  0.0130
  303SOL     OW 4130   2.432   4.208   2.813  0.0545 -0.2378 -0.7251
  303SOL    HW1 4131   2.527   4.216   2.820 -0.0120 -0.7191  1.1650
  303SOL    HW2 4132   2.406   4.143   2.878 -1.0411 -0.1166 -1.0163
  303SOL     MW 4133   2.441   4.201   2.822  0.0010  0.0127  0.0130
  304SOL     OW 4134   3.604   4.656   2.627 -0.0808  0.0891  1.0342
  304SOL    HW1 4135   3.517   4.636   2.591  0.8827  0.9185 -2.0663
  304SOL    HW2 4136   3.609   4.599   2.704  2.2214 -0.8011  0.3227
  304SOL     MW 4137   3.593   4.646   2.632  0.0010  0.0127  0.0130
  305SOL     OW 4138   4.898   2.354   0.013 -0.1893 -0.5017  0.1211
  305SOL    HW1 4139   4.820   2.336  -0.040  0.3202 -1.3984 -0.3508
  305SOL    HW2 4140   4.865   2.420   0.074  1.5810  1.2802 -0.7244
  305SOL     MW 4141   4.883   2.360   0.014  0.0010  0.0127  0.0130
  306SOL     OW 4142   1.919   1.743   0.201 -0.0710 -0.3290  0.2368
  306SOL    HW1 4143   1.944   1.654   0.229  1.5709  0.2066  0.6234
  306SOL    HW2 4144   1.955   1.744   0.112 -2.6966 -0.6261 -0.9088
  306SOL     MW 4145   1.927   1.731   0.193  0.0010  0.0127  0.0130
  307SOL     OW 4146   2.236   3.862   2.527 -0.1556  0.0268  0.3048
  307SOL    HW1 4147   2.285   3.799   2.474 -0.8096 -1.0772  0.9694
  307SOL    HW2 4148   2.309   3.910   2.566  2.5011 -2.2081 -1.5521
  307SOL     MW 4149   2.252   3.860   2.525  0.0010  0.0127  0.0130
  308SOL     OW 4150   2.832   4.301   2.621 -0.1582  0.1721  0.3386
  308SOL    HW1 4151   2.801   4.387   2.649 -2.1927 -0.3107 -0.2811
  308SOL    HW2 4152   2.908   4.323   2.568 -0.6547  1.6865  0.2025
  308SOL     MW 4153   2.838   4.315   2.618  0.0010  0.0127  0.0130
  309SOL     OW 4154   4.777   2.559   0.148 -0.4309 -0.4240  0.3324
  309SOL    HW1 4155   4.853   2.616   0.133 -0.4856 -0.3221  0.4340
  309SOL    HW2 4156   4.723   2.609   0.209  0.0279  0.6969 -0.1461
  309SOL     MW 4157   4.780   2.573   0.154  0.0010  0.0127  0.0130
  310SOL     OW 4158   4.005   4.316   0.025 -0.0500 -0.2361  0.1865
  310SOL    HW1 4159   3.945   4.344  -0.043 -1.0882 -0.6105  0.9283
  310SOL    HW2 4160   4.063   4.254  -0.019  1.3928  0.2463  1.3356
  310SOL     MW 4161   4.005   4.312   0.010  0.0010  0.0127  0.0130
  311SOL     OW 4162   3.322   3.566   2.868  0.1479  0.2497  0.0148
  311SOL    HW1 4163   3.279   3.535   2.788  0.3499  1.4984 -0.6008
  311SOL    HW2 4164   3.263   3.634   2.899  1.2475  0.6354  1.2940
  311SOL     MW 4165   3.308   3.571   2.861  0.0010  0.0127  0.0130
  312SOL     OW 4166   3.236   5.023   0.147  0.2056  0.4241 -0.0731
  312SOL    HW1 4167   3.263   4.940   0.107 -0.1013 -0.2245  1.0067
  312SOL    HW2 4168   3.171   4.999   0.214  0.3782  1.4892  0.5024
  312SOL     MW 4169   3.231   5.009   0.151  0.0010  0.0127  0.0130
  313SOL     OW 4170   0.314   3.703   2.934 -0.3199  0.2010  0.3816
  313SOL    HW1 4171   0.349   3.614   2.930 -1.0360 -0.0985  0.4806
  313SOL    HW2 4172   0.313   3.723   3.027  0.0695  1.0617  0.2071
  313SOL     MW 4173   0.318   3.694   2.945  0.0010  0.0127  0.0130
  314SOL     OW 4174   3.553   3.296   0.081  0.2246 -0.4091  0.0752
  314SOL    HW1 4175   3.632   3.290   0.028 -0.7241  1.2738 -1.6975
  314SOL    HW2 4176   3.587   3.340   0.158  1.4904 -0.7662 -0.2504
  314SOL     MW 4177   3.568   3.301   0.084  0.0010  0.0127  0.0130
  315SOL     OW 4178   2.662   0.496   0.177  0.2489  0.0172  0.2129
  315SOL    HW1 4179   2.619   0.410   0.181  0.5608 -0.1930 -0.6981
  315SOL    HW2 4180   2.611   0.538   0.108  0.1156 -0.1045  0.2377
  315SOL     MW 4181   2.650   0.490   0.169  0.0010  0.0127  0.0130
  316SOL     OW 4182   1.890   1.378   0.056  0.1233 -0.0762 -0.0630
  316SOL    HW1 4183   1.931   1.421   0.131  0.2359 -0.6039  0.1804
  316SOL    HW2 4184   1.797   1.401   0.055  0.2577  0.5274  0.3653
  316SOL     MW 4185   1.883   1.387   0.066  0.0010  0.0127  0.0130
  317SOL     OW 4186   3.227   4.755   0.007 -0.3948 -0.0956  0.6726
  317SOL    HW1 4187   3.211   4.709   0.089  0.7185 -1.1530  0.3221
  317SOL    HW2 4188   3.322   4.753  -0.001 -0.4193  0.4172  0.2073
  317SOL     MW 4189   3.238   4.749   0.017  0.0010  0.0127  0.0130
  318SOL     OW 4190   3.738   0.034   0.037 -0.2630  0.0980  0.0004
  318SOL    HW1 4191   3.672   0.015  -0.030  0.5827  0.7897 -1.0607
  318SOL    HW2 4192   3.740   0.129   0.032 -1.5000  0.2500  1.4808
  318SOL     MW 4193   3.729   0.044   0.028  0.0010  0.0127  0.0130
  319SOL     OW 4194   3.321   0.121   2.906  0.0376  0.1185  0.3250
  319SOL    HW1 4195   3.286   0.146   2.820 -1.8692 -0.3889  0.9208
  319SOL    HW2 4196   3.241   0.107   2.956  0.0549  2.3829  1.1157
  319SOL     MW 4197   3.306   0.123   2.901  0.0010  0.0127  0.0130
  320SOL     OW 4198   4.705   4.522   0.054  0.4257 -0.5594 -0.0657
  320SOL    HW1 4199   4.772   4.499   0.118  0.3453 -0.4926  0.0399
  320SOL    HW2 4200   4.658   4.439   0.044  1.2626 -1.1357  0.6093
  320SOL     MW 4201   4.708   4.508   0.061  0.0010  0.0127  0.0130
  321SOL     OW 4202   3.792   3.303   2.952 -0.7531 -0.0503  0.1495
  321SOL    HW1 4203   3.855   3.337   3.015 -1.2727  0.5252  0.3686
  321SOL    HW2 4204   3.851   3.283   2.880  1.3453  1.2020  1.4327
  321SOL     MW 4205   3.808   3.305   2.951  0.0010  0.0127  0.0130
  322SOL     OW 4206   4.416   3.528   2.856 -0.5881 -0.1004  0.1471
  322SOL    HW1 4207   4.334   3.536   2.904 -0.5981 -0.1544  0.1375
  322SOL    HW2 4208   4.476   3.487   2.919  1.9305 -0.4798 -2.2766
  322SOL     MW 4209   4.413   3.524   2.871  0.0010  0.0127  0.0130
  323SOL     OW 4210   1.466   3.233   2.900 -0.1037 -0.1590 -0.3215
  323SOL    HW1 4211   1.448   3.159   2.957  0.2395  0.2722  0.3543
  323SOL    HW2 4212   1.528   3.203   2.833  1.9883  0.7894  1.0993
  323SOL     MW 4213   1.472   3.219   2.899  0.0010  0.0127  0.0130
  324SOL     OW 4214   3.962   4.189   0.290  0.0695  0.0249  0.7136
  324SOL    HW1 4215   3.991   4.232   0.210 -1.8744  0.7887  0.3784
  324SOL    HW2 4216   4.028   4.222   0.351 -0.1648  2.1089 -0.0865
  324SOL     MW 4217   3.975   4.199   0.288  0.0010  0.0127  0.0130
  325SOL     OW 4218   4.128   3.189   0.134 -0.0152 -0.0517  0.0013
  325SOL    HW1 4219   4.094   3.278   0.129 -0.1454 -0.1815 -2.6874
  325SOL    HW2 4220   4.138   3.167   0.042  2.3496  0.7257  0.0220
  325SOL     MW 4221   4.125   3.198   0.122  0.0010  0.0127  0.0130
  326SOL     OW 4222   0.718   0.468   0.274 -0.1164  0.1560  0.0335
  326SOL    HW1 4223   0.792   0.448   0.331  0.8998  0.1257 -1.2591
  326SOL    HW2 4224   0.680   0.386   0.245 -1.1447  0.3326  0.8140
  326SOL     MW 4225   0.723   0.455   0.278  0.0010  0.0127  0.0130
  327SOL     OW 4226   3.062   0.043   3.027 -0.1032  0.1314  0.1065
  327SOL    HW1 4227   3.048   0.124   3.075 -1.6063  0.2876 -0.5148
  327SOL    HW2 4228   3.105  -0.014   3.090 -2.5986 -0.3925  1.4788
  327SOL     MW 4229   3.066   0.046   3.041  0.0010  0.0127  0.0130
  328SOL     OW 4230   4.290   4.042   0.367  0.6032 -0.1202 -0.4905
  328SOL    HW1 4231   4.279   4.091   0.449  1.3620 -1.0170  0.1645
  328SOL    HW2 4232   4.336   3.968   0.407  0.4038  0.3499  0.6533
  328SOL     MW 4233   4.294   4.039   0.383  0.0010  0.0127  0.0130
  329SOL     OW 4234   2.310   3.169   2.920 -0.0439  0.0883  0.4827
  329SOL    HW1 4235   2.320   3.095   2.861 -1.4250  0.6645 -0.5329
  329SOL    HW2 4236   2.215   3.179   2.926 -0.5137 -0.2793 -3.5551
  329SOL     MW 4237   2.299   3.161   2.913  0.0010  0.0127  0.0130
  330SOL     OW 4238   4.082   0.446   0.324 -0.0352  0.2470 -0.0292
  330SOL    HW1 4239   3.989   0.427   0.310 -0.1111 -0.2998  1.0517
  330SOL    HW2 4240   4.118   0.449   0.236  0.7074 -1.0392  0.1987
  330SOL     MW 4241   4.074   0.444   0.311  0.0010  0.0127  0.0130
  331SOL     OW 4242   0.329   3.764   0.145  0.1424 -0.4215  0.3378
  331SOL    HW1 4243   0.404   3.707   0.159  1.7678  1.2933 -0.7869
  331SOL    HW2 4244   0.250   3.726   0.183  0.2871  0.3438  1.4552
  331SOL     MW 4245   0.329   3.752   0.152  0.0010  0.0127  0.0130
  332SOL     OW 4246   3.829   2.882   2.886 -0.1454 -0.0033 -0.1915
  332SOL    HW1 4247   3.772   2.807   2.900 -0.0849 -0.1579 -0.7326
  332SOL    HW2 4248   3.767   2.955   2.882  1.7963  1.7789  0.2990
  332SOL     MW 4249   3.814   2.882   2.887  0.0010  0.0127  0.0130
  333SOL     OW 4250   0.087   4.067   0.067 -0.2553  0.0985 -0.2001
  333SOL    HW1 4251   0.167   4.053   0.117  0.7329 -2.5645 -2.2716
  333SOL    HW2 4252   0.130   4.094  -0.015  0.4632 -0.6961 -0.0933
  333SOL     MW 4253   0.103   4.069   0.063  0.0010  0.0127  0.0130
  334SOL     OW 4254   2.672   3.268   2.776 -0.4842 -0.5779 -0.0736
  334SOL    HW1 4255   2.586   3.308   2.769 -0.5708 -0.9706 -1.8547
  334SOL    HW2 4256   2.662   3.193   2.834 -0.3609 -1.2209 -0.8698
  334SOL     MW 4257   2.660   3.264   2.783  0.0010  0.0127  0.0130
  335SOL     OW 4258   3.035   2.889   2.939 -0.2053  0.2210 -0.3283
  335SOL    HW1 4259   3.120   2.917   2.973 -1.2731  0.6142  2.2876
  335SOL    HW2 4260   3.020   2.946   2.864 -1.9945  1.7325  1.1020
  335SOL     MW 4261   3.044   2.900   2.934  0.0010  0.0127  0.0130
  336SOL     OW 4262   2.507   4.575   2.816  0.3849 -0.1080  0.4471
  336SOL    HW1 4263   2.412   4.563   2.818  0.1442  1.6307  0.6977
  336SOL    HW2 4264   2.514   4.652   2.872  0.6332 -0.2376  0.5939
  336SOL     MW 4265   2.495   4.583   2.824  0.0010  0.0127  0.0130
  337SOL     OW 4266   0.805   4.925   2.749 -0.4676 -0.0249 -0.7970
  337SOL    HW1 4267   0.734   4.988   2.739  0.5287  1.0078 -1.5957
  337SOL    HW2 4268   0.760   4.841   2.757 -1.7498  0.7539  0.9494
  337SOL     MW 4269   0.789   4.922   2.749  0.0010  0.0127  0.0130
  338SOL     OW 4270   4.238   2.895   2.906 -0.5014  0.0436 -0.0880
  338SOL    HW1 4271   4.182   2.844   2.965  0.6092 -2.2495 -0.8857
  338SOL    HW2 4272   4.325   2.879   2.943  0.2043  1.8556 -0.8720
  338SOL     MW 4273   4.242   2.886   2.919  0.0010  0.0127  0.0130
  339SOL     OW 4274   4.047   2.775   3.049 -0.1834  0.3713  0.3606
  339SOL    HW1 4275   4.046   2.686   3.013  1.2416  0.3454  0.3123
  339SOL    HW2 4276   3.975   2.823   3.008  0.4358  0.5424 -0.5596
  339SOL     MW 4277   4.037   2.769   3.039  0.0010  0.0127  0.0130
  340SOL     OW 4278   1.627   0.577   0.068  0.3263  0.1642 -0.0681
  340SOL    HW1 4279   1.543   0.536   0.048 -0.5351  1.6015  0.4631
  340SOL    HW2 4280   1.622   0.648   0.003 -3.5970 -0.4858 -0.7266
  340SOL     MW 4281   1.615   0.581   0.057  0.0010  0.0127  0.0130
  341SOL     OW 4282   2.878   3.023   0.058  0.1511  0.6603  0.0817
  341SOL    HW1 4283   2.936   2.976  -0.002  0.5443 -0.7083  1.4724
  341SOL    HW2 4284   2.927   3.095   0.098  0.6843  0.5941 -0.4271
  341SOL     MW 4285   2.892   3.026   0.055  0.0010  0.0127  0.0130
  342SOL     OW 4286   2.404   5.056   0.101  0.1858  0.2513  0.2821
  342SOL    HW1 4287   2.335   5.006   0.057  1.0193 -0.3232 -0.3774
  342SOL    HW2 4288   2.361   5.127   0.150 -0.1876  0.3591 -0.1925
  342SOL     MW 4289   2.389   5.059   0.102  0.0010  0.0127  0.0130
  343SOL     OW 4290   2.920   0.651   0.356 -0.3280 -0.1078 -0.2280
  343SOL    HW1 4291   2.921   0.606   0.271 -1.3612 -0.1432 -0.2220
  343SOL    HW2 4292   2.851   0.715   0.342  0.4143  0.6619 -0.4236
  343SOL     MW 4293   2.911   0.653   0.343  0.0010  0.0127  0.0130
  344SOL     OW 4294   1.793   4.214   2.986  0.4359 -0.2760 -0.0708
  344SOL    HW1 4295   1.733   4.285   3.010  1.6634  0.4862  0.8212
  344SOL    HW2 4296   1.734   4.158   2.935 -1.3465  0.6847  0.8464
  344SOL     MW 4297   1.777   4.216   2.982  0.0010  0.0127  0.0130
  345SOL     OW 4298   4.171   4.106   2.982 -0.1781 -0.2653 -0.1668
  345SOL    HW1 4299   4.232   4.094   2.910 -1.3310  2.0227 -1.6510
  345SOL    HW2 4300   4.234   4.124   3.053 -1.1547 -0.4992  0.7926
  345SOL     MW 4301   4.187   4.107   2.982  0.0010  0.0127  0.0130
  346SOL     OW 4302   2.348   2.784   0.109  0.4541  0.0362  0.1911
  346SOL    HW1 4303   2.295   2.764   0.033  4.6149 -1.6221 -2.6395
  346SOL    HW2 4304   2.373   2.876   0.098  0.8668 -0.3250 -2.2675
  346SOL     MW 4305   2.344   2.794   0.098  0.0010  0.0127  0.0130
  347SOL     OW 4306   1.619   4.726   2.605  0.2887 -0.0156 -0.6500
  347SOL    HW1 4307   1.700   4.769   2.576  1.4007 -0.3920  1.6942
  347SOL    HW2 4308   1.634   4.634   2.584  0.8570 -0.4472  1.3998
  347SOL     MW 4309   1.632   4.720   2.598  0.0010  0.0127  0.0130
  348SOL     OW 4310   1.383   4.592   0.185 -0.4379 -0.2346 -0.1925
  348SOL    HW1 4311   1.386   4.499   0.161  0.1614 -0.4083  0.5366
  348SOL    HW2 4312   1.303   4.622   0.142 -0.8258 -0.1021  0.5973
  348SOL     MW 4313   1.373   4.583   0.176  0.0010  0.0127  0.0130
  349SOL     OW 4314   2.995   3.089   2.737 -0.4788  0.0871  0.3522
  349SOL    HW1 4315   3.078   3.090   2.690 -0.7700 -0.3820 -0.1738
  349SOL    HW2 4316   2.938   3.124   2.669  0.0714  0.2173 -0.0499
  349SOL     MW 4317   2.999   3.094   2.722  0.0010  0.0127  0.0130
  350SOL     OW 4318   2.976   0.044   2.765  0.4772  0.6705  0.4807
  350SOL    HW1 4319   2.881   0.046   2.779  0.1102 -1.3554 -1.1552
  350SOL    HW2 4320   3.004   0.024   2.854  2.0118  0.1051 -0.0927
  350SOL     MW 4321   2.967   0.041   2.779  0.0010  0.0127  0.0130
  351SOL     OW 4322   1.967   2.131   0.234 -0.0248  0.4551 -0.2007
  351SOL    HW1 4323   2.044   2.159   0.284 -0.8518  1.2610  0.6708
  351SOL    HW2 4324   2.005   2.096   0.154  0.5985  1.8561 -0.5516
  351SOL     MW 4325   1.982   2.130   0.230  0.0010  0.0127  0.0130
  352SOL     OW 4326   2.357   2.953   2.739 -0.2311  0.0371 -0.7666
  352SOL    HW1 4327   2.397   2.871   2.768  0.6301  0.2941 -1.1894
  352SOL    HW2 4328   2.422   2.991   2.680 -0.1549  1.2943  0.0969
  352SOL     MW 4329   2.370   2.947   2.735  0.0010  0.0127  0.0130
  353SOL     OW 4330   2.223   4.608   2.842  0.0978 -0.2900 -0.0957
  353SOL    HW1 4331   2.144   4.641   2.799  0.3136  0.7165  0.2518
  353SOL    HW2 4332   2.220   4.515   2.822 -1.5388 -0.4420  0.7440
  353SOL     MW 4333   2.212   4.600   2.834  0.0010  0.0127  0.0130
  354SOL     OW 4334   4.840   3.389   0.175  0.3497  0.1232 -0.2949
  354SOL    HW1 4335   4.846   3.325   0.104 -0.0410 -0.4243  0.1684
  354SOL    HW2 4336   4.913   3.367   0.233  2.1581  0.4397 -2.3072
  354SOL     MW 4337   4.851   3.378   0.173  0.0010  0.0127  0.0130
  355SOL     OW 4338   2.875   3.443   2.879  0.1828  0.2498 -0.2877
  355SOL    HW1 4339   2.942   3.383   2.913 -1.1613 -0.6715  0.8540
  355SOL    HW2 4340   2.806   3.383   2.851  0.0696  0.1936  0.1015
  355SOL     MW 4341   2.875   3.427   2.880  0.0010  0.0127  0.0130
  356SOL     OW 4342   3.099   4.869   0.370 -0.1902  0.3202  0.2456
  356SOL    HW1 4343   3.103   4.783   0.330 -1.3306  0.1945  0.3619
  356SOL    HW2 4344   3.145   4.861   0.454  0.5659  0.1891 -0.1838
  356SOL     MW 4345   3.105   4.857   0.376  0.0010  0.0127  0.0130
  357SOL     OW 4346   2.739   4.779   2.597  0.2889 -0.2598  0.3537
  357SOL    HW1 4347   2.684   4.841   2.645  0.5612  1.3407 -1.2889
  357SOL    HW2 4348   2.796   4.835   2.545  1.7405 -1.2401  0.8024
  357SOL     MW 4349   2.739   4.794   2.597  0.0010  0.0127  0.0130
  358SOL     OW 4350   1.992   1.748   2.993 -0.3954 -0.3572  0.4816
  358SOL    HW1 4351   1.964   1.797   2.916  1.7158  1.0864  0.5327
  358SOL    HW2 4352   2.002   1.661   2.956  0.3374 -0.9363  1.9415
  358SOL     MW 4353   1.990   1.743   2.978  0.0010  0.0127  0.0130
  359SOL     OW 4354   4.421   3.278   2.744  0.5891 -0.0223 -0.2406
  359SOL    HW1 4355   4.368   3.279   2.664  1.2940 -2.8713 -0.8421
  359SOL    HW2 4356   4.419   3.368   2.776  2.9358 -0.7861  2.4937
  359SOL     MW 4357   4.413   3.290   2.737  0.0010  0.0127  0.0130
  360SOL     OW 4358   3.340   4.616   2.597  0.5474 -0.2418  0.6277
  360SOL    HW1 4359   3.297   4.698   2.620 -0.2464  0.1857 -2.1158
  360SOL    HW2 4360   3.309   4.598   2.508  0.0607  0.7037  0.5914
  360SOL     MW 4361   3.330   4.624   2.588  0.0010  0.0127  0.0130
  361SOL     OW 4362   3.992   3.740   2.839 -0.1204  0.0233 -0.1761
  361SOL    HW1 4363   3.908   3.694   2.845  0.6866 -1.4414  0.6408
  361SOL    HW2 4364   3.980   3.822   2.886  1.5270  0.8337 -1.0916
  361SOL     MW 4365   3.980   3.744   2.846  0.0010  0.0127  0.0130
  362SOL     OW 4366   4.331   3.045   2.486 -0.2269  0.4797  0.2786
  362SOL    HW1 4367   4.330   2.994   2.405 -0.1330  1.0957 -0.1149
  362SOL    HW2 4368   4.425   3.066   2.486  0.0568 -0.4563 -2.1893
  362SOL     MW 4369   4.343   3.041   2.475  0.0010  0.0127  0.0130
  363SOL     OW 4370   2.409   2.133   3.029  0.3241 -0.3432 -0.1099
  363SOL    HW1 4371   2.471   2.196   3.067  2.1270 -1.3354 -1.2328
  363SOL    HW2 4372   2.456   2.092   2.957  1.7556  0.6283  0.2158
  363SOL     MW 4373   2.424   2.136   3.025  0.0010  0.0127  0.0130
  364SOL     OW 4374   3.637   4.909   2.680  0.0473  0.6344  0.5370
  364SOL    HW1 4375   3.730   4.904   2.703  0.0504 -0.5716  0.3455
  364SOL    HW2 4376   3.616   4.818   2.660 -1.0586  0.8151  0.8243
  364SOL     MW 4377   3.647   4.896   2.681  0.0010  0.0127  0.0130
  365SOL     OW 4378   4.007   3.941   0.194 -0.0487 -0.1908  0.6655
  365SOL    HW1 4379   3.964   3.946   0.108  1.9217  1.5241 -0.3137
  365SOL    HW2 4380   3.995   4.028   0.232 -0.3983  0.1669 -0.2356
  365SOL     MW 4381   3.999   3.953   0.187  0.0010  0.0127  0.0130
  366SOL     OW 4382   4.186   3.739   0.150  0.2643 -0.1017 -0.3412
  366SOL    HW1 4383   4.142   3.822   0.168 -0.2748 -0.0955 -1.6150
  366SOL    HW2 4384   4.277   3.761   0.129  0.6570 -1.9495 -0.7806
  366SOL     MW 4385   4.192   3.752   0.150  0.0010  0.0127  0.0130
  367SOL     OW 4386   2.219   4.059   2.330  0.0070  0.3068  0.2530
  367SOL    HW1 4387   2.231   3.992   2.397  0.6686  0.3607  0.1959
  367SOL    HW2 4388   2.310   4.085   2.311  0.5367 -0.2013  1.9774
  367SOL     MW 4389   2.233   4.054   2.336  0.0010  0.0127  0.0130
  368SOL     OW 4390   4.196   3.172   2.904 -0.1598 -0.3511 -0.1747
  368SOL    HW1 4391   4.268   3.207   2.853  0.7991 -1.2792  0.5049
  368SOL    HW2 4392   4.213   3.079   2.891 -0.3340 -0.2423 -1.1966
  368SOL     MW 4393   4.208   3.164   2.896  0.0010  0.0127  0.0130
  369SOL     OW 4394   0.456   4.301   2.839 -0.1667  0.0699 -0.2483
  369SOL    HW1 4395   0.530   4.274   2.893  0.0417  1.6177  0.2875
  369SOL    HW2 4396   0.478   4.272   2.751  0.2469  0.0947 -0.1546
  369SOL     MW 4397   0.468   4.294   2.835  0.0010  0.0127  0.0130
  370SOL     OW 4398   3.470   2.740   0.044 -0.0272  0.5595  0.0262
  370SOL    HW1 4399   3.404   2.671   0.046  0.3485  0.1872  1.9095
  370SOL    HW2 4400   3.420   2.814   0.010 -1.5814  0.3539  1.7448
  370SOL     MW 4401   3.455   2.741   0.040  0.0010  0.0127  0.0130
  371SOL     OW 4402   1.638   1.502   3.024 -0.1793 -0.0939  0.0078
  371SOL    HW1 4403   1.657   1.593   3.047  1.7732 -0.3023 -0.5557
  371SOL    HW2 4404   1.655   1.500   2.929 -1.1005  1.6086 -0.2225
  371SOL     MW 4405   1.643   1.514   3.014  0.0010  0.0127  0.0130
  372SOL     OW 4406   1.582   3.468   2.914  0.1334  0.2073  0.2626
  372SOL    HW1 4407   1.553   3.377   2.921 -0.2991  0.3595  0.4863
  372SOL    HW2 4408   1.579   3.476   2.819 -0.6796 -1.4073  0.1173
  372SOL     MW 4409   1.578   3.457   2.903  0.0010  0.0127  0.0130
  373SOL     OW 4410   0.561   4.013   0.067  0.1900 -0.3789  0.2419
  373SOL    HW1 4411   0.518   3.996  -0.017  0.5482 -0.4066  0.0632
  373SOL    HW2 4412   0.486   4.037   0.121 -0.7681 -0.3547 -1.0229
  373SOL     MW 4413   0.545   4.014   0.063  0.0010  0.0127  0.0130
  374SOL     OW 4414   4.219   5.073   0.368  0.0862  0.0366  0.3447
  374SOL    HW1 4415   4.270   5.150   0.395  1.1534 -0.9285  1.1611
  374SOL    HW2 4416   4.240   5.061   0.275 -0.7388 -1.8607  0.3688
  374SOL     MW 4417   4.229   5.082   0.359  0.0010  0.0127  0.0130
  375SOL     OW 4418   3.861   4.394   2.854 -0.1831 -0.5009  0.6075
  375SOL    HW1 4419   3.905   4.471   2.819  0.3499 -0.1866  1.9126
  375SOL    HW2 4420   3.770   4.425   2.852 -0.9900 -2.6889 -0.6902
  375SOL     MW 4421   3.855   4.408   2.849  0.0010  0.0127  0.0130
  376SOL     OW 4422   4.607   3.737   0.273  0.8082  0.2725 -0.2467
  376SOL    HW1 4423   4.699   3.764   0.274  1.0240 -0.4155 -0.3916
  376SOL    HW2 4424   4.616   3.642   0.260  1.6399  0.5148 -1.7315
  376SOL     MW 4425   4.620   3.728   0.271  0.0010  0.0127  0.0130
  377SOL     OW 4426   3.638   2.683   2.888  0.1518  0.5583  0.0328
  377SOL    HW1 4427   3.607   2.596   2.860  1.6089 -0.7461  2.1472
  377SOL    HW2 4428   3.589   2.700   2.968 -0.8432 -0.2994 -0.3679
  377SOL     MW 4429   3.628   2.674   2.895  0.0010  0.0127  0.0130
  378SOL     OW 4430   3.467   4.941   0.645  0.6027 -0.1016 -0.3326
  378SOL    HW1 4431   3.511   4.958   0.728  1.2568  0.4167 -0.7741
  378SOL    HW2 4432   3.452   5.030   0.615 -2.3686 -0.0874  0.9181
  378SOL     MW 4433   3.471   4.955   0.652  0.0010  0.0127  0.0130
  379SOL     OW 4434   4.977   4.196   0.185 -0.2367 -0.0449  0.2573
  379SOL    HW1 4435   5.051   4.157   0.138 -1.1484  0.8185 -2.0895
  379SOL    HW2 4436   4.906   4.161   0.130  1.4893 -1.1607 -1.3815
  379SOL     MW 4437   4.977   4.186   0.171  0.0010  0.0127  0.0130
   5.10732   5.10732   3.05577
