# Supplementary material for: Resolving liquid-to-glass transitions of water under soft nanoconfinement
Source: Nat Commun. 2026 May 8;17:6224. doi: 10.1038/s41467-026-72955-y (PMC13369869; doi:10.1038/s41467-026-72955-y)
Supplement: Supplementary file 3 — Supplementary Data 1 [file 41467_2026_72955_MOESM3_ESM.zip › 210K/sim4/final.gro]

Lamellar phy in tip4pice water
 4417
    1phy    C35    1   3.448   1.739   1.744 -0.2500  0.7928  0.7636
    1phy    C33    2   3.297   1.757   1.749  0.7214  0.4590 -0.6032
    1phy    C34    3   3.270   1.833   1.629 -0.2009  0.0474  0.0321
    1phy    C32    4   3.219   1.621   1.752  0.5706  0.3255  0.5846
    1phy    C31    5   3.200   1.555   1.890  0.2758  0.0917  0.1159
    1phy    C30    6   3.116   1.421   1.863 -0.0037 -0.1238 -0.7334
    1phy    C28    7   3.058   1.356   1.991 -0.0307 -0.0109 -0.6215
    1phy    C29    8   2.916   1.307   1.966 -0.2203  0.4109 -0.3258
    1phy    C27    9   3.145   1.231   2.024  0.3164 -0.2697  0.3117
    1phy    C26   10   3.182   1.213   2.173 -0.1807  0.7170  0.4461
    1phy    C25   11   3.283   1.098   2.192 -0.0231 -0.6181 -0.5878
    1phy    C23   12   3.342   1.103   2.340  0.2868  0.3035  0.1948
    1phy    C24   13   3.253   1.041   2.452 -0.0368 -0.1204 -0.1674
    1phy    C22   14   3.484   1.048   2.336 -0.1545  0.2256  0.4954
    1phy    C21   15   3.577   1.106   2.444  0.1862 -0.2271 -0.1403
    1phy    C20   16   3.715   1.057   2.415 -0.0654 -0.0389  0.2775
    1phy    C18   17   3.842   1.091   2.494 -0.4926  0.2903 -0.5845
    1phy    O01   18   3.821   1.026   2.625  0.3805 -0.1544 -0.3389
    1phy    H01   19   3.861   1.071   2.696 -1.5262  0.3250  0.5047
    1phy    C19   20   3.954   1.006   2.421  0.4480 -0.0852  0.3700
    1phy    C13   21   3.886   1.248   2.513  0.1126 -0.8251  0.0946
    1phy     H3   22   3.887   1.299   2.413  1.1375  2.0642  1.4789
    1phy    O33   23   4.019   1.270   2.549 -0.3454  0.4409  0.3008
    1phy    H1B   24   4.024   1.244   2.638 -1.1728  0.8810  0.4893
    1phy    C12   25   3.795   1.346   2.597 -0.6189  0.0821 -0.0322
    1phy    O11   26   3.816   1.481   2.572 -0.2617 -0.4667 -0.5132
    1phy    H1A   27   3.825   1.488   2.479  0.5152  2.5480 -0.3145
    2phy    C35   28   4.009   1.249   1.339 -0.0816 -0.2534  0.3963
    2phy    C33   29   4.070   1.241   1.485  0.3604 -0.7786  0.2584
    2phy    C34   30   3.948   1.229   1.587  0.6840  0.3892  0.3985
    2phy    C32   31   4.174   1.139   1.514 -0.4198  0.6505 -0.4546
    2phy    C31   32   4.308   1.145   1.437 -0.1870 -0.0261  0.1275
    2phy    C30   33   4.394   1.021   1.467  0.5781  0.3483 -0.1303
    2phy    C28   34   4.527   0.994   1.388  0.1594 -0.0971  0.3418
    2phy    C29   35   4.634   0.952   1.486 -0.4517 -0.4217  0.3767
    2phy    C27   36   4.498   0.900   1.272  0.1244  0.3386 -0.3240
    2phy    C26   37   4.613   0.894   1.164 -0.0988 -0.0118  0.3216
    2phy    C25   38   4.572   0.818   1.037 -0.3397 -0.0064 -0.0266
    2phy    C23   39   4.684   0.828   0.930  0.6807 -0.4079  0.1144
    2phy    C24   40   4.761   0.696   0.933 -0.2968  0.0099 -0.2780
    2phy    C22   41   4.627   0.852   0.787 -0.4425  0.1320  0.0084
    2phy    C21   42   4.733   0.917   0.695  0.3334  0.3140 -0.4904
    2phy    C20   43   4.677   0.962   0.564 -0.2088 -0.0973  0.1876
    2phy    C18   44   4.778   1.035   0.463  0.5241 -0.2446 -0.1639
    2phy    O01   45   4.856   1.138   0.524  0.2619  0.0784 -0.5828
    2phy    H01   46   4.806   1.188   0.587  0.3232 -0.1503 -0.3504
    2phy    C19   47   4.687   1.106   0.362 -0.1551  0.1426  0.0156
    2phy    C13   48   4.883   0.935   0.388 -0.1280 -0.4173  0.0311
    2phy     H3   49   4.935   0.883   0.472  0.8759 -1.2311 -1.0722
    2phy    O33   50   4.826   0.825   0.327 -0.2447 -0.4083  0.5062
    2phy    H1B   51   4.814   0.852   0.238  3.1144 -1.5225 -0.4326
    2phy    C12   52   5.019   0.986   0.326  0.6197 -0.2583 -0.3316
    2phy    O11   53   5.084   1.077   0.411  0.2233 -0.0086  0.0460
    2phy    H1A   54   5.018   1.129   0.452 -0.7219 -1.0961 -0.0749
    3phy    C35   55   0.133   4.871   1.112 -0.6312  0.0367 -0.0784
    3phy    C33   56  -0.004   4.873   1.071 -0.1348 -0.0287  0.4071
    3phy    C34   57  -0.079   4.733   1.069 -0.4898  0.0495  0.3171
    3phy    C32   58  -0.063   4.972   1.172  0.6127  0.5006  0.0495
    3phy    C31   59  -0.202   5.032   1.127 -0.3201 -0.3249 -0.1983
    3phy    C30   60  -0.256   5.125   1.236 -0.1497 -0.0394 -0.0582
    3phy    C28   61  -0.400   5.184   1.228  1.0198 -0.0189  0.1724
    3phy    C29   62  -0.463   5.187   1.370 -0.0347 -0.2296  0.3477
    3phy    C27   63  -0.402   5.320   1.151 -0.2662  0.2449 -0.0689
    3phy    C26   64  -0.483   5.331   1.019  0.2255  0.4062  0.4066
    3phy    C25   65  -0.470   5.465   0.948  0.7079  0.2384 -0.5564
    3phy    C23   66  -0.560   5.490   0.825 -0.0983 -0.0519 -0.1396
    3phy    C24   67  -0.706   5.528   0.851  0.5420  0.3009  0.3877
    3phy    C22   68  -0.489   5.583   0.721 -0.9439 -0.0997  0.9399
    3phy    C21   69  -0.526   5.569   0.575  0.3033 -0.4148  0.1352
    3phy    C20   70  -0.424   5.626   0.477 -0.1541  0.5641  0.0020
    3phy    C18   71  -0.465   5.651   0.329  0.3991 -0.3618 -0.1818
    3phy    O01   72  -0.511   5.527   0.270  0.6082 -0.2179  0.0214
    3phy    H01   73  -0.455   5.453   0.288 -1.2084 -1.5107  0.7233
    3phy    C19   74  -0.332   5.682   0.256  0.2406  0.5257  0.3018
    3phy    C13   75  -0.577   5.765   0.301  0.6940 -0.2733  0.3461
    3phy     H3   76  -0.667   5.728   0.358  0.3402  0.4236  0.2555
    3phy    O33   77  -0.567   5.895   0.363 -0.0966 -0.1063 -0.1183
    3phy    H1B   78  -0.478   5.901   0.392  0.1038  2.0491 -1.0084
    3phy    C12   79  -0.662   5.780   0.179 -0.2059  0.3614  0.3625
    3phy    O11   80  -0.684   5.661   0.103  0.5244 -0.0599 -0.1075
    3phy    H1A   81  -0.677   5.589   0.162 -1.1992 -0.1594  0.0326
    4phy    C35   82   1.669   4.533   1.710  0.2041 -0.0495 -0.3338
    4phy    C33   83   1.595   4.664   1.749 -0.3625  0.2265  0.2707
    4phy    C34   84   1.694   4.773   1.790 -0.1107 -0.8239 -0.8096
    4phy    C32   85   1.483   4.700   1.648 -0.9997  0.2824 -0.6154
    4phy    C31   86   1.380   4.795   1.694 -0.5306 -0.4571  0.1172
    4phy    C30   87   1.278   4.813   1.580 -0.4755 -0.3334  0.2707
    4phy    C28   88   1.172   4.924   1.596 -0.2606 -0.1943  0.1865
    4phy    C29   89   1.207   5.044   1.511 -0.1934  0.0658 -0.1619
    4phy    C27   90   1.032   4.878   1.551  0.1538 -0.2987  0.3803
    4phy    C26   91   0.944   4.864   1.676  0.0258 -0.2353  0.8703
    4phy    C25   92   0.802   4.813   1.645 -0.4139  0.4758  0.0921
    4phy    C23   93   0.714   4.815   1.772 -0.2032  0.2380 -0.4875
    4phy    C24   94   0.598   4.913   1.769 -0.4720 -0.5025 -0.3667
    4phy    C22   95   0.653   4.675   1.803 -0.4612 -0.5445 -0.3902
    4phy    C21   96   0.691   4.648   1.946 -0.2032 -0.2208 -0.2196
    4phy    C20   97   0.655   4.509   1.985 -0.3098  0.6215  0.1221
    4phy    C18   98   0.660   4.450   2.133 -0.0040 -0.0212 -0.0878
    4phy    O01   99   0.584   4.541   2.222 -0.1457 -0.2110  0.1906
    4phy    H01  100   0.576   4.497   2.305  0.4243 -0.8046 -0.0594
    4phy    C19  101   0.567   4.327   2.116 -0.2616  0.3226 -0.0195
    4phy    C13  102   0.807   4.418   2.195  0.0685 -0.0263 -0.6833
    4phy     H3  103   0.873   4.367   2.120  0.2504 -0.6865 -0.0827
    4phy    O33  104   0.807   4.320   2.303 -0.3519 -0.2319  0.7672
    4phy    H1B  105   0.767   4.363   2.377  0.7835  2.2051  0.0692
    4phy    C12  106   0.889   4.547   2.239 -0.0074  0.0294 -0.7347
    4phy    O11  107   0.840   4.628   2.344  0.1164  0.3825 -0.3304
    4phy    H1A  108   0.764   4.676   2.317  1.0692  2.0847 -0.1549
    5phy    C35  109   5.053   0.488   1.386  0.0839 -0.2750  0.0542
    5phy    C33  110   4.946   0.590   1.428 -0.0980 -0.0152 -0.2864
    5phy    C34  111   4.887   0.661   1.306  0.4404  0.3837 -0.1766
    5phy    C32  112   4.839   0.525   1.523  0.1224 -0.5130  0.6328
    5phy    C31  113   4.796   0.608   1.639  0.4113 -0.1894 -0.3837
    5phy    C30  114   4.684   0.544   1.720  0.9354  0.1408  0.1052
    5phy    C28  115   4.659   0.617   1.857 -0.2976 -0.8453  0.2505
    5phy    C29  116   4.558   0.733   1.843 -0.3603  0.4771  0.1685
    5phy    C27  117   4.590   0.520   1.956  0.1146  0.1790  0.3006
    5phy    C26  118   4.687   0.458   2.059 -0.3023  0.1371 -0.1056
    5phy    C25  119   4.606   0.387   2.169  0.4609  0.1046 -0.5251
    5phy    C23  120   4.660   0.322   2.297 -0.0022 -0.2277  0.7152
    5phy    C24  121   4.697   0.435   2.389 -0.1189  0.4382  0.3535
    5phy    C22  122   4.554   0.225   2.350  0.2699 -0.0423  0.1785
    5phy    C21  123   4.614   0.100   2.400 -0.0177  0.2385  0.4624
    5phy    C20  124   4.506   0.011   2.468 -0.1320 -0.0070 -0.3160
    5phy    C18  125   4.535  -0.119   2.557 -0.2910 -0.1415  0.5528
    5phy    O01  126   4.609  -0.064   2.668 -0.1061  0.4601  0.2629
    5phy    H01  127   4.568   0.012   2.706  0.7271  0.7524  0.6101
    5phy    C19  128   4.406  -0.163   2.619  0.2790 -0.0581  0.2068
    5phy    C13  129   4.617  -0.239   2.476 -0.1325 -0.6612  0.1581
    5phy     H3  130   4.681  -0.193   2.396 -2.6152 -0.3576 -1.7949
    5phy    O33  131   4.529  -0.315   2.393 -0.1711  0.5651  0.4307
    5phy    H1B  132   4.475  -0.259   2.341  0.9592  0.8059 -0.5175
    5phy    C12  133   4.694  -0.352   2.557  0.2177  0.3443 -0.0004
    5phy    O11  134   4.608  -0.438   2.627  0.1478  0.3103  0.6809
    5phy    H1A  135   4.565  -0.492   2.563 -1.4863  0.0145  1.9565
    6phy    C35  136   0.719   1.827   1.183  0.0716 -0.3247 -0.4066
    6phy    C33  137   0.574   1.855   1.142  0.2139  0.4128  0.0064
    6phy    C34  138   0.477   1.799   1.248 -0.0288 -0.0371  0.2118
    6phy    C32  139   0.565   2.008   1.113 -0.5380 -0.0587  0.0292
    6phy    C31  140   0.445   2.048   1.032 -0.1457  0.5096 -0.4723
    6phy    C30  141   0.450   2.199   0.994  0.4427  0.2444  0.1596
    6phy    C28  142   0.334   2.260   0.915 -0.6371 -0.1642 -0.2755
    6phy    C29  143   0.208   2.284   0.992 -0.1735  0.0540 -0.0822
    6phy    C27  144   0.380   2.397   0.861  0.4446  0.0916 -0.0696
    6phy    C26  145   0.325   2.447   0.723 -0.0993  0.6852  0.1497
    6phy    C25  146   0.365   2.592   0.691  0.2779  0.5786 -0.7768
    6phy    C23  147   0.304   2.642   0.555  0.0278  0.8631 -0.2914
    6phy    C24  148   0.230   2.773   0.571  0.4696  0.4255  0.9135
    6phy    C22  149   0.399   2.652   0.438  0.1078  0.0598  0.3475
    6phy    C21  150   0.390   2.529   0.340  0.0680 -0.1659 -0.1233
    6phy    C20  151   0.484   2.539   0.219 -0.2427 -0.5932 -0.0527
    6phy    C18  152   0.463   2.456   0.092  0.3103  0.2677  0.1786
    6phy    O01  153   0.428   2.320   0.121  0.4212  0.0055 -0.1083
    6phy    H01  154   0.352   2.334   0.174  1.0628 -0.7841  1.0591
    6phy    C19  155   0.605   2.454   0.036  0.1895  0.0714  0.0734
    6phy    C13  156   0.360   2.528  -0.009  0.1350 -0.5123  0.4263
    6phy     H3  157   0.259   2.520   0.039 -0.7851  1.2591 -1.1041
    6phy    O33  158   0.359   2.671  -0.016 -1.1069  0.3499 -0.2630
    6phy    H1B  159   0.380   2.713   0.065 -0.8925 -1.1642  0.5042
    6phy    C12  160   0.303   2.461  -0.142 -0.4776  0.3153  0.0734
    6phy    O11  161   0.184   2.505  -0.199  0.3662 -0.0899  0.1137
    6phy    H1A  162   0.175   2.596  -0.220 -0.4214 -0.3951 -0.9278
    7phy    C35  163   4.836   0.150   1.819 -0.2844 -0.0619 -0.6021
    7phy    C33  164   4.978   0.148   1.756 -0.2104 -0.4711 -0.2231
    7phy    C34  165   4.969   0.099   1.612 -0.0374  0.6105  0.1331
    7phy    C32  166   5.040   0.285   1.748 -0.2778 -0.3767  0.1547
    7phy    C31  167   5.110   0.321   1.881  0.2961 -0.6091 -0.1706
    7phy    C30  168   5.131   0.467   1.887  0.1098 -0.0145 -0.4375
    7phy    C28  169   5.197   0.505   2.022 -0.2581 -0.4341 -0.6265
    7phy    C29  170   5.348   0.540   2.003  0.3480  0.0411  0.3294
    7phy    C27  171   5.122   0.627   2.084  0.1624  0.4007  0.4679
    7phy    C26  172   5.111   0.616   2.238  0.3257  0.4386  0.3455
    7phy    C25  173   5.020   0.722   2.299 -0.0038 -0.1657  0.5911
    7phy    C23  174   5.034   0.742   2.455 -0.3267  0.1080  0.1251
    7phy    C24  175   5.143   0.842   2.481 -0.0011  0.0493 -0.0086
    7phy    C22  176   4.894   0.783   2.498  0.0610 -0.0447  0.3171
    7phy    C21  177   4.848   0.726   2.632 -0.2347  0.0296 -0.1324
    7phy    C20  178   4.705   0.766   2.665  0.1882 -0.1610 -0.2063
    7phy    C18  179   4.618   0.700   2.783 -0.6009 -0.1305  0.5679
    7phy    O01  180   4.700   0.699   2.903 -0.3110 -0.0771  0.0300
    7phy    H01  181   4.726   0.609   2.903 -1.1662 -0.3246  0.0823
    7phy    C19  182   4.504   0.806   2.807  0.5472  0.6032  0.8591
    7phy    C13  183   4.567   0.545   2.753  0.1701 -0.1264 -0.1276
    7phy     H3  184   4.529   0.537   2.648  1.0790 -3.7132 -0.3149
    7phy    O33  185   4.453   0.509   2.824  0.0956 -0.1255 -0.1531
    7phy    H1B  186   4.472   0.522   2.915 -1.0306  1.3281 -0.0861
    7phy    C12  187   4.677   0.428   2.762 -0.1186  0.1168 -0.8572
    7phy    O11  188   4.755   0.432   2.877  0.0422  0.0759 -0.0300
    7phy    H1A  189   4.792   0.349   2.902 -0.4807 -0.5672 -1.2570
    8phy    C35  190   0.026   0.925   1.486 -0.7164  0.3300  0.1442
    8phy    C33  191   0.073   0.853   1.607 -0.2436 -0.3326 -0.1061
    8phy    C34  192  -0.036   0.857   1.714 -0.3147 -0.4962  0.3700
    8phy    C32  193   0.121   0.713   1.587  0.1650 -0.1259  1.1050
    8phy    C31  194   0.269   0.686   1.604  0.1035  0.5292  0.3790
    8phy    C30  195   0.312   0.543   1.564  0.4616 -0.4566  0.0774
    8phy    C28  196   0.459   0.523   1.533  0.0752 -0.3995 -0.0402
    8phy    C29  197   0.548   0.480   1.647 -0.3824  0.5241 -0.4507
    8phy    C27  198   0.464   0.421   1.420 -0.0776 -0.0091  0.2396
    8phy    C26  199   0.578   0.435   1.314  0.3276  0.2527 -0.1027
    8phy    C25  200   0.518   0.381   1.183  0.2280  0.4712 -0.4747
    8phy    C23  201   0.625   0.395   1.074  0.1114 -0.2255  0.1236
    8phy    C24  202   0.700   0.268   1.056  0.1090  0.0452 -0.0996
    8phy    C22  203   0.547   0.431   0.945 -0.3620  0.3876 -0.0489
    8phy    C21  204   0.604   0.540   0.861  0.0645 -0.3270 -0.1484
    8phy    C20  205   0.516   0.577   0.738  0.2301  0.1383  0.3744
    8phy    C18  206   0.569   0.694   0.650 -0.1470  0.1388  0.4462
    8phy    O01  207   0.590   0.812   0.730 -0.0876 -0.6250  0.4274
    8phy    H01  208   0.674   0.800   0.769 -0.4269 -0.5389  1.2164
    8phy    C19  209   0.445   0.725   0.567 -0.0179 -0.1564  0.1980
    8phy    C13  210   0.704   0.667   0.563 -0.6635 -0.1117 -0.5410
    8phy     H3  211   0.787   0.653   0.638 -1.8443  1.7054  1.2176
    8phy    O33  212   0.718   0.541   0.504  0.2951 -0.6466  0.1323
    8phy    H1B  213   0.681   0.547   0.418  1.6157 -0.7810 -0.4696
    8phy    C12  214   0.791   0.777   0.496 -0.2473 -0.2276  0.0699
    8phy    O11  215   0.811   0.889   0.583 -0.3989  0.4944  0.0783
    8phy    H1A  216   0.839   0.962   0.530  2.0660 -0.7041 -0.4169
    9phy    C35  217   3.560   0.941   1.928  0.1677  0.1737  0.4352
    9phy    C33  218   3.688   0.966   1.859  0.4123 -0.0272  0.5568
    9phy    C34  219   3.669   1.007   1.713  0.2769 -0.5717 -0.0100
    9phy    C32  220   3.770   1.063   1.938  0.0062 -0.4521 -0.1688
    9phy    C31  221   3.915   1.026   1.963 -0.3474  0.0628  0.4755
    9phy    C30  222   3.997   1.150   1.997 -0.4879  0.3793 -0.5903
    9phy    C28  223   4.140   1.116   2.027 -0.8560  0.1910  0.6287
    9phy    C29  224   4.230   1.111   1.899  0.1614  0.1395 -0.1391
    9phy    C27  225   4.206   1.215   2.127  1.0288 -0.4760 -0.2513
    9phy    C26  226   4.283   1.148   2.245 -0.7889 -0.7312  0.1660
    9phy    C25  227   4.374   1.238   2.327  0.0523 -0.4452  0.3223
    9phy    C23  228   4.442   1.162   2.445 -0.5182  0.3660 -0.6598
    9phy    C24  229   4.589   1.120   2.421  0.1919 -0.2403 -0.1024
    9phy    C22  230   4.432   1.253   2.566 -0.0860 -0.1604  0.2594
    9phy    C21  231   4.426   1.179   2.694  0.5572 -0.4097  0.2066
    9phy    C20  232   4.413   1.275   2.812 -1.1293 -0.3003 -0.5370
    9phy    C18  233   4.390   1.217   2.959 -0.0102 -0.2737 -0.1611
    9phy    O01  234   4.488   1.119   2.991 -0.2539  0.0167  0.4502
    9phy    H01  235   4.452   1.075   3.066 -1.0377  1.1355  0.7690
    9phy    C19  236   4.429   1.332   3.048 -0.0372 -0.8342 -0.2640
    9phy    C13  237   4.242   1.156   2.976 -0.1247 -0.5012 -0.2840
    9phy     H3  238   4.223   1.084   2.893  1.7537  0.9645 -2.0768
    9phy    O33  239   4.134   1.249   2.952  0.7409 -0.0896 -0.4935
    9phy    H1B  240   4.167   1.335   2.938  0.0903  0.3483  0.5935
    9phy    C12  241   4.209   1.070   3.107 -0.5440 -0.1407 -0.0850
    9phy    O11  242   4.314   0.996   3.163  0.2035 -0.1577  0.3748
    9phy    H1A  243   4.281   0.950   3.238  0.6958 -0.5396  0.3607
   10phy    C35  244   4.890   1.158   0.978  0.2213  0.1572  0.1841
   10phy    C33  245   4.950   1.130   1.121 -0.1759 -0.3024 -0.2828
   10phy    C34  246   4.964   0.982   1.143 -0.1497 -0.8244  0.2786
   10phy    C32  247   5.091   1.185   1.152  0.3325 -0.2893 -0.1660
   10phy    C31  248   5.099   1.337   1.161  0.2901 -0.2135  0.7018
   10phy    C30  249   5.238   1.391   1.209 -0.4707 -0.6268  0.2965
   10phy    C28  250   5.255   1.546   1.224  0.4359  0.4700 -0.1671
   10phy    C29  251   5.360   1.562   1.335 -0.0147  0.6711 -0.1731
   10phy    C27  252   5.312   1.609   1.095 -0.2072 -0.5615  0.1507
   10phy    C26  253   5.229   1.724   1.038  0.4210  0.4879 -0.0630
   10phy    C25  254   5.287   1.772   0.904  0.3551 -0.0631 -0.1877
   10phy    C23  255   5.192   1.862   0.823  0.0120  0.3687 -0.1332
   10phy    C24  256   5.252   2.002   0.818  0.1908 -0.3125  0.5175
   10phy    C22  257   5.170   1.819   0.678 -0.1703 -0.5071 -0.5291
   10phy    C21  258   5.047   1.736   0.659 -0.5918  0.2409  0.0656
   10phy    C20  259   5.058   1.636   0.542 -0.2247  0.3468  0.0745
   10phy    C18  260   4.957   1.510   0.547  0.1523 -0.0382  0.6093
   10phy    O01  261   4.973   1.436   0.669  0.2715 -0.1961 -0.1434
   10phy    H01  262   5.064   1.429   0.692  0.2351 -0.1495  0.0178
   10phy    C19  263   5.020   1.428   0.431 -0.1204  0.2057  0.4461
   10phy    C13  264   4.802   1.538   0.530  0.7170 -0.5859  0.0630
   10phy     H3  265   4.773   1.600   0.619 -0.3375  1.0627 -1.3655
   10phy    O33  266   4.754   1.635   0.432 -0.1073  0.4769  0.0782
   10phy    H1B  267   4.759   1.599   0.346 -0.6351  0.7773 -0.0786
   10phy    C12  268   4.680   1.442   0.566  0.6819 -0.4900 -0.1942
   10phy    O11  269   4.716   1.328   0.639 -0.4890  0.0314 -0.5006
   10phy    H1A  270   4.784   1.357   0.695 -1.1814  1.4496 -0.3470
   11phy    C35  271   0.202   2.385   2.349 -0.2029  0.2019 -0.1355
   11phy    C33  272   0.094   2.333   2.262  0.6104  0.1089  0.2907
   11phy    C34  273   0.015   2.437   2.185 -0.0497  0.0452 -0.2023
   11phy    C32  274   0.144   2.212   2.182 -0.8708  0.2017  0.1821
   11phy    C31  275   0.042   2.113   2.118 -0.7633  0.1047 -0.4303
   11phy    C30  276   0.118   1.992   2.055 -0.0455 -0.1834  0.1520
   11phy    C28  277   0.031   1.910   1.959 -0.9016 -0.0295 -0.3306
   11phy    C29  278   0.104   1.924   1.825  0.3011 -0.2698  0.1267
   11phy    C27  279   0.026   1.763   2.008 -0.2949  0.2444  0.3635
   11phy    C26  280  -0.109   1.719   2.068 -0.2606 -0.0157  0.2222
   11phy    C25  281  -0.102   1.572   2.120 -0.2622 -0.1857  0.4919
   11phy    C23  282  -0.232   1.512   2.182 -0.7078 -0.0742 -0.3203
   11phy    C24  283  -0.330   1.461   2.074 -0.0120 -0.2147 -0.0450
   11phy    C22  284  -0.189   1.406   2.281  0.2399  0.0599 -0.1528
   11phy    C21  285  -0.268   1.386   2.408 -0.4841 -0.3654  0.2174
   11phy    C20  286  -0.202   1.274   2.488 -0.5473  0.3473  0.1109
   11phy    C18  287  -0.234   1.257   2.644  0.4697  0.3104 -0.2722
   11phy    O01  288  -0.376   1.228   2.665 -0.0738 -0.0110 -0.1783
   11phy    H01  289  -0.389   1.191   2.750  0.7641 -1.0162 -0.4657
   11phy    C19  290  -0.155   1.125   2.679  0.0432  0.0466  0.2257
   11phy    C13  291  -0.183   1.379   2.742  0.1460  0.0739  0.3302
   11phy     H3  292  -0.091   1.427   2.699 -0.3695  0.1595 -0.7172
   11phy    O33  293  -0.148   1.344   2.873  0.0037 -0.1905  0.1616
   11phy    H1B  294  -0.108   1.417   2.915 -1.0465 -0.3289  1.4321
   11phy    C12  295  -0.280   1.503   2.761 -0.1252  0.0574  0.0971
   11phy    O11  296  -0.412   1.478   2.782 -0.0349  0.0038  0.1472
   11phy    H1A  297  -0.434   1.413   2.719 -0.7711  1.0171 -0.6851
   12phy    C35  298   1.318   1.539   2.184  0.4942 -0.1659  0.0817
   12phy    C33  299   1.214   1.449   2.118 -0.0546 -0.2946  0.0727
   12phy    C34  300   1.285   1.318   2.079  0.2449 -0.1638 -0.1603
   12phy    C32  301   1.101   1.418   2.214  0.0021  0.6566  0.4120
   12phy    C31  302   0.958   1.424   2.156  0.0795  0.8250 -0.7189
   12phy    C30  303   0.860   1.364   2.257  0.2192  0.3879 -0.0084
   12phy    C28  304   0.711   1.361   2.211  0.3604 -0.0554  0.2039
   12phy    C29  305   0.686   1.251   2.110  0.2557 -0.1199  0.1061
   12phy    C27  306   0.623   1.321   2.335  0.4710 -0.8060 -0.3918
   12phy    C26  307   0.530   1.433   2.395  0.1288  0.6096 -0.0538
   12phy    C25  308   0.420   1.360   2.478  0.3084 -0.1171  0.3682
   12phy    C23  309   0.311   1.448   2.545 -0.7730 -0.2743  0.2996
   12phy    C24  310   0.191   1.479   2.455  0.2335  0.0790  0.5574
   12phy    C22  311   0.271   1.377   2.676 -0.4428 -0.6045  0.2415
   12phy    C21  312   0.222   1.466   2.790  0.0304 -0.2522  0.3558
   12phy    C20  313   0.178   1.382   2.912  0.7624  0.1438  0.2427
   12phy    C18  314   0.126   1.454   3.043  0.4214  0.3727  0.7181
   12phy    O01  315   0.012   1.535   3.010 -0.1681  0.0187  0.4147
   12phy    H01  316   0.038   1.609   2.959 -0.7861  0.2885  0.4916
   12phy    C19  317   0.082   1.325   3.120 -0.1267 -0.2066 -0.2744
   12phy    C13  318   0.238   1.546   3.117  0.2146 -0.4287  0.3437
   12phy     H3  319   0.270   1.626   3.046 -1.9873  0.6552  0.4866
   12phy    O33  320   0.360   1.476   3.135  0.0582 -0.0182 -0.0273
   12phy    H1B  321   0.348   1.399   3.188  0.3453  1.3396  2.1300
   12phy    C12  322   0.202   1.628   3.240  0.3995 -0.4702  0.1890
   12phy    O11  323   0.103   1.713   3.210 -0.0251  0.3508  0.1482
   12phy    H1A  324   0.100   1.767   3.286 -0.2877 -0.3697  0.6631
   13phy    C35  325   4.409   2.564   1.318 -0.3770  0.2783 -0.0973
   13phy    C33  326   4.485   2.435   1.281  0.4917 -0.0942  0.3949
   13phy    C34  327   4.481   2.439   1.126 -0.5274 -0.8633  0.0858
   13phy    C32  328   4.634   2.437   1.320  0.2824  0.2242  0.1956
   13phy    C31  329   4.674   2.410   1.467 -0.3835  0.1878  0.3291
   13phy    C30  330   4.822   2.426   1.494 -0.0661 -0.7410  0.7006
   13phy    C28  331   4.858   2.419   1.642  0.1589 -0.3213  0.3863
   13phy    C29  332   4.962   2.304   1.660 -0.0681  0.2117  0.0852
   13phy    C27  333   4.891   2.551   1.710  0.4180  0.6635  0.1476
   13phy    C26  334   4.857   2.565   1.858 -0.2377  0.0165  0.0384
   13phy    C25  335   4.871   2.712   1.911  0.1802 -0.0408  0.7196
   13phy    C23  336   4.854   2.732   2.064 -0.3027 -0.3505 -0.2234
   13phy    C24  337   4.926   2.861   2.113 -0.0645  0.2412  0.3902
   13phy    C22  338   4.707   2.726   2.106  0.5104 -0.1077  0.1595
   13phy    C21  339   4.684   2.654   2.232  0.5336  0.0282  0.1948
   13phy    C20  340   4.533   2.639   2.269  0.3846 -0.1756  0.3181
   13phy    C18  341   4.498   2.618   2.418 -0.0556  0.0500  0.3600
   13phy    O01  342   4.557   2.726   2.494 -0.3679 -0.0600  0.1623
   13phy    H01  343   4.641   2.700   2.525 -0.2593 -1.3872 -1.1624
   13phy    C19  344   4.349   2.652   2.415  0.3641  0.0862 -0.3180
   13phy    C13  345   4.540   2.475   2.482 -0.2270  0.5348  0.2266
   13phy     H3  346   4.643   2.447   2.448 -0.4418 -0.9865  0.7577
   13phy    O33  347   4.463   2.366   2.417  0.1631 -0.7632  0.4635
   13phy    H1B  348   4.462   2.288   2.470 -1.6231 -1.5721 -0.6512
   13phy    C12  349   4.543   2.459   2.636  0.0331  0.5590 -0.1743
   13phy    O11  350   4.421   2.450   2.704 -0.4387 -0.4621 -0.2421
   13phy    H1A  351   4.368   2.520   2.672 -0.8953 -1.1330 -0.9870
   14phy    C35  352   1.064   3.609   1.130  0.3454 -1.0649  0.1239
   14phy    C33  353   0.936   3.630   1.206 -0.0486  0.2671 -0.4879
   14phy    C34  354   0.943   3.574   1.350  0.3743  0.9890  0.4273
   14phy    C32  355   0.897   3.783   1.193  0.1358  0.3847 -0.3770
   14phy    C31  356   0.769   3.816   1.108  0.0877 -0.1905 -0.2571
   14phy    C30  357   0.749   3.968   1.124  0.2178  0.0474  0.0284
   14phy    C28  358   0.634   4.034   1.044  0.0701  0.4716 -0.1105
   14phy    C29  359   0.584   4.158   1.118 -0.3997  0.3769  0.4640
   14phy    C27  360   0.672   4.076   0.901 -0.3978 -0.2929  0.1122
   14phy    C26  361   0.564   4.048   0.798 -0.1610  0.0688  0.2919
   14phy    C25  362   0.592   4.102   0.659  0.0932 -0.4676 -0.1971
   14phy    C23  363   0.502   4.043   0.547 -0.3429  0.0293  0.3471
   14phy    C24  364   0.428   4.155   0.476 -0.2058 -0.3544 -0.8081
   14phy    C22  365   0.592   3.964   0.446  0.0769 -0.4497  0.0196
   14phy    C21  366   0.553   3.814   0.430  0.6815 -0.6421  0.1160
   14phy    C20  367   0.638   3.755   0.313  0.3994 -0.6749 -0.2553
   14phy    C18  368   0.609   3.607   0.267 -0.0950  0.4386  0.1797
   14phy    O01  369   0.627   3.519   0.375 -0.3391  0.4549  0.2277
   14phy    H01  370   0.718   3.502   0.392 -0.8072 -0.0738  2.6168
   14phy    C19  371   0.716   3.579   0.167 -0.3331 -0.3562 -0.0427
   14phy    C13  372   0.462   3.593   0.198 -0.0410  0.0145  0.3575
   14phy     H3  373   0.388   3.629   0.275 -0.6608 -0.1487 -0.1493
   14phy    O33  374   0.421   3.683   0.091 -0.9940 -0.1822 -0.4003
   14phy    H1B  375   0.473   3.674   0.013  0.6080 -2.1734  0.7772
   14phy    C12  376   0.376   3.463   0.199 -0.8299  0.0772  0.0280
   14phy    O11  377   0.378   3.387   0.081 -0.1830 -0.0945 -0.3027
   14phy    H1A  378   0.332   3.428   0.011  1.0779 -0.0571 -1.1424
   15phy    C35  379   0.845   4.118   1.901  0.1536  0.3474 -0.0490
   15phy    C33  380   0.773   4.118   1.765 -0.1585 -0.1480 -0.2571
   15phy    C34  381   0.867   4.081   1.651  0.4645 -0.1678 -0.2108
   15phy    C32  382   0.640   4.041   1.765  0.2493 -0.0399 -0.4631
   15phy    C31  383   0.514   4.125   1.745 -0.2467  0.6523 -0.0403
   15phy    C30  384   0.390   4.040   1.704 -0.3232 -0.2657  0.5481
   15phy    C28  385   0.254   4.116   1.700  0.2380 -0.0236 -0.1645
   15phy    C29  386   0.181   4.071   1.576  0.3514 -0.2993  0.2918
   15phy    C27  387   0.164   4.086   1.821 -0.2518 -0.1021 -0.0758
   15phy    C26  388   0.173   4.192   1.935  0.6474  0.2750  0.3114
   15phy    C25  389   0.072   4.157   2.042  0.2039 -0.3471  0.5134
   15phy    C23  390   0.070   4.244   2.168 -0.3644 -0.2118  0.0740
   15phy    C24  391  -0.070   4.258   2.223  0.6072  0.0002 -0.3290
   15phy    C22  392   0.178   4.188   2.272 -0.2336 -0.4203  0.0657
   15phy    C21  393   0.232   4.311   2.348  0.5088 -0.2000  0.4100
   15phy    C20  394   0.346   4.265   2.442  0.2628  0.3265 -0.0972
   15phy    C18  395   0.384   4.358   2.561  0.4799  0.0466 -0.4385
   15phy    O01  396   0.260   4.396   2.639  0.1009  0.1406 -0.0520
   15phy    H01  397   0.221   4.314   2.663  0.9264 -0.6635 -1.3370
   15phy    C19  398   0.467   4.257   2.640  0.3188 -0.4319  0.0542
   15phy    C13  399   0.463   4.491   2.514  0.2493  0.0447  0.3418
   15phy     H3  400   0.404   4.537   2.431  0.9624  1.4293  0.5600
   15phy    O33  401   0.585   4.463   2.447 -0.1214 -0.9058 -0.6172
   15phy    H1B  402   0.657   4.473   2.507 -0.1032  2.7185 -1.0361
   15phy    C12  403   0.483   4.615   2.614 -0.5700  0.1355  0.6377
   15phy    O11  404   0.388   4.629   2.718 -0.0270 -0.2496 -0.1463
   15phy    H1A  405   0.313   4.578   2.693  0.2967 -1.3301  0.9786
   16phy    C35  406   4.734   5.063   2.105 -0.0859  0.3320 -0.3074
   16phy    C33  407   4.825   4.944   2.104  0.2180 -0.2353  0.5847
   16phy    C34  408   4.873   4.917   1.960 -0.1629  0.1890  0.3271
   16phy    C32  409   4.946   4.974   2.198  0.5112  0.4732 -0.4672
   16phy    C31  410   5.005   4.847   2.254  0.1582  0.6607 -0.1967
   16phy    C30  411   5.107   4.879   2.366 -0.2939 -0.0709  0.5667
   16phy    C28  412   5.206   4.762   2.397  0.5838 -0.1353 -0.0861
   16phy    C29  413   5.330   4.826   2.437  0.7315 -0.7991  0.2480
   16phy    C27  414   5.167   4.675   2.516 -0.1201 -0.2259 -0.4605
   16phy    C26  415   5.079   4.561   2.481  0.0924  0.6785  0.4079
   16phy    C25  416   5.050   4.471   2.606 -0.5926 -0.4779  0.0442
   16phy    C23  417   4.905   4.425   2.630  0.0428 -0.4424 -0.6146
   16phy    C24  418   4.847   4.319   2.542 -0.4867  0.5019 -0.9218
   16phy    C22  419   4.897   4.377   2.777 -0.2569  0.5485  0.4998
   16phy    C21  420   4.803   4.462   2.861  0.3298  0.6903 -0.4104
   16phy    C20  421   4.810   4.423   3.015 -0.0003 -0.0353  0.1983
   16phy    C18  422   4.712   4.501   3.112 -0.6636 -0.3348  0.1079
   16phy    O01  423   4.577   4.512   3.054 -0.0053 -0.0549  0.2866
   16phy    H01  424   4.577   4.588   2.998  0.9606 -0.1779  0.0958
   16phy    C19  425   4.709   4.402   3.229  0.3518  0.0259 -0.0155
   16phy    C13  426   4.769   4.653   3.141 -0.2358  0.3377 -0.5498
   16phy     H3  427   4.773   4.706   3.042  1.4936  0.7202 -0.3123
   16phy    O33  428   4.908   4.655   3.175  0.0222 -0.2668 -0.0746
   16phy    H1B  429   4.957   4.713   3.120  0.1739  0.5655  0.8984
   16phy    C12  430   4.691   4.752   3.231 -0.0119  0.1373  0.0634
   16phy    O11  431   4.726   4.889   3.221  0.7545  0.4252 -0.0328
   16phy    H1A  432   4.818   4.897   3.241  0.7778 -1.4231  0.7600
   17phy    C35  433   4.102   4.592   1.366  0.0683 -0.1668 -0.3163
   17phy    C33  434   3.952   4.596   1.387 -0.0015 -0.2703  0.0825
   17phy    C34  435   3.896   4.709   1.296 -0.3479  0.0495  0.3264
   17phy    C32  436   3.881   4.460   1.362  0.3104 -0.5478 -0.3816
   17phy    C31  437   3.846   4.373   1.480 -0.2479 -0.3040  0.0532
   17phy    C30  438   3.819   4.228   1.435 -0.3633  0.3766 -0.2304
   17phy    C28  439   3.774   4.135   1.554  0.0728  0.4189  0.6228
   17phy    C29  440   3.653   4.058   1.531 -0.8816 -0.0153  0.0411
   17phy    C27  441   3.898   4.050   1.601 -0.1102  0.2547 -0.2341
   17phy    C26  442   3.907   4.055   1.754 -0.4016  0.4645 -0.9384
   17phy    C25  443   4.035   3.975   1.797 -0.2769 -0.5988 -0.2191
   17phy    C23  444   4.029   3.926   1.944 -0.2298  0.7812 -0.0943
   17phy    C24  445   3.972   3.786   1.966  0.3066 -0.0785  0.1387
   17phy    C22  446   4.171   3.939   2.005  0.0413 -0.1782 -0.0848
   17phy    C21  447   4.197   4.026   2.129  0.2688  0.0725 -0.1372
   17phy    C20  448   4.340   4.042   2.174 -0.2106 -0.0083  0.0288
   17phy    C18  449   4.373   4.116   2.313  0.8353  0.2445 -0.1258
   17phy    O01  450   4.299   4.059   2.421 -0.1430  0.1632 -0.0114
   17phy    H01  451   4.328   3.970   2.428  0.4807  0.1334 -2.2396
   17phy    C19  452   4.520   4.076   2.346  0.1284  0.3346  0.4646
   17phy    C13  453   4.355   4.277   2.311 -0.6284 -0.0159  0.5065
   17phy     H3  454   4.412   4.313   2.221  0.6987 -2.1450  0.4316
   17phy    O33  455   4.430   4.344   2.417 -0.2181 -0.1552 -0.0344
   17phy    H1B  456   4.456   4.432   2.393 -0.4424  0.0297  0.3948
   17phy    C12  457   4.214   4.345   2.302  0.3654  0.4009  0.3829
   17phy    O11  458   4.200   4.483   2.263 -0.2677  0.1758 -0.1485
   17phy    H1A  459   4.257   4.527   2.324  0.2035  1.4316 -1.4167
   18phy    C35  460   0.334   2.882   0.938  0.2716 -0.1459 -0.0657
   18phy    C33  461   0.476   2.939   0.966 -0.0925 -0.4035 -0.3069
   18phy    C34  462   0.570   2.824   0.927  0.1757 -0.2381  0.1372
   18phy    C32  463   0.510   3.071   0.901 -0.0337 -0.4255  0.0171
   18phy    C31  464   0.453   3.192   0.976 -0.0656  0.1476 -0.3368
   18phy    C30  465   0.512   3.327   0.938 -0.7062 -0.0003 -0.3917
   18phy    C28  466   0.462   3.454   1.009  0.5707 -0.0112  0.1017
   18phy    C29  467   0.559   3.500   1.120  0.5034  0.3340  0.2779
   18phy    C27  468   0.460   3.574   0.913  0.1035  0.3864  0.0622
   18phy    C26  469   0.321   3.608   0.854  0.2251 -0.3698 -0.0480
   18phy    C25  470   0.315   3.736   0.767  0.0484  0.3198 -0.1470
   18phy    C23  471   0.176   3.762   0.708 -0.1841  0.4074  0.1701
   18phy    C24  472   0.135   3.913   0.713 -0.1975 -0.2570 -0.1651
   18phy    C22  473   0.163   3.706   0.561  0.4814 -0.2292 -0.6250
   18phy    C21  474   0.017   3.665   0.531 -0.0438  0.0648  0.4925
   18phy    C20  475   0.007   3.588   0.400  0.3907 -0.3095  0.3793
   18phy    C18  476  -0.122   3.514   0.351 -0.3539  0.2492  0.0574
   18phy    O01  477  -0.163   3.407   0.434 -0.0039 -0.1862 -0.2194
   18phy    H01  478  -0.253   3.393   0.412 -0.7421  0.2665  2.1617
   18phy    C19  479  -0.070   3.447   0.219  0.1502  0.5822 -0.2142
   18phy    C13  480  -0.255   3.608   0.324  0.2491  0.2116 -0.2352
   18phy     H3  481  -0.289   3.647   0.424 -1.7874  0.7293 -1.0739
   18phy    O33  482  -0.236   3.734   0.260 -0.0809 -0.0323 -0.0638
   18phy    H1B  483  -0.159   3.776   0.295 -0.7263  0.3479  0.9331
   18phy    C12  484  -0.402   3.557   0.293 -0.1578  0.2660 -0.0240
   18phy    O11  485  -0.426   3.424   0.339 -0.3252 -0.1655  0.3647
   18phy    H1A  486  -0.513   3.397   0.319  0.2868 -2.1847  0.0898
   19phy    C35  487   5.072   4.502   1.565  0.0597  0.3491  0.4903
   19phy    C33  488   5.015   4.361   1.556 -0.1337 -0.2628 -0.0141
   19phy    C34  489   4.955   4.311   1.689 -0.2038 -0.1724  0.5519
   19phy    C32  490   4.926   4.351   1.436 -0.0790  0.2348  0.1522
   19phy    C31  491   4.955   4.230   1.356 -0.2660  0.2986  0.0749
   19phy    C30  492   4.860   4.223   1.232 -0.2858 -0.2560 -0.7021
   19phy    C28  493   4.856   4.086   1.167  0.0918  0.1891 -0.0384
   19phy    C29  494   4.773   3.983   1.244  0.0616 -0.2705 -0.3082
   19phy    C27  495   4.812   4.101   1.022  0.1959  0.2236 -0.3799
   19phy    C26  496   4.882   4.011   0.916  0.0420  0.1034  0.3875
   19phy    C25  497   4.817   4.035   0.777 -0.4760 -0.2647 -0.2506
   19phy    C23  498   4.878   3.938   0.672 -0.4041 -0.6830 -0.1733
   19phy    C24  499   4.785   3.815   0.662  0.1298  0.4744  0.2837
   19phy    C22  500   4.876   4.000   0.530 -0.5020 -0.0372  0.5601
   19phy    C21  501   5.001   4.069   0.484  0.0152  0.2642 -0.3702
   19phy    C20  502   5.000   4.089   0.333 -0.3045 -0.2366  0.2201
   19phy    C18  503   5.130   4.088   0.254 -0.8020 -0.1956 -0.1132
   19phy    O01  504   5.204   4.201   0.294 -0.0409  0.0100  0.1542
   19phy    H01  505   5.147   4.275   0.306  0.8019  0.5315  1.0798
   19phy    C19  506   5.080   4.119   0.110  0.5839 -0.2902 -0.0927
   19phy    C13  507   5.225   3.960   0.262 -0.3172  0.1919  0.4957
   19phy     H3  508   5.247   3.950   0.371 -0.8731  0.5870  0.6501
   19phy    O33  509   5.165   3.836   0.246  0.2124 -0.0910 -0.3023
   19phy    H1B  510   5.153   3.828   0.153  1.4065  2.7327 -0.8213
   19phy    C12  511   5.384   3.952   0.231 -0.1835 -0.2214  0.1149
   19phy    O11  512   5.415   3.901   0.104 -0.1824  0.1019  0.0145
   19phy    H1A  513   5.477   3.834   0.124  0.0478  0.9400  2.4303
   20phy    C35  514   3.804   0.161   1.521 -0.1015  0.1896 -0.1478
   20phy    C33  515   3.933   0.217   1.567 -0.1115 -0.1431 -0.2136
   20phy    C34  516   4.023   0.237   1.444  0.2335  0.4754  0.3486
   20phy    C32  517   3.922   0.340   1.656  0.0557  0.1527  0.0018
   20phy    C31  518   4.044   0.381   1.744  0.1124  0.0421 -0.6819
   20phy    C30  519   4.036   0.522   1.792 -0.3707 -0.2146 -0.4530
   20phy    C28  520   4.168   0.568   1.864 -0.3682  0.4410  0.2536
   20phy    C29  521   4.238   0.664   1.771 -0.0352  0.2334  0.6386
   20phy    C27  522   4.136   0.635   1.998  0.6764 -0.0539  0.0909
   20phy    C26  523   4.232   0.613   2.120  0.6902  0.0806  0.5032
   20phy    C25  524   4.226   0.721   2.233 -0.4297  0.0279  0.4705
   20phy    C23  525   4.330   0.689   2.342 -0.6410  0.0679 -0.1723
   20phy    C24  526   4.469   0.759   2.314  0.1033  0.3525  0.1584
   20phy    C22  527   4.277   0.736   2.480  0.1296 -0.0916 -0.2370
   20phy    C21  528   4.210   0.626   2.555  0.3100 -0.1898  0.7993
   20phy    C20  529   4.166   0.679   2.696 -0.0783  0.3290  0.1800
   20phy    C18  530   4.100   0.577   2.802  0.0841  0.4527  0.2023
   20phy    O01  531   4.189   0.465   2.821  0.1159  0.1314  0.1069
   20phy    H01  532   4.278   0.493   2.835  0.4795 -0.6088 -0.6165
   20phy    C19  533   4.123   0.654   2.932 -0.1611 -0.0329 -0.0321
   20phy    C13  534   3.945   0.525   2.778 -0.5118  0.3040 -0.6992
   20phy     H3  535   3.881   0.613   2.753 -1.5473 -0.5431 -1.1194
   20phy    O33  536   3.882   0.475   2.891 -0.1162  0.3744 -0.3706
   20phy    H1B  537   3.936   0.479   2.967 -0.2699  0.0728 -0.2417
   20phy    C12  538   3.924   0.416   2.660 -0.3206  0.0549  0.4782
   20phy    O11  539   3.797   0.413   2.591 -0.7629 -0.5600  0.0030
   20phy    H1A  540   3.736   0.377   2.652  0.2087 -0.1534  1.2551
   21phy    C35  541   0.262   3.641   1.318 -0.4497 -0.0728 -0.2371
   21phy    C33  542   0.162   3.748   1.282 -0.2911  0.5490 -0.3685
   21phy    C34  543   0.056   3.756   1.395  0.0183  0.3953 -0.4606
   21phy    C32  544   0.232   3.884   1.242  0.3266 -0.0250 -0.1370
   21phy    C31  545   0.150   3.966   1.140 -0.2281 -0.6611 -0.0392
   21phy    C30  546   0.225   4.094   1.111 -0.2057 -0.1731 -0.3482
   21phy    C28  547   0.145   4.216   1.058  0.1706 -0.1266  0.2866
   21phy    C29  548   0.137   4.334   1.156 -0.4253 -0.3866  0.2415
   21phy    C27  549   0.213   4.266   0.931 -0.4524 -0.3441  0.6152
   21phy    C26  550   0.130   4.327   0.819 -0.0947 -0.1196  0.0301
   21phy    C25  551   0.228   4.396   0.730  0.2994 -0.5873  0.3897
   21phy    C23  552   0.176   4.506   0.630 -0.0004 -0.3752  0.5457
   21phy    C24  553   0.150   4.646   0.684  0.0525  0.5993 -0.0814
   21phy    C22  554   0.292   4.523   0.530 -0.5071 -0.2108  0.1307
   21phy    C21  555   0.251   4.473   0.391  0.0857  0.3068 -0.4948
   21phy    C20  556   0.347   4.494   0.275  0.1509 -0.3608 -0.2464
   21phy    C18  557   0.313   4.444   0.132  0.0846  0.3140  0.7383
   21phy    O01  558   0.265   4.307   0.139 -0.1593 -0.3610  0.1318
   21phy    H01  559   0.214   4.291   0.216  0.4248  0.5642  0.7284
   21phy    C19  560   0.448   4.452   0.062 -0.8789 -0.3709  0.3708
   21phy    C13  561   0.195   4.534   0.059 -0.2808 -0.3065 -0.1745
   21phy     H3  562   0.107   4.524   0.128 -1.0160  1.1273 -0.8573
   21phy    O33  563   0.203   4.680   0.066  0.2519  0.5799  0.0788
   21phy    H1B  564   0.219   4.705  -0.023 -1.9884  0.6178 -0.3742
   21phy    C12  565   0.107   4.488  -0.062  0.4045  0.3276 -0.2826
   21phy    O11  566   0.138   4.549  -0.184 -0.2280 -0.2132 -0.0989
   21phy    H1A  567   0.116   4.490  -0.254 -0.4921 -1.1011  0.7013
   22phy    C35  568   2.526   4.750   1.381 -0.0425 -0.3096 -0.5255
   22phy    C33  569   2.549   4.640   1.494 -0.2485 -0.1735  0.1615
   22phy    C34  570   2.480   4.692   1.619 -1.1120  0.3564 -0.1694
   22phy    C32  571   2.500   4.502   1.459  0.6732  0.1666  0.3568
   22phy    C31  572   2.610   4.402   1.425 -0.2826 -0.0098 -0.0349
   22phy    C30  573   2.547   4.268   1.403 -0.4423 -0.0356  0.2008
   22phy    C28  574   2.644   4.151   1.386  0.1937 -0.2566  0.2986
   22phy    C29  575   2.612   4.050   1.498  0.3134 -0.0327  0.2247
   22phy    C27  576   2.603   4.075   1.258 -0.4646 -0.4408  0.3313
   22phy    C26  577   2.685   4.113   1.127  0.4896  0.0887  0.0639
   22phy    C25  578   2.639   4.034   1.000 -0.2821 -0.4402  0.0708
   22phy    C23  579   2.711   4.057   0.863  0.0419 -0.3742  0.1492
   22phy    C24  580   2.842   3.979   0.850 -0.1540  0.4749  0.0373
   22phy    C22  581   2.613   3.999   0.758  0.2850 -0.3924 -0.4142
   22phy    C21  582   2.619   4.067   0.621  0.3665 -0.0146 -0.2063
   22phy    C20  583   2.537   3.989   0.510  0.0644  0.2116 -0.1488
   22phy    C18  584   2.549   4.045   0.365  0.3407  0.1986  0.4104
   22phy    O01  585   2.484   4.173   0.361  0.4119  0.1538  0.1099
   22phy    H01  586   2.475   4.194   0.270  0.5093 -0.9237 -0.1677
   22phy    C19  587   2.458   3.947   0.284 -0.2156 -0.0851 -0.0255
   22phy    C13  588   2.699   4.049   0.302 -0.3494 -0.0983  0.1783
   22phy     H3  589   2.751   4.125   0.366 -1.5495  1.2937 -0.4323
   22phy    O33  590   2.781   3.933   0.343  0.2047 -0.0255  0.0553
   22phy    H1B  591   2.863   3.973   0.364 -0.2044 -0.2261  2.2256
   22phy    C12  592   2.752   4.120   0.170  0.1917 -0.5131  0.2985
   22phy    O11  593   2.889   4.150   0.169  0.3699  0.0930 -0.0664
   22phy    H1A  594   2.906   4.199   0.092  0.3875 -1.6371 -1.2176
   23phy    C35  595   1.186   3.153   1.559 -0.2900 -0.2308 -0.2665
   23phy    C33  596   1.142   3.144   1.704  0.0123  0.1204  0.4747
   23phy    C34  597   1.083   3.010   1.730  0.7655 -0.6582  0.0959
   23phy    C32  598   1.264   3.167   1.796  0.1907  0.5038  0.3916
   23phy    C31  599   1.226   3.233   1.935 -0.6335  0.5254 -0.0119
   23phy    C30  600   1.356   3.262   2.011 -0.3699 -0.1542  0.1435
   23phy    C28  601   1.353   3.349   2.142  0.3178 -0.7080  1.0194
   23phy    C29  602   1.430   3.287   2.262  0.2524 -0.2566 -0.4016
   23phy    C27  603   1.384   3.498   2.096  0.3736  0.0465 -0.0527
   23phy    C26  604   1.317   3.603   2.186 -0.0486  0.0438 -0.3080
   23phy    C25  605   1.319   3.743   2.119 -1.0658  0.8695  0.3077
   23phy    C23  606   1.266   3.855   2.207 -0.2105  0.1169 -0.1210
   23phy    C24  607   1.344   3.984   2.185 -0.2317 -0.1860  0.2943
   23phy    C22  608   1.112   3.865   2.193 -0.0766  0.2714 -0.0830
   23phy    C21  609   1.037   3.936   2.303 -0.3324 -0.2261 -0.0673
   23phy    C20  610   0.884   3.935   2.310  0.1234 -0.4157 -0.1687
   23phy    C18  611   0.813   3.998   2.436  0.8003 -0.0074  0.6142
   23phy    O01  612   0.848   4.141   2.456 -0.1162  0.4314 -0.4344
   23phy    H01  613   0.837   4.184   2.373 -0.4739 -1.5800 -1.4981
   23phy    C19  614   0.665   3.993   2.388  0.0855  0.0593 -0.3629
   23phy    C13  615   0.837   3.922   2.576 -0.4516  0.0423  0.1134
   23phy     H3  616   0.948   3.909   2.583 -0.1637  0.8859 -2.0509
   23phy    O33  617   0.793   3.788   2.566  0.2315 -0.1000  0.0531
   23phy    H1B  618   0.856   3.729   2.603  1.2645  0.0341 -1.3676
   23phy    C12  619   0.797   3.989   2.716 -0.3436  0.3903  0.2280
   23phy    O11  620   0.658   3.971   2.746 -0.0007 -0.3824 -0.5859
   23phy    H1A  621   0.638   3.879   2.750  3.1143 -1.1653 -0.6326
   24phy    C35  622   0.018   4.641   1.908 -0.1317  0.0570 -0.1419
   24phy    C33  623   0.129   4.706   1.978 -0.5709 -0.2932 -0.1826
   24phy    C34  624   0.254   4.620   1.986 -0.4029  0.7071  0.7207
   24phy    C32  625   0.147   4.849   1.926  0.5502  0.0691  0.4002
   24phy    C31  626   0.206   4.949   2.023 -0.0451 -0.3098  0.2498
   24phy    C30  627   0.207   5.096   1.966  0.3505  0.3067  0.4302
   24phy    C28  628   0.244   5.197   2.075  0.2432 -0.5277  0.3409
   24phy    C29  629   0.337   5.296   2.011  0.1706  0.4284  0.0671
   24phy    C27  630   0.126   5.275   2.125 -0.1496  1.0223 -0.2855
   24phy    C26  631   0.104   5.262   2.279 -0.4675  0.1625 -0.2564
   24phy    C25  632  -0.030   5.332   2.317 -0.0141  0.2119 -0.1259
   24phy    C23  633  -0.055   5.342   2.472  0.6047  0.1170 -0.1910
   24phy    C24  634  -0.110   5.480   2.499  0.4569  0.0455  0.0778
   24phy    C22  635  -0.161   5.238   2.525 -0.0384 -0.6249  0.5860
   24phy    C21  636  -0.133   5.199   2.675 -0.0433  0.1015  0.3614
   24phy    C20  637  -0.234   5.103   2.726  0.2657 -0.4102  0.5320
   24phy    C18  638  -0.201   5.041   2.868 -0.4823 -0.3182  0.0182
   24phy    O01  639  -0.142   5.134   2.960 -0.3490 -0.6609  0.6597
   24phy    H01  640  -0.152   5.100   3.047  0.9678  0.1509  1.1544
   24phy    C19  641  -0.345   5.020   2.919 -0.3574  0.2345  0.1891
   24phy    C13  642  -0.109   4.904   2.872  0.5984  0.0023 -0.0915
   24phy     H3  643  -0.147   4.828   2.799 -0.7614  0.3146  0.2750
   24phy    O33  644  -0.117   4.826   2.992  0.4275  0.4852 -0.3191
   24phy    H1B  645  -0.083   4.873   3.065  0.3423 -1.4053  1.0136
   24phy    C12  646   0.044   4.922   2.837 -0.0600  0.8033  0.2406
   24phy    O11  647   0.140   4.952   2.933 -0.0003 -0.0622 -0.1229
   24phy    H1A  648   0.221   4.931   2.890  0.6707 -0.0509  1.0872
   25phy    C35  649   2.013   0.035   0.214  0.0216  0.1291 -0.0848
   25phy    C33  650   1.940  -0.095   0.231  0.2186 -0.3236  0.4712
   25phy    C34  651   2.013  -0.189   0.323  0.2796  0.7365  0.0413
   25phy    C32  652   1.803  -0.061   0.298 -0.0580 -0.0012 -0.1539
   25phy    C31  653   1.685  -0.161   0.307  0.3711  0.0706 -0.0978
   25phy    C30  654   1.605  -0.148   0.438  0.4051  0.6986  0.5018
   25phy    C28  655   1.496  -0.254   0.454  0.5050  0.2906  0.0543
   25phy    C29  656   1.537  -0.366   0.546 -0.1044 -0.4426 -0.0660
   25phy    C27  657   1.371  -0.176   0.511 -0.7187 -0.3731  0.4478
   25phy    C26  658   1.233  -0.236   0.510  0.0399  0.2241 -0.1209
   25phy    C25  659   1.127  -0.140   0.571 -0.2108 -0.5184 -0.0426
   25phy    C23  660   0.982  -0.192   0.546  0.8730 -0.0572  0.4755
   25phy    C24  661   0.904  -0.144   0.663  0.0248 -0.4454 -0.2587
   25phy    C22  662   0.925  -0.139   0.410  0.0061 -0.0217 -0.1086
   25phy    C21  663   0.800  -0.199   0.351  0.0209 -0.2118 -0.3249
   25phy    C20  664   0.770  -0.130   0.218 -0.2474 -0.1050 -0.2656
   25phy    C18  665   0.819  -0.193   0.085 -0.2123 -0.6255  0.2028
   25phy    O01  666   0.959  -0.215   0.096  0.4622 -0.3017 -0.2636
   25phy    H01  667   1.006  -0.135   0.109 -0.5543  0.2949 -0.1067
   25phy    C19  668   0.798  -0.073  -0.010 -0.1400 -0.2765  0.2925
   25phy    C13  669   0.737  -0.320   0.033 -0.2282  0.1742 -0.0796
   25phy     H3  670   0.739  -0.392   0.118  0.6155 -0.9570 -1.0335
   25phy    O33  671   0.591  -0.306   0.028  0.0675 -0.4852  0.2425
   25phy    H1B  672   0.550  -0.320   0.111 -0.3860  0.0145  0.1058
   25phy    C12  673   0.796  -0.423  -0.067 -0.1265  0.1843  0.4177
   25phy    O11  674   0.941  -0.446  -0.065  0.0072  0.4672  0.0390
   25phy    H1A  675   0.982  -0.367  -0.037 -1.4070  1.4778 -0.6618
   26phy    C35  676   1.733   0.357   2.481 -0.2868  0.2095  0.1102
   26phy    C33  677   1.836   0.264   2.419  0.3397  0.3547  0.0980
   26phy    C34  678   1.970   0.291   2.482  0.5014  0.1274 -0.1283
   26phy    C32  679   1.796   0.116   2.423  0.1055 -0.3294 -0.2202
   26phy    C31  680   1.699   0.063   2.320 -0.5682  0.6429 -0.0702
   26phy    C30  681   1.677  -0.091   2.327 -0.7675  0.7505 -0.9892
   26phy    C28  682   1.556  -0.141   2.242 -0.2874  0.6605 -0.2953
   26phy    C29  683   1.604  -0.218   2.122 -0.2574 -0.2277 -0.3590
   26phy    C27  684   1.457  -0.228   2.319 -0.1256  0.7608 -0.0908
   26phy    C26  685   1.344  -0.154   2.402  0.3500  0.1688  0.0279
   26phy    C25  686   1.257  -0.251   2.479 -0.3913  0.8093  0.1454
   26phy    C23  687   1.148  -0.192   2.576 -0.1860  0.1325 -0.7100
   26phy    C24  688   1.023  -0.276   2.554  0.5109  0.1069 -0.3632
   26phy    C22  689   1.195  -0.199   2.724 -0.4086  0.1136  0.2009
   26phy    C21  690   1.142  -0.090   2.819 -0.0236  0.0111  0.3294
   26phy    C20  691   1.244  -0.057   2.927  0.3329  0.2443 -0.0934
   26phy    C18  692   1.219   0.037   3.046 -0.1335  0.6633 -0.1970
   26phy    O01  693   1.105  -0.013   3.122 -0.0743 -0.2995 -0.1002
   26phy    H01  694   1.088   0.060   3.179 -1.0516 -0.0817 -0.6430
   26phy    C19  695   1.335  -0.003   3.138 -0.3814  0.2437 -0.1318
   26phy    C13  696   1.213   0.193   2.999 -0.1966  0.1228  0.4154
   26phy     H3  697   1.265   0.207   2.900 -1.6794  1.0515 -0.2698
   26phy    O33  698   1.292   0.281   3.084  0.1257  0.6288  0.5501
   26phy    H1B  699   1.309   0.365   3.044  1.0025  0.5560  0.7519
   26phy    C12  700   1.073   0.259   2.974 -0.1986 -0.6524 -0.3696
   26phy    O11  701   0.993   0.293   3.085  0.3203  0.1709 -0.0184
   26phy    H1A  702   1.016   0.381   3.107 -0.1855  0.4892 -0.7201
   27phy    C35  703   0.248   0.761   1.152 -0.2134 -0.5879 -0.4052
   27phy    C33  704   0.359   0.867   1.148 -0.0593 -0.6343  0.1796
   27phy    C34  705   0.317   0.997   1.216  0.5237  0.1075  0.2213
   27phy    C32  706   0.490   0.821   1.211  0.0455 -0.5325 -0.3301
   27phy    C31  707   0.628   0.858   1.150  0.0183 -0.3497 -0.0949
   27phy    C30  708   0.741   0.791   1.229 -0.0768  0.2399  0.7427
   27phy    C28  709   0.884   0.823   1.183 -0.4029  0.0049  0.3520
   27phy    C29  710   0.936   0.933   1.269 -0.3319  0.0856  0.4373
   27phy    C27  711   0.976   0.706   1.193  0.1136  0.0583  0.0475
   27phy    C26  712   0.993   0.624   1.069  0.0295  0.2922 -0.4378
   27phy    C25  713   1.077   0.500   1.102 -0.5030  0.4819  0.3166
   27phy    C23  714   1.138   0.418   0.984 -0.6145 -0.3635 -0.0981
   27phy    C24  715   1.224   0.318   1.058 -0.5947 -0.0236 -0.5974
   27phy    C22  716   1.040   0.334   0.900 -0.0757 -0.2183 -0.2823
   27phy    C21  717   1.045   0.369   0.752 -0.0645 -0.2883  0.2258
   27phy    C20  718   0.940   0.286   0.677 -0.0450  0.5663 -0.3447
   27phy    C18  719   0.938   0.298   0.521 -0.0772  0.2111  0.4640
   27phy    O01  720   0.931   0.438   0.470 -0.4829 -0.0167 -0.2389
   27phy    H01  721   0.847   0.473   0.493 -0.0524 -0.1410  1.7147
   27phy    C19  722   0.802   0.227   0.486  0.1074  0.0704  0.6411
   27phy    C13  723   1.064   0.230   0.444  0.0562 -0.5636 -0.3219
   27phy     H3  724   1.090   0.143   0.510  1.5455  0.2684  0.2252
   27phy    O33  725   1.032   0.153   0.328  0.5168  0.2506 -0.2514
   27phy    H1B  726   1.014   0.214   0.260 -0.3368  3.5952  2.7132
   27phy    C12  727   1.216   0.271   0.445 -0.7248  0.4413 -0.2404
   27phy    O11  728   1.275   0.357   0.349 -0.2784 -0.2787 -0.4737
   27phy    H1A  729   1.292   0.304   0.273  1.1910  1.2897 -1.2800
   28phy    C35  730   3.283   2.068   0.639  0.1103  0.2271 -0.1350
   28phy    C33  731   3.253   1.926   0.689  0.1201 -0.2274 -0.1146
   28phy    C34  732   3.362   1.883   0.786 -0.0415 -0.3776 -0.3879
   28phy    C32  733   3.111   1.922   0.749  0.4426  0.1375 -0.0134
   28phy    C31  734   3.024   1.799   0.711  0.0454 -0.1092 -0.1617
   28phy    C30  735   2.886   1.789   0.782 -0.0503 -0.1209 -0.1906
   28phy    C28  736   2.782   1.686   0.728  0.0844  0.3273 -0.2696
   28phy    C29  737   2.809   1.545   0.772 -0.6473  0.2633 -0.2624
   28phy    C27  738   2.637   1.730   0.766 -0.3959 -0.7575  0.0746
   28phy    C26  739   2.530   1.704   0.662 -0.2634  0.2923  0.3349
   28phy    C25  740   2.400   1.778   0.698  0.0151 -0.2197  0.1608
   28phy    C23  741   2.297   1.775   0.581 -0.5644 -0.2991  0.0793
   28phy    C24  742   2.169   1.721   0.625 -0.0070 -0.2937  0.2282
   28phy    C22  743   2.289   1.914   0.516  0.1301 -0.6866 -0.2006
   28phy    C21  744   2.316   1.920   0.357 -0.0434 -0.3048 -0.1197
   28phy    C20  745   2.378   2.056   0.310 -0.5774  0.1984 -0.2504
   28phy    C18  746   2.428   2.076   0.164 -0.4400  0.4564 -0.4934
   28phy    O01  747   2.508   1.961   0.124  0.2083  0.2786 -0.0441
   28phy    H01  748   2.558   1.976   0.046  0.9120  1.2713  0.5718
   28phy    C19  749   2.520   2.202   0.170 -0.1648 -0.1201  0.0025
   28phy    C13  750   2.306   2.096   0.061 -0.2774  0.6565  0.1192
   28phy     H3  751   2.257   1.995   0.060  2.3694 -0.6845 -0.4562
   28phy    O33  752   2.193   2.174   0.109  0.0428 -0.0473 -0.5329
   28phy    H1B  753   2.208   2.213   0.193 -0.1482  0.4547 -0.7251
   28phy    C12  754   2.309   2.094  -0.092 -0.1149  0.1582 -0.4505
   28phy    O11  755   2.292   2.216  -0.163  0.1956  0.8574 -0.0572
   28phy    H1A  756   2.353   2.277  -0.127  1.5744 -0.5510  0.0719
   29phy    C35  757   0.885   5.097   1.058 -0.0685 -0.3541  0.4726
   29phy    C33  758   1.032   5.046   1.054 -0.2537 -0.4397 -0.0374
   29phy    C34  759   1.105   5.112   1.168 -0.1497  0.2860 -0.4898
   29phy    C32  760   1.058   4.894   1.063 -0.1625  0.1755  0.2024
   29phy    C31  761   1.117   4.841   0.935 -0.0148  0.6423 -0.1498
   29phy    C30  762   1.118   4.684   0.938  0.2403  0.0632  0.0771
   29phy    C28  763   1.160   4.607   0.814 -0.1975  0.3182  0.7616
   29phy    C29  764   1.313   4.607   0.792 -0.5380 -0.3752 -0.0999
   29phy    C27  765   1.088   4.471   0.828  0.4135  0.0890  0.3377
   29phy    C26  766   1.108   4.369   0.716  0.2450 -0.3989  0.0412
   29phy    C25  767   1.014   4.248   0.739 -0.0282  0.1597  0.0314
   29phy    C23  768   1.039   4.124   0.646 -0.2768 -0.2355 -0.1414
   29phy    C24  769   1.040   3.995   0.727 -0.4651  0.0931  0.2952
   29phy    C22  770   0.953   4.138   0.518 -0.1626 -0.2800 -0.0726
   29phy    C21  771   1.008   4.071   0.391  0.0260  0.3715  0.2264
   29phy    C20  772   0.931   4.125   0.270 -0.0424  0.2694 -0.5165
   29phy    C18  773   0.961   4.077   0.129 -0.1220  0.2417 -0.2996
   29phy    O01  774   1.105   4.106   0.114  0.2731  0.0169 -0.5691
   29phy    H01  775   1.134   4.080   0.028 -0.2808 -0.8428 -0.5078
   29phy    C19  776   0.899   4.181   0.030  0.0255  0.5256 -0.0859
   29phy    C13  777   0.927   3.925   0.095 -0.4921  0.0261  0.3702
   29phy     H3  778   0.929   3.876   0.196  1.4444  1.8617  1.2978
   29phy    O33  779   0.791   3.894   0.061 -0.3354  0.0237  0.0859
   29phy    H1B  780   0.732   3.962   0.088 -1.9361 -1.3047  0.1755
   29phy    C12  781   1.035   3.817   0.059  0.4789 -0.2909  0.0449
   29phy    O11  782   1.039   3.791  -0.075 -0.3471 -0.4416  0.3717
   29phy    H1A  783   1.085   3.856  -0.124 -2.1095  0.3502 -0.3490
   30phy    C35  784   1.052   4.493   1.359 -0.2357  0.5448 -0.1496
   30phy    C33  785   0.913   4.453   1.318  0.0040  0.1839 -0.7321
   30phy    C34  786   0.836   4.409   1.442 -0.2488 -0.1674  0.6130
   30phy    C32  787   0.852   4.551   1.218 -0.0431  0.1122 -0.2338
   30phy    C31  788   0.739   4.505   1.121 -0.1623  0.2824 -0.6307
   30phy    C30  789   0.692   4.610   1.029  0.7703 -0.3144  0.0843
   30phy    C28  790   0.589   4.555   0.927  0.7333 -0.0772 -0.2132
   30phy    C29  791   0.450   4.601   0.978  0.3570  0.0053  0.2977
   30phy    C27  792   0.600   4.603   0.781  0.2885 -0.2565 -0.2221
   30phy    C26  793   0.660   4.502   0.684  0.3345  0.1851  0.0502
   30phy    C25  794   0.674   4.567   0.545 -0.2921 -0.0845  0.6739
   30phy    C23  795   0.768   4.479   0.457 -0.0998 -0.1822  0.4520
   30phy    C24  796   0.694   4.388   0.358 -0.0834 -0.0456  0.0908
   30phy    C22  797   0.846   4.575   0.373 -0.0236  0.1394  0.1071
   30phy    C21  798   0.995   4.537   0.351 -0.2495  0.2533 -0.5218
   30phy    C20  799   1.059   4.634   0.253 -0.7969 -0.2949 -0.0453
   30phy    C18  800   1.201   4.599   0.195  0.0039 -0.1018 -0.2856
   30phy    O01  801   1.300   4.579   0.303  0.1290 -0.1504  0.0903
   30phy    H01  802   1.263   4.616   0.380  1.1088  2.2590 -0.5053
   30phy    C19  803   1.233   4.727   0.111  0.4306  0.3122  0.3448
   30phy    C13  804   1.205   4.473   0.089  0.4261  0.6965  0.7880
   30phy     H3  805   1.162   4.391   0.152 -0.5991  1.1236  0.6772
   30phy    O33  806   1.105   4.467  -0.021 -0.1102  0.3708 -0.2855
   30phy    H1B  807   1.036   4.526   0.005 -1.3210 -0.9324 -0.4159
   30phy    C12  808   1.325   4.374   0.072  0.1603  0.0513  0.6510
   30phy    O11  809   1.412   4.362   0.179  0.2262  0.1883 -0.1612
   30phy    H1A  810   1.404   4.439   0.232  1.5176 -0.3204  0.8447
   31phy    C35  811   0.877   0.114   1.675  0.2492 -0.3530  0.7477
   31phy    C33  812   0.943   0.187   1.565 -0.3358  0.1960  0.1235
   31phy    C34  813   0.879   0.143   1.434  0.1366 -0.2403  0.4600
   31phy    C32  814   0.911   0.339   1.580  0.0973 -0.2669 -0.2756
   31phy    C31  815   1.017   0.444   1.614  0.1021  0.4452  0.0307
   31phy    C30  816   0.959   0.581   1.654 -0.0980  0.3011  0.0659
   31phy    C28  817   1.061   0.690   1.695 -0.1899  0.2605 -0.0061
   31phy    C29  818   1.130   0.767   1.581  0.1011 -0.3006 -0.3600
   31phy    C27  819   0.983   0.798   1.781 -0.2556 -0.3242  0.3785
   31phy    C26  820   1.026   0.786   1.931  0.1127  0.0463  0.2371
   31phy    C25  821   0.987   0.907   2.017 -0.4277  0.3963 -0.1418
   31phy    C23  822   1.048   0.905   2.157  0.0123  0.5560  0.0343
   31phy    C24  823   1.184   0.973   2.163 -0.0157  0.0316  0.6226
   31phy    C22  824   0.953   0.978   2.250  0.7872  0.2062  0.1932
   31phy    C21  825   0.948   0.919   2.392  0.1381 -0.0199 -0.1831
   31phy    C20  826   0.822   0.966   2.466 -0.1698 -0.2085 -0.0779
   31phy    C18  827   0.797   0.964   2.620  0.3063 -0.4666 -0.2194
   31phy    O01  828   0.902   1.043   2.676 -0.0291  0.1946 -0.2061
   31phy    H01  829   0.910   1.124   2.631  2.3071 -0.6700 -1.5313
   31phy    C19  830   0.671   1.055   2.624  0.0363  0.4523  0.3592
   31phy    C13  831   0.782   0.811   2.680 -0.0278 -0.7141  0.3240
   31phy     H3  832   0.717   0.751   2.612  0.3497 -0.4291 -0.3016
   31phy    O33  833   0.701   0.819   2.797  0.1954  0.0515  0.4745
   31phy    H1B  834   0.737   0.881   2.857 -2.1461  0.9540  1.0528
   31phy    C12  835   0.911   0.730   2.704 -0.3305  0.4573 -0.0076
   31phy    O11  836   0.991   0.770   2.811 -0.3273 -0.3370 -0.3962
   31phy    H1A  837   0.940   0.771   2.890  0.0793 -0.5859 -0.1301
   32phy    C35  838   1.719   0.587   1.747 -0.3736 -0.4860 -0.3957
   32phy    C33  839   1.765   0.702   1.662  0.2475  0.5723  0.0188
   32phy    C34  840   1.791   0.658   1.517  0.4035  0.3902  0.0189
   32phy    C32  841   1.672   0.824   1.666  0.3261 -0.1994  0.4161
   32phy    C31  842   1.746   0.957   1.657  0.4696  0.7028  0.1711
   32phy    C30  843   1.647   1.074   1.648  0.3768  0.2344  0.1616
   32phy    C28  844   1.707   1.212   1.659 -0.2383  0.1596  0.3510
   32phy    C29  845   1.720   1.284   1.520 -0.1944 -0.3793  0.0958
   32phy    C27  846   1.620   1.290   1.758 -0.1318 -0.2720 -0.0272
   32phy    C26  847   1.703   1.364   1.865  0.0934 -0.0780  0.0707
   32phy    C25  848   1.630   1.438   1.976 -0.2075 -0.0417 -0.0761
   32phy    C23  849   1.721   1.529   2.062 -0.3718 -0.4442  0.2793
   32phy    C24  850   1.679   1.672   2.033 -0.2497 -0.0402 -0.0573
   32phy    C22  851   1.700   1.494   2.209 -0.3610  0.4450  0.1068
   32phy    C21  852   1.821   1.470   2.305  0.0031 -0.9116  0.0683
   32phy    C20  853   1.780   1.422   2.448 -0.1458 -0.2949  0.3900
   32phy    C18  854   1.884   1.417   2.560  0.3658  0.2285 -0.3495
   32phy    O01  855   1.958   1.545   2.561 -0.2883 -0.2663 -0.3765
   32phy    H01  856   1.899   1.614   2.537 -0.2024  0.3940  1.2385
   32phy    C19  857   1.783   1.411   2.681 -0.2167  0.2268 -0.2696
   32phy    C13  858   1.976   1.286   2.553  0.0944 -0.1514  0.0277
   32phy     H3  859   2.021   1.280   2.451  0.1459  0.1597  0.0315
   32phy    O33  860   1.914   1.156   2.566  0.3936 -0.0301 -0.3656
   32phy    H1B  861   1.852   1.164   2.636  1.1399  0.5513  0.2447
   32phy    C12  862   2.101   1.291   2.651 -0.6914  0.3818 -0.6396
   32phy    O11  863   2.180   1.406   2.664  0.0111  0.2413 -0.5378
   32phy    H1A  864   2.123   1.478   2.642 -0.9055 -0.7671 -1.6253
   33phy    C35  865   1.149   0.032   2.037  0.2072  0.1744 -0.0060
   33phy    C33  866   1.071  -0.100   2.023 -0.1863 -0.2430 -0.6058
   33phy    C34  867   1.174  -0.205   1.984 -0.3778 -0.4323  0.4253
   33phy    C32  868   0.997  -0.130   2.158  0.4880 -0.2198  0.1441
   33phy    C31  869   0.843  -0.120   2.152 -0.1956  0.2976  0.0398
   33phy    C30  870   0.772  -0.157   2.284 -0.0065  0.3775  0.4917
   33phy    C28  871   0.614  -0.147   2.287 -0.3397  0.1589 -0.5512
   33phy    C29  872   0.543  -0.260   2.208 -0.6326  0.6460 -0.4067
   33phy    C27  873   0.565  -0.157   2.432 -0.3655  0.8248 -0.0233
   33phy    C26  874   0.487  -0.035   2.489 -0.0299 -0.5211  0.2156
   33phy    C25  875   0.490  -0.023   2.643  0.4628 -0.6018 -0.6304
   33phy    C23  876   0.412   0.088   2.709 -0.5119  0.4474  0.2090
   33phy    C24  877   0.260   0.053   2.717 -0.2907  0.3570 -0.1042
   33phy    C22  878   0.465   0.100   2.855 -0.3065  0.0354 -0.1572
   33phy    C21  879   0.479   0.244   2.898 -0.0950 -0.1360 -0.5761
   33phy    C20  880   0.483   0.254   3.052 -0.1322 -0.7504 -0.2188
   33phy    C18  881   0.492   0.388   3.128  0.2097 -0.3413 -0.0564
   33phy    O01  882   0.394   0.487   3.079  0.1924  0.1459 -0.8953
   33phy    H01  883   0.439   0.545   3.020  0.1516 -1.0537 -2.1344
   33phy    C19  884   0.443   0.351   3.273 -0.1146 -0.5266  0.0012
   33phy    C13  885   0.636   0.459   3.134 -0.0466 -0.4927 -0.7230
   33phy     H3  886   0.718   0.387   3.156  1.4406  0.7890 -1.8717
   33phy    O33  887   0.651   0.557   3.239  0.3386 -0.0491 -0.3712
   33phy    H1B  888   0.606   0.635   3.210  0.7664  0.2048 -0.3642
   33phy    C12  889   0.675   0.535   3.003 -0.2081  0.4167 -0.2892
   33phy    O11  890   0.577   0.608   2.939 -0.1951 -0.1898 -0.0520
   33phy    H1A  891   0.624   0.659   2.877  2.1301 -2.0316  0.0521
   34phy    C35  892   4.487   3.110   1.125 -0.0724 -0.1378  0.6769
   34phy    C33  893   4.472   3.245   1.181  0.0406  0.2158  0.6400
   34phy    C34  894   4.532   3.244   1.317  0.6387  0.1782 -0.5158
   34phy    C32  895   4.539   3.348   1.088 -0.2271  0.0381  0.1175
   34phy    C31  896   4.454   3.472   1.075 -0.2277  0.1538 -0.3596
   34phy    C30  897   4.524   3.584   0.994 -0.0514 -0.3821 -0.2765
   34phy    C28  898   4.429   3.709   0.968  0.1750 -0.1570  0.5245
   34phy    C29  899   4.460   3.828   1.054 -0.2893  0.4692 -0.4420
   34phy    C27  900   4.430   3.744   0.816  0.3557 -0.1549  0.8341
   34phy    C26  901   4.318   3.681   0.736  0.5022  0.5536  0.4044
   34phy    C25  902   4.326   3.690   0.582 -0.2600 -0.0433 -0.1932
   34phy    C23  903   4.198   3.665   0.505  0.1774  0.1545  0.4115
   34phy    C24  904   4.125   3.798   0.474  0.2932 -0.0651 -0.3599
   34phy    C22  905   4.231   3.609   0.363 -0.0254 -0.0013 -0.2855
   34phy    C21  906   4.297   3.467   0.349  0.4641  0.0076  0.1818
   34phy    C20  907   4.347   3.455   0.204  0.4116 -0.0117  0.0472
   34phy    C18  908   4.410   3.323   0.153 -0.0934  0.3809 -0.0519
   34phy    O01  909   4.502   3.276   0.252  0.2783  0.1912 -0.4864
   34phy    H01  910   4.488   3.184   0.244 -2.3563  0.6281 -1.9833
   34phy    C19  911   4.486   3.364   0.020  0.2875 -0.2055 -0.4961
   34phy    C13  912   4.303   3.203   0.125 -0.0092 -0.2554 -0.4924
   34phy     H3  913   4.244   3.193   0.219  0.3201 -1.3717 -0.3916
   34phy    O33  914   4.200   3.230   0.031  0.0304  0.1063  0.1652
   34phy    H1B  915   4.219   3.212  -0.059  0.9012 -0.9278  0.5303
   34phy    C12  916   4.337   3.050   0.138 -0.3833 -0.9651  0.5459
   34phy    O11  917   4.448   3.021   0.216  0.0812 -0.1270  0.0297
   34phy    H1A  918   4.469   2.930   0.223  1.3901  0.2187  1.1138
   35phy    C35  919   0.943   2.031   1.401  0.5070  0.2227 -0.0529
   35phy    C33  920   1.068   2.048   1.483 -0.0045  0.4690 -0.4257
   35phy    C34  921   1.053   2.168   1.577 -0.0407  0.0850 -0.5904
   35phy    C32  922   1.107   1.919   1.559 -0.1028 -0.1528 -0.0301
   35phy    C31  923   1.220   1.841   1.499  0.0411  0.4931 -0.1862
   35phy    C30  924   1.276   1.734   1.592 -0.3146 -0.3802 -0.2908
   35phy    C28  925   1.395   1.654   1.543 -0.0532  0.1078 -0.5117
   35phy    C29  926   1.476   1.627   1.673 -0.1614  0.0226 -0.3621
   35phy    C27  927   1.358   1.521   1.480  0.1675 -0.2517 -0.0602
   35phy    C26  928   1.410   1.504   1.336 -0.0169 -0.2037  0.5431
   35phy    C25  929   1.369   1.369   1.278  0.0126 -0.0905 -0.3250
   35phy    C23  930   1.415   1.323   1.139 -0.3499 -0.0948 -0.9381
   35phy    C24  931   1.555   1.261   1.162  0.0653  0.1097  0.0838
   35phy    C22  932   1.334   1.208   1.080  0.5623 -0.2794  0.3320
   35phy    C21  933   1.206   1.248   1.002 -0.0552 -0.1640 -0.2878
   35phy    C20  934   1.110   1.135   0.963  0.1328  0.3185 -0.1071
   35phy    C18  935   0.983   1.179   0.876  0.1767 -0.2860  0.2770
   35phy    O01  936   0.900   1.266   0.959 -0.1740  0.1280  0.0621
   35phy    H01  937   0.879   1.224   1.040  2.3669 -0.3567  0.5507
   35phy    C19  938   0.901   1.053   0.851 -0.0979 -0.1581 -0.2882
   35phy    C13  939   1.016   1.244   0.736 -0.0016 -0.0866  0.3867
   35phy     H3  940   1.068   1.339   0.764 -0.3159 -0.3237  1.8358
   35phy    O33  941   1.127   1.192   0.658 -0.1030  0.0951  0.5349
   35phy    H1B  942   1.171   1.124   0.705  0.8340  0.2689 -0.0754
   35phy    C12  943   0.919   1.349   0.662  0.1431 -0.5383 -0.1175
   35phy    O11  944   0.809   1.293   0.601  0.4638 -0.0411 -0.1960
   35phy    H1A  945   0.736   1.345   0.630 -0.6593 -0.8233 -1.5466
   36phy    C35  946   2.125   2.100   1.407  0.0828 -0.2033 -0.2478
   36phy    C33  947   2.011   2.200   1.390 -0.4660 -0.0863  0.4435
   36phy    C34  948   2.030   2.259   1.254 -0.2451 -0.0267  0.1505
   36phy    C32  949   1.875   2.140   1.425 -0.1663  0.4283 -0.1426
   36phy    C31  950   1.759   2.229   1.455  0.2026 -0.5745  0.0992
   36phy    C30  951   1.635   2.147   1.508  0.0880 -0.6135 -0.8357
   36phy    C28  952   1.516   2.234   1.555 -0.1577 -0.4978  0.0326
   36phy    C29  953   1.416   2.234   1.440 -0.4047 -0.7570  0.0927
   36phy    C27  954   1.450   2.173   1.680 -0.4640 -0.2860 -0.4146
   36phy    C26  955   1.519   2.215   1.816 -0.1486  0.6630 -0.3616
   36phy    C25  956   1.430   2.183   1.935 -0.1050 -0.1685 -0.4162
   36phy    C23  957   1.494   2.205   2.076 -0.0467  0.3945  0.1947
   36phy    C24  958   1.474   2.348   2.131 -0.3654  0.0940 -0.1710
   36phy    C22  959   1.441   2.091   2.175 -0.2354 -0.0883 -0.5382
   36phy    C21  960   1.544   2.052   2.284  0.1437  0.0277 -0.5561
   36phy    C20  961   1.498   1.926   2.362  0.1549 -0.4495  0.7514
   36phy    C18  962   1.589   1.870   2.477 -0.1301 -0.0635 -0.8157
   36phy    O01  963   1.567   1.964   2.586 -0.6201  0.6397  0.1958
   36phy    H01  964   1.604   1.931   2.666 -0.8304  0.1664  0.1003
   36phy    C19  965   1.508   1.748   2.531  0.3785  0.3355  0.5258
   36phy    C13  966   1.746   1.835   2.455 -0.0924 -0.0534  0.1710
   36phy     H3  967   1.761   1.786   2.355  1.1175 -0.1723  0.3966
   36phy    O33  968   1.797   1.734   2.541 -1.1892 -0.8262  0.4064
   36phy    H1B  969   1.807   1.769   2.628  2.4321 -1.8522  0.5458
   36phy    C12  970   1.854   1.951   2.446  0.1278 -0.0498  0.0470
   36phy    O11  971   1.876   2.005   2.569 -0.7091 -0.3179 -0.4493
   36phy    H1A  972   1.936   1.946   2.612  1.3519  1.1025 -1.2399
   37phy    C35  973   0.973   0.336   2.027 -0.0231  0.1544  0.3611
   37phy    C33  974   0.825   0.375   2.010  0.8578  0.7864  0.0255
   37phy    C34  975   0.737   0.249   2.006 -0.2292 -0.4407  0.1499
   37phy    C32  976   0.780   0.492   2.102 -0.2708 -0.1327  0.2035
   37phy    C31  977   0.666   0.576   2.047  0.4116 -0.1337 -0.3924
   37phy    C30  978   0.655   0.706   2.132  0.1460 -0.3746  0.5624
   37phy    C28  979   0.533   0.790   2.109 -0.1982  0.0229 -0.1558
   37phy    C29  980   0.486   0.838   2.245 -0.4894  0.1811 -0.2577
   37phy    C27  981   0.561   0.913   2.023 -0.1187  0.0649  0.1095
   37phy    C26  982   0.510   0.908   1.880 -0.0297 -0.4978  0.2672
   37phy    C25  983   0.555   1.034   1.801  0.1495 -0.0622 -0.0037
   37phy    C23  984   0.524   1.045   1.648  0.0756 -0.3115  0.1836
   37phy    C24  985   0.388   1.106   1.625  0.4022 -0.0621 -0.1667
   37phy    C22  986   0.642   1.128   1.594  0.2627 -0.5719 -0.2283
   37phy    C21  987   0.663   1.150   1.442  0.3014  0.6346  0.0852
   37phy    C20  988   0.750   1.268   1.412  0.4332 -0.2007 -0.4728
   37phy    C18  989   0.770   1.318   1.263 -0.4358 -0.6495  0.0016
   37phy    O01  990   0.802   1.214   1.176  0.4185  0.0836  0.1573
   37phy    H01  991   0.746   1.142   1.196 -0.6728  1.3444  1.8998
   37phy    C19  992   0.896   1.411   1.287 -0.0863  0.4274 -0.5047
   37phy    C13  993   0.640   1.403   1.216 -0.3215  0.9111 -0.7159
   37phy     H3  994   0.557   1.328   1.202 -0.8138  1.4341 -0.6530
   37phy    O33  995   0.570   1.492   1.307  0.1781  0.2377 -0.2284
   37phy    H1B  996   0.619   1.505   1.386 -0.3221 -1.5616  0.4350
   37phy    C12  997   0.619   1.447   1.068 -0.5966 -0.1390 -0.0264
   37phy    O11  998   0.640   1.351   0.969  0.3845  0.3321 -0.4787
   37phy    H1A  999   0.723   1.311   0.982 -0.4879 -1.0674  1.1161
   38phy    C35 1000   1.267   1.110   1.774  0.3058 -0.0973  0.2277
   38phy    C33 1001   1.174   1.203   1.690 -0.4129  0.2048 -0.3693
   38phy    C34 1002   1.142   1.139   1.555  0.0703  0.0286  0.9603
   38phy    C32 1003   1.048   1.237   1.764  0.5226  0.2631  0.1943
   38phy    C31 1004   1.013   1.385   1.739  0.5241 -0.1812 -0.0363
   38phy    C30 1005   0.863   1.432   1.768 -0.3728 -0.0816 -0.8364
   38phy    C28 1006   0.840   1.584   1.741 -0.0529  0.0472  0.2375
   38phy    C29 1007   0.725   1.608   1.640  0.2920  0.4837  0.1778
   38phy    C27 1008   0.821   1.660   1.871 -0.4187 -0.1184  0.1795
   38phy    C26 1009   0.919   1.772   1.882  0.8660 -0.2061  0.0866
   38phy    C25 1010   0.908   1.853   2.010 -0.4672 -0.4104 -0.1020
   38phy    C23 1011   1.031   1.933   2.060  0.4964  0.2719  0.7085
   38phy    C24 1012   1.026   2.075   1.999  0.1778 -0.1723  0.1106
   38phy    C22 1013   1.039   1.957   2.216  0.2230  0.3229  0.2573
   38phy    C21 1014   1.072   1.846   2.317 -0.4222  0.0621  0.1324
   38phy    C20 1015   1.057   1.920   2.457 -0.2890  0.2780  0.1645
   38phy    C18 1016   1.065   1.846   2.596 -0.5699  0.4663  0.2179
   38phy    O01 1017   1.185   1.761   2.603 -0.2572 -0.2841  0.2280
   38phy    H01 1018   1.208   1.755   2.694 -0.4746 -1.2040  0.2361
   38phy    C19 1019   1.100   1.965   2.689 -0.1623  0.0608  0.1511
   38phy    C13 1020   0.937   1.762   2.636  0.2892  0.4147  0.1528
   38phy     H3 1021   0.847   1.826   2.618  0.3788  0.9706  1.5603
   38phy    O33 1022   0.927   1.735   2.780  0.1785 -0.3095  0.0633
   38phy    H1B 1023   1.009   1.700   2.809  0.3748  0.5910  0.5878
   38phy    C12 1024   0.911   1.620   2.562 -0.2508  0.2755 -0.2209
   38phy    O11 1025   1.023   1.537   2.553  0.2342  0.2949 -0.0795
   38phy    H1A 1026   1.092   1.600   2.542 -0.7683  1.3999 -0.1988
   39phy    C35 1027   0.111   2.495   1.862 -0.4540  0.2593  0.0477
   39phy    C33 1028   0.238   2.419   1.824  0.0782  0.1560 -0.2326
   39phy    C34 1029   0.207   2.288   1.747 -0.4498 -0.2334 -0.1877
   39phy    C32 1030   0.341   2.506   1.744  0.0406  0.6441 -0.5102
   39phy    C31 1031   0.436   2.586   1.838  0.2108 -0.5703 -0.3614
   39phy    C30 1032   0.543   2.664   1.760  0.0588 -0.3254  0.4913
   39phy    C28 1033   0.614   2.776   1.838 -0.2373 -0.1241 -0.1423
   39phy    C29 1034   0.768   2.779   1.819  0.0662 -0.0077  0.3199
   39phy    C27 1035   0.546   2.917   1.819  0.0743  0.0399  0.0273
   39phy    C26 1036   0.564   3.007   1.941  0.4504 -0.1570  0.6289
   39phy    C25 1037   0.475   3.132   1.920  0.0164 -0.1525 -0.1751
   39phy    C23 1038   0.478   3.233   2.037 -0.2261  0.4191  0.0488
   39phy    C24 1039   0.511   3.372   1.985  0.3661  0.0608 -0.2382
   39phy    C22 1040   0.355   3.223   2.127  0.0285 -0.4357 -0.0720
   39phy    C21 1041   0.365   3.255   2.277 -1.1626  0.2494  0.2741
   39phy    C20 1042   0.229   3.234   2.348 -0.2779  0.4050  0.4049
   39phy    C18 1043   0.213   3.278   2.504  0.1683 -0.5032 -0.1114
   39phy    O01 1044   0.280   3.405   2.524 -0.5564  0.3095  0.3033
   39phy    H01 1045   0.372   3.392   2.518 -0.4941  1.1608 -0.8616
   39phy    C19 1046   0.063   3.308   2.517 -0.5454  0.0673 -0.3772
   39phy    C13 1047   0.270   3.178   2.621 -0.7181 -0.0224 -0.8458
   39phy     H3 1048   0.219   3.078   2.618 -1.0388  0.1436 -0.9882
   39phy    O33 1049   0.240   3.222   2.756  0.0918 -0.4218  0.3854
   39phy    H1B 1050   0.254   3.314   2.758  0.1153 -0.4183  0.1054
   39phy    C12 1051   0.425   3.148   2.628  0.1030 -0.2524 -0.1206
   39phy    O11 1052   0.509   3.258   2.659 -0.2788  1.0358  0.1841
   39phy    H1A 1053   0.491   3.279   2.749  0.4758 -1.3570  0.9811
   40phy    C35 1054   1.904   4.362   1.314  0.4071 -0.7011  0.3502
   40phy    C33 1055   1.993   4.427   1.421 -0.3079 -0.1050 -0.0966
   40phy    C34 1056   2.134   4.373   1.402  0.0675  0.2974  0.1103
   40phy    C32 1057   1.977   4.579   1.426  0.2264 -0.2482  0.1326
   40phy    C31 1058   2.034   4.654   1.547 -0.0700  0.4901 -0.2219
   40phy    C30 1059   2.004   4.804   1.549 -0.4062  0.3818 -0.7577
   40phy    C28 1060   2.102   4.888   1.635  0.1284  0.4446 -0.7630
   40phy    C29 1061   2.151   5.005   1.550  0.1018 -0.1800  0.2470
   40phy    C27 1062   2.044   4.925   1.775  0.1462  0.2894  0.0331
   40phy    C26 1063   2.130   4.896   1.898 -0.0317 -0.1997 -0.0107
   40phy    C25 1064   2.044   4.930   2.021  0.3550  0.3653  0.3146
   40phy    C23 1065   2.125   4.915   2.149  0.2507  0.1400  0.7187
   40phy    C24 1066   2.158   5.042   2.224  0.1238  0.3266 -0.6930
   40phy    C22 1067   2.032   4.833   2.244  0.2486  0.0845 -0.0177
   40phy    C21 1068   2.099   4.718   2.330 -0.1992  0.0701  0.0052
   40phy    C20 1069   1.998   4.634   2.408  0.1572  0.3350 -0.0289
   40phy    C18 1070   2.051   4.546   2.528 -0.1472  0.3750  0.2759
   40phy    O01 1071   2.137   4.617   2.620  0.2846  0.0029 -0.0831
   40phy    H01 1072   2.194   4.679   2.578  1.9194 -0.1638  1.7366
   40phy    C19 1073   1.924   4.536   2.611  0.3510  0.0896 -0.0802
   40phy    C13 1074   2.118   4.398   2.506  0.0363 -0.1700 -0.1092
   40phy     H3 1075   2.057   4.334   2.437  1.1645  0.3891 -1.6901
   40phy    O33 1076   2.122   4.324   2.630 -0.0072  0.3048 -0.1221
   40phy    H1B 1077   2.129   4.386   2.701  0.6186  0.3349 -0.2056
   40phy    C12 1078   2.263   4.397   2.448  0.0581  0.1105  0.2567
   40phy    O11 1079   2.359   4.445   2.536 -0.6826 -0.0352  0.1421
   40phy    H1A 1080   2.364   4.538   2.527 -1.2934 -0.0062  0.0902
   41phy    C35 1081   0.532   1.945   1.620  0.1982  0.1189 -0.1619
   41phy    C33 1082   0.604   2.050   1.694 -0.1059  0.3092  0.5167
   41phy    C34 1083   0.622   2.170   1.601 -0.3455  0.1389  0.2311
   41phy    C32 1084   0.522   2.091   1.817 -0.3294 -0.1046  0.1293
   41phy    C31 1085   0.611   2.153   1.917 -0.4018 -0.2463 -0.5452
   41phy    C30 1086   0.543   2.172   2.053  0.4475  0.0737 -0.4312
   41phy    C28 1087   0.613   2.274   2.145  0.0435  0.0025  0.3398
   41phy    C29 1088   0.562   2.420   2.128 -0.5288  0.5128 -0.4987
   41phy    C27 1089   0.578   2.253   2.294  0.5931  0.5726 -0.3624
   41phy    C26 1090   0.690   2.237   2.395  0.4802 -0.2144 -0.5186
   41phy    C25 1091   0.630   2.264   2.538 -0.0606  0.0665 -0.1929
   41phy    C23 1092   0.732   2.246   2.645 -0.5805  0.6555  0.0280
   41phy    C24 1093   0.802   2.370   2.686 -0.4736 -0.3093  0.1756
   41phy    C22 1094   0.664   2.181   2.767 -0.6475  0.0700 -0.1711
   41phy    C21 1095   0.751   2.093   2.860 -0.0978  0.1557  0.0541
   41phy    C20 1096   0.681   2.008   2.970  0.1218  0.2594 -0.2692
   41phy    C18 1097   0.629   1.859   2.948  0.3375  0.0360 -0.0029
   41phy    O01 1098   0.749   1.783   2.953 -0.3912  0.1599  0.3092
   41phy    H01 1099   0.784   1.761   2.869  1.1691  1.4564  0.5537
   41phy    C19 1100   0.553   1.835   3.083 -0.2146  0.1614  0.1647
   41phy    C13 1101   0.542   1.833   2.809  0.0861  0.7578  0.8174
   41phy     H3 1102   0.597   1.887   2.728  0.4128  0.3498  0.7649
   41phy    O33 1103   0.416   1.899   2.801  0.2161  0.1158  0.1651
   41phy    H1B 1104   0.403   1.958   2.873  0.4863  0.3995 -0.0200
   41phy    C12 1105   0.542   1.688   2.748 -0.0863  0.1512  0.1227
   41phy    O11 1106   0.656   1.616   2.786 -0.3245 -0.6148 -0.0079
   41phy    H1A 1107   0.654   1.591   2.877  0.3438 -1.4395 -0.2057
   42phy    C35 1108   1.839   5.004   1.216  0.3856  0.7225  0.0576
   42phy    C33 1109   1.701   5.034   1.283  0.6714  0.1108 -0.5321
   42phy    C34 1110   1.686   4.945   1.404  0.0825 -0.2388 -0.3643
   42phy    C32 1111   1.699   5.184   1.322  0.6599  1.0715 -0.1076
   42phy    C31 1112   1.557   5.240   1.337 -0.0386  0.2950 -0.3465
   42phy    C30 1113   1.566   5.374   1.421 -0.2700  0.9749 -0.0670
   42phy    C28 1114   1.440   5.452   1.465  0.6450 -0.2843  0.2050
   42phy    C29 1115   1.379   5.395   1.596 -0.3302  0.2807  0.8537
   42phy    C27 1116   1.481   5.598   1.483  0.2163 -0.0593  0.0140
   42phy    C26 1117   1.426   5.686   1.369  0.1223  0.6704  0.6412
   42phy    C25 1118   1.460   5.836   1.390  0.9955 -0.1416  0.0682
   42phy    C23 1119   1.407   5.932   1.277  0.0528 -0.3519  0.2619
   42phy    C24 1120   1.406   6.071   1.327  0.5472 -0.5550 -0.5268
   42phy    C22 1121   1.483   5.938   1.144 -0.1409 -0.6931  0.3632
   42phy    C21 1122   1.391   5.935   1.013  0.2573 -0.4453  0.3488
   42phy    C20 1123   1.472   5.933   0.881 -0.1292  0.0455 -0.5781
   42phy    C18 1124   1.395   5.904   0.748 -0.0640  0.2695 -0.2342
   42phy    O01 1125   1.333   5.773   0.747  0.8948  0.4759  0.1133
   42phy    H01 1126   1.386   5.714   0.797 -1.8403 -1.5231  0.9012
   42phy    C19 1127   1.502   5.897   0.638 -0.1568 -0.1851 -0.3736
   42phy    C13 1128   1.281   6.018   0.711  0.5254 -0.0727 -0.1757
   42phy     H3 1129   1.213   6.014   0.800 -0.2173 -0.5757 -0.7541
   42phy    O33 1130   1.312   6.157   0.719  0.1325 -0.0585 -0.1279
   42phy    H1B 1131   1.345   6.175   0.634 -1.1674 -0.0505 -0.6508
   42phy    C12 1132   1.154   5.993   0.620  0.2157  0.6125  0.1843
   42phy    O11 1133   1.119   5.853   0.615 -0.2832  0.4493  0.1572
   42phy    H1A 1134   1.181   5.793   0.650 -0.0492  0.6033  0.0068
   43phy    C35 1135   0.905   0.176   2.616  0.8360  0.2749 -0.5211
   43phy    C33 1136   0.849   0.284   2.522  0.0039  0.0917 -0.6121
   43phy    C34 1137   0.908   0.275   2.383 -0.0352 -0.2088  0.3221
   43phy    C32 1138   0.698   0.297   2.524  0.6330  0.4790  0.2353
   43phy    C31 1139   0.639   0.435   2.525 -0.0042 -0.6649 -0.1873
   43phy    C30 1140   0.485   0.429   2.537  0.9751 -0.2342 -0.1829
   43phy    C28 1141   0.403   0.567   2.538 -0.6647 -0.0657  0.1563
   43phy    C29 1142   0.272   0.532   2.462  0.0502  0.1909  0.4139
   43phy    C27 1143   0.389   0.623   2.681 -0.1032 -0.3330 -0.2342
   43phy    C26 1144   0.360   0.775   2.682  0.6516  0.1231  0.4004
   43phy    C25 1145   0.341   0.825   2.826  0.0034 -0.0192  0.3154
   43phy    C23 1146   0.329   0.976   2.845 -0.1094  0.0256  0.2742
   43phy    C24 1147   0.185   1.013   2.873 -0.0306  0.2280  0.6955
   43phy    C22 1148   0.424   1.023   2.956 -0.6351  0.0193 -0.8168
   43phy    C21 1149   0.483   1.165   2.942 -0.1731 -0.0877 -0.4031
   43phy    C20 1150   0.566   1.224   3.062 -0.0939  0.5941 -0.5174
   43phy    C18 1151   0.667   1.342   3.056  0.0678 -0.1977 -0.4909
   43phy    O01 1152   0.585   1.450   3.004  0.2174 -0.1394 -0.0979
   43phy    H01 1153   0.505   1.455   3.053 -0.6332  1.5744 -1.5331
   43phy    C19 1154   0.684   1.366   3.207  0.1718 -0.3673 -0.3556
   43phy    C13 1155   0.796   1.304   2.966 -0.0231 -0.5015  0.5298
   43phy     H3 1156   0.759   1.281   2.863 -0.2986  0.4675  0.3976
   43phy    O33 1157   0.866   1.183   3.003 -0.3459  0.3281 -0.1373
   43phy    H1B 1158   0.931   1.170   2.936  1.1075  0.8387  1.1334
   43phy    C12 1159   0.896   1.424   2.930 -0.6821 -0.6930  0.1880
   43phy    O11 1160   1.005   1.382   2.852 -0.3842 -0.1021 -0.3953
   43phy    H1A 1161   0.971   1.353   2.770  0.0829  1.7045 -1.2916
   44phy    C35 1162   0.590   1.642   0.487 -0.1040 -0.1425 -0.3993
   44phy    C33 1163   0.605   1.745   0.606  0.4406  0.2664  0.2302
   44phy    C34 1164   0.464   1.758   0.666 -0.2742 -0.0771 -0.0582
   44phy    C32 1165   0.701   1.690   0.708 -0.4594  0.1519 -0.0658
   44phy    C31 1166   0.837   1.760   0.717 -0.5076 -0.3505  0.2229
   44phy    C30 1167   0.926   1.711   0.830  0.2287 -0.3838 -0.2266
   44phy    C28 1168   1.077   1.745   0.846 -0.3627 -0.6297  0.1138
   44phy    C29 1169   1.113   1.712   0.989  0.5702  0.4524 -0.3500
   44phy    C27 1170   1.164   1.673   0.738 -0.4936  0.2370 -0.1105
   44phy    C26 1171   1.305   1.724   0.718 -0.7712 -0.3418 -0.6372
   44phy    C25 1172   1.381   1.626   0.632  0.1155  0.2917 -0.2493
   44phy    C23 1173   1.509   1.679   0.575 -0.4508  0.0537 -0.0160
   44phy    C24 1174   1.627   1.630   0.665 -0.1013 -0.0007  0.2426
   44phy    C22 1175   1.535   1.610   0.442 -0.0736  0.1916 -0.0203
   44phy    C21 1176   1.497   1.694   0.323 -0.4535 -0.7852 -0.2005
   44phy    C20 1177   1.526   1.623   0.188  0.3828  0.1884 -0.3463
   44phy    C18 1178   1.522   1.708   0.057  0.2310 -0.3382  0.1079
   44phy    O01 1179   1.396   1.777   0.048 -0.4685  0.3852  0.8248
   44phy    H01 1180   1.408   1.862   0.087 -0.3035  1.2403 -0.9940
   44phy    C19 1181   1.519   1.602  -0.059  0.8612 -0.2036  0.3641
   44phy    C13 1182   1.644   1.809   0.040  0.3288 -0.0170  0.4052
   44phy     H3 1183   1.627   1.884   0.122  0.5641 -0.9304  1.3053
   44phy    O33 1184   1.770   1.760   0.084  0.3051 -0.0036 -0.0211
   44phy    H1B 1185   1.759   1.683   0.136  1.1846 -0.6701 -0.7958
   44phy    C12 1186   1.650   1.927  -0.066  0.1772 -0.3510  0.5864
   44phy    O11 1187   1.678   1.883  -0.198  0.2837 -0.1767  0.4795
   44phy    H1A 1188   1.755   1.830  -0.194  0.3626  0.0211  1.8602
   45phy    C35 1189   1.720   2.841   1.749 -0.1088  0.0806  0.0400
   45phy    C33 1190   1.584   2.828   1.682  0.6697 -0.1051 -0.2465
   45phy    C34 1191   1.607   2.841   1.532  0.3793  0.8794  0.2363
   45phy    C32 1192   1.497   2.707   1.726 -0.1133  0.3360 -0.4179
   45phy    C31 1193   1.343   2.725   1.758 -0.0721 -0.2161 -0.3074
   45phy    C30 1194   1.280   2.584   1.775  0.2852  0.0853 -0.4219
   45phy    C28 1195   1.128   2.573   1.804 -0.3482 -0.4713  0.0525
   45phy    C29 1196   1.053   2.547   1.676 -0.8134  0.3737 -0.0853
   45phy    C27 1197   1.094   2.463   1.909 -0.0970  0.0366  0.0649
   45phy    C26 1198   1.105   2.509   2.054 -0.3429  0.0674  0.3314
   45phy    C25 1199   1.083   2.391   2.148  0.2279  0.3631  0.3454
   45phy    C23 1200   1.094   2.430   2.296  0.2369 -0.3527 -0.4425
   45phy    C24 1201   0.954   2.461   2.358  0.2256 -0.5505 -0.4170
   45phy    C22 1202   1.159   2.324   2.393  0.1157 -0.3335  0.4211
   45phy    C21 1203   1.252   2.393   2.501  0.0996  0.1179  0.1874
   45phy    C20 1204   1.312   2.286   2.594 -0.2611 -0.6657 -0.6433
   45phy    C18 1205   1.423   2.329   2.702 -0.2288 -0.3409  0.0553
   45phy    O01 1206   1.384   2.448   2.773  0.5814  0.5428  0.0682
   45phy    H01 1207   1.414   2.455   2.861 -1.4171 -1.6603  1.0544
   45phy    C19 1208   1.394   2.215   2.807 -0.0067 -0.3168  0.2338
   45phy    C13 1209   1.581   2.323   2.654  0.3899  0.0627 -0.0184
   45phy     H3 1210   1.604   2.225   2.606  0.4604  0.5499 -0.9931
   45phy    O33 1211   1.666   2.327   2.774 -0.6327  0.4514  0.0414
   45phy    H1B 1212   1.646   2.405   2.823 -0.5638 -0.1968  1.1238
   45phy    C12 1213   1.625   2.441   2.563  0.2236  0.4005 -0.2461
   45phy    O11 1214   1.603   2.574   2.607 -0.1144 -0.1889  0.0640
   45phy    H1A 1215   1.520   2.610   2.584 -1.0723 -1.6323  1.1539
   46phy    C35 1216   1.692   3.239   1.796  0.2825  0.0591  0.5183
   46phy    C33 1217   1.707   3.310   1.659 -0.0911  0.2445  0.3467
   46phy    C34 1218   1.781   3.218   1.561 -0.0071  0.2912 -0.0483
   46phy    C32 1219   1.574   3.343   1.597  0.1958  0.1373  0.1669
   46phy    C31 1220   1.491   3.460   1.653  0.1367 -0.0733  0.3805
   46phy    C30 1221   1.361   3.500   1.582  0.0420 -0.0912  0.7763
   46phy    C28 1222   1.278   3.607   1.645 -0.1143 -0.1887 -0.2217
   46phy    C29 1223   1.274   3.731   1.560  0.1359  0.0785  0.0892
   46phy    C27 1224   1.139   3.555   1.689 -0.0182  0.4938 -0.6779
   46phy    C26 1225   1.069   3.638   1.804  0.1227 -0.2369 -0.3159
   46phy    C25 1226   0.968   3.552   1.885  0.4395 -0.4223 -0.0405
   46phy    C23 1227   0.886   3.613   1.997  0.1399 -0.0586 -0.2411
   46phy    C24 1228   0.749   3.670   1.946 -0.0341 -0.5708 -0.3042
   46phy    C22 1229   0.866   3.490   2.089 -0.2157  0.2373  0.5825
   46phy    C21 1230   0.879   3.534   2.236  0.0303 -0.1422  0.2289
   46phy    C20 1231   0.862   3.411   2.327  0.0470 -0.0507  0.0295
   46phy    C18 1232   0.883   3.406   2.485 -0.0569 -0.0068  0.1855
   46phy    O01 1233   0.791   3.494   2.552 -0.5063  0.1931  0.5285
   46phy    H01 1234   0.778   3.474   2.643  0.2190 -0.4075  0.5139
   46phy    C19 1235   0.822   3.270   2.522 -0.3162  0.4516 -0.5445
   46phy    C13 1236   1.037   3.428   2.542  0.4764  0.7640  0.4260
   46phy     H3 1237   1.107   3.374   2.473  0.3012  0.5297  0.4304
   46phy    O33 1238   1.072   3.364   2.663  0.3341  0.1257 -0.3348
   46phy    H1B 1239   1.027   3.404   2.735 -0.6563 -0.9270 -0.3312
   46phy    C12 1240   1.085   3.577   2.547  0.2199  0.1121  0.1420
   46phy    O11 1241   1.057   3.649   2.664  0.5064 -0.0504  0.3973
   46phy    H1A 1242   1.135   3.651   2.716 -0.6594 -1.2313  2.2952
   47phy    C35 1243   0.168   3.031   1.277  0.0569 -0.0308  0.7004
   47phy    C33 1244   0.117   3.174   1.290  0.4601 -0.3331 -0.4601
   47phy    C34 1245   0.204   3.247   1.393 -0.0983 -0.5177 -0.1209
   47phy    C32 1246   0.110   3.244   1.153  0.1722 -0.1186  0.4599
   47phy    C31 1247  -0.017   3.330   1.140  0.4075 -0.6990  0.0140
   47phy    C30 1248  -0.020   3.409   1.011  0.4534  0.3126  0.5326
   47phy    C28 1249  -0.145   3.495   0.975 -0.5876  0.6057  0.4537
   47phy    C29 1250  -0.117   3.645   0.974 -0.3498 -0.0530 -0.2370
   47phy    C27 1251  -0.203   3.457   0.839 -0.0526 -0.3846  0.1918
   47phy    C26 1252  -0.324   3.365   0.843  0.7646 -0.2421  0.1422
   47phy    C25 1253  -0.395   3.347   0.704  0.2612  0.1000  0.1394
   47phy    C23 1254  -0.481   3.222   0.692 -0.2056  0.2351  0.1764
   47phy    C24 1255  -0.626   3.258   0.727  0.0683  0.0312  0.1778
   47phy    C22 1256  -0.478   3.168   0.550 -0.2849 -0.0838  0.4509
   47phy    C21 1257  -0.355   3.106   0.491 -0.3842  0.1032  0.1772
   47phy    C20 1258  -0.391   3.091   0.340  0.3980  0.5832 -0.4563
   47phy    C18 1259  -0.291   3.023   0.239  0.5683 -0.0470 -0.1536
   47phy    O01 1260  -0.164   3.093   0.227  0.0978 -0.3846  0.4645
   47phy    H01 1261  -0.134   3.125   0.310  0.2798 -1.4514  0.8225
   47phy    C19 1262  -0.371   3.043   0.114  0.1837  0.0418  0.2654
   47phy    C13 1263  -0.252   2.869   0.274  0.8035 -0.5735 -0.1987
   47phy     H3 1264  -0.207   2.872   0.376  0.2819 -0.8551  0.0385
   47phy    O33 1265  -0.359   2.778   0.301  0.1103 -0.4350 -0.0424
   47phy    H1B 1266  -0.333   2.721   0.371 -0.6139  0.8841  1.3621
   47phy    C12 1267  -0.132   2.784   0.222 -0.5565 -0.1498 -0.3835
   47phy    O11 1268  -0.069   2.692   0.309  0.0245  0.2331  0.0868
   47phy    H1A 1269  -0.018   2.633   0.256 -1.3986 -1.5963  0.6582
   48phy    C35 1270   2.215   2.625   1.645  0.4455  0.1976  0.4126
   48phy    C33 1271   2.074   2.640   1.691  0.4429 -0.1426 -0.0804
   48phy    C34 1272   1.983   2.577   1.591 -0.1350  0.3479  0.1389
   48phy    C32 1273   2.070   2.591   1.835 -0.1531  0.3161  0.3117
   48phy    C31 1274   1.965   2.634   1.937  0.8508  0.3047  0.2517
   48phy    C30 1275   1.993   2.562   2.069 -0.6178  0.5696 -0.2019
   48phy    C28 1276   1.866   2.557   2.161 -0.2607 -0.0834  0.0140
   48phy    C29 1277   1.836   2.410   2.189  0.3671 -0.3474 -0.0041
   48phy    C27 1278   1.881   2.638   2.297  0.4225  0.4021  0.0390
   48phy    C26 1279   1.901   2.788   2.297 -0.2415  0.0049  0.1037
   48phy    C25 1280   1.849   2.849   2.424  0.3428  0.6195  0.0014
   48phy    C23 1281   1.868   3.001   2.439  0.2338 -0.1533  0.5197
   48phy    C24 1282   1.756   3.076   2.368 -0.0725 -0.2061 -0.1430
   48phy    C22 1283   1.861   3.052   2.582 -0.3444 -0.5818 -0.0071
   48phy    C21 1284   1.982   3.017   2.671 -0.5244 -0.0252  0.2928
   48phy    C20 1285   1.993   3.102   2.792 -0.0985 -0.1621 -0.1479
   48phy    C18 1286   2.109   3.068   2.895 -0.1867 -0.1023  0.0089
   48phy    O01 1287   2.234   3.063   2.826 -0.3392  0.2111  0.1040
   48phy    H01 1288   2.236   2.991   2.766 -1.9159  0.8348 -0.7405
   48phy    C19 1289   2.122   3.192   2.982  0.0195 -0.0996 -0.2259
   48phy    C13 1290   2.078   2.928   2.977  0.5963  0.6701  0.0425
   48phy     H3 1291   2.061   2.846   2.903 -0.4053 -0.2444  1.2412
   48phy    O33 1292   1.945   2.934   3.037 -0.4005 -0.3830 -0.2290
   48phy    H1B 1293   1.958   2.977   3.119  2.4508 -1.2902 -0.0624
   48phy    C12 1294   2.181   2.863   3.085  0.4018 -0.1175  0.3134
   48phy    O11 1295   2.151   2.729   3.128  0.0168  0.4272  0.1546
   48phy    H1A 1296   2.063   2.724   3.159  0.1925 -0.2596  0.5677
   49phy    C35 1297   2.823   1.811   1.549 -0.0751  0.0866 -0.0074
   49phy    C33 1298   2.890   1.940   1.506 -0.0863  0.2342  0.0481
   49phy    C34 1299   2.960   1.917   1.369 -0.3907  0.1242  0.2722
   49phy    C32 1300   2.794   2.057   1.504  0.1087 -0.6846 -0.4793
   49phy    C31 1301   2.838   2.187   1.576  0.4399  0.1730 -0.1298
   49phy    C30 1302   2.738   2.300   1.551  0.0092 -0.7808 -0.2265
   49phy    C28 1303   2.782   2.431   1.622  0.3457  0.1306 -0.2959
   49phy    C29 1304   2.831   2.530   1.516  0.3432  0.2877  0.4146
   49phy    C27 1305   2.664   2.516   1.683 -0.0363 -0.2120  0.0261
   49phy    C26 1306   2.652   2.524   1.840  0.0812  0.3162 -0.1450
   49phy    C25 1307   2.529   2.602   1.882 -0.1516  0.3254  0.0046
   49phy    C23 1308   2.500   2.620   2.035 -0.0675  0.8466  0.2384
   49phy    C24 1309   2.485   2.766   2.071 -0.3465  0.5576 -0.3243
   49phy    C22 1310   2.389   2.529   2.090  0.4934  0.1451 -0.4264
   49phy    C21 1311   2.409   2.474   2.237 -0.3462 -0.0080  0.2936
   49phy    C20 1312   2.282   2.403   2.289 -0.0289  0.8085  0.0222
   49phy    C18 1313   2.280   2.351   2.433  0.5726 -0.4893  0.3161
   49phy    O01 1314   2.300   2.455   2.531  0.1168 -0.2913  0.5301
   49phy    H01 1315   2.263   2.538   2.504 -2.4887 -1.5164  0.0057
   49phy    C19 1316   2.125   2.332   2.450  0.5346 -0.0037  0.3292
   49phy    C13 1317   2.366   2.211   2.463  0.5642 -0.3100  0.0116
   49phy     H3 1318   2.369   2.146   2.372  0.7492  0.4861 -0.5554
   49phy    O33 1319   2.303   2.124   2.560 -0.3654 -0.2531  0.4436
   49phy    H1B 1320   2.297   2.173   2.639  0.5040 -0.5372  0.7048
   49phy    C12 1321   2.512   2.234   2.502 -0.5837  0.3475 -0.2706
   49phy    O11 1322   2.522   2.315   2.616 -0.1740 -0.2023  0.4191
   49phy    H1A 1323   2.449   2.373   2.607  1.2960  1.5674 -0.9461
   50phy    C35 1324   1.483   1.925   0.931 -0.1701 -0.0472 -0.8045
   50phy    C33 1325   1.430   1.941   1.068  0.3532 -0.0075 -0.0206
   50phy    C34 1326   1.535   1.921   1.173 -0.0352 -0.1513 -0.0850
   50phy    C32 1327   1.367   2.075   1.087  0.0126  0.5936  0.5548
   50phy    C31 1328   1.220   2.096   1.042 -0.0810  0.5880 -0.0192
   50phy    C30 1329   1.193   2.242   1.023  0.7435 -1.2647 -0.3511
   50phy    C28 1330   1.041   2.276   1.006 -0.3910 -0.3233  0.9204
   50phy    C29 1331   1.014   2.408   1.080 -0.3533 -0.1426  0.4502
   50phy    C27 1332   1.005   2.293   0.858  0.6078 -0.0335 -0.0682
   50phy    C26 1333   0.893   2.202   0.802 -0.3845  0.9198  0.2845
   50phy    C25 1334   0.867   2.243   0.654 -0.2451 -0.2732 -0.2146
   50phy    C23 1335   0.762   2.153   0.586 -0.5991  0.4472 -0.1605
   50phy    C24 1336   0.637   2.242   0.560 -0.1290  0.4478 -0.1223
   50phy    C22 1337   0.817   2.122   0.448  0.4830  0.4868  0.2998
   50phy    C21 1338   0.910   1.996   0.436  0.0681  0.3141  0.1374
   50phy    C20 1339   0.936   1.976   0.286  0.4002 -0.0585 -0.4070
   50phy    C18 1340   1.024   1.856   0.244 -0.3314 -0.4553 -0.4962
   50phy    O01 1341   1.156   1.867   0.302  0.0536  0.5459  0.1425
   50phy    H01 1342   1.171   1.783   0.340  0.7857 -0.3591 -1.9964
   50phy    C19 1343   1.051   1.888   0.094 -0.0692  0.5110 -0.1929
   50phy    C13 1344   0.968   1.711   0.269  0.0609  0.2016 -0.8827
   50phy     H3 1345   0.931   1.708   0.375 -1.4503 -2.0719 -1.3977
   50phy    O33 1346   0.840   1.674   0.216 -0.2290 -0.8792 -0.1130
   50phy    H1B 1347   0.827   1.726   0.139 -0.3149  0.8363  0.9985
   50phy    C12 1348   1.053   1.583   0.295  0.0545  0.3837 -0.3224
   50phy    O11 1349   1.176   1.605   0.359  0.4134  0.2453  0.0506
   50phy    H1A 1350   1.224   1.526   0.348 -0.4417 -0.5760  1.8566
   51phy    C35 1351   1.952   2.074   0.350 -0.5123 -0.5331 -0.4025
   51phy    C33 1352   1.836   1.973   0.372 -0.2113  0.1791  0.0007
   51phy    C34 1353   1.887   1.834   0.390 -0.7886 -0.7102 -0.0495
   51phy    C32 1354   1.748   1.996   0.495  0.7495 -0.3470 -0.0746
   51phy    C31 1355   1.641   2.114   0.489  0.1629  0.0180 -0.0147
   51phy    C30 1356   1.507   2.080   0.564 -0.4186 -0.1040 -0.3883
   51phy    C28 1357   1.399   2.188   0.551  0.6719 -0.0348  0.4041
   51phy    C29 1358   1.258   2.123   0.541  0.0735  0.2631  0.2767
   51phy    C27 1359   1.419   2.299   0.658 -0.2731 -0.1463 -0.4008
   51phy    C26 1360   1.358   2.434   0.625  0.3831  0.3763  0.0455
   51phy    C25 1361   1.373   2.533   0.744 -0.2858  0.0403 -0.5173
   51phy    C23 1362   1.309   2.673   0.715 -0.2479  0.3247 -0.3549
   51phy    C24 1363   1.192   2.692   0.808 -0.4574  0.2016  0.5604
   51phy    C22 1364   1.414   2.781   0.748 -0.0315  0.5752  0.2204
   51phy    C21 1365   1.513   2.817   0.636 -0.0214 -0.6003 -0.1147
   51phy    C20 1366   1.620   2.923   0.671 -0.2963 -0.0026 -0.5862
   51phy    C18 1367   1.740   2.952   0.577  0.6433 -0.0011 -0.1466
   51phy    O01 1368   1.797   2.826   0.534 -0.1167  0.3402 -0.4399
   51phy    H01 1369   1.766   2.761   0.594 -0.5085  2.3009  1.6093
   51phy    C19 1370   1.842   3.024   0.669  0.0044 -0.1490  0.5164
   51phy    C13 1371   1.698   3.038   0.447  0.1443  0.0862  0.2256
   51phy     H3 1372   1.632   2.961   0.399  0.1190 -1.6824  2.8934
   51phy    O33 1373   1.595   3.135   0.471 -0.2549  0.5108  0.2603
   51phy    H1B 1374   1.636   3.218   0.487 -0.7293  0.7886  0.0953
   51phy    C12 1375   1.777   3.048   0.311 -0.3426 -0.0821 -0.3103
   51phy    O11 1376   1.897   2.975   0.309 -0.2323  0.0371  0.1696
   51phy    H1A 1377   1.875   2.895   0.351  1.2296  0.2031  1.3648
   52phy    C35 1378   1.473   5.049   0.885  0.0114 -0.1785 -0.1858
   52phy    C33 1379   1.487   5.190   0.827  0.3922  0.3085 -0.2787
   52phy    C34 1380   1.351   5.246   0.789 -0.8021  0.1517 -0.5925
   52phy    C32 1381   1.567   5.263   0.932  0.1726 -0.1824 -0.5461
   52phy    C31 1382   1.623   5.403   0.891  0.1519  0.1998  0.5727
   52phy    C30 1383   1.711   5.462   1.006  0.1060 -0.0520  0.1943
   52phy    C28 1384   1.737   5.610   1.006  0.0833 -0.5370  0.3303
   52phy    C29 1385   1.783   5.669   1.140 -0.0245 -0.1865  0.8795
   52phy    C27 1386   1.834   5.650   0.894  0.7232  0.1795  0.2832
   52phy    C26 1387   1.838   5.792   0.839  0.7632 -0.4431 -0.2709
   52phy    C25 1388   1.952   5.805   0.748 -0.0644  0.2994 -0.2667
   52phy    C23 1389   1.968   5.948   0.697  0.1138 -0.5988 -0.1810
   52phy    C24 1390   2.107   5.999   0.716 -0.0910  0.0566 -0.0204
   52phy    C22 1391   1.963   5.940   0.544 -0.1458 -0.2652 -0.5458
   52phy    C21 1392   1.839   6.005   0.481  0.2106  0.5922 -0.3433
   52phy    C20 1393   1.817   5.974   0.333 -0.1409 -0.0021 -0.0136
   52phy    C18 1394   1.711   6.053   0.246 -0.0768  0.3822  0.3256
   52phy    O01 1395   1.584   6.036   0.304 -0.3965 -0.0675 -0.1340
   52phy    H01 1396   1.536   5.959   0.279 -0.3003 -0.2704  0.2928
   52phy    C19 1397   1.711   5.979   0.110 -0.4201  0.1167 -0.2405
   52phy    C13 1398   1.739   6.210   0.234 -0.3829 -0.1291  0.3404
   52phy     H3 1399   1.727   6.247   0.339  2.5132 -1.5254  1.2665
   52phy    O33 1400   1.877   6.260   0.218 -0.2448 -0.4862 -0.3243
   52phy    H1B 1401   1.907   6.243   0.131 -1.8002 -0.8644 -0.8209
   52phy    C12 1402   1.637   6.318   0.182  0.5651  0.2129 -0.0144
   52phy    O11 1403   1.637   6.334   0.044  0.4725 -0.5411  0.2684
   52phy    H1A 1404   1.547   6.342   0.017  0.3533 -1.2508  0.4174
   53phy    C35 1405   1.042   2.741   1.267 -0.4945  0.6366  0.1492
   53phy    C33 1406   1.180   2.785   1.321  0.5934 -0.2409 -0.1946
   53phy    C34 1407   1.244   2.662   1.378  0.0288 -0.4044  0.0795
   53phy    C32 1408   1.258   2.840   1.198 -0.0828  0.0217  0.4209
   53phy    C31 1409   1.350   2.957   1.232  0.0527 -0.0150 -0.0393
   53phy    C30 1410   1.432   3.013   1.110  0.0143 -0.2193 -1.0071
   53phy    C28 1411   1.532   3.129   1.152  0.0944  0.2929  0.1056
   53phy    C29 1412   1.671   3.068   1.180  0.0888  0.3697 -0.0736
   53phy    C27 1413   1.561   3.216   1.028  0.4321 -0.0917 -0.2219
   53phy    C26 1414   1.462   3.336   1.008  0.3052 -0.2593 -0.3659
   53phy    C25 1415   1.484   3.409   0.877  0.3596 -0.0162  0.4993
   53phy    C23 1416   1.351   3.476   0.825 -0.7915 -0.4759  0.1937
   53phy    C24 1417   1.359   3.629   0.858 -0.0878  0.2188 -0.2893
   53phy    C22 1418   1.348   3.473   0.672 -0.2952  0.1817  0.1442
   53phy    C21 1419   1.310   3.339   0.614 -0.4526 -0.4065 -0.6022
   53phy    C20 1420   1.328   3.333   0.463 -0.1555 -0.0776 -0.2903
   53phy    C18 1421   1.294   3.196   0.386 -0.5319 -0.5827 -0.2162
   53phy    O01 1422   1.365   3.086   0.451  0.3354 -0.2522  0.3347
   53phy    H01 1423   1.455   3.111   0.448  0.3802 -0.4866 -0.6659
   53phy    C19 1424   1.354   3.216   0.250  0.0046 -0.0008  0.0755
   53phy    C13 1425   1.138   3.163   0.381 -0.2896  0.5251  0.8023
   53phy     H3 1426   1.107   3.155   0.488 -1.9678  1.2043  0.4011
   53phy    O33 1427   1.048   3.271   0.342  0.0876 -0.0869 -0.5482
   53phy    H1B 1428   1.092   3.322   0.276 -0.1396 -1.0819 -1.5074
   53phy    C12 1429   1.082   3.016   0.358  0.7607  0.3677 -0.5307
   53phy    O11 1430   1.099   2.949   0.237 -0.5464 -0.0771 -0.7108
   53phy    H1A 1431   1.176   2.897   0.248  0.6413  1.1253 -2.6772
   54phy    C35 1432   3.056   3.915   1.201  0.1759 -0.3119 -0.1433
   54phy    C33 1433   3.048   3.771   1.259  1.0315 -0.6722  0.1879
   54phy    C34 1434   3.177   3.742   1.318 -0.1865 -0.0788 -0.1003
   54phy    C32 1435   2.936   3.755   1.365 -0.1641  0.3970  0.1494
   54phy    C31 1436   2.818   3.670   1.319  0.1931  0.4750 -0.0632
   54phy    C30 1437   2.704   3.667   1.416  0.3716 -0.0721 -0.0405
   54phy    C28 1438   2.593   3.572   1.365  0.0595 -0.7944 -0.2056
   54phy    C29 1439   2.537   3.480   1.474 -0.1838  0.4288  0.2062
   54phy    C27 1440   2.484   3.655   1.294 -0.4661 -0.1979 -0.2055
   54phy    C26 1441   2.440   3.585   1.168  0.5748 -0.3774 -0.0598
   54phy    C25 1442   2.391   3.690   1.059 -0.1818  0.9279 -0.0217
   54phy    C23 1443   2.363   3.641   0.913  0.2618  0.3897  0.5590
   54phy    C24 1444   2.264   3.737   0.849 -0.0007  0.4362  1.0630
   54phy    C22 1445   2.494   3.628   0.826 -0.4199  0.1952 -0.3075
   54phy    C21 1446   2.499   3.527   0.706  0.3232 -0.2660 -0.5277
   54phy    C20 1447   2.634   3.517   0.641 -0.2049 -0.4872 -0.5023
   54phy    C18 1448   2.660   3.428   0.515 -0.3882 -0.9401 -1.1128
   54phy    O01 1449   2.639   3.295   0.561  0.1912 -0.7787 -0.3704
   54phy    H01 1450   2.699   3.288   0.633  1.7607  0.9182 -1.4442
   54phy    C19 1451   2.814   3.445   0.479  0.0503  0.1966 -0.2101
   54phy    C13 1452   2.559   3.449   0.396 -0.2747 -0.3709 -0.6200
   54phy     H3 1453   2.460   3.419   0.438 -0.7292 -0.3674 -1.6527
   54phy    O33 1454   2.521   3.587   0.361 -0.3524  0.0932  0.1649
   54phy    H1B 1455   2.437   3.589   0.320  0.3517  0.7924 -1.3028
   54phy    C12 1456   2.527   3.343   0.284  0.4344  0.1804  0.3290
   54phy    O11 1457   2.557   3.376   0.152  0.2954 -0.3352 -0.0055
   54phy    H1A 1458   2.474   3.388   0.109  0.1030 -0.7889  0.2410
   55phy    C35 1459   0.465   4.379   1.437  0.2556 -0.4532  0.2777
   55phy    C33 1460   0.405   4.517   1.465  0.3494  0.1719 -0.5513
   55phy    C34 1461   0.321   4.503   1.591 -0.6903 -0.3177  0.3103
   55phy    C32 1462   0.503   4.641   1.449  0.2440  0.0301 -0.4262
   55phy    C31 1463   0.458   4.762   1.368 -0.0157  0.3601 -0.1535
   55phy    C30 1464   0.551   4.887   1.357  0.4295  0.8491  0.3425
   55phy    C28 1465   0.494   4.999   1.270  0.3898  0.1456 -0.2055
   55phy    C29 1466   0.533   5.132   1.335 -0.0051 -0.1669  0.7187
   55phy    C27 1467   0.543   4.988   1.122  0.0711 -0.0256  0.1725
   55phy    C26 1468   0.458   5.062   1.017 -0.7592 -0.2942  0.0152
   55phy    C25 1469   0.520   5.029   0.880 -0.2978 -0.0650 -0.0913
   55phy    C23 1470   0.450   5.105   0.767  0.4293  0.2613 -0.5303
   55phy    C24 1471   0.505   5.247   0.744  0.2293  0.4153  0.4205
   55phy    C22 1472   0.469   5.006   0.646 -0.1940 -0.0561  0.1117
   55phy    C21 1473   0.365   5.015   0.538 -0.3230  0.4203  0.2594
   55phy    C20 1474   0.397   4.940   0.410  0.4311 -0.0348 -0.2640
   55phy    C18 1475   0.318   4.951   0.273  0.4414  0.4049 -0.6129
   55phy    O01 1476   0.359   4.828   0.207  0.3887  0.3401  0.5649
   55phy    H01 1477   0.290   4.779   0.168 -2.2539  3.9890  0.1361
   55phy    C19 1478   0.380   5.064   0.192  0.1649 -0.7417  0.1957
   55phy    C13 1479   0.156   4.958   0.275  0.3156  0.1665 -0.5550
   55phy     H3 1480   0.134   5.025   0.362  0.4454 -0.1964 -0.2399
   55phy    O33 1481   0.076   5.037   0.181  0.1679 -0.0255  0.4555
   55phy    H1B 1482   0.118   5.039   0.097 -0.4258  0.8887  0.1753
   55phy    C12 1483   0.064   4.851   0.342  0.4201  0.3556  0.2826
   55phy    O11 1484  -0.001   4.757   0.259  0.2712  0.3277  0.5563
   55phy    H1A 1485   0.061   4.726   0.197  0.3061  0.3323  0.5890
   56phy    C35 1486   2.648   3.052   1.777 -0.3201  0.0755 -0.5788
   56phy    C33 1487   2.521   3.084   1.696 -0.0142  0.0712  0.1356
   56phy    C34 1488   2.536   3.044   1.547  0.0327  0.2054 -0.4432
   56phy    C32 1489   2.405   3.012   1.764 -0.3869  0.0572  0.1059
   56phy    C31 1490   2.332   3.111   1.856 -0.5187 -0.5623  0.4098
   56phy    C30 1491   2.217   3.036   1.925  0.2148 -0.5863 -0.2481
   56phy    C28 1492   2.134   3.126   2.014 -0.1812  0.2489  0.1382
   56phy    C29 1493   1.982   3.110   1.991 -0.1393  0.4726 -0.2811
   56phy    C27 1494   2.171   3.119   2.165  0.3201 -0.2235  0.4576
   56phy    C26 1495   2.168   3.254   2.239 -0.4906  0.0984 -0.0495
   56phy    C25 1496   2.246   3.239   2.374 -0.4039 -0.1241 -0.1243
   56phy    C23 1497   2.240   3.359   2.472  0.1310 -0.0530 -0.9342
   56phy    C24 1498   2.308   3.306   2.595  0.6436  0.1942  0.1227
   56phy    C22 1499   2.289   3.500   2.426 -0.0573  0.3859 -0.2161
   56phy    C21 1500   2.247   3.614   2.519 -0.6330 -0.1708  0.0693
   56phy    C20 1501   2.307   3.745   2.472 -0.0764 -0.0219 -0.2591
   56phy    C18 1502   2.336   3.865   2.578 -0.2183  1.2476 -0.2067
   56phy    O01 1503   2.394   3.810   2.700  0.1509 -0.3216 -0.0553
   56phy    H01 1504   2.430   3.873   2.759  1.2456 -1.1405  0.1877
   56phy    C19 1505   2.452   3.934   2.510  0.2553  0.7707  0.4503
   56phy    C13 1506   2.206   3.957   2.603  0.2673 -0.2028  0.2647
   56phy     H3 1507   2.159   3.984   2.505  0.4565 -0.2426  0.1635
   56phy    O33 1508   2.235   4.084   2.661  0.4519 -0.0650  0.1587
   56phy    H1B 1509   2.189   4.154   2.619  1.8784  0.1331 -1.1940
   56phy    C12 1510   2.078   3.902   2.683  0.3167  0.2157  0.1363
   56phy    O11 1511   1.978   3.999   2.710  0.1545  0.0764 -0.4502
   56phy    H1A 1512   2.019   4.078   2.739 -1.3785  0.4006  0.9904
   57phy    C35 1513   0.558   3.660   1.546  0.2445  0.0262  0.2218
   57phy    C33 1514   0.516   3.527   1.602 -0.0121 -0.6984 -0.6762
   57phy    C34 1515   0.381   3.559   1.671  0.4595 -0.6864  0.1118
   57phy    C32 1516   0.502   3.415   1.508  0.0653  0.0113 -0.4566
   57phy    C31 1517   0.636   3.335   1.507 -0.4761 -0.1185  0.3904
   57phy    C30 1518   0.625   3.196   1.440  0.3859 -0.0092  0.1749
   57phy    C28 1519   0.762   3.124   1.431 -0.2596 -1.3845 -0.2140
   57phy    C29 1520   0.762   3.006   1.524  0.0832  0.6294 -0.1381
   57phy    C27 1521   0.786   3.067   1.292  0.3720  0.0211 -0.2463
   57phy    C26 1522   0.857   3.158   1.189  0.1382  0.0841  0.3460
   57phy    C25 1523   0.922   3.067   1.082  0.2581 -0.2180  0.2406
   57phy    C23 1524   0.996   3.141   0.967  0.0407  0.2070 -0.0742
   57phy    C24 1525   1.095   3.047   0.896  0.3335 -0.5102  0.0691
   57phy    C22 1526   0.897   3.216   0.865 -0.5743  0.0154 -0.3638
   57phy    C21 1527   0.951   3.350   0.813  0.3072 -0.4423 -0.2965
   57phy    C20 1528   0.848   3.449   0.763 -0.1173 -0.0046  0.5698
   57phy    C18 1529   0.900   3.578   0.689 -0.3496 -0.4689  0.1095
   57phy    O01 1530   1.003   3.649   0.764  0.6237  0.6099 -0.0634
   57phy    H01 1531   0.976   3.638   0.853 -3.8638 -0.1237 -1.2243
   57phy    C19 1532   0.780   3.672   0.695  0.3177  0.3866  0.1520
   57phy    C13 1533   0.954   3.557   0.539 -0.3909 -0.2676  0.1215
   57phy     H3 1534   1.040   3.488   0.557 -0.4368  0.1711  2.3649
   57phy    O33 1535   0.877   3.475   0.447  0.1748  0.0508 -0.1157
   57phy    H1B 1536   0.926   3.398   0.426  1.6014  0.6832  0.8088
   57phy    C12 1537   1.051   3.649   0.454  0.2478 -0.4912 -0.0531
   57phy    O11 1538   1.135   3.727   0.536  0.1343 -0.2539  0.0970
   57phy    H1A 1539   1.101   3.735   0.624  0.2797  0.4311  0.0960
   58phy    C35 1540   1.497   2.734   2.302 -0.3697  0.2272  0.5128
   58phy    C33 1541   1.460   2.848   2.211  0.2885 -0.0556 -0.9955
   58phy    C34 1542   1.560   2.851   2.095 -0.0729  0.0447 -0.2152
   58phy    C32 1543   1.318   2.828   2.153 -0.1391  0.2336  0.1299
   58phy    C31 1544   1.199   2.903   2.220  0.3006  0.1771 -0.2754
   58phy    C30 1545   1.063   2.895   2.152  0.5485 -0.2619  0.2529
   58phy    C28 1546   0.941   2.951   2.224  0.5425 -0.2519 -0.5726
   58phy    C29 1547   0.870   3.054   2.142 -0.3528 -0.4867  0.0122
   58phy    C27 1548   0.862   2.826   2.263  0.4634 -0.1000 -0.2501
   58phy    C26 1549   0.773   2.846   2.388 -0.3290  0.0529 -0.0204
   58phy    C25 1550   0.705   2.719   2.431 -0.1178  0.3198 -0.0819
   58phy    C23 1551   0.606   2.732   2.547 -0.1603 -0.5857 -0.3169
   58phy    C24 1552   0.500   2.618   2.532  0.2699  0.1409  0.4134
   58phy    C22 1553   0.670   2.715   2.688 -0.0277 -0.2835 -0.1271
   58phy    C21 1554   0.669   2.838   2.781  0.2198  0.3077 -0.4176
   58phy    C20 1555   0.718   2.816   2.926 -0.6373  0.0974 -0.2022
   58phy    C18 1556   0.741   2.945   3.015  0.2488 -0.5998  0.2772
   58phy    O01 1557   0.619   3.030   3.021 -0.3472  0.4242  0.4778
   58phy    H01 1558   0.548   2.977   3.052 -0.3153 -0.9954 -1.6952
   58phy    C19 1559   0.749   2.878   3.153 -0.4636 -0.2687  0.4867
   58phy    C13 1560   0.877   3.023   2.962  0.4388 -0.5769 -0.8114
   58phy     H3 1561   0.868   3.039   2.852 -0.1843  2.6461 -0.3860
   58phy    O33 1562   0.992   2.947   2.978  0.1815 -0.1615 -0.1327
   58phy    H1B 1563   1.009   2.940   3.070  1.9015  1.0698 -0.2951
   58phy    C12 1564   0.912   3.166   3.017  0.4022 -0.4222  0.1628
   58phy    O11 1565   1.015   3.232   2.953 -0.5047  0.1400 -0.5541
   58phy    H1A 1566   1.011   3.324   2.971  2.2370  0.0569  0.9444
   59phy    C35 1567   0.666   3.192   0.339 -0.2475 -0.0697  0.2287
   59phy    C33 1568   0.664   3.167   0.487  0.3003 -0.0285 -0.2244
   59phy    C34 1569   0.565   3.260   0.550  0.3580 -0.1316  0.5042
   59phy    C32 1570   0.624   3.021   0.521  0.7234 -0.6648 -0.3366
   59phy    C31 1571   0.746   2.928   0.538  0.3879 -0.1342  0.4863
   59phy    C30 1572   0.712   2.787   0.591 -0.1666 -0.0888 -0.4175
   59phy    C28 1573   0.831   2.689   0.587 -0.4386  0.0751  0.1316
   59phy    C29 1574   0.831   2.622   0.725  0.1176 -0.6162  0.0388
   59phy    C27 1575   0.834   2.596   0.463 -0.1637 -0.3636  0.2103
   59phy    C26 1576   0.964   2.587   0.383 -0.2196 -0.3260 -0.0770
   59phy    C25 1577   0.972   2.489   0.264 -0.3283  0.1992  0.2215
   59phy    C23 1578   1.100   2.496   0.182 -0.1119  0.1163  0.1103
   59phy    C24 1579   1.181   2.373   0.179  0.2578  0.2215 -0.4969
   59phy    C22 1580   1.059   2.549   0.044 -0.9276 -0.2481  0.1783
   59phy    C21 1581   1.163   2.644  -0.016 -0.3414  0.2526  0.5042
   59phy    C20 1582   1.118   2.694  -0.155 -0.2493  0.0392  0.1968
   59phy    C18 1583   1.190   2.814  -0.227  0.1612 -0.1978  0.5340
   59phy    O01 1584   1.199   2.919  -0.133  0.0645 -0.1003 -0.4995
   59phy    H01 1585   1.113   2.942  -0.104 -0.1061 -0.2677 -0.8806
   59phy    C19 1586   1.091   2.868  -0.334  0.0242  0.2916 -0.1691
   59phy    C13 1587   1.338   2.796  -0.296 -0.1750  0.1189 -0.2777
   59phy     H3 1588   1.406   2.777  -0.209 -0.6215  1.4178  0.3866
   59phy    O33 1589   1.357   2.673  -0.365 -0.2761  0.0658  0.4292
   59phy    H1B 1590   1.309   2.605  -0.322 -0.8101 -0.1988 -0.5386
   59phy    C12 1591   1.436   2.915  -0.347 -0.0086  0.4881  0.0653
   59phy    O11 1592   1.435   3.031  -0.265  0.4104  0.6671  0.1933
   59phy    H1A 1593   1.346   3.051  -0.244 -0.4049 -1.3569 -1.0091
   60phy    C35 1594   4.850   4.396   0.585  0.4456 -0.2652  0.9625
   60phy    C33 1595   4.775   4.488   0.680 -0.0306  0.3288  0.3656
   60phy    C34 1596   4.733   4.415   0.807  0.1757  0.5935  0.9177
   60phy    C32 1597   4.856   4.612   0.720 -0.2457  0.4345 -0.3320
   60phy    C31 1598   4.823   4.740   0.646 -0.4192  0.0754  0.4789
   60phy    C30 1599   4.931   4.845   0.687  0.7226 -0.4908  0.5448
   60phy    C28 1600   4.914   4.991   0.651  0.3469 -0.4395  0.2695
   60phy    C29 1601   4.816   5.059   0.745  0.0801 -0.3806 -0.0595
   60phy    C27 1602   5.052   5.060   0.652 -0.4252  0.0457 -0.1074
   60phy    C26 1603   5.067   5.182   0.554  0.0583  0.0376  0.1703
   60phy    C25 1604   5.208   5.245   0.556 -0.0300  0.1047  0.0315
   60phy    C23 1605   5.228   5.377   0.486  0.1823  0.2944  0.6334
   60phy    C24 1606   5.344   5.453   0.546 -0.1805  0.4734 -0.0184
   60phy    C22 1607   5.247   5.359   0.331  0.0042  0.3360 -0.8749
   60phy    C21 1608   5.178   5.467   0.250  0.2079 -0.4416  0.2790
   60phy    C20 1609   5.238   5.486   0.107 -0.4636 -0.2441  0.1094
   60phy    C18 1610   5.183   5.598   0.006  0.0851 -0.3219  0.1366
   60phy    O01 1611   5.045   5.574  -0.011 -0.3179  0.3677  0.0961
   60phy    H01 1612   5.006   5.657  -0.029 -1.8662 -0.6569 -1.4929
   60phy    C19 1613   5.241   5.570  -0.135  0.4185 -0.0131  0.0208
   60phy    C13 1614   5.205   5.748   0.064 -0.2008  0.0443  0.0365
   60phy     H3 1615   5.150   5.747   0.162  0.8827  2.6045  0.7342
   60phy    O33 1616   5.334   5.780   0.121 -0.2884 -0.0593 -0.0187
   60phy    H1B 1617   5.392   5.707   0.124 -0.1317  0.0867  0.8461
   60phy    C12 1618   5.126   5.873   0.023 -0.0599  0.0016 -0.4728
   60phy    O11 1619   5.004   5.847  -0.040  0.1567 -0.6830  0.2294
   60phy    H1A 1620   4.951   5.924  -0.029  1.3339  0.5282 -1.8224
   61phy    C35 1621   1.200   4.576   1.971  0.4058  0.0872 -0.1329
   61phy    C33 1622   1.168   4.434   1.917 -0.2553 -0.4640 -0.7441
   61phy    C34 1623   1.051   4.453   1.828  0.3073  0.1125 -0.0493
   61phy    C32 1624   1.280   4.376   1.827  0.0138 -0.2584  0.2164
   61phy    C31 1625   1.349   4.244   1.871  0.4014 -0.0135 -0.0452
   61phy    C30 1626   1.468   4.209   1.781  0.0750  0.1827 -0.5826
   61phy    C28 1627   1.535   4.081   1.825  0.0159 -0.4790  0.0017
   61phy    C29 1628   1.563   3.998   1.700 -0.3192  0.5961 -0.2759
   61phy    C27 1629   1.664   4.112   1.897 -0.3342 -0.2933  0.7252
   61phy    C26 1630   1.683   4.043   2.035  0.3870  0.3080 -0.1470
   61phy    C25 1631   1.835   4.063   2.081 -0.5287 -0.4008 -0.0794
   61phy    C23 1632   1.869   4.012   2.225 -0.2006  0.3752  0.1739
   61phy    C24 1633   2.012   3.959   2.227 -0.0109  0.0368  0.3690
   61phy    C22 1634   1.846   4.116   2.332 -0.1174  0.0079 -0.2563
   61phy    C21 1635   1.763   4.056   2.446  0.0264  0.3286 -0.1730
   61phy    C20 1636   1.730   4.147   2.562 -0.0673  0.2066  0.7631
   61phy    C18 1637   1.660   4.091   2.693  0.0307  0.1723 -1.1005
   61phy    O01 1638   1.739   3.979   2.737  0.2144 -0.4992  0.1139
   61phy    H01 1639   1.827   3.994   2.709 -0.4961  2.0545 -1.0222
   61phy    C19 1640   1.686   4.204   2.795  0.0218  0.1211 -0.0458
   61phy    C13 1641   1.501   4.061   2.696 -0.3459 -0.1988 -0.1874
   61phy     H3 1642   1.446   4.150   2.655  0.7306  1.4181  1.6997
   61phy    O33 1643   1.447   4.052   2.826  0.1997  0.3374 -0.2791
   61phy    H1B 1644   1.509   4.003   2.876  1.5436  0.6596 -1.5627
   61phy    C12 1645   1.441   3.935   2.616 -0.3552  0.4028 -0.1866
   61phy    O11 1646   1.501   3.811   2.645 -0.1127 -0.2776 -0.4241
   61phy    H1A 1647   1.436   3.754   2.682 -0.6636  0.4492 -0.2224
   62phy    C35 1648   1.458   4.212   0.534  0.1475  0.0794  0.0260
   62phy    C33 1649   1.538   4.339   0.550 -0.2231  0.3468 -0.6894
   62phy    C34 1650   1.567   4.370   0.695 -0.1898  0.1264 -0.1663
   62phy    C32 1651   1.663   4.343   0.459 -0.0503  0.1210  0.5528
   62phy    C31 1652   1.686   4.474   0.392  0.2922  0.2899  0.1895
   62phy    C30 1653   1.798   4.459   0.290 -0.3388 -0.1280 -0.1519
   62phy    C28 1654   1.830   4.589   0.214 -0.7310 -0.4099  0.1148
   62phy    C29 1655   1.977   4.621   0.238 -0.2095  0.0586 -0.1953
   62phy    C27 1656   1.803   4.567   0.064  0.2414  0.4004  0.2956
   62phy    C26 1657   1.709   4.666   0.001  0.4892  0.0107 -0.0849
   62phy    C25 1658   1.659   4.623  -0.136  0.7117 -0.6126  0.3097
   62phy    C23 1659   1.534   4.690  -0.197 -0.5158 -0.4938 -0.0460
   62phy    C24 1660   1.585   4.833  -0.254 -0.1526  0.3990 -0.6634
   62phy    C22 1661   1.478   4.607  -0.316 -0.1547  0.1671 -0.5160
   62phy    C21 1662   1.353   4.528  -0.273  0.2882 -0.2106  0.0652
   62phy    C20 1663   1.297   4.417  -0.369 -0.0940  0.2681  0.0443
   62phy    C18 1664   1.156   4.351  -0.340 -0.2074 -0.2257  0.0666
   62phy    O01 1665   1.148   4.299  -0.207  0.1653  0.3639 -0.1036
   62phy    H01 1666   1.124   4.362  -0.142 -2.2759 -1.0780  0.5351
   62phy    C19 1667   1.148   4.232  -0.437  0.0840 -0.4721  0.1458
   62phy    C13 1668   1.030   4.453  -0.353 -0.5232 -0.1351 -0.2588
   62phy     H3 1669   1.040   4.524  -0.267 -1.3889  1.9302 -1.8094
   62phy    O33 1670   1.033   4.545  -0.456 -0.1675 -0.0193  0.1788
   62phy    H1B 1671   0.952   4.543  -0.503  0.3963 -0.8593 -0.8115
   62phy    C12 1672   0.878   4.425  -0.309  0.3049  0.3077 -0.0228
   62phy    O11 1673   0.803   4.371  -0.412  0.4424 -0.1001  0.0198
   62phy    H1A 1674   0.815   4.278  -0.422  0.5405 -0.1042  0.1742
   63phy    C35 1675   2.655   3.032   2.238  0.1802 -0.5719  0.4328
   63phy    C33 1676   2.640   3.182   2.276  0.3832  0.3529  0.1349
   63phy    C34 1677   2.735   3.227   2.391  0.6386 -0.2134 -0.1898
   63phy    C32 1678   2.655   3.267   2.148  0.6503 -0.4665  0.1403
   63phy    C31 1679   2.535   3.362   2.130 -0.1111  0.4279 -0.1640
   63phy    C30 1680   2.534   3.428   1.993  0.2167  0.0769 -0.1795
   63phy    C28 1681   2.431   3.544   1.968  0.4209 -0.2685 -0.0778
   63phy    C29 1682   2.465   3.619   1.842 -0.1032 -0.3989 -0.1866
   63phy    C27 1683   2.286   3.497   1.944 -0.1798  0.1664  0.1292
   63phy    C26 1684   2.187   3.581   2.030 -0.0125  0.1167  0.1745
   63phy    C25 1685   2.041   3.546   1.991  0.2135  0.0397  0.1592
   63phy    C23 1686   1.922   3.608   2.066  0.1478  0.0393  0.0551
   63phy    C24 1687   1.804   3.630   1.969 -0.2180 -0.5471  0.2206
   63phy    C22 1688   1.883   3.524   2.191 -0.1296 -0.4850 -0.5132
   63phy    C21 1689   1.809   3.597   2.302  0.7465  0.3184  0.1257
   63phy    C20 1690   1.787   3.504   2.426 -0.5678 -0.5892 -0.3208
   63phy    C18 1691   1.696   3.557   2.549 -0.2965 -0.1573  0.4870
   63phy    O01 1692   1.709   3.703   2.566 -0.5239  0.5268  0.2500
   63phy    H01 1693   1.638   3.737   2.617 -2.4544 -0.7423 -1.4065
   63phy    C19 1694   1.549   3.529   2.496  0.0691  0.0699 -0.0245
   63phy    C13 1695   1.728   3.480   2.689 -0.2906  0.0725 -0.0022
   63phy     H3 1696   1.702   3.372   2.677 -0.8702  0.2456 -0.3330
   63phy    O33 1697   1.635   3.521   2.780 -0.3561 -0.2123 -0.0878
   63phy    H1B 1698   1.649   3.603   2.822 -1.8307 -0.7852  1.6459
   63phy    C12 1699   1.869   3.498   2.762 -0.1922  0.0107 -0.0654
   63phy    O11 1700   1.923   3.621   2.791  0.3231  0.5778 -0.1611
   63phy    H1A 1701   1.900   3.678   2.720 -1.5353  0.6368  0.4414
   64phy    C35 1702   1.308   4.086   1.031  0.5680 -0.6091  0.3307
   64phy    C33 1703   1.285   4.153   1.164 -0.1262  0.0450  0.1560
   64phy    C34 1704   1.260   4.032   1.251 -0.4239  0.1180 -0.2060
   64phy    C32 1705   1.397   4.249   1.201 -0.0775  0.2722  0.6924
   64phy    C31 1706   1.397   4.391   1.136  0.2702 -0.5746  0.2124
   64phy    C30 1707   1.499   4.483   1.198  0.5717 -0.4032  0.1137
   64phy    C28 1708   1.507   4.625   1.134  0.0982 -0.8048  0.7036
   64phy    C29 1709   1.447   4.723   1.232 -0.2627 -0.8758 -0.3521
   64phy    C27 1710   1.657   4.656   1.099 -0.1261 -0.0188  0.1803
   64phy    C26 1711   1.689   4.642   0.955  0.0428  0.0230  0.0287
   64phy    C25 1712   1.836   4.643   0.924 -0.0853  0.0521  0.3854
   64phy    C23 1713   1.878   4.606   0.783  0.3308  0.0402  0.1129
   64phy    C24 1714   1.910   4.723   0.692  0.0773 -0.4153  0.0704
   64phy    C22 1715   1.982   4.491   0.788 -0.1795  0.1269 -0.1676
   64phy    C21 1716   1.983   4.403   0.664  0.1915  1.0581 -0.7688
   64phy    C20 1717   2.059   4.273   0.702  0.0134 -0.0759 -0.0586
   64phy    C18 1718   2.073   4.163   0.591  0.0640 -0.1188  0.0895
   64phy    O01 1719   1.944   4.104   0.567 -0.1297  0.0109  0.0858
   64phy    H01 1720   1.926   4.027   0.617 -0.1101 -0.0393  0.0167
   64phy    C19 1721   2.157   4.054   0.655 -0.3220 -0.1993 -0.1816
   64phy    C13 1722   2.146   4.214   0.455 -0.1687  0.1448 -0.5337
   64phy     H3 1723   2.086   4.304   0.426  1.2274  0.8813 -1.2527
   64phy    O33 1724   2.268   4.288   0.465  0.0473  0.3659 -0.1430
   64phy    H1B 1725   2.339   4.236   0.432 -1.1438 -0.9184 -0.8226
   64phy    C12 1726   2.107   4.168   0.309  0.0106 -0.1834  0.2918
   64phy    O11 1727   1.987   4.099   0.302  0.0188 -0.0678 -0.2929
   64phy    H1A 1728   1.971   4.061   0.387  1.3150  0.7046  0.3196
   65phy    C35 1729   3.002   1.185   1.018  0.0921 -0.5105 -0.4649
   65phy    C33 1730   3.065   1.046   1.021  0.7104  0.1368  0.2459
   65phy    C34 1731   3.201   1.048   1.101 -0.3107  0.2794  0.2048
   65phy    C32 1732   2.966   0.943   1.066 -0.0570 -0.3273  0.3166
   65phy    C31 1733   2.992   0.808   1.007  0.1314 -0.5423  0.1154
   65phy    C30 1734   2.900   0.691   1.054 -0.2187  0.1251 -0.0957
   65phy    C28 1735   2.931   0.553   1.004  0.6661  0.8169  0.1131
   65phy    C29 1736   2.897   0.442   1.106 -0.3042 -0.0267 -0.2584
   65phy    C27 1737   2.871   0.510   0.865 -0.1045  0.7260 -0.1596
   65phy    C26 1738   2.970   0.467   0.759  0.5294  0.0421 -0.1991
   65phy    C25 1739   2.901   0.448   0.623 -0.0375 -0.0847  0.6105
   65phy    C23 1740   2.982   0.404   0.500 -0.0013  0.2595  0.2410
   65phy    C24 1741   2.919   0.269   0.463  0.0680 -0.8305  0.1673
   65phy    C22 1742   2.960   0.509   0.383 -0.1668 -0.0952 -0.4454
   65phy    C21 1743   3.050   0.496   0.263  0.1228  0.3986 -0.5069
   65phy    C20 1744   2.980   0.422   0.146  0.5437 -0.8011  0.0291
   65phy    C18 1745   3.052   0.377   0.019  0.4360  0.4205 -0.4918
   65phy    O01 1746   3.120   0.482  -0.049  0.2981  0.2538  0.0846
   65phy    H01 1747   3.082   0.564  -0.023 -0.4393  1.0192 -2.9511
   65phy    C19 1748   2.929   0.341  -0.064  0.1937 -0.1092 -0.0550
   65phy    C13 1749   3.159   0.253   0.037  0.1457 -0.0200 -0.5306
   65phy     H3 1750   3.241   0.302   0.096  0.4444 -1.0394 -0.0834
   65phy    O33 1751   3.123   0.149   0.134  0.2582  0.0057  0.5889
   65phy    H1B 1752   3.053   0.091   0.112  0.2687  0.3534 -0.4189
   65phy    C12 1753   3.270   0.203  -0.063 -0.3881  0.1096  0.4771
   65phy    O11 1754   3.219   0.111  -0.163 -0.2464 -0.2860 -0.0941
   65phy    H1A 1755   3.265   0.029  -0.156  0.3115  0.0896  0.7429
   66phy    C35 1756   1.219   0.461   2.619 -0.3257 -0.2220 -0.2151
   66phy    C33 1757   1.301   0.405   2.511 -0.2587  0.4664 -0.4244
   66phy    C34 1758   1.309   0.252   2.512  0.0030 -0.0685  0.2635
   66phy    C32 1759   1.244   0.460   2.380  0.1222 -0.6013  0.3044
   66phy    C31 1760   1.355   0.489   2.273 -0.4100  0.0866 -0.0405
   66phy    C30 1761   1.318   0.551   2.134 -0.0115 -0.0389  0.7194
   66phy    C28 1762   1.441   0.558   2.037  0.2664  0.0069  0.1828
   66phy    C29 1763   1.388   0.484   1.913 -0.1545 -0.0885 -0.0918
   66phy    C27 1764   1.491   0.698   1.991 -0.3922 -0.0566  0.0580
   66phy    C26 1765   1.565   0.774   2.098 -0.2569  0.5421 -0.2179
   66phy    C25 1766   1.590   0.920   2.054 -0.7121 -0.0352 -0.3900
   66phy    C23 1767   1.680   1.005   2.141  0.8966  0.3073  0.0446
   66phy    C24 1768   1.795   1.062   2.062  0.4700  0.2229 -0.2189
   66phy    C22 1769   1.593   1.110   2.205 -0.7901  0.0559  0.5362
   66phy    C21 1770   1.568   1.088   2.355  0.2640 -0.7065 -0.1500
   66phy    C20 1771   1.485   1.211   2.406 -0.1432  0.3998 -0.2595
   66phy    C18 1772   1.416   1.195   2.543 -0.4850  0.0761 -0.8320
   66phy    O01 1773   1.512   1.143   2.639  0.4683  0.2036  0.0981
   66phy    H01 1774   1.477   1.164   2.723  0.6101  0.5510  0.0704
   66phy    C19 1775   1.394   1.343   2.578 -0.1353  0.0004  0.3711
   66phy    C13 1776   1.276   1.111   2.551  0.7379  0.3749 -0.0629
   66phy     H3 1777   1.220   1.123   2.455  1.6407 -2.5654 -1.0914
   66phy    O33 1778   1.179   1.150   2.646  0.2107 -0.1401 -0.4598
   66phy    H1B 1779   1.206   1.124   2.732 -0.5595 -0.1276 -0.2061
   66phy    C12 1780   1.288   0.956   2.554 -0.1792  0.2935  0.0594
   66phy    O11 1781   1.343   0.915   2.673 -0.1313 -0.1270  0.1272
   66phy    H1A 1782   1.436   0.926   2.663 -0.0362 -0.5789  0.4267
   67phy    C35 1783   3.591   1.184   1.148 -0.0146 -0.4304 -0.3620
   67phy    C33 1784   3.641   1.060   1.081  0.3391  0.3177  0.0318
   67phy    C34 1785   3.770   1.091   1.001 -0.0902 -0.2987 -0.5724
   67phy    C32 1786   3.647   0.944   1.183 -0.1156 -0.2310  0.0270
   67phy    C31 1787   3.631   0.802   1.127 -0.1367 -0.0688  0.2051
   67phy    C30 1788   3.638   0.689   1.227  0.5605  0.3308  0.2980
   67phy    C28 1789   3.631   0.544   1.181  0.2690 -0.5493  0.3862
   67phy    C29 1790   3.693   0.457   1.290 -0.5872 -0.2298 -0.4937
   67phy    C27 1791   3.488   0.503   1.153  0.1196 -0.1126 -0.2444
   67phy    C26 1792   3.484   0.393   1.046  0.0726 -0.3945  0.3485
   67phy    C25 1793   3.342   0.342   1.023  0.2213  0.2872  0.0086
   67phy    C23 1794   3.335   0.219   0.932  0.2549  0.2186  0.3093
   67phy    C24 1795   3.207   0.137   0.969 -0.0769 -0.0575 -0.2240
   67phy    C22 1796   3.331   0.255   0.781  0.5329 -0.1091 -0.6382
   67phy    C21 1797   3.412   0.173   0.683  0.0362  0.2674 -0.1660
   67phy    C20 1798   3.396   0.249   0.546 -0.1540 -0.1439  0.0766
   67phy    C18 1799   3.457   0.182   0.419  0.1793  0.0556 -0.1842
   67phy    O01 1800   3.597   0.151   0.429 -0.0194  0.0356  0.3299
   67phy    H01 1801   3.615   0.071   0.383  0.5014 -1.0480  2.3096
   67phy    C19 1802   3.454   0.293   0.314  0.0941 -0.3842  0.0865
   67phy    C13 1803   3.369   0.055   0.369 -0.1820 -0.6202 -0.5909
   67phy     H3 1804   3.374  -0.013   0.458  0.1095  0.7759  0.5025
   67phy    O33 1805   3.227   0.063   0.361  0.2642  0.7136 -0.2218
   67phy    H1B 1806   3.200   0.120   0.291  0.4079  0.8573 -0.1642
   67phy    C12 1807   3.428  -0.058   0.280 -0.0695 -0.3657  0.1883
   67phy    O11 1808   3.566  -0.063   0.261 -0.8814 -0.3299  0.2508
   67phy    H1A 1809   3.585  -0.154   0.256 -0.8988 -0.2647 -1.3650
   68phy    C35 1810   1.520   3.765   1.207  0.2379  0.4962  0.0806
   68phy    C33 1811   1.666   3.767   1.257  0.1879  0.1254  0.5091
   68phy    C34 1812   1.701   3.626   1.313  0.5640  0.6258 -0.3029
   68phy    C32 1813   1.766   3.844   1.171 -0.4819  0.2038 -0.2979
   68phy    C31 1814   1.880   3.905   1.243 -0.2288 -0.2157  0.3962
   68phy    C30 1815   1.994   3.948   1.142 -0.7114 -0.3704  0.6218
   68phy    C28 1816   2.120   4.019   1.197 -0.3247  0.4833  0.0902
   68phy    C29 1817   2.222   3.935   1.274 -0.4747 -0.0633  0.3597
   68phy    C27 1818   2.190   4.073   1.069  0.0214  0.5078 -1.0379
   68phy    C26 1819   2.217   4.223   1.081 -0.4232 -0.1506  0.0844
   68phy    C25 1820   2.335   4.259   0.988  0.2077  0.1654  0.3311
   68phy    C23 1821   2.386   4.403   0.965 -0.1339  0.2462  0.3100
   68phy    C24 1822   2.471   4.461   1.075  0.3654  0.0283 -0.0767
   68phy    C22 1823   2.476   4.409   0.844 -0.3370  0.0409  0.1219
   68phy    C21 1824   2.402   4.452   0.713  0.4328 -0.4005 -0.1031
   68phy    C20 1825   2.502   4.490   0.605  0.4434  0.5302 -0.5974
   68phy    C18 1826   2.455   4.570   0.481 -0.0843  0.1869  0.0700
   68phy    O01 1827   2.323   4.529   0.443  0.1800 -0.0557  0.2447
   68phy    H01 1828   2.300   4.442   0.471  1.0351 -0.1070  0.8237
   68phy    C19 1829   2.549   4.509   0.375 -0.2052  0.2489 -0.0898
   68phy    C13 1830   2.455   4.731   0.498 -0.0572  0.2670  0.2115
   68phy     H3 1831   2.367   4.754   0.564 -0.8353  1.8735 -1.2895
   68phy    O33 1832   2.555   4.775   0.581  0.5152 -0.4090 -0.4723
   68phy    H1B 1833   2.522   4.782   0.669 -1.1106 -1.1921 -0.9963
   68phy    C12 1834   2.387   4.837   0.403  0.3671  0.1819  0.0572
   68phy    O11 1835   2.468   4.884   0.299  0.4614  0.1180 -0.3784
   68phy    H1A 1836   2.546   4.910   0.345  0.1512  0.1803  0.1305
   69phy    C35 1837   1.608   4.598   2.318 -0.3007  0.4260 -0.0370
   69phy    C33 1838   1.651   4.462   2.259 -0.5233  0.0949  0.7281
   69phy    C34 1839   1.539   4.364   2.259  0.5174  0.6108  0.2842
   69phy    C32 1840   1.714   4.477   2.119  0.3053 -0.0118 -0.2683
   69phy    C31 1841   1.869   4.461   2.119 -0.0374  0.6162  0.1086
   69phy    C30 1842   1.918   4.451   1.972 -0.4930  0.3596  0.0913
   69phy    C28 1843   2.063   4.395   1.946 -0.1290 -0.2311 -0.1511
   69phy    C29 1844   2.070   4.345   1.800 -0.1244 -0.5573 -0.7191
   69phy    C27 1845   2.166   4.509   1.950 -0.1937  0.3950 -0.0569
   69phy    C26 1846   2.314   4.488   1.995 -0.0086  0.2376 -0.0660
   69phy    C25 1847   2.381   4.620   2.026  0.2648 -0.0088  0.1072
   69phy    C23 1848   2.527   4.618   2.074 -0.1225 -0.0526  0.5648
   69phy    C24 1849   2.597   4.736   2.014  0.0050  0.4301  0.1991
   69phy    C22 1850   2.559   4.592   2.220  0.0229  0.4533  0.0080
   69phy    C21 1851   2.692   4.513   2.241 -0.0212  0.2260  0.0363
   69phy    C20 1852   2.701   4.467   2.383 -0.2587 -0.0399  0.0306
   69phy    C18 1853   2.833   4.397   2.438 -0.3248  0.4162 -0.1075
   69phy    O01 1854   2.953   4.467   2.391  0.3117  0.0392 -0.2124
   69phy    H01 1855   2.938   4.558   2.408  0.9548  0.1265 -0.0696
   69phy    C19 1856   2.825   4.433   2.591  0.0510  0.0523  0.4218
   69phy    C13 1857   2.848   4.240   2.404 -0.0651  0.1913  0.3065
   69phy     H3 1858   2.751   4.189   2.422  0.5042 -0.8090  0.6217
   69phy    O33 1859   2.932   4.169   2.500  0.1485  0.4535  0.1126
   69phy    H1B 1860   3.018   4.203   2.485  0.9107 -1.2553  0.3347
   69phy    C12 1861   2.895   4.194   2.256  0.3806  0.4502 -1.0001
   69phy    O11 1862   2.900   4.056   2.261 -0.0306 -0.0959  0.5270
   69phy    H1A 1863   2.973   4.039   2.318 -0.1644  0.4759  0.8798
   70phy    C35 1864   1.868   0.369   0.455  0.0199  0.4052  0.5378
   70phy    C33 1865   1.741   0.302   0.398 -0.0364 -0.0066 -0.2228
   70phy    C34 1866   1.625   0.319   0.490 -0.2921 -0.4762 -0.4059
   70phy    C32 1867   1.707   0.365   0.256  0.2238 -0.3124  0.2327
   70phy    C31 1868   1.676   0.258   0.152  0.1994  0.2331  0.2155
   70phy    C30 1869   1.655   0.316   0.008 -0.0383  0.6304 -0.3344
   70phy    C28 1870   1.652   0.205  -0.105  0.4825 -0.3514 -0.1911
   70phy    C29 1871   1.544   0.230  -0.203 -0.0019 -0.7236  0.6139
   70phy    C27 1872   1.796   0.172  -0.151 -0.0972 -0.0821 -0.1696
   70phy    C26 1873   1.841   0.024  -0.144  0.0549 -0.1683 -0.4627
   70phy    C25 1874   1.985  -0.013  -0.193  0.6418 -0.6007 -0.2138
   70phy    C23 1875   2.040  -0.157  -0.188 -0.2413  0.2109 -0.0457
   70phy    C24 1876   2.035  -0.230  -0.322  0.3776 -0.3597 -0.3710
   70phy    C22 1877   2.190  -0.141  -0.140  0.1325 -0.0481 -0.1584
   70phy    C21 1878   2.256  -0.265  -0.080 -0.0475  0.0705  0.3176
   70phy    C20 1879   2.411  -0.253  -0.071 -0.1984 -0.0411  0.1768
   70phy    C18 1880   2.501  -0.371  -0.016  0.2133  0.2068 -0.3376
   70phy    O01 1881   2.435  -0.427   0.100  0.4247 -0.0895 -0.0492
   70phy    H01 1882   2.443  -0.360   0.166 -0.0134 -0.7891  0.7410
   70phy    C19 1883   2.636  -0.306   0.024  0.0071  0.3369 -0.5015
   70phy    C13 1884   2.517  -0.487  -0.126 -0.1562  0.0171 -0.4040
   70phy     H3 1885   2.417  -0.535  -0.139 -0.1481  0.1147 -0.8313
   70phy    O33 1886   2.538  -0.444  -0.263  0.0166 -0.2580  0.2576
   70phy    H1B 1887   2.617  -0.395  -0.272  0.5075 -0.7165  1.7832
   70phy    C12 1888   2.574  -0.632  -0.111  0.0015  0.4887  0.1242
   70phy    O11 1889   2.600  -0.689   0.015 -0.3101 -0.6727 -0.4317
   70phy    H1A 1890   2.671  -0.643   0.056  0.2069 -1.4877 -0.4034
   71phy    C35 1891   2.078   0.156   1.151  0.1132 -0.2053 -0.2522
   71phy    C33 1892   2.181   0.258   1.117 -0.4159  0.1006 -0.3386
   71phy    C34 1893   2.185   0.369   1.222  0.2528 -0.1278  0.7852
   71phy    C32 1894   2.319   0.195   1.093  0.0942 -0.3093  0.3267
   71phy    C31 1895   2.379   0.235   0.955 -0.4238 -0.5169  0.4900
   71phy    C30 1896   2.497   0.149   0.921 -0.5807  0.1508 -0.2981
   71phy    C28 1897   2.571   0.165   0.788  0.5058 -0.3400 -0.2158
   71phy    C29 1898   2.723   0.137   0.813  0.3922 -0.0004  0.4019
   71phy    C27 1899   2.502   0.093   0.675  0.0524 -0.3323  0.0696
   71phy    C26 1900   2.540   0.143   0.533  0.6519 -0.2404  0.2783
   71phy    C25 1901   2.461   0.076   0.426  0.1806 -0.1898 -0.3719
   71phy    C23 1902   2.464   0.129   0.280 -0.5730 -0.2356 -0.3152
   71phy    C24 1903   2.467   0.013   0.184  0.1611  0.1774  0.0021
   71phy    C22 1904   2.341   0.219   0.247  0.0391 -0.3058 -0.3241
   71phy    C21 1905   2.357   0.316   0.129 -0.0815  0.0154 -0.2084
   71phy    C20 1906   2.226   0.397   0.109  0.0636 -0.0582 -0.0676
   71phy    C18 1907   2.212   0.494  -0.013 -0.1221  0.1872  0.5090
   71phy    O01 1908   2.339   0.559  -0.034  0.0300  0.8122  0.0117
   71phy    H01 1909   2.330   0.649  -0.060 -0.6545  0.3482 -1.4329
   71phy    C19 1910   2.118   0.609   0.035  0.0116  0.2007 -0.2955
   71phy    C13 1911   2.164   0.426  -0.151 -0.1178  0.3247  0.3486
   71phy     H3 1912   2.071   0.368  -0.130 -1.0581  0.4478 -2.9177
   71phy    O33 1913   2.104   0.516  -0.244 -0.2945 -0.0470  0.4355
   71phy    H1B 1914   2.175   0.563  -0.283 -1.1038  0.9076  0.0706
   71phy    C12 1915   2.221   0.307  -0.227  0.4769  0.1052 -0.2072
   71phy    O11 1916   2.350   0.327  -0.280  0.6537  0.5390  0.1840
   71phy    H1A 1917   2.413   0.304  -0.215 -0.7198  2.0335  2.1709
   72phy    C35 1918   2.423   0.615   1.028  0.6985 -0.1099  0.2908
   72phy    C33 1919   2.392   0.717   1.138  0.0206  0.2266  0.2394
   72phy    C34 1920   2.527   0.778   1.175 -0.0509  0.3180  0.0984
   72phy    C32 1921   2.284   0.821   1.102  0.2010 -0.2666 -0.2928
   72phy    C31 1922   2.136   0.788   1.127  0.0448  0.0476 -0.1290
   72phy    C30 1923   2.053   0.912   1.089  0.2178 -0.3890 -0.2094
   72phy    C28 1924   1.903   0.916   1.112  0.2669  0.3984  0.3526
   72phy    C29 1925   1.867   0.923   1.258 -0.2019  0.0373 -0.4694
   72phy    C27 1926   1.844   1.048   1.051 -0.2752 -0.5521  0.0726
   72phy    C26 1927   1.832   1.063   0.900  0.2464  0.0900 -0.6961
   72phy    C25 1928   1.783   1.201   0.858 -0.2563  0.5585 -0.1573
   72phy    C23 1929   1.755   1.208   0.710  0.5883 -0.3237 -0.4271
   72phy    C24 1930   1.609   1.235   0.678  0.0245 -0.6239  0.1106
   72phy    C22 1931   1.845   1.317   0.652  0.3606 -0.4043  0.1730
   72phy    C21 1932   1.901   1.286   0.515  0.2005 -0.4997 -0.1071
   72phy    C20 1933   1.990   1.401   0.461 -0.2921  0.3998 -0.7380
   72phy    C18 1934   2.031   1.393   0.307 -0.1819 -0.5708 -0.7454
   72phy    O01 1935   2.066   1.262   0.266 -0.1907  0.5707 -0.2138
   72phy    H01 1936   1.991   1.207   0.273  0.1895  0.0590 -0.0964
   72phy    C19 1937   2.163   1.477   0.305  0.1141  0.0587  0.1785
   72phy    C13 1938   1.915   1.453   0.211 -0.3780  0.6505 -0.6457
   72phy     H3 1939   1.836   1.374   0.216 -2.5758  2.7947  1.5149
   72phy    O33 1940   1.838   1.565   0.265 -0.2749  0.5122  0.2211
   72phy    H1B 1941   1.874   1.598   0.345 -0.5564  0.4701  0.3657
   72phy    C12 1942   1.913   1.447   0.057  0.1330  0.1335  0.7521
   72phy    O11 1943   2.002   1.358  -0.002  0.0156  0.1452 -0.1836
   72phy    H1A 1944   2.089   1.392  -0.002  0.2042 -0.3136  0.4702
   73phy    C35 1945   2.504   1.980   1.227 -0.1952  0.2076  0.1536
   73phy    C33 1946   2.425   1.965   1.097  0.3545 -0.5301 -0.1799
   73phy    C34 1947   2.282   1.919   1.129 -0.2849 -0.3636  0.3019
   73phy    C32 1948   2.414   2.102   1.024  0.1925  0.1134  0.2911
   73phy    C31 1949   2.495   2.103   0.899 -0.2537  0.0809 -0.2597
   73phy    C30 1950   2.496   2.235   0.828 -0.0146  0.0489 -0.0495
   73phy    C28 1951   2.526   2.242   0.678 -0.1879 -0.3126  0.3560
   73phy    C29 1952   2.459   2.364   0.618 -0.0442  0.6022 -0.6277
   73phy    C27 1953   2.674   2.234   0.638 -0.6204  0.3281 -0.3811
   73phy    C26 1954   2.701   2.157   0.509 -0.2381  0.3438  0.2332
   73phy    C25 1955   2.851   2.111   0.498 -0.1306  0.2365 -0.6853
   73phy    C23 1956   2.877   2.024   0.374 -0.3739 -0.3165 -0.0041
   73phy    C24 1957   3.017   2.046   0.329 -0.6405 -0.1345  0.3872
   73phy    C22 1958   2.843   1.876   0.389  0.3639 -0.0677 -0.2691
   73phy    C21 1959   2.745   1.832   0.277 -0.1326  0.3064  0.1173
   73phy    C20 1960   2.712   1.682   0.283  0.4881 -0.1337 -0.3179
   73phy    C18 1961   2.619   1.628   0.170 -0.1623 -0.5856 -0.2759
   73phy    O01 1962   2.504   1.715   0.161 -0.2620  0.3236 -0.0566
   73phy    H01 1963   2.529   1.806   0.157 -0.9094  0.5434  0.6649
   73phy    C19 1964   2.575   1.496   0.231  0.5330  0.1250  0.1211
   73phy    C13 1965   2.692   1.614   0.027 -0.2496 -0.0612  0.2208
   73phy     H3 1966   2.722   1.720   0.002  1.5875 -0.3704  0.9325
   73phy    O33 1967   2.821   1.553   0.014 -0.2379 -0.0325  0.1977
   73phy    H1B 1968   2.888   1.619   0.013 -0.6001  0.3971  1.6663
   73phy    C12 1969   2.620   1.590  -0.107 -0.2157 -0.6282 -0.0745
   73phy    O11 1970   2.694   1.621  -0.226  0.5288  0.1183  0.3745
   73phy    H1A 1971   2.773   1.571  -0.228 -0.0010 -0.7206 -0.3382
   74phy    C35 1972   3.052   2.394   1.177  0.0184  0.2668 -0.5778
   74phy    C33 1973   3.012   2.339   1.037  0.1214 -0.2231 -0.5043
   74phy    C34 1974   2.869   2.299   1.046  0.4753 -0.2392  0.0345
   74phy    C32 1975   3.047   2.449   0.932  0.1719 -0.4040 -0.2468
   74phy    C31 1976   3.062   2.405   0.787  0.1556  0.2543 -0.1638
   74phy    C30 1977   3.116   2.521   0.704  0.3291  0.0383  0.2607
   74phy    C28 1978   3.120   2.483   0.552 -0.0291 -0.1849  0.3395
   74phy    C29 1979   3.046   2.587   0.468  0.0845  0.3031 -0.3568
   74phy    C27 1980   3.263   2.470   0.501 -0.6980  0.0864  0.1964
   74phy    C26 1981   3.287   2.351   0.404 -0.1738 -0.1317  0.3009
   74phy    C25 1982   3.429   2.364   0.337 -0.1157  0.2909  0.1058
   74phy    C23 1983   3.470   2.271   0.221  0.4704 -0.1283  0.1178
   74phy    C24 1984   3.602   2.330   0.157  0.2417  0.0560 -0.0590
   74phy    C22 1985   3.507   2.129   0.265  0.4558  0.3375  0.1660
   74phy    C21 1986   3.405   2.028   0.200  0.3314  0.1220  0.1305
   74phy    C20 1987   3.397   1.890   0.265  0.0103 -0.4264 -0.2215
   74phy    C18 1988   3.330   1.773   0.172 -0.4896 -0.0277 -0.2172
   74phy    O01 1989   3.225   1.830   0.095  0.0875  0.3244 -0.1435
   74phy    H01 1990   3.254   1.893   0.032  0.8579 -0.6696 -0.8012
   74phy    C19 1991   3.260   1.679   0.271 -0.5255 -0.5237  0.1039
   74phy    C13 1992   3.439   1.708   0.073 -0.3788 -0.4829 -0.0765
   74phy     H3 1993   3.471   1.793   0.009  0.2246 -0.1717  0.6243
   74phy    O33 1994   3.566   1.674   0.123 -0.0655  0.3856 -0.0245
   74phy    H1B 1995   3.556   1.583   0.141  1.6215 -0.2443 -1.9195
   74phy    C12 1996   3.408   1.621  -0.053  0.0519  0.1782 -0.0260
   74phy    O11 1997   3.397   1.488  -0.026  0.2037 -0.4842  0.2778
   74phy    H1A 1998   3.319   1.460  -0.070 -0.4228  0.1255  0.9736
   75phy    C35 1999   0.240   2.125   1.415  0.2655  0.1272 -0.1495
   75phy    C33 2000   0.124   2.035   1.371 -0.5301  0.0956 -0.8093
   75phy    C34 2001   0.106   1.929   1.478 -0.0143  0.4380  0.0301
   75phy    C32 2002  -0.002   2.114   1.331 -0.4705  0.6542  0.3452
   75phy    C31 2003  -0.082   2.066   1.207  0.5204  0.2568  0.0299
   75phy    C30 2004  -0.179   2.178   1.172 -0.2049  0.2237 -0.1357
   75phy    C28 2005  -0.273   2.160   1.056  0.2581  0.0501 -0.2242
   75phy    C29 2006  -0.411   2.133   1.094  0.1225  0.1776 -0.3960
   75phy    C27 2007  -0.263   2.284   0.970  0.6900 -0.0296 -0.4787
   75phy    C26 2008  -0.232   2.263   0.826 -0.0435 -0.0244 -0.0501
   75phy    C25 2009  -0.209   2.398   0.750 -0.6210  0.1874  0.4043
   75phy    C23 2010  -0.185   2.384   0.596  0.4893 -0.2232 -0.5354
   75phy    C24 2011  -0.261   2.491   0.514  0.2892 -0.1990 -0.1696
   75phy    C22 2012  -0.036   2.375   0.560  0.1110 -0.6884 -0.1163
   75phy    C21 2013  -0.011   2.275   0.446  0.5501  0.5891  0.0270
   75phy    C20 2014   0.121   2.200   0.457  0.1210  0.1412 -0.4301
   75phy    C18 2015   0.169   2.092   0.349  0.4990 -0.1723  0.7168
   75phy    O01 2016   0.094   1.967   0.353 -0.2577 -0.3032  0.2807
   75phy    H01 2017   0.003   1.989   0.343  0.1368  0.5112 -2.4027
   75phy    C19 2018   0.308   2.052   0.400 -0.1578  0.2468 -0.3978
   75phy    C13 2019   0.164   2.146   0.201 -0.4803 -0.0237 -0.0431
   75phy     H3 2020   0.056   2.147   0.173 -1.0310  1.3520  1.9232
   75phy    O33 2021   0.194   2.283   0.188  0.0648 -0.0223  0.5372
   75phy    H1B 2022   0.117   2.336   0.200 -0.5025 -1.0123  1.4351
   75phy    C12 2023   0.190   2.075   0.063  0.3357  0.4566 -0.2718
   75phy    O11 2024   0.315   2.075   0.016  0.2229  0.1903 -0.5541
   75phy    H1A 2025   0.352   2.162   0.023 -1.1908  0.7160  0.8683
   76phy    C35 2026   2.872   1.055   1.655 -0.1477 -0.6934  0.0129
   76phy    C33 2027   2.787   1.129   1.554 -0.5139 -0.5639 -0.5622
   76phy    C34 2028   2.724   1.032   1.451 -0.3908  0.2689  0.0230
   76phy    C32 2029   2.674   1.217   1.614 -0.1009  0.0126  0.1687
   76phy    C31 2030   2.707   1.359   1.667 -0.3638  0.0925 -0.0908
   76phy    C30 2031   2.580   1.436   1.718 -0.2946  0.3531  0.3938
   76phy    C28 2032   2.587   1.584   1.766  0.0514 -0.0157  0.2610
   76phy    C29 2033   2.465   1.663   1.710  0.0753 -0.6993  0.3197
   76phy    C27 2034   2.571   1.594   1.918 -0.2498  0.5704 -0.1568
   76phy    C26 2035   2.695   1.648   1.986 -0.0082  0.5738  0.4454
   76phy    C25 2036   2.689   1.647   2.141  0.1625 -0.0593 -0.2489
   76phy    C23 2037   2.811   1.718   2.205  0.5698  0.5520 -0.4702
   76phy    C24 2038   2.747   1.818   2.295 -0.4312  0.1152  0.0258
   76phy    C22 2039   2.911   1.627   2.275 -0.1408  0.5674 -0.4687
   76phy    C21 2040   3.050   1.684   2.305  0.5236  0.2429  0.0570
   76phy    C20 2041   3.154   1.574   2.350  0.3121 -0.0637  0.1633
   76phy    C18 2042   3.298   1.619   2.392 -0.1938 -0.4472 -0.1817
   76phy    O01 2043   3.280   1.708   2.503  0.3582  0.1899  0.4675
   76phy    H01 2044   3.365   1.732   2.535  1.0167 -0.8201 -0.4081
   76phy    C19 2045   3.351   1.491   2.449  0.2883 -0.0293 -0.5175
   76phy    C13 2046   3.391   1.677   2.269 -0.2528 -0.3362  0.2864
   76phy     H3 2047   3.373   1.614   2.178 -0.0326 -1.6109  1.0974
   76phy    O33 2048   3.536   1.658   2.286  0.2233 -0.2147  0.3579
   76phy    H1B 2049   3.568   1.730   2.337  2.0179  0.6901 -1.8820
   76phy    C12 2050   3.367   1.828   2.236 -0.2670 -0.3614  0.4292
   76phy    O11 2051   3.406   1.927   2.333  0.1622  0.0158  0.2764
   76phy    H1A 2052   3.335   1.943   2.393 -0.2784  0.0663 -0.2479
   77phy    C35 2053   2.416   0.570   0.407  0.2604  0.2922 -0.1432
   77phy    C33 2054   2.379   0.610   0.553 -0.3707  0.1272  0.1561
   77phy    C34 2055   2.327   0.485   0.621 -0.2824  0.0669  0.1457
   77phy    C32 2056   2.511   0.657   0.625  1.0188 -0.0096 -0.1558
   77phy    C31 2057   2.510   0.810   0.644  0.4569  0.0567 -0.3857
   77phy    C30 2058   2.635   0.854   0.719  0.5040 -0.0394  0.8545
   77phy    C28 2059   2.640   1.007   0.737 -0.2094 -0.0191 -0.1493
   77phy    C29 2060   2.626   1.033   0.885 -0.2540  0.7492 -0.1777
   77phy    C27 2061   2.777   1.072   0.699 -0.2531 -0.9909 -0.7538
   77phy    C26 2062   2.770   1.188   0.597  0.7266 -0.2207 -0.1766
   77phy    C25 2063   2.908   1.235   0.573  0.3206  0.1904 -0.4896
   77phy    C23 2064   2.922   1.334   0.452  0.0584  0.5366 -0.1482
   77phy    C24 2065   3.038   1.436   0.477  0.0515  0.1463 -0.4397
   77phy    C22 2066   2.960   1.242   0.327 -0.3416  0.0846 -0.0976
   77phy    C21 2067   2.941   1.299   0.183 -0.0035 -0.5716  0.0979
   77phy    C20 2068   2.986   1.198   0.073  0.0408  0.5423  0.0949
   77phy    C18 2069   2.957   1.241  -0.072  0.5326 -0.2875  0.1070
   77phy    O01 2070   2.818   1.288  -0.082  0.1390  0.2807 -0.4305
   77phy    H01 2071   2.808   1.370  -0.038 -0.2254 -0.7828  1.6091
   77phy    C19 2072   2.966   1.104  -0.147 -0.0170 -0.2519  0.0335
   77phy    C13 2073   3.062   1.356  -0.128 -1.1093  0.1139 -0.3494
   77phy     H3 2074   3.048   1.444  -0.060 -0.1400 -1.4803  2.0554
   77phy    O33 2075   3.202   1.335  -0.102  0.1994  0.1039 -0.1857
   77phy    H1B 2076   3.227   1.257  -0.148  2.6149  0.7985 -0.2007
   77phy    C12 2077   3.041   1.459  -0.248 -0.4674  0.0852 -0.9734
   77phy    O11 2078   2.912   1.493  -0.292 -0.7648  0.5286 -0.1853
   77phy    H1A 2079   2.877   1.419  -0.338 -0.8970  0.3393  0.2062
   78phy    C35 2080   3.282   4.974   0.685  0.2700  0.5660 -0.0584
   78phy    C33 2081   3.306   4.886   0.804  0.0280  0.5824 -0.0953
   78phy    C34 2082   3.291   4.742   0.763  0.0625  0.4360 -0.2402
   78phy    C32 2083   3.448   4.911   0.852 -0.1748 -0.4500  0.2433
   78phy    C31 2084   3.468   4.971   0.993 -0.4598  0.1367 -0.0780
   78phy    C30 2085   3.618   4.994   1.023  0.2386  0.1333 -0.5304
   78phy    C28 2086   3.648   5.079   1.146 -0.4484 -0.0861  0.4710
   78phy    C29 2087   3.646   4.996   1.275 -0.4834  0.2954 -0.2985
   78phy    C27 2088   3.792   5.136   1.148 -0.3452 -0.0093  0.0316
   78phy    C26 2089   3.815   5.263   1.064  0.1355 -0.0283  0.3672
   78phy    C25 2090   3.955   5.324   1.072  0.0800 -0.3287 -0.0699
   78phy    C23 2091   3.966   5.462   0.997  0.7060  0.2057 -0.0965
   78phy    C24 2092   4.048   5.553   1.083 -0.0011  0.0327  0.4253
   78phy    C22 2093   4.043   5.440   0.861 -0.1258 -0.4923 -0.1470
   78phy    C21 2094   4.024   5.536   0.743  0.1464 -0.0850 -0.1232
   78phy    C20 2095   4.140   5.512   0.645  0.0623 -0.0154 -0.3961
   78phy    C18 2096   4.146   5.561   0.493  0.2600  0.3003  0.4857
   78phy    O01 2097   4.032   5.508   0.420  0.4509 -0.3665 -0.0688
   78phy    H01 2098   3.959   5.511   0.479 -0.2132  1.6609 -0.9048
   78phy    C19 2099   4.268   5.487   0.438 -0.3812 -0.5557  0.2100
   78phy    C13 2100   4.153   5.719   0.470 -0.0767 -0.8474 -0.4809
   78phy     H3 2101   4.073   5.757   0.537  0.3473  1.2066 -1.0566
   78phy    O33 2102   4.267   5.782   0.537 -0.0432 -0.1522  0.4895
   78phy    H1B 2103   4.269   5.766   0.629 -2.6539 -0.5987  0.5440
   78phy    C12 2104   4.088   5.805   0.362 -0.3038  0.2286  0.1398
   78phy    O11 2105   3.977   5.748   0.300 -0.1329  0.2358  0.3683
   78phy    H1A 2106   3.977   5.657   0.320  0.2936  0.1571  0.0253
   79phy    C35 2107   2.657   1.371   1.226 -0.3644 -0.3239  0.0840
   79phy    C33 2108   2.714   1.503   1.191 -0.5385  0.0306 -0.1838
   79phy    C34 2109   2.615   1.615   1.233 -0.2551 -0.1426  0.0282
   79phy    C32 2110   2.853   1.510   1.253 -0.2398  0.1945  0.5762
   79phy    C31 2111   2.949   1.581   1.156  0.0120 -0.2624  0.2104
   79phy    C30 2112   3.092   1.579   1.204  0.0158 -0.3600  0.1570
   79phy    C28 2113   3.192   1.645   1.108  0.3900  0.2833  0.6380
   79phy    C29 2114   3.261   1.764   1.176  0.1508  0.1272  0.6313
   79phy    C27 2115   3.285   1.530   1.063 -0.0341  0.2163  0.4907
   79phy    C26 2116   3.329   1.519   0.915  0.1221 -0.0276  0.3377
   79phy    C25 2117   3.387   1.378   0.896 -0.1832 -0.3242  0.0876
   79phy    C23 2118   3.427   1.336   0.753 -0.0658 -0.0675  0.2895
   79phy    C24 2119   3.576   1.374   0.716 -0.3855  0.0084  0.3344
   79phy    C22 2120   3.426   1.183   0.740  0.4466 -0.2694  0.0424
   79phy    C21 2121   3.301   1.128   0.660 -0.1594 -0.2655 -0.0797
   79phy    C20 2122   3.303   0.976   0.646 -0.3762 -0.3022 -0.0456
   79phy    C18 2123   3.205   0.897   0.543 -0.2451  0.2414  0.6637
   79phy    O01 2124   3.073   0.936   0.564  0.0452 -0.0580  0.1300
   79phy    H01 2125   3.061   0.954   0.656  0.6502 -0.3771  0.2712
   79phy    C19 2126   3.215   0.748   0.590  0.3203 -0.1669 -0.6076
   79phy    C13 2127   3.245   0.919   0.388  0.4554  0.3087  0.0765
   79phy     H3 2128   3.221   1.027   0.371  1.6914  0.6986  0.7090
   79phy    O33 2129   3.382   0.927   0.345 -0.2629  0.1235 -0.1473
   79phy    H1B 2130   3.410   0.844   0.311  1.1124  1.1449 -1.6081
   79phy    C12 2131   3.148   0.890   0.266  0.2871  0.1096  0.2734
   79phy    O11 2132   3.014   0.863   0.306 -0.3922  0.1113  0.3786
   79phy    H1A 2133   3.011   0.883   0.397  0.2732  1.4738  0.1215
   80phy    C35 2134   4.441   1.390   0.897 -0.1557  0.2224  0.1839
   80phy    C33 2135   4.454   1.249   0.949  0.3162  0.3492  0.1105
   80phy    C34 2136   4.517   1.262   1.089  0.3148 -0.1461 -0.0319
   80phy    C32 2137   4.324   1.176   0.974  0.5640 -0.0380  0.2853
   80phy    C31 2138   4.282   1.078   0.868 -0.9897  0.6977  0.0766
   80phy    C30 2139   4.192   0.980   0.939 -0.3427  0.2542 -0.4077
   80phy    C28 2140   4.147   0.865   0.845 -0.2928 -0.8082 -0.0293
   80phy    C29 2141   4.214   0.735   0.897  0.5491 -0.5550  0.6571
   80phy    C27 2142   3.995   0.847   0.845 -0.1320  0.3243 -0.4075
   80phy    C26 2143   3.923   0.756   0.740  0.2686  0.9806 -0.0322
   80phy    C25 2144   3.772   0.755   0.761  0.1545 -0.3682 -0.2827
   80phy    C23 2145   3.699   0.682   0.645  0.1440 -0.3027  0.3433
   80phy    C24 2146   3.580   0.602   0.703 -0.1365 -0.2523 -0.1477
   80phy    C22 2147   3.656   0.764   0.524  0.4520 -0.3931 -0.6223
   80phy    C21 2148   3.652   0.699   0.391  0.4932 -0.1844  0.1779
   80phy    C20 2149   3.684   0.788   0.270  0.6316 -0.0679  0.0080
   80phy    C18 2150   3.681   0.727   0.122  0.0913 -0.0873  0.3367
   80phy    O01 2151   3.780   0.621   0.111  0.5229 -0.5615 -0.0888
   80phy    H01 2152   3.830   0.615   0.190 -0.5288 -0.8517  0.5752
   80phy    C19 2153   3.728   0.844   0.034 -0.2736 -0.4412 -0.4361
   80phy    C13 2154   3.538   0.672   0.082  0.4168 -0.1826  0.1358
   80phy     H3 2155   3.522   0.583   0.148 -3.1510 -0.7579 -1.2782
   80phy    O33 2156   3.425   0.738   0.132 -0.1136 -0.3336  0.3356
   80phy    H1B 2157   3.389   0.797   0.068 -1.3037 -2.2045 -0.7961
   80phy    C12 2158   3.514   0.567  -0.034  0.3177 -0.3511 -0.2776
   80phy    O11 2159   3.615   0.477  -0.062 -0.1003 -0.1475 -0.3145
   80phy    H1A 2160   3.698   0.520  -0.054 -0.3765  0.5316 -0.9612
   81phy    C35 2161   4.472   1.876   0.723 -0.0578  0.1234  0.1544
   81phy    C33 2162   4.360   1.911   0.818  0.0988  0.3050 -0.2937
   81phy    C34 2163   4.340   2.063   0.818  0.0903  0.0546  0.4762
   81phy    C32 2164   4.222   1.844   0.779 -0.1844 -0.0411  0.1508
   81phy    C31 2165   4.213   1.710   0.844 -0.3862  0.2669 -0.2559
   81phy    C30 2166   4.085   1.635   0.828  0.1626  0.7179 -0.2851
   81phy    C28 2167   4.077   1.494   0.898 -0.3238  0.3198  0.2053
   81phy    C29 2168   4.042   1.506   1.043 -0.3599  0.1195 -0.0069
   81phy    C27 2169   3.973   1.400   0.826 -0.1723 -0.3804 -0.2755
   81phy    C26 2170   4.018   1.322   0.703 -0.1570  0.0337 -0.3107
   81phy    C25 2171   3.907   1.233   0.652  0.6447  0.1667 -0.0441
   81phy    C23 2172   3.906   1.192   0.502 -0.3313 -0.4768  0.3588
   81phy    C24 2173   3.981   1.061   0.469 -0.6373  0.1045  0.3080
   81phy    C22 2174   3.755   1.176   0.464 -0.0528  0.0480  0.1552
   81phy    C21 2175   3.718   1.232   0.323  0.0594 -0.2591  0.0250
   81phy    C20 2176   3.568   1.215   0.304 -0.1258  0.0080  0.0922
   81phy    C18 2177   3.496   1.255   0.167 -0.2609 -0.0130  0.7055
   81phy    O01 2178   3.553   1.379   0.122 -0.2674  0.1744 -0.3673
   81phy    H01 2179   3.499   1.408   0.052  0.0262 -0.3023 -0.7969
   81phy    C19 2180   3.353   1.281   0.223 -0.1492 -0.0150  0.0927
   81phy    C13 2181   3.504   1.136   0.060  0.6035  0.0590 -0.1218
   81phy     H3 2182   3.614   1.117   0.057  0.4858 -1.0761  1.2827
   81phy    O33 2183   3.463   1.006   0.104  0.3240  0.5419  0.0336
   81phy    H1B 2184   3.448   1.000   0.196 -1.2319 -0.1061 -0.2313
   81phy    C12 2185   3.495   1.146  -0.099  0.6238  0.3022 -0.4565
   81phy    O11 2186   3.365   1.139  -0.147  0.3207 -0.0470 -0.2219
   81phy    H1A 2187   3.343   1.053  -0.117 -2.2700  1.1503  1.6489
   82phy    C35 2188   1.987   2.174   0.832  0.0283  0.5419  0.3716
   82phy    C33 2189   1.876   2.101   0.913  0.4909 -0.2037 -0.5833
   82phy    C34 2190   1.741   2.164   0.880  0.1678 -0.1335  0.5787
   82phy    C32 2191   1.873   1.947   0.877 -0.4691  0.3096  0.4065
   82phy    C31 2192   1.960   1.855   0.961  0.6603  0.0663 -0.1898
   82phy    C30 2193   1.918   1.710   0.946 -0.0890  0.3332  0.2208
   82phy    C28 2194   1.998   1.622   1.049  0.1117  0.4934  0.4467
   82phy    C29 2195   1.904   1.593   1.165 -0.3061  0.1061 -0.2036
   82phy    C27 2196   2.052   1.488   0.995  0.2212  0.3695 -0.6349
   82phy    C26 2197   2.180   1.489   0.922 -0.3203  0.1395 -0.1721
   82phy    C25 2198   2.221   1.354   0.867 -1.0231 -0.3106 -0.0185
   82phy    C23 2199   2.332   1.351   0.757 -0.0643  0.5138 -0.5396
   82phy    C24 2200   2.475   1.345   0.816  0.2552  0.2079 -0.3421
   82phy    C22 2201   2.311   1.220   0.676  0.2361 -0.2584  0.1521
   82phy    C21 2202   2.361   1.203   0.532 -0.3186  0.1082  0.2108
   82phy    C20 2203   2.289   1.088   0.455  0.0554  0.0610  0.3792
   82phy    C18 2204   2.324   1.048   0.307  0.4020 -0.2849 -0.6973
   82phy    O01 2205   2.315   1.166   0.227  0.1209 -0.1070  0.0144
   82phy    H01 2206   2.229   1.202   0.241 -0.2936 -0.7997 -0.6292
   82phy    C19 2207   2.213   0.962   0.250 -0.0232  0.1587  0.0107
   82phy    C13 2208   2.465   0.973   0.281  0.0032  0.2801  0.3996
   82phy     H3 2209   2.493   0.937   0.384  1.4101  0.7738  0.2194
   82phy    O33 2210   2.470   0.845   0.216  0.1816  0.3011 -0.5377
   82phy    H1B 2211   2.433   0.846   0.131  0.1625 -1.0465 -0.5638
   82phy    C12 2212   2.610   1.045   0.270  0.3686 -0.3110 -0.3345
   82phy    O11 2213   2.650   1.072   0.140  0.0393  0.3187  0.2287
   82phy    H1A 2214   2.577   1.119   0.104  0.0380  0.5515  0.5337
   83phy    C35 2215   4.848   1.600   1.231  0.0946  0.3280 -0.0147
   83phy    C33 2216   4.763   1.654   1.109  0.2087 -0.1942  0.4021
   83phy    C34 2217   4.820   1.593   0.985 -0.1928  0.3675 -0.1262
   83phy    C32 2218   4.610   1.643   1.116 -0.6665  0.0157 -0.0471
   83phy    C31 2219   4.538   1.750   1.201 -0.4496 -0.1862 -0.4815
   83phy    C30 2220   4.389   1.719   1.206 -0.2617 -0.4213 -0.1431
   83phy    C28 2221   4.305   1.811   1.294 -0.8172 -0.0137  0.2483
   83phy    C29 2222   4.239   1.925   1.217 -0.0166  0.3790  0.0882
   83phy    C27 2223   4.203   1.714   1.353  0.8814 -0.0690  0.4900
   83phy    C26 2224   4.119   1.750   1.478  0.1330  0.0299  0.0024
   83phy    C25 2225   4.001   1.656   1.511  0.6837  0.0071  0.1091
   83phy    C23 2226   3.910   1.708   1.623 -0.2357  0.2375  0.1959
   83phy    C24 2227   3.806   1.807   1.576  0.4951  0.2083  0.0758
   83phy    C22 2228   3.838   1.588   1.691 -0.1564  0.9088  0.1680
   83phy    C21 2229   3.829   1.596   1.846 -0.0394 -0.2176  0.2536
   83phy    C20 2230   3.761   1.481   1.913  0.0518  0.3063 -0.6559
   83phy    C18 2231   3.708   1.498   2.059  0.8516  0.0074 -0.4490
   83phy    O01 2232   3.642   1.626   2.072  0.0738  0.7274 -0.0895
   83phy    H01 2233   3.596   1.627   2.153  0.7915 -0.4238  0.3559
   83phy    C19 2234   3.587   1.399   2.055  0.2266  0.0205 -0.7572
   83phy    C13 2235   3.817   1.475   2.175  0.1767 -0.1354  0.0919
   83phy     H3 2236   3.861   1.372   2.169 -0.0321 -0.4148  2.3996
   83phy    O33 2237   3.743   1.473   2.299 -0.5462 -0.1217  0.3488
   83phy    H1B 2238   3.694   1.553   2.299 -0.0638  0.2298  2.1268
   83phy    C12 2239   3.940   1.580   2.196 -0.0570  0.2051  0.3422
   83phy    O11 2240   3.903   1.714   2.224  0.3226 -0.6310 -0.2420
   83phy    H1A 2241   3.895   1.762   2.144 -1.8348  0.2017  0.4003
   84phy    C35 2242   3.806   2.174   0.796 -0.6069  0.3766 -0.0665
   84phy    C33 2243   3.682   2.105   0.745  0.6898 -0.2153 -0.1843
   84phy    C34 2244   3.574   2.217   0.760 -0.8532  0.1110 -0.0863
   84phy    C32 2245   3.693   2.048   0.603  0.4865  0.4026 -0.2549
   84phy    C31 2246   3.715   1.899   0.612 -0.4310 -0.0005 -0.4161
   84phy    C30 2247   3.735   1.830   0.477  0.0937 -0.4947  0.4453
   84phy    C28 2248   3.754   1.677   0.477  0.6390  0.3995  0.2264
   84phy    C29 2249   3.622   1.605   0.424 -0.5000  0.1061  0.7157
   84phy    C27 2250   3.871   1.622   0.389  0.3589 -0.3899 -0.0240
   84phy    C26 2251   4.013   1.635   0.447  0.3198  0.7281  0.2270
   84phy    C25 2252   4.121   1.574   0.360  0.0034 -0.4267 -0.4144
   84phy    C23 2253   4.265   1.554   0.416  0.0541  0.3842  0.4764
   84phy    C24 2254   4.300   1.406   0.436 -0.2545 -0.5686 -0.4961
   84phy    C22 2255   4.358   1.607   0.308 -0.2321 -0.4926  0.2234
   84phy    C21 2256   4.429   1.738   0.348 -0.5060  0.1608  0.2962
   84phy    C20 2257   4.522   1.791   0.243 -0.2598  0.1833 -0.2858
   84phy    C18 2258   4.559   1.944   0.244  0.6781  0.4031  0.4604
   84phy    O01 2259   4.445   2.024   0.212  0.0515  0.0833  0.2581
   84phy    H01 2260   4.384   1.991   0.149 -0.3093 -1.3286  1.2923
   84phy    C19 2261   4.664   1.946   0.130 -0.3261  0.0909  0.1996
   84phy    C13 2262   4.630   1.982   0.388  0.4925  0.2137  0.3953
   84phy     H3 2263   4.551   1.963   0.465 -0.4991  0.0226 -0.6443
   84phy    O33 2264   4.734   1.905   0.445  0.2468  0.1549 -0.1869
   84phy    H1B 2265   4.739   1.813   0.427  4.0790  0.2840 -0.6241
   84phy    C12 2266   4.643   2.125   0.446  0.2707 -0.8201 -0.4761
   84phy    O11 2267   4.767   2.182   0.428  0.1716  0.0283 -0.3631
   84phy    H1A 2268   4.818   2.180   0.507  0.2598  0.2660 -0.4151
   85phy    C35 2269   2.572   5.148   1.368  0.4839 -0.0731 -0.1694
   85phy    C33 2270   2.678   5.258   1.357 -0.4539 -0.3685 -0.1078
   85phy    C34 2271   2.770   5.237   1.237  0.0346 -0.2398  0.2653
   85phy    C32 2272   2.625   5.406   1.380 -0.0890 -0.0132 -0.2901
   85phy    C31 2273   2.711   5.478   1.484 -0.1963 -0.0376  0.1771
   85phy    C30 2274   2.662   5.626   1.496  0.2383  0.3480  0.4918
   85phy    C28 2275   2.750   5.722   1.586  0.6589 -0.3773  0.0194
   85phy    C29 2276   2.860   5.802   1.512 -0.0912 -0.4275 -0.5912
   85phy    C27 2277   2.651   5.803   1.669 -0.1512 -0.1903 -0.5154
   85phy    C26 2278   2.698   5.864   1.803 -0.5003 -0.1869 -0.1041
   85phy    C25 2279   2.584   5.932   1.883  0.5556  0.0150  0.4291
   85phy    C23 2280   2.612   6.014   2.010  0.0346  0.1916 -0.0022
   85phy    C24 2281   2.645   6.161   1.971  0.2106 -0.2843  0.2069
   85phy    C22 2282   2.487   5.999   2.097 -0.1639  0.0864  0.2395
   85phy    C21 2283   2.519   6.004   2.246  0.1682  0.7669 -0.0544
   85phy    C20 2284   2.391   6.008   2.326  0.1366  0.2993  0.2847
   85phy    C18 2285   2.391   5.995   2.485  0.1193 -0.5923 -0.2896
   85phy    O01 2286   2.508   6.053   2.556  0.1973 -0.2329 -0.2376
   85phy    H01 2287   2.535   6.133   2.517 -0.8192  0.0752 -0.3440
   85phy    C19 2288   2.279   6.096   2.512 -0.1059  0.2305  0.6668
   85phy    C13 2289   2.372   5.842   2.536  0.1060  0.2659  0.4400
   85phy     H3 2290   2.294   5.795   2.472  1.3628 -1.2234 -0.0536
   85phy    O33 2291   2.311   5.826   2.664  0.2624  0.0031 -0.0757
   85phy    H1B 2292   2.362   5.872   2.728 -2.1394  0.9127  1.3012
   85phy    C12 2293   2.501   5.753   2.527  0.0124 -0.1175  0.2207
   85phy    O11 2294   2.487   5.611   2.523 -0.0008 -0.2835  0.0916
   85phy    H1A 2295   2.416   5.583   2.578 -0.7102 -1.2615 -1.2692
   86phy    C35 2296   3.617   1.736   1.253  0.2148 -0.0233  0.1920
   86phy    C33 2297   3.706   1.787   1.139  0.3856  0.3660  0.2007
   86phy    C34 2298   3.653   1.735   1.001  0.0972  0.2138 -0.6545
   86phy    C32 2299   3.706   1.937   1.140 -0.0500 -0.8264 -0.3652
   86phy    C31 2300   3.842   2.000   1.177  0.6337  0.1273  0.9809
   86phy    C30 2301   3.839   2.157   1.165 -0.2959 -0.4740 -0.4187
   86phy    C28 2302   3.966   2.224   1.216 -0.3275 -0.0830 -0.1576
   86phy    C29 2303   4.047   2.264   1.088  0.1369 -0.4740 -0.6438
   86phy    C27 2304   3.928   2.356   1.287  0.1792  0.2711 -0.1909
   86phy    C26 2305   3.949   2.356   1.439 -0.2614 -0.5477  0.1063
   86phy    C25 2306   3.877   2.474   1.505  0.8974  0.2861  1.0939
   86phy    C23 2307   3.879   2.459   1.660  0.3712 -0.2028  0.0164
   86phy    C24 2308   3.943   2.581   1.731  0.0463 -0.1490 -0.2227
   86phy    C22 2309   3.741   2.414   1.716  0.1933  0.1282 -0.1175
   86phy    C21 2310   3.757   2.307   1.824 -0.2845  0.3880 -0.1367
   86phy    C20 2311   3.620   2.253   1.867  0.3901 -0.1669 -0.3812
   86phy    C18 2312   3.611   2.143   1.983 -0.7975  0.0077 -0.0426
   86phy    O01 2313   3.677   2.201   2.097 -0.1937  0.5921 -0.5034
   86phy    H01 2314   3.651   2.291   2.103 -0.1032  0.6466 -0.8965
   86phy    C19 2315   3.460   2.141   2.004 -0.4696  0.3592 -0.3848
   86phy    C13 2316   3.673   1.997   1.952  0.3605 -0.0407  0.1611
   86phy     H3 2317   3.647   1.972   1.846 -0.2287 -0.2044  0.3409
   86phy    O33 2318   3.609   1.888   2.027  0.1399  0.3069 -0.0878
   86phy    H1B 2319   3.650   1.805   2.018 -1.2448 -0.6252  1.5708
   86phy    C12 2320   3.830   1.974   1.966  0.3703  0.1072 -0.3706
   86phy    O11 2321   3.876   1.959   2.101 -0.2922  0.2079  0.0633
   86phy    H1A 2322   3.877   2.047   2.135 -1.2548  0.6638 -1.0311
   87phy    C35 2323   4.157   2.887   0.460 -0.3170  0.3043 -0.0851
   87phy    C33 2324   4.139   3.013   0.541 -0.2116 -0.7546  0.0836
   87phy    C34 2325   4.272   3.092   0.532  0.9937 -0.4030 -0.4113
   87phy    C32 2326   4.026   3.102   0.503 -0.0030 -1.0276  0.0753
   87phy    C31 2327   3.892   3.073   0.572 -0.2717  0.2350 -0.3248
   87phy    C30 2328   3.789   3.178   0.522 -0.0303 -0.0075  0.2468
   87phy    C28 2329   3.640   3.156   0.558 -0.2995  0.1063  0.1714
   87phy    C29 2330   3.602   3.197   0.702  0.1605 -0.2514  0.2832
   87phy    C27 2331   3.552   3.246   0.472  0.1922  0.1537  0.0017
   87phy    C26 2332   3.476   3.169   0.363 -0.7081 -0.4430 -0.3422
   87phy    C25 2333   3.376   3.252   0.291  0.0056  0.4016  0.3396
   87phy    C23 2334   3.284   3.194   0.185 -0.0925 -0.2686 -0.0187
   87phy    C24 2335   3.139   3.236   0.211 -0.1919  0.2539 -0.0589
   87phy    C22 2336   3.334   3.211   0.038  0.0687  0.1917  0.5067
   87phy    C21 2337   3.303   3.092  -0.057 -0.7222  0.2641 -0.5000
   87phy    C20 2338   3.314   3.131  -0.204  0.1984  0.0766 -0.2763
   87phy    C18 2339   3.254   3.034  -0.315  0.6733 -0.4780  0.4402
   87phy    O01 2340   3.298   2.901  -0.295 -0.4085  0.1994 -0.4588
   87phy    H01 2341   3.279   2.876  -0.206 -1.7159  3.2329  0.2448
   87phy    C19 2342   3.329   3.083  -0.446  0.2927  0.3967 -0.0041
   87phy    C13 2343   3.091   3.044  -0.323  0.0598 -0.0304  0.3908
   87phy     H3 2344   3.060   2.992  -0.229  0.0474 -1.3532 -0.3193
   87phy    O33 2345   3.033   3.170  -0.294 -0.6206  0.3103  0.0132
   87phy    H1B 2346   3.009   3.165  -0.203  1.5822 -0.9706  0.6008
   87phy    C12 2347   2.994   2.946  -0.397  0.0589 -0.1855 -0.3228
   87phy    O11 2348   2.872   2.914  -0.322  0.2314  0.4252  0.5260
   87phy    H1A 2349   2.831   2.997  -0.312  0.9313  0.8500 -0.0678
   88phy    C35 2350   4.067   2.844   1.415 -0.0679  0.3109  0.2369
   88phy    C33 2351   4.155   2.929   1.496 -0.0668 -0.2241 -0.5151
   88phy    C34 2352   4.290   2.937   1.423  0.2276 -0.0967 -0.4799
   88phy    C32 2353   4.090   3.066   1.520  0.0911 -0.4172 -0.1786
   88phy    C31 2354   4.090   3.113   1.666  0.0672 -0.7160  0.0579
   88phy    C30 2355   4.011   3.244   1.682 -0.2532 -0.1121  0.9449
   88phy    C28 2356   3.980   3.293   1.822 -0.7672 -0.0936 -0.2950
   88phy    C29 2357   4.035   3.436   1.830 -0.4669 -0.7370  0.3291
   88phy    C27 2358   3.830   3.286   1.859 -0.2880 -0.0835 -0.0930
   88phy    C26 2359   3.788   3.244   1.996 -0.2063  0.0611  0.0111
   88phy    C25 2360   3.653   3.182   2.008  0.0412 -0.0597  0.1779
   88phy    C23 2361   3.611   3.146   2.156 -0.4029 -0.4424  0.2027
   88phy    C24 2362   3.537   3.271   2.217  0.1023 -0.2456 -0.2804
   88phy    C22 2363   3.498   3.039   2.155 -0.2482  0.2763 -0.6518
   88phy    C21 2364   3.545   2.907   2.230  0.3980 -0.1390  0.2824
   88phy    C20 2365   3.443   2.792   2.190  0.4317  0.0033  0.2267
   88phy    C18 2366   3.491   2.645   2.228  0.5415 -0.0013  0.0062
   88phy    O01 2367   3.543   2.648   2.360 -0.3068 -0.2001  0.4809
   88phy    H01 2368   3.500   2.707   2.420  0.9283  0.2918  0.9243
   88phy    C19 2369   3.357   2.568   2.239 -0.0200 -0.0438  0.0278
   88phy    C13 2370   3.594   2.576   2.122 -0.4353  0.4055 -0.0353
   88phy     H3 2371   3.544   2.571   2.021 -0.5469  0.5549  0.0125
   88phy    O33 2372   3.607   2.434   2.152 -0.3287  0.2108  0.0451
   88phy    H1B 2373   3.651   2.422   2.234 -1.7966 -2.7595  0.5556
   88phy    C12 2374   3.741   2.633   2.096 -0.7444  0.2465 -0.3929
   88phy    O11 2375   3.834   2.633   2.204 -0.4462  0.2674  0.2734
   88phy    H1A 2376   3.793   2.674   2.278  1.3439 -1.5440  2.4299
   89phy    C35 2377   1.543   2.558   1.079 -0.1728  0.0798  0.2031
   89phy    C33 2378   1.676   2.625   1.086 -0.4737  0.5358  0.1460
   89phy    C34 2379   1.731   2.596   1.229  0.3162  0.2022 -0.5743
   89phy    C32 2380   1.760   2.574   0.968 -0.2299 -0.0696  0.2574
   89phy    C31 2381   1.904   2.633   0.954 -0.0211  0.2725 -0.2440
   89phy    C30 2382   1.977   2.579   0.828  0.3886 -0.3079  0.0958
   89phy    C28 2383   2.124   2.611   0.831  0.3191 -0.4290  0.4470
   89phy    C29 2384   2.208   2.486   0.864  0.1531 -0.4123  0.3517
   89phy    C27 2385   2.172   2.668   0.700 -0.2623 -0.0886 -0.0751
   89phy    C26 2386   2.171   2.821   0.690  0.0965 -0.0660 -0.4766
   89phy    C25 2387   2.247   2.862   0.563 -0.3190 -0.5473  0.0132
   89phy    C23 2388   2.279   3.016   0.555  0.0603 -0.2942  0.5528
   89phy    C24 2389   2.432   3.028   0.551  0.2022  0.2158 -0.0782
   89phy    C22 2390   2.208   3.087   0.436 -0.4998 -0.2944 -0.4865
   89phy    C21 2391   2.167   3.230   0.462  0.2029  0.5030  0.1294
   89phy    C20 2392   2.100   3.300   0.352  0.4648 -0.2481 -0.2062
   89phy    C18 2393   2.044   3.450   0.368  0.0587  0.1466  0.0723
   89phy    O01 2394   1.960   3.469   0.487 -0.0535  0.6689 -0.1631
   89phy    H01 2395   1.882   3.418   0.482 -1.2434  2.3680 -0.0562
   89phy    C19 2396   1.939   3.466   0.256 -0.5202  0.0103 -0.3080
   89phy    C13 2397   2.155   3.564   0.369 -0.1600  0.6053  0.4090
   89phy     H3 2398   2.223   3.533   0.453  1.6831  0.7322 -0.9740
   89phy    O33 2399   2.258   3.572   0.270  0.1146  0.3234 -0.0427
   89phy    H1B 2400   2.239   3.644   0.213 -1.3886  0.2084  0.2857
   89phy    C12 2401   2.142   3.708   0.434  0.3355 -0.0793 -0.3227
   89phy    O11 2402   2.056   3.720   0.549 -0.1442 -0.4079  0.1950
   89phy    H1A 2403   2.022   3.635   0.569 -0.6615 -0.3011 -0.2165
   90phy    C35 2404   3.104   3.295   2.315  0.1810  0.5295  0.1407
   90phy    C33 2405   3.092   3.326   2.164 -0.2122  0.2888  0.4242
   90phy    C34 2406   3.193   3.436   2.141 -0.2137 -0.0756 -0.2712
   90phy    C32 2407   3.137   3.215   2.067 -0.1348 -0.1558  0.1821
   90phy    C31 2408   3.029   3.110   2.043  0.0258 -0.7499 -0.2554
   90phy    C30 2409   3.090   2.984   1.983  0.3710 -0.0790  0.0998
   90phy    C28 2410   2.994   2.862   1.970  0.0364 -0.1081 -0.1216
   90phy    C29 2411   2.997   2.810   1.826 -0.2560 -0.4920  0.0773
   90phy    C27 2412   3.026   2.748   2.072  0.1422  0.7962 -0.8402
   90phy    C26 2413   2.910   2.707   2.162  0.0866  0.0204  0.1365
   90phy    C25 2414   2.956   2.609   2.274  0.2791 -0.0249 -0.1183
   90phy    C23 2415   2.832   2.551   2.341 -0.2617 -0.0707 -0.1990
   90phy    C24 2416   2.840   2.398   2.348  0.0137  0.6252 -0.7798
   90phy    C22 2417   2.796   2.628   2.469 -0.2187 -0.0683 -0.3637
   90phy    C21 2418   2.655   2.625   2.510 -0.2252 -0.4189  0.8284
   90phy    C20 2419   2.628   2.702   2.639 -0.2500  0.1471 -0.6140
   90phy    C18 2420   2.482   2.729   2.690 -0.2558  0.4659  0.3445
   90phy    O01 2421   2.407   2.608   2.715  0.2697 -0.7234 -0.0664
   90phy    H01 2422   2.361   2.581   2.639  0.4262 -1.0448 -0.0489
   90phy    C19 2423   2.512   2.777   2.832 -0.5284  0.0998 -0.2844
   90phy    C13 2424   2.382   2.835   2.614 -0.3824 -0.3161  0.2484
   90phy     H3 2425   2.424   2.938   2.610 -1.6657  0.2134  0.0782
   90phy    O33 2426   2.270   2.864   2.697 -0.1057 -0.2536  0.2384
   90phy    H1B 2427   2.208   2.793   2.695  0.5018 -0.7983  0.2650
   90phy    C12 2428   2.335   2.802   2.466 -0.3303  0.3246  0.0481
   90phy    O11 2429   2.244   2.695   2.459  0.2645 -0.0873  0.0927
   90phy    H1A 2430   2.158   2.722   2.486 -0.4935 -0.4739 -1.8258
   91phy    C35 2431   4.033   3.359   0.937  0.1378 -0.1810  0.1424
   91phy    C33 2432   4.066   3.239   1.030  0.9473 -0.2110 -0.4737
   91phy    C34 2433   3.993   3.260   1.156 -0.4685 -0.3485 -0.4973
   91phy    C32 2434   4.045   3.103   0.959  0.2222  0.6042  0.2023
   91phy    C31 2435   4.119   2.978   1.018 -0.7501 -0.1344 -0.0052
   91phy    C30 2436   4.082   2.862   0.928  0.1640  0.5194  0.6938
   91phy    C28 2437   4.126   2.725   0.989  0.7518 -0.3085 -0.0212
   91phy    C29 2438   4.014   2.667   1.064  0.2406  0.0117 -0.1948
   91phy    C27 2439   4.158   2.629   0.875 -0.1030 -0.0257  0.1417
   91phy    C26 2440   4.304   2.626   0.840 -0.2296 -0.4207  0.7758
   91phy    C25 2441   4.328   2.521   0.733 -0.3523  0.1113  0.1707
   91phy    C23 2442   4.462   2.537   0.650  0.3195 -0.3587 -0.3624
   91phy    C24 2443   4.566   2.436   0.702 -0.3485 -0.8118 -0.2901
   91phy    C22 2444   4.430   2.515   0.502  0.1720 -0.1860 -0.0031
   91phy    C21 2445   4.523   2.590   0.404 -0.5444 -0.2723 -0.8648
   91phy    C20 2446   4.458   2.582   0.266  0.0448 -0.2646 -0.1574
   91phy    C18 2447   4.530   2.633   0.133  0.0375 -0.6030  0.1771
   91phy    O01 2448   4.567   2.774   0.165  0.1589 -0.1142  0.0388
   91phy    H01 2449   4.647   2.784   0.213  0.8393  1.1316 -1.2756
   91phy    C19 2450   4.417   2.635   0.032  0.1059 -0.0934  0.1980
   91phy    C13 2451   4.662   2.550   0.098  0.0296  0.1105 -0.1681
   91phy     H3 2452   4.735   2.579   0.177 -0.6184  1.4620 -0.0369
   91phy    O33 2453   4.664   2.406   0.122  0.4127 -0.3378  0.1513
   91phy    H1B 2454   4.576   2.375   0.107  0.0672 -0.1645  1.6705
   91phy    C12 2455   4.769   2.588  -0.009  0.2914  0.1083 -0.1927
   91phy    O11 2456   4.756   2.531  -0.133  0.4590 -0.1710  0.6646
   91phy    H1A 2457   4.741   2.440  -0.115 -1.6860  0.3968  2.1736
   92phy    C35 2458   2.231   1.659   2.379  0.1268  0.0846 -0.3786
   92phy    C33 2459   2.219   1.717   2.242  0.3893 -0.1042  0.8357
   92phy    C34 2460   2.071   1.718   2.186 -0.2746 -0.0430  0.2214
   92phy    C32 2461   2.294   1.848   2.233  0.1107 -0.4419  0.1166
   92phy    C31 2462   2.334   1.894   2.088  0.0258  0.4528 -0.0215
   92phy    C30 2463   2.401   2.035   2.081  0.5324  0.2515 -0.2151
   92phy    C28 2464   2.460   2.060   1.940 -0.3090 -0.3059 -0.2618
   92phy    C29 2465   2.368   2.145   1.863 -0.1919 -0.2077 -0.3310
   92phy    C27 2466   2.591   2.143   1.951  0.1325  0.0524  0.3454
   92phy    C26 2467   2.726   2.069   1.940 -0.3427  0.1254  0.3241
   92phy    C25 2468   2.845   2.162   1.958  0.3987  0.1979 -0.5500
   92phy    C23 2469   2.981   2.099   1.988 -0.3726 -0.1653  0.3455
   92phy    C24 2470   3.063   2.111   1.865 -0.1411 -0.1313  0.2487
   92phy    C22 2471   3.046   2.170   2.101  0.0211 -0.3632 -0.2069
   92phy    C21 2472   3.060   2.101   2.240  0.6809 -0.5858  0.7147
   92phy    C20 2473   3.150   2.179   2.339 -0.4055  0.3766  0.5162
   92phy    C18 2474   3.160   2.128   2.487 -0.4416 -0.2336 -0.5201
   92phy    O01 2475   3.219   2.003   2.503 -0.2221  0.0651 -0.3158
   92phy    H01 2476   3.183   1.958   2.577  0.6198 -1.3263 -0.7200
   92phy    C19 2477   3.280   2.217   2.533  0.4187  0.3725 -0.0181
   92phy    C13 2478   3.035   2.156   2.586  0.6924 -0.1307  0.2440
   92phy     H3 2479   3.005   2.263   2.575  0.3015 -0.2080  0.5256
   92phy    O33 2480   3.064   2.156   2.726  0.0188 -0.0193 -0.0073
   92phy    H1B 2481   3.115   2.234   2.740 -1.2733  1.1350 -1.3362
   92phy    C12 2482   2.909   2.070   2.562  0.3740  0.0301 -0.2481
   92phy    O11 2483   2.914   1.934   2.597  0.3888 -0.0250  0.0959
   92phy    H1A 2484   2.826   1.903   2.605 -0.1394  0.9077 -1.6014
   93phy    C35 2485   2.006   2.100   2.036  0.2186  0.2923 -0.0289
   93phy    C33 2486   1.949   2.070   1.895  0.6866 -0.5917  0.0560
   93phy    C34 2487   1.914   2.208   1.833  0.6117  0.4782 -0.4023
   93phy    C32 2488   2.043   1.995   1.801  0.2559  0.2442 -0.3122
   93phy    C31 2489   2.014   1.849   1.816 -0.1077 -0.0143 -0.0968
   93phy    C30 2490   2.069   1.758   1.709 -0.1729 -0.1831 -0.3266
   93phy    C28 2491   2.006   1.621   1.712  0.4169 -0.0764  0.1946
   93phy    C29 2492   1.947   1.602   1.571 -0.0475 -0.1697  0.4592
   93phy    C27 2493   2.102   1.499   1.735  0.2497 -0.0849  0.0197
   93phy    C26 2494   2.133   1.471   1.881 -0.0037 -0.1168 -0.0280
   93phy    C25 2495   2.202   1.332   1.909 -0.1640  0.5424 -0.2123
   93phy    C23 2496   2.223   1.303   2.057  0.8342  0.3343 -0.0878
   93phy    C24 2497   2.110   1.243   2.137  0.2752 -0.4300 -0.4373
   93phy    C22 2498   2.361   1.235   2.082 -0.0538 -0.5568 -0.3107
   93phy    C21 2499   2.428   1.279   2.223 -0.4663 -0.0393 -0.0150
   93phy    C20 2500   2.571   1.232   2.247 -0.3359  0.1554 -0.1376
   93phy    C18 2501   2.634   1.225   2.392  0.2132  0.3519  0.4524
   93phy    O01 2502   2.564   1.128   2.470 -0.1486 -0.0503  0.1393
   93phy    H01 2503   2.511   1.182   2.525  1.5710  1.9700 -0.0527
   93phy    C19 2504   2.772   1.160   2.360  0.3656  0.7086  0.3257
   93phy    C13 2505   2.655   1.358   2.478  0.7161  0.0407 -0.7631
   93phy     H3 2506   2.725   1.428   2.424  0.4385  1.9100  1.1686
   93phy    O33 2507   2.732   1.335   2.595 -0.0747  0.3464  0.3277
   93phy    H1B 2508   2.694   1.261   2.639 -1.6747  1.5682  1.1223
   93phy    C12 2509   2.520   1.435   2.522 -0.4579  0.0959 -0.1184
   93phy    O11 2510   2.436   1.344   2.586  0.1463 -0.3611 -0.0103
   93phy    H1A 2511   2.359   1.391   2.611  0.1102  0.7951 -2.0138
   94phy    C35 2512   3.528   2.100   1.458  0.6150  0.4035  0.4171
   94phy    C33 2513   3.444   2.157   1.347  0.3408 -0.2802  0.5248
   94phy    C34 2514   3.294   2.136   1.375  0.4991  0.0995 -0.3049
   94phy    C32 2515   3.489   2.295   1.314  0.2984 -0.0644 -0.3835
   94phy    C31 2516   3.464   2.341   1.172 -0.5619  0.3989  0.0067
   94phy    C30 2517   3.500   2.490   1.145  0.1169 -0.4160  0.2140
   94phy    C28 2518   3.455   2.554   1.009  0.2354 -0.3615 -0.0837
   94phy    C29 2519   3.342   2.659   1.026  0.6082 -0.1161 -0.1157
   94phy    C27 2520   3.578   2.622   0.942 -0.2591 -0.0438  0.3482
   94phy    C26 2521   3.582   2.567   0.798  0.6371  0.3659 -0.5714
   94phy    C25 2522   3.707   2.613   0.723 -0.0825  0.3304 -0.5655
   94phy    C23 2523   3.729   2.576   0.575 -0.0326 -0.1217 -0.2229
   94phy    C24 2524   3.669   2.685   0.489  0.3008  0.2718  0.5026
   94phy    C22 2525   3.876   2.550   0.534 -0.1521 -0.4578  0.1521
   94phy    C21 2526   3.903   2.430   0.443 -0.6673 -0.3460  0.0591
   94phy    C20 2527   4.046   2.383   0.447  0.1920  0.0665  0.2308
   94phy    C18 2528   4.080   2.232   0.411  0.2719  0.0167 -0.1585
   94phy    O01 2529   3.995   2.146   0.488  0.0019 -0.0039 -0.2571
   94phy    H01 2530   3.976   2.194   0.567 -0.6028  2.4274 -1.7712
   94phy    C19 2531   4.226   2.214   0.456  0.4800 -0.7910 -0.4426
   94phy    C13 2532   4.067   2.199   0.256  0.2913 -0.1274 -0.0502
   94phy     H3 2533   3.959   2.219   0.235  0.3191  0.3539  0.2462
   94phy    O33 2534   4.123   2.293   0.167 -0.3359 -0.0945 -0.4599
   94phy    H1B 2535   4.215   2.279   0.155 -0.5837 -1.1464 -1.3214
   94phy    C12 2536   4.032   2.059   0.191 -0.7280 -0.1280 -0.3110
   94phy    O11 2537   3.958   1.967   0.268  0.0743 -0.1157 -0.1512
   94phy    H1A 2538   3.960   2.000   0.356  0.0930  0.8922 -0.5086
   95phy    C35 2539   4.046   3.610   1.275 -0.2041 -0.0104  0.2893
   95phy    C33 2540   3.911   3.677   1.298 -0.5032  0.7672 -0.4748
   95phy    C34 2541   3.840   3.678   1.162  0.2440  0.0291 -0.2156
   95phy    C32 2542   3.842   3.607   1.416 -0.7579  0.3120  0.2759
   95phy    C31 2543   3.728   3.679   1.486 -0.0744 -0.0521  0.7760
   95phy    C30 2544   3.686   3.602   1.614 -0.0827  0.0302 -0.2829
   95phy    C28 2545   3.576   3.670   1.694  0.2761 -0.2350 -0.0340
   95phy    C29 2546   3.428   3.643   1.650 -0.0715  0.7445 -0.0073
   95phy    C27 2547   3.588   3.628   1.838  0.1676 -0.3978 -0.2020
   95phy    C26 2548   3.582   3.754   1.935  0.0042 -0.0091 -0.0655
   95phy    C25 2549   3.580   3.701   2.075 -0.2068  0.3908 -0.0552
   95phy    C23 2550   3.553   3.812   2.179 -0.4057  0.1526 -0.0556
   95phy    C24 2551   3.402   3.827   2.195 -0.4975  0.2945 -0.2840
   95phy    C22 2552   3.619   3.769   2.309  0.0276 -0.1933  0.5980
   95phy    C21 2553   3.715   3.869   2.383  0.2659  0.2465  0.2910
   95phy    C20 2554   3.743   3.837   2.526  0.2074 -0.2844  0.0494
   95phy    C18 2555   3.813   3.929   2.629  0.7899  0.3811  0.0002
   95phy    O01 2556   3.723   4.039   2.648 -0.0253  0.5738  0.0672
   95phy    H01 2557   3.701   4.045   2.739 -1.2367 -1.6778  0.0166
   95phy    C19 2558   3.814   3.837   2.752 -0.1564  0.5648 -0.1517
   95phy    C13 2559   3.954   3.985   2.568  0.2046  0.0112 -0.2775
   95phy     H3 2560   3.940   4.017   2.462 -1.3675 -0.5770 -0.2833
   95phy    O33 2561   4.047   3.878   2.549  0.5302 -0.1844 -0.0590
   95phy    H1B 2562   4.085   3.858   2.633 -0.4362 -0.4085  0.3403
   95phy    C12 2563   4.020   4.108   2.639 -0.4001 -0.5657 -0.8499
   95phy    O11 2564   4.113   4.190   2.569 -0.2407  0.0115  0.1837
   95phy    H1A 2565   4.168   4.137   2.515 -1.1879 -0.7851 -0.0248
   96phy    C35 2566   2.919   2.846   1.265 -0.2974  0.3739  0.1352
   96phy    C33 2567   3.004   2.884   1.382  0.2790 -0.1829  0.0505
   96phy    C34 2568   3.134   2.801   1.386  0.2442  0.0140 -0.2399
   96phy    C32 2569   3.035   3.030   1.380 -0.1379 -0.0267 -0.1856
   96phy    C31 2570   3.061   3.093   1.515 -0.4663 -0.6533  0.3353
   96phy    C30 2571   3.114   3.239   1.499  0.6004  0.7501 -0.0241
   96phy    C28 2572   3.139   3.304   1.638  0.0460 -0.2059 -0.0280
   96phy    C29 2573   3.287   3.296   1.681  0.2705  0.3106  0.0902
   96phy    C27 2574   3.071   3.441   1.645  0.0989  0.5860 -0.2214
   96phy    C26 2575   3.045   3.509   1.781  0.1870 -0.3570  0.1561
   96phy    C25 2576   2.961   3.637   1.753  0.7082  0.3537  0.0641
   96phy    C23 2577   2.940   3.749   1.858  1.0103 -0.5724 -0.4002
   96phy    C24 2578   2.882   3.876   1.787  0.4689  0.1860 -0.1882
   96phy    C22 2579   2.854   3.710   1.979 -0.6151 -0.1871 -0.5714
   96phy    C21 2580   2.909   3.757   2.118 -0.3213  0.1289  0.1107
   96phy    C20 2581   2.835   3.684   2.233 -0.4834 -0.2411 -0.2685
   96phy    C18 2582   2.846   3.723   2.387  0.4233 -0.0984 -0.4237
   96phy    O01 2583   2.789   3.857   2.410 -0.1508 -0.3803  0.5636
   96phy    H01 2584   2.812   3.914   2.339 -1.8060 -1.8125 -1.2332
   96phy    C19 2585   2.741   3.624   2.448 -0.2181 -0.0095 -0.1083
   96phy    C13 2586   2.990   3.708   2.457  0.4490  0.2819 -0.1450
   96phy     H3 2587   3.033   3.607   2.433  0.6889  0.3989 -0.2158
   96phy    O33 2588   2.985   3.709   2.599  0.2376  0.4120 -0.4006
   96phy    H1B 2589   3.006   3.624   2.633 -1.1622 -0.1337 -0.8448
   96phy    C12 2590   3.102   3.810   2.423 -0.1327  0.3507 -0.1766
   96phy    O11 2591   3.079   3.940   2.469  0.0865  0.1744 -0.4787
   96phy    H1A 2592   3.023   3.927   2.544  0.0151  0.4015 -0.4904
   97phy    C35 2593   2.005   2.944   1.172  0.3798 -0.0008 -0.1317
   97phy    C33 2594   2.052   2.891   1.304 -0.1388 -0.9380  0.2537
   97phy    C34 2595   1.945   2.906   1.410 -0.4729 -0.0375  0.3942
   97phy    C32 2596   2.095   2.744   1.290 -0.3293 -0.3083 -0.5217
   97phy    C31 2597   2.243   2.719   1.255  0.4947 -0.2800 -0.3057
   97phy    C30 2598   2.278   2.572   1.268 -0.4069  0.2314 -0.1898
   97phy    C28 2599   2.433   2.541   1.274  0.3427  0.0169 -0.0086
   97phy    C29 2600   2.445   2.425   1.367 -0.0920 -0.2439 -0.4312
   97phy    C27 2601   2.512   2.525   1.142 -0.2754 -0.1139 -0.1272
   97phy    C26 2602   2.555   2.650   1.059 -0.0418  0.4454  0.2314
   97phy    C25 2603   2.625   2.613   0.927 -0.2807 -0.0176 -0.0971
   97phy    C23 2604   2.672   2.714   0.824 -0.0901  0.3828  0.0445
   97phy    C24 2605   2.809   2.786   0.860  0.3429 -0.3435 -0.0980
   97phy    C22 2606   2.665   2.638   0.688  0.0994  0.1468 -0.4176
   97phy    C21 2607   2.622   2.720   0.569  0.1537 -0.1318  0.4519
   97phy    C20 2608   2.694   2.671   0.441  0.2279 -0.1143  0.1591
   97phy    C18 2609   2.663   2.740   0.304 -0.0211  0.5277  0.5850
   97phy    O01 2610   2.521   2.737   0.278 -0.2350  0.0909 -0.1241
   97phy    H01 2611   2.501   2.817   0.232 -0.1304  1.0324  1.4022
   97phy    C19 2612   2.728   2.632   0.211  0.0698 -0.8713 -0.5850
   97phy    C13 2613   2.726   2.884   0.276  0.4518  0.3018  0.2687
   97phy     H3 2614   2.685   2.946   0.360 -1.0115  0.7248 -0.7218
   97phy    O33 2615   2.860   2.908   0.294  0.0258  0.2431  0.2776
   97phy    H1B 2616   2.886   2.926   0.382  0.8528 -0.9219  0.2966
   97phy    C12 2617   2.660   2.982   0.167 -0.2546  0.0455 -0.5760
   97phy    O11 2618   2.525   2.959   0.144 -0.3878 -0.2156 -0.0171
   97phy    H1A 2619   2.502   3.009   0.068  0.0549  0.5221  0.3228
   98phy    C35 2620   4.240   3.690   1.639  0.1818 -0.4054  0.1273
   98phy    C33 2621   4.380   3.689   1.580  0.0273  0.1173 -0.3014
   98phy    C34 2622   4.408   3.551   1.527 -0.1679  0.2974 -0.0609
   98phy    C32 2623   4.391   3.789   1.461  0.2451 -0.1121  0.1426
   98phy    C31 2624   4.405   3.939   1.504 -0.2570 -0.3077 -0.2780
   98phy    C30 2625   4.397   4.031   1.384  0.1378  0.1821  0.4695
   98phy    C28 2626   4.440   4.174   1.415  0.5243 -0.3199 -0.2282
   98phy    C29 2627   4.469   4.229   1.280  0.0454 -0.3749  0.1332
   98phy    C27 2628   4.351   4.286   1.470 -0.1402  0.3658  0.3515
   98phy    C26 2629   4.334   4.306   1.625  0.0767  0.1419  0.0589
   98phy    C25 2630   4.226   4.407   1.655  0.3124  0.2411 -0.2181
   98phy    C23 2631   4.195   4.423   1.804 -0.5080  1.4913 -0.2697
   98phy    C24 2632   4.292   4.513   1.875 -0.3726 -0.3653  0.4696
   98phy    C22 2633   4.050   4.469   1.819 -0.1597  0.1210 -0.3770
   98phy    C21 2634   3.973   4.415   1.939  0.1711  0.2604  0.8304
   98phy    C20 2635   3.825   4.445   1.929 -0.0263  0.4625 -0.1800
   98phy    C18 2636   3.721   4.409   2.046 -0.5261 -0.1232 -0.1014
   98phy    O01 2637   3.754   4.490   2.161 -0.3223  0.1170 -0.4657
   98phy    H01 2638   3.815   4.442   2.213  0.6265 -0.0612 -1.6853
   98phy    C19 2639   3.584   4.470   1.994 -0.2953 -0.0549  0.1070
   98phy    C13 2640   3.707   4.250   2.092 -0.0828  0.6423 -0.1194
   98phy     H3 2641   3.703   4.188   1.998  1.8839 -0.7174  0.6318
   98phy    O33 2642   3.575   4.214   2.147  0.2693  0.3769 -0.4534
   98phy    H1B 2643   3.552   4.278   2.212 -1.2533 -0.0015 -0.5709
   98phy    C12 2644   3.823   4.198   2.184  0.1884 -0.5827 -0.0384
   98phy    O11 2645   3.836   4.281   2.293 -0.4133 -0.6789  0.1517
   98phy    H1A 2646   3.784   4.253   2.365  1.1026  0.1631  1.6406
   99phy    C35 2647   2.393   3.183   0.899 -0.5457  0.1072  0.2210
   99phy    C33 2648   2.493   3.176   1.013  0.1978 -0.3705  0.0784
   99phy    C34 2649   2.457   3.053   1.096  0.0770  0.1566  0.3093
   99phy    C32 2650   2.642   3.173   0.971  0.2507  0.0147 -0.3171
   99phy    C31 2651   2.730   3.296   1.006 -0.5022 -0.1569  0.3680
   99phy    C30 2652   2.873   3.284   0.949 -0.3062  0.1994  0.5240
   99phy    C28 2653   2.962   3.399   0.992  0.2592 -0.1615  0.2935
   99phy    C29 2654   3.052   3.356   1.109 -0.2650 -0.2097  0.0515
   99phy    C27 2655   3.056   3.443   0.876  0.2710 -0.2229 -0.4989
   99phy    C26 2656   3.029   3.577   0.809  0.4425  0.2176  0.2634
   99phy    C25 2657   3.118   3.591   0.688 -0.2034 -0.0028  0.0913
   99phy    C23 2658   3.122   3.723   0.612  0.1374  0.2297 -0.4417
   99phy    C24 2659   3.205   3.833   0.677 -0.1519 -0.4341 -0.4171
   99phy    C22 2660   3.182   3.687   0.474  0.0964  0.4306 -0.1814
   99phy    C21 2661   3.082   3.707   0.362 -0.3311  0.1615  0.0504
   99phy    C20 2662   3.154   3.656   0.234 -0.2759 -0.2468  0.0080
   99phy    C18 2663   3.070   3.671   0.097  0.1074 -0.6791  0.5005
   99phy    O01 2664   2.946   3.595   0.106 -0.2837  0.4430 -0.1945
   99phy    H01 2665   2.884   3.630   0.166 -1.2448  1.6621 -1.7993
   99phy    C19 2666   3.166   3.596  -0.004 -0.5334 -0.0924 -0.2444
   99phy    C13 2667   3.043   3.825   0.048  0.0335 -0.3678 -0.2831
   99phy     H3 2668   2.955   3.861   0.108  1.4288  0.1823  1.5172
   99phy    O33 2669   3.138   3.923   0.092  0.5492  0.3040  0.2343
   99phy    H1B 2670   3.104   3.955   0.173 -2.6984 -0.0940 -0.8324
   99phy    C12 2671   2.968   3.879  -0.083 -0.2417  0.5698 -0.3709
   99phy    O11 2672   2.879   3.793  -0.155 -0.2102  0.0875 -0.0387
   99phy    H1A 2673   2.895   3.812  -0.246 -0.3740  0.8023  0.0758
  100phy    C35 2674   3.222   2.389   1.603  0.2996  0.0727  0.4212
  100phy    C33 2675   3.276   2.491   1.702 -0.3987 -0.7654 -0.4567
  100phy    C34 2676   3.276   2.445   1.849  0.0225  0.1327 -0.0570
  100phy    C32 2677   3.409   2.549   1.653 -0.1568 -0.5298  0.2736
  100phy    C31 2678   3.435   2.702   1.680  0.3106  0.1291  0.3812
  100phy    C30 2679   3.569   2.764   1.642 -0.0209  0.2717  0.7324
  100phy    C28 2680   3.571   2.920   1.622 -0.0654  0.1917  0.1677
  100phy    C29 2681   3.680   2.974   1.710 -0.1996  0.1860 -0.1651
  100phy    C27 2682   3.598   2.953   1.474  0.5768  0.3555 -0.2924
  100phy    C26 2683   3.478   3.017   1.406  0.0179 -1.1655 -0.1745
  100phy    C25 2684   3.511   3.035   1.254  0.0871 -0.7191  0.1097
  100phy    C23 2685   3.403   3.096   1.162 -0.0745 -0.4798 -0.0413
  100phy    C24 2686   3.418   3.253   1.163  0.0148 -0.0292  0.0991
  100phy    C22 2687   3.421   3.045   1.021  0.3027 -0.1662  0.0652
  100phy    C21 2688   3.285   3.023   0.945 -0.4673  0.4615  0.4966
  100phy    C20 2689   3.320   2.986   0.793  0.2862  0.3058 -0.6018
  100phy    C18 2690   3.206   2.951   0.696  0.3516 -0.6334 -0.4236
  100phy    O01 2691   3.124   2.849   0.763 -0.5066 -0.0764 -0.1940
  100phy    H01 2692   3.175   2.817   0.835 -1.0963  0.0684  0.2895
  100phy    C19 2693   3.281   2.885   0.579  0.0687  0.7139 -0.0430
  100phy    C13 2694   3.112   3.074   0.657  0.5313 -0.5951  0.0447
  100phy     H3 2695   3.046   3.089   0.746 -0.4223 -2.1004 -0.3576
  100phy    O33 2696   3.160   3.209   0.652  0.3230 -0.2801 -0.1366
  100phy    H1B 2697   3.200   3.241   0.730 -1.1502 -0.8404  0.9058
  100phy    C12 2698   2.977   3.062   0.579 -0.0767 -0.3091  0.1381
  100phy    O11 2699   2.922   2.932   0.566 -0.0323  0.0875  0.1209
  100phy    H1A 2700   2.955   2.888   0.642 -0.2252  0.2313  0.2905
  101phy    C35 2701   3.368   0.128   1.350  0.1259 -0.1755  0.0160
  101phy    C33 2702   3.249   0.164   1.431  0.5386  0.1013 -0.1990
  101phy    C34 2703   3.224   0.311   1.417  0.0959  0.4153  0.6083
  101phy    C32 2704   3.122   0.078   1.409 -0.0609 -0.0775  0.3098
  101phy    C31 2705   3.122  -0.057   1.486 -0.0532  0.1071  0.6734
  101phy    C30 2706   2.999  -0.148   1.454 -0.3848  0.0842  0.3441
  101phy    C28 2707   3.008  -0.289   1.522  0.3520 -0.3417  0.2319
  101phy    C29 2708   2.926  -0.286   1.657 -0.2435 -0.0220  0.2124
  101phy    C27 2709   2.941  -0.394   1.430 -0.0133 -0.1614 -0.3130
  101phy    C26 2710   3.033  -0.503   1.381  0.5352 -0.0911  0.6400
  101phy    C25 2711   2.955  -0.594   1.287  0.3850 -0.2687  0.4374
  101phy    C23 2712   3.031  -0.702   1.206 -0.2844  0.2644 -0.1780
  101phy    C24 2713   3.043  -0.832   1.292  0.0857 -0.3042  0.1254
  101phy    C22 2714   2.945  -0.738   1.079 -0.0490 -0.1539  0.7829
  101phy    C21 2715   3.020  -0.753   0.946  0.2617 -0.0656 -0.4613
  101phy    C20 2716   2.937  -0.782   0.821 -0.8283  0.0195  0.0299
  101phy    C18 2717   3.017  -0.775   0.683  0.5678 -0.0969 -0.9350
  101phy    O01 2718   3.080  -0.647   0.674  0.1256 -0.3625  0.3750
  101phy    H01 2719   3.079  -0.615   0.586 -1.0255  0.2490  0.5886
  101phy    C19 2720   2.901  -0.769   0.588 -0.1757  0.2096  0.4283
  101phy    C13 2721   3.126  -0.888   0.642 -0.4779 -0.2448  0.3505
  101phy     H3 2722   3.093  -0.978   0.701 -2.2700  0.1517  0.0337
  101phy    O33 2723   3.132  -0.946   0.508  0.4329 -0.2565 -0.1716
  101phy    H1B 2724   3.146  -0.880   0.443 -0.1422 -0.3481 -0.4001
  101phy    C12 2725   3.271  -0.889   0.706  0.2689 -0.0625 -0.2537
  101phy    O11 2726   3.361  -0.785   0.673  0.3523  0.4856  0.2939
  101phy    H1A 2727   3.314  -0.706   0.694 -0.1732  0.0364  0.8602
  102phy    C35 2728   2.265   1.422   1.384  0.0860 -0.1552 -0.2752
  102phy    C33 2729   2.233   1.279   1.360  0.9363  0.2335 -0.5024
  102phy    C34 2730   2.306   1.243   1.237  0.3433  0.3482  0.1178
  102phy    C32 2731   2.272   1.187   1.481 -0.2733  0.0335  0.7022
  102phy    C31 2732   2.202   1.057   1.499 -0.2571  0.4822 -0.2921
  102phy    C30 2733   2.251   0.983   1.632 -0.1266  0.2232  0.2625
  102phy    C28 2734   2.175   0.856   1.668 -0.0122  0.7062 -0.0724
  102phy    C29 2735   2.226   0.739   1.586  0.6670 -0.0306 -0.0278
  102phy    C27 2736   2.187   0.831   1.818 -0.1581 -0.6250 -0.1036
  102phy    C26 2737   2.062   0.785   1.886 -0.5064  0.1290 -0.9305
  102phy    C25 2738   2.079   0.776   2.041  0.0396  0.0243  0.3513
  102phy    C23 2739   1.983   0.682   2.117  0.2954  0.3398  0.4789
  102phy    C24 2740   2.013   0.533   2.112  0.1915 -0.1379 -0.5100
  102phy    C22 2741   1.999   0.735   2.258  0.0520  0.3542  0.2258
  102phy    C21 2742   1.915   0.695   2.379  0.6083 -0.1401  0.3926
  102phy    C20 2743   1.939   0.771   2.510 -0.5708  0.0710 -0.1730
  102phy    C18 2744   1.860   0.729   2.641  0.1744  0.5604  0.0495
  102phy    O01 2745   1.883   0.586   2.674 -0.1446  0.5469 -0.0551
  102phy    H01 2746   1.973   0.568   2.696  0.0003  0.3127 -0.8348
  102phy    C19 2747   1.935   0.804   2.761  0.0525  0.0626 -0.3854
  102phy    C13 2748   1.698   0.756   2.633  0.5596  0.2881  0.3939
  102phy     H3 2749   1.659   0.729   2.532 -0.2021  3.5749 -0.3056
  102phy    O33 2750   1.673   0.898   2.631  0.6448  0.1293  0.1489
  102phy    H1B 2751   1.714   0.941   2.558 -0.8077  1.5057  0.0747
  102phy    C12 2752   1.602   0.689   2.742  0.1563 -0.1633 -0.2911
  102phy    O11 2753   1.622   0.550   2.775  0.2082 -0.2127  1.0668
  102phy    H1A 2754   1.711   0.531   2.752  0.4677 -0.4041  2.1567
  103phy    C35 2755   2.597   3.967   2.103  0.1055  0.1572  0.7153
  103phy    C33 2756   2.513   4.023   1.986 -0.3383 -0.0528 -0.5239
  103phy    C34 2757   2.367   4.006   2.022  0.0638  0.2874  0.3188
  103phy    C32 2758   2.535   4.174   1.949 -0.1029 -0.0760 -0.2330
  103phy    C31 2759   2.660   4.198   1.868 -0.1753 -0.0325  0.0177
  103phy    C30 2760   2.696   4.340   1.837  0.6946 -0.2558  0.4748
  103phy    C28 2761   2.846   4.355   1.809  0.2953  0.2428  0.3339
  103phy    C29 2762   2.889   4.331   1.663  0.0097  0.1187  0.4651
  103phy    C27 2763   2.880   4.499   1.842  0.3731 -0.4822  0.2160
  103phy    C26 2764   3.013   4.518   1.909  0.0958 -0.3842  0.0072
  103phy    C25 2765   3.026   4.663   1.953  0.1939 -0.3150 -0.4997
  103phy    C23 2766   3.161   4.720   2.004  0.1641  0.8646 -0.4940
  103phy    C24 2767   3.169   4.865   1.949  0.2089  0.0260  0.4934
  103phy    C22 2768   3.181   4.711   2.159  0.1621 -0.3843  0.3101
  103phy    C21 2769   3.240   4.576   2.208 -0.1056 -0.1816  0.1872
  103phy    C20 2770   3.283   4.574   2.351  0.5485 -0.4226  0.1578
  103phy    C18 2771   3.361   4.446   2.401 -0.4121  0.3072 -0.0086
  103phy    O01 2772   3.482   4.432   2.326 -0.1810 -0.6511 -0.0554
  103phy    H01 2773   3.520   4.518   2.320 -1.0432 -0.1971  0.6171
  103phy    C19 2774   3.394   4.494   2.545 -0.5465  0.1382 -0.4255
  103phy    C13 2775   3.278   4.306   2.394 -0.1280 -0.2111  0.2582
  103phy     H3 2776   3.241   4.303   2.288  0.0797  1.7112  0.0810
  103phy    O33 2777   3.159   4.316   2.465 -0.2755 -0.0835  0.2004
  103phy    H1B 2778   3.105   4.386   2.433 -0.2718 -0.5175 -0.8092
  103phy    C12 2779   3.349   4.167   2.426 -0.0660  0.5035  0.4713
  103phy    O11 2780   3.479   4.160   2.376 -0.2906 -0.1323  0.5032
  103phy    H1A 2781   3.479   4.118   2.292  0.0518 -0.2591  0.5685
  104phy    C35 2782   2.084   0.094   0.584 -0.8727 -0.5398 -0.2085
  104phy    C33 2783   2.032   0.023   0.705  0.0160  0.4587 -0.3717
  104phy    C34 2784   1.895  -0.039   0.696 -0.4567  0.1255 -0.0739
  104phy    C32 2785   2.128  -0.093   0.745  0.3361 -0.2278 -0.0759
  104phy    C31 2786   2.165  -0.103   0.890  0.1115  0.1804  0.4547
  104phy    C30 2787   2.253  -0.231   0.908 -0.1755  0.2801  0.0892
  104phy    C28 2788   2.327  -0.236   1.047  0.2160 -0.4574  0.4260
  104phy    C29 2789   2.255  -0.309   1.158  0.2718 -0.2194  0.2739
  104phy    C27 2790   2.454  -0.320   1.039 -0.2695  0.0747 -0.1241
  104phy    C26 2791   2.582  -0.246   0.993  0.0488 -0.4851  0.5983
  104phy    C25 2792   2.718  -0.319   1.010 -0.2828  0.2725  0.1535
  104phy    C23 2793   2.841  -0.237   0.964 -0.3490 -0.5703 -0.4299
  104phy    C24 2794   2.939  -0.238   1.081 -0.0180  0.1531  0.2686
  104phy    C22 2795   2.902  -0.297   0.843 -0.5328  0.6783 -0.3573
  104phy    C21 2796   2.847  -0.235   0.711 -0.4169  0.0369 -0.7245
  104phy    C20 2797   2.897  -0.321   0.588  0.2441  0.0127 -0.1985
  104phy    C18 2798   2.847  -0.269   0.441  0.4577  0.2446 -0.2767
  104phy    O01 2799   2.708  -0.252   0.436 -0.0489 -0.0713 -0.1989
  104phy    H01 2800   2.658  -0.300   0.500 -1.2952  0.8255 -0.4672
  104phy    C19 2801   2.873  -0.392   0.358  0.5146 -0.5315  0.1921
  104phy    C13 2802   2.920  -0.136   0.385 -0.0786 -0.0192 -0.2140
  104phy     H3 2803   2.888  -0.062   0.463 -2.5597 -1.7601  0.5611
  104phy    O33 2804   3.063  -0.142   0.409  0.5367 -0.6635 -0.1905
  104phy    H1B 2805   3.099  -0.056   0.425 -1.0312  0.1521 -0.8453
  104phy    C12 2806   2.869  -0.035   0.276 -0.1177  0.5034  0.5152
  104phy    O11 2807   2.912  -0.049   0.144 -0.0614  0.6618 -0.2530
  104phy    H1A 2808   2.847  -0.013   0.087 -1.2261 -0.7371  0.1197
  105phy    C35 2809   1.968   3.966   1.588 -0.7111  0.3420 -0.0509
  105phy    C33 2810   2.068   3.857   1.630  0.1362  0.4947 -0.0000
  105phy    C34 2811   2.111   3.889   1.773  0.2009 -0.0463  0.2837
  105phy    C32 2812   2.006   3.716   1.618 -0.2915 -0.2827 -0.8736
  105phy    C31 2813   2.096   3.636   1.527  0.2247 -0.3132  0.4360
  105phy    C30 2814   2.050   3.489   1.525  0.1924 -0.3381  0.1863
  105phy    C28 2815   2.127   3.390   1.433  0.7666 -0.2839 -0.3880
  105phy    C29 2816   2.182   3.271   1.510 -0.3636 -0.1290 -0.3777
  105phy    C27 2817   2.034   3.350   1.315 -0.1402  0.4801  0.0661
  105phy    C26 2818   2.063   3.414   1.175 -0.8556  0.5415 -0.3102
  105phy    C25 2819   1.993   3.349   1.060  0.2400  0.1874  0.2132
  105phy    C23 2820   2.004   3.421   0.926 -0.3661 -0.0854 -0.2392
  105phy    C24 2821   2.045   3.330   0.812  0.0165 -0.3300  0.4745
  105phy    C22 2822   1.874   3.494   0.890  0.1401 -0.1239 -0.1839
  105phy    C21 2823   1.884   3.612   0.792 -0.1204  0.4191  0.2792
  105phy    C20 2824   1.774   3.721   0.799  0.6784 -0.0631 -0.1720
  105phy    C18 2825   1.753   3.824   0.677 -0.7369  0.6652  0.3554
  105phy    O01 2826   1.884   3.887   0.667  0.2855 -0.6784  0.3999
  105phy    H01 2827   1.947   3.819   0.654  0.3023 -0.5226 -0.3809
  105phy    C19 2828   1.652   3.929   0.727 -0.3025 -0.0581  0.3901
  105phy    C13 2829   1.707   3.751   0.541  0.2244  0.0459 -0.4281
  105phy     H3 2830   1.795   3.687   0.517  1.4005  1.9694 -1.4868
  105phy    O33 2831   1.602   3.648   0.540  0.4575  0.2082  0.0373
  105phy    H1B 2832   1.518   3.688   0.537  0.2023 -0.1977  1.2553
  105phy    C12 2833   1.715   3.819   0.399 -0.1214 -0.0766  0.7441
  105phy    O11 2834   1.735   3.742   0.280  0.0721 -0.0756  0.3649
  105phy    H1A 2835   1.673   3.673   0.265  1.0590 -0.9189  0.0377
  106phy    C35 2836   1.641   0.172   1.914 -0.2481  0.2299  0.6237
  106phy    C33 2837   1.771   0.124   1.857 -0.1606 -0.1192  0.2989
  106phy    C34 2838   1.742   0.027   1.740  0.3241  0.5896  0.0854
  106phy    C32 2839   1.857   0.242   1.813  0.1131 -0.0706  0.4024
  106phy    C31 2840   2.005   0.214   1.809 -0.0784  0.1734  0.3591
  106phy    C30 2841   2.084   0.321   1.728 -0.3055 -0.3798  0.3996
  106phy    C28 2842   2.235   0.301   1.727 -0.0468  0.2920 -0.0464
  106phy    C29 2843   2.283   0.327   1.587  0.0278 -0.3408 -0.5794
  106phy    C27 2844   2.308   0.396   1.823 -0.3616  0.0366  0.5428
  106phy    C26 2845   2.421   0.325   1.897 -0.3973 -0.5785 -0.3087
  106phy    C25 2846   2.488   0.417   2.000  0.1414  0.0181  0.6620
  106phy    C23 2847   2.603   0.358   2.077 -0.3339 -0.3677 -0.1700
  106phy    C24 2848   2.703   0.469   2.098 -0.4112 -0.0135  0.3613
  106phy    C22 2849   2.554   0.309   2.220 -0.2119  0.0181  0.0399
  106phy    C21 2850   2.604   0.171   2.263  0.3022  0.2811  0.0134
  106phy    C20 2851   2.509   0.111   2.373  0.3154  0.3379  0.6681
  106phy    C18 2852   2.564  -0.012   2.454  0.4232 -0.1234  0.4329
  106phy    O01 2853   2.692   0.030   2.515 -0.2877  0.0330 -0.2942
  106phy    H01 2854   2.701   0.121   2.532  2.4088 -0.0540 -0.8277
  106phy    C19 2855   2.458  -0.025   2.567 -0.3673  0.1681 -0.2553
  106phy    C13 2856   2.590  -0.156   2.376  0.2272 -0.3727 -0.1604
  106phy     H3 2857   2.511  -0.167   2.297 -0.6061  0.3700  0.5559
  106phy    O33 2858   2.573  -0.276   2.453  0.1785 -0.5224 -0.2605
  106phy    H1B 2859   2.647  -0.291   2.509  0.6943  1.9931 -0.1316
  106phy    C12 2860   2.731  -0.171   2.301  0.1418  0.3644  0.3639
  106phy    O11 2861   2.844  -0.189   2.373  0.2891 -0.1864 -0.2793
  106phy    H1A 2862   2.882  -0.104   2.388 -0.5374  0.1164  0.1491
  107phy    C35 2863   2.499   5.110   1.945  0.5389  0.2503  0.3148
  107phy    C33 2864   2.595   5.072   1.834 -0.5767 -0.1024 -0.4575
  107phy    C34 2865   2.514   5.036   1.713 -0.0150 -0.0733  0.0443
  107phy    C32 2866   2.702   5.172   1.784 -0.0671  0.3492 -0.0835
  107phy    C31 2867   2.824   5.207   1.869  0.2098 -0.3558 -0.4112
  107phy    C30 2868   2.882   5.331   1.800 -0.6152 -0.1991  0.1559
  107phy    C28 2869   3.008   5.389   1.865 -0.0969 -0.7381  0.2800
  107phy    C29 2870   3.142   5.319   1.827 -0.2108 -0.1660 -0.6171
  107phy    C27 2871   3.017   5.538   1.824  0.1679 -0.0134  0.2688
  107phy    C26 2872   3.089   5.639   1.914  0.5328  0.1557  0.1711
  107phy    C25 2873   3.081   5.784   1.863  0.0288  0.1083 -0.3822
  107phy    C23 2874   3.150   5.882   1.961  0.1769  0.4930  0.3584
  107phy    C24 2875   3.202   6.003   1.879 -0.0292 -0.5441  0.1012
  107phy    C22 2876   3.064   5.929   2.080 -0.2414  0.0337 -0.5783
  107phy    C21 2877   3.102   5.872   2.220  0.0500 -0.0683 -0.2785
  107phy    C20 2878   2.997   5.904   2.326 -0.4918  0.0757  0.2393
  107phy    C18 2879   2.998   5.832   2.468  0.0568  0.4523 -0.1217
  107phy    O01 2880   3.136   5.811   2.511  0.4617  0.0965  0.0063
  107phy    H01 2881   3.138   5.746   2.578 -2.0905 -1.0393 -0.8913
  107phy    C19 2882   2.948   5.944   2.558  0.0845 -1.2619 -0.0404
  107phy    C13 2883   2.919   5.687   2.470 -0.0308 -0.3127 -0.2173
  107phy     H3 2884   2.818   5.698   2.424 -0.1563 -0.7502 -0.0474
  107phy    O33 2885   2.887   5.645   2.604 -0.2698 -0.2920 -0.2765
  107phy    H1B 2886   2.870   5.721   2.656  1.9035 -0.1219  0.2761
  107phy    C12 2887   2.990   5.568   2.395 -0.1843 -0.7170  0.6842
  107phy    O11 2888   3.089   5.500   2.463  0.3375  0.1539  0.3981
  107phy    H1A 2889   3.044   5.486   2.545  0.7254 -1.1905  0.3951
  108phy    C35 2890   4.668   4.792   1.138  0.4963  0.3924 -0.1544
  108phy    C33 2891   4.641   4.650   1.088 -0.0753 -0.1512 -0.1633
  108phy    C34 2892   4.719   4.543   1.171 -0.5804 -0.0956 -0.3991
  108phy    C32 2893   4.494   4.610   1.090 -0.2717  0.2050 -0.3232
  108phy    C31 2894   4.412   4.635   0.961  0.3621 -0.4654 -0.0411
  108phy    C30 2895   4.260   4.605   0.970 -0.7077 -0.0458 -0.1029
  108phy    C28 2896   4.179   4.631   0.845 -0.1491 -0.2951  0.0724
  108phy    C29 2897   4.098   4.505   0.807 -0.1957  0.0039  0.8372
  108phy    C27 2898   4.099   4.764   0.860 -0.1306 -0.0417  0.3707
  108phy    C26 2899   4.029   4.820   0.738 -0.0870 -0.0851  0.0634
  108phy    C25 2900   3.950   4.949   0.748 -0.1155 -0.1224  0.1494
  108phy    C23 2901   3.880   5.000   0.614  0.0995 -0.1639 -0.4964
  108phy    C24 2902   3.755   5.079   0.652  0.6013 -0.4826 -0.2641
  108phy    C22 2903   3.982   5.088   0.537  0.0197  0.1695  0.2619
  108phy    C21 2904   3.954   5.094   0.386  0.1418  0.0285  0.0869
  108phy    C20 2905   4.053   5.177   0.304  0.1591 -0.2303 -0.3498
  108phy    C18 2906   4.015   5.212   0.158 -0.9574 -0.8164  0.4019
  108phy    O01 2907   4.006   5.085   0.086  0.1340 -0.4828  0.4678
  108phy    H01 2908   3.917   5.056   0.082 -0.5852  1.5116  0.4207
  108phy    C19 2909   4.149   5.277   0.105  0.1393 -0.8306 -0.1122
  108phy    C13 2910   3.887   5.308   0.137  0.2422  0.1851  0.1183
  108phy     H3 2911   3.803   5.243   0.173  0.5046 -0.2299 -0.0144
  108phy    O33 2912   3.867   5.417   0.227 -0.0541 -0.2118  0.0114
  108phy    H1B 2913   3.913   5.406   0.308  1.4382 -3.0228 -1.0867
  108phy    C12 2914   3.805   5.322  -0.001 -0.1434 -0.5528 -0.0920
  108phy    O11 2915   3.855   5.253  -0.115  0.6299 -0.2144 -0.4295
  108phy    H1A 2916   3.791   5.266  -0.182 -0.2872 -0.4003  0.4041
  109phy    C35 2917   5.095   1.307   1.803 -0.3216 -0.3726  0.4168
  109phy    C33 2918   5.069   1.396   1.683  0.5162  0.1991 -0.0553
  109phy    C34 2919   5.049   1.309   1.560 -0.7641  0.5162 -0.0257
  109phy    C32 2920   4.965   1.510   1.713 -0.2710  0.0321 -0.1800
  109phy    C31 2921   4.969   1.635   1.625 -0.1112  0.1062 -0.4799
  109phy    C30 2922   4.850   1.724   1.654 -0.0996 -0.2207  0.4818
  109phy    C28 2923   4.850   1.880   1.622 -0.7721 -0.2516 -0.3546
  109phy    C29 2924   4.829   1.903   1.473 -0.5150  0.2750 -0.0229
  109phy    C27 2925   4.744   1.966   1.696 -0.1915  0.5168 -0.5022
  109phy    C26 2926   4.769   1.992   1.846  0.1676 -0.4483  0.0020
  109phy    C25 2927   4.695   2.114   1.896 -0.2353  0.3140 -0.0772
  109phy    C23 2928   4.689   2.149   2.044 -0.0375  0.2728 -0.1234
  109phy    C24 2929   4.810   2.216   2.100  0.1137 -0.0048 -0.3957
  109phy    C22 2930   4.565   2.241   2.058  0.1800  0.7058  0.0847
  109phy    C21 2931   4.442   2.187   2.135  0.4322 -0.3145 -0.6783
  109phy    C20 2932   4.327   2.286   2.104  0.0903 -0.0337 -0.4322
  109phy    C18 2933   4.196   2.296   2.189 -0.1248 -0.3626  0.4978
  109phy    O01 2934   4.239   2.357   2.310 -0.4294  0.5052  0.0261
  109phy    H01 2935   4.332   2.349   2.321 -0.5245  0.0409  0.5650
  109phy    C19 2936   4.126   2.401   2.101  0.0444 -0.1506  0.0622
  109phy    C13 2937   4.105   2.164   2.211 -0.2247 -0.3131 -0.2402
  109phy     H3 2938   4.105   2.108   2.115  1.4327 -0.6984 -0.0429
  109phy    O33 2939   3.968   2.188   2.226 -0.2179  0.2556 -0.0310
  109phy    H1B 2940   3.958   2.269   2.271  0.4421  0.2548  0.1265
  109phy    C12 2941   4.153   2.059   2.323  0.5955  0.2544 -0.5743
  109phy    O11 2942   4.097   1.930   2.309 -0.0592 -0.2642  0.2819
  109phy    H1A 2943   4.032   1.930   2.242  2.1370 -0.5717 -1.9961
  110phy    C35 2944   0.253   0.111   1.605 -0.5691  0.3713 -0.2669
  110phy    C33 2945   0.203   0.040   1.479 -0.7299  0.5453  0.3061
  110phy    C34 2946   0.143  -0.099   1.514  0.0987 -1.1949 -0.0238
  110phy    C32 2947   0.104   0.119   1.395  0.2376 -0.3903  0.1537
  110phy    C31 2948   0.167   0.190   1.276 -0.3640  0.5766  0.0527
  110phy    C30 2949   0.052   0.248   1.190 -0.3136  0.5780  0.1849
  110phy    C28 2950   0.087   0.279   1.041 -0.5604 -0.2117 -0.3149
  110phy    C29 2951   0.082   0.156   0.952  0.2302  0.1029 -0.3156
  110phy    C27 2952  -0.015   0.382   0.990 -0.0416 -0.0331  0.1759
  110phy    C26 2953   0.039   0.479   0.886 -0.0168  0.5885  0.0329
  110phy    C25 2954  -0.052   0.597   0.854 -0.0546 -0.0835 -0.4371
  110phy    C23 2955  -0.005   0.693   0.744 -1.0884  0.2582  0.5026
  110phy    C24 2956  -0.087   0.666   0.614 -0.1906 -0.1447  0.4245
  110phy    C22 2957  -0.021   0.840   0.782 -0.0072 -0.2372  0.4232
  110phy    C21 2958   0.102   0.926   0.753 -0.4686  0.3988  0.3915
  110phy    C20 2959   0.088   1.078   0.774  0.2270 -0.2562  0.5705
  110phy    C18 2960   0.205   1.183   0.743 -0.9130 -0.1197  0.3800
  110phy    O01 2961   0.294   1.130   0.645 -0.7532  0.7485 -0.2176
  110phy    H01 2962   0.250   1.092   0.571  1.3766 -1.4606 -0.4768
  110phy    C19 2963   0.283   1.193   0.881 -0.1655 -0.2890  0.2304
  110phy    C13 2964   0.149   1.321   0.681  0.2302 -0.2187  0.0435
  110phy     H3 2965   0.098   1.287   0.587  0.2689 -0.0549 -0.0360
  110phy    O33 2966   0.033   1.374   0.743 -0.1710 -0.1002 -0.0603
  110phy    H1B 2967   0.043   1.371   0.836  2.7372 -0.3426 -0.2865
  110phy    C12 2968   0.229   1.436   0.606 -0.4401  0.9339 -0.1672
  110phy    O11 2969   0.355   1.398   0.556 -0.2676 -0.3394  0.2831
  110phy    H1A 2970   0.408   1.396   0.633 -0.2231  1.4938  0.3209
  111phy    C35 2971   4.665   1.003   2.063  0.3173 -0.1569  0.0942
  111phy    C33 2972   4.766   1.084   1.976  0.0933  0.1497 -1.0036
  111phy    C34 2973   4.886   0.992   1.969 -0.0549 -0.2334  0.5429
  111phy    C32 2974   4.725   1.123   1.835 -0.2101 -0.1148 -0.2531
  111phy    C31 2975   4.671   1.272   1.818 -0.6299 -0.0244  0.0864
  111phy    C30 2976   4.619   1.302   1.674  0.0422  0.7519 -0.0514
  111phy    C28 2977   4.570   1.447   1.643  0.7267  0.5399 -0.4756
  111phy    C29 2978   4.560   1.454   1.490  0.5696  0.0891 -0.2164
  111phy    C27 2979   4.434   1.481   1.706  0.0436 -0.0849 -0.0502
  111phy    C26 2980   4.444   1.595   1.808  0.5434  0.0144 -0.2420
  111phy    C25 2981   4.312   1.655   1.859 -0.0947 -0.1101  0.2570
  111phy    C23 2982   4.330   1.753   1.979 -0.1969  0.1403 -0.0895
  111phy    C24 2983   4.216   1.852   1.972 -0.2009  0.1042  0.1485
  111phy    C22 2984   4.355   1.681   2.113  0.0691  0.3857 -0.5325
  111phy    C21 2985   4.445   1.753   2.213 -0.4733 -0.2260 -0.3068
  111phy    C20 2986   4.475   1.672   2.341 -0.1926 -0.0928  0.0740
  111phy    C18 2987   4.549   1.735   2.468  0.2619  0.6306  0.0642
  111phy    O01 2988   4.478   1.851   2.515 -0.0602 -0.4162  0.4925
  111phy    H01 2989   4.401   1.828   2.564 -0.8372  1.8325  0.4218
  111phy    C19 2990   4.527   1.625   2.577  0.3492 -0.0188 -0.3494
  111phy    C13 2991   4.707   1.770   2.436 -0.2988  0.7527  0.0160
  111phy     H3 2992   4.755   1.683   2.386 -0.7047 -0.6122  1.8907
  111phy    O33 2993   4.787   1.777   2.557 -0.0741 -0.2761 -0.2873
  111phy    H1B 2994   4.879   1.791   2.542 -0.0705 -0.7223 -0.6979
  111phy    C12 2995   4.735   1.902   2.355  0.5949  0.0139  0.3645
  111phy    O11 2996   4.702   2.027   2.408  0.4284  0.2724 -0.2030
  111phy    H1A 2997   4.614   2.031   2.438 -0.3141 -0.8030 -2.0515
  112phy    C35 2998   4.313   2.097   1.743  0.3052 -0.3148  0.0796
  112phy    C33 2999   4.354   2.193   1.636  0.3341 -0.4213  0.8817
  112phy    C34 3000   4.312   2.134   1.501  0.3352 -0.3440  0.2767
  112phy    C32 3001   4.289   2.333   1.657  0.1350  0.1977  0.0513
  112phy    C31 3002   4.365   2.432   1.742 -0.4955 -0.4697 -0.6807
  112phy    C30 3003   4.312   2.581   1.734 -0.0847  0.7806 -0.2512
  112phy    C28 3004   4.387   2.682   1.830 -0.3003 -0.0129  0.3260
  112phy    C29 3005   4.509   2.744   1.759 -0.1334 -0.0902 -0.2053
  112phy    C27 3006   4.287   2.793   1.872  0.4070 -0.0659  0.0005
  112phy    C26 3007   4.291   2.832   2.017  0.1202  0.2612 -0.1503
  112phy    C25 3008   4.187   2.938   2.058 -0.2434  0.2698 -0.2470
  112phy    C23 3009   4.216   3.019   2.185 -0.2923 -0.1477 -0.1994
  112phy    C24 3010   4.302   3.142   2.150  0.4174  0.3236 -0.0629
  112phy    C22 3011   4.084   3.056   2.242  0.0494 -0.2973 -0.2975
  112phy    C21 3012   4.056   3.003   2.381 -0.6405  0.4223 -0.2084
  112phy    C20 3013   3.911   3.028   2.427 -0.1748  0.1067 -0.1879
  112phy    C18 3014   3.866   2.976   2.564 -0.0801 -0.3661 -0.3602
  112phy    O01 3015   3.964   3.009   2.661  0.0784  0.1348 -0.1578
  112phy    H01 3016   4.035   2.949   2.649  0.6870  0.8174 -0.0470
  112phy    C19 3017   3.737   3.060   2.593 -0.2475  0.1456  0.1524
  112phy    C13 3018   3.855   2.811   2.567  0.3454  0.0255  0.5495
  112phy     H3 3019   3.954   2.771   2.534  1.4589  0.9782  2.5381
  112phy    O33 3020   3.766   2.762   2.459 -0.0961 -0.1947 -0.8947
  112phy    H1B 3021   3.675   2.774   2.477 -0.3680 -0.1283 -2.1809
  112phy    C12 3022   3.824   2.739   2.703  0.2082  0.3359 -0.4134
  112phy    O11 3023   3.685   2.715   2.727 -0.4860 -0.0410 -0.1287
  112phy    H1A 3024   3.683   2.654   2.798 -0.3985  0.1978  0.0833
  113phy    C35 3025   4.178   5.004   1.119 -0.0394  0.1111  0.2419
  113phy    C33 3026   4.273   5.119   1.072  0.1193  0.2008  0.5305
  113phy    C34 3027   4.330   5.179   1.194 -0.1273  0.3352  0.0351
  113phy    C32 3028   4.387   5.080   0.976  0.4858  0.5507 -0.0717
  113phy    C31 3029   4.348   5.112   0.831  0.1085  0.0918  0.2843
  113phy    C30 3030   4.424   5.023   0.731 -0.2208  0.0933  0.2502
  113phy    C28 3031   4.389   5.043   0.583 -0.0069  0.6092  0.3836
  113phy    C29 3032   4.506   5.119   0.515  0.3466  0.2220  0.1498
  113phy    C27 3033   4.390   4.905   0.521  0.1606  0.1491 -0.7618
  113phy    C26 3034   4.309   4.880   0.393  0.0037 -0.0696 -0.4087
  113phy    C25 3035   4.311   4.731   0.367  0.0549 -0.1573  0.3239
  113phy    C23 3036   4.195   4.688   0.273 -0.2339  0.3033 -0.0624
  113phy    C24 3037   4.244   4.562   0.200  0.0899 -0.0053  0.1740
  113phy    C22 3038   4.071   4.646   0.356 -0.2017  0.0459 -0.2962
  113phy    C21 3039   3.936   4.680   0.290  0.1905 -0.0346 -0.2214
  113phy    C20 3040   3.818   4.658   0.374 -0.3586 -0.1581 -0.1671
  113phy    C18 3041   3.679   4.718   0.330  0.4046  0.4712 -0.5726
  113phy    O01 3042   3.689   4.860   0.289  0.2103  0.1056  0.0671
  113phy    H01 3043   3.720   4.865   0.200 -0.7951 -0.8404 -0.3560
  113phy    C19 3044   3.593   4.712   0.460 -0.0678  0.2965  0.5309
  113phy    C13 3045   3.612   4.633   0.211 -0.1884  0.1484 -0.5638
  113phy     H3 3046   3.683   4.644   0.125  0.0458  0.7129 -0.3025
  113phy    O33 3047   3.618   4.492   0.225  0.5049 -0.0199  0.9159
  113phy    H1B 3048   3.548   4.462   0.279 -0.2512  0.4336  0.2059
  113phy    C12 3049   3.494   4.680   0.114 -0.9635 -0.4862  0.2019
  113phy    O11 3050   3.362   4.671   0.159 -0.2800 -0.0705  0.0693
  113phy    H1A 3051   3.330   4.747   0.204 -0.3348  0.4152 -0.7753
  114phy    C35 3052   4.660   2.885   1.421  0.2146 -0.3227 -0.4961
  114phy    C33 3053   4.810   2.912   1.399 -0.0440  0.0109 -0.0636
  114phy    C34 3054   4.825   3.011   1.286 -0.0037  0.3113 -0.0528
  114phy    C32 3055   4.888   2.937   1.531 -0.0218  0.1936  0.7877
  114phy    C31 3056   5.037   2.903   1.526  0.0612 -0.3173  0.2887
  114phy    C30 3057   5.093   2.942   1.666 -0.0041  0.1397  0.1395
  114phy    C28 3058   5.234   2.900   1.716  0.7565 -0.7572 -0.7039
  114phy    C29 3059   5.353   2.963   1.646 -0.0948 -0.0394 -0.2991
  114phy    C27 3060   5.241   2.937   1.862  0.5795 -0.6812  0.1259
  114phy    C26 3061   5.305   2.830   1.951  0.4226 -0.1012  0.3933
  114phy    C25 3062   5.296   2.876   2.098  0.4925  0.5772 -0.1241
  114phy    C23 3063   5.352   2.775   2.204  0.1533 -0.2112 -0.1081
  114phy    C24 3064   5.506   2.759   2.214  0.1609 -0.2487 -0.4606
  114phy    C22 3065   5.300   2.832   2.336 -0.2891 -0.5067 -0.0909
  114phy    C21 3066   5.241   2.729   2.433  0.8001 -0.4059  0.0240
  114phy    C20 3067   5.164   2.803   2.539 -0.0578 -0.1375 -0.0799
  114phy    C18 3068   5.054   2.737   2.632 -0.2880  0.2222  0.4388
  114phy    O01 3069   5.112   2.675   2.746  0.2236 -0.4975  0.1402
  114phy    H01 3070   5.162   2.738   2.795  0.0819  0.7442 -1.2423
  114phy    C19 3071   4.996   2.860   2.701  0.3023  0.0233  0.4530
  114phy    C13 3072   4.924   2.660   2.563 -0.3436 -0.1290 -0.3315
  114phy     H3 3073   4.909   2.702   2.460  0.6463 -0.7491 -0.7441
  114phy    O33 3074   4.793   2.666   2.620  0.5866 -0.2785  0.0331
  114phy    H1B 3075   4.789   2.618   2.700  1.4711  1.7636  1.3785
  114phy    C12 3076   4.944   2.510   2.536 -0.0499 -0.2691  0.2913
  114phy    O11 3077   4.940   2.421   2.646 -0.4141  0.4915  0.1437
  114phy    H1A 3078   4.920   2.336   2.612 -0.0502 -0.1467  1.4535
  115phy    C35 3079   0.692   2.572   1.170 -0.4145  0.1942 -0.1279
  115phy    C33 3080   0.626   2.541   1.305  0.1216  0.3421 -0.0638
  115phy    C34 3081   0.735   2.557   1.402 -0.1140 -0.3143  0.0483
  115phy    C32 3082   0.497   2.618   1.345  0.2010  0.0420  0.2288
  115phy    C31 3083   0.370   2.555   1.286 -0.2263  0.4575  0.0596
  115phy    C30 3084   0.245   2.636   1.322 -0.4386 -0.2635  0.1324
  115phy    C28 3085   0.110   2.568   1.276  0.1780 -0.9301  0.0170
  115phy    C29 3086   0.047   2.471   1.383 -0.0412 -0.2827 -0.0543
  115phy    C27 3087   0.005   2.675   1.235  0.1032  0.0003  0.4298
  115phy    C26 3088  -0.010   2.692   1.083 -0.5717  0.1346  0.0983
  115phy    C25 3089  -0.136   2.777   1.056 -0.7421  0.1650  0.3034
  115phy    C23 3090  -0.165   2.812   0.908 -0.1887  0.2241  0.7571
  115phy    C24 3091  -0.319   2.807   0.872  0.2952  0.1935 -0.2115
  115phy    C22 3092  -0.128   2.954   0.875 -0.2550 -0.6986  0.0381
  115phy    C21 3093  -0.016   2.975   0.774 -0.1770 -0.2179  0.4397
  115phy    C20 3094   0.023   3.116   0.743  0.0456 -0.4827  0.2552
  115phy    C18 3095   0.130   3.149   0.631  0.0675  0.2088  0.2066
  115phy    O01 3096   0.257   3.075   0.651  0.0060 -0.4097  0.0498
  115phy    H01 3097   0.277   3.063   0.742  1.6571 -0.0996 -0.2301
  115phy    C19 3098   0.154   3.294   0.670  0.1610 -0.4010  0.3353
  115phy    C13 3099   0.087   3.123   0.478 -0.7160 -0.3417  0.4353
  115phy     H3 3100   0.062   3.014   0.476 -1.2682 -0.2043 -0.9552
  115phy    O33 3101  -0.046   3.169   0.434 -0.4502 -0.1892 -0.3711
  115phy    H1B 3102  -0.073   3.245   0.482  0.6847 -0.9940  1.6597
  115phy    C12 3103   0.189   3.093   0.355  0.1018  0.2349  0.0984
  115phy    O11 3104   0.312   3.037   0.389 -0.0233 -0.0808  0.2865
  115phy    H1A 3105   0.314   3.039   0.483 -1.3156 -1.7445  0.4037
  116phy    C35 3106   4.020   4.043   1.147  0.3217 -0.4614  0.0025
  116phy    C33 3107   4.028   4.139   1.029 -0.4852 -0.1747  0.0800
  116phy    C34 3108   3.997   4.280   1.075 -0.8102  0.0162 -0.3788
  116phy    C32 3109   4.172   4.135   0.971 -0.0861 -0.5568  0.3043
  116phy    C31 3110   4.175   4.142   0.823  0.2600 -0.2249 -0.1530
  116phy    C30 3111   4.310   4.122   0.752  0.1058 -0.2698 -0.3322
  116phy    C28 3112   4.315   4.174   0.608  0.0944 -0.6933 -0.3163
  116phy    C29 3113   4.363   4.316   0.599 -0.1736 -0.1492 -0.0127
  116phy    C27 3114   4.426   4.092   0.541  0.0180  0.3021  0.2844
  116phy    C26 3115   4.423   4.067   0.383  0.4621  0.0023 -0.3416
  116phy    C25 3116   4.515   3.955   0.332  0.3200 -0.0051 -0.0897
  116phy    C23 3117   4.526   3.932   0.182  0.4302 -0.4749  0.5307
  116phy    C24 3118   4.679   3.930   0.151  0.2182  0.2316  0.0954
  116phy    C22 3119   4.447   3.811   0.136 -0.3289  0.2037  0.1937
  116phy    C21 3120   4.408   3.813  -0.011  0.1503 -0.0557 -0.3926
  116phy    C20 3121   4.303   3.720  -0.055 -0.0207 -0.7057  0.1104
  116phy    C18 3122   4.259   3.716  -0.205 -0.0418 -0.0628 -0.4247
  116phy    O01 3123   4.206   3.843  -0.242  0.3155 -0.2498  0.2677
  116phy    H01 3124   4.277   3.901  -0.263  1.3533 -1.7318 -0.4417
  116phy    C19 3125   4.140   3.615  -0.210 -0.5297 -0.5136  0.0780
  116phy    C13 3126   4.375   3.675  -0.308  0.0239 -0.4896 -0.1319
  116phy     H3 3127   4.454   3.752  -0.290 -0.2050 -0.2401 -0.1873
  116phy    O33 3128   4.458   3.560  -0.287  0.2523  0.8076 -0.4679
  116phy    H1B 3129   4.403   3.485  -0.302  1.7212 -0.3755 -0.1835
  116phy    C12 3130   4.376   3.704  -0.459 -0.1532 -0.6498  0.4327
  116phy    O11 3131   4.327   3.829  -0.509 -0.0840  0.1440 -0.1638
  116phy    H1A 3132   4.233   3.838  -0.506 -0.1712 -0.6191 -0.5159
  117phy    C35 3133   4.700   4.317   2.058  0.6097  0.0216 -0.5691
  117phy    C33 3134   4.699   4.468   2.041 -0.0933 -0.2297 -0.5823
  117phy    C34 3135   4.807   4.531   2.131  0.0385 -0.1662 -0.5324
  117phy    C32 3136   4.726   4.485   1.892  0.5724  0.0098  0.7793
  117phy    C31 3137   4.656   4.618   1.839 -0.3774  0.3103  0.6237
  117phy    C30 3138   4.692   4.630   1.694  0.0833 -0.0172 -0.4139
  117phy    C28 3139   4.657   4.762   1.623  0.0978 -0.2755 -0.6757
  117phy    C29 3140   4.768   4.784   1.517  0.2008  0.3590  0.1244
  117phy    C27 3141   4.513   4.762   1.567  0.3162  0.2527  0.1110
  117phy    C26 3142   4.421   4.863   1.638 -0.6501 -0.0318  0.7488
  117phy    C25 3143   4.290   4.870   1.561 -0.3126  0.2273 -0.5000
  117phy    C23 3144   4.182   4.968   1.605  0.2500  0.2281  0.3232
  117phy    C24 3145   4.120   5.005   1.471  0.4567  0.2363 -0.0364
  117phy    C22 3146   4.075   4.903   1.703  0.1466  0.2396 -0.1716
  117phy    C21 3147   4.106   4.937   1.849  0.2700 -0.5792  0.0853
  117phy    C20 3148   3.994   4.881   1.940  0.3896 -0.5423  0.2008
  117phy    C18 3149   3.998   4.902   2.097  0.3314  0.1036  0.0332
  117phy    O01 3150   4.000   5.038   2.138 -0.2421 -0.3109 -0.2596
  117phy    H01 3151   3.926   5.084   2.103  1.0544  1.8423 -0.3173
  117phy    C19 3152   3.856   4.859   2.132 -0.1397  0.5543 -0.1770
  117phy    C13 3153   4.117   4.818   2.182 -0.1622  0.1090 -0.0225
  117phy     H3 3154   4.126   4.714   2.143 -0.7206 -0.4436  1.2634
  117phy    O33 3155   4.083   4.798   2.318  0.4389 -0.1266 -0.6064
  117phy    H1B 3156   4.111   4.874   2.365  1.3026 -0.6598 -0.2209
  117phy    C12 3157   4.264   4.877   2.190  0.4741  0.1489  0.4914
  117phy    O11 3158   4.282   4.978   2.279 -0.0760  0.4937 -0.2849
  117phy    H1A 3159   4.233   5.054   2.254  0.7740  1.2387  0.2456
  118phy    C35 3160   4.872   3.423   1.397  0.5289  0.4686 -0.1283
  118phy    C33 3161   4.851   3.574   1.397 -0.3239  0.1587 -0.1132
  118phy    C34 3162   4.749   3.610   1.295  0.4227 -0.1311  0.4859
  118phy    C32 3163   4.804   3.615   1.537  0.2841  0.3717  0.0500
  118phy    C31 3164   4.844   3.752   1.592 -0.4299 -0.0273  0.4101
  118phy    C30 3165   4.772   3.782   1.723 -0.0651  0.5386 -0.1447
  118phy    C28 3166   4.823   3.908   1.794 -0.1166  0.2851 -0.7354
  118phy    C29 3167   4.749   4.031   1.740 -0.3646  0.3721  0.2822
  118phy    C27 3168   4.785   3.900   1.942  0.0754  0.4076  0.1864
  118phy    C26 3169   4.904   3.846   2.028 -0.0211  0.1534 -0.2269
  118phy    C25 3170   4.860   3.850   2.172 -0.2289  0.2234  0.2526
  118phy    C23 3171   4.959   3.804   2.285  0.5202 -0.1282 -0.5099
  118phy    C24 3172   5.076   3.899   2.315  0.4897 -0.3887 -0.5661
  118phy    C22 3173   4.876   3.787   2.409 -0.1818 -0.5676 -0.2652
  118phy    C21 3174   4.930   3.685   2.517  0.7674 -0.6074  0.2919
  118phy    C20 3175   4.849   3.689   2.647  0.5109  0.2001  0.1736
  118phy    C18 3176   4.861   3.580   2.761 -0.7900  0.0581  0.0230
  118phy    O01 3177   4.996   3.587   2.816  0.5940  0.0388 -0.3778
  118phy    H01 3178   4.993   3.644   2.891  0.5993 -0.1459 -0.2377
  118phy    C19 3179   4.758   3.636   2.860  0.6984 -0.0291  0.5201
  118phy    C13 3180   4.843   3.427   2.708  0.6400  0.5247  0.2728
  118phy     H3 3181   4.921   3.414   2.628  1.9711  2.7913  1.1061
  118phy    O33 3182   4.728   3.395   2.640 -0.1693 -0.1841 -0.1231
  118phy    H1B 3183   4.665   3.462   2.660  1.3497  1.3574 -0.2460
  118phy    C12 3184   4.871   3.309   2.814 -0.6817  0.1536  0.0348
  118phy    O11 3185   4.987   3.322   2.890 -0.2119 -0.1298  0.3571
  118phy    H1A 3186   5.019   3.409   2.879 -1.8475  0.4061 -0.4284
  119phy    C35 3187   4.020   3.386   2.437  0.7818  0.1183 -0.0153
  119phy    C33 3188   3.982   3.441   2.302 -0.1478  0.1491 -0.1380
  119phy    C34 3189   3.847   3.507   2.313 -0.2755 -0.2282  0.4314
  119phy    C32 3190   4.087   3.539   2.253 -0.2407 -0.1851 -0.4080
  119phy    C31 3191   4.215   3.473   2.188  0.4222  0.0118 -0.6126
  119phy    C30 3192   4.312   3.584   2.147  0.4952 -0.8163  0.1476
  119phy    C28 3193   4.442   3.530   2.082  0.3257 -0.3494 -0.2274
  119phy    C29 3194   4.474   3.597   1.951  0.1758 -0.1770 -0.0376
  119phy    C27 3195   4.565   3.514   2.181  0.0694  0.5183  0.0829
  119phy    C26 3196   4.622   3.368   2.179 -0.2148 -0.2228 -0.6107
  119phy    C25 3197   4.747   3.357   2.264 -0.0419  0.1499  0.3269
  119phy    C23 3198   4.808   3.214   2.271 -0.3614 -0.1730  0.0702
  119phy    C24 3199   4.955   3.220   2.240  0.2451  0.1892  0.7891
  119phy    C22 3200   4.789   3.157   2.412  0.2810 -0.1740  0.3213
  119phy    C21 3201   4.654   3.091   2.446 -0.6404  0.4621 -0.4483
  119phy    C20 3202   4.651   3.043   2.590 -0.1365  0.2665 -0.1688
  119phy    C18 3203   4.511   3.007   2.652  0.6868 -0.3333  0.6804
  119phy    O01 3204   4.430   2.931   2.561 -0.4852  0.8739  0.5057
  119phy    H01 3205   4.484   2.859   2.535  0.3724  0.9136  2.0628
  119phy    C19 3206   4.553   2.920   2.766 -0.0169  0.3296 -0.0580
  119phy    C13 3207   4.423   3.139   2.693 -0.0077 -0.2496 -0.0283
  119phy     H3 3208   4.487   3.209   2.753 -0.4061  1.2189 -1.2444
  119phy    O33 3209   4.329   3.100   2.790  0.1587 -0.0408  0.4052
  119phy    H1B 3210   4.267   3.041   2.752  0.7909 -0.4680  0.0141
  119phy    C12 3211   4.351   3.231   2.583 -0.4772 -0.1465  0.0995
  119phy    O11 3212   4.296   3.346   2.639  0.4517  0.2824  0.6185
  119phy    H1A 3213   4.221   3.318   2.689 -1.7188  1.7070 -1.6432
  120phy    C35 3214   3.357   3.569   2.629  0.0495 -0.3391  0.4624
  120phy    C33 3215   3.472   3.476   2.659 -0.3174  0.1249  0.0503
  120phy    C34 3216   3.555   3.483   2.528  0.5154 -0.0758 -0.1107
  120phy    C32 3217   3.546   3.521   2.784 -0.4110 -0.3342  0.2283
  120phy    C31 3218   3.643   3.413   2.844  0.3890  0.4797  0.0882
  120phy    C30 3219   3.735   3.467   2.955  0.1728  0.0339  0.5269
  120phy    C28 3220   3.850   3.376   3.001  0.1149  0.5397 -0.1831
  120phy    C29 3221   3.949   3.455   3.083  0.1284  0.4529 -0.1805
  120phy    C27 3222   3.802   3.260   3.096  0.6665 -0.0628  0.0508
  120phy    C26 3223   3.790   3.131   3.024  0.0573 -0.3399 -0.0404
  120phy    C25 3224   3.735   3.020   3.122 -0.3694 -0.1455  0.7224
  120phy    C23 3225   3.754   2.875   3.066  0.1210  0.1494  0.1557
  120phy    C24 3226   3.869   2.808   3.137 -0.5940  0.1480  0.0365
  120phy    C22 3227   3.638   2.786   3.107  0.1063  0.1423  0.5914
  120phy    C21 3228   3.519   2.780   3.007 -0.1974  0.1169 -0.3743
  120phy    C20 3229   3.400   2.695   3.055 -0.1008  0.1348  0.0859
  120phy    C18 3230   3.273   2.669   2.966 -0.3882 -0.0587 -0.1187
  120phy    O01 3231   3.220   2.798   2.923 -0.1851  0.7735  0.6670
  120phy    H01 3232   3.165   2.834   2.989 -1.0152  0.1148  0.3644
  120phy    C19 3233   3.172   2.603   3.058 -0.1283 -0.4880 -0.1663
  120phy    C13 3234   3.303   2.576   2.839  0.0683  0.5465 -0.0782
  120phy     H3 3235   3.380   2.632   2.779  0.7382 -0.7061 -0.4099
  120phy    O33 3236   3.385   2.456   2.858 -0.3189 -0.3326 -0.0113
  120phy    H1B 3237   3.337   2.391   2.905 -1.4835  1.3793  1.3022
  120phy    C12 3238   3.215   2.565   2.704  0.4735  0.0878  0.1650
  120phy    O11 3239   3.119   2.461   2.705  0.3349 -0.0741  0.2941
  120phy    H1A 3240   3.051   2.471   2.769  0.6324  0.5643  0.5173
  121phy    C35 3241   0.134   1.125   2.288 -0.2514  0.7194  0.3946
  121phy    C33 3242   0.197   1.113   2.149  0.6289  0.3489 -0.3110
  121phy    C34 3243   0.130   1.002   2.063 -0.2218  0.1240  0.3647
  121phy    C32 3244   0.176   1.253   2.084  0.1538 -0.4561 -0.3108
  121phy    C31 3245   0.300   1.311   2.015 -0.0281  0.1090  0.3595
  121phy    C30 3246   0.258   1.433   1.930 -0.0386  0.1608 -0.6501
  121phy    C28 3247   0.381   1.506   1.880  0.0703  0.0344 -0.2453
  121phy    C29 3248   0.369   1.537   1.731  0.8601  0.2849  0.2276
  121phy    C27 3249   0.392   1.645   1.948  0.4469  0.1724  0.1169
  121phy    C26 3250   0.450   1.652   2.089 -0.2616 -0.0383  0.0842
  121phy    C25 3251   0.435   1.787   2.163  0.1560 -0.8589 -0.1040
  121phy    C23 3252   0.505   1.795   2.298  0.6903  0.4462  0.2332
  121phy    C24 3253   0.649   1.839   2.278 -0.2676 -0.3716 -0.2243
  121phy    C22 3254   0.440   1.906   2.378 -0.1915 -0.0806  0.0684
  121phy    C21 3255   0.319   1.874   2.467 -0.0160 -0.6056 -0.4324
  121phy    C20 3256   0.253   2.006   2.520  0.3094 -0.0234  0.0021
  121phy    C18 3257   0.133   2.000   2.623  0.0631  0.0494 -0.1410
  121phy    O01 3258   0.172   1.927   2.740  0.1127  0.4429  0.0846
  121phy    H01 3259   0.266   1.925   2.738  0.1046 -0.0755 -2.3537
  121phy    C19 3260   0.131   2.148   2.673 -0.4613  0.0700 -0.2929
  121phy    C13 3261  -0.012   1.944   2.565  0.0128 -0.3249 -0.0125
  121phy     H3 3262  -0.028   1.988   2.463  1.4034  0.5676  0.1192
  121phy    O33 3263  -0.125   2.003   2.638  0.4297 -0.0739  0.0634
  121phy    H1B 3264  -0.130   1.970   2.726 -0.6006 -0.5070 -0.1363
  121phy    C12 3265  -0.028   1.796   2.557  0.1059 -0.2522  0.1354
  121phy    O11 3266  -0.124   1.751   2.468  0.5629 -0.1424  0.2043
  121phy    H1A 3267  -0.098   1.766   2.379  0.0811  1.1634  0.2719
  122phy    C35 3268   4.604   3.094   1.923  0.3361  0.8443  0.3409
  122phy    C33 3269   4.652   3.164   1.796  0.2003 -0.1152  0.2618
  122phy    C34 3270   4.520   3.188   1.721  0.1192 -0.2152 -0.4072
  122phy    C32 3271   4.728   3.297   1.816  0.2419 -0.0744  0.9170
  122phy    C31 3272   4.877   3.284   1.834 -1.4140  0.3306  0.8306
  122phy    C30 3273   4.958   3.414   1.839  0.0592  0.7840  0.0323
  122phy    C28 3274   5.115   3.413   1.850 -0.0918 -0.4353 -0.5437
  122phy    C29 3275   5.178   3.387   1.709  0.4299 -0.3815 -0.1493
  122phy    C27 3276   5.153   3.558   1.895  0.1583  0.6305 -0.4457
  122phy    C26 3277   5.275   3.563   1.990  0.4180 -0.1278  0.2739
  122phy    C25 3278   5.310   3.710   2.036  0.0306  0.0646  0.1670
  122phy    C23 3279   5.436   3.711   2.122 -0.4344  0.3796 -0.4647
  122phy    C24 3280   5.541   3.792   2.049  0.0269  0.0929  0.3814
  122phy    C22 3281   5.428   3.791   2.251 -0.1324  0.2345  0.3846
  122phy    C21 3282   5.402   3.701   2.374  0.2863 -0.1654  0.1346
  122phy    C20 3283   5.399   3.794   2.494 -0.2234  0.5125 -0.2689
  122phy    C18 3284   5.430   3.739   2.636  0.4483 -0.1377 -0.1013
  122phy    O01 3285   5.553   3.661   2.635  0.4070 -0.4697  0.2294
  122phy    H01 3286   5.594   3.656   2.551 -0.8232 -1.2472 -0.3678
  122phy    C19 3287   5.482   3.870   2.702  0.0260  0.5922  0.0461
  122phy    C13 3288   5.304   3.660   2.705 -0.2766 -0.3562  0.5100
  122phy     H3 3289   5.267   3.580   2.636  1.8096 -0.2378 -0.8285
  122phy    O33 3290   5.186   3.742   2.721 -0.1080  0.0889  0.0346
  122phy    H1B 3291   5.112   3.689   2.744 -0.4757 -0.7596 -2.6512
  122phy    C12 3292   5.344   3.576   2.838 -0.5606 -0.2238  0.1193
  122phy    O11 3293   5.453   3.487   2.818  0.1933 -0.0190  0.0833
  122phy    H1A 3294   5.504   3.541   2.761  0.0122 -0.5562 -0.6013
  123phy    C35 3295   3.558   4.133   1.102  0.1886 -0.6240  0.6086
  123phy    C33 3296   3.483   4.015   1.164 -0.1598 -0.0504 -0.3424
  123phy    C34 3297   3.375   4.082   1.250 -0.1602  0.0092 -0.2089
  123phy    C32 3298   3.433   3.913   1.063 -0.1502 -0.3299  0.2203
  123phy    C31 3299   3.528   3.794   1.026  0.2435  0.0239  0.0800
  123phy    C30 3300   3.471   3.697   0.926 -0.5406 -0.6203 -0.4626
  123phy    C28 3301   3.567   3.601   0.857 -0.1527 -0.1128 -0.0473
  123phy    C29 3302   3.552   3.471   0.935 -0.4829  0.3548 -0.5180
  123phy    C27 3303   3.528   3.585   0.706 -0.0991 -0.5601 -0.2036
  123phy    C26 3304   3.591   3.687   0.604 -0.0881  0.5931 -0.2923
  123phy    C25 3305   3.570   3.646   0.457 -0.2738  0.3737  0.2705
  123phy    C23 3306   3.657   3.739   0.364 -0.2008  0.0314  0.4406
  123phy    C24 3307   3.802   3.690   0.349 -0.3594  0.1861 -0.2380
  123phy    C22 3308   3.608   3.741   0.219  0.0015  0.0503 -0.1451
  123phy    C21 3309   3.542   3.878   0.174 -0.3411 -0.4128 -0.0111
  123phy    C20 3310   3.511   3.870   0.021 -0.8929 -0.0259  0.1010
  123phy    C18 3311   3.440   3.997  -0.052  0.1158  0.2668  0.0788
  123phy    O01 3312   3.333   4.053   0.025  0.5529  0.3013 -0.0452
  123phy    H01 3313   3.268   3.987   0.043  1.3345 -0.2590  0.8264
  123phy    C19 3314   3.388   3.940  -0.187 -0.5083 -0.7680 -0.0479
  123phy    C13 3315   3.549   4.113  -0.074  0.3639 -0.1502 -0.2052
  123phy     H3 3316   3.567   4.152   0.029  1.3644  0.2354 -0.5211
  123phy    O33 3317   3.686   4.079  -0.105  0.2380  0.0620 -0.2270
  123phy    H1B 3318   3.733   4.115  -0.032 -0.3014  2.1817 -0.8454
  123phy    C12 3319   3.520   4.260  -0.118  0.3155  0.1246  0.1926
  123phy    O11 3320   3.392   4.303  -0.096  0.3903  0.2192 -0.2385
  123phy    H1A 3321   3.331   4.245  -0.136  0.0331  0.0520  0.5220
  124phy    C35 3322   3.927   0.782   1.514 -0.0689  0.4098 -0.2488
  124phy    C33 3323   4.007   0.748   1.390 -0.5515 -0.0585 -0.2973
  124phy    C34 3324   3.994   0.854   1.283 -0.2576  0.2033  0.1026
  124phy    C32 3325   4.155   0.721   1.420 -0.0589 -0.5224 -0.7988
  124phy    C31 3326   4.192   0.573   1.394  0.2065  0.4258  0.2174
  124phy    C30 3327   4.338   0.542   1.429 -0.3372 -0.2977  0.1418
  124phy    C28 3328   4.391   0.402   1.395 -0.3672  0.2608 -0.2093
  124phy    C29 3329   4.480   0.401   1.272 -0.1139  0.2502 -0.0776
  124phy    C27 3330   4.471   0.352   1.517  0.0207 -0.4756  0.0669
  124phy    C26 3331   4.386   0.261   1.607  0.5558 -0.0441 -0.2914
  124phy    C25 3332   4.479   0.209   1.719  0.0325  0.2013  0.3707
  124phy    C23 3333   4.406   0.111   1.808 -0.3076  0.0046  0.2973
  124phy    C24 3334   4.490  -0.012   1.836  0.1577  0.2383  0.4546
  124phy    C22 3335   4.365   0.183   1.941 -0.5775 -0.1324  0.1422
  124phy    C21 3336   4.250   0.129   2.025  0.1570 -0.0177  0.0271
  124phy    C20 3337   4.221   0.213   2.143  0.6995  0.8019 -0.3224
  124phy    C18 3338   4.100   0.180   2.243  0.5584  0.2615  0.4363
  124phy    O01 3339   4.111   0.042   2.277 -0.0764  0.8839  0.1345
  124phy    H01 3340   4.071  -0.011   2.210  0.0724  1.5650 -0.5038
  124phy    C19 3341   4.159   0.242   2.375 -0.6635  0.2593 -0.4786
  124phy    C13 3342   3.959   0.243   2.204 -0.3984  0.3767  0.3488
  124phy     H3 3343   3.971   0.353   2.184 -1.4608  0.1603 -1.7053
  124phy    O33 3344   3.869   0.244   2.316 -0.4521 -0.3970  0.0018
  124phy    H1B 3345   3.842   0.157   2.338 -0.6819 -0.3824 -0.2162
  124phy    C12 3346   3.888   0.187   2.070 -0.2132  0.1292 -0.7666
  124phy    O11 3347   3.837   0.057   2.080  0.1746 -0.1167  0.0574
  124phy    H1A 3348   3.756   0.062   2.126 -0.6303 -1.7226 -1.0787
  125phy    C35 3349   3.488   1.306   1.647  0.0510 -0.3990 -0.1086
  125phy    C33 3350   3.371   1.302   1.546 -0.0416 -0.8084  0.1836
  125phy    C34 3351   3.403   1.422   1.457  0.1612 -0.2135 -0.0799
  125phy    C32 3352   3.370   1.178   1.452  0.0203 -0.2660  0.2095
  125phy    C31 3353   3.310   1.053   1.520  0.2633 -0.2107 -0.4290
  125phy    C30 3354   3.330   0.931   1.427 -0.4805  0.3527 -0.5301
  125phy    C28 3355   3.294   0.797   1.490  0.3788  0.3232  0.3379
  125phy    C29 3356   3.212   0.729   1.380 -0.2181 -0.3223 -0.0900
  125phy    C27 3357   3.420   0.721   1.533 -0.0956 -0.7016  0.0937
  125phy    C26 3358   3.402   0.625   1.650 -0.0624  0.0249  0.0448
  125phy    C25 3359   3.530   0.545   1.659  0.2867 -0.2799  0.0739
  125phy    C23 3360   3.537   0.465   1.791  0.2897 -0.0497  0.1199
  125phy    C24 3361   3.554   0.316   1.766 -0.2616 -0.5602 -0.3435
  125phy    C22 3362   3.642   0.520   1.886 -0.9410 -0.5470 -0.3271
  125phy    C21 3363   3.615   0.516   2.041 -0.0570  0.1732 -0.1884
  125phy    C20 3364   3.714   0.592   2.126  0.0535  0.2011  0.4153
  125phy    C18 3365   3.716   0.568   2.284 -0.2795 -0.0914  0.5052
  125phy    O01 3366   3.696   0.430   2.320 -0.2906  0.0948 -0.6914
  125phy    H01 3367   3.780   0.388   2.317  0.1372  0.8776 -0.1096
  125phy    C19 3368   3.862   0.604   2.318  0.2779  0.0020 -0.1550
  125phy    C13 3369   3.612   0.661   2.369  0.9281  0.2615  0.0213
  125phy     H3 3370   3.624   0.769   2.344 -0.0021  0.5140  0.6526
  125phy    O33 3371   3.642   0.666   2.508 -0.6314 -0.2396  0.0826
  125phy    H1B 3372   3.647   0.576   2.532  1.1276 -0.2325 -0.0872
  125phy    C12 3373   3.461   0.635   2.347 -0.1856  0.1455 -0.1159
  125phy    O11 3374   3.364   0.713   2.411  0.1486 -0.2246  0.1610
  125phy    H1A 3375   3.289   0.656   2.413  0.4491 -0.6273  0.0805
  126phy    C35 3376   3.125   4.111   1.983  0.1134 -0.5762  0.4054
  126phy    C33 3377   3.244   4.121   1.891  0.1524  0.2127  0.7849
  126phy    C34 3378   3.287   3.974   1.853 -0.3206 -0.4784 -0.2230
  126phy    C32 3379   3.220   4.218   1.773 -0.0659 -0.6143 -0.0271
  126phy    C31 3380   3.351   4.278   1.716 -0.4169 -0.0882  0.0573
  126phy    C30 3381   3.313   4.393   1.620  0.0674  0.2896  0.6845
  126phy    C28 3382   3.436   4.471   1.567  0.0136  0.2229 -0.1876
  126phy    C29 3383   3.485   4.441   1.427  0.2670 -0.1699 -0.1887
  126phy    C27 3384   3.408   4.619   1.595  0.2676  0.7576  0.2995
  126phy    C26 3385   3.532   4.701   1.651  0.5529  0.3435 -0.0169
  126phy    C25 3386   3.498   4.848   1.659  0.0173  0.1155 -0.0770
  126phy    C23 3387   3.603   4.931   1.742 -0.2318  0.5995 -0.0558
  126phy    C24 3388   3.704   4.993   1.648 -0.1055 -0.4122  0.0486
  126phy    C22 3389   3.534   5.046   1.814 -0.4623 -0.1972 -0.4533
  126phy    C21 3390   3.574   5.090   1.953  0.0972 -0.1110 -0.2143
  126phy    C20 3391   3.473   5.193   2.008  0.1401 -0.3538 -0.1741
  126phy    C18 3392   3.465   5.239   2.163 -0.5925  0.0004  0.5624
  126phy    O01 3393   3.602   5.269   2.205  0.6618  0.3867  0.0045
  126phy    H01 3394   3.595   5.297   2.295 -1.1394 -0.2605  0.1060
  126phy    C19 3395   3.392   5.378   2.161 -0.0815  0.1197  0.0582
  126phy    C13 3396   3.395   5.132   2.265  0.1165  0.1127 -0.3529
  126phy     H3 3397   3.305   5.086   2.217 -0.4736 -0.0026  0.8330
  126phy    O33 3398   3.335   5.190   2.380 -0.2673  0.1416 -0.2415
  126phy    H1B 3399   3.403   5.236   2.426 -0.7986 -0.9098  1.7420
  126phy    C12 3400   3.487   5.008   2.299  0.4445  0.6264 -0.2448
  126phy    O11 3401   3.419   4.892   2.346  0.1302 -0.4240 -0.2789
  126phy    H1A 3402   3.476   4.820   2.330 -0.0578 -0.4408 -0.9103
  127phy    C35 3403   3.728   4.629   0.990  0.2015 -0.2858 -0.2811
  127phy    C33 3404   3.642   4.507   0.963 -0.1044 -0.0180 -0.3793
  127phy    C34 3405   3.501   4.544   1.014 -0.2547  0.1449  0.5593
  127phy    C32 3406   3.633   4.472   0.816 -0.0005 -0.2682 -0.4892
  127phy    C31 3407   3.743   4.377   0.773 -0.1910 -0.6686 -0.0239
  127phy    C30 3408   3.739   4.347   0.624  0.0200  0.8977  0.1799
  127phy    C28 3409   3.801   4.210   0.583 -0.0170  0.2047  0.3367
  127phy    C29 3410   3.742   4.079   0.642  0.6043 -0.3681  0.2069
  127phy    C27 3411   3.796   4.201   0.425 -0.3215 -0.0008  0.1546
  127phy    C26 3412   3.925   4.142   0.357 -0.0194 -0.0635 -0.3883
  127phy    C25 3413   3.903   4.105   0.210 -0.1932  0.4065  0.2256
  127phy    C23 3414   4.036   4.061   0.145  0.6236  0.0519  0.0087
  127phy    C24 3415   4.011   3.922   0.077 -0.3000 -0.1417 -0.3930
  127phy    C22 3416   4.088   4.165   0.040  0.4781 -0.0199 -0.1598
  127phy    C21 3417   4.239   4.173   0.011  0.3149  0.1420  0.4328
  127phy    C20 3418   4.286   4.268  -0.100  0.0267 -0.4466 -0.8563
  127phy    C18 3419   4.430   4.254  -0.159 -0.1929  0.1186  0.1494
  127phy    O01 3420   4.526   4.269  -0.055  0.1135  0.0075  0.2548
  127phy    H01 3421   4.509   4.345  -0.002 -0.6640 -0.4260  0.6459
  127phy    C19 3422   4.435   4.373  -0.255 -0.2206  0.3256 -0.4660
  127phy    C13 3423   4.467   4.111  -0.232  0.9861  0.6430  0.0390
  127phy     H3 3424   4.450   4.035  -0.151 -2.9521 -0.0639 -1.2223
  127phy    O33 3425   4.373   4.054  -0.325 -0.3692  0.1103 -0.1142
  127phy    H1B 3426   4.360   4.118  -0.392 -3.2099 -0.2490 -0.0231
  127phy    C12 3427   4.610   4.047  -0.250  0.4968  0.2656 -0.0721
  127phy    O11 3428   4.718   4.104  -0.179  0.9309 -0.2681 -0.0601
  127phy    H1A 3429   4.690   4.188  -0.149  1.8901  0.0089  0.1157
  128SOL     OW 3430   0.574   1.330   0.722 -0.1083  0.2290  0.4178
  128SOL    HW1 3431   0.596   1.349   0.813  2.1608  2.7818 -0.4991
  128SOL    HW2 3432   0.571   1.235   0.714  0.3668  0.2944 -0.7982
  128SOL     MW 3433   0.576   1.320   0.733  0.0035 -0.0060 -0.0004
  129SOL     OW 3434   3.074   5.135   2.442  0.4089 -0.4476 -0.1469
  129SOL    HW1 3435   3.153   5.170   2.400  0.4019 -0.3449 -0.0764
  129SOL    HW2 3436   3.073   5.190   2.521 -1.9314  0.3194 -0.6369
  129SOL     MW 3437   3.084   5.147   2.447  0.0035 -0.0060 -0.0004
  130SOL     OW 3438   0.195   1.020   0.428  0.2413 -0.7716 -0.4317
  130SOL    HW1 3439   0.223   0.962   0.357  0.0914  1.6622 -2.6720
  130SOL    HW2 3440   0.107   1.045   0.400  0.1098  0.6208  1.1199
  130SOL     MW 3441   0.187   1.016   0.415  0.0035 -0.0060 -0.0004
  131SOL     OW 3442   3.813   4.499   2.579  0.5369 -0.5307 -0.0388
  131SOL    HW1 3443   3.765   4.420   2.557  0.4010 -0.4000 -0.2125
  131SOL    HW2 3444   3.844   4.536   2.496  0.7965 -1.4174 -0.3428
  131SOL     MW 3445   3.811   4.493   2.566  0.0035 -0.0060 -0.0004
  132SOL     OW 3446   2.160   3.560   2.926 -0.1445 -0.2980  0.0512
  132SOL    HW1 3447   2.170   3.634   2.985  0.7724 -0.8385  0.5916
  132SOL    HW2 3448   2.086   3.581   2.868  0.1364 -1.2347 -0.6713
  132SOL     MW 3449   2.152   3.573   2.926  0.0035 -0.0060 -0.0004
  133SOL     OW 3450   4.062   2.400   2.922  0.1863 -0.2984 -0.1399
  133SOL    HW1 3451   4.077   2.385   3.015  1.0159  0.0525 -0.2051
  133SOL    HW2 3452   3.975   2.363   2.908  0.1959 -0.3341 -0.1089
  133SOL     MW 3453   4.052   2.393   2.932  0.0035 -0.0060 -0.0004
  134SOL     OW 3454   3.097   4.905   0.052  0.1573  0.1256  0.3027
  134SOL    HW1 3455   3.122   4.873   0.139 -0.8140 -0.7065  0.2954
  134SOL    HW2 3456   3.021   4.960   0.068 -0.8401 -0.6299 -1.5487
  134SOL     MW 3457   3.091   4.908   0.066  0.0035 -0.0060 -0.0004
  135SOL     OW 3458   2.631   1.857   2.655 -0.3085  0.0734 -0.1746
  135SOL    HW1 3459   2.641   1.914   2.731 -1.8160 -0.7471  0.6685
  135SOL    HW2 3460   2.651   1.769   2.686 -0.3425 -0.7909 -2.4286
  135SOL     MW 3461   2.635   1.853   2.669  0.0035 -0.0060 -0.0004
  136SOL     OW 3462   3.592   0.229   2.447  0.7719 -0.4391  0.1659
  136SOL    HW1 3463   3.638   0.302   2.406  0.8464 -0.7388 -0.3028
  136SOL    HW2 3464   3.510   0.269   2.476  0.3381 -0.1505 -1.3577
  136SOL     MW 3465   3.587   0.244   2.445  0.0035 -0.0060 -0.0004
  137SOL     OW 3466   0.949   1.287   2.598 -0.7651 -0.0184 -0.0428
  137SOL    HW1 3467   1.041   1.262   2.594 -0.8565 -0.4650  0.5281
  137SOL    HW2 3468   0.955   1.375   2.560  1.7163  0.3505  1.0072
  137SOL     MW 3469   0.962   1.295   2.593  0.0035 -0.0060 -0.0004
  138SOL     OW 3470   1.860   4.074   0.083  0.1934 -0.2147 -0.3088
  138SOL    HW1 3471   1.913   4.129   0.025  1.1027 -1.3334 -0.5664
  138SOL    HW2 3472   1.901   4.089   0.168 -0.6676 -0.6428  0.1988
  138SOL     MW 3473   1.872   4.083   0.086  0.0035 -0.0060 -0.0004
  139SOL     OW 3474   2.399   0.823   2.927 -0.1019 -0.1355 -0.2618
  139SOL    HW1 3475   2.487   0.842   2.896  0.3635 -1.9620 -0.1965
  139SOL    HW2 3476   2.348   0.894   2.888 -1.4205 -1.6443 -1.4459
  139SOL     MW 3477   2.404   0.835   2.917  0.0035 -0.0060 -0.0004
  140SOL     OW 3478   3.217   2.253   2.965 -0.0329  0.0065  0.1530
  140SOL    HW1 3479   3.223   2.159   2.949 -2.3380 -0.2286  0.2603
  140SOL    HW2 3480   3.132   2.256   3.010 -0.4199 -1.6920 -0.4231
  140SOL     MW 3481   3.207   2.241   2.969  0.0035 -0.0060 -0.0004
  141SOL     OW 3482   2.979   0.709   2.905  0.2413 -0.1101 -0.3341
  141SOL    HW1 3483   2.900   0.664   2.874  0.5643 -1.3790  0.6132
  141SOL    HW2 3484   2.946   0.773   2.968  0.5048  0.4934 -0.7933
  141SOL     MW 3485   2.964   0.711   2.909  0.0035 -0.0060 -0.0004
  142SOL     OW 3486   1.535   2.494   2.984 -0.5079  0.1599 -0.0521
  142SOL    HW1 3487   1.533   2.422   3.048  0.5456 -1.5545 -1.8434
  142SOL    HW2 3488   1.561   2.568   3.038 -0.9035 -0.9170  1.7023
  142SOL     MW 3489   1.538   2.494   3.000  0.0035 -0.0060 -0.0004
  143SOL     OW 3490   4.261   4.701   2.879 -0.4098  0.3160 -0.4465
  143SOL    HW1 3491   4.239   4.792   2.898 -1.1878 -0.3693  2.3846
  143SOL    HW2 3492   4.190   4.649   2.915  1.2108 -1.2703  0.6471
  143SOL     MW 3493   4.249   4.706   2.886  0.0035 -0.0060 -0.0004
  144SOL     OW 3494   1.089   1.043   2.887 -0.0462  0.0788 -0.1806
  144SOL    HW1 3495   1.034   1.029   2.809  0.4874  1.0683 -0.7483
  144SOL    HW2 3496   1.095   0.955   2.924  1.9931  0.5496  0.7212
  144SOL     MW 3497   1.083   1.029   2.882  0.0035 -0.0060 -0.0004
  145SOL     OW 3498   3.122   1.808   2.693 -0.0250  0.0933  0.4022
  145SOL    HW1 3499   3.043   1.850   2.658  1.1439  1.3700 -0.8016
  145SOL    HW2 3500   3.150   1.745   2.627  0.5497 -0.5866  1.2680
  145SOL     MW 3501   3.115   1.805   2.680  0.0035 -0.0060 -0.0004
  146SOL     OW 3502   1.509   2.549   0.349 -0.4715  0.0816 -0.5203
  146SOL    HW1 3503   1.558   2.537   0.431 -2.2881  0.2151  0.6253
  146SOL    HW2 3504   1.441   2.612   0.373 -0.9437 -0.0327 -1.5436
  146SOL     MW 3505   1.507   2.556   0.363  0.0035 -0.0060 -0.0004
  147SOL     OW 3506   4.276   1.806   2.671 -0.0105  0.2613 -0.0894
  147SOL    HW1 3507   4.237   1.888   2.701 -0.1562  0.9123 -1.9479
  147SOL    HW2 3508   4.206   1.770   2.617  1.2236 -1.6622 -0.4963
  147SOL     MW 3509   4.261   1.812   2.668  0.0035 -0.0060 -0.0004
  148SOL     OW 3510   4.983   1.965   0.329  0.4177  0.6474 -0.2226
  148SOL    HW1 3511   4.987   1.889   0.272 -0.1245  0.3725  0.0928
  148SOL    HW2 3512   4.899   1.958   0.375  1.3225 -0.6269  1.3595
  148SOL     MW 3513   4.972   1.954   0.328  0.0035 -0.0060 -0.0004
  149SOL     OW 3514   2.372   4.743   2.526  0.2449 -0.3766  0.5657
  149SOL    HW1 3515   2.420   4.723   2.606  0.1913 -1.0621  0.4333
  149SOL    HW2 3516   2.439   4.779   2.468 -0.8557 -1.2577 -1.3637
  149SOL     MW 3517   2.387   4.745   2.529  0.0035 -0.0060 -0.0004
  150SOL     OW 3518   3.826   2.281   2.856  0.1285  0.1018  0.3686
  150SOL    HW1 3519   3.751   2.338   2.841 -1.7246 -2.4237 -0.6883
  150SOL    HW2 3520   3.780   2.204   2.888 -1.1099  0.6070 -0.1205
  150SOL     MW 3521   3.810   2.279   2.858  0.0035 -0.0060 -0.0004
  151SOL     OW 3522   4.840   2.169   2.582 -0.1645 -0.2148  0.4708
  151SOL    HW1 3523   4.788   2.127   2.513 -1.7072  1.0946  0.7615
  151SOL    HW2 3524   4.921   2.119   2.587 -0.8159 -1.2215  1.5560
  151SOL     MW 3525   4.844   2.157   2.574  0.0035 -0.0060 -0.0004
  152SOL     OW 3526   3.724   1.646   2.745  0.5784  0.0200  0.5021
  152SOL    HW1 3527   3.752   1.587   2.675  0.0106 -1.5958  1.5746
  152SOL    HW2 3528   3.763   1.613   2.826  0.2066  3.1892  2.1435
  152SOL     MW 3529   3.733   1.634   2.746  0.0035 -0.0060 -0.0004
  153SOL     OW 3530   4.968   5.083   0.227  0.0528  0.3489 -0.7656
  153SOL    HW1 3531   4.929   5.167   0.253 -1.2749 -0.7487  0.9777
  153SOL    HW2 3532   5.062   5.093   0.237  0.0655  0.8467 -1.3100
  153SOL     MW 3533   4.975   5.096   0.232  0.0035 -0.0060 -0.0004
  154SOL     OW 3534   4.041   5.040   2.489  0.2064 -0.8312 -0.6823
  154SOL    HW1 3535   4.052   5.091   2.570 -1.5858 -1.0300 -0.2671
  154SOL    HW2 3536   4.056   5.105   2.420  0.5199 -1.3925 -1.1520
  154SOL     MW 3537   4.045   5.056   2.491  0.0035 -0.0060 -0.0004
  155SOL     OW 3538   4.039   4.541   2.946  0.1989 -0.1966  0.0567
  155SOL    HW1 3539   3.980   4.479   2.989 -0.7813 -0.0167 -0.9773
  155SOL    HW2 3540   4.057   4.497   2.863 -0.9230 -0.5311 -0.0262
  155SOL     MW 3541   4.034   4.527   2.941  0.0035 -0.0060 -0.0004
  156SOL     OW 3542   3.298   5.002   2.887  0.1607  0.2568  0.4570
  156SOL    HW1 3543   3.246   4.975   2.963  3.0364 -0.8741  2.1722
  156SOL    HW2 3544   3.285   4.925   2.831 -0.9878 -0.4835  1.6686
  156SOL     MW 3545   3.289   4.988   2.890  0.0035 -0.0060 -0.0004
  157SOL     OW 3546   4.078   2.421   2.532  0.2122 -0.1345  0.4881
  157SOL    HW1 3547   4.025   2.347   2.561 -0.3430  0.7894  1.9597
  157SOL    HW2 3548   4.151   2.386   2.481  0.6456  1.9810 -0.4782
  157SOL     MW 3549   4.081   2.407   2.529  0.0035 -0.0060 -0.0004
  158SOL     OW 3550   1.238   1.414   2.926 -0.6149  0.0976 -0.1541
  158SOL    HW1 3551   1.248   1.402   3.020  0.9880 -0.2455 -0.3367
  158SOL    HW2 3552   1.146   1.400   2.903 -0.4876 -0.0541 -0.5863
  158SOL     MW 3553   1.227   1.410   2.935  0.0035 -0.0060 -0.0004
  159SOL     OW 3554   1.223   0.614   0.375  0.1433 -0.0410  0.4447
  159SOL    HW1 3555   1.229   0.518   0.381  1.1844 -0.1506 -1.6331
  159SOL    HW2 3556   1.172   0.637   0.452  0.5547 -2.1370  1.4199
  159SOL     MW 3557   1.217   0.604   0.386  0.0035 -0.0060 -0.0004
  160SOL     OW 3558   2.519   3.583   2.773 -0.1288  0.3678  0.2448
  160SOL    HW1 3559   2.564   3.640   2.836  0.2371  1.3460 -0.8614
  160SOL    HW2 3560   2.463   3.644   2.725 -1.3699 -0.6746  0.2892
  160SOL     MW 3561   2.518   3.599   2.775  0.0035 -0.0060 -0.0004
  161SOL     OW 3562   2.483   3.138   2.912 -0.0127 -0.0884 -0.0199
  161SOL    HW1 3563   2.393   3.124   2.883  0.4532  1.5723 -2.5939
  161SOL    HW2 3564   2.463   3.229   2.936  0.6169  0.2287 -0.6764
  161SOL     MW 3565   2.468   3.148   2.912  0.0035 -0.0060 -0.0004
  162SOL     OW 3566   4.731   1.860   2.792  0.3188 -0.5867  0.3883
  162SOL    HW1 3567   4.742   1.831   2.702 -0.4362  1.1121 -0.3017
  162SOL    HW2 3568   4.694   1.784   2.835 -0.2621 -0.4519  0.1280
  162SOL     MW 3569   4.728   1.846   2.786  0.0035 -0.0060 -0.0004
  163SOL     OW 3570   1.439   3.786   0.025  0.0879 -0.0514  0.3376
  163SOL    HW1 3571   1.524   3.788  -0.020 -0.4565 -0.9673 -0.7864
  163SOL    HW2 3572   1.420   3.876   0.050 -0.1258  0.0008 -0.0026
  163SOL     MW 3573   1.448   3.798   0.022  0.0035 -0.0060 -0.0004
  164SOL     OW 3574   4.532   4.742   2.893  0.1689 -0.2705 -0.5334
  164SOL    HW1 3575   4.440   4.717   2.896  0.1468 -0.2116  2.8730
  164SOL    HW2 3576   4.559   4.728   2.802  1.5826 -0.8993 -0.0564
  164SOL     MW 3577   4.524   4.737   2.882  0.0035 -0.0060 -0.0004
  165SOL     OW 3578   2.872   4.544   0.094  0.4212  0.1368 -0.0551
  165SOL    HW1 3579   2.902   4.610   0.032  0.4385  0.8234  0.6709
  165SOL    HW2 3580   2.874   4.465   0.041  0.6782  0.5887 -0.7280
  165SOL     MW 3581   2.876   4.542   0.079  0.0035 -0.0060 -0.0004
  166SOL     OW 3582   2.883   2.429   2.879 -0.2460 -0.3982  0.8278
  166SOL    HW1 3583   2.851   2.518   2.896  0.6442 -0.2740  2.0013
  166SOL    HW2 3584   2.803   2.385   2.851 -1.1598  2.3922 -1.5147
  166SOL     MW 3585   2.868   2.435   2.878  0.0035 -0.0060 -0.0004
  167SOL     OW 3586   3.861   1.867   2.670 -0.0540  0.5227  0.5148
  167SOL    HW1 3587   3.822   1.785   2.697 -0.1306  0.4299  0.1347
  167SOL    HW2 3588   3.820   1.876   2.584 -1.2236 -0.6139  0.9320
  167SOL     MW 3589   3.850   1.858   2.662  0.0035 -0.0060 -0.0004
  168SOL     OW 3590   1.357   3.628   0.232  0.3679 -0.2297  0.4594
  168SOL    HW1 3591   1.364   3.692   0.161  1.4392 -0.6269  0.1761
  168SOL    HW2 3592   1.358   3.685   0.309 -1.6216  1.1751 -0.4714
  168SOL     MW 3593   1.358   3.644   0.233  0.0035 -0.0060 -0.0004
  169SOL     OW 3594   4.743   1.129   2.903 -0.2409 -0.2159  0.0903
  169SOL    HW1 3595   4.662   1.108   2.948 -2.2409  0.3802 -2.8897
  169SOL    HW2 3596   4.780   1.194   2.963  0.1497 -1.2044  0.9600
  169SOL     MW 3597   4.737   1.135   2.917  0.0035 -0.0060 -0.0004
  170SOL     OW 3598   0.135   4.183   2.746  0.3879 -0.0128  0.3676
  170SOL    HW1 3599   0.080   4.114   2.710 -0.1873  1.2618 -1.3086
  170SOL    HW2 3600   0.191   4.143   2.813  0.9032 -1.7117 -1.0256
  170SOL     MW 3601   0.135   4.169   2.750  0.0035 -0.0060 -0.0004
  171SOL     OW 3602   4.497   0.099   2.850 -0.4157 -0.0902 -0.6452
  171SOL    HW1 3603   4.508   0.150   2.930 -2.4519 -1.3046  0.4979
  171SOL    HW2 3604   4.499   0.010   2.887 -0.9439  0.6944  1.3843
  171SOL     MW 3605   4.499   0.094   2.866  0.0035 -0.0060 -0.0004
  172SOL     OW 3606   3.942   1.138   2.839  0.4319  0.0652  0.0859
  172SOL    HW1 3607   4.013   1.179   2.888  0.4002 -0.9214  0.9912
  172SOL    HW2 3608   3.865   1.186   2.871 -0.6778 -2.5635  1.6543
  172SOL     MW 3609   3.941   1.150   2.849  0.0035 -0.0060 -0.0004
  173SOL     OW 3610   2.631   0.893   2.781 -0.2147 -0.0405 -0.3594
  173SOL    HW1 3611   2.650   0.987   2.784  0.8334 -0.2535  0.7065
  173SOL    HW2 3612   2.576   0.886   2.704 -1.9716 -1.8437  0.9579
  173SOL     MW 3613   2.626   0.904   2.771  0.0035 -0.0060 -0.0004
  174SOL     OW 3614   2.045   4.193   2.898 -0.4758  0.1005  0.0677
  174SOL    HW1 3615   2.124   4.149   2.929 -0.6998  0.9717  1.9693
  174SOL    HW2 3616   2.074   4.284   2.894 -2.6107  0.8719  0.8768
  174SOL     MW 3617   2.059   4.199   2.901  0.0035 -0.0060 -0.0004
  175SOL     OW 3618   4.155   1.492   2.575  0.1592  0.4480  0.1148
  175SOL    HW1 3619   4.110   1.417   2.537  0.6917  0.3895 -0.4105
  175SOL    HW2 3620   4.106   1.573   2.558  0.2238  1.3937  3.5684
  175SOL     MW 3621   4.142   1.493   2.568  0.0035 -0.0060 -0.0004
  176SOL     OW 3622   4.875   2.299   0.207  0.3996  0.3674 -0.1288
  176SOL    HW1 3623   4.841   2.235   0.270  0.2898  1.3675  0.8543
  176SOL    HW2 3624   4.797   2.351   0.190  0.8897  0.9500 -0.6037
  176SOL     MW 3625   4.860   2.297   0.213  0.0035 -0.0060 -0.0004
  177SOL     OW 3626   3.190   4.823   0.302  0.1899  0.0447  0.2661
  177SOL    HW1 3627   3.151   4.888   0.360  3.3666 -0.2142  2.9489
  177SOL    HW2 3628   3.188   4.741   0.352  1.2417 -0.0407  0.1783
  177SOL     MW 3629   3.184   4.820   0.316  0.0035 -0.0060 -0.0004
  178SOL     OW 3630   3.384   4.411   0.385 -0.2794  0.1088 -0.0518
  178SOL    HW1 3631   3.423   4.378   0.466  1.4713 -0.2839 -1.0157
  178SOL    HW2 3632   3.364   4.328   0.341 -0.3107  0.2417 -0.2878
  178SOL     MW 3633   3.386   4.396   0.390  0.0035 -0.0060 -0.0004
  179SOL     OW 3634   1.756   1.093   2.819 -0.0998  0.3852 -0.3592
  179SOL    HW1 3635   1.696   1.052   2.757 -0.3427  0.4644 -0.1761
  179SOL    HW2 3636   1.696   1.136   2.880 -1.7775 -2.5607  0.2656
  179SOL     MW 3637   1.740   1.093   2.819  0.0035 -0.0060 -0.0004
  180SOL     OW 3638   2.837   5.081   2.714 -0.2074 -0.0750 -0.2540
  180SOL    HW1 3639   2.790   5.121   2.640  0.6121  0.2768 -0.5991
  180SOL    HW2 3640   2.819   4.988   2.705 -1.2650  0.0668  0.2988
  180SOL     MW 3641   2.828   5.074   2.703  0.0035 -0.0060 -0.0004
  181SOL     OW 3642   1.373   3.794   0.464 -0.1798  0.1838  0.4508
  181SOL    HW1 3643   1.364   3.872   0.410  0.6572 -0.4374 -0.6390
  181SOL    HW2 3644   1.286   3.775   0.498  0.3268 -0.9772  1.1733
  181SOL     MW 3645   1.361   3.802   0.462  0.0035 -0.0060 -0.0004
  182SOL     OW 3646   0.358   1.246   0.321  0.6098 -0.1497 -0.4353
  182SOL    HW1 3647   0.280   1.198   0.347 -0.5119  1.1538 -1.2331
  182SOL    HW2 3648   0.363   1.312   0.391 -0.2938 -1.1499  0.6144
  182SOL     MW 3649   0.348   1.248   0.334  0.0035 -0.0060 -0.0004
  183SOL     OW 3650   1.303   3.963   0.240  0.7050 -0.0093 -0.0992
  183SOL    HW1 3651   1.383   4.014   0.221  0.4607  0.1991 -0.5806
  183SOL    HW2 3652   1.231   4.024   0.227  0.9792  0.1562 -0.9230
  183SOL     MW 3653   1.304   3.978   0.236  0.0035 -0.0060 -0.0004
  184SOL     OW 3654   1.931   2.429   0.392  0.1388  0.4433 -0.4811
  184SOL    HW1 3655   1.873   2.380   0.333 -0.2679  1.0360 -0.5771
  184SOL    HW2 3656   2.021   2.407   0.366  1.2458  0.9855  2.5152
  184SOL     MW 3657   1.935   2.419   0.381  0.0035 -0.0060 -0.0004
  185SOL     OW 3658   2.359   2.557   0.164 -0.4132 -0.6687  0.2687
  185SOL    HW1 3659   2.293   2.626   0.160 -0.1339 -0.3460  1.0293
  185SOL    HW2 3660   2.423   2.604   0.218 -1.1158  2.4850 -1.3711
  185SOL     MW 3661   2.359   2.572   0.170  0.0035 -0.0060 -0.0004
  186SOL     OW 3662   1.003   0.541   0.222  0.1491 -0.2474 -0.0610
  186SOL    HW1 3663   1.083   0.576   0.262 -1.3610  1.9851  1.2199
  186SOL    HW2 3664   0.955   0.511   0.299  1.8575 -0.2696  1.0506
  186SOL     MW 3665   1.007   0.542   0.238  0.0035 -0.0060 -0.0004
  187SOL     OW 3666   1.300   3.670   2.801  0.3124  0.0468 -0.0462
  187SOL    HW1 3667   1.324   3.702   2.888  0.5907 -2.0726  0.7226
  187SOL    HW2 3668   1.313   3.576   2.816  1.7583  0.5091  1.9505
  187SOL     MW 3669   1.305   3.662   2.814  0.0035 -0.0060 -0.0004
  188SOL     OW 3670   3.154   4.576   0.423  0.2340 -0.4751 -0.1051
  188SOL    HW1 3671   3.124   4.549   0.337 -1.7355 -1.7138  0.8982
  188SOL    HW2 3672   3.241   4.536   0.424  0.6368  0.3736 -0.7642
  188SOL     MW 3673   3.162   4.567   0.412  0.0035 -0.0060 -0.0004
  189SOL     OW 3674   3.781   5.131   2.398 -0.2687 -0.0620 -0.1801
  189SOL    HW1 3675   3.865   5.108   2.437 -0.9613  0.2528  1.5935
  189SOL    HW2 3676   3.734   5.153   2.478 -0.9605  1.5772 -0.9892
  189SOL     MW 3677   3.786   5.131   2.414  0.0035 -0.0060 -0.0004
  190SOL     OW 3678   3.353   0.769   2.697 -0.1691 -0.1612  0.2312
  190SOL    HW1 3679   3.448   0.783   2.696 -0.1415 -0.3811 -0.2574
  190SOL    HW2 3680   3.325   0.770   2.606 -2.2319 -2.2280  0.7437
  190SOL     MW 3681   3.362   0.771   2.685  0.0035 -0.0060 -0.0004
  191SOL     OW 3682   0.783   0.927   0.041 -0.0560 -0.1429 -0.1498
  191SOL    HW1 3683   0.795   1.021   0.034 -0.3716 -0.1160 -0.3283
  191SOL    HW2 3684   0.869   0.894   0.067 -0.6116 -2.9586 -1.4518
  191SOL     MW 3685   0.796   0.935   0.043  0.0035 -0.0060 -0.0004
  192SOL     OW 3686   1.643   2.699   0.165 -0.2076 -0.2614 -0.2754
  192SOL    HW1 3687   1.587   2.665   0.235  0.6252 -0.4059  0.3335
  192SOL    HW2 3688   1.729   2.680   0.204 -0.6765 -1.8697  0.0335
  192SOL     MW 3689   1.647   2.692   0.180  0.0035 -0.0060 -0.0004
  193SOL     OW 3690   0.641   3.735   2.887 -0.2128 -0.4026  0.1034
  193SOL    HW1 3691   0.686   3.652   2.874  0.7954  0.3022 -1.1374
  193SOL    HW2 3692   0.697   3.789   2.942 -1.3330  3.2843 -1.9765
  193SOL     MW 3693   0.654   3.731   2.893  0.0035 -0.0060 -0.0004
  194SOL     OW 3694   3.625   2.461   2.781  0.1403  0.2947 -0.2476
  194SOL    HW1 3695   3.535   2.462   2.812 -0.2016 -2.1617 -0.9619
  194SOL    HW2 3696   3.615   2.460   2.686  2.5016  0.1525 -0.5653
  194SOL     MW 3697   3.612   2.461   2.773  0.0035 -0.0060 -0.0004
  195SOL     OW 3698   1.390   0.536   2.964  0.3799 -0.4217  0.1828
  195SOL    HW1 3699   1.352   0.606   2.910  1.1976  0.0237  0.1654
  195SOL    HW2 3700   1.477   0.523   2.927  0.1005 -0.2341 -0.5676
  195SOL     MW 3701   1.396   0.543   2.952  0.0035 -0.0060 -0.0004
  196SOL     OW 3702   2.634   2.300   2.843 -0.0515  0.0733  0.2962
  196SOL    HW1 3703   2.575   2.369   2.874 -0.5747 -0.2401 -0.0021
  196SOL    HW2 3704   2.606   2.289   2.752  0.7400 -0.2300  0.0825
  196SOL     MW 3705   2.623   2.308   2.835  0.0035 -0.0060 -0.0004
  197SOL     OW 3706   2.422   2.445   2.913  0.2451  0.2202 -0.5896
  197SOL    HW1 3707   2.408   2.509   2.844 -1.1477  0.1379 -0.4156
  197SOL    HW2 3708   2.396   2.488   2.994 -0.7039 -1.4060  0.0212
  197SOL     MW 3709   2.416   2.459   2.914  0.0035 -0.0060 -0.0004
  198SOL     OW 3710   2.651   3.733   2.954  0.2294 -0.0077  0.0948
  198SOL    HW1 3711   2.737   3.748   2.916  1.1673 -1.2398  1.5877
  198SOL    HW2 3712   2.675   3.724   3.047  0.2959  1.7087  0.2696
  198SOL     MW 3713   2.666   3.734   2.961  0.0035 -0.0060 -0.0004
  199SOL     OW 3714   2.621   1.160   2.798 -0.1900 -0.7077  0.4674
  199SOL    HW1 3715   2.698   1.195   2.844 -1.5438  1.3265  1.3349
  199SOL    HW2 3716   2.549   1.180   2.858  0.6119  1.6008  0.7712
  199SOL     MW 3717   2.622   1.168   2.812  0.0035 -0.0060 -0.0004
  200SOL     OW 3718   3.109   4.555   2.775  0.1643  0.1792  0.4227
  200SOL    HW1 3719   3.167   4.619   2.735  0.3263  0.0689  0.4801
  200SOL    HW2 3720   3.152   4.531   2.857  1.1721 -0.8618 -0.3883
  200SOL     MW 3721   3.122   4.560   2.781  0.0035 -0.0060 -0.0004
  201SOL     OW 3722   0.587   3.637   2.453  0.1137  0.1194  0.2905
  201SOL    HW1 3723   0.655   3.572   2.473  0.5742  0.2111 -0.9500
  201SOL    HW2 3724   0.635   3.717   2.472  1.8174  0.1753 -3.4631
  201SOL     MW 3725   0.602   3.639   2.458  0.0035 -0.0060 -0.0004
  202SOL     OW 3726   3.630   2.443   2.484  0.2599  0.1858 -0.6837
  202SOL    HW1 3727   3.716   2.457   2.444 -0.1836 -1.6251 -2.4673
  202SOL    HW2 3728   3.579   2.517   2.452  0.4117  0.6679  0.1466
  202SOL     MW 3729   3.634   2.454   2.475  0.0035 -0.0060 -0.0004
  203SOL     OW 3730   4.633   1.652   2.931 -0.5620 -0.1272 -0.0107
  203SOL    HW1 3731   4.538   1.648   2.918 -0.5250 -1.6948  0.0089
  203SOL    HW2 3732   4.669   1.584   2.873  1.0938  0.4540  0.2952
  203SOL     MW 3733   4.625   1.642   2.922  0.0035 -0.0060 -0.0004
  204SOL     OW 3734   2.794   4.804   2.668 -0.1985 -0.1658 -0.0616
  204SOL    HW1 3735   2.842   4.781   2.748 -0.1729 -2.7165 -0.7352
  204SOL    HW2 3736   2.858   4.774   2.603  0.3731 -1.0716  0.8761
  204SOL     MW 3737   2.809   4.797   2.670  0.0035 -0.0060 -0.0004
  205SOL     OW 3738   1.192   4.042   2.857 -0.2976  0.4997 -0.0035
  205SOL    HW1 3739   1.287   4.033   2.853 -0.3989 -1.5031  1.0492
  205SOL    HW2 3740   1.177   4.128   2.817  0.4730  0.7828  0.2951
  205SOL     MW 3741   1.202   4.052   2.851  0.0035 -0.0060 -0.0004
  206SOL     OW 3742   4.181   2.587   2.731 -0.0820  0.0409 -0.0311
  206SOL    HW1 3743   4.132   2.531   2.670 -0.4482 -2.1261  2.1120
  206SOL    HW2 3744   4.173   2.536   2.812  0.8180  0.4203  0.3044
  206SOL     MW 3745   4.173   2.573   2.734  0.0035 -0.0060 -0.0004
  207SOL     OW 3746   4.497   0.218   0.105 -0.2318 -0.0073  0.4781
  207SOL    HW1 3747   4.570   0.273   0.136  1.2889 -1.2007 -0.8332
  207SOL    HW2 3748   4.512   0.140   0.160  0.1888  0.1054  0.5261
  207SOL     MW 3749   4.509   0.215   0.117  0.0035 -0.0060 -0.0004
  208SOL     OW 3750   1.746   2.516   0.562  0.2704 -0.1631  0.1060
  208SOL    HW1 3751   1.733   2.451   0.631 -2.5151 -0.5895 -0.6977
  208SOL    HW2 3752   1.813   2.473   0.509 -1.8159 -0.4642 -2.5249
  208SOL     MW 3753   1.753   2.502   0.564  0.0035 -0.0060 -0.0004
  209SOL     OW 3754   5.115   3.971   2.651 -0.2930 -0.2778 -0.0452
  209SOL    HW1 3755   5.155   3.885   2.666 -0.8944 -0.7837 -1.1835
  209SOL    HW2 3756   5.095   3.964   2.558 -0.6301 -0.7453  0.0592
  209SOL     MW 3757   5.118   3.959   2.641  0.0035 -0.0060 -0.0004
  210SOL     OW 3758   2.832   3.977   2.625 -0.1685 -0.4660  0.1454
  210SOL    HW1 3759   2.862   4.053   2.574 -1.7414 -0.2414 -0.4873
  210SOL    HW2 3760   2.790   3.930   2.554  2.6757  0.9472 -2.7559
  210SOL     MW 3761   2.831   3.981   2.609  0.0035 -0.0060 -0.0004
  211SOL     OW 3762   2.153   4.481   2.887  0.3356 -0.5885 -0.1351
  211SOL    HW1 3763   2.190   4.504   2.973  2.4735  0.0187 -1.1481
  211SOL    HW2 3764   2.164   4.562   2.837  0.0268  0.2415  1.1011
  211SOL     MW 3765   2.160   4.495   2.892  0.0035 -0.0060 -0.0004
  212SOL     OW 3766   0.841   1.112   0.414 -0.1441 -0.4219 -0.2769
  212SOL    HW1 3767   0.841   1.185   0.476 -1.6802 -1.0765  0.5410
  212SOL    HW2 3768   0.747   1.092   0.415 -0.5248  1.0634  1.8724
  212SOL     MW 3769   0.828   1.119   0.423  0.0035 -0.0060 -0.0004
  213SOL     OW 3770   4.226   4.673   2.605 -0.0757 -0.1041 -0.3964
  213SOL    HW1 3771   4.249   4.685   2.697 -0.2605 -1.6239 -0.1149
  213SOL    HW2 3772   4.170   4.596   2.617 -0.8639  0.5836  0.6666
  213SOL     MW 3773   4.221   4.664   2.619  0.0035 -0.0060 -0.0004
  214SOL     OW 3774   4.288   2.269   2.832  0.0100 -0.0098  0.0711
  214SOL    HW1 3775   4.211   2.319   2.857  0.6189  0.5580  0.8414
  214SOL    HW2 3776   4.341   2.331   2.782  0.5364 -1.3218 -1.0671
  214SOL     MW 3777   4.285   2.284   2.829  0.0035 -0.0060 -0.0004
  215SOL     OW 3778   2.734   3.693   0.233 -0.2580 -0.3631 -0.3168
  215SOL    HW1 3779   2.662   3.654   0.282  0.0100 -1.5045 -0.8119
  215SOL    HW2 3780   2.753   3.777   0.275  1.6478 -1.4270  1.0973
  215SOL     MW 3781   2.727   3.699   0.245  0.0035 -0.0060 -0.0004
  216SOL     OW 3782   4.195   2.872   2.674 -0.4681  0.3770  0.5006
  216SOL    HW1 3783   4.284   2.875   2.639 -1.2447 -0.2960 -1.7234
  216SOL    HW2 3784   4.176   2.780   2.693  0.5154  0.1849  0.5879
  216SOL     MW 3785   4.204   2.861   2.672  0.0035 -0.0060 -0.0004
  217SOL     OW 3786   1.405   1.173   2.885  0.0488 -0.1663 -0.1773
  217SOL    HW1 3787   1.327   1.226   2.899 -0.1983  0.0479 -2.1942
  217SOL    HW2 3788   1.379   1.094   2.933 -0.1580 -0.8929 -1.4375
  217SOL     MW 3789   1.391   1.169   2.893  0.0035 -0.0060 -0.0004
  218SOL     OW 3790   1.200   1.682   2.870 -0.1370 -0.2882 -0.2521
  218SOL    HW1 3791   1.257   1.734   2.926 -0.7355  0.5888 -0.4232
  218SOL    HW2 3792   1.194   1.592   2.902 -0.8622 -0.0491  0.3378
  218SOL     MW 3793   1.207   1.677   2.882  0.0035 -0.0060 -0.0004
  219SOL     OW 3794   0.561   0.829   0.198 -0.1004 -0.1198  0.3465
  219SOL    HW1 3795   0.623   0.848   0.127 -0.2277  0.8499  0.4822
  219SOL    HW2 3796   0.564   0.908   0.252 -0.5431  0.1194  0.0285
  219SOL     MW 3797   0.569   0.842   0.196  0.0035 -0.0060 -0.0004
  220SOL     OW 3798   3.214   0.885   2.894 -0.2232 -0.0505  0.5009
  220SOL    HW1 3799   3.271   0.870   2.819 -0.1028  1.4381  0.2536
  220SOL    HW2 3800   3.138   0.830   2.880  0.1759 -0.2700 -0.9180
  220SOL     MW 3801   3.212   0.876   2.882  0.0035 -0.0060 -0.0004
  221SOL     OW 3802   3.784   0.316   0.523  0.0363 -0.1430 -0.0026
  221SOL    HW1 3803   3.723   0.263   0.471  0.1179 -1.8464  1.5342
  221SOL    HW2 3804   3.726   0.374   0.572 -0.4095  0.6987 -1.4559
  221SOL     MW 3805   3.768   0.317   0.522  0.0035 -0.0060 -0.0004
  222SOL     OW 3806   0.133   2.805   2.886  0.1473  0.1454  0.3622
  222SOL    HW1 3807   0.170   2.892   2.900 -0.8697  0.8314 -0.9232
  222SOL    HW2 3808   0.194   2.751   2.936  0.2631 -0.1695 -0.1052
  222SOL     MW 3809   0.146   2.810   2.894  0.0035 -0.0060 -0.0004
  223SOL     OW 3810   2.869   2.739   2.889 -0.3547 -0.4920 -0.1671
  223SOL    HW1 3811   2.919   2.792   2.950  0.8507 -2.0766  0.2820
  223SOL    HW2 3812   2.863   2.796   2.812 -0.7624 -0.3316 -0.0183
  223SOL     MW 3813   2.875   2.753   2.887  0.0035 -0.0060 -0.0004
  224SOL     OW 3814   2.000   1.114   2.952 -0.3966 -0.0655  0.1210
  224SOL    HW1 3815   1.924   1.090   2.898 -0.6746  1.4077 -0.1879
  224SOL    HW2 3816   1.988   1.207   2.971  0.2453 -0.2737  1.6537
  224SOL     MW 3817   1.988   1.123   2.947  0.0035 -0.0060 -0.0004
  225SOL     OW 3818   2.735   0.641   2.787 -0.2980 -0.1986 -0.0524
  225SOL    HW1 3819   2.677   0.614   2.858  0.2539  0.6704  0.7519
  225SOL    HW2 3820   2.711   0.734   2.783  0.9489  0.1136 -1.7798
  225SOL     MW 3821   2.725   0.650   2.795  0.0035 -0.0060 -0.0004
  226SOL     OW 3822   4.969   2.155   2.973 -0.5691  0.2527 -0.2281
  226SOL    HW1 3823   5.030   2.220   2.938  1.5177 -0.8237  1.1814
  226SOL    HW2 3824   4.940   2.187   3.059  0.1771 -1.2985  0.6488
  226SOL     MW 3825   4.973   2.168   2.980  0.0035 -0.0060 -0.0004
  227SOL     OW 3826   0.997   3.519   2.895  0.2183 -0.5930  0.1323
  227SOL    HW1 3827   0.997   3.609   2.862  1.3213 -0.2428  1.0237
  227SOL    HW2 3828   1.042   3.528   2.979 -2.5226  0.9915  1.5733
  227SOL     MW 3829   1.003   3.532   2.902  0.0035 -0.0060 -0.0004
  228SOL     OW 3830   2.160   3.784   0.088  0.2997  0.1965 -0.4041
  228SOL    HW1 3831   2.066   3.800   0.077  0.3400  0.5286 -0.2913
  228SOL    HW2 3832   2.199   3.870   0.069 -0.1869  0.2488 -1.1721
  228SOL     MW 3833   2.153   3.798   0.084  0.0035 -0.0060 -0.0004
  229SOL     OW 3834   3.631   0.854   2.679 -0.3746  0.1052  0.4465
  229SOL    HW1 3835   3.706   0.910   2.661 -0.1004  0.6051  2.8730
  229SOL    HW2 3836   3.634   0.791   2.606 -0.2119  1.1587 -0.4886
  229SOL     MW 3837   3.641   0.853   2.667  0.0035 -0.0060 -0.0004
  230SOL     OW 3838   3.013   0.122   2.671 -0.0618  0.0535 -0.0758
  230SOL    HW1 3839   2.965   0.042   2.694 -1.7158  1.0869  0.2426
  230SOL    HW2 3840   3.092   0.116   2.723  0.0170  1.1343 -0.0603
  230SOL     MW 3841   3.017   0.111   2.681  0.0035 -0.0060 -0.0004
  231SOL     OW 3842   4.055   1.751   2.527 -0.2041 -0.2003  0.0967
  231SOL    HW1 3843   3.994   1.790   2.590  2.6600  2.2917  1.5787
  231SOL    HW2 3844   4.054   1.814   2.456 -2.5094  1.4832  1.4674
  231SOL     MW 3845   4.047   1.764   2.526  0.0035 -0.0060 -0.0004
  232SOL     OW 3846   2.202   1.685   2.727  0.0789  0.3923 -0.6779
  232SOL    HW1 3847   2.229   1.699   2.818  0.6113 -0.6100 -0.6572
  232SOL    HW2 3848   2.270   1.732   2.678  0.5958 -0.1281 -0.4767
  232SOL     MW 3849   2.215   1.693   2.733  0.0035 -0.0060 -0.0004
  233SOL     OW 3850   2.598   0.497   2.970  0.2087  0.0366 -0.2837
  233SOL    HW1 3851   2.618   0.533   3.057  1.8102  1.2708 -1.1024
  233SOL    HW2 3852   2.506   0.522   2.963  0.7343  2.0062 -0.8459
  233SOL     MW 3853   2.588   0.505   2.980  0.0035 -0.0060 -0.0004
  234SOL     OW 3854   1.962   1.792   2.767  0.0367  0.0628 -0.1811
  234SOL    HW1 3855   2.038   1.744   2.734 -0.5279 -1.3071  0.4269
  234SOL    HW2 3856   1.992   1.810   2.856 -0.0481  0.1315 -0.1669
  234SOL     MW 3857   1.976   1.788   2.774  0.0035 -0.0060 -0.0004
  235SOL     OW 3858   4.150   2.044   2.748 -0.2017 -0.2247 -0.0330
  235SOL    HW1 3859   4.067   2.068   2.708  0.1853  1.2004 -0.0662
  235SOL    HW2 3860   4.202   2.124   2.742  1.0803 -0.8448  1.8131
  235SOL     MW 3861   4.146   2.058   2.742  0.0035 -0.0060 -0.0004
  236SOL     OW 3862   5.151   2.468   0.151  0.4666 -0.2519  0.1874
  236SOL    HW1 3863   5.134   2.474   0.057  0.0509  0.2982  0.2916
  236SOL    HW2 3864   5.066   2.436   0.181  0.1950 -0.9720 -1.2679
  236SOL     MW 3865   5.137   2.465   0.142  0.0035 -0.0060 -0.0004
  237SOL     OW 3866   2.361   1.868   2.591 -0.2009  0.2329 -0.1208
  237SOL    HW1 3867   2.349   1.959   2.563 -0.1182 -0.1339 -1.4337
  237SOL    HW2 3868   2.453   1.863   2.618 -0.3022 -0.9014  0.0249
  237SOL     MW 3869   2.372   1.880   2.591  0.0035 -0.0060 -0.0004
  238SOL     OW 3870   4.891   0.206   0.002  0.5384  0.2746  0.0629
  238SOL    HW1 3871   4.934   0.132  -0.041 -0.5837 -1.1362  1.2864
  238SOL    HW2 3872   4.957   0.276   0.003  0.9329 -0.0300 -1.6299
  238SOL     MW 3873   4.906   0.206  -0.004  0.0035 -0.0060 -0.0004
  239SOL     OW 3874   4.772   1.554   0.157 -0.8883 -0.0628  0.2504
  239SOL    HW1 3875   4.839   1.621   0.144  0.5259 -1.4955 -0.0590
  239SOL    HW2 3876   4.705   1.574   0.092 -0.2535  0.1989 -0.3352
  239SOL     MW 3877   4.772   1.565   0.147  0.0035 -0.0060 -0.0004
  240SOL     OW 3878   3.498   1.774   2.627  0.1726  0.0770 -0.4551
  240SOL    HW1 3879   3.569   1.725   2.668 -0.3374 -2.2009 -2.0816
  240SOL    HW2 3880   3.487   1.861   2.665 -0.2998  0.1237 -0.6895
  240SOL     MW 3881   3.506   1.779   2.637  0.0035 -0.0060 -0.0004
  241SOL     OW 3882   3.778   4.417   0.021 -0.2948 -0.3918 -0.1030
  241SOL    HW1 3883   3.731   4.443   0.100 -0.9695 -0.9619 -0.2973
  241SOL    HW2 3884   3.726   4.461  -0.047  0.1643  1.2892  0.5922
  241SOL     MW 3885   3.765   4.427   0.022  0.0035 -0.0060 -0.0004
  242SOL     OW 3886   1.593   3.101   2.921  0.1971  0.5168 -0.4208
  242SOL    HW1 3887   1.537   3.081   2.845 -0.0135  1.4116 -0.5110
  242SOL    HW2 3888   1.642   3.019   2.925  0.7059  0.7207 -1.7820
  242SOL     MW 3889   1.592   3.087   2.911  0.0035 -0.0060 -0.0004
  243SOL     OW 3890   2.930   4.310   2.928  0.1429  0.3897 -0.5370
  243SOL    HW1 3891   2.865   4.280   2.864  0.2648 -0.2701 -0.3632
  243SOL    HW2 3892   3.012   4.279   2.889  0.2038  1.6313 -1.4625
  243SOL     MW 3893   2.932   4.302   2.914  0.0035 -0.0060 -0.0004
  244SOL     OW 3894   4.457   4.994   2.974 -0.2243  0.0482 -0.3232
  244SOL    HW1 3895   4.362   4.981   2.963 -0.4011 -0.1471  1.2442
  244SOL    HW2 3896   4.495   4.914   2.939 -1.3076 -0.1477 -1.1200
  244SOL     MW 3897   4.449   4.982   2.968  0.0035 -0.0060 -0.0004
  245SOL     OW 3898   2.507   3.955   2.887 -0.1006 -0.1025  0.2490
  245SOL    HW1 3899   2.585   4.010   2.881 -0.6561  0.9275  1.8235
  245SOL    HW2 3900   2.537   3.876   2.932 -2.4358 -1.3225 -0.1607
  245SOL     MW 3901   2.521   3.952   2.892  0.0035 -0.0060 -0.0004
  246SOL     OW 3902   4.534   2.061   2.814  0.0827  0.6907 -0.3118
  246SOL    HW1 3903   4.594   2.128   2.847  1.0890  0.2265 -1.1530
  246SOL    HW2 3904   4.600   1.993   2.800  0.4022  1.2713 -1.9569
  246SOL     MW 3905   4.551   2.061   2.816  0.0035 -0.0060 -0.0004
  247SOL     OW 3906   5.078   4.437   0.299  0.1290  0.6648 -0.4535
  247SOL    HW1 3907   5.035   4.510   0.253  0.4852  0.6282 -0.8592
  247SOL    HW2 3908   5.083   4.463   0.391 -0.7168 -0.0202 -0.2050
  247SOL     MW 3909   5.073   4.450   0.305  0.0035 -0.0060 -0.0004
  248SOL     OW 3910   2.981   3.437   2.664 -0.2097 -0.1830  0.4150
  248SOL    HW1 3911   2.892   3.446   2.697  0.3446  1.6584  1.5607
  248SOL    HW2 3912   2.994   3.342   2.661  0.7836 -0.0762  0.8300
  248SOL     MW 3913   2.971   3.425   2.668  0.0035 -0.0060 -0.0004
  249SOL     OW 3914   4.320   1.986   2.971  0.0581 -0.3238  0.1034
  249SOL    HW1 3915   4.239   2.009   2.924 -0.0985 -1.4232 -0.1988
  249SOL    HW2 3916   4.387   2.017   2.910  0.2269  1.4763  1.1368
  249SOL     MW 3917   4.318   1.994   2.956  0.0035 -0.0060 -0.0004
  250SOL     OW 3918   1.172   3.439   0.116  0.1037  0.2934 -0.0518
  250SOL    HW1 3919   1.233   3.426   0.043  2.0607  1.0285  1.3605
  250SOL    HW2 3920   1.223   3.500   0.168 -0.2259 -0.2475  0.9419
  250SOL     MW 3921   1.187   3.445   0.113  0.0035 -0.0060 -0.0004
  251SOL     OW 3922   2.278   1.703   0.023 -0.2948  0.2680  0.5151
  251SOL    HW1 3923   2.344   1.718   0.091 -0.6201 -0.2363  0.9563
  251SOL    HW2 3924   2.200   1.748   0.056 -0.2889  0.4115  0.3297
  251SOL     MW 3925   2.276   1.711   0.036  0.0035 -0.0060 -0.0004
  252SOL     OW 3926   3.481   2.777   2.561 -0.1477 -0.4220  0.2205
  252SOL    HW1 3927   3.408   2.818   2.608 -1.0026 -2.3926  0.7328
  252SOL    HW2 3928   3.542   2.763   2.634  1.6238 -0.2739 -1.1701
  252SOL     MW 3929   3.479   2.780   2.577  0.0035 -0.0060 -0.0004
  253SOL     OW 3930   2.397   3.399   2.923 -0.4700 -0.0463  0.0918
  253SOL    HW1 3931   2.438   3.459   2.860 -1.2794 -0.2382 -0.6252
  253SOL    HW2 3932   2.309   3.436   2.926 -0.4183  0.0203  1.2200
  253SOL     MW 3933   2.391   3.412   2.915  0.0035 -0.0060 -0.0004
  254SOL     OW 3934   2.082   2.395   2.823 -0.0935  0.3723  0.3382
  254SOL    HW1 3935   2.160   2.342   2.834  0.5654  0.6090 -2.5305
  254SOL    HW2 3936   2.029   2.330   2.777  0.5378  0.6307 -0.7947
  254SOL     MW 3937   2.085   2.380   2.818  0.0035 -0.0060 -0.0004
  255SOL     OW 3938   1.329   3.404   2.885  0.3340 -0.0966  0.3478
  255SOL    HW1 3939   1.301   3.324   2.842 -0.1743  0.6281 -0.7210
  255SOL    HW2 3940   1.422   3.391   2.904  0.9790  0.5890 -1.9927
  255SOL     MW 3941   1.338   3.392   2.882  0.0035 -0.0060 -0.0004
  256SOL     OW 3942   2.278   4.074   2.980 -0.2071 -0.4502 -0.0160
  256SOL    HW1 3943   2.353   4.033   2.937 -0.4123  0.0427 -0.8672
  256SOL    HW2 3944   2.325   4.137   3.035 -0.6637  0.5656 -0.7461
  256SOL     MW 3945   2.294   4.077   2.981  0.0035 -0.0060 -0.0004
  257SOL     OW 3946   3.768   1.344   2.969 -0.1811  0.3262 -0.0965
  257SOL    HW1 3947   3.707   1.362   3.041 -0.3044  0.4653 -0.2355
  257SOL    HW2 3948   3.833   1.414   2.978 -0.7538  0.7952  0.5748
  257SOL     MW 3949   3.769   1.355   2.980  0.0035 -0.0060 -0.0004
  258SOL     OW 3950   4.158   1.517   2.869  0.1026 -0.0487 -0.0149
  258SOL    HW1 3951   4.226   1.580   2.894  0.1771 -0.7431  1.6392
  258SOL    HW2 3952   4.150   1.526   2.774 -0.3907 -1.5231 -0.1362
  258SOL     MW 3953   4.166   1.527   2.860  0.0035 -0.0060 -0.0004
  259SOL     OW 3954   3.041   4.036   0.340 -0.6018  0.1076 -0.3298
  259SOL    HW1 3955   3.077   4.097   0.405 -0.4499  0.0290 -0.3416
  259SOL    HW2 3956   2.989   4.090   0.280 -1.3776 -0.1542  0.0812
  259SOL     MW 3957   3.039   4.051   0.341  0.0035 -0.0060 -0.0004
  260SOL     OW 3958   4.964   1.753   0.147 -0.1859 -0.2043 -0.0671
  260SOL    HW1 3959   4.955   1.803   0.065 -0.3263 -0.2211 -0.0607
  260SOL    HW2 3960   5.055   1.721   0.146  0.2826  0.9874  0.9245
  260SOL     MW 3961   4.975   1.755   0.136  0.0035 -0.0060 -0.0004
  261SOL     OW 3962   5.021   3.764   0.016 -0.4610 -0.3544 -0.2725
  261SOL    HW1 3963   4.994   3.841  -0.033  0.2807 -0.5955 -1.0655
  261SOL    HW2 3964   4.963   3.764   0.093  0.0875 -0.1293  0.1436
  261SOL     MW 3965   5.010   3.774   0.020  0.0035 -0.0060 -0.0004
  262SOL     OW 3966   2.261   1.054   2.861  0.2840  0.1799 -0.3337
  262SOL    HW1 3967   2.173   1.072   2.894  0.5532  1.9673 -0.4797
  262SOL    HW2 3968   2.315   1.127   2.893 -0.1835  0.3060  0.1775
  262SOL     MW 3969   2.257   1.066   2.869  0.0035 -0.0060 -0.0004
  263SOL     OW 3970   1.387   2.040   0.150 -0.8114  0.2963  0.1232
  263SOL    HW1 3971   1.320   2.042   0.218 -0.0323 -1.2059  0.9608
  263SOL    HW2 3972   1.438   2.121   0.157  0.8413 -0.4598 -2.0545
  263SOL     MW 3973   1.385   2.051   0.160  0.0035 -0.0060 -0.0004
  264SOL     OW 3974   1.585   3.376   2.982  0.5526 -0.1539  0.2550
  264SOL    HW1 3975   1.596   3.283   2.964  0.0509  0.1432 -1.9238
  264SOL    HW2 3976   1.612   3.422   2.902 -0.7854  0.9184  0.3894
  264SOL     MW 3977   1.590   3.370   2.969  0.0035 -0.0060 -0.0004
  265SOL     OW 3978   4.858   1.300   0.090  0.3385  0.3649 -0.0924
  265SOL    HW1 3979   4.828   1.387   0.115 -0.5901 -0.0587  0.2746
  265SOL    HW2 3980   4.915   1.312   0.013 -1.3500 -0.3738 -1.5323
  265SOL     MW 3981   4.862   1.313   0.083  0.0035 -0.0060 -0.0004
  266SOL     OW 3982   1.392   2.831   0.314 -0.3924  0.1645 -0.2389
  266SOL    HW1 3983   1.392   2.857   0.221  1.5458 -1.5212 -0.7853
  266SOL    HW2 3984   1.389   2.917   0.357 -0.4622 -0.1865  0.4662
  266SOL     MW 3985   1.392   2.846   0.307  0.0035 -0.0060 -0.0004
  267SOL     OW 3986   1.252   1.300   0.189  0.3628 -0.5869  0.0120
  267SOL    HW1 3987   1.170   1.251   0.197 -0.3678  0.4887 -0.6681
  267SOL    HW2 3988   1.285   1.300   0.279  1.1430  1.9353 -0.2067
  267SOL     MW 3989   1.245   1.293   0.202  0.0035 -0.0060 -0.0004
  268SOL     OW 3990   2.021   1.830   0.041 -0.1993  0.2713 -0.0828
  268SOL    HW1 3991   1.937   1.788   0.061  0.1360 -1.4505 -1.9723
  268SOL    HW2 3992   2.004   1.923   0.058  0.4638  0.4992 -0.6149
  268SOL     MW 3993   2.008   1.837   0.046  0.0035 -0.0060 -0.0004
  269SOL     OW 3994   1.883   3.791   0.091  0.1689  0.0818  0.4397
  269SOL    HW1 3995   1.863   3.884   0.086 -2.2863 -0.0732  3.9785
  269SOL    HW2 3996   1.834   3.766   0.170  0.2609 -2.0327 -0.1092
  269SOL     MW 3997   1.874   3.800   0.101  0.0035 -0.0060 -0.0004
  270SOL     OW 3998   2.720   0.031   2.939 -0.2371 -0.1543 -0.3844
  270SOL    HW1 3999   2.753  -0.004   2.856  2.1406 -0.0401  0.4431
  270SOL    HW2 4000   2.679   0.116   2.920  1.4780  1.5529  2.6866
  270SOL     MW 4001   2.719   0.038   2.926  0.0035 -0.0060 -0.0004
  271SOL     OW 4002   5.137   3.152   0.021  0.2693 -0.2004 -0.1772
  271SOL    HW1 4003   5.084   3.135   0.099  0.6893  1.2269  0.4498
  271SOL    HW2 4004   5.079   3.208  -0.031  0.3399  0.0735  0.0416
  271SOL     MW 4005   5.122   3.157   0.024  0.0035 -0.0060 -0.0004
  272SOL     OW 4006   2.674   2.016   2.881 -0.7269  0.0655  0.4210
  272SOL    HW1 4007   2.770   2.016   2.885 -0.7275  1.3565  1.1396
  272SOL    HW2 4008   2.657   2.110   2.879 -0.9982  0.0418  1.1254
  272SOL     MW 4009   2.684   2.029   2.881  0.0035 -0.0060 -0.0004
  273SOL     OW 4010   2.281   1.448   2.927 -0.1375 -0.2473 -0.1241
  273SOL    HW1 4011   2.287   1.537   2.960  0.2549 -0.4484  0.3637
  273SOL    HW2 4012   2.242   1.447   2.839 -1.0842 -3.3383  0.1912
  273SOL     MW 4013   2.276   1.459   2.920  0.0035 -0.0060 -0.0004
  274SOL     OW 4014   4.186   4.960   2.911  0.1443  0.4891 -0.0535
  274SOL    HW1 4015   4.128   4.984   2.983 -1.3955  0.6974 -1.3028
  274SOL    HW2 4016   4.152   5.020   2.845  2.6451  1.4750 -0.5459
  274SOL     MW 4017   4.174   4.971   2.912  0.0035 -0.0060 -0.0004
  275SOL     OW 4018   2.415   4.271   0.119 -0.1191  0.3300 -0.0711
  275SOL    HW1 4019   2.354   4.343   0.135 -0.8112 -0.5634  1.5748
  275SOL    HW2 4020   2.488   4.309   0.070  0.3873 -0.0966  0.3484
  275SOL     MW 4021   2.417   4.286   0.115  0.0035 -0.0060 -0.0004
  276SOL     OW 4022   1.519   2.293   0.190  0.2392  0.0831  0.2229
  276SOL    HW1 4023   1.491   2.364   0.247 -1.4822  0.8831 -1.4833
  276SOL    HW2 4024   1.615   2.294   0.185  0.1977  0.1462 -0.8404
  276SOL     MW 4025   1.528   2.302   0.197  0.0035 -0.0060 -0.0004
  277SOL     OW 4026   1.024   1.148   0.215  0.0293  0.6123 -0.5018
  277SOL    HW1 4027   0.964   1.147   0.289 -1.9893 -0.6244 -2.0472
  277SOL    HW2 4028   0.962   1.167   0.145 -0.2841  1.3976 -0.0247
  277SOL     MW 4029   1.008   1.150   0.216  0.0035 -0.0060 -0.0004
  278SOL     OW 4030   0.725   3.482   2.805  0.1136  0.8186 -0.1805
  278SOL    HW1 4031   0.679   3.403   2.834 -0.2060  1.4555  1.1030
  278SOL    HW2 4032   0.812   3.478   2.843  0.1131 -0.3600 -0.2584
  278SOL     MW 4033   0.730   3.471   2.814  0.0035 -0.0060 -0.0004
  279SOL     OW 4034   2.430   1.225   0.003  0.3123 -0.4674  0.7022
  279SOL    HW1 4035   2.387   1.211   0.088 -2.9410  0.9520 -0.5421
  279SOL    HW2 4036   2.400   1.315  -0.011  1.6819 -0.0210  0.4643
  279SOL     MW 4037   2.421   1.235   0.013  0.0035 -0.0060 -0.0004
  280SOL     OW 4038   2.843   0.849   0.097  0.0581  0.0641  0.5465
  280SOL    HW1 4039   2.775   0.913   0.119 -0.6083 -0.0184 -1.0763
  280SOL    HW2 4040   2.899   0.855   0.174  0.0287  0.3826  0.5448
  280SOL     MW 4041   2.841   0.859   0.110  0.0035 -0.0060 -0.0004
  281SOL     OW 4042   1.893   2.648   0.245  0.0793  0.3590  0.1634
  281SOL    HW1 4043   1.923   2.585   0.311  0.4596  1.2854  0.9039
  281SOL    HW2 4044   1.902   2.606   0.159 -1.4666  0.3106 -0.0033
  281SOL     MW 4045   1.898   2.634   0.242  0.0035 -0.0060 -0.0004
  282SOL     OW 4046   3.260   2.000   2.884  0.3258 -0.3381 -0.0910
  282SOL    HW1 4047   3.223   1.956   2.808 -1.0020 -0.2415  0.4686
  282SOL    HW2 4048   3.350   2.018   2.857 -0.3356  0.6620 -1.7126
  282SOL     MW 4049   3.267   1.997   2.871  0.0035 -0.0060 -0.0004
  283SOL     OW 4050   1.542   4.067   0.123  0.2660 -0.2530 -0.2038
  283SOL    HW1 4051   1.635   4.048   0.112 -0.0119 -1.2749 -0.9720
  283SOL    HW2 4052   1.539   4.161   0.137  0.4523 -0.1617 -0.7507
  283SOL     MW 4053   1.554   4.077   0.123  0.0035 -0.0060 -0.0004
  284SOL     OW 4054   1.401   1.047   0.425 -0.1026 -0.0261  0.2990
  284SOL    HW1 4055   1.334   1.008   0.369  0.6815 -0.6574 -0.2369
  284SOL    HW2 4056   1.479   0.998   0.398 -0.3409 -0.8832  1.1044
  284SOL     MW 4057   1.403   1.035   0.414  0.0035 -0.0060 -0.0004
  285SOL     OW 4058   3.766   4.951   0.033 -0.1082 -0.1749  0.5895
  285SOL    HW1 4059   3.696   4.977  -0.026  0.4304 -0.1695 -0.0526
  285SOL    HW2 4060   3.805   4.874  -0.008  0.8838  0.6980 -0.1598
  285SOL     MW 4061   3.762   4.944   0.020  0.0035 -0.0060 -0.0004
  286SOL     OW 4062   3.677   4.259   2.531  0.0240 -0.3035 -0.0400
  286SOL    HW1 4063   3.593   4.240   2.490 -0.1425 -0.5501  0.4121
  286SOL    HW2 4064   3.700   4.175   2.570  1.3953 -0.0712 -0.2894
  286SOL     MW 4065   3.669   4.245   2.531  0.0035 -0.0060 -0.0004
  287SOL     OW 4066   0.396   4.862   2.860  0.0608  0.1972  0.3648
  287SOL    HW1 4067   0.482   4.872   2.900  0.2479 -0.2416  0.0772
  287SOL    HW2 4068   0.402   4.794   2.793 -0.9205 -1.5704  1.9867
  287SOL     MW 4069   0.408   4.855   2.856  0.0035 -0.0060 -0.0004
  288SOL     OW 4070   3.573   0.300   2.734 -0.0255 -0.1572 -0.3557
  288SOL    HW1 4071   3.492   0.319   2.686  0.9814  1.6335 -1.4455
  288SOL    HW2 4072   3.570   0.364   2.806 -0.6593  0.0903 -0.5966
  288SOL     MW 4073   3.562   0.311   2.737  0.0035 -0.0060 -0.0004
  289SOL     OW 4074   1.669   3.777   2.875  0.1190 -0.2071 -0.0210
  289SOL    HW1 4075   1.748   3.759   2.926 -0.4672 -0.2199  0.9194
  289SOL    HW2 4076   1.695   3.855   2.826  0.9123  1.0982  2.3302
  289SOL     MW 4077   1.683   3.785   2.875  0.0035 -0.0060 -0.0004
  290SOL     OW 4078   4.361   1.706   2.899 -0.3548  0.0808  0.3666
  290SOL    HW1 4079   4.353   1.792   2.941  1.8556 -0.5778  2.3983
  290SOL    HW2 4080   4.343   1.732   2.809 -1.5014 -0.0635  0.5389
  290SOL     MW 4081   4.358   1.721   2.893  0.0035 -0.0060 -0.0004
  291SOL     OW 4082   2.692   3.122   2.762  0.0208  0.0574 -0.2775
  291SOL    HW1 4083   2.698   3.215   2.739 -1.3521  0.4493  0.8711
  291SOL    HW2 4084   2.615   3.117   2.819 -1.1296 -2.6476 -1.8324
  291SOL     MW 4085   2.683   3.133   2.766  0.0035 -0.0060 -0.0004
  292SOL     OW 4086   4.071   4.454   2.679  0.1330 -0.1597  0.4055
  292SOL    HW1 4087   3.983   4.473   2.646 -0.4331 -1.5463  1.0085
  292SOL    HW2 4088   4.094   4.373   2.632  0.0635  0.7689 -1.3264
  292SOL     MW 4089   4.062   4.446   2.668  0.0035 -0.0060 -0.0004
  293SOL     OW 4090   0.324   4.135   2.941 -0.4362  0.1151 -0.4551
  293SOL    HW1 4091   0.296   4.053   2.983  1.7903  0.6958  2.4970
  293SOL    HW2 4092   0.295   4.199   3.006  0.3017 -1.1466  1.2078
  293SOL     MW 4093   0.316   4.133   2.955  0.0035 -0.0060 -0.0004
  294SOL     OW 4094   0.535   1.046   0.642  0.1772  0.0970  0.0423
  294SOL    HW1 4095   0.548   0.959   0.679 -0.8366  0.4056  1.1833
  294SOL    HW2 4096   0.441   1.062   0.645  0.1928  0.1721  0.1406
  294SOL     MW 4097   0.524   1.037   0.647  0.0035 -0.0060 -0.0004
  295SOL     OW 4098   1.248   0.745   2.853  0.2770  0.1554 -0.2362
  295SOL    HW1 4099   1.153   0.735   2.844  0.3026 -0.7756  0.4058
  295SOL    HW2 4100   1.268   0.794   2.773 -2.3158 -1.4220 -2.0031
  295SOL     MW 4101   1.238   0.750   2.841  0.0035 -0.0060 -0.0004
  296SOL     OW 4102   3.151   4.293   2.738  0.1021  0.2468 -0.2884
  296SOL    HW1 4103   3.161   4.289   2.643 -2.3315 -1.6897 -0.5485
  296SOL    HW2 4104   3.137   4.387   2.749  2.2071  0.7408 -1.2703
  296SOL     MW 4105   3.151   4.305   2.727  0.0035 -0.0060 -0.0004
  297SOL     OW 4106   0.566   1.071   0.366  0.2287  0.2759 -0.5633
  297SOL    HW1 4107   0.519   1.150   0.340  0.5701 -0.2681 -3.1053
  297SOL    HW2 4108   0.535   1.054   0.455 -1.0668 -2.3218 -1.3959
  297SOL     MW 4109   0.556   1.079   0.374  0.0035 -0.0060 -0.0004
  298SOL     OW 4110   2.727   3.413   2.730  0.4181 -0.0325  0.4087
  298SOL    HW1 4111   2.657   3.478   2.725  1.2924  0.8767 -0.5651
  298SOL    HW2 4112   2.749   3.418   2.823  0.7278  2.4708  0.2699
  298SOL     MW 4113   2.721   3.422   2.742  0.0035 -0.0060 -0.0004
  299SOL     OW 4114   5.095   2.378   2.866  0.0921  0.2442  0.3358
  299SOL    HW1 4115   5.178   2.409   2.830 -0.1885 -0.1923 -0.7057
  299SOL    HW2 4116   5.039   2.405   2.794 -1.2672  0.8695  1.5707
  299SOL     MW 4117   5.098   2.386   2.852  0.0035 -0.0060 -0.0004
  300SOL     OW 4118   2.463   4.223   2.693 -0.2817 -0.0238 -0.1143
  300SOL    HW1 4119   2.391   4.160   2.691  0.7315 -1.2345  0.0258
  300SOL    HW2 4120   2.438   4.298   2.640 -0.1736  0.9692  1.1756
  300SOL     MW 4121   2.451   4.225   2.686  0.0035 -0.0060 -0.0004
  301SOL     OW 4122   0.567   3.280   2.932 -0.0921  0.1271  0.2003
  301SOL    HW1 4123   0.580   3.189   2.961  2.2313  0.6964  1.1083
  301SOL    HW2 4124   0.495   3.311   2.987 -1.2083 -1.2329 -0.4037
  301SOL     MW 4125   0.559   3.272   2.943  0.0035 -0.0060 -0.0004
  302SOL     OW 4126   3.269   0.504   2.723  0.6365  0.1632  0.1381
  302SOL    HW1 4127   3.226   0.490   2.808 -1.1123 -1.0333 -0.8776
  302SOL    HW2 4128   3.297   0.595   2.732 -0.0667  0.4620 -0.6585
  302SOL     MW 4129   3.267   0.514   2.736  0.0035 -0.0060 -0.0004
  303SOL     OW 4130   1.005   0.802   0.134 -0.0825  0.0090  0.3374
  303SOL    HW1 4131   1.073   0.841   0.189 -0.8124  1.4578  0.2713
  303SOL    HW2 4132   0.990   0.715   0.173  0.3234 -0.7292 -1.0931
  303SOL     MW 4133   1.012   0.795   0.146  0.0035 -0.0060 -0.0004
  304SOL     OW 4134   1.593   3.504   0.219 -0.3327 -0.5122 -0.2663
  304SOL    HW1 4135   1.502   3.533   0.232 -0.1922 -0.1952  0.0214
  304SOL    HW2 4136   1.591   3.458   0.136  1.7380 -1.5874  0.2183
  304SOL     MW 4137   1.581   3.502   0.210  0.0035 -0.0060 -0.0004
  305SOL     OW 4138   2.784   3.398   0.006 -0.5319 -0.0255 -0.7471
  305SOL    HW1 4139   2.705   3.384   0.058 -2.1504 -2.0246 -3.4810
  305SOL    HW2 4140   2.824   3.474   0.048 -1.3258 -0.8632  1.6840
  305SOL     MW 4141   2.779   3.407   0.018  0.0035 -0.0060 -0.0004
  306SOL     OW 4142   3.665   2.177   2.557 -0.0531 -0.0574  0.4666
  306SOL    HW1 4143   3.656   2.269   2.530  1.3599 -0.0874 -0.1914
  306SOL    HW2 4144   3.663   2.134   2.471  0.6298  0.9005 -0.0535
  306SOL     MW 4145   3.663   2.184   2.542  0.0035 -0.0060 -0.0004
  307SOL     OW 4146   4.608   5.119   0.186 -0.2187  0.0915  0.1372
  307SOL    HW1 4147   4.639   5.036   0.223 -0.7481  0.1703  0.7819
  307SOL    HW2 4148   4.546   5.086   0.121 -1.2313  1.2994  0.4569
  307SOL     MW 4149   4.604   5.104   0.182  0.0035 -0.0060 -0.0004
  308SOL     OW 4150   2.962   4.734   2.450 -0.2728  0.4488  0.1746
  308SOL    HW1 4151   2.906   4.799   2.407 -0.6912  0.5900  0.9204
  308SOL    HW2 4152   3.038   4.790   2.467 -0.3185  0.0892  1.7330
  308SOL     MW 4153   2.965   4.750   2.447  0.0035 -0.0060 -0.0004
  309SOL     OW 4154   3.604   4.668   2.312  0.1727 -0.1853 -0.2276
  309SOL    HW1 4155   3.669   4.715   2.365  1.4426 -0.2925 -1.6388
  309SOL    HW2 4156   3.664   4.621   2.254 -0.0012  0.7781 -1.1979
  309SOL     MW 4157   3.621   4.668   2.312  0.0035 -0.0060 -0.0004
  310SOL     OW 4158   2.950   2.056   2.928 -0.0514  0.3006  0.3973
  310SOL    HW1 4159   2.976   2.079   2.839 -1.7001 -0.9280 -0.4597
  310SOL    HW2 4160   2.974   1.963   2.934 -0.5398  0.1335 -0.1417
  310SOL     MW 4161   2.957   2.047   2.917  0.0035 -0.0060 -0.0004
  311SOL     OW 4162   1.956   2.093   0.009  0.1989  0.2172 -0.0277
  311SOL    HW1 4163   1.936   2.117  -0.081 -1.4353  0.6962  0.4421
  311SOL    HW2 4164   2.043   2.130   0.026  0.0844  0.4229  0.1197
  311SOL     MW 4165   1.965   2.101  -0.001  0.0035 -0.0060 -0.0004
  312SOL     OW 4166   2.592   0.254   2.832  0.1947 -0.1989 -0.2646
  312SOL    HW1 4167   2.657   0.280   2.767  0.9088  0.2138  0.5990
  312SOL    HW2 4168   2.596   0.323   2.897  0.4676  0.4356 -0.9427
  312SOL     MW 4169   2.601   0.266   2.832  0.0035 -0.0060 -0.0004
  313SOL     OW 4170   4.933   3.963   2.845  0.2466 -0.0655  0.2430
  313SOL    HW1 4171   4.998   3.973   2.776 -0.0591 -0.5994 -0.1272
  313SOL    HW2 4172   4.865   4.029   2.832  0.2840 -0.1172 -0.2120
  313SOL     MW 4173   4.933   3.973   2.834  0.0035 -0.0060 -0.0004
  314SOL     OW 4174   0.224   3.052   2.944  0.2451 -0.2077 -0.3622
  314SOL    HW1 4175   0.135   3.066   2.976  0.3829  0.8049 -0.4118
  314SOL    HW2 4176   0.234   3.104   2.864  0.8606  0.5566  0.2078
  314SOL     MW 4177   0.213   3.061   2.937  0.0035 -0.0060 -0.0004
  315SOL     OW 4178   3.189   4.883   2.470 -0.1484 -0.4281 -0.3232
  315SOL    HW1 4179   3.274   4.881   2.426  0.3007  0.5364  0.4441
  315SOL    HW2 4180   3.159   4.975   2.470 -0.4162 -0.5138 -0.5806
  315SOL     MW 4181   3.196   4.895   2.464  0.0035 -0.0060 -0.0004
  316SOL     OW 4182   3.692   0.025   2.650 -0.0083 -0.4016  0.2004
  316SOL    HW1 4183   3.646  -0.017   2.723 -0.6976 -0.3867 -0.2137
  316SOL    HW2 4184   3.644   0.107   2.643  0.2377 -0.1671  1.0327
  316SOL     MW 4185   3.680   0.030   2.659  0.0035 -0.0060 -0.0004
  317SOL     OW 4186   3.749   4.847   2.473 -0.2630  0.5483  0.1540
  317SOL    HW1 4187   3.757   4.930   2.426 -1.0131  0.2622 -0.5103
  317SOL    HW2 4188   3.836   4.834   2.511  0.4565 -0.3535 -1.6703
  317SOL     MW 4189   3.761   4.856   2.472  0.0035 -0.0060 -0.0004
  318SOL     OW 4190   1.803   2.648   2.769  0.3325  0.0917  0.1818
  318SOL    HW1 4191   1.773   2.726   2.816  0.7371  0.4621 -0.1543
  318SOL    HW2 4192   1.734   2.634   2.704 -0.0253  0.9722  0.3618
  318SOL     MW 4193   1.790   2.657   2.766  0.0035 -0.0060 -0.0004
  319SOL     OW 4194   3.660   4.594   2.800  0.1797 -0.0473 -0.2096
  319SOL    HW1 4195   3.700   4.565   2.718  0.8571 -1.3780  0.5588
  319SOL    HW2 4196   3.733   4.646   2.834  0.2049 -1.2522  1.7226
  319SOL     MW 4197   3.675   4.597   2.793  0.0035 -0.0060 -0.0004
  320SOL     OW 4198   4.465   2.100   2.554  0.1275 -0.4574  0.3101
  320SOL    HW1 4199   4.453   2.006   2.541 -1.5219 -0.3746  0.9497
  320SOL    HW2 4200   4.481   2.102   2.649 -2.0133  0.3823  0.7054
  320SOL     MW 4201   4.465   2.088   2.565  0.0035 -0.0060 -0.0004
  321SOL     OW 4202   3.959   4.572   2.362 -0.1700 -0.3705 -0.2763
  321SOL    HW1 4203   4.025   4.522   2.314  0.7931  0.5478  0.0471
  321SOL    HW2 4204   3.994   4.661   2.361 -1.5739  0.2166  0.2932
  321SOL     MW 4205   3.972   4.577   2.355  0.0035 -0.0060 -0.0004
  322SOL     OW 4206   3.337   0.321   2.537 -0.2743  0.0494  0.1340
  322SOL    HW1 4207   3.314   0.381   2.609  0.5346 -0.8033  1.1367
  322SOL    HW2 4208   3.252   0.308   2.494 -0.5220  0.5948  0.4368
  322SOL     MW 4209   3.323   0.327   2.541  0.0035 -0.0060 -0.0004
  323SOL     OW 4210   4.785   0.147   0.245  0.6309 -0.0978 -0.1703
  323SOL    HW1 4211   4.723   0.075   0.232  0.3464  0.0748  0.2098
  323SOL    HW2 4212   4.813   0.164   0.156 -0.0662  0.7553 -0.2385
  323SOL     MW 4213   4.781   0.139   0.232  0.0035 -0.0060 -0.0004
  324SOL     OW 4214   0.391   2.919   0.145 -0.2486  0.2657 -0.0874
  324SOL    HW1 4215   0.365   2.963   0.226 -0.1934  0.3257 -0.1013
  324SOL    HW2 4216   0.338   2.965   0.081  1.4555 -0.8706 -2.4665
  324SOL     MW 4217   0.381   2.931   0.148  0.0035 -0.0060 -0.0004
  325SOL     OW 4218   1.801   2.311   0.168  0.0002  0.6047 -0.3880
  325SOL    HW1 4219   1.823   2.389   0.116  1.1881 -0.0925 -0.9894
  325SOL    HW2 4220   1.846   2.240   0.121 -1.6644  0.2749 -1.5749
  325SOL     MW 4221   1.810   2.312   0.155  0.0035 -0.0060 -0.0004
  326SOL     OW 4222   3.863   4.745   2.885 -0.0774 -0.2789  0.2471
  326SOL    HW1 4223   3.923   4.679   2.920 -0.7449 -0.9216  0.1973
  326SOL    HW2 4224   3.903   4.769   2.801 -0.6408 -0.9763 -0.2308
  326SOL     MW 4225   3.876   4.740   2.879  0.0035 -0.0060 -0.0004
  327SOL     OW 4226   4.342   0.858   0.411  0.0401 -0.0401 -0.0384
  327SOL    HW1 4227   4.313   0.777   0.452 -0.0145 -0.9302 -1.7569
  327SOL    HW2 4228   4.428   0.836   0.375  0.4917  1.8079 -0.2032
  327SOL     MW 4229   4.350   0.844   0.411  0.0035 -0.0060 -0.0004
  328SOL     OW 4230   1.890   2.202   2.748 -0.2037 -0.2415 -0.2501
  328SOL    HW1 4231   1.860   2.136   2.686  0.4260  0.7127 -1.6424
  328SOL    HW2 4232   1.807   2.248   2.757 -0.8651 -1.4503  0.0542
  328SOL     MW 4233   1.875   2.199   2.741  0.0035 -0.0060 -0.0004
  329SOL     OW 4234   4.816   0.883   0.059 -0.0563 -0.5232  0.1662
  329SOL    HW1 4235   4.760   0.837  -0.003  2.1662 -0.3990 -2.0752
  329SOL    HW2 4236   4.806   0.976   0.038  0.1455 -0.5410  0.0003
  329SOL     MW 4237   4.807   0.889   0.048  0.0035 -0.0060 -0.0004
  330SOL     OW 4238   3.790   1.817   0.083 -0.3002 -0.3123 -0.5612
  330SOL    HW1 4239   3.704   1.785   0.112 -0.4204 -0.0862 -0.6654
  330SOL    HW2 4240   3.825   1.858   0.162  2.3853 -2.2784 -0.6173
  330SOL     MW 4241   3.783   1.818   0.098  0.0035 -0.0060 -0.0004
  331SOL     OW 4242   1.390   2.950   0.057 -0.2488  0.2368  0.1850
  331SOL    HW1 4243   1.319   2.940  -0.006 -0.4665  0.5207  0.3831
  331SOL    HW2 4244   1.440   3.022   0.017  0.6335 -1.2525 -1.5844
  331SOL     MW 4245   1.387   2.958   0.044  0.0035 -0.0060 -0.0004
  332SOL     OW 4246   3.761   2.003   2.890 -0.2707 -0.5450 -0.3816
  332SOL    HW1 4247   3.774   1.937   2.958 -0.5520  0.3641  0.5736
  332SOL    HW2 4248   3.806   1.969   2.812  0.7616  1.2427 -0.6435
  332SOL     MW 4249   3.769   1.990   2.888  0.0035 -0.0060 -0.0004
  333SOL     OW 4250   4.967   1.902   2.899  0.3265 -0.2444 -0.0046
  333SOL    HW1 4251   4.955   1.988   2.940 -0.7788  0.1489 -1.1178
  333SOL    HW2 4252   4.880   1.883   2.865  0.0876 -0.0979  0.5072
  333SOL     MW 4253   4.954   1.911   2.900  0.0035 -0.0060 -0.0004
  334SOL     OW 4254   3.314   4.179   0.267 -0.4424  0.1113  0.6841
  334SOL    HW1 4255   3.240   4.124   0.293 -0.2075 -0.2321  0.6360
  334SOL    HW2 4256   3.346   4.147   0.182 -0.2201 -0.9450  1.1585
  334SOL     MW 4257   3.309   4.168   0.259  0.0035 -0.0060 -0.0004
  335SOL     OW 4258   3.543   4.795   2.677  0.0150  0.0386 -0.0650
  335SOL    HW1 4259   3.574   4.712   2.715  0.3199  0.3551  0.3883
  335SOL    HW2 4260   3.618   4.821   2.623  0.2622 -0.1923  0.1651
  335SOL     MW 4261   3.557   4.788   2.675  0.0035 -0.0060 -0.0004
  336SOL     OW 4262   4.408   4.627   2.413 -0.3124  0.1623 -0.1828
  336SOL    HW1 4263   4.350   4.662   2.481 -1.7911  0.2046 -1.4179
  336SOL    HW2 4264   4.455   4.706   2.386 -0.3407  0.3357  0.2538
  336SOL     MW 4265   4.407   4.642   2.419  0.0035 -0.0060 -0.0004
  337SOL     OW 4266   0.282   0.848   0.227  0.1442  0.1355 -0.6000
  337SOL    HW1 4267   0.240   0.784   0.169 -0.8189  0.9879 -0.8893
  337SOL    HW2 4268   0.375   0.834   0.210  0.3272  0.5456  0.0317
  337SOL     MW 4269   0.289   0.837   0.217  0.0035 -0.0060 -0.0004
  338SOL     OW 4270   2.081   2.643   2.680 -0.1959 -0.2390 -0.2422
  338SOL    HW1 4271   2.093   2.555   2.716  0.7966 -0.1050 -0.2175
  338SOL    HW2 4272   1.986   2.653   2.689 -0.1824  1.1347 -1.2211
  338SOL     MW 4273   2.070   2.633   2.686  0.0035 -0.0060 -0.0004
  339SOL     OW 4274   0.579   4.055   2.992  0.2880 -0.2128  0.5273
  339SOL    HW1 4275   0.487   4.081   2.984 -0.3548 -1.8275  2.0266
  339SOL    HW2 4276   0.598   4.023   2.904 -1.4418 -0.5146  0.2182
  339SOL     MW 4277   0.569   4.054   2.979  0.0035 -0.0060 -0.0004
  340SOL     OW 4278   2.980   2.283   0.091 -0.0386  0.0905  0.3525
  340SOL    HW1 4279   2.928   2.344   0.038 -0.7534  1.2153  2.2275
  340SOL    HW2 4280   2.958   2.197   0.054 -0.2398 -1.3397  3.4950
  340SOL     MW 4281   2.970   2.279   0.079  0.0035 -0.0060 -0.0004
  341SOL     OW 4282   1.211   3.184   2.771  0.1849 -0.2246  0.0023
  341SOL    HW1 4283   1.146   3.185   2.841  0.4207 -0.2759  0.2252
  341SOL    HW2 4284   1.169   3.232   2.700  0.4252 -1.3571 -0.9544
  341SOL     MW 4285   1.197   3.190   2.771  0.0035 -0.0060 -0.0004
  342SOL     OW 4286   3.002   1.759   2.964 -0.2215 -0.3636 -0.3989
  342SOL    HW1 4287   3.045   1.780   2.881  0.0414  0.9073  0.0330
  342SOL    HW2 4288   3.078   1.775   3.019  0.5522  1.6340 -1.9238
  342SOL     MW 4289   3.017   1.764   2.960  0.0035 -0.0060 -0.0004
  343SOL     OW 4290   1.723   2.856   2.933  0.0727  0.6825  0.4237
  343SOL    HW1 4291   1.813   2.880   2.954  0.4311  0.5925 -0.9210
  343SOL    HW2 4292   1.694   2.798   3.004  1.6857 -1.6949 -0.7438
  343SOL     MW 4293   1.731   2.852   2.945  0.0035 -0.0060 -0.0004
  344SOL     OW 4294   2.706   4.135   2.817  0.1870  0.0149  0.0426
  344SOL    HW1 4295   2.630   4.175   2.774 -0.1811 -0.1036  0.5702
  344SOL    HW2 4296   2.745   4.084   2.746  3.0755  0.4940  1.1479
  344SOL     MW 4297   2.701   4.134   2.802  0.0035 -0.0060 -0.0004
  345SOL     OW 4298   2.898   3.145   2.951 -0.5982  0.2831 -0.3790
  345SOL    HW1 4299   2.885   3.236   2.978 -0.4023  0.4058 -0.6888
  345SOL    HW2 4300   2.819   3.131   2.899 -0.4513 -0.5729 -0.3726
  345SOL     MW 4301   2.886   3.155   2.948  0.0035 -0.0060 -0.0004
  346SOL     OW 4302   2.663   0.656   0.192 -0.1852 -0.5100 -0.1815
  346SOL    HW1 4303   2.603   0.723   0.226 -0.3337 -0.5620 -0.3407
  346SOL    HW2 4304   2.729   0.709   0.148 -0.0180 -1.3609 -0.9976
  346SOL     MW 4305   2.664   0.672   0.190  0.0035 -0.0060 -0.0004
  347SOL     OW 4306   1.272   1.297   0.453 -0.0884  0.4069  0.4540
  347SOL    HW1 4307   1.329   1.222   0.468  0.6498  0.9364  0.3803
  347SOL    HW2 4308   1.190   1.276   0.497 -0.7561 -1.0393 -1.3672
  347SOL     MW 4309   1.269   1.285   0.460  0.0035 -0.0060 -0.0004
  348SOL     OW 4310   2.932   4.723   2.895  0.1845  0.3050 -0.0944
  348SOL    HW1 4311   2.982   4.653   2.852 -1.8043 -0.4632 -1.3191
  348SOL    HW2 4312   2.994   4.787   2.929 -1.2883  2.7356 -1.6484
  348SOL     MW 4313   2.947   4.722   2.894  0.0035 -0.0060 -0.0004
  349SOL     OW 4314   3.924   1.581   2.969  0.3678  0.1397 -0.2444
  349SOL    HW1 4315   4.014   1.574   2.937  0.7299  0.9550  0.5542
  349SOL    HW2 4316   3.921   1.669   3.008  0.3478  0.1479 -0.2642
  349SOL     MW 4317   3.936   1.592   2.970  0.0035 -0.0060 -0.0004
  350SOL     OW 4318   3.745   1.816   2.414  0.4365 -0.3031 -0.6112
  350SOL    HW1 4319   3.797   1.774   2.345  1.8352  0.6396 -0.1662
  350SOL    HW2 4320   3.716   1.898   2.374  2.3043 -0.1548 -1.7941
  350SOL     MW 4321   3.748   1.821   2.399  0.0035 -0.0060 -0.0004
  351SOL     OW 4322   3.077   4.394   0.227  0.2958 -0.5201 -0.4301
  351SOL    HW1 4323   3.135   4.404   0.152  0.1895 -1.0372 -0.5837
  351SOL    HW2 4324   2.999   4.443   0.201  0.4939 -0.9521 -1.9241
  351SOL     MW 4325   3.074   4.401   0.214  0.0035 -0.0060 -0.0004
  352SOL     OW 4326   1.916   2.521   0.008  0.7273 -0.3316  0.1307
  352SOL    HW1 4327   1.975   2.464  -0.042  0.5468  0.2772 -0.7909
  352SOL    HW2 4328   1.870   2.567  -0.062 -2.4902 -1.1228  1.5091
  352SOL     MW 4329   1.917   2.519  -0.008  0.0035 -0.0060 -0.0004
  353SOL     OW 4330   3.967   4.799   2.621 -0.2890 -0.3260 -0.3204
  353SOL    HW1 4331   4.005   4.881   2.590 -1.2501 -0.1838 -1.1774
  353SOL    HW2 4332   4.042   4.740   2.632 -0.6213 -0.6781  0.1025
  353SOL     MW 4333   3.982   4.802   2.619  0.0035 -0.0060 -0.0004
  354SOL     OW 4334   1.198   0.946   0.275 -0.0987  0.3848 -0.2638
  354SOL    HW1 4335   1.135   1.017   0.271 -1.9581 -1.0454  1.4474
  354SOL    HW2 4336   1.253   0.956   0.197 -0.5054  1.6976 -0.3994
  354SOL     MW 4337   1.197   0.957   0.264  0.0035 -0.0060 -0.0004
  355SOL     OW 4338   1.345   0.930   0.033 -0.5174  0.3244  0.4079
  355SOL    HW1 4339   1.300   0.879  -0.034  0.2025 -0.1937  0.3036
  355SOL    HW2 4340   1.387   0.859   0.082 -1.4873  0.2392  1.1443
  355SOL     MW 4341   1.345   0.914   0.031  0.0035 -0.0060 -0.0004
  356SOL     OW 4342   4.408   2.271   0.103 -0.0218 -0.0799  0.0822
  356SOL    HW1 4343   4.429   2.191   0.151 -0.8809 -0.2371  0.2214
  356SOL    HW2 4344   4.377   2.242   0.017 -1.0753  0.3800  0.2916
  356SOL     MW 4345   4.406   2.257   0.098  0.0035 -0.0060 -0.0004
  357SOL     OW 4346   4.730   2.259   2.842 -0.3857  0.3811  0.4474
  357SOL    HW1 4347   4.752   2.237   2.752  0.0030  1.7413  0.1916
  357SOL    HW2 4348   4.802   2.223   2.893 -0.9438 -2.9175 -0.8593
  357SOL     MW 4349   4.742   2.252   2.837  0.0035 -0.0060 -0.0004
  358SOL     OW 4350   1.689   3.412   0.487  0.1035  0.2026 -0.3750
  358SOL    HW1 4351   1.660   3.488   0.538 -0.2159 -0.1832  0.0240
  358SOL    HW2 4352   1.657   3.434   0.399 -1.3640  0.0250  0.0774
  358SOL     MW 4353   1.681   3.425   0.482  0.0035 -0.0060 -0.0004
  359SOL     OW 4354   2.708   0.293   2.578  0.3351 -0.2825  0.2269
  359SOL    HW1 4355   2.627   0.342   2.565  0.2382 -0.3461  0.5818
  359SOL    HW2 4356   2.781   0.354   2.589 -0.6809  0.8417  1.0477
  359SOL     MW 4357   2.707   0.307   2.578  0.0035 -0.0060 -0.0004
  360SOL     OW 4358   0.056   1.759   2.904  0.1935  0.1906  0.1363
  360SOL    HW1 4359  -0.032   1.797   2.904 -0.6903 -1.7099 -0.3888
  360SOL    HW2 4360   0.108   1.827   2.860 -0.2614  0.2334 -0.3488
  360SOL     MW 4361   0.051   1.773   2.898  0.0035 -0.0060 -0.0004
  361SOL     OW 4362   3.873   2.436   2.356 -0.0648  0.1764  0.2818
  361SOL    HW1 4363   3.941   2.440   2.424 -0.0292 -1.0199  0.3488
  361SOL    HW2 4364   3.889   2.515   2.306 -1.2523  1.2656  1.5221
  361SOL     MW 4365   3.884   2.447   2.358  0.0035 -0.0060 -0.0004
  362SOL     OW 4366   4.073   3.214   2.785 -0.0784 -0.0360 -0.0622
  362SOL    HW1 4367   4.032   3.224   2.871 -0.2667 -1.0075 -0.0263
  362SOL    HW2 4368   4.026   3.140   2.747  0.3048 -0.8397  0.9942
  362SOL     MW 4369   4.062   3.206   2.791  0.0035 -0.0060 -0.0004
  363SOL     OW 4370   2.296   4.523   0.146  0.1424  0.4654  0.5795
  363SOL    HW1 4371   2.295   4.537   0.241 -1.6323 -1.2260  0.8694
  363SOL    HW2 4372   2.355   4.595   0.121 -1.2010  1.6795  0.7288
  363SOL     MW 4373   2.303   4.535   0.155  0.0035 -0.0060 -0.0004
  364SOL     OW 4374   3.640   2.046   2.319  0.0426  0.2397 -0.0571
  364SOL    HW1 4375   3.551   2.012   2.309  0.2114 -0.3645  0.4398
  364SOL    HW2 4376   3.663   2.083   2.234 -0.5858  0.4271 -0.1538
  364SOL     MW 4377   3.632   2.046   2.307  0.0035 -0.0060 -0.0004
  365SOL     OW 4378   4.258   0.211   2.725 -0.4126 -0.2370  0.0788
  365SOL    HW1 4379   4.237   0.296   2.764  1.4054  0.3492 -0.0970
  365SOL    HW2 4380   4.344   0.195   2.765  0.9834  0.8660 -2.3069
  365SOL     MW 4381   4.267   0.220   2.736  0.0035 -0.0060 -0.0004
  366SOL     OW 4382   4.084   0.005   2.734 -0.1279 -0.1733  0.6810
  366SOL    HW1 4383   4.007   0.035   2.783 -0.6278 -1.5501  0.7822
  366SOL    HW2 4384   4.149   0.075   2.731  0.1643 -0.2713  3.1252
  366SOL     MW 4385   4.082   0.018   2.740  0.0035 -0.0060 -0.0004
  367SOL     OW 4386   2.190   2.370   0.301 -0.5363 -0.0333  0.2771
  367SOL    HW1 4387   2.227   2.435   0.241 -1.9969 -0.8645 -1.6411
  367SOL    HW2 4388   2.254   2.356   0.371  1.4955 -2.8306 -1.9317
  367SOL     MW 4389   2.203   2.377   0.302  0.0035 -0.0060 -0.0004
  368SOL     OW 4390   3.519   2.022   2.742 -0.0635  0.2581 -0.2710
  368SOL    HW1 4391   3.550   2.072   2.667 -1.0031  1.5954  0.1962
  368SOL    HW2 4392   3.596   2.023   2.799 -0.9268 -1.0789  1.0210
  368SOL     MW 4393   3.533   2.028   2.740  0.0035 -0.0060 -0.0004
  369SOL     OW 4394   3.565   5.003   2.855  0.2710  0.3675 -0.4036
  369SOL    HW1 4395   3.553   4.946   2.779 -0.8902 -0.9671  0.7352
  369SOL    HW2 4396   3.474   5.005   2.883  0.3411  1.6247 -0.2127
  369SOL     MW 4397   3.552   4.996   2.849  0.0035 -0.0060 -0.0004
  370SOL     OW 4398   3.222   4.481   0.013  0.0583  0.4542 -0.1752
  370SOL    HW1 4399   3.275   4.546   0.060 -0.6825  1.6689 -0.9503
  370SOL    HW2 4400   3.286   4.421  -0.023 -0.1371  0.8354 -1.1879
  370SOL     MW 4401   3.237   4.482   0.014  0.0035 -0.0060 -0.0004
  371SOL     OW 4402   1.406   0.713   0.208 -0.5454 -0.3467  0.1886
  371SOL    HW1 4403   1.402   0.645   0.141 -0.8875 -1.0320  0.9041
  371SOL    HW2 4404   1.329   0.690   0.260 -0.7973 -0.7782 -0.3686
  371SOL     MW 4405   1.395   0.701   0.206  0.0035 -0.0060 -0.0004
  372SOL     OW 4406   3.013   2.914   0.077 -0.2564 -0.0977  0.6536
  372SOL    HW1 4407   2.979   3.001   0.057 -0.6759 -0.3598  0.2234
  372SOL    HW2 4408   2.966   2.894   0.158 -1.5193  0.3936  0.0595
  372SOL     MW 4409   3.002   2.923   0.085  0.0035 -0.0060 -0.0004
  373SOL     OW 4410   3.277   4.775   2.701  0.3539 -0.4021  0.0351
  373SOL    HW1 4411   3.373   4.783   2.703  0.2677  0.5939  0.3779
  373SOL    HW2 4412   3.259   4.806   2.612  0.8972 -1.9047 -0.6332
  373SOL     MW 4413   3.287   4.780   2.690  0.0035 -0.0060 -0.0004
  374SOL     OW 4414   3.938   2.210   2.623 -0.0517  0.2180 -0.1174
  374SOL    HW1 4415   3.860   2.179   2.577 -1.5911  0.1287  2.3640
  374SOL    HW2 4416   3.896   2.242   2.703  1.7571  1.9678  0.1960
  374SOL     MW 4417   3.922   2.210   2.627  0.0035 -0.0060 -0.0004
   5.15583   5.15583   2.99389
