# Supplementary material for: Resolving liquid-to-glass transitions of water under soft nanoconfinement
Source: Nat Commun. 2026 May 8;17:6224. doi: 10.1038/s41467-026-72955-y (PMC13369869; doi:10.1038/s41467-026-72955-y)
Supplement: Supplementary file 3 — Supplementary Data 1 [file 41467_2026_72955_MOESM3_ESM.zip › 210K/sim4/initial.gro]

Lamellar phy in tip4pice water
 4417
    1phy    C35    1   3.416   1.712   1.823  0.0107 -0.4119 -0.1431
    1phy    C33    2   3.268   1.748   1.829  0.0353 -0.0935  0.2817
    1phy    C34    3   3.241   1.843   1.716  0.4130 -0.0207 -0.2146
    1phy    C32    4   3.179   1.623   1.817 -0.1408  0.3589 -0.0939
    1phy    C31    5   3.161   1.538   1.944  0.1054  0.1508  0.1672
    1phy    C30    6   3.097   1.408   1.908  0.0880 -0.0058  1.0168
    1phy    C28    7   3.065   1.319   2.028  0.1244  0.1086 -0.3333
    1phy    C29    8   2.923   1.263   1.997 -0.1473  0.2233 -0.0401
    1phy    C27    9   3.170   1.210   2.065 -0.0602  0.2070  0.4055
    1phy    C26   10   3.181   1.183   2.215 -0.2514  0.1040 -0.2780
    1phy    C25   11   3.297   1.085   2.232  0.0333  0.2006 -0.3416
    1phy    C23   12   3.350   1.072   2.376  0.0697  0.1320 -0.1801
    1phy    C24   13   3.258   0.983   2.463 -0.3888 -0.3413 -0.2597
    1phy    C22   14   3.498   1.031   2.378  0.3298 -0.0289  0.2488
    1phy    C21   15   3.588   1.080   2.493 -0.0211  0.3753 -0.1725
    1phy    C20   16   3.733   1.041   2.465 -0.0138 -0.5425  0.0671
    1phy    C18   17   3.844   1.083   2.569  0.3849 -0.6659  0.0308
    1phy    O01   18   3.817   1.028   2.697  0.2127  0.1956  0.2230
    1phy    H01   19   3.866   1.073   2.763 -1.1264  1.5598  0.3634
    1phy    C19   20   3.961   1.007   2.504  0.1410 -0.2540 -0.1091
    1phy    C13   21   3.871   1.242   2.573 -0.1979 -0.2833 -0.2256
    1phy     H3   22   3.893   1.279   2.470  1.4291 -0.0899  0.1506
    1phy    O33   23   3.995   1.269   2.638 -0.5121  0.0062 -0.0679
    1phy    H1B   24   4.002   1.231   2.723  2.1546 -1.3425 -0.7686
    1phy    C12   25   3.765   1.341   2.632 -0.0093  0.6355 -0.1757
    1phy    O11   26   3.750   1.474   2.587  0.0104  0.4987  0.1079
    1phy    H1A   27   3.750   1.477   2.493 -0.6410  0.9948  0.1170
    2phy    C35   28   3.932   1.089   1.519 -0.2228  0.8872  0.1541
    2phy    C33   29   4.055   1.134   1.448  0.4394 -0.2056  0.3466
    2phy    C34   30   4.052   1.294   1.455 -0.0009  0.6570  0.4417
    2phy    C32   31   4.181   1.073   1.504  0.3504 -0.2903  0.1048
    2phy    C31   32   4.304   1.061   1.417  0.2442  0.0724  0.7258
    2phy    C30   33   4.416   0.968   1.470  0.0224  0.1105  0.4308
    2phy    C28   34   4.543   0.955   1.385  0.2867 -0.7789 -0.1135
    2phy    C29   35   4.659   0.924   1.480 -0.3229 -0.0728  0.0120
    2phy    C27   36   4.522   0.838   1.284 -0.4885 -0.5601  0.2607
    2phy    C26   37   4.578   0.868   1.146  0.6468  0.1679 -0.3511
    2phy    C25   38   4.602   0.746   1.061  0.5650 -0.3185 -0.3976
    2phy    C23   39   4.694   0.756   0.934  0.5309  0.1293  0.3573
    2phy    C24   40   4.766   0.624   0.917  0.3470 -0.5169 -0.3376
    2phy    C22   41   4.624   0.824   0.814  0.0400  0.0659 -0.1564
    2phy    C21   42   4.726   0.897   0.724  0.4628  0.2211 -0.2874
    2phy    C20   43   4.654   0.970   0.614 -0.2057  0.2505  0.1726
    2phy    C18   44   4.740   1.045   0.501  0.3460 -0.0556 -0.0951
    2phy    O01   45   4.824   1.137   0.571 -0.3135  0.1136  0.0518
    2phy    H01   46   4.774   1.200   0.620 -0.1180  0.3727 -0.0838
    2phy    C19   47   4.647   1.125   0.410 -0.1795  0.1542 -0.0306
    2phy    C13   48   4.831   0.944   0.412  0.2603 -0.3308  0.6495
    2phy     H3   49   4.884   0.876   0.484  2.6856 -1.0413 -1.6304
    2phy    O33   50   4.763   0.846   0.336 -0.1782  0.0764 -0.0301
    2phy    H1B   51   4.773   0.863   0.244  1.6965 -1.7635 -0.2285
    2phy    C12   52   4.973   0.976   0.344  0.5172 -0.5422 -0.2010
    2phy    O11   53   5.052   1.051   0.432  0.0106  0.4124 -0.4746
    2phy    H1A   54   4.993   1.103   0.482 -0.7981 -1.6278  0.8417
    3phy    C35   55   0.122   4.857   1.006 -0.2761  0.4144 -0.0498
    3phy    C33   56   0.052   4.796   1.127  0.3028 -0.7613  0.0637
    3phy    C34   57   0.172   4.732   1.198 -0.2558 -0.3278  0.1634
    3phy    C32   58  -0.025   4.890   1.217  0.4430 -0.1176 -0.3839
    3phy    C31   59  -0.167   4.931   1.170  0.2012  0.5061  0.0037
    3phy    C30   60  -0.228   5.053   1.256 -0.3782 -0.3991  0.6003
    3phy    C28   61  -0.367   5.102   1.213 -0.0742  0.6591 -0.0426
    3phy    C29   62  -0.447   5.121   1.340 -0.3935  0.1892  0.1650
    3phy    C27   63  -0.356   5.227   1.128 -0.1974  0.2954 -0.2078
    3phy    C26   64  -0.453   5.229   1.012 -0.1525  0.3660  0.4679
    3phy    C25   65  -0.444   5.359   0.925  0.4772  0.2914 -0.6647
    3phy    C23   66  -0.528   5.378   0.800  0.3697  0.2468  0.0931
    3phy    C24   67  -0.665   5.445   0.836 -0.5053 -0.2378 -0.3917
    3phy    C22   68  -0.451   5.476   0.708  0.0586  0.4753  0.2220
    3phy    C21   69  -0.477   5.463   0.556  0.2960  0.1442 -0.2219
    3phy    C20   70  -0.396   5.569   0.481  0.6682 -0.3393 -0.0209
    3phy    C18   71  -0.437   5.604   0.329 -0.1830 -0.2215  0.5483
    3phy    O01   72  -0.459   5.482   0.252  0.5022  0.1033 -0.1170
    3phy    H01   73  -0.401   5.414   0.278  0.0431 -0.6032 -0.8891
    3phy    C19   74  -0.310   5.669   0.277  0.2649 -0.3196 -0.2750
    3phy    C13   75  -0.563   5.709   0.331 -0.7204  0.1020 -0.1115
    3phy     H3   76  -0.648   5.646   0.367 -2.4091  1.5313 -1.4061
    3phy    O33   77  -0.569   5.805   0.435  0.1120  0.2610  0.0777
    3phy    H1B   78  -0.504   5.871   0.422  0.1065  0.0823 -0.9262
    3phy    C12   79  -0.656   5.739   0.206 -0.0305 -0.0282 -0.0659
    3phy    O11   80  -0.637   5.657   0.094  0.0231  0.5892  0.0177
    3phy    H1A   81  -0.573   5.594   0.120 -0.9199 -0.2238  0.4001
    4phy    C35   82   1.644   4.565   1.679 -0.2601 -0.0881  0.2065
    4phy    C33   83   1.541   4.650   1.745 -0.3724 -0.8302 -0.3358
    4phy    C34   84   1.599   4.717   1.870 -0.5452  0.3819  0.1771
    4phy    C32   85   1.472   4.738   1.640 -0.5065 -0.0205 -0.3470
    4phy    C31   86   1.336   4.793   1.692 -0.4127 -0.4865  0.1668
    4phy    C30   87   1.269   4.884   1.588 -0.0098  0.2392 -0.0459
    4phy    C28   88   1.155   4.978   1.642  0.3981  0.6523 -0.6696
    4phy    C29   89   1.173   5.118   1.579 -0.0391  0.1726  0.1366
    4phy    C27   90   1.012   4.920   1.619 -0.6142 -0.5058 -0.1549
    4phy    C26   91   0.902   4.968   1.718 -0.2424  0.7496 -0.4874
    4phy    C25   92   0.768   4.901   1.688  1.0765 -0.4317 -0.0667
    4phy    C23   93   0.673   4.895   1.810 -0.2071  0.3669 -0.0299
    4phy    C24   94   0.557   4.991   1.793  0.6328 -0.3551 -0.4419
    4phy    C22   95   0.617   4.757   1.829  0.7015  0.4222  0.1054
    4phy    C21   96   0.659   4.689   1.964  0.4424  0.0391  0.3835
    4phy    C20   97   0.611   4.547   1.978  0.1579  0.6193  0.4436
    4phy    C18   98   0.621   4.475   2.114 -0.1868 -0.7877 -0.4507
    4phy    O01   99   0.567   4.568   2.215 -0.3571  0.1826  0.3669
    4phy    H01  100   0.569   4.527   2.299 -2.5042  0.6587  0.7035
    4phy    C19  101   0.508   4.374   2.097 -0.8357  0.5146  0.4836
    4phy    C13  102   0.757   4.401   2.166 -0.1187  0.1965 -0.4350
    4phy     H3  103   0.793   4.338   2.081 -1.3054 -0.3403 -0.5563
    4phy    O33  104   0.737   4.298   2.264  0.3272  0.2820 -0.0105
    4phy    H1B  105   0.709   4.352   2.336  0.0194 -0.2564  0.2843
    4phy    C12  106   0.880   4.498   2.207  0.1099 -0.2716 -0.3062
    4phy    O11  107   0.842   4.595   2.302 -0.1677  0.3724  0.0591
    4phy    H1A  108   0.776   4.649   2.263 -0.0306 -0.9169 -2.1848
    5phy    C35  109   5.101   0.473   1.398 -0.2800 -0.7119  0.1120
    5phy    C33  110   4.963   0.543   1.395  0.0784 -0.3742  0.6244
    5phy    C34  111   4.913   0.528   1.251  0.1602  0.5058 -0.2301
    5phy    C32  112   4.877   0.482   1.502 -0.2810 -0.0668  0.0679
    5phy    C31  113   4.836   0.585   1.610 -0.8600 -0.2259  0.7795
    5phy    C30  114   4.733   0.518   1.703 -0.0285  0.1141  0.0037
    5phy    C28  115   4.676   0.593   1.830 -0.5017 -0.3670  0.0406
    5phy    C29  116   4.589   0.710   1.779  0.4107 -0.3857 -0.1915
    5phy    C27  117   4.591   0.500   1.921  0.0614  0.0875 -0.3301
    5phy    C26  118   4.664   0.419   2.030  1.0690  0.1642  0.5021
    5phy    C25  119   4.567   0.377   2.145  0.0547  0.0615  0.4803
    5phy    C23  120   4.628   0.314   2.273 -0.5024  0.3007  0.6416
    5phy    C24  121   4.666   0.419   2.377  0.0451 -0.3540  0.1615
    5phy    C22  122   4.539   0.196   2.331 -0.2630 -0.4129  0.3748
    5phy    C21  123   4.606   0.098   2.427  0.4334  0.3750 -0.2308
    5phy    C20  124   4.501  -0.001   2.484 -0.7011  0.2057 -0.0409
    5phy    C18  125   4.542  -0.121   2.574  0.3998 -0.0401  0.1713
    5phy    O01  126   4.621  -0.065   2.681 -0.2241 -0.2841 -0.3210
    5phy    H01  127   4.576  -0.007   2.739 -1.3235  0.3892 -1.7656
    5phy    C19  128   4.403  -0.150   2.632  0.1836  0.4087  0.4502
    5phy    C13  129   4.612  -0.238   2.488 -0.5009 -0.0311  0.0909
    5phy     H3  130   4.693  -0.193   2.426  0.9598 -0.6345  1.4660
    5phy    O33  131   4.531  -0.298   2.389 -0.0583  0.1036 -0.3120
    5phy    H1B  132   4.496  -0.234   2.330  0.0001  0.4100 -0.0101
    5phy    C12  133   4.696  -0.350   2.575  0.1316 -0.8242 -0.0641
    5phy    O11  134   4.619  -0.432   2.656  0.1405 -0.0950 -0.0047
    5phy    H1A  135   4.555  -0.469   2.599  0.9300 -2.0640  0.3102
    6phy    C35  136   0.853   1.848   1.231 -0.4340 -0.0678  0.2914
    6phy    C33  137   0.720   1.871   1.160  0.1484  0.2773 -0.2479
    6phy    C34  138   0.609   1.799   1.228 -0.4834 -0.4991 -0.5492
    6phy    C32  139   0.696   2.024   1.152  0.1923 -0.1764  0.6861
    6phy    C31  140   0.609   2.061   1.035 -0.9040 -0.5564  0.9060
    6phy    C30  141   0.566   2.213   1.032 -0.0507  0.1660  0.2561
    6phy    C28  142   0.447   2.238   0.940 -0.1139 -0.3421  1.2948
    6phy    C29  143   0.320   2.242   1.026  0.0310 -0.0352 -0.1436
    6phy    C27  144   0.456   2.376   0.872  0.5897 -0.2983 -0.2326
    6phy    C26  145   0.377   2.398   0.738 -0.1758  0.0912  0.1839
    6phy    C25  146   0.378   2.549   0.697 -0.6224  0.0774  0.3290
    6phy    C23  147   0.304   2.582   0.569  0.2138  1.0077 -0.2558
    6phy    C24  148   0.221   2.706   0.595 -0.2286  0.7152 -0.3285
    6phy    C22  149   0.398   2.606   0.454  0.7782 -0.0481  0.2112
    6phy    C21  150   0.353   2.540   0.324  0.3382  0.5753 -0.1643
    6phy    C20  151   0.468   2.550   0.220  0.1288  0.4301 -0.3087
    6phy    C18  152   0.467   2.477   0.084  0.2205  0.2544 -0.2047
    6phy    O01  153   0.448   2.331   0.109  0.0247 -0.0776 -0.4906
    6phy    H01  154   0.366   2.326   0.154  0.9711  1.6285  1.6290
    6phy    C19  155   0.611   2.507   0.032 -0.1333  0.1523 -0.3834
    6phy    C13  156   0.353   2.533  -0.016 -0.3842  0.4113 -0.5763
    6phy     H3  157   0.262   2.511   0.045  0.1538  1.7485  0.7850
    6phy    O33  158   0.331   2.676  -0.032 -0.0984  0.7709 -0.0879
    6phy    H1B  159   0.369   2.716   0.044 -0.1096 -0.3155  0.5170
    6phy    C12  160   0.295   2.454  -0.135 -0.3124 -0.2192  0.3066
    6phy    O11  161   0.171   2.487  -0.181  0.0997 -0.1492  0.5025
    6phy    H1A  162   0.178   2.571  -0.223 -0.2598  0.3540  1.4143
    7phy    C35  163   4.819   0.146   1.884  0.3589  0.5766 -0.1652
    7phy    C33  164   4.956   0.129   1.821  0.0172 -0.4876 -0.2094
    7phy    C34  165   4.940   0.059   1.691  0.0796  0.6623 -0.0094
    7phy    C32  166   5.035   0.261   1.800  0.1669  0.7508  0.1827
    7phy    C31  167   5.083   0.329   1.928  0.0878 -0.3884  0.2294
    7phy    C30  168   5.177   0.444   1.895  0.0600  0.1916  0.1315
    7phy    C28  169   5.232   0.513   2.022 -0.1557  0.2145  0.4915
    7phy    C29  170   5.369   0.572   1.988  0.2361  0.0243 -0.0802
    7phy    C27  171   5.137   0.630   2.067 -0.3673 -0.0726  0.1049
    7phy    C26  172   5.111   0.609   2.216  0.1684 -0.3221 -0.9411
    7phy    C25  173   5.041   0.727   2.291 -0.9269 -0.4607 -0.0017
    7phy    C23  174   5.037   0.704   2.447  0.3958 -0.7033 -0.3531
    7phy    C24  175   5.160   0.742   2.529  0.0295  0.5637  0.0384
    7phy    C22  176   4.911   0.780   2.494 -0.1424  0.3728 -0.0005
    7phy    C21  177   4.836   0.709   2.609  0.2024  0.0138  0.4125
    7phy    C20  178   4.700   0.764   2.640  0.4211 -0.3374  0.5783
    7phy    C18  179   4.618   0.689   2.755  0.0848 -0.4814 -0.5555
    7phy    O01  180   4.693   0.688   2.883 -0.3956 -0.5714  0.1266
    7phy    H01  181   4.732   0.604   2.900  0.1446 -0.4594 -0.5349
    7phy    C19  182   4.509   0.801   2.789 -0.2209  0.0993  0.0112
    7phy    C13  183   4.551   0.543   2.730 -0.0319 -0.2891 -0.6622
    7phy     H3  184   4.501   0.541   2.630 -0.6739  2.7979 -0.4985
    7phy    O33  185   4.443   0.516   2.820  0.3955 -0.1683  0.3935
    7phy    H1B  186   4.476   0.515   2.908  2.3112 -0.2553 -0.2736
    7phy    C12  187   4.649   0.421   2.748 -0.1628 -0.3936  0.3655
    7phy    O11  188   4.713   0.398   2.873  0.2705 -0.1388  0.4278
    7phy    H1A  189   4.719   0.308   2.897 -0.2970 -0.0942  0.7488
    8phy    C35  190   5.153   0.894   1.525  0.4924 -0.2083 -0.4150
    8phy    C33  191   5.277   0.880   1.610  0.3528 -0.0482  0.4851
    8phy    C34  192   5.258   0.954   1.743 -0.3926 -0.2406  0.0693
    8phy    C32  193   5.314   0.735   1.641  0.4088 -0.3399  0.3317
    8phy    C31  194   5.452   0.693   1.591 -0.0156 -0.1991 -0.2286
    8phy    C30  195   5.471   0.541   1.621  0.4711 -0.4398  0.1698
    8phy    C28  196   5.596   0.483   1.565 -0.1056 -0.5143 -0.3754
    8phy    C29  197   5.644   0.376   1.661 -0.5979 -0.2749 -0.0343
    8phy    C27  198   5.580   0.415   1.424  0.0268 -0.4584 -0.1996
    8phy    C26  199   5.697   0.433   1.323 -0.2800  0.4558 -0.0956
    8phy    C25  200   5.661   0.367   1.192  0.2261  0.5304 -0.0248
    8phy    C23  201   5.766   0.379   1.082  0.8394  0.2670  0.1966
    8phy    C24  202   5.838   0.248   1.067 -0.2516  0.2209 -0.0232
    8phy    C22  203   5.695   0.411   0.948 -0.0129 -0.7456 -0.2764
    8phy    C21  204   5.762   0.524   0.870 -0.4046  0.0290  0.2392
    8phy    C20  205   5.692   0.544   0.731  0.1041  0.2019 -0.3993
    8phy    C18  206   5.741   0.670   0.646 -0.5402  0.3416  0.1102
    8phy    O01  207   5.780   0.778   0.729 -0.2104  0.1527 -0.0260
    8phy    H01  208   5.854   0.818   0.686  1.4109 -1.9659  0.6575
    8phy    C19  209   5.616   0.709   0.573 -0.2862 -0.0124  0.0286
    8phy    C13  210   5.867   0.639   0.549 -0.0579 -0.2439 -0.3946
    8phy     H3  211   5.948   0.612   0.621  0.1173 -0.6034 -0.7266
    8phy    O33  212   5.869   0.523   0.470  0.1761  0.4401 -0.6130
    8phy    H1B  213   5.830   0.536   0.386 -1.0796 -0.4737 -0.2118
    8phy    C12  214   5.962   0.751   0.488 -0.9925 -1.2472 -0.1924
    8phy    O11  215   5.974   0.865   0.571  0.2220  0.2351  0.4908
    8phy    H1A  216   6.024   0.932   0.528  0.3797  0.9557  1.7715
    9phy    C35  217   3.588   0.895   1.976  0.0730 -0.4868 -0.4103
    9phy    C33  218   3.713   0.938   1.899 -0.8491  0.1897  0.4702
    9phy    C34  219   3.681   0.967   1.754  0.0708 -0.3991  0.5496
    9phy    C32  220   3.785   1.058   1.974  0.3030 -0.1393 -0.1105
    9phy    C31  221   3.935   1.049   1.969  0.1591  0.1057 -0.0880
    9phy    C30  222   4.009   1.170   2.011 -0.2009 -0.5122  0.1841
    9phy    C28  223   4.160   1.168   1.992  0.1563  0.1248  0.1440
    9phy    C29  224   4.195   1.260   1.882 -0.4974 -0.3978  0.0573
    9phy    C27  225   4.218   1.225   2.119 -0.4597 -0.3225  0.0618
    9phy    C26  226   4.281   1.138   2.227 -0.0422 -0.3687  0.2501
    9phy    C25  227   4.352   1.224   2.329  0.1493 -0.1258 -0.1696
    9phy    C23  228   4.429   1.157   2.452  0.9497  0.1914 -0.3126
    9phy    C24  229   4.570   1.119   2.404  0.0551  0.0404  0.4476
    9phy    C22  230   4.434   1.249   2.577  0.0085 -0.0409  0.1725
    9phy    C21  231   4.410   1.162   2.705 -0.2352 -0.1192 -0.3252
    9phy    C20  232   4.415   1.258   2.825 -0.4432 -0.7644 -0.5846
    9phy    C18  233   4.411   1.191   2.975 -0.2756 -0.2328  0.0312
    9phy    O01  234   4.512   1.087   2.979 -0.2779 -0.1592  0.0773
    9phy    H01  235   4.480   1.028   3.044  1.0503 -3.1317 -1.7742
    9phy    C19  236   4.471   1.300   3.073  0.1024  0.4767 -0.6962
    9phy    C13  237   4.266   1.121   3.019  0.2376 -0.4252 -0.1428
    9phy     H3  238   4.228   1.063   2.932 -1.7377 -1.5714  1.4078
    9phy    O33  239   4.161   1.218   3.034  0.2120 -0.0175  0.1260
    9phy    H1B  240   4.190   1.303   3.006 -0.0831  0.1186  0.2313
    9phy    C12  241   4.266   1.024   3.142  0.1918  0.2917  0.2954
    9phy    O11  242   4.383   0.947   3.157 -0.5870  0.3688  0.1989
    9phy    H1A  243   4.393   0.915   3.244  0.4997  0.9908  0.3184
   10phy    C35  244   4.905   1.148   0.938 -0.2681  0.0467 -0.9207
   10phy    C33  245   4.949   1.145   1.087 -0.1379 -0.1657 -0.4678
   10phy    C34  246   4.931   1.014   1.162  0.3159  0.1466 -0.0413
   10phy    C32  247   5.100   1.182   1.093  0.2407 -0.2953 -0.1315
   10phy    C31  248   5.116   1.318   1.157 -0.3251 -0.1235  0.2850
   10phy    C30  249   5.265   1.357   1.180 -0.3273 -0.2627 -0.0057
   10phy    C28  250   5.294   1.496   1.241  0.1834 -0.2999  0.4781
   10phy    C29  251   5.394   1.475   1.353  0.5966 -0.0338  0.1781
   10phy    C27  252   5.350   1.601   1.148  0.4473 -0.7112  0.4456
   10phy    C26  253   5.254   1.655   1.036 -0.3246  0.4676 -0.0252
   10phy    C25  254   5.320   1.768   0.961  0.4636 -0.4029 -0.2467
   10phy    C23  255   5.226   1.844   0.865  0.1017  0.2401 -0.2318
   10phy    C24  256   5.288   1.979   0.842  0.2012  0.0011 -0.0725
   10phy    C22  257   5.194   1.783   0.724 -0.0882  0.4070  0.4163
   10phy    C21  258   5.070   1.698   0.711 -0.5172 -0.1839 -0.2189
   10phy    C20  259   5.065   1.616   0.583  0.7511 -0.2330  0.1689
   10phy    C18  260   4.956   1.500   0.571 -0.1117 -0.2724  0.6241
   10phy    O01  261   4.974   1.416   0.683  0.4013 -0.1978 -0.4551
   10phy    H01  262   5.063   1.390   0.699  0.2851  0.3634  1.3468
   10phy    C19  263   4.998   1.419   0.448  0.0858 -0.4377 -0.2110
   10phy    C13  264   4.802   1.545   0.555  0.6755 -0.1916 -0.0333
   10phy     H3  265   4.789   1.611   0.644  1.9704  0.3448 -0.2134
   10phy    O33  266   4.769   1.642   0.453  0.6726 -0.2166 -0.0306
   10phy    H1B  267   4.755   1.597   0.372 -0.5186  1.8907 -1.0709
   10phy    C12  268   4.674   1.462   0.604 -0.3327  0.6841 -0.1093
   10phy    O11  269   4.707   1.347   0.676 -0.3164  0.1341  0.2593
   10phy    H1A  270   4.775   1.385   0.727 -1.5573  0.2006  1.9711
   11phy    C35  271   0.112   2.322   2.369 -0.3432  0.1829  0.1455
   11phy    C33  272   0.040   2.292   2.236 -0.2584 -0.4546  0.3432
   11phy    C34  273   0.021   2.423   2.150  0.3413  0.0476 -0.3542
   11phy    C32  274   0.107   2.174   2.162  0.2798  0.6342 -0.2857
   11phy    C31  275   0.016   2.068   2.095 -0.3269 -0.6333 -0.5489
   11phy    C30  276   0.102   1.952   2.046  0.1692 -0.1556  0.2707
   11phy    C28  277   0.020   1.858   1.958 -0.1227  0.0488 -0.0629
   11phy    C29  278   0.080   1.852   1.810  0.1066  0.3303 -0.7559
   11phy    C27  279   0.036   1.714   2.013 -0.2388  0.1390 -0.1836
   11phy    C26  280  -0.096   1.657   2.069  0.5190 -0.5995 -0.1071
   11phy    C25  281  -0.091   1.515   2.125 -0.0768 -0.1673  0.5940
   11phy    C23  282  -0.225   1.468   2.186 -0.2746 -0.1017 -0.0799
   11phy    C24  283  -0.324   1.426   2.077  0.3719 -0.4261 -0.3889
   11phy    C22  284  -0.193   1.337   2.266  0.4865 -0.6565 -0.2861
   11phy    C21  285  -0.221   1.356   2.418  0.0967 -0.3331  0.1194
   11phy    C20  286  -0.184   1.231   2.507  0.6949 -0.2355  0.4269
   11phy    C18  287  -0.219   1.232   2.664 -0.1534 -0.2124  0.3181
   11phy    O01  288  -0.361   1.204   2.677  0.6507 -0.1579  0.2714
   11phy    H01  289  -0.382   1.175   2.763  0.9265  0.5339  0.5745
   11phy    C19  290  -0.152   1.100   2.703 -0.0363 -0.2974 -0.6550
   11phy    C13  291  -0.168   1.357   2.757  0.1355 -0.3433 -0.1510
   11phy     H3  292  -0.068   1.391   2.719  0.3268 -0.4696  0.2409
   11phy    O33  293  -0.142   1.321   2.893 -0.2022 -0.2743 -0.4483
   11phy    H1B  294  -0.060   1.360   2.915  0.2915 -0.4219 -1.8980
   11phy    C12  295  -0.264   1.484   2.747  0.4004 -0.5063  0.7036
   11phy    O11  296  -0.397   1.466   2.791 -0.0580  0.0253 -0.0103
   11phy    H1A  297  -0.420   1.391   2.739  3.5450 -0.4754 -1.1683
   12phy    C35  298   1.279   1.561   2.264  0.5952  0.0947 -0.1454
   12phy    C33  299   1.174   1.516   2.163  0.0779  0.0929  0.0215
   12phy    C34  300   1.236   1.455   2.034  0.7876 -0.2067 -0.1992
   12phy    C32  301   1.071   1.423   2.229  0.3479  0.1722  0.5115
   12phy    C31  302   0.931   1.412   2.165  0.2741 -0.2294 -0.3881
   12phy    C30  303   0.823   1.340   2.247  0.3179 -0.1329  1.0525
   12phy    C28  304   0.686   1.312   2.186  0.0202  0.3622 -0.1310
   12phy    C29  305   0.692   1.201   2.083  0.5176  0.2392 -0.3101
   12phy    C27  306   0.589   1.269   2.289 -0.0609  0.6690 -0.1031
   12phy    C26  307   0.511   1.376   2.365 -0.1637 -0.4504 -0.5009
   12phy    C25  308   0.423   1.303   2.470  0.0824 -0.0085 -0.3599
   12phy    C23  309   0.315   1.395   2.537 -0.0456  0.5276 -0.2039
   12phy    C24  310   0.190   1.431   2.458 -0.5079 -0.0479 -0.0086
   12phy    C22  311   0.282   1.329   2.675 -0.0965 -0.7592  0.2818
   12phy    C21  312   0.250   1.425   2.790 -0.2325  0.2146  0.1469
   12phy    C20  313   0.193   1.360   2.919 -0.3579 -0.1303 -0.4474
   12phy    C18  314   0.133   1.439   3.040 -0.0502  0.5822 -0.1782
   12phy    O01  315   0.024   1.520   2.995  0.2636  0.0228 -0.6422
   12phy    H01  316   0.062   1.596   2.954  1.4375 -0.2250 -0.0526
   12phy    C19  317   0.069   1.328   3.128  0.1549 -0.0144  0.5331
   12phy    C13  318   0.243   1.526   3.113 -0.3062 -0.2361 -0.7018
   12phy     H3  319   0.280   1.598   3.035 -0.4278 -0.6435 -1.1443
   12phy    O33  320   0.364   1.453   3.141  0.1935 -0.3556  0.3094
   12phy    H1B  321   0.342   1.372   3.183 -2.5062 -1.1632 -2.3327
   12phy    C12  322   0.216   1.617   3.244  0.6118 -0.0438  0.2168
   12phy    O11  323   0.107   1.702   3.221  0.0071 -0.0918 -0.1233
   12phy    H1A  324   0.136   1.790   3.238 -0.3631 -0.0154  0.1149
   13phy    C35  325   4.368   2.455   1.256  0.1717 -0.0653  0.2706
   13phy    C33  326   4.486   2.351   1.253 -0.4812  0.3495 -0.0231
   13phy    C34  327   4.489   2.282   1.120  0.2777 -0.4152 -0.3550
   13phy    C32  328   4.622   2.410   1.297  0.0523 -0.1211  0.0273
   13phy    C31  329   4.658   2.363   1.446  0.0740 -0.1906  0.5482
   13phy    C30  330   4.792   2.424   1.489  0.0201 -0.3246  0.1851
   13phy    C28  331   4.832   2.395   1.637  0.3978 -0.0560 -1.0486
   13phy    C29  332   4.960   2.316   1.642  0.4904  0.0715  0.4024
   13phy    C27  333   4.858   2.529   1.713 -0.1344  0.2057 -0.2310
   13phy    C26  334   4.829   2.519   1.863 -0.1193  0.1875 -0.1902
   13phy    C25  335   4.848   2.656   1.930 -0.2688 -0.0213 -0.4005
   13phy    C23  336   4.835   2.663   2.085  0.2122 -0.0995  0.4583
   13phy    C24  337   4.903   2.790   2.133 -0.1978  0.2691 -0.1576
   13phy    C22  338   4.685   2.659   2.120  0.2699  0.2307 -0.2331
   13phy    C21  339   4.658   2.600   2.257  0.0577  0.0384 -0.3161
   13phy    C20  340   4.508   2.592   2.294  0.1415  0.1164  0.1449
   13phy    C18  341   4.467   2.592   2.440  0.2513 -0.4521  0.0566
   13phy    O01  342   4.542   2.695   2.503 -0.5969  0.1668 -0.3748
   13phy    H01  343   4.631   2.665   2.506 -0.2980  1.1055  1.2709
   13phy    C19  344   4.320   2.642   2.427  0.6506 -0.4958  0.1184
   13phy    C13  345   4.493   2.446   2.507 -0.1857  0.1268 -0.1865
   13phy     H3  346   4.593   2.406   2.479 -0.9057 -1.8824 -0.0015
   13phy    O33  347   4.414   2.342   2.455  0.9991  0.4505  0.2427
   13phy    H1B  348   4.447   2.260   2.485 -1.8841 -0.4320  1.2524
   13phy    C12  349   4.491   2.436   2.667  0.0371  0.1633  0.6032
   13phy    O11  350   4.368   2.439   2.733  0.2999 -0.2552 -0.5935
   13phy    H1A  351   4.324   2.522   2.730  1.4071  0.3356 -0.8918
   14phy    C35  352   1.167   3.596   1.188  0.0248  0.0524  0.1060
   14phy    C33  353   1.017   3.610   1.175 -0.0863 -0.4473  0.4022
   14phy    C34  354   0.946   3.520   1.274 -0.4770 -0.2169  0.1405
   14phy    C32  355   0.976   3.756   1.176  0.9434  0.1740  0.2061
   14phy    C31  356   0.837   3.787   1.116  0.3061 -0.4085  0.1541
   14phy    C30  357   0.814   3.938   1.141 -0.2838  0.5145 -0.4023
   14phy    C28  358   0.691   3.998   1.077 -0.5465 -0.3401 -0.0208
   14phy    C29  359   0.629   4.104   1.173 -0.4960  0.1153 -0.2159
   14phy    C27  360   0.711   4.047   0.936 -0.0789 -0.4350  0.3898
   14phy    C26  361   0.619   3.984   0.832  0.3824 -0.6900 -0.3197
   14phy    C25  362   0.636   4.058   0.700  0.0815 -0.1526 -0.1845
   14phy    C23  363   0.536   4.012   0.592 -0.3754 -0.0970 -0.3624
   14phy    C24  364   0.425   4.108   0.550  0.0992 -0.7138 -0.1193
   14phy    C22  365   0.604   3.943   0.471 -0.1290 -0.1709 -0.0679
   14phy    C21  366   0.549   3.803   0.439 -1.1017 -0.6021  0.1660
   14phy    C20  367   0.634   3.753   0.318  0.1036 -0.5152 -0.0684
   14phy    C18  368   0.597   3.607   0.267 -0.2747  0.1367  0.2553
   14phy    O01  369   0.584   3.523   0.387 -0.3444  0.1494 -0.1910
   14phy    H01  370   0.666   3.483   0.410 -0.7924 -0.9815 -0.5164
   14phy    C19  371   0.721   3.549   0.201 -0.5598  0.1235 -0.1492
   14phy    C13  372   0.456   3.596   0.188 -0.3486 -0.0750  0.6190
   14phy     H3  373   0.384   3.642   0.260  0.4196  0.5514  0.9988
   14phy    O33  374   0.426   3.676   0.077  1.0157 -0.3497  0.4918
   14phy    H1B  375   0.503   3.723   0.051 -0.0397  1.9587  1.3147
   14phy    C12  376   0.365   3.465   0.182 -0.2633  0.4367 -0.2419
   14phy    O11  377   0.359   3.398   0.057  0.2193  0.1356 -0.1623
   14phy    H1A  378   0.348   3.463  -0.011  0.1586 -0.6971 -0.9788
   15phy    C35  379   0.785   4.089   1.978 -0.3361 -0.0904 -0.0647
   15phy    C33  380   0.775   4.071   1.826 -0.5181 -0.1144  1.0033
   15phy    C34  381   0.902   3.998   1.789 -0.2517 -0.4185  0.0821
   15phy    C32  382   0.648   4.001   1.773 -0.3294 -0.3132 -0.9302
   15phy    C31  383   0.519   4.081   1.790  0.8162  0.2567  0.2598
   15phy    C30  384   0.412   4.000   1.718  0.0619 -0.1562 -0.1672
   15phy    C28  385   0.274   4.071   1.719 -0.3902  0.2027 -0.0280
   15phy    C29  386   0.210   4.021   1.586  0.3701 -0.0755  0.3168
   15phy    C27  387   0.183   4.037   1.836  0.5785 -0.1521  0.3835
   15phy    C26  388   0.177   4.151   1.935 -0.1225 -0.1396 -0.0616
   15phy    C25  389   0.081   4.127   2.052  0.0722  0.4831 -0.1919
   15phy    C23  390   0.075   4.228   2.166  0.1394  0.2091 -0.4416
   15phy    C24  391  -0.067   4.237   2.225  0.1160  0.1256 -0.2675
   15phy    C22  392   0.179   4.195   2.275  0.1025 -0.2644 -0.4834
   15phy    C21  393   0.234   4.320   2.351  0.2704 -0.1748 -0.3768
   15phy    C20  394   0.332   4.266   2.455  0.2085  0.0600  0.2610
   15phy    C18  395   0.388   4.357   2.573  0.5474  0.4283 -0.1527
   15phy    O01  396   0.276   4.397   2.654 -0.1644  0.0892 -0.2520
   15phy    H01  397   0.230   4.328   2.697  0.7760  0.4091  1.3539
   15phy    C19  398   0.474   4.258   2.655  0.0898  0.3077  0.1691
   15phy    C13  399   0.468   4.488   2.518 -0.6078  0.2693  0.0908
   15phy     H3  400   0.407   4.541   2.440 -0.6655  0.0143 -0.0410
   15phy    O33  401   0.590   4.458   2.443 -0.0313 -0.2506  0.1630
   15phy    H1B  402   0.655   4.425   2.503 -0.4866 -2.0696 -0.2724
   15phy    C12  403   0.500   4.606   2.616 -0.2024  0.2393 -0.7468
   15phy    O11  404   0.397   4.651   2.697 -0.0158  0.1015  0.3080
   15phy    H1A  405   0.332   4.583   2.702 -0.0070  0.0703 -0.0189
   16phy    C35  406   4.691   5.005   2.118 -0.0382  0.0150 -0.4486
   16phy    C33  407   4.805   4.909   2.111 -0.3900  0.5148 -0.2229
   16phy    C34  408   4.858   4.903   1.962  0.5743 -0.6864 -0.9591
   16phy    C32  409   4.915   4.961   2.206  0.3155  0.5619  0.4818
   16phy    C31  410   4.998   4.852   2.276 -0.2242  0.2582 -0.5488
   16phy    C30  411   5.098   4.912   2.374  0.0933  0.4031  0.2025
   16phy    C28  412   5.205   4.817   2.429  0.1140 -0.6942  0.2827
   16phy    C29  413   5.310   4.902   2.494 -0.0050 -0.1044 -0.6018
   16phy    C27  414   5.163   4.712   2.529 -0.0286  0.2569 -0.1943
   16phy    C26  415   5.119   4.576   2.472 -0.0962 -0.3464  0.0079
   16phy    C25  416   5.073   4.457   2.567 -0.7200  0.0868 -0.3116
   16phy    C23  417   4.926   4.464   2.616  0.6248  0.1735  0.2829
   16phy    C24  418   4.831   4.379   2.526 -0.1375 -0.2142 -0.1533
   16phy    C22  419   4.911   4.414   2.756 -0.2898 -0.7069 -0.7182
   16phy    C21  420   4.834   4.504   2.851  0.9383 -0.6996  0.6459
   16phy    C20  421   4.827   4.442   2.987  0.8170  0.1604 -0.8837
   16phy    C18  422   4.742   4.496   3.110 -0.0700  0.2640  0.1551
   16phy    O01  423   4.609   4.519   3.060 -0.4988  0.0238 -0.4068
   16phy    H01  424   4.592   4.602   3.021 -2.2161 -0.8417 -1.6534
   16phy    C19  425   4.732   4.374   3.207 -0.1267 -0.5346  0.5038
   16phy    C13  426   4.807   4.636   3.158 -0.3235 -0.0936 -0.1165
   16phy     H3  427   4.821   4.699   3.067 -0.0666  1.2048  0.7874
   16phy    O33  428   4.944   4.613   3.198  0.2024  0.1419 -0.3897
   16phy    H1B  429   5.001   4.657   3.138  0.0811  1.1781  0.2300
   16phy    C12  430   4.722   4.728   3.263  0.2349 -0.3355  0.2537
   16phy    O11  431   4.752   4.867   3.254  0.5260 -0.1465 -0.2411
   16phy    H1A  432   4.827   4.889   3.306  0.2991  1.2048 -0.4269
   17phy    C35  433   4.011   4.590   1.285 -0.3760 -0.3566 -0.2536
   17phy    C33  434   3.901   4.553   1.382 -0.5732  0.0269  0.4201
   17phy    C34  435   3.795   4.663   1.381 -0.2828  0.3304 -0.0630
   17phy    C32  436   3.859   4.407   1.356  0.4836  0.7823 -0.1627
   17phy    C31  437   3.834   4.338   1.490 -0.0261 -0.1537  0.0727
   17phy    C30  438   3.814   4.186   1.464  0.4384 -0.0737  0.1727
   17phy    C28  439   3.776   4.100   1.589 -0.1263 -0.5902  0.2124
   17phy    C29  440   3.644   4.022   1.581  1.0105 -0.5886  0.2375
   17phy    C27  441   3.904   4.013   1.611  0.1455  0.5783  0.0342
   17phy    C26  442   3.930   3.996   1.764 -0.1670 -0.2496  0.0100
   17phy    C25  443   4.031   3.887   1.805 -0.2175 -0.2233 -0.1315
   17phy    C23  444   4.058   3.874   1.953  0.1236 -0.0067 -0.3959
   17phy    C24  445   4.008   3.739   2.005  0.7249  0.0878  0.1056
   17phy    C22  446   4.204   3.902   1.974 -0.7637 -0.9712 -0.0747
   17phy    C21  447   4.228   3.985   2.102  0.2376  0.1684 -0.3689
   17phy    C20  448   4.370   4.012   2.144 -0.3446  0.3400 -0.2936
   17phy    C18  449   4.402   4.081   2.285  0.4909 -0.6096  0.1135
   17phy    O01  450   4.315   4.038   2.392  0.4300 -0.7648 -0.0894
   17phy    H01  451   4.309   3.945   2.405 -1.1643 -0.3401  3.0774
   17phy    C19  452   4.542   4.030   2.319  0.2113 -0.0744 -0.3234
   17phy    C13  453   4.389   4.245   2.294  0.1405  0.1389 -0.4298
   17phy     H3  454   4.467   4.294   2.230  1.4629 -1.8984 -0.4671
   17phy    O33  455   4.432   4.298   2.417 -0.3324 -0.3931 -0.0293
   17phy    H1B  456   4.446   4.390   2.420  1.2805 -0.5111 -2.0612
   17phy    C12  457   4.248   4.308   2.260 -0.3272 -0.0509  0.1445
   17phy    O11  458   4.157   4.323   2.357  0.3366 -0.3855  0.1915
   17phy    H1A  459   4.163   4.250   2.416  0.1765 -0.0582  0.6226
   18phy    C35  460   0.279   2.878   0.951  0.1623  0.7089 -0.0464
   18phy    C33  461   0.411   2.925   1.009  0.1871 -0.5449  0.6174
   18phy    C34  462   0.504   2.807   0.973 -0.1671  0.3859 -0.2672
   18phy    C32  463   0.475   3.055   0.948 -0.3561  0.0112 -0.4441
   18phy    C31  464   0.429   3.182   1.015 -0.6305 -0.1265 -0.8885
   18phy    C30  465   0.498   3.302   0.950  0.5056 -0.0678 -0.3435
   18phy    C28  466   0.475   3.434   1.022  0.3316 -0.7496  0.2117
   18phy    C29  467   0.604   3.468   1.096  0.1773  0.1889  0.5388
   18phy    C27  468   0.453   3.552   0.928 -0.0596 -0.4727 -0.0843
   18phy    C26  469   0.313   3.582   0.880  0.2481 -0.3723  0.6329
   18phy    C25  470   0.300   3.690   0.768 -0.0863  0.2801  0.0976
   18phy    C23  471   0.155   3.721   0.724 -0.1996 -0.9321 -0.1012
   18phy    C24  472   0.126   3.870   0.761  0.1813 -0.2139 -0.2328
   18phy    C22  473   0.135   3.699   0.575  0.2316 -0.4056  0.3075
   18phy    C21  474   0.000   3.627   0.547  0.2533 -0.1227  0.2714
   18phy    C20  475   0.003   3.566   0.404 -0.0434  0.1198  0.4277
   18phy    C18  476  -0.126   3.485   0.351  0.0141 -0.1501  0.3836
   18phy    O01  477  -0.160   3.386   0.449 -0.2585  0.1918  0.0502
   18phy    H01  478  -0.241   3.349   0.419  0.1339 -0.1151 -0.6407
   18phy    C19  479  -0.068   3.409   0.226 -0.5064 -0.1288  0.0699
   18phy    C13  480  -0.252   3.583   0.314  0.3030  0.2207  0.4953
   18phy     H3  481  -0.292   3.614   0.413  1.0835  1.3733  0.4682
   18phy    O33  482  -0.228   3.711   0.262  0.2245 -0.1681 -0.1716
   18phy    H1B  483  -0.155   3.742   0.313  1.0099 -3.8126  1.2391
   18phy    C12  484  -0.396   3.531   0.264 -0.3738  0.0434  0.2190
   18phy    O11  485  -0.416   3.392   0.284  0.0583 -0.0245  0.1470
   18phy    H1A  486  -0.507   3.385   0.305  0.2597 -0.6766  0.8563
   19phy    C35  487   5.110   4.545   1.502  0.5550  0.4898 -0.3268
   19phy    C33  488   5.091   4.398   1.499 -0.0971  0.1155 -0.2828
   19phy    C34  489   5.064   4.356   1.648 -0.1337  0.8447  0.4999
   19phy    C32  490   4.974   4.349   1.412 -0.5112 -0.1164 -0.0713
   19phy    C31  491   4.995   4.221   1.333 -0.3836  0.5229 -0.0923
   19phy    C30  492   4.864   4.170   1.277 -0.0052  0.0130 -0.2691
   19phy    C28  493   4.880   4.049   1.186  0.1175  0.0778 -0.0504
   19phy    C29  494   4.862   3.918   1.265  0.3079 -0.3599  0.4182
   19phy    C27  495   4.799   4.051   1.054 -0.9145  0.4773 -0.4701
   19phy    C26  496   4.873   4.008   0.929 -0.3138 -0.0345 -0.1838
   19phy    C25  497   4.792   4.022   0.799 -0.1434  0.0151  0.1325
   19phy    C23  498   4.858   3.936   0.687  0.3198 -0.2435  0.2230
   19phy    C24  499   4.778   3.806   0.659 -0.1065  0.2619  0.1597
   19phy    C22  500   4.875   4.022   0.557 -0.4341 -0.0630  0.2953
   19phy    C21  501   5.019   4.045   0.499  0.2748  0.1218 -0.2908
   19phy    C20  502   5.025   4.107   0.361 -0.1224 -0.1307  0.1215
   19phy    C18  503   5.155   4.112   0.271  1.0720 -0.5924  0.0619
   19phy    O01  504   5.227   4.228   0.321 -0.3781 -0.5011 -0.2106
   19phy    H01  505   5.171   4.301   0.337 -2.0140 -2.0590  1.5848
   19phy    C19  506   5.096   4.143   0.132  0.1358  0.3794  0.6758
   19phy    C13  507   5.246   3.976   0.271 -0.4069  0.1594  0.3154
   19phy     H3  508   5.268   3.960   0.379 -0.3797 -1.5930  0.0689
   19phy    O33  509   5.177   3.854   0.244 -0.5086  0.6542 -0.0951
   19phy    H1B  510   5.170   3.842   0.152  0.7493 -0.8065 -0.0526
   19phy    C12  511   5.401   3.961   0.239  0.1388 -0.1047  0.3950
   19phy    O11  512   5.416   3.920   0.103 -0.0904 -0.1933 -0.1300
   19phy    H1A  513   5.427   3.827   0.108  0.0261 -0.1126  1.7030
   20phy    C35  514   3.902   0.107   1.623  0.1249 -0.0578  0.2090
   20phy    C33  515   3.940   0.249   1.586  0.5939  0.2528  0.1867
   20phy    C34  516   3.865   0.300   1.465 -0.2582  0.5862 -0.3486
   20phy    C32  517   3.938   0.340   1.706 -0.3515 -0.4149  0.2561
   20phy    C31  518   4.065   0.423   1.726  0.0924  0.6760  0.0748
   20phy    C30  519   4.040   0.544   1.818  0.2972  0.8872 -0.1036
   20phy    C28  520   4.162   0.636   1.841  0.0021  0.2552  0.5278
   20phy    C29  521   4.162   0.742   1.731 -0.2736  0.4766 -0.3104
   20phy    C27  522   4.145   0.718   1.977 -0.2976  0.6013 -0.4828
   20phy    C26  523   4.242   0.663   2.085  0.1406  0.4281  0.0021
   20phy    C25  524   4.238   0.754   2.208  0.6814 -0.1095 -0.2321
   20phy    C23  525   4.312   0.702   2.331  0.1521  0.1320 -0.2773
   20phy    C24  526   4.446   0.765   2.342  0.2126  0.4020  0.1306
   20phy    C22  527   4.239   0.738   2.464 -0.7744  0.4670 -0.1955
   20phy    C21  528   4.218   0.618   2.551 -0.2111  0.0906 -0.4537
   20phy    C20  529   4.162   0.653   2.688  0.1803 -0.1482  0.6838
   20phy    C18  530   4.115   0.536   2.788  0.1008  0.3783  0.1475
   20phy    O01  531   4.213   0.431   2.787  0.2538 -0.0052  0.1247
   20phy    H01  532   4.299   0.467   2.796  0.7966 -0.9967 -0.8081
   20phy    C19  533   4.153   0.618   2.910 -0.4490 -0.2019 -0.2081
   20phy    C13  534   3.963   0.491   2.776  0.1102 -0.0420 -0.1835
   20phy     H3  535   3.895   0.579   2.793  0.7177  0.6213 -1.0914
   20phy    O33  536   3.934   0.412   2.890 -0.0416  0.0192 -0.0960
   20phy    H1B  537   3.954   0.321   2.875 -2.2993 -0.5541  0.0274
   20phy    C12  538   3.909   0.421   2.643 -0.2426  0.1932  0.1861
   20phy    O11  539   3.769   0.419   2.630 -0.3817  0.4571 -0.0604
   20phy    H1A  540   3.728   0.379   2.704  1.0090  0.1101  0.5690
   21phy    C35  541   0.282   3.606   1.316  0.3742  0.1323  0.2301
   21phy    C33  542   0.178   3.705   1.275 -0.8496  0.0954 -0.0805
   21phy    C34  543   0.069   3.717   1.377  0.5070 -0.3740  0.1138
   21phy    C32  544   0.244   3.839   1.234 -0.1170 -1.0811  0.5145
   21phy    C31  545   0.172   3.950   1.153 -0.5036 -0.4752 -0.1325
   21phy    C30  546   0.265   4.061   1.121 -0.4746  0.1210 -0.0265
   21phy    C28  547   0.219   4.190   1.056 -0.2601 -0.0488  0.6937
   21phy    C29  548   0.197   4.293   1.164  0.4023  0.0824 -0.1787
   21phy    C27  549   0.318   4.246   0.948 -0.2714  0.0551  0.7147
   21phy    C26  550   0.252   4.348   0.852 -0.5172 -0.5625 -0.5962
   21phy    C25  551   0.351   4.405   0.746  0.5086 -0.1226  0.3049
   21phy    C23  552   0.286   4.518   0.662 -0.4120 -0.1456 -0.4018
   21phy    C24  553   0.302   4.655   0.736  0.6141  0.1628 -1.0281
   21phy    C22  554   0.374   4.521   0.533  0.6739 -0.2727 -0.7945
   21phy    C21  555   0.295   4.468   0.415 -0.0794 -0.2790  0.2991
   21phy    C20  556   0.368   4.484   0.284  0.2615 -0.6543  0.0339
   21phy    C18  557   0.309   4.442   0.147  0.1959  0.1519 -0.0869
   21phy    O01  558   0.253   4.309   0.160  0.1856 -0.2687 -0.5148
   21phy    H01  559   0.188   4.294   0.226  1.0712 -0.9977  0.2348
   21phy    C19  560   0.440   4.442   0.060  0.0941 -0.1562 -0.0985
   21phy    C13  561   0.196   4.542   0.087 -0.2644 -0.7080 -0.4925
   21phy     H3  562   0.111   4.538   0.160 -0.7506  2.1598 -0.7970
   21phy    O33  563   0.222   4.684   0.102  0.1671  0.0472  0.1775
   21phy    H1B  564   0.225   4.724   0.017 -2.3763  1.4129  0.6072
   21phy    C12  565   0.095   4.515  -0.034 -0.1952  0.0844 -0.2976
   21phy    O11  566   0.140   4.562  -0.156 -0.5036 -0.0029 -0.2556
   21phy    H1A  567   0.142   4.491  -0.218 -2.4361 -0.2570 -0.0735
   22phy    C35  568   2.516   4.662   1.427  0.2123  0.6705  0.3636
   22phy    C33  569   2.489   4.563   1.538 -0.3365 -0.6567  0.4301
   22phy    C34  570   2.383   4.618   1.632  0.2078 -0.3296  0.4262
   22phy    C32  571   2.437   4.433   1.480 -0.0413 -0.5217 -0.0381
   22phy    C31  572   2.539   4.319   1.472 -0.0371  0.2545  0.0767
   22phy    C30  573   2.494   4.192   1.402  0.0247 -0.1098  0.1031
   22phy    C28  574   2.604   4.083   1.393 -0.0197  0.0458 -0.3562
   22phy    C29  575   2.573   3.987   1.509  0.0102  1.0216  0.4970
   22phy    C27  576   2.587   4.002   1.264 -0.2569  0.4571  0.1605
   22phy    C26  577   2.698   4.031   1.167  0.6079 -0.2531 -0.0304
   22phy    C25  578   2.659   3.975   1.031 -0.0262  0.5340  0.1108
   22phy    C23  579   2.723   4.022   0.898  0.0649 -0.4872 -0.0938
   22phy    C24  580   2.871   3.987   0.877 -0.4953  0.4928 -0.2192
   22phy    C22  581   2.640   3.969   0.782 -0.2535  0.2638  0.0996
   22phy    C21  582   2.625   4.052   0.649 -0.4633 -0.4540  0.3637
   22phy    C20  583   2.552   3.980   0.533 -0.4764 -0.0492 -0.2471
   22phy    C18  584   2.552   4.033   0.392  0.5099 -0.0946  0.0394
   22phy    O01  585   2.498   4.173   0.390 -0.2746  0.3513 -0.4703
   22phy    H01  586   2.468   4.182   0.302 -1.4688 -2.1475 -0.4252
   22phy    C19  587   2.448   3.954   0.306 -0.4239 -0.0694  0.1039
   22phy    C13  588   2.697   4.039   0.318  0.2238  0.3707  0.8088
   22phy     H3  589   2.744   4.129   0.366 -1.0073  1.9473 -0.8166
   22phy    O33  590   2.791   3.938   0.360 -0.0327 -0.0923  0.2361
   22phy    H1B  591   2.878   3.973   0.358 -0.2855  0.6526  1.6425
   22phy    C12  592   2.732   4.109   0.179  0.2024 -0.3813 -0.5458
   22phy    O11  593   2.872   4.128   0.154  0.1218  0.3898 -0.1495
   22phy    H1A  594   2.886   4.153   0.065 -0.1227 -1.1192 -0.6401
   23phy    C35  595   1.069   3.227   1.619 -0.3107 -0.1160 -0.7263
   23phy    C33  596   1.070   3.134   1.739  0.0887  0.3477 -0.1361
   23phy    C34  597   1.068   2.989   1.690  0.0917  0.0335 -0.2191
   23phy    C32  598   1.194   3.152   1.827  0.8065 -0.4342 -0.0886
   23phy    C31  599   1.185   3.247   1.950 -0.3122 -0.4863  0.0014
   23phy    C30  600   1.319   3.245   2.025 -0.2326  0.4862  0.2626
   23phy    C28  601   1.310   3.327   2.150  0.3220 -0.5236 -0.3204
   23phy    C29  602   1.372   3.252   2.272 -0.0038 -0.1350  0.2988
   23phy    C27  603   1.387   3.459   2.127 -0.5169  0.3579 -0.3245
   23phy    C26  604   1.334   3.581   2.198 -0.4176 -0.5164 -0.3426
   23phy    C25  605   1.380   3.717   2.138  0.2700  0.3320  0.6913
   23phy    C23  606   1.335   3.844   2.209  0.1032 -0.0958 -0.3409
   23phy    C24  607   1.424   3.966   2.182  0.6485  0.2393 -0.6470
   23phy    C22  608   1.180   3.876   2.197 -0.0903 -0.5640 -0.1192
   23phy    C21  609   1.107   3.950   2.313 -0.7689 -0.3002  0.0022
   23phy    C20  610   0.955   3.940   2.317  0.2317  0.0298 -0.6237
   23phy    C18  611   0.866   4.012   2.428  0.2403 -0.1638  0.3150
   23phy    O01  612   0.884   4.157   2.404  0.1116  0.0667 -0.1242
   23phy    H01  613   0.835   4.181   2.327 -0.0364 -0.6784 -0.2620
   23phy    C19  614   0.728   3.967   2.383  0.6417 -0.3952 -0.3830
   23phy    C13  615   0.902   3.976   2.585  0.0021 -0.0825  0.5334
   23phy     H3  616   1.014   3.970   2.595  0.2952 -1.1025 -2.4057
   23phy    O33  617   0.867   3.840   2.608  0.2795 -0.1771 -0.0232
   23phy    H1B  618   0.943   3.786   2.601  0.6980  0.3726  0.1656
   23phy    C12  619   0.848   4.056   2.707 -0.3675 -0.5908  0.2318
   23phy    O11  620   0.718   4.029   2.752  0.0923  0.0719  0.0642
   23phy    H1A  621   0.719   3.936   2.763  0.6601 -0.1346 -1.3941
   24phy    C35  622   0.103   4.625   1.890 -0.0396 -0.1472 -0.2754
   24phy    C33  623   0.149   4.713   2.002 -0.7169  0.3263 -0.0291
   24phy    C34  624   0.251   4.646   2.090 -0.1017 -0.6851 -0.1534
   24phy    C32  625   0.182   4.854   1.955  0.1766  0.0586  0.0546
   24phy    C31  626   0.167   4.964   2.061 -0.3645  0.1220 -0.2015
   24phy    C30  627   0.212   5.105   2.019 -0.2977  0.1676  0.1046
   24phy    C28  628   0.220   5.213   2.132  0.4810 -0.1288 -0.3204
   24phy    C29  629   0.317   5.319   2.082 -0.0771  0.0727 -0.0472
   24phy    C27  630   0.082   5.269   2.179 -0.1602 -0.2385  0.4047
   24phy    C26  631   0.079   5.329   2.321  0.2165  0.4232 -0.6958
   24phy    C25  632  -0.064   5.355   2.365  0.2678 -0.6128  0.3764
   24phy    C23  633  -0.088   5.377   2.515 -0.1601 -0.3847 -0.2599
   24phy    C24  634  -0.157   5.515   2.551 -0.5842 -0.4838  0.0001
   24phy    C22  635  -0.161   5.257   2.567 -0.5092  0.8024  0.0425
   24phy    C21  636  -0.136   5.203   2.713 -0.1689  0.7616 -0.0388
   24phy    C20  637  -0.214   5.072   2.746  0.1210 -0.6593 -0.5382
   24phy    C18  638  -0.205   5.016   2.888  0.8312  0.2107 -0.1843
   24phy    O01  639  -0.174   5.123   2.984 -0.5010  0.2641  0.2438
   24phy    H01  640  -0.173   5.098   3.074  1.2315 -0.0561  0.1641
   24phy    C19  641  -0.350   4.973   2.917 -0.1743  0.1620  0.1185
   24phy    C13  642  -0.094   4.898   2.905 -0.2854 -0.0218 -0.5239
   24phy     H3  643  -0.106   4.817   2.829  0.7544 -2.4659  1.7813
   24phy    O33  644  -0.106   4.821   3.023  0.3097  0.0821  0.4248
   24phy    H1B  645  -0.110   4.876   3.099 -1.1651 -2.4945  2.3676
   24phy    C12  646   0.057   4.941   2.888 -0.4904  0.4349 -0.5365
   24phy    O11  647   0.144   4.962   2.995 -0.2386 -0.3391 -0.0144
   24phy    H1A  648   0.232   4.959   2.964 -0.0798  1.3797  0.1850
   25phy    C35  649   2.013   0.053   0.252 -0.0180  0.1356  0.7583
   25phy    C33  650   1.931  -0.076   0.262  0.5131 -0.2930  0.0701
   25phy    C34  651   2.033  -0.191   0.247  0.0010 -0.2275 -0.3063
   25phy    C32  652   1.843  -0.070   0.387  0.4656 -0.6366 -0.3445
   25phy    C31  653   1.719  -0.160   0.374  0.1016 -0.5517 -0.1657
   25phy    C30  654   1.619  -0.155   0.491 -0.1596 -0.8237 -0.1913
   25phy    C28  655   1.518  -0.269   0.481 -0.2075 -0.6260  0.1571
   25phy    C29  656   1.565  -0.411   0.527 -0.2063  0.0508 -0.0769
   25phy    C27  657   1.392  -0.223   0.561 -0.3716  0.4016 -0.1716
   25phy    C26  658   1.256  -0.281   0.521 -0.0877  0.2481 -0.0112
   25phy    C25  659   1.147  -0.197   0.592 -0.1537 -0.4260 -0.3095
   25phy    C23  660   1.000  -0.222   0.549 -0.7272 -0.2679  0.4442
   25phy    C24  661   0.905  -0.190   0.665 -1.0461 -0.4464 -0.0220
   25phy    C22  662   0.962  -0.145   0.420  0.2021  0.2924 -0.4545
   25phy    C21  663   0.835  -0.199   0.353  0.5080  0.1503 -0.0723
   25phy    C20  664   0.807  -0.137   0.215 -0.0176  0.3883 -0.4283
   25phy    C18  665   0.851  -0.206   0.082 -0.1106 -0.2268  0.4072
   25phy    O01  666   0.998  -0.227   0.080 -0.0096  0.4621 -0.4224
   25phy    H01  667   1.041  -0.146   0.099 -0.3031  0.5107  0.0558
   25phy    C19  668   0.825  -0.089  -0.016  0.8697 -0.0939 -0.4841
   25phy    C13  669   0.771  -0.338   0.054  1.0118  0.4045  0.4390
   25phy     H3  670   0.775  -0.393   0.151 -1.9884  0.8146  0.8745
   25phy    O33  671   0.628  -0.338   0.045  0.5338 -0.0721  0.0052
   25phy    H1B  672   0.590  -0.352   0.130 -0.5181  0.5991 -0.3357
   25phy    C12  673   0.830  -0.466  -0.016  1.0447  0.4244  0.1096
   25phy    O11  674   0.969  -0.481  -0.020  0.1055  0.5476 -0.0002
   25phy    H1A  675   1.003  -0.405   0.023 -0.0177  0.7802 -0.3089
   26phy    C35  676   1.781   0.322   2.469 -0.1282 -0.8161 -0.2386
   26phy    C33  677   1.876   0.218   2.405  0.2325 -0.4396 -0.0828
   26phy    C34  678   2.010   0.230   2.464 -0.0420  0.1038 -0.0702
   26phy    C32  679   1.824   0.078   2.427 -0.3377 -0.1875  0.3425
   26phy    C31  680   1.715   0.034   2.327 -0.7511  0.1457  0.1320
   26phy    C30  681   1.666  -0.111   2.354  0.2048  0.0347 -0.1711
   26phy    C28  682   1.538  -0.147   2.277 -0.1266  0.5057  0.1545
   26phy    C29  683   1.589  -0.222   2.153 -0.2689 -0.2082  0.4383
   26phy    C27  684   1.443  -0.247   2.350  0.0881 -0.5809  0.5208
   26phy    C26  685   1.338  -0.176   2.439 -0.5923 -0.2017  0.0371
   26phy    C25  686   1.256  -0.283   2.505 -0.0705  0.0915 -0.1815
   26phy    C23  687   1.166  -0.234   2.619 -0.2582 -0.3611 -0.3875
   26phy    C24  688   1.037  -0.310   2.621 -0.4467  0.2847 -0.0318
   26phy    C22  689   1.227  -0.219   2.756 -0.0705 -0.1672  0.1240
   26phy    C21  690   1.168  -0.106   2.844  0.1719  0.1608 -0.6493
   26phy    C20  691   1.258  -0.084   2.966  0.6719  0.0347 -0.6782
   26phy    C18  692   1.231   0.027   3.073 -0.1165  0.3539 -0.2108
   26phy    O01  693   1.111  -0.017   3.141  0.2849  0.4428  0.1315
   26phy    H01  694   1.090   0.042   3.211 -1.8423 -0.1545  0.0612
   26phy    C19  695   1.350  -0.002   3.169 -0.3419 -0.0141  0.0421
   26phy    C13  696   1.217   0.182   3.025 -0.3503 -0.0569  0.1160
   26phy     H3  697   1.279   0.196   2.933  0.4725  2.2452  0.9534
   26phy    O33  698   1.281   0.279   3.111 -0.2039  0.0711  0.4467
   26phy    H1B  699   1.326   0.338   3.054  0.2645 -0.7681 -0.0679
   26phy    C12  700   1.078   0.241   2.983  0.6043  0.1709 -0.4677
   26phy    O11  701   0.991   0.288   3.086 -0.0715  0.3450  0.0374
   26phy    H1A  702   1.014   0.375   3.112 -0.0563 -0.2317  2.1297
   27phy    C35  703   0.262   0.640   1.112  0.0383  0.6919 -0.1781
   27phy    C33  704   0.305   0.790   1.127 -0.3020 -0.3254  0.1193
   27phy    C34  705   0.180   0.848   1.189 -0.0663 -0.6888 -0.3823
   27phy    C32  706   0.421   0.821   1.220  0.2680  0.3119 -0.2066
   27phy    C31  707   0.561   0.804   1.155 -0.1350 -0.3816 -0.0251
   27phy    C30  708   0.675   0.824   1.256  0.5088  0.1449  0.4029
   27phy    C28  709   0.817   0.824   1.193  0.0659 -0.1659  0.5160
   27phy    C29  710   0.896   0.929   1.266 -0.0293  0.2954 -0.2471
   27phy    C27  711   0.892   0.695   1.215  0.2418  0.9436 -0.2841
   27phy    C26  712   0.942   0.628   1.088 -0.3737  0.2444  0.0468
   27phy    C25  713   1.028   0.500   1.096 -0.3558  0.0750 -0.4987
   27phy    C23  714   1.105   0.467   0.966  0.4043  0.0192  0.5581
   27phy    C24  715   1.239   0.406   1.007 -0.5984  0.1627  0.1368
   27phy    C22  716   1.017   0.366   0.887 -0.0651 -0.5005 -0.1925
   27phy    C21  717   1.034   0.381   0.734  0.3147  0.0919  0.1599
   27phy    C20  718   0.924   0.301   0.662  0.4975 -0.5086 -0.2888
   27phy    C18  719   0.930   0.286   0.508  0.1001  0.2202 -0.2643
   27phy    O01  720   0.921   0.413   0.443  0.0340 -0.0222 -0.0684
   27phy    H01  721   0.845   0.456   0.479 -1.2268 -1.4297 -0.9295
   27phy    C19  722   0.793   0.215   0.476  0.2104 -0.0454  0.1457
   27phy    C13  723   1.058   0.212   0.446  0.0883 -0.2502  0.1766
   27phy     H3  724   1.078   0.124   0.513 -1.2996 -1.1222 -0.5037
   27phy    O33  725   1.039   0.141   0.319 -0.5219 -0.0207  0.6185
   27phy    H1B  726   1.028   0.210   0.256  0.8398 -0.1645  0.1822
   27phy    C12  727   1.206   0.245   0.471 -0.2200 -0.0372  0.0757
   27phy    O11  728   1.273   0.315   0.373 -0.0953  0.1843 -0.0537
   27phy    H1A  729   1.278   0.263   0.295  1.3213  0.1028  0.0661
   28phy    C35  730   3.268   1.982   0.644  0.3053 -0.3896 -0.1335
   28phy    C33  731   3.259   1.894   0.768 -0.4897 -0.7092  0.3468
   28phy    C34  732   3.357   1.945   0.874  0.7468 -0.3982  0.4308
   28phy    C32  733   3.115   1.877   0.827 -0.0693 -0.0445 -0.2072
   28phy    C31  734   3.029   1.769   0.762  0.0956 -0.0590  0.5407
   28phy    C30  735   2.889   1.759   0.828 -0.5569  0.1800  0.0395
   28phy    C28  736   2.804   1.650   0.768 -0.1304  0.0932  0.4514
   28phy    C29  737   2.822   1.512   0.840 -0.2148 -0.6389  0.2928
   28phy    C27  738   2.658   1.704   0.778 -0.0673 -0.2012 -0.2096
   28phy    C26  739   2.574   1.682   0.660 -0.5220 -0.6046  0.5846
   28phy    C25  740   2.443   1.766   0.673 -0.3467  0.1065 -0.2488
   28phy    C23  741   2.348   1.770   0.555  0.2214 -0.1666 -0.0787
   28phy    C24  742   2.209   1.731   0.601  0.0176 -0.5151  0.4090
   28phy    C22  743   2.353   1.914   0.495 -0.5806 -0.1116  0.0525
   28phy    C21  744   2.367   1.924   0.344 -0.6068 -0.1337  0.2108
   28phy    C20  745   2.421   2.063   0.302  0.7886  0.4440 -0.5308
   28phy    C18  746   2.451   2.105   0.156  0.5285  0.1911  0.1099
   28phy    O01  747   2.539   2.008   0.101  0.0711  0.4098 -0.0020
   28phy    H01  748   2.576   2.037   0.021 -0.5205  0.8080 -0.1367
   28phy    C19  749   2.529   2.237   0.169  0.1105  0.4242  0.1547
   28phy    C13  750   2.317   2.118   0.064  0.2503 -0.1646 -0.1021
   28phy     H3  751   2.274   2.015   0.063  2.7344 -1.2509 -0.8553
   28phy    O33  752   2.203   2.187   0.129  0.0987  0.0446  0.1915
   28phy    H1B  753   2.232   2.228   0.209  0.6700  3.1806 -1.4418
   28phy    C12  754   2.308   2.106  -0.092 -0.6135  0.3772  0.0997
   28phy    O11  755   2.289   2.228  -0.160  0.0905 -0.0584 -0.0161
   28phy    H1A  756   2.356   2.284  -0.128  1.4720 -2.4952  1.6817
   29phy    C35  757   0.961   5.036   1.196  0.2122  0.3167  0.1384
   29phy    C33  758   1.088   5.031   1.113 -0.5174  0.3717  0.0790
   29phy    C34  759   1.195   5.110   1.195 -0.1986  0.1263  0.4312
   29phy    C32  760   1.130   4.883   1.100  0.0744 -0.2116 -0.1969
   29phy    C31  761   1.131   4.827   0.960  0.1203  0.1369 -0.3518
   29phy    C30  762   1.161   4.675   0.969 -0.6241 -0.8074  0.3723
   29phy    C28  763   1.197   4.600   0.839  0.0926 -0.4968 -0.4824
   29phy    C29  764   1.341   4.633   0.789  0.6641 -0.3718 -0.4489
   29phy    C27  765   1.174   4.450   0.865 -0.0565  0.4499  0.3769
   29phy    C26  766   1.169   4.348   0.748  0.6165  0.3692 -0.3079
   29phy    C25  767   1.103   4.220   0.795  0.2196 -0.5277  0.0964
   29phy    C23  768   1.091   4.101   0.690  0.0889 -0.2658  0.2269
   29phy    C24  769   1.058   3.976   0.772  0.7634  0.2578  0.4158
   29phy    C22  770   0.999   4.129   0.571  0.0684 -0.1061 -0.4470
   29phy    C21  771   1.045   4.076   0.436  0.4178  0.2156  0.2872
   29phy    C20  772   0.975   4.143   0.316 -0.1520  0.6795  0.1633
   29phy    C18  773   0.990   4.089   0.168 -0.2007 -0.3753  0.4429
   29phy    O01  774   1.132   4.090   0.147  0.0420 -0.0899 -0.2817
   29phy    H01  775   1.149   4.089   0.055 -0.8121  0.4751 -0.4551
   29phy    C19  776   0.926   4.195   0.077 -0.4199 -0.3564 -0.0840
   29phy    C13  777   0.925   3.943   0.141 -0.3287 -0.2185 -0.4513
   29phy     H3  778   0.926   3.890   0.240  0.6204 -0.2358 -0.4561
   29phy    O33  779   0.787   3.933   0.114 -0.7206 -0.1879 -0.2472
   29phy    H1B  780   0.746   4.015   0.097 -0.1610  0.1794  0.1535
   29phy    C12  781   1.005   3.824   0.073 -0.4824 -0.3310  0.4067
   29phy    O11  782   1.008   3.815  -0.071  0.4257  0.1072 -0.0054
   29phy    H1A  783   1.070   3.876  -0.106 -1.4727  1.7922 -0.6578
   30phy    C35  784   1.104   4.419   1.435  0.2736 -0.1950 -0.3527
   30phy    C33  785   0.949   4.419   1.422 -0.0446 -0.9125  0.7778
   30phy    C34  786   0.885   4.465   1.553 -0.2061  0.2324  0.7132
   30phy    C32  787   0.906   4.517   1.315 -0.3182  0.0969  0.1178
   30phy    C31  788   0.863   4.454   1.186 -0.2059  0.1785  0.1961
   30phy    C30  789   0.801   4.560   1.098  0.2930  0.1656 -0.7034
   30phy    C28  790   0.696   4.512   0.997  0.6221 -0.5918  0.1697
   30phy    C29  791   0.552   4.539   1.038  0.0127  0.0671 -0.7593
   30phy    C27  792   0.713   4.590   0.866  0.0140 -0.4272  0.0241
   30phy    C26  793   0.738   4.502   0.743  0.1225  0.2553  0.5099
   30phy    C25  794   0.746   4.573   0.611 -0.1898 -0.0648 -0.6484
   30phy    C23  795   0.811   4.484   0.499 -0.1524  0.3988 -0.5421
   30phy    C24  796   0.717   4.398   0.416  0.7193  0.1144 -0.7365
   30phy    C22  797   0.901   4.574   0.414 -0.2382 -0.0409 -0.4547
   30phy    C21  798   1.026   4.516   0.361 -0.2481  0.0429 -0.2729
   30phy    C20  799   1.098   4.609   0.266  0.2298 -0.2122  0.1118
   30phy    C18  800   1.238   4.580   0.211  0.1310  0.0144  0.5588
   30phy    O01  801   1.327   4.552   0.321 -0.3161 -0.0409 -0.0526
   30phy    H01  802   1.316   4.608   0.395  1.1423 -0.9164  0.8964
   30phy    C19  803   1.295   4.719   0.164  0.2827  0.5491  0.5878
   30phy    C13  804   1.247   4.463   0.099  0.2159  0.0638  0.5196
   30phy     H3  805   1.192   4.376   0.143 -0.9459  1.0257  1.0582
   30phy    O33  806   1.168   4.482  -0.018 -0.2588 -0.0176 -0.0262
   30phy    H1B  807   1.098   4.544  -0.013  0.4568  0.8554 -0.6184
   30phy    C12  808   1.369   4.366   0.077 -0.7026 -0.2458 -0.2954
   30phy    O11  809   1.437   4.323   0.192 -0.3255  0.2464 -0.1251
   30phy    H1A  810   1.421   4.373   0.270 -0.6021  0.0613 -0.0600
   31phy    C35  811   0.822   0.170   1.569 -0.0322  0.1475  0.3563
   31phy    C33  812   0.926   0.270   1.526  0.1408  0.3808  0.1181
   31phy    C34  813   0.947   0.252   1.375  0.5301 -0.5787  0.0545
   31phy    C32  814   0.880   0.409   1.571  0.2050 -0.1352  0.2526
   31phy    C31  815   1.002   0.496   1.602 -0.0250  0.2897 -0.4177
   31phy    C30  816   0.963   0.642   1.635 -0.0968 -0.3483  0.1917
   31phy    C28  817   1.084   0.716   1.691 -1.1436 -0.5025  0.4751
   31phy    C29  818   1.179   0.772   1.586 -0.3021 -0.3957 -0.0487
   31phy    C27  819   1.037   0.832   1.779 -0.3507 -0.0321  0.6357
   31phy    C26  820   1.101   0.826   1.917 -0.2168 -0.6062  0.1219
   31phy    C25  821   1.037   0.925   2.015 -0.1608 -0.0826  0.1428
   31phy    C23  822   1.114   0.963   2.146 -0.3690  0.0290  0.2576
   31phy    C24  823   1.224   1.071   2.121  0.5185 -0.2770 -0.2646
   31phy    C22  824   1.009   1.014   2.243  0.2464 -0.1013  0.4232
   31phy    C21  825   0.973   0.923   2.361 -0.2316  0.1090  0.3602
   31phy    C20  826   0.849   0.974   2.437 -0.3727 -0.1529  0.9448
   31phy    C18  827   0.845   0.955   2.594  0.0956  0.0884  0.1959
   31phy    O01  828   0.950   1.024   2.658 -0.0662 -0.4395 -0.3236
   31phy    H01  829   0.952   1.111   2.623  0.6487  0.0193  0.7939
   31phy    C19  830   0.721   1.044   2.616 -0.4364 -0.1559  0.5975
   31phy    C13  831   0.822   0.804   2.639 -0.3473 -0.4325 -0.1349
   31phy     H3  832   0.772   0.746   2.557  2.2844  1.1064 -3.0947
   31phy    O33  833   0.734   0.786   2.754 -0.0778  0.3593 -0.2180
   31phy    H1B  834   0.753   0.852   2.818 -0.9102  1.2745 -0.8683
   31phy    C12  835   0.953   0.715   2.656  0.4891  0.2792 -0.9240
   31phy    O11  836   1.028   0.746   2.777  0.3801  0.6705 -0.4630
   31phy    H1A  837   0.979   0.720   2.852 -0.2203  0.9657 -0.7471
   32phy    C35  838   1.685   0.595   1.731 -0.1464  0.1565 -0.0927
   32phy    C33  839   1.754   0.712   1.672  0.0161 -0.0356 -0.0017
   32phy    C34  840   1.827   0.666   1.545  0.2413 -0.1657 -0.0490
   32phy    C32  841   1.667   0.835   1.649 -0.3822  0.5826  0.2300
   32phy    C31  842   1.747   0.963   1.670  0.1238  0.0703  0.1260
   32phy    C30  843   1.660   1.088   1.675 -0.4856  0.4569  0.0736
   32phy    C28  844   1.727   1.220   1.652  0.1782 -0.4208  0.1208
   32phy    C29  845   1.720   1.263   1.502 -0.1981  0.0536 -0.0187
   32phy    C27  846   1.646   1.326   1.731 -0.1476 -0.0170 -0.7916
   32phy    C26  847   1.727   1.387   1.847  0.0676 -0.0026 -0.4991
   32phy    C25  848   1.643   1.498   1.910 -0.0217  0.4933 -0.1530
   32phy    C23  849   1.711   1.594   2.010 -0.1387  0.2986  0.2594
   32phy    C24  850   1.638   1.724   1.996  0.1180 -0.1037 -0.3134
   32phy    C22  851   1.695   1.551   2.160  0.2830  0.1681  0.2784
   32phy    C21  852   1.818   1.501   2.233 -0.5040 -0.2058  0.3309
   32phy    C20  853   1.790   1.471   2.375  0.1077  0.0237 -0.2462
   32phy    C18  854   1.891   1.465   2.497  0.3404  0.5270 -0.0709
   32phy    O01  855   1.963   1.586   2.509 -0.5079  0.3256  0.7220
   32phy    H01  856   1.908   1.661   2.497  0.2288  0.6046 -1.4542
   32phy    C19  857   1.790   1.449   2.611  0.4401 -0.3767  0.1444
   32phy    C13  858   2.003   1.346   2.473  0.0848 -0.5551  0.3298
   32phy     H3  859   2.050   1.359   2.372 -0.3685  2.0312  0.3808
   32phy    O33  860   1.943   1.215   2.469  0.5031 -0.1796  0.2500
   32phy    H1B  861   1.924   1.194   2.380 -0.0788 -1.2721  0.6099
   32phy    C12  862   2.125   1.341   2.568  0.2770 -0.0442 -0.4351
   32phy    O11  863   2.184   1.467   2.599 -0.3298 -0.1105  0.0456
   32phy    H1A  864   2.128   1.533   2.562 -0.5815  1.3477  2.7412
   33phy    C35  865   1.179   5.011   2.074  0.0557 -0.2246 -0.3788
   33phy    C33  866   1.088   4.887   2.093 -0.5336 -0.0034  0.2994
   33phy    C34  867   1.180   4.766   2.072  0.4700  0.0045 -0.1284
   33phy    C32  868   1.000   4.892   2.222 -0.2365  0.9425  0.0782
   33phy    C31  869   0.860   4.957   2.200 -0.5834 -0.3203  0.0556
   33phy    C30  870   0.771   4.925   2.325  0.3818  0.0778  0.6497
   33phy    C28  871   0.623   4.980   2.324 -0.0893 -0.5484  0.8739
   33phy    C29  872   0.517   4.892   2.250 -0.5112 -0.0337  0.3197
   33phy    C27  873   0.588   4.987   2.472  0.9155 -0.4708  0.5486
   33phy    C26  874   0.478   5.093   2.509  0.1922 -0.1595 -0.5883
   33phy    C25  875   0.469   5.108   2.664  0.2391  0.2543  0.3595
   33phy    C23  876   0.397   5.232   2.721 -0.2126 -0.1980 -0.3724
   33phy    C24  877   0.243   5.235   2.700  0.0107  0.0177  0.1595
   33phy    C22  878   0.433   5.258   2.868  0.0103  0.3777 -0.4410
   33phy    C21  879   0.445   5.407   2.903  0.6670 -0.1143 -0.0412
   33phy    C20  880   0.475   5.427   3.055  0.4948 -0.2058  0.6670
   33phy    C18  881   0.503   5.569   3.111 -0.0874 -0.4090  0.1732
   33phy    O01  882   0.415   5.664   3.051  0.1397  0.1611  0.5914
   33phy    H01  883   0.465   5.709   2.985 -0.8587 -0.4443 -0.6329
   33phy    C19  884   0.457   5.542   3.254  0.2984  0.5119  0.1865
   33phy    C13  885   0.655   5.632   3.102 -0.0920  0.0579  0.0510
   33phy     H3  886   0.728   5.555   3.139  0.9911  1.8214  1.7339
   33phy    O33  887   0.683   5.739   3.197  0.1119 -0.0577 -0.1821
   33phy    H1B  888   0.649   5.819   3.163  1.1887 -0.2186 -1.7475
   33phy    C12  889   0.702   5.677   2.963 -0.0545 -0.3941  0.4341
   33phy    O11  890   0.606   5.758   2.902 -0.0982 -0.1917  0.0667
   33phy    H1A  891   0.652   5.824   2.853  3.1979  0.4251  3.5608
   34phy    C35  892   4.386   3.082   1.116  0.6848  0.2246  0.7046
   34phy    C33  893   4.385   3.220   1.182  0.0692  0.3023 -0.0384
   34phy    C34  894   4.435   3.201   1.329  0.1194  0.3023 -0.1305
   34phy    C32  895   4.466   3.328   1.101  0.2779  0.0404 -0.1579
   34phy    C31  896   4.435   3.480   1.108  0.2346  0.2448 -0.0635
   34phy    C30  897   4.499   3.560   0.995  0.6594 -0.2838  0.3435
   34phy    C28  898   4.429   3.693   0.968  0.4176  0.1051 -0.6959
   34phy    C29  899   4.532   3.803   0.975  0.0098  0.0945  0.1254
   34phy    C27  900   4.381   3.707   0.824 -0.6660  0.2215  0.1206
   34phy    C26  901   4.257   3.626   0.775 -0.0666 -0.5020  0.1022
   34phy    C25  902   4.250   3.636   0.618  0.8871  0.2577 -0.3870
   34phy    C23  903   4.147   3.549   0.546 -0.6184 -0.1436 -0.1231
   34phy    C24  904   4.008   3.609   0.565  0.0144  0.0691  0.8965
   34phy    C22  905   4.177   3.550   0.393  0.2915 -0.1185  0.5700
   34phy    C21  906   4.242   3.421   0.349  0.0488 -0.1287 -0.6622
   34phy    C20  907   4.305   3.424   0.211 -0.6602  0.1548  0.4708
   34phy    C18  908   4.385   3.298   0.157  0.1033 -0.2233  0.8518
   34phy    O01  909   4.484   3.259   0.255 -0.4645  0.1108 -0.2302
   34phy    H01  910   4.488   3.165   0.261  2.2235  0.2214  1.5908
   34phy    C19  911   4.469   3.351   0.043  0.1974 -0.5852  0.2853
   34phy    C13  912   4.292   3.172   0.109 -0.5688 -0.4925 -0.2103
   34phy     H3  913   4.219   3.159   0.193  0.2974 -2.1449  0.3283
   34phy    O33  914   4.196   3.193   0.009  0.2105  0.2385 -0.2480
   34phy    H1B  915   4.228   3.171  -0.077  0.3550  0.2028 -0.1868
   34phy    C12  916   4.337   3.024   0.121  1.2146 -0.4056 -0.1376
   34phy    O11  917   4.454   3.001   0.190  0.0893  0.1671  0.1730
   34phy    H1A  918   4.470   2.909   0.185  0.2439  0.1692  0.6080
   35phy    C35  919   0.935   2.042   1.571  0.1050  0.1307  0.2515
   35phy    C33  920   1.074   2.048   1.504 -0.4923  0.3237 -0.2782
   35phy    C34  921   1.114   2.193   1.528  0.0226 -0.2073  0.5473
   35phy    C32  922   1.164   1.945   1.571  0.0818  0.1365  0.7801
   35phy    C31  923   1.301   1.910   1.503  0.2797 -0.2640  0.0262
   35phy    C30  924   1.383   1.819   1.592 -0.1577  0.0714 -0.3557
   35phy    C28  925   1.497   1.741   1.529 -0.2286 -0.0256  0.5938
   35phy    C29  926   1.606   1.736   1.629 -0.4262  0.2420 -0.0601
   35phy    C27  927   1.465   1.605   1.472  0.0555  0.5795  0.3176
   35phy    C26  928   1.459   1.596   1.317 -0.2037 -0.0666 -0.4895
   35phy    C25  929   1.435   1.453   1.268 -0.2651  0.0330  0.2354
   35phy    C23  930   1.449   1.422   1.119 -0.0712  0.1815 -0.1002
   35phy    C24  931   1.592   1.375   1.098 -0.0804  0.4936 -0.0714
   35phy    C22  932   1.361   1.299   1.077 -0.1701  0.4934 -0.2960
   35phy    C21  933   1.226   1.327   1.014  0.2274 -0.6067  0.0942
   35phy    C20  934   1.164   1.201   0.955 -0.3564 -0.1929 -0.0858
   35phy    C18  935   1.027   1.209   0.875  0.1621 -0.6531  0.1427
   35phy    O01  936   0.930   1.292   0.956  0.3471  0.5205  0.0266
   35phy    H01  937   0.926   1.270   1.047  0.6452 -0.7662 -0.2569
   35phy    C19  938   0.968   1.070   0.884  0.0502  0.5407  0.3478
   35phy    C13  939   1.037   1.278   0.728 -0.4229 -0.3342  0.3918
   35phy     H3  940   1.075   1.380   0.752 -2.1325  0.8554 -1.6774
   35phy    O33  941   1.149   1.238   0.648 -0.0784  0.4025  0.0488
   35phy    H1B  942   1.169   1.152   0.678  0.2457  0.6975  0.7071
   35phy    C12  943   0.916   1.348   0.656 -0.0709  0.6276 -0.3841
   35phy    O11  944   0.844   1.279   0.560  0.2644 -0.4361 -0.1718
   35phy    H1A  945   0.754   1.301   0.573 -0.1272 -1.2948 -1.2571
   36phy    C35  946   2.092   1.937   1.379 -0.0149  0.1810  0.1866
   36phy    C33  947   2.043   2.070   1.428 -0.0249  0.1190  0.0240
   36phy    C34  948   2.114   2.176   1.348  0.0367  0.2548 -0.3063
   36phy    C32  949   1.886   2.078   1.423 -1.0143  0.3971 -0.1350
   36phy    C31  950   1.814   2.173   1.525 -0.0217 -0.1813 -0.3055
   36phy    C30  951   1.662   2.179   1.491 -0.1791  0.3297 -0.0073
   36phy    C28  952   1.571   2.272   1.565 -0.1112 -0.1407  0.3485
   36phy    C29  953   1.456   2.323   1.480 -0.2166  0.1057 -0.0072
   36phy    C27  954   1.509   2.193   1.676 -0.1142 -0.1678 -0.3975
   36phy    C26  955   1.569   2.220   1.816 -0.0411 -0.0979  0.4988
   36phy    C25  956   1.487   2.145   1.924 -0.4284 -0.4187  0.0222
   36phy    C23  957   1.498   2.197   2.067 -0.2022  0.3646 -0.4351
   36phy    C24  958   1.389   2.305   2.092 -0.2016  0.5458  0.1804
   36phy    C22  959   1.470   2.076   2.163 -0.1616  0.3587  0.1136
   36phy    C21  960   1.536   2.070   2.299 -0.3597 -0.4597  0.2986
   36phy    C20  961   1.510   1.930   2.363 -0.0782  0.1994 -0.0289
   36phy    C18  962   1.603   1.894   2.481 -0.1060  0.5724 -0.3065
   36phy    O01  963   1.579   1.987   2.593  0.5965 -0.2322 -0.3334
   36phy    H01  964   1.631   1.973   2.670 -0.2563  0.9058  0.4748
   36phy    C19  965   1.529   1.769   2.535  0.4056  0.0751 -0.0699
   36phy    C13  966   1.764   1.879   2.451  0.2401 -0.2665 -0.1251
   36phy     H3  967   1.778   1.826   2.354 -1.4932 -0.7764 -0.1213
   36phy    O33  968   1.825   1.787   2.540 -0.2920  0.0684  0.2022
   36phy    H1B  969   1.827   1.813   2.630 -1.0697  1.0369 -0.0485
   36phy    C12  970   1.850   2.013   2.440  0.2327  0.6303 -0.6315
   36phy    O11  971   1.895   2.060   2.566 -0.0875 -0.4514  0.4201
   36phy    H1A  972   1.948   1.991   2.602 -0.1310  0.1509  1.6774
   37phy    C35  973   1.049   0.205   2.002 -0.9237  0.6478  0.2319
   37phy    C33  974   0.907   0.237   1.967  0.2639 -0.0786 -0.1128
   37phy    C34  975   0.821   0.120   2.019 -0.1261 -0.3671 -0.0707
   37phy    C32  976   0.874   0.379   2.009  0.2325  0.5804  0.1450
   37phy    C31  977   0.745   0.442   1.969  0.0575  0.1412  0.5028
   37phy    C30  978   0.748   0.596   1.981  0.6969  0.6336 -0.3386
   37phy    C28  979   0.617   0.680   1.980 -0.1320 -0.2839  0.0588
   37phy    C29  980   0.574   0.683   2.125 -0.2366  0.6588 -0.1386
   37phy    C27  981   0.655   0.824   1.948 -0.1314 -0.2330  0.0251
   37phy    C26  982   0.608   0.861   1.805 -0.4216 -0.1361 -0.7697
   37phy    C25  983   0.627   1.015   1.772 -0.0231  0.0450 -0.2253
   37phy    C23  984   0.576   1.066   1.631 -0.5543 -0.0587 -0.0694
   37phy    C24  985   0.426   1.100   1.621  0.4120 -0.0287  0.4774
   37phy    C22  986   0.665   1.190   1.601  0.0805 -0.0002  0.0571
   37phy    C21  987   0.695   1.198   1.447  0.1505 -0.5533  0.0546
   37phy    C20  988   0.773   1.324   1.407  0.1629  0.2591  0.2589
   37phy    C18  989   0.786   1.355   1.249  0.2712 -0.5486  0.2714
   37phy    O01  990   0.836   1.238   1.182  0.1474  0.1959  0.0571
   37phy    H01  991   0.833   1.167   1.244 -0.4913  0.6228  0.5305
   37phy    C19  992   0.902   1.461   1.246  0.1855 -0.3933 -0.7111
   37phy    C13  993   0.647   1.414   1.192 -0.0329 -0.1180  0.2629
   37phy     H3  994   0.578   1.326   1.189 -2.8354  1.9564 -0.7437
   37phy    O33  995   0.567   1.494   1.282 -0.1099  0.0534 -0.0397
   37phy    H1B  996   0.593   1.484   1.371  0.2804 -1.9064 -0.3229
   37phy    C12  997   0.597   1.423   1.040  0.2737 -0.0275 -0.2707
   37phy    O11  998   0.655   1.339   0.941 -0.3051  0.0703  0.3953
   37phy    H1A  999   0.748   1.346   0.948 -0.4432  1.3919  1.2542
   38phy    C35 1000   1.308   1.157   1.689 -0.0178  0.1376  0.0735
   38phy    C33 1001   1.204   1.242   1.615  0.6189 -0.0991  0.2869
   38phy    C34 1002   1.145   1.157   1.505  0.1280  0.4575 -0.1712
   38phy    C32 1003   1.098   1.299   1.714  0.0335  0.5091 -0.3774
   38phy    C31 1004   1.066   1.445   1.683  0.4187  0.6077  0.1697
   38phy    C30 1005   0.938   1.481   1.750 -0.6055 -0.0728 -0.3598
   38phy    C28 1006   0.879   1.622   1.716 -0.1535 -0.4750 -0.1469
   38phy    C29 1007   0.736   1.590   1.671 -0.4512 -0.4505 -0.4847
   38phy    C27 1008   0.862   1.716   1.841  0.0021  0.1801  0.0128
   38phy    C26 1009   0.991   1.789   1.893  0.4960  0.8623 -0.1382
   38phy    C25 1010   0.958   1.882   2.010  0.7226  0.3825  0.3746
   38phy    C23 1011   1.077   1.948   2.077 -0.5342 -0.7940  0.0306
   38phy    C24 1012   1.093   2.083   2.008  0.0110 -0.2180 -0.2778
   38phy    C22 1013   1.045   1.990   2.218  0.3487  0.0173 -0.3847
   38phy    C21 1014   1.090   1.898   2.333  0.9909 -0.2814 -0.2833
   38phy    C20 1015   1.053   1.952   2.475 -0.1476  0.4465  0.1802
   38phy    C18 1016   1.064   1.865   2.599  0.7619 -0.4330  0.1433
   38phy    O01 1017   1.188   1.792   2.587 -0.6839  0.0541 -0.1235
   38phy    H01 1018   1.220   1.761   2.670 -0.0942 -0.3331 -0.4916
   38phy    C19 1019   1.086   1.971   2.715 -0.3017  0.3343  0.1064
   38phy    C13 1020   0.945   1.758   2.628 -0.0413  0.0706 -0.3316
   38phy     H3 1021   0.845   1.807   2.613 -0.7095 -0.9129  0.8153
   38phy    O33 1022   0.938   1.733   2.767  0.3142  0.8772  0.5366
   38phy    H1B 1023   1.016   1.688   2.792 -0.4759 -1.7585 -1.1873
   38phy    C12 1024   0.935   1.626   2.545  0.1040 -0.2827 -0.0613
   38phy    O11 1025   1.052   1.543   2.544  0.0590  0.2503 -0.3807
   38phy    H1A 1026   1.120   1.607   2.545  0.9355 -0.6025 -1.9566
   39phy    C35 1027   0.077   2.457   1.773 -0.7312  0.3769 -0.7206
   39phy    C33 1028   0.222   2.418   1.764  0.4959 -0.6144  0.2753
   39phy    C34 1029   0.226   2.295   1.677 -0.0706 -0.1679 -0.0456
   39phy    C32 1030   0.308   2.529   1.701  0.1518 -0.1401 -0.0761
   39phy    C31 1031   0.403   2.588   1.803 -0.3955  0.4780 -0.2753
   39phy    C30 1032   0.513   2.669   1.732  0.6004 -0.4770 -0.3462
   39phy    C28 1033   0.578   2.770   1.822 -0.5114  0.2123 -0.0067
   39phy    C29 1034   0.729   2.782   1.789 -0.0129  0.0690 -0.1727
   39phy    C27 1035   0.517   2.918   1.804 -0.1453  0.1788 -0.0855
   39phy    C26 1036   0.510   3.003   1.934 -0.1161  0.7055  0.3463
   39phy    C25 1037   0.449   3.139   1.900  0.1750  0.0916  0.0890
   39phy    C23 1038   0.455   3.242   2.013 -0.4268 -0.3567  0.2723
   39phy    C24 1039   0.519   3.364   1.961  0.0286 -0.1049  0.1593
   39phy    C22 1040   0.319   3.263   2.078  0.1074 -0.0791  0.0166
   39phy    C21 1041   0.336   3.271   2.228  0.0290  0.6198 -0.3200
   39phy    C20 1042   0.203   3.247   2.309  0.3467 -0.6555  0.7722
   39phy    C18 1043   0.203   3.279   2.463 -0.2692  0.0087 -0.3699
   39phy    O01 1044   0.247   3.412   2.486  0.2863 -0.2435 -0.4381
   39phy    H01 1045   0.340   3.421   2.493  0.4516  1.6862 -3.2435
   39phy    C19 1046   0.054   3.289   2.487 -0.0105  0.5708  0.5705
   39phy    C13 1047   0.288   3.178   2.553 -0.4120  0.6987 -0.6253
   39phy     H3 1048   0.263   3.074   2.521 -1.4084 -0.0346  2.2363
   39phy    O33 1049   0.247   3.174   2.691  0.1876 -0.1208  0.4119
   39phy    H1B 1050   0.236   3.259   2.731 -0.8830 -1.3405  2.9721
   39phy    C12 1051   0.448   3.189   2.554 -0.0423  0.1896 -0.2691
   39phy    O11 1052   0.485   3.308   2.613 -0.5290 -0.1188 -0.0797
   39phy    H1A 1053   0.479   3.291   2.706 -0.9083  1.1600  0.1415
   40phy    C35 1054   1.896   4.330   1.445 -0.1841 -0.1367 -0.0653
   40phy    C33 1055   1.988   4.451   1.416  0.0692 -0.0147  0.3040
   40phy    C34 1056   2.003   4.465   1.262 -0.6555 -0.0502  0.0906
   40phy    C32 1057   1.926   4.577   1.479 -0.1379  0.5217  0.0890
   40phy    C31 1058   2.034   4.676   1.520  0.4652  0.1270  0.3361
   40phy    C30 1059   1.977   4.791   1.606 -0.0562 -0.4024 -0.2522
   40phy    C28 1060   2.086   4.894   1.653 -0.3163  0.6922 -0.4484
   40phy    C29 1061   2.097   5.012   1.555  0.1613  0.0456 -0.1791
   40phy    C27 1062   2.029   4.955   1.785 -0.3383 -0.5363 -0.0471
   40phy    C26 1063   2.100   4.926   1.920  0.2787 -0.4654 -0.0764
   40phy    C25 1064   2.021   4.957   2.046  0.1926  0.2009 -0.0124
   40phy    C23 1065   2.108   4.929   2.170 -0.4384  0.2071 -0.3365
   40phy    C24 1066   2.175   5.055   2.229  0.0915  0.0084 -0.1628
   40phy    C22 1067   2.019   4.847   2.269  0.5061 -0.8171  0.2056
   40phy    C21 1068   2.083   4.733   2.347 -0.8235 -0.2665 -0.3483
   40phy    C20 1069   1.983   4.656   2.439 -0.0104  0.4957  0.0631
   40phy    C18 1070   2.040   4.546   2.538 -0.3558 -0.1274 -0.2046
   40phy    O01 1071   2.133   4.601   2.638  0.3647  0.4535 -0.0051
   40phy    H01 1072   2.211   4.636   2.600 -0.1747  0.5416 -1.0600
   40phy    C19 1073   1.910   4.526   2.615  0.2337  0.2531 -0.6705
   40phy    C13 1074   2.100   4.402   2.487  0.2887 -0.4269  0.2858
   40phy     H3 1075   2.022   4.349   2.425  0.3853  0.1734 -0.3720
   40phy    O33 1076   2.110   4.304   2.591  0.2937 -0.1808  0.0376
   40phy    H1B 1077   2.156   4.345   2.662 -0.2024  1.4565 -0.5425
   40phy    C12 1078   2.241   4.406   2.412  0.1638 -0.0562 -0.0987
   40phy    O11 1079   2.360   4.426   2.483 -0.2425  0.5568  0.1267
   40phy    H1A 1080   2.396   4.509   2.459 -0.4625  0.1429 -1.7890
   41phy    C35 1081   0.528   1.913   1.728  0.3928 -0.2887 -0.2956
   41phy    C33 1082   0.590   2.036   1.779 -0.5192 -0.2493  0.5936
   41phy    C34 1083   0.595   2.140   1.667  0.0323 -0.2944  0.3856
   41phy    C32 1084   0.512   2.087   1.898  0.0160 -0.6102  0.7894
   41phy    C31 1085   0.589   2.181   1.989 -0.8106 -0.1509 -0.3916
   41phy    C30 1086   0.498   2.218   2.107 -0.1105 -0.1327  0.0842
   41phy    C28 1087   0.549   2.328   2.200  0.2648 -0.2166  0.0321
   41phy    C29 1088   0.472   2.456   2.173  0.2289 -0.2970 -0.3142
   41phy    C27 1089   0.520   2.298   2.352  0.2434 -0.5710  0.0427
   41phy    C26 1090   0.647   2.272   2.431  0.4983 -0.4340 -0.1372
   41phy    C25 1091   0.613   2.252   2.582  0.0149 -0.4697 -0.3521
   41phy    C23 1092   0.721   2.238   2.688 -0.6032  0.5019  0.1900
   41phy    C24 1093   0.798   2.368   2.725  0.1325 -0.1510 -0.2255
   41phy    C22 1094   0.665   2.161   2.806  0.3410 -0.3190  0.0961
   41phy    C21 1095   0.759   2.079   2.895 -0.0741 -0.4244 -0.0482
   41phy    C20 1096   0.680   1.992   3.002  0.2216  0.2165  0.1573
   41phy    C18 1097   0.653   1.844   2.969 -0.0339  0.2152  0.3990
   41phy    O01 1098   0.783   1.785   2.962 -0.0835  0.0940 -0.0892
   41phy    H01 1099   0.805   1.755   2.876 -0.7512  2.0031 -0.9925
   41phy    C19 1100   0.585   1.799   3.097 -0.4070 -0.0345  0.2287
   41phy    C13 1101   0.579   1.819   2.826  0.1727  0.1003 -0.4941
   41phy     H3 1102   0.637   1.874   2.748  1.4188  0.2789  0.5240
   41phy    O33 1103   0.445   1.886   2.829  0.3383 -0.2216 -0.0079
   41phy    H1B 1104   0.450   1.960   2.885 -0.3812  0.3156 -0.6343
   41phy    C12 1105   0.562   1.674   2.770  0.0659 -0.1903 -0.6760
   41phy    O11 1106   0.670   1.590   2.773  0.1797 -0.1176  0.3639
   41phy    H1A 1107   0.658   1.527   2.841  1.3988  0.0199  0.7288
   42phy    C35 1108   1.915   5.104   1.243 -0.3251 -0.1675 -0.1787
   42phy    C33 1109   1.775   5.115   1.299  0.5559  0.1889 -0.5595
   42phy    C34 1110   1.735   4.999   1.391 -0.1166 -0.2891 -0.0002
   42phy    C32 1111   1.756   5.255   1.359 -0.4417  0.6641 -0.2833
   42phy    C31 1112   1.614   5.314   1.341 -0.4003 -0.1508  0.0189
   42phy    C30 1113   1.591   5.444   1.418  0.4910 -0.6826  0.6170
   42phy    C28 1114   1.469   5.530   1.376  0.3161  0.3474  0.4945
   42phy    C29 1115   1.349   5.482   1.451 -0.1159 -0.5147 -0.1952
   42phy    C27 1116   1.486   5.685   1.396  0.3082  0.6441  0.2811
   42phy    C26 1117   1.409   5.777   1.308 -0.4134  0.5961  0.2640
   42phy    C25 1118   1.468   5.922   1.323 -0.0703  0.0253  0.2529
   42phy    C23 1119   1.409   6.034   1.235 -0.2096  0.5826 -0.2117
   42phy    C24 1120   1.453   6.154   1.311  0.0038  0.2208  0.7109
   42phy    C22 1121   1.477   6.050   1.090  0.0007 -0.4377  0.0875
   42phy    C21 1122   1.406   5.976   0.984  0.3572  0.1334  0.2690
   42phy    C20 1123   1.482   5.992   0.853 -0.0082 -0.1816  0.3087
   42phy    C18 1124   1.424   5.932   0.722  0.3678  0.0108 -0.4846
   42phy    O01 1125   1.396   5.792   0.741 -0.2662  0.2434  0.2018
   42phy    H01 1126   1.438   5.755   0.816  1.1366  0.2940 -0.5152
   42phy    C19 1127   1.548   5.946   0.632 -0.1775 -0.0299  0.3905
   42phy    C13 1128   1.289   5.998   0.662 -0.5411 -0.0350 -0.5833
   42phy     H3 1129   1.212   5.973   0.739 -0.5246  2.0220  0.1749
   42phy    O33 1130   1.278   6.146   0.666 -0.5180  0.3201 -0.2988
   42phy    H1B 1131   1.328   6.184   0.596  1.2335  1.0408  1.2602
   42phy    C12 1132   1.193   5.936   0.557  0.0104  0.3137 -0.0566
   42phy    O11 1133   1.201   5.795   0.548 -0.5348  0.7682 -0.4338
   42phy    H1A 1134   1.263   5.775   0.616 -2.0983 -0.4876  0.7097
   43phy    C35 1135   0.899   0.169   2.604  0.1885  0.6953  0.6727
   43phy    C33 1136   0.830   0.245   2.495  0.2953 -0.2748 -0.5237
   43phy    C34 1137   0.858   0.181   2.357 -0.0265  0.7551  0.0803
   43phy    C32 1138   0.680   0.276   2.520  0.4172  0.3609 -0.1097
   43phy    C31 1139   0.645   0.421   2.533  0.1830 -0.1695  0.4114
   43phy    C30 1140   0.491   0.432   2.510  0.0054 -0.2389  0.0328
   43phy    C28 1141   0.434   0.575   2.512  0.3298 -0.3342 -0.4949
   43phy    C29 1142   0.323   0.585   2.405 -0.0300  0.1779  0.4967
   43phy    C27 1143   0.377   0.612   2.650 -0.1303 -0.2998  0.0122
   43phy    C26 1144   0.383   0.763   2.687 -0.0111  0.1681  0.0029
   43phy    C25 1145   0.322   0.800   2.817  0.0234  0.2969  0.2663
   43phy    C23 1146   0.313   0.956   2.831  0.4927 -0.5208  0.5701
   43phy    C24 1147   0.163   0.990   2.860 -0.6965  0.2974 -0.0059
   43phy    C22 1148   0.405   1.005   2.948 -0.5985  0.2920  0.6015
   43phy    C21 1149   0.474   1.139   2.923 -0.0893  0.0742  0.2317
   43phy    C20 1150   0.550   1.187   3.044 -0.2473  0.1338 -0.5282
   43phy    C18 1151   0.649   1.310   3.031 -0.1311 -1.0475  0.1687
   43phy    O01 1152   0.572   1.420   2.970 -0.2715  0.1320 -0.2070
   43phy    H01 1153   0.495   1.432   3.023 -0.0880  0.7487 -0.0742
   43phy    C19 1154   0.671   1.342   3.183 -0.3190  0.4443 -0.0182
   43phy    C13 1155   0.781   1.278   2.941  0.5902 -0.3222  0.0354
   43phy     H3 1156   0.747   1.256   2.837 -0.0492  0.3371  0.0968
   43phy    O33 1157   0.845   1.157   2.980 -0.3538 -0.2304 -0.2774
   43phy    H1B 1158   0.921   1.137   2.930 -0.8587 -0.6849 -0.8753
   43phy    C12 1159   0.892   1.395   2.927  0.2874 -0.0848 -0.1811
   43phy    O11 1160   1.009   1.351   2.875  0.3441  1.0224  0.6775
   43phy    H1A 1161   1.005   1.328   2.784  1.2666 -0.2802  0.9355
   44phy    C35 1162   0.616   1.607   0.504  0.7342  0.5196  0.2061
   44phy    C33 1163   0.628   1.717   0.614  0.0436 -0.7979 -0.2280
   44phy    C34 1164   0.493   1.756   0.672  0.3529 -0.6953  0.1888
   44phy    C32 1165   0.717   1.680   0.739 -0.1783 -0.2874 -0.0140
   44phy    C31 1166   0.857   1.742   0.739 -0.0190 -0.5511 -0.2491
   44phy    C30 1167   0.941   1.681   0.845  0.2747 -0.3511 -0.5548
   44phy    C28 1168   1.090   1.739   0.853  0.9379  0.4150 -0.2225
   44phy    C29 1169   1.131   1.720   0.994 -0.3521  0.0809 -0.0797
   44phy    C27 1170   1.180   1.662   0.754 -0.1139  0.0695 -0.0516
   44phy    C26 1171   1.311   1.731   0.707 -0.2701 -0.0297  0.0487
   44phy    C25 1172   1.395   1.624   0.626  0.3958  0.4296  0.0039
   44phy    C23 1173   1.518   1.679   0.557 -0.4085 -0.1155  0.2720
   44phy    C24 1174   1.642   1.641   0.639  0.4967 -0.1496 -0.2133
   44phy    C22 1175   1.534   1.606   0.419  0.0827 -0.5481  0.0423
   44phy    C21 1176   1.510   1.695   0.293  0.2327  0.4316 -0.0744
   44phy    C20 1177   1.543   1.624   0.168 -0.2521 -0.0650  0.2892
   44phy    C18 1178   1.545   1.710   0.030  0.0218 -0.1184 -0.2782
   44phy    O01 1179   1.417   1.775   0.011  0.3326 -0.3253  0.1824
   44phy    H01 1180   1.406   1.850   0.066  1.9966  0.2416 -0.1989
   44phy    C19 1181   1.549   1.591  -0.069  0.2995  0.4882 -0.0902
   44phy    C13 1182   1.666   1.815   0.009 -0.4363 -0.2442  0.5000
   44phy     H3 1183   1.654   1.886   0.094  2.4127 -0.4964  1.2056
   44phy    O33 1184   1.797   1.771   0.048  0.2622  0.4200  0.2985
   44phy    H1B 1185   1.792   1.692   0.097  2.7663 -0.0543 -0.0775
   44phy    C12 1186   1.656   1.944  -0.082 -0.4751 -0.2833 -0.4884
   44phy    O11 1187   1.731   1.940  -0.202 -0.2704 -0.5082  0.0611
   44phy    H1A 1188   1.820   1.948  -0.174 -0.5923  0.1485  0.9185
   45phy    C35 1189   1.600   2.725   1.755 -0.3107  0.6207  0.0207
   45phy    C33 1190   1.457   2.746   1.714 -0.2265  0.2379  0.2514
   45phy    C34 1191   1.454   2.778   1.567  0.3055 -0.4543  0.5917
   45phy    C32 1192   1.373   2.617   1.733  0.2786  0.3716 -0.7112
   45phy    C31 1193   1.223   2.621   1.753 -0.6263  0.1560  0.0700
   45phy    C30 1194   1.146   2.486   1.766 -0.6985  0.1799 -0.1991
   45phy    C28 1195   1.008   2.489   1.831  0.1716 -0.4514 -0.5351
   45phy    C29 1196   0.902   2.433   1.740  0.6088  0.0102 -0.1553
   45phy    C27 1197   1.000   2.412   1.962  0.2064  0.0978 -0.0128
   45phy    C26 1198   1.048   2.477   2.090  0.2605 -0.3210  0.0417
   45phy    C25 1199   1.017   2.382   2.211  0.0978  0.3042 -0.5185
   45phy    C23 1200   1.071   2.447   2.336  0.5438 -0.5121 -0.0963
   45phy    C24 1201   0.955   2.518   2.411 -0.1518 -0.1929  0.0573
   45phy    C22 1202   1.128   2.343   2.431 -0.2626 -0.5828  0.2402
   45phy    C21 1203   1.261   2.389   2.491 -0.2263 -0.2064 -0.3889
   45phy    C20 1204   1.315   2.286   2.592 -0.3583  0.1290  0.0284
   45phy    C18 1205   1.418   2.336   2.699 -0.4824 -0.1572 -0.3251
   45phy    O01 1206   1.368   2.454   2.764  0.4897  0.0683  0.0283
   45phy    H01 1207   1.409   2.473   2.846  1.2493  0.1742 -0.3739
   45phy    C19 1208   1.392   2.224   2.807 -0.4020 -0.0144 -0.1380
   45phy    C13 1209   1.574   2.347   2.659 -0.3982 -0.6863 -0.2577
   45phy     H3 1210   1.607   2.257   2.600  0.4290 -0.3064 -0.3940
   45phy    O33 1211   1.658   2.338   2.776 -0.4124 -0.0759  0.1253
   45phy    H1B 1212   1.631   2.408   2.832  1.6272  1.6491 -0.8964
   45phy    C12 1213   1.612   2.466   2.559  0.3963  0.1392 -0.0223
   45phy    O11 1214   1.625   2.595   2.619 -0.1634  0.0816  0.4278
   45phy    H1A 1215   1.542   2.639   2.627 -0.7141 -1.1088  1.7102
   46phy    C35 1216   1.687   3.299   1.902 -0.0640 -0.1553 -0.0074
   46phy    C33 1217   1.693   3.339   1.752 -0.1039 -0.0398 -0.2855
   46phy    C34 1218   1.755   3.223   1.677 -0.3148  0.7963 -0.2352
   46phy    C32 1219   1.554   3.365   1.687 -0.4308  0.1234  0.7415
   46phy    C31 1220   1.493   3.500   1.721 -0.4139 -0.0921 -0.2401
   46phy    C30 1221   1.359   3.517   1.649 -0.1258 -0.8812 -0.3590
   46phy    C28 1222   1.273   3.637   1.698 -0.8604  0.0276 -0.3724
   46phy    C29 1223   1.249   3.737   1.585 -0.6692  0.0455  0.5253
   46phy    C27 1224   1.134   3.579   1.739  0.3833 -0.0550 -0.3328
   46phy    C26 1225   1.051   3.644   1.849 -0.2570  0.4201 -0.5444
   46phy    C25 1226   0.952   3.550   1.915  0.6451 -0.0914  0.0846
   46phy    C23 1227   0.878   3.617   2.034  0.0027  0.1980 -1.1956
   46phy    C24 1228   0.754   3.694   2.002  0.1266  0.0359  0.0723
   46phy    C22 1229   0.843   3.507   2.142 -0.6614  0.5500 -0.1551
   46phy    C21 1230   0.852   3.535   2.291  0.1801 -0.2198 -0.0757
   46phy    C20 1231   0.860   3.408   2.377  0.5015  0.4273 -0.2324
   46phy    C18 1232   0.897   3.418   2.532  0.2672 -0.0675 -0.0602
   46phy    O01 1233   0.805   3.501   2.609 -0.1146 -0.4602 -0.5486
   46phy    H01 1234   0.847   3.516   2.692 -2.3599 -0.4073  0.6426
   46phy    C19 1235   0.861   3.270   2.566 -0.2361 -0.0983  0.0477
   46phy    C13 1236   1.056   3.451   2.565  0.3967  0.4056 -0.3217
   46phy     H3 1237   1.122   3.379   2.510  0.4719 -0.6172  1.0413
   46phy    O33 1238   1.092   3.415   2.702  0.1274 -0.1338 -0.2424
   46phy    H1B 1239   1.066   3.476   2.768 -0.7977  1.7961 -2.2714
   46phy    C12 1240   1.108   3.601   2.542  0.5275 -0.0605 -0.5057
   46phy    O11 1241   1.093   3.703   2.633 -0.2935 -0.0815  0.0506
   46phy    H1A 1242   1.150   3.682   2.704  0.8618 -3.0608 -1.5928
   47phy    C35 1243   0.132   3.076   1.253  0.2871 -0.5914  0.0614
   47phy    C33 1244   0.111   3.214   1.306  0.2930  0.1190 -0.3818
   47phy    C34 1245   0.231   3.252   1.391 -0.4225 -0.5249 -0.6902
   47phy    C32 1246   0.094   3.309   1.188 -0.0496 -0.3876 -0.3126
   47phy    C31 1247  -0.052   3.343   1.138 -0.5891 -0.3004 -0.0427
   47phy    C30 1248  -0.042   3.450   1.027 -0.2599  0.2650 -0.0688
   47phy    C28 1249  -0.183   3.507   0.987  0.3120  0.5266 -0.3511
   47phy    C29 1250  -0.175   3.661   0.984 -0.4207  0.0559 -0.2694
   47phy    C27 1251  -0.238   3.470   0.848  0.2934  0.1795  0.0209
   47phy    C26 1252  -0.314   3.337   0.845 -0.5466 -0.0521 -0.0601
   47phy    C25 1253  -0.391   3.325   0.710  0.2911 -0.6880  0.0881
   47phy    C23 1254  -0.463   3.189   0.692  0.0767 -0.5213  0.4626
   47phy    C24 1255  -0.612   3.204   0.734 -0.4629  0.0304  0.2133
   47phy    C22 1256  -0.477   3.147   0.545 -0.0232 -0.3053  0.1943
   47phy    C21 1257  -0.352   3.091   0.481 -0.8932  0.1537  0.7179
   47phy    C20 1258  -0.378   3.033   0.343  0.0341  0.5474  0.0197
   47phy    C18 1259  -0.263   2.978   0.250 -0.6132 -0.0659 -0.2399
   47phy    O01 1260  -0.156   3.074   0.242 -0.4579 -0.2656 -0.2052
   47phy    H01 1261  -0.121   3.091   0.328 -2.1257  0.6877  0.3415
   47phy    C19 1262  -0.331   2.981   0.110 -0.1485  0.1849 -0.2037
   47phy    C13 1263  -0.215   2.833   0.299  0.1854 -0.2429  0.1161
   47phy     H3 1264  -0.162   2.851   0.396 -0.3801 -0.6438  0.5053
   47phy    O33 1265  -0.313   2.736   0.347  0.0386 -0.4636  0.0996
   47phy    H1B 1266  -0.268   2.665   0.388 -0.6083 -0.6017  0.5744
   47phy    C12 1267  -0.081   2.765   0.247 -0.2761  0.2831  0.0915
   47phy    O11 1268  -0.047   2.647   0.317 -0.2143  0.1705  0.4731
   47phy    H1A 1269  -0.013   2.583   0.257 -2.3181 -0.2256 -0.3563
   48phy    C35 1270   2.188   2.772   1.619  0.2396 -0.0241  0.3257
   48phy    C33 1271   2.052   2.715   1.661 -0.7148 -0.2285 -0.0506
   48phy    C34 1272   1.992   2.655   1.534 -0.2537  0.6344 -0.1064
   48phy    C32 1273   2.057   2.623   1.787 -0.3735 -0.2160  0.1590
   48phy    C31 1274   1.949   2.651   1.886  0.3634  0.0348 -0.4461
   48phy    C30 1275   1.963   2.575   2.020 -0.4878 -0.0830  0.2505
   48phy    C28 1276   1.845   2.585   2.113  0.1954  0.3070 -0.2037
   48phy    C29 1277   1.804   2.441   2.141  0.2305 -0.2134  0.2568
   48phy    C27 1278   1.875   2.645   2.252  0.1306 -0.4416 -0.0602
   48phy    C26 1279   1.878   2.794   2.272 -0.0140 -0.3617 -0.2509
   48phy    C25 1280   1.858   2.840   2.421 -0.2051 -0.3639 -0.5232
   48phy    C23 1281   1.862   2.994   2.440 -0.6005 -0.4164  0.2676
   48phy    C24 1282   1.730   3.058   2.403  0.0554  0.0268  0.4831
   48phy    C22 1283   1.869   3.032   2.592  0.2637  0.3760  0.4706
   48phy    C21 1284   2.006   3.047   2.660  0.1333  0.5336  0.0837
   48phy    C20 1285   2.002   3.103   2.797 -0.0285  0.5238  0.0243
   48phy    C18 1286   2.101   3.059   2.907  0.1377 -0.0113  0.3053
   48phy    O01 1287   2.235   3.047   2.851 -0.4458  0.4117 -0.1227
   48phy    H01 1288   2.235   2.987   2.779 -0.4497  0.8884 -0.5226
   48phy    C19 1289   2.099   3.184   2.993 -0.5170  0.0414  0.5300
   48phy    C13 1290   2.060   2.918   2.973  0.2811 -0.6284 -0.3022
   48phy     H3 1291   2.046   2.843   2.891  0.4944 -0.4292 -0.5229
   48phy    O33 1292   1.925   2.926   3.033 -0.6573 -0.2464 -0.5784
   48phy    H1B 1293   1.921   2.962   3.119 -0.6902  0.5500 -0.9011
   48phy    C12 1294   2.158   2.851   3.073  0.0506 -0.0028  0.2968
   48phy    O11 1295   2.141   2.713   3.098 -0.3579  0.1250  0.0624
   48phy    H1A 1296   2.051   2.705   3.125 -0.6676  0.6130 -0.7761
   49phy    C35 1297   2.893   1.804   1.539  0.2784  0.5694 -0.2087
   49phy    C33 1298   2.933   1.934   1.487  0.3101 -0.0430  0.3674
   49phy    C34 1299   2.957   1.927   1.331  0.1676 -0.3571 -0.4556
   49phy    C32 1300   2.825   2.035   1.527  0.5877 -0.3791 -0.3112
   49phy    C31 1301   2.860   2.182   1.537  0.0021 -0.0500  0.2642
   49phy    C30 1302   2.735   2.271   1.552 -0.2026  0.7287  0.6920
   49phy    C28 1303   2.753   2.424   1.553  0.3578 -0.0936  0.2473
   49phy    C29 1304   2.748   2.478   1.408 -0.3825 -0.0464 -0.1548
   49phy    C27 1305   2.637   2.500   1.634 -0.1603  0.5660 -0.0376
   49phy    C26 1306   2.652   2.532   1.783 -0.1817  0.5054 -0.2032
   49phy    C25 1307   2.522   2.587   1.845 -0.5243  0.2221  0.2952
   49phy    C23 1308   2.527   2.597   1.999  0.3772 -0.1207 -0.3874
   49phy    C24 1309   2.541   2.739   2.043 -0.1887 -0.0594 -0.0765
   49phy    C22 1310   2.398   2.534   2.052  0.4294  0.2493 -0.5947
   49phy    C21 1311   2.422   2.472   2.193 -0.0787  0.2067  0.2299
   49phy    C20 1312   2.299   2.394   2.242  0.7152  0.3967  0.2126
   49phy    C18 1313   2.289   2.362   2.399 -0.1446  0.1658  0.0685
   49phy    O01 1314   2.328   2.474   2.484 -0.0335 -0.2932 -0.0344
   49phy    H01 1315   2.281   2.553   2.463  0.0208 -0.2399  0.0413
   49phy    C19 1316   2.140   2.329   2.421  0.3363  0.3591 -0.4116
   49phy    C13 1317   2.381   2.237   2.447  0.6595 -0.1963  0.3589
   49phy     H3 1318   2.384   2.157   2.368  0.0045 -0.9525  1.0739
   49phy    O33 1319   2.324   2.165   2.559 -0.2835  0.0446 -0.0998
   49phy    H1B 1320   2.303   2.220   2.633 -0.6344  0.3228 -0.4025
   49phy    C12 1321   2.530   2.267   2.474 -0.0610  0.0540  0.1728
   49phy    O11 1322   2.557   2.346   2.586  0.1093 -0.0316 -0.3856
   49phy    H1A 1323   2.525   2.432   2.567  0.5501  0.3846  0.6717
   50phy    C35 1324   1.522   1.976   0.929 -0.3005 -1.1086 -0.1944
   50phy    C33 1325   1.476   1.987   1.072  0.0264 -0.5670  0.7916
   50phy    C34 1326   1.593   1.968   1.171  0.5688  0.0676  0.3503
   50phy    C32 1327   1.409   2.127   1.084 -0.2978  0.3143  0.2137
   50phy    C31 1328   1.258   2.127   1.066  0.0963  0.0101 -0.0232
   50phy    C30 1329   1.197   2.267   1.037  0.3147  0.4950  0.0818
   50phy    C28 1330   1.051   2.250   0.992  0.4990  0.1860 -0.3858
   50phy    C29 1331   0.955   2.335   1.079 -0.0396  0.0104  0.2454
   50phy    C27 1332   1.031   2.257   0.839  0.1732 -0.2358  0.0701
   50phy    C26 1333   0.914   2.181   0.771 -0.3647  0.3832  0.0509
   50phy    C25 1334   0.896   2.234   0.628  0.1389  0.6946 -0.2865
   50phy    C23 1335   0.784   2.156   0.553  0.1533 -0.4847  0.2373
   50phy    C24 1336   0.672   2.248   0.527  0.2670  0.1647  0.0166
   50phy    C22 1337   0.828   2.121   0.416 -0.4059  0.4052 -0.0284
   50phy    C21 1338   0.897   1.983   0.410  0.1564 -0.1168 -0.0338
   50phy    C20 1339   0.945   1.952   0.266 -0.1262 -0.4032  0.0866
   50phy    C18 1340   1.042   1.827   0.244  0.4280 -0.0056 -0.2003
   50phy    O01 1341   1.152   1.836   0.333  0.3022  0.2367 -0.3142
   50phy    H01 1342   1.175   1.752   0.367  0.9955  0.2059 -0.8458
   50phy    C19 1343   1.088   1.840   0.099 -0.0477 -0.1128  0.2998
   50phy    C13 1344   0.971   1.685   0.271  0.0692  0.4334  0.4169
   50phy     H3 1345   0.945   1.690   0.380  0.4857 -1.9303  0.6838
   50phy    O33 1346   0.842   1.652   0.221  0.0061 -0.2451 -0.3060
   50phy    H1B 1347   0.819   1.708   0.149 -0.1702 -0.0947 -0.1328
   50phy    C12 1348   1.046   1.548   0.298  0.7592 -0.3539  0.1946
   50phy    O11 1349   1.163   1.568   0.367 -0.2746  0.3948 -0.6145
   50phy    H1A 1350   1.208   1.487   0.381 -0.6464  0.4144  0.9528
   51phy    C35 1351   1.980   2.080   0.369 -0.1694 -0.0419 -0.3488
   51phy    C33 1352   1.857   1.993   0.371 -0.2737  0.0274 -0.5476
   51phy    C34 1353   1.913   1.851   0.384  0.4058  0.3349 -0.4881
   51phy    C32 1354   1.760   2.014   0.490  0.2967  0.5181  0.0611
   51phy    C31 1355   1.631   2.093   0.448 -0.9340  0.2435 -0.4154
   51phy    C30 1356   1.545   2.107   0.573  0.0637 -0.3721  0.2678
   51phy    C28 1357   1.420   2.197   0.550  0.1128 -0.1140 -0.1593
   51phy    C29 1358   1.292   2.115   0.516 -0.4034  0.0490  0.3365
   51phy    C27 1359   1.404   2.283   0.675 -0.7681  0.3626 -0.2184
   51phy    C26 1360   1.369   2.427   0.644 -0.0572 -0.1421  0.3436
   51phy    C25 1361   1.369   2.528   0.762  0.3832 -0.4610  0.5388
   51phy    C23 1362   1.344   2.671   0.705 -0.0451  0.1287  0.2185
   51phy    C24 1363   1.211   2.721   0.754  0.3253 -0.2329  0.2346
   51phy    C22 1364   1.453   2.767   0.749 -0.3445 -0.0740  0.0631
   51phy    C21 1365   1.546   2.821   0.641  0.0145  0.7495 -0.1260
   51phy    C20 1366   1.660   2.917   0.681 -0.1413 -0.4266  0.3908
   51phy    C18 1367   1.765   2.965   0.570 -0.0943 -0.2091 -0.0127
   51phy    O01 1368   1.829   2.848   0.511 -0.2857 -0.1316 -0.1079
   51phy    H01 1369   1.832   2.790   0.584  1.7100  0.2976  0.1812
   51phy    C19 1370   1.881   3.028   0.648  0.0916  0.1781 -0.3581
   51phy    C13 1371   1.707   3.065   0.454 -0.0834  0.2441  0.2245
   51phy     H3 1372   1.637   3.000   0.396 -1.2455  1.3841  0.2910
   51phy    O33 1373   1.610   3.161   0.492 -0.0601 -0.6137  0.0925
   51phy    H1B 1374   1.650   3.244   0.509 -0.7667 -0.0789 -0.7758
   51phy    C12 1375   1.775   3.098   0.313  0.3594 -0.4629 -0.2420
   51phy    O11 1376   1.891   3.015   0.290  0.3904 -0.1671 -0.4226
   51phy    H1A 1377   1.884   2.940   0.346 -2.2336 -0.0387 -0.4697
   52phy    C35 1378   1.544   5.068   0.947 -0.0867  0.1560  0.4918
   52phy    C33 1379   1.531   5.196   0.866  0.6208 -0.2559  0.1860
   52phy    C34 1380   1.390   5.206   0.810  0.2167 -0.4567 -1.0346
   52phy    C32 1381   1.586   5.312   0.953 -0.1621  0.0358  0.2611
   52phy    C31 1382   1.610   5.446   0.891 -0.2975 -0.1579  0.4084
   52phy    C30 1383   1.700   5.527   0.985 -0.1145 -0.4242 -0.5771
   52phy    C28 1384   1.724   5.678   0.949  0.2145  0.2083  0.3332
   52phy    C29 1385   1.719   5.760   1.075 -0.3968  0.0663  0.4029
   52phy    C27 1386   1.855   5.698   0.871  0.8104 -0.4266 -0.2443
   52phy    C26 1387   1.867   5.824   0.783 -0.2906 -0.3874  0.2528
   52phy    C25 1388   1.991   5.814   0.692 -0.4389  0.1008  0.2174
   52phy    C23 1389   2.022   5.944   0.621  0.4883 -0.9662 -0.1559
   52phy    C24 1390   2.161   5.991   0.652  0.2127 -0.2229  0.2619
   52phy    C22 1391   1.989   5.929   0.470  0.7105  0.0947  0.4259
   52phy    C21 1392   1.874   6.020   0.429 -0.1632  0.0000  0.4049
   52phy    C20 1393   1.840   6.003   0.280  0.3559 -0.1185  0.1673
   52phy    C18 1394   1.725   6.074   0.205 -0.5852 -0.5434 -0.0976
   52phy    O01 1395   1.600   6.048   0.269  0.5434 -0.1274 -0.0450
   52phy    H01 1396   1.574   5.959   0.251 -0.7988  0.3579 -0.6054
   52phy    C19 1397   1.740   5.996   0.071  0.4022 -0.2116  0.3788
   52phy    C13 1398   1.748   6.235   0.184  0.0202 -0.6390 -0.0632
   52phy     H3 1399   1.737   6.281   0.286 -0.5302  1.6457 -1.0884
   52phy    O33 1400   1.883   6.280   0.162 -0.1148  0.5238  0.4011
   52phy    H1B 1401   1.909   6.280   0.072  1.7741 -0.8934  0.8736
   52phy    C12 1402   1.635   6.342   0.136 -0.1830 -0.4287 -0.2927
   52phy    O11 1403   1.659   6.402   0.013 -0.0884 -0.0744  0.2233
   52phy    H1A 1404   1.596   6.378  -0.052 -1.0358  0.1023  1.0694
   53phy    C35 1405   1.089   2.697   1.120  0.3994 -0.1351  0.3982
   53phy    C33 1406   1.177   2.729   1.235  0.1962  0.2903 -0.3002
   53phy    C34 1407   1.195   2.603   1.319  0.2718  0.1857  0.7046
   53phy    C32 1408   1.319   2.774   1.194 -0.2280  0.3320  0.1186
   53phy    C31 1409   1.323   2.925   1.201 -0.5099 -0.3543  0.1246
   53phy    C30 1410   1.464   2.971   1.171  0.1914  0.2596 -0.0707
   53phy    C28 1411   1.490   3.117   1.211 -0.2645 -0.0739  0.1547
   53phy    C29 1412   1.596   3.115   1.314  0.0313 -0.7065 -0.1727
   53phy    C27 1413   1.537   3.197   1.089  0.4287  0.3820  0.6379
   53phy    C26 1414   1.421   3.271   1.019  0.3882 -0.0641 -0.4584
   53phy    C25 1415   1.472   3.391   0.936 -0.1034  0.3535  0.0710
   53phy    C23 1416   1.365   3.467   0.856 -0.4956 -0.0750  0.1081
   53phy    C24 1417   1.373   3.613   0.897 -0.1683 -0.0723  0.0852
   53phy    C22 1418   1.382   3.454   0.700  0.0455  0.2837  0.2512
   53phy    C21 1419   1.323   3.324   0.647  0.1776 -0.2475 -0.3282
   53phy    C20 1420   1.340   3.321   0.494  0.3627  0.5802 -0.2418
   53phy    C18 1421   1.304   3.200   0.403 -0.0523  0.4661  0.2707
   53phy    O01 1422   1.373   3.085   0.461 -0.1666 -0.3942 -0.0046
   53phy    H01 1423   1.462   3.103   0.484 -0.0578 -0.0171 -0.6969
   53phy    C19 1424   1.366   3.239   0.267 -0.4504  0.4468  0.0547
   53phy    C13 1425   1.142   3.177   0.386 -0.2813 -0.4943 -0.3853
   53phy     H3 1426   1.108   3.175   0.493  2.0546 -0.2265  0.4197
   53phy    O33 1427   1.056   3.285   0.336  0.1008  0.0926  0.2195
   53phy    H1B 1428   1.087   3.320   0.255 -0.9842  1.7340  0.4790
   53phy    C12 1429   1.080   3.041   0.364  0.0089 -0.0670 -0.0633
   53phy    O11 1430   1.088   3.000   0.228  0.2330 -0.0079 -0.0170
   53phy    H1A 1431   1.178   2.982   0.208  0.3259  1.3321 -0.9029
   54phy    C35 1432   3.120   3.935   1.277 -0.3000  0.7517 -0.4963
   54phy    C33 1433   3.062   3.798   1.254  0.0921  0.2966  0.0058
   54phy    C34 1434   3.176   3.692   1.252 -0.1823  0.2214 -0.5175
   54phy    C32 1435   2.958   3.761   1.361  0.3762 -0.1945 -0.5076
   54phy    C31 1436   2.844   3.674   1.309  0.1803 -0.2581  0.1441
   54phy    C30 1437   2.744   3.636   1.426  0.1074 -0.1598  0.2792
   54phy    C28 1438   2.620   3.546   1.390  0.0498  0.5373 -0.2703
   54phy    C29 1439   2.578   3.455   1.507 -0.2050 -0.2386 -0.2770
   54phy    C27 1440   2.510   3.625   1.318  0.1191 -0.2521 -0.2010
   54phy    C26 1441   2.473   3.566   1.181  0.2636  0.5902 -0.2835
   54phy    C25 1442   2.418   3.676   1.093  0.0479  0.4459 -0.3759
   54phy    C23 1443   2.367   3.644   0.947 -0.2683 -0.3500 -0.3203
   54phy    C24 1444   2.248   3.722   0.906 -0.1668 -0.2502  0.1347
   54phy    C22 1445   2.473   3.652   0.834  0.6397  0.2427 -0.5148
   54phy    C21 1446   2.471   3.548   0.721 -0.4349 -0.0825  0.3546
   54phy    C20 1447   2.604   3.558   0.640  0.0783  0.3758  0.4223
   54phy    C18 1448   2.631   3.447   0.528 -0.6759 -0.0956 -0.0802
   54phy    O01 1449   2.608   3.313   0.579 -0.3214  0.0582 -0.2433
   54phy    H01 1450   2.543   3.319   0.646  0.8997 -1.8032  1.1969
   54phy    C19 1451   2.788   3.452   0.508 -0.0203 -0.1964  0.0167
   54phy    C13 1452   2.559   3.474   0.388 -0.0361  0.1048 -0.6832
   54phy     H3 1453   2.452   3.452   0.411 -1.0356  4.3222 -0.4608
   54phy    O33 1454   2.545   3.613   0.343 -0.3267 -0.1945 -0.6671
   54phy    H1B 1455   2.454   3.626   0.323 -1.0340 -1.5434  1.3760
   54phy    C12 1456   2.546   3.381   0.263 -0.1153  0.2751  0.0196
   54phy    O11 1457   2.595   3.437   0.145 -0.0575  0.1809  0.1730
   54phy    H1A 1458   2.518   3.466   0.100 -0.2609 -0.9578 -0.2486
   55phy    C35 1459   0.488   4.319   1.460 -0.8721 -0.6860 -0.3504
   55phy    C33 1460   0.440   4.457   1.493  0.5125 -0.3688  0.4002
   55phy    C34 1461   0.408   4.468   1.640  0.0219 -0.2722  0.0958
   55phy    C32 1462   0.546   4.564   1.460  0.0299  0.6444  0.1461
   55phy    C31 1463   0.484   4.692   1.393 -0.2133 -0.1319 -0.0128
   55phy    C30 1464   0.590   4.796   1.359 -0.3790  0.1650  0.5925
   55phy    C28 1465   0.539   4.924   1.291  0.5359  0.3614  0.1151
   55phy    C29 1466   0.567   5.052   1.372  0.4420 -0.1240 -0.0670
   55phy    C27 1467   0.603   4.933   1.155  0.2706 -0.6629 -0.3580
   55phy    C26 1468   0.507   4.981   1.053  0.3284  0.2418  0.5254
   55phy    C25 1469   0.575   4.991   0.910  0.6292  0.2124  0.0212
   55phy    C23 1470   0.499   5.071   0.803 -0.0533  0.1800 -0.1415
   55phy    C24 1471   0.548   5.211   0.797 -0.2689 -0.3779  0.2495
   55phy    C22 1472   0.512   4.989   0.668  0.5817  0.0966  0.3920
   55phy    C21 1473   0.421   5.029   0.546 -0.2280  0.0597 -0.2930
   55phy    C20 1474   0.448   4.952   0.413  0.1957  0.0367 -0.1017
   55phy    C18 1475   0.353   4.956   0.292  0.6245 -0.4527  0.1299
   55phy    O01 1476   0.392   4.838   0.218  0.2099  0.0634 -0.0217
   55phy    H01 1477   0.313   4.797   0.188  0.5985 -0.5991 -0.1638
   55phy    C19 1478   0.393   5.075   0.201  0.0311  0.1288  0.0133
   55phy    C13 1479   0.192   4.938   0.332 -0.3965 -0.1924  0.1102
   55phy     H3 1480   0.180   4.991   0.430 -1.7141 -2.8608  1.4766
   55phy    O33 1481   0.092   5.006   0.256  0.1901 -0.2802  0.3425
   55phy    H1B 1482   0.119   5.001   0.166 -0.3190 -0.2457  0.1885
   55phy    C12 1483   0.130   4.813   0.406  0.0264  0.4317  0.2354
   55phy    O11 1484   0.073   4.706   0.324  0.1579 -0.2539 -0.1348
   55phy    H1A 1485   0.085   4.734   0.235  1.3180  0.9255  0.3568
   56phy    C35 1486   2.669   2.952   1.704 -0.1042  0.1275 -0.5093
   56phy    C33 1487   2.555   3.058   1.698  0.0846 -0.4303  0.1814
   56phy    C34 1488   2.527   3.097   1.551 -0.6346 -0.3026  0.5544
   56phy    C32 1489   2.435   2.993   1.773 -0.2696 -0.3265  0.3274
   56phy    C31 1490   2.351   3.075   1.872 -0.2423  0.1008 -0.6879
   56phy    C30 1491   2.227   3.005   1.943 -0.4902 -0.0938 -0.1676
   56phy    C28 1492   2.152   3.081   2.051 -0.8043 -0.0752 -0.1097
   56phy    C29 1493   2.006   3.035   2.041 -0.6669  0.1692 -0.0965
   56phy    C27 1494   2.211   3.078   2.190 -0.4764 -0.5397 -0.0776
   56phy    C26 1495   2.187   3.208   2.270 -0.3046 -0.0154 -0.4366
   56phy    C25 1496   2.253   3.210   2.403  0.3470 -0.3058  0.3502
   56phy    C23 1497   2.239   3.327   2.505  0.0107  0.0041 -0.1627
   56phy    C24 1498   2.307   3.275   2.628 -0.0251  0.4956 -0.1806
   56phy    C22 1499   2.298   3.468   2.467 -0.2034  0.1275  0.0582
   56phy    C21 1500   2.251   3.594   2.547 -0.1447 -0.2574  0.3026
   56phy    C20 1501   2.346   3.710   2.512  0.6104 -0.1140 -0.6440
   56phy    C18 1502   2.362   3.848   2.595 -0.5506 -0.3341  0.1966
   56phy    O01 1503   2.406   3.814   2.726  0.0656  0.3679  0.5517
   56phy    H01 1504   2.429   3.892   2.773 -1.9442  1.6412 -0.4388
   56phy    C19 1505   2.485   3.899   2.516  0.4268  0.1070 -0.4753
   56phy    C13 1506   2.232   3.951   2.600 -0.6496 -0.3249  0.1647
   56phy     H3 1507   2.180   3.953   2.501 -1.9325 -1.9045  0.7541
   56phy    O33 1508   2.280   4.086   2.615  0.5826 -0.3387  0.1140
   56phy    H1B 1509   2.213   4.148   2.591  1.1421 -0.1182 -0.9285
   56phy    C12 1510   2.120   3.919   2.709 -0.1366 -0.4417  0.2265
   56phy    O11 1511   2.012   4.001   2.714 -0.0124  0.1940 -0.3811
   56phy    H1A 1512   2.034   4.076   2.766 -0.1761  1.0519 -1.5267
   57phy    C35 1513   0.716   3.632   1.563 -0.0491 -0.1077 -0.3599
   57phy    C33 1514   0.626   3.516   1.610  0.0202 -0.0046  0.2818
   57phy    C34 1515   0.503   3.579   1.669  0.3083 -0.3391  0.0442
   57phy    C32 1516   0.589   3.411   1.499  0.3697 -0.5797  0.1178
   57phy    C31 1517   0.679   3.290   1.501  0.2282  0.0116  0.4792
   57phy    C30 1518   0.649   3.190   1.387  0.5236 -0.4095 -0.3890
   57phy    C28 1519   0.746   3.070   1.386  0.1405 -0.1187  0.2006
   57phy    C29 1520   0.676   2.953   1.457  0.1276  0.2473  0.0029
   57phy    C27 1521   0.775   3.024   1.245  0.3174  0.4195  0.3421
   57phy    C26 1522   0.884   3.095   1.168 -0.3943 -0.3422 -0.5770
   57phy    C25 1523   0.902   3.035   1.032  0.0504  0.1348 -0.1336
   57phy    C23 1524   0.986   3.115   0.936  0.1874 -0.0170 -0.0252
   57phy    C24 1525   1.053   3.021   0.835  0.1677 -0.2505  0.0828
   57phy    C22 1526   0.906   3.226   0.865 -0.8630  0.0956  0.3564
   57phy    C21 1527   0.980   3.356   0.837  0.3302 -0.2741  0.7164
   57phy    C20 1528   0.877   3.452   0.782  0.0495 -0.1724  0.3183
   57phy    C18 1529   0.919   3.577   0.694 -0.0176  0.1328  0.5530
   57phy    O01 1530   1.023   3.647   0.765  0.1094  0.4093 -0.1461
   57phy    H01 1531   1.003   3.648   0.857 -1.1457  1.0530 -0.4081
   57phy    C19 1532   0.794   3.666   0.701  0.0342 -0.2717 -0.3588
   57phy    C13 1533   0.966   3.547   0.542  0.0654 -0.1658  0.0736
   57phy     H3 1534   1.054   3.479   0.549  0.2468 -0.1221 -1.4786
   57phy    O33 1535   0.884   3.460   0.463  0.2744  0.0357  0.1896
   57phy    H1B 1536   0.922   3.378   0.437  0.3561 -0.2636  1.2047
   57phy    C12 1537   1.059   3.638   0.454 -0.0762 -0.4148  0.4346
   57phy    O11 1538   1.156   3.700   0.532  0.7409 -0.6420  0.0819
   57phy    H1A 1539   1.120   3.725   0.615  1.1947 -0.7684  0.3150
   58phy    C35 1540   1.438   2.687   2.292 -0.4586 -0.3156 -0.2909
   58phy    C33 1541   1.393   2.828   2.244  0.1586  0.1944  0.0198
   58phy    C34 1542   1.491   2.887   2.148 -0.0017  0.2723  0.2737
   58phy    C32 1543   1.259   2.812   2.174  0.0546 -0.0193 -0.0434
   58phy    C31 1544   1.145   2.888   2.239  0.1226  0.1899  0.0221
   58phy    C30 1545   1.030   2.903   2.138  0.2596 -0.3670 -0.1288
   58phy    C28 1546   0.909   2.970   2.206 -0.4301  0.3718  0.0861
   58phy    C29 1547   0.840   3.061   2.100  0.3487  0.3597  0.2827
   58phy    C27 1548   0.796   2.869   2.244 -0.0034 -0.3012 -0.0209
   58phy    C26 1549   0.741   2.893   2.387 -0.0336 -0.4027 -0.1490
   58phy    C25 1550   0.668   2.766   2.429 -0.0952  0.0184 -0.6055
   58phy    C23 1551   0.577   2.751   2.557  0.2786  0.5680  0.1137
   58phy    C24 1552   0.492   2.622   2.551  0.1422 -0.0991 -0.3394
   58phy    C22 1553   0.655   2.746   2.686  0.0108 -0.0866  0.4162
   58phy    C21 1554   0.669   2.875   2.767  0.2302 -0.4288 -0.1293
   58phy    C20 1555   0.715   2.858   2.915 -0.1657 -0.4921  0.0725
   58phy    C18 1556   0.746   2.990   3.000 -0.1530 -0.2044 -0.2475
   58phy    O01 1557   0.625   3.071   3.004 -0.1860  0.2864  0.5278
   58phy    H01 1558   0.555   3.027   3.048  1.4965 -0.9514  2.0892
   58phy    C19 1559   0.759   2.933   3.142  0.0147  0.4309  0.2991
   58phy    C13 1560   0.864   3.091   2.954 -0.2823  0.1560  0.2194
   58phy     H3 1561   0.862   3.099   2.842 -0.1211 -0.8736  0.1310
   58phy    O33 1562   0.993   3.036   2.974 -0.2037  0.0431 -0.0963
   58phy    H1B 1563   1.011   3.041   3.065 -0.9360  1.0796  0.0134
   58phy    C12 1564   0.867   3.241   3.002 -0.5293 -0.2321  0.4791
   58phy    O11 1565   0.977   3.319   2.958 -0.0028  0.1278  0.2342
   58phy    H1A 1566   0.954   3.409   2.956 -0.9652 -0.0947  0.6614
   59phy    C35 1567   0.611   3.195   0.346 -0.3417 -0.0855  0.1267
   59phy    C33 1568   0.638   3.192   0.497 -0.6007 -0.0990 -0.3939
   59phy    C34 1569   0.550   3.293   0.561 -0.2925 -0.1142 -0.2215
   59phy    C32 1570   0.615   3.054   0.561 -0.1566  0.4335 -0.2158
   59phy    C31 1571   0.731   2.956   0.566  0.2085  0.4425  0.1550
   59phy    C30 1572   0.697   2.815   0.627  0.2024  0.6658 -0.0110
   59phy    C28 1573   0.813   2.711   0.610  0.0984 -0.3774  0.1284
   59phy    C29 1574   0.814   2.627   0.744  0.0766  0.1365 -0.0101
   59phy    C27 1575   0.819   2.645   0.467  0.3316 -0.0248 -0.4733
   59phy    C26 1576   0.952   2.603   0.405  0.1192 -0.2992 -0.4943
   59phy    C25 1577   0.940   2.541   0.263  0.1725  0.0435  0.0376
   59phy    C23 1578   1.079   2.495   0.205 -0.1855  0.0495  0.3892
   59phy    C24 1579   1.108   2.348   0.234 -0.1776  0.5411  0.0281
   59phy    C22 1580   1.078   2.514   0.053  0.4878 -0.0171 -0.5459
   59phy    C21 1581   1.136   2.647  -0.001 -0.0350 -0.0841  0.0817
   59phy    C20 1582   1.110   2.669  -0.148 -0.5478  0.0389 -0.3667
   59phy    C18 1583   1.173   2.794  -0.216 -0.1635 -0.6375  0.4019
   59phy    O01 1584   1.175   2.911  -0.127 -0.4200  0.3817 -0.2491
   59phy    H01 1585   1.090   2.946  -0.108 -0.4305 -0.7184  2.0402
   59phy    C19 1586   1.071   2.828  -0.332 -0.4519 -0.2166 -0.2011
   59phy    C13 1587   1.322   2.782  -0.276  0.0213  0.0653  0.0998
   59phy     H3 1588   1.381   2.746  -0.188  0.1699 -1.2157 -0.5020
   59phy    O33 1589   1.348   2.671  -0.362  0.4291 -0.2595 -0.1905
   59phy    H1B 1590   1.293   2.601  -0.332 -1.7042  1.5251  0.3447
   59phy    C12 1591   1.422   2.895  -0.321 -0.1174 -0.2105 -0.1295
   59phy    O11 1592   1.396   3.021  -0.260  0.1518 -0.7833 -0.2634
   59phy    H1A 1593   1.304   3.040  -0.264  0.6411  1.6391 -1.9348
   60phy    C35 1594   5.033   4.394   0.784  0.1459  0.2207  0.0063
   60phy    C33 1595   4.938   4.477   0.699 -0.1907  0.1055 -0.1142
   60phy    C34 1596   4.796   4.429   0.735  0.2671 -0.0312  0.3774
   60phy    C32 1597   4.966   4.625   0.725  0.1951 -0.3846  0.1129
   60phy    C31 1598   4.895   4.731   0.639  0.1199 -0.1988 -0.1517
   60phy    C30 1599   4.952   4.872   0.680 -0.3903  0.1800 -0.0356
   60phy    C28 1600   4.913   4.998   0.608  0.3511 -0.1127 -0.4491
   60phy    C29 1601   4.787   5.063   0.654 -0.0135 -0.2409 -0.2358
   60phy    C27 1602   5.037   5.089   0.617  0.0522 -0.1429 -0.0949
   60phy    C26 1603   5.056   5.216   0.535  0.2204  0.5896 -0.5576
   60phy    C25 1604   5.203   5.259   0.532 -0.5934 -0.1671  0.7605
   60phy    C23 1605   5.240   5.391   0.459  0.0390  0.0896 -0.2163
   60phy    C24 1606   5.370   5.432   0.512 -0.1169  0.5608  0.5438
   60phy    C22 1607   5.248   5.373   0.305 -0.1358  0.5746 -0.1769
   60phy    C21 1608   5.171   5.479   0.233 -0.0270  0.2129 -0.0799
   60phy    C20 1609   5.223   5.493   0.086 -0.0655  0.0553  0.1677
   60phy    C18 1610   5.173   5.608  -0.011 -0.2589 -0.9531  0.2586
   60phy    O01 1611   5.035   5.587  -0.032 -0.2015  0.6937  0.5062
   60phy    H01 1612   4.991   5.662  -0.069 -1.7820 -0.7053 -0.6134
   60phy    C19 1613   5.251   5.578  -0.142 -0.2586 -0.1024 -0.4172
   60phy    C13 1614   5.198   5.759   0.030  0.4633  0.0138  0.4520
   60phy     H3 1615   5.143   5.764   0.128 -1.4924  0.9260 -0.6522
   60phy    O33 1616   5.329   5.792   0.081 -0.3964 -0.1103 -0.2252
   60phy    H1B 1617   5.386   5.719   0.064  0.2575  0.9914 -3.5679
   60phy    C12 1618   5.106   5.880  -0.019  0.1015  0.6607 -0.2185
   60phy    O11 1619   4.991   5.840  -0.088 -0.1637 -0.0863 -0.0481
   60phy    H1A 1620   4.922   5.900  -0.068  0.5400  1.2631 -1.3810
   61phy    C35 1621   1.259   4.376   2.042  0.2496  0.1673  0.5777
   61phy    C33 1622   1.210   4.301   1.917  0.0262 -0.1159  0.2715
   61phy    C34 1623   1.131   4.406   1.853  0.0681  0.2984  0.1848
   61phy    C32 1624   1.318   4.258   1.816  0.1477 -0.1753 -0.6292
   61phy    C31 1625   1.384   4.122   1.846 -0.6281 -0.1204  0.2556
   61phy    C30 1626   1.494   4.079   1.737  0.0651 -0.0430 -0.2347
   61phy    C28 1627   1.591   3.974   1.790 -0.2866  0.6454  0.0391
   61phy    C29 1628   1.641   3.890   1.673 -0.2386 -0.4579  0.3011
   61phy    C27 1629   1.710   4.031   1.867  0.5709 -0.5280  0.5792
   61phy    C26 1630   1.749   3.949   1.992 -0.1418 -0.1383 -0.0183
   61phy    C25 1631   1.864   4.025   2.061  0.2639  0.8872 -0.0647
   61phy    C23 1632   1.882   3.972   2.203 -0.2847 -0.5126  0.0414
   61phy    C24 1633   2.032   3.952   2.218  0.0675 -0.3953 -0.1989
   61phy    C22 1634   1.824   4.074   2.305  0.0129 -0.0641 -0.2098
   61phy    C21 1635   1.784   4.013   2.438  0.0353  0.0645 -0.3539
   61phy    C20 1636   1.726   4.113   2.537 -0.1841 -0.0374  0.6273
   61phy    C18 1637   1.661   4.060   2.670 -0.2531  0.3721  0.1031
   61phy    O01 1638   1.747   3.972   2.745  0.4880 -0.2313 -0.0369
   61phy    H01 1639   1.834   4.006   2.737  1.2276 -2.2335 -1.1356
   61phy    C19 1640   1.671   4.193   2.755  0.0181 -0.3102  0.1484
   61phy    C13 1641   1.510   4.000   2.657  0.4284  0.0704 -0.1219
   61phy     H3 1642   1.448   4.065   2.590 -0.7704  0.5131  1.3531
   61phy    O33 1643   1.430   4.012   2.780  0.2679 -0.1080  0.0825
   61phy    H1B 1644   1.468   3.956   2.845  0.7226 -0.2065 -0.2602
   61phy    C12 1645   1.492   3.855   2.593  0.3796  0.3585  0.5929
   61phy    O11 1646   1.528   3.745   2.673 -0.0787 -0.3891  0.6039
   61phy    H1A 1647   1.451   3.721   2.723 -0.1528 -0.6676  0.3611
   62phy    C35 1648   1.451   4.170   0.525 -0.4388  0.2260  1.0339
   62phy    C33 1649   1.555   4.272   0.552  0.1144  0.2588  0.1664
   62phy    C34 1650   1.615   4.240   0.689 -0.3149  0.7811  0.1975
   62phy    C32 1651   1.660   4.276   0.439  0.5253 -0.9778  0.0191
   62phy    C31 1652   1.662   4.419   0.381 -0.3536 -0.4693 -0.1363
   62phy    C30 1653   1.798   4.445   0.307 -0.1844  0.0743 -0.0250
   62phy    C28 1654   1.820   4.576   0.231  0.1606 -0.1789 -0.0236
   62phy    C29 1655   1.959   4.629   0.271  0.0270  0.0403 -0.2229
   62phy    C27 1656   1.805   4.555   0.080  0.1189 -0.5139  0.3818
   62phy    C26 1657   1.717   4.660   0.019  0.6835  0.1194  0.3391
   62phy    C25 1658   1.677   4.621  -0.122 -0.1352  0.2172  0.4600
   62phy    C23 1659   1.574   4.706  -0.203 -0.2645  0.3284 -0.2995
   62phy    C24 1660   1.646   4.808  -0.289 -0.1920 -0.0690  0.1093
   62phy    C22 1661   1.503   4.608  -0.304  0.2047 -0.6075 -0.4553
   62phy    C21 1662   1.364   4.559  -0.264  0.5272 -0.0821  0.1006
   62phy    C20 1663   1.323   4.439  -0.354  0.3862  0.4303  0.5347
   62phy    C18 1664   1.181   4.370  -0.346  0.2084  0.3589 -0.6868
   62phy    O01 1665   1.174   4.309  -0.214 -0.5394 -0.2309 -0.1618
   62phy    H01 1666   1.178   4.375  -0.147 -0.3993 -0.9557  0.5663
   62phy    C19 1667   1.202   4.258  -0.449 -0.0886 -0.0861  0.5861
   62phy    C13 1668   1.054   4.461  -0.372  0.4464 -0.2601 -0.4679
   62phy     H3 1669   1.063   4.540  -0.293  0.5890  0.9188 -1.6255
   62phy    O33 1670   1.058   4.544  -0.488 -0.0165  0.3628  0.1449
   62phy    H1B 1671   0.976   4.554  -0.532 -0.4378 -0.3991  0.7179
   62phy    C12 1672   0.898   4.436  -0.332  0.2924  0.2079 -0.1094
   62phy    O11 1673   0.818   4.373  -0.434 -0.5385  0.4825  0.2343
   62phy    H1A 1674   0.860   4.294  -0.462 -0.1000  0.1456  1.7272
   63phy    C35 1675   2.633   3.035   2.351  0.1228  0.1100  0.2737
   63phy    C33 1676   2.656   3.181   2.332  0.3419 -0.0034  0.1071
   63phy    C34 1677   2.793   3.220   2.396 -0.2646  0.5014 -0.6336
   63phy    C32 1678   2.653   3.234   2.186 -0.2408  0.0576  0.0345
   63phy    C31 1679   2.573   3.363   2.169  0.4674  0.2207  0.7166
   63phy    C30 1680   2.577   3.412   2.023 -0.3414  0.2455  0.2241
   63phy    C28 1681   2.483   3.532   1.986  0.8327  0.1071 -0.3044
   63phy    C29 1682   2.534   3.604   1.861 -0.1217 -0.3437  0.4250
   63phy    C27 1683   2.339   3.490   1.951  0.1740  0.3316  0.1324
   63phy    C26 1684   2.228   3.559   2.029 -0.0226 -0.5531 -0.1575
   63phy    C25 1685   2.096   3.503   1.993 -0.1893  0.0256  0.3498
   63phy    C23 1686   1.973   3.566   2.072 -0.5557 -0.1118  0.3290
   63phy    C24 1687   1.870   3.605   1.969 -0.1429 -0.1881 -0.0070
   63phy    C22 1688   1.913   3.485   2.186 -0.1033  0.2471 -0.1677
   63phy    C21 1689   1.874   3.558   2.315  0.3640 -0.2455  0.7103
   63phy    C20 1690   1.800   3.461   2.411 -0.2167  0.1642  0.0528
   63phy    C18 1691   1.737   3.507   2.544  1.1562  0.2235 -0.5092
   63phy    O01 1692   1.748   3.647   2.566 -0.0059  0.3339 -0.1816
   63phy    H01 1693   1.675   3.684   2.611 -0.6843  1.9956 -2.4538
   63phy    C19 1694   1.587   3.474   2.520 -0.4885  0.1094 -0.3913
   63phy    C13 1695   1.798   3.445   2.680  0.2990 -0.1109 -0.0618
   63phy     H3 1696   1.785   3.334   2.678 -0.4992 -0.0366  0.4450
   63phy    O33 1697   1.717   3.478   2.793 -0.2979 -0.4957  0.0687
   63phy    H1B 1698   1.731   3.568   2.814 -0.1181 -0.7195  0.9664
   63phy    C12 1699   1.943   3.479   2.725 -0.2261 -0.6671 -0.2145
   63phy    O11 1700   1.969   3.604   2.779  0.2861  0.1138 -0.3255
   63phy    H1A 1701   1.921   3.670   2.732 -0.4272 -0.7264 -0.7901
   64phy    C35 1702   1.539   4.085   1.170 -0.0458  0.1769 -0.7784
   64phy    C33 1703   1.414   4.170   1.201 -0.0173 -0.3702 -0.7553
   64phy    C34 1704   1.306   4.092   1.265  0.2440  0.1290 -0.1524
   64phy    C32 1705   1.451   4.297   1.275  0.7371  0.3259 -0.1476
   64phy    C31 1706   1.492   4.415   1.182  0.2423  0.0387 -0.1122
   64phy    C30 1707   1.516   4.549   1.251 -0.3624 -0.1217 -0.0481
   64phy    C28 1708   1.540   4.670   1.157 -0.6049  0.2546  0.1967
   64phy    C29 1709   1.465   4.784   1.218  0.7894  0.0096 -0.0608
   64phy    C27 1710   1.684   4.694   1.106  0.1062 -0.4200 -0.3118
   64phy    C26 1711   1.703   4.653   0.957 -0.0211  0.1744 -0.0979
   64phy    C25 1712   1.847   4.693   0.912  0.0584  0.1062 -0.1269
   64phy    C23 1713   1.899   4.630   0.782  0.4790 -0.5443 -0.5701
   64phy    C24 1714   1.988   4.726   0.702 -0.1711 -0.2651 -0.1355
   64phy    C22 1715   1.965   4.496   0.814 -0.5475 -0.4303 -0.5747
   64phy    C21 1716   1.958   4.396   0.700  0.0886 -0.4944 -0.2912
   64phy    C20 1717   2.037   4.267   0.734 -0.4632 -0.4080 -0.1806
   64phy    C18 1718   2.060   4.149   0.622 -0.5037 -0.5175  0.6422
   64phy    O01 1719   1.929   4.095   0.593 -0.3663  0.1106  0.4689
   64phy    H01 1720   1.920   4.016   0.643  2.9058 -0.1030  0.9474
   64phy    C19 1721   2.137   4.041   0.698 -0.2470 -0.1197  0.2213
   64phy    C13 1722   2.128   4.199   0.486  0.7919 -0.2267 -0.1048
   64phy     H3 1723   2.070   4.289   0.454  1.9333  0.9772  1.0962
   64phy    O33 1724   2.262   4.257   0.485  0.0072 -0.6143  0.1049
   64phy    H1B 1725   2.331   4.193   0.482  0.5072 -0.1396  1.1701
   64phy    C12 1726   2.095   4.139   0.346  0.2322  0.0457  0.9395
   64phy    O11 1727   1.981   4.062   0.335 -0.5698  0.0150 -0.4295
   64phy    H1A 1728   1.937   4.071   0.418 -0.7336 -1.8110 -0.2883
   65phy    C35 1729   3.002   1.167   0.974  0.1259 -0.1000  0.0490
   65phy    C33 1730   3.071   1.076   1.066 -1.0731 -0.0485 -0.1193
   65phy    C34 1731   3.137   1.142   1.186  0.2410  0.0332 -0.1784
   65phy    C32 1732   2.983   0.951   1.106  0.1206  0.0591 -0.4182
   65phy    C31 1733   3.008   0.824   1.031 -0.2727 -0.2913  0.1421
   65phy    C30 1734   2.926   0.704   1.083  1.1036  0.2261  0.0965
   65phy    C28 1735   2.934   0.565   1.014  0.4684 -0.2176 -0.1842
   65phy    C29 1736   2.872   0.461   1.108  0.0088 -0.5758 -0.3626
   65phy    C27 1737   2.864   0.560   0.880 -0.1355  0.3588 -0.5101
   65phy    C26 1738   2.956   0.498   0.768  0.1222  0.1047 -0.1858
   65phy    C25 1739   2.887   0.487   0.633  0.1734 -0.1211 -0.0718
   65phy    C23 1740   2.955   0.401   0.520  0.2358 -0.1027 -0.6723
   65phy    C24 1741   2.934   0.249   0.545  0.2746 -0.2859 -0.2994
   65phy    C22 1742   2.912   0.446   0.380 -0.0395 -0.3047 -0.2616
   65phy    C21 1743   3.021   0.435   0.269  0.5508  0.3149 -0.1131
   65phy    C20 1744   2.959   0.388   0.138 -0.1218 -0.7077  0.2262
   65phy    C18 1745   3.046   0.360   0.005  0.9398  0.8710  0.3339
   65phy    O01 1746   3.105   0.485  -0.032 -0.0720  0.0520  0.3162
   65phy    H01 1747   3.040   0.545  -0.062  0.6083  0.0027 -1.4223
   65phy    C19 1748   2.927   0.319  -0.092  0.4848  0.0885 -0.3726
   65phy    C13 1749   3.157   0.246   0.015 -0.0229  0.2172 -0.2863
   65phy     H3 1750   3.234   0.291   0.081 -1.0377 -0.4233  1.3997
   65phy    O33 1751   3.126   0.143   0.098  0.2866  0.2180 -0.1797
   65phy    H1B 1752   3.033   0.141   0.114  0.3499  0.0994  0.1786
   65phy    C12 1753   3.274   0.212  -0.081  0.0230  0.0001 -0.0804
   65phy    O11 1754   3.233   0.107  -0.161 -0.1064  0.0010  0.2781
   65phy    H1A 1755   3.232   0.030  -0.107  0.9498 -0.3736 -0.2176
   66phy    C35 1756   1.236   0.449   2.643  0.7383 -0.3359  0.8303
   66phy    C33 1757   1.296   0.377   2.527 -0.4003 -0.1309  0.0817
   66phy    C34 1758   1.263   0.232   2.541  0.2925 -0.1028  0.0815
   66phy    C32 1759   1.264   0.448   2.394  0.2083  0.0128 -0.1212
   66phy    C31 1760   1.362   0.438   2.276  0.2670 -0.1455 -0.1041
   66phy    C30 1761   1.328   0.531   2.158 -0.3231 -0.1929 -0.1368
   66phy    C28 1762   1.436   0.549   2.048  0.2329  0.1758 -0.0084
   66phy    C29 1763   1.383   0.478   1.921 -0.0194 -0.3996  0.6046
   66phy    C27 1764   1.473   0.701   2.024 -0.0524 -0.4585 -0.6967
   66phy    C26 1765   1.569   0.779   2.120 -0.3353  0.2828  0.4105
   66phy    C25 1766   1.618   0.910   2.065 -0.0743  0.5102 -0.4018
   66phy    C23 1767   1.714   0.983   2.153 -0.2316  0.4350 -0.6624
   66phy    C24 1768   1.830   1.033   2.067 -0.2431  0.0175  0.5530
   66phy    C22 1769   1.651   1.106   2.212  0.6117  0.2474 -0.3341
   66phy    C21 1770   1.608   1.097   2.363 -0.1172 -0.1872 -0.0607
   66phy    C20 1771   1.506   1.215   2.402  0.8133  0.1151  0.1518
   66phy    C18 1772   1.422   1.209   2.543  0.3691 -0.0207  0.1441
   66phy    O01 1773   1.516   1.178   2.647 -0.1430  0.0587 -0.2511
   66phy    H01 1774   1.473   1.170   2.730  1.4967 -1.3217  0.5111
   66phy    C19 1775   1.377   1.354   2.557  0.0436  0.2334  0.0172
   66phy    C13 1776   1.294   1.107   2.537  0.0813  0.1113 -0.6614
   66phy     H3 1777   1.233   1.127   2.445  1.1328  1.2550 -1.1335
   66phy    O33 1778   1.201   1.140   2.645 -0.1922  0.1581  0.4999
   66phy    H1B 1779   1.216   1.096   2.727 -1.8154  0.3287  0.9364
   66phy    C12 1780   1.312   0.953   2.546 -0.4372 -0.2874 -0.1745
   66phy    O11 1781   1.381   0.917   2.662 -0.4558 -0.1626 -0.4551
   66phy    H1A 1782   1.473   0.933   2.652 -0.2688  1.0635  2.2833
   67phy    C35 1783   3.679   1.166   0.949  0.3645  0.4854  0.5581
   67phy    C33 1784   3.644   1.116   1.086  0.5161 -0.2120  0.6336
   67phy    C34 1785   3.583   1.227   1.168 -0.0032  0.2410  0.3373
   67phy    C32 1786   3.540   1.007   1.084 -0.0880  0.1168 -0.0969
   67phy    C31 1787   3.600   0.871   1.084  0.5001  0.0792  0.4047
   67phy    C30 1788   3.496   0.766   1.116  0.1272  0.4305  0.1583
   67phy    C28 1789   3.532   0.615   1.122  0.3275 -0.5196 -0.0272
   67phy    C29 1790   3.600   0.571   1.252 -0.2141 -0.6843  0.0248
   67phy    C27 1791   3.397   0.537   1.104 -0.2515 -0.4959 -0.3144
   67phy    C26 1792   3.410   0.402   1.039  0.0974  0.5436  0.5477
   67phy    C25 1793   3.273   0.333   1.014  0.0149  0.4071  0.1811
   67phy    C23 1794   3.279   0.202   0.929 -0.2302 -0.0344 -0.6858
   67phy    C24 1795   3.181   0.101   0.983 -0.1857  0.3460  0.2322
   67phy    C22 1796   3.250   0.230   0.780  0.3752 -0.2253  0.2766
   67phy    C21 1797   3.355   0.172   0.692  0.3528  0.2391 -0.1332
   67phy    C20 1798   3.344   0.228   0.549 -0.2259  0.3022 -0.0576
   67phy    C18 1799   3.430   0.162   0.430 -0.1446 -0.0424  0.0602
   67phy    O01 1800   3.570   0.143   0.467 -0.4805  0.2595  0.0697
   67phy    H01 1801   3.601   0.075   0.410 -0.7261  1.9118 -2.1643
   67phy    C19 1802   3.438   0.274   0.320 -0.2528  0.3763  0.0037
   67phy    C13 1803   3.357   0.027   0.374 -0.3285  0.0636  0.0897
   67phy     H3 1804   3.350  -0.034   0.468  1.8164  0.8838  0.8516
   67phy    O33 1805   3.217   0.031   0.342 -0.2638 -0.1693 -0.4604
   67phy    H1B 1806   3.203   0.064   0.255 -0.3612  1.0711  0.0165
   67phy    C12 1807   3.445  -0.087   0.311  0.2045 -0.2613  0.9632
   67phy    O11 1808   3.583  -0.067   0.325  0.0024  0.2173 -0.3503
   67phy    H1A 1809   3.623  -0.152   0.323 -0.6914 -0.2227  1.9724
   68phy    C35 1810   1.526   3.745   1.249 -0.4115  0.0974 -0.3768
   68phy    C33 1811   1.660   3.752   1.315 -0.5026  0.0473  0.2934
   68phy    C34 1812   1.702   3.612   1.362  0.4517  0.2352 -0.3562
   68phy    C32 1813   1.772   3.796   1.221  0.1426  0.6728  0.1266
   68phy    C31 1814   1.856   3.918   1.259  0.0015  0.0079 -0.4915
   68phy    C30 1815   1.968   3.935   1.156 -0.2839 -0.0149  0.6145
   68phy    C28 1816   2.087   4.020   1.209  0.2204  0.1855 -0.1582
   68phy    C29 1817   2.185   3.939   1.296 -0.1787  0.3848  0.1346
   68phy    C27 1818   2.167   4.065   1.083  0.0103  0.4269 -0.4163
   68phy    C26 1819   2.216   4.210   1.094 -0.2585 -0.3143 -0.4410
   68phy    C25 1820   2.334   4.242   0.994 -0.2145  0.0718  0.7723
   68phy    C23 1821   2.394   4.388   0.984  0.6350 -0.3020 -0.1112
   68phy    C24 1822   2.497   4.404   1.096  0.1703  0.1182  0.2424
   68phy    C22 1823   2.481   4.397   0.853  0.4550 -0.2325 -0.0808
   68phy    C21 1824   2.407   4.462   0.735  0.2490 -0.1203  0.2377
   68phy    C20 1825   2.486   4.459   0.605  0.0757  0.3665 -0.4914
   68phy    C18 1826   2.442   4.545   0.478  0.0069 -0.2930  0.4604
   68phy    O01 1827   2.306   4.500   0.443 -0.0965  0.5321 -0.1709
   68phy    H01 1828   2.288   4.414   0.475  1.0080  0.7454  1.0849
   68phy    C19 1829   2.546   4.498   0.374  0.0527 -0.0299 -0.4339
   68phy    C13 1830   2.432   4.707   0.497 -0.2408  0.1079  0.2303
   68phy     H3 1831   2.346   4.721   0.567 -0.7154 -2.0329  0.1460
   68phy    O33 1832   2.535   4.772   0.578  0.2174  0.4058 -0.6927
   68phy    H1B 1833   2.528   4.731   0.662  1.4647  1.6630  0.0614
   68phy    C12 1834   2.345   4.803   0.401 -0.0544  0.2367 -0.2078
   68phy    O11 1835   2.417   4.871   0.301 -0.6140 -0.0590  0.5322
   68phy    H1A 1836   2.496   4.907   0.336  0.0839 -0.7408 -0.2756
   69phy    C35 1837   1.496   4.555   2.305  0.0727 -0.6230 -0.1764
   69phy    C33 1838   1.603   4.447   2.287 -0.5480  0.4201 -0.1543
   69phy    C34 1839   1.528   4.315   2.264  0.3562 -0.2601  0.1308
   69phy    C32 1840   1.685   4.479   2.165 -0.4210  0.3046  0.4813
   69phy    C31 1841   1.827   4.422   2.148 -0.5868 -0.0826 -0.0373
   69phy    C30 1842   1.887   4.470   2.013 -0.1798 -0.0862  0.3430
   69phy    C28 1843   2.028   4.410   1.991  0.1675 -0.4923  0.2935
   69phy    C29 1844   2.027   4.337   1.860 -0.4734  0.2865 -0.1213
   69phy    C27 1845   2.134   4.523   1.995  0.0855  0.2837 -0.3549
   69phy    C26 1846   2.279   4.493   2.014 -0.1588 -0.2620 -0.0987
   69phy    C25 1847   2.359   4.625   2.018 -0.1302 -0.3630 -0.1882
   69phy    C23 1848   2.514   4.592   2.022  0.1957  0.2626 -0.1813
   69phy    C24 1849   2.591   4.685   1.922 -0.0858  0.0417  0.2833
   69phy    C22 1850   2.567   4.584   2.166 -0.1457  0.0350  0.0073
   69phy    C21 1851   2.685   4.493   2.198  0.5211 -0.2502  0.0122
   69phy    C20 1852   2.699   4.477   2.355  0.0683  0.1392 -0.1680
   69phy    C18 1853   2.823   4.410   2.431  0.3662 -0.2137  0.6980
   69phy    O01 1854   2.943   4.477   2.389  0.1174  0.4289 -0.2154
   69phy    H01 1855   2.936   4.570   2.391  2.0222  0.5999  1.3470
   69phy    C19 1856   2.800   4.452   2.574  0.2501 -0.3567 -0.1863
   69phy    C13 1857   2.842   4.250   2.406  0.0463 -0.0996 -0.0501
   69phy     H3 1858   2.746   4.195   2.424 -1.1129  1.7543 -0.2288
   69phy    O33 1859   2.930   4.184   2.498  0.0763 -0.1319 -0.2570
   69phy    H1B 1860   3.019   4.206   2.481  0.3833  0.1408  1.4989
   69phy    C12 1861   2.891   4.199   2.262 -0.6612  0.3805 -0.3945
   69phy    O11 1862   2.898   4.059   2.241 -0.1415  0.1025  0.1155
   69phy    H1A 1863   2.987   4.036   2.259 -0.8096 -1.5014  1.7609
   70phy    C35 1864   1.809   0.453   0.421 -0.3030 -0.6392 -0.2638
   70phy    C33 1865   1.692   0.392   0.354 -0.4101  0.0945 -0.2406
   70phy    C34 1866   1.564   0.449   0.422  0.0948  0.3453 -0.1786
   70phy    C32 1867   1.686   0.420   0.200  0.6334 -0.6657 -0.4485
   70phy    C31 1868   1.650   0.297   0.128  0.3315 -0.1003  0.4339
   70phy    C30 1869   1.673   0.291  -0.028  0.0583 -0.2998  0.4545
   70phy    C28 1870   1.655   0.151  -0.087  0.1411 -0.0133 -0.2562
   70phy    C29 1871   1.574   0.160  -0.217  0.3748 -0.0565  0.3797
   70phy    C27 1872   1.797   0.096  -0.109 -0.0920  0.6309  0.2868
   70phy    C26 1873   1.823  -0.049  -0.151 -0.2126 -0.4167 -0.0003
   70phy    C25 1874   1.981  -0.061  -0.149 -0.2157  0.2097 -0.8109
   70phy    C23 1875   2.038  -0.195  -0.195 -0.1547  0.5689  0.7085
   70phy    C24 1876   2.038  -0.210  -0.349  0.1733  0.1069  0.1722
   70phy    C22 1877   2.181  -0.200  -0.154  0.2840  0.1406 -0.3972
   70phy    C21 1878   2.243  -0.330  -0.122 -0.1842 -0.5458  0.4132
   70phy    C20 1879   2.392  -0.309  -0.087  0.4582 -0.1429 -0.1859
   70phy    C18 1880   2.481  -0.427  -0.021 -0.2608  0.2158  0.0683
   70phy    O01 1881   2.414  -0.472   0.097 -0.2035 -0.3951 -0.4991
   70phy    H01 1882   2.423  -0.405   0.163 -0.6957 -1.7900  1.0461
   70phy    C19 1883   2.612  -0.363   0.010 -0.5294  0.3836  0.0471
   70phy    C13 1884   2.509  -0.552  -0.128  0.3453  0.0989  0.1719
   70phy     H3 1885   2.403  -0.584  -0.147 -0.3100  2.4015 -0.4063
   70phy    O33 1886   2.536  -0.515  -0.268  0.0622 -0.2716 -0.3701
   70phy    H1B 1887   2.614  -0.463  -0.279 -0.6205  0.9133  0.1957
   70phy    C12 1888   2.531  -0.705  -0.101 -0.6022 -0.3262 -0.1348
   70phy    O11 1889   2.560  -0.734   0.038  0.1469 -0.1403  0.2680
   70phy    H1A 1890   2.647  -0.702   0.052  0.2612 -0.3975  0.1384
   71phy    C35 1891   2.069   0.260   1.147 -0.1780  0.1095 -0.4828
   71phy    C33 1892   2.210   0.320   1.149 -0.7098 -0.3175 -0.1303
   71phy    C34 1893   2.242   0.412   1.268  0.4547  0.5072  0.1763
   71phy    C32 1894   2.308   0.210   1.113 -0.5673 -0.0055  0.1810
   71phy    C31 1895   2.411   0.246   1.002  0.5191 -0.8183  0.1850
   71phy    C30 1896   2.503   0.133   0.956 -0.2095  0.2942 -0.0436
   71phy    C28 1897   2.578   0.171   0.823  0.2692  0.2212  0.5503
   71phy    C29 1898   2.722   0.127   0.840 -0.2836  0.3550 -0.2002
   71phy    C27 1899   2.519   0.097   0.701  0.7216 -0.2381  0.0816
   71phy    C26 1900   2.541   0.162   0.563 -0.2189  0.0917  0.1097
   71phy    C25 1901   2.496   0.071   0.449 -0.0876 -0.2615  0.5060
   71phy    C23 1902   2.487   0.129   0.305  0.1345 -0.0148  0.6839
   71phy    C24 1903   2.512   0.013   0.213  0.1211  0.0412  0.6587
   71phy    C22 1904   2.353   0.196   0.264 -0.2077  0.2437  0.2079
   71phy    C21 1905   2.354   0.288   0.139 -0.0383  0.1684 -0.0085
   71phy    C20 1906   2.224   0.370   0.135 -0.0031 -0.0793  0.2905
   71phy    C18 1907   2.202   0.464   0.016  0.6821 -0.0588 -0.4140
   71phy    O01 1908   2.325   0.539  -0.006  0.2704 -0.1689  0.3072
   71phy    H01 1909   2.306   0.626  -0.037  0.9570  0.8910  2.6401
   71phy    C19 1910   2.100   0.567   0.076 -0.3530 -0.2040 -0.1566
   71phy    C13 1911   2.162   0.414  -0.134  0.0973 -0.8138  0.4662
   71phy     H3 1912   2.066   0.357  -0.123 -0.5561  0.0323 -0.6876
   71phy    O33 1913   2.108   0.513  -0.231  0.6839 -0.1777  0.0827
   71phy    H1B 1914   2.180   0.555  -0.274  1.1147  0.9813  1.8154
   71phy    C12 1915   2.220   0.294  -0.217 -0.1995 -0.0753  0.1279
   71phy    O11 1916   2.352   0.311  -0.258 -0.2726 -0.1525  0.1731
   71phy    H1A 1917   2.410   0.281  -0.191  1.4978  0.8651 -0.8171
   72phy    C35 1918   2.462   0.724   1.075 -0.3528 -0.1682  0.2229
   72phy    C33 1919   2.401   0.801   1.190  0.3504  0.0214 -0.4706
   72phy    C34 1920   2.507   0.859   1.281 -0.3923  0.4883 -0.1745
   72phy    C32 1921   2.303   0.908   1.136 -0.3026  0.0254  0.0289
   72phy    C31 1922   2.157   0.856   1.127  0.1537 -0.3636 -0.1906
   72phy    C30 1923   2.069   0.985   1.092 -0.1738  0.1025 -0.5889
   72phy    C28 1924   1.920   0.975   1.066  0.6246  0.4338 -0.2519
   72phy    C29 1925   1.840   0.953   1.197  0.0859 -0.5755 -0.6417
   72phy    C27 1926   1.852   1.098   1.007  0.2548  0.3518 -0.3830
   72phy    C26 1927   1.840   1.095   0.856  0.0716 -0.0065 -0.1631
   72phy    C25 1928   1.750   1.210   0.810  0.2524  0.2599  0.5858
   72phy    C23 1929   1.738   1.221   0.656  0.3360  0.0487  0.0514
   72phy    C24 1930   1.595   1.223   0.602  0.3950 -0.3332 -0.4591
   72phy    C22 1931   1.831   1.331   0.598 -0.2084  0.2260 -0.1459
   72phy    C21 1932   1.904   1.297   0.463 -0.4050 -0.2255  0.3804
   72phy    C20 1933   1.997   1.413   0.419  0.3348 -0.0660  0.1670
   72phy    C18 1934   2.053   1.420   0.273 -0.0795 -0.0081  1.0151
   72phy    O01 1935   2.092   1.289   0.225  0.3627  0.4294  0.1107
   72phy    H01 1936   2.016   1.235   0.226  1.7260 -1.6161 -0.0661
   72phy    C19 1937   2.186   1.502   0.286  0.5940  0.8285  0.3443
   72phy    C13 1938   1.944   1.484   0.173  0.1956  0.4999 -0.0047
   72phy     H3 1939   1.865   1.404   0.169  1.0594 -0.3614 -0.0889
   72phy    O33 1940   1.863   1.584   0.222 -0.0237 -0.1436 -0.2349
   72phy    H1B 1941   1.865   1.584   0.316 -0.6435  0.6474 -0.2121
   72phy    C12 1942   1.954   1.477   0.013 -0.0306  0.1433 -0.1172
   72phy    O11 1943   2.023   1.374  -0.059  0.5826 -0.0491 -0.2480
   72phy    H1A 1944   2.114   1.395  -0.057  0.4573  0.4958  0.0204
   73phy    C35 1945   2.551   2.046   1.292  0.2105  0.2804 -0.3176
   73phy    C33 1946   2.522   2.001   1.145 -0.0954  0.0432 -0.0814
   73phy    C34 1947   2.403   1.901   1.142  0.2879 -0.2174  0.1782
   73phy    C32 1948   2.515   2.131   1.057 -0.3244 -0.0260 -0.3777
   73phy    C31 1949   2.557   2.108   0.908  0.3341 -0.3008 -0.4548
   73phy    C30 1950   2.559   2.229   0.817 -0.0439  0.2773 -0.3534
   73phy    C28 1951   2.570   2.200   0.662 -0.7265 -0.6900 -0.0220
   73phy    C29 1952   2.501   2.310   0.584 -0.0478 -0.1436  0.6177
   73phy    C27 1953   2.718   2.187   0.614  0.1950  0.0204 -0.5299
   73phy    C26 1954   2.748   2.099   0.500  0.1581 -0.3719  0.2699
   73phy    C25 1955   2.899   2.094   0.464 -0.2704 -0.0794  0.4589
   73phy    C23 1956   2.933   2.029   0.326 -0.1470  0.4225 -0.9702
   73phy    C24 1957   3.082   2.039   0.308 -0.8808 -0.0322 -0.8393
   73phy    C22 1958   2.910   1.874   0.309 -0.2818 -0.1710 -0.0139
   73phy    C21 1959   2.774   1.833   0.261  0.2316 -0.2131 -0.0678
   73phy    C20 1960   2.755   1.685   0.236 -0.1697  0.4306  0.2599
   73phy    C18 1961   2.643   1.626   0.141 -0.1844 -0.2336  0.2764
   73phy    O01 1962   2.528   1.713   0.139  0.2713 -0.5257 -0.3858
   73phy    H01 1963   2.560   1.801   0.143 -1.5732  0.1648  0.0585
   73phy    C19 1964   2.602   1.495   0.203  0.6183 -0.1656  0.1387
   73phy    C13 1965   2.697   1.608  -0.013 -0.0278  0.4554  0.0780
   73phy     H3 1966   2.736   1.710  -0.037 -2.3646  1.5126  0.5804
   73phy    O33 1967   2.820   1.537  -0.033  0.5654 -0.5002 -0.1293
   73phy    H1B 1968   2.890   1.596  -0.051  0.4491 -0.5080 -0.6155
   73phy    C12 1969   2.613   1.616  -0.143 -0.6037 -0.2431  0.5067
   73phy    O11 1970   2.679   1.651  -0.258 -0.3752  0.0447 -0.0597
   73phy    H1A 1971   2.757   1.599  -0.259 -0.1156  0.4276  0.0142
   74phy    C35 1972   3.100   2.230   1.043 -0.0583 -0.1179 -0.2367
   74phy    C33 1973   2.979   2.274   0.964 -0.1518  0.0511  0.4519
   74phy    C34 1974   2.865   2.301   1.060  0.0027 -0.0929  0.4106
   74phy    C32 1975   3.025   2.396   0.888 -0.2610  0.3607 -0.1435
   74phy    C31 1976   3.041   2.383   0.736  0.0744 -0.7575 -0.0765
   74phy    C30 1977   3.076   2.519   0.666  0.8438  0.2598  0.1511
   74phy    C28 1978   3.099   2.503   0.517 -0.1168  1.0953  0.5341
   74phy    C29 1979   3.047   2.624   0.443  0.3701  0.4918  0.0553
   74phy    C27 1980   3.250   2.473   0.490  0.0538  0.4518  0.2851
   74phy    C26 1981   3.285   2.375   0.376 -0.1434 -0.1644  0.4301
   74phy    C25 1982   3.438   2.343   0.362 -0.1986  0.2086  0.1113
   74phy    C23 1983   3.487   2.244   0.256  0.6837  0.1992  0.2740
   74phy    C24 1984   3.618   2.292   0.195 -0.1386  0.3520  0.2081
   74phy    C22 1985   3.501   2.100   0.314  0.2617 -0.3504 -0.0060
   74phy    C21 1986   3.461   1.989   0.214  0.3651 -0.1216  0.3243
   74phy    C20 1987   3.411   1.866   0.279 -0.0357  0.3091  0.0247
   74phy    C18 1988   3.351   1.743   0.195  0.0954 -0.6014  0.2197
   74phy    O01 1989   3.250   1.784   0.105 -0.3169  0.4173  0.3460
   74phy    H01 1990   3.275   1.855   0.049 -1.1404  0.0667 -0.5070
   74phy    C19 1991   3.282   1.656   0.298  0.5296  0.8219 -0.3370
   74phy    C13 1992   3.467   1.667   0.114  0.7951  0.0008 -0.0942
   74phy     H3 1993   3.508   1.748   0.049  0.6810  0.1292 -0.0060
   74phy    O33 1994   3.588   1.639   0.183 -0.2974  0.0653  0.2821
   74phy    H1B 1995   3.596   1.549   0.208  2.2601 -0.0286 -0.5527
   74phy    C12 1996   3.449   1.595  -0.028  0.1163  0.0399 -0.3571
   74phy    O11 1997   3.428   1.459  -0.023 -0.0843  0.0499 -0.1756
   74phy    H1A 1998   3.380   1.425  -0.096  0.6505 -1.6631  0.0778
   75phy    C35 1999   0.356   2.103   1.356 -0.2033 -0.3711  0.3465
   75phy    C33 2000   0.235   2.005   1.352  0.3452 -0.5079 -0.3746
   75phy    C34 2001   0.243   1.902   1.458 -0.5127 -0.2480  0.5760
   75phy    C32 2002   0.109   2.087   1.358 -0.6908  0.1787  0.3452
   75phy    C31 2003   0.010   2.066   1.240 -0.2770 -0.0570 -0.0834
   75phy    C30 2004  -0.090   2.183   1.235 -0.3069 -0.1455 -0.1771
   75phy    C28 2005  -0.180   2.163   1.118 -0.1121 -0.2684  0.1275
   75phy    C29 2006  -0.323   2.127   1.160 -0.3561 -0.1685  0.0041
   75phy    C27 2007  -0.183   2.290   1.032  0.2441  0.1929 -0.2418
   75phy    C26 2008  -0.166   2.248   0.884 -0.6561 -0.2938  0.2606
   75phy    C25 2009  -0.151   2.369   0.796  0.0302  0.2117 -0.3507
   75phy    C23 2010  -0.155   2.340   0.643 -0.1874 -0.5092  0.4807
   75phy    C24 2011  -0.203   2.462   0.556  0.1056  0.3563  0.4852
   75phy    C22 2012  -0.017   2.302   0.589  0.5068 -0.3882  0.3709
   75phy    C21 2013   0.010   2.206   0.478 -0.1232 -0.0380 -0.3266
   75phy    C20 2014   0.159   2.163   0.468 -0.4984 -0.0811  0.3502
   75phy    C18 2015   0.201   2.069   0.348 -0.0226 -0.1765  0.6573
   75phy    O01 2016   0.131   1.944   0.346  0.2790 -0.6577  0.3585
   75phy    H01 2017   0.044   1.954   0.380  0.3653 -1.7495  0.9361
   75phy    C19 2018   0.346   2.033   0.397  0.1583 -0.4572  0.0390
   75phy    C13 2019   0.196   2.134   0.200 -0.1105 -0.0433  0.2362
   75phy     H3 2020   0.085   2.137   0.181 -0.3033  0.0752  1.3357
   75phy    O33 2021   0.217   2.276   0.183 -0.4321  0.0702 -0.5067
   75phy    H1B 2022   0.135   2.319   0.198  0.5332  1.4053  1.5856
   75phy    C12 2023   0.218   2.057   0.066 -0.0878 -0.1345 -0.0136
   75phy    O11 2024   0.343   2.082   0.004  0.2881 -0.1244  0.1216
   75phy    H1A 2025   0.377   2.161   0.043  2.5848 -1.0874  0.2026
   76phy    C35 2026   2.898   1.051   1.643  0.1594 -0.2825 -0.2954
   76phy    C33 2027   2.840   1.159   1.546  0.0979  0.1384  0.7273
   76phy    C34 2028   2.808   1.094   1.409 -0.1125  0.0141  0.3965
   76phy    C32 2029   2.714   1.237   1.595  0.1282 -0.5697  0.0011
   76phy    C31 2030   2.742   1.372   1.663 -0.0460 -0.1582  0.5799
   76phy    C30 2031   2.617   1.448   1.702 -0.0043  0.0728  0.1236
   76phy    C28 2032   2.642   1.581   1.771  0.2705  0.5160  0.1603
   76phy    C29 2033   2.541   1.688   1.718 -0.7554  0.3551  0.0909
   76phy    C27 2034   2.633   1.569   1.926  0.5984 -0.1378 -0.0346
   76phy    C26 2035   2.727   1.654   2.008 -0.5863  0.2920 -0.4785
   76phy    C25 2036   2.726   1.623   2.161  0.4785 -0.2793  0.2211
   76phy    C23 2037   2.830   1.697   2.240 -0.1007  0.2355 -0.1766
   76phy    C24 2038   2.754   1.746   2.369 -0.4054  0.2118 -0.4487
   76phy    C22 2039   2.941   1.599   2.274  0.2449 -0.2099 -0.3831
   76phy    C21 2040   3.063   1.659   2.339  0.1031  0.1982 -0.1011
   76phy    C20 2041   3.184   1.564   2.337  0.1298  0.1263  0.4405
   76phy    C18 2042   3.319   1.617   2.391 -0.2435  0.2801 -0.7177
   76phy    O01 2043   3.305   1.693   2.508 -0.1198 -0.3269 -0.4098
   76phy    H01 2044   3.389   1.701   2.549 -0.5231 -1.0138  0.5879
   76phy    C19 2045   3.370   1.479   2.444  0.3835  0.2053 -0.1306
   76phy    C13 2046   3.420   1.683   2.280 -0.3100  0.2174  0.4431
   76phy     H3 2047   3.426   1.621   2.187  0.5244  0.0786  0.5798
   76phy    O33 2048   3.557   1.682   2.321  0.5594  0.2788 -0.8865
   76phy    H1B 2049   3.569   1.739   2.394  1.4832  0.6520 -1.3183
   76phy    C12 2050   3.381   1.828   2.232  0.4365 -0.5418  0.5343
   76phy    O11 2051   3.388   1.935   2.325 -0.3216  0.3762  0.3388
   76phy    H1A 2052   3.324   1.922   2.393  0.9718  0.8551  1.7215
   77phy    C35 2053   2.529   0.526   0.381 -0.3999  0.2779  0.3728
   77phy    C33 2054   2.432   0.585   0.487 -0.0081  0.0514 -0.4601
   77phy    C34 2055   2.332   0.473   0.518 -0.4850 -0.3944  0.0517
   77phy    C32 2056   2.490   0.655   0.617  0.2126 -0.4264  0.2227
   77phy    C31 2057   2.555   0.789   0.596 -0.5878  0.0811  0.1449
   77phy    C30 2058   2.605   0.840   0.727 -0.2919  0.1147 -0.4095
   77phy    C28 2059   2.661   0.982   0.734 -0.3504 -0.7603 -0.1887
   77phy    C29 2060   2.660   1.022   0.880 -0.2956  0.4539  0.3859
   77phy    C27 2061   2.799   1.010   0.674 -0.8753 -0.3668  0.0016
   77phy    C26 2062   2.795   1.124   0.573 -0.5754  0.1490 -0.2614
   77phy    C25 2063   2.928   1.168   0.523 -0.0735  0.0430  0.0747
   77phy    C23 2064   2.934   1.283   0.422  0.0235  0.0813 -0.4827
   77phy    C24 2065   3.019   1.400   0.478  0.4291 -0.1127  0.1884
   77phy    C22 2066   2.987   1.225   0.287  0.2049  0.1193 -0.1581
   77phy    C21 2067   2.974   1.301   0.156  0.2819  0.3810 -0.4487
   77phy    C20 2068   3.028   1.218   0.037 -0.1015  0.1186 -0.3111
   77phy    C18 2069   2.985   1.252  -0.110  0.1723  0.0432  0.2677
   77phy    O01 2070   2.850   1.299  -0.109  0.0100 -0.1770  0.0327
   77phy    H01 2071   2.842   1.373  -0.052  0.4873  1.2495 -1.6625
   77phy    C19 2072   2.989   1.119  -0.181 -0.2315 -0.1852 -0.0246
   77phy    C13 2073   3.084   1.363  -0.172  0.2142 -1.0279  0.3143
   77phy     H3 2074   3.074   1.451  -0.102 -1.1080 -0.2475 -0.7995
   77phy    O33 2075   3.222   1.340  -0.157 -0.2758  0.0223  0.2433
   77phy    H1B 2076   3.240   1.249  -0.156 -0.4818 -0.0197  0.3615
   77phy    C12 2077   3.055   1.455  -0.293  0.1954  0.1503  0.3563
   77phy    O11 2078   2.918   1.503  -0.293 -0.3673  0.2388 -0.1166
   77phy    H1A 2079   2.857   1.438  -0.321 -0.3841  0.2856 -0.1929
   78phy    C35 2080   3.263   4.972   0.719  0.2363  0.0349 -0.1291
   78phy    C33 2081   3.333   4.852   0.783  0.3740 -0.0462 -0.2054
   78phy    C34 2082   3.332   4.735   0.683  0.0547  0.1115 -0.1194
   78phy    C32 2083   3.480   4.873   0.832  0.1030 -0.2029  0.3084
   78phy    C31 2084   3.489   4.945   0.972  0.1533  0.2400  0.0940
   78phy    C30 2085   3.637   4.953   1.023 -0.6657  0.0771 -0.9144
   78phy    C28 2086   3.653   5.051   1.143 -0.4311 -0.2129 -0.3440
   78phy    C29 2087   3.660   4.977   1.274  0.3108  0.6420 -0.1338
   78phy    C27 2088   3.779   5.142   1.132 -0.0210 -0.2795 -0.7655
   78phy    C26 2089   3.767   5.253   1.029 -0.2952  0.3054 -0.1888
   78phy    C25 2090   3.880   5.351   1.061  0.3792  0.1180  0.1016
   78phy    C23 2091   3.909   5.470   0.975  0.2058 -0.2911  0.4711
   78phy    C24 2092   3.925   5.589   1.069 -0.6499 -0.4005  0.5472
   78phy    C22 2093   4.024   5.446   0.871  0.3477  0.4791 -0.3287
   78phy    C21 2094   4.002   5.540   0.746 -0.8561 -0.0751  0.0608
   78phy    C20 2095   4.132   5.538   0.670  0.1807 -0.5971  0.2924
   78phy    C18 2096   4.143   5.581   0.519  0.0414 -0.6299 -0.7829
   78phy    O01 2097   4.060   5.499   0.441 -0.1984  0.2645 -0.4754
   78phy    H01 2098   3.970   5.484   0.464 -0.5633 -0.3951 -2.1714
   78phy    C19 2099   4.282   5.521   0.483 -0.4973  0.6463 -0.1735
   78phy    C13 2100   4.134   5.739   0.493 -0.5725  0.5269 -0.5862
   78phy     H3 2101   4.039   5.770   0.542 -0.2874 -0.5370  0.7162
   78phy    O33 2102   4.226   5.830   0.559 -0.0319 -0.4685 -0.0444
   78phy    H1B 2103   4.228   5.827   0.653 -1.2240  2.0701  0.1556
   78phy    C12 2104   4.094   5.800   0.354  0.1159  0.3836 -0.3530
   78phy    O11 2105   3.999   5.720   0.290 -0.1783 -0.4966  0.2887
   78phy    H1A 2106   4.035   5.633   0.293  2.1784  0.4343  0.3672
   79phy    C35 2107   2.576   1.350   1.227 -0.1366  0.0401 -0.2824
   79phy    C33 2108   2.652   1.485   1.226 -0.4266  0.0189  0.4842
   79phy    C34 2109   2.574   1.588   1.310  0.1526 -0.0846 -0.0271
   79phy    C32 2110   2.796   1.475   1.285 -0.0135 -0.7371 -0.0781
   79phy    C31 2111   2.899   1.561   1.216 -0.3566  0.0502 -0.3604
   79phy    C30 2112   3.041   1.523   1.261 -0.0278 -0.3923 -0.3066
   79phy    C28 2113   3.154   1.601   1.189  0.1373  0.2370 -0.2207
   79phy    C29 2114   3.231   1.688   1.292  0.0714  0.3344  0.1549
   79phy    C27 2115   3.258   1.509   1.122 -0.6682 -0.1576  0.2155
   79phy    C26 2116   3.218   1.466   0.984  0.0801  0.3871  1.1830
   79phy    C25 2117   3.328   1.383   0.910 -0.5316  0.4141  0.3148
   79phy    C23 2118   3.306   1.346   0.761 -0.1877  0.2895  0.3977
   79phy    C24 2119   3.379   1.448   0.670  0.3653  0.4159  0.4422
   79phy    C22 2120   3.351   1.207   0.735 -0.2940  0.0906 -0.1782
   79phy    C21 2121   3.283   1.121   0.631 -0.1300  0.2906 -0.0498
   79phy    C20 2122   3.315   0.970   0.639 -0.1962  0.2069  0.2598
   79phy    C18 2123   3.238   0.872   0.538 -0.4535 -0.4571 -0.6041
   79phy    O01 2124   3.099   0.897   0.565 -0.4747  0.3262 -0.0369
   79phy    H01 2125   3.082   0.914   0.656  0.2310 -0.8983  0.3473
   79phy    C19 2126   3.272   0.730   0.597  0.2076  0.2371 -0.1057
   79phy    C13 2127   3.267   0.894   0.386  0.2108 -0.0021  0.3681
   79phy     H3 2128   3.257   1.005   0.375  0.4983 -0.1212 -1.3422
   79phy    O33 2129   3.402   0.884   0.343  0.2442 -0.0279 -0.1386
   79phy    H1B 2130   3.415   0.804   0.297  1.8266 -1.2950  2.2797
   79phy    C12 2131   3.168   0.876   0.267  0.1191  0.2046 -0.3035
   79phy    O11 2132   3.035   0.868   0.306  0.0182 -0.2690  0.3027
   79phy    H1A 2133   3.034   0.871   0.399  1.8922  0.2120  0.3352
   80phy    C35 2134   4.444   1.405   0.979  0.0548  0.6821 -0.0205
   80phy    C33 2135   4.454   1.260   1.014 -0.4174  0.1214  0.1233
   80phy    C34 2136   4.509   1.254   1.156  0.2213  0.1926  0.0666
   80phy    C32 2137   4.322   1.187   1.013  0.3880  0.2461  0.1041
   80phy    C31 2138   4.314   1.068   0.913 -0.2828 -0.4479  0.1357
   80phy    C30 2139   4.184   0.995   0.946  0.1010 -0.2821  0.4697
   80phy    C28 2140   4.158   0.867   0.867 -0.2500  0.2956 -0.2341
   80phy    C29 2141   4.210   0.743   0.945 -0.0187  0.0116 -0.2309
   80phy    C27 2142   4.001   0.855   0.863 -0.6859  0.0119 -0.6222
   80phy    C26 2143   3.937   0.779   0.749  0.0750  0.6278  0.3314
   80phy    C25 2144   3.787   0.764   0.764 -0.0460 -0.2592  0.4271
   80phy    C23 2145   3.720   0.670   0.661  0.1174 -0.3588 -0.1220
   80phy    C24 2146   3.602   0.596   0.721 -0.1736  0.7273 -0.7006
   80phy    C22 2147   3.685   0.744   0.528 -0.2539 -0.4962  0.6443
   80phy    C21 2148   3.685   0.660   0.402  0.1853 -0.0252 -0.1100
   80phy    C20 2149   3.725   0.739   0.277  0.1028 -0.1667 -0.1086
   80phy    C18 2150   3.725   0.666   0.136 -0.2094 -0.4330  0.3253
   80phy    O01 2151   3.812   0.551   0.139  0.2750  0.0346  0.0990
   80phy    H01 2152   3.879   0.561   0.203  1.5384 -0.6079 -1.0664
   80phy    C19 2153   3.792   0.774   0.046  1.0927  0.1224 -0.4282
   80phy    C13 2154   3.574   0.622   0.091 -0.2431  0.0642  0.1046
   80phy     H3 2155   3.557   0.541   0.166  0.5434 -0.2194 -0.0090
   80phy    O33 2156   3.468   0.707   0.133  0.3897  0.0825  0.6054
   80phy    H1B 2157   3.466   0.784   0.078  1.2566 -0.2306  0.0996
   80phy    C12 2158   3.539   0.526  -0.026  0.0306  0.5008 -0.3309
   80phy    O11 2159   3.637   0.434  -0.052 -0.2547  0.5403  0.0106
   80phy    H1A 2160   3.707   0.456   0.007  0.7724  0.6096 -1.1816
   81phy    C35 2161   4.515   1.857   0.689  0.5179  0.0979 -0.2471
   81phy    C33 2162   4.426   1.886   0.814  0.6085  0.1428  0.2856
   81phy    C34 2163   4.422   2.037   0.821 -0.2482  0.2031  0.1640
   81phy    C32 2164   4.279   1.842   0.804  0.2321  0.1152  0.1130
   81phy    C31 2165   4.250   1.699   0.849  0.0723  0.0759 -0.2136
   81phy    C30 2166   4.102   1.665   0.867  0.6243  0.4653 -0.2266
   81phy    C28 2167   4.090   1.517   0.922  0.4034  0.5251 -0.1949
   81phy    C29 2168   4.043   1.533   1.072 -0.8527 -0.3958  0.2728
   81phy    C27 2169   3.980   1.432   0.854 -0.4797  0.5605 -0.0977
   81phy    C26 2170   4.027   1.346   0.737 -0.0895 -0.4318 -0.0501
   81phy    C25 2171   3.926   1.236   0.693 -0.2007  0.4092  0.5227
   81phy    C23 2172   3.930   1.202   0.538  0.1310 -0.2565 -0.1886
   81phy    C24 2173   4.024   1.095   0.492 -0.1795  0.3894 -0.0709
   81phy    C22 2174   3.781   1.164   0.499  0.1089 -0.0297 -0.4852
   81phy    C21 2175   3.747   1.190   0.348 -0.3233  0.0588  0.3612
   81phy    C20 2176   3.599   1.202   0.333 -0.0503 -0.0730 -0.1341
   81phy    C18 2177   3.520   1.230   0.197 -0.1423  0.1486 -0.3070
   81phy    O01 2178   3.578   1.354   0.150 -0.3926  0.1260  0.2537
   81phy    H01 2179   3.512   1.395   0.098 -1.0062 -0.5627  0.4694
   81phy    C19 2180   3.386   1.273   0.259  0.0902 -0.5399 -0.1222
   81phy    C13 2181   3.515   1.109   0.093  0.5786 -1.3054 -0.4589
   81phy     H3 2182   3.622   1.102   0.062  0.7656 -1.9745  0.3210
   81phy    O33 2183   3.502   0.978   0.143 -0.4535  0.0092 -0.6701
   81phy    H1B 2184   3.511   0.983   0.236  1.4033  1.2797 -0.8677
   81phy    C12 2185   3.476   1.118  -0.062  0.3341  0.1555  0.1774
   81phy    O11 2186   3.341   1.105  -0.096 -0.5277  0.3311 -0.4986
   81phy    H1A 2187   3.312   1.021  -0.066  1.0879  0.5727  1.9990
   82phy    C35 2188   2.080   2.125   0.781  0.3517  0.1280 -0.1573
   82phy    C33 2189   1.963   2.095   0.876 -0.1490 -0.2957 -0.2560
   82phy    C34 2190   1.853   2.186   0.827 -0.2280 -0.1340 -0.1995
   82phy    C32 2191   1.926   1.948   0.875 -0.4151 -0.1749 -0.9473
   82phy    C31 2192   2.006   1.864   0.978  0.2114  0.1173  1.1910
   82phy    C30 2193   1.950   1.727   0.972 -0.4767  0.4505 -0.0175
   82phy    C28 2194   2.030   1.624   1.058  0.2625  0.4209 -0.3525
   82phy    C29 2195   1.950   1.587   1.186  0.8145 -0.1081  0.0287
   82phy    C27 2196   2.066   1.494   0.986 -0.6232  0.8220  0.0804
   82phy    C26 2197   2.183   1.490   0.881  0.1546 -0.0392  0.0107
   82phy    C25 2198   2.195   1.356   0.808  0.4686 -0.3168 -0.5496
   82phy    C23 2199   2.308   1.329   0.709  0.1558  0.4653  0.0277
   82phy    C24 2200   2.440   1.317   0.789 -0.1226 -0.1094  0.1222
   82phy    C22 2201   2.282   1.204   0.627  0.4050 -0.7000  0.4128
   82phy    C21 2202   2.349   1.202   0.486 -0.0163  0.5158  0.1625
   82phy    C20 2203   2.280   1.091   0.404 -0.2541  0.1412  0.3275
   82phy    C18 2204   2.324   1.052   0.257  0.2555 -0.7894 -0.0360
   82phy    O01 2205   2.311   1.168   0.174  0.2459 -0.3576 -0.3442
   82phy    H01 2206   2.236   1.220   0.195  0.9217  0.4993  0.0276
   82phy    C19 2207   2.206   0.969   0.200 -0.1152  0.0467  0.1684
   82phy    C13 2208   2.471   0.985   0.228  0.3363 -0.3688 -0.2965
   82phy     H3 2209   2.508   0.943   0.325  0.7094 -3.4852 -1.6699
   82phy    O33 2210   2.495   0.859   0.155 -0.3105  0.5588 -0.4661
   82phy    H1B 2211   2.445   0.862   0.075  0.3391  1.8199 -0.8705
   82phy    C12 2212   2.603   1.071   0.218  0.3132  0.4638  0.0294
   82phy    O11 2213   2.677   1.073   0.099  0.1464 -0.0552  0.0955
   82phy    H1A 2214   2.627   1.110   0.029  1.2101  0.5317 -0.3821
   83phy    C35 2215   4.808   1.500   1.205  0.6343 -0.1781  0.4329
   83phy    C33 2216   4.778   1.631   1.136  0.3214  0.2071  0.2745
   83phy    C34 2217   4.845   1.640   0.999  0.2013  0.1876  0.5703
   83phy    C32 2218   4.630   1.678   1.127 -0.0599 -0.5646 -1.0469
   83phy    C31 2219   4.559   1.717   1.261 -0.0306  0.0265  0.0698
   83phy    C30 2220   4.407   1.729   1.235 -0.2877  0.1263  0.1243
   83phy    C28 2221   4.335   1.806   1.347  0.3161 -0.4438 -0.3039
   83phy    C29 2222   4.324   1.955   1.319 -0.4039 -0.0957 -0.0400
   83phy    C27 2223   4.200   1.738   1.364  0.3912 -0.2261 -0.5064
   83phy    C26 2224   4.124   1.755   1.496  0.3391 -0.3953  0.3796
   83phy    C25 2225   3.990   1.671   1.494 -0.4757 -0.6142  0.1554
   83phy    C23 2226   3.910   1.700   1.621  0.3150  0.0851  0.4015
   83phy    C24 2227   3.790   1.781   1.587  0.2890  0.0551  0.3834
   83phy    C22 2228   3.844   1.578   1.684  0.4520 -0.1168  0.1985
   83phy    C21 2229   3.869   1.562   1.832  0.9061 -0.3037  0.2970
   83phy    C20 2230   3.773   1.464   1.904  0.6017  0.0089  0.2346
   83phy    C18 2231   3.711   1.489   2.052 -0.2669  0.0842  0.1465
   83phy    O01 2232   3.650   1.618   2.057  0.0273  0.3500 -0.3071
   83phy    H01 2233   3.635   1.636   2.147  1.8005 -0.7024  0.2553
   83phy    C19 2234   3.591   1.388   2.050  0.6133 -1.0073  0.1525
   83phy    C13 2235   3.799   1.478   2.186  0.2605  0.0751 -0.1118
   83phy     H3 2236   3.853   1.380   2.186  1.4049  0.6962  0.1650
   83phy    O33 2237   3.723   1.467   2.305 -0.3448 -0.0084 -0.5768
   83phy    H1B 2238   3.660   1.535   2.313  0.7777  0.8770  1.5854
   83phy    C12 2239   3.911   1.590   2.219 -0.5363  0.3180 -0.0748
   83phy    O11 2240   3.865   1.717   2.258 -0.1549  0.4483  0.8048
   83phy    H1A 2241   3.838   1.767   2.184 -0.7775  0.2212  0.8672
   84phy    C35 2242   3.825   2.155   0.782  0.0940 -0.3811  0.0833
   84phy    C33 2243   3.689   2.097   0.743  0.3056  0.4788 -0.1290
   84phy    C34 2244   3.585   2.210   0.742 -0.1064 -0.4063  0.1462
   84phy    C32 2245   3.686   2.014   0.618  0.3412 -0.4052  0.3659
   84phy    C31 2246   3.724   1.870   0.637 -0.0847  0.0393 -0.2705
   84phy    C30 2247   3.766   1.795   0.508  0.0965 -0.0067 -0.0740
   84phy    C28 2248   3.798   1.645   0.526 -0.8235  0.7754 -0.3118
   84phy    C29 2249   3.676   1.555   0.519  0.0997 -0.0335  0.1538
   84phy    C27 2250   3.900   1.607   0.412  0.8913 -0.3025 -0.0693
   84phy    C26 2251   4.041   1.597   0.458  0.5903  0.1533 -0.0322
   84phy    C25 2252   4.145   1.562   0.351  0.2003 -0.6483 -0.1549
   84phy    C23 2253   4.283   1.553   0.413 -0.3408 -0.0334  0.0652
   84phy    C24 2254   4.313   1.407   0.422 -0.0701 -0.5146 -0.0649
   84phy    C22 2255   4.398   1.612   0.326 -0.1103 -0.2176  0.1277
   84phy    C21 2256   4.422   1.760   0.326  0.3416 -0.0359  0.3435
   84phy    C20 2257   4.548   1.797   0.245 -0.5028 -0.2585  0.0759
   84phy    C18 2258   4.598   1.948   0.245  0.2103  0.2566 -0.0233
   84phy    O01 2259   4.496   2.037   0.204  0.2099  0.2353  0.3503
   84phy    H01 2260   4.449   1.991   0.137  1.0334  0.1812 -0.1973
   84phy    C19 2261   4.695   1.938   0.123  0.3057 -0.0268  0.0640
   84phy    C13 2262   4.670   1.990   0.382 -0.8774 -0.5198  0.0818
   84phy     H3 2263   4.592   1.985   0.462  0.4019 -2.2118  1.2833
   84phy    O33 2264   4.770   1.901   0.442  0.2503  0.0941 -0.2217
   84phy    H1B 2265   4.737   1.813   0.438  0.4965 -0.0868  1.1738
   84phy    C12 2266   4.709   2.137   0.433  0.2789 -0.1770 -0.0173
   84phy    O11 2267   4.834   2.188   0.393 -0.2025 -0.4731 -0.2205
   84phy    H1A 2268   4.902   2.125   0.403  1.5927  1.6249  2.0040
   85phy    C35 2269   2.598   5.140   1.387  0.3904  0.2737  0.0344
   85phy    C33 2270   2.704   5.247   1.362 -0.3587 -0.3153  0.1176
   85phy    C34 2271   2.789   5.210   1.240  0.2577 -0.0269  0.2612
   85phy    C32 2272   2.636   5.385   1.358  0.4123 -0.1988  0.2898
   85phy    C31 2273   2.703   5.470   1.465 -0.2450 -0.2611  0.5165
   85phy    C30 2274   2.642   5.612   1.468  0.1824  0.5606  0.1290
   85phy    C28 2275   2.728   5.709   1.546 -0.3904 -0.3064 -0.2447
   85phy    C29 2276   2.826   5.791   1.458  0.3662  0.1099  0.0342
   85phy    C27 2277   2.646   5.801   1.628  0.3774 -0.1626  0.3536
   85phy    C26 2278   2.696   5.826   1.769  0.2234  0.1088 -0.2219
   85phy    C25 2279   2.610   5.921   1.852  0.2828 -0.0403 -0.3062
   85phy    C23 2280   2.654   5.946   1.999 -0.2407 -0.3373  0.7728
   85phy    C24 2281   2.741   6.071   1.994 -0.1308 -0.1379  0.3753
   85phy    C22 2282   2.533   5.965   2.089 -0.4006 -0.2006 -0.0729
   85phy    C21 2283   2.538   5.940   2.244  0.1740  0.1644 -0.2630
   85phy    C20 2284   2.413   5.987   2.316  0.2887  0.1101 -0.0317
   85phy    C18 2285   2.392   5.964   2.468  0.2411 -0.3700 -0.0923
   85phy    O01 2286   2.504   6.031   2.532  0.2742  0.1730  0.4270
   85phy    H01 2287   2.506   6.122   2.508  0.1644  0.0503 -0.0504
   85phy    C19 2288   2.281   6.064   2.505  0.1913  0.0135  0.0760
   85phy    C13 2289   2.374   5.812   2.518 -0.8437  0.1628 -0.4572
   85phy     H3 2290   2.301   5.755   2.457 -0.4835 -2.2579  1.2489
   85phy    O33 2291   2.313   5.799   2.648 -0.3025 -0.4360  0.5429
   85phy    H1B 2292   2.377   5.838   2.704 -0.2524 -0.4188  0.4734
   85phy    C12 2293   2.507   5.718   2.518  0.7235 -0.3748  0.0586
   85phy    O11 2294   2.483   5.579   2.531 -0.3310 -0.0223 -0.3971
   85phy    H1A 2295   2.408   5.561   2.584  0.2900 -0.5553  0.3280
   86phy    C35 2296   3.639   1.650   1.261  0.1351 -0.5453 -0.1009
   86phy    C33 2297   3.699   1.710   1.136 -0.7342  0.0406 -0.0391
   86phy    C34 2298   3.626   1.651   1.019 -0.1980  0.1717  0.2594
   86phy    C32 2299   3.687   1.862   1.129 -0.0685  0.0939 -0.5120
   86phy    C31 2300   3.806   1.942   1.182 -0.1335 -0.1531 -0.7469
   86phy    C30 2301   3.805   2.089   1.179  0.1375 -0.3652 -0.1436
   86phy    C28 2302   3.938   2.152   1.230  0.1925 -0.5242 -0.0768
   86phy    C29 2303   4.023   2.188   1.106 -0.7260  0.5217  0.1544
   86phy    C27 2304   3.919   2.291   1.291 -0.5319 -0.0240 -0.0357
   86phy    C26 2305   3.913   2.307   1.443  0.2011 -0.7013 -0.1284
   86phy    C25 2306   3.872   2.450   1.491  0.3476  1.0351 -0.0124
   86phy    C23 2307   3.869   2.469   1.648  0.1571  0.3458 -0.2519
   86phy    C24 2308   3.901   2.611   1.695  0.0173  0.1947 -0.2797
   86phy    C22 2309   3.742   2.416   1.718 -0.2068  0.3223  0.1226
   86phy    C21 2310   3.765   2.317   1.833  0.5047 -0.0337 -0.6902
   86phy    C20 2311   3.640   2.229   1.849 -0.4067 -0.1775  0.2574
   86phy    C18 2312   3.621   2.124   1.970  0.4357  0.2885 -0.2206
   86phy    O01 2313   3.669   2.183   2.097  0.1062  0.0200 -0.1624
   86phy    H01 2314   3.633   2.269   2.108  2.7172  1.0910  0.9752
   86phy    C19 2315   3.467   2.127   1.986  0.4315  0.3346  0.0124
   86phy    C13 2316   3.677   1.976   1.948 -0.0553 -0.3052 -0.0045
   86phy     H3 2317   3.675   1.954   1.839  1.9336 -0.5690 -0.0291
   86phy    O33 2318   3.613   1.862   2.000 -0.2406 -0.2020  0.2388
   86phy    H1B 2319   3.652   1.780   1.976 -0.0865  0.6540 -2.8484
   86phy    C12 2320   3.830   1.957   1.983 -0.2959 -0.1520  0.0383
   86phy    O11 2321   3.852   1.933   2.123  0.0633  0.5302  0.4189
   86phy    H1A 2322   3.871   2.015   2.166  0.9860  0.2853  0.4930
   87phy    C35 2323   4.147   2.862   0.420  0.5791 -0.3544  0.0718
   87phy    C33 2324   4.136   2.965   0.530  0.1439  0.0564  0.5301
   87phy    C34 2325   4.279   3.021   0.550  0.1701 -0.3725  0.3645
   87phy    C32 2326   4.039   3.077   0.489 -0.2599 -0.5634  0.1734
   87phy    C31 2327   3.894   3.058   0.537  0.0484  0.4580  0.3008
   87phy    C30 2328   3.810   3.181   0.516  0.0820  0.0892 -0.0461
   87phy    C28 2329   3.666   3.178   0.562 -0.1603  0.2003 -0.0834
   87phy    C29 2330   3.644   3.201   0.711 -0.5027 -0.0180  0.4840
   87phy    C27 2331   3.579   3.279   0.483  0.0178  0.1274 -0.0831
   87phy    C26 2332   3.505   3.211   0.369 -0.4303  0.2523  0.8827
   87phy    C25 2333   3.384   3.286   0.312 -0.0626 -0.2912  0.2220
   87phy    C23 2334   3.298   3.203   0.218  0.2371 -0.2767 -0.0910
   87phy    C24 2335   3.149   3.256   0.233  0.2251 -0.2977  0.0786
   87phy    C22 2336   3.344   3.227   0.072 -0.8033  0.2451 -0.4469
   87phy    C21 2337   3.305   3.120  -0.028 -0.6174  0.2333  0.1867
   87phy    C20 2338   3.335   3.152  -0.173 -0.2881 -0.0303  0.1151
   87phy    C18 2339   3.282   3.057  -0.293 -0.4091 -0.4486 -0.3191
   87phy    O01 2340   3.336   2.921  -0.272  0.1200 -0.1463  0.0817
   87phy    H01 2341   3.299   2.879  -0.197  0.5701  0.3243  0.5751
   87phy    C19 2342   3.346   3.121  -0.421  0.1170  0.1248  0.1485
   87phy    C13 2343   3.119   3.057  -0.301  0.4955 -0.6639  0.0056
   87phy     H3 2344   3.087   3.006  -0.206 -0.3403 -1.0007 -0.4490
   87phy    O33 2345   3.048   3.182  -0.283 -0.6289  0.3210  0.1800
   87phy    H1B 2346   2.992   3.181  -0.208 -0.7788  4.3181  0.3331
   87phy    C12 2347   3.035   2.956  -0.395  1.1475 -0.5156 -0.9334
   87phy    O11 2348   2.913   2.924  -0.335  0.3565  0.1756  0.0068
   87phy    H1A 2349   2.851   2.986  -0.369 -0.1652 -0.5926 -0.4801
   88phy    C35 2350   4.010   2.835   1.417 -0.0418  0.2560 -0.4873
   88phy    C33 2351   4.139   2.866   1.487 -0.5017  0.1769 -0.3578
   88phy    C34 2352   4.253   2.848   1.387  0.0906  0.3508  0.3457
   88phy    C32 2353   4.145   3.002   1.551 -0.1778 -0.0353 -0.0313
   88phy    C31 2354   4.087   3.035   1.686 -0.2151  0.1698 -0.2498
   88phy    C30 2355   4.089   3.187   1.717 -0.0259  0.3902 -0.2188
   88phy    C28 2356   4.037   3.233   1.854  0.2225 -0.3287  0.1481
   88phy    C29 2357   4.107   3.364   1.885 -0.6211  0.1066 -0.2123
   88phy    C27 2358   3.881   3.254   1.867 -0.8725  0.4643  0.0770
   88phy    C26 2359   3.823   3.194   1.986  0.4556 -0.1225 -0.2458
   88phy    C25 2360   3.673   3.209   1.995  0.0249  0.1363  0.0095
   88phy    C23 2361   3.611   3.139   2.120  0.0273 -0.2890  0.0150
   88phy    C24 2362   3.550   3.244   2.212  0.1268 -0.0948  0.0472
   88phy    C22 2363   3.523   3.015   2.086  0.2012 -0.1729  0.4188
   88phy    C21 2364   3.525   2.908   2.198 -0.1721  0.0484  0.1576
   88phy    C20 2365   3.452   2.779   2.157 -0.2015  0.0427 -0.0591
   88phy    C18 2366   3.489   2.639   2.215  0.1086  0.2646  0.4845
   88phy    O01 2367   3.534   2.653   2.354 -0.2389  0.2400  0.2739
   88phy    H01 2368   3.483   2.712   2.406 -1.5983 -0.9051  0.2928
   88phy    C19 2369   3.351   2.574   2.215  0.0358  0.8258  0.1774
   88phy    C13 2370   3.602   2.558   2.127 -0.6620 -0.3466 -0.3494
   88phy     H3 2371   3.572   2.555   2.019  0.1593  1.9964 -0.6959
   88phy    O33 2372   3.601   2.418   2.161 -0.3867  0.3130 -0.0767
   88phy    H1B 2373   3.602   2.406   2.254  1.4236 -1.9638 -0.3072
   88phy    C12 2374   3.755   2.607   2.128  0.0395  0.0609 -0.8434
   88phy    O11 2375   3.827   2.615   2.250  0.3490 -0.2744  0.2451
   88phy    H1A 2376   3.806   2.690   2.302  1.4311  0.8000 -0.8148
   89phy    C35 2377   1.739   2.618   1.225  0.3525 -0.5220 -0.6388
   89phy    C33 2378   1.753   2.494   1.135 -0.4629 -0.3678 -0.6779
   89phy    C34 2379   1.626   2.413   1.156 -0.0834 -0.7861  0.3532
   89phy    C32 2380   1.782   2.523   0.987  0.2070 -0.0621 -0.8303
   89phy    C31 2381   1.929   2.527   0.955  0.5579 -0.0328  0.4169
   89phy    C30 2382   1.963   2.575   0.814  0.1791 -0.2819 -0.0048
   89phy    C28 2383   2.111   2.613   0.787 -0.0039 -0.6769  0.5260
   89phy    C29 2384   2.197   2.492   0.743  0.2076 -0.2132 -0.0505
   89phy    C27 2385   2.118   2.714   0.669 -0.5405 -0.2758 -0.8119
   89phy    C26 2386   2.226   2.822   0.684 -0.3491 -0.4582 -0.2747
   89phy    C25 2387   2.229   2.918   0.562  0.2533  0.2113  0.4239
   89phy    C23 2388   2.288   3.059   0.572 -0.3318 -0.7538 -0.0963
   89phy    C24 2389   2.443   3.059   0.574 -0.1943  0.3205  0.1638
   89phy    C22 2390   2.249   3.145   0.451 -0.0472 -0.1204 -0.2579
   89phy    C21 2391   2.167   3.267   0.486  0.3576 -0.3135  0.4511
   89phy    C20 2392   2.127   3.341   0.357  0.6026  0.3256  0.0243
   89phy    C18 2393   2.067   3.485   0.365  0.1706 -0.6088 -0.0061
   89phy    O01 2394   1.963   3.501   0.460 -0.4443 -0.1271 -0.0563
   89phy    H01 2395   1.889   3.452   0.433 -0.6714 -0.4023  1.0101
   89phy    C19 2396   1.997   3.503   0.227  0.4227 -0.0962 -0.5774
   89phy    C13 2397   2.176   3.608   0.382 -0.5171  0.0805  0.0178
   89phy     H3 2398   2.245   3.565   0.459  1.1710 -0.6433 -1.7996
   89phy    O33 2399   2.275   3.626   0.286  0.2206  0.4599 -0.2971
   89phy    H1B 2400   2.249   3.695   0.227 -0.3774  2.0349  1.6992
   89phy    C12 2401   2.152   3.739   0.466 -0.0717  0.1553 -0.7070
   89phy    O11 2402   2.046   3.728   0.558  0.4349 -0.4296 -0.0546
   89phy    H1A 2403   2.020   3.639   0.563 -0.5944 -0.1375  0.0589
   90phy    C35 2404   3.140   3.350   2.316 -0.1977  0.2465  0.4573
   90phy    C33 2405   3.134   3.351   2.166 -0.1773  0.1033  0.5164
   90phy    C34 2406   3.203   3.480   2.121  0.4336  0.3007  0.0948
   90phy    C32 2407   3.184   3.225   2.086  0.4181  0.1569 -0.1384
   90phy    C31 2408   3.067   3.127   2.073 -0.1628 -0.0928 -0.2045
   90phy    C30 2409   3.098   3.017   1.972  0.1824  0.1009 -0.4474
   90phy    C28 2410   3.005   2.896   1.962  0.0245  0.2621  0.0773
   90phy    C29 2411   3.007   2.834   1.825 -0.0373  0.7036  0.2404
   90phy    C27 2412   3.032   2.788   2.067 -0.5345  0.1341 -0.0106
   90phy    C26 2413   2.923   2.702   2.124 -0.4920 -0.0325  0.1331
   90phy    C25 2414   2.962   2.633   2.256 -0.1700  0.3452 -0.0322
   90phy    C23 2415   2.845   2.579   2.340 -0.1837  0.5185  0.1657
   90phy    C24 2416   2.863   2.431   2.367 -0.1590 -0.0878  0.1339
   90phy    C22 2417   2.808   2.671   2.460 -0.1439  0.4305 -0.1541
   90phy    C21 2418   2.659   2.658   2.492  0.3883  0.1631 -0.1603
   90phy    C20 2419   2.620   2.742   2.613 -0.1465 -0.4300 -0.1134
   90phy    C18 2420   2.473   2.743   2.677  0.0030  0.1790 -0.8655
   90phy    O01 2421   2.424   2.606   2.693 -0.4865 -0.0567 -0.1281
   90phy    H01 2422   2.396   2.583   2.606 -2.3096  1.0574  0.1121
   90phy    C19 2423   2.513   2.792   2.818 -0.1380  0.1927  0.6648
   90phy    C13 2424   2.361   2.839   2.606  0.0885 -0.5675 -0.2023
   90phy     H3 2425   2.404   2.941   2.590  0.3591 -0.7920 -0.9472
   90phy    O33 2426   2.257   2.862   2.697 -0.1844  0.2146 -0.2312
   90phy    H1B 2427   2.196   2.792   2.710 -0.9458  0.6749 -1.2123
   90phy    C12 2428   2.302   2.799   2.460  0.1545 -0.3986  0.5627
   90phy    O11 2429   2.220   2.688   2.462 -0.0232  0.2728  0.3370
   90phy    H1A 2430   2.139   2.708   2.505  0.1756  1.4410  0.1983
   91phy    C35 2431   4.054   3.253   0.916  0.0734 -0.3824 -0.2854
   91phy    C33 2432   3.983   3.152   0.998 -0.8967  0.4449 -0.2014
   91phy    C34 2433   3.857   3.213   1.051 -0.6671 -0.0266  0.0103
   91phy    C32 2434   3.971   3.018   0.922 -0.1661 -0.3749 -0.1065
   91phy    C31 2435   4.062   2.911   0.981 -0.1262  0.0232 -0.5212
   91phy    C30 2436   4.047   2.779   0.911  0.0868 -0.0132  0.2049
   91phy    C28 2437   4.125   2.664   0.979 -0.2975  0.0195  0.2603
   91phy    C29 2438   4.036   2.587   1.073  0.6968 -0.4799  0.2737
   91phy    C27 2439   4.171   2.569   0.868 -0.1151 -0.0380  0.1326
   91phy    C26 2440   4.323   2.572   0.838 -0.9787  0.7395 -0.3218
   91phy    C25 2441   4.365   2.459   0.744 -0.0897 -0.0586 -0.2220
   91phy    C23 2442   4.501   2.472   0.672  0.4040  0.3296  0.2981
   91phy    C24 2443   4.590   2.354   0.703  0.0823 -0.1422  0.2028
   91phy    C22 2444   4.468   2.487   0.520 -0.2398  0.2106 -0.3330
   91phy    C21 2445   4.558   2.574   0.430  0.0317 -0.4368  0.7467
   91phy    C20 2446   4.488   2.573   0.294 -0.2318 -0.4060  0.4262
   91phy    C18 2447   4.552   2.628   0.161  0.2596 -0.3693 -0.0939
   91phy    O01 2448   4.595   2.763   0.185  0.6441 -0.0057 -0.0884
   91phy    H01 2449   4.661   2.756   0.251  0.0900  0.1916  0.4933
   91phy    C19 2450   4.429   2.615   0.062 -0.1398 -0.3929 -0.4621
   91phy    C13 2451   4.675   2.541   0.109 -0.1504 -0.0150 -0.3397
   91phy     H3 2452   4.755   2.566   0.182 -0.1125  0.6452 -0.5955
   91phy    O33 2453   4.674   2.401   0.126 -0.4804 -0.2290 -0.1967
   91phy    H1B 2454   4.585   2.372   0.126 -1.0166  1.3184 -0.0606
   91phy    C12 2455   4.779   2.592  -0.005 -0.1219 -0.4542 -0.0659
   91phy    O11 2456   4.781   2.538  -0.134 -0.2493  0.0647 -0.4989
   91phy    H1A 2457   4.776   2.445  -0.119  0.0553 -0.2876 -2.3406
   92phy    C35 2458   2.316   1.581   2.225  0.1502  0.0762 -0.6944
   92phy    C33 2459   2.228   1.706   2.192 -0.3396  0.1365 -0.1125
   92phy    C34 2460   2.131   1.724   2.302 -0.2064 -0.5052 -0.4254
   92phy    C32 2461   2.300   1.845   2.177  0.1438  0.1585  0.1289
   92phy    C31 2462   2.373   1.883   2.048 -0.3616 -0.1829 -0.1919
   92phy    C30 2463   2.418   2.033   2.051  0.0296  0.0666  0.3059
   92phy    C28 2464   2.487   2.091   1.925  0.2927  0.0204  0.0123
   92phy    C29 2465   2.392   2.189   1.856 -0.0631  0.0475 -0.1636
   92phy    C27 2466   2.599   2.171   1.977 -0.2971 -0.6975 -0.5128
   92phy    C26 2467   2.737   2.106   1.984 -0.3655 -0.0114 -0.2051
   92phy    C25 2468   2.855   2.202   1.988  0.0202  0.1615  0.2372
   92phy    C23 2469   2.998   2.142   2.012 -0.5771  0.0434  0.4910
   92phy    C24 2470   3.075   2.181   1.881  0.0719  0.0401  0.1032
   92phy    C22 2471   3.075   2.209   2.125  0.5143  0.1973 -0.3537
   92phy    C21 2472   3.077   2.120   2.253  0.3896 -0.1391 -0.4000
   92phy    C20 2473   3.158   2.193   2.362 -0.0655 -0.0714  0.0273
   92phy    C18 2474   3.171   2.135   2.503  0.1193 -0.4404 -0.4002
   92phy    O01 2475   3.212   1.995   2.500  0.0252  0.0690 -0.3937
   92phy    H01 2476   3.176   1.948   2.573  0.4642 -0.4563 -0.5116
   92phy    C19 2477   3.290   2.206   2.557 -0.5596  0.1180 -0.1471
   92phy    C13 2478   3.040   2.162   2.599 -0.1374 -0.0684 -0.3523
   92phy     H3 2479   3.010   2.270   2.599  0.5886  0.1427 -1.2826
   92phy    O33 2480   3.064   2.139   2.741  0.0818  0.5797 -0.3358
   92phy    H1B 2481   3.143   2.184   2.764  0.4443  0.1774 -0.7542
   92phy    C12 2482   2.908   2.077   2.568 -0.0211 -0.1152  0.2253
   92phy    O11 2483   2.914   1.937   2.594 -0.1576  0.4491  0.3213
   92phy    H1A 2484   2.825   1.906   2.591 -0.0513  0.0642  0.9897
   93phy    C35 2485   2.007   2.093   2.064 -0.3948  0.3962  0.0558
   93phy    C33 2486   1.947   2.089   1.926 -0.5605 -0.1144  0.1685
   93phy    C34 2487   1.943   2.223   1.858  0.6970 -0.1716 -0.3000
   93phy    C32 2488   2.026   1.991   1.833 -0.0910 -0.0959 -0.3625
   93phy    C31 2489   1.978   1.849   1.834 -0.0062 -0.0293  0.0766
   93phy    C30 2490   2.055   1.762   1.734 -0.2350 -0.2618  0.2671
   93phy    C28 2491   2.040   1.612   1.743  0.4646  0.1399 -0.2793
   93phy    C29 2492   1.999   1.549   1.607  0.1366 -0.4324  0.5786
   93phy    C27 2493   2.172   1.543   1.799  0.2573 -0.8337  0.3475
   93phy    C26 2494   2.143   1.419   1.881  0.2520  0.3354  0.0896
   93phy    C25 2495   2.276   1.349   1.913 -0.2026  1.0203 -0.4218
   93phy    C23 2496   2.271   1.247   2.030  0.3112  0.5378 -0.3185
   93phy    C24 2497   2.210   1.103   2.003  0.1634 -0.0824  0.1033
   93phy    C22 2498   2.414   1.229   2.085  0.6000  0.5197  0.4749
   93phy    C21 2499   2.431   1.222   2.235 -0.5940  0.5079 -0.8061
   93phy    C20 2500   2.577   1.191   2.267 -0.2699 -0.3648 -0.4360
   93phy    C18 2501   2.632   1.187   2.418 -0.3762 -0.7291  0.0959
   93phy    O01 2502   2.535   1.125   2.510  0.1526  0.0560  0.6554
   93phy    H01 2503   2.488   1.202   2.536  2.1981  2.0116 -0.9904
   93phy    C19 2504   2.752   1.087   2.408  0.2405  0.1771 -0.6531
   93phy    C13 2505   2.667   1.332   2.481 -0.2410 -0.0265 -0.2618
   93phy     H3 2506   2.739   1.391   2.419  0.8824  1.3126  2.1899
   93phy    O33 2507   2.740   1.321   2.602 -0.1634  0.1168 -0.2658
   93phy    H1B 2508   2.699   1.262   2.662 -0.7998  0.4180 -0.4016
   93phy    C12 2509   2.548   1.428   2.520 -0.0242 -0.1979 -0.0393
   93phy    O11 2510   2.447   1.363   2.587  0.1577  0.0657 -0.0062
   93phy    H1A 2511   2.371   1.417   2.598 -0.6948 -1.1411  0.2210
   94phy    C35 2512   3.541   2.078   1.463  0.3937  0.2244 -0.2430
   94phy    C33 2513   3.433   2.146   1.384 -0.1520  1.2152 -0.0250
   94phy    C34 2514   3.304   2.145   1.473  0.2283  0.2156  0.1082
   94phy    C32 2515   3.477   2.285   1.347 -1.2955 -0.2794  0.4531
   94phy    C31 2516   3.433   2.336   1.208  0.2400  0.0846  0.3758
   94phy    C30 2517   3.513   2.464   1.174  0.2996 -0.3288  0.8998
   94phy    C28 2518   3.478   2.539   1.045  0.4754 -0.0514 -0.1266
   94phy    C29 2519   3.392   2.663   1.077  0.0238 -0.3225  0.2255
   94phy    C27 2520   3.614   2.578   0.973 -0.3780 -0.2391  0.1453
   94phy    C26 2521   3.599   2.612   0.825  0.4229  0.2549  0.3406
   94phy    C25 2522   3.729   2.648   0.749  0.1669  0.4063 -0.3860
   94phy    C23 2523   3.730   2.640   0.597  0.0470 -0.4347  0.1333
   94phy    C24 2524   3.667   2.763   0.530 -0.0116  0.2454 -0.1792
   94phy    C22 2525   3.878   2.623   0.552 -0.2278 -0.1309  0.0475
   94phy    C21 2526   3.888   2.494   0.461 -0.0605 -0.7541  0.0845
   94phy    C20 2527   4.026   2.418   0.472  0.4880 -0.4395  0.8665
   94phy    C18 2528   4.032   2.261   0.435  0.8454 -0.1764 -0.3394
   94phy    O01 2529   3.907   2.201   0.482  0.2276 -0.2288 -0.0153
   94phy    H01 2530   3.851   2.265   0.522  0.7376  0.5622 -0.5407
   94phy    C19 2531   4.142   2.207   0.526  0.2048 -0.1421  0.1244
   94phy    C13 2532   4.055   2.247   0.278 -0.1345 -0.4400  0.2652
   94phy     H3 2533   3.956   2.281   0.236 -0.0637 -0.3502  0.1701
   94phy    O33 2534   4.140   2.343   0.214 -0.0724  0.2278 -0.3510
   94phy    H1B 2535   4.224   2.303   0.200 -0.4182 -0.5401 -0.2885
   94phy    C12 2536   4.033   2.115   0.198  0.2101 -0.0619  0.2428
   94phy    O11 2537   3.952   2.019   0.262  0.0316  0.0017  0.4590
   94phy    H1A 2538   3.919   2.052   0.343 -2.0825 -0.3950 -0.1612
   95phy    C35 2539   3.987   3.483   1.235  0.0373  0.3589  0.0472
   95phy    C33 2540   3.872   3.573   1.283 -0.0951  0.0682 -0.2894
   95phy    C34 2541   3.803   3.644   1.164  0.3325 -0.4126  0.0575
   95phy    C32 2542   3.792   3.510   1.401 -0.1426  0.1508  0.2447
   95phy    C31 2543   3.758   3.607   1.510  0.4540 -0.2343 -0.1146
   95phy    C30 2544   3.660   3.537   1.600  0.7747  0.1391  0.1972
   95phy    C28 2545   3.576   3.638   1.680 -0.3012 -0.6571  0.2109
   95phy    C29 2546   3.432   3.646   1.627 -0.0504 -0.0162  0.0739
   95phy    C27 2547   3.588   3.608   1.832  0.5292  0.4013  0.3333
   95phy    C26 2548   3.600   3.736   1.921  0.0185  0.6219 -0.0901
   95phy    C25 2549   3.587   3.692   2.067 -0.4999 -0.3626  0.3704
   95phy    C23 2550   3.569   3.808   2.167 -0.4095  0.1455 -0.3330
   95phy    C24 2551   3.417   3.841   2.179  0.2476 -0.4123  0.0076
   95phy    C22 2552   3.625   3.772   2.302  0.2250  0.0820 -0.0219
   95phy    C21 2553   3.723   3.866   2.370 -0.3712  0.0112  0.0618
   95phy    C20 2554   3.741   3.829   2.518 -0.1136  0.3254  0.5221
   95phy    C18 2555   3.804   3.935   2.615  0.0100  0.6172  0.4538
   95phy    O01 2556   3.714   4.049   2.614 -0.1049 -0.2799 -0.0845
   95phy    H01 2557   3.698   4.077   2.702  1.7098  0.2236  0.1310
   95phy    C19 2558   3.794   3.865   2.752 -0.5809  0.6508 -0.1840
   95phy    C13 2559   3.956   3.983   2.579  0.3049 -0.1169  0.2454
   95phy     H3 2560   3.963   4.005   2.470  0.4231  0.6403  0.4021
   95phy    O33 2561   4.045   3.872   2.585 -0.3929 -0.1810 -0.7305
   95phy    H1B 2562   4.082   3.856   2.500  1.6151  0.2000  0.0042
   95phy    C12 2563   4.015   4.112   2.640 -0.1643 -0.2831  0.5201
   95phy    O11 2564   4.125   4.180   2.580 -0.2251 -0.0899 -0.0836
   95phy    H1A 2565   4.198   4.123   2.591  0.4729  0.3481 -1.9951
   96phy    C35 2566   2.931   2.778   1.250  0.1646  0.5412  0.2024
   96phy    C33 2567   3.031   2.835   1.356  0.6364 -0.1116 -0.1292
   96phy    C34 2568   3.167   2.819   1.295  0.0349  0.1307 -0.0610
   96phy    C32 2569   2.988   2.977   1.407  0.1615  0.1854  0.0703
   96phy    C31 2570   3.080   3.061   1.497 -0.3017 -0.0267  0.5315
   96phy    C30 2571   3.012   3.199   1.501  0.1406 -0.3449 -0.3930
   96phy    C28 2572   3.090   3.308   1.574  0.3027 -0.2556  0.0141
   96phy    C29 2573   3.186   3.378   1.474 -0.0013  0.3485 -0.3054
   96phy    C27 2574   2.992   3.419   1.625 -0.1979 -0.6424  0.3598
   96phy    C26 2575   3.027   3.487   1.757 -0.2202 -0.0736 -0.5488
   96phy    C25 2576   2.941   3.619   1.752 -0.0915  0.3178 -0.0787
   96phy    C23 2577   2.940   3.716   1.868  0.3400  0.1620 -0.3899
   96phy    C24 2578   2.885   3.845   1.815  0.2573  0.0774 -0.6405
   96phy    C22 2579   2.862   3.672   1.991  0.8268  0.0532 -0.2030
   96phy    C21 2580   2.918   3.720   2.128 -0.0271 -0.0497  0.4394
   96phy    C20 2581   2.851   3.650   2.246  0.3552 -0.0773 -0.4119
   96phy    C18 2582   2.861   3.699   2.389 -0.0956  0.8037  0.2808
   96phy    O01 2583   2.798   3.828   2.396 -0.2315 -0.4515  0.0373
   96phy    H01 2584   2.812   3.873   2.315  2.6240  0.5416  0.9762
   96phy    C19 2585   2.762   3.601   2.447  0.2601  0.2878  0.3292
   96phy    C13 2586   3.006   3.712   2.466  0.0602  0.3425 -0.2030
   96phy     H3 2587   3.071   3.623   2.447  1.1688  1.2561 -0.8215
   96phy    O33 2588   3.000   3.710   2.612  0.3784  0.2661  0.3282
   96phy    H1B 2589   3.008   3.621   2.638  1.4286  0.2948  0.1748
   96phy    C12 2590   3.103   3.828   2.417 -0.1017  0.3669 -0.3466
   96phy    O11 2591   3.070   3.958   2.466 -0.0092 -0.1313  0.5519
   96phy    H1A 2592   3.020   3.937   2.543  0.7258 -1.6619  0.6460
   97phy    C35 2593   1.929   2.993   1.040 -0.0831 -0.3517  0.1996
   97phy    C33 2594   2.025   2.966   1.154 -0.1682  0.3604  0.6070
   97phy    C34 2595   1.994   3.035   1.280  0.1980 -0.3091  0.0495
   97phy    C32 2596   2.046   2.814   1.175  0.4705 -0.1888 -0.3452
   97phy    C31 2597   2.191   2.770   1.187 -0.0135  0.7405 -0.1169
   97phy    C30 2598   2.214   2.621   1.220 -0.1738 -0.1251 -0.1082
   97phy    C28 2599   2.364   2.585   1.246 -0.1686 -0.4089  0.2379
   97phy    C29 2600   2.375   2.469   1.354  0.0401  0.1461 -0.2895
   97phy    C27 2601   2.436   2.533   1.118 -0.1322  0.4799  0.3351
   97phy    C26 2602   2.521   2.633   1.040  0.3876 -0.0130  0.5787
   97phy    C25 2603   2.588   2.574   0.914 -0.5212 -0.2908  0.4916
   97phy    C23 2604   2.624   2.677   0.799  0.1766  0.1374  0.3184
   97phy    C24 2605   2.744   2.766   0.828  0.1613 -0.0875  0.1526
   97phy    C22 2606   2.663   2.605   0.670  0.0805  0.0503  0.3084
   97phy    C21 2607   2.608   2.674   0.540 -0.7333  0.3875  0.3043
   97phy    C20 2608   2.660   2.615   0.408 -0.0254 -0.5130  0.4577
   97phy    C18 2609   2.641   2.690   0.273  0.5771  0.5979  0.2043
   97phy    O01 2610   2.497   2.706   0.251 -0.0185  0.3304 -0.4273
   97phy    H01 2611   2.490   2.784   0.199 -1.5501 -0.6780 -1.8184
   97phy    C19 2612   2.695   2.593   0.164  0.0617  0.0872 -0.2130
   97phy    C13 2613   2.709   2.833   0.265 -0.2618 -0.1941  0.0121
   97phy     H3 2614   2.670   2.894   0.351  0.7228  0.9956 -0.3422
   97phy    O33 2615   2.849   2.848   0.289 -0.5259  0.1808 -0.0392
   97phy    H1B 2616   2.865   2.874   0.378  0.4517 -0.1030 -0.1122
   97phy    C12 2617   2.661   2.952   0.171 -0.1315 -0.1262 -0.3831
   97phy    O11 2618   2.531   2.943   0.121 -0.0021  0.4718  0.0719
   97phy    H1A 2619   2.500   3.019   0.075  0.6260  0.1905 -0.8423
   98phy    C35 2620   4.340   3.587   1.690  0.1784 -0.0148 -0.7249
   98phy    C33 2621   4.325   3.600   1.542 -0.1824  0.3394 -0.1940
   98phy    C34 2622   4.230   3.488   1.496 -0.6678 -0.3666 -0.0679
   98phy    C32 2623   4.278   3.739   1.495 -0.3073 -0.5400 -0.2927
   98phy    C31 2624   4.384   3.847   1.487 -0.0741  0.0898 -0.1390
   98phy    C30 2625   4.310   3.980   1.459  0.3230 -0.8848 -0.2472
   98phy    C28 2626   4.399   4.107   1.441 -0.3591  0.0720  0.4429
   98phy    C29 2627   4.426   4.118   1.289  0.2966 -0.1695  0.1536
   98phy    C27 2628   4.318   4.228   1.487  0.1528 -0.3878  0.2263
   98phy    C26 2629   4.323   4.263   1.639  0.5017  0.8040 -0.0094
   98phy    C25 2630   4.231   4.381   1.679 -0.3446  0.2766  0.9749
   98phy    C23 2631   4.208   4.400   1.826 -0.3239  0.0967  0.5968
   98phy    C24 2632   4.320   4.482   1.889 -0.3423 -0.1372  0.0722
   98phy    C22 2633   4.072   4.471   1.835  0.3175  0.0149  0.0839
   98phy    C21 2634   3.976   4.411   1.938  0.4049  0.2680 -0.1997
   98phy    C20 2635   3.831   4.467   1.918  0.2911  0.6775 -0.2809
   98phy    C18 2636   3.719   4.440   2.030  0.3671  0.1187  0.6691
   98phy    O01 2637   3.757   4.504   2.155  0.4284 -0.0071 -0.2894
   98phy    H01 2638   3.843   4.473   2.175  0.8999  1.6438  0.3944
   98phy    C19 2639   3.604   4.521   1.964  0.4210 -0.4619  0.2318
   98phy    C13 2640   3.672   4.281   2.052 -0.3375 -0.4335  0.1662
   98phy     H3 2641   3.643   4.231   1.956 -1.7928 -1.9013  1.3155
   98phy    O33 2642   3.547   4.275   2.125 -0.6345  0.3054 -0.0442
   98phy    H1B 2643   3.544   4.358   2.169  2.3082 -0.8892  2.8279
   98phy    C12 2644   3.775   4.187   2.128  0.3753 -0.1643  1.0050
   98phy    O11 2645   3.842   4.235   2.239 -0.1020 -0.1727 -0.5762
   98phy    H1A 2646   3.794   4.229   2.319  1.5718 -3.1887  0.3786
   99phy    C35 2647   2.418   3.166   0.980 -0.1188 -0.3460 -0.0009
   99phy    C33 2648   2.546   3.133   1.056 -0.1946 -0.4253 -0.2795
   99phy    C34 2649   2.536   2.992   1.107  0.4602  0.2749 -0.1430
   99phy    C32 2650   2.670   3.157   0.966 -0.8787  0.1055 -0.2035
   99phy    C31 2651   2.755   3.269   1.015 -0.2450  0.0224  0.1898
   99phy    C30 2652   2.894   3.279   0.948  0.1620  0.3102 -0.3493
   99phy    C28 2653   2.976   3.400   1.009  0.0883  0.0674  0.5367
   99phy    C29 2654   3.068   3.351   1.119 -0.7368  0.1752 -0.1433
   99phy    C27 2655   3.073   3.457   0.904 -0.4944 -0.0251  0.4026
   99phy    C26 2656   3.031   3.574   0.807 -0.2214  0.5210 -0.2440
   99phy    C25 2657   3.151   3.624   0.715  0.0892 -0.1936  0.3967
   99phy    C23 2658   3.125   3.738   0.616 -0.1422  0.4310 -0.5131
   99phy    C24 2659   3.168   3.878   0.656 -0.2302  0.2103  0.0118
   99phy    C22 2660   3.179   3.697   0.479  0.0402 -0.1865 -0.1668
   99phy    C21 2661   3.090   3.720   0.354  1.0690 -0.1264  0.0572
   99phy    C20 2662   3.158   3.667   0.229 -0.1718  0.1073  0.3859
   99phy    C18 2663   3.106   3.690   0.081 -0.2931 -0.1780 -0.2417
   99phy    O01 2664   2.980   3.615   0.080  0.4490 -0.4875 -0.2864
   99phy    H01 2665   2.918   3.654   0.138 -1.1319 -1.6461 -1.1151
   99phy    C19 2666   3.204   3.608  -0.007  0.1156 -0.4795  0.1651
   99phy    C13 2667   3.082   3.844   0.040  0.1359 -0.4010 -0.0607
   99phy     H3 2668   2.999   3.878   0.106  0.4852 -0.9942  0.6959
   99phy    O33 2669   3.174   3.942   0.086 -0.3881 -0.3501  0.1051
   99phy    H1B 2670   3.154   3.956   0.176  0.5121  1.2735  0.0972
   99phy    C12 2671   3.000   3.890  -0.086  0.1452 -0.0223 -0.4720
   99phy    O11 2672   2.903   3.797  -0.133  0.0414 -0.2843  0.0253
   99phy    H1A 2673   2.910   3.771  -0.223 -0.3558 -0.2131 -0.0273
  100phy    C35 2674   3.184   2.468   1.617  0.6725 -0.3863 -0.5528
  100phy    C33 2675   3.274   2.564   1.700  0.7097  0.1109 -0.0728
  100phy    C34 2676   3.303   2.490   1.829 -0.0932  0.1626 -0.1876
  100phy    C32 2677   3.394   2.603   1.622  0.3963  0.3544 -0.4863
  100phy    C31 2678   3.435   2.748   1.646  0.6854 -0.0406  0.1254
  100phy    C30 2679   3.559   2.783   1.560 -0.2227 -0.7896 -0.2248
  100phy    C28 2680   3.582   2.934   1.536  0.2007 -0.1060 -0.3956
  100phy    C29 2681   3.705   2.979   1.621 -0.2728 -0.1216  0.6006
  100phy    C27 2682   3.627   2.958   1.389  0.4666  0.0085  0.2867
  100phy    C26 2683   3.512   3.031   1.311 -0.1751 -0.2813  0.0785
  100phy    C25 2684   3.531   3.043   1.162  0.2524  0.4133  0.3191
  100phy    C23 2685   3.412   3.108   1.094  0.1509  0.2068  0.4108
  100phy    C24 2686   3.428   3.262   1.086 -0.3083  0.2228 -0.0358
  100phy    C22 2687   3.404   3.048   0.952  0.2929  0.0346  0.2090
  100phy    C21 2688   3.265   3.018   0.885 -0.1744 -0.7322  0.0387
  100phy    C20 2689   3.299   2.979   0.742  0.2707 -0.3416 -0.3179
  100phy    C18 2690   3.188   2.943   0.634 -0.0276  0.1566  0.1037
  100phy    O01 2691   3.131   2.819   0.680 -0.5451  0.3280 -0.0677
  100phy    H01 2692   3.189   2.768   0.734 -1.4836  0.0067  0.6653
  100phy    C19 2693   3.276   2.912   0.513  0.0500  0.0479  0.1532
  100phy    C13 2694   3.082   3.065   0.614 -0.5049  0.1615  0.8547
  100phy     H3 2695   3.032   3.069   0.715 -0.2127 -0.5544  1.0323
  100phy    O33 2696   3.135   3.197   0.609 -0.0603 -0.2419 -0.0447
  100phy    H1B 2697   3.215   3.196   0.659 -0.0529 -1.6756 -0.0624
  100phy    C12 2698   2.940   3.049   0.550  0.1853 -0.0476 -0.1392
  100phy    O11 2699   2.889   2.919   0.543  0.4679  0.1384 -0.2335
  100phy    H1A 2700   2.944   2.873   0.604  1.2637  1.4221  0.0592
  101phy    C35 2701   3.435   0.067   1.431 -0.4018 -0.2326  0.4444
  101phy    C33 2702   3.293   0.099   1.457  0.0149 -0.3343  0.2405
  101phy    C34 2703   3.264   0.242   1.409  0.2654  0.5659  0.0251
  101phy    C32 2704   3.201  -0.006   1.391  0.0829  0.2523 -0.5942
  101phy    C31 2705   3.158  -0.114   1.496  0.1226 -0.0400 -0.6444
  101phy    C30 2706   3.039  -0.189   1.437 -0.4994  0.1431 -0.1954
  101phy    C28 2707   2.995  -0.322   1.504 -0.1892 -0.8426 -0.1493
  101phy    C29 2708   2.892  -0.291   1.614 -0.3190  0.1993  0.2778
  101phy    C27 2709   2.917  -0.414   1.409  0.0275 -0.2696  0.5611
  101phy    C26 2710   2.992  -0.543   1.387  0.1980 -0.1541 -0.2193
  101phy    C25 2711   2.920  -0.616   1.266  0.0429  0.0841  0.2538
  101phy    C23 2712   2.984  -0.743   1.208 -0.3157  0.0511 -0.1687
  101phy    C24 2713   2.940  -0.868   1.293  0.0023 -0.1437  0.0348
  101phy    C22 2714   2.919  -0.758   1.067 -0.3042 -0.0823 -0.0719
  101phy    C21 2715   3.006  -0.735   0.937 -0.2205 -0.2378  0.4661
  101phy    C20 2716   2.946  -0.796   0.812 -0.4665 -0.4299 -0.1298
  101phy    C18 2717   3.013  -0.765   0.672  0.3577 -0.4116 -0.3193
  101phy    O01 2718   3.055  -0.626   0.664  0.3169  0.6723 -0.2503
  101phy    H01 2719   3.085  -0.604   0.578  0.0195 -1.1510 -0.8676
  101phy    C19 2720   2.890  -0.766   0.575 -0.4901 -0.0419  0.1892
  101phy    C13 2721   3.137  -0.856   0.621 -0.0690 -0.2274 -0.0125
  101phy     H3 2722   3.123  -0.952   0.676 -2.6373 -0.9948 -1.8028
  101phy    O33 2723   3.135  -0.906   0.484  0.2378 -0.2987  0.1034
  101phy    H1B 2724   3.154  -0.836   0.425  0.0045 -0.7672 -0.5347
  101phy    C12 2725   3.281  -0.853   0.683 -0.0760 -0.0290  0.3784
  101phy    O11 2726   3.369  -0.767   0.606 -0.1094 -0.1368 -0.0869
  101phy    H1A 2727   3.433  -0.729   0.663  0.6230  1.7147 -2.0143
  102phy    C35 2728   2.298   1.386   1.471 -0.4230 -0.2431 -0.0273
  102phy    C33 2729   2.215   1.264   1.459  0.4074 -0.2962 -0.1659
  102phy    C34 2730   2.160   1.258   1.316  0.2923  0.0311  0.1649
  102phy    C32 2731   2.288   1.136   1.500 -0.0972 -0.4007 -0.0131
  102phy    C31 2732   2.198   1.022   1.551 -0.2313 -0.8329 -0.2734
  102phy    C30 2733   2.274   0.899   1.601 -0.0548 -0.0310 -0.3277
  102phy    C28 2734   2.191   0.784   1.659 -0.0811  0.2301  0.4146
  102phy    C29 2735   2.225   0.650   1.590  0.1563 -0.1428  0.0577
  102phy    C27 2736   2.197   0.778   1.811  0.0796 -0.3471  0.1057
  102phy    C26 2737   2.087   0.719   1.893  0.4672  0.0992  0.3027
  102phy    C25 2738   2.127   0.709   2.039 -0.2562  0.8732  0.0005
  102phy    C23 2739   2.037   0.618   2.128  0.0326  0.0366  0.2351
  102phy    C24 2740   2.090   0.475   2.135  0.1472  0.2119  0.0547
  102phy    C22 2741   2.022   0.687   2.261 -0.4171 -0.2541 -0.2760
  102phy    C21 2742   1.926   0.640   2.377 -0.4607 -0.3549 -0.2670
  102phy    C20 2743   1.941   0.715   2.510 -0.0518 -0.1594  0.0067
  102phy    C18 2744   1.856   0.685   2.642  0.5188  0.0002  0.7439
  102phy    O01 2745   1.882   0.546   2.677  0.8209  0.3392 -0.2133
  102phy    H01 2746   1.974   0.538   2.692  0.5858 -0.8819  0.7600
  102phy    C19 2747   1.934   0.778   2.733 -0.2839  0.2601  0.2915
  102phy    C13 2748   1.701   0.719   2.617  0.2962 -0.2263 -0.5673
  102phy     H3 2749   1.671   0.668   2.522 -0.1902  0.4675 -0.7940
  102phy    O33 2750   1.670   0.858   2.586 -1.1041  0.2210  0.7780
  102phy    H1B 2751   1.744   0.915   2.592  0.4946 -1.8071  1.8791
  102phy    C12 2752   1.602   0.661   2.723  0.2493  0.0234 -0.7630
  102phy    O11 2753   1.616   0.525   2.752 -0.0344 -0.2170 -0.0344
  102phy    H1A 2754   1.705   0.502   2.733 -0.2691 -3.0620  1.7754
  103phy    C35 2755   2.334   4.135   2.132  0.3521  0.2066 -0.5717
  103phy    C33 2756   2.481   4.100   2.106 -0.4423 -0.5834 -0.4563
  103phy    C34 2757   2.509   3.948   2.118  0.1052  0.0019  0.7946
  103phy    C32 2758   2.513   4.157   1.962  0.1291  0.0608  0.1464
  103phy    C31 2759   2.657   4.204   1.948  0.3501  0.0045 -0.5187
  103phy    C30 2760   2.680   4.269   1.806  0.4829  0.1009 -0.5695
  103phy    C28 2761   2.827   4.304   1.785 -0.4261 -0.5482  0.5871
  103phy    C29 2762   2.871   4.270   1.641  0.3729  0.3097 -0.3041
  103phy    C27 2763   2.845   4.454   1.811  0.4024  0.3613 -0.3806
  103phy    C26 2764   2.977   4.492   1.875  0.5781  0.5038  0.4739
  103phy    C25 2765   3.006   4.641   1.894  0.1736  0.1050 -0.2850
  103phy    C23 2766   3.145   4.686   1.942  0.3784  0.2285  0.0616
  103phy    C24 2767   3.161   4.827   1.890  0.6717 -0.5509 -0.1040
  103phy    C22 2768   3.182   4.684   2.092 -0.6244  0.4512 -0.3206
  103phy    C21 2769   3.241   4.553   2.152 -0.5753  0.3182  0.6955
  103phy    C20 2770   3.283   4.572   2.300 -0.0312  0.0261  0.5341
  103phy    C18 2771   3.367   4.458   2.377  0.4625  0.2980 -0.3817
  103phy    O01 2772   3.495   4.436   2.319 -0.0071 -0.8485  0.0178
  103phy    H01 2773   3.537   4.519   2.334  0.3685 -0.8449 -1.0051
  103phy    C19 2774   3.386   4.517   2.513 -0.3758  0.0233  0.1055
  103phy    C13 2775   3.281   4.322   2.374  0.2593  0.2783  0.1750
  103phy     H3 2776   3.241   4.307   2.270  0.3835 -0.0379  0.1692
  103phy    O33 2777   3.158   4.331   2.447 -0.0904 -0.2000 -0.3791
  103phy    H1B 2778   3.114   4.409   2.418  0.0455 -0.3259 -0.9302
  103phy    C12 2779   3.351   4.182   2.394  0.7015  0.0704  0.5717
  103phy    O11 2780   3.488   4.172   2.360  0.1660 -0.7922  0.0011
  103phy    H1A 2781   3.490   4.173   2.266 -0.1316 -1.1374 -0.0126
  104phy    C35 2782   2.146   0.091   0.612  0.0133  0.6257 -0.3208
  104phy    C33 2783   2.087   0.054   0.753  0.0839 -0.2867  0.1013
  104phy    C34 2784   1.932   0.045   0.755 -0.1726 -0.8256  0.0699
  104phy    C32 2785   2.146  -0.079   0.798  0.5066  0.0071 -0.1748
  104phy    C31 2786   2.153  -0.117   0.947 -0.3876  0.4341 -0.8551
  104phy    C30 2787   2.222  -0.258   0.959 -0.3712  0.0656  0.1507
  104phy    C28 2788   2.282  -0.275   1.100 -0.3319  0.0847  0.3936
  104phy    C29 2789   2.187  -0.353   1.184  0.2918  0.1328 -0.3439
  104phy    C27 2790   2.412  -0.361   1.079 -0.2550  0.1108  0.4561
  104phy    C26 2791   2.533  -0.273   1.030  0.7482 -0.1358 -0.4020
  104phy    C25 2792   2.648  -0.358   0.977  0.4800 -0.4147  0.4811
  104phy    C23 2793   2.777  -0.279   0.937  0.0356  0.6170  0.6550
  104phy    C24 2794   2.892  -0.274   1.038 -1.1319 -0.1156 -0.5649
  104phy    C22 2795   2.822  -0.358   0.812 -0.7133  0.4662 -0.3144
  104phy    C21 2796   2.815  -0.267   0.691  0.1370 -0.2915 -0.0293
  104phy    C20 2797   2.848  -0.341   0.555  0.0047 -0.3163  0.4562
  104phy    C18 2798   2.816  -0.266   0.423 -0.5633  0.0939  0.0726
  104phy    O01 2799   2.680  -0.223   0.422 -0.2112 -0.0174  0.0930
  104phy    H01 2800   2.631  -0.281   0.477 -1.8439  0.1889 -1.0635
  104phy    C19 2801   2.822  -0.386   0.325 -0.1932  0.1986  0.3654
  104phy    C13 2802   2.924  -0.148   0.386  0.7262  0.1750 -0.3662
  104phy     H3 2803   2.900  -0.074   0.467  0.1994  1.3353 -1.5620
  104phy    O33 2804   3.057  -0.171   0.421  0.3017 -0.4534  0.3029
  104phy    H1B 2805   3.101  -0.089   0.433 -0.1002 -0.1784 -0.0958
  104phy    C12 2806   2.891  -0.033   0.280 -0.2910  0.0005 -0.0827
  104phy    O11 2807   2.946  -0.048   0.156 -0.1748 -0.4030 -0.2305
  104phy    H1A 2808   2.874  -0.029   0.099 -1.7248  0.5866  1.9122
  105phy    C35 2809   2.051   4.013   1.675 -0.7382 -0.2062  1.1048
  105phy    C33 2810   2.144   3.894   1.694 -0.7154 -0.2239  0.4160
  105phy    C34 2811   2.229   3.908   1.821  0.0802  0.5934 -0.4395
  105phy    C32 2812   2.069   3.758   1.677 -0.0086  0.3393  0.2148
  105phy    C31 2813   2.121   3.671   1.565  0.5783  0.6334 -0.0008
  105phy    C30 2814   2.052   3.533   1.568 -0.5342  0.0838  0.2510
  105phy    C28 2815   2.110   3.430   1.469 -0.3125 -0.3747  0.3775
  105phy    C29 2816   2.157   3.310   1.549 -0.2701  0.6022 -0.0965
  105phy    C27 2817   2.012   3.393   1.357 -0.1542  0.2961  0.5430
  105phy    C26 2818   2.057   3.417   1.213 -0.0158 -0.0995 -0.5767
  105phy    C25 2819   1.954   3.377   1.107 -0.3628  0.1566 -0.1348
  105phy    C23 2820   2.001   3.409   0.964 -0.2290  0.1074 -0.2123
  105phy    C24 2821   2.090   3.297   0.899 -0.0311 -0.1899 -0.2971
  105phy    C22 2822   1.877   3.447   0.883 -0.1944 -0.1897  0.6537
  105phy    C21 2823   1.897   3.566   0.790  0.0916 -0.1027  0.1832
  105phy    C20 2824   1.781   3.662   0.787 -0.4442  0.4304  0.0425
  105phy    C18 2825   1.761   3.787   0.694 -0.0846  0.4592 -0.1495
  105phy    O01 2826   1.883   3.867   0.691  0.0957 -0.3110 -0.6702
  105phy    H01 2827   1.957   3.814   0.670  0.5958  0.6820 -1.4816
  105phy    C19 2828   1.664   3.873   0.775  0.2449 -0.6626 -0.1117
  105phy    C13 2829   1.721   3.750   0.538  0.3089  0.2291  0.1702
  105phy     H3 2830   1.812   3.697   0.502 -0.6651 -1.1413 -0.3287
  105phy    O33 2831   1.632   3.640   0.527 -0.2702  0.5324 -0.0882
  105phy    H1B 2832   1.546   3.669   0.503 -0.3951  0.9759  0.8631
  105phy    C12 2833   1.726   3.830   0.409 -0.1084  0.5306  0.3945
  105phy    O11 2834   1.763   3.760   0.288 -0.0659  0.2578  0.0498
  105phy    H1A 2835   1.708   3.686   0.269  0.6422  0.2625 -2.4110
  106phy    C35 2836   1.590   0.186   1.858  0.5378 -0.3219  0.6497
  106phy    C33 2837   1.715   0.112   1.827 -0.6461  0.6917 -0.8065
  106phy    C34 2838   1.682  -0.015   1.751 -0.2333 -0.0189  0.0241
  106phy    C32 2839   1.815   0.208   1.761  0.6329  0.1418  0.4728
  106phy    C31 2840   1.962   0.199   1.812 -0.1146  0.3350 -0.5325
  106phy    C30 2841   2.062   0.273   1.721  0.4728  0.0197  0.4104
  106phy    C28 2842   2.211   0.236   1.748  0.0493  0.3826 -0.5398
  106phy    C29 2843   2.283   0.185   1.620 -0.1086 -0.4226 -0.0974
  106phy    C27 2844   2.290   0.350   1.815  0.3124 -0.0465  0.3228
  106phy    C26 2845   2.371   0.296   1.935  0.3478  0.3039  0.0363
  106phy    C25 2846   2.453   0.397   2.016  0.0868  0.1591 -0.1980
  106phy    C23 2847   2.550   0.332   2.116  0.1074  0.0173 -0.5765
  106phy    C24 2848   2.669   0.426   2.146 -0.0690  0.1639 -0.1093
  106phy    C22 2849   2.486   0.266   2.247  0.2180  0.4698  0.4070
  106phy    C21 2850   2.569   0.160   2.319 -0.5085 -0.4631  0.3642
  106phy    C20 2851   2.491   0.100   2.433 -0.7421  0.3445 -0.0298
  106phy    C18 2852   2.550  -0.029   2.506 -0.2684  0.0505 -0.1957
  106phy    O01 2853   2.684   0.003   2.559 -0.0589 -0.3438  0.4385
  106phy    H01 2854   2.683   0.096   2.569  0.5661 -0.1949 -0.7251
  106phy    C19 2855   2.465  -0.034   2.634 -0.0052  0.4819  0.0712
  106phy    C13 2856   2.555  -0.166   2.417 -0.2175  0.0082  0.3860
  106phy     H3 2857   2.461  -0.171   2.356  0.1451 -1.0743 -0.1059
  106phy    O33 2858   2.540  -0.290   2.497 -0.2821 -0.2435  0.2609
  106phy    H1B 2859   2.617  -0.288   2.551  1.4668 -1.8254 -1.9841
  106phy    C12 2860   2.678  -0.193   2.317  0.5870 -0.3821 -0.0455
  106phy    O11 2861   2.806  -0.212   2.368  0.3920  0.6969 -0.6427
  106phy    H1A 2862   2.839  -0.126   2.384  0.5770  0.2020  2.1108
  107phy    C35 2863   2.479   5.061   1.984  0.5242 -0.1855 -0.0352
  107phy    C33 2864   2.561   5.044   1.855 -0.4048  0.5513  0.1072
  107phy    C34 2865   2.470   4.998   1.750 -0.2727 -0.1569  0.1482
  107phy    C32 2866   2.642   5.162   1.807  0.2700  0.4575 -0.1305
  107phy    C31 2867   2.778   5.186   1.874 -0.4075  0.0108 -0.2079
  107phy    C30 2868   2.855   5.302   1.799 -0.0792  0.4700 -0.3322
  107phy    C28 2869   2.992   5.340   1.859 -0.0369 -0.1528  0.3857
  107phy    C29 2870   3.113   5.260   1.806  0.2399 -0.0350 -0.1725
  107phy    C27 2871   3.011   5.483   1.804 -0.1825 -0.7443  0.0322
  107phy    C26 2872   3.055   5.597   1.905  0.4244 -0.0280 -0.2017
  107phy    C25 2873   3.059   5.745   1.849  0.4074  0.1714  0.1334
  107phy    C23 2874   3.115   5.857   1.935  0.4723  0.2819 -0.1228
  107phy    C24 2875   3.103   5.986   1.851 -0.4417  0.0895  0.1243
  107phy    C22 2876   3.039   5.885   2.068 -0.4217  0.2186  0.2090
  107phy    C21 2877   3.082   5.813   2.195 -0.0696 -0.1066 -0.0697
  107phy    C20 2878   2.991   5.854   2.308  0.0513 -0.4902 -0.2314
  107phy    C18 2879   3.002   5.780   2.447  0.4786  0.3901  0.1169
  107phy    O01 2880   3.136   5.772   2.491  0.7005 -0.1640  0.2530
  107phy    H01 2881   3.144   5.720   2.568 -0.1768  0.1771  0.5801
  107phy    C19 2882   2.947   5.894   2.543  0.3725 -0.5455  0.5331
  107phy    C13 2883   2.923   5.639   2.460 -0.1809 -0.1346  0.2645
  107phy     H3 2884   2.825   5.647   2.408 -0.0314 -0.8005 -0.1454
  107phy    O33 2885   2.884   5.612   2.597  0.0872  0.3521  0.2235
  107phy    H1B 2886   2.846   5.683   2.644 -0.8047 -0.7193  1.1832
  107phy    C12 2887   2.994   5.512   2.397 -0.3487  0.2076 -0.1187
  107phy    O11 2888   3.092   5.453   2.477  0.0275 -0.2906  0.5303
  107phy    H1A 2889   3.048   5.381   2.517 -1.2426  0.4842  0.5635
  108phy    C35 2890   4.586   4.719   1.084 -0.0012  0.0957  0.0058
  108phy    C33 2891   4.547   4.587   1.027  0.2864  0.4252 -0.3783
  108phy    C34 2892   4.618   4.479   1.103 -0.2988  0.1227  0.0965
  108phy    C32 2893   4.395   4.569   1.032 -0.6447  0.4642 -0.2686
  108phy    C31 2894   4.320   4.608   0.900 -0.1128  0.3167 -0.6790
  108phy    C30 2895   4.173   4.570   0.898 -0.4846  0.6415  0.2297
  108phy    C28 2896   4.105   4.626   0.765 -0.0155  0.4122 -0.3127
  108phy    C29 2897   4.020   4.510   0.703 -0.5614  0.5568  0.2150
  108phy    C27 2898   4.029   4.759   0.799 -1.3168 -0.0872  0.5557
  108phy    C26 2899   3.983   4.842   0.679  0.2037 -0.5691  0.4644
  108phy    C25 2900   3.918   4.982   0.726 -0.2113  0.2607  0.7147
  108phy    C23 2901   3.853   5.067   0.615  0.3101  0.0707 -0.7102
  108phy    C24 2902   3.757   5.170   0.679 -0.4736 -0.2224  0.2057
  108phy    C22 2903   3.954   5.142   0.522 -0.3414  0.2271 -0.0418
  108phy    C21 2904   3.924   5.126   0.373 -0.0726  0.2916 -0.3287
  108phy    C20 2905   4.024   5.207   0.284  0.1279  0.1607  0.2205
  108phy    C18 2906   3.998   5.226   0.130  0.1137 -0.2820  1.0037
  108phy    O01 2907   3.998   5.092   0.073 -0.0353  0.1849  0.2533
  108phy    H01 2908   3.910   5.065   0.088 -0.0366  0.4471  0.7514
  108phy    C19 2909   4.125   5.302   0.083  0.5317 -0.2814  0.2123
  108phy    C13 2910   3.866   5.304   0.089 -0.0158 -0.0083  0.1990
  108phy     H3 2911   3.788   5.256   0.153  0.4527  1.6454  2.1149
  108phy    O33 2912   3.847   5.441   0.138  0.5027 -0.2362  0.2144
  108phy    H1B 2913   3.872   5.513   0.083 -1.5402  0.4959  0.1421
  108phy    C12 2914   3.775   5.261  -0.032  0.2106 -0.0266  0.0726
  108phy    O11 2915   3.834   5.281  -0.163  0.3608 -0.3452 -0.2104
  108phy    H1A 2916   3.782   5.238  -0.228 -1.7940  0.0850  1.1246
  109phy    C35 2917   5.060   1.293   1.751 -0.3915  0.2356  0.5151
  109phy    C33 2918   5.062   1.389   1.638 -0.2845  0.1176  0.0599
  109phy    C34 2919   5.065   1.314   1.509  0.1180 -0.6058 -0.0591
  109phy    C32 2920   4.938   1.480   1.653  0.1753 -0.2305 -0.2914
  109phy    C31 2921   4.955   1.631   1.641 -0.6333 -0.2528  0.4482
  109phy    C30 2922   4.826   1.714   1.645  0.2643  0.2724 -0.0350
  109phy    C28 2923   4.838   1.866   1.644 -0.1852  0.2999 -0.0892
  109phy    C29 2924   4.824   1.917   1.500  0.1423  0.2785 -0.1464
  109phy    C27 2925   4.724   1.940   1.713  0.3511  0.2487 -0.2722
  109phy    C26 2926   4.728   1.960   1.864  0.3869  0.2495  0.5360
  109phy    C25 2927   4.661   2.093   1.900  0.0217  0.3991  0.3200
  109phy    C23 2928   4.658   2.124   2.048 -0.1862 -0.2473  0.0194
  109phy    C24 2929   4.779   2.216   2.087 -0.3270  0.2131  0.2397
  109phy    C22 2930   4.538   2.218   2.067  0.0723  0.0159  0.0659
  109phy    C21 2931   4.441   2.194   2.183  0.4858 -0.7280  0.1923
  109phy    C20 2932   4.314   2.273   2.152  0.0424 -0.5538 -0.4574
  109phy    C18 2933   4.171   2.269   2.229 -0.3341  0.3090 -0.0471
  109phy    O01 2934   4.184   2.341   2.356  0.4017 -0.0852 -0.1500
  109phy    H01 2935   4.275   2.350   2.377  0.5327 -0.5163 -0.5115
  109phy    C19 2936   4.088   2.371   2.145  0.2704 -0.0036  0.1951
  109phy    C13 2937   4.098   2.127   2.244  0.7719 -0.0838  0.0645
  109phy     H3 2938   4.115   2.075   2.146  2.2548  0.2872  0.0993
  109phy    O33 2939   3.954   2.137   2.242 -0.3695 -0.4658 -0.2116
  109phy    H1B 2940   3.924   2.220   2.274 -1.0522 -1.0525  0.7257
  109phy    C12 2941   4.135   2.028   2.361 -0.4028  0.1669 -0.0913
  109phy    O11 2942   4.069   1.909   2.358  0.6184 -0.0937  0.2387
  109phy    H1A 2943   3.977   1.929   2.356  0.8412  1.0099  0.4001
  110phy    C35 2944   0.243   0.127   1.601 -0.5031 -0.3146  0.4970
  110phy    C33 2945   0.225   0.039   1.479  0.1278 -0.8095 -0.1911
  110phy    C34 2946   0.193  -0.102   1.515  0.1298 -0.0042  0.5990
  110phy    C32 2947   0.108   0.105   1.397  0.1463  0.0985  0.0257
  110phy    C31 2948   0.149   0.131   1.248  0.0397  0.2153  0.3139
  110phy    C30 2949   0.039   0.202   1.170  0.5443 -0.2146  0.2430
  110phy    C28 2950   0.058   0.215   1.018  0.6379  0.1189  0.2379
  110phy    C29 2951   0.041   0.091   0.931  0.1680  0.2197  0.1336
  110phy    C27 2952  -0.042   0.324   0.972 -0.4720 -0.0693  0.0243
  110phy    C26 2953   0.029   0.424   0.882  0.3918  0.2375 -0.1043
  110phy    C25 2954  -0.069   0.528   0.819 -0.2412  0.0612 -0.0606
  110phy    C23 2955  -0.006   0.622   0.717  0.3564 -0.1783  0.3028
  110phy    C24 2956  -0.054   0.595   0.576  0.3774 -0.1317 -0.4243
  110phy    C22 2957  -0.020   0.768   0.768 -0.4296 -0.3688 -0.5540
  110phy    C21 2958   0.084   0.867   0.715 -0.2805 -0.1217 -0.2898
  110phy    C20 2959   0.073   1.017   0.745 -0.0707  0.2758  0.1615
  110phy    C18 2960   0.202   1.112   0.732  0.1058 -0.1183 -0.5236
  110phy    O01 2961   0.283   1.070   0.621 -0.0596 -0.2222  0.1235
  110phy    H01 2962   0.237   1.079   0.539  0.2982  0.2411 -0.0263
  110phy    C19 2963   0.294   1.095   0.858  0.0283 -0.0197  0.0410
  110phy    C13 2964   0.145   1.261   0.699  0.0476  0.6653 -0.2362
  110phy     H3 2965   0.096   1.247   0.600 -0.0669 -1.9389  0.1251
  110phy    O33 2966   0.028   1.307   0.769  0.2048 -0.2168 -0.3681
  110phy    H1B 2967   0.044   1.279   0.857  0.1215 -2.4446 -1.0049
  110phy    C12 2968   0.234   1.384   0.646  0.4739  0.6803  0.0549
  110phy    O11 2969   0.330   1.343   0.551 -0.5733 -0.0993 -0.2254
  110phy    H1A 2970   0.414   1.337   0.592  0.0896 -2.2687 -1.7025
  111phy    C35 2971   4.712   0.948   2.081 -0.0600 -0.4380  0.0198
  111phy    C33 2972   4.770   1.042   1.970  0.5726  0.4039  0.1972
  111phy    C34 2973   4.893   0.972   1.914 -0.2886 -0.2655 -0.2432
  111phy    C32 2974   4.665   1.069   1.859  0.7512  1.0385  0.1918
  111phy    C31 2975   4.648   1.212   1.809  0.0503 -0.5486 -0.1028
  111phy    C30 2976   4.558   1.229   1.688 -0.2862 -0.4214  0.3487
  111phy    C28 2977   4.556   1.378   1.634 -0.5049  0.4848  0.5791
  111phy    C29 2978   4.560   1.367   1.483  0.4432 -0.3680 -0.0361
  111phy    C27 2979   4.443   1.477   1.673 -0.1932  0.2025  0.0119
  111phy    C26 2980   4.460   1.549   1.811 -0.4546  0.5532  0.3275
  111phy    C25 2981   4.330   1.604   1.866 -0.0712  0.1140 -0.1516
  111phy    C23 2982   4.335   1.700   1.982  0.0849 -0.0415 -1.0013
  111phy    C24 2983   4.194   1.764   1.984 -0.5310  0.2993  0.0185
  111phy    C22 2984   4.358   1.635   2.126 -0.4034  0.2042 -0.3352
  111phy    C21 2985   4.451   1.716   2.216  0.0714  0.1361  0.6589
  111phy    C20 2986   4.481   1.644   2.349 -0.4508  0.3907 -0.0940
  111phy    C18 2987   4.565   1.710   2.464  0.6695 -0.3862  0.3327
  111phy    O01 2988   4.497   1.829   2.501  0.0381 -0.1558  0.4079
  111phy    H01 2989   4.434   1.812   2.569  0.2003 -0.0583  0.5842
  111phy    C19 2990   4.547   1.608   2.577 -0.5118 -0.0695 -0.5281
  111phy    C13 2991   4.723   1.746   2.438 -0.4132 -0.6794 -0.0409
  111phy     H3 2992   4.772   1.656   2.392 -0.6970 -0.4154 -0.8755
  111phy    O33 2993   4.802   1.748   2.555 -0.4464 -0.3752 -0.5979
  111phy    H1B 2994   4.892   1.745   2.532 -0.9748 -2.1687 -2.7068
  111phy    C12 2995   4.753   1.873   2.347  0.3185 -0.1366  0.1177
  111phy    O11 2996   4.751   2.008   2.387 -0.2910 -0.2324  0.0688
  111phy    H1A 2997   4.673   2.015   2.439 -0.0244 -0.6995  0.5320
  112phy    C35 2998   4.131   2.093   1.790 -0.4577  0.1481 -0.3934
  112phy    C33 2999   4.266   2.160   1.765  0.3578 -0.3441  0.4816
  112phy    C34 3000   4.350   2.067   1.680  0.6937  0.1464 -0.1129
  112phy    C32 3001   4.257   2.308   1.713 -0.4189 -0.0917  0.5897
  112phy    C31 3002   4.340   2.413   1.789  0.4691 -0.5983 -0.1175
  112phy    C30 3003   4.303   2.552   1.735 -0.3721  0.3492  0.5406
  112phy    C28 3004   4.399   2.655   1.803  0.1490 -0.6817  0.4832
  112phy    C29 3005   4.482   2.708   1.690 -0.3180  0.1381 -0.3865
  112phy    C27 3006   4.314   2.779   1.856 -0.2953  0.6199 -0.1391
  112phy    C26 3007   4.333   2.807   1.999 -0.0187  0.1998 -0.0644
  112phy    C25 3008   4.239   2.919   2.055  0.0115  0.0358 -0.7139
  112phy    C23 3009   4.285   2.983   2.193 -0.3724  0.4185  0.4980
  112phy    C24 3010   4.396   3.074   2.157 -0.9776  0.0180 -0.7466
  112phy    C22 3011   4.173   3.061   2.255  0.0100 -0.0216 -0.6271
  112phy    C21 3012   4.098   2.994   2.370  0.0485  0.2364  0.3255
  112phy    C20 3013   3.958   3.054   2.412 -0.5198  0.4844 -0.2683
  112phy    C18 3014   3.894   3.004   2.543 -0.2824  0.0800 -0.1134
  112phy    O01 3015   3.986   3.034   2.651  0.1197 -0.1871  0.2004
  112phy    H01 3016   4.063   2.981   2.653  0.5799  0.3871 -1.3748
  112phy    C19 3017   3.777   3.101   2.561  0.4734  0.3560 -0.1871
  112phy    C13 3018   3.856   2.844   2.535 -0.0101 -0.1469  0.0712
  112phy     H3 3019   3.939   2.786   2.487 -0.5532  0.3619 -1.5572
  112phy    O33 3020   3.757   2.820   2.435  0.7270 -0.5414  0.1591
  112phy    H1B 3021   3.678   2.866   2.456  1.7133  0.1404  2.7843
  112phy    C12 3022   3.827   2.770   2.669 -0.2632  0.3621  0.1192
  112phy    O11 3023   3.692   2.734   2.698 -0.6948 -0.0666  0.4174
  112phy    H1A 3024   3.690   2.724   2.791  1.7234  1.1779  0.6727
  113phy    C35 3025   4.167   5.028   1.122  0.2182 -0.0336  0.2394
  113phy    C33 3026   4.230   5.116   1.018  0.2638  0.6691 -0.1597
  113phy    C34 3027   4.295   5.229   1.085  0.6127 -0.3681 -0.3600
  113phy    C32 3028   4.324   5.046   0.917  0.2253  0.0221 -0.7019
  113phy    C31 3029   4.298   5.089   0.778 -0.2086 -0.2820 -0.0047
  113phy    C30 3030   4.398   5.046   0.673 -0.8548  0.5323 -0.4254
  113phy    C28 3031   4.369   5.076   0.528 -0.0730 -0.1254  0.7279
  113phy    C29 3032   4.468   5.183   0.474  0.7821  0.2623 -0.1080
  113phy    C27 3033   4.406   4.950   0.444 -0.0717  0.1599  0.0017
  113phy    C26 3034   4.294   4.895   0.350  0.1106 -0.2690 -0.0482
  113phy    C25 3035   4.310   4.748   0.314  0.5094  0.2324  0.2794
  113phy    C23 3036   4.215   4.683   0.207  0.2595  0.5572  0.0889
  113phy    C24 3037   4.281   4.568   0.135  0.0917 -0.3498  0.1088
  113phy    C22 3038   4.092   4.622   0.278  0.0289 -0.3706  0.4063
  113phy    C21 3039   3.960   4.684   0.237  0.4666 -0.3354 -0.1081
  113phy    C20 3040   3.843   4.653   0.327 -0.0139  0.2777  0.1416
  113phy    C18 3041   3.701   4.707   0.305  0.6210 -0.5460  0.2399
  113phy    O01 3042   3.696   4.850   0.278  0.1290  0.0402  0.0282
  113phy    H01 3043   3.738   4.872   0.197  0.6668  1.6295  0.7000
  113phy    C19 3044   3.636   4.687   0.441 -0.0720  0.2465 -0.5514
  113phy    C13 3045   3.620   4.628   0.190  0.2298 -0.0610  0.2238
  113phy     H3 3046   3.689   4.641   0.102 -0.2458  1.6316  0.0604
  113phy    O33 3047   3.613   4.485   0.192 -0.0606 -0.0801  0.5071
  113phy    H1B 3048   3.542   4.457   0.246 -1.1011  2.6642  0.7194
  113phy    C12 3049   3.508   4.685   0.094 -0.3380 -0.1155  0.0079
  113phy    O11 3050   3.375   4.667   0.129  0.5713 -0.0715 -0.4125
  113phy    H1A 3051   3.365   4.697   0.217 -2.2416 -2.8491  0.4004
  114phy    C35 3052   4.707   2.813   1.400  0.5320 -0.0017 -0.0609
  114phy    C33 3053   4.817   2.913   1.366 -0.1677 -0.3906  0.0344
  114phy    C34 3054   4.757   3.028   1.283  0.0440  0.8948  0.2907
  114phy    C32 3055   4.887   2.968   1.491 -0.3829  0.2747  0.7404
  114phy    C31 3056   5.005   2.884   1.544 -0.3134 -0.0435  0.2982
  114phy    C30 3057   5.098   2.956   1.645 -0.1218 -0.2926 -0.1294
  114phy    C28 3058   5.223   2.884   1.695  0.0189 -0.5268 -0.1512
  114phy    C29 3059   5.340   2.901   1.596 -0.3928  0.5579 -0.2886
  114phy    C27 3060   5.259   2.947   1.831 -0.0365  0.1584  0.1481
  114phy    C26 3061   5.257   2.843   1.944  0.2349 -0.5732 -0.1637
  114phy    C25 3062   5.269   2.916   2.079 -0.4448  0.2435 -0.1968
  114phy    C23 3063   5.307   2.825   2.198  0.2734  0.0502 -0.2666
  114phy    C24 3064   5.460   2.836   2.233  0.1107 -0.2022 -0.2657
  114phy    C22 3065   5.223   2.874   2.319 -0.4876  0.3561 -0.3649
  114phy    C21 3066   5.200   2.780   2.437  0.0816 -0.4578 -0.3795
  114phy    C20 3067   5.102   2.845   2.538 -0.1844  0.2335  0.1722
  114phy    C18 3068   5.019   2.751   2.632 -0.1641 -0.3196 -0.2719
  114phy    O01 3069   5.108   2.666   2.709 -0.0039 -0.1556 -0.5023
  114phy    H01 3070   5.168   2.722   2.754  1.0576  0.0803 -2.1162
  114phy    C19 3071   4.957   2.853   2.729 -0.6003  0.1443  0.0641
  114phy    C13 3072   4.902   2.662   2.553  0.0138 -0.5417  0.0580
  114phy     H3 3073   4.876   2.713   2.456 -1.4207 -1.4141 -0.0373
  114phy    O33 3074   4.777   2.655   2.613  0.1739 -0.0785 -0.7430
  114phy    H1B 3075   4.795   2.609   2.693  1.0827  1.0545 -0.2729
  114phy    C12 3076   4.950   2.515   2.504 -0.2064 -0.2809  0.3345
  114phy    O11 3077   4.934   2.428   2.614 -0.0765  0.5844  0.1441
  114phy    H1A 3078   4.909   2.342   2.586 -0.4453  0.3967  1.0164
  115phy    C35 3079   0.730   2.624   1.219  0.0673 -0.1045 -0.0486
  115phy    C33 3080   0.631   2.532   1.275 -0.1507  0.6130  0.0346
  115phy    C34 3081   0.690   2.444   1.381  0.3340 -0.6150  0.4746
  115phy    C32 3082   0.510   2.608   1.317 -0.5676 -0.0815  0.0610
  115phy    C31 3083   0.375   2.535   1.285 -0.2102  0.2099  0.0665
  115phy    C30 3084   0.252   2.624   1.309  0.6288  0.0369  0.2214
  115phy    C28 3085   0.119   2.563   1.277  0.2575  0.1793 -0.1209
  115phy    C29 3086   0.061   2.512   1.402  0.1778 -0.3672  0.1510
  115phy    C27 3087   0.015   2.667   1.223 -0.0570 -0.2010 -0.0875
  115phy    C26 3088  -0.010   2.678   1.072 -0.1253  0.1096  0.0608
  115phy    C25 3089  -0.121   2.779   1.039  0.7312 -0.0670  0.6754
  115phy    C23 3090  -0.143   2.797   0.891  0.6175  0.4113  0.0387
  115phy    C24 3091  -0.285   2.761   0.842 -0.2268 -0.4583 -0.7253
  115phy    C22 3092  -0.118   2.948   0.848 -0.1266  0.5521  0.1818
  115phy    C21 3093  -0.011   2.966   0.738  0.3217  0.6311 -0.2939
  115phy    C20 3094   0.039   3.107   0.728 -0.0095 -0.2950  0.6349
  115phy    C18 3095   0.152   3.132   0.615  0.4400  0.4396 -0.3298
  115phy    O01 3096   0.270   3.052   0.643 -0.3864 -0.3625  0.4514
  115phy    H01 3097   0.268   3.018   0.730  1.5460  0.7748  1.0067
  115phy    C19 3098   0.177   3.280   0.639 -0.2512  0.2255  0.3511
  115phy    C13 3099   0.105   3.101   0.464 -0.8136  0.2190 -0.2858
  115phy     H3 3100   0.082   2.991   0.463 -1.1703  0.2749 -1.9934
  115phy    O33 3101  -0.021   3.149   0.424 -0.0106  0.4056 -0.1290
  115phy    H1B 3102  -0.040   3.228   0.471  0.4205 -0.7417  2.1220
  115phy    C12 3103   0.204   3.080   0.340  0.3736  0.1836 -0.1811
  115phy    O11 3104   0.316   3.001   0.371  0.2602 -0.0178 -0.2584
  115phy    H1A 3105   0.335   3.018   0.461 -1.5380 -3.4144  0.9552
  116phy    C35 3106   4.108   3.890   1.126  0.1152  0.6524  0.0227
  116phy    C33 3107   4.064   3.969   1.000  0.2813  0.2827 -0.2738
  116phy    C34 3108   3.923   4.030   1.020 -0.0308 -0.0247 -0.6537
  116phy    C32 3109   4.186   4.057   0.962 -0.1023  0.1231 -0.2458
  116phy    C31 3110   4.197   4.086   0.810 -0.1273 -0.2052  0.5910
  116phy    C30 3111   4.328   4.153   0.777  0.2977 -0.8207  0.1228
  116phy    C28 3112   4.350   4.199   0.630 -0.2869  0.2642 -0.5042
  116phy    C29 3113   4.420   4.334   0.631  0.0451  0.2567 -0.3492
  116phy    C27 3114   4.443   4.100   0.561 -0.0556 -0.0040  0.0151
  116phy    C26 3115   4.442   4.069   0.414 -0.6433  0.1744  0.5169
  116phy    C25 3116   4.542   3.968   0.362  0.0704 -0.0017  0.0083
  116phy    C23 3117   4.544   3.942   0.209  0.1259  0.4776 -0.3475
  116phy    C24 3118   4.683   3.906   0.158  0.1236 -0.4162  0.0469
  116phy    C22 3119   4.435   3.839   0.164 -0.1720 -0.3519 -0.2182
  116phy    C21 3120   4.402   3.841   0.011 -0.4000 -0.2622 -0.1392
  116phy    C20 3121   4.296   3.738  -0.022 -0.1234 -0.1909  0.2373
  116phy    C18 3122   4.264   3.724  -0.180 -0.2377  0.3769 -0.4131
  116phy    O01 3123   4.215   3.855  -0.226  0.2465  0.4839 -0.5909
  116phy    H01 3124   4.137   3.839  -0.277 -1.5627  0.6455  1.9157
  116phy    C19 3125   4.141   3.632  -0.183 -0.2514  0.0379 -0.3835
  116phy    C13 3126   4.384   3.666  -0.272 -0.0560 -0.6341  0.0514
  116phy     H3 3127   4.472   3.727  -0.241  0.5488 -0.8717 -1.1486
  116phy    O33 3128   4.438   3.542  -0.234  0.1065  0.2818  0.1550
  116phy    H1B 3129   4.387   3.473  -0.272 -0.0504  0.3761  0.1954
  116phy    C12 3130   4.393   3.696  -0.430  0.1836 -0.0626 -0.6585
  116phy    O11 3131   4.331   3.815  -0.472 -0.5756 -0.4160  0.5140
  116phy    H1A 3132   4.328   3.873  -0.397 -0.1494  0.9812 -0.5069
  117phy    C35 3133   4.666   4.462   2.121  0.0989 -0.4323 -0.4029
  117phy    C33 3134   4.760   4.377   2.038  0.0426 -0.3415 -0.4092
  117phy    C34 3135   4.743   4.240   2.089 -0.0493  0.4289 -0.3177
  117phy    C32 3136   4.734   4.376   1.886  0.2567  0.2311  0.0397
  117phy    C31 3137   4.752   4.507   1.810 -0.2223 -0.5144  0.0556
  117phy    C30 3138   4.688   4.509   1.672 -0.4426  0.3851 -0.0816
  117phy    C28 3139   4.680   4.654   1.614 -0.3322  0.0302  0.1355
  117phy    C29 3140   4.779   4.686   1.500 -0.3640  0.0008 -0.1596
  117phy    C27 3141   4.547   4.672   1.545 -0.3150  0.1694  0.1607
  117phy    C26 3142   4.466   4.790   1.584  0.0576 -0.1757  0.2086
  117phy    C25 3143   4.332   4.812   1.512 -0.5284  0.2857  0.0718
  117phy    C23 3144   4.235   4.907   1.582 -0.4325 -0.3316 -0.4622
  117phy    C24 3145   4.154   4.986   1.479  0.2491 -0.0935 -0.7889
  117phy    C22 3146   4.137   4.837   1.677  0.1580 -0.4435 -0.0042
  117phy    C21 3147   4.147   4.886   1.821 -0.0178 -0.2210  0.5308
  117phy    C20 3148   4.034   4.840   1.904  0.4854 -0.5259 -0.0832
  117phy    C18 3149   4.045   4.864   2.059  0.2809  0.1186  0.2087
  117phy    O01 3150   4.041   5.007   2.090  0.7808  0.1267  0.5453
  117phy    H01 3151   3.960   5.040   2.056  0.4417 -0.4226  0.7947
  117phy    C19 3152   3.903   4.806   2.095 -0.0365  0.0095 -0.1872
  117phy    C13 3153   4.159   4.790   2.143 -0.2056 -0.0226  0.4957
  117phy     H3 3154   4.187   4.692   2.098 -0.0376 -0.5168  1.6340
  117phy    O33 3155   4.118   4.747   2.276 -0.1506  0.4560  0.4614
  117phy    H1B 3156   4.129   4.818   2.336 -1.0188 -0.1091  1.3044
  117phy    C12 3157   4.295   4.862   2.149  0.0959 -0.3402 -0.2317
  117phy    O11 3158   4.296   4.983   2.220  0.0941  0.0241 -0.0812
  117phy    H1A 3159   4.260   5.047   2.162  0.3845 -0.4044 -0.7591
  118phy    C35 3160   4.900   3.413   1.467  0.5301 -0.3509 -0.0529
  118phy    C33 3161   4.808   3.530   1.431 -0.0973  0.2694  0.5770
  118phy    C34 3162   4.680   3.480   1.379 -0.0542  0.0533 -0.2573
  118phy    C32 3163   4.769   3.615   1.553 -0.0857  0.0615 -0.1669
  118phy    C31 3164   4.872   3.704   1.616  0.1982  0.1377 -0.1983
  118phy    C30 3165   4.802   3.779   1.735 -0.0643  0.2722 -0.0638
  118phy    C28 3166   4.898   3.876   1.814  0.2131  0.4943 -0.3076
  118phy    C29 3167   4.866   4.010   1.751  0.2199 -0.5642 -0.5849
  118phy    C27 3168   4.865   3.892   1.964  0.2137  0.0979 -0.6160
  118phy    C26 3169   4.936   3.805   2.067  0.0223  0.2383  0.4325
  118phy    C25 3170   4.917   3.861   2.207  0.0407  0.5525 -0.3280
  118phy    C23 3171   4.981   3.790   2.331  0.0679 -0.1276 -0.1724
  118phy    C24 3172   5.108   3.864   2.379  0.0766 -0.0605 -0.1971
  118phy    C22 3173   4.884   3.777   2.447 -0.5428 -0.4193  0.1792
  118phy    C21 3174   4.892   3.652   2.536  0.3290  0.1163  0.4316
  118phy    C20 3175   4.806   3.655   2.663  0.1328  0.0892  0.3006
  118phy    C18 3176   4.828   3.555   2.778  0.0857  0.6912 -0.9419
  118phy    O01 3177   4.962   3.568   2.828 -0.1007  0.3716  0.1503
  118phy    H01 3178   4.966   3.637   2.891  0.2908 -0.0535  0.6067
  118phy    C19 3179   4.737   3.619   2.887 -0.3646 -0.1233  0.1560
  118phy    C13 3180   4.803   3.395   2.735 -0.3654  0.2135  0.1339
  118phy     H3 3181   4.858   3.373   2.640 -0.8122 -0.3811  0.0056
  118phy    O33 3182   4.665   3.374   2.698 -0.1019 -0.1226  0.5510
  118phy    H1B 3183   4.615   3.451   2.717 -1.1754 -0.3711 -1.0572
  118phy    C12 3184   4.847   3.274   2.823  0.4266  1.0134  0.0332
  118phy    O11 3185   4.967   3.302   2.892  0.1045 -0.4551  0.2193
  118phy    H1A 3186   4.963   3.395   2.892  0.6107 -0.4212 -0.6723
  119phy    C35 3187   3.991   3.515   2.485 -0.1303  0.0380 -0.4307
  119phy    C33 3188   4.038   3.480   2.343 -0.2258 -0.3701  0.5789
  119phy    C34 3189   3.919   3.456   2.253  0.1758 -0.3624  0.3625
  119phy    C32 3190   4.151   3.576   2.294 -0.2141  0.3522 -0.0050
  119phy    C31 3191   4.267   3.512   2.214  0.3678 -0.1638  0.2971
  119phy    C30 3192   4.383   3.602   2.191  0.0899 -0.0210  0.4746
  119phy    C28 3193   4.502   3.531   2.117  0.1074 -0.5956  0.3078
  119phy    C29 3194   4.534   3.601   1.986 -0.1756 -0.0920 -0.2642
  119phy    C27 3195   4.623   3.504   2.216 -0.0699 -0.5630 -0.2482
  119phy    C26 3196   4.690   3.370   2.183  0.1711  0.0577 -0.3584
  119phy    C25 3197   4.796   3.322   2.280  0.0331  0.3013  0.7501
  119phy    C23 3198   4.814   3.171   2.274  0.4399  0.0315 -0.0526
  119phy    C24 3199   4.952   3.138   2.215  0.3488 -0.2672  0.4162
  119phy    C22 3200   4.806   3.103   2.409 -0.2276 -0.0272  0.0782
  119phy    C21 3201   4.669   3.042   2.430  0.4655 -0.0533  0.2940
  119phy    C20 3202   4.650   3.007   2.577  0.1528  0.4264 -0.3657
  119phy    C18 3203   4.512   2.982   2.650 -0.1103  0.0731  0.1229
  119phy    O01 3204   4.426   2.901   2.574 -0.3393  0.1959 -0.2095
  119phy    H01 3205   4.472   2.826   2.541 -0.2314 -0.1406  0.6765
  119phy    C19 3206   4.562   2.895   2.770 -0.0347  0.2462  0.0909
  119phy    C13 3207   4.433   3.118   2.700 -0.5662 -0.1521  0.3305
  119phy     H3 3208   4.498   3.175   2.771 -0.6550 -1.4649  1.5023
  119phy    O33 3209   4.322   3.094   2.793 -0.9784 -0.0716  0.1179
  119phy    H1B 3210   4.264   3.031   2.757  0.3794 -1.3193  0.0574
  119phy    C12 3211   4.383   3.216   2.587  0.0118 -0.2155  0.4838
  119phy    O11 3212   4.324   3.336   2.629 -0.1742 -0.6399  0.0194
  119phy    H1A 3213   4.240   3.318   2.667 -0.8214  2.0049  0.0409
  120phy    C35 3214   3.393   3.585   2.645 -0.2297  0.3414  0.2832
  120phy    C33 3215   3.500   3.472   2.644 -0.1582 -0.5691 -0.3635
  120phy    C34 3216   3.579   3.475   2.514 -0.1972 -0.3441  0.0085
  120phy    C32 3217   3.591   3.482   2.772 -0.0617  0.3176 -0.5524
  120phy    C31 3218   3.686   3.373   2.819  0.1700 -0.0435  0.2850
  120phy    C30 3219   3.732   3.404   2.960 -0.9574  0.1362 -0.4040
  120phy    C28 3220   3.850   3.319   3.007  0.0445 -0.2198  0.3992
  120phy    C29 3221   3.943   3.405   3.084 -0.1783 -0.3525 -0.5327
  120phy    C27 3222   3.820   3.196   3.096  0.5955 -0.1726 -0.4008
  120phy    C26 3223   3.813   3.061   3.028 -0.0690  0.0565 -0.1040
  120phy    C25 3224   3.779   2.950   3.128 -0.2244  0.5595 -0.5334
  120phy    C23 3225   3.770   2.805   3.080 -0.3145  0.4944 -0.3274
  120phy    C24 3226   3.875   2.722   3.153 -0.2616 -0.3833 -0.0775
  120phy    C22 3227   3.634   2.734   3.100 -0.1350 -0.8817  0.0534
  120phy    C21 3228   3.521   2.754   2.998  0.1479  0.2561 -0.5564
  120phy    C20 3229   3.390   2.681   3.044 -0.0803 -0.2501  0.4469
  120phy    C18 3230   3.271   2.669   2.945  0.0897  0.1192  0.2972
  120phy    O01 3231   3.228   2.800   2.914  0.5073  0.4513 -0.2770
  120phy    H01 3232   3.159   2.818   2.975  1.1357 -0.8518  0.8672
  120phy    C19 3233   3.169   2.596   3.028  0.7500  0.1206 -0.1850
  120phy    C13 3234   3.301   2.590   2.806  1.0420 -0.2005 -0.1710
  120phy     H3 3235   3.379   2.652   2.754  0.8053  0.3000  0.0581
  120phy    O33 3236   3.381   2.469   2.818  0.2670 -0.1487  0.2191
  120phy    H1B 3237   3.340   2.396   2.859 -0.3679  0.8965  1.5061
  120phy    C12 3238   3.218   2.606   2.670 -0.2613 -0.1106  0.0882
  120phy    O11 3239   3.106   2.523   2.659  0.4118  0.0153  0.3473
  120phy    H1A 3240   3.047   2.524   2.731 -0.4578 -0.4617 -0.3313
  121phy    C35 3241   0.043   1.052   2.204 -0.0685 -0.1585  0.2573
  121phy    C33 3242   0.180   1.086   2.151 -0.3511 -0.0666 -0.4509
  121phy    C34 3243   0.243   0.961   2.090 -0.1635 -0.3514  0.5133
  121phy    C32 3244   0.175   1.198   2.042  0.4750 -0.0091 -0.1138
  121phy    C31 3245   0.292   1.288   2.006 -0.2558 -0.0625  0.1787
  121phy    C30 3246   0.257   1.399   1.908 -0.1941 -0.1677  0.2025
  121phy    C28 3247   0.378   1.490   1.866  0.3220  0.7009  0.1381
  121phy    C29 3248   0.367   1.502   1.711 -0.2314  0.0558  0.1410
  121phy    C27 3249   0.387   1.636   1.928  0.1098 -0.2990  0.1927
  121phy    C26 3250   0.453   1.639   2.067  0.1482 -0.0677  0.0461
  121phy    C25 3251   0.477   1.777   2.118  0.0578  0.1281 -0.2207
  121phy    C23 3252   0.546   1.790   2.251 -0.1071 -0.1963 -0.0890
  121phy    C24 3253   0.693   1.820   2.239 -0.7255  0.0964 -0.4189
  121phy    C22 3254   0.482   1.908   2.331  0.2576 -0.4776 -0.0654
  121phy    C21 3255   0.365   1.874   2.426  0.8557 -0.2298 -0.4790
  121phy    C20 3256   0.298   1.995   2.500 -0.8293 -0.2800 -0.2172
  121phy    C18 3257   0.179   1.977   2.604 -0.0180 -0.4501 -0.0524
  121phy    O01 3258   0.219   1.884   2.708 -0.0811  0.5320  0.4867
  121phy    H01 3259   0.304   1.901   2.744  0.0159 -0.8898  0.9726
  121phy    C19 3260   0.182   2.107   2.677 -0.1581 -0.1435 -0.1176
  121phy    C13 3261   0.030   1.947   2.549 -0.0202 -0.1466  0.7608
  121phy     H3 3262   0.015   2.006   2.455  0.0654  1.0117  1.4474
  121phy    O33 3263  -0.080   2.001   2.627  0.7153  0.0160 -0.2665
  121phy    H1B 3264  -0.054   2.024   2.714  1.3140  0.9403 -0.6679
  121phy    C12 3265   0.008   1.792   2.527 -0.0023  0.4092  0.6371
  121phy    O11 3266  -0.095   1.760   2.430  0.5530  0.9978  0.3804
  121phy    H1A 3267  -0.067   1.786   2.344  0.0655  0.0244 -0.0962
  122phy    C35 3268   4.714   3.057   1.926 -0.1368 -0.0778 -0.2048
  122phy    C33 3269   4.742   3.140   1.800  0.0308  0.3231 -0.4183
  122phy    C34 3270   4.612   3.183   1.744 -0.2711  0.2302  0.2031
  122phy    C32 3271   4.832   3.263   1.830 -0.0314  0.0857  0.7061
  122phy    C31 3272   4.982   3.269   1.824  0.0342 -0.2977 -0.1260
  122phy    C30 3273   5.029   3.410   1.867  0.0293  0.3665 -0.1640
  122phy    C28 3274   5.181   3.439   1.866 -0.1691  0.3999 -0.2649
  122phy    C29 3275   5.233   3.443   1.728 -0.1490  0.4921  0.2977
  122phy    C27 3276   5.213   3.579   1.926  0.4727 -0.1336  0.2316
  122phy    C26 3277   5.343   3.588   2.005  0.2875 -0.6218 -0.1869
  122phy    C25 3278   5.361   3.722   2.076  0.2160 -0.2244  0.7966
  122phy    C23 3279   5.489   3.751   2.156  0.4533 -0.1645 -0.1400
  122phy    C24 3280   5.583   3.836   2.073 -0.4075 -0.3204 -0.3247
  122phy    C22 3281   5.459   3.830   2.285 -0.4528 -0.2339  0.0101
  122phy    C21 3282   5.477   3.739   2.407  0.0557 -0.0431 -0.2378
  122phy    C20 3283   5.449   3.819   2.542 -0.8481  0.2127 -0.2641
  122phy    C18 3284   5.441   3.743   2.680 -0.5154  0.3058  0.6548
  122phy    O01 3285   5.552   3.651   2.679  0.1475  0.1924 -0.1994
  122phy    H01 3286   5.627   3.692   2.642  1.0105 -1.0540  0.1219
  122phy    C19 3287   5.478   3.850   2.783 -0.1983 -0.4865 -0.1089
  122phy    C13 3288   5.299   3.664   2.697 -0.1753  0.6211 -0.0211
  122phy     H3 3289   5.269   3.620   2.599  0.0043  0.3173  0.0590
  122phy    O33 3290   5.190   3.751   2.727  0.1051 -0.3124 -0.1809
  122phy    H1B 3291   5.121   3.692   2.750  0.7801 -0.3693  1.9198
  122phy    C12 3292   5.298   3.542   2.802 -0.0564 -0.0931 -0.0354
  122phy    O11 3293   5.392   3.437   2.783 -0.0127 -0.0404  0.7598
  122phy    H1A 3294   5.453   3.472   2.721 -1.3379  0.4863 -0.3155
  123phy    C35 3295   3.351   4.162   1.076 -0.1544 -0.5586  0.2843
  123phy    C33 3296   3.464   4.063   1.060 -0.6202 -0.4392  0.1638
  123phy    C34 3297   3.512   4.016   1.197  0.2530 -0.2016 -0.0215
  123phy    C32 3298   3.431   3.950   0.961 -0.6185 -0.3349 -0.0787
  123phy    C31 3299   3.551   3.880   0.894  0.1201 -0.0060 -0.2884
  123phy    C30 3300   3.519   3.735   0.835  0.5243 -0.9330 -0.8081
  123phy    C28 3301   3.626   3.643   0.779 -0.0469  0.2159  0.2097
  123phy    C29 3302   3.620   3.515   0.855  0.5248 -0.0779 -0.4069
  123phy    C27 3303   3.586   3.625   0.628 -0.1560  0.1718 -0.0834
  123phy    C26 3304   3.651   3.710   0.524 -0.0354 -0.1452  0.2236
  123phy    C25 3305   3.598   3.683   0.384 -0.1535  0.4483 -0.2063
  123phy    C23 3306   3.672   3.765   0.276 -0.4164  0.2152  0.0926
  123phy    C24 3307   3.800   3.698   0.224  0.2942 -0.3402 -0.0863
  123phy    C22 3308   3.577   3.780   0.156  0.3410  0.5497  0.0794
  123phy    C21 3309   3.544   3.929   0.116  0.0565 -0.3066 -0.2908
  123phy    C20 3310   3.493   3.931  -0.026  0.4101  0.1266 -0.6048
  123phy    C18 3311   3.429   4.056  -0.094 -0.4293 -0.3466 -0.6663
  123phy    O01 3312   3.314   4.101  -0.019 -0.1324  0.4603 -0.3450
  123phy    H01 3313   3.252   4.035   0.006 -1.3810  1.7649  0.2273
  123phy    C19 3314   3.382   3.999  -0.230 -0.0017 -0.3344  0.0738
  123phy    C13 3315   3.530   4.181  -0.107  0.2056 -0.1147  0.2104
  123phy     H3 3316   3.546   4.210   0.000 -1.4964  0.1029  0.4289
  123phy    O33 3317   3.668   4.159  -0.142 -0.1587  0.5374  0.3011
  123phy    H1B 3318   3.721   4.225  -0.103 -0.3727  1.1914 -0.5113
  123phy    C12 3319   3.489   4.327  -0.137 -0.2927  0.4370  0.2798
  123phy    O11 3320   3.349   4.346  -0.125  0.0403  0.4462  0.0673
  123phy    H1A 3321   3.300   4.272  -0.155 -0.0726  0.7138 -0.4248
  124phy    C35 3322   3.879   0.717   1.455  0.0751  0.4002 -0.0412
  124phy    C33 3323   3.967   0.692   1.329  0.5642 -0.2583  0.4127
  124phy    C34 3324   3.945   0.812   1.232 -0.1333  0.3543 -0.2736
  124phy    C32 3325   4.115   0.670   1.368 -0.1999  0.3044  0.6808
  124phy    C31 3326   4.178   0.544   1.318 -0.3171  0.0736 -0.0444
  124phy    C30 3327   4.321   0.531   1.375  0.1120  0.4280 -0.2580
  124phy    C28 3328   4.383   0.403   1.328 -0.0502 -0.1393  0.5732
  124phy    C29 3329   4.483   0.435   1.217 -0.0689  0.0855 -0.4723
  124phy    C27 3330   4.474   0.339   1.432  0.0581  0.5642  0.0315
  124phy    C26 3331   4.404   0.225   1.508 -0.2129 -0.0466  0.0647
  124phy    C25 3332   4.474   0.188   1.637 -0.4755 -0.1838 -0.5764
  124phy    C23 3333   4.400   0.092   1.738  0.4699  0.2327  0.1224
  124phy    C24 3334   4.498  -0.022   1.775  1.0501  0.8179  0.5017
  124phy    C22 3335   4.349   0.167   1.865  0.2968 -0.0348  0.1898
  124phy    C21 3336   4.227   0.115   1.934 -0.3736  0.2311  0.0786
  124phy    C20 3337   4.207   0.206   2.054  0.0431 -0.0961 -0.2265
  124phy    C18 3338   4.096   0.178   2.161  0.1583 -0.0388 -0.2152
  124phy    O01 3339   4.119   0.048   2.211 -0.2201  0.1684  0.8483
  124phy    H01 3340   4.065  -0.015   2.166  0.0148  0.6801 -0.1763
  124phy    C19 3341   4.138   0.268   2.276 -0.1532 -0.0510  0.0714
  124phy    C13 3342   3.937   0.201   2.114  0.2502  0.1360  0.2783
  124phy     H3 3343   3.924   0.302   2.068  1.7270  0.2104 -0.0406
  124phy    O33 3344   3.854   0.208   2.229  0.0077  0.2905 -0.1754
  124phy    H1B 3345   3.843   0.117   2.249 -1.5174 -0.0529 -2.2572
  124phy    C12 3346   3.872   0.104   2.007 -0.5157 -0.0451  0.1008
  124phy    O11 3347   3.825  -0.015   2.061 -0.2735 -0.2595  0.1123
  124phy    H1A 3348   3.737   0.006   2.086 -0.9562 -0.7032 -1.7276
  125phy    C35 3349   3.497   1.396   1.627 -0.1176 -0.1351  0.1311
  125phy    C33 3350   3.370   1.310   1.600  0.0360  0.2690 -0.2859
  125phy    C34 3351   3.262   1.394   1.531 -0.8120 -0.4456 -0.1855
  125phy    C32 3352   3.410   1.178   1.536 -0.2522  0.6972  0.4568
  125phy    C31 3353   3.318   1.060   1.567  0.3975 -0.0203 -0.1083
  125phy    C30 3354   3.364   0.935   1.488 -0.1071  0.3267 -0.1390
  125phy    C28 3355   3.292   0.802   1.528 -0.1396 -0.0181  0.1649
  125phy    C29 3356   3.179   0.766   1.433  0.2169  0.2607 -0.2960
  125phy    C27 3357   3.387   0.683   1.527  0.5568 -0.2956  0.1156
  125phy    C26 3358   3.408   0.617   1.666  0.6045  0.0808  0.4485
  125phy    C25 3359   3.505   0.496   1.666 -0.3951  0.7499  0.3912
  125phy    C23 3360   3.519   0.414   1.793  0.0070  0.3356 -0.4060
  125phy    C24 3361   3.544   0.263   1.767 -0.4092 -0.3072 -0.2055
  125phy    C22 3362   3.634   0.469   1.879 -0.3485 -0.1318 -0.2345
  125phy    C21 3363   3.604   0.466   2.033  0.5751 -0.4084 -0.1358
  125phy    C20 3364   3.710   0.544   2.113 -0.0664 -0.3620 -0.0944
  125phy    C18 3365   3.724   0.536   2.270  0.0029 -0.4320  0.2557
  125phy    O01 3366   3.704   0.403   2.313 -0.3551  0.1620  0.1245
  125phy    H01 3367   3.772   0.342   2.290 -1.2469 -0.5810 -0.6091
  125phy    C19 3368   3.875   0.569   2.285  0.0300  0.4337 -0.2616
  125phy    C13 3369   3.629   0.634   2.358 -0.0910  0.4182  0.2931
  125phy     H3 3370   3.645   0.738   2.321 -0.2841 -0.1227 -1.4202
  125phy    O33 3371   3.673   0.649   2.492  0.4774 -0.1237  0.7054
  125phy    H1B 3372   3.667   0.563   2.530  0.1274 -1.4832 -2.1082
  125phy    C12 3373   3.468   0.601   2.368 -0.2458 -0.7933  0.3890
  125phy    O11 3374   3.389   0.696   2.436  0.0093  0.2080  0.2296
  125phy    H1A 3375   3.301   0.667   2.423 -0.4278  1.5769 -0.0146
  126phy    C35 3376   3.164   4.122   1.969  0.4214 -0.3386 -0.2543
  126phy    C33 3377   3.271   4.114   1.862 -0.5647  0.8038  0.3033
  126phy    C34 3378   3.286   3.968   1.834  0.3074 -0.1108  1.1590
  126phy    C32 3379   3.244   4.192   1.738  0.4015 -0.4993  0.0910
  126phy    C31 3380   3.361   4.281   1.693 -0.4228 -0.3169  0.3892
  126phy    C30 3381   3.309   4.359   1.571 -0.6423 -0.4235  0.3111
  126phy    C28 3382   3.419   4.444   1.501 -0.1878 -0.1851 -0.1446
  126phy    C29 3383   3.431   4.393   1.359  0.3885 -0.3460  0.4169
  126phy    C27 3384   3.397   4.598   1.502 -0.1855  0.1887 -0.7373
  126phy    C26 3385   3.482   4.671   1.610 -0.1433  0.5198  0.2851
  126phy    C25 3386   3.505   4.820   1.616  0.2429  0.1635 -0.1557
  126phy    C23 3387   3.582   4.872   1.741  0.1295  0.4159  0.1568
  126phy    C24 3388   3.734   4.893   1.705 -0.7046  0.2900  0.2776
  126phy    C22 3389   3.521   5.008   1.783  0.4870  0.0755 -0.5931
  126phy    C21 3390   3.518   5.028   1.934  0.0374  0.2000  0.1765
  126phy    C20 3391   3.438   5.154   1.975  0.2528  0.3263 -1.3053
  126phy    C18 3392   3.419   5.209   2.126  0.1565  0.3545 -0.0348
  126phy    O01 3393   3.548   5.255   2.178  0.5238 -0.0321 -0.0100
  126phy    H01 3394   3.534   5.310   2.253 -2.2429  0.5961 -0.8803
  126phy    C19 3395   3.329   5.339   2.108 -0.3079  0.3997 -0.0499
  126phy    C13 3396   3.351   5.105   2.235  0.2390 -0.4759  0.0769
  126phy     H3 3397   3.271   5.045   2.184  2.2130 -2.6761 -0.6172
  126phy    O33 3398   3.281   5.163   2.344  0.1542 -0.1135  0.1702
  126phy    H1B 3399   3.331   5.239   2.365 -0.3215  0.0555  0.7034
  126phy    C12 3400   3.449   4.989   2.287  0.1978 -0.5309 -0.2378
  126phy    O11 3401   3.382   4.871   2.327 -0.0675 -0.1577  0.2856
  126phy    H1A 3402   3.445   4.802   2.320 -0.3903 -0.4476  0.2420
  127phy    C35 3403   3.741   4.578   1.005 -0.4475  0.1251 -0.5757
  127phy    C33 3404   3.657   4.467   0.936  0.2363 -0.1259 -0.1580
  127phy    C34 3405   3.506   4.493   0.951 -0.2305 -0.2171 -0.0935
  127phy    C32 3406   3.696   4.460   0.787 -0.5083  0.0784 -0.6010
  127phy    C31 3407   3.685   4.320   0.726 -0.3692 -0.2777  0.1928
  127phy    C30 3408   3.693   4.312   0.571 -0.4904  0.3094 -0.4612
  127phy    C28 3409   3.709   4.173   0.516 -0.1799 -0.0032 -0.6907
  127phy    C29 3410   3.577   4.096   0.506  0.3682  0.0878 -0.3389
  127phy    C27 3411   3.761   4.190   0.376  0.3084 -0.2272  0.0718
  127phy    C26 3412   3.891   4.120   0.337  0.4557  0.4082  0.4219
  127phy    C25 3413   3.911   4.158   0.192 -0.1043 -0.0560  0.3342
  127phy    C23 3414   4.031   4.092   0.125  0.2510  0.3696 -0.0049
  127phy    C24 3415   3.982   3.965   0.043 -0.4354 -0.0541  0.7795
  127phy    C22 3416   4.102   4.201   0.042 -0.0052  0.0305  0.4409
  127phy    C21 3417   4.239   4.182  -0.014  0.1628  0.3227  0.3040
  127phy    C20 3418   4.280   4.284  -0.124  0.2563  0.2435  0.3401
  127phy    C18 3419   4.428   4.278  -0.171 -0.3214 -0.3463  0.0725
  127phy    O01 3420   4.515   4.279  -0.058  0.1102  0.2993 -0.4202
  127phy    H01 3421   4.522   4.366  -0.024 -1.9306 -0.1413  1.3533
  127phy    C19 3422   4.444   4.410  -0.243  0.3609 -0.1771 -0.0707
  127phy    C13 3423   4.462   4.157  -0.269  0.3541 -0.2656 -0.5467
  127phy     H3 3424   4.440   4.067  -0.207  1.0342  0.3191  0.5784
  127phy    O33 3425   4.372   4.127  -0.375  0.3058  0.3115 -0.3023
  127phy    H1B 3426   4.381   4.181  -0.451 -1.7414  0.9186 -0.1749
  127phy    C12 3427   4.608   4.089  -0.283  0.0586  0.0196 -0.3206
  127phy    O11 3428   4.705   4.120  -0.185  0.0286 -0.4575  0.7679
  127phy    H1A 3429   4.660   4.147  -0.108 -2.1035 -0.4063 -0.4100
  128SOL     OW 3430   0.592   1.287   0.683 -0.1072 -0.0393  0.1886
  128SOL    HW1 3431   0.604   1.312   0.774  0.8920  1.9069 -0.4198
  128SOL    HW2 3432   0.574   1.193   0.684  0.6091 -0.1761  1.2861
  128SOL     MW 3433   0.592   1.278   0.695  0.0036  0.0019 -0.0026
  129SOL     OW 3434   3.039   5.094   2.417  0.2155  0.5912  0.1358
  129SOL    HW1 3435   3.117   5.126   2.371  0.5968 -0.5481 -0.0629
  129SOL    HW2 3436   3.032   5.148   2.496 -1.0053  2.0708 -0.9565
  129SOL     MW 3437   3.048   5.105   2.422  0.0036  0.0019 -0.0026
  130SOL     OW 3438   0.161   1.054   0.372  0.2371  0.0159  0.1807
  130SOL    HW1 3439   0.175   0.964   0.342 -0.2826  0.5570 -1.8561
  130SOL    HW2 3440   0.071   1.044   0.401 -0.0103  0.7978 -0.2667
  130SOL     MW 3441   0.151   1.041   0.371  0.0036  0.0019 -0.0026
  131SOL     OW 3442   3.843   4.476   2.555  0.5269 -0.6584  0.5996
  131SOL    HW1 3443   3.779   4.407   2.540  0.4964 -0.4668 -0.1770
  131SOL    HW2 3444   3.868   4.497   2.465 -1.7264 -0.0181  0.0775
  131SOL     MW 3445   3.838   4.470   2.542  0.0036  0.0019 -0.0026
  132SOL     OW 3446   2.196   3.589   2.926  0.1771 -0.4104  0.0603
  132SOL    HW1 3447   2.186   3.671   2.976 -0.1797  0.0254 -0.7092
  132SOL    HW2 3448   2.133   3.598   2.854 -1.1372 -0.6099  1.1301
  132SOL     MW 3449   2.186   3.601   2.923  0.0036  0.0019 -0.0026
  133SOL     OW 3450   4.062   2.446   2.970 -0.7061  0.1816 -0.1720
  133SOL    HW1 3451   4.078   2.408   3.057  0.3720 -1.0046 -0.8440
  133SOL    HW2 3452   3.980   2.402   2.946 -0.5503 -0.0201 -0.3329
  133SOL     MW 3453   4.053   2.435   2.978  0.0036  0.0019 -0.0026
  134SOL     OW 3454   3.083   4.888   0.085 -0.5307  0.3117 -0.0106
  134SOL    HW1 3455   3.124   4.863   0.168  0.9321  0.7313 -0.5845
  134SOL    HW2 3456   3.046   4.974   0.106 -0.8497  0.2689 -0.3862
  134SOL     MW 3457   3.083   4.896   0.099  0.0036  0.0019 -0.0026
  135SOL     OW 3458   2.628   1.896   2.641 -0.1243 -0.2052  0.0584
  135SOL    HW1 3459   2.625   1.961   2.711 -3.4717  1.1359 -1.1429
  135SOL    HW2 3460   2.638   1.807   2.677 -0.0183 -0.3391 -0.2929
  135SOL     MW 3461   2.629   1.893   2.655  0.0036  0.0019 -0.0026
  136SOL     OW 3462   3.515   0.226   2.401 -0.0306  0.0606  0.0313
  136SOL    HW1 3463   3.581   0.296   2.392  0.6710 -0.6794 -0.8734
  136SOL    HW2 3464   3.451   0.275   2.452  0.6987  2.4206 -1.1462
  136SOL     MW 3465   3.516   0.242   2.407  0.0036  0.0019 -0.0026
  137SOL     OW 3466   1.000   1.284   2.604 -0.0044  0.0088  0.0272
  137SOL    HW1 3467   1.084   1.238   2.598 -0.7406 -1.5110  0.8782
  137SOL    HW2 3468   1.016   1.369   2.564  1.6428 -0.9828 -1.6481
  137SOL     MW 3469   1.013   1.289   2.598  0.0036  0.0019 -0.0026
  138SOL     OW 3470   1.844   4.090   0.110  0.0100  0.2265 -0.0534
  138SOL    HW1 3471   1.896   4.143   0.050  1.3138 -1.2771 -0.3272
  138SOL    HW2 3472   1.894   4.091   0.191 -0.2241 -1.2372  0.1426
  138SOL     MW 3473   1.858   4.097   0.113  0.0036  0.0019 -0.0026
  139SOL     OW 3474   2.373   0.789   2.881  0.2589  0.2601 -0.4748
  139SOL    HW1 3475   2.464   0.817   2.869  0.5601  1.4243  3.0877
  139SOL    HW2 3476   2.324   0.871   2.868 -2.1239 -0.7201  1.4171
  139SOL     MW 3477   2.378   0.804   2.878  0.0036  0.0019 -0.0026
  140SOL     OW 3478   3.236   2.254   2.949 -0.0371  0.4234  0.3224
  140SOL    HW1 3479   3.253   2.160   2.956  0.4236  0.3074 -1.7575
  140SOL    HW2 3480   3.149   2.269   2.986 -0.2144  0.9242 -0.2907
  140SOL     MW 3481   3.227   2.243   2.955  0.0036  0.0019 -0.0026
  141SOL     OW 3482   2.977   0.709   2.915 -0.0332 -0.1145  0.2727
  141SOL    HW1 3483   2.905   0.674   2.863 -0.0299 -0.3294  0.4116
  141SOL    HW2 3484   2.935   0.772   2.974  0.0066  0.8470 -0.6861
  141SOL     MW 3485   2.962   0.713   2.916  0.0036  0.0019 -0.0026
  142SOL     OW 3486   1.523   2.496   2.975  0.1429  0.0378 -0.5334
  142SOL    HW1 3487   1.495   2.433   3.042 -0.8185  0.5857 -0.3928
  142SOL    HW2 3488   1.569   2.568   3.018  0.6704 -0.1447 -0.7895
  142SOL     MW 3489   1.525   2.497   2.990  0.0036  0.0019 -0.0026
  143SOL     OW 3490   4.254   4.718   2.852 -0.2491  0.1278  0.3289
  143SOL    HW1 3491   4.213   4.802   2.870 -1.5070  0.1945 -2.3545
  143SOL    HW2 3492   4.187   4.658   2.887  1.0736 -0.9023  1.1994
  143SOL     MW 3493   4.240   4.721   2.859  0.0036  0.0019 -0.0026
  144SOL     OW 3494   1.085   1.031   2.879  0.7032 -0.0043 -0.2986
  144SOL    HW1 3495   1.112   0.943   2.904  2.3602  0.2149 -1.1734
  144SOL    HW2 3496   1.034   1.017   2.799 -0.5818 -0.5771  0.5802
  144SOL     MW 3497   1.082   1.018   2.872  0.0036  0.0019 -0.0026
  145SOL     OW 3498   3.132   1.819   2.682 -0.1221  0.2119 -0.0644
  145SOL    HW1 3499   3.044   1.844   2.655 -0.4947  0.6081  1.4064
  145SOL    HW2 3500   3.161   1.755   2.618  1.6045  1.4177 -0.5742
  145SOL     MW 3501   3.124   1.814   2.670  0.0036  0.0019 -0.0026
  146SOL     OW 3502   1.545   2.582   0.329 -0.0727 -0.1387  0.0607
  146SOL    HW1 3503   1.592   2.570   0.412 -0.7186  2.0029  0.8068
  146SOL    HW2 3504   1.503   2.667   0.336  0.0625 -0.0802  0.1736
  146SOL     MW 3505   1.546   2.591   0.341  0.0036  0.0019 -0.0026
  147SOL     OW 3506   4.312   1.847   2.693  0.3364 -0.2301 -0.0123
  147SOL    HW1 3507   4.263   1.917   2.736  0.9505  0.0767  0.1995
  147SOL    HW2 3508   4.248   1.807   2.635 -0.1678  0.9461 -0.2839
  147SOL     MW 3509   4.297   1.851   2.691  0.0036  0.0019 -0.0026
  148SOL     OW 3510   5.017   1.919   0.374 -0.0005  0.2564  0.3869
  148SOL    HW1 3511   4.999   1.853   0.307  1.5469  0.3925 -0.2145
  148SOL    HW2 3512   4.932   1.919   0.416  1.0772 -0.4902  2.7487
  148SOL     MW 3513   5.004   1.910   0.371  0.0036  0.0019 -0.0026
  149SOL     OW 3514   2.354   4.704   2.543  0.4108  0.1420 -0.1868
  149SOL    HW1 3515   2.405   4.685   2.622 -0.6148  0.3046  0.5352
  149SOL    HW2 3516   2.415   4.758   2.493  1.1808 -0.2249  0.3223
  149SOL     MW 3517   2.369   4.709   2.547  0.0036  0.0019 -0.0026
  150SOL     OW 3518   3.832   2.274   2.922 -0.0793 -0.0936 -0.0256
  150SOL    HW1 3519   3.760   2.323   2.882 -0.4426 -1.1299 -0.6928
  150SOL    HW2 3520   3.790   2.201   2.966 -0.2752  0.1277  0.1552
  150SOL     MW 3521   3.817   2.271   2.922  0.0036  0.0019 -0.0026
  151SOL     OW 3522   4.863   2.162   2.565  0.0820 -0.5851 -0.3215
  151SOL    HW1 3523   4.817   2.126   2.489 -1.1864  1.2387 -0.4949
  151SOL    HW2 3524   4.925   2.092   2.589 -1.3441 -1.3679  1.2810
  151SOL     MW 3525   4.865   2.148   2.558  0.0036  0.0019 -0.0026
  152SOL     OW 3526   3.754   1.658   2.771  0.3348 -0.1061  0.1766
  152SOL    HW1 3527   3.739   1.589   2.706  1.0669  1.4159 -1.7121
  152SOL    HW2 3528   3.815   1.616   2.832 -0.8461 -1.5326  0.4337
  152SOL     MW 3529   3.760   1.643   2.770  0.0036  0.0019 -0.0026
  153SOL     OW 3530   4.985   5.048   0.224 -0.5499  0.2194 -0.1064
  153SOL    HW1 3531   4.945   5.130   0.252 -2.4176 -0.8912  0.6884
  153SOL    HW2 3532   5.069   5.039   0.269  0.4972 -2.0688 -2.3125
  153SOL     MW 3533   4.990   5.058   0.234  0.0036  0.0019 -0.0026
  154SOL     OW 3534   4.073   5.057   2.468 -0.3532  0.1270 -0.4658
  154SOL    HW1 3535   4.066   5.104   2.551  2.0701 -1.0040  0.4719
  154SOL    HW2 3536   4.106   5.121   2.405 -1.3201 -0.4423 -1.5922
  154SOL     MW 3537   4.077   5.072   2.470  0.0036  0.0019 -0.0026
  155SOL     OW 3538   4.023   4.536   2.918 -0.1763  0.2287  0.2222
  155SOL    HW1 3539   3.958   4.482   2.963  0.3056 -0.0147  0.6214
  155SOL    HW2 3540   4.044   4.478   2.845  0.5310  0.3662  0.3170
  155SOL     MW 3541   4.017   4.522   2.914  0.0036  0.0019 -0.0026
  156SOL     OW 3542   3.292   4.992   2.909 -0.2509 -0.1085  0.5416
  156SOL    HW1 3543   3.222   4.969   2.970 -0.5817  1.7737  0.9208
  156SOL    HW2 3544   3.285   4.934   2.833 -0.9477  1.3269 -0.5520
  156SOL     MW 3545   3.281   4.981   2.907  0.0036  0.0019 -0.0026
  157SOL     OW 3546   4.044   2.418   2.571 -0.0111 -0.0657 -0.2754
  157SOL    HW1 3547   4.017   2.334   2.608  2.2509 -1.3702 -1.3433
  157SOL    HW2 3548   4.093   2.384   2.496 -0.1005  0.9682 -0.8225
  157SOL     MW 3549   4.047   2.403   2.566  0.0036  0.0019 -0.0026
  158SOL     OW 3550   1.264   1.415   2.904  0.3718  0.4664  0.2606
  158SOL    HW1 3551   1.271   1.401   2.998  0.4847  1.9599  0.5034
  158SOL    HW2 3552   1.174   1.392   2.882  0.3755  0.7893 -0.1019
  158SOL     MW 3553   1.253   1.410   2.913  0.0036  0.0019 -0.0026
  159SOL     OW 3554   1.256   0.555   0.296 -0.3395  0.1182 -0.1214
  159SOL    HW1 3555   1.279   0.462   0.303  1.2453  0.5146  0.4163
  159SOL    HW2 3556   1.237   0.581   0.386 -1.9597  1.6004 -0.8349
  159SOL     MW 3557   1.257   0.546   0.309  0.0036  0.0019 -0.0026
  160SOL     OW 3558   2.570   3.609   2.755  0.2985  0.3604 -0.1407
  160SOL    HW1 3559   2.599   3.663   2.829  0.3414 -0.4329  0.4410
  160SOL    HW2 3560   2.497   3.662   2.721 -0.9815  0.2976  2.2604
  160SOL     MW 3561   2.564   3.623   2.761  0.0036  0.0019 -0.0026
  161SOL     OW 3562   2.454   3.160   2.939 -0.2738  0.5329  0.0888
  161SOL    HW1 3563   2.368   3.129   2.909  0.0278 -0.8559  0.5974
  161SOL    HW2 3564   2.446   3.256   2.942 -0.9581  0.4708  0.6695
  161SOL     MW 3565   2.441   3.169   2.935  0.0036  0.0019 -0.0026
  162SOL     OW 3566   4.741   1.859   2.779 -0.0811  0.1707  0.3090
  162SOL    HW1 3567   4.761   1.819   2.694 -0.5768  0.1978  0.1798
  162SOL    HW2 3568   4.709   1.782   2.826  0.5201 -0.7788 -0.7604
  162SOL     MW 3569   4.739   1.844   2.774  0.0036  0.0019 -0.0026
  163SOL     OW 3570   1.490   3.834   2.983  0.0163  0.1205 -0.9012
  163SOL    HW1 3571   1.580   3.802   2.977  0.1666 -0.1997  1.6958
  163SOL    HW2 3572   1.505   3.916   3.031  0.6606 -0.1152 -0.6786
  163SOL     MW 3573   1.504   3.841   2.988  0.0036  0.0019 -0.0026
  164SOL     OW 3574   4.529   4.738   2.909  0.1200 -0.2094 -0.3853
  164SOL    HW1 3575   4.436   4.717   2.902  0.1741 -0.5713 -0.0319
  164SOL    HW2 3576   4.570   4.732   2.823  1.8922  1.9940  0.2079
  164SOL     MW 3577   4.522   4.735   2.897  0.0036  0.0019 -0.0026
  165SOL     OW 3578   2.840   4.484   0.063  0.1346 -0.6198  0.3117
  165SOL    HW1 3579   2.871   4.561   0.015  0.0601 -0.0723  1.1292
  165SOL    HW2 3580   2.855   4.414   0.000 -0.0335 -0.9018  0.5865
  165SOL     MW 3581   2.846   4.485   0.048  0.0036  0.0019 -0.0026
  166SOL     OW 3582   2.889   2.458   2.816  0.6584  0.5051  0.2727
  166SOL    HW1 3583   2.878   2.552   2.829  1.4797  1.0617 -2.3763
  166SOL    HW2 3584   2.801   2.424   2.833  0.7880  0.3930  0.7454
  166SOL     MW 3585   2.876   2.466   2.820  0.0036  0.0019 -0.0026
  167SOL     OW 3586   3.889   1.875   2.694  0.4934  0.1248  0.2345
  167SOL    HW1 3587   3.840   1.799   2.724  1.1172 -0.5367 -0.3831
  167SOL    HW2 3588   3.847   1.886   2.609  0.3503  1.1113  0.4194
  167SOL     MW 3589   3.877   1.867   2.687  0.0036  0.0019 -0.0026
  168SOL     OW 3590   1.347   3.621   0.216 -0.1176  0.0746  0.0204
  168SOL    HW1 3591   1.345   3.698   0.160  0.4352  0.8064  0.9767
  168SOL    HW2 3592   1.370   3.659   0.301 -1.1247  0.8164 -0.0171
  168SOL     MW 3593   1.350   3.636   0.220  0.0036  0.0019 -0.0026
  169SOL     OW 3594   4.761   1.110   2.932 -0.3103 -0.2903  0.2005
  169SOL    HW1 3595   4.666   1.115   2.930 -0.2302  1.9834  0.0584
  169SOL    HW2 3596   4.788   1.164   3.006 -0.2679 -1.5325  1.1321
  169SOL     MW 3597   4.752   1.118   2.941  0.0036  0.0019 -0.0026
  170SOL     OW 3598   0.140   4.212   2.783  0.4828 -0.3479 -0.3340
  170SOL    HW1 3599   0.088   4.134   2.764 -0.4321 -0.4192  2.1277
  170SOL    HW2 3600   0.204   4.174   2.842 -2.0177 -2.5611  1.1584
  170SOL     MW 3601   0.141   4.197   2.788  0.0036  0.0019 -0.0026
  171SOL     OW 3602   4.484   0.072   2.869 -0.0346  0.0454  0.5660
  171SOL    HW1 3603   4.470   0.126   2.947  0.9060  0.3313  0.5443
  171SOL    HW2 3604   4.493  -0.016   2.906  0.5377  0.4479  1.4241
  171SOL     MW 3605   4.484   0.067   2.884  0.0036  0.0019 -0.0026
  172SOL     OW 3606   3.959   1.133   2.897  0.1398 -0.2207 -0.4677
  172SOL    HW1 3607   4.040   1.151   2.945  0.2817  0.0963 -0.8180
  172SOL    HW2 3608   3.904   1.203   2.933 -0.3438 -0.9041  0.1611
  172SOL     MW 3609   3.962   1.145   2.908  0.0036  0.0019 -0.0026
  173SOL     OW 3610   2.611   0.854   2.766  0.3274  0.3650 -0.3055
  173SOL    HW1 3611   2.644   0.944   2.773 -1.3219  1.0223 -0.4294
  173SOL    HW2 3612   2.577   0.845   2.677 -1.0986 -1.5768  0.3621
  173SOL     MW 3613   2.611   0.865   2.756  0.0036  0.0019 -0.0026
  174SOL     OW 3614   2.040   4.205   2.913  0.1397 -0.3373  0.0353
  174SOL    HW1 3615   2.122   4.161   2.938  0.1873 -0.8221 -0.9121
  174SOL    HW2 3616   2.066   4.295   2.894  0.5583 -0.7378 -1.4541
  174SOL     MW 3617   2.055   4.211   2.914  0.0036  0.0019 -0.0026
  175SOL     OW 3618   4.135   1.484   2.676  0.6270 -0.4097  0.1947
  175SOL    HW1 3619   4.085   1.410   2.641 -0.3728 -0.2686  1.2617
  175SOL    HW2 3620   4.112   1.552   2.612 -1.3324 -2.0140 -0.9309
  175SOL     MW 3621   4.126   1.484   2.663  0.0036  0.0019 -0.0026
  176SOL     OW 3622   4.896   2.264   0.159  0.0311 -0.5616  0.4277
  176SOL    HW1 3623   4.881   2.223   0.244  1.2026 -0.5827  0.6435
  176SOL    HW2 3624   4.817   2.315   0.145 -0.2390 -0.6627  1.5262
  176SOL     MW 3625   4.884   2.266   0.168  0.0036  0.0019 -0.0026
  177SOL     OW 3626   3.205   4.798   0.315 -0.3890  0.5796 -0.3861
  177SOL    HW1 3627   3.154   4.863   0.363 -1.4217 -0.1887 -0.3976
  177SOL    HW2 3628   3.185   4.717   0.362 -1.8959  1.2522  0.1869
  177SOL     MW 3629   3.196   4.796   0.328  0.0036  0.0019 -0.0026
  178SOL     OW 3630   3.384   4.411   0.352 -0.1165  0.5324 -0.7396
  178SOL    HW1 3631   3.386   4.381   0.443  0.9394 -0.5465 -1.0825
  178SOL    HW2 3632   3.356   4.330   0.308 -0.5294 -0.4321  1.1878
  178SOL     MW 3633   3.380   4.396   0.358  0.0036  0.0019 -0.0026
  179SOL     OW 3634   1.785   1.106   2.672 -0.0142 -0.2523  0.2436
  179SOL    HW1 3635   1.841   1.151   2.609  1.9795 -1.6274  0.9471
  179SOL    HW2 3636   1.701   1.151   2.664  0.0788 -0.2225 -0.8018
  179SOL     MW 3637   1.781   1.118   2.662  0.0036  0.0019 -0.0026
  180SOL     OW 3638   2.844   5.044   2.732  0.6420 -0.5841  0.1554
  180SOL    HW1 3639   2.792   5.070   2.656  1.7058 -0.3816 -0.5186
  180SOL    HW2 3640   2.830   4.949   2.731  0.1498 -0.5244  0.9255
  180SOL     MW 3641   2.835   5.035   2.722  0.0036  0.0019 -0.0026
  181SOL     OW 3642   1.384   3.759   0.449  0.0780  0.2055  0.2588
  181SOL    HW1 3643   1.357   3.846   0.419  0.9997  0.3119 -0.3085
  181SOL    HW2 3644   1.302   3.723   0.483 -0.1771  1.1330  0.6537
  181SOL     MW 3645   1.370   3.765   0.449  0.0036  0.0019 -0.0026
  182SOL     OW 3646   0.376   1.221   0.326 -0.1058  0.1793 -0.1210
  182SOL    HW1 3647   0.302   1.160   0.328 -1.1012  1.3706  1.4013
  182SOL    HW2 3648   0.369   1.267   0.410  0.6713 -1.1064  0.6881
  182SOL     MW 3649   0.365   1.219   0.337  0.0036  0.0019 -0.0026
  183SOL     OW 3650   1.336   3.962   0.266  0.4079 -0.4178 -0.2486
  183SOL    HW1 3651   1.414   4.009   0.237  1.2777 -2.4470 -1.4255
  183SOL    HW2 3652   1.258   4.000   0.225  0.4278 -0.7442 -0.5914
  183SOL     MW 3653   1.336   3.973   0.257  0.0036  0.0019 -0.0026
  184SOL     OW 3654   1.920   2.449   0.384  0.5371 -0.1778  0.1293
  184SOL    HW1 3655   2.007   2.409   0.381  1.1617  1.0726  0.7400
  184SOL    HW2 3656   1.877   2.406   0.310  0.6505  1.2716 -0.8326
  184SOL     MW 3657   1.926   2.438   0.374  0.0036  0.0019 -0.0026
  185SOL     OW 3658   2.313   2.535   0.163  0.4000 -0.4563  0.2078
  185SOL    HW1 3659   2.242   2.599   0.157  0.0042 -0.7337  1.5800
  185SOL    HW2 3660   2.383   2.584   0.208  1.8303 -0.7741 -1.5365
  185SOL     MW 3661   2.313   2.550   0.169  0.0036  0.0019 -0.0026
  186SOL     OW 3662   1.000   0.526   0.227  0.2215 -1.0246  0.0269
  186SOL    HW1 3663   1.089   0.536   0.261 -0.0120  0.9515  0.1430
  186SOL    HW2 3664   0.949   0.493   0.301 -2.2863  0.5264 -0.8750
  186SOL     MW 3665   1.005   0.523   0.241  0.0036  0.0019 -0.0026
  187SOL     OW 3666   1.303   3.696   2.848  0.6754 -0.0078  0.3043
  187SOL    HW1 3667   1.362   3.740   2.909 -0.5973 -0.2896  1.7896
  187SOL    HW2 3668   1.312   3.603   2.869 -0.0102 -0.5216 -1.5288
  187SOL     MW 3669   1.312   3.689   2.859  0.0036  0.0019 -0.0026
  188SOL     OW 3670   3.159   4.555   0.414  1.1510 -0.0105  0.0346
  188SOL    HW1 3671   3.117   4.507   0.343  1.1192  0.2861 -0.1503
  188SOL    HW2 3672   3.248   4.521   0.408  1.4836  1.0835 -2.9462
  188SOL     MW 3673   3.165   4.544   0.404  0.0036  0.0019 -0.0026
  189SOL     OW 3674   3.803   5.068   2.377 -0.2690  0.6869 -0.1051
  189SOL    HW1 3675   3.893   5.061   2.408 -1.1568 -0.7065  2.3653
  189SOL    HW2 3676   3.770   5.120   2.450 -0.1292  0.3568  0.1912
  189SOL     MW 3677   3.811   5.074   2.391  0.0036  0.0019 -0.0026
  190SOL     OW 3678   3.397   0.747   2.698 -0.1469  0.4598 -0.6840
  190SOL    HW1 3679   3.489   0.757   2.725 -0.4862  0.5952  0.5064
  190SOL    HW2 3680   3.402   0.730   2.604 -0.5116  3.7931 -1.4148
  190SOL     MW 3681   3.410   0.746   2.689  0.0036  0.0019 -0.0026
  191SOL     OW 3682   0.769   0.894   0.013  0.0735  0.0874 -0.0251
  191SOL    HW1 3683   0.791   0.985  -0.004 -1.0953  0.1950 -1.1420
  191SOL    HW2 3684   0.847   0.857   0.054  0.8238  0.6124 -0.9527
  191SOL     MW 3685   0.782   0.901   0.016  0.0036  0.0019 -0.0026
  192SOL     OW 3686   1.688   2.678   0.123  0.0040 -0.1123  0.2928
  192SOL    HW1 3687   1.629   2.641   0.188  0.3296 -0.6223  0.3057
  192SOL    HW2 3688   1.770   2.678   0.173 -0.4957 -0.6173  1.1381
  192SOL     MW 3689   1.691   2.673   0.138  0.0036  0.0019 -0.0026
  193SOL     OW 3690   0.633   3.822   2.921 -0.2194  0.2736 -0.1643
  193SOL    HW1 3691   0.634   3.727   2.910 -2.0028  0.3539 -1.5395
  193SOL    HW2 3692   0.689   3.847   2.994 -2.0764  1.1350  1.0581
  193SOL     MW 3693   0.640   3.813   2.929  0.0036  0.0019 -0.0026
  194SOL     OW 3694   3.653   2.457   2.795  0.1343  0.1336  0.0164
  194SOL    HW1 3695   3.559   2.473   2.806  0.0885 -0.7795  1.1880
  194SOL    HW2 3696   3.665   2.468   2.701  0.7903  0.1673  0.1038
  194SOL     MW 3697   3.642   2.461   2.784  0.0036  0.0019 -0.0026
  195SOL     OW 3698   1.407   0.505   2.951 -0.1096  0.2205  0.0515
  195SOL    HW1 3699   1.355   0.567   2.899  2.1695  1.7034 -0.6351
  195SOL    HW2 3700   1.482   0.490   2.892  1.0723 -3.0934  2.1417
  195SOL     MW 3701   1.410   0.511   2.936  0.0036  0.0019 -0.0026
  196SOL     OW 3702   2.654   2.346   2.829  0.1979  0.3162 -0.0023
  196SOL    HW1 3703   2.581   2.384   2.878 -1.5788 -2.5840 -0.1761
  196SOL    HW2 3704   2.619   2.342   2.740 -0.7358  0.7291  0.3274
  196SOL     MW 3705   2.640   2.351   2.824  0.0036  0.0019 -0.0026
  197SOL     OW 3706   2.428   2.460   2.908  0.3919  0.4882  0.7340
  197SOL    HW1 3707   2.419   2.521   2.835  0.2321  0.5898  0.8369
  197SOL    HW2 3708   2.382   2.503   2.980  0.0572 -0.3176  1.0208
  197SOL     MW 3709   2.420   2.473   2.908  0.0036  0.0019 -0.0026
  198SOL     OW 3710   2.668   3.761   2.950 -0.6355 -0.0911 -0.1125
  198SOL    HW1 3711   2.750   3.773   2.902 -0.3143  3.7314  1.0433
  198SOL    HW2 3712   2.691   3.743   3.041 -1.2951 -2.6389 -0.3750
  198SOL     MW 3713   2.682   3.760   2.956  0.0036  0.0019 -0.0026
  199SOL     OW 3714   2.649   1.131   2.819  0.2784 -0.1149  0.5644
  199SOL    HW1 3715   2.716   1.194   2.846 -0.0576  0.5501 -0.0889
  199SOL    HW2 3716   2.568   1.178   2.842 -0.2167 -1.1016  0.8822
  199SOL     MW 3717   2.647   1.146   2.826  0.0036  0.0019 -0.0026
  200SOL     OW 3718   3.116   4.573   2.776  0.0397  0.2834 -0.3801
  200SOL    HW1 3719   3.185   4.638   2.770 -0.6909  1.2842  1.2448
  200SOL    HW2 3720   3.125   4.540   2.866 -2.3435  0.0675 -0.1538
  200SOL     MW 3721   3.126   4.577   2.787  0.0036  0.0019 -0.0026
  201SOL     OW 3722   0.637   3.697   2.591 -0.1083  0.0525 -0.0365
  201SOL    HW1 3723   0.700   3.768   2.605  0.6956 -0.9056  1.3119
  201SOL    HW2 3724   0.690   3.620   2.573 -1.0395 -1.0082  1.5863
  201SOL     MW 3725   0.652   3.696   2.590  0.0036  0.0019 -0.0026
  202SOL     OW 3726   3.634   2.457   2.528 -0.2535  0.0763  0.2752
  202SOL    HW1 3727   3.714   2.439   2.478 -1.0400  0.4426 -1.1765
  202SOL    HW2 3728   3.595   2.523   2.470  0.6993  0.2787 -0.1541
  202SOL     MW 3729   3.639   2.464   2.514  0.0036  0.0019 -0.0026
  203SOL     OW 3730   4.658   1.643   2.943 -0.1284  0.3785 -0.0479
  203SOL    HW1 3731   4.568   1.648   2.911 -0.1471  1.6849  0.1780
  203SOL    HW2 3732   4.700   1.582   2.882  1.1645  2.2837 -1.1895
  203SOL     MW 3733   4.652   1.636   2.931  0.0036  0.0019 -0.0026
  204SOL     OW 3734   2.794   4.773   2.692  0.2625  0.1620  0.1492
  204SOL    HW1 3735   2.843   4.737   2.767  2.1092 -0.1792 -1.1520
  204SOL    HW2 3736   2.849   4.752   2.617  0.8885  0.0386  0.6290
  204SOL     MW 3737   2.808   4.765   2.692  0.0036  0.0019 -0.0026
  205SOL     OW 3738   1.193   4.057   2.876  0.2811 -0.3638  0.3965
  205SOL    HW1 3739   1.281   4.034   2.846  0.8968  1.2529  0.8006
  205SOL    HW2 3740   1.186   4.147   2.844  0.5627  0.1421  1.6865
  205SOL     MW 3741   1.204   4.066   2.868  0.0036  0.0019 -0.0026
  206SOL     OW 3742   4.130   2.608   2.754 -0.3521 -0.3679  0.1008
  206SOL    HW1 3743   4.099   2.541   2.693 -1.1350  1.4294 -1.5463
  206SOL    HW2 3744   4.119   2.569   2.841  0.9782 -1.2224 -0.0750
  206SOL     MW 3745   4.125   2.594   2.757  0.0036  0.0019 -0.0026
  207SOL     OW 3746   4.508   0.172   0.147  0.4064  0.1078 -0.1977
  207SOL    HW1 3747   4.541   0.085   0.172  1.3034 -0.0026 -1.5949
  207SOL    HW2 3748   4.569   0.236   0.184  0.2708 -0.4903  1.1116
  207SOL     MW 3749   4.520   0.169   0.155  0.0036  0.0019 -0.0026
  208SOL     OW 3750   1.715   2.554   0.566  0.4211 -0.3153  0.7997
  208SOL    HW1 3751   1.669   2.499   0.629  0.7971 -0.3628  1.0380
  208SOL    HW2 3752   1.774   2.495   0.519 -0.1111  0.9237 -1.5768
  208SOL     MW 3753   1.717   2.539   0.568  0.0036  0.0019 -0.0026
  209SOL     OW 3754   5.134   3.999   2.677  0.0221 -0.5665  0.1183
  209SOL    HW1 3755   5.167   3.910   2.688 -0.3795 -0.8198 -0.5995
  209SOL    HW2 3756   5.140   4.015   2.583  0.0507  0.8251  0.3447
  209SOL     MW 3757   5.139   3.989   2.666  0.0036  0.0019 -0.0026
  210SOL     OW 3758   2.814   3.985   2.613  0.2161  0.4660  0.2719
  210SOL    HW1 3759   2.849   4.059   2.562  3.6363 -0.6041  0.8266
  210SOL    HW2 3760   2.796   3.916   2.550 -0.5748  0.7748  0.1402
  210SOL     MW 3761   2.816   3.986   2.598  0.0036  0.0019 -0.0026
  211SOL     OW 3762   2.159   4.459   2.861  0.0039 -0.8245  0.2499
  211SOL    HW1 3763   2.153   4.492   2.951  0.5393 -0.6325  0.2145
  211SOL    HW2 3764   2.120   4.528   2.807  0.3560 -0.9045 -0.1092
  211SOL     MW 3765   2.153   4.472   2.866  0.0036  0.0019 -0.0026
  212SOL     OW 3766   0.907   1.067   0.399 -0.0278  0.0383  0.0894
  212SOL    HW1 3767   0.912   1.145   0.455  0.1540 -1.1470  1.7899
  212SOL    HW2 3768   0.813   1.065   0.382 -0.2269 -1.8636  1.1253
  212SOL     MW 3769   0.895   1.077   0.404  0.0036  0.0019 -0.0026
  213SOL     OW 3770   4.242   4.665   2.578 -0.0491  0.1702 -0.4936
  213SOL    HW1 3771   4.258   4.701   2.665 -0.2040  1.1836 -0.8714
  213SOL    HW2 3772   4.190   4.588   2.603 -1.1708  1.4310  1.2946
  213SOL     MW 3773   4.237   4.660   2.592  0.0036  0.0019 -0.0026
  214SOL     OW 3774   4.265   2.263   2.902  0.0685  0.1873 -0.4291
  214SOL    HW1 3775   4.181   2.307   2.915  0.3675  0.3297  1.1620
  214SOL    HW2 3776   4.313   2.324   2.846 -2.6068  1.7446 -1.2512
  214SOL     MW 3777   4.260   2.277   2.896  0.0036  0.0019 -0.0026
  215SOL     OW 3778   2.773   3.708   0.217 -0.0244  0.6105 -0.1920
  215SOL    HW1 3779   2.707   3.650   0.255  0.0773  1.5648  1.5084
  215SOL    HW2 3780   2.772   3.781   0.279  0.4412  0.2594  0.2405
  215SOL     MW 3781   2.764   3.710   0.230  0.0036  0.0019 -0.0026
  216SOL     OW 3782   4.182   2.871   2.689  0.0279  0.4440 -0.4329
  216SOL    HW1 3783   4.266   2.865   2.644 -0.1219 -0.2146 -0.6413
  216SOL    HW2 3784   4.163   2.779   2.710 -0.9815  0.5192 -0.9438
  216SOL     MW 3785   4.190   2.858   2.686  0.0036  0.0019 -0.0026
  217SOL     OW 3786   1.396   1.177   2.874  0.2160  0.4184 -0.1462
  217SOL    HW1 3787   1.354   1.260   2.896  0.0451  0.2959 -0.0014
  217SOL    HW2 3788   1.365   1.121   2.945  0.8540  1.4808  0.9969
  217SOL     MW 3789   1.386   1.181   2.886  0.0036  0.0019 -0.0026
  218SOL     OW 3790   1.215   1.666   2.833 -0.3494 -0.1838 -0.4235
  218SOL    HW1 3791   1.281   1.709   2.887  0.4543  1.8384 -2.8371
  218SOL    HW2 3792   1.231   1.574   2.851  0.4555  0.1123  0.4530
  218SOL     MW 3793   1.225   1.660   2.843  0.0036  0.0019 -0.0026
  219SOL     OW 3794   0.552   0.844   0.197 -0.2043 -0.3224 -0.2076
  219SOL    HW1 3795   0.592   0.854   0.111 -0.1012  0.2042 -0.0999
  219SOL    HW2 3796   0.605   0.906   0.248 -0.7401 -0.4836  0.5601
  219SOL     MW 3797   0.564   0.854   0.192  0.0036  0.0019 -0.0026
  220SOL     OW 3798   3.224   0.852   2.883 -0.2018  0.3296 -0.3126
  220SOL    HW1 3799   3.270   0.814   2.808 -0.1688  1.7762 -1.0628
  220SOL    HW2 3800   3.157   0.787   2.904 -1.8224  1.2342 -2.2520
  220SOL     MW 3801   3.221   0.839   2.875  0.0036  0.0019 -0.0026
  221SOL     OW 3802   3.785   0.289   0.412 -0.3415 -0.6053 -0.1124
  221SOL    HW1 3803   3.703   0.241   0.425  0.0875 -1.4375 -0.4022
  221SOL    HW2 3804   3.806   0.282   0.319  0.2367 -0.1354 -0.0230
  221SOL     MW 3805   3.777   0.282   0.401  0.0036  0.0019 -0.0026
  222SOL     OW 3806   0.129   2.807   2.838 -0.3460  0.4837 -0.0590
  222SOL    HW1 3807   0.175   2.888   2.861 -0.5144  0.6870 -0.4297
  222SOL    HW2 3808   0.187   2.751   2.892  1.3369  1.7469 -0.4716
  222SOL     MW 3809   0.143   2.810   2.849  0.0036  0.0019 -0.0026
  223SOL     OW 3810   2.872   2.739   2.850 -0.0827 -0.0443 -0.0837
  223SOL    HW1 3811   2.917   2.783   2.922  3.0913 -1.4560 -1.0258
  223SOL    HW2 3812   2.899   2.795   2.777  1.7105 -0.4622  0.2102
  223SOL     MW 3813   2.882   2.753   2.850  0.0036  0.0019 -0.0026
  224SOL     OW 3814   1.979   1.104   2.883 -0.2999 -0.1397  0.3614
  224SOL    HW1 3815   1.908   1.088   2.820 -0.0972  0.0403  0.0825
  224SOL    HW2 3816   1.978   1.199   2.894 -0.3605 -0.1914  0.7909
  224SOL     MW 3817   1.970   1.115   2.876  0.0036  0.0019 -0.0026
  225SOL     OW 3818   2.752   0.617   2.794  0.2456 -0.2070  0.2683
  225SOL    HW1 3819   2.697   0.568   2.856 -1.4277 -0.2384 -1.1554
  225SOL    HW2 3820   2.708   0.702   2.794 -0.2415 -0.4352 -0.8437
  225SOL     MW 3821   2.739   0.621   2.802  0.0036  0.0019 -0.0026
  226SOL     OW 3822   4.985   2.158   2.922 -0.1217  0.5715  0.5665
  226SOL    HW1 3823   5.026   2.240   2.895 -0.2843 -0.2053 -2.4151
  226SOL    HW2 3824   4.956   2.180   3.010  1.4490  1.5725  0.8790
  226SOL     MW 3825   4.987   2.172   2.930  0.0036  0.0019 -0.0026
  227SOL     OW 3826   0.908   3.581   2.851 -0.3847  0.3970  0.4232
  227SOL    HW1 3827   0.940   3.668   2.874  0.7035  0.4725 -1.2346
  227SOL    HW2 3828   0.813   3.587   2.860 -0.4424  1.4057 -0.6222
  227SOL     MW 3829   0.899   3.593   2.855  0.0036  0.0019 -0.0026
  228SOL     OW 3830   2.204   3.816   0.077  0.6037 -0.3924 -0.0210
  228SOL    HW1 3831   2.109   3.826   0.078  0.7292  1.1065  1.1429
  228SOL    HW2 3832   2.233   3.897   0.034  2.1882 -1.5198 -1.1667
  228SOL     MW 3833   2.195   3.828   0.072  0.0036  0.0019 -0.0026
  229SOL     OW 3834   3.679   0.791   2.713  0.1804 -0.1902  0.4899
  229SOL    HW1 3835   3.729   0.872   2.709  0.0931 -0.0535  1.6602
  229SOL    HW2 3836   3.675   0.767   2.621  1.0611 -1.0864  0.6701
  229SOL     MW 3837   3.685   0.799   2.701  0.0036  0.0019 -0.0026
  230SOL     OW 3838   3.022   0.088   2.652  0.4078 -0.0803 -0.2839
  230SOL    HW1 3839   2.971   0.029   2.708  1.6842  0.1308  1.1622
  230SOL    HW2 3840   3.095   0.110   2.710  0.1590  0.4289 -0.1601
  230SOL     MW 3841   3.025   0.083   2.667  0.0036  0.0019 -0.0026
  231SOL     OW 3842   4.103   1.730   2.551  0.0135 -0.0521  0.0339
  231SOL    HW1 3843   4.037   1.777   2.601  0.4040 -0.7676  1.2676
  231SOL    HW2 3844   4.102   1.774   2.466  0.6302 -0.5658 -0.2475
  231SOL     MW 3845   4.094   1.742   2.546  0.0036  0.0019 -0.0026
  232SOL     OW 3846   2.230   1.714   2.705  0.0052  0.1965  0.2096
  232SOL    HW1 3847   2.266   1.712   2.793  0.3774 -0.9394  0.0450
  232SOL    HW2 3848   2.271   1.788   2.659  0.6694 -0.2959 -0.0096
  232SOL     MW 3849   2.240   1.724   2.710  0.0036  0.0019 -0.0026
  233SOL     OW 3850   2.585   0.498   2.982  0.2485 -0.1463 -0.5254
  233SOL    HW1 3851   2.621   0.549   3.055 -0.4272 -0.9813  0.4245
  233SOL    HW2 3852   2.491   0.510   2.993  0.2571  0.3802 -0.9762
  233SOL     MW 3853   2.578   0.506   2.993  0.0036  0.0019 -0.0026
  234SOL     OW 3854   2.011   1.892   2.749 -0.2376  0.0670 -0.1475
  234SOL    HW1 3855   2.074   1.832   2.709 -0.2045  0.4842 -0.7316
  234SOL    HW2 3856   2.042   1.892   2.840  0.3459  1.7400 -0.3119
  234SOL     MW 3857   2.024   1.884   2.756  0.0036  0.0019 -0.0026
  235SOL     OW 3858   4.161   2.023   2.825 -0.1813 -0.2333  0.1219
  235SOL    HW1 3859   4.072   2.024   2.789 -0.7683  1.4383  1.4518
  235SOL    HW2 3860   4.176   2.117   2.840 -0.7070 -0.1599  0.2285
  235SOL     MW 3861   4.151   2.036   2.823  0.0036  0.0019 -0.0026
  236SOL     OW 3862   5.144   2.431   0.137  0.0709  0.1976  0.1927
  236SOL    HW1 3863   5.123   2.453   0.046 -0.3677 -0.0613  0.2287
  236SOL    HW2 3864   5.062   2.391   0.166 -0.2777  0.8049  0.0607
  236SOL     MW 3865   5.130   2.429   0.129  0.0036  0.0019 -0.0026
  237SOL     OW 3866   2.351   1.911   2.556 -0.0912 -0.1138 -0.5171
  237SOL    HW1 3867   2.336   2.006   2.556  1.6520  0.2111  0.4456
  237SOL    HW2 3868   2.443   1.912   2.579 -0.1870 -0.0388 -0.1277
  237SOL     MW 3869   2.361   1.924   2.559  0.0036  0.0019 -0.0026
  238SOL     OW 3870   4.864   0.205   2.984  0.1511  0.1493 -0.0081
  238SOL    HW1 3871   4.887   0.116   2.959 -2.3355 -1.3726  2.5948
  238SOL    HW2 3872   4.948   0.250   2.972  0.7978 -0.8416  0.6430
  238SOL     MW 3873   4.878   0.199   2.979  0.0036  0.0019 -0.0026
  239SOL     OW 3874   4.806   1.563   0.159 -0.2943  0.3770  0.3845
  239SOL    HW1 3875   4.872   1.627   0.131  0.6151 -0.9190 -0.5763
  239SOL    HW2 3876   4.734   1.572   0.097 -0.0783 -3.2016 -0.6178
  239SOL     MW 3877   4.805   1.572   0.147  0.0036  0.0019 -0.0026
  240SOL     OW 3878   3.546   1.792   2.583 -0.1473  0.2177  0.1835
  240SOL    HW1 3879   3.601   1.738   2.640  2.4665  0.7131 -1.6531
  240SOL    HW2 3880   3.539   1.868   2.640  2.6238  1.5133 -1.0106
  240SOL     MW 3881   3.552   1.795   2.598  0.0036  0.0019 -0.0026
  241SOL     OW 3882   3.787   4.405   0.005 -0.1260 -0.3949 -0.0345
  241SOL    HW1 3883   3.738   4.433   0.083  2.0423  0.4326  1.1172
  241SOL    HW2 3884   3.746   4.459  -0.063 -2.1331 -1.8254 -0.0454
  241SOL     MW 3885   3.775   4.416   0.006  0.0036  0.0019 -0.0026
  242SOL     OW 3886   1.555   3.098   2.933 -0.2185 -0.4145  0.4923
  242SOL    HW1 3887   1.498   3.091   2.857 -0.0284  1.6021  0.1089
  242SOL    HW2 3888   1.600   3.013   2.930 -0.2822 -0.4550  0.6702
  242SOL     MW 3889   1.553   3.086   2.923  0.0036  0.0019 -0.0026
  243SOL     OW 3890   2.937   4.264   2.905  0.4202 -0.4329  0.0714
  243SOL    HW1 3891   2.863   4.233   2.854  1.8474 -1.7487 -1.3158
  243SOL    HW2 3892   3.008   4.262   2.840 -0.1549  1.4150 -0.6667
  243SOL     MW 3893   2.937   4.260   2.890  0.0036  0.0019 -0.0026
  244SOL     OW 3894   4.421   4.977   0.039  0.2137  0.4839 -0.1021
  244SOL    HW1 3895   4.327   4.971   0.023 -0.1495  0.3784  1.8481
  244SOL    HW2 3896   4.451   4.891   0.007 -1.3783 -0.1095 -0.0806
  244SOL     MW 3897   4.413   4.965   0.033  0.0036  0.0019 -0.0026
  245SOL     OW 3898   2.508   3.985   2.879 -0.4029  0.7100  0.3508
  245SOL    HW1 3899   2.577   4.044   2.847 -0.2174  0.1899 -0.2180
  245SOL    HW2 3900   2.559   3.918   2.924 -1.5391  0.5344  1.4193
  245SOL     MW 3901   2.524   3.984   2.881  0.0036  0.0019 -0.0026
  246SOL     OW 3902   4.536   2.051   2.827  0.0977  0.3915  0.0216
  246SOL    HW1 3903   4.590   2.129   2.839 -0.5556  1.5530 -3.2807
  246SOL    HW2 3904   4.602   1.986   2.801 -1.0533  0.0095 -2.2548
  246SOL     MW 3905   4.552   2.053   2.825  0.0036  0.0019 -0.0026
  247SOL     OW 3906   5.089   4.453   0.329 -0.1010 -0.1843 -0.1244
  247SOL    HW1 3907   5.026   4.496   0.272  0.7715 -0.4163 -1.3104
  247SOL    HW2 3908   5.144   4.521   0.367 -1.2586 -0.6418  2.6616
  247SOL     MW 3909   5.088   4.467   0.327  0.0036  0.0019 -0.0026
  248SOL     OW 3910   3.012   3.422   2.665  0.1307  0.2350  0.4481
  248SOL    HW1 3911   2.918   3.417   2.683  0.2476  0.0029  1.0399
  248SOL    HW2 3912   3.041   3.336   2.695 -1.8446 -0.5786  0.1861
  248SOL     MW 3913   3.003   3.410   2.672  0.0036  0.0019 -0.0026
  249SOL     OW 3914   4.353   1.946   0.009  0.0132 -0.0650  0.2228
  249SOL    HW1 3915   4.270   1.978  -0.025  0.3753  1.3464  0.6067
  249SOL    HW2 3916   4.418   1.983  -0.051  0.5640 -0.7819  0.3600
  249SOL     MW 3917   4.351   1.955  -0.003  0.0036  0.0019 -0.0026
  250SOL     OW 3918   1.142   3.474   0.117  0.0237 -0.2192  0.4377
  250SOL    HW1 3919   1.190   3.448   0.038 -0.8938  2.5028 -1.1502
  250SOL    HW2 3920   1.207   3.530   0.160  0.9440 -0.3115 -0.7710
  250SOL     MW 3921   1.157   3.478   0.112  0.0036  0.0019 -0.0026
  251SOL     OW 3922   2.279   1.737   2.973 -0.6226  0.6348  0.2404
  251SOL    HW1 3923   2.346   1.759   3.037  0.0993  0.2453 -0.3702
  251SOL    HW2 3924   2.200   1.778   3.008 -0.3397 -0.4607  2.2638
  251SOL     MW 3925   2.277   1.745   2.986  0.0036  0.0019 -0.0026
  252SOL     OW 3926   3.508   2.816   2.542  0.1769 -0.1576 -0.5309
  252SOL    HW1 3927   3.453   2.848   2.613  1.3426 -0.3153  0.4901
  252SOL    HW2 3928   3.581   2.776   2.589 -2.8888 -1.9250  3.2770
  252SOL     MW 3929   3.511   2.815   2.557  0.0036  0.0019 -0.0026
  253SOL     OW 3930   2.424   3.443   2.919 -0.0361  0.1812  0.1960
  253SOL    HW1 3931   2.450   3.501   2.848 -1.4964  0.1955 -0.3665
  253SOL    HW2 3932   2.343   3.489   2.941 -0.1933  0.2175 -0.4534
  253SOL     MW 3933   2.416   3.456   2.913  0.0036  0.0019 -0.0026
  254SOL     OW 3934   2.099   2.417   2.817 -0.3615  0.4138  0.1551
  254SOL    HW1 3935   2.151   2.337   2.828 -0.8596 -0.2877 -2.0441
  254SOL    HW2 3936   2.017   2.376   2.791  0.0854 -0.6339  0.3592
  254SOL     MW 3937   2.095   2.401   2.815  0.0036  0.0019 -0.0026
  255SOL     OW 3938   1.335   3.396   2.914 -0.0057  0.1371  0.4534
  255SOL    HW1 3939   1.317   3.311   2.874  3.1316 -0.8101  0.8066
  255SOL    HW2 3940   1.421   3.372   2.948  1.1009 -0.0890 -2.2326
  255SOL     MW 3941   1.344   3.382   2.913  0.0036  0.0019 -0.0026
  256SOL     OW 3942   2.261   4.073   2.986 -0.1255 -0.1735  0.0131
  256SOL    HW1 3943   2.339   4.070   2.930  0.9548 -0.6792  1.4738
  256SOL    HW2 3944   2.290   4.133   3.055 -1.2385  0.7041 -0.2384
  256SOL     MW 3945   2.275   4.081   2.988  0.0036  0.0019 -0.0026
  257SOL     OW 3946   3.816   1.346   0.004 -0.3626  0.0018  0.2240
  257SOL    HW1 3947   3.753   1.341   0.077  0.1689  0.4688  0.7229
  257SOL    HW2 3948   3.867   1.423   0.027  0.7221 -0.7780  0.5335
  257SOL     MW 3949   3.814   1.355   0.017  0.0036  0.0019 -0.0026
  258SOL     OW 3950   4.189   1.494   2.958  0.3147  0.5398  0.1310
  258SOL    HW1 3951   4.272   1.540   2.951  0.2711  0.4172 -1.8517
  258SOL    HW2 3952   4.168   1.492   2.864 -0.1329 -2.3113  0.2032
  258SOL     MW 3953   4.197   1.500   2.944  0.0036  0.0019 -0.0026
  259SOL     OW 3954   3.069   4.064   0.315 -0.2899  0.1903  0.2363
  259SOL    HW1 3955   3.082   4.114   0.396 -0.2736  0.8103 -0.1508
  259SOL    HW2 3956   2.995   4.105   0.271  1.4652  2.5939 -0.6929
  259SOL     MW 3957   3.061   4.076   0.320  0.0036  0.0019 -0.0026
  260SOL     OW 3958   5.002   1.763   0.141 -0.3288 -0.1780  0.5842
  260SOL    HW1 3959   4.995   1.814   0.060  3.8755  0.2542  0.2933
  260SOL    HW2 3960   5.092   1.733   0.133 -0.0715  0.8578 -0.7488
  260SOL     MW 3961   5.013   1.766   0.129  0.0036  0.0019 -0.0026
  261SOL     OW 3962   5.021   3.750   0.004 -0.5564 -0.2146  0.0132
  261SOL    HW1 3963   4.992   3.833  -0.033  1.6320  1.4264  1.6261
  261SOL    HW2 3964   4.980   3.742   0.091  0.6841  1.2023  0.7771
  261SOL     MW 3965   5.012   3.760   0.011  0.0036  0.0019 -0.0026
  262SOL     OW 3966   2.251   1.026   2.847  0.3476 -0.0834 -0.5231
  262SOL    HW1 3967   2.162   1.050   2.874  0.4178 -1.2503  0.8574
  262SOL    HW2 3968   2.301   1.107   2.859 -0.3038  0.0617  1.7969
  262SOL     MW 3969   2.246   1.040   2.852  0.0036  0.0019 -0.0026
  263SOL     OW 3970   1.370   1.993   0.178  0.4221 -0.0901 -0.0215
  263SOL    HW1 3971   1.312   1.967   0.249 -0.1242  2.2342  0.4763
  263SOL    HW2 3972   1.393   2.085   0.194  2.7701 -0.8316  1.4998
  263SOL     MW 3973   1.366   2.002   0.190  0.0036  0.0019 -0.0026
  264SOL     OW 3974   1.588   3.354   2.976 -0.4152 -0.5526  0.3127
  264SOL    HW1 3975   1.601   3.261   2.961 -0.3405 -0.7548  1.5673
  264SOL    HW2 3976   1.634   3.398   2.904  0.7494 -1.7138  0.3171
  264SOL     MW 3977   1.596   3.348   2.964  0.0036  0.0019 -0.0026
  265SOL     OW 3978   4.864   1.298   0.094 -0.2493  0.1270 -0.0254
  265SOL    HW1 3979   4.858   1.386   0.130  0.8830  0.4721 -0.6610
  265SOL    HW2 3980   4.923   1.319   0.022  0.5482 -0.8783  0.3155
  265SOL     MW 3981   4.871   1.312   0.089  0.0036  0.0019 -0.0026
  266SOL     OW 3982   1.435   2.834   0.315  0.2104  0.2980  0.4256
  266SOL    HW1 3983   1.389   2.883   0.383 -0.6005 -1.5977  1.3330
  266SOL    HW2 3984   1.397   2.866   0.233  2.4454 -0.9344 -1.2340
  266SOL     MW 3985   1.424   2.845   0.313  0.0036  0.0019 -0.0026
  267SOL     OW 3986   1.301   1.298   0.161 -0.0424  0.2234 -0.0175
  267SOL    HW1 3987   1.226   1.243   0.181  0.3117  0.0821  0.9714
  267SOL    HW2 3988   1.330   1.325   0.249  0.1031 -0.7344  0.2385
  267SOL     MW 3989   1.295   1.294   0.175  0.0036  0.0019 -0.0026
  268SOL     OW 3990   2.041   1.877   0.031 -0.0357 -0.1237  0.6998
  268SOL    HW1 3991   1.964   1.825   0.051 -0.2348 -0.0288  0.1891
  268SOL    HW2 3992   2.014   1.964   0.062  0.3065  0.4357 -0.4984
  268SOL     MW 3993   2.027   1.882   0.038  0.0036  0.0019 -0.0026
  269SOL     OW 3994   1.928   3.823   0.089  0.3379 -0.1188 -0.1256
  269SOL    HW1 3995   1.904   3.915   0.088 -2.0065 -0.6023  1.9853
  269SOL    HW2 3996   1.883   3.791   0.167  0.4474 -0.9745 -0.3962
  269SOL     MW 3997   1.919   3.831   0.099  0.0036  0.0019 -0.0026
  270SOL     OW 3998   2.739   0.016   2.966  0.2127 -0.0038 -0.0059
  270SOL    HW1 3999   2.766  -0.036   2.890  2.1702 -1.6435  1.6810
  270SOL    HW2 4000   2.705   0.101   2.938 -0.2934  0.8739  2.9049
  270SOL     MW 4001   2.738   0.021   2.952  0.0036  0.0019 -0.0026
  271SOL     OW 4002   5.142   3.125   0.033 -0.1950  0.3339 -0.3334
  271SOL    HW1 4003   5.094   3.086   0.106  0.8726 -0.8743 -0.2560
  271SOL    HW2 4004   5.085   3.191  -0.008 -0.7225  0.2355  0.2270
  271SOL     MW 4005   5.128   3.129   0.037  0.0036  0.0019 -0.0026
  272SOL     OW 4006   2.660   2.072   2.870 -0.2303  0.2667  0.3052
  272SOL    HW1 4007   2.749   2.055   2.899  0.7028 -0.7017 -2.7959
  272SOL    HW2 4008   2.668   2.167   2.861  0.0177  0.1226 -1.1414
  272SOL     MW 4009   2.673   2.082   2.873  0.0036  0.0019 -0.0026
  273SOL     OW 4010   2.283   1.468   2.872  0.5902 -0.0323  0.3735
  273SOL    HW1 4011   2.295   1.548   2.922 -0.7576  1.1350 -1.0762
  273SOL    HW2 4012   2.256   1.506   2.788 -0.0447  3.4587  1.9841
  273SOL     MW 4013   2.281   1.483   2.868  0.0036  0.0019 -0.0026
  274SOL     OW 4014   4.143   4.968   2.905 -0.0213 -0.5907  0.0242
  274SOL    HW1 4015   4.091   5.003   2.977  0.4257 -0.1904  0.1567
  274SOL    HW2 4016   4.117   5.027   2.834  0.2700 -1.9172 -1.2377
  274SOL     MW 4017   4.132   4.980   2.905  0.0036  0.0019 -0.0026
  275SOL     OW 4018   2.375   4.257   0.146 -0.3890 -0.2267 -0.1628
  275SOL    HW1 4019   2.318   4.333   0.162 -0.0339  0.1846 -0.8023
  275SOL    HW2 4020   2.449   4.297   0.101 -0.0750 -0.3624  0.2309
  275SOL     MW 4021   2.377   4.272   0.142  0.0036  0.0019 -0.0026
  276SOL     OW 4022   1.501   2.305   0.188  0.1696  0.4520 -0.0686
  276SOL    HW1 4023   1.470   2.370   0.251 -0.8251 -0.1616  0.1035
  276SOL    HW2 4024   1.596   2.315   0.194  0.3166 -1.1845  1.2035
  276SOL     MW 4025   1.509   2.315   0.197  0.0036  0.0019 -0.0026
  277SOL     OW 4026   1.051   1.174   0.192  0.3519 -0.0703 -0.0951
  277SOL    HW1 4027   0.998   1.124   0.255  0.7817  1.5503  1.6566
  277SOL    HW2 4028   0.985   1.192   0.126  0.9174 -0.4322 -0.7681
  277SOL     MW 4029   1.035   1.170   0.192  0.0036  0.0019 -0.0026
  278SOL     OW 4030   0.610   3.555   2.875 -0.3237 -0.1063 -0.2738
  278SOL    HW1 4031   0.593   3.461   2.884 -0.0197 -0.0409  1.3237
  278SOL    HW2 4032   0.546   3.586   2.811 -1.6272  0.8776  1.4281
  278SOL     MW 4033   0.599   3.546   2.868  0.0036  0.0019 -0.0026
  279SOL     OW 4034   2.431   1.237   2.942 -0.2646  0.1070 -0.0061
  279SOL    HW1 4035   2.394   1.207   3.024 -0.2995  0.7326  0.2100
  279SOL    HW2 4036   2.385   1.319   2.921  0.1554  0.4397  0.3628
  279SOL     MW 4037   2.420   1.244   2.950  0.0036  0.0019 -0.0026
  280SOL     OW 4038   2.885   0.897   0.085 -0.2016 -0.1672  0.1620
  280SOL    HW1 4039   2.821   0.968   0.096 -0.2927 -0.4083  1.3021
  280SOL    HW2 4040   2.938   0.895   0.165 -0.6673  1.1512  0.5257
  280SOL     MW 4041   2.884   0.906   0.097  0.0036  0.0019 -0.0026
  281SOL     OW 4042   1.926   2.710   0.297  0.0663  0.1934 -0.1919
  281SOL    HW1 4043   1.881   2.748   0.371  0.8020 -0.5749  0.6824
  281SOL    HW2 4044   1.934   2.619   0.328 -0.4728  0.0456 -0.4660
  281SOL     MW 4045   1.921   2.703   0.311  0.0036  0.0019 -0.0026
  282SOL     OW 4046   3.283   1.967   2.903  0.0321 -0.0422 -0.5446
  282SOL    HW1 4047   3.233   1.920   2.835  0.1087 -2.2773  0.8221
  282SOL    HW2 4048   3.372   1.968   2.867  0.9233 -0.0127  1.5341
  282SOL     MW 4049   3.288   1.961   2.889  0.0036  0.0019 -0.0026
  283SOL     OW 4050   1.550   4.062   0.155  0.0846  0.1312 -0.2029
  283SOL    HW1 4051   1.645   4.061   0.146  0.1742  1.8000  0.2497
  283SOL    HW2 4052   1.523   4.154   0.153 -0.5712 -0.0546 -0.3159
  283SOL     MW 4053   1.559   4.074   0.153  0.0036  0.0019 -0.0026
  284SOL     OW 4054   1.388   1.026   0.387  0.3730 -0.3517  0.4452
  284SOL    HW1 4055   1.318   0.985   0.335 -2.0924  1.9820  1.6329
  284SOL    HW2 4056   1.470   0.990   0.354  0.7170  1.9759 -1.6308
  284SOL     MW 4057   1.389   1.016   0.376  0.0036  0.0019 -0.0026
  285SOL     OW 4058   3.790   4.937   0.041  0.2813  0.3201 -0.1726
  285SOL    HW1 4059   3.702   4.943   0.005 -0.6215  2.3276  2.0710
  285SOL    HW2 4060   3.836   4.880  -0.021 -1.4501 -0.9010 -0.3922
  285SOL     MW 4061   3.785   4.930   0.028  0.0036  0.0019 -0.0026
  286SOL     OW 4062   3.679   4.269   2.494 -0.5783 -0.5687 -0.5172
  286SOL    HW1 4063   3.594   4.260   2.451 -1.3329  0.2930  0.7199
  286SOL    HW2 4064   3.692   4.183   2.533  0.1737 -0.6183 -0.8660
  286SOL     MW 4065   3.669   4.257   2.494  0.0036  0.0019 -0.0026
  287SOL     OW 4066   0.372   4.804   2.893  0.4456  0.2467 -0.4960
  287SOL    HW1 4067   0.459   4.806   2.932 -0.7926  0.2069  2.5217
  287SOL    HW2 4068   0.380   4.772   2.803 -0.1494  2.7121 -1.5298
  287SOL     MW 4069   0.385   4.800   2.887  0.0036  0.0019 -0.0026
  288SOL     OW 4070   3.566   0.262   2.739 -0.3902  0.0255 -0.1859
  288SOL    HW1 4071   3.481   0.274   2.698 -0.9039 -0.0148  0.8424
  288SOL    HW2 4072   3.571   0.315   2.818  2.7671  0.0431 -0.2508
  288SOL     MW 4073   3.556   0.270   2.744  0.0036  0.0019 -0.0026
  289SOL     OW 4074   1.736   3.743   2.897 -0.0737 -0.1091  0.3101
  289SOL    HW1 4075   1.795   3.761   2.970 -0.2190  1.5787  0.0588
  289SOL    HW2 4076   1.745   3.817   2.837  1.1591 -0.4130  0.1018
  289SOL     MW 4077   1.745   3.755   2.899  0.0036  0.0019 -0.0026
  290SOL     OW 4078   4.393   1.683   2.886  0.0077 -0.2657  0.0238
  290SOL    HW1 4079   4.394   1.742   2.961  0.9901  0.0913 -0.2652
  290SOL    HW2 4080   4.361   1.735   2.812 -1.0929 -1.5019 -0.4223
  290SOL     MW 4081   4.389   1.698   2.886  0.0036  0.0019 -0.0026
  291SOL     OW 4082   2.695   3.130   2.757  0.3397  0.5257 -0.2118
  291SOL    HW1 4083   2.721   3.221   2.746 -0.3294  0.5661 -1.7101
  291SOL    HW2 4084   2.623   3.136   2.820  1.3513 -1.9772  1.3449
  291SOL     MW 4085   2.689   3.143   2.764  0.0036  0.0019 -0.0026
  292SOL     OW 4086   4.089   4.445   2.640 -0.1337 -0.2066 -0.2542
  292SOL    HW1 4087   3.997   4.447   2.613 -0.1097 -0.9352 -0.4079
  292SOL    HW2 4088   4.123   4.359   2.615  0.3590 -0.5247  1.3968
  292SOL     MW 4089   4.081   4.434   2.633  0.0036  0.0019 -0.0026
  293SOL     OW 4090   0.327   4.149   2.961  0.2744 -0.2842 -0.3301
  293SOL    HW1 4091   0.308   4.059   2.988  0.7051  0.4118  2.6216
  293SOL    HW2 4092   0.299   4.202   3.036  0.5782  0.6839 -0.8900
  293SOL     MW 4093   0.321   4.144   2.974  0.0036  0.0019 -0.0026
  294SOL     OW 4094   0.540   1.028   0.633  0.1467 -0.4206  0.6335
  294SOL    HW1 4095   0.552   0.950   0.686  0.3859 -1.5150 -0.9704
  294SOL    HW2 4096   0.444   1.035   0.632  0.0187 -1.5537 -1.7104
  294SOL     MW 4097   0.529   1.019   0.640  0.0036  0.0019 -0.0026
  295SOL     OW 4098   1.269   0.743   2.851 -0.2505  0.0218 -0.0531
  295SOL    HW1 4099   1.176   0.741   2.827  0.0650  1.8114 -1.6568
  295SOL    HW2 4100   1.305   0.789   2.775 -1.1865 -0.3323 -0.7298
  295SOL     MW 4101   1.262   0.748   2.838  0.0036  0.0019 -0.0026
  296SOL     OW 4102   3.129   4.304   2.706  0.0408  0.2379  0.3282
  296SOL    HW1 4103   3.142   4.294   2.611  1.3458 -0.9228  0.5941
  296SOL    HW2 4104   3.125   4.399   2.717 -1.3142  0.0802  1.4053
  296SOL     MW 4105   3.130   4.315   2.695  0.0036  0.0019 -0.0026
  297SOL     OW 4106   0.627   1.053   0.375  0.2031  0.2721 -0.5661
  297SOL    HW1 4107   0.552   1.111   0.358  0.2163  0.6609  0.6212
  297SOL    HW2 4108   0.606   1.015   0.460  1.6214 -1.0211 -0.7462
  297SOL     MW 4109   0.614   1.055   0.384  0.0036  0.0019 -0.0026
  298SOL     OW 4110   2.753   3.412   2.758  0.4237  0.4331  0.6902
  298SOL    HW1 4111   2.668   3.455   2.766  0.3542  0.6064 -0.6300
  298SOL    HW2 4112   2.787   3.420   2.847 -0.8586  0.7070  1.1887
  298SOL     MW 4113   2.746   3.419   2.771  0.0036  0.0019 -0.0026
  299SOL     OW 4114   5.082   2.397   2.845  0.1589 -0.1767  0.1667
  299SOL    HW1 4115   5.170   2.434   2.833  0.6455 -1.4848 -0.6085
  299SOL    HW2 4116   5.036   2.428   2.767 -0.6051 -2.1805 -0.2610
  299SOL     MW 4117   5.088   2.406   2.833  0.0036  0.0019 -0.0026
  300SOL     OW 4118   2.516   4.235   2.607  0.3032  0.2510 -0.4813
  300SOL    HW1 4119   2.466   4.153   2.605 -0.9425  0.9743 -0.2959
  300SOL    HW2 4120   2.454   4.294   2.564 -0.1652  0.8686  0.9565
  300SOL     MW 4121   2.501   4.232   2.601  0.0036  0.0019 -0.0026
  301SOL     OW 4122   0.539   3.275   2.879  0.0023 -0.3482  0.1903
  301SOL    HW1 4123   0.577   3.196   2.918  0.2240 -0.5257 -0.3778
  301SOL    HW2 4124   0.492   3.312   2.953  1.2017  2.2158 -0.2044
  301SOL     MW 4125   0.538   3.269   2.894  0.0036  0.0019 -0.0026
  302SOL     OW 4126   3.240   0.525   2.729 -0.5999  0.0457  0.0332
  302SOL    HW1 4127   3.215   0.516   2.822 -1.6997 -0.5703 -0.3029
  302SOL    HW2 4128   3.302   0.597   2.722  0.2611 -0.8020 -1.4711
  302SOL     MW 4129   3.244   0.533   2.741  0.0036  0.0019 -0.0026
  303SOL     OW 4130   1.015   0.731   0.059  0.3920  0.3222 -0.2032
  303SOL    HW1 4131   1.067   0.787   0.116 -0.1475 -0.1616  0.7943
  303SOL    HW2 4132   1.012   0.650   0.109 -2.0629  0.0213 -0.6877
  303SOL     MW 4133   1.021   0.728   0.073  0.0036  0.0019 -0.0026
  304SOL     OW 4134   1.611   3.520   0.214  0.0409  0.0921 -0.1102
  304SOL    HW1 4135   1.517   3.537   0.215 -0.0930 -0.6115  0.5706
  304SOL    HW2 4136   1.616   3.457   0.142 -1.0258  0.3196 -0.4003
  304SOL     MW 4137   1.599   3.514   0.205  0.0036  0.0019 -0.0026
  305SOL     OW 4138   2.814   3.369   0.025 -0.0675 -0.4005  0.4735
  305SOL    HW1 4139   2.740   3.387   0.083 -1.4972 -0.0489 -1.3833
  305SOL    HW2 4140   2.885   3.428   0.052  0.6170 -1.2551  0.6105
  305SOL     MW 4141   2.814   3.379   0.037  0.0036  0.0019 -0.0026
  306SOL     OW 4142   3.659   2.174   2.592  0.0100  0.0108  0.3566
  306SOL    HW1 4143   3.635   2.266   2.579  1.4742  0.1666 -1.6392
  306SOL    HW2 4144   3.654   2.136   2.504 -0.1221  2.0912 -0.6006
  306SOL     MW 4145   3.655   2.181   2.579  0.0036  0.0019 -0.0026
  307SOL     OW 4146   4.621   5.090   0.203 -0.0534  0.1777 -0.3392
  307SOL    HW1 4147   4.659   5.011   0.240  1.8843  0.7522 -0.9702
  307SOL    HW2 4148   4.555   5.045   0.150 -0.5507  1.1726 -0.5928
  307SOL     MW 4149   4.618   5.074   0.201  0.0036  0.0019 -0.0026
  308SOL     OW 4150   2.938   4.736   2.433  0.2712  0.2246 -0.7442
  308SOL    HW1 4151   2.889   4.810   2.398  1.2782  1.2397 -0.0820
  308SOL    HW2 4152   3.029   4.764   2.443  0.3081 -0.0660 -0.2192
  308SOL     MW 4153   2.944   4.749   2.430  0.0036  0.0019 -0.0026
  309SOL     OW 4154   3.606   4.681   2.297  0.1472  0.3565  0.3098
  309SOL    HW1 4155   3.664   4.702   2.370  0.1294 -1.0999  0.7510
  309SOL    HW2 4156   3.663   4.625   2.244  1.2549 -0.8469  2.6407
  309SOL     MW 4157   3.622   4.677   2.299  0.0036  0.0019 -0.0026
  310SOL     OW 4158   2.921   2.031   2.951 -0.0228 -0.0566  0.0198
  310SOL    HW1 4159   2.970   2.046   2.870  0.6601 -0.6720  0.3142
  310SOL    HW2 4160   2.949   1.943   2.977 -2.6078 -1.3660 -1.2639
  310SOL     MW 4161   2.931   2.021   2.943  0.0036  0.0019 -0.0026
  311SOL     OW 4162   1.944   2.143   0.025 -0.4798 -0.0291  0.2855
  311SOL    HW1 4163   1.937   2.174  -0.065 -0.5229  0.2251  0.3734
  311SOL    HW2 4164   2.032   2.168   0.052  0.2495 -0.6798 -1.3928
  311SOL     MW 4165   1.954   2.151   0.017  0.0036  0.0019 -0.0026
  312SOL     OW 4166   2.586   0.232   2.882  0.1229 -0.0526 -0.0359
  312SOL    HW1 4167   2.625   0.251   2.797  0.2957  0.6656  0.1957
  312SOL    HW2 4168   2.598   0.316   2.928  1.0518 -1.2657  2.0787
  312SOL     MW 4169   2.593   0.246   2.877  0.0036  0.0019 -0.0026
  313SOL     OW 4170   4.908   3.959   2.848  0.3401  0.0173  0.0569
  313SOL    HW1 4171   4.974   3.972   2.780  1.3531  0.2800  1.0512
  313SOL    HW2 4172   4.840   4.022   2.827  1.2856  1.1141  0.2036
  313SOL     MW 4173   4.908   3.969   2.836  0.0036  0.0019 -0.0026
  314SOL     OW 4174   0.247   3.047   2.913 -0.5071 -0.3306 -0.2116
  314SOL    HW1 4175   0.163   3.076   2.949 -1.3011 -0.7641 -1.5950
  314SOL    HW2 4176   0.247   3.090   2.827 -0.4632 -1.3471 -0.7285
  314SOL     MW 4177   0.236   3.057   2.906  0.0036  0.0019 -0.0026
  315SOL     OW 4178   3.177   4.864   2.488  0.0135  0.3952 -0.3546
  315SOL    HW1 4179   3.251   4.865   2.428  0.3007 -1.4839 -0.0739
  315SOL    HW2 4180   3.118   4.936   2.463 -1.0437  0.7860  2.8000
  315SOL     MW 4181   3.179   4.874   2.477  0.0036  0.0019 -0.0026
  316SOL     OW 4182   3.684   0.022   2.612  0.2394 -0.5085  0.2107
  316SOL    HW1 4183   3.639  -0.032   2.677  0.1509 -0.0410  0.5409
  316SOL    HW2 4184   3.634   0.104   2.610  1.2298  0.1080 -0.3397
  316SOL     MW 4185   3.672   0.026   2.620  0.0036  0.0019 -0.0026
  317SOL     OW 4186   3.753   4.820   2.481 -0.0037  0.0938  0.0177
  317SOL    HW1 4187   3.758   4.902   2.431  1.2969  0.2517  0.3896
  317SOL    HW2 4188   3.843   4.805   2.509 -0.1585 -3.0984 -0.8015
  317SOL     MW 4189   3.765   4.829   2.478  0.0036  0.0019 -0.0026
  318SOL     OW 4190   1.810   2.658   2.800  0.5839  0.1666 -0.2315
  318SOL    HW1 4191   1.772   2.740   2.832 -1.0503 -0.4827 -0.4136
  318SOL    HW2 4192   1.747   2.624   2.737  0.9076 -2.2240  0.6438
  318SOL     MW 4193   1.797   2.665   2.796  0.0036  0.0019 -0.0026
  319SOL     OW 4194   3.716   4.583   2.776  0.2342  0.0759  0.0615
  319SOL    HW1 4195   3.760   4.549   2.698 -0.7202  0.8966 -0.8687
  319SOL    HW2 4196   3.773   4.652   2.808 -0.8484  0.4961  1.1599
  319SOL     MW 4197   3.729   4.587   2.769  0.0036  0.0019 -0.0026
  320SOL     OW 4198   4.526   2.088   2.544 -0.4919  0.3646  0.0144
  320SOL    HW1 4199   4.500   1.999   2.521  0.4274  0.1918 -0.4171
  320SOL    HW2 4200   4.508   2.085   2.638 -2.6696 -0.5886 -0.3771
  320SOL     MW 4201   4.520   2.076   2.554  0.0036  0.0019 -0.0026
  321SOL     OW 4202   3.974   4.515   2.325  0.2020  0.3125 -0.0232
  321SOL    HW1 4203   4.039   4.446   2.323 -0.3659 -0.2204 -0.3206
  321SOL    HW2 4204   4.026   4.591   2.299  1.7720 -0.1605  1.5500
  321SOL     MW 4205   3.989   4.516   2.321  0.0036  0.0019 -0.0026
  322SOL     OW 4206   3.326   0.318   2.574 -0.3743 -0.1979  0.0060
  322SOL    HW1 4207   3.319   0.392   2.635  3.2792 -0.5248  1.0749
  322SOL    HW2 4208   3.236   0.306   2.544 -0.2465 -0.1026 -0.4073
  322SOL     MW 4209   3.313   0.326   2.578  0.0036  0.0019 -0.0026
  323SOL     OW 4210   4.840   0.121   0.243 -0.1742 -0.0889 -0.8955
  323SOL    HW1 4211   4.775   0.052   0.231  1.4334 -1.7047 -0.6029
  323SOL    HW2 4212   4.844   0.162   0.156 -0.7630  0.2902 -0.7582
  323SOL     MW 4213   4.832   0.118   0.230  0.0036  0.0019 -0.0026
  324SOL     OW 4214   0.435   2.949   0.119  0.0253 -0.3935  0.3072
  324SOL    HW1 4215   0.399   2.954   0.207 -0.5838 -0.1795  0.0552
  324SOL    HW2 4216   0.365   2.987   0.066 -0.1254 -0.2418  0.6123
  324SOL     MW 4217   0.421   2.955   0.123  0.0036  0.0019 -0.0026
  325SOL     OW 4218   1.784   2.315   0.170  0.2949 -0.0827  0.1917
  325SOL    HW1 4219   1.824   2.385   0.116  1.0565 -0.4901  0.2125
  325SOL    HW2 4220   1.817   2.240   0.120 -0.2710 -0.2265  0.0285
  325SOL     MW 4221   1.794   2.315   0.156  0.0036  0.0019 -0.0026
  326SOL     OW 4222   3.882   4.763   2.843  0.2998  0.1280 -0.3348
  326SOL    HW1 4223   3.936   4.695   2.883  1.0352 -0.1478 -1.7738
  326SOL    HW2 4224   3.930   4.791   2.766  0.5764  1.0864  0.1714
  326SOL     MW 4225   3.895   4.758   2.838  0.0036  0.0019 -0.0026
  327SOL     OW 4226   4.388   0.813   0.424 -0.0549  0.4849  0.1260
  327SOL    HW1 4227   4.324   0.775   0.484 -0.5116  2.0833  0.7154
  327SOL    HW2 4228   4.456   0.746   0.422  0.6329  1.1812 -0.9396
  327SOL     MW 4229   4.389   0.799   0.432  0.0036  0.0019 -0.0026
  328SOL     OW 4230   1.884   2.238   2.754 -0.2429 -0.1019 -0.1146
  328SOL    HW1 4231   1.884   2.179   2.679 -0.7931  0.2492 -0.4029
  328SOL    HW2 4232   1.791   2.261   2.758 -0.2845 -0.3525  0.4135
  328SOL     MW 4233   1.872   2.233   2.745  0.0036  0.0019 -0.0026
  329SOL     OW 4234   4.801   0.867   0.055  0.2063 -0.2819  0.0927
  329SOL    HW1 4235   4.747   0.814  -0.004 -0.0411 -0.5912  0.5920
  329SOL    HW2 4236   4.813   0.951   0.011  0.5956  0.9224  2.3582
  329SOL     MW 4237   4.796   0.871   0.042  0.0036  0.0019 -0.0026
  330SOL     OW 4238   3.818   1.821   0.116 -0.0939  0.7067  0.4885
  330SOL    HW1 4239   3.745   1.778   0.159  0.1398 -1.1499 -0.8632
  330SOL    HW2 4240   3.871   1.866   0.183  0.8466  2.3508 -1.2487
  330SOL     MW 4241   3.816   1.821   0.131  0.0036  0.0019 -0.0026
  331SOL     OW 4242   1.333   2.940   0.083 -0.1781  0.1474  0.6778
  331SOL    HW1 4243   1.280   2.921   0.005 -0.6386 -0.9197  1.2368
  331SOL    HW2 4244   1.406   2.990   0.045 -0.8427 -0.2717 -1.2599
  331SOL     MW 4245   1.335   2.944   0.067  0.0036  0.0019 -0.0026
  332SOL     OW 4246   3.754   1.997   2.910  0.2767 -0.3119  0.1623
  332SOL    HW1 4247   3.783   1.928   2.970  1.6129 -0.7900 -0.9603
  332SOL    HW2 4248   3.816   1.977   2.839 -0.1037 -2.3756  0.3380
  332SOL     MW 4249   3.766   1.985   2.908  0.0036  0.0019 -0.0026
  333SOL     OW 4250   5.006   1.886   2.886  0.0528 -0.3905 -0.4582
  333SOL    HW1 4251   5.009   1.979   2.910 -2.3679 -0.6753  1.3566
  333SOL    HW2 4252   4.923   1.881   2.839 -1.4852 -0.0716  2.0497
  333SOL     MW 4253   4.996   1.898   2.883  0.0036  0.0019 -0.0026
  334SOL     OW 4254   3.298   4.184   0.221 -0.7148  0.2513 -0.4331
  334SOL    HW1 4255   3.223   4.133   0.252 -1.5024  1.4653 -0.2595
  334SOL    HW2 4256   3.296   4.160   0.128 -0.0274 -1.0832 -0.1324
  334SOL     MW 4257   3.288   4.174   0.213  0.0036  0.0019 -0.0026
  335SOL     OW 4258   3.560   4.763   2.673  0.0156 -0.7276 -0.3097
  335SOL    HW1 4259   3.610   4.693   2.714 -1.6325 -0.5730  2.1548
  335SOL    HW2 4260   3.620   4.792   2.604 -0.1807  3.3629  0.9772
  335SOL     MW 4261   3.574   4.757   2.669  0.0036  0.0019 -0.0026
  336SOL     OW 4262   4.471   4.580   2.437 -0.1651  0.1356 -0.2916
  336SOL    HW1 4263   4.383   4.605   2.465 -0.2935 -2.0033  1.5758
  336SOL    HW2 4264   4.509   4.656   2.395  0.6090 -0.2717 -0.3413
  336SOL     MW 4265   4.464   4.593   2.435  0.0036  0.0019 -0.0026
  337SOL     OW 4266   0.259   0.803   0.257 -0.2930 -0.6190 -0.6665
  337SOL    HW1 4267   0.222   0.757   0.182 -1.0330  0.3516 -0.9189
  337SOL    HW2 4268   0.351   0.823   0.237 -0.8925  2.0413 -1.2178
  337SOL     MW 4269   0.266   0.800   0.244  0.0036  0.0019 -0.0026
  338SOL     OW 4270   2.059   2.653   2.687  0.6500  0.1614  0.1000
  338SOL    HW1 4271   2.080   2.570   2.731  0.2804  0.0218  0.0148
  338SOL    HW2 4272   1.968   2.673   2.708  0.9089  1.5709 -0.0288
  338SOL     MW 4273   2.050   2.644   2.696  0.0036  0.0019 -0.0026
  339SOL     OW 4274   0.612   4.128   0.001  0.2891 -0.1446 -0.3006
  339SOL    HW1 4275   0.643   4.102  -0.086  1.1810 -0.2964  0.0464
  339SOL    HW2 4276   0.522   4.155  -0.019 -0.0754 -0.9732  0.1681
  339SOL     MW 4277   0.604   4.128  -0.013  0.0036  0.0019 -0.0026
  340SOL     OW 4278   2.979   2.292   0.028 -0.0799  0.6588  0.4538
  340SOL    HW1 4279   2.937   2.334  -0.047 -0.8384  1.0583  1.0808
  340SOL    HW2 4280   2.963   2.197   0.026 -0.4810  0.7287  0.0514
  340SOL     MW 4281   2.971   2.285   0.018  0.0036  0.0019 -0.0026
  341SOL     OW 4282   1.183   3.183   2.801  0.4939 -0.0509  0.1429
  341SOL    HW1 4283   1.126   3.166   2.877 -0.3027 -0.8415 -0.6086
  341SOL    HW2 4284   1.146   3.265   2.767 -0.6812 -0.8371 -0.5661
  341SOL     MW 4285   1.170   3.192   2.807  0.0036  0.0019 -0.0026
  342SOL     OW 4286   3.021   1.760   2.946 -0.0238  0.4035  0.0096
  342SOL    HW1 4287   3.063   1.774   2.860 -0.0068  0.5399  0.0394
  342SOL    HW2 4288   3.089   1.732   3.007  0.0369  1.0336  0.2349
  342SOL     MW 4289   3.035   1.758   2.942  0.0036  0.0019 -0.0026
  343SOL     OW 4290   1.700   2.881   2.928  0.0244  0.3807 -0.2141
  343SOL    HW1 4291   1.785   2.910   2.962 -0.2210  1.5950 -0.5849
  343SOL    HW2 4292   1.680   2.817   2.996  2.4209  1.2678  1.4414
  343SOL     MW 4293   1.708   2.876   2.942  0.0036  0.0019 -0.0026
  344SOL     OW 4294   2.708   4.164   2.774  0.4665  0.3182  0.0160
  344SOL    HW1 4295   2.644   4.203   2.715 -0.1101 -1.0254 -0.2881
  344SOL    HW2 4296   2.747   4.097   2.718  1.2359  2.5564 -2.3227
  344SOL     MW 4297   2.705   4.160   2.759  0.0036  0.0019 -0.0026
  345SOL     OW 4298   2.908   3.114   2.947  0.2684 -0.8096  0.0099
  345SOL    HW1 4299   2.890   3.205   2.969 -1.9460 -0.9402 -1.0231
  345SOL    HW2 4300   2.830   3.092   2.895  0.1276 -2.0016  0.6935
  345SOL     MW 4301   2.895   3.123   2.943  0.0036  0.0019 -0.0026
  346SOL     OW 4302   2.690   0.704   0.150  0.1613 -0.0330 -0.0921
  346SOL    HW1 4303   2.617   0.766   0.144  0.1490  0.0447  0.7140
  346SOL    HW2 4304   2.770   0.756   0.141  0.7824 -0.9622 -0.0602
  346SOL     MW 4305   2.691   0.719   0.148  0.0036  0.0019 -0.0026
  347SOL     OW 4306   1.306   1.302   0.434 -0.1346 -0.3145  0.0601
  347SOL    HW1 4307   1.341   1.213   0.438  1.2448  0.2179  0.4825
  347SOL    HW2 4308   1.235   1.306   0.498 -0.2443 -2.3790  0.1196
  347SOL     MW 4309   1.301   1.291   0.443  0.0036  0.0019 -0.0026
  348SOL     OW 4310   2.940   4.715   2.916  0.3004  0.4283  0.2493
  348SOL    HW1 4311   3.007   4.679   2.858  0.0400 -0.9631  0.7570
  348SOL    HW2 4312   2.984   4.778   2.973  1.7999 -0.2003 -0.1617
  348SOL     MW 4313   2.955   4.718   2.916  0.0036  0.0019 -0.0026
  349SOL     OW 4314   3.920   1.596   2.986 -0.0894  0.1759 -0.0980
  349SOL    HW1 4315   4.014   1.591   2.967 -0.1392 -1.8349 -0.0242
  349SOL    HW2 4316   3.906   1.677   3.035 -0.0601  0.7466 -0.9965
  349SOL     MW 4317   3.931   1.606   2.990  0.0036  0.0019 -0.0026
  350SOL     OW 4318   3.761   1.883   2.421 -0.2228  0.1755 -0.1524
  350SOL    HW1 4319   3.786   1.819   2.355 -1.5881 -1.2402  0.6239
  350SOL    HW2 4320   3.699   1.941   2.378 -0.1859  0.7668  0.5644
  350SOL     MW 4321   3.756   1.882   2.407  0.0036  0.0019 -0.0026
  351SOL     OW 4322   3.052   4.399   0.226  0.0729  0.2280  0.2616
  351SOL    HW1 4323   3.114   4.425   0.158 -0.9473 -2.5911 -1.9545
  351SOL    HW2 4324   2.977   4.436   0.180  0.0315  0.5763  0.6026
  351SOL     MW 4325   3.051   4.407   0.211  0.0036  0.0019 -0.0026
  352SOL     OW 4326   1.910   2.507   0.014 -0.9425 -0.0152  0.1225
  352SOL    HW1 4327   1.989   2.475  -0.030 -1.8181 -3.1174  0.5317
  352SOL    HW2 4328   1.880   2.583  -0.036 -0.6415  1.0096  1.4712
  352SOL     MW 4329   1.916   2.513   0.001  0.0036  0.0019 -0.0026
  353SOL     OW 4330   4.021   4.816   2.585  0.7609 -0.1700 -0.4460
  353SOL    HW1 4331   4.048   4.899   2.545  1.4368  0.1710  0.6904
  353SOL    HW2 4332   4.097   4.761   2.564  0.1603 -0.6208 -1.5276
  353SOL     MW 4333   4.035   4.820   2.577  0.0036  0.0019 -0.0026
  354SOL     OW 4334   1.179   0.919   0.209 -0.0915  0.9328  0.1909
  354SOL    HW1 4335   1.141   1.006   0.206  0.4857  1.1902  0.1430
  354SOL    HW2 4336   1.247   0.926   0.141  0.4432  1.7967  0.7833
  354SOL     MW 4337   1.183   0.931   0.200  0.0036  0.0019 -0.0026
  355SOL     OW 4338   1.380   0.910   0.036 -0.1716 -0.5972 -0.3235
  355SOL    HW1 4339   1.318   0.860  -0.017  0.7235 -1.2915 -0.7501
  355SOL    HW2 4340   1.418   0.840   0.090  0.5174  0.0399  0.0230
  355SOL     MW 4341   1.377   0.894   0.036  0.0036  0.0019 -0.0026
  356SOL     OW 4342   4.416   2.286   0.140  0.0595  0.2038  0.1809
  356SOL    HW1 4343   4.445   2.204   0.180  0.6811 -0.3084 -1.2348
  356SOL    HW2 4344   4.383   2.260   0.054  0.6037  1.3204 -0.3861
  356SOL     MW 4345   4.416   2.272   0.134  0.0036  0.0019 -0.0026
  357SOL     OW 4346   4.731   2.256   2.828  0.6264  0.0139 -0.0995
  357SOL    HW1 4347   4.748   2.252   2.734 -0.6562 -1.4239 -0.3140
  357SOL    HW2 4348   4.814   2.230   2.867  0.0525 -0.3754  0.9144
  357SOL     MW 4349   4.744   2.252   2.820  0.0036  0.0019 -0.0026
  358SOL     OW 4350   1.713   3.418   0.447 -0.2539  0.8206 -0.0102
  358SOL    HW1 4351   1.694   3.495   0.501 -1.1135  0.6782 -0.0940
  358SOL    HW2 4352   1.669   3.446   0.366  1.4555  0.3344 -1.1606
  358SOL     MW 4353   1.705   3.432   0.443  0.0036  0.0019 -0.0026
  359SOL     OW 4354   2.686   0.281   2.625  0.1311  0.5499  0.4069
  359SOL    HW1 4355   2.616   0.327   2.579  1.4142  2.0339 -0.1237
  359SOL    HW2 4356   2.764   0.336   2.617  0.9325 -0.4389  1.1051
  359SOL     MW 4357   2.687   0.294   2.618  0.0036  0.0019 -0.0026
  360SOL     OW 4358   0.087   1.742   2.881  0.0142 -0.2397 -0.0942
  360SOL    HW1 4359   0.006   1.793   2.886  0.9342  1.4196 -1.3276
  360SOL    HW2 4360   0.125   1.785   2.804  1.4570 -0.1875  0.6173
  360SOL     MW 4361   0.081   1.755   2.871  0.0036  0.0019 -0.0026
  361SOL     OW 4362   3.837   2.381   2.374 -0.1028  0.0696 -0.2383
  361SOL    HW1 4363   3.904   2.383   2.442  0.7900 -0.7284 -1.0740
  361SOL    HW2 4364   3.851   2.457   2.318 -1.0239 -0.1782 -0.8312
  361SOL     MW 4365   3.848   2.391   2.375  0.0036  0.0019 -0.0026
  362SOL     OW 4366   4.068   3.279   2.728 -0.1704 -0.1503 -0.2127
  362SOL    HW1 4367   4.059   3.270   2.823 -0.6147  0.3114 -0.2022
  362SOL    HW2 4368   4.035   3.194   2.697 -0.3643  0.0422 -0.5452
  362SOL     MW 4369   4.062   3.266   2.736  0.0036  0.0019 -0.0026
  363SOL     OW 4370   2.240   4.488   0.173 -0.0817  0.4843 -0.1849
  363SOL    HW1 4371   2.252   4.497   0.267 -1.2413 -0.6434  0.1110
  363SOL    HW2 4372   2.312   4.540   0.137 -0.7934  2.6545  1.3444
  363SOL     MW 4373   2.251   4.496   0.180  0.0036  0.0019 -0.0026
  364SOL     OW 4374   3.590   2.082   2.346 -0.1302 -0.5155  0.2702
  364SOL    HW1 4375   3.510   2.034   2.329 -0.8678  0.9108 -0.4950
  364SOL    HW2 4376   3.617   2.112   2.258  1.1868 -1.5011  0.3065
  364SOL     MW 4377   3.583   2.080   2.332  0.0036  0.0019 -0.0026
  365SOL     OW 4378   4.248   0.176   2.739 -0.8327  0.0957 -0.5389
  365SOL    HW1 4379   4.229   0.269   2.750 -0.8425 -0.0867  1.3040
  365SOL    HW2 4380   4.335   0.169   2.779 -1.4516  0.9843  1.0504
  365SOL     MW 4381   4.257   0.187   2.746  0.0036  0.0019 -0.0026
  366SOL     OW 4382   4.050   5.155   2.731  0.3469 -0.4415  0.1786
  366SOL    HW1 4383   3.981   5.200   2.780  1.7911  2.3196 -0.1030
  366SOL    HW2 4384   4.123   5.217   2.736  0.4270 -0.5473  0.2875
  366SOL     MW 4385   4.050   5.169   2.738  0.0036  0.0019 -0.0026
  367SOL     OW 4386   2.204   2.359   0.332  0.4905 -0.3628  0.0255
  367SOL    HW1 4387   2.254   2.423   0.281  0.8950 -0.2704  0.5293
  367SOL    HW2 4388   2.253   2.361   0.414 -0.8685  1.4447  0.8483
  367SOL     MW 4389   2.217   2.367   0.336  0.0036  0.0019 -0.0026
  368SOL     OW 4390   3.527   1.991   2.770  0.1455 -0.3685 -0.2421
  368SOL    HW1 4391   3.547   2.063   2.711 -1.3887  1.4800  1.3748
  368SOL    HW2 4392   3.604   1.987   2.827 -1.1348  0.7482  1.6689
  368SOL     MW 4393   3.540   2.000   2.770  0.0036  0.0019 -0.0026
  369SOL     OW 4394   3.568   4.964   2.865 -0.0567  0.2194  0.0308
  369SOL    HW1 4395   3.567   4.893   2.801 -2.7008  0.1971 -0.0250
  369SOL    HW2 4396   3.478   4.961   2.899 -1.0256  0.6707 -2.3108
  369SOL     MW 4397   3.556   4.954   2.861  0.0036  0.0019 -0.0026
  370SOL     OW 4398   3.210   4.487   0.029  0.1801  0.2532 -0.3346
  370SOL    HW1 4399   3.262   4.555   0.071 -0.6557  0.9974 -0.4688
  370SOL    HW2 4400   3.273   4.436  -0.020  1.7845  2.2680 -0.4961
  370SOL     MW 4401   3.225   4.489   0.028  0.0036  0.0019 -0.0026
  371SOL     OW 4402   1.459   0.687   0.170 -0.1647 -0.4120 -0.0897
  371SOL    HW1 4403   1.462   0.622   0.099  1.2054  0.9027 -1.3171
  371SOL    HW2 4404   1.390   0.645   0.221 -0.5255  0.3452  0.0551
  371SOL     MW 4405   1.450   0.673   0.167  0.0036  0.0019 -0.0026
  372SOL     OW 4406   2.994   2.873   0.047 -0.6207 -0.1967  0.1716
  372SOL    HW1 4407   2.983   2.966   0.025 -2.4933 -0.3166  0.4047
  372SOL    HW2 4408   2.957   2.873   0.135 -0.6711 -1.0199  0.1514
  372SOL     MW 4409   2.987   2.886   0.056  0.0036  0.0019 -0.0026
  373SOL     OW 4410   3.291   4.799   2.720  0.1485 -0.1242 -0.1545
  373SOL    HW1 4411   3.377   4.787   2.678 -0.6686 -2.2958 -1.3589
  373SOL    HW2 4412   3.236   4.828   2.647 -0.9926 -1.0356  0.3092
  373SOL     MW 4413   3.295   4.801   2.705  0.0036  0.0019 -0.0026
  374SOL     OW 4414   3.920   2.200   2.677 -0.1401 -0.2242 -0.3670
  374SOL    HW1 4415   3.832   2.188   2.642  0.8928 -2.7315 -2.4934
  374SOL    HW2 4416   3.903   2.198   2.771  1.1666 -1.7024 -0.1025
  374SOL     MW 4417   3.906   2.198   2.685  0.0036  0.0019 -0.0026
   5.15583   5.15583   2.99389
