# Supplementary material for: Resolving liquid-to-glass transitions of water under soft nanoconfinement
Source: Nat Commun. 2026 May 8;17:6224. doi: 10.1038/s41467-026-72955-y (PMC13369869; doi:10.1038/s41467-026-72955-y)
Supplement: Supplementary file 3 — Supplementary Data 1 [file 41467_2026_72955_MOESM3_ESM.zip › 210K/sim5/final.gro]

Lamellar phy in tip4pice water
 4489
    1phy    C35    1   3.503   0.813   1.641 -0.0087 -0.1818 -0.1218
    1phy    C33    2   3.480   0.965   1.665  0.5179 -0.3286 -0.2144
    1phy    C34    3   3.391   1.024   1.553 -0.0153 -0.0073  0.0487
    1phy    C32    4   3.427   0.986   1.807  0.6187 -0.3427  0.1458
    1phy    C31    5   3.474   1.114   1.876  0.1071  0.3918  0.6309
    1phy    C30    6   3.391   1.145   1.996 -0.7322 -0.3369 -0.5107
    1phy    C28    7   3.444   1.260   2.080 -0.2912  0.4202  0.4450
    1phy    C29    8   3.378   1.392   2.028 -0.0687 -0.0531  0.4471
    1phy    C27    9   3.409   1.240   2.230 -0.2301  0.3955  0.1799
    1phy    C26   10   3.495   1.162   2.326 -0.0889 -0.0620 -0.0760
    1phy    C25   11   3.431   1.157   2.463 -0.1450 -0.7535 -0.2131
    1phy    C23   12   3.510   1.096   2.578  0.3152  0.2687  0.1118
    1phy    C24   13   3.478   1.165   2.709 -0.2749 -0.2335 -0.1152
    1phy    C22   14   3.472   0.947   2.594  0.4387 -0.2515 -0.3687
    1phy    C21   15   3.582   0.849   2.635 -0.5225  0.4453  0.4338
    1phy    C20   16   3.527   0.710   2.662 -0.6877  0.1365  0.7198
    1phy    C18   17   3.617   0.581   2.710  0.7971 -0.7421 -0.1429
    1phy    O01   18   3.681   0.610   2.835  0.0635 -0.1609 -0.5212
    1phy    H01   19   3.697   0.539   2.894  1.0050  0.4159 -0.0532
    1phy    C19   20   3.511   0.481   2.754  0.8760 -0.0130 -0.2777
    1phy    C13   21   3.732   0.521   2.609  0.0583  0.0037 -0.4743
    1phy     H3   22   3.689   0.502   2.508  0.4275 -0.1167 -0.6122
    1phy    O33   23   3.785   0.391   2.644  0.7524 -0.2687 -0.4124
    1phy    H1B   24   3.820   0.398   2.731 -1.4197  3.1763  0.3544
    1phy    C12   25   3.865   0.610   2.587  0.1434  0.3660 -0.2622
    1phy    O11   26   3.962   0.617   2.695  0.1232 -0.6933  0.2852
    1phy    H1A   27   3.919   0.673   2.757  0.9223  0.1691  0.0809
    2phy    C35   28   0.185   4.907   1.696 -0.1755 -0.4964  0.6549
    2phy    C33   29   0.054   4.981   1.669  0.6149 -0.4710  0.6213
    2phy    C34   30  -0.056   4.877   1.695  0.0176  0.1570 -0.1289
    2phy    C32   31   0.051   5.113   1.745  0.1968 -0.4407 -0.7148
    2phy    C31   32  -0.032   5.223   1.677 -0.1842  0.0079  0.5345
    2phy    C30   33   0.006   5.362   1.730 -0.1858 -0.2194  0.5117
    2phy    C28   34  -0.048   5.474   1.638 -0.1976 -0.1945  0.5488
    2phy    C29   35  -0.186   5.525   1.677  0.4038 -0.4267  0.1611
    2phy    C27   36   0.049   5.590   1.648  0.7558  0.0593 -0.5971
    2phy    C26   37   0.074   5.653   1.512 -0.3105 -0.0002  0.2259
    2phy    C25   38   0.130   5.794   1.521  0.1271  0.1118 -0.2319
    2phy    C23   39   0.155   5.858   1.381 -0.3923 -0.2234 -0.2780
    2phy    C24   40   0.116   6.004   1.384  0.3096 -0.2543 -0.0696
    2phy    C22   41   0.297   5.830   1.327 -0.2080  0.5738  0.0518
    2phy    C21   42   0.336   5.849   1.185  0.2031 -0.1517  0.0957
    2phy    C20   43   0.485   5.833   1.162  0.4782  0.3851  0.1169
    2phy    C18   44   0.524   5.854   1.011 -0.0842  0.3586 -0.0906
    2phy    O01   45   0.427   5.794   0.922 -0.0459  0.0460  0.3814
    2phy    H01   46   0.342   5.829   0.942  0.1225 -0.6282  2.4739
    2phy    C19   47   0.658   5.780   0.999 -0.2718  0.5432  0.2697
    2phy    C13   48   0.537   6.011   0.981  0.2996 -0.2457  0.6159
    2phy     H3   49   0.431   6.047   0.984  1.1331  2.5790 -0.3317
    2phy    O33   50   0.580   6.101   1.083 -0.2179  0.4907  0.3058
    2phy    H1B   51   0.673   6.093   1.091 -0.3676  0.0440  1.7967
    2phy    C12   52   0.546   6.080   0.839  0.5564  0.7126  0.1109
    2phy    O11   53   0.549   5.988   0.734 -0.0776  0.3438  0.1411
    2phy    H1A   54   0.498   5.912   0.755  1.2426 -0.5795  0.1455
    3phy    C35   55   4.952   0.712   1.098  0.2521 -0.5304 -0.1170
    3phy    C33   56   4.821   0.714   1.178  0.0945  0.2409  0.0834
    3phy    C34   57   4.823   0.835   1.268  0.0945 -0.5942 -0.0449
    3phy    C32   58   4.705   0.714   1.081 -0.3683  0.0297 -0.1076
    3phy    C31   59   4.572   0.650   1.122 -0.4644  0.0477  0.1799
    3phy    C30   60   4.462   0.701   1.029 -0.1748 -0.1521  0.4867
    3phy    C28   61   4.339   0.607   1.031  0.3052 -0.5582 -0.2713
    3phy    C29   62   4.221   0.680   1.093  0.2367 -0.3975  0.1367
    3phy    C27   63   4.282   0.572   0.894 -0.1666  0.3727 -0.1119
    3phy    C26   64   4.354   0.451   0.833 -0.3511  0.6914  0.1141
    3phy    C25   65   4.325   0.426   0.686 -0.1152 -0.1420 -0.7807
    3phy    C23   66   4.389   0.312   0.610 -0.4140  0.1399 -0.2757
    3phy    C24   67   4.318   0.176   0.602 -0.0680 -0.2339 -0.0328
    3phy    C22   68   4.411   0.359   0.465  0.5154  0.2185  0.2183
    3phy    C21   69   4.544   0.339   0.399 -0.5656  0.0311  0.0384
    3phy    C20   70   4.568   0.392   0.262  0.2328 -0.1664  0.0115
    3phy    C18   71   4.713   0.391   0.200  0.0378 -0.1169 -0.0878
    3phy    O01   72   4.796   0.478   0.284  0.1004  0.1186  0.2374
    3phy    H01   73   4.741   0.526   0.343  2.0468  2.2546  0.4253
    3phy    C19   74   4.682   0.466   0.066 -0.0389  0.0935 -0.3295
    3phy    C13   75   4.788   0.247   0.173  0.2331 -0.2115 -0.4456
    3phy     H3   76   4.795   0.210   0.278  2.0578  1.5117  0.1061
    3phy    O33   77   4.712   0.133   0.124  0.1518  0.1863  0.0233
    3phy    H1B   78   4.630   0.163   0.090  0.7056  0.5448 -1.0397
    3phy    C12   79   4.941   0.226   0.171  0.5515 -0.3992  0.1405
    3phy    O11   80   4.986   0.222   0.040  0.4078  0.1961  0.3600
    3phy    H1A   81   4.965   0.304  -0.001  2.2013  0.4321 -0.1696
    4phy    C35   82   0.898   3.974   1.759 -0.0051  0.3128 -0.1793
    4phy    C33   83   0.880   4.123   1.776 -0.0114  0.1207  0.1099
    4phy    C34   84   0.983   4.201   1.694 -0.0097  0.2964 -0.4032
    4phy    C32   85   0.729   4.159   1.753 -0.1363 -0.2327  0.1741
    4phy    C31   86   0.677   4.274   1.837 -0.2843 -0.2401 -0.2950
    4phy    C30   87   0.531   4.314   1.820 -0.7711 -0.6026 -0.4121
    4phy    C28   88   0.477   4.413   1.927 -0.5092 -0.4530 -0.9475
    4phy    C29   89   0.403   4.531   1.859  0.0653 -0.0697  0.2628
    4phy    C27   90   0.392   4.341   2.030  0.0660 -0.6600 -0.2098
    4phy    C26   91   0.402   4.399   2.169  0.1838 -0.2940  0.1013
    4phy    C25   92   0.326   4.313   2.272 -0.1898 -0.3722 -0.2473
    4phy    C23   93   0.335   4.350   2.426 -0.1211  0.1075 -0.0937
    4phy    C24   94   0.217   4.435   2.470 -0.2618 -0.2081  0.1611
    4phy    C22   95   0.356   4.219   2.503 -0.0813 -0.0110  0.0368
    4phy    C21   96   0.442   4.229   2.622 -0.1200 -0.3739 -0.2689
    4phy    C20   97   0.477   4.094   2.688  0.1043  0.5877 -0.4599
    4phy    C18   98   0.542   4.092   2.829 -0.4834 -0.1864  0.0806
    4phy    O01   99   0.443   4.145   2.924  0.1590 -0.0390 -0.3447
    4phy    H01  100   0.474   4.118   3.009 -1.0986 -2.6394 -0.6136
    4phy    C19  101   0.537   3.942   2.858  0.0183 -0.1472 -0.1783
    4phy    C13  102   0.695   4.157   2.847  0.4670  0.0595  0.7637
    4phy     H3  103   0.754   4.140   2.753 -0.8504 -0.2022 -0.0511
    4phy    O33  104   0.774   4.095   2.940 -0.0098 -0.0552 -0.1890
    4phy    H1B  105   0.796   4.009   2.911  0.2186 -0.3438  0.7917
    4phy    C12  106   0.696   4.320   2.869  0.1052  0.2869 -0.0844
    4phy    O11  107   0.619   4.364   2.977  0.4041 -0.4960 -0.3295
    4phy    H1A  108   0.530   4.335   2.967 -0.2832 -0.8091  4.4748
    5phy    C35  109   5.029   4.337   2.108  0.3234  0.0366  0.1845
    5phy    C33  110   5.003   4.420   1.985  0.4901 -0.2448 -0.3734
    5phy    C34  111   5.114   4.406   1.887  0.2880  0.1738 -0.1442
    5phy    C32  112   4.865   4.374   1.919 -0.8993  0.6222 -0.6476
    5phy    C31  113   4.765   4.489   1.912  0.1061  0.3123 -0.2010
    5phy    C30  114   4.632   4.445   1.851  0.2604 -0.3410 -0.2467
    5phy    C28  115   4.536   4.568   1.835 -0.1337  0.2621  0.1903
    5phy    C29  116   4.528   4.641   1.698  0.4773  0.0340 -0.1168
    5phy    C27  117   4.394   4.538   1.890 -0.5623 -0.3111 -0.3431
    5phy    C26  118   4.336   4.656   1.976  0.1832  0.1820 -0.0039
    5phy    C25  119   4.186   4.641   2.000  0.6203  0.2605 -0.0504
    5phy    C23  120   4.133   4.748   2.099  0.3783  0.1580 -0.1111
    5phy    C24  121   4.052   4.862   2.028  0.5434  0.2494  0.4121
    5phy    C22  122   4.048   4.686   2.207 -0.6039 -0.7214 -0.0125
    5phy    C21  123   4.127   4.680   2.339  0.3986  0.1620 -0.1343
    5phy    C20  124   4.055   4.582   2.436  0.0794 -0.4760 -0.2570
    5phy    C18  125   4.093   4.579   2.591 -0.2405 -0.2553  0.4639
    5phy    O01  126   4.082   4.712   2.649  0.0419 -0.0872  0.0415
    5phy    H01  127   4.047   4.706   2.735  0.7990  3.3689  0.7222
    5phy    C19  128   3.971   4.498   2.642  0.0074 -0.5027 -0.1159
    5phy    C13  129   4.229   4.510   2.633 -0.0094  0.3049 -0.4861
    5phy     H3  130   4.247   4.422   2.567  1.0105  1.5046 -1.8900
    5phy    O33  131   4.222   4.451   2.765 -0.3753 -0.1875 -0.5677
    5phy    H1B  132   4.281   4.489   2.828  0.3865  0.5399 -1.6784
    5phy    C12  133   4.360   4.597   2.622 -0.0395 -0.4861  0.2744
    5phy    O11  134   4.372   4.697   2.719 -0.1267  0.1457 -0.1077
    5phy    H1A  135   4.289   4.740   2.723  0.7369  1.8414  2.0803
    6phy    C35  136   0.546   1.776   1.717 -0.7486 -0.0446  0.2631
    6phy    C33  137   0.402   1.760   1.681  0.1056 -0.2239  0.5346
    6phy    C34  138   0.318   1.725   1.803 -0.4771 -0.1277 -0.3501
    6phy    C32  139   0.356   1.879   1.598  0.0210 -0.8272  0.1536
    6phy    C31  140   0.242   1.848   1.504  0.2552  0.5702 -0.0841
    6phy    C30  141   0.212   1.972   1.416 -0.1475  0.1485 -0.1736
    6phy    C28  142   0.118   1.959   1.296 -0.2529  0.0755 -0.2237
    6phy    C29  143  -0.029   1.972   1.332  0.0855 -0.0284 -0.1051
    6phy    C27  144   0.158   2.055   1.185 -0.6165 -0.0150 -0.2118
    6phy    C26  145   0.133   2.018   1.040  0.4550  0.0067  0.8605
    6phy    C25  146   0.203   2.119   0.949  0.1040 -0.6930 -0.1534
    6phy    C23  147   0.160   2.117   0.805 -0.4622  0.2276 -0.0409
    6phy    C24  148   0.123   2.261   0.771  0.1213 -0.0133  0.5033
    6phy    C22  149   0.271   2.073   0.704  0.2461 -0.1854  0.0413
    6phy    C21  150   0.219   1.958   0.607 -0.4045 -0.6767 -0.2922
    6phy    C20  151   0.321   1.930   0.496  0.1179 -0.1873 -0.1476
    6phy    C18  152   0.301   1.812   0.393 -0.5666  0.4364  0.3948
    6phy    O01  153   0.290   1.695   0.475  0.3658  0.2291  0.7330
    6phy    H01  154   0.374   1.659   0.497  0.8800  0.3506 -0.8890
    6phy    C19  155   0.421   1.804   0.300 -0.5470 -0.3835 -0.0348
    6phy    C13  156   0.166   1.820   0.304  0.0314  0.0054  0.0482
    6phy     H3  157   0.085   1.830   0.381 -0.5621  0.4168 -0.6157
    6phy    O33  158   0.131   1.935   0.229 -0.3185 -0.3550 -0.0740
    6phy    H1B  159   0.198   1.999   0.216 -0.8356  0.1212 -0.3891
    6phy    C12  160   0.081   1.694   0.251 -0.1080  0.3056 -0.2053
    6phy    O11  161   0.093   1.576   0.323  0.5029 -0.0669  0.1194
    6phy    H1A  162   0.149   1.596   0.395  1.2650 -0.0197 -0.4714
    7phy    C35  163   0.414   4.979   1.970 -0.3530  0.0483  0.1180
    7phy    C33  164   0.469   4.982   2.109  0.2621 -0.3025  0.4876
    7phy    C34  165   0.458   4.848   2.182 -0.1049  0.2504  0.0266
    7phy    C32  166   0.609   5.044   2.103 -0.1595 -0.0810 -0.4211
    7phy    C31  167   0.648   5.127   2.223 -0.1860  0.3517 -0.1017
    7phy    C30  168   0.770   5.223   2.211  0.2805 -0.2123 -0.0066
    7phy    C28  169   0.788   5.327   2.324  0.3092 -0.1399 -0.6528
    7phy    C29  170   0.935   5.356   2.331  0.0291  0.5647  0.1182
    7phy    C27  171   0.706   5.453   2.293 -0.1436 -0.1199 -0.3551
    7phy    C26  172   0.639   5.515   2.420 -0.1441 -0.1433  0.2346
    7phy    C25  173   0.574   5.646   2.376  0.3983  0.1427 -0.1154
    7phy    C23  174   0.519   5.738   2.486 -0.3458 -0.2800  0.2229
    7phy    C24  175   0.581   5.874   2.462  0.0700  0.1683 -0.4168
    7phy    C22  176   0.365   5.752   2.483 -0.1085 -0.5727 -0.3102
    7phy    C21  177   0.282   5.649   2.559 -0.4940  0.4998 -0.7341
    7phy    C20  178   0.131   5.656   2.521  0.1639  0.1131 -0.5601
    7phy    C18  179   0.037   5.525   2.554 -0.0002 -0.0533  0.7137
    7phy    O01  180   0.052   5.476   2.691 -0.4529  0.2209 -0.3008
    7phy    H01  181   0.001   5.397   2.696 -1.0881  0.6495  0.1410
    7phy    C19  182  -0.101   5.592   2.540  0.0325 -0.2206 -0.4127
    7phy    C13  183   0.053   5.394   2.456 -0.0403 -0.3730  0.0595
    7phy     H3  184   0.049   5.433   2.351 -0.6633  1.7112  0.8012
    7phy    O33  185  -0.060   5.306   2.460 -0.0931  0.3611 -0.4026
    7phy    H1B  186  -0.141   5.351   2.447 -0.8215 -0.9634 -0.6036
    7phy    C12  187   0.184   5.311   2.463  0.1586  0.2133 -0.3695
    7phy    O11  188   0.193   5.203   2.558  0.0140 -0.0667  0.3166
    7phy    H1A  189   0.113   5.153   2.553  0.4097 -0.7552  0.7118
    8phy    C35  190   0.325   0.281   1.405  0.2327  0.0149  0.3279
    8phy    C33  191   0.439   0.388   1.423  0.2121 -0.5066  0.3901
    8phy    C34  192   0.420   0.473   1.546 -0.0920 -0.2271 -0.3898
    8phy    C32  193   0.582   0.328   1.422 -0.1845  0.0864  0.6605
    8phy    C31  194   0.678   0.378   1.317  0.3044  0.4706  0.3053
    8phy    C30  195   0.813   0.316   1.319 -0.2053  0.0387 -0.2349
    8phy    C28  196   0.896   0.370   1.207 -0.5510 -0.3214  0.1811
    8phy    C29  197   1.040   0.397   1.250  0.0053 -0.1973  0.3325
    8phy    C27  198   0.895   0.292   1.073  0.1524  0.4518  0.0600
    8phy    C26  199   0.864   0.382   0.953  0.2787 -0.2009  0.0044
    8phy    C25  200   0.860   0.332   0.810  0.1881  0.3629 -0.0797
    8phy    C23  201   0.831   0.436   0.700 -0.0849 -0.2419 -0.3048
    8phy    C24  202   0.914   0.399   0.575 -0.2938  0.1831 -0.0609
    8phy    C22  203   0.675   0.440   0.673 -0.0446 -0.6233 -0.0360
    8phy    C21  204   0.614   0.568   0.611  0.1983 -0.2338  0.0923
    8phy    C20  205   0.473   0.539   0.560 -0.1452  0.1596  0.4623
    8phy    C18  206   0.381   0.660   0.518 -0.1314 -0.1842  0.1814
    8phy    O01  207   0.362   0.744   0.633 -0.7579 -0.1235  0.2558
    8phy    H01  208   0.349   0.691   0.710  0.1600 -0.8470 -0.0618
    8phy    C19  209   0.246   0.596   0.486  0.4157 -0.3358 -0.0519
    8phy    C13  210   0.441   0.764   0.404 -0.1873  0.2667  0.3358
    8phy     H3  211   0.534   0.807   0.450 -0.7319  1.0072  0.7543
    8phy    O33  212   0.500   0.701   0.298  0.1724 -0.2272 -0.0594
    8phy    H1B  213   0.438   0.666   0.236 -0.1566  2.0780 -1.1258
    8phy    C12  214   0.392   0.911   0.372  0.3195 -0.1056 -0.1872
    8phy    O11  215   0.315   0.968   0.473 -0.2461  0.0935  0.0268
    8phy    H1A  216   0.333   0.909   0.543  2.1697  0.5584 -0.1181
    9phy    C35  217   4.021   1.492   1.970  0.7452 -0.0170  0.1734
    9phy    C33  218   3.965   1.352   1.965 -0.6458 -0.1459 -0.7684
    9phy    C34  219   3.826   1.351   1.908 -0.4131 -0.1267 -0.1511
    9phy    C32  220   4.065   1.264   1.895  0.2945  0.3028  0.2499
    9phy    C31  221   4.058   1.114   1.933  0.3141  0.1082 -0.5135
    9phy    C30  222   4.186   1.046   1.877 -0.1128 -0.4828 -0.2172
    9phy    C28  223   4.222   0.907   1.936 -0.3964  0.5035  0.3746
    9phy    C29  224   4.175   0.799   1.834  0.6153  0.2380  0.0953
    9phy    C27  225   4.376   0.890   1.946  0.7820  0.3985  0.0095
    9phy    C26  226   4.422   0.797   2.059 -0.1684 -0.0978 -0.6752
    9phy    C25  227   4.567   0.818   2.098 -0.0501 -0.3659  0.1372
    9phy    C23  228   4.630   0.722   2.203 -0.1543  0.5265  0.2944
    9phy    C24  229   4.774   0.696   2.163 -0.3404  0.2735  0.2367
    9phy    C22  230   4.616   0.769   2.346 -0.4312 -0.6156 -0.1991
    9phy    C21  231   4.597   0.654   2.447 -0.0444  0.0793  0.2250
    9phy    C20  232   4.577   0.698   2.592 -0.9757 -0.0592  0.4167
    9phy    C18  233   4.558   0.597   2.711  0.6881 -0.0617 -0.1595
    9phy    O01  234   4.630   0.474   2.690  0.1904 -0.2439 -0.0809
    9phy    H01  235   4.687   0.447   2.760 -1.6747 -2.1731  0.7951
    9phy    C19  236   4.640   0.669   2.819  0.0542  0.3793  0.4950
    9phy    C13  237   4.401   0.568   2.750 -0.0939  0.1926 -0.3037
    9phy     H3  238   4.345   0.665   2.753  0.6575  0.6274  0.3705
    9phy    O33  239   4.394   0.520   2.890  0.7860  0.0950 -0.2659
    9phy    H1B  240   4.445   0.442   2.895  0.0747 -0.3684 -0.2166
    9phy    C12  241   4.325   0.469   2.646 -0.0283  0.1434  0.0882
    9phy    O11  242   4.192   0.445   2.681  0.5239 -0.3567 -0.3674
    9phy    H1A  243   4.135   0.514   2.654 -1.4230 -1.6476  0.2082
   10phy    C35  244   4.937   1.081   1.854  0.5249 -0.7061  0.2962
   10phy    C33  245   4.858   0.995   1.760  0.4203  0.0320  0.0896
   10phy    C34  246   4.894   0.854   1.796  0.4643  0.2438 -0.0713
   10phy    C32  247   4.710   1.028   1.746 -0.2210  0.1895 -0.0359
   10phy    C31  248   4.650   1.007   1.604  0.1368  0.5454 -0.2919
   10phy    C30  249   4.498   1.027   1.590 -0.3126 -0.3336 -0.6633
   10phy    C28  250   4.455   1.018   1.440 -0.1899  0.1513  0.2248
   10phy    C29  251   4.311   0.968   1.434 -0.1641 -0.0437  0.1642
   10phy    C27  252   4.471   1.151   1.362 -0.7123 -0.0100 -0.4052
   10phy    C26  253   4.552   1.136   1.232 -0.3097 -0.7204 -0.0080
   10phy    C25  254   4.563   1.269   1.155 -0.2843  0.3069  0.1237
   10phy    C23  255   4.623   1.244   1.016 -0.5830 -0.6025  0.2671
   10phy    C24  256   4.546   1.323   0.916 -0.0476 -0.1352  0.3359
   10phy    C22  257   4.771   1.292   1.011 -0.2389 -0.7087 -0.1485
   10phy    C21  258   4.870   1.175   1.008  0.1590 -0.1708  0.0431
   10phy    C20  259   5.018   1.220   0.997 -0.4374 -0.2749  0.4391
   10phy    C18  260   5.138   1.111   0.981  0.2529 -0.3391  0.4246
   10phy    O01  261   5.134   1.017   1.087  0.2879 -0.0156  0.7942
   10phy    H01  262   5.089   1.063   1.156 -0.9450  0.1806 -0.1150
   10phy    C19  263   5.263   1.195   1.012  0.3245  0.0852 -0.1747
   10phy    C13  264   5.138   1.037   0.841 -0.1259  0.4870  0.1468
   10phy     H3  265   5.039   0.985   0.838  0.4064 -0.5789  0.4344
   10phy    O33  266   5.126   1.113   0.721 -0.3267  0.5126 -0.0179
   10phy    H1B  267   5.210   1.123   0.680 -0.6546  0.3426 -0.7561
   10phy    C12  268   5.196   0.895   0.814  0.2036 -0.4880  0.1232
   10phy    O11  269   5.243   0.829   0.923 -0.5242  0.0352  0.1126
   10phy    H1A  270   5.220   0.885   0.995 -1.4854  0.5092 -0.5377
   11phy    C35  271   4.206   1.624   2.366 -0.2778  0.2715  0.0390
   11phy    C33  272   4.199   1.523   2.471 -0.3330 -0.1427  0.0255
   11phy    C34  273   4.159   1.387   2.411  0.1515 -0.3218  0.3243
   11phy    C32  274   4.332   1.522   2.557 -0.0806  0.2434 -0.5415
   11phy    C31  275   4.308   1.483   2.709 -0.0614 -0.0403  0.0508
   11phy    C30  276   4.435   1.472   2.794 -0.2617 -0.0977  0.4342
   11phy    C28  277   4.417   1.478   2.950 -0.4302  0.4060  0.1012
   11phy    C29  278   4.389   1.336   3.012 -0.5273  0.4733 -0.4636
   11phy    C27  279   4.540   1.546   3.012 -1.0399 -0.4201  0.7671
   11phy    C26  280   4.521   1.629   3.141 -0.2717  0.1420 -0.0511
   11phy    C25  281   4.653   1.661   3.208  0.4333  0.5237  0.2302
   11phy    C23  282   4.642   1.700   3.356  0.1375  0.1384  0.3143
   11phy    C24  283   4.656   1.578   3.451 -0.3345  0.3938 -0.2016
   11phy    C22  284   4.760   1.791   3.397 -0.5941  0.2706 -0.1173
   11phy    C21  285   4.749   1.937   3.366 -0.0610  0.0854 -0.5803
   11phy    C20  286   4.881   2.019   3.395  0.0321 -0.0556  0.1378
   11phy    C18  287   4.893   2.175   3.354 -0.2624  0.1202  0.8654
   11phy    O01  288   4.769   2.251   3.369 -0.3703 -0.1509  0.0381
   11phy    H01  289   4.764   2.312   3.298 -0.5892 -1.7412 -1.3781
   11phy    C19  290   4.977   2.226   3.473 -0.0512 -0.8143  0.0037
   11phy    C13  291   4.944   2.197   3.199  0.1364  0.2674  0.4366
   11phy     H3  292   4.887   2.131   3.130  0.6343  0.4519 -0.1543
   11phy    O33  293   5.076   2.143   3.176  0.6700 -0.2528 -0.0968
   11phy    H1B  294   5.099   2.092   3.251 -0.6796  0.9150  1.1912
   11phy    C12  295   4.942   2.340   3.137 -0.1897 -0.1295 -0.1907
   11phy    O11  296   4.816   2.404   3.127 -0.0981  0.0299 -0.2081
   11phy    H1A  297   4.836   2.493   3.105 -0.0622 -0.2217 -1.2342
   12phy    C35  298   4.494   1.203   2.271  0.6086  0.1114 -0.1904
   12phy    C33  299   4.538   1.258   2.139 -0.1532 -0.3284  0.1742
   12phy    C34  300   4.425   1.322   2.061 -0.1032  0.0710  0.5245
   12phy    C32  301   4.653   1.359   2.155  0.5485 -0.1695 -0.2580
   12phy    C31  302   4.795   1.302   2.153 -0.3962  0.7432  0.4935
   12phy    C30  303   4.905   1.402   2.176  0.3912  0.1663 -0.1819
   12phy    C28  304   5.051   1.349   2.196 -0.0896 -0.0239 -0.0288
   12phy    C29  305   5.140   1.376   2.073 -0.1474  0.0392  0.0181
   12phy    C27  306   5.102   1.404   2.329 -0.5296 -0.8430 -0.1870
   12phy    C26  307   5.225   1.332   2.390  0.1608  0.0777  0.2366
   12phy    C25  308   5.262   1.405   2.520 -0.2381 -0.1412  0.5805
   12phy    C23  309   5.388   1.365   2.601 -0.3291 -0.0868  0.0402
   12phy    C24  310   5.517   1.419   2.537 -0.0504 -0.1736  0.3659
   12phy    C22  311   5.376   1.418   2.747  0.1257  0.5312  0.1784
   12phy    C21  312   5.438   1.337   2.862  0.0711 -0.1031 -0.6175
   12phy    C20  313   5.398   1.391   3.005  0.3045  0.1684 -0.4791
   12phy    C18  314   5.482   1.366   3.129 -0.2257 -0.3226 -0.2585
   12phy    O01  315   5.599   1.454   3.111  0.5703  0.1693  0.3697
   12phy    H01  316   5.573   1.540   3.084  2.4674  0.8763  0.6325
   12phy    C19  317   5.395   1.437   3.237 -0.3377  0.3117  0.0894
   12phy    C13  318   5.512   1.209   3.151 -0.6886  0.0407 -0.1184
   12phy     H3  319   5.533   1.159   3.053  1.1212  0.3917  0.0499
   12phy    O33  320   5.395   1.137   3.193 -0.0075  0.2524 -0.1256
   12phy    H1B  321   5.333   1.135   3.122 -0.5989 -1.6776  0.4113
   12phy    C12  322   5.633   1.165   3.238 -0.6509  0.9127 -0.4554
   12phy    O11  323   5.686   1.034   3.215 -0.1988  0.0565 -0.2705
   12phy    H1A  324   5.751   1.035   3.148 -1.2969  0.4904 -1.3839
   13phy    C35  325   0.383   3.787   1.598 -0.3174  0.6570 -0.4661
   13phy    C33  326   0.397   3.645   1.554  0.0934  0.5076 -0.1567
   13phy    C34  327   0.542   3.622   1.511 -0.1805 -0.4822  0.3789
   13phy    C32  328   0.374   3.555   1.682  0.1645  0.2438  0.5209
   13phy    C31  329   0.312   3.419   1.653 -0.1878 -0.0222  0.1183
   13phy    C30  330   0.341   3.308   1.755 -0.4684  0.3259 -0.0714
   13phy    C28  331   0.283   3.173   1.700 -0.0578 -0.2586  0.3459
   13phy    C29  332   0.403   3.092   1.652 -0.0528  0.0553 -0.6918
   13phy    C27  333   0.212   3.092   1.813  0.0844  0.1522  0.9805
   13phy    C26  334   0.064   3.125   1.850 -0.7334  0.2512  0.0596
   13phy    C25  335   0.006   3.016   1.937  0.1801 -0.3356 -0.0971
   13phy    C23  336  -0.115   3.052   2.027  0.0983  0.0780  0.9298
   13phy    C24  337  -0.248   3.043   1.948  0.0948  0.0732 -0.1228
   13phy    C22  338  -0.118   2.948   2.143 -0.2628 -0.0311  0.4801
   13phy    C21  339  -0.168   2.991   2.286  0.0289  0.1264  0.4671
   13phy    C20  340  -0.142   2.891   2.395 -0.2449  0.0641 -0.2993
   13phy    C18  341  -0.190   2.913   2.546  0.2560  0.2349  0.0362
   13phy    O01  342  -0.329   2.953   2.551 -0.1841 -0.1363  0.3466
   13phy    H01  343  -0.367   2.934   2.468  2.0531 -2.0094 -0.3510
   13phy    C19  344  -0.186   2.769   2.601  0.0278  0.2273  0.1836
   13phy    C13  345  -0.098   3.016   2.635  0.4020 -0.4082 -0.3119
   13phy     H3  346   0.009   2.989   2.616  0.1103 -0.4634 -2.1044
   13phy    O33  347  -0.113   2.994   2.774  0.4509 -0.2437  0.2454
   13phy    H1B  348  -0.203   3.008   2.799 -0.0238 -0.1396 -1.4483
   13phy    C12  349  -0.112   3.166   2.604 -0.6137 -0.5173 -0.1344
   13phy    O11  350  -0.025   3.252   2.671 -0.5134 -0.8201  0.5225
   13phy    H1A  351  -0.022   3.225   2.761  0.2493 -0.7636  0.5205
   14phy    C35  352   0.959   4.048   1.212 -0.0725 -0.4266  0.3655
   14phy    C33  353   0.812   4.007   1.212 -0.0920 -0.0449 -1.0392
   14phy    C34  354   0.794   3.853   1.222  0.5866  0.3825 -0.3102
   14phy    C32  355   0.740   4.089   1.317 -0.1559  0.6474  0.1103
   14phy    C31  356   0.594   4.129   1.294  0.0277  0.0011  0.1095
   14phy    C30  357   0.547   4.239   1.389 -0.2608  0.0917  0.2884
   14phy    C28  358   0.400   4.279   1.377  0.2608 -0.7684 -0.0758
   14phy    C29  359   0.350   4.323   1.511  0.8525 -0.0877 -0.0979
   14phy    C27  360   0.384   4.402   1.278 -0.6817  0.4305 -0.1552
   14phy    C26  361   0.316   4.361   1.146 -0.0519  0.0234 -0.1134
   14phy    C25  362   0.325   4.476   1.054 -0.0868 -0.0303 -0.0929
   14phy    C23  363   0.257   4.457   0.918  0.8583 -0.4267  0.2266
   14phy    C24  364   0.146   4.566   0.893  0.2938 -0.3812 -0.2724
   14phy    C22  365   0.358   4.449   0.803 -0.6195  0.2419  0.1836
   14phy    C21  366   0.364   4.323   0.723 -0.2475 -0.5082  0.0671
   14phy    C20  367   0.463   4.343   0.601  0.5338 -0.3473  0.1296
   14phy    C18  368   0.475   4.225   0.496  0.2408 -0.2959  0.0600
   14phy    O01  369   0.520   4.106   0.564  0.1599 -0.0689 -0.0718
   14phy    H01  370   0.600   4.122   0.611 -0.1846 -0.4558  0.6753
   14phy    C19  371   0.596   4.272   0.413 -0.1104 -0.0877 -0.2672
   14phy    C13  372   0.341   4.192   0.410  0.5616 -0.3764  0.0655
   14phy     H3  373   0.262   4.183   0.489  0.1783 -0.8024 -0.3531
   14phy    O33  374   0.275   4.294   0.334  0.6236 -0.2878  0.3957
   14phy    H1B  375   0.328   4.316   0.260 -2.0891  0.7172 -1.3800
   14phy    C12  376   0.298   4.043   0.370  0.1820  0.1942 -0.0505
   14phy    O11  377   0.380   3.936   0.416 -0.2725 -0.2564  0.2712
   14phy    H1A  378   0.442   3.976   0.475 -1.2987  0.8035  0.6812
   15phy    C35  379   0.435   3.769   2.062 -0.0360 -0.3543  0.1720
   15phy    C33  380   0.571   3.816   2.117  0.3796  0.4514  0.4086
   15phy    C34  381   0.683   3.749   2.036  0.3984  0.4082  0.3593
   15phy    C32  382   0.586   3.970   2.114 -0.0317  0.0783  0.0045
   15phy    C31  383   0.673   4.010   2.240 -0.3555  0.4198 -0.4954
   15phy    C30  384   0.721   4.150   2.239  0.3134 -0.0972 -0.1208
   15phy    C28  385   0.812   4.201   2.359 -0.9059 -0.3548 -0.1070
   15phy    C29  386   0.947   4.135   2.363  0.0603 -0.0390  0.1215
   15phy    C27  387   0.827   4.355   2.349 -0.1933 -0.4330  0.0990
   15phy    C26  388   0.733   4.438   2.432  0.3783  0.5452 -0.5652
   15phy    C25  389   0.758   4.587   2.420 -0.2995  0.1689  0.2480
   15phy    C23  390   0.699   4.675   2.534  0.1818 -0.1070  0.4465
   15phy    C24  391   0.769   4.812   2.521 -0.0875 -0.0162  0.0173
   15phy    C22  392   0.548   4.687   2.523  0.4750  0.2031  0.0465
   15phy    C21  393   0.471   4.736   2.650 -0.0694 -0.0136  0.7098
   15phy    C20  394   0.316   4.732   2.635  0.0136  0.9488 -0.3314
   15phy    C18  395   0.219   4.726   2.760  0.3054  0.4516  0.0117
   15phy    O01  396   0.242   4.845   2.839  0.3135 -0.5570 -0.2749
   15phy    H01  397   0.251   4.918   2.782 -0.2499 -1.8512 -2.1075
   15phy    C19  398   0.085   4.761   2.684 -0.4326 -0.0725  0.3777
   15phy    C13  399   0.207   4.591   2.845  0.1869 -0.1282 -0.6650
   15phy     H3  400   0.180   4.502   2.782  1.6696 -2.3410  1.6028
   15phy    O33  401   0.096   4.595   2.933 -0.1793  0.2128 -0.4071
   15phy    H1B  402   0.115   4.641   3.012  0.0885  1.7756 -1.3311
   15phy    C12  403   0.332   4.552   2.938  0.3852  0.1054 -0.1878
   15phy    O11  404   0.311   4.436   3.016  0.0602 -0.1672  0.5457
   15phy    H1A  405   0.231   4.396   2.989  0.3981 -0.8820  0.5947
   16phy    C35  406   4.743   0.277   2.137 -0.3728 -0.1358 -0.5223
   16phy    C33  407   4.879   0.248   2.077 -0.3191  0.2467  0.0558
   16phy    C34  408   4.960   0.375   2.069 -0.5579 -0.0086 -0.0628
   16phy    C32  409   4.959   0.142   2.159 -0.2568 -0.4436  0.6578
   16phy    C31  410   4.939   0.000   2.116  0.0067  0.0216 -0.2686
   16phy    C30  411   4.985  -0.111   2.214  0.7408 -0.0838  0.5051
   16phy    C28  412   5.008  -0.254   2.160  0.8110 -0.4637 -0.1801
   16phy    C29  413   5.146  -0.259   2.084  0.4779 -0.3386 -0.0184
   16phy    C27  414   5.022  -0.357   2.277  0.7435 -0.0808  0.1781
   16phy    C26  415   4.883  -0.407   2.325 -0.5741 -0.5160  0.1220
   16phy    C25  416   4.903  -0.505   2.439  0.5792  0.3785 -0.4005
   16phy    C23  417   4.765  -0.546   2.497  0.2826 -0.0560 -0.3555
   16phy    C24  418   4.754  -0.693   2.469  0.0383  0.4142  0.0636
   16phy    C22  419   4.775  -0.551   2.652 -0.2977  0.2516 -0.4999
   16phy    C21  420   4.756  -0.423   2.736 -0.6077  0.1780  0.0223
   16phy    C20  421   4.801  -0.450   2.883 -0.4657  0.2082  0.0634
   16phy    C18  422   4.777  -0.339   2.992 -0.2984 -0.5357  0.6246
   16phy    O01  423   4.638  -0.295   2.983 -0.1090  0.0961  0.2544
   16phy    H01  424   4.619  -0.266   2.896  1.0806  0.5675  0.1386
   16phy    C19  425   4.798  -0.410   3.126 -0.7143 -0.5722 -0.3198
   16phy    C13  426   4.878  -0.213   2.967  0.3841 -0.1795 -0.0844
   16phy     H3  427   4.875  -0.185   2.859  0.9357 -0.8043 -0.2674
   16phy    O33  428   5.019  -0.238   2.980  0.1512  0.0886 -0.0268
   16phy    H1B  429   5.038  -0.329   2.962 -2.5389 -0.6863  0.5916
   16phy    C12  430   4.832  -0.074   3.037  0.1289  0.6443 -0.1753
   16phy    O11  431   4.849  -0.072   3.172 -0.2620 -0.3686 -0.0014
   16phy    H1A  432   4.830   0.017   3.195 -2.4749 -0.9611  0.7343
   17phy    C35  433   4.517   3.420   1.916  0.4558 -0.0535 -0.1390
   17phy    C33  434   4.543   3.501   1.789 -0.7248 -0.3275 -0.2271
   17phy    C34  435   4.505   3.420   1.666 -0.4724 -0.0434  0.1743
   17phy    C32  436   4.464   3.637   1.777 -0.3484 -0.1255 -0.5675
   17phy    C31  437   4.550   3.765   1.805 -0.0417 -0.3332 -0.1951
   17phy    C30  438   4.455   3.879   1.788  0.2016 -0.2738  0.4340
   17phy    C28  439   4.509   4.020   1.811 -0.5364  0.3321  0.1567
   17phy    C29  440   4.539   4.087   1.676  0.0038 -0.1606  0.1156
   17phy    C27  441   4.399   4.104   1.879 -0.3174  0.0800  0.0833
   17phy    C26  442   4.423   4.134   2.027 -0.1855  0.0940  0.2767
   17phy    C25  443   4.299   4.177   2.107 -0.4164  0.3871  0.0937
   17phy    C23  444   4.331   4.209   2.254 -0.0308  0.3967 -0.1301
   17phy    C24  445   4.378   4.356   2.276  0.2306  0.5857 -0.3503
   17phy    C22  446   4.200   4.195   2.330  0.0912 -0.1923 -0.5068
   17phy    C21  447   4.214   4.104   2.451  0.4203  0.2103  0.0655
   17phy    C20  448   4.082   4.056   2.507  0.0283 -0.2023  0.3593
   17phy    C18  449   4.085   3.967   2.639 -0.1685  0.4637  0.0318
   17phy    O01  450   4.164   4.035   2.740 -0.1282 -0.1490 -0.5081
   17phy    H01  451   4.210   3.962   2.777  0.0511 -1.0083 -2.2868
   17phy    C19  452   3.935   3.972   2.686 -0.2399 -0.0223  0.9960
   17phy    C13  453   4.137   3.816   2.601  0.4794 -0.1593 -0.4242
   17phy     H3  454   4.227   3.826   2.536  1.5228  0.5790  1.0642
   17phy    O33  455   4.044   3.751   2.513 -0.0266 -0.4312  0.0340
   17phy    H1B  456   4.084   3.670   2.488 -1.3552 -0.5807 -1.8645
   17phy    C12  457   4.177   3.720   2.720  0.5884 -0.1433 -0.1712
   17phy    O11  458   4.251   3.792   2.812 -0.4728 -0.0351  0.1384
   17phy    H1A  459   4.292   3.728   2.868  0.0147 -0.0170 -0.1880
   18phy    C35  460   1.095   4.052   0.911 -0.4300 -0.2156  0.3428
   18phy    C33  461   1.082   3.935   0.818 -0.3431 -0.4200 -0.6222
   18phy    C34  462   1.138   3.961   0.677 -0.0378 -0.2546  0.0526
   18phy    C32  463   1.142   3.815   0.895 -0.1639  0.4054 -0.3241
   18phy    C31  464   1.081   3.679   0.844  0.3055 -0.0864  0.1801
   18phy    C30  465   1.105   3.552   0.933 -0.1303 -0.4292  0.4474
   18phy    C28  466   1.055   3.426   0.862 -0.0523  0.7331  0.5395
   18phy    C29  467   1.149   3.308   0.885  0.4360  0.2324 -0.3183
   18phy    C27  468   0.902   3.404   0.887  0.2792 -0.4640  0.2067
   18phy    C26  469   0.813   3.336   0.780 -0.1880 -0.4138 -0.0394
   18phy    C25  470   0.672   3.308   0.834  0.1823  0.1241 -0.1944
   18phy    C23  471   0.571   3.234   0.749  0.4788  0.1123 -0.2669
   18phy    C24  472   0.521   3.104   0.801  0.1919 -0.4388 -0.2194
   18phy    C22  473   0.450   3.333   0.744 -0.1388  0.7079 -0.3922
   18phy    C21  474   0.431   3.406   0.612  0.4025  0.3006 -0.3408
   18phy    C20  475   0.321   3.511   0.629  0.0069  0.2402 -0.2972
   18phy    C18  476   0.286   3.604   0.509  0.1764 -0.1241  0.0216
   18phy    O01  477   0.409   3.674   0.474  0.4300 -0.2106  0.4193
   18phy    H01  478   0.382   3.752   0.429 -1.7617 -1.6693 -1.0166
   18phy    C19  479   0.193   3.708   0.580  0.1790 -0.1315 -0.1215
   18phy    C13  480   0.228   3.533   0.376 -0.3300 -0.3482 -0.1135
   18phy     H3  481   0.314   3.467   0.347  0.2783  0.6236 -0.5835
   18phy    O33  482   0.136   3.429   0.393  0.1637 -0.4250  0.0821
   18phy    H1B  483   0.146   3.378   0.471  2.1001 -0.0560  0.1083
   18phy    C12  484   0.225   3.592   0.234  0.4789 -0.1832  0.1903
   18phy    O11  485   0.260   3.726   0.203  0.1725  0.3466 -0.2047
   18phy    H1A  486   0.185   3.782   0.203  0.0621  0.4308  3.3376
   19phy    C35  487   2.920   4.403   1.263 -0.1531 -0.2326 -0.5575
   19phy    C33  488   3.037   4.482   1.329 -0.7247 -0.5660 -0.4991
   19phy    C34  489   2.975   4.557   1.452 -0.5911 -0.0112  0.2702
   19phy    C32  490   3.165   4.407   1.367  0.1965 -0.0651 -0.3561
   19phy    C31  491   3.297   4.478   1.373 -0.1718  0.1627 -0.5298
   19phy    C30  492   3.419   4.380   1.356  0.2797  0.3434 -0.0780
   19phy    C28  493   3.564   4.428   1.372 -0.1675  0.2383 -0.0458
   19phy    C29  494   3.610   4.425   1.514 -0.0129  0.0323  0.4273
   19phy    C27  495   3.649   4.342   1.275  0.3497 -0.0477 -0.4056
   19phy    C26  496   3.767   4.417   1.214  0.5670 -0.5803 -0.1042
   19phy    C25  497   3.840   4.330   1.114  0.4351 -0.3788 -0.1355
   19phy    C23  498   3.982   4.373   1.078 -0.3931  0.3773  0.4740
   19phy    C24  499   4.081   4.273   1.147 -0.1324 -0.2019  0.0629
   19phy    C22  500   4.015   4.350   0.929  0.2450  0.0001 -0.6365
   19phy    C21  501   4.029   4.472   0.831  0.0508 -0.3236 -0.1703
   19phy    C20  502   4.083   4.440   0.689 -0.7095 -0.3145 -0.1483
   19phy    C18  503   4.097   4.558   0.589  0.1005 -0.6126 -0.1949
   19phy    O01  504   3.969   4.617   0.552  0.2016  0.0520  0.1541
   19phy    H01  505   3.987   4.705   0.523  0.8381 -0.0753  0.1612
   19phy    C19  506   4.156   4.497   0.461 -0.0979  0.2363  0.3841
   19phy    C13  507   4.186   4.689   0.633  0.0042  0.1857 -0.3878
   19phy     H3  508   4.144   4.716   0.733 -0.4445 -0.2067 -0.4664
   19phy    O33  509   4.319   4.655   0.673  0.2186  0.2729 -0.1502
   19phy    H1B  510   4.323   4.579   0.729  2.0971  1.7971  1.9308
   19phy    C12  511   4.179   4.843   0.589 -0.1109  0.5402  0.2431
   19phy    O11  512   4.062   4.891   0.538  0.1919  0.1332  0.0134
   19phy    H1A  513   4.090   4.970   0.496  4.2953 -0.4913  1.1395
   20phy    C35  514   4.787   0.147   1.328 -0.6403 -0.0696 -0.5269
   20phy    C33  515   4.736   0.286   1.296 -0.2642 -0.3206  0.5284
   20phy    C34  516   4.740   0.316   1.146 -0.1855 -0.0116  0.0235
   20phy    C32  517   4.590   0.297   1.352 -0.4706 -0.2151 -0.2420
   20phy    C31  518   4.592   0.369   1.487  0.2955  0.4760 -0.6933
   20phy    C30  519   4.455   0.399   1.543 -0.3622 -0.7722  0.5932
   20phy    C28  520   4.456   0.491   1.666 -0.6449 -0.1555  0.6622
   20phy    C29  521   4.435   0.636   1.617  0.1437 -0.3257  0.2970
   20phy    C27  522   4.343   0.451   1.760 -0.0189 -0.2008  0.0938
   20phy    C26  523   4.383   0.442   1.911 -0.6606  0.0148  0.2434
   20phy    C25  524   4.263   0.408   1.997  0.1428 -0.0211 -0.1166
   20phy    C23  525   4.294   0.369   2.143 -0.6346  0.0089  0.2788
   20phy    C24  526   4.187   0.421   2.238  0.0978 -0.0756 -0.0979
   20phy    C22  527   4.312   0.214   2.167 -0.1559 -0.3379 -0.2807
   20phy    C21  528   4.402   0.179   2.276  0.5695  0.0932  0.2263
   20phy    C20  529   4.435   0.025   2.284 -0.3023 -0.6214  0.0501
   20phy    C18  530   4.516  -0.031   2.407 -0.2244  0.2288  0.1418
   20phy    O01  531   4.419  -0.036   2.514 -0.5736  0.0436  0.2174
   20phy    H01  532   4.341  -0.084   2.495 -0.1315 -1.3181  1.6473
   20phy    C19  533   4.531  -0.182   2.365  0.1864 -0.5981  0.1469
   20phy    C13  534   4.656   0.037   2.453  0.0258  0.2671  0.0063
   20phy     H3  535   4.723   0.054   2.365  0.0321 -0.3542 -0.1184
   20phy    O33  536   4.736  -0.051   2.531 -0.0768 -0.5164 -0.0725
   20phy    H1B  537   4.692  -0.084   2.607 -0.5527 -0.7539 -0.4460
   20phy    C12  538   4.644   0.176   2.526  0.2646 -0.0552 -0.0454
   20phy    O11  539   4.746   0.269   2.525 -0.2211  0.2702 -0.3471
   20phy    H1A  540   4.718   0.340   2.580 -0.0607  0.5674 -0.6413
   21phy    C35  541   0.126   4.015   1.721  0.2614 -0.0487 -0.7647
   21phy    C33  542   0.032   3.914   1.781  0.4015  0.1148  0.2852
   21phy    C34  543  -0.008   3.960   1.920  0.4472 -0.1556  0.0828
   21phy    C32  544  -0.074   3.885   1.677  0.9573  0.2244 -0.0793
   21phy    C31  545  -0.057   3.756   1.600 -0.2472  0.4253 -0.1785
   21phy    C30  546  -0.183   3.723   1.515 -0.6711  0.5476  0.2243
   21phy    C28  547  -0.165   3.602   1.417  0.7930 -0.0573 -0.3821
   21phy    C29  548  -0.198   3.467   1.487  0.1092 -0.0152 -0.3243
   21phy    C27  549  -0.275   3.600   1.308  0.2494  0.0206 -0.3832
   21phy    C26  550  -0.256   3.682   1.182  0.0306 -0.4964  0.1698
   21phy    C25  551  -0.352   3.664   1.061 -0.1235 -0.0253 -0.4419
   21phy    C23  552  -0.312   3.746   0.931  1.1152  0.6251  0.2087
   21phy    C24  553  -0.214   3.675   0.847 -0.5796  0.0729 -0.3254
   21phy    C22  554  -0.438   3.774   0.846  0.2072 -0.0498  0.0990
   21phy    C21  555  -0.450   3.926   0.814  0.1803 -0.4554  0.3514
   21phy    C20  556  -0.578   3.962   0.739 -0.1785 -0.6619 -0.5175
   21phy    C18  557  -0.633   4.108   0.737  0.8231 -0.1547 -0.3169
   21phy    O01  558  -0.642   4.146   0.871  0.3207  0.1550 -0.2044
   21phy    H01  559  -0.627   4.070   0.924 -1.2688 -0.7775 -1.0299
   21phy    C19  560  -0.766   4.091   0.664  0.0301 -0.0816 -0.2697
   21phy    C13  561  -0.539   4.219   0.665 -0.6699  0.1393  0.4142
   21phy     H3  562  -0.445   4.219   0.725 -0.5141  1.5189  0.1850
   21phy    O33  563  -0.481   4.184   0.542 -0.8703 -0.1723 -0.4285
   21phy    H1B  564  -0.531   4.214   0.468  0.8048  1.8302 -0.8645
   21phy    C12  565  -0.551   4.375   0.689  0.2318 -0.2521  0.4649
   21phy    O11  566  -0.657   4.419   0.771  0.0331 -0.5277 -0.0148
   21phy    H1A  567  -0.647   4.370   0.850  0.9135  1.2504  1.0427
   22phy    C35  568   1.436   3.254   1.207  0.5374  0.7882  0.4126
   22phy    C33  569   1.390   3.285   1.348 -0.6949 -0.2062 -0.1520
   22phy    C34  570   1.290   3.188   1.402 -0.2161  0.1460  0.4334
   22phy    C32  571   1.501   3.286   1.456 -0.0088 -0.1731 -0.0389
   22phy    C31  572   1.583   3.414   1.461  0.0387 -0.0903  0.6034
   22phy    C30  573   1.707   3.404   1.552  0.6044 -1.1685  0.1451
   22phy    C28  574   1.800   3.530   1.556  0.5521  0.0193  0.6475
   22phy    C29  575   1.845   3.561   1.698 -0.5801  0.2348  0.2042
   22phy    C27  576   1.917   3.518   1.455  0.6956  0.1370 -0.0665
   22phy    C26  577   1.971   3.641   1.392  0.1720 -0.6360  0.6870
   22phy    C25  578   2.073   3.594   1.286  0.4091  0.0536 -0.1303
   22phy    C23  579   2.154   3.705   1.218 -0.4072 -0.6198  0.6718
   22phy    C24  580   2.305   3.680   1.215 -0.0087  0.5822  0.2566
   22phy    C22  581   2.102   3.729   1.074 -0.2893 -0.1520  0.1339
   22phy    C21  582   2.045   3.874   1.068  0.0130  0.4542 -0.0772
   22phy    C20  583   1.997   3.917   0.930  0.0823  0.3151 -0.1238
   22phy    C18  584   2.101   3.968   0.815 -0.1177 -0.1055 -1.3153
   22phy    O01  585   2.175   4.080   0.866  0.4577  0.3259 -0.8242
   22phy    H01  586   2.122   4.145   0.908  2.3755  0.9805  0.7371
   22phy    C19  587   2.014   4.022   0.700 -0.0849  0.1075  0.6144
   22phy    C13  588   2.207   3.854   0.761  0.1079  0.4664 -0.2974
   22phy     H3  589   2.260   3.818   0.853 -0.6263 -0.7923 -0.3489
   22phy    O33  590   2.155   3.724   0.720 -0.1344  0.3057 -0.1746
   22phy    H1B  591   2.113   3.682   0.792 -0.3857 -0.2433 -0.6342
   22phy    C12  592   2.344   3.890   0.686 -0.1296 -0.0430  0.1999
   22phy    O11  593   2.338   3.914   0.544  0.7678 -0.0804 -0.0068
   22phy    H1A  594   2.415   3.876   0.506  2.2291  0.2133  2.4498
   23phy    C35  595   1.028   3.730   2.241  0.3097  0.1578 -0.5583
   23phy    C33  596   1.166   3.784   2.211  0.4398 -0.2941  0.4336
   23phy    C34  597   1.269   3.666   2.192  0.0572 -0.1008  0.0428
   23phy    C32  598   1.152   3.895   2.098 -0.3009  0.2496 -0.1654
   23phy    C31  599   1.270   3.999   2.096  0.8046  0.1398  0.2481
   23phy    C30  600   1.241   4.120   2.002 -0.0807 -0.4655 -0.0188
   23phy    C28  601   1.358   4.219   1.984  0.0097 -0.2339  0.1949
   23phy    C29  602   1.368   4.265   1.841 -0.0806  0.0728  0.2005
   23phy    C27  603   1.334   4.351   2.066 -0.2025  0.2951 -0.3212
   23phy    C26  604   1.424   4.355   2.189 -0.1650 -0.1525 -0.3093
   23phy    C25  605   1.388   4.475   2.280  0.4177  0.7104 -0.0301
   23phy    C23  606   1.491   4.512   2.393 -0.3057 -0.0950 -0.1839
   23phy    C24  607   1.502   4.662   2.406  0.1553 -0.0167 -0.1243
   23phy    C22  608   1.448   4.441   2.528 -0.0828  0.1238  0.0687
   23phy    C21  609   1.544   4.425   2.648 -0.1042  0.1840  0.5684
   23phy    C20  610   1.472   4.336   2.748  0.0209  0.2268  0.1461
   23phy    C18  611   1.542   4.281   2.879  0.0515 -0.2949  0.2170
   23phy    O01  612   1.613   4.385   2.948 -0.3343  0.2338 -0.4172
   23phy    H01  613   1.614   4.377   3.041  1.0829 -0.4320 -0.4529
   23phy    C19  614   1.417   4.258   2.968  0.1182 -0.2500  0.1257
   23phy    C13  615   1.634   4.149   2.866 -0.2226 -0.4604 -0.2815
   23phy     H3  616   1.585   4.073   2.800  0.5504 -0.4172 -0.9284
   23phy    O33  617   1.650   4.078   2.990  0.3841 -0.3166 -0.0180
   23phy    H1B  618   1.698   4.126   3.055 -0.4610 -0.0944  0.4490
   23phy    C12  619   1.780   4.169   2.813 -0.2448  0.0267 -0.1924
   23phy    O11  620   1.863   4.062   2.782  0.0707  0.0956 -0.1839
   23phy    H1A  621   1.934   4.089   2.727 -0.0259  0.1577 -0.2766
   24phy    C35  622   0.752   4.681   1.953  0.3120 -0.4241 -0.2158
   24phy    C33  623   0.866   4.646   2.047 -0.0016  0.1861  0.8244
   24phy    C34  624   0.935   4.521   2.006  0.2636 -0.4965 -0.4516
   24phy    C32  625   0.954   4.770   2.065 -0.4081 -0.1035  0.5553
   24phy    C31  626   1.034   4.789   2.190 -0.4684 -0.6909  0.1280
   24phy    C30  627   1.131   4.902   2.158 -0.2712  0.1879  0.3017
   24phy    C28  628   1.231   4.939   2.271  0.6539 -0.3819  0.2148
   24phy    C29  629   1.356   4.990   2.203 -0.3716 -0.0904 -0.0306
   24phy    C27  630   1.183   5.051   2.360  0.2467  0.0698 -0.5545
   24phy    C26  631   1.117   5.005   2.495  0.0767 -0.3659 -0.0025
   24phy    C25  632   1.094   5.130   2.578 -0.6660 -0.0881 -0.3272
   24phy    C23  633   1.001   5.109   2.701 -0.1168 -0.2685  0.1520
   24phy    C24  634   1.081   5.104   2.830  0.5087 -0.0231 -0.9356
   24phy    C22  635   0.904   5.229   2.691 -0.2565  0.2803 -0.0259
   24phy    C21  636   0.779   5.221   2.780 -0.2300  0.0524 -0.2785
   24phy    C20  637   0.689   5.344   2.763  0.0047  0.1207  0.4075
   24phy    C18  638   0.552   5.361   2.850 -0.0690  0.3664  0.0830
   24phy    O01  639   0.577   5.330   2.990 -0.3121 -0.6056 -0.1951
   24phy    H01  640   0.655   5.377   3.014 -0.5618 -0.4532  0.3297
   24phy    C19  641   0.525   5.515   2.847 -0.0892 -0.2745 -0.5958
   24phy    C13  642   0.421   5.276   2.802  0.4294 -0.3401  0.1630
   24phy     H3  643   0.393   5.305   2.698 -1.3046  0.2036  0.7351
   24phy    O33  644   0.305   5.333   2.867 -0.2924  0.5598  0.0262
   24phy    H1B  645   0.241   5.267   2.888  0.8010 -1.0400 -1.4098
   24phy    C12  646   0.423   5.119   2.807  0.2844  0.0318  0.2555
   24phy    O11  647   0.312   5.054   2.753 -0.0523  0.4012 -0.5429
   24phy    H1A  648   0.289   5.103   2.676 -1.3086 -0.0319 -0.4754
   25phy    C35  649   1.267   4.319   1.129  0.5814 -0.5026 -0.0095
   25phy    C33  650   1.233   4.443   1.220 -0.7440 -0.0855  0.2403
   25phy    C34  651   1.306   4.433   1.355  0.1345 -0.2674  0.3353
   25phy    C32  652   1.259   4.574   1.142 -0.0163  0.0007 -0.2727
   25phy    C31  653   1.181   4.695   1.195  0.6755 -0.3118  0.1748
   25phy    C30  654   1.208   4.817   1.107  0.0720 -0.5674  0.7301
   25phy    C28  655   1.107   4.932   1.108  0.0057  0.0302 -0.0896
   25phy    C29  656   1.131   5.026   1.223  0.4048  0.3063 -0.1558
   25phy    C27  657   1.122   5.012   0.981  0.1174 -0.7571  0.1634
   25phy    C26  658   1.059   4.952   0.847  0.3665  0.2714  0.1221
   25phy    C25  659   1.077   5.038   0.718 -0.1172  0.2222 -0.0086
   25phy    C23  660   0.998   5.008   0.587  0.0178 -0.4971 -0.3445
   25phy    C24  661   0.868   5.085   0.584 -0.3998  0.5555  0.5099
   25phy    C22  662   1.060   5.050   0.457  0.2271 -0.1417 -0.1676
   25phy    C21  663   1.164   4.959   0.404 -0.0780 -0.2006  0.3603
   25phy    C20  664   1.190   4.990   0.253 -0.5107 -0.1163 -0.2787
   25phy    C18  665   1.287   4.892   0.178  0.0592 -0.5746 -0.0255
   25phy    O01  666   1.413   4.906   0.244  0.4350  0.0788 -0.8761
   25phy    H01  667   1.486   4.900   0.186  1.7429 -0.1269  0.7025
   25phy    C19  668   1.303   4.974   0.045 -0.1787  0.1256 -0.1180
   25phy    C13  669   1.233   4.744   0.151 -0.3354  0.0621 -0.1591
   25phy     H3  670   1.229   4.696   0.252 -0.1308 -0.0096 -0.1825
   25phy    O33  671   1.092   4.724   0.122  0.1321  0.0926 -0.3968
   25phy    H1B  672   1.031   4.773   0.174 -1.7820 -0.4278 -2.0050
   25phy    C12  673   1.334   4.622   0.120 -0.1367  0.0094 -0.0001
   25phy    O11  674   1.470   4.643   0.145 -0.2583  0.1093 -0.0287
   25phy    H1A  675   1.519   4.575   0.104  0.8722  0.0158  1.4253
   26phy    C35  676   1.669   4.884   2.920 -0.0029 -0.3128 -0.1833
   26phy    C33  677   1.562   4.854   2.815 -0.0753 -0.5546 -0.2631
   26phy    C34  678   1.639   4.827   2.688  0.0489 -0.2924  0.1780
   26phy    C32  679   1.459   4.748   2.861 -0.5233  0.6098 -0.1687
   26phy    C31  680   1.313   4.766   2.813 -0.0363 -0.5626 -0.5986
   26phy    C30  681   1.233   4.653   2.859  0.2604 -0.1231  0.0224
   26phy    C28  682   1.082   4.662   2.817  0.0954  0.4272 -0.4767
   26phy    C29  683   1.034   4.548   2.727 -0.0890  0.0713 -0.2614
   26phy    C27  684   0.991   4.664   2.944  0.1647  0.0661  0.5853
   26phy    C26  685   0.868   4.757   2.933 -0.1361 -0.1259 -0.3947
   26phy    C25  686   0.807   4.794   3.073  0.3254  0.1125 -0.4384
   26phy    C23  687   0.699   4.905   3.057 -0.1006  0.0638  0.0338
   26phy    C24  688   0.563   4.833   3.055  0.3102 -0.2409  0.3110
   26phy    C22  689   0.699   4.999   3.181 -0.2114  0.5959  0.4449
   26phy    C21  690   0.784   5.126   3.163  0.2717  0.7970 -0.0544
   26phy    C20  691   0.760   5.232   3.270  0.5163 -0.1473  0.3892
   26phy    C18  692   0.832   5.372   3.242 -0.0797 -0.5928  0.2521
   26phy    O01  693   0.804   5.421   3.110 -0.8650  0.1598 -0.3978
   26phy    H01  694   0.864   5.485   3.080 -0.1892 -0.0619  0.4443
   26phy    C19  695   0.744   5.459   3.337  0.0418 -0.2749  0.1844
   26phy    C13  696   0.992   5.379   3.268 -0.3331 -0.3521  0.1883
   26phy     H3  697   1.020   5.334   3.366 -0.3702 -0.4215  0.1666
   26phy    O33  698   1.037   5.517   3.287 -0.5598 -0.5995 -0.2695
   26phy    H1B  699   1.127   5.530   3.264 -1.0884  0.0841 -2.1739
   26phy    C12  700   1.086   5.316   3.159  0.6638  0.0803 -0.4932
   26phy    O11  701   1.219   5.298   3.188 -0.2249  0.4497  0.0360
   26phy    H1A  702   1.260   5.382   3.194  0.4813  0.1598 -0.6806
   27phy    C35  703   1.191   1.453   1.348 -0.2037  0.1459 -0.7410
   27phy    C33  704   1.207   1.308   1.395 -0.0866 -0.2483  0.5441
   27phy    C34  705   1.269   1.303   1.535  0.2159  0.1242  0.4729
   27phy    C32  706   1.079   1.225   1.367 -0.0754 -0.4425  0.0860
   27phy    C31  707   1.106   1.079   1.329  0.3733  0.3472 -0.6127
   27phy    C30  708   0.972   1.008   1.318  0.1936 -0.0772  1.1921
   27phy    C28  709   0.972   0.853   1.307 -0.0926 -0.2470 -0.0034
   27phy    C29  710   0.840   0.797   1.363 -0.1447  0.7749  0.6521
   27phy    C27  711   0.981   0.797   1.161  0.2191  0.2242  0.0388
   27phy    C26  712   1.121   0.765   1.113 -0.4545  0.2687  0.1872
   27phy    C25  713   1.124   0.697   0.972  0.2689 -0.2354  0.4771
   27phy    C23  714   1.258   0.642   0.915 -0.3316 -0.5199  0.9302
   27phy    C24  715   1.269   0.496   0.961 -0.2626 -0.6640 -0.0349
   27phy    C22  716   1.248   0.632   0.761  0.1517 -0.2646 -0.4246
   27phy    C21  717   1.309   0.735   0.672 -0.3676  0.5234 -0.2179
   27phy    C20  718   1.251   0.713   0.528  0.2577 -0.9289 -0.1355
   27phy    C18  719   1.313   0.786   0.405  0.2493 -0.0237 -0.0727
   27phy    O01  720   1.340   0.924   0.432 -0.0945 -0.3264 -0.4233
   27phy    H01  721   1.254   0.959   0.448  0.0641  1.0547 -2.2179
   27phy    C19  722   1.203   0.773   0.296  0.1796  0.5159  0.4509
   27phy    C13  723   1.452   0.716   0.361  0.3805 -0.2006  0.2091
   27phy     H3  724   1.519   0.729   0.449  0.7703  0.0615 -0.1236
   27phy    O33  725   1.448   0.576   0.353 -0.8035 -0.0037  0.0779
   27phy    H1B  726   1.453   0.538   0.438  0.7001 -1.7400 -0.7091
   27phy    C12  727   1.558   0.772   0.268 -0.1116  0.1431 -0.0222
   27phy    O11  728   1.694   0.736   0.277  0.6257  0.0186  0.2249
   27phy    H1A  729   1.700   0.644   0.265 -0.1743 -0.7318  4.1623
   28phy    C35  730   2.864   1.989   1.000 -0.2671 -0.2506 -0.2019
   28phy    C33  731   2.773   1.872   0.968 -0.3046  0.2713 -0.3138
   28phy    C34  732   2.834   1.735   0.973 -0.0306 -0.2328 -0.1077
   28phy    C32  733   2.654   1.873   1.061  0.1232  0.0278  0.7244
   28phy    C31  734   2.519   1.888   0.996 -0.3568 -0.3036 -0.5402
   28phy    C30  735   2.417   1.938   1.100 -0.0429 -0.0790 -0.3957
   28phy    C28  736   2.268   1.965   1.062  0.3916 -0.4783 -0.2878
   28phy    C29  737   2.208   2.009   1.194 -0.3108 -0.1420  0.0249
   28phy    C27  738   2.236   2.081   0.966 -0.2834  0.2259  0.0428
   28phy    C26  739   2.235   2.039   0.816 -0.0576  0.3942 -0.1749
   28phy    C25  740   2.202   2.154   0.722 -0.5006  0.0631 -0.3637
   28phy    C23  741   2.182   2.108   0.576 -0.1978  0.3497  0.0978
   28phy    C24  742   2.032   2.092   0.540 -0.1272  0.3285  0.5457
   28phy    C22  743   2.240   2.207   0.477  0.0009  0.2072 -0.3199
   28phy    C21  744   2.340   2.141   0.382  0.4646 -0.0161  0.0344
   28phy    C20  745   2.358   2.227   0.255 -0.0365  0.1342  0.6174
   28phy    C18  746   2.462   2.175   0.146 -0.3057  0.1525 -0.0929
   28phy    O01  747   2.595   2.181   0.203 -0.5824 -0.0757 -0.7795
   28phy    H01  748   2.584   2.234   0.279 -1.4653 -2.6347  1.0019
   28phy    C19  749   2.455   2.288   0.041 -0.6656  0.1847  0.2275
   28phy    C13  750   2.443   2.031   0.077  0.0613  0.1027 -0.6983
   28phy     H3  751   2.449   1.962   0.165  2.0134  0.4438 -0.5126
   28phy    O33  752   2.311   1.992   0.040 -0.4523  0.0524 -0.0092
   28phy    H1B  753   2.248   2.042   0.088 -0.5060 -0.2753  0.2673
   28phy    C12  754   2.557   1.942   0.014  0.2041  0.2961  0.0183
   28phy    O11  755   2.684   1.997   0.009 -0.6178 -0.2898 -0.0763
   28phy    H1A  756   2.687   2.057   0.081 -0.7092 -1.1988  0.7152
   29phy    C35  757   1.129   3.706   1.436  0.1794  0.0303  0.2438
   29phy    C33  758   1.215   3.833   1.422 -0.0216  0.0666 -0.1781
   29phy    C34  759   1.268   3.867   1.560 -0.3500 -0.1057 -0.0770
   29phy    C32  760   1.323   3.803   1.312  0.5372  0.3854 -0.6960
   29phy    C31  761   1.355   3.926   1.226 -0.3158  0.3902  0.0322
   29phy    C30  762   1.469   3.892   1.123  0.0359  0.0919 -0.7054
   29phy    C28  763   1.513   4.002   1.024 -0.2565  0.3395  0.1976
   29phy    C29  764   1.592   4.123   1.083 -0.0960  0.4211  0.0467
   29phy    C27  765   1.590   3.933   0.908 -0.1501 -0.4431  0.0443
   29phy    C26  766   1.550   3.990   0.770 -0.0840  0.0096 -0.1935
   29phy    C25  767   1.633   3.943   0.652 -0.4150  0.0819  0.0264
   29phy    C23  768   1.584   3.992   0.513 -0.5808  0.0906 -0.5648
   29phy    C24  769   1.699   4.028   0.423  0.1097  0.4371 -0.1983
   29phy    C22  770   1.502   3.885   0.444 -0.0332 -0.5504  0.5986
   29phy    C21  771   1.374   3.933   0.378 -0.4503  0.2185 -0.3377
   29phy    C20  772   1.291   3.823   0.307 -0.2896  0.3802 -0.2587
   29phy    C18  773   1.174   3.865   0.216  0.7057 -0.5509 -0.1533
   29phy    O01  774   1.079   3.943   0.292 -0.5682 -0.0339 -0.0039
   29phy    H01  775   1.115   4.026   0.316  0.0582 -0.0070 -0.9894
   29phy    C19  776   1.099   3.729   0.191  0.1553 -0.2846 -0.1649
   29phy    C13  777   1.205   3.947   0.082 -0.1638  0.6728  0.2731
   29phy     H3  778   1.240   4.045   0.123  0.9118  0.4458 -0.0690
   29phy    O33  779   1.327   3.919   0.009  0.1300  0.3298  0.1345
   29phy    H1B  780   1.306   3.869  -0.068 -1.1901  2.3168 -0.8858
   29phy    C12  781   1.100   4.028  -0.007  0.2107 -0.0229 -0.3954
   29phy    O11  782   1.039   3.962  -0.112 -0.1969 -0.3266  0.3855
   29phy    H1A  783   0.978   3.898  -0.082  0.3790 -0.0968  2.1872
   30phy    C35  784   4.862   4.534   1.555 -0.1984 -0.4901 -0.6358
   30phy    C33  785   4.973   4.470   1.474  0.0385 -0.2545 -0.2835
   30phy    C34  786   5.107   4.531   1.507 -1.0959 -0.1162 -0.3735
   30phy    C32  787   4.960   4.319   1.470  0.3561  0.3333  0.2214
   30phy    C31  788   5.021   4.266   1.343 -0.8434  0.4318 -0.0322
   30phy    C30  789   5.043   4.113   1.336 -0.0211  0.2368 -0.0500
   30phy    C28  790   5.092   4.048   1.199  0.3907  0.1974 -1.1026
   30phy    C29  791   5.138   3.911   1.235  0.2890  0.6024 -0.2619
   30phy    C27  792   4.990   4.050   1.089 -0.2366 -0.5855 -0.0185
   30phy    C26  793   5.048   4.102   0.957 -0.2140  0.0857 -0.5864
   30phy    C25  794   4.947   4.121   0.842  0.1615 -0.2851  0.3708
   30phy    C23  795   5.021   4.137   0.706  0.2717  0.0008 -0.3662
   30phy    C24  796   4.995   4.016   0.624  0.1213  0.3551  0.0377
   30phy    C22  797   4.969   4.271   0.643  0.0992 -0.3062  0.0154
   30phy    C21  798   5.058   4.327   0.534  0.6629 -0.5675  0.2313
   30phy    C20  799   5.036   4.479   0.506  0.2858 -0.0671 -0.7668
   30phy    C18  800   5.139   4.557   0.412  0.3908  0.0488  0.3973
   30phy    O01  801   5.269   4.504   0.435 -0.2427 -0.0147 -0.3923
   30phy    H01  802   5.287   4.420   0.398  0.4334  0.1673 -0.4882
   30phy    C19  803   5.140   4.701   0.468 -0.4986 -0.6824  0.2600
   30phy    C13  804   5.098   4.546   0.255  0.0962  0.4323 -0.1251
   30phy     H3  805   5.108   4.436   0.234  1.2187 -0.2608  3.4357
   30phy    O33  806   4.959   4.560   0.223  0.2855 -0.1092  0.2550
   30phy    H1B  807   4.933   4.646   0.196 -0.9749 -0.3416  0.6672
   30phy    C12  808   5.192   4.567   0.125  0.0907  0.4122  0.3806
   30phy    O11  809   5.175   4.689   0.066  0.5708 -0.3518 -0.2397
   30phy    H1A  810   5.197   4.760   0.124  0.2996  1.0237 -1.7598
   31phy    C35  811   0.677   0.650   1.924 -0.2077 -0.0638  0.1008
   31phy    C33  812   0.818   0.636   1.867  0.2328  0.2988 -0.2426
   31phy    C34  813   0.812   0.531   1.761  0.4931  0.1573 -0.4298
   31phy    C32  814   0.878   0.771   1.820 -0.1825 -0.3955 -0.0914
   31phy    C31  815   1.032   0.797   1.834  0.5753 -0.4359  0.3006
   31phy    C30  816   1.071   0.933   1.777 -0.2585  0.0014  0.1840
   31phy    C28  817   1.218   0.956   1.808 -0.0112 -0.4699 -0.2931
   31phy    C29  818   1.309   0.934   1.685 -0.2515 -0.2354 -0.4327
   31phy    C27  819   1.236   1.093   1.878 -0.2608  0.7998 -0.0497
   31phy    C26  820   1.310   1.091   2.012  0.1425  0.0232  0.0869
   31phy    C25  821   1.316   1.226   2.083 -1.0156  0.0272  0.0971
   31phy    C23  822   1.406   1.232   2.208 -0.3339  0.2717  0.1458
   31phy    C24  823   1.473   1.365   2.219 -0.2284 -0.2606  0.1871
   31phy    C22  824   1.325   1.201   2.338 -0.7272 -0.2099  0.2909
   31phy    C21  825   1.400   1.130   2.449 -0.0965 -0.3992 -0.1689
   31phy    C20  826   1.309   1.119   2.573 -0.0129 -0.5087 -0.0012
   31phy    C18  827   1.351   1.052   2.704  0.2309  0.0974 -0.5840
   31phy    O01  828   1.477   1.102   2.742  0.4285  0.4027  0.2897
   31phy    H01  829   1.479   1.196   2.749 -0.8906  0.5060 -0.4073
   31phy    C19  830   1.255   1.118   2.803  0.5491  0.1481 -0.5168
   31phy    C13  831   1.348   0.889   2.708 -0.2265 -0.4522  0.1422
   31phy     H3  832   1.254   0.850   2.661  0.2566 -0.7985 -0.5601
   31phy    O33  833   1.337   0.827   2.838  0.0558 -0.0097 -0.2927
   31phy    H1B  834   1.410   0.848   2.894 -0.9364  0.1792  0.9702
   31phy    C12  835   1.465   0.810   2.630  0.0382  0.1041 -0.1473
   31phy    O11  836   1.586   0.830   2.694  0.1175  0.1168 -0.1547
   31phy    H1A  837   1.599   0.923   2.693 -0.9063  0.2889  0.5364
   32phy    C35  838   2.881   1.484   1.713 -0.0301 -0.0794  0.9211
   32phy    C33  839   2.824   1.565   1.828  0.1831  0.4401  0.3297
   32phy    C34  840   2.920   1.676   1.866 -0.0669  0.0585 -0.3239
   32phy    C32  841   2.684   1.621   1.788  0.3254 -0.1739 -0.3657
   32phy    C31  842   2.567   1.642   1.886 -0.2260  0.0454  0.4530
   32phy    C30  843   2.453   1.668   1.790 -0.1717  0.0887 -0.2432
   32phy    C28  844   2.317   1.705   1.855  0.3552 -0.0106  0.2467
   32phy    C29  845   2.239   1.803   1.765 -0.0365 -0.0840 -0.0748
   32phy    C27  846   2.237   1.580   1.883 -0.2753 -0.3872 -0.0189
   32phy    C26  847   2.136   1.588   1.998 -0.0873 -0.0476  0.1678
   32phy    C25  848   2.053   1.465   2.019 -0.8803 -0.0415 -0.3214
   32phy    C23  849   1.936   1.488   2.119 -0.0639  0.0199  0.1676
   32phy    C24  850   1.818   1.559   2.049  0.4885 -0.1448  0.0269
   32phy    C22  851   1.895   1.350   2.171 -0.1932  0.1938 -0.1281
   32phy    C21  852   1.916   1.334   2.323 -0.2972  0.1667  0.0502
   32phy    C20  853   1.892   1.188   2.367  0.1272 -0.1232  0.0052
   32phy    C18  854   1.904   1.157   2.519 -0.2484 -0.2470 -0.1190
   32phy    O01  855   1.890   1.271   2.602 -0.3842 -0.0293  0.5163
   32phy    H01  856   1.907   1.244   2.690  0.2929 -0.6757  0.2049
   32phy    C19  857   1.769   1.082   2.548  0.0486 -0.1721 -0.4003
   32phy    C13  858   2.038   1.084   2.571 -0.5949 -0.0523 -0.1423
   32phy     H3  859   2.071   1.001   2.503  2.1464  0.4971  0.3582
   32phy    O33  860   2.024   1.012   2.692  0.1092 -0.0505  0.2607
   32phy    H1B  861   2.027   1.066   2.769  1.2132  0.5903 -0.2123
   32phy    C12  862   2.172   1.167   2.582 -0.1456  0.1208  0.0041
   32phy    O11  863   2.210   1.254   2.686  0.1162  0.0734 -0.7589
   32phy    H1A  864   2.178   1.341   2.671  0.0328  0.0653 -0.6316
   33phy    C35  865   0.726   0.107   1.710 -0.4222  0.0254 -0.0604
   33phy    C33  866   0.848   0.019   1.736 -0.4892  0.0090  0.2176
   33phy    C34  867   0.871  -0.092   1.635 -0.4208 -0.3186  0.0342
   33phy    C32  868   0.978   0.103   1.743  0.0074 -0.1580 -0.5092
   33phy    C31  869   1.022   0.161   1.885  0.0801 -0.1390 -0.1115
   33phy    C30  870   1.149   0.234   1.863 -0.0262 -0.0537  0.1950
   33phy    C28  871   1.206   0.305   1.988 -0.5921  0.4429  0.4458
   33phy    C29  872   1.353   0.314   1.960 -0.2148  0.4964 -0.3307
   33phy    C27  873   1.145   0.446   2.007 -0.4230  0.1014  0.2497
   33phy    C26  874   1.166   0.503   2.143 -0.2847 -0.3232  0.3257
   33phy    C25  875   1.098   0.641   2.159  0.0660 -0.3519  0.1821
   33phy    C23  876   1.126   0.707   2.293  0.5184  0.6675 -0.0364
   33phy    C24  877   1.157   0.856   2.278  0.1384 -0.3726  0.2140
   33phy    C22  878   1.009   0.681   2.391 -0.2606  0.0760 -0.9685
   33phy    C21  879   1.052   0.662   2.536  0.1469  0.4403  0.4257
   33phy    C20  880   0.928   0.660   2.625  0.5637  0.0742  0.1189
   33phy    C18  881   0.936   0.683   2.785  0.4007  0.3139 -0.3982
   33phy    O01  882   1.020   0.799   2.811  0.0721  0.3534 -0.2813
   33phy    H01  883   0.986   0.871   2.762 -1.0596  0.0744  0.0724
   33phy    C19  884   0.789   0.719   2.815 -0.4998 -0.4382 -0.8137
   33phy    C13  885   0.982   0.547   2.866 -0.2394 -0.0085 -0.4766
   33phy     H3  886   0.928   0.459   2.823 -0.6915  0.2955 -0.5389
   33phy    O33  887   0.941   0.539   3.003  0.1888  0.5372  0.1862
   33phy    H1B  888   0.986   0.610   3.047  1.2662 -0.4023  0.6475
   33phy    C12  889   1.136   0.515   2.860 -0.6322  0.1439 -0.3893
   33phy    O11  890   1.215   0.611   2.929 -0.0856 -0.3317  0.0305
   33phy    H1A  891   1.213   0.683   2.869  0.7479 -1.0250 -0.8740
   34phy    C35  892   4.966   2.485   1.026 -0.1336  0.4281 -0.1922
   34phy    C33  893   4.999   2.514   1.172 -0.0989  0.5172  0.8281
   34phy    C34  894   5.122   2.428   1.191  0.0160 -0.3026 -0.3878
   34phy    C32  895   5.027   2.658   1.217 -0.5075  0.0417  0.3406
   34phy    C31  896   4.904   2.750   1.226 -0.5549 -0.5405 -0.2533
   34phy    C30  897   4.928   2.893   1.280 -0.0735  0.2205  0.7703
   34phy    C28  898   4.796   2.977   1.279 -0.6373  0.0590 -0.2621
   34phy    C29  899   4.753   3.010   1.422  0.1418 -0.0235  0.1613
   34phy    C27  900   4.808   3.092   1.182  0.7122 -0.1048  0.0942
   34phy    C26  901   4.686   3.117   1.092 -0.0960  0.1577  0.5944
   34phy    C25  902   4.694   3.246   1.006 -0.4294  0.3734 -0.4092
   34phy    C23  903   4.588   3.250   0.895  0.4702  0.2074 -0.3033
   34phy    C24  904   4.485   3.356   0.930  0.7025  0.2297  0.0379
   34phy    C22  905   4.655   3.267   0.754  0.2032 -0.0732 -0.6072
   34phy    C21  906   4.625   3.154   0.655 -0.4511 -0.2433 -0.1716
   34phy    C20  907   4.692   3.170   0.520  0.0144  0.2395  0.4690
   34phy    C18  908   4.659   3.063   0.409  0.1941  0.3302  0.2050
   34phy    O01  909   4.664   2.926   0.467  0.1425 -0.2861  0.2188
   34phy    H01  910   4.588   2.886   0.429 -0.1900  1.8571 -1.5973
   34phy    C19  911   4.773   3.074   0.304 -0.8166 -0.3639 -0.5044
   34phy    C13  912   4.514   3.096   0.341 -0.1755  0.3586  0.1120
   34phy     H3  913   4.441   3.101   0.426 -1.1112  0.3415 -0.6691
   34phy    O33  914   4.489   3.230   0.288 -0.5711  0.1169 -0.2506
   34phy    H1B  915   4.555   3.292   0.315 -1.4779  0.2460  1.8869
   34phy    C12  916   4.426   2.976   0.279  0.6955  0.1685 -0.5453
   34phy    O11  917   4.439   2.853   0.343  0.1249  0.1963 -0.3061
   34phy    H1A  918   4.446   2.782   0.282  1.8548  0.7241 -0.7828
   35phy    C35  919   2.237   2.159   1.542 -0.1307 -0.6665  0.4021
   35phy    C33  920   2.147   2.262   1.606 -0.1327  0.5019 -0.0761
   35phy    C34  921   2.239   2.349   1.694  0.5101 -0.1620 -0.3930
   35phy    C32  922   2.068   2.331   1.491 -0.4461 -0.0382  0.1706
   35phy    C31  923   1.952   2.426   1.520  0.5464  0.2386 -0.0244
   35phy    C30  924   1.884   2.467   1.388  0.0802 -0.0755  0.0066
   35phy    C28  925   1.774   2.574   1.382  0.2099 -0.8860  0.4638
   35phy    C29  926   1.823   2.713   1.421  0.3034 -0.5795  0.0697
   35phy    C27  927   1.706   2.571   1.244 -0.2500 -0.0898 -0.6025
   35phy    C26  928   1.581   2.485   1.244  0.2687 -0.0211 -0.0811
   35phy    C25  929   1.499   2.509   1.116 -0.2095  0.5796 -0.1699
   35phy    C23  930   1.376   2.415   1.109  0.1567  0.1069  0.3621
   35phy    C24  931   1.258   2.475   1.184  0.2131  0.4711 -0.3220
   35phy    C22  932   1.322   2.395   0.966  0.2653 -0.4155 -0.3399
   35phy    C21  933   1.371   2.264   0.904  0.1616 -0.0997  0.3007
   35phy    C20  934   1.350   2.266   0.752  0.3967 -0.8604 -0.1312
   35phy    C18  935   1.416   2.146   0.675 -0.2662  0.7079 -0.2365
   35phy    O01  936   1.556   2.121   0.724  0.1068 -0.1991  0.5216
   35phy    H01  937   1.561   2.149   0.814  2.0624  0.6621  0.1876
   35phy    C19  938   1.422   2.206   0.529 -0.3593 -0.4113 -0.2624
   35phy    C13  939   1.330   2.010   0.686 -0.0715  0.1394  0.2154
   35phy     H3  940   1.320   1.994   0.796 -0.1831  0.9210  0.3225
   35phy    O33  941   1.189   2.025   0.652  0.3024 -0.1209 -0.1792
   35phy    H1B  942   1.172   1.992   0.566 -0.7070 -0.5568  0.1811
   35phy    C12  943   1.372   1.861   0.658  0.1674 -0.2528  0.4155
   35phy    O11  944   1.362   1.810   0.525 -0.0773 -0.4671 -0.5182
   35phy    H1A  945   1.427   1.744   0.512 -0.2025 -0.9887  1.3330
   36phy    C35  946   1.910   1.548   1.507 -0.0619 -0.4481  0.7381
   36phy    C33  947   1.954   1.691   1.506  0.3169 -0.4521  0.3128
   36phy    C34  948   2.000   1.723   1.358 -0.1425 -0.2496  0.1973
   36phy    C32  949   1.839   1.787   1.547 -0.2496 -0.1981  0.5461
   36phy    C31  950   1.867   1.870   1.670  0.2371  0.2086 -0.1751
   36phy    C30  951   1.750   1.967   1.701 -0.1162 -0.7623  0.3290
   36phy    C28  952   1.757   2.055   1.825  0.6849  0.5340  0.0777
   36phy    C29  953   1.728   2.204   1.795  0.2456 -0.4268 -0.4236
   36phy    C27  954   1.651   2.016   1.930  0.1737  0.8266  0.0329
   36phy    C26  955   1.702   1.983   2.071  0.1259  0.6997  0.0652
   36phy    C25  956   1.586   1.970   2.169 -0.0437  0.0133 -0.1413
   36phy    C23  957   1.625   1.954   2.319 -0.8248 -0.5967  0.0326
   36phy    C24  958   1.626   2.090   2.396 -0.1882  0.4642 -0.3844
   36phy    C22  959   1.531   1.850   2.379 -0.0086  0.3446  0.3869
   36phy    C21  960   1.579   1.759   2.489  0.1737  0.2136  0.5687
   36phy    C20  961   1.472   1.655   2.522  0.0884  0.5592  0.4156
   36phy    C18  962   1.464   1.581   2.661  0.5331 -0.0164 -0.4672
   36phy    O01  963   1.454   1.680   2.765  0.5620 -0.0649 -0.2798
   36phy    H01  964   1.543   1.705   2.780  0.3908  0.3861 -0.0061
   36phy    C19  965   1.315   1.540   2.662  0.2557  0.0839  0.0868
   36phy    C13  966   1.557   1.447   2.690 -0.4202 -0.4606  0.1508
   36phy     H3  967   1.569   1.389   2.595  0.3590 -0.0296 -0.0167
   36phy    O33  968   1.499   1.347   2.776  0.3160  0.6470  0.1166
   36phy    H1B  969   1.459   1.393   2.848 -0.8263 -1.1440  0.6866
   36phy    C12  970   1.694   1.477   2.752 -0.5885 -0.0116  0.1431
   36phy    O11  971   1.792   1.522   2.657 -0.1272 -0.4957  0.0864
   36phy    H1A  972   1.829   1.447   2.615 -2.7130 -1.3344 -0.8899
   37phy    C35  973   1.438   2.078   1.532 -0.1040  0.1236  0.2381
   37phy    C33  974   1.335   2.180   1.574 -0.6826  0.1262 -0.1440
   37phy    C34  975   1.406   2.309   1.566 -0.0552 -0.2547 -0.0457
   37phy    C32  976   1.196   2.172   1.494 -0.1256 -0.3501 -0.3324
   37phy    C31  977   1.092   2.085   1.566 -0.2661  0.3423  0.2570
   37phy    C30  978   0.962   2.093   1.486  0.3441  0.2566 -0.5598
   37phy    C28  979   0.849   1.991   1.523 -0.2159 -0.0096  0.4687
   37phy    C29  980   0.775   2.034   1.646  0.5178 -0.4217  0.1757
   37phy    C27  981   0.749   2.000   1.406  0.6852 -0.4719 -0.2723
   37phy    C26  982   0.739   1.876   1.312 -0.1643 -0.4673 -0.0778
   37phy    C25  983   0.629   1.903   1.216  0.3549 -0.2735 -0.0018
   37phy    C23  984   0.587   1.783   1.125  0.2624  0.1948 -0.1683
   37phy    C24  985   0.439   1.769   1.145  0.1270  0.5844 -0.3743
   37phy    C22  986   0.602   1.804   0.975  0.2966 -0.0936  0.9739
   37phy    C21  987   0.732   1.755   0.905  0.1180  0.2101 -0.8404
   37phy    C20  988   0.746   1.803   0.756 -0.0172  0.2642  0.0104
   37phy    C18  989   0.877   1.778   0.672 -0.1847  0.2983  0.0752
   37phy    O01  990   0.997   1.803   0.748  0.7372  0.2972 -0.1993
   37phy    H01  991   1.014   1.895   0.744 -0.4943  0.5751  0.2196
   37phy    C19  992   0.870   1.889   0.568 -0.1765 -0.4761  0.1838
   37phy    C13  993   0.883   1.628   0.609 -0.2246  0.4378  0.1804
   37phy     H3  994   0.857   1.564   0.698 -0.5724  0.8237  0.3615
   37phy    O33  995   0.766   1.584   0.527  0.6565  0.0450  0.2782
   37phy    H1B  996   0.762   1.492   0.540 -0.9743 -0.0237 -0.4709
   37phy    C12  997   1.009   1.543   0.579  0.1288  0.0680 -0.1500
   37phy    O11  998   1.125   1.596   0.629 -0.0805 -0.2610  0.1601
   37phy    H1A  999   1.100   1.665   0.687 -2.9574 -1.1680  0.1460
   38phy    C35 1000   0.486   0.919   1.755  0.2641 -0.0665 -0.1339
   38phy    C33 1001   0.593   0.999   1.683 -0.3009 -0.0300 -0.1634
   38phy    C34 1002   0.552   0.996   1.536  0.1317  0.0016 -0.0642
   38phy    C32 1003   0.611   1.145   1.723 -0.8361 -0.2114  0.3100
   38phy    C31 1004   0.757   1.197   1.726 -0.0960 -0.6045 -0.6914
   38phy    C30 1005   0.767   1.342   1.775  0.1951  0.1589  0.6399
   38phy    C28 1006   0.912   1.399   1.798  0.4359  0.3754  0.3015
   38phy    C29 1007   0.956   1.464   1.666 -0.0590  0.3808  0.0857
   38phy    C27 1008   0.906   1.517   1.895  0.2320 -0.2425 -0.4350
   38phy    C26 1009   0.998   1.482   2.011  0.2198  0.0324  0.2633
   38phy    C25 1010   0.961   1.555   2.142  0.0410  0.0357  0.0783
   38phy    C23 1011   1.022   1.508   2.273 -0.4249 -0.3607  0.2903
   38phy    C24 1012   1.149   1.589   2.308  0.4873  0.1045  0.4320
   38phy    C22 1013   0.924   1.505   2.392  0.4103 -0.4530  0.4722
   38phy    C21 1014   0.940   1.391   2.494  0.2917 -0.0144 -0.0658
   38phy    C20 1015   0.869   1.420   2.627 -0.0150 -0.8607 -0.2586
   38phy    C18 1016   0.848   1.320   2.755  0.5164 -0.0727 -0.0327
   38phy    O01 1017   0.978   1.276   2.801  0.0458  0.1009  0.3782
   38phy    H01 1018   1.025   1.344   2.846 -1.6617  1.4276  0.2699
   38phy    C19 1019   0.790   1.417   2.865  0.2551 -0.2638 -0.2471
   38phy    C13 1020   0.757   1.186   2.725 -0.3721 -0.6621  0.0692
   38phy     H3 1021   0.669   1.210   2.660 -0.2067 -0.9714 -0.2772
   38phy    O33 1022   0.698   1.123   2.839 -0.2361 -0.1117 -0.5640
   38phy    H1B 1023   0.766   1.093   2.895 -0.6073 -0.0646 -0.0867
   38phy    C12 1024   0.832   1.070   2.645 -0.4695 -0.1177 -0.0849
   38phy    O11 1025   0.943   1.013   2.707 -0.1227 -0.0718 -0.2453
   38phy    H1A 1026   0.966   1.073   2.775 -1.4645 -0.8261  0.9491
   39phy    C35 1027   4.868   1.721   2.490  0.0278 -0.0763  0.4532
   39phy    C33 1028   4.783   1.713   2.362 -0.4650  0.2215 -0.1983
   39phy    C34 1029   4.636   1.690   2.385 -0.2921 -0.2821 -0.0789
   39phy    C32 1030   4.799   1.831   2.257 -0.3897  0.3409  0.3904
   39phy    C31 1031   4.916   1.802   2.162 -0.7005 -0.3479 -0.2830
   39phy    C30 1032   4.930   1.915   2.059  0.6563 -0.5791  0.5709
   39phy    C28 1033   5.034   1.892   1.945  0.4951 -0.2103 -0.3408
   39phy    C29 1034   4.963   1.876   1.812 -0.0731  0.0104  0.3626
   39phy    C27 1035   5.129   2.013   1.923  0.1478  0.2490  0.0322
   39phy    C26 1036   5.252   2.011   2.014 -0.4088  0.3136 -0.4882
   39phy    C25 1037   5.345   2.124   1.976 -0.3129  0.1514 -0.0207
   39phy    C23 1038   5.475   2.118   2.062  0.4967 -0.1434  0.6083
   39phy    C24 1039   5.599   2.116   1.971 -0.2410  0.1112  0.4511
   39phy    C22 1040   5.488   2.247   2.143  0.0914 -0.1897 -0.4703
   39phy    C21 1041   5.523   2.225   2.291 -0.1358 -0.2798  0.2822
   39phy    C20 1042   5.541   2.357   2.367  0.1527  0.1899 -0.3892
   39phy    C18 1043   5.594   2.354   2.517  0.5537  0.5220 -0.5147
   39phy    O01 1044   5.698   2.253   2.516 -0.3533 -0.0724  0.0368
   39phy    H01 1045   5.749   2.257   2.437  1.2865  0.1738  1.0519
   39phy    C19 1046   5.673   2.486   2.535  0.4545 -0.1048 -0.3642
   39phy    C13 1047   5.479   2.329   2.631  0.3956 -0.0441 -0.5741
   39phy     H3 1048   5.412   2.245   2.599 -0.1423  0.7907 -1.7568
   39phy    O33 1049   5.380   2.437   2.637 -0.4120  0.6123 -0.4761
   39phy    H1B 1050   5.409   2.519   2.673 -0.8863  0.0938  1.1743
   39phy    C12 1051   5.528   2.273   2.769  0.4114  0.2287 -0.2320
   39phy    O11 1052   5.615   2.167   2.758  0.0638  0.3243  0.2254
   39phy    H1A 1053   5.658   2.170   2.675 -1.9440 -5.2366 -1.5042
   40phy    C35 1054   2.837   5.012   1.853 -0.4685 -0.2352 -0.3113
   40phy    C33 1055   2.692   5.044   1.846 -0.2682 -0.2307  0.3392
   40phy    C34 1056   2.654   5.062   1.702 -0.5784 -0.8017  0.5118
   40phy    C32 1057   2.612   4.937   1.924 -0.3133  0.4468 -0.3611
   40phy    C31 1058   2.497   4.984   2.009  0.0867  0.1997 -0.6608
   40phy    C30 1059   2.428   4.862   2.065  0.0729  0.3992  0.4290
   40phy    C28 1060   2.287   4.882   2.116  0.0041 -0.1088  0.1243
   40phy    C29 1061   2.182   4.900   2.005  0.2263 -0.4470 -0.3625
   40phy    C27 1062   2.252   4.768   2.208  0.2895 -0.1306  0.0789
   40phy    C26 1063   2.148   4.799   2.319 -0.4594  0.0252  0.3237
   40phy    C25 1064   2.115   4.679   2.407 -0.1906  0.0902 -0.2493
   40phy    C23 1065   1.993   4.675   2.497 -0.2397  1.1499  0.2562
   40phy    C24 1066   1.893   4.598   2.406 -0.2650  0.2653 -0.0299
   40phy    C22 1067   2.027   4.583   2.612  0.0396  0.3218 -0.6184
   40phy    C21 1068   1.989   4.637   2.752  0.2187 -0.2764  0.4562
   40phy    C20 1069   2.003   4.528   2.856  0.3328 -0.1892 -0.2436
   40phy    C18 1070   1.933   4.552   2.998 -0.1444  0.1305 -0.3555
   40phy    O01 1071   1.792   4.558   2.972  0.3396  0.2097 -0.3626
   40phy    H01 1072   1.760   4.477   2.937  0.0215 -0.2154  0.8540
   40phy    C19 1073   1.949   4.416   3.075  0.1814  0.0841 -0.4675
   40phy    C13 1074   1.990   4.688   3.074 -0.4282  0.0579  0.0542
   40phy     H3 1075   1.994   4.775   3.003  0.7866  0.2196  0.2959
   40phy    O33 1076   2.132   4.668   3.093  0.5536 -0.1975 -0.6286
   40phy    H1B 1077   2.153   4.705   3.177 -1.4867 -0.6109  0.1290
   40phy    C12 1078   1.920   4.734   3.206 -0.0933 -0.2163  0.1981
   40phy    O11 1079   1.779   4.733   3.188  0.7284  0.5887 -0.0667
   40phy    H1A 1080   1.754   4.677   3.116 -1.1898 -0.0436  1.0216
   41phy    C35 1081   1.777   1.139   1.829 -0.2376  0.0216 -0.5929
   41phy    C33 1082   1.692   1.160   1.710 -0.9584  0.0434  0.2081
   41phy    C34 1083   1.657   1.021   1.662 -0.2946  0.0895 -0.1434
   41phy    C32 1084   1.568   1.243   1.753 -0.0542 -0.1479 -0.0829
   41phy    C31 1085   1.588   1.401   1.751  0.1588  0.3048  0.3511
   41phy    C30 1086   1.449   1.466   1.767 -0.3705  0.0303 -0.1134
   41phy    C28 1087   1.447   1.622   1.774  0.4413 -0.3273 -0.1549
   41phy    C29 1088   1.458   1.679   1.632  0.5440  0.0491 -0.3104
   41phy    C27 1089   1.314   1.659   1.839 -0.3313  0.2024  0.1548
   41phy    C26 1090   1.307   1.798   1.914 -0.0186  0.2137  0.1601
   41phy    C25 1091   1.155   1.833   1.950 -0.0374  0.0183  0.4425
   41phy    C23 1092   1.129   1.955   2.040  0.8761 -0.2053 -0.8967
   41phy    C24 1093   1.144   2.082   1.959  0.1558 -0.6951  0.2243
   41phy    C22 1094   0.986   1.939   2.102 -0.0121 -0.2748 -0.1009
   41phy    C21 1095   0.982   1.981   2.252  0.2168  0.7488  0.6529
   41phy    C20 1096   0.874   1.911   2.335  0.0554 -0.3060  0.0450
   41phy    C18 1097   0.871   1.941   2.492  0.7451  0.4338  0.5758
   41phy    O01 1098   0.873   2.082   2.516 -0.3277 -0.1755 -0.1339
   41phy    H01 1099   0.839   2.132   2.444  0.1771  0.8242  0.2878
   41phy    C19 1100   0.721   1.913   2.510 -0.0042  0.7943 -0.2288
   41phy    C13 1101   0.964   1.867   2.601  0.4553 -0.0549  0.1094
   41phy     H3 1102   0.954   1.757   2.584 -0.1687  0.3126 -2.1947
   41phy    O33 1103   0.930   1.880   2.740  0.2666 -0.0275  0.1594
   41phy    H1B 1104   0.878   1.955   2.760 -0.6647 -0.8271  0.8903
   41phy    C12 1105   1.120   1.902   2.582 -0.0436  0.4550  0.1923
   41phy    O11 1106   1.145   2.040   2.607 -0.2291 -0.3187 -0.2228
   41phy    H1A 1107   1.070   2.087   2.576 -0.9657 -0.4373  1.3003
   42phy    C35 1108   4.991   1.311   1.446  0.2825 -0.0157  0.3874
   42phy    C33 1109   5.100   1.417   1.426  0.2504 -0.3843 -0.2127
   42phy    C34 1110   5.091   1.528   1.535 -0.2688  0.8262  0.0378
   42phy    C32 1111   5.233   1.339   1.425  0.1092 -0.1455  0.0128
   42phy    C31 1112   5.357   1.413   1.364  0.5731 -0.3007  0.2430
   42phy    C30 1113   5.492   1.354   1.402  0.1371 -0.0247 -0.4016
   42phy    C28 1114   5.621   1.425   1.358 -0.1185 -0.3283  0.1275
   42phy    C29 1115   5.671   1.509   1.476  0.5035 -0.0654  0.0020
   42phy    C27 1116   5.728   1.321   1.309 -0.5129 -0.0096 -0.2966
   42phy    C26 1117   5.800   1.371   1.187 -0.4610  0.1037  0.1207
   42phy    C25 1118   5.876   1.267   1.109 -0.0965 -0.0312 -0.2697
   42phy    C23 1119   5.953   1.318   0.986 -0.5346  0.4855 -0.7422
   42phy    C24 1120   6.091   1.388   1.002  0.3633 -0.2077 -0.0612
   42phy    C22 1121   5.984   1.187   0.917 -0.5084 -0.0206 -0.6775
   42phy    C21 1122   5.969   1.179   0.767  0.3736  0.2531 -0.8905
   42phy    C20 1123   5.971   1.030   0.726 -0.1178  0.6426  0.0365
   42phy    C18 1124   5.930   0.995   0.578  0.5163 -0.0021  0.3774
   42phy    O01 1125   5.789   1.030   0.570  0.1657 -0.0713 -0.0978
   42phy    H01 1126   5.747   0.975   0.634  0.4679  0.8704  0.9457
   42phy    C19 1127   5.931   0.840   0.575 -0.2354  0.1891  0.1400
   42phy    C13 1128   6.029   1.065   0.467  0.2804 -0.0479  0.0512
   42phy     H3 1129   6.027   1.172   0.501  1.1423 -0.6770  2.2418
   42phy    O33 1130   6.170   1.048   0.482 -0.3656  0.7739 -0.2858
   42phy    H1B 1131   6.216   1.129   0.494 -1.2419  1.0340  1.7951
   42phy    C12 1132   5.998   1.112   0.316  0.6714  0.3153  0.0927
   42phy    O11 1133   6.059   1.220   0.258 -0.8071  0.4589  0.3355
   42phy    H1A 1134   6.151   1.211   0.272 -0.8973  2.0100  2.3540
   43phy    C35 1135   0.266   0.286   2.066 -0.4962 -0.0972  0.4627
   43phy    C33 1136   0.366   0.394   2.022 -0.5748  0.2147  0.5310
   43phy    C34 1137   0.455   0.335   1.906 -0.2573 -0.2711 -0.0204
   43phy    C32 1138   0.296   0.527   1.989 -0.3393  0.0073  0.0037
   43phy    C31 1139   0.267   0.628   2.100  0.0391 -0.1153 -0.3827
   43phy    C30 1140   0.220   0.762   2.043  0.1413 -0.0882  0.0289
   43phy    C28 1141   0.193   0.879   2.137  0.2955 -0.5798 -0.2431
   43phy    C29 1142   0.232   1.006   2.068 -0.5521 -0.1919  0.4524
   43phy    C27 1143   0.056   0.886   2.210  0.5380  0.3184  0.6765
   43phy    C26 1144   0.043   0.948   2.349 -0.1807  0.2580  0.1785
   43phy    C25 1145  -0.094   0.948   2.410  0.4570 -0.3939 -0.8634
   43phy    C23 1146  -0.114   1.016   2.550  0.1860 -0.1515  0.0401
   43phy    C24 1147  -0.264   1.055   2.560 -0.0538  0.2061  0.3124
   43phy    C22 1148  -0.085   0.924   2.670 -0.2916 -0.1699  0.3044
   43phy    C21 1149   0.046   0.947   2.741  0.2911 -0.3575  0.4729
   43phy    C20 1150   0.054   0.875   2.878 -0.0670 -0.0220  0.3362
   43phy    C18 1151   0.172   0.922   2.976 -0.7402 -0.8608 -0.5582
   43phy    O01 1152   0.189   1.072   2.971  0.1830  0.4901 -0.2489
   43phy    H01 1153   0.224   1.103   2.890  1.7129 -1.0121 -0.2187
   43phy    C19 1154   0.118   0.893   3.118  0.1058  0.1881 -0.0841
   43phy    C13 1155   0.320   0.848   2.952  0.7105 -0.2057  0.4732
   43phy     H3 1156   0.302   0.738   2.953 -0.0630 -0.0927  1.4212
   43phy    O33 1157   0.408   0.858   3.065 -0.7524 -0.3196  0.3030
   43phy    H1B 1158   0.398   0.935   3.118  0.5904 -0.4461  0.7968
   43phy    C12 1159   0.395   0.902   2.820  0.0365  0.2791 -0.6071
   43phy    O11 1160   0.429   1.038   2.842 -0.7087  0.3412 -0.1433
   43phy    H1A 1161   0.522   1.052   2.833 -0.1588 -1.3888  2.0751
   44phy    C35 1162   1.509   1.492   1.050 -0.4155 -0.3037 -0.1318
   44phy    C33 1163   1.536   1.590   1.165  0.5079 -0.2601 -0.1042
   44phy    C34 1164   1.554   1.519   1.296 -0.4001 -0.4874 -0.4155
   44phy    C32 1165   1.651   1.684   1.134  0.5526 -0.2631  0.4311
   44phy    C31 1166   1.624   1.835   1.159  0.2943  0.5337 -0.6763
   44phy    C30 1167   1.734   1.924   1.102 -0.0117 -0.1809  0.4333
   44phy    C28 1168   1.750   2.073   1.146 -0.1323 -0.2017 -0.4134
   44phy    C29 1169   1.809   2.093   1.284  0.0658 -0.2595  0.2321
   44phy    C27 1170   1.844   2.140   1.046 -0.1881  0.4835  0.2352
   44phy    C26 1171   1.762   2.236   0.951 -0.1243  0.8869  0.1458
   44phy    C25 1172   1.846   2.321   0.854 -0.2171  0.0629  0.4370
   44phy    C23 1173   1.784   2.422   0.756  0.7945 -1.1713 -0.0402
   44phy    C24 1174   1.755   2.550   0.830 -0.1162 -0.0140 -0.0487
   44phy    C22 1175   1.882   2.452   0.643 -0.0919 -0.1807 -0.1126
   44phy    C21 1176   1.826   2.404   0.509  0.0767 -0.4006  0.5700
   44phy    C20 1177   1.894   2.473   0.388  0.1135  0.1098 -0.0018
   44phy    C18 1178   1.876   2.410   0.249 -0.3890  0.0160  0.2452
   44phy    O01 1179   1.908   2.270   0.241 -0.2961  0.2829  0.3857
   44phy    H01 1180   1.858   2.222   0.305 -0.2566  0.4526  0.5432
   44phy    C19 1181   1.980   2.492   0.169 -0.2648  0.1387  0.2334
   44phy    C13 1182   1.730   2.435   0.188  0.0131 -0.1466 -0.2957
   44phy     H3 1183   1.662   2.378   0.257 -1.7026 -0.7825 -2.3966
   44phy    O33 1184   1.673   2.567   0.208 -0.8064  0.3798  0.2964
   44phy    H1B 1185   1.701   2.615   0.132  1.4401 -1.6774 -0.3018
   44phy    C12 1186   1.661   2.353   0.071 -0.2063  0.2792  0.0377
   44phy    O11 1187   1.688   2.395  -0.060  0.3545 -0.0746  0.2688
   44phy    H1A 1188   1.694   2.488  -0.060 -0.1422 -0.0377 -0.4039
   45phy    C35 1189   1.487   3.497   1.907 -1.0013 -0.0452 -0.2801
   45phy    C33 1190   1.353   3.442   1.870  0.2483  0.4348 -0.0756
   45phy    C34 1191   1.307   3.518   1.743 -0.0539  0.4696  0.0014
   45phy    C32 1192   1.357   3.289   1.852  0.1765  0.1412 -0.2586
   45phy    C31 1193   1.311   3.201   1.973  0.1806 -0.1187  0.3344
   45phy    C30 1194   1.302   3.049   1.948  0.1291  0.2127  0.6497
   45phy    C28 1195   1.258   2.944   2.049 -0.3411 -0.5581  0.1612
   45phy    C29 1196   1.111   2.908   2.033  0.0333  0.6154  0.0157
   45phy    C27 1197   1.351   2.822   2.047  0.0704 -0.1513  0.3512
   45phy    C26 1198   1.373   2.763   2.183  0.4565  0.3530 -0.3454
   45phy    C25 1199   1.492   2.665   2.191  0.0623 -0.0678  0.2000
   45phy    C23 1200   1.505   2.586   2.322  0.5853 -0.3451  0.2038
   45phy    C24 1201   1.567   2.448   2.291  0.4218  0.3665 -0.3523
   45phy    C22 1202   1.594   2.656   2.422  0.0597 -0.0472  0.1390
   45phy    C21 1203   1.509   2.717   2.534 -0.1229  0.4578 -0.2280
   45phy    C20 1204   1.596   2.814   2.624  0.4533  0.1565  0.0359
   45phy    C18 1205   1.560   2.859   2.769  0.2879 -0.1059 -0.5655
   45phy    O01 1206   1.551   2.745   2.859  0.2013 -0.2597  0.1552
   45phy    H01 1207   1.496   2.681   2.817 -0.4484 -0.7032  1.6201
   45phy    C19 1208   1.695   2.928   2.802  0.0523 -0.3036  0.0528
   45phy    C13 1209   1.426   2.956   2.778  0.4250 -0.0276  0.0756
   45phy     H3 1210   1.334   2.900   2.748  0.2358  0.3153  0.0032
   45phy    O33 1211   1.420   3.057   2.681  0.2001 -0.1789 -0.1893
   45phy    H1B 1212   1.499   3.108   2.684 -0.5599  0.9721  0.7730
   45phy    C12 1213   1.386   3.016   2.913 -0.3193 -0.6661  0.0561
   45phy    O11 1214   1.277   3.103   2.923  0.1261 -0.2562  0.1935
   45phy    H1A 1215   1.198   3.052   2.926  0.0081 -0.2735 -1.8834
   46phy    C35 1216   1.594   4.127   1.511  0.1255 -0.0817 -0.1403
   46phy    C33 1217   1.681   4.001   1.522  0.2146  0.3668 -0.1331
   46phy    C34 1218   1.740   3.970   1.382  0.5039  0.5643  0.1616
   46phy    C32 1219   1.797   4.008   1.625  0.1136  0.5634 -0.0662
   46phy    C31 1220   1.764   3.974   1.769  0.2659 -0.1847 -0.4824
   46phy    C30 1221   1.879   3.978   1.870  0.1696  0.0575  0.1377
   46phy    C28 1222   1.841   3.888   1.991  0.3382 -0.1094  0.4006
   46phy    C29 1223   1.966   3.810   2.039 -0.2359  0.0660 -0.3255
   46phy    C27 1224   1.778   3.967   2.107 -0.2061 -0.0423  0.0531
   46phy    C26 1225   1.676   3.884   2.190 -0.2047 -0.0415 -0.0446
   46phy    C25 1226   1.637   3.957   2.321  0.3290 -0.7023  0.5447
   46phy    C23 1227   1.580   3.886   2.449 -0.1113 -0.1784  0.4424
   46phy    C24 1228   1.686   3.839   2.545 -0.1885  0.1850  0.4247
   46phy    C22 1229   1.488   3.994   2.517  0.1739  0.1363 -0.1167
   46phy    C21 1230   1.371   3.931   2.595  0.4191 -0.2541 -0.2302
   46phy    C20 1231   1.258   4.035   2.609  0.1465  0.0939  0.8261
   46phy    C18 1232   1.125   4.014   2.700 -0.1853 -0.1230  0.7581
   46phy    O01 1233   1.180   3.985   2.836  0.0803  0.0546  0.3978
   46phy    H01 1234   1.111   3.980   2.900  0.9572  0.4671  1.4017
   46phy    C19 1235   1.077   4.159   2.709  0.4533  0.0980  0.4867
   46phy    C13 1236   1.018   3.898   2.662 -0.0606 -0.2611  0.4333
   46phy     H3 1237   0.975   3.924   2.562  0.2866 -0.6701  0.1725
   46phy    O33 1238   0.903   3.900   2.750 -0.2089 -0.4870  0.3974
   46phy    H1B 1239   0.876   3.816   2.782  2.1442 -1.4223  0.1280
   46phy    C12 1240   1.073   3.748   2.656 -0.0536 -0.0907  0.0513
   46phy    O11 1241   0.975   3.656   2.625 -0.2035  0.1136 -0.2290
   46phy    H1A 1242   1.025   3.580   2.599 -0.7534 -0.1345 -0.5776
   47phy    C35 1243   0.067   2.292   1.660 -0.1889 -0.5320 -0.0279
   47phy    C33 1244   0.165   2.398   1.604 -0.1320  0.5328  0.0126
   47phy    C34 1245   0.179   2.508   1.710  0.6844  0.5113  0.5316
   47phy    C32 1246   0.298   2.346   1.561 -0.5038 -0.3295 -0.1949
   47phy    C31 1247   0.373   2.426   1.453 -0.1139  0.2712  0.4043
   47phy    C30 1248   0.513   2.362   1.420  0.0549  0.7136 -0.1635
   47phy    C28 1249   0.603   2.444   1.320  0.1879 -0.0164 -0.0862
   47phy    C29 1250   0.748   2.422   1.359  0.1396  0.4135  0.1185
   47phy    C27 1251   0.580   2.409   1.172 -0.0135 -0.4603 -0.1104
   47phy    C26 1252   0.571   2.542   1.091  0.1231  0.0053 -0.0873
   47phy    C25 1253   0.485   2.525   0.965 -0.3881  0.2473 -0.0514
   47phy    C23 1254   0.460   2.648   0.880  0.1773 -1.1339 -0.1499
   47phy    C24 1255   0.533   2.642   0.741 -0.1986 -0.5942  0.0293
   47phy    C22 1256   0.312   2.694   0.871 -0.2441  0.3153  0.1925
   47phy    C21 1257   0.285   2.844   0.842 -0.4729 -0.4705 -0.5987
   47phy    C20 1258   0.140   2.861   0.829 -0.0341  0.2607  0.0059
   47phy    C18 1259   0.082   2.993   0.765 -0.3160 -0.0184 -0.0494
   47phy    O01 1260   0.132   3.112   0.828 -0.0115 -0.0739  0.1582
   47phy    H01 1261   0.156   3.086   0.915  1.9441  1.5940  0.1922
   47phy    C19 1262  -0.066   2.984   0.807  0.2796  0.0372 -0.4613
   47phy    C13 1263   0.105   3.006   0.605 -0.2490  0.5641  0.3946
   47phy     H3 1264   0.217   3.012   0.599 -0.1663 -0.4858  0.6869
   47phy    O33 1265   0.084   2.900   0.511  0.2755  0.1698 -0.0426
   47phy    H1B 1266  -0.004   2.873   0.530  1.0100 -0.3242  3.3496
   47phy    C12 1267   0.087   3.144   0.528  0.1709  0.4118 -0.1220
   47phy    O11 1268   0.088   3.261   0.609 -0.2079  0.1683 -0.2916
   47phy    H1A 1269   0.092   3.234   0.699  0.1783  1.2007  0.0011
   48phy    C35 1270   2.919   2.939   2.339 -0.4737  0.8538 -0.1560
   48phy    C33 1271   2.784   2.952   2.271 -0.0868  0.2604 -0.0781
   48phy    C34 1272   2.788   2.936   2.120 -0.6876  0.2720  0.0214
   48phy    C32 1273   2.673   2.867   2.330 -0.0018 -0.0474 -0.0618
   48phy    C31 1274   2.551   2.948   2.379 -0.3438 -0.3448  0.5703
   48phy    C30 1275   2.438   2.860   2.416 -0.1737  0.3659 -0.2409
   48phy    C28 1276   2.314   2.940   2.468  0.2469  0.0364 -0.2166
   48phy    C29 1277   2.185   2.873   2.413  0.2753 -0.0097  0.2755
   48phy    C27 1278   2.308   2.947   2.622  0.4418 -0.2844  0.2957
   48phy    C26 1279   2.294   3.092   2.681 -0.2060  0.0173 -0.1581
   48phy    C25 1280   2.275   3.074   2.836  0.1797  0.1172  0.0432
   48phy    C23 1281   2.269   3.202   2.923 -0.2193  0.1354  0.3009
   48phy    C24 1282   2.130   3.271   2.910  0.1430  0.0013 -0.0049
   48phy    C22 1283   2.289   3.172   3.073 -0.2671  0.4167 -0.4677
   48phy    C21 1284   2.422   3.197   3.138  0.1674  0.5161  0.2137
   48phy    C20 1285   2.430   3.157   3.283  0.1030  0.3358  0.2762
   48phy    C18 1286   2.561   3.182   3.371  0.4179 -0.4044 -0.3544
   48phy    O01 1287   2.632   3.307   3.337 -0.1695 -0.2645  0.1205
   48phy    H01 1288   2.684   3.292   3.260  0.6662 -2.4869  1.0359
   48phy    C19 1289   2.495   3.205   3.510 -0.1868 -0.6005 -0.0727
   48phy    C13 1290   2.669   3.059   3.374 -0.1708  0.1706 -0.4956
   48phy     H3 1291   2.612   2.963   3.388 -0.8902  0.0180 -3.6653
   48phy    O33 1292   2.758   3.055   3.489  0.1637 -0.0783 -0.1449
   48phy    H1B 1293   2.794   3.141   3.502 -0.9555  0.5111 -0.7546
   48phy    C12 1294   2.760   3.038   3.246 -0.1852  0.0294 -0.2486
   48phy    O11 1295   2.814   2.906   3.235 -0.0624  0.1677  0.3255
   48phy    H1A 1296   2.871   2.888   3.307  1.2594  0.8472 -0.5163
   49phy    C35 1297   2.405   2.995   1.966  0.3731  0.4828  0.1593
   49phy    C33 1298   2.260   2.977   2.008  0.2883 -0.4077 -0.0692
   49phy    C34 1299   2.177   3.103   1.979 -0.0783  0.1285  0.6964
   49phy    C32 1300   2.197   2.848   1.951  0.0567 -0.8280  0.2413
   49phy    C31 1301   2.077   2.777   2.019 -0.6552 -1.0813 -0.1471
   49phy    C30 1302   2.029   2.657   1.942  0.3729 -0.4880 -0.1338
   49phy    C28 1303   1.920   2.573   2.011  0.4906 -0.2077  0.0678
   49phy    C29 1304   1.785   2.575   1.937 -0.1078 -0.4068 -0.5954
   49phy    C27 1305   1.978   2.431   2.019 -0.0952  0.0129  0.0006
   49phy    C26 1306   1.950   2.346   2.146  0.2181 -0.1983 -0.3550
   49phy    C25 1307   2.027   2.220   2.138 -0.2493  0.1572 -0.3649
   49phy    C23 1308   2.021   2.125   2.256  0.3340 -0.0120  0.0043
   49phy    C24 1309   2.085   1.991   2.207  0.3418 -0.3118  0.1837
   49phy    C22 1310   2.081   2.163   2.396 -0.0503  0.4455  0.0164
   49phy    C21 1311   2.031   2.103   2.527 -0.0373 -0.2894 -0.7131
   49phy    C20 1312   2.120   2.147   2.642  0.1229 -0.1527  0.0775
   49phy    C18 1313   2.108   2.089   2.784  0.3329  0.6006 -0.3053
   49phy    O01 1314   2.148   1.949   2.794  0.2184  0.2989  0.2788
   49phy    H01 1315   2.162   1.915   2.708 -0.3067 -0.0926  0.3497
   49phy    C19 1316   2.231   2.164   2.850 -0.1629 -0.3715  0.3074
   49phy    C13 1317   1.973   2.109   2.874  1.0963 -0.8231  0.6135
   49phy     H3 1318   1.943   2.217   2.875  0.2921 -1.0239 -0.1713
   49phy    O33 1319   1.984   2.088   3.006 -0.0561 -0.1345  0.0389
   49phy    H1B 1320   1.966   1.998   3.023 -2.2081  0.4193  1.0113
   49phy    C12 1321   1.842   2.033   2.827  0.0871  0.6395 -0.4876
   49phy    O11 1322   1.853   1.893   2.838  0.8024 -0.6011 -0.3084
   49phy    H1A 1323   1.945   1.874   2.835  0.7089 -1.2881  0.5935
   50phy    C35 1324   0.946   2.231   0.466 -0.1964 -0.8057 -0.2212
   50phy    C33 1325   0.833   2.240   0.367  0.0663 -0.2045 -0.3063
   50phy    C34 1326   0.825   2.116   0.279  0.0507  0.2638 -0.1038
   50phy    C32 1327   0.703   2.278   0.447 -0.2517  0.1931  0.5386
   50phy    C31 1328   0.603   2.366   0.368 -0.2316  0.5801  0.0840
   50phy    C30 1329   0.484   2.415   0.438  0.0772 -0.0650 -0.5940
   50phy    C28 1330   0.395   2.510   0.360  0.6758 -0.2735  0.4047
   50phy    C29 1331   0.246   2.459   0.359 -0.4568 -0.6711  0.4358
   50phy    C27 1332   0.393   2.653   0.419 -0.0889  0.3212 -0.4407
   50phy    C26 1333   0.480   2.758   0.342  0.0298  0.1411 -0.4746
   50phy    C25 1334   0.458   2.903   0.381 -0.4300 -0.3636 -0.1023
   50phy    C23 1335   0.546   3.011   0.310 -0.1353  0.2521 -0.3578
   50phy    C24 1336   0.446   3.116   0.263 -0.0149  0.3968  0.0479
   50phy    C22 1337   0.659   3.078   0.399  0.1202  0.5216 -0.0733
   50phy    C21 1338   0.796   3.069   0.333 -0.3562  0.0880  0.8756
   50phy    C20 1339   0.911   3.129   0.418 -0.0876  0.6741 -0.1160
   50phy    C18 1340   1.058   3.141   0.372  0.1407  0.6127  0.4833
   50phy    O01 1341   1.102   3.013   0.340  0.9334 -0.1110  0.6011
   50phy    H01 1342   1.046   2.979   0.272  1.1704  0.1960  0.2489
   50phy    C19 1343   1.119   3.175   0.507  0.1441  0.7036 -0.4245
   50phy    C13 1344   1.090   3.243   0.256 -0.0146  0.9044  0.9149
   50phy     H3 1345   1.008   3.231   0.181  0.6740 -0.0963  0.2977
   50phy    O33 1346   1.068   3.378   0.281 -0.6492  0.4541 -0.9155
   50phy    H1B 1347   1.141   3.416   0.326  0.0350 -0.9143 -0.8176
   50phy    C12 1348   1.188   3.208   0.131  0.2480 -0.1835  0.2454
   50phy    O11 1349   1.314   3.266   0.140 -0.0036  0.0197  0.3221
   50phy    H1A 1350   1.354   3.238   0.221  2.5417 -0.6122 -1.0535
   51phy    C35 1351   2.317   2.637   0.526 -0.0331  0.2194  0.3505
   51phy    C33 1352   2.321   2.737   0.417  0.2735  0.5699  0.0776
   51phy    C34 1353   2.417   2.850   0.460  0.1842 -0.6329  0.7840
   51phy    C32 1354   2.352   2.660   0.284  0.0275 -0.1007  0.3208
   51phy    C31 1355   2.337   2.738   0.154  0.3787 -0.0603  0.4321
   51phy    C30 1356   2.337   2.639   0.038 -0.0673  0.1057  0.3985
   51phy    C28 1357   2.320   2.693  -0.110 -0.0341  0.2497 -0.2508
   51phy    C29 1358   2.451   2.742  -0.181  0.7397 -0.3654 -0.3301
   51phy    C27 1359   2.256   2.583  -0.200  0.4402 -0.2438  0.1335
   51phy    C26 1360   2.139   2.641  -0.274 -0.1281  0.0610 -0.1545
   51phy    C25 1361   2.074   2.541  -0.370 -0.2783 -0.1769 -0.7565
   51phy    C23 1362   1.944   2.574  -0.448  0.1593 -0.0496  0.1883
   51phy    C24 1363   1.976   2.632  -0.586  0.0197 -0.3254 -0.0785
   51phy    C22 1364   1.849   2.451  -0.462 -0.1144 -0.2026  0.3256
   51phy    C21 1365   1.736   2.432  -0.366 -0.0520  0.1878  0.2573
   51phy    C20 1366   1.625   2.344  -0.425  0.3138  0.1091 -0.3052
   51phy    C18 1367   1.494   2.316  -0.334  0.1684 -0.7624  0.1293
   51phy    O01 1368   1.551   2.236  -0.228 -0.0558  0.3974 -0.2782
   51phy    H01 1369   1.612   2.292  -0.183  1.0076 -0.5607 -0.4720
   51phy    C19 1370   1.417   2.226  -0.433 -0.0585  0.2809 -0.5720
   51phy    C13 1371   1.408   2.437  -0.272  0.9683 -0.8120  0.5845
   51phy     H3 1372   1.471   2.483  -0.193 -1.2473  1.3075  1.2487
   51phy    O33 1373   1.393   2.556  -0.358  0.0741  0.1810 -0.5207
   51phy    H1B 1374   1.312   2.557  -0.406  0.8504  1.4464 -1.8820
   51phy    C12 1375   1.298   2.423  -0.162 -0.0313  0.0990  0.0023
   51phy    O11 1376   1.165   2.412  -0.205  0.5640  0.3472  0.0761
   51phy    H1A 1377   1.122   2.360  -0.139  2.5304  1.0785  2.0271
   52phy    C35 1378   2.192   0.771   0.939  0.0398 -0.3281  0.2690
   52phy    C33 1379   2.223   0.797   1.090  0.5741  0.1382  0.5043
   52phy    C34 1380   2.349   0.720   1.139  0.0275  0.4195  0.6705
   52phy    C32 1381   2.234   0.945   1.116  0.3758  0.0336  0.2525
   52phy    C31 1382   2.109   1.018   1.170  0.0902  0.4262  0.3421
   52phy    C30 1383   2.125   1.173   1.166 -0.4368  0.2002  0.2594
   52phy    C28 1384   1.995   1.241   1.131 -0.0336 -0.2223  0.3061
   52phy    C29 1385   1.896   1.244   1.249  0.1937 -1.0401  0.6277
   52phy    C27 1386   2.027   1.383   1.070  0.0989  0.2557  0.3751
   52phy    C26 1387   1.955   1.439   0.947  0.2530  0.1244  0.0949
   52phy    C25 1388   2.036   1.551   0.884  0.0838 -0.1949  0.1459
   52phy    C23 1389   1.956   1.629   0.773 -0.5479  0.1076 -0.1356
   52phy    C24 1390   1.883   1.743   0.838 -0.3961 -0.5644 -0.0828
   52phy    C22 1391   2.063   1.683   0.668 -0.3655 -0.4876 -0.4674
   52phy    C21 1392   2.017   1.657   0.528 -0.3389 -0.7147  0.3579
   52phy    C20 1393   2.133   1.702   0.437 -0.2122  0.0348  0.4026
   52phy    C18 1394   2.101   1.682   0.283  0.7186 -0.1834 -0.0283
   52phy    O01 1395   2.053   1.547   0.255 -0.1555  0.0190  0.3927
   52phy    H01 1396   1.963   1.539   0.280  0.2966  0.6773  2.4420
   52phy    C19 1397   2.244   1.692   0.230 -0.4573  0.1222  0.0645
   52phy    C13 1398   2.003   1.792   0.216  0.0586  0.1610  0.2348
   52phy     H3 1399   1.901   1.766   0.255 -0.2724  0.3733 -0.4783
   52phy    O33 1400   2.001   1.927   0.261 -0.1811 -0.2918  0.1078
   52phy    H1B 1401   2.050   1.978   0.199  0.2167 -0.0925  0.5761
   52phy    C12 1402   1.938   1.774   0.069  0.1182 -0.1892  0.0132
   52phy    O11 1403   1.995   1.857  -0.021  0.4172 -0.4030  0.1512
   52phy    H1A 1404   2.077   1.829  -0.057  0.5904  0.3205 -0.0376
   53phy    C35 1405   0.828   3.409   1.286 -0.0683  0.2220 -0.1919
   53phy    C33 1406   0.760   3.271   1.278 -0.0156 -0.4013 -0.3241
   53phy    C34 1407   0.611   3.303   1.248 -0.4579  0.3102  0.1495
   53phy    C32 1408   0.818   3.175   1.179 -0.3779 -0.7754 -0.0067
   53phy    C31 1409   0.908   3.057   1.226  0.4926 -0.1719 -0.1376
   53phy    C30 1410   0.951   2.962   1.112 -0.1535 -0.1428 -1.0379
   53phy    C28 1411   1.049   2.849   1.133  0.0188  0.1810 -0.0267
   53phy    C29 1412   0.979   2.712   1.148 -0.7386 -0.2151 -0.0667
   53phy    C27 1413   1.145   2.830   1.014 -0.1365 -0.3226 -0.3723
   53phy    C26 1414   1.266   2.925   1.016 -0.4517  0.2633  0.0915
   53phy    C25 1415   1.341   2.920   0.884  0.2976 -0.5520  0.2786
   53phy    C23 1416   1.481   2.979   0.881  0.2711  0.4314 -0.3336
   53phy    C24 1417   1.582   2.873   0.927  0.2261 -0.2502 -0.1594
   53phy    C22 1418   1.529   3.019   0.738 -0.0576  0.1575  0.3600
   53phy    C21 1419   1.486   3.145   0.674 -0.3570  0.2301 -0.1061
   53phy    C20 1420   1.578   3.173   0.558 -0.2684 -0.6135 -0.1269
   53phy    C18 1421   1.530   3.253   0.427  0.0993 -0.4893 -0.0016
   53phy    O01 1422   1.408   3.194   0.374  0.4031  0.3376 -0.4090
   53phy    H01 1423   1.402   3.102   0.394 -1.0194  0.4608 -0.1111
   53phy    C19 1424   1.636   3.213   0.325  0.1780 -0.2128  0.5047
   53phy    C13 1425   1.505   3.412   0.442  1.0502  0.2461 -0.0483
   53phy     H3 1426   1.571   3.445   0.526  1.7109  1.7086 -1.0977
   53phy    O33 1427   1.564   3.499   0.336 -0.2730  0.1135 -0.2508
   53phy    H1B 1428   1.655   3.480   0.322  0.4689  1.9971  1.5116
   53phy    C12 1429   1.384   3.484   0.506  0.6383  0.0643 -0.5110
   53phy    O11 1430   1.276   3.506   0.421  0.1433 -0.0127 -0.1139
   53phy    H1A 1431   1.317   3.548   0.348 -1.8388  0.0022 -1.2642
   54phy    C35 1432   2.383   2.853   1.422  0.0425  0.0894 -0.0958
   54phy    C33 1433   2.374   2.723   1.494  0.3120 -0.6711  0.5363
   54phy    C34 1434   2.248   2.736   1.584  0.0147  0.2351 -0.1157
   54phy    C32 1435   2.367   2.600   1.403  0.1085  0.0360 -0.1092
   54phy    C31 1436   2.500   2.534   1.356 -0.4261 -0.0810  0.2014
   54phy    C30 1437   2.468   2.413   1.263  0.2875 -0.0268 -0.5521
   54phy    C28 1438   2.589   2.353   1.193 -0.0784 -0.1225 -0.1801
   54phy    C29 1439   2.649   2.232   1.265  0.2392 -0.1601  0.0352
   54phy    C27 1440   2.547   2.306   1.051  0.4972  0.0827  0.0673
   54phy    C26 1441   2.646   2.305   0.934  0.1913 -0.9888 -0.8935
   54phy    C25 1442   2.579   2.252   0.803 -0.2950 -0.2856 -0.2732
   54phy    C23 1443   2.672   2.226   0.683  0.2987 -0.0246 -0.2709
   54phy    C24 1444   2.660   2.079   0.634 -0.2240 -0.3299 -0.0826
   54phy    C22 1445   2.644   2.323   0.570  0.5444 -0.0605 -0.2504
   54phy    C21 1446   2.770   2.366   0.492 -0.1417  0.1704 -0.0723
   54phy    C20 1447   2.729   2.459   0.376  0.0621  0.1692 -0.4266
   54phy    C18 1448   2.823   2.520   0.265 -0.7910  0.2606  0.0675
   54phy    O01 1449   2.912   2.611   0.326 -0.3839 -0.0491 -0.0619
   54phy    H01 1450   2.863   2.667   0.383 -0.1305 -0.3776  0.4926
   54phy    C19 1451   2.722   2.590   0.181  0.4641  0.3071  0.0873
   54phy    C13 1452   2.921   2.415   0.184 -0.3903 -0.0952 -0.5124
   54phy     H3 1453   2.972   2.361   0.268  0.0310  1.9505  0.6277
   54phy    O33 1454   2.863   2.301   0.126 -0.1176 -0.0477  0.1186
   54phy    H1B 1455   2.861   2.313   0.033  2.4575  0.6036  0.0556
   54phy    C12 1456   3.059   2.444   0.114 -0.0446  0.1765  0.6855
   54phy    O11 1457   3.056   2.483  -0.022 -0.0746 -0.1376  0.6543
   54phy    H1A 1458   3.010   2.564  -0.035  0.7180  0.3012  0.4914
   55phy    C35 1459   0.533   4.974   1.381  0.4465 -0.0620  0.3459
   55phy    C33 1460   0.435   4.861   1.339 -0.0633  0.3128  0.2811
   55phy    C34 1461   0.453   4.740   1.435 -0.3471  0.1571 -0.1107
   55phy    C32 1462   0.287   4.904   1.334  0.8820  0.3540 -0.5771
   55phy    C31 1463   0.188   4.840   1.231  0.0317  0.1029  0.0559
   55phy    C30 1464   0.053   4.911   1.247 -0.5438  0.5361  0.0441
   55phy    C28 1465  -0.055   4.874   1.150 -0.1581 -0.0446  0.2473
   55phy    C29 1466  -0.189   4.841   1.214 -0.7127  0.4405 -0.0318
   55phy    C27 1467  -0.077   4.989   1.051  0.3477 -0.0579  0.1822
   55phy    C26 1468  -0.076   4.961   0.898 -0.5593  0.0436  0.3858
   55phy    C25 1469  -0.070   5.090   0.816  0.0910  0.1218 -0.3910
   55phy    C23 1470  -0.060   5.070   0.665 -0.1712  0.3365 -0.2629
   55phy    C24 1471  -0.174   5.138   0.585 -0.0426  0.3737  0.2972
   55phy    C22 1472   0.082   5.121   0.632  0.4825 -0.1497 -0.1286
   55phy    C21 1473   0.149   5.079   0.504  0.2534 -0.3159 -0.4060
   55phy    C20 1474   0.286   5.152   0.502  0.2412  0.5291  0.2954
   55phy    C18 1475   0.377   5.155   0.376 -0.0572  0.0436  0.0283
   55phy    O01 1476   0.401   5.022   0.332 -0.3566 -0.0657 -0.2231
   55phy    H01 1477   0.323   4.995   0.288  0.2913 -1.9637 -0.3233
   55phy    C19 1478   0.503   5.206   0.449 -0.3727  0.4771  0.2595
   55phy    C13 1479   0.321   5.250   0.257 -0.2098 -0.1038 -0.1890
   55phy     H3 1480   0.231   5.193   0.223 -0.4896  0.5092 -0.4953
   55phy    O33 1481   0.253   5.367   0.285 -0.1065 -0.2431 -0.3225
   55phy    H1B 1482   0.193   5.395   0.218  1.5125 -1.3680 -2.3925
   55phy    C12 1483   0.361   5.242   0.106 -0.5490 -0.2135  0.4086
   55phy    O11 1484   0.437   5.352   0.064  0.0684 -0.4692 -0.0781
   55phy    H1A 1485   0.479   5.327  -0.016  0.4230 -1.1129  0.3073
   56phy    C35 1486   2.119   3.371   2.429 -0.0616 -0.7736  0.3386
   56phy    C33 1487   2.113   3.451   2.299  0.0020 -0.1978 -0.6767
   56phy    C34 1488   1.997   3.553   2.320 -0.0564 -0.3711  0.2006
   56phy    C32 1489   2.249   3.516   2.269  0.1176 -0.3725 -0.6809
   56phy    C31 1490   2.327   3.435   2.165  0.2663 -0.1260  0.5834
   56phy    C30 1491   2.471   3.496   2.151 -0.3903  0.5369  0.2384
   56phy    C28 1492   2.567   3.399   2.075 -0.1474  0.0250 -0.2709
   56phy    C29 1493   2.537   3.406   1.921  0.0754  0.4541  0.3551
   56phy    C27 1494   2.714   3.446   2.087  0.1990 -0.1664  0.0288
   56phy    C26 1495   2.799   3.393   2.199 -0.7541 -0.4678  0.3718
   56phy    C25 1496   2.948   3.432   2.182 -0.1936  0.7382  0.1362
   56phy    C23 1497   3.056   3.347   2.252  0.1531  0.6454 -0.0606
   56phy    C24 1498   3.191   3.368   2.173  0.2413  0.2670  0.1190
   56phy    C22 1499   3.071   3.382   2.404  0.7641  0.5894 -0.9802
   56phy    C21 1500   3.052   3.264   2.509 -0.1183  0.1423 -0.0159
   56phy    C20 1501   3.045   3.317   2.658  0.5293  0.0405 -0.1208
   56phy    C18 1502   2.993   3.220   2.772  0.2027 -0.5193 -0.0751
   56phy    O01 1503   3.068   3.095   2.760  0.4479  0.3443  0.0163
   56phy    H01 1504   3.160   3.109   2.768  0.5574  2.0059 -2.7223
   56phy    C19 1505   3.041   3.289   2.902  0.0131 -0.1370  0.2297
   56phy    C13 1506   2.834   3.202   2.764  0.5407 -0.9293  0.2126
   56phy     H3 1507   2.800   3.211   2.658 -1.6779  1.3069  1.0250
   56phy    O33 1508   2.754   3.306   2.824 -0.5615 -0.0318  0.3263
   56phy    H1B 1509   2.701   3.339   2.754  1.6620  0.7034 -1.1174
   56phy    C12 1510   2.768   3.063   2.799 -0.3036  0.1961 -0.1084
   56phy    O11 1511   2.838   2.952   2.745  0.0306 -0.0934  0.5436
   56phy    H1A 1512   2.930   2.968   2.753  0.0583  0.1220 -0.1047
   57phy    C35 1513   0.468   2.919   1.264  0.0877  0.1338 -0.1961
   57phy    C33 1514   0.317   2.923   1.273  0.5898 -0.5781  0.1928
   57phy    C34 1515   0.274   2.828   1.386 -0.2338 -0.2341  0.3023
   57phy    C32 1516   0.265   3.068   1.298  0.3280  0.0756  0.2563
   57phy    C31 1517   0.258   3.170   1.178  0.3084  0.1827 -0.0058
   57phy    C30 1518   0.218   3.307   1.213  0.5374 -0.6807 -0.4206
   57phy    C28 1519   0.198   3.404   1.095  0.2971 -0.3271 -0.0558
   57phy    C29 1520   0.047   3.431   1.063 -0.3114 -0.4117 -0.2528
   57phy    C27 1521   0.262   3.546   1.122  0.2679  0.4460 -0.1090
   57phy    C26 1522   0.300   3.619   0.994 -0.2670  0.0398  0.0728
   57phy    C25 1523   0.370   3.748   1.024  0.1877 -0.1227 -0.3367
   57phy    C23 1524   0.409   3.827   0.892  0.4814 -0.8668 -0.1056
   57phy    C24 1525   0.377   3.975   0.900  0.1070  0.0257 -0.1151
   57phy    C22 1526   0.556   3.795   0.848 -0.1043 -0.2488  0.1032
   57phy    C21 1527   0.584   3.785   0.695  0.0154  0.5146 -0.0912
   57phy    C20 1528   0.719   3.728   0.654  0.0624 -0.2254  0.1498
   57phy    C18 1529   0.750   3.706   0.502  1.1048  0.2792 -0.5990
   57phy    O01 1530   0.650   3.622   0.445  0.4157  0.1755 -0.6581
   57phy    H01 1531   0.570   3.644   0.488  0.6048 -0.8648  0.2819
   57phy    C19 1532   0.867   3.612   0.506 -0.3330 -0.2918  0.1804
   57phy    C13 1533   0.767   3.842   0.423  0.0455 -0.6241 -0.4684
   57phy     H3 1534   0.674   3.898   0.451  0.1130 -0.2588 -0.9450
   57phy    O33 1535   0.862   3.939   0.467 -0.2235 -0.2261  0.4298
   57phy    H1B 1536   0.947   3.943   0.426 -0.8959  0.9961 -0.9443
   57phy    C12 1537   0.732   3.873   0.270 -0.6052 -0.1685 -0.4741
   57phy    O11 1538   0.640   3.777   0.217 -0.2546  0.2105 -0.3846
   57phy    H1A 1539   0.659   3.696   0.260  0.4353  0.8947  0.6338
   58phy    C35 1540   0.879   3.479   1.924  0.0918 -0.1079 -0.1161
   58phy    C33 1541   0.853   3.422   1.784  0.4447 -0.4410  0.2095
   58phy    C34 1542   0.881   3.525   1.686 -0.2486  0.5360  0.4508
   58phy    C32 1543   0.924   3.290   1.755 -0.1118 -0.2800 -0.0817
   58phy    C31 1544   0.835   3.169   1.750  0.3967 -0.0912 -0.7321
   58phy    C30 1545   0.905   3.052   1.685  0.1542 -0.1614  0.2281
   58phy    C28 1546   0.807   2.938   1.653 -0.2928 -0.3216 -0.0346
   58phy    C29 1547   0.747   2.957   1.516 -0.1560 -0.2215  0.5956
   58phy    C27 1548   0.879   2.801   1.654  0.0306  0.5784 -0.1434
   58phy    C26 1549   0.856   2.727   1.786 -0.4890  0.2450 -0.9096
   58phy    C25 1550   0.927   2.583   1.811  0.0872  0.1327 -0.5117
   58phy    C23 1551   0.874   2.513   1.940 -0.3582 -0.6611  0.9875
   58phy    C24 1552   0.776   2.401   1.906 -0.4811 -0.3020  0.2921
   58phy    C22 1553   0.993   2.463   2.022 -0.1036  0.3871 -0.1226
   58phy    C21 1554   0.980   2.512   2.164 -0.1426  0.0422  0.4078
   58phy    C20 1555   1.099   2.466   2.254  0.1954  0.2353  0.1339
   58phy    C18 1556   1.092   2.469   2.412 -0.1266  0.2876 -0.0755
   58phy    O01 1557   0.963   2.416   2.463  0.0754  0.1938  0.6723
   58phy    H01 1558   0.974   2.416   2.556  0.3683  1.4941  0.6561
   58phy    C19 1559   1.204   2.365   2.434 -0.4931  0.1294 -0.0968
   58phy    C13 1560   1.131   2.603   2.490 -0.3710 -0.2308  0.4733
   58phy     H3 1561   1.217   2.654   2.440 -1.4418  2.4764  1.1932
   58phy    O33 1562   1.179   2.586   2.627  0.2030 -0.1776  0.0438
   58phy    H1B 1563   1.100   2.582   2.678 -1.3037 -0.5938 -2.1903
   58phy    C12 1564   1.031   2.723   2.480 -0.4682  0.6934  0.2014
   58phy    O11 1565   0.899   2.725   2.534  0.1091 -0.3850 -0.3579
   58phy    H1A 1566   0.844   2.682   2.472  0.6587 -0.1778 -0.9912
   59phy    C35 1567   1.261   1.846   1.237 -0.2233  0.0040 -0.5217
   59phy    C33 1568   1.182   1.861   1.109  0.0327  0.5252  0.2330
   59phy    C34 1569   1.137   1.719   1.066 -0.0747  0.2665 -0.0601
   59phy    C32 1570   1.073   1.966   1.125  0.3622 -0.1300 -0.3252
   59phy    C31 1571   1.027   2.019   0.986  0.1990  0.0800  0.5925
   59phy    C30 1572   0.959   2.155   1.002 -0.4599  0.0603 -0.7226
   59phy    C28 1573   0.873   2.209   0.889 -0.3564 -0.3079  0.9256
   59phy    C29 1574   0.728   2.159   0.881  0.3733 -0.7060  0.0197
   59phy    C27 1575   0.874   2.365   0.898  0.0806  0.2184 -0.0897
   59phy    C26 1576   0.942   2.422   0.772  0.2081 -0.0705 -0.0366
   59phy    C25 1577   0.915   2.571   0.758 -0.1470  0.3108 -0.0527
   59phy    C23 1578   0.958   2.638   0.626 -0.2151 -0.2927 -0.0389
   59phy    C24 1579   0.871   2.760   0.599  0.6192  1.0166  0.1600
   59phy    C22 1580   1.110   2.674   0.641  0.3402 -0.7081  0.0248
   59phy    C21 1581   1.195   2.642   0.514 -0.0259  0.1021  0.5035
   59phy    C20 1582   1.340   2.683   0.536  0.0612 -0.5322  0.0396
   59phy    C18 1583   1.442   2.699   0.415 -0.1130  0.0760  0.6319
   59phy    O01 1584   1.450   2.572   0.343  0.1988 -0.3138 -0.4456
   59phy    H01 1585   1.521   2.575   0.282  1.1177  0.6198  0.6172
   59phy    C19 1586   1.571   2.717   0.502  0.0854 -0.1212 -0.2767
   59phy    C13 1587   1.410   2.821   0.320 -0.4606 -0.3256  0.2331
   59phy     H3 1588   1.307   2.800   0.282 -1.2829  2.2217  0.8171
   59phy    O33 1589   1.375   2.947   0.383 -0.0263  0.0536 -0.0660
   59phy    H1B 1590   1.282   2.959   0.392 -0.1297  0.4620 -1.5011
   59phy    C12 1591   1.464   2.856   0.174  0.3125  0.0804 -0.2093
   59phy    O11 1592   1.462   2.760   0.072 -0.1111  0.0449  0.0806
   59phy    H1A 1593   1.373   2.746   0.047 -0.4138  1.1347  0.5204
   60phy    C35 1594   4.724   0.446   0.773  0.4732 -0.0072  0.4566
   60phy    C33 1595   4.860   0.420   0.710 -0.5406  0.4800  0.1812
   60phy    C34 1596   4.875   0.490   0.581  0.2573 -0.4255  0.0143
   60phy    C32 1597   4.966   0.456   0.813 -0.2005 -0.1853 -0.4095
   60phy    C31 1598   5.111   0.406   0.809 -0.1302  0.4898  0.3067
   60phy    C30 1599   5.182   0.411   0.945 -0.4108  0.2220  0.0172
   60phy    C28 1600   5.325   0.345   0.937  0.2522 -0.4849 -0.3395
   60phy    C29 1601   5.422   0.437   1.015  0.1313  0.6532 -0.4948
   60phy    C27 1602   5.327   0.195   0.964  0.1941 -0.0617 -0.0423
   60phy    C26 1603   5.449   0.113   0.916 -0.1740 -0.2542 -0.0830
   60phy    C25 1604   5.441  -0.033   0.954 -0.0010 -0.3434  0.4255
   60phy    C23 1605   5.549  -0.115   0.878 -0.1732  0.3940 -0.2325
   60phy    C24 1606   5.623  -0.202   0.984  0.6621 -0.2963  0.2728
   60phy    C22 1607   5.492  -0.192   0.759 -0.2317 -0.2299  0.2047
   60phy    C21 1608   5.601  -0.209   0.651 -0.0874 -0.3011  0.4092
   60phy    C20 1609   5.555  -0.290   0.526  0.2018 -0.0660 -0.2536
   60phy    C18 1610   5.664  -0.312   0.414  1.0838 -0.0538 -0.2461
   60phy    O01 1611   5.702  -0.182   0.363 -0.1021  0.0598  0.3963
   60phy    H01 1612   5.629  -0.125   0.349 -0.2437  0.0198  0.9431
   60phy    C19 1613   5.573  -0.385   0.312 -0.1219 -0.2740 -0.2486
   60phy    C13 1614   5.791  -0.394   0.455 -0.9041 -0.2683  0.1400
   60phy     H3 1615   5.836  -0.330   0.535 -2.3103 -0.6880  1.3333
   60phy    O33 1616   5.775  -0.513   0.534  0.1157 -0.2519 -0.1004
   60phy    H1B 1617   5.691  -0.507   0.575 -0.6436  0.4968 -1.6649
   60phy    C12 1618   5.925  -0.400   0.373  0.1682 -0.1331 -0.2138
   60phy    O11 1619   5.963  -0.278   0.316 -0.2002 -0.1798  0.1290
   60phy    H1A 1620   5.891  -0.223   0.339  0.7116  1.2211 -0.2749
   61phy    C35 1621   2.631   3.459   1.459  0.3187  0.0284 -0.0092
   61phy    C33 1622   2.709   3.592   1.458 -0.1964  0.1638  0.4127
   61phy    C34 1623   2.826   3.578   1.362 -0.2720 -0.0780 -0.1840
   61phy    C32 1624   2.621   3.718   1.441  0.0258 -0.4593 -0.9445
   61phy    C31 1625   2.664   3.847   1.512  0.3706  0.1269  0.3599
   61phy    C30 1626   2.581   3.970   1.460 -0.0220 -0.2193  0.0363
   61phy    C28 1627   2.611   4.106   1.533  0.0420 -0.0900 -0.6186
   61phy    C29 1628   2.643   4.224   1.442 -0.3331 -0.1725  0.0134
   61phy    C27 1629   2.488   4.133   1.622 -0.0769 -0.0507  0.0646
   61phy    C26 1630   2.496   4.223   1.746 -0.1902  0.0777 -0.1494
   61phy    C25 1631   2.355   4.235   1.802  0.4207 -0.1301  0.0529
   61phy    C23 1632   2.332   4.323   1.925  0.3503 -0.0193  0.0127
   61phy    C24 1633   2.307   4.466   1.878  0.0579 -0.1109  0.0410
   61phy    C22 1634   2.209   4.270   2.000 -0.0398  0.2668 -0.1232
   61phy    C21 1635   2.227   4.231   2.147  0.0162  0.0370  0.2279
   61phy    C20 1636   2.092   4.210   2.222 -0.3645  0.1623  0.4522
   61phy    C18 1637   2.099   4.145   2.370 -0.5491  0.1356  0.1079
   61phy    O01 1638   2.198   4.212   2.449  0.3745 -0.2066  0.3992
   61phy    H01 1639   2.178   4.186   2.537 -2.1173 -0.8345 -0.2478
   61phy    C19 1640   1.965   4.194   2.431 -0.0895  0.4734  0.0676
   61phy    C13 1641   2.114   3.985   2.387  0.8664  0.0077 -0.0165
   61phy     H3 1642   2.037   3.931   2.327 -0.8668 -0.6943  2.6717
   61phy    O33 1643   2.084   3.925   2.514  0.0676 -0.7695  0.0501
   61phy    H1B 1644   2.164   3.921   2.563  0.6111  0.0062 -0.7277
   61phy    C12 1645   2.248   3.924   2.343 -0.3338 -0.2345 -0.0439
   61phy    O11 1646   2.351   3.952   2.435 -0.1151  0.2145 -0.3038
   61phy    H1A 1647   2.391   4.033   2.409 -1.4379  1.4783  1.4192
   62phy    C35 1648   1.378   4.648   1.606  1.1257 -0.1586  0.3545
   62phy    C33 1649   1.274   4.667   1.717  0.3758 -0.6719 -0.0667
   62phy    C34 1650   1.329   4.783   1.798  0.3903  0.5793  0.1862
   62phy    C32 1651   1.137   4.705   1.662  0.5799 -0.1879  0.0821
   62phy    C31 1652   1.049   4.590   1.606 -0.9690  0.0687  0.0516
   62phy    C30 1653   0.943   4.635   1.511  0.3470  0.0355  0.0603
   62phy    C28 1654   0.836   4.527   1.481  0.2100 -0.1366 -0.5727
   62phy    C29 1655   0.724   4.556   1.583  0.2806 -0.2140 -0.1204
   62phy    C27 1656   0.774   4.554   1.345  0.1144 -0.1156  0.2881
   62phy    C26 1657   0.819   4.466   1.225  0.3928 -0.5057  0.3917
   62phy    C25 1658   0.763   4.502   1.087  0.0031 -0.1599 -0.9063
   62phy    C23 1659   0.809   4.399   0.983 -0.2368 -0.1231  0.2294
   62phy    C24 1660   0.699   4.302   0.945 -0.0005  0.0195  0.1855
   62phy    C22 1661   0.861   4.465   0.856  0.0939  0.6545  0.4922
   62phy    C21 1662   1.011   4.499   0.853  0.6449 -0.1878 -0.2285
   62phy    C20 1663   1.060   4.554   0.719  0.0809 -0.4476 -0.9199
   62phy    C18 1664   1.216   4.533   0.695 -0.4704 -0.6715 -0.1957
   62phy    O01 1665   1.296   4.598   0.803  0.5278  0.3291 -0.3883
   62phy    H01 1666   1.243   4.653   0.857  1.1557 -0.0691  0.6655
   62phy    C19 1667   1.243   4.619   0.571 -0.0019 -0.1754 -0.2562
   62phy    C13 1668   1.268   4.380   0.682  0.1079 -0.0128  0.1830
   62phy     H3 1669   1.250   4.336   0.784  1.8945 -0.4346  0.3445
   62phy    O33 1670   1.186   4.284   0.611 -0.1137  0.1768 -0.0885
   62phy    H1B 1671   1.100   4.321   0.615  0.3444  1.1507  1.9458
   62phy    C12 1672   1.418   4.335   0.697 -0.0676 -0.0541 -0.0070
   62phy    O11 1673   1.510   4.417   0.766  0.0622  0.1462 -0.0342
   62phy    H1A 1674   1.458   4.475   0.818  0.1779 -1.8919  2.5596
   63phy    C35 1675   1.277   2.669   1.706  0.4942  0.1593 -0.1135
   63phy    C33 1676   1.363   2.711   1.583  0.0981 -0.3032 -0.1986
   63phy    C34 1677   1.259   2.706   1.470  0.2972 -0.2934 -0.8266
   63phy    C32 1678   1.421   2.853   1.590  0.3923  0.3898  0.2153
   63phy    C31 1679   1.565   2.849   1.647 -0.1252  0.5741 -0.6762
   63phy    C30 1680   1.641   2.983   1.660  0.6145 -0.5234 -0.1906
   63phy    C28 1681   1.774   2.990   1.734  0.3085  0.8949 -0.0100
   63phy    C29 1682   1.895   3.004   1.638 -0.1278  0.5347 -0.3253
   63phy    C27 1683   1.775   3.101   1.839  0.0189  0.2470  0.2716
   63phy    C26 1684   1.729   3.056   1.981 -0.5640 -0.1916 -0.4219
   63phy    C25 1685   1.745   3.161   2.090  0.0201 -0.2310 -0.1808
   63phy    C23 1686   1.695   3.113   2.230 -0.0487 -0.1226  0.3165
   63phy    C24 1687   1.818   3.056   2.307 -0.0573  0.0214 -0.2752
   63phy    C22 1688   1.635   3.240   2.291 -0.0339 -0.1856  0.1611
   63phy    C21 1689   1.537   3.223   2.409  0.4320  0.3504 -0.0551
   63phy    C20 1690   1.469   3.357   2.430 -0.6859 -0.1622 -0.4821
   63phy    C18 1691   1.354   3.378   2.536  0.0459 -0.1109 -0.0835
   63phy    O01 1692   1.390   3.320   2.659  0.7899 -0.2144 -0.2920
   63phy    H01 1693   1.331   3.360   2.720  1.3743 -0.0603  0.1830
   63phy    C19 1694   1.377   3.527   2.567  0.3551  0.2557  0.1757
   63phy    C13 1695   1.195   3.349   2.501  0.0257  0.0009  0.2094
   63phy     H3 1696   1.167   3.403   2.407 -0.3834 -1.0813 -0.3096
   63phy    O33 1697   1.102   3.404   2.593  0.3195 -0.3921  0.4136
   63phy    H1B 1698   1.108   3.355   2.672 -1.2998 -0.2753  0.6385
   63phy    C12 1699   1.157   3.200   2.480  0.1957  0.7456 -0.5890
   63phy    O11 1700   1.156   3.133   2.604  0.1120  0.1410  0.5095
   63phy    H1A 1701   1.244   3.107   2.623 -0.0881 -0.5417  0.5268
   64phy    C35 1702   1.361   0.540   1.421 -0.1923 -0.4066 -0.1812
   64phy    C33 1703   1.340   0.458   1.549 -0.0907 -0.4119  0.6168
   64phy    C34 1704   1.208   0.517   1.586  0.4571 -0.1313  0.1849
   64phy    C32 1705   1.330   0.306   1.522  0.0163 -0.4523 -0.1837
   64phy    C31 1706   1.461   0.230   1.514  0.2017  0.1089  0.7376
   64phy    C30 1707   1.441   0.084   1.474 -0.5479  0.2739 -0.2272
   64phy    C28 1708   1.566  -0.009   1.473 -1.1042 -0.0583 -0.3442
   64phy    C29 1709   1.610  -0.042   1.614  0.5382 -0.3657  0.3125
   64phy    C27 1710   1.536  -0.140   1.397 -0.2563 -0.1062  0.0457
   64phy    C26 1711   1.659  -0.220   1.344  0.1135 -0.0349 -0.1030
   64phy    C25 1712   1.621  -0.344   1.260  0.0507  0.0489 -1.0417
   64phy    C23 1713   1.726  -0.456   1.272 -0.1990  0.4179  0.3263
   64phy    C24 1714   1.716  -0.539   1.406 -0.1308  0.1504  0.2514
   64phy    C22 1715   1.710  -0.554   1.154 -0.0409 -0.6536 -0.1610
   64phy    C21 1716   1.809  -0.524   1.040  0.1377 -0.0052 -0.3442
   64phy    C20 1717   1.797  -0.621   0.925  0.4822 -0.6875 -0.0175
   64phy    C18 1718   1.909  -0.623   0.820  0.2352  0.2582  0.5909
   64phy    O01 1719   1.927  -0.491   0.770  0.2312  0.0247  0.2235
   64phy    H01 1720   1.856  -0.456   0.720  0.7667  1.9361  0.6888
   64phy    C19 1721   1.850  -0.706   0.703  0.5621  0.1785 -0.2938
   64phy    C13 1722   2.046  -0.688   0.871  0.1276 -0.2204  0.2255
   64phy     H3 1723   2.082  -0.616   0.949  0.0882  0.6235 -0.5176
   64phy    O33 1724   2.041  -0.808   0.953 -0.2085  0.0106  0.1266
   64phy    H1B 1725   1.968  -0.799   1.011  0.6409 -1.0624  1.4258
   64phy    C12 1726   2.189  -0.662   0.806  0.2948  0.0562 -0.6593
   64phy    O11 1727   2.235  -0.769   0.731  0.2256 -0.0026  0.2148
   64phy    H1A 1728   2.256  -0.845   0.782 -0.9007 -0.7968 -0.4891
   65phy    C35 1729   3.273   4.697   1.041 -0.3789 -0.2102 -0.1301
   65phy    C33 1730   3.163   4.804   1.055 -0.8306 -0.0181  0.8476
   65phy    C34 1731   3.160   4.851   1.199  0.2303 -0.4327  0.4617
   65phy    C32 1732   3.204   4.926   0.964 -0.1398  0.4192 -0.2616
   65phy    C31 1733   3.085   4.968   0.877 -0.6554 -0.0263  0.1131
   65phy    C30 1734   3.130   5.061   0.769 -0.6732  0.0239 -0.0256
   65phy    C28 1735   3.021   5.095   0.662 -0.5473 -0.0652 -0.3780
   65phy    C29 1736   3.021   5.249   0.644  0.0937  0.2376  0.0064
   65phy    C27 1737   3.046   5.032   0.522  0.3882 -0.0026  0.1608
   65phy    C26 1738   2.921   4.961   0.462 -0.5071  0.3838  0.4850
   65phy    C25 1739   2.943   4.895   0.322  0.1108 -0.7105 -0.1973
   65phy    C23 1740   2.815   4.836   0.270  0.2207  0.2167  0.4609
   65phy    C24 1741   2.798   4.880   0.128 -0.5270  0.5400  0.5551
   65phy    C22 1742   2.810   4.685   0.288  0.2792  0.0561 -0.0359
   65phy    C21 1743   2.668   4.633   0.302 -0.0374 -0.1456 -0.3574
   65phy    C20 1744   2.654   4.481   0.323  0.2548 -0.4540  0.1936
   65phy    C18 1745   2.512   4.412   0.317 -0.1576  0.2169  0.4918
   65phy    O01 1746   2.434   4.469   0.424  0.0859  0.3378 -0.1314
   65phy    H01 1747   2.358   4.415   0.432  0.3345  0.1956  1.6398
   65phy    C19 1748   2.549   4.269   0.356  0.2097  0.2214  0.3913
   65phy    C13 1749   2.446   4.427   0.167 -0.2070  0.0709 -0.4311
   65phy     H3 1750   2.410   4.533   0.170  1.2515  0.5648  1.9855
   65phy    O33 1751   2.529   4.435   0.049 -0.0044  0.1312 -0.6606
   65phy    H1B 1752   2.510   4.355   0.004  0.5272 -0.7853  0.6712
   65phy    C12 1753   2.296   4.391   0.134  0.2526  0.4220  0.1096
   65phy    O11 1754   2.277   4.284   0.046  0.1748 -0.0751 -0.0735
   65phy    H1A 1755   2.305   4.204   0.085  1.1618  0.1869 -0.2250
   66phy    C35 1756   2.479   1.392   2.184  0.1876  0.7864 -0.1173
   66phy    C33 1757   2.454   1.245   2.142  0.5900  0.2857  0.5030
   66phy    C34 1758   2.509   1.225   2.003 -0.0574  0.6920  0.4461
   66phy    C32 1759   2.515   1.145   2.245 -0.2782  0.1738 -0.0473
   66phy    C31 1760   2.430   1.017   2.264 -0.1674 -0.4128 -0.0375
   66phy    C30 1761   2.503   0.914   2.349  0.5245  0.2812 -0.6119
   66phy    C28 1762   2.457   0.770   2.316  0.5881  0.1496  0.6029
   66phy    C29 1763   2.580   0.683   2.301  0.0589  0.2318  0.2041
   66phy    C27 1764   2.360   0.713   2.425  0.1127  0.1856  0.4128
   66phy    C26 1765   2.212   0.711   2.401 -0.0207 -0.2276  0.4261
   66phy    C25 1766   2.141   0.632   2.511  0.3085  0.1448 -0.5638
   66phy    C23 1767   1.986   0.606   2.507 -0.0668 -0.1716 -0.0032
   66phy    C24 1768   1.938   0.501   2.404 -0.1574 -0.4832 -0.1614
   66phy    C22 1769   1.934   0.559   2.645 -0.5098 -0.2424  0.2957
   66phy    C21 1770   1.858   0.661   2.731 -0.0703  0.0056 -0.1810
   66phy    C20 1771   1.860   0.639   2.881  0.3269 -0.4838 -0.0061
   66phy    C18 1772   1.763   0.728   2.969  0.4990 -0.3707 -0.0577
   66phy    O01 1773   1.628   0.705   2.917  0.1734 -0.1053 -0.3880
   66phy    H01 1774   1.620   0.726   2.826 -0.3469  0.9243 -0.1266
   66phy    C19 1775   1.770   0.645   3.100 -0.1047  0.0455 -0.4104
   66phy    C13 1776   1.807   0.886   2.972  0.0214 -0.2400  0.6462
   66phy     H3 1777   1.827   0.920   2.868 -0.6110 -1.4263  0.1144
   66phy    O33 1778   1.939   0.898   3.032  0.1658 -0.5690 -0.2987
   66phy    H1B 1779   1.998   0.837   2.992  1.3321  0.6732 -0.5445
   66phy    C12 1780   1.709   0.989   3.028  0.0798 -0.0519  0.2217
   66phy    O11 1781   1.736   1.123   2.997  0.3029  0.0244 -0.1462
   66phy    H1A 1782   1.667   1.177   3.031  1.9101  1.2806  1.2965
   67phy    C35 1783   4.077   0.222   1.040 -0.4800 -0.0827 -0.0559
   67phy    C33 1784   3.988   0.272   1.155  0.0714 -0.0359  0.4462
   67phy    C34 1785   4.093   0.363   1.231  0.3823 -0.1812 -0.5209
   67phy    C32 1786   3.858   0.342   1.114  0.6624  0.6068  0.2097
   67phy    C31 1787   3.747   0.237   1.082  0.2348  0.0081 -0.2344
   67phy    C30 1788   3.618   0.310   1.034 -0.4148 -0.2447 -0.3252
   67phy    C28 1789   3.520   0.222   0.954 -0.1786 -0.1013  0.3041
   67phy    C29 1790   3.404   0.171   1.041  0.6088 -0.4192  0.4038
   67phy    C27 1791   3.453   0.304   0.843 -0.2503 -0.5717 -0.6090
   67phy    C26 1792   3.466   0.254   0.699 -0.0571  0.0534  0.4681
   67phy    C25 1793   3.387   0.342   0.597 -0.2044  0.1399  0.3103
   67phy    C23 1794   3.409   0.298   0.453 -0.0450 -0.3374  0.3011
   67phy    C24 1795   3.277   0.266   0.390  0.2483  0.2967  0.5426
   67phy    C22 1796   3.490   0.403   0.371  0.5760  0.3193 -0.3556
   67phy    C21 1797   3.566   0.350   0.252  0.4281 -0.4892  0.0280
   67phy    C20 1798   3.680   0.442   0.204  0.1061 -0.0347  0.1643
   67phy    C18 1799   3.789   0.393   0.103 -0.0637  0.5792  1.3076
   67phy    O01 1800   3.854   0.279   0.158  0.1230  0.2397 -0.1889
   67phy    H01 1801   3.796   0.217   0.198 -0.6267 -0.1413 -1.7973
   67phy    C19 1802   3.888   0.510   0.109 -0.0388 -0.2998  0.0582
   67phy    C13 1803   3.742   0.366  -0.048 -0.6153  0.2964 -0.0621
   67phy     H3 1804   3.668   0.283  -0.031  1.4472 -1.3288  1.5002
   67phy    O33 1805   3.649   0.462  -0.102 -0.2283  0.1980 -0.2703
   67phy    H1B 1806   3.618   0.511  -0.029  0.4267  1.0887 -0.5665
   67phy    C12 1807   3.821   0.278  -0.152 -0.4250  0.2069 -0.2991
   67phy    O11 1808   3.891   0.352  -0.256  0.3953  0.4268  0.0485
   67phy    H1A 1809   3.982   0.328  -0.260  0.5676  1.0706  0.0208
   68phy    C35 1810   1.752   0.295   1.852  0.1961 -0.1712  0.3509
   68phy    C33 1811   1.842   0.288   1.732  0.3078  0.4383  0.4626
   68phy    C34 1812   1.912   0.419   1.707 -0.0355  0.3088  0.4784
   68phy    C32 1813   1.938   0.163   1.737 -0.1343  0.1124 -0.1920
   68phy    C31 1814   1.996   0.111   1.607 -0.2538  0.0425  0.2059
   68phy    C30 1815   2.079  -0.018   1.628  0.0147 -0.1214 -0.3187
   68phy    C28 1816   2.159  -0.056   1.499  0.3627 -0.1506  0.2315
   68phy    C29 1817   2.302  -0.097   1.544  0.4285 -0.8436  0.0973
   68phy    C27 1818   2.091  -0.162   1.407 -0.2266  0.5674 -0.4120
   68phy    C26 1819   2.129  -0.153   1.263 -0.3463 -0.2367  0.2082
   68phy    C25 1820   2.077  -0.251   1.164  0.3320  0.3323  0.2519
   68phy    C23 1821   2.096  -0.195   1.027  0.3361 -0.1277  0.6014
   68phy    C24 1822   2.194  -0.280   0.949  0.3450  0.4064 -0.6743
   68phy    C22 1823   1.954  -0.199   0.962 -0.0791  0.4496  0.4025
   68phy    C21 1824   1.911  -0.163   0.816  0.5310 -0.1348 -0.1796
   68phy    C20 1825   1.759  -0.191   0.809 -0.0253  0.1855  0.2033
   68phy    C18 1826   1.665  -0.181   0.682 -0.2544 -0.0098  0.3382
   68phy    O01 1827   1.667  -0.051   0.627 -0.2482 -0.1691  0.3503
   68phy    H01 1828   1.584  -0.038   0.586 -0.7302 -1.5157  0.8373
   68phy    C19 1829   1.526  -0.206   0.741 -0.5206 -0.0796  0.2483
   68phy    C13 1830   1.698  -0.288   0.569  0.1883  0.5119  0.1151
   68phy     H3 1831   1.799  -0.256   0.531 -0.0985  0.5115 -0.6675
   68phy    O33 1832   1.744  -0.422   0.606 -0.1580 -0.2268  0.4538
   68phy    H1B 1833   1.668  -0.477   0.597 -0.3270 -0.0838  0.9886
   68phy    C12 1834   1.645  -0.292   0.424 -0.6335 -0.1212  0.1208
   68phy    O11 1835   1.522  -0.357   0.400  0.0712  0.6815  0.1169
   68phy    H1A 1836   1.500  -0.344   0.309  1.2086  1.2836 -0.0933
   69phy    C35 1837   2.360   3.145   1.630 -0.1198 -0.3848  0.4686
   69phy    C33 1838   2.290   3.255   1.551 -0.0780 -0.1132  0.0877
   69phy    C34 1839   2.187   3.186   1.460  0.1348 -0.0214  0.0823
   69phy    C32 1840   2.238   3.361   1.645 -0.1060 -0.1346  0.5969
   69phy    C31 1841   2.295   3.507   1.628 -0.7299  0.2839  0.1575
   69phy    C30 1842   2.254   3.595   1.749  0.2978  0.4613  0.2179
   69phy    C28 1843   2.317   3.734   1.739 -0.1723 -0.1343 -1.0483
   69phy    C29 1844   2.222   3.841   1.676 -0.2532  0.0791 -0.2106
   69phy    C27 1845   2.352   3.773   1.884  0.2048 -0.3367  0.0992
   69phy    C26 1846   2.503   3.809   1.900 -0.2046 -0.3652 -0.7066
   69phy    C25 1847   2.534   3.871   2.039 -0.6839  0.0068 -0.0745
   69phy    C23 1848   2.682   3.902   2.080  0.3161 -0.5041  0.4094
   69phy    C24 1849   2.735   4.027   2.007 -0.8027  0.6237  0.5121
   69phy    C22 1850   2.686   3.929   2.229 -0.0772  0.1923  0.2575
   69phy    C21 1851   2.705   3.804   2.316 -0.0872 -0.2430  0.2789
   69phy    C20 1852   2.680   3.834   2.466  0.4441  0.4265 -0.0524
   69phy    C18 1853   2.666   3.712   2.568  0.7707  0.2314 -0.2640
   69phy    O01 1854   2.774   3.616   2.563 -0.2512  0.0005  0.1694
   69phy    H01 1855   2.856   3.655   2.588 -0.1762 -0.0443  0.0027
   69phy    C19 1856   2.674   3.781   2.708  0.2014  0.4046 -0.1602
   69phy    C13 1857   2.523   3.633   2.541 -0.1709  0.4094 -0.0164
   69phy     H3 1858   2.514   3.603   2.434 -0.2993 -1.0190  0.3683
   69phy    O33 1859   2.406   3.720   2.562  0.3822 -0.3072  0.3396
   69phy    H1B 1860   2.409   3.796   2.508 -0.2490  0.0462  0.7912
   69phy    C12 1861   2.506   3.491   2.614 -0.2541 -0.0875 -0.5875
   69phy    O11 1862   2.620   3.404   2.615 -0.0900  0.5737 -0.1173
   69phy    H1A 1863   2.686   3.458   2.577  0.1223 -0.7271 -1.6986
   70phy    C35 1864   1.331   1.093   1.021 -0.0057 -0.5637  0.4886
   70phy    C33 1865   1.459   1.025   0.988 -0.1153 -0.1490  0.4738
   70phy    C34 1866   1.551   1.133   0.934  0.0244 -0.0893 -0.3331
   70phy    C32 1867   1.515   0.962   1.115 -0.1024 -0.1246 -0.1857
   70phy    C31 1868   1.642   0.876   1.116  0.2808 -0.3071 -0.4645
   70phy    C30 1869   1.689   0.812   1.255 -0.3298  0.3741  0.0334
   70phy    C28 1870   1.778   0.685   1.246  0.1305  0.0584 -0.5277
   70phy    C29 1871   1.887   0.696   1.353  0.3889  0.1220  0.1796
   70phy    C27 1872   1.693   0.557   1.249 -0.1779  0.2151 -0.7720
   70phy    C26 1873   1.745   0.441   1.165 -0.1341  0.1593 -0.1734
   70phy    C25 1874   1.637   0.332   1.128 -0.3470 -0.3776  0.7455
   70phy    C23 1875   1.692   0.224   1.031 -0.3253  0.4605  0.0752
   70phy    C24 1876   1.731   0.100   1.118  0.1498  0.2613  0.2085
   70phy    C22 1877   1.580   0.178   0.939 -0.4020  0.2895 -0.0102
   70phy    C21 1878   1.583   0.239   0.798  0.1496  0.0156 -0.3242
   70phy    C20 1879   1.458   0.203   0.716  0.0236  0.5400  0.0904
   70phy    C18 1880   1.433   0.252   0.566 -0.2999 -0.2228  0.6681
   70phy    O01 1881   1.493   0.379   0.540 -0.3764 -0.2098  0.0905
   70phy    H01 1882   1.585   0.363   0.529 -0.4970  0.1560 -1.9399
   70phy    C19 1883   1.285   0.266   0.541  0.5235 -0.3030  0.0401
   70phy    C13 1884   1.500   0.147   0.457  0.4718 -0.0592  0.4768
   70phy     H3 1885   1.609   0.151   0.483  0.1413  1.7240  1.7486
   70phy    O33 1886   1.480   0.006   0.476 -0.4887  0.2945 -0.1052
   70phy    H1B 1887   1.460  -0.042   0.398  0.9658  1.3412 -1.1763
   70phy    C12 1888   1.533   0.177   0.300  0.2890  0.0257 -0.2477
   70phy    O11 1889   1.556   0.305   0.253  0.0179 -0.0905  0.2888
   70phy    H1A 1890   1.474   0.323   0.212 -0.1839 -0.3304  0.5821
   71phy    C35 1891   2.484   0.850   1.757  0.0472  0.0927 -0.0618
   71phy    C33 1892   2.572   0.724   1.752 -0.0111  0.5373  0.0026
   71phy    C34 1893   2.653   0.722   1.880  0.3551 -0.5989  0.0763
   71phy    C32 1894   2.507   0.591   1.716  0.5354  0.1950  0.0734
   71phy    C31 1895   2.489   0.552   1.569 -0.1882 -0.0127 -0.3712
   71phy    C30 1896   2.441   0.407   1.568 -0.4641  0.6044 -0.1162
   71phy    C28 1897   2.456   0.342   1.429  0.0999 -0.0190 -0.1464
   71phy    C29 1898   2.521   0.205   1.438  0.5087 -0.4110  0.5829
   71phy    C27 1899   2.316   0.340   1.361  0.3648  0.0583  0.0500
   71phy    C26 1900   2.322   0.342   1.204  0.1113  0.3163 -0.0201
   71phy    C25 1901   2.186   0.349   1.135 -0.1830 -0.2880 -0.0992
   71phy    C23 1902   2.175   0.339   0.984  0.1197  0.5210 -0.4211
   71phy    C24 1903   2.211   0.200   0.929 -0.2585 -0.2580 -0.1615
   71phy    C22 1904   2.037   0.384   0.936 -0.1893  0.3396  0.2694
   71phy    C21 1905   2.030   0.453   0.797  0.8705 -0.1659 -0.7630
   71phy    C20 1906   1.893   0.505   0.760 -0.5648 -0.5251  0.0882
   71phy    C18 1907   1.865   0.562   0.618  0.1088  0.2793  0.0356
   71phy    O01 1908   1.966   0.661   0.586 -0.0709 -0.5284 -0.3661
   71phy    H01 1909   1.936   0.713   0.513 -2.3128 -0.3186  0.6150
   71phy    C19 1910   1.736   0.644   0.635 -0.2122  0.0793 -0.5108
   71phy    C13 1911   1.839   0.448   0.507 -0.5185  0.4354 -0.1240
   71phy     H3 1912   1.933   0.388   0.511 -0.3736  0.6721  0.1004
   71phy    O33 1913   1.751   0.339   0.542 -0.0397  0.0281  0.3624
   71phy    H1B 1914   1.789   0.266   0.587  0.7635  0.4601  0.4097
   71phy    C12 1915   1.876   0.457   0.352 -0.3554  0.0788  0.4715
   71phy    O11 1916   1.767   0.472   0.266  0.2438 -0.1229 -0.1720
   71phy    H1A 1917   1.714   0.395   0.271 -0.6564  0.5691  2.2345
   72phy    C35 1918   2.207   1.014   1.552 -0.1177 -0.3398  0.0637
   72phy    C33 1919   2.224   1.165   1.574 -0.0037  0.2638 -0.1845
   72phy    C34 1920   2.213   1.209   1.720 -0.0167 -0.0879 -0.0691
   72phy    C32 1921   2.352   1.209   1.499 -0.8296  0.2231  0.3960
   72phy    C31 1922   2.351   1.357   1.458  0.0310  0.2188  0.2683
   72phy    C30 1923   2.476   1.392   1.377  0.0530 -0.4019 -0.3012
   72phy    C28 1924   2.466   1.515   1.291  0.0049 -0.6997  0.0048
   72phy    C29 1925   2.546   1.620   1.370  0.2400  0.1040 -0.1160
   72phy    C27 1926   2.527   1.497   1.154 -0.5512  0.5280  0.4486
   72phy    C26 1927   2.429   1.470   1.044 -0.0183 -0.1975 -0.0998
   72phy    C25 1928   2.500   1.417   0.918  0.6045  0.0555  0.1756
   72phy    C23 1929   2.412   1.404   0.792 -0.3242  0.3899 -0.0508
   72phy    C24 1930   2.492   1.435   0.667  0.3641  0.0761 -0.7020
   72phy    C22 1931   2.336   1.272   0.791 -0.3603 -0.3505 -0.4315
   72phy    C21 1932   2.211   1.250   0.702 -0.3530  0.7468 -0.2235
   72phy    C20 1933   2.120   1.140   0.751  0.2300 -0.0757 -0.0645
   72phy    C18 1934   1.995   1.108   0.655  0.0581 -0.5494  0.1242
   72phy    O01 1935   1.948   1.220   0.587 -0.6991  0.0716 -0.5056
   72phy    H01 1936   2.013   1.257   0.530  0.8180 -2.8128 -0.8241
   72phy    C19 1937   1.882   1.074   0.745 -0.1653  0.2850 -0.2242
   72phy    C13 1938   2.037   0.986   0.554 -0.4343  0.5447  0.3734
   72phy     H3 1939   2.116   1.031   0.489 -0.0023 -0.1809  0.3776
   72phy    O33 1940   2.125   0.880   0.605 -0.6708  0.1899  0.0740
   72phy    H1B 1941   2.069   0.813   0.639 -3.9972  2.9897  0.7889
   72phy    C12 1942   1.965   0.945   0.425  0.1344 -0.1898  0.5614
   72phy    O11 1943   1.895   0.823   0.418 -0.0275 -0.3721 -0.6762
   72phy    H1A 1944   1.841   0.828   0.342  1.4789 -0.1956 -1.7827
   73phy    C35 1945   2.709   0.865   0.645  0.4194  0.1235 -0.4202
   73phy    C33 1946   2.680   0.983   0.735  0.2675 -0.2949 -0.2212
   73phy    C34 1947   2.586   0.947   0.850 -0.1302 -0.1342 -0.4451
   73phy    C32 1948   2.819   1.047   0.780 -0.1916 -0.2642  0.1302
   73phy    C31 1949   2.820   1.201   0.780  0.0639 -0.2756 -0.1328
   73phy    C30 1950   2.957   1.251   0.824  0.4026  0.5980  0.5958
   73phy    C28 1951   2.981   1.397   0.785 -0.0897 -0.0286  0.5482
   73phy    C29 1952   3.066   1.465   0.886 -0.1403 -0.2207 -0.2626
   73phy    C27 1953   3.058   1.399   0.646 -0.3300  0.1400 -0.3647
   73phy    C26 1954   3.063   1.519   0.553  0.3753  0.2710  0.1055
   73phy    C25 1955   3.112   1.468   0.416 -0.0984  0.1723  0.1010
   73phy    C23 1956   3.202   1.558   0.328 -0.2160 -0.0474 -0.0544
   73phy    C24 1957   3.350   1.541   0.369  0.5678  0.0668 -0.4379
   73phy    C22 1958   3.197   1.508   0.185  0.0454  0.1792  0.3336
   73phy    C21 1959   3.091   1.572   0.091 -0.7949  0.1119  0.0762
   73phy    C20 1960   3.109   1.526  -0.054 -0.0642  0.0737  0.0317
   73phy    C18 1961   2.984   1.482  -0.132 -0.2364 -0.0187 -0.5133
   73phy    O01 1962   2.908   1.382  -0.054 -0.2504  0.0899  0.5490
   73phy    H01 1963   2.816   1.394  -0.070 -0.1089 -0.6945 -1.0168
   73phy    C19 1964   3.044   1.403  -0.251 -0.1018 -0.4058  0.0679
   73phy    C13 1965   2.884   1.605  -0.165 -0.0209  0.2669  0.1588
   73phy     H3 1966   2.845   1.635  -0.064 -1.3927 -0.6401 -0.0703
   73phy    O33 1967   2.938   1.726  -0.206 -0.4655 -0.0901 -0.0246
   73phy    H1B 1968   2.939   1.721  -0.299  1.3588  0.6267 -0.0941
   73phy    C12 1969   2.731   1.588  -0.203 -0.2575 -0.2190  0.4352
   73phy    O11 1970   2.663   1.473  -0.162 -0.5006  0.1010 -0.3816
   73phy    H1A 1971   2.572   1.493  -0.160 -0.1071  2.0710 -0.2151
   74phy    C35 1972   3.692   1.647   1.562  0.1872  0.0067 -0.0521
   74phy    C33 1973   3.562   1.637   1.646 -0.3157  0.1993  0.5440
   74phy    C34 1974   3.605   1.673   1.789 -0.1471  0.7012  0.4120
   74phy    C32 1975   3.449   1.726   1.593  0.0237  0.0439  0.3438
   74phy    C31 1976   3.342   1.658   1.504 -0.0138  0.7773 -0.3022
   74phy    C30 1977   3.240   1.764   1.460  0.0698  0.4277  0.1115
   74phy    C28 1978   3.139   1.707   1.355 -0.0762 -0.0076 -0.0608
   74phy    C29 1979   2.995   1.704   1.411 -0.7690 -0.1367  0.4006
   74phy    C27 1980   3.140   1.797   1.226  0.1284  0.5210  0.2767
   74phy    C26 1981   3.227   1.764   1.104  0.3154 -1.0622  0.2353
   74phy    C25 1982   3.212   1.869   0.994  0.1004  0.3868  0.4705
   74phy    C23 1983   3.319   1.865   0.890 -0.6329  0.1850  0.3892
   74phy    C24 1984   3.265   1.794   0.764 -0.0889  0.1202 -0.1394
   74phy    C22 1985   3.345   2.012   0.852  0.4531  0.0162 -0.3038
   74phy    C21 1986   3.485   2.042   0.792 -0.2845  0.0158 -0.4091
   74phy    C20 1987   3.513   2.191   0.817  0.3105 -0.2180  0.2477
   74phy    C18 1988   3.655   2.247   0.784  0.2124  0.4524  0.2976
   74phy    O01 1989   3.758   2.171   0.853 -0.0963 -0.5663 -0.3036
   74phy    H01 1990   3.727   2.173   0.941 -2.2256  0.5657 -1.0067
   74phy    C19 1991   3.651   2.393   0.841 -0.0712  0.1281 -0.2449
   74phy    C13 1992   3.692   2.250   0.625  0.1649 -0.0307  0.4407
   74phy     H3 1993   3.683   2.143   0.596  0.7650  0.0987 -0.2426
   74phy    O33 1994   3.592   2.298   0.534 -0.1250  0.3975 -0.2083
   74phy    H1B 1995   3.515   2.314   0.586  0.3062  0.6908  0.3610
   74phy    C12 1996   3.838   2.249   0.560 -0.3353 -0.6246 -0.3432
   74phy    O11 1997   3.942   2.235   0.653 -0.1773 -0.4990  0.1704
   74phy    H1A 1998   3.906   2.181   0.720 -1.2293 -0.7745 -0.5942
   75phy    C35 1999   3.585   1.662   1.089  0.5463  0.2596 -0.0845
   75phy    C33 2000   3.668   1.581   1.186 -0.1263 -0.1675 -0.0581
   75phy    C34 2001   3.576   1.475   1.245  0.0375 -0.1493  0.0986
   75phy    C32 2002   3.786   1.513   1.117 -0.7888  0.2364  0.2605
   75phy    C31 2003   3.923   1.584   1.110 -0.3927  0.7222 -0.0176
   75phy    C30 2004   4.022   1.488   1.038 -0.6207 -0.2225  0.1854
   75phy    C28 2005   4.165   1.544   1.018 -0.1529 -0.1765  0.1662
   75phy    C29 2006   4.260   1.484   1.116  0.1979 -0.1097 -0.2993
   75phy    C27 2007   4.208   1.536   0.872  0.0347 -0.2082  0.2128
   75phy    C26 2008   4.287   1.659   0.823  0.0068  0.6545 -0.1190
   75phy    C25 2009   4.330   1.648   0.677 -0.1282 -0.2049 -0.2266
   75phy    C23 2010   4.411   1.770   0.636 -0.6535 -0.5003 -0.0491
   75phy    C24 2011   4.558   1.737   0.637 -0.1946 -0.7672  0.0262
   75phy    C22 2012   4.371   1.821   0.498 -0.2341  0.1450 -0.9106
   75phy    C21 2013   4.369   1.972   0.485 -0.0043 -0.6792  0.3493
   75phy    C20 2014   4.396   2.015   0.342 -0.2298 -0.0374 -0.0582
   75phy    C18 2015   4.386   2.172   0.312 -0.4860  0.2394 -0.6145
   75phy    O01 2016   4.252   2.221   0.333  0.1006 -0.0680 -0.4237
   75phy    H01 2017   4.238   2.243   0.423  1.3870 -0.8023 -0.0265
   75phy    C19 2018   4.411   2.171   0.160  0.1270  0.2299  0.3761
   75phy    C13 2019   4.491   2.270   0.392  0.1174  0.0693  0.0028
   75phy     H3 2020   4.442   2.279   0.492 -0.4566  0.9324 -0.3420
   75phy    O33 2021   4.610   2.204   0.442 -0.1118  0.1985 -0.7114
   75phy    H1B 2022   4.681   2.202   0.380 -0.3364  1.6354 -1.0665
   75phy    C12 2023   4.488   2.429   0.388 -0.0427  0.4514 -0.3006
   75phy    O11 2024   4.594   2.487   0.323 -0.3855 -0.0693 -0.0874
   75phy    H1A 2025   4.670   2.459   0.369  0.0265  1.3424  0.1096
   76phy    C35 2026   3.697   2.004   1.989  0.1197  0.0931  0.0333
   76phy    C33 2027   3.813   1.912   2.019  0.0297 -0.6076  0.3646
   76phy    C34 2028   3.944   2.001   2.003 -0.1677  0.3856 -0.0424
   76phy    C32 2029   3.805   1.867   2.171  0.3012  0.2433  0.1360
   76phy    C31 2030   3.754   1.721   2.187  0.2297  0.2607  0.1057
   76phy    C30 2031   3.725   1.681   2.336 -0.2133  0.4328  0.4186
   76phy    C28 2032   3.664   1.539   2.347  0.0640 -0.8985 -0.4031
   76phy    C29 2033   3.776   1.432   2.359  0.1163 -0.3241  0.3826
   76phy    C27 2034   3.589   1.528   2.480  0.1637  0.5114 -0.6521
   76phy    C26 2035   3.445   1.584   2.483  0.0032  0.2852  0.0111
   76phy    C25 2036   3.381   1.610   2.618  0.3314  0.0703  0.3252
   76phy    C23 2037   3.263   1.707   2.616  0.3604  0.1277 -0.0728
   76phy    C24 2038   3.128   1.635   2.623  0.0445 -0.2784  0.0774
   76phy    C22 2039   3.268   1.779   2.754  0.1235  0.1779  0.1925
   76phy    C21 2040   3.203   1.912   2.785 -0.1853 -0.2722  0.1260
   76phy    C20 2041   3.246   1.970   2.923  0.1653  0.1080 -0.8527
   76phy    C18 2042   3.199   2.121   2.956  0.0297 -0.0232  0.1571
   76phy    O01 2043   3.071   2.150   2.901  0.0193  0.8116 -0.2551
   76phy    H01 2044   3.005   2.104   2.949 -1.7481  2.1156 -1.3120
   76phy    C19 2045   3.173   2.110   3.107 -0.0973  0.1253  0.4522
   76phy    C13 2046   3.304   2.238   2.917  0.3240 -0.7483  0.0404
   76phy     H3 2047   3.406   2.213   2.955  0.4535 -2.0902 -1.1100
   76phy    O33 2048   3.276   2.358   2.987  0.3376 -0.0692 -0.1901
   76phy    H1B 2049   3.186   2.357   3.016 -0.9727  0.2899 -3.7328
   76phy    C12 2050   3.332   2.276   2.767  0.7435  0.9661 -0.1071
   76phy    O11 2051   3.457   2.326   2.736 -0.0849  0.1344 -0.2709
   76phy    H1A 2052   3.463   2.316   2.643 -1.1310  0.9245 -0.4415
   77phy    C35 2053   2.885   1.380   1.266  0.4432 -0.1465  0.1294
   77phy    C33 2054   2.950   1.240   1.283  0.1914  0.0178  0.1167
   77phy    C34 2055   3.070   1.241   1.371 -0.0858  0.1595  0.2261
   77phy    C32 2056   2.844   1.136   1.326 -0.5942  0.3344  0.6561
   77phy    C31 2057   2.878   1.004   1.249  0.1384  0.4138 -0.0377
   77phy    C30 2058   2.795   0.879   1.287  0.2125 -0.2157 -0.5089
   77phy    C28 2059   2.843   0.753   1.219 -0.2953  0.3618  0.2718
   77phy    C29 2060   2.934   0.668   1.314  0.9668 -0.3563  0.0733
   77phy    C27 2061   2.714   0.677   1.178  0.0663  0.4139  0.3460
   77phy    C26 2062   2.722   0.629   1.028  0.0685 -0.1262  0.1844
   77phy    C25 2063   2.621   0.521   0.986 -0.0893  0.5677  0.5096
   77phy    C23 2064   2.620   0.499   0.834 -0.0880  0.1291  0.4873
   77phy    C24 2065   2.693   0.373   0.793  0.2086  0.1381  0.0977
   77phy    C22 2066   2.480   0.507   0.776  0.5666  0.6798 -0.3361
   77phy    C21 2067   2.452   0.617   0.672 -0.4807 -0.3773 -0.5613
   77phy    C20 2068   2.345   0.595   0.565  0.8558  0.0556  0.1334
   77phy    C18 2069   2.347   0.675   0.431 -0.2117  0.2203  0.3158
   77phy    O01 2070   2.347   0.815   0.467  0.1488  0.0575  0.3286
   77phy    H01 2071   2.266   0.827   0.512 -0.3359  0.1429 -0.5468
   77phy    C19 2072   2.209   0.637   0.372  0.2050 -0.2374  0.3090
   77phy    C13 2073   2.471   0.634   0.334 -0.2044  0.1384 -0.4177
   77phy     H3 2074   2.563   0.652   0.396  0.0183 -0.5190 -0.5416
   77phy    O33 2075   2.501   0.494   0.301  0.0564  0.6917 -0.1752
   77phy    H1B 2076   2.447   0.442   0.357  0.2237 -0.2875 -0.9173
   77phy    C12 2077   2.522   0.722   0.216  0.0578 -0.4853  0.0550
   77phy    O11 2078   2.438   0.731   0.103  0.5240 -0.1430  0.1703
   77phy    H1A 2079   2.375   0.799   0.116 -0.7380 -0.6124 -2.6478
   78phy    C35 2080   3.995   0.530   1.545 -0.4841  0.0054 -0.1410
   78phy    C33 2081   3.877   0.613   1.587 -0.1979 -0.0915 -0.4689
   78phy    C34 2082   3.856   0.602   1.741 -0.1968 -0.0299 -0.4150
   78phy    C32 2083   3.885   0.764   1.545 -0.2054  0.0959  0.0256
   78phy    C31 2084   3.851   0.806   1.401 -0.0068 -0.5763  1.1049
   78phy    C30 2085   3.859   0.956   1.380 -0.2033 -0.2000 -0.2833
   78phy    C28 2086   3.834   1.006   1.238  0.0960  0.2841  0.2589
   78phy    C29 2087   3.728   1.115   1.241 -0.5980  0.5268 -0.0627
   78phy    C27 2088   3.966   1.066   1.182 -0.1737  0.0426  0.1209
   78phy    C26 2089   3.982   1.026   1.035 -0.3247  0.2888 -0.0452
   78phy    C25 2090   4.109   1.085   0.971 -0.1349 -0.4721 -0.0630
   78phy    C23 2091   4.137   1.060   0.823 -0.0818 -0.1304 -0.4255
   78phy    C24 2092   4.082   1.168   0.733  0.1858  0.0752 -0.4337
   78phy    C22 2093   4.291   1.060   0.813  0.3996  0.1648  0.2841
   78phy    C21 2094   4.367   0.951   0.727 -0.3339 -0.6833 -0.3344
   78phy    C20 2095   4.517   0.975   0.720 -0.0599 -0.0258  0.8883
   78phy    C18 2096   4.616   0.867   0.652 -0.0937 -0.1012  0.0337
   78phy    O01 2097   4.572   0.734   0.682 -0.0092  0.5901 -0.5771
   78phy    H01 2098   4.534   0.728   0.768 -0.0676  0.6005 -0.6020
   78phy    C19 2099   4.752   0.893   0.725  0.5179 -0.1916  0.5096
   78phy    C13 2100   4.638   0.886   0.496  0.5881 -0.0145 -0.6657
   78phy     H3 2101   4.534   0.891   0.453 -0.4801 -3.3642  1.1379
   78phy    O33 2102   4.688   1.011   0.454  0.1827  0.1296  0.2787
   78phy    H1B 2103   4.708   1.056   0.533  1.1502 -0.4042  0.3626
   78phy    C12 2104   4.683   0.778   0.393 -0.3022 -0.6020  0.2664
   78phy    O11 2105   4.636   0.646   0.407 -0.7232 -0.2841 -0.3423
   78phy    H1A 2106   4.609   0.638   0.496 -0.3308  0.7126 -0.1196
   79phy    C35 2107   3.559   1.465   0.733  0.6331 -0.1515 -0.4012
   79phy    C33 2108   3.593   1.326   0.788  0.1305 -0.5236  0.3166
   79phy    C34 2109   3.745   1.306   0.804  0.4075  0.5213  0.0378
   79phy    C32 2110   3.509   1.288   0.911  0.4357 -0.3350  0.3801
   79phy    C31 2111   3.475   1.143   0.932 -0.1003  0.1166 -0.0066
   79phy    C30 2112   3.366   1.105   1.030 -0.4567 -0.7984 -0.3751
   79phy    C28 2113   3.342   0.956   1.050  0.0342  0.0180 -0.1916
   79phy    C29 2114   3.351   0.910   1.196 -0.2141  0.4528  0.1076
   79phy    C27 2115   3.210   0.909   0.989  0.0407 -0.1494  0.0576
   79phy    C26 2116   3.220   0.771   0.918 -0.2467 -0.3137  0.3159
   79phy    C25 2117   3.091   0.738   0.846  0.2826  0.3174  0.0749
   79phy    C23 2118   3.098   0.614   0.752 -0.2537 -0.0613 -0.0087
   79phy    C24 2119   3.058   0.485   0.820 -0.2686 -0.5344 -0.8008
   79phy    C22 2120   3.006   0.645   0.630  0.2734 -0.4341  0.2935
   79phy    C21 2121   3.033   0.559   0.507 -0.1404  0.1046 -0.4047
   79phy    C20 2122   2.937   0.594   0.393  0.0640 -0.1256 -0.1098
   79phy    C18 2123   2.921   0.498   0.269 -0.1053 -0.6582 -0.4051
   79phy    O01 2124   3.048   0.460   0.217  0.3028  0.0596  0.0115
   79phy    H01 2125   3.093   0.535   0.185  0.3515  0.3526  0.7622
   79phy    C19 2126   2.861   0.595   0.163 -0.1071  0.2906  0.0904
   79phy    C13 2127   2.837   0.363   0.301 -1.0661 -0.4038  0.0996
   79phy     H3 2128   2.902   0.310   0.375 -0.2214  0.6480  0.1425
   79phy    O33 2129   2.717   0.366   0.380  0.1899  0.1656  0.5195
   79phy    H1B 2130   2.655   0.429   0.348 -0.8769 -1.4216 -0.6864
   79phy    C12 2131   2.831   0.241   0.202 -0.0058  0.0920  0.2250
   79phy    O11 2132   2.926   0.245   0.093  0.2818 -0.0658 -0.0594
   79phy    H1A 2133   2.979   0.318   0.116  0.1404  0.9438 -2.6759
   80phy    C35 2134   3.973   0.257   0.479 -0.2561  0.3172  0.0067
   80phy    C33 2135   3.876   0.249   0.605  0.2613 -0.1279 -0.1376
   80phy    C34 2136   3.894   0.125   0.691 -0.1105 -0.4537 -0.1056
   80phy    C32 2137   3.893   0.368   0.701  0.0856 -0.2335 -0.0985
   80phy    C31 2138   3.786   0.478   0.688  0.3480  0.5353  0.4346
   80phy    C30 2139   3.808   0.587   0.784  0.1213  0.1101 -0.3665
   80phy    C28 2140   3.688   0.675   0.824  0.1343  0.1544  0.1348
   80phy    C29 2141   3.700   0.712   0.969 -0.7175  0.4113 -0.3561
   80phy    C27 2142   3.690   0.806   0.746  0.1119  0.4860 -0.3937
   80phy    C26 2143   3.555   0.824   0.667 -0.5656  0.0374  0.2817
   80phy    C25 2144   3.563   0.927   0.556  0.2828 -0.3862  0.5249
   80phy    C23 2145   3.424   0.943   0.482 -0.5690  0.2689  0.2067
   80phy    C24 2146   3.355   1.071   0.509  0.2552 -0.1618  0.0156
   80phy    C22 2147   3.442   0.941   0.326  0.5685 -0.0546 -0.2383
   80phy    C21 2148   3.435   0.805   0.257 -0.1197  0.6700 -0.5842
   80phy    C20 2149   3.410   0.831   0.110 -0.4716  0.5896  0.2540
   80phy    C18 2150   3.394   0.721  -0.005  0.0212  0.1017 -0.0861
   80phy    O01 2151   3.518   0.662  -0.032 -0.4687 -0.1820 -0.2909
   80phy    H01 2152   3.576   0.726  -0.066 -2.0338  2.0260  0.9253
   80phy    C19 2153   3.357   0.804  -0.128  0.2624 -0.2005  0.1838
   80phy    C13 2154   3.282   0.611   0.030  0.1003 -0.7301  0.2413
   80phy     H3 2155   3.334   0.557   0.113  0.2899 -0.3948  0.3469
   80phy    O33 2156   3.161   0.651   0.101  0.0294  0.0601 -0.1017
   80phy    H1B 2157   3.170   0.744   0.112  0.4896  0.5848 -3.5438
   80phy    C12 2158   3.269   0.464  -0.039 -0.1903  0.0007  0.0279
   80phy    O11 2159   3.382   0.400  -0.091 -0.1181 -0.6273 -0.1265
   80phy    H1A 2160   3.445   0.462  -0.124  0.4323 -1.0220  0.1693
   81phy    C35 2161   4.258   0.716   0.334 -0.1400 -0.0400 -0.0075
   81phy    C33 2162   4.114   0.750   0.359 -0.1771  0.6659  0.4766
   81phy    C34 2163   4.062   0.698   0.492  0.6516  0.1322  0.1391
   81phy    C32 2164   4.092   0.902   0.352 -0.1788 -0.2927 -0.2586
   81phy    C31 2165   3.957   0.959   0.312 -0.6077  0.0219 -0.4317
   81phy    C30 2166   3.956   1.113   0.337  0.1796  0.4902 -0.0881
   81phy    C28 2167   3.810   1.168   0.343 -0.0867 -0.4354  0.7921
   81phy    C29 2168   3.803   1.276   0.458  0.3540  0.4912  0.7013
   81phy    C27 2169   3.782   1.232   0.203 -0.1949 -0.2670  0.4111
   81phy    C26 2170   3.632   1.245   0.165 -0.2235  0.3029  0.3975
   81phy    C25 2171   3.614   1.291   0.023 -0.5520  0.4792 -0.3140
   81phy    C23 2172   3.472   1.331  -0.029  0.5673 -0.5557  0.0121
   81phy    C24 2173   3.496   1.422  -0.147  0.1482  0.1557  0.2252
   81phy    C22 2174   3.376   1.215  -0.071  0.0093 -0.1075 -0.2735
   81phy    C21 2175   3.283   1.174   0.042 -0.0425 -0.2593  0.4553
   81phy    C20 2176   3.150   1.104  -0.003  0.3524  0.1996  0.0205
   81phy    C18 2177   3.054   1.036   0.112 -0.3707  0.5019  0.3778
   81phy    O01 2178   3.118   0.927   0.182 -0.3279  0.0228  0.0206
   81phy    H01 2179   3.084   0.933   0.269  0.7933  2.0967  0.4121
   81phy    C19 2180   2.949   0.967   0.019 -0.4893 -0.9939 -0.3985
   81phy    C13 2181   3.001   1.137   0.219  0.5066 -0.2367 -0.2126
   81phy     H3 2182   3.094   1.190   0.252  1.1783 -1.4549 -0.0631
   81phy    O33 2183   2.922   1.250   0.176  0.1506 -0.4789  0.3905
   81phy    H1B 2184   2.951   1.285   0.094 -1.9444 -1.7136 -0.9794
   81phy    C12 2185   2.962   1.100   0.371 -0.0196 -0.9468 -0.1652
   81phy    O11 2186   3.030   0.988   0.425 -0.0465 -0.8492 -0.2736
   81phy    H1A 2187   3.014   0.994   0.517  0.5967 -1.2850 -0.1284
   82phy    C35 2188   3.572   1.857   3.148 -0.0798 -0.4007 -0.0862
   82phy    C33 2189   3.543   1.826   3.295 -0.0887  0.2573  0.3658
   82phy    C34 2190   3.667   1.776   3.373 -0.1945  0.1734 -0.3081
   82phy    C32 2191   3.485   1.960   3.348  0.4565 -0.0009 -0.3152
   82phy    C31 2192   3.382   1.937   3.457  0.2801 -0.8652  0.3029
   82phy    C30 2193   3.302   2.069   3.477 -0.6651  0.3879  0.1537
   82phy    C28 2194   3.170   2.047   3.558 -0.0452 -0.1793  0.2319
   82phy    C29 2195   3.146   2.160   3.653 -0.1906 -0.0699  0.3527
   82phy    C27 2196   3.048   2.005   3.465  0.2115  0.6103  0.0937
   82phy    C26 2197   2.937   1.915   3.528 -0.4423  0.3284 -0.3106
   82phy    C25 2198   2.841   1.851   3.425 -0.0814  0.0068 -0.0125
   82phy    C23 2199   2.749   1.748   3.497  0.5903 -0.4161  0.8913
   82phy    C24 2200   2.618   1.811   3.542  0.4031  0.0248 -0.1379
   82phy    C22 2201   2.717   1.642   3.388 -0.4862 -0.1881  0.1456
   82phy    C21 2202   2.670   1.504   3.427 -0.3682  0.0104 -0.1073
   82phy    C20 2203   2.633   1.414   3.310 -0.7524  0.3381  0.0436
   82phy    C18 2204   2.582   1.266   3.332  0.2724  0.3025 -0.7921
   82phy    O01 2205   2.691   1.199   3.402  0.4876 -0.1814  0.3062
   82phy    H01 2206   2.773   1.229   3.369  0.1757 -1.5776 -2.0115
   82phy    C19 2207   2.579   1.198   3.196 -0.5250  0.2308  0.4364
   82phy    C13 2208   2.442   1.255   3.412 -0.0420  0.2801 -0.6569
   82phy     H3 2209   2.459   1.319   3.502  2.8676  1.3327 -1.8222
   82phy    O33 2210   2.321   1.317   3.364 -0.5867  0.1216  0.1484
   82phy    H1B 2211   2.249   1.303   3.422 -0.3947  0.7655  0.5499
   82phy    C12 2212   2.410   1.132   3.505  0.3361  0.0949 -0.3131
   82phy    O11 2213   2.339   1.025   3.454  0.2820  0.5905 -0.3498
   82phy    H1A 2214   2.338   0.955   3.516  0.1753 -0.5764 -1.6215
   83phy    C35 2215   3.241   0.554   2.304  0.0074  0.3571  0.1112
   83phy    C33 2216   3.339   0.578   2.191 -0.4243  0.0802  0.1116
   83phy    C34 2217   3.263   0.549   2.057  0.4592  0.2874 -0.1419
   83phy    C32 2218   3.404   0.718   2.207 -0.0186 -0.3650 -0.2013
   83phy    C31 2219   3.549   0.715   2.142  0.1824 -0.2413 -0.5926
   83phy    C30 2220   3.629   0.842   2.189  0.1285  0.2247 -0.1572
   83phy    C28 2221   3.776   0.832   2.147  0.2323  0.3333 -0.1084
   83phy    C29 2222   3.794   0.882   2.001 -0.4559 -0.1144  0.4726
   83phy    C27 2223   3.858   0.927   2.232 -0.4595  0.0078 -0.2052
   83phy    C26 2224   3.967   0.870   2.324  0.2127 -0.3580 -0.4588
   83phy    C25 2225   4.037   0.979   2.401 -0.2436 -0.2776 -0.2528
   83phy    C23 2226   4.150   0.929   2.493 -0.2041  0.0191 -0.1431
   83phy    C24 2227   4.291   0.930   2.425  0.0547  0.3218  0.2790
   83phy    C22 2228   4.153   1.013   2.619  0.3918 -0.3766  0.3070
   83phy    C21 2229   4.116   0.951   2.754 -0.1459  0.2156 -0.3176
   83phy    C20 2230   4.082   1.042   2.866  0.3617  0.5536  0.1264
   83phy    C18 2231   4.061   0.976   3.012  0.5074 -0.1196  0.6303
   83phy    O01 2232   4.177   0.897   3.047 -0.0898 -0.0041  0.2835
   83phy    H01 2233   4.252   0.953   3.047 -0.4034  0.5355 -1.9751
   83phy    C19 2234   4.078   1.095   3.109 -0.0463  0.4394 -0.1644
   83phy    C13 2235   3.938   0.872   3.049 -0.1408 -0.2436 -0.1240
   83phy     H3 2236   3.959   0.823   3.147  0.1876 -0.3483 -0.2473
   83phy    O33 2237   3.943   0.761   2.964 -0.2872  0.0515 -0.0020
   83phy    H1B 2238   4.032   0.731   2.965 -0.4098 -0.3178  0.1229
   83phy    C12 2239   3.785   0.920   3.046  0.4229  0.5079 -0.4277
   83phy    O11 2240   3.689   0.813   3.023  0.2604  0.4330  0.0964
   83phy    H1A 2241   3.740   0.749   2.975 -0.1205 -0.0483  0.3200
   84phy    C35 2242   3.820   1.341   2.750  0.0162 -0.1321  0.4191
   84phy    C33 2243   3.904   1.453   2.804  0.7143 -0.5247 -0.2420
   84phy    C34 2244   3.913   1.558   2.699  0.0089 -0.1570 -0.2465
   84phy    C32 2245   3.859   1.498   2.942  0.6533 -0.3283  0.1963
   84phy    C31 2246   3.983   1.527   3.030 -0.5404  0.4683  0.1621
   84phy    C30 2247   3.957   1.567   3.177 -0.3539  0.2301 -0.1156
   84phy    C28 2248   4.079   1.618   3.256  0.0326 -0.1255  0.1052
   84phy    C29 2249   4.064   1.762   3.297  0.7153 -0.3115  0.3077
   84phy    C27 2250   4.103   1.524   3.377  0.2979 -0.2014  0.3261
   84phy    C26 2251   4.249   1.472   3.398  0.3357 -0.4624 -0.7557
   84phy    C25 2252   4.267   1.370   3.514  0.0614 -0.1645 -0.0559
   84phy    C23 2253   4.407   1.314   3.530  0.1620  0.1327  0.4230
   84phy    C24 2254   4.416   1.298   3.674  0.2267 -0.5529 -0.1479
   84phy    C22 2255   4.419   1.171   3.475 -0.3683 -0.5000 -0.2439
   84phy    C21 2256   4.450   1.156   3.328  0.6061 -0.2652  0.0243
   84phy    C20 2257   4.450   1.005   3.293  0.0168 -0.0479 -0.2798
   84phy    C18 2258   4.488   0.962   3.143 -0.1475  0.9021 -0.6568
   84phy    O01 2259   4.393   1.020   3.049 -0.2580  0.2915  0.4144
   84phy    H01 2260   4.440   1.019   2.967  0.2543 -1.0321  0.7033
   84phy    C19 2261   4.467   0.808   3.148 -0.0795 -0.1389  0.8110
   84phy    C13 2262   4.637   1.000   3.094  0.5954 -0.4474 -0.9322
   84phy     H3 2263   4.638   1.111   3.113  2.1391 -0.3632 -1.3235
   84phy    O33 2264   4.752   0.969   3.177 -0.2572 -0.3686 -0.0261
   84phy    H1B 2265   4.758   1.030   3.248 -0.5123 -0.2678 -0.0923
   84phy    C12 2266   4.678   1.022   2.945 -0.0518 -0.1412  0.0934
   84phy    O11 2267   4.566   1.042   2.859 -0.2185  0.0814 -0.0612
   84phy    H1A 2268   4.594   1.093   2.786  0.7736 -0.7858 -0.3202
   85phy    C35 2269   2.104   0.919   2.061 -0.0113 -0.4705 -0.1258
   85phy    C33 2270   2.086   0.784   1.997 -0.4134  0.1203  0.3165
   85phy    C34 2271   2.023   0.798   1.859  0.2977 -0.1887 -0.1593
   85phy    C32 2272   2.215   0.701   1.997 -0.1462 -0.8451 -0.1852
   85phy    C31 2273   2.196   0.550   2.031 -0.0452 -0.1503  0.1723
   85phy    C30 2274   2.320   0.468   2.060 -0.1735 -0.0162  0.2311
   85phy    C28 2275   2.289   0.323   2.092 -0.1067  0.1106  0.0802
   85phy    C29 2276   2.330   0.233   1.973 -0.3018  0.1354  0.4674
   85phy    C27 2277   2.369   0.265   2.214 -0.6473 -0.7638  0.1995
   85phy    C26 2278   2.325   0.302   2.356 -0.7087 -0.4016 -0.5822
   85phy    C25 2279   2.417   0.239   2.458 -0.1326  0.4878 -0.3244
   85phy    C23 2280   2.410   0.290   2.606 -0.5194 -0.0330  0.1025
   85phy    C24 2281   2.441   0.172   2.698  0.4408 -0.4315  0.2096
   85phy    C22 2282   2.489   0.416   2.653 -0.3919  0.1254  0.2642
   85phy    C21 2283   2.431   0.504   2.762 -0.0016 -0.7712 -0.1518
   85phy    C20 2284   2.523   0.616   2.801  0.1341 -0.1984 -0.3172
   85phy    C18 2285   2.485   0.720   2.919  0.3797  1.0710  0.0562
   85phy    O01 2286   2.436   0.637   3.031 -0.0325  0.5230  0.3897
   85phy    H01 2287   2.427   0.694   3.105 -1.1436 -0.0121  0.6908
   85phy    C19 2288   2.622   0.770   2.960 -0.3027  0.1633  0.6358
   85phy    C13 2289   2.382   0.837   2.878  0.0267 -0.1397 -0.2470
   85phy     H3 2290   2.418   0.883   2.782  1.1246  0.2035  0.3068
   85phy    O33 2291   2.382   0.955   2.960 -0.2039  0.5764  0.2939
   85phy    H1B 2292   2.348   0.935   3.045  0.9844  0.2356  0.7088
   85phy    C12 2293   2.230   0.795   2.858  0.3439  0.0755  0.1360
   85phy    O11 2294   2.161   0.733   2.967 -0.4247  0.9397 -0.7879
   85phy    H1A 2295   2.195   0.646   2.977 -0.2033  1.1978  1.0470
   86phy    C35 2296   4.736   2.162   2.440 -0.4441 -0.2454 -0.1147
   86phy    C33 2297   4.629   2.231   2.360  0.0194 -0.7501  0.4966
   86phy    C34 2298   4.668   2.230   2.211  0.1476 -0.7742  0.2981
   86phy    C32 2299   4.499   2.159   2.384  0.2186 -0.0939 -0.1784
   86phy    C31 2300   4.374   2.251   2.390  0.4647  0.2806 -0.2516
   86phy    C30 2301   4.246   2.166   2.403  0.3105  0.2030  0.0612
   86phy    C28 2302   4.109   2.237   2.411 -0.0863 -0.1928 -0.2036
   86phy    C29 2303   4.070   2.323   2.290  0.6055  0.3445 -0.6058
   86phy    C27 2304   3.992   2.144   2.447  0.1105 -0.4070  0.0153
   86phy    C26 2305   3.914   2.184   2.570  0.1543  0.3745 -0.1014
   86phy    C25 2306   3.828   2.066   2.616  0.3122 -0.4234 -0.1950
   86phy    C23 2307   3.733   2.085   2.737 -0.0897  0.3311 -0.5182
   86phy    C24 2308   3.613   1.991   2.717  0.0488  0.0738  0.1726
   86phy    C22 2309   3.789   2.047   2.873 -0.5630  0.1115  0.3131
   86phy    C21 2310   3.837   2.162   2.962 -0.2478 -0.0571  0.2952
   86phy    C20 2311   3.886   2.116   3.106  0.1973  0.2602 -0.4476
   86phy    C18 2312   3.924   2.224   3.214 -0.1057 -0.0887  0.7477
   86phy    O01 2313   3.822   2.317   3.239 -0.0988  0.1557 -0.3489
   86phy    H01 2314   3.855   2.379   3.301  2.2965 -2.1637  0.9424
   86phy    C19 2315   3.935   2.133   3.338  0.2269  0.2085  0.2233
   86phy    C13 2316   4.062   2.315   3.194 -0.2690  0.0903 -0.2322
   86phy     H3 2317   4.148   2.249   3.166 -0.1207  0.5109 -0.7650
   86phy    O33 2318   4.107   2.375   3.314  0.4245  0.1460 -0.1577
   86phy    H1B 2319   4.150   2.308   3.363 -0.7131  0.0054  0.6934
   86phy    C12 2320   4.058   2.421   3.074 -0.2693  0.3890 -0.1019
   86phy    O11 2321   4.186   2.475   3.053  0.2942 -0.0306 -0.1004
   86phy    H1A 2322   4.189   2.530   3.129  0.0476  0.9324 -0.7745
   87phy    C35 2323   4.081   3.028   0.980 -0.2930 -0.1553  0.0495
   87phy    C33 2324   4.071   3.082   1.121  0.6449 -0.1940 -0.5802
   87phy    C34 2325   4.217   3.102   1.169  0.1699  0.0004  0.2281
   87phy    C32 2326   3.973   3.202   1.126  0.6858 -0.1897  0.4636
   87phy    C31 2327   3.887   3.234   1.244  0.4159 -0.5912  0.0014
   87phy    C30 2328   3.786   3.352   1.221 -0.2771  0.2670  0.2821
   87phy    C28 2329   3.674   3.377   1.327  0.2839  0.4522  0.3361
   87phy    C29 2330   3.720   3.438   1.457  0.1699 -0.0802 -0.2402
   87phy    C27 2331   3.570   3.475   1.265 -0.3477 -0.0520 -0.0092
   87phy    C26 2332   3.456   3.417   1.186  0.3459  0.0688  0.2283
   87phy    C25 2333   3.356   3.521   1.126  0.2795  0.0343  0.5277
   87phy    C23 2334   3.228   3.475   1.049 -0.4862 -0.6132 -0.4080
   87phy    C24 2335   3.116   3.459   1.146 -0.3837 -0.2279  0.4030
   87phy    C22 2336   3.192   3.596   0.960  0.1012 -0.3367 -0.0304
   87phy    C21 2337   3.224   3.564   0.811  0.3779 -0.2163 -0.0319
   87phy    C20 2338   3.170   3.659   0.712 -0.0220 -0.4807  0.4636
   87phy    C18 2339   3.221   3.637   0.559  0.2386  0.2006 -0.2813
   87phy    O01 2340   3.367   3.641   0.559  0.4956 -0.0732 -0.0816
   87phy    H01 2341   3.399   3.703   0.623 -1.1376  0.0847  0.6334
   87phy    C19 2342   3.173   3.759   0.488  0.1163  0.2314  0.2340
   87phy    C13 2343   3.170   3.493   0.496  0.2959 -0.1187  0.1938
   87phy     H3 2344   3.235   3.415   0.543  0.2046 -1.1850 -1.3728
   87phy    O33 2345   3.042   3.439   0.528  0.2925 -0.0367  0.1187
   87phy    H1B 2346   3.031   3.419   0.619  0.4792  0.2294  0.1965
   87phy    C12 2347   3.217   3.439   0.351  0.4387 -0.4266  0.0452
   87phy    O11 2348   3.343   3.488   0.306  0.2458 -0.0328 -0.3794
   87phy    H1A 2349   3.333   3.576   0.275  2.5776  0.8505  1.0630
   88phy    C35 2350   3.163   2.226   1.833  0.0181  0.3388  0.7606
   88phy    C33 2351   3.283   2.178   1.750  0.1685 -0.0226  0.2021
   88phy    C34 2352   3.215   2.125   1.628 -0.3979  0.3012 -0.4341
   88phy    C32 2353   3.369   2.298   1.711 -0.0184  0.1701 -0.2044
   88phy    C31 2354   3.501   2.301   1.797 -0.2039 -0.0730 -0.2740
   88phy    C30 2355   3.570   2.434   1.775 -0.2939  0.5683 -0.6309
   88phy    C28 2356   3.716   2.432   1.819  0.4032  0.2801 -0.3385
   88phy    C29 2357   3.820   2.400   1.712 -0.1960  0.0251 -0.5711
   88phy    C27 2358   3.747   2.573   1.876 -0.2990 -0.2297 -0.3998
   88phy    C26 2359   3.861   2.589   1.990 -0.0297  0.2096  0.9381
   88phy    C25 2360   3.878   2.735   2.013 -0.2437  0.6089  0.4926
   88phy    C23 2361   3.956   2.765   2.140 -0.4755  0.5365 -0.0149
   88phy    C24 2362   4.028   2.899   2.119  0.1411 -0.4532 -0.1504
   88phy    C22 2363   3.856   2.779   2.259 -0.4398  0.4274  0.5706
   88phy    C21 2364   3.904   2.753   2.398 -0.5053 -0.5195 -0.9632
   88phy    C20 2365   3.788   2.759   2.503  0.1748 -0.2116  0.3328
   88phy    C18 2366   3.814   2.723   2.654 -0.1780 -0.6256  0.2885
   88phy    O01 2367   3.892   2.821   2.725 -0.2239 -0.2326  0.6113
   88phy    H01 2368   3.884   2.798   2.815 -3.1950  2.2338  1.1503
   88phy    C19 2369   3.676   2.751   2.710  0.2919 -0.4656  0.2932
   88phy    C13 2370   3.861   2.570   2.692  0.2959  0.0103 -0.5603
   88phy     H3 2371   3.794   2.496   2.641 -0.1341  0.0236 -0.0161
   88phy    O33 2372   3.842   2.539   2.830 -0.0820 -0.4805  0.7613
   88phy    H1B 2373   3.898   2.598   2.877  0.3012  1.2484 -1.6666
   88phy    C12 2374   4.016   2.530   2.667  0.1788 -0.4146 -0.2966
   88phy    O11 2375   4.108   2.579   2.758 -0.4561 -0.4212  0.2834
   88phy    H1A 2376   4.166   2.510   2.785  1.7350  0.5306 -1.6013
   89phy    C35 2377   2.333   3.436   0.620  0.1174  0.4528 -0.2868
   89phy    C33 2378   2.282   3.358   0.740 -0.5852 -0.3082 -0.0404
   89phy    C34 2379   2.284   3.450   0.863  0.0129  0.2527  0.0094
   89phy    C32 2380   2.141   3.303   0.718  0.0305 -0.1514  0.1958
   89phy    C31 2381   2.137   3.155   0.677 -0.6029  0.2513 -0.2220
   89phy    C30 2382   2.002   3.115   0.622  0.3112  0.2073  0.0581
   89phy    C28 2383   2.004   2.965   0.585  0.3025  0.1213  0.0723
   89phy    C29 2384   1.948   2.872   0.690 -0.0817 -0.2047  0.1972
   89phy    C27 2385   1.915   2.934   0.465 -0.1630  0.5053 -0.4820
   89phy    C26 2386   1.978   2.948   0.328 -0.1443  0.2469  0.2151
   89phy    C25 2387   1.872   2.944   0.211  0.1909  0.1993  0.0849
   89phy    C23 2388   1.910   2.995   0.068  0.0830  0.0362  0.4565
   89phy    C24 2389   1.952   2.882  -0.026 -0.2063  0.4306  0.2788
   89phy    C22 2390   1.784   3.058   0.007 -0.2743 -0.2871 -0.0908
   89phy    C21 2391   1.812   3.184  -0.077 -0.2015 -0.0835  0.2818
   89phy    C20 2392   1.680   3.262  -0.112 -0.0627  0.2250  0.6580
   89phy    C18 2393   1.693   3.381  -0.218 -0.0243  0.4103 -0.4050
   89phy    O01 2394   1.789   3.479  -0.180 -0.1919 -0.1167  0.1097
   89phy    H01 2395   1.844   3.506  -0.251 -1.1539  1.4107 -0.1016
   89phy    C19 2396   1.557   3.447  -0.205  0.0310  0.3028  0.2312
   89phy    C13 2397   1.719   3.332  -0.369  0.3773  0.1070  0.6476
   89phy     H3 2398   1.802   3.257  -0.364 -0.5317 -1.0175 -0.4109
   89phy    O33 2399   1.628   3.243  -0.433  0.1653  0.0955  0.1283
   89phy    H1B 2400   1.553   3.292  -0.460  1.0861  2.1069  1.0014
   89phy    C12 2401   1.807   3.409  -0.473 -0.1667 -0.1362 -0.0915
   89phy    O11 2402   1.920   3.474  -0.420 -0.2404 -0.5607 -0.4632
   89phy    H1A 2403   1.956   3.523  -0.491 -3.0747  0.0178 -1.6615
   90phy    C35 2404   3.222   1.831   2.255  0.0081 -0.4341  0.7957
   90phy    C33 2405   3.303   1.873   2.132  0.0606  0.4014 -0.6500
   90phy    C34 2406   3.221   1.821   2.019 -0.2786 -0.3356 -0.1088
   90phy    C32 2407   3.316   2.022   2.132  0.0207  0.2618 -0.5525
   90phy    C31 2408   3.427   2.084   2.227 -0.7871 -0.3368  0.2282
   90phy    C30 2409   3.431   2.242   2.215  0.3249 -0.0372  0.1073
   90phy    C28 2410   3.530   2.313   2.311 -0.2084 -0.2172 -0.3964
   90phy    C29 2411   3.676   2.321   2.278 -0.1248  0.1268 -0.3280
   90phy    C27 2412   3.485   2.465   2.313 -0.4346  0.4629  0.0502
   90phy    C26 2413   3.414   2.504   2.444 -0.5040  0.4117 -0.4474
   90phy    C25 2414   3.369   2.648   2.442  0.1799  0.6248  0.1523
   90phy    C23 2415   3.296   2.695   2.569  0.8587 -0.2159  0.3510
   90phy    C24 2416   3.312   2.843   2.601  0.2898 -0.2707 -0.1617
   90phy    C22 2417   3.141   2.673   2.539 -1.0258 -0.1976 -0.2751
   90phy    C21 2418   3.054   2.624   2.658  0.2257 -0.3905 -0.0120
   90phy    C20 2419   2.902   2.635   2.629 -1.0953  0.4296 -0.2278
   90phy    C18 2420   2.794   2.614   2.740  0.4599  0.2365  0.2497
   90phy    O01 2421   2.820   2.705   2.851 -0.2444 -0.3039 -0.3958
   90phy    H01 2422   2.813   2.791   2.814 -2.0494 -0.5614 -0.7482
   90phy    C19 2423   2.660   2.657   2.676 -0.2609  0.0739 -0.0170
   90phy    C13 2424   2.806   2.461   2.798  0.2006  0.2503  0.7894
   90phy     H3 2425   2.913   2.440   2.823  0.0358  0.4366  1.6883
   90phy    O33 2426   2.779   2.357   2.707  0.1420 -0.4183 -0.0224
   90phy    H1B 2427   2.860   2.321   2.677  1.1067  1.7655 -0.1546
   90phy    C12 2428   2.726   2.428   2.936 -0.1158  0.3321 -0.3022
   90phy    O11 2429   2.772   2.309   2.997 -0.0797 -0.4795  0.2926
   90phy    H1A 2430   2.735   2.237   2.950 -0.9393 -0.0178  0.2556
   91phy    C35 2431   4.861   2.654   1.809  0.1779  0.0664 -0.2363
   91phy    C33 2432   4.764   2.555   1.744  0.2597 -0.1689  0.5130
   91phy    C34 2433   4.700   2.459   1.842  0.2618  0.3030 -0.5478
   91phy    C32 2434   4.658   2.637   1.660  0.1999  0.3665  0.0122
   91phy    C31 2435   4.584   2.565   1.545 -0.8256 -0.4181 -0.0731
   91phy    C30 2436   4.483   2.651   1.472  0.1579 -0.6552 -0.3617
   91phy    C28 2437   4.426   2.581   1.346 -0.0754  0.1168 -1.1404
   91phy    C29 2438   4.289   2.521   1.380  0.0032  0.4077  0.1238
   91phy    C27 2439   4.408   2.691   1.237 -0.1450  0.1682 -0.0070
   91phy    C26 2440   4.463   2.661   1.099  0.4607  0.1584  0.4583
   91phy    C25 2441   4.461   2.783   1.004  0.4085 -0.3012  0.0886
   91phy    C23 2442   4.480   2.765   0.854 -0.2687 -0.6897 -0.4150
   91phy    C24 2443   4.413   2.878   0.771 -0.3949  0.0525  0.3771
   91phy    C22 2444   4.624   2.737   0.807 -0.6168  0.1513  0.0549
   91phy    C21 2445   4.655   2.663   0.679 -0.0465 -0.1867  0.6204
   91phy    C20 2446   4.801   2.622   0.684 -0.5421  0.3488 -0.0595
   91phy    C18 2447   4.868   2.569   0.552 -0.8657  0.0704  0.3766
   91phy    O01 2448   4.802   2.451   0.503 -0.0229  0.5404 -0.0318
   91phy    H01 2449   4.764   2.406   0.576  1.3537  0.4828  0.6907
   91phy    C19 2450   5.010   2.528   0.596  0.3923  0.3101  0.9840
   91phy    C13 2451   4.876   2.672   0.423 -0.1342  0.4489 -0.5301
   91phy     H3 2452   4.767   2.684   0.403 -0.5215 -1.1076  0.4705
   91phy    O33 2453   4.911   2.810   0.452 -0.0157 -0.0248  0.4560
   91phy    H1B 2454   4.830   2.858   0.450 -0.5196 -0.8095  1.2631
   91phy    C12 2455   4.902   2.644   0.268  0.1007 -0.1637  0.0748
   91phy    O11 2456   5.034   2.654   0.214 -0.1489 -0.0527 -0.4602
   91phy    H1A 2457   5.070   2.737   0.237  1.9526 -0.8320 -0.6968
   92phy    C35 2458   2.599   1.954   1.606  0.0600  0.1704 -0.1902
   92phy    C33 2459   2.691   2.055   1.673  0.7040  0.2592  0.2653
   92phy    C34 2460   2.825   2.053   1.598 -0.4472 -0.3591  0.1595
   92phy    C32 2461   2.625   2.193   1.678  0.4228  0.0087 -0.0464
   92phy    C31 2462   2.658   2.285   1.794 -0.8993 -0.1575 -0.5977
   92phy    C30 2463   2.583   2.417   1.787  0.1185 -0.5155  0.5203
   92phy    C28 2464   2.581   2.513   1.910 -0.3273 -0.5419 -0.3522
   92phy    C29 2465   2.587   2.663   1.878 -0.1497  0.4617  0.1804
   92phy    C27 2466   2.469   2.473   2.009  0.1437  0.1822  0.5640
   92phy    C26 2467   2.492   2.493   2.154 -0.1389  0.2268  0.2588
   92phy    C25 2468   2.389   2.428   2.250  0.1250 -0.2127  0.1474
   92phy    C23 2469   2.429   2.416   2.399  0.4247  0.2677  0.6361
   92phy    C24 2470   2.339   2.503   2.489 -0.3498  0.0961  0.0811
   92phy    C22 2471   2.437   2.269   2.451  0.4166 -0.5163 -0.8277
   92phy    C21 2472   2.561   2.226   2.532  0.8800 -0.0591  0.5569
   92phy    C20 2473   2.554   2.084   2.590  0.3561 -0.7059 -0.2172
   92phy    C18 2474   2.665   2.040   2.694  0.3686  0.0721 -0.0805
   92phy    O01 2475   2.695   2.140   2.793  0.3329  0.2474 -0.2743
   92phy    H01 2476   2.739   2.215   2.759  1.4340  0.3399  1.2237
   92phy    C19 2477   2.574   1.949   2.781 -0.3191 -0.0402  0.2119
   92phy    C13 2478   2.804   1.979   2.635  0.3974 -0.7196  0.0443
   92phy     H3 2479   2.784   1.904   2.554 -0.1348  0.6464 -1.1276
   92phy    O33 2480   2.866   1.904   2.737  0.3758  0.0795  0.4371
   92phy    H1B 2481   2.874   1.954   2.816  0.9193 -0.8460  0.9797
   92phy    C12 2482   2.914   2.074   2.574 -0.3644  0.0077  0.0653
   92phy    O11 2483   2.979   2.172   2.660  0.1556 -0.0699  0.1876
   92phy    H1A 2484   3.021   2.137   2.737  0.6035  1.1141  0.5133
   93phy    C35 2485   2.576   1.149   2.705 -0.2141 -0.1621  0.0129
   93phy    C33 2486   2.716   1.208   2.701  0.3208 -0.2585  0.2175
   93phy    C34 2487   2.823   1.123   2.757  0.5477  0.0113 -0.1071
   93phy    C32 2488   2.741   1.250   2.554 -0.5449  0.3195 -0.0397
   93phy    C31 2489   2.851   1.358   2.525 -0.0827 -0.0737 -0.1795
   93phy    C30 2490   2.862   1.366   2.371  0.2357  0.3676 -0.6326
   93phy    C28 2491   2.950   1.482   2.324  0.1134 -0.5274 -0.1786
   93phy    C29 2492   3.059   1.418   2.232  0.1910  0.1287 -0.4029
   93phy    C27 2493   2.878   1.582   2.232  0.3472  0.2409  0.4982
   93phy    C26 2494   2.797   1.704   2.287  0.2082  0.7219  0.4570
   93phy    C25 2495   2.729   1.785   2.175 -0.3924 -0.2285  0.2322
   93phy    C23 2496   2.629   1.892   2.225  0.3173 -0.0392 -0.4538
   93phy    C24 2497   2.622   2.002   2.125 -0.5510 -0.0443 -0.0327
   93phy    C22 2498   2.480   1.845   2.233  0.1680  0.3205  0.3724
   93phy    C21 2499   2.436   1.797   2.373 -0.5658 -0.0072  0.3061
   93phy    C20 2500   2.295   1.742   2.373 -0.2312  0.0686  0.1148
   93phy    C18 2501   2.223   1.694   2.507 -0.6280  0.3629 -0.2078
   93phy    O01 2502   2.238   1.803   2.603 -0.5778 -0.2832  0.1453
   93phy    H01 2503   2.316   1.787   2.653 -0.8672 -0.7613  0.4522
   93phy    C19 2504   2.070   1.705   2.471 -0.4715  0.0316 -0.0310
   93phy    C13 2505   2.271   1.554   2.575  0.1261  0.2030  0.3270
   93phy     H3 2506   2.251   1.470   2.504 -1.0903  0.1897  0.6687
   93phy    O33 2507   2.188   1.522   2.688 -0.3361  0.2679  0.1590
   93phy    H1B 2508   2.128   1.590   2.710 -0.0536  1.3058 -2.0587
   93phy    C12 2509   2.419   1.539   2.618 -0.0307 -0.4399  0.7092
   93phy    O11 2510   2.455   1.636   2.715  0.5623  0.1896 -0.2444
   93phy    H1A 2511   2.413   1.615   2.797  1.2236 -0.6291 -0.0981
   94phy    C35 2512   3.742   1.824   0.642  0.1230  0.4374  0.7038
   94phy    C33 2513   3.877   1.777   0.680  0.5310  0.1031  0.3285
   94phy    C34 2514   3.941   1.699   0.569  0.0794 -0.3056 -0.2229
   94phy    C32 2515   3.969   1.891   0.705 -0.3447 -0.5514 -0.0989
   94phy    C31 2516   3.988   1.915   0.859 -0.1526 -0.2714 -0.5516
   94phy    C30 2517   4.110   2.000   0.894 -0.4825  0.1633  0.4355
   94phy    C28 2518   4.128   2.039   1.044 -0.2994 -0.1495  0.0870
   94phy    C29 2519   4.242   1.952   1.107  0.3423 -0.1486  0.0005
   94phy    C27 2520   4.174   2.184   1.051 -0.1602 -0.8047 -0.2853
   94phy    C26 2521   4.064   2.291   1.060  0.3578  0.1863 -0.2374
   94phy    C25 2522   4.115   2.420   1.001  0.3300 -0.3265 -0.1363
   94phy    C23 2523   4.022   2.542   0.989  0.4814 -0.3151  0.1505
   94phy    C24 2524   4.029   2.623   1.114  0.0172  0.2033 -0.5493
   94phy    C22 2525   4.066   2.636   0.873  0.1363  0.3275  0.0001
   94phy    C21 2526   4.007   2.614   0.736 -0.0578  0.2157 -0.2457
   94phy    C20 2527   4.049   2.712   0.628 -0.4206  0.1969 -0.3941
   94phy    C18 2528   4.015   2.678   0.477  0.4781 -0.1295 -0.3930
   94phy    O01 2529   4.082   2.555   0.440 -0.4231  0.2251  0.7210
   94phy    H01 2530   4.137   2.525   0.510 -0.2207 -1.2694 -0.0427
   94phy    C19 2531   4.096   2.784   0.408 -0.2059  0.0854  0.4806
   94phy    C13 2532   3.856   2.680   0.443 -0.5846  0.3552  0.0871
   94phy     H3 2533   3.808   2.601   0.505 -0.8579 -0.0567 -0.6279
   94phy    O33 2534   3.767   2.784   0.474 -0.5786  0.2387  0.0030
   94phy    H1B 2535   3.679   2.754   0.484 -0.8638  0.8778 -0.4836
   94phy    C12 2536   3.800   2.612   0.314  0.1794  0.0370  0.0647
   94phy    O11 2537   3.869   2.498   0.272 -0.2393  0.0298  0.0651
   94phy    H1A 2538   3.956   2.507   0.304 -0.4474 -1.8639  1.2814
   95phy    C35 2539   4.272   3.345   1.408  0.5753  0.0748  0.0147
   95phy    C33 2540   4.243   3.484   1.355  0.2038  0.2530 -0.2792
   95phy    C34 2541   4.241   3.480   1.202  0.3534 -0.5364 -0.1340
   95phy    C32 2542   4.107   3.537   1.409  0.0048 -0.2341  0.2143
   95phy    C31 2543   4.115   3.677   1.472  0.0983  0.6724 -0.1443
   95phy    C30 2544   3.987   3.726   1.532  0.4730 -0.0648 -0.2249
   95phy    C28 2545   4.005   3.868   1.584  0.5844  0.2040  0.4963
   95phy    C29 2546   3.979   3.975   1.479 -0.1628 -0.3254  0.1788
   95phy    C27 2547   3.893   3.890   1.690 -0.3873 -0.1451  0.6624
   95phy    C26 2548   3.956   3.924   1.827  0.0491 -0.6147  0.2222
   95phy    C25 2549   3.841   3.935   1.929 -0.1828 -0.2921  0.0950
   95phy    C23 2550   3.890   3.944   2.077  0.3643  0.5297  0.4710
   95phy    C24 2551   3.938   4.088   2.108  0.0163  0.1486 -0.0858
   95phy    C22 2552   3.779   3.903   2.173  0.1497  0.2310  0.0342
   95phy    C21 2553   3.827   3.820   2.290 -0.0416  0.5810 -0.1548
   95phy    C20 2554   3.710   3.758   2.362 -0.1358 -0.5672  0.1284
   95phy    C18 2555   3.729   3.651   2.481  0.3599 -0.4259 -0.2698
   95phy    O01 2556   3.824   3.699   2.577  0.4746  0.5857  0.1375
   95phy    H01 2557   3.904   3.734   2.541  1.2520 -0.3922  0.8693
   95phy    C19 2558   3.600   3.680   2.562  0.0468  0.3699  0.2835
   95phy    C13 2559   3.757   3.493   2.460 -0.0833  0.3306  0.6133
   95phy     H3 2560   3.679   3.451   2.392 -0.8871  1.6100  0.7107
   95phy    O33 2561   3.739   3.418   2.579  0.0026 -0.4278 -0.0353
   95phy    H1B 2562   3.807   3.440   2.639 -0.7347  0.9393  0.3508
   95phy    C12 2563   3.903   3.451   2.412 -0.0740 -0.6476 -0.3138
   95phy    O11 2564   4.022   3.458   2.488 -0.4229  0.1965 -0.0513
   95phy    H1A 2565   4.014   3.392   2.554  0.0880  2.2021  2.1696
   96phy    C35 2566   2.839   2.355   2.327  0.1879 -0.3854 -0.0334
   96phy    C33 2567   2.963   2.336   2.241  0.1079  0.0419  0.3521
   96phy    C34 2568   2.948   2.208   2.162  0.0190  0.0145  0.5938
   96phy    C32 2569   2.978   2.463   2.152 -0.0434 -0.2369  0.1889
   96phy    C31 2570   3.121   2.493   2.116 -0.4311 -0.2706 -0.1303
   96phy    C30 2571   3.132   2.640   2.065 -0.5367  0.1898  0.2257
   96phy    C28 2572   3.262   2.691   2.009 -0.2805 -0.0923  0.2723
   96phy    C29 2573   3.300   2.653   1.863 -0.3732 -0.0499 -0.0240
   96phy    C27 2574   3.266   2.847   2.018  0.4087  0.2868  0.5744
   96phy    C26 2575   3.366   2.892   2.122  0.1314 -0.7661  0.2612
   96phy    C25 2576   3.389   3.041   2.149 -0.0852  0.0272  0.1651
   96phy    C23 2577   3.498   3.077   2.253 -0.0217 -0.7377 -0.0802
   96phy    C24 2578   3.599   3.171   2.188  0.1908 -0.1365 -0.2011
   96phy    C22 2579   3.446   3.147   2.376  0.0699 -0.0150 -0.4542
   96phy    C21 2580   3.517   3.133   2.508  0.3407 -0.4196 -0.3317
   96phy    C20 2581   3.438   3.229   2.605 -0.0609 -0.0261  0.0985
   96phy    C18 2582   3.487   3.249   2.751  0.0350 -0.3064  0.1616
   96phy    O01 2583   3.628   3.266   2.756 -0.0122  0.2532  0.4031
   96phy    H01 2584   3.661   3.296   2.674 -0.5793 -0.2115 -0.0011
   96phy    C19 2585   3.417   3.384   2.783 -0.2285 -0.2217  0.1540
   96phy    C13 2586   3.442   3.119   2.840  0.5351  0.2833  0.4426
   96phy     H3 2587   3.492   3.029   2.795 -0.2176 -0.3052  0.7586
   96phy    O33 2588   3.304   3.081   2.823  0.1832 -0.1398  0.2241
   96phy    H1B 2589   3.295   2.995   2.859 -1.2651  0.9951  2.8203
   96phy    C12 2590   3.493   3.113   2.991 -0.1756  0.3249  0.4929
   96phy    O11 2591   3.482   2.986   3.055  0.0591  0.2308 -0.5108
   96phy    H1A 2592   3.392   2.980   3.077  0.3498 -0.1558  0.6217
   97phy    C35 2593   2.906   3.206   1.484 -0.5191 -0.0519  0.2057
   97phy    C33 2594   2.872   3.121   1.605 -0.0553  0.3440  0.0461
   97phy    C34 2595   2.765   3.190   1.693  0.0773  0.1497  0.3452
   97phy    C32 2596   2.835   2.979   1.568 -0.5042  0.5231 -0.1972
   97phy    C31 2597   2.931   2.864   1.607  0.1796 -0.0232 -0.1482
   97phy    C30 2598   2.877   2.729   1.561  0.0229  0.4194  0.5074
   97phy    C28 2599   2.979   2.610   1.562 -0.2796  0.0288 -0.2381
   97phy    C29 2600   2.971   2.517   1.688 -0.2426 -0.4426 -0.3855
   97phy    C27 2601   2.961   2.531   1.432 -0.3973  0.4639  0.2471
   97phy    C26 2602   3.083   2.456   1.383 -0.0208 -0.2912  0.0802
   97phy    C25 2603   3.066   2.397   1.247 -0.2225  0.4769  0.6232
   97phy    C23 2604   3.186   2.327   1.168 -0.3445  0.0002  0.0534
   97phy    C24 2605   3.196   2.176   1.203 -0.3097  0.1559  0.1123
   97phy    C22 2606   3.173   2.335   1.014 -0.2025  0.2753  0.7408
   97phy    C21 2607   3.226   2.460   0.942  0.0799 -0.0489 -0.2002
   97phy    C20 2608   3.181   2.456   0.795  0.2704 -0.0368  0.5005
   97phy    C18 2609   3.205   2.585   0.702 -0.3250 -0.2117  0.1132
   97phy    O01 2610   3.161   2.703   0.775  0.2241  0.2365 -0.0797
   97phy    H01 2611   3.137   2.682   0.863  0.5419  1.0244  0.2081
   97phy    C19 2612   3.105   2.563   0.587  0.0210  0.2599  0.4606
   97phy    C13 2613   3.360   2.589   0.652 -0.7552 -0.3723  0.1347
   97phy     H3 2614   3.419   2.588   0.747  0.4265  0.1650 -0.5698
   97phy    O33 2615   3.421   2.467   0.592  0.0686  0.1818 -0.7352
   97phy    H1B 2616   3.432   2.480   0.500 -2.2572  0.9410 -0.9565
   97phy    C12 2617   3.434   2.724   0.620 -0.2462 -0.5019 -0.5336
   97phy    O11 2618   3.485   2.739   0.491  0.5982  0.1638 -0.5254
   97phy    H1A 2619   3.421   2.718   0.426 -0.4826 -0.1169  0.6025
   98phy    C35 2620   3.705   4.796   1.919  0.5966  0.1299  0.2625
   98phy    C33 2621   3.721   4.673   1.830 -0.1145 -0.8870  0.0917
   98phy    C34 2622   3.856   4.681   1.757  0.0842  0.1033 -0.2153
   98phy    C32 2623   3.724   4.542   1.913 -0.7680 -0.7750  0.0441
   98phy    C31 2624   3.604   4.447   1.909 -0.2924 -0.0968 -0.3183
   98phy    C30 2625   3.631   4.306   1.954  0.5723  0.0416 -0.0229
   98phy    C28 2626   3.519   4.204   1.917  0.1085  0.2145 -0.5583
   98phy    C29 2627   3.552   4.132   1.783 -0.0480  0.0281 -0.2953
   98phy    C27 2628   3.499   4.103   2.038  0.0523  0.0499  0.5282
   98phy    C26 2629   3.358   4.040   2.051 -0.0099  0.1355  0.4999
   98phy    C25 2630   3.356   3.925   2.152  0.3862 -0.2656 -0.6564
   98phy    C23 2631   3.219   3.853   2.188 -0.1562 -0.1129 -0.0268
   98phy    C24 2632   3.171   3.758   2.074 -0.0174  0.0910 -0.4596
   98phy    C22 2633   3.238   3.772   2.318 -0.0781  0.5352  0.3308
   98phy    C21 2634   3.129   3.794   2.417  0.5073  0.8846 -0.0010
   98phy    C20 2635   3.176   3.737   2.550  0.2617 -0.3911 -0.0803
   98phy    C18 2636   3.110   3.771   2.690  0.6349 -0.0194  0.2984
   98phy    O01 2637   2.980   3.717   2.703  0.1418  0.0471 -0.2673
   98phy    H01 2638   2.950   3.725   2.791 -3.6878 -0.8219 -1.2984
   98phy    C19 2639   3.191   3.679   2.781  0.0763 -0.3565 -0.2120
   98phy    C13 2640   3.114   3.931   2.730  0.3988  0.3892  0.4597
   98phy     H3 2641   3.218   3.969   2.713  0.6999 -0.2850  0.7619
   98phy    O33 2642   3.096   3.940   2.868 -0.6844 -0.1351  0.2273
   98phy    H1B 2643   3.014   3.899   2.889  0.0487 -2.4802 -1.1098
   98phy    C12 2644   3.018   4.035   2.659  0.1193 -0.0727 -0.5790
   98phy    O11 2645   2.894   4.053   2.724  0.5776 -0.8354 -0.0174
   98phy    H1A 2646   2.842   4.116   2.677  1.2821 -0.0568  0.2136
   99phy    C35 2647   2.847   2.607   0.915 -0.3920  0.0938  0.3442
   99phy    C33 2648   2.758   2.719   0.850  0.0190  0.0057 -0.7879
   99phy    C34 2649   2.679   2.654   0.739 -0.2663  0.2892  0.0130
   99phy    C32 2650   2.668   2.788   0.961 -0.2821 -0.3204  0.2875
   99phy    C31 2651   2.638   2.940   0.940  0.5033 -0.0223  0.0233
   99phy    C30 2652   2.599   3.003   1.079 -0.2738  0.1714 -0.0269
   99phy    C28 2653   2.549   3.149   1.089  0.0989  0.6421 -0.0770
   99phy    C29 2654   2.454   3.171   1.202 -0.0120  0.0959  0.1093
   99phy    C27 2655   2.673   3.247   1.092  0.4148  0.9914 -0.0284
   99phy    C26 2656   2.644   3.386   1.033  0.1643 -0.1606 -0.1797
   99phy    C25 2657   2.757   3.453   0.959  0.3637 -0.0141  0.4425
   99phy    C23 2658   2.731   3.593   0.905 -0.1906  0.1322 -0.6203
   99phy    C24 2659   2.807   3.686   0.993  0.1450  0.2786  0.1387
   99phy    C22 2660   2.786   3.621   0.762  0.2628  0.5638 -0.3776
   99phy    C21 2661   2.688   3.592   0.645 -0.2799  0.0689 -0.3739
   99phy    C20 2662   2.746   3.645   0.516  0.2174 -0.3212  0.3356
   99phy    C18 2663   2.679   3.627   0.375 -0.4927  0.0812  0.4421
   99phy    O01 2664   2.666   3.486   0.356 -0.1972  0.1984 -0.0170
   99phy    H01 2665   2.633   3.458   0.273  0.1624 -2.4132  0.6246
   99phy    C19 2666   2.791   3.667   0.273  0.5957 -0.2978 -0.6569
   99phy    C13 2667   2.536   3.704   0.354  0.2093  0.6042  0.2834
   99phy     H3 2668   2.469   3.667   0.436 -1.4657  2.2723 -0.2559
   99phy    O33 2669   2.538   3.838   0.397 -0.2473  0.4058 -0.5103
   99phy    H1B 2670   2.576   3.889   0.328  0.6489 -1.0483 -1.1260
   99phy    C12 2671   2.424   3.667   0.249  0.0790 -0.1572 -0.1831
   99phy    O11 2672   2.429   3.538   0.192  0.2605  0.0041 -0.0099
   99phy    H1A 2673   2.350   3.499   0.224  1.2111 -0.1454  2.2919
  100phy    C35 2674   3.591   3.622   1.869 -0.1260 -0.5022 -0.3221
  100phy    C33 2675   3.569   3.504   1.969 -0.7386 -0.4468  0.3788
  100phy    C34 2676   3.527   3.559   2.103 -0.4758 -0.0969  0.2041
  100phy    C32 2677   3.460   3.408   1.915  0.5520 -0.0160  0.2101
  100phy    C31 2678   3.505   3.297   1.821  0.4218 -0.0738  1.0830
  100phy    C30 2679   3.391   3.218   1.758  0.4660 -0.4894 -0.0259
  100phy    C28 2680   3.431   3.109   1.649  0.3962  0.0983 -0.1291
  100phy    C29 2681   3.493   2.980   1.707  0.2140 -0.6823 -0.4274
  100phy    C27 2682   3.309   3.075   1.558 -0.1315 -0.0572  0.4326
  100phy    C26 2683   3.331   3.008   1.422 -0.2801  0.5463 -0.0509
  100phy    C25 2684   3.208   2.991   1.327 -0.3422 -0.5938  0.2358
  100phy    C23 2685   3.229   2.945   1.179 -0.5187  0.0006 -0.5233
  100phy    C24 2686   3.215   2.797   1.170  0.3680 -0.1444  0.0102
  100phy    C22 2687   3.115   3.008   1.102  0.1008  0.0027  0.2274
  100phy    C21 2688   3.140   3.055   0.957 -0.0351  0.1892 -0.3111
  100phy    C20 2689   3.013   3.090   0.871 -0.3746 -0.2391 -0.0361
  100phy    C18 2690   3.017   3.140   0.724  0.3187  0.3059  0.3321
  100phy    O01 2691   3.092   3.260   0.721 -0.7543 -0.2852 -0.4932
  100phy    H01 2692   3.183   3.239   0.722 -0.0196  2.2177 -2.7586
  100phy    C19 2693   2.870   3.183   0.692 -0.0808  0.3560  0.2533
  100phy    C13 2694   3.071   3.034   0.611  0.3399  0.1847 -0.3206
  100phy     H3 2695   3.171   3.005   0.651 -0.4065 -0.5368  1.1016
  100phy    O33 2696   3.016   2.908   0.619 -0.3251  0.1457 -0.4419
  100phy    H1B 2697   3.066   2.866   0.686 -0.5240  1.0951  0.3168
  100phy    C12 2698   3.138   3.063   0.470 -0.0086  0.3871 -0.1032
  100phy    O11 2699   3.067   3.034   0.355 -0.0445 -0.1637  0.4418
  100phy    H1A 2700   3.069   2.943   0.335  1.3791  0.0006 -0.2629
  101phy    C35 2701   3.624   3.970   1.370  0.3857  0.2526  0.3977
  101phy    C33 2702   3.497   3.888   1.401 -0.0413 -0.3968 -0.7815
  101phy    C34 2703   3.506   3.814   1.538  0.0859  0.0037 -0.2446
  101phy    C32 2704   3.372   3.967   1.368 -0.1783 -0.3139  0.4215
  101phy    C31 2705   3.282   3.934   1.248 -0.1763 -0.0730 -0.3663
  101phy    C30 2706   3.166   4.041   1.234 -0.1314  0.5782  0.5220
  101phy    C28 2707   3.051   3.987   1.150  0.0937 -0.0007 -0.1970
  101phy    C29 2708   2.923   3.958   1.229 -0.6625 -0.0654  0.7407
  101phy    C27 2709   3.032   4.095   1.037  0.1301 -0.2014 -0.3623
  101phy    C26 2710   2.976   4.036   0.905  0.5376 -0.1236  0.0970
  101phy    C25 2711   2.949   4.139   0.801 -0.0150  0.7079 -0.0187
  101phy    C23 2712   2.906   4.070   0.669 -0.5112 -0.3417  0.1550
  101phy    C24 2713   2.757   4.029   0.675 -0.4723 -0.1067  0.4907
  101phy    C22 2714   2.920   4.179   0.563 -0.4562  0.0197  0.3745
  101phy    C21 2715   2.960   4.131   0.420  0.3193  0.4338 -0.2690
  101phy    C20 2716   2.980   4.245   0.318 -0.2586  0.1424  0.2486
  101phy    C18 2717   3.038   4.212   0.176  0.1302  0.0223 -0.2041
  101phy    O01 2718   3.148   4.120   0.187  0.5788  0.3240 -0.2051
  101phy    H01 2719   3.207   4.160   0.249  1.4813  0.7807 -1.3115
  101phy    C19 2720   3.086   4.349   0.131 -0.0778 -0.1478 -0.3748
  101phy    C13 2721   2.918   4.148   0.089  0.6133 -0.5732 -0.2320
  101phy     H3 2722   2.900   4.046   0.132 -3.2332  0.4866  1.0201
  101phy    O33 2723   2.786   4.200   0.098  0.4670 -0.0423  0.1426
  101phy    H1B 2724   2.791   4.291   0.072  0.6595 -0.9534 -3.5736
  101phy    C12 2725   2.933   4.078  -0.054  0.7404  0.0662  0.0094
  101phy    O11 2726   2.923   4.158  -0.171 -0.0461 -0.4339  0.2577
  101phy    H1A 2727   2.960   4.105  -0.239  2.6241  0.0558  1.2040
  102phy    C35 2728   1.784   0.850   2.222  0.3744  0.0223 -0.5294
  102phy    C33 2729   1.651   0.815   2.156 -0.2431 -0.5906  0.3858
  102phy    C34 2730   1.648   0.871   2.013 -0.3247 -0.3087 -0.1870
  102phy    C32 2731   1.622   0.662   2.151  0.0342  0.0972 -0.2567
  102phy    C31 2732   1.571   0.599   2.282 -0.2155 -0.3852 -0.1998
  102phy    C30 2733   1.549   0.448   2.289  0.1646 -0.5881 -0.1478
  102phy    C28 2734   1.483   0.409   2.423  0.2712  0.5424 -0.3090
  102phy    C29 2735   1.357   0.328   2.382  0.1892  0.2409  0.2515
  102phy    C27 2736   1.577   0.327   2.513  0.2034  0.3920 -0.0134
  102phy    C26 2737   1.548   0.343   2.664 -0.4756 -0.0508  0.1375
  102phy    C25 2738   1.619   0.242   2.758 -0.1309 -0.1214  0.2379
  102phy    C23 2739   1.599   0.259   2.909 -0.0569  0.1955 -0.1475
  102phy    C24 2740   1.458   0.215   2.941  0.1167  0.3520 -0.8978
  102phy    C22 2741   1.706   0.162   2.976  0.0697 -0.3536 -0.1370
  102phy    C21 2742   1.816   0.229   3.066  0.1025 -0.0118  0.2443
  102phy    C20 2743   1.928   0.129   3.085  0.1734  0.2699 -0.0066
  102phy    C18 2744   2.048   0.154   3.182 -0.2735  0.1541 -0.1244
  102phy    O01 2745   2.006   0.174   3.316  0.0377  0.1936 -0.4533
  102phy    H01 2746   2.079   0.215   3.358 -0.0241 -1.3684  1.2824
  102phy    C19 2747   2.109   0.012   3.188  0.2999  0.4327  0.0868
  102phy    C13 2748   2.156   0.267   3.137 -0.9597  0.0069 -0.4453
  102phy     H3 2749   2.196   0.239   3.036  0.2351 -0.6623  0.1931
  102phy    O33 2750   2.272   0.252   3.220  0.0044  0.3435  0.2013
  102phy    H1B 2751   2.351   0.278   3.177 -0.7383  0.5471 -1.1273
  102phy    C12 2752   2.115   0.418   3.128  0.4714  0.0304  0.3426
  102phy    O11 2753   2.216   0.506   3.089  0.0266 -0.2177 -0.0778
  102phy    H1A 2754   2.296   0.480   3.131  0.1644  0.4817  0.1091
  103phy    C35 2755   3.094   3.493   1.747 -0.1428 -0.2295 -0.1349
  103phy    C33 2756   3.176   3.598   1.670 -0.0992  0.3693  0.2995
  103phy    C34 2757   3.218   3.540   1.531  0.1188 -0.0341 -0.1890
  103phy    C32 2758   3.088   3.721   1.653  0.0967 -0.4627  0.2334
  103phy    C31 2759   3.154   3.854   1.697  0.0105  0.3152 -0.2969
  103phy    C30 2760   3.072   3.974   1.651 -0.1494  0.3551  0.0470
  103phy    C28 2761   3.119   4.107   1.715  0.7491  0.6660  0.1723
  103phy    C29 2762   3.222   4.185   1.636  0.2526 -0.3729  0.2055
  103phy    C27 2763   2.990   4.189   1.725  0.2216 -0.3235 -0.7346
  103phy    C26 2764   2.975   4.306   1.822 -0.4385  0.1030  0.1136
  103phy    C25 2765   2.845   4.385   1.802  0.3335 -0.5708  0.6834
  103phy    C23 2766   2.838   4.491   1.915  0.3987  0.3545 -0.1567
  103phy    C24 2767   2.839   4.628   1.844  0.1476  0.0925 -0.0870
  103phy    C22 2768   2.708   4.474   1.999 -0.0636 -0.4239 -0.0439
  103phy    C21 2769   2.710   4.409   2.136 -0.1275  0.0270 -0.1193
  103phy    C20 2770   2.596   4.453   2.224 -0.1356  0.0470  0.4430
  103phy    C18 2771   2.579   4.423   2.376  0.3728 -0.6964 -0.3467
  103phy    O01 2772   2.681   4.491   2.454 -0.5515  0.3457 -0.0649
  103phy    H01 2773   2.729   4.552   2.403  0.4313 -0.7118 -0.4532
  103phy    C19 2774   2.437   4.493   2.394 -0.1928 -0.4138  0.1393
  103phy    C13 2775   2.580   4.264   2.412 -0.2063 -0.0098  0.2811
  103phy     H3 2776   2.661   4.212   2.355 -0.4638 -2.4142  1.9290
  103phy    O33 2777   2.470   4.188   2.367 -0.2361 -0.2693 -0.6704
  103phy    H1B 2778   2.393   4.241   2.367  0.5722  0.9812  0.7540
  103phy    C12 2779   2.604   4.220   2.560 -0.0418  0.1680  0.3795
  103phy    O11 2780   2.737   4.245   2.599 -0.4044 -0.2340 -0.0773
  103phy    H1A 2781   2.752   4.334   2.574  0.1144 -0.4896 -0.6901
  104phy    C35 2782   2.080   4.225   1.297 -0.2498 -0.0067  0.2728
  104phy    C33 2783   2.116   4.360   1.350 -0.0215 -0.0438 -0.0943
  104phy    C34 2784   2.048   4.377   1.488  0.0053 -0.0988 -0.3571
  104phy    C32 2785   2.269   4.387   1.343 -0.0898  0.2165 -0.4795
  104phy    C31 2786   2.309   4.531   1.352  0.3224  0.2572 -0.1599
  104phy    C30 2787   2.456   4.544   1.330  0.0300 -0.5213  0.3458
  104phy    C28 2788   2.518   4.691   1.343  0.3609 -0.2029  1.2476
  104phy    C29 2789   2.590   4.703   1.474 -0.0498 -0.1449  0.2528
  104phy    C27 2790   2.604   4.732   1.221  0.1045  0.5097  0.2720
  104phy    C26 2791   2.541   4.846   1.141 -0.2185  0.1307 -0.7329
  104phy    C25 2792   2.625   4.901   1.024  0.0083  0.5703  0.1420
  104phy    C23 2793   2.566   5.029   0.953 -0.0616 -0.1119 -0.0475
  104phy    C24 2794   2.596   5.159   1.032 -0.5595  0.2582  0.3234
  104phy    C22 2795   2.613   5.049   0.807  0.8484  0.2252 -0.4900
  104phy    C21 2796   2.491   5.078   0.713  0.1856 -0.5881  0.4039
  104phy    C20 2797   2.533   5.080   0.563  0.5473 -0.0259 -0.2187
  104phy    C18 2798   2.415   5.099   0.457  0.2516  0.2732 -0.8376
  104phy    O01 2799   2.308   5.010   0.493  0.2331 -0.3174  0.0148
  104phy    H01 2800   2.341   4.923   0.491 -0.3406 -0.5918  1.3802
  104phy    C19 2801   2.475   5.054   0.323 -0.4827 -0.1394  0.1972
  104phy    C13 2802   2.354   5.250   0.456 -0.6700 -0.2786  0.0101
  104phy     H3 2803   2.314   5.266   0.559 -0.2200 -0.7388  0.2591
  104phy    O33 2804   2.446   5.361   0.462 -0.3434  0.0526 -0.2882
  104phy    H1B 2805   2.531   5.321   0.461  0.7314  2.2381 -0.1691
  104phy    C12 2806   2.207   5.287   0.428 -0.4724  0.6422  0.0037
  104phy    O11 2807   2.196   5.358   0.309 -0.2196 -0.6514 -0.0211
  104phy    H1A 2808   2.261   5.334   0.246 -0.3016  1.1951 -0.8704
  105phy    C35 2809   2.313   2.726   0.915 -0.5594  0.2287 -0.2315
  105phy    C33 2810   2.184   2.732   0.990 -0.0696  0.5526 -0.1611
  105phy    C34 2811   2.152   2.607   1.076  0.3700  0.2293  0.3331
  105phy    C32 2812   2.164   2.869   1.058 -0.0697 -0.1898 -0.4711
  105phy    C31 2813   2.017   2.919   1.060 -0.0120 -0.3509 -0.3794
  105phy    C30 2814   2.008   3.053   1.133  0.1997  0.6998 -0.7627
  105phy    C28 2815   1.863   3.099   1.145  0.1799  0.3559 -0.2014
  105phy    C29 2816   1.792   3.060   1.276 -0.2569 -0.0535 -0.2168
  105phy    C27 2817   1.852   3.254   1.139 -0.1823 -0.0130 -0.5539
  105phy    C26 2818   1.817   3.302   0.999 -0.4235 -0.0105 -0.3007
  105phy    C25 2819   1.790   3.446   0.982 -0.8892  0.4347 -0.0749
  105phy    C23 2820   1.699   3.479   0.862 -0.3231  0.5577  0.5872
  105phy    C24 2821   1.567   3.534   0.921 -0.4283  0.2539 -0.1092
  105phy    C22 2822   1.765   3.580   0.761  0.2613  0.3886 -0.0786
  105phy    C21 2823   1.853   3.527   0.651 -0.4614 -0.3327 -0.0803
  105phy    C20 2824   1.883   3.639   0.556  0.7664  0.0558  0.0749
  105phy    C18 2825   1.989   3.616   0.437  0.3178 -0.3395  0.2578
  105phy    O01 2826   2.117   3.586   0.498  0.0056  0.3176  0.4807
  105phy    H01 2827   2.121   3.632   0.579 -2.1750  0.4230  0.5898
  105phy    C19 2828   2.012   3.755   0.371  0.3192  0.1298  0.0464
  105phy    C13 2829   1.957   3.499   0.329  0.1234  0.0264 -0.1887
  105phy     H3 2830   1.946   3.407   0.391 -1.3846 -0.8316 -1.6388
  105phy    O33 2831   1.828   3.496   0.265  0.1718 -0.2425 -0.2717
  105phy    H1B 2832   1.836   3.529   0.177 -0.4391  1.5332  0.2986
  105phy    C12 2833   2.061   3.422   0.235  0.7710  0.1672 -0.2925
  105phy    O11 2834   2.190   3.423   0.289 -0.1095  0.4561 -0.1870
  105phy    H1A 2835   2.185   3.453   0.378  1.0160 -2.1719  0.8782
  106phy    C35 2836   1.892   4.532   1.864 -0.5202 -0.3234  0.7190
  106phy    C33 2837   1.860   4.679   1.863  0.4791 -0.3435 -0.2877
  106phy    C34 2838   1.801   4.726   1.724 -0.3639  0.0652 -0.5674
  106phy    C32 2839   1.784   4.720   1.996  0.7186 -0.0074 -0.0102
  106phy    C31 2840   1.800   4.869   2.033 -0.2604  0.2929  0.4570
  106phy    C30 2841   1.742   4.920   2.165  0.0276 -0.2048  0.3255
  106phy    C28 2842   1.771   5.063   2.211 -0.3721  0.3672  0.4501
  106phy    C29 2843   1.664   5.157   2.174 -0.1371  0.0661  0.3654
  106phy    C27 2844   1.785   5.061   2.363  0.0225  0.1452 -0.2110
  106phy    C26 2845   1.920   5.104   2.418  0.1152 -0.2117 -0.2913
  106phy    C25 2846   1.919   5.090   2.575 -0.7098 -0.1103  0.1594
  106phy    C23 2847   2.060   5.114   2.639 -0.2303  0.2815  0.1457
  106phy    C24 2848   2.055   5.250   2.713  0.2325  0.2479  0.2661
  106phy    C22 2849   2.101   5.014   2.749 -0.1331 -0.3668  0.3691
  106phy    C21 2850   2.242   4.950   2.733 -0.1717  0.1104  0.1237
  106phy    C20 2851   2.289   4.900   2.874  0.2643 -0.1748  0.2137
  106phy    C18 2852   2.415   4.809   2.895 -0.4409  0.4331  0.4047
  106phy    O01 2853   2.527   4.873   2.826 -0.0101  0.0509  0.0354
  106phy    H01 2854   2.574   4.805   2.782 -2.3968 -0.6062 -1.6530
  106phy    C19 2855   2.446   4.822   3.046 -0.1599 -0.0464  0.4930
  106phy    C13 2856   2.397   4.659   2.831 -0.5569 -0.1706 -0.3111
  106phy     H3 2857   2.342   4.663   2.733 -0.6365 -3.2091 -0.4794
  106phy    O33 2858   2.308   4.583   2.909  0.0561  0.1670 -0.1842
  106phy    H1B 2859   2.240   4.630   2.952 -0.3218 -1.4765  1.1148
  106phy    C12 2860   2.529   4.577   2.805  0.2703  0.0612 -0.1534
  106phy    O11 2861   2.627   4.646   2.738 -0.4798 -0.1790  0.2266
  106phy    H1A 2862   2.687   4.583   2.702  0.7214  0.4149  1.1386
  107phy    C35 2863   3.050   0.887   1.812 -0.4970 -0.0966 -0.0634
  107phy    C33 2864   3.010   1.016   1.886  0.2515 -0.3293 -0.0998
  107phy    C34 2865   2.918   1.103   1.797 -0.3462  0.1946 -0.0068
  107phy    C32 2866   2.941   0.993   2.021 -0.2158  0.5538  0.0016
  107phy    C31 2867   3.035   0.968   2.136 -0.0360 -0.3876 -0.2361
  107phy    C30 2868   2.954   0.953   2.263 -0.1142  0.2950 -0.1251
  107phy    C28 2869   3.031   0.917   2.394 -0.1810  0.0944  0.4445
  107phy    C29 2870   3.096   1.037   2.464  0.0000  0.0035 -0.5417
  107phy    C27 2871   2.935   0.842   2.486  0.2128  0.1871  0.7482
  107phy    C26 2872   2.998   0.747   2.593  0.2476  0.0004  0.8299
  107phy    C25 2873   2.895   0.671   2.673  0.0787  0.2441 -0.3153
  107phy    C23 2874   2.957   0.573   2.780  0.1806 -0.3797  0.0891
  107phy    C24 2875   3.013   0.640   2.906  0.0971  0.0352  0.1001
  107phy    C22 2876   2.860   0.458   2.815  0.1761  0.5638  0.1447
  107phy    C21 2877   2.905   0.315   2.856 -0.4339 -0.0777  0.1266
  107phy    C20 2878   2.781   0.232   2.892  0.0640  0.2594  0.6685
  107phy    C18 2879   2.791   0.085   2.951  0.6268 -0.0887 -0.0915
  107phy    O01 2880   2.902   0.069   3.049  0.6314  0.2957  0.1814
  107phy    H01 2881   2.898   0.137   3.113 -1.2441 -0.2805  0.7376
  107phy    C19 2882   2.664   0.079   3.040  0.2730  0.1127  0.0603
  107phy    C13 2883   2.818  -0.021   2.832 -0.4403 -0.2901  0.7737
  107phy     H3 2884   2.908   0.013   2.774 -0.1880  1.4120  2.0940
  107phy    O33 2885   2.720  -0.018   2.729 -0.1269  0.2468 -0.2670
  107phy    H1B 2886   2.636  -0.032   2.769 -0.7382  1.8168 -0.9173
  107phy    C12 2887   2.857  -0.166   2.870 -0.0451  0.0383 -0.1112
  107phy    O11 2888   2.956  -0.182   2.973  0.2739  0.2230 -0.1615
  107phy    H1A 2889   2.972  -0.102   3.020 -1.0422  0.7283 -0.5222
  108phy    C35 2890   4.210   4.258   1.514  0.4465 -0.1737  0.3225
  108phy    C33 2891   4.137   4.382   1.566 -0.2898  0.1755  0.1390
  108phy    C34 2892   4.108   4.363   1.712  0.5074 -0.1033  0.5814
  108phy    C32 2893   4.195   4.519   1.532  0.5631 -0.3675  0.0542
  108phy    C31 2894   4.122   4.596   1.423  0.0125 -0.2532 -0.0978
  108phy    C30 2895   4.200   4.720   1.387  0.0710  0.0105  0.2632
  108phy    C28 2896   4.159   4.798   1.260  0.2874 -0.1558 -0.1691
  108phy    C29 2897   4.026   4.877   1.272  0.3492 -0.3289 -0.1220
  108phy    C27 2898   4.276   4.894   1.232  0.0780 -0.3305 -0.1873
  108phy    C26 2899   4.308   4.909   1.084 -0.4272  0.0487 -0.2674
  108phy    C25 2900   4.432   4.993   1.064 -0.1042 -0.0675  0.0250
  108phy    C23 2901   4.486   5.016   0.920 -0.1408 -0.2245 -0.4808
  108phy    C24 2902   4.565   5.151   0.918 -0.3406 -0.2018  0.3713
  108phy    C22 2903   4.566   4.895   0.860  0.6351  0.2639  0.4744
  108phy    C21 2904   4.560   4.891   0.709 -0.5076 -0.3254  0.6122
  108phy    C20 2905   4.644   4.785   0.634 -0.0316  0.4078 -0.1933
  108phy    C18 2906   4.603   4.766   0.483 -0.0827 -0.0541 -0.0233
  108phy    O01 2907   4.472   4.713   0.471  0.2090 -0.0260  0.2437
  108phy    H01 2908   4.432   4.688   0.552  2.3094 -0.4156  1.2293
  108phy    C19 2909   4.677   4.636   0.437 -0.2338 -0.0010  0.5896
  108phy    C13 2910   4.633   4.892   0.382 -0.2972  0.1667  0.3722
  108phy     H3 2911   4.705   4.957   0.439  0.4839  0.2469 -0.6736
  108phy    O33 2912   4.715   4.881   0.264  0.5514  0.0342  0.1552
  108phy    H1B 2913   4.657   4.868   0.192  1.4694 -0.9507 -0.4403
  108phy    C12 2914   4.542   5.020   0.362  0.0292  0.1042 -0.0276
  108phy    O11 2915   4.420   5.010   0.287 -0.1142  0.1158 -0.2181
  108phy    H1A 2916   4.446   5.005   0.197  0.9058  3.4510 -0.2176
  109phy    C35 2917   4.440   1.845   2.084 -0.3011  0.2599 -0.3724
  109phy    C33 2918   4.475   1.956   1.986 -0.0661  0.0567  0.0309
  109phy    C34 2919   4.518   1.890   1.850 -0.3336 -0.1298 -0.1067
  109phy    C32 2920   4.357   2.053   1.978 -0.2602 -0.1404  0.5513
  109phy    C31 2921   4.386   2.192   1.917 -0.1039  0.2290 -0.3786
  109phy    C30 2922   4.254   2.271   1.902 -0.3053  0.1738 -0.0475
  109phy    C28 2923   4.275   2.422   1.873 -0.0358 -0.0822 -0.1144
  109phy    C29 2924   4.163   2.459   1.775 -0.1309  0.1283  0.4664
  109phy    C27 2925   4.256   2.510   1.998 -0.1038  0.4503 -0.5756
  109phy    C26 2926   4.383   2.539   2.083  0.0038  0.5304 -0.1850
  109phy    C25 2927   4.366   2.639   2.196  0.1193  0.1471  0.2622
  109phy    C23 2928   4.492   2.665   2.284  0.2547 -0.0628 -0.5749
  109phy    C24 2929   4.584   2.773   2.218 -0.8877 -0.2883  0.0878
  109phy    C22 2930   4.465   2.703   2.431 -0.4313 -0.1465 -0.3217
  109phy    C21 2931   4.536   2.609   2.535  0.5079  0.1671  0.2551
  109phy    C20 2932   4.475   2.633   2.673  0.5523 -0.1435  0.1662
  109phy    C18 2933   4.518   2.572   2.807 -0.4714 -0.2919  0.0293
  109phy    O01 2934   4.661   2.589   2.832  0.3542  0.2445  0.0398
  109phy    H01 2935   4.711   2.538   2.771 -0.5546  0.2911 -0.7669
  109phy    C19 2936   4.442   2.669   2.900 -0.1517 -0.2667 -0.4725
  109phy    C13 2937   4.466   2.419   2.821 -0.4800 -0.0380  0.1487
  109phy     H3 2938   4.483   2.367   2.724 -1.8356 -0.6270  0.1977
  109phy    O33 2939   4.325   2.403   2.828  0.0451 -0.0361 -0.0162
  109phy    H1B 2940   4.289   2.430   2.910  0.1596  0.5680 -0.1592
  109phy    C12 2941   4.530   2.332   2.931 -0.3132 -0.2074  0.2529
  109phy    O11 2942   4.667   2.299   2.907 -0.4586  0.9314  0.0177
  109phy    H1A 2943   4.715   2.329   2.982  1.6108  1.1489 -1.3412
  110phy    C35 2944   4.710   1.542   1.765  0.9698  0.2095  0.6273
  110phy    C33 2945   4.628   1.539   1.633 -0.1396 -0.1099  0.4073
  110phy    C34 2946   4.476   1.561   1.660 -0.1660  0.2630 -0.1315
  110phy    C32 2947   4.689   1.622   1.519  0.1276  0.3416 -0.3416
  110phy    C31 2948   4.648   1.601   1.374  0.1468  0.1756  0.2583
  110phy    C30 2949   4.712   1.695   1.275  0.0521  0.3599  0.3046
  110phy    C28 2950   4.695   1.670   1.124  0.4427 -0.3430  0.6145
  110phy    C29 2951   4.580   1.763   1.076  0.0034 -0.1125 -0.2145
  110phy    C27 2952   4.824   1.717   1.058 -0.1639 -0.1791  0.0841
  110phy    C26 2953   4.849   1.640   0.925  0.4772 -0.2333  0.1393
  110phy    C25 2954   4.969   1.701   0.857  0.6275 -0.6262 -0.2490
  110phy    C23 2955   5.023   1.626   0.739  0.2742  0.2788  0.3437
  110phy    C24 2956   4.986   1.697   0.608 -0.5237 -0.3784  0.0157
  110phy    C22 2957   5.176   1.616   0.756 -0.1482  0.4264 -0.2967
  110phy    C21 2958   5.245   1.492   0.709 -0.3374  0.0019 -0.1830
  110phy    C20 2959   5.390   1.510   0.750 -0.3785 -0.3692 -0.3046
  110phy    C18 2960   5.499   1.406   0.712 -0.2878  0.2534  0.2528
  110phy    O01 2961   5.449   1.271   0.721 -0.2239 -0.3840  0.3617
  110phy    H01 2962   5.397   1.254   0.644  0.1014  1.9259 -0.4283
  110phy    C19 2963   5.610   1.437   0.818  0.6470 -0.0657 -0.0787
  110phy    C13 2964   5.548   1.432   0.561  0.0351 -0.0241  0.0009
  110phy     H3 2965   5.458   1.403   0.502  0.4507 -1.0135 -0.1652
  110phy    O33 2966   5.559   1.564   0.514 -0.2459 -0.5466  0.1829
  110phy    H1B 2967   5.645   1.598   0.527 -0.5430  0.1895  0.2943
  110phy    C12 2968   5.636   1.334   0.478 -0.3180 -0.1852 -0.4081
  110phy    O11 2969   5.766   1.315   0.533  0.3369  0.4591 -0.1475
  110phy    H1A 2970   5.775   1.222   0.547  1.5507  0.3921 -1.1471
  111phy    C35 2971   4.209   1.835   2.844 -0.4205  0.0098  0.5120
  111phy    C33 2972   4.314   1.934   2.792  0.2834  0.4388  0.0677
  111phy    C34 2973   4.254   2.073   2.786 -0.1922  0.3308  0.0227
  111phy    C32 2974   4.443   1.928   2.878  0.2770 -0.2982  0.1028
  111phy    C31 2975   4.579   1.948   2.807  0.1055  0.4571  0.1989
  111phy    C30 2976   4.694   1.945   2.908 -0.0320 -0.1444 -0.1400
  111phy    C28 2977   4.834   1.921   2.841  0.1704 -0.0088  0.2469
  111phy    C29 2978   4.913   2.048   2.837 -0.1033 -0.1278 -0.4139
  111phy    C27 2979   4.917   1.820   2.926 -0.4868  0.1322 -0.4902
  111phy    C26 2980   4.901   1.675   2.890  0.4655  0.0212 -0.1098
  111phy    C25 2981   4.993   1.568   2.956  0.4430 -0.1278  0.0937
  111phy    C23 2982   4.946   1.419   2.952  0.0287  0.3800 -0.0400
  111phy    C24 2983   4.995   1.346   2.825 -0.9493  0.8326  0.6965
  111phy    C22 2984   5.008   1.340   3.075 -0.1334 -0.0221  0.3162
  111phy    C21 2985   4.917   1.299   3.192  0.1838 -0.2355 -0.2640
  111phy    C20 2986   4.997   1.208   3.289  0.3573 -0.1284 -0.1867
  111phy    C18 2987   4.931   1.165   3.429 -0.1124  0.4496  0.5609
  111phy    O01 2988   4.796   1.128   3.403  0.3145  0.0429 -0.0664
  111phy    H01 2989   4.760   1.098   3.485  0.9782 -0.8618 -0.0850
  111phy    C19 2990   5.010   1.034   3.462 -0.1988  0.2372 -0.2783
  111phy    C13 2991   4.945   1.286   3.534 -0.2786  0.2274 -0.6459
  111phy     H3 2992   4.910   1.381   3.486 -2.2592  0.7071  1.5680
  111phy    O33 2993   5.083   1.320   3.566  0.2068 -0.0169  0.0735
  111phy    H1B 2994   5.110   1.398   3.522  3.9005 -0.5253  1.0916
  111phy    C12 2995   4.860   1.278   3.671 -0.4006  0.4630  0.0441
  111phy    O11 2996   4.878   1.163   3.754 -0.2983  0.2580 -0.3556
  111phy    H1A 2997   4.956   1.177   3.803  0.0576 -1.1952 -0.4681
  112phy    C35 2998   3.841   2.906   1.493 -0.2081 -0.1294  0.1111
  112phy    C33 2999   3.954   2.833   1.560 -0.3987 -0.2176  0.1780
  112phy    C34 3000   3.980   2.697   1.500  0.5425 -0.2145  0.5526
  112phy    C32 3001   4.074   2.932   1.585  0.5725 -0.4391 -0.0257
  112phy    C31 3002   4.161   2.903   1.707 -0.5722  0.3325 -0.6879
  112phy    C30 3003   4.289   2.988   1.702 -0.2551 -0.1955 -0.1791
  112phy    C28 3004   4.380   2.990   1.827  0.3799  0.4262 -0.0272
  112phy    C29 3005   4.526   2.999   1.777  0.2686 -0.5332 -0.7166
  112phy    C27 3006   4.333   3.092   1.932 -0.0912 -0.0261 -0.0287
  112phy    C26 3007   4.364   3.055   2.084  0.3834  0.1212 -0.3279
  112phy    C25 3008   4.361   3.164   2.195  0.1316 -0.4732  0.4613
  112phy    C23 3009   4.403   3.119   2.335  0.1111  0.1188 -0.1927
  112phy    C24 3010   4.549   3.138   2.371  0.2666  0.4438 -0.1790
  112phy    C22 3011   4.314   3.201   2.432 -0.2894  0.2546  0.3703
  112phy    C21 3012   4.275   3.137   2.564  0.3504 -0.0822 -0.2080
  112phy    C20 3013   4.226   3.241   2.669 -0.2849 -0.5515  0.4799
  112phy    C18 3014   4.147   3.215   2.798  0.3991  0.3694 -0.6680
  112phy    O01 3015   4.202   3.091   2.849 -0.0987  0.2269 -0.1514
  112phy    H01 3016   4.194   3.021   2.788  0.3573 -0.6432  0.7618
  112phy    C19 3017   4.190   3.336   2.887  0.2400  0.4089 -0.3188
  112phy    C13 3018   3.987   3.202   2.770 -0.0528 -0.1421 -0.5264
  112phy     H3 3019   3.974   3.127   2.688  0.4306  0.1082 -0.8401
  112phy    O33 3020   3.940   3.321   2.705 -0.4805  0.0508  0.1707
  112phy    H1B 3021   3.935   3.390   2.769 -1.0539  0.9033 -0.7603
  112phy    C12 3022   3.887   3.147   2.883  0.0938  0.1821 -0.5339
  112phy    O11 3023   3.807   3.246   2.952 -0.5312 -0.2424  0.4454
  112phy    H1A 3024   3.748   3.278   2.886 -0.1563 -0.1518  0.1534
  113phy    C35 3025   3.323   0.480   1.344 -0.1529 -0.0342  0.3816
  113phy    C33 3026   3.412   0.397   1.440  0.7828  0.2880 -0.5389
  113phy    C34 3027   3.418   0.458   1.578  0.3766 -0.4613 -0.1220
  113phy    C32 3028   3.361   0.248   1.439  0.0529  0.4492 -0.0313
  113phy    C31 3029   3.478   0.156   1.452 -0.2551 -0.5307  0.2133
  113phy    C30 3030   3.439   0.008   1.423 -0.0043 -0.1962 -0.1279
  113phy    C28 3031   3.550  -0.100   1.437 -0.0931  0.6470 -0.2698
  113phy    C29 3032   3.508  -0.186   1.554 -0.1956 -0.1577  0.1058
  113phy    C27 3033   3.569  -0.197   1.319  0.4791 -0.8281 -0.1142
  113phy    C26 3034   3.650  -0.148   1.201  0.3577  0.5118  0.6671
  113phy    C25 3035   3.646  -0.238   1.074  0.5972 -0.1561  0.1046
  113phy    C23 3036   3.704  -0.167   0.949  0.6284  0.0025 -0.0697
  113phy    C24 3037   3.852  -0.206   0.930 -0.0074  0.2162  0.4870
  113phy    C22 3038   3.622  -0.221   0.828  0.2531 -0.8346  0.0956
  113phy    C21 3039   3.620  -0.146   0.695  0.2235 -0.0424 -0.1189
  113phy    C20 3040   3.549  -0.212   0.577  0.0126  0.2135 -0.4085
  113phy    C18 3041   3.564  -0.141   0.442 -0.1990  0.7685 -0.0609
  113phy    O01 3042   3.520  -0.004   0.442 -0.2220  0.0116  0.4526
  113phy    H01 3043   3.458   0.007   0.511  0.6047 -0.9146  1.3781
  113phy    C19 3044   3.457  -0.216   0.361  0.1594  0.2325 -0.0798
  113phy    C13 3045   3.717  -0.153   0.381  0.6547  0.2604 -0.1970
  113phy     H3 3046   3.784  -0.114   0.461 -0.1166  1.4944 -0.1150
  113phy    O33 3047   3.771  -0.282   0.374  0.3490  0.5071  0.1038
  113phy    H1B 3048   3.731  -0.340   0.437  0.8460  0.2718  0.2062
  113phy    C12 3049   3.788  -0.051   0.284 -0.0646  0.3597  0.1800
  113phy    O11 3050   3.737   0.077   0.271 -0.1508 -0.2805  0.3526
  113phy    H1A 3051   3.652   0.069   0.310 -0.0863 -0.7114  0.4117
  114phy    C35 3052   0.338   2.983   2.695  0.9729 -0.1611  0.3809
  114phy    C33 3053   0.358   2.954   2.549 -0.0791  0.2758  0.0073
  114phy    C34 3054   0.327   2.804   2.531 -0.1085 -0.3270  0.2540
  114phy    C32 3055   0.269   3.025   2.443  0.3733  0.0805 -0.0263
  114phy    C31 3056   0.328   3.161   2.402  0.0686  0.2461  0.2380
  114phy    C30 3057   0.235   3.232   2.307 -0.0359  0.1958 -0.4081
  114phy    C28 3058   0.272   3.382   2.277 -0.2335  0.1774  0.1124
  114phy    C29 3059   0.310   3.405   2.128 -0.0824  0.2079  0.0028
  114phy    C27 3060   0.165   3.479   2.337 -0.1323  0.0470  0.0537
  114phy    C26 3061   0.212   3.626   2.372  0.3780  0.0134  0.3217
  114phy    C25 3062   0.103   3.695   2.459  0.4388 -0.3135  0.2226
  114phy    C23 3063   0.130   3.846   2.491 -0.3652 -0.1272 -0.1106
  114phy    C24 3064   0.105   3.936   2.370 -0.4287 -0.0875  0.4868
  114phy    C22 3065   0.043   3.905   2.603 -0.4453  0.5198 -0.3765
  114phy    C21 3066   0.119   3.981   2.707  0.1424  0.0221 -0.2460
  114phy    C20 3067   0.023   4.084   2.769 -0.2376  0.0875 -0.1047
  114phy    C18 3068   0.075   4.168   2.891  0.1466 -0.2245  0.0126
  114phy    O01 3069   0.202   4.226   2.861  0.1077  0.0288 -0.1482
  114phy    H01 3070   0.268   4.160   2.871  1.1157  0.7770 -1.6624
  114phy    C19 3071  -0.032   4.285   2.895 -0.1572 -0.2069 -0.3621
  114phy    C13 3072   0.083   4.084   3.028 -0.2957 -0.1176 -0.3851
  114phy     H3 3073   0.147   3.993   3.012  0.5629  0.6048 -1.1558
  114phy    O33 3074  -0.038   4.023   3.058 -0.1843  0.0357 -0.2850
  114phy    H1B 3075  -0.095   4.085   3.101 -0.0139  0.7978 -1.1237
  114phy    C12 3076   0.134   4.146   3.163 -0.1070 -0.2183 -0.4366
  114phy    O11 3077   0.039   4.223   3.230 -0.5069  0.0212 -0.0203
  114phy    H1A 3078  -0.019   4.171   3.282  1.2236  0.3723  2.4164
  115phy    C35 3079   4.195   1.368   1.508  0.4106  0.1851  0.0178
  115phy    C33 3080   4.065   1.448   1.492 -0.0481  0.1906  0.3337
  115phy    C34 3081   3.955   1.359   1.536  0.2970 -0.3421 -0.1707
  115phy    C32 3082   4.063   1.578   1.572 -0.2703 -0.5767 -0.2306
  115phy    C31 3083   4.110   1.716   1.510 -0.1661  0.0471  0.1299
  115phy    C30 3084   4.121   1.833   1.603 -0.1735 -0.0104  0.1892
  115phy    C28 3085   4.177   1.959   1.533 -0.7809  0.1618  0.4600
  115phy    C29 3086   4.114   2.080   1.593  0.6215  0.5339  0.0828
  115phy    C27 3087   4.336   1.972   1.535 -0.1721  0.0026  0.6820
  115phy    C26 3088   4.408   2.066   1.445  0.0113  0.2855  0.0776
  115phy    C25 3089   4.558   2.069   1.461 -0.3255 -0.3106  0.0150
  115phy    C23 3090   4.638   2.184   1.395  0.5388 -0.3143 -0.9050
  115phy    C24 3091   4.751   2.202   1.499 -0.1084  0.1992  0.0623
  115phy    C22 3092   4.694   2.160   1.254 -0.2893  0.8760 -0.1998
  115phy    C21 3093   4.610   2.169   1.125 -0.3903 -0.1940 -0.0126
  115phy    C20 3094   4.716   2.145   1.010 -0.1611 -0.0547  0.1674
  115phy    C18 3095   4.662   2.138   0.864  0.1508  0.0828 -0.1379
  115phy    O01 3096   4.556   2.044   0.856  0.4443 -0.0139 -0.2462
  115phy    H01 3097   4.596   1.966   0.889  1.9587  0.7243 -0.2787
  115phy    C19 3098   4.787   2.079   0.785  0.6101  0.2576  0.1119
  115phy    C13 3099   4.615   2.279   0.797  0.0268 -0.2762  0.0143
  115phy     H3 3100   4.660   2.358   0.862 -0.7836 -0.4873  0.8582
  115phy    O33 3101   4.668   2.325   0.677 -0.4441 -0.0335 -0.0447
  115phy    H1B 3102   4.638   2.275   0.603 -0.3405 -0.8944  0.4790
  115phy    C12 3103   4.467   2.340   0.818 -0.0161  0.4663  0.1231
  115phy    O11 3104   4.357   2.283   0.745  0.3525  0.6558 -0.2100
  115phy    H1A 3105   4.367   2.190   0.757  0.5528  0.8601  1.5705
  116phy    C35 3106   4.604   4.588   1.181 -0.4177  0.1239  0.2564
  116phy    C33 3107   4.664   4.452   1.131 -0.1560  0.0231  0.4110
  116phy    C34 3108   4.801   4.466   1.073  0.0218  0.2760  0.1383
  116phy    C32 3109   4.643   4.347   1.243  0.0597 -0.2991 -0.0695
  116phy    C31 3110   4.577   4.216   1.185 -0.5329 -0.0453 -0.4828
  116phy    C30 3111   4.556   4.109   1.292 -0.0473 -0.0613  0.1227
  116phy    C28 3112   4.490   3.977   1.242  0.1892  0.3670  0.2201
  116phy    C29 3113   4.511   3.876   1.351  0.2828  0.0640  0.4018
  116phy    C27 3114   4.338   3.990   1.215 -0.1387 -0.1063  0.1041
  116phy    C26 3115   4.272   3.887   1.121 -0.3184 -0.1157  0.0420
  116phy    C25 3116   4.133   3.935   1.080 -0.3259 -0.2476 -0.1881
  116phy    C23 3117   4.056   3.837   0.991  0.2116  0.3513 -0.0571
  116phy    C24 3118   3.946   3.759   1.071  0.4361  0.1657 -0.1044
  116phy    C22 3119   3.998   3.916   0.872 -0.1986 -0.1434  0.3181
  116phy    C21 3120   3.992   3.842   0.738 -0.1435 -0.1813 -0.1088
  116phy    C20 3121   3.950   3.926   0.615 -0.2452 -0.3250 -0.3934
  116phy    C18 3122   3.967   3.879   0.467 -0.2724 -0.6987 -0.4716
  116phy    O01 3123   4.096   3.817   0.462 -0.1625 -0.4751 -0.3649
  116phy    H01 3124   4.167   3.877   0.446 -0.0777 -0.6897 -0.7945
  116phy    C19 3125   3.970   4.020   0.396  0.2501  0.1088 -0.3070
  116phy    C13 3126   3.856   3.775   0.419 -0.3429  0.0649 -0.6690
  116phy     H3 3127   3.879   3.685   0.481 -2.6121  0.8024  1.3914
  116phy    O33 3128   3.721   3.789   0.463  0.3200  0.6321  0.4449
  116phy    H1B 3129   3.690   3.702   0.477  1.2696  0.0103 -0.9748
  116phy    C12 3130   3.876   3.676   0.298 -0.1017  0.0668 -0.7118
  116phy    O11 3131   3.828   3.715   0.177 -0.1406 -0.1007  0.0075
  116phy    H1A 3132   3.886   3.779   0.141  2.4233 -1.5052  1.3432
  117phy    C35 3133   3.339   0.180   2.106 -0.8342 -0.0366  0.3024
  117phy    C33 3134   3.291   0.098   1.991  0.3564  0.7592  0.2739
  117phy    C34 3135   3.325   0.172   1.863 -0.0235 -0.5986 -0.0758
  117phy    C32 3136   3.361  -0.042   2.000  0.1811  0.0560 -0.3457
  117phy    C31 3137   3.266  -0.154   1.950 -0.1883 -0.0117  0.2339
  117phy    C30 3138   3.335  -0.285   1.914  0.0653 -0.3901  0.3632
  117phy    C28 3139   3.234  -0.402   1.889  0.1546 -0.3588  0.1312
  117phy    C29 3140   3.248  -0.447   1.746  0.0672 -0.1156  0.8734
  117phy    C27 3141   3.267  -0.525   1.976  0.8306  0.2737 -0.2996
  117phy    C26 3142   3.191  -0.539   2.109  0.7460  0.2044 -0.3898
  117phy    C25 3143   3.202  -0.677   2.178  0.2130  0.4347  0.5330
  117phy    C23 3144   3.109  -0.705   2.298 -0.0826  0.4148  0.4568
  117phy    C24 3145   3.007  -0.812   2.260 -0.2828  0.1719 -0.7422
  117phy    C22 3146   3.181  -0.730   2.430 -0.4823  0.0901 -0.3078
  117phy    C21 3147   3.162  -0.621   2.537 -0.0826 -0.0787  0.0198
  117phy    C20 3148   3.229  -0.676   2.664 -0.4908  0.0749 -0.4706
  117phy    C18 3149   3.222  -0.608   2.804  0.4946  0.1487  0.4157
  117phy    O01 3150   3.086  -0.568   2.827 -0.0016  0.1946  0.4187
  117phy    H01 3151   3.078  -0.525   2.910  2.2449  1.0930  0.2637
  117phy    C19 3152   3.249  -0.735   2.890 -0.3453 -0.0233 -0.2109
  117phy    C13 3153   3.335  -0.492   2.833  0.1256  0.2202  0.1561
  117phy     H3 3154   3.436  -0.527   2.800 -0.2800 -0.8753  0.0459
  117phy    O33 3155   3.355  -0.464   2.976  0.3555 -0.7113  0.3743
  117phy    H1B 3156   3.300  -0.392   3.001  0.9678  0.3673 -1.2343
  117phy    C12 3157   3.321  -0.359   2.757  0.5271 -0.0101  0.1142
  117phy    O11 3158   3.201  -0.289   2.789 -0.0613  0.0677 -0.3898
  117phy    H1A 3159   3.143  -0.309   2.718  0.9153 -0.0374 -1.1784
  118phy    C35 3160   4.844   3.409   2.174 -0.5111 -0.1942  0.8536
  118phy    C33 3161   4.913   3.525   2.101 -0.3081 -0.1133  0.0326
  118phy    C34 3162   4.967   3.475   1.966 -0.4361 -0.3235  0.0048
  118phy    C32 3163   4.816   3.635   2.078 -0.4467 -0.3176 -0.7407
  118phy    C31 3164   4.855   3.754   2.169  0.2677  0.2610  0.1816
  118phy    C30 3165   4.739   3.852   2.179 -0.6513 -0.4076  0.5738
  118phy    C28 3166   4.760   3.972   2.282 -0.3141  0.1124 -0.0930
  118phy    C29 3167   4.740   4.108   2.219 -0.1816 -0.0017  0.3390
  118phy    C27 3168   4.664   3.956   2.406  0.0981  0.5718  0.3210
  118phy    C26 3169   4.705   4.003   2.548  0.6518 -0.5234  0.4807
  118phy    C25 3170   4.593   3.985   2.651  0.6285 -0.1128  0.4374
  118phy    C23 3171   4.627   4.027   2.795  0.5922 -0.3076 -0.0971
  118phy    C24 3172   4.514   4.105   2.854 -0.1905 -0.2199 -0.3406
  118phy    C22 3173   4.648   3.904   2.883  0.3363 -0.1126  0.0615
  118phy    C21 3174   4.793   3.878   2.919 -0.2067  0.3468  0.0552
  118phy    C20 3175   4.810   3.742   2.990 -0.2842 -0.0293  0.3630
  118phy    C18 3176   4.947   3.684   3.040  0.1755 -0.1946 -0.3787
  118phy    O01 3177   4.998   3.785   3.129  0.3392 -0.4751 -0.2480
  118phy    H01 3178   4.988   3.867   3.086  0.4703 -0.0383  0.5345
  118phy    C19 3179   4.901   3.577   3.136  0.0895  0.1317  0.4684
  118phy    C13 3180   5.056   3.642   2.929 -0.3192 -0.3235  0.5336
  118phy     H3 3181   5.059   3.723   2.852  0.3130 -0.2760  0.6013
  118phy    O33 3182   5.010   3.528   2.851 -0.4252  0.1817  0.2104
  118phy    H1B 3183   5.041   3.538   2.763 -2.0024  1.3636 -0.2654
  118phy    C12 3184   5.212   3.630   2.968  0.4747  0.3234 -0.3833
  118phy    O11 3185   5.304   3.655   2.861  0.0700 -0.3193  0.1624
  118phy    H1A 3186   5.275   3.606   2.786 -0.8496 -1.2168  1.0519
  119phy    C35 3187   3.925   3.185   1.935  0.2633 -0.8332  0.0775
  119phy    C33 3188   3.993   3.312   1.888 -0.6260 -0.0590  0.3505
  119phy    C34 3189   3.909   3.369   1.769 -0.1956  0.3699  0.4049
  119phy    C32 3190   4.005   3.406   2.009  0.0738 -0.1681 -0.0789
  119phy    C31 3191   4.117   3.507   2.006 -0.2308 -0.4303 -0.3403
  119phy    C30 3192   4.126   3.581   2.136 -0.3268 -0.2241 -0.4945
  119phy    C28 3193   4.269   3.649   2.161 -0.1390 -0.4912 -0.3423
  119phy    C29 3194   4.268   3.800   2.126  0.1959 -0.7883 -0.3174
  119phy    C27 3195   4.310   3.633   2.310  0.7556  0.1800 -0.1450
  119phy    C26 3196   4.455   3.596   2.342  0.7111 -0.5345 -0.5397
  119phy    C25 3197   4.478   3.574   2.494  0.0692  0.2868 -0.1517
  119phy    C23 3198   4.612   3.512   2.542 -0.4431  0.0831  0.4606
  119phy    C24 3199   4.740   3.584   2.504  0.1295  0.8793 -0.1586
  119phy    C22 3200   4.610   3.512   2.699  0.3541  0.3705  0.3669
  119phy    C21 3201   4.654   3.378   2.758  0.7179  0.1313 -0.1408
  119phy    C20 3202   4.613   3.376   2.904  0.2747  0.4534 -0.7660
  119phy    C18 3203   4.643   3.242   2.980 -0.6363 -0.4282  0.6091
  119phy    O01 3204   4.781   3.196   2.973 -0.0864  0.3972 -0.2765
  119phy    H01 3205   4.801   3.134   3.041 -0.5731  1.2764  0.6930
  119phy    C19 3206   4.639   3.290   3.123  0.8486  0.2076 -0.1102
  119phy    C13 3207   4.539   3.120   2.950 -0.0441 -0.6314 -0.6948
  119phy     H3 3208   4.436   3.164   2.940 -0.0175 -0.3584  0.1110
  119phy    O33 3209   4.523   3.031   3.062  0.2373  0.4121  0.3433
  119phy    H1B 3210   4.444   3.048   3.109 -0.9176 -1.8869 -0.6196
  119phy    C12 3211   4.565   3.031   2.828 -0.0479 -0.1465  0.4581
  119phy    O11 3212   4.692   2.963   2.815 -0.0528  0.0071 -0.1748
  119phy    H1A 3213   4.703   2.938   2.725  1.8648 -2.6141  0.6522
  120phy    C35 3214   3.687   1.964   1.309 -0.0314 -0.1025  0.1043
  120phy    C33 3215   3.641   2.074   1.408 -1.2429  0.0797 -0.3689
  120phy    C34 3216   3.697   2.026   1.539  0.1950 -0.3563 -0.4646
  120phy    C32 3217   3.701   2.212   1.377  0.3569  0.0107 -0.2348
  120phy    C31 3218   3.619   2.314   1.302 -0.0565  0.0390 -1.0138
  120phy    C30 3219   3.676   2.456   1.314 -0.0154  0.0753  0.4053
  120phy    C28 3220   3.576   2.562   1.255  0.2330  0.1822 -0.4862
  120phy    C29 3221   3.475   2.615   1.361  0.3836 -0.1804 -0.1291
  120phy    C27 3222   3.661   2.682   1.206  0.2909  0.1220 -0.1672
  120phy    C26 3223   3.600   2.761   1.086  0.1268 -0.5890  0.1100
  120phy    C25 3224   3.693   2.861   1.024  0.3201  0.1572  0.0992
  120phy    C23 3225   3.631   2.955   0.920 -0.3203 -0.8099  0.1175
  120phy    C24 3226   3.559   3.079   0.981 -0.2191 -0.4278  0.1618
  120phy    C22 3227   3.735   3.009   0.826 -0.4966  0.4274  0.3457
  120phy    C21 3228   3.694   3.005   0.681 -0.3451 -0.0763 -0.3513
  120phy    C20 3229   3.765   3.104   0.590 -0.3323 -0.1476 -0.3610
  120phy    C18 3230   3.729   3.122   0.440  0.2362  0.4963  0.0702
  120phy    O01 3231   3.784   3.001   0.381 -0.0391  0.4089  0.0097
  120phy    H01 3232   3.776   2.926   0.436 -0.5241  0.5103  0.0814
  120phy    C19 3233   3.814   3.243   0.383 -0.2652  0.1265 -0.1381
  120phy    C13 3234   3.568   3.150   0.415 -0.5672 -0.0108 -0.5395
  120phy     H3 3235   3.518   3.065   0.468 -1.2859  0.9461  0.3627
  120phy    O33 3236   3.501   3.252   0.489 -0.4721  0.3395 -0.0260
  120phy    H1B 3237   3.530   3.339   0.472 -0.6463  0.3874 -0.0829
  120phy    C12 3238   3.490   3.096   0.295 -0.0871 -0.0698  0.7571
  120phy    O11 3239   3.451   3.196   0.203 -0.0062  0.0863 -0.2810
  120phy    H1A 3240   3.359   3.204   0.216 -0.5139 -4.3417  0.5098
  121phy    C35 3241   0.639   0.983   2.115 -0.4514 -0.2366  0.5180
  121phy    C33 3242   0.682   1.118   2.160 -0.1809  0.0519  0.4096
  121phy    C34 3243   0.835   1.126   2.123 -0.1488 -0.1950 -0.1960
  121phy    C32 3244   0.597   1.231   2.106  0.2026 -0.3499  0.4320
  121phy    C31 3245   0.598   1.360   2.185 -0.5384  0.1013 -0.5008
  121phy    C30 3246   0.533   1.477   2.107 -0.2469 -0.1963 -0.0514
  121phy    C28 3247   0.526   1.609   2.189  0.5472  0.4307  0.1483
  121phy    C29 3248   0.605   1.713   2.116 -0.2290  0.3196  0.2288
  121phy    C27 3249   0.381   1.662   2.219  0.0245  0.0405 -0.0401
  121phy    C26 3250   0.373   1.756   2.345 -0.2556  0.8898  0.4544
  121phy    C25 3251   0.224   1.798   2.361  0.0486 -0.1145  0.3145
  121phy    C23 3252   0.209   1.916   2.463  0.2372 -0.1143  0.0359
  121phy    C24 3253   0.103   2.013   2.405 -0.0733 -0.7503 -0.0570
  121phy    C22 3254   0.164   1.883   2.602  0.0271  0.1359  0.1437
  121phy    C21 3255   0.270   1.903   2.711 -0.4393 -0.2773  0.3292
  121phy    C20 3256   0.228   1.854   2.849  0.1489  0.0653 -0.3536
  121phy    C18 3257   0.338   1.854   2.970  0.1791 -0.4703 -0.3268
  121phy    O01 3258   0.371   1.991   3.006  0.3865  0.0181  0.6994
  121phy    H01 3259   0.294   2.045   3.005  1.1962  1.2046  0.4927
  121phy    C19 3260   0.244   1.812   3.084 -0.1549 -0.1151  0.0108
  121phy    C13 3261   0.470   1.756   2.949 -0.3842 -0.2912 -0.4254
  121phy     H3 3262   0.440   1.661   2.898  0.1656 -1.4353  1.3029
  121phy    O33 3263   0.522   1.701   3.068 -0.0153  0.2533 -0.6080
  121phy    H1B 3264   0.580   1.765   3.106 -0.3846  0.0514  0.3162
  121phy    C12 3265   0.591   1.811   2.867  0.2517 -0.1670 -0.1869
  121phy    O11 3266   0.634   1.935   2.917 -0.2551  0.4442  0.0939
  121phy    H1A 3267   0.577   2.001   2.884 -0.6599  0.4280  0.7414
  122phy    C35 3268   0.025   2.523   2.402  0.0347  0.0841 -0.2398
  122phy    C33 3269   0.120   2.498   2.289  0.1497 -0.3161 -0.0528
  122phy    C34 3270   0.068   2.385   2.205  0.5184 -0.0845 -0.1317
  122phy    C32 3271   0.146   2.627   2.211  0.5087 -0.2251 -0.9944
  122phy    C31 3272   0.291   2.632   2.154  0.2011  0.5509 -0.3215
  122phy    C30 3273   0.309   2.751   2.052 -0.0709 -0.2024  0.0440
  122phy    C28 3274   0.456   2.784   2.025 -0.1190  0.4331  0.1799
  122phy    C29 3275   0.495   2.738   1.884 -0.0424  0.1940  0.0409
  122phy    C27 3276   0.480   2.940   2.036  0.3183  0.0051 -0.0017
  122phy    C26 3277   0.580   2.986   2.147 -0.3032 -0.4679 -0.2741
  122phy    C25 3278   0.623   3.130   2.140  0.3523 -0.7370  0.8196
  122phy    C23 3279   0.708   3.170   2.261 -0.2952  0.1281  0.7300
  122phy    C24 3280   0.859   3.162   2.223 -0.0642 -0.0884  0.0975
  122phy    C22 3281   0.678   3.318   2.298 -0.1748  0.1630  0.8197
  122phy    C21 3282   0.688   3.354   2.443 -0.1800 -0.2530 -0.1449
  122phy    C20 3283   0.666   3.506   2.465 -0.1091 -0.1061 -0.0685
  122phy    C18 3284   0.658   3.564   2.616  0.1510 -0.4387 -0.3043
  122phy    O01 3285   0.779   3.532   2.688 -0.4964  0.0960  0.1410
  122phy    H01 3286   0.850   3.579   2.649 -0.4281  0.0271  0.1817
  122phy    C19 3287   0.664   3.713   2.578  0.5471 -0.5794  0.1876
  122phy    C13 3288   0.523   3.522   2.700  0.1521 -0.2560  0.1376
  122phy     H3 3289   0.434   3.544   2.636  0.5043  0.5769 -0.0747
  122phy    O33 3290   0.502   3.611   2.811  0.1675 -0.2239  0.0923
  122phy    H1B 3291   0.410   3.622   2.824 -0.0132 -2.0310  0.5745
  122phy    C12 3292   0.515   3.377   2.755 -0.2050 -0.0106  0.1284
  122phy    O11 3293   0.385   3.335   2.797 -0.2859  0.0651  0.0085
  122phy    H1A 3294   0.399   3.252   2.838 -0.1559  0.4720  0.7983
  123phy    C35 3295   3.574   4.080   0.923 -0.8073  0.0823 -0.1202
  123phy    C33 3296   3.475   3.974   0.895  0.0628  0.1023 -0.4515
  123phy    C34 3297   3.354   4.048   0.845  0.2603 -0.2739  0.3390
  123phy    C32 3298   3.518   3.853   0.808 -0.1543 -0.1441 -0.0361
  123phy    C31 3299   3.593   3.741   0.877 -0.1919 -0.4100 -0.2503
  123phy    C30 3300   3.645   3.643   0.772 -0.7914  0.1757  0.1542
  123phy    C28 3301   3.730   3.526   0.821  0.4058 -0.4875  0.5531
  123phy    C29 3302   3.644   3.405   0.832  0.1780 -0.1516 -0.3010
  123phy    C27 3303   3.847   3.515   0.717  0.5153 -0.3287 -0.2638
  123phy    C26 3304   3.973   3.432   0.753 -0.2605 -0.0437 -0.3309
  123phy    C25 3305   4.066   3.424   0.630  0.0916 -0.5785  0.3255
  123phy    C23 3306   4.207   3.365   0.627 -0.1256  0.5283 -0.1091
  123phy    C24 3307   4.219   3.214   0.637  0.9968  0.3194  0.0952
  123phy    C22 3308   4.269   3.419   0.498  0.2957  0.3611  0.2835
  123phy    C21 3309   4.398   3.506   0.513 -0.2202  0.3999  0.7213
  123phy    C20 3310   4.438   3.545   0.372  0.0103 -0.0055  0.0913
  123phy    C18 3311   4.558   3.645   0.347  0.5242 -0.0570  0.4895
  123phy    O01 3312   4.539   3.751   0.434 -0.2785 -0.1774 -0.5362
  123phy    H01 3313   4.455   3.791   0.429  0.0314  0.4117 -1.1280
  123phy    C19 3314   4.532   3.692   0.203  0.5324 -0.0859  0.0088
  123phy    C13 3315   4.701   3.570   0.366  0.2389 -0.3830  0.1944
  123phy     H3 3316   4.693   3.533   0.472 -2.0463 -1.2614 -0.2229
  123phy    O33 3317   4.709   3.440   0.306 -0.0282  0.6736 -0.1231
  123phy    H1B 3318   4.790   3.425   0.262 -0.8330 -0.2295 -1.3687
  123phy    C12 3319   4.829   3.640   0.424  0.3633 -0.1711  0.8539
  123phy    O11 3320   4.929   3.659   0.331  0.0388  0.0321 -0.4524
  123phy    H1A 3321   4.958   3.577   0.296  0.2315  0.7676 -2.1342
  124phy    C35 3322   4.560   5.022   1.946 -0.5033 -0.7646 -0.0246
  124phy    C33 3323   4.521   5.077   1.805 -0.6554 -0.2693 -0.3175
  124phy    C34 3324   4.629   5.046   1.698 -0.3935  0.4564  0.2838
  124phy    C32 3325   4.383   5.020   1.765 -0.2087  0.6094  0.0685
  124phy    C31 3326   4.281   5.107   1.692  0.4886 -0.6527 -0.0203
  124phy    C30 3327   4.133   5.065   1.708  0.3553 -0.0827 -0.2743
  124phy    C28 3328   4.035   5.172   1.674  0.4981 -0.5363  0.0475
  124phy    C29 3329   3.996   5.160   1.526 -0.1015  0.3584 -0.2011
  124phy    C27 3330   3.909   5.175   1.762 -0.1816 -0.4219  0.5144
  124phy    C26 3331   3.900   5.252   1.894 -0.0199  0.3867  0.4202
  124phy    C25 3332   3.762   5.256   1.953  0.3945  0.3556  0.3407
  124phy    C23 3333   3.773   5.327   2.087  0.4132  0.5315 -0.0353
  124phy    C24 3334   3.677   5.446   2.096 -0.2774  0.0895 -0.2815
  124phy    C22 3335   3.755   5.230   2.205  0.1461 -0.1532  0.5214
  124phy    C21 3336   3.838   5.253   2.328 -0.2104 -0.6098 -0.0808
  124phy    C20 3337   3.767   5.180   2.443  0.0415 -0.3484 -0.0151
  124phy    C18 3338   3.850   5.143   2.572 -0.4951  0.2052 -0.3424
  124phy    O01 3339   3.921   5.257   2.631  0.0039 -0.0533 -0.5233
  124phy    H01 3340   3.867   5.332   2.618  0.8741  0.5402 -0.8214
  124phy    C19 3341   3.736   5.115   2.673  0.4806 -0.6410 -0.0031
  124phy    C13 3342   3.957   5.016   2.570  0.3446 -0.2472 -0.1362
  124phy     H3 3343   3.912   4.929   2.516  0.3656  0.1629 -0.8241
  124phy    O33 3344   3.984   4.958   2.698 -0.4324 -0.1945 -0.5941
  124phy    H1B 3345   3.905   4.914   2.720  0.5854 -1.6400  0.2956
  124phy    C12 3346   4.096   5.042   2.501  0.0663 -0.3038  0.0627
  124phy    O11 3347   4.184   4.929   2.493 -0.0210  0.1438 -0.8114
  124phy    H1A 3348   4.153   4.868   2.557  0.5532 -0.4043 -1.0405
  125phy    C35 3349   3.562   4.184   2.438  0.0611  0.2876 -0.5940
  125phy    C33 3350   3.646   4.305   2.449 -0.0406  0.0194 -0.1795
  125phy    C34 3351   3.781   4.287   2.387  0.0042  0.0340  0.5144
  125phy    C32 3352   3.579   4.423   2.379  0.1370  0.3933 -0.3737
  125phy    C31 3353   3.605   4.564   2.429 -0.1855 -0.1253  0.1178
  125phy    C30 3354   3.529   4.666   2.347  0.9225  0.3051 -0.3184
  125phy    C28 3355   3.559   4.809   2.374  0.1487 -0.0290  0.2321
  125phy    C29 3356   3.663   4.864   2.271  0.2517 -0.4521  0.2811
  125phy    C27 3357   3.427   4.886   2.376 -0.2365  0.2109  0.4089
  125phy    C26 3358   3.436   5.012   2.466  0.0029  0.2610  0.2036
  125phy    C25 3359   3.305   5.091   2.455 -0.4012 -0.0945 -0.3850
  125phy    C23 3360   3.286   5.213   2.546 -0.8548 -0.3769 -0.7153
  125phy    C24 3361   3.203   5.319   2.481  0.5181 -0.0169 -0.3328
  125phy    C22 3362   3.214   5.168   2.675 -0.2828  0.5611  0.2296
  125phy    C21 3363   3.306   5.188   2.797  0.0786  0.2493 -0.6845
  125phy    C20 3364   3.239   5.158   2.932 -0.3433 -0.7547 -0.4519
  125phy    C18 3365   3.328   5.112   3.055  0.1949  0.5213  0.3869
  125phy    O01 3366   3.433   5.207   3.081  0.1700  0.8011  0.1801
  125phy    H01 3367   3.396   5.291   3.063 -0.3920  0.1011 -2.3136
  125phy    C19 3368   3.229   5.122   3.173 -0.5459 -0.0577  0.0353
  125phy    C13 3369   3.391   4.966   3.037 -0.2176  0.1508 -0.3730
  125phy     H3 3370   3.432   4.952   2.934  0.2038  1.2810 -0.3750
  125phy    O33 3371   3.292   4.865   3.043 -0.1569 -0.2254  0.0219
  125phy    H1B 3372   3.243   4.859   2.963  0.0635 -2.4702 -0.0008
  125phy    C12 3373   3.514   4.919   3.130  0.0947  0.0385 -0.0298
  125phy    O11 3374   3.618   5.012   3.120  0.2574  0.2291 -0.0569
  125phy    H1A 3375   3.568   5.089   3.142 -1.5441 -0.9795  0.3137
  126phy    C35 3376   2.840   0.005   1.351 -0.0359 -0.1624 -0.4469
  126phy    C33 3377   2.920   0.134   1.330  0.0431  0.2216 -0.6800
  126phy    C34 3378   2.932   0.162   1.180  0.2307  0.3615 -0.0244
  126phy    C32 3379   2.862   0.242   1.419 -0.0499 -0.1978  0.0630
  126phy    C31 3380   2.945   0.281   1.541  0.0657  0.4389  0.2894
  126phy    C30 3381   2.879   0.387   1.627 -0.0865 -0.1098  0.0724
  126phy    C28 3382   2.978   0.434   1.734  0.2347  0.4846 -0.2978
  126phy    C29 3383   3.057   0.562   1.694 -0.2005  0.0009 -0.4135
  126phy    C27 3384   2.902   0.465   1.863 -0.2673  0.1968 -0.2287
  126phy    C26 3385   2.944   0.372   1.981 -0.2690 -0.0949 -0.2601
  126phy    C25 3386   2.871   0.418   2.106  0.6750 -0.5420  0.3991
  126phy    C23 3387   2.883   0.340   2.239 -1.0859 -0.3728  0.1591
  126phy    C24 3388   2.861   0.444   2.347  0.1074 -0.2093 -0.1030
  126phy    C22 3389   2.781   0.226   2.251  0.2777 -0.0289  0.2080
  126phy    C21 3390   2.817   0.105   2.329 -0.0631  0.0514 -0.2433
  126phy    C20 3391   2.710  -0.004   2.351  0.3056  0.2288  0.1822
  126phy    C18 3392   2.749  -0.144   2.414  0.3764  0.5859  0.2677
  126phy    O01 3393   2.821  -0.128   2.532 -0.1531  0.3652 -0.0581
  126phy    H01 3394   2.771  -0.068   2.584  0.7061  1.0361  0.0096
  126phy    C19 3395   2.604  -0.182   2.456  0.5123  0.3243 -0.0381
  126phy    C13 3396   2.810  -0.259   2.317  0.0499  0.2254 -0.5135
  126phy     H3 3397   2.749  -0.264   2.223  2.1138  2.2413 -2.0728
  126phy    O33 3398   2.806  -0.391   2.371  0.0870  0.0564  0.4031
  126phy    H1B 3399   2.869  -0.397   2.440  0.7279  0.3787 -0.1385
  126phy    C12 3400   2.962  -0.230   2.267  0.0296  0.2927  0.0392
  126phy    O11 3401   3.070  -0.255   2.356 -0.3848  0.1722  0.0058
  126phy    H1A 3402   3.141  -0.272   2.297 -0.9057  0.5507 -0.7479
  127phy    C35 3403   2.573   3.951   1.059 -0.1827 -0.2179  0.2504
  127phy    C33 3404   2.487   4.075   1.028  0.2278  0.2740  0.0367
  127phy    C34 3405   2.367   4.071   1.128 -0.0913  0.1953  0.1115
  127phy    C32 3406   2.569   4.203   1.034  0.3023 -0.2666  0.0779
  127phy    C31 3407   2.593   4.285   0.906  0.0752 -0.1713  0.0714
  127phy    C30 3408   2.643   4.426   0.940  0.2560 -0.1815  0.0773
  127phy    C28 3409   2.685   4.496   0.810 -0.5981  0.1892  0.0030
  127phy    C29 3410   2.586   4.611   0.770 -0.0617  0.0427 -0.3432
  127phy    C27 3411   2.830   4.550   0.819  0.1027  0.4560  0.3479
  127phy    C26 3412   2.912   4.540   0.692  0.1573  0.3269  0.1777
  127phy    C25 3413   3.055   4.557   0.713  0.6022  0.3404 -0.1319
  127phy    C23 3414   3.159   4.530   0.599  0.0929  0.2424 -0.2465
  127phy    C24 3415   3.170   4.650   0.510 -0.2573  0.0010 -0.4652
  127phy    C22 3416   3.300   4.498   0.658  0.0438 -0.0766  0.1500
  127phy    C21 3417   3.388   4.411   0.570  0.1509  0.0353 -0.7081
  127phy    C20 3418   3.527   4.380   0.633  0.2273 -0.5747  0.1430
  127phy    C18 3419   3.634   4.305   0.543  0.2853  0.4014  0.3923
  127phy    O01 3420   3.576   4.189   0.482  0.0159  0.2730 -0.3806
  127phy    H01 3421   3.508   4.225   0.427 -1.7347 -1.1728  0.7614
  127phy    C19 3422   3.743   4.253   0.636 -0.3899  0.4943 -0.4659
  127phy    C13 3423   3.694   4.403   0.429 -0.0120  0.0168  0.3168
  127phy     H3 3424   3.610   4.421   0.357  1.2235  1.0338 -0.9458
  127phy    O33 3425   3.719   4.541   0.465 -0.0685  0.1959  0.3236
  127phy    H1B 3426   3.791   4.537   0.526 -0.7426  1.4314  1.2375
  127phy    C12 3427   3.763   4.357   0.290 -0.7122  0.0752 -0.0024
  127phy    O11 3428   3.895   4.400   0.280  0.0805 -0.2500 -0.5254
  127phy    H1A 3429   3.888   4.488   0.310  1.4397 -1.1319  2.7706
  128SOL     OW 3430   0.229   1.205   0.518  0.0884 -0.2508  0.2511
  128SOL    HW1 3431   0.140   1.232   0.493 -0.0042  0.9131  1.6853
  128SOL    HW2 3432   0.238   1.120   0.474  0.9162  0.6288 -1.3769
  128SOL     MW 3433   0.218   1.198   0.509  0.0110  0.0097  0.0013
  129SOL     OW 3434   2.290   3.620   3.030  0.1657  0.2998  0.2204
  129SOL    HW1 3435   2.262   3.629   2.939  0.5108 -0.8110 -0.0026
  129SOL    HW2 3436   2.374   3.575   3.031  0.7540  1.3542  1.4202
  129SOL     MW 3437   2.297   3.615   3.018  0.0110  0.0097  0.0013
  130SOL     OW 3438   0.689   1.864   0.084  0.5228  0.0642  0.2953
  130SOL    HW1 3439   0.718   1.819   0.163 -0.0963 -0.7318  0.0874
  130SOL    HW2 3440   0.765   1.861   0.027 -0.8357  0.5115 -1.6388
  130SOL     MW 3441   0.703   1.858   0.087  0.0110  0.0097  0.0013
  131SOL     OW 3442   3.477   2.374   0.300 -0.2059 -0.0746 -0.0562
  131SOL    HW1 3443   3.529   2.321   0.360  0.9911  1.2187  0.1111
  131SOL    HW2 3444   3.521   2.362   0.215  0.4617  1.0895  0.1020
  131SOL     MW 3445   3.490   2.365   0.297  0.0110  0.0097  0.0013
  132SOL     OW 3446   0.898   4.346   0.520 -0.0213  0.1027  0.2319
  132SOL    HW1 3447   0.849   4.427   0.517  0.2152  0.2922  1.1256
  132SOL    HW2 3448   0.899   4.312   0.431 -0.6133 -1.5042  0.7991
  132SOL     MW 3449   0.892   4.352   0.508  0.0110  0.0097  0.0013
  133SOL     OW 3450   0.767   4.132   0.645  0.0095  0.0393 -0.3572
  133SOL    HW1 3451   0.822   4.206   0.620 -1.1044  1.5857  1.5050
  133SOL    HW2 3452   0.811   4.059   0.601  1.4192  0.8336 -0.3123
  133SOL     MW 3453   0.780   4.132   0.636  0.0110  0.0097  0.0013
  134SOL     OW 3454   3.433   3.512   3.119 -0.3490  0.1122 -0.0207
  134SOL    HW1 3455   3.355   3.459   3.137 -2.3454  2.4321 -1.3059
  134SOL    HW2 3456   3.500   3.483   3.182  0.5896  0.6345 -0.7583
  134SOL     MW 3457   3.432   3.501   3.130  0.0110  0.0097  0.0013
  135SOL     OW 3458   2.967   2.756   3.062  0.4097 -0.5429  0.0851
  135SOL    HW1 3459   2.909   2.821   3.103  1.4033  0.3698  0.0894
  135SOL    HW2 3460   2.920   2.727   2.984  1.8110  0.2530 -1.0929
  135SOL     MW 3461   2.953   2.761   3.057  0.0110  0.0097  0.0013
  136SOL     OW 3462   0.129   2.916   0.234 -0.4609 -0.1753  0.5432
  136SOL    HW1 3463   0.115   2.925   0.328 -0.0782 -1.2087  0.7108
  136SOL    HW2 3464   0.093   2.995   0.193 -3.3510 -1.4033  0.5001
  136SOL     MW 3465   0.123   2.928   0.241  0.0110  0.0097  0.0013
  137SOL     OW 3466   4.024   3.182   0.086  0.1167 -0.2924  0.1722
  137SOL    HW1 3467   3.960   3.247   0.056 -0.5139 -1.8119 -2.0818
  137SOL    HW2 3468   3.966   3.112   0.113  0.3187 -0.6874 -0.3967
  137SOL     MW 3469   4.008   3.182   0.085  0.0110  0.0097  0.0013
  138SOL     OW 3470   1.850   3.819   2.861  0.3764 -0.1567 -0.1259
  138SOL    HW1 3471   1.768   3.798   2.906  0.2847 -1.1766 -0.7383
  138SOL    HW2 3472   1.840   3.907   2.825  1.5566  0.5555  1.2039
  138SOL     MW 3473   1.838   3.828   2.862  0.0110  0.0097  0.0013
  139SOL     OW 3474   0.135   2.570   0.032  0.1356  0.0570  0.2602
  139SOL    HW1 3475   0.184   2.652   0.029 -1.3258  0.9637  0.5357
  139SOL    HW2 3476   0.074   2.583   0.104  0.3907 -3.3325  1.2548
  139SOL     MW 3477   0.134   2.582   0.041  0.0110  0.0097  0.0013
  140SOL     OW 3478   2.266   4.326   2.937 -0.3654 -0.0135  0.2320
  140SOL    HW1 3479   2.260   4.305   3.031 -1.2740  0.0740  0.2004
  140SOL    HW2 3480   2.256   4.421   2.939  0.8728  0.1229  0.6285
  140SOL     MW 3481   2.264   4.336   2.950  0.0110  0.0097  0.0013
  141SOL     OW 3482   0.915   3.139   2.716  0.1452  0.2156 -0.7251
  141SOL    HW1 3483   0.850   3.076   2.685 -0.9207  0.3608  1.0591
  141SOL    HW2 3484   0.978   3.145   2.645  0.3544  0.2409 -0.5353
  141SOL     MW 3485   0.914   3.131   2.702  0.0110  0.0097  0.0013
  142SOL     OW 3486   4.794   4.216   3.135  0.2437 -0.2313 -0.0341
  142SOL    HW1 3487   4.719   4.263   3.097  0.4250  0.9356  1.0002
  142SOL    HW2 3488   4.801   4.253   3.223  1.0559 -0.3232 -0.0540
  142SOL     MW 3489   4.785   4.227   3.141  0.0110  0.0097  0.0013
  143SOL     OW 3490   0.295   2.782   0.032  0.3287 -0.3877 -0.7023
  143SOL    HW1 3491   0.380   2.821   0.009  0.0038 -0.5374 -2.2343
  143SOL    HW2 3492   0.263   2.838   0.102  0.9299 -0.1148 -0.6367
  143SOL     MW 3493   0.302   2.794   0.038  0.0110  0.0097  0.0013
  144SOL     OW 3494   1.175   2.727   0.004 -0.6195 -0.3094  0.1500
  144SOL    HW1 3495   1.112   2.791   0.039 -1.4671 -1.1390  0.1881
  144SOL    HW2 3496   1.149   2.647   0.050  1.2262 -1.1798 -0.2215
  144SOL     MW 3497   1.163   2.725   0.015  0.0110  0.0097  0.0013
  145SOL     OW 3498   2.067   1.106   3.111 -0.5878 -0.3328  0.3718
  145SOL    HW1 3499   2.097   1.152   3.033 -1.6274  0.3751  0.3690
  145SOL    HW2 3500   2.018   1.031   3.077 -1.1943  0.2644 -0.0860
  145SOL     MW 3501   2.064   1.102   3.096  0.0110  0.0097  0.0013
  146SOL     OW 3502   2.552   3.551   3.113 -0.5252 -0.4107 -0.2561
  146SOL    HW1 3503   2.617   3.483   3.131  1.1451  1.5495  1.7582
  146SOL    HW2 3504   2.499   3.543   3.193  1.1546 -2.1918  0.7655
  146SOL     MW 3505   2.553   3.541   3.126  0.0110  0.0097  0.0013
  147SOL     OW 3506   2.989   4.727   2.593 -0.0010 -0.2261 -0.5125
  147SOL    HW1 3507   2.922   4.794   2.607  0.0940 -0.6514  2.6172
  147SOL    HW2 3508   3.040   4.764   2.521 -0.2488 -1.1595 -1.1772
  147SOL     MW 3509   2.987   4.741   2.585  0.0110  0.0097  0.0013
  148SOL     OW 3510   1.061   1.732   2.899  0.2450 -0.0881  0.3409
  148SOL    HW1 3511   1.146   1.774   2.906 -0.0036  0.3018  1.1489
  148SOL    HW2 3512   1.012   1.790   2.841 -0.6795  0.9652  2.0793
  148SOL     MW 3513   1.066   1.745   2.892  0.0110  0.0097  0.0013
  149SOL     OW 3514   4.239   3.032   3.096 -0.1517  0.4592  0.2927
  149SOL    HW1 3515   4.177   3.081   3.149  0.4942  0.3088  1.2070
  149SOL    HW2 3516   4.226   3.050   3.003 -0.5265 -2.7067 -0.3671
  149SOL     MW 3517   4.229   3.041   3.090  0.0110  0.0097  0.0013
  150SOL     OW 3518   4.318   5.037   3.128 -0.2740 -0.2358  0.3576
  150SOL    HW1 3519   4.358   5.122   3.141 -0.6031 -0.0300  0.0430
  150SOL    HW2 3520   4.386   4.972   3.144 -1.0182 -0.9220  0.8860
  150SOL     MW 3521   4.332   5.040   3.132  0.0110  0.0097  0.0013
  151SOL     OW 3522   1.982   3.723   2.622  0.0709 -0.2237  0.2029
  151SOL    HW1 3523   1.919   3.757   2.685 -0.9552 -0.6885 -0.5500
  151SOL    HW2 3524   2.013   3.804   2.582 -0.4084 -0.2081 -0.1377
  151SOL     MW 3525   1.978   3.738   2.625  0.0110  0.0097  0.0013
  152SOL     OW 3526   1.286   1.573   0.274  0.1429  0.3403  0.0597
  152SOL    HW1 3527   1.352   1.638   0.250 -0.6750  0.4281 -2.2091
  152SOL    HW2 3528   1.202   1.615   0.255 -0.2705 -0.7389 -0.5802
  152SOL     MW 3529   1.283   1.587   0.268  0.0110  0.0097  0.0013
  153SOL     OW 3530   3.107   2.765   0.237 -0.2176 -0.1085  0.1521
  153SOL    HW1 3531   3.043   2.703   0.272 -0.4182  0.4185  0.7596
  153SOL    HW2 3532   3.189   2.718   0.253  0.0863  0.8436  1.5859
  153SOL     MW 3533   3.109   2.751   0.244  0.0110  0.0097  0.0013
  154SOL     OW 3534   4.920   4.075   0.271 -0.4102 -0.2251 -0.3547
  154SOL    HW1 3535   4.988   4.009   0.279 -1.0999 -0.9353 -0.2255
  154SOL    HW2 3536   4.848   4.037   0.322 -2.0436 -0.0220 -2.3585
  154SOL     MW 3537   4.919   4.062   0.279  0.0110  0.0097  0.0013
  155SOL     OW 3538   0.068   2.385   2.782  0.1674  0.0838 -0.3269
  155SOL    HW1 3539   0.074   2.469   2.828  0.5935 -0.4579  0.6399
  155SOL    HW2 3540   0.139   2.393   2.718  0.4468  1.1202  0.0909
  155SOL     MW 3541   0.078   2.397   2.780  0.0110  0.0097  0.0013
  156SOL     OW 3542   0.962   2.329   3.135  0.0222  0.0837 -0.4632
  156SOL    HW1 3543   0.983   2.238   3.153 -1.6158 -0.5061 -1.3326
  156SOL    HW2 3544   0.876   2.320   3.095 -1.5227  4.2010  1.3871
  156SOL     MW 3545   0.954   2.316   3.132  0.0110  0.0097  0.0013
  157SOL     OW 3546   1.812   4.123   0.071 -0.3165  0.0835 -0.1449
  157SOL    HW1 3547   1.730   4.079   0.095 -1.0891 -0.4628 -3.2831
  157SOL    HW2 3548   1.861   4.049   0.036  0.3488  0.8539 -0.8825
  157SOL     MW 3549   1.807   4.107   0.069  0.0110  0.0097  0.0013
  158SOL     OW 3550   3.886   2.946   0.161 -0.4971  0.0227  0.0743
  158SOL    HW1 3551   3.848   2.979   0.242  0.7256  1.1911  0.2185
  158SOL    HW2 3552   3.810   2.916   0.111 -0.6566 -0.3161  0.5110
  158SOL     MW 3553   3.871   2.946   0.165  0.0110  0.0097  0.0013
  159SOL     OW 3554   3.820   4.267   2.953 -0.2408  0.2948 -0.3243
  159SOL    HW1 3555   3.911   4.278   2.928  1.3264 -1.7748  3.6265
  159SOL    HW2 3556   3.783   4.355   2.944 -0.8910  0.5272  3.1487
  159SOL     MW 3557   3.827   4.280   2.948  0.0110  0.0097  0.0013
  160SOL     OW 3558   2.868   4.480   2.694  0.0066 -0.1294 -0.2335
  160SOL    HW1 3559   2.888   4.542   2.624  0.0401  0.5731  0.3835
  160SOL    HW2 3560   2.953   4.482   2.739  1.6453 -1.1945 -2.9854
  160SOL     MW 3561   2.882   4.488   2.691  0.0110  0.0097  0.0013
  161SOL     OW 3562   1.026   2.991   2.913  0.0996 -0.2095  0.4000
  161SOL    HW1 3563   0.995   3.048   2.842 -0.1432 -0.7458  0.0644
  161SOL    HW2 3564   0.945   2.992   2.964  0.1060  1.6989  0.4378
  161SOL     MW 3565   1.011   2.999   2.910  0.0110  0.0097  0.0013
  162SOL     OW 3566   1.312   1.234   0.491  0.4846 -0.1638 -0.3175
  162SOL    HW1 3567   1.392   1.181   0.498 -0.3368 -1.3146  1.0706
  162SOL    HW2 3568   1.341   1.323   0.506 -0.9957  0.4623 -1.0033
  162SOL     MW 3569   1.326   1.239   0.494  0.0110  0.0097  0.0013
  163SOL     OW 3570   0.565   3.611   3.056 -0.2192  0.0289  0.1339
  163SOL    HW1 3571   0.509   3.678   3.097  2.7418  1.9125  1.4667
  163SOL    HW2 3572   0.550   3.617   2.962  0.1170 -1.2185 -0.0095
  163SOL     MW 3573   0.556   3.621   3.049  0.0110  0.0097  0.0013
  164SOL     OW 3574   0.822   3.738   2.970  0.4942  0.6192  0.0131
  164SOL    HW1 3575   0.739   3.711   3.008  0.5106 -1.5643 -1.2970
  164SOL    HW2 3576   0.884   3.677   3.011  1.2146  0.6917 -0.9403
  164SOL     MW 3577   0.819   3.726   2.980  0.0110  0.0097  0.0013
  165SOL     OW 3578   1.430   1.211   0.009 -0.5371 -0.5874  0.2176
  165SOL    HW1 3579   1.407   1.118   0.009  3.0013 -1.6119  0.1607
  165SOL    HW2 3580   1.386   1.246   0.086  1.7949  0.8792  0.9989
  165SOL     MW 3581   1.421   1.203   0.019  0.0110  0.0097  0.0013
  166SOL     OW 3582   4.415   0.070   2.755 -0.0114 -0.3966  0.0499
  166SOL    HW1 3583   4.321   0.052   2.767 -0.4275  1.0549 -0.6985
  166SOL    HW2 3584   4.425   0.046   2.663 -0.6498 -0.6102  0.0306
  166SOL     MW 3585   4.404   0.065   2.744  0.0110  0.0097  0.0013
  167SOL     OW 3586   4.072   4.294   0.095 -0.5315 -0.2116 -0.5275
  167SOL    HW1 3587   4.044   4.335   0.176  2.2691 -2.3053  1.6869
  167SOL    HW2 3588   3.996   4.241   0.070 -0.4388 -0.6755  0.1500
  167SOL     MW 3589   4.058   4.293   0.102  0.0110  0.0097  0.0013
  168SOL     OW 3590   3.819   3.372   0.022  0.1751 -0.2583  0.2824
  168SOL    HW1 3591   3.809   3.325  -0.060  0.5635 -1.1533  0.7411
  168SOL    HW2 3592   3.841   3.463  -0.000  1.4782 -0.3934  0.8894
  168SOL     MW 3593   3.821   3.378   0.009  0.0110  0.0097  0.0013
  169SOL     OW 3594   1.583   4.448   0.411  0.2335  0.0578 -0.2940
  169SOL    HW1 3595   1.567   4.543   0.414  0.4710  0.0729  0.6989
  169SOL    HW2 3596   1.673   4.441   0.377  0.4400 -2.5522  0.5982
  169SOL     MW 3597   1.593   4.460   0.407  0.0110  0.0097  0.0013
  170SOL     OW 3598   0.975   0.712   0.060 -0.3804 -0.0670  0.1199
  170SOL    HW1 3599   0.981   0.630   0.108  1.0100  0.6222  1.1954
  170SOL    HW2 3600   0.901   0.752   0.106 -0.3446 -0.7394  0.7686
  170SOL     MW 3601   0.966   0.707   0.072  0.0110  0.0097  0.0013
  171SOL     OW 3602   0.349   2.135   0.195  0.7718  0.5297  0.1363
  171SOL    HW1 3603   0.334   2.222   0.159 -1.3333 -0.0864 -0.6025
  171SOL    HW2 3604   0.421   2.100   0.143  1.0658  0.5625  0.5167
  171SOL     MW 3605   0.356   2.142   0.183  0.0110  0.0097  0.0013
  172SOL     OW 3606   2.080   2.138   0.099 -0.1402 -0.3399 -0.6650
  172SOL    HW1 3607   2.016   2.197   0.140  0.8419  0.8905 -0.8790
  172SOL    HW2 3608   2.038   2.124   0.014  0.3219 -0.5180 -0.8638
  172SOL     MW 3609   2.066   2.144   0.094  0.0110  0.0097  0.0013
  173SOL     OW 3610   3.622   3.802   0.055  0.0260 -0.1143  0.4973
  173SOL    HW1 3611   3.606   3.765  -0.032 -0.6205  0.4306  0.3754
  173SOL    HW2 3612   3.699   3.758   0.090  0.0556 -0.6585 -0.2246
  173SOL     MW 3613   3.630   3.791   0.048  0.0110  0.0097  0.0013
  174SOL     OW 3614   1.549   2.014   0.155  0.1417  0.4804  0.3667
  174SOL    HW1 3615   1.624   2.035   0.210  0.0880  1.1972  0.1789
  174SOL    HW2 3616   1.534   1.921   0.170  1.3073 -0.1421 -1.9960
  174SOL     MW 3617   1.557   2.005   0.164  0.0110  0.0097  0.0013
  175SOL     OW 3618   1.364   1.518   0.526  0.0817 -0.1002 -0.2002
  175SOL    HW1 3619   1.284   1.542   0.572  0.4784  0.6981  0.0956
  175SOL    HW2 3620   1.345   1.546   0.437 -2.4729 -0.9421  0.0043
  175SOL     MW 3621   1.351   1.525   0.521  0.0110  0.0097  0.0013
  176SOL     OW 3622   4.996   3.379   0.258 -0.2762 -0.1714 -0.3039
  176SOL    HW1 3623   5.021   3.290   0.236 -2.0356 -0.9542  0.6499
  176SOL    HW2 3624   5.070   3.407   0.313 -0.6917  0.1683  0.0981
  176SOL     MW 3625   5.009   3.371   0.263  0.0110  0.0097  0.0013
  177SOL     OW 3626   2.796   4.484   3.127 -0.2963  0.2137  0.0176
  177SOL    HW1 3627   2.786   4.431   3.048 -2.6124  1.3210 -0.5332
  177SOL    HW2 3628   2.704   4.497   3.150  0.0033  0.7166  0.9805
  177SOL     MW 3629   2.782   4.478   3.120  0.0110  0.0097  0.0013
  178SOL     OW 3630   1.353   0.958   3.131 -0.3111 -0.4149  0.2450
  178SOL    HW1 3631   1.264   0.958   3.095  0.6248 -3.1993 -2.4749
  178SOL    HW2 3632   1.372   0.867   3.152  0.0709 -0.3912  0.0024
  178SOL     MW 3633   1.344   0.946   3.129  0.0110  0.0097  0.0013
  179SOL     OW 3634   2.355   4.025   0.156 -0.1855 -0.6174  0.3409
  179SOL    HW1 3635   2.316   3.953   0.105 -2.1199  0.7187 -0.1704
  179SOL    HW2 3636   2.446   3.999   0.169  0.1336 -0.5700 -1.4388
  179SOL     MW 3637   2.362   4.012   0.151  0.0110  0.0097  0.0013
  180SOL     OW 3638   4.443   4.162   0.293 -0.1936  0.2956  0.4380
  180SOL    HW1 3639   4.497   4.128   0.222 -0.0782  1.3679 -0.0094
  180SOL    HW2 3640   4.451   4.254   0.270 -1.0196  0.7945  2.0134
  180SOL     MW 3641   4.451   4.170   0.281  0.0110  0.0097  0.0013
  181SOL     OW 3642   0.838   3.463   0.184 -0.1149  0.1671 -0.2842
  181SOL    HW1 3643   0.920   3.448   0.230 -0.0436  0.3639 -0.3479
  181SOL    HW2 3644   0.872   3.470   0.095  1.0668  0.5208  0.1734
  181SOL     MW 3645   0.853   3.462   0.178  0.0110  0.0097  0.0013
  182SOL     OW 3646   0.753   2.927   2.648  0.0606 -0.0332 -0.0967
  182SOL    HW1 3647   0.711   2.882   2.722 -0.2451  0.3869 -0.0073
  182SOL    HW2 3648   0.827   2.872   2.625  0.3589  1.1684 -2.2046
  182SOL     MW 3649   0.757   2.914   2.655  0.0110  0.0097  0.0013
  183SOL     OW 3650   1.621   1.562   0.656 -0.1878 -0.1129  0.3176
  183SOL    HW1 3651   1.664   1.481   0.631  0.8581 -0.0100  1.7164
  183SOL    HW2 3652   1.530   1.545   0.629 -0.2110  0.8968 -0.3329
  183SOL     MW 3653   1.615   1.549   0.649  0.0110  0.0097  0.0013
  184SOL     OW 3654   0.159   4.959   3.075  0.0073 -0.1015  0.4731
  184SOL    HW1 3655   0.083   4.914   3.038 -1.4251  2.5791 -0.1463
  184SOL    HW2 3656   0.231   4.924   3.022 -0.9196 -0.9621 -0.2433
  184SOL     MW 3657   0.158   4.949   3.063  0.0110  0.0097  0.0013
  185SOL     OW 3658   4.977   4.877   0.202  0.2241  0.4343  0.2472
  185SOL    HW1 3659   4.900   4.896   0.256 -0.9256 -3.0877  0.1504
  185SOL    HW2 3660   4.948   4.908   0.116 -0.5225 -0.1554  0.2715
  185SOL     MW 3661   4.963   4.883   0.198  0.0110  0.0097  0.0013
  186SOL     OW 3662   1.094   0.914   3.052  0.0533  0.0207 -0.0008
  186SOL    HW1 3663   1.070   0.882   2.965 -1.7830  1.9943 -0.2972
  186SOL    HW2 3664   1.056   0.844   3.105  1.0296 -0.1603  0.4842
  186SOL     MW 3665   1.086   0.901   3.047  0.0110  0.0097  0.0013
  187SOL     OW 3666   4.969   0.486   3.025 -0.0105 -0.0184  0.2143
  187SOL    HW1 3667   5.059   0.494   2.995 -0.6151 -1.1911 -2.2357
  187SOL    HW2 3668   4.948   0.572   3.060  0.9589 -0.0680  0.9523
  187SOL     MW 3669   4.978   0.498   3.025  0.0110  0.0097  0.0013
  188SOL     OW 3670   0.940   4.287   0.247  0.2614  0.6905 -0.5531
  188SOL    HW1 3671   0.890   4.222   0.198 -1.4311  0.6830  1.0761
  188SOL    HW2 3672   0.950   4.361   0.187  0.6660  0.6308 -0.5616
  188SOL     MW 3673   0.935   4.288   0.232  0.0110  0.0097  0.0013
  189SOL     OW 3674   1.103   1.441   2.967 -0.3207  0.0391  0.1386
  189SOL    HW1 3675   1.055   1.415   3.045 -0.1164 -0.4298  0.1095
  189SOL    HW2 3676   1.096   1.537   2.966  0.9137  0.1572 -1.2990
  189SOL     MW 3677   1.096   1.450   2.977  0.0110  0.0097  0.0013
  190SOL     OW 3678   3.961   3.873   3.118  0.5153 -0.5897 -0.1179
  190SOL    HW1 3679   4.044   3.878   3.164 -0.2571 -0.3770  1.3024
  190SOL    HW2 3680   3.931   3.964   3.120  1.3162 -0.3205  0.0716
  190SOL     MW 3681   3.968   3.886   3.124  0.0110  0.0097  0.0013
  191SOL     OW 3682   0.837   2.608   2.924  0.0513  0.1093  0.1054
  191SOL    HW1 3683   0.808   2.619   3.015 -0.4470 -0.0061 -0.0399
  191SOL    HW2 3684   0.922   2.652   2.917  0.1886 -0.0041  0.9740
  191SOL     MW 3685   0.845   2.615   2.935  0.0110  0.0097  0.0013
  192SOL     OW 3686   1.717   1.958   0.586 -0.1221 -0.0640 -0.1476
  192SOL    HW1 3687   1.785   1.960   0.653 -0.3485  0.1939  0.0752
  192SOL    HW2 3688   1.651   2.018   0.620 -0.3962 -0.2923 -0.2803
  192SOL     MW 3689   1.717   1.967   0.599  0.0110  0.0097  0.0013
  193SOL     OW 3690   3.303   3.992   3.050  0.2279  0.1608 -0.0392
  193SOL    HW1 3691   3.250   3.978   2.972  0.5519 -0.3459 -0.1778
  193SOL    HW2 3692   3.264   3.930   3.112  0.5278 -1.0285 -0.9975
  193SOL     MW 3693   3.291   3.982   3.048  0.0110  0.0097  0.0013
  194SOL     OW 3694   2.048   4.587   0.352  0.1913  0.2364  0.1760
  194SOL    HW1 3695   2.060   4.636   0.434 -1.1578  1.3707 -0.2741
  194SOL    HW2 3696   2.071   4.498   0.379 -0.1879  0.5819  1.7384
  194SOL     MW 3697   2.052   4.582   0.367  0.0110  0.0097  0.0013
  195SOL     OW 3698   1.923   1.222   2.852 -0.4362  0.0269 -0.0162
  195SOL    HW1 3699   1.853   1.178   2.901  0.9200 -1.4495  0.6911
  195SOL    HW2 3700   1.947   1.299   2.903  2.0837  0.1496 -1.2307
  195SOL     MW 3701   1.917   1.226   2.865  0.0110  0.0097  0.0013
  196SOL     OW 3702   1.063   1.708   0.229  0.6963 -0.0805  0.2571
  196SOL    HW1 3703   1.099   1.788   0.269 -0.7562  0.6245  0.2233
  196SOL    HW2 3704   1.045   1.727   0.137 -2.3430 -1.1140  0.5269
  196SOL     MW 3705   1.066   1.721   0.222  0.0110  0.0097  0.0013
  197SOL     OW 3706   1.281   1.273   0.214  0.2848  0.6550  0.3651
  197SOL    HW1 3707   1.313   1.256   0.302  2.4157  1.5726 -0.1729
  197SOL    HW2 3708   1.269   1.368   0.224 -1.6600  0.3078  1.9019
  197SOL     MW 3709   1.283   1.284   0.227  0.0110  0.0097  0.0013
  198SOL     OW 3710   4.992   0.650   0.223 -0.4025 -0.0637 -0.2195
  198SOL    HW1 3711   5.070   0.604   0.194 -0.1872 -0.5651  1.0603
  198SOL    HW2 3712   4.945   0.574   0.256 -0.8681  0.1724 -0.3272
  198SOL     MW 3713   4.996   0.634   0.224  0.0110  0.0097  0.0013
  199SOL     OW 3714   2.467   3.945   2.967 -0.4251 -0.1586  0.4336
  199SOL    HW1 3715   2.498   4.033   2.988 -0.1720  0.4355 -2.1223
  199SOL    HW2 3716   2.387   3.936   3.019  0.7021 -0.5446  2.1689
  199SOL     MW 3717   2.460   3.955   2.977  0.0110  0.0097  0.0013
  200SOL     OW 3718   2.496   0.401   0.012 -0.6202 -0.2768  0.4003
  200SOL    HW1 3719   2.486   0.482  -0.040 -0.4880  0.5637  1.6334
  200SOL    HW2 3720   2.516   0.443   0.096 -1.8588  0.0234  0.5633
  200SOL     MW 3721   2.497   0.417   0.016  0.0110  0.0097  0.0013
  201SOL     OW 3722   1.583   3.831   2.958  0.2858  0.5482 -0.5061
  201SOL    HW1 3723   1.597   3.784   3.040 -0.3687 -1.8572 -1.6923
  201SOL    HW2 3724   1.605   3.923   2.975 -0.3311  0.7160 -0.5675
  201SOL     MW 3725   1.587   3.837   2.971  0.0110  0.0097  0.0013
  202SOL     OW 3726   2.743   3.348   3.101 -0.2423 -0.2452 -0.0538
  202SOL    HW1 3727   2.828   3.354   3.145  0.1188 -0.8103 -0.6661
  202SOL    HW2 3728   2.758   3.328   3.009 -0.4989  0.7840 -0.3327
  202SOL     MW 3729   2.757   3.346   3.095  0.0110  0.0097  0.0013
  203SOL     OW 3730   0.588   3.459   0.261 -0.0947  0.4336  0.0894
  203SOL    HW1 3731   0.608   3.500   0.345  1.7270 -0.0812 -0.0515
  203SOL    HW2 3732   0.678   3.447   0.229 -0.1960 -1.0368  0.2713
  203SOL     MW 3733   0.603   3.463   0.267  0.0110  0.0097  0.0013
  204SOL     OW 3734   0.385   2.615   2.860 -0.0932  0.1070 -0.2296
  204SOL    HW1 3735   0.294   2.633   2.883  0.5393  2.5643  0.7299
  204SOL    HW2 3736   0.418   2.562   2.933 -0.0659  1.3889  0.7466
  204SOL     MW 3737   0.377   2.610   2.873  0.0110  0.0097  0.0013
  205SOL     OW 3738   4.191   3.574   0.053 -0.2642 -0.1349 -0.1917
  205SOL    HW1 3739   4.111   3.560   0.003  0.3812  2.1730 -2.0644
  205SOL    HW2 3740   4.219   3.487   0.082 -1.0709 -0.8826 -1.5276
  205SOL     MW 3741   4.184   3.561   0.050  0.0110  0.0097  0.0013
  206SOL     OW 3742   0.032   3.146   0.130 -0.0308  0.2813  0.2764
  206SOL    HW1 3743   0.089   3.161   0.055 -1.8192 -0.6331 -1.3295
  206SOL    HW2 3744  -0.051   3.118   0.092 -1.2561  2.0245  1.4483
  206SOL     MW 3745   0.028   3.145   0.115  0.0110  0.0097  0.0013
  207SOL     OW 3746   4.065   0.047   3.034  0.1642  0.0712 -0.1933
  207SOL    HW1 3747   4.088   0.094   2.954 -0.6440 -0.3833 -0.7087
  207SOL    HW2 3748   4.152   0.013   3.054  1.0748  2.0748 -0.5065
  207SOL     MW 3749   4.080   0.049   3.026  0.0110  0.0097  0.0013
  208SOL     OW 3750   3.687   2.835   0.008  0.2352 -0.1206  0.0056
  208SOL    HW1 3751   3.625   2.897  -0.029  1.1938  0.0794 -1.3677
  208SOL    HW2 3752   3.626   2.768   0.040 -0.6669  0.1137 -1.1378
  208SOL     MW 3753   3.671   2.834   0.007  0.0110  0.0097  0.0013
  209SOL     OW 3754   0.794   1.658   0.288  0.2424 -0.4154  0.7685
  209SOL    HW1 3755   0.791   1.645   0.383 -0.2056  0.0092  0.8166
  209SOL    HW2 3756   0.888   1.673   0.279  0.1052  0.7801  1.2088
  209SOL     MW 3757   0.806   1.658   0.300  0.0110  0.0097  0.0013
  210SOL     OW 3758   0.980   2.875   0.135 -0.1111  0.1075 -0.3410
  210SOL    HW1 3759   0.922   2.831   0.197  0.6223  0.6723  0.7781
  210SOL    HW2 3760   0.920   2.915   0.073  1.0699 -0.8370 -2.1758
  210SOL     MW 3761   0.964   2.874   0.135  0.0110  0.0097  0.0013
  211SOL     OW 3762   0.723   2.264   3.028  0.1346 -0.2436  0.1543
  211SOL    HW1 3763   0.681   2.200   3.084 -0.9829 -0.6383 -1.0920
  211SOL    HW2 3764   0.743   2.217   2.947  2.2469  1.0893 -0.1704
  211SOL     MW 3765   0.720   2.250   3.025  0.0110  0.0097  0.0013
  212SOL     OW 3766   1.085   2.723   2.892 -0.3733  0.1158  0.4236
  212SOL    HW1 3767   1.109   2.699   2.982 -2.1689 -0.8057  0.6940
  212SOL    HW2 3768   1.062   2.816   2.900  0.5577  0.4977 -1.0415
  212SOL     MW 3769   1.085   2.732   2.905  0.0110  0.0097  0.0013
  213SOL     OW 3770   2.669   3.800   3.105 -0.3833  0.5900  0.6172
  213SOL    HW1 3771   2.632   3.712   3.106  2.1794 -0.6612 -1.4996
  213SOL    HW2 3772   2.608   3.850   3.050 -1.8648 -0.4232  1.2877
  213SOL     MW 3773   2.656   3.795   3.098  0.0110  0.0097  0.0013
  214SOL     OW 3774   2.104   4.705   0.580  0.2043  0.3306  0.2697
  214SOL    HW1 3775   2.043   4.674   0.647 -0.2638 -2.3184 -1.2499
  214SOL    HW2 3776   2.075   4.794   0.560  0.6557  0.0871 -1.7733
  214SOL     MW 3777   2.092   4.713   0.586  0.0110  0.0097  0.0013
  215SOL     OW 3778   1.318   3.772   2.904 -0.1993 -0.3602  0.4475
  215SOL    HW1 3779   1.412   3.787   2.916 -0.0182 -2.2585  2.0783
  215SOL    HW2 3780   1.285   3.855   2.870  1.6756  0.8896  1.4956
  215SOL     MW 3781   1.326   3.785   2.901  0.0110  0.0097  0.0013
  216SOL     OW 3782   3.356   3.236   0.716 -0.0561 -0.1307  0.1673
  216SOL    HW1 3783   3.417   3.234   0.643 -0.4093 -0.1022 -0.1359
  216SOL    HW2 3784   3.391   3.308   0.769  1.6068 -2.4076  2.3625
  216SOL     MW 3785   3.368   3.245   0.714  0.0110  0.0097  0.0013
  217SOL     OW 3786   1.570   3.733   0.078  0.0523  0.2371 -0.0509
  217SOL    HW1 3787   1.509   3.665   0.108 -0.1325  0.0038 -0.9352
  217SOL    HW2 3788   1.550   3.807   0.135 -0.5442  0.2166 -0.2231
  217SOL     MW 3789   1.559   3.734   0.089  0.0110  0.0097  0.0013
  218SOL     OW 3790   2.271   3.954   2.765 -0.5051 -0.1870  0.5013
  218SOL    HW1 3791   2.348   3.963   2.821  0.5340  1.2915 -1.0551
  218SOL    HW2 3792   2.265   3.858   2.772 -1.8681 -0.0202  2.1577
  218SOL     MW 3793   2.281   3.942   2.773  0.0110  0.0097  0.0013
  219SOL     OW 3794   1.757   1.420   0.044  0.4909 -0.1072 -0.4062
  219SOL    HW1 3795   1.753   1.456   0.133 -1.8428  1.8238 -1.2088
  219SOL    HW2 3796   1.685   1.473   0.010 -0.0073 -0.3789  0.1838
  219SOL     MW 3797   1.747   1.431   0.052  0.0110  0.0097  0.0013
  220SOL     OW 3798   2.258   1.191   2.924  0.5333 -0.2261  0.4242
  220SOL    HW1 3799   2.232   1.214   2.835  0.0201 -1.4444  0.2467
  220SOL    HW2 3800   2.309   1.111   2.913  1.7926  0.7205 -1.1828
  220SOL     MW 3801   2.262   1.184   2.911  0.0110  0.0097  0.0013
  221SOL     OW 3802   0.970   3.534   3.073 -0.2006 -0.0508  0.2397
  221SOL    HW1 3803   1.065   3.528   3.083 -0.3712 -0.9593  1.6449
  221SOL    HW2 3804   0.950   3.472   3.003 -0.3817  0.5279 -0.2341
  221SOL     MW 3805   0.980   3.525   3.065  0.0110  0.0097  0.0013
  222SOL     OW 3806   4.337   3.919   0.373 -0.5901 -0.2445  0.4358
  222SOL    HW1 3807   4.297   3.880   0.295 -1.2859  1.2883 -0.0249
  222SOL    HW2 3808   4.351   4.009   0.343  0.3248 -0.2047  0.9472
  222SOL     MW 3809   4.333   3.925   0.359  0.0110  0.0097  0.0013
  223SOL     OW 3810   4.283   4.201   3.083  0.0959 -0.0315 -0.2917
  223SOL    HW1 3811   4.230   4.231   3.156  0.3662 -1.3302  0.4637
  223SOL    HW2 3812   4.230   4.228   3.008 -0.7109 -0.7662 -0.0009
  223SOL     MW 3813   4.269   4.209   3.083  0.0110  0.0097  0.0013
  224SOL     OW 3814   2.242   3.680   2.755 -0.2849  0.0947 -0.1748
  224SOL    HW1 3815   2.161   3.672   2.705 -0.7290  0.0622  0.5329
  224SOL    HW2 3816   2.304   3.698   2.685 -1.9668 -0.3896 -1.8969
  224SOL     MW 3817   2.239   3.681   2.739  0.0110  0.0097  0.0013
  225SOL     OW 3818   2.253   1.401   3.127 -0.1991 -0.6182  0.1027
  225SOL    HW1 3819   2.274   1.364   3.213  0.2697  0.9844  0.7057
  225SOL    HW2 3820   2.268   1.327   3.068 -0.3720  0.1622 -0.9392
  225SOL     MW 3821   2.258   1.386   3.131  0.0110  0.0097  0.0013
  226SOL     OW 3822   3.335   2.612   0.287 -0.7487  0.1886 -0.3200
  226SOL    HW1 3823   3.394   2.634   0.215 -0.3513 -0.0408 -0.0719
  226SOL    HW2 3824   3.348   2.517   0.292 -0.4527  0.1254 -1.9261
  226SOL     MW 3825   3.345   2.602   0.278  0.0110  0.0097  0.0013
  227SOL     OW 3826   0.761   4.189   0.060 -0.1242 -0.2295  0.2335
  227SOL    HW1 3827   0.786   4.179  -0.032 -0.4334 -0.2536  0.1488
  227SOL    HW2 3828   0.748   4.283   0.071  0.5276 -0.1309  0.2238
  227SOL     MW 3829   0.763   4.200   0.049  0.0110  0.0097  0.0013
  228SOL     OW 3830   0.548   2.093   0.012 -0.2859  0.2366  0.4559
  228SOL    HW1 3831   0.610   2.024   0.033  0.8027  0.9231 -0.4446
  228SOL    HW2 3832   0.494   2.050  -0.054 -0.1842 -0.2467  0.6875
  228SOL     MW 3833   0.549   2.078   0.006  0.0110  0.0097  0.0013
  229SOL     OW 3834   4.107   0.195   0.121 -0.0750  0.1320  0.0220
  229SOL    HW1 3835   4.017   0.214   0.146 -0.1713 -1.4007  1.0050
  229SOL    HW2 3836   4.090   0.151   0.037 -2.4434  2.3222 -0.7659
  229SOL     MW 3837   4.093   0.191   0.113  0.0110  0.0097  0.0013
  230SOL     OW 3838   3.739   4.530   2.977  0.5488 -0.3111  0.4090
  230SOL    HW1 3839   3.818   4.543   3.029 -0.7040  1.5800  2.0030
  230SOL    HW2 3840   3.670   4.513   3.042  0.1849  0.1681  0.1533
  230SOL     MW 3841   3.740   4.529   2.992  0.0110  0.0097  0.0013
  231SOL     OW 3842   4.034   4.710   2.922  0.0662  0.0027 -0.1136
  231SOL    HW1 3843   4.013   4.645   2.989 -2.2795  0.0811 -0.6522
  231SOL    HW2 3844   3.970   4.776   2.949 -0.6450 -0.3365 -0.9142
  231SOL     MW 3845   4.022   4.710   2.934  0.0110  0.0097  0.0013
  232SOL     OW 3846   1.073   2.073   0.006  0.2006  0.2829  0.4304
  232SOL    HW1 3847   1.092   2.089  -0.087 -0.4602  0.6579  0.3540
  232SOL    HW2 3848   1.158   2.090   0.045  1.0947 -1.8625 -0.4350
  232SOL     MW 3849   1.087   2.077  -0.001  0.0110  0.0097  0.0013
  233SOL     OW 3850   2.874   3.325   0.349 -0.0045 -0.0380  0.3086
  233SOL    HW1 3851   2.939   3.346   0.417 -1.8224  2.4258  1.4478
  233SOL    HW2 3852   2.806   3.388   0.373 -0.3496 -0.7936  1.3982
  233SOL     MW 3853   2.874   3.337   0.361  0.0110  0.0097  0.0013
  234SOL     OW 3854   1.648   4.933   0.107  0.1387 -0.1214  0.2404
  234SOL    HW1 3855   1.716   4.986   0.148  0.3368  0.7339 -1.1148
  234SOL    HW2 3856   1.689   4.848   0.091  1.4229  0.5960 -0.4693
  234SOL     MW 3857   1.663   4.929   0.110  0.0110  0.0097  0.0013
  235SOL     OW 3858   4.263   3.314   0.104  0.3364  0.4193  0.3020
  235SOL    HW1 3859   4.327   3.286   0.168  0.1688  1.9407  1.1705
  235SOL    HW2 3860   4.186   3.258   0.120 -1.1978  1.5822 -2.2950
  235SOL     MW 3861   4.261   3.303   0.114  0.0110  0.0097  0.0013
  236SOL     OW 3862   2.795   2.831   0.456  0.2594 -0.2222  0.4471
  236SOL    HW1 3863   2.777   2.916   0.416  0.5608 -1.0184 -1.5136
  236SOL    HW2 3864   2.834   2.853   0.541  0.9614 -0.8345  0.2920
  236SOL     MW 3865   2.798   2.845   0.462  0.0110  0.0097  0.0013
  237SOL     OW 3866   4.117   0.210   2.791 -0.2049  0.1761  0.1850
  237SOL    HW1 3867   4.055   0.182   2.723  1.3776 -1.4660 -0.7097
  237SOL    HW2 3868   4.147   0.292   2.753  1.2106  0.5908  2.0907
  237SOL     MW 3869   4.113   0.217   2.777  0.0110  0.0097  0.0013
  238SOL     OW 3870   1.494   1.750   0.218  0.3881  0.2052  0.4391
  238SOL    HW1 3871   1.547   1.722   0.292 -1.4215 -2.2246  0.9384
  238SOL    HW2 3872   1.528   1.704   0.142  0.5995  0.0547  0.6244
  238SOL     MW 3873   1.505   1.740   0.218  0.0110  0.0097  0.0013
  239SOL     OW 3874   2.134   4.191   2.716  0.3165  0.2658 -0.1155
  239SOL    HW1 3875   2.167   4.245   2.788  1.4637  0.2136 -0.5828
  239SOL    HW2 3876   2.170   4.105   2.737 -1.4905 -0.8055 -1.1677
  239SOL     MW 3877   2.143   4.187   2.728  0.0110  0.0097  0.0013
  240SOL     OW 3878   3.183   3.847   0.130 -0.0024  0.1735  0.5460
  240SOL    HW1 3879   3.177   3.939   0.154  1.5431  0.1047  1.3589
  240SOL    HW2 3880   3.266   3.822   0.171 -0.4195  0.0221  1.3226
  240SOL     MW 3881   3.193   3.856   0.139  0.0110  0.0097  0.0013
  241SOL     OW 3882   2.974   3.380   0.118 -0.0981  0.3781  0.5266
  241SOL    HW1 3883   2.941   3.368   0.207  0.9792 -1.4125  0.7189
  241SOL    HW2 3884   3.043   3.314   0.113  0.2160  0.7570 -0.7782
  241SOL     MW 3885   2.979   3.370   0.129  0.0110  0.0097  0.0013
  242SOL     OW 3886   4.890   0.723   3.120  0.4120  0.4000 -0.3465
  242SOL    HW1 3887   4.916   0.710   3.212  0.7258  0.9359 -0.3573
  242SOL    HW2 3888   4.849   0.809   3.122 -0.3057  0.0601 -0.2479
  242SOL     MW 3889   4.888   0.732   3.133  0.0110  0.0097  0.0013
  243SOL     OW 3890   2.355   4.755   0.472 -0.2252  0.2241  0.2239
  243SOL    HW1 3891   2.408   4.676   0.464 -1.8446 -0.9126  0.2948
  243SOL    HW2 3892   2.270   4.719   0.496 -0.1052 -1.4416 -1.5898
  243SOL     MW 3893   2.351   4.740   0.474  0.0110  0.0097  0.0013
  244SOL     OW 3894   2.231   4.776   0.218 -0.1196  0.3656 -0.2166
  244SOL    HW1 3895   2.316   4.770   0.263 -0.0714  0.1432 -0.3348
  244SOL    HW2 3896   2.174   4.723   0.274  0.3142  2.3460  2.2982
  244SOL     MW 3897   2.235   4.768   0.232  0.0110  0.0097  0.0013
  245SOL     OW 3898   4.187   0.630   3.051  0.1484 -0.0392  0.1349
  245SOL    HW1 3899   4.199   0.723   3.071  2.2483  0.0635 -1.3259
  245SOL    HW2 3900   4.265   0.601   3.005 -0.4367 -0.4644 -0.6154
  245SOL     MW 3901   4.199   0.638   3.047  0.0110  0.0097  0.0013
  246SOL     OW 3902   3.854   4.125   0.042  0.4269  0.3782 -0.2799
  246SOL    HW1 3903   3.777   4.093   0.089  0.3011 -0.3204 -0.9234
  246SOL    HW2 3904   3.811   4.169  -0.032 -1.6239  0.3249  0.7939
  246SOL     MW 3905   3.838   4.126   0.038  0.0110  0.0097  0.0013
  247SOL     OW 3906   0.433   3.138   3.025 -0.0962 -0.2277  0.0604
  247SOL    HW1 3907   0.338   3.143   3.022 -0.1061  3.6950  0.8374
  247SOL    HW2 3908   0.461   3.219   3.068  2.8953 -0.2261 -1.5734
  247SOL     MW 3909   0.424   3.150   3.030  0.0110  0.0097  0.0013
  248SOL     OW 3910   0.401   0.560   0.098  0.5522  0.0760  0.0001
  248SOL    HW1 3911   0.420   0.468   0.114  1.9628  0.3144 -0.1976
  248SOL    HW2 3912   0.474   0.594   0.048  0.7456  1.8536  1.3875
  248SOL     MW 3913   0.413   0.552   0.094  0.0110  0.0097  0.0013
  249SOL     OW 3914   4.516   2.669   0.140  0.4908 -1.0173 -0.3891
  249SOL    HW1 3915   4.556   2.609   0.203  1.4809  0.1042  0.0973
  249SOL    HW2 3916   4.424   2.645   0.132 -1.4265  4.7859 -0.1223
  249SOL     MW 3917   4.509   2.658   0.147  0.0110  0.0097  0.0013
  250SOL     OW 3918   2.058   4.978   0.505 -0.4970  0.2346 -0.2175
  250SOL    HW1 3919   2.152   4.993   0.508 -0.4939  0.1858 -0.0659
  250SOL    HW2 3920   2.044   4.970   0.410 -0.1584 -2.4168 -0.1424
  250SOL     MW 3921   2.068   4.979   0.493  0.0110  0.0097  0.0013
  251SOL     OW 3922   3.383   4.250   0.274 -0.2246  0.2207 -0.3815
  251SOL    HW1 3923   3.383   4.346   0.275 -0.9339  0.2200 -0.1887
  251SOL    HW2 3924   3.394   4.239   0.180 -0.9960 -0.3242 -0.4143
  251SOL     MW 3925   3.385   4.262   0.262  0.0110  0.0097  0.0013
  252SOL     OW 3926   0.869   2.195   2.770  0.4613  0.3059 -0.0711
  252SOL    HW1 3927   0.869   2.167   2.679 -1.0528  0.0754 -0.0292
  252SOL    HW2 3928   0.914   2.279   2.768  0.5200  0.2588 -1.8307
  252SOL     MW 3929   0.875   2.203   2.758  0.0110  0.0097  0.0013
  253SOL     OW 3930   4.399   4.673   0.214 -0.1773 -0.6283 -0.4859
  253SOL    HW1 3931   4.415   4.692   0.306  0.0011 -2.3915 -0.1157
  253SOL    HW2 3932   4.422   4.580   0.212  1.0355 -0.4076  1.3530
  253SOL     MW 3933   4.404   4.664   0.226  0.0110  0.0097  0.0013
  254SOL     OW 3934   2.903   3.747   2.969 -0.3332 -0.2255  0.2009
  254SOL    HW1 3935   2.951   3.693   3.032  0.1278  0.4653  0.4592
  254SOL    HW2 3936   2.820   3.758   3.015 -0.6433  0.9744 -0.5915
  254SOL     MW 3937   2.899   3.742   2.984  0.0110  0.0097  0.0013
  255SOL     OW 3938   2.259   0.929   0.082 -0.5531 -0.0951 -0.1773
  255SOL    HW1 3939   2.285   0.975   0.162 -0.6371  0.8721 -0.6989
  255SOL    HW2 3940   2.194   0.990   0.047 -0.0698  0.6068  0.1252
  255SOL     MW 3941   2.254   0.943   0.088  0.0110  0.0097  0.0013
  256SOL     OW 3942   0.304   2.352   0.031  0.1187 -0.0918  0.4236
  256SOL    HW1 3943   0.264   2.301  -0.039  0.4304 -2.2517  1.7151
  256SOL    HW2 3944   0.242   2.424   0.043  0.2543  0.4336 -1.7024
  256SOL     MW 3945   0.291   2.355   0.023  0.0110  0.0097  0.0013
  257SOL     OW 3946   0.583   0.684   3.109  0.1796 -0.1505 -0.0390
  257SOL    HW1 3947   0.512   0.745   3.089  0.8280  0.2334 -1.3581
  257SOL    HW2 3948   0.625   0.724   3.185  1.3996 -0.8564 -0.3136
  257SOL     MW 3949   0.579   0.697   3.116  0.0110  0.0097  0.0013
  258SOL     OW 3950   3.823   3.562   2.815  0.0900  0.0186  0.5311
  258SOL    HW1 3951   3.821   3.624   2.741 -2.8259  2.0471  2.1135
  258SOL    HW2 3952   3.740   3.585   2.857  0.1532 -0.4207  0.8911
  258SOL     MW 3953   3.812   3.573   2.811  0.0110  0.0097  0.0013
  259SOL     OW 3954   4.181   2.332   0.575  0.0831  0.3096  0.1970
  259SOL    HW1 3955   4.095   2.300   0.600  0.2374 -0.7199 -0.5137
  259SOL    HW2 3956   4.243   2.319   0.647  0.8001 -0.4815 -0.5273
  259SOL     MW 3957   4.178   2.326   0.588  0.0110  0.0097  0.0013
  260SOL     OW 3958   1.362   1.461   3.024  0.1701  0.0064  0.1074
  260SOL    HW1 3959   1.270   1.444   3.005  0.0797  0.7657 -0.1462
  260SOL    HW2 3960   1.399   1.381   3.062  3.2877  0.9863 -0.5322
  260SOL     MW 3961   1.355   1.448   3.027  0.0110  0.0097  0.0013
  261SOL     OW 3962   4.999   0.203   2.787  0.2583  0.0023 -0.0265
  261SOL    HW1 3963   5.053   0.180   2.862  1.3688 -2.0014 -1.3483
  261SOL    HW2 3964   5.005   0.122   2.736 -1.5887 -0.1652 -0.0509
  261SOL     MW 3965   5.007   0.189   2.790  0.0110  0.0097  0.0013
  262SOL     OW 3966   0.526   3.360   0.011 -0.3868 -0.1295  0.4820
  262SOL    HW1 3967   0.543   3.373   0.104 -1.3974  0.0788  0.6568
  262SOL    HW2 3968   0.534   3.450  -0.023 -0.2171  0.5396  2.2051
  262SOL     MW 3969   0.529   3.374   0.019  0.0110  0.0097  0.0013
  263SOL     OW 3970   4.165   2.842   2.720  0.0507 -0.3343  0.1295
  263SOL    HW1 3971   4.071   2.839   2.698  0.2925  0.7167 -1.1488
  263SOL    HW2 3972   4.181   2.750   2.740  0.4706 -0.1475  0.6755
  263SOL     MW 3973   4.154   2.829   2.720  0.0110  0.0097  0.0013
  264SOL     OW 3974   5.008   0.007   2.574  0.5149 -0.1701  0.1941
  264SOL    HW1 3975   4.934  -0.046   2.546 -1.1969  0.3777  3.2580
  264SOL    HW2 3976   5.001   0.090   2.527  0.5650 -0.9470 -1.2220
  264SOL     MW 3977   4.998   0.011   2.564  0.0110  0.0097  0.0013
  265SOL     OW 3978   3.513   4.471   3.138  0.0970 -0.1781 -0.1590
  265SOL    HW1 3979   3.456   4.509   3.070  0.9813  1.1915 -0.1524
  265SOL    HW2 3980   3.492   4.378   3.142 -1.4465  0.1992  2.0471
  265SOL     MW 3981   3.502   4.464   3.129  0.0110  0.0097  0.0013
  266SOL     OW 3982   4.422   4.559   2.964  0.0840  0.4884  0.3422
  266SOL    HW1 3983   4.380   4.632   3.009  0.6455  0.4716  0.8974
  266SOL    HW2 3984   4.468   4.601   2.891 -1.2073 -0.0976 -0.8682
  266SOL     MW 3985   4.423   4.574   2.960  0.0110  0.0097  0.0013
  267SOL     OW 3986   0.620   2.755   2.812 -0.2558  0.3079 -0.0240
  267SOL    HW1 3987   0.546   2.694   2.808 -0.9758  1.2201 -1.2447
  267SOL    HW2 3988   0.693   2.706   2.851  0.6625  1.5871 -0.0630
  267SOL     MW 3989   0.620   2.740   2.816  0.0110  0.0097  0.0013
  268SOL     OW 3990   1.183   1.938   0.371 -0.1483  0.1439  0.2893
  268SOL    HW1 3991   1.257   1.898   0.416  0.5875  2.0966  0.9213
  268SOL    HW2 3992   1.223   2.000   0.310  0.0538  1.1163  1.3888
  268SOL     MW 3993   1.198   1.941   0.369  0.0110  0.0097  0.0013
  269SOL     OW 3994   1.772   1.522   0.327  0.0693 -0.5261 -0.1362
  269SOL    HW1 3995   1.741   1.450   0.382 -1.2583 -0.1451 -0.3617
  269SOL    HW2 3996   1.730   1.597   0.370 -1.3188 -0.8291 -0.9098
  269SOL     MW 3997   1.763   1.523   0.340  0.0110  0.0097  0.0013
  270SOL     OW 3998   5.051   2.872   2.980 -0.4086 -0.0676  0.4664
  270SOL    HW1 3999   4.990   2.797   2.980 -1.7187  0.9215 -1.4422
  270SOL    HW2 4000   5.025   2.916   2.900 -0.1578  0.1969  0.5306
  270SOL     MW 4001   5.039   2.868   2.970  0.0110  0.0097  0.0013
  271SOL     OW 4002   4.251   2.600   0.144  0.4225  0.0712  0.0233
  271SOL    HW1 4003   4.202   2.525   0.178 -0.8095  1.2026  0.8632
  271SOL    HW2 4004   4.185   2.666   0.123  1.3407  1.0410  0.1170
  271SOL     MW 4005   4.236   2.599   0.146  0.0110  0.0097  0.0013
  272SOL     OW 4006   0.972   2.440   2.740 -0.2094 -0.0714  0.1374
  272SOL    HW1 4007   1.046   2.423   2.799  0.2295  3.1650  0.6954
  272SOL    HW2 4008   0.921   2.501   2.792  0.6518  1.7603 -1.0722
  272SOL     MW 4009   0.975   2.446   2.755  0.0110  0.0097  0.0013
  273SOL     OW 4010   4.230   4.940   2.814  0.3354  0.3907  0.1059
  273SOL    HW1 4011   4.135   4.941   2.798  0.2729  0.3424  0.4842
  273SOL    HW2 4012   4.240   4.904   2.902 -1.9310  1.8555  1.0628
  273SOL     MW 4013   4.219   4.936   2.823  0.0110  0.0097  0.0013
  274SOL     OW 4014   3.611   4.045   0.178 -0.0510  0.0537 -0.3494
  274SOL    HW1 4015   3.607   3.959   0.137 -1.5451 -0.3527  0.5711
  274SOL    HW2 4016   3.578   4.026   0.266 -1.3010 -0.8947 -0.9936
  274SOL     MW 4017   3.606   4.031   0.184  0.0110  0.0097  0.0013
  275SOL     OW 4018   0.011   3.846   0.225  0.2936  0.5788 -0.0939
  275SOL    HW1 4019  -0.008   3.850   0.132  0.5806  2.1368 -0.1090
  275SOL    HW2 4020  -0.063   3.795   0.257  0.0258  0.4656 -0.8862
  275SOL     MW 4021  -0.001   3.840   0.217  0.0110  0.0097  0.0013
  276SOL     OW 4022   1.948   3.892   3.110  0.0484  0.3072  0.0988
  276SOL    HW1 4023   1.926   3.810   3.154 -0.4986  0.7417  0.6639
  276SOL    HW2 4024   1.927   3.875   3.018 -2.7536  0.0918  0.6866
  276SOL     MW 4025   1.942   3.879   3.104  0.0110  0.0097  0.0013
  277SOL     OW 4026   3.373   4.518   0.229 -0.3280 -0.3545 -0.1533
  277SOL    HW1 4027   3.307   4.581   0.198 -1.7610 -2.2785 -1.2485
  277SOL    HW2 4028   3.440   4.522   0.162  0.0730 -0.7586  0.2183
  277SOL     MW 4029   3.373   4.527   0.216  0.0110  0.0097  0.0013
  278SOL     OW 4030   0.996   4.478   0.064 -0.0579 -0.0829  0.7429
  278SOL    HW1 4031   1.035   4.565   0.073  1.6351 -0.6485 -0.6216
  278SOL    HW2 4032   0.904   4.493   0.044 -0.0376 -0.5433  0.2915
  278SOL     MW 4033   0.989   4.492   0.063  0.0110  0.0097  0.0013
  279SOL     OW 4034   4.521   4.861   0.056 -0.6047 -0.8569  0.2033
  279SOL    HW1 4035   4.555   4.820  -0.024  0.9352 -1.9377  1.3713
  279SOL    HW2 4036   4.493   4.786   0.108 -2.3489  0.2114  0.8990
  279SOL     MW 4037   4.522   4.846   0.052  0.0110  0.0097  0.0013
  280SOL     OW 4038   4.382   3.934   3.142  0.0543  0.0156 -0.0115
  280SOL    HW1 4039   4.355   4.021   3.116  1.8269  0.5896 -0.0739
  280SOL    HW2 4040   4.470   3.951   3.176  0.5284  1.2349 -1.7148
  280SOL     MW 4041   4.390   3.947   3.143  0.0110  0.0097  0.0013
  281SOL     OW 4042   4.857   2.420   2.721 -0.5936  0.3372 -0.1218
  281SOL    HW1 4043   4.945   2.393   2.747 -0.6454 -1.2201 -1.3723
  281SOL    HW2 4044   4.798   2.362   2.768 -0.7808  0.1635 -0.5592
  281SOL     MW 4045   4.861   2.409   2.730  0.0110  0.0097  0.0013
  282SOL     OW 4046   0.771   3.256   3.100  0.3920 -0.1593 -0.2878
  282SOL    HW1 4047   0.797   3.305   3.022 -1.6831 -0.8154 -1.4411
  282SOL    HW2 4048   0.696   3.303   3.134  0.4555  0.3029 -0.7848
  282SOL     MW 4049   0.765   3.269   3.095  0.0110  0.0097  0.0013
  283SOL     OW 4050   4.258   4.754   3.062  0.0387  0.2160 -0.0601
  283SOL    HW1 4051   4.180   4.726   3.015 -0.1291 -0.3511  0.5433
  283SOL    HW2 4052   4.220   4.802   3.137 -0.2790  1.4623 -0.9906
  283SOL     MW 4053   4.243   4.757   3.066  0.0110  0.0097  0.0013
  284SOL     OW 4054   4.165   4.823   0.159 -0.0880  0.0401  0.2137
  284SOL    HW1 4055   4.240   4.770   0.186  0.5612  1.2723  0.8818
  284SOL    HW2 4056   4.172   4.902   0.213  0.9368 -0.2502  0.5262
  284SOL     MW 4057   4.176   4.826   0.169  0.0110  0.0097  0.0013
  285SOL     OW 4058   3.222   4.707   0.103  0.1624  0.4813 -0.2023
  285SOL    HW1 4059   3.243   4.788   0.056  0.3649  0.1887 -0.6253
  285SOL    HW2 4060   3.164   4.664   0.039  0.7616 -0.0826 -0.3682
  285SOL     MW 4061   3.217   4.712   0.088  0.0110  0.0097  0.0013
  286SOL     OW 4062   4.521   4.337   3.081 -0.2311 -0.0585  0.0577
  286SOL    HW1 4063   4.509   4.411   3.021  0.9538 -0.4633 -0.7034
  286SOL    HW2 4064   4.447   4.278   3.069  0.9197 -1.2265 -1.5679
  286SOL     MW 4065   4.510   4.339   3.072  0.0110  0.0097  0.0013
  287SOL     OW 4066   4.699   3.970   0.400  0.0959  0.2923 -0.0101
  287SOL    HW1 4067   4.669   4.035   0.464 -0.2574  0.6754 -0.5627
  287SOL    HW2 4068   4.654   3.890   0.427  1.5948 -0.2771  0.9735
  287SOL     MW 4069   4.690   3.968   0.412  0.0110  0.0097  0.0013
  288SOL     OW 4070   0.166   2.180   2.977  0.4123 -0.2469  0.4755
  288SOL    HW1 4071   0.130   2.230   2.903 -0.6188 -1.7777 -0.1111
  288SOL    HW2 4072   0.084   2.169   3.026  0.2966  1.2362  0.6660
  288SOL     MW 4073   0.150   2.185   2.974  0.0110  0.0097  0.0013
  289SOL     OW 4074   0.164   0.477   2.924  0.1709 -0.0771  0.0172
  289SOL    HW1 4075   0.132   0.496   2.836 -1.8284 -2.0256  0.2395
  289SOL    HW2 4076   0.218   0.400   2.906  0.2121 -0.0723  0.1175
  289SOL     MW 4077   0.167   0.469   2.910  0.0110  0.0097  0.0013
  290SOL     OW 4078   2.074   1.313   0.350 -0.3352  0.0121 -0.0848
  290SOL    HW1 4079   2.059   1.393   0.300 -1.7096 -0.9449 -1.2917
  290SOL    HW2 4080   2.012   1.257   0.304 -0.5428 -0.0359  0.2522
  290SOL     MW 4081   2.064   1.316   0.338  0.0110  0.0097  0.0013
  291SOL     OW 4082   5.021   3.284   2.963  0.2413  0.4822  0.0027
  291SOL    HW1 4083   4.929   3.262   2.945  0.4997 -0.1345 -0.6049
  291SOL    HW2 4084   5.023   3.377   2.942 -0.6657  0.4764 -0.1440
  291SOL     MW 4085   5.009   3.293   2.958  0.0110  0.0097  0.0013
  292SOL     OW 4086   2.767   4.325   2.886  0.0118  0.0594 -0.7587
  292SOL    HW1 4087   2.834   4.259   2.907  0.9229  0.8666 -1.0655
  292SOL    HW2 4088   2.793   4.364   2.802 -0.2515 -0.0361 -0.8880
  292SOL     MW 4089   2.779   4.321   2.878  0.0110  0.0097  0.0013
  293SOL     OW 4090   4.839   2.676   3.006  0.3996  0.4620 -0.0605
  293SOL    HW1 4091   4.787   2.649   2.931 -0.8939 -0.2808  1.0481
  293SOL    HW2 4092   4.781   2.738   3.049  0.9184  0.5052  0.5929
  293SOL     MW 4093   4.825   2.680   3.002  0.0110  0.0097  0.0013
  294SOL     OW 4094   3.025   4.640   3.056  0.3925  0.1685 -0.0258
  294SOL    HW1 4095   2.945   4.588   3.069  1.4266 -1.1484  1.5179
  294SOL    HW2 4096   3.001   4.726   3.025 -1.5077 -0.9627 -1.9196
  294SOL     MW 4097   3.011   4.644   3.054  0.0110  0.0097  0.0013
  295SOL     OW 4098   2.190   4.359   0.473  0.6005  0.3811 -0.2104
  295SOL    HW1 4099   2.172   4.273   0.437  1.3592  0.1292 -0.0056
  295SOL    HW2 4100   2.208   4.340   0.566  0.5232 -0.5267 -0.3731
  295SOL     MW 4101   2.190   4.345   0.481  0.0110  0.0097  0.0013
  296SOL     OW 4102   1.289   2.399   0.243 -0.1724  0.2007  0.0546
  296SOL    HW1 4103   1.206   2.444   0.226 -0.4321  0.0207  0.8125
  296SOL    HW2 4104   1.341   2.469   0.282 -0.7696  0.6239  0.0972
  296SOL     MW 4105   1.285   2.414   0.246  0.0110  0.0097  0.0013
  297SOL     OW 4106   1.597   1.149   0.218  0.0660 -0.5724  0.0968
  297SOL    HW1 4107   1.537   1.168   0.145 -1.3911  1.4321  1.6789
  297SOL    HW2 4108   1.685   1.153   0.181  0.5453 -1.9000  1.0113
  297SOL     MW 4109   1.601   1.152   0.203  0.0110  0.0097  0.0013
  298SOL     OW 4110   1.135   2.103   2.889 -0.3727  0.2557  0.1594
  298SOL    HW1 4111   1.159   2.026   2.837 -1.8848 -0.3375  0.3126
  298SOL    HW2 4112   1.055   2.125   2.842 -0.1371 -1.6956 -1.2864
  298SOL     MW 4113   1.128   2.096   2.876  0.0110  0.0097  0.0013
  299SOL     OW 4114   3.610   2.452   2.917  0.3418 -0.1199  0.1192
  299SOL    HW1 4115   3.565   2.413   2.842 -1.6067  0.7935  0.7288
  299SOL    HW2 4116   3.697   2.464   2.880  0.1871 -0.9423 -0.5411
  299SOL     MW 4117   3.615   2.449   2.902  0.0110  0.0097  0.0013
  300SOL     OW 4118   0.106   2.626   2.906  0.1291  0.2066 -0.0929
  300SOL    HW1 4119   0.083   2.719   2.917 -2.2090 -0.0366 -2.2769
  300SOL    HW2 4120   0.106   2.595   2.997  1.4339 -0.5637 -0.3252
  300SOL     MW 4121   0.103   2.634   2.920  0.0110  0.0097  0.0013
  301SOL     OW 4122   3.423   3.742   0.243  0.4275 -0.1200  0.5107
  301SOL    HW1 4123   3.489   3.749   0.174  0.4556 -1.0517  0.4345
  301SOL    HW2 4124   3.449   3.811   0.304  1.5201 -0.0364 -0.0191
  301SOL     MW 4125   3.435   3.752   0.242  0.0110  0.0097  0.0013
  302SOL     OW 4126   4.540   0.265   2.915  0.2050  0.0095 -0.2876
  302SOL    HW1 4127   4.624   0.298   2.884 -0.2292  1.1399 -0.3230
  302SOL    HW2 4128   4.516   0.199   2.850 -0.4459  0.9725 -1.0541
  302SOL     MW 4129   4.548   0.261   2.903  0.0110  0.0097  0.0013
  303SOL     OW 4130   2.892   1.973   3.007 -0.0058  0.7288  0.2849
  303SOL    HW1 4131   2.806   1.981   3.049 -0.3994  2.7178 -0.7715
  303SOL    HW2 4132   2.889   1.880   2.986 -0.1040  1.0940 -1.4055
  303SOL     MW 4133   2.880   1.962   3.010  0.0110  0.0097  0.0013
  304SOL     OW 4134   2.409   1.602   3.025 -0.2429 -0.1440 -0.1652
  304SOL    HW1 4135   2.356   1.531   3.061 -0.2735  0.1854  0.4545
  304SOL    HW2 4136   2.339   1.668   3.018 -1.2121 -1.1241  0.0662
  304SOL     MW 4137   2.393   1.601   3.029  0.0110  0.0097  0.0013
  305SOL     OW 4138   0.757   1.475   0.076 -0.1698  0.1402 -0.1031
  305SOL    HW1 4139   0.669   1.467   0.037 -0.0345 -0.4751 -0.2891
  305SOL    HW2 4140   0.745   1.531   0.152  0.9852  0.2508  0.0144
  305SOL     MW 4141   0.744   1.481   0.081  0.0110  0.0097  0.0013
  306SOL     OW 4142   1.393   3.512   0.135  0.2631 -0.5084  0.1615
  306SOL    HW1 4143   1.461   3.502   0.201  1.5860 -1.2175 -1.2403
  306SOL    HW2 4144   1.354   3.425   0.124  0.0467 -0.3948  0.0172
  306SOL     MW 4145   1.397   3.500   0.142  0.0110  0.0097  0.0013
  307SOL     OW 4146   3.572   3.518   0.437 -0.6070 -0.5805 -0.0143
  307SOL    HW1 4147   3.487   3.551   0.464  0.1875  0.5250  1.2474
  307SOL    HW2 4148   3.560   3.494   0.345 -0.2117 -0.6361 -0.0540
  307SOL     MW 4149   3.559   3.519   0.428  0.0110  0.0097  0.0013
  308SOL     OW 4150   0.819   2.684   0.242  0.3218 -0.0812 -0.2129
  308SOL    HW1 4151   0.786   2.666   0.154  0.7385  0.7489 -0.5433
  308SOL    HW2 4152   0.741   2.701   0.295  0.5746  0.4631 -0.0081
  308SOL     MW 4153   0.804   2.684   0.238  0.0110  0.0097  0.0013
  309SOL     OW 4154   1.548   4.025   0.108  0.7735  0.3790  0.5671
  309SOL    HW1 4155   1.507   4.083   0.172 -0.7425  1.2362 -1.1061
  309SOL    HW2 4156   1.476   4.005   0.049  0.7037 -2.0324  1.3387
  309SOL     MW 4157   1.533   4.030   0.109  0.0110  0.0097  0.0013
  310SOL     OW 4158   3.866   4.909   3.037  0.0286 -0.2980 -0.5598
  310SOL    HW1 4159   3.922   4.985   3.025 -1.0225  0.4110 -1.1169
  310SOL    HW2 4160   3.792   4.946   3.085  1.2347 -0.1906  1.3261
  310SOL     MW 4161   3.864   4.924   3.042  0.0110  0.0097  0.0013
  311SOL     OW 4162   4.378   3.668   3.028 -0.1610 -0.3020 -0.0212
  311SOL    HW1 4163   4.339   3.613   3.096  0.7540 -0.1579  0.6427
  311SOL    HW2 4164   4.384   3.755   3.068  0.3090 -0.4185  0.1774
  311SOL     MW 4165   4.374   3.672   3.042  0.0110  0.0097  0.0013
  312SOL     OW 4166   0.939   1.832   3.126  0.5782  0.1328  0.2718
  312SOL    HW1 4167   0.962   1.797   3.040 -0.6143  1.1315 -0.4741
  312SOL    HW2 4168   0.993   1.911   3.135 -1.2914  1.5468 -0.3922
  312SOL     MW 4169   0.949   1.838   3.116  0.0110  0.0097  0.0013
  313SOL     OW 4170   0.809   2.252   2.326 -0.5053  0.3037  0.0907
  313SOL    HW1 4171   0.857   2.232   2.246  0.0696 -0.2078  0.5589
  313SOL    HW2 4172   0.866   2.307   2.379  0.0399 -0.2604  0.1000
  313SOL     MW 4173   0.823   2.257   2.322  0.0110  0.0097  0.0013
  314SOL     OW 4174   3.206   2.822   2.928  0.5480 -0.3736 -0.0002
  314SOL    HW1 4175   3.125   2.781   2.959  0.5412 -1.5398 -1.4802
  314SOL    HW2 4176   3.265   2.747   2.921  0.4912 -0.3327 -1.2195
  314SOL     MW 4177   3.203   2.807   2.931  0.0110  0.0097  0.0013
  315SOL     OW 4178   4.686   2.842   3.142 -0.0000 -0.0898  0.1790
  315SOL    HW1 4179   4.635   2.909   3.096  0.6649  1.0471  1.0547
  315SOL    HW2 4180   4.620   2.789   3.185  1.3592 -0.4803  1.8717
  315SOL     MW 4181   4.671   2.844   3.141  0.0110  0.0097  0.0013
  316SOL     OW 4182   1.338   0.485   0.140  0.0857  0.0576  0.4157
  316SOL    HW1 4183   1.387   0.536   0.076  0.4842 -0.5816  0.1996
  316SOL    HW2 4184   1.363   0.518   0.226 -0.4562  0.3665  0.4620
  316SOL     MW 4185   1.347   0.496   0.143  0.0110  0.0097  0.0013
  317SOL     OW 4186   3.159   3.181   0.131 -0.1084  0.4245  0.2765
  317SOL    HW1 4187   3.188   3.105   0.081 -1.8091 -1.0662  1.4339
  317SOL    HW2 4188   3.124   3.141   0.211 -3.1049  1.2950 -0.4474
  317SOL     MW 4189   3.158   3.166   0.135  0.0110  0.0097  0.0013
  318SOL     OW 4190   1.290   1.862   2.888  0.0145  0.1226  0.1397
  318SOL    HW1 4191   1.359   1.912   2.930 -0.0523 -0.1954  0.6356
  318SOL    HW2 4192   1.339   1.792   2.843 -0.1090  0.1164  0.0101
  318SOL     MW 4193   1.305   1.859   2.887  0.0110  0.0097  0.0013
  319SOL     OW 4194   3.560   4.172   2.871  0.4219 -0.1110 -0.0106
  319SOL    HW1 4195   3.653   4.196   2.861  0.6800 -0.9568  0.2296
  319SOL    HW2 4196   3.544   4.196   2.962 -1.9575 -0.2271 -0.3463
  319SOL     MW 4197   3.570   4.178   2.881  0.0110  0.0097  0.0013
  320SOL     OW 4198   3.479   2.676   0.067 -0.0301  0.1235  0.3528
  320SOL    HW1 4199   3.431   2.687  -0.015  0.1316  1.5281  0.4076
  320SOL    HW2 4200   3.520   2.590   0.065 -2.1111 -0.9637  1.3972
  320SOL     MW 4201   3.478   2.666   0.056  0.0110  0.0097  0.0013
  321SOL     OW 4202   3.532   3.934   0.409  0.3351 -0.3652  0.1750
  321SOL    HW1 4203   3.611   3.882   0.417  0.8859  0.1361 -1.6372
  321SOL    HW2 4204   3.540   4.015   0.460 -3.7904  0.1840  0.3518
  321SOL     MW 4205   3.543   3.938   0.417  0.0110  0.0097  0.0013
  322SOL     OW 4206   1.709   1.329   0.525  0.3515 -0.0060 -0.2164
  322SOL    HW1 4207   1.790   1.287   0.554 -0.2817 -0.5085  0.8846
  322SOL    HW2 4208   1.653   1.251   0.519 -1.1581  0.8858  1.2800
  322SOL     MW 4209   1.712   1.313   0.528  0.0110  0.0097  0.0013
  323SOL     OW 4210   0.444   4.348   0.095 -0.1362  0.1225  0.0693
  323SOL    HW1 4211   0.484   4.266   0.064  2.1059  0.0640  2.7505
  323SOL    HW2 4212   0.390   4.379   0.023 -0.9813  0.5490  0.8791
  323SOL     MW 4213   0.442   4.341   0.081  0.0110  0.0097  0.0013
  324SOL     OW 4214   0.520   2.472   3.049 -0.4076  0.2364  0.2798
  324SOL    HW1 4215   0.583   2.403   3.028 -0.3421  0.8192 -1.6061
  324SOL    HW2 4216   0.457   2.429   3.106 -0.5563 -0.1477 -0.1623
  324SOL     MW 4217   0.520   2.457   3.053  0.0110  0.0097  0.0013
  325SOL     OW 4218   2.235   3.868   3.113 -0.0369 -0.2764 -0.1717
  325SOL    HW1 4219   2.256   3.779   3.083 -0.2002 -0.1220 -0.7543
  325SOL    HW2 4220   2.143   3.874   3.088 -0.1288 -0.9769 -0.0391
  325SOL     MW 4221   2.226   3.857   3.106  0.0110  0.0097  0.0013
  326SOL     OW 4222   0.867   1.082   3.058 -0.2963 -0.0598 -1.0202
  326SOL    HW1 4223   0.902   1.167   3.084 -0.3696 -0.5307  0.7257
  326SOL    HW2 4224   0.950   1.034   3.050  0.5115  1.2684 -0.9777
  326SOL     MW 4225   0.883   1.087   3.060  0.0110  0.0097  0.0013
  327SOL     OW 4226   4.173   5.057   0.312 -0.1154 -0.5220  0.0560
  327SOL    HW1 4227   4.268   5.049   0.304 -0.0376 -0.9107  1.1898
  327SOL    HW2 4228   4.153   5.133   0.257 -1.4259 -0.6176  0.3604
  327SOL     MW 4229   4.183   5.066   0.304  0.0110  0.0097  0.0013
  328SOL     OW 4230   1.821   3.638   0.020  0.0380  0.2146  0.5583
  328SOL    HW1 4231   1.806   3.584  -0.057 -0.1746  0.3065  0.5351
  328SOL    HW2 4232   1.739   3.684   0.038  0.8147  1.0317  2.3240
  328SOL     MW 4233   1.808   3.637   0.012  0.0110  0.0097  0.0013
  329SOL     OW 4234   1.645   1.741   0.461 -0.4676 -0.1060  0.0772
  329SOL    HW1 4235   1.648   1.676   0.532  1.5115 -0.2895 -0.1294
  329SOL    HW2 4236   1.665   1.825   0.501 -1.9239  0.7431 -0.8805
  329SOL     MW 4237   1.648   1.743   0.475  0.0110  0.0097  0.0013
  330SOL     OW 4238   4.576   4.918   2.748 -0.4236  0.0406  0.2783
  330SOL    HW1 4239   4.518   4.855   2.705  0.1468 -0.2670 -0.0530
  330SOL    HW2 4240   4.518   4.983   2.787 -0.9949 -1.6063  2.3704
  330SOL     MW 4241   4.561   4.918   2.747  0.0110  0.0097  0.0013
  331SOL     OW 4242   2.523   4.215   3.013  0.0845 -0.1538 -0.1789
  331SOL    HW1 4243   2.451   4.248   2.960 -1.4819 -1.1327  1.2525
  331SOL    HW2 4244   2.604   4.250   2.975 -1.0166  2.1999 -0.4927
  331SOL     MW 4245   2.524   4.224   3.001  0.0110  0.0097  0.0013
  332SOL     OW 4246   3.598   2.429   0.039 -0.5095  0.3679 -0.6150
  332SOL    HW1 4247   3.601   2.422  -0.057 -2.0154  0.2723 -0.6846
  332SOL    HW2 4248   3.675   2.378   0.064 -2.2542 -1.9038  0.5912
  332SOL     MW 4249   3.609   2.421   0.030  0.0110  0.0097  0.0013
  333SOL     OW 4250   4.445   0.202   0.013  0.2896  0.8067 -0.2374
  333SOL    HW1 4251   4.489   0.220  -0.070 -0.6748  0.5703 -0.8134
  333SOL    HW2 4252   4.390   0.278   0.031  0.4913  0.4056  2.5572
  333SOL     MW 4253   4.444   0.214   0.004  0.0110  0.0097  0.0013
  334SOL     OW 4254   1.772   2.045   0.316 -0.3773  0.2284 -0.4900
  334SOL    HW1 4255   1.759   2.018   0.407 -2.0037 -1.9149 -1.2772
  334SOL    HW2 4256   1.855   2.001   0.298 -0.0686  0.5631  0.0693
  334SOL     MW 4257   1.781   2.036   0.325  0.0110  0.0097  0.0013
  335SOL     OW 4258   1.414   0.663   3.094 -0.1736  0.2982 -0.0766
  335SOL    HW1 4259   1.484   0.654   3.030 -0.5597 -1.7720 -0.2977
  335SOL    HW2 4260   1.339   0.643   3.038 -1.2591  0.3321  1.2929
  335SOL     MW 4261   1.413   0.659   3.079  0.0110  0.0097  0.0013
  336SOL     OW 4262   0.104   0.143   2.994  0.7088  0.2577 -0.0114
  336SOL    HW1 4263   0.137   0.055   3.008  1.2989  0.4861  0.0675
  336SOL    HW2 4264   0.050   0.165   3.070  0.8943  1.1767 -0.1339
  336SOL     MW 4265   0.101   0.134   3.006  0.0110  0.0097  0.0013
  337SOL     OW 4266   0.695   4.468   0.047 -0.0240 -0.0439 -0.0694
  337SOL    HW1 4267   0.611   4.461   0.092  0.9408  0.0061  1.8853
  337SOL    HW2 4268   0.669   4.445  -0.042  0.7195  1.0647 -0.6001
  337SOL     MW 4269   0.681   4.464   0.042  0.0110  0.0097  0.0013
  338SOL     OW 4270   3.610   3.657   2.961  0.4157 -0.1109 -0.0881
  338SOL    HW1 4271   3.535   3.604   2.990  0.6540 -0.6616 -0.4607
  338SOL    HW2 4272   3.576   3.738   2.924 -1.0109 -0.5425  0.2143
  338SOL     MW 4273   3.595   3.660   2.960  0.0110  0.0097  0.0013
  339SOL     OW 4274   0.856   3.371   2.878  0.4409  0.4301 -0.5882
  339SOL    HW1 4275   0.823   3.433   2.813 -0.5938 -0.4900 -0.9786
  339SOL    HW2 4276   0.879   3.299   2.819 -1.8223  0.1518 -1.2475
  339SOL     MW 4277   0.855   3.370   2.861  0.0110  0.0097  0.0013
  340SOL     OW 4278   3.061   3.609   3.134 -0.1998  0.0233 -0.3442
  340SOL    HW1 4279   3.027   3.537   3.187 -0.4761 -0.3490 -1.0129
  340SOL    HW2 4280   3.094   3.674   3.197 -1.9895  0.0615  0.6077
  340SOL     MW 4281   3.061   3.608   3.149  0.0110  0.0097  0.0013
  341SOL     OW 4282   3.912   4.671   0.199 -0.1640  0.1099 -0.2802
  341SOL    HW1 4283   3.849   4.716   0.256 -0.6877  0.3305 -1.0228
  341SOL    HW2 4284   3.993   4.722   0.200 -0.2668  0.3342  1.9421
  341SOL     MW 4285   3.914   4.684   0.207  0.0110  0.0097  0.0013
  342SOL     OW 4286   1.842   0.012   0.285  0.0008 -0.3859 -0.1961
  342SOL    HW1 4287   1.900   0.075   0.242  0.9926  0.2464  1.9520
  342SOL    HW2 4288   1.842   0.047   0.374  0.3242 -2.2003  0.5475
  342SOL     MW 4289   1.849   0.025   0.291  0.0110  0.0097  0.0013
  343SOL     OW 4290   1.814   4.455   0.271  0.0003  0.0267 -0.2010
  343SOL    HW1 4291   1.871   4.377   0.266  2.0323  1.3726  0.5142
  343SOL    HW2 4292   1.883   4.516   0.296 -0.7392  1.3847 -1.3498
  343SOL     MW 4293   1.831   4.453   0.273  0.0110  0.0097  0.0013
  344SOL     OW 4294   1.869   0.090   0.569 -0.3931  0.3427 -0.5489
  344SOL    HW1 4295   1.800   0.031   0.601  0.7758 -1.1222 -0.5892
  344SOL    HW2 4296   1.942   0.028   0.561 -1.5005 -1.1718  0.5384
  344SOL     MW 4297   1.870   0.074   0.572  0.0110  0.0097  0.0013
  345SOL     OW 4298   1.293   2.135   0.186 -0.0952  0.6614 -0.0367
  345SOL    HW1 4299   1.385   2.109   0.178  0.0812  0.1912  2.6573
  345SOL    HW2 4300   1.295   2.229   0.204 -1.7814  0.6012  0.6126
  345SOL     MW 4301   1.306   2.144   0.187  0.0110  0.0097  0.0013
  346SOL     OW 4302   3.586   3.413   0.166  0.2340 -0.2370 -0.5789
  346SOL    HW1 4303   3.553   3.326   0.189  1.6649 -0.5895  0.2628
  346SOL    HW2 4304   3.667   3.391   0.121  0.3523 -1.4100  0.1782
  346SOL     MW 4305   3.592   3.399   0.163  0.0110  0.0097  0.0013
  347SOL     OW 4306   3.503   3.892   2.877 -0.0143 -0.1951  0.5884
  347SOL    HW1 4307   3.525   3.985   2.876 -1.2704  0.1362  1.7882
  347SOL    HW2 4308   3.454   3.895   2.959  0.4775 -1.8777  0.9681
  347SOL     MW 4309   3.500   3.905   2.887  0.0110  0.0097  0.0013
  348SOL     OW 4310   1.055   2.524   0.147 -0.3727 -0.0940 -0.3001
  348SOL    HW1 4311   1.015   2.461   0.088 -0.8502 -0.0125 -0.0679
  348SOL    HW2 4312   0.980   2.557   0.197 -0.8114 -0.4057 -0.7452
  348SOL     MW 4313   1.040   2.520   0.145  0.0110  0.0097  0.0013
  349SOL     OW 4314   1.661   1.756   2.954  0.1705  0.2873  0.4605
  349SOL    HW1 4315   1.738   1.797   2.916  0.6126  1.5916  2.5508
  349SOL    HW2 4316   1.609   1.836   2.966  1.6254  1.2381  0.6673
  349SOL     MW 4317   1.664   1.772   2.951  0.0110  0.0097  0.0013
  350SOL     OW 4318   3.235   2.922   0.032 -0.1911 -0.1326  0.0582
  350SOL    HW1 4319   3.226   2.864  -0.044 -0.0576 -2.4565  1.6837
  350SOL    HW2 4320   3.195   2.862   0.096 -0.6210  0.1718  0.0773
  350SOL     MW 4321   3.228   2.906   0.031  0.0110  0.0097  0.0013
  351SOL     OW 4322   1.624   4.397   0.087  0.4342 -0.0403  0.0598
  351SOL    HW1 4323   1.699   4.409   0.144  0.6621  0.1623 -0.2751
  351SOL    HW2 4324   1.564   4.349   0.143  0.1205 -0.0547 -0.2879
  351SOL     MW 4325   1.626   4.393   0.102  0.0110  0.0097  0.0013
  352SOL     OW 4326   0.128   0.494   0.108  0.0603 -0.6513  0.0210
  352SOL    HW1 4327   0.099   0.457   0.025 -3.3190  0.4688  0.5605
  352SOL    HW2 4328   0.216   0.526   0.085  0.4732 -1.0288  0.9740
  352SOL     MW 4329   0.136   0.493   0.094  0.0110  0.0097  0.0013
  353SOL     OW 4330   4.616   4.020   0.126  0.0947 -0.0211  0.0785
  353SOL    HW1 4331   4.661   3.992   0.206  1.4204 -0.7716 -0.8881
  353SOL    HW2 4332   4.691   4.052   0.077  0.3732  1.6250  1.4636
  353SOL     MW 4333   4.632   4.021   0.130  0.0110  0.0097  0.0013
  354SOL     OW 4334   1.428   4.244   0.255 -0.0215  0.2395 -0.3647
  354SOL    HW1 4335   1.470   4.268   0.338 -1.0546 -0.4540  0.3873
  354SOL    HW2 4336   1.340   4.223   0.285  0.4494 -1.1978  0.1117
  354SOL     MW 4337   1.422   4.244   0.270  0.0110  0.0097  0.0013
  355SOL     OW 4338   1.215   3.346   2.851  0.2273 -0.1755 -0.5527
  355SOL    HW1 4339   1.233   3.407   2.923  0.3065 -0.4873 -0.3098
  355SOL    HW2 4340   1.242   3.260   2.882  0.8721  0.2818  0.1955
  355SOL     MW 4341   1.221   3.343   2.865  0.0110  0.0097  0.0013
  356SOL     OW 4342   3.947   3.597   3.066  0.1252 -0.0750 -0.9234
  356SOL    HW1 4343   3.947   3.692   3.072  2.0228 -0.0409 -0.6396
  356SOL    HW2 4344   3.920   3.581   2.976 -1.4415  0.3860 -0.5672
  356SOL     MW 4345   3.944   3.607   3.055  0.0110  0.0097  0.0013
  357SOL     OW 4346   0.963   1.313   0.028  0.0929 -0.3604  0.1799
  357SOL    HW1 4347   0.892   1.375   0.045  1.4840  1.1185  0.9214
  357SOL    HW2 4348   0.962   1.270   0.113  0.2291  0.2611  0.5044
  357SOL     MW 4349   0.953   1.316   0.042  0.0110  0.0097  0.0013
  358SOL     OW 4350   4.813   4.345   0.249 -0.0211 -0.2093  0.1417
  358SOL    HW1 4351   4.870   4.274   0.279 -2.5034 -2.6554 -0.5127
  358SOL    HW2 4352   4.873   4.416   0.231  0.9650 -0.7890  1.0259
  358SOL     MW 4353   4.828   4.345   0.251  0.0110  0.0097  0.0013
  359SOL     OW 4354   2.186   4.089   0.379  0.4030 -0.0433  0.1958
  359SOL    HW1 4355   2.230   4.032   0.442 -0.3142  0.3213  1.0575
  359SOL    HW2 4356   2.234   4.079   0.297 -1.6384 -0.9269 -0.9876
  359SOL     MW 4357   2.198   4.080   0.376  0.0110  0.0097  0.0013
  360SOL     OW 4358   4.790   0.363   2.862  0.2264 -0.2544  0.1613
  360SOL    HW1 4359   4.859   0.306   2.827  1.5834  0.5687  1.4017
  360SOL    HW2 4360   4.845   0.421   2.914  1.5490  0.9518 -2.3676
  360SOL     MW 4361   4.807   0.363   2.864  0.0110  0.0097  0.0013
  361SOL     OW 4362   1.951   4.221   0.272  0.1788 -0.3503 -0.1990
  361SOL    HW1 4363   2.014   4.154   0.298 -0.3389 -0.2105  1.5335
  361SOL    HW2 4364   1.903   4.176   0.202 -2.4353  1.1484  0.4802
  361SOL     MW 4365   1.953   4.206   0.266  0.0110  0.0097  0.0013
  362SOL     OW 4366   2.626   3.988   0.166  0.2528 -0.1880 -0.0618
  362SOL    HW1 4367   2.679   4.067   0.150  0.9649 -0.5414  0.4966
  362SOL    HW2 4368   2.646   3.931   0.091  0.5144  1.8343 -1.6374
  362SOL     MW 4369   2.636   3.991   0.154  0.0110  0.0097  0.0013
  363SOL     OW 4370   3.901   2.774   2.990  0.0128  0.1399 -0.0238
  363SOL    HW1 4371   3.971   2.794   3.052  0.0331 -0.8812  0.2998
  363SOL    HW2 4372   3.822   2.785   3.043 -0.6410 -1.1906 -0.6592
  363SOL     MW 4373   3.900   2.778   3.005  0.0110  0.0097  0.0013
  364SOL     OW 4374   1.879   1.196   0.153 -0.3723  0.2706 -0.2976
  364SOL    HW1 4375   1.844   1.271   0.105 -0.4221  0.7263  0.4298
  364SOL    HW2 4376   1.937   1.160   0.086 -2.0441  0.0076 -1.6676
  364SOL     MW 4377   1.882   1.201   0.138  0.0110  0.0097  0.0013
  365SOL     OW 4378   4.100   4.255   2.869 -0.2812 -0.2377  0.3145
  365SOL    HW1 4379   4.142   4.332   2.833  1.4053 -1.4289 -0.3730
  365SOL    HW2 4380   4.130   4.184   2.813 -0.6722 -1.1110  1.1758
  365SOL     MW 4381   4.109   4.256   2.857  0.0110  0.0097  0.0013
  366SOL     OW 4382   0.180   4.928   0.211  0.5719 -0.4312  0.3625
  366SOL    HW1 4383   0.170   4.950   0.119 -1.7086  2.0224  1.0425
  366SOL    HW2 4384   0.086   4.926   0.232  0.1871  1.1636 -1.0100
  366SOL     MW 4385   0.166   4.931   0.202  0.0110  0.0097  0.0013
  367SOL     OW 4386   1.994   1.446   3.024 -0.1947  0.5765  0.3518
  367SOL    HW1 4387   1.928   1.438   3.093 -0.1523 -0.7281  0.2615
  367SOL    HW2 4388   2.078   1.438   3.069 -0.6780 -1.0635  1.0510
  367SOL     MW 4389   1.996   1.444   3.039  0.0110  0.0097  0.0013
  368SOL     OW 4390   3.376   2.611   2.952 -0.1669 -0.2270 -0.2880
  368SOL    HW1 4391   3.327   2.532   2.972 -0.0316 -0.3725 -0.5358
  368SOL    HW2 4392   3.462   2.576   2.928  0.4877  0.7966  0.4365
  368SOL     MW 4393   3.381   2.596   2.952  0.0110  0.0097  0.0013
  369SOL     OW 4394   0.812   2.974   3.083 -0.5345  0.5906 -0.0379
  369SOL    HW1 4395   0.805   3.069   3.080 -0.0220  0.6177 -1.9546
  369SOL    HW2 4396   0.720   2.950   3.094 -0.4443  0.2440 -0.0372
  369SOL     MW 4397   0.799   2.983   3.084  0.0110  0.0097  0.0013
  370SOL     OW 4398   4.887   3.022   0.002 -0.3938 -0.3037 -0.1422
  370SOL    HW1 4399   4.811   2.969   0.024 -0.9742  0.2949 -0.6298
  370SOL    HW2 4400   4.941   2.972  -0.059  0.9791  1.9510 -0.9122
  370SOL     MW 4401   4.884   3.009  -0.003  0.0110  0.0097  0.0013
  371SOL     OW 4402   2.242   1.817   3.002  0.0956  0.4301 -0.1724
  371SOL    HW1 4403   2.213   1.864   2.924  0.8647  1.7873  0.3068
  371SOL    HW2 4404   2.284   1.887   3.053  0.6072  0.2210 -0.2969
  371SOL     MW 4405   2.244   1.833   2.998  0.0110  0.0097  0.0013
  372SOL     OW 4406   4.269   0.401   0.059 -0.5274 -0.1755  0.2270
  372SOL    HW1 4407   4.225   0.475   0.017  0.1714  0.1507  0.0637
  372SOL    HW2 4408   4.200   0.341   0.086 -1.0873 -0.2740 -1.2741
  372SOL     MW 4409   4.254   0.403   0.057  0.0110  0.0097  0.0013
  373SOL     OW 4410   1.554   1.602   0.003  0.6142 -0.2517 -0.1481
  373SOL    HW1 4411   1.589   1.654  -0.070  0.5915 -0.3127 -0.2018
  373SOL    HW2 4412   1.474   1.566  -0.036 -0.2444  0.8062  0.5979
  373SOL     MW 4413   1.548   1.604  -0.012  0.0110  0.0097  0.0013
  374SOL     OW 4414   0.554   2.869   3.058  0.4104 -0.2702 -0.4691
  374SOL    HW1 4415   0.516   2.957   3.051 -0.1154 -0.4707 -0.1940
  374SOL    HW2 4416   0.577   2.848   2.968  1.3191 -1.2554 -0.0223
  374SOL     MW 4417   0.552   2.878   3.045  0.0110  0.0097  0.0013
  375SOL     OW 4418   1.248   3.549   3.044 -0.4866  0.2007 -0.0897
  375SOL    HW1 4419   1.272   3.623   2.988 -2.2811  1.0002  0.1128
  375SOL    HW2 4420   1.312   3.542   3.115 -0.7887 -0.9774  0.0973
  375SOL     MW 4421   1.260   3.558   3.046  0.0110  0.0097  0.0013
  376SOL     OW 4422   3.739   4.777   2.833  0.5734 -0.0606  0.0114
  376SOL    HW1 4423   3.728   4.691   2.874 -1.5735  0.5709  0.8686
  376SOL    HW2 4424   3.779   4.831   2.901 -1.2543  0.8850  0.3911
  376SOL     MW 4425   3.743   4.773   2.847  0.0110  0.0097  0.0013
  377SOL     OW 4426   1.652   2.670   3.081  0.1378  0.0548  0.0266
  377SOL    HW1 4427   1.631   2.703   2.994 -0.0335  0.6087  0.2793
  377SOL    HW2 4428   1.589   2.720   3.132  0.3592  0.8122 -0.4222
  377SOL     MW 4429   1.641   2.681   3.076  0.0110  0.0097  0.0013
  378SOL     OW 4430   4.178   3.836   0.132 -0.1304  0.4236  0.4471
  378SOL    HW1 4431   4.251   3.871   0.081 -1.1093  1.4751 -0.2594
  378SOL    HW2 4432   4.187   3.740   0.132  0.8205  0.4529  2.1689
  378SOL     MW 4433   4.189   3.828   0.126  0.0110  0.0097  0.0013
  379SOL     OW 4434   0.690   2.644   0.010  0.7207  0.3118 -0.1979
  379SOL    HW1 4435   0.646   2.725  -0.016 -1.5383 -0.5278  0.7980
  379SOL    HW2 4436   0.627   2.581  -0.022  0.2592  0.8753 -0.4216
  379SOL     MW 4437   0.676   2.647   0.002  0.0110  0.0097  0.0013
  380SOL     OW 4438   0.721   0.801   0.182  0.0076  0.2179  0.0184
  380SOL    HW1 4439   0.696   0.894   0.184 -2.0011 -0.2962  1.0909
  380SOL    HW2 4440   0.649   0.764   0.232 -0.1941  1.7889  0.9760
  380SOL     MW 4441   0.709   0.808   0.189  0.0110  0.0097  0.0013
  381SOL     OW 4442   3.975   4.538   3.124 -0.0447  0.1102 -0.0389
  381SOL    HW1 4443   4.023   4.460   3.154  0.3005 -0.0827 -1.0572
  381SOL    HW2 4444   3.949   4.584   3.204  0.1796  0.9554 -0.4538
  381SOL     MW 4445   3.978   4.534   3.139  0.0110  0.0097  0.0013
  382SOL     OW 4446   0.515   4.094   0.027  0.4645  0.0514 -0.2166
  382SOL    HW1 4447   0.607   4.106   0.049  0.5928  0.7572 -1.0758
  382SOL    HW2 4448   0.500   4.000   0.027  1.6718 -0.1720  0.8762
  382SOL     MW 4449   0.525   4.083   0.030  0.0110  0.0097  0.0013
  383SOL     OW 4450   1.516   1.972   3.013  0.1477 -0.4103 -0.4892
  383SOL    HW1 4451   1.527   1.981   3.107  0.2662  0.4932 -0.5799
  383SOL    HW2 4452   1.517   2.063   2.981 -1.3682 -0.1313  0.1845
  383SOL     MW 4453   1.518   1.985   3.021  0.0110  0.0097  0.0013
  384SOL     OW 4454   1.545   1.103   0.472 -0.1213 -0.1243  0.0800
  384SOL    HW1 4455   1.492   1.024   0.482  1.6868 -1.1676  2.8731
  384SOL    HW2 4456   1.558   1.113   0.378  0.1340 -0.8599  0.0323
  384SOL     MW 4457   1.540   1.094   0.461  0.0110  0.0097  0.0013
  385SOL     OW 4458   4.527   4.403   0.186  0.7246 -0.0716  0.1363
  385SOL    HW1 4459   4.607   4.357   0.209  0.6644 -1.0340 -1.4469
  385SOL    HW2 4460   4.517   4.386   0.092 -0.2810 -0.8881  0.3730
  385SOL     MW 4461   4.536   4.394   0.176  0.0110  0.0097  0.0013
  386SOL     OW 4462   0.160   3.121   3.021 -0.5199 -0.6195 -0.0409
  386SOL    HW1 4463   0.117   3.036   3.012  0.9608 -1.2191 -2.3076
  386SOL    HW2 4464   0.097   3.183   2.984  0.6417 -0.3552 -1.6986
  386SOL     MW 4465   0.146   3.118   3.015  0.0110  0.0097  0.0013
  387SOL     OW 4466   3.452   4.204   0.011  0.0363  0.3846  0.2284
  387SOL    HW1 4467   3.395   4.134  -0.020  0.5183  0.4261 -0.7925
  387SOL    HW2 4468   3.514   4.155   0.064 -0.2914  2.4769  2.7521
  387SOL     MW 4469   3.453   4.189   0.014  0.0110  0.0097  0.0013
  388SOL     OW 4470   4.096   2.820   0.022 -0.1335  0.2689 -0.2027
  388SOL    HW1 4471   4.145   2.896  -0.010 -1.8199  1.7046  0.4522
  388SOL    HW2 4472   4.035   2.851   0.088 -2.0411 -1.6136 -0.9499
  388SOL     MW 4473   4.094   2.834   0.026  0.0110  0.0097  0.0013
  389SOL     OW 4474   1.975   1.635   2.826  0.2842 -0.2903 -0.0701
  389SOL    HW1 4475   1.973   1.560   2.885 -1.3522  0.3763  0.7937
  389SOL    HW2 4476   1.905   1.612   2.764  1.1230  0.4538 -1.3417
  389SOL     MW 4477   1.965   1.622   2.826  0.0110  0.0097  0.0013
  390SOL     OW 4478   0.451   3.823   0.049 -0.0399 -0.1008  0.2176
  390SOL    HW1 4479   0.374   3.794   0.098  0.1536  0.8265  1.1019
  390SOL    HW2 4480   0.517   3.807   0.116  0.0177  0.1437  0.2206
  390SOL     MW 4481   0.449   3.817   0.064  0.0110  0.0097  0.0013
  391SOL     OW 4482   0.155   3.441   2.674  0.2222 -0.1320  0.2098
  391SOL    HW1 4483   0.098   3.367   2.653  1.5146 -0.8995 -0.6992
  391SOL    HW2 4484   0.228   3.401   2.722  0.6406 -0.3883 -0.6192
  391SOL     MW 4485   0.157   3.426   2.678  0.0110  0.0097  0.0013
  392SOL     OW 4486   1.167   4.186   0.373 -0.0071  0.6202 -0.1280
  392SOL    HW1 4487   1.176   4.225   0.460 -0.3925  1.9075 -0.6548
  392SOL    HW2 4488   1.100   4.237   0.329 -0.9474  0.8337  1.4667
  392SOL     MW 4489   1.160   4.198   0.379  0.0110  0.0097  0.0013
   5.06471   5.06471   3.14829
