# Supplementary material for: Resolving liquid-to-glass transitions of water under soft nanoconfinement
Source: Nat Commun. 2026 May 8;17:6224. doi: 10.1038/s41467-026-72955-y (PMC13369869; doi:10.1038/s41467-026-72955-y)
Supplement: Supplementary file 3 — Supplementary Data 1 [file 41467_2026_72955_MOESM3_ESM.zip › 210K/sim5/initial.gro]

Lamellar phy in tip4pice water
 4489
    1phy    C35    1   3.487   0.947   1.627 -0.1197 -0.4480  0.0204
    1phy    C33    2   3.526   1.075   1.692  0.3652  0.2766 -0.1290
    1phy    C34    3   3.516   1.186   1.589 -0.4585  0.4596 -0.0818
    1phy    C32    4   3.458   1.077   1.831 -0.2442  0.0108 -0.2448
    1phy    C31    5   3.518   1.168   1.943  0.9197  0.2501 -0.4094
    1phy    C30    6   3.417   1.171   2.064 -0.1076  0.1531 -0.7040
    1phy    C28    7   3.446   1.285   2.163  0.4034  0.2918  0.0248
    1phy    C29    8   3.365   1.410   2.131 -0.8171 -0.1408  0.3678
    1phy    C27    9   3.399   1.249   2.307 -0.3934  0.4375  0.1221
    1phy    C26   10   3.496   1.161   2.392  0.3734  0.4254  0.3194
    1phy    C25   11   3.457   1.161   2.540  0.3014  0.0815 -0.1585
    1phy    C23   12   3.555   1.077   2.628  0.3544 -0.0273  0.5665
    1phy    C24   13   3.594   1.144   2.762 -0.2613  0.3825  0.2149
    1phy    C22   14   3.504   0.934   2.651 -0.2703  0.4328  0.3207
    1phy    C21   15   3.611   0.826   2.674  0.1644 -0.0946  0.4383
    1phy    C20   16   3.549   0.684   2.672  0.1286  0.1780 -0.2114
    1phy    C18   17   3.638   0.565   2.722 -0.0174  0.4017  0.3362
    1phy    O01   18   3.695   0.596   2.854 -0.1821  0.2712  0.4467
    1phy    H01   19   3.707   0.516   2.900 -2.4653 -0.3922  0.0405
    1phy    C19   20   3.525   0.465   2.746  0.4918 -0.6182 -0.0129
    1phy    C13   21   3.753   0.506   2.622 -0.2087  0.0956  0.6801
    1phy     H3   22   3.713   0.493   2.518  3.5490  0.5162 -0.9676
    1phy    O33   23   3.789   0.371   2.652 -0.1412  0.2071  0.1932
    1phy    H1B   24   3.846   0.376   2.726 -0.3307  1.3320  0.2773
    1phy    C12   25   3.892   0.582   2.592  0.3654 -0.0761  0.1478
    1phy    O11   26   3.981   0.592   2.700  0.0743  0.0066 -0.0263
    1phy    H1A   27   3.952   0.658   2.760 -0.5128  0.5868 -0.9293
    2phy    C35   28   0.182   4.951   1.711  0.2622 -0.0479  0.5998
    2phy    C33   29   0.044   4.962   1.662 -0.1213  0.0165  0.2838
    2phy    C34   30  -0.036   4.854   1.734  0.5221  0.1467  0.0820
    2phy    C32   31  -0.036   5.082   1.703  0.6555 -0.6638 -0.3825
    2phy    C31   32  -0.017   5.219   1.629  0.0197  0.3399 -0.5736
    2phy    C30   33  -0.082   5.336   1.717 -0.4509  0.2646 -0.3925
    2phy    C28   34  -0.101   5.479   1.653  0.0555  0.0254 -0.3046
    2phy    C29   35  -0.204   5.554   1.742 -0.1659  0.0926  0.3228
    2phy    C27   36   0.035   5.557   1.631  0.0576  0.5753  0.4331
    2phy    C26   37   0.041   5.650   1.507  0.4227 -0.3881 -0.0473
    2phy    C25   38   0.179   5.712   1.488  1.0165  0.3827 -0.0015
    2phy    C23   39   0.192   5.824   1.385  0.0288 -0.5659 -0.2041
    2phy    C24   40   0.185   5.960   1.463 -0.0263  0.4473 -0.1543
    2phy    C22   41   0.325   5.790   1.310 -0.7795 -0.9356 -0.0683
    2phy    C21   42   0.332   5.858   1.172 -0.8132  0.1234 -0.5453
    2phy    C20   43   0.471   5.817   1.114 -0.2172 -0.1066  0.2580
    2phy    C18   44   0.513   5.856   0.971 -0.1045  0.1323  0.5274
    2phy    O01   45   0.415   5.799   0.876  0.0094 -0.0356  0.4731
    2phy    H01   46   0.329   5.824   0.906 -1.1309 -1.1058 -1.7069
    2phy    C19   47   0.651   5.780   0.962  0.3164  0.2378  0.3429
    2phy    C13   48   0.526   6.017   0.954 -0.3730  0.0250 -0.0445
    2phy     H3   49   0.419   6.046   0.966 -0.2992  0.7807 -1.1417
    2phy    O33   50   0.576   6.102   1.060 -0.1752 -0.2315 -0.0440
    2phy    H1B   51   0.660   6.073   1.089  0.3357  2.1170  1.0789
    2phy    C12   52   0.527   6.090   0.808 -0.3993 -0.1261 -0.0259
    2phy    O11   53   0.551   6.008   0.694  0.6409  0.0036  0.3954
    2phy    H1A   54   0.497   5.933   0.686 -0.8928  0.9789  1.1681
    3phy    C35   55   4.915   0.729   1.102  0.0412 -0.2996 -0.2026
    3phy    C33   56   4.808   0.768   1.201 -0.1504 -0.3844  0.6058
    3phy    C34   57   4.844   0.882   1.287 -0.3600  0.6073 -0.0785
    3phy    C32   58   4.673   0.792   1.129 -0.3250  0.2843  0.3792
    3phy    C31   59   4.557   0.687   1.149  0.0809 -0.6449  0.0053
    3phy    C30   60   4.453   0.715   1.040  0.0165  0.3231 -0.5440
    3phy    C28   61   4.336   0.614   1.038  0.2577 -0.2816 -0.4180
    3phy    C29   62   4.217   0.686   1.106 -0.1827 -0.1609 -0.0116
    3phy    C27   63   4.284   0.579   0.895  0.1171  0.9653 -0.1382
    3phy    C26   64   4.361   0.456   0.839  0.0756  0.2357  0.3011
    3phy    C25   65   4.314   0.406   0.703 -0.1383 -0.1667 -0.1706
    3phy    C23   66   4.415   0.315   0.631 -0.0595  0.2973  0.0841
    3phy    C24   67   4.374   0.175   0.642 -0.7520  0.0458  0.3688
    3phy    C22   68   4.415   0.357   0.486 -0.4161  0.5581  0.4238
    3phy    C21   69   4.557   0.368   0.437 -0.3382 -0.1118 -0.0714
    3phy    C20   70   4.569   0.374   0.282  0.0474 -0.7732 -0.4219
    3phy    C18   71   4.708   0.383   0.208  0.8096  0.7176  0.1488
    3phy    O01   72   4.792   0.481   0.274 -0.1195  0.0683  0.0051
    3phy    H01   73   4.734   0.542   0.314  0.6596  1.3165 -0.7091
    3phy    C19   74   4.669   0.448   0.074  0.5191 -0.1501  0.2082
    3phy    C13   75   4.786   0.244   0.186 -0.1439 -0.2967  0.8737
    3phy     H3   76   4.817   0.214   0.289 -1.9716 -2.2672  0.9234
    3phy    O33   77   4.723   0.116   0.151 -0.0341  0.1653 -0.7167
    3phy    H1B   78   4.630   0.125   0.148 -0.2085  0.1091  2.0533
    3phy    C12   79   4.939   0.229   0.149  0.1518 -0.2497 -0.4028
    3phy    O11   80   4.985   0.227   0.016  0.4458 -0.0005 -0.0676
    3phy    H1A   81   4.991   0.316  -0.012 -1.8234  0.6452  1.2291
    4phy    C35   82   0.907   3.925   1.708  0.0063 -0.3103  0.4707
    4phy    C33   83   0.879   4.069   1.760  0.2510  0.6443 -0.2546
    4phy    C34   84   0.993   4.161   1.726  0.8755  0.3011  0.2181
    4phy    C32   85   0.733   4.113   1.738  0.2965 -0.3151 -0.0703
    4phy    C31   86   0.689   4.217   1.841 -0.2076 -0.3652 -0.2244
    4phy    C30   87   0.552   4.280   1.795 -0.3586 -0.4238  0.2100
    4phy    C28   88   0.495   4.386   1.888 -0.1499 -0.0769 -0.1035
    4phy    C29   89   0.434   4.494   1.804  0.1550  0.2711 -0.5567
    4phy    C27   90   0.385   4.326   1.982  0.3557  0.5846 -0.1624
    4phy    C26   91   0.385   4.389   2.124 -0.6652 -0.3417  0.0329
    4phy    C25   92   0.291   4.313   2.219  0.1523  0.2047  0.5053
    4phy    C23   93   0.309   4.342   2.369  0.6633 -0.0965 -0.0669
    4phy    C24   94   0.173   4.362   2.425 -0.1025  0.1837  0.0062
    4phy    C22   95   0.379   4.221   2.436  0.0399 -0.7382 -0.3400
    4phy    C21   96   0.447   4.243   2.579  0.5889  0.4168  0.0547
    4phy    C20   97   0.491   4.113   2.646 -0.2226  0.6300  0.1018
    4phy    C18   98   0.546   4.097   2.795 -0.0430 -0.1205 -0.0241
    4phy    O01   99   0.443   4.138   2.888  0.1543  0.1398  0.2479
    4phy    H01  100   0.465   4.115   2.976  1.0354 -0.7104 -0.1742
    4phy    C19  101   0.547   3.943   2.810  0.0220 -0.6287 -0.1503
    4phy    C13  102   0.696   4.159   2.822 -0.2879  0.1854  0.2082
    4phy     H3  103   0.766   4.139   2.738  1.5524  0.6369  1.5630
    4phy    O33  104   0.769   4.100   2.933  0.8167 -0.1304  0.1659
    4phy    H1B  105   0.823   4.033   2.895  0.9948 -0.0169  0.2179
    4phy    C12  106   0.702   4.312   2.835  0.0512 -0.2137 -0.3036
    4phy    O11  107   0.608   4.366   2.925 -0.4798 -0.2047 -0.2286
    4phy    H1A  108   0.528   4.318   2.914 -1.0151  0.9772 -2.0621
    5phy    C35  109   5.043   4.447   2.092 -0.1345  0.2291  0.5498
    5phy    C33  110   5.017   4.433   1.949 -0.1254  0.2552  0.1516
    5phy    C34  111   5.115   4.344   1.877  0.2489  0.3965  0.3955
    5phy    C32  112   4.868   4.408   1.927  0.3153 -0.2638  0.0359
    5phy    C31  113   4.792   4.507   1.839 -0.3375  0.0701  0.3003
    5phy    C30  114   4.645   4.461   1.836  0.1876 -0.2210 -0.1724
    5phy    C28  115   4.545   4.539   1.747  0.5982  0.2795 -0.1875
    5phy    C29  116   4.531   4.490   1.603  0.0133  0.3060  0.2140
    5phy    C27  117   4.408   4.538   1.818  0.3487 -0.4001  0.3923
    5phy    C26  118   4.371   4.649   1.915  0.2689  0.3699  0.0114
    5phy    C25  119   4.233   4.625   1.984 -0.0766  0.2402  0.4330
    5phy    C23  120   4.184   4.716   2.101 -0.6863 -0.0905 -0.3429
    5phy    C24  121   4.116   4.844   2.041 -0.0969 -0.0074  0.2726
    5phy    C22  122   4.087   4.645   2.197 -0.0030  0.4403 -0.0936
    5phy    C21  123   4.137   4.648   2.340 -0.6798  0.2186 -0.0896
    5phy    C20  124   4.045   4.574   2.444 -0.1597 -0.2040 -0.1950
    5phy    C18  125   4.093   4.590   2.590 -0.2391 -0.2744  0.1911
    5phy    O01  126   4.097   4.734   2.625  0.1925 -0.0385 -0.4454
    5phy    H01  127   4.014   4.773   2.609 -0.3134 -0.9760 -0.1475
    5phy    C19  128   3.973   4.543   2.674 -0.0210  0.0777 -0.1618
    5phy    C13  129   4.236   4.516   2.630  0.2544  0.0141  0.1291
    5phy     H3  130   4.241   4.417   2.577  1.6138 -0.0596  0.3747
    5phy    O33  131   4.239   4.468   2.763  0.4989  0.1039  0.2925
    5phy    H1B  132   4.305   4.506   2.818  1.4691 -0.0673 -0.7130
    5phy    C12  133   4.372   4.588   2.609  0.0956  0.1628  0.3785
    5phy    O11  134   4.404   4.681   2.705 -0.9277 -0.0890  0.0633
    5phy    H1A  135   4.324   4.727   2.725 -0.7081 -0.0445  0.8702
    6phy    C35  136   0.269   1.603   1.750 -0.1313 -0.1897  0.0586
    6phy    C33  137   0.150   1.678   1.689 -0.2376  0.7756  0.0628
    6phy    C34  138   0.044   1.677   1.801  0.1964 -0.2569  0.0635
    6phy    C32  139   0.204   1.813   1.636  0.2311  0.3806  0.4667
    6phy    C31  140   0.126   1.874   1.515  0.1771  0.6135 -0.2750
    6phy    C30  141   0.202   1.985   1.445  0.4254  0.0817 -0.5725
    6phy    C28  142   0.124   2.045   1.326  0.4682 -0.0962 -0.1017
    6phy    C29  143   0.018   2.157   1.369 -0.0267 -0.1692  0.0818
    6phy    C27  144   0.232   2.101   1.229 -0.1546 -0.1266 -0.5311
    6phy    C26  145   0.187   2.090   1.080  0.0401 -0.1527 -0.3168
    6phy    C25  146   0.278   2.149   0.971  0.0108  0.0203 -0.5555
    6phy    C23  147   0.208   2.158   0.837  0.1986  0.0707  0.5940
    6phy    C24  148   0.185   2.305   0.795 -0.1885  0.0617  0.0604
    6phy    C22  149   0.298   2.101   0.729 -0.4484 -0.0411 -0.2516
    6phy    C21  150   0.224   2.029   0.615  0.1038 -0.1651  0.3174
    6phy    C20  151   0.318   1.984   0.504  0.0252  0.0304 -0.1836
    6phy    C18  152   0.291   1.849   0.429  0.2145  0.8206 -0.3419
    6phy    O01  153   0.290   1.738   0.527  0.2425 -0.1043  0.0123
    6phy    H01  154   0.371   1.693   0.524  0.2109 -0.1331 -0.7394
    6phy    C19  155   0.422   1.837   0.347  0.3029  0.2191  0.1891
    6phy    C13  156   0.161   1.846   0.338  0.2112  0.1567  0.5983
    6phy     H3  157   0.080   1.879   0.408  0.3714 -0.3823  1.0453
    6phy    O33  158   0.151   1.952   0.246 -0.4339 -0.1742 -0.0485
    6phy    H1B  159   0.223   2.011   0.242  0.5080 -1.3502 -0.9728
    6phy    C12  160   0.072   1.725   0.303  0.5406  0.0854  0.0257
    6phy    O11  161   0.096   1.609   0.375 -0.0004 -0.2120  0.0248
    6phy    H1A  162   0.171   1.633   0.426  0.0842  0.2746 -0.3178
    7phy    C35  163   0.164   4.868   2.289 -0.1530 -0.2583  0.2233
    7phy    C33  164   0.287   4.849   2.205  0.2553 -0.1508 -0.4086
    7phy    C34  165   0.249   4.776   2.073 -0.0085 -0.0396 -0.5738
    7phy    C32  166   0.365   4.974   2.172 -0.0887  0.1714  0.2571
    7phy    C31  167   0.479   5.016   2.266 -0.1720 -0.4934 -0.0720
    7phy    C30  168   0.555   5.138   2.213  0.5268  0.1512 -0.2095
    7phy    C28  169   0.667   5.187   2.307 -0.3079 -0.3038  0.3100
    7phy    C29  170   0.807   5.128   2.269  0.0607 -0.1485 -0.1438
    7phy    C27  171   0.681   5.336   2.287  0.2915  0.7016  0.4433
    7phy    C26  172   0.621   5.427   2.394 -0.1502 -0.0002  0.0679
    7phy    C25  173   0.612   5.566   2.340  0.3460 -0.1954  0.2307
    7phy    C23  174   0.525   5.674   2.410  0.1599 -0.2322 -0.2396
    7phy    C24  175   0.563   5.807   2.349 -0.0591  0.1648 -0.5447
    7phy    C22  176   0.376   5.661   2.393 -0.6799  0.0777 -0.3094
    7phy    C21  177   0.289   5.574   2.484  0.2778 -0.0680 -0.5013
    7phy    C20  178   0.139   5.568   2.439 -0.3598 -0.1286  0.7189
    7phy    C18  179   0.035   5.460   2.505  0.1741 -0.7543  0.2396
    7phy    O01  180   0.050   5.447   2.649 -0.3033 -0.3408  0.0764
    7phy    H01  181   0.016   5.365   2.681 -0.3011  0.0959  1.2717
    7phy    C19  182  -0.096   5.543   2.480  0.2377  0.4645 -0.1290
    7phy    C13  183   0.041   5.319   2.426 -0.2043 -0.6494 -0.1471
    7phy     H3  184   0.035   5.338   2.316  0.5213 -1.8157 -0.4024
    7phy    O33  185  -0.075   5.239   2.443  0.2419  0.5719  0.7071
    7phy    H1B  186  -0.158   5.282   2.444 -0.1434 -0.1077 -0.4033
    7phy    C12  187   0.163   5.225   2.449 -0.6077  0.3470  0.0065
    7phy    O11  188   0.161   5.125   2.554  0.1775 -0.6134 -0.1438
    7phy    H1A  189   0.083   5.076   2.533  0.1860 -0.3386 -0.8686
    8phy    C35  190   0.273   0.210   1.323 -0.3869 -0.0802 -0.0828
    8phy    C33  191   0.403   0.272   1.372 -0.1857 -0.5053 -0.1444
    8phy    C34  192   0.415   0.259   1.526  0.2046 -0.1921  0.0406
    8phy    C32  193   0.527   0.219   1.298  0.5905  0.4622 -0.1433
    8phy    C31  194   0.643   0.310   1.264  0.4777 -0.9711  0.3134
    8phy    C30  195   0.736   0.239   1.162  0.0606 -0.3847  0.3987
    8phy    C28  196   0.865   0.312   1.115  0.1175 -0.2482  0.0242
    8phy    C29  197   0.979   0.281   1.210 -0.5076  0.3060 -0.2198
    8phy    C27  198   0.897   0.268   0.971 -0.3505 -0.3783  0.3237
    8phy    C26  199   0.862   0.379   0.867 -0.5278 -0.1093 -0.0750
    8phy    C25  200   0.883   0.337   0.722 -0.1864 -0.2237  0.2463
    8phy    C23  201   0.824   0.438   0.622  0.6479  0.0135  0.4046
    8phy    C24  202   0.919   0.456   0.498 -0.0534  0.3513  0.1428
    8phy    C22  203   0.673   0.421   0.593  0.4088 -0.1322  0.3000
    8phy    C21  204   0.599   0.554   0.576  0.0895 -0.2630  0.1456
    8phy    C20  205   0.450   0.540   0.537  0.1443  0.2294  0.0476
    8phy    C18  206   0.371   0.669   0.501 -0.5459 -0.5587 -0.4558
    8phy    O01  207   0.362   0.749   0.624  0.4094  0.2817 -0.0792
    8phy    H01  208   0.343   0.702   0.702 -1.4598  1.8368  0.4994
    8phy    C19  209   0.224   0.619   0.472 -0.1768  0.0905 -0.1707
    8phy    C13  210   0.428   0.767   0.386 -0.7671  0.1698 -0.0405
    8phy     H3  211   0.515   0.815   0.438  0.0385 -1.2979  0.0308
    8phy    O33  212   0.504   0.706   0.281 -0.6914  0.0611  0.1491
    8phy    H1B  213   0.443   0.652   0.234 -1.1317 -0.5884  1.4095
    8phy    C12  214   0.375   0.914   0.354  0.1266 -0.9666  0.1934
    8phy    O11  215   0.308   0.971   0.461 -0.0046 -0.1476  0.1003
    8phy    H1A  216   0.327   0.918   0.535  2.9839  0.3824 -0.1800
    9phy    C35  217   4.015   1.480   2.010  0.0468 -1.1284  0.1492
    9phy    C33  218   3.902   1.379   1.979 -0.4668  0.5702  0.2839
    9phy    C34  219   3.788   1.455   1.929  0.4121  0.3109 -0.2741
    9phy    C32  220   3.958   1.279   1.872  0.0655 -0.0050 -0.0314
    9phy    C31  221   4.024   1.156   1.934  0.1719  0.2315  0.7104
    9phy    C30  222   4.092   1.068   1.825 -0.0916  0.2441 -0.6189
    9phy    C28  223   4.165   0.937   1.874  0.6063 -0.1264  0.5654
    9phy    C29  224   4.148   0.844   1.760  0.0537 -0.5660  0.1985
    9phy    C27  225   4.306   0.960   1.934 -0.1529  0.3569 -0.1828
    9phy    C26  226   4.353   0.843   2.026 -0.0751 -0.2639 -0.1491
    9phy    C25  227   4.489   0.877   2.091  0.6238  0.6954 -0.5490
    9phy    C23  228   4.568   0.767   2.161 -0.0511  0.4488  0.6660
    9phy    C24  229   4.697   0.746   2.087 -0.1220 -0.1819  0.4021
    9phy    C22  230   4.590   0.795   2.313  0.3904  0.4204  0.0516
    9phy    C21  231   4.571   0.678   2.409 -0.3120  0.5919  0.0586
    9phy    C20  232   4.597   0.710   2.560  0.0897  0.3834 -0.2945
    9phy    C18  233   4.585   0.610   2.685  0.0646 -0.1674  0.3986
    9phy    O01  234   4.635   0.485   2.649 -0.2206  0.2319  0.2717
    9phy    H01  235   4.668   0.448   2.729 -0.5552 -0.4255  0.1137
    9phy    C19  236   4.683   0.674   2.779 -0.2722  0.0889  0.2341
    9phy    C13  237   4.442   0.597   2.755 -0.1367 -0.2439 -0.5070
    9phy     H3  238   4.399   0.698   2.778  1.3198 -0.1388  2.2426
    9phy    O33  239   4.448   0.543   2.890 -0.6407  0.6434 -0.0088
    9phy    H1B  240   4.463   0.450   2.884  0.3536  0.7707  0.2373
    9phy    C12  241   4.345   0.510   2.665 -0.2529  0.0016 -0.2134
    9phy    O11  242   4.219   0.482   2.718 -0.5859 -0.3514 -0.0661
    9phy    H1A  243   4.155   0.532   2.672 -1.6259 -0.9262  0.7126
   10phy    C35  244   4.892   1.067   1.862  0.5996  0.0855 -0.0348
   10phy    C33  245   4.835   0.994   1.745 -0.1634  0.4149 -0.4337
   10phy    C34  246   4.864   0.847   1.757  0.5227 -0.0204 -0.2430
   10phy    C32  247   4.689   1.026   1.728  0.4604  0.3419 -0.1234
   10phy    C31  248   4.635   1.026   1.585 -0.1406  0.6802  0.0496
   10phy    C30  249   4.485   1.063   1.575 -0.3436 -0.2881  0.7121
   10phy    C28  250   4.433   1.035   1.430  0.1731  0.1927  0.0355
   10phy    C29  251   4.288   0.978   1.429  0.0299 -0.1122 -0.0618
   10phy    C27  252   4.444   1.155   1.333 -0.0078  0.2363  0.2113
   10phy    C26  253   4.551   1.134   1.227 -0.1284  0.2337  0.2408
   10phy    C25  254   4.567   1.256   1.151  0.6797 -0.2355  0.2586
   10phy    C23  255   4.642   1.254   1.018 -0.0807 -0.5613  0.2737
   10phy    C24  256   4.585   1.363   0.923  0.0257  0.3606 -0.1381
   10phy    C22  257   4.792   1.284   1.033  0.0878  0.1712 -0.2572
   10phy    C21  258   4.883   1.158   1.021 -0.0519 -0.4977  0.2664
   10phy    C20  259   5.028   1.197   1.025 -0.3770 -0.0931  0.0022
   10phy    C18  260   5.140   1.092   0.990 -0.0111 -0.3721 -0.2385
   10phy    O01  261   5.137   0.985   1.083  0.5929 -0.2420 -0.2191
   10phy    H01  262   5.085   1.009   1.157  1.3203 -1.0923  0.5939
   10phy    C19  263   5.262   1.176   1.020  0.5815 -0.5066  0.2917
   10phy    C13  264   5.129   1.048   0.838  0.3692  0.9897  0.2264
   10phy     H3  265   5.034   0.989   0.843 -0.6334  2.6296  1.8191
   10phy    O33  266   5.084   1.135   0.736  0.3079 -0.5283 -0.4134
   10phy    H1B  267   5.148   1.197   0.707 -1.3436  1.0757 -0.8441
   10phy    C12  268   5.188   0.911   0.788  0.3447  0.0462 -0.3986
   10phy    O11  269   5.251   0.833   0.890  0.2073 -0.1554  0.0149
   10phy    H1A  270   5.202   0.854   0.967 -0.2509 -0.4552 -0.1934
   11phy    C35  271   4.223   1.681   2.457 -0.4914  0.0371 -0.2864
   11phy    C33  272   4.208   1.546   2.529 -0.3605  0.2991  0.2628
   11phy    C34  273   4.171   1.450   2.422 -0.2379 -0.0243 -0.1928
   11phy    C32  274   4.333   1.491   2.598 -0.1441  0.3756 -0.1105
   11phy    C31  275   4.320   1.516   2.751 -0.4199  0.4450  0.2293
   11phy    C30  276   4.411   1.419   2.831 -0.4241  0.5211  0.1969
   11phy    C28  277   4.399   1.451   2.981 -0.6089  0.0472 -1.0939
   11phy    C29  278   4.318   1.347   3.054 -0.0039  0.9724  0.7536
   11phy    C27  279   4.541   1.472   3.045  0.9037 -0.5220  0.0814
   11phy    C26  280   4.540   1.585   3.147  0.0276  0.1843  0.4091
   11phy    C25  281   4.666   1.607   3.222  0.4275 -0.0054 -0.0205
   11phy    C23  282   4.644   1.693   3.346  0.0718  0.2087  0.0096
   11phy    C24  283   4.623   1.602   3.470  0.1078  0.1692 -0.2405
   11phy    C22  284   4.760   1.782   3.389 -0.6280  0.2456  0.1178
   11phy    C21  285   4.750   1.927   3.328 -0.2213 -0.0232  0.1564
   11phy    C20  286   4.863   2.016   3.393  0.2151 -0.0563 -0.0164
   11phy    C18  287   4.889   2.169   3.346  0.2904 -0.2514 -0.4964
   11phy    O01  288   4.766   2.244   3.370 -0.3314  0.3850  0.0441
   11phy    H01  289   4.763   2.303   3.296 -0.1331  0.2146 -0.0993
   11phy    C19  290   4.989   2.222   3.449 -0.2374 -0.0959 -0.1406
   11phy    C13  291   4.935   2.180   3.189  0.8011 -0.0890 -0.2001
   11phy     H3  292   4.874   2.108   3.128  0.4336  0.0676 -0.0222
   11phy    O33  293   5.067   2.130   3.171  0.4089 -0.4789  0.2263
   11phy    H1B  294   5.095   2.085   3.248 -2.9530 -0.5143  1.6052
   11phy    C12  295   4.915   2.318   3.117 -0.3353  0.5229  0.0168
   11phy    O11  296   4.807   2.403   3.135  0.7024  0.8989 -0.2644
   11phy    H1A  297   4.823   2.481   3.086  0.7826  1.8590  1.2380
   12phy    C35  298   4.583   1.287   2.295 -0.6281 -0.1835 -0.1903
   12phy    C33  299   4.639   1.251   2.153  0.0143 -0.2267 -0.1076
   12phy    C34  300   4.529   1.268   2.048 -0.5039 -0.3672  0.1332
   12phy    C32  301   4.753   1.353   2.130  0.0276  0.2090  0.8219
   12phy    C31  302   4.883   1.298   2.168 -0.2214 -0.2623 -0.1206
   12phy    C30  303   4.998   1.403   2.142  0.1674  0.3232  0.0040
   12phy    C28  304   5.136   1.349   2.184 -0.2041 -0.0558  0.3744
   12phy    C29  305   5.232   1.347   2.067 -0.2087  0.0454 -0.5760
   12phy    C27  306   5.190   1.421   2.307  0.0783  0.4565  0.3758
   12phy    C26  307   5.283   1.353   2.402  0.2014  0.2097  0.1062
   12phy    C25  308   5.300   1.438   2.526  0.4478  0.3491  0.3104
   12phy    C23  309   5.424   1.412   2.609 -0.3456  0.2994 -0.5536
   12phy    C24  310   5.532   1.510   2.563  0.1809  0.4510 -0.6386
   12phy    C22  311   5.383   1.441   2.754 -0.0276  0.2606  0.7484
   12phy    C21  312   5.466   1.381   2.858 -0.4485  0.6940 -0.2771
   12phy    C20  313   5.401   1.408   2.993 -0.6409  0.1075  0.0333
   12phy    C18  314   5.478   1.377   3.131 -0.0355 -0.1940  0.1082
   12phy    O01  315   5.590   1.473   3.139  0.0034 -0.0142  0.3872
   12phy    H01  316   5.553   1.556   3.118 -0.1108 -0.1561  0.0001
   12phy    C19  317   5.376   1.425   3.243  0.0018 -0.0930  0.6228
   12phy    C13  318   5.530   1.221   3.134  0.3606 -0.4655  0.0456
   12phy     H3  319   5.588   1.200   3.040  0.1271 -1.0180  0.0177
   12phy    O33  320   5.431   1.121   3.129  0.0898  0.1299  0.0039
   12phy    H1B  321   5.370   1.125   3.058 -0.5461 -0.4252  0.4949
   12phy    C12  322   5.632   1.183   3.250  0.1900 -0.3952  0.7014
   12phy    O11  323   5.702   1.069   3.223  0.3614  0.0684 -0.1272
   12phy    H1A  324   5.773   1.096   3.167 -0.1051  2.1537  0.1982
   13phy    C35  325   0.374   3.827   1.564 -0.2450  0.2002 -0.2150
   13phy    C33  326   0.420   3.683   1.544 -0.3933  0.0891 -0.1084
   13phy    C34  327   0.573   3.702   1.546 -0.1339 -0.0105 -0.2039
   13phy    C32  328   0.375   3.595   1.660  0.0174  0.0700  0.5899
   13phy    C31  329   0.304   3.473   1.597 -0.1506  0.6966 -0.0541
   13phy    C30  330   0.312   3.347   1.693  0.4287 -0.3872  0.1638
   13phy    C28  331   0.248   3.217   1.646  0.1720 -0.5251  0.0182
   13phy    C29  332   0.358   3.135   1.576  0.1622 -0.0474  0.0625
   13phy    C27  333   0.196   3.123   1.763 -0.6747  0.2354 -0.2182
   13phy    C26  334   0.055   3.140   1.821 -0.2932 -0.2081 -0.5445
   13phy    C25  335   0.012   3.022   1.910  0.4563 -0.0527  0.2523
   13phy    C23  336  -0.118   3.039   1.993 -0.1563 -0.3388  0.2014
   13phy    C24  337  -0.242   3.008   1.911 -0.0359 -0.2239  0.7474
   13phy    C22  338  -0.105   2.939   2.108 -0.1274 -0.2667  0.4440
   13phy    C21  339  -0.163   2.988   2.242 -0.4647 -0.2708  0.2118
   13phy    C20  340  -0.133   2.893   2.356  0.7445  0.2500 -0.5659
   13phy    C18  341  -0.192   2.912   2.509 -0.1984 -0.1842  0.3223
   13phy    O01  342  -0.330   2.956   2.510 -0.3422  0.4887  0.9044
   13phy    H01  343  -0.357   2.947   2.421  0.8587  0.2508  0.5439
   13phy    C19  344  -0.197   2.766   2.568  0.2183 -0.2636  0.0902
   13phy    C13  345  -0.109   3.012   2.609 -0.1364 -0.0959  0.3140
   13phy     H3  346   0.000   2.989   2.606 -0.0548 -0.5179  3.2978
   13phy    O33  347  -0.137   2.999   2.751  0.2404 -0.3924  0.0555
   13phy    H1B  348  -0.224   3.025   2.773  0.7180  0.2742  1.2238
   13phy    C12  349  -0.123   3.173   2.576 -0.6389  0.3397  0.2665
   13phy    O11  350  -0.029   3.255   2.641 -0.1278 -0.0310  0.1365
   13phy    H1A  351  -0.042   3.247   2.734  1.8439 -1.1001  0.3762
   14phy    C35  352   0.959   4.111   1.233  0.1430  0.0228  0.2144
   14phy    C33  353   0.846   4.005   1.233  0.4466 -0.0433  0.0265
   14phy    C34  354   0.919   3.875   1.246 -0.2320  0.0635 -0.2201
   14phy    C32  355   0.743   4.046   1.344  0.0970  0.5426  1.1514
   14phy    C31  356   0.607   4.076   1.283  0.1382 -0.3032  0.1555
   14phy    C30  357   0.524   4.145   1.388 -0.0188 -0.4619  0.4949
   14phy    C28  358   0.392   4.206   1.340 -0.4580 -0.5207  0.3703
   14phy    C29  359   0.309   4.237   1.463 -0.2408  0.1155  0.4587
   14phy    C27  360   0.399   4.339   1.251 -0.0644 -0.1592 -0.0927
   14phy    C26  361   0.309   4.332   1.125 -0.0264  0.2617  0.6178
   14phy    C25  362   0.324   4.450   1.032  0.2726 -0.3006  0.6548
   14phy    C23  363   0.251   4.422   0.897  0.3255 -0.0966 -0.4051
   14phy    C24  364   0.119   4.501   0.884 -0.1916 -0.2676 -0.1704
   14phy    C22  365   0.353   4.441   0.781  0.8305  0.3453  0.2580
   14phy    C21  366   0.353   4.323   0.682  0.4429 -0.2852 -0.6890
   14phy    C20  367   0.443   4.338   0.562 -0.8631  0.2181 -0.2661
   14phy    C18  368   0.459   4.216   0.467 -0.5359 -0.1317 -0.7349
   14phy    O01  369   0.504   4.105   0.545 -0.3088 -0.4975  0.2154
   14phy    H01  370   0.588   4.115   0.587  0.9562 -0.8717 -2.0763
   14phy    C19  371   0.576   4.249   0.375 -0.6020  0.4806 -0.5590
   14phy    C13  372   0.327   4.164   0.386  0.3043 -0.0582  0.2485
   14phy     H3  373   0.254   4.138   0.466 -0.6360  2.3128  0.2294
   14phy    O33  374   0.251   4.269   0.322 -0.0168 -0.0676  0.1819
   14phy    H1B  375   0.301   4.293   0.246  1.8621 -0.9450  1.0799
   14phy    C12  376   0.305   4.023   0.328 -0.0743  0.2813  0.2363
   14phy    O11  377   0.368   3.917   0.394 -0.4722 -0.4526 -0.0329
   14phy    H1A  378   0.431   3.958   0.451 -0.5620  1.2570 -1.0782
   15phy    C35  379   0.470   3.950   2.036  0.6168  0.0700 -0.2055
   15phy    C33  380   0.562   3.888   2.139 -0.0450  0.2714 -0.0042
   15phy    C34  381   0.575   3.740   2.109  0.3117 -0.4586  0.3912
   15phy    C32  382   0.705   3.945   2.133  0.1877 -0.3167 -0.2746
   15phy    C31  383   0.738   4.048   2.249 -0.2328 -0.4230  0.1185
   15phy    C30  384   0.878   4.114   2.238 -0.1450 -0.3675  0.6173
   15phy    C28  385   0.921   4.224   2.340 -0.7437  0.3042  0.0911
   15phy    C29  386   1.072   4.266   2.315 -0.0943 -0.4434 -0.1393
   15phy    C27  387   0.846   4.356   2.317  0.1008  0.2391  0.4280
   15phy    C26  388   0.789   4.414   2.449 -0.2457 -0.0468 -0.4291
   15phy    C25  389   0.730   4.550   2.418 -0.3058  0.3010 -0.0357
   15phy    C23  390   0.703   4.650   2.532 -0.3581  0.2298  0.0881
   15phy    C24  391   0.790   4.773   2.520  0.6202  0.2671 -0.2288
   15phy    C22  392   0.551   4.685   2.528  0.0088  0.1992  0.3999
   15phy    C21  393   0.476   4.726   2.661  0.2881 -0.6579  0.6775
   15phy    C20  394   0.320   4.724   2.642  0.2915  0.0771  0.0027
   15phy    C18  395   0.225   4.734   2.775 -0.3596  0.0316  0.0379
   15phy    O01  396   0.269   4.832   2.874  0.3551  0.1923  0.3859
   15phy    H01  397   0.302   4.907   2.829  2.7791 -1.7777 -1.3752
   15phy    C19  398   0.093   4.797   2.722  0.2365 -0.2042  0.2938
   15phy    C13  399   0.201   4.590   2.848 -0.6185  0.3145  0.1825
   15phy     H3  400   0.170   4.516   2.770 -0.0661  0.2185  0.0465
   15phy    O33  401   0.086   4.593   2.935 -0.2676  0.0295  0.4978
   15phy    H1B  402   0.110   4.621   3.021 -0.3517 -2.0153  1.2542
   15phy    C12  403   0.327   4.528   2.923  0.2348  0.0528  0.0555
   15phy    O11  404   0.316   4.407   2.991 -0.0562 -0.0579 -0.2880
   15phy    H1A  405   0.247   4.353   2.957 -0.4049 -1.5841  2.4883
   16phy    C35  406   4.684   0.394   2.194 -0.2873  0.1185 -0.2897
   16phy    C33  407   4.788   0.353   2.096  0.1590 -0.7861  0.0877
   16phy    C34  408   4.904   0.449   2.108 -0.1743 -0.4565 -0.0441
   16phy    C32  409   4.850   0.215   2.127  0.2968 -0.2585 -0.2834
   16phy    C31  410   4.766   0.090   2.103  0.4828 -0.1321  0.1861
   16phy    C30  411   4.853  -0.038   2.110 -0.0777  0.7149 -0.6380
   16phy    C28  412   4.770  -0.167   2.116  0.2770  0.0999 -0.3608
   16phy    C29  413   4.736  -0.226   1.982 -0.4496  0.4011 -0.0914
   16phy    C27  414   4.860  -0.266   2.197  0.2347 -0.0610 -0.1306
   16phy    C26  415   4.775  -0.347   2.305  0.0164  0.2149  0.1795
   16phy    C25  416   4.875  -0.429   2.394  0.0547 -0.0527  0.5293
   16phy    C23  417   4.806  -0.535   2.478  0.3150 -0.0573 -0.4027
   16phy    C24  418   4.848  -0.674   2.424  0.2525  0.4150  0.2028
   16phy    C22  419   4.846  -0.533   2.628  0.0957 -0.2616  0.2965
   16phy    C21  420   4.764  -0.438   2.717  0.8604 -0.2003  0.0307
   16phy    C20  421   4.784  -0.475   2.860  0.0745 -0.1481  0.4427
   16phy    C18  422   4.755  -0.371   2.977  0.0195  0.2633  0.7890
   16phy    O01  423   4.617  -0.335   2.980  0.0509 -0.4282  0.1486
   16phy    H01  424   4.590  -0.281   2.908 -0.9676  0.3030  1.0469
   16phy    C19  425   4.762  -0.462   3.101 -0.1988  0.2999  0.4340
   16phy    C13  426   4.850  -0.240   2.973  0.3299  0.0535 -0.0442
   16phy     H3  427   4.868  -0.202   2.869  0.8022  1.4579  0.5245
   16phy    O33  428   4.981  -0.280   3.006 -0.3199  0.1011  0.6235
   16phy    H1B  429   4.999  -0.354   2.951 -0.1587  0.7547 -0.2213
   16phy    C12  430   4.815  -0.107   3.049 -0.2445  0.4687  0.2532
   16phy    O11  431   4.824  -0.099   3.190 -0.3796  0.0351 -0.7719
   16phy    H1A  432   4.800  -0.014   3.221 -1.1107 -0.6808  0.7128
   17phy    C35  433   4.492   3.394   1.848  0.4742 -0.4158  0.1368
   17phy    C33  434   4.568   3.508   1.779 -0.1577  0.4019 -0.1475
   17phy    C34  435   4.642   3.451   1.658  0.1971  0.0843  0.0541
   17phy    C32  436   4.478   3.629   1.749 -0.2101 -0.1614 -0.2647
   17phy    C31  437   4.556   3.758   1.753  0.3177  0.5030 -0.0674
   17phy    C30  438   4.471   3.888   1.744 -0.1364 -0.0168  0.0624
   17phy    C28  439   4.546   4.016   1.795 -0.5142  0.1488  0.7893
   17phy    C29  440   4.634   4.078   1.685 -0.8159 -0.3425 -0.0575
   17phy    C27  441   4.446   4.119   1.853  0.0056  0.2095 -0.3214
   17phy    C26  442   4.471   4.143   2.003 -0.1597 -0.0084 -0.6565
   17phy    C25  443   4.359   4.200   2.079  0.4467 -0.0644 -0.4514
   17phy    C23  444   4.392   4.223   2.226 -0.5791 -0.4942 -0.8546
   17phy    C24  445   4.459   4.352   2.255  0.3188  0.0349  0.0824
   17phy    C22  446   4.260   4.215   2.302  0.5226  0.1759  0.0703
   17phy    C21  447   4.243   4.104   2.409  0.0219  0.2315 -0.3121
   17phy    C20  448   4.104   4.084   2.473  0.6047 -0.3179 -0.1595
   17phy    C18  449   4.089   3.988   2.598 -0.1821 -0.5351 -0.5279
   17phy    O01  450   4.172   4.051   2.694 -0.1499 -0.0000  0.0414
   17phy    H01  451   4.225   3.980   2.724  1.4170  1.1708  0.1895
   17phy    C19  452   3.941   4.006   2.638  0.3350 -0.3458 -0.6244
   17phy    C13  453   4.138   3.833   2.569 -0.3556 -0.3024 -0.2663
   17phy     H3  454   4.215   3.835   2.488 -0.2496  1.2151 -0.1684
   17phy    O33  455   4.039   3.749   2.509  0.0051  0.5189  0.4237
   17phy    H1B  456   4.073   3.665   2.483 -1.6553  0.4467 -1.8103
   17phy    C12  457   4.205   3.753   2.686 -0.2847 -0.1050 -0.3270
   17phy    O11  458   4.266   3.838   2.781  0.0341  0.5446  0.0324
   17phy    H1A  459   4.326   3.787   2.831 -1.1803 -0.6020  0.3509
   18phy    C35  460   1.136   4.083   0.871  0.2217  0.6825  0.0816
   18phy    C33  461   1.111   3.962   0.783 -0.4852 -0.1783  0.0259
   18phy    C34  462   1.150   3.993   0.635  0.1844 -0.0057  0.0141
   18phy    C32  463   1.180   3.832   0.845  0.9269 -0.8075 -0.0593
   18phy    C31  464   1.114   3.701   0.792 -0.1735  0.1190  0.5466
   18phy    C30  465   1.141   3.576   0.881 -0.0275  1.0732 -0.1249
   18phy    C28  466   1.102   3.437   0.827  0.0267 -0.0245 -0.2091
   18phy    C29  467   1.208   3.341   0.886 -0.1768 -0.1293 -0.4248
   18phy    C27  468   0.957   3.404   0.879  0.4002  0.1508  0.0651
   18phy    C26  469   0.872   3.316   0.788 -0.1451 -0.2450  0.0279
   18phy    C25  470   0.723   3.341   0.800 -0.2443  0.5685  0.4145
   18phy    C23  471   0.625   3.261   0.708  0.5107  0.4838 -0.2092
   18phy    C24  472   0.600   3.119   0.755  0.1166 -0.0999  0.0767
   18phy    C22  473   0.488   3.331   0.710  0.2533 -0.9295 -0.5412
   18phy    C21  474   0.464   3.403   0.580 -0.4207 -0.2080  0.1067
   18phy    C20  475   0.337   3.493   0.585 -0.4899 -0.2324  0.3399
   18phy    C18  476   0.288   3.594   0.474 -0.1379 -0.0985  0.2345
   18phy    O01  477   0.399   3.678   0.444  0.1451  0.3162  0.0441
   18phy    H01  478   0.372   3.765   0.425 -0.0957  0.1953 -0.1744
   18phy    C19  479   0.187   3.675   0.556  0.1227  0.2562 -0.2801
   18phy    C13  480   0.236   3.522   0.341 -0.2144  0.2130 -0.1322
   18phy     H3  481   0.321   3.453   0.317 -0.2262 -0.2908  1.1540
   18phy    O33  482   0.137   3.423   0.363 -0.0467  0.2249 -0.0536
   18phy    H1B  483   0.144   3.388   0.450  2.6946  2.0237  0.5918
   18phy    C12  484   0.230   3.568   0.192  0.2816  0.3856  0.0135
   18phy    O11  485   0.275   3.691   0.143  0.0135 -0.2552 -0.4713
   18phy    H1A  486   0.215   3.757   0.172  0.5367  0.1609 -0.3221
   19phy    C35  487   2.983   4.359   1.278 -0.0643  0.1994 -0.2298
   19phy    C33  488   3.092   4.429   1.344  0.0081 -0.3231  0.0264
   19phy    C34  489   3.047   4.497   1.472 -0.1357 -0.0268  0.5682
   19phy    C32  490   3.223   4.348   1.358  0.4913 -0.2279 -0.1106
   19phy    C31  491   3.360   4.426   1.344 -0.3441 -0.0408 -0.2416
   19phy    C30  492   3.479   4.336   1.386  0.1955 -0.0987  0.2802
   19phy    C28  493   3.617   4.393   1.386 -0.1608  0.2179 -0.0616
   19phy    C29  494   3.678   4.378   1.526 -0.0819 -0.3840 -0.2070
   19phy    C27  495   3.715   4.310   1.296  0.1211  0.0968 -0.3393
   19phy    C26  496   3.818   4.391   1.211 -0.6138 -0.7201  0.1462
   19phy    C25  497   3.929   4.303   1.155  0.4045 -0.1861  0.2029
   19phy    C23  498   4.030   4.381   1.071  0.1074 -0.1502 -0.0677
   19phy    C24  499   4.169   4.361   1.124 -0.1202 -0.2891 -0.3856
   19phy    C22  500   4.030   4.344   0.924  0.0219  0.3838 -0.0310
   19phy    C21  501   4.024   4.464   0.835 -0.1878 -0.3065 -0.0917
   19phy    C20  502   4.094   4.433   0.700  0.4420 -0.3827 -0.3295
   19phy    C18  503   4.108   4.549   0.597 -0.3537  0.0700  0.1655
   19phy    O01  504   3.975   4.593   0.567 -0.1327  0.0396 -0.6809
   19phy    H01  505   3.978   4.680   0.532 -4.1334 -0.8319 -4.0633
   19phy    C19  506   4.165   4.483   0.474  0.0221  0.2731 -0.1156
   19phy    C13  507   4.204   4.674   0.643 -0.4146 -0.0746 -0.6230
   19phy     H3  508   4.163   4.709   0.741 -1.2054  1.2661 -1.4108
   19phy    O33  509   4.339   4.649   0.690  0.5395 -0.2821  0.6452
   19phy    H1B  510   4.352   4.570   0.739  0.4339  0.0244  1.1769
   19phy    C12  511   4.185   4.823   0.589 -0.2582  0.2556 -0.4082
   19phy    O11  512   4.066   4.853   0.522 -0.4301  0.1411  0.5525
   19phy    H1A  513   4.083   4.898   0.442 -3.2114 -1.0426 -0.8362
   20phy    C35  514   4.777   0.158   1.298 -0.0680  0.2890 -0.3079
   20phy    C33  515   4.753   0.304   1.296 -0.0537 -0.0446  0.1900
   20phy    C34  516   4.812   0.363   1.166  0.4117 -0.2958  0.4768
   20phy    C32  517   4.617   0.355   1.331 -0.1673 -0.1621  0.0773
   20phy    C31  518   4.608   0.382   1.490  0.0342  0.1135  0.1675
   20phy    C30  519   4.482   0.461   1.522 -0.3004 -0.0436  0.3235
   20phy    C28  520   4.478   0.505   1.671  0.2891 -0.5295 -0.0087
   20phy    C29  521   4.487   0.657   1.677  0.2300  0.2283 -0.6660
   20phy    C27  522   4.352   0.458   1.749  0.0276 -0.1802  0.0559
   20phy    C26  523   4.382   0.431   1.900 -0.0542  0.6737  0.5003
   20phy    C25  524   4.263   0.409   1.985  0.3717  0.1322 -0.4851
   20phy    C23  525   4.277   0.374   2.134  0.1468 -0.3242  0.5308
   20phy    C24  526   4.175   0.462   2.205 -0.5277 -0.2471  0.1800
   20phy    C22  527   4.264   0.221   2.156 -0.5192  0.3258  0.3035
   20phy    C21  528   4.342   0.165   2.282 -0.0302 -0.3769 -0.1376
   20phy    C20  529   4.402   0.026   2.273 -0.3045 -0.0640 -0.0644
   20phy    C18  530   4.463  -0.026   2.413 -0.5469  0.1101  1.3525
   20phy    O01  531   4.376   0.002   2.522 -0.2954  0.3677  0.5562
   20phy    H01  532   4.285  -0.005   2.500 -0.2301  1.7673 -0.2964
   20phy    C19  533   4.451  -0.179   2.384  0.2386  0.1573 -0.0530
   20phy    C13  534   4.616   0.015   2.455 -0.7290 -0.2462 -0.0372
   20phy     H3  535   4.684   0.011   2.366  0.5900 -0.2320  0.9360
   20phy    O33  536   4.684  -0.086   2.542  0.0798 -0.0868  0.3941
   20phy    H1B  537   4.627  -0.104   2.613  0.6737 -2.2683  0.3959
   20phy    C12  538   4.627   0.164   2.517  0.0914  0.0278  0.1981
   20phy    O11  539   4.739   0.245   2.511 -0.2993 -0.0580 -0.2580
   20phy    H1A  540   4.725   0.317   2.570  0.5776  0.9524 -1.2434
   21phy    C35  541   4.966   3.991   1.865  0.6421  0.1229  0.3057
   21phy    C33  542   5.059   3.887   1.803 -0.0221  0.7604  0.1121
   21phy    C34  543   5.167   3.840   1.906 -0.1276 -0.1168 -0.5283
   21phy    C32  544   4.974   3.771   1.752  0.0856  0.1335 -0.2876
   21phy    C31  545   5.003   3.742   1.602  0.5249  0.2090  0.2315
   21phy    C30  546   4.917   3.650   1.517  0.0082  0.1457  0.2936
   21phy    C28  547   4.971   3.611   1.374  0.0312 -0.3854  0.0798
   21phy    C29  548   5.034   3.475   1.376  0.4119  0.1805 -0.0289
   21phy    C27  549   4.857   3.592   1.273 -0.0898  0.4668 -0.0082
   21phy    C26  550   4.876   3.663   1.142  0.0092 -0.3029 -0.1962
   21phy    C25  551   4.753   3.672   1.048 -0.0521 -0.1287 -0.5692
   21phy    C23  552   4.765   3.721   0.900 -0.2542 -0.1293 -0.2844
   21phy    C24  553   4.812   3.607   0.809 -0.0539 -0.3660 -0.1419
   21phy    C22  554   4.633   3.761   0.844 -0.4470 -0.3952  0.0922
   21phy    C21  555   4.603   3.908   0.859 -0.6447  0.0101  0.0359
   21phy    C20  556   4.476   3.938   0.772  0.0115 -0.4759 -0.2785
   21phy    C18  557   4.438   4.086   0.730  0.0546 -1.0671  0.0077
   21phy    O01  558   4.451   4.167   0.850  0.1612  0.1169  0.1059
   21phy    H01  559   4.416   4.117   0.921 -2.1158 -0.8322 -1.6027
   21phy    C19  560   4.288   4.086   0.681 -0.0606  0.3648 -0.8044
   21phy    C13  561   4.526   4.144   0.610 -0.3940 -0.5885  0.3596
   21phy     H3  562   4.631   4.119   0.640 -0.0056 -0.6763 -1.0255
   21phy    O33  563   4.528   4.072   0.486 -0.3120  0.2701  0.0637
   21phy    H1B  564   4.448   4.090   0.440  0.7192 -1.3957 -2.6317
   21phy    C12  565   4.560   4.301   0.587 -0.3672  0.3153  0.3368
   21phy    O11  566   4.528   4.385   0.686  0.1962 -0.2039  0.3064
   21phy    H1A  567   4.551   4.345   0.768  1.8435 -0.4704 -0.2428
   22phy    C35  568   1.253   3.279   1.299  0.5075  0.2631  0.5209
   22phy    C33  569   1.291   3.413   1.355 -0.3279 -0.2000 -0.1603
   22phy    C34  570   1.172   3.504   1.376  0.2065 -0.0815  0.4596
   22phy    C32  571   1.386   3.389   1.479 -0.3128  0.4088 -0.2295
   22phy    C31  572   1.525   3.437   1.449 -0.0003 -0.1857  0.0517
   22phy    C30  573   1.612   3.408   1.573  0.1236 -0.8736  0.0349
   22phy    C28  574   1.740   3.489   1.588  0.0594 -0.7854 -0.2170
   22phy    C29  575   1.802   3.481   1.728  0.2760 -0.1763  0.2965
   22phy    C27  576   1.842   3.457   1.479 -0.1403 -0.0581  0.9629
   22phy    C26  577   1.913   3.572   1.408  0.3193  0.3157 -0.0352
   22phy    C25  578   2.022   3.522   1.318  0.7395  0.3650 -0.1758
   22phy    C23  579   2.112   3.622   1.248  0.1990  0.1294  0.4644
   22phy    C24  580   2.250   3.554   1.243 -0.4051 -0.6064  0.5192
   22phy    C22  581   2.054   3.680   1.115 -0.4092  0.9111 -0.4306
   22phy    C21  582   2.066   3.833   1.098 -0.3781 -0.5219  0.1945
   22phy    C20  583   2.009   3.879   0.968 -0.0487 -0.0254 -0.3097
   22phy    C18  584   2.101   3.930   0.845  0.0763  0.1790 -0.1578
   22phy    O01  585   2.169   4.049   0.879 -0.1242 -0.2427 -0.4336
   22phy    H01  586   2.135   4.109   0.942  2.2408  0.7391  0.0517
   22phy    C19  587   1.995   3.971   0.740 -0.6473  0.1205  0.9922
   22phy    C13  588   2.200   3.819   0.782 -0.0306 -0.3384 -0.0442
   22phy     H3  589   2.273   3.806   0.866 -0.0405 -0.5077 -0.0616
   22phy    O33  590   2.153   3.681   0.782 -0.1720 -0.3481  0.3441
   22phy    H1B  591   2.171   3.642   0.865  1.7330  0.6392  0.4464
   22phy    C12  592   2.325   3.840   0.685  0.4245 -0.4195 -0.1618
   22phy    O11  593   2.295   3.871   0.557 -0.2109 -0.1748  0.3524
   22phy    H1A  594   2.373   3.852   0.508  0.2748  2.6055 -0.1304
   23phy    C35  595   0.983   3.732   2.277 -0.4408  0.2466  0.3143
   23phy    C33  596   1.089   3.680   2.176  0.2138 -0.2241 -0.3436
   23phy    C34  597   1.029   3.565   2.100 -0.1584 -0.6791  0.6253
   23phy    C32  598   1.132   3.792   2.080 -0.3374  0.1809  0.2848
   23phy    C31  599   1.257   3.872   2.113 -0.1419 -0.5371  0.5867
   23phy    C30  600   1.276   3.985   2.005  0.1688  0.3230 -0.2399
   23phy    C28  601   1.403   4.068   2.026 -0.1734  0.1781  0.5124
   23phy    C29  602   1.491   4.088   1.903  0.2461  0.1689  0.0638
   23phy    C27  603   1.361   4.202   2.091 -0.0046 -0.3507 -0.0052
   23phy    C26  604   1.462   4.267   2.178 -0.0133 -0.7828  0.0048
   23phy    C25  605   1.433   4.407   2.230  0.3301 -0.1322 -0.0610
   23phy    C23  606   1.503   4.453   2.357 -0.2509  0.4714 -0.2850
   23phy    C24  607   1.492   4.603   2.366 -0.6367 -0.0042  0.1983
   23phy    C22  608   1.453   4.388   2.489  0.4003  0.2124 -0.3984
   23phy    C21  609   1.559   4.369   2.597  0.0010  0.4733  0.2290
   23phy    C20  610   1.485   4.302   2.718 -0.2343 -0.0858 -0.2071
   23phy    C18  611   1.557   4.252   2.846 -0.2953  0.6012  0.0308
   23phy    O01  612   1.624   4.360   2.917  0.1483  0.1856  0.4520
   23phy    H01  613   1.603   4.339   3.006 -0.7154 -1.2932 -0.0692
   23phy    C19  614   1.432   4.225   2.935  0.3444  0.1858 -0.0360
   23phy    C13  615   1.652   4.118   2.835 -0.2531  0.1523 -0.5287
   23phy     H3  616   1.604   4.046   2.764  0.2823 -1.0321  0.2755
   23phy    O33  617   1.657   4.037   2.952 -0.5174 -0.4126 -0.4558
   23phy    H1B  618   1.715   4.080   3.012 -1.2856 -0.1307  0.1090
   23phy    C12  619   1.799   4.147   2.792 -0.1071  0.3551  0.0589
   23phy    O11  620   1.886   4.040   2.773 -0.3300  0.1546  0.0862
   23phy    H1A  621   1.971   4.076   2.759  0.4259 -2.0022 -1.2956
   24phy    C35  622   0.668   4.743   1.988  0.0155 -0.2493  0.6043
   24phy    C33  623   0.797   4.693   2.046 -0.3598  0.1720  0.0950
   24phy    C34  624   0.848   4.571   1.972 -0.0326 -0.1730  0.1008
   24phy    C32  625   0.906   4.796   2.053 -0.1561 -0.4832  0.0688
   24phy    C31  626   1.015   4.783   2.156 -0.9721  0.1244  0.3604
   24phy    C30  627   1.111   4.906   2.162  0.4397 -0.0056  0.0802
   24phy    C28  628   1.205   4.898   2.283 -0.4618 -0.2819 -0.5032
   24phy    C29  629   1.339   4.923   2.225 -0.2680 -0.0408  0.3395
   24phy    C27  630   1.180   5.024   2.362 -0.3342  0.4123 -0.7177
   24phy    C26  631   1.096   5.014   2.489  0.2890 -0.2279  0.1225
   24phy    C25  632   1.084   5.141   2.572 -0.7519  0.0308 -0.1221
   24phy    C23  633   1.002   5.133   2.702 -0.1530  0.3825  0.1625
   24phy    C24  634   1.093   5.132   2.823  0.2178  0.2617  0.4718
   24phy    C22  635   0.892   5.245   2.692  0.1221 -0.3397  0.4024
   24phy    C21  636   0.766   5.228   2.772  0.2251 -0.2114 -0.2437
   24phy    C20  637   0.664   5.337   2.749  0.0862  0.8604 -0.1698
   24phy    C18  638   0.537   5.354   2.847  0.3093  0.2059 -0.0253
   24phy    O01  639   0.579   5.318   2.977 -0.2350  0.4818  0.2901
   24phy    H01  640   0.655   5.364   3.005  0.4299  0.7493 -1.7862
   24phy    C19  641   0.501   5.504   2.850 -0.8318 -0.1622  0.4043
   24phy    C13  642   0.400   5.272   2.800 -0.2750 -0.3930  0.1218
   24phy     H3  643   0.359   5.312   2.704 -1.8672  1.6498  1.5700
   24phy    O33  644   0.295   5.312   2.887  0.3467  0.5463 -0.5789
   24phy    H1B  645   0.244   5.237   2.909 -0.5458  1.1688 -0.4795
   24phy    C12  646   0.408   5.112   2.799 -0.0589  0.3305 -0.0123
   24phy    O11  647   0.292   5.047   2.771 -0.5403 -0.3538  0.2001
   24phy    H1A  648   0.253   5.085   2.695  0.8141  0.4583 -0.1125
   25phy    C35  649   1.236   4.321   1.131 -0.2374 -0.0935  0.1486
   25phy    C33  650   1.234   4.429   1.242  0.2741 -0.0897  0.3373
   25phy    C34  651   1.307   4.377   1.366 -0.0550  0.1756 -0.4302
   25phy    C32  652   1.287   4.561   1.182  0.4128 -0.2810 -0.0249
   25phy    C31  653   1.185   4.665   1.152  0.0738  0.3186  0.0096
   25phy    C30  654   1.224   4.791   1.073 -0.2069 -0.0643  0.5340
   25phy    C28  655   1.126   4.912   1.052 -0.4434  0.0129  0.1878
   25phy    C29  656   1.167   5.012   1.157 -0.2888  0.0933 -0.4255
   25phy    C27  657   1.139   4.984   0.916 -0.2250 -0.7729  0.1474
   25phy    C26  658   1.049   4.936   0.803  0.6103  0.0586  0.7027
   25phy    C25  659   1.048   5.033   0.680 -0.7353 -0.6538 -0.6069
   25phy    C23  660   0.949   4.996   0.564 -0.1899  0.3619 -0.0056
   25phy    C24  661   0.817   5.066   0.583 -0.2110 -0.2588 -0.0070
   25phy    C22  662   1.011   5.043   0.429 -0.3358  0.1635  0.5188
   25phy    C21  663   1.106   4.939   0.370 -0.9182  0.1030 -0.2169
   25phy    C20  664   1.150   4.969   0.222  0.3739 -0.0457 -0.6356
   25phy    C18  665   1.269   4.891   0.162  0.4476  0.1956  0.1011
   25phy    O01  666   1.381   4.902   0.256  0.2050 -0.3624 -0.4913
   25phy    H01  667   1.462   4.905   0.210 -0.3054  0.8774 -1.3482
   25phy    C19  668   1.297   4.968   0.031 -0.1230 -0.0948 -0.0665
   25phy    C13  669   1.236   4.733   0.134 -0.2137  0.1373  0.7558
   25phy     H3  670   1.241   4.684   0.234  1.3277 -1.2206  0.0565
   25phy    O33  671   1.098   4.701   0.104  0.2574  0.1840 -0.1318
   25phy    H1B  672   1.034   4.755   0.147 -1.7263 -3.0245  1.3602
   25phy    C12  673   1.339   4.614   0.090  0.3967 -0.8388 -0.0749
   25phy    O11  674   1.471   4.634   0.121 -0.0464 -0.1101 -0.1245
   25phy    H1A  675   1.523   4.562   0.089  0.5925 -0.2092  1.0526
   26phy    C35  676   1.629   4.937   2.805  0.0232 -0.0280  0.0864
   26phy    C33  677   1.539   4.886   2.691 -0.1509  0.1345 -0.2041
   26phy    C34  678   1.620   4.876   2.560 -0.0110  0.5520 -0.1066
   26phy    C32  679   1.459   4.762   2.724 -0.4931  0.0658 -0.0018
   26phy    C31  680   1.311   4.789   2.718  0.2721  0.3437 -0.1906
   26phy    C30  681   1.242   4.656   2.763 -0.1101  0.6501 -0.1380
   26phy    C28  682   1.086   4.649   2.769 -0.1944 -0.8303  0.3260
   26phy    C29  683   1.039   4.516   2.714 -0.4864  0.2772 -0.5217
   26phy    C27  684   1.022   4.676   2.904  0.1264 -0.1286  0.0785
   26phy    C26  685   0.889   4.749   2.896 -0.1209 -0.0811  0.0883
   26phy    C25  686   0.839   4.788   3.034 -0.3451 -0.4595  0.0886
   26phy    C23  687   0.712   4.878   3.037 -0.4141 -0.0909  0.3773
   26phy    C24  688   0.586   4.800   3.058 -0.8840 -0.2711  1.1266
   26phy    C22  689   0.718   4.970   3.163 -0.4997  0.1216 -0.2314
   26phy    C21  690   0.766   5.110   3.140 -0.0449 -0.0639 -0.1797
   26phy    C20  691   0.755   5.212   3.256 -0.6901  0.1332  0.0870
   26phy    C18  692   0.816   5.359   3.239  0.1311 -0.1320 -0.8126
   26phy    O01  693   0.788   5.407   3.109 -0.0337 -0.5863  0.1987
   26phy    H01  694   0.833   5.485   3.084 -0.8826  0.8560  2.7468
   26phy    C19  695   0.721   5.437   3.333 -0.5811 -0.0917  0.3122
   26phy    C13  696   0.975   5.369   3.271 -0.3821 -0.4920 -0.6936
   26phy     H3  697   0.996   5.328   3.373 -0.8171 -0.6859 -0.6785
   26phy    O33  698   1.011   5.507   3.287 -0.6467  0.6610  0.1117
   26phy    H1B  699   1.097   5.509   3.324 -1.4406  2.1541  2.0470
   26phy    C12  700   1.076   5.307   3.168 -0.3470  0.0060 -0.0284
   26phy    O11  701   1.207   5.297   3.216 -0.0582 -0.4121  0.0395
   26phy    H1A  702   1.246   5.380   3.196 -0.1623 -0.2748  0.3845
   27phy    C35  703   1.135   1.421   1.423  0.7773 -0.0431 -0.0521
   27phy    C33  704   1.182   1.279   1.421 -0.2013 -0.0638 -0.4655
   27phy    C34  705   1.282   1.258   1.532 -0.5654 -0.7763  0.4522
   27phy    C32  706   1.059   1.189   1.419 -0.1486 -0.1808 -0.1783
   27phy    C31  707   1.073   1.046   1.359  0.4477 -0.1671  0.1988
   27phy    C30  708   0.932   0.984   1.337  0.0812  0.0347  0.0422
   27phy    C28  709   0.928   0.829   1.312  0.0683 -0.0200  0.3958
   27phy    C29  710   0.798   0.764   1.362 -1.0302  0.2481  0.2590
   27phy    C27  711   0.950   0.782   1.166 -0.1790  0.2856 -0.1545
   27phy    C26  712   1.095   0.760   1.117  0.0485  0.1796  0.1355
   27phy    C25  713   1.101   0.719   0.970 -0.2779  0.3943 -0.3634
   27phy    C23  714   1.232   0.676   0.904 -0.2099  0.3962  0.5624
   27phy    C24  715   1.279   0.540   0.959 -0.3085 -0.1503 -0.0310
   27phy    C22  716   1.185   0.655   0.760 -0.3096 -0.2875 -0.0932
   27phy    C21  717   1.286   0.692   0.653  0.1315 -0.0242  0.0896
   27phy    C20  718   1.208   0.698   0.522  0.3982  0.1446 -0.0425
   27phy    C18  719   1.278   0.768   0.397  0.5206 -0.4525  0.3901
   27phy    O01  720   1.298   0.907   0.428  0.1069  0.0663 -0.6232
   27phy    H01  721   1.222   0.956   0.451  1.0343  1.7174 -0.9006
   27phy    C19  722   1.170   0.751   0.287  0.3268  0.3454  0.3995
   27phy    C13  723   1.414   0.701   0.357 -0.2361 -0.2537 -0.3411
   27phy     H3  724   1.476   0.710   0.450 -0.4234  1.4448 -0.3378
   27phy    O33  725   1.418   0.559   0.342  0.0460 -0.2374 -0.1090
   27phy    H1B  726   1.481   0.524   0.402  1.0635  1.2650 -0.2268
   27phy    C12  727   1.535   0.781   0.280  0.3533  0.4366 -0.1463
   27phy    O11  728   1.667   0.730   0.282  0.2157 -0.3181  0.0143
   27phy    H1A  729   1.666   0.641   0.254 -1.5606  0.0606 -1.3160
   28phy    C35  730   2.894   1.860   0.829 -0.2864  0.1373  0.0179
   28phy    C33  731   2.765   1.786   0.874  0.4505 -0.3866 -0.3718
   28phy    C34  732   2.786   1.644   0.927  0.4540 -0.4754  0.1202
   28phy    C32  733   2.681   1.878   0.971 -0.0196  0.3516  0.2097
   28phy    C31  734   2.527   1.875   0.954 -0.1744 -0.5097 -0.2168
   28phy    C30  735   2.464   1.969   1.059  0.3558 -0.2252 -0.2955
   28phy    C28  736   2.308   1.969   1.046 -0.1522 -0.0821 -0.6749
   28phy    C29  737   2.250   1.984   1.187  0.2566  0.6720 -0.3931
   28phy    C27  738   2.252   2.086   0.963  0.5182  0.1879  0.1150
   28phy    C26  739   2.201   2.043   0.821 -0.0258 -0.3498 -0.0940
   28phy    C25  740   2.195   2.157   0.712  0.2299 -0.5873 -0.2415
   28phy    C23  741   2.152   2.099   0.574 -0.0680  0.0572  0.3579
   28phy    C24  742   2.001   2.099   0.541 -0.2253 -0.6449 -0.3287
   28phy    C22  743   2.226   2.175   0.464  0.4820  0.4848 -0.0556
   28phy    C21  744   2.342   2.108   0.393  0.0936 -0.0192 -0.0689
   28phy    C20  745   2.368   2.187   0.266  0.2332  0.2119 -0.1646
   28phy    C18  746   2.468   2.149   0.152  0.1761 -0.1191 -0.2565
   28phy    O01  747   2.598   2.133   0.218  0.2083 -0.4185  0.5320
   28phy    H01  748   2.644   2.215   0.218  0.8932 -0.7815  1.3893
   28phy    C19  749   2.471   2.270   0.057  0.3529 -0.3760  0.1425
   28phy    C13  750   2.439   2.011   0.074 -0.2841 -0.5845  0.3860
   28phy     H3  751   2.442   1.934   0.155 -0.9266 -0.7559  0.2492
   28phy    O33  752   2.306   1.985   0.033 -0.3837 -0.2028 -0.0139
   28phy    H1B  753   2.253   2.035   0.092 -1.2343  0.1340 -1.0351
   28phy    C12  754   2.545   1.924   0.014  0.4797  0.3803  0.2276
   28phy    O11  755   2.678   1.949   0.052 -0.1233 -0.1689 -0.0063
   28phy    H1A  756   2.669   1.989   0.137 -1.3976  0.1001 -0.2499
   29phy    C35  757   1.285   3.810   1.575 -0.1854 -0.0724  0.0932
   29phy    C33  758   1.319   3.925   1.495 -0.0035 -0.1030  0.2454
   29phy    C34  759   1.368   4.037   1.582 -0.3268 -0.4318  0.3248
   29phy    C32  760   1.415   3.888   1.379  0.1956 -0.1435 -0.1898
   29phy    C31  761   1.412   3.974   1.250 -0.0409 -0.6411 -0.4928
   29phy    C30  762   1.520   3.933   1.149 -0.4438 -0.4835 -0.6265
   29phy    C28  763   1.563   4.021   1.039  0.4427 -0.0140  0.2895
   29phy    C29  764   1.684   4.094   1.089 -0.3723 -0.1933 -0.2959
   29phy    C27  765   1.601   3.941   0.911  0.0677 -0.6116  0.0182
   29phy    C26  766   1.558   3.993   0.768  0.0216  0.2842 -0.0170
   29phy    C25  767   1.605   3.898   0.656  0.3590  0.1100 -0.6898
   29phy    C23  768   1.587   3.951   0.516 -0.1320  0.1285  0.2152
   29phy    C24  769   1.727   3.981   0.462  0.3571  0.3413  0.1867
   29phy    C22  770   1.507   3.849   0.424  0.2401 -0.3514 -0.3897
   29phy    C21  771   1.380   3.915   0.364 -0.3121  0.2118 -0.4150
   29phy    C20  772   1.314   3.811   0.273 -0.1580 -0.2712 -0.1291
   29phy    C18  773   1.180   3.865   0.194 -0.0272 -0.3437 -0.8119
   29phy    O01  774   1.088   3.937   0.277 -0.3666 -0.4873 -0.3042
   29phy    H01  775   1.131   4.015   0.308 -0.2702 -0.4752 -0.4685
   29phy    C19  776   1.120   3.735   0.156 -0.2540  0.0542  0.5265
   29phy    C13  777   1.212   3.955   0.063  0.4520  0.4472  0.1526
   29phy     H3  778   1.263   4.046   0.104  1.0607  0.2783 -0.2203
   29phy    O33  779   1.316   3.917  -0.023  0.1347 -0.2663  0.1856
   29phy    H1B  780   1.281   3.852  -0.082 -0.6671  1.2163 -1.0427
   29phy    C12  781   1.108   4.049  -0.017 -0.2317 -0.5304  0.0317
   29phy    O11  782   1.063   3.988  -0.131  0.2153  0.2049  0.1042
   29phy    H1A  783   0.999   3.926  -0.101 -2.0204  2.3410  0.1762
   30phy    C35  784   4.865   4.636   1.460  0.3327 -0.0473 -0.5931
   30phy    C33  785   4.985   4.538   1.426  0.4897 -0.1149 -0.5756
   30phy    C34  786   5.101   4.567   1.517  0.2002  0.2776 -0.4104
   30phy    C32  787   4.930   4.398   1.424  0.4234  0.3884 -0.0759
   30phy    C31  788   5.002   4.309   1.319 -0.8059 -0.1863  0.0603
   30phy    C30  789   4.968   4.162   1.310 -0.4152 -0.0162 -0.2521
   30phy    C28  790   5.045   4.094   1.195  0.1129  0.3674  0.0652
   30phy    C29  791   5.087   3.954   1.239  0.2620  0.0148 -0.2646
   30phy    C27  792   4.956   4.075   1.071 -0.2493 -0.1269 -0.1491
   30phy    C26  793   5.021   4.096   0.936  0.4627 -0.1814  0.2234
   30phy    C25  794   4.936   4.065   0.809  0.3826 -0.1447  0.4537
   30phy    C23  795   4.999   4.081   0.669 -0.6010 -0.5110 -0.3973
   30phy    C24  796   4.952   3.966   0.583  0.3480  0.0968 -0.0847
   30phy    C22  797   4.981   4.218   0.620 -0.1668 -0.0522  0.2061
   30phy    C21  798   5.072   4.280   0.519 -0.3255  0.2311  0.1895
   30phy    C20  799   5.042   4.434   0.520 -0.0310  0.1537 -0.2003
   30phy    C18  800   5.115   4.521   0.413  0.1293  0.0882  0.5085
   30phy    O01  801   5.254   4.490   0.421  0.2896 -0.3069 -0.3881
   30phy    H01  802   5.270   4.398   0.417 -1.5652 -0.7072  0.6230
   30phy    C19  803   5.122   4.658   0.468 -0.0433  0.0041 -0.7123
   30phy    C13  804   5.068   4.514   0.260 -0.2864 -0.6931  0.2779
   30phy     H3  805   5.065   4.404   0.241  0.6572 -1.0756  2.1042
   30phy    O33  806   4.934   4.538   0.224  0.2327  0.1723 -0.2551
   30phy    H1B  807   4.925   4.628   0.199  0.5293  0.0068 -0.9799
   30phy    C12  808   5.169   4.527   0.136 -0.0011 -0.1222  0.6846
   30phy    O11  809   5.169   4.649   0.066  0.0636 -0.7215 -0.1755
   30phy    H1A  810   5.192   4.723   0.118  0.8801 -0.2500 -1.1797
   31phy    C35  811   0.721   0.720   1.984  0.0504  0.1092 -0.1150
   31phy    C33  812   0.824   0.671   1.887 -0.2704 -0.7110 -0.2319
   31phy    C34  813   0.761   0.575   1.795 -0.1028  0.1551 -0.5205
   31phy    C32  814   0.889   0.791   1.811  0.5494  0.3883 -0.2446
   31phy    C31  815   1.028   0.829   1.867 -0.3380  0.1596  0.4260
   31phy    C30  816   1.098   0.920   1.764 -0.0060 -0.3736  0.3348
   31phy    C28  817   1.237   0.954   1.821 -0.2521 -0.2378  0.0226
   31phy    C29  818   1.346   0.920   1.719 -0.4227  0.0068 -0.5030
   31phy    C27  819   1.253   1.089   1.892 -0.1950  0.1645  0.4638
   31phy    C26  820   1.336   1.089   2.022 -0.2243  0.4464  0.0876
   31phy    C25  821   1.312   1.214   2.111 -0.3371  0.0043 -0.0504
   31phy    C23  822   1.389   1.232   2.237  0.2510  0.3325  0.0157
   31phy    C24  823   1.468   1.361   2.245 -0.3081 -0.2025 -0.8214
   31phy    C22  824   1.303   1.208   2.361  0.0113  0.4352  0.3383
   31phy    C21  825   1.369   1.128   2.473 -0.1674 -0.3051 -0.1648
   31phy    C20  826   1.283   1.120   2.597 -0.0090 -0.0863  0.0938
   31phy    C18  827   1.331   1.052   2.732  0.9267 -0.3547 -0.2281
   31phy    O01  828   1.466   1.087   2.760  0.1690 -0.0448 -0.4486
   31phy    H01  829   1.475   1.180   2.767  2.4098 -0.3114  0.9552
   31phy    C19  830   1.241   1.131   2.833  0.2746 -0.0734  0.3190
   31phy    C13  831   1.310   0.891   2.740  0.2476  0.7805  0.3509
   31phy     H3  832   1.216   0.859   2.688  1.2274  0.6994 -1.4575
   31phy    O33  833   1.290   0.845   2.874  0.0819  0.0916 -0.1749
   31phy    H1B  834   1.311   0.909   2.939  0.0391 -0.2618  0.1914
   31phy    C12  835   1.422   0.803   2.669  0.0179 -0.0347  0.3966
   31phy    O11  836   1.550   0.833   2.716  0.2566  0.5673 -0.2663
   31phy    H1A  837   1.547   0.926   2.727  0.4209  1.0549 -3.4277
   32phy    C35  838   2.659   1.386   1.676  0.1785 -0.2120 -0.4434
   32phy    C33  839   2.685   1.514   1.757 -0.1960  0.3495  0.2501
   32phy    C34  840   2.820   1.565   1.705 -0.0855 -0.6031  0.3253
   32phy    C32  841   2.570   1.610   1.730 -0.3014 -0.3125 -0.4058
   32phy    C31  842   2.454   1.621   1.824  0.1363  0.0084  0.0211
   32phy    C30  843   2.355   1.732   1.779 -0.0372 -0.1414 -0.5785
   32phy    C28  844   2.224   1.769   1.853  0.0346  0.2693  0.4226
   32phy    C29  845   2.173   1.897   1.785  0.1654 -0.3350 -0.3268
   32phy    C27  846   2.115   1.660   1.854  0.4920 -0.0499 -0.5344
   32phy    C26  847   2.070   1.625   1.999  0.1807  0.6860 -0.0735
   32phy    C25  848   1.953   1.526   2.002  0.1836  0.1047 -0.1243
   32phy    C23  849   1.900   1.514   2.149  0.0596 -0.1865  0.3893
   32phy    C24  850   1.776   1.600   2.154  0.1867  0.0431 -0.3837
   32phy    C22  851   1.859   1.370   2.197 -0.2855  0.4740  1.0836
   32phy    C21  852   1.919   1.322   2.330  0.5261  0.0898 -0.0413
   32phy    C20  853   1.869   1.185   2.386  0.0869 -0.0613 -0.4977
   32phy    C18  854   1.881   1.148   2.539 -0.0013  0.2664 -0.0488
   32phy    O01  855   1.866   1.262   2.623  0.1733  0.0486  0.2212
   32phy    H01  856   1.873   1.243   2.715  3.1353  2.5154  0.6490
   32phy    C19  857   1.748   1.070   2.560  0.2011  0.3877  0.3202
   32phy    C13  858   2.013   1.065   2.586  0.1803 -0.5954 -0.6048
   32phy     H3  859   2.024   0.974   2.521  2.2482 -1.0342  0.2798
   32phy    O33  860   1.991   1.004   2.719 -0.3880  0.3549  0.0468
   32phy    H1B  861   1.980   1.072   2.784  0.2425  0.1004  0.4338
   32phy    C12  862   2.152   1.145   2.585 -0.6162 -0.0700 -0.2637
   32phy    O11  863   2.191   1.214   2.700 -0.3643 -0.0098  0.2674
   32phy    H1A  864   2.164   1.303   2.690  0.4107  0.2204  0.2190
   33phy    C35  865   0.729   0.118   1.674  0.2215 -0.0514 -0.2971
   33phy    C33  866   0.835   0.041   1.753  0.2257 -0.1415 -0.5332
   33phy    C34  867   0.850  -0.099   1.695 -0.4363  0.0375 -0.2835
   33phy    C32  868   0.972   0.110   1.772  0.2853 -0.0505  0.3331
   33phy    C31  869   1.006   0.172   1.907 -0.6840 -0.2052  0.0535
   33phy    C30  870   1.139   0.250   1.908  0.2155  0.0271  0.5676
   33phy    C28  871   1.173   0.298   2.046  0.2447  0.1925 -0.1288
   33phy    C29  872   1.322   0.263   2.067  0.0635  0.3196  0.2651
   33phy    C27  873   1.147   0.451   2.051 -0.4120  0.0284 -0.0213
   33phy    C26  874   1.115   0.509   2.190 -0.2799 -0.2669  0.1911
   33phy    C25  875   1.087   0.658   2.184 -0.3915  0.3321 -0.0402
   33phy    C23  876   1.072   0.736   2.316 -0.1458  0.4070  0.2775
   33phy    C24  877   1.090   0.885   2.291 -0.0030 -0.0845  0.0173
   33phy    C22  878   0.949   0.698   2.399  0.1628 -0.0497 -0.0546
   33phy    C21  879   0.981   0.683   2.549  0.2492  0.3418 -0.1873
   33phy    C20  880   0.869   0.661   2.650  0.3085 -0.2207  0.3908
   33phy    C18  881   0.899   0.682   2.804  0.4702 -0.0318 -0.2417
   33phy    O01  882   0.994   0.790   2.833  0.2833  0.3125  0.0929
   33phy    H01  883   0.974   0.863   2.776 -1.4413  2.0464  2.6941
   33phy    C19  884   0.764   0.738   2.857 -0.0356  0.4147  0.1354
   33phy    C13  885   0.952   0.540   2.871 -0.0788 -0.8897 -0.1997
   33phy     H3  886   0.892   0.458   2.822 -0.8575  0.3153 -1.3204
   33phy    O33  887   0.915   0.519   3.001  0.4246 -0.2720  0.3612
   33phy    H1B  888   0.962   0.578   3.058  0.7440  0.5477 -0.7213
   33phy    C12  889   1.105   0.503   2.855  0.4761 -0.0124 -0.1963
   33phy    O11  890   1.190   0.599   2.913  0.4320  0.1815  0.0649
   33phy    H1A  891   1.163   0.684   2.886 -0.7724  0.1122  0.9537
   34phy    C35  892   4.810   2.499   1.093  0.6096  0.4309 -0.1747
   34phy    C33  893   4.938   2.534   1.180 -0.0459 -0.2981  0.2240
   34phy    C34  894   5.053   2.462   1.109  0.1349 -0.0976  0.0900
   34phy    C32  895   4.967   2.684   1.176  0.1732  0.0769 -0.1634
   34phy    C31  896   4.886   2.776   1.267 -0.1828  0.1154  0.2526
   34phy    C30  897   4.933   2.926   1.249  0.0028  0.2239 -0.5402
   34phy    C28  898   4.832   3.028   1.304 -0.3247  0.5520 -0.5465
   34phy    C29  899   4.887   3.076   1.433 -0.0791 -0.3609 -0.3474
   34phy    C27  900   4.804   3.155   1.220  0.1416  0.3416 -0.4359
   34phy    C26  901   4.720   3.138   1.093  0.5334 -0.2283 -0.1960
   34phy    C25  902   4.692   3.269   1.014  0.1633 -0.5069 -0.1608
   34phy    C23  903   4.600   3.240   0.892  0.1568 -0.0073 -0.2580
   34phy    C24  904   4.485   3.344   0.896  0.1028  0.2880  0.2091
   34phy    C22  905   4.674   3.222   0.757 -0.3283  0.1910 -0.2872
   34phy    C21  906   4.598   3.153   0.642  0.1595  0.0764 -0.4022
   34phy    C20  907   4.681   3.145   0.514 -0.0870 -0.1198 -0.5139
   34phy    C18  908   4.635   3.049   0.400 -0.5768  0.0963 -0.6968
   34phy    O01  909   4.634   2.919   0.457  0.0972 -0.1865 -0.4751
   34phy    H01  910   4.566   2.871   0.413  1.2167 -1.0641 -1.2962
   34phy    C19  911   4.747   3.060   0.297 -0.2048 -0.0607 -0.0263
   34phy    C13  912   4.493   3.090   0.336  0.5465 -0.5715  0.5191
   34phy     H3  913   4.420   3.098   0.421 -1.5229 -1.3208 -1.0944
   34phy    O33  914   4.464   3.219   0.274  0.3498 -0.3323 -0.1565
   34phy    H1B  915   4.540   3.273   0.278  0.4799 -0.2913 -1.9772
   34phy    C12  916   4.400   2.978   0.279  0.0004 -0.1526 -0.5756
   34phy    O11  917   4.412   2.846   0.328  0.0722  0.0562  0.0711
   34phy    H1A  918   4.331   2.803   0.312  0.1933 -0.2101  0.1705
   35phy    C35  919   2.203   2.236   1.506 -0.1407  0.0387 -0.2857
   35phy    C33  920   2.112   2.292   1.613 -0.2145  0.2193 -0.2549
   35phy    C34  921   2.196   2.304   1.739 -0.1538 -0.3086 -0.6185
   35phy    C32  922   2.023   2.415   1.578 -0.1974  0.3582 -0.1997
   35phy    C31  923   1.895   2.379   1.504  0.2331  0.1311 -0.3104
   35phy    C30  924   1.813   2.503   1.462 -0.0607 -0.1307  0.1639
   35phy    C28  925   1.658   2.476   1.465 -0.7111  0.2200 -0.0396
   35phy    C29  926   1.592   2.530   1.593 -0.5888 -0.2991 -0.1518
   35phy    C27  927   1.585   2.520   1.340 -0.6617  0.1551  0.5093
   35phy    C26  928   1.469   2.432   1.280 -0.1397 -0.1344 -0.0510
   35phy    C25  929   1.385   2.510   1.173  0.1708 -0.2256 -0.0029
   35phy    C23  930   1.257   2.444   1.126  0.1293 -0.6515  1.0120
   35phy    C24  931   1.138   2.511   1.189 -0.2767 -0.5101  0.1807
   35phy    C22  932   1.268   2.455   0.969  0.2459  0.2477  0.1610
   35phy    C21  933   1.296   2.319   0.906 -0.1643 -0.2042  0.3945
   35phy    C20  934   1.288   2.316   0.750 -0.1936  0.5873 -0.1560
   35phy    C18  935   1.349   2.194   0.673  0.3911  1.4110 -0.0354
   35phy    O01  936   1.482   2.176   0.726 -0.0516  0.0811  0.1373
   35phy    H01  937   1.497   2.254   0.775  0.9866 -0.4995  0.8049
   35phy    C19  938   1.352   2.229   0.521 -0.1228 -0.2870 -0.0437
   35phy    C13  939   1.259   2.058   0.692  0.7614 -0.1244 -0.5661
   35phy     H3  940   1.259   2.045   0.803  1.9337  2.4266 -0.2039
   35phy    O33  941   1.114   2.063   0.678  0.1845 -0.4293  0.0767
   35phy    H1B  942   1.097   2.059   0.586  0.3189 -1.1950  0.0824
   35phy    C12  943   1.316   1.909   0.672  0.5450  0.0171 -0.6291
   35phy    O11  944   1.331   1.861   0.539  0.7016  0.1555  0.3894
   35phy    H1A  945   1.362   1.773   0.543 -0.8082 -0.3680  1.4023
   36phy    C35  946   1.801   1.618   1.412 -0.0678 -0.0741  0.3932
   36phy    C33  947   1.898   1.711   1.487 -0.5821 -0.1051 -0.1931
   36phy    C34  948   2.010   1.759   1.393 -0.4219  0.2755  0.2145
   36phy    C32  949   1.822   1.835   1.532  0.0550  0.4253  0.0260
   36phy    C31  950   1.839   1.885   1.673  0.4353 -0.3903  0.1676
   36phy    C30  951   1.756   2.014   1.688  0.4257 -0.4823 -0.2471
   36phy    C28  952   1.731   2.063   1.832 -0.1195 -0.0350 -0.2655
   36phy    C29  953   1.705   2.211   1.826 -0.1898 -0.2850  0.2719
   36phy    C27  954   1.621   1.990   1.912 -0.5806  0.2188  0.5822
   36phy    C26  955   1.658   1.972   2.060  0.0182 -0.0579  0.0425
   36phy    C25  956   1.554   1.908   2.156  0.0958  0.1297 -0.0935
   36phy    C23  957   1.581   1.916   2.307 -0.1273  0.1398 -0.1584
   36phy    C24  958   1.538   2.052   2.368 -0.3717  0.2316  0.5071
   36phy    C22  959   1.497   1.801   2.361  0.7121  0.6721 -0.2587
   36phy    C21  960   1.529   1.747   2.507  0.3590  0.3291 -0.4534
   36phy    C20  961   1.412   1.649   2.551 -0.0569 -0.0140 -0.3319
   36phy    C18  962   1.418   1.566   2.684  0.3982 -0.5702 -0.5026
   36phy    O01  963   1.418   1.658   2.799  0.2393  0.4326 -0.2457
   36phy    H01  964   1.507   1.686   2.809  0.8260 -0.3863 -2.5696
   36phy    C19  965   1.268   1.520   2.683 -0.3229 -0.3336  0.4774
   36phy    C13  966   1.526   1.443   2.699  0.0451 -0.0398  0.0088
   36phy     H3  967   1.543   1.397   2.598 -1.8276  3.4049 -2.0577
   36phy    O33  968   1.475   1.331   2.777 -0.2632 -0.2368  0.5011
   36phy    H1B  969   1.437   1.368   2.854 -0.1922 -0.4812  0.6557
   36phy    C12  970   1.668   1.480   2.758  0.3258 -0.3983  0.6074
   36phy    O11  971   1.765   1.496   2.661 -0.2384 -0.5086 -0.0776
   36phy    H1A  972   1.783   1.417   2.614  0.8425 -0.3459  0.0338
   37phy    C35  973   1.183   2.397   1.550 -0.5712  0.3067  0.3464
   37phy    C33  974   1.163   2.249   1.588 -0.1716 -0.0795 -0.3489
   37phy    C34  975   1.255   2.211   1.708 -0.3073 -0.3773 -0.1900
   37phy    C32  976   1.011   2.227   1.616  0.5317 -0.4542  0.1189
   37phy    C31  977   0.952   2.096   1.578 -0.3568 -0.5348  0.3264
   37phy    C30  978   0.800   2.089   1.607  0.3672 -0.2827 -0.1704
   37phy    C28  979   0.725   1.959   1.561  0.1360  0.1389  0.1111
   37phy    C29  980   0.623   1.908   1.673  0.4577  0.0628 -0.1487
   37phy    C27  981   0.649   1.990   1.427  0.1596  0.4809  0.3013
   37phy    C26  982   0.643   1.869   1.330 -0.0446 -0.1163  0.3855
   37phy    C25  983   0.572   1.904   1.195 -0.3417  0.0808  0.0425
   37phy    C23  984   0.568   1.785   1.090 -0.0950  0.2553 -0.0587
   37phy    C24  985   0.439   1.706   1.090  0.0581 -0.5157 -0.2406
   37phy    C22  986   0.599   1.840   0.952 -0.1353 -0.1758  0.0696
   37phy    C21  987   0.711   1.772   0.880 -0.0498  0.2524  0.2408
   37phy    C20  988   0.728   1.826   0.737  0.0761 -0.0539 -0.4552
   37phy    C18  989   0.853   1.779   0.655 -0.0053  0.4284 -0.4847
   37phy    O01  990   0.974   1.810   0.733 -0.1812  0.3249  0.1055
   37phy    H01  991   0.972   1.897   0.768 -0.1508  0.1910  0.4379
   37phy    C19  992   0.854   1.869   0.532 -0.3558  0.8611  0.2448
   37phy    C13  993   0.858   1.629   0.610  0.2793  0.1814  0.0788
   37phy     H3  994   0.840   1.574   0.706  0.6995 -0.5053 -0.2275
   37phy    O33  995   0.754   1.573   0.529  0.2397  0.0117  0.2132
   37phy    H1B  996   0.744   1.479   0.528 -1.5459  0.1712 -0.9323
   37phy    C12  997   0.994   1.546   0.592  0.0046  0.1358 -0.0683
   37phy    O11  998   1.109   1.590   0.659 -0.1452 -0.2499  0.5001
   37phy    H1A  999   1.087   1.678   0.683  0.7310  0.0933  0.1016
   38phy    C35 1000   0.529   0.922   1.708  0.1062 -0.9447  0.1037
   38phy    C33 1001   0.614   1.017   1.621 -0.0276 -0.0359  0.0121
   38phy    C34 1002   0.544   1.026   1.487  0.1988  0.5929 -0.5303
   38phy    C32 1003   0.623   1.151   1.696 -0.0017  0.9712  0.5590
   38phy    C31 1004   0.752   1.230   1.677  0.2402 -0.5210  0.0555
   38phy    C30 1005   0.735   1.359   1.758 -0.2864 -0.3798 -0.0326
   38phy    C28 1006   0.860   1.455   1.758 -0.1533 -0.5809  0.3106
   38phy    C29 1007   0.831   1.569   1.667  0.0231  0.2190  0.6582
   38phy    C27 1008   0.865   1.521   1.900 -0.8401 -0.3868 -0.1916
   38phy    C26 1009   0.960   1.457   2.011  0.4835 -0.0682  0.1565
   38phy    C25 1010   0.936   1.534   2.143  0.3520  0.1506 -0.2489
   38phy    C23 1011   1.011   1.494   2.270  0.0053  0.6340 -0.0517
   38phy    C24 1012   1.140   1.570   2.299 -0.1831  0.3440  0.5667
   38phy    C22 1013   0.909   1.504   2.382 -0.2394 -0.2144 -0.4066
   38phy    C21 1014   0.924   1.394   2.490 -0.1540 -0.9086  0.0001
   38phy    C20 1015   0.832   1.431   2.607  0.0235  0.1731 -0.5730
   38phy    C18 1016   0.824   1.329   2.733  0.6941  0.7503 -0.0648
   38phy    O01 1017   0.954   1.280   2.778 -0.2521 -0.1187 -0.0077
   38phy    H01 1018   0.998   1.335   2.841  2.0597 -1.0541 -0.6941
   38phy    C19 1019   0.780   1.427   2.845 -0.3239  0.7263  0.0926
   38phy    C13 1020   0.723   1.202   2.709  0.1370 -0.1866  0.0199
   38phy     H3 1021   0.633   1.238   2.654 -0.1648 -0.2198  0.4851
   38phy    O33 1022   0.663   1.154   2.830 -0.0228  0.0783 -0.0948
   38phy    H1B 1023   0.731   1.123   2.887  0.5364  1.8333  0.2310
   38phy    C12 1024   0.782   1.079   2.628  0.3649  0.0796  0.6893
   38phy    O11 1025   0.900   1.032   2.682  0.2642  0.1373 -0.1550
   38phy    H1A 1026   0.936   1.112   2.716  1.4839  0.4395 -1.9846
   39phy    C35 1027   4.884   1.618   2.503  0.2664 -0.2494  0.3711
   39phy    C33 1028   4.796   1.681   2.389 -0.4491  0.4564  0.5667
   39phy    C34 1029   4.647   1.658   2.402  0.5230 -0.8495  0.3516
   39phy    C32 1030   4.850   1.814   2.350 -0.0336 -0.1605  0.1806
   39phy    C31 1031   4.872   1.833   2.199 -0.1613 -0.2320 -0.0179
   39phy    C30 1032   4.924   1.979   2.170 -0.2455 -0.1643 -0.0136
   39phy    C28 1033   4.978   2.019   2.028  0.1081  0.2130 -0.2675
   39phy    C29 1034   4.862   2.052   1.932 -0.3346 -0.1761 -0.1596
   39phy    C27 1035   5.074   2.137   2.029  0.0366  0.6930 -0.2392
   39phy    C26 1036   5.223   2.100   2.034 -0.4096  0.4609 -0.0547
   39phy    C25 1037   5.294   2.234   2.041  0.0325  0.2791  0.1570
   39phy    C23 1038   5.444   2.210   2.077 -0.4023 -0.1435 -0.3609
   39phy    C24 1039   5.531   2.219   1.950 -0.1618  0.0570  0.0724
   39phy    C22 1040   5.480   2.331   2.169 -0.1974  0.5743 -0.4149
   39phy    C21 1041   5.546   2.284   2.300  0.4527 -0.4265 -0.0451
   39phy    C20 1042   5.574   2.410   2.390 -0.0521 -0.3180 -0.2067
   39phy    C18 1043   5.606   2.404   2.542 -0.0815 -0.3702  0.1777
   39phy    O01 1044   5.718   2.318   2.557 -0.0973  0.0933 -0.6275
   39phy    H01 1045   5.737   2.294   2.468 -1.2918  0.5894 -1.0375
   39phy    C19 1046   5.658   2.545   2.574  0.5990 -0.2526  0.2644
   39phy    C13 1047   5.485   2.345   2.631  0.3827 -0.1530  0.0817
   39phy     H3 1048   5.431   2.266   2.573  0.8418 -0.1963 -0.2937
   39phy    O33 1049   5.379   2.438   2.652  0.0084  0.4175  0.1295
   39phy    H1B 1050   5.408   2.507   2.709  0.0720 -0.0635  0.6813
   39phy    C12 1051   5.514   2.283   2.771 -0.0637  0.4380 -0.1412
   39phy    O11 1052   5.622   2.197   2.776 -0.2743  0.7180 -0.5639
   39phy    H1A 1053   5.689   2.221   2.715 -0.0910  0.3610 -0.5070
   40phy    C35 1054   2.822   0.034   1.867  0.2949  0.2660  0.3610
   40phy    C33 1055   2.666   0.038   1.841 -0.0425 -0.2061  0.1017
   40phy    C34 1056   2.626   0.037   1.696 -0.2427 -0.6330 -0.0572
   40phy    C32 1057   2.613  -0.079   1.924 -0.4262  0.0680 -0.2855
   40phy    C31 1058   2.469  -0.068   1.978  0.2872 -0.3306 -0.3975
   40phy    C30 1059   2.415  -0.198   2.036 -0.3492  0.4264 -0.2530
   40phy    C28 1060   2.265  -0.199   2.070 -0.4495 -0.0629 -0.0654
   40phy    C29 1061   2.187  -0.244   1.949  0.1094 -0.5646 -0.3934
   40phy    C27 1062   2.250  -0.299   2.190  0.8221  0.0185 -0.0212
   40phy    C26 1063   2.122  -0.281   2.275 -0.2326 -0.4167 -0.3525
   40phy    C25 1064   2.102  -0.392   2.385  0.0918  0.1059  0.0838
   40phy    C23 1065   1.978  -0.387   2.478 -0.0172  0.4912  0.1735
   40phy    C24 1066   1.874  -0.471   2.417 -0.5577 -0.1518 -0.1856
   40phy    C22 1067   2.013  -0.474   2.602  0.5682  0.1935  0.5026
   40phy    C21 1068   1.943  -0.437   2.735  0.5662  0.0094 -0.5345
   40phy    C20 1069   1.966  -0.533   2.850 -0.3258  0.5497  0.1969
   40phy    C18 1070   1.903  -0.503   2.988 -0.0520 -0.5766  0.1811
   40phy    O01 1071   1.761  -0.492   2.968  0.2813  0.3410 -0.0950
   40phy    H01 1072   1.723  -0.574   2.941  1.9864 -0.0257 -1.5103
   40phy    C19 1073   1.929  -0.629   3.064  0.1313 -0.2507  0.2876
   40phy    C13 1074   1.964  -0.366   3.053  0.1149  0.2119  0.2675
   40phy     H3 1075   1.978  -0.291   2.971 -0.2240 -1.4659 -1.3806
   40phy    O33 1076   2.101  -0.379   3.103 -0.3149  0.2446  0.1263
   40phy    H1B 1077   2.103  -0.365   3.196 -0.5594  0.2200  0.1354
   40phy    C12 1078   1.866  -0.291   3.158 -0.8781  0.1277  0.0527
   40phy    O11 1079   1.741  -0.256   3.113  0.2450  0.5369  0.0693
   40phy    H1A 1080   1.723  -0.322   3.049  1.3021  0.3503 -0.0462
   41phy    C35 1081   1.772   1.193   1.824  0.1001  0.0859  0.0409
   41phy    C33 1082   1.700   1.293   1.729  0.3576  0.0203  0.3122
   41phy    C34 1083   1.687   1.231   1.593  0.0482  0.1787  0.1580
   41phy    C32 1084   1.567   1.356   1.791  0.0023  0.5304  0.0276
   41phy    C31 1085   1.551   1.506   1.750  0.1446 -0.2216 -0.3780
   41phy    C30 1086   1.413   1.562   1.762  0.5494 -0.1737  0.2983
   41phy    C28 1087   1.400   1.710   1.718  0.3988  0.3349 -0.0680
   41phy    C29 1088   1.415   1.726   1.566 -0.0565 -0.1367  0.2683
   41phy    C27 1089   1.259   1.767   1.755  0.2106  0.1433  0.0478
   41phy    C26 1090   1.265   1.847   1.885  0.0875  0.3072  0.2563
   41phy    C25 1091   1.120   1.892   1.932  0.1917  0.1114 -0.9385
   41phy    C23 1092   1.125   1.971   2.063  0.3599 -0.2601  0.1200
   41phy    C24 1093   1.127   2.124   2.037  0.1014  0.1134 -0.2400
   41phy    C22 1094   0.995   1.928   2.138  0.0537 -0.2861  0.1689
   41phy    C21 1095   1.002   1.948   2.284  0.4254 -0.2759  0.0731
   41phy    C20 1096   0.875   1.893   2.353 -0.2733  0.6831  0.0620
   41phy    C18 1097   0.844   1.921   2.508  0.1527  0.2091  0.1353
   41phy    O01 1098   0.825   2.060   2.540  0.1408  0.2772  0.4383
   41phy    H01 1099   0.809   2.111   2.463 -1.2397  0.1959  0.6393
   41phy    C19 1100   0.707   1.849   2.513 -0.4380 -0.0103 -0.4615
   41phy    C13 1101   0.951   1.854   2.613  0.0178  0.6524 -0.0166
   41phy     H3 1102   0.974   1.749   2.582 -1.1489  1.0254 -2.3760
   41phy    O33 1103   0.888   1.829   2.738  0.3170 -0.0956 -0.1845
   41phy    H1B 1104   0.814   1.887   2.743 -0.2746 -0.8298 -0.2884
   41phy    C12 1105   1.089   1.922   2.642  0.1530  0.3994  0.7196
   41phy    O11 1106   1.093   2.016   2.751  0.0386  0.0121 -0.5739
   41phy    H1A 1107   1.016   2.069   2.755  0.0031 -0.0924  0.3555
   42phy    C35 1108   4.964   1.220   1.419  0.3843  0.5188  0.2334
   42phy    C33 1109   5.071   1.311   1.476  0.2982 -0.1495 -0.5903
   42phy    C34 1110   5.052   1.308   1.625 -0.3667  0.4115  0.2430
   42phy    C32 1111   5.211   1.256   1.434  0.4846 -0.4867 -0.5572
   42phy    C31 1112   5.299   1.365   1.366 -0.0523  0.1975 -0.0386
   42phy    C30 1113   5.445   1.313   1.360  0.5936 -0.3281 -0.2674
   42phy    C28 1114   5.560   1.403   1.313  0.6884 -0.5920 -0.1412
   42phy    C29 1115   5.615   1.487   1.437  0.4858  0.4490 -0.2309
   42phy    C27 1116   5.671   1.315   1.251 -0.2830 -0.1756  0.2458
   42phy    C26 1117   5.759   1.398   1.158  0.0522  0.2565 -0.3806
   42phy    C25 1118   5.873   1.311   1.104  0.7745 -0.3345 -0.5544
   42phy    C23 1119   5.968   1.367   0.989  0.4042  0.2760  0.0769
   42phy    C24 1120   6.089   1.448   1.035 -0.4143  0.0482  0.6324
   42phy    C22 1121   6.026   1.240   0.927  0.2273  0.7070 -0.5688
   42phy    C21 1122   5.986   1.208   0.781  0.3686  0.1962  1.1218
   42phy    C20 1123   5.990   1.057   0.746 -0.4122  0.7645 -0.0315
   42phy    C18 1124   5.942   1.009   0.600  0.6670 -0.2650  0.2418
   42phy    O01 1125   5.811   1.061   0.573  0.2644 -0.1288 -0.0628
   42phy    H01 1126   5.751   1.010   0.624  2.2818 -0.4179  2.2178
   42phy    C19 1127   5.933   0.856   0.613 -0.5596  0.1179  0.2476
   42phy    C13 1128   6.039   1.059   0.484 -0.2704  0.0631  0.1500
   42phy     H3 1129   6.021   1.170   0.480 -0.7474  0.0323 -4.8844
   42phy    O33 1130   6.180   1.060   0.503  0.1811  0.9278  0.5072
   42phy    H1B 1131   6.208   1.145   0.532 -0.6322  1.5880 -0.5529
   42phy    C12 1132   5.998   1.071   0.330  0.2159 -0.2416 -0.1318
   42phy    O11 1133   6.059   1.175   0.250  0.5555 -0.1241  0.3446
   42phy    H1A 1134   6.152   1.182   0.263  0.5470  0.7959  0.0095
   43phy    C35 1135   0.249   0.238   2.026 -0.1909 -0.2394 -0.1143
   43phy    C33 1136   0.328   0.369   1.990  0.5129  0.3566 -0.0049
   43phy    C34 1137   0.446   0.324   1.909 -0.0031 -0.3280 -0.2102
   43phy    C32 1138   0.229   0.469   1.927  0.1607 -0.3395  0.5810
   43phy    C31 1139   0.234   0.604   2.005 -0.0154 -0.5988 -0.1439
   43phy    C30 1140   0.112   0.695   1.989  0.3649 -0.1909 -0.2281
   43phy    C28 1141   0.113   0.827   2.067 -0.1360 -0.4925 -0.2981
   43phy    C29 1142   0.142   0.942   1.967 -0.1056 -0.1749 -0.3212
   43phy    C27 1143  -0.006   0.842   2.163 -0.6081 -0.0497  0.4546
   43phy    C26 1144   0.019   0.911   2.299 -0.0737  0.5967 -0.6996
   43phy    C25 1145  -0.112   0.905   2.381  0.0112 -0.4618  0.1252
   43phy    C23 1146  -0.108   0.990   2.514 -0.2579 -0.4780 -0.1791
   43phy    C24 1147  -0.235   1.072   2.527  0.0591  0.1128  0.3409
   43phy    C22 1148  -0.085   0.901   2.636  0.2822 -0.2083 -0.2474
   43phy    C21 1149   0.036   0.946   2.715 -0.0077  0.2939  0.2052
   43phy    C20 1150   0.054   0.879   2.854  0.0220 -0.4127 -0.1544
   43phy    C18 1151   0.171   0.928   2.954 -0.2536  0.3059  0.2936
   43phy    O01 1152   0.181   1.069   2.951 -0.2955 -0.6059 -0.0703
   43phy    H01 1153   0.232   1.085   2.874 -0.6019  0.2717 -0.1107
   43phy    C19 1154   0.120   0.903   3.097 -0.5162 -0.1460 -0.5970
   43phy    C13 1155   0.315   0.862   2.921  0.3870  0.1759  0.6272
   43phy     H3 1156   0.302   0.752   2.903 -0.8439  0.4908 -0.5999
   43phy    O33 1157   0.406   0.861   3.030  0.6251 -0.3530  0.3829
   43phy    H1B 1158   0.404   0.948   3.063 -0.1093  0.4581 -1.6317
   43phy    C12 1159   0.391   0.917   2.791  0.0813  0.0916  0.0468
   43phy    O11 1160   0.413   1.052   2.784  0.1496  0.0831 -0.8582
   43phy    H1A 1161   0.505   1.066   2.793  0.1346  0.4831 -1.2738
   44phy    C35 1162   1.407   1.576   0.950 -0.2398 -0.1878 -0.1372
   44phy    C33 1163   1.444   1.630   1.091 -0.5789  0.7020  0.2464
   44phy    C34 1164   1.449   1.521   1.188 -0.4942  0.2085  0.1592
   44phy    C32 1165   1.580   1.702   1.083  0.4085  0.1347 -0.4637
   44phy    C31 1166   1.577   1.850   1.102 -0.4229 -0.2171  0.3193
   44phy    C30 1167   1.721   1.903   1.108  0.0702  0.0509  0.4385
   44phy    C28 1168   1.730   2.055   1.128 -0.0345  0.1142 -0.5239
   44phy    C29 1169   1.795   2.091   1.264  0.3094  0.4609 -0.2057
   44phy    C27 1170   1.795   2.136   1.013 -0.7452 -0.1392  0.0288
   44phy    C26 1171   1.712   2.250   0.948 -0.5153  0.2123 -0.5010
   44phy    C25 1172   1.810   2.317   0.850 -0.2246  0.1038  0.1958
   44phy    C23 1173   1.742   2.428   0.767  0.3129 -0.2798  0.6528
   44phy    C24 1174   1.741   2.571   0.836 -0.3096 -0.4211 -0.2033
   44phy    C22 1175   1.824   2.459   0.638  0.3068  0.2106  0.1387
   44phy    C21 1176   1.769   2.407   0.507  0.1100  0.0935  0.2098
   44phy    C20 1177   1.853   2.464   0.390 -0.2520  0.2263  0.2967
   44phy    C18 1178   1.834   2.414   0.241 -0.2247 -0.1814  0.6886
   44phy    O01 1179   1.872   2.271   0.240  0.1888 -0.0796  0.1991
   44phy    H01 1180   1.802   2.216   0.269  0.4025 -0.5990 -0.2463
   44phy    C19 1181   1.948   2.492   0.163  0.2396 -0.2727 -0.1159
   44phy    C13 1182   1.687   2.443   0.181 -0.6790 -0.2278  0.3017
   44phy     H3 1183   1.623   2.400   0.263  0.5542  0.6001  1.7603
   44phy    O33 1184   1.636   2.573   0.182  0.2620 -0.0718 -0.1425
   44phy    H1B 1185   1.640   2.616   0.099 -2.1723 -1.3600 -1.0027
   44phy    C12 1186   1.611   2.355   0.076 -0.4790  0.1155  0.3148
   44phy    O11 1187   1.616   2.389  -0.063  0.0656  0.0266 -0.0184
   44phy    H1A 1188   1.614   2.482  -0.072 -1.9206 -0.0295 -0.4880
   45phy    C35 1189   1.568   3.487   2.044 -0.4498  0.0342  0.2930
   45phy    C33 1190   1.432   3.440   2.002 -0.2239 -0.0315  0.0883
   45phy    C34 1191   1.385   3.543   1.896 -0.0024 -0.0154 -0.2570
   45phy    C32 1192   1.427   3.296   1.947  0.0883 -0.3025  0.5120
   45phy    C31 1193   1.350   3.199   2.035 -0.3854  0.1322  0.3693
   45phy    C30 1194   1.353   3.061   1.964 -0.1067 -0.5184  0.6311
   45phy    C28 1195   1.263   2.958   2.031  0.3893 -0.3355  0.1594
   45phy    C29 1196   1.124   2.946   1.964  0.6607  0.1957  0.0297
   45phy    C27 1197   1.324   2.822   2.012  0.0386 -0.5386  0.4939
   45phy    C26 1198   1.374   2.760   2.145  0.2999 -0.3143  0.4842
   45phy    C25 1199   1.462   2.636   2.127  0.3159  0.4144  0.2331
   45phy    C23 1200   1.501   2.574   2.260 -0.3648  0.3082  0.4965
   45phy    C24 1201   1.548   2.428   2.234 -0.4511  0.0847 -0.4923
   45phy    C22 1202   1.600   2.649   2.357  0.2288  0.0460  0.7260
   45phy    C21 1203   1.523   2.699   2.479 -0.2022 -0.2534 -0.0644
   45phy    C20 1204   1.618   2.769   2.581 -0.1674  0.1256  0.0683
   45phy    C18 1205   1.568   2.821   2.718  0.6704 -0.3929  0.2958
   45phy    O01 1206   1.531   2.704   2.800 -0.4798  0.0461  0.3019
   45phy    H01 1207   1.487   2.639   2.748  2.2629  0.0705 -2.3431
   45phy    C19 1208   1.702   2.877   2.770  0.6183 -0.2654 -0.2923
   45phy    C13 1209   1.437   2.913   2.708  0.6685  0.1774 -0.0864
   45phy     H3 1210   1.353   2.856   2.662  0.3069  0.9090 -0.3538
   45phy    O33 1211   1.444   3.019   2.612 -0.1549 -0.5446 -0.3986
   45phy    H1B 1212   1.513   3.078   2.635 -0.9110 -0.5999  2.3630
   45phy    C12 1213   1.381   2.976   2.845 -0.4015  0.6619  0.9403
   45phy    O11 1214   1.268   3.060   2.837 -0.3916  0.4027 -0.0227
   45phy    H1A 1215   1.199   2.999   2.856 -0.0898  0.1985  0.4466
   46phy    C35 1216   1.745   4.170   1.494 -0.4072  0.0382  0.2739
   46phy    C33 1217   1.828   4.043   1.515  0.3127  0.2723 -0.1913
   46phy    C34 1218   1.931   4.039   1.401  0.3146  0.9064 -0.1228
   46phy    C32 1219   1.902   4.045   1.651 -0.3655  0.1920 -0.3279
   46phy    C31 1220   1.845   3.963   1.763  0.1531  0.3737 -0.2907
   46phy    C30 1221   1.930   3.970   1.898  0.7954  0.4321  0.1182
   46phy    C28 1222   1.881   3.869   2.004  0.2768  0.3934 -0.1544
   46phy    C29 1223   1.998   3.769   2.029 -0.1855 -0.2171  0.2554
   46phy    C27 1224   1.817   3.940   2.133 -0.2041 -0.2848  0.1084
   46phy    C26 1225   1.724   3.863   2.220  0.4452  0.2353 -0.3142
   46phy    C25 1226   1.667   3.941   2.337 -0.0990 -0.3931 -0.0765
   46phy    C23 1227   1.578   3.870   2.441  0.6290 -0.0465 -0.0784
   46phy    C24 1228   1.659   3.824   2.563  0.0755 -0.3407 -0.3468
   46phy    C22 1229   1.464   3.962   2.480  0.7662 -0.2420  0.0711
   46phy    C21 1230   1.341   3.902   2.543 -0.4042 -0.1977 -0.8474
   46phy    C20 1231   1.246   4.013   2.590  0.5927  0.4512  0.2134
   46phy    C18 1232   1.141   3.982   2.696  0.1963  0.2949  0.0959
   46phy    O01 1233   1.204   3.939   2.817  0.1580 -0.2531 -0.4291
   46phy    H01 1234   1.150   3.972   2.886 -1.5840 -1.4462 -1.1509
   46phy    C19 1235   1.110   4.131   2.729  0.0233  0.1549  0.3079
   46phy    C13 1236   1.014   3.882   2.672  0.3616  0.5329 -0.2786
   46phy     H3 1237   0.967   3.907   2.573  0.3666  0.9393 -0.1771
   46phy    O33 1238   0.900   3.902   2.764  0.3507  0.1380  0.2875
   46phy    H1B 1239   0.896   3.828   2.821  0.6746  0.5266  0.8197
   46phy    C12 1240   1.054   3.730   2.661 -0.5762  0.2848 -0.0028
   46phy    O11 1241   0.972   3.637   2.599  0.0082  0.0047 -0.2134
   46phy    H1A 1242   1.025   3.599   2.532  0.5380 -0.1160  0.2680
   47phy    C35 1243   0.069   2.529   1.543 -0.5019  0.2972 -0.2651
   47phy    C33 1244   0.175   2.460   1.629  0.0995  0.2406  0.1992
   47phy    C34 1245   0.103   2.361   1.715  0.1959  0.1796  0.3553
   47phy    C32 1246   0.278   2.387   1.542  0.1669  0.2471 -0.2828
   47phy    C31 1247   0.403   2.456   1.489  0.9398 -0.1683 -0.1491
   47phy    C30 1248   0.498   2.366   1.411 -0.1319 -0.2266  0.1508
   47phy    C28 1249   0.602   2.447   1.333 -0.4843  0.2276 -0.2062
   47phy    C29 1250   0.738   2.383   1.369 -0.1814 -0.3806 -0.2035
   47phy    C27 1251   0.572   2.439   1.181  0.4150 -0.4165  0.3418
   47phy    C26 1252   0.518   2.569   1.114  0.0634 -0.5762 -0.4017
   47phy    C25 1253   0.489   2.539   0.969  0.0438  0.1414 -0.1718
   47phy    C23 1254   0.454   2.649   0.866  0.3366  0.0454  0.1835
   47phy    C24 1255   0.502   2.605   0.731 -0.2910  0.0713 -0.2661
   47phy    C22 1256   0.304   2.689   0.877 -0.3184  0.0116  0.0090
   47phy    C21 1257   0.273   2.827   0.815  0.3849 -0.1730 -0.5251
   47phy    C20 1258   0.121   2.841   0.813  0.4717  0.0911  0.0670
   47phy    C18 1259   0.066   2.971   0.744 -0.2833  0.0175 -0.6152
   47phy    O01 1260   0.104   3.085   0.822 -0.0318  0.1236  0.1562
   47phy    H01 1261   0.120   3.052   0.909  0.5669 -0.6874 -0.2430
   47phy    C19 1262  -0.087   2.965   0.766 -0.2952 -0.1022 -0.1972
   47phy    C13 1263   0.095   2.999   0.590  0.2420 -0.5341  0.2214
   47phy     H3 1264   0.206   3.004   0.582  0.2466 -1.6506 -0.6191
   47phy    O33 1265   0.080   2.895   0.495 -0.1520  0.0697  0.3509
   47phy    H1B 1266  -0.008   2.861   0.495  0.2463 -1.2138 -2.7423
   47phy    C12 1267   0.092   3.139   0.516 -0.5520 -0.6625 -0.2723
   47phy    O11 1268   0.108   3.254   0.599  0.3552 -0.2370  0.0726
   47phy    H1A 1269   0.127   3.228   0.687  0.9819 -1.6413 -0.4477
   48phy    C35 1270   2.927   2.926   2.353 -0.0551 -0.3367  0.3371
   48phy    C33 1271   2.800   2.938   2.273 -0.1204  0.2701 -0.2872
   48phy    C34 1272   2.830   2.861   2.145  0.4699 -0.0567 -0.2787
   48phy    C32 1273   2.687   2.867   2.339  0.3777  0.0008 -0.3949
   48phy    C31 1274   2.567   2.962   2.374  0.1985  0.2553  0.6277
   48phy    C30 1275   2.463   2.895   2.461  0.2460  0.1900  0.4922
   48phy    C28 1276   2.341   2.979   2.490 -0.0553  0.4845 -0.4280
   48phy    C29 1277   2.220   2.936   2.409  0.0076  0.5314  0.0299
   48phy    C27 1278   2.307   2.970   2.642 -0.7013 -0.2799  0.2834
   48phy    C26 1279   2.305   3.107   2.709 -0.3141 -0.1820  0.2871
   48phy    C25 1280   2.260   3.107   2.855  0.4866 -0.1075 -0.3510
   48phy    C23 1281   2.278   3.240   2.939  0.4190  0.2852  0.1530
   48phy    C24 1282   2.164   3.344   2.931 -0.5272  0.1992  0.2704
   48phy    C22 1283   2.281   3.196   3.087  0.2734  0.6938  0.0393
   48phy    C21 1284   2.419   3.155   3.131  0.4007  0.4513  0.1320
   48phy    C20 1285   2.445   3.126   3.276 -0.1598 -0.9283 -0.0985
   48phy    C18 1286   2.580   3.147   3.349  0.0728 -0.0483  0.3861
   48phy    O01 1287   2.633   3.276   3.319  0.0349 -0.4529  0.0351
   48phy    H01 1288   2.668   3.284   3.232 -0.5162  2.1276 -0.0253
   48phy    C19 1289   2.529   3.169   3.492  0.1616 -0.2333  0.0485
   48phy    C13 1290   2.693   3.029   3.339 -0.0975 -0.4905  0.0663
   48phy     H3 1291   2.643   2.937   3.376  0.2541 -1.2140 -1.2173
   48phy    O33 1292   2.800   3.038   3.435  0.0237 -0.2773  0.2021
   48phy    H1B 1293   2.823   3.129   3.431 -1.0289 -0.0331 -0.6530
   48phy    C12 1294   2.761   3.006   3.205 -0.1969 -0.0704  0.5905
   48phy    O11 1295   2.867   2.915   3.208 -0.0073  0.1423 -0.2095
   48phy    H1A 1296   2.916   2.935   3.286  0.1816 -2.3918  0.4090
   49phy    C35 1297   2.455   2.965   1.925  0.0462 -0.5392 -0.3518
   49phy    C33 1298   2.327   2.937   1.999 -0.0080 -0.1414  0.4215
   49phy    C34 1299   2.244   3.066   2.012  0.1418  0.5447 -0.5289
   49phy    C32 1300   2.246   2.825   1.927  0.3608 -0.2025  0.0760
   49phy    C31 1301   2.162   2.738   2.018  0.6706 -0.3794  0.6526
   49phy    C30 1302   2.065   2.636   1.941 -0.1466 -0.1622  0.0622
   49phy    C28 1303   1.958   2.574   2.032  0.4500  0.1348  0.2343
   49phy    C29 1304   1.821   2.577   1.967  0.0421 -0.2337 -0.2665
   49phy    C27 1305   1.994   2.425   2.055 -0.1277 -0.2000  0.0783
   49phy    C26 1306   1.968   2.360   2.192 -0.0152 -0.0088  0.0431
   49phy    C25 1307   2.020   2.217   2.181  0.2501 -0.1046 -0.2273
   49phy    C23 1308   1.991   2.119   2.298  0.0311  0.1047  0.2829
   49phy    C24 1309   1.977   1.979   2.232  0.0070  0.0026 -0.1557
   49phy    C22 1310   2.094   2.124   2.413 -0.1727  0.2493  0.0226
   49phy    C21 1311   2.046   2.080   2.554 -0.1475 -0.2849  0.5063
   49phy    C20 1312   2.149   2.103   2.665  0.2257  0.1219 -0.1438
   49phy    C18 1313   2.111   2.058   2.812 -0.2454 -0.0856  0.4298
   49phy    O01 1314   2.137   1.919   2.823  0.0812 -0.4321  0.5050
   49phy    H01 1315   2.156   1.892   2.735 -0.7158 -1.5442  0.6541
   49phy    C19 1316   2.238   2.119   2.878  0.5156 -0.3371  0.0541
   49phy    C13 1317   1.969   2.087   2.880  0.1026  0.6476  0.3327
   49phy     H3 1318   1.936   2.194   2.869  2.0880  1.3956  1.1390
   49phy    O33 1319   1.971   2.077   3.027 -0.4026  0.0721  0.0845
   49phy    H1B 1320   1.965   1.986   3.049  1.3777 -0.3367 -0.9123
   49phy    C12 1321   1.853   1.993   2.834 -0.4518  0.0446  0.8801
   49phy    O11 1322   1.853   1.864   2.886  0.0492 -0.2485 -0.4434
   49phy    H1A 1323   1.929   1.814   2.863  0.4995  0.0384  0.3790
   50phy    C35 1324   0.927   2.283   0.409 -0.3664 -0.0096 -0.1113
   50phy    C33 1325   0.810   2.290   0.317 -0.3479  0.4366  0.1463
   50phy    C34 1326   0.800   2.166   0.234  0.2728 -0.0343  0.5214
   50phy    C32 1327   0.679   2.316   0.391  0.3377  0.1668 -0.3643
   50phy    C31 1328   0.568   2.393   0.315 -0.3692 -0.2516  0.0317
   50phy    C30 1329   0.452   2.430   0.406  0.2749  0.1247  0.1689
   50phy    C28 1330   0.336   2.515   0.345  0.1306 -0.1213 -1.0254
   50phy    C29 1331   0.210   2.461   0.410  0.4595  0.0784  0.2940
   50phy    C27 1332   0.334   2.665   0.385 -0.0365 -0.1792  0.1203
   50phy    C26 1333   0.427   2.753   0.307 -0.0466 -0.2701  0.3826
   50phy    C25 1334   0.415   2.901   0.340 -0.0535  0.0736  0.1384
   50phy    C23 1335   0.511   3.000   0.270 -0.0262  0.1973  0.3437
   50phy    C24 1336   0.429   3.114   0.220  0.3790 -0.2222 -0.3355
   50phy    C22 1337   0.627   3.044   0.366 -0.2137 -0.0505 -0.3318
   50phy    C21 1338   0.758   3.096   0.291 -0.2367 -0.0719 -0.3442
   50phy    C20 1339   0.860   3.151   0.391  0.3296 -0.3496  0.2714
   50phy    C18 1340   1.012   3.173   0.353 -0.1268 -0.2613 -0.6079
   50phy    O01 1341   1.074   3.048   0.321 -0.0445 -0.0674 -0.2783
   50phy    H01 1342   1.034   3.002   0.250  0.4255 -1.2906  0.2207
   50phy    C19 1343   1.069   3.217   0.496  0.1796 -0.2631 -0.0948
   50phy    C13 1344   1.042   3.284   0.240  0.4295  0.7730  0.6528
   50phy     H3 1345   0.957   3.273   0.168 -0.3497 -0.2555  1.7012
   50phy    O33 1346   1.030   3.423   0.269 -0.0466  0.3005 -0.3735
   50phy    H1B 1347   1.109   3.445   0.315  0.1424 -0.1169 -0.4943
   50phy    C12 1348   1.141   3.264   0.117  0.0150  0.0542 -0.0708
   50phy    O11 1349   1.279   3.279   0.147 -0.0227 -0.6243 -0.1484
   50phy    H1A 1350   1.299   3.222   0.218  0.9728  0.8712  0.8351
   51phy    C35 1351   2.276   2.599   0.503  0.6922  0.7595  0.1834
   51phy    C33 1352   2.277   2.698   0.394  0.2841  0.1330  0.2819
   51phy    C34 1353   2.363   2.814   0.434 -0.0196  0.0909 -0.0224
   51phy    C32 1354   2.325   2.623   0.266 -0.2352 -0.3348 -0.3413
   51phy    C31 1355   2.283   2.675   0.127 -0.2112 -0.4091  0.0658
   51phy    C30 1356   2.364   2.612   0.015  0.1565  0.0100  0.5097
   51phy    C28 1357   2.322   2.678  -0.121  0.1717  0.2201  0.4898
   51phy    C29 1358   2.443   2.742  -0.187 -0.0393 -0.7620  0.2533
   51phy    C27 1359   2.252   2.571  -0.210  0.0640  0.1202  0.1384
   51phy    C26 1360   2.133   2.623  -0.290  0.0130  0.6022  0.2833
   51phy    C25 1361   2.070   2.515  -0.382  0.5004 -0.0689  0.5493
   51phy    C23 1362   1.946   2.556  -0.470 -0.4606 -0.0843 -0.2458
   51phy    C24 1363   1.990   2.594  -0.610 -0.5453 -0.3949 -0.2391
   51phy    C22 1364   1.842   2.445  -0.490 -0.1649  0.1772 -0.2705
   51phy    C21 1365   1.720   2.436  -0.400  0.0878  0.2455  0.4975
   51phy    C20 1366   1.617   2.335  -0.447 -0.4413 -0.6650  0.7274
   51phy    C18 1367   1.493   2.291  -0.357 -0.4128  0.5643 -0.2188
   51phy    O01 1368   1.532   2.229  -0.235 -0.4292  0.5319  0.1888
   51phy    H01 1369   1.561   2.291  -0.170  1.0050 -1.1933  1.2791
   51phy    C19 1370   1.424   2.182  -0.443 -0.4624 -0.3002  0.1229
   51phy    C13 1371   1.392   2.412  -0.317  0.1911  0.0199 -0.5761
   51phy     H3 1372   1.447   2.472  -0.239 -0.7512  1.6800 -1.1313
   51phy    O33 1373   1.382   2.518  -0.409 -0.0341 -0.1931  0.1217
   51phy    H1B 1374   1.292   2.523  -0.437 -0.2726 -0.6213  0.7817
   51phy    C12 1375   1.279   2.403  -0.207  0.0690 -0.0238 -0.1567
   51phy    O11 1376   1.144   2.408  -0.251 -0.3222 -0.0867  0.3722
   51phy    H1A 1377   1.086   2.389  -0.180  1.0086  1.4725  1.9879
   52phy    C35 1378   2.253   0.799   0.979 -0.3595  0.3762  0.1088
   52phy    C33 1379   2.179   0.827   1.104 -0.2095 -0.4396 -0.4052
   52phy    C34 1380   2.268   0.765   1.220 -0.2053 -0.0879  0.1223
   52phy    C32 1381   2.164   0.978   1.126 -0.4811 -0.0872  0.0999
   52phy    C31 1382   2.024   1.036   1.115 -0.0442  0.5315  0.1839
   52phy    C30 1383   2.025   1.179   1.172  0.1060 -0.1846 -0.0395
   52phy    C28 1384   1.917   1.268   1.116  0.3917 -0.1042 -0.0406
   52phy    C29 1385   1.798   1.281   1.209 -0.1608 -0.0908 -0.2186
   52phy    C27 1386   1.983   1.407   1.093  0.1072  0.1451 -0.0909
   52phy    C26 1387   1.947   1.484   0.967 -0.0945  0.2436  0.0124
   52phy    C25 1388   2.026   1.616   0.939 -0.2525 -0.1856 -0.3626
   52phy    C23 1389   1.973   1.684   0.810 -0.3832  0.4128  0.0612
   52phy    C24 1390   1.907   1.823   0.829 -0.5384  0.3163  0.2451
   52phy    C22 1391   2.081   1.680   0.697 -0.2230 -0.7790  0.2720
   52phy    C21 1392   2.020   1.659   0.558 -0.5818 -0.3461 -0.0682
   52phy    C20 1393   2.133   1.682   0.455  0.0046  0.2491  0.5143
   52phy    C18 1394   2.094   1.663   0.303  0.1171 -0.2606 -0.4949
   52phy    O01 1395   2.024   1.539   0.299  0.1209 -0.2086 -0.0570
   52phy    H01 1396   1.938   1.550   0.335  0.0867 -1.5133  0.2958
   52phy    C19 1397   2.231   1.652   0.231 -0.0608 -0.4667 -0.0393
   52phy    C13 1398   1.994   1.778   0.240 -0.3542  0.0721 -0.2182
   52phy     H3 1399   1.895   1.763   0.289  0.4832 -1.1292  1.1956
   52phy    O33 1400   2.017   1.914   0.279  0.4091  0.2586 -0.1145
   52phy    H1B 1401   2.060   1.968   0.215 -0.3169  0.1179 -0.7368
   52phy    C12 1402   1.918   1.768   0.104  0.1602 -0.5512 -0.0266
   52phy    O11 1403   1.982   1.834  -0.003  0.3046  0.1337 -0.2671
   52phy    H1A 1404   2.053   1.788  -0.044  0.2309  0.3221 -0.6065
   53phy    C35 1405   0.777   3.489   1.221  0.0820  0.4617  0.0266
   53phy    C33 1406   0.725   3.358   1.273  0.5713  0.2351  0.1816
   53phy    C34 1407   0.583   3.367   1.313  0.0659 -0.2803  0.2447
   53phy    C32 1408   0.742   3.239   1.174  0.6525 -0.0629  0.2460
   53phy    C31 1409   0.843   3.133   1.205 -0.1877  0.4357  0.1472
   53phy    C30 1410   0.880   3.042   1.088 -0.2177  0.2221  0.3520
   53phy    C28 1411   0.987   2.929   1.102  0.0434  0.5387  0.6885
   53phy    C29 1412   0.913   2.796   1.132 -0.7351 -0.2034 -0.1146
   53phy    C27 1413   1.056   2.894   0.975 -0.8016 -0.2563  0.3211
   53phy    C26 1414   1.194   2.970   0.963 -0.5332  0.1671 -0.2089
   53phy    C25 1415   1.285   2.921   0.845  0.6363 -0.2123 -0.1709
   53phy    C23 1416   1.425   2.987   0.864  0.6693 -0.1752 -0.1941
   53phy    C24 1417   1.527   2.900   0.943 -0.4732  0.4715  0.3241
   53phy    C22 1418   1.486   3.017   0.725 -0.3784 -0.7782  0.0079
   53phy    C21 1419   1.479   3.165   0.677  0.1802  0.6957 -0.3085
   53phy    C20 1420   1.566   3.173   0.546  0.2643 -0.0849 -0.6574
   53phy    C18 1421   1.504   3.258   0.427 -0.3756 -0.1106  0.1146
   53phy    O01 1422   1.374   3.214   0.389  0.0666 -0.2240  0.0699
   53phy    H01 1423   1.384   3.121   0.381  3.5508  0.0630 -0.4573
   53phy    C19 1424   1.593   3.213   0.310 -0.1228 -0.0842 -0.1662
   53phy    C13 1425   1.490   3.419   0.440  0.2418 -0.1701  0.5557
   53phy     H3 1426   1.546   3.446   0.533  0.0898 -0.1685  0.6478
   53phy    O33 1427   1.558   3.508   0.347  0.0530  0.1237  0.1591
   53phy    H1B 1428   1.650   3.503   0.365  0.0657  0.6592  0.2690
   53phy    C12 1429   1.362   3.489   0.495 -0.0455  0.0476 -0.0968
   53phy    O11 1430   1.267   3.507   0.397 -0.4131  0.3174  0.3100
   53phy    H1A 1431   1.308   3.540   0.319 -1.4334 -1.0394 -0.8531
   54phy    C35 1432   2.275   2.760   1.477 -0.0856  0.1589 -0.3676
   54phy    C33 1433   2.423   2.730   1.450 -0.1071 -0.7333  0.4948
   54phy    C34 1434   2.507   2.807   1.548 -0.1273 -0.7009 -0.0229
   54phy    C32 1435   2.457   2.582   1.436  0.1048 -0.2347  0.1746
   54phy    C31 1436   2.541   2.541   1.315  0.3341  0.2874  0.3681
   54phy    C30 1437   2.554   2.387   1.301 -0.1577 -0.0286  0.4826
   54phy    C28 1438   2.647   2.347   1.183  0.3489  0.0123 -0.5622
   54phy    C29 1439   2.729   2.228   1.233  0.3706 -0.1238 -0.5875
   54phy    C27 1440   2.560   2.321   1.061 -0.4564  0.3155 -0.5294
   54phy    C26 1441   2.640   2.350   0.930  0.0449  0.5605  0.1918
   54phy    C25 1442   2.561   2.314   0.804  0.2414  0.1716  0.4080
   54phy    C23 1443   2.638   2.260   0.684 -0.3270 -0.4027 -0.2399
   54phy    C24 1444   2.603   2.115   0.651 -0.5077 -0.4630 -0.2982
   54phy    C22 1445   2.602   2.353   0.568  0.1926 -0.5064 -0.0863
   54phy    C21 1446   2.724   2.394   0.490 -0.4003  0.3841  0.4104
   54phy    C20 1447   2.687   2.469   0.369 -0.1089 -0.3673  0.1659
   54phy    C18 1448   2.802   2.521   0.271  0.7546  0.5285  0.2828
   54phy    O01 1449   2.893   2.620   0.337  0.0370 -0.1352 -0.1753
   54phy    H01 1450   2.841   2.680   0.388 -0.4390 -0.8286  0.1852
   54phy    C19 1451   2.721   2.607   0.171  0.2204  0.7203  0.1969
   54phy    C13 1452   2.885   2.402   0.206  0.0539  0.1316  0.2536
   54phy     H3 1453   2.931   2.351   0.294  1.1865  1.7589  0.6361
   54phy    O33 1454   2.813   2.287   0.155  0.0516 -0.2180 -0.5251
   54phy    H1B 1455   2.842   2.260   0.069  0.9447 -0.2671 -0.2190
   54phy    C12 1456   3.029   2.413   0.152 -0.2448  0.4424  0.0525
   54phy    O11 1457   3.044   2.448   0.022 -0.1485 -0.3743  0.3121
   54phy    H1A 1458   3.008   2.533   0.007 -0.2382 -0.4150  0.2998
   55phy    C35 1459   0.541   4.883   1.353  0.3286  0.1915  0.1753
   55phy    C33 1460   0.417   4.791   1.369 -0.5300 -0.1673 -0.0423
   55phy    C34 1461   0.419   4.730   1.507  0.1565 -0.0901 -0.2063
   55phy    C32 1462   0.291   4.869   1.334  0.0814 -0.4937  0.1001
   55phy    C31 1463   0.194   4.806   1.235  0.5676 -0.7017  0.1870
   55phy    C30 1464   0.048   4.852   1.249  0.1007 -0.5152  0.2304
   55phy    C28 1465  -0.026   4.830   1.111  0.0978 -0.0883  0.1337
   55phy    C29 1466  -0.163   4.758   1.119  0.1170 -0.1258 -0.1189
   55phy    C27 1467  -0.035   4.963   1.034 -0.1761  0.0522 -0.5458
   55phy    C26 1468  -0.022   4.934   0.888 -0.3282 -0.2275 -0.4178
   55phy    C25 1469  -0.077   5.051   0.807  0.1696 -0.1624  0.0812
   55phy    C23 1470  -0.060   5.050   0.651 -0.1909 -0.2094  0.1260
   55phy    C24 1471  -0.174   5.139   0.590 -0.2345 -0.2348 -0.2509
   55phy    C22 1472   0.081   5.103   0.615 -0.0707  0.7467  0.3253
   55phy    C21 1473   0.140   5.076   0.475 -0.2948 -0.2045  0.1407
   55phy    C20 1474   0.287   5.127   0.474  0.1098  0.2307 -0.8318
   55phy    C18 1475   0.370   5.143   0.340  0.2036  0.2814  0.0315
   55phy    O01 1476   0.402   5.007   0.293  0.0348 -0.2603 -0.6817
   55phy    H01 1477   0.323   4.962   0.270  0.2775 -0.7293 -0.6151
   55phy    C19 1478   0.503   5.198   0.388 -0.3040  0.2850  0.1844
   55phy    C13 1479   0.308   5.235   0.219 -0.0513  0.4958 -0.2081
   55phy     H3 1480   0.217   5.175   0.194 -0.8520  1.7032 -0.2580
   55phy    O33 1481   0.233   5.348   0.253 -0.5857 -0.1378 -0.3512
   55phy    H1B 1482   0.273   5.420   0.207 -2.9849 -0.7112 -3.6707
   55phy    C12 1483   0.343   5.224   0.064  0.3308 -0.0568 -0.4461
   55phy    O11 1484   0.394   5.341   0.012 -0.3744 -0.4401  0.4201
   55phy    H1A 1485   0.432   5.320  -0.071 -0.1932  2.0824 -0.2153
   56phy    C35 1486   2.182   3.377   2.457  0.0400 -0.4429 -0.0797
   56phy    C33 1487   2.167   3.402   2.307  0.3453  0.1524 -0.0035
   56phy    C34 1488   2.043   3.489   2.304  0.3057 -0.2182 -0.0449
   56phy    C32 1489   2.279   3.479   2.246 -0.3510  0.0355 -0.4834
   56phy    C31 1490   2.359   3.390   2.148 -0.1681 -0.1311 -0.4095
   56phy    C30 1491   2.495   3.450   2.120 -0.3114 -0.0263 -0.3295
   56phy    C28 1492   2.597   3.370   2.036 -0.1387 -0.3381 -0.3656
   56phy    C29 1493   2.579   3.387   1.886 -0.1588 -0.4720  0.3372
   56phy    C27 1494   2.738   3.434   2.057  0.4009  0.1883 -0.0630
   56phy    C26 1495   2.842   3.357   2.144  0.7709 -0.0649  0.6911
   56phy    C25 1496   2.940   3.448   2.208  0.3295  0.5221  0.1638
   56phy    C23 1497   3.045   3.363   2.285 -0.5426 -0.2098 -0.0354
   56phy    C24 1498   3.181   3.378   2.222 -0.2232 -0.3308 -0.4948
   56phy    C22 1499   3.040   3.410   2.439 -0.3556  0.5487  0.3392
   56phy    C21 1500   3.031   3.282   2.523  0.1692 -0.3438  0.5600
   56phy    C20 1501   3.006   3.299   2.673 -0.2394 -0.4836  0.3940
   56phy    C18 1502   2.980   3.175   2.764  0.3090 -0.4398  0.2896
   56phy    O01 1503   3.059   3.067   2.725 -0.2387  0.4702 -0.2174
   56phy    H01 1504   3.146   3.080   2.758 -0.3795 -1.1248  0.8968
   56phy    C19 1505   3.025   3.221   2.904  0.1289  0.4267 -0.5727
   56phy    C13 1506   2.819   3.141   2.739 -0.0110  0.2851 -0.0177
   56phy     H3 1507   2.792   3.153   2.630 -0.2116  0.8244  0.0892
   56phy    O33 1508   2.728   3.237   2.799 -0.0453  0.2776 -0.2153
   56phy    H1B 1509   2.678   3.270   2.727 -0.0075 -1.4521 -1.0853
   56phy    C12 1510   2.764   3.000   2.775 -0.3879  0.7677 -0.4589
   56phy    O11 1511   2.843   2.889   2.733  0.0610  0.2470 -0.4738
   56phy    H1A 1512   2.931   2.916   2.717 -0.7787  2.5446 -1.6461
   57phy    C35 1513   0.477   2.946   1.287 -0.4580 -0.3138  0.1200
   57phy    C33 1514   0.348   2.944   1.209  0.0398 -0.0014 -0.6316
   57phy    C34 1515   0.274   2.825   1.257 -0.0024  0.5634 -0.3005
   57phy    C32 1516   0.257   3.066   1.222  0.1523  0.1907  0.4635
   57phy    C31 1517   0.277   3.167   1.104 -0.3289 -0.2728  0.0175
   57phy    C30 1518   0.203   3.295   1.128  0.3112  0.0905 -0.0294
   57phy    C28 1519   0.203   3.400   1.013 -0.4175  0.3918  0.0278
   57phy    C29 1520   0.064   3.431   0.967  0.1624  0.3692 -0.1516
   57phy    C27 1521   0.275   3.527   1.057 -0.3038 -0.0997 -0.1871
   57phy    C26 1522   0.354   3.613   0.953  0.1890 -0.2957  0.0563
   57phy    C25 1523   0.421   3.739   1.011 -0.0399 -0.4721  0.1771
   57phy    C23 1524   0.465   3.837   0.903 -0.1925  0.2268 -0.2269
   57phy    C24 1525   0.458   3.980   0.959  0.0751  0.1054  0.1290
   57phy    C22 1526   0.604   3.796   0.841 -0.1788 -0.4860 -0.2053
   57phy    C21 1527   0.608   3.792   0.688 -0.0595 -0.1726 -0.2481
   57phy    C20 1528   0.738   3.735   0.638 -0.2753  0.3984 -0.0603
   57phy    C18 1529   0.750   3.707   0.484  0.5653  0.4598 -0.2538
   57phy    O01 1530   0.641   3.624   0.432 -0.1607 -0.3206 -0.5403
   57phy    H01 1531   0.556   3.656   0.456  0.4217  1.0291 -0.1749
   57phy    C19 1532   0.876   3.620   0.479  0.2464  0.2835  0.2562
   57phy    C13 1533   0.766   3.842   0.399  0.8147 -0.0044 -0.2221
   57phy     H3 1534   0.672   3.900   0.420  1.3471  1.3306 -1.4158
   57phy    O33 1535   0.856   3.937   0.447 -0.2194 -0.5355  0.1204
   57phy    H1B 1536   0.935   3.930   0.398 -1.0047  0.9602 -1.4838
   57phy    C12 1537   0.739   3.864   0.246  0.4747 -0.0949 -0.0140
   57phy    O11 1538   0.642   3.774   0.192  0.3303 -0.1824  0.2276
   57phy    H1A 1539   0.675   3.688   0.210  2.2880  0.1985 -1.2820
   58phy    C35 1540   0.721   3.425   1.943  0.7175  0.2497  0.5759
   58phy    C33 1541   0.746   3.415   1.789  0.2642  0.3210  0.0544
   58phy    C34 1542   0.815   3.535   1.737  0.3003 -0.1801 -0.7207
   58phy    C32 1543   0.833   3.291   1.751  0.4959 -0.3718 -0.0710
   58phy    C31 1544   0.763   3.156   1.702 -0.0349 -0.0566  0.3149
   58phy    C30 1545   0.867   3.049   1.675  0.1298  0.5997 -0.0551
   58phy    C28 1546   0.811   2.914   1.630  0.8851 -0.0002  0.1209
   58phy    C29 1547   0.791   2.906   1.475  0.3367  0.2526 -0.8597
   58phy    C27 1548   0.894   2.789   1.666  0.2490  0.2151  0.5379
   58phy    C26 1549   0.852   2.705   1.787  0.1486  0.3765 -0.2902
   58phy    C25 1550   0.937   2.581   1.818 -0.3375  0.1227 -0.3981
   58phy    C23 1551   0.877   2.516   1.946 -0.2284 -0.0088 -0.2374
   58phy    C24 1552   0.792   2.394   1.914  0.5047 -0.3183  0.0241
   58phy    C22 1553   0.995   2.506   2.050  0.1805 -0.1828  0.6007
   58phy    C21 1554   0.962   2.520   2.196 -0.0314  0.1477  0.8010
   58phy    C20 1555   1.083   2.484   2.281  0.2042  0.2389 -0.5667
   58phy    C18 1556   1.064   2.479   2.437 -0.1130 -0.1629 -0.0860
   58phy    O01 1557   0.935   2.434   2.478  0.1834  0.2828 -0.2716
   58phy    H01 1558   0.932   2.418   2.571  0.2708 -0.5877 -0.4129
   58phy    C19 1559   1.155   2.359   2.471  0.1542 -0.3739  0.2531
   58phy    C13 1560   1.109   2.616   2.510  0.0030 -0.1053 -0.4638
   58phy     H3 1561   1.211   2.651   2.477  1.2025 -1.7495  1.2718
   58phy    O33 1562   1.131   2.596   2.645  0.4537 -0.6016 -0.5404
   58phy    H1B 1563   1.073   2.650   2.695  0.6704 -0.9806  0.1466
   58phy    C12 1564   1.011   2.743   2.493 -0.0111  0.0631  0.4293
   58phy    O11 1565   0.891   2.736   2.571 -0.1195 -0.0041 -0.6380
   58phy    H1A 1566   0.867   2.646   2.584  0.0536 -0.1882 -1.5158
   59phy    C35 1567   1.179   1.929   1.273 -0.1635  0.1800 -0.3336
   59phy    C33 1568   1.065   1.903   1.176 -0.5110  0.4652 -0.2369
   59phy    C34 1569   0.983   1.788   1.227  0.5844 -0.1231 -0.3242
   59phy    C32 1570   0.991   2.036   1.161 -0.0247 -0.0210 -0.0501
   59phy    C31 1571   0.933   2.061   1.024 -0.2520  0.0161 -0.0002
   59phy    C30 1572   0.874   2.198   1.026  0.3358  0.1638 -0.4578
   59phy    C28 1573   0.819   2.242   0.887  0.5214  0.1144 -0.1378
   59phy    C29 1574   0.676   2.193   0.846 -0.7846 -0.4198 -0.1802
   59phy    C27 1575   0.821   2.397   0.880 -0.1444  0.5589 -0.3381
   59phy    C26 1576   0.889   2.448   0.756  0.2987  0.3891 -0.3550
   59phy    C25 1577   0.879   2.601   0.735 -0.2210  0.2199  0.1110
   59phy    C23 1578   0.913   2.651   0.592  0.3144 -0.2450  0.6243
   59phy    C24 1579   0.822   2.771   0.557  0.0130  0.1601 -0.3291
   59phy    C22 1580   1.059   2.698   0.590  0.0153 -0.3253 -0.5914
   59phy    C21 1581   1.131   2.682   0.452 -0.4684 -0.4446 -0.3856
   59phy    C20 1582   1.278   2.730   0.477 -0.7020  0.5645 -0.3329
   59phy    C18 1583   1.380   2.735   0.362  0.2067  0.2595  0.2538
   59phy    O01 1584   1.375   2.622   0.265 -0.4325 -0.3349 -0.2795
   59phy    H01 1585   1.455   2.624   0.215 -0.0334 -0.0986  0.3568
   59phy    C19 1586   1.517   2.731   0.438  0.1448 -0.1987 -0.2161
   59phy    C13 1587   1.363   2.868   0.267  0.1889  0.0652  0.0580
   59phy     H3 1588   1.258   2.860   0.228 -0.1123  1.7750  0.4476
   59phy    O33 1589   1.342   2.987   0.343 -0.0134  0.4667  0.2061
   59phy    H1B 1590   1.258   2.991   0.384 -0.4015  1.1826 -0.6241
   59phy    C12 1591   1.405   2.897   0.119 -0.5241  0.4051  0.0457
   59phy    O11 1592   1.433   2.788   0.036 -0.2808  0.3418 -0.0928
   59phy    H1A 1593   1.351   2.748   0.015  0.3294 -0.8106 -0.3549
   60phy    C35 1594   4.761   0.474   0.806  0.6703 -0.0440  0.2857
   60phy    C33 1595   4.892   0.440   0.739 -0.5940  0.0558 -0.1228
   60phy    C34 1596   4.891   0.496   0.597  0.0852 -0.3683 -0.5014
   60phy    C32 1597   5.016   0.477   0.818  0.3500  0.4987 -0.0066
   60phy    C31 1598   5.136   0.384   0.796 -0.0270 -0.1533 -0.0537
   60phy    C30 1599   5.253   0.407   0.894  0.6499  0.2168 -0.0432
   60phy    C28 1600   5.387   0.331   0.867 -0.3437  0.1005 -0.1509
   60phy    C29 1601   5.495   0.415   0.933 -0.0596  0.4633 -0.0715
   60phy    C27 1602   5.402   0.190   0.929  0.2624  0.0539  0.0760
   60phy    C26 1603   5.476   0.084   0.850  0.2324  0.3265  0.1464
   60phy    C25 1604   5.471  -0.052   0.934  0.0273  0.2274 -0.1035
   60phy    C23 1605   5.556  -0.164   0.869  0.0262  0.0063 -0.2737
   60phy    C24 1606   5.600  -0.267   0.979  0.1319  0.6171  0.2671
   60phy    C22 1607   5.480  -0.240   0.755 -0.2110 -0.0048 -0.0600
   60phy    C21 1608   5.577  -0.256   0.634 -0.2325  0.6403  0.2218
   60phy    C20 1609   5.532  -0.334   0.508  0.0696 -0.3461 -0.0082
   60phy    C18 1610   5.631  -0.343   0.383 -0.0515  0.0677 -0.3597
   60phy    O01 1611   5.659  -0.214   0.327  0.3238  0.3923 -0.1325
   60phy    H01 1612   5.589  -0.152   0.329 -0.1202 -0.1103  1.6838
   60phy    C19 1613   5.545  -0.414   0.284  0.3103  0.3981  0.2143
   60phy    C13 1614   5.766  -0.423   0.413  0.1014  0.4855 -0.5210
   60phy     H3 1615   5.823  -0.353   0.479  0.2604 -0.1393  0.0242
   60phy    O33 1616   5.760  -0.535   0.502 -0.4572 -0.1927  0.0479
   60phy    H1B 1617   5.688  -0.528   0.560 -1.2792 -0.8311 -0.8590
   60phy    C12 1618   5.894  -0.414   0.325 -0.0981  0.4495  0.2054
   60phy    O11 1619   5.886  -0.321   0.222 -0.3247 -0.1949 -0.4081
   60phy    H1A 1620   5.808  -0.269   0.234  0.5544  1.1178 -0.1385
   61phy    C35 1621   2.628   3.480   1.473  0.0370  0.0099  0.0325
   61phy    C33 1622   2.715   3.606   1.457 -0.2458  0.2280  0.2147
   61phy    C34 1623   2.823   3.592   1.352 -0.4165  0.0086  0.4054
   61phy    C32 1624   2.627   3.729   1.420 -0.1071 -0.3569  0.3468
   61phy    C31 1625   2.665   3.847   1.513  0.0000  0.0644  0.2321
   61phy    C30 1626   2.600   3.975   1.457  0.5122  0.2216 -0.1113
   61phy    C28 1627   2.603   4.098   1.547 -0.7267  0.0459  0.0255
   61phy    C29 1628   2.661   4.216   1.472 -0.4639 -0.1872  0.0677
   61phy    C27 1629   2.467   4.119   1.612 -0.3662 -0.0107  1.0847
   61phy    C26 1630   2.466   4.199   1.743 -0.2784  0.0847 -0.0348
   61phy    C25 1631   2.325   4.226   1.786 -0.1905  0.0496 -0.1552
   61phy    C23 1632   2.301   4.316   1.910  0.1815 -0.5701  0.1649
   61phy    C24 1633   2.275   4.464   1.861  0.3000  0.2045  0.1136
   61phy    C22 1634   2.186   4.273   2.001  0.0237 -0.3680  0.1086
   61phy    C21 1635   2.222   4.232   2.138 -0.2793 -0.2091 -0.1668
   61phy    C20 1636   2.102   4.210   2.230 -0.0335 -0.0246 -0.6423
   61phy    C18 1637   2.111   4.148   2.376 -0.1535 -0.3478  0.0003
   61phy    O01 1638   2.225   4.197   2.452 -0.0056 -0.5188 -0.2451
   61phy    H01 1639   2.207   4.169   2.540 -0.9871 -3.0774 -1.1496
   61phy    C19 1640   1.990   4.211   2.444  0.3029 -0.2089  0.0514
   61phy    C13 1641   2.112   3.987   2.391 -0.3291 -0.2279  0.4652
   61phy     H3 1642   2.025   3.939   2.339  0.4180 -1.4349  0.2817
   61phy    O33 1643   2.089   3.948   2.530  0.1410  0.3755  0.0097
   61phy    H1B 1644   2.139   4.003   2.587 -1.4676  0.3986  1.4754
   61phy    C12 1645   2.241   3.905   2.344  0.5162  0.3389 -0.0172
   61phy    O11 1646   2.351   3.930   2.420 -0.8526 -0.1102  0.5406
   61phy    H1A 1647   2.372   4.021   2.416  0.2074 -0.3252  0.9764
   62phy    C35 1648   1.395   4.549   1.708 -0.3857 -0.0349  0.1605
   62phy    C33 1649   1.274   4.625   1.772 -0.4459  0.5734  0.4208
   62phy    C34 1650   1.328   4.752   1.832 -0.4926  0.0757  0.0350
   62phy    C32 1651   1.165   4.661   1.667  0.4399  0.1270 -0.2506
   62phy    C31 1652   1.051   4.555   1.641  0.2995 -0.1622 -0.4466
   62phy    C30 1653   0.966   4.595   1.520 -0.2453 -0.5690 -0.4110
   62phy    C28 1654   0.837   4.512   1.485  0.7234 -0.4105 -0.0293
   62phy    C29 1655   0.722   4.531   1.578 -0.0280 -0.3966  0.8028
   62phy    C27 1656   0.779   4.561   1.351  0.2576 -0.2659  0.7432
   62phy    C26 1657   0.822   4.477   1.230  0.1842 -0.4535  0.3408
   62phy    C25 1658   0.759   4.498   1.096  0.0414  0.3556  0.2994
   62phy    C23 1659   0.794   4.391   0.993  0.7214 -0.4054  0.1634
   62phy    C24 1660   0.670   4.306   0.969  0.2408 -0.0653  0.7151
   62phy    C22 1661   0.829   4.468   0.864 -0.1093  0.3899  0.1011
   62phy    C21 1662   0.980   4.486   0.844 -0.2558 -0.5004 -0.2457
   62phy    C20 1663   1.033   4.545   0.711 -0.3633 -0.3032 -0.3303
   62phy    C18 1664   1.185   4.535   0.683 -0.6090 -0.2868  0.5972
   62phy    O01 1665   1.257   4.603   0.790  0.0897 -0.2971  0.2400
   62phy    H01 1666   1.200   4.671   0.820 -1.3906 -1.3683 -0.0560
   62phy    C19 1667   1.191   4.629   0.562 -0.0093 -0.0271 -0.5266
   62phy    C13 1668   1.245   4.388   0.659  0.1380  0.0427  0.2322
   62phy     H3 1669   1.246   4.342   0.761 -0.7047  0.5660  0.4893
   62phy    O33 1670   1.160   4.294   0.596 -0.3134  0.4077 -0.1034
   62phy    H1B 1671   1.070   4.311   0.615 -0.9126 -0.5924 -1.7870
   62phy    C12 1672   1.398   4.348   0.647 -0.5256 -0.8618 -0.0405
   62phy    O11 1673   1.494   4.441   0.691  0.0024  0.4141 -0.2771
   62phy    H1A 1674   1.447   4.509   0.737  0.9806  1.6489 -1.0235
   63phy    C35 1675   1.208   2.951   1.510 -0.7078 -0.0730 -0.5507
   63phy    C33 1676   1.344   2.899   1.483  0.0411 -0.0394  0.2168
   63phy    C34 1677   1.380   2.897   1.331  0.1028 -0.2449 -0.2694
   63phy    C32 1678   1.446   2.985   1.559  0.2280 -0.0450  0.2511
   63phy    C31 1679   1.548   2.901   1.627 -0.5273  0.0044 -0.4766
   63phy    C30 1680   1.661   2.991   1.686  0.4089 -0.0088 -0.1388
   63phy    C28 1681   1.763   2.905   1.762 -0.3390 -0.5015  0.1244
   63phy    C29 1682   1.872   2.848   1.669 -0.3544  0.0402 -0.2798
   63phy    C27 1683   1.819   2.992   1.871 -0.0019 -0.4626  0.3870
   63phy    C26 1684   1.759   2.967   2.011 -0.3729  0.1895 -0.5336
   63phy    C25 1685   1.793   3.078   2.110  0.0425  0.1797 -0.4195
   63phy    C23 1686   1.743   3.068   2.255 -0.0329  1.0306 -0.3038
   63phy    C24 1687   1.850   3.024   2.360  0.1007 -0.3096  0.3590
   63phy    C22 1688   1.674   3.202   2.295 -0.2095  0.4158  0.3727
   63phy    C21 1689   1.558   3.195   2.389 -0.1108 -0.7039  0.6771
   63phy    C20 1690   1.509   3.338   2.426  0.1023 -0.0632  0.3682
   63phy    C18 1691   1.390   3.361   2.526  0.0563 -0.3860  0.3086
   63phy    O01 1692   1.416   3.290   2.648  0.2061  0.4400  0.3440
   63phy    H01 1693   1.341   3.297   2.704 -0.8011 -0.2013 -0.8537
   63phy    C19 1694   1.419   3.506   2.556 -0.2075  0.4293  0.3126
   63phy    C13 1695   1.241   3.336   2.464  0.1312 -0.2829  0.4340
   63phy     H3 1696   1.234   3.384   2.363 -0.3113 -0.3602  0.4237
   63phy    O33 1697   1.138   3.411   2.535  0.0714  0.5809  0.2531
   63phy    H1B 1698   1.155   3.400   2.626 -0.3613  0.5111  0.3275
   63phy    C12 1699   1.187   3.188   2.440 -0.3084 -0.3413 -0.5019
   63phy    O11 1700   1.166   3.110   2.558 -0.3165  0.7171 -0.0885
   63phy    H1A 1701   1.255   3.086   2.578 -0.8940 -0.6538  0.9466
   64phy    C35 1702   1.239   0.572   1.390  0.1304  0.4051 -0.2051
   64phy    C33 1703   1.300   0.483   1.495 -0.1640 -0.4614 -0.5366
   64phy    C34 1704   1.242   0.526   1.632  0.2668  0.2675 -0.1198
   64phy    C32 1705   1.284   0.333   1.466 -0.0425 -0.0074 -0.1930
   64phy    C31 1706   1.388   0.240   1.525 -0.2482 -0.3995  0.1314
   64phy    C30 1707   1.370   0.104   1.466 -0.6343 -0.1177 -0.4191
   64phy    C28 1708   1.481   0.004   1.506 -0.7125  0.3460  0.3503
   64phy    C29 1709   1.475  -0.060   1.649 -0.0164  0.5620 -0.2178
   64phy    C27 1710   1.463  -0.113   1.401  0.0564 -0.0639  0.1539
   64phy    C26 1711   1.586  -0.190   1.362 -0.8257  0.3374  0.1500
   64phy    C25 1712   1.572  -0.313   1.272 -0.0596 -0.2516 -0.0951
   64phy    C23 1713   1.694  -0.415   1.275  0.2066 -0.1240  0.0105
   64phy    C24 1714   1.700  -0.492   1.412  0.6778  0.1574  0.1919
   64phy    C22 1715   1.671  -0.520   1.163 -0.2075 -0.3911  0.4359
   64phy    C21 1716   1.789  -0.518   1.066  0.8120 -0.2455  0.5022
   64phy    C20 1717   1.773  -0.623   0.960  0.3459 -0.4679 -0.2693
   64phy    C18 1718   1.881  -0.642   0.847  0.6609  0.3624  0.0003
   64phy    O01 1719   1.897  -0.519   0.777 -0.1480 -0.4206 -0.3539
   64phy    H01 1720   1.815  -0.474   0.770 -0.6017 -1.3203 -1.1459
   64phy    C19 1721   1.810  -0.740   0.743 -0.2556  0.0144  0.3008
   64phy    C13 1722   2.027  -0.698   0.902  0.7696 -0.3557 -0.5816
   64phy     H3 1723   2.059  -0.623   0.979 -0.8275 -0.1457 -0.0925
   64phy    O33 1724   2.031  -0.815   0.993  0.5022 -0.2911  0.4132
   64phy    H1B 1725   1.945  -0.838   1.020 -0.1596 -0.4249 -1.6123
   64phy    C12 1726   2.164  -0.679   0.820  0.0505  0.3991  0.1893
   64phy    O11 1727   2.197  -0.787   0.736  0.2599 -0.2557 -0.0190
   64phy    H1A 1728   2.215  -0.860   0.793 -1.0660 -1.0332 -0.5451
   65phy    C35 1729   3.169   4.648   1.043  0.8157 -0.3610  0.0412
   65phy    C33 1730   3.117   4.788   1.092  0.0537  0.2502  0.1429
   65phy    C34 1731   3.170   4.826   1.231  0.0795  0.0958 -1.1599
   65phy    C32 1732   3.158   4.896   0.995 -0.3838 -0.1122 -0.1317
   65phy    C31 1733   3.058   4.941   0.895  0.0706  0.8415  0.2999
   65phy    C30 1734   3.119   5.015   0.778 -0.1365  0.2559 -0.0679
   65phy    C28 1735   3.020   5.072   0.667 -0.2478  0.2344 -0.1859
   65phy    C29 1736   3.010   5.227   0.675  0.2495  0.1591  0.3519
   65phy    C27 1737   3.050   5.011   0.531 -0.1487  0.2939 -0.5698
   65phy    C26 1738   2.912   4.969   0.469  0.0119  0.1227  0.4101
   65phy    C25 1739   2.927   4.871   0.347  0.2359  0.5823 -0.3159
   65phy    C23 1740   2.794   4.828   0.284 -0.2275 -0.0114  0.4192
   65phy    C24 1741   2.807   4.863   0.134 -0.2459  0.0771  0.1836
   65phy    C22 1742   2.778   4.675   0.312  0.3440 -0.2444  0.7383
   65phy    C21 1743   2.631   4.633   0.311  0.0982  0.2181 -0.0053
   65phy    C20 1744   2.624   4.484   0.320 -0.1967 -0.1124  0.0081
   65phy    C18 1745   2.488   4.407   0.296  0.3165 -0.6088  0.0963
   65phy    O01 1746   2.390   4.471   0.384  0.1995  0.2147  0.2741
   65phy    H01 1747   2.329   4.412   0.423  0.9510  1.1585  3.1209
   65phy    C19 1748   2.514   4.262   0.340  0.3601 -0.1375 -0.0684
   65phy    C13 1749   2.433   4.421   0.144  0.5056 -0.1354  0.1178
   65phy     H3 1750   2.405   4.529   0.136 -0.3466 -0.3932 -0.4448
   65phy    O33 1751   2.527   4.421   0.038  0.5249 -0.4722 -0.3218
   65phy    H1B 1752   2.519   4.341  -0.010 -1.3646 -1.4595  1.4563
   65phy    C12 1753   2.286   4.390   0.095 -0.1596 -0.1338 -0.1590
   65phy    O11 1754   2.278   4.269   0.026  0.3908 -0.0709  0.3851
   65phy    H1A 1755   2.304   4.200   0.084  0.3551  0.5261  1.1135
   66phy    C35 1756   2.361   1.421   2.213 -0.1752  0.1947 -0.2531
   66phy    C33 1757   2.421   1.292   2.157 -0.1793 -0.4383  0.0358
   66phy    C34 1758   2.543   1.323   2.072 -0.0325 -0.3171  0.0230
   66phy    C32 1759   2.434   1.191   2.267 -0.1470  0.1697 -0.1471
   66phy    C31 1760   2.396   1.049   2.227 -0.0655  0.1851 -0.2800
   66phy    C30 1761   2.442   0.956   2.333 -0.2087 -0.0508 -0.0954
   66phy    C28 1762   2.400   0.810   2.316 -0.4365 -0.2686 -0.1865
   66phy    C29 1763   2.508   0.721   2.267  0.0629  0.5638 -0.2212
   66phy    C27 1764   2.319   0.758   2.439 -0.6693  0.0824  0.3205
   66phy    C26 1765   2.178   0.717   2.405  0.0070  0.1074 -0.0565
   66phy    C25 1766   2.113   0.644   2.517  0.1038 -0.0365  0.6755
   66phy    C23 1767   1.966   0.587   2.514  0.4695 -0.0582 -0.0018
   66phy    C24 1768   1.943   0.448   2.449  0.1391  0.1059  0.1665
   66phy    C22 1769   1.930   0.552   2.662 -0.0511  0.0365 -0.5413
   66phy    C21 1770   1.828   0.652   2.720  0.4545 -0.8063  0.0733
   66phy    C20 1771   1.838   0.631   2.871  0.3180 -0.0148 -0.1706
   66phy    C18 1772   1.742   0.714   2.965 -0.3610 -0.0523 -0.4393
   66phy    O01 1773   1.604   0.690   2.922 -0.2803  0.1951 -0.1299
   66phy    H01 1774   1.597   0.712   2.831 -0.7702 -0.8043 -0.3467
   66phy    C19 1775   1.752   0.630   3.091  0.3909  0.4071  0.3217
   66phy    C13 1776   1.783   0.871   2.968 -0.6362  0.5527 -0.2506
   66phy     H3 1777   1.805   0.904   2.863 -2.2524  0.4636 -0.6496
   66phy    O33 1778   1.909   0.896   3.032  0.1570  0.3711 -0.0453
   66phy    H1B 1779   1.967   0.823   3.020 -0.8521 -0.4705  0.0778
   66phy    C12 1780   1.672   0.971   3.034  0.4009 -0.0439  0.2135
   66phy    O11 1781   1.683   1.112   3.018  0.1557  0.7821 -0.7134
   66phy    H1A 1782   1.611   1.157   3.057 -1.2073 -1.1881 -0.7877
   67phy    C35 1783   3.989   0.187   0.985 -0.1335  0.4290 -0.5797
   67phy    C33 1784   3.897   0.170   1.104 -0.0586  0.2982  0.6345
   67phy    C34 1785   3.975   0.222   1.221 -0.0997  0.2117 -0.2195
   67phy    C32 1786   3.767   0.253   1.088 -0.4206 -0.4912 -0.2780
   67phy    C31 1787   3.648   0.193   1.009 -0.4799 -0.1011  0.5121
   67phy    C30 1788   3.523   0.283   1.012  0.4300 -0.4886  0.0700
   67phy    C28 1789   3.401   0.234   0.936  0.1423  0.0014 -0.1130
   67phy    C29 1790   3.280   0.256   1.028 -0.3140  0.1424  0.0031
   67phy    C27 1791   3.378   0.320   0.811 -0.5468 -0.3060 -0.1548
   67phy    C26 1792   3.397   0.258   0.674  0.1785 -0.1839 -0.1958
   67phy    C25 1793   3.403   0.368   0.567 -0.1377  0.2301 -0.2606
   67phy    C23 1794   3.430   0.317   0.426 -0.3046  0.3874  0.0299
   67phy    C24 1795   3.301   0.317   0.350  0.1495  0.1984 -0.0907
   67phy    C22 1796   3.535   0.403   0.353  0.2460 -0.1310  0.3847
   67phy    C21 1797   3.605   0.334   0.237 -0.1280  0.6044 -0.0419
   67phy    C20 1798   3.724   0.418   0.205  0.1611 -0.3186 -0.3459
   67phy    C18 1799   3.820   0.358   0.095  0.5190 -0.6095  0.1182
   67phy    O01 1800   3.879   0.237   0.143 -0.4546  0.3033  0.4427
   67phy    H01 1801   3.815   0.178   0.177  1.6574 -2.6620 -0.3297
   67phy    C19 1802   3.931   0.466   0.098  0.0300 -0.8998  0.7175
   67phy    C13 1803   3.752   0.342  -0.053 -0.4810  0.0062 -0.4213
   67phy     H3 1804   3.678   0.260  -0.038  1.1161 -1.4118 -0.0084
   67phy    O33 1805   3.665   0.441  -0.098 -0.2306  0.0998  0.2237
   67phy    H1B 1806   3.622   0.463  -0.017  1.4215  0.0845  1.1498
   67phy    C12 1807   3.812   0.249  -0.173  0.2578 -0.2969 -0.1039
   67phy    O11 1808   3.909   0.315  -0.252 -0.2055 -0.2698 -0.2296
   67phy    H1A 1809   3.991   0.304  -0.208  0.6701 -2.6853 -2.1775
   68phy    C35 1810   1.645   0.269   1.780  0.7453 -0.2113  0.6184
   68phy    C33 1811   1.784   0.281   1.723 -0.2817  0.0279 -0.2525
   68phy    C34 1812   1.883   0.343   1.823 -0.1352  0.0132 -0.5607
   68phy    C32 1813   1.821   0.137   1.685  0.6664  0.5018 -0.1002
   68phy    C31 1814   1.923   0.130   1.568 -0.0110  0.1161  0.1330
   68phy    C30 1815   1.999  -0.001   1.579 -0.3327  0.2081  0.1550
   68phy    C28 1816   2.134  -0.013   1.500 -0.5948 -0.3314 -0.9724
   68phy    C29 1817   2.236  -0.061   1.611 -0.3474 -0.0297  0.4767
   68phy    C27 1818   2.121  -0.124   1.401 -0.1734 -0.2320 -0.5123
   68phy    C26 1819   2.131  -0.096   1.249 -0.1151  0.2364  0.1676
   68phy    C25 1820   2.075  -0.204   1.151 -0.4689  0.5252 -0.4386
   68phy    C23 1821   2.049  -0.159   1.005 -0.0433  0.3246  0.3188
   68phy    C24 1822   2.155  -0.213   0.909 -0.0614 -0.6609 -0.0060
   68phy    C22 1823   1.904  -0.192   0.963  0.0602 -0.3139  0.3469
   68phy    C21 1824   1.847  -0.148   0.831 -0.0879 -0.0781 -0.2111
   68phy    C20 1825   1.696  -0.190   0.822  0.1489  0.0730  0.9233
   68phy    C18 1826   1.612  -0.194   0.686 -0.1587  0.0373 -0.1849
   68phy    O01 1827   1.626  -0.067   0.615 -0.0889  0.3212 -0.5788
   68phy    H01 1828   1.540  -0.039   0.590 -0.1474  1.7498  1.0317
   68phy    C19 1829   1.464  -0.217   0.734  0.4440  0.4707  0.1670
   68phy    C13 1830   1.660  -0.316   0.587 -0.2008 -0.1066 -0.2192
   68phy     H3 1831   1.765  -0.286   0.565  0.7387 -1.9111  1.5257
   68phy    O33 1832   1.698  -0.437   0.653 -0.6841  0.4292 -0.3598
   68phy    H1B 1833   1.639  -0.503   0.623 -0.2522 -1.0752  1.8626
   68phy    C12 1834   1.631  -0.322   0.430 -0.1719  0.6666  0.0985
   68phy    O11 1835   1.529  -0.408   0.386  0.3892  0.2366 -0.3513
   68phy    H1A 1836   1.504  -0.380   0.300 -0.1951 -0.8036 -0.5354
   69phy    C35 1837   2.359   3.156   1.632  0.0301 -0.6014 -0.1990
   69phy    C33 1838   2.228   3.227   1.603  0.2916  0.1677 -0.7940
   69phy    C34 1839   2.126   3.120   1.621  0.2505 -0.1470  0.0880
   69phy    C32 1840   2.205   3.350   1.698 -0.0861 -0.1093 -0.4685
   69phy    C31 1841   2.276   3.486   1.667 -0.3514 -0.3385 -0.1381
   69phy    C30 1842   2.232   3.605   1.754  0.2716 -0.1778 -0.1086
   69phy    C28 1843   2.305   3.739   1.726 -0.3279 -0.2488  0.9674
   69phy    C29 1844   2.203   3.832   1.656 -0.7689 -0.4936 -0.1515
   69phy    C27 1845   2.356   3.806   1.853  0.2007  0.2484 -0.2961
   69phy    C26 1846   2.505   3.776   1.895  0.3364 -0.2727 -0.2282
   69phy    C25 1847   2.545   3.860   2.021 -0.1739 -0.3650 -0.0769
   69phy    C23 1848   2.695   3.854   2.061  0.2904 -0.1010 -0.3428
   69phy    C24 1849   2.766   3.966   1.985 -0.0644  0.5154 -0.1510
   69phy    C22 1850   2.718   3.896   2.209  1.0975 -0.6970 -0.4541
   69phy    C21 1851   2.732   3.784   2.311  0.0388  0.2461  0.1312
   69phy    C20 1852   2.679   3.817   2.452  0.4436  0.1302 -0.4581
   69phy    C18 1853   2.666   3.696   2.556 -0.0006  0.3065 -0.8022
   69phy    O01 1854   2.785   3.619   2.551 -0.1219 -0.2431 -0.1708
   69phy    H01 1855   2.861   3.666   2.579  0.9417 -0.5564 -2.3714
   69phy    C19 1856   2.655   3.776   2.691  0.5913 -0.2815 -0.3414
   69phy    C13 1857   2.537   3.605   2.526  0.6359 -0.5471 -0.4649
   69phy     H3 1858   2.534   3.582   2.416  0.3139 -2.2514 -0.1228
   69phy    O33 1859   2.411   3.675   2.539 -0.2449 -0.2710  0.1447
   69phy    H1B 1860   2.408   3.756   2.491 -0.0044 -0.5238 -0.3054
   69phy    C12 1861   2.523   3.465   2.595  0.5114 -0.5001  0.0860
   69phy    O11 1862   2.641   3.395   2.591  0.1638 -0.1897 -0.0613
   69phy    H1A 1863   2.709   3.447   2.554 -0.5435  0.6711 -0.1744
   70phy    C35 1864   1.329   1.115   0.869  0.2386  0.4432 -0.0874
   70phy    C33 1865   1.472   1.077   0.887 -0.2216  0.3890 -0.0779
   70phy    C34 1866   1.550   1.203   0.887 -0.6562 -0.2980  0.0182
   70phy    C32 1867   1.486   0.995   1.016  0.1222 -0.0247  0.3160
   70phy    C31 1868   1.606   0.901   1.028 -0.0308 -0.6172 -0.0636
   70phy    C30 1869   1.590   0.811   1.153 -0.3012 -1.0020 -0.1391
   70phy    C28 1870   1.693   0.698   1.165 -0.3667  0.4930 -0.2639
   70phy    C29 1871   1.792   0.728   1.281  0.1614 -0.3484  0.1545
   70phy    C27 1872   1.628   0.560   1.199  0.0909 -0.1832 -0.0310
   70phy    C26 1873   1.653   0.450   1.096 -0.2303  0.1206 -0.3678
   70phy    C25 1874   1.589   0.311   1.127 -0.0280 -0.4004 -0.2638
   70phy    C23 1875   1.605   0.207   1.018 -0.4326 -0.4443  0.5363
   70phy    C24 1876   1.624   0.070   1.081 -0.2032 -0.0879 -0.2740
   70phy    C22 1877   1.477   0.203   0.928  0.4471 -0.2759 -0.1385
   70phy    C21 1878   1.504   0.192   0.776  0.2064  0.0684 -0.1336
   70phy    C20 1879   1.374   0.216   0.690  0.8507  0.1582  0.3789
   70phy    C18 1880   1.392   0.264   0.538 -0.1121  0.0927 -0.4543
   70phy    O01 1881   1.473   0.383   0.550 -0.1111 -0.5702  0.2027
   70phy    H01 1882   1.553   0.363   0.595  1.0584  1.9050 -0.6179
   70phy    C19 1883   1.255   0.311   0.485 -0.0241 -0.0359  0.2117
   70phy    C13 1884   1.464   0.152   0.447  0.1092  0.3058  0.2930
   70phy     H3 1885   1.570   0.159   0.483  0.2199 -0.8562  0.2400
   70phy    O33 1886   1.442   0.015   0.479  0.3111  0.1037  0.3351
   70phy    H1B 1887   1.410  -0.033   0.405  0.1255 -0.5890  0.8552
   70phy    C12 1888   1.518   0.176   0.301  0.3290  0.1967 -0.2301
   70phy    O11 1889   1.526   0.309   0.256 -0.6114 -0.2146 -0.2386
   70phy    H1A 1890   1.446   0.335   0.215 -0.3386  0.5692 -0.2906
   71phy    C35 1891   2.563   0.964   1.665  0.1627  0.3905  0.1410
   71phy    C33 1892   2.550   0.832   1.736 -0.9580 -0.0440  0.3644
   71phy    C34 1893   2.523   0.867   1.876  0.1207  0.3545 -0.0138
   71phy    C32 1894   2.440   0.739   1.681 -0.2106 -0.0515 -0.0404
   71phy    C31 1895   2.490   0.640   1.575  0.2567  0.7704  0.2092
   71phy    C30 1896   2.393   0.528   1.533 -0.3083 -0.1853  0.5701
   71phy    C28 1897   2.443   0.418   1.432  0.1322 -0.0866  0.5000
   71phy    C29 1898   2.516   0.303   1.497  0.4059  0.2876  0.4566
   71phy    C27 1899   2.311   0.360   1.371 -0.1929  0.1293 -0.2653
   71phy    C26 1900   2.323   0.336   1.218  0.3205  0.2398  0.5055
   71phy    C25 1901   2.188   0.305   1.159  0.4585  0.5058  0.2406
   71phy    C23 1902   2.187   0.318   1.005  0.2764  0.2335 -0.3783
   71phy    C24 1903   2.224   0.190   0.927  0.3250 -0.2981  0.3789
   71phy    C22 1904   2.039   0.350   0.958  0.0106  0.6664  0.4051
   71phy    C21 1905   2.024   0.434   0.830  0.3636 -0.0724 -0.3297
   71phy    C20 1906   1.883   0.502   0.819  0.0651 -0.2509 -0.3455
   71phy    C18 1907   1.839   0.556   0.674 -0.2513  0.5893  0.1600
   71phy    O01 1908   1.949   0.633   0.623 -0.4559 -0.1749 -0.9289
   71phy    H01 1909   1.916   0.685   0.551 -1.5807 -0.4811 -0.6531
   71phy    C19 1910   1.715   0.651   0.697 -0.6701  0.5322 -0.3502
   71phy    C13 1911   1.809   0.442   0.567 -0.4674 -0.1717  0.0022
   71phy     H3 1912   1.903   0.381   0.566 -1.5702 -1.9733  0.5137
   71phy    O33 1913   1.720   0.335   0.613 -0.2909  0.3927 -0.2436
   71phy    H1B 1914   1.765   0.254   0.600  1.6898  1.4623 -0.4686
   71phy    C12 1915   1.825   0.451   0.414  0.5025 -0.5622 -0.2424
   71phy    O11 1916   1.712   0.479   0.341  0.1444  0.0001 -0.3620
   71phy    H1A 1917   1.665   0.399   0.330  0.0904 -0.2362  1.2481
   72phy    C35 1918   2.087   1.129   1.630 -0.6238  0.2389 -0.5460
   72phy    C33 1919   2.164   1.260   1.648  0.4345 -0.2513 -0.1981
   72phy    C34 1920   2.235   1.267   1.784  0.0918 -0.1241  0.2206
   72phy    C32 1921   2.266   1.264   1.541  0.1704 -0.3857 -0.1677
   72phy    C31 1922   2.301   1.409   1.491  0.3462 -0.1128  0.1974
   72phy    C30 1923   2.411   1.428   1.385  0.0055 -0.2699  0.5314
   72phy    C28 1924   2.402   1.549   1.288  0.3086  0.4786  0.3622
   72phy    C29 1925   2.468   1.676   1.339  0.0832 -0.2984  0.1963
   72phy    C27 1926   2.471   1.510   1.156  0.3897  0.2401 -0.0297
   72phy    C26 1927   2.375   1.496   1.036  0.1657  0.4028 -0.1709
   72phy    C25 1928   2.454   1.435   0.918 -0.2014  0.1221 -0.0256
   72phy    C23 1929   2.381   1.407   0.782 -0.8711 -0.2379  0.1781
   72phy    C24 1930   2.485   1.430   0.670  0.2798  0.4121 -0.3917
   72phy    C22 1931   2.323   1.265   0.787  0.0951 -0.2663  0.4236
   72phy    C21 1932   2.205   1.240   0.698  0.6198 -0.1791 -0.0804
   72phy    C20 1933   2.104   1.130   0.752  0.2170 -0.0776  0.1555
   72phy    C18 1934   1.978   1.085   0.658  0.2881  0.0973 -0.0182
   72phy    O01 1935   1.925   1.193   0.590 -0.7540 -0.0816 -0.2335
   72phy    H01 1936   1.991   1.222   0.529  1.2358 -2.2989  0.7177
   72phy    C19 1937   1.884   1.046   0.772 -0.0905  0.0415  0.0335
   72phy    C13 1938   2.016   0.963   0.556  0.3922 -0.3050  0.1650
   72phy     H3 1939   2.079   1.016   0.479  0.2686 -0.6862 -0.2015
   72phy    O33 1940   2.122   0.873   0.600  0.0713  0.4421  0.3509
   72phy    H1B 1941   2.086   0.795   0.636 -0.1793  0.2833 -0.2286
   72phy    C12 1942   1.927   0.919   0.436  0.1040  0.3262 -0.8305
   72phy    O11 1943   1.901   0.781   0.424 -0.4176  0.0557  0.7191
   72phy    H1A 1944   1.841   0.776   0.353 -0.8936 -1.5953  1.1930
   73phy    C35 1945   2.688   0.928   0.664  0.1278 -0.5147 -0.7288
   73phy    C33 1946   2.676   1.023   0.782  0.5970 -0.0138  0.8709
   73phy    C34 1947   2.579   0.965   0.873  0.1138  0.2471 -0.0050
   73phy    C32 1948   2.812   1.060   0.836  0.3421 -0.3575 -0.3797
   73phy    C31 1949   2.856   1.199   0.783 -0.1158 -0.1413 -0.7662
   73phy    C30 1950   2.984   1.244   0.855 -0.0388  0.0225  0.1864
   73phy    C28 1951   3.055   1.372   0.809 -0.1613  0.0401 -0.1705
   73phy    C29 1952   3.138   1.433   0.920  0.3374  0.7036  0.3821
   73phy    C27 1953   3.129   1.353   0.676  0.3816 -0.1904 -0.3753
   73phy    C26 1954   3.132   1.490   0.594 -0.2503  0.7490 -0.3170
   73phy    C25 1955   3.208   1.478   0.461  0.5071 -0.2750  0.4095
   73phy    C23 1956   3.234   1.618   0.395 -0.4184  0.2536 -0.5334
   73phy    C24 1957   3.378   1.650   0.441 -0.1196  0.2544 -0.6586
   73phy    C22 1958   3.236   1.612   0.240 -0.2636 -0.3404  0.4272
   73phy    C21 1959   3.099   1.598   0.165 -0.0063  0.4900  0.0841
   73phy    C20 1960   3.113   1.536   0.023  0.0359 -0.3020 -0.5151
   73phy    C18 1961   2.994   1.501  -0.073 -0.8241 -0.4570  0.6781
   73phy    O01 1962   2.919   1.392  -0.012  0.1124 -0.4380 -0.2572
   73phy    H01 1963   2.829   1.415  -0.024  0.1900  0.9011  1.2189
   73phy    C19 1964   3.074   1.444  -0.192 -0.1435 -0.1104  0.3725
   73phy    C13 1965   2.894   1.620  -0.117  0.0483  0.2351 -0.0058
   73phy     H3 1966   2.850   1.663  -0.023  0.0510  0.6700 -0.1984
   73phy    O33 1967   2.945   1.740  -0.170 -0.5226 -0.1318 -0.6411
   73phy    H1B 1968   2.942   1.734  -0.263  0.4583 -1.4053 -0.6329
   73phy    C12 1969   2.751   1.598  -0.180  0.4525 -0.5060  1.0594
   73phy    O11 1970   2.696   1.475  -0.146 -0.0401 -0.3189  0.4469
   73phy    H1A 1971   2.604   1.489  -0.155  0.2630  0.3862 -2.0875
   74phy    C35 1972   3.559   1.777   1.714 -0.0844  0.3602 -0.1356
   74phy    C33 1973   3.464   1.668   1.664 -0.0258  0.1539 -0.0976
   74phy    C34 1974   3.460   1.553   1.763  0.0821 -0.1468  0.1382
   74phy    C32 1975   3.321   1.715   1.626  0.2555 -0.3229  0.4851
   74phy    C31 1976   3.263   1.659   1.491  0.6617 -0.0244 -0.2536
   74phy    C30 1977   3.134   1.730   1.439  0.0242  0.3602  0.6379
   74phy    C28 1978   3.078   1.669   1.303 -0.2545  0.0190 -0.4213
   74phy    C29 1979   2.926   1.647   1.317  0.0285  0.7898 -0.0507
   74phy    C27 1980   3.087   1.773   1.190 -0.0955  0.0987 -0.2618
   74phy    C26 1981   3.213   1.758   1.102 -0.4749  0.3995  0.0674
   74phy    C25 1982   3.210   1.870   0.997 -0.1266 -0.3734  0.0803
   74phy    C23 1983   3.325   1.860   0.892 -0.3895  0.0382  0.2994
   74phy    C24 1984   3.305   1.761   0.777  0.0120 -0.0659  0.2710
   74phy    C22 1985   3.343   2.001   0.834  0.3712  0.1261  0.2250
   74phy    C21 1986   3.490   2.038   0.814  0.0147  0.6037  0.6100
   74phy    C20 1987   3.507   2.185   0.804 -0.1882  0.1594 -0.2318
   74phy    C18 1988   3.654   2.245   0.774  0.2440 -0.6759  0.0858
   74phy    O01 1989   3.752   2.176   0.849  0.3550 -0.5751 -0.1986
   74phy    H01 1990   3.737   2.179   0.942 -1.3031 -0.4648 -0.4357
   74phy    C19 1991   3.634   2.393   0.820  0.3769  0.3413 -0.0020
   74phy    C13 1992   3.696   2.235   0.620  0.4831 -0.1816  0.4692
   74phy     H3 1993   3.686   2.126   0.598  2.2591 -0.5056  1.1227
   74phy    O33 1994   3.596   2.279   0.522 -0.0548 -0.1818 -0.6200
   74phy    H1B 1995   3.514   2.283   0.567 -0.4109  1.9029 -1.3387
   74phy    C12 1996   3.839   2.222   0.552 -0.1183 -0.1479 -0.4552
   74phy    O11 1997   3.948   2.217   0.636 -0.2233 -0.0117  0.0372
   74phy    H1A 1998   3.906   2.197   0.717 -0.8775 -1.1632 -0.5431
   75phy    C35 1999   3.571   1.611   1.263 -0.1878  0.2384 -0.2285
   75phy    C33 2000   3.715   1.579   1.304  0.0754 -0.0654 -0.8418
   75phy    C34 2001   3.705   1.478   1.418  0.2777  0.0554 -0.0159
   75phy    C32 2002   3.790   1.532   1.176 -0.3482 -0.1043  0.1292
   75phy    C31 2003   3.933   1.577   1.171 -0.0227  0.0711  0.0206
   75phy    C30 2004   4.014   1.509   1.057 -0.0699  0.1928  0.1338
   75phy    C28 2005   4.167   1.543   1.057  0.0964 -0.1616  0.4933
   75phy    C29 2006   4.236   1.449   1.153  0.0409 -0.4096  0.3106
   75phy    C27 2007   4.219   1.524   0.913 -0.3169 -0.4345 -0.1547
   75phy    C26 2008   4.282   1.650   0.861  0.0274  0.5778  0.1407
   75phy    C25 2009   4.320   1.651   0.712  0.1920 -0.1394 -0.2002
   75phy    C23 2010   4.414   1.767   0.669 -0.2104 -0.1080 -0.0209
   75phy    C24 2011   4.566   1.736   0.667 -0.1927  0.0532  0.0448
   75phy    C22 2012   4.376   1.822   0.530 -0.3589  0.1357 -0.0358
   75phy    C21 2013   4.370   1.975   0.521 -0.6044  0.4377 -0.2970
   75phy    C20 2014   4.383   2.016   0.373 -0.1259 -0.1404  0.4761
   75phy    C18 2015   4.386   2.172   0.331  0.2455  0.4221 -0.1255
   75phy    O01 2016   4.253   2.226   0.351 -0.4858 -0.5188  0.1205
   75phy    H01 2017   4.236   2.245   0.441 -0.8890 -1.1872  0.1915
   75phy    C19 2018   4.404   2.164   0.176 -0.0040 -0.0708  0.5196
   75phy    C13 2019   4.492   2.264   0.405  0.0888  0.5832  0.6188
   75phy     H3 2020   4.448   2.270   0.507 -0.0570  0.3626  0.5687
   75phy    O33 2021   4.618   2.202   0.445  0.1084  0.3017 -0.5367
   75phy    H1B 2022   4.678   2.208   0.373  2.6495  0.9596  1.5102
   75phy    C12 2023   4.504   2.424   0.403  0.0938  0.6115  0.0322
   75phy    O11 2024   4.612   2.472   0.328 -0.3806  0.1955 -0.8497
   75phy    H1A 2025   4.688   2.464   0.383 -1.0641  1.3175  0.2887
   76phy    C35 2026   3.800   2.048   1.985 -0.5595  0.3868  0.1970
   76phy    C33 2027   3.802   1.895   1.978 -0.2452  0.2165  0.6722
   76phy    C34 2028   3.917   1.861   1.883  0.5975  0.6227  0.5913
   76phy    C32 2029   3.833   1.838   2.117 -0.4194 -0.0517 -0.3245
   76phy    C31 2030   3.719   1.755   2.180 -0.6374  0.1518 -0.4986
   76phy    C30 2031   3.772   1.683   2.308  0.8646 -0.1064  0.1084
   76phy    C28 2032   3.685   1.556   2.348  0.4925 -0.9216  0.4733
   76phy    C29 2033   3.777   1.435   2.353 -0.2779  0.3085 -0.1861
   76phy    C27 2034   3.609   1.579   2.482 -0.5889 -0.0414 -0.1600
   76phy    C26 2035   3.460   1.606   2.483  0.0010 -0.4657 -0.0526
   76phy    C25 2036   3.421   1.642   2.619 -0.0259 -0.5988  0.2194
   76phy    C23 2037   3.283   1.710   2.644  0.0886 -0.0186 -0.2304
   76phy    C24 2038   3.155   1.629   2.625  0.2394  0.3978  0.4439
   76phy    C22 2039   3.284   1.785   2.779  0.4199  0.1990 -0.1719
   76phy    C21 2040   3.213   1.915   2.782  0.1685 -0.0518  0.5536
   76phy    C20 2041   3.213   1.971   2.919 -0.3911 -0.3656  0.8804
   76phy    C18 2042   3.161   2.121   2.948 -0.2688  0.3496  0.0525
   76phy    O01 2043   3.027   2.139   2.895  0.2172  0.3862 -0.3698
   76phy    H01 2044   2.968   2.087   2.946 -0.2257 -0.3981 -1.6152
   76phy    C19 2045   3.148   2.100   3.100  0.2430 -0.6315  0.1454
   76phy    C13 2046   3.249   2.252   2.913 -0.2966  0.3986  0.4774
   76phy     H3 2047   3.355   2.227   2.939 -0.4135 -0.8204 -0.1364
   76phy    O33 2048   3.222   2.371   2.991  0.0037 -0.1716  0.1379
   76phy    H1B 2049   3.134   2.370   3.023 -0.1969  2.2412 -0.1872
   76phy    C12 2050   3.249   2.300   2.764 -0.0529 -0.7252  0.2654
   76phy    O11 2051   3.376   2.353   2.722 -0.4092 -0.0708  0.2811
   76phy    H1A 2052   3.378   2.368   2.630 -2.0661  0.6458  0.3427
   77phy    C35 2053   2.774   1.320   1.312 -0.0337 -0.3009 -0.0084
   77phy    C33 2054   2.861   1.194   1.312 -0.0622 -0.2531  0.1718
   77phy    C34 2055   2.980   1.211   1.411  0.2755  0.3916 -0.0822
   77phy    C32 2056   2.789   1.063   1.338 -0.6265 -0.1103 -0.0147
   77phy    C31 2057   2.829   0.947   1.248  0.0490  0.1992 -0.1048
   77phy    C30 2058   2.784   0.811   1.301 -0.5844 -0.0545  0.3698
   77phy    C28 2059   2.848   0.699   1.213 -0.2887  0.5205  0.2603
   77phy    C29 2060   2.983   0.638   1.273 -0.1136 -0.0013  0.2217
   77phy    C27 2061   2.746   0.586   1.168  0.1344  0.1344  0.0212
   77phy    C26 2062   2.738   0.580   1.017 -0.3599 -0.4969  0.1234
   77phy    C25 2063   2.643   0.481   0.964  0.1761  0.8890 -0.0448
   77phy    C23 2064   2.626   0.489   0.809  0.1367  0.4370 -0.0696
   77phy    C24 2065   2.695   0.365   0.749 -0.4556  0.0089 -0.3778
   77phy    C22 2066   2.483   0.492   0.756 -0.1364  0.2303  0.3550
   77phy    C21 2067   2.443   0.612   0.673  0.0171 -0.1514  0.7632
   77phy    C20 2068   2.344   0.573   0.561 -0.2990 -0.0736 -0.5801
   77phy    C18 2069   2.330   0.663   0.436  0.0451 -0.4719  0.0984
   77phy    O01 2070   2.322   0.803   0.472  0.5122 -0.2546  0.0460
   77phy    H01 2071   2.250   0.822   0.529 -0.1690 -3.5482  0.4508
   77phy    C19 2072   2.203   0.608   0.366 -0.1260 -0.0030 -0.4166
   77phy    C13 2073   2.459   0.647   0.335 -0.4027 -0.2431 -0.1863
   77phy     H3 2074   2.549   0.677   0.395  0.2682 -0.7176 -0.9388
   77phy    O33 2075   2.496   0.513   0.306 -0.3185 -0.0045 -0.1429
   77phy    H1B 2076   2.470   0.463   0.381  0.8480  0.5579  0.6826
   77phy    C12 2077   2.510   0.758   0.228  0.2602  0.2780  0.1980
   77phy    O11 2078   2.446   0.765   0.105  0.0235  0.2614  0.0337
   77phy    H1A 2079   2.367   0.815   0.113 -0.3134 -0.3955  0.9411
   78phy    C35 2080   4.035   0.516   1.492  0.0670 -0.3994 -0.2680
   78phy    C33 2081   3.907   0.583   1.525  0.0216 -0.0424 -0.2091
   78phy    C34 2082   3.861   0.542   1.663  0.5335  0.1113  0.1689
   78phy    C32 2083   3.922   0.733   1.516 -0.2439  0.2597  0.1883
   78phy    C31 2084   3.910   0.801   1.377 -0.1263 -0.0441 -0.0699
   78phy    C30 2085   3.893   0.953   1.388  0.3418 -0.3023 -0.1249
   78phy    C28 2086   3.864   1.021   1.250  0.4433 -0.2489  0.1238
   78phy    C29 2087   3.759   1.129   1.274  0.0935  0.0238 -0.1465
   78phy    C27 2088   3.993   1.087   1.192 -0.4627  0.3968  0.1113
   78phy    C26 2089   4.025   1.027   1.050  0.3602  0.5619  0.2784
   78phy    C25 2090   4.146   1.089   0.989 -0.5248 -0.0644 -0.1654
   78phy    C23 2091   4.182   1.046   0.845  0.0811  0.4532 -0.3381
   78phy    C24 2092   4.122   1.129   0.727 -0.3368 -0.0179  0.3539
   78phy    C22 2093   4.335   1.053   0.840  0.0568  0.0833  0.4018
   78phy    C21 2094   4.403   0.967   0.730  0.0543 -0.0545  0.1146
   78phy    C20 2095   4.557   0.964   0.743  0.2601  0.1256  0.1996
   78phy    C18 2096   4.652   0.864   0.661 -0.0496  0.2235  0.2137
   78phy    O01 2097   4.609   0.730   0.674  0.0411 -0.4864  0.3958
   78phy    H01 2098   4.563   0.721   0.756 -2.4101  0.0475 -0.8163
   78phy    C19 2099   4.781   0.865   0.741 -0.2078  0.3268  0.1174
   78phy    C13 2100   4.676   0.896   0.507  0.4320 -0.2342  0.2488
   78phy     H3 2101   4.572   0.889   0.466  0.3851 -2.4207  0.6031
   78phy    O33 2102   4.696   1.033   0.476 -0.3526  0.0838 -0.2282
   78phy    H1B 2103   4.752   1.069   0.543  0.8705 -1.7735 -0.1688
   78phy    C12 2104   4.726   0.795   0.395 -0.5506 -0.5959 -0.3737
   78phy    O11 2105   4.705   0.659   0.423  0.5365  0.2496 -0.4271
   78phy    H1A 2106   4.667   0.653   0.509  1.1670 -1.7357 -0.2345
   79phy    C35 2107   3.517   1.307   0.702 -0.1951  0.0867 -0.1101
   79phy    C33 2108   3.576   1.326   0.842  0.2543  0.2690  0.1044
   79phy    C34 2109   3.611   1.470   0.850 -0.1320  0.1439 -0.3460
   79phy    C32 2110   3.480   1.289   0.955  0.1540  0.0544 -0.1343
   79phy    C31 2111   3.463   1.139   0.975 -0.1897  0.2809 -0.0829
   79phy    C30 2112   3.343   1.079   1.053  0.3563 -0.1297 -0.0492
   79phy    C28 2113   3.328   0.926   1.042  0.0118  0.0572  0.6281
   79phy    C29 2114   3.345   0.858   1.179 -0.0109  0.3325  0.1698
   79phy    C27 2115   3.189   0.899   0.980  0.1707 -0.5110 -0.5113
   79phy    C26 2116   3.196   0.800   0.867 -0.1503  0.5406 -0.3910
   79phy    C25 2117   3.059   0.744   0.832 -0.1349  0.1295  0.4664
   79phy    C23 2118   3.062   0.626   0.728  0.7310 -0.6088 -0.2285
   79phy    C24 2119   3.043   0.497   0.808  0.2585 -0.1005  0.6177
   79phy    C22 2120   2.956   0.644   0.618  0.3473 -0.0336 -0.7333
   79phy    C21 2121   2.988   0.575   0.489 -0.3412  0.5723 -0.0588
   79phy    C20 2122   2.890   0.599   0.366 -0.0141  0.5155 -0.3255
   79phy    C18 2123   2.898   0.485   0.261 -0.1400 -0.3204 -0.2408
   79phy    O01 2124   3.038   0.462   0.213 -0.4071 -0.0116 -0.3905
   79phy    H01 2125   3.088   0.539   0.193  0.6711 -0.2333  1.2623
   79phy    C19 2126   2.826   0.560   0.146 -0.1175  0.1900  0.2549
   79phy    C13 2127   2.825   0.343   0.301  0.4273 -0.7028  0.1035
   79phy     H3 2128   2.890   0.302   0.383 -0.4585 -1.0809  0.6311
   79phy    O33 2129   2.698   0.347   0.376 -0.3814 -0.3468 -0.3950
   79phy    H1B 2130   2.653   0.424   0.347  0.0005 -1.0228 -3.0745
   79phy    C12 2131   2.849   0.213   0.216  0.2826  0.0626 -0.2900
   79phy    O11 2132   2.954   0.216   0.124 -0.2397  0.1154 -0.2107
   79phy    H1A 2133   3.005   0.288   0.156 -1.3201  0.5659  0.5601
   80phy    C35 2134   3.982   0.222   0.433 -0.3073  0.2129  0.2240
   80phy    C33 2135   3.908   0.222   0.566 -0.5544  0.2844  0.2185
   80phy    C34 2136   3.924   0.086   0.632 -0.1160  0.2882 -0.3812
   80phy    C32 2137   3.935   0.346   0.653 -0.5894 -0.7261  0.1541
   80phy    C31 2138   3.816   0.440   0.685 -0.5217 -0.3034 -0.4908
   80phy    C30 2139   3.866   0.553   0.777 -0.4445 -0.0990 -0.5721
   80phy    C28 2140   3.764   0.655   0.825 -0.4276  0.0691 -0.3675
   80phy    C29 2141   3.804   0.721   0.958 -0.0988  0.2590 -0.0151
   80phy    C27 2142   3.747   0.770   0.724 -0.7077 -0.4774  0.2626
   80phy    C26 2143   3.602   0.787   0.668  0.0043 -0.7297 -0.1448
   80phy    C25 2144   3.569   0.910   0.580 -0.3343  0.1917 -0.0693
   80phy    C23 2145   3.430   0.900   0.514 -0.2314 -0.3465  0.4253
   80phy    C24 2146   3.348   1.014   0.568 -0.3974  0.5063  0.4606
   80phy    C22 2147   3.428   0.921   0.360  0.2011 -0.0453 -0.2948
   80phy    C21 2148   3.466   0.799   0.273  0.8260  0.5128  0.6395
   80phy    C20 2149   3.429   0.834   0.125 -0.6138 -0.1241  0.0540
   80phy    C18 2150   3.405   0.722   0.021  0.6532  0.5311  1.0119
   80phy    O01 2151   3.532   0.660  -0.006 -0.4385 -0.4753 -0.2925
   80phy    H01 2152   3.603   0.721  -0.008  0.3967 -1.3751  0.6300
   80phy    C19 2153   3.376   0.803  -0.110  0.2720  0.1221  0.0213
   80phy    C13 2154   3.287   0.617   0.049  0.3861  0.3277  0.6366
   80phy     H3 2155   3.332   0.553   0.129  0.1520 -0.3587  0.2327
   80phy    O33 2156   3.175   0.659   0.126 -0.0284 -0.4411 -0.2523
   80phy    H1B 2157   3.171   0.752   0.136  2.0540 -0.4205  1.1411
   80phy    C12 2158   3.266   0.480  -0.025  0.1909 -0.1078  0.2564
   80phy    O11 2159   3.386   0.424  -0.074 -0.3796  0.1418  0.0100
   80phy    H1A 2160   3.437   0.498  -0.100  0.2025 -0.4780 -0.6397
   81phy    C35 2161   4.196   0.685   0.318 -0.1818 -0.0224 -0.3967
   81phy    C33 2162   4.101   0.729   0.426 -0.0051 -0.2127  0.4740
   81phy    C34 2163   4.159   0.725   0.567 -0.6490 -0.3591  0.0198
   81phy    C32 2164   4.064   0.879   0.391  0.6581  0.1270 -0.3346
   81phy    C31 2165   3.923   0.935   0.423  0.1415 -0.6461 -0.2608
   81phy    C30 2166   3.918   1.087   0.404 -0.1811  0.3518 -0.2121
   81phy    C28 2167   3.785   1.162   0.377 -0.5179 -0.0321  0.1949
   81phy    C29 2168   3.777   1.292   0.460  0.1756 -0.0906 -0.2305
   81phy    C27 2169   3.754   1.193   0.228  0.3671 -0.0732  0.3015
   81phy    C26 2170   3.609   1.212   0.173 -0.0668 -0.4259  0.0920
   81phy    C25 2171   3.594   1.241   0.022 -0.2726  0.2847 -0.4696
   81phy    C23 2172   3.460   1.307  -0.017 -0.4246 -0.0161  0.1298
   81phy    C24 2173   3.477   1.369  -0.157 -0.0994 -0.2217 -0.5320
   81phy    C22 2174   3.335   1.214  -0.025 -0.6043 -0.0571  0.2514
   81phy    C21 2175   3.253   1.166   0.097  0.3087 -0.1777  0.1437
   81phy    C20 2176   3.125   1.095   0.058  0.0581  0.3995 -0.3833
   81phy    C18 2177   3.029   1.026   0.158 -0.0407 -0.2463  0.3116
   81phy    O01 2178   3.106   0.916   0.217  0.1562  0.0493 -0.7494
   81phy    H01 2179   3.079   0.919   0.307  2.0782 -0.8994 -0.0849
   81phy    C19 2180   2.924   0.953   0.070  0.2084  0.2275 -0.0647
   81phy    C13 2181   2.967   1.123   0.273 -0.5316  0.5372  0.6056
   81phy     H3 2182   3.059   1.165   0.321  0.1773 -1.8230  1.4217
   81phy    O33 2183   2.908   1.245   0.224  0.1033  0.0638 -0.0825
   81phy    H1B 2184   2.934   1.277   0.139  1.3948  0.6185  0.4959
   81phy    C12 2185   2.930   1.072   0.416 -0.4744  0.0912 -0.5643
   81phy    O11 2186   2.988   0.946   0.450 -0.0901 -0.6246 -0.2617
   81phy    H1A 2187   3.009   0.939   0.542  0.5856  0.5816 -0.3069
   82phy    C35 2188   3.514   1.901   0.082  0.5810 -0.1044  0.2543
   82phy    C33 2189   3.545   1.933   0.225  0.3423 -0.3567  0.0775
   82phy    C34 2190   3.689   1.960   0.237  0.0025  0.1178 -0.3210
   82phy    C32 2191   3.465   2.054   0.271 -0.3967  0.4394  0.5549
   82phy    C31 2192   3.344   2.026   0.362 -0.2838 -0.4790  0.0597
   82phy    C30 2193   3.227   2.123   0.359  0.0219 -0.2462  0.5242
   82phy    C28 2194   3.103   2.065   0.432 -0.6110  0.0821  0.3168
   82phy    C29 2195   3.040   2.163   0.529 -0.2994 -0.0295 -0.1145
   82phy    C27 2196   2.999   2.011   0.331  0.4302 -0.6334 -0.5451
   82phy    C26 2197   2.923   1.887   0.388  0.4184 -0.5320 -0.0612
   82phy    C25 2198   2.801   1.839   0.316  0.1051 -0.2420 -0.2016
   82phy    C23 2199   2.716   1.734   0.392  0.1751 -0.7420  0.2810
   82phy    C24 2200   2.598   1.793   0.476  0.1626 -0.2898  0.2099
   82phy    C22 2201   2.667   1.643   0.280 -0.3212  0.1225  0.6729
   82phy    C21 2202   2.651   1.496   0.312  0.0054  0.0464  0.2860
   82phy    C20 2203   2.599   1.424   0.186  0.6673  0.0893  0.0151
   82phy    C18 2204   2.564   1.268   0.206 -0.7022 -0.5308 -0.0971
   82phy    O01 2205   2.666   1.206   0.283  0.3149  0.3724 -0.4429
   82phy    H01 2206   2.754   1.221   0.255  0.3209  1.2517  0.0084
   82phy    C19 2207   2.575   1.197   0.068  0.4888  0.4017 -0.7005
   82phy    C13 2208   2.421   1.242   0.279 -0.1513  0.3653 -0.1409
   82phy     H3 2209   2.423   1.311   0.368 -0.5774 -0.4229  0.4886
   82phy    O33 2210   2.306   1.301   0.217  0.0708 -0.4182  0.5201
   82phy    H1B 2211   2.237   1.299   0.281 -0.6145 -3.4465 -0.1691
   82phy    C12 2212   2.384   1.126   0.381 -0.1283  0.3659  0.1142
   82phy    O11 2213   2.294   1.030   0.333 -0.5241  0.2761 -0.1367
   82phy    H1A 2214   2.304   0.958   0.391  0.8603  1.8180  1.6850
   83phy    C35 2215   3.241   0.634   2.218 -0.4846 -0.0025 -0.1165
   83phy    C33 2216   3.358   0.648   2.120  0.1237  0.1167  0.1751
   83phy    C34 2217   3.306   0.673   1.982 -0.0783  0.4724  0.0858
   83phy    C32 2218   3.458   0.757   2.155 -0.4283  0.0696  0.0894
   83phy    C31 2219   3.595   0.705   2.209  0.0801 -0.3372 -0.1928
   83phy    C30 2220   3.701   0.812   2.217  0.1800 -0.0147  0.1141
   83phy    C28 2221   3.847   0.774   2.245 -0.3733 -0.3550 -0.2783
   83phy    C29 2222   3.923   0.716   2.121 -0.1322  0.0716 -0.2462
   83phy    C27 2223   3.924   0.905   2.285  0.3105  0.0787  0.5410
   83phy    C26 2224   4.023   0.887   2.398  0.2191 -0.0464  0.5106
   83phy    C25 2225   4.102   1.017   2.422 -0.0691 -0.0330  0.1169
   83phy    C23 2226   4.219   1.007   2.520 -0.1655 -0.0633  0.0769
   83phy    C24 2227   4.344   1.084   2.480 -0.2652  0.1425  0.3735
   83phy    C22 2228   4.171   1.061   2.657 -0.3325 -0.4643 -0.1764
   83phy    C21 2229   4.142   0.964   2.767  0.5417 -0.2908  0.0685
   83phy    C20 2230   4.112   1.037   2.897 -0.6065 -0.1509  0.1891
   83phy    C18 2231   4.084   0.958   3.030 -0.0967  0.4502  0.0981
   83phy    O01 2232   4.199   0.873   3.054  0.1723 -0.1948 -0.1798
   83phy    H01 2233   4.272   0.932   3.060 -0.1965  0.1450  1.0634
   83phy    C19 2234   4.091   1.070   3.137  0.2830  0.5497 -0.2491
   83phy    C13 2235   3.957   0.854   3.037  0.0644 -0.1650 -0.6070
   83phy     H3 2236   3.959   0.793   3.131 -0.1661  0.3243 -0.2849
   83phy    O33 2237   3.983   0.756   2.938  0.1113  0.3824 -0.0951
   83phy    H1B 2238   4.058   0.706   2.964  0.3819  0.7603 -0.1367
   83phy    C12 2239   3.806   0.908   3.025 -0.6628  0.4935 -0.1921
   83phy    O11 2240   3.707   0.808   3.035 -0.1395  0.4992  0.1529
   83phy    H1A 2241   3.732   0.745   2.970  0.4524  0.8647  0.0205
   84phy    C35 2242   3.844   1.361   2.876 -0.1958 -0.0979  0.1656
   84phy    C33 2243   3.883   1.495   2.922 -0.2859 -0.3645 -0.0761
   84phy    C34 2244   3.832   1.599   2.820 -0.2938 -0.0890 -0.2543
   84phy    C32 2245   3.845   1.537   3.066  0.1457  0.3132 -0.3983
   84phy    C31 2246   3.969   1.573   3.147  0.6755  0.4094  0.0246
   84phy    C30 2247   3.943   1.634   3.287  0.3861  0.3418 -0.2105
   84phy    C28 2248   4.067   1.652   3.369  0.1976 -0.0642 -0.1878
   84phy    C29 2249   4.068   1.784   3.442 -0.2097 -0.1864 -0.0619
   84phy    C27 2250   4.095   1.535   3.458 -0.3118  0.1990 -0.0608
   84phy    C26 2251   4.240   1.499   3.477  0.7016  0.5820 -0.1584
   84phy    C25 2252   4.252   1.364   3.556 -0.6060 -0.2265  0.2725
   84phy    C23 2253   4.397   1.306   3.557  0.0203 -0.2623  0.1399
   84phy    C24 2254   4.443   1.308   3.706  0.2835  0.1713 -0.1335
   84phy    C22 2255   4.403   1.163   3.507 -0.0619  0.3649 -0.2646
   84phy    C21 2256   4.463   1.147   3.367 -0.3325 -0.1477  0.6547
   84phy    C20 2257   4.480   0.998   3.323  0.1413 -0.0389  0.0492
   84phy    C18 2258   4.510   0.969   3.168 -0.4859  0.1900  0.4448
   84phy    O01 2259   4.399   1.005   3.082  0.4509  0.4421 -0.0142
   84phy    H01 2260   4.429   1.040   3.001  3.5999 -0.0767  0.7792
   84phy    C19 2261   4.515   0.816   3.155  0.4380 -0.1155 -0.9189
   84phy    C13 2262   4.647   1.023   3.102  0.1434 -0.6444 -0.2596
   84phy     H3 2263   4.645   1.133   3.121  1.5955 -0.5237 -0.6863
   84phy    O33 2264   4.768   1.000   3.169 -0.6130  0.4697 -0.0845
   84phy    H1B 2265   4.759   1.035   3.256 -2.3690 -0.2819  0.0790
   84phy    C12 2266   4.655   1.068   2.954 -0.1973  0.4428 -0.1108
   84phy    O11 2267   4.531   1.091   2.890  0.3305  0.1801 -0.0293
   84phy    H1A 2268   4.549   1.116   2.801 -1.5042  1.9567  0.0431
   85phy    C35 2269   2.084   0.944   1.998 -0.6253  0.2334 -0.1777
   85phy    C33 2270   2.030   0.805   1.998  0.2016  0.0255  0.0321
   85phy    C34 2271   1.925   0.807   1.889  0.2357  0.1613 -0.4007
   85phy    C32 2272   2.143   0.702   1.980 -0.6265 -0.0187  0.6101
   85phy    C31 2273   2.129   0.576   2.062  0.3480 -0.0616 -0.1043
   85phy    C30 2274   2.253   0.481   2.067  0.3210 -0.2524 -0.2665
   85phy    C28 2275   2.220   0.352   2.142  0.5663  0.0762 -0.2789
   85phy    C29 2276   2.211   0.231   2.044  0.0593 -0.0218 -0.1105
   85phy    C27 2277   2.324   0.309   2.248  0.0237 -0.0352 -0.0801
   85phy    C26 2278   2.306   0.326   2.398 -0.1167 -0.9371 -0.1539
   85phy    C25 2279   2.426   0.278   2.472  0.3717  0.5020 -0.0342
   85phy    C23 2280   2.434   0.297   2.625 -0.4220  0.1607  0.3703
   85phy    C24 2281   2.480   0.165   2.690 -0.2519 -0.7764  0.2082
   85phy    C22 2282   2.525   0.415   2.670  0.5817 -0.2072 -0.1173
   85phy    C21 2283   2.442   0.503   2.773 -0.9649  0.9423  0.3689
   85phy    C20 2284   2.522   0.630   2.795 -0.3220  0.4403 -0.4767
   85phy    C18 2285   2.490   0.724   2.920  0.4594  0.4362  0.2580
   85phy    O01 2286   2.497   0.651   3.046  0.7676 -0.4592  0.0639
   85phy    H01 2287   2.472   0.709   3.116  1.3104 -1.4418  1.1069
   85phy    C19 2288   2.621   0.812   2.925  0.3712 -0.0705 -0.1273
   85phy    C13 2289   2.354   0.814   2.914 -0.4727  0.2832  0.4592
   85phy     H3 2290   2.352   0.879   2.823 -0.2076  1.8902  1.5464
   85phy    O33 2291   2.360   0.914   3.016 -0.1221  0.1515  0.1067
   85phy    H1B 2292   2.304   0.903   3.090  1.3698 -0.5071  1.1966
   85phy    C12 2293   2.219   0.739   2.917  0.1786 -0.5726 -0.0680
   85phy    O11 2294   2.152   0.746   3.042  0.4623  0.2457 -0.4177
   85phy    H1A 2295   2.166   0.661   3.077  0.5996  0.3822 -0.1414
   86phy    C35 2296   4.724   2.205   2.481  0.7764  0.7440  0.2837
   86phy    C33 2297   4.602   2.226   2.393  0.1958 -0.1694  0.5302
   86phy    C34 2298   4.623   2.207   2.242  0.0369 -0.0393 -0.6596
   86phy    C32 2299   4.491   2.141   2.450 -0.5155 -0.1197 -0.3106
   86phy    C31 2300   4.352   2.208   2.445  0.1630 -0.2345  0.0447
   86phy    C30 2301   4.236   2.118   2.462  0.1376 -0.1414 -0.4590
   86phy    C28 2302   4.094   2.166   2.429 -0.1941 -0.0719 -0.5102
   86phy    C29 2303   4.067   2.197   2.279 -1.0128  0.3004  0.0197
   86phy    C27 2304   3.998   2.060   2.486 -0.0329  0.1085  0.4119
   86phy    C26 2305   3.906   2.121   2.591  0.4314  0.1531  0.5518
   86phy    C25 2306   3.821   2.016   2.658 -0.2086 -0.1904 -0.0619
   86phy    C23 2307   3.719   2.062   2.769 -0.4215 -0.0097 -0.1106
   86phy    C24 2308   3.587   1.982   2.763  0.3663  0.4294  0.5309
   86phy    C22 2309   3.770   2.065   2.916  0.5628 -0.1760 -0.3400
   86phy    C21 2310   3.848   2.186   2.962 -0.0274 -0.2630  0.2292
   86phy    C20 2311   3.908   2.145   3.093 -0.6915 -0.2273 -0.0033
   86phy    C18 2312   3.960   2.249   3.202 -0.3367  0.0596 -0.1035
   86phy    O01 2313   3.853   2.333   3.239 -0.0566 -0.0938 -0.4540
   86phy    H01 2314   3.880   2.385   3.312  0.2400 -0.5001 -0.2721
   86phy    C19 2315   3.974   2.149   3.323 -0.0300 -0.3839  0.3995
   86phy    C13 2316   4.100   2.335   3.180  0.2705  0.2117 -0.3465
   86phy     H3 2317   4.184   2.265   3.156  0.6409  0.5757 -0.1024
   86phy    O33 2318   4.147   2.390   3.305  0.0893  0.0701  0.2433
   86phy    H1B 2319   4.165   2.323   3.368  0.7561  0.5430  0.5731
   86phy    C12 2320   4.097   2.443   3.066  0.4961 -0.8027  0.2303
   86phy    O11 2321   4.212   2.501   3.024  0.1044 -0.1288 -0.3535
   86phy    H1A 2322   4.244   2.554   3.095  1.6999 -0.8608 -0.4874
   87phy    C35 2323   4.091   3.049   1.001  0.0034 -0.8334 -0.0767
   87phy    C33 2324   4.074   3.084   1.147 -0.2296  0.0829  0.1197
   87phy    C34 2325   4.212   3.080   1.205  0.4301  0.0491 -0.6534
   87phy    C32 2326   4.005   3.224   1.170 -0.0278 -0.0190 -0.1250
   87phy    C31 2327   3.855   3.219   1.173 -0.1216  0.1408 -0.4166
   87phy    C30 2328   3.798   3.358   1.214  0.2831 -0.0468 -0.5736
   87phy    C28 2329   3.660   3.346   1.287  0.7303  0.8358  0.0030
   87phy    C29 2330   3.684   3.373   1.438 -0.2251  0.6213  0.3005
   87phy    C27 2331   3.557   3.451   1.245  0.0837 -0.7466 -0.3865
   87phy    C26 2332   3.428   3.391   1.184 -0.5808 -0.6103 -0.4513
   87phy    C25 2333   3.334   3.507   1.143  0.2608  0.6429  0.4421
   87phy    C23 2334   3.213   3.459   1.064  0.1492 -0.3906 -0.1432
   87phy    C24 2335   3.089   3.455   1.155  0.3086  0.2249 -0.3172
   87phy    C22 2336   3.172   3.562   0.960  0.1970 -0.3505  0.3321
   87phy    C21 2337   3.205   3.519   0.816 -0.0414 -0.3593  0.0469
   87phy    C20 2338   3.156   3.622   0.714 -0.1000 -0.2011  0.2793
   87phy    C18 2339   3.198   3.627   0.562  0.1670 -0.3410 -0.2365
   87phy    O01 2340   3.336   3.659   0.536  0.4494  0.1380 -0.1346
   87phy    H01 2341   3.345   3.713   0.460  0.3438 -0.5143 -0.6204
   87phy    C19 2342   3.121   3.754   0.514 -0.6004 -0.5904 -0.0637
   87phy    C13 2343   3.149   3.493   0.488  0.2882  0.1270  0.2928
   87phy     H3 2344   3.209   3.415   0.541  0.0480 -0.3191 -0.0822
   87phy    O33 2345   3.019   3.439   0.521 -0.0005 -0.0644 -0.2328
   87phy    H1B 2346   3.023   3.405   0.608  0.5749 -0.1468 -0.2864
   87phy    C12 2347   3.196   3.440   0.351 -0.2079 -0.0024  0.1572
   87phy    O11 2348   3.121   3.475   0.232  0.1474  0.4542  0.2803
   87phy    H1A 2349   3.044   3.422   0.230 -1.1083  2.2025 -0.8087
   88phy    C35 2350   3.230   2.074   1.819  0.1814 -0.1189 -0.3831
   88phy    C33 2351   3.329   2.111   1.707 -0.4257 -0.4371  0.2834
   88phy    C34 2352   3.252   2.105   1.579  0.0542 -0.0335  0.2877
   88phy    C32 2353   3.384   2.256   1.716  0.3046  0.0707  0.2229
   88phy    C31 2354   3.512   2.263   1.800  0.0736 -0.3838  0.2835
   88phy    C30 2355   3.575   2.409   1.790 -0.1951 -0.1644 -0.3434
   88phy    C28 2356   3.723   2.427   1.831 -0.4717  0.0571 -0.6057
   88phy    C29 2357   3.820   2.378   1.722 -0.1307  0.0249 -0.3383
   88phy    C27 2358   3.753   2.574   1.876 -0.2674  0.9348 -0.9577
   88phy    C26 2359   3.847   2.597   1.997  0.3197  0.6074 -0.4337
   88phy    C25 2360   3.869   2.750   2.023 -0.5155  0.4961 -0.6670
   88phy    C23 2361   3.948   2.771   2.157 -0.2350 -0.6339  0.0574
   88phy    C24 2362   4.055   2.879   2.132 -0.2497  0.1851 -0.5346
   88phy    C22 2363   3.854   2.797   2.278  0.5216 -0.4510 -0.4497
   88phy    C21 2364   3.904   2.780   2.422 -0.2956 -0.2711  0.5102
   88phy    C20 2365   3.788   2.750   2.508  0.3734 -0.1353 -0.6027
   88phy    C18 2366   3.804   2.721   2.661 -0.4699  0.3751  0.2083
   88phy    O01 2367   3.899   2.810   2.721 -0.2986 -0.4266 -0.2063
   88phy    H01 2368   3.901   2.795   2.814 -0.5158  2.0019  0.2680
   88phy    C19 2369   3.660   2.755   2.701 -0.5215  0.4451 -0.0375
   88phy    C13 2370   3.845   2.567   2.700  0.2073 -0.0889  0.1109
   88phy     H3 2371   3.771   2.500   2.649  1.0374  0.1940 -1.5217
   88phy    O33 2372   3.822   2.537   2.839 -0.0876  0.0926  0.3688
   88phy    H1B 2373   3.878   2.586   2.896  1.1402 -1.9603  1.0023
   88phy    C12 2374   3.984   2.514   2.663  0.1643 -0.1888  0.6518
   88phy    O11 2375   4.098   2.562   2.733  0.1426  0.1085 -0.2859
   88phy    H1A 2376   4.163   2.494   2.730 -0.0813 -0.0861 -0.6693
   89phy    C35 2377   2.345   3.366   0.620  0.4710 -0.3697  0.2496
   89phy    C33 2378   2.294   3.308   0.748  0.4138  0.5443  0.3253
   89phy    C34 2379   2.276   3.417   0.855  0.0640  0.5182  0.2778
   89phy    C32 2380   2.154   3.247   0.735  0.1407 -0.0121  0.2298
   89phy    C31 2381   2.139   3.101   0.687 -0.0334 -0.2375 -0.0102
   89phy    C30 2382   1.999   3.073   0.637 -0.2656 -0.5482 -0.2454
   89phy    C28 2383   1.974   2.929   0.592  0.2006  0.0184 -0.1488
   89phy    C29 2384   1.913   2.843   0.702 -0.3005 -0.3650 -0.3941
   89phy    C27 2385   1.872   2.927   0.479  0.0083  0.1775  0.4202
   89phy    C26 2386   1.933   2.942   0.340 -0.0297 -0.3433  0.1997
   89phy    C25 2387   1.830   2.921   0.228 -0.7276 -0.8597  0.6353
   89phy    C23 2388   1.882   2.953   0.081  0.2186 -0.0487  0.1296
   89phy    C24 2389   1.908   2.826  -0.002  0.4804  0.6910 -0.3413
   89phy    C22 2390   1.780   3.050   0.022  0.1412 -0.1962 -0.2709
   89phy    C21 2391   1.826   3.137  -0.094  0.0093 -0.1911  0.1629
   89phy    C20 2392   1.703   3.232  -0.119  0.2268  0.6698  0.1803
   89phy    C18 2393   1.716   3.346  -0.226  0.0638 -0.7307  0.6607
   89phy    O01 2394   1.814   3.444  -0.189 -0.2240 -0.1165 -0.6775
   89phy    H01 2395   1.862   3.458  -0.268 -0.8212  1.0889 -0.8380
   89phy    C19 2396   1.580   3.422  -0.212  0.2285  0.3172 -0.3326
   89phy    C13 2397   1.744   3.297  -0.378  0.2469 -0.0746  0.3102
   89phy     H3 2398   1.833   3.229  -0.368 -0.3333 -0.9343 -0.2529
   89phy    O33 2399   1.654   3.201  -0.438 -0.5608 -0.1121  0.1625
   89phy    H1B 2400   1.582   3.249  -0.474  0.1901  0.0784 -1.1819
   89phy    C12 2401   1.829   3.378  -0.485  0.5304  0.0114  0.1738
   89phy    O11 2402   1.894   3.485  -0.426 -0.3521 -0.1290  0.3692
   89phy    H1A 2403   1.939   3.538  -0.489 -0.7398 -0.0967  0.1151
   90phy    C35 2404   3.108   1.912   2.211  0.2877 -0.1604  0.2734
   90phy    C33 2405   3.256   1.874   2.189 -0.1721  0.0625 -0.3262
   90phy    C34 2406   3.255   1.781   2.070  0.5970 -0.4768  0.0648
   90phy    C32 2407   3.345   1.993   2.150 -0.0159  0.5125  0.3273
   90phy    C31 2408   3.405   2.080   2.257 -0.0302  0.1485 -0.1831
   90phy    C30 2409   3.482   2.193   2.197  0.3855 -0.3264 -0.0890
   90phy    C28 2410   3.532   2.292   2.305  0.6638 -0.2665  0.0047
   90phy    C29 2411   3.685   2.294   2.296 -0.0992  0.2995 -0.0725
   90phy    C27 2412   3.472   2.431   2.293  0.4860 -0.4190 -0.8224
   90phy    C26 2413   3.419   2.496   2.425  0.1424 -0.1295 -0.4294
   90phy    C25 2414   3.365   2.641   2.406 -0.1603  0.6376  0.3133
   90phy    C23 2415   3.287   2.688   2.527  0.1068  0.2134  0.2102
   90phy    C24 2416   3.302   2.838   2.546  0.2251 -0.3126 -0.2639
   90phy    C22 2417   3.131   2.658   2.513 -0.3633  0.6339 -0.3199
   90phy    C21 2418   3.059   2.609   2.637 -0.0688 -0.0354  0.0580
   90phy    C20 2419   2.912   2.576   2.618 -0.2477 -0.0929  0.0867
   90phy    C18 2420   2.809   2.565   2.736 -0.0470  0.3760  0.1797
   90phy    O01 2421   2.837   2.671   2.828  0.1316 -0.3219  0.1710
   90phy    H01 2422   2.822   2.755   2.791 -0.3660 -0.7175 -0.5406
   90phy    C19 2423   2.675   2.609   2.670 -0.0602 -0.1667  0.1301
   90phy    C13 2424   2.832   2.422   2.806 -0.4281 -0.2230 -0.1283
   90phy     H3 2425   2.941   2.405   2.821 -0.2596 -0.5177 -1.5548
   90phy    O33 2426   2.798   2.315   2.718  0.1384  0.3770  0.0611
   90phy    H1B 2427   2.870   2.280   2.670  0.1339  1.4626 -0.7760
   90phy    C12 2428   2.766   2.400   2.946 -0.0517 -0.7957  0.5390
   90phy    O11 2429   2.787   2.280   3.009  0.2363  0.1105 -0.1582
   90phy    H1A 2430   2.735   2.212   2.969  0.6450  0.5462 -1.4894
   91phy    C35 2431   4.886   2.633   1.822 -0.2196  0.1765  0.5185
   91phy    C33 2432   4.775   2.549   1.763 -0.4778  0.5090  0.2465
   91phy    C34 2433   4.719   2.455   1.867  0.1106  0.1519  0.6235
   91phy    C32 2434   4.683   2.645   1.686  0.4770 -0.4649  0.0232
   91phy    C31 2435   4.624   2.579   1.556 -0.1048 -0.0072 -0.0269
   91phy    C30 2436   4.522   2.676   1.496  0.0398  0.1509 -0.4947
   91phy    C28 2437   4.441   2.624   1.376  0.3307  0.1914 -0.0896
   91phy    C29 2438   4.302   2.586   1.417  0.2176  0.1222 -0.1283
   91phy    C27 2439   4.418   2.738   1.269 -0.2048 -0.1276  0.0235
   91phy    C26 2440   4.456   2.699   1.126  0.0865  0.7557  0.1230
   91phy    C25 2441   4.444   2.815   1.023  0.0565  0.2412 -0.0120
   91phy    C23 2442   4.446   2.776   0.874 -0.0643 -0.3798 -0.3765
   91phy    C24 2443   4.377   2.879   0.790 -0.1442 -0.2550  0.3737
   91phy    C22 2444   4.592   2.755   0.826 -0.6001 -0.2030 -0.7486
   91phy    C21 2445   4.622   2.677   0.696  0.2571  0.1366 -0.0400
   91phy    C20 2446   4.775   2.650   0.682  0.1587  0.4944  0.1030
   91phy    C18 2447   4.848   2.582   0.559  0.2360  0.0562 -0.3004
   91phy    O01 2448   4.791   2.456   0.533 -0.7138  0.5958  0.4354
   91phy    H01 2449   4.748   2.421   0.609 -0.5619 -2.8185 -0.8987
   91phy    C19 2450   4.982   2.558   0.631 -0.2405  0.0640  0.6783
   91phy    C13 2451   4.851   2.670   0.423 -0.6571 -0.3720  0.0365
   91phy     H3 2452   4.745   2.677   0.388 -0.7566  1.0757  0.5575
   91phy    O33 2453   4.866   2.809   0.449 -0.0772 -0.0780 -0.5796
   91phy    H1B 2454   4.787   2.837   0.491  0.5101 -1.0915  1.3373
   91phy    C12 2455   4.903   2.633   0.279  0.0112  0.1338  0.1463
   91phy    O11 2456   5.040   2.646   0.250 -0.5501  0.0328 -0.0234
   91phy    H1A 2457   5.074   2.727   0.283 -2.7216  0.7808  0.5221
   92phy    C35 2458   2.549   1.990   1.533 -0.5891  0.3700  0.0692
   92phy    C33 2459   2.649   2.032   1.644  0.2680  0.0802 -0.5747
   92phy    C34 2460   2.791   1.964   1.643  0.5668 -0.4723  0.1426
   92phy    C32 2461   2.660   2.186   1.639  0.0427 -0.0200  0.1683
   92phy    C31 2462   2.656   2.252   1.775 -0.1145  0.2993  0.4827
   92phy    C30 2463   2.618   2.400   1.769  0.1104  0.1815  0.5726
   92phy    C28 2464   2.621   2.472   1.906 -0.1072  0.0259  0.1196
   92phy    C29 2465   2.666   2.619   1.877  0.4291 -0.1853 -0.3916
   92phy    C27 2466   2.491   2.470   1.990 -0.5846 -0.3115 -0.7400
   92phy    C26 2467   2.520   2.413   2.134  0.4305 -0.3173 -0.3947
   92phy    C25 2468   2.407   2.434   2.234  0.1950  0.1894 -0.2820
   92phy    C23 2469   2.443   2.407   2.384  0.1713 -0.2117  0.5753
   92phy    C24 2470   2.353   2.489   2.476 -0.1021 -0.3550 -0.5053
   92phy    C22 2471   2.452   2.258   2.427 -0.6252  0.0745  0.2528
   92phy    C21 2472   2.571   2.219   2.513  0.2472  0.3531 -0.5258
   92phy    C20 2473   2.551   2.075   2.569  0.2673 -0.1705  0.5795
   92phy    C18 2474   2.649   2.017   2.679  0.1251 -0.0754 -0.2448
   92phy    O01 2475   2.670   2.105   2.789 -0.2209 -0.4551  0.3404
   92phy    H01 2476   2.714   2.180   2.754  1.4266 -1.3614  0.3646
   92phy    C19 2477   2.556   1.911   2.745 -0.8695  0.4145  0.4674
   92phy    C13 2478   2.793   1.951   2.637 -0.7215 -0.2306  0.0287
   92phy     H3 2479   2.775   1.859   2.575 -0.3148  0.7910 -1.6861
   92phy    O33 2480   2.858   1.894   2.750 -0.2694 -0.0492 -0.1586
   92phy    H1B 2481   2.825   1.940   2.825  2.0803  1.8202 -0.1195
   92phy    C12 2482   2.904   2.038   2.562  0.3537  0.5213 -0.2766
   92phy    O11 2483   2.967   2.136   2.636  0.2465 -0.6233  0.3477
   92phy    H1A 2484   2.974   2.102   2.723  0.4347 -0.9320  0.2129
   93phy    C35 2485   2.526   1.168   2.778 -0.2433 -0.1413 -0.7465
   93phy    C33 2486   2.659   1.236   2.748 -0.6254 -0.1939  0.2767
   93phy    C34 2487   2.766   1.178   2.840  0.3132 -0.2375  0.1433
   93phy    C32 2488   2.693   1.233   2.593  0.6329  0.0754  0.3030
   93phy    C31 2489   2.778   1.358   2.551  0.8126  0.1384 -0.1467
   93phy    C30 2490   2.803   1.363   2.394  0.0314  0.5663 -0.6161
   93phy    C28 2491   2.889   1.484   2.352 -0.1287  0.2634 -0.1484
   93phy    C29 2492   3.017   1.426   2.283  0.1124  0.1055  0.1351
   93phy    C27 2493   2.815   1.573   2.249  0.3246 -0.2088  0.4048
   93phy    C26 2494   2.704   1.669   2.291 -0.0615 -0.7900  0.1008
   93phy    C25 2495   2.656   1.756   2.175  0.5532  0.3463  0.3397
   93phy    C23 2496   2.570   1.882   2.217 -0.0316 -0.1701 -0.4926
   93phy    C24 2497   2.573   1.988   2.107  0.2498 -0.0261 -0.2031
   93phy    C22 2498   2.418   1.849   2.233  0.4609  0.5810 -0.0661
   93phy    C21 2499   2.376   1.800   2.373  0.6727  0.6360  0.6596
   93phy    C20 2500   2.236   1.730   2.381 -0.3743 -0.3574  0.3879
   93phy    C18 2501   2.181   1.687   2.522 -0.3567 -0.1610  0.3899
   93phy    O01 2502   2.208   1.780   2.629 -0.0986 -0.0145  0.0905
   93phy    H01 2503   2.281   1.744   2.676 -1.1489  0.3999  2.1569
   93phy    C19 2504   2.030   1.699   2.491  0.4010  0.4127  0.1678
   93phy    C13 2505   2.239   1.541   2.571  0.8332 -0.0616  0.2211
   93phy     H3 2506   2.232   1.467   2.488 -1.7997 -0.2703  0.5545
   93phy    O33 2507   2.150   1.478   2.665  0.3727 -0.5650  0.6095
   93phy    H1B 2508   2.111   1.541   2.723  1.2165 -0.3705  0.9774
   93phy    C12 2509   2.379   1.537   2.634 -0.2169 -0.5616 -0.5962
   93phy    O11 2510   2.395   1.618   2.753  0.1290 -0.3582 -0.4359
   93phy    H1A 2511   2.376   1.568   2.830  2.7207 -0.6922  0.0967
   94phy    C35 2512   3.766   1.748   0.544  0.3228 -0.0697 -0.0634
   94phy    C33 2513   3.849   1.727   0.666 -0.3123 -0.1651 -0.1502
   94phy    C34 2514   3.928   1.596   0.657  0.2123 -0.4103 -0.7581
   94phy    C32 2515   3.952   1.838   0.693 -0.3940  0.1095 -0.1311
   94phy    C31 2516   3.973   1.879   0.838  0.2736 -0.0314 -0.0358
   94phy    C30 2517   4.069   1.994   0.860  0.2193 -0.0250  0.2627
   94phy    C28 2518   4.097   2.039   1.005 -0.2355 -0.2324 -0.3497
   94phy    C29 2519   4.210   1.944   1.063  0.7273 -0.6923  0.3036
   94phy    C27 2520   4.138   2.189   1.011  0.4839  0.1765  0.2733
   94phy    C26 2521   4.028   2.287   1.040  0.1753  0.2929  0.5588
   94phy    C25 2522   4.083   2.431   1.059  0.5495 -0.3441  0.4307
   94phy    C23 2523   3.976   2.547   1.039 -0.3439 -0.6926 -0.7627
   94phy    C24 2524   3.981   2.646   1.163  0.1408  0.3782  0.4411
   94phy    C22 2525   3.998   2.641   0.921  0.3396  0.0573 -0.3007
   94phy    C21 2526   3.972   2.593   0.786  0.0469 -0.3205 -0.0587
   94phy    C20 2527   4.016   2.691   0.678  0.1314 -0.1979 -0.3119
   94phy    C18 2528   4.009   2.663   0.528  0.2409 -0.3789 -0.0743
   94phy    O01 2529   4.083   2.547   0.484 -0.3463 -0.4920  0.1709
   94phy    H01 2530   4.112   2.499   0.560 -0.0398 -0.3098  0.1709
   94phy    C19 2531   4.080   2.789   0.463  0.5624  0.2009  0.0985
   94phy    C13 2532   3.858   2.639   0.477 -0.4693 -0.1476 -0.0912
   94phy     H3 2533   3.825   2.547   0.532  2.0435 -1.0460  0.0487
   94phy    O33 2534   3.753   2.727   0.524  0.2313  0.2179  0.3380
   94phy    H1B 2535   3.668   2.689   0.515  0.8538 -0.9805 -0.9003
   94phy    C12 2536   3.817   2.578   0.336 -0.5212 -0.3253 -0.3736
   94phy    O11 2537   3.903   2.492   0.276 -0.1556  0.0847 -0.3973
   94phy    H1A 2538   3.987   2.493   0.319 -0.3154 -0.4113 -0.0766
   95phy    C35 2539   4.409   3.365   1.355  0.5071  0.2897  0.0778
   95phy    C33 2540   4.360   3.512   1.345 -0.0856  0.8935 -0.3414
   95phy    C34 2541   4.379   3.574   1.201  0.1559 -0.1890 -0.5155
   95phy    C32 2542   4.218   3.524   1.410 -0.2400  0.2796  0.0473
   95phy    C31 2543   4.188   3.659   1.472  0.2129 -0.3287 -0.4343
   95phy    C30 2544   4.054   3.671   1.551 -0.7399  0.2565  0.7791
   95phy    C28 2545   4.028   3.818   1.592  0.6972 -0.0566 -0.0099
   95phy    C29 2546   3.945   3.883   1.484 -0.6546 -0.3143 -0.2518
   95phy    C27 2547   3.938   3.823   1.716 -0.2903  0.5699  0.0051
   95phy    C26 2548   4.003   3.878   1.845 -0.3201 -0.0459  0.3789
   95phy    C25 2549   3.896   3.907   1.953 -0.2083 -0.2082  0.1127
   95phy    C23 2550   3.934   3.970   2.088 -0.1977 -0.0458  0.1973
   95phy    C24 2551   3.934   4.127   2.082 -0.1513  0.2988  0.1704
   95phy    C22 2552   3.825   3.932   2.190 -0.3318  0.1267  0.3048
   95phy    C21 2553   3.829   3.794   2.263 -0.4224 -0.2152  0.1070
   95phy    C20 2554   3.716   3.774   2.361  0.2312  0.3474 -0.4252
   95phy    C18 2555   3.715   3.663   2.479  0.1486 -0.0848  0.5934
   95phy    O01 2556   3.807   3.701   2.580  0.3507 -0.3097  0.6528
   95phy    H01 2557   3.888   3.708   2.534  0.2500 -0.3297  0.4709
   95phy    C19 2558   3.585   3.697   2.551 -0.1023  0.0561 -0.0327
   95phy    C13 2559   3.734   3.506   2.439  0.2918  0.0091  0.2828
   95phy     H3 2560   3.658   3.477   2.362 -0.2795  0.0564  0.8191
   95phy    O33 2561   3.692   3.427   2.552  0.1136  0.1455  0.6681
   95phy    H1B 2562   3.755   3.444   2.619  1.7031 -0.8969 -0.4778
   95phy    C12 2563   3.872   3.458   2.391  0.4305 -0.3161 -0.2929
   95phy    O11 2564   3.975   3.467   2.490  0.1875  0.2171  0.0014
   95phy    H1A 2565   3.968   3.387   2.538 -1.6678  0.6104  0.4563
   96phy    C35 2566   2.899   2.329   2.291 -0.1594 -0.3942 -0.2807
   96phy    C33 2567   2.974   2.336   2.156  0.2671  0.4403 -0.4133
   96phy    C34 2568   2.904   2.244   2.055  0.4157  0.0085 -0.3529
   96phy    C32 2569   2.998   2.480   2.115  0.4041 -0.7062  0.4269
   96phy    C31 2570   3.133   2.507   2.052  0.3483  0.2428  0.6891
   96phy    C30 2571   3.156   2.652   2.020 -0.5597  0.0147  0.1989
   96phy    C28 2572   3.301   2.702   1.975  0.5834  0.4828 -0.1424
   96phy    C29 2573   3.325   2.672   1.828 -0.0479 -0.6277  0.1878
   96phy    C27 2574   3.318   2.855   1.999  0.0614 -0.1135  0.0484
   96phy    C26 2575   3.420   2.878   2.110 -0.2778 -0.1301 -0.0707
   96phy    C25 2576   3.452   3.026   2.132  0.1240 -0.4139 -0.4204
   96phy    C23 2577   3.544   3.066   2.248  0.4265  0.0132 -0.1004
   96phy    C24 2578   3.668   3.144   2.199  0.1615  0.4491 -0.1250
   96phy    C22 2579   3.470   3.156   2.352 -0.3147  0.3710  0.1553
   96phy    C21 2580   3.528   3.148   2.492  0.3666 -0.0042  0.0257
   96phy    C20 2581   3.433   3.219   2.589 -0.5353  0.6439 -0.4104
   96phy    C18 2582   3.457   3.241   2.739 -0.1885 -0.4733  0.7281
   96phy    O01 2583   3.596   3.280   2.758  0.4441  0.0118 -0.1362
   96phy    H01 2584   3.639   3.301   2.677  1.8388 -1.5634  0.1142
   96phy    C19 2585   3.380   3.374   2.759  0.0984 -0.2735  0.1749
   96phy    C13 2586   3.425   3.104   2.822  0.2843 -0.2648 -0.4102
   96phy     H3 2587   3.495   3.024   2.787 -0.2295  0.1357 -2.4745
   96phy    O33 2588   3.295   3.048   2.797 -0.2812  0.0512 -0.2197
   96phy    H1B 2589   3.286   2.956   2.813 -0.5677 -0.1457 -1.3850
   96phy    C12 2590   3.448   3.106   2.978  0.1431  0.3113 -0.4240
   96phy    O11 2591   3.482   2.988   3.049  0.1912 -0.0158  0.0497
   96phy    H1A 2592   3.413   2.966   3.110  0.9996  0.4179  1.1632
   97phy    C35 2593   2.863   3.192   1.640 -0.1763  0.4467  0.8053
   97phy    C33 2594   2.898   3.058   1.707  0.0395 -0.5235  0.2837
   97phy    C34 2595   2.851   3.079   1.854  0.0872  0.4667 -0.1003
   97phy    C32 2596   2.835   2.935   1.633 -0.4565  0.2184 -0.2506
   97phy    C31 2597   2.929   2.811   1.635  0.3318 -0.2565 -0.2956
   97phy    C30 2598   2.891   2.684   1.554 -0.1002  0.1900 -0.2491
   97phy    C28 2599   2.992   2.566   1.559  0.1381  0.9723 -0.1854
   97phy    C29 2600   2.997   2.485   1.693  0.3235 -0.0553  0.0927
   97phy    C27 2601   2.964   2.467   1.442  0.2027 -0.2264  0.3801
   97phy    C26 2602   3.091   2.433   1.362  1.1524  0.1061 -0.6841
   97phy    C25 2603   3.075   2.342   1.239 -0.0387  0.1827 -0.7006
   97phy    C23 2604   3.196   2.317   1.148 -0.0906 -0.0767 -0.1391
   97phy    C24 2605   3.247   2.177   1.177  0.4588 -0.3507 -0.0538
   97phy    C22 2606   3.150   2.314   1.003 -0.0057 -0.3936 -0.0826
   97phy    C21 2607   3.178   2.441   0.931 -0.3419 -0.2717  0.5179
   97phy    C20 2608   3.139   2.438   0.785 -0.0436 -0.1737  0.1775
   97phy    C18 2609   3.176   2.565   0.691  0.3339  0.4479 -0.5766
   97phy    O01 2610   3.137   2.688   0.757 -0.4147 -0.1096 -0.1843
   97phy    H01 2611   3.110   2.679   0.847  0.1690  1.9734  0.2520
   97phy    C19 2612   3.076   2.543   0.571 -0.3598 -0.3781  0.0388
   97phy    C13 2613   3.332   2.567   0.646  0.3982  0.2287  0.5470
   97phy     H3 2614   3.384   2.560   0.745  1.3584 -1.5249 -0.0323
   97phy    O33 2615   3.389   2.443   0.595  0.0790 -0.0774 -0.2415
   97phy    H1B 2616   3.402   2.449   0.502 -0.8310 -1.5854 -0.4949
   97phy    C12 2617   3.418   2.687   0.606 -0.3192 -0.0525  0.0800
   97phy    O11 2618   3.470   2.699   0.474 -0.4117  0.0433 -0.3474
   97phy    H1A 2619   3.399   2.704   0.414  0.2102 -0.4748 -1.1503
   98phy    C35 2620   3.750   4.779   1.888 -0.2628 -0.3998 -0.2527
   98phy    C33 2621   3.775   4.654   1.815 -0.0263 -0.2077  0.0349
   98phy    C34 2622   3.899   4.661   1.729 -0.4503  0.3650  0.0042
   98phy    C32 2623   3.761   4.533   1.911  0.0360 -0.3866 -0.4574
   98phy    C31 2624   3.642   4.443   1.878 -0.1780  0.1839  0.2749
   98phy    C30 2625   3.642   4.315   1.957 -0.7166 -0.1737 -0.5022
   98phy    C28 2626   3.533   4.212   1.916 -0.0715  0.0878  0.0751
   98phy    C29 2627   3.572   4.137   1.786  0.2396  0.2548  0.3801
   98phy    C27 2628   3.499   4.111   2.032 -0.1972  0.2722  0.2060
   98phy    C26 2629   3.364   4.047   2.031 -0.2107 -0.0527 -0.2067
   98phy    C25 2630   3.378   3.921   2.122 -0.0986 -0.3886  0.3999
   98phy    C23 2631   3.240   3.857   2.156 -0.3685 -0.2503 -0.3402
   98phy    C24 2632   3.190   3.755   2.061 -0.2036  0.1137 -0.0117
   98phy    C22 2633   3.253   3.793   2.294  0.0144 -0.2656  0.3272
   98phy    C21 2634   3.140   3.823   2.394  0.4597  0.6946  0.4840
   98phy    C20 2635   3.177   3.756   2.528  0.7499 -0.1073  0.4068
   98phy    C18 2636   3.105   3.776   2.665 -0.0824 -0.8755 -0.0949
   98phy    O01 2637   2.969   3.724   2.691 -0.1484  0.6858  0.5679
   98phy    H01 2638   2.954   3.721   2.784 -0.5875  1.4145  0.5357
   98phy    C19 2639   3.197   3.686   2.745  0.0169  0.3760 -0.5887
   98phy    C13 2640   3.108   3.931   2.727 -0.1047  0.5202  0.1572
   98phy     H3 2641   3.207   3.980   2.707  0.9166 -0.3080  2.7491
   98phy    O33 2642   3.104   3.933   2.869 -0.2663  0.7577 -0.3106
   98phy    H1B 2643   3.042   3.868   2.895  0.8250  0.8773  3.0365
   98phy    C12 2644   2.990   4.026   2.672  0.5805 -0.3089  0.5042
   98phy    O11 2645   2.958   4.147   2.731 -0.0609  0.2313 -0.0990
   98phy    H1A 2646   2.877   4.172   2.692 -0.0612 -0.2176 -0.3945
   99phy    C35 2647   2.797   2.684   0.840 -0.3017  0.3066  0.2104
   99phy    C33 2648   2.676   2.777   0.847 -0.3892 -0.6081 -0.0267
   99phy    C34 2649   2.556   2.709   0.783  0.2456  0.4438 -0.1955
   99phy    C32 2650   2.643   2.826   0.991  0.1724  0.0085 -0.0511
   99phy    C31 2651   2.590   2.974   1.003  0.0668  0.1689 -0.1613
   99phy    C30 2652   2.586   3.027   1.147  0.2165 -0.0178  0.2123
   99phy    C28 2653   2.551   3.174   1.166  0.2816  0.1495 -0.1512
   99phy    C29 2654   2.486   3.189   1.302  0.0127  0.0349 -0.2615
   99phy    C27 2655   2.672   3.269   1.140 -0.1072  0.2323 -0.4152
   99phy    C26 2656   2.638   3.372   1.032  0.0426  0.3853  0.1174
   99phy    C25 2657   2.743   3.475   0.979 -0.0528  0.4254 -0.7157
   99phy    C23 2658   2.688   3.593   0.903  0.0064  0.1019 -0.4345
   99phy    C24 2659   2.724   3.718   0.980 -0.3386  0.3217 -0.1698
   99phy    C22 2660   2.763   3.603   0.765  0.2302 -0.1946 -0.6320
   99phy    C21 2661   2.679   3.573   0.639  0.0983  0.8421 -0.2336
   99phy    C20 2662   2.742   3.645   0.519  0.0339 -0.1051 -0.7391
   99phy    C18 2663   2.684   3.607   0.375 -0.2272  0.1593  0.3536
   99phy    O01 2664   2.684   3.467   0.360 -0.0147 -0.3114  0.1309
   99phy    H01 2665   2.634   3.439   0.286  0.5234 -1.1278  0.0603
   99phy    C19 2666   2.784   3.654   0.267 -0.3089  0.1949  0.1473
   99phy    C13 2667   2.535   3.668   0.346 -0.2613  0.5526 -0.6386
   99phy     H3 2668   2.472   3.623   0.427  0.4497  0.6066 -0.0452
   99phy    O33 2669   2.507   3.804   0.384  0.0057 -0.1957  0.5004
   99phy    H1B 2670   2.549   3.868   0.329  0.4935  0.1640  1.2716
   99phy    C12 2671   2.426   3.609   0.252 -0.1184  0.1060  0.2809
   99phy    O11 2672   2.445   3.484   0.199 -0.2484 -0.1260  0.7405
   99phy    H1A 2673   2.364   3.447   0.170  0.5272 -0.4102 -1.2385
  100phy    C35 2674   3.546   3.625   1.873  0.6660  0.1044 -0.1403
  100phy    C33 2675   3.540   3.487   1.943  0.4106  0.0921  0.1993
  100phy    C34 2676   3.528   3.513   2.094 -0.7194  0.3533 -0.2095
  100phy    C32 2677   3.420   3.402   1.892  0.8498  0.2646 -0.1339
  100phy    C31 2678   3.451   3.321   1.767  0.4846 -0.2149  0.3515
  100phy    C30 2679   3.350   3.212   1.727  0.0142 -0.1063 -0.1543
  100phy    C28 2680   3.377   3.147   1.594 -0.1304 -0.1300  0.3109
  100phy    C29 2681   3.472   3.029   1.615  0.2214  0.6269  0.0017
  100phy    C27 2682   3.247   3.095   1.530 -0.0841  0.0263  0.0713
  100phy    C26 2683   3.242   3.072   1.379 -0.3748 -0.2894 -0.2721
  100phy    C25 2684   3.114   2.999   1.339  0.3341 -0.1345  0.5156
  100phy    C23 2685   3.111   2.964   1.189 -0.5751 -0.0521 -0.3935
  100phy    C24 2686   3.105   2.810   1.169 -0.0644  0.3450 -0.5870
  100phy    C22 2687   3.000   3.026   1.111  0.6028 -0.2607 -0.0187
  100phy    C21 2688   3.049   3.069   0.971  0.7442 -0.3706 -0.2963
  100phy    C20 2689   2.940   3.092   0.870 -0.0104  0.3185  0.4422
  100phy    C18 2690   2.969   3.129   0.716  0.1881  0.5276  0.4337
  100phy    O01 2691   3.054   3.245   0.701 -0.3821  0.6588  0.2629
  100phy    H01 2692   3.143   3.231   0.729 -0.4682 -0.3772  0.0436
  100phy    C19 2693   2.835   3.175   0.659 -0.1722  0.0526  0.2616
  100phy    C13 2694   3.032   3.010   0.628 -0.5417  0.2305 -0.0113
  100phy     H3 2695   3.122   2.981   0.688 -0.8556 -0.8117 -0.0231
  100phy    O33 2696   2.963   2.882   0.635  0.0859 -0.3303  0.0066
  100phy    H1B 2697   3.031   2.822   0.660  0.3016 -0.1745 -0.2013
  100phy    C12 2698   3.125   3.024   0.503  0.1177 -0.1638 -0.1140
  100phy    O11 2699   3.073   3.007   0.372 -0.5588  0.0243  0.2276
  100phy    H1A 2700   3.053   2.916   0.359 -0.1651  0.1147 -1.2024
  101phy    C35 2701   3.622   3.852   1.361  0.0787 -0.3069 -0.0627
  101phy    C33 2702   3.475   3.837   1.396  0.1429  0.3456  0.3209
  101phy    C34 2703   3.447   3.813   1.547  0.7972  0.1450  0.0237
  101phy    C32 2704   3.385   3.943   1.331  0.2455 -0.0592  0.2014
  101phy    C31 2705   3.259   3.888   1.258 -0.0607 -0.0561  0.2678
  101phy    C30 2706   3.180   4.004   1.190  0.1927 -0.7361 -0.1581
  101phy    C28 2707   3.045   3.954   1.124 -0.1479 -0.4319 -0.3519
  101phy    C29 2708   2.922   3.947   1.221  0.2510  0.2496 -0.0309
  101phy    C27 2709   3.024   4.057   1.012 -0.5512 -0.1812 -0.2843
  101phy    C26 2710   2.956   4.004   0.886  0.0161  0.0951  0.7129
  101phy    C25 2711   2.906   4.116   0.798 -0.1129 -0.1800 -0.3801
  101phy    C23 2712   2.845   4.067   0.667  0.0694  0.2200 -0.0127
  101phy    C24 2713   2.693   4.059   0.685 -0.0084  0.7099  0.1803
  101phy    C22 2714   2.861   4.177   0.562 -0.9753  0.2364 -0.1133
  101phy    C21 2715   2.936   4.129   0.434 -0.4259 -0.3021 -0.0508
  101phy    C20 2716   2.961   4.247   0.341 -0.0447  0.0660 -0.1505
  101phy    C18 2717   3.017   4.224   0.195 -0.1721  0.7185 -0.2766
  101phy    O01 2718   3.130   4.136   0.217 -0.2296 -0.2186  0.1724
  101phy    H01 2719   3.188   4.183   0.275 -0.0261 -2.1541  1.6296
  101phy    C19 2720   3.049   4.366   0.147  0.0722  0.3632  0.2356
  101phy    C13 2721   2.910   4.152   0.097  0.5866 -0.7549  0.2115
  101phy     H3 2722   2.891   4.053   0.147 -0.3976 -0.4254  0.5182
  101phy    O33 2723   2.770   4.195   0.098  0.0271  0.2272 -0.1083
  101phy    H1B 2724   2.756   4.286   0.079 -2.4570 -0.4216 -1.8874
  101phy    C12 2725   2.944   4.077  -0.035 -0.0679  0.4566  0.5746
  101phy    O11 2726   2.958   4.157  -0.144 -0.2218  0.1156 -0.3474
  101phy    H1A 2727   2.995   4.109  -0.215  0.4189  0.2166 -0.0940
  102phy    C35 2728   1.638   0.824   2.131 -0.1428 -0.1232 -0.3862
  102phy    C33 2729   1.542   0.713   2.085 -0.0552 -0.3166 -0.6723
  102phy    C34 2730   1.540   0.691   1.939 -0.1047 -0.1089  0.1375
  102phy    C32 2731   1.564   0.573   2.150  0.2265  0.2071 -0.1671
  102phy    C31 2732   1.493   0.571   2.288 -0.0947 -0.6129  0.1783
  102phy    C30 2733   1.494   0.435   2.354 -0.2348  0.5729 -0.2579
  102phy    C28 2734   1.443   0.428   2.500 -0.2392 -0.0567  0.0153
  102phy    C29 2735   1.291   0.422   2.504 -0.3484 -0.1314 -0.0746
  102phy    C27 2736   1.488   0.303   2.583  0.1490  0.1928  0.4840
  102phy    C26 2737   1.527   0.341   2.726 -0.1006  0.0816  0.1102
  102phy    C25 2738   1.575   0.224   2.809  0.3946 -0.1806  0.1445
  102phy    C23 2739   1.626   0.257   2.951 -0.2808 -0.0984 -0.4786
  102phy    C24 2740   1.507   0.277   3.050  0.5541  0.1565  0.3611
  102phy    C22 2741   1.725   0.156   3.010 -0.2573  0.0989  0.0715
  102phy    C21 2742   1.824   0.204   3.113 -0.2191  0.1724 -0.2416
  102phy    C20 2743   1.943   0.103   3.133 -0.1263  0.5872 -0.2171
  102phy    C18 2744   2.059   0.140   3.238 -0.2467 -0.5132  0.0506
  102phy    O01 2745   1.995   0.168   3.363  0.5452  0.2710  0.3753
  102phy    H01 2746   2.053   0.213   3.421  0.8989 -0.1365  0.3421
  102phy    C19 2747   2.125   0.003   3.261 -0.4867 -0.5034  0.2857
  102phy    C13 2748   2.172   0.255   3.200  0.0752  0.3902 -0.3139
  102phy     H3 2749   2.224   0.231   3.104  1.3352 -1.6738  0.7988
  102phy    O33 2750   2.279   0.259   3.299  0.1492 -0.0954  0.1569
  102phy    H1B 2751   2.364   0.268   3.260 -0.3144  1.2426 -0.5740
  102phy    C12 2752   2.127   0.408   3.195  0.3833 -0.1840  0.2629
  102phy    O11 2753   2.218   0.506   3.150 -0.5595  0.1648 -0.2350
  102phy    H1A 2754   2.306   0.475   3.160  0.0052  1.7548  0.0252
  103phy    C35 2755   3.022   3.503   1.759 -0.0328 -0.5246  0.0680
  103phy    C33 2756   3.122   3.587   1.668 -0.2030  0.1995  0.0426
  103phy    C34 2757   3.157   3.509   1.549 -0.8687  0.4494  0.6357
  103phy    C32 2758   3.061   3.718   1.625 -0.3107 -0.4779 -0.2646
  103phy    C31 2759   3.097   3.843   1.711 -0.1678 -0.0251 -0.0918
  103phy    C30 2760   3.039   3.976   1.662 -0.1707 -0.6446 -0.2229
  103phy    C28 2761   3.075   4.099   1.752  0.1467  0.0076  0.6108
  103phy    C29 2762   3.206   4.160   1.711  0.1302 -0.1599  0.3922
  103phy    C27 2763   2.968   4.209   1.742  0.0109  0.2150 -0.1577
  103phy    C26 2764   2.930   4.281   1.870  0.5863  0.2628 -0.4595
  103phy    C25 2765   2.810   4.370   1.829  0.2214  0.2153 -0.4074
  103phy    C23 2766   2.781   4.493   1.919 -0.1930  0.2039 -1.0508
  103phy    C24 2767   2.767   4.616   1.826  0.2002  0.5708  0.0137
  103phy    C22 2768   2.649   4.473   2.000 -0.5717  0.3079  0.0998
  103phy    C21 2769   2.675   4.448   2.149 -0.5852  0.4354 -0.1576
  103phy    C20 2770   2.556   4.457   2.243 -0.3905 -0.1015  0.6288
  103phy    C18 2771   2.564   4.421   2.394  0.1634  0.3678 -0.8560
  103phy    O01 2772   2.669   4.492   2.469  0.2499  0.3446 -0.0376
  103phy    H01 2773   2.719   4.555   2.420  0.9115 -2.1805 -2.8713
  103phy    C19 2774   2.426   4.465   2.457  0.1096  0.6454 -0.1838
  103phy    C13 2775   2.592   4.266   2.424  0.2452 -0.2605 -0.7750
  103phy     H3 2776   2.677   4.232   2.359  2.0797  0.6359  1.0479
  103phy    O33 2777   2.495   4.181   2.377 -0.2746  0.8831  0.3871
  103phy    H1B 2778   2.410   4.217   2.391 -0.5775  0.0729  0.6811
  103phy    C12 2779   2.637   4.210   2.567 -0.4132  0.1132 -0.6481
  103phy    O11 2780   2.736   4.282   2.636 -0.0012 -0.7960  0.2681
  103phy    H1A 2781   2.748   4.357   2.580 -0.7654 -0.2113  0.8652
  104phy    C35 2782   2.063   4.382   1.310  0.3783 -0.2016 -0.0905
  104phy    C33 2783   2.118   4.463   1.424 -0.0384 -0.4967  0.0947
  104phy    C34 2784   2.058   4.414   1.555  0.1506 -0.2694  0.3677
  104phy    C32 2785   2.274   4.471   1.425  0.1571 -0.6861 -0.2219
  104phy    C31 2786   2.327   4.612   1.397  1.0474 -0.5210 -0.4881
  104phy    C30 2787   2.478   4.625   1.406 -0.5626  0.1351 -0.6671
  104phy    C28 2788   2.545   4.762   1.389  0.2474 -0.4113  0.2450
  104phy    C29 2789   2.671   4.774   1.482  0.3189  0.0121 -0.1485
  104phy    C27 2790   2.590   4.774   1.243 -0.5402 -0.2212 -0.4757
  104phy    C26 2791   2.581   4.913   1.174 -0.2357 -0.1603  0.4865
  104phy    C25 2792   2.630   4.923   1.031 -0.3081 -0.7317 -0.2087
  104phy    C23 2793   2.598   5.049   0.953  0.4082  0.3460 -0.1897
  104phy    C24 2794   2.693   5.164   0.995  0.0193  0.1260  0.3383
  104phy    C22 2795   2.617   5.021   0.805  0.1958  0.3561  0.1801
  104phy    C21 2796   2.496   5.024   0.714 -0.0049 -0.0265  0.0821
  104phy    C20 2797   2.531   5.048   0.564 -0.7098 -0.0318 -0.1244
  104phy    C18 2798   2.415   5.088   0.464  0.1127 -0.7347 -0.1597
  104phy    O01 2799   2.311   4.990   0.469 -0.1824 -0.2294  0.1186
  104phy    H01 2800   2.339   4.901   0.478  0.6764  0.1317  1.2291
  104phy    C19 2801   2.477   5.081   0.327  0.0825  0.0993  0.4468
  104phy    C13 2802   2.363   5.239   0.498 -0.0700  0.2957  0.0388
  104phy     H3 2803   2.367   5.246   0.610 -0.3406  0.1525  0.0584
  104phy    O33 2804   2.450   5.352   0.467  0.1131  0.1401  0.0853
  104phy    H1B 2805   2.535   5.318   0.445 -0.6891 -2.0369  0.1090
  104phy    C12 2806   2.209   5.278   0.510 -0.5366 -0.1395  0.3271
  104phy    O11 2807   2.149   5.328   0.389  0.1687  0.0417 -0.0438
  104phy    H1A 2808   2.211   5.383   0.345  0.0138  0.9716  0.8658
  105phy    C35 2809   2.187   2.532   0.936  0.3371 -0.0590  0.3494
  105phy    C33 2810   2.112   2.579   1.066 -0.6359  0.3453  0.3346
  105phy    C34 2811   2.168   2.503   1.187 -0.1573 -0.4048 -0.0935
  105phy    C32 2812   2.128   2.729   1.089 -0.1172  0.5940 -0.6160
  105phy    C31 2813   1.999   2.801   1.129 -0.2081  0.3904  0.1933
  105phy    C30 2814   2.024   2.953   1.149  0.3480  0.3777  0.4803
  105phy    C28 2815   1.896   3.020   1.204 -0.6325 -0.1500  0.2122
  105phy    C29 2816   1.880   2.998   1.355  0.1567  0.0265 -0.6088
  105phy    C27 2817   1.881   3.174   1.179 -0.2793  0.1905  0.8580
  105phy    C26 2818   1.788   3.208   1.064 -0.4466  0.3384  0.0546
  105phy    C25 2819   1.799   3.359   1.029 -0.2352  0.0166  0.1371
  105phy    C23 2820   1.706   3.400   0.914  0.3178 -0.0321 -0.3510
  105phy    C24 2821   1.574   3.459   0.964  0.0947 -0.5833  0.1180
  105phy    C22 2822   1.774   3.511   0.829 -0.4438 -0.2417  0.2034
  105phy    C21 2823   1.860   3.467   0.710  0.2173 -0.0213  0.4170
  105phy    C20 2824   1.873   3.580   0.611 -0.1682 -0.2105 -0.0039
  105phy    C18 2825   1.981   3.571   0.490 -0.3750 -0.7150 -0.0413
  105phy    O01 2826   2.117   3.554   0.552  0.4053 -0.7593 -0.3452
  105phy    H01 2827   2.123   3.594   0.637 -1.7825 -2.8753  0.9211
  105phy    C19 2828   1.981   3.711   0.432  0.5732 -0.0667 -0.0664
  105phy    C13 2829   1.952   3.464   0.380 -0.3205  0.0571  0.0587
  105phy     H3 2830   1.943   3.371   0.443 -0.0867  1.4824  2.2775
  105phy    O33 2831   1.820   3.459   0.322 -0.3703 -0.8134 -0.1671
  105phy    H1B 2832   1.815   3.467   0.229 -1.4830 -2.0281 -0.2388
  105phy    C12 2833   2.053   3.375   0.301 -0.4981  0.9826  0.3053
  105phy    O11 2834   2.187   3.400   0.326 -0.4550  0.3046  0.0499
  105phy    H1A 2835   2.192   3.442   0.410 -0.0057 -0.1958  0.2777
  106phy    C35 2836   1.735   4.579   1.970 -0.1049 -0.0247 -0.2440
  106phy    C33 2837   1.784   4.712   1.908  0.0913  0.0146  0.2679
  106phy    C34 2838   1.783   4.695   1.755  0.2187  0.3636 -0.5879
  106phy    C32 2839   1.707   4.837   1.962  0.0138  0.2093  0.6563
  106phy    C31 2840   1.809   4.927   2.040  0.2216 -0.2026  0.4040
  106phy    C30 2841   1.747   5.057   2.101 -0.1641  0.3625 -0.2169
  106phy    C28 2842   1.836   5.137   2.195 -0.4023 -0.0966  0.2043
  106phy    C29 2843   1.809   5.289   2.172 -0.0787 -0.3936  0.0082
  106phy    C27 2844   1.831   5.094   2.345  0.0437 -0.4235 -0.0627
  106phy    C26 2845   1.946   5.135   2.441  0.1783  0.1153 -0.2297
  106phy    C25 2846   1.935   5.103   2.592  0.2266 -0.1668  0.0318
  106phy    C23 2847   2.056   5.134   2.677 -0.7871  0.2377 -0.1327
  106phy    C24 2848   2.035   5.259   2.765 -0.0621  0.0600 -0.1852
  106phy    C22 2849   2.094   5.011   2.767 -0.2769 -0.6753 -0.0736
  106phy    C21 2850   2.242   4.976   2.781  0.6607 -0.4306  0.2985
  106phy    C20 2851   2.276   4.914   2.914 -0.4591  0.1740 -0.1262
  106phy    C18 2852   2.412   4.832   2.928  0.5398 -0.3297 -0.4478
  106phy    O01 2853   2.518   4.903   2.864  0.0385  0.1699 -0.1456
  106phy    H01 2854   2.573   4.834   2.833  1.4801  0.4524  1.6160
  106phy    C19 2855   2.431   4.836   3.084 -0.6129  0.0690 -0.0233
  106phy    C13 2856   2.401   4.686   2.860  0.4262  0.3140 -0.1155
  106phy     H3 2857   2.355   4.699   2.759  0.0813 -1.7644 -0.2762
  106phy    O33 2858   2.303   4.601   2.913  0.6322 -0.3688  0.1932
  106phy    H1B 2859   2.238   4.642   2.967 -1.5796 -4.0167  0.6297
  106phy    C12 2860   2.531   4.610   2.829  0.0502 -0.3563 -0.1499
  106phy    O11 2861   2.638   4.695   2.788  0.2291  0.0299 -0.1961
  106phy    H1A 2862   2.712   4.651   2.752  0.7853 -0.0874  1.0291
  107phy    C35 2863   2.886   1.056   1.849 -0.2561 -0.6838 -0.3020
  107phy    C33 2864   2.999   1.096   1.942  0.0787  0.3748 -0.3723
  107phy    C34 2865   3.026   1.245   1.915 -0.1587  0.2404  0.2069
  107phy    C32 2866   2.940   1.065   2.083  0.1220 -0.3788  0.3371
  107phy    C31 2867   3.040   1.035   2.192 -0.0741  0.1917  0.4633
  107phy    C30 2868   2.955   0.998   2.318  0.1393  0.4071 -0.0500
  107phy    C28 2869   3.035   0.956   2.442  0.2420  0.3616 -0.1459
  107phy    C29 2870   3.070   1.079   2.531  0.4165 -0.0914  0.1668
  107phy    C27 2871   2.943   0.855   2.516  0.5050 -0.7333  0.1749
  107phy    C26 2872   3.019   0.747   2.596 -0.4447 -0.5410  0.3751
  107phy    C25 2873   2.927   0.647   2.665  0.7307 -0.0301 -0.1100
  107phy    C23 2874   2.978   0.577   2.794  0.3246  0.2398  0.2970
  107phy    C24 2875   2.998   0.672   2.918  0.3465  0.6779 -0.0322
  107phy    C22 2876   2.879   0.461   2.831  0.3730 -0.2914 -0.0372
  107phy    C21 2877   2.927   0.323   2.886  0.2160  0.0314 -0.3434
  107phy    C20 2878   2.801   0.238   2.909 -0.3533  0.2716 -0.3560
  107phy    C18 2879   2.806   0.085   2.965  0.0988  0.4150  0.0160
  107phy    O01 2880   2.915   0.072   3.058  0.2056 -0.3250  0.0027
  107phy    H01 2881   2.917   0.135   3.127  1.5162 -0.4104  0.0680
  107phy    C19 2882   2.676   0.066   3.043  0.3246 -0.1003  0.0502
  107phy    C13 2883   2.837  -0.015   2.840 -0.7088 -0.0520 -0.1817
  107phy     H3 2884   2.919   0.028   2.777  0.6121 -0.8178  0.9523
  107phy    O33 2885   2.727  -0.018   2.750  0.0964  0.2787 -0.3626
  107phy    H1B 2886   2.654  -0.038   2.805  1.1283  1.0630  1.3667
  107phy    C12 2887   2.884  -0.168   2.879  0.6714 -0.2256  0.1240
  107phy    O11 2888   2.984  -0.183   2.971  0.1121  0.1049 -0.5053
  107phy    H1A 2889   2.977  -0.099   3.014 -0.3025  0.7322 -1.7519
  108phy    C35 2890   4.159   4.179   1.516 -0.0376 -0.4046  0.3333
  108phy    C33 2891   4.077   4.293   1.563  0.0468 -0.2052 -0.7677
  108phy    C34 2892   4.047   4.263   1.713  0.1438  0.0235  0.0134
  108phy    C32 2893   4.162   4.418   1.566 -0.0718 -0.4611  0.2395
  108phy    C31 2894   4.114   4.519   1.462  0.0831  0.3439  0.1730
  108phy    C30 2895   4.196   4.651   1.453 -0.0405  0.0843 -0.8279
  108phy    C28 2896   4.176   4.741   1.334 -0.3632  0.1046  0.7925
  108phy    C29 2897   4.063   4.844   1.366  0.2584  0.1734 -0.0846
  108phy    C27 2898   4.310   4.811   1.298  0.0469 -0.6100  0.6186
  108phy    C26 2899   4.315   4.862   1.155  0.0800 -0.4957  0.2033
  108phy    C25 2900   4.444   4.943   1.118 -0.2700 -0.1138  0.1825
  108phy    C23 2901   4.462   5.001   0.973 -0.0517  0.1362 -0.1318
  108phy    C24 2902   4.515   5.145   0.980  0.1980  0.7431  0.7398
  108phy    C22 2903   4.550   4.903   0.892 -0.2662 -0.3135  0.1217
  108phy    C21 2904   4.538   4.900   0.740 -0.0902 -0.6980  0.9022
  108phy    C20 2905   4.635   4.795   0.681  0.2374  0.2711 -0.1463
  108phy    C18 2906   4.628   4.764   0.528  0.8512  0.2741 -1.2462
  108phy    O01 2907   4.503   4.695   0.493  0.3899  0.5510  0.0728
  108phy    H01 2908   4.456   4.676   0.572  0.6413 -0.1830  0.0471
  108phy    C19 2909   4.734   4.652   0.512 -0.4746 -0.1994 -0.3384
  108phy    C13 2910   4.645   4.880   0.422  0.3841  0.3608  0.5673
  108phy     H3 2911   4.721   4.948   0.469  1.0059 -0.7694  1.2346
  108phy    O33 2912   4.723   4.853   0.301 -0.1827  0.3584  0.0046
  108phy    H1B 2913   4.672   4.848   0.223 -2.1004 -0.1668  1.2257
  108phy    C12 2914   4.543   4.998   0.390 -0.2979 -0.1563  0.4965
  108phy    O11 2915   4.456   4.969   0.283 -0.6802  0.5371 -0.1464
  108phy    H1A 2916   4.500   4.909   0.226 -0.3032  0.3318  0.3625
  109phy    C35 2917   4.418   1.891   2.131 -0.0385 -0.2408  0.5331
  109phy    C33 2918   4.376   1.919   1.989  0.0676  0.2274 -0.5756
  109phy    C34 2919   4.339   1.789   1.918 -0.4185 -0.5283 -0.2713
  109phy    C32 2920   4.270   2.031   1.982  0.2269 -0.3594 -0.0577
  109phy    C31 2921   4.323   2.156   1.922  0.0170 -0.4013 -0.3846
  109phy    C30 2922   4.219   2.272   1.927 -0.5063 -0.0537  0.5492
  109phy    C28 2923   4.270   2.410   1.874  0.5207 -0.2445  0.1107
  109phy    C29 2924   4.167   2.445   1.763  0.3873 -0.3989 -0.2711
  109phy    C27 2925   4.263   2.519   1.982  0.3978 -0.1237 -0.0583
  109phy    C26 2926   4.382   2.522   2.080  0.3894  0.1532  0.1907
  109phy    C25 2927   4.376   2.649   2.162 -0.6801 -0.3075 -0.2306
  109phy    C23 2928   4.492   2.665   2.262 -0.0508 -0.1348  0.6618
  109phy    C24 2929   4.612   2.747   2.209  0.5123 -0.2821 -0.1520
  109phy    C22 2930   4.442   2.707   2.396  0.2381  0.8944  0.0928
  109phy    C21 2931   4.492   2.618   2.503 -0.2870  0.1036  0.7562
  109phy    C20 2932   4.461   2.658   2.645  0.1237  0.1037 -0.3524
  109phy    C18 2933   4.518   2.584   2.768 -0.1196  0.3158 -0.0994
  109phy    O01 2934   4.662   2.589   2.758 -0.2307  0.3004  0.0505
  109phy    H01 2935   4.696   2.513   2.714 -1.4366 -1.4587  2.0203
  109phy    C19 2936   4.472   2.679   2.883 -0.5148  0.0478  0.4745
  109phy    C13 2937   4.462   2.432   2.779 -0.2807 -0.2076  0.0961
  109phy     H3 2938   4.479   2.382   2.681  0.9706  0.9894 -0.3273
  109phy    O33 2939   4.317   2.429   2.793  0.0011 -0.0873 -0.0575
  109phy    H1B 2940   4.290   2.454   2.880 -2.7075  0.7421 -1.0510
  109phy    C12 2941   4.534   2.333   2.881  0.0900  0.4005  0.0993
  109phy    O11 2942   4.672   2.325   2.872 -0.1717 -0.1992 -0.2734
  109phy    H1A 2943   4.702   2.372   2.947 -2.2966  0.1379  0.4276
  110phy    C35 2944   4.754   1.497   1.765 -0.1485 -0.8708 -0.1207
  110phy    C33 2945   4.665   1.613   1.733 -0.1132 -0.2974  0.4481
  110phy    C34 2946   4.669   1.698   1.861 -0.1104 -0.2506 -0.3047
  110phy    C32 2947   4.714   1.699   1.613  0.7330 -0.3896 -0.2070
  110phy    C31 2948   4.656   1.654   1.479 -0.0928 -0.4451 -0.2733
  110phy    C30 2949   4.720   1.728   1.361 -0.6136 -0.4907  0.1508
  110phy    C28 2950   4.668   1.709   1.215  0.2566  0.4436 -0.4092
  110phy    C29 2951   4.531   1.774   1.196  0.1025 -0.0938  0.0715
  110phy    C27 2952   4.773   1.765   1.119 -0.3331  0.1544  0.0603
  110phy    C26 2953   4.819   1.671   1.003  0.1047  0.3428 -0.1271
  110phy    C25 2954   4.934   1.732   0.926  0.4455 -0.0558  0.1166
  110phy    C23 2955   4.990   1.651   0.807  0.0816 -0.3703  0.1577
  110phy    C24 2956   4.962   1.729   0.676 -0.3569  0.3015 -0.5380
  110phy    C22 2957   5.140   1.618   0.835  0.0769  0.1328  0.5113
  110phy    C21 2958   5.222   1.525   0.740 -0.2867 -0.2776  0.0427
  110phy    C20 2959   5.371   1.537   0.771  0.0918 -0.1972  0.1525
  110phy    C18 2960   5.467   1.425   0.719 -0.3416  0.2100  0.1561
  110phy    O01 2961   5.411   1.295   0.742  0.3147 -0.5418 -0.0422
  110phy    H01 2962   5.364   1.265   0.667  1.2921 -1.5858 -0.2641
  110phy    C19 2963   5.580   1.438   0.820 -0.1899 -0.1502  0.0665
  110phy    C13 2964   5.520   1.445   0.568  0.4306  0.8805 -0.1930
  110phy     H3 2965   5.431   1.424   0.504 -0.0501 -0.0056  0.7384
  110phy    O33 2966   5.547   1.576   0.524 -0.0223 -0.1980  0.1421
  110phy    H1B 2967   5.628   1.603   0.562 -0.2529  1.7523 -0.6601
  110phy    C12 2968   5.590   1.322   0.489 -0.5718 -0.2960  0.0742
  110phy    O11 2969   5.728   1.319   0.522  0.3036 -0.2438  0.4957
  110phy    H1A 2970   5.755   1.229   0.517  1.4815  0.1702 -1.3099
  111phy    C35 2971   4.176   1.837   2.940 -0.3755 -0.3426  0.0912
  111phy    C33 2972   4.266   1.933   2.864  0.1429 -0.2108 -0.3581
  111phy    C34 2973   4.208   2.078   2.874 -0.1431  0.7532 -0.1815
  111phy    C32 2974   4.403   1.928   2.930 -0.3456 -0.0328  0.0049
  111phy    C31 2975   4.521   1.944   2.835  0.0497  0.0864 -0.3005
  111phy    C30 2976   4.652   1.941   2.908  0.2404 -0.1130  0.1259
  111phy    C28 2977   4.773   1.916   2.823 -1.1315 -0.4143  0.2047
  111phy    C29 2978   4.849   2.041   2.787 -0.0490  0.2937  0.3002
  111phy    C27 2979   4.878   1.825   2.894 -0.4717  0.0726  0.0367
  111phy    C26 2980   4.862   1.674   2.881  0.0169 -0.1367 -0.1722
  111phy    C25 2981   4.972   1.584   2.943  0.4560 -0.2254 -0.1112
  111phy    C23 2982   4.921   1.437   2.965  0.0213 -0.0979  0.2606
  111phy    C24 2983   4.948   1.350   2.839  0.4857  0.3515  0.0689
  111phy    C22 2984   4.996   1.361   3.078 -0.5317  0.3137  0.3481
  111phy    C21 2985   4.930   1.338   3.210  0.1012 -0.1342 -0.3923
  111phy    C20 2986   5.001   1.240   3.305 -0.0482  0.1439  0.4887
  111phy    C18 2987   4.932   1.193   3.443 -0.4110 -0.2637  0.8102
  111phy    O01 2988   4.790   1.160   3.419  0.0379 -0.0921  0.6401
  111phy    H01 2989   4.742   1.139   3.497  0.4107 -0.5259  0.7552
  111phy    C19 2990   4.999   1.062   3.468  0.7223  0.8730  0.2026
  111phy    C13 2991   4.947   1.312   3.558  0.4018 -0.4774 -0.6902
  111phy     H3 2992   4.927   1.411   3.509 -0.6530 -0.8296 -1.0025
  111phy    O33 2993   5.080   1.330   3.602 -0.3481 -0.2349  0.4124
  111phy    H1B 2994   5.109   1.418   3.587  0.0488 -0.2119  1.3059
  111phy    C12 2995   4.844   1.313   3.676 -0.0030  0.1814 -0.5807
  111phy    O11 2996   4.847   1.197   3.760 -0.2136 -0.1357  0.2583
  111phy    H1A 2997   4.930   1.189   3.803 -0.4789 -0.8047  0.6554
  112phy    C35 2998   3.816   2.967   1.488 -0.2952  0.3147 -0.5055
  112phy    C33 2999   3.905   2.883   1.570 -0.2788  0.0608  0.2720
  112phy    C34 3000   3.906   2.734   1.535  0.3861 -0.4114  0.2599
  112phy    C32 3001   4.037   2.953   1.586  0.1544  0.2234  1.0706
  112phy    C31 3002   4.127   2.922   1.701 -0.3360 -0.4534  0.1924
  112phy    C30 3003   4.252   3.011   1.692 -0.0286  0.4424 -0.0195
  112phy    C28 3004   4.355   2.992   1.808  0.0375 -0.0534 -0.0963
  112phy    C29 3005   4.494   2.996   1.750 -0.0154  0.0844 -0.4689
  112phy    C27 3006   4.341   3.094   1.920  0.2126  0.5635  0.2483
  112phy    C26 3007   4.354   3.045   2.065  0.5343  0.0956 -0.1414
  112phy    C25 3008   4.362   3.163   2.167  0.1993 -0.0980 -0.2107
  112phy    C23 3009   4.396   3.121   2.311  0.1316  0.3765 -0.6777
  112phy    C24 3010   4.546   3.141   2.342 -0.0153  0.4678 -0.5534
  112phy    C22 3011   4.319   3.212   2.409  0.0702 -0.1063  0.0629
  112phy    C21 3012   4.228   3.146   2.508 -0.1759  0.0843 -0.0590
  112phy    C20 3013   4.212   3.241   2.630  1.0468  0.3474  0.3760
  112phy    C18 3014   4.135   3.205   2.764  0.0454 -0.3375 -0.5351
  112phy    O01 3015   4.202   3.094   2.825 -0.2528 -0.3576  0.4036
  112phy    H01 3016   4.183   3.015   2.780  0.7791  0.9372 -2.5448
  112phy    C19 3017   4.173   3.328   2.848 -0.1922  0.5773  0.1393
  112phy    C13 3018   3.973   3.182   2.740  0.2590 -0.1966 -0.0068
  112phy     H3 3019   3.954   3.116   2.652 -1.0841  0.0996  0.0444
  112phy    O33 3020   3.905   3.303   2.695 -0.0188  0.1108  0.5140
  112phy    H1B 3021   3.886   3.357   2.769 -0.2458 -0.1121  0.6209
  112phy    C12 3022   3.885   3.118   2.853 -0.8072 -0.2238  0.0925
  112phy    O11 3023   3.802   3.206   2.924  0.1275  0.0945 -0.6359
  112phy    H1A 3024   3.730   3.229   2.868 -0.6737 -1.2737 -0.2121
  113phy    C35 3025   3.374   0.488   1.429  0.1579 -0.1611  0.5150
  113phy    C33 3026   3.473   0.384   1.478 -0.1708  0.9160  0.5970
  113phy    C34 3027   3.521   0.413   1.618 -0.3388  0.0819 -0.0518
  113phy    C32 3028   3.415   0.242   1.460  0.1932  0.2748 -0.4836
  113phy    C31 3029   3.526   0.132   1.435  0.3226  0.3041  0.3673
  113phy    C30 3030   3.458  -0.002   1.405 -1.1558  0.5632  0.0990
  113phy    C28 3031   3.557  -0.121   1.414  0.1954  0.3413  0.3104
  113phy    C29 3032   3.532  -0.204   1.538  0.1521 -0.3833 -0.4356
  113phy    C27 3033   3.542  -0.216   1.293  0.1199  0.1126 -0.0545
  113phy    C26 3034   3.637  -0.177   1.182  0.0679 -0.0456  0.3099
  113phy    C25 3035   3.632  -0.275   1.064  0.8737 -0.3266 -0.5080
  113phy    C23 3036   3.738  -0.253   0.952 -0.1767  0.0318 -0.7222
  113phy    C24 3037   3.879  -0.308   0.980 -0.0618 -0.4598 -0.1260
  113phy    C22 3038   3.682  -0.304   0.826  0.5178  0.5599  0.3478
  113phy    C21 3039   3.695  -0.208   0.704  0.2439  0.4040  0.2293
  113phy    C20 3040   3.600  -0.238   0.583  0.4960 -0.4636  0.0094
  113phy    C18 3041   3.599  -0.146   0.458 -0.3535  0.4835  0.5303
  113phy    O01 3042   3.593  -0.007   0.491  0.0718 -0.1867  0.1390
  113phy    H01 3043   3.611   0.005   0.582 -0.1970 -0.7287  0.2675
  113phy    C19 3044   3.467  -0.170   0.380 -0.0544  0.7761 -0.6485
  113phy    C13 3045   3.735  -0.171   0.371  0.0760 -0.1415  0.0017
  113phy     H3 3046   3.819  -0.136   0.437  0.4664 -2.0230  0.5525
  113phy    O33 3047   3.788  -0.300   0.344 -0.4179 -0.1480  0.0477
  113phy    H1B 3048   3.742  -0.366   0.393 -0.4974 -1.7284 -1.9831
  113phy    C12 3049   3.794  -0.077   0.260  0.0481  0.2061  0.0264
  113phy    O11 3050   3.731   0.052   0.253  0.0076  0.2534  0.2778
  113phy    H1A 3051   3.673   0.066   0.325 -0.7567 -1.0346 -0.0528
  114phy    C35 3052   0.292   3.023   2.683  0.1509  0.0318  0.1253
  114phy    C33 3053   0.340   2.989   2.541 -0.8352 -0.2796 -0.0760
  114phy    C34 3054   0.339   2.838   2.523 -0.4137 -0.4192  0.0199
  114phy    C32 3055   0.261   3.049   2.431  0.3049 -0.3224 -0.2478
  114phy    C31 3056   0.316   3.182   2.372  0.6841 -0.3263 -0.2964
  114phy    C30 3057   0.225   3.239   2.258  0.3146 -0.3867 -0.5410
  114phy    C28 3058   0.261   3.386   2.222  0.4983 -0.5166 -0.6387
  114phy    C29 3059   0.248   3.406   2.072  0.3157 -0.0719  0.4872
  114phy    C27 3060   0.174   3.487   2.303 -0.4773  0.4845 -0.5826
  114phy    C26 3061   0.231   3.630   2.336 -0.1261  0.2003 -0.5697
  114phy    C25 3062   0.123   3.720   2.391 -0.3326 -0.6132 -0.3551
  114phy    C23 3063   0.160   3.865   2.432 -0.2645 -0.6516 -0.6092
  114phy    C24 3064   0.137   3.959   2.312  0.3894 -0.0917 -0.0030
  114phy    C22 3065   0.069   3.909   2.545 -0.6528 -0.2389 -0.3882
  114phy    C21 3066   0.142   3.975   2.665 -0.8885  0.4194 -0.0935
  114phy    C20 3067   0.036   4.063   2.737  0.1639  0.4572  0.3438
  114phy    C18 3068   0.067   4.150   2.861  0.0944  0.6894 -0.4037
  114phy    O01 3069   0.195   4.210   2.844  0.2679 -0.1558  0.6231
  114phy    H01 3070   0.258   4.144   2.823 -0.1325 -0.8989  1.6786
  114phy    C19 3071  -0.037   4.264   2.863 -0.0498 -0.3566  0.1912
  114phy    C13 3072   0.063   4.055   2.994 -0.5224  0.6178 -0.6759
  114phy     H3 3073   0.111   3.957   2.969 -1.0290  0.3572 -0.6549
  114phy    O33 3074  -0.067   4.012   3.026 -0.0758  0.0850  0.1295
  114phy    H1B 3075  -0.132   4.080   3.029 -0.5276 -0.3294 -0.1684
  114phy    C12 3076   0.124   4.106   3.132 -0.5212  0.2935  0.0183
  114phy    O11 3077   0.051   4.204   3.205 -0.3783  0.1621 -0.4518
  114phy    H1A 3078  -0.023   4.158   3.242  0.0606 -0.7809 -0.7193
  115phy    C35 3079   4.325   1.458   1.629  0.1880  0.0534 -0.3690
  115phy    C33 3080   4.217   1.476   1.521 -0.3332 -0.1970  0.5643
  115phy    C34 3081   4.131   1.351   1.527  0.4746  0.1294  0.3609
  115phy    C32 3082   4.123   1.597   1.535 -0.4648 -0.6080  0.3674
  115phy    C31 3083   4.177   1.724   1.468  0.7118  0.0693 -0.2416
  115phy    C30 3084   4.099   1.847   1.513  0.2272 -0.6376 -0.2230
  115phy    C28 3085   4.144   1.984   1.465  0.0223  0.2194 -0.6579
  115phy    C29 3086   4.041   2.100   1.484  0.7301  0.1855 -0.2531
  115phy    C27 3087   4.282   2.024   1.528 -0.3647 -0.0236 -0.1926
  115phy    C26 3088   4.381   2.107   1.445  0.1166  0.6762 -0.3128
  115phy    C25 3089   4.528   2.088   1.487 -0.0261 -0.3212  0.6054
  115phy    C23 3090   4.613   2.209   1.436  0.1696  0.0962  0.0962
  115phy    C24 3091   4.730   2.228   1.531 -0.1426 -0.0607 -0.0075
  115phy    C22 3092   4.683   2.198   1.300 -0.1318  0.1985 -0.3181
  115phy    C21 3093   4.600   2.197   1.167  0.7443 -0.0612 -0.6166
  115phy    C20 3094   4.692   2.172   1.048  0.7030  0.7580  0.0991
  115phy    C18 3095   4.634   2.143   0.900  0.0662 -0.2068 -0.8024
  115phy    O01 3096   4.531   2.041   0.899 -0.4938  0.3498 -0.0826
  115phy    H01 3097   4.559   1.963   0.943 -1.3225  0.1316  0.0803
  115phy    C19 3098   4.759   2.079   0.832  0.3065  0.7639  0.3030
  115phy    C13 3099   4.584   2.275   0.822  0.3816  1.2936  0.3367
  115phy     H3 3100   4.618   2.358   0.889  2.0455 -0.8550  2.3114
  115phy    O33 3101   4.646   2.324   0.698  0.8117 -0.0794 -0.2605
  115phy    H1B 3102   4.627   2.266   0.627  1.2012  0.4686 -0.8229
  115phy    C12 3103   4.432   2.316   0.831 -0.0248 -0.2044  0.2767
  115phy    O11 3104   4.352   2.211   0.775 -0.0150 -0.1105  0.0118
  115phy    H1A 3105   4.396   2.131   0.800 -0.3566 -0.4608 -0.4820
  116phy    C35 3106   4.567   4.548   1.076  0.2532  0.1331  0.2354
  116phy    C33 3107   4.622   4.415   1.060 -0.1153  0.4444 -0.3868
  116phy    C34 3108   4.765   4.429   1.010 -0.5619 -0.1403 -0.0618
  116phy    C32 3109   4.602   4.326   1.190 -0.0749 -0.0618 -0.4670
  116phy    C31 3110   4.544   4.185   1.155 -0.0406  0.1194 -0.2201
  116phy    C30 3111   4.491   4.111   1.282  0.5084 -0.0561  0.2610
  116phy    C28 3112   4.443   3.967   1.255  0.6972  0.7975  0.4134
  116phy    C29 3113   4.503   3.874   1.359 -0.6959 -0.2503  0.5493
  116phy    C27 3114   4.288   3.953   1.256  0.5147 -0.4208 -0.0747
  116phy    C26 3115   4.224   3.912   1.125 -0.2379  0.0572 -0.2472
  116phy    C25 3116   4.074   3.934   1.126  0.4426 -0.1412  0.5658
  116phy    C23 3117   4.006   3.847   1.023  0.1244  0.0010 -0.3675
  116phy    C24 3118   3.904   3.755   1.089  0.3298 -0.7175  0.4270
  116phy    C22 3119   3.949   3.921   0.903 -0.2849 -0.0515 -0.0685
  116phy    C21 3120   3.980   3.849   0.763  0.1016  0.0159 -0.0985
  116phy    C20 3121   3.940   3.930   0.646  0.4413  0.4872  0.0048
  116phy    C18 3122   3.972   3.871   0.505 -0.0210 -0.2024  0.2550
  116phy    O01 3123   4.104   3.813   0.505 -0.1148 -0.1696  0.1645
  116phy    H01 3124   4.170   3.858   0.456  1.6194 -1.7086  0.9805
  116phy    C19 3125   3.986   4.004   0.428 -0.1392 -0.0472 -0.3673
  116phy    C13 3126   3.865   3.770   0.445 -0.5967  0.2349  0.0853
  116phy     H3 3127   3.878   3.679   0.510  2.2863  0.1972 -0.4273
  116phy    O33 3128   3.726   3.786   0.472  0.2466  0.5974  0.0440
  116phy    H1B 3129   3.693   3.704   0.505 -0.2519  0.5992 -0.4420
  116phy    C12 3130   3.905   3.668   0.331  0.4368 -0.4507 -0.2325
  116phy    O11 3131   3.828   3.679   0.215  0.3614  0.4386 -0.0074
  116phy    H1A 3132   3.868   3.734   0.150  1.7650 -0.1685  0.2857
  117phy    C35 3133   3.253   0.185   2.093 -0.3894 -0.1946  0.0823
  117phy    C33 3134   3.211   0.122   1.960 -0.1783 -0.5367 -0.1834
  117phy    C34 3135   3.221   0.225   1.849 -0.2693  0.1847  0.1876
  117phy    C32 3136   3.293   0.000   1.913 -0.5956  0.1948  0.6753
  117phy    C31 3137   3.223  -0.130   1.953 -0.3078  0.3513  0.2549
  117phy    C30 3138   3.293  -0.252   1.890 -0.1874 -0.2920 -0.2908
  117phy    C28 3139   3.222  -0.389   1.891 -0.3154 -0.6571  0.2852
  117phy    C29 3140   3.249  -0.451   1.754  0.3706  0.1299 -0.1864
  117phy    C27 3141   3.257  -0.486   2.004  0.3992  0.4066  0.1580
  117phy    C26 3142   3.142  -0.516   2.100 -0.2665 -0.3662  0.3939
  117phy    C25 3143   3.190  -0.612   2.207 -0.1433 -0.3735  0.5702
  117phy    C23 3144   3.079  -0.683   2.296 -0.0214  0.2629 -0.3505
  117phy    C24 3145   3.038  -0.818   2.240 -0.1305 -0.3770 -0.0377
  117phy    C22 3146   3.150  -0.724   2.425  0.7575  0.4453  0.0166
  117phy    C21 3147   3.128  -0.637   2.550 -0.0993  0.0822 -0.1375
  117phy    C20 3148   3.189  -0.701   2.678  0.0183 -0.8135  0.4902
  117phy    C18 3149   3.207  -0.625   2.812  0.1971  0.2124 -0.5628
  117phy    O01 3150   3.082  -0.572   2.860  0.5686  0.0086  0.5251
  117phy    H01 3151   3.086  -0.550   2.952  2.0787 -0.0185  0.4958
  117phy    C19 3152   3.239  -0.750   2.902  0.2053 -0.8639  0.0438
  117phy    C13 3153   3.321  -0.509   2.826 -0.1249  0.1990  0.2179
  117phy     H3 3154   3.420  -0.552   2.795 -0.4106 -0.1284 -0.2681
  117phy    O33 3155   3.350  -0.473   2.967 -0.2857 -0.4533  0.4977
  117phy    H1B 3156   3.275  -0.423   2.994 -0.8670 -1.0323 -0.0077
  117phy    C12 3157   3.312  -0.377   2.742 -0.1554  1.1656 -0.5516
  117phy    O11 3158   3.213  -0.290   2.785  0.3036 -0.4259 -0.1669
  117phy    H1A 3159   3.141  -0.293   2.724  0.2350  0.2411 -0.1254
  118phy    C35 3160   4.871   3.401   2.221  0.1798 -0.1044 -0.1068
  118phy    C33 3161   4.896   3.493   2.104  0.5910 -0.0529 -0.7269
  118phy    C34 3162   4.892   3.417   1.975  0.7179  0.0127 -0.2377
  118phy    C32 3163   4.800   3.618   2.101 -0.4248  0.4437 -0.0923
  118phy    C31 3164   4.842   3.736   2.195 -0.4986  0.3898  0.3971
  118phy    C30 3165   4.747   3.857   2.182 -0.0262  0.6579 -0.2932
  118phy    C28 3166   4.786   3.969   2.283 -0.5972 -0.0173  0.5980
  118phy    C29 3167   4.811   4.092   2.207 -0.6288 -0.1149 -0.0583
  118phy    C27 3168   4.663   3.996   2.373 -0.9937 -0.0299  0.7520
  118phy    C26 3169   4.703   3.999   2.519 -0.1870 -0.1018 -0.0251
  118phy    C25 3170   4.590   3.966   2.610  0.2793  0.1783  0.0748
  118phy    C23 3171   4.614   4.004   2.759  0.1740  1.0858  0.2198
  118phy    C24 3172   4.488   4.076   2.809  0.5494  0.5589 -0.3546
  118phy    C22 3173   4.629   3.876   2.841  0.3100  0.3591  0.1235
  118phy    C21 3174   4.771   3.856   2.895  0.2483 -0.2746  0.8096
  118phy    C20 3175   4.781   3.734   2.988 -0.3743  0.2582 -0.4987
  118phy    C18 3176   4.928   3.689   3.043 -0.7124  0.3979 -0.5156
  118phy    O01 3177   4.986   3.795   3.128 -0.1325 -0.2286  0.0012
  118phy    H01 3178   4.980   3.877   3.083 -0.0643 -0.2998 -0.1386
  118phy    C19 3179   4.893   3.569   3.133 -0.4867  0.6059  0.1194
  118phy    C13 3180   5.037   3.658   2.925 -0.3616 -0.1376 -0.1181
  118phy     H3 3181   5.034   3.741   2.851  0.8501 -0.6090 -0.7313
  118phy    O33 3182   4.990   3.554   2.841 -0.5925 -0.1279 -0.3259
  118phy    H1B 3183   5.034   3.548   2.758 -0.5632  1.1183 -0.4135
  118phy    C12 3184   5.196   3.652   2.951 -0.3531  0.0009 -0.1333
  118phy    O11 3185   5.277   3.657   2.837 -0.4337  0.7493  0.6187
  118phy    H1A 3186   5.241   3.590   2.782 -0.9283  0.7958  0.8851
  119phy    C35 3187   3.938   3.230   1.971 -0.1166  0.3712  0.0896
  119phy    C33 3188   3.993   3.347   1.900  0.3629 -0.0746  0.7622
  119phy    C34 3189   3.912   3.392   1.781 -0.3891 -0.1057  0.3297
  119phy    C32 3190   4.000   3.462   2.001 -0.3517  0.2058  0.2037
  119phy    C31 3191   4.144   3.512   2.019  0.2085  0.3743 -0.3491
  119phy    C30 3192   4.168   3.620   2.132  0.0503  0.1636  0.0071
  119phy    C28 3193   4.315   3.652   2.158  0.2010 -0.0107  0.2828
  119phy    C29 3194   4.334   3.802   2.117  0.4588 -0.3509 -0.3673
  119phy    C27 3195   4.353   3.620   2.302 -0.1169  0.2768  0.1501
  119phy    C26 3196   4.501   3.595   2.345  0.6844 -0.2408 -0.1149
  119phy    C25 3197   4.522   3.596   2.497  0.1514 -0.2968  0.7103
  119phy    C23 3198   4.649   3.538   2.551 -0.3052 -0.1910 -0.7182
  119phy    C24 3199   4.771   3.627   2.536 -0.3836 -0.1566 -0.0351
  119phy    C22 3200   4.627   3.516   2.706 -0.5325 -0.0296 -0.1986
  119phy    C21 3201   4.653   3.377   2.763  0.5684  0.4389 -0.4069
  119phy    C20 3202   4.614   3.365   2.913 -0.2048  0.1707 -0.3166
  119phy    C18 3203   4.636   3.219   2.981  1.0237 -0.3078 -0.0662
  119phy    O01 3204   4.767   3.179   2.963 -0.4693 -0.2633 -0.2968
  119phy    H01 3205   4.781   3.107   3.021 -0.4360 -0.1598 -0.1748
  119phy    C19 3206   4.615   3.257   3.131 -0.7467  0.3516 -0.2495
  119phy    C13 3207   4.530   3.108   2.930  0.0671 -0.3544  0.1274
  119phy     H3 3208   4.427   3.153   2.932  0.6738  1.0964 -0.3582
  119phy    O33 3209   4.512   3.000   3.015  0.1186  0.9247  0.5024
  119phy    H1B 3210   4.421   2.989   3.035 -0.6220 -1.0858 -3.1755
  119phy    C12 3211   4.547   3.051   2.790 -0.7531  0.3933 -0.2774
  119phy    O11 3212   4.671   2.980   2.771 -0.0538  0.0258 -0.3036
  119phy    H1A 3213   4.683   2.953   2.681  1.5099  0.2342 -0.1751
  120phy    C35 3214   3.634   1.977   1.155 -0.3418  0.0585  0.4944
  120phy    C33 3215   3.633   2.054   1.284 -0.5376  0.3171  0.4762
  120phy    C34 3216   3.714   1.977   1.385  0.2102 -0.3398  0.1163
  120phy    C32 3217   3.690   2.197   1.263 -0.4925  0.2813  0.1127
  120phy    C31 3218   3.597   2.305   1.324  0.0239 -0.2406  0.6455
  120phy    C30 3219   3.638   2.451   1.313  0.0478  0.3025  0.2711
  120phy    C28 3220   3.542   2.577   1.334 -0.0803 -0.3298 -0.3447
  120phy    C29 3221   3.504   2.594   1.483  0.2633 -0.5349 -0.1137
  120phy    C27 3222   3.605   2.705   1.285  0.3213  0.2764  0.2790
  120phy    C26 3223   3.553   2.761   1.147  0.3412  0.3145  0.1091
  120phy    C25 3224   3.621   2.889   1.096  0.2691  0.3888 -0.2309
  120phy    C23 3225   3.556   2.949   0.967  0.0461 -0.3297  0.5524
  120phy    C24 3226   3.483   3.078   0.996  0.5251 -0.1241 -0.5119
  120phy    C22 3227   3.668   2.992   0.866  0.4319 -0.2168  0.5287
  120phy    C21 3228   3.639   2.975   0.717  0.2387  0.5937 -0.2232
  120phy    C20 3229   3.713   3.076   0.627 -0.1403  0.1711  0.3103
  120phy    C18 3230   3.682   3.073   0.466  0.8060 -0.2413 -0.4225
  120phy    O01 3231   3.744   2.960   0.405 -0.1431 -0.0961  0.3268
  120phy    H01 3232   3.742   2.886   0.462 -0.4962 -0.3910 -0.0655
  120phy    C19 3233   3.755   3.198   0.425 -0.0163 -0.6996  0.0420
  120phy    C13 3234   3.525   3.095   0.428 -0.3894  0.8537 -0.2394
  120phy     H3 3235   3.477   3.005   0.475 -1.3075  0.5334 -1.7396
  120phy    O33 3236   3.449   3.195   0.499  0.2414 -0.0728  0.2279
  120phy    H1B 3237   3.476   3.274   0.457 -0.1269 -0.0569  0.0150
  120phy    C12 3238   3.465   3.048   0.284 -0.0105 -0.2257  0.7540
  120phy    O11 3239   3.442   3.152   0.197 -0.0073  0.3209 -0.0485
  120phy    H1A 3240   3.352   3.162   0.170 -0.1481 -0.3436  0.1483
  121phy    C35 3241   0.504   1.109   2.272 -0.1213 -0.0777 -0.0610
  121phy    C33 3242   0.623   1.183   2.216 -0.0626 -0.1312  0.6814
  121phy    C34 3243   0.703   1.077   2.143  0.3410  0.0443 -0.1726
  121phy    C32 3244   0.581   1.300   2.122 -0.4318  0.1771 -0.1864
  121phy    C31 3245   0.540   1.432   2.191  0.3068  0.4528 -0.2629
  121phy    C30 3246   0.503   1.552   2.098 -0.3222 -0.0447  0.0582
  121phy    C28 3247   0.506   1.701   2.151  0.0805  0.4486 -0.1710
  121phy    C29 3248   0.593   1.802   2.068 -0.6789 -0.3601  0.7001
  121phy    C27 3249   0.365   1.749   2.185  0.2504 -0.2890  0.4756
  121phy    C26 3250   0.359   1.848   2.304  0.2586  0.2561  0.2963
  121phy    C25 3251   0.219   1.897   2.334 -0.4375 -0.5270  0.4939
  121phy    C23 3252   0.207   1.980   2.462  0.2158  0.7220 -0.5840
  121phy    C24 3253   0.094   2.083   2.450  0.2375  0.7162  0.1185
  121phy    C22 3254   0.181   1.896   2.591 -0.1007  0.5045 -0.2169
  121phy    C21 3255   0.274   1.932   2.708  0.3298 -0.1655 -0.2461
  121phy    C20 3256   0.226   1.866   2.837 -0.0344  0.3811 -0.1863
  121phy    C18 3257   0.303   1.873   2.975 -0.4329 -0.5881  0.4228
  121phy    O01 3258   0.340   2.010   3.012 -0.0555  0.5123  0.0555
  121phy    H01 3259   0.278   2.076   2.988 -2.0142 -0.4855  2.0231
  121phy    C19 3260   0.187   1.831   3.072  0.0437 -0.1371  0.2463
  121phy    C13 3261   0.433   1.776   2.977 -0.2075  0.7227 -0.3539
  121phy     H3 3262   0.418   1.687   2.910  1.5216 -0.0138  0.1634
  121phy    O33 3263   0.464   1.706   3.100 -0.1965  0.5309  0.5026
  121phy    H1B 3264   0.498   1.768   3.161 -0.7718 -1.5151  3.1204
  121phy    C12 3265   0.569   1.843   2.927  0.0950 -0.0418  0.1898
  121phy    O11 3266   0.558   1.930   2.819  0.7865 -0.4430 -0.1342
  121phy    H1A 3267   0.536   2.017   2.846  1.4833  0.1353 -1.3612
  122phy    C35 3268   0.070   2.468   2.430  0.1874  0.2569 -0.0934
  122phy    C33 3269   0.056   2.484   2.283  0.3340 -0.2666 -0.6074
  122phy    C34 3270  -0.092   2.458   2.270  0.0532 -0.1350 -0.1537
  122phy    C32 3271   0.080   2.628   2.232  0.3217 -0.4536 -0.4672
  122phy    C31 3272   0.223   2.644   2.183  0.4265 -0.2611 -0.3020
  122phy    C30 3273   0.246   2.768   2.099 -0.0649  0.1509 -0.5505
  122phy    C28 3274   0.381   2.784   2.030  0.2435 -0.3957 -0.1211
  122phy    C29 3275   0.371   2.756   1.881 -0.4475  0.6628  0.5656
  122phy    C27 3276   0.452   2.922   2.046  0.3259  0.0036 -0.2337
  122phy    C26 3277   0.575   2.939   2.136  0.1935  0.1944 -0.2102
  122phy    C25 3278   0.627   3.082   2.139 -0.4298  0.1692 -0.2315
  122phy    C23 3279   0.721   3.125   2.252 -0.1467 -0.0755 -0.0455
  122phy    C24 3280   0.870   3.094   2.220  0.3382 -0.3370 -0.0419
  122phy    C22 3281   0.702   3.276   2.277 -0.0706  0.0188 -0.0564
  122phy    C21 3282   0.708   3.328   2.425 -0.2818 -0.2322  0.0323
  122phy    C20 3283   0.655   3.467   2.432 -0.0209  0.3537  0.2137
  122phy    C18 3284   0.638   3.540   2.572 -0.1066 -0.0620  0.0325
  122phy    O01 3285   0.752   3.515   2.654  0.1515 -0.2672 -0.3938
  122phy    H01 3286   0.828   3.554   2.613 -0.7566  1.5660 -0.4276
  122phy    C19 3287   0.649   3.688   2.526 -0.3449 -0.6122  0.0915
  122phy    C13 3288   0.505   3.503   2.654  0.7174  0.0659  0.3653
  122phy     H3 3289   0.416   3.505   2.587 -0.2064 -0.5601  1.5405
  122phy    O33 3290   0.470   3.600   2.756  0.6794 -0.4872  0.1719
  122phy    H1B 3291   0.398   3.651   2.724  0.0417 -0.1648  2.0246
  122phy    C12 3292   0.493   3.364   2.723  0.2862 -0.3666  0.4203
  122phy    O11 3293   0.365   3.325   2.768  0.0962  0.2895 -0.0293
  122phy    H1A 3294   0.379   3.265   2.838  0.7967  0.6644  0.1597
  123phy    C35 3295   3.558   4.075   0.943  0.1998  0.1213  0.3813
  123phy    C33 3296   3.452   3.982   0.875  0.6626 -0.2211  0.2419
  123phy    C34 3297   3.349   4.069   0.798  0.1089 -0.0126 -0.3359
  123phy    C32 3298   3.512   3.877   0.784 -0.2741  0.2760  0.1368
  123phy    C31 3299   3.549   3.743   0.851 -0.4387  0.3060  0.4790
  123phy    C30 3300   3.612   3.642   0.753  0.0989  0.1775 -0.3943
  123phy    C28 3301   3.693   3.525   0.811 -0.1790 -0.2730  0.3710
  123phy    C29 3302   3.600   3.408   0.837 -0.5723  0.1600  0.1480
  123phy    C27 3303   3.787   3.482   0.694 -0.0401  0.0613  0.2542
  123phy    C26 3304   3.930   3.433   0.733 -0.1915  0.1059  0.2170
  123phy    C25 3305   4.011   3.404   0.610  0.1684  0.1912  0.3114
  123phy    C23 3306   4.161   3.359   0.620  0.2330 -0.7605 -0.1568
  123phy    C24 3307   4.164   3.207   0.626  0.0769  0.2410 -0.3071
  123phy    C22 3308   4.229   3.391   0.485  0.1553  0.8315  0.1365
  123phy    C21 3309   4.341   3.495   0.495 -0.4229 -0.5035  0.2212
  123phy    C20 3310   4.388   3.521   0.353  0.3166  0.1412 -0.6264
  123phy    C18 3311   4.518   3.603   0.328 -0.7451 -1.2258  0.0207
  123phy    O01 3312   4.510   3.732   0.400 -0.0631  0.1255 -0.2550
  123phy    H01 3313   4.427   3.773   0.387 -1.1917 -1.9016  0.0176
  123phy    C19 3314   4.506   3.635   0.179 -0.2393  0.2633 -0.2323
  123phy    C13 3315   4.655   3.530   0.368  0.5141  0.1404  0.2689
  123phy     H3 3316   4.639   3.499   0.475 -0.6655 -3.5740 -0.8102
  123phy    O33 3317   4.681   3.395   0.314  0.2911  0.5728 -0.3482
  123phy    H1B 3318   4.767   3.396   0.277  0.5712 -0.6059  0.2213
  123phy    C12 3319   4.782   3.606   0.428  0.0344 -0.1893 -0.0869
  123phy    O11 3320   4.894   3.616   0.337  0.3150  0.2043 -0.4484
  123phy    H1A 3321   4.925   3.529   0.318 -0.1266 -0.4242  1.4534
  124phy    C35 3322   4.625   0.051   1.701  0.4786  0.1564  0.3866
  124phy    C33 3323   4.516  -0.026   1.628  0.5858  0.4015 -0.2076
  124phy    C34 3324   4.573  -0.162   1.596  0.2890  0.0039  0.1624
  124phy    C32 3325   4.383  -0.037   1.710 -0.0145 -0.2157  0.0820
  124phy    C31 3326   4.269   0.049   1.658  0.2079 -0.3050  0.1369
  124phy    C30 3327   4.138   0.024   1.742 -0.2759 -0.1399  0.1350
  124phy    C28 3328   4.017   0.111   1.705 -0.1340 -0.5644  0.0766
  124phy    C29 3329   3.958   0.082   1.563  0.4175  0.4919 -0.6069
  124phy    C27 3330   3.898   0.109   1.803  0.3910  0.3897  0.7999
  124phy    C26 3331   3.880   0.237   1.889 -0.2643  0.3507  0.4385
  124phy    C25 3332   3.772   0.210   1.990  0.1526 -0.1485  0.5113
  124phy    C23 3333   3.742   0.317   2.096  0.2590  0.3672 -0.0739
  124phy    C24 3334   3.617   0.390   2.058 -0.2469 -0.4189  0.1616
  124phy    C22 3335   3.698   0.252   2.226 -0.2020  0.0216 -0.4541
  124phy    C21 3336   3.803   0.203   2.324  0.2011  0.1901 -0.1266
  124phy    C20 3337   3.730   0.126   2.434  0.1685 -0.2878 -0.2579
  124phy    C18 3338   3.807   0.046   2.546  0.1380 -0.4493 -0.2479
  124phy    O01 3339   3.890   0.133   2.622 -0.5494 -0.0425 -0.3875
  124phy    H01 3340   3.857   0.221   2.627  0.0059  0.1240  0.8447
  124phy    C19 3341   3.704   0.019   2.652  0.7631 -0.0042  0.0308
  124phy    C13 3342   3.881  -0.089   2.494 -0.3129 -0.3293 -0.1001
  124phy     H3 3343   3.816  -0.142   2.419 -0.4269  0.5170 -0.6222
  124phy    O33 3344   3.903  -0.194   2.598 -0.0168  0.2810  0.1665
  124phy    H1B 3345   3.836  -0.200   2.664 -1.0322  0.7150 -0.7759
  124phy    C12 3346   4.016  -0.057   2.423  0.0279  0.3761 -0.5427
  124phy    O11 3347   4.117  -0.015   2.516  0.2992 -0.5161  0.3168
  124phy    H1A 3348   4.091  -0.044   2.601 -0.1392 -0.4491  0.2075
  125phy    C35 3349   3.629   4.304   2.580  0.4623  0.4343 -0.4551
  125phy    C33 3350   3.686   4.357   2.450  0.3935  0.5570 -0.2053
  125phy    C34 3351   3.733   4.239   2.369  0.0094 -0.2552 -0.0195
  125phy    C32 3352   3.590   4.447   2.369 -0.0384  0.3571  0.1697
  125phy    C31 3353   3.592   4.598   2.394 -0.3389  0.1233 -0.0558
  125phy    C30 3354   3.497   4.668   2.301 -0.2506 -0.3294 -0.4268
  125phy    C28 3355   3.498   4.822   2.319  0.0165 -0.0249  0.0834
  125phy    C29 3356   3.535   4.890   2.179 -0.1417  0.0349 -0.0948
  125phy    C27 3357   3.360   4.873   2.373 -0.5311  0.0258 -0.1411
  125phy    C26 3358   3.376   4.982   2.476  0.0812 -0.2159 -0.2371
  125phy    C25 3359   3.258   5.081   2.471 -0.2186  0.0750 -0.2298
  125phy    C23 3360   3.267   5.210   2.559  0.2095 -0.1899 -0.3046
  125phy    C24 3361   3.182   5.319   2.496 -0.1300 -0.0774 -0.3264
  125phy    C22 3362   3.212   5.192   2.707 -0.2490 -0.1220 -0.3244
  125phy    C21 3363   3.323   5.162   2.814 -0.0348 -0.2537  0.3221
  125phy    C20 3364   3.255   5.137   2.946  0.4233 -0.0441  0.1478
  125phy    C18 3365   3.343   5.090   3.069  0.4210 -0.1724 -0.0648
  125phy    O01 3366   3.451   5.188   3.088  0.2755  0.3267  0.1115
  125phy    H01 3367   3.415   5.274   3.076 -1.0527 -0.1416  0.6205
  125phy    C19 3368   3.241   5.109   3.185  0.1398  0.0748  0.4610
  125phy    C13 3369   3.393   4.937   3.045  0.5436  0.1439 -0.1360
  125phy     H3 3370   3.429   4.924   2.940  1.0684 -2.2494  0.2854
  125phy    O33 3371   3.285   4.840   3.053  0.1285 -0.0767  0.0227
  125phy    H1B 3372   3.223   4.852   2.984  1.7989  0.7654 -1.4117
  125phy    C12 3373   3.522   4.897   3.127  0.7360  0.1860 -0.3479
  125phy    O11 3374   3.633   4.980   3.107  0.2042 -0.4206 -0.0738
  125phy    H1A 3375   3.589   5.062   3.101  0.7187 -0.1572 -0.3266
  126phy    C35 3376   2.919   5.054   1.382 -0.6401 -0.7001 -0.5876
  126phy    C33 3377   2.975   5.190   1.354  0.0082  0.1611  0.2350
  126phy    C34 3378   2.978   5.217   1.202 -0.3846  0.2086  0.3667
  126phy    C32 3379   2.891   5.306   1.416 -0.0835 -0.5629  0.1586
  126phy    C31 3380   2.950   5.367   1.545 -0.1070  0.1409  0.6096
  126phy    C30 3381   2.859   5.476   1.595 -0.1438 -0.0447  0.5662
  126phy    C28 3382   2.911   5.558   1.717  0.5271  0.1154 -0.2868
  126phy    C29 3383   2.950   5.698   1.683  0.1699 -0.5473 -0.0527
  126phy    C27 3384   2.807   5.553   1.827 -0.1772  0.0261 -0.0315
  126phy    C26 3385   2.864   5.495   1.963 -0.0340 -0.3547  0.6141
  126phy    C25 3386   2.763   5.475   2.074 -0.3349  0.0215  0.2895
  126phy    C23 3387   2.812   5.418   2.209 -0.1387  0.2457 -0.5860
  126phy    C24 3388   2.825   5.525   2.319 -0.8051  0.2928  0.0204
  126phy    C22 3389   2.717   5.297   2.250 -0.4832 -0.3508 -0.0396
  126phy    C21 3390   2.776   5.162   2.293 -0.2034  0.0890  0.4098
  126phy    C20 3391   2.675   5.061   2.340  0.6679  0.5050  0.4599
  126phy    C18 3392   2.723   4.923   2.413 -0.0065 -0.4315  0.0893
  126phy    O01 3393   2.814   4.947   2.523 -0.2739 -0.5187  0.0566
  126phy    H01 3394   2.770   5.009   2.577 -0.1366  1.3879 -1.9136
  126phy    C19 3395   2.593   4.873   2.482 -0.0253  0.1867 -0.0213
  126phy    C13 3396   2.786   4.799   2.324  0.3166  0.1146  0.1756
  126phy     H3 3397   2.705   4.761   2.257 -0.4539  0.7306  0.7389
  126phy    O33 3398   2.810   4.682   2.396 -0.2514  0.1069 -0.5835
  126phy    H1B 3399   2.865   4.693   2.471  0.8725 -0.9369 -1.2184
  126phy    C12 3400   2.914   4.829   2.232  0.1506 -0.1175 -0.0776
  126phy    O11 3401   3.031   4.831   2.312  0.0295  0.1933  0.7282
  126phy    H1A 3402   3.100   4.864   2.258  0.8153  0.3655  1.7925
  127phy    C35 3403   2.574   4.058   1.039  0.3345 -0.3137 -0.0314
  127phy    C33 3404   2.466   4.157   1.056 -0.1443  0.3627  0.1216
  127phy    C34 3405   2.387   4.123   1.179  0.2218 -0.2711  0.1019
  127phy    C32 3406   2.517   4.300   1.067 -0.1748 -0.4952 -0.2547
  127phy    C31 3407   2.542   4.368   0.931  0.1153 -0.1516 -0.0338
  127phy    C30 3408   2.640   4.487   0.926  0.1411  0.3779 -0.3353
  127phy    C28 3409   2.673   4.537   0.782 -0.3586 -0.5636 -0.3982
  127phy    C29 3410   2.567   4.636   0.735 -0.2129 -0.4245 -0.2179
  127phy    C27 3411   2.811   4.603   0.764  0.1412 -0.1749 -0.1235
  127phy    C26 3412   2.905   4.541   0.659  0.3105  0.1857  0.1881
  127phy    C25 3413   3.051   4.577   0.686 -0.3694  0.3892  0.3170
  127phy    C23 3414   3.157   4.521   0.587  0.1960 -0.1485 -0.1595
  127phy    C24 3415   3.171   4.622   0.471 -0.0336 -0.2783  0.2274
  127phy    C22 3416   3.295   4.504   0.652 -0.0116  0.4739  0.5354
  127phy    C21 3417   3.378   4.398   0.591  0.1138  0.3941 -0.0003
  127phy    C20 3418   3.523   4.401   0.636  0.0185 -0.2800  0.0646
  127phy    C18 3419   3.634   4.327   0.544  0.4644 -0.3545 -0.3801
  127phy    O01 3420   3.573   4.211   0.495 -0.0196  0.3805  0.3787
  127phy    H01 3421   3.502   4.227   0.436 -0.2103 -1.2605  0.0952
  127phy    C19 3422   3.744   4.277   0.642  0.5645  0.6300 -0.1446
  127phy    C13 3423   3.695   4.415   0.423  0.0154 -0.6057 -0.6402
  127phy     H3 3424   3.603   4.452   0.370 -0.5652  0.1015  0.8256
  127phy    O33 3425   3.746   4.539   0.463 -0.1925 -0.1423 -0.6430
  127phy    H1B 3426   3.814   4.521   0.526 -0.2690  0.9871 -0.2143
  127phy    C12 3427   3.745   4.357   0.284 -0.1793  0.0732 -0.4431
  127phy    O11 3428   3.888   4.360   0.268  0.3145 -0.1975 -0.0397
  127phy    H1A 3429   3.911   4.448   0.246  1.4005 -0.7626 -1.2901
  128SOL     OW 3430   0.210   1.184   0.549 -0.0231 -0.0266 -0.0983
  128SOL    HW1 3431   0.135   1.222   0.504  0.3009  3.3290  1.8592
  128SOL    HW2 3432   0.237   1.103   0.505 -0.1701  0.1157 -0.4491
  128SOL     MW 3433   0.204   1.178   0.538 -0.0067 -0.0080 -0.0003
  129SOL     OW 3434   2.302   3.632   3.015  0.1327  0.0432 -0.3249
  129SOL    HW1 3435   2.292   3.644   2.920  2.2531  1.1537 -0.4617
  129SOL    HW2 3436   2.395   3.610   3.024 -0.0109 -0.2183  0.6511
  129SOL     MW 3437   2.313   3.631   3.004 -0.0067 -0.0080 -0.0003
  130SOL     OW 3438   0.658   1.850   0.096 -0.3462  0.4943 -0.0604
  130SOL    HW1 3439   0.678   1.790   0.168  0.9376 -0.9537 -1.5444
  130SOL    HW2 3440   0.747   1.867   0.066  0.2022 -0.6134  0.8739
  130SOL     MW 3441   0.673   1.845   0.102 -0.0067 -0.0080 -0.0003
  131SOL     OW 3442   3.460   2.379   0.309  0.1804 -0.0292  0.1984
  131SOL    HW1 3443   3.523   2.325   0.356 -0.1951 -0.9582 -0.3273
  131SOL    HW2 3444   3.500   2.389   0.222  0.9380  1.5157  0.6941
  131SOL     MW 3445   3.473   2.373   0.304 -0.0067 -0.0080 -0.0003
  132SOL     OW 3446   0.877   4.323   0.518 -0.0660 -0.0865  0.1190
  132SOL    HW1 3447   0.818   4.398   0.515 -1.9565 -1.4749  0.6350
  132SOL    HW2 3448   0.890   4.300   0.426  0.5026 -0.9322  0.4017
  132SOL     MW 3449   0.871   4.330   0.505 -0.0067 -0.0080 -0.0003
  133SOL     OW 3450   0.754   4.111   0.642  0.1552  0.1167  0.0888
  133SOL    HW1 3451   0.804   4.191   0.622  2.5469 -0.9283  1.4166
  133SOL    HW2 3452   0.784   4.048   0.576 -2.0804 -0.1577 -0.7542
  133SOL     MW 3453   0.765   4.113   0.631 -0.0067 -0.0080 -0.0003
  134SOL     OW 3454   3.347   3.524   3.063 -0.3083 -0.0481  0.3566
  134SOL    HW1 3455   3.383   3.480   3.140 -2.3691 -0.7605  0.9814
  134SOL    HW2 3456   3.282   3.582   3.104 -1.0134  0.6188 -1.5608
  134SOL     MW 3457   3.343   3.526   3.079 -0.0067 -0.0080 -0.0003
  135SOL     OW 3458   2.951   2.695   3.061 -0.1194  0.5133 -0.0051
  135SOL    HW1 3459   2.908   2.775   3.089 -0.9437  0.6145 -1.4455
  135SOL    HW2 3460   2.900   2.681   2.981 -0.9602  0.2742  0.5598
  135SOL     MW 3461   2.938   2.704   3.054 -0.0067 -0.0080 -0.0003
  136SOL     OW 3462   0.110   2.916   0.238 -0.2941 -0.2231  0.5464
  136SOL    HW1 3463   0.103   2.933   0.332 -1.5024  0.4106  0.3693
  136SOL    HW2 3464   0.057   2.988   0.204  1.1023  1.3874  1.5797
  136SOL     MW 3465   0.102   2.928   0.246 -0.0067 -0.0080 -0.0003
  137SOL     OW 3466   4.003   3.211   0.160 -0.3892 -0.5159 -0.1024
  137SOL    HW1 3467   3.943   3.273   0.118  1.0782  1.3686  0.4308
  137SOL    HW2 3468   3.952   3.131   0.166 -0.9849 -0.0552  1.5541
  137SOL     MW 3469   3.988   3.209   0.155 -0.0067 -0.0080 -0.0003
  138SOL     OW 3470   1.861   3.773   2.818  0.6326  0.4480 -0.1992
  138SOL    HW1 3471   1.768   3.756   2.833  0.8687  0.4970  1.5239
  138SOL    HW2 3472   1.860   3.868   2.807  0.1573  0.5503  0.5866
  138SOL     MW 3473   1.848   3.783   2.819 -0.0067 -0.0080 -0.0003
  139SOL     OW 3474   0.109   2.584   0.035 -0.1421  0.1844  0.1780
  139SOL    HW1 3475   0.147   2.671   0.021  0.8879 -0.3553 -0.5392
  139SOL    HW2 3476   0.073   2.595   0.123  0.6241 -1.6181  0.7681
  139SOL     MW 3477   0.110   2.597   0.045 -0.0067 -0.0080 -0.0003
  140SOL     OW 3478   2.266   4.335   2.893  0.0487  0.0722  0.0701
  140SOL    HW1 3479   2.239   4.309   2.982  1.3488 -2.1687 -0.1135
  140SOL    HW2 3480   2.275   4.430   2.897 -1.0028  0.3728 -2.7342
  140SOL     MW 3481   2.264   4.344   2.905 -0.0067 -0.0080 -0.0003
  141SOL     OW 3482   0.925   3.155   2.669 -0.2724 -0.2696 -0.3074
  141SOL    HW1 3483   0.862   3.087   2.642 -0.4880 -0.2558  0.1514
  141SOL    HW2 3484   0.994   3.147   2.603 -0.0309  1.2866 -0.2639
  141SOL     MW 3485   0.926   3.145   2.656 -0.0067 -0.0080 -0.0003
  142SOL     OW 3486   4.772   4.178   3.110 -0.1445 -0.1399 -0.2431
  142SOL    HW1 3487   4.698   4.220   3.066  0.2501  2.2818  1.2003
  142SOL    HW2 3488   4.790   4.241   3.180  0.6660  0.7563 -1.2428
  142SOL     MW 3489   4.765   4.192   3.114 -0.0067 -0.0080 -0.0003
  143SOL     OW 3490   0.258   2.824   0.008 -0.2656  0.0481 -0.1947
  143SOL    HW1 3491   0.246   2.866   0.093  0.7783  0.2051 -0.1141
  143SOL    HW2 3492   0.332   2.871  -0.030  0.1795  0.6208  1.3036
  143SOL     MW 3493   0.266   2.836   0.014 -0.0067 -0.0080 -0.0003
  144SOL     OW 3494   1.151   2.721   3.109  0.1862 -0.2415 -0.0858
  144SOL    HW1 3495   1.098   2.790   3.150 -2.3478 -1.4044 -1.1769
  144SOL    HW2 3496   1.128   2.644   3.162 -0.3571  0.3308  0.5245
  144SOL     MW 3497   1.141   2.720   3.121 -0.0067 -0.0080 -0.0003
  145SOL     OW 3498   2.016   1.097   0.002  0.3245  0.6139  0.2876
  145SOL    HW1 3499   2.077   1.133  -0.063  1.1309  0.3316  0.8648
  145SOL    HW2 3500   1.967   1.033  -0.050 -0.5888  0.8652  0.8306
  145SOL     MW 3501   2.018   1.093  -0.013 -0.0067 -0.0080 -0.0003
  146SOL     OW 3502   2.565   3.568   3.093  0.0172  0.1289 -0.3253
  146SOL    HW1 3503   2.618   3.503   3.047  2.0898 -0.1862  2.2560
  146SOL    HW2 3504   2.536   3.517   3.169  1.5442 -0.2844  0.0153
  146SOL     MW 3505   2.568   3.553   3.097 -0.0067 -0.0080 -0.0003
  147SOL     OW 3506   3.025   4.782   2.570  0.0757 -0.1388 -0.1541
  147SOL    HW1 3507   2.966   4.854   2.592  1.0874  0.2461  1.4663
  147SOL    HW2 3508   3.043   4.794   2.476  1.3387  0.9132  0.2030
  147SOL     MW 3509   3.019   4.793   2.560 -0.0067 -0.0080 -0.0003
  148SOL     OW 3510   1.014   1.713   2.951 -0.1554 -0.4762  0.1618
  148SOL    HW1 3511   1.110   1.719   2.949 -0.2176  0.7793 -0.9385
  148SOL    HW2 3512   0.989   1.767   2.875  1.5628  1.8177  1.0802
  148SOL     MW 3513   1.023   1.721   2.940 -0.0067 -0.0080 -0.0003
  149SOL     OW 3514   4.247   3.033   3.090 -0.2006 -0.1010  0.7963
  149SOL    HW1 3515   4.240   3.116   3.137 -0.4661 -1.1063  2.6292
  149SOL    HW2 3516   4.219   3.052   3.001  1.3197 -1.1778  0.0410
  149SOL     MW 3517   4.242   3.047   3.085 -0.0067 -0.0080 -0.0003
  150SOL     OW 3518   4.339   5.004   3.084  0.4343  0.3686  0.2351
  150SOL    HW1 3519   4.391   5.082   3.105  0.8449  0.1377  0.0962
  150SOL    HW2 3520   4.395   4.938   3.126  0.4199  1.1734  1.6062
  150SOL     MW 3521   4.354   5.006   3.093 -0.0067 -0.0080 -0.0003
  151SOL     OW 3522   2.011   3.710   2.603 -0.1728  0.0924 -0.3072
  151SOL    HW1 3523   1.964   3.732   2.683  0.2395  3.1624 -0.7909
  151SOL    HW2 3524   2.023   3.798   2.566  0.2638  0.7391  1.2860
  151SOL     MW 3525   2.007   3.724   2.608 -0.0067 -0.0080 -0.0003
  152SOL     OW 3526   1.256   1.577   0.293  0.0169  0.1458  0.2931
  152SOL    HW1 3527   1.326   1.633   0.259 -0.3569 -0.8740 -2.3173
  152SOL    HW2 3528   1.180   1.625   0.260  0.5084  1.0261  0.4068
  152SOL     MW 3529   1.255   1.591   0.284 -0.0067 -0.0080 -0.0003
  153SOL     OW 3530   3.074   2.768   0.225 -0.1151 -0.0453 -0.1709
  153SOL    HW1 3531   3.000   2.710   0.245 -1.4203  0.8001 -2.1787
  153SOL    HW2 3532   3.147   2.708   0.241  0.0739  0.0671 -0.5937
  153SOL     MW 3533   3.074   2.752   0.229 -0.0067 -0.0080 -0.0003
  154SOL     OW 3534   4.920   4.045   0.248  0.2142 -0.6124 -0.1052
  154SOL    HW1 3535   4.852   4.027   0.312  1.2967  0.1374  1.2992
  154SOL    HW2 3536   4.966   3.961   0.240  2.1409  0.4431 -0.7221
  154SOL     MW 3537   4.917   4.031   0.255 -0.0067 -0.0080 -0.0003
  155SOL     OW 3538   0.072   2.392   2.803  0.0270  0.4241  0.6249
  155SOL    HW1 3539   0.068   2.478   2.844 -0.1324 -0.4433  2.5073
  155SOL    HW2 3540   0.144   2.396   2.739 -1.7315  0.3523 -1.4769
  155SOL     MW 3541   0.081   2.404   2.800 -0.0067 -0.0080 -0.0003
  156SOL     OW 3542   0.940   2.338   3.096 -0.4278  0.1367 -0.3718
  156SOL    HW1 3543   0.965   2.250   3.125  0.3405  0.3160 -0.4830
  156SOL    HW2 3544   0.848   2.324   3.071 -0.0181  1.5785 -3.0516
  156SOL     MW 3545   0.931   2.324   3.097 -0.0067 -0.0080 -0.0003
  157SOL     OW 3546   1.811   4.055   0.037 -0.4440 -0.1844  0.5977
  157SOL    HW1 3547   1.717   4.039   0.048 -0.2918 -0.0810  2.3761
  157SOL    HW2 3548   1.846   3.968   0.019  0.9539  0.4629  0.0809
  157SOL     MW 3549   1.803   4.041   0.036 -0.0067 -0.0080 -0.0003
  158SOL     OW 3550   3.873   2.951   0.187  0.2900  0.1632  0.2625
  158SOL    HW1 3551   3.823   2.961   0.269  0.2602  1.2136  0.1252
  158SOL    HW2 3552   3.809   2.935   0.117  1.2747  0.8027 -0.8033
  158SOL     MW 3553   3.858   2.950   0.189 -0.0067 -0.0080 -0.0003
  159SOL     OW 3554   3.840   4.272   2.909 -0.0642 -0.4234 -0.2276
  159SOL    HW1 3555   3.925   4.285   2.866  0.1185  1.4509  0.6040
  159SOL    HW2 3556   3.785   4.349   2.891 -2.2120 -1.9270 -0.3960
  159SOL     MW 3557   3.844   4.284   2.901 -0.0067 -0.0080 -0.0003
  160SOL     OW 3558   2.873   4.565   2.687 -0.2231 -0.0398 -0.3532
  160SOL    HW1 3559   2.928   4.635   2.653  1.2302  0.3612  2.5091
  160SOL    HW2 3560   2.930   4.547   2.762 -0.5920 -0.5729 -0.2014
  160SOL     MW 3561   2.888   4.572   2.692 -0.0067 -0.0080 -0.0003
  161SOL     OW 3562   0.995   2.991   2.860  0.4008 -0.3129  0.0746
  161SOL    HW1 3563   0.973   3.054   2.792 -0.4201 -0.7054 -0.0420
  161SOL    HW2 3564   0.929   2.999   2.929  2.1722 -0.2155  1.8384
  161SOL     MW 3565   0.983   3.000   2.861 -0.0067 -0.0080 -0.0003
  162SOL     OW 3566   1.300   1.262   0.529  0.3429 -0.4238  0.1960
  162SOL    HW1 3567   1.376   1.207   0.549  0.2789 -0.1469  1.3027
  162SOL    HW2 3568   1.325   1.351   0.556  1.0216 -0.4522 -0.3174
  162SOL     MW 3569   1.313   1.267   0.535 -0.0067 -0.0080 -0.0003
  163SOL     OW 3570   0.584   3.638   3.013  0.0416  0.3646 -0.1425
  163SOL    HW1 3571   0.519   3.704   3.036  0.1674  0.6004 -0.4554
  163SOL    HW2 3572   0.569   3.624   2.920  0.9864  0.5663 -0.3394
  163SOL     MW 3573   0.574   3.645   3.004 -0.0067 -0.0080 -0.0003
  164SOL     OW 3574   0.843   3.798   3.034  0.0575 -0.0687 -0.0159
  164SOL    HW1 3575   0.754   3.762   3.033 -0.0905  0.1212  1.8917
  164SOL    HW2 3576   0.892   3.716   3.047 -0.4970 -0.4088 -0.0570
  164SOL     MW 3577   0.838   3.782   3.036 -0.0067 -0.0080 -0.0003
  165SOL     OW 3578   1.412   1.151   0.036 -0.2898  0.5123 -0.3583
  165SOL    HW1 3579   1.380   1.062   0.046 -0.4782  0.3998 -1.8365
  165SOL    HW2 3580   1.366   1.195   0.108  0.6735  0.7814  0.1165
  165SOL     MW 3581   1.402   1.145   0.047 -0.0067 -0.0080 -0.0003
  166SOL     OW 3582   4.374   0.019   2.779 -0.1501 -0.1450  0.5059
  166SOL    HW1 3583   4.307  -0.044   2.807  0.6211 -1.7954 -1.1279
  166SOL    HW2 3584   4.366   0.019   2.683  1.1947  0.0219  0.3802
  166SOL     MW 3585   4.364   0.011   2.770 -0.0067 -0.0080 -0.0003
  167SOL     OW 3586   4.110   4.220   0.146 -0.5299 -0.1365 -0.2649
  167SOL    HW1 3587   4.054   4.272   0.204  1.3254  1.0738  0.5152
  167SOL    HW2 3588   4.047   4.173   0.091  0.6895 -0.6176 -1.3050
  167SOL     MW 3589   4.094   4.221   0.147 -0.0067 -0.0080 -0.0003
  168SOL     OW 3590   3.812   3.346   0.004  0.1642 -0.3156  0.5242
  168SOL    HW1 3591   3.809   3.296  -0.078 -0.5944  0.0751  0.3029
  168SOL    HW2 3592   3.846   3.433  -0.021  0.0156  0.2591  2.2336
  168SOL     MW 3593   3.816   3.351  -0.010 -0.0067 -0.0080 -0.0003
  169SOL     OW 3594   1.593   4.411   0.372 -0.2541 -0.0416  0.0478
  169SOL    HW1 3595   1.576   4.505   0.382  0.0789 -0.0803  1.2222
  169SOL    HW2 3596   1.680   4.412   0.334 -0.4649  2.7719 -0.5821
  169SOL     MW 3597   1.602   4.424   0.369 -0.0067 -0.0080 -0.0003
  170SOL     OW 3598   0.920   0.673   0.068 -0.3859 -0.1685 -0.3171
  170SOL    HW1 3599   0.935   0.593   0.118 -1.6138 -1.5173 -2.0080
  170SOL    HW2 3600   0.853   0.724   0.115  0.0591 -1.4635  1.8705
  170SOL     MW 3601   0.913   0.670   0.081 -0.0067 -0.0080 -0.0003
  171SOL     OW 3602   0.303   2.180   0.175 -0.5120 -0.0560 -0.2155
  171SOL    HW1 3603   0.289   2.256   0.118  1.1540  0.3442 -0.1483
  171SOL    HW2 3604   0.376   2.139   0.128  0.2618 -1.2931  1.9525
  171SOL     MW 3605   0.311   2.185   0.161 -0.0067 -0.0080 -0.0003
  172SOL     OW 3606   2.083   2.154   0.108  0.2452  0.3038 -0.3592
  172SOL    HW1 3607   2.010   2.191   0.158 -0.6635 -0.6546 -0.9432
  172SOL    HW2 3608   2.046   2.139   0.021 -0.8157 -0.9699  0.2913
  172SOL     MW 3609   2.068   2.157   0.103 -0.0067 -0.0080 -0.0003
  173SOL     OW 3610   3.561   3.623   0.210  0.1234 -0.4714  0.1342
  173SOL    HW1 3611   3.535   3.543   0.164  0.7464  0.5562 -2.1723
  173SOL    HW2 3612   3.656   3.619   0.222 -0.0022 -0.1877  1.3482
  173SOL     MW 3613   3.570   3.612   0.206 -0.0067 -0.0080 -0.0003
  174SOL     OW 3614   1.515   2.023   0.132 -0.2040 -0.2803  0.5860
  174SOL    HW1 3615   1.601   2.047   0.168  0.2983 -0.5159 -0.4147
  174SOL    HW2 3616   1.500   1.934   0.165 -1.0894  0.1661  1.4102
  174SOL     MW 3617   1.525   2.014   0.141 -0.0067 -0.0080 -0.0003
  175SOL     OW 3618   1.351   1.532   0.559 -0.0194  0.2009 -0.0237
  175SOL    HW1 3619   1.274   1.540   0.616 -0.3696  1.1291 -0.5998
  175SOL    HW2 3620   1.309   1.549   0.475  0.1508  1.5555  0.1423
  175SOL     MW 3621   1.335   1.535   0.556 -0.0067 -0.0080 -0.0003
  176SOL     OW 3622   4.962   3.341   0.284  0.2283 -0.0137  0.5180
  176SOL    HW1 3623   4.974   3.256   0.242 -0.1396  0.4399 -0.5390
  176SOL    HW2 3624   5.052   3.367   0.304  0.1394  1.3789 -0.7639
  176SOL     MW 3625   4.975   3.333   0.282 -0.0067 -0.0080 -0.0003
  177SOL     OW 3626   2.790   4.522   3.126  0.5851  0.4825  0.0027
  177SOL    HW1 3627   2.795   4.471   3.045  0.5450  1.5638 -0.6971
  177SOL    HW2 3628   2.705   4.502   3.164  0.5713  2.0849  0.8683
  177SOL     MW 3629   2.780   4.512   3.120 -0.0067 -0.0080 -0.0003
  178SOL     OW 3630   1.297   0.907   0.002 -0.3161 -0.2008  0.7477
  178SOL    HW1 3631   1.206   0.897  -0.026 -0.5149  1.3199  0.7224
  178SOL    HW2 3632   1.337   0.821  -0.003 -1.2251 -0.5775 -1.0193
  178SOL     MW 3633   1.290   0.895  -0.003 -0.0067 -0.0080 -0.0003
  179SOL     OW 3634   2.326   4.015   0.160 -0.4242 -0.2183  0.1116
  179SOL    HW1 3635   2.273   3.952   0.111 -1.1066  1.6865 -1.7634
  179SOL    HW2 3636   2.418   3.988   0.151 -0.0402  1.1280 -0.1338
  179SOL     MW 3637   2.331   4.003   0.152 -0.0067 -0.0080 -0.0003
  180SOL     OW 3638   4.346   4.161   0.278  0.0487  0.1634 -0.0755
  180SOL    HW1 3639   4.261   4.179   0.237 -0.0610  1.0171  0.5047
  180SOL    HW2 3640   4.411   4.219   0.239  0.0834  0.4308  0.3687
  180SOL     MW 3641   4.343   4.171   0.268 -0.0067 -0.0080 -0.0003
  181SOL     OW 3642   0.835   3.538   0.138 -0.1869 -0.1804  0.1188
  181SOL    HW1 3643   0.900   3.494   0.193  2.0202  0.6896 -1.6285
  181SOL    HW2 3644   0.872   3.521   0.051  0.2230 -0.4151  0.3363
  181SOL     MW 3645   0.849   3.530   0.134 -0.0067 -0.0080 -0.0003
  182SOL     OW 3646   0.759   2.953   2.611 -0.2026 -0.0310 -0.3402
  182SOL    HW1 3647   0.694   2.912   2.668  0.2165  0.8404  0.7929
  182SOL    HW2 3648   0.811   2.876   2.589 -0.2337 -0.1204 -0.0949
  182SOL     MW 3649   0.757   2.938   2.616 -0.0067 -0.0080 -0.0003
  183SOL     OW 3650   1.593   1.593   0.648  0.2597 -0.0732  0.3620
  183SOL    HW1 3651   1.498   1.584   0.638  0.3715  0.8413 -2.0677
  183SOL    HW2 3652   1.626   1.503   0.646  2.6824  0.7319  0.9078
  183SOL     MW 3653   1.585   1.580   0.647 -0.0067 -0.0080 -0.0003
  184SOL     OW 3654   0.137   4.916   3.081 -0.0354 -0.0334 -0.1930
  184SOL    HW1 3655   0.056   4.864   3.075 -0.5901  0.5583  1.6681
  184SOL    HW2 3656   0.186   4.888   3.004 -1.7511 -1.9003 -0.7094
  184SOL     MW 3657   0.133   4.905   3.070 -0.0067 -0.0080 -0.0003
  185SOL     OW 3658   4.973   4.836   0.214 -0.3153  0.3060  0.0818
  185SOL    HW1 3659   4.898   4.852   0.271 -0.0131  1.0438  0.2892
  185SOL    HW2 3660   4.936   4.860   0.130 -0.3575  0.4541  0.1421
  185SOL     MW 3661   4.958   4.842   0.211 -0.0067 -0.0080 -0.0003
  186SOL     OW 3662   1.038   0.869   3.070 -0.1619  0.5736  0.1487
  186SOL    HW1 3663   1.023   0.840   2.980  1.2346  0.2896 -0.0070
  186SOL    HW2 3664   1.013   0.794   3.123 -2.0196  0.7096 -0.4537
  186SOL     MW 3665   1.033   0.855   3.065 -0.0067 -0.0080 -0.0003
  187SOL     OW 3666   4.944   0.462   2.999  0.4493 -0.3805  0.2865
  187SOL    HW1 3667   5.033   0.475   2.966  0.6239 -0.6335  0.6556
  187SOL    HW2 3668   4.922   0.552   3.022  1.7712  0.2554 -0.7378
  187SOL     MW 3669   4.953   0.476   2.998 -0.0067 -0.0080 -0.0003
  188SOL     OW 3670   0.945   4.266   0.255 -0.1785 -0.4098  0.2930
  188SOL    HW1 3671   0.893   4.209   0.198 -2.1920 -0.6532  2.2177
  188SOL    HW2 3672   0.966   4.334   0.192 -2.3347 -1.5445 -1.8189
  188SOL     MW 3673   0.941   4.267   0.239 -0.0067 -0.0080 -0.0003
  189SOL     OW 3674   1.094   1.433   2.970 -0.4765  0.1819 -0.1298
  189SOL    HW1 3675   1.072   1.408   3.060  2.3256  0.0227  0.5937
  189SOL    HW2 3676   1.056   1.521   2.966  0.9553  0.8100 -0.7251
  189SOL     MW 3677   1.086   1.442   2.981 -0.0067 -0.0080 -0.0003
  190SOL     OW 3678   3.932   3.820   3.139  0.1518 -0.1235 -0.4131
  190SOL    HW1 3679   4.021   3.810   3.172  0.3592  1.0127 -0.6134
  190SOL    HW2 3680   3.935   3.913   3.118  1.5461 -0.0248  0.1390
  190SOL     MW 3681   3.944   3.831   3.141 -0.0067 -0.0080 -0.0003
  191SOL     OW 3682   0.769   2.625   2.877 -0.5312  0.2793  0.1617
  191SOL    HW1 3683   0.738   2.627   2.967 -0.4919 -0.9639  0.2156
  191SOL    HW2 3684   0.853   2.671   2.879 -0.7854  0.7540  2.3152
  191SOL     MW 3685   0.776   2.631   2.889 -0.0067 -0.0080 -0.0003
  192SOL     OW 3686   1.658   2.037   0.556  0.2972 -0.1204  0.2274
  192SOL    HW1 3687   1.730   2.008   0.613  0.4655 -0.4210 -0.1297
  192SOL    HW2 3688   1.597   2.072   0.620 -0.0332  0.4996 -0.4223
  192SOL     MW 3689   1.660   2.037   0.572 -0.0067 -0.0080 -0.0003
  193SOL     OW 3690   3.330   3.976   3.022  0.1102  0.3819 -0.0627
  193SOL    HW1 3691   3.257   3.960   2.961 -1.5008  1.5806  1.4604
  193SOL    HW2 3692   3.291   3.959   3.108  0.6851  0.4137  0.2079
  193SOL     MW 3693   3.315   3.971   3.025 -0.0067 -0.0080 -0.0003
  194SOL     OW 3694   2.025   4.525   0.402  0.4057  0.2125  0.4599
  194SOL    HW1 3695   2.035   4.586   0.476 -0.8825  1.1654 -0.1052
  194SOL    HW2 3696   2.070   4.447   0.433 -0.4093  0.3941  2.2886
  194SOL     MW 3697   2.032   4.523   0.416 -0.0067 -0.0080 -0.0003
  195SOL     OW 3698   1.894   1.214   2.871 -0.4349  0.4345  0.0449
  195SOL    HW1 3699   1.827   1.165   2.918 -0.1802  0.5107  0.4908
  195SOL    HW2 3700   1.922   1.280   2.934 -2.4755  1.0896  0.3075
  195SOL     MW 3701   1.889   1.216   2.885 -0.0067 -0.0080 -0.0003
  196SOL     OW 3702   1.021   1.724   0.261  0.0138  0.1861 -0.0547
  196SOL    HW1 3703   1.060   1.795   0.312  1.7018  0.7104 -1.9375
  196SOL    HW2 3704   1.006   1.767   0.177  0.1065 -1.9773 -1.2699
  196SOL     MW 3705   1.024   1.739   0.256 -0.0067 -0.0080 -0.0003
  197SOL     OW 3706   1.253   1.274   0.234 -0.1610 -0.1195  0.3042
  197SOL    HW1 3707   1.274   1.257   0.325 -0.7066 -1.9708  0.1184
  197SOL    HW2 3708   1.263   1.369   0.225 -0.6310 -0.1518 -0.7485
  197SOL     MW 3709   1.257   1.285   0.245 -0.0067 -0.0080 -0.0003
  198SOL     OW 3710   4.989   0.661   0.195 -0.2398  0.4638  0.0043
  198SOL    HW1 3711   5.069   0.621   0.159 -0.4353  1.0011 -1.0751
  198SOL    HW2 3712   4.937   0.585   0.220  1.3955 -1.0935 -1.0387
  198SOL     MW 3713   4.993   0.645   0.193 -0.0067 -0.0080 -0.0003
  199SOL     OW 3714   2.509   3.956   2.962 -0.4644  0.0801  0.0149
  199SOL    HW1 3715   2.542   4.045   2.958  0.5587 -0.3448 -1.5805
  199SOL    HW2 3716   2.418   3.961   2.932 -0.9031  1.5088  1.4298
  199SOL     MW 3717   2.501   3.968   2.958 -0.0067 -0.0080 -0.0003
  200SOL     OW 3718   2.485   0.434   0.052 -0.2502 -0.1414 -0.0776
  200SOL    HW1 3719   2.506   0.513   0.001  1.7120  1.6161  3.1156
  200SOL    HW2 3720   2.491   0.469   0.141  0.3559  1.6288 -0.7808
  200SOL     MW 3721   2.488   0.449   0.057 -0.0067 -0.0080 -0.0003
  201SOL     OW 3722   1.611   3.769   2.927 -0.1418  0.3035  0.2545
  201SOL    HW1 3723   1.597   3.739   3.017 -0.1479  2.1878  0.9274
  201SOL    HW2 3724   1.623   3.862   2.943  0.9590  0.4804 -1.3805
  201SOL     MW 3725   1.611   3.777   2.941 -0.0067 -0.0080 -0.0003
  202SOL     OW 3726   2.738   3.332   3.069  0.2502  0.1882 -0.0535
  202SOL    HW1 3727   2.828   3.326   3.101  0.4560 -1.5207 -0.8457
  202SOL    HW2 3728   2.746   3.296   2.981  0.1629  0.1437 -0.0445
  202SOL     MW 3729   2.751   3.327   3.062 -0.0067 -0.0080 -0.0003
  203SOL     OW 3730   0.612   3.430   0.255 -0.3413  0.0448  0.3938
  203SOL    HW1 3731   0.598   3.490   0.329  0.2625  1.6135 -0.7174
  203SOL    HW2 3732   0.691   3.467   0.216  0.0916  0.6158  1.7497
  203SOL     MW 3733   0.621   3.443   0.260 -0.0067 -0.0080 -0.0003
  204SOL     OW 3734   0.376   2.635   2.848  0.0456 -0.0499  0.4084
  204SOL    HW1 3735   0.299   2.659   2.900 -0.7743  3.1264 -1.9565
  204SOL    HW2 3736   0.435   2.584   2.904  0.6264  2.0607  1.8575
  204SOL     MW 3737   0.374   2.631   2.863 -0.0067 -0.0080 -0.0003
  205SOL     OW 3738   4.208   3.534   3.143 -0.4715  0.0593 -0.1271
  205SOL    HW1 3739   4.119   3.530   3.108 -0.9700 -1.6711  1.1847
  205SOL    HW2 3740   4.236   3.447   3.172  1.1674  0.8561  0.8144
  205SOL     MW 3741   4.200   3.522   3.142 -0.0067 -0.0080 -0.0003
  206SOL     OW 3742   5.056   3.128   0.139 -0.2091 -0.0263 -0.3176
  206SOL    HW1 3743   5.122   3.170   0.083 -0.3181 -0.4058 -0.7437
  206SOL    HW2 3744   5.004   3.085   0.071 -0.3775 -0.3432  0.0118
  206SOL     MW 3745   5.058   3.128   0.122 -0.0067 -0.0080 -0.0003
  207SOL     OW 3746   4.077   5.036   3.045  0.2624  0.1038  0.1769
  207SOL    HW1 3747   4.076   5.060   2.952  1.1949 -0.3674  0.0411
  207SOL    HW2 3748   4.170   5.021   3.059  0.3066  0.0413 -0.1911
  207SOL     MW 3749   4.089   5.037   3.035 -0.0067 -0.0080 -0.0003
  208SOL     OW 3750   3.683   2.876   0.001  0.3924  0.0045  0.3222
  208SOL    HW1 3751   3.615   2.921  -0.048 -1.1373 -1.6363  0.8614
  208SOL    HW2 3752   3.631   2.806   0.040 -1.9788  2.0784  1.1624
  208SOL     MW 3753   3.667   2.873  -0.000 -0.0067 -0.0080 -0.0003
  209SOL     OW 3754   0.766   1.663   0.276  0.3141  0.2966  0.2352
  209SOL    HW1 3755   0.743   1.619   0.358  0.2950 -0.3262 -0.1019
  209SOL    HW2 3756   0.856   1.694   0.287  0.1684  0.9656 -0.4024
  209SOL     MW 3757   0.775   1.661   0.288 -0.0067 -0.0080 -0.0003
  210SOL     OW 3758   1.003   2.916   0.106 -0.3954  0.1027 -0.2594
  210SOL    HW1 3759   0.955   2.852   0.158 -0.2441  0.4694  0.3395
  210SOL    HW2 3760   0.937   2.939   0.040 -0.9275  1.2972  0.6491
  210SOL     MW 3761   0.988   2.911   0.104 -0.0067 -0.0080 -0.0003
  211SOL     OW 3762   0.688   2.263   3.024  0.3058  0.6463 -0.2020
  211SOL    HW1 3763   0.633   2.210   3.082  0.6054 -0.8168 -1.2157
  211SOL    HW2 3764   0.710   2.209   2.949  0.5228  1.5146 -0.7844
  211SOL     MW 3765   0.683   2.249   3.022 -0.0067 -0.0080 -0.0003
  212SOL     OW 3766   1.021   2.717   2.873  0.0190 -0.2633  0.1424
  212SOL    HW1 3767   1.067   2.705   2.956 -2.4486 -1.7331  1.4004
  212SOL    HW2 3768   1.015   2.812   2.865 -1.5950 -0.3151  0.5370
  212SOL     MW 3769   1.026   2.728   2.883 -0.0067 -0.0080 -0.0003
  213SOL     OW 3770   2.714   3.817   3.075 -0.5116  0.0548  0.3590
  213SOL    HW1 3771   2.662   3.737   3.086 -1.0548  0.2505 -0.7259
  213SOL    HW2 3772   2.657   3.863   3.014  1.0108  3.4507  1.2636
  213SOL     MW 3773   2.700   3.812   3.069 -0.0067 -0.0080 -0.0003
  214SOL     OW 3774   2.082   4.677   0.621 -0.0007  0.0776  0.1309
  214SOL    HW1 3775   2.020   4.651   0.690  0.2426  1.1857  0.7992
  214SOL    HW2 3776   2.069   4.772   0.619 -1.3579 -0.0767  0.1376
  214SOL     MW 3777   2.072   4.686   0.630 -0.0067 -0.0080 -0.0003
  215SOL     OW 3778   1.339   3.745   2.907  0.1655  0.0731 -0.4827
  215SOL    HW1 3779   1.433   3.761   2.901  0.2601  0.3674  1.2287
  215SOL    HW2 3780   1.308   3.815   2.848 -1.0474  0.9100  1.0632
  215SOL     MW 3781   1.347   3.757   2.898 -0.0067 -0.0080 -0.0003
  216SOL     OW 3782   3.319   3.206   0.714  0.4324 -0.0078  0.5200
  216SOL    HW1 3783   3.368   3.197   0.633  0.3527  0.3082  0.4359
  216SOL    HW2 3784   3.371   3.265   0.767 -1.2541  1.4845  0.6216
  216SOL     MW 3785   3.332   3.212   0.711 -0.0067 -0.0080 -0.0003
  217SOL     OW 3786   1.583   3.711   0.041 -0.4403  0.4203 -0.3003
  217SOL    HW1 3787   1.506   3.685   0.092 -0.3390  0.8326  0.0658
  217SOL    HW2 3788   1.598   3.798   0.076 -1.8485  0.6445 -0.1684
  217SOL     MW 3789   1.575   3.719   0.052 -0.0067 -0.0080 -0.0003
  218SOL     OW 3790   2.231   3.947   2.892 -0.2126  0.1442 -0.5915
  218SOL    HW1 3791   2.216   3.920   2.982  0.8914  0.5210 -0.2755
  218SOL    HW2 3792   2.230   3.862   2.849  0.1368 -0.7642  1.1296
  218SOL     MW 3793   2.229   3.932   2.898 -0.0067 -0.0080 -0.0003
  219SOL     OW 3794   1.769   1.444   0.107  0.1752  0.1104  0.1629
  219SOL    HW1 3795   1.765   1.475   0.198 -0.1270 -0.0734  0.2149
  219SOL    HW2 3796   1.693   1.488   0.069 -0.2221  0.2018  1.0205
  219SOL     MW 3797   1.758   1.454   0.114 -0.0067 -0.0080 -0.0003
  220SOL     OW 3798   2.222   1.156   2.955 -0.0732 -0.1661  0.1279
  220SOL    HW1 3799   2.189   1.183   2.869 -0.6239  0.6661  0.5871
  220SOL    HW2 3800   2.265   1.071   2.948 -0.6754 -0.3972 -0.9428
  220SOL     MW 3801   2.223   1.149   2.943 -0.0067 -0.0080 -0.0003
  221SOL     OW 3802   0.970   3.553   3.031  0.3307  0.0237  0.4663
  221SOL    HW1 3803   1.064   3.544   3.017 -0.0422  0.1265 -2.7991
  221SOL    HW2 3804   0.930   3.497   2.965 -1.1768  0.5927  0.8387
  221SOL     MW 3805   0.977   3.544   3.021 -0.0067 -0.0080 -0.0003
  222SOL     OW 3806   4.313   3.898   0.306  0.1033  0.0395  0.7247
  222SOL    HW1 3807   4.268   3.857   0.232 -0.4994 -0.7213  1.4860
  222SOL    HW2 3808   4.311   3.992   0.287 -1.8023  0.0161  0.5567
  222SOL     MW 3809   4.307   3.905   0.294 -0.0067 -0.0080 -0.0003
  223SOL     OW 3810   4.281   4.192   3.058 -0.3763  0.4947 -0.1846
  223SOL    HW1 3811   4.214   4.208   3.124 -0.1314  1.5607 -0.1747
  223SOL    HW2 3812   4.235   4.205   2.975  0.7221 -0.6697 -1.0146
  223SOL     MW 3813   4.266   4.196   3.056 -0.0067 -0.0080 -0.0003
  224SOL     OW 3814   2.251   3.721   2.752 -0.0783 -0.1973  0.0001
  224SOL    HW1 3815   2.170   3.690   2.711 -0.0801 -0.3401  0.1119
  224SOL    HW2 3816   2.317   3.705   2.684  1.1084 -0.1247  1.0946
  224SOL     MW 3817   2.249   3.715   2.738 -0.0067 -0.0080 -0.0003
  225SOL     OW 3818   2.244   1.365   3.121  0.2464  0.0421 -0.1527
  225SOL    HW1 3819   2.265   1.339   3.211 -0.9364 -0.0989  0.0988
  225SOL    HW2 3820   2.242   1.284   3.069  1.0862 -0.0924  0.0094
  225SOL     MW 3821   2.246   1.351   3.126 -0.0067 -0.0080 -0.0003
  226SOL     OW 3822   3.307   2.613   0.257 -0.1986 -0.0963 -0.0719
  226SOL    HW1 3823   3.362   2.643   0.184  0.0121  0.4737  0.3177
  226SOL    HW2 3824   3.338   2.525   0.278 -1.5514 -0.7461 -0.6537
  226SOL     MW 3825   3.318   2.605   0.250 -0.0067 -0.0080 -0.0003
  227SOL     OW 3826   0.778   4.155   0.047 -0.1070 -0.8654 -0.1494
  227SOL    HW1 3827   0.797   4.119  -0.039  0.5447 -2.2652  0.5311
  227SOL    HW2 3828   0.770   4.250   0.039 -2.6675 -0.9165  0.9216
  227SOL     MW 3829   0.780   4.162   0.035 -0.0067 -0.0080 -0.0003
  228SOL     OW 3830   0.534   2.086   0.028  0.2047  0.2607  0.4020
  228SOL    HW1 3831   0.578   2.006   0.057  0.1183 -0.1445 -0.5425
  228SOL    HW2 3832   0.468   2.047  -0.030  0.2025  1.9623 -0.7962
  228SOL     MW 3833   0.531   2.070   0.024 -0.0067 -0.0080 -0.0003
  229SOL     OW 3834   4.112   0.137   0.114 -0.1047  0.4003  0.1188
  229SOL    HW1 3835   4.027   0.177   0.133  0.2597  0.0875  2.7901
  229SOL    HW2 3836   4.092   0.072   0.046 -1.6958 -1.6690  2.3588
  229SOL     MW 3837   4.098   0.134   0.108 -0.0067 -0.0080 -0.0003
  230SOL     OW 3838   3.689   4.501   2.914  0.2620  0.0075  0.2143
  230SOL    HW1 3839   3.768   4.541   2.952  0.8815 -0.7330 -0.2452
  230SOL    HW2 3840   3.636   4.488   2.993 -1.0516 -0.1617 -0.6682
  230SOL     MW 3841   3.693   4.504   2.930 -0.0067 -0.0080 -0.0003
  231SOL     OW 3842   4.226   4.861   2.826  0.4974 -0.1089 -0.1682
  231SOL    HW1 3843   4.194   4.816   2.904 -0.7694  1.3573  0.2082
  231SOL    HW2 3844   4.158   4.843   2.760  1.4493 -0.0622 -1.1881
  231SOL     MW 3845   4.212   4.853   2.827 -0.0067 -0.0080 -0.0003
  232SOL     OW 3846   1.054   2.086   3.126 -0.2896  0.0711  0.2480
  232SOL    HW1 3847   1.109   2.052   3.056 -0.5459  0.7783 -0.3207
  232SOL    HW2 3848   1.117   2.110   3.194  1.1954  0.7566 -1.2796
  232SOL     MW 3849   1.069   2.085   3.126 -0.0067 -0.0080 -0.0003
  233SOL     OW 3850   2.876   3.313   0.359 -0.2887 -0.4413 -0.3228
  233SOL    HW1 3851   2.932   3.362   0.420 -0.3274 -0.1849 -0.4913
  233SOL    HW2 3852   2.800   3.370   0.364  0.6964  0.7900  1.6675
  233SOL     MW 3853   2.873   3.327   0.368 -0.0067 -0.0080 -0.0003
  234SOL     OW 3854   1.631   4.939   0.171 -0.0890 -0.3652  0.2372
  234SOL    HW1 3855   1.714   4.974   0.205 -0.4145  1.9968 -1.1901
  234SOL    HW2 3856   1.660   4.895   0.091 -0.0234 -0.1263  0.1266
  234SOL     MW 3857   1.646   4.938   0.165 -0.0067 -0.0080 -0.0003
  235SOL     OW 3858   4.251   3.278   0.101 -0.5033 -0.1964  0.1733
  235SOL    HW1 3859   4.308   3.269   0.177  0.6104  0.4516 -0.5489
  235SOL    HW2 3860   4.160   3.263   0.127 -0.5040  0.0574  0.3270
  235SOL     MW 3861   4.246   3.275   0.114 -0.0067 -0.0080 -0.0003
  236SOL     OW 3862   2.772   2.814   0.458  0.0193 -0.1947  0.1012
  236SOL    HW1 3863   2.781   2.890   0.401  1.6223  0.3743  1.0526
  236SOL    HW2 3864   2.823   2.835   0.536 -0.8478  0.6656  0.4494
  236SOL     MW 3865   2.780   2.827   0.461 -0.0067 -0.0080 -0.0003
  237SOL     OW 3866   4.174   0.296   2.917 -0.4657  0.1231 -0.0756
  237SOL    HW1 3867   4.197   0.373   2.865 -0.0662  0.6333  0.8362
  237SOL    HW2 3868   4.247   0.287   2.977  0.6338 -0.3040 -1.4295
  237SOL     MW 3869   4.187   0.305   2.918 -0.0067 -0.0080 -0.0003
  238SOL     OW 3870   1.464   1.736   0.212 -0.0575  0.1974 -0.1603
  238SOL    HW1 3871   1.538   1.731   0.273  0.5526 -0.3516 -0.9342
  238SOL    HW2 3872   1.488   1.682   0.137 -0.4038  1.3729 -1.1554
  238SOL     MW 3873   1.477   1.728   0.211 -0.0067 -0.0080 -0.0003
  239SOL     OW 3874   2.198   4.138   2.711 -0.0979 -0.0727  0.2430
  239SOL    HW1 3875   2.214   4.222   2.756  0.8818  1.0265 -1.9915
  239SOL    HW2 3876   2.213   4.077   2.783 -1.0891  2.5184  2.8280
  239SOL     MW 3877   2.202   4.141   2.727 -0.0067 -0.0080 -0.0003
  240SOL     OW 3878   3.212   3.916   0.137 -0.2621  0.2470 -1.0064
  240SOL    HW1 3879   3.185   4.006   0.155  0.0633  0.1520  0.0008
  240SOL    HW2 3880   3.270   3.893   0.209 -0.9263  0.7583 -0.2962
  240SOL     MW 3881   3.216   3.925   0.149 -0.0067 -0.0080 -0.0003
  241SOL     OW 3882   2.948   3.307   0.088  0.1614 -0.3867 -0.6048
  241SOL    HW1 3883   2.900   3.299   0.170 -3.0644  2.1582 -2.0117
  241SOL    HW2 3884   3.020   3.244   0.089  0.9508  0.4240 -2.2302
  241SOL     MW 3885   2.951   3.298   0.099 -0.0067 -0.0080 -0.0003
  242SOL     OW 3886   4.859   0.726   3.109  0.1061  0.3302  0.2543
  242SOL    HW1 3887   4.913   0.703   3.184  0.6697  0.3734 -0.1326
  242SOL    HW2 3888   4.829   0.814   3.130 -0.1091  0.6223 -1.1755
  242SOL     MW 3889   4.862   0.735   3.122 -0.0067 -0.0080 -0.0003
  243SOL     OW 3890   2.326   4.732   0.460 -0.3589  0.3067 -0.0590
  243SOL    HW1 3891   2.354   4.653   0.413 -0.1964  1.0989 -1.3387
  243SOL    HW2 3892   2.271   4.699   0.532  1.1042 -0.6103  0.6926
  243SOL     MW 3893   2.322   4.717   0.464 -0.0067 -0.0080 -0.0003
  244SOL     OW 3894   2.175   4.696   0.235 -0.2968 -0.1778 -0.2399
  244SOL    HW1 3895   2.232   4.736   0.299  1.0966 -0.0917 -1.4867
  244SOL    HW2 3896   2.119   4.639   0.289 -0.6383  0.8545  0.5160
  244SOL     MW 3897   2.175   4.694   0.250 -0.0067 -0.0080 -0.0003
  245SOL     OW 3898   4.225   0.610   3.054  0.1479  0.3321 -0.3586
  245SOL    HW1 3899   4.308   0.592   3.009  0.4102 -1.0774  0.6104
  245SOL    HW2 3900   4.216   0.703   3.076 -1.2360  0.3494 -0.9284
  245SOL     MW 3901   4.235   0.620   3.051 -0.0067 -0.0080 -0.0003
  246SOL     OW 3902   3.900   4.105   3.139 -0.0899 -0.1476 -0.0259
  246SOL    HW1 3903   3.819   4.080   3.184 -0.6748  2.0275  0.2401
  246SOL    HW2 3904   3.867   4.165   3.073  0.0703  0.1255  0.1412
  246SOL     MW 3905   3.885   4.109   3.136 -0.0067 -0.0080 -0.0003
  247SOL     OW 3906   0.417   3.172   3.003 -0.0832 -0.0186 -0.5277
  247SOL    HW1 3907   0.326   3.170   3.034 -0.2374 -0.2823 -0.9849
  247SOL    HW2 3908   0.447   3.254   3.041 -0.3955 -0.4822  0.7804
  247SOL     MW 3909   0.409   3.183   3.012 -0.0067 -0.0080 -0.0003
  248SOL     OW 3910   0.392   0.507   0.115  0.2085  0.0429 -0.0203
  248SOL    HW1 3911   0.396   0.421   0.074  0.7505  0.2370 -0.3749
  248SOL    HW2 3912   0.436   0.561   0.049  0.7419 -0.3980 -0.0219
  248SOL     MW 3913   0.398   0.503   0.101 -0.0067 -0.0080 -0.0003
  249SOL     OW 3914   4.555   2.612   0.110 -0.2515 -0.2351 -0.2076
  249SOL    HW1 3915   4.600   2.558   0.174  0.0952  0.2892 -0.0021
  249SOL    HW2 3916   4.462   2.610   0.131  0.3364 -1.8561  2.7689
  249SOL     MW 3917   4.549   2.605   0.121 -0.0067 -0.0080 -0.0003
  250SOL     OW 3918   2.050   4.937   0.524  0.1313  0.1139 -0.4934
  250SOL    HW1 3919   2.132   4.981   0.505  0.6983 -0.4641  0.5453
  250SOL    HW2 3920   1.996   4.946   0.445 -0.2138 -1.1512 -0.4292
  250SOL     MW 3921   2.053   4.944   0.511 -0.0067 -0.0080 -0.0003
  251SOL     OW 3922   3.363   4.243   0.284  0.1946 -0.2398 -0.1919
  251SOL    HW1 3923   3.361   4.339   0.277  1.1721 -0.3346 -2.2819
  251SOL    HW2 3924   3.401   4.222   0.199  2.2158  1.7771  0.0896
  251SOL     MW 3925   3.368   4.253   0.272 -0.0067 -0.0080 -0.0003
  252SOL     OW 3926   0.836   2.147   2.789  0.2758 -0.3923  0.5476
  252SOL    HW1 3927   0.825   2.108   2.703 -1.8582  2.9398 -0.8748
  252SOL    HW2 3928   0.855   2.239   2.771  0.8533 -0.5717  0.2254
  252SOL     MW 3929   0.837   2.154   2.776 -0.0067 -0.0080 -0.0003
  253SOL     OW 3930   4.418   4.611   0.265  0.1160 -0.1991  0.7467
  253SOL    HW1 3931   4.454   4.638   0.349  1.3052 -0.0819  0.2220
  253SOL    HW2 3932   4.444   4.519   0.260 -0.1811 -0.3019  1.1156
  253SOL     MW 3933   4.426   4.602   0.275 -0.0067 -0.0080 -0.0003
  254SOL     OW 3934   2.942   3.724   2.963 -0.4133 -0.6806  0.0186
  254SOL    HW1 3935   3.000   3.699   3.035  0.9343  0.2230 -0.6998
  254SOL    HW2 3936   2.870   3.759   3.015  0.3200  0.7781  0.1038
  254SOL     MW 3937   2.940   3.725   2.979 -0.0067 -0.0080 -0.0003
  255SOL     OW 3938   2.205   0.925   0.124 -0.1213  0.1546 -0.3088
  255SOL    HW1 3939   2.230   0.974   0.202 -0.7455 -1.2414  0.8130
  255SOL    HW2 3940   2.134   0.980   0.092 -0.8173 -0.7531 -0.3730
  255SOL     MW 3941   2.199   0.939   0.130 -0.0067 -0.0080 -0.0003
  256SOL     OW 3942   0.284   2.386   0.017  0.3808 -0.0969 -0.2415
  256SOL    HW1 3943   0.225   2.323  -0.026  0.8617 -0.8978  0.2458
  256SOL    HW2 3944   0.230   2.463   0.035 -1.3072 -1.5441  1.2524
  256SOL     MW 3945   0.269   2.388   0.014 -0.0067 -0.0080 -0.0003
  257SOL     OW 3946   0.551   0.673   3.116  0.0004  0.6962 -0.3899
  257SOL    HW1 3947   0.497   0.745   3.084 -0.8259 -0.3519 -1.4401
  257SOL    HW2 3948   0.628   0.716   3.154  0.5709  0.0094 -0.7213
  257SOL     MW 3949   0.554   0.688   3.117 -0.0067 -0.0080 -0.0003
  258SOL     OW 3950   3.796   3.535   2.793  0.2694  0.1885 -0.3123
  258SOL    HW1 3951   3.802   3.599   2.722  1.2957  0.7898  0.2978
  258SOL    HW2 3952   3.725   3.562   2.852  0.8988 -0.2973  0.7055
  258SOL     MW 3953   3.787   3.547   2.792 -0.0067 -0.0080 -0.0003
  259SOL     OW 3954   4.179   2.322   0.606 -0.4046 -0.1254 -0.1792
  259SOL    HW1 3955   4.091   2.285   0.605 -0.3914 -0.1912 -1.7039
  259SOL    HW2 3956   4.224   2.266   0.670 -1.8554 -1.1647 -0.0270
  259SOL     MW 3957   4.173   2.310   0.614 -0.0067 -0.0080 -0.0003
  260SOL     OW 3958   1.370   1.406   3.033  0.0289 -0.5495 -0.2966
  260SOL    HW1 3959   1.276   1.423   3.020 -0.6039 -3.1651  0.1522
  260SOL    HW2 3960   1.373   1.317   3.070  1.2498  0.3956  2.1113
  260SOL     MW 3961   1.358   1.396   3.036 -0.0067 -0.0080 -0.0003
  261SOL     OW 3962   4.986   0.161   2.747 -0.3877  0.5573  0.1205
  261SOL    HW1 3963   5.029   0.133   2.828  1.9986  0.3051 -1.1574
  261SOL    HW2 3964   4.979   0.086   2.687  0.2190  1.0286 -0.5513
  261SOL     MW 3965   4.990   0.147   2.750 -0.0067 -0.0080 -0.0003
  262SOL     OW 3966   0.528   3.398   3.129  0.1023 -0.1764  0.4041
  262SOL    HW1 3967   0.548   3.488   3.106 -0.7064  0.0904  0.7322
  262SOL    HW2 3968   0.529   3.408   3.224 -0.4052 -0.8593  0.4921
  262SOL     MW 3969   0.531   3.411   3.139 -0.0067 -0.0080 -0.0003
  263SOL     OW 3970   4.157   2.833   2.732 -0.3362 -0.0908  0.4244
  263SOL    HW1 3971   4.169   2.739   2.745  2.6257  0.0827 -0.3364
  263SOL    HW2 3972   4.063   2.843   2.716 -0.1274  1.4215 -0.0739
  263SOL     MW 3973   4.147   2.822   2.731 -0.0067 -0.0080 -0.0003
  264SOL     OW 3974   4.948   5.000   2.552  0.3394 -0.0849 -0.0710
  264SOL    HW1 3975   4.857   4.977   2.533  0.6445  0.0765 -1.9344
  264SOL    HW2 3976   4.957   5.081   2.503  1.4836  0.7466  1.4551
  264SOL     MW 3977   4.937   5.007   2.543 -0.0067 -0.0080 -0.0003
  265SOL     OW 3978   3.520   4.482   3.133 -0.3961  0.0401 -0.2639
  265SOL    HW1 3979   3.450   4.515   3.077 -0.0751  1.9050  0.3443
  265SOL    HW2 3980   3.499   4.390   3.150 -0.2750 -0.0860 -0.7970
  265SOL     MW 3981   3.508   4.474   3.128 -0.0067 -0.0080 -0.0003
  266SOL     OW 3982   4.415   4.540   2.969  0.0708 -0.1970  0.0979
  266SOL    HW1 3983   4.334   4.584   2.996  0.8013  1.0894  0.2745
  266SOL    HW2 3984   4.468   4.619   2.964 -1.5650  0.9013 -1.2419
  266SOL     MW 3985   4.411   4.556   2.972 -0.0067 -0.0080 -0.0003
  267SOL     OW 3986   0.594   2.818   2.804 -0.3495 -0.0095  0.0822
  267SOL    HW1 3987   0.502   2.789   2.803 -0.2949 -0.1822  0.0935
  267SOL    HW2 3988   0.648   2.742   2.826 -0.0715  0.4747  1.1446
  267SOL     MW 3989   0.589   2.804   2.807 -0.0067 -0.0080 -0.0003
  268SOL     OW 3990   1.139   1.956   0.377 -0.4132  0.1957  0.6718
  268SOL    HW1 3991   1.224   1.926   0.407 -0.1146 -0.1769 -0.4983
  268SOL    HW2 3992   1.162   2.012   0.302  0.4589 -1.6304 -0.4923
  268SOL     MW 3993   1.153   1.960   0.371 -0.0067 -0.0080 -0.0003
  269SOL     OW 3994   1.778   1.517   0.372 -0.3118  0.0631  0.3587
  269SOL    HW1 3995   1.747   1.439   0.419  1.4276 -1.7026 -1.2083
  269SOL    HW2 3996   1.743   1.596   0.412  0.0211  1.2619 -1.5752
  269SOL     MW 3997   1.770   1.517   0.383 -0.0067 -0.0080 -0.0003
  270SOL     OW 3998   0.019   2.921   2.928 -0.0935 -0.7980 -0.4305
  270SOL    HW1 3999   0.035   2.827   2.934  2.3754 -0.3369  3.2644
  270SOL    HW2 4000  -0.037   2.936   2.852 -1.1447 -1.3892  0.1941
  270SOL     MW 4001   0.014   2.910   2.919 -0.0067 -0.0080 -0.0003
  271SOL     OW 4002   4.288   2.621   0.138 -0.0103 -0.5098 -0.4980
  271SOL    HW1 4003   4.221   2.555   0.154 -1.5221  1.2939  1.0236
  271SOL    HW2 4004   4.243   2.694   0.095  1.1544  1.0613  0.7896
  271SOL     MW 4005   4.273   2.622   0.134 -0.0067 -0.0080 -0.0003
  272SOL     OW 4006   0.896   2.422   2.743 -0.2438  0.2575  0.6270
  272SOL    HW1 4007   0.986   2.445   2.765  0.7960 -1.5465 -1.3647
  272SOL    HW2 4008   0.843   2.485   2.792  0.9118  1.1226  0.8214
  272SOL     MW 4009   0.901   2.433   2.752 -0.0067 -0.0080 -0.0003
  273SOL     OW 4010   4.075   0.070   2.791  0.4114  0.5515 -0.3656
  273SOL    HW1 4011   4.003   0.090   2.732 -0.6106  0.5513  0.8335
  273SOL    HW2 4012   4.116   0.154   2.812 -0.4261  0.3447  2.5172
  273SOL     MW 4013   4.071   0.084   2.786 -0.0067 -0.0080 -0.0003
  274SOL     OW 4014   3.659   4.016   0.094 -0.0569 -0.3229 -0.0274
  274SOL    HW1 4015   3.641   3.940   0.040  0.7840  0.6596 -1.7523
  274SOL    HW2 4016   3.659   3.988   0.186 -0.2488 -1.2997 -0.3133
  274SOL     MW 4017   3.657   4.002   0.099 -0.0067 -0.0080 -0.0003
  275SOL     OW 4018   0.000   3.819   0.231  0.2162  0.3465  0.4390
  275SOL    HW1 4019  -0.037   3.796   0.146 -0.0076  0.9465  0.3651
  275SOL    HW2 4020  -0.038   3.755   0.291  0.4675  0.0484  0.2825
  275SOL     MW 4021  -0.010   3.808   0.228 -0.0067 -0.0080 -0.0003
  276SOL     OW 4022   1.906   3.798   3.093  0.1797  0.2269 -0.0318
  276SOL    HW1 4023   1.900   3.713   3.136  0.8309 -0.0969 -0.5703
  276SOL    HW2 4024   1.897   3.779   2.999 -0.6758  0.5141 -0.0148
  276SOL     MW 4025   1.904   3.784   3.086 -0.0067 -0.0080 -0.0003
  277SOL     OW 4026   3.387   4.515   0.213 -0.4379 -0.0129 -0.3986
  277SOL    HW1 4027   3.316   4.573   0.186  0.1078  0.5892 -0.5618
  277SOL    HW2 4028   3.440   4.511   0.133  0.0938 -1.4476 -0.0058
  277SOL     MW 4029   3.385   4.522   0.199 -0.0067 -0.0080 -0.0003
  278SOL     OW 4030   0.990   4.464   0.054  0.1580  0.2883  0.5084
  278SOL    HW1 4031   1.038   4.544   0.073  0.8480 -0.1659  0.6960
  278SOL    HW2 4032   0.903   4.489   0.022  0.3710  0.1004 -0.2380
  278SOL     MW 4033   0.985   4.478   0.052 -0.0067 -0.0080 -0.0003
  279SOL     OW 4034   4.491   4.809   0.054 -0.4119 -0.0444 -0.2014
  279SOL    HW1 4035   4.541   4.776  -0.021  1.3176 -0.0864  0.9359
  279SOL    HW2 4036   4.486   4.733   0.111  0.8309 -0.3471 -0.4630
  279SOL     MW 4037   4.497   4.795   0.051 -0.0067 -0.0080 -0.0003
  280SOL     OW 4038   4.385   3.925   3.117 -0.3963  0.7041  0.1747
  280SOL    HW1 4039   4.366   4.008   3.073 -1.5351  0.4169  0.1125
  280SOL    HW2 4040   4.469   3.941   3.161  0.7814 -1.2982 -1.1689
  280SOL     MW 4041   4.394   3.938   3.117 -0.0067 -0.0080 -0.0003
  281SOL     OW 4042   4.868   2.420   2.708 -0.2892  0.4913  0.1439
  281SOL    HW1 4043   4.956   2.402   2.740  0.7506  1.8111 -1.8073
  281SOL    HW2 4044   4.811   2.348   2.736 -0.5964 -0.1024 -1.8369
  281SOL     MW 4045   4.872   2.408   2.716 -0.0067 -0.0080 -0.0003
  282SOL     OW 4046   0.766   3.262   3.092 -0.6344 -0.5429 -0.2536
  282SOL    HW1 4047   0.802   3.304   3.014  0.1288 -0.1332  0.2999
  282SOL    HW2 4048   0.690   3.315   3.115  0.1751  0.4308  0.2804
  282SOL     MW 4049   0.761   3.275   3.085 -0.0067 -0.0080 -0.0003
  283SOL     OW 4050   4.183   4.660   3.047 -0.0706  0.1867  0.2540
  283SOL    HW1 4051   4.094   4.625   3.049 -0.3960  0.9819  0.0106
  283SOL    HW2 4052   4.194   4.669   3.142 -0.7994  0.0518  0.3594
  283SOL     MW 4053   4.173   4.656   3.060 -0.0067 -0.0080 -0.0003
  284SOL     OW 4054   4.186   4.706   0.162  0.1097  0.1683  0.3239
  284SOL    HW1 4055   4.275   4.676   0.183 -0.3264 -0.9008  0.7074
  284SOL    HW2 4056   4.180   4.799   0.186  0.1060  0.2792 -0.1103
  284SOL     MW 4057   4.197   4.714   0.168 -0.0067 -0.0080 -0.0003
  285SOL     OW 4058   3.219   4.715   0.116 -0.1038  0.2079 -0.0977
  285SOL    HW1 4059   3.148   4.673   0.067 -1.1143  2.0046 -0.2761
  285SOL    HW2 4060   3.263   4.769   0.051  0.4477  0.9192  0.8422
  285SOL     MW 4061   3.215   4.717   0.101 -0.0067 -0.0080 -0.0003
  286SOL     OW 4062   4.515   4.330   3.085 -0.3632 -0.1295 -0.3689
  286SOL    HW1 4063   4.493   4.405   3.029  0.4616 -0.0318 -0.5868
  286SOL    HW2 4064   4.445   4.267   3.072 -0.1513 -0.2401 -1.0682
  286SOL     MW 4065   4.503   4.332   3.076 -0.0067 -0.0080 -0.0003
  287SOL     OW 4066   4.685   3.928   0.350  0.0677  0.0162 -0.0975
  287SOL    HW1 4067   4.643   3.993   0.405 -0.5404 -1.8129  1.7547
  287SOL    HW2 4068   4.626   3.854   0.367 -2.5558  1.5229 -1.9093
  287SOL     MW 4069   4.672   3.927   0.359 -0.0067 -0.0080 -0.0003
  288SOL     OW 4070   0.166   2.202   2.981  0.1539  0.0897 -0.2919
  288SOL    HW1 4071   0.125   2.261   2.919  0.1000 -2.5375 -2.9787
  288SOL    HW2 4072   0.092   2.169   3.034  1.0712 -1.4013  0.1450
  288SOL     MW 4073   0.151   2.205   2.980 -0.0067 -0.0080 -0.0003
  289SOL     OW 4074   0.145   0.486   2.894 -0.0670  0.5442 -0.1524
  289SOL    HW1 4075   0.115   0.480   2.803 -0.7058 -0.0225  0.0847
  289SOL    HW2 4076   0.196   0.405   2.900 -2.1888 -0.7830  1.3693
  289SOL     MW 4077   0.148   0.475   2.883 -0.0067 -0.0080 -0.0003
  290SOL     OW 4078   2.070   1.291   0.376  0.3655 -0.1952  0.0446
  290SOL    HW1 4079   2.072   1.381   0.343  3.1657 -0.1138  0.2285
  290SOL    HW2 4080   2.018   1.245   0.310 -0.5348  0.0005  0.5859
  290SOL     MW 4081   2.063   1.297   0.363 -0.0067 -0.0080 -0.0003
  291SOL     OW 4082   5.002   3.306   2.918 -0.2894 -0.2565  0.5988
  291SOL    HW1 4083   4.919   3.259   2.926 -0.7225  0.6957  2.0719
  291SOL    HW2 4084   4.963   3.389   2.890 -1.5169 -1.3753 -1.1949
  291SOL     MW 4085   4.986   3.311   2.915 -0.0067 -0.0080 -0.0003
  292SOL     OW 4086   2.789   4.341   2.913 -0.0911 -0.5729 -0.4170
  292SOL    HW1 4087   2.845   4.265   2.931 -0.8138 -1.0727 -0.1820
  292SOL    HW2 4088   2.787   4.352   2.818 -2.7120  0.6891 -0.3015
  292SOL     MW 4089   2.796   4.332   2.903 -0.0067 -0.0080 -0.0003
  293SOL     OW 4090   4.817   2.636   2.955 -0.0685  0.7164  0.3374
  293SOL    HW1 4091   4.760   2.619   2.880  0.0787 -1.8689  0.7346
  293SOL    HW2 4092   4.770   2.707   3.000  0.2144  0.9588  0.2530
  293SOL     MW 4093   4.803   2.643   2.951 -0.0067 -0.0080 -0.0003
  294SOL     OW 4094   3.050   4.636   3.075 -0.2662  0.0409  0.2442
  294SOL    HW1 4095   2.968   4.597   3.106 -0.4106  2.1097  2.8747
  294SOL    HW2 4096   3.022   4.723   3.046  2.2964  0.2592 -1.9321
  294SOL     MW 4097   3.035   4.642   3.076 -0.0067 -0.0080 -0.0003
  295SOL     OW 4098   2.187   4.320   0.469 -0.3225 -0.2462 -0.0319
  295SOL    HW1 4099   2.151   4.238   0.436 -2.8335  0.9700 -0.6301
  295SOL    HW2 4100   2.210   4.296   0.559 -1.1396  0.3840  0.3681
  295SOL     MW 4101   2.185   4.306   0.477 -0.0067 -0.0080 -0.0003
  296SOL     OW 4102   1.252   2.386   0.201 -0.1704 -0.6084 -0.2575
  296SOL    HW1 4103   1.168   2.425   0.176  0.3727  0.5845 -0.2731
  296SOL    HW2 4104   1.295   2.462   0.240  0.1519 -1.2236  0.6225
  296SOL     MW 4105   1.247   2.401   0.203 -0.0067 -0.0080 -0.0003
  297SOL     OW 4106   1.614   1.122   0.255 -0.2188 -0.2940 -0.8900
  297SOL    HW1 4107   1.575   1.146   0.171  0.1620  1.7060 -0.5588
  297SOL    HW2 4108   1.706   1.146   0.243 -0.1953  0.0339 -0.1139
  297SOL     MW 4109   1.621   1.129   0.242 -0.0067 -0.0080 -0.0003
  298SOL     OW 4110   1.243   1.977   2.966 -0.1837 -0.0648 -0.1527
  298SOL    HW1 4111   1.337   1.995   2.964  0.1625 -1.6265  0.8194
  298SOL    HW2 4112   1.207   1.995   2.879 -0.7702  0.0719  0.1134
  298SOL     MW 4113   1.251   1.982   2.954 -0.0067 -0.0080 -0.0003
  299SOL     OW 4114   3.587   2.449   2.923  0.2839 -0.2107  0.4289
  299SOL    HW1 4115   3.539   2.417   2.847  0.6028 -1.6287  0.7885
  299SOL    HW2 4116   3.675   2.473   2.893  0.4028  0.7391  1.4782
  299SOL     MW 4117   3.593   2.448   2.909 -0.0067 -0.0080 -0.0003
  300SOL     OW 4118   0.019   2.626   2.923  0.2229 -0.4824  0.4266
  300SOL    HW1 4119  -0.077   2.624   2.924  0.2257 -0.9422  1.3330
  300SOL    HW2 4120   0.043   2.607   3.014  1.4010 -0.8805  0.0558
  300SOL     MW 4121   0.009   2.623   2.935 -0.0067 -0.0080 -0.0003
  301SOL     OW 4122   3.409   3.823   0.313  0.0859 -0.2656 -0.3450
  301SOL    HW1 4123   3.466   3.757   0.274  0.7468 -1.5809  2.5767
  301SOL    HW2 4124   3.472   3.885   0.352  0.5592 -1.3271  0.6582
  301SOL     MW 4125   3.425   3.822   0.313 -0.0067 -0.0080 -0.0003
  302SOL     OW 4126   4.464   0.255   2.896  0.0934  0.7871  0.2262
  302SOL    HW1 4127   4.546   0.260   2.847 -0.1624  0.2272 -0.2660
  302SOL    HW2 4128   4.427   0.175   2.859  1.0451  0.3927  0.1177
  302SOL     MW 4129   4.470   0.245   2.885 -0.0067 -0.0080 -0.0003
  303SOL     OW 4130   2.850   1.982   3.013  0.2713 -0.5486 -0.1252
  303SOL    HW1 4131   2.778   1.972   3.076  1.8046  0.4049  1.9225
  303SOL    HW2 4132   2.893   1.896   3.016  1.3321 -0.0145  1.1511
  303SOL     MW 4133   2.846   1.969   3.022 -0.0067 -0.0080 -0.0003
  304SOL     OW 4134   2.412   1.560   3.016 -0.2606  0.4835 -0.3412
  304SOL    HW1 4135   2.357   1.495   3.061 -0.3218  0.3796 -0.5656
  304SOL    HW2 4136   2.360   1.638   3.034 -1.8192 -0.7802  0.9824
  304SOL     MW 4137   2.398   1.561   3.024 -0.0067 -0.0080 -0.0003
  305SOL     OW 4138   0.785   1.469   0.065 -0.0884  0.1088  0.2472
  305SOL    HW1 4139   0.693   1.476   0.041 -0.2264  0.4975  0.8691
  305SOL    HW2 4140   0.804   1.551   0.111  0.1829  0.6857 -0.8641
  305SOL     MW 4141   0.775   1.481   0.068 -0.0067 -0.0080 -0.0003
  306SOL     OW 4142   1.394   3.513   0.130  0.2394  0.1492  0.0053
  306SOL    HW1 4143   1.467   3.504   0.192  0.3894  0.0831 -0.1805
  306SOL    HW2 4144   1.359   3.424   0.132 -0.7733  0.5292 -0.1119
  306SOL     MW 4145   1.399   3.500   0.139 -0.0067 -0.0080 -0.0003
  307SOL     OW 4146   3.516   3.467   0.471  0.1159 -0.2205 -0.3568
  307SOL    HW1 4147   3.450   3.531   0.498 -1.2819 -1.0820 -1.5876
  307SOL    HW2 4148   3.546   3.499   0.385  1.0286  0.2210  0.1040
  307SOL     MW 4149   3.511   3.480   0.463 -0.0067 -0.0080 -0.0003
  308SOL     OW 4150   0.861   2.684   0.202 -0.1984 -0.1066 -0.2551
  308SOL    HW1 4151   0.788   2.687   0.140 -1.6719 -0.3925  1.4053
  308SOL    HW2 4152   0.812   2.673   0.283  0.3354 -0.3907  0.0357
  308SOL     MW 4153   0.845   2.683   0.204 -0.0067 -0.0080 -0.0003
  309SOL     OW 4154   1.542   4.013   0.089  0.1057 -0.3317 -0.1620
  309SOL    HW1 4155   1.508   4.093   0.130 -0.6834 -0.1623 -1.0983
  309SOL    HW2 4156   1.463   3.982   0.045 -1.4909  1.6612  1.0914
  309SOL     MW 4157   1.527   4.020   0.089 -0.0067 -0.0080 -0.0003
  310SOL     OW 4158   3.858   4.893   3.000 -0.1324  0.0356  0.2404
  310SOL    HW1 4159   3.936   4.941   3.025 -0.8688  1.8913 -0.8190
  310SOL    HW2 4160   3.787   4.940   3.045  0.3738  2.9984 -1.7991
  310SOL     MW 4161   3.859   4.905   3.009 -0.0067 -0.0080 -0.0003
  311SOL     OW 4162   4.383   3.660   2.985 -0.6460 -0.1242  0.2718
  311SOL    HW1 4163   4.334   3.612   3.052  0.9819 -0.8310  1.0135
  311SOL    HW2 4164   4.398   3.747   3.023  0.5758  0.3610 -1.2570
  311SOL     MW 4165   4.378   3.665   2.999 -0.0067 -0.0080 -0.0003
  312SOL     OW 4166   0.932   1.856   0.046 -0.0733 -0.0911 -0.1321
  312SOL    HW1 4167   0.960   1.810  -0.034 -0.1935 -1.6228  0.6820
  312SOL    HW2 4168   0.961   1.946   0.028  0.1695 -0.3853 -1.2766
  312SOL     MW 4169   0.940   1.862   0.033 -0.0067 -0.0080 -0.0003
  313SOL     OW 4170   0.810   2.234   2.343  0.1143  0.6052 -0.3729
  313SOL    HW1 4171   0.848   2.217   2.257 -1.3946  0.5411 -1.0548
  313SOL    HW2 4172   0.860   2.310   2.371  1.3927 -0.0409 -0.8487
  313SOL     MW 4173   0.821   2.242   2.336 -0.0067 -0.0080 -0.0003
  314SOL     OW 4174   3.202   2.792   2.924  0.6513 -0.0230  0.3701
  314SOL    HW1 4175   3.125   2.746   2.958  0.8117 -1.1616 -0.7438
  314SOL    HW2 4176   3.268   2.723   2.936 -0.0723 -1.0737 -1.4050
  314SOL     MW 4177   3.201   2.777   2.930 -0.0067 -0.0080 -0.0003
  315SOL     OW 4178   4.695   2.822   3.110 -0.1616 -0.0684 -0.3739
  315SOL    HW1 4179   4.641   2.896   3.082 -0.5667  0.3119  1.2713
  315SOL    HW2 4180   4.644   2.774   3.176  0.2798 -0.6397 -0.4415
  315SOL     MW 4181   4.681   2.825   3.115 -0.0067 -0.0080 -0.0003
  316SOL     OW 4182   1.312   0.475   0.126 -0.3993  0.4127 -0.2617
  316SOL    HW1 4183   1.338   0.530   0.053 -1.0542 -0.2369 -1.0065
  316SOL    HW2 4184   1.358   0.516   0.199 -0.2871  2.9821 -1.6782
  316SOL     MW 4185   1.321   0.488   0.126 -0.0067 -0.0080 -0.0003
  317SOL     OW 4186   3.156   3.115   0.153 -0.2867  0.1632 -0.1612
  317SOL    HW1 4187   3.174   3.036   0.102 -0.3855  0.8509 -1.3013
  317SOL    HW2 4188   3.132   3.077   0.237 -1.2372  1.1667  0.0363
  317SOL     MW 4189   3.155   3.100   0.157 -0.0067 -0.0080 -0.0003
  318SOL     OW 4190   1.283   1.714   3.012  0.1038  0.1206  0.1133
  318SOL    HW1 4191   1.282   1.809   3.019 -1.1785  0.2518 -1.2146
  318SOL    HW2 4192   1.329   1.700   2.929  0.1827 -0.9001  0.3219
  318SOL     MW 4193   1.289   1.725   3.002 -0.0067 -0.0080 -0.0003
  319SOL     OW 4194   3.664   4.040   2.821 -0.1373 -0.0904  0.3560
  319SOL    HW1 4195   3.726   4.110   2.840 -0.7956  0.6783 -0.2197
  319SOL    HW2 4196   3.681   4.025   2.729  2.3299  1.2449  0.5184
  319SOL     MW 4197   3.674   4.047   2.812 -0.0067 -0.0080 -0.0003
  320SOL     OW 4198   3.513   2.672   0.078 -0.3437 -0.6362 -0.2858
  320SOL    HW1 4199   3.451   2.659   0.006 -1.4048 -2.3430  0.8641
  320SOL    HW2 4200   3.558   2.589   0.087  0.6605 -0.0965 -0.1897
  320SOL     MW 4201   3.511   2.660   0.069 -0.0067 -0.0080 -0.0003
  321SOL     OW 4202   3.625   3.990   0.374  0.4330 -0.5804 -0.4252
  321SOL    HW1 4203   3.682   3.925   0.415 -0.1897 -1.2201 -0.5412
  321SOL    HW2 4204   3.608   4.058   0.439 -0.7967 -0.5980 -0.6991
  321SOL     MW 4205   3.630   3.990   0.388 -0.0067 -0.0080 -0.0003
  322SOL     OW 4206   1.696   1.331   0.563  0.6230  0.0306 -0.2414
  322SOL    HW1 4207   1.782   1.295   0.583  1.0141 -0.0310 -1.9011
  322SOL    HW2 4208   1.636   1.257   0.552 -2.4850  2.5509 -2.2517
  322SOL     MW 4209   1.699   1.317   0.564 -0.0067 -0.0080 -0.0003
  323SOL     OW 4210   0.424   4.339   0.097 -0.1551  0.0341 -0.1548
  323SOL    HW1 4211   0.461   4.263   0.051 -0.6661  0.5329 -1.4489
  323SOL    HW2 4212   0.381   4.377   0.020 -0.3281 -0.6086 -0.3855
  323SOL     MW 4213   0.423   4.334   0.081 -0.0067 -0.0080 -0.0003
  324SOL     OW 4214   0.506   2.476   3.048 -0.0129 -0.1511  0.2236
  324SOL    HW1 4215   0.571   2.408   3.033  1.1926  0.2411  3.1091
  324SOL    HW2 4216   0.430   2.432   3.085  0.1572 -1.9157 -1.3897
  324SOL     MW 4217   0.504   2.461   3.051 -0.0067 -0.0080 -0.0003
  325SOL     OW 4218   2.170   3.841   3.137  0.0602 -0.0173  0.2319
  325SOL    HW1 4219   2.203   3.760   3.097 -0.9026 -0.3981  0.1899
  325SOL    HW2 4220   2.079   3.838   3.109  0.3459  0.4994 -0.7968
  325SOL     MW 4221   2.163   3.830   3.128 -0.0067 -0.0080 -0.0003
  326SOL     OW 4222   0.869   1.065   3.036  0.0263 -0.3212  0.3134
  326SOL    HW1 4223   0.924   1.140   3.059 -0.7050  0.0058  1.0327
  326SOL    HW2 4224   0.928   0.990   3.043 -0.7008 -1.0525 -0.9066
  326SOL     MW 4225   0.884   1.065   3.040 -0.0067 -0.0080 -0.0003
  327SOL     OW 4226   4.172   4.961   0.261  0.0345 -0.0220  0.3291
  327SOL    HW1 4227   4.266   4.973   0.275 -0.1481  1.2289  0.5592
  327SOL    HW2 4228   4.141   5.049   0.239  0.0308 -0.3325 -1.0048
  327SOL     MW 4229   4.180   4.974   0.260 -0.0067 -0.0080 -0.0003
  328SOL     OW 4230   1.834   3.568   0.035  0.2398  0.5293  0.0382
  328SOL    HW1 4231   1.836   3.526  -0.050 -1.3045 -0.9544  0.6739
  328SOL    HW2 4232   1.751   3.614   0.038  1.1239  2.2483 -0.4058
  328SOL     MW 4233   1.824   3.569   0.024 -0.0067 -0.0080 -0.0003
  329SOL     OW 4234   1.651   1.769   0.450  0.1239 -0.1325  0.1160
  329SOL    HW1 4235   1.635   1.710   0.524  0.7934  0.5547  0.8385
  329SOL    HW2 4236   1.633   1.853   0.491  0.4043  0.4214 -0.8623
  329SOL     MW 4237   1.647   1.772   0.465 -0.0067 -0.0080 -0.0003
  330SOL     OW 4238   4.556   4.885   2.789 -0.4572  0.2945 -0.0957
  330SOL    HW1 4239   4.526   4.808   2.741  1.3303 -0.4097 -0.1569
  330SOL    HW2 4240   4.484   4.949   2.790  0.7299  1.7066 -0.7534
  330SOL     MW 4241   4.542   4.883   2.783 -0.0067 -0.0080 -0.0003
  331SOL     OW 4242   2.546   4.229   2.968 -0.1384  0.2417  0.2348
  331SOL    HW1 4243   2.467   4.271   2.935 -0.3057 -0.0123  0.3099
  331SOL    HW2 4244   2.621   4.278   2.935  0.6965 -0.4836  1.0003
  331SOL     MW 4245   2.545   4.241   2.959 -0.0067 -0.0080 -0.0003
  332SOL     OW 4246   3.617   2.411   0.050  0.0946 -0.0834 -0.2142
  332SOL    HW1 4247   3.601   2.420  -0.044 -0.1234 -1.5662 -0.3450
  332SOL    HW2 4248   3.709   2.386   0.057 -0.3996 -1.9078  0.1007
  332SOL     MW 4249   3.627   2.409   0.039 -0.0067 -0.0080 -0.0003
  333SOL     OW 4250   4.481   0.158   0.013  0.0628 -0.3712  0.1833
  333SOL    HW1 4251   4.499   0.202  -0.070  0.1948  1.2002  1.0203
  333SOL    HW2 4252   4.409   0.207   0.054  0.2230  0.0449 -0.0335
  333SOL     MW 4253   4.474   0.170   0.007 -0.0067 -0.0080 -0.0003
  334SOL     OW 4254   1.734   2.063   0.298 -0.5222 -0.3539 -0.0091
  334SOL    HW1 4255   1.707   2.063   0.390  2.5052  1.3024  1.0398
  334SOL    HW2 4256   1.816   2.014   0.299  1.6285  2.9159 -0.4747
  334SOL     MW 4257   1.741   2.057   0.310 -0.0067 -0.0080 -0.0003
  335SOL     OW 4258   1.393   0.658   3.086 -0.0555 -0.3912 -0.0900
  335SOL    HW1 4259   1.475   0.666   3.036  0.7527 -0.2254  1.2180
  335SOL    HW2 4260   1.326   0.627   3.025 -1.9764  0.2210  1.5844
  335SOL     MW 4261   1.395   0.655   3.071 -0.0067 -0.0080 -0.0003
  336SOL     OW 4262   0.074   0.108   2.984  0.3637  0.0640 -0.3029
  336SOL    HW1 4263   0.087   0.022   3.023  0.3592  0.2986  0.2199
  336SOL    HW2 4264   0.021   0.155   3.048 -0.9411 -1.2638 -0.3813
  336SOL     MW 4265   0.069   0.103   2.997 -0.0067 -0.0080 -0.0003
  337SOL     OW 4266   0.701   4.446   0.008  0.2653 -0.6813  0.0580
  337SOL    HW1 4267   0.630   4.431   0.070  0.9878  0.1179  1.1160
  337SOL    HW2 4268   0.667   4.420  -0.078 -1.6737 -0.1104  0.6070
  337SOL     MW 4269   0.687   4.440   0.005 -0.0067 -0.0080 -0.0003
  338SOL     OW 4270   3.608   3.597   2.985  0.3800  0.2919 -0.2942
  338SOL    HW1 4271   3.515   3.573   2.993 -0.5086  2.7900 -1.9728
  338SOL    HW2 4272   3.602   3.692   2.981 -2.0649  0.2032 -0.1702
  338SOL     MW 4273   3.595   3.606   2.986 -0.0067 -0.0080 -0.0003
  339SOL     OW 4274   0.849   3.375   2.864 -0.0490  0.4143 -0.0734
  339SOL    HW1 4275   0.799   3.432   2.806 -0.1005  0.9343  0.4787
  339SOL    HW2 4276   0.882   3.312   2.799  1.2343  1.1122 -0.1252
  339SOL     MW 4277   0.847   3.374   2.848 -0.0067 -0.0080 -0.0003
  340SOL     OW 4278   3.132   3.686   0.037  0.0156  0.3862  0.1396
  340SOL    HW1 4279   3.121   3.625   0.110  1.5742 -0.4699 -0.2972
  340SOL    HW2 4280   3.170   3.768   0.069  1.2251  0.1782 -0.7110
  340SOL     MW 4281   3.135   3.689   0.051 -0.0067 -0.0080 -0.0003
  341SOL     OW 4282   3.921   4.611   0.171  0.2197  0.4646  0.0475
  341SOL    HW1 4283   3.873   4.662   0.236  1.7567  0.2096  1.4484
  341SOL    HW2 4284   4.007   4.653   0.174 -0.1521  1.2877 -0.5132
  341SOL     MW 4285   3.926   4.623   0.180 -0.0067 -0.0080 -0.0003
  342SOL     OW 4286   1.863   5.023   0.345  0.3832 -0.5282 -0.0848
  342SOL    HW1 4287   1.917   5.089   0.302  0.1885 -1.6423 -2.1731
  342SOL    HW2 4288   1.834   5.067   0.425 -1.6271  0.0635 -1.0484
  342SOL     MW 4289   1.866   5.038   0.350 -0.0067 -0.0080 -0.0003
  343SOL     OW 4290   1.828   4.407   0.246  0.2718 -0.3142 -0.1869
  343SOL    HW1 4291   1.886   4.331   0.236 -0.7071 -1.0693 -0.3882
  343SOL    HW2 4292   1.881   4.470   0.294 -0.1229  0.8334 -1.2193
  343SOL     MW 4293   1.842   4.405   0.251 -0.0067 -0.0080 -0.0003
  344SOL     OW 4294   1.838   0.084   0.577  0.1746  0.0083 -0.4022
  344SOL    HW1 4295   1.770   0.037   0.626 -0.1309  1.0432  0.1913
  344SOL    HW2 4296   1.915   0.034   0.602 -0.5156 -0.1319  1.5810
  344SOL     MW 4297   1.839   0.071   0.586 -0.0067 -0.0080 -0.0003
  345SOL     OW 4298   1.249   2.108   0.181 -0.2075 -0.2614 -0.0782
  345SOL    HW1 4299   1.341   2.091   0.161 -0.0681  1.1099 -0.7126
  345SOL    HW2 4300   1.246   2.203   0.193 -2.6500 -0.2891 -0.1286
  345SOL     MW 4301   1.261   2.118   0.180 -0.0067 -0.0080 -0.0003
  346SOL     OW 4302   3.535   3.380   0.097  0.4357 -0.1627  0.3957
  346SOL    HW1 4303   3.513   3.291   0.125 -0.7857  0.1184  0.3662
  346SOL    HW2 4304   3.615   3.370   0.046 -0.7045  0.6519 -1.6286
  346SOL     MW 4305   3.543   3.367   0.094 -0.0067 -0.0080 -0.0003
  347SOL     OW 4306   3.586   3.867   3.011 -0.2188 -0.0362  0.4114
  347SOL    HW1 4307   3.617   3.921   2.938  0.4527 -0.5193  0.3343
  347SOL    HW2 4308   3.496   3.901   3.017 -0.7027 -0.7662 -2.0211
  347SOL     MW 4309   3.578   3.879   3.003 -0.0067 -0.0080 -0.0003
  348SOL     OW 4310   1.038   2.526   0.115  0.0820 -0.4483  0.5607
  348SOL    HW1 4311   0.996   2.462   0.058  0.4436 -0.9015  0.7884
  348SOL    HW2 4312   0.965   2.573   0.154 -0.1809 -0.8082  0.5027
  348SOL     MW 4313   1.023   2.523   0.113 -0.0067 -0.0080 -0.0003
  349SOL     OW 4314   1.623   1.764   2.951  0.1610 -0.3568  0.2386
  349SOL    HW1 4315   1.711   1.797   2.933 -0.1948  0.9257  0.7752
  349SOL    HW2 4316   1.580   1.845   2.978  0.6434  0.2511 -0.7714
  349SOL     MW 4317   1.629   1.779   2.952 -0.0067 -0.0080 -0.0003
  350SOL     OW 4318   3.235   2.871   0.034  0.0129 -0.4506  0.5445
  350SOL    HW1 4319   3.224   2.843  -0.057  0.2717  0.3205  0.2692
  350SOL    HW2 4320   3.165   2.825   0.080 -0.8326  0.2620  0.0103
  350SOL     MW 4321   3.224   2.861   0.028 -0.0067 -0.0080 -0.0003
  351SOL     OW 4322   1.608   4.396   0.044 -0.3714  0.1155  0.4049
  351SOL    HW1 4323   1.686   4.412   0.097 -0.1357  0.3496 -0.0060
  351SOL    HW2 4324   1.547   4.356   0.106 -0.5314  0.9317  0.7746
  351SOL     MW 4325   1.610   4.393   0.059 -0.0067 -0.0080 -0.0003
  352SOL     OW 4326   0.128   0.535   0.039  0.0221 -0.0011 -0.2962
  352SOL    HW1 4327   0.129   0.553  -0.056  0.7029 -0.5316 -0.3977
  352SOL    HW2 4328   0.220   0.536   0.064  0.0255 -3.4983  0.1946
  352SOL     MW 4329   0.140   0.538   0.030 -0.0067 -0.0080 -0.0003
  353SOL     OW 4330   4.633   3.950   0.081 -0.1131 -0.2142  0.0274
  353SOL    HW1 4331   4.656   3.950   0.174  1.3953  0.2005 -0.3190
  353SOL    HW2 4332   4.687   4.023   0.051 -0.3646  0.0511  0.2050
  353SOL     MW 4333   4.643   3.960   0.089 -0.0067 -0.0080 -0.0003
  354SOL     OW 4334   1.432   4.262   0.218 -0.0329 -0.1945 -0.3518
  354SOL    HW1 4335   1.482   4.310   0.284 -0.8700 -1.8881  1.6142
  354SOL    HW2 4336   1.353   4.238   0.265 -0.9975  1.5542 -0.9695
  354SOL     MW 4337   1.428   4.265   0.233 -0.0067 -0.0080 -0.0003
  355SOL     OW 4338   1.216   3.322   2.814 -0.4008 -0.3934 -0.0392
  355SOL    HW1 4339   1.225   3.373   2.895  0.4167  0.3935 -0.6157
  355SOL    HW2 4340   1.229   3.234   2.850  2.1994  0.0517  0.2798
  355SOL     MW 4341   1.219   3.317   2.829 -0.0067 -0.0080 -0.0003
  356SOL     OW 4342   3.938   3.560   3.037 -0.1434  0.1885 -0.6352
  356SOL    HW1 4343   3.912   3.651   3.047  0.1232  0.1742  0.3152
  356SOL    HW2 4344   3.893   3.535   2.956  0.5908  0.0001 -0.9922
  356SOL     MW 4345   3.929   3.568   3.028 -0.0067 -0.0080 -0.0003
  357SOL     OW 4346   0.986   1.299   0.026 -0.1157 -0.1852 -0.7218
  357SOL    HW1 4347   0.910   1.356   0.037  0.2327  0.0875  0.4353
  357SOL    HW2 4348   1.000   1.271   0.116  0.5808 -1.8416 -1.3113
  357SOL     MW 4349   0.978   1.303   0.039 -0.0067 -0.0080 -0.0003
  358SOL     OW 4350   4.806   4.320   0.209  0.6448  0.0611  0.1829
  358SOL    HW1 4351   4.875   4.262   0.242  2.1672  1.9683  0.5635
  358SOL    HW2 4352   4.859   4.400   0.203  0.8415 -0.0082  0.8727
  358SOL     MW 4353   4.822   4.323   0.213 -0.0067 -0.0080 -0.0003
  359SOL     OW 4354   2.171   4.041   0.401 -0.2144 -0.0480  0.5743
  359SOL    HW1 4355   2.199   3.967   0.455 -0.0826  0.6060  1.4033
  359SOL    HW2 4356   2.230   4.037   0.326 -0.5292  1.8780  0.1711
  359SOL     MW 4357   2.182   4.030   0.398 -0.0067 -0.0080 -0.0003
  360SOL     OW 4358   4.770   0.342   2.825 -0.5656  0.5297 -0.0419
  360SOL    HW1 4359   4.823   0.266   2.799 -0.9733  0.6739 -1.3919
  360SOL    HW2 4360   4.830   0.383   2.887  0.4748 -0.0365 -0.6362
  360SOL     MW 4361   4.785   0.337   2.829 -0.0067 -0.0080 -0.0003
  361SOL     OW 4362   1.971   4.181   0.232  0.3114 -0.0634  0.3321
  361SOL    HW1 4363   2.028   4.125   0.285 -0.4120  0.0753  1.2886
  361SOL    HW2 4364   1.918   4.125   0.175  0.3906  0.9064 -0.7416
  361SOL     MW 4365   1.971   4.166   0.231 -0.0067 -0.0080 -0.0003
  362SOL     OW 4366   2.611   3.973   0.158  0.2077 -0.3420 -0.0868
  362SOL    HW1 4367   2.661   4.054   0.146 -0.5479  0.2312  0.5584
  362SOL    HW2 4368   2.642   3.922   0.083 -3.1483 -1.2576 -1.0475
  362SOL     MW 4369   2.622   3.977   0.146 -0.0067 -0.0080 -0.0003
  363SOL     OW 4370   3.890   2.782   3.000  0.0447 -0.1721 -0.4038
  363SOL    HW1 4371   3.966   2.793   3.058 -0.8572 -0.2428  0.8301
  363SOL    HW2 4372   3.818   2.812   3.055  0.5897  0.7089 -0.1488
  363SOL     MW 4373   3.891   2.787   3.015 -0.0067 -0.0080 -0.0003
  364SOL     OW 4374   1.876   1.202   0.207 -0.0971  0.1277 -0.2426
  364SOL    HW1 4375   1.828   1.273   0.164 -1.5873 -1.5118 -1.3963
  364SOL    HW2 4376   1.926   1.160   0.137  0.9919 -2.1224  1.7520
  364SOL     MW 4377   1.876   1.206   0.192 -0.0067 -0.0080 -0.0003
  365SOL     OW 4378   4.113   4.257   2.836  0.2491  0.5262 -0.0030
  365SOL    HW1 4379   4.156   4.336   2.803 -0.5982  1.0613  0.1648
  365SOL    HW2 4380   4.129   4.187   2.772 -1.7107 -0.2896  0.3421
  365SOL     MW 4381   4.121   4.258   2.823 -0.0067 -0.0080 -0.0003
  366SOL     OW 4382   0.187   4.878   0.200 -0.2474  0.0483 -0.0105
  366SOL    HW1 4383   0.185   4.897   0.107 -1.0573 -0.1177 -0.0385
  366SOL    HW2 4384   0.099   4.881   0.238 -0.2085  0.3122  0.0568
  366SOL     MW 4385   0.175   4.881   0.193 -0.0067 -0.0080 -0.0003
  367SOL     OW 4386   1.967   1.409   3.059 -0.4612 -0.1357 -0.5096
  367SOL    HW1 4387   1.903   1.421   3.130  1.2991 -1.9921  1.5196
  367SOL    HW2 4388   2.048   1.385   3.104 -0.8659  0.5381  0.6356
  367SOL     MW 4389   1.969   1.408   3.074 -0.0067 -0.0080 -0.0003
  368SOL     OW 4390   3.360   2.575   3.016 -0.1637  0.0062  0.1944
  368SOL    HW1 4391   3.305   2.496   3.011  1.4041 -1.0900 -0.5184
  368SOL    HW2 4392   3.444   2.535   2.995  0.6067  1.3251  0.6900
  368SOL     MW 4393   3.364   2.559   3.013 -0.0067 -0.0080 -0.0003
  369SOL     OW 4394   0.808   2.995   3.057  0.1920 -0.7318 -0.5428
  369SOL    HW1 4395   0.789   3.088   3.060  0.7755 -0.6301  0.4540
  369SOL    HW2 4396   0.721   2.956   3.045 -0.7407  0.4944  1.6382
  369SOL     MW 4397   0.794   3.002   3.056 -0.0067 -0.0080 -0.0003
  370SOL     OW 4398   4.893   2.995   3.121  0.1582 -0.2324 -0.1728
  370SOL    HW1 4399   4.835   2.921   3.137 -0.3339  0.2759  0.4086
  370SOL    HW2 4400   4.961   2.956   3.065 -0.3446 -1.7811  0.2495
  370SOL     MW 4401   4.894   2.980   3.116 -0.0067 -0.0080 -0.0003
  371SOL     OW 4402   2.253   1.785   3.023 -0.3729  0.4691  0.1833
  371SOL    HW1 4403   2.208   1.810   2.943 -2.9208 -1.6418  0.8162
  371SOL    HW2 4404   2.258   1.867   3.073 -2.8380  0.6338  0.2811
  371SOL     MW 4405   2.248   1.799   3.019 -0.0067 -0.0080 -0.0003
  372SOL     OW 4406   4.267   0.352   0.038 -0.6608 -0.0513 -0.4467
  372SOL    HW1 4407   4.219   0.433   0.021 -0.6243  0.0868  0.0852
  372SOL    HW2 4408   4.200   0.285   0.055  0.2182 -0.5543  1.1784
  372SOL     MW 4409   4.252   0.354   0.038 -0.0067 -0.0080 -0.0003
  373SOL     OW 4410   1.552   1.577   3.148 -0.1147 -0.2945 -0.5025
  373SOL    HW1 4411   1.575   1.631   3.072  1.0624 -0.0872 -0.0210
  373SOL    HW2 4412   1.493   1.512   3.110 -0.2959 -0.2410 -0.3106
  373SOL     MW 4413   1.548   1.575   3.133 -0.0067 -0.0080 -0.0003
  374SOL     OW 4414   0.529   2.904   3.062  0.1382  0.1394  0.6259
  374SOL    HW1 4415   0.506   2.996   3.048  2.0710  0.5265 -0.3732
  374SOL    HW2 4416   0.532   2.871   2.973 -1.3245  2.1385 -0.2308
  374SOL     MW 4417   0.526   2.912   3.049 -0.0067 -0.0080 -0.0003
  375SOL     OW 4418   1.257   3.507   3.019 -0.2988 -0.4609 -0.3979
  375SOL    HW1 4419   1.277   3.585   2.967  1.3834 -1.9982 -2.1780
  375SOL    HW2 4420   1.308   3.515   3.100 -0.0229 -0.2842 -0.5884
  375SOL     MW 4421   1.266   3.519   3.023 -0.0067 -0.0080 -0.0003
  376SOL     OW 4422   3.710   4.762   2.785  0.2391  0.2043  0.3941
  376SOL    HW1 4423   3.690   4.679   2.829 -1.3760  0.7165  0.6679
  376SOL    HW2 4424   3.753   4.807   2.858 -0.4623 -1.5744  1.9863
  376SOL     MW 4425   3.713   4.757   2.800 -0.0067 -0.0080 -0.0003
  377SOL     OW 4426   1.619   2.665   3.070  0.0355  0.3387 -0.1870
  377SOL    HW1 4427   1.628   2.668   2.974 -0.4957 -0.9351 -0.2936
  377SOL    HW2 4428   1.543   2.721   3.088  0.4465  0.8554 -0.0086
  377SOL     MW 4429   1.610   2.673   3.059 -0.0067 -0.0080 -0.0003
  378SOL     OW 4430   4.173   3.803   0.102 -0.0747 -0.2434  0.1772
  378SOL    HW1 4431   4.237   3.849   0.048  1.1964 -0.6250  1.3145
  378SOL    HW2 4432   4.194   3.712   0.081 -0.9081 -0.3292 -0.3536
  378SOL     MW 4433   4.184   3.797   0.092 -0.0067 -0.0080 -0.0003
  379SOL     OW 4434   0.665   2.673   0.006 -0.7072  0.5390  0.1333
  379SOL    HW1 4435   0.604   2.747   0.000 -0.5683  0.7684  1.3753
  379SOL    HW2 4436   0.610   2.595  -0.001 -0.5655  0.4485 -0.0077
  379SOL     MW 4437   0.650   2.673   0.004 -0.0067 -0.0080 -0.0003
  380SOL     OW 4438   0.712   0.826   0.155  0.2402  0.1641  0.1375
  380SOL    HW1 4439   0.680   0.911   0.123  1.1501  0.2034 -0.7434
  380SOL    HW2 4440   0.638   0.789   0.202  0.3110  1.4470  1.3150
  380SOL     MW 4441   0.698   0.833   0.157 -0.0067 -0.0080 -0.0003
  381SOL     OW 4442   3.910   4.613   3.052  0.5627  0.2184  0.7108
  381SOL    HW1 4443   3.891   4.607   3.146 -0.9907  0.7844  0.4516
  381SOL    HW2 4444   3.906   4.708   3.044 -0.3191  0.1078 -0.2778
  381SOL     MW 4445   3.907   4.625   3.063 -0.0067 -0.0080 -0.0003
  382SOL     OW 4446   0.511   4.099   3.143  0.3435 -0.2587 -0.3917
  382SOL    HW1 4447   0.605   4.109   3.156  0.1634  1.5320 -0.2311
  382SOL    HW2 4448   0.498   4.005   3.154  1.5237 -0.4965 -0.8627
  382SOL     MW 4449   0.522   4.088   3.146 -0.0067 -0.0080 -0.0003
  383SOL     OW 4450   1.518   1.993   3.010 -0.1844 -0.2269 -0.1301
  383SOL    HW1 4451   1.519   2.011   3.104 -3.2439  2.4192 -0.4013
  383SOL    HW2 4452   1.538   2.080   2.975 -0.5298 -0.1562 -0.1593
  383SOL     MW 4453   1.521   2.007   3.018 -0.0067 -0.0080 -0.0003
  384SOL     OW 4454   1.512   1.076   0.520 -0.4244 -0.3139  0.1604
  384SOL    HW1 4455   1.460   0.996   0.525 -0.1579 -0.4278  1.4284
  384SOL    HW2 4456   1.545   1.082   0.431 -0.1795 -0.9544  0.2041
  384SOL     MW 4457   1.509   1.066   0.509 -0.0067 -0.0080 -0.0003
  385SOL     OW 4458   4.523   4.358   0.208 -0.3080  0.3862  0.3799
  385SOL    HW1 4459   4.616   4.337   0.218 -0.2828  0.2127 -0.1970
  385SOL    HW2 4460   4.518   4.359   0.113 -0.3950 -0.3115  0.3683
  385SOL     MW 4461   4.535   4.355   0.197 -0.0067 -0.0080 -0.0003
  386SOL     OW 4462   0.154   3.182   3.051  0.3185  0.2712 -0.1723
  386SOL    HW1 4463   0.113   3.107   3.008  0.5610 -0.1846  0.3780
  386SOL    HW2 4464   0.093   3.252   3.025 -0.3504 -0.0225  0.5694
  386SOL     MW 4465   0.140   3.181   3.042 -0.0067 -0.0080 -0.0003
  387SOL     OW 4466   3.472   4.197   0.019 -0.5643 -0.6253  0.4161
  387SOL    HW1 4467   3.419   4.135  -0.033  1.3320 -2.4387  0.5294
  387SOL    HW2 4468   3.545   4.141   0.045  0.8920  0.8616 -0.2847
  387SOL     MW 4469   3.475   4.181   0.015 -0.0067 -0.0080 -0.0003
  388SOL     OW 4470   4.104   2.817   0.052  0.4494 -0.4328  0.1992
  388SOL    HW1 4471   4.160   2.886   0.016  0.5793  0.5750  2.1883
  388SOL    HW2 4472   4.041   2.861   0.108  0.8282 -2.0678  2.0135
  388SOL     MW 4473   4.103   2.832   0.055 -0.0067 -0.0080 -0.0003
  389SOL     OW 4474   1.978   1.598   2.856 -0.3627  0.5869  0.0728
  389SOL    HW1 4475   1.983   1.543   2.934 -0.0605  0.5292  0.0151
  389SOL    HW2 4476   1.908   1.561   2.803 -0.6616  2.2390 -0.7601
  389SOL     MW 4477   1.969   1.586   2.859 -0.0067 -0.0080 -0.0003
  390SOL     OW 4478   0.462   3.834   0.022  0.5474 -0.0017 -0.1877
  390SOL    HW1 4479   0.381   3.792   0.048  0.7402 -0.0539  0.3394
  390SOL    HW2 4480   0.523   3.814   0.092 -1.7369 -1.7059  1.4413
  390SOL     MW 4481   0.460   3.826   0.034 -0.0067 -0.0080 -0.0003
  391SOL     OW 4482   0.145   3.438   2.673 -0.0849 -0.0331  0.8282
  391SOL    HW1 4483   0.105   3.360   2.636  0.1115  0.1426  0.2447
  391SOL    HW2 4484   0.224   3.402   2.714  0.1538  1.7653  2.0854
  391SOL     MW 4485   0.150   3.423   2.674 -0.0067 -0.0080 -0.0003
  392SOL     OW 4486   1.190   4.181   0.344 -0.0025  0.3715  0.1729
  392SOL    HW1 4487   1.183   4.206   0.436 -1.5117 -0.1620  0.2296
  392SOL    HW2 4488   1.115   4.229   0.309  0.4607 -0.9725 -2.9389
  392SOL     MW 4489   1.179   4.191   0.352 -0.0067 -0.0080 -0.0003
   5.06471   5.06471   3.14829
