# Supplementary material for: Resolving liquid-to-glass transitions of water under soft nanoconfinement
Source: Nat Commun. 2026 May 8;17:6224. doi: 10.1038/s41467-026-72955-y (PMC13369869; doi:10.1038/s41467-026-72955-y)
Supplement: Supplementary file 3 — Supplementary Data 1 [file 41467_2026_72955_MOESM3_ESM.zip › 220K/sim1/final.gro]

Lamellar phy in tip4pice water
 4493
    1phy    C35    1   3.619   0.036   1.712 -0.3688  0.3395 -0.3747
    1phy    C33    2   3.687   0.142   1.631  0.3271  0.1764 -0.5705
    1phy    C34    3   3.672   0.108   1.482 -0.1725  0.3146 -0.5511
    1phy    C32    4   3.621   0.281   1.643  0.5911  0.1449 -0.1499
    1phy    C31    5   3.664   0.348   1.773  1.0083 -0.6208 -0.4964
    1phy    C30    6   3.585   0.482   1.789  0.1278  0.1838 -0.4585
    1phy    C28    7   3.612   0.566   1.915 -0.3285  0.2171  0.0448
    1phy    C29    8   3.727   0.662   1.891  0.3720  0.2381  0.5667
    1phy    C27    9   3.482   0.633   1.964 -0.0823  0.4912  0.1410
    1phy    C26   10   3.472   0.614   2.112  0.1141 -0.1749 -0.1007
    1phy    C25   11   3.339   0.674   2.167  0.2668  0.3488  0.3911
    1phy    C23   12   3.320   0.712   2.315  0.3475 -0.6503  0.3890
    1phy    C24   13   3.196   0.801   2.338  0.2120 -0.0124  0.0130
    1phy    C22   14   3.346   0.593   2.405 -0.0464 -0.0567 -0.8894
    1phy    C21   15   3.438   0.634   2.527  0.2205 -0.1459  0.2177
    1phy    C20   16   3.442   0.506   2.613 -0.1241  0.1842 -0.1828
    1phy    C18   17   3.545   0.508   2.739  0.7685  0.6186  0.2264
    1phy    O01   18   3.562   0.637   2.797 -0.1788  0.0659 -0.4398
    1phy    H01   19   3.479   0.675   2.817 -0.0601  0.6527 -1.0203
    1phy    C19   20   3.470   0.426   2.850 -0.0226 -0.1494 -0.3522
    1phy    C13   21   3.691   0.437   2.704 -0.5883 -0.3453 -0.2317
    1phy     H3   22   3.677   0.348   2.637 -0.6820 -1.5980  1.3819
    1phy    O33   23   3.769   0.376   2.813  0.3747  0.1183 -0.1179
    1phy    H1B   24   3.722   0.387   2.893  1.3447 -1.2788  0.7059
    1phy    C12   25   3.793   0.533   2.624 -0.0941  0.3694  0.8021
    1phy    O11   26   3.766   0.569   2.492 -0.0209  0.3917 -0.1886
    1phy    H1A   27   3.762   0.487   2.446 -0.4342 -0.5142  1.3712
    2phy    C35   28   4.921   1.072   1.707 -0.0156  0.3878 -0.0172
    2phy    C33   29   4.839   1.197   1.744  0.2785 -0.0970 -0.2934
    2phy    C34   30   4.811   1.198   1.897 -0.4337 -0.0386  0.2105
    2phy    C32   31   4.915   1.321   1.693 -0.2940 -0.1867  0.4327
    2phy    C31   32   4.897   1.364   1.549  0.6984 -0.2999 -0.1864
    2phy    C30   33   5.011   1.457   1.507 -0.0024  0.0871 -0.3649
    2phy    C28   34   4.995   1.524   1.368  0.2038 -0.8522 -0.2181
    2phy    C29   35   5.061   1.659   1.374 -0.0704 -0.2701  0.1138
    2phy    C27   36   5.035   1.436   1.246  0.0556  0.4927 -0.9049
    2phy    C26   37   4.958   1.458   1.113  0.0790  0.0180 -1.1056
    2phy    C25   38   4.999   1.346   1.023  0.5192  0.5170  0.7492
    2phy    C23   39   4.941   1.349   0.883  0.4575  0.3505 -0.2820
    2phy    C24   40   4.999   1.450   0.780  0.1763  0.0012 -0.1252
    2phy    C22   41   4.947   1.204   0.837  0.3061 -0.3298  0.3629
    2phy    C21   42   4.821   1.156   0.758  0.3526  0.4473 -0.3295
    2phy    C20   43   4.822   1.003   0.739  0.0014  0.1328  0.4537
    2phy    C18   44   4.721   0.939   0.630 -0.2501  0.3526 -0.0788
    2phy    O01   45   4.591   0.996   0.639  0.2330  0.1391 -0.0776
    2phy    H01   46   4.551   0.977   0.722  0.8635  0.7248  0.3800
    2phy    C19   47   4.704   0.795   0.671  0.3877 -0.1601 -0.4396
    2phy    C13   48   4.771   0.959   0.477  0.0190 -0.7670  0.2581
    2phy     H3   49   4.763   1.070   0.462 -0.1105 -0.7792  0.2353
    2phy    O33   50   4.911   0.939   0.439  0.2865 -0.3344  0.1758
    2phy    H1B   51   4.930   0.849   0.459  1.4138 -0.2861 -0.5828
    2phy    C12   52   4.684   0.945   0.342  0.5196  0.5132  0.2256
    2phy    O11   53   4.545   0.971   0.346  0.6176 -0.4834  0.0233
    2phy    H1A   54   4.523   1.002   0.432 -1.4829 -0.1654 -0.5606
    3phy    C35   55   4.955   0.262   2.046 -0.5669 -0.3138 -0.4486
    3phy    C33   56   4.992   0.115   2.079  0.2046 -0.1119 -0.2654
    3phy    C34   57   4.977   0.098   2.231  0.1633 -0.4911 -0.1677
    3phy    C32   58   4.900   0.012   2.009  0.0896 -0.2144 -0.7615
    3phy    C31   59   4.974  -0.050   1.885 -0.1648 -0.3245  0.0390
    3phy    C30   60   4.882  -0.145   1.808  0.4062 -0.1403  0.2680
    3phy    C28   61   4.959  -0.229   1.700  0.3436 -0.4375  0.1380
    3phy    C29   62   5.006  -0.362   1.758 -0.0686 -0.1575 -0.3035
    3phy    C27   63   4.885  -0.245   1.568  0.3038  0.5058 -0.0964
    3phy    C26   64   4.969  -0.245   1.438 -0.2989 -0.2114 -0.0180
    3phy    C25   65   4.887  -0.273   1.307  0.1044 -0.2417  0.6533
    3phy    C23   66   4.960  -0.331   1.183  0.1100  0.2365 -0.2581
    3phy    C24   67   4.975  -0.486   1.191  0.1644 -0.1949 -0.1636
    3phy    C22   68   4.889  -0.300   1.054 -0.3069  0.6233 -0.4623
    3phy    C21   69   4.938  -0.173   0.977 -0.2200 -0.1664 -0.3341
    3phy    C20   70   4.849  -0.131   0.858  0.0591  0.0956  0.1245
    3phy    C18   71   4.888  -0.016   0.762 -0.6197 -0.8076  0.3929
    3phy    O01   72   4.943   0.090   0.842  0.1179  0.5527  0.8418
    3phy    H01   73   4.984   0.046   0.915  0.3125 -1.1775 -0.2445
    3phy    C19   74   4.757   0.036   0.712  0.2124 -0.2377  0.2069
    3phy    C13   75   4.994  -0.057   0.647 -0.1944 -0.0012 -0.6016
    3phy     H3   76   5.077  -0.105   0.706  0.3488 -0.2431 -1.5508
    3phy    O33   77   4.961  -0.169   0.567 -0.2210  0.9099  0.3409
    3phy    H1B   78   4.890  -0.145   0.511 -0.0916 -0.1011 -0.2840
    3phy    C12   79   5.105   0.033   0.578 -0.0634 -0.1514 -0.7168
    3phy    O11   80   5.080   0.090   0.452 -0.2201  0.1521  0.2965
    3phy    H1A   81   5.072   0.026   0.384  0.3070  0.7343 -0.3322
    4phy    C35   82   1.287   5.016   1.029  0.1925  0.4447  0.1261
    4phy    C33   83   1.196   5.065   1.142 -0.1592 -0.3873 -0.0726
    4phy    C34   84   1.260   5.193   1.200  0.0844  0.2101 -0.2241
    4phy    C32   85   1.053   5.060   1.100  0.3175 -0.2779 -0.9949
    4phy    C31   86   0.957   5.035   1.222 -0.4594  0.9211  0.4089
    4phy    C30   87   0.817   5.002   1.177  0.3505  0.0149  0.1847
    4phy    C28   88   0.710   4.974   1.292 -0.3083  0.3107  0.4796
    4phy    C29   89   0.564   5.017   1.250  0.3729  0.3685 -0.9774
    4phy    C27   90   0.723   4.826   1.339  0.0920 -0.1843 -0.1984
    4phy    C26   91   0.667   4.795   1.478 -0.1985  0.1187 -0.3775
    4phy    C25   92   0.694   4.648   1.518 -0.2792 -0.5920 -0.2866
    4phy    C23   93   0.667   4.603   1.663 -0.0163 -0.6494 -0.0741
    4phy    C24   94   0.541   4.521   1.664 -0.0278  0.3692  0.1045
    4phy    C22   95   0.779   4.520   1.719 -0.3022  0.3860 -0.3253
    4phy    C21   96   0.813   4.544   1.868  0.2784  0.3787 -0.0618
    4phy    C20   97   0.924   4.449   1.922  0.1268  0.1087  0.4282
    4phy    C18   98   1.004   4.455   2.062  0.1807 -0.0009  0.1415
    4phy    O01   99   0.911   4.449   2.176  0.3083 -0.2771 -0.4126
    4phy    H01  100   0.970   4.455   2.249 -0.7199 -0.0057  0.4112
    4phy    C19  101   1.070   4.316   2.055 -0.3731  0.1077 -0.3395
    4phy    C13  102   1.121   4.567   2.087  0.5009 -0.3985  0.6776
    4phy     H3  103   1.188   4.570   1.998 -0.0854  3.3197  0.1997
    4phy    O33  104   1.210   4.525   2.194 -1.1160 -0.2891 -0.0784
    4phy    H1B  105   1.163   4.511   2.274  0.1552 -0.7433  0.5979
    4phy    C12  106   1.083   4.719   2.115  0.6561 -0.0038 -0.2519
    4phy    O11  107   1.023   4.752   2.240 -0.3644 -0.6539  0.1047
    4phy    H1A  108   1.011   4.845   2.246  0.6833 -0.4613 -0.4521
    5phy    C35  109   4.419   0.256   1.289 -0.1015  0.2453 -0.8300
    5phy    C33  110   4.559   0.227   1.231  0.8786 -0.5517 -0.1361
    5phy    C34  111   4.562   0.227   1.081  0.1227  0.3257  0.2752
    5phy    C32  112   4.670   0.321   1.284  0.0371 -0.8136 -0.3548
    5phy    C31  113   4.728   0.291   1.420 -0.3792  0.0990  0.2601
    5phy    C30  114   4.840   0.391   1.461  0.0575 -0.0305  0.1744
    5phy    C28  115   4.904   0.387   1.598 -0.9398  0.3963  0.4055
    5phy    C29  116   5.032   0.298   1.603  0.0731  0.6118  0.2850
    5phy    C27  117   4.929   0.534   1.640  0.0265 -0.1233  0.4306
    5phy    C26  118   4.942   0.565   1.787  0.0459  0.5315  0.6729
    5phy    C25  119   4.935   0.715   1.822  0.4615  0.5252 -0.0779
    5phy    C23  120   4.956   0.743   1.972 -0.6651  0.5254  0.1501
    5phy    C24  121   5.087   0.818   1.994  0.4126  0.0364 -0.3619
    5phy    C22  122   4.836   0.795   2.048 -0.6748  0.0966 -0.2805
    5phy    C21  123   4.787   0.697   2.161  0.1137 -0.6016  0.0174
    5phy    C20  124   4.660   0.752   2.225  0.5090 -0.5137 -0.2498
    5phy    C18  125   4.576   0.664   2.328  0.2604 -0.1882 -0.0206
    5phy    O01  126   4.658   0.619   2.441  0.3906  0.1858 -0.5640
    5phy    H01  127   4.723   0.564   2.402 -1.1833 -0.1561 -2.9081
    5phy    C19  128   4.491   0.781   2.389 -0.4984  0.1975 -0.1523
    5phy    C13  129   4.482   0.544   2.271 -0.1720 -0.3541  0.3538
    5phy     H3  130   4.430   0.588   2.182  0.4243  1.2859  0.7746
    5phy    O33  131   4.375   0.506   2.356  0.4456 -0.0690 -0.0541
    5phy    H1B  132   4.410   0.433   2.402  1.7780  1.9809  2.4375
    5phy    C12  133   4.556   0.418   2.216 -0.4218 -0.5296  0.0791
    5phy    O11  134   4.617   0.326   2.306 -0.3980 -0.6281  0.3505
    5phy    H1A  135   4.594   0.242   2.269  1.1783 -0.4999 -1.0215
    6phy    C35  136   4.878   2.161   1.465  0.0026 -0.2508  0.1580
    6phy    C33  137   5.016   2.184   1.523  0.2921  0.4451  0.1775
    6phy    C34  138   4.997   2.195   1.673 -0.1465 -0.7661 -0.4058
    6phy    C32  139   5.113   2.068   1.484 -0.5051 -0.0047 -0.5726
    6phy    C31  140   5.183   2.089   1.353 -0.0485 -0.4842 -0.5283
    6phy    C30  141   5.271   1.972   1.320  0.2715 -0.2486  0.0693
    6phy    C28  142   5.367   1.990   1.202  0.2302 -0.3635 -0.0618
    6phy    C29  143   5.510   1.985   1.257  0.0249 -0.4876 -0.2410
    6phy    C27  144   5.334   1.879   1.101  0.2991 -0.5156 -0.2904
    6phy    C26  145   5.377   1.892   0.954 -0.2014 -0.6888 -0.5228
    6phy    C25  146   5.347   1.761   0.876  0.3819 -0.0945 -0.6193
    6phy    C23  147   5.369   1.773   0.723 -0.1486 -0.2589  0.1849
    6phy    C24  148   5.518   1.752   0.682  0.1686 -0.0038 -0.2643
    6phy    C22  149   5.274   1.677   0.642 -0.2296 -0.1981  0.4171
    6phy    C21  150   5.161   1.740   0.563  0.2336  0.1313  0.3069
    6phy    C20  151   5.097   1.644   0.456  0.2109 -0.1374  0.3854
    6phy    C18  152   4.996   1.715   0.355  0.7807 -0.1287  0.6438
    6phy    O01  153   4.901   1.786   0.432 -0.4830 -0.4615 -0.0042
    6phy    H01  154   4.906   1.768   0.524 -0.8378  1.2339  0.3765
    6phy    C19  155   4.927   1.593   0.289  0.2396 -0.1321 -0.2413
    6phy    C13  156   5.068   1.810   0.245  0.1663  0.0721  0.3486
    6phy     H3  157   5.116   1.888   0.309  1.3881 -0.5609  0.2357
    6phy    O33  158   5.192   1.757   0.181  0.2411 -0.2624  0.4152
    6phy    H1B  159   5.249   1.717   0.243  0.2191 -1.9526 -0.5729
    6phy    C12  160   5.010   1.931   0.162 -0.0957 -0.0457  0.0720
    6phy    O11  161   4.964   1.898   0.035  0.1727  0.5410  0.1748
    6phy    H1A  162   5.029   1.908  -0.032 -0.9973  0.9988 -0.9451
    7phy    C35  163   0.328   0.791   1.227  0.5691 -0.3483  0.3208
    7phy    C33  164   0.291   0.646   1.257  0.1611 -0.7218  1.0282
    7phy    C34  165   0.322   0.563   1.133 -0.2011  0.1826  0.0696
    7phy    C32  166   0.363   0.594   1.382  0.3631 -0.3019  0.0881
    7phy    C31  167   0.289   0.485   1.454 -0.1181  0.4148  0.0279
    7phy    C30  168   0.363   0.445   1.579 -0.6531 -0.5445 -0.9254
    7phy    C28  169   0.310   0.327   1.664  0.1419 -1.0682  0.5861
    7phy    C29  170   0.334   0.182   1.610  0.3185 -0.1821  0.6362
    7phy    C27  171   0.382   0.346   1.797 -0.9330 -0.9745  0.0726
    7phy    C26  172   0.307   0.324   1.925 -0.1604  0.2855  0.0410
    7phy    C25  173   0.381   0.376   2.047  0.1708  0.4921  0.8192
    7phy    C23  174   0.316   0.335   2.183  0.7370 -0.1429  0.6744
    7phy    C24  175   0.428   0.315   2.287  0.0982  0.1074 -0.0211
    7phy    C22  176   0.215   0.440   2.231 -0.0209  0.4062 -0.4795
    7phy    C21  177   0.105   0.398   2.325 -0.0247  0.2880  0.4253
    7phy    C20  178   0.038   0.526   2.382  0.2874 -0.0469 -0.2077
    7phy    C18  179  -0.071   0.509   2.503 -0.1555  0.0454 -0.3117
    7phy    O01  180   0.004   0.453   2.613 -0.0969 -0.4632 -0.4407
    7phy    H01  181  -0.037   0.475   2.694 -0.8722  1.9051 -1.4087
    7phy    C19  182  -0.099   0.658   2.530  0.2157 -0.1494 -0.5824
    7phy    C13  183  -0.200   0.412   2.472 -0.3623 -0.2308  0.6573
    7phy     H3  184  -0.162   0.315   2.430  0.0021  0.4197 -0.5201
    7phy    O33  185  -0.275   0.464   2.365 -0.4581  0.1018  1.0280
    7phy    H1B  186  -0.327   0.396   2.326  1.2982 -0.6213 -0.1690
    7phy    C12  187  -0.291   0.371   2.599  0.3448 -0.4411 -0.2714
    7phy    O11  188  -0.397   0.284   2.590  0.6234 -0.1268 -0.3121
    7phy    H1A  189  -0.453   0.307   2.519  1.5821 -0.8054 -1.3258
    8phy    C35  190   0.310   4.878   0.732  0.0983  0.1349  0.0794
    8phy    C33  191   0.365   4.885   0.876 -0.3448 -0.5307 -0.2534
    8phy    C34  192   0.520   4.872   0.871  0.5483 -0.3250  0.3080
    8phy    C32  193   0.328   5.015   0.952 -0.0062 -0.1711  0.3397
    8phy    C31  194   0.212   5.001   1.048  0.6767  0.0601  0.4471
    8phy    C30  195   0.197   5.140   1.119  0.0276 -0.4697 -0.4544
    8phy    C28  196   0.079   5.169   1.211  0.1886  0.3746  0.0441
    8phy    C29  197   0.103   5.133   1.356  0.5788  0.0233 -0.1282
    8phy    C27  198   0.045   5.321   1.201  0.1788  0.4307 -0.0820
    8phy    C26  199  -0.080   5.356   1.113 -0.8326  0.0831  0.3290
    8phy    C25  200  -0.079   5.497   1.060  0.2571 -0.1877 -0.6690
    8phy    C23  201  -0.163   5.545   0.942 -0.3487  0.2240  0.0623
    8phy    C24  202  -0.238   5.674   0.972 -0.3959  0.0644 -0.1180
    8phy    C22  203  -0.069   5.552   0.816  0.3261  0.0985 -0.5239
    8phy    C21  204  -0.131   5.551   0.675 -0.1671 -0.0790  0.3332
    8phy    C20  205  -0.026   5.575   0.570  0.3222 -0.5502  0.1452
    8phy    C18  206  -0.042   5.558   0.414  0.2491  0.0756  0.1994
    8phy    O01  207  -0.113   5.436   0.378  0.0947 -0.3742 -0.3261
    8phy    H01  208  -0.064   5.362   0.407  0.1853  0.4927  1.9607
    8phy    C19  209   0.102   5.542   0.355  0.2484 -0.0476 -0.0042
    8phy    C13  210  -0.130   5.680   0.348 -0.6982  0.1907  0.2625
    8phy     H3  211  -0.231   5.664   0.393 -0.5093 -2.0694 -0.0251
    8phy    O33  212  -0.101   5.818   0.395 -0.0645 -0.4167 -0.4729
    8phy    H1B  213  -0.037   5.862   0.342 -0.8264  1.3966  0.0400
    8phy    C12  214  -0.196   5.672   0.203 -0.1458  0.1064 -0.0584
    8phy    O11  215  -0.289   5.772   0.161 -0.3933  0.0762 -0.2955
    8phy    H1A  216  -0.234   5.846   0.145 -2.1875  1.6297  0.3494
    9phy    C35  217   0.368   1.053   1.551  0.1934 -0.0844  0.4625
    9phy    C33  218   0.295   1.186   1.561 -0.2563  0.4883 -0.5515
    9phy    C34  219   0.225   1.208   1.428  0.8314 -0.1636  0.0344
    9phy    C32  220   0.175   1.199   1.665  0.1535  0.3809 -0.1344
    9phy    C31  221   0.225   1.201   1.810 -0.1597 -0.1313  0.1127
    9phy    C30  222   0.107   1.197   1.914  0.1475  0.3289  0.0677
    9phy    C28  223   0.137   1.242   2.059 -0.6355 -0.3858  0.1713
    9phy    C29  224   0.122   1.394   2.069 -0.2670 -0.2969 -0.0887
    9phy    C27  225   0.020   1.193   2.149  0.1950 -0.5366  0.4504
    9phy    C26  226   0.041   1.150   2.296 -1.0372  0.2189  0.2878
    9phy    C25  227  -0.088   1.141   2.367 -0.2216  0.3072  0.4805
    9phy    C23  228  -0.097   1.114   2.517 -0.1181 -0.2091 -0.2249
    9phy    C24  229  -0.058   1.239   2.599  0.2039  0.4628 -0.2432
    9phy    C22  230  -0.245   1.082   2.549  0.0417  0.2637  0.3743
    9phy    C21  231  -0.278   0.987   2.666 -0.1124 -0.2089  0.3220
    9phy    C20  232  -0.426   0.955   2.671 -0.2530 -0.2107  0.4587
    9phy    C18  233  -0.478   0.886   2.802  0.4311  0.8090  0.5521
    9phy    O01  234  -0.437   0.953   2.921  0.5543 -0.2264 -0.5001
    9phy    H01  235  -0.454   0.896   2.993 -0.0110  0.9084  0.2950
    9phy    C19  236  -0.630   0.905   2.793  0.5454  0.5179 -0.6209
    9phy    C13  237  -0.429   0.734   2.819  0.2396 -0.5081  0.1820
    9phy     H3  238  -0.317   0.731   2.810  0.2191  0.1220 -0.4291
    9phy    O33  239  -0.467   0.647   2.709 -0.0107 -0.1553 -0.0430
    9phy    H1B  240  -0.419   0.662   2.630  0.8074 -2.2574 -0.0328
    9phy    C12  241  -0.448   0.663   2.958 -0.1126  0.6599  0.0677
    9phy    O11  242  -0.429   0.752   3.067  0.3553  0.2993 -0.2540
    9phy    H1A  243  -0.392   0.711   3.142  2.4083 -0.7046 -1.7345
   10phy    C35  244   4.505   0.562   1.624 -0.3723 -0.1244 -0.1287
   10phy    C33  245   4.476   0.687   1.700 -0.3345 -1.0369 -0.1421
   10phy    C34  246   4.522   0.676   1.842 -0.3456  0.0082 -0.3023
   10phy    C32  247   4.537   0.813   1.627 -0.1310  0.0868  0.3863
   10phy    C31  248   4.427   0.918   1.600 -0.0124  0.6993  0.3749
   10phy    C30  249   4.485   1.038   1.538  0.4343 -0.3013 -0.4877
   10phy    C28  250   4.382   1.152   1.511 -0.2475  0.1832  0.2979
   10phy    C29  251   4.379   1.233   1.633 -0.5076 -0.2122  0.4304
   10phy    C27  252   4.442   1.241   1.404 -0.2074 -0.5861 -0.4255
   10phy    C26  253   4.355   1.276   1.280 -0.1491  0.4419 -0.0329
   10phy    C25  254   4.442   1.353   1.179  0.3662 -0.1399 -0.1534
   10phy    C23  255   4.380   1.385   1.043 -0.5872  0.1221  0.4848
   10phy    C24  256   4.292   1.508   1.052  0.1057  0.0122 -0.0142
   10phy    C22  257   4.488   1.401   0.935  0.0235 -0.3811 -0.1842
   10phy    C21  258   4.448   1.354   0.795 -0.4596 -0.2406  0.0298
   10phy    C20  259   4.550   1.400   0.692  0.3677  0.1785  0.2672
   10phy    C18  260   4.531   1.351   0.541 -0.0897  0.2785  0.6976
   10phy    O01  261   4.503   1.207   0.534  0.4813 -0.1692 -0.0170
   10phy    H01  262   4.554   1.154   0.593 -2.8714 -0.4703  2.9992
   10phy    C19  263   4.666   1.365   0.472  0.4938 -0.5423 -0.1309
   10phy    C13  264   4.410   1.431   0.471  0.3046  0.3614 -0.2391
   10phy     H3  265   4.322   1.402   0.534  0.7485 -0.0232  0.2186
   10phy    O33  266   4.399   1.577   0.482  0.9173 -0.1718 -0.1919
   10phy    H1B  267   4.360   1.609   0.403 -1.1881 -0.4387  0.6951
   10phy    C12  268   4.325   1.377   0.342 -0.5127 -0.0896 -0.0836
   10phy    O11  269   4.339   1.453   0.223 -0.1674  0.2629 -0.1274
   10phy    H1A  270   4.427   1.484   0.219 -0.5891  1.9764  1.9471
   11phy    C35  271   0.399   0.738   2.370  0.0699 -0.1793 -0.0636
   11phy    C33  272   0.380   0.812   2.504 -0.0261  0.9583 -0.2425
   11phy    C34  273   0.393   0.714   2.622  0.4908  0.4216 -0.7831
   11phy    C32  274   0.471   0.932   2.509 -0.0184 -0.5371  0.0151
   11phy    C31  275   0.394   1.065   2.528  0.2790  0.3055 -0.0505
   11phy    C30  276   0.495   1.179   2.514  0.3700 -0.9137  0.3342
   11phy    C28  277   0.448   1.326   2.546 -0.5779 -0.0310 -0.4366
   11phy    C29  278   0.577   1.403   2.566  0.0052  0.3658 -0.0393
   11phy    C27  279   0.357   1.394   2.441  0.1854  0.1559  0.0383
   11phy    C26  280   0.268   1.516   2.490 -0.1886  0.1679 -0.5038
   11phy    C25  281   0.181   1.568   2.376  0.1853 -0.1914  0.0067
   11phy    C23  282   0.126   1.709   2.401 -0.0374  0.1724 -0.6764
   11phy    C24  283   0.203   1.820   2.328  0.0035 -0.2656  0.5602
   11phy    C22  284  -0.025   1.718   2.370 -0.0742 -0.1205  0.1360
   11phy    C21  285  -0.108   1.825   2.448  0.1523  0.0320 -0.4170
   11phy    C20  286  -0.262   1.815   2.412 -0.4061  0.0421  0.5431
   11phy    C18  287  -0.357   1.904   2.504 -0.4475  0.5560 -0.0431
   11phy    O01  288  -0.298   2.031   2.549 -0.3592 -0.0493 -0.4997
   11phy    H01  289  -0.211   2.027   2.584 -0.4120 -1.7223 -0.4891
   11phy    C19  290  -0.463   1.944   2.398 -0.2994  0.1381 -0.1660
   11phy    C13  291  -0.423   1.828   2.634 -0.3386 -0.0641  0.2124
   11phy     H3  292  -0.479   1.736   2.605  0.2268 -0.1738 -0.5516
   11phy    O33  293  -0.523   1.910   2.696 -0.1003  0.1339  0.3202
   11phy    H1B  294  -0.490   1.992   2.725 -2.0325  1.0313  0.1417
   11phy    C12  295  -0.328   1.789   2.756  0.3270 -0.0094  0.1659
   11phy    O11  296  -0.251   1.892   2.818  0.0250  0.1356  0.5980
   11phy    H1A  297  -0.286   1.934   2.894  2.5210 -0.6235  2.2808
   12phy    C35  298   0.548   1.006   1.935  0.2601 -0.0762  0.2175
   12phy    C33  299   0.695   1.004   1.909  0.0972 -0.0193  0.0184
   12phy    C34  300   0.712   1.061   1.771 -0.4018  0.6302 -0.4937
   12phy    C32  301   0.777   1.084   2.012 -0.0437  0.2313  0.1204
   12phy    C31  302   0.819   1.005   2.134 -0.0934  0.3621  0.6498
   12phy    C30  303   0.904   1.095   2.232  0.2156  0.1083 -0.4177
   12phy    C28  304   0.970   1.034   2.358  0.5639 -0.6226  0.5088
   12phy    C29  305   1.097   0.961   2.333 -0.2877 -0.2175 -0.4696
   12phy    C27  306   1.006   1.153   2.443 -0.0127  0.0482  0.2741
   12phy    C26  307   0.956   1.144   2.587  0.0019 -0.1036 -0.0894
   12phy    C25  308   0.972   1.271   2.658 -0.1447 -0.3436  0.5016
   12phy    C23  309   0.926   1.260   2.802 -0.4194  0.4043  0.2305
   12phy    C24  310   1.037   1.216   2.904 -0.1339  0.4247 -0.2661
   12phy    C22  311   0.844   1.388   2.838 -0.4955 -0.0744 -0.1074
   12phy    C21  312   0.735   1.357   2.933  0.0249 -0.4469 -0.2362
   12phy    C20  313   0.660   1.490   2.973 -0.0196 -0.3609 -0.0706
   12phy    C18  314   0.544   1.474   3.077  0.4575  0.0551 -0.7673
   12phy    O01  315   0.567   1.361   3.168  0.6854 -0.0894  0.3220
   12phy    H01  316   0.657   1.349   3.190  0.4562 -1.7413  0.5099
   12phy    C19  317   0.572   1.593   3.172 -0.4087 -0.0471 -0.1624
   12phy    C13  318   0.390   1.483   3.019 -0.2933 -0.5384 -0.3939
   12phy     H3  319   0.386   1.564   2.943  0.7329 -0.7562 -0.7009
   12phy    O33  320   0.294   1.529   3.122 -0.1695  0.0095  0.4274
   12phy    H1B  321   0.213   1.547   3.077  1.0659  2.8055 -0.9258
   12phy    C12  322   0.338   1.352   2.947  0.3204 -0.3511 -0.2412
   12phy    O11  323   0.316   1.245   3.033 -0.5138  0.3409  0.2639
   12phy    H1A  324   0.396   1.250   3.083  0.1171  1.3227 -0.7868
   13phy    C35  325   0.752   3.301   2.524  0.1302 -0.0254 -0.1673
   13phy    C33  326   0.694   3.318   2.389  0.0795  0.0213  0.2922
   13phy    C34  327   0.749   3.437   2.322 -0.0579 -0.9034  0.4003
   13phy    C32  328   0.694   3.184   2.311  0.1113  0.0701  0.2141
   13phy    C31  329   0.573   3.159   2.222  0.6284  0.1570  0.0006
   13phy    C30  330   0.572   3.019   2.159  0.0019  0.1825  0.2939
   13phy    C28  331   0.453   2.983   2.069  0.1206 -0.3677  0.0390
   13phy    C29  332   0.524   2.902   1.960  0.2146  0.3416 -0.1945
   13phy    C27  333   0.348   2.888   2.134  0.1956 -0.5631 -0.7252
   13phy    C26  334   0.231   2.973   2.200 -0.0560  0.0217 -0.0358
   13phy    C25  335   0.125   2.875   2.262 -0.5346  0.3251 -0.3227
   13phy    C23  336   0.011   2.943   2.338 -0.1746 -0.3373  0.4067
   13phy    C24  337  -0.083   3.019   2.241  0.0577 -0.0487 -0.2068
   13phy    C22  338  -0.058   2.843   2.430 -0.2085  0.2732 -0.1718
   13phy    C21  339  -0.098   2.898   2.571 -0.1558  0.0161  0.2894
   13phy    C20  340  -0.165   2.777   2.641 -0.0511  0.2481 -0.3347
   13phy    C18  341  -0.215   2.796   2.787 -0.1501 -0.6266 -0.0641
   13phy    O01  342  -0.313   2.901   2.787 -0.5872  0.0686  0.2400
   13phy    H01  343  -0.272   2.985   2.772 -0.3391  0.0598  0.8487
   13phy    C19  344  -0.299   2.667   2.788 -0.3393  0.0291 -0.1210
   13phy    C13  345  -0.112   2.811   2.912  0.7937 -0.2252  0.2019
   13phy     H3  346  -0.029   2.736   2.908 -0.0364 -1.2284  1.1701
   13phy    O33  347  -0.178   2.769   3.034 -0.3676  0.0385  0.2881
   13phy    H1B  348  -0.266   2.800   3.028 -0.1116  0.4761 -2.7823
   13phy    C12  349  -0.046   2.951   2.928 -0.1353 -0.3229  0.5776
   13phy    O11  350   0.060   2.964   3.013 -0.6583 -0.3259  0.0085
   13phy    H1A  351   0.107   2.883   3.023  0.3454  0.0748 -1.1955
   14phy    C35  352   0.737   4.134   1.168  0.0077 -0.5563 -0.4091
   14phy    C33  353   0.667   4.086   1.289 -0.0130 -0.1111  0.0340
   14phy    C34  354   0.614   4.210   1.366 -0.2875 -0.3260  0.2030
   14phy    C32  355   0.551   3.983   1.262 -0.1316  0.0460 -0.1480
   14phy    C31  356   0.578   3.839   1.203 -0.2225 -0.0572 -0.0805
   14phy    C30  357   0.448   3.762   1.195  0.1890 -0.0278  0.4899
   14phy    C28  358   0.460   3.630   1.114  0.1011 -1.0407  0.0501
   14phy    C29  359   0.471   3.510   1.209  0.0978 -0.0423  0.4089
   14phy    C27  360   0.334   3.611   1.025  0.2253  0.3996 -0.1020
   14phy    C26  361   0.361   3.534   0.893  0.0669  0.4441  0.4859
   14phy    C25  362   0.238   3.525   0.806  0.0205  0.1923  0.4809
   14phy    C23  363   0.268   3.423   0.692  0.2666 -0.6800 -0.3447
   14phy    C24  364   0.228   3.277   0.718 -0.1071 -0.3560 -0.4299
   14phy    C22  365   0.205   3.482   0.565  0.4599  0.1944 -0.1537
   14phy    C21  366   0.289   3.453   0.436 -0.1502 -0.4275  0.1367
   14phy    C20  367   0.227   3.527   0.310 -0.1139  0.5966 -0.3270
   14phy    C18  368   0.287   3.505   0.169 -0.0897  0.2515 -0.3617
   14phy    O01  369   0.426   3.502   0.172 -0.1732 -0.2502  0.3056
   14phy    H01  370   0.460   3.572   0.225  0.2189  0.3824 -0.7460
   14phy    C19  371   0.238   3.630   0.100 -0.3955  0.1384 -0.0650
   14phy    C13  372   0.241   3.367   0.094  0.5540 -0.2659  0.0852
   14phy     H3  373   0.132   3.360   0.121 -0.6289  3.1940 -2.9340
   14phy    O33  374   0.225   3.369  -0.050 -0.2928 -0.5435  0.1933
   14phy    H1B  375   0.311   3.366  -0.086 -0.6715  0.6371 -0.8496
   14phy    C12  376   0.254   3.226   0.149  0.2457 -0.0940  0.4912
   14phy    O11  377   0.353   3.155   0.079 -0.7739 -0.0223  0.6489
   14phy    H1A  378   0.309   3.142  -0.003 -0.2255  1.7245  0.0487
   15phy    C35  379   0.182   4.477   2.061 -0.1481 -0.1080  0.1855
   15phy    C33  380   0.132   4.405   1.935 -0.1218 -0.4371  0.0088
   15phy    C34  381   0.203   4.457   1.819  0.1591 -0.5336  0.2249
   15phy    C32  382   0.136   4.253   1.953  0.1582  0.2282 -0.3632
   15phy    C31  383   0.011   4.197   2.015  0.0735  0.3049  0.2046
   15phy    C30  384   0.022   4.045   2.017 -0.2333  0.1308 -0.7486
   15phy    C28  385  -0.087   3.970   2.097 -0.5999  0.4461  0.5838
   15phy    C29  386  -0.123   3.842   2.032  0.4026 -0.0040 -0.6398
   15phy    C27  387  -0.035   3.948   2.237  0.4692 -0.3500  0.4641
   15phy    C26  388  -0.125   3.975   2.362 -0.1118 -0.0159  0.2410
   15phy    C25  389  -0.046   3.974   2.497  0.2101 -0.3037  0.8648
   15phy    C23  390  -0.122   4.045   2.609  0.5001  0.4014 -0.1302
   15phy    C24  391  -0.211   3.946   2.681 -0.4670 -0.0580  0.1966
   15phy    C22  392  -0.025   4.089   2.724 -0.0720  0.4403 -0.0315
   15phy    C21  393  -0.019   4.245   2.736 -0.0729  0.0628 -0.7469
   15phy    C20  394   0.063   4.289   2.855 -0.5454 -0.6623 -0.1921
   15phy    C18  395   0.106   4.438   2.880  0.3458  0.2111  0.4049
   15phy    O01  396  -0.021   4.507   2.871  0.1872 -0.0500 -0.2720
   15phy    H01  397  -0.037   4.538   2.784  2.7578 -0.7528 -1.0846
   15phy    C19  398   0.140   4.441   3.030 -0.4959  0.2459  0.1294
   15phy    C13  399   0.207   4.503   2.766  0.1153  0.3248 -0.1898
   15phy     H3  400   0.153   4.490   2.669 -2.1750 -3.1378  1.3527
   15phy    O33  401   0.323   4.430   2.748 -0.2012  0.2193  0.5362
   15phy    H1B  402   0.316   4.376   2.671 -0.0444 -0.1840  0.8011
   15phy    C12  403   0.245   4.655   2.771 -0.2918 -1.0850  0.2914
   15phy    O11  404   0.139   4.757   2.785 -0.7778  0.0398  0.0370
   15phy    H1A  405   0.096   4.768   2.703 -0.2951 -0.5721 -0.3066
   16phy    C35  406   4.710   4.441   1.676 -0.0511 -0.8225  0.0964
   16phy    C33  407   4.771   4.308   1.711 -0.2560 -0.1539  0.8432
   16phy    C34  408   4.907   4.287   1.650  0.2393 -0.4846  0.2529
   16phy    C32  409   4.782   4.277   1.862  0.1452 -0.3062 -0.6025
   16phy    C31  410   4.647   4.255   1.930  0.4542  0.7139  0.9086
   16phy    C30  411   4.671   4.224   2.075  0.4744  0.1149 -0.5948
   16phy    C28  412   4.549   4.192   2.160  0.3146  0.3035  0.0751
   16phy    C29  413   4.556   4.043   2.192 -0.0713 -0.0494 -0.3832
   16phy    C27  414   4.544   4.265   2.293 -0.0296 -0.2552 -0.0143
   16phy    C26  415   4.468   4.395   2.304  0.4240 -0.0232  0.0931
   16phy    C25  416   4.474   4.457   2.448  0.0402  0.0631  0.9289
   16phy    C23  417   4.368   4.573   2.466 -0.3980  0.1032 -0.1482
   16phy    C24  418   4.240   4.506   2.516  0.1575 -0.3291 -0.1196
   16phy    C22  419   4.418   4.670   2.573  0.8998  0.1383  0.3949
   16phy    C21  420   4.436   4.805   2.506  0.0754  0.0973 -0.4877
   16phy    C20  421   4.512   4.900   2.603  0.6771  0.1529 -0.1858
   16phy    C18  422   4.546   5.043   2.565  0.2304  0.4344  0.5493
   16phy    O01  423   4.426   5.126   2.563 -1.0196 -0.0908  0.5992
   16phy    H01  424   4.354   5.085   2.606 -1.0093 -0.0374  0.6663
   16phy    C19  425   4.611   5.085   2.694 -0.3537 -0.0490 -0.4606
   16phy    C13  426   4.641   5.063   2.434  0.4652 -0.4246  0.0529
   16phy     H3  427   4.705   4.971   2.426 -0.4816 -1.0997 -0.0494
   16phy    O33  428   4.737   5.169   2.449 -0.1876  0.1037 -0.5743
   16phy    H1B  429   4.708   5.232   2.512  0.4751 -0.5184  0.3814
   16phy    C12  430   4.565   5.073   2.295 -0.1076  0.0413  0.3526
   16phy    O11  431   4.495   5.191   2.275 -0.4487  0.0151 -0.2705
   16phy    H1A  432   4.432   5.200   2.344  0.2152  0.1766  0.3225
   17phy    C35  433   4.348   4.068   1.744  0.5470 -0.6202 -0.0809
   17phy    C33  434   4.252   4.151   1.668  0.2900 -0.1644  0.1948
   17phy    C34  435   4.320   4.219   1.555 -0.1923 -0.4947  0.5423
   17phy    C32  436   4.140   4.060   1.619 -0.2131  0.0222  0.2034
   17phy    C31  437   4.006   4.086   1.696  0.0582 -0.3142 -0.2240
   17phy    C30  438   3.900   3.985   1.660 -0.1441  0.3481  0.0544
   17phy    C28  439   3.766   3.983   1.740 -1.0025 -0.0461  0.3090
   17phy    C29  440   3.640   3.968   1.659  0.4456  0.2311  0.0254
   17phy    C27  441   3.786   3.881   1.858 -0.0982  0.4402  0.5875
   17phy    C26  442   3.748   3.935   1.997 -0.0919  0.4795 -0.3177
   17phy    C25  443   3.733   3.833   2.114 -0.3111 -0.4960 -0.0517
   17phy    C23  444   3.682   3.888   2.247 -0.2089  0.4580  0.0015
   17phy    C24  445   3.528   3.900   2.259 -0.1349 -0.1004  0.3674
   17phy    C22  446   3.729   3.782   2.347  0.7230  0.1425  0.2597
   17phy    C21  447   3.769   3.825   2.491  0.7427  0.3417 -0.4307
   17phy    C20  448   3.725   3.728   2.601  0.1199 -0.1186 -0.2663
   17phy    C18  449   3.761   3.756   2.748 -0.1767  0.2226 -0.7355
   17phy    O01  450   3.712   3.889   2.781 -0.2757 -0.4369  0.2187
   17phy    H01  451   3.725   3.909   2.871 -0.0278 -1.0719  0.3285
   17phy    C19  452   3.663   3.662   2.819  0.1676 -0.2186  0.0085
   17phy    C13  453   3.920   3.731   2.772  0.4084  0.2593 -0.2412
   17phy     H3  454   3.975   3.772   2.684 -0.4501 -0.8433 -1.3152
   17phy    O33  455   3.953   3.591   2.760 -0.0744  0.0779 -0.2744
   17phy    H1B  456   4.013   3.585   2.689 -1.8136 -0.0209 -1.8172
   17phy    C12  457   3.989   3.785   2.900 -0.3174  0.1130 -0.4642
   17phy    O11  458   4.002   3.924   2.905  0.0725 -0.2286 -0.6001
   17phy    H1A  459   3.922   3.966   2.931  0.7064 -0.6118  2.2362
   18phy    C35  460   0.531   3.193   0.897 -0.0570  0.5372 -0.3294
   18phy    C33  461   0.519   3.084   1.005  0.1624  0.0078 -0.1857
   18phy    C34  462   0.584   3.129   1.135  0.1516 -0.4013 -0.2806
   18phy    C32  463   0.369   3.046   1.025 -0.1002 -0.0008 -0.4173
   18phy    C31  464   0.287   2.959   0.931  0.0156 -0.0488  0.0593
   18phy    C30  465   0.138   2.971   0.956  0.0726  0.3204 -0.1759
   18phy    C28  466   0.049   2.872   0.866 -0.2864 -0.3768 -0.3287
   18phy    C29  467  -0.074   2.814   0.941 -0.3675 -0.1223  0.1947
   18phy    C27  468  -0.001   2.938   0.739  0.1640 -0.0529 -0.2129
   18phy    C26  469   0.005   2.843   0.615  0.1648 -0.4500  0.4042
   18phy    C25  470  -0.050   2.911   0.494  0.0295  0.4739 -0.4440
   18phy    C23  471  -0.046   2.849   0.358  0.2655  0.3162 -0.1754
   18phy    C24  472  -0.152   2.905   0.270  0.0836 -0.1502  0.2502
   18phy    C22  473   0.092   2.845   0.296  0.3882 -0.3078  0.4895
   18phy    C21  474   0.125   2.717   0.216  0.0806 -0.1221 -0.1952
   18phy    C20  475   0.268   2.728   0.164 -0.1460 -0.4476  0.7020
   18phy    C18  476   0.325   2.636   0.053  0.1024 -0.5284 -0.4736
   18phy    O01  477   0.301   2.502   0.098  0.4295  0.1508  0.0522
   18phy    H01  478   0.361   2.438   0.065 -0.6471 -0.5850 -0.5377
   18phy    C19  479   0.474   2.667   0.069  0.1415  0.0367 -0.1693
   18phy    C13  480   0.267   2.667  -0.097 -0.4340  0.3626 -0.2118
   18phy     H3  481   0.156   2.656  -0.086 -0.5199  0.0292 -1.3290
   18phy    O33  482   0.265   2.797  -0.145 -0.3783  0.1395 -0.2065
   18phy    H1B  483   0.348   2.837  -0.126 -0.0787 -0.2025 -0.7927
   18phy    C12  484   0.275   2.566  -0.208 -0.7758  1.3539  0.4757
   18phy    O11  485   0.186   2.579  -0.315 -0.4425  0.6419  0.4331
   18phy    H1A  486   0.199   2.669  -0.338 -3.4750  1.3804  1.1950
   19phy    C35  487   3.958   3.948   1.267  0.2687  0.2223  0.2512
   19phy    C33  488   4.094   3.931   1.215 -0.5147  0.2920 -0.0206
   19phy    C34  489   4.181   3.836   1.304  0.1824 -0.0747  0.2958
   19phy    C32  490   4.098   3.903   1.063  0.8649 -0.1418 -0.0088
   19phy    C31  491   4.222   3.961   0.993  0.2091 -0.3033  0.4354
   19phy    C30  492   4.248   3.938   0.844 -0.8456  0.3614  0.1518
   19phy    C28  493   4.378   4.006   0.790 -0.1465 -0.3339  0.2459
   19phy    C29  494   4.507   3.968   0.861 -0.1148  0.3152  0.2542
   19phy    C27  495   4.392   3.968   0.640 -0.2180  0.0200 -0.2800
   19phy    C26  496   4.466   4.079   0.555 -0.0504  0.0157  0.0794
   19phy    C25  497   4.456   4.051   0.402  0.6488  0.3354  0.4524
   19phy    C23  498   4.534   4.155   0.315  0.0675 -0.1195 -0.6183
   19phy    C24  499   4.680   4.115   0.276 -0.0026  0.2958  0.4662
   19phy    C22  500   4.449   4.186   0.193  0.2847 -0.2449 -0.4534
   19phy    C21  501   4.468   4.326   0.131 -0.0196 -0.2357 -0.1774
   19phy    C20  502   4.394   4.342   0.002  0.1837 -0.0563  0.4956
   19phy    C18  503   4.473   4.348  -0.137  0.4405 -0.8075  0.5669
   19phy    O01  504   4.563   4.457  -0.128  0.0379 -0.1238  0.2081
   19phy    H01  505   4.516   4.536  -0.108  1.3882  1.4053 -2.2104
   19phy    C19  506   4.361   4.379  -0.237  0.0704 -0.2648 -0.0001
   19phy    C13  507   4.553   4.212  -0.170 -0.3860 -0.4890 -0.2665
   19phy     H3  508   4.626   4.202  -0.086  0.0615 -1.3604 -0.7449
   19phy    O33  509   4.488   4.087  -0.138  0.0517 -0.2287 -0.3737
   19phy    H1B  510   4.399   4.102  -0.163 -0.2202  0.1131  0.7317
   19phy    C12  511   4.684   4.209  -0.257 -0.2378  0.1140  0.1931
   19phy    O11  512   4.730   4.328  -0.298  0.2089  0.1753  0.0832
   19phy    H1A  513   4.695   4.397  -0.245  0.5485  1.1385 -0.9066
   20phy    C35  514   4.101   0.624   0.930  0.2766 -0.1003 -0.4276
   20phy    C33  515   4.087   0.516   1.037  0.3358 -0.0705  0.0347
   20phy    C34  516   4.143   0.385   0.978  0.7704  0.2359  0.0476
   20phy    C32  517   4.151   0.552   1.174 -0.0989  0.1061 -0.1140
   20phy    C31  518   4.063   0.526   1.299 -0.1244  0.0269  0.0321
   20phy    C30  519   4.142   0.523   1.431 -0.2043 -0.3220  0.7747
   20phy    C28  520   4.075   0.446   1.544 -0.0076  0.3031  0.3885
   20phy    C29  521   4.081   0.288   1.529 -0.0832  0.2492  0.1222
   20phy    C27  522   4.147   0.494   1.672  0.2371  0.2098  0.3634
   20phy    C26  523   4.059   0.504   1.798  0.0284 -0.2701 -0.1420
   20phy    C25  524   4.153   0.548   1.914  0.6183 -0.4351  0.2935
   20phy    C23  525   4.093   0.545   2.052 -0.2950  0.0040  0.0734
   20phy    C24  526   4.121   0.414   2.125  0.1757 -0.3937 -0.1954
   20phy    C22  527   4.140   0.675   2.124 -0.3357 -0.2100  0.2775
   20phy    C21  528   4.040   0.732   2.224 -0.3339 -0.3990  0.3602
   20phy    C20  529   4.093   0.856   2.295 -0.0273  0.0913  0.2585
   20phy    C18  530   4.014   0.915   2.417 -0.0621 -0.7736  0.0066
   20phy    O01  531   3.979   0.816   2.511 -0.1561  0.2670  0.2115
   20phy    H01  532   4.038   0.744   2.500 -0.5819 -0.3304  1.6314
   20phy    C19  533   4.128   0.993   2.492 -0.2665  0.4568 -0.0852
   20phy    C13  534   3.882   1.009   2.377  0.9361  0.0993 -0.0711
   20phy     H3  535   3.904   1.072   2.287  0.9540  0.4930  0.2035
   20phy    O33  536   3.859   1.116   2.475  0.8236 -0.0990  0.0663
   20phy    H1B  537   3.811   1.083   2.549  0.0131 -0.3352 -0.5437
   20phy    C12  538   3.747   0.922   2.348  0.3845 -0.0047 -0.4736
   20phy    O11  539   3.716   0.836   2.456  0.1261 -0.0239 -0.1722
   20phy    H1A  540   3.783   0.774   2.477 -0.4931 -0.2338  1.2910
   21phy    C35  541   4.997   3.850   1.190  0.0276 -0.0864  0.2886
   21phy    C33  542   5.015   3.751   1.078 -0.0500  0.3048  0.2273
   21phy    C34  543   5.007   3.607   1.126 -0.4977 -0.1239  0.3550
   21phy    C32  544   4.910   3.784   0.971  0.4529  0.2343  0.2546
   21phy    C31  545   4.952   3.761   0.828 -0.2004 -0.1149 -0.0725
   21phy    C30  546   4.855   3.817   0.723  0.0699 -0.4847 -0.3047
   21phy    C28  547   4.885   3.784   0.579 -0.0170 -0.1819 -0.2203
   21phy    C29  548   4.752   3.723   0.534  0.7461  0.3526 -0.3429
   21phy    C27  549   4.916   3.911   0.502 -0.3101 -0.4241 -0.1756
   21phy    C26  550   4.980   3.895   0.361 -0.4494 -0.4846  0.1082
   21phy    C25  551   5.027   4.025   0.295 -0.2006  0.2821  0.0663
   21phy    C23  552   5.079   4.011   0.146  0.5594  0.3658 -0.5736
   21phy    C24  553   4.986   4.072   0.043 -0.2932 -0.0971 -0.1499
   21phy    C22  554   5.214   4.082   0.148 -0.4305 -0.3098 -0.2612
   21phy    C21  555   5.314   4.034   0.043 -0.3904  0.4687  0.0249
   21phy    C20  556   5.453   4.108   0.056 -0.2394 -0.6360 -0.0100
   21phy    C18  557   5.571   4.066  -0.038 -0.4762  0.5736  0.4115
   21phy    O01  558   5.556   3.924  -0.075  0.2588 -0.6091  0.0308
   21phy    H01  559   5.642   3.887  -0.079  0.2423 -0.7218  0.6926
   21phy    C19  560   5.682   4.078   0.066 -0.1000  0.3248 -0.6195
   21phy    C13  561   5.585   4.155  -0.170 -0.1962 -0.1585  0.2812
   21phy     H3  562   5.497   4.126  -0.232  0.6994 -2.9615  0.1922
   21phy    O33  563   5.554   4.293  -0.150 -0.0356  0.2759  0.4238
   21phy    H1B  564   5.509   4.328  -0.224 -0.4913  0.1117  0.6256
   21phy    C12  565   5.680   4.119  -0.295 -0.0045 -0.3002 -0.7736
   21phy    O11  566   5.730   3.989  -0.300 -0.1778  0.2274 -0.1863
   21phy    H1A  567   5.795   3.988  -0.368  0.4192 -0.5808  0.3775
   22phy    C35  568   2.231   4.131   2.332  0.0719 -0.0553  0.6419
   22phy    C33  569   2.258   4.006   2.258  0.2969 -0.1383  0.0981
   22phy    C34  570   2.332   3.907   2.343  0.1431  0.1858  0.1412
   22phy    C32  571   2.129   3.942   2.201 -0.1565 -0.3566 -0.0227
   22phy    C31  572   2.138   3.889   2.055 -0.2505  0.3726 -0.1370
   22phy    C30  573   1.994   3.842   2.004 -0.0215  0.1534  0.5635
   22phy    C28  574   1.996   3.785   1.861  0.2966 -0.0482 -0.5935
   22phy    C29  575   1.924   3.653   1.857  0.3654  0.1274  0.2857
   22phy    C27  576   1.948   3.892   1.758 -0.5241 -0.6169  0.2900
   22phy    C26  577   1.978   3.884   1.610 -0.1297 -0.4889 -0.1070
   22phy    C25  578   1.897   3.985   1.520 -0.3833  0.2029 -0.5123
   22phy    C23  579   1.899   3.960   1.367  0.0033  0.1449 -0.1706
   22phy    C24  580   1.764   3.996   1.308 -0.5974  0.6775 -0.0419
   22phy    C22  581   2.008   4.047   1.301  0.0383 -0.1819 -0.3540
   22phy    C21  582   2.065   4.003   1.162  0.3509  0.1350  0.0296
   22phy    C20  583   2.197   4.077   1.135  0.1362 -0.3317  0.5903
   22phy    C18  584   2.286   4.036   1.009 -0.1939 -0.1084  0.7727
   22phy    O01  585   2.321   3.899   1.031 -0.2286 -0.0630 -0.2891
   22phy    H01  586   2.327   3.893   1.124 -0.8653 -1.3394 -0.3087
   22phy    C19  587   2.422   4.110   1.020 -0.4269  0.3085 -0.2415
   22phy    C13  588   2.216   4.066   0.863  0.3341  0.0863  0.0231
   22phy     H3  589   2.120   4.008   0.865 -0.7714  1.8331  0.0845
   22phy    O33  590   2.152   4.196   0.847 -0.3761 -0.3210 -0.6802
   22phy    H1B  591   2.074   4.198   0.899  0.4668 -2.1647  0.7875
   22phy    C12  592   2.246   3.989   0.731 -0.0421 -0.5631  0.3151
   22phy    O11  593   2.329   3.875   0.749  0.3548 -0.3064 -0.3366
   22phy    H1A  594   2.336   3.845   0.838  0.6450 -2.7127 -1.0718
   23phy    C35  595   1.403   3.535   1.345  0.2858 -0.4399  0.0020
   23phy    C33  596   1.507   3.585   1.445 -0.3506  0.4995  0.4252
   23phy    C34  597   1.639   3.612   1.366 -0.0511  0.6334 -0.3393
   23phy    C32  598   1.454   3.712   1.510 -0.1167  0.0350  0.0334
   23phy    C31  599   1.508   3.750   1.643 -0.2165  0.9736 -0.7374
   23phy    C30  600   1.466   3.888   1.678  0.3802 -0.5950 -0.4735
   23phy    C28  601   1.501   3.928   1.825 -0.6032 -0.0834 -0.1518
   23phy    C29  602   1.602   4.038   1.833 -0.7599  0.3054 -0.3790
   23phy    C27  603   1.372   3.954   1.909  0.0280 -0.0578  0.3426
   23phy    C26  604   1.373   3.917   2.061  0.1785  0.4086  0.4675
   23phy    C25  605   1.235   3.950   2.120  0.3685 -0.2868  0.5329
   23phy    C23  606   1.190   3.907   2.261 -0.2616  0.0698 -0.5786
   23phy    C24  607   1.260   3.978   2.381 -0.2112 -0.4491 -0.2390
   23phy    C22  608   1.037   3.922   2.266 -0.2988  0.0637 -0.3841
   23phy    C21  609   0.950   3.855   2.378 -0.0423 -0.0321 -0.2143
   23phy    C20  610   0.802   3.893   2.368 -0.5946 -0.3764  1.1242
   23phy    C18  611   0.707   3.909   2.492  0.3566  0.2679  0.9592
   23phy    O01  612   0.761   4.005   2.586  0.3076  0.2511 -0.0584
   23phy    H01  613   0.799   4.074   2.534  1.1898  0.0151  0.2634
   23phy    C19  614   0.585   3.973   2.418  0.2504  0.2114 -0.0441
   23phy    C13  615   0.658   3.769   2.563 -0.0977 -0.1666  0.2399
   23phy     H3  616   0.617   3.696   2.490  1.1158 -1.7479  1.0747
   23phy    O33  617   0.548   3.796   2.645  1.0835  0.0992  0.4698
   23phy    H1B  618   0.574   3.841   2.723  0.3208  0.1484  0.7088
   23phy    C12  619   0.752   3.688   2.658 -0.1281 -0.4894 -0.1055
   23phy    O11  620   0.798   3.759   2.775 -0.3327  0.2594  0.0609
   23phy    H1A  621   0.874   3.807   2.748 -0.1524 -0.0734 -0.0204
   24phy    C35  622   0.117   4.110   1.575 -0.0012 -0.9435 -0.0582
   24phy    C33  623   0.178   4.174   1.448 -0.1894  0.0772 -0.0026
   24phy    C34  624   0.128   4.100   1.321  0.4072  0.2048  0.2593
   24phy    C32  625   0.123   4.314   1.451  0.0209 -0.6181 -0.0392
   24phy    C31  626   0.230   4.426   1.451  0.4731 -0.0360  0.5244
   24phy    C30  627   0.171   4.566   1.424 -0.1596 -0.0643 -0.3257
   24phy    C28  628   0.278   4.679   1.414  0.8352 -0.2518 -0.6248
   24phy    C29  629   0.315   4.724   1.272 -0.5492 -0.3272 -0.3425
   24phy    C27  630   0.233   4.804   1.497  0.1134  0.1751 -0.0956
   24phy    C26  631   0.310   4.808   1.629  0.5733  0.9537 -0.3899
   24phy    C25  632   0.251   4.911   1.723 -1.0632 -0.5866 -0.0753
   24phy    C23  633   0.340   4.930   1.847 -0.0203  0.4078 -0.0349
   24phy    C24  634   0.460   5.021   1.828 -0.2407 -0.1593  0.2702
   24phy    C22  635   0.251   4.999   1.956  0.0642  0.5069 -0.3314
   24phy    C21  636   0.274   4.938   2.089 -0.3509 -0.1431  0.0051
   24phy    C20  637   0.228   5.032   2.202 -0.4033  0.6780 -0.5535
   24phy    C18  638   0.238   4.982   2.354  0.2359 -1.1346 -0.4861
   24phy    O01  639   0.367   4.932   2.383 -0.1557  0.0605 -0.4655
   24phy    H01  640   0.432   4.998   2.371  0.9283 -1.3259 -3.0092
   24phy    C19  641   0.233   5.111   2.440 -0.4087 -0.5148 -0.4615
   24phy    C13  642   0.121   4.882   2.413 -0.1348  0.1544  0.1329
   24phy     H3  643   0.020   4.909   2.373 -0.2185  1.0755  0.9413
   24phy    O33  644   0.097   4.889   2.552  0.5246 -0.0612  0.2850
   24phy    H1B  645   0.026   4.948   2.567  0.1315 -0.7824  1.4071
   24phy    C12  646   0.150   4.732   2.382  0.1988 -0.2514  0.0580
   24phy    O11  647   0.046   4.635   2.399 -0.4404  0.2515  0.1552
   24phy    H1A  648   0.010   4.644   2.485 -1.5541 -2.1757  0.0077
   25phy    C35  649   1.616   0.322   0.073  0.1967 -0.3751  0.3145
   25phy    C33  650   1.517   0.273   0.178 -0.0393  0.4813  0.7384
   25phy    C34  651   1.423   0.386   0.216 -0.1073 -0.4193 -0.0295
   25phy    C32  652   1.443   0.143   0.133  0.0504  0.0106  0.1032
   25phy    C31  653   1.397   0.060   0.250 -0.0429 -0.6765 -0.5355
   25phy    C30  654   1.345  -0.078   0.216 -0.0370 -0.1281 -0.7963
   25phy    C28  655   1.335  -0.162   0.338  0.4818  0.6855  0.1149
   25phy    C29  656   1.195  -0.164   0.395  0.6119 -0.8706  0.1009
   25phy    C27  657   1.369  -0.312   0.302 -0.1496  0.4789 -0.1338
   25phy    C26  658   1.508  -0.371   0.345  0.5349 -0.3324 -0.4411
   25phy    C25  659   1.503  -0.523   0.341  0.4406  0.2914 -0.4177
   25phy    C23  660   1.633  -0.595   0.300 -0.5319 -0.2749 -1.0651
   25phy    C24  661   1.683  -0.674   0.423 -0.3714  0.2161  0.3728
   25phy    C22  662   1.612  -0.703   0.194  0.4206  0.2106  0.3256
   25phy    C21  663   1.600  -0.658   0.050  0.0091  0.1105  0.0154
   25phy    C20  664   1.561  -0.765  -0.055  0.2444  1.2353 -0.2616
   25phy    C18  665   1.548  -0.731  -0.201 -0.0996  0.4240  0.3659
   25phy    O01  666   1.435  -0.649  -0.224  0.1264  0.1583  0.0964
   25phy    H01  667   1.369  -0.664  -0.159  1.2140 -0.7116  1.0641
   25phy    C19  668   1.517  -0.871  -0.263 -0.5490 -0.1819 -0.1236
   25phy    C13  669   1.682  -0.668  -0.269  0.2927 -0.2648 -0.2392
   25phy     H3  670   1.690  -0.569  -0.215  0.8485 -0.8714  0.8269
   25phy    O33  671   1.815  -0.715  -0.235  0.4622 -0.1285  0.6174
   25phy    H1B  672   1.854  -0.653  -0.175  1.3690  0.6671 -0.7366
   25phy    C12  673   1.677  -0.581  -0.398  0.3646 -0.0074  0.5551
   25phy    O11  674   1.726  -0.652  -0.510  0.0300  0.5444 -0.2244
   25phy    H1A  675   1.817  -0.673  -0.495 -0.1682  0.5049  1.0862
   26phy    C35  676   0.900   4.138   1.652  0.2412 -0.5478 -0.2777
   26phy    C33  677   1.039   4.121   1.696 -0.1998 -0.1608  0.0478
   26phy    C34  678   1.057   3.973   1.733 -0.2531 -0.4973  0.0800
   26phy    C32  679   1.135   4.169   1.589  0.5903  0.8245 -0.3984
   26phy    C31  680   1.257   4.235   1.646 -0.7047  0.3611  0.0533
   26phy    C30  681   1.351   4.271   1.532 -0.1642 -0.3547  0.1490
   26phy    C28  682   1.483   4.339   1.578  0.0640  0.1508  0.2832
   26phy    C29  683   1.599   4.287   1.493  0.8336  0.2077 -0.3874
   26phy    C27  684   1.485   4.493   1.591 -0.2325 -0.0124 -0.2833
   26phy    C26  685   1.584   4.549   1.698  0.4380  0.4566  0.0426
   26phy    C25  686   1.567   4.698   1.715 -0.3271 -0.1021  0.3411
   26phy    C23  687   1.648   4.765   1.831  0.2489  0.2886  0.3582
   26phy    C24  688   1.794   4.789   1.811 -0.3025 -0.8020  0.0629
   26phy    C22  689   1.580   4.899   1.868  0.3019 -0.3372  0.0151
   26phy    C21  690   1.565   4.944   2.018 -0.0540 -0.3985  0.2107
   26phy    C20  691   1.520   5.084   2.021  0.2186 -0.2273  0.3030
   26phy    C18  692   1.528   5.167   2.155 -0.1174  0.1475  0.2711
   26phy    O01  693   1.664   5.167   2.210  0.7730 -0.0170 -0.4104
   26phy    H01  694   1.697   5.253   2.225  0.0326 -0.1734  2.7243
   26phy    C19  695   1.513   5.313   2.110 -0.0290  0.0809  0.1305
   26phy    C13  696   1.419   5.131   2.273  0.5650  0.0035  0.4718
   26phy     H3  697   1.315   5.117   2.233  0.6443 -0.8523  0.5606
   26phy    O33  698   1.395   5.236   2.372 -0.3259 -0.3678  0.2826
   26phy    H1B  699   1.480   5.254   2.409 -0.6450  1.0898  0.3624
   26phy    C12  700   1.450   5.010   2.361 -0.2063  0.1767  0.0244
   26phy    O11  701   1.552   5.015   2.458 -0.1594 -0.3738  0.3345
   26phy    H1A  702   1.580   4.927   2.475  0.9689 -0.0582  0.1935
   27phy    C35  703   0.992   0.127   0.208  0.4711  0.2548 -0.2585
   27phy    C33  704   0.906   0.249   0.244 -0.4513  0.4934  0.1044
   27phy    C34  705   0.851   0.228   0.384 -0.0731  0.1433 -0.0688
   27phy    C32  706   0.987   0.382   0.243 -0.0659  0.0841 -0.4190
   27phy    C31  707   0.962   0.462   0.116  0.0409  0.1666  0.2616
   27phy    C30  708   1.067   0.570   0.093  0.0619  0.0768  0.1013
   27phy    C28  709   1.076   0.626  -0.045 -0.5088  0.0753  0.0437
   27phy    C29  710   1.071   0.777  -0.028 -0.1404  0.6954  0.7719
   27phy    C27  711   1.210   0.582  -0.110  0.0828  0.0412  0.5541
   27phy    C26  712   1.194   0.470  -0.217  0.5811  0.2265  0.2151
   27phy    C25  713   1.321   0.402  -0.270 -0.1542  0.0795 -0.3259
   27phy    C23  714   1.302   0.277  -0.353  0.3459  0.2243  0.2038
   27phy    C24  715   1.405   0.275  -0.463  0.0090 -0.1866 -0.1629
   27phy    C22  716   1.321   0.153  -0.262  0.2698 -0.1857 -0.1225
   27phy    C21  717   1.256   0.019  -0.306  0.1663 -0.3111 -0.8674
   27phy    C20  718   1.304  -0.103  -0.229 -0.0995  0.3018 -0.4643
   27phy    C18  719   1.257  -0.245  -0.271  0.2967  0.6409  0.0743
   27phy    O01  720   1.112  -0.238  -0.288 -0.1520 -0.3499  0.0660
   27phy    H01  721   1.069  -0.320  -0.270 -0.2857 -0.0428  1.2532
   27phy    C19  722   1.287  -0.330  -0.151  0.1526 -0.5123 -0.0099
   27phy    C13  723   1.318  -0.301  -0.411 -0.4005  0.8034  0.3260
   27phy     H3  724   1.272  -0.236  -0.490  0.1991  0.6887 -0.1205
   27phy    O33  725   1.452  -0.267  -0.439  0.2085  0.6704 -0.0079
   27phy    H1B  726   1.479  -0.193  -0.389 -1.0201  1.0639  0.1137
   27phy    C12  727   1.274  -0.433  -0.500  0.0140 -0.0268  0.2549
   27phy    O11  728   1.318  -0.560  -0.452 -0.5875 -0.7091  0.2404
   27phy    H1A  729   1.381  -0.534  -0.388 -1.2637 -0.2381  0.7300
   28phy    C35  730   2.531   1.318   0.241 -0.1886 -0.1271 -0.1135
   28phy    C33  731   2.410   1.404   0.279  0.0008 -0.0960  0.5746
   28phy    C34  732   2.406   1.403   0.435 -0.0588  0.5831 -0.2879
   28phy    C32  733   2.414   1.550   0.222 -0.2448  0.5160 -0.0655
   28phy    C31  734   2.276   1.622   0.227  0.0561  0.1227 -0.4797
   28phy    C30  735   2.303   1.762   0.179  0.0416  0.1912  0.1158
   28phy    C28  736   2.193   1.871   0.166  0.3018  0.1686  0.0485
   28phy    C29  737   2.247   2.001   0.222 -0.6231  0.2846 -0.4488
   28phy    C27  738   2.155   1.901   0.021  0.3557  0.0321  0.1859
   28phy    C26  739   2.038   1.814  -0.026  0.1396  0.4848  0.4382
   28phy    C25  740   2.033   1.803  -0.179 -0.1903  0.2344 -0.0818
   28phy    C23  741   1.977   1.663  -0.227 -0.5443 -0.1635 -0.2424
   28phy    C24  742   1.920   1.685  -0.360 -0.2944 -0.2394  0.2771
   28phy    C22  743   2.087   1.559  -0.250  0.0625  0.4488  0.1242
   28phy    C21  744   2.095   1.450  -0.144  0.1743  0.1035  0.5586
   28phy    C20  745   2.217   1.363  -0.120  0.3641 -0.1286  0.0613
   28phy    C18  746   2.272   1.243  -0.203 -0.0546 -0.0680 -0.3754
   28phy    O01  747   2.167   1.141  -0.214 -0.2802 -0.1193 -0.3396
   28phy    H01  748   2.109   1.162  -0.285  0.2998  0.4308 -0.6683
   28phy    C19  749   2.375   1.177  -0.104  0.1494 -0.4456 -0.7778
   28phy    C13  750   2.333   1.289  -0.344 -0.2297 -0.2186  0.2811
   28phy     H3  751   2.243   1.322  -0.401  0.1962 -0.9967 -0.8641
   28phy    O33  752   2.407   1.412  -0.352  0.0197 -0.1204 -0.0229
   28phy    H1B  753   2.434   1.440  -0.267 -0.6276  1.4492 -0.3104
   28phy    C12  754   2.362   1.190  -0.458 -0.2557 -0.2605  0.1484
   28phy    O11  755   2.278   1.078  -0.467 -0.3838  0.3089  0.0733
   28phy    H1A  756   2.195   1.111  -0.494  0.1427  1.3425 -0.3556
   29phy    C35  757   0.373   3.917   0.399  0.2157 -0.3904 -0.5482
   29phy    C33  758   0.355   3.926   0.549  0.0756 -0.4256 -0.5982
   29phy    C34  759   0.207   3.903   0.589 -0.2855  0.0610 -0.1463
   29phy    C32  760   0.450   3.837   0.628  0.6747 -0.0973 -0.0913
   29phy    C31  761   0.596   3.877   0.638  0.0345 -0.3282  0.2138
   29phy    C30  762   0.688   3.768   0.699  0.4298 -0.1114  0.8620
   29phy    C28  763   0.829   3.818   0.744  0.3107  0.4372 -0.0593
   29phy    C29  764   0.823   3.859   0.891  0.0514  0.0657  0.3690
   29phy    C27  765   0.934   3.710   0.720 -0.0842 -0.6482 -0.6833
   29phy    C26  766   1.078   3.757   0.716 -0.0430 -0.3567 -0.6622
   29phy    C25  767   1.152   3.622   0.688 -0.2663 -0.0446  0.2225
   29phy    C23  768   1.297   3.643   0.640 -0.1720 -0.2948  0.1465
   29phy    C24  769   1.371   3.526   0.705 -0.5229 -0.4803  0.3521
   29phy    C22  770   1.328   3.649   0.487 -0.1668  0.3466 -0.5458
   29phy    C21  771   1.310   3.786   0.414  0.1651 -0.1581  0.3692
   29phy    C20  772   1.256   3.775   0.267  0.0396 -0.2734  0.4208
   29phy    C18  773   1.110   3.731   0.221 -0.0152 -0.4800 -0.5977
   29phy    O01  774   1.083   3.606   0.283 -0.0110  0.3284 -0.0000
   29phy    H01  775   1.151   3.548   0.256 -0.0402  0.0758  0.4621
   29phy    C19  776   1.124   3.707   0.067  0.1575 -0.5985 -0.2924
   29phy    C13  777   1.001   3.838   0.263 -0.4419 -0.4668 -0.1541
   29phy     H3  778   1.027   3.861   0.369  2.0281 -0.1715 -0.7663
   29phy    O33  779   1.022   3.969   0.210  0.0754 -0.1541 -0.0313
   29phy    H1B  780   0.996   3.963   0.120 -0.9401 -1.5016  0.3259
   29phy    C12  781   0.854   3.810   0.301 -0.2425  0.0139 -0.0874
   29phy    O11  782   0.818   3.672   0.311 -0.3083 -0.3968  0.5240
   29phy    H1A  783   0.898   3.628   0.332  1.2283  2.5553  1.4875
   30phy    C35  784   1.078   4.567   1.097 -0.2238  0.1654 -0.4122
   30phy    C33  785   0.955   4.484   1.135  0.0438  0.6853 -0.8246
   30phy    C34  786   0.957   4.459   1.286 -0.3580 -0.2645  0.0786
   30phy    C32  787   0.832   4.547   1.066 -0.1962 -0.5292  0.0321
   30phy    C31  788   0.730   4.442   1.012 -0.6027  0.0909  0.0962
   30phy    C30  789   0.596   4.515   0.989 -0.0487  0.8721 -0.7400
   30phy    C28  790   0.482   4.413   0.951  0.4352  0.0619  0.1814
   30phy    C29  791   0.403   4.378   1.076  0.0436 -0.1850 -0.3126
   30phy    C27  792   0.373   4.479   0.858  0.0824  0.3772  0.2203
   30phy    C26  793   0.405   4.443   0.710 -0.1035 -0.2144  0.1481
   30phy    C25  794   0.302   4.499   0.606  0.1076  0.0188  0.0296
   30phy    C23  795   0.337   4.486   0.457 -0.0337  0.4645 -0.1349
   30phy    C24  796   0.214   4.461   0.371 -0.0856  0.1265 -0.3785
   30phy    C22  797   0.409   4.609   0.395 -0.0016 -0.2301 -0.4619
   30phy    C21  798   0.513   4.563   0.294  0.0850  0.0102 -0.3331
   30phy    C20  799   0.605   4.671   0.232  0.0907 -0.2193  0.1575
   30phy    C18  800   0.686   4.640   0.104 -0.2348  0.5414 -0.0862
   30phy    O01  801   0.763   4.519   0.122 -0.7884 -0.1833  0.4391
   30phy    H01  802   0.850   4.532   0.088 -1.7444  1.2896 -1.6950
   30phy    C19  803   0.785   4.760   0.094 -0.4459  0.3500  0.0662
   30phy    C13  804   0.587   4.637  -0.027  0.2765 -0.0629 -0.2298
   30phy     H3  805   0.510   4.561   0.002  0.3974 -0.7145 -1.5662
   30phy    O33  806   0.492   4.742  -0.056  0.1828  0.4703 -0.1450
   30phy    H1B  807   0.540   4.819  -0.076  2.6155 -0.9320 -0.0678
   30phy    C12  808   0.624   4.562  -0.156  0.0205  0.1496  0.1505
   30phy    O11  809   0.675   4.647  -0.252  0.4451  0.5354 -0.3995
   30phy    H1A  810   0.606   4.705  -0.277  0.2634 -0.1869 -1.6302
   31phy    C35  811   1.108   0.891   1.715  0.1263 -0.1446 -0.0183
   31phy    C33  812   1.076   0.781   1.811  0.4282 -0.1398 -0.7429
   31phy    C34  813   1.039   0.651   1.740  0.6284 -0.1885  0.3667
   31phy    C32  814   1.193   0.750   1.908 -0.1744 -0.2558  0.1083
   31phy    C31  815   1.165   0.690   2.051 -0.6191  0.1917 -0.1843
   31phy    C30  816   1.293   0.657   2.133  0.2596  0.7366 -0.2338
   31phy    C28  817   1.271   0.603   2.274 -0.4018  0.5770  0.1644
   31phy    C29  818   1.244   0.453   2.288 -0.0807  0.2557 -0.0421
   31phy    C27  819   1.395   0.633   2.360 -0.2497  0.0939 -0.2730
   31phy    C26  820   1.373   0.710   2.494 -0.0930  0.1102  0.3921
   31phy    C25  821   1.507   0.733   2.569  0.0893  0.1727  0.2660
   31phy    C23  822   1.496   0.778   2.717 -0.4121  0.3054  0.4283
   31phy    C24  823   1.591   0.687   2.795  0.4765 -0.5401  0.4639
   31phy    C22  824   1.522   0.925   2.720 -0.1884 -0.4244 -0.5294
   31phy    C21  825   1.473   1.003   2.844 -0.1580 -0.0505 -0.4280
   31phy    C20  826   1.522   1.148   2.852 -0.2856  0.5441  0.0542
   31phy    C18  827   1.668   1.185   2.892  0.3293  0.1189  0.2074
   31phy    O01  828   1.768   1.116   2.810  0.1759 -0.2280  0.0565
   31phy    H01  829   1.797   1.040   2.856 -0.1742  0.1322  0.8997
   31phy    C19  830   1.672   1.338   2.853  0.0822 -0.4071  0.3371
   31phy    C13  831   1.691   1.154   3.051 -1.0087 -0.1105 -0.2288
   31phy     H3  832   1.651   1.053   3.078 -0.4779  0.3557  2.6737
   31phy    O33  833   1.612   1.226   3.140  0.1634  0.3060  0.5539
   31phy    H1B  834   1.522   1.202   3.131  0.4912 -1.3026  1.1791
   31phy    C12  835   1.847   1.152   3.100  1.0215 -0.3245 -0.3978
   31phy    O11  836   1.884   1.062   3.201  0.3693  0.0152 -0.0017
   31phy    H1A  837   1.972   1.085   3.223  0.8741 -0.5168 -1.3078
   32phy    C35  838   1.671   1.387   1.351  0.4094 -0.2046  0.2111
   32phy    C33  839   1.752   1.267   1.376 -0.2205 -0.2308 -0.4067
   32phy    C34  840   1.749   1.188   1.245  0.2086  0.2300  0.1586
   32phy    C32  841   1.897   1.302   1.419  0.0275  0.5159 -0.5603
   32phy    C31  842   1.979   1.206   1.508  0.7899  0.4174  0.4119
   32phy    C30  843   2.132   1.231   1.510  0.0703  0.9373 -0.5846
   32phy    C28  844   2.215   1.117   1.570 -0.3389  0.2608 -0.1887
   32phy    C29  845   2.318   1.058   1.476 -0.7785 -0.3576 -0.0509
   32phy    C27  846   2.279   1.169   1.705  0.3958  0.3798  0.1707
   32phy    C26  847   2.286   1.066   1.814 -0.9445 -0.1365  0.0562
   32phy    C25  848   2.303   1.119   1.960 -0.0534  0.0620  0.3965
   32phy    C23  849   2.344   1.007   2.056  0.5940 -0.5325  0.2113
   32phy    C24  850   2.497   1.002   2.076  0.4973  0.0994 -0.0451
   32phy    C22  851   2.277   1.024   2.192  0.3384 -0.4502  0.0358
   32phy    C21  852   2.136   0.961   2.199  0.0165  0.5758 -0.0715
   32phy    C20  853   2.071   0.973   2.338 -0.8780  0.8739  0.2213
   32phy    C18  854   1.924   0.934   2.364  0.0420  0.2116  0.6375
   32phy    O01  855   1.909   0.800   2.319  0.0805  0.3014  0.2998
   32phy    H01  856   1.817   0.799   2.305 -0.1460  1.0797  1.4920
   32phy    C19  857   1.922   0.929   2.520  0.1939 -0.2478 -0.5797
   32phy    C13  858   1.822   1.028   2.277  0.1592 -0.5394 -0.0651
   32phy     H3  859   1.863   1.038   2.173 -0.4982 -1.7373 -0.4569
   32phy    O33  860   1.833   1.164   2.326 -0.1197 -0.0773  0.0064
   32phy    H1B  861   1.753   1.197   2.363 -0.0062  1.1672 -0.7910
   32phy    C12  862   1.668   0.988   2.262 -0.5234  0.2375  0.3876
   32phy    O11  863   1.651   0.850   2.234 -0.2426  0.0814  0.1890
   32phy    H1A  864   1.559   0.845   2.213 -0.0693  1.8049 -1.1943
   33phy    C35  865   0.932   0.952   1.408 -0.6001  0.2994  0.1781
   33phy    C33  866   0.827   0.843   1.440  0.2586  0.1678  0.5136
   33phy    C34  867   0.689   0.905   1.404 -0.0581 -0.0721  0.0102
   33phy    C32  868   0.860   0.701   1.382 -0.2590  0.3442 -0.0898
   33phy    C31  869   0.796   0.584   1.451 -0.0992  0.2211  0.1480
   33phy    C30  870   0.807   0.451   1.377 -0.0139  0.0612 -0.4974
   33phy    C28  871   0.749   0.332   1.456 -0.5448 -0.0685  0.1208
   33phy    C29  872   0.663   0.256   1.355 -0.2776 -0.3986 -0.1370
   33phy    C27  873   0.868   0.261   1.523  0.4899  0.2987 -0.0283
   33phy    C26  874   0.828   0.177   1.647  0.2021  0.7106  0.0210
   33phy    C25  875   0.936   0.079   1.703  0.3474 -0.2364  0.5574
   33phy    C23  876   0.885  -0.001   1.823  0.6119  0.3887 -0.1417
   33phy    C24  877   0.874  -0.149   1.785  0.0612  0.5221  0.4864
   33phy    C22  878   0.991   0.023   1.937  0.3651 -0.7344  0.1125
   33phy    C21  879   0.946  -0.009   2.084  0.7340  0.0183  0.3393
   33phy    C20  880   1.025   0.045   2.202  0.0788 -0.4027 -0.4783
   33phy    C18  881   0.969   0.011   2.352 -0.2541 -0.6960 -0.1262
   33phy    O01  882   0.992  -0.128   2.377 -0.0873  0.5379  0.6471
   33phy    H01  883   0.995  -0.147   2.468  0.0196  0.7606  0.6915
   33phy    C19  884   1.077   0.089   2.437 -0.2959  0.5744  0.1935
   33phy    C13  885   0.820   0.059   2.396 -0.1262  0.0359 -0.2004
   33phy     H3  886   0.798   0.162   2.359  0.0155 -0.1666 -0.8660
   33phy    O33  887   0.802   0.071   2.540  0.0193  0.5554  0.0553
   33phy    H1B  888   0.849   0.000   2.578  1.0042  0.4756 -1.2191
   33phy    C12  889   0.707  -0.031   2.341  0.7980  0.5194  0.6785
   33phy    O11  890   0.571  -0.004   2.379 -0.1223  0.2732  0.5508
   33phy    H1A  891   0.572   0.064   2.445  1.2092 -0.6259  1.5113
   34phy    C35  892   4.327   3.493   0.640 -0.0900 -0.0343  0.3766
   34phy    C33  893   4.355   3.504   0.789 -0.2444 -0.2583  0.3170
   34phy    C34  894   4.219   3.488   0.858  0.1086  0.0839 -0.0755
   34phy    C32  895   4.463   3.408   0.844  0.6158  0.3434 -0.1056
   34phy    C31  896   4.609   3.445   0.823 -0.2364 -0.2320  0.6311
   34phy    C30  897   4.710   3.332   0.863 -0.0583 -0.4826  0.0404
   34phy    C28  898   4.845   3.332   0.789  0.0181 -0.2352  0.2884
   34phy    C29  899   4.955   3.311   0.884 -0.0199  0.0338 -0.0488
   34phy    C27  900   4.862   3.244   0.661  0.0333 -0.1033  0.0620
   34phy    C26  901   4.842   3.323   0.533 -0.7643 -0.0665  0.4496
   34phy    C25  902   4.870   3.243   0.407 -0.0133  0.5968  0.8234
   34phy    C23  903   4.830   3.323   0.277  0.8361 -0.2594 -0.0298
   34phy    C24  904   4.951   3.333   0.193 -0.1674  0.3231  0.4814
   34phy    C22  905   4.717   3.245   0.197  0.1599 -0.0640  0.1651
   34phy    C21  906   4.575   3.289   0.232 -0.2393 -0.1247  0.1481
   34phy    C20  907   4.481   3.225   0.129  0.1417 -0.4035 -0.1655
   34phy    C18  908   4.326   3.276   0.112 -0.5402  0.5008 -0.7231
   34phy    O01  909   4.275   3.279   0.248  0.4070  0.3870 -0.2114
   34phy    H01  910   4.314   3.213   0.302  0.6693  1.4621  0.9802
   34phy    C19  911   4.252   3.163   0.038 -0.3081  0.5103  0.0439
   34phy    C13  912   4.315   3.418   0.042 -0.4122  0.0279 -0.4728
   34phy     H3  913   4.382   3.475   0.112  0.4292 -2.9556  1.3642
   34phy    O33  914   4.392   3.431  -0.078 -0.1828 -0.4354  0.0453
   34phy    H1B  915   4.480   3.458  -0.061 -0.2456  0.3716 -0.8161
   34phy    C12  916   4.203   3.528   0.065  0.1075  0.8820  0.7516
   34phy    O11  917   4.131   3.511   0.182  0.3081  0.2358  0.3465
   34phy    H1A  918   4.174   3.440   0.225 -0.2838 -0.3474 -0.0200
   35phy    C35  919   1.229   0.574   0.516  0.1074  0.2347 -0.2257
   35phy    C33  920   1.157   0.696   0.572  0.1826 -0.3553 -0.3859
   35phy    C34  921   1.006   0.690   0.535 -0.1926 -0.5999 -0.0328
   35phy    C32  922   1.189   0.714   0.724 -0.1454  0.2035 -0.2148
   35phy    C31  923   1.202   0.857   0.767 -0.0340 -0.1962 -0.9183
   35phy    C30  924   1.299   0.876   0.887  0.3018 -0.5018 -0.0024
   35phy    C28  925   1.304   1.024   0.932 -0.6037  0.3407 -0.2471
   35phy    C29  926   1.266   1.026   1.082 -0.0327 -0.3776  0.0266
   35phy    C27  927   1.443   1.089   0.890 -0.0244 -0.1896 -0.2308
   35phy    C26  928   1.448   1.240   0.871 -0.0656  0.0778 -0.5307
   35phy    C25  929   1.594   1.292   0.865 -0.2315 -0.3734  0.0670
   35phy    C23  930   1.640   1.439   0.842 -0.2074  0.5062  0.4403
   35phy    C24  931   1.781   1.461   0.892 -0.0066  0.5522 -0.2920
   35phy    C22  932   1.608   1.486   0.697 -0.1660 -0.1753  0.0576
   35phy    C21  933   1.562   1.633   0.695  0.0172 -0.9136  0.0922
   35phy    C20  934   1.408   1.657   0.670 -0.6431  0.2651 -0.1394
   35phy    C18  935   1.351   1.804   0.648  0.2828  0.0050  0.0682
   35phy    O01  936   1.423   1.905   0.722  0.8748  0.1100 -0.1269
   35phy    H01  937   1.470   1.865   0.791 -2.2754 -2.0696  0.9859
   35phy    C19  938   1.209   1.790   0.712 -0.1445  0.1649  0.0534
   35phy    C13  939   1.345   1.843   0.492  0.3929  0.0379  0.2309
   35phy     H3  940   1.452   1.872   0.474  0.6865 -0.6752  0.7674
   35phy    O33  941   1.334   1.738   0.395  0.2046 -0.5326  0.1642
   35phy    H1B  942   1.418   1.716   0.361 -0.3086 -0.0648 -1.4842
   35phy    C12  943   1.312   1.980   0.426 -0.4492 -0.5053 -0.1891
   35phy    O11  944   1.194   1.982   0.355  0.5635 -0.3345 -0.1476
   35phy    H1A  945   1.128   1.929   0.396  0.6880 -0.3153  0.0758
   36phy    C35  946   1.845   2.105   1.574  0.1835  0.2245  0.0408
   36phy    C33  947   1.700   2.098   1.530  0.0875  0.5685  0.8515
   36phy    C34  948   1.680   2.175   1.397  0.0422 -0.1030 -0.1572
   36phy    C32  949   1.643   1.958   1.499  0.4359  0.3944  0.0597
   36phy    C31  950   1.602   1.883   1.627 -0.3606 -0.8628  0.3496
   36phy    C30  951   1.533   1.753   1.594 -0.1234 -0.4933 -0.3539
   36phy    C28  952   1.507   1.664   1.717 -0.1519  0.5471 -0.0021
   36phy    C29  953   1.356   1.642   1.751  0.0372 -0.1189 -0.0629
   36phy    C27  954   1.583   1.534   1.713 -0.1589 -0.2586 -0.2863
   36phy    C26  955   1.673   1.507   1.838  0.9516  0.3820 -0.8146
   36phy    C25  956   1.790   1.410   1.816 -0.1789 -0.5859 -0.2598
   36phy    C23  957   1.836   1.331   1.939 -0.0152 -0.0629 -0.2554
   36phy    C24  958   1.789   1.190   1.916  0.3473 -0.0328  0.1911
   36phy    C22  959   1.985   1.338   1.974 -0.1225  0.2842 -0.7332
   36phy    C21  960   2.009   1.428   2.094  0.6323 -0.0820 -0.2928
   36phy    C20  961   2.159   1.428   2.129 -0.3339 -0.8909  0.7723
   36phy    C18  962   2.221   1.505   2.250 -1.1083 -0.7080  0.5289
   36phy    O01  963   2.149   1.485   2.369  0.3977 -0.6304 -0.0666
   36phy    H01  964   2.185   1.519   2.449 -0.5556  0.2162  0.0248
   36phy    C19  965   2.348   1.420   2.268 -0.8605  0.4477  0.0664
   36phy    C13  966   2.258   1.661   2.227  0.3294  0.1188 -0.4726
   36phy     H3  967   2.308   1.673   2.127 -0.5088 -1.3830 -1.1060
   36phy    O33  968   2.367   1.702   2.317 -0.1971 -0.5530  0.7438
   36phy    H1B  969   2.343   1.694   2.407 -0.8122 -1.1253  0.5379
   36phy    C12  970   2.144   1.769   2.241  0.6010  0.5225 -0.6966
   36phy    O11  971   2.074   1.770   2.361 -0.1184 -0.5315 -0.1743
   36phy    H1A  972   2.031   1.689   2.381  0.8616 -1.0510 -0.1095
   37phy    C35  973   0.364   1.583   1.330  0.3456 -0.1638  0.2294
   37phy    C33  974   0.445   1.613   1.459  0.0999 -0.0870 -0.0467
   37phy    C34  975   0.346   1.662   1.560 -0.3051 -0.1901 -0.1521
   37phy    C32  976   0.524   1.496   1.515  0.4630  0.4335  0.0033
   37phy    C31  977   0.670   1.502   1.457  0.1143 -0.7544  0.2292
   37phy    C30  978   0.759   1.384   1.496  0.5959 -0.1924  0.0981
   37phy    C28  979   0.901   1.383   1.435  0.0114 -0.8815  0.1631
   37phy    C29  980   1.001   1.321   1.538 -0.2864 -0.3360  0.1209
   37phy    C27  981   0.916   1.302   1.301 -0.6609 -0.1816 -0.0359
   37phy    C26  982   0.928   1.396   1.178  0.2703  0.6967 -0.2942
   37phy    C25  983   0.962   1.304   1.063 -0.3803  0.7221  0.4184
   37phy    C23  984   0.973   1.360   0.920 -0.4616  0.3155  0.0105
   37phy    C24  985   1.103   1.440   0.890  0.1284  0.2522  0.1537
   37phy    C22  986   0.951   1.238   0.826 -0.1745  0.4334 -0.6261
   37phy    C21  987   0.887   1.265   0.687 -0.8445  0.0246  0.1828
   37phy    C20  988   0.884   1.132   0.608  0.3892 -0.6410  0.1944
   37phy    C18  989   0.834   1.136   0.459  0.0931  0.0199  0.1124
   37phy    O01  990   0.701   1.201   0.460  0.0805 -0.4707 -0.0802
   37phy    H01  991   0.648   1.175   0.387  0.6321  0.7180 -0.9464
   37phy    C19  992   0.819   0.985   0.433 -0.4713  0.1119 -0.0771
   37phy    C13  993   0.936   1.219   0.364  0.6408 -0.7627  0.1941
   37phy     H3  994   0.940   1.318   0.416  0.9744 -1.2409  1.1135
   37phy    O33  995   1.077   1.183   0.381  0.0087  0.5311 -0.4027
   37phy    H1B  996   1.096   1.103   0.336 -0.0554  0.8560 -1.0189
   37phy    C12  997   0.907   1.296   0.231 -0.1270  0.0377  0.7472
   37phy    O11  998   0.776   1.329   0.194 -0.7098 -0.3920  0.1337
   37phy    H1A  999   0.732   1.363   0.270 -1.0070  0.0954 -0.2514
   38phy    C35 1000   1.176   1.329   1.943  0.3954 -0.3715 -0.8614
   38phy    C33 1001   1.255   1.283   2.063  0.0095  0.6036  0.0182
   38phy    C34 1002   1.278   1.135   2.043 -0.1774  0.7307  0.3486
   38phy    C32 1003   1.387   1.357   2.083 -0.3170 -0.2854  0.1455
   38phy    C31 1004   1.438   1.366   2.226  0.0334 -0.5018 -0.0758
   38phy    C30 1005   1.561   1.455   2.247  0.1911  0.6655 -0.3007
   38phy    C28 1006   1.627   1.467   2.388  0.5662 -0.2878  0.0126
   38phy    C29 1007   1.771   1.511   2.366  0.0039 -0.5870  0.0861
   38phy    C27 1008   1.577   1.567   2.495 -0.1765  0.4937  0.2280
   38phy    C26 1009   1.446   1.533   2.564  0.0115 -0.1989 -0.5672
   38phy    C25 1010   1.410   1.642   2.668 -0.7352 -0.0737  0.3520
   38phy    C23 1011   1.289   1.619   2.757  0.3375 -0.2413  0.0155
   38phy    C24 1012   1.328   1.554   2.889 -0.0260  0.0786  0.3145
   38phy    C22 1013   1.206   1.754   2.787 -0.3123  0.4953 -0.2471
   38phy    C21 1014   1.057   1.739   2.814 -0.4155 -0.2882 -0.9607
   38phy    C20 1015   0.975   1.866   2.840  0.6333  0.0315  0.0596
   38phy    C18 1016   0.978   1.946   2.975  0.3840  0.4770  0.3911
   38phy    O01 1017   1.109   1.984   3.018 -0.3440  0.0758  0.2310
   38phy    H01 1018   1.161   2.019   2.949 -0.6366  0.3939  0.1660
   38phy    C19 1019   0.923   2.086   2.939  0.1182  0.1909  0.0505
   38phy    C13 1020   0.894   1.881   3.102  0.0577  0.2780 -0.4080
   38phy     H3 1021   0.793   1.847   3.068 -0.3461  2.0040 -1.0228
   38phy    O33 1022   0.860   1.973   3.205  0.0712  0.6429 -0.1190
   38phy    H1B 1023   0.937   2.007   3.246  0.4276  0.8536 -0.9426
   38phy    C12 1024   0.960   1.755   3.185 -0.2683 -0.7263 -0.0682
   38phy    O11 1025   1.085   1.772   3.254  0.6190  0.3753  0.4976
   38phy    H1A 1026   1.073   1.772   3.347 -0.2161 -0.9667  0.4119
   39phy    C35 1027   0.818   2.659   1.831  0.3383  0.4132  0.0958
   39phy    C33 1028   0.839   2.510   1.861  0.0667 -0.6071 -0.1365
   39phy    C34 1029   0.916   2.449   1.750  0.1186  0.8330 -0.5936
   39phy    C32 1030   0.911   2.496   1.997 -0.1808  0.5822  0.2444
   39phy    C31 1031   0.865   2.366   2.070  0.5717  0.5644 -0.7804
   39phy    C30 1032   0.910   2.353   2.217 -0.6279 -0.1930 -0.0080
   39phy    C28 1033   0.891   2.221   2.289  0.2621 -0.2799 -0.3120
   39phy    C29 1034   0.988   2.117   2.236 -0.1628  0.6290  0.0635
   39phy    C27 1035   0.901   2.246   2.439  0.5309  0.1582  0.2222
   39phy    C26 1036   0.772   2.287   2.514 -0.0863  0.1789  0.3704
   39phy    C25 1037   0.792   2.303   2.662 -0.2617 -0.6188 -0.5267
   39phy    C23 1038   0.684   2.383   2.736  0.2500  0.1784 -0.0730
   39phy    C24 1039   0.642   2.320   2.865  0.1993 -0.3608 -0.1085
   39phy    C22 1040   0.740   2.523   2.767 -0.2831  0.0882 -0.3670
   39phy    C21 1041   0.639   2.636   2.754  0.0871 -0.0413  0.1060
   39phy    C20 1042   0.689   2.778   2.772  0.4189 -0.2997  0.4759
   39phy    C18 1043   0.596   2.903   2.789 -0.2147 -0.0603  0.0151
   39phy    O01 1044   0.512   2.893   2.908 -0.7981  0.3070  0.2183
   39phy    H01 1045   0.546   2.939   2.982 -0.1463 -0.4890  0.4360
   39phy    C19 1046   0.708   3.011   2.831  0.7317  0.3100  0.1650
   39phy    C13 1047   0.511   2.965   2.663  0.7936 -0.0879  0.6437
   39phy     H3 1048   0.577   2.981   2.574 -0.1388 -0.4128 -0.1236
   39phy    O33 1049   0.472   3.106   2.692  0.4391  0.0397 -0.4384
   39phy    H1B 1050   0.449   3.115   2.782  0.8007 -0.1726 -0.3217
   39phy    C12 1051   0.383   2.884   2.609 -0.4011 -0.4034  0.0069
   39phy    O11 1052   0.281   2.861   2.702 -0.0308 -0.0299  0.2383
   39phy    H1A 1053   0.309   2.892   2.786 -0.1015 -0.3610  0.3857
   40phy    C35 1054   2.578   3.826   1.533  0.1744 -0.0789 -0.1079
   40phy    C33 1055   2.452   3.914   1.498 -0.3459  0.2601 -0.2060
   40phy    C34 1056   2.355   3.821   1.434 -0.4516  0.0570  0.0328
   40phy    C32 1057   2.391   3.994   1.615  0.2525  0.3847 -0.1645
   40phy    C31 1058   2.472   4.120   1.651 -0.0783 -0.2059 -0.5419
   40phy    C30 1059   2.388   4.208   1.743  0.5815 -0.2642 -0.3734
   40phy    C28 1060   2.442   4.347   1.792 -0.3500 -0.0911  0.0310
   40phy    C29 1061   2.437   4.457   1.686  0.1371  0.0857 -0.3327
   40phy    C27 1062   2.360   4.391   1.912 -0.4735 -0.1898  0.3303
   40phy    C26 1063   2.443   4.457   2.027  0.4081 -0.5393 -0.6795
   40phy    C25 1064   2.358   4.505   2.146  0.0801 -0.4082  0.3783
   40phy    C23 1065   2.444   4.550   2.268  0.0272 -0.0934  0.3908
   40phy    C24 1066   2.488   4.700   2.248 -0.5374  0.2097 -0.1139
   40phy    C22 1067   2.346   4.558   2.391 -0.6446  0.4931 -0.2383
   40phy    C21 1068   2.372   4.460   2.502 -0.1367 -0.2083 -0.5765
   40phy    C20 1069   2.258   4.463   2.607  0.2992  0.2302  0.2827
   40phy    C18 1070   2.269   4.383   2.741 -0.1088  0.8269  0.2568
   40phy    O01 1071   2.385   4.434   2.812 -0.1832  0.2374 -0.0920
   40phy    H01 1072   2.372   4.514   2.860  2.3922  1.2902 -1.0073
   40phy    C19 1073   2.150   4.431   2.830  0.0332 -0.6103 -0.0344
   40phy    C13 1074   2.274   4.222   2.711 -0.1413 -0.4125  0.7538
   40phy     H3 1075   2.309   4.207   2.606  0.4148  0.9841  0.7209
   40phy    O33 1076   2.143   4.166   2.698  0.2360 -0.0306 -0.3353
   40phy    H1B 1077   2.095   4.214   2.633  1.0325  1.9056  0.4224
   40phy    C12 1078   2.370   4.140   2.805  0.0030  0.0182 -0.0510
   40phy    O11 1079   2.497   4.195   2.829 -0.2087 -0.2459  0.3080
   40phy    H1A 1080   2.487   4.288   2.838  0.2559 -0.1887  0.2822
   41phy    C35 1081   0.946   1.693   1.906 -0.3826  0.3456 -0.4391
   41phy    C33 1082   0.981   1.766   1.773 -0.2205 -0.6372 -0.3811
   41phy    C34 1083   0.872   1.740   1.673 -0.1850  0.1912  0.0211
   41phy    C32 1084   0.995   1.917   1.789  0.2242 -0.4547 -0.1220
   41phy    C31 1085   1.142   1.962   1.798  0.1108  0.2724 -0.1709
   41phy    C30 1086   1.140   2.114   1.827  0.6218 -0.0891 -0.1622
   41phy    C28 1087   1.280   2.174   1.831 -0.2412  0.2192  0.0696
   41phy    C29 1088   1.333   2.199   1.687  0.2763 -0.0732  0.1727
   41phy    C27 1089   1.270   2.311   1.897 -0.1895 -0.3418  0.1829
   41phy    C26 1090   1.345   2.323   2.025 -0.3228 -0.8604 -0.4819
   41phy    C25 1091   1.324   2.464   2.082  0.8267 -0.0237  0.1831
   41phy    C23 1092   1.381   2.503   2.217 -0.5322 -0.2739  0.1620
   41phy    C24 1093   1.443   2.643   2.219 -0.2809  0.1253  0.2609
   41phy    C22 1094   1.284   2.473   2.328  0.6972 -0.5253 -0.3523
   41phy    C21 1095   1.341   2.391   2.440  0.0773  0.3688 -0.7017
   41phy    C20 1096   1.238   2.369   2.551  0.0810  0.7777 -0.3042
   41phy    C18 1097   1.280   2.322   2.699  0.5637  0.4569 -0.2725
   41phy    O01 1098   1.383   2.411   2.745 -0.5714 -0.4411 -0.3656
   41phy    H01 1099   1.371   2.432   2.836  1.9661  2.9048 -0.6314
   41phy    C19 1100   1.154   2.366   2.783  0.2940 -0.1082 -0.3064
   41phy    C13 1101   1.321   2.164   2.727  0.4039  0.5098 -0.1379
   41phy     H3 1102   1.271   2.094   2.655  0.9006 -1.5472  1.4160
   41phy    O33 1103   1.274   2.109   2.851  0.4712  0.3561  0.4954
   41phy    H1B 1104   1.318   2.155   2.919  1.5047  0.6137 -0.3218
   41phy    C12 1105   1.473   2.130   2.706  0.1718  0.1782 -0.2586
   41phy    O11 1106   1.569   2.173   2.800 -0.1346  0.1382 -0.2853
   41phy    H1A 1107   1.561   2.267   2.801 -1.9444  0.0312 -0.2181
   42phy    C35 1108   0.037   0.922   0.620  0.0229  0.4568 -0.0532
   42phy    C33 1109   0.152   0.877   0.712 -0.7171 -0.0172 -0.0511
   42phy    C34 1110   0.097   0.839   0.847 -0.0509  0.0586 -0.3899
   42phy    C32 1111   0.222   0.749   0.660 -0.0314  0.2021  0.0663
   42phy    C31 1112   0.339   0.761   0.558  0.2934 -0.6440 -0.0588
   42phy    C30 1113   0.402   0.625   0.532 -0.2933  0.3081 -0.2147
   42phy    C28 1114   0.505   0.617   0.420 -0.4031 -0.6133  0.9477
   42phy    C29 1115   0.649   0.601   0.475  0.3551  0.3637 -0.3443
   42phy    C27 1116   0.466   0.501   0.325 -0.4247 -0.5679 -0.4501
   42phy    C26 1117   0.476   0.548   0.180 -0.1104 -0.5159 -0.4484
   42phy    C25 1118   0.488   0.427   0.088 -0.4798  0.4993 -0.1538
   42phy    C23 1119   0.512   0.467  -0.063 -0.1836 -0.1838  0.5959
   42phy    C24 1120   0.650   0.425  -0.107  0.2611  0.1250 -0.3615
   42phy    C22 1121   0.427   0.382  -0.157 -0.1050 -0.1124  0.1710
   42phy    C21 1122   0.278   0.418  -0.170  0.0333  0.4663 -0.6522
   42phy    C20 1123   0.194   0.324  -0.264  0.2502 -0.0931 -0.0663
   42phy    C18 1124   0.117   0.194  -0.225 -0.2407  0.4485 -0.0668
   42phy    O01 1125   0.216   0.090  -0.214  0.1889 -0.1329  0.0994
   42phy    H01 1126   0.293   0.106  -0.265 -0.2154 -2.6543 -1.4815
   42phy    C19 1127   0.044   0.157  -0.354 -0.1189  0.0201 -0.3785
   42phy    C13 1128   0.014   0.191  -0.100 -0.0087  0.3865  0.4292
   42phy     H3 1129  -0.008   0.300  -0.080  1.6348  0.5085  1.8221
   42phy    O33 1130  -0.118   0.145  -0.103 -0.0430  0.0699 -0.2305
   42phy    H1B 1131  -0.122   0.052  -0.110  0.7992  0.0281 -0.2499
   42phy    C12 1132   0.067   0.176   0.040 -0.6703  0.0641 -0.3858
   42phy    O11 1133   0.078   0.038   0.079  0.2430  0.3334 -0.6029
   42phy    H1A 1134   0.141  -0.000   0.021  0.3404  1.9164 -1.5931
   43phy    C35 1135   0.695   0.585   1.965 -0.0690  0.5762  0.2831
   43phy    C33 1136   0.754   0.491   2.072  0.2899 -0.3072 -0.1794
   43phy    C34 1137   0.863   0.415   2.007  0.5658 -0.6809  0.3168
   43phy    C32 1138   0.814   0.567   2.193 -0.2464  0.2614 -0.3867
   43phy    C31 1139   0.791   0.517   2.333 -0.4300  0.0560 -0.3014
   43phy    C30 1140   0.860   0.602   2.441 -0.4171 -0.2136  0.7698
   43phy    C28 1141   0.814   0.581   2.587  0.3656  0.1937  0.8025
   43phy    C29 1142   0.876   0.455   2.649 -0.0598  0.2836  0.0003
   43phy    C27 1143   0.854   0.710   2.668  0.0529  0.7645 -0.0006
   43phy    C26 1144   0.735   0.740   2.768 -0.5735  0.4134  0.1575
   43phy    C25 1145   0.755   0.860   2.860  0.2698  0.2286 -0.4055
   43phy    C23 1146   0.653   0.890   2.975  0.3284  0.3421  0.4183
   43phy    C24 1147   0.718   0.970   3.086  0.0002  0.1323 -0.4378
   43phy    C22 1148   0.519   0.941   2.918 -0.2023 -0.4350 -0.1874
   43phy    C21 1149   0.400   0.923   3.006  0.4627 -0.7023 -0.0135
   43phy    C20 1150   0.271   0.943   2.932 -0.3439  0.6647 -0.7015
   43phy    C18 1151   0.132   0.930   3.003 -0.3311 -0.3223 -0.4719
   43phy    O01 1152   0.118   1.044   3.094  0.2166  0.2951  0.3502
   43phy    H01 1153   0.169   1.118   3.067  0.0947  0.7210  1.2418
   43phy    C19 1154   0.043   0.972   2.888  0.1480  0.1796  0.0293
   43phy    C13 1155   0.097   0.781   3.059 -0.1403 -0.4325  0.7847
   43phy     H3 1156   0.155   0.708   2.996  0.3544  0.8814 -0.3514
   43phy    O33 1157  -0.034   0.736   3.046  0.0646  0.1830  0.2858
   43phy    H1B 1158  -0.086   0.796   3.096  0.1074 -0.4585  1.1204
   43phy    C12 1159   0.153   0.747   3.203 -0.3585 -0.0593 -0.5729
   43phy    O11 1160   0.078   0.786   3.314  0.2790  0.1508  0.0414
   43phy    H1A 1161   0.069   0.880   3.313  2.8274  0.4527  0.0059
   44phy    C35 1162   1.284   1.564   1.286 -0.2173 -0.3689 -0.2162
   44phy    C33 1163   1.261   1.693   1.208 -0.0710 -0.3298  0.3016
   44phy    C34 1164   1.124   1.748   1.241 -0.4608  0.0174  0.2401
   44phy    C32 1165   1.383   1.792   1.210  0.2868  0.1253 -0.3832
   44phy    C31 1166   1.391   1.875   1.086 -0.3892  0.4782  0.3462
   44phy    C30 1167   1.496   1.985   1.107 -0.3585 -0.3482  0.2559
   44phy    C28 1168   1.526   2.090   0.995 -0.5377 -0.1822  0.1972
   44phy    C29 1169   1.533   2.234   1.043 -0.0190  0.1986 -0.4095
   44phy    C27 1170   1.652   2.042   0.918  0.2148 -0.2359  0.1849
   44phy    C26 1171   1.678   2.091   0.776 -0.1758 -0.4214 -0.2272
   44phy    C25 1172   1.791   2.016   0.703  0.4661 -0.0351  0.9600
   44phy    C23 1173   1.809   2.048   0.551  0.2601 -0.2386  0.3559
   44phy    C24 1174   1.929   2.138   0.535 -0.1710  0.2043 -0.1565
   44phy    C22 1175   1.839   1.914   0.475  0.2539  0.1497  0.2195
   44phy    C21 1176   1.719   1.842   0.404  0.2671  0.4364 -0.5675
   44phy    C20 1177   1.762   1.754   0.286 -0.3667  0.0477 -0.3685
   44phy    C18 1178   1.645   1.711   0.192  0.6356 -0.1451 -0.0379
   44phy    O01 1179   1.552   1.630   0.261 -0.5639 -0.0082  0.2619
   44phy    H01 1180   1.562   1.539   0.244  0.0667 -0.4715  2.6635
   44phy    C19 1181   1.714   1.618   0.086  0.7213  0.1509 -0.0133
   44phy    C13 1182   1.572   1.834   0.112 -0.6020  0.2310 -0.4963
   44phy     H3 1183   1.524   1.898   0.191  0.8682  0.1164  0.5085
   44phy    O33 1184   1.662   1.933   0.062 -0.0208 -0.2257 -0.1195
   44phy    H1B 1185   1.678   1.920  -0.029  2.3787 -1.3003  0.3790
   44phy    C12 1186   1.424   1.835   0.057 -0.0037  0.4457  0.0504
   44phy    O11 1187   1.345   1.721   0.080 -0.4475 -0.2127  0.3352
   44phy    H1A 1188   1.256   1.749   0.094  0.0409  1.9175 -0.5736
   45phy    C35 1189   2.177   1.745   1.844 -0.3203  0.6014 -0.4261
   45phy    C33 1190   2.049   1.795   1.766 -0.3037 -0.3802  0.4743
   45phy    C34 1191   2.000   1.693   1.665  0.1739 -0.1680  0.1346
   45phy    C32 1192   1.940   1.840   1.866 -0.3112  0.5241  0.2062
   45phy    C31 1193   1.934   1.984   1.920  0.2564  0.0530  0.1035
   45phy    C30 1194   1.811   2.018   2.005  0.3156  0.1955 -0.2630
   45phy    C28 1195   1.817   2.162   2.050  0.4746 -0.3614  0.0158
   45phy    C29 1196   1.726   2.240   1.953  0.5207 -0.2742 -0.1434
   45phy    C27 1197   1.763   2.177   2.195 -0.1284  0.2889  0.5209
   45phy    C26 1198   1.803   2.307   2.260  0.5933 -0.0889  0.1598
   45phy    C25 1199   1.747   2.318   2.400  0.5067 -0.3069 -0.1538
   45phy    C23 1200   1.807   2.441   2.477  0.5036  0.3274 -0.3758
   45phy    C24 1201   1.697   2.544   2.514 -0.1734 -0.0144  0.0467
   45phy    C22 1202   1.863   2.395   2.614  0.3045  0.0333  0.1827
   45phy    C21 1203   2.004   2.427   2.655  0.0088  0.4170  0.0966
   45phy    C20 1204   2.053   2.345   2.775  0.7295 -0.4229 -0.8598
   45phy    C18 1205   2.202   2.355   2.816 -0.3938  0.3924  0.1796
   45phy    O01 1206   2.248   2.494   2.818 -0.8285  0.2289 -0.3122
   45phy    H01 1207   2.341   2.493   2.827 -0.8338 -3.2668  1.1866
   45phy    C19 1208   2.180   2.330   2.967  0.4592 -0.2281  0.2961
   45phy    C13 1209   2.307   2.251   2.751  0.0815  0.0436 -0.0067
   45phy     H3 1210   2.263   2.149   2.746  0.6781 -0.2054 -0.3024
   45phy    O33 1211   2.435   2.233   2.814 -0.5113 -0.2574  0.0872
   45phy    H1B 1212   2.478   2.316   2.806 -0.5532 -0.0489  1.7164
   45phy    C12 1213   2.346   2.275   2.594  0.0977  0.0582  0.0761
   45phy    O11 1214   2.365   2.154   2.524 -0.0616  0.2522  0.0003
   45phy    H1A 1215   2.282   2.138   2.484  0.0187  0.8138 -0.3953
   46phy    C35 1216   0.822   3.738   2.003  0.0940  0.4640  0.0298
   46phy    C33 1217   0.903   3.607   1.996  0.3535  0.1532  0.1723
   46phy    C34 1218   0.816   3.503   1.929 -0.8292  0.0346  0.0446
   46phy    C32 1219   1.039   3.635   1.939 -0.0818 -0.0439  0.5334
   46phy    C31 1220   1.149   3.531   1.984 -0.5892 -0.6395  0.4609
   46phy    C30 1221   1.272   3.556   1.904 -0.2306 -0.3108 -0.2298
   46phy    C28 1222   1.396   3.481   1.958  0.5308 -0.2933  0.1801
   46phy    C29 1223   1.442   3.385   1.853  0.1572 -0.2277 -0.1895
   46phy    C27 1224   1.518   3.569   1.996 -0.4262  0.3359 -0.5177
   46phy    C26 1225   1.555   3.568   2.150 -0.2014 -0.3643 -0.0953
   46phy    C25 1226   1.658   3.673   2.188 -0.2947 -0.1349 -0.1455
   46phy    C23 1227   1.694   3.652   2.337  0.1741  0.4771 -0.0935
   46phy    C24 1228   1.846   3.664   2.363 -0.3405  0.2294 -0.1051
   46phy    C22 1229   1.610   3.740   2.434 -0.3722  0.0818  0.1773
   46phy    C21 1230   1.547   3.659   2.551 -0.2533 -0.7249  0.1606
   46phy    C20 1231   1.479   3.768   2.640  0.0414 -0.0064  0.7109
   46phy    C18 1232   1.374   3.735   2.753  0.2239  0.3160 -0.2169
   46phy    O01 1233   1.433   3.647   2.850 -0.0312  0.0343  0.2854
   46phy    H01 1234   1.363   3.593   2.879 -2.2635  1.0409 -2.7248
   46phy    C19 1235   1.361   3.872   2.825  0.0623  0.2244 -0.3586
   46phy    C13 1236   1.235   3.669   2.688 -0.5901  0.5831  0.0637
   46phy     H3 1237   1.262   3.604   2.601 -1.4469  2.2272 -1.5021
   46phy    O33 1238   1.153   3.767   2.626 -0.2618  0.1510  0.5001
   46phy    H1B 1239   1.130   3.835   2.686  0.7439  0.0580  1.0053
   46phy    C12 1240   1.148   3.575   2.786  0.2665 -0.3693  0.0197
   46phy    O11 1241   1.218   3.492   2.876 -0.2291  0.1450 -0.1445
   46phy    H1A 1242   1.185   3.405   2.862  0.1008  0.1393 -0.9759
   47phy    C35 1243   0.158   3.329   1.139  0.1992  0.1729  0.1640
   47phy    C33 1244   0.129   3.254   1.257 -0.4839  0.5499  0.5970
   47phy    C34 1245   0.182   3.326   1.384  0.2474  0.0788  0.0255
   47phy    C32 1246  -0.013   3.195   1.254  0.2359  0.3237  0.0652
   47phy    C31 1247  -0.041   3.065   1.337  0.0893 -0.1885 -0.3991
   47phy    C30 1248  -0.181   3.010   1.320 -0.4037  0.2595 -0.0906
   47phy    C28 1249  -0.226   2.902   1.413 -0.1792  0.3568 -0.2972
   47phy    C29 1250  -0.271   2.951   1.546 -0.0859 -0.0726 -0.3762
   47phy    C27 1251  -0.336   2.825   1.347 -0.4210 -0.0778  0.0306
   47phy    C26 1252  -0.301   2.681   1.316 -0.0218 -0.6011  0.8411
   47phy    C25 1253  -0.410   2.638   1.218 -0.2465 -0.5126 -0.4743
   47phy    C23 1254  -0.390   2.510   1.134  0.2753  0.0436 -0.1674
   47phy    C24 1255  -0.474   2.393   1.186 -0.2861  0.0053 -0.5426
   47phy    C22 1256  -0.404   2.536   0.982  0.1147  0.1902  0.4835
   47phy    C21 1257  -0.331   2.437   0.898 -0.3180 -0.2152  0.1791
   47phy    C20 1258  -0.310   2.476   0.747 -0.2120 -0.0281  0.8285
   47phy    C18 1259  -0.249   2.374   0.643  0.4356 -0.4418  0.2439
   47phy    O01 1260  -0.142   2.300   0.701  0.0311  0.1993 -0.3304
   47phy    H01 1261  -0.163   2.250   0.777 -0.2209 -0.7640 -1.0132
   47phy    C19 1262  -0.202   2.469   0.531  0.3727  0.2751  0.7256
   47phy    C13 1263  -0.361   2.269   0.592 -0.7561 -0.1359  0.2503
   47phy     H3 1264  -0.403   2.226   0.686 -0.7741  0.3677  0.4764
   47phy    O33 1265  -0.486   2.326   0.539  0.0430 -0.0071  0.1679
   47phy    H1B 1266  -0.478   2.420   0.537  0.5523 -0.0483 -0.0952
   47phy    C12 1267  -0.335   2.123   0.542 -0.2246  0.0232 -0.0836
   47phy    O11 1268  -0.330   2.103   0.402  0.5229 -0.0289 -0.0466
   47phy    H1A 1269  -0.250   2.142   0.373 -0.1383  1.2790 -0.1722
   48phy    C35 1270   2.316   3.578   1.988 -0.2889  0.0815 -0.4117
   48phy    C33 1271   2.376   3.498   1.875 -0.7025  0.4501  0.1246
   48phy    C34 1272   2.436   3.582   1.767 -0.2157  0.2977  0.2027
   48phy    C32 1273   2.482   3.395   1.930 -0.3351 -0.1042 -0.6888
   48phy    C31 1274   2.490   3.256   1.859 -0.4489 -0.3475  0.1024
   48phy    C30 1275   2.615   3.183   1.906  0.1009  0.0561  0.3579
   48phy    C28 1276   2.652   3.055   1.830  0.2425 -0.0866 -0.1658
   48phy    C29 1277   2.761   3.083   1.728 -0.4911  0.2617 -0.2796
   48phy    C27 1278   2.705   2.938   1.910  0.1923 -0.0856 -0.1038
   48phy    C26 1279   2.609   2.860   2.003  0.1922 -0.0912  0.1777
   48phy    C25 1280   2.668   2.734   2.062  0.4411 -0.1402 -0.2333
   48phy    C23 1281   2.605   2.653   2.168  0.5004 -0.6301 -0.5187
   48phy    C24 1282   2.519   2.544   2.106  0.3184 -0.0173 -0.1052
   48phy    C22 1283   2.716   2.589   2.251 -0.0301 -0.4237 -0.0569
   48phy    C21 1284   2.686   2.553   2.398  0.1584 -0.3607  0.4202
   48phy    C20 1285   2.803   2.487   2.471  0.4840 -0.4521 -0.4301
   48phy    C18 1286   2.777   2.432   2.619  0.1498  0.9553 -0.3503
   48phy    O01 1287   2.682   2.323   2.626 -0.0235 -0.0967  0.3646
   48phy    H01 1288   2.677   2.282   2.541  1.3293  0.3351  0.0440
   48phy    C19 1289   2.916   2.370   2.633 -0.0769 -0.3271 -0.0379
   48phy    C13 1290   2.742   2.547   2.728  0.3732 -0.0941  0.1711
   48phy     H3 1291   2.802   2.637   2.700  1.9554 -1.3659 -0.6735
   48phy    O33 1292   2.795   2.517   2.858 -0.0907 -0.4274 -0.3777
   48phy    H1B 1293   2.797   2.424   2.871 -1.8179 -0.5879 -0.9387
   48phy    C12 1294   2.588   2.594   2.756  0.3477 -0.0361 -0.3675
   48phy    O11 1295   2.507   2.514   2.832  0.1800  0.3541 -0.0347
   48phy    H1A 1296   2.527   2.525   2.923 -1.0207 -1.8665  0.5836
   49phy    C35 1297   1.992   2.693   1.162 -0.0861 -0.3376 -0.5367
   49phy    C33 1298   1.898   2.637   1.272  0.2920 -0.7707 -0.7525
   49phy    C34 1299   1.771   2.569   1.212  0.1651  0.1931 -0.4765
   49phy    C32 1300   1.963   2.527   1.363  0.4923 -0.3617  0.0720
   49phy    C31 1301   2.051   2.575   1.481 -0.0174  0.0213 -0.6022
   49phy    C30 1302   2.061   2.471   1.591 -0.0730 -0.2852 -0.1456
   49phy    C28 1303   2.138   2.499   1.721 -0.4633  0.4948  0.1114
   49phy    C29 1304   2.053   2.590   1.813  0.3367  0.1518 -0.5585
   49phy    C27 1305   2.152   2.363   1.794  0.1146  0.1154 -0.4384
   49phy    C26 1306   2.281   2.338   1.869  0.0164 -0.1316  0.1090
   49phy    C25 1307   2.276   2.201   1.939 -0.4681  0.0495 -0.1632
   49phy    C23 1308   2.382   2.188   2.048 -0.2406  0.4861  0.8568
   49phy    C24 1309   2.326   2.229   2.186  0.1894  0.3495 -0.2677
   49phy    C22 1310   2.432   2.042   2.049 -0.1403 -0.1005 -0.5047
   49phy    C21 1311   2.581   2.021   2.068  0.5030 -0.1587  0.3863
   49phy    C20 1312   2.633   1.887   2.124 -0.0640 -0.2200 -0.1164
   49phy    C18 1313   2.659   1.865   2.278  0.0279  0.3620  0.0784
   49phy    O01 1314   2.535   1.892   2.338 -0.7347 -0.0432 -0.2041
   49phy    H01 1315   2.470   1.838   2.296  0.4398 -1.0198 -0.8267
   49phy    C19 1316   2.673   1.710   2.282  0.8354  0.4802 -0.2341
   49phy    C13 1317   2.779   1.943   2.353 -0.2302  0.2540  0.3445
   49phy     H3 1318   2.878   1.925   2.304 -0.1306 -0.5459  0.8206
   49phy    O33 1319   2.800   1.902   2.487  0.4048 -0.4990 -0.0926
   49phy    H1B 1320   2.717   1.909   2.531  1.3853  0.8822  1.6467
   49phy    C12 1321   2.775   2.104   2.353 -0.5996  0.5510 -0.1279
   49phy    O11 1322   2.671   2.168   2.426  0.1959  0.6757  0.0764
   49phy    H1A 1323   2.588   2.133   2.401 -0.3632  2.0776 -0.1331
   50phy    C35 1324   0.910   2.916   1.137 -0.3296  0.0030 -0.1312
   50phy    C33 1325   0.871   2.801   1.227 -0.0793 -0.0646  0.1562
   50phy    C34 1326   0.833   2.865   1.360  0.3025 -0.8062  0.4275
   50phy    C32 1327   0.749   2.740   1.167  0.2100  0.8668  0.2308
   50phy    C31 1328   0.767   2.599   1.115  0.1060  0.5037  0.3667
   50phy    C30 1329   0.638   2.542   1.048 -0.1674  0.3769  0.1236
   50phy    C28 1330   0.650   2.392   1.006 -0.7879 -0.3541 -0.3886
   50phy    C29 1331   0.581   2.285   1.087 -0.0510  0.1025 -0.0555
   50phy    C27 1332   0.596   2.373   0.862 -0.3790 -0.2653 -0.4644
   50phy    C26 1333   0.713   2.322   0.776  0.7159 -0.8835  0.4126
   50phy    C25 1334   0.686   2.306   0.625 -0.0626 -0.3141 -0.5725
   50phy    C23 1335   0.805   2.249   0.539  0.3534 -0.4058 -0.0983
   50phy    C24 1336   0.804   2.100   0.533 -0.0317 -0.4334  0.2682
   50phy    C22 1337   0.783   2.290   0.396 -0.6471  0.1233  0.0778
   50phy    C21 1338   0.873   2.408   0.359 -0.2704  0.4009  0.0551
   50phy    C20 1339   0.902   2.421   0.209 -0.1603  0.0914  0.4454
   50phy    C18 1340   0.981   2.546   0.152 -0.1650  0.5730 -0.3943
   50phy    O01 1341   0.913   2.664   0.199 -0.0372  0.4974  0.0008
   50phy    H01 1342   0.858   2.702   0.133 -0.4122  0.5854  0.3617
   50phy    C19 1343   0.966   2.525   0.002 -0.0692 -0.1876  0.1148
   50phy    C13 1344   1.133   2.541   0.197 -0.3874 -0.0710  0.3942
   50phy     H3 1345   1.131   2.557   0.308  2.2477  1.0612  0.3791
   50phy    O33 1346   1.201   2.414   0.197 -0.2433 -0.0815  0.0606
   50phy    H1B 1347   1.145   2.340   0.214 -0.1402 -0.0909  0.3662
   50phy    C12 1348   1.236   2.667   0.197 -0.1263  0.0153  0.0181
   50phy    O11 1349   1.310   2.704   0.075  0.0480  0.6791  0.1837
   50phy    H1A 1350   1.354   2.782   0.104  1.2690 -1.1151  3.8620
   51phy    C35 1351   0.758   1.687   0.835 -0.3716  0.3210  0.1575
   51phy    C33 1352   0.757   1.803   0.936 -0.7359 -0.2361  0.0937
   51phy    C34 1353   0.708   1.759   1.071  0.3288  0.1294  0.2125
   51phy    C32 1354   0.900   1.859   0.937 -0.7800  0.0829  0.2736
   51phy    C31 1355   0.918   2.013   0.955  0.3110  0.4362  0.5795
   51phy    C30 1356   1.057   2.069   0.947 -0.6416 -0.0333  0.5313
   51phy    C28 1357   1.066   2.211   0.898  0.4716 -0.5926  0.1401
   51phy    C29 1358   1.030   2.320   1.005 -0.4333 -0.0601 -0.1366
   51phy    C27 1359   1.207   2.247   0.847  0.5294  0.0419 -0.2554
   51phy    C26 1360   1.232   2.315   0.712  0.3916 -0.0207 -0.1309
   51phy    C25 1361   1.378   2.337   0.678  0.4118 -0.1504  0.3287
   51phy    C23 1362   1.402   2.400   0.543 -0.0156  0.2224  0.1105
   51phy    C24 1363   1.415   2.553   0.544 -0.0960  0.0393 -0.2544
   51phy    C22 1364   1.525   2.349   0.469 -0.4460 -0.1962  0.4673
   51phy    C21 1365   1.522   2.307   0.320 -0.1109 -0.4946 -0.1388
   51phy    C20 1366   1.664   2.272   0.280 -0.0976  0.8956  0.2622
   51phy    C18 1367   1.710   2.269   0.128  0.2552 -0.8231  0.4024
   51phy    O01 1368   1.618   2.185   0.060 -0.2184  0.2075 -0.3468
   51phy    H01 1369   1.643   2.095   0.070  0.2450  0.4196  0.5389
   51phy    C19 1370   1.848   2.191   0.139 -0.0127  0.1882 -0.2646
   51phy    C13 1371   1.729   2.417   0.056 -0.1200 -0.3674 -0.2320
   51phy     H3 1372   1.628   2.463   0.072  0.1606 -0.4224  1.9725
   51phy    O33 1373   1.811   2.514   0.124 -0.4281  0.2259 -0.7152
   51phy    H1B 1374   1.769   2.533   0.206 -2.2269  2.3229 -2.0390
   51phy    C12 1375   1.722   2.454  -0.097  0.0077  0.3909 -0.1320
   51phy    O11 1376   1.620   2.391  -0.173  0.2624  0.1156 -0.9187
   51phy    H1A 1377   1.537   2.417  -0.138  0.2132 -0.6929 -0.3988
   52phy    C35 1378   1.808   1.745   1.179 -0.0589  0.1511  1.0033
   52phy    C33 1379   1.940   1.818   1.171  0.5886  0.2218 -0.3341
   52phy    C34 1380   1.981   1.835   1.319  0.5718 -0.2334 -0.1135
   52phy    C32 1381   2.055   1.766   1.087 -0.4740 -0.5696  0.3078
   52phy    C31 1382   2.031   1.760   0.933 -0.3978  0.0612 -0.2247
   52phy    C30 1383   2.161   1.733   0.858 -0.2027 -0.0476 -0.1342
   52phy    C28 1384   2.156   1.705   0.708 -0.0524 -0.3043  0.6506
   52phy    C29 1385   2.283   1.743   0.640 -0.3366 -0.6821 -0.2087
   52phy    C27 1386   2.124   1.558   0.670 -0.4449  0.2280 -0.1875
   52phy    C26 1387   2.041   1.532   0.551 -0.0073  0.3175 -0.3059
   52phy    C25 1388   2.013   1.381   0.534 -0.0809  0.4380 -0.2715
   52phy    C23 1389   1.916   1.334   0.425 -0.7593 -0.2808  0.4995
   52phy    C24 1390   1.972   1.366   0.285 -0.3573 -0.2624 -0.2240
   52phy    C22 1391   1.906   1.180   0.438  0.6931  0.3530  0.3228
   52phy    C21 1392   1.765   1.118   0.417  0.2651  0.2084 -0.0017
   52phy    C20 1393   1.765   0.966   0.430  0.0367 -0.1364  0.4027
   52phy    C18 1394   1.644   0.876   0.390 -0.2994  0.2090  0.1062
   52phy    O01 1395   1.519   0.919   0.450 -0.2541  0.9409 -0.0936
   52phy    H01 1396   1.502   1.010   0.432  1.3631  1.3728  0.3286
   52phy    C19 1397   1.684   0.750   0.473  0.4913 -0.0078  0.3375
   52phy    C13 1398   1.621   0.859   0.231  0.3819 -0.5572 -0.4637
   52phy     H3 1399   1.587   0.959   0.195  0.1216 -0.3486  0.3465
   52phy    O33 1400   1.738   0.850   0.145  0.0666  0.0556 -0.2590
   52phy    H1B 1401   1.801   0.913   0.172 -1.4019  2.4304 -1.9938
   52phy    C12 1402   1.491   0.790   0.168  0.3611  0.1627  0.2880
   52phy    O11 1403   1.383   0.798   0.254 -0.1719 -0.1064  0.1261
   52phy    H1A 1404   1.420   0.812   0.339  0.4477 -0.1728 -0.1275
   53phy    C35 1405   1.589   2.491   1.574 -0.2153 -0.9073  0.6651
   53phy    C33 1406   1.578   2.599   1.679 -0.0800  0.5735  0.0377
   53phy    C34 1407   1.615   2.546   1.815 -0.1509  0.2501 -0.3693
   53phy    C32 1408   1.662   2.725   1.643  0.1099  0.2837 -0.5368
   53phy    C31 1409   1.594   2.855   1.607 -0.0603 -0.3933  0.2021
   53phy    C30 1410   1.697   2.959   1.553  0.3320 -0.3309 -0.0074
   53phy    C28 1411   1.655   3.107   1.523  0.1511 -0.1827  0.9960
   53phy    C29 1412   1.677   3.192   1.647 -0.1668 -0.2553  0.2678
   53phy    C27 1413   1.735   3.158   1.400 -0.6230  0.4561 -0.4613
   53phy    C26 1414   1.652   3.164   1.271 -0.1735  0.0177 -0.0542
   53phy    C25 1415   1.745   3.234   1.164  0.1371  0.0953  0.0033
   53phy    C23 1416   1.678   3.265   1.025  0.0764  0.1747  0.0418
   53phy    C24 1417   1.616   3.399   1.020  0.2505 -0.3428  0.2297
   53phy    C22 1418   1.785   3.258   0.918  0.4474  0.2478  0.1269
   53phy    C21 1419   1.751   3.245   0.766  0.3787  0.3804 -0.2192
   53phy    C20 1420   1.879   3.250   0.681  0.2581 -0.3571  0.2860
   53phy    C18 1421   1.882   3.250   0.522 -0.2037  0.4563  0.4094
   53phy    O01 1422   1.816   3.127   0.477 -0.0636  0.1884 -0.5902
   53phy    H01 1423   1.828   3.058   0.538 -1.1479  1.3195  1.0074
   53phy    C19 1424   2.030   3.236   0.485  0.1509  0.2309  0.1113
   53phy    C13 1425   1.806   3.378   0.465 -0.5926  0.1935 -0.3965
   53phy     H3 1426   1.699   3.369   0.498 -0.5554  1.3156  0.0697
   53phy    O33 1427   1.834   3.505   0.522 -0.2481 -0.2563 -0.4643
   53phy    H1B 1428   1.791   3.508   0.605  0.3418 -0.7722 -0.1237
   53phy    C12 1429   1.767   3.396   0.321  0.1354  0.2398 -0.2084
   53phy    O11 1430   1.654   3.470   0.285 -0.3165  0.2837 -0.0997
   53phy    H1A 1431   1.671   3.558   0.311 -0.6854  0.3986 -0.2453
   54phy    C35 1432   3.160   2.502   2.267  0.2866  0.1224  0.2119
   54phy    C33 1433   3.112   2.505   2.120 -0.4009 -0.3707 -0.1564
   54phy    C34 1434   3.229   2.546   2.028  0.0503 -0.4845 -0.0420
   54phy    C32 1435   3.020   2.387   2.081 -0.2549  0.2247  0.0115
   54phy    C31 1436   2.925   2.387   1.963  0.0429  0.8759  0.0597
   54phy    C30 1437   2.855   2.254   1.944 -0.1827 -0.0797  0.1116
   54phy    C28 1438   2.808   2.234   1.798 -0.5977  0.5251  0.2695
   54phy    C29 1439   2.817   2.079   1.771 -0.0258 -0.0132 -0.6220
   54phy    C27 1440   2.678   2.306   1.758  0.0830 -0.2133 -0.4706
   54phy    C26 1441   2.708   2.376   1.624 -0.0623 -0.1543  0.3501
   54phy    C25 1442   2.586   2.460   1.574 -0.7811 -0.3025 -0.0978
   54phy    C23 1443   2.605   2.539   1.440  0.4833  0.0837 -0.0873
   54phy    C24 1444   2.467   2.538   1.375 -0.0266  0.4406  0.0065
   54phy    C22 1445   2.672   2.676   1.456  0.3018 -0.6998  0.5005
   54phy    C21 1446   2.760   2.731   1.344  0.2729 -0.6445 -0.0785
   54phy    C20 1447   2.800   2.872   1.378 -0.3118 -0.2382  0.4721
   54phy    C18 1448   2.901   2.947   1.285 -0.3107  0.0197 -0.5478
   54phy    O01 1449   3.018   2.860   1.274  0.5289  0.0105  0.1031
   54phy    H01 1450   3.003   2.774   1.307 -0.6613  0.1380 -0.0563
   54phy    C19 1451   2.943   3.066   1.372 -0.4674  0.1296  0.2353
   54phy    C13 1452   2.849   2.974   1.132 -0.1298 -0.0881 -0.4066
   54phy     H3 1453   2.842   2.872   1.086 -0.3626  0.2562 -1.1461
   54phy    O33 1454   2.714   3.016   1.100 -0.2194  0.3468 -0.0795
   54phy    H1B 1455   2.650   2.979   1.157  0.9689 -1.6881  0.0386
   54phy    C12 1456   2.946   3.019   1.015 -0.6576 -0.3408 -0.1700
   54phy    O11 1457   3.084   2.985   1.032  0.0143  0.2907 -0.5694
   54phy    H1A 1458   3.100   2.985   1.124 -2.0397  1.8916 -0.1311
   55phy    C35 1459   4.482   4.187   1.228 -0.2030  0.2634  0.3309
   55phy    C33 1460   4.584   4.290   1.186  0.2286  0.0955  0.4548
   55phy    C34 1461   4.602   4.382   1.303 -0.4615 -0.4265 -0.2064
   55phy    C32 1462   4.719   4.235   1.133  0.4198  0.3475  0.1863
   55phy    C31 1463   4.789   4.315   1.025  0.4524  0.2560 -0.0772
   55phy    C30 1464   4.918   4.252   0.966 -0.0519  0.5959  0.0221
   55phy    C28 1465   4.989   4.304   0.840 -0.2717 -0.1061 -0.0033
   55phy    C29 1466   5.134   4.247   0.839  0.1943 -0.1619 -0.1446
   55phy    C27 1467   4.915   4.267   0.710  0.2582  0.2405 -0.5343
   55phy    C26 1468   4.929   4.393   0.617  0.2018  0.3879  0.0402
   55phy    C25 1469   4.874   4.375   0.474  0.4272 -0.0576 -0.3181
   55phy    C23 1470   4.883   4.490   0.374  0.7340 -0.1996  0.2410
   55phy    C24 1471   4.921   4.428   0.236  0.1415  0.3411 -0.8323
   55phy    C22 1472   4.744   4.554   0.353  0.4527  0.0817 -0.3380
   55phy    C21 1473   4.731   4.703   0.319  0.1466 -0.0393 -0.1224
   55phy    C20 1474   4.584   4.740   0.291 -0.0246  0.1239  0.5009
   55phy    C18 1475   4.540   4.878   0.228  0.0423  0.0986  0.2837
   55phy    O01 1476   4.546   4.985   0.327 -0.5721  0.2138 -0.1606
   55phy    H01 1477   4.634   5.010   0.345  0.2665  0.8771 -4.1364
   55phy    C19 1478   4.387   4.856   0.204 -0.1625 -0.6810  0.1398
   55phy    C13 1479   4.620   4.926   0.095 -0.1839 -0.1074 -0.8499
   55phy     H3 1480   4.724   4.950   0.130 -0.0001  0.3903 -1.6984
   55phy    O33 1481   4.658   4.826  -0.001 -0.0409 -0.2448 -0.0697
   55phy    H1B 1482   4.747   4.798   0.005  0.1402  0.1813 -0.6385
   55phy    C12 1483   4.609   5.064   0.020  0.1774 -0.1973 -0.4047
   55phy    O11 1484   4.611   5.177   0.099 -0.2773 -0.3310  0.1711
   55phy    H1A 1485   4.555   5.174   0.174 -1.0268  1.1571 -0.2878
   56phy    C35 1486   2.056   3.235   1.970  0.1034 -0.1096 -0.2354
   56phy    C33 1487   2.025   3.086   1.973  0.0613 -0.4065 -0.4532
   56phy    C34 1488   2.002   3.045   1.828  0.1574  0.7478  0.0888
   56phy    C32 1489   2.135   2.992   2.027  0.5297  0.0375  0.3622
   56phy    C31 1490   2.089   2.915   2.148 -0.0503 -0.0253 -0.1280
   56phy    C30 1491   2.192   2.817   2.205 -0.4838  0.6027  0.4853
   56phy    C28 1492   2.126   2.705   2.294 -0.6426 -0.5040  0.1284
   56phy    C29 1493   2.180   2.573   2.256 -0.1817  0.4502  0.0958
   56phy    C27 1494   2.140   2.725   2.448  0.0767  0.3229 -0.4843
   56phy    C26 1495   2.037   2.823   2.511  0.0572  0.1385 -0.2814
   56phy    C25 1496   2.035   2.813   2.662  0.5376  0.2234 -0.2399
   56phy    C23 1497   1.938   2.905   2.740  0.5384 -0.4104  0.1267
   56phy    C24 1498   1.822   2.811   2.776 -0.6920 -0.9566 -0.3911
   56phy    C22 1499   1.991   2.961   2.873 -0.1339 -0.0094  0.0705
   56phy    C21 1500   2.067   3.096   2.874  0.5917 -0.2074  0.1276
   56phy    C20 1501   2.058   3.159   3.013 -0.2386 -0.0824 -0.2698
   56phy    C18 1502   2.135   3.294   3.037  0.0818 -0.7725 -0.6929
   56phy    O01 1503   2.089   3.387   2.934  0.2183 -0.4047 -0.4537
   56phy    H01 1504   1.995   3.388   2.939  0.1704  0.9870 -1.1057
   56phy    C19 1505   2.072   3.347   3.168 -0.3693 -0.0160  0.3377
   56phy    C13 1506   2.297   3.276   3.033  0.6737 -0.1631 -0.3910
   56phy     H3 1507   2.322   3.195   2.960 -0.5448 -1.3913  0.5035
   56phy    O33 1508   2.349   3.224   3.158 -0.2541  0.2130 -0.5952
   56phy    H1B 1509   2.336   3.285   3.228 -0.1869 -0.3214 -0.1077
   56phy    C12 1510   2.385   3.401   2.991  0.0880  0.5989  0.1146
   56phy    O11 1511   2.519   3.374   2.966 -0.7532 -0.2629  0.3626
   56phy    H1A 1512   2.543   3.397   2.878  0.6243  1.2629  1.0782
   57phy    C35 1513   1.242   3.023   1.459 -0.6998  0.5827 -0.0944
   57phy    C33 1514   1.177   3.153   1.423 -0.1838 -0.5779  0.1664
   57phy    C34 1515   1.223   3.253   1.528 -0.0290 -0.0270 -0.3070
   57phy    C32 1516   1.197   3.196   1.277  0.2411 -0.0954  0.2779
   57phy    C31 1517   1.067   3.252   1.218  0.4036  0.3854  0.1532
   57phy    C30 1518   1.093   3.305   1.079 -0.0645  0.3847 -0.1012
   57phy    C28 1519   0.971   3.311   0.984 -0.0485 -0.3785  0.4402
   57phy    C29 1520   0.880   3.429   1.005  0.0163  0.3042  0.1277
   57phy    C27 1521   1.014   3.293   0.838 -0.5240  0.4395  0.3985
   57phy    C26 1522   0.907   3.229   0.742 -0.1637  0.2018 -0.0971
   57phy    C25 1523   0.880   3.329   0.621 -0.7755 -0.2169  0.7133
   57phy    C23 1524   0.764   3.295   0.527  0.3465 -0.1743  0.1112
   57phy    C24 1525   0.645   3.372   0.577 -0.0808 -0.2976 -0.0215
   57phy    C22 1526   0.801   3.363   0.392 -0.0696  0.0113 -0.2526
   57phy    C21 1527   0.740   3.316   0.262 -0.3955 -0.6348  0.0747
   57phy    C20 1528   0.820   3.392   0.149  0.3753  0.6120 -0.3561
   57phy    C18 1529   0.792   3.353  -0.005 -0.3655 -0.0062  0.8762
   57phy    O01 1530   0.776   3.207  -0.016 -0.2521 -0.8751  0.0775
   57phy    H01 1531   0.850   3.166   0.024  0.5940  0.3812 -0.1528
   57phy    C19 1532   0.923   3.387  -0.080  0.3649  0.3729  0.4587
   57phy    C13 1533   0.659   3.422  -0.064  0.3523  0.2384 -0.8750
   57phy     H3 1534   0.579   3.366  -0.009 -0.1648  3.2246  1.6886
   57phy    O33 1535   0.616   3.552  -0.016  0.1850  0.0815 -0.0730
   57phy    H1B 1536   0.528   3.551   0.017  0.7320 -0.4759  1.4841
   57phy    C12 1537   0.585   3.383  -0.201 -0.0407  0.1913 -0.1115
   57phy    O11 1538   0.445   3.401  -0.204 -0.2016 -0.3473  0.3020
   57phy    H1A 1539   0.423   3.465  -0.269  0.9472 -0.5863 -0.3551
   58phy    C35 1540   1.655   2.871   2.034  0.2388 -0.1892  0.2556
   58phy    C33 1541   1.566   2.990   2.055 -0.1983 -0.3333  0.0896
   58phy    C34 1542   1.655   3.109   2.027  0.0247 -0.0065 -0.4080
   58phy    C32 1543   1.446   2.981   1.961 -0.1575  0.1227  0.4586
   58phy    C31 1544   1.318   3.033   2.027 -0.4333  0.3484  0.2105
   58phy    C30 1545   1.206   3.024   1.925 -0.4514  0.3604  0.3603
   58phy    C28 1546   1.076   3.076   1.988  0.4631 -0.2977 -1.1461
   58phy    C29 1547   1.007   3.172   1.892  0.5370 -0.4078 -0.1366
   58phy    C27 1548   0.977   2.967   2.032  0.0205  0.2978  0.3839
   58phy    C26 1549   0.982   2.938   2.183 -0.0883 -0.3799  0.1639
   58phy    C25 1550   0.891   2.821   2.214 -0.4043  0.0731 -0.5299
   58phy    C23 1551   0.851   2.795   2.362 -0.1375 -0.7201 -0.1277
   58phy    C24 1552   0.730   2.711   2.349  0.3117  0.2022 -0.0482
   58phy    C22 1553   0.943   2.711   2.448  0.0176  0.1714 -0.4451
   58phy    C21 1554   1.053   2.795   2.521 -0.2842  0.2345  0.1732
   58phy    C20 1555   1.076   2.748   2.668  0.1429 -0.2037 -0.3992
   58phy    C18 1556   1.182   2.820   2.763  0.5493  0.1517  0.1620
   58phy    O01 1557   1.178   2.961   2.734  0.1348 -0.4010 -0.3685
   58phy    H01 1558   1.247   2.980   2.674 -0.0115 -0.0082 -0.4151
   58phy    C19 1559   1.125   2.816   2.911  0.0923 -0.4275  0.1408
   58phy    C13 1560   1.336   2.774   2.758  0.3305 -0.1770  0.1395
   58phy     H3 1561   1.343   2.664   2.775 -0.1315 -0.3090 -0.4688
   58phy    O33 1562   1.424   2.826   2.858  0.4226  0.4641  0.3683
   58phy    H1B 1563   1.389   2.830   2.945 -0.4064  2.1092 -0.0154
   58phy    C12 1564   1.413   2.800   2.623  0.4241 -0.0330  0.3246
   58phy    O11 1565   1.386   2.926   2.567  0.3169 -0.5926  0.1584
   58phy    H1A 1566   1.436   2.951   2.491 -1.7130  0.1342 -1.0159
   59phy    C35 1567   0.472   2.975   0.477  0.7705 -0.2219  0.7357
   59phy    C33 1568   0.487   2.839   0.544 -0.1011 -0.1977 -0.3142
   59phy    C34 1569   0.376   2.750   0.504 -0.0685  0.1699  0.1989
   59phy    C32 1570   0.622   2.770   0.523  0.7912 -0.2882  0.0716
   59phy    C31 1571   0.702   2.762   0.648 -0.0792 -0.0432 -0.3576
   59phy    C30 1572   0.850   2.728   0.616  0.1095  0.6461  0.1615
   59phy    C28 1573   0.955   2.749   0.728  0.2415  0.2351 -0.2551
   59phy    C29 1574   0.975   2.618   0.810  0.1415 -0.4686  0.3337
   59phy    C27 1575   1.097   2.794   0.688 -0.4592 -0.4618 -0.3814
   59phy    C26 1576   1.115   2.924   0.602 -0.2629 -0.0860 -0.4316
   59phy    C25 1577   1.265   2.945   0.574 -0.1712  0.3614 -0.2648
   59phy    C23 1578   1.310   3.076   0.510 -0.4254 -0.1199  0.4114
   59phy    C24 1579   1.366   3.185   0.604 -0.3520 -0.0315 -0.2330
   59phy    C22 1580   1.435   3.034   0.434 -0.1427 -0.1292 -0.2323
   59phy    C21 1581   1.430   3.069   0.280  0.5983  0.3390 -0.8219
   59phy    C20 1582   1.538   2.988   0.205  0.1012 -0.3104 -0.4723
   59phy    C18 1583   1.531   2.979   0.052  0.5313 -0.3035  0.1247
   59phy    O01 1584   1.395   2.943   0.012 -0.1531 -0.1807 -0.0941
   59phy    H01 1585   1.334   3.010   0.033 -0.2129  0.3608 -1.8040
   59phy    C19 1586   1.617   2.856   0.019 -0.1623  0.3147  0.4818
   59phy    C13 1587   1.583   3.111  -0.028 -0.0101 -0.2570  0.2316
   59phy     H3 1588   1.494   3.179  -0.023 -0.0913 -0.1914 -1.4083
   59phy    O33 1589   1.676   3.203   0.028 -0.2073 -0.2927 -0.6868
   59phy    H1B 1590   1.745   3.155   0.070 -1.3962 -1.2388  0.2670
   59phy    C12 1591   1.579   3.143  -0.184  0.1359  0.1450 -0.4849
   59phy    O11 1592   1.470   3.101  -0.261  0.3375 -0.4569  0.3806
   59phy    H1A 1593   1.488   3.012  -0.281  1.3758 -0.0542 -0.5952
   60phy    C35 1594   0.797   4.226   0.369 -0.2653 -0.5243  0.3280
   60phy    C33 1595   0.776   4.310   0.496  0.0569  0.4585  0.1099
   60phy    C34 1596   0.802   4.219   0.617 -0.4688  0.0315 -1.1496
   60phy    C32 1597   0.862   4.441   0.487  0.3116  0.7053  0.0088
   60phy    C31 1598   0.804   4.560   0.563  0.3305 -0.4276  0.1270
   60phy    C30 1599   0.865   4.697   0.533  0.2394  0.4466  0.1826
   60phy    C28 1600   0.817   4.820   0.615  0.0242  0.0219  0.5656
   60phy    C29 1601   0.930   4.860   0.708  0.1645  0.2681  0.5456
   60phy    C27 1602   0.777   4.944   0.527  0.0859 -0.1401 -0.9037
   60phy    C26 1603   0.622   4.945   0.487 -0.5136  0.4552 -0.4781
   60phy    C25 1604   0.595   5.067   0.400 -0.1249  0.3291 -0.1549
   60phy    C23 1605   0.469   5.071   0.312  0.6599  0.5498 -0.0208
   60phy    C24 1606   0.356   5.159   0.381 -0.0584 -0.0414  0.2863
   60phy    C22 1607   0.504   5.139   0.180 -0.0447  0.2245 -0.1302
   60phy    C21 1608   0.505   5.064   0.051 -0.0053 -0.5102 -0.2361
   60phy    C20 1609   0.601   5.136  -0.043  0.2153  0.0203  0.7844
   60phy    C18 1610   0.639   5.068  -0.179  0.6922  0.1178  0.0078
   60phy    O01 1611   0.672   4.930  -0.156 -0.6338 -0.0663  0.0032
   60phy    H01 1612   0.712   4.895  -0.233  0.2891  0.9023  0.0192
   60phy    C19 1613   0.766   5.139  -0.236  0.4072  0.1606  0.1832
   60phy    C13 1614   0.517   5.060  -0.286 -0.5419  0.1797  0.1283
   60phy     H3 1615   0.436   5.003  -0.233  0.1058 -0.0442  0.8859
   60phy    O33 1616   0.444   5.175  -0.313 -0.0385 -0.4122  0.3386
   60phy    H1B 1617   0.506   5.240  -0.339  1.1289 -1.4157  0.5011
   60phy    C12 1618   0.502   4.955  -0.411 -0.2550  0.0136  0.0259
   60phy    O11 1619   0.597   4.853  -0.407  0.1167 -0.1799  0.2410
   60phy    H1A 1620   0.597   4.814  -0.492  0.1033  3.3894 -1.6129
   61phy    C35 1621   1.603   4.918   1.314  0.0330 -0.2569 -0.1206
   61phy    C33 1622   1.631   4.766   1.299  0.0418  0.5381 -0.5789
   61phy    C34 1623   1.530   4.712   1.201 -0.0101 -0.4440  0.0692
   61phy    C32 1624   1.780   4.730   1.285  0.2194  0.2368  0.2914
   61phy    C31 1625   1.816   4.588   1.347  0.1440 -0.0851  0.1910
   61phy    C30 1626   1.970   4.571   1.343  0.1144  0.2883  0.2129
   61phy    C28 1627   2.021   4.447   1.423  0.1140 -0.0908 -0.4597
   61phy    C29 1628   2.152   4.390   1.353  0.2408  0.4331  0.0194
   61phy    C27 1629   2.045   4.481   1.569 -0.2692 -0.3892  0.3705
   61phy    C26 1630   1.969   4.384   1.657  0.2401 -0.1201 -0.6692
   61phy    C25 1631   1.964   4.430   1.805  0.1558 -0.1363  0.1029
   61phy    C23 1632   1.906   4.324   1.894 -0.1917 -0.1992 -0.7505
   61phy    C24 1633   2.001   4.210   1.941  0.2498  0.1566 -0.2588
   61phy    C22 1634   1.828   4.390   2.009  0.3710 -0.0803 -0.6562
   61phy    C21 1635   1.683   4.343   2.019  0.2792 -0.1570 -0.2567
   61phy    C20 1636   1.594   4.426   2.118  0.2971 -0.5859 -0.2145
   61phy    C18 1637   1.599   4.424   2.277 -0.0514 -0.1901 -0.2260
   61phy    O01 1638   1.725   4.450   2.330  0.5640 -0.1543 -0.3582
   61phy    H01 1639   1.712   4.458   2.422 -1.2596 -0.1202 -0.5728
   61phy    C19 1640   1.517   4.548   2.316 -0.7195 -0.3134  0.4579
   61phy    C13 1641   1.545   4.287   2.346 -0.1952 -0.1907  0.9248
   61phy     H3 1642   1.458   4.251   2.285  0.6037  1.0550 -1.0227
   61phy    O33 1643   1.478   4.308   2.474 -0.4445 -0.4601  0.0785
   61phy    H1B 1644   1.549   4.303   2.535  0.0930 -0.4541 -0.5400
   61phy    C12 1645   1.638   4.160   2.352  0.3480  0.1648  0.1305
   61phy    O11 1646   1.714   4.145   2.468  0.5502 -0.0783 -0.0518
   61phy    H1A 1647   1.698   4.068   2.518 -1.5502 -1.1464 -2.2077
   62phy    C35 1648   0.880   3.531   1.371  0.9347 -0.3709 -0.0320
   62phy    C33 1649   0.976   3.646   1.391 -0.3650  0.4355  0.1226
   62phy    C34 1650   1.046   3.630   1.525  0.0381  0.7185 -0.0093
   62phy    C32 1651   1.067   3.666   1.268 -0.6772 -0.3763 -0.4637
   62phy    C31 1652   1.105   3.810   1.240 -0.9434  0.1115 -0.0630
   62phy    C30 1653   1.191   3.830   1.116 -0.3624  0.3641  0.0119
   62phy    C28 1654   1.250   3.971   1.095  0.3234  0.2196  1.0158
   62phy    C29 1655   1.379   3.995   1.174  0.0248 -0.1979 -0.0751
   62phy    C27 1656   1.289   3.983   0.946  0.2430 -0.0098  0.0041
   62phy    C26 1657   1.275   4.122   0.882 -0.4025 -0.1386 -0.1075
   62phy    C25 1658   1.312   4.123   0.740 -0.1542  0.6047  0.1238
   62phy    C23 1659   1.299   4.244   0.650  0.0424  0.8988 -0.0693
   62phy    C24 1660   1.395   4.358   0.684 -0.1108 -0.3296  0.1094
   62phy    C22 1661   1.324   4.195   0.504 -0.1706  0.0074  0.1207
   62phy    C21 1662   1.223   4.253   0.404 -0.7268  0.2324 -0.0658
   62phy    C20 1663   1.271   4.201   0.267 -0.0403 -0.0958 -0.6348
   62phy    C18 1664   1.186   4.236   0.136 -0.0327 -0.3426 -0.3090
   62phy    O01 1665   1.045   4.209   0.153 -0.1791 -0.3132 -0.7247
   62phy    H01 1666   1.033   4.125   0.191  0.9333 -0.3558 -0.4321
   62phy    C19 1667   1.224   4.132   0.029  0.0863  0.1163  0.0447
   62phy    C13 1668   1.201   4.388   0.077  0.1704  0.0865 -0.6655
   62phy     H3 1669   1.293   4.427   0.126 -0.8132 -0.2227  1.5425
   62phy    O33 1670   1.246   4.401  -0.060  0.4809  0.1106  0.0240
   62phy    H1B 1671   1.178   4.391  -0.124 -0.1360 -0.5601  0.7659
   62phy    C12 1672   1.127   4.518   0.127  0.0567 -0.8161 -0.0320
   62phy    O11 1673   1.011   4.544   0.053  0.1934  0.1780  0.1790
   62phy    H1A 1674   1.030   4.603  -0.018 -1.1658  1.9435  1.2056
   63phy    C35 1675   1.129   3.416   2.322  0.0777  0.3384  0.2361
   63phy    C33 1676   1.200   3.322   2.426  0.0520  0.9569  0.1268
   63phy    C34 1677   1.125   3.181   2.437 -0.1305 -0.6308  0.3099
   63phy    C32 1678   1.348   3.305   2.378 -0.2014 -0.1029 -0.1287
   63phy    C31 1679   1.455   3.266   2.478  0.3862  0.4015  0.3280
   63phy    C30 1680   1.586   3.258   2.400  0.0294 -0.2792 -0.5735
   63phy    C28 1681   1.709   3.196   2.471 -0.0227  0.0409 -0.2300
   63phy    C29 1682   1.702   3.041   2.473 -0.1532  0.6238 -0.1308
   63phy    C27 1683   1.831   3.234   2.390  0.2091  0.2515  0.2350
   63phy    C26 1684   1.960   3.262   2.468 -0.1354  0.0262 -0.1781
   63phy    C25 1685   2.073   3.313   2.376  0.0410  0.2985  0.4539
   63phy    C23 1686   2.209   3.358   2.442  0.3020 -0.2076  0.3027
   63phy    C24 1687   2.316   3.342   2.342 -0.3469  0.2656  0.0326
   63phy    C22 1688   2.211   3.504   2.490  0.4448  0.1143 -0.0055
   63phy    C21 1689   2.171   3.523   2.639 -0.0198 -0.0766  0.4466
   63phy    C20 1690   2.150   3.669   2.683 -0.2269  0.1285 -0.7227
   63phy    C18 1691   2.056   3.698   2.807 -0.3839 -0.3159  0.7178
   63phy    O01 1692   2.106   3.641   2.931 -0.5026 -0.3389  0.0073
   63phy    H01 1693   2.098   3.549   2.918 -1.3312 -0.2611 -0.0649
   63phy    C19 1694   2.095   3.843   2.831 -0.1357 -0.1120  0.0628
   63phy    C13 1695   1.894   3.678   2.781 -0.3485 -0.9172 -0.1013
   63phy     H3 1696   1.866   3.729   2.685  1.5296  0.8471  0.2057
   63phy    O33 1697   1.816   3.758   2.871 -0.3302  0.5848 -0.1694
   63phy    H1B 1698   1.818   3.718   2.956  0.1081 -1.3371 -1.0392
   63phy    C12 1699   1.840   3.531   2.785  0.1433  0.8449 -0.4137
   63phy    O11 1700   1.850   3.465   2.908  0.0214 -0.2641 -0.1221
   63phy    H1A 1701   1.802   3.506   2.978 -1.5406 -0.5584 -0.9677
   64phy    C35 1702   1.364   4.748   0.761  0.5604  0.4789 -0.2412
   64phy    C33 1703   1.507   4.773   0.718  0.3115  0.4336 -0.7147
   64phy    C34 1704   1.514   4.917   0.670  0.4228  0.0498  0.0093
   64phy    C32 1705   1.609   4.729   0.830  0.3864 -1.0620  0.0662
   64phy    C31 1706   1.685   4.598   0.801  0.2864 -0.1964 -0.2262
   64phy    C30 1707   1.755   4.543   0.918  0.3566  0.2812  0.0430
   64phy    C28 1708   1.836   4.410   0.904 -0.3035 -0.1832  0.4945
   64phy    C29 1709   1.970   4.425   0.978  0.4317  0.0244  0.0891
   64phy    C27 1710   1.755   4.283   0.936 -0.0335 -0.5222 -0.3410
   64phy    C26 1711   1.794   4.182   0.827 -0.2264 -0.1119 -0.1571
   64phy    C25 1712   1.700   4.060   0.833  0.1450  0.1607  0.3100
   64phy    C23 1713   1.721   3.948   0.725 -0.5641 -0.5256  0.0983
   64phy    C24 1714   1.661   3.826   0.784  0.2358  0.1574  0.0694
   64phy    C22 1715   1.660   3.979   0.588  0.9054 -0.0216  0.6362
   64phy    C21 1716   1.757   3.964   0.469 -0.1296  0.2392  0.0053
   64phy    C20 1717   1.687   3.988   0.334 -0.4380 -0.2314 -0.3751
   64phy    C18 1718   1.766   3.969   0.208 -0.3879  0.1174 -0.1393
   64phy    O01 1719   1.868   4.067   0.198 -0.1782 -0.2212  0.0948
   64phy    H01 1720   1.931   4.055   0.266 -1.6158  0.8006  1.6770
   64phy    C19 1721   1.669   4.014   0.099  0.3294 -0.3948  0.7204
   64phy    C13 1722   1.810   3.814   0.183 -0.0160 -0.1436  0.2512
   64phy     H3 1723   1.862   3.789   0.279 -0.0960  0.2200  0.3897
   64phy    O33 1724   1.707   3.712   0.195  0.4597 -0.1040 -0.0823
   64phy    H1B 1725   1.679   3.698   0.106 -0.6802 -0.3903  0.3086
   64phy    C12 1726   1.938   3.758   0.112 -0.4995  0.3780 -0.0350
   64phy    O11 1727   1.926   3.671   0.007 -0.0116  0.1846  0.5727
   64phy    H1A 1728   2.012   3.666  -0.030 -0.1599 -0.6565  0.3114
   65phy    C35 1729   3.028   0.616   2.001  0.3546  0.0405 -0.0641
   65phy    C33 1730   2.877   0.602   1.992 -0.2714  0.0525  0.3331
   65phy    C34 1731   2.823   0.612   2.133  0.2294  0.2220  0.0090
   65phy    C32 1732   2.809   0.716   1.911  0.2552 -0.0355 -0.1512
   65phy    C31 1733   2.728   0.648   1.798  0.0762  0.5059  0.6540
   65phy    C30 1734   2.673   0.754   1.699  0.2063  0.1363 -0.0438
   65phy    C28 1735   2.601   0.689   1.583  0.3600 -0.2661  0.5629
   65phy    C29 1736   2.462   0.750   1.554  0.0131 -0.4625  0.0587
   65phy    C27 1737   2.685   0.675   1.454 -0.4630 -0.3564  0.1084
   65phy    C26 1738   2.669   0.535   1.390 -0.4288  0.6587  0.2548
   65phy    C25 1739   2.741   0.520   1.255 -0.6195  0.5494  0.8431
   65phy    C23 1740   2.721   0.379   1.183  0.1745 -0.3600  0.3600
   65phy    C24 1741   2.585   0.347   1.116  0.5910 -0.1557  0.1072
   65phy    C22 1742   2.826   0.380   1.074 -0.5561  0.2988  0.5131
   65phy    C21 1743   2.892   0.242   1.046  0.1991 -0.3261  0.0602
   65phy    C20 1744   3.026   0.258   0.972  0.0804 -0.3617  0.0852
   65phy    C18 1745   3.116   0.131   0.934  0.1023 -0.0983 -0.6040
   65phy    O01 1746   3.140   0.057   1.057 -0.4912  0.2424  0.2149
   65phy    H01 1747   3.103   0.102   1.130 -1.7171  1.4215 -1.0838
   65phy    C19 1748   3.244   0.201   0.887 -0.0552  0.1093  0.1356
   65phy    C13 1749   3.048   0.028   0.835  0.2586 -0.8943  0.4699
   65phy     H3 1750   2.965  -0.018   0.895 -0.7484 -1.1975 -1.0793
   65phy    O33 1751   2.964   0.080   0.730 -0.3037 -0.2373 -0.0807
   65phy    H1B 1752   2.964   0.174   0.725 -1.1143 -0.2106  0.2525
   65phy    C12 1753   3.088  -0.119   0.801  0.1885  1.0630  0.0249
   65phy    O11 1754   3.175  -0.154   0.693 -0.0968  0.0230  0.0905
   65phy    H1A 1755   3.146  -0.236   0.659 -2.0420  1.1522 -1.2327
   66phy    C35 1756   1.085   0.398   1.129  0.3226  0.0460  0.2241
   66phy    C33 1757   1.228   0.456   1.131  0.3683  0.0375 -0.8846
   66phy    C34 1758   1.288   0.444   0.995 -0.4495  0.5803  0.2138
   66phy    C32 1759   1.236   0.604   1.177 -0.2007 -0.0234 -0.1224
   66phy    C31 1760   1.358   0.649   1.265  0.1444 -0.0281 -0.4517
   66phy    C30 1761   1.321   0.774   1.346  0.3170 -0.2379  0.2692
   66phy    C28 1762   1.439   0.830   1.426  0.1967 -0.0317  0.6611
   66phy    C29 1763   1.421   0.984   1.428 -0.3076 -0.0851 -0.3035
   66phy    C27 1764   1.459   0.768   1.563  0.1693  0.0916  0.1705
   66phy    C26 1765   1.600   0.725   1.609 -0.6318 -0.7187 -0.3722
   66phy    C25 1766   1.607   0.717   1.761 -0.2993  0.1870 -0.1455
   66phy    C23 1767   1.743   0.687   1.830 -0.5655  0.3532 -0.0660
   66phy    C24 1768   1.838   0.804   1.830  0.1856  0.0819 -0.3117
   66phy    C22 1769   1.705   0.633   1.973 -0.1030 -0.2980 -0.2325
   66phy    C21 1770   1.817   0.559   2.047  0.0242  0.1581  0.3490
   66phy    C20 1771   1.780   0.524   2.193  0.2314 -0.2651  0.2862
   66phy    C18 1772   1.873   0.480   2.302 -0.8140  0.2106  0.5719
   66phy    O01 1773   1.984   0.570   2.302  0.2943  0.3456 -0.1052
   66phy    H01 1774   1.949   0.657   2.306 -0.9859 -0.1756  0.3463
   66phy    C19 1775   1.795   0.497   2.438  0.0621 -0.1118  0.6237
   66phy    C13 1776   1.938   0.330   2.274 -0.0627  0.6634  0.0576
   66phy     H3 1777   1.982   0.328   2.171  2.0709 -0.5630  0.9237
   66phy    O33 1778   1.833   0.233   2.269  0.0578 -0.4497 -0.1266
   66phy    H1B 1779   1.810   0.208   2.356  1.6584 -0.1489  0.4098
   66phy    C12 1780   2.053   0.269   2.364 -0.1708  0.0624 -0.0670
   66phy    O11 1781   2.021   0.205   2.487 -0.6902 -0.5945 -0.2712
   66phy    H1A 1782   2.050   0.264   2.554  0.1306 -0.6338 -0.5804
   67phy    C35 1783   3.037   0.658   0.929 -0.1031  0.2073  0.3534
   67phy    C33 1784   3.118   0.726   1.039  0.2626 -0.2853  0.0549
   67phy    C34 1785   3.006   0.790   1.128  0.1614 -0.0557 -0.0101
   67phy    C32 1786   3.199   0.617   1.115 -0.0680 -0.2045  0.1370
   67phy    C31 1787   3.350   0.602   1.083  0.0408  0.1542  0.0956
   67phy    C30 1788   3.437   0.527   1.187 -0.1984  0.2836 -0.5980
   67phy    C28 1789   3.589   0.498   1.168  0.0278 -0.0729  0.0004
   67phy    C29 1790   3.644   0.497   1.305  0.1223 -0.0816  0.1701
   67phy    C27 1791   3.625   0.362   1.104 -0.1624  0.0267 -0.0393
   67phy    C26 1792   3.672   0.364   0.958 -0.2304 -0.2431 -0.0312
   67phy    C25 1793   3.708   0.221   0.914  0.3538 -0.1794  0.2883
   67phy    C23 1794   3.768   0.210   0.769 -0.1904  0.1973  0.0778
   67phy    C24 1795   3.917   0.188   0.773  0.2737 -0.4742  0.3416
   67phy    C22 1796   3.711   0.088   0.696  0.6163  0.6176  0.2222
   67phy    C21 1797   3.573   0.100   0.622 -0.5065 -0.4572 -0.0382
   67phy    C20 1798   3.538  -0.028   0.541  0.6464 -0.3271 -0.3788
   67phy    C18 1799   3.399  -0.046   0.470  0.2298 -0.1666 -0.2937
   67phy    O01 1800   3.293   0.010   0.552  0.1281 -0.0959  0.5446
   67phy    H01 1801   3.252  -0.049   0.612 -1.0721 -0.9194 -1.0210
   67phy    C19 1802   3.389  -0.200   0.465  0.0438 -0.1097  0.0710
   67phy    C13 1803   3.384   0.025   0.325  0.0788 -0.2615 -0.9742
   67phy     H3 1804   3.391   0.134   0.349 -0.4833 -0.1219 -1.4276
   67phy    O33 1805   3.499   0.022   0.237  0.5209 -0.2162 -0.0972
   67phy    H1B 1806   3.538   0.107   0.233  0.3544  0.0509  2.3320
   67phy    C12 1807   3.248   0.039   0.244  0.1758  0.0138  0.6759
   67phy    O11 1808   3.131   0.050   0.314 -0.2836 -0.1047  0.1886
   67phy    H1A 1809   3.151   0.029   0.403 -1.2814  2.6795  1.1718
   68phy    C35 1810   2.259   0.317   1.245 -0.0812  0.6553 -0.5380
   68phy    C33 1811   2.304   0.247   1.369 -0.3098  0.4782 -0.3301
   68phy    C34 1812   2.273   0.326   1.489  0.2234 -0.1455 -0.1557
   68phy    C32 1813   2.240   0.108   1.373  0.0727  0.1066  0.7633
   68phy    C31 1814   2.312  -0.016   1.425  0.9503 -0.1334 -0.6312
   68phy    C30 1815   2.212  -0.129   1.451 -0.2105  0.0594 -0.3590
   68phy    C28 1816   2.291  -0.249   1.501  0.1701  0.4357 -0.8660
   68phy    C29 1817   2.218  -0.298   1.623  0.2077 -0.5401  0.0932
   68phy    C27 1818   2.300  -0.371   1.405  0.1436 -0.4442 -0.2952
   68phy    C26 1819   2.403  -0.363   1.297  0.1304  0.4609 -0.0679
   68phy    C25 1820   2.421  -0.494   1.218 -0.4131 -0.3858  0.3093
   68phy    C23 1821   2.482  -0.472   1.073 -0.0339 -0.4368 -0.0187
   68phy    C24 1822   2.638  -0.450   1.078 -0.6181 -0.2855 -0.0846
   68phy    C22 1823   2.452  -0.596   0.989 -0.3454  0.4052  0.1866
   68phy    C21 1824   2.333  -0.593   0.888  0.4292 -0.5528 -0.3037
   68phy    C20 1825   2.357  -0.655   0.753 -0.0678  0.0748 -0.1675
   68phy    C18 1826   2.254  -0.653   0.641 -0.6518 -0.0205 -0.4323
   68phy    O01 1827   2.139  -0.723   0.693 -0.3394  0.0328 -0.2003
   68phy    H01 1828   2.174  -0.789   0.750 -0.6172  0.3409  0.3359
   68phy    C19 1829   2.325  -0.732   0.527 -0.2106  0.0445  0.6682
   68phy    C13 1830   2.206  -0.507   0.593 -0.3535 -0.4743 -0.1099
   68phy     H3 1831   2.152  -0.469   0.683  1.1661 -0.4862  0.8453
   68phy    O33 1832   2.296  -0.394   0.583  0.1175  0.3911 -0.0323
   68phy    H1B 1833   2.365  -0.417   0.524  0.2125 -2.9478  1.1749
   68phy    C12 1834   2.087  -0.473   0.497 -0.3162 -0.3535  0.2280
   68phy    O11 1835   2.120  -0.430   0.362  0.3178  0.1512  0.4022
   68phy    H1A 1836   2.161  -0.345   0.367 -0.1251  0.3054  2.1579
   69phy    C35 1837   2.998   2.842   2.426  0.3257  0.0349  0.4400
   69phy    C33 1838   3.038   2.963   2.349  0.3977  0.2207  0.0411
   69phy    C34 1839   3.129   2.919   2.233  0.3058  0.1795  0.2003
   69phy    C32 1840   2.915   3.040   2.296 -0.3317  0.1434  0.0789
   69phy    C31 1841   2.935   3.191   2.292  0.7972 -0.5610  0.2976
   69phy    C30 1842   2.812   3.267   2.247 -0.4102  0.0536  0.4393
   69phy    C28 1843   2.843   3.418   2.244 -0.0084  0.3232 -0.1642
   69phy    C29 1844   2.832   3.461   2.099  0.2237 -0.6327  0.2040
   69phy    C27 1845   2.745   3.495   2.337  0.2308  0.1340  0.4534
   69phy    C26 1846   2.803   3.599   2.434 -0.8806 -0.1925  0.1461
   69phy    C25 1847   2.692   3.674   2.506  0.7390  0.1281  0.1259
   69phy    C23 1848   2.737   3.762   2.621 -0.3045  0.2104  0.3785
   69phy    C24 1849   2.758   3.905   2.571  0.4051  0.0736  0.0691
   69phy    C22 1850   2.618   3.767   2.722 -0.3989  0.1095 -0.0973
   69phy    C21 1851   2.661   3.782   2.873 -0.0756  0.4590  0.1350
   69phy    C20 1852   2.537   3.791   2.957  0.6447  0.1123 -0.0373
   69phy    C18 1853   2.540   3.808   3.112  0.2110 -0.1468 -0.1618
   69phy    O01 1854   2.583   3.938   3.149  0.3643 -0.3463 -0.5437
   69phy    H01 1855   2.635   3.977   3.081  2.3840 -1.6738  0.1606
   69phy    C19 1856   2.389   3.827   3.151  0.0831  0.2655 -0.0171
   69phy    C13 1857   2.612   3.691   3.199  0.0378  0.2521 -0.3569
   69phy     H3 1858   2.588   3.594   3.150  0.7777  0.4919 -1.2264
   69phy    O33 1859   2.557   3.667   3.329 -0.0309 -0.1179 -0.0186
   69phy    H1B 1860   2.615   3.699   3.396  1.8114  0.5086 -1.8082
   69phy    C12 1861   2.764   3.696   3.206  0.3056 -0.1376 -0.5969
   69phy    O11 1862   2.819   3.575   3.257  0.6332 -0.0377 -0.0846
   69phy    H1A 1863   2.772   3.504   3.219 -1.4246  0.4348  1.3967
   70phy    C35 1864   0.922   0.113   0.757 -0.5618  0.3383 -0.0866
   70phy    C33 1865   1.027   0.216   0.719  0.2776 -0.2767 -0.2018
   70phy    C34 1866   0.985   0.360   0.766 -0.1796  0.4523 -0.4649
   70phy    C32 1867   1.169   0.162   0.749 -0.4956 -0.3167 -0.2032
   70phy    C31 1868   1.277   0.227   0.660  0.4104  0.1039  0.1594
   70phy    C30 1869   1.417   0.205   0.731  0.4868  0.6422 -0.1786
   70phy    C28 1870   1.536   0.258   0.648 -0.2213 -0.0282 -0.4781
   70phy    C29 1871   1.569   0.408   0.651 -0.2606 -0.2096 -0.5189
   70phy    C27 1872   1.651   0.163   0.680  0.2668  0.1643 -0.3839
   70phy    C26 1873   1.745   0.140   0.557  0.4021  0.6513 -0.3562
   70phy    C25 1874   1.848   0.032   0.592 -0.1457  0.7695 -0.1830
   70phy    C23 1875   1.938  -0.012   0.469  0.4192 -0.2187 -1.0473
   70phy    C24 1876   2.076  -0.060   0.518  0.0451 -0.5417  0.6054
   70phy    C22 1877   1.870  -0.109   0.372  0.0220  0.1526 -0.3692
   70phy    C21 1878   1.908  -0.084   0.229  0.7187 -0.2835 -0.2772
   70phy    C20 1879   1.791  -0.138   0.144  0.1537  0.0540  0.2382
   70phy    C18 1880   1.794  -0.159  -0.014  0.1798  0.2545 -0.2996
   70phy    O01 1881   1.773  -0.036  -0.085  0.0167 -0.3241 -0.2856
   70phy    H01 1882   1.830   0.035  -0.066  0.3492 -0.1426 -1.8758
   70phy    C19 1883   1.669  -0.251  -0.030  0.0685  0.0139  0.0176
   70phy    C13 1884   1.929  -0.230  -0.068  0.1117 -0.5210  0.0458
   70phy     H3 1885   2.004  -0.151  -0.046  0.1147 -0.5987  0.3289
   70phy    O33 1886   1.994  -0.327   0.017  0.0014  0.9578  0.4234
   70phy    H1B 1887   1.947  -0.408   0.019  0.0180  0.9654  1.7595
   70phy    C12 1888   1.983  -0.245  -0.213  0.4628  0.1592  0.2999
   70phy    O11 1889   1.966  -0.371  -0.274 -0.7318 -0.3827 -0.4507
   70phy    H1A 1890   1.994  -0.360  -0.362  0.6082  0.8016  0.0837
   71phy    C35 1891   2.254   1.224   0.908  0.4164 -0.4157 -0.0365
   71phy    C33 1892   2.144   1.169   1.001 -0.4036  0.7236 -0.2336
   71phy    C34 1893   2.087   1.287   1.070  0.7936  0.0007  0.0506
   71phy    C32 1894   2.045   1.093   0.917 -0.0332  0.4964 -0.0199
   71phy    C31 1895   1.983   0.967   0.980 -0.3019  0.5896 -0.2863
   71phy    C30 1896   1.875   0.894   0.892  0.3289 -0.0715 -0.3003
   71phy    C28 1897   1.822   0.757   0.937 -0.0848 -0.0347  0.0258
   71phy    C29 1898   1.671   0.760   0.918 -0.2695  0.7026  0.0658
   71phy    C27 1899   1.871   0.655   0.833  0.7141  0.3819 -0.3933
   71phy    C26 1900   2.003   0.585   0.871  0.6195 -0.0482 -0.0230
   71phy    C25 1901   2.045   0.488   0.764 -0.0011 -0.4026  1.0630
   71phy    C23 1902   2.180   0.412   0.782 -0.1464 -0.0406  0.2250
   71phy    C24 1903   2.164   0.289   0.869 -0.4889  0.1260 -0.1713
   71phy    C22 1904   2.221   0.352   0.649  0.1323 -0.5890 -0.1568
   71phy    C21 1905   2.302   0.450   0.557 -0.1908  0.2812  0.1996
   71phy    C20 1906   2.365   0.404   0.424  0.2120 -0.3192  0.0934
   71phy    C18 1907   2.273   0.340   0.315  0.3021 -0.5164 -0.4464
   71phy    O01 1908   2.233   0.213   0.363  0.3751  0.1297  0.1574
   71phy    H01 1909   2.307   0.172   0.403 -1.1573 -0.3293  2.7374
   71phy    C19 1910   2.366   0.310   0.197  0.4819 -0.2586 -0.1248
   71phy    C13 1911   2.149   0.435   0.267  1.2597 -0.1449 -0.5611
   71phy     H3 1912   2.091   0.457   0.361  1.9906  1.5024 -0.4626
   71phy    O33 1913   2.181   0.573   0.233  0.3201  0.0189 -0.3653
   71phy    H1B 1914   2.141   0.598   0.152 -0.7802  0.4550  0.2795
   71phy    C12 1915   2.010   0.386   0.213 -0.2869  0.6428 -0.2745
   71phy    O11 1916   1.992   0.244   0.202 -0.0580 -0.1183  0.2524
   71phy    H1A 1917   2.042   0.213   0.275  1.1736 -0.6624 -0.7766
   72phy    C35 1918   2.396   1.580   1.475  0.2110  0.0642  0.1541
   72phy    C33 1919   2.356   1.540   1.330 -0.5783 -0.3771 -0.3894
   72phy    C34 1920   2.203   1.541   1.321  0.0694 -0.0249  0.3730
   72phy    C32 1921   2.437   1.625   1.228 -0.4576  0.3202  0.2162
   72phy    C31 1922   2.459   1.556   1.096  0.0187 -0.4474 -0.5189
   72phy    C30 1923   2.570   1.624   1.015 -0.0826 -0.6784 -0.0084
   72phy    C28 1924   2.606   1.563   0.881  0.5935 -0.3864  0.2348
   72phy    C29 1925   2.682   1.661   0.801  0.2042  0.2903 -0.1482
   72phy    C27 1926   2.682   1.429   0.896 -0.3266  0.0429 -0.0317
   72phy    C26 1927   2.677   1.329   0.779 -0.0073  0.0161  0.3946
   72phy    C25 1928   2.746   1.193   0.808  0.0459 -0.0629  0.1109
   72phy    C23 1929   2.725   1.087   0.702 -0.0136  0.3737  0.2202
   72phy    C24 1930   2.826   0.974   0.727  0.2477  0.3946 -0.2199
   72phy    C22 1931   2.586   1.021   0.713  0.0172 -0.3540 -0.1406
   72phy    C21 1932   2.497   1.019   0.595 -0.5779  0.0816 -0.0675
   72phy    C20 1933   2.372   0.931   0.616 -0.2768  0.3609  0.0324
   72phy    C18 1934   2.250   0.936   0.514 -0.2331  0.4230  0.1518
   72phy    O01 1935   2.199   1.069   0.518 -0.0446  0.0611 -0.1070
   72phy    H01 1936   2.197   1.092   0.609  0.8030  1.7405 -0.4796
   72phy    C19 1937   2.149   0.854   0.584 -0.1439 -0.0885 -0.0970
   72phy    C13 1938   2.293   0.898   0.364  0.1535 -0.1161 -0.2403
   72phy     H3 1939   2.374   0.971   0.339  1.1559 -1.0798  0.1378
   72phy    O33 1940   2.362   0.775   0.340 -0.2178 -0.0457  0.1481
   72phy    H1B 1941   2.303   0.702   0.343 -1.3623  0.8382 -0.2170
   72phy    C12 1942   2.213   0.938   0.237  0.1276  0.0899  0.1687
   72phy    O11 1943   2.135   1.059   0.252 -0.0464  0.2295  0.1253
   72phy    H1A 1944   2.128   1.082   0.342  0.2695  1.9484 -0.2544
   73phy    C35 1945   2.239   2.101   1.395  0.0658 -0.1987  0.0025
   73phy    C33 1946   2.376   2.096   1.457  0.3336 -0.1980  0.1471
   73phy    C34 1947   2.363   2.027   1.590  0.5216  0.0457 -0.1638
   73phy    C32 1948   2.483   2.032   1.368  0.0500 -0.1962  0.0201
   73phy    C31 1949   2.545   2.114   1.253  0.2255  0.2002 -0.4009
   73phy    C30 1950   2.653   2.030   1.193  0.1297  0.5408 -0.4789
   73phy    C28 1951   2.758   2.121   1.126  0.1028 -0.2959 -0.4368
   73phy    C29 1952   2.871   2.173   1.225 -0.0422  1.0360 -0.4549
   73phy    C27 1953   2.819   2.040   1.011  0.0698 -0.0606  0.3373
   73phy    C26 1954   2.888   2.114   0.889 -0.0076  0.0992 -0.1071
   73phy    C25 1955   2.946   2.035   0.779  0.2406  0.0423 -0.2716
   73phy    C23 1956   3.040   2.112   0.685 -0.1936 -0.2080  0.3124
   73phy    C24 1957   3.131   2.008   0.615  0.2992  0.0494 -1.2340
   73phy    C22 1958   2.987   2.212   0.580  0.0407 -0.3050  0.0663
   73phy    C21 1959   2.920   2.341   0.622  0.5960  0.1318 -0.1445
   73phy    C20 1960   2.903   2.431   0.495  0.0105  0.0245  0.1039
   73phy    C18 1961   2.860   2.583   0.507 -0.2505 -0.5983 -0.2938
   73phy    O01 1962   2.720   2.591   0.545 -0.0351  0.3238 -0.1604
   73phy    H01 1963   2.717   2.665   0.602  3.2657  0.5382 -0.0723
   73phy    C19 1964   2.853   2.636   0.366  0.2614 -0.5917  0.1717
   73phy    C13 1965   2.954   2.669   0.605 -0.2885 -0.1772  0.0020
   73phy     H3 1966   2.938   2.618   0.704 -2.6174 -0.4258 -0.4380
   73phy    O33 1967   3.093   2.661   0.595 -0.1112  0.1568 -0.3776
   73phy    H1B 1968   3.107   2.571   0.574 -0.4558  0.1290 -0.4980
   73phy    C12 1969   2.906   2.804   0.671 -0.1251  0.2778 -0.5024
   73phy    O11 1970   2.767   2.828   0.678  0.1096 -0.3683  0.1791
   73phy    H1A 1971   2.742   2.898   0.735 -0.5514 -1.1826  0.9261
   74phy    C35 1972   3.468   2.396   1.247  0.5810  0.1194 -0.0740
   74phy    C33 1973   3.521   2.534   1.236 -0.4353 -0.3346  0.0865
   74phy    C34 1974   3.539   2.580   1.384  0.3502  0.1121  0.1849
   74phy    C32 1975   3.667   2.531   1.180  0.0110  0.4994  0.3016
   74phy    C31 1976   3.684   2.542   1.024  0.0049 -0.5389  0.7505
   74phy    C30 1977   3.825   2.515   0.962  0.2512 -0.3360 -0.1887
   74phy    C28 1978   3.824   2.532   0.807 -0.2233 -0.0413  0.4002
   74phy    C29 1979   3.909   2.655   0.767  0.2807 -0.7109 -0.1606
   74phy    C27 1980   3.877   2.400   0.743 -0.1332 -0.4143 -0.4479
   74phy    C26 1981   3.839   2.373   0.594 -0.3867  0.2716  0.1120
   74phy    C25 1982   3.905   2.254   0.533 -0.6308 -0.0897  0.4007
   74phy    C23 1983   3.850   2.229   0.389 -0.4443  0.4812 -0.1556
   74phy    C24 1984   3.974   2.186   0.309 -0.3135 -0.2147  0.3157
   74phy    C22 1985   3.726   2.139   0.382 -0.1856 -0.3600  0.4478
   74phy    C21 1986   3.653   2.130   0.255  0.5475 -0.0152 -0.2619
   74phy    C20 1987   3.503   2.092   0.272  0.2159  0.0311  0.2060
   74phy    C18 1988   3.404   2.111   0.155  0.1148  0.5212  0.1286
   74phy    O01 1989   3.420   2.244   0.100 -0.1302  0.3984 -0.7193
   74phy    H01 1990   3.441   2.305   0.169  0.4334 -0.0216 -0.5126
   74phy    C19 1991   3.267   2.099   0.225  0.8491  0.5797  0.0834
   74phy    C13 1992   3.418   1.998   0.040 -0.4435  0.5611 -0.7473
   74phy     H3 1993   3.519   2.021  -0.004  1.3920 -3.1966  1.0267
   74phy    O33 1994   3.455   1.865   0.084  0.0592  0.0701 -0.2721
   74phy    H1B 1995   3.508   1.860   0.161  3.0548 -0.7465 -2.1887
   74phy    C12 1996   3.352   2.017  -0.103 -0.2947 -0.2863  0.0916
   74phy    O11 1997   3.383   2.145  -0.156  0.0788  0.6095  0.5125
   74phy    H1A 1998   3.423   2.195  -0.088  0.8748 -0.5787  0.9519
   75phy    C35 1999   5.076   2.256   2.109  0.4757  0.3625  0.5395
   75phy    C33 2000   4.946   2.184   2.148 -0.0579 -0.4543  0.2034
   75phy    C34 2001   4.899   2.231   2.290  0.6295 -0.0242  0.0707
   75phy    C32 2002   4.839   2.195   2.035 -0.3613  0.3173 -0.3543
   75phy    C31 2003   4.750   2.075   2.013 -0.1300 -0.1812  0.1549
   75phy    C30 2004   4.634   2.118   1.927  0.1353 -0.3134  0.4471
   75phy    C28 2005   4.540   2.000   1.900 -0.2079 -0.1081  0.3058
   75phy    C29 2006   4.412   2.035   1.963  0.3100  0.0308  0.3917
   75phy    C27 2007   4.507   1.972   1.751 -0.4516 -0.0388  0.2442
   75phy    C26 2008   4.596   1.868   1.681 -0.2973 -0.5175  0.0224
   75phy    C25 2009   4.533   1.830   1.546 -0.5700 -0.3534  0.4970
   75phy    C23 2010   4.605   1.723   1.462  0.0960 -0.3132 -0.4783
   75phy    C24 2011   4.532   1.594   1.472  0.4476  0.4174  0.0262
   75phy    C22 2012   4.587   1.757   1.314 -1.0450 -0.3510 -0.4489
   75phy    C21 2013   4.678   1.855   1.244 -0.6893  0.0035  0.2280
   75phy    C20 2014   4.641   1.859   1.095 -0.1409 -0.3025  0.4177
   75phy    C18 2015   4.717   1.957   1.000 -0.0374 -0.1639  0.2008
   75phy    O01 2016   4.709   2.091   1.056 -0.4454 -0.3888 -0.1388
   75phy    H01 2017   4.622   2.122   1.071 -0.3809  0.5475 -1.5871
   75phy    C19 2018   4.625   1.954   0.867  0.6797 -0.1839  0.3573
   75phy    C13 2019   4.870   1.916   0.981  0.0460  0.4019 -0.1103
   75phy     H3 2020   4.917   1.945   1.078 -1.3952  0.4061  0.6092
   75phy    O33 2021   4.912   1.778   0.978 -0.1903  0.1115 -0.0978
   75phy    H1B 2022   4.882   1.723   1.047  1.7723  0.0131  0.7534
   75phy    C12 2023   4.971   2.012   0.911  0.3186 -0.1602 -0.0704
   75phy    O11 2024   4.926   2.144   0.896  0.0289  0.1615  0.0826
   75phy    H1A 2025   4.868   2.158   0.969 -0.2803  0.1971 -0.1666
   76phy    C35 2026   3.642   1.778   1.578  0.7620  0.2322  0.1023
   76phy    C33 2027   3.512   1.738   1.647 -0.1856  0.4179  0.2200
   76phy    C34 2028   3.414   1.653   1.562  0.0357  0.0454 -0.1404
   76phy    C32 2029   3.552   1.671   1.780  0.4167  0.0778  0.7653
   76phy    C31 2030   3.473   1.713   1.901  1.1712  0.2644 -0.0154
   76phy    C30 2031   3.528   1.638   2.029  0.5451 -0.6610 -0.4216
   76phy    C28 2032   3.463   1.682   2.164 -0.1813  0.1828  0.3237
   76phy    C29 2033   3.332   1.605   2.199 -0.3162 -0.4390  0.4992
   76phy    C27 2034   3.565   1.662   2.276  0.1276 -0.6724  0.6622
   76phy    C26 2035   3.570   1.768   2.385 -0.4755 -0.1660  0.3700
   76phy    C25 2036   3.684   1.759   2.493  0.1086  0.1152 -0.3868
   76phy    C23 2037   3.642   1.843   2.611 -0.1174 -0.1430 -0.0109
   76phy    C24 2038   3.595   1.763   2.732  0.5284 -0.1945  0.2545
   76phy    C22 2039   3.765   1.930   2.651 -0.2694 -0.4292 -0.1859
   76phy    C21 2040   3.732   2.061   2.729 -0.6712  0.3914  0.1668
   76phy    C20 2041   3.859   2.145   2.757  0.1887 -0.5006  0.3598
   76phy    C18 2042   3.858   2.274   2.850  0.7675  0.0643 -0.0057
   76phy    O01 2043   3.832   2.230   2.989  0.6401 -0.1066 -0.6446
   76phy    H01 2044   3.802   2.306   3.035  1.5925  0.2206 -0.5377
   76phy    C19 2045   4.007   2.319   2.843  0.0209  0.2377 -0.6656
   76phy    C13 2046   3.756   2.393   2.814 -0.2488  0.3048 -0.0693
   76phy     H3 2047   3.763   2.414   2.704 -0.2958 -0.6414 -0.2637
   76phy    O33 2048   3.792   2.515   2.865  0.0237 -0.4973  0.6245
   76phy    H1B 2049   3.761   2.528   2.953  0.1995  0.4079  0.5633
   76phy    C12 2050   3.607   2.365   2.839  0.2983  0.5982 -0.3039
   76phy    O11 2051   3.560   2.372   2.971  0.1500  0.5493  0.5020
   76phy    H1A 2052   3.590   2.453   3.008 -0.3786  1.3844 -0.8224
   77phy    C35 2053   2.721   1.300   1.222 -0.4045 -0.0808  0.4322
   77phy    C33 2054   2.703   1.157   1.262 -0.4155  0.1572 -0.3169
   77phy    C34 2055   2.703   1.125   1.415  0.1659 -0.0464 -0.4664
   77phy    C32 2056   2.574   1.107   1.198 -0.1471 -0.1053  0.3602
   77phy    C31 2057   2.572   0.957   1.154 -0.0629  0.4426  0.6960
   77phy    C30 2058   2.436   0.908   1.100 -0.7725 -0.0804  0.1289
   77phy    C28 2059   2.420   0.756   1.080 -0.2373  0.0595 -0.0817
   77phy    C29 2060   2.283   0.714   1.115 -0.7046 -0.0422  0.0499
   77phy    C27 2061   2.441   0.720   0.933 -0.3853 -0.4850  0.4184
   77phy    C26 2062   2.579   0.671   0.895 -0.6118  0.3838  0.4927
   77phy    C25 2063   2.583   0.634   0.747  0.6013 -0.0005 -0.3226
   77phy    C23 2064   2.716   0.591   0.685  0.2644  0.4375  0.2881
   77phy    C24 2065   2.743   0.440   0.705  0.3297  0.0613 -0.6575
   77phy    C22 2066   2.747   0.648   0.544  0.1478  0.5107  0.1935
   77phy    C21 2067   2.679   0.609   0.413 -0.4811  0.4117 -0.4381
   77phy    C20 2068   2.776   0.634   0.296  0.3266 -0.2684 -0.8933
   77phy    C18 2069   2.725   0.620   0.147 -0.1861 -0.3005 -0.0365
   77phy    O01 2070   2.711   0.478   0.117  0.3900  0.1932  0.0227
   77phy    H01 2071   2.795   0.439   0.125  0.9311  1.6584  2.4290
   77phy    C19 2072   2.841   0.685   0.068  0.5953  0.4361 -0.1412
   77phy    C13 2073   2.591   0.707   0.110  0.0348 -0.2833 -0.1458
   77phy     H3 2074   2.507   0.648   0.156 -0.1703 -0.0755 -0.2544
   77phy    O33 2075   2.569   0.833   0.181  0.2350 -0.4884 -0.1707
   77phy    H1B 2076   2.510   0.830   0.254 -0.5151 -1.0030 -0.7856
   77phy    C12 2077   2.500   0.688  -0.021  0.4242  1.1511  0.2996
   77phy    O11 2078   2.495   0.556  -0.076 -0.3307  0.1854  0.0501
   77phy    H1A 2079   2.581   0.520  -0.066 -1.2318 -1.6147  2.1185
   78phy    C35 2080   5.059   0.966   1.135 -0.5261  0.1248  0.0478
   78phy    C33 2081   4.941   0.931   1.225 -0.2872  1.0134 -0.1061
   78phy    C34 2082   4.991   0.975   1.354 -0.1417  0.0993 -0.1755
   78phy    C32 2083   4.806   0.998   1.183  0.1372  0.1237  0.1247
   78phy    C31 2084   4.715   0.900   1.114  0.7044  0.2604 -0.0928
   78phy    C30 2085   4.589   0.981   1.087  0.4035 -0.2203 -0.1967
   78phy    C28 2086   4.468   0.905   1.034  0.3023  0.2444 -0.3498
   78phy    C29 2087   4.385   0.837   1.142  0.5961 -0.1849 -0.4840
   78phy    C27 2088   4.380   0.992   0.949  0.6770  0.3748  0.3449
   78phy    C26 2089   4.316   0.924   0.830 -0.1105 -0.5501  0.5385
   78phy    C25 2090   4.202   1.008   0.771  0.7032 -0.0243  0.0188
   78phy    C23 2091   4.132   0.957   0.643 -0.1409 -0.7816  1.0710
   78phy    C24 2092   3.980   0.958   0.651  1.0045  0.1035  1.0312
   78phy    C22 2093   4.193   1.023   0.514 -0.0195  0.1607  0.5181
   78phy    C21 2094   4.205   0.916   0.409 -0.3886 -0.6623  0.0929
   78phy    C20 2095   4.223   0.983   0.273  0.0708 -0.5232 -0.0767
   78phy    C18 2096   4.274   0.904   0.148 -0.3038  0.2372  0.5141
   78phy    O01 2097   4.407   0.852   0.175 -0.1745  0.1820 -0.7291
   78phy    H01 2098   4.464   0.913   0.218 -1.4257  0.1610  1.0599
   78phy    C19 2099   4.293   1.009   0.038 -0.2465  0.1755  0.1546
   78phy    C13 2100   4.180   0.777   0.103  0.0649 -0.1509  0.0799
   78phy     H3 2101   4.171   0.709   0.192  0.4867 -0.1793  0.1043
   78phy    O33 2102   4.046   0.803   0.085 -0.0242 -0.1928 -0.3832
   78phy    H1B 2103   4.021   0.884   0.044 -1.7770 -0.3184  0.3252
   78phy    C12 2104   4.220   0.650   0.019  0.1361  0.0728  0.0055
   78phy    O11 2105   4.354   0.613   0.031  0.5913  0.2960  0.4764
   78phy    H1A 2106   4.399   0.680   0.079 -0.4002  1.6499 -0.4110
   79phy    C35 2107   3.172   1.173   1.200 -0.1727  0.1769 -0.2207
   79phy    C33 2108   3.147   1.330   1.208 -0.6084 -0.1393  0.1259
   79phy    C34 2109   3.236   1.387   1.312 -0.0779  0.1626  0.5402
   79phy    C32 2110   3.177   1.408   1.078 -0.5104 -0.1660 -0.6723
   79phy    C31 2111   3.066   1.402   0.972 -0.8970  0.2128  0.2450
   79phy    C30 2112   3.113   1.474   0.840  0.1529 -0.4105 -0.3025
   79phy    C28 2113   3.039   1.443   0.708 -0.9748 -0.3170  0.6793
   79phy    C29 2114   3.003   1.576   0.636  0.5011  0.5534  0.4723
   79phy    C27 2115   3.135   1.371   0.604  0.4446  0.2243  0.4098
   79phy    C26 2116   3.082   1.233   0.561  0.3854  0.0070  0.3854
   79phy    C25 2117   3.183   1.145   0.493  0.2281 -0.2393 -0.6857
   79phy    C23 2118   3.123   1.015   0.435 -0.0441 -0.4125  0.5472
   79phy    C24 2119   3.084   1.036   0.291  0.1357  0.2001 -0.2669
   79phy    C22 2120   3.229   0.906   0.454  0.3091 -0.0751 -0.2711
   79phy    C21 2121   3.170   0.769   0.483  0.2323 -0.3431 -0.0680
   79phy    C20 2122   3.284   0.662   0.464  0.0062 -0.0927  0.1349
   79phy    C18 2123   3.243   0.512   0.506  0.6699  0.2497  0.0253
   79phy    O01 2124   3.214   0.524   0.645  0.1501  0.0003  0.0483
   79phy    H01 2125   3.275   0.577   0.693 -0.5507  1.6567 -0.7843
   79phy    C19 2126   3.379   0.437   0.495 -0.7352 -0.3687  0.1081
   79phy    C13 2127   3.126   0.440   0.422 -0.4662 -0.1147 -0.3955
   79phy     H3 2128   3.042   0.514   0.432 -0.4389 -0.1576  0.1357
   79phy    O33 2129   3.125   0.433   0.278 -0.2010 -0.1398  0.3585
   79phy    H1B 2130   3.204   0.464   0.238  0.2929 -1.9390 -0.1652
   79phy    C12 2131   3.035   0.326   0.488  0.2752 -0.2741  0.2528
   79phy    O11 2132   3.029   0.322   0.629  0.4813 -0.4141  0.4880
   79phy    H1A 2133   3.080   0.392   0.665 -0.5422  0.5190  0.1364
   80phy    C35 2134   4.192   1.688   1.633  0.2341 -0.4729 -0.0403
   80phy    C33 2135   4.097   1.575   1.631  0.0321  0.1273  0.9544
   80phy    C34 2136   4.065   1.528   1.775 -0.4453  0.0920  0.4042
   80phy    C32 2137   3.973   1.592   1.544  0.1377 -0.4498 -0.2460
   80phy    C31 2138   3.924   1.456   1.481  0.1933 -0.6332  0.0427
   80phy    C30 2139   3.805   1.493   1.386 -0.4405  0.2067 -0.0532
   80phy    C28 2140   3.745   1.369   1.318 -0.1881  0.3396  0.1075
   80phy    C29 2141   3.645   1.305   1.414  0.4227  0.0783  0.2156
   80phy    C27 2142   3.663   1.411   1.194 -0.6218  0.2268 -0.0336
   80phy    C26 2143   3.641   1.300   1.092 -0.2075 -0.1906  0.6012
   80phy    C25 2144   3.553   1.335   0.967  0.3166  0.2421 -0.4641
   80phy    C23 2145   3.538   1.222   0.862  0.4241 -0.0034  0.4901
   80phy    C24 2146   3.403   1.148   0.877  0.4359 -0.4611 -0.0483
   80phy    C22 2147   3.543   1.271   0.718  0.8457  0.1184 -0.1618
   80phy    C21 2148   3.634   1.191   0.624  0.3484  0.0967  0.1695
   80phy    C20 2149   3.610   1.228   0.475  0.1792  0.2092  0.3623
   80phy    C18 2150   3.694   1.152   0.366 -0.8353 -0.3687 -0.0665
   80phy    O01 2151   3.835   1.171   0.384  0.0262  0.4390  0.2371
   80phy    H01 2152   3.855   1.149   0.473 -0.0946 -2.6496 -0.3944
   80phy    C19 2153   3.646   1.233   0.242  0.5783  0.3891 -0.0917
   80phy    C13 2154   3.651   0.997   0.348 -0.0420  0.8190 -0.3914
   80phy     H3 2155   3.680   0.955   0.447  0.9348  0.1237 -0.9482
   80phy    O33 2156   3.517   0.962   0.356 -0.0456 -0.1451  0.2185
   80phy    H1B 2157   3.466   1.020   0.303  0.1539 -0.3572 -0.2172
   80phy    C12 2158   3.749   0.889   0.281 -0.1370  0.4342 -0.4579
   80phy    O11 2159   3.697   0.813   0.178  0.1810 -0.0466  0.1130
   80phy    H1A 2160   3.771   0.761   0.150 -0.0794 -1.2162  1.4739
   81phy    C35 2161   2.841   1.597   1.414 -0.5620  0.4873 -0.3334
   81phy    C33 2162   2.893   1.733   1.367  0.7902 -0.4320 -0.0234
   81phy    C34 2163   2.856   1.837   1.476  0.3792 -0.5425 -0.4948
   81phy    C32 2164   3.044   1.734   1.346 -0.2124  0.3345  0.6459
   81phy    C31 2165   3.099   1.810   1.223  0.0169  0.0521 -0.2318
   81phy    C30 2166   3.252   1.824   1.210  0.2522  0.0176  0.4029
   81phy    C28 2167   3.308   1.892   1.086 -0.6390  0.2888  0.0823
   81phy    C29 2168   3.379   2.024   1.113 -0.1752 -0.1212  0.1715
   81phy    C27 2169   3.381   1.790   0.993  0.4316  0.1144 -0.2497
   81phy    C26 2170   3.377   1.819   0.842  0.3464  0.3617  0.0873
   81phy    C25 2171   3.470   1.725   0.759 -0.0243  0.2864 -0.3973
   81phy    C23 2172   3.460   1.767   0.614  0.2288  0.3790  0.5805
   81phy    C24 2173   3.583   1.837   0.574  0.2364 -0.4334 -0.1882
   81phy    C22 2174   3.447   1.637   0.526  0.7116  0.2872  0.2808
   81phy    C21 2175   3.362   1.645   0.397 -0.0522  0.1354  0.4241
   81phy    C20 2176   3.342   1.517   0.318 -0.5004  0.3100  0.6641
   81phy    C18 2177   3.222   1.514   0.212  0.7301  0.5034 -0.4030
   81phy    O01 2178   3.099   1.549   0.286 -0.2170  0.1532 -0.0987
   81phy    H01 2179   3.106   1.515   0.373 -1.0316  0.4835  0.1014
   81phy    C19 2180   3.202   1.367   0.170  0.0431 -0.7636  0.2277
   81phy    C13 2181   3.243   1.617   0.092 -0.1464  0.1284  0.7264
   81phy     H3 2182   3.257   1.718   0.138 -0.2510  1.5341 -2.0580
   81phy    O33 2183   3.369   1.610   0.022 -0.0861  0.4087  0.4819
   81phy    H1B 2184   3.417   1.690   0.034 -0.1406  0.2184  2.3039
   81phy    C12 2185   3.136   1.690   0.001  0.2983  0.0504 -0.8538
   81phy    O11 2186   3.072   1.613  -0.095  0.0219  0.4329  0.4193
   81phy    H1A 2187   3.002   1.658  -0.139  1.6434  0.0702 -2.7812
   82phy    C35 2188   1.990   2.181   1.018 -0.0473  0.3793  0.1898
   82phy    C33 2189   2.113   2.262   0.981  0.0551  0.2769 -0.2667
   82phy    C34 2190   2.156   2.366   1.084 -0.7585  0.2867 -0.2454
   82phy    C32 2191   2.228   2.164   0.940 -0.1573 -0.2874  0.0225
   82phy    C31 2192   2.279   2.197   0.799  0.2523 -0.4625  0.4883
   82phy    C30 2193   2.403   2.115   0.765  0.2264  0.0864 -0.1846
   82phy    C28 2194   2.457   2.154   0.625 -0.0808 -0.3869 -0.4139
   82phy    C29 2195   2.548   2.277   0.633 -0.0532 -0.2286 -0.0842
   82phy    C27 2196   2.539   2.032   0.583 -0.0100  0.3332  0.3892
   82phy    C26 2197   2.570   2.024   0.431 -0.4819  0.3924  0.1113
   82phy    C25 2198   2.668   1.910   0.399  0.1079 -0.5397  0.0312
   82phy    C23 2199   2.728   1.912   0.258  0.1531 -0.0060  0.2358
   82phy    C24 2200   2.872   1.966   0.258 -0.5189 -0.2118 -0.0650
   82phy    C22 2201   2.725   1.775   0.201 -0.7532  0.2121 -0.0470
   82phy    C21 2202   2.690   1.746   0.050  0.4151 -0.2032  0.0619
   82phy    C20 2203   2.724   1.605   0.006 -0.0018  0.5698 -0.3061
   82phy    C18 2204   2.686   1.539  -0.134  0.3356 -0.5121  0.2734
   82phy    O01 2205   2.542   1.533  -0.148 -0.0538 -0.3616  0.0862
   82phy    H01 2206   2.508   1.620  -0.138  0.0615 -0.2390 -0.5180
   82phy    C19 2207   2.732   1.393  -0.106 -0.1119 -0.2334 -0.2973
   82phy    C13 2208   2.754   1.617  -0.262 -0.4287  0.0141  0.4563
   82phy     H3 2209   2.683   1.701  -0.281 -1.0479 -0.2227  1.6209
   82phy    O33 2210   2.870   1.697  -0.247  0.0528 -0.4008 -0.0035
   82phy    H1B 2211   2.853   1.788  -0.261 -0.8159 -0.6183 -0.4007
   82phy    C12 2212   2.722   1.583  -0.413 -0.0931 -0.8421 -0.0331
   82phy    O11 2213   2.823   1.512  -0.477 -0.0765  0.3306 -0.0765
   82phy    H1A 2214   2.905   1.557  -0.466  1.4593 -2.1118 -0.6281
   83phy    C35 2215   4.034   0.897   1.714 -0.4127 -0.3367  0.7063
   83phy    C33 2216   3.974   1.032   1.755 -0.1904  0.4545 -0.0045
   83phy    C34 2217   4.030   1.144   1.668 -0.1187  0.5143 -0.0655
   83phy    C32 2218   3.824   1.018   1.739  0.0338 -0.0835 -0.1557
   83phy    C31 2219   3.741   1.106   1.835 -0.1437  0.0684  0.1577
   83phy    C30 2220   3.587   1.106   1.814  0.0382  0.0149 -0.2147
   83phy    C28 2221   3.510   1.205   1.903 -0.2158 -0.2805  0.3521
   83phy    C29 2222   3.397   1.263   1.816 -0.4509 -0.4321  0.5199
   83phy    C27 2223   3.469   1.145   2.045  0.2539 -0.4468 -0.1461
   83phy    C26 2224   3.411   1.245   2.150 -0.5601  0.1699 -0.4432
   83phy    C25 2225   3.398   1.181   2.289 -0.0634 -0.4399 -0.1196
   83phy    C23 2226   3.362   1.281   2.405  0.3151  0.1555  0.5290
   83phy    C24 2227   3.217   1.261   2.451  0.1667 -0.9290 -0.0987
   83phy    C22 2228   3.458   1.250   2.517  0.1434 -0.1333 -0.6474
   83phy    C21 2229   3.554   1.358   2.575  0.2550  0.9102  0.1738
   83phy    C20 2230   3.644   1.292   2.681  0.2680  0.2943 -0.0392
   83phy    C18 2231   3.742   1.366   2.775 -0.4684  0.3493 -0.5585
   83phy    O01 2232   3.678   1.492   2.821  0.1900 -0.4165 -0.0698
   83phy    H01 2233   3.589   1.473   2.843  0.8026 -0.9335  2.2783
   83phy    C19 2234   3.748   1.281   2.908 -0.2022 -0.1696  0.1993
   83phy    C13 2235   3.882   1.404   2.700  0.4173  0.3709 -0.1077
   83phy     H3 2236   3.855   1.454   2.604  0.0042  2.5928  1.0929
   83phy    O33 2237   3.952   1.286   2.659 -0.1442  0.4817  0.4893
   83phy    H1B 2238   3.929   1.263   2.571 -0.3204  1.4764  0.2664
   83phy    C12 2239   3.981   1.508   2.769 -0.4390 -0.9290  0.3083
   83phy    O11 2240   3.922   1.599   2.861 -0.2899  0.4462  0.1638
   83phy    H1A 2241   3.829   1.593   2.849 -0.1952 -0.2620 -0.2795
   84phy    C35 2242   4.385   2.106   1.138 -0.2015  0.1453  0.4895
   84phy    C33 2243   4.280   2.045   1.231 -0.2690  0.3718  0.0366
   84phy    C34 2244   4.276   2.123   1.358 -0.2674  0.0997 -0.5599
   84phy    C32 2245   4.149   2.052   1.155  0.3134  0.6061 -0.3020
   84phy    C31 2246   4.064   1.918   1.146 -0.0216 -0.6467 -0.3410
   84phy    C30 2247   3.948   1.924   1.050  0.2556  0.0349  0.2213
   84phy    C28 2248   3.873   1.791   1.063  0.3151  0.2207  0.4277
   84phy    C29 2249   3.736   1.827   1.119  0.1589  0.1036  0.2119
   84phy    C27 2250   3.821   1.740   0.925 -0.1771  0.0457  0.5179
   84phy    C26 2251   3.914   1.644   0.850  0.1497  0.4859  0.7452
   84phy    C25 2252   3.850   1.576   0.731  0.1575  0.0487  0.1710
   84phy    C23 2253   3.941   1.522   0.618 -0.2549 -0.2366  0.1973
   84phy    C24 2254   3.991   1.388   0.663 -0.4466 -1.0153  0.5410
   84phy    C22 2255   3.864   1.505   0.485  0.3247  0.4111  0.0328
   84phy    C21 2256   3.895   1.606   0.374 -0.3871 -0.3234 -0.7193
   84phy    C20 2257   3.797   1.587   0.258 -0.3922  0.4017  0.3460
   84phy    C18 2258   3.769   1.692   0.139  0.0797 -0.5138  0.0630
   84phy    O01 2259   3.695   1.810   0.191  0.9142  0.3848  0.5545
   84phy    H01 2260   3.741   1.888   0.164  1.6731 -0.8578 -2.1352
   84phy    C19 2261   3.687   1.610   0.036 -0.2291 -0.1435  0.0459
   84phy    C13 2262   3.900   1.752   0.062  0.0916  0.2065  0.5578
   84phy     H3 2263   3.961   1.792   0.147 -0.1839 -0.0513  0.8772
   84phy    O33 2264   3.996   1.657   0.020  0.2312 -0.1714  0.4246
   84phy    H1B 2265   3.981   1.647  -0.072 -1.8379  0.0336  0.6966
   84phy    C12 2266   3.912   1.893  -0.012  0.1451  0.2780  0.3703
   84phy    O11 2267   3.832   1.988   0.036  0.1328  0.1597 -0.4129
   84phy    H1A 2268   3.834   2.061  -0.022 -0.2291  0.1505 -0.4419
   85phy    C35 2269   2.358   0.452   1.854  0.2641  0.2089 -0.2490
   85phy    C33 2270   2.290   0.553   1.945  0.2672 -0.2560  0.4964
   85phy    C34 2271   2.146   0.560   1.898  0.0794  0.3081  1.1093
   85phy    C32 2272   2.303   0.518   2.091 -0.0935 -0.1526  0.0092
   85phy    C31 2273   2.420   0.566   2.170  0.4494  0.6090 -0.3325
   85phy    C30 2274   2.404   0.557   2.319  0.0760 -0.0301 -0.0777
   85phy    C28 2275   2.523   0.616   2.404  0.1224 -0.0496  0.0938
   85phy    C29 2276   2.529   0.767   2.407 -0.2928  0.1625  0.0850
   85phy    C27 2277   2.511   0.554   2.545 -0.7033  0.1674  0.3992
   85phy    C26 2278   2.626   0.476   2.605 -0.4753  0.0125 -0.0058
   85phy    C25 2279   2.601   0.430   2.752 -0.2438 -0.6666  0.4668
   85phy    C23 2280   2.718   0.356   2.815  0.1293 -0.5587  0.0225
   85phy    C24 2281   2.808   0.461   2.885  0.3109 -0.0823  0.3429
   85phy    C22 2282   2.665   0.262   2.922 -0.0489 -0.7149 -0.2790
   85phy    C21 2283   2.731   0.130   2.966  0.3209 -0.2891 -0.0705
   85phy    C20 2284   2.667   0.051   3.083 -0.2596  0.0087  0.0377
   85phy    C18 2285   2.715  -0.093   3.116 -0.3824 -0.5158  0.0688
   85phy    O01 2286   2.853  -0.078   3.148 -0.2196  0.0796 -0.8860
   85phy    H01 2287   2.874   0.002   3.193  2.0721 -0.1743 -1.4188
   85phy    C19 2288   2.642  -0.124   3.250 -0.4033  0.1269  0.0537
   85phy    C13 2289   2.691  -0.193   2.991 -0.2391 -0.1390 -0.3311
   85phy     H3 2290   2.714  -0.138   2.896  0.8015 -0.1467 -0.1007
   85phy    O33 2291   2.551  -0.218   2.975  0.6050  0.5764  0.2392
   85phy    H1B 2292   2.497  -0.145   2.999  0.3758  0.1739  0.9637
   85phy    C12 2293   2.775  -0.327   2.987 -0.5484  0.4801 -0.4975
   85phy    O11 2294   2.903  -0.340   3.049 -0.3138 -0.7439 -0.0252
   85phy    H1A 2295   2.908  -0.253   3.083  1.8498  0.0933 -2.1641
   86phy    C35 2296   4.502   1.089   2.133  0.0124  0.1348  0.4942
   86phy    C33 2297   4.373   1.115   2.062 -0.6459  0.4444  0.0598
   86phy    C34 2298   4.329   0.983   1.994 -0.0782  0.2582  1.0179
   86phy    C32 2299   4.270   1.165   2.159  0.2064  0.0983  0.0883
   86phy    C31 2300   4.174   1.277   2.111  0.7604 -0.4008 -0.1784
   86phy    C30 2301   4.076   1.312   2.227 -0.2622 -0.1509  0.0271
   86phy    C28 2302   3.989   1.433   2.193  0.1038  0.1544 -0.2433
   86phy    C29 2303   3.845   1.386   2.194  0.0018  0.0849  0.3172
   86phy    C27 2304   4.008   1.541   2.300 -0.1656  0.0337 -0.0094
   86phy    C26 2305   4.112   1.647   2.280  0.3065 -0.6384 -0.0712
   86phy    C25 2306   4.101   1.765   2.380 -0.1118  0.4903  0.3658
   86phy    C23 2307   4.218   1.849   2.418 -0.2942 -0.1046 -0.7326
   86phy    C24 2308   4.252   1.956   2.319 -0.2086 -0.4347 -0.3284
   86phy    C22 2309   4.175   1.921   2.547  0.0467  0.2593 -0.3910
   86phy    C21 2310   4.247   1.883   2.679  0.0377  0.0210 -0.2733
   86phy    C20 2311   4.217   1.960   2.804  0.2524 -0.5713 -0.4937
   86phy    C18 2312   4.304   1.956   2.937 -0.9580  0.0446  0.1862
   86phy    O01 2313   4.435   2.010   2.908 -0.0913 -0.8169  0.2864
   86phy    H01 2314   4.422   2.086   2.855  1.0366 -0.8762 -0.1086
   86phy    C19 2315   4.245   2.067   3.025  0.1148 -0.2574 -0.0877
   86phy    C13 2316   4.324   1.815   3.013  0.4060 -0.0718  0.0819
   86phy     H3 2317   4.224   1.774   3.041  0.6357 -1.5038 -1.0697
   86phy    O33 2318   4.400   1.832   3.139  0.1233 -0.0007 -0.1369
   86phy    H1B 2319   4.488   1.860   3.121  0.1227 -0.0894 -0.2837
   86phy    C12 2320   4.398   1.696   2.940 -0.0038 -0.2471  0.2971
   86phy    O11 2321   4.422   1.573   3.012  0.3390 -0.2211  0.4751
   86phy    H1A 2322   4.442   1.594   3.102 -1.2512 -0.6074  0.9556
   87phy    C35 2323   3.347   3.180   1.908  0.4423  0.2632 -0.2719
   87phy    C33 2324   3.216   3.175   1.832 -0.4428  0.1525  0.6031
   87phy    C34 2325   3.118   3.090   1.909  0.0887 -0.3728 -0.2156
   87phy    C32 2326   3.157   3.310   1.807  0.2428 -0.0666  0.2873
   87phy    C31 2327   3.057   3.326   1.691 -0.5620  0.6248 -0.1072
   87phy    C30 2328   3.012   3.472   1.664  0.3282 -0.1480 -0.7852
   87phy    C28 2329   2.947   3.491   1.527 -0.0029 -0.2043  0.6384
   87phy    C29 2330   2.842   3.598   1.550  0.3775  0.1391  0.2221
   87phy    C27 2331   3.047   3.541   1.420  0.0061 -0.0876 -0.0416
   87phy    C26 2332   3.078   3.441   1.309 -0.0991 -0.0656  0.0506
   87phy    C25 2333   3.147   3.503   1.189  0.4513 -0.4993  0.2897
   87phy    C23 2334   3.172   3.413   1.067 -0.1714  0.4385 -0.4458
   87phy    C24 2335   3.046   3.408   0.985  0.6377  0.1816  0.1550
   87phy    C22 2336   3.282   3.475   0.979 -0.0897  0.0399  0.5897
   87phy    C21 2337   3.360   3.388   0.876  0.2084 -0.0472 -0.1239
   87phy    C20 2338   3.474   3.461   0.809  0.2086 -0.3323 -0.0223
   87phy    C18 2339   3.571   3.389   0.705 -0.1089 -0.1051  0.2325
   87phy    O01 2340   3.632   3.272   0.764 -0.0531 -0.0605  0.3537
   87phy    H01 2341   3.565   3.215   0.794  0.7046  0.2174  2.8159
   87phy    C19 2342   3.685   3.489   0.693 -0.0063  0.4949 -0.1123
   87phy    C13 2343   3.500   3.350   0.565 -0.2703  0.0062 -0.3054
   87phy     H3 2344   3.445   3.255   0.585  0.9789 -0.8170 -0.6262
   87phy    O33 2345   3.386   3.427   0.536 -0.3580  0.1950 -0.2427
   87phy    H1B 2346   3.412   3.517   0.534  0.2546  0.0365  0.5426
   87phy    C12 2347   3.559   3.284   0.435  0.2455  0.2372 -0.4684
   87phy    O11 2348   3.586   3.368   0.330  0.2899 -0.3745 -0.1165
   87phy    H1A 2349   3.632   3.318   0.265 -0.2163 -1.5044  0.3824
   88phy    C35 2350   3.915   2.277   1.433 -0.0642  0.0869 -0.3686
   88phy    C33 2351   3.840   2.176   1.523  0.5007 -0.3571  0.3545
   88phy    C34 2352   3.748   2.092   1.431 -0.6201  0.5574  0.5793
   88phy    C32 2353   3.932   2.100   1.616  0.1013  0.0752 -0.0274
   88phy    C31 2354   3.868   2.059   1.746 -0.5395 -0.4168 -0.0592
   88phy    C30 2355   3.960   1.994   1.850 -0.1091  0.4669  0.0160
   88phy    C28 2356   3.891   1.922   1.966  0.3904  0.2568 -0.3780
   88phy    C29 2357   3.948   1.780   1.971 -0.1911  0.0863 -0.0837
   88phy    C27 2358   3.923   1.975   2.110  0.4165 -0.0909  0.3314
   88phy    C26 2359   3.832   2.091   2.154  0.3568  0.7300  0.2230
   88phy    C25 2360   3.867   2.164   2.283 -0.4548 -0.6954 -0.1895
   88phy    C23 2361   3.789   2.291   2.317 -0.3672  0.4770 -0.3895
   88phy    C24 2362   3.645   2.283   2.368  0.1403  0.2953  0.4545
   88phy    C22 2363   3.878   2.369   2.416 -0.2871  0.3706 -0.0109
   88phy    C21 2364   3.886   2.521   2.406 -0.4215  0.3081  0.2735
   88phy    C20 2365   3.984   2.566   2.515  0.3338 -0.0763 -0.4471
   88phy    C18 2366   4.034   2.723   2.530 -0.4417 -0.3417  0.0278
   88phy    O01 2367   3.918   2.813   2.532 -0.6109 -0.0927  0.2497
   88phy    H01 2368   3.853   2.781   2.593 -1.6624 -0.1730 -0.8725
   88phy    C19 2369   4.093   2.731   2.672  0.4068  0.1393 -0.5029
   88phy    C13 2370   4.143   2.763   2.415 -0.3264  0.6800  0.0452
   88phy     H3 2371   4.213   2.677   2.398 -0.6463  0.1764  1.2214
   88phy    O33 2372   4.237   2.864   2.454 -0.0509 -0.2336 -0.0327
   88phy    H1B 2373   4.182   2.930   2.490 -0.8762 -1.1060  0.3513
   88phy    C12 2374   4.081   2.797   2.276 -0.7194 -0.2983  0.1623
   88phy    O11 2375   4.007   2.920   2.274  0.3143  0.0515 -0.0176
   88phy    H1A 2376   3.940   2.909   2.338  0.7907  1.1112  0.6983
   89phy    C35 2377   0.886   1.986   1.369  0.0455 -0.3473 -0.0923
   89phy    C33 2378   0.862   2.137   1.375 -0.2637 -0.4308 -0.0954
   89phy    C34 2379   0.752   2.164   1.474 -0.7260  0.7206 -0.1586
   89phy    C32 2380   1.001   2.203   1.396 -0.0796  0.3687  0.0565
   89phy    C31 2381   1.011   2.354   1.380  0.3444 -0.1254  0.4543
   89phy    C30 2382   1.147   2.413   1.403 -0.4719  0.4556  0.3376
   89phy    C28 2383   1.164   2.567   1.388 -0.7469  0.2940 -0.2695
   89phy    C29 2384   1.164   2.635   1.523  0.3415 -0.2489  0.3375
   89phy    C27 2385   1.288   2.589   1.299  0.4867  0.4325  0.6817
   89phy    C26 2386   1.284   2.698   1.193  0.3755 -0.1085 -0.3636
   89phy    C25 2387   1.421   2.745   1.155 -0.0597  0.0186 -0.2174
   89phy    C23 2388   1.430   2.825   1.026 -0.0574  0.0795 -0.0298
   89phy    C24 2389   1.398   2.970   1.054 -0.2812  0.0451 -0.1270
   89phy    C22 2390   1.575   2.827   0.975 -0.3654 -0.0475 -0.1891
   89phy    C21 2391   1.618   2.721   0.869  0.5883 -0.1958 -0.5171
   89phy    C20 2392   1.771   2.733   0.827  0.4388 -0.2746 -0.1326
   89phy    C18 2393   1.809   2.666   0.691  0.4825  0.0566  0.6274
   89phy    O01 2394   1.732   2.550   0.673 -0.0631 -0.0763 -0.3010
   89phy    H01 2395   1.697   2.526   0.756 -2.2486 -1.4851 -1.5440
   89phy    C19 2396   1.956   2.621   0.719 -0.1158 -0.0058 -0.3550
   89phy    C13 2397   1.807   2.774   0.568  0.7193  0.2155  0.6104
   89phy     H3 2398   1.701   2.809   0.564  0.6060 -0.1796  0.1146
   89phy    O33 2399   1.862   2.901   0.591  0.1007 -0.2308  0.1771
   89phy    H1B 2400   1.955   2.892   0.583  0.2728  1.3543 -0.0322
   89phy    C12 2401   1.791   2.732   0.418 -0.2642 -0.1657  0.0931
   89phy    O11 2402   1.717   2.617   0.387 -0.1759 -0.0946  0.8893
   89phy    H1A 2403   1.720   2.562   0.463 -1.5188 -0.4629  0.7006
   90phy    C35 2404   3.502   2.770   2.179  0.2122  0.3273  0.5132
   90phy    C33 2405   3.616   2.870   2.217  0.4534  0.1797  0.5084
   90phy    C34 2406   3.678   2.927   2.086  0.1560  0.1151  0.1230
   90phy    C32 2407   3.568   2.981   2.308  0.3742 -0.1546  0.0759
   90phy    C31 2408   3.659   3.031   2.415  0.6180  0.3755  0.2800
   90phy    C30 2409   3.592   3.132   2.504 -0.4832  0.8628 -0.0978
   90phy    C28 2410   3.683   3.189   2.615  0.0239  0.1799  0.0240
   90phy    C29 2411   3.744   3.319   2.560  0.4499 -0.4762 -0.1115
   90phy    C27 2412   3.606   3.261   2.730 -0.8216  0.1330 -0.4977
   90phy    C26 2413   3.576   3.164   2.849 -0.2943 -0.0459  0.0113
   90phy    C25 2414   3.504   3.240   2.957 -0.1595  0.3908 -0.2656
   90phy    C23 2415   3.472   3.148   3.082  0.1622 -0.6061  0.0597
   90phy    C24 2416   3.445   3.241   3.197 -0.0845 -0.1635 -0.3147
   90phy    C22 2417   3.346   3.059   3.075  0.1752 -0.1699 -0.1350
   90phy    C21 2418   3.365   2.924   3.011 -0.4121 -0.2059 -0.3940
   90phy    C20 2419   3.233   2.860   2.970  0.5292  0.0359  0.1968
   90phy    C18 2420   3.218   2.728   2.879 -0.1283  0.4462 -0.1022
   90phy    O01 2421   3.316   2.635   2.923  0.2536 -0.0080 -0.1157
   90phy    H01 2422   3.396   2.672   2.889  1.0954 -1.0350  0.6658
   90phy    C19 2423   3.078   2.681   2.921 -0.3428  0.6465  0.0590
   90phy    C13 2424   3.227   2.742   2.720 -0.2333  0.1470  0.1332
   90phy     H3 2425   3.164   2.829   2.688 -0.1938  0.3703  0.6573
   90phy    O33 2426   3.164   2.630   2.652  0.1941  0.1454  0.1268
   90phy    H1B 2427   3.221   2.557   2.662  0.0344  0.1574  1.2879
   90phy    C12 2428   3.366   2.774   2.655 -0.1333 -0.8057 -0.6332
   90phy    O11 2429   3.477   2.694   2.689  0.3248 -0.4850  0.4716
   90phy    H1A 2430   3.454   2.604   2.673 -0.3187 -0.4023  0.9065
   91phy    C35 2431   4.123   2.365   1.844  0.1589  0.8695  0.0546
   91phy    C33 2432   4.144   2.418   1.982 -0.0134  0.2519  0.0792
   91phy    C34 2433   4.176   2.306   2.078 -0.0854  0.0284  0.0545
   91phy    C32 2434   4.252   2.530   1.987  0.1684  0.0788 -0.5330
   91phy    C31 2435   4.191   2.658   1.926  0.6453 -0.0356 -0.3457
   91phy    C30 2436   4.296   2.763   1.890 -0.1563 -0.3720 -0.5711
   91phy    C28 2437   4.237   2.879   1.814 -0.1791 -0.1481  0.0493
   91phy    C29 2438   4.191   2.993   1.902 -0.0895 -0.7127 -0.4276
   91phy    C27 2439   4.340   2.929   1.712 -0.0543 -0.1754  0.1827
   91phy    C26 2440   4.288   2.982   1.575 -0.1104  1.2858  0.8024
   91phy    C25 2441   4.400   3.009   1.475  0.1055 -0.1116  0.1433
   91phy    C23 2442   4.362   3.078   1.347  0.4744 -0.1287 -0.4941
   91phy    C24 2443   4.350   3.233   1.360 -0.5594  0.1032  0.0565
   91phy    C22 2444   4.475   3.068   1.239  0.1163  0.1773 -0.0343
   91phy    C21 2445   4.422   3.015   1.116  0.1252  0.0437  0.3559
   91phy    C20 2446   4.537   3.011   1.013 -0.1630  0.4823  0.3594
   91phy    C18 2447   4.531   2.914   0.893  0.0231 -0.5543  0.2369
   91phy    O01 2448   4.517   2.780   0.950 -0.0422 -0.5196 -0.0364
   91phy    H01 2449   4.570   2.769   1.027  1.7695  0.2720 -1.0928
   91phy    C19 2450   4.674   2.931   0.834 -0.2132  0.5007  0.1461
   91phy    C13 2451   4.417   2.951   0.783 -0.2564  0.3581  0.5841
   91phy     H3 2452   4.319   2.943   0.839 -1.8625  1.5448 -1.8847
   91phy    O33 2453   4.404   3.092   0.744  0.4973  0.0484  0.2997
   91phy    H1B 2454   4.320   3.131   0.758  0.3314  0.8048 -2.3940
   91phy    C12 2455   4.356   2.849   0.683 -0.6763  0.1672  0.4034
   91phy    O11 2456   4.400   2.866   0.549  0.3717  0.2305 -0.7276
   91phy    H1A 2457   4.492   2.851   0.547  0.5043  0.9657 -0.2009
   92phy    C35 2458   2.425   1.494   1.878  0.5053  0.2467 -0.2771
   92phy    C33 2459   2.570   1.469   1.834 -0.1827  0.2622  0.1847
   92phy    C34 2460   2.563   1.385   1.709  0.3741 -0.1015 -0.0010
   92phy    C32 2461   2.640   1.604   1.827  0.6565  0.6471 -0.2941
   92phy    C31 2462   2.783   1.592   1.882 -0.5111  0.1987 -0.1435
   92phy    C30 2463   2.867   1.722   1.868  0.0242 -0.0488 -0.3085
   92phy    C28 2464   3.014   1.708   1.905 -0.4173 -0.6624 -0.2991
   92phy    C29 2465   3.105   1.641   1.807 -0.0468 -0.0540  0.1718
   92phy    C27 2466   3.060   1.862   1.913  0.5276 -0.5789  0.2387
   92phy    C26 2467   3.147   1.895   2.033 -0.2685 -0.1889 -0.4726
   92phy    C25 2468   3.227   2.027   2.020  0.4688 -0.0199  0.1467
   92phy    C23 2469   3.317   2.062   2.137  0.0955  0.4206 -0.1390
   92phy    C24 2470   3.426   2.157   2.079 -0.3981 -0.5362 -0.2455
   92phy    C22 2471   3.244   2.115   2.264 -0.8328  0.5002 -1.2004
   92phy    C21 2472   3.265   2.026   2.386 -0.3282  0.1558  0.5982
   92phy    C20 2473   3.146   2.015   2.482  0.1777 -0.3636 -0.0761
   92phy    C18 2474   3.147   1.905   2.596  0.1363 -0.4751 -0.1086
   92phy    O01 2475   3.275   1.918   2.665  0.1664  0.7164  0.2695
   92phy    H01 2476   3.299   1.834   2.700  0.3541  1.3917  1.8096
   92phy    C19 2477   3.032   1.956   2.693 -0.3110  0.4814  0.0333
   92phy    C13 2478   3.126   1.750   2.554 -0.5104  0.6928  0.1688
   92phy     H3 2479   3.182   1.732   2.459 -0.7717  1.1992 -0.0791
   92phy    O33 2480   2.991   1.714   2.516  0.3100  0.4009 -0.1969
   92phy    H1B 2481   2.934   1.786   2.494 -1.1236 -1.1826 -2.0414
   92phy    C12 2482   3.178   1.636   2.661 -0.4909 -0.4332  1.1365
   92phy    O11 2483   3.299   1.657   2.726  0.1209 -0.1976 -0.0776
   92phy    H1A 2484   3.310   1.579   2.777 -2.2163 -0.8643 -0.4631
   93phy    C35 2485   3.379   0.737   1.535 -0.0608 -0.3956  0.2075
   93phy    C33 2486   3.365   0.887   1.512  0.0639 -0.0507  0.1635
   93phy    C34 2487   3.415   0.921   1.372  0.1966  0.2265 -0.3661
   93phy    C32 2488   3.216   0.928   1.534  0.0901  0.1867  0.4080
   93phy    C31 2489   3.194   1.040   1.632 -0.0272  0.1447  0.0779
   93phy    C30 2490   3.045   1.091   1.641  0.2654 -0.3481  0.2738
   93phy    C28 2491   3.016   1.195   1.751 -0.2448  0.1960  0.0548
   93phy    C29 2492   2.956   1.320   1.691  0.1123 -0.4277  0.0471
   93phy    C27 2493   2.934   1.131   1.863  0.2411  0.0770 -0.0459
   93phy    C26 2494   2.940   1.208   1.999  0.5127 -0.2015  0.6500
   93phy    C25 2495   2.833   1.165   2.093 -0.1577  0.0226 -0.1805
   93phy    C23 2496   2.832   1.227   2.236 -0.7966 -0.1862 -0.3670
   93phy    C24 2497   2.770   1.365   2.237  0.2371  0.1789 -0.4608
   93phy    C22 2498   2.754   1.140   2.333 -0.0226  0.0356  0.2195
   93phy    C21 2499   2.821   1.117   2.472 -0.4266  0.1268  0.4381
   93phy    C20 2500   2.749   1.013   2.563 -0.6275 -0.1515 -0.1317
   93phy    C18 2501   2.812   0.977   2.701  0.2193  0.5890  0.0542
   93phy    O01 2502   2.828   1.094   2.788  0.2384  0.3068  0.0328
   93phy    H01 2503   2.862   1.066   2.871 -0.5304  1.4660  0.7782
   93phy    C19 2504   2.695   0.904   2.770  0.0838  0.1254  0.3541
   93phy    C13 2505   2.950   0.889   2.700 -0.0326  0.3067 -0.0806
   93phy     H3 2506   2.933   0.798   2.636  0.4652  0.6786 -0.7446
   93phy    O33 2507   2.975   0.826   2.828 -0.0184  0.3567 -0.4453
   93phy    H1B 2508   2.950   0.887   2.894  0.5102  1.1689 -0.9782
   93phy    C12 2509   3.087   0.953   2.657 -0.2058 -0.3725  0.4713
   93phy    O11 2510   3.133   1.070   2.730  0.3526  0.1133  0.1470
   93phy    H1A 2511   3.067   1.136   2.722  1.0295  0.8571  0.5920
   94phy    C35 2512   4.681   2.535   1.656  0.2782 -0.6293 -0.2318
   94phy    C33 2513   4.555   2.463   1.615  0.7153  0.0123  0.3143
   94phy    C34 2514   4.495   2.378   1.722  0.1796 -0.1560  0.3689
   94phy    C32 2515   4.453   2.565   1.550  0.0799 -0.0560 -0.8104
   94phy    C31 2516   4.362   2.512   1.441 -0.2160 -0.0466  0.0926
   94phy    C30 2517   4.289   2.634   1.381 -0.3204  0.3450  0.0871
   94phy    C28 2518   4.204   2.588   1.258 -0.0629 -0.0604  0.1818
   94phy    C29 2519   4.076   2.676   1.245 -0.1336  0.2575  0.5501
   94phy    C27 2520   4.287   2.587   1.129 -0.4261  0.6824 -0.0421
   94phy    C26 2521   4.249   2.473   1.030  0.1339  0.1059 -0.4477
   94phy    C25 2522   4.318   2.494   0.897 -0.0736 -0.4845 -0.1154
   94phy    C23 2523   4.289   2.400   0.779 -0.3818 -0.2081 -0.1858
   94phy    C24 2524   4.361   2.455   0.655  0.0486  0.0840  0.7057
   94phy    C22 2525   4.320   2.251   0.800  0.2708  0.5629 -0.1418
   94phy    C21 2526   4.230   2.161   0.718 -0.1596  0.3819 -0.6068
   94phy    C20 2527   4.254   2.007   0.730 -0.3019  0.0768 -0.6263
   94phy    C18 2528   4.214   1.905   0.619  0.3609 -0.7478 -0.2711
   94phy    O01 2529   4.072   1.909   0.601 -0.0545  0.3065 -0.1558
   94phy    H01 2530   4.039   1.884   0.685  2.2972  0.2230  0.8252
   94phy    C19 2531   4.256   1.774   0.695  0.6272 -0.0377  0.5063
   94phy    C13 2532   4.283   1.933   0.479 -0.3916  0.0764  0.1706
   94phy     H3 2533   4.235   2.028   0.445  1.4647  0.7002 -0.8538
   94phy    O33 2534   4.420   1.983   0.476 -0.0576  0.2051  0.4517
   94phy    H1B 2535   4.481   1.917   0.503  2.2717  0.5953 -3.1584
   94phy    C12 2536   4.238   1.870   0.341  0.0342  0.1726 -0.0167
   94phy    O11 2537   4.316   1.759   0.300  0.4444 -0.1128 -0.6069
   94phy    H1A 2538   4.353   1.785   0.218  0.1284 -0.6162 -0.9117
   95phy    C35 2539   3.825   3.641   1.063  0.1149  0.3731  0.4149
   95phy    C33 2540   3.712   3.678   1.157 -0.0107 -0.2328  0.4222
   95phy    C34 2541   3.578   3.672   1.082  0.0121  0.6551  0.0404
   95phy    C32 2542   3.715   3.586   1.279 -0.3038  0.2049  0.5250
   95phy    C31 2543   3.660   3.650   1.409  0.1750  0.0914  0.8410
   95phy    C30 2544   3.618   3.539   1.505  0.2403 -0.0908  0.1425
   95phy    C28 2545   3.545   3.575   1.632 -0.1474  0.0191 -0.1471
   95phy    C29 2546   3.392   3.582   1.612 -0.2166 -0.0072 -0.8395
   95phy    C27 2547   3.575   3.472   1.741  0.3994 -0.5686 -0.3510
   95phy    C26 2548   3.659   3.511   1.862 -0.3184  0.2989 -0.2660
   95phy    C25 2549   3.681   3.393   1.951  0.0145  0.2145  0.3057
   95phy    C23 2550   3.769   3.423   2.075 -0.2316  0.0074 -0.3040
   95phy    C24 2551   3.684   3.410   2.197 -0.0076  0.6251  0.1982
   95phy    C22 2552   3.903   3.349   2.071  0.3830  0.3948  0.3743
   95phy    C21 2553   4.024   3.412   2.138  0.1168  0.3820 -0.1417
   95phy    C20 2554   4.150   3.336   2.158 -0.2667  0.1125 -0.3941
   95phy    C18 2555   4.188   3.260   2.294 -0.2468 -0.2431  0.1318
   95phy    O01 2556   4.076   3.177   2.327  0.4543  0.1164  0.2774
   95phy    H01 2557   4.060   3.120   2.254  1.2079  0.2716 -0.0142
   95phy    C19 2558   4.305   3.164   2.242 -0.0082  0.1436 -0.0007
   95phy    C13 2559   4.227   3.349   2.423 -0.4840  0.1107 -0.1002
   95phy     H3 2560   4.309   3.418   2.389 -1.0346 -0.8256 -3.8241
   95phy    O33 2561   4.297   3.268   2.519 -0.4808  0.0801  0.2656
   95phy    H1B 2562   4.242   3.198   2.548 -1.4158  1.3726  1.7789
   95phy    C12 2563   4.118   3.431   2.492 -0.0645  0.5403 -0.1793
   95phy    O11 2564   4.149   3.510   2.610  0.3929 -0.0920  0.3571
   95phy    H1A 2565   4.211   3.459   2.660  0.1304  0.3000  1.1091
   96phy    C35 2566   2.397   2.951   2.679 -0.2951 -0.3338 -0.2277
   96phy    C33 2567   2.519   2.971   2.589  0.1070  0.0199 -0.0021
   96phy    C34 2568   2.469   2.991   2.446  0.0295 -0.0542  0.5251
   96phy    C32 2569   2.596   3.102   2.622 -0.4002  0.2065  0.2060
   96phy    C31 2570   2.735   3.074   2.680 -0.5677 -0.3525 -0.6483
   96phy    C30 2571   2.817   3.198   2.677 -0.0451 -0.5737 -0.3041
   96phy    C28 2572   2.948   3.198   2.760  0.2122  0.6008 -0.6163
   96phy    C29 2573   3.061   3.120   2.686  0.0328 -0.3249  0.5187
   96phy    C27 2574   2.978   3.346   2.800 -0.1455 -0.2642  0.0254
   96phy    C26 2575   3.081   3.369   2.911  0.0901 -0.4234 -0.6067
   96phy    C25 2576   3.105   3.517   2.940 -0.7585 -0.1804  0.4246
   96phy    C23 2577   3.226   3.544   3.030  0.3542  0.3291  0.2981
   96phy    C24 2578   3.310   3.656   2.968 -0.0402 -0.0699  0.0222
   96phy    C22 2579   3.183   3.598   3.169  0.0993  0.3127 -0.5786
   96phy    C21 2580   3.161   3.481   3.273 -0.1600  0.2794 -0.0451
   96phy    C20 2581   3.114   3.517   3.418  0.0190 -0.5902 -0.9060
   96phy    C18 2582   3.084   3.408   3.528 -0.3889 -0.1789  0.0310
   96phy    O01 2583   3.198   3.319   3.525 -0.0524 -0.2364 -0.0229
   96phy    H01 2584   3.268   3.362   3.571 -0.5336  1.2921 -0.6479
   96phy    C19 2585   3.078   3.486   3.662 -0.2908 -0.1374  0.0633
   96phy    C13 2586   2.947   3.331   3.483 -0.2327 -0.3620 -0.0858
   96phy     H3 2587   2.957   3.300   3.376  0.4110 -0.7713  0.0865
   96phy    O33 2588   2.829   3.411   3.484 -0.0827 -0.2049 -0.3402
   96phy    H1B 2589   2.851   3.498   3.454 -2.0566  0.7958  0.9224
   96phy    C12 2590   2.911   3.195   3.554  0.1311 -0.1554  0.4098
   96phy    O11 2591   2.838   3.097   3.488  0.4201 -0.3505 -0.0835
   96phy    H1A 2592   2.900   3.041   3.445 -0.0925 -0.7762 -0.2835
   97phy    C35 2593   3.460   2.293   0.642  0.1511  0.0515  0.5027
   97phy    C33 2594   3.429   2.262   0.784  0.6523  0.1371 -0.6046
   97phy    C34 2595   3.550   2.214   0.855  0.3022  0.2087  0.1921
   97phy    C32 2596   3.352   2.385   0.836 -0.2969 -0.0460  0.1139
   97phy    C31 2597   3.240   2.359   0.936  0.0307  0.1188  0.2534
   97phy    C30 2598   3.154   2.482   0.952  0.0732  0.0169  0.4244
   97phy    C28 2599   3.044   2.482   1.066  0.2248 -0.1774 -0.0764
   97phy    C29 2600   3.104   2.529   1.197  0.5514  0.0720 -0.3472
   97phy    C27 2601   2.941   2.583   1.022  0.4819  0.1442 -0.1736
   97phy    C26 2602   2.797   2.535   1.005  0.1234  0.2791 -0.1732
   97phy    C25 2603   2.702   2.644   0.957  0.4561  0.4820  0.2616
   97phy    C23 2604   2.555   2.610   0.931 -0.2281  0.2496  0.3516
   97phy    C24 2605   2.466   2.643   1.050  0.5061  0.3019  0.0305
   97phy    C22 2606   2.525   2.687   0.803  0.1115  0.3613  0.4996
   97phy    C21 2607   2.423   2.627   0.702 -0.3106 -0.5809  0.0628
   97phy    C20 2608   2.419   2.713   0.571 -0.1250  0.3190  0.3384
   97phy    C18 2609   2.401   2.628   0.436 -0.3451 -0.1991 -0.2848
   97phy    O01 2610   2.504   2.525   0.420  0.5825  0.0190  0.0483
   97phy    H01 2611   2.579   2.552   0.470  1.4437 -1.0011 -0.6611
   97phy    C19 2612   2.433   2.726   0.324 -0.1065  0.4688 -0.1691
   97phy    C13 2613   2.253   2.562   0.422 -0.0439  0.1849  0.1307
   97phy     H3 2614   2.238   2.495   0.510 -3.6308 -1.0507 -1.2168
   97phy    O33 2615   2.144   2.652   0.450 -0.3959  0.7396  0.1275
   97phy    H1B 2616   2.173   2.736   0.479 -1.6861  0.7581  1.4609
   97phy    C12 2617   2.214   2.430   0.345 -0.4172  0.0293  0.2108
   97phy    O11 2618   2.199   2.422   0.202 -0.1295 -0.2882 -0.0751
   97phy    H1A 2619   2.269   2.365   0.175 -0.2768 -0.8682  0.7485
   98phy    C35 2620   3.339   3.411   2.526  0.3301  0.0246  0.1738
   98phy    C33 2621   3.321   3.494   2.398  0.8711  0.0107  0.2189
   98phy    C34 2622   3.304   3.395   2.285 -0.4471 -0.3228 -0.0488
   98phy    C32 2623   3.206   3.596   2.404  0.6423 -0.0447  0.3399
   98phy    C31 2624   3.239   3.730   2.464 -0.0765 -0.2959 -0.1540
   98phy    C30 2625   3.146   3.842   2.420 -0.5152 -0.7422 -0.2017
   98phy    C28 2626   3.179   3.984   2.464 -0.1109  0.2803 -0.4318
   98phy    C29 2627   3.131   4.084   2.363  0.5672  0.4770  0.3969
   98phy    C27 2628   3.135   4.020   2.609 -0.3175  0.4207 -0.1991
   98phy    C26 2629   3.246   4.075   2.694 -0.0045 -0.4172  0.2115
   98phy    C25 2630   3.210   4.092   2.845  0.0381  0.2111  0.2650
   98phy    C23 2631   3.330   4.106   2.945  0.5494  0.0640 -0.1463
   98phy    C24 2632   3.383   4.250   2.949  0.1665 -0.3796  0.6091
   98phy    C22 2633   3.283   4.067   3.089 -0.1937  0.4837  0.2233
   98phy    C21 2634   3.373   3.985   3.181 -0.5491 -0.3062 -0.3645
   98phy    C20 2635   3.308   3.956   3.318 -0.1298  0.1374  0.0855
   98phy    C18 2636   3.392   3.899   3.439 -0.4761  0.0254  0.4189
   98phy    O01 2637   3.493   3.995   3.474  0.4809  0.0821  0.1476
   98phy    H01 2638   3.446   4.068   3.510 -2.0315 -1.1526 -0.4052
   98phy    C19 2639   3.289   3.900   3.557 -0.6204 -0.4639  0.1615
   98phy    C13 2640   3.462   3.753   3.424  0.4785 -0.0792  0.1877
   98phy     H3 2641   3.385   3.680   3.388 -0.9615  1.4657 -0.0031
   98phy    O33 2642   3.501   3.691   3.552 -0.0008  0.0911  0.1786
   98phy    H1B 2643   3.563   3.746   3.596  0.2100 -0.3470  0.4352
   98phy    C12 2644   3.594   3.739   3.334  0.2285  0.8995 -0.5035
   98phy    O11 2645   3.644   3.606   3.320  0.5140  0.2595  0.0659
   98phy    H1A 2646   3.622   3.565   3.401  0.6080  2.6184  1.3922
   99phy    C35 2647   2.246   2.943   0.882  0.5583  0.4564  0.0982
   99phy    C33 2648   2.234   3.061   0.970  0.2945 -0.3335 -0.3219
   99phy    C34 2649   2.094   3.067   1.031  0.2361 -0.4411 -0.4909
   99phy    C32 2650   2.348   3.076   1.074 -0.1225 -0.0247 -0.0743
   99phy    C31 2651   2.371   3.214   1.142  0.1609  0.0338  0.0107
   99phy    C30 2652   2.497   3.226   1.226 -0.1028 -0.5726  0.1697
   99phy    C28 2653   2.521   3.363   1.286 -0.4343  0.2875  0.5337
   99phy    C29 2654   2.555   3.352   1.441 -0.0229  0.4089 -0.2733
   99phy    C27 2655   2.642   3.427   1.208  0.1254  0.3316  0.0237
   99phy    C26 2656   2.618   3.578   1.172 -0.3448 -0.4785 -0.5377
   99phy    C25 2657   2.747   3.642   1.107 -0.3263 -0.3435 -0.1252
   99phy    C23 2658   2.725   3.782   1.050 -0.5104 -0.5642  0.5182
   99phy    C24 2659   2.760   3.890   1.155  0.3071 -0.5974  0.0246
   99phy    C22 2660   2.802   3.822   0.921  0.0889  0.2074  0.5863
   99phy    C21 2661   2.716   3.823   0.788  0.3934 -0.1262 -0.6073
   99phy    C20 2662   2.803   3.855   0.664 -0.5785  0.0893  0.0763
   99phy    C18 2663   2.741   3.869   0.522  0.0741 -0.4741 -0.3368
   99phy    O01 2664   2.660   3.751   0.477  0.1341 -0.2018  0.1675
   99phy    H01 2665   2.579   3.749   0.523 -0.1109  0.4760 -0.2170
   99phy    C19 2666   2.873   3.871   0.447 -0.4268  0.1949  0.1495
   99phy    C13 2667   2.657   4.007   0.509  0.0108  0.3055 -0.0739
   99phy     H3 2668   2.581   4.000   0.591  0.5283 -0.2936  0.3659
   99phy    O33 2669   2.712   4.127   0.550 -0.2134 -0.2641 -0.3963
   99phy    H1B 2670   2.788   4.150   0.500 -1.3103  2.1875 -1.1102
   99phy    C12 2671   2.539   4.025   0.403  0.0171  0.1129  0.2319
   99phy    O11 2672   2.569   4.084   0.284  0.0205  0.1278  0.1589
   99phy    H1A 2673   2.548   4.025   0.215  0.3877 -0.1006  0.2390
  100phy    C35 2674   3.378   2.152   1.519 -0.5167  0.5825 -0.3325
  100phy    C33 2675   3.232   2.184   1.518  0.7602  0.2088  0.4455
  100phy    C34 2676   3.163   2.054   1.552  0.4026 -0.1744  0.2340
  100phy    C32 2677   3.188   2.293   1.618  0.3560  0.0041 -0.4859
  100phy    C31 2678   3.185   2.433   1.564  0.0020 -0.0071  0.4224
  100phy    C30 2679   3.191   2.541   1.675 -0.2011  0.4607 -0.2540
  100phy    C28 2680   3.148   2.677   1.621 -0.1482  0.0591  0.0698
  100phy    C29 2681   3.023   2.718   1.695  0.1147  0.1918 -0.1555
  100phy    C27 2682   3.272   2.773   1.630 -0.4565  0.4321 -0.5222
  100phy    C26 2683   3.270   2.884   1.526 -0.3615 -0.1996  0.4107
  100phy    C25 2684   3.405   2.957   1.518  0.0725  0.2544 -0.0221
  100phy    C23 2685   3.410   3.046   1.393  0.5196  0.2098  0.9049
  100phy    C24 2686   3.481   3.182   1.412  0.4317  0.4427 -0.1526
  100phy    C22 2687   3.468   2.974   1.270 -0.1730 -0.1383  0.1099
  100phy    C21 2688   3.381   2.976   1.149  0.2671  0.1802  0.2563
  100phy    C20 2689   3.436   2.892   1.033 -0.1692  0.1274  0.1610
  100phy    C18 2690   3.354   2.874   0.897  0.5182  0.5958  0.1652
  100phy    O01 2691   3.224   2.814   0.932 -0.2223 -0.9663  0.0314
  100phy    H01 2692   3.169   2.884   0.963 -0.5754 -0.9108 -0.7058
  100phy    C19 2693   3.444   2.759   0.834  0.4437  0.4271  0.0880
  100phy    C13 2694   3.346   2.997   0.799 -0.0582 -0.3508  0.3475
  100phy     H3 2695   3.285   3.069   0.860  2.2949 -0.2149  2.7262
  100phy    O33 2696   3.463   3.082   0.785 -0.3395  0.0916 -0.4976
  100phy    H1B 2697   3.513   3.036   0.720  0.9581  0.0695  0.4742
  100phy    C12 2698   3.243   3.021   0.685 -0.2742 -0.1627 -0.1025
  100phy    O11 2699   3.295   2.992   0.557 -0.2495  0.0553 -0.0756
  100phy    H1A 2700   3.298   2.898   0.552  2.9617  0.0271  0.5013
  101phy    C35 2701   3.482   4.246   2.019  0.2800  0.1790 -0.0835
  101phy    C33 2702   3.381   4.296   2.117 -0.4208  0.2691  0.3743
  101phy    C34 2703   3.460   4.363   2.224  0.1129 -0.0517  0.3417
  101phy    C32 2704   3.270   4.384   2.055 -0.4200 -0.4391 -0.4398
  101phy    C31 2705   3.167   4.312   1.968  0.2156 -0.1441 -0.0255
  101phy    C30 2706   3.077   4.404   1.891  0.1844 -0.0661  0.2992
  101phy    C28 2707   2.962   4.331   1.813  0.3201  0.2755 -0.0090
  101phy    C29 2708   2.838   4.353   1.891  0.0611  0.2619 -0.1331
  101phy    C27 2709   2.946   4.377   1.669 -0.5622 -0.2658 -0.0676
  101phy    C26 2710   2.879   4.287   1.561 -0.0698 -0.0811 -0.3559
  101phy    C25 2711   2.835   4.369   1.439 -0.0324 -0.2757 -0.1076
  101phy    C23 2712   2.767   4.292   1.321  0.0605  0.0076 -0.4123
  101phy    C24 2713   2.617   4.294   1.334 -0.4122  0.0891  0.0583
  101phy    C22 2714   2.820   4.353   1.192 -0.1483 -0.2742 -0.2251
  101phy    C21 2715   2.814   4.279   1.058 -0.4229  0.2428 -0.1064
  101phy    C20 2716   2.842   4.373   0.943 -0.4248  0.1493 -0.5118
  101phy    C18 2717   2.836   4.329   0.787 -0.0386  0.0300  0.3889
  101phy    O01 2718   2.722   4.240   0.778  0.4782  0.0053 -0.1929
  101phy    H01 2719   2.714   4.198   0.694  1.0394  0.5956 -0.5445
  101phy    C19 2720   2.970   4.255   0.752  0.2378 -0.2319  0.1537
  101phy    C13 2721   2.801   4.457   0.695  0.3298 -1.0426  0.3267
  101phy     H3 2722   2.698   4.486   0.729  0.7466  0.4971  0.3345
  101phy    O33 2723   2.863   4.584   0.721  0.1834 -0.1492 -0.2781
  101phy    H1B 2724   2.808   4.629   0.783 -0.7922 -1.3862 -0.1922
  101phy    C12 2725   2.740   4.445   0.552  0.6500  0.0906  0.0556
  101phy    O11 2726   2.815   4.453   0.436 -0.4188 -0.2647 -0.7118
  101phy    H1A 2727   2.811   4.542   0.407  0.0206  0.7192  1.9474
  102phy    C35 2728   1.096   4.738   1.618  0.0774  0.1181  0.1641
  102phy    C33 2729   1.223   4.810   1.566  0.6854 -0.4006 -0.0848
  102phy    C34 2730   1.255   4.760   1.422 -0.3168  0.3964  0.0682
  102phy    C32 2731   1.194   4.963   1.573 -0.0504  0.2951 -0.4877
  102phy    C31 2732   1.310   5.059   1.542 -0.4974  0.1104  0.1223
  102phy    C30 2733   1.293   5.189   1.612  0.0557 -0.2727  0.3176
  102phy    C28 2734   1.388   5.303   1.570  0.0159  0.4414  0.1620
  102phy    C29 2735   1.321   5.439   1.537 -0.1726  0.2032 -0.0675
  102phy    C27 2736   1.504   5.318   1.673 -0.5636 -0.3179 -0.1714
  102phy    C26 2737   1.645   5.266   1.635 -0.5292 -0.3912  0.2253
  102phy    C25 2738   1.749   5.294   1.745  0.2314 -0.8269  0.3576
  102phy    C23 2739   1.901   5.272   1.727 -0.2969 -0.0033  0.6748
  102phy    C24 2740   1.964   5.386   1.648  0.2903 -0.4456  0.2661
  102phy    C22 2741   1.977   5.268   1.865  0.6864 -0.2415 -0.0173
  102phy    C21 2742   1.966   5.135   1.933 -0.5360  0.3017 -0.0048
  102phy    C20 2743   2.053   5.114   2.062 -0.2721  0.2115  0.4334
  102phy    C18 2744   2.065   4.973   2.121  0.3142 -0.4278 -0.3549
  102phy    O01 2745   2.108   4.884   2.018 -0.4024 -0.5634 -0.2163
  102phy    H01 2746   2.161   4.921   1.950 -0.8814 -0.8261 -0.7439
  102phy    C19 2747   2.192   4.980   2.212  0.0767 -0.1713  0.0158
  102phy    C13 2748   1.922   4.926   2.189 -0.0421  0.1938  0.0216
  102phy     H3 2749   1.840   4.941   2.114  1.1709  1.3792 -1.1237
  102phy    O33 2750   1.887   5.019   2.287 -0.5490 -0.7362  0.1189
  102phy    H1B 2751   1.824   5.081   2.257  1.3155  0.7153 -1.0360
  102phy    C12 2752   1.911   4.779   2.234  0.1540 -0.1199  0.1011
  102phy    O11 2753   1.962   4.677   2.148  0.4227  0.0414 -0.1457
  102phy    H1A 2754   2.007   4.727   2.083  1.2955 -0.5300  0.0082
  103phy    C35 2755   3.255   3.873   2.011 -0.3763  0.4160 -0.0914
  103phy    C33 2756   3.154   3.789   1.932 -0.1735 -0.4048  0.0473
  103phy    C34 2757   3.223   3.659   1.914 -0.5049  0.1026 -0.1196
  103phy    C32 2758   3.016   3.774   1.998 -0.3257  0.1899  0.1272
  103phy    C31 2759   2.925   3.893   1.991 -0.2701 -0.0719 -0.0353
  103phy    C30 2760   2.788   3.871   2.051 -0.5792 -0.3578 -0.0409
  103phy    C28 2761   2.696   3.992   2.039 -0.8842 -0.3714  0.1314
  103phy    C29 2762   2.559   3.941   1.993 -0.0621  0.4903 -0.0622
  103phy    C27 2763   2.669   4.052   2.178  0.1045 -0.1599 -0.5066
  103phy    C26 2764   2.765   4.161   2.225  0.2230 -0.4395 -0.0159
  103phy    C25 2765   2.727   4.224   2.359  0.3451  0.1602 -0.0368
  103phy    C23 2766   2.823   4.320   2.438  0.3742  0.1123  0.3986
  103phy    C24 2767   2.837   4.454   2.363  0.1859  0.4886  0.4512
  103phy    C22 2768   2.757   4.364   2.570  0.1213  0.7250  0.0050
  103phy    C21 2769   2.830   4.299   2.691 -0.3630 -0.3494  0.4436
  103phy    C20 2770   2.774   4.344   2.827  0.3316 -0.2012  0.3559
  103phy    C18 2771   2.844   4.291   2.959  0.0386 -0.1324  0.2437
  103phy    O01 2772   2.984   4.323   2.954 -0.1016 -0.0256 -0.0554
  103phy    H01 2773   3.000   4.394   2.894 -0.1859 -0.6789 -0.8748
  103phy    C19 2774   2.771   4.375   3.069  0.5682  0.5824 -0.3224
  103phy    C13 2775   2.825   4.131   2.977  0.4654  0.5660 -0.0037
  103phy     H3 2776   2.855   4.078   2.882  0.5027 -0.4282  0.5476
  103phy    O33 2777   2.689   4.088   2.980  0.3153  0.2250  0.1274
  103phy    H1B 2778   2.645   4.126   2.907  1.1665  1.9405  0.4412
  103phy    C12 2779   2.898   4.059   3.104 -0.4712  0.0287  0.1138
  103phy    O11 2780   2.851   4.089   3.233  0.5484 -0.2195 -0.2579
  103phy    H1A 2781   2.758   4.079   3.224  0.8249 -3.1427 -1.2702
  104phy    C35 2782   2.077   0.610   1.468 -0.1489 -0.1048 -0.2125
  104phy    C33 2783   1.949   0.645   1.395 -0.1677  0.2211  0.1201
  104phy    C34 2784   1.954   0.789   1.349 -0.5108  0.1159  0.3783
  104phy    C32 2785   1.929   0.556   1.273  0.2900 -0.1897 -0.8404
  104phy    C31 2786   1.838   0.434   1.308 -0.0633 -0.2534  0.2289
  104phy    C30 2787   1.821   0.336   1.186  0.3570  0.5393 -0.1489
  104phy    C28 2788   1.753   0.201   1.222  0.1262 -0.1949  0.0040
  104phy    C29 2789   1.607   0.221   1.197 -0.4814 -0.0779  0.1145
  104phy    C27 2790   1.793   0.099   1.115  0.1160  0.1747  0.2712
  104phy    C26 2791   1.920   0.029   1.125 -0.0798 -0.5350 -0.5469
  104phy    C25 2792   1.931  -0.062   1.012  0.4115  0.2126 -0.0220
  104phy    C23 2793   2.062  -0.147   1.003  0.1592 -0.3115 -0.3758
  104phy    C24 2794   2.036  -0.291   0.965 -0.6640  0.0257  0.0751
  104phy    C22 2795   2.170  -0.087   0.908  0.0050 -0.2719  0.3123
  104phy    C21 2796   2.306  -0.064   0.981  0.0955 -0.0283  0.0131
  104phy    C20 2797   2.394   0.021   0.891 -0.2509  0.4250 -0.0514
  104phy    C18 2798   2.535  -0.029   0.843 -0.7182  0.0614 -0.2399
  104phy    O01 2799   2.614  -0.067   0.955 -0.2808  0.4257  0.2718
  104phy    H01 2800   2.591  -0.028   1.037  1.3868  0.4536  0.7594
  104phy    C19 2801   2.601   0.102   0.787  0.5078 -0.7819  0.7747
  104phy    C13 2802   2.519  -0.149   0.738  0.0306  0.1814 -0.0792
  104phy     H3 2803   2.477  -0.231   0.802 -0.1558  0.1611 -0.2253
  104phy    O33 2804   2.413  -0.147   0.644 -0.2974  0.3120 -0.4872
  104phy    H1B 2805   2.355  -0.221   0.655 -0.2873  0.4002  0.2132
  104phy    C12 2806   2.641  -0.244   0.694  0.3643  0.1008  0.0889
  104phy    O11 2807   2.723  -0.275   0.798  0.2966 -0.0060 -0.2701
  104phy    H1A 2808   2.729  -0.205   0.859  1.5425  0.0830 -0.4605
  105phy    C35 2809   2.370   2.909   1.442  0.4505  0.0590  0.3377
  105phy    C33 2810   2.280   2.951   1.556  0.4226  0.0477  0.0215
  105phy    C34 2811   2.333   2.879   1.685 -0.2232 -0.2979  0.2773
  105phy    C32 2812   2.261   3.101   1.581  0.0276 -0.4806  0.4628
  105phy    C31 2813   2.166   3.180   1.498 -0.3806  0.3023 -0.1277
  105phy    C30 2814   2.154   3.330   1.527 -0.3461 -0.1127  0.0766
  105phy    C28 2815   2.059   3.411   1.435 -0.3177  0.6425 -0.3186
  105phy    C29 2816   1.951   3.475   1.521  0.1582 -0.2019 -0.1575
  105phy    C27 2817   2.125   3.512   1.339  0.2837  0.0890 -0.2455
  105phy    C26 2818   2.069   3.483   1.196  0.1319 -0.3089 -0.4261
  105phy    C25 2819   2.130   3.582   1.097  0.2683 -0.2213  0.7249
  105phy    C23 2820   2.116   3.555   0.943 -0.3179  0.1712 -0.0798
  105phy    C24 2821   2.019   3.651   0.884 -0.0501  0.1317  0.4737
  105phy    C22 2822   2.250   3.576   0.874  0.2634  0.1231  0.0192
  105phy    C21 2823   2.338   3.452   0.858  0.2601  0.4215  0.2722
  105phy    C20 2824   2.471   3.476   0.790 -0.0176 -0.4882  0.2408
  105phy    C18 2825   2.572   3.360   0.770 -0.4112  0.0219  0.1252
  105phy    O01 2826   2.626   3.326   0.898  0.0838  0.1464 -0.4875
  105phy    H01 2827   2.589   3.380   0.966  0.1559 -1.7153  1.1393
  105phy    C19 2828   2.684   3.415   0.676  0.0272 -1.2010  0.0414
  105phy    C13 2829   2.513   3.226   0.701 -0.1756 -0.3205 -0.5480
  105phy     H3 2830   2.451   3.181   0.783  0.8250  0.6809  0.8054
  105phy    O33 2831   2.412   3.232   0.596  0.0634  0.7582  0.4502
  105phy    H1B 2832   2.389   3.321   0.580  1.6399  1.2046  0.4711
  105phy    C12 2833   2.586   3.085   0.691  0.3628  0.7370  0.0444
  105phy    O11 2834   2.659   3.050   0.802 -0.5648 -0.0773 -0.3649
  105phy    H1A 2835   2.660   3.115   0.869  1.7558 -0.5262  0.1415
  106phy    C35 2836   3.267   0.374   1.553 -0.0369 -0.0897  0.2544
  106phy    C33 2837   3.151   0.340   1.458 -0.0783  0.0668 -0.2762
  106phy    C34 2838   3.207   0.293   1.324  0.1395 -0.9538 -0.2429
  106phy    C32 2839   3.064   0.229   1.522 -0.1986  0.1483 -0.0110
  106phy    C31 2840   2.939   0.281   1.587 -0.3837 -0.0507  0.1316
  106phy    C30 2841   2.859   0.173   1.658  0.4780 -0.0286 -0.1270
  106phy    C28 2842   2.732   0.219   1.731  0.0859  0.0096 -0.0225
  106phy    C29 2843   2.612   0.247   1.633  0.2720  0.4833 -0.1127
  106phy    C27 2844   2.689   0.103   1.825 -0.3479 -0.3343 -0.0832
  106phy    C26 2845   2.691   0.156   1.970  0.3492  0.1936  0.4223
  106phy    C25 2846   2.619   0.056   2.067 -0.1631 -0.5425  0.8263
  106phy    C23 2847   2.595   0.108   2.213  0.3780 -0.0307  0.6584
  106phy    C24 2848   2.467   0.193   2.225  0.0549 -0.3674 -0.6175
  106phy    C22 2849   2.603  -0.014   2.300  0.3177  0.1025  0.2003
  106phy    C21 2850   2.654   0.005   2.440  0.3579 -0.0480 -0.2854
  106phy    C20 2851   2.630  -0.111   2.542 -0.0633 -0.7522 -0.5500
  106phy    C18 2852   2.484  -0.151   2.589  0.2151 -0.0194  0.5590
  106phy    O01 2853   2.400  -0.181   2.474 -0.1039  0.0514 -0.2913
  106phy    H01 2854   2.309  -0.186   2.497 -0.1502 -2.9452 -0.6383
  106phy    C19 2855   2.515  -0.290   2.655 -0.2319  0.0735  0.2048
  106phy    C13 2856   2.410  -0.053   2.696 -0.3571 -0.9280 -0.0367
  106phy     H3 2857   2.481  -0.022   2.777  0.4504  0.3364 -1.2050
  106phy    O33 2858   2.310  -0.109   2.776  0.0063  0.5799 -0.2164
  106phy    H1B 2859   2.257  -0.168   2.726  1.4273  0.1885 -1.3161
  106phy    C12 2860   2.349   0.077   2.634  0.2413 -0.2398  0.0209
  106phy    O11 2861   2.323   0.182   2.723 -0.1645 -0.1290 -0.5794
  106phy    H1A 2862   2.282   0.256   2.681  0.7685  0.5457 -0.3343
  107phy    C35 2863   3.213   4.819   1.526 -0.1176  0.0870 -0.0188
  107phy    C33 2864   3.262   4.957   1.559 -0.6951  0.0322  0.5743
  107phy    C34 2865   3.278   5.038   1.434 -0.2186  0.0313 -0.2337
  107phy    C32 2866   3.178   5.023   1.668  0.1768  0.3198 -0.2566
  107phy    C31 2867   3.266   5.080   1.777  0.7714  0.1269 -0.3936
  107phy    C30 2868   3.181   5.173   1.869  0.3212 -0.0527 -0.1744
  107phy    C28 2869   3.243   5.247   1.988 -0.3667 -0.1115 -0.1513
  107phy    C29 2870   3.329   5.370   1.938 -0.3062  0.3381  0.0194
  107phy    C27 2871   3.123   5.300   2.067  0.2352 -0.2151 -0.9123
  107phy    C26 2872   3.154   5.326   2.214 -0.6986  0.3115 -0.2845
  107phy    C25 2873   3.025   5.364   2.288 -0.4430 -0.2934 -0.0871
  107phy    C23 2874   3.046   5.407   2.434 -0.1474 -0.0372 -0.4427
  107phy    C24 2875   2.956   5.529   2.464 -0.0149  0.1594  0.0550
  107phy    C22 2876   3.015   5.293   2.534 -0.6717  0.0158  0.1910
  107phy    C21 2877   3.114   5.302   2.646 -0.2323 -0.2459 -0.1675
  107phy    C20 2878   3.094   5.181   2.738 -0.0629 -0.2372  0.3367
  107phy    C18 2879   3.185   5.154   2.862 -0.3460  0.1259  0.1609
  107phy    O01 2880   3.166   5.273   2.945 -0.0947 -0.0853 -0.0045
  107phy    H01 2881   3.249   5.279   2.990  0.8841 -1.0295 -1.5725
  107phy    C19 2882   3.116   5.040   2.936 -0.2092 -0.1289 -0.1429
  107phy    C13 2883   3.345   5.135   2.826 -0.4347  0.0956  0.1123
  107phy     H3 2884   3.383   5.214   2.756  3.3271 -0.6714  1.0165
  107phy    O33 2885   3.381   5.016   2.749  0.2570 -0.0725  0.0443
  107phy    H1B 2886   3.336   4.936   2.767 -0.0738 -0.0419 -0.6006
  107phy    C12 2887   3.447   5.158   2.944 -0.0603  0.1265 -0.0616
  107phy    O11 2888   3.404   5.256   3.036 -0.0936  0.0347 -0.0613
  107phy    H1A 2889   3.486   5.279   3.077  0.2995 -1.6309  0.1668
  108phy    C35 2890   4.004   0.987   1.223 -0.0178 -0.3000  0.0919
  108phy    C33 2891   3.874   0.908   1.208  0.2370 -0.0711  0.0076
  108phy    C34 2892   3.764   0.953   1.310 -0.0629 -0.8378 -0.0149
  108phy    C32 2893   3.830   0.927   1.064  0.2187 -0.4142 -0.1035
  108phy    C31 2894   3.750   0.813   1.007 -0.0259 -0.4806 -0.4996
  108phy    C30 2895   3.710   0.843   0.862  0.4244 -0.0110 -0.1854
  108phy    C28 2896   3.623   0.741   0.797  0.0530  0.1753 -0.2287
  108phy    C29 2897   3.479   0.773   0.789  0.1867 -0.3574 -0.1037
  108phy    C27 2898   3.680   0.729   0.655 -0.1332  0.1383  0.5154
  108phy    C26 2899   3.740   0.592   0.622  0.2543 -0.1667  0.7890
  108phy    C25 2900   3.819   0.585   0.485 -0.4062  0.5671  0.3256
  108phy    C23 2901   3.874   0.449   0.453  0.4419  0.2352 -0.3912
  108phy    C24 2902   3.792   0.389   0.343 -0.2268  0.2009  0.1466
  108phy    C22 2903   4.008   0.457   0.387 -0.0760  0.1564 -0.3057
  108phy    C21 2904   4.134   0.466   0.485 -0.2092  0.4027  0.1230
  108phy    C20 2905   4.270   0.494   0.415  0.0212  0.1438 -0.3801
  108phy    C18 2906   4.395   0.521   0.503 -0.2226  0.5194 -0.0076
  108phy    O01 2907   4.372   0.626   0.598  0.1807  0.1374  0.4852
  108phy    H01 2908   4.410   0.606   0.682  0.3714  0.2617  0.4291
  108phy    C19 2909   4.493   0.583   0.400 -0.5414  0.2006  0.0323
  108phy    C13 2910   4.450   0.394   0.591  0.2264  0.3499 -0.1734
  108phy     H3 2911   4.353   0.349   0.623 -0.3445  0.0510 -2.2002
  108phy    O33 2912   4.493   0.283   0.512 -0.2817  0.8745  0.1848
  108phy    H1B 2913   4.580   0.304   0.483 -0.1856  0.3703  0.1053
  108phy    C12 2914   4.491   0.402   0.737 -0.3549  0.4536 -0.4394
  108phy    O11 2915   4.469   0.528   0.804  0.0046  0.0409  0.4170
  108phy    H1A 2916   4.460   0.525   0.897 -2.0534 -0.0928  0.2568
  109phy    C35 2917   0.500   1.339   2.090  0.0248  0.5214 -0.3346
  109phy    C33 2918   0.559   1.444   1.993  0.3528  0.4410 -0.1779
  109phy    C34 2919   0.577   1.378   1.853 -0.0584  0.2516 -0.2053
  109phy    C32 2920   0.463   1.564   1.983  0.1891 -0.0668  0.2245
  109phy    C31 2921   0.536   1.692   2.016  0.1838 -0.2161 -0.2417
  109phy    C30 2922   0.450   1.817   1.981 -0.7516 -0.0486 -0.3202
  109phy    C28 2923   0.532   1.944   1.979 -0.6130  0.1307 -0.3288
  109phy    C29 2924   0.594   1.969   1.842  0.2203  0.2006 -0.4707
  109phy    C27 2925   0.438   2.055   2.024 -0.2515  0.0809  0.2653
  109phy    C26 2926   0.487   2.172   2.117 -0.1534  0.6247  0.1627
  109phy    C25 2927   0.375   2.276   2.140  0.2592  0.3090 -0.4958
  109phy    C23 2928   0.404   2.398   2.237 -0.4649  0.3232 -0.0831
  109phy    C24 2929   0.449   2.513   2.154 -0.5875 -0.3426  0.6195
  109phy    C22 2930   0.280   2.446   2.318  0.0547  0.0808  0.3885
  109phy    C21 2931   0.261   2.374   2.450  0.2395  0.2181  0.8144
  109phy    C20 2932   0.121   2.391   2.502  0.1571  0.0101  0.5148
  109phy    C18 2933   0.056   2.305   2.619 -0.1023  0.0911  0.2388
  109phy    O01 2934   0.113   2.336   2.750  0.2170 -0.3292  0.3034
  109phy    H01 2935   0.148   2.423   2.752  0.4938 -0.4613  2.3364
  109phy    C19 2936  -0.078   2.376   2.634 -0.5002  0.3010  0.0921
  109phy    C13 2937   0.045   2.142   2.600 -0.0697  0.4256 -0.2306
  109phy     H3 2938   0.040   2.119   2.491  0.3665  0.9216 -0.3597
  109phy    O33 2939  -0.077   2.079   2.651  0.0816 -0.1650  0.0110
  109phy    H1B 2940  -0.075   2.062   2.744 -2.4002 -1.5746 -0.1166
  109phy    C12 2941   0.171   2.058   2.643  0.0717 -0.0746 -0.4141
  109phy    O11 2942   0.210   2.044   2.776  0.4460  0.2980  0.1292
  109phy    H1A 2943   0.138   2.010   2.825  0.0671  0.0689 -0.5869
  110phy    C35 2944   0.531   0.320   0.707  0.3356 -0.5828  0.4369
  110phy    C33 2945   0.541   0.364   0.849 -0.2597 -0.3057 -0.0928
  110phy    C34 2946   0.576   0.247   0.937  0.5345 -0.3161  0.2895
  110phy    C32 2947   0.653   0.468   0.861  0.3254  0.4415 -0.1731
  110phy    C31 2948   0.609   0.613   0.883  0.5246 -0.7542  0.1636
  110phy    C30 2949   0.727   0.710   0.903  0.4643  0.2961  0.1753
  110phy    C28 2950   0.698   0.852   0.957 -0.1620 -0.4090  0.2070
  110phy    C29 2951   0.836   0.893   1.027  0.3745 -0.6987  0.4110
  110phy    C27 2952   0.649   0.951   0.847 -0.6399  0.1591 -0.3645
  110phy    C26 2953   0.558   1.069   0.898  0.2680  0.0010  0.1918
  110phy    C25 2954   0.524   1.166   0.781 -0.1304  0.3891  0.3369
  110phy    C23 2955   0.416   1.273   0.810  0.4515 -0.5174 -0.4339
  110phy    C24 2956   0.480   1.390   0.888 -0.0005  0.2064 -0.0453
  110phy    C22 2957   0.369   1.339   0.680  0.1449  0.5603  0.5972
  110phy    C21 2958   0.235   1.282   0.627  0.0311  0.6476 -0.2046
  110phy    C20 2959   0.183   1.317   0.489  0.3213 -0.7667 -0.0996
  110phy    C18 2960   0.259   1.266   0.358 -0.3906 -0.0970  0.3244
  110phy    O01 2961   0.377   1.355   0.359  0.2040 -0.5544  0.2059
  110phy    H01 2962   0.361   1.447   0.348 -0.6467 -0.7179  0.0422
  110phy    C19 2963   0.170   1.301   0.234 -0.6749 -0.0878  0.1203
  110phy    C13 2964   0.314   1.115   0.347 -0.1089 -0.3932 -0.7774
  110phy     H3 2965   0.382   1.111   0.436 -0.3630  1.0759 -0.4832
  110phy    O33 2966   0.217   1.024   0.390  0.3677  0.2049  0.4245
  110phy    H1B 2967   0.254   0.943   0.420 -1.3759 -0.9021 -0.2934
  110phy    C12 2968   0.446   1.062   0.275  0.2446 -0.2303 -0.3100
  110phy    O11 2969   0.547   1.158   0.260 -0.2641 -0.1049 -0.0397
  110phy    H1A 2970   0.519   1.225   0.200 -1.9889 -2.1133 -1.6198
  111phy    C35 2971   0.015   1.854   1.977  0.0877  0.4597 -0.2608
  111phy    C33 2972  -0.062   1.769   1.875 -0.5774  0.1721 -0.1216
  111phy    C34 2973   0.031   1.724   1.767 -0.1823  0.0251  0.0474
  111phy    C32 2974  -0.131   1.645   1.937 -0.1449 -0.5315 -0.0600
  111phy    C31 2975  -0.261   1.668   2.007  0.3963  0.5907 -0.0957
  111phy    C30 2976  -0.310   1.537   2.083  0.0166  0.3472  0.3869
  111phy    C28 2977  -0.456   1.550   2.130 -0.4569 -0.0374  0.1724
  111phy    C29 2978  -0.560   1.496   2.031  0.0785 -0.1159 -0.0640
  111phy    C27 2979  -0.459   1.453   2.251  0.4655  0.3179  0.0162
  111phy    C26 2980  -0.536   1.488   2.376  0.2054 -0.9058  0.2236
  111phy    C25 2981  -0.572   1.359   2.451  0.3255 -0.1928 -0.5441
  111phy    C23 2982  -0.669   1.384   2.572  0.5078 -0.7025 -0.3091
  111phy    C24 2983  -0.822   1.363   2.549  0.3013 -0.0554 -0.0875
  111phy    C22 2984  -0.643   1.304   2.700 -0.3038 -0.1656 -0.2463
  111phy    C21 2985  -0.532   1.352   2.801  0.0850  0.1899 -0.3206
  111phy    C20 2986  -0.525   1.268   2.929  0.0701 -0.1017  0.2014
  111phy    C18 2987  -0.414   1.302   3.040  0.0017  0.5159  0.2971
  111phy    O01 2988  -0.429   1.438   3.059 -0.1691 -0.2106 -0.1284
  111phy    H01 2989  -0.512   1.469   3.026  0.4878  1.6759 -0.1292
  111phy    C19 2990  -0.476   1.248   3.173 -0.1275  0.0442  0.3101
  111phy    C13 2991  -0.266   1.256   2.998 -0.2672 -0.1445 -0.8097
  111phy     H3 2992  -0.246   1.273   2.889 -1.3325  1.2513 -0.8175
  111phy    O33 2993  -0.247   1.114   3.006  0.0744 -0.0634 -0.3810
  111phy    H1B 2994  -0.320   1.073   2.964 -1.1917  1.1916  0.4806
  111phy    C12 2995  -0.150   1.334   3.065  0.2358  0.0906  0.0603
  111phy    O11 2996  -0.152   1.473   3.047 -0.8198  0.3504 -0.4142
  111phy    H1A 2997  -0.243   1.496   3.037 -0.6002  0.7534 -1.7010
  112phy    C35 2998   0.363   2.245   1.685 -0.1049 -0.3532  0.0354
  112phy    C33 2999   0.349   2.383   1.737  0.4304 -0.0608 -0.0802
  112phy    C34 3000   0.447   2.476   1.665  0.1233  0.1088  0.1888
  112phy    C32 3001   0.201   2.421   1.746 -0.2168 -0.1511  0.0719
  112phy    C31 3002   0.167   2.524   1.859  0.1616 -0.3426  0.0632
  112phy    C30 3003   0.020   2.570   1.840 -0.1055 -0.0478 -0.0363
  112phy    C28 3004  -0.025   2.683   1.926 -0.0366 -0.1291 -0.1649
  112phy    C29 3005   0.008   2.817   1.867  0.2678 -0.4592  0.0497
  112phy    C27 3006  -0.179   2.671   1.948 -0.3657 -0.5657  0.2262
  112phy    C26 3007  -0.229   2.693   2.095  0.5277  0.8225 -0.3399
  112phy    C25 3008  -0.382   2.672   2.103  0.1151 -0.4892  0.2690
  112phy    C23 3009  -0.435   2.686   2.245  0.1895 -0.2944  0.2946
  112phy    C24 3010  -0.507   2.821   2.256 -0.4742  0.3961 -0.0815
  112phy    C22 3011  -0.530   2.565   2.270 -0.2492 -0.1345  0.2836
  112phy    C21 3012  -0.525   2.506   2.407  0.0459  0.4395  0.0697
  112phy    C20 3013  -0.646   2.408   2.426 -0.1440 -0.0643 -0.0457
  112phy    C18 3014  -0.703   2.364   2.573  0.2091 -0.2185  0.5323
  112phy    O01 3015  -0.729   2.486   2.642  0.0938  0.1344 -0.1161
  112phy    H01 3016  -0.698   2.473   2.730 -1.7431 -0.4140  0.5112
  112phy    C19 3017  -0.844   2.316   2.539 -0.2896 -0.0370 -0.2218
  112phy    C13 3018  -0.615   2.261   2.667  0.1586 -0.2428 -0.2981
  112phy     H3 3019  -0.599   2.165   2.611  0.5924 -0.1123 -0.4000
  112phy    O33 3020  -0.694   2.218   2.779 -0.0238  0.4518  0.1978
  112phy    H1B 3021  -0.725   2.296   2.821  0.2596  0.7307 -0.1008
  112phy    C12 3022  -0.472   2.297   2.714 -0.1736  0.4023 -0.7363
  112phy    O11 3023  -0.382   2.192   2.741  0.0644  0.3304  0.2574
  112phy    H1A 3024  -0.359   2.152   2.659  1.8681 -1.5108  1.5529
  113phy    C35 3025   4.553   4.523   0.663 -0.3226  0.5151 -0.7057
  113phy    C33 3026   4.516   4.620   0.768 -0.5755  0.0394  0.4997
  113phy    C34 3027   4.606   4.604   0.892  0.0792  0.3361  0.2597
  113phy    C32 3028   4.508   4.757   0.701 -0.4687  0.2605  0.3215
  113phy    C31 3029   4.412   4.850   0.768  0.2563 -0.6792 -0.0137
  113phy    C30 3030   4.382   4.976   0.676 -0.6133 -0.0138  0.3285
  113phy    C28 3031   4.272   5.076   0.719  0.3544  0.5139  0.1706
  113phy    C29 3032   4.331   5.187   0.808 -0.2564 -0.3529  0.2112
  113phy    C27 3033   4.211   5.142   0.596 -0.1356 -0.2058 -0.0446
  113phy    C26 3034   4.110   5.062   0.513  0.1904  0.4944 -0.0084
  113phy    C25 3035   4.057   5.118   0.379  0.1979 -0.3512 -0.0262
  113phy    C23 3036   3.945   5.029   0.320 -1.0310  0.0585 -0.4572
  113phy    C24 3037   3.822   5.120   0.303  0.5016  0.6274  0.0475
  113phy    C22 3038   3.991   4.931   0.211  0.1452  0.2767 -0.1358
  113phy    C21 3039   3.905   4.808   0.193  0.5468  0.3001  0.4609
  113phy    C20 3040   3.965   4.711   0.092 -0.7727  0.5080 -0.0015
  113phy    C18 3041   3.891   4.585   0.032 -0.5086  0.0229 -0.5876
  113phy    O01 3042   3.831   4.510   0.133 -0.0698  0.5688 -0.1674
  113phy    H01 3043   3.750   4.553   0.154  0.3128  1.1937  0.0592
  113phy    C19 3044   4.021   4.513  -0.016  0.0738  0.1488  0.2380
  113phy    C13 3045   3.776   4.626  -0.069 -0.1799 -0.0469  0.0998
  113phy     H3 3046   3.693   4.659  -0.001  0.3635 -2.0460  1.8158
  113phy    O33 3047   3.795   4.743  -0.151  0.3844  0.3418 -0.0632
  113phy    H1B 3048   3.870   4.726  -0.204  0.5920 -0.7273  0.5485
  113phy    C12 3049   3.671   4.527  -0.140 -0.0740  0.0835 -0.6058
  113phy    O11 3050   3.682   4.497  -0.278 -0.2071 -0.3936 -0.0604
  113phy    H1A 3051   3.689   4.579  -0.323  0.7035 -0.7402 -0.5784
  114phy    C35 3052   4.542   3.301   1.828  0.2895 -0.3216 -0.1106
  114phy    C33 3053   4.661   3.244   1.897  0.4525 -0.0399  0.0299
  114phy    C34 3054   4.617   3.111   1.965 -0.0220  0.6210  0.1093
  114phy    C32 3055   4.784   3.248   1.806 -0.0230  0.4456  0.1201
  114phy    C31 3056   4.926   3.230   1.873  0.2238 -0.2409  0.6366
  114phy    C30 3057   5.029   3.233   1.759  0.0374 -0.1516  0.1485
  114phy    C28 3058   5.177   3.224   1.804 -0.0590 -0.0149  0.0230
  114phy    C29 3059   5.263   3.153   1.697  0.4065  0.6166  0.0579
  114phy    C27 3060   5.245   3.357   1.841 -0.7250  0.0155  0.0808
  114phy    C26 3061   5.330   3.369   1.968 -0.0967  0.3669 -0.0654
  114phy    C25 3062   5.388   3.511   1.979  0.0450 -0.2322 -0.3572
  114phy    C23 3063   5.443   3.535   2.116 -0.0677 -0.1700 -0.2830
  114phy    C24 3064   5.572   3.616   2.098  0.2839  0.1303  0.0108
  114phy    C22 3065   5.337   3.602   2.209 -0.3010  0.1255 -0.5287
  114phy    C21 3066   5.352   3.579   2.361  0.3357 -0.2406 -0.1513
  114phy    C20 3067   5.212   3.571   2.427 -0.1160  0.1777 -0.4719
  114phy    C18 3068   5.163   3.510   2.562 -0.2056 -0.0046 -0.7019
  114phy    O01 3069   5.232   3.575   2.667 -0.3122 -0.0874 -0.2473
  114phy    H01 3070   5.182   3.589   2.746  1.7057 -2.0342  1.5319
  114phy    C19 3071   5.022   3.557   2.584  0.6974 -0.8213 -0.0126
  114phy    C13 3072   5.176   3.347   2.577 -0.2781  0.3018  0.1924
  114phy     H3 3073   5.122   3.294   2.494 -0.9408  1.0544  0.1428
  114phy    O33 3074   5.103   3.302   2.693  0.4257  0.3461 -0.0491
  114phy    H1B 3075   5.121   3.349   2.772 -2.2601  2.8685 -0.7791
  114phy    C12 3076   5.323   3.277   2.574  0.0454  0.4041 -0.0421
  114phy    O11 3077   5.397   3.271   2.696  0.5818 -0.0401 -0.0666
  114phy    H1A 3078   5.487   3.253   2.677  0.9729  1.6068  0.1183
  115phy    C35 3079   0.717   3.218   1.518 -0.1075 -0.5280 -0.1105
  115phy    C33 3080   0.614   3.130   1.593 -0.2234 -0.7246 -0.3483
  115phy    C34 3081   0.549   3.221   1.695  0.0170  0.4716 -0.1828
  115phy    C32 3082   0.516   3.060   1.494 -0.5957  0.0910 -0.3988
  115phy    C31 3083   0.459   2.920   1.525  0.0750 -0.2610  0.1359
  115phy    C30 3084   0.358   2.883   1.416 -0.0185  0.4210  0.1246
  115phy    C28 3085   0.276   2.752   1.429 -0.1261 -0.2759 -0.0751
  115phy    C29 3086   0.154   2.764   1.525 -0.5347  0.2015 -0.0196
  115phy    C27 3087   0.206   2.719   1.295 -0.2082 -0.5326 -0.1120
  115phy    C26 3088   0.205   2.572   1.245 -0.6236  0.2313 -0.1098
  115phy    C25 3089   0.126   2.561   1.114 -0.1333  0.2846 -0.0823
  115phy    C23 3090   0.130   2.423   1.046  0.4248  0.3635 -0.7981
  115phy    C24 3091   0.007   2.343   1.097  0.1499  0.1153  0.1022
  115phy    C22 3092   0.112   2.446   0.894 -0.0869  0.4054  0.1639
  115phy    C21 3093   0.199   2.364   0.805 -0.5246  0.0467 -0.5387
  115phy    C20 3094   0.180   2.402   0.659 -0.0269  0.4149  0.1315
  115phy    C18 3095   0.260   2.324   0.548  0.4318  0.1958  1.0182
  115phy    O01 3096   0.400   2.301   0.578  0.4600  0.2796 -0.2599
  115phy    H01 3097   0.425   2.364   0.643  2.2582  0.5725 -1.1800
  115phy    C19 3098   0.250   2.418   0.428  0.0266 -0.0258 -0.5450
  115phy    C13 3099   0.198   2.186   0.504 -0.5288  0.4998 -0.3328
  115phy     H3 3100   0.199   2.128   0.600  0.2073 -1.3177 -1.3913
  115phy    O33 3101   0.056   2.177   0.483 -0.6887  0.0132  0.2780
  115phy    H1B 3102   0.010   2.219   0.553 -0.2170  1.1745 -0.0813
  115phy    C12 3103   0.277   2.062   0.440 -0.0179  0.2158  0.4355
  115phy    O11 3104   0.419   2.060   0.454 -0.6070 -0.1582 -0.1260
  115phy    H1A 3105   0.441   2.130   0.513  0.2289 -1.5083  1.2469
  116phy    C35 3106   3.624   4.139   1.153  0.1092 -0.1193 -0.5577
  116phy    C33 3107   3.664   4.279   1.110  0.3347 -0.0178 -0.1066
  116phy    C34 3108   3.563   4.375   1.167  0.6051 -0.5536 -0.2186
  116phy    C32 3109   3.807   4.309   1.158  0.3268 -0.5740 -0.0087
  116phy    C31 3110   3.879   4.423   1.085 -0.7936  0.3889 -0.0472
  116phy    C30 3111   4.030   4.422   1.123  0.5108 -0.0550 -0.0977
  116phy    C28 3112   4.115   4.503   1.029 -0.0619  0.7653 -0.3558
  116phy    C29 3113   4.235   4.569   1.109  0.2901  0.2618  0.0191
  116phy    C27 3114   4.162   4.417   0.910  0.3520  0.1324  0.1841
  116phy    C26 3115   4.126   4.482   0.781  0.2391 -0.3455  0.2225
  116phy    C25 3116   4.178   4.407   0.660  0.0199 -0.2249  0.2046
  116phy    C23 3117   4.134   4.446   0.519  0.3625  0.0915 -0.0410
  116phy    C24 3118   4.206   4.567   0.456 -0.0013 -0.2237 -0.0242
  116phy    C22 3119   4.152   4.322   0.424 -0.0246 -0.0811  0.1617
  116phy    C21 3120   4.030   4.267   0.351  0.2377  0.5460  0.4506
  116phy    C20 3121   4.057   4.135   0.277 -0.6760  0.0988  0.4624
  116phy    C18 3122   3.948   4.045   0.207 -0.4060 -0.1922 -0.1708
  116phy    O01 3123   3.836   4.022   0.298  0.3287 -0.0133 -0.4078
  116phy    H01 3124   3.790   4.103   0.310 -0.6477 -0.6937  0.7111
  116phy    C19 3125   4.021   3.911   0.181  0.1420 -0.1385  0.0587
  116phy    C13 3126   3.884   4.111   0.077 -0.3014  0.4747  0.6572
  116phy     H3 3127   3.839   4.206   0.116 -0.5328 -0.5267  3.0317
  116phy    O33 3128   3.977   4.173  -0.015  0.3298  0.1235 -0.1915
  116phy    H1B 3129   4.057   4.124  -0.013 -0.5106 -1.3040  0.4949
  116phy    C12 3130   3.742   4.079   0.022  0.2007  0.5228 -0.4497
  116phy    O11 3131   3.742   4.019  -0.110  0.2937 -0.7244  0.0696
  116phy    H1A 3132   3.718   4.085  -0.172 -0.1887 -0.9144  0.0426
  117phy    C35 3133   4.929   4.533   2.165  0.2061  0.5918  0.1462
  117phy    C33 3134   4.827   4.645   2.173 -0.3408 -0.7021  0.0779
  117phy    C34 3135   4.892   4.772   2.223  0.4928  0.0304 -0.0549
  117phy    C32 3136   4.729   4.653   2.052  0.4258 -0.5196 -0.3900
  117phy    C31 3137   4.579   4.675   2.068  0.9729  0.4657  0.2655
  117phy    C30 3138   4.502   4.672   1.931  0.2676 -0.3891  0.1403
  117phy    C28 3139   4.348   4.677   1.933 -0.8001  0.1363 -0.3114
  117phy    C29 3140   4.296   4.757   1.813  0.1470 -0.4846  0.3289
  117phy    C27 3141   4.289   4.537   1.963 -0.0591 -0.0788  0.1138
  117phy    C26 3142   4.149   4.534   2.025  0.1980  0.3593  0.1900
  117phy    C25 3143   4.091   4.399   2.044 -0.1886  0.0987  0.3065
  117phy    C23 3144   3.947   4.410   2.096 -0.3566  0.4025  0.1559
  117phy    C24 3145   3.843   4.395   1.998  0.5397  0.0549  0.4223
  117phy    C22 3146   3.930   4.296   2.196 -0.8036 -0.2944  0.4037
  117phy    C21 3147   3.884   4.341   2.333  0.6526 -0.3500 -0.0155
  117phy    C20 3148   3.815   4.232   2.425 -0.1738 -0.4826  0.3801
  117phy    C18 3149   3.759   4.267   2.571 -0.0697  0.6867  0.0825
  117phy    O01 3150   3.729   4.403   2.588 -0.0466  0.1976  0.2735
  117phy    H01 3151   3.714   4.422   2.678 -0.5405  1.3778 -0.0407
  117phy    C19 3152   3.620   4.188   2.576 -0.0925 -0.2021 -0.3459
  117phy    C13 3153   3.847   4.216   2.699 -0.0607 -0.2677 -0.2363
  117phy     H3 3154   3.869   4.107   2.692  2.9345  0.1083  1.5177
  117phy    O33 3155   3.778   4.228   2.828  0.0302 -0.2114  0.1361
  117phy    H1B 3156   3.744   4.314   2.838 -2.2437 -1.2051  1.6069
  117phy    C12 3157   3.987   4.290   2.716  0.2346  0.1427 -0.2440
  117phy    O11 3158   4.056   4.260   2.837 -0.0268 -0.3993  0.3416
  117phy    H1A 3159   3.990   4.256   2.904 -0.5276  0.5310 -0.0655
  118phy    C35 3160   4.108   3.393   1.739 -0.4193  0.3425 -0.2821
  118phy    C33 3161   4.145   3.543   1.724 -0.0012 -0.3505  0.0107
  118phy    C34 3162   4.094   3.596   1.591  0.2342 -0.0370 -0.5621
  118phy    C32 3163   4.083   3.626   1.831  0.1033 -0.1491 -0.1518
  118phy    C31 3164   4.185   3.724   1.879 -0.3014  1.2902 -0.1702
  118phy    C30 3165   4.133   3.777   2.019  0.2967 -0.1915 -0.1455
  118phy    C28 3166   4.220   3.872   2.104 -0.1682  0.0973 -0.1060
  118phy    C29 3167   4.210   4.015   2.057 -0.0582  0.4418 -0.3859
  118phy    C27 3168   4.180   3.856   2.252  0.0613  0.3700 -0.7457
  118phy    C26 3169   4.303   3.853   2.349  0.1944 -0.3523 -0.3135
  118phy    C25 3170   4.266   3.846   2.496 -0.2642 -0.3535 -0.0211
  118phy    C23 3171   4.383   3.896   2.590 -0.3009  0.1515 -0.1929
  118phy    C24 3172   4.383   4.049   2.614 -0.0319  0.1170  0.0701
  118phy    C22 3173   4.378   3.819   2.729  0.0559  0.2658  0.3605
  118phy    C21 3174   4.507   3.779   2.797  0.1230  0.5085  0.3931
  118phy    C20 3175   4.474   3.760   2.952  0.5875 -0.5042 -0.2236
  118phy    C18 3176   4.591   3.776   3.052 -0.2841  0.5135  0.0918
  118phy    O01 3177   4.663   3.899   3.020 -0.4541 -0.2440 -0.3632
  118phy    H01 3178   4.594   3.962   3.007 -1.1878 -1.0635 -0.5926
  118phy    C19 3179   4.507   3.795   3.181 -0.5558 -0.4604  0.2197
  118phy    C13 3180   4.692   3.650   3.045  0.1688 -0.0506  0.1772
  118phy     H3 3181   4.704   3.619   2.938  0.0428  1.1494 -0.1901
  118phy    O33 3182   4.643   3.531   3.102 -0.3458  0.3604 -0.4214
  118phy    H1B 3183   4.699   3.460   3.078  0.3173  0.7084  0.0478
  118phy    C12 3184   4.843   3.675   3.085  0.2484 -0.0276  0.6863
  118phy    O11 3185   4.906   3.770   3.000  0.5748  0.4720 -0.0126
  118phy    H1A 3186   4.846   3.841   2.986 -0.1146 -0.1534 -0.2743
  119phy    C35 3187   4.611   3.497   1.232 -0.1349 -0.5449 -0.3865
  119phy    C33 3188   4.595   3.640   1.283 -0.5003 -0.0529 -0.0939
  119phy    C34 3189   4.546   3.720   1.163 -0.1418  0.2086 -0.1368
  119phy    C32 3190   4.527   3.662   1.421  0.4184 -0.0617  0.1882
  119phy    C31 3191   4.629   3.674   1.540 -0.4062 -0.3264 -0.0017
  119phy    C30 3192   4.562   3.702   1.674 -0.0914 -0.1550  0.0072
  119phy    C28 3193   4.647   3.729   1.802  0.2442  0.3479  0.2358
  119phy    C29 3194   4.677   3.879   1.813 -0.1029  0.0528  0.1427
  119phy    C27 3195   4.563   3.694   1.922  0.4314 -0.1506  0.2853
  119phy    C26 3196   4.642   3.664   2.047 -0.1325 -0.0586 -0.6526
  119phy    C25 3197   4.565   3.603   2.169  0.0193  0.5072  0.4470
  119phy    C23 3198   4.661   3.575   2.283 -0.2785 -0.0896 -0.5049
  119phy    C24 3199   4.671   3.699   2.377  0.4375  0.1563  0.2366
  119phy    C22 3200   4.613   3.447   2.360 -0.4057  0.7304  0.0503
  119phy    C21 3201   4.733   3.366   2.401 -0.1369 -0.4508 -0.2062
  119phy    C20 3202   4.708   3.240   2.476 -0.2389 -0.2871  0.0652
  119phy    C18 3203   4.651   3.210   2.621 -0.0241 -0.5254 -0.0142
  119phy    O01 3204   4.526   3.288   2.636  0.1062  0.5573 -0.1456
  119phy    H01 3205   4.474   3.274   2.559  2.3883  0.6471 -1.7992
  119phy    C19 3206   4.607   3.066   2.607  0.0616  0.3446  0.2257
  119phy    C13 3207   4.761   3.241   2.740  0.2305 -0.7434 -0.3813
  119phy     H3 3208   4.806   3.341   2.718 -0.2405 -0.3530  0.4111
  119phy    O33 3209   4.882   3.156   2.742 -0.0116 -0.1063 -0.5299
  119phy    H1B 3210   4.950   3.209   2.705 -1.1525  0.9898 -1.1277
  119phy    C12 3211   4.714   3.248   2.888  0.5499  0.6039  0.6263
  119phy    O11 3212   4.786   3.333   2.963 -0.0450 -0.0391 -0.0294
  119phy    H1A 3213   4.865   3.286   2.983 -0.6863 -1.3967 -0.5746
  120phy    C35 3214   3.636   2.448   1.696 -0.7485  0.0628  0.2646
  120phy    C33 3215   3.630   2.534   1.819 -0.1343  0.1498  0.7061
  120phy    C34 3216   3.646   2.438   1.934 -0.0279 -0.1249 -0.3223
  120phy    C32 3217   3.744   2.639   1.829  0.2959  0.1009  0.3290
  120phy    C31 3218   3.737   2.747   1.723  0.1595 -0.2177  0.2684
  120phy    C30 3219   3.834   2.866   1.748  0.2265 -0.3064 -0.0900
  120phy    C28 3220   3.829   2.984   1.646  0.0730  0.1863 -0.6084
  120phy    C29 3221   3.862   3.109   1.724 -0.4574 -0.1621  0.0398
  120phy    C27 3222   3.918   2.966   1.523  0.5363  0.2012 -0.0125
  120phy    C26 3223   3.869   3.040   1.397  0.0921 -0.2383 -0.1992
  120phy    C25 3224   3.969   3.043   1.282  0.1003 -0.1951 -0.0993
  120phy    C23 3225   3.945   3.138   1.166  0.1562 -0.1916  0.9186
  120phy    C24 3226   4.035   3.263   1.185  0.3738  0.2486  0.1657
  120phy    C22 3227   3.970   3.073   1.028 -0.0026 -0.0878  0.2092
  120phy    C21 3228   3.911   3.142   0.898 -0.4490 -0.0242  0.2627
  120phy    C20 3229   3.940   3.042   0.784 -0.2223 -0.7326 -0.0178
  120phy    C18 3230   3.913   3.084   0.638 -0.0356 -0.4262 -0.7965
  120phy    O01 3231   3.774   3.117   0.620  0.8768 -0.1240  0.7062
  120phy    H01 3232   3.742   3.196   0.659 -0.2931  0.6444 -1.6170
  120phy    C19 3233   3.939   2.953   0.568  0.2087  0.4219 -0.4893
  120phy    C13 3234   4.019   3.192   0.583 -0.2132  0.2228 -0.4150
  120phy     H3 3235   3.996   3.278   0.651  0.3580  1.0816 -1.2989
  120phy    O33 3236   4.159   3.179   0.627  0.2615 -0.4696  0.3833
  120phy    H1B 3237   4.220   3.145   0.564  0.2066 -0.0451  0.0962
  120phy    C12 3238   3.993   3.294   0.469 -0.0911  0.5239  0.0819
  120phy    O11 3239   4.026   3.255   0.342 -0.1506 -0.2850  0.1865
  120phy    H1A 3240   4.120   3.252   0.341 -0.0693  0.9590 -1.5200
  121phy    C35 3241   1.499   1.965   2.347 -0.2427 -0.2941 -0.5008
  121phy    C33 3242   1.410   1.914   2.234 -0.0410 -0.3403  0.3051
  121phy    C34 3243   1.485   1.859   2.110  0.4380 -0.5617 -0.4880
  121phy    C32 3244   1.319   1.816   2.306 -0.1326  0.0946  0.6816
  121phy    C31 3245   1.188   1.774   2.243  0.6971 -0.1717 -0.2298
  121phy    C30 3246   1.124   1.652   2.308  0.1813 -0.2264  0.0744
  121phy    C28 3247   0.973   1.624   2.281 -0.2865  0.2763 -0.2328
  121phy    C29 3248   0.968   1.480   2.228 -0.6346 -0.0378  0.6202
  121phy    C27 3249   0.890   1.635   2.407  0.3430 -0.7280  0.8423
  121phy    C26 3250   0.826   1.770   2.444  0.2092  0.2098 -0.0232
  121phy    C25 3251   0.693   1.754   2.515  0.6480  0.4599 -0.1197
  121phy    C23 3252   0.626   1.882   2.570 -0.0489 -0.2528  0.1009
  121phy    C24 3253   0.554   1.959   2.461 -0.7171 -0.0629 -0.0646
  121phy    C22 3254   0.524   1.856   2.684 -0.7208 -0.1515 -0.2162
  121phy    C21 3255   0.573   1.917   2.814  0.0210  0.2404 -0.0315
  121phy    C20 3256   0.475   1.895   2.925  0.0610 -0.9256 -0.4627
  121phy    C18 3257   0.427   2.007   3.025 -0.7122  0.2686 -0.7676
  121phy    O01 3258   0.388   2.116   2.941  0.0587  0.6959 -0.5977
  121phy    H01 3259   0.323   2.091   2.877 -0.4123  2.6177 -0.9505
  121phy    C19 3260   0.299   1.939   3.079  0.5062  0.0881  0.0831
  121phy    C13 3261   0.541   2.069   3.129 -0.8462 -0.2236 -0.3941
  121phy     H3 3262   0.631   2.094   3.067 -2.0616  0.7805 -1.8271
  121phy    O33 3263   0.593   1.965   3.209 -0.0559  0.0020  0.0066
  121phy    H1B 3264   0.686   1.977   3.212 -0.0798  0.3046 -0.3511
  121phy    C12 3265   0.513   2.205   3.211 -0.2397 -0.0900 -0.1961
  121phy    O11 3266   0.455   2.311   3.136 -0.0383 -0.0019 -0.1051
  121phy    H1A 3267   0.426   2.265   3.059  0.5135  0.0910 -0.3704
  122phy    C35 3268   5.006   3.799   1.599  0.0196 -0.1766  0.1887
  122phy    C33 3269   5.075   3.666   1.601 -0.1064 -0.0917  0.7598
  122phy    C34 3270   4.997   3.567   1.515 -0.4029 -0.1274  0.5626
  122phy    C32 3271   5.219   3.682   1.542 -0.0802  0.1912  0.1719
  122phy    C31 3272   5.337   3.689   1.643 -0.4484 -0.2197 -0.2157
  122phy    C30 3273   5.471   3.716   1.577 -0.6427 -0.2403  0.0716
  122phy    C28 3274   5.582   3.761   1.673 -0.2668  0.0263  0.0632
  122phy    C29 3275   5.724   3.722   1.620  0.6516 -0.3126  0.4235
  122phy    C27 3276   5.570   3.910   1.712  0.7692 -0.6375  0.1453
  122phy    C26 3277   5.604   3.935   1.861 -0.1242  0.0820  0.1833
  122phy    C25 3278   5.674   4.069   1.875 -0.1618  0.2587  0.1922
  122phy    C23 3279   5.711   4.122   2.013 -0.1369  0.4233  0.4742
  122phy    C24 3280   5.859   4.089   2.041  0.1675  0.6400  0.3318
  122phy    C22 3281   5.696   4.273   2.020 -0.0230  0.2626 -0.5284
  122phy    C21 3282   5.683   4.348   2.156  0.2380  0.6911 -0.1503
  122phy    C20 3283   5.686   4.502   2.138  0.1019  0.5158 -0.3610
  122phy    C18 3284   5.726   4.590   2.269 -0.6253 -0.4750 -0.3901
  122phy    O01 3285   5.868   4.580   2.297  0.3063 -0.1063 -0.4196
  122phy    H01 3286   5.906   4.527   2.229  1.1622  0.6881 -0.5926
  122phy    C19 3287   5.708   4.727   2.201  0.4398  0.4806 -0.2045
  122phy    C13 3288   5.636   4.580   2.406 -0.2201 -0.5953 -0.2818
  122phy     H3 3289   5.531   4.551   2.380 -0.5232 -0.3440  0.6273
  122phy    O33 3290   5.618   4.703   2.479  0.1479 -0.3537  0.2480
  122phy    H1B 3291   5.543   4.753   2.453  1.1785  0.7001 -0.8764
  122phy    C12 3292   5.684   4.470   2.509  0.5554 -0.1847  0.2231
  122phy    O11 3293   5.696   4.334   2.473  0.1899  0.1293 -0.0958
  122phy    H1A 3294   5.612   4.296   2.492  0.8281 -0.4902  1.6496
  123phy    C35 3295   3.480   4.554   1.519  0.0137 -0.3646 -0.2366
  123phy    C33 3296   3.518   4.411   1.547 -0.2058 -0.0885  0.5643
  123phy    C34 3297   3.620   4.393   1.653 -0.4267 -0.2571 -0.1854
  123phy    C32 3298   3.392   4.320   1.563 -0.1722 -0.3650 -0.0551
  123phy    C31 3299   3.391   4.179   1.501 -0.5055  0.5593  0.3826
  123phy    C30 3300   3.245   4.127   1.478 -0.2268 -0.3744 -0.3206
  123phy    C28 3301   3.238   3.983   1.432  0.0495  0.0712  0.2258
  123phy    C29 3302   3.139   3.906   1.518  0.0946  0.0720 -0.2025
  123phy    C27 3303   3.196   3.991   1.284  0.2418 -0.2578 -0.3506
  123phy    C26 3304   3.255   3.905   1.174 -0.1748  0.3358 -0.0385
  123phy    C25 3305   3.205   3.934   1.036  0.0380  0.3875 -0.4843
  123phy    C23 3306   3.286   3.867   0.922  0.6979  0.0754  0.2907
  123phy    C24 3307   3.195   3.798   0.823 -0.3941  0.3311  0.1725
  123phy    C22 3308   3.375   3.973   0.856  0.2449 -0.4106  0.4047
  123phy    C21 3309   3.513   3.920   0.818  0.0412  0.1600 -0.0282
  123phy    C20 3310   3.622   4.015   0.762 -0.0910 -0.1206 -0.1448
  123phy    C18 3311   3.769   3.978   0.733 -0.0083 -0.3433 -0.3504
  123phy    O01 3312   3.835   3.933   0.853  0.0089 -0.7238 -0.0918
  123phy    H01 3313   3.821   3.987   0.928 -0.5391 -2.3789  1.0794
  123phy    C19 3314   3.825   4.119   0.699  0.1774 -0.0210  0.1399
  123phy    C13 3315   3.791   3.871   0.615  0.0713  0.1824  0.1881
  123phy     H3 3316   3.750   3.776   0.658  0.9418 -0.6235 -0.7155
  123phy    O33 3317   3.711   3.871   0.499  0.1156  0.0314  0.0713
  123phy    H1B 3318   3.743   3.919   0.425 -0.7775 -0.1110 -0.4306
  123phy    C12 3319   3.928   3.802   0.584  0.1230  0.4446  0.1876
  123phy    O11 3320   4.009   3.780   0.694  0.9566  0.0169  0.4046
  123phy    H1A 3321   4.004   3.855   0.750 -0.5287  0.4571 -0.2810
  124phy    C35 3322   4.399   4.722   1.468 -0.3347 -0.1471 -0.0353
  124phy    C33 3323   4.498   4.830   1.435 -0.4467 -0.2353 -0.2135
  124phy    C34 3324   4.515   4.822   1.282  0.0412  0.3217 -0.0412
  124phy    C32 3325   4.449   4.971   1.464  0.2449 -0.2092 -0.1003
  124phy    C31 3326   4.481   5.014   1.610  0.1281  0.5166 -0.0331
  124phy    C30 3327   4.398   5.141   1.656 -0.2256  0.6646  0.4322
  124phy    C28 3328   4.416   5.182   1.801 -0.0366  0.5318 -0.6713
  124phy    C29 3329   4.481   5.321   1.812  0.5805 -0.9781  0.4133
  124phy    C27 3330   4.273   5.180   1.863  0.2034 -0.3214  0.3425
  124phy    C26 3331   4.274   5.166   2.019 -0.3898 -0.2197  0.4206
  124phy    C25 3332   4.143   5.116   2.075  0.1165  0.5096 -0.4797
  124phy    C23 3333   4.159   5.045   2.210 -0.0914  0.0625 -0.0253
  124phy    C24 3334   4.175   5.139   2.330 -0.2931  0.7098  0.1605
  124phy    C22 3335   4.041   4.946   2.231 -0.2887  0.0606 -0.5703
  124phy    C21 3336   4.068   4.828   2.325 -0.1047  0.8938 -0.3155
  124phy    C20 3337   3.940   4.743   2.336 -0.0412 -0.1837 -0.0004
  124phy    C18 3338   3.840   4.769   2.452  0.4248  0.3050  0.0387
  124phy    O01 3339   3.809   4.909   2.454 -0.1692 -0.2460 -0.4686
  124phy    H01 3340   3.764   4.922   2.535  0.9929  1.0683 -0.0072
  124phy    C19 3341   3.715   4.700   2.399  0.4957  0.5789  0.2063
  124phy    C13 3342   3.870   4.716   2.602  0.4222 -0.1515  0.0160
  124phy     H3 3343   3.882   4.605   2.601  1.3738 -0.0723  1.0771
  124phy    O33 3344   3.762   4.732   2.690  0.0541  0.0171  0.3519
  124phy    H1B 3345   3.732   4.821   2.697  2.0927  0.6946  1.2164
  124phy    C12 3346   3.994   4.773   2.682  0.3366 -0.2781 -0.0150
  124phy    O11 3347   4.028   4.718   2.804  0.7495  0.2587  0.1731
  124phy    H1A 3348   4.115   4.741   2.832 -0.2108  3.2287  1.1672
  125phy    C35 3349   4.076   0.087   1.193 -0.3927  0.5646  0.2643
  125phy    C33 3350   4.067  -0.065   1.207 -0.1690 -0.2313 -0.1183
  125phy    C34 3351   4.175  -0.124   1.125 -0.1166  0.1336  0.3398
  125phy    C32 3352   4.069  -0.107   1.358  0.0452  0.0761  0.0665
  125phy    C31 3353   3.984  -0.227   1.389 -0.0049  0.0572 -0.0982
  125phy    C30 3354   3.986  -0.277   1.536  0.0619 -0.4776 -0.0890
  125phy    C28 3355   3.893  -0.403   1.565 -0.5427  0.3256 -0.1439
  125phy    C29 3356   3.967  -0.532   1.538  0.1739  0.3030  0.1104
  125phy    C27 3357   3.850  -0.401   1.713 -0.1003 -0.0938  0.4775
  125phy    C26 3358   3.726  -0.322   1.745 -0.3384 -0.0760 -0.4206
  125phy    C25 3359   3.681  -0.359   1.887 -0.1357  0.3118 -0.0702
  125phy    C23 3360   3.541  -0.305   1.924 -0.6498  0.3465 -0.7929
  125phy    C24 3361   3.443  -0.423   1.922 -0.5732  0.4832 -0.2602
  125phy    C22 3362   3.533  -0.255   2.069  0.2010  0.2058 -0.3789
  125phy    C21 3363   3.580  -0.112   2.103  0.2810  0.0445  0.5554
  125phy    C20 3364   3.561  -0.069   2.247  0.0672  0.3065  0.1355
  125phy    C18 3365   3.590   0.078   2.303  0.2725  0.3274  0.5803
  125phy    O01 3366   3.520   0.171   2.220  0.0748  0.2143 -0.3270
  125phy    H01 3367   3.486   0.121   2.148  1.1086 -0.6377 -0.2351
  125phy    C19 3368   3.525   0.077   2.438 -0.2962  0.1136 -0.1739
  125phy    C13 3369   3.747   0.116   2.300  0.1038 -0.3922  0.6078
  125phy     H3 3370   3.792   0.085   2.202 -0.5993  0.7030 -0.0913
  125phy    O33 3371   3.832   0.043   2.390  0.5954 -0.0157  0.2582
  125phy    H1B 3372   3.836  -0.047   2.363  2.1295 -0.3677  1.5373
  125phy    C12 3373   3.794   0.264   2.302  0.0537 -0.4108  0.1043
  125phy    O11 3374   3.697   0.365   2.329 -0.2779 -0.2397  0.0961
  125phy    H1A 3375   3.630   0.347   2.267 -0.8333 -0.7535  0.8323
  126phy    C35 3376   2.878   4.963   1.197  0.1548  0.5578  0.4295
  126phy    C33 3377   2.789   5.003   1.314  0.4483 -0.7896  0.1828
  126phy    C34 3378   2.648   5.049   1.261  0.4845  0.0413  0.1243
  126phy    C32 3379   2.786   4.886   1.414  0.0853 -0.1283  0.4304
  126phy    C31 3380   2.807   4.927   1.562 -0.6147  0.4994  0.8725
  126phy    C30 3381   2.795   4.799   1.643 -0.7250  0.0174 -0.6068
  126phy    C28 3382   2.774   4.831   1.794  0.7516 -0.1397  0.6800
  126phy    C29 3383   2.641   4.769   1.835 -0.1692 -0.3355  0.1481
  126phy    C27 3384   2.892   4.793   1.887 -0.3257  0.6466 -0.0416
  126phy    C26 3385   2.913   4.868   2.017  0.3187 -0.8573  0.0615
  126phy    C25 3386   3.009   4.793   2.113  0.2233 -0.0943  0.2459
  126phy    C23 3387   3.026   4.847   2.256  0.6451  0.9055 -0.6952
  126phy    C24 3388   2.899   4.827   2.345 -0.1941 -0.1106 -0.1270
  126phy    C22 3389   3.147   4.777   2.321  0.0710 -0.4684  0.1365
  126phy    C21 3390   3.227   4.843   2.433  0.2080 -0.2731  0.8281
  126phy    C20 3391   3.315   4.741   2.505 -0.0767  0.2853 -0.7412
  126phy    C18 3392   3.269   4.631   2.608 -0.0367  0.3857 -0.1437
  126phy    O01 3393   3.166   4.555   2.540 -0.1468 -0.7224  0.5189
  126phy    H01 3394   3.184   4.557   2.448  0.3716  0.9251  0.6261
  126phy    C19 3395   3.397   4.551   2.635  0.2038  0.4737 -0.0561
  126phy    C13 3396   3.202   4.702   2.738  0.2254  0.7938  0.4079
  126phy     H3 3397   3.134   4.782   2.700  0.5084  0.5165 -0.7163
  126phy    O33 3398   3.294   4.778   2.821  0.1920 -0.1246  0.1001
  126phy    H1B 3399   3.300   4.746   2.909  0.5762 -0.2061  0.0456
  126phy    C12 3400   3.111   4.614   2.836  0.1794 -0.2056 -0.2780
  126phy    O11 3401   3.033   4.512   2.790 -0.3009 -0.5179  0.2534
  126phy    H1A 3402   3.055   4.515   2.699  0.8852 -0.9160  0.5057
  127phy    C35 3403   3.197   4.449   1.150 -0.3841  0.1649  0.5514
  127phy    C33 3404   3.195   4.590   1.077 -0.5022 -0.4337  0.1191
  127phy    C34 3405   3.054   4.651   1.062 -0.3104 -0.6864  0.1038
  127phy    C32 3406   3.284   4.683   1.164  0.1357 -0.4060 -0.1807
  127phy    C31 3407   3.357   4.795   1.093  0.0336 -0.4050  0.2266
  127phy    C30 3408   3.462   4.865   1.176 -0.0923 -0.1411 -0.1132
  127phy    C28 3409   3.530   4.983   1.098  0.0979 -0.1588 -0.1317
  127phy    C29 3410   3.510   5.108   1.180 -0.1360 -0.6880 -0.4678
  127phy    C27 3411   3.681   4.963   1.073  0.0426  0.1180  0.0781
  127phy    C26 3412   3.688   4.898   0.935 -0.0615  0.9150  0.4430
  127phy    C25 3413   3.827   4.841   0.892  0.5267 -0.0454 -0.1489
  127phy    C23 3414   3.818   4.772   0.756 -0.3349 -0.1014  0.1823
  127phy    C24 3415   3.950   4.774   0.683  0.2889 -0.0780  0.0540
  127phy    C22 3416   3.752   4.631   0.760 -0.5758 -0.4037 -0.1335
  127phy    C21 3417   3.678   4.583   0.630  0.2528 -0.1791  0.3411
  127phy    C20 3418   3.567   4.477   0.667 -0.2454 -0.0312 -0.3374
  127phy    C18 3419   3.456   4.428   0.569  0.3111 -0.4263  0.1203
  127phy    O01 3420   3.407   4.539   0.488  0.0491  0.1412  0.6105
  127phy    H01 3421   3.472   4.570   0.427 -1.2440  1.0265 -0.3744
  127phy    C19 3422   3.339   4.401   0.666  0.0066 -0.5334 -0.1463
  127phy    C13 3423   3.493   4.307   0.471  0.1142 -0.1437  0.3170
  127phy     H3 3424   3.560   4.239   0.530  1.0651 -0.2681 -0.8529
  127phy    O33 3425   3.396   4.208   0.433  0.0692 -0.1899 -0.0724
  127phy    H1B 3426   3.315   4.247   0.408 -0.7304 -2.1246 -0.6371
  127phy    C12 3427   3.598   4.319   0.355  0.3465 -0.6612  0.4376
  127phy    O11 3428   3.662   4.198   0.319  0.5007 -0.6732 -0.0561
  127phy    H1A 3429   3.595   4.135   0.299  0.0299 -0.2561  0.1801
  128SOL     OW 3430   1.228   1.023   0.219  0.2378  0.5507 -0.0375
  128SOL    HW1 3431   1.238   0.932   0.248  1.6391  0.2215 -1.4118
  128SOL    HW2 3432   1.296   1.065   0.271  0.6847 -0.9391  0.6273
  128SOL     MW 3433   1.238   1.017   0.229  0.0022 -0.0044 -0.0033
  129SOL     OW 3434   0.280   3.106   2.906 -0.0765 -0.2152 -0.3180
  129SOL    HW1 3435   0.199   3.066   2.939  1.5724 -2.2525  1.4853
  129SOL    HW2 3436   0.249   3.167   2.839 -1.4183  0.0173  0.4723
  129SOL     MW 3437   0.265   3.108   2.901  0.0022 -0.0044 -0.0033
  130SOL     OW 3438   1.326   1.217   0.023 -0.0221  0.6077  0.3169
  130SOL    HW1 3439   1.273   1.285   0.065 -0.3241  0.3089  0.4224
  130SOL    HW2 3440   1.279   1.140   0.053  0.7809  0.5062  1.3504
  130SOL     MW 3441   1.313   1.216   0.033  0.0022 -0.0044 -0.0033
  131SOL     OW 3442   2.904   1.018   3.018 -0.4927  0.1850  0.0569
  131SOL    HW1 3443   2.848   1.037   3.093 -0.2000 -0.2580  0.3876
  131SOL    HW2 3444   2.989   1.053   3.042 -1.0450  1.0655  0.8045
  131SOL     MW 3445   2.907   1.025   3.031  0.0022 -0.0044 -0.0033
  132SOL     OW 3446   1.416   1.157   0.389  0.5916  0.3759 -0.1696
  132SOL    HW1 3447   1.448   1.233   0.340  0.3953  0.2976 -0.4207
  132SOL    HW2 3448   1.365   1.201   0.457 -0.0639 -0.8757  0.1657
  132SOL     MW 3449   1.413   1.173   0.392  0.0022 -0.0044 -0.0033
  133SOL     OW 3450   2.238   0.458   2.976 -0.1122  0.0903 -0.1558
  133SOL    HW1 3451   2.326   0.485   3.003 -0.2871  1.3424 -0.7544
  133SOL    HW2 3452   2.231   0.365   2.998 -0.8921  0.2112  0.1334
  133SOL     MW 3453   2.249   0.449   2.982  0.0022 -0.0044 -0.0033
  134SOL     OW 3454   2.133   0.391   2.686 -0.6256  0.0041  0.0664
  134SOL    HW1 3455   2.162   0.415   2.774  1.2038 -0.6118 -0.3278
  134SOL    HW2 3456   2.142   0.474   2.639  0.6271  0.2531  0.7028
  134SOL     MW 3457   2.138   0.405   2.691  0.0022 -0.0044 -0.0033
  135SOL     OW 3458   3.932   3.116   2.958 -0.4641 -0.3009 -0.1090
  135SOL    HW1 3459   4.021   3.121   2.923 -0.8907  1.0059 -1.0761
  135SOL    HW2 3460   3.906   3.206   2.937  1.3288 -0.0430 -1.4873
  135SOL     MW 3461   3.940   3.129   2.950  0.0022 -0.0044 -0.0033
  136SOL     OW 3462   1.685   0.143   2.493 -0.5432 -0.6643  0.3308
  136SOL    HW1 3463   1.693   0.161   2.587  0.9627 -1.4385  0.3811
  136SOL    HW2 3464   1.680   0.048   2.485  0.1454 -0.6015 -1.2073
  136SOL     MW 3465   1.686   0.133   2.504  0.0022 -0.0044 -0.0033
  137SOL     OW 3466   5.023   4.604   2.639  0.4066 -0.4161  0.1991
  137SOL    HW1 3467   4.986   4.691   2.651  0.2839 -0.5645  1.0240
  137SOL    HW2 3468   4.945   4.550   2.624 -0.2331 -0.3042  2.6181
  137SOL     MW 3469   5.007   4.608   2.639  0.0022 -0.0044 -0.0033
  138SOL     OW 3470   4.793   1.718   3.103 -0.1086  0.4002  0.6234
  138SOL    HW1 3471   4.736   1.792   3.081 -0.2875 -0.0095 -0.3335
  138SOL    HW2 3472   4.876   1.766   3.106 -0.4302  0.9333  2.3574
  138SOL     MW 3473   4.796   1.734   3.101  0.0022 -0.0044 -0.0033
  139SOL     OW 3474   0.854   4.281   3.096  0.5467  0.1514  0.0804
  139SOL    HW1 3475   0.792   4.343   3.135  0.0013  0.8217 -1.7574
  139SOL    HW2 3476   0.907   4.249   3.169 -0.7995  0.2942  1.1630
  139SOL     MW 3477   0.852   4.285   3.111  0.0022 -0.0044 -0.0033
  140SOL     OW 3478   1.900   0.879   2.866  0.0995  0.0618  0.0592
  140SOL    HW1 3479   1.979   0.884   2.920 -0.7143  1.2257  1.2382
  140SOL    HW2 3480   1.843   0.822   2.918 -0.3823  0.3091 -0.1910
  140SOL     MW 3481   1.903   0.872   2.880  0.0022 -0.0044 -0.0033
  141SOL     OW 3482   2.633   2.396   0.236  0.1995  0.1465 -0.0393
  141SOL    HW1 3483   2.589   2.447   0.303  1.1608  1.7634 -0.5973
  141SOL    HW2 3484   2.560   2.353   0.191  0.9273  0.1353 -1.2577
  141SOL     MW 3485   2.618   2.397   0.239  0.0022 -0.0044 -0.0033
  142SOL     OW 3486   0.925   4.911   2.615 -0.2494  0.0235 -0.2506
  142SOL    HW1 3487   0.909   4.821   2.588 -0.2406  0.1341 -0.6168
  142SOL    HW2 3488   0.995   4.912   2.680  0.1570  0.9791 -0.6852
  142SOL     MW 3489   0.932   4.899   2.620  0.0022 -0.0044 -0.0033
  143SOL     OW 3490   1.771   4.890   2.578 -0.4203 -0.2724 -0.3114
  143SOL    HW1 3491   1.837   4.959   2.569 -0.6352 -0.1257 -0.8044
  143SOL    HW2 3492   1.709   4.924   2.642  0.8481  0.3238  0.6478
  143SOL     MW 3493   1.772   4.903   2.585  0.0022 -0.0044 -0.0033
  144SOL     OW 3494   2.732   1.987   2.897  0.5190 -0.3284 -0.0152
  144SOL    HW1 3495   2.678   2.012   2.821  1.3913 -1.8015 -1.1841
  144SOL    HW2 3496   2.793   2.061   2.901 -0.6593  0.8809 -2.2654
  144SOL     MW 3497   2.733   2.000   2.887  0.0022 -0.0044 -0.0033
  145SOL     OW 3498   0.018   4.760   0.235 -0.5032  0.3637  0.4300
  145SOL    HW1 3499   0.105   4.758   0.194 -0.4114 -0.1272  0.6401
  145SOL    HW2 3500   0.040   4.744   0.327 -1.7713 -2.1257  0.3772
  145SOL     MW 3501   0.033   4.758   0.242  0.0022 -0.0044 -0.0033
  146SOL     OW 3502   1.037   4.435   2.404  0.3952 -0.0863 -0.2342
  146SOL    HW1 3503   0.998   4.510   2.448 -0.2464 -1.1862  1.1095
  146SOL    HW2 3504   1.108   4.405   2.461  1.7592  2.0155 -0.7235
  146SOL     MW 3505   1.041   4.441   2.417  0.0022 -0.0044 -0.0033
  147SOL     OW 3506   4.636   2.122   0.199  0.0908  0.1306  0.0006
  147SOL    HW1 3507   4.682   2.126   0.282  1.8095 -0.2093 -0.9054
  147SOL    HW2 3508   4.559   2.173   0.226  0.6212  0.3134  1.2115
  147SOL     MW 3509   4.632   2.129   0.213  0.0022 -0.0044 -0.0033
  148SOL     OW 3510   2.204   4.249   0.176  0.1680  0.4001 -0.3636
  148SOL    HW1 3511   2.185   4.342   0.191 -1.8715 -0.0625  0.2727
  148SOL    HW2 3512   2.141   4.230   0.106 -0.7081  0.3016  0.4360
  148SOL     MW 3513   2.193   4.259   0.169  0.0022 -0.0044 -0.0033
  149SOL     OW 3514   1.002   4.205   2.679 -0.2340 -0.2132 -0.7788
  149SOL    HW1 3515   1.085   4.238   2.645 -1.7213  1.4429 -3.1054
  149SOL    HW2 3516   0.953   4.193   2.598 -2.6972  0.1268  0.5522
  149SOL     MW 3517   1.006   4.208   2.664  0.0022 -0.0044 -0.0033
  150SOL     OW 3518   3.551   2.658   0.513 -0.0354 -0.1948  0.1096
  150SOL    HW1 3519   3.580   2.749   0.516 -1.6197  0.4223 -1.4633
  150SOL    HW2 3520   3.621   2.620   0.459 -0.9927 -2.1744  0.1769
  150SOL     MW 3521   3.564   2.665   0.506  0.0022 -0.0044 -0.0033
  151SOL     OW 3522   3.736   0.379   3.103  0.0377  0.0842 -0.0466
  151SOL    HW1 3523   3.819   0.331   3.108  0.7179  1.0925 -1.0824
  151SOL    HW2 3524   3.762   0.467   3.130 -0.5689  0.4156 -0.5162
  151SOL     MW 3525   3.750   0.384   3.107  0.0022 -0.0044 -0.0033
  152SOL     OW 3526   4.112   1.154   2.853  0.2596 -0.2757  0.5105
  152SOL    HW1 3527   4.066   1.206   2.787  1.6999 -0.3224 -0.5681
  152SOL    HW2 3528   4.157   1.219   2.907 -1.8547  2.3007 -0.5949
  152SOL     MW 3529   4.111   1.169   2.851  0.0022 -0.0044 -0.0033
  153SOL     OW 3530   2.152   1.944   2.541 -0.0729 -0.5411  0.1921
  153SOL    HW1 3531   2.115   1.882   2.478  0.4401 -0.7219  0.0696
  153SOL    HW2 3532   2.078   1.962   2.599 -1.2159  0.3015 -1.4375
  153SOL     MW 3533   2.137   1.939   2.540  0.0022 -0.0044 -0.0033
  154SOL     OW 3534   2.326   5.063   3.034 -0.3504  0.3207 -0.2188
  154SOL    HW1 3535   2.296   4.980   3.073 -0.2584  0.0539 -0.7056
  154SOL    HW2 3536   2.328   5.036   2.942 -0.8220 -0.4075 -0.0222
  154SOL     MW 3537   2.323   5.048   3.027  0.0022 -0.0044 -0.0033
  155SOL     OW 3538   2.972   4.616   0.139  0.3441 -0.5107  0.0073
  155SOL    HW1 3539   3.041   4.676   0.168 -2.2773  1.7766  2.0073
  155SOL    HW2 3540   2.942   4.656   0.058  0.6732 -1.4271 -0.5846
  155SOL     MW 3541   2.977   4.629   0.133  0.0022 -0.0044 -0.0033
  156SOL     OW 3542   0.983   4.398   2.867 -0.5898  0.5704 -0.2476
  156SOL    HW1 3543   0.942   4.359   2.943 -0.7710 -0.1432 -0.7017
  156SOL    HW2 3544   0.988   4.328   2.802 -0.9360 -0.5727  0.9144
  156SOL     MW 3545   0.979   4.384   2.868  0.0022 -0.0044 -0.0033
  157SOL     OW 3546   1.254   1.325   0.541  0.1073 -0.1084 -0.4888
  157SOL    HW1 3547   1.231   1.330   0.634  0.8099  1.2308 -0.3713
  157SOL    HW2 3548   1.177   1.288   0.497 -1.7035  1.8750  0.7701
  157SOL     MW 3549   1.241   1.321   0.548  0.0022 -0.0044 -0.0033
  158SOL     OW 3550   1.139   2.123   0.135 -0.3909  0.3081 -0.0334
  158SOL    HW1 3551   1.128   2.049   0.075 -0.5473 -0.9680  1.5068
  158SOL    HW2 3552   1.144   2.081   0.221 -1.7313  0.8447  0.3315
  158SOL     MW 3553   1.138   2.108   0.139  0.0022 -0.0044 -0.0033
  159SOL     OW 3554   1.961   4.662   2.554 -0.2247 -0.0801 -0.0282
  159SOL    HW1 3555   1.884   4.717   2.543 -0.8285 -1.0321 -0.6690
  159SOL    HW2 3556   1.949   4.599   2.484 -1.0381  0.4985 -0.4162
  159SOL     MW 3557   1.949   4.661   2.544  0.0022 -0.0044 -0.0033
  160SOL     OW 3558   4.211   4.084   2.941 -0.4436 -0.1470 -0.6942
  160SOL    HW1 3559   4.153   4.013   2.915 -0.1087 -0.6514 -0.0863
  160SOL    HW2 3560   4.173   4.161   2.898 -2.2011 -0.9607 -0.6774
  160SOL     MW 3561   4.199   4.085   2.932  0.0022 -0.0044 -0.0033
  161SOL     OW 3562   4.559   2.395   0.014 -0.2039 -0.3866  0.3210
  161SOL    HW1 3563   4.636   2.339   0.011 -1.2278 -1.9199  1.0566
  161SOL    HW2 3564   4.599   2.474   0.052 -0.0042  0.7741 -2.0839
  161SOL     MW 3565   4.574   2.398   0.019  0.0022 -0.0044 -0.0033
  162SOL     OW 3566   1.159   1.539   0.400  0.3708 -0.2505 -0.2248
  162SOL    HW1 3567   1.191   1.461   0.446 -2.4159 -0.3899  1.7429
  162SOL    HW2 3568   1.229   1.601   0.422  1.2614 -1.2449 -0.1291
  162SOL     MW 3569   1.173   1.537   0.409  0.0022 -0.0044 -0.0033
  163SOL     OW 3570   0.163   4.941   2.974  0.1709  0.0538  0.3398
  163SOL    HW1 3571   0.154   4.882   2.899  2.3814  0.5229 -0.3619
  163SOL    HW2 3572   0.180   5.026   2.935  0.5618  0.3437  1.1237
  163SOL     MW 3573   0.164   4.944   2.959  0.0022 -0.0044 -0.0033
  164SOL     OW 3574   4.288   2.565   0.340  0.2923 -0.1396 -0.2220
  164SOL    HW1 3575   4.364   2.569   0.398 -0.6087  0.0934  0.9701
  164SOL    HW2 3576   4.293   2.478   0.300  0.4476  0.9812 -2.8521
  164SOL     MW 3577   4.299   2.554   0.342  0.0022 -0.0044 -0.0033
  165SOL     OW 3578   3.786   0.101   2.812 -0.1438  0.3383  0.4144
  165SOL    HW1 3579   3.852   0.075   2.876  1.7364  0.1114 -1.4638
  165SOL    HW2 3580   3.786   0.196   2.810  1.0666  0.3538  0.2571
  165SOL     MW 3581   3.795   0.110   2.820  0.0022 -0.0044 -0.0033
  166SOL     OW 3582   2.299   0.813   2.688  0.5631  0.0798 -0.5748
  166SOL    HW1 3583   2.267   0.753   2.620 -1.4006 -0.6271  0.8965
  166SOL    HW2 3584   2.288   0.902   2.654 -1.7755 -0.3777 -1.2149
  166SOL     MW 3585   2.293   0.817   2.675  0.0022 -0.0044 -0.0033
  167SOL     OW 3586   3.962   0.038   3.005 -0.2889  0.5247  0.0416
  167SOL    HW1 3587   4.050  -0.001   3.005 -0.5389 -0.0727 -0.9292
  167SOL    HW2 3588   3.973   0.121   3.051 -0.1480  0.2357  0.5453
  167SOL     MW 3589   3.975   0.044   3.011  0.0022 -0.0044 -0.0033
  168SOL     OW 3590   0.980   3.072   0.044  0.5757 -0.5430 -0.1418
  168SOL    HW1 3591   1.001   3.032   0.129  0.1234  1.5728  1.0303
  168SOL    HW2 3592   1.064   3.108   0.015  0.6044 -0.6070 -0.1388
  168SOL     MW 3593   0.994   3.071   0.052  0.0022 -0.0044 -0.0033
  169SOL     OW 3594   2.135   2.916   0.500  0.0806  0.1406  0.1982
  169SOL    HW1 3595   2.104   2.905   0.410 -0.7070  1.7682  0.2295
  169SOL    HW2 3596   2.202   2.982   0.483 -0.7659  0.8546 -0.5110
  169SOL     MW 3597   2.140   2.923   0.486  0.0022 -0.0044 -0.0033
  170SOL     OW 3598   0.844   4.230   2.457  0.2263  0.2617 -0.1496
  170SOL    HW1 3599   0.756   4.269   2.462  0.5859  0.9843  0.9822
  170SOL    HW2 3600   0.891   4.291   2.401 -0.1330  1.4992  0.8338
  170SOL     MW 3601   0.838   4.243   2.450  0.0022 -0.0044 -0.0033
  171SOL     OW 3602   3.253   3.075   0.323 -0.1402 -0.0363 -0.3350
  171SOL    HW1 3603   3.273   3.045   0.412 -0.5577 -3.9614 -1.3462
  171SOL    HW2 3604   3.222   3.164   0.337  0.6037  0.1137  0.3947
  171SOL     MW 3605   3.251   3.083   0.337  0.0022 -0.0044 -0.0033
  172SOL     OW 3606   1.836   0.428   2.906  0.5295 -0.5498 -0.6691
  172SOL    HW1 3607   1.846   0.500   2.968 -2.3197 -0.3584 -0.3319
  172SOL    HW2 3608   1.837   0.353   2.965 -0.1405 -0.7528 -0.9113
  172SOL     MW 3609   1.838   0.427   2.922  0.0022 -0.0044 -0.0033
  173SOL     OW 3610   0.619   1.446   0.418 -0.5527 -0.1133  0.2546
  173SOL    HW1 3611   0.664   1.367   0.448 -0.2634  0.0889  0.3597
  173SOL    HW2 3612   0.527   1.419   0.423 -0.8024  0.5898 -0.3643
  173SOL     MW 3613   0.613   1.432   0.422  0.0022 -0.0044 -0.0033
  174SOL     OW 3614   2.425   1.774   2.884 -0.2580  0.2891 -0.1601
  174SOL    HW1 3615   2.437   1.856   2.930  1.9131  0.4299 -0.8559
  174SOL    HW2 3616   2.415   1.802   2.793 -2.9920 -0.3085 -0.1237
  174SOL     MW 3617   2.426   1.788   2.878  0.0022 -0.0044 -0.0033
  175SOL     OW 3618   2.082   2.894   0.238 -0.1910 -0.4084 -0.4374
  175SOL    HW1 3619   2.080   2.805   0.204 -0.5324 -0.2616 -0.8077
  175SOL    HW2 3620   2.153   2.933   0.187  0.0282 -1.9124 -1.3306
  175SOL     MW 3621   2.091   2.887   0.227  0.0022 -0.0044 -0.0033
  176SOL     OW 3622   2.281   3.501   0.507 -0.0507  0.5251 -0.0525
  176SOL    HW1 3623   2.330   3.580   0.530  0.3653  0.6334 -1.2631
  176SOL    HW2 3624   2.308   3.489   0.416 -0.0371  0.0492  0.0097
  176SOL     MW 3625   2.291   3.510   0.498  0.0022 -0.0044 -0.0033
  177SOL     OW 3626   2.699   2.908   0.029  0.4240 -0.0503 -0.3112
  177SOL    HW1 3627   2.734   2.821   0.047 -1.8963 -0.6821  1.6073
  177SOL    HW2 3628   2.620   2.897  -0.024  0.8674 -0.4753 -0.8970
  177SOL     MW 3629   2.693   2.895   0.024  0.0022 -0.0044 -0.0033
  178SOL     OW 3630   0.810   2.843   0.034 -0.0627  0.6745  0.0276
  178SOL    HW1 3631   0.728   2.888   0.053  0.4761  1.5484  0.3496
  178SOL    HW2 3632   0.873   2.915   0.029  0.0490  0.4987 -1.4075
  178SOL     MW 3633   0.808   2.858   0.036  0.0022 -0.0044 -0.0033
  179SOL     OW 3634   4.690   2.562   0.194  0.0046 -0.8425 -0.4939
  179SOL    HW1 3635   4.662   2.654   0.185 -1.7488 -1.3365 -0.3619
  179SOL    HW2 3636   4.781   2.562   0.165 -0.2106 -0.4280 -1.2029
  179SOL     MW 3637   4.698   2.574   0.189  0.0022 -0.0044 -0.0033
  180SOL     OW 3638   2.476   2.063   3.009 -0.2305 -0.0960  0.2736
  180SOL    HW1 3639   2.458   2.122   2.936  1.3998  0.2338  0.1000
  180SOL    HW2 3640   2.571   2.049   3.001  0.0050  1.9039 -1.1973
  180SOL     MW 3641   2.486   2.069   2.999  0.0022 -0.0044 -0.0033
  181SOL     OW 3642   1.267   1.460   0.163 -0.8632 -0.3363 -0.3039
  181SOL    HW1 3643   1.284   1.545   0.122 -0.2621 -0.8714 -1.1851
  181SOL    HW2 3644   1.211   1.483   0.237 -0.9296  0.1161 -0.4893
  181SOL     MW 3645   1.262   1.474   0.168  0.0022 -0.0044 -0.0033
  182SOL     OW 3646   4.306   2.361   0.158 -0.6738 -0.1411  0.2819
  182SOL    HW1 3647   4.338   2.288   0.211  1.0043 -0.9579 -1.7204
  182SOL    HW2 3648   4.379   2.375   0.099  0.5070  1.8976  2.0627
  182SOL     MW 3649   4.319   2.353   0.158  0.0022 -0.0044 -0.0033
  183SOL     OW 3650   0.049   1.639   3.043 -0.1405 -0.1285  0.1529
  183SOL    HW1 3651  -0.021   1.579   3.069 -0.4595  0.5537  0.8887
  183SOL    HW2 3652   0.071   1.685   3.124 -1.4066  1.3049 -0.2517
  183SOL     MW 3653   0.042   1.637   3.057  0.0022 -0.0044 -0.0033
  184SOL     OW 3654   0.068   2.220   3.007 -0.1043 -0.1099 -0.3395
  184SOL    HW1 3655  -0.019   2.198   2.974 -1.1715  0.4200  1.9225
  184SOL    HW2 3656   0.115   2.253   2.931  1.1172  0.0619  0.4555
  184SOL     MW 3657   0.063   2.221   2.993  0.0022 -0.0044 -0.0033
  185SOL     OW 3658   2.386   1.846   2.599  0.0684 -0.0033  0.1300
  185SOL    HW1 3659   2.449   1.874   2.533 -0.7683 -0.8547 -1.0426
  185SOL    HW2 3660   2.304   1.893   2.581 -0.2499 -0.0397  1.3848
  185SOL     MW 3661   2.384   1.856   2.588  0.0022 -0.0044 -0.0033
  186SOL     OW 3662   1.927   2.017   2.687 -0.1165 -0.1762 -0.1449
  186SOL    HW1 3663   1.860   1.976   2.741 -0.7774  0.9872 -0.0508
  186SOL    HW2 3664   1.898   2.108   2.687  0.2946 -0.0425 -0.1198
  186SOL     MW 3665   1.914   2.023   2.694  0.0022 -0.0044 -0.0033
  187SOL     OW 3666   2.517   2.568   0.004 -0.3104 -0.2439  0.0256
  187SOL    HW1 3667   2.607   2.588   0.031  0.3507 -1.4796 -1.1622
  187SOL    HW2 3668   2.472   2.653   0.000 -1.7415 -0.8701  1.6417
  187SOL     MW 3669   2.523   2.582   0.007  0.0022 -0.0044 -0.0033
  188SOL     OW 3670   3.487   2.436   0.265  0.7038 -0.3390  0.8747
  188SOL    HW1 3671   3.577   2.446   0.294  0.2261  0.3359  2.2287
  188SOL    HW2 3672   3.435   2.444   0.345  0.4334 -0.5075  0.7161
  188SOL     MW 3673   3.492   2.438   0.280  0.0022 -0.0044 -0.0033
  189SOL     OW 3674   3.878   2.830   2.930 -0.2769 -0.3072  0.8879
  189SOL    HW1 3675   3.898   2.920   2.905 -0.3068 -0.3977  0.5377
  189SOL    HW2 3676   3.808   2.808   2.869 -0.0803  0.6424  0.2918
  189SOL     MW 3677   3.871   2.839   2.919  0.0022 -0.0044 -0.0033
  190SOL     OW 3678   0.488   1.840   0.295 -0.2295  0.7385 -0.3581
  190SOL    HW1 3679   0.521   1.903   0.231 -0.0489 -0.7830 -1.8422
  190SOL    HW2 3680   0.463   1.901   0.365  1.5192  1.9808 -0.7548
  190SOL     MW 3681   0.489   1.857   0.296  0.0022 -0.0044 -0.0033
  191SOL     OW 3682   0.547   3.641   0.359  0.1947 -0.1161  0.0715
  191SOL    HW1 3683   0.641   3.651   0.343 -0.3749  0.9440 -3.6610
  191SOL    HW2 3684   0.526   3.637   0.452  0.0900  1.3902  0.1298
  191SOL     MW 3685   0.557   3.642   0.369  0.0022 -0.0044 -0.0033
  192SOL     OW 3686   4.272   3.056   0.387  0.2926  0.1428 -0.4983
  192SOL    HW1 3687   4.200   2.999   0.362  0.2972 -0.1182  0.0685
  192SOL    HW2 3688   4.332   3.002   0.438  1.6785  0.4289 -1.7400
  192SOL     MW 3689   4.270   3.042   0.390  0.0022 -0.0044 -0.0033
  193SOL     OW 3690   2.604   3.303   0.293 -0.2211 -0.4705 -0.4178
  193SOL    HW1 3691   2.610   3.209   0.279  2.5429 -0.4227 -0.1153
  193SOL    HW2 3692   2.693   3.317   0.327 -0.6393  0.1299  0.4612
  193SOL     MW 3693   2.617   3.293   0.295  0.0022 -0.0044 -0.0033
  194SOL     OW 3694   3.742   2.616   0.307  0.3439  0.1082  0.2736
  194SOL    HW1 3695   3.745   2.690   0.246 -0.2514  0.3391  0.5113
  194SOL    HW2 3696   3.835   2.598   0.319  0.8404  1.8438 -0.6250
  194SOL     MW 3697   3.755   2.624   0.300  0.0022 -0.0044 -0.0033
  195SOL     OW 3698   4.026   2.644   0.011  0.2586 -0.6371  0.2845
  195SOL    HW1 3699   4.110   2.650  -0.034  1.0010 -0.1990  1.6689
  195SOL    HW2 3700   3.972   2.705  -0.039 -0.0409 -1.4547 -0.4158
  195SOL     MW 3701   4.030   2.653  -0.002  0.0022 -0.0044 -0.0033
  196SOL     OW 3702   4.411   2.466   2.909 -0.4367 -0.1140 -0.4212
  196SOL    HW1 3703   4.476   2.443   2.975 -0.6361 -1.8582 -0.7711
  196SOL    HW2 3704   4.358   2.538   2.942 -1.3899 -1.1973  0.4887
  196SOL     MW 3705   4.413   2.472   2.922  0.0022 -0.0044 -0.0033
  197SOL     OW 3706   0.323   1.613   0.288  0.1691 -0.6002  0.0755
  197SOL    HW1 3707   0.318   1.606   0.192 -0.1527 -0.4528  0.0796
  197SOL    HW2 3708   0.381   1.687   0.306  1.9160 -1.6507 -0.9060
  197SOL     MW 3709   0.330   1.622   0.277  0.0022 -0.0044 -0.0033
  198SOL     OW 3710   1.361   2.498   3.011 -0.1748  0.4305 -0.4451
  198SOL    HW1 3711   1.341   2.561   3.080 -1.4486  0.0632 -0.4575
  198SOL    HW2 3712   1.350   2.415   3.058  3.0021 -0.2330 -0.6424
  198SOL     MW 3713   1.357   2.495   3.026  0.0022 -0.0044 -0.0033
  199SOL     OW 3714   4.559   3.110   0.536  0.0521  0.3782 -0.0984
  199SOL    HW1 3715   4.584   3.202   0.529  1.5347  0.1444  1.5344
  199SOL    HW2 3716   4.504   3.105   0.615  1.5742 -2.1499  0.9276
  199SOL     MW 3717   4.555   3.122   0.546  0.0022 -0.0044 -0.0033
  200SOL     OW 3718   4.935   2.149   2.908  0.2667 -0.3435 -0.3606
  200SOL    HW1 3719   4.864   2.145   2.844  1.7068 -1.5383 -1.9478
  200SOL    HW2 3720   4.894   2.200   2.979 -0.1878 -0.1867 -0.7325
  200SOL     MW 3721   4.920   2.155   2.909  0.0022 -0.0044 -0.0033
  201SOL     OW 3722   4.831   4.416   2.584  0.3122  0.1091  0.0880
  201SOL    HW1 3723   4.751   4.461   2.556 -0.2603  0.4151  2.0324
  201SOL    HW2 3724   4.802   4.381   2.669  3.2193 -1.0932  0.6697
  201SOL     MW 3725   4.816   4.417   2.592  0.0022 -0.0044 -0.0033
  202SOL     OW 3726   1.516   1.372   0.234  0.3541  0.2599  0.1263
  202SOL    HW1 3727   1.556   1.334   0.155  0.1604 -0.0516  0.1776
  202SOL    HW2 3728   1.433   1.411   0.208  0.0784  0.7789  1.7320
  202SOL     MW 3729   1.510   1.372   0.220  0.0022 -0.0044 -0.0033
  203SOL     OW 3730   3.655   0.993   3.074 -0.1009 -0.2933  0.6407
  203SOL    HW1 3731   3.744   1.024   3.056 -0.4752  0.1798 -0.4743
  203SOL    HW2 3732   3.672   0.940   3.152  2.9023 -0.0109  0.3020
  203SOL     MW 3733   3.669   0.990   3.082  0.0022 -0.0044 -0.0033
  204SOL     OW 3734   3.120   2.273   2.899  0.2237  0.6618  0.1444
  204SOL    HW1 3735   3.194   2.232   2.854  1.2014  1.8054  0.6530
  204SOL    HW2 3736   3.165   2.333   2.959  1.2602 -0.2960  0.3537
  204SOL     MW 3737   3.136   2.276   2.901  0.0022 -0.0044 -0.0033
  205SOL     OW 3738   4.666   1.832   0.314 -0.1537  0.5922  0.7114
  205SOL    HW1 3739   4.754   1.819   0.349 -0.6897 -2.6423  1.1406
  205SOL    HW2 3740   4.659   1.925   0.293 -0.2955  0.2432 -0.9337
  205SOL     MW 3741   4.677   1.843   0.315  0.0022 -0.0044 -0.0033
  206SOL     OW 3742   2.589   2.065   2.680 -0.8216 -0.1428  0.2582
  206SOL    HW1 3743   2.640   2.144   2.662 -0.0871 -0.4292  1.0315
  206SOL    HW2 3744   2.498   2.094   2.679 -1.0231 -0.2596 -4.3039
  206SOL     MW 3745   2.584   2.079   2.678  0.0022 -0.0044 -0.0033
  207SOL     OW 3746   1.360   2.235   3.093  0.3241  0.0930  0.0625
  207SOL    HW1 3747   1.290   2.217   3.156 -1.2185  0.9078 -1.3166
  207SOL    HW2 3748   1.443   2.212   3.135  0.6827 -2.0659 -1.5755
  207SOL     MW 3749   1.362   2.229   3.107  0.0022 -0.0044 -0.0033
  208SOL     OW 3750   2.850   2.384   0.092 -0.3722  0.5688  0.8698
  208SOL    HW1 3751   2.783   2.373   0.160 -0.0094  0.1426  1.1659
  208SOL    HW2 3752   2.937   2.387   0.130  0.5354 -0.1216 -0.9950
  208SOL     MW 3753   2.853   2.383   0.106  0.0022 -0.0044 -0.0033
  209SOL     OW 3754   1.205   3.222   2.845  0.3280  0.1218  0.0865
  209SOL    HW1 3755   1.159   3.148   2.806  0.4399 -1.1157  2.1580
  209SOL    HW2 3756   1.298   3.199   2.834  0.3455 -0.8390  1.7953
  209SOL     MW 3757   1.212   3.210   2.838  0.0022 -0.0044 -0.0033
  210SOL     OW 3758   5.094   3.386   2.968 -0.1872  0.3131  0.4488
  210SOL    HW1 3759   5.175   3.348   3.003 -0.8380 -0.3334  1.3019
  210SOL    HW2 3760   5.133   3.471   2.945  2.2002 -0.4077  1.4510
  210SOL     MW 3761   5.110   3.392   2.969  0.0022 -0.0044 -0.0033
  211SOL     OW 3762   0.069   4.794   0.511 -0.2629 -0.4460 -0.2278
  211SOL    HW1 3763  -0.011   4.837   0.542 -1.5242 -4.2174  2.5306
  211SOL    HW2 3764   0.064   4.712   0.560  0.0308  0.4885  1.4282
  211SOL     MW 3765   0.057   4.789   0.522  0.0022 -0.0044 -0.0033
  212SOL     OW 3766   1.916   0.179   3.052 -1.1118  0.1169  0.4978
  212SOL    HW1 3767   2.006   0.172   3.018 -1.6242  1.1773 -1.2139
  212SOL    HW2 3768   1.930   0.207   3.142 -1.2900 -0.4790  0.7181
  212SOL     MW 3769   1.930   0.182   3.059  0.0022 -0.0044 -0.0033
  213SOL     OW 3770   1.515   3.417   0.068 -0.2774  0.1088 -0.1712
  213SOL    HW1 3771   1.558   3.450   0.147 -1.2135 -0.7521  0.7315
  213SOL    HW2 3772   1.573   3.343   0.048  0.8202  1.6587 -3.3398
  213SOL     MW 3773   1.528   3.411   0.076  0.0022 -0.0044 -0.0033
  214SOL     OW 3774   1.239   4.325   2.577  0.1329  0.1204  0.5710
  214SOL    HW1 3775   1.310   4.279   2.532 -1.1311 -1.0228 -0.3354
  214SOL    HW2 3776   1.280   4.408   2.599  2.7939 -0.4855 -1.5535
  214SOL     MW 3777   1.254   4.330   2.574  0.0022 -0.0044 -0.0033
  215SOL     OW 3778   4.278   2.670   3.011 -0.1372 -0.1007 -0.0332
  215SOL    HW1 3779   4.294   2.689   3.103 -0.7754  0.8969 -0.1082
  215SOL    HW2 3780   4.315   2.747   2.967 -0.2131 -0.2465 -0.3592
  215SOL     MW 3781   4.285   2.683   3.017  0.0022 -0.0044 -0.0033
  216SOL     OW 3782   2.486   4.270   0.129 -0.2630 -0.0620 -0.3665
  216SOL    HW1 3783   2.520   4.219   0.203 -0.5354  0.0430 -0.1721
  216SOL    HW2 3784   2.391   4.258   0.137 -0.3570 -0.6142 -1.8600
  216SOL     MW 3785   2.478   4.261   0.140  0.0022 -0.0044 -0.0033
  217SOL     OW 3786   0.246   3.844   2.880 -0.0057  0.0529 -0.2224
  217SOL    HW1 3787   0.303   3.883   2.946  0.2537 -0.2923 -0.2358
  217SOL    HW2 3788   0.285   3.760   2.856 -0.6932  0.2905 -2.3860
  217SOL     MW 3789   0.259   3.838   2.886  0.0022 -0.0044 -0.0033
  218SOL     OW 3790   0.680   3.801   3.024  0.1481  0.0842 -0.1909
  218SOL    HW1 3791   0.657   3.712   3.053 -0.2567 -0.0206 -0.7944
  218SOL    HW2 3792   0.703   3.789   2.932  0.8749 -0.6703  0.0771
  218SOL     MW 3793   0.680   3.787   3.016  0.0022 -0.0044 -0.0033
  219SOL     OW 3794   3.529   0.270   0.139 -0.3292 -0.2408  0.1396
  219SOL    HW1 3795   3.462   0.339   0.135  1.5058  1.6036 -3.6467
  219SOL    HW2 3796   3.603   0.313   0.096 -0.1478  0.3423  1.0297
  219SOL     MW 3797   3.530   0.285   0.133  0.0022 -0.0044 -0.0033
  220SOL     OW 3798   0.721   1.720   0.397 -0.0503  0.4939 -0.0934
  220SOL    HW1 3799   0.684   1.646   0.446  0.6454  1.3079  1.7668
  220SOL    HW2 3800   0.647   1.762   0.353  0.0106  0.4475 -0.2389
  220SOL     MW 3801   0.706   1.716   0.398  0.0022 -0.0044 -0.0033
  221SOL     OW 3802   2.396   3.738   0.552 -0.1873  0.1790 -0.0334
  221SOL    HW1 3803   2.364   3.792   0.624 -0.1054  0.9501 -0.5627
  221SOL    HW2 3804   2.360   3.779   0.473 -0.5848 -0.4210 -0.1738
  221SOL     MW 3805   2.387   3.751   0.551  0.0022 -0.0044 -0.0033
  222SOL     OW 3806   3.267   2.738   0.419 -0.1159 -0.1814 -0.6573
  222SOL    HW1 3807   3.345   2.688   0.443 -0.5201  0.6143  2.8357
  222SOL    HW2 3808   3.212   2.701   0.487  1.5056 -1.0309  0.2620
  222SOL     MW 3809   3.270   2.726   0.431  0.0022 -0.0044 -0.0033
  223SOL     OW 3810   0.912   3.966   3.047 -0.3481  0.2954  0.3801
  223SOL    HW1 3811   0.841   3.901   3.052 -0.5749  0.5192  0.0651
  223SOL    HW2 3812   0.862   4.045   3.032 -1.4577 -0.5508 -0.5793
  223SOL     MW 3813   0.896   3.968   3.046  0.0022 -0.0044 -0.0033
  224SOL     OW 3814   1.914   4.159   2.848  0.3528 -0.2539 -0.2344
  224SOL    HW1 3815   1.869   4.240   2.826 -1.3161 -0.7278  1.1755
  224SOL    HW2 3816   1.988   4.159   2.788 -0.2292 -0.5384 -0.9663
  224SOL     MW 3817   1.918   4.169   2.837  0.0022 -0.0044 -0.0033
  225SOL     OW 3818   1.933   0.632   2.730 -0.2966  0.1132  0.2487
  225SOL    HW1 3819   1.894   0.715   2.758 -0.5845  0.7665 -1.8654
  225SOL    HW2 3820   1.901   0.567   2.792 -0.1202  0.6509  0.9118
  225SOL     MW 3821   1.923   0.634   2.742  0.0022 -0.0044 -0.0033
  226SOL     OW 3822   4.463   4.694   2.980 -0.0611  0.0956  0.4431
  226SOL    HW1 3823   4.524   4.753   3.025 -0.2395  0.1566  0.6090
  226SOL    HW2 3824   4.403   4.756   2.939 -0.7978 -1.0835 -0.3296
  226SOL     MW 3825   4.463   4.710   2.981  0.0022 -0.0044 -0.0033
  227SOL     OW 3826   2.250   4.832   0.053 -0.5076  0.3108  0.4333
  227SOL    HW1 3827   2.265   4.871   0.139  0.3261 -0.0658  0.4695
  227SOL    HW2 3828   2.160   4.800   0.060 -0.2608 -0.2686  1.0536
  227SOL     MW 3829   2.240   4.833   0.065  0.0022 -0.0044 -0.0033
  228SOL     OW 3830   1.973   4.272   0.529  0.1838 -0.2467  0.0422
  228SOL    HW1 3831   2.023   4.332   0.584  0.2993  1.4231 -1.7336
  228SOL    HW2 3832   1.882   4.293   0.549  0.3767 -1.3050  2.2824
  228SOL     MW 3833   1.967   4.283   0.539  0.0022 -0.0044 -0.0033
  229SOL     OW 3834   3.143   4.309   0.298 -0.3323 -0.3367 -0.0509
  229SOL    HW1 3835   3.068   4.250   0.302  0.3074 -1.3486 -1.8186
  229SOL    HW2 3836   3.143   4.322   0.203 -0.5505 -2.0499 -0.3059
  229SOL     MW 3837   3.133   4.303   0.286  0.0022 -0.0044 -0.0033
  230SOL     OW 3838   1.622   5.053   2.792 -0.0910 -0.7538 -0.2384
  230SOL    HW1 3839   1.649   5.056   2.884  0.8975  1.0608 -0.5406
  230SOL    HW2 3840   1.645   5.143   2.769  0.6315 -0.6601  0.7663
  230SOL     MW 3841   1.628   5.065   2.801  0.0022 -0.0044 -0.0033
  231SOL     OW 3842   4.416   2.756   2.606 -0.3190  0.2244  0.5370
  231SOL    HW1 3843   4.350   2.798   2.550  0.8928  0.9553 -0.3745
  231SOL    HW2 3844   4.396   2.663   2.592  2.5564 -0.3071 -0.6133
  231SOL     MW 3845   4.404   2.749   2.597  0.0022 -0.0044 -0.0033
  232SOL     OW 3846   2.865   2.252   2.960 -0.3963  0.3178 -0.1610
  232SOL    HW1 3847   2.960   2.264   2.959 -0.2678 -0.6786 -0.7775
  232SOL    HW2 3848   2.836   2.291   3.043 -1.3097  0.2420 -0.4360
  232SOL     MW 3849   2.873   2.259   2.971  0.0022 -0.0044 -0.0033
  233SOL     OW 3850   0.963   4.669   2.879  0.7610 -0.0903 -0.1047
  233SOL    HW1 3851   0.870   4.687   2.868  0.1221 -2.4457  0.7329
  233SOL    HW2 3852   0.962   4.575   2.862  0.2688  0.0674 -1.0018
  233SOL     MW 3853   0.950   4.659   2.875  0.0022 -0.0044 -0.0033
  234SOL     OW 3854   2.155   4.871   2.578  0.2391  0.0022  0.0526
  234SOL    HW1 3855   2.113   4.786   2.567  1.4218 -0.7544  1.0966
  234SOL    HW2 3856   2.086   4.934   2.559  0.7852  0.1348 -1.6887
  234SOL     MW 3857   2.141   4.868   2.574  0.0022 -0.0044 -0.0033
  235SOL     OW 3858   1.875   3.092   0.203 -0.0507  0.2718 -0.5070
  235SOL    HW1 3859   1.932   3.016   0.203 -1.5159 -0.8870  0.4182
  235SOL    HW2 3860   1.857   3.090   0.297  1.0588 -0.9581 -0.2995
  235SOL     MW 3861   1.880   3.082   0.215  0.0022 -0.0044 -0.0033
  236SOL     OW 3862   2.146   4.523   0.170 -0.4248 -0.5550  0.1095
  236SOL    HW1 3863   2.126   4.580   0.245 -1.6988 -0.6979 -0.0913
  236SOL    HW2 3864   2.239   4.538   0.154 -0.7465  0.5666 -0.8212
  236SOL     MW 3865   2.155   4.532   0.178  0.0022 -0.0044 -0.0033
  237SOL     OW 3866   3.553   4.891   0.142 -0.2852 -0.3767  0.0271
  237SOL    HW1 3867   3.524   4.971   0.185  0.6605  0.8174 -1.4995
  237SOL    HW2 3868   3.610   4.919   0.071 -1.6225 -1.8507 -1.7120
  237SOL     MW 3869   3.556   4.905   0.139  0.0022 -0.0044 -0.0033
  238SOL     OW 3870   4.095   1.417   0.094 -0.4086 -0.3450 -0.2457
  238SOL    HW1 3871   4.168   1.429   0.156  0.4642 -0.6494 -1.1818
  238SOL    HW2 3872   4.052   1.502   0.083 -1.2234 -0.8571 -1.1294
  238SOL     MW 3873   4.099   1.430   0.101  0.0022 -0.0044 -0.0033
  239SOL     OW 3874   4.923   0.918   0.072  0.0592  0.3269 -0.1203
  239SOL    HW1 3875   4.981   0.959   0.137 -0.0427 -0.1584  0.2848
  239SOL    HW2 3876   4.912   0.991   0.010 -0.5202  0.3608  0.0219
  239SOL     MW 3877   4.929   0.933   0.072  0.0022 -0.0044 -0.0033
  240SOL     OW 3878   2.781   1.048   0.161 -0.2581 -0.7101 -0.3586
  240SOL    HW1 3879   2.826   1.086   0.236 -0.5947 -0.3956 -0.3155
  240SOL    HW2 3880   2.721   0.985   0.201  0.8341 -0.4635  1.8235
  240SOL     MW 3881   2.779   1.044   0.176  0.0022 -0.0044 -0.0033
  241SOL     OW 3882   2.302   1.586   2.563  0.3673 -0.5443 -0.0443
  241SOL    HW1 3883   2.329   1.670   2.600  2.0089  0.2834 -2.7845
  241SOL    HW2 3884   2.318   1.524   2.634  0.3141 -1.8467 -1.1289
  241SOL     MW 3885   2.307   1.589   2.577  0.0022 -0.0044 -0.0033
  242SOL     OW 3886   3.807   3.264   0.177  0.4767  0.3416 -0.0031
  242SOL    HW1 3887   3.808   3.343   0.123 -0.9281  2.6330  3.0163
  242SOL    HW2 3888   3.886   3.272   0.231  0.3032  1.3675  0.1330
  242SOL     MW 3889   3.817   3.276   0.177  0.0022 -0.0044 -0.0033
  243SOL     OW 3890   4.685   0.305   0.125 -0.5230 -0.0075  0.4901
  243SOL    HW1 3891   4.738   0.321   0.046  0.1056  0.2236  0.9495
  243SOL    HW2 3892   4.665   0.212   0.118  3.0830 -0.8580 -0.9238
  243SOL     MW 3893   4.690   0.295   0.113  0.0022 -0.0044 -0.0033
  244SOL     OW 3894   4.230   0.209   0.140  0.4750  0.1252 -0.4180
  244SOL    HW1 3895   4.289   0.277   0.107  0.5861  0.5931  0.7249
  244SOL    HW2 3896   4.277   0.174   0.215  0.7816  1.6732  0.1392
  244SOL     MW 3897   4.244   0.213   0.146  0.0022 -0.0044 -0.0033
  245SOL     OW 3898   2.081   0.655   3.072 -0.0639 -0.0919 -1.1160
  245SOL    HW1 3899   2.131   0.735   3.058 -0.0433  0.0363 -0.3433
  245SOL    HW2 3900   2.135   0.588   3.031 -1.7511 -2.0254 -0.3762
  245SOL     MW 3901   2.095   0.657   3.065  0.0022 -0.0044 -0.0033
  246SOL     OW 3902   2.296   4.932   0.298 -0.0448 -0.4220  0.1862
  246SOL    HW1 3903   2.370   4.882   0.333 -0.8733 -0.6599  1.6970
  246SOL    HW2 3904   2.321   5.023   0.316  1.2319 -0.7241  0.0880
  246SOL     MW 3905   2.309   4.938   0.305  0.0022 -0.0044 -0.0033
  247SOL     OW 3906   4.940   4.762   0.041  0.0743 -0.4377  0.3147
  247SOL    HW1 3907   5.005   4.742   0.108  1.6712 -3.2602 -1.8729
  247SOL    HW2 3908   4.924   4.677   0.001  1.6509 -0.4712 -0.3167
  247SOL     MW 3909   4.946   4.748   0.044  0.0022 -0.0044 -0.0033
  248SOL     OW 3910   3.342   0.472   0.100  0.1663  0.3138 -0.0012
  248SOL    HW1 3911   3.280   0.462   0.028  1.0729  0.5168 -0.8324
  248SOL    HW2 3912   3.364   0.565   0.104  1.1921  0.0515  1.7773
  248SOL     MW 3913   3.337   0.483   0.091  0.0022 -0.0044 -0.0033
  249SOL     OW 3914   3.385   4.532   0.115  0.1813 -0.2972 -0.6717
  249SOL    HW1 3915   3.367   4.616   0.072  1.0390  0.0845 -0.3159
  249SOL    HW2 3916   3.305   4.484   0.096 -0.9856  1.4685 -0.4359
  249SOL     MW 3917   3.372   4.537   0.107  0.0022 -0.0044 -0.0033
  250SOL     OW 3918   4.089   0.391   2.847 -0.5293 -0.3125 -0.0484
  250SOL    HW1 3919   4.133   0.474   2.832 -0.9907 -0.0942 -0.2065
  250SOL    HW2 3920   4.038   0.376   2.768 -0.7275 -0.1526  0.0516
  250SOL     MW 3921   4.088   0.400   2.835  0.0022 -0.0044 -0.0033
  251SOL     OW 3922   3.167   1.371   2.919 -0.0340 -0.5438  0.1093
  251SOL    HW1 3923   3.099   1.360   2.852 -0.1336 -1.6754  0.3702
  251SOL    HW2 3924   3.135   1.452   2.958 -3.1093 -0.9589 -1.3002
  251SOL     MW 3925   3.154   1.380   2.915  0.0022 -0.0044 -0.0033
  252SOL     OW 3926   1.971   5.061   2.532  0.3722  0.3285  0.2536
  252SOL    HW1 3927   1.996   5.154   2.532  0.4373  0.3142  0.8201
  252SOL    HW2 3928   1.948   5.050   2.440  1.3707  2.1405 -0.2616
  252SOL     MW 3929   1.971   5.072   2.520  0.0022 -0.0044 -0.0033
  253SOL     OW 3930   3.417   1.461   2.901  0.2165 -0.2967  0.1343
  253SOL    HW1 3931   3.337   1.411   2.888  0.1059 -0.8134  2.3205
  253SOL    HW2 3932   3.398   1.513   2.979 -0.4229 -2.1596  1.2842
  253SOL     MW 3933   3.404   1.461   2.910  0.0022 -0.0044 -0.0033
  254SOL     OW 3934   3.867   0.619   0.033 -0.0787 -0.1567 -0.0546
  254SOL    HW1 3935   3.840   0.643  -0.056  0.8997  1.9902  0.1725
  254SOL    HW2 3936   3.950   0.665   0.047 -0.9508  1.9081 -1.3391
  254SOL     MW 3937   3.875   0.628   0.023  0.0022 -0.0044 -0.0033
  255SOL     OW 3938   0.303   3.975   2.628 -0.3814 -0.0183 -0.3059
  255SOL    HW1 3939   0.272   3.940   2.712  0.7663  2.4574  1.2653
  255SOL    HW2 3940   0.388   3.934   2.612 -0.0135  0.8468 -0.6742
  255SOL     MW 3941   0.310   3.965   2.637  0.0022 -0.0044 -0.0033
  256SOL     OW 3942   2.949   0.372   0.101  0.2911 -0.2655 -0.4135
  256SOL    HW1 3943   3.004   0.384   0.024  1.7814  0.1673  0.6637
  256SOL    HW2 3944   3.013   0.391   0.171  0.3824  1.3331 -0.8816
  256SOL     MW 3945   2.965   0.376   0.100  0.0022 -0.0044 -0.0033
  257SOL     OW 3946   1.801   0.688   3.046  0.0944 -0.2927  0.1547
  257SOL    HW1 3947   1.894   0.693   3.069 -0.1716 -0.3900  1.3207
  257SOL    HW2 3948   1.758   0.738   3.116 -1.5781  2.1180 -2.4053
  257SOL     MW 3949   1.808   0.695   3.058  0.0022 -0.0044 -0.0033
  258SOL     OW 3950   2.611   3.038   0.268  0.8372 -0.0489 -0.7152
  258SOL    HW1 3951   2.699   3.041   0.305  0.1159  0.5050  1.0520
  258SOL    HW2 3952   2.624   2.996   0.182 -1.3718 -2.4984  0.0033
  258SOL     MW 3953   2.624   3.033   0.261  0.0022 -0.0044 -0.0033
  259SOL     OW 3954   3.737   4.971   3.056  0.0594  0.0663 -0.1894
  259SOL    HW1 3955   3.820   5.017   3.068 -0.0468 -0.0313  0.9871
  259SOL    HW2 3956   3.763   4.898   2.999  1.2095  0.0628  0.3114
  259SOL     MW 3957   3.752   4.967   3.050  0.0022 -0.0044 -0.0033
  260SOL     OW 3958   3.173   4.577   0.390  0.0021 -0.3567  0.1240
  260SOL    HW1 3959   3.149   4.491   0.356  0.6108 -0.6180  0.3408
  260SOL    HW2 3960   3.264   4.566   0.420  0.1992  0.3732 -0.1814
  260SOL     MW 3961   3.182   4.564   0.389  0.0022 -0.0044 -0.0033
  261SOL     OW 3962   2.369   3.045   0.416 -0.2206  0.1600 -0.1934
  261SOL    HW1 3963   2.454   3.039   0.372 -0.8561  1.0700 -1.5911
  261SOL    HW2 3964   2.392   3.110   0.482  0.8360 -0.7558  0.3806
  261SOL     MW 3965   2.383   3.052   0.419  0.0022 -0.0044 -0.0033
  262SOL     OW 3966   0.591   0.222   2.615 -0.1862  0.1426 -0.6062
  262SOL    HW1 3967   0.679   0.187   2.603 -0.4934 -1.4518  1.1866
  262SOL    HW2 3968   0.612   0.315   2.618  0.9963 -0.0843 -1.2990
  262SOL     MW 3969   0.605   0.229   2.614  0.0022 -0.0044 -0.0033
  263SOL     OW 3970   2.052   3.642   0.454 -0.1133  0.1347  0.0250
  263SOL    HW1 3971   1.969   3.598   0.474  0.1503 -0.7022 -0.6587
  263SOL    HW2 3972   2.120   3.580   0.479  1.0898  0.2731 -2.5500
  263SOL     MW 3973   2.050   3.628   0.460  0.0022 -0.0044 -0.0033
  264SOL     OW 3974   3.028   4.707   0.575 -0.0067  0.1410  0.0527
  264SOL    HW1 3975   2.968   4.656   0.629  0.9776 -1.0809  0.0432
  264SOL    HW2 3976   3.075   4.637   0.530 -0.3059 -0.7562  1.1014
  264SOL     MW 3977   3.026   4.691   0.576  0.0022 -0.0044 -0.0033
  265SOL     OW 3978   1.769   0.187   2.768 -0.0359 -0.1913  0.4184
  265SOL    HW1 3979   1.773   0.278   2.795  2.2593 -0.1967  0.2520
  265SOL    HW2 3980   1.833   0.150   2.829  0.7555  0.0678 -0.2489
  265SOL     MW 3981   1.778   0.194   2.780  0.0022 -0.0044 -0.0033
  266SOL     OW 3982   4.562   2.573   0.433 -0.0439  0.0260  0.1365
  266SOL    HW1 3983   4.595   2.553   0.345 -0.2720  0.9156 -0.1621
  266SOL    HW2 3984   4.584   2.665   0.444  1.4770 -0.2629 -0.2174
  266SOL     MW 3985   4.569   2.582   0.423  0.0022 -0.0044 -0.0033
  267SOL     OW 3986   4.437   2.227   0.365  0.4061 -0.2916  0.2898
  267SOL    HW1 3987   4.496   2.273   0.425 -0.1709 -1.2928  1.6751
  267SOL    HW2 3988   4.419   2.143   0.407 -0.1287 -0.1207  0.4088
  267SOL     MW 3989   4.443   2.222   0.378  0.0022 -0.0044 -0.0033
  268SOL     OW 3990   4.006   0.302   0.003  0.0778 -0.5504 -0.1751
  268SOL    HW1 3991   4.044   0.331  -0.080 -1.4061 -0.8477 -0.9911
  268SOL    HW2 3992   4.082   0.290   0.060 -0.7939  1.5743  1.5620
  268SOL     MW 3993   4.021   0.304  -0.001  0.0022 -0.0044 -0.0033
  269SOL     OW 3994   4.433   0.118   0.316  0.1188  0.3579  0.2740
  269SOL    HW1 3995   4.464   0.032   0.343  0.0921  0.0097 -0.7579
  269SOL    HW2 3996   4.448   0.163   0.399 -0.6986 -0.4104  0.8507
  269SOL     MW 3997   4.439   0.113   0.331  0.0022 -0.0044 -0.0033
  270SOL     OW 3998   3.023   2.957   0.209  0.2002 -0.2139  0.2155
  270SOL    HW1 3999   3.105   3.001   0.232 -0.0259  0.9492 -1.1026
  270SOL    HW2 4000   2.998   3.004   0.130  2.1875  0.8251  0.1360
  270SOL     MW 4001   3.031   2.969   0.202  0.0022 -0.0044 -0.0033
  271SOL     OW 4002   3.982   0.054   2.616  0.3965 -0.3272 -0.2922
  271SOL    HW1 4003   3.918   0.056   2.687 -0.7431  0.4097 -1.3017
  271SOL    HW2 4004   3.929   0.068   2.538  1.0356 -0.6399 -0.7908
  271SOL     MW 4005   3.966   0.056   2.615  0.0022 -0.0044 -0.0033
  272SOL     OW 4006   4.663   2.852   0.445  0.3262 -0.5179  0.0420
  272SOL    HW1 4007   4.662   2.876   0.352 -0.5731  1.4513  0.5088
  272SOL    HW2 4008   4.629   2.935   0.479  2.0180  0.7791 -1.2528
  272SOL     MW 4009   4.659   2.866   0.437  0.0022 -0.0044 -0.0033
  273SOL     OW 4010   3.833   3.514   0.067  0.7089 -0.4479  0.3349
  273SOL    HW1 4011   3.905   3.539   0.125  1.5410 -1.2784 -0.3148
  273SOL    HW2 4012   3.754   3.538   0.117 -1.4934 -0.3089 -2.8917
  273SOL     MW 4013   3.832   3.520   0.082  0.0022 -0.0044 -0.0033
  274SOL     OW 4014   1.229   3.181   0.014  0.2228  0.0026  0.0141
  274SOL    HW1 4015   1.251   3.257   0.068 -2.7789  0.6395  0.5398
  274SOL    HW2 4016   1.232   3.216  -0.075  0.9500  0.6811  0.2943
  274SOL     MW 4017   1.232   3.196   0.009  0.0022 -0.0044 -0.0033
  275SOL     OW 4018   2.885   3.108   0.018 -0.6229 -0.1999 -0.1522
  275SOL    HW1 4019   2.828   3.185   0.021 -0.0546  0.2299 -0.0755
  275SOL    HW2 4020   2.820   3.039   0.007  0.8762 -1.7585  0.3660
  275SOL     MW 4021   2.869   3.109   0.017  0.0022 -0.0044 -0.0033
  276SOL     OW 4022   2.012   1.296   2.470 -0.0382 -0.3877 -0.1716
  276SOL    HW1 4023   2.062   1.366   2.427 -2.2249  1.7535  0.5804
  276SOL    HW2 4024   1.960   1.263   2.397 -0.1891 -0.7504  0.0969
  276SOL     MW 4025   2.012   1.301   2.454  0.0022 -0.0044 -0.0033
  277SOL     OW 4026   2.424   2.297   0.083 -0.0397 -0.4598 -0.0793
  277SOL    HW1 4027   2.455   2.379   0.044 -0.7471 -1.0723 -2.0722
  277SOL    HW2 4028   2.449   2.231   0.019 -1.5339 -1.8210  0.6876
  277SOL     MW 4029   2.431   2.299   0.069  0.0022 -0.0044 -0.0033
  278SOL     OW 4030   2.364   3.453   0.244 -0.1814  0.3994  0.3028
  278SOL    HW1 4031   2.448   3.408   0.254  0.7207  1.5574 -1.5308
  278SOL    HW2 4032   2.390   3.541   0.219 -0.8152  0.5664  0.1997
  278SOL     MW 4033   2.378   3.459   0.242  0.0022 -0.0044 -0.0033
  279SOL     OW 4034   1.945   4.516   3.094 -0.0922  0.4517  0.4911
  279SOL    HW1 4035   2.012   4.541   3.158  0.6562  0.7447 -0.3866
  279SOL    HW2 4036   1.956   4.421   3.094 -0.4288  0.4126  0.3439
  279SOL     MW 4037   1.955   4.507   3.102  0.0022 -0.0044 -0.0033
  280SOL     OW 4038   4.615   2.828   0.173  0.2576  0.5317  0.3768
  280SOL    HW1 4039   4.617   2.861   0.083  0.5488  0.3387  0.3090
  280SOL    HW2 4040   4.522   2.812   0.188  0.2844 -1.3152 -1.0881
  280SOL     MW 4041   4.603   2.830   0.163  0.0022 -0.0044 -0.0033
  281SOL     OW 4042   1.266   3.391   0.197  0.0502 -0.2872 -0.6021
  281SOL    HW1 4043   1.342   3.424   0.150  1.0063 -0.9313  0.4218
  281SOL    HW2 4044   1.303   3.327   0.258  0.2326  0.9999  0.6821
  281SOL     MW 4045   1.281   3.387   0.199  0.0022 -0.0044 -0.0033
  282SOL     OW 4046   3.612   2.673   3.016  0.0819  0.1677 -0.1753
  282SOL    HW1 4047   3.540   2.671   3.079 -0.4424  0.3905 -0.7604
  282SOL    HW2 4048   3.676   2.731   3.058  1.0079 -0.9937  0.1061
  282SOL     MW 4049   3.611   2.680   3.030  0.0022 -0.0044 -0.0033
  283SOL     OW 4050   2.176   0.878   2.944 -0.2385 -0.0835 -0.1163
  283SOL    HW1 4051   2.217   0.846   2.864  1.4016  1.9760 -0.1814
  283SOL    HW2 4052   2.193   0.971   2.929 -0.0173  0.1355  1.3351
  283SOL     MW 4053   2.184   0.886   2.931  0.0022 -0.0044 -0.0033
  284SOL     OW 4054   4.624   2.911   2.988  0.0133 -0.1630 -0.2457
  284SOL    HW1 4055   4.537   2.888   2.957 -0.2338 -0.1112  0.3973
  284SOL    HW2 4056   4.682   2.908   2.912  1.1035 -0.3634  0.5572
  284SOL     MW 4057   4.620   2.908   2.974  0.0022 -0.0044 -0.0033
  285SOL     OW 4058   1.001   1.774   0.424  0.0778  0.4835 -0.6601
  285SOL    HW1 4059   0.905   1.771   0.427  0.0684  0.6787 -0.7468
  285SOL    HW2 4060   1.025   1.681   0.418  0.5761  0.6129 -0.7395
  285SOL     MW 4061   0.992   1.761   0.423  0.0022 -0.0044 -0.0033
  286SOL     OW 4062   4.113   2.893   0.239  0.3063  0.1453 -0.4028
  286SOL    HW1 4063   4.041   2.930   0.189  1.4816  0.7544 -1.6883
  286SOL    HW2 4064   4.080   2.806   0.263  0.5097 -0.3442 -1.8454
  286SOL     MW 4065   4.099   2.886   0.236  0.0022 -0.0044 -0.0033
  287SOL     OW 4066   3.355   2.183   2.690  0.0514 -0.6679 -0.2886
  287SOL    HW1 4067   3.382   2.182   2.782  1.8380  1.4861 -0.7045
  287SOL    HW2 4068   3.322   2.094   2.678  0.8248 -1.1596  1.0414
  287SOL     MW 4069   3.354   2.171   2.701  0.0022 -0.0044 -0.0033
  288SOL     OW 4070   2.421   2.834   3.064  0.1526 -0.1546 -0.0091
  288SOL    HW1 4071   2.373   2.894   3.121 -0.5681 -0.0127 -0.7461
  288SOL    HW2 4072   2.351   2.797   3.010 -0.1848 -1.2627  1.1590
  288SOL     MW 4073   2.406   2.837   3.064  0.0022 -0.0044 -0.0033
  289SOL     OW 4074   3.583   2.932   0.549  0.0479  0.2449 -0.0850
  289SOL    HW1 4075   3.664   2.981   0.540 -0.1671  0.5492 -0.4315
  289SOL    HW2 4076   3.535   2.945   0.467 -0.4403  0.3296  0.2102
  289SOL     MW 4077   3.587   2.940   0.537  0.0022 -0.0044 -0.0033
  290SOL     OW 4078   4.200   3.107   2.795  0.0136 -0.0265 -0.4724
  290SOL    HW1 4079   4.243   3.192   2.791 -0.8738  0.3941 -2.8069
  290SOL    HW2 4080   4.147   3.106   2.714  0.5663  1.4349 -0.8743
  290SOL     MW 4081   4.198   3.118   2.784  0.0022 -0.0044 -0.0033
  291SOL     OW 4082   4.566   1.608   0.154 -0.0252 -0.1555 -0.5450
  291SOL    HW1 4083   4.588   1.662   0.230 -1.6452 -0.5109  0.2247
  291SOL    HW2 4084   4.647   1.610   0.103  0.7641  0.8191  0.6650
  291SOL     MW 4085   4.580   1.615   0.157  0.0022 -0.0044 -0.0033
  292SOL     OW 4086   3.935   1.030   3.041  0.2302 -0.1333  0.2269
  292SOL    HW1 4087   3.987   1.070   2.972  0.7155 -0.2285  0.5333
  292SOL    HW2 4088   3.951   1.091   3.113  0.3599 -1.9480  1.8077
  292SOL     MW 4089   3.944   1.043   3.041  0.0022 -0.0044 -0.0033
  293SOL     OW 4090   4.389   2.882   2.853 -0.3390  0.1218  0.3153
  293SOL    HW1 4091   4.334   2.958   2.834 -0.4707  0.0858  0.5518
  293SOL    HW2 4092   4.412   2.851   2.765  1.6081  0.6865  0.5639
  293SOL     MW 4093   4.385   2.888   2.839  0.0022 -0.0044 -0.0033
  294SOL     OW 4094   3.281   2.421   3.059 -0.2911 -0.3520  0.1894
  294SOL    HW1 4095   3.287   2.502   3.009 -1.9084 -0.1974  0.1927
  294SOL    HW2 4096   3.374   2.409   3.078 -0.8948 -1.4090  3.0018
  294SOL     MW 4097   3.294   2.430   3.055  0.0022 -0.0044 -0.0033
  295SOL     OW 4098   4.808   2.280   0.009  0.5338  0.4624 -0.2106
  295SOL    HW1 4099   4.849   2.358   0.046 -1.0030  1.0792  0.2512
  295SOL    HW2 4100   4.788   2.235   0.091 -1.1043  0.1030 -0.7685
  295SOL     MW 4101   4.811   2.284   0.025  0.0022 -0.0044 -0.0033
  296SOL     OW 4102   3.649   4.998   2.693 -0.1084 -0.3498 -0.0550
  296SOL    HW1 4103   3.697   5.068   2.737 -0.3781  0.9960 -1.7656
  296SOL    HW2 4104   3.558   5.018   2.713 -0.1989  0.8035 -1.4539
  296SOL     MW 4105   3.643   5.010   2.702  0.0022 -0.0044 -0.0033
  297SOL     OW 4106   4.933   2.532   0.058 -0.1897 -0.0139 -0.0244
  297SOL    HW1 4107   5.023   2.508   0.078 -0.3507  0.9009  1.9829
  297SOL    HW2 4108   4.945   2.614   0.010  1.5205 -0.4246 -0.3418
  297SOL     MW 4109   4.946   2.540   0.054  0.0022 -0.0044 -0.0033
  298SOL     OW 4110   2.787   2.636   3.107  0.1533  0.4542  0.5277
  298SOL    HW1 4111   2.818   2.558   3.152 -1.7094 -0.6909 -0.0515
  298SOL    HW2 4112   2.802   2.613   3.015  2.7481  0.6541  0.8139
  298SOL     MW 4113   2.793   2.622   3.101  0.0022 -0.0044 -0.0033
  299SOL     OW 4114   2.952   1.299   2.753  0.0485  0.1513 -0.3045
  299SOL    HW1 4115   2.901   1.356   2.697  2.0303  2.2662 -0.1109
  299SOL    HW2 4116   2.900   1.220   2.769  2.9204 -2.1908 -1.4959
  299SOL     MW 4117   2.938   1.296   2.748  0.0022 -0.0044 -0.0033
  300SOL     OW 4118   3.505   2.933   0.277 -0.2743  0.2857 -0.0138
  300SOL    HW1 4119   3.465   2.848   0.259  1.2364 -0.4771  0.1129
  300SOL    HW2 4120   3.433   2.996   0.265 -0.4078  0.0149 -0.7166
  300SOL     MW 4121   3.490   2.930   0.273  0.0022 -0.0044 -0.0033
  301SOL     OW 4122   3.254   2.418   0.402  0.0495  0.0350 -0.3915
  301SOL    HW1 4123   3.248   2.328   0.433  0.9746  0.5520  1.4270
  301SOL    HW2 4124   3.210   2.421   0.317 -0.2789  0.3412 -0.2128
  301SOL     MW 4125   3.247   2.407   0.395  0.0022 -0.0044 -0.0033
  302SOL     OW 4126   3.745   2.718   2.710 -0.4605 -0.3607 -0.3598
  302SOL    HW1 4127   3.756   2.642   2.767  0.2365 -1.1346 -1.4986
  302SOL    HW2 4128   3.652   2.715   2.687 -0.9701 -0.2794  1.5277
  302SOL     MW 4129   3.734   2.708   2.714  0.0022 -0.0044 -0.0033
  303SOL     OW 4130   2.894   0.126   0.200  0.2969 -0.1229 -0.3621
  303SOL    HW1 4131   2.928   0.204   0.155 -0.7101  1.2889  1.1885
  303SOL    HW2 4132   2.966   0.104   0.259 -1.2486  1.3092  2.2915
  303SOL     MW 4133   2.908   0.134   0.202  0.0022 -0.0044 -0.0033
  304SOL     OW 4134   1.994   4.217   3.107  0.0955 -0.0588  0.4009
  304SOL    HW1 4135   1.933   4.164   3.158  0.3002 -1.5896 -0.8705
  304SOL    HW2 4136   1.973   4.192   3.017 -0.0777  3.7188 -0.7602
  304SOL     MW 4137   1.983   4.207   3.102  0.0022 -0.0044 -0.0033
  305SOL     OW 4138   4.144   0.607   2.506  0.1873 -0.3758  0.1359
  305SOL    HW1 4139   4.199   0.595   2.428  1.1777 -2.0724  1.0294
  305SOL    HW2 4140   4.098   0.523   2.510  1.1081 -0.9163 -0.2971
  305SOL     MW 4141   4.145   0.594   2.496  0.0022 -0.0044 -0.0033
  306SOL     OW 4142   2.481   4.721   0.357 -0.0962 -0.2949  0.3521
  306SOL    HW1 4143   2.577   4.720   0.351 -0.0996  0.2408  0.1966
  306SOL    HW2 4144   2.466   4.656   0.287  1.0880 -0.7479  0.4956
  306SOL     MW 4145   2.492   4.712   0.347  0.0022 -0.0044 -0.0033
  307SOL     OW 4146   0.371   3.622   2.749  0.1844  0.4359  0.3837
  307SOL    HW1 4147   0.282   3.609   2.717  1.1403 -1.6271 -1.6856
  307SOL    HW2 4148   0.409   3.676   2.680  0.8705 -0.1471  0.2936
  307SOL     MW 4149   0.364   3.628   2.736  0.0022 -0.0044 -0.0033
  308SOL     OW 4150   0.980   2.921   0.286  0.5661  0.0646 -0.3398
  308SOL    HW1 4151   0.930   2.961   0.357 -0.8785 -1.4193 -0.4504
  308SOL    HW2 4152   0.942   2.833   0.277 -0.4664  0.3399  1.0248
  308SOL     MW 4153   0.968   2.914   0.294  0.0022 -0.0044 -0.0033
  309SOL     OW 4154   4.803   0.332   2.996 -0.1064 -0.0637  0.6470
  309SOL    HW1 4155   4.731   0.304   2.940  0.6430  0.6034 -0.6940
  309SOL    HW2 4156   4.863   0.257   2.994  1.0247  0.8218 -1.4144
  309SOL     MW 4157   4.802   0.318   2.989  0.0022 -0.0044 -0.0033
  310SOL     OW 4158   3.353   4.780   3.094 -0.3600 -0.0701  0.6225
  310SOL    HW1 4159   3.435   4.817   3.127 -0.8063  1.6961 -0.1712
  310SOL    HW2 4160   3.285   4.808   3.156 -1.8965 -1.8974 -0.1317
  310SOL     MW 4161   3.355   4.788   3.107  0.0022 -0.0044 -0.0033
  311SOL     OW 4162   4.363   0.280   2.554  0.0128  0.2268  0.6797
  311SOL    HW1 4163   4.400   0.326   2.629 -2.3833 -0.7486  2.5470
  311SOL    HW2 4164   4.385   0.188   2.568 -0.3151 -0.0859 -0.7009
  311SOL     MW 4165   4.371   0.274   2.565  0.0022 -0.0044 -0.0033
  312SOL     OW 4166   3.349   1.013   2.858 -0.1085  0.2465  0.1813
  312SOL    HW1 4167   3.420   0.975   2.807  1.0550  0.2345  1.7176
  312SOL    HW2 4168   3.285   1.033   2.791  0.5342 -1.5657 -1.0514
  312SOL     MW 4169   3.350   1.011   2.843  0.0022 -0.0044 -0.0033
  313SOL     OW 4170   2.401   4.677   2.974 -0.0062 -0.2232  0.1564
  313SOL    HW1 4171   2.342   4.732   3.026 -0.5479 -0.3460 -0.3217
  313SOL    HW2 4172   2.476   4.736   2.966  0.3387 -0.8591 -1.5167
  313SOL     MW 4173   2.403   4.692   2.980  0.0022 -0.0044 -0.0033
  314SOL     OW 4174   2.210   3.835   0.359 -0.3791  0.3621 -0.0819
  314SOL    HW1 4175   2.169   3.921   0.370  0.5845  0.7402  0.8033
  314SOL    HW2 4176   2.142   3.772   0.380 -1.2338 -0.0181 -3.3648
  314SOL     MW 4177   2.196   3.838   0.363  0.0022 -0.0044 -0.0033
  315SOL     OW 4178   2.412   0.053   0.452 -0.2011 -0.0050  0.1353
  315SOL    HW1 4179   2.497   0.094   0.445 -0.6628  1.2175  1.2406
  315SOL    HW2 4180   2.409  -0.005   0.529  0.1462  0.9897  0.9094
  315SOL     MW 4181   2.423   0.051   0.461  0.0022 -0.0044 -0.0033
  316SOL     OW 4182   2.135   0.637   2.545 -0.1290 -0.0557  0.0211
  316SOL    HW1 4183   2.103   0.615   2.458  0.1383 -0.1484 -0.0548
  316SOL    HW2 4184   2.061   0.636   2.606  0.4609  0.1024  0.7558
  316SOL     MW 4185   2.121   0.634   2.542  0.0022 -0.0044 -0.0033
  317SOL     OW 4186   1.979   4.470   2.340 -0.0203 -0.1263 -0.2513
  317SOL    HW1 4187   1.887   4.467   2.313 -0.0793  1.0899 -0.2334
  317SOL    HW2 4188   2.014   4.525   2.270  0.2926  2.1732  1.5933
  317SOL     MW 4189   1.972   4.477   2.327  0.0022 -0.0044 -0.0033
  318SOL     OW 4190   2.765   4.702   0.309  0.3611 -0.0427  0.3162
  318SOL    HW1 4191   2.808   4.775   0.354 -0.7260 -0.2377  1.7319
  318SOL    HW2 4192   2.827   4.683   0.238 -0.3612 -3.3813  0.4259
  318SOL     MW 4193   2.779   4.709   0.305  0.0022 -0.0044 -0.0033
  319SOL     OW 4194   2.052   2.655   0.116  0.0500  0.0433  0.5606
  319SOL    HW1 4195   1.962   2.625   0.099 -0.0724  0.2464  0.8503
  319SOL    HW2 4196   2.091   2.574   0.147 -1.1606  0.3140  3.0186
  319SOL     MW 4197   2.045   2.640   0.118  0.0022 -0.0044 -0.0033
  320SOL     OW 4198   3.158   4.797   0.194  0.4171  0.3080 -0.1328
  320SOL    HW1 4199   3.182   4.742   0.269 -1.3868 -0.3783 -0.0125
  320SOL    HW2 4200   3.089   4.851   0.233  0.9787 -0.1212  1.5310
  320SOL     MW 4201   3.152   4.797   0.209  0.0022 -0.0044 -0.0033
  321SOL     OW 4202   3.850   0.909   2.726 -0.5405  0.0919 -0.2194
  321SOL    HW1 4203   3.811   0.835   2.772  1.4919 -1.1623 -0.4019
  321SOL    HW2 4204   3.897   0.868   2.653 -0.3749  0.7369 -0.4800
  321SOL     MW 4205   3.851   0.894   2.723  0.0022 -0.0044 -0.0033
  322SOL     OW 4206   3.110   2.441   0.165 -0.4702  0.2538 -0.4537
  322SOL    HW1 4207   3.109   2.536   0.176 -0.0987  0.1374  0.6679
  322SOL    HW2 4208   3.174   2.429   0.095 -1.8429 -1.3506 -1.4985
  322SOL     MW 4209   3.118   2.452   0.157  0.0022 -0.0044 -0.0033
  323SOL     OW 4210   3.139   4.423   0.038 -0.0387  0.1444  0.3064
  323SOL    HW1 4211   3.085   4.377  -0.026  0.0540 -1.0978  1.0871
  323SOL    HW2 4212   3.085   4.495   0.072 -0.0381 -0.5890  1.9270
  323SOL     MW 4213   3.124   4.427   0.034  0.0022 -0.0044 -0.0033
  324SOL     OW 4214   2.846   0.001   0.511 -0.3674 -0.6226 -0.5878
  324SOL    HW1 4215   2.910   0.019   0.580  0.8008 -1.2087 -1.4911
  324SOL    HW2 4216   2.793   0.081   0.508 -0.9428 -0.8537  1.6052
  324SOL     MW 4217   2.847   0.014   0.520  0.0022 -0.0044 -0.0033
  325SOL     OW 4218   2.962   4.894   0.382 -0.1585  0.0149  0.7006
  325SOL    HW1 4219   2.984   4.840   0.458 -2.8051  0.1393  1.6557
  325SOL    HW2 4220   2.931   4.973   0.427  2.1906  0.2739  2.0068
  325SOL     MW 4221   2.961   4.897   0.398  0.0022 -0.0044 -0.0033
  326SOL     OW 4222   3.171   1.128   3.047 -0.3551  0.0664  0.1187
  326SOL    HW1 4223   3.229   1.086   2.983 -1.7407 -1.3854 -0.2435
  326SOL    HW2 4224   3.172   1.218   3.012 -0.1937 -0.7935 -2.2609
  326SOL     MW 4225   3.179   1.135   3.034  0.0022 -0.0044 -0.0033
  327SOL     OW 4226   4.225   0.626   2.770  0.2475  0.5481  0.0099
  327SOL    HW1 4227   4.210   0.613   2.676  1.1372  0.3073 -0.1035
  327SOL    HW2 4228   4.189   0.714   2.783 -0.4124  0.4183 -0.8222
  327SOL     MW 4229   4.218   0.636   2.759  0.0022 -0.0044 -0.0033
  328SOL     OW 4230   3.725   2.814   0.110 -0.0929  0.2701  0.4630
  328SOL    HW1 4231   3.643   2.848   0.146  0.2250  0.9765  0.5430
  328SOL    HW2 4232   3.780   2.893   0.111 -0.0773  0.2568  1.0468
  328SOL     MW 4233   3.722   2.829   0.115  0.0022 -0.0044 -0.0033
  329SOL     OW 4234   2.182   0.187   2.962  0.3527  0.0147 -0.4798
  329SOL    HW1 4235   2.232   0.134   3.023  1.1080  0.9044 -0.3089
  329SOL    HW2 4236   2.233   0.185   2.880  1.9398 -0.7582  0.4661
  329SOL     MW 4237   2.195   0.180   2.959  0.0022 -0.0044 -0.0033
  330SOL     OW 4238   2.436   4.541   0.146  0.4406 -0.7284 -0.1371
  330SOL    HW1 4239   2.471   4.452   0.141 -0.3099 -0.9590 -1.5981
  330SOL    HW2 4240   2.446   4.577   0.058 -1.8224 -0.5125 -0.3646
  330SOL     MW 4241   2.442   4.534   0.134  0.0022 -0.0044 -0.0033
  331SOL     OW 4242   2.099   4.087   0.382  0.0115  0.4220  0.0752
  331SOL    HW1 4243   2.145   4.145   0.321  0.2660  1.7276  1.4630
  331SOL    HW2 4244   2.057   4.153   0.436  1.3839  0.8939  0.6186
  331SOL     MW 4245   2.100   4.103   0.381  0.0022 -0.0044 -0.0033
  332SOL     OW 4246   0.920   4.664   2.479  0.0282  0.1897 -0.3067
  332SOL    HW1 4247   0.840   4.628   2.441  0.0625  1.5804 -1.8293
  332SOL    HW2 4248   0.964   4.683   2.396  1.0468 -2.1950 -0.4019
  332SOL     MW 4249   0.915   4.662   2.463  0.0022 -0.0044 -0.0033
  333SOL     OW 4250   4.998   2.242   0.292 -0.4730 -0.2638 -0.3831
  333SOL    HW1 4251   5.070   2.209   0.345 -1.8654  1.4760  2.9171
  333SOL    HW2 4252   5.048   2.272   0.216  1.0123 -0.3899  0.5187
  333SOL     MW 4253   5.014   2.242   0.289  0.0022 -0.0044 -0.0033
  334SOL     OW 4254   4.445   0.474   2.739  0.3505 -0.4069  0.0862
  334SOL    HW1 4255   4.367   0.522   2.767 -0.2665 -1.3928  0.1130
  334SOL    HW2 4256   4.500   0.548   2.715 -0.9097  1.2458  1.9535
  334SOL     MW 4257   4.442   0.490   2.740  0.0022 -0.0044 -0.0033
  335SOL     OW 4258   4.433   0.365   0.027 -0.1499  0.2783 -0.0250
  335SOL    HW1 4259   4.410   0.458   0.033  0.7105  0.4694  0.4724
  335SOL    HW2 4260   4.515   0.362   0.077  1.9096  2.4995 -2.9373
  335SOL     MW 4261   4.441   0.377   0.034  0.0022 -0.0044 -0.0033
  336SOL     OW 4262   4.555   0.274   2.882  0.6331 -0.4516  0.1616
  336SOL    HW1 4263   4.521   0.352   2.837 -0.7419 -0.6948  0.7341
  336SOL    HW2 4264   4.528   0.290   2.973  0.2314 -0.2369  0.0101
  336SOL     MW 4265   4.547   0.286   2.888  0.0022 -0.0044 -0.0033
  337SOL     OW 4266   2.315   2.988   0.144  0.1122 -0.1347 -0.0735
  337SOL    HW1 4267   2.328   3.074   0.105 -0.8245  0.1655  0.2386
  337SOL    HW2 4268   2.351   2.996   0.232  1.9176 -0.2312 -0.7754
  337SOL     MW 4269   2.321   3.000   0.150  0.0022 -0.0044 -0.0033
  338SOL     OW 4270   5.060   1.043   0.283  0.1028  0.0799  0.3152
  338SOL    HW1 4271   5.146   1.053   0.325  0.6066  0.5283 -0.7824
  338SOL    HW2 4272   5.003   1.014   0.354  0.1526 -1.6526 -0.3205
  338SOL     MW 4273   5.064   1.041   0.298  0.0022 -0.0044 -0.0033
  339SOL     OW 4274   0.253   4.765   0.059  0.2230  0.0728 -0.1097
  339SOL    HW1 4275   0.332   4.752   0.007 -0.3167  0.9896 -1.2098
  339SOL    HW2 4276   0.220   4.851   0.033 -1.9037 -0.6357  0.0414
  339SOL     MW 4277   0.259   4.775   0.049  0.0022 -0.0044 -0.0033
  340SOL     OW 4278   4.773   5.100   0.369  0.8364 -0.3298  0.1750
  340SOL    HW1 4279   4.771   5.194   0.387  0.7401  0.0301 -1.5570
  340SOL    HW2 4280   4.844   5.105   0.305 -0.8763  1.5023 -1.7277
  340SOL     MW 4281   4.782   5.113   0.363  0.0022 -0.0044 -0.0033
  341SOL     OW 4282   3.142   0.630   2.826 -0.0210  0.1262  0.0459
  341SOL    HW1 4283   3.222   0.674   2.856 -1.2120  1.5571  1.2813
  341SOL    HW2 4284   3.086   0.707   2.826  1.6281  1.4158  1.2289
  341SOL     MW 4285   3.145   0.646   2.830  0.0022 -0.0044 -0.0033
  342SOL     OW 4286   1.738   3.995   2.713 -0.1089 -0.3457 -0.0560
  342SOL    HW1 4287   1.742   3.915   2.766 -1.3918 -1.5666 -1.7158
  342SOL    HW2 4288   1.800   4.055   2.753  2.2787 -1.9420 -1.0983
  342SOL     MW 4289   1.747   3.992   2.725  0.0022 -0.0044 -0.0033
  343SOL     OW 4290   4.248   1.361   2.993 -0.4918 -0.2643  0.0796
  343SOL    HW1 4291   4.192   1.379   3.068  1.0296 -0.2478  1.2654
  343SOL    HW2 4292   4.310   1.434   2.994  0.5835 -1.1552  0.7192
  343SOL     MW 4293   4.249   1.373   3.003  0.0022 -0.0044 -0.0033
  344SOL     OW 4294   4.863   4.545   2.992 -0.1965  0.2719  0.0996
  344SOL    HW1 4295   4.846   4.456   3.025  0.5606  0.8896  2.3495
  344SOL    HW2 4296   4.944   4.534   2.943  0.6787 -0.9284  1.6907
  344SOL     MW 4297   4.872   4.532   2.990  0.0022 -0.0044 -0.0033
  345SOL     OW 4298   1.023   3.942   2.793 -0.5050  0.4634 -0.0336
  345SOL    HW1 4299   1.005   4.027   2.753  0.1986 -0.0835 -1.6264
  345SOL    HW2 4300   0.996   3.954   2.884  1.0792  0.1437  0.5232
  345SOL     MW 4301   1.017   3.955   2.800  0.0022 -0.0044 -0.0033
  346SOL     OW 4302   4.015   2.628   0.286 -0.1998 -0.8534 -0.1506
  346SOL    HW1 4303   4.007   2.635   0.191 -1.5951 -0.4935 -0.0300
  346SOL    HW2 4304   4.103   2.592   0.299 -0.2324 -0.7816  0.2880
  346SOL     MW 4305   4.026   2.624   0.275  0.0022 -0.0044 -0.0033
  347SOL     OW 4306   3.745   0.748   2.930 -0.2347 -0.3850 -0.5532
  347SOL    HW1 4307   3.715   0.835   2.956  0.6965  0.3290 -1.7552
  347SOL    HW2 4308   3.665   0.708   2.896 -0.0657 -1.9134  0.7228
  347SOL     MW 4309   3.730   0.754   2.929  0.0022 -0.0044 -0.0033
  348SOL     OW 4310   5.010   4.949   2.958  0.0165 -0.6599 -0.7590
  348SOL    HW1 4311   5.104   4.936   2.970  0.3352  0.4357 -1.9016
  348SOL    HW2 4312   4.977   4.898   3.033  1.1639 -0.3206  0.0091
  348SOL     MW 4313   5.018   4.941   2.970  0.0022 -0.0044 -0.0033
  349SOL     OW 4314   4.076   0.312   2.572 -0.2612  0.5296  0.3764
  349SOL    HW1 4315   4.059   0.218   2.581 -0.7607  0.6696  0.9405
  349SOL    HW2 4316   4.171   0.310   2.584 -0.3247  1.1411  0.9726
  349SOL     MW 4317   4.086   0.299   2.575  0.0022 -0.0044 -0.0033
  350SOL     OW 4318   0.063   2.393   0.112 -0.1205  0.6218 -0.1287
  350SOL    HW1 4319   0.084   2.325   0.048  1.1966 -1.0597  1.9297
  350SOL    HW2 4320   0.148   2.434   0.129 -0.5267  1.1413  0.7454
  350SOL     MW 4321   0.077   2.389   0.106  0.0022 -0.0044 -0.0033
  351SOL     OW 4322   5.029   5.025   0.244  0.1558 -0.3261  0.0883
  351SOL    HW1 4323   5.092   5.072   0.190 -1.1454  2.2752  0.7171
  351SOL    HW2 4324   5.045   4.931   0.235 -0.7289 -0.5938  1.1392
  351SOL     MW 4325   5.040   5.019   0.235  0.0022 -0.0044 -0.0033
  352SOL     OW 4326   4.702   4.662   2.806  0.1331  0.0912  0.0045
  352SOL    HW1 4327   4.740   4.619   2.883  2.0618  2.8486  0.7651
  352SOL    HW2 4328   4.615   4.674   2.844 -0.5066 -1.6039 -0.8042
  352SOL     MW 4329   4.696   4.658   2.822  0.0022 -0.0044 -0.0033
  353SOL     OW 4330   2.012   1.198   2.709 -0.5718  0.2429 -0.0520
  353SOL    HW1 4331   1.996   1.237   2.623 -0.4387  1.1726  0.3291
  353SOL    HW2 4332   1.932   1.150   2.731  1.2574 -1.8138  2.6950
  353SOL     MW 4333   1.999   1.197   2.701  0.0022 -0.0044 -0.0033
  354SOL     OW 4334   3.395   1.022   0.093  0.1746 -0.1669  0.0933
  354SOL    HW1 4335   3.455   1.035   0.020 -1.4615 -0.0737 -1.2772
  354SOL    HW2 4336   3.313   1.051   0.054  0.8804  0.0539 -1.2832
  354SOL     MW 4337   3.392   1.028   0.078  0.0022 -0.0044 -0.0033
  355SOL     OW 4338   4.295   0.179   2.860 -0.0888  0.3014 -0.1140
  355SOL    HW1 4339   4.230   0.249   2.858  0.9514  1.3448  0.8741
  355SOL    HW2 4340   4.380   0.222   2.871  0.2678 -0.4927  0.3655
  355SOL     MW 4341   4.298   0.194   2.861  0.0022 -0.0044 -0.0033
  356SOL     OW 4342   3.574   0.927   2.678 -0.2250  0.3165  0.0369
  356SOL    HW1 4343   3.663   0.936   2.713 -0.9189  0.5977  1.8078
  356SOL    HW2 4344   3.590   0.883   2.594 -1.8347  1.1350 -0.7458
  356SOL     MW 4345   3.588   0.922   2.671  0.0022 -0.0044 -0.0033
  357SOL     OW 4346   3.442   0.754   0.114  0.1835 -0.2413 -0.1060
  357SOL    HW1 4347   3.413   0.846   0.118 -0.2591 -0.4002  1.0332
  357SOL    HW2 4348   3.531   0.765   0.149  0.7084  0.8075 -1.7009
  357SOL     MW 4349   3.450   0.768   0.119  0.0022 -0.0044 -0.0033
  358SOL     OW 4350   3.379   0.758   2.933  0.3124 -0.1637 -0.4121
  358SOL    HW1 4351   3.345   0.841   2.902  0.4124  0.0267 -0.0146
  358SOL    HW2 4352   3.393   0.777   3.026 -1.7488 -0.2858 -0.0245
  358SOL     MW 4353   3.376   0.771   2.941  0.0022 -0.0044 -0.0033
  359SOL     OW 4354   1.630   3.635   3.051 -0.0548  0.4364 -0.4121
  359SOL    HW1 4355   1.584   3.561   3.091  0.2225 -0.0686 -1.0047
  359SOL    HW2 4356   1.575   3.656   2.976 -1.0217 -2.2388 -0.5530
  359SOL     MW 4357   1.617   3.628   3.047  0.0022 -0.0044 -0.0033
  360SOL     OW 4358   5.017   0.507   2.876  0.2348 -0.0126 -0.1978
  360SOL    HW1 4359   4.950   0.456   2.923  0.2313  0.7607  0.6493
  360SOL    HW2 4360   5.035   0.574   2.942 -0.4433  0.6640 -0.6837
  360SOL     MW 4361   5.010   0.509   2.891  0.0022 -0.0044 -0.0033
  361SOL     OW 4362   4.112   0.876   2.816 -0.1172 -0.0915 -0.0656
  361SOL    HW1 4363   4.126   0.970   2.823 -1.4131  0.2560 -1.5858
  361SOL    HW2 4364   4.020   0.873   2.790 -0.5448  0.1706  1.3451
  361SOL     MW 4365   4.101   0.888   2.813  0.0022 -0.0044 -0.0033
  362SOL     OW 4366   3.357   2.447   2.591  0.4205  0.2068  0.2794
  362SOL    HW1 4367   3.316   2.441   2.505  2.0810  0.0526 -0.5405
  362SOL    HW2 4368   3.369   2.356   2.618  0.8952 -0.5203 -2.1340
  362SOL     MW 4369   3.353   2.434   2.583  0.0022 -0.0044 -0.0033
  363SOL     OW 4370   4.311   3.364   2.795 -0.1948 -0.4723 -0.0058
  363SOL    HW1 4371   4.396   3.343   2.756  0.4049  0.6689  0.6365
  363SOL    HW2 4372   4.338   3.394   2.881 -0.9723  0.0600  0.0560
  363SOL     MW 4373   4.326   3.365   2.801  0.0022 -0.0044 -0.0033
  364SOL     OW 4374   3.897   3.021   0.109 -0.7128  0.1676 -0.3221
  364SOL    HW1 4375   3.862   3.107   0.133 -1.2942  0.4609 -2.0235
  364SOL    HW2 4376   3.911   3.030   0.014  0.5409  0.5946 -0.1069
  364SOL     MW 4377   3.894   3.034   0.099  0.0022 -0.0044 -0.0033
  365SOL     OW 4378   3.807   2.467   0.036 -0.0877 -0.3516 -0.8709
  365SOL    HW1 4379   3.900   2.489   0.042 -0.2116  0.0054 -0.1087
  365SOL    HW2 4380   3.761   2.521   0.101 -1.1113 -2.0294 -0.1329
  365SOL     MW 4381   3.813   2.477   0.046  0.0022 -0.0044 -0.0033
  366SOL     OW 4382   2.202   2.696   2.977 -0.1279  0.0280  0.0734
  366SOL    HW1 4383   2.135   2.676   3.042 -1.2587 -1.2018 -1.3865
  366SOL    HW2 4384   2.205   2.620   2.918  0.5907 -0.7601  1.0954
  366SOL     MW 4385   2.194   2.683   2.978  0.0022 -0.0044 -0.0033
  367SOL     OW 4386   5.111   1.884   2.893  0.6072 -0.3923 -0.4458
  367SOL    HW1 4387   5.137   1.801   2.932  1.8857  0.0381 -0.3210
  367SOL    HW2 4388   5.022   1.869   2.861  0.8216 -1.9944 -0.3747
  367SOL     MW 4389   5.103   1.871   2.894  0.0022 -0.0044 -0.0033
  368SOL     OW 4390   3.447   2.686   0.125  0.2967  0.1110 -0.2922
  368SOL    HW1 4391   3.451   2.606   0.177 -1.9604  0.6243  0.8183
  368SOL    HW2 4392   3.352   2.693   0.113  0.2137  0.6696  0.5995
  368SOL     MW 4393   3.435   2.676   0.131  0.0022 -0.0044 -0.0033
  369SOL     OW 4394   4.644   1.957   3.048 -0.0082 -0.5009 -0.0529
  369SOL    HW1 4395   4.567   1.980   2.996  0.7147  1.6547 -0.2996
  369SOL    HW2 4396   4.650   2.022   3.119  0.9874  0.0114 -0.5853
  369SOL     MW 4397   4.635   1.969   3.051  0.0022 -0.0044 -0.0033
  370SOL     OW 4398   0.284   4.253   2.526 -0.0345 -0.3089 -0.2296
  370SOL    HW1 4399   0.271   4.167   2.566 -0.4810  0.0874  0.4966
  370SOL    HW2 4400   0.198   4.268   2.487  0.3913  1.1448 -0.6819
  370SOL     MW 4401   0.271   4.244   2.526  0.0022 -0.0044 -0.0033
  371SOL     OW 4402   2.712   3.341   0.043  0.2631 -0.9206 -0.1806
  371SOL    HW1 4403   2.643   3.355  -0.022 -0.5650 -1.6831  0.4976
  371SOL    HW2 4404   2.659   3.324   0.121  0.8712 -1.1179  0.1974
  371SOL     MW 4405   2.696   3.340   0.045  0.0022 -0.0044 -0.0033
  372SOL     OW 4406   0.045   4.360   2.414 -0.4093  0.1505 -0.6466
  372SOL    HW1 4407   0.045   4.456   2.411  1.0375  0.2897  1.6135
  372SOL    HW2 4408  -0.045   4.329   2.425 -0.7275  1.1213 -0.3622
  372SOL     MW 4409   0.033   4.369   2.415  0.0022 -0.0044 -0.0033
  373SOL     OW 4410   2.904   4.198   0.351 -0.0676 -0.1907 -0.4344
  373SOL    HW1 4411   2.883   4.291   0.356 -0.4021 -0.3334  1.7750
  373SOL    HW2 4412   2.885   4.170   0.262  0.1148  0.4376 -0.6769
  373SOL     MW 4413   2.899   4.206   0.340  0.0022 -0.0044 -0.0033
  374SOL     OW 4414   4.593   1.744   0.568 -0.2858  0.2429 -0.5915
  374SOL    HW1 4415   4.521   1.686   0.544  0.0884  0.0072 -1.1638
  374SOL    HW2 4416   4.631   1.768   0.484 -0.1552 -1.4891 -1.0666
  374SOL     MW 4417   4.588   1.739   0.554  0.0022 -0.0044 -0.0033
  375SOL     OW 4418   1.733   2.012   2.915 -0.3636  0.3871 -0.0698
  375SOL    HW1 4419   1.667   2.072   2.882 -0.9127 -0.0112  0.2835
  375SOL    HW2 4420   1.799   2.073   2.949 -0.4822  0.1684  0.5724
  375SOL     MW 4421   1.733   2.028   2.915  0.0022 -0.0044 -0.0033
  376SOL     OW 4422   4.847   1.736   0.680 -0.0098  0.0993 -0.4433
  376SOL    HW1 4423   4.754   1.737   0.657 -0.0585 -0.6656 -0.3081
  376SOL    HW2 4424   4.851   1.752   0.774  1.0330 -0.4445 -0.3789
  376SOL     MW 4425   4.835   1.738   0.689  0.0022 -0.0044 -0.0033
  377SOL     OW 4426   4.052   3.057   2.561 -0.2156 -0.3891  0.2533
  377SOL    HW1 4427   4.036   3.113   2.484 -1.0893 -0.6067  0.2630
  377SOL    HW2 4428   3.993   2.983   2.545 -0.2228 -0.0162 -1.7985
  377SOL     MW 4429   4.042   3.055   2.548  0.0022 -0.0044 -0.0033
  378SOL     OW 4430   3.961   1.189   0.153  0.0923 -0.1762  0.0366
  378SOL    HW1 4431   3.908   1.193   0.232 -1.5972 -0.9564 -1.0184
  378SOL    HW2 4432   4.008   1.272   0.139 -0.2599 -0.2053 -1.5151
  378SOL     MW 4433   3.961   1.201   0.161  0.0022 -0.0044 -0.0033
  379SOL     OW 4434   3.577   4.646   0.267  0.2202  0.0891 -0.0361
  379SOL    HW1 4435   3.516   4.604   0.207  1.7057 -1.7357 -0.3548
  379SOL    HW2 4436   3.569   4.737   0.241 -1.4430 -0.0256  0.0036
  379SOL     MW 4437   3.568   4.652   0.256  0.0022 -0.0044 -0.0033
  380SOL     OW 4438   4.966   5.060   2.546 -0.0992  0.3864  0.6308
  380SOL    HW1 4439   4.935   4.985   2.596 -0.7695 -1.6980 -2.6121
  380SOL    HW2 4440   4.886   5.087   2.502 -0.2950 -1.0607  0.0418
  380SOL     MW 4441   4.951   5.054   2.547  0.0022 -0.0044 -0.0033
  381SOL     OW 4442   4.217   5.072   2.710  0.2954  0.0751 -0.2894
  381SOL    HW1 4443   4.132   5.085   2.669 -0.1517  0.4193  0.7213
  381SOL    HW2 4444   4.239   5.154   2.753  0.5632  0.7115 -1.5855
  381SOL     MW 4445   4.209   5.084   2.710  0.0022 -0.0044 -0.0033
  382SOL     OW 4446   2.693   0.218   0.381 -0.2567 -0.2386  0.1401
  382SOL    HW1 4447   2.670   0.309   0.366 -1.3293 -0.7300 -1.5463
  382SOL    HW2 4448   2.744   0.186   0.307  0.2577 -1.8846  1.1511
  382SOL     MW 4449   2.696   0.226   0.369  0.0022 -0.0044 -0.0033
  383SOL     OW 4450   4.351   2.768   0.155 -0.3757  0.5815  0.0030
  383SOL    HW1 4451   4.340   2.695   0.216  0.2625 -1.1162 -1.8096
  383SOL    HW2 4452   4.275   2.823   0.176  0.6174  1.7735  0.5717
  383SOL     MW 4453   4.339   2.766   0.166  0.0022 -0.0044 -0.0033
  384SOL     OW 4454   4.278   4.872   2.901 -0.2294 -0.3802 -0.1208
  384SOL    HW1 4455   4.254   4.917   2.982 -0.0269 -0.0383 -0.2432
  384SOL    HW2 4456   4.258   4.932   2.829 -0.0042 -0.3396 -0.1521
  384SOL     MW 4457   4.272   4.886   2.902  0.0022 -0.0044 -0.0033
  385SOL     OW 4458   3.161   2.708   0.166 -0.6841  0.2746  0.2832
  385SOL    HW1 4459   3.096   2.778   0.155  0.5540  1.1495 -2.3828
  385SOL    HW2 4460   3.193   2.718   0.255  0.2460 -0.0758 -0.0080
  385SOL     MW 4461   3.157   2.719   0.176  0.0022 -0.0044 -0.0033
  386SOL     OW 4462   3.914   3.398   2.934  0.6318  0.1595  0.4562
  386SOL    HW1 4463   3.888   3.431   3.020  1.4362 -0.7334  1.0678
  386SOL    HW2 4464   3.911   3.475   2.878  0.0577  1.1666  1.8351
  386SOL     MW 4465   3.910   3.412   2.938  0.0022 -0.0044 -0.0033
  387SOL     OW 4466   3.143   0.422   3.013  0.0936  0.0838  0.0222
  387SOL    HW1 4467   3.151   0.336   2.970  1.7695  1.0143 -1.7019
  387SOL    HW2 4468   3.140   0.488   2.944 -1.1326  1.0984  1.0163
  387SOL     MW 4469   3.144   0.419   2.998  0.0022 -0.0044 -0.0033
  388SOL     OW 4470   1.945   4.294   2.544  0.3185  0.4476 -0.0258
  388SOL    HW1 4471   1.975   4.349   2.472 -0.1102  0.6893 -0.0191
  388SOL    HW2 4472   1.884   4.234   2.500  1.3444 -0.6070 -0.0770
  388SOL     MW 4473   1.941   4.293   2.529  0.0022 -0.0044 -0.0033
  389SOL     OW 4474   0.599   3.042   0.045 -0.1086  0.6169 -0.6283
  389SOL    HW1 4475   0.655   3.120   0.044  0.4759  0.2317  0.6965
  389SOL    HW2 4476   0.524   3.079   0.092 -0.1662 -0.3060  0.0192
  389SOL     MW 4477   0.596   3.057   0.051  0.0022 -0.0044 -0.0033
  390SOL     OW 4478   4.225   5.097   3.065  0.1098  0.0597 -0.0810
  390SOL    HW1 4479   4.247   5.162   2.998 -0.1045 -0.1630 -0.3737
  390SOL    HW2 4480   4.236   5.142   3.148 -1.1789  0.0365  0.1132
  390SOL     MW 4481   4.229   5.111   3.067  0.0022 -0.0044 -0.0033
  391SOL     OW 4482   0.023   3.667   2.878  0.2272 -0.3438 -0.4840
  391SOL    HW1 4483  -0.061   3.711   2.894 -0.1137 -0.3747 -2.0119
  391SOL    HW2 4484   0.087   3.738   2.879  1.3390 -1.2306  2.6057
  391SOL     MW 4485   0.020   3.682   2.880  0.0022 -0.0044 -0.0033
  392SOL     OW 4486   4.913   4.841   2.719  0.2538 -0.3164 -0.3727
  392SOL    HW1 4487   4.934   4.878   2.805 -1.6173  0.1952 -0.0906
  392SOL    HW2 4488   4.826   4.805   2.736 -0.3351  0.8118 -0.8326
  392SOL     MW 4489   4.904   4.841   2.733  0.0022 -0.0044 -0.0033
  393SOL     OW 4490   4.761   0.265   0.381  0.1143  0.1824 -0.3234
  393SOL    HW1 4491   4.854   0.285   0.371 -0.1323  1.0046 -1.1621
  393SOL    HW2 4492   4.722   0.292   0.298 -0.0986 -3.1506 -1.4697
  393SOL     MW 4493   4.768   0.271   0.368  0.0022 -0.0044 -0.0033
   5.11182   5.11182   3.10734
