# Supplementary material for: Resolving liquid-to-glass transitions of water under soft nanoconfinement
Source: Nat Commun. 2026 May 8;17:6224. doi: 10.1038/s41467-026-72955-y (PMC13369869; doi:10.1038/s41467-026-72955-y)
Supplement: Supplementary file 3 — Supplementary Data 1 [file 41467_2026_72955_MOESM3_ESM.zip › 220K/sim1/initial.gro]

Lamellar phy in tip4pice water
 4493
    1phy    C35    1   3.543   0.067   1.651 -0.6698 -0.0406 -0.4293
    1phy    C33    2   3.679   0.113   1.714  0.0028 -0.2967 -0.4696
    1phy    C34    3   3.799   0.086   1.625  0.2663 -0.4876  0.0647
    1phy    C32    4   3.670   0.267   1.719  0.3483 -0.4191  0.6257
    1phy    C31    5   3.651   0.342   1.852 -0.1444 -0.2937  0.2300
    1phy    C30    6   3.632   0.492   1.831 -0.3223 -0.4569 -0.2398
    1phy    C28    7   3.620   0.592   1.950  0.1962  0.2675  0.2302
    1phy    C29    8   3.692   0.719   1.908  0.0212 -0.3114 -0.2794
    1phy    C27    9   3.475   0.612   2.003 -0.3898 -0.1838 -0.7581
    1phy    C26   10   3.467   0.648   2.149  0.0836 -0.1725 -0.0743
    1phy    C25   11   3.325   0.688   2.184  0.3257 -0.3420 -0.0187
    1phy    C23   12   3.288   0.733   2.328  0.3841 -0.1950  0.2196
    1phy    C24   13   3.145   0.785   2.322 -0.2484 -0.4302 -0.1708
    1phy    C22   14   3.287   0.630   2.441  0.8097 -0.0987 -0.5541
    1phy    C21   15   3.409   0.640   2.534  0.3434 -0.4109 -0.0384
    1phy    C20   16   3.409   0.527   2.638  0.3846  0.3096 -0.4734
    1phy    C18   17   3.515   0.509   2.752 -0.7835 -0.0341 -0.0118
    1phy    O01   18   3.535   0.627   2.835  0.0851  0.3212  0.2184
    1phy    H01   19   3.457   0.662   2.873  1.7682  0.6518  3.8094
    1phy    C19   20   3.436   0.412   2.844 -0.3620  0.3366 -0.0283
    1phy    C13   21   3.661   0.457   2.702  0.0649  0.3024 -0.1785
    1phy     H3   22   3.648   0.373   2.629 -1.5669  1.6640 -1.5376
    1phy    O33   23   3.735   0.388   2.803 -0.5703  0.2998  0.1786
    1phy    H1B   24   3.766   0.451   2.865  0.4819 -1.1851  1.2618
    1phy    C12   25   3.767   0.557   2.629 -0.2777 -0.0711  0.1666
    1phy    O11   26   3.727   0.605   2.505  0.3399 -0.1781 -0.2602
    1phy    H1A   27   3.732   0.533   2.445 -2.2284  0.0136 -0.7897
    2phy    C35   28   4.872   1.030   1.805 -0.0840 -0.4020  0.7980
    2phy    C33   29   4.815   1.163   1.756  0.1291 -0.3924  0.5057
    2phy    C34   30   4.725   1.218   1.856  0.5545 -0.3970 -0.4803
    2phy    C32   31   4.923   1.262   1.699 -0.3514 -0.6709 -0.1845
    2phy    C31   32   4.882   1.344   1.575  0.1270 -0.5989 -0.4934
    2phy    C30   33   5.009   1.401   1.511 -0.3554 -0.0415 -0.8412
    2phy    C28   34   4.973   1.482   1.388 -0.2713 -0.2756 -0.2788
    2phy    C29   35   5.005   1.634   1.410 -0.2483 -0.0063  0.2327
    2phy    C27   36   5.038   1.411   1.267  0.6716 -0.0650  0.4531
    2phy    C26   37   4.949   1.425   1.138 -0.0471  0.0569 -0.6356
    2phy    C25   38   5.013   1.342   1.032  0.5975  0.3548  0.3187
    2phy    C23   39   4.933   1.323   0.903 -0.7440 -0.3847  0.2250
    2phy    C24   40   5.005   1.414   0.802 -0.0053 -0.0944  0.0841
    2phy    C22   41   4.938   1.177   0.857  0.3365 -0.0648  0.2597
    2phy    C21   42   4.820   1.131   0.773  0.2840 -0.3481  0.1054
    2phy    C20   43   4.831   0.985   0.727  0.5638  0.2372  0.0013
    2phy    C18   44   4.714   0.936   0.621  0.6673 -0.0431  0.8173
    2phy    O01   45   4.588   1.004   0.640  0.2577 -0.1972 -0.4417
    2phy    H01   46   4.572   1.001   0.733 -0.1331  0.1441 -0.4989
    2phy    C19   47   4.701   0.789   0.646  0.3150 -0.0643 -0.2018
    2phy    C13   48   4.768   0.965   0.468  0.1908 -0.3811  0.7019
    2phy     H3   49   4.775   1.076   0.458 -0.3265 -0.5194 -1.6471
    2phy    O33   50   4.905   0.936   0.449 -0.2794  0.0446  0.1264
    2phy    H1B   51   4.918   0.843   0.444 -1.2312 -0.0171 -2.4457
    2phy    C12   52   4.696   0.966   0.330  0.4301  0.0677 -0.7655
    2phy    O11   53   4.553   0.981   0.334  0.1959  0.0685 -0.2095
    2phy    H1A   54   4.537   1.050   0.396  0.5070 -0.7785  0.8476
    3phy    C35   55   4.834   0.271   2.085 -0.5069  0.1018 -0.0341
    3phy    C33   56   4.935   0.171   2.046  0.0955 -0.1935 -0.0333
    3phy    C34   57   5.000   0.131   2.179  0.2927  0.0235 -0.4780
    3phy    C32   58   4.875   0.061   1.953 -0.0497 -0.1891 -0.3229
    3phy    C31   59   4.971  -0.027   1.876 -0.4714 -0.3163 -0.5702
    3phy    C30   60   4.907  -0.136   1.790  0.2031  0.3297 -0.1452
    3phy    C28   61   5.001  -0.224   1.700 -0.0675 -0.6325 -0.2475
    3phy    C29   62   5.044  -0.348   1.780 -0.1079  0.0838 -0.2392
    3phy    C27   63   4.919  -0.281   1.582 -0.2140  0.0904  0.6136
    3phy    C26   64   4.995  -0.280   1.451  0.3057  0.2006 -0.3836
    3phy    C25   65   4.903  -0.294   1.323 -0.2571 -0.1533  0.0166
    3phy    C23   66   4.977  -0.300   1.191  0.5142 -0.2452  0.3253
    3phy    C24   67   5.018  -0.440   1.146  0.0589  0.2580  0.2192
    3phy    C22   68   4.891  -0.243   1.079  0.2954 -0.6101 -0.7300
    3phy    C21   69   4.956  -0.147   0.985 -0.0815  0.2820  0.0110
    3phy    C20   70   4.857  -0.091   0.884 -0.0815  0.0680  0.0010
    3phy    C18   71   4.905   0.022   0.781  0.5745  0.0951  0.7393
    3phy    O01   72   4.962   0.138   0.846  0.0601 -0.2441 -0.3954
    3phy    H01   73   4.956   0.128   0.939 -0.5039  0.9928 -0.2839
    3phy    C19   74   4.772   0.070   0.718  0.0718 -0.0885 -0.2680
    3phy    C13   75   5.009  -0.029   0.671  0.5155  0.2945 -0.0076
    3phy     H3   76   5.096  -0.066   0.730 -0.4085 -0.2590  1.0572
    3phy    O33   77   4.979  -0.153   0.608  0.0430 -0.2519  0.5472
    3phy    H1B   78   4.903  -0.141   0.553  0.6527  1.6011  0.0179
    3phy    C12   79   5.110   0.070   0.586 -0.0472  0.3228 -0.2546
    3phy    O11   80   5.060   0.119   0.468 -0.4081 -0.0472 -0.0196
    3phy    H1A   81   5.034   0.048   0.413 -0.3724  1.2131 -1.7227
    4phy    C35   82   1.384   5.096   1.073 -0.1202 -0.2025  0.0201
    4phy    C33   83   1.270   5.136   1.168 -0.4815 -0.1122 -0.5002
    4phy    C34   84   1.265   5.291   1.183  0.1114 -0.0682  0.2588
    4phy    C32   85   1.142   5.058   1.123  0.5572 -0.5323  0.3973
    4phy    C31   86   1.026   5.052   1.224  0.2462 -0.3441  0.1265
    4phy    C30   87   0.903   4.968   1.190  0.3613 -0.2189 -0.2757
    4phy    C28   88   0.783   4.955   1.286 -0.4152  0.2865  0.6866
    4phy    C29   89   0.667   5.001   1.200  0.2744 -0.9279 -0.8112
    4phy    C27   90   0.756   4.808   1.324 -0.0023  0.1246  0.5766
    4phy    C26   91   0.731   4.783   1.470  0.1619  0.3110 -0.0399
    4phy    C25   92   0.718   4.638   1.518 -0.1732  0.3340 -0.3008
    4phy    C23   93   0.707   4.621   1.672 -0.1045  0.8111 -0.5792
    4phy    C24   94   0.575   4.547   1.715  0.1120 -0.1730  0.7120
    4phy    C22   95   0.828   4.537   1.720  0.1798  0.6031  0.8248
    4phy    C21   96   0.880   4.569   1.862  0.3146 -0.2071 -0.2731
    4phy    C20   97   1.000   4.478   1.884 -0.1233  0.1506 -0.2082
    4phy    C18   98   1.076   4.478   2.024 -0.2518 -0.0443 -0.0071
    4phy    O01   99   0.979   4.465   2.137 -0.0918  0.3875  0.0305
    4phy    H01  100   1.029   4.457   2.216  0.9829 -1.1675 -0.7424
    4phy    C19  101   1.158   4.347   2.023 -0.1632  0.0102 -0.1889
    4phy    C13  102   1.172   4.606   2.054 -0.3680  0.1763 -0.0677
    4phy     H3  103   1.240   4.624   1.967  0.9736  0.1934  0.9526
    4phy    O33  104   1.267   4.588   2.161  0.3659 -0.4544 -0.3970
    4phy    H1B  105   1.219   4.623   2.233  0.4923  0.3331 -0.6831
    4phy    C12  106   1.111   4.752   2.091  0.2565 -0.4152  0.0337
    4phy    O11  107   1.076   4.763   2.229  0.1638 -0.5323 -0.3096
    4phy    H1A  108   1.025   4.840   2.241  0.3967 -0.2723 -0.9509
    5phy    C35  109   4.479   0.312   1.138 -0.0046  0.8567  0.0182
    5phy    C33  110   4.546   0.224   1.237 -0.8431 -0.4253  0.1632
    5phy    C34  111   4.550   0.083   1.188  0.0624  0.4021 -0.5895
    5phy    C32  112   4.693   0.276   1.262 -0.3727 -0.1353  0.1625
    5phy    C31  113   4.752   0.257   1.404 -0.0889 -0.2452  0.4440
    5phy    C30  114   4.873   0.346   1.425  0.7934 -0.3700 -0.2209
    5phy    C28  115   4.943   0.337   1.562  0.5464 -0.6191 -0.5437
    5phy    C29  116   5.058   0.246   1.550 -0.3621  0.5552 -0.3126
    5phy    C27  117   4.973   0.480   1.619  0.0997 -0.0602 -0.1627
    5phy    C26  118   4.963   0.499   1.774  0.3831  0.0387  0.3423
    5phy    C25  119   4.990   0.646   1.821 -0.1589  0.2790  0.0658
    5phy    C23  120   4.967   0.657   1.974 -0.0666 -0.1532  0.3702
    5phy    C24  121   5.081   0.730   2.038 -0.4676 -0.1223 -0.6590
    5phy    C22  122   4.831   0.715   2.016  0.0115 -0.4674 -0.3112
    5phy    C21  123   4.747   0.644   2.122  0.5382  0.0153  0.1820
    5phy    C20  124   4.624   0.728   2.166  0.0212 -0.4200 -0.2714
    5phy    C18  125   4.547   0.666   2.296  0.2161 -0.7046 -0.2603
    5phy    O01  126   4.640   0.620   2.396 -0.4157 -0.7740 -0.0830
    5phy    H01  127   4.701   0.564   2.353 -0.0395  1.0660 -2.1410
    5phy    C19  128   4.479   0.796   2.353  0.5478  0.4865 -0.2761
    5phy    C13  129   4.437   0.543   2.278  0.1362  0.2856  0.3806
    5phy     H3  130   4.355   0.578   2.211  0.5904  1.8096  0.5770
    5phy    O33  131   4.369   0.516   2.403 -0.3917 -0.0193  0.5287
    5phy    H1B  132   4.413   0.446   2.448  0.9016 -0.4802 -1.3396
    5phy    C12  133   4.491   0.406   2.220 -0.1237 -0.4043 -0.5576
    5phy    O11  134   4.561   0.315   2.301 -0.1574 -0.1443  0.1850
    5phy    H1A  135   4.548   0.229   2.264 -0.4113 -0.3474  0.7345
    6phy    C35  136   4.796   2.163   1.495  0.0334  0.0158 -0.2505
    6phy    C33  137   4.942   2.163   1.524  0.8684  0.8093  0.2844
    6phy    C34  138   4.979   2.167   1.669 -0.5894 -0.0186 -0.0147
    6phy    C32  139   5.003   2.051   1.442 -0.3694  0.0035 -0.4622
    6phy    C31  140   5.150   2.075   1.403 -0.0328  0.2661 -0.3305
    6phy    C30  141   5.222   1.948   1.350 -0.4799  0.4485 -0.3929
    6phy    C28  142   5.340   1.976   1.253 -0.2822  0.1490 -0.3707
    6phy    C29  143   5.473   1.976   1.333  0.0528  0.1937 -0.0524
    6phy    C27  144   5.344   1.867   1.145 -0.1212  0.5238  0.3566
    6phy    C26  145   5.383   1.917   1.003  0.4599 -0.1593 -0.2290
    6phy    C25  146   5.387   1.797   0.903 -0.3731 -0.0276 -0.0873
    6phy    C23  147   5.405   1.840   0.754 -0.0671 -0.1158 -0.4847
    6phy    C24  148   5.553   1.835   0.714  0.1797  0.4631 -0.1105
    6phy    C22  149   5.320   1.741   0.667  0.3727  0.6035 -0.8009
    6phy    C21  150   5.196   1.801   0.604 -0.6591  0.6942 -0.1702
    6phy    C20  151   5.139   1.696   0.506  0.2265 -0.0808 -0.2709
    6phy    C18  152   5.027   1.729   0.401 -0.9826  0.2231 -0.1376
    6phy    O01  153   4.913   1.799   0.452  0.1674 -0.0615 -0.0272
    6phy    H01  154   4.908   1.776   0.543 -0.2200  2.3129  0.6049
    6phy    C19  155   4.976   1.589   0.358  0.6526  0.2615  0.1489
    6phy    C13  156   5.093   1.806   0.280  0.3512  0.0703  0.3059
    6phy     H3  157   5.160   1.885   0.323 -1.4895  1.6616  0.3554
    6phy    O33  158   5.190   1.735   0.206 -0.0191  1.0145  0.3306
    6phy    H1B  159   5.253   1.687   0.256 -1.1008 -1.6024 -0.6660
    6phy    C12  160   5.025   1.925   0.198  0.2789 -0.0928 -0.2362
    6phy    O11  161   4.974   1.887   0.074  0.3819  0.5069  0.0348
    6phy    H1A  162   5.015   1.938   0.007 -0.6406  1.6058  0.2155
    7phy    C35  163   0.184   0.748   1.297  0.1316 -0.4617 -0.3261
    7phy    C33  164   0.293   0.637   1.270  0.1001  0.0305  0.5467
    7phy    C34  165   0.381   0.673   1.145 -0.4475  0.3193 -0.0031
    7phy    C32  166   0.369   0.590   1.397 -0.3398  0.3837 -0.0903
    7phy    C31  167   0.292   0.496   1.493 -0.1169  0.0293  0.0137
    7phy    C30  168   0.374   0.463   1.615  0.7778  0.5851 -0.1581
    7phy    C28  169   0.317   0.354   1.707 -0.5940 -0.7715 -0.2045
    7phy    C29  170   0.370   0.221   1.666  0.1031  0.0453 -0.2193
    7phy    C27  171   0.379   0.384   1.849  0.1705 -0.2599  0.2398
    7phy    C26  172   0.301   0.341   1.970 -0.2077  0.1010  0.1870
    7phy    C25  173   0.371   0.379   2.099 -0.0552 -0.1061  0.2025
    7phy    C23  174   0.310   0.327   2.233 -0.2270  0.3178  0.8283
    7phy    C24  175   0.422   0.303   2.340 -0.0910 -0.2701 -0.1677
    7phy    C22  176   0.208   0.431   2.289 -0.0435 -0.3628  0.3171
    7phy    C21  177   0.106   0.371   2.381 -0.0897 -0.6105  0.1419
    7phy    C20  178   0.021   0.486   2.422 -0.1643 -0.7702 -0.9718
    7phy    C18  179  -0.088   0.472   2.533 -0.7038  0.5996 -0.3278
    7phy    O01  180  -0.026   0.407   2.651 -0.3808  0.3344  0.3669
    7phy    H01  181  -0.025   0.464   2.725  0.4073 -1.7994  2.1238
    7phy    C19  182  -0.121   0.620   2.557  0.6310 -0.2731  0.4191
    7phy    C13  183  -0.215   0.385   2.486 -0.0170  0.1656  0.6737
    7phy     H3  184  -0.172   0.290   2.446 -0.4719  0.2875 -0.1217
    7phy    O33  185  -0.288   0.430   2.366 -0.7191  0.2217 -0.4037
    7phy    H1B  186  -0.341   0.361   2.331 -1.3025  0.8306 -0.7169
    7phy    C12  187  -0.323   0.347   2.592 -0.2732  0.4090 -0.7642
    7phy    O11  188  -0.437   0.278   2.555 -0.0955 -0.3417 -0.0290
    7phy    H1A  189  -0.473   0.321   2.480 -1.1231 -0.8047  0.1858
    8phy    C35  190   0.210   4.762   0.794  0.1406 -0.3154  0.0859
    8phy    C33  191   0.281   4.818   0.911  0.2827 -0.4883 -0.3677
    8phy    C34  192   0.428   4.773   0.923 -0.3604  0.7946 -0.4492
    8phy    C32  193   0.267   4.973   0.920  0.5881 -0.1018  0.2763
    8phy    C31  194   0.240   5.023   1.061  0.7174  0.3590 -0.2696
    8phy    C30  195   0.209   5.175   1.053 -0.0441  0.7605 -0.0079
    8phy    C28  196   0.149   5.245   1.181  0.1148 -0.2224  0.5066
    8phy    C29  197   0.262   5.252   1.285 -0.1108  0.4185 -0.1742
    8phy    C27  198   0.110   5.389   1.154  0.2266 -0.3387 -0.3655
    8phy    C26  199  -0.031   5.414   1.096 -0.0951  0.0573  0.0125
    8phy    C25  200  -0.049   5.561   1.051  0.0818 -0.3508  0.2278
    8phy    C23  201  -0.162   5.593   0.952  0.0961  0.1534  0.5325
    8phy    C24  202  -0.242   5.707   1.000 -0.9534 -0.0591  0.4874
    8phy    C22  203  -0.092   5.641   0.823  0.4877 -0.0868  0.9446
    8phy    C21  204  -0.137   5.589   0.689 -0.2339 -0.1052  0.1259
    8phy    C20  205  -0.026   5.610   0.580 -0.0412 -0.0606  0.3611
    8phy    C18  206  -0.043   5.583   0.422  0.4555  0.0266  0.1494
    8phy    O01  207  -0.119   5.459   0.406 -0.0791 -0.6036 -0.0163
    8phy    H01  208  -0.070   5.391   0.448 -1.6954 -1.7841  0.0641
    8phy    C19  209   0.097   5.550   0.365 -0.0843 -0.1807  0.1842
    8phy    C13  210  -0.114   5.706   0.344 -0.0178 -0.4968  0.0044
    8phy     H3  211  -0.212   5.716   0.396 -0.0596  3.0424 -0.4764
    8phy    O33  212  -0.072   5.838   0.370  0.2138 -0.0605 -0.2441
    8phy    H1B  213  -0.005   5.856   0.306  1.2095 -0.0941  0.7556
    8phy    C12  214  -0.185   5.691   0.201 -0.1654  1.1429 -0.4104
    8phy    O11  215  -0.289   5.779   0.168 -0.6366 -0.5433  0.3803
    8phy    H1A  216  -0.245   5.850   0.125 -0.9653 -0.5459  0.0416
    9phy    C35  217   0.206   0.833   1.624  0.0646 -0.3327  0.1520
    9phy    C33  218   0.268   0.940   1.708 -0.1138 -0.1594  0.0384
    9phy    C34  219   0.349   1.030   1.618 -0.1702 -0.5855  0.0325
    9phy    C32  220   0.155   1.013   1.783  0.3860 -0.0167 -0.0989
    9phy    C31  221   0.187   1.104   1.900  0.4428  0.1401  0.1952
    9phy    C30  222   0.066   1.180   1.958 -0.4955 -0.3424  0.5865
    9phy    C28  223   0.092   1.277   2.074  0.0066  0.0165 -0.0043
    9phy    C29  224   0.106   1.418   2.020 -0.0448 -0.0020  0.1772
    9phy    C27  225  -0.032   1.299   2.156 -0.0769  0.2403 -0.5224
    9phy    C26  226  -0.026   1.230   2.293  0.3775 -0.0495 -0.7329
    9phy    C25  227  -0.152   1.262   2.377  0.3401  0.0273 -0.2035
    9phy    C23  228  -0.159   1.202   2.515  0.3731 -0.1730  0.7479
    9phy    C24  229  -0.172   1.311   2.618  0.2713  0.4748  0.2236
    9phy    C22  230  -0.283   1.112   2.517 -0.1799  0.0274 -0.4594
    9phy    C21  231  -0.310   1.020   2.643  0.2451 -0.5804  0.5222
    9phy    C20  232  -0.444   0.955   2.646  0.3426  0.3558  0.2544
    9phy    C18  233  -0.493   0.873   2.773  0.2132  0.0029  0.0131
    9phy    O01  234  -0.455   0.946   2.892 -0.3345  0.3091  0.5324
    9phy    H01  235  -0.437   0.886   2.962  0.0256 -0.0307  0.1523
    9phy    C19  236  -0.647   0.886   2.751  0.4557  0.2615 -0.2400
    9phy    C13  237  -0.424   0.729   2.780  0.5080 -0.2265 -0.0442
    9phy     H3  238  -0.314   0.746   2.767  0.3695  2.0880  1.3451
    9phy    O33  239  -0.454   0.643   2.676  0.4924  0.0414  0.0206
    9phy    H1B  240  -0.455   0.690   2.595  0.5701 -0.3521 -0.2131
    9phy    C12  241  -0.432   0.657   2.918  0.0320  0.8689  0.2103
    9phy    O11  242  -0.393   0.739   3.023 -0.1285  0.5111 -0.1181
    9phy    H1A  243  -0.395   0.693   3.104 -1.1151  0.2771 -0.2704
   10phy    C35  244   4.549   0.603   1.460  0.2679 -0.0611 -0.3069
   10phy    C33  245   4.518   0.675   1.590  0.3823  0.0571 -0.5221
   10phy    C34  246   4.583   0.596   1.710  0.2520  0.1002  0.0136
   10phy    C32  247   4.559   0.823   1.576  0.0644  0.1996 -0.8759
   10phy    C31  248   4.451   0.931   1.580 -0.0157  0.8233 -0.2898
   10phy    C30  249   4.499   1.065   1.527  0.5703 -0.3036 -0.8454
   10phy    C28  250   4.396   1.178   1.505 -0.3179  0.0233  0.1827
   10phy    C29  251   4.338   1.245   1.633 -0.6516  0.3565  0.1984
   10phy    C27  252   4.454   1.284   1.420  0.0488  0.2849 -0.5273
   10phy    C26  253   4.418   1.293   1.266  0.3566  0.3807 -0.2936
   10phy    C25  254   4.442   1.413   1.187 -0.6281  0.0609 -0.1903
   10phy    C23  255   4.384   1.407   1.048  0.0735  0.2570 -0.6221
   10phy    C24  256   4.291   1.526   1.036 -0.3455  0.1845 -0.1412
   10phy    C22  257   4.488   1.405   0.934  0.7309 -0.0121 -0.8099
   10phy    C21  258   4.442   1.358   0.795 -0.1459  0.0253  0.3399
   10phy    C20  259   4.556   1.379   0.695  0.6282  0.2370  0.2192
   10phy    C18  260   4.534   1.344   0.538  0.1712 -0.0712  0.2845
   10phy    O01  261   4.491   1.204   0.529 -0.0297  0.0975  0.8557
   10phy    H01  262   4.524   1.142   0.591 -0.0658 -1.3784 -0.5475
   10phy    C19  263   4.674   1.363   0.476 -0.1187  0.1086  0.1329
   10phy    C13  264   4.426   1.446   0.475  0.4090  0.0337  0.3990
   10phy     H3  265   4.335   1.430   0.538  0.6171 -0.3669  0.6033
   10phy    O33  266   4.440   1.588   0.505 -0.4467  0.0937 -0.1411
   10phy    H1B  267   4.420   1.643   0.431  0.8238  0.5580 -0.1682
   10phy    C12  268   4.334   1.417   0.348 -0.3547 -0.2206  0.0372
   10phy    O11  269   4.361   1.493   0.233 -0.2263  0.2350 -0.0562
   10phy    H1A  270   4.449   1.525   0.227 -0.4028  0.9202  0.8082
   11phy    C35  271   0.123   0.869   2.401  0.1974  0.0508 -0.0289
   11phy    C33  272   0.221   0.869   2.515 -0.4911 -0.0563 -0.7034
   11phy    C34  273   0.291   0.735   2.526 -0.3215  0.6511  0.2595
   11phy    C32  274   0.331   0.979   2.508  0.3391  0.0555  0.2119
   11phy    C31  275   0.298   1.131   2.522  0.6991  0.2778 -0.5112
   11phy    C30  276   0.410   1.229   2.495  0.3896  0.5853  0.2427
   11phy    C28  277   0.377   1.375   2.532 -0.5028 -0.0575 -0.6294
   11phy    C29  278   0.492   1.452   2.606 -0.0388 -0.1529 -0.1511
   11phy    C27  279   0.328   1.462   2.413  0.0969  0.2126  1.2713
   11phy    C26  280   0.216   1.567   2.427 -0.2480  0.6352 -0.1702
   11phy    C25  281   0.207   1.666   2.311  0.4844  0.1934 -0.1650
   11phy    C23  282   0.108   1.781   2.337 -0.1857 -0.0906  0.2804
   11phy    C24  283   0.160   1.909   2.268 -0.2040  0.0458  0.5276
   11phy    C22  284  -0.044   1.758   2.323 -0.2662 -0.1414  0.1568
   11phy    C21  285  -0.123   1.815   2.442  0.5546  0.0598  0.0977
   11phy    C20  286  -0.277   1.832   2.420 -0.0022  0.0535  0.2566
   11phy    C18  287  -0.366   1.889   2.537 -0.0708 -0.2392  0.0952
   11phy    O01  288  -0.312   2.004   2.604 -0.1327 -0.2014 -0.1817
   11phy    H01  289  -0.220   1.997   2.616 -0.0167  0.4734 -0.6538
   11phy    C19  290  -0.489   1.945   2.457 -0.1081  0.6299 -0.3391
   11phy    C13  291  -0.411   1.774   2.639  0.8533  0.4985  0.4974
   11phy     H3  292  -0.457   1.689   2.584 -0.2429  1.3316  0.0764
   11phy    O33  293  -0.520   1.813   2.724  0.2525  0.4445 -0.2074
   11phy    H1B  294  -0.496   1.882   2.783  1.6038 -0.3463  0.2299
   11phy    C12  295  -0.316   1.722   2.749 -0.2705  0.1797  0.3391
   11phy    O11  296  -0.264   1.798   2.853  0.5152 -0.3532  0.7569
   11phy    H1A  297  -0.335   1.809   2.913  0.4193 -1.1481  0.8056
   12phy    C35  298   0.372   0.817   2.131  0.6070 -0.1465  0.1788
   12phy    C33  299   0.519   0.827   2.108  0.0667  0.9212  0.2601
   12phy    C34  300   0.555   0.820   1.960 -0.8015 -0.1221  0.0588
   12phy    C32  301   0.568   0.955   2.178  0.9050  0.2385 -0.3836
   12phy    C31  302   0.708   0.928   2.242 -0.4029  0.0167  0.5716
   12phy    C30  303   0.794   1.054   2.267  0.0742  0.1292  0.4905
   12phy    C28  304   0.923   1.017   2.346 -0.1791  0.8130 -0.3828
   12phy    C29  305   1.041   1.003   2.247 -0.0930  0.4917  0.3667
   12phy    C27  306   0.959   1.130   2.445  0.0498 -0.0961  0.0318
   12phy    C26  307   0.900   1.122   2.586  0.1231 -0.3993  0.3019
   12phy    C25  308   0.933   1.242   2.668  0.2334 -0.3561  0.0155
   12phy    C23  309   0.878   1.217   2.810 -0.1565 -0.0742 -0.1487
   12phy    C24  310   0.997   1.190   2.902 -0.3807  0.4900  0.2223
   12phy    C22  311   0.811   1.351   2.859  0.0022 -0.3233  0.1673
   12phy    C21  312   0.682   1.334   2.943 -0.4525 -0.7981  0.0927
   12phy    C20  313   0.635   1.476   2.990  0.3544 -0.0894 -0.0189
   12phy    C18  314   0.525   1.472   3.098 -0.0939 -0.3385 -0.3740
   12phy    O01  315   0.542   1.371   3.197  0.0265 -0.2610 -0.1055
   12phy    H01  316   0.629   1.379   3.231  0.2595  1.3341 -1.0064
   12phy    C19  317   0.571   1.601   3.169 -0.2164  0.2659 -0.7011
   12phy    C13  318   0.369   1.488   3.041 -0.0692 -0.2074 -0.2896
   12phy     H3  319   0.364   1.574   2.969 -1.2825  1.2099  1.3978
   12phy    O33  320   0.276   1.529   3.148 -0.2136  0.0408  0.0322
   12phy    H1B  321   0.193   1.551   3.110 -0.2714  0.3202  0.3181
   12phy    C12  322   0.302   1.362   2.973  0.4955  0.2111  0.3075
   12phy    O11  323   0.294   1.257   3.066 -0.7751 -0.1349  0.1085
   12phy    H1A  324   0.375   1.256   3.114  0.1794  0.0693 -1.4365
   13phy    C35  325   0.722   3.322   2.560  0.4624 -0.0707 -0.4806
   13phy    C33  326   0.686   3.327   2.407  0.5966 -0.0422 -0.6172
   13phy    C34  327   0.777   3.424   2.324  0.0558 -0.1009 -0.0140
   13phy    C32  328   0.664   3.184   2.349 -0.3907 -0.3739 -0.1676
   13phy    C31  329   0.554   3.166   2.239  0.5063 -0.3002 -0.0249
   13phy    C30  330   0.569   3.035   2.163 -0.2791  0.3157  0.5794
   13phy    C28  331   0.457   2.982   2.069  0.0263 -0.2457 -0.2613
   13phy    C29  332   0.533   2.889   1.977  0.1392 -0.1053  0.0535
   13phy    C27  333   0.349   2.891   2.144  0.2461 -0.2151  0.2581
   13phy    C26  334   0.229   2.969   2.199 -0.0785  0.2798  0.3497
   13phy    C25  335   0.122   2.865   2.247  0.1100  0.0952 -0.4603
   13phy    C23  336   0.013   2.937   2.334  0.2812 -0.3215 -0.0573
   13phy    C24  337  -0.099   3.000   2.250  0.1699 -0.3525 -1.0707
   13phy    C22  338  -0.043   2.833   2.432  0.0005 -0.3276 -0.2084
   13phy    C21  339  -0.052   2.876   2.577 -0.0733 -0.1224 -0.3601
   13phy    C20  340  -0.141   2.772   2.647 -0.2703  0.4842  0.3384
   13phy    C18  341  -0.217   2.786   2.785 -0.0825  0.5004  0.9718
   13phy    O01  342  -0.295   2.907   2.787 -0.0633  0.0524  0.2170
   13phy    H01  343  -0.254   2.975   2.737 -0.9746 -0.7856 -1.7720
   13phy    C19  344  -0.321   2.671   2.788  0.1730  0.0334 -0.2117
   13phy    C13  345  -0.127   2.792   2.921  0.6580 -0.0464  0.0715
   13phy     H3  346  -0.059   2.704   2.924  1.2779  0.2622 -2.5879
   13phy    O33  347  -0.202   2.776   3.048 -0.5604  0.1554  0.0059
   13phy    H1B  348  -0.275   2.834   3.049  0.2591  1.2904 -1.3998
   13phy    C12  349  -0.032   2.914   2.949  0.4156 -0.2891  0.6550
   13phy    O11  350   0.084   2.917   2.876  0.4724  0.1382  0.0463
   13phy    H1A  351   0.134   2.839   2.886  0.1035 -0.1178 -0.0965
   14phy    C35  352   0.744   4.049   1.227 -0.0941 -0.4587 -0.3189
   14phy    C33  353   0.651   3.974   1.317  0.0632  0.2333  0.5312
   14phy    C34  354   0.576   4.069   1.406  0.0317  0.0572 -0.7564
   14phy    C32  355   0.549   3.889   1.241 -0.0499 -0.1440 -0.1580
   14phy    C31  356   0.598   3.755   1.183 -0.1333 -0.0386  0.4224
   14phy    C30  357   0.482   3.688   1.116 -0.0803 -0.0240 -0.2677
   14phy    C28  358   0.500   3.550   1.048  0.3627  0.2676  0.5974
   14phy    C29  359   0.544   3.441   1.142 -0.2254  0.0867  0.0146
   14phy    C27  360   0.361   3.513   0.987  0.2722 -0.3466 -0.6014
   14phy    C26  361   0.365   3.462   0.843  0.3026  0.3771 -0.1418
   14phy    C25  362   0.226   3.439   0.788 -0.0991 -0.5483 -0.0714
   14phy    C23  363   0.224   3.372   0.651  0.0204 -0.5788 -0.2432
   14phy    C24  364   0.118   3.268   0.647  0.0386  0.1499 -0.3241
   14phy    C22  365   0.211   3.474   0.537  0.0154  0.0311  0.2485
   14phy    C21  366   0.287   3.436   0.408  0.4503  0.0027 -0.0695
   14phy    C20  367   0.248   3.529   0.287  0.3840  0.2262 -0.9771
   14phy    C18  368   0.303   3.496   0.143 -0.0539 -0.5185 -0.3409
   14phy    O01  369   0.444   3.502   0.149 -0.2157 -0.1039 -0.1761
   14phy    H01  370   0.485   3.548   0.220 -0.2589 -2.7125  1.6945
   14phy    C19  371   0.254   3.622   0.068 -0.1547 -0.4089  0.7024
   14phy    C13  372   0.259   3.362   0.064 -0.3991  0.0198 -0.1004
   14phy     H3  373   0.158   3.338   0.107  0.1042 -0.8219  0.6550
   14phy    O33  374   0.221   3.363  -0.076 -0.7387  0.2401 -0.6477
   14phy    H1B  375   0.302   3.375  -0.124 -0.1291  0.5370  0.4269
   14phy    C12  376   0.296   3.213   0.102 -0.4406 -0.1472  1.0387
   14phy    O11  377   0.375   3.140   0.016  0.2956  0.0461 -0.1790
   14phy    H1A  378   0.335   3.158  -0.067 -1.5388 -0.6722  0.4995
   15phy    C35  379   0.269   4.470   2.053  0.0784 -0.5188 -0.4513
   15phy    C33  380   0.190   4.415   1.935  0.1400  0.1637  0.4859
   15phy    C34  381   0.259   4.465   1.799 -0.0940 -0.4680  0.8037
   15phy    C32  382   0.185   4.261   1.936 -0.1969 -0.1693  0.0980
   15phy    C31  383   0.080   4.192   2.034  0.2776  0.3721  0.3224
   15phy    C30  384   0.086   4.039   2.038 -0.6507 -0.3991  0.4766
   15phy    C28  385  -0.027   3.974   2.122 -0.4346 -0.1981  0.1693
   15phy    C29  386  -0.061   3.848   2.048  0.3106 -0.2494  0.1950
   15phy    C27  387   0.014   3.948   2.269 -0.1483  0.7433 -0.0246
   15phy    C26  388  -0.091   3.989   2.371 -0.1885  0.0238 -0.3222
   15phy    C25  389  -0.042   3.995   2.513  0.2023  0.0198 -0.0537
   15phy    C23  390  -0.132   4.057   2.623  0.0861 -0.0734 -0.1804
   15phy    C24  391  -0.210   3.942   2.679 -0.0227 -0.5485  0.6052
   15phy    C22  392  -0.044   4.108   2.740  0.2747 -0.0685  0.7106
   15phy    C21  393  -0.014   4.260   2.742  0.2017 -0.0977  0.2274
   15phy    C20  394   0.061   4.302   2.869 -0.2038  0.5166  0.5076
   15phy    C18  395   0.120   4.441   2.907  0.4642  1.1103 -0.4269
   15phy    O01  396   0.006   4.527   2.902  0.0861 -0.5108  0.0833
   15phy    H01  397  -0.004   4.541   2.810  1.8093 -0.3910 -0.1219
   15phy    C19  398   0.159   4.420   3.055 -0.3541  0.7176 -0.2082
   15phy    C13  399   0.242   4.491   2.808 -0.3797  0.2641  0.0618
   15phy     H3  400   0.209   4.491   2.701  2.1658  0.0178 -0.7965
   15phy    O33  401   0.342   4.389   2.806 -0.0547 -0.2676  0.0716
   15phy    H1B  402   0.329   4.337   2.728 -1.5053 -1.0696  0.8128
   15phy    C12  403   0.306   4.639   2.820 -0.4805 -0.0654 -0.2306
   15phy    O11  404   0.231   4.755   2.788 -0.1376  0.2064 -0.4135
   15phy    H1A  405   0.220   4.771   2.697 -0.6928  0.7696 -0.2543
   16phy    C35  406   4.683   4.449   1.709  0.0225  0.0124 -0.0109
   16phy    C33  407   4.763   4.324   1.729  0.0036  0.0853  0.1892
   16phy    C34  408   4.885   4.322   1.637 -0.0506  0.5649 -0.1841
   16phy    C32  409   4.788   4.309   1.881 -0.3363  0.0013 -0.5405
   16phy    C31  410   4.686   4.225   1.965  0.0283  0.0539  0.8299
   16phy    C30  411   4.709   4.209   2.115 -0.7007 -0.3284 -0.7453
   16phy    C28  412   4.602   4.135   2.199  0.2158  0.5081  0.4388
   16phy    C29  413   4.658   4.005   2.250 -0.0659  0.1756  0.3069
   16phy    C27  414   4.547   4.207   2.318 -0.1220 -0.4811 -0.3866
   16phy    C26  415   4.469   4.342   2.315  0.1458 -0.1962  0.0627
   16phy    C25  416   4.458   4.409   2.451  0.2238 -0.4104 -0.1015
   16phy    C23  417   4.384   4.541   2.454 -0.6972 -0.5737  0.0922
   16phy    C24  418   4.241   4.526   2.473  0.6184  0.5009  0.3150
   16phy    C22  419   4.437   4.629   2.564 -0.3028 -0.1611 -0.4382
   16phy    C21  420   4.475   4.769   2.516 -0.0672  0.0300  0.0499
   16phy    C20  421   4.535   4.868   2.615 -0.2192 -0.2841  0.0138
   16phy    C18  422   4.561   5.020   2.579 -0.8653  0.1982  0.0960
   16phy    O01  423   4.441   5.094   2.548 -0.5686  0.6661  0.2617
   16phy    H01  424   4.362   5.049   2.573 -1.2257 -0.0222 -2.6839
   16phy    C19  425   4.606   5.066   2.717 -0.1838 -0.2342  0.0730
   16phy    C13  426   4.678   5.038   2.463  0.4243 -0.1788  0.3828
   16phy     H3  427   4.748   4.950   2.464 -1.2212 -1.5653 -0.4811
   16phy    O33  428   4.769   5.142   2.479  0.0777 -0.4900  0.1977
   16phy    H1B  429   4.718   5.220   2.490 -2.3758 -1.8498 -0.9709
   16phy    C12  430   4.631   5.046   2.312  0.1319 -0.2738  0.0942
   16phy    O11  431   4.546   5.159   2.299 -0.0254  0.2907  0.1961
   16phy    H1A  432   4.495   5.159   2.377 -0.3652 -1.2491  0.0094
   17phy    C35  433   4.356   4.199   1.753  0.1261 -0.1358 -0.1051
   17phy    C33  434   4.267   4.168   1.636  0.1919 -0.5639 -0.0135
   17phy    C34  435   4.363   4.122   1.529  0.1309  0.3530  0.5695
   17phy    C32  436   4.163   4.061   1.669  0.8103 -0.0260 -0.4588
   17phy    C31  437   4.020   4.115   1.690  0.7206 -0.0071  0.0485
   17phy    C30  438   3.933   3.989   1.718  0.0051  0.1462  0.6927
   17phy    C28  439   3.786   4.009   1.771  0.0366 -0.2455  0.4908
   17phy    C29  440   3.691   4.022   1.645  0.0600 -0.0460 -0.1353
   17phy    C27  441   3.733   3.891   1.853  0.1467  0.1582 -0.2799
   17phy    C26  442   3.721   3.933   2.004  0.1289  0.5626  0.3164
   17phy    C25  443   3.652   3.837   2.098  0.3099  0.2230 -0.3668
   17phy    C23  444   3.634   3.888   2.242  0.4926  0.3586 -0.6362
   17phy    C24  445   3.499   3.957   2.258  0.1240 -0.7047 -0.0163
   17phy    C22  446   3.655   3.782   2.353 -0.4274  0.2481 -0.4558
   17phy    C21  447   3.699   3.832   2.492 -0.1263  0.2826 -0.0304
   17phy    C20  448   3.725   3.726   2.593  0.5679  0.4760  0.2510
   17phy    C18  449   3.768   3.749   2.744 -0.1142  0.3403  0.5713
   17phy    O01  450   3.755   3.889   2.772 -0.5785  0.2363  0.1586
   17phy    H01  451   3.755   3.909   2.864  1.0282  0.0985  0.2170
   17phy    C19  452   3.665   3.669   2.826  0.2627  0.1339  0.1043
   17phy    C13  453   3.924   3.702   2.767 -0.0844  0.6368 -0.5642
   17phy     H3  454   3.988   3.736   2.681  1.5857  0.7370  0.6621
   17phy    O33  455   3.938   3.556   2.757  0.1050  0.2655 -0.3326
   17phy    H1B  456   3.999   3.535   2.688 -0.0655  0.4970 -0.5539
   17phy    C12  457   4.003   3.756   2.893  0.3085 -0.8788  0.1946
   17phy    O11  458   4.034   3.897   2.892 -0.1950 -0.4454 -0.2893
   17phy    H1A  459   3.959   3.952   2.880 -0.1784 -0.6690 -1.4866
   18phy    C35  460   0.542   3.133   0.790  0.0790  0.6275  0.1221
   18phy    C33  461   0.519   3.019   0.889  0.1485 -0.1792  0.0622
   18phy    C34  462   0.635   3.005   0.987 -0.0020 -0.4325 -0.1023
   18phy    C32  463   0.376   3.024   0.954 -0.3564  0.2578  0.1293
   18phy    C31  464   0.276   2.927   0.880  0.0854 -0.1149 -0.4213
   18phy    C30  465   0.129   2.950   0.930 -0.0378 -0.4059 -0.1785
   18phy    C28  466   0.019   2.862   0.865 -0.2778  0.4604  0.2492
   18phy    C29  467  -0.094   2.845   0.956 -0.2394  0.1377 -0.0641
   18phy    C27  468  -0.034   2.925   0.734 -0.2039  0.1086 -0.3132
   18phy    C26  469  -0.018   2.830   0.609 -0.2175 -0.2652  0.4677
   18phy    C25  470  -0.048   2.908   0.478 -0.2321 -0.3460 -0.1262
   18phy    C23  471  -0.033   2.837   0.347 -0.0105  0.3240  0.1267
   18phy    C24  472  -0.156   2.852   0.263 -0.0282  0.0078 -0.2901
   18phy    C22  473   0.105   2.856   0.275  0.2845 -0.0899  0.0411
   18phy    C21  474   0.146   2.744   0.174  0.0034  0.5695 -0.0580
   18phy    C20  475   0.294   2.741   0.141  0.3242 -0.0315  0.5642
   18phy    C18  476   0.342   2.624   0.042 -0.4966 -0.8259 -0.5816
   18phy    O01  477   0.302   2.495   0.097 -0.3226 -0.0662 -0.3708
   18phy    H01  478   0.368   2.430   0.080  0.5551  0.1696  1.7831
   18phy    C19  479   0.500   2.627   0.046  0.1710  0.0576  0.3111
   18phy    C13  480   0.294   2.638  -0.108 -0.2357  0.3408  0.4412
   18phy     H3  481   0.182   2.627  -0.098 -0.3258  1.8145  1.4364
   18phy    O33  482   0.290   2.768  -0.169  0.5008  0.0711 -0.3060
   18phy    H1B  483   0.381   2.791  -0.178  0.2460  2.4627  2.0548
   18phy    C12  484   0.292   2.527  -0.213 -0.2913  0.2184  0.0964
   18phy    O11  485   0.207   2.542  -0.324 -0.0166 -0.0986  0.4045
   18phy    H1A  486   0.230   2.625  -0.360 -1.3726  0.0923 -0.0666
   19phy    C35  487   3.970   4.036   1.261  0.2868  0.0841  0.3503
   19phy    C33  488   4.107   3.991   1.221  0.1063 -0.1390  0.3091
   19phy    C34  489   4.145   3.866   1.293  0.0291 -0.1509  0.2708
   19phy    C32  490   4.105   3.972   1.069  0.0090 -0.5971 -0.4785
   19phy    C31  491   4.243   3.996   1.004  0.4078  0.2739 -0.5029
   19phy    C30  492   4.258   3.964   0.851  0.1205  0.4929 -0.1279
   19phy    C28  493   4.402   3.997   0.796  0.6008  0.5370 -0.3457
   19phy    C29  494   4.497   3.881   0.831 -0.2783 -0.0239 -0.0314
   19phy    C27  495   4.390   3.999   0.640 -0.1851  0.1530 -0.0598
   19phy    C26  496   4.500   4.068   0.560 -0.0262  0.0878  0.0482
   19phy    C25  497   4.481   4.054   0.410 -0.5081 -0.0019 -0.4271
   19phy    C23  498   4.560   4.152   0.324  0.0178  0.2687  0.4821
   19phy    C24  499   4.687   4.093   0.267 -0.3569 -0.4559 -0.3676
   19phy    C22  500   4.474   4.183   0.205  0.4224  0.4346 -0.4839
   19phy    C21  501   4.450   4.323   0.173 -0.2717  0.2472  0.6232
   19phy    C20  502   4.385   4.327   0.028  0.1685  0.2219  0.0264
   19phy    C18  503   4.474   4.346  -0.105  0.6332 -0.6192  0.4726
   19phy    O01  504   4.541   4.470  -0.094 -0.0861  0.2775 -0.6857
   19phy    H01  505   4.492   4.550  -0.101 -1.5741 -0.1203  3.0132
   19phy    C19  506   4.373   4.372  -0.212 -0.4812 -0.0094  0.3006
   19phy    C13  507   4.584   4.227  -0.124 -0.2662 -0.4682 -0.2405
   19phy     H3  508   4.647   4.231  -0.031  1.5774 -1.0622 -1.4177
   19phy    O33  509   4.531   4.092  -0.107  0.0521 -0.3736  0.5072
   19phy    H1B  510   4.444   4.077  -0.137  0.7013 -1.1815 -1.0953
   19phy    C12  511   4.721   4.232  -0.200  0.0887  0.3361 -0.0026
   19phy    O11  512   4.753   4.361  -0.240 -0.4253 -0.4460  0.2975
   19phy    H1A  513   4.683   4.421  -0.224  0.9663  1.7129 -1.1294
   20phy    C35  514   4.084   0.642   0.937 -0.0940  0.0552 -0.2110
   20phy    C33  515   4.070   0.505   1.012  0.3944 -0.4841 -0.1772
   20phy    C34  516   4.132   0.402   0.919  0.2428  0.1116  0.7509
   20phy    C32  517   4.147   0.503   1.145  0.0636 -0.2774 -0.1369
   20phy    C31  518   4.063   0.466   1.266 -0.6481  0.1026  0.0449
   20phy    C30  519   4.158   0.464   1.388  0.1248 -0.2086  0.0901
   20phy    C28  520   4.098   0.412   1.520  0.2917 -0.2361  0.0834
   20phy    C29  521   4.136   0.263   1.533 -0.0913 -0.2956  0.1471
   20phy    C27  522   4.135   0.501   1.642 -0.2760 -0.0595 -0.0335
   20phy    C26  523   4.060   0.491   1.775  0.1615 -0.0179  0.1714
   20phy    C25  524   4.130   0.573   1.886 -0.2140 -0.1229  0.2500
   20phy    C23  525   4.059   0.575   2.022  0.2861 -0.0714  0.0928
   20phy    C24  526   4.088   0.442   2.092 -0.4025 -0.0019 -0.4809
   20phy    C22  527   4.100   0.705   2.099  0.1021 -0.5726 -0.0987
   20phy    C21  528   4.002   0.758   2.201  0.5646  0.1944  0.0392
   20phy    C20  529   4.056   0.869   2.281  0.0353 -0.7431  0.6485
   20phy    C18  530   3.988   0.904   2.415  0.5176 -0.0070  0.0487
   20phy    O01  531   3.961   0.793   2.500  0.0376 -0.2043 -0.3067
   20phy    H01  532   4.033   0.735   2.487 -0.0527 -0.2337 -0.6859
   20phy    C19  533   4.109   0.971   2.479  0.1516 -0.1593  0.4149
   20phy    C13  534   3.863   1.002   2.400  0.4304 -0.4294  0.1608
   20phy     H3  535   3.888   1.083   2.327  2.9406  1.0109  2.4426
   20phy    O33  536   3.840   1.086   2.522 -0.2223  0.5751  0.5750
   20phy    H1B  537   3.784   1.042   2.583  0.2928 -0.7360  0.1552
   20phy    C12  538   3.727   0.943   2.353  0.3383  0.1620  0.5131
   20phy    O11  539   3.667   0.872   2.456  0.5833  0.0349  0.5328
   20phy    H1A  540   3.691   0.782   2.447 -1.3212 -0.5443  0.8078
   21phy    C35  541   0.032   3.824   1.090 -0.1817 -0.1012  0.4436
   21phy    C33  542  -0.036   3.701   1.029  0.1534 -0.0385  0.1677
   21phy    C34  543  -0.073   3.602   1.141  0.6813  0.0026 -0.1619
   21phy    C32  544  -0.160   3.744   0.949  0.4701 -0.1528  0.0270
   21phy    C31  545  -0.135   3.729   0.794  0.3189 -0.6723  0.0464
   21phy    C30  546  -0.247   3.790   0.711 -0.2197  0.0467 -0.3234
   21phy    C28  547  -0.230   3.755   0.565  0.0507 -0.1451  0.5555
   21phy    C29  548  -0.369   3.699   0.520 -0.5859 -0.2499 -0.4300
   21phy    C27  549  -0.182   3.883   0.489  0.0096 -0.4446 -0.2724
   21phy    C26  550  -0.100   3.868   0.355 -0.3698 -0.0071  0.2303
   21phy    C25  551  -0.082   4.003   0.287 -0.1108  0.1801 -0.6169
   21phy    C23  552  -0.011   4.005   0.150 -0.1101 -0.4988 -0.5953
   21phy    C24  553  -0.091   4.091   0.053 -0.1318  0.1158 -0.3312
   21phy    C22  554   0.138   4.043   0.165  0.5449 -0.1395 -0.1245
   21phy    C21  555   0.233   4.007   0.050  0.7505  0.3407 -0.3129
   21phy    C20  556   0.378   4.052   0.090 -0.3281 -0.1792  0.0011
   21phy    C18  557   0.503   4.034  -0.009  0.1717 -0.1987  0.2962
   21phy    O01  558   0.508   3.899  -0.057 -0.4683 -0.1289  0.4744
   21phy    H01  559   0.596   3.878  -0.083 -0.7502  0.3143 -0.9589
   21phy    C19  560   0.617   4.055   0.089 -0.1075 -0.3537 -0.4700
   21phy    C13  561   0.516   4.134  -0.137 -0.1381  0.1673  0.3478
   21phy     H3  562   0.424   4.114  -0.197 -0.9165  3.0867  0.4191
   21phy    O33  563   0.484   4.271  -0.112 -0.5432 -0.1671  0.5562
   21phy    H1B  564   0.440   4.323  -0.176  0.2550  1.9426  1.6446
   21phy    C12  565   0.612   4.118  -0.265  0.0383 -0.0619  0.1848
   21phy    O11  566   0.646   3.987  -0.293 -0.5874 -0.2703  0.0637
   21phy    H1A  567   0.705   3.985  -0.367  0.5349 -0.7131  0.9343
   22phy    C35  568   2.306   4.122   2.308  0.4222 -0.2008 -0.1585
   22phy    C33  569   2.292   4.003   2.213 -0.0144  0.1446 -0.2524
   22phy    C34  570   2.349   3.879   2.285 -0.0841 -0.0251 -0.1804
   22phy    C32  571   2.151   3.992   2.150  0.1419  0.0800 -0.5875
   22phy    C31  572   2.154   3.950   2.003  0.4571  0.1982 -0.0661
   22phy    C30  573   2.014   3.933   1.948 -0.2443 -0.1559  0.0914
   22phy    C28  574   1.985   3.848   1.825 -0.0235  0.0926  0.0984
   22phy    C29  575   1.912   3.719   1.874  0.3055 -0.4947  0.0922
   22phy    C27  576   1.897   3.923   1.727  0.3813  0.1471  0.8023
   22phy    C26  577   1.936   3.923   1.579  0.4166  0.4230 -0.3345
   22phy    C25  578   1.848   3.998   1.482  0.4742  0.4191 -0.0819
   22phy    C23  579   1.888   3.975   1.332  0.0585  0.2152  0.6227
   22phy    C24  580   1.764   4.006   1.243  0.3807  0.0413 -0.5843
   22phy    C22  581   2.007   4.060   1.285 -0.6971  0.2315  1.0261
   22phy    C21  582   2.101   3.983   1.190 -0.0490 -0.1870 -0.1932
   22phy    C20  583   2.216   4.070   1.141 -0.4474 -0.1970 -0.4329
   22phy    C18  584   2.293   4.025   1.009 -0.1302  0.8841  0.4172
   22phy    O01  585   2.324   3.887   1.028  0.1227 -0.7706  0.4285
   22phy    H01  586   2.358   3.873   1.115 -0.5851  2.4302  1.3517
   22phy    C19  587   2.419   4.115   1.003 -0.4012 -0.4009 -0.1743
   22phy    C13  588   2.211   4.052   0.872  0.5260 -0.3918 -0.1451
   22phy     H3  589   2.114   3.999   0.890  0.7447 -0.7192  0.0825
   22phy    O33  590   2.151   4.189   0.857 -0.0509  0.0798  0.0674
   22phy    H1B  591   2.095   4.197   0.932  0.2656  1.1448  0.2099
   22phy    C12  592   2.224   3.961   0.743 -0.0992  0.4652  0.8364
   22phy    O11  593   2.315   3.848   0.746  0.2610 -0.4405 -0.5255
   22phy    H1A  594   2.312   3.823   0.836  0.5324  1.9071  0.2040
   23phy    C35  595   1.413   3.521   1.404  0.2559  0.2288 -0.0716
   23phy    C33  596   1.509   3.637   1.432 -0.5465  0.1219 -0.2533
   23phy    C34  597   1.590   3.666   1.309  1.1063  0.1386  0.0619
   23phy    C32  598   1.448   3.754   1.509  0.3904  0.3156  0.2919
   23phy    C31  599   1.510   3.806   1.636 -0.3360 -0.4633  0.0064
   23phy    C30  600   1.419   3.897   1.725 -0.0983 -0.1715  0.1878
   23phy    C28  601   1.464   3.928   1.871  0.4320 -0.0128 -0.4473
   23phy    C29  602   1.542   4.059   1.879  0.1772  0.1951 -0.7037
   23phy    C27  603   1.336   3.942   1.959  0.1001  0.3383  0.1315
   23phy    C26  604   1.338   3.894   2.097  0.2594 -0.0440 -0.0586
   23phy    C25  605   1.209   3.950   2.167 -0.4337  0.3702 -0.1633
   23phy    C23  606   1.179   3.900   2.311 -0.2732 -0.6174  0.1471
   23phy    C24  607   1.260   3.961   2.427  0.3042 -0.2929  0.4306
   23phy    C22  608   1.033   3.937   2.336  0.1598 -0.0852  0.0444
   23phy    C21  609   0.931   3.824   2.352  0.2770 -0.0316 -0.3738
   23phy    C20  610   0.790   3.877   2.334  0.1191  0.1722 -0.4099
   23phy    C18  611   0.706   3.916   2.461  0.1021  0.3260 -0.1363
   23phy    O01  612   0.783   3.999   2.552 -0.2966  0.0560  0.2960
   23phy    H01  613   0.831   4.060   2.499  0.4155 -1.6139 -1.1097
   23phy    C19  614   0.601   4.011   2.398  0.2921  0.0372  0.0332
   23phy    C13  615   0.639   3.789   2.541 -0.2964 -0.0662 -0.0393
   23phy     H3  616   0.583   3.723   2.469 -0.6799 -1.5435  1.5605
   23phy    O33  617   0.529   3.832   2.630 -0.2169  0.1004  0.3420
   23phy    H1B  618   0.571   3.854   2.711  2.0186 -1.6756 -0.2392
   23phy    C12  619   0.738   3.697   2.627 -0.3205 -0.0661  0.0140
   23phy    O11  620   0.799   3.753   2.740  0.0918  0.2799 -0.2901
   23phy    H1A  621   0.878   3.792   2.706  0.1103  0.7575  0.2971
   24phy    C35  622   0.208   4.141   1.422  0.0007 -0.0923  0.1375
   24phy    C33  623   0.132   4.218   1.321 -0.4683 -0.1028  0.0711
   24phy    C34  624   0.006   4.144   1.291 -0.0384 -0.4695  0.4548
   24phy    C32  625   0.096   4.360   1.370  0.2942  0.0854  0.1106
   24phy    C31  626   0.212   4.454   1.361 -0.4269  0.0297  0.4885
   24phy    C30  627   0.186   4.593   1.425  0.3368  0.0761 -0.0539
   24phy    C28  628   0.301   4.696   1.443  0.1660 -0.2448 -0.3851
   24phy    C29  629   0.355   4.751   1.313 -0.0925 -0.1173 -0.0997
   24phy    C27  630   0.252   4.814   1.530 -0.0114  0.4620  0.0124
   24phy    C26  631   0.331   4.817   1.658 -0.0062  0.7997 -0.2708
   24phy    C25  632   0.293   4.934   1.748  0.3245  0.4204 -0.1883
   24phy    C23  633   0.393   4.942   1.868 -0.3559  0.0714  0.4566
   24phy    C24  634   0.511   5.031   1.831  0.2081  0.2704  0.2861
   24phy    C22  635   0.313   4.996   1.991  0.0974 -0.2859 -0.2141
   24phy    C21  636   0.327   4.920   2.122  0.2726  0.0077  0.1004
   24phy    C20  637   0.277   5.009   2.243 -0.0780 -0.4742  0.5069
   24phy    C18  638   0.276   4.955   2.395 -0.3716 -0.1913  0.3326
   24phy    O01  639   0.416   4.916   2.424 -0.1777  0.0304  0.2105
   24phy    H01  640   0.479   4.984   2.417 -0.5358  0.3905  0.4352
   24phy    C19  641   0.264   5.083   2.478 -0.3279  0.2483  0.0351
   24phy    C13  642   0.161   4.842   2.436  0.3458 -0.2097 -0.0293
   24phy     H3  643   0.064   4.860   2.383 -1.0482 -0.6493  2.2192
   24phy    O33  644   0.120   4.853   2.569 -0.1430  0.3902 -0.4305
   24phy    H1B  645   0.053   4.918   2.569  0.1612  0.7160 -0.9597
   24phy    C12  646   0.199   4.696   2.402  0.7886 -0.2817 -0.2252
   24phy    O11  647   0.113   4.591   2.429 -0.2308  0.1750  0.0559
   24phy    H1A  648   0.069   4.602   2.511 -0.9375 -1.5824 -0.0341
   25phy    C35  649   1.610   0.274   0.025  0.4516 -0.6170  0.0552
   25phy    C33  650   1.551   0.254   0.167  0.1299  0.1590  0.4539
   25phy    C34  651   1.520   0.389   0.231 -0.7139 -0.0644  0.0148
   25phy    C32  652   1.449   0.138   0.177 -0.1213 -0.0060 -0.3406
   25phy    C31  653   1.449   0.062   0.308 -0.3032 -0.9606  0.3288
   25phy    C30  654   1.385  -0.072   0.289 -0.1305  0.0748  0.1824
   25phy    C28  655   1.400  -0.165   0.414  0.6251 -0.4582  0.5848
   25phy    C29  656   1.286  -0.154   0.517  0.2628  0.3062  0.8341
   25phy    C27  657   1.399  -0.313   0.365  0.2765  0.2703 -0.7436
   25phy    C26  658   1.541  -0.379   0.375 -0.0171  0.3161 -0.5061
   25phy    C25  659   1.525  -0.534   0.371 -0.0972  0.4962  0.5293
   25phy    C23  660   1.658  -0.605   0.326  0.5132  0.1898  0.1787
   25phy    C24  661   1.718  -0.672   0.452 -0.2903  0.3751  0.3866
   25phy    C22  662   1.627  -0.718   0.222 -0.5112  0.3293 -0.1946
   25phy    C21  663   1.631  -0.658   0.078  0.3634  0.0773 -0.8304
   25phy    C20  664   1.601  -0.756  -0.039  0.3798  0.2216 -0.3125
   25phy    C18  665   1.572  -0.709  -0.183 -0.2562 -0.2203 -0.3867
   25phy    O01  666   1.461  -0.619  -0.173 -0.1611 -0.1022 -0.5351
   25phy    H01  667   1.391  -0.663  -0.129  0.1620 -1.2588 -1.1251
   25phy    C19  668   1.525  -0.841  -0.243  0.7211  0.8166 -0.2887
   25phy    C13  669   1.702  -0.646  -0.256  0.5090 -0.2150  0.1390
   25phy     H3  670   1.716  -0.546  -0.207 -1.6224  0.5517 -0.7229
   25phy    O33  671   1.837  -0.699  -0.235 -0.2362  0.1835  0.1825
   25phy    H1B  672   1.884  -0.631  -0.190 -2.5537  2.1118 -0.0798
   25phy    C12  673   1.703  -0.581  -0.396  0.1593 -0.3814  0.5372
   25phy    O11  674   1.740  -0.674  -0.500 -0.4516 -0.2267 -0.0841
   25phy    H1A  675   1.819  -0.720  -0.480 -0.6624 -0.2313  0.7829
   26phy    C35  676   0.920   4.168   1.586 -0.6691  0.3696 -0.1185
   26phy    C33  677   1.047   4.124   1.659 -0.1316  0.7435 -0.4702
   26phy    C34  678   1.030   3.973   1.670 -0.5822  0.2826 -0.2660
   26phy    C32  679   1.171   4.161   1.571 -0.3615  0.6658 -0.4949
   26phy    C31  680   1.264   4.254   1.640 -0.3729  0.1867 -0.0042
   26phy    C30  681   1.367   4.306   1.537 -0.3386 -0.1012 -0.4601
   26phy    C28  682   1.502   4.361   1.596  0.1768 -0.1733  0.2042
   26phy    C29  683   1.611   4.347   1.489  0.2685 -0.0880  0.3334
   26phy    C27  684   1.482   4.511   1.647 -0.4584  0.2384 -0.0822
   26phy    C26  685   1.567   4.559   1.765 -0.7972  1.3299 -0.4890
   26phy    C25  686   1.552   4.707   1.790 -0.0162 -0.2781 -0.0758
   26phy    C23  687   1.651   4.773   1.891  0.1724  0.5831  0.1756
   26phy    C24  688   1.781   4.813   1.823 -0.0267 -0.2732  0.2328
   26phy    C22  689   1.600   4.911   1.933 -0.2390  0.4283  0.1121
   26phy    C21  690   1.513   4.921   2.056  0.4604 -0.0067  0.5532
   26phy    C20  691   1.448   5.059   2.081 -0.1620 -0.1751 -0.1615
   26phy    C18  692   1.540   5.155   2.170 -0.0123  0.3482 -0.4094
   26phy    O01  693   1.681   5.138   2.156 -0.4203  0.4055  0.2284
   26phy    H01  694   1.719   5.222   2.168  0.4822 -0.1447  1.3112
   26phy    C19  695   1.518   5.297   2.110  0.3491 -0.1244 -0.0123
   26phy    C13  696   1.510   5.157   2.330 -0.2987 -0.5700  0.0817
   26phy     H3  697   1.403   5.185   2.347 -0.1687 -0.7090  1.1711
   26phy    O33  698   1.581   5.268   2.398  0.1843  0.3679  0.2290
   26phy    H1B  699   1.622   5.245   2.479 -0.3667 -1.1668  0.1021
   26phy    C12  700   1.539   5.029   2.411 -0.1150  0.0277  0.6855
   26phy    O11  701   1.665   4.980   2.395  0.8269  0.0238  0.1630
   26phy    H1A  702   1.703   5.016   2.317 -1.8062 -0.7107 -1.5570
   27phy    C35  703   1.052   5.002   0.107  0.0511 -0.5380 -0.2822
   27phy    C33  704   0.973   5.089   0.205  0.2665 -0.6761  0.2380
   27phy    C34  705   0.985   5.019   0.340  0.0595  0.3657  0.0699
   27phy    C32  706   1.022   5.238   0.221 -0.0526  0.0535 -0.1966
   27phy    C31  707   0.976   5.340   0.117  0.0725 -0.0174  0.1792
   27phy    C30  708   1.040   5.475   0.150  0.1131 -0.3564  0.0410
   27phy    C28  709   1.023   5.574   0.033 -0.2586  0.0645  0.2363
   27phy    C29  710   0.981   5.705   0.092  0.4468  0.4228  0.7870
   27phy    C27  711   1.163   5.600  -0.031  0.3700 -0.8568 -0.0702
   27phy    C26  712   1.174   5.510  -0.158  0.0583  0.0293  0.0838
   27phy    C25  713   1.313   5.507  -0.230 -0.3031  0.1801 -0.3136
   27phy    C23  714   1.335   5.399  -0.340 -0.6117 -0.4235 -0.5815
   27phy    C24  715   1.425   5.451  -0.454  0.1226 -0.2543 -0.0475
   27phy    C22  716   1.394   5.271  -0.279  0.1780  0.0054  0.1224
   27phy    C21  717   1.296   5.160  -0.300  0.2242 -0.0543 -0.4299
   27phy    C20  718   1.333   5.042  -0.214 -0.0203  0.4321  0.9866
   27phy    C18  719   1.260   4.899  -0.237 -0.1390 -0.3010 -0.1812
   27phy    O01  720   1.114   4.914  -0.248  0.8665 -0.2903  0.5601
   27phy    H01  721   1.070   4.833  -0.228 -1.4616  0.5598 -0.7338
   27phy    C19  722   1.297   4.832  -0.099  0.2010 -0.5132  0.2426
   27phy    C13  723   1.327   4.813  -0.363 -0.0451 -0.2229 -0.0437
   27phy     H3  724   1.299   4.867  -0.457  0.7885 -0.4222 -0.4175
   27phy    O33  725   1.468   4.811  -0.381  0.4577  0.2475 -0.6523
   27phy    H1B  726   1.504   4.896  -0.363 -0.4151  1.0561 -2.5148
   27phy    C12  727   1.270   4.683  -0.428  0.0168  0.0402  0.3851
   27phy    O11  728   1.294   4.560  -0.362 -0.1783  0.1299  0.0277
   27phy    H1A  729   1.371   4.577  -0.312  0.3885 -2.0222  0.0049
   28phy    C35  730   2.548   1.356   0.276  0.5823  0.1259  0.4183
   28phy    C33  731   2.400   1.407   0.269 -0.4480 -0.2665  0.5890
   28phy    C34  732   2.319   1.354   0.391  0.0200  0.3794 -0.0033
   28phy    C32  733   2.400   1.561   0.256 -0.9975 -0.2554 -0.3117
   28phy    C31  734   2.281   1.638   0.204  0.2201  0.4632  0.6884
   28phy    C30  735   2.299   1.789   0.196  0.4873  0.0809 -0.2544
   28phy    C28  736   2.177   1.880   0.175 -0.2094  0.0278  0.0752
   28phy    C29  737   2.202   2.007   0.258 -0.0606 -0.0614 -0.7636
   28phy    C27  738   2.132   1.907   0.030 -0.2288 -0.3743  0.6989
   28phy    C26  739   2.039   1.801  -0.033  0.0059 -0.5923 -0.1298
   28phy    C25  740   2.053   1.781  -0.188 -0.4371  0.3605 -0.0113
   28phy    C23  741   2.023   1.643  -0.248 -0.0434  0.4384  0.6579
   28phy    C24  742   1.992   1.655  -0.397 -0.1829  0.4206  0.3775
   28phy    C22  743   2.143   1.543  -0.241  0.1663  0.1983  0.2771
   28phy    C21  744   2.125   1.439  -0.122  0.4021 -0.3608  0.3701
   28phy    C20  745   2.249   1.350  -0.113  0.4652  0.4215 -0.6739
   28phy    C18  746   2.272   1.224  -0.205 -0.3598  0.4298  0.4725
   28phy    O01  747   2.147   1.153  -0.214  0.2008  0.0968 -0.0552
   28phy    H01  748   2.095   1.197  -0.278  2.5700  0.2587 -2.0123
   28phy    C19  749   2.376   1.137  -0.126  0.0415  0.2194  0.5697
   28phy    C13  750   2.330   1.263  -0.350  0.5288  0.1690 -0.0689
   28phy     H3  751   2.244   1.323  -0.389 -0.4862 -0.5698  0.9511
   28phy    O33  752   2.433   1.361  -0.359  0.2214  0.5292 -0.1747
   28phy    H1B  753   2.464   1.387  -0.275  0.3990 -1.1072  0.3141
   28phy    C12  754   2.336   1.175  -0.487 -0.1085 -0.0042  0.3480
   28phy    O11  755   2.236   1.079  -0.511 -0.0159  0.7803  0.4960
   28phy    H1A  756   2.164   1.128  -0.546 -0.0062  0.0478 -0.5884
   29phy    C35  757   0.406   3.891   0.460  0.0456  0.7261  0.1482
   29phy    C33  758   0.382   3.897   0.608  0.2112 -0.4817 -0.4880
   29phy    C34  759   0.237   3.853   0.643 -0.6255 -0.2246  0.1209
   29phy    C32  760   0.487   3.813   0.678 -0.4120  0.6158  0.0028
   29phy    C31  761   0.638   3.838   0.674 -0.0057  0.1849 -0.4927
   29phy    C30  762   0.720   3.722   0.721 -0.4692  0.3176  0.2619
   29phy    C28  763   0.873   3.754   0.739  0.2914  0.5695 -0.2700
   29phy    C29  764   0.888   3.782   0.893  0.1411 -0.5681  0.4760
   29phy    C27  765   0.965   3.647   0.684  0.2329  0.3463  0.6729
   29phy    C26  766   1.108   3.691   0.653 -0.1255  0.6210 -0.3867
   29phy    C25  767   1.199   3.570   0.638  0.1609  0.4644 -0.1313
   29phy    C23  768   1.340   3.603   0.588  0.1460  0.0180  0.3982
   29phy    C24  769   1.451   3.510   0.634 -0.0163 -0.0815 -0.4451
   29phy    C22  770   1.344   3.600   0.431 -0.4019 -0.6826 -0.6492
   29phy    C21  771   1.340   3.733   0.359  0.1789 -0.3160 -0.0757
   29phy    C20  772   1.278   3.728   0.212  0.0979  0.2430 -0.2452
   29phy    C18  773   1.124   3.692   0.189 -0.6314 -0.5737  0.3634
   29phy    O01  774   1.096   3.571   0.263  0.2268 -0.1733  0.0975
   29phy    H01  775   1.146   3.501   0.227 -0.1642 -1.2895  1.6226
   29phy    C19  776   1.100   3.661   0.040 -0.2532  0.4545 -0.0358
   29phy    C13  777   1.023   3.810   0.238 -0.8537  0.1708 -0.2874
   29phy     H3  778   1.064   3.837   0.339 -0.0968 -1.9077  0.0071
   29phy    O33  779   1.036   3.941   0.171 -0.4415 -0.3432  0.2182
   29phy    H1B  780   0.984   3.936   0.093  0.3976 -0.7870 -0.3294
   29phy    C12  781   0.879   3.798   0.300 -0.1518  0.2107 -0.1062
   29phy    O11  782   0.851   3.663   0.336  0.1289  0.5621 -0.1321
   29phy    H1A  783   0.934   3.626   0.363  0.0626 -0.3805 -1.1497
   30phy    C35  784   0.986   4.603   1.078 -0.0913 -0.1831  0.2717
   30phy    C33  785   0.920   4.474   1.107  0.5676 -0.0549  0.3031
   30phy    C34  786   0.968   4.417   1.245 -0.1051  0.8270 -0.0996
   30phy    C32  787   0.771   4.503   1.086 -0.0259 -0.2181  0.1152
   30phy    C31  788   0.690   4.386   1.030 -0.1512  0.4662  0.6228
   30phy    C30  789   0.547   4.414   0.978  0.0412 -0.1680  0.2247
   30phy    C28  790   0.459   4.303   0.924 -0.1018  0.1165  0.0935
   30phy    C29  791   0.375   4.233   1.026 -0.1013  0.4776 -0.1141
   30phy    C27  792   0.356   4.361   0.824 -0.2178  0.5016  0.4052
   30phy    C26  793   0.388   4.334   0.680 -0.1855  0.2989  0.1670
   30phy    C25  794   0.280   4.403   0.594 -0.2849 -0.0587  0.0569
   30phy    C23  795   0.299   4.398   0.442  0.3805  0.4752  0.4028
   30phy    C24  796   0.163   4.416   0.365  0.1034 -0.1355 -0.0089
   30phy    C22  797   0.402   4.508   0.395  0.4219  0.5275 -0.6921
   30phy    C21  798   0.502   4.467   0.287 -0.0090  0.1772 -0.2540
   30phy    C20  799   0.604   4.574   0.258  0.0290 -0.0252 -0.1715
   30phy    C18  800   0.694   4.579   0.125 -0.2900 -0.0212  0.0840
   30phy    O01  801   0.778   4.461   0.130  0.1821  0.7355 -0.0118
   30phy    H01  802   0.863   4.500   0.141 -1.2576  3.7728  1.7588
   30phy    C19  803   0.786   4.700   0.153  0.2780 -0.1635  0.0242
   30phy    C13  804   0.610   4.601  -0.008  0.2185 -0.5182  0.3147
   30phy     H3  805   0.543   4.512  -0.006 -0.4384 -0.0310  1.9485
   30phy    O33  806   0.509   4.698  -0.019 -0.4866 -0.0058  0.3340
   30phy    H1B  807   0.550   4.781  -0.026  1.7258 -1.1333 -1.0670
   30phy    C12  808   0.662   4.548  -0.147  0.3409  0.0418 -0.0986
   30phy    O11  809   0.724   4.632  -0.238  0.1805  0.1652  0.0749
   30phy    H1A  810   0.663   4.683  -0.288 -0.1747  0.0081  0.3473
   31phy    C35  811   1.123   0.863   1.682 -0.1583  0.3604  0.0232
   31phy    C33  812   1.093   0.844   1.829 -0.1286  1.1130 -0.1404
   31phy    C34  813   0.943   0.803   1.841  0.0637 -0.1437 -0.1499
   31phy    C32  814   1.193   0.748   1.891  0.7878  0.0911 -0.1646
   31phy    C31  815   1.192   0.731   2.041 -0.1378  0.0212  0.0216
   31phy    C30  816   1.292   0.631   2.084  0.0305  0.4373 -0.4019
   31phy    C28  817   1.274   0.598   2.234 -0.4449 -0.0620  0.3735
   31phy    C29  818   1.269   0.443   2.259  0.0387 -0.1281  0.2541
   31phy    C27  819   1.382   0.667   2.322 -0.3648 -0.0601  0.1867
   31phy    C26  820   1.349   0.689   2.471  0.0374 -0.2852  0.4939
   31phy    C25  821   1.468   0.753   2.549  0.5542  0.1851 -0.0266
   31phy    C23  822   1.442   0.803   2.692 -0.2528 -0.0100  0.7063
   31phy    C24  823   1.514   0.709   2.794 -0.4156  0.5148 -0.2968
   31phy    C22  824   1.482   0.951   2.693  0.3042  0.3034 -0.1045
   31phy    C21  825   1.440   1.036   2.813  0.0429 -0.4806  0.1744
   31phy    C20  826   1.511   1.175   2.812 -0.6372 -0.5705 -0.5236
   31phy    C18  827   1.654   1.204   2.868 -0.8117 -0.6850  0.1593
   31phy    O01  828   1.747   1.129   2.788  0.1484  0.3719  0.4936
   31phy    H01  829   1.745   1.039   2.811  0.8370  0.6007  1.4676
   31phy    C19  830   1.673   1.361   2.836 -0.4889 -0.0658 -0.4513
   31phy    C13  831   1.669   1.155   3.025  0.2897 -0.1599  0.3840
   31phy     H3  832   1.627   1.052   3.034 -1.8758  0.5023 -1.1473
   31phy    O33  833   1.590   1.230   3.122 -0.7256  0.2902  0.1734
   31phy    H1B  834   1.500   1.205   3.114 -0.2941 -0.9757 -1.2343
   31phy    C12  835   1.819   1.156   3.080  0.1141 -0.0704  0.0414
   31phy    O11  836   1.839   1.081   3.199  0.1871 -0.1081 -0.5481
   31phy    H1A  837   1.914   1.120   3.241 -0.3182 -0.6688  0.9334
   32phy    C35  838   1.583   1.400   1.334  0.2218 -0.4171 -0.1100
   32phy    C33  839   1.651   1.272   1.387 -0.0383  0.1557 -0.2189
   32phy    C34  840   1.589   1.139   1.336  0.0334  0.0322  0.3210
   32phy    C32  841   1.805   1.285   1.383  0.3165  0.0307  0.4181
   32phy    C31  842   1.879   1.189   1.483  0.5454 -0.1589 -0.1499
   32phy    C30  843   2.037   1.210   1.470 -0.3062  0.0850  0.5545
   32phy    C28  844   2.126   1.107   1.543  0.1804 -0.6620  0.3055
   32phy    C29  845   2.257   1.087   1.458 -0.3683  0.2442  0.1929
   32phy    C27  846   2.158   1.147   1.692  0.0748  0.6345  0.5030
   32phy    C26  847   2.214   1.032   1.782  0.0356 -0.0512 -0.0929
   32phy    C25  848   2.291   1.080   1.906  0.2541 -0.2949 -0.4479
   32phy    C23  849   2.327   0.963   1.999  0.1566 -0.2587  0.6422
   32phy    C24  850   2.480   0.968   2.032  0.2218 -0.2631 -0.0228
   32phy    C22  851   2.253   0.979   2.132  0.0984  0.2092 -0.0460
   32phy    C21  852   2.118   0.903   2.154  0.0288 -0.2235  0.2662
   32phy    C20  853   2.069   0.945   2.289 -0.2070 -0.4599  0.0979
   32phy    C18  854   1.920   0.926   2.333 -0.3920  0.0977 -0.0585
   32phy    O01  855   1.878   0.795   2.289  0.1616 -0.2563  0.1939
   32phy    H01  856   1.786   0.802   2.270  0.5628  2.2181 -1.2868
   32phy    C19  857   1.931   0.930   2.489 -0.4266  0.1635 -0.0378
   32phy    C13  858   1.818   1.019   2.253  0.4995 -0.7581  0.1158
   32phy     H3  859   1.844   1.019   2.144 -0.0738  0.5365 -0.0322
   32phy    O33  860   1.856   1.154   2.286  0.5972  0.3032  0.6496
   32phy    H1B  861   1.817   1.220   2.233  2.2893  0.5988 -0.2892
   32phy    C12  862   1.665   1.004   2.267 -0.1410  0.1155 -0.2145
   32phy    O11  863   1.634   0.869   2.238 -0.3346  0.1785  0.3241
   32phy    H1A  864   1.545   0.848   2.262 -0.0902 -1.4216 -0.0509
   33phy    C35  865   0.725   0.967   1.535  0.7447  0.3587  0.3450
   33phy    C33  866   0.703   0.855   1.439  0.0843  0.3689 -0.3704
   33phy    C34  867   0.643   0.902   1.310 -0.8411  0.1201  0.6722
   33phy    C32  868   0.827   0.764   1.424  0.2239 -0.0001 -0.0810
   33phy    C31  869   0.771   0.625   1.468 -0.3477 -0.3242  0.7113
   33phy    C30  870   0.884   0.520   1.460 -0.0041  0.4453 -0.0351
   33phy    C28  871   0.830   0.378   1.484  0.0796  0.5676  0.4805
   33phy    C29  872   0.789   0.305   1.352 -0.2797  0.1567 -0.9806
   33phy    C27  873   0.929   0.295   1.567 -0.1079  0.1361  0.0367
   33phy    C26  874   0.861   0.184   1.657 -0.0135 -0.0756 -0.0206
   33phy    C25  875   0.969   0.115   1.735 -0.3786 -0.2533 -0.2129
   33phy    C23  876   0.917   0.006   1.826 -0.3355 -0.0678  0.3874
   33phy    C24  877   0.942  -0.132   1.763 -0.0517 -0.4315 -0.6302
   33phy    C22  878   0.996   0.024   1.955  0.3638 -0.3883 -0.1675
   33phy    C21  879   0.929  -0.010   2.094 -0.3436  0.0161 -0.0240
   33phy    C20  880   1.016   0.049   2.212 -0.3344  0.0825  0.0185
   33phy    C18  881   0.974   0.013   2.358  0.5940  0.1418 -0.2678
   33phy    O01  882   1.009  -0.130   2.371  0.1288 -0.1329  0.4432
   33phy    H01  883   1.030  -0.150   2.460  3.6858 -1.9157 -0.5980
   33phy    C19  884   1.089   0.085   2.434  0.0356  0.3189  0.1036
   33phy    C13  885   0.829   0.044   2.423 -0.3807  0.3433 -0.1058
   33phy     H3  886   0.803   0.150   2.401  0.1847  0.1146 -2.1062
   33phy    O33  887   0.835   0.043   2.570  0.4034 -0.0391  0.0788
   33phy    H1B  888   0.900  -0.020   2.595  1.4471  0.7151 -0.6936
   33phy    C12  889   0.709  -0.046   2.369  0.5682  0.1192  0.1081
   33phy    O11  890   0.586  -0.017   2.432  0.5787 -0.2176  0.0094
   33phy    H1A  891   0.589   0.073   2.458 -0.4396 -0.2733  0.3701
   34phy    C35  892   4.309   3.533   0.717 -0.2956 -0.0277  0.1487
   34phy    C33  893   4.341   3.499   0.863 -0.2119  0.0168  0.0982
   34phy    C34  894   4.216   3.455   0.929  0.3818  0.2912 -0.0928
   34phy    C32  895   4.450   3.391   0.876  0.6498 -0.4044  0.2749
   34phy    C31  896   4.596   3.438   0.861 -0.3731 -0.0809  0.3103
   34phy    C30  897   4.681   3.304   0.842  0.2703 -0.6405  0.7125
   34phy    C28  898   4.827   3.326   0.798  0.0047  0.2757  0.0412
   34phy    C29  899   4.924   3.284   0.909 -0.2671  0.4876  0.1341
   34phy    C27  900   4.858   3.243   0.668 -0.6330  0.8488 -0.1384
   34phy    C26  901   4.860   3.326   0.539 -0.0613 -0.4959  0.1976
   34phy    C25  902   4.875   3.238   0.406  0.0332 -0.1363 -0.5981
   34phy    C23  903   4.854   3.324   0.281  0.9079 -0.0137  0.2286
   34phy    C24  904   4.974   3.310   0.192 -0.6565 -0.4457  0.0752
   34phy    C22  905   4.742   3.263   0.190  0.1107  0.1942  0.3915
   34phy    C21  906   4.599   3.315   0.209 -0.2526  0.7039  0.4733
   34phy    C20  907   4.504   3.228   0.135  0.2400 -0.0443 -0.5818
   34phy    C18  908   4.347   3.273   0.122  0.0248  0.3826  0.2432
   34phy    O01  909   4.294   3.301   0.249  0.4616  0.6460 -0.4227
   34phy    H01  910   4.317   3.231   0.307 -1.5307  0.8742  0.7254
   34phy    C19  911   4.279   3.148   0.060 -1.0827  0.1227  0.0914
   34phy    C13  912   4.334   3.409   0.030  0.3255  0.7269 -0.1825
   34phy     H3  913   4.394   3.483   0.089  0.9969  0.2432 -0.2449
   34phy    O33  914   4.412   3.413  -0.094 -0.0206  0.0372  0.4970
   34phy    H1B  915   4.482   3.466  -0.062  0.0285  0.1703  0.1756
   34phy    C12  916   4.218   3.510   0.033 -0.5078  0.2394  0.6342
   34phy    O11  917   4.140   3.503   0.144 -0.2250  0.4247 -0.3823
   34phy    H1A  918   4.187   3.457   0.211 -0.7744 -2.2587 -1.7087
   35phy    C35  919   1.264   0.636   0.435 -0.2613  0.1917  0.3891
   35phy    C33  920   1.187   0.751   0.502 -0.3569  0.1866 -0.3854
   35phy    C34  921   1.037   0.714   0.525 -0.0305  0.0290  0.0460
   35phy    C32  922   1.248   0.766   0.643  0.6449  0.5389  0.1715
   35phy    C31  923   1.262   0.907   0.697  0.2270  0.1959  0.3187
   35phy    C30  924   1.306   0.896   0.843  0.4865 -0.4890 -0.5884
   35phy    C28  925   1.321   1.023   0.929 -0.3158 -0.5209  0.0066
   35phy    C29  926   1.293   0.976   1.073 -0.0886 -1.1586  0.0257
   35phy    C27  927   1.459   1.094   0.917 -0.3045  0.4090  0.0804
   35phy    C26  928   1.445   1.242   0.905  0.2533  0.3154 -0.2891
   35phy    C25  929   1.561   1.310   0.833 -0.0132  0.3674  0.0790
   35phy    C23  930   1.560   1.462   0.820  0.2544 -0.6338  0.0556
   35phy    C24  931   1.688   1.512   0.886 -0.2160 -0.1068  0.4962
   35phy    C22  932   1.540   1.492   0.674 -0.6213  0.5377  1.0989
   35phy    C21  933   1.510   1.640   0.642 -0.1344 -0.7084 -0.2033
   35phy    C20  934   1.355   1.666   0.634 -0.0354  0.1443  0.0135
   35phy    C18  935   1.306   1.811   0.603  0.1136  0.8303  0.1945
   35phy    O01  936   1.385   1.911   0.673  0.6022  0.3147  1.0030
   35phy    H01  937   1.389   1.897   0.766 -1.1117 -1.0031  0.9382
   35phy    C19  938   1.164   1.807   0.665  0.0487  0.1647  0.5836
   35phy    C13  939   1.320   1.849   0.445  0.1980 -0.0212  0.3657
   35phy     H3  940   1.431   1.859   0.430 -0.1264  1.1851 -1.5645
   35phy    O33  941   1.298   1.750   0.345 -0.0143 -0.4595 -0.6213
   35phy    H1B  942   1.372   1.745   0.287  0.7935 -0.9725  0.4133
   35phy    C12  943   1.311   1.991   0.379  0.7641  0.0949  0.0054
   35phy    O11  944   1.179   2.020   0.338 -0.1841 -0.2583 -0.1965
   35phy    H1A  945   1.123   1.974   0.397  0.1294 -1.9538 -1.1500
   36phy    C35  946   1.867   2.159   1.587 -0.1556 -0.4364  0.1310
   36phy    C33  947   1.716   2.171   1.551  0.0166 -0.1030  0.7065
   36phy    C34  948   1.711   2.245   1.412 -0.1678  0.8474  0.1773
   36phy    C32  949   1.663   2.032   1.523  0.2097 -0.0530 -0.3241
   36phy    C31  950   1.606   1.956   1.640 -0.8167  0.3679  0.2030
   36phy    C30  951   1.555   1.823   1.581  0.1890  0.1932  0.0362
   36phy    C28  952   1.521   1.714   1.688  0.1720  0.1028 -0.4102
   36phy    C29  953   1.386   1.642   1.649 -0.5508 -0.1900  0.1793
   36phy    C27  954   1.643   1.615   1.702  0.4547 -0.5125  0.6632
   36phy    C26  955   1.666   1.552   1.843 -0.0696 -0.0571  0.0622
   36phy    C25  956   1.796   1.462   1.839 -0.1695 -0.1557  0.3878
   36phy    C23  957   1.811   1.368   1.962 -0.2171  0.0537 -0.1544
   36phy    C24  958   1.752   1.226   1.931 -0.0533 -0.1867 -0.1803
   36phy    C22  959   1.961   1.342   1.992 -0.3289  0.4826  0.0372
   36phy    C21  960   2.022   1.425   2.106  0.0067 -0.2422  0.1736
   36phy    C20  961   2.178   1.406   2.116 -0.0608 -0.3498 -0.4351
   36phy    C18  962   2.258   1.474   2.228 -0.2775  0.0153  0.0248
   36phy    O01  963   2.196   1.451   2.356 -0.1991  0.3566  0.1088
   36phy    H01  964   2.258   1.464   2.425  1.9913 -1.5566 -1.3210
   36phy    C19  965   2.383   1.385   2.239 -0.2324  0.1203 -0.3910
   36phy    C13  966   2.292   1.634   2.224  0.3764  0.0618 -0.5577
   36phy     H3  967   2.348   1.655   2.129  0.0668 -0.4776 -0.8601
   36phy    O33  968   2.388   1.676   2.324  0.2547  0.0407 -0.0917
   36phy    H1B  969   2.368   1.620   2.397 -1.9699  1.3402  0.4077
   36phy    C12  970   2.175   1.738   2.247 -0.3513  0.5709  0.0072
   36phy    O11  971   2.120   1.742   2.375  0.1520 -0.1963  0.3410
   36phy    H1A  972   2.134   1.662   2.423 -0.6268 -1.6930 -1.7470
   37phy    C35  973   0.316   1.288   1.279 -0.1480  0.4070 -0.0825
   37phy    C33  974   0.401   1.394   1.343 -0.5685 -0.4567  0.0697
   37phy    C34  975   0.315   1.470   1.442  0.1156 -0.0940 -0.4228
   37phy    C32  976   0.522   1.325   1.402 -0.1653  0.1120  0.0143
   37phy    C31  977   0.661   1.386   1.375 -0.1714 -0.8667 -0.2541
   37phy    C30  978   0.771   1.305   1.440 -0.6810 -0.2556  0.1223
   37phy    C28  979   0.918   1.346   1.405  0.3392 -0.7004 -0.7667
   37phy    C29  980   1.011   1.294   1.515 -0.7964  0.0325  0.5617
   37phy    C27  981   0.973   1.273   1.275 -0.0959  0.3073 -0.8651
   37phy    C26  982   0.948   1.358   1.151  0.5194 -0.2754 -0.2682
   37phy    C25  983   1.014   1.303   1.027  0.1035  0.1008  0.1524
   37phy    C23  984   1.008   1.379   0.892  0.8057 -0.4513  0.3427
   37phy    C24  985   1.113   1.490   0.870 -0.3436 -0.3327  0.1360
   37phy    C22  986   1.006   1.275   0.781 -0.4812  0.3867  0.3068
   37phy    C21  987   0.890   1.273   0.685  0.4474  0.4901  0.0747
   37phy    C20  988   0.884   1.151   0.593  0.0528  0.2129  0.2610
   37phy    C18  989   0.831   1.173   0.440 -0.3734 -0.0840  0.0728
   37phy    O01  990   0.697   1.217   0.443 -0.0429  0.4041  0.3593
   37phy    H01  991   0.642   1.167   0.387 -0.3852 -0.9234  1.8235
   37phy    C19  992   0.807   1.036   0.382  0.1730  0.2645  0.4100
   37phy    C13  993   0.930   1.270   0.356 -0.1833 -0.1949  0.3552
   37phy     H3  994   0.924   1.368   0.410 -1.5916 -1.1432  2.0374
   37phy    O33  995   1.073   1.252   0.369 -0.0142 -0.2137  0.5917
   37phy    H1B  996   1.104   1.193   0.303 -1.5787 -2.1116  1.4471
   37phy    C12  997   0.903   1.342   0.215 -0.4186  0.1116 -0.4794
   37phy    O11  998   0.771   1.382   0.208  0.3844  0.1225  0.1607
   37phy    H1A  999   0.726   1.369   0.289  0.9067  1.5467  0.7055
   38phy    C35 1000   1.219   1.311   1.987 -0.2272 -0.2305  0.6254
   38phy    C33 1001   1.319   1.249   2.086  0.2060  0.4063 -0.0019
   38phy    C34 1002   1.378   1.122   2.033  0.4808 -0.3825  0.3871
   38phy    C32 1003   1.418   1.361   2.123 -0.0755  0.0644 -0.7023
   38phy    C31 1004   1.488   1.348   2.261  0.0272 -0.0531 -0.3533
   38phy    C30 1005   1.572   1.477   2.281 -0.1440 -0.0659 -0.3481
   38phy    C28 1006   1.655   1.497   2.415  0.0060 -0.0988  0.2796
   38phy    C29 1007   1.781   1.565   2.373  0.2460 -0.2043 -0.7269
   38phy    C27 1008   1.573   1.582   2.517  0.2594  0.1710  0.0589
   38phy    C26 1009   1.438   1.527   2.577  0.1152  0.3258  0.1344
   38phy    C25 1010   1.373   1.642   2.664 -0.4385  0.5667  0.0341
   38phy    C23 1011   1.258   1.616   2.764 -0.0825  0.4753 -0.4337
   38phy    C24 1012   1.297   1.536   2.886 -0.2912 -0.2923  0.4102
   38phy    C22 1013   1.188   1.746   2.797 -0.5152 -0.0184  0.2238
   38phy    C21 1014   1.039   1.728   2.805 -0.7652 -0.1250 -0.3398
   38phy    C20 1015   0.963   1.859   2.830  0.3528 -0.5588  0.0933
   38phy    C18 1016   0.970   1.944   2.964  0.3848  0.0910 -0.2473
   38phy    O01 1017   1.104   1.981   2.993 -0.0393 -0.1679  0.1348
   38phy    H01 1018   1.149   2.023   2.922 -0.0841  1.3130  0.9260
   38phy    C19 1019   0.906   2.077   2.931  0.4233 -0.0271  0.1353
   38phy    C13 1020   0.898   1.878   3.096 -0.1001  0.3631 -0.2921
   38phy     H3 1021   0.802   1.829   3.065 -0.4977 -0.5509  2.2039
   38phy    O33 1022   0.863   1.963   3.204  0.2988  0.0653  0.2501
   38phy    H1B 1023   0.937   1.987   3.257  1.2710 -0.4830 -0.8265
   38phy    C12 1024   0.980   1.759   3.163 -0.0463 -0.2012  0.0887
   38phy    O11 1025   1.102   1.790   3.221 -0.0370 -0.0021 -0.3495
   38phy    H1A 1026   1.082   1.795   3.313 -0.5672  1.0530 -0.5056
   39phy    C35 1027   0.676   2.544   1.854 -0.8108  0.1665  0.4512
   39phy    C33 1028   0.743   2.414   1.870  0.2195  0.2764  0.5223
   39phy    C34 1029   0.761   2.353   1.734 -0.0591 -0.0401  0.1991
   39phy    C32 1030   0.864   2.412   1.964  0.6549  0.3034  0.3520
   39phy    C31 1031   0.851   2.301   2.070 -0.5697  0.2232  0.0885
   39phy    C30 1032   0.936   2.298   2.195  0.1064  0.0430 -0.2455
   39phy    C28 1033   0.885   2.179   2.282 -0.5847  0.0938  0.0464
   39phy    C29 1034   0.980   2.063   2.263  0.5061  0.0574  0.1393
   39phy    C27 1035   0.864   2.202   2.433  0.3860 -0.1588 -0.1020
   39phy    C26 1036   0.751   2.296   2.478 -0.4271  0.5124  0.1199
   39phy    C25 1037   0.742   2.288   2.628 -0.4146 -0.2627 -0.0974
   39phy    C23 1038   0.651   2.385   2.701  0.4631  0.0922 -0.1752
   39phy    C24 1039   0.600   2.300   2.821 -0.1525  0.1587  0.0281
   39phy    C22 1040   0.717   2.519   2.744 -0.5231 -0.6464  0.0305
   39phy    C21 1041   0.624   2.635   2.752 -0.3361  0.1040 -0.1937
   39phy    C20 1042   0.692   2.772   2.735 -0.6403  0.1063  0.5685
   39phy    C18 1043   0.595   2.895   2.733 -0.2148  0.3202  0.1965
   39phy    O01 1044   0.511   2.895   2.853  0.0559  0.2181  0.4464
   39phy    H01 1045   0.544   2.921   2.936 -1.8932 -0.7605  1.6096
   39phy    C19 1046   0.698   3.011   2.751  0.5296  0.1748  0.1930
   39phy    C13 1047   0.494   2.918   2.603 -0.3876  0.0949 -0.3510
   39phy     H3 1048   0.550   2.933   2.507 -1.6235  2.2010 -0.7858
   39phy    O33 1049   0.434   3.050   2.614 -0.5089  0.1025  0.3512
   39phy    H1B 1050   0.410   3.066   2.704 -0.0270 -0.5460  0.6071
   39phy    C12 1051   0.385   2.806   2.571  0.3599 -0.0611  0.1856
   39phy    O11 1052   0.277   2.804   2.665 -0.0482  0.0456 -0.0677
   39phy    H1A 1053   0.266   2.892   2.694 -1.0341 -0.5018  1.2835
   40phy    C35 1054   2.333   3.794   1.573  0.1787  0.0280  0.3423
   40phy    C33 1055   2.437   3.903   1.567 -0.3618  0.2224 -0.5240
   40phy    C34 1056   2.508   3.918   1.429 -1.3473  0.1445 -0.4868
   40phy    C32 1057   2.370   4.034   1.620 -0.0636 -0.4486 -0.3196
   40phy    C31 1058   2.457   4.134   1.703 -0.4898  0.0557  0.0785
   40phy    C30 1059   2.371   4.250   1.752 -0.3307  0.3346  0.0693
   40phy    C28 1060   2.451   4.363   1.821 -0.3810 -0.3897 -0.2643
   40phy    C29 1061   2.514   4.452   1.716 -0.0043 -0.1495 -0.1089
   40phy    C27 1062   2.364   4.444   1.919 -0.0907 -0.1956 -0.0401
   40phy    C26 1063   2.427   4.465   2.054  0.2733  0.0994 -0.4348
   40phy    C25 1064   2.343   4.549   2.149  0.3131  0.0759  0.0864
   40phy    C23 1065   2.417   4.589   2.285  0.3052  0.2425  0.3970
   40phy    C24 1066   2.470   4.739   2.269 -0.1958  0.1910  0.1787
   40phy    C22 1067   2.335   4.575   2.413  0.4342  0.4072  0.5965
   40phy    C21 1068   2.389   4.497   2.532 -0.2109  0.1249 -0.3298
   40phy    C20 1069   2.280   4.476   2.641  0.5393 -0.5800 -0.2699
   40phy    C18 1070   2.303   4.387   2.770 -0.0596  0.0151 -0.0169
   40phy    O01 1071   2.427   4.427   2.836  0.2414  0.3632  0.1702
   40phy    H01 1072   2.419   4.508   2.883  1.3606  0.2179  0.6394
   40phy    C19 1073   2.191   4.438   2.867  0.0340  0.4591 -0.0490
   40phy    C13 1074   2.295   4.226   2.738  0.3799  0.6405 -0.3409
   40phy     H3 1075   2.346   4.206   2.641  0.1447  0.6405 -0.4657
   40phy    O33 1076   2.160   4.188   2.707 -0.0188 -0.2577  0.1001
   40phy    H1B 1077   2.133   4.224   2.624  0.1847  0.3943  0.3169
   40phy    C12 1078   2.364   4.125   2.833  0.0687 -0.4878 -0.3842
   40phy    O11 1079   2.487   4.170   2.876  0.3479 -0.5745 -0.0322
   40phy    H1A 1080   2.499   4.260   2.853  0.3869 -0.4486  0.4672
   41phy    C35 1081   1.008   1.650   1.864  0.6062  0.2188  0.3379
   41phy    C33 1082   0.970   1.754   1.757 -0.2724  0.0829  0.3155
   41phy    C34 1083   0.819   1.752   1.735 -0.0106  0.1309  0.5522
   41phy    C32 1084   1.007   1.896   1.807 -0.0597  0.8504  0.2987
   41phy    C31 1085   1.150   1.953   1.799 -0.0694  0.0584  0.0374
   41phy    C30 1086   1.147   2.104   1.831  0.3585  0.1893  0.0316
   41phy    C28 1087   1.279   2.181   1.808  0.8961 -0.2033  0.2015
   41phy    C29 1088   1.310   2.207   1.659 -0.5633  0.4871 -0.3635
   41phy    C27 1089   1.265   2.322   1.870 -0.0160  0.1181  0.4714
   41phy    C26 1090   1.339   2.328   2.006  0.4664  0.2318  0.0351
   41phy    C25 1091   1.343   2.468   2.061 -0.0145  0.1065  0.3508
   41phy    C23 1092   1.388   2.470   2.207 -0.2336  0.2124 -0.0530
   41phy    C24 1093   1.483   2.590   2.238 -0.0507  0.4622  0.4476
   41phy    C22 1094   1.270   2.456   2.305  0.2430  0.1907 -0.5189
   41phy    C21 1095   1.313   2.373   2.425  0.2534 -0.1462 -0.8078
   41phy    C20 1096   1.211   2.374   2.545 -0.1228 -0.0609 -0.1313
   41phy    C18 1097   1.257   2.324   2.686 -0.5455  0.1083  0.2561
   41phy    O01 1098   1.371   2.402   2.729  0.3221  0.0901 -0.4710
   41phy    H01 1099   1.356   2.439   2.814  0.1905  0.1885 -0.5377
   41phy    C19 1100   1.144   2.378   2.772  0.2616  0.4658  0.0786
   41phy    C13 1101   1.282   2.167   2.713  0.2268  0.8560 -0.6044
   41phy     H3 1102   1.202   2.113   2.657 -0.2612  2.2299 -1.2743
   41phy    O33 1103   1.253   2.118   2.846  0.6022 -0.1534  0.0022
   41phy    H1B 1104   1.314   2.150   2.911 -0.4277  0.2555  0.8044
   41phy    C12 1105   1.416   2.108   2.663 -0.3321 -0.0822 -0.2724
   41phy    O11 1106   1.536   2.168   2.707  0.1721  0.6162  0.1763
   41phy    H1A 1107   1.517   2.258   2.723 -0.0491  0.6462 -0.2385
   42phy    C35 1108   0.073   0.898   0.666 -0.3955  0.3954  0.4698
   42phy    C33 1109   0.192   0.853   0.744  0.2581 -0.2547  0.3691
   42phy    C34 1110   0.144   0.830   0.880  0.7038 -0.2842  0.0505
   42phy    C32 1111   0.257   0.731   0.682 -0.7372  0.5493 -0.0808
   42phy    C31 1112   0.352   0.756   0.565  0.2065 -0.5759 -0.8703
   42phy    C30 1113   0.433   0.629   0.532 -0.3514  0.4639  0.1194
   42phy    C28 1114   0.530   0.646   0.411  0.3656 -0.1362 -0.2118
   42phy    C29 1115   0.672   0.698   0.446  0.1963 -0.0868  0.2363
   42phy    C27 1116   0.547   0.510   0.343  0.1916  0.3070  0.2157
   42phy    C26 1117   0.567   0.517   0.188 -0.0443  0.3774 -0.4623
   42phy    C25 1118   0.569   0.382   0.112 -0.5258  0.2927  0.0945
   42phy    C23 1119   0.535   0.396  -0.041 -0.6027 -0.0022  0.1693
   42phy    C24 1120   0.655   0.383  -0.135 -0.3151  0.1769  0.2063
   42phy    C22 1121   0.426   0.299  -0.092 -0.3139 -0.2887  0.5309
   42phy    C21 1122   0.286   0.366  -0.125 -0.2193  0.6623 -0.0602
   42phy    C20 1123   0.195   0.293  -0.222  0.0036 -0.2390 -0.0632
   42phy    C18 1124   0.128   0.151  -0.190 -0.0902  0.2519  0.0091
   42phy    O01 1125   0.228   0.049  -0.165  0.1760 -0.3108 -0.1248
   42phy    H01 1126   0.313   0.069  -0.199  0.1780  0.6716  0.4122
   42phy    C19 1127   0.065   0.126  -0.324  0.0749  0.0032  0.2984
   42phy    C13 1128   0.016   0.147  -0.073  0.6040 -0.1959  0.2977
   42phy     H3 1129   0.000   0.256  -0.052  1.1206 -0.6049  3.0943
   42phy    O33 1130  -0.129   0.119  -0.092 -0.2475 -0.0643  0.1686
   42phy    H1B 1131  -0.135   0.026  -0.098  1.7460 -0.1953 -0.4715
   42phy    C12 1132   0.060   0.122   0.077 -0.2343  0.3775  0.3757
   42phy    O11 1133   0.072  -0.016   0.112 -0.6464 -0.2374  0.1476
   42phy    H1A 1134   0.126  -0.057   0.047 -0.7090  1.3275 -0.9723
   43phy    C35 1135   0.743   0.503   1.953  0.0892 -0.4912  0.2554
   43phy    C33 1136   0.833   0.442   2.063 -0.4461  0.6231 -0.0635
   43phy    C34 1137   0.969   0.385   2.019  0.0397 -0.5462  0.7674
   43phy    C32 1138   0.836   0.527   2.188 -0.7715 -0.2442  0.0285
   43phy    C31 1139   0.813   0.465   2.324 -0.5706  0.5027  0.4663
   43phy    C30 1140   0.870   0.564   2.434 -0.0562 -0.1280 -0.3305
   43phy    C28 1141   0.878   0.517   2.586  0.2501 -0.6105  0.0048
   43phy    C29 1142   0.963   0.398   2.626  0.6542 -0.6941  0.3641
   43phy    C27 1143   0.902   0.640   2.678 -0.0260  0.3238 -0.1408
   43phy    C26 1144   0.810   0.657   2.797  0.3024 -0.2413  0.4176
   43phy    C25 1145   0.822   0.800   2.849 -0.2786  0.0216 -0.6806
   43phy    C23 1146   0.717   0.830   2.955  0.2983 -0.1801 -0.2465
   43phy    C24 1147   0.775   0.908   3.069 -0.0709  0.4591 -0.1266
   43phy    C22 1148   0.576   0.882   2.907  0.2715 -0.0250  0.0367
   43phy    C21 1149   0.450   0.885   2.998  0.1818  0.4584  0.1661
   43phy    C20 1150   0.322   0.920   2.924  0.1347 -0.3522  0.0009
   43phy    C18 1151   0.180   0.916   2.997  0.5460 -0.3294  0.1332
   43phy    O01 1152   0.179   1.005   3.110  0.2682  0.5869  0.2099
   43phy    H01 1153   0.202   1.090   3.077 -0.9302  0.4470 -1.0805
   43phy    C19 1154   0.089   0.999   2.902  0.0603 -0.1136  0.2375
   43phy    C13 1155   0.130   0.765   3.026  0.7669  0.1174  0.8904
   43phy     H3 1156   0.168   0.695   2.948 -0.4144  0.9094 -0.4420
   43phy    O33 1157  -0.015   0.747   3.017  0.1533 -0.0488 -0.1838
   43phy    H1B 1158  -0.056   0.804   3.080 -0.4853 -0.7189  0.0211
   43phy    C12 1159   0.170   0.705   3.166 -0.0644  0.0145  0.0078
   43phy    O11 1160   0.105   0.766   3.273  0.0253  0.5041 -0.2322
   43phy    H1A 1161   0.103   0.859   3.255 -0.1865  0.5758  0.1644
   44phy    C35 1162   1.266   1.547   1.239 -0.3113  0.3475  0.4718
   44phy    C33 1163   1.217   1.688   1.253  0.2054 -0.3816 -0.5341
   44phy    C34 1164   1.142   1.698   1.387  0.7262 -0.2479 -0.2145
   44phy    C32 1165   1.336   1.792   1.245 -0.1051 -0.3958  0.6303
   44phy    C31 1166   1.380   1.846   1.105  0.1769 -0.0407 -0.0244
   44phy    C30 1167   1.490   1.945   1.121  0.0563 -0.3296  0.2726
   44phy    C28 1168   1.537   2.032   1.006  0.2456 -0.0788  0.1095
   44phy    C29 1169   1.600   2.155   1.066 -0.4562  0.1337  0.0496
   44phy    C27 1170   1.640   1.965   0.911  0.1864 -0.2535 -0.0048
   44phy    C26 1171   1.670   2.025   0.773 -0.0190 -0.0325  0.2217
   44phy    C25 1172   1.752   1.942   0.675  0.1921 -0.0910 -0.3708
   44phy    C23 1173   1.798   2.009   0.546  0.7058 -0.2037  0.3581
   44phy    C24 1174   1.930   2.080   0.570 -0.4796 -0.9287 -0.8200
   44phy    C22 1175   1.824   1.900   0.440  0.1726 -0.6840 -0.8473
   44phy    C21 1176   1.713   1.859   0.348  0.6486 -0.3848 -0.1191
   44phy    C20 1177   1.746   1.771   0.233  0.0511  0.5288  0.5728
   44phy    C18 1178   1.630   1.745   0.125  0.4808  0.2356  0.0342
   44phy    O01 1179   1.520   1.676   0.189 -0.2061 -0.2827 -0.3594
   44phy    H01 1180   1.539   1.587   0.211 -0.0964 -0.1270  0.1969
   44phy    C19 1181   1.682   1.642   0.028  0.0929  0.1775  0.1832
   44phy    C13 1182   1.561   1.875   0.052 -0.2022  0.5817 -0.0649
   44phy     H3 1183   1.508   1.926   0.136 -0.4512 -1.9616  1.4217
   44phy    O33 1184   1.649   1.984   0.016 -0.0709  0.6191  0.4715
   44phy    H1B 1185   1.691   1.968  -0.066  1.4882  3.5158  0.5735
   44phy    C12 1186   1.427   1.869  -0.039 -0.8043  0.0583  0.4720
   44phy    O11 1187   1.331   1.768  -0.009  0.4290  0.4573 -0.6692
   44phy    H1A 1188   1.250   1.814   0.006  1.0606  0.8077  2.2119
   45phy    C35 1189   2.194   1.702   1.864 -0.2649  0.2495  0.0143
   45phy    C33 1190   2.116   1.832   1.828 -0.1734  0.0689 -0.3374
   45phy    C34 1191   2.089   1.840   1.678  0.0954 -0.6552  0.3244
   45phy    C32 1192   1.994   1.848   1.916  0.5031 -0.6292 -0.0898
   45phy    C31 1193   1.950   1.995   1.928 -0.2990  0.0939  0.0195
   45phy    C30 1194   1.835   2.006   2.031  0.3613 -0.5290  0.3143
   45phy    C28 1195   1.797   2.154   2.045  0.3109  0.1745 -0.2293
   45phy    C29 1196   1.694   2.203   1.935  0.5582  0.0945 -0.2692
   45phy    C27 1197   1.738   2.178   2.183  0.1094 -0.7859  0.6164
   45phy    C26 1198   1.806   2.293   2.267 -0.1143  0.5452  0.2060
   45phy    C25 1199   1.738   2.311   2.399 -0.3145 -0.2129 -0.1603
   45phy    C23 1200   1.807   2.409   2.493 -0.9855 -0.0255 -0.3305
   45phy    C24 1201   1.725   2.539   2.515  0.1980  0.1289 -0.5651
   45phy    C22 1202   1.854   2.337   2.625  0.1726 -0.7879 -0.2566
   45phy    C21 1203   1.996   2.384   2.665 -0.9805  0.2156  0.0260
   45phy    C20 1204   2.045   2.309   2.791  0.4653 -0.4119 -0.0943
   45phy    C18 1205   2.200   2.306   2.826 -0.8531 -0.0294  0.3036
   45phy    O01 1206   2.252   2.443   2.815 -0.0553  0.1636 -0.3537
   45phy    H01 1207   2.346   2.439   2.813 -0.0504 -1.0019  0.6776
   45phy    C19 1208   2.203   2.264   2.974  0.0876 -0.0755  0.5105
   45phy    C13 1209   2.299   2.210   2.737  0.3312  0.4864  0.1000
   45phy     H3 1210   2.263   2.104   2.738  1.4424  0.0922  0.9113
   45phy    O33 1211   2.425   2.186   2.806  0.1943 -0.2362 -0.0264
   45phy    H1B 1212   2.479   2.261   2.789 -0.4475  0.4500  0.8639
   45phy    C12 1213   2.329   2.244   2.586 -0.2513  0.2720  0.2107
   45phy    O11 1214   2.373   2.132   2.510  0.1434  0.3838 -0.4873
   45phy    H1A 1215   2.293   2.086   2.494 -0.4805  1.7461 -1.4365
   46phy    C35 1216   0.855   3.523   1.942 -0.2523  0.1052  0.6944
   46phy    C33 1217   0.966   3.422   1.954  0.1979  0.1878 -0.0720
   46phy    C34 1218   0.919   3.287   1.894 -0.1525 -0.2158 -0.0987
   46phy    C32 1219   1.095   3.478   1.894  0.1004  0.6460 -0.2031
   46phy    C31 1220   1.225   3.420   1.938  0.3367 -0.2577 -0.4345
   46phy    C30 1221   1.335   3.501   1.878 -0.3077 -0.0264 -0.0133
   46phy    C28 1222   1.480   3.466   1.920 -0.1112  0.2731  0.4619
   46phy    C29 1223   1.553   3.430   1.785 -0.0943 -0.1122  0.3938
   46phy    C27 1224   1.548   3.579   1.991 -0.3363 -0.4048 -0.4748
   46phy    C26 1225   1.593   3.557   2.135  0.0589  0.0871  0.3520
   46phy    C25 1226   1.676   3.671   2.184 -0.6042  0.0069  0.3642
   46phy    C23 1227   1.725   3.682   2.328  0.8199 -0.0657 -0.0020
   46phy    C24 1228   1.866   3.742   2.333  0.2504 -0.2331  0.3970
   46phy    C22 1229   1.630   3.761   2.426 -0.6115 -0.2378  0.0089
   46phy    C21 1230   1.559   3.673   2.532 -0.2364 -0.0599  0.2292
   46phy    C20 1231   1.496   3.755   2.640  0.7886  0.2034  0.3464
   46phy    C18 1232   1.411   3.692   2.751 -1.1265  0.7785  0.3832
   46phy    O01 1233   1.493   3.587   2.819  0.2340 -0.0677 -0.5905
   46phy    H01 1234   1.434   3.514   2.829 -0.7933  0.7971 -0.1357
   46phy    C19 1235   1.397   3.816   2.847 -0.0246  0.0255  0.1037
   46phy    C13 1236   1.276   3.619   2.691  0.0307 -0.4367  0.0718
   46phy     H3 1237   1.306   3.552   2.607 -0.6836 -0.0849 -0.4780
   46phy    O33 1238   1.193   3.714   2.620  0.3206  0.3201  0.0398
   46phy    H1B 1239   1.162   3.785   2.673 -0.9365  0.4943 -0.8690
   46phy    C12 1240   1.195   3.524   2.788  0.0316  0.1859  0.0856
   46phy    O11 1241   1.278   3.437   2.863  0.7083  0.3948 -0.0001
   46phy    H1A 1242   1.239   3.351   2.860  0.6534  0.3935  0.7628
   47phy    C35 1243   0.110   3.267   1.150 -0.6126  0.2658 -0.2204
   47phy    C33 1244   0.089   3.236   1.299  0.2345  0.0970 -0.2420
   47phy    C34 1245   0.147   3.351   1.379 -0.1359  0.0506 -0.7555
   47phy    C32 1246  -0.058   3.202   1.341 -0.1104 -0.3173  0.3930
   47phy    C31 1247  -0.068   3.072   1.427  0.3019 -0.2423 -0.0414
   47phy    C30 1248  -0.217   3.033   1.451 -0.0845 -0.1551  0.0397
   47phy    C28 1249  -0.233   2.882   1.493 -0.0017 -0.0313 -0.4463
   47phy    C29 1250  -0.293   2.880   1.632  0.0081 -0.4432 -0.4301
   47phy    C27 1251  -0.337   2.819   1.397 -0.0978  0.4170  0.0288
   47phy    C26 1252  -0.294   2.688   1.331  0.2349  0.5477 -0.6028
   47phy    C25 1253  -0.412   2.605   1.273  0.3009 -0.5974  0.4569
   47phy    C23 1254  -0.378   2.486   1.177  0.0922 -0.1880  0.1199
   47phy    C24 1255  -0.477   2.375   1.209 -0.3643  0.1215 -0.1451
   47phy    C22 1256  -0.361   2.537   1.032  0.5952 -0.4605 -0.4292
   47phy    C21 1257  -0.306   2.425   0.938  0.2055  0.0360  0.1284
   47phy    C20 1258  -0.286   2.480   0.794 -0.2762 -0.5302 -0.1557
   47phy    C18 1259  -0.238   2.383   0.677  0.3617 -0.4993  0.4011
   47phy    O01 1260  -0.132   2.304   0.728 -0.4418  0.0317  0.5099
   47phy    H01 1261  -0.154   2.245   0.798 -0.7406 -1.6362 -0.9114
   47phy    C19 1262  -0.178   2.475   0.565  0.0989 -0.1622 -0.0958
   47phy    C13 1263  -0.360   2.289   0.626 -0.3495 -0.2022 -0.0616
   47phy     H3 1264  -0.388   2.230   0.717  1.3704  0.6070  1.0327
   47phy    O33 1265  -0.484   2.354   0.603 -0.2304  0.1533 -0.1373
   47phy    H1B 1266  -0.475   2.444   0.579 -0.6756  0.5931  1.2546
   47phy    C12 1267  -0.343   2.142   0.555  0.4866 -0.0475  0.5169
   47phy    O11 1268  -0.367   2.141   0.419  0.4759  0.2012 -0.1549
   47phy    H1A 1269  -0.299   2.188   0.375 -0.2753 -0.1520 -1.7760
   48phy    C35 1270   2.330   3.595   2.058 -0.1387 -0.1461 -0.5550
   48phy    C33 1271   2.341   3.474   1.962  0.0892  0.2812  0.0415
   48phy    C34 1272   2.271   3.509   1.835 -0.0503  0.4669  0.0904
   48phy    C32 1273   2.487   3.430   1.943 -0.1531  0.5331 -0.1456
   48phy    C31 1274   2.502   3.278   1.912  1.5778  0.3460  0.1870
   48phy    C30 1275   2.646   3.221   1.914  0.1533  0.3974 -0.2190
   48phy    C28 1276   2.669   3.088   1.839 -0.4772  0.2206 -0.7013
   48phy    C29 1277   2.779   3.103   1.733  0.6195 -0.2033 -0.0387
   48phy    C27 1278   2.718   2.969   1.924  0.2891 -0.0599  0.3702
   48phy    C26 1279   2.617   2.882   2.000  0.3659  0.3267 -0.2779
   48phy    C25 1280   2.674   2.743   2.044 -0.2159 -0.3539  0.1034
   48phy    C23 1281   2.596   2.658   2.136  0.0790 -0.3221 -0.1487
   48phy    C24 1282   2.519   2.558   2.055 -0.0118 -0.4108  0.3034
   48phy    C22 1283   2.700   2.585   2.229  0.2724 -0.1165  0.4830
   48phy    C21 1284   2.651   2.539   2.363  0.4908 -0.0294 -0.3641
   48phy    C20 1285   2.774   2.481   2.435  0.3353  0.3990 -0.9576
   48phy    C18 1286   2.770   2.415   2.576  0.4783  0.4072  0.5888
   48phy    O01 1287   2.683   2.300   2.581  0.2571  0.3076  0.4156
   48phy    H01 1288   2.685   2.256   2.498  1.7649  1.6638 -0.3247
   48phy    C19 1289   2.911   2.362   2.583  0.2801  0.8753  0.1499
   48phy    C13 1290   2.736   2.522   2.693 -0.2006  0.6247 -0.0875
   48phy     H3 1291   2.783   2.617   2.658  1.6516 -0.3154 -0.3042
   48phy    O33 1292   2.811   2.501   2.816 -0.0525  0.0172 -0.0481
   48phy    H1B 1293   2.815   2.407   2.825 -0.9831 -0.2367 -1.7387
   48phy    C12 1294   2.586   2.556   2.738  0.2130  0.0735  0.3814
   48phy    O11 1295   2.515   2.450   2.801 -0.3866 -0.1564 -0.2430
   48phy    H1A 1296   2.538   2.462   2.891 -0.0476  0.7301 -0.4347
   49phy    C35 1297   2.109   2.657   1.167 -0.1337 -0.4330 -0.0755
   49phy    C33 1298   1.991   2.653   1.259  0.0338 -0.3362  0.7634
   49phy    C34 1299   1.861   2.638   1.184  0.4025  0.3006 -0.3849
   49phy    C32 1300   2.006   2.539   1.361  0.4483 -0.3017 -0.7378
   49phy    C31 1301   2.082   2.580   1.484 -0.2343  0.1473 -0.5098
   49phy    C30 1302   2.057   2.468   1.587  0.0019 -0.0448  0.2358
   49phy    C28 1303   2.105   2.483   1.737  0.3329 -0.2526  0.8926
   49phy    C29 1304   2.015   2.555   1.835  0.7205  0.0813  0.1608
   49phy    C27 1305   2.132   2.339   1.787 -0.0863  0.0576 -0.0999
   49phy    C26 1306   2.250   2.321   1.885 -0.3325 -0.0630  0.0632
   49phy    C25 1307   2.265   2.175   1.945 -0.2897  0.9078 -0.3966
   49phy    C23 1308   2.384   2.151   2.035 -0.3330  0.4519  0.0683
   49phy    C24 1309   2.361   2.202   2.174  0.0602  0.4222 -0.3087
   49phy    C22 1310   2.430   2.005   2.046 -0.5582  0.0771 -0.3217
   49phy    C21 1311   2.571   1.968   2.001 -0.1910 -0.1636 -0.0109
   49phy    C20 1312   2.631   1.858   2.090  0.5437 -0.3912 -0.2805
   49phy    C18 1313   2.663   1.865   2.242  0.3635  0.0125 -0.3448
   49phy    O01 1314   2.544   1.880   2.325 -0.4444 -0.4837 -0.0713
   49phy    H01 1315   2.491   1.803   2.334 -0.2088 -0.4874  1.6817
   49phy    C19 1316   2.704   1.714   2.263  0.2949  0.1602  0.0922
   49phy    C13 1317   2.781   1.960   2.301  0.4200 -0.4776 -0.1272
   49phy     H3 1318   2.879   1.946   2.248  1.3105 -0.0767  1.3542
   49phy    O33 1319   2.824   1.928   2.433  0.2580 -0.4730 -0.2978
   49phy    H1B 1320   2.756   1.961   2.488  0.5593  1.6720 -1.1387
   49phy    C12 1321   2.754   2.120   2.294 -0.1258  0.0922 -0.1050
   49phy    O11 1322   2.646   2.161   2.371  0.1907  0.2825  0.3537
   49phy    H1A 1323   2.568   2.116   2.346  0.9603 -1.1726  0.4820
   50phy    C35 1324   0.818   2.836   1.326 -0.0771  0.2383 -0.2261
   50phy    C33 1325   0.773   2.689   1.313  0.7186  0.4813 -0.1879
   50phy    C34 1326   0.714   2.659   1.449 -0.9885 -0.4174  0.4373
   50phy    C32 1327   0.671   2.662   1.203 -0.2041  0.5146 -0.0561
   50phy    C31 1328   0.687   2.515   1.156  0.3293  0.2656 -0.1563
   50phy    C30 1329   0.576   2.474   1.059  0.3315  0.7605 -0.3985
   50phy    C28 1330   0.599   2.344   0.986  0.0357  0.2443 -0.3460
   50phy    C29 1331   0.503   2.234   1.023  0.4329  0.0939 -0.1397
   50phy    C27 1332   0.607   2.382   0.837 -0.2284 -0.3411  0.3681
   50phy    C26 1333   0.696   2.287   0.752  0.3991  0.4529 -0.4449
   50phy    C25 1334   0.689   2.298   0.603  0.3684  0.3337 -0.0732
   50phy    C23 1335   0.809   2.220   0.528  0.6608  0.0617 -0.2876
   50phy    C24 1336   0.782   2.070   0.504  0.0434  0.3441  0.3186
   50phy    C22 1337   0.819   2.272   0.381  0.1281 -0.2545 -0.0830
   50phy    C21 1338   0.912   2.389   0.354  0.2082 -0.3424 -0.1530
   50phy    C20 1339   0.930   2.398   0.204 -0.3605 -0.0588  0.1829
   50phy    C18 1340   1.000   2.514   0.124 -0.5272  0.0700 -0.5438
   50phy    O01 1341   0.929   2.636   0.167 -0.4828 -0.6205  0.2277
   50phy    H01 1342   0.885   2.679   0.097 -2.4303 -0.5761  1.3972
   50phy    C19 1343   0.975   2.486  -0.031 -0.3306 -0.1239  0.2373
   50phy    C13 1344   1.160   2.515   0.165 -0.2983  0.1822  0.0367
   50phy     H3 1345   1.159   2.535   0.275  0.5046  1.0581 -0.1076
   50phy    O33 1346   1.230   2.385   0.173 -0.2067  0.2611  0.3365
   50phy    H1B 1347   1.164   2.321   0.152 -0.2964  0.5758 -0.3691
   50phy    C12 1348   1.257   2.638   0.161 -0.5080 -0.3042 -0.2352
   50phy    O11 1349   1.328   2.671   0.045 -0.1273 -0.1362 -0.3429
   50phy    H1A 1350   1.358   2.759   0.055 -2.1231  0.6695 -0.9456
   51phy    C35 1351   0.768   1.727   0.928 -0.3759  0.0266  0.1629
   51phy    C33 1352   0.781   1.821   1.050 -1.2840  0.3284  0.0249
   51phy    C34 1353   0.789   1.737   1.173 -0.3897 -0.3149  0.3584
   51phy    C32 1354   0.925   1.889   1.029  0.3397 -0.4110  0.1323
   51phy    C31 1355   0.917   2.030   0.975 -0.9390  0.5702 -0.2261
   51phy    C30 1356   1.061   2.081   0.969  0.3390  0.0063  0.3602
   51phy    C28 1357   1.085   2.216   0.907 -0.1021  0.3787 -0.1489
   51phy    C29 1358   1.091   2.330   1.015  0.2182 -0.3397  0.5483
   51phy    C27 1359   1.219   2.215   0.833  0.3673  0.1202 -0.9206
   51phy    C26 1360   1.221   2.289   0.697 -0.1494  0.0428  0.0624
   51phy    C25 1361   1.362   2.304   0.634  0.1175  0.2328  0.0434
   51phy    C23 1362   1.403   2.399   0.516  0.3749  0.3824  0.4177
   51phy    C24 1363   1.419   2.545   0.555  0.1398 -0.8441  0.0393
   51phy    C22 1364   1.524   2.332   0.451  0.6646  0.1014  0.0426
   51phy    C21 1365   1.567   2.364   0.308 -0.0298  0.3542 -0.2643
   51phy    C20 1366   1.701   2.298   0.277  0.1126 -0.0188 -0.1012
   51phy    C18 1367   1.744   2.295   0.125  0.1204 -0.2545  0.4069
   51phy    O01 1368   1.635   2.226   0.057  0.3590 -0.4558  0.3789
   51phy    H01 1369   1.667   2.143   0.029  0.6740  0.5677 -2.6703
   51phy    C19 1370   1.862   2.199   0.114 -0.3032  0.0284 -0.7693
   51phy    C13 1371   1.772   2.432   0.060  0.3373 -0.3332 -0.2641
   51phy     H3 1372   1.674   2.486   0.063 -0.0100 -0.9040 -0.9706
   51phy    O33 1373   1.850   2.523   0.137 -0.1346  0.1816  0.3612
   51phy    H1B 1374   1.813   2.533   0.223 -0.2105 -2.1732  0.6768
   51phy    C12 1375   1.775   2.477  -0.092  0.2427 -0.2158  0.0629
   51phy    O11 1376   1.686   2.401  -0.173  0.2744 -0.1476 -0.1580
   51phy    H1A 1377   1.604   2.411  -0.128  0.5690  0.2755  0.3025
   52phy    C35 1378   1.936   1.640   1.311  0.1512  0.2310 -0.0382
   52phy    C33 1379   1.918   1.723   1.184 -0.4472 -0.0431 -0.4274
   52phy    C34 1380   1.884   1.868   1.231 -0.0556  0.3657  0.0762
   52phy    C32 1381   2.051   1.720   1.100  0.3511  0.3969 -0.1653
   52phy    C31 1382   2.028   1.744   0.953  0.7023  0.0856 -0.1109
   52phy    C30 1383   2.149   1.713   0.869  0.0366  0.2391  0.5585
   52phy    C28 1384   2.127   1.691   0.718 -0.5581 -0.2092  0.1832
   52phy    C29 1385   2.250   1.735   0.637 -0.5252  0.1304 -0.1500
   52phy    C27 1386   2.103   1.547   0.676  0.1003 -0.2259 -0.2296
   52phy    C26 1387   1.975   1.522   0.598  0.0138  0.0099  0.2063
   52phy    C25 1388   1.986   1.387   0.533  0.5797  0.1488  0.1426
   52phy    C23 1389   1.880   1.348   0.426  0.6286 -0.3390 -0.5249
   52phy    C24 1390   1.936   1.376   0.288  0.6776  0.1644  0.3182
   52phy    C22 1391   1.847   1.197   0.452 -0.0364 -0.3433  0.2287
   52phy    C21 1392   1.717   1.142   0.388 -1.2495 -0.0026 -0.0881
   52phy    C20 1393   1.721   0.992   0.414 -0.5557 -0.3623  0.2031
   52phy    C18 1394   1.611   0.896   0.368  0.0077  0.6123  0.2974
   52phy    O01 1395   1.488   0.938   0.428 -0.3345  0.3374  0.2003
   52phy    H01 1396   1.466   1.027   0.407 -0.5758  0.0264 -0.9138
   52phy    C19 1397   1.661   0.763   0.434  0.2455 -0.1450  0.0964
   52phy    C13 1398   1.595   0.878   0.211 -0.1045 -0.1862  0.1744
   52phy     H3 1399   1.575   0.982   0.175  3.5466  0.4320 -0.5215
   52phy    O33 1400   1.717   0.856   0.138 -0.3050 -0.4408  0.4012
   52phy    H1B 1401   1.766   0.936   0.143  0.0856 -0.5876 -0.7257
   52phy    C12 1402   1.469   0.821   0.135  0.1708  0.2688  0.0066
   52phy    O11 1403   1.350   0.849   0.200 -0.2653 -0.0418 -0.0307
   52phy    H1A 1404   1.367   0.827   0.290  0.9320 -1.2691 -0.5260
   53phy    C35 1405   1.566   2.512   1.586 -0.2645 -0.1114  0.1192
   53phy    C33 1406   1.606   2.622   1.682 -0.5054 -0.0812  0.1718
   53phy    C34 1407   1.642   2.555   1.808 -0.0667 -0.2818 -0.5799
   53phy    C32 1408   1.705   2.721   1.623 -0.1574 -0.1534 -0.4998
   53phy    C31 1409   1.647   2.853   1.576 -0.2995 -0.0420  0.4533
   53phy    C30 1410   1.746   2.944   1.501  0.2105  1.0516 -0.4907
   53phy    C28 1411   1.664   3.068   1.445 -0.3357  0.4242  0.4308
   53phy    C29 1412   1.633   3.178   1.546 -0.0422  0.0835  0.2264
   53phy    C27 1413   1.738   3.125   1.318  0.0420  0.3486  0.1113
   53phy    C26 1414   1.643   3.147   1.191  0.1343 -0.1451  0.1000
   53phy    C25 1415   1.705   3.237   1.081 -0.5859  0.1795 -0.3286
   53phy    C23 1416   1.614   3.262   0.962  0.0556 -0.2120 -0.0002
   53phy    C24 1417   1.510   3.375   0.987 -0.2818  0.0081 -0.3791
   53phy    C22 1418   1.697   3.292   0.833  0.5332 -0.2798 -0.1472
   53phy    C21 1419   1.729   3.173   0.740 -0.3616 -0.0634  0.1852
   53phy    C20 1420   1.861   3.199   0.669  0.4492 -0.5166  0.1584
   53phy    C18 1421   1.873   3.226   0.516  0.2108 -0.2741  0.6265
   53phy    O01 1422   1.824   3.113   0.440 -0.3053  0.0329  0.1239
   53phy    H01 1423   1.837   3.038   0.495  0.1808  0.4743  0.6245
   53phy    C19 1424   2.026   3.225   0.484 -0.5039 -0.4431  0.1570
   53phy    C13 1425   1.803   3.363   0.468  0.1597 -0.6636  0.0175
   53phy     H3 1426   1.694   3.356   0.495  0.6230  1.3585  2.8378
   53phy    O33 1427   1.834   3.475   0.552 -0.2014  0.1968 -0.0334
   53phy    H1B 1428   1.790   3.469   0.634 -0.0447  2.0575  0.2098
   53phy    C12 1429   1.762   3.406   0.319 -0.0376  0.0659 -0.5374
   53phy    O11 1430   1.652   3.490   0.296 -0.1244 -0.1011 -0.1855
   53phy    H1A 1431   1.690   3.575   0.283  2.1216 -1.2438 -1.9442
   54phy    C35 1432   3.230   2.627   2.106  0.2728  0.1142  0.4372
   54phy    C33 1433   3.201   2.492   2.173  0.1516  0.0901  0.1703
   54phy    C34 1434   3.225   2.510   2.325 -0.0965 -0.3119  0.0365
   54phy    C32 1435   3.054   2.454   2.156 -0.0763  0.2755  0.1696
   54phy    C31 1436   3.021   2.380   2.025 -0.2840 -0.3317 -0.0273
   54phy    C30 1437   2.878   2.350   1.985  0.0614  0.3623  0.4502
   54phy    C28 1438   2.861   2.298   1.842  0.0861  0.5878  0.0642
   54phy    C29 1439   2.842   2.144   1.842  0.6567 -0.1273 -0.2767
   54phy    C27 1440   2.731   2.352   1.782  0.4130 -0.1718 -0.0815
   54phy    C26 1441   2.742   2.424   1.648 -0.2083  0.2737  0.5583
   54phy    C25 1442   2.614   2.497   1.605 -0.6858 -0.1632 -0.1463
   54phy    C23 1443   2.583   2.558   1.469  0.2075  0.0257 -0.0000
   54phy    C24 1444   2.429   2.547   1.440 -0.3401 -0.2316 -0.2378
   54phy    C22 1445   2.617   2.706   1.457  0.2285 -0.4809 -0.0799
   54phy    C21 1446   2.725   2.735   1.351  0.4016  0.2713 -0.3215
   54phy    C20 1447   2.747   2.892   1.353  0.3287  0.6423  0.2595
   54phy    C18 1448   2.864   2.961   1.276  0.4129  0.2068  0.0287
   54phy    O01 1449   2.990   2.884   1.290  0.2096  0.7057 -0.1541
   54phy    H01 1450   2.982   2.803   1.338  0.6895 -0.1283 -1.4226
   54phy    C19 1451   2.882   3.091   1.359 -0.3280  0.0130  0.2365
   54phy    C13 1452   2.832   2.994   1.126  1.0916 -0.5173  0.1764
   54phy     H3 1453   2.799   2.897   1.082 -0.5569 -0.4722  1.2352
   54phy    O33 1454   2.710   3.061   1.096 -0.1630 -0.7473 -0.0716
   54phy    H1B 1455   2.686   3.120   1.165 -0.7269 -1.0008 -0.0430
   54phy    C12 1456   2.939   3.019   1.018  0.4569  0.0937 -0.2513
   54phy    O11 1457   3.054   2.946   1.028 -0.1456  0.2543 -0.3099
   54phy    H1A 1458   3.071   2.935   1.120  0.8469  1.1962 -0.3533
   55phy    C35 1459   4.537   4.184   1.201  0.0559 -0.2572 -0.3686
   55phy    C33 1460   4.666   4.261   1.167  0.4080 -0.0351  0.5774
   55phy    C34 1461   4.738   4.306   1.297  0.1581 -0.1218 -0.3505
   55phy    C32 1462   4.748   4.172   1.075 -0.1963 -0.6361 -0.0799
   55phy    C31 1463   4.845   4.246   0.983 -0.0241 -0.4312  0.8559
   55phy    C30 1464   4.922   4.154   0.889 -0.0875 -0.3166  0.0831
   55phy    C28 1465   5.018   4.224   0.789  0.2655 -0.3140  0.0879
   55phy    C29 1466   5.151   4.154   0.776 -0.0546  0.3977  0.0444
   55phy    C27 1467   4.942   4.235   0.656  0.5367  0.1521 -0.6221
   55phy    C26 1468   4.939   4.379   0.592  0.2027 -0.2755  0.1775
   55phy    C25 1469   4.837   4.391   0.477  0.5576  0.2825 -0.2502
   55phy    C23 1470   4.836   4.515   0.391 -0.1527 -0.4073 -0.4739
   55phy    C24 1471   4.907   4.480   0.257  0.0670  0.2670 -0.6083
   55phy    C22 1472   4.695   4.565   0.355  0.0605 -0.7113 -0.4429
   55phy    C21 1473   4.687   4.721   0.336  0.1452  0.0245 -0.0589
   55phy    C20 1474   4.543   4.755   0.278 -0.6767 -0.6802 -0.2377
   55phy    C18 1475   4.524   4.900   0.217 -0.0786  0.2118 -0.5330
   55phy    O01 1476   4.553   4.994   0.324  0.0409  0.3097 -0.4226
   55phy    H01 1477   4.641   4.984   0.355 -0.2269  0.5463  0.4590
   55phy    C19 1478   4.379   4.905   0.184  0.0844 -0.1163  0.1337
   55phy    C13 1479   4.620   4.931   0.090  0.3652 -0.8462 -0.3917
   55phy     H3 1480   4.721   4.943   0.138  1.5496 -0.9798 -2.7192
   55phy    O33 1481   4.651   4.827  -0.003  0.3132  0.4796 -0.3029
   55phy    H1B 1482   4.740   4.797   0.004  0.8072  2.0201  0.5647
   55phy    C12 1483   4.642   5.076   0.017 -0.0919 -0.0793 -0.3905
   55phy    O11 1484   4.613   5.188   0.093 -0.3508 -0.9447 -0.4734
   55phy    H1A 1485   4.550   5.161   0.157 -0.0990  0.2989  0.3264
   56phy    C35 1486   2.055   3.198   1.936 -0.3612  0.4247 -0.2566
   56phy    C33 1487   2.013   3.062   1.997  0.0900  0.1220  0.3639
   56phy    C34 1488   1.969   2.968   1.885 -0.1494  0.2166 -0.1490
   56phy    C32 1489   2.127   2.993   2.073 -0.1212  0.0484  0.1037
   56phy    C31 1490   2.098   2.865   2.163  0.4226  0.0371  0.2108
   56phy    C30 1491   2.216   2.805   2.234  0.2424 -0.1701 -0.1511
   56phy    C28 1492   2.178   2.693   2.332 -0.3646  0.5344  0.6695
   56phy    C29 1493   2.265   2.564   2.314 -0.0915  0.0351  0.4337
   56phy    C27 1494   2.166   2.733   2.480  0.6573  0.5114 -0.9101
   56phy    C26 1495   2.042   2.806   2.532 -0.3327  0.3949 -0.1000
   56phy    C25 1496   2.049   2.866   2.674 -0.0966  0.7255 -0.6900
   56phy    C23 1497   1.923   2.929   2.738 -0.1086  0.2638 -0.3252
   56phy    C24 1498   1.819   2.821   2.770 -0.3293 -0.3535 -0.0444
   56phy    C22 1499   1.963   2.995   2.872  0.7553 -0.7339  0.6624
   56phy    C21 1500   2.013   3.135   2.874 -0.4465  0.0643  0.5318
   56phy    C20 1501   2.043   3.187   3.017  0.3127  0.2581 -0.0050
   56phy    C18 1502   2.135   3.318   3.024 -0.4578 -0.1557 -0.0432
   56phy    O01 1503   2.103   3.413   2.918 -0.3103  0.2448  0.2009
   56phy    H01 1504   2.010   3.412   2.901 -0.7119  1.3448  2.0939
   56phy    C19 1505   2.081   3.381   3.158 -0.1914  0.0096  0.0489
   56phy    C13 1506   2.295   3.275   3.032  0.2599  0.1584  0.1421
   56phy     H3 1507   2.311   3.176   2.982  1.3756  0.9430 -1.1305
   56phy    O33 1508   2.334   3.248   3.167 -0.1017  0.2054  0.2693
   56phy    H1B 1509   2.356   3.328   3.209 -0.2119  0.5815 -0.3711
   56phy    C12 1510   2.402   3.368   2.967 -0.0795 -0.2866  0.3292
   56phy    O11 1511   2.532   3.318   2.967  0.0131 -0.2375 -0.4318
   56phy    H1A 1512   2.543   3.247   2.907  2.3804  0.7059 -1.2332
   57phy    C35 1513   1.253   2.985   1.472  0.1178  0.1327  0.0532
   57phy    C33 1514   1.146   3.094   1.457 -0.1744 -0.0904 -0.3285
   57phy    C34 1515   1.134   3.191   1.576 -0.2152 -0.7252  0.2767
   57phy    C32 1516   1.162   3.172   1.326 -0.3979 -0.1093  0.1566
   57phy    C31 1517   1.054   3.167   1.222 -0.0123 -0.1822  0.1635
   57phy    C30 1518   1.089   3.226   1.084 -0.4210 -0.2518 -0.7476
   57phy    C28 1519   0.972   3.264   0.990 -0.4417  0.1635  0.3671
   57phy    C29 1520   0.914   3.400   1.031  0.3477 -0.2127  0.1631
   57phy    C27 1521   1.013   3.267   0.837  0.3532  0.2570 -0.1922
   57phy    C26 1522   0.912   3.210   0.740 -0.1145 -0.1253  0.2406
   57phy    C25 1523   0.932   3.275   0.598 -0.0301  0.1679 -0.2970
   57phy    C23 1524   0.810   3.265   0.510  0.7286 -0.0492 -0.3088
   57phy    C24 1525   0.686   3.357   0.540 -0.1826  0.0606 -0.5804
   57phy    C22 1526   0.859   3.298   0.367 -0.3843 -0.1371 -0.3205
   57phy    C21 1527   0.768   3.271   0.246  0.0531  0.5960 -0.1261
   57phy    C20 1528   0.843   3.329   0.124  0.8128 -0.1499  0.0427
   57phy    C18 1529   0.803   3.283  -0.018 -0.2034 -0.4473  0.0661
   57phy    O01 1530   0.782   3.144  -0.028  0.4156 -0.0403  0.2215
   57phy    H01 1531   0.852   3.098   0.016  0.2191 -0.3189  0.2452
   57phy    C19 1532   0.927   3.306  -0.106  0.1340  0.3532 -0.2488
   57phy    C13 1533   0.675   3.369  -0.071  0.2898 -0.3089  0.7529
   57phy     H3 1534   0.588   3.328  -0.013 -1.3763  2.2787  0.2925
   57phy    O33 1535   0.657   3.504  -0.026 -0.1054  0.4484 -0.1043
   57phy    H1B 1536   0.593   3.509   0.043 -0.1764  1.1754 -0.2089
   57phy    C12 1537   0.588   3.337  -0.203  0.0232  0.3923 -0.6750
   57phy    O11 1538   0.460   3.390  -0.218 -0.2416 -0.2026  0.5196
   57phy    H1A 1539   0.465   3.464  -0.275 -0.6064 -0.7028 -0.1613
   58phy    C35 1540   1.560   2.946   2.101 -0.0258  0.1919  0.0291
   58phy    C33 1541   1.506   3.030   1.991  0.7846  0.0534 -0.0958
   58phy    C34 1542   1.622   3.098   1.923 -0.7325 -0.1096 -0.1532
   58phy    C32 1543   1.424   2.953   1.883 -0.3365 -0.2199 -0.3482
   58phy    C31 1544   1.276   2.966   1.903 -0.6031 -0.4515 -0.0172
   58phy    C30 1545   1.189   2.877   1.815  0.4199 -0.5544 -0.0058
   58phy    C28 1546   1.036   2.890   1.848 -0.1297 -0.4687 -0.1392
   58phy    C29 1547   0.943   2.893   1.724  0.4812 -0.1845 -0.0608
   58phy    C27 1548   0.997   2.783   1.947  0.9505 -0.0390 -0.2008
   58phy    C26 1549   0.948   2.828   2.089 -0.0254  0.0221 -0.3022
   58phy    C25 1550   0.948   2.720   2.197  0.3008  0.2445  0.1492
   58phy    C23 1551   0.880   2.770   2.329  0.2685  0.1306  0.1155
   58phy    C24 1552   0.731   2.716   2.337 -0.5566 -0.7485 -0.2594
   58phy    C22 1553   0.954   2.710   2.451  0.1496  0.2755 -0.0547
   58phy    C21 1554   1.062   2.803   2.507 -0.1126  0.6147 -0.3567
   58phy    C20 1555   1.116   2.746   2.643 -0.0700  0.4162  0.6036
   58phy    C18 1556   1.226   2.818   2.727 -0.0534  0.2431 -0.1190
   58phy    O01 1557   1.215   2.961   2.694 -0.0013 -0.2559 -0.3499
   58phy    H01 1558   1.280   2.976   2.629  1.2163 -1.9819  0.3787
   58phy    C19 1559   1.165   2.802   2.871 -0.4333  0.3309 -0.1145
   58phy    C13 1560   1.382   2.771   2.721  0.3232 -0.0367 -0.2158
   58phy     H3 1561   1.396   2.663   2.745 -0.1202 -0.0025  0.2257
   58phy    O33 1562   1.467   2.840   2.817  0.1251 -0.0629 -0.4737
   58phy    H1B 1563   1.431   2.834   2.904  0.2593 -0.9822 -0.4713
   58phy    C12 1564   1.450   2.805   2.581  0.1941 -0.0467 -0.2375
   58phy    O11 1565   1.443   2.942   2.549 -0.2977 -0.7389  0.4057
   58phy    H1A 1566   1.517   2.973   2.500 -0.6032 -2.8633 -1.5448
   59phy    C35 1567   0.560   2.917   0.336  0.0174  0.8655  0.8502
   59phy    C33 1568   0.531   2.882   0.482 -0.4535 -0.0444  0.1535
   59phy    C34 1569   0.384   2.861   0.505  0.4552 -0.0973  0.1515
   59phy    C32 1570   0.614   2.758   0.524  0.3464  0.0607  0.1668
   59phy    C31 1571   0.749   2.797   0.576  0.1830  0.0228  0.1759
   59phy    C30 1572   0.825   2.692   0.666  0.4928  0.0772  0.8800
   59phy    C28 1573   0.936   2.750   0.764 -0.3852  0.1029 -0.0975
   59phy    C29 1574   0.949   2.639   0.865  0.0713 -0.4887 -0.1333
   59phy    C27 1575   1.074   2.771   0.691 -0.1802  0.1549 -0.5076
   59phy    C26 1576   1.119   2.904   0.640  0.2895  0.1462 -0.0692
   59phy    C25 1577   1.263   2.898   0.579  0.5576  0.1494  0.5717
   59phy    C23 1578   1.309   3.028   0.502  0.1832  0.6027  0.1471
   59phy    C24 1579   1.356   3.145   0.596 -0.1670 -0.2828 -0.3225
   59phy    C22 1580   1.425   2.981   0.411 -0.3024  0.0444 -0.6687
   59phy    C21 1581   1.410   3.006   0.258 -0.3977 -0.0737 -0.5477
   59phy    C20 1582   1.528   2.942   0.184  0.0615 -0.1876 -0.0663
   59phy    C18 1583   1.535   2.966   0.028  0.3415 -0.2136  0.2795
   59phy    O01 1584   1.409   2.931  -0.036  0.5439 -0.5318 -0.4814
   59phy    H01 1585   1.349   3.001  -0.022  0.4748 -0.7850  0.5968
   59phy    C19 1586   1.636   2.860  -0.008 -0.0431 -0.5282 -0.2749
   59phy    C13 1587   1.579   3.117  -0.011  0.5034  0.0224  0.1358
   59phy     H3 1588   1.483   3.173  -0.008  1.0947  1.0205  0.7660
   59phy    O33 1589   1.647   3.207   0.070 -0.1567  0.0352  0.0923
   59phy    H1B 1590   1.731   3.178   0.099  0.3585  1.6210  0.2897
   59phy    C12 1591   1.588   3.179  -0.163  0.3097  0.1816  0.6836
   59phy    O11 1592   1.514   3.108  -0.265 -0.2704  0.5620  0.0113
   59phy    H1A 1593   1.555   3.027  -0.288 -2.1456 -1.0906  2.0523
   60phy    C35 1594   0.823   4.213   0.342  0.0003  0.3321  0.0483
   60phy    C33 1595   0.806   4.253   0.487  0.2078 -0.6037 -0.2851
   60phy    C34 1596   0.897   4.156   0.565 -0.0847  0.2814  0.4755
   60phy    C32 1597   0.844   4.405   0.505  0.6381  0.0075  0.6310
   60phy    C31 1598   0.773   4.484   0.621  0.1513  0.0808  0.5108
   60phy    C30 1599   0.828   4.628   0.624  0.3237  0.2285  0.0998
   60phy    C28 1600   0.758   4.737   0.709  0.1354  0.4919 -0.1401
   60phy    C29 1601   0.845   4.793   0.820  0.1661  0.2273  0.3085
   60phy    C27 1602   0.721   4.856   0.621  0.0898 -0.7179 -0.4264
   60phy    C26 1603   0.588   4.853   0.536 -0.3930 -0.5742  0.1657
   60phy    C25 1604   0.583   4.987   0.454 -0.2605 -0.1289  0.2196
   60phy    C23 1605   0.473   4.995   0.346 -0.4845 -0.3302  0.6748
   60phy    C24 1606   0.355   5.063   0.409  0.1509 -0.2481  0.0288
   60phy    C22 1607   0.532   5.090   0.236 -0.2828  0.2892 -0.1078
   60phy    C21 1608   0.547   5.013   0.100  0.2531 -0.0993  0.1842
   60phy    C20 1609   0.622   5.091  -0.006  0.1427 -0.5022  0.4274
   60phy    C18 1610   0.673   5.037  -0.143 -0.6362  0.0811  0.3534
   60phy    O01 1611   0.727   4.906  -0.126 -0.2704  0.6016  0.1357
   60phy    H01 1612   0.785   4.882  -0.196 -0.8106  0.2580 -0.1945
   60phy    C19 1613   0.793   5.130  -0.182  0.5834  0.3260 -0.3011
   60phy    C13 1614   0.557   5.036  -0.254  0.2374  0.2077 -0.5624
   60phy     H3 1615   0.479   4.965  -0.215 -0.6420  0.7932 -1.2036
   60phy    O33 1616   0.469   5.150  -0.270  0.2836  0.4899 -0.3369
   60phy    H1B 1617   0.507   5.205  -0.336  0.7679  0.5587 -0.0129
   60phy    C12 1618   0.552   4.944  -0.384 -0.5878 -0.5281 -0.4787
   60phy    O11 1619   0.637   4.834  -0.392 -0.4712 -0.2396 -0.2464
   60phy    H1A 1620   0.620   4.795  -0.475 -1.4065 -0.3023 -0.0328
   61phy    C35 1621   1.703   4.976   1.435 -0.1128  0.0077  0.0323
   61phy    C33 1622   1.683   4.841   1.368  0.1569 -0.1335  0.3656
   61phy    C34 1623   1.614   4.869   1.233  0.5502 -0.2596 -0.1152
   61phy    C32 1624   1.814   4.767   1.364 -0.7513 -0.4468 -0.2111
   61phy    C31 1625   1.821   4.619   1.402 -0.3602  0.2472  0.2048
   61phy    C30 1626   1.963   4.561   1.392  0.8633 -0.1514  0.1547
   61phy    C28 1627   1.994   4.428   1.462 -0.0806 -0.1022  0.1690
   61phy    C29 1628   2.118   4.374   1.388 -0.0693 -0.0209 -0.5476
   61phy    C27 1629   2.034   4.455   1.607 -0.0557 -0.3430 -0.3273
   61phy    C26 1630   1.950   4.388   1.714 -0.2315 -0.1270 -0.0550
   61phy    C25 1631   1.980   4.438   1.853  0.7503  0.1420  0.2849
   61phy    C23 1632   1.915   4.353   1.967  0.5457  0.2357 -0.3209
   61phy    C24 1633   2.022   4.307   2.073  0.7633 -0.0403 -0.5631
   61phy    C22 1634   1.808   4.439   2.029  0.3510  0.2182 -0.1486
   61phy    C21 1635   1.675   4.362   2.070 -0.4411  0.0488  0.9124
   61phy    C20 1636   1.579   4.443   2.156  0.2799  0.1581 -0.6600
   61phy    C18 1637   1.592   4.440   2.313 -0.1759 -0.4411 -0.1670
   61phy    O01 1638   1.732   4.453   2.346  0.5441 -0.1696 -0.8196
   61phy    H01 1639   1.743   4.470   2.438  0.4784  0.6788 -0.9645
   61phy    C19 1640   1.514   4.568   2.358  0.4579  0.0851 -0.0970
   61phy    C13 1641   1.535   4.303   2.384  0.2181  0.1827 -0.5111
   61phy     H3 1642   1.431   4.280   2.350 -0.6605 -0.3471  2.2789
   61phy    O33 1643   1.509   4.320   2.524  0.0300 -0.3836  0.5744
   61phy    H1B 1644   1.590   4.345   2.564 -0.5905 -0.0861  1.6749
   61phy    C12 1645   1.614   4.167   2.371  0.2341  0.6609 -0.5065
   61phy    O11 1646   1.727   4.155   2.455 -0.2807 -0.0179 -0.4644
   61phy    H1A 1647   1.710   4.097   2.527 -0.6901  1.5437  0.7534
   62phy    C35 1648   0.961   3.505   1.374 -0.1824 -0.2033  0.2298
   62phy    C33 1649   1.018   3.646   1.403  0.3205 -0.3824 -0.4184
   62phy    C34 1650   1.095   3.645   1.538  0.3826  0.1075  1.0734
   62phy    C32 1651   1.090   3.693   1.277  0.1751 -0.2616  0.2884
   62phy    C31 1652   1.119   3.846   1.273 -0.0854 -0.4811 -0.4904
   62phy    C30 1653   1.208   3.872   1.155  0.0218 -1.1343  0.4783
   62phy    C28 1654   1.256   4.012   1.119 -0.0411 -0.2632  0.4307
   62phy    C29 1655   1.373   4.070   1.199 -0.8292  0.3304 -0.6568
   62phy    C27 1656   1.296   4.011   0.970 -0.5194  0.4703  0.2437
   62phy    C26 1657   1.257   4.129   0.874  0.0846 -0.2004  0.0382
   62phy    C25 1658   1.304   4.120   0.729  0.4216  0.3623  0.3919
   62phy    C23 1659   1.301   4.240   0.637 -0.6187 -0.4430  0.5679
   62phy    C24 1660   1.403   4.356   0.666  0.2588 -0.2210  0.0484
   62phy    C22 1661   1.324   4.181   0.492 -0.2048  0.5166 -0.1496
   62phy    C21 1662   1.242   4.237   0.373 -0.6289 -0.2525 -0.7071
   62phy    C20 1663   1.283   4.174   0.241  0.1035  0.0289 -0.4089
   62phy    C18 1664   1.203   4.209   0.109 -0.6543 -0.6248 -0.4387
   62phy    O01 1665   1.068   4.172   0.129 -0.1638 -0.0340  0.5889
   62phy    H01 1666   1.053   4.084   0.157  0.4439 -1.0120 -1.9618
   62phy    C19 1667   1.250   4.113   0.003  0.4502  0.7607  0.0477
   62phy    C13 1668   1.217   4.361   0.054 -0.5693  0.2944  0.0948
   62phy     H3 1669   1.312   4.399   0.100 -0.3722 -0.3255  0.2078
   62phy    O33 1670   1.253   4.389  -0.084  0.5821 -0.2040 -0.7095
   62phy    H1B 1671   1.172   4.371  -0.128  0.0078 -0.8842  0.5608
   62phy    C12 1672   1.145   4.485   0.118 -0.0080 -0.0776 -0.2712
   62phy    O11 1673   1.023   4.510   0.056  0.0731 -0.1285 -0.1697
   62phy    H1A 1674   1.037   4.545  -0.030  2.0761  0.9718  0.5651
   63phy    C35 1675   1.143   3.381   2.391 -0.1491 -0.3581  0.0105
   63phy    C33 1676   1.201   3.246   2.417 -0.0403 -0.0360 -0.3580
   63phy    C34 1677   1.107   3.157   2.335 -0.4870 -0.4025 -0.2164
   63phy    C32 1678   1.334   3.232   2.342 -0.1579 -0.4963 -0.2236
   63phy    C31 1679   1.455   3.265   2.426 -0.2772  0.0046  0.0315
   63phy    C30 1680   1.585   3.260   2.347  0.0849 -0.1260 -0.1222
   63phy    C28 1681   1.710   3.220   2.421 -0.5886 -0.0663  0.0971
   63phy    C29 1682   1.734   3.070   2.440  0.2090  0.1410  0.1631
   63phy    C27 1683   1.835   3.267   2.342 -0.2243  0.2367  0.3340
   63phy    C26 1684   1.969   3.302   2.416  0.3084  0.1626 -0.1079
   63phy    C25 1685   2.085   3.352   2.330  0.0394 -0.3829 -0.0583
   63phy    C23 1686   2.220   3.356   2.405 -0.1029 -0.1788 -0.3798
   63phy    C24 1687   2.332   3.328   2.303 -0.1458 -0.0681  0.2218
   63phy    C22 1688   2.244   3.493   2.468 -0.3142 -0.3512 -0.4366
   63phy    C21 1689   2.216   3.519   2.615 -0.3057  0.3614  0.4982
   63phy    C20 1690   2.158   3.662   2.626 -0.3048 -0.0273 -0.2848
   63phy    C18 1691   2.057   3.709   2.738  0.4858  0.7926  0.1659
   63phy    O01 1692   2.113   3.662   2.865  0.2805 -0.4734  0.2924
   63phy    H01 1693   2.112   3.568   2.867  0.5723 -0.4639  1.5850
   63phy    C19 1694   2.089   3.861   2.733  0.6802 -0.2148 -0.4452
   63phy    C13 1695   1.898   3.674   2.723  0.5035 -0.0798  0.2361
   63phy     H3 1696   1.858   3.719   2.629  0.3957  0.4162  0.5189
   63phy    O33 1697   1.817   3.741   2.822 -0.5735 -0.2127 -0.1339
   63phy    H1B 1698   1.851   3.721   2.908 -0.4007  1.0479  0.1032
   63phy    C12 1699   1.852   3.523   2.727 -0.1143  0.0273 -0.6319
   63phy    O11 1700   1.867   3.454   2.855 -0.4176 -0.5139  0.2785
   63phy    H1A 1701   1.803   3.493   2.911 -0.8168 -0.4217 -0.2368
   64phy    C35 1702   1.370   4.749   0.840 -0.0739 -0.1021 -0.3294
   64phy    C33 1703   1.517   4.751   0.810  0.0451  0.1751 -0.6837
   64phy    C34 1704   1.566   4.894   0.799  0.0247 -0.1678  0.3350
   64phy    C32 1705   1.589   4.679   0.928 -0.0196 -0.2912 -0.2511
   64phy    C31 1706   1.697   4.582   0.870  0.2806 -0.4374  0.4662
   64phy    C30 1707   1.772   4.515   0.987 -0.4349 -0.1438  0.0669
   64phy    C28 1708   1.856   4.394   0.944 -0.0448  0.2010  0.3304
   64phy    C29 1709   1.967   4.396   1.045 -0.4387 -0.1285 -0.2179
   64phy    C27 1710   1.779   4.261   0.948 -0.0897  0.5949 -0.9264
   64phy    C26 1711   1.802   4.169   0.830  0.1785  0.0823 -0.2285
   64phy    C25 1712   1.690   4.059   0.831  0.5536 -1.0740  0.2980
   64phy    C23 1713   1.717   3.946   0.735 -0.0167  0.5418  0.1856
   64phy    C24 1714   1.667   3.822   0.812  0.0180 -0.3364 -0.0271
   64phy    C22 1715   1.652   3.949   0.595 -0.3089 -0.3239 -0.6281
   64phy    C21 1716   1.746   3.949   0.476  0.0936  0.3591  0.4975
   64phy    C20 1717   1.680   3.964   0.336  0.5492 -0.4035 -0.3376
   64phy    C18 1718   1.764   3.960   0.205 -0.0440  0.1956 -0.8971
   64phy    O01 1719   1.861   4.068   0.214  0.0115  0.0588 -0.2412
   64phy    H01 1720   1.924   4.044   0.278 -0.1195 -1.1035 -0.5217
   64phy    C19 1721   1.664   4.005   0.099  0.0638 -0.3102 -0.3236
   64phy    C13 1722   1.830   3.818   0.173 -0.4486  0.1885 -0.0574
   64phy     H3 1723   1.886   3.792   0.267 -0.8411  0.4387  0.2523
   64phy    O33 1724   1.750   3.701   0.169 -0.0393  0.1324  0.2333
   64phy    H1B 1725   1.733   3.680   0.079 -1.6308 -0.7594  0.7118
   64phy    C12 1726   1.968   3.787   0.102 -0.1813  0.1229 -0.4927
   64phy    O11 1727   1.968   3.722  -0.023  0.3463  0.0164  0.0673
   64phy    H1A 1728   2.053   3.732  -0.063 -0.2732  1.7669 -0.9229
   65phy    C35 1729   3.011   0.509   2.015  0.1385 -0.4372  0.0455
   65phy    C33 1730   2.869   0.567   2.015  0.1009  0.1119  0.0794
   65phy    C34 1731   2.837   0.636   2.150  0.4505  0.3688 -0.4329
   65phy    C32 1732   2.853   0.662   1.900  0.4211  0.1174  0.2883
   65phy    C31 1733   2.731   0.634   1.809  0.2527  0.4565 -0.0289
   65phy    C30 1734   2.695   0.747   1.708  0.3589  0.2074 -0.0711
   65phy    C28 1735   2.596   0.706   1.601 -0.3368 -0.3483  0.4876
   65phy    C29 1736   2.484   0.817   1.591  0.1206 -0.3434  0.4437
   65phy    C27 1737   2.668   0.688   1.465  0.2804  0.1591 -0.5200
   65phy    C26 1738   2.686   0.541   1.421  0.7217 -0.0710 -0.0421
   65phy    C25 1739   2.749   0.541   1.278  0.3100  0.5350  0.1312
   65phy    C23 1740   2.754   0.401   1.216  0.6354  0.1304  0.3041
   65phy    C24 1741   2.624   0.358   1.142  0.4117 -0.1418  0.4153
   65phy    C22 1742   2.874   0.381   1.121  0.2749 -0.5699 -0.2526
   65phy    C21 1743   2.948   0.249   1.141  0.0496 -0.3607 -0.9623
   65phy    C20 1744   3.067   0.242   1.053 -0.1381  0.1088 -0.2627
   65phy    C18 1745   3.127   0.095   1.024 -0.2343 -0.3067 -0.1727
   65phy    O01 1746   3.143   0.021   1.151  0.6018  0.2900 -0.0197
   65phy    H01 1747   3.190   0.069   1.216  1.2173  0.2256 -0.4166
   65phy    C19 1748   3.266   0.135   0.966  0.0157  0.0743  0.2879
   65phy    C13 1749   3.034   0.008   0.925  0.1203  0.0988  0.0767
   65phy     H3 1750   2.946  -0.015   0.990 -1.0348 -0.5717 -1.6612
   65phy    O33 1751   2.957   0.069   0.815 -0.0743  0.0041  0.2241
   65phy    H1B 1752   2.998   0.152   0.800  1.0087  0.0634  2.9616
   65phy    C12 1753   3.063  -0.144   0.887  0.0626  0.4008  0.0674
   65phy    O11 1754   3.158  -0.172   0.786 -0.0438  0.0624 -0.0140
   65phy    H1A 1755   3.133  -0.256   0.752  2.7944 -1.3095  0.9408
   66phy    C35 1756   0.952   0.397   1.040  0.2114  0.1558  0.2771
   66phy    C33 1757   1.075   0.477   1.006  0.1765 -0.1800  0.4983
   66phy    C34 1758   1.048   0.550   0.874 -0.1280  0.3315 -0.2276
   66phy    C32 1759   1.122   0.565   1.123  0.0106 -0.0569 -0.1593
   66phy    C31 1760   1.264   0.558   1.168 -0.6427  0.3600  0.0776
   66phy    C30 1761   1.299   0.631   1.299 -0.3340  0.3078  0.1930
   66phy    C28 1762   1.447   0.643   1.349  0.2941 -0.4538  0.4755
   66phy    C29 1763   1.529   0.752   1.273 -0.0663  0.2788 -0.3557
   66phy    C27 1764   1.442   0.659   1.502 -0.2740 -0.5139 -0.7148
   66phy    C26 1765   1.563   0.601   1.582  0.4821  0.2119  0.0843
   66phy    C25 1766   1.551   0.641   1.732  0.4080 -0.4331  0.0030
   66phy    C23 1767   1.690   0.656   1.806  0.1701 -0.4864 -0.1315
   66phy    C24 1768   1.732   0.808   1.800  0.2033  0.0654 -0.5660
   66phy    C22 1769   1.665   0.614   1.953 -0.8025 -0.3836  0.5622
   66phy    C21 1770   1.776   0.534   2.028  0.0816  0.0212  0.0584
   66phy    C20 1771   1.736   0.517   2.176 -0.2629  0.7736  0.1349
   66phy    C18 1772   1.837   0.477   2.294 -0.9360 -0.3551 -0.0091
   66phy    O01 1773   1.942   0.569   2.308  0.0244 -0.0340  0.0181
   66phy    H01 1774   1.903   0.654   2.302 -1.0803 -0.4909  0.4489
   66phy    C19 1775   1.753   0.490   2.421 -0.1348  0.2655  0.0011
   66phy    C13 1776   1.905   0.327   2.270  0.0868  0.7980  0.0197
   66phy     H3 1777   1.952   0.318   2.169  0.4550 -1.7071  0.3477
   66phy    O33 1778   1.807   0.225   2.262 -0.1482 -0.2668  0.5147
   66phy    H1B 1779   1.742   0.224   2.330 -0.9150  1.4096 -0.1218
   66phy    C12 1780   2.031   0.294   2.354  0.1081 -0.0451  0.3475
   66phy    O11 1781   2.029   0.251   2.486 -0.3590 -0.2581  0.0108
   66phy    H1A 1782   2.032   0.325   2.543  1.1275 -1.0669  1.0307
   67phy    C35 1783   3.092   0.674   0.887  0.2958  0.4201 -0.1460
   67phy    C33 1784   3.140   0.708   1.030 -0.3465 -0.3989  0.2932
   67phy    C34 1785   3.016   0.748   1.112 -0.5504  0.1916 -0.1397
   67phy    C32 1786   3.221   0.590   1.097 -0.4182 -0.1980 -0.0220
   67phy    C31 1787   3.365   0.558   1.062 -0.5548  0.8285 -0.1124
   67phy    C30 1788   3.422   0.456   1.160 -0.2086 -0.5598  0.0053
   67phy    C28 1789   3.572   0.451   1.178  0.1556  0.9190  0.1376
   67phy    C29 1790   3.613   0.467   1.325  0.2703 -0.3208 -0.0669
   67phy    C27 1791   3.629   0.317   1.128 -0.3819 -0.0699 -0.0189
   67phy    C26 1792   3.705   0.317   0.992 -0.0128  0.6136  0.6175
   67phy    C25 1793   3.713   0.182   0.915 -0.0998 -0.0939 -0.6518
   67phy    C23 1794   3.760   0.191   0.771  0.6216  0.4693 -0.3981
   67phy    C24 1795   3.912   0.168   0.777 -0.3650  0.1688 -0.1029
   67phy    C22 1796   3.706   0.070   0.692 -0.5346 -0.2501  0.2501
   67phy    C21 1797   3.563   0.075   0.630 -0.0436 -0.4073 -0.3450
   67phy    C20 1798   3.520  -0.062   0.578 -0.1418  0.0905 -0.2432
   67phy    C18 1799   3.385  -0.078   0.501 -0.2614 -0.0190  0.6585
   67phy    O01 1800   3.275  -0.032   0.582 -0.1243 -0.3640  0.4675
   67phy    H01 1801   3.258  -0.079   0.662  0.8073  0.2141  1.0232
   67phy    C19 1802   3.374  -0.230   0.494  0.0475  0.1290  0.2758
   67phy    C13 1803   3.384  -0.009   0.355 -0.4406 -0.3162  0.0167
   67phy     H3 1804   3.381   0.100   0.379  3.1353 -0.3610  1.2435
   67phy    O33 1805   3.504  -0.007   0.272 -0.1453  0.4303 -0.4940
   67phy    H1B 1806   3.547   0.077   0.277  1.1397 -0.0745 -2.1581
   67phy    C12 1807   3.255   0.015   0.259 -0.8755  0.0647 -0.6368
   67phy    O11 1808   3.138   0.034   0.330  0.3141 -0.7046 -0.0334
   67phy    H1A 1809   3.153   0.000   0.417  2.4312 -0.7026 -0.3485
   68phy    C35 1810   2.228   0.280   1.257 -0.0280  0.6763 -0.5586
   68phy    C33 1811   2.305   0.224   1.380  0.0219 -0.0474  0.2955
   68phy    C34 1812   2.331   0.339   1.477 -0.0276  0.0447 -0.0816
   68phy    C32 1813   2.234   0.107   1.451  0.3858 -0.3652 -0.0950
   68phy    C31 1814   2.293  -0.027   1.444  0.6621 -0.1673 -0.8410
   68phy    C30 1815   2.208  -0.123   1.535 -0.2093 -0.2959 -0.1887
   68phy    C28 1816   2.283  -0.254   1.580  0.6118  0.5033 -0.7370
   68phy    C29 1817   2.219  -0.307   1.700  0.6587  0.2227  0.1246
   68phy    C27 1818   2.300  -0.367   1.485  0.1406 -0.3496  0.3605
   68phy    C26 1819   2.372  -0.350   1.347 -0.2359 -0.3513  0.1663
   68phy    C25 1820   2.415  -0.483   1.277 -0.0557  0.0317  0.9345
   68phy    C23 1821   2.487  -0.464   1.141 -0.5352 -0.0403 -0.1761
   68phy    C24 1822   2.644  -0.459   1.148  0.1265  0.2084  0.2776
   68phy    C22 1823   2.456  -0.584   1.043  0.2853  0.1799 -0.3219
   68phy    C21 1824   2.359  -0.559   0.933  0.0894  0.5278 -0.3969
   68phy    C20 1825   2.382  -0.652   0.811 -0.5283 -0.1649  0.1373
   68phy    C18 1826   2.290  -0.657   0.683 -0.0063  0.2339  0.1916
   68phy    O01 1827   2.165  -0.717   0.732 -0.3341  0.3883  0.1863
   68phy    H01 1828   2.199  -0.788   0.783 -0.8227  1.4870  2.1374
   68phy    C19 1829   2.354  -0.764   0.597 -0.5435  0.0368  0.0870
   68phy    C13 1830   2.256  -0.512   0.622  0.2390 -0.6772  0.0005
   68phy     H3 1831   2.191  -0.463   0.699 -1.0432 -0.3618 -1.2413
   68phy    O33 1832   2.364  -0.418   0.618  0.2452  0.9582  0.6952
   68phy    H1B 1833   2.418  -0.455   0.550  0.3158  0.5558  0.9640
   68phy    C12 1834   2.141  -0.480   0.522  0.3143  0.3305 -0.5230
   68phy    O11 1835   2.171  -0.457   0.389 -0.2708 -0.2287 -0.2513
   68phy    H1A 1836   2.188  -0.366   0.374 -2.2344  0.3398  0.6450
   69phy    C35 1837   2.891   2.845   2.493  0.1652 -0.6603  0.2362
   69phy    C33 1838   2.946   2.942   2.388 -0.0659  0.6591  0.0334
   69phy    C34 1839   3.010   2.854   2.267  0.3933  0.0244 -0.8653
   69phy    C32 1840   2.846   3.047   2.335 -0.0642 -0.2200  0.5534
   69phy    C31 1841   2.911   3.177   2.301 -0.2341 -0.3379 -0.1576
   69phy    C30 1842   2.806   3.282   2.274 -0.5865  0.9360  0.5944
   69phy    C28 1843   2.839   3.431   2.259 -0.1095 -0.0324 -0.5388
   69phy    C29 1844   2.852   3.477   2.117  0.2808 -0.0086 -0.2902
   69phy    C27 1845   2.732   3.508   2.338  0.3235  0.1278  0.1204
   69phy    C26 1846   2.779   3.608   2.440 -0.0169  0.0480 -0.2749
   69phy    C25 1847   2.666   3.667   2.515 -0.0377 -0.7824  0.3153
   69phy    C23 1848   2.700   3.764   2.626 -0.0260 -0.2334 -0.6106
   69phy    C24 1849   2.666   3.905   2.591 -0.0113 -0.0729  0.0979
   69phy    C22 1850   2.626   3.716   2.748  0.6794  0.3352 -0.1091
   69phy    C21 1851   2.677   3.755   2.882 -1.0184  0.1292 -0.3567
   69phy    C20 1852   2.556   3.733   2.974 -0.1017  0.0176  0.2875
   69phy    C18 1853   2.564   3.753   3.127 -0.0310 -0.0629  0.0079
   69phy    O01 1854   2.614   3.884   3.165  0.2323 -0.0754 -0.5934
   69phy    H01 1855   2.616   3.950   3.098  0.9536  0.5760  0.0549
   69phy    C19 1856   2.414   3.774   3.149  0.4392  0.2726 -0.2632
   69phy    C13 1857   2.628   3.643   3.224  0.4116  0.0008 -0.5218
   69phy     H3 1858   2.598   3.543   3.184  0.3829 -0.8417  1.4923
   69phy    O33 1859   2.576   3.639   3.362  0.0662  0.0682 -0.1751
   69phy    H1B 1860   2.632   3.691   3.417 -0.3318 -0.4758  0.7742
   69phy    C12 1861   2.780   3.638   3.232  0.5064 -0.3694 -0.1063
   69phy    O11 1862   2.837   3.519   3.274 -0.0176  0.3540  0.2481
   69phy    H1A 1863   2.805   3.450   3.218 -0.1761 -0.1570  0.9538
   70phy    C35 1864   0.872   0.072   0.763 -0.0075  0.1430 -0.3380
   70phy    C33 1865   0.968   0.155   0.686 -0.1143 -0.1178  0.2532
   70phy    C34 1866   0.907   0.289   0.664 -0.3913 -0.1846  0.0740
   70phy    C32 1867   1.107   0.146   0.753  0.3723 -0.7503 -0.3135
   70phy    C31 1868   1.231   0.225   0.691  0.4866 -0.0437 -0.3447
   70phy    C30 1869   1.364   0.204   0.766 -1.0915 -0.3574 -0.2132
   70phy    C28 1870   1.483   0.261   0.684 -0.4205  0.0918 -0.4954
   70phy    C29 1871   1.514   0.409   0.715 -0.5170 -0.6143 -0.2562
   70phy    C27 1872   1.606   0.166   0.700  0.1626 -0.1060  0.2668
   70phy    C26 1873   1.712   0.158   0.582 -0.3154 -0.3899 -0.1458
   70phy    C25 1874   1.813   0.039   0.590 -0.5022 -0.4603  0.1847
   70phy    C23 1875   1.912   0.010   0.475 -0.7349  0.2159  0.0727
   70phy    C24 1876   2.052  -0.013   0.539  0.1304  0.4739  0.0399
   70phy    C22 1877   1.856  -0.096   0.381 -0.2426 -0.1106 -0.2972
   70phy    C21 1878   1.896  -0.079   0.233 -0.3212 -0.7775  0.1740
   70phy    C20 1879   1.794  -0.156   0.151  0.2780 -0.2624  0.6496
   70phy    C18 1880   1.815  -0.191   0.001  0.3721 -0.2538  0.3114
   70phy    O01 1881   1.789  -0.070  -0.070  0.4784  0.1509 -0.4159
   70phy    H01 1882   1.854  -0.006  -0.051  0.7328  0.0805 -1.0382
   70phy    C19 1883   1.696  -0.284  -0.023  0.2721 -0.1201 -0.5832
   70phy    C13 1884   1.955  -0.258  -0.037 -0.6434  0.1985 -0.0400
   70phy     H3 1885   2.031  -0.176  -0.029  0.0763 -0.5510  0.8971
   70phy    O33 1886   2.014  -0.350   0.055 -0.3122  0.0737  0.2312
   70phy    H1B 1887   1.982  -0.438   0.044  0.2941 -0.1806  0.4460
   70phy    C12 1888   2.014  -0.279  -0.187 -0.0057  0.6827 -0.2250
   70phy    O11 1889   1.974  -0.402  -0.247  0.3001 -0.0792  0.1082
   70phy    H1A 1890   1.991  -0.400  -0.339 -0.3994 -0.4480 -0.0425
   71phy    C35 1891   2.175   1.166   0.869 -0.2604  0.3601 -0.1043
   71phy    C33 1892   2.052   1.152   0.951  0.0504 -0.2098  0.3079
   71phy    C34 1893   2.004   1.289   1.001  0.1363 -0.0536 -0.4223
   71phy    C32 1894   1.948   1.069   0.877 -0.1939 -0.3809  0.6780
   71phy    C31 1895   1.916   0.932   0.935 -0.0293 -0.3518  0.2133
   71phy    C30 1896   1.820   0.851   0.844 -0.6650  0.1317 -0.1914
   71phy    C28 1897   1.795   0.709   0.898  0.1002 -0.1139 -0.6637
   71phy    C29 1898   1.646   0.687   0.925 -0.0899  0.0221 -0.3514
   71phy    C27 1899   1.849   0.599   0.800  0.0090  0.0882 -0.7060
   71phy    C26 1900   1.988   0.542   0.843 -0.6433 -0.5210  0.1870
   71phy    C25 1901   2.045   0.425   0.754 -0.0447 -0.4321 -0.2929
   71phy    C23 1902   2.193   0.388   0.777 -0.2041  0.2275  0.0882
   71phy    C24 1903   2.212   0.285   0.885 -0.1010 -0.0073  0.0434
   71phy    C22 1904   2.265   0.327   0.657 -0.2824  0.3665  0.0349
   71phy    C21 1905   2.317   0.436   0.567 -0.3614 -0.5345  0.0925
   71phy    C20 1906   2.383   0.385   0.438  0.0480  0.4079  0.5522
   71phy    C18 1907   2.297   0.318   0.315  0.1863  0.5609 -0.0913
   71phy    O01 1908   2.237   0.188   0.348  0.1424  0.0796  0.5153
   71phy    H01 1909   2.301   0.133   0.390  0.5969 -1.4369 -1.9776
   71phy    C19 1910   2.404   0.305   0.211 -0.2720  0.3905  0.2267
   71phy    C13 1911   2.175   0.414   0.264 -0.1548 -0.1221  0.3559
   71phy     H3 1912   2.116   0.435   0.357  0.1807  0.7274  0.3803
   71phy    O33 1913   2.210   0.553   0.237 -0.1424 -0.0187 -0.3196
   71phy    H1B 1914   2.179   0.579   0.152  0.6917 -0.1087 -0.6519
   71phy    C12 1915   2.041   0.369   0.197 -0.3511  0.1120  0.0318
   71phy    O11 1916   2.031   0.230   0.185 -0.3489 -0.4248 -0.5856
   71phy    H1A 1917   2.074   0.193   0.259 -0.1169 -0.3988 -0.7050
   72phy    C35 1918   2.400   1.460   1.431  0.1315  0.0918  0.5282
   72phy    C33 1919   2.366   1.603   1.380 -0.4096 -0.6107 -0.4834
   72phy    C34 1920   2.386   1.705   1.495 -0.2543  0.1506  0.1918
   72phy    C32 1921   2.453   1.650   1.262  0.1502  0.0627 -0.4612
   72phy    C31 1922   2.455   1.578   1.127  0.2009 -0.5062  0.2926
   72phy    C30 1923   2.541   1.650   1.022  0.3102 -0.0892 -0.4515
   72phy    C28 1924   2.559   1.584   0.886  0.3610  0.3116  0.2659
   72phy    C29 1925   2.615   1.683   0.786 -0.0079 -0.6748 -0.6438
   72phy    C27 1926   2.637   1.450   0.881 -0.4390  0.4811 -1.0115
   72phy    C26 1927   2.606   1.348   0.766 -0.3856 -0.4892  0.0035
   72phy    C25 1928   2.683   1.217   0.787  0.3662  0.3239 -0.2002
   72phy    C23 1929   2.669   1.108   0.679 -0.0221 -0.5049  0.2889
   72phy    C24 1930   2.793   1.029   0.668 -0.4744 -0.5178 -0.5147
   72phy    C22 1931   2.547   1.016   0.681 -0.3231 -0.9003 -0.1118
   72phy    C21 1932   2.429   1.041   0.589 -0.0497 -0.3764  0.4450
   72phy    C20 1933   2.332   0.919   0.573  0.5006  0.4220  0.2408
   72phy    C18 1934   2.205   0.937   0.487  0.1380 -0.3891 -0.2281
   72phy    O01 1935   2.152   1.073   0.502  0.1742  0.7709  0.3965
   72phy    H01 1936   2.164   1.103   0.590 -0.9526  0.6792  0.5952
   72phy    C19 1937   2.097   0.836   0.545 -0.3335 -0.0666  0.2518
   72phy    C13 1938   2.236   0.912   0.330 -0.4371 -0.2806  0.2374
   72phy     H3 1939   2.312   0.991   0.305  1.2307 -1.2497  2.0101
   72phy    O33 1940   2.318   0.800   0.294  0.5779 -0.4890 -0.2200
   72phy    H1B 1941   2.267   0.721   0.298 -0.7604  0.3645  0.1463
   72phy    C12 1942   2.147   0.969   0.212 -0.1058 -0.7097 -0.1795
   72phy    O11 1943   2.081   1.089   0.232 -0.1474  0.2176 -0.1610
   72phy    H1A 1944   2.083   1.100   0.326  0.0830  1.3000 -0.2888
   73phy    C35 1945   2.211   2.102   1.426 -0.3121 -0.3000 -0.6828
   73phy    C33 1946   2.357   2.137   1.447 -0.1255 -0.0760  0.5011
   73phy    C34 1947   2.392   2.120   1.594  0.4010  0.4643 -0.1957
   73phy    C32 1948   2.446   2.061   1.347 -0.0330  0.3941 -0.2046
   73phy    C31 1949   2.582   2.134   1.304  0.4972  0.1068  0.2561
   73phy    C30 1950   2.655   2.043   1.203 -0.0489 -0.7009 -0.0318
   73phy    C28 1951   2.775   2.103   1.130  0.2227 -0.7086 -0.3857
   73phy    C29 1952   2.899   2.116   1.222 -0.4285  0.6720  0.2873
   73phy    C27 1953   2.789   2.045   0.992 -0.5171  0.0759 -0.1666
   73phy    C26 1954   2.878   2.126   0.894  0.2906 -0.2266 -0.3021
   73phy    C25 1955   2.911   2.039   0.767  0.6371  0.3121 -0.3684
   73phy    C23 1956   3.009   2.099   0.664 -0.0551  0.4389 -0.2078
   73phy    C24 1957   3.054   1.982   0.585  0.2013  0.3483  0.5754
   73phy    C22 1958   2.960   2.203   0.563  0.0162 -0.7013 -0.3406
   73phy    C21 1959   2.958   2.344   0.608 -0.3214  0.4846 -0.2736
   73phy    C20 1960   2.946   2.446   0.494  0.8885  0.0174 -0.0761
   73phy    C18 1961   2.898   2.593   0.525 -0.0259  0.3940  0.3849
   73phy    O01 1962   2.757   2.589   0.557  0.2607 -0.0321  0.5065
   73phy    H01 1963   2.744   2.643   0.633  0.2423  0.0614  0.4372
   73phy    C19 1964   2.912   2.658   0.389 -0.0247  0.4188 -0.3469
   73phy    C13 1965   2.989   2.660   0.641  0.0200  0.2761  0.1207
   73phy     H3 1966   2.972   2.594   0.729 -2.8934 -0.3448 -0.7893
   73phy    O33 1967   3.136   2.653   0.633  0.2816 -0.5545 -0.0574
   73phy    H1B 1968   3.169   2.678   0.717  0.0159  0.0735 -0.1343
   73phy    C12 1969   2.932   2.782   0.726 -0.1096  0.1287  0.0954
   73phy    O11 1970   2.793   2.785   0.722 -0.2389 -0.0659 -0.2336
   73phy    H1A 1971   2.767   2.862   0.770  1.7865  1.1029 -0.8487
   74phy    C35 1972   3.481   2.504   1.364  0.0901 -0.5429  0.2519
   74phy    C33 1973   3.551   2.570   1.247 -0.4042  0.5428  0.1534
   74phy    C34 1974   3.640   2.690   1.282  0.3682 -0.1929  0.2182
   74phy    C32 1975   3.633   2.463   1.179 -0.3065 -0.1434 -0.4591
   74phy    C31 1976   3.667   2.484   1.032  0.3504  0.1637 -0.0092
   74phy    C30 1977   3.807   2.430   0.991 -0.2144  0.0609  0.0918
   74phy    C28 1978   3.848   2.493   0.855  0.4439 -0.5474  0.1177
   74phy    C29 1979   3.943   2.610   0.878 -0.3313 -0.7514 -0.2332
   74phy    C27 1980   3.927   2.389   0.771 -0.1654 -0.1777 -0.1418
   74phy    C26 1981   3.865   2.357   0.636  0.2302 -0.5005 -0.2798
   74phy    C25 1982   3.898   2.221   0.579  0.1179  0.0549  0.3371
   74phy    C23 1983   3.852   2.194   0.434 -0.0387  0.8785  0.1146
   74phy    C24 1984   3.963   2.119   0.368 -0.0866  0.3114  0.3454
   74phy    C22 1985   3.713   2.134   0.413  0.1732  0.1312 -0.7322
   74phy    C21 1986   3.632   2.163   0.288  0.0131  0.0875  0.2790
   74phy    C20 1987   3.487   2.105   0.297  0.3963 -0.2368 -0.5949
   74phy    C18 1988   3.395   2.106   0.177  0.5793 -0.5046 -0.0127
   74phy    O01 1989   3.385   2.236   0.115 -0.2142 -0.4941 -0.1706
   74phy    H01 1990   3.387   2.298   0.185 -0.3790 -2.9749  2.2052
   74phy    C19 1991   3.260   2.083   0.244 -0.4542 -0.3219 -0.2673
   74phy    C13 1992   3.422   1.987   0.073  0.2595 -0.0168  0.4454
   74phy     H3 1993   3.530   2.003   0.048  0.5329  1.3482  2.2306
   74phy    O33 1994   3.438   1.856   0.130 -0.0334  0.3745  0.0824
   74phy    H1B 1995   3.502   1.843   0.197  0.0672 -0.7676 -0.2221
   74phy    C12 1996   3.382   1.992  -0.081  0.3174 -0.0354 -0.6550
   74phy    O11 1997   3.370   2.116  -0.142 -0.0489 -0.2500  0.7875
   74phy    H1A 1998   3.317   2.165  -0.082  0.2110  0.2914  0.5719
   75phy    C35 1999   5.017   2.196   2.089  0.0553 -0.2461 -0.0170
   75phy    C33 2000   4.887   2.173   2.162 -0.0134 -0.6552  0.3084
   75phy    C34 2001   4.890   2.237   2.299 -0.0578 -0.1214  0.2407
   75phy    C32 2002   4.760   2.222   2.092  0.3073  0.1686  0.3956
   75phy    C31 2003   4.663   2.100   2.062  0.5886 -0.4125 -0.2956
   75phy    C30 2004   4.540   2.126   1.968 -0.0694 -0.2170 -0.4491
   75phy    C28 2005   4.444   2.009   1.925 -0.2519  0.4096  0.5873
   75phy    C29 2006   4.308   2.033   1.973  0.1328  0.0059  0.1487
   75phy    C27 2007   4.439   1.991   1.770  0.1793  0.2123 -0.1383
   75phy    C26 2008   4.539   1.894   1.710  0.1314 -0.3755 -0.2558
   75phy    C25 2009   4.521   1.871   1.561 -0.4809  0.4053 -0.6398
   75phy    C23 2010   4.626   1.788   1.495  0.6505  0.0446 -0.0722
   75phy    C24 2011   4.597   1.642   1.540  0.0666  0.4364  0.0614
   75phy    C22 2012   4.608   1.774   1.341 -0.1570 -0.1316 -0.4172
   75phy    C21 2013   4.702   1.856   1.256 -0.3303 -0.1904 -0.4873
   75phy    C20 2014   4.650   1.866   1.112 -0.0907 -0.0429  0.0774
   75phy    C18 2015   4.726   1.951   1.002  0.0354 -0.0118  0.7678
   75phy    O01 2016   4.729   2.088   1.044 -0.2549 -0.2208 -0.2555
   75phy    H01 2017   4.673   2.088   1.119 -0.3560  1.3262 -0.3031
   75phy    C19 2018   4.635   1.940   0.875 -0.2144 -0.5741 -0.6376
   75phy    C13 2019   4.877   1.903   0.974  0.5361 -0.2057 -0.1006
   75phy     H3 2020   4.929   1.927   1.071 -0.4003  0.6284  0.2096
   75phy    O33 2021   4.899   1.762   0.976  0.1710 -0.0056  0.6356
   75phy    H1B 2022   4.971   1.741   1.033 -0.7288  0.2150  1.8980
   75phy    C12 2023   4.989   1.983   0.903 -0.0316  0.3473  0.7016
   75phy    O11 2024   4.954   2.117   0.895 -0.1431 -0.2188 -0.3470
   75phy    H1A 2025   4.901   2.144   0.967 -0.9008 -0.6399 -0.7313
   76phy    C35 2026   3.578   1.799   1.653 -0.4830 -0.4284  0.1361
   76phy    C33 2027   3.518   1.663   1.700 -0.1593  0.0963  0.2666
   76phy    C34 2028   3.549   1.563   1.588 -0.5303  0.1059 -0.0014
   76phy    C32 2029   3.573   1.613   1.834 -0.0592  0.3240  0.1596
   76phy    C31 2030   3.502   1.676   1.958 -0.6489  0.3035 -0.2143
   76phy    C30 2031   3.544   1.622   2.095  0.0125  0.9836 -0.4102
   76phy    C28 2032   3.463   1.669   2.213 -0.0602  0.7793  0.4656
   76phy    C29 2033   3.327   1.595   2.234 -0.6799 -0.2230  0.1168
   76phy    C27 2034   3.551   1.650   2.340  0.4220  0.1250 -0.1140
   76phy    C26 2035   3.559   1.766   2.435 -0.1755  0.3068  0.3156
   76phy    C25 2036   3.670   1.755   2.536  0.6305  0.2415  0.4999
   76phy    C23 2037   3.639   1.834   2.666 -0.1218 -0.1018  0.1360
   76phy    C24 2038   3.620   1.746   2.786 -0.0518 -0.1342 -0.6245
   76phy    C22 2039   3.761   1.934   2.695 -0.2141  0.2081  0.3633
   76phy    C21 2040   3.738   2.066   2.760 -0.0371 -0.9537 -0.3207
   76phy    C20 2041   3.864   2.156   2.765 -0.0295  0.2285 -0.3851
   76phy    C18 2042   3.862   2.285   2.852 -0.2963 -0.4870 -0.5575
   76phy    O01 2043   3.873   2.244   2.994 -0.0696  0.0738 -0.3333
   76phy    H01 2044   3.848   2.319   3.046  0.6904  1.1764 -1.4953
   76phy    C19 2045   4.005   2.334   2.822  0.2300 -0.5803  0.2448
   76phy    C13 2046   3.744   2.396   2.810  0.0987 -0.4624 -0.0198
   76phy     H3 2047   3.717   2.386   2.701  1.7185  0.8602 -0.5903
   76phy    O33 2048   3.778   2.531   2.813 -0.5536 -0.6221 -0.0143
   76phy    H1B 2049   3.814   2.566   2.892 -2.0340 -0.1781  0.4873
   76phy    C12 2050   3.607   2.379   2.882  0.0432 -0.0089 -0.3943
   76phy    O11 2051   3.523   2.487   2.851 -0.2474 -0.5550  0.1388
   76phy    H1A 2052   3.556   2.565   2.890 -1.8294  0.2123  0.0286
   77phy    C35 2053   2.759   1.188   1.142 -0.3249 -0.2407 -0.7900
   77phy    C33 2054   2.690   1.118   1.262 -0.0569 -0.1347 -0.3142
   77phy    C34 2055   2.678   1.214   1.379  0.3189 -0.2555 -0.5514
   77phy    C32 2056   2.555   1.060   1.221 -0.2728 -0.3307  0.1037
   77phy    C31 2057   2.552   0.918   1.155  0.2450 -0.3277 -0.4993
   77phy    C30 2058   2.414   0.878   1.108 -0.2021  0.2547 -0.1856
   77phy    C28 2059   2.409   0.729   1.056 -0.6701 -0.0461  0.0012
   77phy    C29 2060   2.268   0.679   1.057  0.3623 -0.1699 -0.4981
   77phy    C27 2061   2.448   0.700   0.909 -0.1026 -0.2271 -0.0159
   77phy    C26 2062   2.594   0.670   0.871  0.0921  0.1198  0.3484
   77phy    C25 2063   2.615   0.642   0.721 -0.0681 -0.1686 -0.3623
   77phy    C23 2064   2.757   0.592   0.680 -0.0070 -0.2581  0.3207
   77phy    C24 2065   2.773   0.441   0.719 -0.5709 -0.7248 -0.3519
   77phy    C22 2066   2.804   0.633   0.539  0.1845  0.0186  0.0694
   77phy    C21 2067   2.744   0.577   0.412 -1.0845 -0.3100  0.6116
   77phy    C20 2068   2.796   0.654   0.285 -0.4764  0.1877 -0.2275
   77phy    C18 2069   2.739   0.649   0.142  0.1828  0.6150  0.0560
   77phy    O01 2070   2.721   0.506   0.106 -0.0100 -0.0496 -0.1274
   77phy    H01 2071   2.798   0.457   0.127  0.4809  1.3126  1.4083
   77phy    C19 2072   2.845   0.711   0.054  0.0084  0.5242 -0.1181
   77phy    C13 2073   2.595   0.730   0.134 -0.2325  0.1937 -0.4529
   77phy     H3 2074   2.526   0.670   0.199  0.7554  0.4672  0.9050
   77phy    O33 2075   2.582   0.854   0.212 -0.0051  0.4695 -0.1023
   77phy    H1B 2076   2.497   0.851   0.253 -0.0128  0.6806 -0.1041
   77phy    C12 2077   2.488   0.702   0.019 -0.4256  0.0622  0.4476
   77phy    O11 2078   2.495   0.571  -0.035  0.4839 -0.2125  0.0352
   77phy    H1A 2079   2.574   0.533  -0.001  0.1498  0.2632  1.4404
   78phy    C35 2080   5.040   1.040   1.311 -0.0892  0.3235 -0.1873
   78phy    C33 2081   4.926   0.942   1.320  0.3218  0.0863 -0.1697
   78phy    C34 2082   4.925   0.904   1.470 -0.6027  0.6590  0.2501
   78phy    C32 2083   4.796   0.985   1.244 -0.1941 -0.0478 -0.2294
   78phy    C31 2084   4.720   0.876   1.169 -0.1787  0.2192 -0.6643
   78phy    C30 2085   4.594   0.929   1.103 -0.6062 -0.2145 -0.0780
   78phy    C28 2086   4.497   0.837   1.030  1.0390  0.0930  0.3874
   78phy    C29 2087   4.421   0.742   1.121  0.2656 -0.4268  0.0497
   78phy    C27 2088   4.384   0.919   0.971 -0.5294  0.0627 -0.5693
   78phy    C26 2089   4.344   0.901   0.826  0.2679 -0.2097  0.3264
   78phy    C25 2090   4.226   0.989   0.788  0.1467  0.5512  0.2589
   78phy    C23 2091   4.147   0.965   0.654  0.3322 -0.1096 -0.4145
   78phy    C24 2092   3.998   1.001   0.673  0.7299  0.2366 -0.4621
   78phy    C22 2093   4.208   1.025   0.528  0.7553  0.8443 -0.0845
   78phy    C21 2094   4.233   0.916   0.421 -0.0776 -0.2853 -0.1366
   78phy    C20 2095   4.248   0.977   0.278 -0.0594  0.1442  0.1909
   78phy    C18 2096   4.288   0.884   0.160 -0.1984  0.3971 -0.1533
   78phy    O01 2097   4.408   0.817   0.199  0.0856 -0.2598  0.1803
   78phy    H01 2098   4.460   0.871   0.256  3.4499 -1.0129 -1.9152
   78phy    C19 2099   4.318   0.988   0.048  0.7365  0.9482 -0.3545
   78phy    C13 2100   4.180   0.769   0.117 -0.1132 -0.4453  0.3915
   78phy     H3 2101   4.175   0.704   0.208  1.2632 -0.3825  0.5409
   78phy    O33 2102   4.041   0.808   0.115 -0.5856 -0.2428 -0.6557
   78phy    H1B 2103   4.033   0.854   0.034  1.3499 -0.3474 -0.9506
   78phy    C12 2104   4.214   0.644   0.029 -0.0408  0.6435 -0.5848
   78phy    O11 2105   4.345   0.589   0.048  0.2138 -0.5862 -0.2690
   78phy    H1A 2106   4.386   0.655   0.101  0.7017 -1.6984  0.7780
   79phy    C35 2107   3.209   1.123   1.205  0.0078 -0.5442 -0.1981
   79phy    C33 2108   3.160   1.267   1.215  0.0297 -0.1400  0.4948
   79phy    C34 2109   3.224   1.334   1.327  0.3399 -0.3984 -0.1727
   79phy    C32 2110   3.173   1.358   1.092 -0.1544 -0.1894  0.2147
   79phy    C31 2111   3.103   1.327   0.966 -0.3238 -0.4364 -0.3513
   79phy    C30 2112   3.120   1.428   0.846  0.1573 -0.3241 -0.6128
   79phy    C28 2113   3.043   1.387   0.720 -0.0728 -0.0749  0.3940
   79phy    C29 2114   2.976   1.505   0.658 -0.5955  0.0343 -0.1066
   79phy    C27 2115   3.135   1.316   0.622 -0.6008  0.1210  0.2266
   79phy    C26 2116   3.071   1.210   0.529 -0.3348 -0.1189  0.4979
   79phy    C25 2117   3.169   1.101   0.487 -0.3579  0.2407 -0.0803
   79phy    C23 2118   3.115   0.970   0.437  0.1589  0.2048 -0.4911
   79phy    C24 2119   3.076   0.981   0.289  0.1923 -0.1697  0.1644
   79phy    C22 2120   3.230   0.868   0.434 -0.2665  0.0229 -0.2555
   79phy    C21 2121   3.193   0.735   0.498  0.4618 -0.4641 -0.2459
   79phy    C20 2122   3.292   0.620   0.472 -0.9299 -0.4753  0.6153
   79phy    C18 2123   3.273   0.474   0.528  0.1051 -0.2125 -0.2610
   79phy    O01 2124   3.267   0.487   0.673 -0.0616  0.0847 -0.1605
   79phy    H01 2125   3.320   0.554   0.711 -0.1644 -0.2205  0.5270
   79phy    C19 2126   3.408   0.410   0.490  0.2424 -0.3539 -0.3476
   79phy    C13 2127   3.140   0.391   0.479  0.5140  0.2686  0.3210
   79phy     H3 2128   3.054   0.457   0.509  0.1470 -0.3416  0.6280
   79phy    O33 2129   3.113   0.388   0.340 -0.1488  0.0637 -0.0217
   79phy    H1B 2130   3.190   0.421   0.299  0.8090 -0.6794  1.1081
   79phy    C12 2131   3.076   0.268   0.559 -0.1172 -0.8046  0.5045
   79phy    O11 2132   3.068   0.286   0.695 -0.0259 -0.3486 -0.1693
   79phy    H1A 2133   3.135   0.348   0.719 -0.4228  0.3521 -0.8460
   80phy    C35 2134   4.182   1.718   1.553  0.2648 -0.0021 -0.6428
   80phy    C33 2135   4.120   1.578   1.556 -0.3910 -0.2492  0.1553
   80phy    C34 2136   4.119   1.524   1.694 -0.0831 -0.3090  0.5305
   80phy    C32 2137   3.984   1.583   1.478  0.0783  0.1439 -0.2419
   80phy    C31 2138   3.949   1.468   1.384  0.7583  0.6997  0.8071
   80phy    C30 2139   3.803   1.468   1.346 -0.1272  0.2412  0.2361
   80phy    C28 2140   3.751   1.334   1.282 -0.1077  0.1042  0.1350
   80phy    C29 2141   3.688   1.229   1.377  0.1814  0.2409 -0.0142
   80phy    C27 2142   3.640   1.378   1.188  0.2375 -0.6986  0.2759
   80phy    C26 2143   3.644   1.304   1.044 -0.6232 -0.7632 -0.3571
   80phy    C25 2144   3.530   1.327   0.947  0.1203 -0.3998 -0.2944
   80phy    C23 2145   3.515   1.209   0.845 -0.0858  0.2075 -0.7013
   80phy    C24 2146   3.402   1.106   0.874  0.3735 -0.1241  0.1837
   80phy    C22 2147   3.498   1.264   0.703 -0.6978  0.7884 -0.1842
   80phy    C21 2148   3.605   1.212   0.603  0.3055  0.2479  0.1256
   80phy    C20 2149   3.565   1.232   0.453 -0.0252 -0.3455 -0.0261
   80phy    C18 2150   3.668   1.170   0.352  0.7743 -0.0459  0.0585
   80phy    O01 2151   3.799   1.217   0.379  0.0114 -0.2155  0.1164
   80phy    H01 2152   3.809   1.249   0.467  1.8174  0.2141 -0.2076
   80phy    C19 2153   3.627   1.226   0.214 -0.1060 -0.3632  0.1887
   80phy    C13 2154   3.664   1.008   0.347  0.2652  0.4558  0.3485
   80phy     H3 2155   3.690   0.974   0.451  1.3137 -1.1169 -0.3846
   80phy    O33 2156   3.534   0.951   0.342  0.4994 -0.0194 -0.1211
   80phy    H1B 2157   3.484   0.973   0.265  0.1352  2.0985  0.6606
   80phy    C12 2158   3.783   0.907   0.315  0.0590 -0.7042 -0.6845
   80phy    O11 2159   3.776   0.836   0.200 -0.1388  0.3786  0.2031
   80phy    H1A 2160   3.865   0.818   0.179 -0.0740  0.7376  0.1641
   81phy    C35 2161   2.852   1.536   1.398  0.1886  0.1121 -0.3881
   81phy    C33 2162   2.897   1.680   1.379 -0.3289  0.6418  0.3740
   81phy    C34 2163   2.842   1.762   1.498 -0.2653  0.1326 -0.1728
   81phy    C32 2164   3.048   1.693   1.356 -0.0631 -0.8950  0.1048
   81phy    C31 2165   3.100   1.781   1.232 -0.4068 -0.2678 -0.1938
   81phy    C30 2166   3.252   1.783   1.217  0.0660 -0.6454 -0.1295
   81phy    C28 2167   3.293   1.852   1.083 -0.3483  0.2843 -0.5674
   81phy    C29 2168   3.393   1.965   1.121  0.0787  0.3495  0.4719
   81phy    C27 2169   3.342   1.745   0.983 -0.5845  0.4634  0.3647
   81phy    C26 2170   3.334   1.788   0.838  0.4558  0.0931 -0.0638
   81phy    C25 2171   3.432   1.709   0.746  0.2524  0.5681 -0.0466
   81phy    C23 2172   3.435   1.759   0.603  0.2453 -0.1207 -0.1304
   81phy    C24 2173   3.569   1.827   0.576  0.6357 -0.2137 -0.1406
   81phy    C22 2174   3.421   1.642   0.505  0.1336 -0.1642  0.1296
   81phy    C21 2175   3.294   1.646   0.420 -0.0876  0.2404 -0.1192
   81phy    C20 2176   3.301   1.538   0.315  0.3313 -0.4553  0.2909
   81phy    C18 2177   3.193   1.519   0.199 -0.1330 -0.3009  0.0449
   81phy    O01 2178   3.068   1.537   0.257 -0.3309  0.8291  0.2500
   81phy    H01 2179   3.070   1.516   0.348 -0.3724 -1.2970 -0.1851
   81phy    C19 2180   3.209   1.373   0.166  0.3039  0.5764  0.3105
   81phy    C13 2181   3.206   1.620   0.075  0.7332  1.0241 -0.5690
   81phy     H3 2182   3.200   1.719   0.126 -0.3562 -0.1512  1.7688
   81phy    O33 2183   3.334   1.638   0.014 -0.1148  0.1199 -0.1535
   81phy    H1B 2184   3.379   1.714   0.046  1.2164 -0.1028 -1.3932
   81phy    C12 2185   3.085   1.659  -0.021  0.1236  0.2431 -0.3102
   81phy    O11 2186   3.049   1.569  -0.119  0.1534  0.2584 -0.1524
   81phy    H1A 2187   2.977   1.614  -0.159  0.2049  1.7059  1.2852
   82phy    C35 2188   1.923   2.243   0.917  0.3436  0.1664 -0.1698
   82phy    C33 2189   2.063   2.219   0.971 -0.2510  0.2557  0.1293
   82phy    C34 2190   2.060   2.209   1.123  1.0773  0.1924  0.1385
   82phy    C32 2191   2.157   2.122   0.900 -0.3091 -0.2071  0.3775
   82phy    C31 2192   2.244   2.174   0.786  0.1699  0.3219 -0.0894
   82phy    C30 2193   2.361   2.077   0.763  0.0312 -0.7248 -0.4849
   82phy    C28 2194   2.448   2.124   0.646  0.3114  0.1645 -0.4892
   82phy    C29 2195   2.566   2.213   0.689  0.2380 -0.2362 -0.2400
   82phy    C27 2196   2.502   2.001   0.568 -0.9619  0.3008  0.1622
   82phy    C26 2197   2.573   2.023   0.430  0.0105 -0.4864 -0.3180
   82phy    C25 2198   2.658   1.903   0.391  0.4114 -0.5736 -0.0895
   82phy    C23 2199   2.703   1.906   0.247 -0.0028 -0.2342 -0.0365
   82phy    C24 2200   2.835   1.993   0.230 -0.1903 -0.2220  0.1851
   82phy    C22 2201   2.721   1.761   0.204 -0.0070 -0.0665  0.5123
   82phy    C21 2202   2.690   1.735   0.055 -0.1347  0.3623  0.3608
   82phy    C20 2203   2.718   1.591   0.011  0.5098  0.3202  0.4599
   82phy    C18 2204   2.678   1.533  -0.139 -0.0437  0.1856  0.1518
   82phy    O01 2205   2.536   1.524  -0.155 -0.0398  0.0230 -0.5143
   82phy    H01 2206   2.499   1.610  -0.159  1.1375  0.4989 -2.0315
   82phy    C19 2207   2.726   1.382  -0.129  0.1549  0.1621 -0.1776
   82phy    C13 2208   2.738   1.620  -0.268 -0.0556  0.1547 -0.8447
   82phy     H3 2209   2.663   1.704  -0.268 -1.1564 -0.7921 -0.4111
   82phy    O33 2210   2.851   1.704  -0.251 -0.3364 -0.0108  0.0547
   82phy    H1B 2211   2.844   1.796  -0.268 -0.7945  0.2910  1.7120
   82phy    C12 2212   2.720   1.586  -0.421  0.0640 -0.1215  0.3494
   82phy    O11 2213   2.829   1.531  -0.486 -0.4276 -0.4004 -0.1872
   82phy    H1A 2214   2.885   1.606  -0.489 -0.6169 -0.2818 -1.2644
   83phy    C35 2215   3.971   0.910   1.723  0.3012 -0.1288 -0.2209
   83phy    C33 2216   3.926   1.054   1.755 -0.2562 -0.1534  0.0097
   83phy    C34 2217   3.986   1.157   1.660 -0.4726 -0.3881 -0.1548
   83phy    C32 2218   3.773   1.051   1.755 -0.0925  0.2380 -0.5415
   83phy    C31 2219   3.711   1.128   1.872 -0.2340 -0.7107  0.0785
   83phy    C30 2220   3.560   1.110   1.877 -0.0732 -0.2423 -0.0451
   83phy    C28 2221   3.501   1.206   1.982  0.0157  0.1987 -0.1954
   83phy    C29 2222   3.397   1.287   1.906  0.1378 -0.2860  0.0520
   83phy    C27 2223   3.430   1.132   2.093 -0.1121  0.1436 -0.4008
   83phy    C26 2224   3.430   1.199   2.230  0.2211 -0.7034  0.3472
   83phy    C25 2225   3.345   1.152   2.347  0.0669 -0.3906  0.1879
   83phy    C23 2226   3.367   1.241   2.469  0.1603 -0.3974 -0.2498
   83phy    C24 2227   3.230   1.249   2.535 -0.0260 -0.3773  0.9002
   83phy    C22 2228   3.470   1.192   2.572  0.1688  0.2540  0.4917
   83phy    C21 2229   3.555   1.298   2.645 -0.3033 -0.3448 -0.3239
   83phy    C20 2230   3.654   1.239   2.750  0.2529 -0.2624  0.1321
   83phy    C18 2231   3.747   1.347   2.825 -0.4038  0.1332 -0.9181
   83phy    O01 2232   3.674   1.459   2.871  0.1725 -0.5719 -0.5358
   83phy    H01 2233   3.583   1.436   2.868  0.0064 -0.0094  0.1179
   83phy    C19 2234   3.766   1.260   2.950  0.0662 -0.1369  0.1249
   83phy    C13 2235   3.877   1.386   2.736 -0.4228  0.0529  0.4279
   83phy     H3 2236   3.844   1.425   2.636 -1.0913  0.1066  0.6672
   83phy    O33 2237   3.957   1.268   2.689 -0.4450  0.0186 -0.0282
   83phy    H1B 2238   3.910   1.225   2.620 -0.8782  0.7983 -0.2429
   83phy    C12 2239   3.976   1.497   2.799 -0.0253  0.0860 -0.6027
   83phy    O11 2240   3.913   1.612   2.841  0.4781  0.0622 -0.1052
   83phy    H1A 2241   3.821   1.594   2.843  0.3398  0.7026 -0.4136
   84phy    C35 2242   4.400   2.071   1.218  0.1329 -0.4449 -0.9427
   84phy    C33 2243   4.266   2.025   1.270 -0.2628 -0.3816  0.2636
   84phy    C34 2244   4.228   2.121   1.390  0.2146  0.5729  0.2095
   84phy    C32 2245   4.152   2.025   1.160 -0.4366 -0.0622 -0.1766
   84phy    C31 2246   4.064   1.904   1.174  0.2951 -0.0690 -0.0586
   84phy    C30 2247   3.948   1.901   1.073  0.2712 -0.4964 -0.1419
   84phy    C28 2248   3.869   1.772   1.061  0.2968 -0.0956 -0.1485
   84phy    C29 2249   3.736   1.784   1.137  0.0716  0.1073 -0.4715
   84phy    C27 2250   3.838   1.747   0.914  0.1483 -0.0710  0.7265
   84phy    C26 2251   3.922   1.640   0.842 -0.2850 -0.1321  0.1569
   84phy    C25 2252   3.847   1.577   0.724  0.1383  0.0843  0.1413
   84phy    C23 2253   3.940   1.539   0.602  0.1359 -0.2415  0.0204
   84phy    C24 2254   3.988   1.398   0.628  0.1832 -0.0292  0.6530
   84phy    C22 2255   3.853   1.545   0.475 -0.5809  0.0366  0.0805
   84phy    C21 2256   3.873   1.661   0.380 -0.3168 -0.2087  0.0157
   84phy    C20 2257   3.785   1.617   0.263 -0.3383 -0.0040  0.0586
   84phy    C18 2258   3.760   1.724   0.149  0.1172  0.4403  0.0304
   84phy    O01 2259   3.705   1.848   0.205  0.3659 -0.2805  0.4360
   84phy    H01 2260   3.762   1.919   0.182 -0.1918 -0.1526 -0.5969
   84phy    C19 2261   3.655   1.640   0.079  0.0858  0.1049 -0.0064
   84phy    C13 2262   3.886   1.764   0.054  0.0005  0.9459  0.1642
   84phy     H3 2263   3.955   1.811   0.129  0.7222 -0.9332  0.7294
   84phy    O33 2264   3.978   1.662   0.010  0.5095 -0.0510 -0.1797
   84phy    H1B 2265   3.956   1.648  -0.080  0.3355 -0.0016 -0.1462
   84phy    C12 2266   3.897   1.901  -0.026 -0.3481  0.4570  0.4197
   84phy    O11 2267   3.844   2.014   0.032 -0.3965  0.0066 -0.3676
   84phy    H1A 2268   3.855   2.089  -0.024 -1.9493  0.4208 -0.1608
   85phy    C35 2269   2.373   0.365   1.901 -0.5329  0.2658  0.1241
   85phy    C33 2270   2.349   0.503   1.947  0.7869 -0.4081 -0.5071
   85phy    C34 2271   2.253   0.581   1.855 -0.2494  0.0945  0.3670
   85phy    C32 2272   2.310   0.512   2.097 -0.7522  0.1774 -0.1363
   85phy    C31 2273   2.427   0.549   2.192 -0.3281 -0.3012  0.0779
   85phy    C30 2274   2.391   0.559   2.336  0.0662  0.1321 -0.1099
   85phy    C28 2275   2.494   0.632   2.425  0.0047 -0.4058  0.1671
   85phy    C29 2276   2.468   0.785   2.431  0.2837 -0.2021  0.0909
   85phy    C27 2277   2.474   0.575   2.567 -0.2995 -0.1192 -0.1096
   85phy    C26 2278   2.590   0.492   2.618  0.1719  0.2548 -0.2309
   85phy    C25 2279   2.562   0.438   2.760 -0.1537 -0.4114  0.4653
   85phy    C23 2280   2.680   0.368   2.836  0.5287  0.2454  0.1504
   85phy    C24 2281   2.766   0.470   2.903 -0.1093 -0.2788 -0.2369
   85phy    C22 2282   2.624   0.274   2.937  0.6082  0.0141 -0.5202
   85phy    C21 2283   2.704   0.142   2.957 -0.6782  0.0402  0.3008
   85phy    C20 2284   2.653   0.060   3.078 -0.4797  0.3252 -0.9606
   85phy    C18 2285   2.711  -0.078   3.127 -0.1361 -0.3471 -0.2200
   85phy    O01 2286   2.851  -0.043   3.150 -0.1938  0.4996  0.0526
   85phy    H01 2287   2.848   0.007   3.229 -2.0445  0.8593 -0.1935
   85phy    C19 2288   2.638  -0.103   3.263  0.0813 -0.5447 -0.1422
   85phy    C13 2289   2.691  -0.192   3.009 -1.0441 -0.3479 -0.2653
   85phy     H3 2290   2.721  -0.145   2.912  0.3568  1.3379  0.9321
   85phy    O33 2291   2.552  -0.232   2.986  0.0661 -0.2140  0.2445
   85phy    H1B 2292   2.496  -0.161   3.009 -0.9049 -0.6551 -0.7056
   85phy    C12 2293   2.785  -0.319   3.023  0.0850  0.4587  0.1005
   85phy    O11 2294   2.905  -0.310   3.090  0.5394  0.2151  0.1097
   85phy    H1A 2295   2.901  -0.224   3.127  0.6046  0.2716 -0.0198
   86phy    C35 2296   4.504   1.134   2.189 -0.0494 -0.0669  0.1914
   86phy    C33 2297   4.388   1.134   2.087 -0.2149 -0.3942  0.0904
   86phy    C34 2298   4.383   1.010   2.006 -0.0798  0.5775 -0.3926
   86phy    C32 2299   4.252   1.152   2.152 -0.0795 -0.6835  0.3417
   86phy    C31 2300   4.211   1.295   2.173  0.2045  0.6306 -0.2806
   86phy    C30 2301   4.067   1.309   2.220  0.6828  0.2453 -0.2288
   86phy    C28 2302   3.992   1.440   2.199  0.0371 -0.5401 -0.2648
   86phy    C29 2303   3.852   1.412   2.133  0.5398  0.3303  0.5251
   86phy    C27 2304   3.964   1.514   2.334  0.3081  0.4609  0.7020
   86phy    C26 2305   4.058   1.637   2.340  0.2220 -0.0583  0.8025
   86phy    C25 2306   4.025   1.738   2.450  0.2943 -0.0957  0.4373
   86phy    C23 2307   4.131   1.847   2.489 -0.1411  0.1348 -0.0716
   86phy    C24 2308   4.128   1.955   2.385  0.7781 -0.4198  0.0313
   86phy    C22 2309   4.105   1.904   2.630  0.5311 -0.2640  0.0798
   86phy    C21 2310   4.220   1.894   2.727 -0.0457  0.4017  0.0882
   86phy    C20 2311   4.194   1.946   2.867  0.1368 -0.1655  0.0269
   86phy    C18 2312   4.310   1.950   2.973 -0.3200  0.1925 -0.0273
   86phy    O01 2313   4.430   2.010   2.916 -0.4309 -0.2402  0.2773
   86phy    H01 2314   4.401   2.079   2.860  0.6170 -0.7342 -0.9082
   86phy    C19 2315   4.257   2.063   3.065 -0.1704 -0.8561 -0.2027
   86phy    C13 2316   4.339   1.816   3.057  0.4684  0.4304 -0.3933
   86phy     H3 2317   4.244   1.782   3.106  0.8357 -1.5729 -1.0128
   86phy    O33 2318   4.417   1.838   3.173 -0.7136  0.1365 -0.6732
   86phy    H1B 2319   4.493   1.888   3.154 -0.0927 -0.8039 -0.7520
   86phy    C12 2320   4.406   1.691   2.985  0.0513 -0.2104 -0.5513
   86phy    O11 2321   4.456   1.592   3.075 -0.1193  0.3506 -0.0783
   86phy    H1A 2322   4.463   1.632   3.160  0.2155  0.6636 -0.2532
   87phy    C35 2323   3.337   3.102   1.932 -0.4969  0.1797  0.5350
   87phy    C33 2324   3.205   3.127   1.871  0.3401  0.5269 -0.2568
   87phy    C34 2325   3.100   3.096   1.979  0.0467 -0.2605 -0.2928
   87phy    C32 2326   3.195   3.276   1.831 -0.7014 -0.5247 -0.5339
   87phy    C31 2327   3.100   3.303   1.710 -0.2423  0.2744  0.1879
   87phy    C30 2328   3.077   3.452   1.688 -0.2950  0.0438  0.1993
   87phy    C28 2329   2.980   3.477   1.573  0.3067 -0.2951 -0.1841
   87phy    C29 2330   2.872   3.569   1.622 -0.4079 -0.6527  0.0734
   87phy    C27 2331   3.044   3.535   1.445 -0.0911 -0.3239  0.2496
   87phy    C26 2332   3.059   3.446   1.323  0.3711 -0.2163 -0.1452
   87phy    C25 2333   3.114   3.519   1.202  0.0856 -0.1689 -0.2900
   87phy    C23 2334   3.134   3.426   1.082  0.4459 -0.0247 -0.0860
   87phy    C24 2335   3.008   3.407   0.991 -0.0673 -0.1665 -0.0558
   87phy    C22 2336   3.244   3.484   0.994 -0.2238  0.3583  0.5887
   87phy    C21 2337   3.335   3.389   0.907  0.0820  0.6925 -0.6040
   87phy    C20 2338   3.461   3.456   0.855 -0.0323  0.6829  0.4590
   87phy    C18 2339   3.559   3.393   0.753 -0.3004 -0.6787 -0.2880
   87phy    O01 2340   3.610   3.266   0.803 -0.5721 -0.2687  0.4701
   87phy    H01 2341   3.533   3.212   0.814 -1.1157 -0.0276 -1.7495
   87phy    C19 2342   3.672   3.500   0.757  0.7726  0.0586 -0.0428
   87phy    C13 2343   3.492   3.388   0.605  0.5256 -0.1891  0.0631
   87phy     H3 2344   3.413   3.309   0.611 -0.0210  0.2427 -1.0972
   87phy    O33 2345   3.400   3.493   0.564 -0.0773  0.4154  0.1607
   87phy    H1B 2346   3.446   3.574   0.552 -1.3261  0.9687 -1.2057
   87phy    C12 2347   3.542   3.320   0.477  0.2233  0.0683 -0.0600
   87phy    O11 2348   3.628   3.397   0.397 -0.2277 -0.2788  0.0312
   87phy    H1A 2349   3.664   3.342   0.331  1.8308  1.7667 -0.6762
   88phy    C35 2350   3.872   2.272   1.395 -0.0612  0.1309 -0.0092
   88phy    C33 2351   3.795   2.179   1.485  0.1474 -0.1994 -0.3166
   88phy    C34 2352   3.715   2.094   1.396 -0.0324  0.1989 -0.6076
   88phy    C32 2353   3.885   2.101   1.581 -0.6340 -0.2730 -0.5517
   88phy    C31 2354   3.818   2.058   1.716 -0.2363 -0.1225  0.2537
   88phy    C30 2355   3.900   1.958   1.802 -0.0674 -0.7161  0.0877
   88phy    C28 2356   3.845   1.915   1.944  0.2669 -0.4974 -0.2109
   88phy    C29 2357   3.905   1.779   1.967  0.2220 -0.4069  0.0803
   88phy    C27 2358   3.882   1.995   2.072  0.0883  0.6147  0.1507
   88phy    C26 2359   3.798   2.114   2.103 -0.2444  0.5671 -0.3803
   88phy    C25 2360   3.836   2.181   2.239  0.3547  0.4521  0.9565
   88phy    C23 2361   3.756   2.299   2.296 -0.3631  0.1901  0.1701
   88phy    C24 2362   3.622   2.253   2.351  0.3923  0.1048  0.0683
   88phy    C22 2363   3.833   2.358   2.411 -0.0929 -0.3859  0.7408
   88phy    C21 2364   3.877   2.500   2.381 -0.7036 -0.5145  0.4014
   88phy    C20 2365   3.966   2.547   2.497 -0.0843 -0.9142 -0.2539
   88phy    C18 2366   4.029   2.689   2.521  0.1272 -0.0739 -0.5218
   88phy    O01 2367   3.926   2.790   2.523  0.1387 -0.1302  0.0605
   88phy    H01 2368   3.846   2.750   2.552 -0.9251  0.2196 -2.1408
   88phy    C19 2369   4.079   2.671   2.667 -0.0078 -0.0249 -0.0100
   88phy    C13 2370   4.148   2.730   2.418 -0.2198  0.1146 -0.3729
   88phy     H3 2371   4.214   2.641   2.399  0.7187  0.4509  1.1709
   88phy    O33 2372   4.240   2.833   2.467 -0.4773 -0.1086 -0.1527
   88phy    H1B 2373   4.182   2.893   2.510  0.8124  0.4449  0.9227
   88phy    C12 2374   4.098   2.790   2.280  0.0480  0.0483  0.2165
   88phy    O11 2375   4.028   2.910   2.297 -0.0752  0.1746  0.1289
   88phy    H1A 2376   3.956   2.892   2.354 -0.9396  1.0336 -0.6570
   89phy    C35 2377   0.709   2.125   1.329  0.0257 -0.5552  0.3495
   89phy    C33 2378   0.826   2.122   1.427 -0.4107  0.0354  0.7478
   89phy    C34 2379   0.865   1.976   1.436  0.5357  0.4054 -0.4443
   89phy    C32 2380   0.952   2.192   1.381  0.1656 -0.2100 -0.3616
   89phy    C31 2381   0.965   2.341   1.418  0.5535 -0.4109  0.1400
   89phy    C30 2382   1.106   2.389   1.408  0.4119  0.1752  0.1113
   89phy    C28 2383   1.147   2.540   1.403  0.0333  0.0709  0.0992
   89phy    C29 2384   1.170   2.579   1.552 -0.9544  0.6039  0.6375
   89phy    C27 2385   1.284   2.572   1.343 -0.1304 -0.0159  0.2601
   89phy    C26 2386   1.276   2.658   1.213 -0.1272 -0.1331  0.1356
   89phy    C25 2387   1.407   2.739   1.183  0.1041  0.3919 -0.4054
   89phy    C23 2388   1.415   2.781   1.033  0.0154  0.1836 -0.3094
   89phy    C24 2389   1.373   2.925   1.012 -0.0861  0.3728  0.1233
   89phy    C22 2390   1.568   2.780   0.998 -0.0928  0.0024 -0.1103
   89phy    C21 2391   1.596   2.733   0.848 -0.6166  0.0613 -0.1853
   89phy    C20 2392   1.747   2.726   0.833 -0.4524 -0.0355  0.0222
   89phy    C18 2393   1.817   2.670   0.702 -1.3297  0.1950  0.1168
   89phy    O01 2394   1.758   2.542   0.673 -0.0538  0.3556  0.2771
   89phy    H01 2395   1.700   2.509   0.738 -0.6208 -1.2149 -0.9431
   89phy    C19 2396   1.963   2.649   0.743  0.1928 -0.6165  0.0945
   89phy    C13 2397   1.813   2.769   0.577  0.4735 -0.1740 -0.0133
   89phy     H3 2398   1.707   2.805   0.576  0.6608  0.4178  0.7142
   89phy    O33 2399   1.875   2.898   0.577 -0.4889  0.8518  0.4629
   89phy    H1B 2400   1.966   2.881   0.562 -0.9102 -0.3451 -1.0026
   89phy    C12 2401   1.793   2.717   0.428  0.3058  0.4380 -0.1686
   89phy    O11 2402   1.792   2.580   0.410 -0.1329 -0.0973 -0.5093
   89phy    H1A 2403   1.768   2.540   0.491 -0.7644  1.1572 -0.0450
   90phy    C35 2404   3.576   2.699   2.269 -0.3310 -0.6767  0.1588
   90phy    C33 2405   3.667   2.823   2.276  0.2209  0.0592 -0.5969
   90phy    C34 2406   3.707   2.854   2.135 -0.0152  0.2212 -0.3057
   90phy    C32 2407   3.603   2.943   2.347  0.1406 -0.0456 -0.5881
   90phy    C31 2408   3.699   3.024   2.434  0.1739  0.4301  0.0682
   90phy    C30 2409   3.624   3.140   2.496  0.2298  0.0228 -0.0606
   90phy    C28 2410   3.706   3.232   2.589  0.4237  0.1269  0.2582
   90phy    C29 2411   3.751   3.354   2.510 -0.1873 -0.2354  0.2068
   90phy    C27 2412   3.606   3.285   2.695  0.1307 -0.4956  0.4331
   90phy    C26 2413   3.610   3.222   2.832 -0.4307 -0.3826  0.0773
   90phy    C25 2414   3.504   3.284   2.923 -0.5620  0.0018 -0.2373
   90phy    C23 2415   3.481   3.193   3.048  0.4885 -0.2102  0.0876
   90phy    C24 2416   3.479   3.280   3.175  0.1485  0.0116 -0.4349
   90phy    C22 2417   3.352   3.111   3.052  0.4938  0.2259  0.1300
   90phy    C21 2418   3.343   2.997   2.948 -0.1681  0.5247 -0.0116
   90phy    C20 2419   3.214   2.908   2.957 -0.5234 -0.1050 -0.2563
   90phy    C18 2420   3.200   2.774   2.865 -0.2813 -0.1133 -0.0047
   90phy    O01 2421   3.307   2.690   2.900  0.9527  0.0655 -0.3273
   90phy    H01 2422   3.393   2.727   2.891  1.0002  0.3858  1.1606
   90phy    C19 2423   3.074   2.702   2.926  0.2107 -0.4151  0.2277
   90phy    C13 2424   3.197   2.789   2.705 -0.2846 -0.1791  0.6147
   90phy     H3 2425   3.124   2.870   2.680  1.2894  0.8664 -0.7714
   90phy    O33 2426   3.139   2.672   2.637 -0.4975 -0.1598 -0.0707
   90phy    H1B 2427   3.166   2.594   2.681  0.0324  0.5847  0.9835
   90phy    C12 2428   3.333   2.832   2.632  0.0849  0.1983  0.1505
   90phy    O11 2429   3.425   2.725   2.622  1.0116 -0.2878 -0.3385
   90phy    H1A 2430   3.377   2.648   2.602  1.7255 -0.7092 -0.4657
   91phy    C35 2431   4.116   2.356   1.807 -0.0487 -0.4045 -0.0004
   91phy    C33 2432   4.121   2.448   1.932  0.0212 -0.0061  0.3735
   91phy    C34 2433   4.155   2.356   2.053 -0.0086  0.1706  0.0122
   91phy    C32 2434   4.229   2.555   1.915 -0.6998 -0.4034  0.4852
   91phy    C31 2435   4.170   2.697   1.889  0.1984 -0.3733  0.5776
   91phy    C30 2436   4.285   2.804   1.873  0.1798 -0.1978 -0.4266
   91phy    C28 2437   4.238   2.930   1.797  0.4454 -0.1524  0.0700
   91phy    C29 2438   4.167   3.038   1.888 -0.2250 -0.0205 -0.4210
   91phy    C27 2439   4.356   2.987   1.717 -0.0510 -0.1566  0.7919
   91phy    C26 2440   4.327   3.034   1.573  0.1766  0.0808 -0.6517
   91phy    C25 2441   4.433   3.132   1.517  1.2548  0.5446  0.2864
   91phy    C23 2442   4.387   3.194   1.380  0.0048 -0.2108 -0.3298
   91phy    C24 2443   4.385   3.347   1.371  0.0036 -0.2759 -0.2234
   91phy    C22 2444   4.484   3.154   1.271 -0.2352 -0.0920 -0.4395
   91phy    C21 2445   4.444   3.038   1.186 -0.2845 -0.1548  0.0477
   91phy    C20 2446   4.545   3.016   1.077  0.9019 -0.2536  0.0387
   91phy    C18 2447   4.508   2.915   0.961 -0.3149  0.1368  0.1751
   91phy    O01 2448   4.488   2.786   1.020 -0.0962  0.5113  0.0096
   91phy    H01 2449   4.541   2.781   1.097 -0.7905 -1.1410  0.4204
   91phy    C19 2450   4.645   2.899   0.884  0.2008 -0.0557 -0.0323
   91phy    C13 2451   4.379   2.954   0.866  0.3159 -0.4076  0.4084
   91phy     H3 2452   4.297   2.953   0.942  0.5554 -1.8158  0.6780
   91phy    O33 2453   4.367   3.092   0.824 -0.3452  0.7657 -0.4942
   91phy    H1B 2454   4.278   3.122   0.823 -0.3534  0.7900  0.5313
   91phy    C12 2455   4.294   2.857   0.778 -0.3408 -0.0263  0.0309
   91phy    O11 2456   4.324   2.879   0.640 -0.7241 -0.2297 -0.1782
   91phy    H1A 2457   4.312   2.800   0.591  1.6443 -0.6293 -0.2533
   92phy    C35 2458   2.447   1.416   1.818  0.0057 -0.1462  0.4572
   92phy    C33 2459   2.586   1.358   1.828  0.4537 -0.2437 -0.3316
   92phy    C34 2460   2.589   1.241   1.732 -0.2115 -0.1254 -0.0126
   92phy    C32 2461   2.684   1.467   1.780 -0.0446  0.5991  0.4351
   92phy    C31 2462   2.786   1.506   1.882  0.1966 -0.6108 -0.2065
   92phy    C30 2463   2.897   1.588   1.812  0.1591  0.1136 -0.4242
   92phy    C28 2464   3.029   1.600   1.887 -0.6153  0.2775  0.6753
   92phy    C29 2465   3.143   1.526   1.824  0.0565 -0.2604 -0.2224
   92phy    C27 2466   3.068   1.752   1.887  0.3246  0.0037  0.3307
   92phy    C26 2467   3.114   1.811   2.023  0.4689 -0.1599 -0.1304
   92phy    C25 2468   3.169   1.951   1.998  0.3492 -0.0652  0.1736
   92phy    C23 2469   3.251   2.024   2.106  0.2614 -0.6434  0.2121
   92phy    C24 2470   3.329   2.136   2.034 -0.0148 -0.2090 -0.1606
   92phy    C22 2471   3.176   2.075   2.229 -0.1095  0.3314 -0.1322
   92phy    C21 2472   3.237   2.026   2.368  0.5202  0.0691  0.4187
   92phy    C20 2473   3.128   2.008   2.479 -0.1668 -0.0721  0.8096
   92phy    C18 2474   3.147   1.917   2.596  0.5573 -0.0697 -0.4114
   92phy    O01 2475   3.275   1.931   2.658  0.0206  0.1354 -0.7240
   92phy    H01 2476   3.302   1.847   2.690 -0.7550  0.3050  0.4139
   92phy    C19 2477   3.041   1.969   2.696 -0.6831 -0.7543 -0.4472
   92phy    C13 2478   3.131   1.765   2.553 -0.3235  0.3057  0.0557
   92phy     H3 2479   3.187   1.746   2.458 -0.5970 -1.2209  0.1807
   92phy    O33 2480   2.999   1.733   2.513 -0.1374  0.4012 -0.0070
   92phy    H1B 2481   2.975   1.799   2.450  0.2578  2.6005  2.0180
   92phy    C12 2482   3.186   1.652   2.656 -0.2142  0.2857 -0.0924
   92phy    O11 2483   3.301   1.682   2.726 -0.6101  0.8288 -0.2582
   92phy    H1A 2484   3.321   1.614   2.788  0.4931  0.2628 -1.2017
   93phy    C35 2485   3.534   0.744   1.557  0.5291  0.1381 -0.3992
   93phy    C33 2486   3.422   0.847   1.520  0.2708  0.5291  0.3118
   93phy    C34 2487   3.392   0.848   1.375  0.1427  0.4522  0.0633
   93phy    C32 2488   3.290   0.838   1.602  0.2219  0.7255 -0.4014
   93phy    C31 2489   3.236   0.982   1.630  0.3524 -0.0296 -0.2280
   93phy    C30 2490   3.111   0.983   1.723  0.2816 -0.1558 -0.0145
   93phy    C28 2491   3.037   1.112   1.759  0.2849 -0.4985 -0.1959
   93phy    C29 2492   2.947   1.162   1.642 -0.0767  0.0717  0.5819
   93phy    C27 2493   2.940   1.088   1.878  0.2435  0.1435  0.1852
   93phy    C26 2494   2.966   1.149   2.009  0.5812  0.8930 -0.0554
   93phy    C25 2495   2.849   1.131   2.109  0.4763  0.1080  0.0974
   93phy    C23 2496   2.872   1.185   2.253 -0.0254 -0.4607 -0.1687
   93phy    C24 2497   2.863   1.341   2.262  0.2738  0.1822  0.5367
   93phy    C22 2498   2.773   1.123   2.349  0.3798  0.7660  0.0452
   93phy    C21 2499   2.838   1.100   2.487  0.2155  0.0604  0.0792
   93phy    C20 2500   2.748   1.012   2.571  0.1968 -0.2556  0.3254
   93phy    C18 2501   2.784   0.978   2.712  0.4601 -0.0511 -0.8104
   93phy    O01 2502   2.804   1.101   2.783 -0.0141 -0.4561  0.2205
   93phy    H01 2503   2.818   1.076   2.872  0.6661 -0.2276  0.1852
   93phy    C19 2504   2.657   0.917   2.771  0.0294  0.7536  0.0636
   93phy    C13 2505   2.913   0.879   2.736  0.4623 -0.0621 -0.3280
   93phy     H3 2506   2.904   0.790   2.668 -0.6451 -0.1720 -0.0507
   93phy    O33 2507   2.909   0.815   2.865 -0.4826  0.2793 -0.4533
   93phy    H1B 2508   2.890   0.881   2.930  0.7986  1.1319 -0.8951
   93phy    C12 2509   3.062   0.930   2.714 -0.5163 -0.1416 -0.1354
   93phy    O11 2510   3.107   1.040   2.793 -0.8437 -0.1224  0.3901
   93phy    H1A 2511   3.059   1.118   2.773 -0.8760 -0.5607 -1.4164
   94phy    C35 2512   4.727   2.472   1.649 -0.3080 -0.1461  0.3538
   94phy    C33 2513   4.582   2.468   1.699 -0.5613  0.2496 -0.6563
   94phy    C34 2514   4.586   2.489   1.847  0.1989 -0.2672  0.0735
   94phy    C32 2515   4.493   2.573   1.633 -0.0753 -0.4190  0.0038
   94phy    C31 2516   4.413   2.514   1.513 -0.3471 -0.0423 -0.3492
   94phy    C30 2517   4.312   2.617   1.460  0.2610 -1.0843  0.0518
   94phy    C28 2518   4.226   2.573   1.341 -0.3180 -0.0468  0.3071
   94phy    C29 2519   4.084   2.633   1.344 -0.2934  0.6178  0.4788
   94phy    C27 2520   4.294   2.583   1.199  0.2432  0.3045  0.3221
   94phy    C26 2521   4.266   2.469   1.105  0.5844 -0.2073  0.2598
   94phy    C25 2522   4.349   2.486   0.978  1.0909  0.4729 -0.1325
   94phy    C23 2523   4.311   2.409   0.849  0.5150  0.3446 -0.0266
   94phy    C24 2524   4.379   2.479   0.728  0.0454 -0.0529 -0.5334
   94phy    C22 2525   4.345   2.260   0.848  0.1030  0.5883 -0.0701
   94phy    C21 2526   4.260   2.184   0.745 -0.3110  0.0781  0.1543
   94phy    C20 2527   4.273   2.032   0.763 -0.1685 -0.1389 -0.1008
   94phy    C18 2528   4.237   1.923   0.658 -0.6424  0.2444  1.1680
   94phy    O01 2529   4.095   1.917   0.635 -0.1749  0.4648 -0.2901
   94phy    H01 2530   4.060   1.996   0.671  1.8428  0.9012  0.8930
   94phy    C19 2531   4.265   1.790   0.734 -0.1850 -0.0206 -0.1173
   94phy    C13 2532   4.312   1.943   0.515  0.2941 -0.0720 -0.3110
   94phy     H3 2533   4.253   2.028   0.472  0.3317 -0.3027 -0.8296
   94phy    O33 2534   4.438   2.012   0.519 -0.0294 -0.2525 -0.4980
   94phy    H1B 2535   4.501   1.943   0.530  0.3892  0.2776  0.5815
   94phy    C12 2536   4.278   1.867   0.381  0.1473 -0.3817  0.0879
   94phy    O11 2537   4.373   1.778   0.340 -0.0241 -0.2411  0.4661
   94phy    H1A 2538   4.382   1.800   0.250  1.8445 -1.0273  0.4185
   95phy    C35 2539   3.860   3.680   1.054 -0.0446 -0.1680 -0.2903
   95phy    C33 2540   3.743   3.693   1.155  0.2693  0.2041 -0.0310
   95phy    C34 2541   3.614   3.713   1.080 -0.0626 -0.0193 -0.0951
   95phy    C32 2542   3.727   3.571   1.246  0.4484  0.5279 -0.3818
   95phy    C31 2543   3.679   3.592   1.390 -0.0156  0.1697 -0.1842
   95phy    C30 2544   3.652   3.466   1.461 -0.1942 -0.0302  0.3573
   95phy    C28 2545   3.589   3.478   1.601  0.1020 -0.0201  0.1581
   95phy    C29 2546   3.437   3.477   1.605 -0.0218 -0.3053 -0.3269
   95phy    C27 2547   3.640   3.359   1.685 -0.2240 -0.3913  0.0882
   95phy    C26 2548   3.693   3.398   1.822 -0.0520  0.2358 -0.2183
   95phy    C25 2549   3.751   3.289   1.911 -0.0711  0.0759 -0.0387
   95phy    C23 2550   3.786   3.341   2.054  0.0231  0.0844  0.1556
   95phy    C24 2551   3.664   3.318   2.144 -0.7520 -0.1247 -0.1436
   95phy    C22 2552   3.910   3.263   2.113  0.4642 -0.1931  0.3813
   95phy    C21 2553   4.018   3.354   2.162 -0.2910  0.4027 -0.2887
   95phy    C20 2554   4.152   3.285   2.172 -0.4859 -0.0540  0.4294
   95phy    C18 2555   4.215   3.228   2.304 -0.5688 -0.0376  0.1970
   95phy    O01 2556   4.124   3.137   2.363  0.0694 -0.2890  0.2008
   95phy    H01 2557   4.107   3.069   2.299 -0.4596  0.6833 -0.7320
   95phy    C19 2558   4.339   3.146   2.249  0.0193 -0.1128 -0.1030
   95phy    C13 2559   4.265   3.330   2.419  0.2056  0.0706  0.1591
   95phy     H3 2560   4.331   3.407   2.372 -0.1466 -0.4897 -1.2999
   95phy    O33 2561   4.357   3.270   2.507  0.2522 -0.1780  0.1160
   95phy    H1B 2562   4.313   3.197   2.547 -0.0093  0.4392  1.0153
   95phy    C12 2563   4.146   3.397   2.506 -0.0093  0.0942  0.0626
   95phy    O11 2564   4.169   3.481   2.618  0.0429 -0.0456  0.2757
   95phy    H1A 2565   4.234   3.433   2.665 -0.4655 -0.9317  0.0996
   96phy    C35 2566   2.397   3.013   2.734 -0.1050  0.0615  0.1220
   96phy    C33 2567   2.522   3.022   2.655 -0.0989  0.7232  0.0739
   96phy    C34 2568   2.498   2.990   2.510  0.4243 -0.0189  0.0531
   96phy    C32 2569   2.590   3.155   2.678  0.6845 -0.4559 -0.2201
   96phy    C31 2570   2.730   3.136   2.735 -0.2741 -0.0028 -0.0398
   96phy    C30 2571   2.807   3.268   2.744  0.4587  0.0418  0.1059
   96phy    C28 2572   2.951   3.270   2.792 -0.9525 -0.4003 -0.1491
   96phy    C29 2573   3.064   3.206   2.705  0.3909  0.1846 -0.1981
   96phy    C27 2574   2.996   3.419   2.825 -0.0994 -0.1589 -0.1878
   96phy    C26 2575   3.072   3.427   2.959 -0.4709  0.4707 -0.3079
   96phy    C25 2576   3.123   3.559   3.000  0.1248 -0.4235 -0.6079
   96phy    C23 2577   3.234   3.561   3.107 -0.1256  0.2698  0.0343
   96phy    C24 2578   3.363   3.638   3.060 -0.7380 -0.2879 -0.2138
   96phy    C22 2579   3.175   3.609   3.240  0.1008  0.0801  0.0818
   96phy    C21 2580   3.179   3.508   3.353  0.3415  0.3752 -0.4448
   96phy    C20 2581   3.101   3.544   3.480 -0.1413  0.0168  0.5566
   96phy    C18 2582   3.064   3.421   3.577 -0.0428 -0.2413  0.3022
   96phy    O01 2583   3.192   3.352   3.602 -0.5118  0.1132  0.1746
   96phy    H01 2584   3.260   3.416   3.615  0.1403 -0.5852  0.2795
   96phy    C19 2585   3.013   3.492   3.703 -0.1357  0.1776  0.0802
   96phy    C13 2586   2.961   3.314   3.514  1.0349  0.2036  0.6390
   96phy     H3 2587   2.994   3.279   3.413  1.2353  0.1224  0.7329
   96phy    O33 2588   2.827   3.366   3.487 -0.2780 -0.2436  0.1336
   96phy    H1B 2589   2.838   3.450   3.447 -2.5078 -0.7078 -1.7481
   96phy    C12 2590   2.925   3.181   3.586 -0.0386  0.0544 -0.5186
   96phy    O11 2591   2.865   3.073   3.516  0.6552 -0.4425 -0.1864
   96phy    H1A 2592   2.931   3.024   3.471  0.9439 -0.5419  0.3475
   97phy    C35 2593   3.419   2.331   0.620  0.4831 -0.4913  0.1738
   97phy    C33 2594   3.369   2.272   0.753  0.2528 -0.2019  0.1312
   97phy    C34 2595   3.477   2.180   0.802 -0.4181 -0.1269 -0.1154
   97phy    C32 2596   3.335   2.384   0.849  0.3435  0.4566 -0.1618
   97phy    C31 2597   3.221   2.351   0.945  0.0362  0.4329  0.4913
   97phy    C30 2598   3.180   2.454   1.049 -0.1535 -0.0974 -0.8444
   97phy    C28 2599   3.036   2.451   1.107 -0.5274 -0.1523  0.2904
   97phy    C29 2600   3.038   2.482   1.256 -0.3612  0.3555  0.0039
   97phy    C27 2601   2.938   2.544   1.035 -0.1119 -0.3669  0.3792
   97phy    C26 2602   2.792   2.497   1.014 -0.2093 -0.1643  0.2693
   97phy    C25 2603   2.699   2.610   0.963  0.0853  0.5373  0.1168
   97phy    C23 2604   2.550   2.583   0.936 -0.1079  0.8619 -0.0593
   97phy    C24 2605   2.477   2.623   1.064  0.4609 -0.0141 -0.1339
   97phy    C22 2606   2.500   2.663   0.811  0.4678  0.6540  0.1741
   97phy    C21 2607   2.459   2.570   0.701 -0.2424 -0.1525  0.4559
   97phy    C20 2608   2.435   2.648   0.571 -0.2836  0.3642 -0.2222
   97phy    C18 2609   2.432   2.566   0.435  0.0265  0.1197 -0.1119
   97phy    O01 2610   2.544   2.476   0.426  0.5447  0.1385 -0.0661
   97phy    H01 2611   2.617   2.502   0.480  0.2990 -2.0781  1.4594
   97phy    C19 2612   2.466   2.670   0.323 -0.2617 -0.0256 -0.3327
   97phy    C13 2613   2.292   2.495   0.411  0.0225  0.0232  0.4087
   97phy     H3 2614   2.279   2.432   0.503  1.6645 -0.1887  0.5200
   97phy    O33 2615   2.175   2.579   0.430 -0.3147 -0.0453 -0.4907
   97phy    H1B 2616   2.187   2.668   0.457 -0.1916  0.6773 -2.7208
   97phy    C12 2617   2.261   2.368   0.329 -0.1469 -0.1072 -0.1374
   97phy    O11 2618   2.235   2.374   0.189 -0.0571  0.2643 -0.3367
   97phy    H1A 2619   2.281   2.299   0.155  0.3991 -0.5222  1.8523
   98phy    C35 2620   3.271   3.257   2.381 -0.0068  0.8697 -0.0978
   98phy    C33 2621   3.299   3.400   2.341  0.1182 -0.7971  0.1021
   98phy    C34 2622   3.298   3.418   2.187  0.4616  0.2058 -0.4966
   98phy    C32 2623   3.207   3.500   2.414  0.0691 -0.2916  0.0354
   98phy    C31 2624   3.256   3.646   2.437  0.2954  0.2668  0.0042
   98phy    C30 2625   3.146   3.727   2.501  0.3503 -0.1258 -0.0841
   98phy    C28 2626   3.187   3.875   2.509 -0.6245  0.2690  0.2609
   98phy    C29 2627   3.117   3.958   2.403  0.2545 -0.6649 -0.3927
   98phy    C27 2628   3.146   3.944   2.638 -0.1269 -0.0124  0.1450
   98phy    C26 2629   3.264   3.977   2.726  0.0441  0.3520  0.1871
   98phy    C25 2630   3.221   4.040   2.856 -0.5882  0.7269 -0.2667
   98phy    C23 2631   3.335   4.064   2.953  0.4212 -0.0094  0.0157
   98phy    C24 2632   3.384   4.215   2.955  0.1624  0.0733  0.0230
   98phy    C22 2633   3.288   4.022   3.091 -0.2845 -0.6641  0.0834
   98phy    C21 2634   3.392   3.990   3.205 -0.1120 -0.0646 -0.1553
   98phy    C20 2635   3.321   3.936   3.330 -0.1981  0.1328  0.2294
   98phy    C18 2636   3.408   3.889   3.456  0.1199  0.1949  0.1410
   98phy    O01 2637   3.495   3.992   3.502  0.5712  0.4325 -0.5121
   98phy    H01 2638   3.447   4.071   3.515 -2.0398 -1.2924  1.4899
   98phy    C19 2639   3.287   3.890   3.550 -0.6334 -0.0633 -0.0860
   98phy    C13 2640   3.490   3.748   3.455 -0.2963 -0.2631 -0.0956
   98phy     H3 2641   3.420   3.664   3.433 -2.0660  1.1609 -0.0988
   98phy    O33 2642   3.524   3.717   3.588  0.0645 -0.0327 -0.6213
   98phy    H1B 2643   3.598   3.770   3.611  1.1111 -1.9050  0.6089
   98phy    C12 2644   3.611   3.735   3.362 -0.0906  0.3770 -0.5118
   98phy    O11 2645   3.674   3.605   3.345 -0.1849  0.0568  0.0399
   98phy    H1A 2646   3.669   3.564   3.429 -1.0472  0.5528  0.2521
   99phy    C35 2647   2.226   2.947   0.921  0.0027 -0.0992 -0.2861
   99phy    C33 2648   2.207   3.055   1.022 -0.2776  0.5168 -0.4222
   99phy    C34 2649   2.081   3.010   1.104 -0.1136 -0.1153  0.2759
   99phy    C32 2650   2.328   3.080   1.114  0.5786  0.1693 -0.3809
   99phy    C31 2651   2.342   3.212   1.188 -0.0014 -0.1603  0.2410
   99phy    C30 2652   2.468   3.224   1.268 -0.4338  0.2466  0.1578
   99phy    C28 2653   2.500   3.372   1.307  0.5488  0.1302  0.0635
   99phy    C29 2654   2.536   3.378   1.455 -0.2808 -0.7503  0.3510
   99phy    C27 2655   2.613   3.428   1.219 -0.1912 -0.6945 -0.1749
   99phy    C26 2656   2.599   3.581   1.190  0.1289 -0.0684  0.1887
   99phy    C25 2657   2.708   3.624   1.084  0.1676 -0.5660  0.0437
   99phy    C23 2658   2.700   3.770   1.038 -0.5387 -0.4850 -0.2283
   99phy    C24 2659   2.770   3.865   1.138  0.2038 -0.0121  0.2294
   99phy    C22 2660   2.792   3.786   0.913  0.4909 -0.2528 -0.3898
   99phy    C21 2661   2.710   3.800   0.786 -0.2974  0.1471  0.5393
   99phy    C20 2662   2.806   3.832   0.671 -0.1843  0.2376  0.3521
   99phy    C18 2663   2.732   3.844   0.527 -0.0289 -0.2246 -0.0181
   99phy    O01 2664   2.661   3.719   0.504  0.2455 -0.3152 -0.0622
   99phy    H01 2665   2.573   3.730   0.534 -0.0281  0.9295 -1.2079
   99phy    C19 2666   2.854   3.841   0.438 -0.8673 -0.1173  0.8905
   99phy    C13 2667   2.651   3.984   0.507  0.4845 -0.5316 -0.4530
   99phy     H3 2668   2.572   3.971   0.586  0.9131 -1.0766 -0.1005
   99phy    O33 2669   2.716   4.095   0.568  0.1128 -0.3731  0.0556
   99phy    H1B 2670   2.773   4.135   0.505  0.4480 -1.0392 -0.0686
   99phy    C12 2671   2.545   4.020   0.395 -0.2923 -0.3800  0.1863
   99phy    O11 2672   2.590   4.044   0.265  0.3021 -0.0121 -0.5242
   99phy    H1A 2673   2.584   3.962   0.219 -0.2178 -0.1160 -0.2870
  100phy    C35 2674   3.377   2.121   1.499 -0.1641 -0.0769  0.6252
  100phy    C33 2675   3.242   2.156   1.564 -0.1939  0.1234  0.1361
  100phy    C34 2676   3.186   2.034   1.639  0.0751  0.2062 -0.1903
  100phy    C32 2677   3.255   2.278   1.656 -0.2289  0.1966 -0.6608
  100phy    C31 2678   3.188   2.405   1.598  0.4551 -0.4567 -0.1649
  100phy    C30 2679   3.181   2.526   1.697  0.0084  0.1298 -0.1641
  100phy    C28 2680   3.127   2.658   1.646  0.2366 -0.2409  0.7926
  100phy    C29 2681   3.019   2.705   1.737 -0.2840 -0.0301  0.3920
  100phy    C27 2682   3.239   2.762   1.628  0.6871  0.4382 -0.3286
  100phy    C26 2683   3.215   2.865   1.523  0.0364 -0.3932 -0.3026
  100phy    C25 2684   3.329   2.967   1.513 -0.0238 -0.2599  0.1057
  100phy    C23 2685   3.324   3.048   1.383 -0.0112  0.2506 -0.2230
  100phy    C24 2686   3.382   3.186   1.401 -0.2053  0.0559 -0.6883
  100phy    C22 2687   3.398   2.971   1.271 -0.0274 -0.4753  0.4320
  100phy    C21 2688   3.319   2.957   1.137 -0.0465  0.1103  0.1767
  100phy    C20 2689   3.412   2.892   1.037  0.3638  0.4185  0.4401
  100phy    C18 2690   3.360   2.863   0.887 -0.1662  0.4059 -0.6960
  100phy    O01 2691   3.229   2.798   0.892  0.5439 -0.3472  0.1121
  100phy    H01 2692   3.168   2.848   0.942 -0.1841 -1.0379 -0.0573
  100phy    C19 2693   3.459   2.761   0.834 -0.3218 -0.5392  0.3148
  100phy    C13 2694   3.348   2.992   0.791 -0.5763  0.2021 -0.4992
  100phy     H3 2695   3.271   3.054   0.843 -1.2482  0.2057 -1.4595
  100phy    O33 2696   3.459   3.087   0.786 -0.2647 -0.2778  0.1366
  100phy    H1B 2697   3.511   3.050   0.717  0.2448 -0.2633  0.5059
  100phy    C12 2698   3.259   3.007   0.659  0.1404  0.1500  0.3817
  100phy    O11 2699   3.303   2.965   0.529 -0.0444  0.2241 -0.7093
  100phy    H1A 2700   3.294   2.872   0.526 -1.2978  0.3092 -0.1672
  101phy    C35 2701   3.503   4.355   2.137 -0.3774  0.1948  0.0363
  101phy    C33 2702   3.352   4.329   2.136  0.0587  0.6709  0.2278
  101phy    C34 2703   3.286   4.378   2.269  0.0981  0.2203  0.0480
  101phy    C32 2704   3.291   4.360   2.001 -0.0992  0.5235  0.6058
  101phy    C31 2705   3.154   4.296   1.962  0.4171  0.1602  0.1020
  101phy    C30 2706   3.085   4.368   1.843 -0.1841  0.0328 -0.2290
  101phy    C28 2707   2.946   4.304   1.808 -0.3207 -0.3790  0.9284
  101phy    C29 2708   2.834   4.341   1.908 -0.0557 -0.1122 -0.4493
  101phy    C27 2709   2.911   4.360   1.666  0.2485  0.0028  0.3627
  101phy    C26 2710   2.824   4.272   1.575 -0.2619 -0.2641  0.0700
  101phy    C25 2711   2.786   4.345   1.447  0.2403  0.8304 -0.0815
  101phy    C23 2712   2.733   4.265   1.328  0.2398 -0.1622  0.3282
  101phy    C24 2713   2.579   4.261   1.335 -0.0501 -0.0379 -0.1807
  101phy    C22 2714   2.797   4.330   1.207  0.4151  0.4219  0.3396
  101phy    C21 2715   2.785   4.260   1.072  0.4269  0.5381 -0.4117
  101phy    C20 2716   2.861   4.331   0.959  0.2182  0.5001 -0.0841
  101phy    C18 2717   2.834   4.296   0.808 -0.1679  0.3911 -0.0162
  101phy    O01 2718   2.723   4.200   0.792 -0.0394  0.2346  0.0244
  101phy    H01 2719   2.734   4.163   0.707 -0.1530 -0.1601  0.1810
  101phy    C19 2720   2.961   4.225   0.749 -0.0368 -0.1038  0.2004
  101phy    C13 2721   2.792   4.429   0.731  0.7222  0.3590 -1.0469
  101phy     H3 2722   2.696   4.455   0.783  1.3494 -0.4275  0.5906
  101phy    O33 2723   2.863   4.551   0.743  0.1246 -0.0919  0.2031
  101phy    H1B 2724   2.808   4.610   0.792 -0.7655 -0.6574 -0.0848
  101phy    C12 2725   2.714   4.434   0.600  0.4134  0.4628 -0.0360
  101phy    O11 2726   2.782   4.445   0.478  0.3240  0.4696 -0.2754
  101phy    H1A 2727   2.790   4.538   0.464  0.5328  0.5630  0.4069
  102phy    C35 2728   1.311   4.766   1.428 -0.3971  0.4625 -0.3595
  102phy    C33 2729   1.206   4.815   1.526 -0.4379 -0.4943 -0.0048
  102phy    C34 2730   1.147   4.690   1.590  0.1393  0.8463  0.0129
  102phy    C32 2731   1.258   4.910   1.629 -0.0740 -0.0107  0.6117
  102phy    C31 2732   1.303   5.052   1.583  0.2011 -0.0716  0.0122
  102phy    C30 2733   1.359   5.134   1.690 -0.7634 -0.0758  0.0023
  102phy    C28 2734   1.418   5.271   1.645  0.0664 -0.0147 -0.0419
  102phy    C29 2735   1.321   5.386   1.646  0.1893 -0.4212  0.3212
  102phy    C27 2736   1.540   5.302   1.737  0.1982  0.1274  0.2287
  102phy    C26 2737   1.677   5.294   1.673  0.1921  0.2210 -0.4951
  102phy    C25 2738   1.787   5.344   1.771  0.4597 -0.6407  0.0710
  102phy    C23 2739   1.933   5.326   1.732  0.4828 -0.9390 -0.0680
  102phy    C24 2740   1.991   5.455   1.685  0.0336 -0.4203  0.1105
  102phy    C22 2741   2.022   5.289   1.855  0.4839  0.3637  0.1818
  102phy    C21 2742   2.024   5.144   1.904  0.1102 -0.4396  0.6839
  102phy    C20 2743   2.099   5.144   2.037 -0.2192  0.5060  0.1825
  102phy    C18 2744   2.103   5.006   2.123  0.5462  0.5518  0.0053
  102phy    O01 2745   2.151   4.901   2.043 -0.0793 -0.2747 -0.1870
  102phy    H01 2746   2.225   4.927   1.993  0.7021  0.1773  1.1646
  102phy    C19 2747   2.224   5.039   2.216 -0.2585 -0.0092  0.0626
  102phy    C13 2748   1.959   4.957   2.186 -0.1362 -0.4230  0.3954
  102phy     H3 2749   1.878   4.964   2.109  1.4447  1.4121 -1.2369
  102phy    O33 2750   1.906   5.054   2.283  0.1219  0.5734  0.3077
  102phy    H1B 2751   1.850   5.113   2.237  0.6712  1.2440  0.4815
  102phy    C12 2752   1.952   4.817   2.251 -0.7334  0.2642 -0.1970
  102phy    O11 2753   1.994   4.709   2.172 -0.2227 -0.1580  0.3598
  102phy    H1A 2754   2.044   4.759   2.111  0.3153  0.3362  1.1938
  103phy    C35 2755   3.336   3.923   1.922 -0.1291 -0.3153 -0.0517
  103phy    C33 2756   3.239   3.811   1.889 -0.2238 -0.2279 -0.9470
  103phy    C34 2757   3.320   3.683   1.881  0.4081  0.0026 -0.2794
  103phy    C32 2758   3.119   3.798   1.985 -0.6101 -0.2967 -0.9231
  103phy    C31 2759   3.008   3.894   1.975 -0.3003 -0.0918 -0.5824
  103phy    C30 2760   2.869   3.841   2.023 -0.2928  0.1039 -0.1788
  103phy    C28 2761   2.762   3.949   2.035  0.3458 -0.1389 -0.0022
  103phy    C29 2762   2.626   3.882   2.003  0.0927 -0.4374  0.1952
  103phy    C27 2763   2.733   3.996   2.179  0.3464  0.0988  0.3895
  103phy    C26 2764   2.817   4.114   2.221  0.0578  0.0594  0.2979
  103phy    C25 2765   2.767   4.169   2.358  0.4362 -0.0192  0.1388
  103phy    C23 2766   2.845   4.275   2.439 -0.4660  0.2841 -0.4570
  103phy    C24 2767   2.855   4.413   2.376 -0.7301 -0.3845 -0.0627
  103phy    C22 2768   2.772   4.298   2.570 -0.4555 -0.9203 -0.2535
  103phy    C21 2769   2.842   4.258   2.695 -0.6887  0.1058  0.0815
  103phy    C20 2770   2.770   4.302   2.825  0.2873 -0.4497 -0.4073
  103phy    C18 2771   2.835   4.270   2.967 -0.4105  0.6404  0.5185
  103phy    O01 2772   2.978   4.302   2.960 -0.2183  0.1681 -0.0428
  103phy    H01 2773   2.988   4.376   2.904 -0.6270  0.6549  0.5097
  103phy    C19 2774   2.773   4.383   3.057  0.0508  0.0382 -0.1389
  103phy    C13 2775   2.824   4.112   3.014 -0.1820  0.0720  0.0614
  103phy     H3 2776   2.862   4.045   2.932 -1.5133  0.4988 -0.9393
  103phy    O33 2777   2.684   4.066   3.016 -0.3119  0.3139 -0.1373
  103phy    H1B 2778   2.632   4.124   2.964 -0.6245  2.0092  1.9387
  103phy    C12 2779   2.890   4.069   3.149  0.2706  0.0710  0.4515
  103phy    O11 2780   2.826   4.130   3.261  0.1170  0.3910  0.2668
  103phy    H1A 2781   2.740   4.094   3.265  0.2550  0.1980  2.3142
  104phy    C35 2782   2.103   0.710   1.442 -0.1643 -0.2677 -0.3827
  104phy    C33 2783   1.949   0.700   1.435  0.3360 -0.3317 -0.3447
  104phy    C34 2784   1.873   0.830   1.412 -0.4078 -0.3940 -0.0681
  104phy    C32 2785   1.914   0.610   1.316  0.4610  0.0569 -0.1878
  104phy    C31 2786   1.881   0.463   1.352  0.1381 -0.1588 -0.1387
  104phy    C30 2787   1.829   0.384   1.231  0.0552 -0.3998  0.3253
  104phy    C28 2788   1.772   0.246   1.264 -0.3282  0.3563 -0.3245
  104phy    C29 2789   1.622   0.257   1.280  0.5494 -0.3275 -0.0700
  104phy    C27 2790   1.783   0.151   1.146  0.3389  0.8271 -0.0889
  104phy    C26 2791   1.893   0.040   1.158 -0.0890  0.2678 -0.1785
  104phy    C25 2792   1.908  -0.047   1.026 -0.4985  0.6282 -0.0046
  104phy    C23 2793   2.024  -0.148   1.014 -0.0293 -0.0882  0.3004
  104phy    C24 2794   1.975  -0.266   0.935  0.3908  0.1195 -0.2189
  104phy    C22 2795   2.149  -0.070   0.956  0.0197  0.4394 -0.4496
  104phy    C21 2796   2.284  -0.132   0.971  0.2018  0.1920 -0.3037
  104phy    C20 2797   2.393  -0.030   0.924 -0.1162  0.3612  0.1409
  104phy    C18 2798   2.538  -0.077   0.896 -0.1476 -0.1298  0.6870
  104phy    O01 2799   2.602  -0.132   1.009  0.3166 -0.2762 -0.0254
  104phy    H01 2800   2.544  -0.136   1.082  1.4133  0.3999  0.9177
  104phy    C19 2801   2.617   0.052   0.863 -0.5069  0.3109  0.0167
  104phy    C13 2802   2.546  -0.186   0.779  0.0589 -0.1029  0.5589
  104phy     H3 2803   2.494  -0.275   0.822 -3.1044  1.0177 -0.5928
  104phy    O33 2804   2.456  -0.165   0.668  0.7105 -0.4550  0.7285
  104phy    H1B 2805   2.422  -0.250   0.648 -0.4018  0.3038 -0.7704
  104phy    C12 2806   2.665  -0.285   0.743  0.3731  0.0740  0.2400
  104phy    O11 2807   2.756  -0.317   0.840 -0.0520  0.1594 -0.1981
  104phy    H1A 2808   2.745  -0.255   0.909 -1.8759  0.5318 -0.7875
  105phy    C35 2809   2.321   2.932   1.473  0.3042  0.1447 -0.1133
  105phy    C33 2810   2.253   2.968   1.605  0.1688  0.4728 -0.2663
  105phy    C34 2811   2.341   2.925   1.721  0.6460  0.2909 -0.3515
  105phy    C32 2812   2.217   3.118   1.613  0.1472 -0.3445  0.1129
  105phy    C31 2813   2.105   3.187   1.533  0.3599  0.2339 -0.5545
  105phy    C30 2814   2.118   3.341   1.530 -0.0556  0.0484 -0.2094
  105phy    C28 2815   1.997   3.416   1.466 -0.0865  0.2452  0.1503
  105phy    C29 2816   1.924   3.495   1.576  0.0193  0.0411 -0.1510
  105phy    C27 2817   2.039   3.518   1.355 -0.0736  0.0227 -0.7081
  105phy    C26 2818   2.023   3.471   1.212 -0.3871 -0.1216 -0.0004
  105phy    C25 2819   2.075   3.578   1.111  0.1484  0.3357 -0.0471
  105phy    C23 2820   2.054   3.536   0.969  0.6376  0.0503  0.4875
  105phy    C24 2821   1.951   3.633   0.909 -0.2642 -0.0531  0.3456
  105phy    C22 2822   2.179   3.558   0.881 -0.1276  0.4357 -0.3641
  105phy    C21 2823   2.262   3.429   0.862  0.1493  0.0008 -0.6514
  105phy    C20 2824   2.403   3.459   0.810 -0.0842 -0.0974 -0.4579
  105phy    C18 2825   2.512   3.349   0.797  0.4166 -1.0069  0.1024
  105phy    O01 2826   2.559   3.311   0.925 -0.3196  0.5698  0.1884
  105phy    H01 2827   2.568   3.388   0.977 -0.4357  1.1094 -0.5841
  105phy    C19 2828   2.624   3.432   0.733 -0.5203 -0.0494  0.0750
  105phy    C13 2829   2.482   3.211   0.719 -0.1533 -0.4377  0.1919
  105phy     H3 2830   2.403   3.163   0.782 -0.8569  1.5752  0.9026
  105phy    O33 2831   2.406   3.219   0.596  0.2823 -0.4716  0.0247
  105phy    H1B 2832   2.382   3.308   0.578 -0.9777 -0.7885  0.0229
  105phy    C12 2833   2.558   3.073   0.733 -0.2804  0.8612 -0.1829
  105phy    O11 2834   2.667   3.068   0.829  0.6166 -0.2171  0.4019
  105phy    H1A 2835   2.644   3.129   0.897  0.4630  0.0834  0.0856
  106phy    C35 2836   3.324   0.358   1.544 -0.7963  0.5564  0.4103
  106phy    C33 2837   3.188   0.417   1.570 -0.0892 -0.2996  0.3481
  106phy    C34 2838   3.153   0.518   1.465  0.1314  0.1934  0.3047
  106phy    C32 2839   3.085   0.310   1.581  0.0397 -0.4229  0.0940
  106phy    C31 2840   2.956   0.345   1.663  0.6598 -0.2360  0.0282
  106phy    C30 2841   2.883   0.211   1.683  0.2394  0.4267 -1.1537
  106phy    C28 2842   2.741   0.219   1.740 -0.2363 -0.8084  0.3800
  106phy    C29 2843   2.635   0.184   1.632 -0.4566 -0.2360 -0.0487
  106phy    C27 2844   2.716   0.123   1.856  0.4098 -0.0113  0.0418
  106phy    C26 2845   2.698   0.182   1.997 -0.6294  0.4949 -0.1545
  106phy    C25 2846   2.631   0.080   2.092 -0.4952  0.2473  0.5790
  106phy    C23 2847   2.602   0.124   2.238 -0.6394  0.2580  0.1979
  106phy    C24 2848   2.464   0.193   2.257 -0.4704 -0.0407  0.1691
  106phy    C22 2849   2.617   0.003   2.331  0.2817  0.0860 -0.1434
  106phy    C21 2850   2.667   0.033   2.477 -0.2967  0.0490  0.1216
  106phy    C20 2851   2.650  -0.084   2.577  0.0373  0.1700  0.0761
  106phy    C18 2852   2.504  -0.132   2.619 -0.0339 -0.3859  0.7093
  106phy    O01 2853   2.423  -0.155   2.502  0.3038  0.5739 -0.3731
  106phy    H01 2854   2.338  -0.186   2.525  0.2414  0.7794 -0.3281
  106phy    C19 2855   2.544  -0.273   2.670 -0.1739  0.1910  0.0500
  106phy    C13 2856   2.426  -0.037   2.726 -0.0436  0.1619  0.6119
  106phy     H3 2857   2.494   0.004   2.805  0.1303  2.0677 -0.4601
  106phy    O33 2858   2.338  -0.120   2.803 -0.0705  0.3657  0.1541
  106phy    H1B 2859   2.276  -0.159   2.744  2.3241 -2.8101 -0.6176
  106phy    C12 2860   2.360   0.095   2.668 -0.0814 -0.3362 -0.0483
  106phy    O11 2861   2.315   0.185   2.767 -0.5581 -0.3770  0.1090
  106phy    H1A 2862   2.252   0.246   2.733 -1.0707  1.5429  4.0269
  107phy    C35 2863   3.112   4.707   1.621 -0.1977  0.0823 -0.1451
  107phy    C33 2864   3.199   4.825   1.663 -0.8315 -0.0315 -0.0639
  107phy    C34 2865   3.268   4.887   1.540  0.4897  0.3413 -0.0330
  107phy    C32 2866   3.111   4.920   1.741 -0.1991  0.5631 -0.0580
  107phy    C31 2867   3.191   5.000   1.845 -0.0240 -0.1472  0.0247
  107phy    C30 2868   3.103   5.103   1.914 -0.2440 -0.1599  0.5826
  107phy    C28 2869   3.180   5.199   2.011 -0.0219 -0.1623 -0.5831
  107phy    C29 2870   3.266   5.309   1.946  0.9470 -0.4569 -0.3002
  107phy    C27 2871   3.078   5.260   2.106  0.5639 -0.4857 -0.3125
  107phy    C26 2872   3.122   5.284   2.251 -0.2030 -1.1171 -0.0876
  107phy    C25 2873   3.009   5.356   2.328  0.2385 -0.3238  0.3405
  107phy    C23 2874   3.039   5.412   2.466  0.4157  0.1299 -0.0409
  107phy    C24 2875   2.964   5.546   2.489 -0.2099  0.0003 -0.1765
  107phy    C22 2876   3.017   5.303   2.569 -0.3388 -0.3884 -0.4752
  107phy    C21 2877   3.120   5.288   2.679  0.0871  0.5127  0.6300
  107phy    C20 2878   3.101   5.163   2.761 -0.4500  0.2446 -0.0177
  107phy    C18 2879   3.193   5.142   2.886 -0.8294 -0.5626  0.3681
  107phy    O01 2880   3.184   5.255   2.977 -0.4170 -0.3349  0.0018
  107phy    H01 2881   3.263   5.257   3.028  0.8840 -0.5273 -1.9067
  107phy    C19 2882   3.126   5.029   2.961 -0.2670  0.7363  0.2538
  107phy    C13 2883   3.354   5.126   2.851 -0.1911 -0.0695  0.0037
  107phy     H3 2884   3.384   5.210   2.784 -1.0282 -0.3672 -0.7577
  107phy    O33 2885   3.377   5.014   2.769 -0.6474  0.1383  0.1806
  107phy    H1B 2886   3.349   4.934   2.809  0.2091 -0.6284 -0.6829
  107phy    C12 2887   3.455   5.132   2.975 -0.3204 -0.3407 -0.5484
  107phy    O11 2888   3.419   5.230   3.069 -0.2530 -0.6606 -0.2055
  107phy    H1A 2889   3.483   5.239   3.136  1.1570 -0.4237 -1.5179
  108phy    C35 2890   4.006   0.959   1.213 -0.3341 -0.5962  0.1446
  108phy    C33 2891   3.894   0.852   1.211 -0.1483 -0.0116  0.0562
  108phy    C34 2892   3.836   0.822   1.347 -0.0843 -0.6131  0.3911
  108phy    C32 2893   3.792   0.914   1.117  0.1376  0.1912 -0.1854
  108phy    C31 2894   3.719   0.808   1.034 -0.2502 -0.8337  0.0482
  108phy    C30 2895   3.702   0.842   0.888  0.1303 -0.1997  0.4531
  108phy    C28 2896   3.633   0.729   0.809  0.3193 -0.5075  0.2347
  108phy    C29 2897   3.487   0.771   0.770 -0.3908 -0.0617  0.1443
  108phy    C27 2898   3.717   0.712   0.684 -0.2700  0.1237  0.8296
  108phy    C26 2899   3.788   0.577   0.662 -0.4349  0.0109 -0.1788
  108phy    C25 2900   3.858   0.576   0.528 -0.0391 -0.2634 -0.1775
  108phy    C23 2901   3.926   0.445   0.478  0.0965 -0.0484 -0.4926
  108phy    C24 2902   3.825   0.393   0.376 -0.2724 -0.1370 -0.4779
  108phy    C22 2903   4.054   0.455   0.392 -0.4609  0.1820 -0.6263
  108phy    C21 2904   4.178   0.479   0.478  0.1564 -0.3334 -0.6138
  108phy    C20 2905   4.307   0.489   0.401 -0.1804 -0.3409 -0.7031
  108phy    C18 2906   4.445   0.514   0.484  0.4325  0.0729  0.1224
  108phy    O01 2907   4.416   0.621   0.581  0.1562  0.3222  0.1705
  108phy    H01 2908   4.346   0.672   0.545 -0.0667  1.2554  1.8312
  108phy    C19 2909   4.553   0.569   0.392  0.1744  0.0797  0.1598
  108phy    C13 2910   4.496   0.394   0.577 -0.3701 -0.1012 -0.4954
  108phy     H3 2911   4.406   0.348   0.624  1.3110 -1.0307  2.0289
  108phy    O33 2912   4.537   0.280   0.504  0.1814  0.4860 -0.1681
  108phy    H1B 2913   4.627   0.282   0.477 -0.2220 -1.0674 -1.8607
  108phy    C12 2914   4.563   0.411   0.720  0.0121  0.0541  0.4593
  108phy    O11 2915   4.524   0.522   0.796 -0.0686 -0.2810  0.0389
  108phy    H1A 2916   4.459   0.571   0.750  0.2749  1.1758  1.0451
  109phy    C35 2917   0.518   1.323   2.100 -0.2111 -0.1455  0.1538
  109phy    C33 2918   0.561   1.397   1.973 -0.4163 -0.2235 -0.3504
  109phy    C34 2919   0.524   1.315   1.859  0.3663 -0.1176 -0.0349
  109phy    C32 2920   0.508   1.542   1.956  0.3662  0.2707 -0.0195
  109phy    C31 2921   0.568   1.649   2.043  0.3657 -0.1971  0.0721
  109phy    C30 2922   0.514   1.786   1.995 -0.0409  0.4360  0.3843
  109phy    C28 2923   0.554   1.912   2.062  0.1490  0.6232  0.3631
  109phy    C29 2924   0.683   1.971   2.004  0.3040 -0.4891  0.4334
  109phy    C27 2925   0.436   2.006   2.045  0.0478 -0.5936  0.1629
  109phy    C26 2926   0.435   2.120   2.154  0.1408 -0.1628  0.1998
  109phy    C25 2927   0.341   2.240   2.136  0.1289 -0.4095 -0.2986
  109phy    C23 2928   0.369   2.345   2.245  0.0552 -0.0929 -0.0108
  109phy    C24 2929   0.434   2.470   2.182 -0.2436  0.0124  1.1062
  109phy    C22 2930   0.250   2.395   2.326  0.1117 -0.1754 -0.1732
  109phy    C21 2931   0.239   2.346   2.472 -0.4027  0.1846  0.6967
  109phy    C20 2932   0.094   2.363   2.516  0.0033  0.0501  0.2022
  109phy    C18 2933   0.039   2.278   2.635  0.1220 -0.1584  0.0131
  109phy    O01 2934   0.086   2.324   2.755 -0.5214 -0.1267  0.0474
  109phy    H01 2935   0.132   2.406   2.748 -2.5042  1.3214  2.3093
  109phy    C19 2936  -0.106   2.334   2.642 -0.5454 -0.0166  0.3792
  109phy    C13 2937   0.037   2.117   2.623 -0.0660  0.9677  0.6487
  109phy     H3 2938   0.023   2.093   2.514  0.9823  2.2240  0.2108
  109phy    O33 2939  -0.077   2.046   2.682 -0.0224 -0.3713  0.0583
  109phy    H1B 2940  -0.080   2.060   2.775 -0.9518 -0.6986  0.0900
  109phy    C12 2941   0.165   2.030   2.661 -0.0951 -0.8897 -0.1864
  109phy    O11 2942   0.186   2.035   2.801  0.1620  0.1921  0.4446
  109phy    H1A 2943   0.117   1.979   2.834  0.2728  0.6535  1.5074
  110phy    C35 2944   0.558   0.279   0.768  0.5297  0.7781  0.5693
  110phy    C33 2945   0.557   0.395   0.856  0.7417  0.2002 -0.2013
  110phy    C34 2946   0.568   0.343   1.001 -0.0350  0.0629 -0.4113
  110phy    C32 2947   0.656   0.510   0.813 -0.6593 -0.6567 -0.2702
  110phy    C31 2948   0.620   0.653   0.863 -0.0902  0.0395 -0.4074
  110phy    C30 2949   0.733   0.758   0.843  0.1175 -0.7887  0.2723
  110phy    C28 2950   0.716   0.888   0.923 -0.2388  0.4912 -0.4020
  110phy    C29 2951   0.862   0.939   0.949  0.5085 -0.1114 -0.1736
  110phy    C27 2952   0.645   0.990   0.833 -0.4234 -0.1267  0.3695
  110phy    C26 2953   0.554   1.093   0.905 -0.1395  0.0466  0.2157
  110phy    C25 2954   0.520   1.207   0.808 -0.0828 -0.5088  0.1085
  110phy    C23 2955   0.397   1.296   0.835  0.0911 -0.3310 -0.2090
  110phy    C24 2956   0.437   1.413   0.920 -0.0017  0.2991 -0.2456
  110phy    C22 2957   0.342   1.356   0.706 -0.0109 -0.4390 -0.2718
  110phy    C21 2958   0.217   1.286   0.656 -0.1778 -0.1775  0.2036
  110phy    C20 2959   0.164   1.316   0.516 -0.1330 -0.0006  0.0306
  110phy    C18 2960   0.247   1.273   0.382  0.2310 -0.0727 -0.3159
  110phy    O01 2961   0.366   1.362   0.388 -0.0103 -0.4569  0.3962
  110phy    H01 2962   0.330   1.449   0.386 -1.5652 -1.0710 -1.5112
  110phy    C19 2963   0.154   1.314   0.264  0.2859  0.3797  0.0315
  110phy    C13 2964   0.296   1.123   0.373 -0.0295  0.1906 -0.0293
  110phy     H3 2965   0.355   1.107   0.467 -1.0790  1.4690  0.8905
  110phy    O33 2966   0.202   1.018   0.400  0.2583  0.1189  0.7407
  110phy    H1B 2967   0.241   0.933   0.397  1.2054  0.5766 -0.7143
  110phy    C12 2968   0.413   1.076   0.280  0.1738  0.2956 -0.7148
  110phy    O11 2969   0.516   1.172   0.270 -0.8080 -0.0497 -0.1844
  110phy    H1A 2970   0.480   1.257   0.257  0.4479  0.6419  0.6504
  111phy    C35 2971   0.013   1.911   1.877  0.1365  0.4174 -0.1276
  111phy    C33 2972  -0.061   1.781   1.833  0.4064 -0.2521 -0.0019
  111phy    C34 2973   0.044   1.706   1.758 -0.1216 -0.5366  0.2419
  111phy    C32 2974  -0.123   1.700   1.946  0.2775 -0.2116  0.4399
  111phy    C31 2975  -0.273   1.717   1.980 -1.0353  0.2489 -0.2539
  111phy    C30 2976  -0.304   1.608   2.084  0.0897 -0.1207 -0.2063
  111phy    C28 2977  -0.453   1.597   2.126  0.0414  0.2409 -0.0975
  111phy    C29 2978  -0.559   1.557   2.018 -0.2104  0.0263 -0.0290
  111phy    C27 2979  -0.448   1.495   2.246  0.0371  0.1214 -0.0810
  111phy    C26 2980  -0.552   1.519   2.352 -0.3199  0.3576 -0.8593
  111phy    C25 2981  -0.533   1.417   2.472  0.0870  0.0548  0.5495
  111phy    C23 2982  -0.655   1.405   2.572  0.1003  0.2703 -0.3799
  111phy    C24 2983  -0.779   1.333   2.517 -0.0902 -0.3852 -0.4081
  111phy    C22 2984  -0.616   1.314   2.688  0.5799 -0.0527  0.5369
  111phy    C21 2985  -0.507   1.355   2.787 -0.5485  0.2142 -0.0656
  111phy    C20 2986  -0.531   1.278   2.915 -0.0567 -0.0717 -0.1412
  111phy    C18 2987  -0.439   1.306   3.038 -0.3605  0.0848 -0.2901
  111phy    O01 2988  -0.438   1.448   3.066 -0.2909 -0.2196  0.0617
  111phy    H01 2989  -0.527   1.477   3.068 -0.2672  0.0214  3.8308
  111phy    C19 2990  -0.512   1.251   3.163  0.8364 -0.6826 -0.4725
  111phy    C13 2991  -0.287   1.257   3.018 -0.2290  0.4670  0.0492
  111phy     H3 2992  -0.249   1.287   2.917  0.4550 -0.0536  0.1518
  111phy    O33 2993  -0.271   1.113   3.011  0.4892  0.1273 -0.3043
  111phy    H1B 2994  -0.341   1.084   2.956 -2.1711 -0.5272  3.0669
  111phy    C12 2995  -0.178   1.309   3.116 -0.0957 -0.2470  0.2753
  111phy    O11 2996  -0.178   1.447   3.144  0.2869 -0.0311 -0.0766
  111phy    H1A 2997  -0.259   1.486   3.120  0.8092 -0.1351 -2.1480
  112phy    C35 2998   0.349   2.185   1.718  0.9282  0.2859 -0.0632
  112phy    C33 2999   0.332   2.336   1.715  0.2180 -0.0304 -0.3245
  112phy    C34 3000   0.395   2.386   1.588 -0.1713  0.1176 -0.2806
  112phy    C32 3001   0.185   2.383   1.736  0.1284  0.4098  0.9420
  112phy    C31 3002   0.172   2.505   1.833  0.1631 -0.4156 -0.1570
  112phy    C30 3003   0.027   2.555   1.845 -0.6200  0.1756  0.1689
  112phy    C28 3004  -0.012   2.668   1.938  0.0455 -0.3111 -0.0675
  112phy    C29 3005   0.013   2.805   1.884  0.4924 -0.4911  0.3093
  112phy    C27 3006  -0.162   2.644   1.960  0.3007  0.4906  0.0807
  112phy    C26 3007  -0.211   2.668   2.106  0.6595 -0.0503  0.2346
  112phy    C25 3008  -0.360   2.656   2.112 -0.4852  0.5710 -0.2680
  112phy    C23 3009  -0.432   2.676   2.248  0.2886 -0.3166  0.0513
  112phy    C24 3010  -0.512   2.801   2.238 -0.9163 -0.1497  0.2394
  112phy    C22 3011  -0.523   2.550   2.272 -0.3727  0.1590 -0.2149
  112phy    C21 3012  -0.525   2.509   2.418 -0.0677  0.4976 -0.0176
  112phy    C20 3013  -0.635   2.402   2.426  0.0711 -0.0097  0.1793
  112phy    C18 3014  -0.710   2.364   2.564 -0.1713 -0.4504 -0.1336
  112phy    O01 3015  -0.747   2.485   2.634  0.2472  0.4089  0.3422
  112phy    H01 3016  -0.781   2.470   2.720 -2.2753  1.1550 -0.4572
  112phy    C19 3017  -0.842   2.311   2.509  0.6632  0.3260 -0.2242
  112phy    C13 3018  -0.640   2.259   2.670 -0.3140  0.0348  0.0337
  112phy     H3 3019  -0.613   2.166   2.615  0.3550  0.0066  0.4042
  112phy    O33 3020  -0.730   2.201   2.767 -0.1801  0.5761  0.8125
  112phy    H1B 3021  -0.754   2.276   2.819 -0.9495  1.0922 -0.2569
  112phy    C12 3022  -0.505   2.298   2.750 -0.6267  0.1796  0.3447
  112phy    O11 3023  -0.412   2.198   2.787 -0.1427 -0.1012  0.1623
  112phy    H1A 3024  -0.391   2.147   2.711  1.4678  0.7114  0.0148
  113phy    C35 3025   4.539   4.524   0.743 -0.2429 -0.1026  0.1686
  113phy    C33 3026   4.569   4.652   0.818 -0.0824 -0.4228 -0.2463
  113phy    C34 3027   4.704   4.640   0.891 -0.1370  0.1697  0.4339
  113phy    C32 3028   4.570   4.786   0.736 -0.3343 -0.6764  0.1120
  113phy    C31 3029   4.437   4.861   0.757  0.3033  0.2696 -0.3006
  113phy    C30 3030   4.435   4.994   0.685 -0.0662  0.3310 -0.0355
  113phy    C28 3031   4.316   5.074   0.731 -0.3675  0.5876 -0.2568
  113phy    C29 3032   4.372   5.187   0.818  0.2131  0.4093  0.4572
  113phy    C27 3033   4.250   5.138   0.607 -0.1454 -0.6473 -0.0514
  113phy    C26 3034   4.130   5.073   0.547 -0.0164 -0.3503  0.0783
  113phy    C25 3035   4.092   5.109   0.406 -0.4978  0.3630 -0.4150
  113phy    C23 3036   3.967   5.048   0.343 -0.0581 -0.3090  0.0711
  113phy    C24 3037   3.894   5.153   0.261  0.3745 -0.2234  0.4471
  113phy    C22 3038   3.986   4.916   0.269 -0.0764 -0.1726 -0.7636
  113phy    C21 3039   3.882   4.811   0.239 -0.2256 -0.0139 -0.3076
  113phy    C20 3040   3.942   4.703   0.152  0.0407 -0.2712  0.0010
  113phy    C18 3041   3.875   4.581   0.084 -0.3187 -0.3907  0.0697
  113phy    O01 3042   3.803   4.511   0.184 -0.4046 -0.2335 -0.0223
  113phy    H01 3043   3.737   4.563   0.226  1.7619  0.1063  3.4133
  113phy    C19 3044   3.995   4.503   0.039 -0.2196  0.1790 -0.1339
  113phy    C13 3045   3.777   4.624  -0.038  0.5757  0.8842 -0.6886
  113phy     H3 3046   3.684   4.656   0.015 -0.4325 -1.0732 -1.1795
  113phy    O33 3047   3.802   4.740  -0.120  0.0937 -0.0218 -0.2335
  113phy    H1B 3048   3.852   4.725  -0.198  0.0853  0.5473 -0.3531
  113phy    C12 3049   3.687   4.517  -0.115 -0.3432  0.1812  0.2652
  113phy    O11 3050   3.726   4.492  -0.244 -0.2007 -0.0718 -0.3504
  113phy    H1A 3051   3.765   4.562  -0.293 -1.4386 -0.0551 -1.3678
  114phy    C35 3052   4.598   3.292   1.890 -1.1720  0.0704 -0.3308
  114phy    C33 3053   4.729   3.226   1.931 -0.5788  0.3946  0.0873
  114phy    C34 3054   4.691   3.083   1.961 -0.4761 -0.6381 -0.4695
  114phy    C32 3055   4.844   3.244   1.828  0.6972  0.0613 -0.1395
  114phy    C31 3056   4.983   3.263   1.890  0.1586 -0.1769 -0.0928
  114phy    C30 3057   5.098   3.298   1.788 -0.5877 -0.0908 -0.1913
  114phy    C28 3058   5.235   3.279   1.854  0.1353  0.0788  0.8533
  114phy    C29 3059   5.315   3.174   1.792 -0.1195  0.0237  0.0326
  114phy    C27 3060   5.315   3.410   1.851  0.0905  0.5434 -0.4311
  114phy    C26 3061   5.390   3.435   1.983 -0.1442  0.4788  0.2546
  114phy    C25 3062   5.440   3.577   2.005 -0.2328  0.2326  0.9950
  114phy    C23 3063   5.496   3.614   2.144  0.2869 -0.3446 -0.3592
  114phy    C24 3064   5.615   3.708   2.139  0.2073  0.3306  0.3190
  114phy    C22 3065   5.383   3.657   2.238  0.2441 -0.2826  0.4018
  114phy    C21 3066   5.357   3.583   2.367 -0.0318 -0.2885 -0.6269
  114phy    C20 3067   5.219   3.602   2.436  0.1936 -0.0549  1.1082
  114phy    C18 3068   5.182   3.521   2.564  0.0789 -0.0557  0.5156
  114phy    O01 3069   5.266   3.561   2.672  0.5379  0.7055  0.1898
  114phy    H01 3070   5.215   3.603   2.739 -0.3964 -0.6512  0.3772
  114phy    C19 3071   5.042   3.581   2.593  0.1753  0.0306  0.3024
  114phy    C13 3072   5.170   3.360   2.547 -0.2514 -0.3077 -0.3400
  114phy     H3 3073   5.112   3.334   2.455  2.7992  0.1923 -2.6029
  114phy    O33 3074   5.094   3.300   2.648  0.3069 -0.5734 -0.3516
  114phy    H1B 3075   5.135   3.325   2.729  0.0979  0.9223 -0.6834
  114phy    C12 3076   5.299   3.273   2.529 -0.0714  0.2116 -0.3311
  114phy    O11 3077   5.401   3.277   2.629  0.8236  0.1309 -0.3382
  114phy    H1A 3078   5.457   3.205   2.607  0.7432 -0.0605  0.0646
  115phy    C35 3079   0.733   3.247   1.473  0.0877 -0.3519  0.0487
  115phy    C33 3080   0.627   3.184   1.565  0.0444  0.2703  0.4073
  115phy    C34 3081   0.594   3.297   1.662 -0.2819  0.3418  0.1614
  115phy    C32 3082   0.504   3.133   1.486  0.0534  0.1220  0.2492
  115phy    C31 3083   0.461   2.987   1.520 -0.2037  0.0380 -0.1249
  115phy    C30 3084   0.352   2.947   1.424 -0.6213 -0.3923  0.4309
  115phy    C28 3085   0.294   2.805   1.438  0.5352 -0.0066  0.4380
  115phy    C29 3086   0.186   2.804   1.546 -0.6314 -0.2030  0.2383
  115phy    C27 3087   0.244   2.753   1.300 -0.4558  0.2313  0.5647
  115phy    C26 3088   0.241   2.599   1.282  0.2259 -0.3871 -0.1223
  115phy    C25 3089   0.166   2.574   1.146 -0.0599  0.2658  0.1556
  115phy    C23 3090   0.147   2.427   1.091 -0.3459  0.0789 -0.7897
  115phy    C24 3091   0.029   2.358   1.160 -0.2920  0.3223  0.4922
  115phy    C22 3092   0.118   2.442   0.944  0.3597 -0.1953  0.1546
  115phy    C21 3093   0.180   2.348   0.835  0.1227  0.3278 -0.2970
  115phy    C20 3094   0.170   2.419   0.705  0.1559  0.6058  0.3196
  115phy    C18 3095   0.229   2.367   0.569 -0.0025 -0.0075  0.5533
  115phy    O01 3096   0.372   2.358   0.582 -0.3789  0.1594 -0.2360
  115phy    H01 3097   0.396   2.414   0.654 -0.2121 -0.7927  0.4682
  115phy    C19 3098   0.201   2.487   0.473  0.3328 -0.3048  0.1497
  115phy    C13 3099   0.173   2.224   0.521  1.1201  0.5135  0.1308
  115phy     H3 3100   0.183   2.159   0.611 -3.2050  0.6068  0.8746
  115phy    O33 3101   0.026   2.218   0.515 -0.2516 -0.1572  0.2246
  115phy    H1B 3102  -0.005   2.220   0.604  0.1551 -0.8586  0.3895
  115phy    C12 3103   0.243   2.117   0.436 -0.0273  0.4912  0.2656
  115phy    O11 3104   0.384   2.107   0.439 -0.1001 -0.1279  0.1940
  115phy    H1A 3105   0.424   2.188   0.463 -1.4723  1.3027 -1.9681
  116phy    C35 3106   3.587   4.224   1.062  0.0469  0.0712 -0.0715
  116phy    C33 3107   3.662   4.353   1.086 -0.4695  0.4187 -0.0049
  116phy    C34 3108   3.590   4.438   1.197 -0.3691  0.4676  0.5943
  116phy    C32 3109   3.814   4.327   1.119 -0.0390 -0.9298  0.2459
  116phy    C31 3110   3.906   4.443   1.097  0.0566 -0.2139  0.1359
  116phy    C30 3111   4.051   4.397   1.124 -0.0232  0.5081  0.4309
  116phy    C28 3112   4.147   4.490   1.041  0.3018  0.0657 -0.5232
  116phy    C29 3113   4.263   4.522   1.141  0.4311 -0.0473 -0.3880
  116phy    C27 3114   4.209   4.428   0.914  0.8349  0.2445  0.1414
  116phy    C26 3115   4.122   4.459   0.788  0.1964 -0.1792 -0.1609
  116phy    C25 3116   4.192   4.411   0.658 -0.2173 -0.4071  0.5790
  116phy    C23 3117   4.129   4.437   0.518 -0.3698  0.2810 -0.6045
  116phy    C24 3118   4.170   4.576   0.458 -0.2567  0.5740 -0.0206
  116phy    C22 3119   4.166   4.328   0.422 -0.2137 -0.1122 -0.1807
  116phy    C21 3120   4.043   4.267   0.352  0.1359 -0.2733  0.2606
  116phy    C20 3121   4.082   4.138   0.276  0.1332 -0.4453  0.0276
  116phy    C18 3122   3.967   4.041   0.213 -0.0128  0.2854  0.2317
  116phy    O01 3123   3.871   4.012   0.314  0.9168  0.3228 -0.2868
  116phy    H01 3124   3.805   4.078   0.314  1.4655  0.8867 -0.8740
  116phy    C19 3125   4.037   3.910   0.172  0.1079  0.3227 -0.3288
  116phy    C13 3126   3.896   4.112   0.086 -0.0663 -0.4852 -0.6529
  116phy     H3 3127   3.850   4.205   0.129 -0.8599 -1.0400 -0.2723
  116phy    O33 3128   3.978   4.175  -0.013  0.1304  0.0400 -0.4265
  116phy    H1B 3129   4.067   4.146  -0.004 -0.1087 -0.0777  2.0989
  116phy    C12 3130   3.755   4.070   0.024 -0.1078 -0.0283  0.3986
  116phy    O11 3131   3.764   4.009  -0.104 -0.5660  0.0566 -0.0270
  116phy    H1A 3132   3.752   4.078  -0.166 -2.2932  0.1979  0.4330
  117phy    C35 3133   4.963   4.512   2.232 -0.1135  0.3515 -0.2312
  117phy    C33 3134   4.872   4.635   2.223 -0.1506  0.0378 -0.5275
  117phy    C34 3135   4.949   4.766   2.215  0.4652  0.1304  0.6843
  117phy    C32 3136   4.778   4.608   2.111 -0.2797  0.0032 -0.1427
  117phy    C31 3137   4.642   4.684   2.109 -0.2689  0.2822  0.2892
  117phy    C30 3138   4.549   4.623   2.003  0.2065 -0.6889  0.4193
  117phy    C28 3139   4.404   4.670   2.003  0.6342  0.4540  0.6791
  117phy    C29 3140   4.361   4.743   1.872  0.0045  0.2519  0.0466
  117phy    C27 3141   4.304   4.555   2.028 -0.1984  0.1613  0.1798
  117phy    C26 3142   4.159   4.571   2.081  1.0657  0.5990 -0.7668
  117phy    C25 3143   4.092   4.432   2.081 -0.3555  0.1731 -0.2777
  117phy    C23 3144   3.944   4.436   2.128 -1.0281 -0.2290  0.0206
  117phy    C24 3145   3.871   4.415   1.996  0.1628  0.0374  0.1573
  117phy    C22 3146   3.919   4.317   2.220 -0.0626  0.0174 -0.0736
  117phy    C21 3147   3.919   4.344   2.373  0.4436 -0.4185  0.2711
  117phy    C20 3148   3.807   4.262   2.444 -0.1453 -0.0249  0.2709
  117phy    C18 3149   3.768   4.279   2.595 -0.0373  0.3910 -0.4547
  117phy    O01 3150   3.730   4.415   2.621 -0.0779 -0.5486  0.3376
  117phy    H01 3151   3.727   4.427   2.714  2.8102 -1.5418  0.6702
  117phy    C19 3152   3.636   4.201   2.602  0.3782 -0.1517  0.3241
  117phy    C13 3153   3.865   4.220   2.712  0.1090 -0.0387 -0.8005
  117phy     H3 3154   3.889   4.111   2.701  2.9351  0.3256  0.6942
  117phy    O33 3155   3.806   4.219   2.843 -0.1354  0.1181 -0.3202
  117phy    H1B 3156   3.784   4.307   2.866  0.9340  0.3394 -0.1261
  117phy    C12 3157   4.006   4.300   2.727  0.2429  0.1787 -0.2325
  117phy    O11 3158   4.081   4.251   2.832  0.0338  0.4524 -0.2860
  117phy    H1A 3159   4.022   4.249   2.905 -1.2494  0.0959 -1.2946
  118phy    C35 3160   4.102   3.362   1.692 -0.2578 -0.1099 -0.5667
  118phy    C33 3161   4.128   3.513   1.708  0.3230  0.4549 -0.1100
  118phy    C34 3162   4.074   3.590   1.591 -0.0427  0.8107 -0.4606
  118phy    C32 3163   4.085   3.557   1.853  0.0850 -0.2380  0.2119
  118phy    C31 3164   4.184   3.662   1.907  0.0529 -0.0212 -0.1358
  118phy    C30 3165   4.131   3.726   2.036 -0.1102 -0.0503 -0.0733
  118phy    C28 3166   4.214   3.835   2.110 -0.0150 -0.4802  0.2708
  118phy    C29 3167   4.178   3.971   2.059  0.4563 -0.5692 -0.1138
  118phy    C27 3168   4.189   3.810   2.260 -0.2606 -0.2176  0.5184
  118phy    C26 3169   4.311   3.817   2.363  0.3883 -0.3097 -0.3900
  118phy    C25 3170   4.278   3.828   2.515  0.1656  0.0167 -0.2202
  118phy    C23 3171   4.386   3.887   2.599 -0.3161  0.1589 -0.0681
  118phy    C24 3172   4.381   4.043   2.622  0.2999  0.2814 -0.4792
  118phy    C22 3173   4.379   3.810   2.733  0.5301  0.3643  0.1207
  118phy    C21 3174   4.512   3.785   2.808 -0.0427 -0.4205  0.2400
  118phy    C20 3175   4.487   3.741   2.950 -0.2360 -0.2300 -0.2397
  118phy    C18 3176   4.607   3.752   3.050 -0.2825 -0.1629  0.0668
  118phy    O01 3177   4.679   3.876   3.017 -0.0521  0.1911 -0.2380
  118phy    H01 3178   4.621   3.949   3.007 -2.5999 -1.8338 -1.2230
  118phy    C19 3179   4.542   3.763   3.192 -0.8448 -0.0097  0.2998
  118phy    C13 3180   4.706   3.623   3.021 -0.0204  0.2453 -0.3399
  118phy     H3 3181   4.731   3.617   2.912  1.6388  2.1228 -0.1318
  118phy    O33 3182   4.650   3.498   3.050  0.1856 -0.2391  0.2805
  118phy    H1B 3183   4.716   3.439   3.019 -0.8528 -1.0990 -0.3737
  118phy    C12 3184   4.846   3.631   3.087 -0.2154 -0.0114  0.1387
  118phy    O11 3185   4.926   3.743   3.050  0.2580  0.7169 -0.0813
  118phy    H1A 3186   4.869   3.816   3.069 -0.7329  0.7319 -2.7210
  119phy    C35 3187   4.698   3.536   1.275  0.4135  0.7062  0.1546
  119phy    C33 3188   4.650   3.675   1.306  0.1629  0.2398  0.2142
  119phy    C34 3189   4.572   3.733   1.191  0.0227  0.1233  0.2588
  119phy    C32 3190   4.559   3.680   1.426 -0.1622 -0.0987 -0.5070
  119phy    C31 3191   4.629   3.729   1.555  0.2512 -0.7567  0.0654
  119phy    C30 3192   4.548   3.693   1.683  0.2078 -0.4180 -0.6232
  119phy    C28 3193   4.605   3.758   1.811 -0.2963  0.1495  1.2446
  119phy    C29 3194   4.546   3.895   1.839  0.4280 -0.1214 -0.2512
  119phy    C27 3195   4.551   3.671   1.926  0.2724  0.1577 -0.3158
  119phy    C26 3196   4.655   3.644   2.041 -0.1665  0.1704 -0.0119
  119phy    C25 3197   4.598   3.580   2.175  0.2024  0.0796  0.1823
  119phy    C23 3198   4.703   3.531   2.273  0.2760  0.2244  0.4920
  119phy    C24 3199   4.725   3.649   2.376  0.7040 -0.4081  0.4154
  119phy    C22 3200   4.651   3.407   2.344 -0.1548 -0.0170  0.3231
  119phy    C21 3201   4.761   3.313   2.393  0.4192 -0.2592 -0.5259
  119phy    C20 3202   4.713   3.180   2.452 -0.6513  0.3704 -0.3940
  119phy    C18 3203   4.661   3.175   2.603 -0.3007 -0.4633  0.2811
  119phy    O01 3204   4.565   3.279   2.621  0.2631  0.1928 -0.0081
  119phy    H01 3205   4.508   3.271   2.547 -1.3050  1.1295  1.0401
  119phy    C19 3206   4.581   3.043   2.619 -0.1045  0.1204  0.1040
  119phy    C13 3207   4.789   3.205   2.704 -0.1728 -0.4218 -0.3059
  119phy     H3 3208   4.837   3.303   2.678  0.0609 -0.6536 -0.7538
  119phy    O33 3209   4.906   3.117   2.692  0.0507  0.0236  0.5088
  119phy    H1B 3210   4.970   3.172   2.651 -0.3385  0.1679  0.0864
  119phy    C12 3211   4.749   3.229   2.856 -0.3163  0.0831 -0.1576
  119phy    O11 3212   4.823   3.314   2.937  0.0064  0.7932 -0.2203
  119phy    H1A 3213   4.914   3.297   2.925  0.1970  2.7599 -2.1228
  120phy    C35 3214   3.564   2.341   1.777  0.1606 -0.1444  0.3867
  120phy    C33 3215   3.581   2.474   1.843 -0.1828 -0.0137  0.3592
  120phy    C34 3216   3.574   2.456   1.994  0.2335  0.0113 -0.2719
  120phy    C32 3217   3.709   2.547   1.799 -0.3538  0.7389  0.3930
  120phy    C31 3218   3.684   2.667   1.715 -0.3942 -0.4163  0.6363
  120phy    C30 3219   3.809   2.735   1.660  0.0446 -1.2497  0.5752
  120phy    C28 3220   3.776   2.884   1.629  0.3477 -0.7329  0.5224
  120phy    C29 3221   3.795   2.978   1.751 -0.4387  0.0725 -0.1993
  120phy    C27 3222   3.870   2.927   1.516 -0.1840  0.4903  0.0336
  120phy    C26 3223   3.826   3.029   1.409 -0.0412  0.5298  0.0821
  120phy    C25 3224   3.932   3.036   1.300 -0.4017  0.0597 -0.3479
  120phy    C23 3225   3.917   3.145   1.189  0.1094 -0.1807  0.3017
  120phy    C24 3226   3.985   3.273   1.226 -0.0403  0.2545  0.1994
  120phy    C22 3227   3.971   3.079   1.065  0.3988  0.5262  0.1381
  120phy    C21 3228   3.926   3.136   0.931 -0.1537  0.0209  0.5090
  120phy    C20 3229   3.957   3.055   0.810 -0.0246  0.3848 -0.4880
  120phy    C18 3230   3.933   3.107   0.665 -0.1055  0.1649  0.4557
  120phy    O01 3231   3.795   3.144   0.660  0.6986 -0.1289  0.2247
  120phy    H01 3232   3.766   3.179   0.742 -0.1193 -1.0383  0.3432
  120phy    C19 3233   3.950   2.981   0.574  0.7109 -0.1431 -0.4672
  120phy    C13 3234   4.035   3.226   0.624  0.4166 -1.2173 -0.1643
  120phy     H3 3235   4.022   3.297   0.710  0.3053 -2.7741  1.1659
  120phy    O33 3236   4.171   3.204   0.641 -0.0098  0.2063 -0.1353
  120phy    H1B 3237   4.213   3.166   0.567  0.5974 -0.3972  0.5072
  120phy    C12 3238   4.001   3.339   0.515 -0.2336  0.0390  0.2439
  120phy    O11 3239   4.022   3.306   0.381 -0.0903 -0.6148  0.1313
  120phy    H1A 3240   4.106   3.267   0.367 -0.0380 -0.9520  1.2992
  121phy    C35 3241   1.399   1.967   2.260  0.6092 -0.0524  0.4833
  121phy    C33 3242   1.388   1.839   2.176 -0.0854 -0.1692  0.6594
  121phy    C34 3243   1.521   1.791   2.125  0.2193 -0.5810 -0.4691
  121phy    C32 3244   1.310   1.730   2.254 -0.3437  0.0618  0.4744
  121phy    C31 3245   1.160   1.720   2.236  0.8608  0.2034  0.3329
  121phy    C30 3246   1.090   1.613   2.314  0.0321 -0.3375 -0.4742
  121phy    C28 3247   0.940   1.596   2.277  0.3779 -0.1551  0.6828
  121phy    C29 3248   0.921   1.465   2.199  0.2290 -0.3565  0.2252
  121phy    C27 3249   0.854   1.588   2.403 -0.1180 -0.4337 -0.0506
  121phy    C26 3250   0.777   1.718   2.426  0.1113  0.5491  0.2085
  121phy    C25 3251   0.686   1.716   2.552 -0.0863 -0.2518  0.8122
  121phy    C23 3252   0.604   1.840   2.594  0.4005  0.0417  1.0072
  121phy    C24 3253   0.491   1.860   2.495 -0.2991 -0.3842 -0.2911
  121phy    C22 3254   0.549   1.808   2.736 -0.2310  0.2519  0.0278
  121phy    C21 3255   0.527   1.932   2.822  0.3884  0.1690 -0.3701
  121phy    C20 3256   0.464   1.894   2.956 -0.2266  0.1840  0.4047
  121phy    C18 3257   0.412   2.012   3.048  0.1460 -0.2554  0.2344
  121phy    O01 3258   0.362   2.121   2.966  0.1098  0.0719  0.1146
  121phy    H01 3259   0.285   2.094   2.919  0.2348  0.5411 -0.3745
  121phy    C19 3260   0.293   1.950   3.128 -0.2864 -0.1344  0.6571
  121phy    C13 3261   0.535   2.077   3.134  0.4395 -0.4893  0.0349
  121phy     H3 3262   0.619   2.099   3.064 -0.1548 -0.1665 -0.5858
  121phy    O33 3263   0.592   1.982   3.222 -0.0331 -0.2609 -0.0375
  121phy    H1B 3264   0.684   1.973   3.204 -0.0941  0.7445 -0.9338
  121phy    C12 3265   0.516   2.213   3.207 -0.0321  0.1192  0.1960
  121phy    O11 3266   0.443   2.308   3.138  0.1786  0.0021 -0.6157
  121phy    H1A 3267   0.397   2.251   3.080  0.6508 -0.4455 -0.5572
  122phy    C35 3268   5.048   3.811   1.518 -0.6221  0.1354 -0.1923
  122phy    C33 3269   5.147   3.777   1.627  0.3571 -0.4941 -0.5133
  122phy    C34 3270   5.073   3.681   1.723 -0.6235 -0.2714  0.1755
  122phy    C32 3271   5.283   3.736   1.575  0.0805 -0.0237  0.4936
  122phy    C31 3272   5.395   3.769   1.671 -0.3477 -0.0019 -0.5412
  122phy    C30 3273   5.530   3.751   1.598  0.2878  0.7940 -0.0452
  122phy    C28 3274   5.655   3.758   1.679 -0.4628  0.2639 -0.3425
  122phy    C29 3275   5.760   3.679   1.610  0.0342  0.6724  0.0526
  122phy    C27 3276   5.718   3.900   1.704  0.3598  0.2441  0.3564
  122phy    C26 3277   5.700   3.966   1.837  0.6466 -0.3025 -0.0639
  122phy    C25 3278   5.777   4.093   1.860  0.0753  0.1465  0.2093
  122phy    C23 3279   5.821   4.127   2.003  1.0589 -0.7499  0.0423
  122phy    C24 3280   5.965   4.082   2.025  0.1080  0.5011 -0.2004
  122phy    C22 3281   5.794   4.275   2.024 -0.0532 -0.4030  0.0361
  122phy    C21 3282   5.790   4.329   2.168 -0.0701 -0.2084 -0.0842
  122phy    C20 3283   5.742   4.476   2.172  0.2990  0.2636 -0.2390
  122phy    C18 3284   5.783   4.585   2.273 -0.8300  0.3633  0.6686
  122phy    O01 3285   5.929   4.580   2.295  0.1234  0.3002  0.3071
  122phy    H01 3286   5.965   4.514   2.239 -0.0542  0.0507  0.4846
  122phy    C19 3287   5.763   4.712   2.189 -0.2747  0.2955  0.2650
  122phy    C13 3288   5.703   4.589   2.413  0.1877 -0.3938 -0.3137
  122phy     H3 3289   5.594   4.569   2.396  0.2291 -1.3268  0.4221
  122phy    O33 3290   5.701   4.718   2.481  0.0721 -0.0199 -0.0766
  122phy    H1B 3291   5.631   4.774   2.452 -0.0343 -0.7695 -1.3350
  122phy    C12 3292   5.732   4.490   2.528  0.5265  0.1838 -0.0496
  122phy    O11 3293   5.744   4.351   2.491  0.3093  0.6599 -0.5406
  122phy    H1A 3294   5.679   4.298   2.534  0.4139 -0.1463 -1.3550
  123phy    C35 3295   3.468   4.548   1.556  0.5637 -0.0092 -0.0096
  123phy    C33 3296   3.510   4.409   1.599 -0.5247 -0.1056 -0.4215
  123phy    C34 3297   3.587   4.422   1.731 -0.5122 -0.1532  0.4027
  123phy    C32 3298   3.387   4.319   1.610  0.6359  0.5010 -0.1848
  123phy    C31 3299   3.381   4.206   1.506 -0.5526 -0.6177  0.7777
  123phy    C30 3300   3.238   4.146   1.488 -0.0255 -0.3528  0.3824
  123phy    C28 3301   3.231   4.037   1.382 -0.3390  0.0625  0.3154
  123phy    C29 3302   3.129   3.930   1.424  0.4476  0.1816  0.0656
  123phy    C27 3303   3.220   4.074   1.234 -0.0504 -0.7592 -0.4914
  123phy    C26 3304   3.289   3.969   1.140 -0.0894 -0.0562  0.2400
  123phy    C25 3305   3.231   3.998   1.004 -0.1878  0.3524  0.1529
  123phy    C23 3306   3.298   3.905   0.897  0.0467  0.1428 -0.0546
  123phy    C24 3307   3.179   3.859   0.805 -0.1686  0.3723  0.3331
  123phy    C22 3308   3.401   3.977   0.807  0.9121 -0.1870  0.1232
  123phy    C21 3309   3.542   3.926   0.807 -0.2521 -0.2077 -0.4883
  123phy    C20 3310   3.641   4.025   0.747 -0.2534  0.2757  0.1794
  123phy    C18 3311   3.792   3.988   0.731 -0.3646 -0.0337 -0.0284
  123phy    O01 3312   3.853   3.982   0.859 -0.3115 -0.2351 -0.0606
  123phy    H01 3313   3.793   4.017   0.922  1.3295  2.5668  0.1502
  123phy    C19 3314   3.858   4.119   0.674  0.3731 -0.3333  0.1559
  123phy    C13 3315   3.825   3.860   0.635 -0.6746 -0.7314 -0.9617
  123phy     H3 3316   3.763   3.779   0.683 -1.7567  1.4817  1.6968
  123phy    O33 3317   3.762   3.861   0.507 -0.0262 -0.2686  0.2539
  123phy    H1B 3318   3.821   3.899   0.445  1.4761  0.0171  1.7847
  123phy    C12 3319   3.950   3.765   0.641  0.0540 -0.1336  0.4663
  123phy    O11 3320   4.013   3.747   0.760 -0.0016 -0.7568 -0.3117
  123phy    H1A 3321   3.980   3.816   0.814  0.1018 -1.4289  0.6156
  124phy    C35 3322   4.421   4.686   1.436 -0.2535  0.5892 -0.1543
  124phy    C33 3323   4.507   4.807   1.404  1.0183  0.2057  0.0288
  124phy    C34 3324   4.507   4.803   1.257 -0.0491 -0.3349  0.0096
  124phy    C32 3325   4.465   4.945   1.459  0.4252 -0.4134  0.8234
  124phy    C31 3326   4.493   4.977   1.610 -0.1012 -0.9071  0.3677
  124phy    C30 3327   4.440   5.116   1.647  0.1385  0.5299 -0.4953
  124phy    C28 3328   4.450   5.159   1.796 -0.2879 -0.0748 -0.4946
  124phy    C29 3329   4.497   5.306   1.812  0.2048  0.1330 -0.0569
  124phy    C27 3330   4.312   5.141   1.864 -0.0161  0.5837 -0.6016
  124phy    C26 3331   4.306   5.133   2.018  0.1370  0.9694  0.3981
  124phy    C25 3332   4.162   5.109   2.068 -0.0389 -0.0347  0.2954
  124phy    C23 3333   4.150   5.086   2.220  0.1779 -0.2881 -0.2640
  124phy    C24 3334   4.157   5.220   2.297 -0.4579 -0.1406 -0.5310
  124phy    C22 3335   4.025   5.006   2.253  0.1667 -0.2810 -0.5303
  124phy    C21 3336   4.045   4.895   2.355 -0.5805 -0.2790  0.4360
  124phy    C20 3337   3.917   4.805   2.354  0.3831 -0.4813  0.4157
  124phy    C18 3338   3.807   4.785   2.470  0.2136 -0.7965 -0.4011
  124phy    O01 3339   3.751   4.914   2.474  0.3222  0.2061 -0.1920
  124phy    H01 3340   3.701   4.917   2.554 -0.0001 -0.7437 -0.3390
  124phy    C19 3341   3.692   4.703   2.403  0.0242 -0.3830  0.6851
  124phy    C13 3342   3.857   4.733   2.621  0.4017  0.2028 -0.3256
  124phy     H3 3343   3.891   4.626   2.612 -1.0940 -0.2807 -0.4562
  124phy    O33 3344   3.744   4.718   2.709  0.0205  0.0336 -0.7608
  124phy    H1B 3345   3.696   4.797   2.716 -1.0243 -0.7297  1.5090
  124phy    C12 3346   3.968   4.809   2.705 -0.1654 -0.2804  0.5955
  124phy    O11 3347   4.010   4.731   2.816 -0.1619 -0.1686  0.0985
  124phy    H1A 3348   4.082   4.778   2.853  0.5037 -0.2536 -1.0275
  125phy    C35 3349   3.910   0.040   1.250  0.2672 -0.0472  0.0938
  125phy    C33 3350   4.027  -0.051   1.242 -0.1010 -0.4025  0.1889
  125phy    C34 3351   4.136   0.010   1.164 -0.3869 -0.1851 -0.1727
  125phy    C32 3352   4.081  -0.099   1.380 -0.2107  0.1316  0.2410
  125phy    C31 3353   4.016  -0.231   1.422  0.2181  0.2328  0.0155
  125phy    C30 3354   4.064  -0.290   1.555  1.0740  0.2275  0.2024
  125phy    C28 3355   3.970  -0.407   1.599  0.3471  0.2340  0.3413
  125phy    C29 3356   4.045  -0.544   1.596  0.1617 -0.4217  0.2425
  125phy    C27 3357   3.917  -0.389   1.743  0.2744 -0.2383 -0.1598
  125phy    C26 3358   3.783  -0.320   1.763 -0.1095 -0.6663  0.2464
  125phy    C25 3359   3.728  -0.325   1.904 -0.3698  0.3459  0.1583
  125phy    C23 3360   3.582  -0.270   1.915  0.2582 -0.0918 -0.0932
  125phy    C24 3361   3.480  -0.383   1.910 -0.6070  0.3798 -0.2066
  125phy    C22 3362   3.552  -0.211   2.057 -0.5158 -0.2834 -0.1901
  125phy    C21 3363   3.571  -0.064   2.075 -0.1435 -0.7356  0.1657
  125phy    C20 3364   3.521  -0.017   2.212  0.2069  0.2249  0.0302
  125phy    C18 3365   3.576   0.120   2.269  0.2171  0.3400 -0.2286
  125phy    O01 3366   3.531   0.226   2.185  0.1933 -0.2477 -0.1190
  125phy    H01 3367   3.445   0.204   2.153  0.3431 -3.6176  1.3619
  125phy    C19 3368   3.501   0.134   2.401  0.2269 -0.0664 -0.0046
  125phy    C13 3369   3.734   0.129   2.295  0.0110  0.0631 -0.3589
  125phy     H3 3370   3.787   0.087   2.206  0.7728 -2.3332  1.1261
  125phy    O33 3371   3.783   0.039   2.391  0.3616  0.2495 -0.4946
  125phy    H1B 3372   3.754  -0.050   2.383  2.3185 -0.6186  1.2471
  125phy    C12 3373   3.803   0.273   2.324 -0.2607  0.1424 -0.2151
  125phy    O11 3374   3.722   0.384   2.293  0.5780 -0.3402  0.2259
  125phy    H1A 3375   3.651   0.367   2.234  1.8520  0.5140 -1.6737
  126phy    C35 3376   2.887   4.973   1.277  0.1804 -0.0917  0.6464
  126phy    C33 3377   2.801   5.009   1.399 -0.2496 -0.1956  0.1127
  126phy    C34 3378   2.673   5.068   1.345  0.0076 -0.1634 -0.1825
  126phy    C32 3379   2.775   4.885   1.485 -0.1424 -0.0746 -0.8617
  126phy    C31 3380   2.747   4.914   1.639 -0.2542 -0.3671 -0.1751
  126phy    C30 3381   2.711   4.798   1.726 -0.6740 -0.1762  0.3583
  126phy    C28 3382   2.687   4.824   1.876 -0.2852  0.7621  0.2479
  126phy    C29 3383   2.543   4.796   1.917  0.4665 -0.1834 -0.3476
  126phy    C27 3384   2.786   4.744   1.962 -0.0992  0.0103  0.1152
  126phy    C26 3385   2.855   4.826   2.071  0.3100  0.5545 -0.6022
  126phy    C25 3386   2.937   4.734   2.168  0.0168  0.3353 -0.4776
  126phy    C23 3387   2.980   4.818   2.295 -0.4203 -0.3079  0.2595
  126phy    C24 3388   2.875   4.802   2.406  0.1140  0.3770  0.0347
  126phy    C22 3389   3.114   4.753   2.345  0.0784 -0.1823  0.1514
  126phy    C21 3390   3.202   4.829   2.449 -0.4826  0.1171 -0.1723
  126phy    C20 3391   3.316   4.743   2.514  0.7309 -0.4255 -0.0334
  126phy    C18 3392   3.282   4.628   2.616  0.2489 -0.9806 -0.3389
  126phy    O01 3393   3.200   4.525   2.550  0.5923  0.4637 -0.3742
  126phy    H01 3394   3.213   4.528   2.457  0.3615 -1.0902 -0.4736
  126phy    C19 3395   3.416   4.555   2.640  0.0096  0.0093 -0.4229
  126phy    C13 3396   3.205   4.683   2.746 -0.1391 -0.2196 -0.6016
  126phy     H3 3397   3.129   4.759   2.713 -0.0064 -0.5467 -1.6977
  126phy    O33 3398   3.293   4.760   2.829  0.1420 -0.0060 -0.2485
  126phy    H1B 3399   3.275   4.753   2.921  0.8832  1.5400  0.0408
  126phy    C12 3400   3.124   4.584   2.844 -0.1703  0.1060 -0.3576
  126phy    O11 3401   3.055   4.479   2.787 -0.4080 -0.0302 -0.4103
  126phy    H1A 3402   3.068   4.478   2.694  0.7091 -0.6836 -0.2631
  127phy    C35 3403   3.181   4.433   1.140 -0.4844 -0.0835  0.3112
  127phy    C33 3404   3.181   4.582   1.100  0.1409  0.2396  0.0273
  127phy    C34 3405   3.039   4.639   1.087 -0.3405 -0.2491 -0.6387
  127phy    C32 3406   3.280   4.652   1.190  0.4914 -0.2408  0.9416
  127phy    C31 3407   3.353   4.774   1.141 -0.2400 -0.1695  0.0089
  127phy    C30 3408   3.452   4.845   1.239  0.2497  0.1813  0.4390
  127phy    C28 3409   3.522   4.967   1.172 -0.0772  0.2083 -0.3104
  127phy    C29 3410   3.547   5.058   1.289 -0.2627 -0.5828 -0.2648
  127phy    C27 3411   3.656   4.941   1.100 -0.8127  0.0775  0.0209
  127phy    C26 3412   3.669   4.872   0.965  0.6881 -0.2197  0.0335
  127phy    C25 3413   3.813   4.828   0.939  0.7308  0.4407  0.5669
  127phy    C23 3414   3.831   4.770   0.794 -0.0767 -0.3313 -0.1646
  127phy    C24 3415   3.978   4.797   0.753  0.1020 -0.2300  0.1209
  127phy    C22 3416   3.780   4.631   0.761 -0.0478 -0.0059  0.4781
  127phy    C21 3417   3.662   4.634   0.659 -0.2258  0.7338 -0.4401
  127phy    C20 3418   3.636   4.491   0.614 -0.4280  0.3129  0.1076
  127phy    C18 3419   3.499   4.440   0.548 -0.3428  0.1925 -0.9982
  127phy    O01 3420   3.445   4.543   0.469 -0.0867 -0.2470  0.3078
  127phy    H01 3421   3.501   4.569   0.398 -2.1261  0.4704 -1.1229
  127phy    C19 3422   3.399   4.413   0.661  0.2006 -0.1750 -0.1503
  127phy    C13 3423   3.519   4.310   0.455 -0.0149 -0.5913  0.3129
  127phy     H3 3424   3.576   4.243   0.525 -2.5705  0.6796  3.9167
  127phy    O33 3425   3.407   4.218   0.434  0.1455  0.3408  0.1384
  127phy    H1B 3426   3.344   4.254   0.374  1.3978  0.0110 -1.4386
  127phy    C12 3427   3.621   4.294   0.336  0.0515 -0.4550 -0.1520
  127phy    O11 3428   3.675   4.167   0.315  0.0369  0.0692  0.0181
  127phy    H1A 3429   3.611   4.099   0.319  1.0807 -0.9459  0.3538
  128SOL     OW 3430   1.207   1.071   0.202 -0.3427 -0.0346  0.3463
  128SOL    HW1 3431   1.237   0.982   0.182  0.7740  0.5535 -0.6969
  128SOL    HW2 3432   1.276   1.109   0.256 -0.3692  0.9535 -0.2898
  128SOL     MW 3433   1.220   1.064   0.207  0.0069  0.0077 -0.0034
  129SOL     OW 3434   0.281   3.104   2.867 -0.2793  0.0081  0.4641
  129SOL    HW1 3435   0.204   3.048   2.873  0.0329 -0.4131  0.6388
  129SOL    HW2 3436   0.253   3.190   2.836  0.4159 -0.2940 -1.0668
  129SOL     MW 3437   0.267   3.108   2.864  0.0069  0.0077 -0.0034
  130SOL     OW 3438   1.327   1.256   0.014 -0.0198 -0.1254 -0.3309
  130SOL    HW1 3439   1.282   1.335   0.044 -0.2661 -0.6820  0.8427
  130SOL    HW2 3440   1.279   1.192   0.066  0.5455 -0.5158 -0.2775
  130SOL     MW 3441   1.315   1.258   0.025  0.0069  0.0077 -0.0034
  131SOL     OW 3442   2.861   1.047   3.028  0.2594 -0.5055  0.1468
  131SOL    HW1 3443   2.826   1.048   3.117  0.1102 -0.4572  0.0876
  131SOL    HW2 3444   2.948   1.083   3.049 -0.0577  0.0739  0.4977
  131SOL     MW 3445   2.868   1.052   3.043  0.0069  0.0077 -0.0034
  132SOL     OW 3446   1.398   1.184   0.357  0.0058  0.0503  0.4313
  132SOL    HW1 3447   1.459   1.251   0.327  0.2685 -0.2397  0.3147
  132SOL    HW2 3448   1.336   1.235   0.410  0.2513  1.8547 -0.9551
  132SOL     MW 3449   1.398   1.199   0.360  0.0069  0.0077 -0.0034
  133SOL     OW 3450   2.276   0.462   2.964  0.1144 -0.5174 -0.1812
  133SOL    HW1 3451   2.361   0.498   2.990 -0.0897  0.3621 -0.6702
  133SOL    HW2 3452   2.275   0.378   3.010 -1.0094  0.8515  2.5210
  133SOL     MW 3453   2.287   0.456   2.973  0.0069  0.0077 -0.0034
  134SOL     OW 3454   2.128   0.377   2.739 -0.0387 -0.2690  0.5611
  134SOL    HW1 3455   2.179   0.424   2.805  0.4319  0.9823 -0.6539
  134SOL    HW2 3456   2.126   0.447   2.673  2.3659  0.0226  0.7270
  134SOL     MW 3457   2.134   0.393   2.739  0.0069  0.0077 -0.0034
  135SOL     OW 3458   3.972   3.069   2.922 -0.4208  0.1831  0.3467
  135SOL    HW1 3459   4.067   3.066   2.911 -0.2543 -2.7781  1.8663
  135SOL    HW2 3460   3.951   3.163   2.919 -1.5841 -0.0708  0.1810
  135SOL     MW 3461   3.982   3.081   2.920  0.0069  0.0077 -0.0034
  136SOL     OW 3462   1.749   0.113   2.630 -0.0061 -0.4526 -0.4727
  136SOL    HW1 3463   1.776   0.178   2.694 -1.1979  0.0737 -0.4812
  136SOL    HW2 3464   1.829   0.079   2.591  0.2227 -1.4699  0.8211
  136SOL     MW 3465   1.763   0.117   2.633  0.0069  0.0077 -0.0034
  137SOL     OW 3466   5.064   4.607   2.659  0.3396 -0.5755 -0.1342
  137SOL    HW1 3467   5.032   4.695   2.676 -1.4421 -0.6251 -2.6735
  137SOL    HW2 3468   4.987   4.559   2.628 -0.5087  1.4457 -1.2908
  137SOL     MW 3469   5.049   4.612   2.657  0.0069  0.0077 -0.0034
  138SOL     OW 3470   4.805   1.717   0.010  0.1536 -0.3030 -0.2987
  138SOL    HW1 3471   4.743   1.786  -0.013  0.3419 -0.6028 -1.7716
  138SOL    HW2 3472   4.879   1.771   0.036 -0.1277  0.2621 -0.6408
  138SOL     MW 3473   4.806   1.733   0.010  0.0069  0.0077 -0.0034
  139SOL     OW 3474   0.861   4.240   3.088 -0.0467  0.1162 -0.3701
  139SOL    HW1 3475   0.808   4.292   3.148 -1.7738 -1.9538  0.0157
  139SOL    HW2 3476   0.940   4.225   3.140 -1.4729  0.3943  2.0674
  139SOL     MW 3477   0.865   4.245   3.103  0.0069  0.0077 -0.0034
  140SOL     OW 3478   1.846   0.869   2.858  0.3498  0.2870 -0.3204
  140SOL    HW1 3479   1.939   0.888   2.866  0.5100 -0.4734 -0.2955
  140SOL    HW2 3480   1.824   0.808   2.928  1.1553  0.1343 -0.1884
  140SOL     MW 3481   1.855   0.863   2.869  0.0069  0.0077 -0.0034
  141SOL     OW 3482   2.677   2.320   0.268 -0.6450 -0.2004 -0.6613
  141SOL    HW1 3483   2.620   2.371   0.325  0.1781  0.5816 -0.5088
  141SOL    HW2 3484   2.618   2.265   0.217 -0.4031  0.0866 -1.2577
  141SOL     MW 3485   2.662   2.319   0.269  0.0069  0.0077 -0.0034
  142SOL     OW 3486   0.999   4.935   2.636 -0.4539 -0.1899 -0.0105
  142SOL    HW1 3487   0.966   4.846   2.625 -0.2513 -0.4237  1.0945
  142SOL    HW2 3488   1.037   4.936   2.724 -2.1823  1.6192  0.7992
  142SOL     MW 3489   0.999   4.924   2.646  0.0069  0.0077 -0.0034
  143SOL     OW 3490   1.797   4.837   2.593 -0.2015 -0.3374 -0.5275
  143SOL    HW1 3491   1.741   4.878   2.527 -1.1527 -0.9655 -0.1309
  143SOL    HW2 3492   1.760   4.873   2.673 -0.9736  0.6440 -1.3006
  143SOL     MW 3493   1.785   4.847   2.595  0.0069  0.0077 -0.0034
  144SOL     OW 3494   2.735   1.991   2.822 -0.0233  0.1787 -0.2930
  144SOL    HW1 3495   2.678   2.019   2.750  0.5057 -1.5688 -1.4333
  144SOL    HW2 3496   2.763   2.074   2.861  1.9373  0.0881 -1.3694
  144SOL     MW 3497   2.731   2.006   2.818  0.0069  0.0077 -0.0034
  145SOL     OW 3498   0.024   4.730   0.227 -0.1411  0.5583 -0.1127
  145SOL    HW1 3499   0.115   4.745   0.202 -0.0014  0.8821  0.5638
  145SOL    HW2 3500   0.021   4.730   0.323 -3.7348  0.8537 -0.0783
  145SOL     MW 3501   0.035   4.732   0.236  0.0069  0.0077 -0.0034
  146SOL     OW 3502   1.057   4.437   2.408  0.1657  0.5896 -0.3083
  146SOL    HW1 3503   1.031   4.519   2.450  1.3988  0.5802  0.5202
  146SOL    HW2 3504   1.125   4.407   2.468 -0.4313  0.4341  0.2934
  146SOL     MW 3505   1.063   4.444   2.421  0.0069  0.0077 -0.0034
  147SOL     OW 3506   4.516   2.207   0.177 -0.2570  0.0564 -0.0809
  147SOL    HW1 3507   4.609   2.213   0.156 -0.5729  0.4335 -1.5332
  147SOL    HW2 3508   4.518   2.223   0.271  2.0146  0.6499 -0.1716
  147SOL     MW 3509   4.529   2.210   0.186  0.0069  0.0077 -0.0034
  148SOL     OW 3510   2.200   4.182   0.153  0.3402  0.0987 -0.0850
  148SOL    HW1 3511   2.210   4.276   0.173  0.8486 -0.2736  1.5649
  148SOL    HW2 3512   2.142   4.179   0.077  0.5480 -3.9336 -0.2702
  148SOL     MW 3513   2.194   4.194   0.145  0.0069  0.0077 -0.0034
  149SOL     OW 3514   1.082   4.157   2.696  0.2880  0.0616 -0.0160
  149SOL    HW1 3515   1.153   4.218   2.676 -0.2261  0.2269 -1.3822
  149SOL    HW2 3516   1.030   4.174   2.618  1.6117  0.5814 -0.8330
  149SOL     MW 3517   1.085   4.167   2.683  0.0069  0.0077 -0.0034
  150SOL     OW 3518   3.578   2.677   0.512  0.1304  0.2553  0.5505
  150SOL    HW1 3519   3.644   2.648   0.450  0.7823  0.7773  0.9896
  150SOL    HW2 3520   3.605   2.767   0.525 -0.5380  0.7617 -1.2473
  150SOL     MW 3521   3.590   2.685   0.506  0.0069  0.0077 -0.0034
  151SOL     OW 3522   3.761   0.397   0.050  0.1608  0.1870 -0.0545
  151SOL    HW1 3523   3.852   0.368   0.050  0.6357  1.5980  0.2641
  151SOL    HW2 3524   3.764   0.484   0.008  1.9992  0.2457  0.1057
  151SOL     MW 3525   3.774   0.405   0.044  0.0069  0.0077 -0.0034
  152SOL     OW 3526   4.110   1.130   2.846 -0.0147  0.1611 -0.1248
  152SOL    HW1 3527   4.052   1.175   2.784  0.8544 -0.4345 -1.4006
  152SOL    HW2 3528   4.141   1.208   2.893 -0.9631  0.9680 -0.7926
  152SOL     MW 3529   4.106   1.147   2.844  0.0069  0.0077 -0.0034
  153SOL     OW 3530   2.116   1.959   2.528  0.3423  0.6399  0.0765
  153SOL    HW1 3531   2.112   1.889   2.462 -0.0260  0.6130  0.1268
  153SOL    HW2 3532   2.027   1.958   2.563  0.5442  1.0293  0.6184
  153SOL     MW 3533   2.104   1.949   2.524  0.0069  0.0077 -0.0034
  154SOL     OW 3534   2.333   5.024   3.060 -0.0167 -0.2353  0.3969
  154SOL    HW1 3535   2.328   4.947   3.116  1.1019 -0.9834 -0.4942
  154SOL    HW2 3536   2.326   4.990   2.971 -0.5333 -0.0948  0.3773
  154SOL     MW 3537   2.331   5.010   3.056  0.0069  0.0077 -0.0034
  155SOL     OW 3538   2.963   4.625   0.170 -0.0810  0.3990  0.1051
  155SOL    HW1 3539   3.040   4.674   0.198  0.5202 -0.3371 -0.2216
  155SOL    HW2 3540   2.933   4.676   0.095 -2.0125  1.8895  1.7634
  155SOL     MW 3541   2.969   4.638   0.164  0.0069  0.0077 -0.0034
  156SOL     OW 3542   1.008   4.359   2.893  0.1842  0.4375  0.0501
  156SOL    HW1 3543   0.939   4.322   2.948  0.0219  1.3839  0.4908
  156SOL    HW2 3544   1.012   4.290   2.826 -1.6130  0.3144 -0.0089
  156SOL     MW 3545   0.999   4.345   2.891  0.0069  0.0077 -0.0034
  157SOL     OW 3546   1.237   1.345   0.546  0.2100  0.5342 -0.3123
  157SOL    HW1 3547   1.226   1.285   0.619 -1.7126  2.4268  1.0989
  157SOL    HW2 3548   1.164   1.317   0.490 -1.0182  0.0430  1.4416
  157SOL     MW 3549   1.226   1.333   0.548  0.0069  0.0077 -0.0034
  158SOL     OW 3550   1.112   2.132   0.104  0.2028  0.3604  0.4768
  158SOL    HW1 3551   1.097   2.066   0.036  1.9539 -0.7662  1.1295
  158SOL    HW2 3552   1.135   2.075   0.177 -1.3048 -0.8712  0.0705
  158SOL     MW 3553   1.113   2.116   0.105  0.0069  0.0077 -0.0034
  159SOL     OW 3554   2.005   4.679   2.587  0.0114 -0.0449 -0.2901
  159SOL    HW1 3555   1.929   4.736   2.587  1.1400  1.5379  0.0410
  159SOL    HW2 3556   1.999   4.630   2.505 -0.6900  0.6983 -0.6985
  159SOL     MW 3557   1.995   4.680   2.576  0.0069  0.0077 -0.0034
  160SOL     OW 3558   4.223   4.059   2.980  0.5933 -0.1482 -0.4315
  160SOL    HW1 3559   4.180   3.977   2.957 -0.0406 -0.2766  1.1076
  160SOL    HW2 3560   4.199   4.117   2.907  0.3820 -0.7884 -0.8786
  160SOL     MW 3561   4.214   4.056   2.967  0.0069  0.0077 -0.0034
  161SOL     OW 3562   4.440   2.449   0.067  0.1346 -0.0001  0.0725
  161SOL    HW1 3563   4.457   2.358   0.092  1.2215 -0.6051 -2.5513
  161SOL    HW2 3564   4.515   2.498   0.101  1.3517 -1.0053 -1.0544
  161SOL     MW 3565   4.452   2.443   0.075  0.0069  0.0077 -0.0034
  162SOL     OW 3566   1.128   1.565   0.406 -0.1062  0.4214  0.0357
  162SOL    HW1 3567   1.169   1.500   0.464 -0.5540  0.3992  0.3320
  162SOL    HW2 3568   1.199   1.628   0.394  1.0668 -0.6589  0.9309
  162SOL     MW 3569   1.143   1.565   0.412  0.0069  0.0077 -0.0034
  163SOL     OW 3570   0.162   4.919   2.985 -0.7039 -0.2326 -0.2942
  163SOL    HW1 3571   0.181   4.869   2.905 -0.3215 -2.2626  0.9798
  163SOL    HW2 3572   0.187   5.010   2.969 -0.3924 -0.3042 -0.2192
  163SOL     MW 3573   0.168   4.925   2.972  0.0069  0.0077 -0.0034
  164SOL     OW 3574   4.330   2.672   0.449  0.0302  0.2114 -0.8820
  164SOL    HW1 3575   4.423   2.653   0.462 -0.4262 -0.8467  1.2265
  164SOL    HW2 3576   4.306   2.598   0.392 -0.1801 -0.7228  0.3672
  164SOL     MW 3577   4.339   2.659   0.443  0.0069  0.0077 -0.0034
  165SOL     OW 3578   3.718   0.106   2.765  0.1074 -0.3405  0.8191
  165SOL    HW1 3579   3.777   0.104   2.840  2.0255  0.2474 -0.5855
  165SOL    HW2 3580   3.707   0.200   2.752  0.8343 -0.1602  1.4084
  165SOL     MW 3581   3.724   0.118   2.773  0.0069  0.0077 -0.0034
  166SOL     OW 3582   2.223   0.807   2.697 -0.2720  0.0891  0.1051
  166SOL    HW1 3583   2.179   0.737   2.648 -2.8883  1.8954 -0.3380
  166SOL    HW2 3584   2.213   0.882   2.639 -0.1199  1.2712  1.5493
  166SOL     MW 3585   2.216   0.807   2.683  0.0069  0.0077 -0.0034
  167SOL     OW 3586   3.911   0.083   2.988 -0.3397  0.3251  0.3177
  167SOL    HW1 3587   3.991   0.032   3.003 -1.2523 -1.2024  0.1675
  167SOL    HW2 3588   3.932   0.164   3.035  0.6131 -0.0076  0.4857
  167SOL     MW 3589   3.925   0.087   2.996  0.0069  0.0077 -0.0034
  168SOL     OW 3590   0.992   2.986   0.041 -0.2777  0.4053 -0.1016
  168SOL    HW1 3591   0.987   2.943   0.126 -0.2915 -1.5133 -1.0129
  168SOL    HW2 3592   1.084   3.013   0.038 -0.1225  0.2943  2.0965
  168SOL     MW 3593   1.003   2.984   0.052  0.0069  0.0077 -0.0034
  169SOL     OW 3594   2.135   2.848   0.460 -0.5420  0.7322 -0.1457
  169SOL    HW1 3595   2.101   2.840   0.371 -1.8710 -1.1489  0.4692
  169SOL    HW2 3596   2.207   2.910   0.446 -0.8645  0.9582 -0.8928
  169SOL     MW 3597   2.140   2.855   0.446  0.0069  0.0077 -0.0034
  170SOL     OW 3598   0.883   4.243   2.478 -0.2191  0.2988 -0.0439
  170SOL    HW1 3599   0.799   4.289   2.477 -0.2145  0.3027 -1.2878
  170SOL    HW2 3600   0.941   4.309   2.441  0.7198 -1.4836 -2.0187
  170SOL     MW 3601   0.879   4.258   2.473  0.0069  0.0077 -0.0034
  171SOL     OW 3602   3.272   3.125   0.330 -0.0531  0.0099  0.7371
  171SOL    HW1 3603   3.286   3.056   0.396 -0.1323  0.4846  1.2551
  171SOL    HW2 3604   3.257   3.206   0.378  0.5490 -0.2170  1.3265
  171SOL     MW 3605   3.272   3.126   0.345  0.0069  0.0077 -0.0034
  172SOL     OW 3606   1.747   0.501   2.883  0.2777  0.2386 -0.6363
  172SOL    HW1 3607   1.772   0.546   2.964 -1.4366 -0.9171  0.6214
  172SOL    HW2 3608   1.801   0.422   2.884  0.3166  0.2597  0.7014
  172SOL     MW 3609   1.757   0.496   2.894  0.0069  0.0077 -0.0034
  173SOL     OW 3610   0.597   1.459   0.461  0.0967 -0.3787 -0.5138
  173SOL    HW1 3611   0.651   1.390   0.500  2.9658  1.0711 -1.6473
  173SOL    HW2 3612   0.514   1.415   0.441  0.1742  0.3691 -2.8367
  173SOL     MW 3613   0.593   1.444   0.463  0.0069  0.0077 -0.0034
  174SOL     OW 3614   2.424   1.774   2.933  0.1950 -0.0658  0.1126
  174SOL    HW1 3615   2.371   1.802   2.858  0.7469  0.1285 -0.2106
  174SOL    HW2 3616   2.444   1.859   2.971 -0.2364 -0.0117  0.2303
  174SOL     MW 3617   2.419   1.789   2.928  0.0069  0.0077 -0.0034
  175SOL     OW 3618   2.058   2.859   0.180  0.0194 -0.0080  0.3060
  175SOL    HW1 3619   2.076   2.775   0.136  0.8989  0.6384 -0.6075
  175SOL    HW2 3620   2.130   2.915   0.152 -0.2322 -0.7589 -2.0480
  175SOL     MW 3621   2.069   2.855   0.170  0.0069  0.0077 -0.0034
  176SOL     OW 3622   2.281   3.470   0.513 -0.3110  0.3491  0.4832
  176SOL    HW1 3623   2.335   3.544   0.542 -0.4142  1.1344 -1.2021
  176SOL    HW2 3624   2.303   3.473   0.420 -1.2827 -0.2252  0.2121
  176SOL     MW 3625   2.291   3.480   0.505  0.0069  0.0077 -0.0034
  177SOL     OW 3626   2.682   2.854   0.081 -0.4396 -0.0565 -0.1674
  177SOL    HW1 3627   2.729   2.774   0.059 -1.8774 -1.1611  0.5593
  177SOL    HW2 3628   2.613   2.862   0.015  0.6050 -0.3627 -1.3322
  177SOL     MW 3629   2.679   2.844   0.069  0.0069  0.0077 -0.0034
  178SOL     OW 3630   0.796   2.794   3.081 -0.2933  0.2867 -0.0368
  178SOL    HW1 3631   0.864   2.859   3.102 -2.1328  1.3876  3.1795
  178SOL    HW2 3632   0.717   2.848   3.084 -0.3966  0.1095  0.6303
  178SOL     MW 3633   0.795   2.810   3.084  0.0069  0.0077 -0.0034
  179SOL     OW 3634   4.634   2.608   0.184 -0.1062 -0.4203 -0.2359
  179SOL    HW1 3635   4.628   2.703   0.178  0.2897 -0.4725 -1.8795
  179SOL    HW2 3636   4.709   2.586   0.129  0.0305 -2.5155  0.6631
  179SOL     MW 3637   4.643   2.617   0.176  0.0069  0.0077 -0.0034
  180SOL     OW 3638   2.525   2.028   2.996 -0.0545 -0.0176 -0.3820
  180SOL    HW1 3639   2.474   2.068   2.926 -1.0903 -0.3666  0.1564
  180SOL    HW2 3640   2.602   1.994   2.951  0.9117  2.3104 -0.6271
  180SOL     MW 3641   2.528   2.029   2.981  0.0069  0.0077 -0.0034
  181SOL     OW 3642   1.265   1.493   0.185  0.3861  0.4852  0.6121
  181SOL    HW1 3643   1.269   1.576   0.138 -1.1426 -0.3316 -1.0706
  181SOL    HW2 3644   1.204   1.521   0.254 -0.1057  1.0053 -0.0147
  181SOL     MW 3645   1.258   1.508   0.188  0.0069  0.0077 -0.0034
  182SOL     OW 3646   4.274   2.450   0.298  0.4421 -0.2838  0.1069
  182SOL    HW1 3647   4.323   2.395   0.360 -2.0658 -2.1038  0.6456
  182SOL    HW2 3648   4.329   2.448   0.220  1.0357 -0.4022  0.5199
  182SOL     MW 3649   4.288   2.442   0.296  0.0069  0.0077 -0.0034
  183SOL     OW 3650   0.016   1.650   3.077  0.5172  0.0861 -0.0628
  183SOL    HW1 3651  -0.057   1.590   3.093 -0.3260  1.3020  0.8104
  183SOL    HW2 3652   0.026   1.700   3.157  0.1642  2.4958 -1.4327
  183SOL     MW 3653   0.008   1.648   3.089  0.0069  0.0077 -0.0034
  184SOL     OW 3654   0.036   2.221   2.993 -0.0973  0.3691 -0.0923
  184SOL    HW1 3655  -0.055   2.195   2.978 -0.1490 -1.4336  2.6322
  184SOL    HW2 3656   0.065   2.259   2.910  0.0339 -0.3748 -0.4013
  184SOL     MW 3657   0.028   2.222   2.980  0.0069  0.0077 -0.0034
  185SOL     OW 3658   2.328   1.827   2.657 -0.1320  0.2623 -0.0789
  185SOL    HW1 3659   2.404   1.880   2.633 -0.7968 -0.0017 -3.1627
  185SOL    HW2 3660   2.257   1.879   2.620  0.1310  0.7058  0.0316
  185SOL     MW 3661   2.329   1.841   2.649  0.0069  0.0077 -0.0034
  186SOL     OW 3662   1.872   2.012   2.638  0.0772  0.3191 -0.2622
  186SOL    HW1 3663   1.857   2.049   2.725  0.9491 -0.6934  0.3497
  186SOL    HW2 3664   1.795   2.044   2.592  0.1147 -1.1746 -1.4170
  186SOL     MW 3665   1.860   2.021   2.644  0.0069  0.0077 -0.0034
  187SOL     OW 3666   2.523   2.466   3.085 -0.0696  0.5007  0.5694
  187SOL    HW1 3667   2.598   2.526   3.085  0.3232  0.0800 -1.6828
  187SOL    HW2 3668   2.447   2.521   3.066  0.1869  0.3214 -1.1288
  187SOL     MW 3669   2.523   2.481   3.083  0.0069  0.0077 -0.0034
  188SOL     OW 3670   3.586   2.536   0.148 -0.3044 -0.3901  0.4768
  188SOL    HW1 3671   3.648   2.581   0.206 -1.2650  0.3778  0.9222
  188SOL    HW2 3672   3.515   2.512   0.206 -1.6716 -0.3295 -1.0890
  188SOL     MW 3673   3.585   2.539   0.163  0.0069  0.0077 -0.0034
  189SOL     OW 3674   3.765   2.901   2.881  0.0986 -0.2199  0.0548
  189SOL    HW1 3675   3.836   2.963   2.866  0.1402  0.2552  1.9974
  189SOL    HW2 3676   3.722   2.881   2.798 -2.0825  1.6483  0.6087
  189SOL     MW 3677   3.768   2.906   2.868  0.0069  0.0077 -0.0034
  190SOL     OW 3678   0.488   1.854   0.331 -0.1183  0.0748 -0.0698
  190SOL    HW1 3679   0.526   1.905   0.259  0.8959 -1.2818 -0.5327
  190SOL    HW2 3680   0.453   1.924   0.386 -0.3822  1.0349 -1.3752
  190SOL     MW 3681   0.488   1.870   0.329  0.0069  0.0077 -0.0034
  191SOL     OW 3682   0.582   3.627   0.343 -0.0729  0.0713 -0.4335
  191SOL    HW1 3683   0.677   3.633   0.335  0.1696 -1.9417  0.3102
  191SOL    HW2 3684   0.563   3.666   0.429 -0.8032  1.2711 -1.1088
  191SOL     MW 3685   0.592   3.633   0.353  0.0069  0.0077 -0.0034
  192SOL     OW 3686   4.323   3.108   0.419 -0.1310 -0.2298  0.4889
  192SOL    HW1 3687   4.310   3.022   0.379 -0.8510  0.4755 -0.8381
  192SOL    HW2 3688   4.404   3.090   0.468 -0.4594  1.0210  1.5436
  192SOL     MW 3689   4.332   3.094   0.420  0.0069  0.0077 -0.0034
  193SOL     OW 3690   2.596   3.241   0.332  0.1094  0.3889 -0.2809
  193SOL    HW1 3691   2.607   3.146   0.333 -0.0884  0.3705  0.3080
  193SOL    HW2 3692   2.676   3.276   0.370 -0.5076  0.1243  1.3233
  193SOL     MW 3693   2.608   3.233   0.337  0.0069  0.0077 -0.0034
  194SOL     OW 3694   3.766   2.645   0.304  0.2573  0.2540 -0.1526
  194SOL    HW1 3695   3.774   2.735   0.270  0.4934 -0.3192 -1.6746
  194SOL    HW2 3696   3.855   2.611   0.293  1.0488  1.1515  2.5862
  194SOL     MW 3697   3.779   2.653   0.298  0.0069  0.0077 -0.0034
  195SOL     OW 3698   3.906   2.677   3.020  0.1925 -0.3037  0.3676
  195SOL    HW1 3699   4.002   2.684   3.015  0.1182 -0.0508 -1.3475
  195SOL    HW2 3700   3.878   2.761   2.983 -0.8526 -1.6694 -2.1580
  195SOL     MW 3701   3.915   2.689   3.015  0.0069  0.0077 -0.0034
  196SOL     OW 3702   4.319   2.453   2.909  0.3986 -0.0433 -0.1248
  196SOL    HW1 3703   4.361   2.428   2.991  0.0211 -1.6388 -0.3926
  196SOL    HW2 3704   4.267   2.524   2.947 -1.9597 -1.0942 -1.1840
  196SOL     MW 3705   4.318   2.459   2.925  0.0069  0.0077 -0.0034
  197SOL     OW 3706   0.310   1.601   0.301  0.5545  0.6985  0.3234
  197SOL    HW1 3707   0.312   1.563   0.213 -1.9242 -1.1720  0.9436
  197SOL    HW2 3708   0.383   1.662   0.302  0.7958  0.4630 -1.2580
  197SOL     MW 3709   0.320   1.604   0.290  0.0069  0.0077 -0.0034
  198SOL     OW 3710   1.391   2.489   2.974 -0.4671  0.0691 -0.0457
  198SOL    HW1 3711   1.382   2.557   3.041 -0.2188  1.1898 -1.1314
  198SOL    HW2 3712   1.369   2.408   3.021 -1.8765  1.3046  1.5528
  198SOL     MW 3713   1.387   2.487   2.989  0.0069  0.0077 -0.0034
  199SOL     OW 3714   4.537   3.080   0.598 -0.0310  0.1875 -0.0531
  199SOL    HW1 3715   4.473   3.051   0.663  1.1829  0.0026  1.1148
  199SOL    HW2 3716   4.578   3.145   0.656 -0.2591 -0.8356  1.3112
  199SOL     MW 3717   4.534   3.085   0.615  0.0069  0.0077 -0.0034
  200SOL     OW 3718   4.865   2.128   2.994  0.5525  0.0485 -0.0249
  200SOL    HW1 3719   4.817   2.167   2.921 -0.8359 -0.1411  0.7517
  200SOL    HW2 3720   4.838   2.185   3.066  1.2609  0.6632 -0.2259
  200SOL     MW 3721   4.855   2.140   2.994  0.0069  0.0077 -0.0034
  201SOL     OW 3722   4.810   4.480   2.583 -0.3680  0.6653  0.1406
  201SOL    HW1 3723   4.765   4.552   2.626 -0.2996 -0.6480  2.5816
  201SOL    HW2 3724   4.761   4.403   2.611 -0.2834  0.4564 -0.2693
  201SOL     MW 3725   4.798   4.479   2.592  0.0069  0.0077 -0.0034
  202SOL     OW 3726   1.520   1.395   0.221 -0.3086  0.0256 -0.2773
  202SOL    HW1 3727   1.554   1.347   0.146  1.0146  1.7083 -0.8108
  202SOL    HW2 3728   1.431   1.411   0.192 -1.0974 -1.0758  1.3506
  202SOL     MW 3729   1.513   1.391   0.208  0.0069  0.0077 -0.0034
  203SOL     OW 3730   3.730   0.900   3.059 -0.1286 -0.4518 -0.3758
  203SOL    HW1 3731   3.742   0.873   3.150  1.3411 -0.1246 -0.4430
  203SOL    HW2 3732   3.806   0.957   3.047 -0.4393  0.2117  0.7131
  203SOL     MW 3733   3.741   0.904   3.069  0.0069  0.0077 -0.0034
  204SOL     OW 3734   3.120   2.263   2.880 -0.1561  0.0591  0.0778
  204SOL    HW1 3735   3.177   2.326   2.925  0.1311 -0.7007  0.8177
  204SOL    HW2 3736   3.178   2.238   2.808  1.1751  0.8047  0.8451
  204SOL     MW 3737   3.135   2.268   2.877  0.0069  0.0077 -0.0034
  205SOL     OW 3738   4.691   1.873   0.355 -0.1920 -0.1161 -0.0849
  205SOL    HW1 3739   4.772   1.843   0.396  0.8703  1.5747 -0.8638
  205SOL    HW2 3740   4.701   1.967   0.369  0.0281 -0.3001  1.1702
  205SOL     MW 3741   4.703   1.881   0.362  0.0069  0.0077 -0.0034
  206SOL     OW 3742   2.572   1.963   2.583  0.0356  0.2487  0.1918
  206SOL    HW1 3743   2.564   1.924   2.496 -1.5498  1.1482 -0.1092
  206SOL    HW2 3744   2.537   2.052   2.575  1.1223  0.8048  1.2573
  206SOL     MW 3745   2.566   1.969   2.571  0.0069  0.0077 -0.0034
  207SOL     OW 3746   1.388   2.233   3.082  0.2672  0.1086 -0.4006
  207SOL    HW1 3747   1.341   2.255   3.162 -0.1708 -2.2329  0.0474
  207SOL    HW2 3748   1.477   2.225   3.116  0.0420  1.2295  0.4989
  207SOL     MW 3749   1.394   2.235   3.097  0.0069  0.0077 -0.0034
  208SOL     OW 3750   2.868   2.362   0.074 -0.7106 -0.0840  0.4206
  208SOL    HW1 3751   2.809   2.340   0.145  0.1408 -0.5233  1.0160
  208SOL    HW2 3752   2.933   2.414   0.122 -0.6437 -0.2291  0.4865
  208SOL     MW 3753   2.869   2.366   0.089  0.0069  0.0077 -0.0034
  209SOL     OW 3754   1.259   3.166   2.832 -0.1377  0.1255  0.1726
  209SOL    HW1 3755   1.227   3.093   2.779  0.3035 -0.5238  0.7708
  209SOL    HW2 3756   1.352   3.142   2.830  0.2567  1.5839 -0.9069
  209SOL     MW 3757   1.267   3.153   2.825  0.0069  0.0077 -0.0034
  210SOL     OW 3758   0.006   3.374   2.924  0.7841  0.0236  0.2059
  210SOL    HW1 3759   0.087   3.357   2.972  0.2927  0.2309  1.1334
  210SOL    HW2 3760   0.010   3.466   2.898 -2.4978 -0.3197 -2.1335
  210SOL     MW 3761   0.017   3.384   2.927  0.0069  0.0077 -0.0034
  211SOL     OW 3762   0.015   4.763   0.497  0.1406  0.6337  0.3619
  211SOL    HW1 3763   0.040   4.719   0.579 -1.1861  1.5897  1.3177
  211SOL    HW2 3764  -0.028   4.839   0.535 -0.2723  0.5554  0.0534
  211SOL     MW 3765   0.013   4.767   0.513  0.0069  0.0077 -0.0034
  212SOL     OW 3766   1.986   0.123   3.063 -0.3743 -0.4796  0.1370
  212SOL    HW1 3767   2.079   0.139   3.047 -0.0768  1.7093  3.1404
  212SOL    HW2 3768   1.980   0.158   3.152  0.0818  0.2846 -0.1285
  212SOL     MW 3769   1.997   0.130   3.073  0.0069  0.0077 -0.0034
  213SOL     OW 3770   1.490   3.430   0.102  0.1751  0.2135  0.3025
  213SOL    HW1 3771   1.541   3.464   0.176 -0.6464  2.0603  0.0785
  213SOL    HW2 3772   1.528   3.345   0.079 -2.2317 -0.3936 -1.9008
  213SOL     MW 3773   1.502   3.423   0.108  0.0069  0.0077 -0.0034
  214SOL     OW 3774   1.258   4.348   2.593  0.3249 -0.4160  0.3259
  214SOL    HW1 3775   1.346   4.319   2.568  0.8172 -0.1499  1.6154
  214SOL    HW2 3776   1.285   4.420   2.651  1.6436  0.0379 -0.7895
  214SOL     MW 3777   1.273   4.354   2.598  0.0069  0.0077 -0.0034
  215SOL     OW 3778   4.178   2.680   3.023  0.0634 -0.6092  0.0380
  215SOL    HW1 3779   4.143   2.717   3.104  1.1426  0.8279 -0.1157
  215SOL    HW2 3780   4.241   2.746   2.995  1.7562 -1.9452  0.5070
  215SOL     MW 3781   4.181   2.693   3.030  0.0069  0.0077 -0.0034
  216SOL     OW 3782   2.472   4.238   0.102  0.2471 -0.2282  0.2847
  216SOL    HW1 3783   2.385   4.199   0.100  0.5134 -0.9635  1.7978
  216SOL    HW2 3784   2.520   4.185   0.166 -0.5447 -1.0897  0.1790
  216SOL     MW 3785   2.467   4.226   0.110  0.0069  0.0077 -0.0034
  217SOL     OW 3786   0.290   3.821   2.875 -0.8082  0.0155 -0.7168
  217SOL    HW1 3787   0.356   3.848   2.939  0.2112  0.4594 -1.9270
  217SOL    HW2 3788   0.336   3.749   2.832 -0.7456 -0.6762  0.4404
  217SOL     MW 3789   0.305   3.815   2.878  0.0069  0.0077 -0.0034
  218SOL     OW 3790   0.744   3.760   3.015 -0.2226  0.5192  0.3193
  218SOL    HW1 3791   0.705   3.676   3.040  0.9547  0.0575  0.6960
  218SOL    HW2 3792   0.775   3.743   2.926  0.3237 -0.1215  0.6163
  218SOL     MW 3793   0.743   3.747   3.007  0.0069  0.0077 -0.0034
  219SOL     OW 3794   3.519   0.270   0.171  0.2657 -0.3272 -0.6301
  219SOL    HW1 3795   3.463   0.347   0.164  0.4971 -0.0865  0.1064
  219SOL    HW2 3796   3.605   0.293   0.135 -0.0298  0.2169 -1.0026
  219SOL     MW 3797   3.523   0.283   0.165  0.0069  0.0077 -0.0034
  220SOL     OW 3798   0.708   1.701   0.409  0.1177  0.1192  0.1792
  220SOL    HW1 3799   0.669   1.619   0.440 -0.3355  0.7711  1.3804
  220SOL    HW2 3800   0.634   1.756   0.386  0.5028  0.3941 -0.4133
  220SOL     MW 3801   0.693   1.697   0.410  0.0069  0.0077 -0.0034
  221SOL     OW 3802   2.402   3.723   0.537  0.2330  0.1271  0.4424
  221SOL    HW1 3803   2.375   3.769   0.617  0.3425  0.5973  0.2159
  221SOL    HW2 3804   2.337   3.758   0.476  1.2911  1.3889 -0.0103
  221SOL     MW 3805   2.390   3.734   0.540  0.0069  0.0077 -0.0034
  222SOL     OW 3806   3.315   2.661   0.451  0.3924  0.4778 -0.3005
  222SOL    HW1 3807   3.401   2.650   0.493  0.4719  0.4038 -0.4837
  222SOL    HW2 3808   3.252   2.638   0.520 -0.1005  0.0140 -0.8932
  222SOL     MW 3809   3.318   2.657   0.466  0.0069  0.0077 -0.0034
  223SOL     OW 3810   0.942   3.964   3.014 -0.0580 -0.5246 -0.2205
  223SOL    HW1 3811   0.870   3.901   3.005 -1.9626  1.6470 -1.2927
  223SOL    HW2 3812   0.894   4.046   3.009 -1.6077 -1.3944 -0.1411
  223SOL     MW 3813   0.926   3.966   3.012  0.0069  0.0077 -0.0034
  224SOL     OW 3814   1.913   4.159   2.835  0.3111 -0.2915 -0.1186
  224SOL    HW1 3815   1.886   4.250   2.830  1.5141  0.0494 -0.8106
  224SOL    HW2 3816   1.995   4.162   2.785 -0.9439  2.7365 -2.2595
  224SOL     MW 3817   1.921   4.171   2.828  0.0069  0.0077 -0.0034
  225SOL     OW 3818   1.866   0.659   2.691 -0.2999 -0.4071  0.1313
  225SOL    HW1 3819   1.869   0.744   2.734  1.7476 -0.4475  0.1865
  225SOL    HW2 3820   1.820   0.610   2.759  0.2049 -0.8869  0.1421
  225SOL     MW 3821   1.860   0.664   2.706  0.0069  0.0077 -0.0034
  226SOL     OW 3822   4.474   4.720   2.936  0.2260 -0.3303 -0.7686
  226SOL    HW1 3823   4.527   4.762   3.005 -1.7101 -0.1872  0.7231
  226SOL    HW2 3824   4.408   4.787   2.919  0.2528 -0.5940 -1.9733
  226SOL     MW 3825   4.472   4.735   2.943  0.0069  0.0077 -0.0034
  227SOL     OW 3826   2.269   4.797   0.091  0.4538  0.1993  0.0513
  227SOL    HW1 3827   2.274   4.833   0.179  0.3409 -1.6213  0.8423
  227SOL    HW2 3828   2.175   4.782   0.077  0.4460 -0.2436  0.5222
  227SOL     MW 3829   2.257   4.800   0.100  0.0069  0.0077 -0.0034
  228SOL     OW 3830   2.030   4.290   0.520 -0.6164  0.1488  0.1190
  228SOL    HW1 3831   2.071   4.315   0.602 -2.1808  0.2658  0.9145
  228SOL    HW2 3832   1.999   4.374   0.487 -1.7836  0.2554  1.3648
  228SOL     MW 3833   2.031   4.304   0.527  0.0069  0.0077 -0.0034
  229SOL     OW 3834   3.156   4.314   0.343  0.1869 -0.3086 -0.3514
  229SOL    HW1 3835   3.083   4.259   0.371 -0.1020  0.9311  1.4365
  229SOL    HW2 3836   3.134   4.315   0.250 -2.4136 -1.2380  0.1629
  229SOL     MW 3837   3.144   4.307   0.334  0.0069  0.0077 -0.0034
  230SOL     OW 3838   1.711   4.995   2.782 -0.1546  0.4689  0.3896
  230SOL    HW1 3839   1.718   5.015   2.876  1.7853 -0.6167  0.5298
  230SOL    HW2 3840   1.724   5.077   2.735 -0.2933 -0.5041 -1.4162
  230SOL     MW 3841   1.713   5.009   2.788  0.0069  0.0077 -0.0034
  231SOL     OW 3842   4.426   2.741   2.664 -0.7127  0.3378 -0.2426
  231SOL    HW1 3843   4.387   2.789   2.590  1.0935  0.0337 -1.4796
  231SOL    HW2 3844   4.406   2.649   2.645 -1.7615  0.1053  1.7767
  231SOL     MW 3845   4.418   2.735   2.651  0.0069  0.0077 -0.0034
  232SOL     OW 3846   2.841   2.231   2.924  0.2351  0.2800  0.1400
  232SOL    HW1 3847   2.936   2.234   2.911  0.5086 -0.9508  1.5171
  232SOL    HW2 3848   2.838   2.240   3.020 -0.9113  1.4874  0.0236
  232SOL     MW 3849   2.853   2.233   2.935  0.0069  0.0077 -0.0034
  233SOL     OW 3850   0.991   4.652   2.896  0.1616  0.3779  0.9062
  233SOL    HW1 3851   0.896   4.656   2.885  0.2528 -0.3927 -0.3449
  233SOL    HW2 3852   1.009   4.563   2.867  0.3331  0.8251 -0.4216
  233SOL     MW 3853   0.981   4.641   2.891  0.0069  0.0077 -0.0034
  234SOL     OW 3854   2.176   4.889   2.580  0.4969 -0.1689 -0.0479
  234SOL    HW1 3855   2.125   4.809   2.569 -0.1163  0.3484 -1.0701
  234SOL    HW2 3856   2.112   4.957   2.563  1.1166  0.0035 -1.8196
  234SOL     MW 3857   2.161   4.888   2.577  0.0069  0.0077 -0.0034
  235SOL     OW 3858   1.887   3.086   0.182  0.0555  0.3724 -0.3678
  235SOL    HW1 3859   1.937   3.005   0.180 -1.2231 -0.4517  0.2669
  235SOL    HW2 3860   1.871   3.097   0.275 -1.3779 -1.6690 -0.3239
  235SOL     MW 3861   1.892   3.077   0.194  0.0069  0.0077 -0.0034
  236SOL     OW 3862   2.211   4.454   0.205 -0.4246  0.2471 -0.6483
  236SOL    HW1 3863   2.182   4.514   0.273  0.1857  1.9233 -1.8001
  236SOL    HW2 3864   2.301   4.482   0.193 -0.8464  1.9015 -0.1248
  236SOL     MW 3865   2.219   4.465   0.212  0.0069  0.0077 -0.0034
  237SOL     OW 3866   3.548   4.885   0.123  0.5872  0.3282 -0.6783
  237SOL    HW1 3867   3.521   4.963   0.171 -2.1540 -0.4118 -0.8329
  237SOL    HW2 3868   3.621   4.919   0.072  1.5836  1.3435  1.3128
  237SOL     MW 3869   3.554   4.899   0.123  0.0069  0.0077 -0.0034
  238SOL     OW 3870   4.090   1.451   0.104  0.5633  0.4221 -0.0904
  238SOL    HW1 3871   4.174   1.485   0.135  0.7671 -0.6011  0.5261
  238SOL    HW2 3872   4.039   1.527   0.076 -0.0185 -1.2096 -4.1567
  238SOL     MW 3873   4.094   1.465   0.104  0.0069  0.0077 -0.0034
  239SOL     OW 3874   4.949   0.925   0.066  0.5754 -0.0854  0.2143
  239SOL    HW1 3875   5.000   0.976   0.129  0.1911  2.2785 -1.2466
  239SOL    HW2 3876   4.920   1.000   0.013  2.4246 -0.2619 -1.1141
  239SOL     MW 3877   4.952   0.942   0.067  0.0069  0.0077 -0.0034
  240SOL     OW 3878   2.743   1.037   0.157 -0.1960 -0.2711  0.2440
  240SOL    HW1 3879   2.721   1.092   0.232 -1.1707 -1.1106  0.5838
  240SOL    HW2 3880   2.683   0.963   0.159  0.2429 -0.6219  0.5990
  240SOL     MW 3881   2.732   1.035   0.167  0.0069  0.0077 -0.0034
  241SOL     OW 3882   2.344   1.562   2.570  0.1677 -0.0901  0.0503
  241SOL    HW1 3883   2.347   1.646   2.616 -1.3167 -0.1938  0.3942
  241SOL    HW2 3884   2.382   1.503   2.635 -0.7664 -0.8034 -0.0313
  241SOL     MW 3885   2.350   1.566   2.585  0.0069  0.0077 -0.0034
  242SOL     OW 3886   3.810   3.269   0.223 -0.2471 -0.1614  0.7203
  242SOL    HW1 3887   3.832   3.342   0.165  1.1343 -0.7045  0.5177
  242SOL    HW2 3888   3.877   3.274   0.291  0.2493  0.6158  0.1786
  242SOL     MW 3889   3.821   3.279   0.225  0.0069  0.0077 -0.0034
  243SOL     OW 3890   4.676   0.317   0.124  0.2333 -0.0555  0.2549
  243SOL    HW1 3891   4.734   0.336   0.051 -1.3018  0.5041 -0.8547
  243SOL    HW2 3892   4.670   0.221   0.120  1.5975 -0.1202 -1.0536
  243SOL     MW 3893   4.683   0.307   0.114  0.0069  0.0077 -0.0034
  244SOL     OW 3894   4.233   0.166   0.138  0.0054 -0.1954 -0.4747
  244SOL    HW1 3895   4.293   0.212   0.080  1.0875  0.0449  0.7723
  244SOL    HW2 3896   4.285   0.164   0.219 -1.5812 -1.3207  0.5771
  244SOL     MW 3897   4.248   0.172   0.141  0.0069  0.0077 -0.0034
  245SOL     OW 3898   2.108   0.661   3.059  0.1162  0.7306 -0.4479
  245SOL    HW1 3899   2.133   0.747   3.024  0.1583  0.5568 -0.8482
  245SOL    HW2 3900   2.170   0.598   3.022 -1.9840 -1.6517 -0.1387
  245SOL     MW 3901   2.119   0.664   3.050  0.0069  0.0077 -0.0034
  246SOL     OW 3902   2.322   4.885   0.343  0.0662  0.0199 -0.3216
  246SOL    HW1 3903   2.387   4.816   0.353 -0.7203 -0.7720 -0.5058
  246SOL    HW2 3904   2.368   4.962   0.378  1.0545 -0.6497 -0.1151
  246SOL     MW 3905   2.336   4.886   0.349  0.0069  0.0077 -0.0034
  247SOL     OW 3906   4.926   4.763   0.062  0.3873  0.1189  0.0369
  247SOL    HW1 3907   5.001   4.745   0.118  0.5419  0.0533 -0.1888
  247SOL    HW2 3908   4.919   4.682   0.012  2.3547 -0.0213 -0.0646
  247SOL     MW 3909   4.935   4.750   0.062  0.0069  0.0077 -0.0034
  248SOL     OW 3910   3.294   0.459   0.123  0.0466 -0.2638  0.0530
  248SOL    HW1 3911   3.229   0.437   0.056  0.6992 -0.5506 -0.5031
  248SOL    HW2 3912   3.303   0.554   0.125  0.9820 -0.3502  0.2241
  248SOL     MW 3913   3.287   0.468   0.114  0.0069  0.0077 -0.0034
  249SOL     OW 3914   3.385   4.514   0.093  0.3492 -0.3716 -0.4198
  249SOL    HW1 3915   3.351   4.592   0.049  2.7554  1.5287  0.8282
  249SOL    HW2 3916   3.303   4.464   0.096 -1.3512  2.2533  1.2367
  249SOL     MW 3917   3.370   4.518   0.087  0.0069  0.0077 -0.0034
  250SOL     OW 3918   4.155   0.346   2.871 -0.5509 -0.1155 -0.5552
  250SOL    HW1 3919   4.121   0.346   2.782 -1.4120  1.7928 -0.2639
  250SOL    HW2 3920   4.188   0.434   2.887 -2.5545  0.4194  1.0159
  250SOL     MW 3921   4.155   0.357   2.861  0.0069  0.0077 -0.0034
  251SOL     OW 3922   3.130   1.348   2.906  0.3403  0.4165 -0.3787
  251SOL    HW1 3923   3.057   1.336   2.845 -1.1208  2.1892  0.9109
  251SOL    HW2 3924   3.114   1.433   2.947  2.1781  1.2822 -1.3231
  251SOL     MW 3925   3.118   1.358   2.903  0.0069  0.0077 -0.0034
  252SOL     OW 3926   1.990   5.099   2.533  0.0577 -0.8587  0.2776
  252SOL    HW1 3927   2.020   5.187   2.511 -1.7577  0.5802  2.8962
  252SOL    HW2 3928   1.946   5.075   2.452  0.5492  1.4203 -0.7255
  252SOL     MW 3929   1.988   5.107   2.520  0.0069  0.0077 -0.0034
  253SOL     OW 3930   3.382   1.478   2.903  0.3845 -0.2203 -0.4420
  253SOL    HW1 3931   3.308   1.418   2.908  1.7046 -1.8322  1.3507
  253SOL    HW2 3932   3.366   1.530   2.982  0.4492  0.4229 -0.8457
  253SOL     MW 3933   3.371   1.477   2.914  0.0069  0.0077 -0.0034
  254SOL     OW 3934   3.595   0.599   0.201  0.3723 -0.1543 -0.0048
  254SOL    HW1 3935   3.666   0.535   0.196 -0.0129 -0.6214  0.3753
  254SOL    HW2 3936   3.638   0.685   0.201  0.7592 -0.3386  0.5126
  254SOL     MW 3937   3.610   0.602   0.201  0.0069  0.0077 -0.0034
  255SOL     OW 3938   0.297   3.984   2.644  0.3473  0.1145  0.0636
  255SOL    HW1 3939   0.367   3.924   2.618 -0.3625 -0.3535 -0.8081
  255SOL    HW2 3940   0.270   3.943   2.726  1.1787 -1.2996 -0.3390
  255SOL     MW 3941   0.303   3.970   2.652  0.0069  0.0077 -0.0034
  256SOL     OW 3942   2.937   0.342   0.165 -0.0868 -0.1063 -0.0198
  256SOL    HW1 3943   2.979   0.367   0.082 -0.6558 -2.7160 -1.2180
  256SOL    HW2 3944   3.004   0.360   0.230  0.5711 -1.3720 -0.3131
  256SOL     MW 3945   2.951   0.348   0.162  0.0069  0.0077 -0.0034
  257SOL     OW 3946   1.811   0.701   3.070  0.2559  0.3288  0.0954
  257SOL    HW1 3947   1.905   0.692   3.083 -0.0252 -1.8290  0.9933
  257SOL    HW2 3948   1.782   0.753   3.145 -0.7797  0.9396 -0.6868
  257SOL     MW 3949   1.819   0.707   3.082  0.0069  0.0077 -0.0034
  258SOL     OW 3950   2.624   2.972   0.336 -0.2662 -0.1724  0.1709
  258SOL    HW1 3951   2.713   2.977   0.371 -0.1206 -0.6080 -0.1367
  258SOL    HW2 3952   2.643   2.936   0.250 -0.4986  1.4240 -0.5851
  258SOL     MW 3953   2.638   2.968   0.329  0.0069  0.0077 -0.0034
  259SOL     OW 3954   3.754   4.983   3.076 -0.3714 -0.3964 -0.0896
  259SOL    HW1 3955   3.798   5.051   3.024  1.4125 -0.6763  0.9747
  259SOL    HW2 3956   3.807   4.907   3.052  0.8609 -0.7147  3.1729
  259SOL     MW 3957   3.767   4.982   3.066  0.0069  0.0077 -0.0034
  260SOL     OW 3958   3.180   4.582   0.418 -0.0869 -0.2551 -0.4547
  260SOL    HW1 3959   3.171   4.489   0.402  1.2253 -0.3587 -0.7241
  260SOL    HW2 3960   3.274   4.590   0.438  0.1970 -0.2749 -1.7194
  260SOL     MW 3961   3.191   4.571   0.419  0.0069  0.0077 -0.0034
  261SOL     OW 3962   2.353   3.021   0.418 -0.3857 -0.2295 -0.1636
  261SOL    HW1 3963   2.445   2.998   0.403 -0.2011  0.8873 -0.8540
  261SOL    HW2 3964   2.358   3.100   0.472 -0.8715 -0.4887  0.2731
  261SOL     MW 3965   2.366   3.028   0.423  0.0069  0.0077 -0.0034
  262SOL     OW 3966   0.594   0.191   2.624  0.2522  0.3250  0.4995
  262SOL    HW1 3967   0.604   0.286   2.633  1.3912  0.3521 -0.8184
  262SOL    HW2 3968   0.682   0.165   2.597 -0.1809 -0.4587 -0.2024
  262SOL     MW 3969   0.607   0.200   2.622  0.0069  0.0077 -0.0034
  263SOL     OW 3970   2.038   3.653   0.518  0.1464 -0.3087 -0.4215
  263SOL    HW1 3971   1.958   3.603   0.531  0.5450 -0.7764  0.2708
  263SOL    HW2 3972   2.110   3.592   0.509  0.5863  0.3444 -1.4824
  263SOL     MW 3973   2.037   3.639   0.518  0.0069  0.0077 -0.0034
  264SOL     OW 3974   3.077   4.692   0.647  0.0314  0.4244 -0.3215
  264SOL    HW1 3975   3.009   4.629   0.673 -0.8803  1.3450 -0.3907
  264SOL    HW2 3976   3.108   4.645   0.570  0.0071 -1.4755  0.7766
  264SOL     MW 3977   3.072   4.678   0.641  0.0069  0.0077 -0.0034
  265SOL     OW 3978   1.890   0.262   2.848 -0.3611 -0.1739 -0.3615
  265SOL    HW1 3979   1.912   0.208   2.923 -2.1884  0.8452  0.9867
  265SOL    HW2 3980   1.977   0.288   2.818  0.5411 -0.2343  2.0201
  265SOL     MW 3981   1.904   0.258   2.854  0.0069  0.0077 -0.0034
  266SOL     OW 3982   4.597   2.602   0.466 -0.0429 -0.1923  0.2190
  266SOL    HW1 3983   4.615   2.607   0.372  0.8501  1.8200  0.4420
  266SOL    HW2 3984   4.617   2.692   0.491 -0.4970 -0.2798  0.9159
  266SOL     MW 3985   4.602   2.615   0.457  0.0069  0.0077 -0.0034
  267SOL     OW 3986   4.443   2.271   0.457  0.4923  0.4933  0.3666
  267SOL    HW1 3987   4.490   2.304   0.535  0.2884  0.4532  0.5065
  267SOL    HW2 3988   4.428   2.183   0.489  1.1366  0.2510  0.0280
  267SOL     MW 3989   4.448   2.264   0.472  0.0069  0.0077 -0.0034
  268SOL     OW 3990   4.019   0.299   0.002 -0.0522  0.0738 -0.5709
  268SOL    HW1 3991   4.061   0.313  -0.082  0.1641  2.0905 -0.1842
  268SOL    HW2 3992   4.090   0.271   0.060 -0.2966 -0.4358 -0.5162
  268SOL     MW 3993   4.034   0.297  -0.001  0.0069  0.0077 -0.0034
  269SOL     OW 3994   4.439   0.112   0.321  0.0814  0.3466  0.2384
  269SOL    HW1 3995   4.461   0.020   0.335 -0.7748  0.0519 -0.2704
  269SOL    HW2 3996   4.469   0.162   0.397 -0.3937 -0.0363  0.6837
  269SOL     MW 3997   4.446   0.107   0.333  0.0069  0.0077 -0.0034
  270SOL     OW 3998   3.060   2.971   0.220  0.1829  0.0204  0.0453
  270SOL    HW1 3999   3.112   3.045   0.251 -1.7752  0.7468  1.8624
  270SOL    HW2 4000   3.013   3.011   0.147 -0.8435 -1.0411  0.0846
  270SOL     MW 4001   3.061   2.986   0.215  0.0069  0.0077 -0.0034
  271SOL     OW 4002   3.952   0.077   2.589 -0.1173  0.1779 -0.5431
  271SOL    HW1 4003   3.869   0.090   2.635 -0.5243  0.5621 -1.3563
  271SOL    HW2 4004   3.927   0.055   2.499  0.1204 -0.3121 -0.4931
  271SOL     MW 4005   3.938   0.076   2.583  0.0069  0.0077 -0.0034
  272SOL     OW 4006   4.665   2.852   0.486  0.2478 -0.0725  0.4075
  272SOL    HW1 4007   4.665   2.876   0.394 -0.8090 -0.4032  0.3125
  272SOL    HW2 4008   4.625   2.929   0.524 -0.7147 -0.9987  1.3495
  272SOL     MW 4009   4.660   2.865   0.479  0.0069  0.0077 -0.0034
  273SOL     OW 4010   3.869   3.501   0.053  0.1364 -0.0401  0.0574
  273SOL    HW1 4011   3.952   3.512   0.099  0.6377 -0.7301 -0.6473
  273SOL    HW2 4012   3.808   3.558   0.100  0.9245  2.1297 -1.4132
  273SOL     MW 4013   3.872   3.510   0.065  0.0069  0.0077 -0.0034
  274SOL     OW 4014   1.229   3.113   3.092 -0.1083 -0.2115 -0.0509
  274SOL    HW1 4015   1.233   3.196   3.141 -2.3912 -0.7311  1.1464
  274SOL    HW2 4016   1.232   3.142   3.001 -0.3190 -0.0019  0.0076
  274SOL     MW 4017   1.230   3.128   3.087  0.0069  0.0077 -0.0034
  275SOL     OW 4018   2.864   3.057   0.054 -0.4456  0.3588 -0.0571
  275SOL    HW1 4019   2.820   3.139   0.031  0.4305  1.0930  0.7955
  275SOL    HW2 4020   2.793   2.993   0.057 -0.2457  0.1562  0.4948
  275SOL     MW 4021   2.849   3.059   0.052  0.0069  0.0077 -0.0034
  276SOL     OW 4022   2.019   1.267   2.452 -0.2847  0.5866  0.3286
  276SOL    HW1 4023   2.065   1.320   2.387  1.5956 -1.0575  0.2300
  276SOL    HW2 4024   1.955   1.223   2.395 -1.3965  0.6172  1.5083
  276SOL     MW 4025   2.017   1.268   2.436  0.0069  0.0077 -0.0034
  277SOL     OW 4026   2.502   2.218   0.110 -0.1731  0.4982 -0.0233
  277SOL    HW1 4027   2.510   2.302   0.063  0.2129 -0.1570 -1.1857
  277SOL    HW2 4028   2.513   2.153   0.041 -1.0533 -0.0018  0.3057
  277SOL     MW 4029   2.505   2.221   0.094  0.0069  0.0077 -0.0034
  278SOL     OW 4030   2.412   3.442   0.280 -0.2068  0.2912  0.3714
  278SOL    HW1 4031   2.472   3.374   0.311 -0.7450 -0.3882 -0.0441
  278SOL    HW2 4032   2.466   3.520   0.289 -0.4249  0.6099 -0.8629
  278SOL     MW 4033   2.427   3.443   0.285  0.0069  0.0077 -0.0034
  279SOL     OW 4034   1.991   4.471   0.046  0.0097 -0.1166  0.2538
  279SOL    HW1 4035   2.069   4.484   0.099 -0.7375 -0.8856  1.5906
  279SOL    HW2 4036   1.991   4.376   0.033 -0.5591 -0.4948  2.6546
  279SOL     MW 4037   2.001   4.460   0.051  0.0069  0.0077 -0.0034
  280SOL     OW 4038   4.592   2.884   0.194 -0.3173  0.4250 -0.1311
  280SOL    HW1 4039   4.596   2.899   0.099 -0.4240  1.3570  0.0021
  280SOL    HW2 4040   4.500   2.870   0.217  0.2357 -4.2640  0.2611
  280SOL     MW 4041   4.580   2.884   0.184  0.0069  0.0077 -0.0034
  281SOL     OW 4042   1.231   3.352   0.163  0.0969  0.1917  0.0999
  281SOL    HW1 4043   1.320   3.386   0.159 -0.1549  0.7561 -1.1213
  281SOL    HW2 4044   1.221   3.305   0.246  0.2472  1.9311  1.1557
  281SOL     MW 4045   1.241   3.351   0.173  0.0069  0.0077 -0.0034
  282SOL     OW 4046   3.565   2.750   2.982  0.1094  0.1248 -0.4314
  282SOL    HW1 4047   3.535   2.769   3.071  1.1042 -1.7535  0.3858
  282SOL    HW2 4048   3.637   2.812   2.969  1.4368 -1.0688  0.7707
  282SOL     MW 4049   3.571   2.760   2.992  0.0069  0.0077 -0.0034
  283SOL     OW 4050   2.110   0.905   2.922 -0.5663  0.6073  0.4988
  283SOL    HW1 4051   2.156   0.876   2.843  0.9709 -0.1184  1.6145
  283SOL    HW2 4052   2.131   0.998   2.922  0.7541  0.3420 -0.5935
  283SOL     MW 4053   2.119   0.913   2.911  0.0069  0.0077 -0.0034
  284SOL     OW 4054   4.647   2.886   3.015  0.3326  0.5932  0.0647
  284SOL    HW1 4055   4.562   2.851   2.987  0.5253 -0.7384  1.0851
  284SOL    HW2 4056   4.691   2.910   2.933  0.4835  0.5389  0.1302
  284SOL     MW 4057   4.642   2.885   3.000  0.0069  0.0077 -0.0034
  285SOL     OW 4058   0.994   1.811   0.387 -0.4325 -0.2329  0.2838
  285SOL    HW1 4059   0.901   1.801   0.368 -0.7197  0.4371  1.2746
  285SOL    HW2 4060   1.029   1.723   0.404 -1.2673 -0.6791 -0.2469
  285SOL     MW 4061   0.987   1.798   0.386  0.0069  0.0077 -0.0034
  286SOL     OW 4062   4.083   2.832   0.145 -0.1028  0.3360 -0.2176
  286SOL    HW1 4063   4.026   2.909   0.137 -0.4940  0.0137 -0.6121
  286SOL    HW2 4064   4.025   2.767   0.184 -0.0371 -0.0473 -0.7339
  286SOL     MW 4065   4.068   2.834   0.149  0.0069  0.0077 -0.0034
  287SOL     OW 4066   3.360   2.178   2.707 -0.3242 -0.1577  0.4194
  287SOL    HW1 4067   3.331   2.095   2.670 -1.2715  1.0133 -1.6511
  287SOL    HW2 4068   3.392   2.153   2.793  0.1267 -0.3869  0.1919
  287SOL     MW 4069   3.360   2.164   2.713  0.0069  0.0077 -0.0034
  288SOL     OW 4070   2.446   2.863   3.066  0.2834  0.6228  0.0205
  288SOL    HW1 4071   2.411   2.907   3.143 -0.2501 -0.0909  0.1962
  288SOL    HW2 4072   2.390   2.786   3.052 -0.9375  1.6981 -1.3679
  288SOL     MW 4073   2.434   2.858   3.074  0.0069  0.0077 -0.0034
  289SOL     OW 4074   3.613   2.953   0.586  0.3138  0.0946  0.3901
  289SOL    HW1 4075   3.673   3.028   0.589 -0.9576  1.1359  1.4548
  289SOL    HW2 4076   3.564   2.964   0.504  1.6310  0.9536 -0.3160
  289SOL     MW 4077   3.614   2.965   0.576  0.0069  0.0077 -0.0034
  290SOL     OW 4078   4.247   3.067   2.826  0.2137 -0.2461  0.0573
  290SOL    HW1 4079   4.279   3.155   2.807 -1.4917  0.1633 -1.2211
  290SOL    HW2 4080   4.186   3.052   2.753  0.4720 -0.4116 -0.1265
  290SOL     MW 4081   4.243   3.076   2.814  0.0069  0.0077 -0.0034
  291SOL     OW 4082   4.611   1.627   0.217  0.6518  0.4030 -0.1205
  291SOL    HW1 4083   4.633   1.713   0.253  0.7251  0.3388 -0.0144
  291SOL    HW2 4084   4.684   1.620   0.156  1.8592  0.6117  1.2687
  291SOL     MW 4085   4.623   1.638   0.213  0.0069  0.0077 -0.0034
  292SOL     OW 4086   3.986   1.024   3.070 -0.7770 -0.2138  0.1439
  292SOL    HW1 4087   4.019   1.064   2.990  0.3755  2.2261  1.7042
  292SOL    HW2 4088   3.992   1.092   3.138 -0.4932 -1.7400  1.7402
  292SOL     MW 4089   3.991   1.038   3.069  0.0069  0.0077 -0.0034
  293SOL     OW 4090   4.377   2.843   2.925 -0.4433  0.0162 -0.0771
  293SOL    HW1 4091   4.335   2.924   2.897  0.6709  0.6353 -0.0148
  293SOL    HW2 4092   4.399   2.801   2.842 -0.7240 -1.1103  0.3929
  293SOL     MW 4093   4.374   2.848   2.910  0.0069  0.0077 -0.0034
  294SOL     OW 4094   3.288   2.447   3.030  0.8030 -0.3988 -0.3391
  294SOL    HW1 4095   3.295   2.527   2.978 -0.3846 -0.1937 -0.2068
  294SOL    HW2 4096   3.379   2.417   3.033  0.8888 -0.3000 -1.4401
  294SOL     MW 4097   3.301   2.454   3.024  0.0069  0.0077 -0.0034
  295SOL     OW 4098   4.783   2.271   0.105 -0.6991 -0.0537  0.2486
  295SOL    HW1 4099   4.804   2.360   0.076  1.4651 -0.7500 -0.5287
  295SOL    HW2 4100   4.843   2.259   0.179 -0.7234  0.7394  0.4068
  295SOL     MW 4101   4.794   2.281   0.111  0.0069  0.0077 -0.0034
  296SOL     OW 4102   3.603   4.964   2.670  0.1208  0.3751 -0.7041
  296SOL    HW1 4103   3.648   5.044   2.700 -0.5496  0.7890 -0.7822
  296SOL    HW2 4104   3.519   4.980   2.712  0.0696 -2.7061  0.5675
  296SOL     MW 4105   3.598   4.977   2.679  0.0069  0.0077 -0.0034
  297SOL     OW 4106   4.872   2.534   0.032  0.2581 -0.0333 -0.3842
  297SOL    HW1 4107   4.957   2.507   0.069  0.1464  0.6804  0.4277
  297SOL    HW2 4108   4.890   2.625   0.006  0.1224  0.6696  1.7694
  297SOL     MW 4109   4.886   2.543   0.033  0.0069  0.0077 -0.0034
  298SOL     OW 4110   2.770   2.586   3.065  0.3228  0.1209 -0.0082
  298SOL    HW1 4111   2.801   2.507   3.109  1.5824  0.3800 -0.3747
  298SOL    HW2 4112   2.787   2.571   2.972 -1.6385  1.4583 -0.6391
  298SOL     MW 4113   2.776   2.574   3.058  0.0069  0.0077 -0.0034
  299SOL     OW 4114   2.931   1.310   2.717 -0.0632 -0.5393  0.2829
  299SOL    HW1 4115   2.899   1.374   2.654  0.5149 -1.1003 -0.6003
  299SOL    HW2 4116   2.858   1.248   2.726 -1.1815  0.8085  0.9704
  299SOL     MW 4117   2.917   1.310   2.710  0.0069  0.0077 -0.0034
  300SOL     OW 4118   3.503   2.970   0.309  0.1671  0.5438  0.4360
  300SOL    HW1 4119   3.481   2.902   0.246 -1.2146  0.3230  1.1263
  300SOL    HW2 4120   3.439   3.040   0.299  0.5763  1.0260  1.0957
  300SOL     MW 4121   3.492   2.970   0.299  0.0069  0.0077 -0.0034
  301SOL     OW 4122   3.369   2.451   0.293  0.0367 -0.0561  0.3200
  301SOL    HW1 4123   3.281   2.447   0.256  1.1883  0.1614 -2.7001
  301SOL    HW2 4124   3.354   2.501   0.373 -2.0024 -1.6973  1.0581
  301SOL     MW 4125   3.356   2.457   0.299  0.0069  0.0077 -0.0034
  302SOL     OW 4126   3.682   2.729   2.653 -0.2358  0.0107 -0.2763
  302SOL    HW1 4127   3.710   2.649   2.697  0.4231  0.9166  1.0536
  302SOL    HW2 4128   3.587   2.725   2.663 -0.1072  0.1203  1.4461
  302SOL     MW 4129   3.673   2.718   2.660  0.0069  0.0077 -0.0034
  303SOL     OW 4130   2.897   0.097   0.259  0.2411 -0.2831  0.0133
  303SOL    HW1 4131   2.921   0.182   0.223  1.9879  0.3775  2.5191
  303SOL    HW2 4132   2.982   0.073   0.296  1.1184  0.7175 -1.2474
  303SOL     MW 4133   2.911   0.105   0.259  0.0069  0.0077 -0.0034
  304SOL     OW 4134   1.991   4.202   3.102 -0.0782  0.1958  0.6791
  304SOL    HW1 4135   1.928   4.166   3.164  0.5949  0.7053  1.6783
  304SOL    HW2 4136   1.961   4.180   3.014  1.8202 -1.9192  0.4808
  304SOL     MW 4137   1.979   4.195   3.098  0.0069  0.0077 -0.0034
  305SOL     OW 4138   4.129   0.569   2.496  0.0999 -0.1052 -0.4172
  305SOL    HW1 4139   4.213   0.539   2.463  0.0229 -0.2066 -0.5218
  305SOL    HW2 4140   4.091   0.488   2.530  1.3584 -1.1078 -1.3500
  305SOL     MW 4141   4.135   0.555   2.496  0.0069  0.0077 -0.0034
  306SOL     OW 4142   2.520   4.684   0.384 -0.0408 -0.2428  0.3585
  306SOL    HW1 4143   2.612   4.707   0.376  0.1570 -1.0122  0.3664
  306SOL    HW2 4144   2.509   4.627   0.308  0.7467 -1.5283  1.1725
  306SOL     MW 4145   2.531   4.680   0.373  0.0069  0.0077 -0.0034
  307SOL     OW 4146   0.396   3.605   2.728  0.0801  0.1773 -0.2640
  307SOL    HW1 4147   0.303   3.592   2.709 -0.1080 -0.8499  1.1997
  307SOL    HW2 4148   0.423   3.671   2.664  1.3916  0.3637  0.4416
  307SOL     MW 4149   0.388   3.612   2.717  0.0069  0.0077 -0.0034
  308SOL     OW 4150   1.008   2.866   0.276  0.0328  0.0424  0.4680
  308SOL    HW1 4151   0.994   2.882   0.370 -1.1841  0.9612  0.1471
  308SOL    HW2 4152   0.966   2.781   0.271 -0.2959  0.1753  0.9279
  308SOL     MW 4153   1.001   2.857   0.288  0.0069  0.0077 -0.0034
  309SOL     OW 4154   4.832   0.334   2.985 -0.4157 -0.0205 -0.0449
  309SOL    HW1 4155   4.746   0.309   2.950 -0.8564  0.5547  0.5886
  309SOL    HW2 4156   4.884   0.254   2.981 -1.6165 -0.7719 -1.7232
  309SOL     MW 4157   4.827   0.320   2.980  0.0069  0.0077 -0.0034
  310SOL     OW 4158   3.321   4.765   0.012 -0.1349 -0.2522  0.2179
  310SOL    HW1 4159   3.401   4.808   0.042  0.0717 -1.0906  0.9121
  310SOL    HW2 4160   3.261   4.773   0.086 -0.6860 -1.3783 -0.0857
  310SOL     MW 4161   3.324   4.772   0.026  0.0069  0.0077 -0.0034
  311SOL     OW 4162   4.360   0.244   2.550 -0.3948  0.1741  0.3194
  311SOL    HW1 4163   4.403   0.297   2.618  1.2825 -0.0475 -0.5209
  311SOL    HW2 4164   4.380   0.153   2.570  0.5898 -0.3039 -2.4755
  311SOL     MW 4165   4.368   0.239   2.562  0.0069  0.0077 -0.0034
  312SOL     OW 4166   3.479   0.980   2.959  0.2178 -0.0932  0.4387
  312SOL    HW1 4167   3.509   0.973   2.868  0.8171  3.1090  0.2509
  312SOL    HW2 4168   3.565   0.968   3.001 -0.6813  0.1686  2.4547
  312SOL     MW 4169   3.494   0.977   2.953  0.0069  0.0077 -0.0034
  313SOL     OW 4170   2.432   4.647   3.045  0.3264 -0.2857  0.0473
  313SOL    HW1 4171   2.370   4.694   3.100 -0.9177 -0.7546 -0.9267
  313SOL    HW2 4172   2.496   4.714   3.020  0.9976 -1.1555 -0.6415
  313SOL     MW 4173   2.432   4.662   3.049  0.0069  0.0077 -0.0034
  314SOL     OW 4174   2.194   3.834   0.388  0.0093 -0.2824  0.0537
  314SOL    HW1 4175   2.146   3.912   0.361 -0.5973 -0.5076  0.4699
  314SOL    HW2 4176   2.125   3.785   0.434  0.2503 -0.5431  0.1397
  314SOL     MW 4177   2.179   3.837   0.390  0.0069  0.0077 -0.0034
  315SOL     OW 4178   2.452   5.110   0.462  0.1439  0.1885 -0.3733
  315SOL    HW1 4179   2.539   5.149   0.459  0.5803 -0.7344 -0.0426
  315SOL    HW2 4180   2.453   5.075   0.551  0.2824  1.2108  0.0466
  315SOL     MW 4181   2.464   5.111   0.474  0.0069  0.0077 -0.0034
  316SOL     OW 4182   2.083   0.594   2.571 -0.5635 -0.0331  0.5763
  316SOL    HW1 4183   2.049   0.598   2.482  0.0384 -1.1887  0.2620
  316SOL    HW2 4184   2.008   0.623   2.623 -0.2229  2.0535 -0.0000
  316SOL     MW 4185   2.069   0.598   2.566  0.0069  0.0077 -0.0034
  317SOL     OW 4186   1.994   4.507   2.359  0.0752 -0.1531 -0.0567
  317SOL    HW1 4187   1.906   4.484   2.330 -0.2306 -0.2877  0.9092
  317SOL    HW2 4188   2.024   4.570   2.294 -0.2259  0.0531  0.0040
  317SOL     MW 4189   1.987   4.512   2.347  0.0069  0.0077 -0.0034
  318SOL     OW 4190   2.795   4.697   0.379  0.3554 -0.1333 -0.2359
  318SOL    HW1 4191   2.861   4.756   0.416 -0.6353  0.9606 -0.1420
  318SOL    HW2 4192   2.839   4.664   0.300  1.2682  1.7318 -0.5576
  318SOL     MW 4193   2.810   4.700   0.374  0.0069  0.0077 -0.0034
  319SOL     OW 4194   2.096   2.600   0.083 -0.7867 -0.1352 -0.5660
  319SOL    HW1 4195   2.004   2.577   0.094 -0.8342  0.4731  0.3962
  319SOL    HW2 4196   2.141   2.529   0.129 -2.6353 -0.5521  0.7321
  319SOL     MW 4197   2.090   2.587   0.091  0.0069  0.0077 -0.0034
  320SOL     OW 4198   3.158   4.783   0.251  0.0181  0.0549  0.1478
  320SOL    HW1 4199   3.167   4.706   0.308 -0.3020  1.4574  2.1798
  320SOL    HW2 4200   3.115   4.838   0.316 -0.4829 -0.3756  0.1918
  320SOL     MW 4201   3.154   4.780   0.267  0.0069  0.0077 -0.0034
  321SOL     OW 4202   3.882   0.913   2.731 -0.3132  0.7869 -0.2321
  321SOL    HW1 4203   3.794   0.881   2.749  0.6092 -0.7520  2.2150
  321SOL    HW2 4204   3.901   0.878   2.644 -2.2062  0.4540 -0.5432
  321SOL     MW 4205   3.873   0.904   2.722  0.0069  0.0077 -0.0034
  322SOL     OW 4206   3.126   2.470   0.149  0.1526  0.0440  0.3328
  322SOL    HW1 4207   3.144   2.564   0.148 -1.1094  0.3190  0.7470
  322SOL    HW2 4208   3.173   2.432   0.075  1.1696  0.4256  0.7692
  322SOL     MW 4209   3.134   2.477   0.139  0.0069  0.0077 -0.0034
  323SOL     OW 4210   3.116   4.404   0.087  0.6582  0.1990  0.0127
  323SOL    HW1 4211   3.069   4.350   0.023  0.8913 -1.3595  1.1003
  323SOL    HW2 4212   3.065   4.485   0.095  1.1187  0.3188  2.8054
  323SOL     MW 4213   3.103   4.408   0.079  0.0069  0.0077 -0.0034
  324SOL     OW 4214   2.875   5.068   0.589  0.1939 -0.0145  0.2497
  324SOL    HW1 4215   2.914   5.096   0.672  0.0270  2.9540 -0.5463
  324SOL    HW2 4216   2.826   5.147   0.565  1.4275  0.1923 -1.8593
  324SOL     MW 4217   2.874   5.082   0.597  0.0069  0.0077 -0.0034
  325SOL     OW 4218   2.996   4.850   0.460  0.1811  0.0702 -0.2979
  325SOL    HW1 4219   3.020   4.800   0.538 -0.4494 -0.9367 -0.7222
  325SOL    HW2 4220   2.951   4.925   0.498 -0.9773 -0.3031 -0.8673
  325SOL     MW 4221   2.993   4.853   0.475  0.0069  0.0077 -0.0034
  326SOL     OW 4222   3.142   1.122   3.049  0.0235  0.1937  0.2857
  326SOL    HW1 4223   3.152   1.075   2.966  0.0547  2.1731 -0.9093
  326SOL    HW2 4224   3.138   1.212   3.017  0.2178  0.4307  0.9118
  326SOL     MW 4225   3.143   1.128   3.033  0.0069  0.0077 -0.0034
  327SOL     OW 4226   4.236   0.602   2.745 -0.6657 -0.1337 -0.3917
  327SOL    HW1 4227   4.197   0.585   2.660  1.6279 -0.4562 -1.4626
  327SOL    HW2 4228   4.207   0.689   2.771  0.1523 -0.1059  0.5295
  327SOL     MW 4229   4.227   0.611   2.738  0.0069  0.0077 -0.0034
  328SOL     OW 4230   3.757   2.900   0.210 -0.1046  0.2129 -0.8105
  328SOL    HW1 4231   3.682   2.949   0.245  0.0061 -1.3028  1.7318
  328SOL    HW2 4232   3.814   2.960   0.162  1.0076 -1.0214 -1.0869
  328SOL     MW 4233   3.754   2.915   0.208  0.0069  0.0077 -0.0034
  329SOL     OW 4234   2.264   0.177   3.033 -0.3320  0.2173  0.0754
  329SOL    HW1 4235   2.289   0.090   3.065  0.7217  0.8178  0.9922
  329SOL    HW2 4236   2.302   0.176   2.945  0.7564  0.6086  0.5194
  329SOL     MW 4237   2.273   0.165   3.025  0.0069  0.0077 -0.0034
  330SOL     OW 4238   2.485   4.512   0.168  0.1080  0.1326  0.4433
  330SOL    HW1 4239   2.472   4.420   0.146 -0.6948  0.7291 -1.7675
  330SOL    HW2 4240   2.474   4.549   0.081  0.6982 -0.2353  0.2042
  330SOL     MW 4241   2.482   4.505   0.154  0.0069  0.0077 -0.0034
  331SOL     OW 4242   2.072   4.070   0.367 -0.1927 -0.1361  0.2231
  331SOL    HW1 4243   2.133   4.103   0.301  0.3356  0.2158  0.8694
  331SOL    HW2 4244   2.052   4.151   0.415 -1.1059 -0.8033  1.0312
  331SOL     MW 4245   2.077   4.085   0.365  0.0069  0.0077 -0.0034
  332SOL     OW 4246   0.966   4.693   2.492  0.2119  0.6062 -0.5952
  332SOL    HW1 4247   0.885   4.670   2.446 -0.0623  2.9414 -1.3931
  332SOL    HW2 4248   1.014   4.742   2.426  1.7295  0.7381  0.5516
  332SOL     MW 4249   0.962   4.696   2.477  0.0069  0.0077 -0.0034
  333SOL     OW 4250   4.995   2.259   0.299 -0.4039  0.2121  0.3877
  333SOL    HW1 4251   5.048   2.242   0.377  0.4114  0.8089 -0.0105
  333SOL    HW2 4252   5.055   2.295   0.233  0.4369 -1.2323  0.3094
  333SOL     MW 4253   5.010   2.262   0.300  0.0069  0.0077 -0.0034
  334SOL     OW 4254   4.471   0.444   2.719 -0.2743  0.1185  0.5283
  334SOL    HW1 4255   4.395   0.496   2.745 -1.1467 -0.3273 -0.9886
  334SOL    HW2 4256   4.537   0.511   2.701 -0.9973  0.5956 -0.4169
  334SOL     MW 4257   4.470   0.460   2.720  0.0069  0.0077 -0.0034
  335SOL     OW 4258   4.430   0.329   0.025 -0.1357 -0.1733 -0.0953
  335SOL    HW1 4259   4.391   0.411   0.055  0.3270 -0.3149  0.9576
  335SOL    HW2 4260   4.509   0.319   0.078 -0.6834  0.1614  0.8190
  335SOL     MW 4261   4.435   0.339   0.036  0.0069  0.0077 -0.0034
  336SOL     OW 4262   4.576   0.268   2.905 -0.6628  0.2258 -0.0928
  336SOL    HW1 4263   4.545   0.331   2.839 -1.6214 -1.3616 -1.2413
  336SOL    HW2 4264   4.531   0.284   2.988 -1.2032  3.1801 -0.8588
  336SOL     MW 4265   4.566   0.278   2.907  0.0069  0.0077 -0.0034
  337SOL     OW 4266   2.310   3.015   0.142 -0.3121 -0.6938  0.5741
  337SOL    HW1 4267   2.313   3.100   0.098  1.0038 -1.1538 -0.2897
  337SOL    HW2 4268   2.325   3.036   0.234  1.4023 -1.6624  0.5537
  337SOL     MW 4269   2.313   3.029   0.148  0.0069  0.0077 -0.0034
  338SOL     OW 4270   5.085   1.023   0.274 -0.1369  0.1930 -0.0979
  338SOL    HW1 4271   5.165   1.033   0.325  0.7639  0.0682 -1.4375
  338SOL    HW2 4272   5.017   1.005   0.339 -0.1570  0.4274 -0.0538
  338SOL     MW 4273   5.086   1.022   0.289  0.0069  0.0077 -0.0034
  339SOL     OW 4274   0.276   4.768   0.087  0.1773 -0.2717  0.5480
  339SOL    HW1 4275   0.352   4.722   0.051  1.6033  2.3790 -0.1098
  339SOL    HW2 4276   0.237   4.807   0.009  0.5773  0.9023  0.9166
  339SOL     MW 4277   0.281   4.767   0.072  0.0069  0.0077 -0.0034
  340SOL     OW 4278   4.801   5.039   0.403  0.0187 -0.2005  0.1922
  340SOL    HW1 4279   4.800   5.132   0.383  2.0299  0.2741  1.9074
  340SOL    HW2 4280   4.876   5.004   0.354  0.2240 -0.6461  0.8103
  340SOL     MW 4281   4.811   5.046   0.394  0.0069  0.0077 -0.0034
  341SOL     OW 4282   3.096   0.593   2.862  0.1558 -0.2025  0.1285
  341SOL    HW1 4283   3.182   0.634   2.876 -1.0349  1.3880  4.1913
  341SOL    HW2 4284   3.037   0.668   2.864 -0.1509 -0.4322 -0.2143
  341SOL     MW 4285   3.100   0.608   2.864  0.0069  0.0077 -0.0034
  342SOL     OW 4286   1.740   3.985   2.694  0.0844 -0.3894 -0.1395
  342SOL    HW1 4287   1.741   3.894   2.723  0.7692 -0.2766  0.1943
  342SOL    HW2 4288   1.799   4.025   2.758 -0.3700 -0.4501  0.3288
  342SOL     MW 4289   1.748   3.978   2.706  0.0069  0.0077 -0.0034
  343SOL     OW 4290   4.226   1.343   3.000  0.5200  0.1387  0.5532
  343SOL    HW1 4291   4.172   1.385   3.067  0.0604 -0.8186  0.7916
  343SOL    HW2 4292   4.298   1.406   2.991 -1.4125  2.3757 -0.1368
  343SOL     MW 4293   4.229   1.357   3.008  0.0069  0.0077 -0.0034
  344SOL     OW 4294   4.882   4.556   3.006  0.2143 -0.0990  0.1447
  344SOL    HW1 4295   4.839   4.471   2.997 -0.0510 -0.0470  0.8827
  344SOL    HW2 4296   4.970   4.542   2.972  0.3525  2.1427 -0.6371
  344SOL     MW 4297   4.888   4.543   3.000  0.0069  0.0077 -0.0034
  345SOL     OW 4298   1.050   3.900   2.771 -0.4734 -0.2404  0.3802
  345SOL    HW1 4299   1.062   3.988   2.735  1.0214  0.2622  1.9697
  345SOL    HW2 4300   1.013   3.920   2.857 -0.2029  0.2040  0.3971
  345SOL     MW 4301   1.047   3.915   2.777  0.0069  0.0077 -0.0034
  346SOL     OW 4302   4.016   2.552   0.224 -0.3845 -0.2354 -0.2000
  346SOL    HW1 4303   3.981   2.503   0.150  2.4071 -1.0448 -1.0731
  346SOL    HW2 4304   4.092   2.504   0.256 -0.8559 -0.3849  0.7515
  346SOL     MW 4305   4.021   2.539   0.219  0.0069  0.0077 -0.0034
  347SOL     OW 4306   3.753   0.624   3.001  0.1805  0.1119 -0.1385
  347SOL    HW1 4307   3.754   0.720   3.002 -0.3058  0.1238 -0.5504
  347SOL    HW2 4308   3.672   0.606   2.953  1.1014 -1.2662 -1.2616
  347SOL     MW 4309   3.743   0.635   2.995  0.0069  0.0077 -0.0034
  348SOL     OW 4310   4.971   4.954   2.972 -0.0504 -0.1409 -0.1807
  348SOL    HW1 4311   5.067   4.947   2.979  0.0217 -0.6713 -1.4252
  348SOL    HW2 4312   4.951   4.884   3.035  1.4716  0.3313  0.8900
  348SOL     MW 4313   4.981   4.944   2.981  0.0069  0.0077 -0.0034
  349SOL     OW 4314   4.089   0.329   2.598  0.6928  0.1455  0.1718
  349SOL    HW1 4315   4.043   0.248   2.575  0.7074  0.1772  0.0339
  349SOL    HW2 4316   4.182   0.307   2.587  0.8313  0.8079 -0.0574
  349SOL     MW 4317   4.095   0.316   2.594  0.0069  0.0077 -0.0034
  350SOL     OW 4318   0.018   2.404   0.082  0.2352 -0.0727  0.5272
  350SOL    HW1 4319   0.027   2.353   0.002  0.1144 -0.1222  0.5435
  350SOL    HW2 4320   0.106   2.441   0.089  1.0878 -1.5630 -1.4325
  350SOL     MW 4321   0.030   2.402   0.072  0.0069  0.0077 -0.0034
  351SOL     OW 4322   5.035   4.998   0.289 -0.0244 -0.2471 -0.2637
  351SOL    HW1 4323   5.089   5.046   0.227 -0.4731  0.6880  0.0560
  351SOL    HW2 4324   5.060   4.909   0.263 -0.0866 -0.2672 -0.2548
  351SOL     MW 4325   5.046   4.992   0.277  0.0069  0.0077 -0.0034
  352SOL     OW 4326   4.723   4.637   2.795 -0.0588 -0.2864 -0.1535
  352SOL    HW1 4327   4.779   4.596   2.861 -0.0409  0.5862  0.4050
  352SOL    HW2 4328   4.648   4.665   2.848  1.6870  1.6573  1.5273
  352SOL     MW 4329   4.720   4.635   2.811  0.0069  0.0077 -0.0034
  353SOL     OW 4330   1.981   1.242   2.713 -0.2746  0.1897  0.3460
  353SOL    HW1 4331   1.983   1.270   2.621  0.9319 -0.3988  0.1761
  353SOL    HW2 4332   1.896   1.205   2.735  0.2642 -0.3834  1.5674
  353SOL     MW 4333   1.970   1.241   2.704  0.0069  0.0077 -0.0034
  354SOL     OW 4334   3.352   1.005   0.100  0.2903 -0.3026 -0.3256
  354SOL    HW1 4335   3.398   1.016   0.017  0.8437  0.6700  0.0903
  354SOL    HW2 4336   3.265   1.038   0.078  0.2561 -0.2868 -0.1722
  354SOL     MW 4337   3.347   1.011   0.086  0.0069  0.0077 -0.0034
  355SOL     OW 4338   4.322   0.132   2.892  0.3378  0.0529  0.5041
  355SOL    HW1 4339   4.265   0.208   2.880  0.1660 -0.2095 -0.4149
  355SOL    HW2 4340   4.407   0.173   2.875 -0.2997  0.9170 -0.7456
  355SOL     MW 4341   4.326   0.147   2.888  0.0069  0.0077 -0.0034
  356SOL     OW 4342   3.601   0.874   2.734  0.2460  0.0482  0.1642
  356SOL    HW1 4343   3.596   0.859   2.639  2.9179  0.1205 -0.0640
  356SOL    HW2 4344   3.585   0.786   2.769 -0.6892  0.2364  0.2447
  356SOL     MW 4345   3.598   0.860   2.726  0.0069  0.0077 -0.0034
  357SOL     OW 4346   3.359   0.722   0.116  0.3694  0.3799 -0.1113
  357SOL    HW1 4347   3.366   0.817   0.104  1.0354  0.1842 -1.4088
  357SOL    HW2 4348   3.443   0.690   0.151 -0.4406 -1.1522  0.5205
  357SOL     MW 4349   3.371   0.730   0.119  0.0069  0.0077 -0.0034
  358SOL     OW 4350   3.340   0.722   2.955  0.1712 -0.5613 -0.1374
  358SOL    HW1 4351   3.367   0.813   2.951  1.8278 -0.9564  1.0038
  358SOL    HW2 4352   3.346   0.704   3.049  1.4925  0.5264  0.0181
  358SOL     MW 4353   3.344   0.732   2.967  0.0069  0.0077 -0.0034
  359SOL     OW 4354   1.659   3.568   3.038 -0.3513  0.0093 -0.1124
  359SOL    HW1 4355   1.604   3.511   3.091 -1.0836  0.8615  0.0672
  359SOL    HW2 4356   1.606   3.600   2.964  0.9872  1.3016 -0.5636
  359SOL     MW 4357   1.645   3.565   3.035  0.0069  0.0077 -0.0034
  360SOL     OW 4358   5.030   0.520   2.885  0.0416  0.0428  0.3484
  360SOL    HW1 4359   4.962   0.473   2.933 -1.5409  1.8101 -0.0681
  360SOL    HW2 4360   5.037   0.606   2.928 -2.1657  1.4215 -1.8088
  360SOL     MW 4361   5.022   0.525   2.897  0.0069  0.0077 -0.0034
  361SOL     OW 4362   4.142   0.863   2.814 -0.3151  0.2279  0.0167
  361SOL    HW1 4363   4.149   0.957   2.828  0.6241  0.0195  1.1483
  361SOL    HW2 4364   4.049   0.858   2.794 -0.3517 -0.5985  0.3255
  361SOL     MW 4365   4.131   0.875   2.813  0.0069  0.0077 -0.0034
  362SOL     OW 4366   3.342   2.455   2.655  0.2415 -0.3488 -0.2117
  362SOL    HW1 4367   3.400   2.465   2.731  0.7331 -1.1878 -0.4566
  362SOL    HW2 4368   3.353   2.360   2.648  0.6183 -0.3992  0.9519
  362SOL     MW 4369   3.351   2.444   2.664  0.0069  0.0077 -0.0034
  363SOL     OW 4370   4.356   3.324   2.773  0.1732  0.1667  0.0859
  363SOL    HW1 4371   4.440   3.304   2.732  0.7415  0.1243  1.2158
  363SOL    HW2 4372   4.386   3.351   2.860 -0.2840 -0.7185  0.5288
  363SOL     MW 4373   4.371   3.325   2.779  0.0069  0.0077 -0.0034
  364SOL     OW 4374   3.928   3.067   0.106 -0.1772 -0.5369  0.3379
  364SOL    HW1 4375   3.884   3.142   0.145 -0.7779 -1.1053  0.7742
  364SOL    HW2 4376   3.927   3.088   0.013 -2.5610 -0.0568  0.4199
  364SOL     MW 4377   3.922   3.079   0.099  0.0069  0.0077 -0.0034
  365SOL     OW 4378   3.832   2.441   0.037 -0.2793 -0.4114 -0.6599
  365SOL    HW1 4379   3.848   2.529   0.003 -1.1019  0.3879  0.9023
  365SOL    HW2 4380   3.747   2.450   0.081  0.6188 -0.6491  1.2415
  365SOL     MW 4381   3.823   2.454   0.038  0.0069  0.0077 -0.0034
  366SOL     OW 4382   2.304   2.629   3.002 -0.3101  0.5654 -0.9885
  366SOL    HW1 4383   2.228   2.636   3.060  0.7113 -0.9222  0.6339
  366SOL    HW2 4384   2.267   2.572   2.935  2.8264 -0.5239 -1.9652
  366SOL     MW 4385   2.289   2.622   3.001  0.0069  0.0077 -0.0034
  367SOL     OW 4386   5.087   1.876   2.908 -0.0556 -0.1743 -0.3937
  367SOL    HW1 4387   5.126   1.799   2.950  0.3812  0.8511  1.1614
  367SOL    HW2 4388   4.999   1.844   2.890  0.2522 -1.1190 -0.2966
  367SOL     MW 4389   5.081   1.862   2.911  0.0069  0.0077 -0.0034
  368SOL     OW 4390   3.465   2.770   0.118  0.2725 -0.1347 -0.8974
  368SOL    HW1 4391   3.502   2.682   0.115  1.6865  0.3957 -0.0269
  368SOL    HW2 4392   3.370   2.760   0.129  0.3340  0.8365  0.8285
  368SOL     MW 4393   3.457   2.757   0.119  0.0069  0.0077 -0.0034
  369SOL     OW 4394   4.662   1.939   3.027  0.1362  0.1449 -0.5595
  369SOL    HW1 4395   4.588   1.985   2.988  0.8994  0.0907 -2.1386
  369SOL    HW2 4396   4.729   2.007   3.024  0.2603  0.0047 -0.9824
  369SOL     MW 4397   4.661   1.954   3.022  0.0069  0.0077 -0.0034
  370SOL     OW 4398   0.344   4.247   2.570  0.5792 -0.0885  0.0853
  370SOL    HW1 4399   0.323   4.154   2.582 -0.0862  0.1957  1.2668
  370SOL    HW2 4400   0.276   4.269   2.506 -1.9329  0.3216  2.6647
  370SOL     MW 4401   0.332   4.237   2.563  0.0069  0.0077 -0.0034
  371SOL     OW 4402   2.697   3.281   0.075  0.3865  0.3662  0.3911
  371SOL    HW1 4403   2.623   3.272   0.014  0.3331 -0.7864  0.6041
  371SOL    HW2 4404   2.659   3.273   0.162 -0.1361 -1.3438  0.0529
  371SOL     MW 4405   2.682   3.279   0.078  0.0069  0.0077 -0.0034
  372SOL     OW 4406   0.154   4.324   2.375  0.0531 -0.0449  0.3406
  372SOL    HW1 4407   0.137   4.417   2.391 -1.4017 -0.5170  1.8706
  372SOL    HW2 4408   0.122   4.306   2.287 -0.8609 -0.3484  0.7220
  372SOL     MW 4409   0.147   4.334   2.365  0.0069  0.0077 -0.0034
  373SOL     OW 4410   2.895   4.221   0.386 -0.3061 -0.4652  0.0645
  373SOL    HW1 4411   2.861   4.311   0.381  1.5960  0.3152  0.1438
  373SOL    HW2 4412   2.868   4.190   0.299  0.9379 -0.2451 -0.4115
  373SOL     MW 4413   2.887   4.229   0.374  0.0069  0.0077 -0.0034
  374SOL     OW 4414   4.598   1.774   0.594  0.2699  0.4416  0.4148
  374SOL    HW1 4415   4.536   1.704   0.572 -0.2612  0.6205  1.2480
  374SOL    HW2 4416   4.628   1.809   0.511  0.4069 -1.6168 -0.4583
  374SOL     MW 4417   4.594   1.769   0.580  0.0069  0.0077 -0.0034
  375SOL     OW 4418   1.732   2.108   2.881  0.3469 -0.2101 -0.1333
  375SOL    HW1 4419   1.743   2.201   2.899 -1.1207 -0.1706  0.7618
  375SOL    HW2 4420   1.659   2.111   2.819 -1.1386 -0.3673  1.5012
  375SOL     MW 4421   1.724   2.121   2.876  0.0069  0.0077 -0.0034
  376SOL     OW 4422   4.854   1.716   0.689  0.0460 -0.6999  0.1353
  376SOL    HW1 4423   4.760   1.709   0.672 -0.6927  2.9353  1.7297
  376SOL    HW2 4424   4.860   1.718   0.784  1.7253 -1.5131  0.0688
  376SOL     MW 4425   4.842   1.715   0.699  0.0069  0.0077 -0.0034
  377SOL     OW 4426   4.093   3.055   2.597 -0.3260 -0.1038 -0.4420
  377SOL    HW1 4427   4.082   3.099   2.513  1.2009 -1.0528 -1.1640
  377SOL    HW2 4428   4.016   2.998   2.600 -0.7058  0.4331  0.3491
  377SOL     MW 4429   4.081   3.054   2.586  0.0069  0.0077 -0.0034
  378SOL     OW 4430   3.987   1.190   0.178 -0.2175 -0.0233  0.4251
  378SOL    HW1 4431   3.923   1.199   0.249 -0.0642 -0.5935  0.6441
  378SOL    HW2 4432   4.012   1.280   0.159 -0.8429 -0.0353 -0.5142
  378SOL     MW 4433   3.982   1.203   0.185  0.0069  0.0077 -0.0034
  379SOL     OW 4434   3.580   4.642   0.260  0.3104 -0.1387 -0.1821
  379SOL    HW1 4435   3.516   4.593   0.209 -0.0395  0.0730  0.0467
  379SOL    HW2 4436   3.581   4.725   0.213  0.4448 -1.0935 -1.9629
  379SOL     MW 4437   3.572   4.646   0.247  0.0069  0.0077 -0.0034
  380SOL     OW 4438   4.997   5.026   2.549 -0.5970  0.3895 -0.0462
  380SOL    HW1 4439   4.947   4.963   2.600 -1.7163  0.6730 -0.7600
  380SOL    HW2 4440   4.930   5.085   2.515 -0.4680 -0.3639 -1.7530
  380SOL     MW 4441   4.982   5.026   2.551  0.0069  0.0077 -0.0034
  381SOL     OW 4442   4.198   5.091   2.694  0.3977  0.1190 -0.2734
  381SOL    HW1 4443   4.110   5.127   2.681  0.2288  0.2068  0.9667
  381SOL    HW2 4444   4.238   5.155   2.753 -0.1495 -0.3630  0.6575
  381SOL     MW 4445   4.191   5.104   2.700  0.0069  0.0077 -0.0034
  382SOL     OW 4446   2.688   0.143   0.415  0.4627  0.2637 -0.5579
  382SOL    HW1 4447   2.750   0.118   0.347 -0.6926 -1.4794 -1.0539
  382SOL    HW2 4448   2.658   0.231   0.395 -0.3144 -0.2403 -1.7714
  382SOL     MW 4449   2.692   0.151   0.404  0.0069  0.0077 -0.0034
  383SOL     OW 4450   4.317   2.874   0.276  0.1872  0.5076  0.4375
  383SOL    HW1 4451   4.316   2.794   0.328  0.9925  0.5180  0.4864
  383SOL    HW2 4452   4.234   2.870   0.229  0.3666 -0.2334  0.1679
  383SOL     MW 4453   4.306   2.862   0.277  0.0069  0.0077 -0.0034
  384SOL     OW 4454   4.273   4.882   2.871  0.1154  0.1018  0.1197
  384SOL    HW1 4455   4.243   4.938   2.942  0.3653 -0.5110  0.7240
  384SOL    HW2 4456   4.251   4.929   2.791  0.0710 -0.1713 -0.0291
  384SOL     MW 4457   4.266   4.895   2.870  0.0069  0.0077 -0.0034
  385SOL     OW 4458   3.204   2.739   0.196 -0.3414  0.2450 -0.1767
  385SOL    HW1 4459   3.150   2.818   0.191 -0.6214  0.1716  1.2069
  385SOL    HW2 4460   3.230   2.736   0.289  0.7243 -1.6828 -0.4841
  385SOL     MW 4461   3.201   2.749   0.208  0.0069  0.0077 -0.0034
  386SOL     OW 4462   3.940   3.351   2.934  0.3048  0.0638 -0.2103
  386SOL    HW1 4463   3.904   3.394   3.012 -0.5444 -1.6209  0.3710
  386SOL    HW2 4464   3.945   3.421   2.869  0.6803  0.4561  0.2344
  386SOL     MW 4465   3.936   3.366   2.936  0.0069  0.0077 -0.0034
  387SOL     OW 4466   3.085   0.388   3.050  0.0154 -0.5698  0.9030
  387SOL    HW1 4467   3.113   0.306   3.010  0.7315  0.2548 -0.3610
  387SOL    HW2 4468   3.100   0.447   2.976  2.6324 -2.6230 -0.3741
  387SOL     MW 4469   3.090   0.385   3.035  0.0069  0.0077 -0.0034
  388SOL     OW 4470   1.961   4.259   2.517  0.4971 -0.1199  0.0526
  388SOL    HW1 4471   1.975   4.324   2.448  1.1300 -2.0498 -1.7491
  388SOL    HW2 4472   1.884   4.216   2.480 -0.9633  1.1563  1.4482
  388SOL     MW 4473   1.953   4.262   2.503  0.0069  0.0077 -0.0034
  389SOL     OW 4474   0.575   2.970   3.083 -0.3103 -0.4820  0.2036
  389SOL    HW1 4475   0.641   3.040   3.081 -0.7013  0.0356  2.8139
  389SOL    HW2 4476   0.499   3.019   3.112 -0.1684 -0.3410  0.3366
  389SOL     MW 4477   0.574   2.985   3.086  0.0069  0.0077 -0.0034
  390SOL     OW 4478   4.169   5.077   3.063 -0.7767 -0.3710  0.3512
  390SOL    HW1 4479   4.231   5.126   3.009 -0.0977 -2.0030 -0.4301
  390SOL    HW2 4480   4.169   5.126   3.145 -3.0646 -2.0583  1.4529
  390SOL     MW 4481   4.177   5.090   3.067  0.0069  0.0077 -0.0034
  391SOL     OW 4482   0.048   3.651   2.889  0.2474  0.2975  0.2692
  391SOL    HW1 4483  -0.016   3.684   2.951 -1.0730  0.1212 -0.9419
  391SOL    HW2 4484   0.125   3.707   2.903  0.9398 -0.1636 -1.4050
  391SOL     MW 4485   0.050   3.663   2.899  0.0069  0.0077 -0.0034
  392SOL     OW 4486   4.928   4.827   2.716 -0.1594  0.0992  0.2639
  392SOL    HW1 4487   4.955   4.858   2.802 -1.3835 -0.4889  0.9013
  392SOL    HW2 4488   4.860   4.762   2.737  0.3439 -0.3304  0.5719
  392SOL     MW 4489   4.922   4.822   2.730  0.0069  0.0077 -0.0034
  393SOL     OW 4490   4.766   0.233   0.361 -0.0651 -0.3806 -0.0245
  393SOL    HW1 4491   4.844   0.284   0.382 -0.1541 -0.2486 -0.0186
  393SOL    HW2 4492   4.725   0.273   0.285 -0.4797 -1.3210 -0.3153
  393SOL     MW 4493   4.771   0.245   0.354  0.0069  0.0077 -0.0034
   5.11182   5.11182   3.10734
